# Supplementary material for: Regions Enriched with Reverse Complement Triplets in Bacterial Genomes
Source: Int J Mol Sci. 2026 Feb 28;27(5):2301. doi: 10.3390/ijms27052301 (PMC12985086; doi:10.3390/ijms27052301)
Supplement: Supplementary file 1 [file ijms-27-02301-s001.zip]

Archive with 223 entries (135 files):
- for_send/
- for_send/45/
- for_send/45/Acidobacterium/
- for_send/45/Acidobacterium/Acidobacterium_capsulatum_atcc_51196_gca_000022565.ASM2256v1_.dna.toplevel.fa
- for_send/45/Acidobacterium/class/
- for_send/45/Acidobacterium/class/mirror.txt
- for_send/45/Acidobacterium/class/selection.txt
- for_send/45/Actinomycetota/
- for_send/45/Actinomycetota/Actinomyces_israelii_gca_900637225.50279_H01_.dna.toplevel.fa
- for_send/45/Actinomycetota/class/
- for_send/45/Actinomycetota/class/mirror.txt
- for_send/45/Actinomycetota/class/selection.txt
- for_send/45/Aquificota/
- for_send/45/Aquificota/class/
- for_send/45/Aquificota/class/mirror.txt
- for_send/45/Aquificota/class/selection.txt
- for_send/45/Aquificota/Thermosulfidibacter_takaii_abi70s6_gca_001547735.ASM154773v1_.dna.toplevel.fa
- for_send/45/Armatimonadota/
- for_send/45/Armatimonadota/Chthonomonas_calidirosea_t49_gca_000427095.T49_.dna.toplevel.fa
- for_send/45/Armatimonadota/class/
- for_send/45/Armatimonadota/class/mirror.txt
- for_send/45/Armatimonadota/class/selection.txt
- for_send/45/Atribacterota/
- for_send/45/Atribacterota/Candidatus_atribacteria_bacterium_gca_003451675.ASM345167v1_.dna.toplevel.fa
- for_send/45/Atribacterota/class/
- for_send/45/Atribacterota/class/mirror.txt
- for_send/45/Atribacterota/class/selection.txt
- for_send/45/Bacillota/
- for_send/45/Bacillota/Bacillus_anthracis_czc5_gca_000534935.ASM53493v2_.dna.toplevel.fa
- for_send/45/Bacillota/class/
- for_send/45/Bacillota/class/mirror.txt
- for_send/45/Bacillota/class/selection.txt
- for_send/45/Bacteroidota/
- for_send/45/Bacteroidota/Bacteroides_fragilis_gca_002810985.Bfra_CM13_v1_.dna.toplevel.fa
- for_send/45/Bacteroidota/class/
- for_send/45/Bacteroidota/class/mirror.txt
- for_send/45/Bacteroidota/class/selection.txt
- for_send/45/Balneolota/
- for_send/45/Balneolota/Balneola_sp__gca_002696035.ASM269603v1_.dna.toplevel(1).fa
- for_send/45/Balneolota/class/
- for_send/45/Balneolota/class/mirror.txt
- for_send/45/Balneolota/class/selection.txt
- for_send/45/Bdellovibrionota/
- for_send/45/Bdellovibrionota/Bdellovibrio_bacteriovorus_gca_001592745.ASM159274v1_.dna.toplevel.fa
- for_send/45/Bdellovibrionota/class/
- for_send/45/Bdellovibrionota/class/mirror.txt
- for_send/45/Bdellovibrionota/class/selection.txt
- for_send/45/Caldisericota/
- for_send/45/Caldisericota/Candidatus_poribacteria_bacterium_gca_002691715.ASM269171v1_.dna.toplevel.fa
- for_send/45/Caldisericota/class/
- for_send/45/Caldisericota/class/mirror.txt
- for_send/45/Caldisericota/class/selection.txt
- for_send/45/Calditrichota/
- for_send/45/Calditrichota/Calditrichaeota_bacterium_gca_003695285.ASM369528v1_.dna.toplevel.fa
- for_send/45/Calditrichota/class/
- for_send/45/Calditrichota/class/mirror.txt
- for_send/45/Calditrichota/class/selection.txt
- for_send/45/Campylobacterota/
- for_send/45/Campylobacterota/class/
- for_send/45/Campylobacterota/class/mirror.txt
- for_send/45/Campylobacterota/class/selection.txt
- for_send/45/Campylobacterota/Helicobacter_pylori_gca_001653375.ASM165337v1_.dna.toplevel.fa
- for_send/45/Chlamydiota/
- for_send/45/Chlamydiota/Chlamydia_muridarum_str_nigg_gca_000006685.ASM668v1_.dna.toplevel.fa
- for_send/45/Chlamydiota/class/
- for_send/45/Chlamydiota/class/mirror.txt
- for_send/45/Chlamydiota/class/selection.txt
- for_send/45/Chlorobiota/
- for_send/45/Chlorobiota/Chlorobium_chlorochromatii_cad3_gca_000012585.ASM1258v1_.dna.toplevel.fa
- for_send/45/Chlorobiota/class/
- for_send/45/Chlorobiota/class/mirror.txt
- for_send/45/Chlorobiota/class/selection.txt
- for_send/45/Chloroflexota/
- for_send/45/Chloroflexota/class/
- for_send/45/Chloroflexota/class/mirror.txt
- for_send/45/Chloroflexota/class/selection.txt
- for_send/45/Chloroflexota/Dehalogenimonas_lykanthroporepellens_bl_dc_9_gca_000143165.ASM14316v1_.dna.toplevel.fa
- for_send/45/Chrysiogenota/
- for_send/45/Chrysiogenota/class/
- for_send/45/Chrysiogenota/class/mirror.txt
- for_send/45/Chrysiogenota/class/selection.txt
- for_send/45/Chrysiogenota/Desulfurispirillum_indicum_s5_gca_000177635.ASM17763v2_.dna.toplevel.fa
- for_send/45/Coprothermobacterota/
- for_send/45/Coprothermobacterota/class/
- for_send/45/Coprothermobacterota/class/mirror.txt
- for_send/45/Coprothermobacterota/class/selection.txt
- for_send/45/Coprothermobacterota/Coprothermobacter_proteolyticus_dsm_5265_gca_000020945.ASM2094v1_.dna.toplevel.fa
- for_send/45/Deferribacterota/
- for_send/45/Deferribacterota/Calditerrivibrio_nitroreducens_dsm_19672_gca_000183405.ASM18340v1_.dna.toplevel.fa
- for_send/45/Deferribacterota/class/
- for_send/45/Deferribacterota/class/mirror.txt
- for_send/45/Deferribacterota/class/selection.txt
- for_send/45/Deinococcota/
- for_send/45/Deinococcota/class/
- for_send/45/Deinococcota/class/mirror.txt
- for_send/45/Deinococcota/class/selection.txt
- for_send/45/Deinococcota/Truepera_radiovictrix_dsm_17093_gca_000092425.ASM9242v1_.dna.toplevel.fa
- for_send/45/Dictyoglomota/
- for_send/45/Dictyoglomota/class/
- for_send/45/Dictyoglomota/class/mirror.txt
- for_send/45/Dictyoglomota/class/selection.txt
- for_send/45/Dictyoglomota/Dictyoglomus_thermophilum_h_6_12_gca_000020965.ASM2096v1_.dna.toplevel.fa
- for_send/45/Ecoli/
- for_send/45/Ecoli/class/
- for_send/45/Ecoli/class/mirror.txt
- for_send/45/Ecoli/class/selection.txt
- for_send/45/Ecoli/Escherichia_coli_str_k_12_substr_mg1655_gca_000005845.ASM584v2.dna.chromosome.Chromosome.fa
- for_send/45/Elusimicrobiota/
- for_send/45/Elusimicrobiota/class/
- for_send/45/Elusimicrobiota/class/mirror.txt
- for_send/45/Elusimicrobiota/class/selection.txt
- for_send/45/Elusimicrobiota/Elusimicrobium_minutum_pei191_gca_000020145.ASM2014v1_.dna.toplevel.fa
- for_send/45/Fibrobacterota/
- for_send/45/Fibrobacterota/class/
- for_send/45/Fibrobacterota/class/mirror.txt
- for_send/45/Fibrobacterota/class/selection.txt
- for_send/45/Fibrobacterota/Fibrobacter_succinogenes_gca_900217845.IMG-taxon_2596583606_annotated_assembly_.dna.toplevel.fa
- for_send/45/Fusobacteriota/
- for_send/45/Fusobacteriota/class/
- for_send/45/Fusobacteriota/class/mirror.txt
- for_send/45/Fusobacteriota/class/selection.txt
- for_send/45/Fusobacteriota/Fusobacterium_necrogenes_gca_900450765.42650_B02_.dna.toplevel.fa
- for_send/45/Gemmatimonadota/
- for_send/45/Gemmatimonadota/class/
- for_send/45/Gemmatimonadota/class/mirror.txt
- for_send/45/Gemmatimonadota/class/selection.txt
- for_send/45/Gemmatimonadota/Gemmatimonas_aurantiaca_t_27_gca_000010305.ASM1030v1_.dna.toplevel.fa
- for_send/45/Ignavibacteriota/
- for_send/45/Ignavibacteriota/class/
- for_send/45/Ignavibacteriota/class/mirror.txt
- for_send/45/Ignavibacteriota/class/selection.txt
- for_send/45/Ignavibacteriota/Ignavibacterium_album_jcm_16511_gca_000258405.ASM25840v1_.dna.toplevel.fa
- for_send/45/Kiritimatiellota/
- for_send/45/Kiritimatiellota/class/
- for_send/45/Kiritimatiellota/class/mirror.txt
- for_send/45/Kiritimatiellota/class/selection.txt
- for_send/45/Kiritimatiellota/Kiritimatiellaceae_bacterium_gca_002704365.ASM270436v1_.dna.toplevel.fa
- for_send/45/Lentisphaerota/
- for_send/45/Lentisphaerota/class/
- for_send/45/Lentisphaerota/class/mirror.txt
- for_send/45/Lentisphaerota/class/selection.txt
- for_send/45/Lentisphaerota/Victivallis_vadensis_gca_003096415.ASM309641v1_.dna.toplevel.fa
- for_send/45/Mycoplasmatota/
- for_send/45/Mycoplasmatota/class/
- for_send/45/Mycoplasmatota/class/mirror.txt
- for_send/45/Mycoplasmatota/class/selection.txt
- for_send/45/Mycoplasmatota/Spiroplasma_poulsonii_gca_000820525.SMSRO_2016_.dna.toplevel.fa
- for_send/45/Myxococcota/
- for_send/45/Myxococcota/class/
- for_send/45/Myxococcota/class/mirror.txt
- for_send/45/Myxococcota/class/selection.txt
- for_send/45/Myxococcota/Lentisphaerae_bacterium_gca_003343945.ASM334394v1_.dna.toplevel.fa
- for_send/45/Nitrososphaerota/
- for_send/45/Nitrososphaerota/class/
- for_send/45/Nitrososphaerota/class/mirror.txt
- for_send/45/Nitrososphaerota/class/selection.txt
- for_send/45/Nitrososphaerota/Nitrosopumilus_maritimus_scm1_gca_000018465.ASM1846v1.dna.toplevel.fa
- for_send/45/Nitrospinota/
- for_send/45/Nitrospinota/class/
- for_send/45/Nitrospinota/class/mirror.txt
- for_send/45/Nitrospinota/class/selection.txt
- for_send/45/Nitrospinota/Nitrospina_gracilis_3_211_gca_000341545.ASM34154v2_.dna.toplevel.fa
- for_send/45/Nitrospirota/
- for_send/45/Nitrospirota/class/
- for_send/45/Nitrospirota/class/mirror.txt
- for_send/45/Nitrospirota/class/selection.txt
- for_send/45/Nitrospirota/Nitrospira_moscoviensis_gca_001273775.ASM127377v1_.dna.toplevel.fa
- for_send/45/Planctomycetota/
- for_send/45/Planctomycetota/class/
- for_send/45/Planctomycetota/class/mirror.txt
- for_send/45/Planctomycetota/class/selection.txt
- for_send/45/Planctomycetota/Gemmata_obscuriglobus_gca_003149495.ASM314949v1_.dna.toplevel.fa
- for_send/45/Pseudomonadota/
- for_send/45/Pseudomonadota/class/
- for_send/45/Pseudomonadota/class/mirror.txt
- for_send/45/Pseudomonadota/class/selection.txt
- for_send/45/Pseudomonadota/Salmonella_enterica_gca_001558355.ASM155835v2_.dna.toplevel.fa
- for_send/45/Rhodothermota/
- for_send/45/Rhodothermota/class/
- for_send/45/Rhodothermota/class/mirror.txt
- for_send/45/Rhodothermota/class/selection.txt
- for_send/45/Rhodothermota/Rhodothermaceae_bacterium_ra_gca_001518995.ASM151899v2_.dna.toplevel(2).fa
- for_send/45/Spirochaetota/
- for_send/45/Spirochaetota/class/
- for_send/45/Spirochaetota/class/mirror.txt
- for_send/45/Spirochaetota/class/selection.txt
- for_send/45/Spirochaetota/Leptospira_interrogans_gca_005222625.ASM522262v1_.dna.toplevel.fa
- for_send/45/Synergistota/
- for_send/45/Synergistota/Anaerobaculum_hydrogeniformans_atcc_baa_1850_gca_000160455.ASM16045v2_.dna.toplevel.fa
- for_send/45/Synergistota/class/
- for_send/45/Synergistota/class/mirror.txt
- for_send/45/Synergistota/class/selection.txt
- for_send/45/Termoproteota/
- for_send/45/Termoproteota/class/
- for_send/45/Termoproteota/class/mirror.txt
- for_send/45/Termoproteota/class/selection.txt
- for_send/45/Termoproteota/Crenarchaeota_archaeon_13_1_20cm_2_51_8_gca_001920635.ASM192063v1_.dna.toplevel.fa
- for_send/45/Thermodesulfobacteriota/
- for_send/45/Thermodesulfobacteriota/class/
- for_send/45/Thermodesulfobacteriota/class/mirror.txt
- for_send/45/Thermodesulfobacteriota/class/selection.txt
- for_send/45/Thermodesulfobacteriota/Sulfolobus_acidocaldarius_gca_001481595.ASM148159v1_.dna.toplevel.fa
- for_send/45/Thermomicrobia/
- for_send/45/Thermomicrobia/class/
- for_send/45/Thermomicrobia/class/mirror.txt
- for_send/45/Thermomicrobia/class/selection.txt
- for_send/45/Thermomicrobia/Thermomicrobium_roseum_dsm_5159_gca_000021685.ASM2168v1_.dna.toplevel.fa
- for_send/45/Thermotogota/
- for_send/45/Thermotogota/class/
- for_send/45/Thermotogota/class/mirror.txt
- for_send/45/Thermotogota/class/selection.txt
- for_send/45/Thermotogota/Petrotoga_mobilis_gca_001508055.ASM150805v1_.dna.toplevel(1).fa
- for_send/45/Verrucomicrobiota/
- for_send/45/Verrucomicrobiota/Chlamydia_trachomatis_gca_001213105.5833_5_5_.dna.toplevel.fa
- for_send/45/Verrucomicrobiota/class/
- for_send/45/Verrucomicrobiota/class/mirror.txt
- for_send/45/Verrucomicrobiota/class/selection.txt
- for_send/class_all.txt
- for_send/class_all1.txt
- for_send/group100.txt
- for_send/group_r100.txt
- for_send/sred.txt
- read.me.pdf
