# Supplementary material for: Regions Enriched with Reverse Complement Triplets in Bacterial Genomes
Source: Int J Mol Sci. 2026 Feb 28;27(5):2301. doi: 10.3390/ijms27052301 (PMC12985086; doi:10.3390/ijms27052301)
Supplement: Supplementary file 1 [file ijms-27-02301-s001.zip › for_send/45/Acidobacterium/Acidobacterium_capsulatum_atcc_51196_gca_000022565.ASM2256v1_.dna.toplevel.fa]

>Chromosome dna:primary_assembly primary_assembly:ASM2256v1_:Chromosome:1:4127356:1 REF
GTCCCATGGAATCAATAGCTTACAGGACGTTAATGTGTGTTTTTTTAGCGCGCTCAGACC
TCTCCGCAAGCACTCACTCCAGGCCTGAAATGCCCTGCTACTCAAGCACCGCCCCGCTAC
TCCAGCACTAAAGTCACATACAGTTGCCGGGGCCCATGCACGCCGCGAATGCGGGTCATC
TCAATATCGGCCGTGGCTGACGGACCGGAAATCAGCGTCAGGGGCTCGGTGGCAGCATCC
GCCAGCCGTGCAAAGGCTTCCGGAACCGTCTCCACCACTTGCGAGGCCCGCACCACGCAA
AGATGCCGGTCAGGAATCAGCGACGTGCGCCGCCGTCCTTCCCCCGCGCCGTGCCGCAGC
ACCAGCGTGCCCGTCACCGCAATGCCCACGGAGCAAGCCGTCACCACGCCCGCGCAGCGG
TCCAGCTCGTCCACGCCTGCCTCGCTCTCGGGCATAACCGCCGGGCTCCTGGCCAGCCAC
TCGGCAGGGAAGCCATCGGCCACCACCCAGGGCAGCGCCGCCTCGTCCGCCTCCCGCAGC
ACTCCGGCAATAGTCGAAGCCACATCACCCGCCTTCACACTCATTACCTGCGCGTCATAC
TCGCGCAGCCGCTCCAGAAATAGATCCAGCCGCTCTGGCAGCGTCAAAGTCCCGGCTCTT
CGGTAGTTGGCTGGGCTGTCTTCCGGTTCGTAACGGTCATCGTTACCTTTCACCGCGCTT
TGAATGCGCGCCAGAATCTCCGCGCGCGCTTCACTCTGCGTCACGATGCGTCTCCTTCCA
CCACTGCCGAAACGACTGCTTCGGAATCGCTTGTAGATCGCGCGCCGCCGTCCATGCCGA
CAGCTCCCCCGGCAGCCGGTGAATCCAGCCATCCTTCACCAGCGGAGCCTGCGCCATCTG
CGCCAGCCGCTGCGCCGCCTCCAGTCTTCGGTGGCTGCGAAACACAGCGGCCACGGCCTT
CATGCCCAGCGTTTCCGGCTTCAGCGCGCTCTGCTGCTCCCGCACCACCCGGCCGCGCAG
GTGTATCAGCACCTCCGGGATATTGATCTTCACGGGGCACACTTCATAGCACGCGCCACA
CAGCGATGAGGCGTAGGGCAGCGACTGCGCGTGCTCCATGTTCTGAAGCTGCGGCGTCAG
GATCGCGCCAATCGGCCCGCCATAGGTGGACCCATAAGCATGTCCGCCCGTCTGCCGGTA
GACCGGGCATGCATTCAAGCACGCGCCGCATCGAATGCACTGCAGCGTCTGCCGCGCTTC
CTCATCCGCCAGAATCCCCGTGCGCCCATTGTCGATCAGCACCACGTGAAAGTTCTTGGG
ACCGTCTCCGTCATGCACGCCCGTCCAGATCGAGTTGTACGGGTTCATCCGCTCGCCCGT
GGCCGAGCGCGGCAGCAGTTGCAGAAAGACCTCGAGATCCTGAAAGCGGGGAATCACCTT
TTCCACGCCCACCATCAGAATCAGCGTCTCCGGCAGAGTCAGGCACATGCGCCCATTGCC
TTCTGATTCCACGATGCAGACGCCGCCCGTCTCGGCAATCAGAAAGTTCGCGCCGCCAAT
AGCCGTCTTTACCCGCAGAAACTTCTCGCGCAGATACTGCCGCGCCGCCTCCGTCAAATC
CTGCGGACTCGCGCCCAGATCAGGCCGCTGCATCTTGTCCCGGAAAATCTCGCGCACCTG
GTTGCGATTCTTGTGCAGCGCCGGAACCACGATGTGCGATGGCCGGTCCTCGCCTAATTG
CACAATCAACTCGGCGAGGTCGGTCTCATGCGGATGAATGCCGGCCTGCTCCAGCGCGCG
GTTCAGCCCGGTTTCATCCGCCGTCATCGTCTTGATCTTCAGCACTTCCTGAGCATTCTG
CTGCCGCACCAGCTCCAGCACAATGCGATTGGCTTCTTCCGCATCGCGAGCCCAGTGCAC
ATGGCCTCCTGCGGCGAGGCAGGCCGCCTCAAACTGCTCCAGATACTCATCCAGATGCCG
CAACGTCTTCCGCTTGATCGCCGCCGCTGCCTCGCGCAAAGCCTGCCAGTCCGGCAACTC
GCCGGCAACCATGTCGCGCTTGTGCTGAATCACCTCGGTCGCATGCCTTACGTTCTTCCG
CAACTGCACGTCTTTGAGCAGCGGCAGCGCCGCTTTCTGAAAGGAAGGAGCCTCGGCCGA
ATCGCCCACACGAATCGTCATCGCACGGTCTCCTCTTCTGTGGAAGCAAGAATCTCCGCG
AGATGTACGGTGCGAATCCCCACCTTCCGCTGATGTAGCCCGCCATAAATGTGCATCAGG
CAGGAGTTGTCCACCGCCGCGCACACCTCCGCGCCCGTGTTCTCCACGTCGCGCATCTTC
TCGGCCAGCATCTCTGCGGAAACATCGCCATTCTTCACCGCGAACGTGCCGCCAAATCCG
CAGCAACGGTCGGCATTGGGCAGCTCCACCAGATCGATGCTGCGCACCTTGCGCAGCAGA
CGCAGCGGCAGATCGCCGAGTTGCAGACTGCGCAGAGAATGGCAGCTCGCATGGTAGGTC
ACACGATGCGGATAGTAAGCGCCGACGTCTTCCACTCCCAGCTTGTGGACGAGCAGCTCG
CTGAACTCGAACACGCGTGGCAGCAGCGCATTCACCGCGCCTACAAGTCTCGCGTCTCCT
GTCGAAGCCGCCATCTTGGGGTAGTGATCCCGAATCATTGCCACGCAGGAAGAAGAGGGA
ATGCACACCGCCTCCGCATCCTGAAAGATCTCAACAAATCGCTGCATCAGCGGCATGGCC
TCGCGCTGATAGCCGGTGTTGTAATGCATTTGGCCGCAGCAGGTCTGCTCGCGGGGAAAC
TCCACCGTATGCCCCAACCTCTCCAACAGCCGGACCAGACTCCTGCCTGTCTCCGGAAAG
AGCAAGTCGTTGTAGCAGGTAATAAAGAGTGAGACGCGCAAAAGCCAATTCTCCCAACGT
GGCAGTTAAGGTGTGGCAGACCCGGCCGGAGTTCTTCCTTCATTCAGACGAGGAAGAAAG
TGCAGCAATTTCATGCAGAGCCTGCCTCGCTGCTCTGGAACCTGATGCGTGACAACAACC
CCGGCTTCCTTTGAGTGTAGCTCCTGGCGCATTTTGGATTGGGCACGGCTCTTGGATTAT
CGGGCAGCATAAAAGGCACCCTGTAGGGTGCCTTTTATGCTCAATCTGTTTGCGAATTAC
AGGGCCGCGGCCAGAGCCGGGTAGCGCACATACTGGCAGGTTTCATAGAGGGCCAGCAGT
CGCTGCGTCATCAAATAATAAGAAGCTGCCGCCTGCTGCATGTGGAAGGGAACTCGCGGT
GAGGCCTTCTTCAGCAGCATGTGCAACTGAATCATGAAGACCGCCCGCTTCACGATCATG
GAATCCTGACGAATGCGCTCCGCGATGATGACCGCCTCTTCAAAATTCCAGCGCTGCACA
TAGGCCGCCAGGTTCACGAGCAGGTCTGCATTCTTGCGCATTCTCTTCAGACCTTCACGC
CCTCCCAGCAATTGCCAGATATCGTCTGGCTCTAGCCGAAGCTCGCGGTTCTGGGGGTTC
AGATGGTCTTGCGCGACCATGGCGAGGCCTTTTTCATGCATGGGCTGAATGCGGGAGACA
ATGTCTTCCCACTTCGTCGAGCGTAGCTTGTACTGCTGGAACTGGATGTACATCATCCAG
ACCAGACCGGAACCGCCTACCAGAAGGATGGGGAGTATCCACATGGCGTCTAAGGCTTCC
TCAAGTTAGAAAGAATCTCTGCATCACTTTCCAACCTGCGCTGCATGTTGGAAAGGTAGA
TCTGCATGTCAGGAGACAGCTTACGTTCCGCCGGCTCGTTCAACCAGAACATTGCAACCC
AATATACAGTAACTGCCTGCGTACTGAAAATTCTTATTTGGTCTAATACGATCCCGTGGT
AATCCGGTCCGTGATAGGCCGACGCCAGTTCTTCAGCAAAGCCGATGGCTGCCCACAGGG
CCCATCCTGTGGTGATGGCCATGACATGATTTCTCCAAACCAGCCCCAGCCGGGTGGAGG
AGAAGCCCATGGCCACAAATAATTCCAGTGTTATCAGGGAAGAGAAAAGCCTTCCTCGTT
CAATCCATGTTCCGAGAAAGCTGGATTCTGCCGGATGAGCGAGCCATGCCAGTCCCGCTG
CGAGGACAATACCTGCGACCCCAAACACCAGAAACGAGCGCAAAGCGCTTCTGACCCAGG
TTCCCGTCGGCCTTAGAACGTTGCGACAAATCTCGTAAATCACCCCTATCTGCAGCAGCA
GGTCAATGATTTCTGCTAACCAGTAGGTGTAGTAGTACTCTCTCAGCGATCCCAAGACCG
CGAAGAGTACCACATTCTTCAGTACCAGAAAGGCTATCCAGATCGTAAATATGGGAAAGG
CTCGAAATCTCTTGCGCAGAAGCAGCACAAGCAGCAGGGCGGCCTGCTCGGTAAAGCCAG
CCGCCCACAAAACTCGTGCTGCTAAGGAGAGGTGCATGACACCCCTATCGTATCGTCAGA
ATGCCCTTAAGTCTTTAGATTCCAAGGCTGCCGATGACCGCGTTGATGACCACGCCAACG
ATCGAGCTGTGGGGCGGCAGGTTAACCGGAGGCATGGGTTCGCTGCCAAAGATGCCTGCA
TGGGCGGGGGTAGCGATGGCGACAGCGCCCATGGCGACCAGGGCGAGAACGGCGGTGCGA
GCAATCTTCTTCATGCGAAATCTCCTTTTAATGGCGCGCCATGCGCAGCCGATGAAACTG
TTTGGATGGATCAGAGCCGTACTCTAGAGGCCTACCGTGCTGAAAAAAGCGGTGACAATC
ACGCTGACCACTGTGCTGTGAGGCGGCAGGTTAACCGGAGGCATGGGTTCGCTGCCAAAA
ATGCCGGCGTGGGCAGGGGTGGCAATAGCGACAGCGCCCATGGCGACCAGGGCGAGAACG
GCGGTGCGAGCAATCTTCTTCATGAGAAATCTCCTTCAATGTGGCGCAGGGCGCGCGGAT
TTAATTCTGGGTATCAATCTCTTCCGGTCTAGAGACCGAGGGTTCCGATGACGGCGTTGA
TGACCACGCTGACCACGGTGCTGTGAGGCGGCAGGTTAACCGGAGGCATGGGTTCGCTGC
CAAAGATGCCTGCATGGGCGGGGGTAGCGATGGCGACAGCGCCCATGGCGACCAGGGCGA
GAACGGCGGTGCGAGCAATCTTCTTCATGAGAAATCTCCTTCAGTGAAATCTTCGATAAG
GGGGAGTCAGCGAGTCTGTGATCAAGCTTCCTGGCAGCCAGAGTTCTGTCACTCTCTGAG
CAATGGAGAAAGCATCATCCGGAGTGCCTGGCCATCCGGCCGGGCATTTTTGCTGGGCGT
ATAAGGAAACTTGCGGAGGGAATGTCGAGCGGCGGAAACGGCACAAGGCCATCCGGCCCG
GGTAGAAGCGGGAAGAGCCGACCGAGGAGGGATATATGTCTTCACGGGTCCTGACTCCGA
ACCGTTAAAAATGACGATAGGGAAAGCCTAAGCTGTTAAGAAGCTGAAAAACAACCGAAT
TTAGATCAAATAAGCGCATTTTCAAAAAAAAAGCAATCCCCGAAGGGCGCTAAACAAAAA
GAACTTACCAAGGTAACTCTCATCCTTCGATAAACGCCATATCTTCGGCGCCATCCCAGC
CTCAACCCGGAATGCACTGCGGATGCGCCCCGTGTCGTTTTTCCAGCGGATATCCTAAGC
CTGCTGCAGCAACGACGGCTTTTCATGAGCCAGTTTGAGCACTAGCTCGCCAAAGAGAGT
GTTTGCCCAGGCAAACCATGGCCGCGTGTACTGCGACGGATCGCTCGCGTCAAAGGACTC
ATGCATATAGCCGGTTCCTCCGGTGGTGTTCCGCAGCCATCGCAGGCAGGCAACGATCTC
CTCGTCATGAGTTGACGTCAAAGCTCGAATCAGCAGGCTCATCGGCCAGATAGCATTTCG
GCCTGTGTGCGGGCTGCCGATGCCCTGGGCTGCGGAGCCCTCAAAGTACCAGGGGTTGGC
GGTACTGAGCACAAACCGCCGGGTGTTTTGGTAAAGAGGGTCGTTCGAGTCGCAGCACCC
CAGATAGGGCAGGCTCAGCAGACTGGGAACATTCGCATCATCCATGCATAACGTATTGCC
GTAACCATCCACTTCATATGCCCAGATGCGGCCATGCTCCGGATGCTGCACCGTGCCATA
TTGCCGCAACGCGGCACGAACGGTTTCGAGCAGACTCTCACATTGTTCGGCGATGCCCGG
TGCTCCCGCAGCCTTTGCTGCCAGCTCTTGCAACTGCTCAAGAGCGCGCACCGCAAATAG
GTTGGCCGGGACGAAAAGGGGATAAACGCAGGAATCATCCGACGGCCGGAACATCGAATA
AATCATGCCGACGGGCCGCGCCACATTGCCGTAGCCGTTCAGCGCCAATGTGTCATAGGG
ATTAGTGGTGAGCCGTCCGAAGGAATAGGGTCCCTGGCCCTGCAGGCGCTGCTGCTGCTT
GAAGGTGGTGAGAATGCTTTGCGCGGCCTGTCTCCATTCCGCATCGAAGGGGCTTGTGTC
GCCCGTGGCTTGCCAGTATCCATGAGCCAATCGCACCGTGTAACAGAGCGAGTCGATCTC
CCATTTGCGCTCGGCGACGCCCGGCTTCATCGTGGTGCGGTCGTGCAGCGACCAACTCAG
CGGCGGATCGGTGGTGGAACGCATGAATGCGTTCGCATACGGATCGATGAGGATCATGCG
TGTCTGCCGCCGCACCACGCCTTCGAGCAGGCGTGCCAGACCTGCGTCCTGCCGGGCAAA
AGGCAGGTAGGGATGCACCTGCGCGGAGGAGTCGCGCAGCCACATGGCGTCGATGTCGCC
GGTGATGACAAATGTATCCGGCTTGCCGTTGACGCTCCCCGGAAAAACCGTGGTGTCGAG
CGTATTCGGGAAACAGCGCTCAAACATTCTGCCCAGCACCGGATCGGCGATGAGAGCTTT
CACCCGTTGGATGGCCGCTTCAATGGCCGGGCTCTGGAATTTGCGTTCTCCCACCGGGGG
ACGCCCCTGATCCATCTTCCATGTGGCAGCCTTGTATTGTGCCAGAGGGAAGGCGGCCAG
AGCCGAAGCTGCCATGCCTCCTCGCAGCAGGTCGCGGCGTGTGATGGGAGTGGGAGCGAG
GCTGGAGGAATCGTTTTTCATCTCGGTAATCCTTGGGTGGGTAGTTCTTTTGACCATTCC
CGATATGTTGGCGTTACCATAATAAGCGATCGGGGCGGTCGCGACTGTTTCGACCCGAAC
AAGAGATGGTGAATCCTCGCCTTGTCCGGAAATTCTGTCATGAGGTACACGGAGTGAAGC
AGCGCGCGATACAGCGGCGAGATTTTTTGAAAGCATGTGCAGCGGCTGCGGCCGCTTCGG
CAATTCCGGCCTATGGATTGCGGTGGAATTCTGCGCATGCGCTATTGATGCCGGCCACCA
AAGCCGCAGGCGAGATGCAGGATGTGCTGCCGATGATCGGCACCGGATGGCACGGGCATA
TGTTCCCAGGTGCGGTGATGCCCTTCGGCATGGTGCAGCTCAGCCCTGACACCAGCGGAA
TGCCCGAGCCGAAGTGGAACGGGAAATGGGACATCACAGGCTGGGATCATTGCTCCGGAT
ATCACTACACCGACAACGTCGTGCAGGGCTTCAGCCATACGCACCTGCAGGGCACCGGCG
CCAGCGATCTGGGAGATGTGCTCCTCATGCCGATGGTCAAAGGCCGCAACTGGAGCTGGA
ACTCCGGCACTCCGGCGCAGCAGGCGGAGGCGCAGATCGAGGCTCTGGGTGAAAACTCAG
GCTGGGTCATGAATGCGGGCGAGCGGGGCTACTGGTCCTTCTTCTCCCATGACGAGGAAG
AAGCCCGCCCAGGCTATTACCGGGTGCATTTGAAGACTCCCGATGTGCGAGCAGAGTTGA
CCGCAACCACTCGCTGCGGTATGCATCGCTATCACTATCCTGCAACCGGTGTGCACGGCC
TCATGCTCGATCTGGTGCACGGCATCGGCTGCGAGGTTTATGCGGCGGAATTGCATGTGG
AGAGCACGACCCGCGTCCGTGGCGTACGCTCCACGCATGGATGGGCCGCCGACAAGCAGG
TCTATTTTGTAGCCGAGTTTTCGCGGCCCTTTGCCTCGGTGGAAGTCCGGGTGGACGGCA
AAGAGCAGTCACTCCAGGCGGGCGATCATGTCGCCGGAAAGCAGGTTCAGGCCATCTTTA
CGCAGGCTGACAGCGCAGATGCGCTGGTGGTTCGCGTTGGCATCTCGGCCACGAGCATGG
AAGGCGCCGCGAAGAATCTTGCGGCAGAGATTCCGCATTTTGACTTTGACCGCCAGCGCG
GAGAAGCCGGGAAAGCCTGGAACGATGCGCTGCAGGTGTTGCAGGCCGATTGCCCCACGC
CCGCGATGCAGCAGACCTTTGACACCGCGATGTATCACGGCCTCGTCGCACCAGCGACCT
TCAATGATGTGGATGGCGCGTATCGCGGACAGGACCACAAGAACTATCCCAACCCTGGAT
TCACGAAGTACACCACACTTTCGATCTGGGATATCTATCGCGGCGAATTCCCCTTCATCA
TGCTCATGCAGCCTCACCGCGTGCGTGACATCATTGAGACGCTGCTCGCCGACTATCGCC
AGCTCAATCAGAATTCCTTGCCCGTGTGGCCCCTGTGGGGCAATGAGACTTGGTGCATGA
CAGGCTTCCATGTGGTGGGCATGATTGTGGGTGCGTATGCGCGAGGCTTTCGTGACTTCG
ACGTGGACGCAGCGTACGCCGCGATGCGAGACACGGCGCTCGTCGGGGCCAAAGCGAATG
GCAACTTTGAGCTGCAGCAGCAATTCCGCAAGCTGGGTTACGTTGCCTCTGGCGGACGCA
ACCAGTCCGTGTCGCGCACCCTCGATTTTTCCTATGACTATTGGTGCGTCGGGGCGATGG
CCGAACTGCTCGGCAAAAAAGACGACGCCGCAATGTTTTACAAACTGGGGCAGAATTACC
GGAACATCTTTGATCCGGCCAGCGGTTTCATGCGGGGCAAAACCGAAGAGGGCGCATGGC
ATGAGCCCTTCCGGCCTGATGAAGAGTACTGGCAGGACTACACCGAGTCCGATGCCTGGC
AGGCGACCTTCAACGTCATGCAGGATGTGCAGGGACTCATCGGTCTCTATGGCGGAAACG
ACGCGTTCATCGCCAAGCTGGATGCGCTCTTCGCCGCGCCATCGAACATTCTCAATTCGC
CACCGGACATCAGCGGCATGGTCGGCCAGGATGCCCAGGGCAATGAGCCCAGCAATCACA
TCCCGTACCTCTACTCGTTTGCCGGGGCTCCCTGGAAGACGCAGGAGCGCGTGCGGCAGG
TGGCCGCGCTTTACAACAACACACCGGCGGGTGTGCCCGGCAATGATGATTGCGGCCAGA
TCTCCAGTTGGTTTGCCTTTGCGGCGATGGGCTTTTATCCAGTGAATGCGGTCACCGGTG
TTTACGTCATCGGCAGTCCGATGGTGGAGCGCGCTGTGTTGCGCAATCCTAAGAGTGGAA
CGACCTTCACTGTCGTGACTGAGAACAACTCGGAACGGAACCTCTACATCCAGAGCGCCG
AGTGGAATGGAAAGCCTCTCACCCGTTGCTGGATCACGCATGAGCAGATTCTTGCCGGTG
GGGAACTGCGCTTCCGTATGGGCAGCCAGCCCAACAAGCGTTGGGGCTCCGCGCCCGAGG
ATCGTCCTCCGTCGGGGCTTGTGCATACAAAGCAGATGTAAACCAAGCAAGAAGGCCCTG
GGGTGGTTTCGTCCCAGGGCCTTTTCACGCGTAGAGGCGGGGCTGCCAGAGCACTGGGAA
CGGCCAGAAAAGCGAGTTGCTACTCAACGGCGTAGAGCGAAGCGGAAGATATATCGCTCC
ATAACCGGTCGAGAATGCGCGCCAGTTCGGTGGCCAGCGAGAGAATGCCGCGCTGCATCT
CTTCCTGATTGCCATGCTGCAGCCACTGCGGCCACTCGGGGCAGTCGGGCTGTGGCAGCA
GTGGTGCGTCCGGCGAATCATCGGTCTGCTTTTGCAATGATTCTGCCATGATGGCGAGCC
GCTGCGAGCAAAGACGGTCAAATGCTTCCAGGTCGCGCAGAGTTTCGTCTGTCAACGTCT
CGGCCACGGCGAACGCCGTATATTGCAACAGTGCCAGTTCTAAAATATAGAATCCGCGCA
GCATGGCCTGCCAGCGCCGAATGCGGTCTCGGGCAGCCATGTGCTGATTGCGGCGCGGGC
CAATCTCAAAGGGAACGGCATCGGCCTGCGCATTCACCGCGCCAAAGTTATCGAAGATGC
GGGCGCGCAAGCGCCTCACGCGGGTGATCGCCTTTGCGTCGTGGCCAGGAAGTGTGAACT
CGCTCAACTGGCCGAGCAGGCTCAGGTTTCGAGTGAAAGTCTCCACCATCTGGTTGACTG
CGGATTTTGGATGGAGTCGCTCGAAGACGAGCCACATCATGAAAATTCCAAGCAGCACAC
CCAGCGCGCGATTTCGTGCGATCGACAGTGAAAGCTGAATGCGGAAATCATTCACATTGA
TCAGGTAAAACGCAAGCGCAATCTGCAGTCCGCAGTATGAGAGCCGGGTGCTTGAGGTTC
CTACCCAGGCGGCAAACGCAGTCACGGCGGCAAAGAACAGCGCGAATCCCGTGATGCCAT
TCAGCCACGGCAGCACCACAATCTGGGCCCCCATGCCAAAGATGAATCCGCCGATCACCG
CGCCTGCCACCAGCAGCAATTGCTTTTGCCGCGATGCGCCTACATTCGAGAGCGCCGTCA
GGGCGCAGGTGGTCACTGAGGTGGCCAGGCCCGGCCAGTCCAGCGCCATATAAGTGATGT
AGCAGAGCATGCCGGCGAGGCATCCGCTCAAGGCATAGCGCAGGTGGTCGGGATTCTGAA
AAGCGTCGCGAATGAAAATATGAAAACCCTGGTCGATGTTTTCAGTGAACGCTTCAAACG
CCTCCAACTCGGCCGATCCTTCGAGAACTCGCGGGATGAGCGAAAACATTTCTTCCAGTT
CGCGCAACATCGGCATGGTTTGCCCCGTAGAGACGCGCGCCAGCGCGGGAGGAACACATT
TGGACGCCAGGCAGTTTTGAATTGCGGCAAGATGCTCGGCCAGCTTGAGCGCAACCTGTT
GATCGGGAAGCGAAAGCACCGGATCGGTATGCGTCATCGCCGCCGCAAAATCGAGCGAGC
GTCCCGTCAGGGAGACAATGGCATTCATCTGCGCGCGATAAAGGCGCGTGTAGTTTGACC
GCATGACAGATCTGCGCAGACTACTCACGCCCACCATTGCGTTCTGTGTCAGGCGGCGCT
CCAGTTCGCGCGGGCGATCTTTGCATTCCGCATAGCAGCGCAGAACATCTTCGATGGTCT
TCAATCTGCGATTCAGGCCATCCACCAACTCATCCTGCTTATGAAAGGTGTGAAAGACCA
CCTCAACCGCAATCGTGACCGCCGCGCCAATGGTCGGCGCGAGCACTGCCCAGAGAGTGT
TTTCTACATTGGCATTGGCCGGACCCGGCAGATACCAGATGGCCAGCGCCGAGCTGCCGA
TCAGCGCAATACCGCTCGTAATCGTGTAGTTTTCGAGCGTTCTGATCAGAAAGAAGATCA
GAAAGATGCTGATGCCTTCCCATAAGAAATGGGTAAGCGGAATCGAGCCGAACATATGTC
CGCCCAAAGGTACGAACACTGCGCACAAGCCGAAAGCAATGATCAGGTAAAAGGCGGATC
TGGCGGAGGAAACCAGGTTTTCCCGGGAGATCAGAAATGCATACAGCGGGCCGGTCGCGG
CGCCCGGGATACGAAACGTCATGATCAGGATCATGGTGATCGTCGCCGAGATCACCATGC
GCGCAACCAGCATGCCGCGGCCCGGATAAGGGGCCAGTTCGCTGCGCAGAAAATCAGCAA
ACCATGCGGCAAATCCGCGTGTATCGGTCCGTCCCGCGGTCGCAGTGGTCATGACTATTT
CTTGAAGTCCCGCAGCAGGGGCCTGCTGCCGTGAACCACCACAACAGCAGATTCCCCAAG
CCGGAAATCCTGCTGAGGGCCGTTCAGAATGCGAATGCGAACCGGGAAGCGCGAAGCCAG
ATGCACCCAGTTCAACGTGCGCTGCACATCGGGCAAGCCCTGCGTCAACTTGCCGACAAT
GTCGGCGTCGGGTGTCACGCCATATCCCACGCTGTCCACTACACCGTGCAGCCGCAGGTC
AGGCCGCGAAAGAATGTAGACATCGGCGCGCATGCCGGGACGGATATGCGCCAGCTGCGT
CTCGCGGAAGTTCGCCACGACCCACCAGACGCGCGTATCAATCAGGGTAAAGATCTGTTG
CCCTGCGTGAGCGTATTCTCCCTGTGAGATCGTCAGGTTGGTCACGCGCCCGTCAAAAGG
GGCATAGATTTTGCAGTTTTCCAGGTTGTATTCAGCGGTTTCAATCGCAGACGTCGCACC
GCTGCGTTGCGCCAGCAAGGGATCAAGCGTCAGAACCGCGTGCGCAGCCTGCTTGACCTG
TGCCTGGCTCTGCTGCAACAAAGCCTGCGCCTGCTGCTGCTGCGCCATGGACGAAGCCAG
CTGCGCGGCGGCGAGTGCCTGTTGTGCCTGCGCTTCGTTGTAGGCTTGCTGGCGAGTCGC
TTCCAATGTCCGCGCCTGATCTACCTGATCGACTGTTACATATTGCTTGGCCAGCAGCGG
CTCAATGCGATGCAGGTTGTGCGTGGCGTAGGCAAGCTCTGCCTTGGTGCGGGCCAGGGC
TGCTTTGGCGTCTGCGACCTGGGCGCGCGCCTCCTGTACGGCCGCATCCGCGCGGGTCAG
GCTGGCCTGGGCGCTCTTGACGCCTGCCTGGCTCACGCTCACCGCGCTGCTTTGAGAGGC
GATGGTGCGGCCCTCATCGAGAATCTTTCCCTCGAGCGCGGCCTGATCTGATCTCGCCAG
CTTCAGCGCATAGGCATAGGGCCGTTCGTCAATGTCGAGCAGCAACTGGCCTTGCTTCAC
ATATTCGTTATCCACCACGTTCAACTGCATGATGGGGCCATTCACAATGGGCGCCATGCC
GATGAAGTTCGCGAAGACCTCGGCGTCGTCTGTGCGCGGATTTTCGATGATCTGGCGCGC
CACCAGAGCGCCGGTAATCAATGCGCCTGCGATGGAGACGACGCTGATCATTCGTCCCAT
CTGCCGCCGTGTCTTATCCGATAGATTCGAGAGCATCTGCCTCATTCCTCAACTGAACAG
CAACAGCCACAATGTGAAGGCCAGGAACGCCGCCATGCACGGGTACGCAAGAATGGAAGG
CTTGACTTCGCTTTCCAAGTGCAGTCGTTGCAAGCCCCAGTAAGCCAGTCCGGTCAGGCT
GATGCCGGCGGTGATGCACAAGAGCCACGCAGGAAAATACGACCCGAGAATATTAAAGTT
CGGTGCATGGCTGCATCCGGCTACAGGGATCAATGCTGCGCCTGCCGTCAGCACAGCAGC
AGCGCGGTGTGTGAATCGTGAGCGCTTATGAATTCTCATTTGCATCTACGGTCCTGTCTT
TCCCGGCGAAGCGGCGATAAGGTCTCCGGTCTGGAATGCAAGATTTGCGGTCTGCAACAG
GAGCTGTGCTCTCGCTGTCACATCCTCGGCTCGTGCCTGTGCCAGAGCCTTTTGCGAGGC
GATCACATCCAGAATATTGCGGACTCCGTAGTTGTAGGAGTCACGTGTCGCCTCGTAAGA
CTGTTCGGCTGAAGTCACCAGCGCTCCTGCCGCCTGGCGCTGGCGCAGGGCCGTCTCTAC
ATTGGTATGCGCCGTCCAGACCTGATTTGCAATGTCATCCTGCAGCGTATCAATCTGTGC
CTGAGCGGCGGCCTTTTGGGCGAGCGCCTCTGCGACCTGGTGCTCGCGGCGGCCACCGTC
AAATAATGTCCACTTCAATTCCAGGCTTGCGTCCCAGGTTTCGCCGCTCGCATAGCCGGG
GACCAGTTGATCCTGCGCGCCATACTGCCGGTCGAGTCCGCCGTTTCCGCTGAAGTTCAG
CGTAGGGAAGTAGGACGACCGCTGCTGGCGAATCACTGCATTCGCTGACTTCACCTTTGC
GATCAATGCTTCGAGGTCAGGCCGCTGCTTCAGCGCACGCTGCGTCTCTGCCTTCACTGT
TCCGGCTAGCTGTGCGGGGAGTTCTAATGCGCCAATCGGCTGCACCTGAAAGTCCGTATC
GGGAGGCAGTTCCAACACGGTCGCCAAATTGCCGTGCGCAATCTGTTCTTCTCCGGTCGC
GGACTGCAAATCATACTCCGCCTGTGCGGTGGCCGCCTGCGCCTCCAGCAGGTCCGGTTT
GGTCGCGAGGCCATGGTTCAGGCGATCCTGCACATCGCCTTCCACGGCCTGCGCATTGCG
CAGACTCACTTCGGCTGCTTGCAGCAATCCTTGAGCATTGAGCAAACGGTAATAAGCCGA
CATCACCTGAAAGATGATGCGGCGGTGCGTGTCATTGAAGCTTAGATTCGCTGCCAGCAG
ATTCCACTTCGCCGCTTGAATGGCTCCGCTGCGGCCACCAAAGTCGAGCACCAGGTACTC
GGCATGCAGCTCAGGCGAGAAGCTTCCGTACGTCTGGCGGTAAAAGGCTGAATTCAGCAG
TACGCGAACGCGCGATGTATTGGCTACGGCTAATGCCGCCAGCGTGGGGTACCACTCGGA
GCGTGCGATACCAAGCTGTGCGGCGCGCGCCTTTGCCTGCTGCCATGCAAGCCGCGTTGC
AGGATTATGCTGCTCGGCGAGATCGATCAGCTCTGCCAGCGTATAGGCTGATTGGCTGGA
AACGGCATAACCCATCATGGGCGCGGCGGGCAGCCTGGTGTTCAGCTTTAACTTCTTTTG
CGGCTGCCAGATTTGCCCCGGAGCGGCGGGTGCTTTTTGGGCGATGCCGTTCCCGGTTGC
AAGTCCCAGAACAACAGCCGCAGCTACAAATGGAGAGAAGAACTTCATGGCGTGAAAGAG
TTGGAGAAGCCTTCTTCATTGTGCATGAGGCATAGGCAGGGAGCAATGCTTTGTCCTGGC
AGATCAACGGCTGAGGCCTGATCTGCATGCAGGCTTTATCGCCGAGAGCCCGGCGAACTG
CATTGCCCCCAAGAAAAACAGGCTGCCCTCGATCCTGCGAGAGCAGCCTGTTTCTTGTGT
GACGTTATTCCGCGCTTTGCGTGACCGGGAACTGGTAGATACCCACGCTGATAGGCGCAA
CCGTGATGCTATTTGTTGCACGGCCCAGAGCGACCTTCCGGATGGAAACCTGCGGGGCCT
GTCCCACGCGATCGGCAGCCTGCAGATCTTTGCCTGTGAGCTGCCAGAGTGTGGTGGGCC
CGTCGACGCGGGTTCCCGTCACATTGAGGTGGAATGTTTCTGCCTTGTCGGTCGCGTTGA
CCACGGCCACATTCAAAAACTTGTGGTCGGGTGTGAGCGCCGCAAACATATCGAGCGGAT
AGGTCGGGCTTCCCGAGTTCGTCTTCGGCTGATCTCCACCTACCGGATATTGCGGTGCCG
GCTGAGGAGAATTGCCGTTGAGCGCTACAGGAATGGAACCGGGAACAAAGTGATCGCCAT
AGAGCTTGAACATCAGCCCCGTGGTGTTGAATGTAGCGGCGGTGGGCGTGTAGTCCATGG
TGGAAACGCCCATCGTATGCGCGGACATTCTCAGGAAGTCCGTGTGGCGCAACATCTCGT
TGAAGATCATGCCGTAGGCCAGCGCCAGCTTCAGGTTTGCTCCATGAGTGAAGCTTCCGC
CAAAGTAGGCGTACTCATCAATCGAAAGGAAGATGTGCTTCTTGACGAGTTGAGGAAAGC
GCTGTTCGTAGCGATCCCACTCCTGCGCCTTCAGGTGAACAATGTTTGCAGGATAGCGGG
CATACTGCAGCGTGGTCTGGTTTACCTTGACGAAGCCGTCGTCGGTGGGCGCGTCGAGCG
GAAGATGCTTGGCCTTCTGAACATCAAACCGATGACCGCCCTGCGCATACCAGTGTTGCG
TGATGCCGGAGAAGTTGCCCCAGCAATGCTCAATCTCTCCGCCGGTCCAGTCCACGGGAG
TTCCCTCGACCGCGCGCATGTTGTCTACGTCCTTGGCGCGCATTTCGCCCTTCAGGTCCA
TGGGGTCAGGCATGTTGCCCGAGGCCAGCAGAATGATGGAAGGATCGGCCTTGCGCATGG
CCGCGGCGAAGAAGTTGTGCTTGAGCACGTAATATTTCAGGTCGGTGCGGCCAAGCTGCC
AGGTGCCATACGGTTCGTTGCCGATGTCCCAGTACTTCACGCCGTAGGGCGCTGGATGTC
CGTCTTTGGCGCGCAGCGCTCCCATGGGCGAGCTTACCGGGCCGTTCATGTATTCGACCT
CCTGCGCGGCTGAGTGTGCATCCTCGAATCCTGCGTTGACGGTGATGTACGGTTCCACCC
CAATCAGCTTGCAGAGCGTCATGAACTCATCCATGCCCACGTCGTTGGGCTGCATCGCAT
TCCAGGCATAGTCAAAGGTGGGTGGCCGCTTGTCTCTCGGACCAATGCCGACATACCAGC
TCCAGTCAGAGAGGAAGTTGCCCCCCGGCAGTCTCCAGAACCCGGAGTGCAACTGGCGCA
GCAGCGCGATCGTGTCGGGGCGGAAGCCATCCACGTTGTCCGCCGGCATCATCGAGACGG
TGCCCACATGGAAATTCCCACTGCCGGTGCCCGTAATCTCAAAGCTCGCCTGGTTTGTGT
CCGCTTCTGCCGTGAAGGAAAACGGGAATTTCTGATAAGTGCCGCTCAGAGAGGAAAACG
CGAAGGTCTTCTCATTGCCGGCGCCAGCAACCACGGAAACTTTTACGCGGCTTCCCGGCG
TGCCTTTCAGCCAGATATGGCCTACGTAACGCTTGCCCTTCACGAGCGAGATTCCCGTTT
GCTCAATGCCGTGCGGAGTCGCGCCGTCCAGCGCGATGCGGGGGCTATGGTCGCCAACAA
ACGGATCATTCGTATCCATCACCACATTGTTTTCCGGCCCCACGGGCCGCCACTTCCTGA
GTCCGCGGCCAAAGCCGCCCTGACGGGCATGCGCAGGTGCGGCTGCCTTCTCCGCCGTGA
TGGGGAAGTAGAACTTGCGGTCATCGAGCATCTCTGCCCACAGGCTTCGATAAACCAGAG
GGCCGATGTGCTCAATGAACATGCCGAACTGATACTTCGAAGTCGGTACGCCGGTTTGTT
GCGCGTTGATGTCCACCACAATGTTCTTCTGTGGCGCTGCCGTGCTGGTTTGTGCCTGTG
CGGCAAAGCATGGCAGCCCTATCAGGGCACACGCCATCAGTGCATGTCGAATTTTCATCG
AACCCACCCGCTCTTTCTTTTCGATTGCTTTGAAATCTTCAGAAAATTGGCGTCCCGCCA
TTGCGGGAAACGTTTGCCAGCACCGGAGACTATCGCGGATGATCAACCTTTGTAAAGCGA
TTTATCCCCATACTCTGACTTCTCAAGGAAAATCGCGGAAGATCAACGGATTTCCGGTAG
CGACAGTTCAAAATCCAGCAGAACATCTCCCAGGCACTTGCCATGCGCATCCAGCGAGAG
CGAGCAGGTCACACTCTTTTCGCCCGCCCGCTGCAGCACAAAGTTCAGCGCATGCAGTGA
CGGAACCGAGTAGCGTGTCACGGGCGTGGCCAGTACCGGCGCGAAAACCTGTGAGAGTAG
TTCGGCTGTTACATATTGCTCAAGCACCGGAAAATCTTCTGCCCGGTAAGCAATCAGCGA
GATGGTGAGCAATCGGCCTTTGTCTCCCGTGCGCGCGTGGGCAATCTCTCTCAAGCGCAT
CAGGCGGTCTCCATGTGTATGCTGCAGGTGACGGCCTCGCGCGGAATCAACAGGCTCTCC
ACAGCGATCATCTCGCGGGTGAATCCGGTCACTCCGCCACCGCCTGCGGGGCCGTTGACA
TACAGTGCCTCCACCTCGCGCGGAATCCGCTGCGCCACGGCGCGATCATGAGCGCGCCCC
GCCACGCGCAACCTGACTTCGTGCGGCTCATGAAGTAGATGAGGTGCGAGCGCATCGCCA
TGGATTGCATTGACGCCAATCAGGGAGCATTCCAGTTCGCCAGTCTCCCATGCTTTCAGT
CGCTCCCGCACGATAGATTCTGCCAGTTGCGCGCGGCGCACGCAGCCGTGGCCTGCATAA
GAGATTTGCCCTTCGCCCATATAGCCGTGATGAAAACCCGCGGACACCTTCAATTGCGAA
GGGCGCGTGCGGCCTCCGGCATGAGAGACGCGAACCTGATTCGGGCCGCATTCAACGAGC
TGAACAGTCGAAAAATCTGCAATTACATCGGGCGTGATGTAAGCAGCCGGGTCCTGTACC
TCATACAGGAGCTGCTCTGTGCAGGTCGCTCGCGAAATGAGCCCACCGGCGCCCTCCACC
TTCATGATGGTGGCCGTGCCATCGGGAGTCACTTCTGCCAGGGGAAATCCAAGATGCGCC
AGATCGGGCACATCCTTGTATCCGGGATCGGCAAAGTATCCGCCCGTGATCTGGCCTGCG
CATTCCAGTAGATGGCCCACTACCGTGCCTTGCCCAAGTTGTGGCCAGTCATCGGCGCGC
CACGCAAACTCATGCATCAATGGCCCAAGAAAAAGCGAAGGGTCGGCCGTGCGCCCGGTC
AGCACCACGTCAGCGCCCTGGGCAACTGCTTGCGCGATCGGTTCCGCTCCAAGATAGGCG
TTAGCCGAGAGCAAATGCTCGCGCCATCCAGCCGGCATTGCGTAGCCGGCAACGGCCGGC
TCCAGCAAAGAGGCAGCCAACGGCAACACATTGTCGCCCATCACATAAGCTACTTTGAGT
CCACGCAGCCCGAGCGAGCGCGCAATCGAGAGCGTCGCCCGCGCCGCCGCTGCAGGGTTG
GCAGCTCCCATATTGCTGACGATCCGTGTACCGTTTCGGTGGCAGATCGGCAGCACCGCC
TCCATGCGCTCTCGCAGCCACGGGTCAAATCCGCCCTCAGGATTTTGCAACAGGTCGAGT
TGCGCCAAAGCGATGGTGCGCTCTGCCAGGCACTCGAAAACCAGATAATTCAGCCGGCCT
TTTTCTGCCAGTTCGACGGCGGGCTCCAGACGGTCACCGGAATACCCAGCCCCGCAACCA
ATGCGAATCATCTTCATTGCGGAATTCCCCGAAAAAGAAGCCCCCGGAAGGTCATCTGCA
CCGAAGCGGTCGCTGTTGGGGCAGCCGTCAGCACAGCCATTGGCAAAACACAGCGGCCGA
GCGCTAGCACCAGCATCGAGAGAATAGTCAAAATCCCGGGGAGAGCAATCATGAACGAAA
AGATGATCCGGTTTGCAAAAACAGGAGCAGTATAGGGAGCAGGTAATAGTTCTGTACAAT
GAATCGTTTTAAATTCAGTATTCTGAAAATACGATGATCAATGAGCTTCGGCATATTCGC
GCGTTTCTGGCTGTCGCACAGCATGCCAACTTCACTCGTGCCGCGCAGGAGTTGCACGTC
TCGCAATCGGCGCTCACCGTTCAGATTCAGCAATTGGAAGAAGCCCTCGGAGTCAAACTG
TTTGACCGCAACAAACGGAGGGTGGCGCTCACTGACGCGGGTCGTGAGGTCATCGCTCCG
CTTCAGCGGATTGTCGTCGATGCCGAGGCGATTGTGAGTCGAACCCGCGAAATCACAGGA
CTGCGCCGGGGCGTACTTTCGATGGCGGTTCTGCCTTCGATGGCTTCCGGAATTCTCTCC
ACAGCGCTGAGCCGTTTTACTGCGGCTCACCCCGGAATCATGATTCACATCCACGACGTC
GTTGCCGACCAGGTGATTGAAAAAGTCAAAAAAGAAGAAGTCGATTTCGGCGTGGCGACG
GTCATGCACGCAGACAAGGAACTTACCCTGATGCCGTTGTTTACAGATCGCCTCTTTGCA
TTTCTTCCGGAGCAGCATCCGCTCTCCAGCCGCGCCTCGGTTTCCTTGCAGCAGATCTCT
GACTATCCTCTGGTTCTTATGGCAAGAGGTACCAGCGTGCGATCCATGGTGGACCAGGCA
CTTCGCGATCATGGCCTGACTGCCACGGCAGCCTATGAGGCAAATTACATGTCGACTGCC
CTGAGCCTCGTTCGTGCGGGATTCGGAATTGGCATTCTTCCGGAAGACGCCGGAACCATG
GGCAGTGCTCAAAATCTGGTCGCGCTGCCTATCGTTCGTCCCCAGCTCACGCGGCCCATT
CATGTGCTTATGCGAAAGGGAAGAAGCGCGTCGCCCGCAGTTCAGCAGATGCTGCAGATT
CTTAGAGACATTACTCGAAAGTCTGGCGACCCTGCTCGCGGCAAAGGGTAGGTTGTGGCG
CAACTTCTATTCCGTCTAACAGAATAGTCTGTTCTATTATTTCTATTTCACAGATGTAGA
TTCATTCCCCTATAGTTACCGATCGGAATGAAAGAAGCGCCTGGCAAGATGTGTGAAGTG
TAACCCGGACCAGGGCGAGCGTTTTGAAATGGAACTAAGGAGAGAAGCATTGCGCAAAGC
ACTTTCAGCGTTCATTTTGTGCCAGGCAGTGGCGCTTGCAGCGGTTGCTACCGCGCAGAG
TGTCGTCACGATTGATACAGGCAAGTTGCAGGGCTCCACGCAAAACGGTGTGACAGCCTA
TAAGGGAATCCCCTACGCCGCCCCGCCCGTGGGCAAACTCCGCTGGGAACCTCCCCAGCC
CGCGGCCCACTGGAAAGGCATTCGCCAGGCGACGCAGTACGGTCATGACTGCATGCAACT
TCCATTTCCTAGCGATGCTGCTCCGCTCGGAACCACGCCTTCTGAAGACTGCCTGGTTGC
GAACGTCTGGGTTCCTGCCCATCATGGCAAGGCTCCGCTGCCCGTCATGGTGTGGATTTA
CGGAGGTGGTTGGGTCAACGGCGGCAGTTCGCCCGCCGTCTACAGCGGCAAGCATTTTGC
GCGCAAGGGCATTGTCTTCGTCAGTTTCAACTATCGCCTTGGACGCTTCGGCTTCTTTGC
CTTTCCCGAACTGACCAAAGAGAGCAAGACCGGCCTGCTCGGCAACTATGGCTATATGGA
TCAGATTGCGGCACTCAAATGGGTACAGCGGAACATCGCGGCCTTCGGCGGCAATCCGCA
TGAGGTAACGGTGTTCGGTGAGTCTGCCGGAGGATTTTCAGTACACATGCTGATGACCTC
TCCTCTGGCCAAGGGCCTCTTTGAGCGAGCCATGGTGGAGTCCGGTGGCGGCCGCACAAT
GCTGGGCGCAACCGGCCTGACCCAGGGCATGAACGGTCAGCCCTCAGCCGAACAGATTGG
TGTAAATTTCGCGCGGAGCATGGGCATTGAGGGCGACGGAGCCGCTGCACTCAAAAAGCT
GCGCGCGCTGCCGGCAAAAGATATCGTCGATGGTCTGAATATGGCCAGCATGCAAAGGGC
CGCGACCACTTATTCCGGTCCAATTCTTGACGGTAAAATCGTCGTCGGCCAGCCGGAAAC
GCTCTACAAAGAAGGCAAATACCAGCATGTGCCTTTTGTGATCGGCGCAAACACTCTCGA
TATCGGCTTTACTCACGCTCACAATGTGCAACAGCTTTTTGCTCCTTTTGGCGCAAATGC
CAACGAGGCAAAGAAGGCATATGGGGCAACCGCTTCATCCAATTTCTTCTTGCTCGGCAT
GCAAGTCGGTGCCGACGCCATGATGAGAGAACCGGCGCGTTTCGTGGCTGCAACACTTTC
CTCGCAGGGAGTTCCCGCATGGGAGTACCGCTTCGGCTACGTGGCGAGTTCCATGCGCAG
CAAGTGGCCCGGCGCTCCGCATGCAACCGAGATTCCCTTTGTCTTTGACACAGTCAAGGC
CAAGTATGGGGCGGCGGCGACCGCACAGGATGAAAAGATGAGCGAAGCGATGAACACGTA
TTGGGCCAACTTCGCAAAGACCGGCAACCCCAACGGCGCGAGTCTTCCGGATTGGCCAGG
ATACTCGTCGAGCAAAGATGTTCTCATGGACTTCACCGAGAACGGCCCGGTCGCGAAGCG
TGATCCCGCCGAGGAACGTCTCAACCTGACCGAACAGGTCGCAAATCACGCCCACGCCGG
TAAGCAGTAGGTTCAACACATGCAATCAGAAAGTGGCGCGCTATGGTGCGCCACTTTTTG
ATGCGCAGATGTTCCACTCTGCGTTCTTCATAGAACCAGGAGTGCGATGCAGAAAGAGGT
TTTCGTGCGACTCCGTGCAAGCTTGTGCTTTGCCATCTCCTTGATGCTGGGCCTTTCGGG
TATCACGTTTTCTGCGCATGCCCAGGCGCCTGGCAACAGCAGCGCCGCTGTCAAACAAAG
GGCAGATCATCTGCTCGCCGAGATGTCTACGCAGGAGAAAATCGGCCAGCTTAGCCAGCT
CTTTTATTTCGGACCCAACGTGAAGATTCCCGGCTTTGACTCCGGCCCTTCGATTGAAAC
GCAGATTGCCAAAGGCGAGGTGGGGTCGCTGCTGTTTATTACCGATCCGGCAACCATCAA
CCGAATGCAGAAGATTGCGGTGCAGGATTCTCCGCATCACATTCCTCTCATCTTCGGCTT
TGATGTCATTCATGGCTTGCGCACCATATTCCCGGTGCCGTTGGCGCAAGCCGCGTCGTG
GGACCCTGTTATGGTCTCCCGCGATCAATCCATCGCGGCTATGGAGGCACGTTCGGTGGG
TATCGACTGGGCATTTGCACCCATGGTGGACATCGCTCGCGACCCTCGCTGGGGAAGAAT
GGTCGAGGGGGCAGGCTCTGATCCTTATCTTGGTGCGGCCATGGCCGCTGCGCAGGTGCG
CGGTTTTCAAGGGGCCTATCCCGGCGCGCCCAACCACATTCTGGCCTGCGCCAAGCACTT
CGCCGGCTATGGAGCCGCGGAAGGCGGCCGCGACTACGATGCCTCCTATATATCTGACTC
GCAGCTCTGGAACGTTTACCTCCCGCCTTTTCATGCGGCAGTGAAGGCAGGCGTAGCAAC
GCTGATGAGCGCCTATATGGATCTGAACGATGTTCCGGCGACCGGAAATCAGTGGCTCCT
GCAGGATGTGTTGCGCAGAGACTGGAAGTTCGACGGCTACGTGGTGAGCGACGCCAACGC
GGTCAGGAATCTGCAAACTCATGGGTTCGCACAAGATCAGGAAGACGCTGCAGTGCGCGC
CTTCAAGGCCGGCGTCAATATGGAGATGGCCATCGGGCAGACAGCGTATGATTCGGAACT
TTCGAAAGCACTGCAACAGGGCGTGATCACCGGTCAGCAATTGGATGATGCCGTCCGTCC
CATCCTTGAGATGAAAATGCGCCTCGGCTTATTCGAGCATCCCTATGTGGATGTGGCTCG
TTCCCAGCGCATTCTCGATGACCCCGCCCATCGCACCGCCGCGCGCATCGCCGCCGAGCG
TTCCGCGGTTCTTCTGCGCAATGAAGGCGGACTTCTACCGCTCAACAAGACCAGATATCA
CAATATCGCCGTCATTGGTCCGCTGGCAGATTCTCAACGAGACACGCTTGGGCCGTGGAC
CTTCGACGAAAACCTCAGCGAGACCGTCACGGTCTTGCAGGGTCTGCGCAATGCCTTCGG
CGCGTCCGCAAAAATCACCTATGCACCTGGCGCTCAGATGCACCGCAAGTTTCCCTCCAT
GTTTGACGCGCTGGATCGCGGGAAAAAGCCGCCCGTGTGGACGCCCGCGCAAGCACGCCA
ACAGATGCAACAAGCGATCGATCTTGCACGGAAATCTGATCTTGTTGTGATGGTGCTGGG
CGAGCATCAGAATATGAGTGGAGAGGCCGCTTCGAGCGATTCGCTTAAACTGCCCGGCGA
TCAGGAGCAGTTGCTGCAAAGCGTTGCGGCCACAGGCAAGCCGCTCGTCCTGGTGCTGAT
GAATGGGCGTCCGTTGAACATCAAATGGGCAGCCCTGCATGTCCCCGCTATTCTCGATGT
GTGGTACCCGGGCTCGCAGGGCGGCAACGCTGTGGCAAATCTGTTGCTCGGCAAAAGTGT
GCCGGGCGGCAAGTTGCCCTTTGATTGGCCGCGTGATGTGGGGCAGGTGCCGATCCCTTA
CGCGCACAACCTGACGCACGAACCGCAGAATCAGGCGCGGCGCTATTGGGACGAAGCCAG
CACACCGCTCTATCCTTTTGGCTACGGGCTCAGCTATACAGCATTTGCTTTTTCTCATTT
GCAAATAGACAAAAGCAGCGTCAGCAAGAAGGAAGACGTACATGTATCTGTCGATGTGAC
AAATACGGGAAAGCTTGCCGGGGATGAAGTGGCGCAACTCTACATCCATCAGGAGTATGG
GAATGCTTCCAGGCCTGTGCGGGAGCTGAAGGGCTTCGAGCGAATCACACTACAACCGGG
CCAGACCAAAACCCTACAATTCACCCTGGGAAAAGAGCAGCTCCAATACTGGAGCCAGGC
GCTTCATCGCTGGACCTACGATCCTTCTACCTATGATGTGTGGGTTGGGGACGACTCCAC
GGCAACCATGCATGCAAAATTTGTCGTGACGAATTGATCCCGGTGTTTACGCTGCATGCT
TGTTCTTTCTGGCCGGTGGCCTCAGACCATCGGCCAGAAAGAAGGGAAATACTTTCCTGT
CATCTAAGCCAGTAGCTTCTGGACGTCCTCAATTGACCAATCGGGAATAGCCGTAGCGCG
GCTGGCGACAATCGCTCCCAGAGCATTTGAAAACCGCGTTATCTGATCGATGGCCCAACC
GGATTGCAGCCCGTGCAGAAATCCAGCCGCAAATGCATCACCTGCTCCCACCGTATCGAC
AACAGTTGCTGGAAATCCGGGGTAAGTCCGCAGCGTGCCTTCTGAGAAAACAGCGCAACC
TTCGCTGCCCAACGTAATGCAGATGCAGGCCAAGGCGTATCTGCGAGACCACTCGATACA
AAACAGCTCCAGTGAAAACGGTTCGCTGCTATGCATGTGGAATAGCAATTCGGCTTCGTC
CCGATTCAGCTTCAGAATAGTTGCCAGTTTGGTCAGGTTGTCCACCAGCGAGAAATCCCA
ATGGTTGGGCCTCAAGTTCAAGTCGTAAAAGCATGCAATGCGAGGGAAGCGATCTTTCAG
CCGATGAAGCAGCATTTCATTCTGCGAAGAAGTTTGTGCGAGCGTGCCAAAATACAGCCA
TTGCGGTGCGAGCGCCGCAAGCTGCTCCAGATCCTGGTCCGCTACACTCAGATAATCAAA
AGCTGCAGGTCTCGCTATCGTGTATGAAGGATTTCCCCGAGCATCCAGCTGAATTTCGGC
AGTCCCAGTTCGAGCAGCTTCCACCTTACTCATGAATTGTGTGGTGAATCCCGACTCTCC
TAGTTGTTGCAAAGCCCGCTGTCCGTCTTCGTCCGCGCCAAATGCGCTGATCAGAGTGGG
CTGGTCTCCCAGCCGCTTGAGAGCTGCCGCCACGTTTAAAGGAGCCCCGGCCAAAGCCTC
CGCGCCATCCTGAAAGCGATCCCAGAGAATCTCACCCACGCAGAGAATCGACACGAGCCG
TTCCTTTCCAATGTTCGCCACGCAAATAAGTGACTACATTCCTGACTATAAACTGATATA
GCAATTATGCTTTACCTGTCTACCTTTACTCTGCCAGGATGAAGAGGCGAGCAGAGAACC
CTTAGAAGAGATTCAGGAGCCGCAAATCGACCATGAACAAGCCGCTGGAGAGAATCATGA
AGACGAAGAAGGTGATGGAAGAGCTCTCGTCCGATGAACCGAAGTACCGCCTGATCGCCG
ATAGTCTTCGCGAGAGCGTGCTTTCTGGCGAATACCGGCCCGGCAGCCGGCTTCCGAGTG
AAACTGACCTTGTCCGCCGCTTCGGCGTCTCGCGCATGACTATCGTCAAGGCCATCAAGG
AGTTGCAACAAGCGGGCCTGGTTACGCGCCGCGTCGGGTCGGGCACTTACGTCAGCCCCC
GGACCAGCCAGACCAGCCGGCTGTTCGGGTTGTTGATTCCAGAGCTGGGGCAAACGGAGA
TCTTTGAGCCGATCTGCCAGGGCATGGCCAGCTATCAGGGGACCACCCCTCATTCGCTGC
TCTGGGGCAACTCTGTAGGTGACGGGCACCCTAAGGAACAGGTCGCCGAAGAGCTTTGCC
AGCAATACATTACGCAGCAGGCTTCGGGCGTCTTCTTTGCGCCCCTTGAGCTCACCCCCA
AAAAAGACGAGGTTAACCGGCGCATCATGGCCGCGCTCCACAAGGCAGGCATCCCCGTGG
TCTTGCTCGATCGCTGCGTGGAACCCTATCCGCGGCGCAGTCAATACGATCTGGTTGGCA
TCGATAACCGGCGCACAGCCTATGCCGCCACGGCGCATTTGCTTTCAGCAGGCGCGCGCC
GCATTGCATTTTTAGGCAAGGCGCTCGCGGCCTCGACCGTTGATGCCCGCATCGCAGGCT
ATCGCGAGGCGCTGAATACTGCCGGCATGCGCGCACAGGAGGTCGTCGTTCGTGGTGACC
CTGGCGACAGCGACCTCATTCAAAAGGTGTTGAATGTTCAGAAGCCAGACGCTTTTCTTT
GTGCCAATGACCACACCGCAGCCAGCCTGATGCAGAGCCTCTCCCGCCTCGGCCGCCGCG
TGCCTGAAGACATCCGTATCGTCGGCGTGGACGACGTGAAGTACGCCAGCCTTCTGGCGG
TCCCCCTCACCACGCAGCATCAGCCCTGCATCGACATTGGCAGAATCGCTATGTCCACCA
TGCTGAGCCGGCTTGAAAATCCTGATTTTCCCGCGCGTGAGATTCTTCTGAATTGCCGTC
TGGTCGTGCGTCAGTCATGCGGAGCCCCAAGAGGGAACTGATCACCCTTTTCGGCGATTC
TTCATCCTCTCGCCACTGAGACGTTCAGCCGCTGGTGGGCCATTCACGATGCCAAGGCGT
TGTCGTGCGTCTGCCTAAATGCATATACAACTTTGTGGCCGATTGAATCACATCCTGATT
GACAGTTGTCAATTCATATCACTACAACGAGTCCTGCCAATCTCAGGAGGCAGTATGAAT
CGACGAATCATTGGACTGGTCAATCTGGTCACAGCCAGGCGGCGCGGCAAGACGGCGGCT
GTGGGCACGCCGGCAATACCAGCAGCTACCCCGGCGCGACGGGGTTCGCAAGGCACGCGA
ATGGCTTTGGCGCTCGCCATTTTGCTGGCAGCTTTTCTGTGTGCTCAACCCGTGAGGGCG
CAGATGAGCTATGGCGGAGTGGTGGGCACGGTCACCGACAGCACAGGGGCGATTGTTCCT
GGCGCGCGGGTTGTGCTCAAAAATGTGCAGACTGGTGCCACCCAGAGCGCAATGACCGGT
ACGGCCGGCAATTTCAGCTTCGTTAACCTGATCCCAGACACCTATCAGGTTACCGTTTCT
AAATCAGGGTTCAAGTCGGTCACCCAGAGTGGAATCAATGTGCAGGTAGGCGGCGCTACG
CAGGCCAATGTGGTTTTGAGCGTGGGCAACATCAGCCAGACCGTGACGGTGACCGCCTCG
CAAGCGGGATTGCAGACGCAAAGCGCATCGCTGGGCGGCGTCGTTCAGGGCCAGCAAGTT
CTAGAAGCCCCTCTGAATGGTCGCAACGTGAATAATCTACTCGACTTTGTGCCTGGTGTT
GTGCCGGGCGGTGGCACGCAAGGCAGCACCATGTCCAATCAGGGAGATGGGCAGACGCAG
GCAATCGCCTATAACAACTACCAGATTGGCGGTGGCTTCAGCGGTCAGAGCATCTTCTAC
ATCGACGGCATGGAGCAGAACATCGCCGAGAACAACGTGAATCCGCTCGTGCCCACGCAG
GACGCCGTGCAGGAGTTTCGTGTTTCCACGAATAACGTAAGTCCTGAATTTGGCGGTTAC
GGCGGCGGCGTCGTGCAGATTGTAACCAAAAGCGGTACAAACCAGTTCCACGGCAATCTT
TACGAGTACTTCCGCAATACTGCTCTCGATGCCAATGACTGGTTCAGCAACCACGACGGG
CTCGGTAAAACGCCTTTGCATCAGAACCAGTACGGCGCCAACCTGGGCGGTCCTATCGTC
AAGAATAAGGCCTTCTTCTTTTTCTCGTGGGAGCATGAATCGCTGCTTTCCTCGCATCCC
TCCACGGCCACGGTGCCCACCACTGCTGAGTTGCAGGGGGATTTCTCGAGCGACCCTCAG
ACCATCTACGATCCAAATACCGGCCAGCCATTCCCTGGCAATGTTATTCCGCAAAACCGC
ATCGACCCCATAGCGCTGAAGATCCTTCAGCTTGAAACTCCCGATGAATCGCACGTAGTT
CAAAAGCCCTTCACCACCAACTTCGTTGCTTCTGCTCCCACCGAGGGCTACCAGACGCAG
TACAACGCTCGCGTAGACATTGCCCCGACTTCACAGGATTCACTGTTCGCTCGCTATGTC
TTCTGGAATCCCCACAATGGTTCCAGCGATCCTTTCGGCACCAAGACCGGACTCGGCCCA
ACAGGGAACTACACGCAGGAAGCCGAAGTGGGCGAGAATCATGTGTTCAATCCCACAACC
ATTGCAGATGTGCATTTCGGGTACCTGGAGAACTACAACTTCCAGTACATCCTGAGCCAC
GGCTTCGACATGTCAACCATCAGCCCGACATACGGCAACATACAGCAGGAAAGTCAAAAC
GCGAGCCAGGGCATTCTTCCCGCGCTGGGCATTCAGGGCTATGGAGTAGGGGCTGCGCAG
AGCACCCTGTATTGGAACAACAATGCATGGGAGCTGAACGGCAGCCTGACCAAGATTCTG
AACCGTCACACCATCAAGATCGGTGCGGACTGGCGTCAGTTGCTTTGGGAAGCCTACGGA
TATTGGACCTACGGGCTCAATGCGACTCCGTTTTTCACCGCATCTTCCAGCTCTGACCAG
ACCACGGGCAATGCTCTGGCTTCCTTCCTCCTCGGCATTCCATCGAGTACGGTCGCTTCT
TATGGCAATACGGAACATGCCTTCATTCACAGCTATTCCTTCTATGCAATGGATACGTAT
CAAGCGTCCAAAAAGCTGACCATCACGGCCGGCCTGCGTTGGAGTCAGCCCGGTGCATTC
TCTGAGGAGAATAGCCTCGATGCCGTATTGCAGCCCGATGCGGCCGTGACGATCGGCAAT
CTCAATTCCATTCAGAATCCCGTGAATGGCCAGTCTCAGCCTCTTACGGGCAGGGCGGCT
CTTGAAAATAGCGCCGAATACCCGCATGGTCGCGATGAACTGCTTCACTGGAAACTCTTT
GCGCCGCGACTCGGGCTCGCTTATCAGATCACGCCGCAAACCGTCTTCCGCCTCGGATAC
GGAATCTCTTATTTGCCGCCGGACATCACCCAGGATGGTCCACAACTCAGCCCCATCAAC
CGCGCCAATACGACCTATACCAATACGGTGGGCCAGCCGCTGATCGCTACAGTCGATAAC
CCACTGCCCAATGGATTCGTGAAGCCCGGTGGACACACGCAGGCAGCTCTCGATTCGCTA
TTAGGTTCAGGTCTGTGGGCCGGTCTTCCCAATGTTCCCTACGCATACACGCAGCAGTGG
AATGCCGCTGTGCAACGCGCACTGGGGACCAACAGCAGCCTCACCATTGCCTACGCCGGA
GCCAAGGGAACGCATCTCGTCATTGCAAGTGCCTACACCGGCCCCGGCTACAACCGGAAT
CAGTTGCCTGACCAATATGATTCGCTCGGCACCCAGCTTCTCAAGCAGGTGCAAAATCCC
TTCTACGGCATCCTGCCTTCTACGTCAGTCGTGGGTGGGCAGACGGTGCAGCAAGGCTAC
CTGCTCGAGCCGCACCCGCAATATCCTGATGGCATGCTGCAGCAGAATGCACGCTACGGC
TCATCAACCTATAACGCATTGCAAATGCAGTACACCCTGCACATGAGGCATGACGGAATC
GTGCAGGTTGCTTACACCTACAGCAAGCTGTTGAGCGACACCGACAATACCAGCTCATTC
CTTGACGGTCAGGGCGCGCAGGGCTTGCCGCAGGACAACTACAACCTTAAGGTCGAAAAA
TCCCTGAGCATGCAAGACATCACGAACAATCTCGTGATCGATTACGGTGTAGATCTCCCC
TTTGGCCGCGGCCAGCTCTACCTTGCCAATGCAGGGCGGCTCGTCAACAGCATCATCGGG
GGATGGCGCATCAACGGCATCACGATCTTCCGCAGTGGTACGCCCATCGCATTCACCGCG
CCTCCCAACATCCTCAGCCAGTTTGGTGGAGGAACGGCTCCCTTTGGTCCGGGGCAATCT
GGAATCATCCGGCCAGATTATGTGGCGGGATGCAACAAGAGCGCTCCCGGCTCTGCTCAT
AGCTCACAGCGCGCCAATGAGTGGTTCAACACGGCATGCTTCACGCAGCCAGGAGAATTC
GCATTCGGCAATGAGCAGCGTGTCGATCCTACAATTCGCGGGGACAGGCAGGCAAACTTT
GACACGGTCTTCAGCAAGTACTTTGACCTGCCGAAGAATGCAAAGTTCAAGTTCTCAGCC
GAGGTCTTCAACCTCTTCAACCATCCTCAATTTGGACTTCCCAATAGCGAGGCTGGCATC
CCTGGCTTTGGTGAAGTCACTTCTCAGATCAATCTTCCCCGCACCGCTCAGTTTGAGGGG
CGCATCACCTTTTGAAGTAGTTGCATGTCTTTCTTCCGGCGAAGCTGATGCAATTCGGCA
TCAGCTTCGCACTTCTTTTTACTGCGGTATTCGCAGACGAAAGCGGCACTTGCAAGAAAG
ATCAACAATCGCGTCTGCTTCAGGGCAGCGAACACATCAAAACTTTGACGGGGAGAAACC
AGAATGAATCGCCGCGAATTGTTCAGAACCGCTGCAGGTCTTGCGGGTGCGATCGCTCTG
GGGCAAGCCGACTGGGCCATCAACAGGCCACGCAACACCGCCATCGCAGATCTCGAGGCG
AGACTGGCTCTTGACCCGAGGCGCCCGCAATTCCATCTCTTGCCCCAGCGCAATTGGATG
AACGATCCTAACGGCCCCATCTACTGGAAAGGCCAGTACCATATGTTCTTCCAGTACAAC
CCTGACGCCGCGGTGTGGGGAGATATGCATTGGGCTCACGCCGTCAGCCCCGATATGGTT
CACTGGCGGCATCTTCCGATAGCCCTTGCGCCTACTCCAGGCGGTCCCGACGCGGCTGGC
TGCTTCTCGGGCACAGCGGTGGTCGATAACGGAGTGGTCACGGTTTTATACACCGGCGTA
GTCAACAGCACTCTGGCTAATGCCACACTCAATGATGGCCAGCACATATTCCGCGAGAGT
CAGTGTCTTGCAACTTCAATTGACCCGGACCTCAAAACATGGAAAAAGCTTGCTGCGCCT
GTGATCGCCGCTCCACCTCCCGGCCTGTCGATTACCGGCTTTCGCGACCCGTCGCCGTGG
CGCAGCGGAGAGTGGTGGTATCTCGCCGTAGGTTCAGGCAATGCGCACACCGGCGGGGAC
GTGTTGCTTTATCGCTCGCGCGACCTCAGACATTGGCAATATCTGCATAAGCTGGTGAGC
GGCGAGCAGTCCGCGAAAGGCGCAATCAATCCTGTTGCCAACGGTGACATGTGGGAGTGT
CCCGACTTCTTTCCGCTCGGGGAGAAGCACGTGCTGATCTACTCCTCTCGCGGAGGCGTG
CATTGGCAGACGGGCACGTTAGATAAGGAAGCAATGCGCTTCCACCCCGAGAAGACCGGC
ATTCTCGACTACGGCGCCTTTTATGCCGCCAAGACGCAATTGGATCAACAGGGGAACCGC
ATCCTCTGGGGATGGATTCCAGAGCAGCGTCCCGCTGCTGAGTACAGTGCGGCGGGCTGG
GCTGGCATGATGTCTCTGCCTCGCGTGTTGCGCATGCAGCCGGATGGCGGCCTCGGCGTC
GCCTTCAGCCCAGCCGTGCACAGCCTCCGCACGCGCGAACATCGCCTCGATCCTTCTCAA
AAGATACAATCGCAACTCGCGGGGCTCTTTCTCCCACGTGCAACCGGGGAAATCTTGGCT
CAACTGAATTGCGATCATCGAGCCTTTAGCTTCTCACTGATTGCAAAGTTTCCGCACAAG
CAGCAGTCCCAGCCCATTGTGGAAATTGCCTATGATCCGTCGTCGCGGCAAATCTTTGCA
GACAAGAAAGCAGTGCCCATCGCATGGGACCGCGACAATCTTTTGCAGTTGCACATTTAT
GTCGATGGTTCCGTGGCAGAGATTCTCTTGTCTGGTAAAGCGGTATACACCAAGCGCTTC
TACTATGCCGGTGAAGATGCGCCGGGCATTTATGTACACCTGCAAGCTGCAGGGCAAATT
CTCAATAGCTTCCGGCTTTGGCATCTCAAGGCAATTTCGCCGAACAGGCTAACTACTGGA
TAAGACAGGCGGCAGGACACCGCTGCAGCAAAATAGCGATCACCTCAACACACATACAAG
CGAGCGAAATTTCTCACGATGCGTATGAATCGAATTCTGGTGAAGAGCACTCTGGTCGGT
GCATTGGGTGGGCTGCTCTTTGGCTTTGATACGGCGGTGATCGCCGGATCAACGAGATCA
CTCACCCATACATTTTCGCTTACGCCATTCTGGCTCGGGGTCACGGTCTCCGTCGCGCTC
TGGGGCACTGCCATCGGCGCACTCAGTTCTGGCGAACTCGGCGAGCGTCTTGGAGGGCGT
GGCGCATTGCGCGTGATGGCAGCGCTCTATCTCATCTCCTCGTTAGGCTGCGCTTTTGCC
TGGAACTGGGATGCACTGCTCGTCTTCCGCTTCATCGGCGGGCTGGGCATAGGCGGATCA
TCCGTACTTGGCCCGGTTTACATCGCGGAAATGTCGCCGGCCAAATGGCGCGGGCGAATG
GTGGGCCTCTTCCAAGTCATGGTTGTGACCGGCATCCTCATCGCCTACTTCTCCAACTTC
TGCGTCGCACAATTTCATCTCGGCAATGCGGAGTGGCACTGGCAGTTGGGTATTCCTGCC
CTACCTGCTTTGTTGTTCCTCATACTGCTCTATGGAATACCGCGCAGCTCGCGCTGGCTG
GTCACACAAAACCGTGTCGAAGAAGCGCGCGAAGTGCTCGCCATGATTGGCACGCCAGAC
ACAGAGGCCGAACTGAACGAAATTGTACGTTCCGTGCATCGTGACCGCTCCCAGAAGCGG
GAAGCGATTCTGCAAAGGAAATACCTGTTCCCCATATTTCTCGCCGTGGCGACCGGAATG
TTCAATCAACTCGCCGGCATCAACGCCATTCTTTACTACCTCAACTCTATCTTTGCCTCT
GCCGGATTCAACCAGATGTCCAGCAGCGGACAGGCCGTCATCATCGGCTTCACCAACTTG
GTCGCGACACTCTTCGCCATGTCGATCATCGACAAGGTGGGGCGCAAAAAACTTCTGCTC
GTCGGCGCAGTGGGAATGATCTTCTGTCTCGGCGGCGTGGGATGGCTCTTTCAGTCCGGG
GCGCGATCGGCATGGCTGCTGTGGCTCCTGGTTGGCTACATCATTTTCTTTGCGATCTCG
CAGGGCGCGGTCGTCTGGGTCTATATCAGCGAGATCTTCCCCAACAAGGTGCGTGCCAAA
GGGCAGAGTTTGGGCGCTTCGGCAAACTGGATCACGAATGCGCTGATTGCCTGGTTCTTC
CCGCTCGTCGCGGCGCGCTCGCATGCCATGCCCTTTTATGGCTTCGCCGCCATGATGGCT
CTGCAGTTTGTTCTGGTTCTCTGGCTGTGGCCTGAGACCAAAGGCGCAACGCTTGAGCAG
ATTCAAGCGCGCTTCAAGATCGACCTGCTCGAGGGCGATGCTTCTCACAAATAGCGACGA
GCAGTGCGTGTCAGCGTGCGCCACACTGCAAATTTCAGATGGAAAGGATTACGAATGAAT
CAGCGACAACGATTTCTTAGAGTATTCTCCTTCGCCTGCTGCTGTGCGTTTCTGCTGTGC
AGCGCACAGGGCTGGGCTGCCACTCCCGCTCAAGCGGCTGCAAGCAATGTACAGAGTTCG
GCAAAGAGCGCTCCGCTTTCGCAGGAGTATCTTTTGCTCGGCACTCCCAATCGGGGAGCC
GGCGAGCCGTGGGTAGTCGTCAATCCTAAAGATCCAGACAACATCCTCGTCGTTGCCATG
GCAACTCTGAACCGGCTTCCATCAGGAGAGCCGCCCATGCCGATGCCCGCCAAGCGAACC
TGGAATTCTCCATGGACACAGTTACGAATTAAGGAATTGTCTGTGCCGAATGGCTCCCTT
ACAGACACTGCCGTCACGCGAGACGGCGGTAAAACCTGGAAGTTCGGCCAGGATGCCTTC
CGAAGTACCTTGAAGAAGAATCGCTGCAGCGATTCCTTCGCCGGGGCAGGTGCCAATGGC
ACGCTCTACTATGGATGCCTCGCCTATCTGAATCCAGGAGCGGCAGATTATGCCGATGGA
TACGCTCCCGATGGGGAAGCGCGCTTCTATCACGGCGGTTCAGCCATTGCCTGGTCCACT
GATAAGGGTGCGACCTGGAGTCAGCCGGTATGGGTGCATCCGGAAGGGCATCCTTCGCTT
TATCCCACCGTGCATCCTGTTTTTGAGCAGGCCTCTCCAGTGGATCGGCCAGTATTTGTG
CAGGATGCGTCCACGGGAACAATCTATGTAAGCTCCATCGGCTTTGTTTACACGGTCGAT
CCAAAGACAGTTCCAAGACCGGAAGTAAACCCAAAACTTCCGGGGAAGGGTTACGATGGC
CTTCCACCTGCAAATGATATCCGGTTTGTTACGTTCATTCGCGCTTCTCACGACGGTGGT
CACACGTGGGGCGATATCTATCCGCTCGATGAAAGCAATTACCCAGGCTTTGTTGGAATC
TATGGATTCACTGCCGCATTCGGTCATCTGGTCATCGCCTATAACGCCCAGTCTGTCCCT
GCTTCGATGCATGCCAACTGCCCCTGCGCCGTGCTGGGCATCAGTCAGAACGATGGCAAA
TCTCTCCGCTACAGCCTGATTCCGCCTCTGCCAGCCGCCACAAATGCCAAAGGAACTCCG
CGGGCTTTTGGCCTGGCCGCGGGTGTCATGATCGCGGCAGACCCGATGAAGCAGGGACGC
TACGCCGTAGCGCGGCAGGCCGGCAGCCAGATCTTTATCTCTCTCACCAATGACTCCGGT
AAATCCTGGCAGCATCCGGTCCTTGCTGCGCAATTGCCTCCAGGAGCGAAGTTTGGTCAT
CTTGCCATGAAATATTCGTCCAGCGGCGATCTGGGATTAATCTGGCAGGCAATATATCCC
GGCGGCAGTTTTGATATGTGGTCATCCGCCTCACTGGACAATGCGAATACCTTCCACACC
GTCCGTATCAGTCATGCCATCTCTCCGCCGTGCAACCCTGACCGGTGCAATTTTCTGCTT
GGCAATGATCTCTCATCCATGACGTTGGATAAGAAATATCTCTATGCGGTCTGGGGCGAC
AACCGCTCCGGTTTTGAAGGTACCTGGTTCGGCCGGGTCCCACTCTCGGCCTATAAGGGG
AAGAGCAATGAATAGAGTGATTCGCTACGTCACGTCGGCGCTGGCGCTGCTCGCCTTCAT
GTTGGCGGTGAAATCTCCGGCTTCTGCTCAGGTGGTCACCAGGCCGCATTGGGTTGCCAC
TTGGGGAGCAGCGCCTCAGGCTGGCAACTGGCAAGATGAATTTCAAAATCAGACTGTGCG
CATGATTGTTCACACCAGCCTTGGTGGAAGTCGCATCCTTGTGCAAATATCGAATGCCTT
CGGTCACCGTTCACTGAAAATCGGCGCGGCACACGTGGCGCTTTCTGCAGGAGGCGCAAA
GATAGTCTCTAGTTCCGACCACCCTCTCACATTTTCCGGTTTGTCTTCGGTAGTGATTCC
CCCCGGCGCGCTCGAGGTCAGCGACCCGGTGGAGCTGCATGTTCCGGCTCTTGCCAATCT
CGTGGTTAGCATCTATGTGCCCGGCCGCACGGAGCCGGCAACGAAGCATTTCCTCGGGCT
GCATACTACCTATATCTCCGGTAGCGGCAATTTCACGGCATCAGAAGTCTTCCCCACCAA
GTGGACCGCCAGTTCTTATTTCTGGTTAGCTGGCGTAGATGTGGAAGCCTCCAGCCAGTC
GCATGCCGTCGTAGCCTTTGGCGACTCTATCACCGATGGATTCCATTCTTCGCTCGACAA
GAATATGCAGTGGCCCAGCCAGTTCGCTGCACGCCTTCAGGCAAACGCTGCAACGTCTCA
TCTGGCGGTGGTCAACGAGGGTATCGGAGGCAATCGTGTCCTCCACGATGCAAAGCTCTA
TGGTGTGAATGCTCTCGCGCGTCTTGACCGTGATGTTTTTGCGCAGGACGGCGTCAGGTA
TCTGACCGTTCTCGAAAGCATCAATGACCTGGGCTTCCCTCACGCCGTCGGCGGTCACGG
AGATCAGGAAGTCACAGCGCAGCAGTTGATTGCCGGACTCAGGCAGATCATCCTTCGCGC
GCATGCGCACGGCATCCTGGTGTTCGGCTGCACATTGACGCCGTATCAGGGTGCTGATTA
CTACAGCACAGAAGGAGAGGCCAAAAGGGAAGCCATCAATCACTGGGTTCGCACCAGCGG
TGCCTTTGATGGTGTCATTGACTTCGACAAGGCGGTGCGCGGTCCTAAGCACCCAGAGAG
AATGCTCGCTGCTTACGACAGCGGAGATCATCTCCACCCCAACGATGCTGGCTATCAGGC
CATGGCAAAGTCCATCGATCTATCTATGTTTGAAACGCGATGAGATCGTGTCTTCCCAAG
AGGGCTGTTCAATAGAGATGCCCCGGATATGGTCTCATCCGGGGCATCATCTTCTGCCGA
TTCCTATTCTTGTACGACGGCTTTCACCAGGTTCCGCGGGTTGTCGACGTCAATGCCTCG
CAAAATCGCGCTGAAGTAGGCCAGCAACTGAAGTGGAATCACCTCCAGCAGGGGCAAAAG
ATATTCACTCGTGGCGGGAATCGCAAAGGTGTGAGGCGTAATCTCAGCAATCGCTGTATC
GCCTTCCGTTACCAGTGCAACCATCTGCGCGTTCTGCGCCTGCATATCGCGCATCAGCTG
CAAGGTTTTCTCATAGCGCAAAATCGAGTCAGGATCCTCACGATCGACCGTCGCCAGAAT
CACCAGCGGTGCCTCCTGACTCACGAGCGCATTGGGCCCGTGCTTCAACTCGCCCGCCGG
ATATCCTTCCGCCTGCACATACGCAGACTCTTTCAGCTTCAACGCGCCTTCTCTCGCAAT
GGCATAATGAATGCCACGCCCGAGGTAAAGCAGCGTCTTGGCAGAACTGAATTGGCCGGC
TAGCTCCTTGGCCTTGGCTTCCCACGCGGGCAGCGCAGCTTCCAGCGCCGGTATGATTGC
GGCCAGCTGCTCGCAACGCCCAGAGACGGCCTGCGTCGTCATACGGCCGCGAAGCCGCGC
AACCGCGAGTGTGAGCAGATAAAGTGTCGCAAGCTGCGTGGTAAAGCTCTTGGTTGCGGG
AATTGCCTTCTCTTTGCCAGCCCAGGTCGGCAGGGAAGCATCCGCCTCGCTCGCCATGGT
CGATTCGGCATAGTTGGTAATCGCCACAGTGGCCAGTTCCCGTGCTCTCGCTTCACGCAA
AGCTGCGAGCGTGTCGGCAGTTTCGCCCGACTGCGAAATCACCAGCACGCAGGGGTCCTG
CAGCGTGTGTGTCGAGCGATAGCAGTATTCGCTGGCATATTCGACGTCAACTGCAAGTCC
AGCCATATCTTCAAACATGATTTCAGCCGCGAGGCCGGCATGGCGGCTTGAGCCGCTGGC
TGCAATGACCAGTCGCTCCCGGCCACGAAAGGCTTCGAGTGCATTCTGAAAAATTGAGCT
CTTGAGCTGGTTGCCGTCGAGGTTGTGAGCCAGGGTTGCCCTCAGCGCCTCAGGCTGTTC
ATAGATTTCCCGCAGCATGGCATGGGCAAACGTGCGTGCTTCCGTGGTCGTCATCGTTGC
TCCCGTAGTGATTGGCTGGCACGGCATCGAAGAATTATGGGGCCATAAAGACCCGATGTA
CCTCGTGCCAAAATTCTATCGTAGTTTAGAAAAGCTCATATTGAAACGATTGAATATGCG
GTCTTCTTCCATGTATAAATGTGGCGTCAAAAGAAAGCACGGATTTAGTTCTTAGGCCGT
CTTGTGCGAGGAAGAAGAACTACAGGTACCTCTGCCGCAAAGTGTGATGCCAATGTTGAG
GTATTGCTCTTCATGAAATCGGGTGCGGACAGGTGCAAATGATAAGGTGATTCGGAGCAA
TAAAAGGGAGGCTGGATGAGCGTGTTGTTAAAAGACTTGAGGTGCAGGCACTGTGCGCGC
GTTACTGTGAAAATGCTTCAGTCCATTTTGCTGGGCTGCATGCTGGTCTCCTCTTCCGCT
TTATGTGAAGCACAGAGTTCGCATTCTACGTTCACATTTCATAACACCCTCATGCCAGAG
CCGTCTTCACTGCAGGCAGGGAAGGGCTATTTGGTGCTCACACCTCAGTTTGCCGCGACG
ACCGGCAAATTTCACGATCCTCGCCTCGATCATGCTATTGAGCGCGCCATGTCGCAATTG
AAACAGGAAACTGGCGTCCTGATTCCTGTCGATGTTCAGTCGGCATCCGAGGTAAGCCAT
CCTGTCTTTTCGATTAGTGTGGATGGCCCCGGTGAAAAAGTGCAATCGGTCGATGAGAAC
GAATCCTATTCTCTGACTGTGACCTCGCAAAGCGTGCATCTGCAGGCTGCCACTGATGTG
GGCGCGATGCATGGTCTGCAGACGCTGCTTCAATTGGTGCAGCACACAGACACGCAATAT
TTTCTTCCCGCCGTTACCATTCACGATTCCCCACGCTTTCCCTGGCGCGGACTAATGCTG
GATTGCAGCCGCCACTTCGAACCGATTCCGGTTATCAAGCGCACACTCGACGCCATGGCG
GCGGTAAAGATGAATGTCTTCCACTGGCACTTGAGCGACGACCAGGGCTTCCGTATCCAG
AGCAAAGCCTTTCCCCTGCTGACCCAACGCGGTTCTGACGGGGACTTCTATACCCAGGCG
CAGGCTCGGGAAATCGTGGCTTACGCTCGGGCGCGAGGCATTCGTGTGGTTCCCGAGTTT
GATATGCCCGGGCATACCAGCTCATGGTTCGTGGGTTATCCGAATCTCGCGAGCGCTTCT
GGCCCATTCCATATCGAGCGCCACTTTGGAGTCTTTGACCCCGTCATGGACCCGACACGC
GCGAGCACCTATGTGTTCCTCGACAAATTCATCGCAGAAATGGCGAGCATCTTTCCTGAC
CCGTACATGCACATTGGCGGCGATGAAAATAATGGCGTGGAGTGGAAGCACAATCCTCGT
ATCCAGGCATTCATGCGTGCCCACAATTTGAAGGGCACTGCCGCCTTGCAGGCCTACTTC
AATCGGAGACTGCTGAAGATTCTGCAGAAGTATCACAAGCACATGATTGGCTGGGATGAG
GTGCTCGCTCCTGGACTGCCCACGGATGTCATGATTCAGTCCTGGCGTGGTTACGATTCG
CTGGCCTCTGCCGCGCGCAAGGGATACACCGGTATTCTCTCCTCCGGTTACTACCTTGAC
AGCATGCAAACGGCCGCGGAGCACTATGCCGTTGATCCCATCCCGTCCAGCAGCACGCTC
ACACCTGAACAGCGCAAGCGCATTCTCGGCGGTGAGGCTTGCATGTGGGGCGAGTACGTC
AATTCGAACATCATCGACTCGCGCGTATGGCCGATCACAGCCGCGATAGCGGAGCGTCTG
TGGTCCGCGCAGAGCGTGAACAATGTGAATGACATGTACCGCCGCCTCAGGGTGGAATCA
TTACGGATAGAGGCGTTGGGTCTTACACAGATTTCACAGGAAGATGCAAGCCTGAGGCAA
CTTGCCGGCACTCAGAAAATTACACAATTAAAGGTGCTTGCTGCCACGCTCGAACCTGCA
ACCTTCGATCAACGGGATCAATACACCCTGCAGCATAATGTCACACAGCAGACACCACTC
GATCATCTGGTGGATGCTCTCAGACCGGATCCGCCCTTCCGTCATGACTTTGAGCAGCTC
GTCCAGAGATATCTGGACCATCCGGATGCGAACAGCAAGCAGAATCAGCGGTTGCGCATG
CTGATGGAGACCTGGGTCACCCAACAAGACCGGGTATCTGAGCAGATGCGCCATTCTCCC
CGCCTGGCCCCCGCGCAGATTCGATCAGTGCAGTTGGGGCAAATGGGTAGCATGGGATTG
CAGGCCATCGGCTATCTGGGAACAGGCAAGACCCCGCCTCCGGGCTGGGAAGCAGCCCAA
GTTGCGCTTCTCAAGCAGGCGGCGGAACCGATAGACCTGACGCGCTTTGACATCATGAAG
CCAATGCAGATGCTGGTGGAAGCAGCGTCAGGAAAGCATGCTGCAGCCGCCGCACATTGA
GGTCTCATCCCTTAACGCAAAGTACTGCGATAAACCATCAGCGGGTCGGCAGCGTTTATC
ATCTGTCAGCCCGCTTCTGTTTTCGGTCCCTGCATTATGGTCTGGCCTATCATTTGCGAA
TTGATCCGCAATAATTCCGTTTGACGGCAAGCAAGATCGACATTCCGTCACAGCCGCATT
CTTCCTGTCTGAGATGAAAGACAGAATATGCGAAGAGATCGAACTATACTTTGAAGGCGC
ATGCGAATAGCCTTAACGCACTTGGCATCGGGCGCCACAAGGAGATAGTTGTGATGAGAC
TTGGCAGTCTGCTCTCGCTTGTTCTGTTTTTCGTTGCTGCTGCGTTAGCACAGAGTACCC
TGCCGCATTTCACCGTGGCCGATCATCATGGGAGCGTCACGCTATTAGGACGTTCTCCAT
CGCAGTCGAAGACGACTGTCATTCCGACTGTCTTGGTGCCGGTGACACTATCTTTTGTTG
CCAACCCGGCAAATGGGCGGCCAGCTACCTTATCTTCTCTGTCGGCTGTGCCTGCGGTCC
TGCATTCTCCCGTCTTTGCCCGCTTCGGGTTTTCTGATTCAGAGCACACGCAGTACGCGG
ATGCCCTGTTGCGGAGCGCCGTGCATCATGCTGCCGGATGGCACACGCTTCTGGGTTCTC
CGGCGGTTCATCCTTTGCATATCACGATTCCCCCAAGGGCCGGTTATCTGCTGAGTGATG
GCCGAACCGGCGGCAAGATGGCGATTCTCGATGTTGAATATCTAGAGAGAAGAATCTTTG
CGCAGTTGCCTTCTGAAAAAGGAAAGCTCTTCCTCATTGTGACGCCGAATGCAGCCTATT
ACACGTGGAGCGATGCAACCATCTGCTGTTCGTGGGGCGCTCATGGCATTGACCCTGCAA
CCGGAGATTCATTTGTATTGGGCACATATCTGCACGCTGCGCCTGCAATTGTGAAAGAGC
AGGACGTTCAACCCCTGACGCAGCAGTTGGCTGAGTTCGTGCTTGATCCGGAGCATAATT
CACTCTTTCACGGCGACTATGCGCACGCACCTGGAAATCATTTTGCGGCGTGGAAGAATC
CCGTCACCGGCCGTTGCTCCGGCACAGGCATTGGCTCGGACTATTTTCTGCTCGAGCCAA
CAGACGTTAATCTGAAAAATAATTTTCCCTTCTCAAAGCCCTACTTTGCCAGCACGGCAG
CTCGCATGTATCACTTGCAAAATGTTGCTCTTCCTTTCTGGTATGGCGCGTCCTCCAAAT
CGTTCAGAAGACAGCACAGCTTCCCTGACGCTCAGATTTTGGCAGCATCAGCTCAATCCT
GCCAGAGCGCTACGCAGGTTTCTCCCGGCACCCTGGTCGCAACATCGCAGATCATCCCGA
AGCCAATAGGCAAGATGCGTCATGAGCATCAACTGATTGGCTACTGGACCGGTGAAGACA
GCACAGGTGCGTTGTTTCCTCTGCATGATGTTTCACCACAGTGGGACAACATCATCGTCG
CCTTTGCAGCACCCGTTTCCGGTGGTCCAGAAGGAGCGTTGCGCTTCACGCTTCCACAAG
GCATTTCTTCCCGGCAATTCAAGTCAGACGTGGCATCGCTGCAGCAGCAGGGCAAGACTG
TCATGCTCTCACTCGGCGGAGGCGGAGAATTCTTCAAGCTCGATCAATCCGCACAGGTTC
CAGTATTCGTACAGAGCGTCGAGCATCTTGTCGCGAAATACGGATTCCGTGGAATTGATC
TTGATTTTGAAAGTCCATCGCTCGACCTCGCTCCCGGTGATACAGACTTCCGCCATCCGA
CCACCCCATCCATCGTGCATTTGATCGCTGCCATGCGCCAGATCAAAGCTCATTTCGGCC
CCAAGTTTCTCCTCAGTATCGTGCCTGAGGGATCACAGGTGCCCGCGGGGTATGACACCT
ACGGCGGCCAGTTCGGGTCAGAGCTTCCGATCATCTATGCGCTCCGCAAAGATCTTTCTT
TCGTCGATATTCAGGACTACAACACGCCACCAATGGAAGCATTGGACGGGGAAATCTATC
AGTCGCACACGGTCGATTATCACGCGGCATTAGCTGATCTCCTGCTACACGGATTCTATG
TCGGTGGCAATCGTGCGCAGTGGTTTCCACCCCTTCCTGCAAGTAAGGTGGTGATCGGCT
TTCTCGTTGGCTATGCGCAGCCATCGGTGGTCAGTGATGCCATGCGCTACCTCATGACCG
GCAACGCGCCTGTGGGCACGCACTACCGGCTGAGCAACTCGTACGGCTATCCGCATCTGC
TGGGCGCGATGTTCTGGAATATCGATATGGACCGCCGGCAGAACTACAAGTTCTCCAATC
TCATTGGGCCGCAACTTCATCATTTTGCTGTGCAGCCATGAGCTCTTCGACGGCCGATAG
AGTTGCTGGTGTTGCGAAGCTCCATCTATCCGCAATAACCTGCATCTCACCCTGGGATCG
ATTCCCAAGGGTGAGATGTTTTCGAGCTAGGTCAGTGTCTTCAATTTGCGCATCGACGAG
CGCTCTCAGGATAGATGCTGCTGTCTCGGCCAGGTTTCTTCCAGTCTTCGCATTGTGAAA
TCAAGTGTTTTATCAGCTAAGAAAAGTGATGCAAGCTGGCGTTGGAACCGCCGTATAGTT
GCCAGAGAATTTCAGTGAACCATCGCTCTCGTGAATATGGAAGCGCACGATATTGTCACT
GAGTTGGTTACATGCGAAGAGAAATCGGCCCGTCGGATCGATGCAGAAGTTGCGCGGGTA
ATCCCCCATCGTGGAGTTTTCTCCTGCAAATGCAAGCCTGCCGTCAGTGCCTATCTTAAA
GACTGAAATTGTATTGTGGAGCCGGTTGGCCGCATAAAGGACGTTGCCTTGAGCGGAGAT
TGCAATCTCTGATGAGAAGTTGGTTCCCACAAAACCCCGAGGCAATGCGGAGATAATTTG
CTGACGGTCGAGGATGCCAGAATCAGGGGCGTAGTGAAAGAAGGCGATGGTAGACGCTTC
TTCCTGAATGGAGTACATCCAGCGCTTATTGGGGTGAAATGCAAAGTGTCGCGGTCCGTC
ACCGGTAGGCAGCTTAAAAAAAGGCGTTGCTGCAACCGGCGTCAGCTTGCCTGTTTCCTC
CTGCAGTCGATAGCTGTAGATGCGGTCCTGTCCCAGATCAGTGGAGAGTACGAACCGATT
GTTGGGGTCGGCATGAATCATATGCGCATGCGGAGCGTCGTGTCCGCTGATGGCAAAGCT
GCCAGCAGGTGCGTTTGTAGCGCGTTGCGCGCCAATTGCGCCGGTGTCATGGTGCACGCA
TACAGCCGAACCAAGTGAGCCATCTGCTCGAATCGGAAGCACTGCTATGCTGCCGCCGAT
GTAATTGGCAACAAATGCAAACTTTCCTCTTGCGTCTACGCTCATATAGGCGGGGCCAGC
TCCTGCTGAGCTGACGGTGTTGATCAAGCACAGAGCGCCTGAACCGCGATCAATGGCAAA
TGCACTCACTGAGCCATTGTTGCCCTCAAAGTTCTCTACTTCGTTGATCGCATAGAGATA
TCGTTTTGAGGGATGGATCGTTATCCAGGAAGGGCTAGGCGTTCTGGCCACCAATGTGCC
ATGCAGCAGGTCGCCGTTGTGAGGGTCCAATTCAAAGCGATAAATTCCTTCGCCGTTTTT
TTGTTTCCCGAGGTCACCTGTGTATGTGCCCACGTAAGCAAATGTCTTGCCACTTTTGGA
AATATGTTCAGTAGCCCCGGCCACACGATGCGCTGCCGCTGCAACGGCCACAGTGGCCGC
ACTCTTCAGGAATTGCCTTCGAGAGCTGTTCTCATTCACTTCGATATGCTCCTTTCAATT
TTGTGAAACTTTGCTCATGCCGCGCACGCTATCGGATTGCGAAAGACACCGCAAAGGTCA
ACAGCAGCGCGCAGACAGAGATGATGCTTTCGCAGACTGACCACGTCTTGAGCGTATCGG
GAACACTCATGTTGAAGTACTCTTTCACCAGCCAGAATCCGCCGTCATTTACATGTGAGA
AAATCAACGACCCTGCTCCAGTGGCAATGGCAAGCAATGCGGGGTTCGCTCCGTGAGTAT
GGAGTGCAATTGGAGCAACTATGCCAGCCGCCGTGCTCATTGCAACCGTGGCAGAGCCAA
CGGCAAGTCGCATCAGCGCTGCCAGCAGCCAGGCCAATAGCAATAGAGGCACGTGAAGGT
GCAGAGCGACAGAGATGATCGCAAGTGCGACGCCACTGTCTTGCAGCACTCGCCCGAAGC
CTCCTCCTGCGCCCACCAATAAGGTGATTGTGGCTGTCGGAGCCAGACATTCATTGCTGA
AGCGCAGGATCGTTTCCTTGGTGAATCCCCTCATCCGTCCGAAGGTGACAAAGCTGACCA
GTACGCCTACGAGCAACGCAATATCATCATTCCCGGCAAGATGCAGCACGTTATTCAGCA
TGCTGCCACGGGCCGTGATAGCATCGGCGGCGCTACCGGCTAGCATCAGCAGCACCGGTA
GCAGGATCGTGAAGAGCGAAATCCCGAAACTGGGAAAACCACGATCAGGGTTCCGTTCAA
GAAATTGCGTGGCCAGGGGGTTCTCTTGCGCAAGGTGTATATGAGGAGCAATCAGCTTGG
CGAAGACAGGGCCCGCAATGGCGGCGGTAGGTAGTCCGATCAACAGTGCATAGAAGATGG
TGTGCCCCACATCGGCGTGGTACATGGTGACGGCCAGCATCGCAGCCGGGTGAGGCGGTA
CAAGGCCATGAACGACAGAGAGTCCCGCGGCCAAAGGCAGACCGACCAACACCATCGAAG
TGCGTGTGCGTTTCGCGACCGTATAGGCGATGGGGATCACCAGGACAAATCCCACCTCAA
AAAATGCAGGCAACCCTATGATCAAGCCGATCGTCATCATGGCCCAATGCACACGCTTCT
CACCAAAGAAGCGAATGAGCGTGTGTGCAATGCGATCCGCGCCTCCGGATTCGGCCATCA
TTTTCCCGAGCATGGTTCCGAGGGCCACAACTACAGCAATGTGACCCAGCGTGCCGCCTA
ATCCTGCTTCGAAAGAATGCACCACGTTCTGTAATGGCATGCCGGTAAGCAGTGCCAGCG
CCAGCGAAGCTAAAAGAATAGATAGGAACGGATTCAATTTCACAACGGCAATCAGCAGCA
CAAGACCAGCGACCGATCCGAGCGCAGAAAGCAACAGCAAGAGGCTATGGTGGGCAATCA
TAGGCAGCGGCATGACCTTGTCGGGTATGAAATAGAGCGAAAAAACGCGACGAAAAAGCA
TCTCGAATGCTGATCAGCGTATGGGCTTCTTGTAGGCGACGCAGTCGATCTCCACCTTGC
AGTCGATCACCATGCTTGATACCACACAGGCGCGAGCGGGTGGATGTTCTCCAAAAAACT
CCCGGAACACAGCATTGAAAGCGCTGAAGTCGCGAGGGTCTTCCAGCCAGACGCCGCACC
GAACGATGTGCTGCCTTTCGTATCCCGCTTCGTGGAGAATAGCCATGAGATTTTGGATTG
CTTGCCGTGCCTGTGCCGTTATATTTCCGGTCACAACTTCACCGTCCATCATTGGAACCT
GACCGGAAACATAAAGCCAGCCATCGGCTTCTACTGCTCTTGAAAACGGGAGATGCTGGC
CGCCCGTGCCGGTGCCACCTTCGATTCCATATCGCTTCATGCTCGCCACTTTCCTCCTGT
GCGTTTGAAAACTTTGCCTACTGTGCCCAGCTCCTGGCAGAGCGGAATAAATAGCGCCCG
CTCCTCCTGCCGGTCTCACTCTCTGCTCCGTATGAAAGTGTGCCGTTTACCCAGACAGCT
ACAATTCCCGCAGAGGGCGATTGAGAGTCCGTGAAAGTTGCGGTGTCAGTGATCCTCTCT
GCGTCAAAGAGAACCATATCTGCAAAGTAGCCCTCGCGAATGGCGCCACGATGCCGCAGG
CCAAATCGCTGTGCCGGCAACCACGTCATCTTTCTGATGGCCTCCGGAAGCGTGAACAGC
TTTTCTTCGCGGCAATAGCGGCCAAGTACACGTGGAAATGTTCCCCATAACCGAGGATGC
GGCCGCGGATCATGAGGCAGGCCATCGGAGCCGATCATCGTTGCCGGGTGCCCCAGGATG
AGCCGCATGTCCTCTTCAGAGATGCTGTGATAGATGGCTCCCGCAGGTTGCAATTTGCGT
GCGGCATCGAGTTGCGCAGTCTTCCACTTTGCAGCGATCTGGGCCAGGGTGCTGCCGGCC
ATTTCAGGATGAGGCTCGCTCCAGGTGATTGTGATCTTGACGCGTTCATCGACCTGGCGC
AGATCAAGCGTGCTTGAGCCGGCCGCATATGGATAGCAATCCCATCCGATCTGCTGTGTT
GCTCGTGCTCGGTCCAGTACTTGTAGTACTTCCTGGGCACGTCCCCAGTTATCGATGCCC
GCGCATTTGAGGTGAGAGACAATCACCGGTACGCCGCAGTGATCTCCGGCTTCAAAGGCC
TCGTGCAGCGCATCAAGAATCGTTGCGGTTTCACTGCGCAAATGTGTGGCATAGATGCCG
CCGGCGGCTTCCAGCGGCTGCATCAGTGCCAAGACTTCCTTTGCCGTGGCGGCATTTGCT
GAGCCATAGGCAAGCCCCGTGCTGAGTCCCAGTGCTCCATGCTCCAGGGCTTCCTGCAGT
TGAAGGCGCATAGCTTCGATCTCGGCAGAATCTGCAGGGCGGTCGAGACGATCCATGTGA
TTATTGCGCAGCGCGGTGTGGCCCACCAAAGCGCCAACGTTCACTGCGGGCTGTGCTGTT
TGCACCGCGGCTACATAGTCAGCGAAATGGGGATAGCGAAACATCCCTGCATCTCCCAGC
AAGTTCATTGGGTCAGGAAGACCGTAACGAAGGGTGACCGGTGCTGCGCTGATGCCGCAA
TTTCCTACGATGACAGTGGTGACGCCCTGCGAGATTTTCGGCAGCATCTGCGGCGTCTCA
ATCACGCTGGTGTCATCATGCGTGTGAGTGTCGATGAAGCCGGGCGCCAGTGTGAGGCCA
TCCGCATCCACTTTGTTTCGGGCGCTTATATTCAATGCCTCGCCTACCGCAACAATCCGG
TCGCCTGTGATCGCGACGTCTGCGCATCGTATGCTGGTATCGTTACCGTCGATGATCCGG
GCTTGCCGGATTAAGGTGTCGCATTGGGAAGAGGCTGTCATTGAGAGTGCTCAGCAGGTA
ACTCCCTGTATAAACCAAATTCCCCTCAAAGCAAAGCATGCATGAGATATCCTGCAAACC
TCAGGAGGCTGAAATGTCCGGCACCAGTGCCTTCAATCTCGCTCTTCAAGCCAGCTTGAT
CTCCCCGCTCGACAAAGGGCTGGGTTATTTGCAGGCTCCAGCTTCTTCCACCGAAATTGC
TCATCGCAATTGGAACCTGCTCAAGGAAGAGCTCAGCCTTCCCGTGGCCGTGCTGTATCA
GGACCGCATGCAACATAACCTTGCGTGGATGCAGCAGTTTATTTCCTCTTATGGGCTCGC
TCTGGCGCCGCATGGAAAGACGACCATGGCTCCTGCACTGTTTGATCTGCAGCTCAAGCA
CGGTGCATGGGGCATCACGCTGGCTACTCCGCATCAAACACGCGTCGCTTATGAGCATGG
TGTACGCCGCATTCTCATGGCAAACCAGTTGGTGGGCCAGGAAAACATGGCAATCATCTC
ACGCCTGTTGAACGATTCTGATCTCGAATTCTACTGTCTGGTTGACTCTGCGGATCAGAT
TCATCAGCTTGGAAAATTCTTTGCCGCCCGCGGGCAGCAGTTGCCAGTGCTGCTCGAGCT
TGGTGTCGATGGCGGAAGAACGGGAGTCCGCAATGAAGATCAACTCAATGCCGTCCTGCT
TGCGCTATCGCAGTGGAACAGTGCGCTTGCGCTCAGTGGAGTGGAGCTTTACGAGGGTGT
GCTCGATGACGAATCGTCCATCCGGGAGTTTCTCGCCAGCGCCGTCGAGATTGCTCGAAA
GCTTGCAGGACAGGGACGCTTTCGTCGAAGCCCTTTTCTGCTTTCCGGCGCTGGTTCAGC
ATGGTACGACGTCGTAGCTGATGTATTTTCGCAAGCAGGGCTCGGTGTCGCCGCAGAAAT
TATTCTGCGCCCAGGCTGTTATCTGACCCATGATGCCGGACTCTATCGCGAGGCCCAGCA
ACAGATACTGGAACGCAATCCCGTGGCTCGGCAAATGCATTCCGGGTTGAAGCCGGCTCT
TCACCTCTGGGCTTATGTTCAATCTCGCCCCGAGCCTCAAAAAGCGATTATCGCGATGGG
GAGGCGGGATGTTGCATTTGACGCAGGATTTCCGATGCCTGGCTTGCGATTTAGGCCCGG
CCAGACATCCCCGCTCCCGGCTCCTGGTCATTGGTCCATCCAAAAAATGATGGATCAGCA
TTCTTATATGCAGTGCGCCGTTGAGGATGATCTTTGCGTCGGTGACATGATTGCGTTCGA
CATTTCGCACCCGTGCCTCACATTCGACAAGTGGCGCGCGCTGCCTGTTTTGGATTCTGC
TTACAGGGTGATCGGGGTAGTGCAGACATTTTTCTGAGCACGATAGTTCGCATCTCGCTG
CCGGTGGCTGCTTTTCAATAGATCATTGCGCAGGGCATCTCCTCTATTCGGAAATGCCCT
GCGAGATTAGCTCAGTCAATTGCAGCGGTCGCGATTGTGGGGATGCCCGCTTTCTTGGGA
GGGGGAAGTTTGCCGGTTTTCTCCCACTGATTGCTGATTTCCTGAATCTTCTCTCTACGC
TGTTGCCATAGTTGAATCTTCAGATCGTAGCGAACCATTACGTTTTCAATCCAGAAGGGT
CGGTTTTCTGACAGCCATGCCTGCCGATAGAGTCCGCGAATTCTGGAGTAGCCCTCAACC
ATATCCTCGCAGCGGCCGTCCACTCCATCCATAGATTGGAACAGCCTCTCGATGGTAGAT
TTCGTCTTCTTCGACTTGTCTTTGCGCATGGAATAGATCTGCGCATACGCGTCAGACATT
TCGGCCGAGAGCTGAAATTTCATAGCCGCAAAATCGATGCGCTGTGCAGCCATCTCCATG
GCGGCAATCACCTCGGGATGAATCAGGTGAGGGGATTCGCTCTGCGCTTCTCTCAAAAGG
CGAAGAGCATTCTCAGCGTGCAGGCGAACCTCATGAACTTGAAGGCTCAGTTTCTGCACC
TTCTCCTGCTCAACAGGGTTCCAGGGGTCAAGCCAGAAGACTCTATCCGACACGTCCCAG
GTGTGCGTCACGTCCATCAATTCCTGTTGCGCTTCCATGACTTTTCCGCTCGTGTCATGA
AAAAACACTTTGCCAAAGGCCATCTGATAGGGCGCTCCACTGCTCAAGCCCGGCTGCCAA
CTGGCGGCCGCGCCAAACAGAACGCCGAACCAGTCTTCATTGAAGAGGCCTTCCCCGTCA
TCGTTCCACACCGTGGTTAACGCACCCGTCGAGCCGAGCCGCTGGCCGGCTGCAATGAAG
CCGGAGATATTATCGATGGCGTTCTCGCCCAGTGGGTACATGACTGACCAGTTCGAGTCT
CCCGGCGCTACCCACGTCTCAATCCCCGCATTCTTAAACGGCAAAATATTTTTGTCGTAG
TTGTCTTCATGCCAGTAGACCCACGGAACCGCAATCATATCTTTCGGCAGCCTGCTGATG
GCTGCGGGGTCATTCCAGGCCACATCGCCCCAGAAGAGCAGTCGCCGGTGCAGCGGAGCC
AGCGTGGAATGAATCTGTGAAAGGAAGTCGGCGTAAACAGGACCTAAGCCGCGTTTTTCT
ACCTCTTCTTTTGTGCGTCCGGTTCCCAGGTTGAAGGTCTCGTCCGCTCCAATGTGCAGA
AACGGACTGGGGAAATCCTCCGCGAGCTGAGTGAACCATGACAGGATCAATTTTTGCGTG
CCGGGCTGGTTCGGCGCCAGTACACTCCCGTGCGGATTTTCCGCCAGGTTCGAGTAGGTC
TCATCCGTCAGCACATGATGCAGATGGCCAAAGGCTTCCTGCTCGGGAATGATCATGATG
TGATACTGGCTTGCGTAGCGTGAAAGCTCCTGAGCTTGACCGCGCGTAATCGCACCGCCC
GGTGGCACAACGCCCGGATCATTCGCATACTCGATCACATTCTCGAGATAAGGAGAGTAG
ACATTGATTTTGTATGAGGCAAACGTGCGGATCTGCTCCTTCATAAAAGCCAGCGTCGGA
AGGGGACCGCGTGATAGATCGTCATCGATGCCTCGATAGCTCATCGCCGGCCAATCTCGA
ATTGTGCCGAGTGCTAGATAGGCTGAAGTGCCGTAACCAGACAACATCTGCTTGAGCGTC
TGCACGCCATAAAACACCCCTGCTGCGGTCGCACCCACGATCGTGACTCTGCCAGGCGTT
GCCAAAAGAACGTAGCCTTCAGCCTTCATGGCGGGCTCAAATTTCAGATTCGCGCTCTCC
AAGGCCTGTTTCGCGGCCCGAGTATCTTTGCGCAAAAGCCGGACGGTCAGTTCGGGACTG
CCCGTGCTGGGCGCGACCTGGATGCCCCGTGCCTTCATCGCTCTTTCGAGGTCTTCCGCG
GCAAAGTTATCTTCTGGATTATCACCAGGAACAATAATCAGTGCACTGGCTGCGGAAGTA
GTTCCCGAAAAATGACACTCTCGTGGCAAAGGAATCAGGCGCGGCTGAGGCTGCATCTGC
GCATGCATGACAGGCGCAAAGCAGCACAGCAGAGCTGCGAGAAGCGCCCACACGAGGCGG
TTCAGCCCAAATCCCGAACGACAACGTCGCAGTGCCGGTGAAAGAGTCTGCAGGCGCCGA
AAGCAAAACGCGTAGCTTCGGGCGTCCGAGTTCCGATTGCAGGTGGAGGAGAGCGACAGC
GATTTCATCGAGAACCTTTCGTGAGGAAGAGTAGATAGGCCGCAATGTTCATGGTGGATG
GATGAAATGGTATACCGGAATGAAAACTACCTTAACACCTCTGCCATGTTCTCTCCGAAG
AGCATGGACCCGTTCGCGATCCGATGGCTGCACGCAGGCTCGCGCTCCCGATACCTGCCA
CACAAAAAATCTCTCAGCGTCCAGCTTTGTAATCGGCCTGTGACTATCTCCTCAGGCGTA
CACTTGGCGCATGATTTCAAGGGCAGCGTTTCTGCGTATCTCAACCATCTACCTTGCGGG
GTTGATCTTATTCCTCTCCGTCTGTGCGATTTCTGCGCAAGCGCAGAAGCGCGTGCTGGG
AGCCTATTTTGAAGAATGGGATGGGCAGTATTCGGGCTACACCATGGCTGATCTGGAAAG
GAACGGCGTAGCCGCGAAGCTGGATTACCTGATCTATGCCTTCGGCAACGTTACGCCCGG
CGCTTCACCGGTCTGCGCCATTGCTTATCCCTACGCTGCGTGGGAAAACAAATCCGTCCC
CGGCGTGAACGGCAAGCAATTTTCGGGTCCGGTCTACGGCAATTTCGCGGGCATGTTGCA
ACTCAAGGCGCTGCATCCCCACTTGAAGACGCTCATCTCGCTGGGCGGCCAGGCCGGCGA
TGTATCGGGATTCACCGCAGCCGCAGCCTCGCCCGCGAAGCGGCGGGCTCTGGTCAAATC
GTGCATCCGTCTTTTTATTCAGGGGCATCTCGCCCCTGGTGTAAATGCTCCAGGCCTCTT
CGACGGGTTCAACGTGGATTGGGAGTTTCCCCTCAAATCAGACCGCAACAACTTCACCGC
ATTGCTGCATGAGTTCCGGCAGCAGTTGAACGCACTGAGTCGCAAAACAGGCAGGCATTA
CACTCTGACCTTCGACTCTCCTGCTAATCCAAAGAAGTACGCGAACATCGACCTGAAGGC
CGCAGCCAATGAAGTCGATTTTCTTACAATCGATGGCTACGACTACGCGTCTCCTGACCA
GAAGCTTACGGAGGCCAGCTCTGCGCTCTACGACAGCCCCGCCGATCCTCTGCGCCACGA
TGCGCGCTCCATTGACGACACCGTCCGAGCCTATATGAAAGCAGGCGTACCCCCGTCCAA
GTACACCATGGGCATTCCGCTTTATGGCTTGGGCTGGAGCGGTGTCAAAGCAGGCAACCA
CGGTCTTTACCAGGTTGCGGCAGCTCCGGCTCCCGTCTTCCTTGCCAATGGAAAGGGCAT
ATGTCCTACTCAGAGCAAAGTGCATCCGGCTGTGGGTTGCGACAACATTCTCACCCCGGG
CTTTGCCACCGACGCCACGCTCGCGCAGTTGTTGCATCGTCCAGACGCGCACTACTGGTA
TGACGCGAAACGTGTGGAAGCTACGCTATATCTTTCCTCTGGTCACTGGTTCTACACCTT
TGACGACCTGCGTTCCATCAACGCCAAGGCTGCTTACATCCGCACGCATCATCTGCGCGG
AGCCTACGTCTGGGCCGTGAACGACGAAGAGCCTGCTGCCAGCGAGATCAAAGCTCTGGC
TGCCGGATTAAAGGAAGCAGGGAACTAGCTCATCGAAGGAACGCCGAGGCCGGACAGCAA
TAACACGCAAGGCGTCGCTTGGTAGCCTGGCATCGCCGCATGAGATCCGCCACAAGCACA
GTTCTCATGTGGAGGACGATGTCCGTCCTCCACATGAGGGATCATGGCTACTGGTTAAGG
TCGGCGGCGACTGCTTTTGTCAGTGTGCCAGAGGAATCATCATCCTTCAGCGCCCAGACA
TAGGCGCCGCCCAAACCATATTGTTTGATGTAATCCACCTTGCATTGCACCGAGTTGGCG
TCGTCGAAGCTGAATGCCCAGTCACTGAAAGGCGCGGTGGAAGCATTGAACATGCGGGTT
GCACATCGGGTGGAGTCAAAGCTCACAGTGAAGCCGTGGCTCATCATATTTTCGATAGTT
CCGTAGGTCGCCATTCCGTCGGTGAGCAGCGGATCGCAGCCTGCCGCCGGACTGGATTGA
TTGTTACCGCTGGTGCAGAGCCCCGTACCGTTGGCCAGCGGAACAGGCGTGGTGCCGTTC
GTCGTCATCGCGCCGGCGCCGTCAGTTGCACCGGTCGCATTTTGGTACATGCCGCTGTTG
GTTGAGGTCAGCCCGCCTGCCCAGCCCACACCATAAAGTGGAATGCCCATGGTGTACTTG
GCCGCCGGTGCGCCGTGGCTGAGATAATACTGCACCGTGCAATCGATGTAGTTGCATCCC
TTGGTCGAACTGGTGCCGTAGAGCGGGTCCTGCCCTTCGTCATAGAGCGCCGAGCCATCG
TTCGTGGCATTCGACCAGTCTCCGGCATAGTTATAGCCATCCACATTCAGGTAGTCGAGT
TCCTGTGAGACGGCAGGGATATCGATCGTGTCATATCCTCCATCGTTGCCTGAGAACTCG
GCCGCACCCGGCGTGGAAGGACCAGCAGCCAGATCGGCGATCAACTGATAGGTTTTGCCC
GTCGTCGTTGACAGAGTATTCAGCTCATTACGAAACTCCGTCATCAGCGCGGTGAAGTTA
TTGGTCTCGGCGGCGTTGGGGAACTCCCAGTCAATATCAAAGCCATCGAAGAGGTTGGGT
GCATTCACTCCGGACGCAATATTGCCCTGAATGAACATGTTGATGCACGAGCTGACAAAC
GCCTGGCGATTGGCGGCCGTGCTCGATGCTGTGTCAAATAGCTGGTTATACGTCGGTGGA
TTCCATCCGCCAATGGAGATCAGTATTTTCAGGTTGGGATGGAGTTGCTTCAGTTGCATC
AGCGCGCCAAAGTTGCCTAGCAACGGAGAGGCTGCTGCTGTCGCACCAGGAACTTGCGGC
ACGGCCTTCTGGTAGTCCGCGTACGAGTCGGCGAGCGAGCAGACCACGTTCGTGCCGTTC
GAGGCAGGCTTGGCAAAAGCGTAGATCACGTCTGTCAGCGAGTTCACGACGCCGCTGGTT
TGCAGGTCCGCAACATTGGAGTTGGCGTAGTAGGTTCCCCACTCCTCAAACCATCCGCCC
ACAAAATAGCTTGCAGGCGCATTGGTAGTGGTCACTGCAACGGTGCTGGCCGGTCCTGTC
CCGGCATGATCGGTTGCTGCCACTGAGAACGTGTATGACGTGGATGGGCTCAGTCCGGTG
ACCACATCGCTTGTCGAGGATGTGCTTTCTGTCGCGGGCCCTCCGGTGATGGTGTATCCG
ATGGTGCAGCCGGTAGGAGCAGTGACCGCGGACCAGCTCAATACTGTGGACGAACCGCTG
GTATTGCCTGCGGTCAGATTGGCAGGTGCGCTCGTGGGAGCAGTCGTGCAAGGGTTGGCC
TGTGTTGTAAAGCTGCCCGTAGCTGCGGACGACGAACCCGCCGAGTCCGTGGCCGCGACG
GTGAACGTGTAAGCAGTGGAGGAAGCCAGACCCGAAACCGTTGCTGAAGTTGCGCTGGTG
GTGACGGGTGATTGCTGACTCACTTGAACGGTGTAGCTCACGGTGCAGGCGGCCGGCGGC
GTATCTGCGTTCCATGACAGGTTCGCGCTGTCATAAGTCGTGGAGGCAGCCAGACCAGTT
GGGGTAGCGGGAGCTTGTGTGCAACTGGAACAGGCTCCCTGCGATGTCCACGGTTTCCCG
CTCCCGGCGGGTCCGCTGTTCGTTGCCGGGTCCTGCCCCTGTGTCCACCAGTTGGCGACG
TACGAGATTCCGTTTTCGCTAACTGTCATGCCGGTTGTGTAAGCCGTGGCTGCATTCCAC
GCTGCTCCGCATCCACCACCGGACGAACTGGCAGCGGTCGTAACTGGCACGGCCGTGCTC
GCCGACGATGTTCCATCGGAGTCTGTCGCCTGCACAGCAAAGTTGTAGGTTGTGGAGGCC
GTCAGCCCGGTCACCGTGAAGCTGGTTCCGGTCGCGGTACCGATGGAGCTTCCATTCTCG
AGTACGGTATAGCTGGTGATCGAGCAGTTGGCTGGCGCCGTCACTGTTCCCCAATTCAGA
GTCGTGCCCGTGCTTGTCGTGTTGGAAGCCGTCAGGCCTGTCGGCGAGCTGGGAGCCGTT
GTGCATGAGCTGGTGGAGCTGGCCGGACTCCAGAGCGCGGGAGCATCCGGTGGATCCCAG
CCCGGCTCCGAGGTATGCGATTGCAAACAGATGTAATCGACGCCGTTATAGCTCACCTCT
TGGCCCGCCGTGTACGCAGTGTTGGTTTGCCACACGGGAATACTCTGCGCTTTCAACGTT
ATGGGAGCAGCAATCAGCAGCAGGATCAGGCACAGAACTCCCAGCAGACTACGGATGAAA
CGTGAGTGATTCATCTTCTCCTCCACGACTAATGTTCGGGGGACTTCCAAAGCCGCCTTC
GGGGAACTCCCCGGGTTGGAGATATGCAGGCTCCGCATTGATTGCGGGTCTTTCATTTCG
GGCAATGGTGATATCTGAGGAAAGGAGAGCGGATATCAAGGCTCAAAGAGCAAAGAATTC
CGACATTTGAGCATATGTGCTAAAAATGATCAATCTCTTTTTCTGGAAGGCCGCTTCAAG
GAGGAAGAGAAGTCCCGGCAGGCACCGCTTTTATATGGGATCAATACGAATGGGAGCGGC
CAAAGAGAATGAATTGTTGCGTAAATAGTTCTATTGATGTGATTTGCTAGGGTATGCTCA
GATTGCCATTGGGCTCGGCCAAACGCTTGGGCGGTTCCCGTCGGTCCTGGGCATCTGTGA
TTCACGAGAGGGAAGACGATCACCTGATCTCGTCATCAGGTCGAGCCCCGGCGATGTTCA
TCGGGGTCCCTGCGAAAAATCGTGGGGTTGGATTCCTCCTTTCGGGGAAAACGATGAAGA
ACTTGCTCCGTAGCCAGGGTGAATGATGTCCAACACGCTTAGTCCACGTTCCGAACAGAT
CCTCAAATTCCTGCTTCGCACCGGAACCGCTACCATCGAAGAGATTCTTGCCGCTGTCGG
CTCTTCGTCCCCAAGCATCCGGCGCGATCTGGGCAGGCTTGAGAATCGCGGACTCATTCG
CCGCATTCACGGCGGGGCAACACTCGTCGAGCCGCTTCTTTACGAGCCTTTTCGGTTTGA
CAGCTCTTTCCTGGCTCGCGAGCAACGCTTTGCTTCTGAAAAGCGCCGCATCGGTCTCGC
AGGTGCCGAACTCATTCAGCCAGGCGAAACCATCGGGCTCTCGGCCGGAACCACGACGAC
TTTTGTCGGCCGCAGTCTGCGCCATCGCGAAAACATCGATGTCATTACCAATGCCGTCAA
TATCGGGATGGAACTGTGCAATCAGCCGGGAATCCGCACCTACCTCACCGGCGGTGTGAT
CCCCTGGACATGGTCGTTTTCTCTCACCGGCCACGCCGCCTTGGACTTCCTCGACGACGT
ATACATGGACCGCCTCTTTCTCAGCATCACGGGCCTTCATCCCGAGCGCGGCATCACTTC
GCTGGAGCAGGAAGAGGCTCTGGTCTACCGAAAAATGATGAAGCGCTCCAAGCAGATCAT
TGTCGTAAGCGACTCCAGCAAACTGGACCGCGTCGGCCCCGCGCTCATCTGCCAGACCAG
TGAGATACACACGCTCATCACCGACACTGGCGCATCTTCTGAAGCGATTGCCGCAATCGA
GCGTCTGGGCATTCAGGTCATCCTGGCCTGACCGCAAAAGAGTCTCATCTTCACAAGGCC
GGGCGCGCGCTCCCGCTCTCCCCTCCGCAATTCGGCCTCGCACCGAGCCGTGCATGCCCC
CTGCTGCAGCCCGGTAATCGCAAGCGGATATCTCCCGCCGGGCCTATTTTGATCATTTCT
GGCATATTTGGTCATTTTTTCCTTGAAATCTCATGAAATTCGCCCTATCGTCATCTGCAA
TTCAAAAAGAGGTCTTTAGAAAGACCTGAAAAGCAGCCTTTTCCCCAGTTCTCTTCGTTG
CATTTGCCAGCATTTGGCTCATGCGCCGAACCATGATTCATCGCCGGATGAGCCTCAAAA
GCTCCTCCGTTCGATGTTTCCTTCGCAGGTTTGCAGTACTTCTCTCGGTCGCCATAACTC
CCCGGCAGAGGGAGTGGGACCGGCCCCAACGGCCGGGTGTGTTCATGCATCAGGATTGCA
AATCGGAAATTTTAGGAGGTATGTGATGAGAACTTGCGATGGAAAGGGACCAACCGGCCC
TCTTTCGCTCGAAGGCTTCAGTTCAGCGCGTCAATTCTTCAGGAACTCTGGCAGCATTTT
TCTGTCGCTCTTGCTGGCTATGTGCATGCTCCACCCGCTGGCCGCGCGCGCCCAGGTGCT
CACCGCAACGCTCTCCGGAGTCGTAACGGACTCGAGCGGCGCTGTGATTCCAAACGCAAC
CATCACCGTTACAGAGGATGGCGTTGCAGGCGTAAGCCGCACGGTCCAATCCGATGCGAC
CGGCAATTACTCCATCACCAATCTCTCAGCCGGAACCTACACGGTCACCATTACCGCCAC
CAGCTTTGAGAGCTTTCAGGCGCAGCACGTGGTCTTGAACGTTGCCCAGAAACGCGGCCT
CAATGCAGTTCTCAAGGTCGGCTCCGCAAGCACGACCGTGACCATCAACGCTTCTGCCGT
GGCGGTCAATACGCAAAGCGCAGCCGAGTCCGGCACGCTCACCGGCAAGCAGATTCACGA
GCTGGAGCTCGCCGGCCGCAACTTTCAGGAGCTCGTCACGCTTCAGCCGGGCGTCGTCAA
CCAGATGGGCGACGAAACCAACGCCGGTAACACCGCAATGTCAGTCAATGGTGCCCGCAC
CAGCGCCAATAACTGGACCATTGACGGAGCGGACATCAACGATACGGGCTCGAATACGAC
CGTCACCAACTCGCCCAACGTCGACGCCATTCAGGAATTCACACTCGAGCGCGGCACCTA
CGATGCAGGCTATGGCCGCTCTGGCGGTGGCCAGGTGCTGGTGCAGACCAAGGCGGGCAC
CAGTCACTTTCATGGCGATGCCTACGAGTATGTGCGCAACACTATGCTCGATGCCAACGA
ATGGTTTAATAAGCGCCAGCAGGCAGAGAATGGCCTGCCCAACAAGAACCCGGTCAACCA
TCACAATGTTTACGGCTTCACCATTGGCGGCCCGGCCTTCATTCCCAAGCTCTACAACAC
CAGCAGGAAGAGAACCTATTTCTTCTGGGCAGAGGAATGGCGCAAGACCAGCACGCCCGG
CGGCGATACCATGCCCGCGGCCTCCCAGGCAGAACTGCAGGGCATCGTACCCGGCGACTT
TACCAATGCACCCGCCAACTGTACGACGTATGATCCTGCTTCCAACACCACGAAAATCTC
GTCGCAGTGCTATAGCAGCAATTCCAAGGTCTATCTGACCAACGTCTTTGACAAATTCCC
CGCCAATGACGGGGGTAATTACACTTTTTCATACAGCGCGCTGAACAACTACCGCGATGA
CATCGTGCGCGTCGACGAGTACTTCACAAAGAAGCTGCATTTCTTCGCGAGATACCTGAA
CGACACGATGCCTTCCGATGATCCTGAGGGCCTGTGGGCCGGCTCCAATTACCCCACCCT
CACCGACACCTCCTACAACTCCCCGGGCAAGAACGTTGTAGCCAACCTCACATGGACCAT
CAGCCCCAAGGCGGTCAATGAGTTTGAGTTTGCCTGGTCGCAGGGCACCATCGCCGCGAA
TATCAAGCCGGGCCAGTTCGCAACCTCTTCCAAGATCAATAGCGAACTGACCAACCAATG
GACGCCCGATCCCTATGGCAAGGTCCCAGCCGTCAGCATTATCGGAGTCACCGGCTTCAA
CCCCGGCTCGTCCCCATACAAGGAGCGCAACCTCGACCGCACATTCTTCGACAATCTCTC
GCTGTCTCTCGGCAAGCAGACCATCCGCACCGGCTTCCAGTTGCAGCAGATGGTCAAGAC
CGAAAATGCCGTGAATGGCGATCCCAGCTTCAGCTTCAATTCGTGGGGTGACTTCCTCGT
GGGCAACGTGGCTTCGTTCACTCAGACGCTGCCGGATATCGTGCCTGACCTGCACTTTGC
CAATCTTGAGGCGTACATTCAGGATGACTGGAACATAACCCGCCGTCTCACCCTGAACCT
GGGCGTCCGCTGGAGCCGCTTCCCATCACCCACCGATGTGAACAACACCCTTTCCAACTT
CGATCCGGCATTTTTCAGCCCGCTCTTTGCTCCGCAGATCGATGGTGGAAATGCAGCGAC
AGACCAAAACGCCGGCAATTTCCTTCCCGGACAATCTATCAACGGCTACGCGCTTCTCCC
GGCCACTTACACCAACGGCCTCATTTTTCCCAAAGGTGCTGCCTGCGCGCAGGCGCAGTC
CATTGCACCTCTGTCCTCCTGTTCTCCCTATAACCGCTATGTCAATCCCAACTACAACGC
CAACTTTGCTCCTCGTCTTGGCTTCTCCTATGACGTCAGGGGCAATGGAAAGACCGTCAT
TCGCGGCGGCCTTGGCATCTTCTACGATCGCCTGCTCGACGGCATCTGGGAGCAGAATGC
CTTCAACAACCCTCCGCTCGCGCAGAAGGTCACTATCCTCAATGGTTCATTTGACAACAT
TCAGAGCGGATCAAACGCTGTCAGTTATGGGCCCAATAACATCACTGCCACAGGAACGCC
CGCATTCAAGGTGCCCAACTACGCCAACTTCAATGTCTCGGTGCAGCATATGCTCTTGCC
CAACACCGTTGTGGAAGTGGCTTACGTCGGCAACCTGGCGCGTCACCTTCTTGGTGAAGT
CGACTTGAACCAGCCCACCGTGGCCGCCCGCGAGACCGCGCCCACGAACTCCAGCGTGAA
CTACATCCGTCCTTATCGCGGCTACGCGGCCATTGTCAGCCGTGTGCCCATATTCACCAA
TAACTACAACTCGCTGCAGATCAGCGTGAACCATCAATCCCACGGCCTGCAGTTGGGCAT
GGCCTACACCTACTCCAAAGACATGACCACCAATTCCTCTGACCGCAGCAACGTGGCGAC
AGACACCTATGACCTCAGCCTCGACTACGGTCCATCGACCTACAACACGCCGCAAATCTT
CACTGCCGATTACGTCTACGATCTGCCCTTCTTCCGCGGCCAGCATGGCCTCAAGGGCAG
GCTGCTGGGCGGATGGGAGGTTTCAGGCATTACCTCCTTCACCTCCGGCAGTTCCATCTC
GCTCATTCAGCCGCTCGGACCCTGGGATCAAAGCGGTCTGAATACCGGCCTCGGCATGGG
AGCGGCAGGCATCGCGCCTCGCCCGGACCAAATCGCTCCGGTTCACATGTACAAGAAGGT
AGGGGAGTGGTTCAGCACCTCATCCTTTGCCACTGCCGTCAATCACTTTGGCTCCGAGCG
CAGTGGCAGCATGCTCGGCCCCGGGTATGACAACTGGGATCTGGCCGCTGTCAAAAACAT
CAAGATCCTGAATGGGGATTCGTTCCAGCTTCGTGGTGAATTCTTCAATGCCTTCAACCA
TGAGAGCTTCGGCAGCCCCGGCAGCATTGGCAGTTCTAACTTCGACGGCGTCGATGTTGG
AACCCAGGACCCCAGCTACGGGCAGGTGATTGCTGGACATTCACCGCGCCGCATCCAACT
CGCAGCCAAGTTCTACTTTTAATCAGCCTTGAGCTGAATCAACTTGCATGACTGGGAAGG
CCGGAGTCTATGCTCCGGCCTTACTTTTTTTGTGTCTGTGCTGGCGCGGCCGCCTTGGAC
TTCCCATCCGGCGCCTCTGACATCACCTGCAGCAGTCGCTCGTTCTCGGCTTTTTGCAGG
CCCTGCAGCTTCTTGAACTCCGCATTCGACGCATCCACCATTCCCATCTTGCGATAGAGA
CGTCCAAGCCGCCAGCGGGCATTGGTGTCCTTCGGTGCCAGCCGCACCGCCTCCCGATAC
TCCGCCACGGCCTTCGCGTCGTCATTCAAGTCCGCGTAAACCTCGCCCAAATCGCGATGC
GCCATCGCATTGCCCGGCCCCATCCTGACAGCCTTCTTCAGCAGCGGCAACGCATCGTCC
GGCTTGCTCCTGCGCAGATCCGTATCGGCAAGGTAAAGCGTCGCCAGAAAGTTTCCGGGA
TCATTCGCAAGTTCCGCCTCAAACTGCGTGGCTGCCTCCGGGTACTGGCTCCGTGTCCAC
AACAGATATCCCAATCCAAAGTGAACATTCGGCTCTTTGGGGTTCGCAGCGATCGCCGCC
CTGAACTCCCGTTCCGCGCCAATCCAGTCCTTCATCTCATCGAGTGCCTCGCCCACCAGC
ATGTGAGCCTGGGCCGACTGCGGATCGAGGGCAATAATCTGATGAAAGGTGTCCAGCACA
CACTTGTAGTCCCTGGCGTAGAGGCAGCTATGAGCCAGCGTCAGCAGCAGTGTCAGGTTA
TTTTGATCCAGCTCTGCCGCCTGCTTCAGATACGGAGTCGCCGCGGCATACTGAGCCAGC
CCGTAATGTGACATGCCCATCAGCAGCACAATGCGCTCGCTCTTGGGGTCCTCTTTCAGC
ATTGGCTGAAACATCGCAATGGCCTGCCGGTAATTGCCGTTTCTGAAATACATGAGCCCA
AGATTAGGCCGCAATCCGGGCATCGCCGGTGCAATCGCCATCGCCTTCTGATACTCCGCG
ATGGCGTCTGCAATGTGATTTTGCCGCTCCGCCAACTCGCCGGCATGCGCATAAGCCACG
GCATCCTCTGGATGCTGTTGCAACCACGCACGCCAGAGCGCTTCAGCCTGCGCGTACCGT
CCCTGCTGCTCCAGTTCCGCGGCCTTCTGGTTCGGATTCGTCTGCGCCACGACAGCCGGA
TTCCAGGTCAGCGTCAGCCCCGCAAGAGACAAGCCGAGCACATGTAGGCGTATTGATTTC
ATTGGTGACCATCATAAGTGCTCTAACGTCAGTTGTGACGCAAAACTCGCTGAACGTCCA
TACCGGAAAATATGAACGCAACGCGGCCAGTCTCATATTTGCACGACAACCGCGCACAGC
AAAAAGGCTCTCGCAATCGAGAGCGCGCAAACCCTTCCTGGCGTCGCAGGCCAGATGATT
CGGTAGTGCTTGCAATCTGTCTGGAAAACAGGAAATGCAGAATTCGAACCACTCTCCCAT
GCAGGGCTGGCTCACGTTGATTCTTAATTCTGAGACGAGAGAGATGCTGGCGGAGAGGGA
GGGATTCGAACCCCCGATACCCGTAAAGGTATGCCTGATTTCGAGTCAGGTGCATTCAAC
CGGGCTCTGCCACCTCTCCGCTATCGGACTAATCGTTTTTCACCAGCCTGCTGTTTAGGC
TGATTGAGTCACTTCCATGCGGGACGCGCCGGTGTCCGTTCTGGTCTCCCTTTGCTTTTC
ACCTATCGCCGGGCAAGATCTTCCCGGAAGCTTGGTGGCTGGCAGTGGGATGTGCTCAGC
GCATAACGATCTGCAACGTCTTGCCGCCGGGGCAGATCCGCGCAAGCGCGCAGATCAAGT
CCGGCCATAACGAGTTTACTGGCAAAGCTATGGGGAATGCAATGCCGCCCTTCCGGGCTT
ACGTTCTTCTGCCGGCTTCGATGCCTCGGGCTGGAGCGGTGCGCGTTTGTACTGGTCTCT
TCTTGGTTTTTCTCTAAGCGGACTGTCCTCGCGGCAGCCGGGTACTCGGGAGTGCGGTCC
GAAGAGCGCATCTCTATTGGCAGGGTTCTGTGCACGCGCAGTTCAGTCTCCGTGCGCAGG
TCTCCTCCGGTCCTCACAAGCCTGCCCCCAGGGTATGGCGGTTGCAATGCCGGGAGTAGT
TCTCAATCCCGGCCGCTTCCCTGGCCGTGGAGTGCCAGCCGAATCGCCGCATCGGAGGGA
AGAAGAGATCGTTCAGAGCTTTGGGGGCAGGGGCCGGACCTGCCATCAAGGATCCACATA
TCGGAGCATGAGTGCGGATAGCGTGTAAATCGGGCATTCCTCAGTCGCCCGTATGGCTGC
TCTCTCAGCAGCAGCCGATTACATGTGGCTCGCCTGAGCCGGGCAAAGACAGAGGGTTCG
GATGTATATCAATTACAATCCAGTTGATGATCCGATCCGGCAGCCATATTTTTCTTGAAG
CTGAGCTCAACCGCACTGCATTGTCTGCCTGGACTGCCTGCTGGAGCGGAAATTGGCCTG
ATGCTTAAGGATAAAAAAGCTGGACAATCCCTTCGGAACGGCAAAGAGGGCACAGATGGG
GCGGATTCTGAGAACACGCGCCAAGGGGATCGTAGCCGCCTCGCCGATAACGTCATCTCG
CTATATGTCCTCCAGGGGCTGAATTACCTTATTCCGATTGCCGTCTTGCCGTATCTGGTG
CGTGTGTTGGGCCTCGATATGTACGGATTGATGGCCTTCGCCCAGTCGTTTGCCCAGTAC
TTTACAATTTTGACTGATTATGGCTTCGGCTTCTCTGCCACCCGCGACATCGCGCGTCAG
CGCGACGATAATGAGGCCATTTCGCGCATTTTCTGTTCTGTCTTGACTATCAAATTAGCA
CTCCTGTTACTCGGTGCAGTGGTTGCTGGCATAGTCATAGCAGTCGTACCTCGATTTCAT
CATAATGCGCCCTTCTTTCTTGCCGCATACCTCGCGGTTGTTGGGAATACGCTCTTTCCG
GTCTGGTATTTTCAGGGCATCGAGAGAATGCGTTATATCTCGGTTGTTATTGGGATTTCA
AAGCTGGCAGCCGCCATCGCTCTCTTCGCCTTCGTTCACCGTCCTCAGGACGCTTTACTC
GCGATTACCATTCAATCGCTGGGCACATTGGTTGGTGGAGCTATTGGATTCGTGTTGGCC
TTCGGCCGCTTTCATATACAGGTCCGTCTCCCACGCCGGCAGGATTTGCGTACCGCACTG
GTAGAGGGCTGGCACCTTTTCATTTCCACGGCCGCGGTCAGCTTGTATGCCAATACCAAT
GTATTTTTGGTAGGCCTGATCGCCGGAAACATAGAGGCCGGATATTTCAGCGCGGCAGAT
AAATTAATTCGCGCGATGCAAGGTCTTACAGTTCCGGTTGCGCAGGCCGTGTTCCCTCAT
GTGAATCAATTGGTCTCACAGTCCAGAGAGCGGGCACTGCGGTTTACCCGCGAAATGCTG
AAATGGATAGGAGCAATTACTCTTTTGCCCTCTGCCCTTATGCTTATTTTTGCGAGGCAG
ATTGCTACACTTGCTTTCGGGCATGCTGCCATCGGGAGTACGCCTGTCCTGCGTTGGATT
GCCTTCCTCCCCTTCGTGATAGCGCTCAGCAATATATTCGGAGTCCAAACCATGATTCCA
TTCGGTCTTGACGTGCAATTTAGTCGGATTCTGATTTTGGCAGGCGTTTTTAATATTATC
CTTGCCGTTCCACTGATTCACATCTTTGGAGCCGCAGGGGCCGGCATGTCCGTCCTGGCA
ACGGAGGTTTCCGTTACTTTCGCCATGTTTGTACTCCTTGAACGGCAGGGAATTCACGTT
TTTAATAGTCGCGAGGTCGATGCTCAAAGCTGATGTGGTCGGGGTCGGCTTGCGATAGTG
TTCTCGCCGAACGCATTGCTGCCGCAGTCAGGATCGCTTTTTCGTTAGGGTAAATGCGGT
CATCTCGAGAGGATTGTGATAGATATTCCCAGGCCCTCAGAGATATAGAGTATTGGGGAG
GCAGGATGGGCGCATCATTTACCTGGCGTATAGCTCAAGATCGTTACTGTAATATATATG
TGGCAGGTTGCGCAGCCACGAACGAAAACCGCTTCGCTCTTGGTGCCGGTGCCCAATTCC
AAAGACTACACTGATTCAGGTGGAAGCCCAGTGGCCAAAATTAACTTCCTAGTTCCTCCT
CTCTCCAAGCACTCGTTTACAGGTGGTATCTGGTGCATATTTGAATATGCTCGCGGCTTG
ACAGCTAGAGGGCATGATGTATCAGTTGTTCCAATCTTGCCGTCGCCTCAACCCTGTTGG
TTTCCAGGTAAGAACTTTCCTGTTCTGACTCGATCTGGTCGCAACCGGGGAGCGACACTG
GGTAGGGCTTTACTGGAGTTCGGAAAAGTCGGTATGCGTCAGCGAGTTGTCCCAGTGGAA
GAATTGCGCAGGTTGGCCGAAAGCCTTTTGATGATGTATCCGAAGGTTTTTACTGAATTT
GTACGCTCTGGTTTGGCCGAGTCCTACATTCGTACCGTTGTACCAGCCGCGGATATCAAT
ATCGCAACTTCATTTGAGACGGCACGCCCAGCCGCGCTACTCGGCGGTAAGAAGTTTTAC
TTTGCGCAGCATTATGAGCCCTATTTTGCAACAGAAAAGCAAGATTCGGAGGGAGCTAAA
ACTCTTGCCTTGCAAAGCTATCATTTAGGTTTCAGATTGGTGGCGAATTCCTCGTGGCTG
CTAAATCAGCTCAGGTCAGAGCTTGGTGATTATGATGTAGACCTATGCCCAAACGCGATT
GATCATAAAGTCTTCTGGGGTGAACCCAAGCAACGGATTAGACCTGACAAGGTTGTCCTA
ATCAGCTACGGTGGGAGAAATGCGGAATGGAAAGGCTTTCTTGATATGGCTAAGGCTGTG
GCGCGTGCCAGGTCAATGGCCCCTGATATCAACATTGAATGGAGGGTCTATGGAAAGGCA
CTGCTTCCCCCGGGAAATAATATCGCCTCCTACCACGCATTAGGATTTCTTTCTCCTCCC
GAGTTGAGTTCAGCTTATAGGGAGGCCGATATCCTGCTGAGTGCCTCCTGGTACGAAAGC
TTTCCGTTGTTTCCACTCGAGGCGATGGCATGTGGTCTTGCTGTAGTTACAACTCAATCT
GGAACTGAGGAATATGCTATCCCCGCGCAAACCGCGGAAGTTGTTGAAGCAAGATCTACC
GGTTCAATTTCCGACGCAATCCTCAAGCTTGTCAATAATCCTGAGCACTGCTACCGGATA
GCAGTCGCAGGAAATCGCATCAGCAGAGAGTTCACTTGGGAGCGTTCCGTTCGGAGGCTC
GAAGATATTTTATTAGCATAAAGATAAGCGAGGGCGACAGCGTCTCACGCATATCAAAAG
TATGAGAAACAAGAGGGAACTCTCCTGTGTTTGCAATCACTTATAAAATAGAGGAAGTGC
GTGAAAGATAACCGCCGTTGATAACGTTGAGCTATCCCGGTCCAGGGTGAGGCCATCTTA
CGCAGATGGGTAATAGATCATCCCTGTATTTGAAAAAGTAGTGTGGCGCCCTTTATTATG
ATTTATACCTGTTGCATTACAGGATAACAATGTCACAAGTCTATATCATAGTTGTGAACT
GGAACGGATGGCGGGACACGATCGAGTGTCTCGAGTCCGTTTTTCGGCTTGAATTTCGGG
ATTTTGCAGTGATTGTCTGCGATAACGCATCAGAGGATGGTTCACTGGGCCACATCGCTG
CCTGGGCCAGGGGGGAATTGATGGCGGGGTGCGGTAATCCCGATCTTGCCTGCCACTCGA
CCCCTCCAGTTCGCAAGCCAATCCCATACCTGGACGTCAGTCCGGCAGATCAGCTCTCGG
TGGTCTCGCGCCAGGAAAGACTGTTCCTCCTTCAGACGGGAAGCAATTCAGGATTCGCGG
CCGGAAACAATGCAGGCCTGCGCGTGGCCCTCTCGGACCCGAACTTCGAGTACGCCTGGC
TGTTGAACAATGACACGGTCGTTCACCCGAAGGCGCTGTCCGCGATGGTAAACAGAATGG
AAGCGCGGCCCGATGCCGGCATCTGCGGCTCGAAGCTGTTGTACTACAACAGACCCGAGG
AGGTGCAAGCCCTCGGCGGATCATCGTACAATCTCTGGACTGCGCGTGTACATCATCTTG
GCGCGGGCCCGATGTCCAGCCAATTGCCCCGCGAAGAGAGCGTAGAGGCAAATATGAAGT
ACGTGGTTGGGGCCTCGATGCTGGTCAGAAAGTTCTTCCTTGAGCGCGTTGGCTTGATGA
ATGAATGCTACTTTCTTTATTTCGAGGAAATCGATTGGGCGACTCGCGCCAGGGGCAAGT
GGCGCCTCGTCGTTTCCCTGGATTCGGTAGTATTCCATAAAGAAGGCGGTAGTATAGGTA
CAGTACGGCAATCGGCATTGCAGCCAATAAAGACCGAATATTATGCGACTCGAAATCGCA
TTCTGTTTACTAGGAAGTTCTATCCATTTGCTCTAGGGACGGTCCTTCTCGCGGCAGCAG
CAAGCTGTGTTCAGCGCATTGTTCGAGGGCATAAGGCAAACGCCCGAGCGGTGTTTTTGG
GTATTAGCTCGGGGTTCGCGGGCGAAGAAGGCGCGAAGACGCGACTATGACGCGTCAACG
CGGATAAAATATGGATTTTATTCTCCTAATTATTCTCGCAGTCCCAACGTTGATTACGCT
ACTGCGCGCTCGCGAGATTAAGCACAATTCTTTTTGCAGCGCAGGGTTCCTGTACTATCG
GGTTCTTCTGTTAGGGATCGGCTATTTTTCTTTGGCTGCTACAAACTCAAACGCGGCTTA
TCGAAACTGGGCGAATATGTTTGCTGGTCTTCTAGGCCATCGAGTCGTAATCTTTGCGGC
TTCGATCAGCGTCCTGCAGGATGCCGAGTGCGTGGTCCATCTGGCCGCTGAAACGGGAAA
GGGCCAATCGGTGTATGAATAGGTTGAGCTTCGATTGCCGGTCGTTAGGAGCTATTAGTT
TGATGCCGTTGGAAGCCACTCTACCTGGAAGCAGCAAATGCTGGCTGTAGCCGTTTATCT
TGCTGTCATCTTCTGCGGCTATTTGCTGGTCAGCAGAAAAGATCGTAGTCTCCTTCATTG
GATGACACCATCGGTGGCACTTAGCGTTCCTGCCCTTTTTCTGTTTCCAACGCTCTATAC
GATGATGTTCGGTACTGAATCCAGTACTTATGCCAGGCAATATACCTTAGCTGCGGAGAC
CGCACAATTGGTTGTTCCTGCCCTGGTCTACAGGTGGATTAAAACGCCTGCGATAGGCTG
TCGTGGCAAACGTCCAGAGGTTCGCATCGGCCACTGGCTGGTTCTTTTCTTCGCAATAGC
GGTATTCCTTCCCGTCCTGATTCAGTTCCATGCCTATCTTCTTGATCCAAGAGAGATTTA
CCTGAAAACCCGCCGCGGTTTCGGTATAACCTTCTTTGGGTCTGCCATGTTGCTGAATAT
AGCAGGCGCTCTCTTCTTCTTTCGAAAAGAAAAGAATAGGATTGCCGATGTCCTCTTCTG
GCTGCTTGTGGTGGCTCTTTCTTTAGAGCACGGCAGTAAAGGCGAGTTGGTTCAATTTGT
GTGGTTCTGGATACTGTTCAGGGTATATGTAGATGATCGTCCATTTAGGCTAGGCGAAGC
TGTGCGCTTTATTGCGGTAGGTGGTGCATTAGCATGTACAGCGTTCGTATTTCTCGGGAT
AGCTGAACCAGGCGATATAATACAGGGGTTCGCCAAATATGCTGATTACAATAGGACGGC
CGCTCTCGTAATCGATGACCCCGATCATCCCGTGTATTTTGGTCTAATTACCGTAGAAAA
TGAAATCTATTCAAGAATTCCACGTGCTATTTTTCCGAGTAAACCCACGGTATATGGAAG
CTATATTCTTACCAGACGATATTTCCCAGCCTCCGCGTGGCGAGACGTTGGATCGCCTGA
TTTTGGAGTTGGGATTCAATATGCTGATTTTGGTCCGTTCGCTATTGTATATATCGCTAT
GTTCGCTGCCTTCGGCGGATGGGCAACTTCATGCGTTGTCCGGAGAATACGAACCGACCC
CAACCCGGGCAATCTCTTGCTACTCGCCTTTTTCTCCGGCATTCAACTCATTCCGCTAGG
CGCTGGCTATTTGCTGCCGGAGTCGCTTGTATTGGCTTTTGGTGTTCAGGCGGTTTTGCG
ACTTCCAAAGTTTCGCCTCTTGCCTCGCATTCGACCTTCGCTAAGCGAAGCATCGGTTGA
TGCTTCTCGTGACAGACTTCATACCTGAGTTATTGTTCCCATGGCAAATAATCAATCAGT
CGAAAATTTGGGCAAAAGTGCCTCTTCATTGGCGCAGCCTTCCTGTTGCACTACAGGTAA
AACCATTGTCTATGCGGCGTTCAAGGGGATGGGGGATCTCCTCAATGCGGCACCTGTGAT
ATCAGAGCAATTGCGTTGTGGACATAGTGTAAAACTCCTTCTCTTCCCAGGAATGATGCT
GGAGGAGTTCGTAAGCCTCCTCGATTTCGGACCTGAGGTGGCCAACTTGGAGCTTATTTC
GCTTCCGGTCTCGGGAGGGATTCGGTCACTTGGGCGGTTTCTACGGATCGCATCTAAAAT
TCCGGCAGACCTTGTTTGGATTTCCCCGCATGGTCCAAGGGAGGCTTCTAGCTGGAAAAT
TCCTTTACTTCTGTGGCTTACAAAGATTGCGCTTTGGCGTAACGGCAAGATCGCTGCCGC
AGACAGTGAGCACCTGTCTTGGCTATTCGACATCCGCGTTCCCATTGATCGAGACCTTCC
ACTATACGAACGAGAGTGGCGGGCCTTCATGATGATGGAGGCCGACGGAAAATTGGATGT
GCCTCTGCCTCGGGTAAAGTTCCTGCCGAAAATAGACAGTGAAAAAACCAAGCCCCGCAT
GTATGACGTCCTGATTCATCCAGGTGCCAATGCCTCTAATCGTACCTGGCCGTATGAGCA
TTACAGCGCACTGGTTCAGAGCCTTCCGCCGGAGCTCACTATCGCGGTACTTGGACTTCC
GCAGGATCTTCAAAGGATGCGGAGTGTCCTTCCTGATAATCGAGGCATCATTTTCCTTTC
AGGATCACTTGAGGAGGCTATTATCGCAATCGCGCGTGCCAGAGTCGTTCTGGCCATGGA
CAGCGGAACTGCCCACTTTGCCCAGAATCTCGGAATTTCTACAGTGGCGCTGTTTGGGAA
GTCAGCCCCGGATACTATCATCGGACGCAATAGTAGCGTGCTCCCGATCTATGAGCGCAG
GTTTTCTTGTCAGCCTTGCGGGCGCGCGACCTGCAGCCAACCGGAGGTTTATTGTATGAA
TTCGATATCTGCCGAGACAGTGGTGGCCGCCGTTAAAAGCCTATTGTCGAAGAGCTAAGT
GTGGAGCGCTATATTTCAGTCCGAAGCCGTATCCCCCGGGGGGCGATTGGCAACAGACTC
GAATTGCTGAAGGGTGGCGCGATTGACCTTCTCCCTCTCAGGATCCCAGATCCAACCCCA
CTTGTTGAAATATTTAGCCATGTTGTAAAGATGCACCCATAGAGCGCGAGTACTCTTGTA
GGACTCCCGGGCGTGATCGTGAACGACAGTAGCGTGAGGAAAGAAGACGGTCCGATACTC
CGCGTGCATTCTACGTGTTATGTCGATGTCCTCCGGATACATGAAGAAACGCTCGTCGAA
CAAGCCAATTTGCTGAAGGGCCGAAGTACGGAAAAGCATAAAACACCCAGAGAGATAGGG
TACTTCCATCACTCGGTCGTAGTTGGTAAATCTGAGATCAAATTGCCCCGCTGCCCGGCG
TCCGCTCCAACGAAGCGGCACGGTCGAAAAGCGTCGTGATAAAAGGTCTAAAGGACTCGG
CAACAGTTTGCAAAGGTATTGCAAGGCCCCGTCTGGATAGACCACCTTCGGCATCAGCTG
GCCGACCGTCGGGTTTTCAGCCATAAACTCGACCATCTTTTGCAACTCGAAGGGATCGAA
ATAGATGTCTGGATTTAGGACGAAGTGAAATTCCGAGCTGTTTAGAATTCGCCGCATGGC
AATGTTGTGGCCAGCCCCGTAGCCGTTATTCCTATTCGCGCGGATGTAAATCACCTGTGG
ATTATCTAAGTACGGGTGACGAGCGGGAACAGGAGAATTGTCTACCAGATATACTGTCAG
GCGCAAAGAAGACTTGAGGGCGGAATCCAGCAATCGCCTCAACTGAGATTCGGGAGTGTT
ATACAGGACAACAGAAGCTGTAACCGTACACAAGGAGCTTTTAGCCGACCCAATCATAGA
AGATACGAAGCACAAAACCAGAAAACAGACGTCTTGCTATTTAAAAACTTCATTGAAAAG
TGCTTCAAAGCGTCGAACGCCTTACAGCGAATTGACTTGAGCCCAAAAGCTTGACGCAGT
GGATGGGGTAGGCTTTTGGGCGAAAGCCTGTTCTTAGTTAAATGCCTAGCGTTGTATGGA
GTGAGCCCATGAATTCCTCATTCTTGCCTTGGCTCGACTTTTATACTATAACAGCGTCGG
ACTGGAATTTCAGAACTGAGGATTGTCTCTGAATGGAAGGGTTTTGAGCTGCCCCGCAGC
TCCTGCCTGTCATAACTGGAGTTTCTCTTGGTTGACCCGCTTGGCATTCCTAAGCCAGAA
GGGGATGGCGCTTTCGGCTTGCGATGGTTCGGTGCGGCCTGTATTCACAGGCGAATTTGC
GGTTACTGTAGCTCAGGTGACGCTCTCCCGCAACATCCGCAGAATCTCTTCCTCGCTGTG
ACCCTTCTTGCCCATCTCGCGGCTCTCCTCTCGTACTTCCAAGAGAACCACAACAGATCA
AACTCTCAACCTCAAACCGGATTAGTTTTTGGGGGGGCACGCTTGCTCGCGCCGTCCTGC
CCCTCTACACTTCAAGGGCATAAACCAAGCTGCCTTTGAAAGGACTCTGAAGTGAAAATG
AAAGCGGTATCACAGAAAGCCCTGCGTTGCGCCGTGGTGCTCGCCGTGGCGCTCGTCACG
GCCGTTGCTCTCCCTGCACAGAACAAGCCCTACCCCACCGCGGCTCAACTGGCTCCCACG
CCGCCCATGGGCTGGAATAGCTGGAATCACTTCGCAGGCAAGGTGGATGAGGCCGATGTG
CGCGCCGCTGCCAAGGCCATGGTTGACAGTGGCATGGCCGCCGCCGGATACAAATACATC
GTCATCGACGACACCTGGCAGGGCAAGCGCGACGCGCAGGGATTCATTCATCCCAACAGC
AAATTCCCTGACATGCCGGGCCTGATTCAATACGTCCATTCGCTTGGCCTCAAGTTCGGC
ATCTACTCCTCGCCCGGGCCGCAAACCTGCGCGGGCTATGAGGGCAGCTACGGTCACGTC
CAGCAGGATGCAGAGACCTACGCCCGCTGGGGTGTCGATTATCTCAAGTACGACCTGTGC
AGCTATCTCGGCATCATGCACAAAGAGGCCGCCAACAATCCTGCCAAGGCTCTCGCCATG
CAACAGGCCGCCTACCTCAAGATGTACAAGGCCCTCGCCGCCGCCGGCCGTCCCATCGTC
TTCAGCCTCTGCCAGTACGGCATTGGTGATGTGTGGAAGTGGGGCCCCAGCGTCGGCGGC
AATCTGTGGCGCACCACCGGCGACATTCAGGACAACTACGCCCGCATGGCCACCATTGGC
TTCGGCCAGGCGGGACTCGCAAAATACGCCGGCCCCGGTCACTGGAATGACCCCGACATG
CTCGAAGTCGGCAACGGCGGCATGACCAATGAGGAGTATCGCACGCACATGTCGCTCTGG
GCCCTCCTCGCCGCGCCGCTCATCGCCGGCAATGATCTCAGCCACATGTCGCCGGCTACT
CTCGCCATCCTCACCAACCGCGAGGTCATCGCCGTCGATCAGGACCGCCTGGGCAGGGAA
GGGGATCGCGTCTCAAAGAATGGCGCGCTCGAAATCTGGGCCAAGCCTCTCACCGGCGGA
GCCAAGGCCGTCGGCCTCTTCAACCGCGACACGCAGCCGCACTCCATGACGCTGCAGCTT
TCGGTCGTCAACTTCCCGCCGCACGCGCATCTGCGCGACCTGTGGCGGCACAAAACCGTG
CATGCCCATCATGGCGCTTATACCGTCACGGTTCCCGCTCACGGAGTGGTGCTGCTTAAG
CTCACGCGCTGAGCGCGGGTTGACAAAATGGATGCGCGCCGTCCCATTTTGTGACGAATC
CCTTTCTATCCCGCCGCGCATCACCCCACGTGGGCGATGCGCGGCGTAGAATGATGTGTT
ACGGGTCAAGCAAGGGACTCTTTCGCACCCGTACCTATCTAAATATGAGTGCTACCCGAC
TGGAACCGAACCCGACTGAAGTTGCCGCCACTTTTCAACGCGAACAGATCTTTGATCACT
ACCGCCGCTGGGGCTACCTTGAGGCGCAGCTTGACCCGCTCGGCCAGTACCTTGCGCCTG
CGCCCATCGATGGCGAAGTCTCTGAAGGCCCCGGGGCTGACGAAGCCCGCCGCTACTACT
GCGGTACCGTCGGCGTGGAGTTCATGCACATTCCCTCCGCCGAGCGCCGCCGCTGGCTCC
AGCAGCGTCTTGAGCGCGATCCAGAGAAGACCGCGCCCGAGGTGCAGCAGCGCATTCTCG
ACGACCTGACCCGCGCGGACATCTTCGAGCAGGTCATTCAGTCCCGCTATCTCGGTACCA
AGCGTTTTTCGCTTGAGGGCGTCACCTCGCTCATTCCATTTCTTGAGGAGCTGTTGCACC
GCGCCGCCGAACTGGGCGCCACCAAGAGCGTGATGGGGATGAGCCATCGTGGCCGCCTCA
ACGTCATGGTGAACACCTTCCGCAAGTCCGCCTCTGACATCTTCGCCAAGTTTGAAGACG
TCGATCCGCGCAGCATTCTCGGCGGCGGCGATGTGAAGTACCACCAGGGCGCCACTGCGG
AGCTGCCCATGCGCAACGGCTCCACGCTTTCGCTGCATCTGGTTTCCAATCCCAGCCACC
TTGAGGCCGTCGATCCCATCGTGGCCGGCCGCGCCAAGGCCAAGCAGATGCGCATGCAGC
GCGCCGACGGCAGTGACGGCCATGCTGGAGTGCTGCCGGTCACCATCCACGGTGACGCGG
CCTTTGCCGGGCAGGGCATCTGGGCCGAGACGCTCAACCTCGCCTATGTCGAGGGCTTCA
ACATCGGCGGTTCCATCCACATTATTGTGAACAACCTCATCGGCTTCACCGCCGAGCCGG
AAGAGTCGAACTCCTCGCGCTTTGCCTCTGACATGGCCAAGCGCCTGCCGATTCCCATCT
TCCACGTCAATGCCGAAGATGCCGATGCCGTCGTGCGCATCGCCGCGCTGGCCGCGGAGT
ACCGCTACACCTTCCGCTCTGACGTCGTCATCGACCTCATCGGCTACCGCCGCCACGGCC
ACAGCGAGGTGGATGACCCCACCATCACGCAGCCGCTGCGCTACGCCCGCATCAAAGAGC
ACCCGCCGCTTTACGAGATTTACGCGAAGCACATTGGCGCCGATGTGGCCGCGCGCGTCA
AGGAACTGCAGGCCGAGTTTGGCGAGGCGCAGAAGGCCGCGCAAAAGCTCGACAAGCAGC
CGGTCGTCGCCAGGCTGCCGGAGTACTGGTCAGCCTACAAGGGCGGCCCCTACAAAGCGG
AGTACGAGGTGGAAACCGGCCTCACCCGCGAAGAGATCGCCGCCATTGCCGAGGGCGTCA
CCCGCGCGCCCGAGGGCTTTCACGTGCATGCCAAGATTCAGAAGCTGCTGGAGCAGCGTC
TGGAGATGGGCCACGGCAAGCGCCCCTTCGACTACGGCATGGCCGAGGCCATCGCCATCG
GCTCGCTGCTCCGGCAGGGAATTCCCGTGCGCATGAGCGGCCAGGACACGCAGCGCGGCA
CCTTCAACCATCGCCACAGCGTGCTCACCGACATTGAGAATGAGCAGCAGTGGATCCCGC
TCAACCATCTCGCCGAGGGGCAGGCGCAGTTTGACGTCTACAACTCCACGCTCTCTGAGG
CCGGTGTCATGGGCTTCGAGTACGGCTACAGCCGCGACTTTCCTGAGTCGCTCGTGCTCT
GGGAGGCGCAGTTCGGCGACTTCGCCAACGGCGCGCAGATTGTCATTGATCAGTTCCTCA
GCTCGGCTGAGGACAAGTGGGGCCTGCTCAGCGGCCTCGTGCTGCTGCTGCCGCACGGCT
ATGAGGGCCAGGGGCCGGAGCATTCGAGCGCGCGCGTCGAGCGCTATCTGCAACTGACCG
CGCGAGACAACATGCAGGTGTGCCAGCCGTCGAGCGCCGCGCAATACTTCCATCTGCTGC
GCCGCCAGGCGATGCGCCAGTGGCGCAAGCCGCTCGTGGTCTTCACACCCAAGAGCATGC
TGCGCCATCCGGCGGCGGTCTCGCCCATCGATGCCTTCACCCAGCCGCGCTTCCAGCCGG
TGGTGCCTGAGACGGAGATCGAGAACGCCGAGCGTCTGCTGCTTTGCACCGGCAAAATCG
GGCATGAGCTGCGCATCGAGCGCCAGAAGCGGCAAGACACCAAGACAGGCATCCTCTTCC
TCGACCAGATGTACCCGTGGCCCGAGGCCGAACTGATCGCCGCCATGAACCAGCACCCCA
ACGCGCATGAGATCGTTTGGGTGCAGGAAGAGCCGGAGAACATGGGCGCGCTCTCCTTCG
TGATGCCGCGCCTGCGCCGCCTCGCGCATGGCCGCCAGGTGCTCAGCGTCAAGCGCTCCG
CCGCCGCCTCGCCGGCCACCGGCTCGGCCAAGGCCCACGAGATGGAGCAGAAGACGCTCA
TCGACCTCGCCCTCAGCCACTCCCTCAAGGAGCGTCTGGCGAAGTAGCCCGGCAAAACGC
TGTCAGCAGGAAGAATAGAAAGAAGAGGAATCGCTCCCGGCCGGGAGCGATTCTTTTTTG
CTCAATTCTCAAGAAGAGGGAGCCACTCCGGCGCGCTTCCAGGGGCCTGGGATGGCCCCT
GGCGCTCAGAAAAAATCTCCATTAACGTCCTGGAAGTTGCAGATTCTAAATAAGTTGCGC
GACATTAGGCGTGAAACTCGTTTAGAATCAATCGTTTACAGGACTCGTTCCGGGGCATAT
TAACCCCCGAAATCGGCAGGACACCCTGCCGGGCGGCCAGAGTCTGCCCTATATTTTCAG
GATAGCAATTTCCCTCACAATTACCGGCAGGACTCGCCCACGCATGTGGACCTCTCCCTG
CGAGCCCAATGACGAACCGGAGGGAGCGAACTGGCTCAGAACCTTGCAGCGATTACAGCC
GGCCATGCCAGCGGACCGGATTGCGGCTTCCATGAAAACAGGCAACCACCGTGAGGGAAT
CGTCGGGCTCGATGAGGAACATAAGAAGGTATGGGAAGCGCCGGAGGACAGCGCGTCGAA
CATTGCGGTACACAAGAGGGAATTGGTGAGGATTGGCTTGTATTCGCTCTACCGCAGTGC
TCACCTCTGCGCGAAATCGCTGCCCAAGGCCTTCGACTTCGTTTTCGTACCAGTCCTGCG
CGTCCAACAGTTCATATCGGGCAGCAGGGGTGAAGTTGACCGGGTGGGTTACGGGCAACG
ACGCTCCAGCTCCGCTTTCAGCGCGTCCCAGGTCACGCTCTCGCGCCGGTCCGCGTCCAG
GCGATCAAGACGCCGGTCCAGCTCGTCTTTCTGGGCCGCAGAAACAGGAAGCTGGTTCTC
TTCGAGGCTGTCCCAAAGCTGCGCAATCATATCCAGCCGCTCCGGTGGCGTCAGCCGCGA
AAGCTCGTCCTGGGTGAGTCGCTCCATGCTCAGAGCATATGAAACTCCGATCCAGCAGGC
AAGTGCTTCCGTTTGCCTCCTTTTATTTGCCCCGATTTCCCACAGGATGATTGGCGTACC
ATCTCGCCATGATTCAGTCATTGCGAAAGGGACCTGCATTTGTCCATGTTGGCTATTTGG
GCGGATGGGCTGATACGTTGCATGCCAAAGAACTCAATTTGGAAGCAAGTGAAGAACAGC
TCATCTTGTCCATTGATCTGTCTCCCAATCAACGCGTTCGGAATAAGGATTCCAATTGCT
ACCAAGACGTTTGCAGACTGCTGGAAGATATCACTGCGGTCAAGTATTTTGAGTTATGGC
CTGAACCTTGGCTTGGACCACTGCTCCAAGCGCTAGAGAAGTATCCCAACGCTGCCCATC
AGTTGGAAATCAGACTCAAAGATGGCAATACGCATCTATATGAGGGGGAGCTAACGAAGA
AGTCTGGACCCAATATGATTTTCTCCGTTCTGCGATCGTCGCTGGCACCTGTCGTTTGAA
GATATTCATGGATGACTAGGACTCTTTCAATTGGCCCAGTTCCGGCGGGTGGCCCACACA
AGCTTCTTTTGCTTGTGTGGGGTTCGAGACAGCCCCATTCGCTCCCCGTCCCTGCCGGAA
ATTCCCACCCCATTCGTTACCATGGAAGAAGGGGAAAACTCCGGCTTTCCGCCACCCAGA
CCTCCCGCTTTCCTCTGAAATCCAGCCTCACCGCCACCCTGTTTCCCGAGCCGGGAAGAC
CGCCCCGCCCCGAAAAAACCGCCATAAATGTGAATCTGGATTCACATTCAAAATGCGGCC
GGTAAAGCGTATCTAAGTCATGCAAAATGAATCAGATAGTTCGAAAATCCGCACCCTCCG
CCTTGGCAGCCGCAAAAAAGACACCCGGAATGTGAATCTCAATTCACATTCCGGGTGTCG
GTCCTGCATCTATCTGAAAATAGGCAACTTACCGCCAAGCCGGGAGCATGCCGCCGCCAT
GTTTCGCGAAAAAACGCGAATTCACATTCACATTTTCGCTGCGAGGCGATCCGGCACTCT
CAAACCCGGCAAGGGGACCGTTATGAGACGGCTGCGTCTTCGCCGGAGGCCGTGTCGGCC
ACCGGCCGGGCCGTCTGGCTCAGGGAGCGCGGCACGTACTGCGGGTCACACTCGACGCCC
AGATTGGTGAGCACCAGAGCGGACTTGATCAGATTGGCGCGCTTGGTCGTCAGCTTGCGC
ACGTGCGCGTCGAGCGCGTCCTGCGACGCAAAGGTCTCCCAGGTCTGGCTGTGGGCGATC
TTGCGGTCGATCAGGTCGATGTTCTGGTAGAGGTCTTTCAATTCATAGGGAGAGTGCGTA
TTCAGTTGCATGGAACCTCGCGGTGATTGTTCTGAAACGGAAAACTGCTGTCGGGGAGAA
GTCATGGATGCGTCTGCCGGTACGGCCCTTACGCTGCGGGAGTGATGCTCAGCGCCTCGA
TAAAGGGCTGCGGCGCGGGAGCGGGAAGCGCCGCGGGAGCAAAGTGGCCCCGCGAAATGT
CGGCAAGCGCGCGATTCGCCGTCTCCTGCGTGCGCGTCGAGTCCACATGCAGCGACCGGA
TGACGCGGGTGGCGACGGTGACGAGAAGAAAACGATTCTCGATGCTGCGTCCGGCGGAGT
ACACCAGATCAGAGCGCATGGATACCTCTTTTCGCGGTAGTGGTGCGTTGGGTACTTGAG
CCGGACTCGATGCCAATACCGCTACGGGGCGGTGGGGAAGAGTGCTTCACGCGGCGCGAT
GGTGTGCCGTCAAGAGAGAGCGTCGAGGGCTGGCTGTGAGGTGTGGACGAGTCCACACAC
GATGAAGGCCTAGTTAGAGCATACGCTCTTTTCTCCGGTTTCCTGCGATTCTTTCCGGAT
AGCCGGCGCATTGGTGTTACTCTTGGAACAGATCGTCGAATCCTACTTGGTTTTCTTGCC
TGTTCCGCTTCATCGCTTGACTTGCAAATAATCACACTTGAGTTCAGCGATACATTCAAT
TTGAAGAGGAATACTTATATGGAACAGGGAACAGTGAAATGGTTTAACGATGCCAAGGGT
TTTGGATTTCTGAGCCGTCCCAATGGTGAAGATGTTTTCGTGCACTTCTCGGCGATCACC
AGCAATGGCTTCCGCTCGCTGCAGGAAGGCCAGGCCGTTCAGTTCAACGTCGTCAAGGGC
GCGAAGGGCTGGCAGGCTGAGAACGTTCAGGCTCTCTAATTTCTGAGTCGCAAGCAAAGC
GGGAAGAGTGAAAACTCTTCCCGCTTTTGTTTTTGCCCGACTTCTAGCAGGCCAGTTGCG
CGCGGGTGATCTTTACGCCGTCCAGGCGGCCGAGCAGCGTCACGGCCACGAGTTCGGGGC
GGAAGAGCCGCTGCGCGAGCTGCATGATCTGCTCCACGGTCACGGCCTCGACCTGGGTGA
GAATGTCGTCGAAGCTGAAGAAGTGGCCGAAGTACATCTCCTGCCGGGCCAGGTTCGACA
TGCGCGACATCGAGCTTTCAAGCGAGAGCAGCAGGTTGCCCTTGAGCTGGTCCTTGGCGC
GCCGCAACTCATCGGCGGTGACCGGCTCCTGCTTCATGCGCTGCAACTCGGCCATGACAA
GCGTGATCATGCGCTCCACGTTGGCCGCCGAGGTGCCGGCATAGACGCAGAGCGAGCCGG
TGTCGCGGTAGGGCGCGAGGTCGCTGTAGATGGAGTAGGCGAGCCCATGCTCCTCGCGCA
CCGTCTGGAAGAGCCTCGAGCTCATGCCGCCGCCCAGAATGGTGTTGAGCATCAGCGTGA
TGTAGCGGTCCTCTGAGGACACATGCGGCGCGGGCACGCCCAGGCAGAGCTGCACCTGTT
CGAGCGACTTTTTGTTGCGCATCTGAATGCGCGCCGTCGTGGTGGGCGGCGTCTGGCTCA
GCTCGCTGCGGCCCGCGGGCAGCGACTCAAAGCGGCGGCGAATCTGCTCGACGAAGGCAT
CGTGCTCCAGGTGCCCGGCGGCGGAGAAGGTCATGTTGCCGCCTAGAAAACGGTCGCCGT
AGTAGCCGAAGAGCGTGTCCTGCTCAAAGCGCTTGACGGTCTCGCGCGTGCCCAGGATGG
GCTTGCCGAGGGGGTGGTCCTTCCAGAAGCTTTGCACAAAGAGCTCGTGTACGAGGTAGT
CGGGGTTGTCCTCGTCGATCTTGATCTCTTCGAGTACGACGCCGCGCTCGCGGGTGATCT
CCTCGTGCGAGAAAACGGGGTTCAGCACGAGATCAGAGAGCACTTCGGTGGCCGTGGGCA
CGTGCTCATCGAGCACCTTCATGTTGAAGCAGATGGTCTCCTTGCCGGTGAAGGCGTCCA
TGTTGCCGCCGATGGCGTCCACCTCGCGCGCAATGCGCTGTGCCGAGCGGTTGCGGGTGC
CCTTGAAGACCATGTGCTCCACAAAGTGCGAAATGCCGTTCACCTCGGGCAGCTCGTGGC
GCGATCCGGTGTTGATCCAAACGCCCATGGCCACGGAGCGCACGTGCTCCATGCGCTCGG
TAAGGATGGTGAGGCCGTTGGGCAAAACTGTCCGTCGAATGTCTCGTTGTTGACTCATAT
ATCCGTTTCTTGTCGGGTTGTGCGGCGGCGCCCGAAGAGGGGAGCGCTCGAAATGCTGCA
CTCAGACATGCCCTGCCCGTCGCGGAGAGGATGTGCGTTATCCTCGGGATGGGATGACCG
CTGGCAGGAACAACCTGACTACCATTTTAGACGCTTCCGGGCGTCTGCCGGTGCATGCCC
CTGCCCGCCCGCTGTTTGGCCTTTCTTTTGAGGAGCTTAGCGAAGCGCTGGCGGATTTCC
GTCTGCCGCCCTGGCGGTTGCGGCAGGTGAGGCACGCCCTTTACCGCCAGTGGGCGGCTA
GCTGGAGCGAGGTGACCACGCTGCCGCAGGAGTTGCGGGAAAGCCTCGAAAAAGCCGGTT
TTGCGCCCGGATTGCCCGGGATTGTGGAGACTTTTCGCTCGGTCGACGGCACCGAGCGCT
ACCTGATCGCGGGCCATGACGGCCAGACGGTGGAAACGGTCTGGATGCCGGGCGGAGATG
GCGGCGAGGCCGGCGACGGGTCTGGAAGCGACGGGGCTGGGGACGACAGGCCTGGGGAAG
ACTCCGGCGAGGCCGCCTACCAGCGGGCGACCATCTGCGTCTCGAGCCAGATTGGCTGCG
CCGTGAACTGCCAGTTCTGCCTGACGGCGCGGCTGGGCATCATTCGCAACCTGACCGCAG
GCGAGATTGCCGGGCAGGTGGTGGCCGTGCTCAAGCGCCAGCAGGTGGAGATGGGCCGCG
ACCGCATCAATCTTGTCTTTATGGGCATGGGCGAGCCGTTTTTGAACTACGACGCTTTCA
TGGACGCCGTGCGGCTGCTCAGTGACGAGGTCGGGATTCCCGTCTCGCGCATGACGGTTT
CGACGTCCGGCATCGTGCCGGGGATTTTGCGCTTTGCCGAAGAGCCGGTGCGGCCGAAGC
TGGCCATCAGCCTCAATGCGCCCGATGACATCGTGCGCGAAGCAGTCATGCCCATCAATC
GCAAGTGGGACATCGCTGAGGTGCTCGATGCGGTGCGCAAAGTTCCGCTGCGCGCCAAAG
AGCGCGTAACCTTTGAATACGTGCTGCTGGGCGGCGTCAATGACCAGCCGGAGCACGCCG
AAACGGTCGCGCGGCTGCTGCGCCGGGCCAATCTGCCGCTGAAGGTGAACCTGATCGTGT
GGAATCCCGGCCCGGATGTGCCCTACACCATGCCGAAGGCCGAGGACGTTGCGGCCTTTC
AGGAGTATCTCGTAGGCAAGGGAGTTCCGGCATACATCCGGCGGCCGCGCGGACGGGATA
TTTACGCCGCCTGCGGCCAGTTGAAGCGCACGGTGAGTGGGTAGGGGACTGGCCGTTCAG
GAAAGGGCAGAGGAAGAGAGCCCTTACATCGTTCCTTGTTCGACACCGATAAGCACACTC
TAAGGTTTGAAATTCATCCGCTGAAGTTCGGATATGGCAGCATGCAGAGATGGAACGTAG
TGTGGAGGGATAGCCGCATTCGGTCGAGTACACCGATAGAGACTTGTTGAACCTGTGCGA
ATGAGTTGACTCCAGTCCGCGTGTCTCCCCTTATAGTCCGTATTCTCGTCCACTTGCTCG
TCATTCAAACACAAAATCCAGGTCTCGATGTTGCGTCGCGGAACGAGACACGCGATTTCT
TCATTTCTTTCGATCCGTTGGACTTGTGCTTCATCGAGTGCATGACCGAGCTGTTGTAGT
CGTGCTGGAACGGAATGTGTATCGGCATCAACGAGGACAATGAGTTTTGTTTCCGCATGA
CGGTTACGGCAGGCGGAGACTTCTTTCGGGAACTGCGTGCGTACCCATTGTTCGCCGCTT
CCTGCGCCCGCAGGAGACTTTACGATGCGCATAGTATGCATGCCCAGGCCGAGCTTACGA
AGGTACCGGACAATCAGTTGCTCCTGACAAGAGTCCTCTACCAAGAGAATGACTCGGGAT
GGTATTGCCATTATTCCCAGCCTCTAGCGATCAGTTCCGAAGGCGGAAGTTCACCGTTTT
GCTTGGAGCTAAATTTCTCCGTGCGGACATGGCCGTTCTCTTCCCGGAAGAAGCGCAAGC
CATATTCCTTCGCCCAGCGATCCAGGGTCTCAGGATGATGGGAGATCAGGATGAGTTGTC
CACCGTGCTCTTCCACCATTTCTTCTGCAGCCAGCAGCCATGGCTGGATTTCCCGCAGCG
AAAGAAAATTATCCGGTTCATCAATAAAAACCGTATCACCCCGATAGATGGGAAAGTGAA
GAATCATGTACAGCGCAATCAACTGGCGCTGTCCCTGCGAAAGCTCAGAAATGGAATAGC
TGACCTTCTTGCCCGCAGGCGCAGAGAACTCAGCGCGGAGGGTTCTGGAGCCGTCATCCT
CAGAGGAGAAGCGAAACGTGATAAATCCATCCATGCAATCTTGGAGGGATTTCATAAATT
TAACGTTCTCTTCGGGGGATGTTTGTACGAGATAGCGGTACCATCCAGCGAGATTCTCCA
GTTCAAAGTCAGGGTCGCGCTCTTCACTATCTGCGGTTTCATCCATCTCTCCCGGGTACG
CGTCAATGTCGAAACAGTGAACTCGATCCAGCCATTCAACAAAACGACGAACGTCAGGGT
TACTTAACACTGCAAGATGCAATGCGGAGCGGTTTGTCTGCAGTGGGACAGCTTTTGATT
CACCCTCACTTGGGAAGAAGCGTATCAGTCCATCTGCAAGCTCGAAAACTGTCTTCCCGA
ATACCTTTAGCCTTTCCAATTGCACCGATTGACTCTTGGCCGGTTCCGCATTGCTAATTT
CAACGCGGTACTCAAAAGGCCTGTCATCGAGGCTGGCAACTAGTTCCATGACTTGCAGAG
GCTGATTTTGCCAACGTGTGCGAGTGGACACTGCAAATCTGTTTGCATAGCCGGCAACGA
AACCCTTCAAGTAACGAATCGCATCAAGAAGCGACGATTTGCCACTGCCGTTTGGGCCGA
GCAGCAACTGCTTACTTTCCGGGCGGTACTCGAAATTGACGAAGCTCCGGAAATTGTCGA
TGTAGATGCGAGTCAGCATGCGAAACGATTATACGAATTTGCCCCATTATTTTTCTGCTT
TATTTATGCCCGATCGGCAGGGCGAGTAGAGCTTCGGCGACGCGGTCGGGATTGTGGCGC
ACGACACCTTCCACCTCGGCAAAGTCGCCGGTGATGCAGCGGATGCCCATGGCTTCAATC
TTCTCGACGTCGGCCTCAATCACTTCGGCATGCTCGGCGGCGTAGCGCTCGCGGGCTGCC
TCCGGCACCGGAGCCGTGTTGATGAGCGCGTAGTCAAAGATAGGCGCGCGAGCATGGGCG
TAGATGCGCTCGATGTGCTGCGAGGCCGAGAGGTGCAGGCTCTCATTGGCCTGCGTCATC
AGGTTGGCCACGTAGACCCGCGTGCCGCGTGCCTGGGCCAGCGCTTCGGGAATGCCCGGC
ACCAGCACGTTGGTGATAATGCTGGTGAAGAGCGAGCCGGGACCGAGCGTGATCAGGTCA
GCGGACTCGATGGCGGCGAGCGCTTCGGGCAAGGGCTGCACGTCGGGCGGCTCCAGCATC
AGTTCCTGAATGACCAGATTGCTGGCCGTGATGTTGGTCTCGCCCTGCACAATGGAGCCG
TCGCTCATGCGCGCAGCCAGCGTCACATTTGAGGTGGTCACGGGATAGATGTGGCCGCGC
GTGGCGAGCACTTCGGCGGCCAGGCGCACGGCGTGGGCAAAGTCGCCCGTCATTTCGACC
AGCGCGGCTACGAAGAGATTGCCAAAGTTGTGGCCCTCCAGCTCGCCGCCGTTGCGAAAG
CGATGGCGGAAGAGCTGCGAGATCAGGTGCTCGTCCTCACTGAGCGCGACCATGCAGTTG
CGCAGGTCGCCCGGGGGCAGCATCTTGAAGTCTTTGCGCAGGCGGCCGCTCGATCCGCCG
TCGTCGGTGACGGTGACAATCGCGGCCAGATCGCTGATGCATGGGGGCGGACACTCGGGC
TGCGGCTCAGAGCTGCTGGCGAAGAGGGGAGCCGCGCCAGCATGCGGCAGCACATGTCGC
TTGAGGCCGCGCAGCAAAGTCGAGAGACCGGTGCCGCCGCCGATGGCGACCACGCGGCGT
AGGGCGGTCACAGCGGAAACATTCACGCTGGGGGATGGAGACAAAACGGGCACGTGCACC
TTAGAGTGTACCGGATGCTCCGTGGCTGTGCCCGTGTTTGCCGTCAGTAGACCTCGGGGT
AAAGCATCTCAGTAAAGCGCGGATCATCGGACATGTCGCCGAAGTCTGAATCGCGCCGCG
CAAGAATGCGGTTCTGCGGATTCAGCTCGATGGCCCGGCCCAGGTGCTGCAGGCATTCCT
CGGCCTGGCCGGTCATGCTGGCCAGCAGGGCGGCGCCATAGTAGGCGTAGTCCGCTTCAG
GGCGCGATGTCAGAATCGCGTCGATATGCTCGCGAGCGTCTTCGTAGTTGCCCTGGTTGA
GCAGCAGCACGGCGTAGTCGTAGCGCTCTTCGATCGAGGAGAATTCGAGGCCCGAGGACT
TCTGCATCTCCTTTTCGCAGGCGCGGGCAAAGACGATGGAGCGGTCCTTCATCTCGAAGG
GGCCATCGCTGGCGAGCAGATCAAACTCCGATTTCGCCTTGTCGTATTTGCCTTCCTGCA
TGGCGCGCATGGCGCTATGAAAGCGCTTGAGGTGTTCGTCGTTGTGGTGATTCGAGTCTT
TCTTTTCAAGAATGGAACGCGGCATCTTCCTGGCACCTGTGTGTGATCGTGCGTCCTGCA
TGTCGGCCCCCATCGCAATGCTCTTGGTGATTGTCGATCAGGTGATTCAACTGGCTCAGA
CTTGCATCCGTTGTTATCTTATCTGCTGCGCGACCGTCAACGGGCAGCGGGCATCACAGC
AGCTTCTTCCGGTCTATGTTATGCGATGTGGAGTTTTTCTGCTCACGGCCCGAATTCCTT
GCCCGATTATGAGCCGGAAGGCGAGCCATACATCGCAGGGTTGAGATCAGGGTCGTTGTA
CATCTTGAGCTGGCGGTAGAGCTTGAAGCGGCGCTCCCCGGCCATTACCTGCTGCCAGAG
CGCATCGAGGCAGCTTACCAGATCTTCGCGCTGCTCCCGCAGAATCCTGAGCCGCTCGCG
GTTCTTCTCCGCGTGGCCGGCGGGAGCGTCGGCCCGCGCGATCTGCTCCTCTGTATGAAA
CAGTTTCAGCGACAAAATAGAGAGCCGGTCGATCATGAGGCCGGGAGATTCCGAGTGAAG
CGGCGCATTCGCTTGGGGCAAATGCAGCGGCCGCAGCGCGTCGAGCAACTGGGTGTCGCA
GGCCTCGGCCAGATCATTGCGGCGCTGGTTGATGCGGTCAATAGCGCGCTTGACCGTGGC
CAGCTCGGCGTCAGAGGCTCCGGGAGTGCGGGCACGATCCTCGGTGTGCCACAGTTCAAA
GTTGGCGGCGTGCTGCTCGGCCACGGTGCGCAGCCACGCGTCAGCTTCAGGAATCGGCAG
GCCATCCTCCCGGTGCCAGCGCGCTGTACAGGCATCCTGCAGCGCGGCAATCTCCCGGGC
AGAGAATCGTGGGCGGTCGTTCATCCCTCCCATGTTAGAGCCTGCGAGGGTTTTCGGTGC
GGGTTGTGCAGCAGATGCAATCATGCCGGTTGCCTATTTGAAATGGAGGTACTCCGCGGG
CGTCACGATGCGCGTCCCACGGTACGCTCCCAGAGTCAGTAAGTCCTTGTCTCCCGCGAC
CAGCAAATCTGCCCCGGCGAGAGCTGAGCACTCCAGAAACATATCGTCGCCGGGATCGCG
GCAGATCTTGACCGTGCCTCGAATTGCAATGTGAATGCCGCGTGCGAGGATTGTCCGCAG
CGCTGCTTTCACCCGCTGCTGTTCCCACGAGAACTTCTCAGTCAGCACGCGCACGATCTC
CGCATTGATTTCATCGCAGCTGGCAATCACGTCTTCGCTCATTGCTTTTTCCAGCGCCAT
CACCGGAGTACCCCGGCCTTTGGCAAACTGAAGCGCGGAAATCCAGACATTTGTGTCGAT
GACGACAATCACCCTTTGGAAGAGCTCCTGCGGCGTGGCTTCGTGGCGCGTACTTCCTGA
ATGAGCCGGGGCACGTCCGCTTCGGTGTAGCCCTTCGGATTGCGACTGGCTGCGTATTCT
CCCAGTTCGTCGAGCGTCAGCCGCGCCTGCTGTGCGGAGTAGGTGCGGAAGGCTTCCCGG
AATAGCTCGCTCATGGTGCGGCTGTCGCGCCGGGCGAGGGCTTCGGCCTTCAGTGCCAGT
TCGGGTGGCAGGCTGATCGTATAGACCTTCGACCTTCTTTGAGTGGTAGTTGCCATACTT
GAATATTACACTGTAATGCAATCCATTAATCATGGGTCAGGAGCGGCCCGGCTGGCGCTC
GAAGACTCACGATAGGGCACGCGGCCTGTCTCTGGAATTTGGCGGAAGAGGGGACGGCGT
GTTGCAATCGGTTACAAAAGAAATTTCAGGAGTTTCCGTGTCGAACGTCTCCGCGCTGTT
CAGCTCGCCGCACCGCCGTTACAACCCGCTGCGCCGCCAGTGGGTGCTGGTTTCTCCGCA
TCGCACGCAGCGCCCCTGGCAGGGGGAAGTGAACCAGGCCACCGGCTTCTCAGACGTGAC
CTATGACGCGGCCTGCTATCTTTGCCCGGGCAACGAGCGCGCCGGTGGCCACAAGACGCC
GGCCTATGAGAGCGTTTTTGTCTTTGACAATGATTATGCGGCTCTGCTGCCCGAGGCTCC
GGCCGGGGCAGAGAGTACGAGCAGCTCTCCGCTGCTGCGCGCCGAGCCGGAGACGGGCCG
CTGCCGCGTGCTGTGCTTTCATCCTCACCACAACCTGACCATGGCGCGCATGCAGCCCGG
GCAGATTGCCCGCGTGGTGGAGGAGTGGCAGGCGCAGTATCGCGAACTGGGCGCCGATCC
GGAGATTGGCTACGTCGAGATCTTTGAGAATCGCGGGGCTTTGATGGGCGCGAGCAATCC
GCACCCGCATGGGCAGATATGGGCGACGCGGCATGTGCCCGATGAACCGGCGCTCGAAGG
CGAGTCGCTGAGGGCCTATCGCGCCGAGCACGGCGGCTGCCTGCTGTGTGATTATCTGGC
CGAGGAGATGCGCCAGCAGACGCGCGTGATCTGCGAAAACGAGGGCTTTGCGGTGGTGGT
GCCGTGGTGGGCCGTGTGGCCGTTTGAGACGCTGGTGCTCTCAAAGCGCCATCTGCGTTC
GATGAATGATTTTTCCGCTGCCGATCGCGCCGCGCTGGCCGACATTCTGCGCCAGACCAC
CATTCGCTACGACAACCTGTTTGAGACGAGCTTTCCTTACACGATGGGCTTCCATCAGGC
GCCCGTGACGCCGGGCGGCCACGAGGAGTGGCACTTTCACGCGCACTACTATCCGCCGTT
GCTCCGTTCGGCGACGGTGCGCAAATTTATGGTGGGCTTTGAAATGCTGGGCATGCCGCA
GCGGGACATCACGCCAGAGTCCGCCGCCGAGCGTCTGCGCGCTGTGGCGGCGACGCACTT
CATGGACCGGTAGCCGTTCTCCGCTCTGGGGCGGCCGTCAGCGAGCCCTGGCGCGCGTCT
TTTTCGCAGGCGCGCCGTCTGCCGGGGGAGCGGTCGTCTCCCGAAGCACCAGGCTCGGCT
GCACGACATGCTCGCGCTTGTGGCCGCGTCCGCTCCTGGTGTGCAGCGCGGCAAAGGCGG
CGCGCGCAATCTCGGCGCGGGGCAGGCGAACGGTGGTCAGCGGCGGTTCGGTGTAGCCGC
TGATCGTGATGTCGTCAAAGCCCACCAGCGAAATATCGCGGGGAACGCGCAGCTTCGTCT
GATGCACAGCTCGCAGTGCTCCGATGGCGGTAAGGTCATTCGAGCAGAGCACAGCTTGCG
GAACGGGCTTGCGTTCGAGCAGTTGCTGCATGGCGCGGAAGCCGCCTTCGATGGTGTGAT
CGCCCTGCACGATGTCTTCAAACTCCAGCGGCAGCTTGTGCGCGCGCATGTTTTTGCGAA
ACGCCTCCAGCCGGGCGCGGGAGGACTTGTGCGCCGGTGACCCGCTGATGAAGGCAATGC
GCCGGTGGCCCAGGGTATACAGGTGTTCGATCGCCGCGCCAATGCCGGCGGCATAGTCGA
TGGTGATGGTGCTGACGTTGCCCTGCGGGCGCGCCGTGTCAAGAAAGACGAGGGGAATCT
CGCGGCGGCTCAGCTCTTCAATCAGCCGCGGCTCCATCTCAGTGGTCATGATGGCCACAC
CGTCCACCTTGCGCTGCAGCATGCGGCTCACGCAGTGCTCGGTGCGGTGCGGGTCATAGT
CGGTGTTGGCCACGAGAATCTCGCGTCCATTCCTGACCGCGATGTCTTCAAAGGACTTGA
CCAGCTCGGGGAAGAACGGATTGGTGATGTCCGAGATGATCAATCCATACAGCGAACTGC
GTCCCGAGCCGAGGGCGCGAGCGTTGGTGTTGGGGTAATAACGCAGGGTCTGAATGGCTT
TGCGCACGCGCTCGGCCGTCTCCCATGTGACCTTTTCAGAATCATTGATGGTGCGGGAAA
CGGTAGCGGTGGAAACCCCGGCGAGCCTTGCGACTTCTTTTATGTTCATGGTTCATCCTG
TTCAAGGGGCGTGAAGGCAGCATCTATGATTGTCGCGCCATCGTCAATGTTGCCTGGAGC
GTCTGTTGTCAGGGTTCACGCTCCAGGGTGAAGGCTGCGGCCTGAAAGTCGCCCCGAAGG
GCAAGCTGAATTCCAACATTCGTCCAGTAGGCGCCGCTCGCGTTCGAGGGCGTCTCTGGC
GCGGCTTTTCCATCGAGCATATGCAGGCGATAGGTGGCGCCCGGCTCTAATCCACGCAGG
TAGAGCTCGGGATAGGGGTAGCCCATCTGGCTGGAATGCAGGAAGGCAAAGACCGCCACC
TGCTTGCCATCCGGCGCCACATACTCGGTGGCGGAGTGTTCGCTGCCGTGGAGCGGCGAG
ATCAGCCGGTAGAGCGCGCCGCGCTGCACCGTGGCGCGAATGGACTTGTATTGCGCGACC
AGTGTGCGCGCCTGGACGAACTCCTGGGGTGTCCATTGGTTCAGATTGGCCCCGATACCG
AGCGCGCCCTGCATCGATGAGAGAAAGCGGTACGTCAGGGAAGTGACCCGCTGGTTGACC
CAGTTGGGCGAATCCGTCACCCAGGCCATCATGACACCGGGCGAGTAGGCGTAGGTGAAG
CCGTTCTGAATGGAGAGCCGGTCAAACGGATCGGTGTTGTCCGAGGTCCATACCTCATCG
GTGTAGCGCAGAATGCCGAGATCGACGCGGCCGCCACCGCCCGAGCAGTCCTCAATTTCC
ACGTGCGGATGACGGGCGCGCAGCTCCTGAAGAATGCTGTACAGGTTTCGCGTGTACTTT
ACGTAGACTTCCTTCTCGTGGTCCGCGCCCGCCGAGGGCCAGCCTGGCTCTGACCAGTTC
CGGTTGTAGTCCCACTTGAGAAAGTCGATGCGGTTATTGGTCAGCAGGGAATCGAGGGTG
TGAAAGACGTAAGCCTTTACATCGGGCCGTGCAAGATTGAGCACGAGCTGGTTGCGCTCC
TGGGAACGCGGGCGTCCGTTGAAGTGGAGCACCCAGTCTGGATGCTTGCGGTAGAGATCG
CTGTTGGGGTTCACCATCTCGGGCTCGACCCACAGGCCAAAGCTCATGCCCAGGGAGTGA
ACCTTGGCGATCAGCGGCCCAAGGCCGTGCGGAAATTTTTGCGGGTTGGGGTACCAGTCG
CCGAGACCGGCATGGTCATCCTTCCGCTGGCCAAACCAGCCGTCGTCCATGATGAATCGC
TCGACGCCGATGCTGGCGGCCTTCTCCGCGAGCGCCTCTTGCCCGGCCTCATTCACCTGA
AATCCCGTTGCCTCCCAGGAGTCATAGACGACCGGACGCAGCCCGGGATGCGGGTGGTGG
GGCAGAATTTCGGCGATTTCAAAGCGATGCAACAGGCGCGAGGCTCCGCCCACACCGTTT
CTCGTATAACCGGCGTAGAAGTAGGGCGTTTTGAGCGACTCGCCGGGAGCCAGAACGTAG
CCAAAATCAAAGGGGTTGAAGCCGCCGGTGACGCGCACTTGCCGGGCCTGCGTCTGCTCG
ACGGCGATCTGCCAGTTTCCGCTCCAGCCCAGCGCGCCAAACCACACCTGCCCCTGATCC
TGATCCGCTGAGGCACCGCGCTCAATGGCGAACCACGGATTATTGGCGTGGCTGGTGGGG
CCTCGCCGGCTTTCGAGCACGATCTTGCCCGGATGCAGCGCCTGCTGCTGCAAGTCCCAC
TCCCCGGTCCAGCGGCCGGTCAGGTCATAGAGATGGTAGTCGCCGGCAGCGGGAAGATTC
CAGGTCGCGGCGAAGGACTGCTCAATCGTGAAAGGCTTTCCCGTGCGGTTTTCGATGGTT
GCCGAACGCCGCAGGATGCCGGTGGCTTCATCGATCTTGTAATCGAGTACAACGAAGACC
TTTCGTTCGATGTCCTGCATGGTTACAGTGAGGCGGTCGCCGTCGATCTGATGCGATACG
TAGTGGAGCACGAGATCGCGATTGCCGTCGGGGAAGGTGATTTTCAGATCGGGGGTGGTG
TACAGGCCCCCACCCCAGCCGGTGAACTCCTGCGGAGTGGTGTTGACCGAAGGATCGAAC
GCGGCCCAGCCTGGCAACGCGTGCGGCTGGGGAAAAGAATCGGTGAAGCCCAGGCGCGAG
CCCCAGTAGATCGACTGCAACTGGCCGTTCGGGTTTACTCCAAAGACATAGCTCACACCC
TTTGCGTCGATACGAAAGACGTGGGTTTGGGCGTCATAGTGGACCGGCCCATTGCTGGCG
GAAGCCCCGTGGGCCGCCATCGCCATGGCCAGCAGGCCGCCCAGCGCGCCCAGCCATCTC
AGCGCCCGGCTCAGGCGCTGCTCCGTTCGATGAGGTTTGCCGATCACTCATTCTCTCCTT
GCATATGCAATCGATGCGACGCTGGGCGGTTCGTTCAAGGATGAGCCGTGACCGCAACAC
GCGGCCGGGTATGCCCTTCGCCATCCCGCCAAAAATATCACGGCGAAGCAGGTGTGTGTA
AGCGAATACATAAAAACCGGCAAGCTGTCAGAAGGCGCCATCAGAACACGGACAACATGC
TTACTTTTTCTCTTGACAACTCCTTGCTTCCTTCAATAAACCCCTGTGAGCAGGCAAAAG
TGTTTATTCATGTTGCCAGTTCAGCCTCATGAATGTAAGCGAGTACATAAAGCCTGAGAT
CGATCCCCGCCTTGGAAAGTTGCAACTGGTCTAGTTAAACGTTTTGGAGATTTTTGTGGA
GGCAAAAATCGTGAGAATCCTAAGAGTCGCATGCGCATTTGTCCTTGCAGCCGGACTTTT
CCTCGTCCTGCCGCAAGCCTTTGCACAGCTGGATACGGGCGCCGTTACCGGCGTTGTCGC
CGACGGCACGGGAGCCATCATTCCCAGTGCATCAGTAACGATCACCAACACAGGAACAGG
CTTCGCGGCCAAAACCAAGACCGATGCCAATGGGGTATATACCTTCTCCCCGCTCCGTAT
CGGCAGCTACAGCATCACGGCCAGCGCGCCGGGCTTTCAAACCACCAAACAGGAAAATGT
GACGGTTCAGGTGCAGGAGCGGCTCAGTGTAAACCTGACGCTTAAGCCCGGCCAGGTCAC
GCAGACCGTTACTGTGACGACGGCTCCGCCGCTGCTTCAGACGCAGAGCGGTTCGGTAGG
CCAGGTCATGACCGCCCAGACGATCAACCATGTCCCGCTGAATGGCCGCAACTGGGTTTA
CATTGCGCAGCTCTCCGCAGGCACCGCGCCGTCTGAAGGCTCGCGCGGCGGCGGCAAGGG
TGACTTTGAGGCCAACGGACAACGCGCCGAGCAGAACAACTTCATCCTTGACGGCGTCGA
TAACAACGTCAACGTCGTGGACTTTGTGAATGGCGCGAGCTATGTCGTGCAGCCGCCGCC
CGATGCGCTCTCTGAGTTCAAAGTGCAGACCGGCGACTATAGCGCGGAGTTTGGCCACTC
GGCCGGCGCGGTCGTCAACGCTACCATCAAGTCGGGCACCAACCAGATTCACGGCGACCT
CTGGGAGTATTTCCGGAACACCGTGCTAGATGCGCGCAATTTCAACGCGCAGACGGTTCC
GGCCTATCACGAGAACCAGTTCGGCGCGACGCTTGGTTTCCCGATCCTCAAGAACAAGCT
CTTCTTCTTTGGCGACACCCAGGCCAACCGCATCATCTTTGGCAATACGCAGACGCTCAC
CGTGCCCACGGCGAAGATGCGCCAGGGCGATTTCACCGAACTGCTGAATACCTCGCTGAC
CGGCAATGCACAGCCCGTCTACCTGTACCAGCCAAACAAGCAGGATGGTACGCCACTGGC
CTGCAACGGCCAGCAGAATGTCTTTTGCCCGAACCAGATCAACAAGGTCGCGCAGAACAT
TCTGAACCTTTACCCGTTGCCGAACGCGAACAACGGCAAGACCTACAACAACTACGTGGT
CAGCACACCCGATCGCGATAACACCTTCCAGTGGGATGCTCGCATGGACTACAACATGAG
CAGCCACGACCAGATGTTTGCCCGCTTCAGCTATTATCACGAGCCGGGCTATAATCCTCC
TCCGCTCGGTCCCATTCTCGACGGCGGCAGCTTTGGAAACGACGGCACGATTCTCAACCT
CGGCGAGAACTTCGTTTATAGCGAGACGCACGTCTTCAGCCCGACGTTCTCCAACGAATT
CCGCTTCGGCTACAACTATCTGCACGACGGCTATCTGCAGCCGAACTACAACACGAACAT
CGCACCGACACTGGGCCTGGGCGGCATTCCGTACGGCCCGGACTTTCCGGAAAATGGCGG
CTTGCCAAATGTCTCGGTCAGCGGAATTTCCAGCTTCGGCAGCACCACTTACTTTGCGAC
GGACGAGCATGAAAACGTCTTCCAGCTTCTGGATGATGTGACCAAGATCGCCGGCAATCA
CTCGCTGAAGATGGGCGTCGACTTTCAAAGCATCCGCTTCTCGACGTTGCAGCCACCTTT
TTCTCGCGGAACCTACAGCTTCAACGGCCTCTACACCAGCAATCAGAGCGCAGACTTCAC
CGGTTATGGCGTGGCTGATTTTCTGGCCGATCAGAACAACTTCGCGCAGATCTCGAACGA
GTTCAAAAACGGCGACGCCCACTGGTATCGCGCGGCTTATTTTGAAGACGACTGGCGCGC
GACGAGCAAGCTCACGCTCAACCTCGGCGTGCGCTACGACTACTACCAGCCCTACAAGGA
TGTCGGTGGTTACCAGGCCACGTACTACGTGACCGGCCCAACCGGCCCGGGCTTTGGGCA
GGCCGTGTATCAGATTCCGGAGCAGCAGCGGAGCTATCCGATGTCGCCGGCCTTCCTGAA
TCTGCTGGCCAAAGACAACATCACGCTGCAGTATGTGAATAACCCGGCATTGATTAATGC
GCAGCACGATAACTTCGCGCCGCGCTTCGGCATCTCCTACGCCGTAACGCCGAACGATGT
GGTGCGCGCCGGGTATGGCATCTTCTACGGCGGACTGGAGAGCACCGGATACTATCCCAA
TCTCGGTGAGAACTATCCCTTCCAGTTCACTGATACCTTCAACGCGCCCTCGTGCAATCC
CAACAGCTGCCCGAGCATCAGTGACCCGGCCCACGGCGGAATCTCGCTGGAGAACGGCTT
CTCGAATGCTCTGGCCGCAGGACTGCAGAACTTCATCTCGACGCCGGCGCTGCGTGGTTC
CGACCATTTGGCGAAGACTCCGTACACTGAGGATTACAACCTCTCCTATGAGCATGCCTT
CAGCTCAAATCTGGCGGCGACCATTTCTTATGTAGGCGACGTTTCCCGTCATCTGCAGGT
CTTCCCGGATCCCAACGCGCAGTTTGCGCTGACCAATCCGAATGTGAACTCAAACCCCTA
CCGGCCGTTCCCCGACTTTGGTGGAACTGCTTACACCAACTACGCCGGCATGAGCAACTA
CAACTCGCTGCAGGCCAAGCTGCAGAAGCGCATGTCAAACGGCCTGAACTTCCTGGTCAG
CTACACGTGGTCGCACTCGCTCGACGATGCTCCCACGCCGCTGGGCAGCACCGGCGATCC
TGGCTATCGCAACACCAACCTGCTGCCGATCATCAACGACTACAGCAACTCCGCCTTTGA
TGTGCGGCAGCGCCTCAGCCTGAATGCGTTTTATGAACTGCCCTTCGGCAAGGGCCGCAA
ATACCTCAACCGGGGCGGCGTGCTCAATGCCATCGCCGGCGGATGGGCGGCCAACATTAC
TTACTTCGCGCAGACCGGTAATCCGTTCACGGTGAGCCCCAATAACTCGGGTCCCTCGGG
CGGCGGAACGCGTGCGATCCTGATCGGCGATCCCTTCAAGGGAGGCGGCTCGCCCAACTC
CACCAACCCGAACGTCGTCTGCCCGGCCCAGGTGAGGACCAAGGCGAATTGGTACAACCC
GTGCGCCTTTGCCAATCCTGACTCCGGCAAAGAGATCAGCCCCGGTCCTTACAACGGCAG
CTACACGACTCCCCAGCCGGGATACAAGTATCCGGCCGAGGTCACCAACCGCGCCCAGGT
GCTTGCTCTGCTCGGCGGTCGCCGCAACCAGATCTACGGTCCCGGCTACAACCGCGCGAA
CATGTCGGTCTTCAAGGATTTCCCCACGTGGAGAAAGCAGTACCTCGAATTCCGCGGCGA
TATCTTCAACCTGTTCAACACACCGGCGCTCGGAATTCCGAGCGTGACCAACCTCAACTC
CAACGGCGGCCAGATCACCGGTCCCCGCTTCTTCCAGAACTTCACTCCAGACGCGCGCTT
CCTGCAGTTCGCGCTGAAGTATCAGTTCTGAGCGTTACACTTCACTGGGAGAGCGGCGGC
GATTTCGCCGCTCTCCTGGATGGAGACGATTCCCGGTGACTTCCGCACTTCGACCCGGCC
GTCGCATGGCCTTTCTTCCGGCGCTGCTCTTTCTGGCGCTTTGTTTGACCGTGCTCCACG
CGGCCGCGCAGGCCGCCAACCACGACAACCAGCTCTTTGCGCAGGCCAACGCGGCAATGC
AGCCGGGGCAGTTGGCCGACGCAGAGCGCATCCTGCTCGAACTGCGCGCGCGTCATCCGC
ATGCATTTCCGATCAATGAGACGCTTGGGCTCCTGTACGCCGAGGAGAATCACTTGCATC
GTGCGCTTCCGCTGTTGACGGCCGCCGTGCATGAGAGTCCGGGCGAGGCCGTGGCTCATG
CCAACCTTGGCGACGCGTTGTTCAAGCTTGGAAGGTTGCAACCGGCAGCGCATGAACTCG
CGATGAGCGCGAAGATGAATCCGAGCGATGCGGCGACGCAGAGCGCGCTAGCGCAGACTT
ATATGCTGCTGCACAAGCCGGCTCTCGCCGTGCCCGCGTTTGAGGCCGCGCTGCGGCAGA
ACGGCGATGACGCAGCATTGCTCTACAACACGGCACTGGCCTGCTACCAGGCAGGCCTGC
CGGCCAAGGCGGAGCCGCTGCTGGCGCGTATGCCGGGCGTGGAAGAGTCCGCCGAAGCGC
AATCGCTTTACGGCGATGTGGATGAGGCGATGACTCATTATGAGCAAGCCGCACAGCACT
ATGCGGCGGCCGCGCGTCTTGATCCAAGCGAGCCCAATATCTATATGCTCGGCATCGAGT
TTATGCGTCACTGGACCTTCGACCCCGCCATCAAGGAGTTTCTTGCGGGCGTGCAGCGCT
TTCCGGACAGCACTCGCATGAAGGTTGGGCTCGGCATCGCGTATTACGGCGGCAGCTATT
ACGACAAGGCGATTCCGGTCTTTTCAAATCTGCTGGCGCAGCACCCTGACAACGCCATGT
ATGCGGAACTGCTGGGGCGCGATTGCATCGTGCCGGGCGAAGGCACGGTAGCCCAATGCG
CCGATCTCGCCAGTTTTGCCGAGAAGCATCCTGACAACGCACGGATTGCCACCTATGCAG
CGATCACGATGCTGCATGGTCCACGGGACCCCAAACAGGCGGCTCTCGCGCGAAGCTTGC
TGGTGCGCGCGATGCAGTCCAATCCAAAACTGGCCGATGCGCATTATGCCATGGGGCTGT
TGCTGCAGGAGGAAGGGAAGTGGCCGCAGAGCATTCCTGAACTGGAGACAGCGACGCAAC
TCAAGCCCGATGACGCGGTCGCGCATTATCGCCTGGCGCTGGCATATTCTCACGCCGGGC
GCATGCAGCAGGCGCATGAGCAGATTGCACTCCAACTCAAATACAGCCACGCTCAGCGCG
CCGAGACGAATGCGCGCCTGAAGGCCGTGACCACTTTTCTGGTGAAGATGAAATGAGTGA
GCAACGCATATTGCCCGGCATGAGCTTTCGAGACGCGGCTCAGGCCGTCTCTTTGAATCG
CCGTGAGTTTTTGCGCTCTGCCGGGTATGCCTGCGCGGGCGCATCGATGCTGGGCTTTGC
TCCGCTGCGCGCGGCTGCCTTGCCCCTCGGCCGCAAGGTGGTGGTGGTCACCTTTGGCGG
CGGCGCGCGCGATGAAGAAACCTTCGCGCCTGAAGGGCAGGAGAATATTCCGCACCTGCT
GCATGACCTGTTTCCGCAGTCCACGTTTTATGCGCAGGTGATCAATCGCGGCATTCTCGG
CCACTATGTGGCGACCGCCAGTCTGGCGACAGGCGTTTATGAGACCTTTGATAACTTTGC
GACCGTTCCTCCGCACGATCCCACGGTCTTTGAATATTTCCGCAAGGGGTTGCGCCGGCC
CGCCACCGATGCCTGGGTAGTCGCTCCCAGCAATGGTTTCAATCGCATCGGTGAGAGTGA
CGCGCGCGGCTATGGCGAAGGGCTGGGCGCGGGCGTGATTCTGCCCAAGCACCTGCTGCA
GGCGGCCATGCCCGGCGATGGGCTGGGCAAGTATGCGCATCTGCTGCGCGACAACTATGA
AGACCCCTACTACACGCCCGCGCTGAAGGGCGGCGAGTTTGAGCTGCGGCAACTGGACCA
GATTCTGAAGCTTTCAGTGAATGAGTTCACGCAGCATGCGCTCAGTCTCAGCAGTCCGGA
TGAGCTATCGGTGTACATTGCGCGGCAGTTGATGCGGCAGCTCGCGCCGAGCCTGCTCTG
GATCACGCTGCACGATATGGACATCGCTCATTCCGGCGCTTACTCGCTTTATGTCGAAGG
CATTCAGCGTTCTGACCGGCTGTGCGGTGAGATATGGAACGCGATCCAGACGGAGCCGGA
GTATGCAGGCAAAACGACGATGTTCATCCTGCCCGACTTTGGCCGCGACTCCGACTTTGA
TTCCGGCGGCAATGGTTTTCAGCATCACCGCACCGGCGACGCACTTTCGCGCACTACGTG
GATGATGGTGCTGGGGCCGGGCATCCGGCAGGGGCAGATGATTCAGCGCCCGGTGGACTC
GCTCGATCTGGTGCCGACGCTGGGTGCGCTGCTCGGCTTCGCGACGCCGCGCGTGCAGGG
CCGTCCTCTGGTGGAGGTGGCCTGATGCAGCCTGCGAAGCTGAAAGCCGACGACTTCTCG
CACTATCCGCCTGAGGCGCGCGCGCTGGCGGTGCGGCATCTGGCGCTGATTCAGCAGTTG
CCGCTCGCCTTTGCGGCGTTGTTGATGCGTGAGGTGCAACAGTATGACTGGCGCTTCCCG
GCCGAGCGCCGCGTGCTCGATGATCAGTTTTCTTATCTCGATTCGCTTTCCTCGTCTGAT
CGGGAATCATTGCTGCGGGGCTTCGCCGGGGTGCAGCTTCCTGAGAAGGTCATGCGCATC
GACTGGGTCAGGCAGCCGCAGGACTTTCTGAATGCACTCACAGCATGCCTGTGGTCGACG
CACCAGATTGATGGCTTTCGGCAGACGGCGGAAGCCTACACGCAGGCCTGGCGCAAGGCG
CGGCCCGAGCCCCAACCTGCCATGCCGCGCCTGAGCATTGTTGTGCTCGGCACGGGTTTG
TATAAGGAAGACTATGCGCTCTTTCGCAAGCTGCGGCCGGAGGGGATGTATTTCCCCAAA
GTGACGCCCGGGCAGGGCTGGCAGGCGATTGTGGCCGCCGCGCAAAAGCGCGCATCCGCG
CATCCTGAGCCCTATCGCCACTGGTATGTGGAGGGAGCTACGGCTGATCCCGCGCTGGCC
TCGACCTTCACTTCCACGTCGTATGACGGCATGAGCGGTGCGCGCCAGGCCCTGCTCACC
CGGGTGCAGAAGATCATCGCCAGCGGCGATGGAGGCCCGGAAAAGCTGCGCACCGCGATG
GCCATGATCACTCCCGAGCAGCTTGGCATGCAGGTAAACGGGCAGAATGAGGCGCTGCGC
CGCTTTGAGGCGGATGTGCTGACCGAAGGCTCTGGCACGCAGATCTTCAGCACGACTTTT
GTGCAGTGGACCGCCCGCGAAGCCCTGCGCCGAGCGCAACCGTACACGCTGGTGTTGCGT
TATGCGCCGCGTCAGCGCAAGCTGCCGATGAACGTGATGCTCTCCGGCGACTCGCAGCAG
GCAGGGCCGGACGCCGCGGGCTCATTGATGGATGCTGATATCGGAGCCTTCTACACGTGG
CTCAATCAGCAGCGGCTCACCGGAGCCGGTGAGTCCTCATTGCTGGCGTGGAGCGAGGAG
CATCAACAGGCTGTGGCCGTGGGGCCCGCGCTGCCGCGCGGCACGGTGGCAGCGAGCGAG
GCGACCGTCCAGCAGATGCTGGCGATGTTGACTTCGTGAAGCTCAGTACGTGCCGAGGTG
AATCTGCACGTACTGGTCTTCGTTGCGGAAGTTGAGTCCGCGATCGGTCTGGTCGCCATT
CCAGATGCGCAGCGGCTTCCACGTGGTGCCGTCATATTCGCCTTGCTCGGCGCGCAGAAT
CTGCATGTGGCCGCTCTGGCCGGGCGCCAGGTAAAAGGTCACGCGGCTGTTGATGCCGGT
CACCAGAAACGTATCCGGCCCAAGCTGGCCTACCAGCGCGCGGCCATCATGGTGCGGCGT
GCCCGGAGCGTGCTGCTCGCCGTCCGATTGCGGAAACCCAAAGCTGACACGCGCCTGCCA
GCGGCCAAAGTCGAGCGTCTTCTCGGTGCTGCCCGGGGCCTCGATGGCGGTTTTCAGTTT
GCCTTCGAGGTTCAGCCTGGCCACGACGCGATCAATCGGCTCCAGCAGCGCATAGTTGGC
GGCCAGTGCCTTGGGAATCTGCCCCGGCTTGTAGGTCCAGCTTGTCTGATCGGTGCCAAA
CGGTGAAAAGCCGATGGCGCCGTAGCCGAGCGCATAGAAAAACTCTGGCGCAAAGCTGTC
GCCCGTGCCGGTCTCCGGAATCCAGAGAGGATTGTCGGGCCGGCGGTAGGTCTGCATGAT
CGTCTGCTCAAAGCCGCGGTCATCGCTGTACAGGTCAGGCCCGAGAATATCGATCGAAGT
GGCCACGGCCTTCCAGATGGCAAGATTCGACTGCACGGGGCCGCCGCTGGGGTAATCAAA
GCCCGGCAGCAGATAGCCGCGTATCTGGTAGCCGCGCGGGTACTCGACCCAGACATTGCA
GTACATCGGAATCTTCAGCTCTGCCTTGCCTGCCTCGGCGACCGCATTGATGTATTTGGC
GACAGAGTATGCCTGGAAGTATTCATCGGCCTTGAAGCCGAAGACCTGCCGCCAGGTTCC
CGGAGACTTGTGCATGGCCGTGAGCACTGGCTGCGGCACCTGGGCTTCAAATTCCTTCTG
GGCCGCAGGGGAGTGATCGCGCACCGCGCCGATGGCCCCGGACTCGTTCTCCACCTGAAT
CATGATCACGGTGTGCTGGGTGCCGTCGATCTGCGCCAGATGATGCGTGAGCGCGGTGAA
GGCCTTGCGGTCTGCATTCAGGTTGGCGGGTGCATTGGCCGAGAGCACCTGAATGGGCTG
GCCGCGCTCATCGATCATGCGCGGATAATGCGCCGGATCGGTCTTGATCCATTCGGGCAC
GTAGTGGTCTTCGCCGTTCTTCCACGTGCCAAACCACAACAGCACCAGATGAACGTGATG
CTGCCGCGCCTGATGTACCAGCATGTCCACGGTGGAGTAGTCAAAGACGCCGGGATGCGG
CTCGAACTGCTCCCAATAAACGGGAGCCTCAACCGTGTTCGCGTGAATGCCCTCGATCAT
CGGCCACACATCGGGCATGGTCGAGGGCCACGAGCTGGAGTTATTGATCTGTCCGCCGAG
AATCAGAAATGGTTTGCCATCCAGATAAAAGGCATAGCGGCCATTCTGCTTCACGAGGTG
AGGAGCCGCGTTGCTGGCCGGTTGTTGCGCGGCCGCTGCCGCGCCCGGCAGCAGACAAGC
GGAGAGCAGCCCCGTCAGGGCCGCACCCGCCAGGGTGGGGCGCCGATTCGCGTGCAACAG
GCCAGCCAGCATCACATTTCCTCCTCGATAGTCGGGTCCGATTTTTCTCAAGCAGCCGCG
GAGCTTACGCGACCTCCGGCCGGAGGGGCGCTTGCTGCGTGGTGATGGTCAGCGTGGCCG
GCTTCAGGGAATTGCCGCGCGTGCTGGCCTCGATCACCAATTGCCCGGGCGTCTTGTTGG
CCTGCAAAATCACCTGCGCCAGCCCGTTGAAGAGGCTGCGCTTTGATCCCTTGTCAGACT
CATGGCAGTTCGGGTCGCCATTGCCCACGCCGATCAGCGCGCCGTTGCCCGTCACCTTGA
AGTCGATCATGTCCATCGCTGTGGGCACTGCGCGGCCCTGCGCGTCGAGCGCCTCCACGC
GCACCATGGCCAGATCTTCGCCATCGGCGTTGATGGTGGTGCGGTCAGCCGTGAGGCGAA
TTGAGGCTGGCTTGCCGGTGGTCGCGCGGCGTTGGGTGAGCACGACCTTGCCGTTCTTGC
GGGCGCGCGCTTCAATGAAGCCCGGCTCGTAGGGCACGCTCCACTCCACATGCGAGAGCG
CCGGAACCTTCTTGACGCCGAGGCTCTTGCCGTTCACCAGCAGCTCCACTTCGTCCTGGT
TGGAGTAGGCCCAGATCGAGATCGGCTGGCCCTCCTGGCCTTCAAAGTTCCAGTGCGGAA
AGACGTGCAGCATCGGCTCATTGCTCCACACTGACTGGTAGTAGTAGTAGGTGTCCTTGG
GGAAGCCGCAGGTGTCAGAGATGCCGAACTGCGAGCTGATCGAGGGCCATCCGTAAGGCG
TGGGCTCGCCGCGATAGTCGAGGCCCGTCCACGCAAAGCCGCCCGAGAGCCACGGCCGCG
CGTGATAGAACTGCCACCATGTTTCGGCCGTCTCGCCCCATCCCGGCTGATTGGTGTCAT
AGGCGCTGAGTTCGTTGCGTAAGGGATCGGTGCGGTAGACGCCGCGCGTTGAGATGGCGC
TGGCGGTTTCCGTGCCGATGCTGGGCTGCTTCGGATGGGTCTGGTGATACTTGTCCGGTG
AGTTGAGGTTGTAGTTGAAGCCCTCCACCTCGAGCACCTTGGAGATGCCGCTGTAGTAGC
TCCCGTTCACCGCAGCCGTGCAAAGGCGTGTGGGGTCCAGCTCATTGCTCACGCGCTGCA
TGTCGTCCATGATGGGCACGCCCATCGGCCACCGCTCCAGCTCCCACTCTTCATTGCCCA
TCGACCAGAGAAAGATGCCGGGCGAGTTGCGGTAGCGCTTGATCATGATCTTCAGCGCTT
CGATTGCTTCCGGCGTGGCGCTCATGGTGCGCGTTTCGCAGAGCATGAGCATGCCCATGC
GGTCGCAGGCTTCTACCCACTCGGGCGTAGGCATATTGTGCGAGGTGCGCACCGCATTCG
AGCCCATCGCCTTGAGCACGGCCATGCGGTAGTACTGCAGGCGGTCGGGCAGCGCGGAGC
CAACGCCCGCGTGATCCTGGTGATTGCAGGTGCCCTGAATCCAGACATGCTTGCCGTTGA
GGAAGAAGCCCTTGTCCGCATCGAAGTGAACCGTGCGCACGCCAAAGCTCACTTCCTCGG
CATCGCGGGCTGTGCCATCGGTCTCCACGGTGACGGTCGCGGTGTAGAGCGTGGGCGAGT
CGAGATCCCACAGCTCCGGATGGGCAATGCGCGCCGTGGCCGTATAGGTGGCGCTGCCAT
TCACTGCTACGGGCTGCGCTGCCGCCTGGGCGGTGGCGACGGTCTTGCCTGCGCGATCGC
GAATCGTCCACCGCACCGAAGCATTTTCAGATTTTGCGCCGTGATTGTTCACCACCGTGC
CCAGATCGAGCACGGCCGCGCCGCCCTCCATGCGTGTGCGCACATAGCTCTCCCACTGGC
CCAGGTGCAGCTTGTCCTGCTTGATCATCCACACGTGGCGATAGATGCCCGCACCCTCAT
AGAACCAGCCGTCGTTGTAGGTCGCATCCATGCGGACGACGATGTAGTTCTTTTCGCCGT
AGCGCAGGAAGTCAGAGAGATCGAAAGAGAAGGGCGTATAGCCGTTGTCATGGCGGCCGA
TGAAGCACCCGTTTACAAAAATGAGCGCGTCACGAAAGGCGCCGTCAAACTGAATGGAGA
TGCGCTTGCCCTGATCGCTGGCCGGCACCTCAAACGTGCGGCGGTACCAGCCCACGCTCG
TCGCCGGATACTTGCGGCCCAGCGGCTTGTAGCCGTGCGACTGCAGTTCATCGTCCCAGA
CAAACGGCAGCTCGACCGCCCAGTCATGGGGCAGCCGCTGCTCGCGCCACTTGGAGTCAT
CGAACTTCGCGGTCGCGAACTCAAATTCGCCGGTCTTGGAGAAATTGTTATGGCCCATGC
CGAAGTTCAGGTCCTTCGAGGGGTCCTCGGCATTGCCAAACATGAAGCGCCAGCCGTAAT
CAAAGAGCAGCTTCTCGCGCGGAGCCACGGCCGGCAGCGCCTGATCGTCGATGGCGTTCT
GCATCAGGGCCCGGGCCTGGGCCCATCCGGCGTGGGGCAGCAAGGTGGAACCGGAAAGAA
TCAGGCCAGAGCGAAGAACGTCACGGCGCGTCAAACGTGGCATAAAGAGACCTCGAAGAA
GTTGGAGTGCGGGAACGGGTTGCGTTCGTGAATTGCAGTAAACAATACAGGACTCGGTTG
ATTTTTGTAAACGCTTGCATTTGGCGCGCATATGGTTGTGCCGAGGTGCAGGGAATGGAC
GTCTTCGGAGGCCGAGCAGACTGGCTGGAGTGATGGAGTGGGCGCGGCAGAGGCTGCCAG
ATGGCGGGAGCCGGTTTACAGGCTGCTTGCCGGCTGGGATGGCGGGCTTCCCTGAGGGAA
GCCCGCTGGAAAAGTGGTGAGCTCGCTGGGGATCGAACCCAGGACCCTCGCCTTAAAAGG
GCGGTGCTCTACCATCTGAGCTACGAGCTCTTTCCACTTCAAAATTAACACAGTGCGGCC
AATGGCATCCCAGTAACCATCCTGGTGGTAACCGAAGCGGAATATACGAACGCGCCAAAT
TTCCATAAATTGAAATTGGCTGGGCTCCGCGTCTGACTTCCGCCTGGAAGTTGCATCTAA
ACAACACAAAAATAAACGAGTTTTGCAGGTTTCACGGCTTCATCGCACGAAAGTGGCACG
CCCGTCAGATGGGGTGTTATTGAGGTCTAACCATCCTGCTACTAATCTGTAGGCGTACAG
AGGCTGAGAGGCAGGCAGTGAGCGCGGAAAGAGCACCGAAGAATATGGACGATGCAGGTG
ACATGAGCGATCCGAAGCACCAGGGCCCGTCCTCAAAAACGAGTGCCGCGGACGATGTCG
CGACCTTGTATTCCTGGGCGAATCTGCATGGCGCCAAGTACCGCGACTTTACCGCATCGC
GCCAGGAACTGCGCATGCAGGCCCGCCGCCGCGCCGAAGAGGCCGCCGAGCAGCCGCCGG
CCCGGGCCGCAAATGTCATGGCCGCGCCCATCATTGATGAAAATATCCGCGTAGGAGGAT
GGCAGGAGGCTGCCCAGCCGCAAGAAATTCCCCCTGTTGTGCTGGAAGGCAAGCCCGCCG
GGATCGAAGTGCCGGTGCAGGAAGACGCCCGCATTCGCCACGCCGGATTTGAAGAGACTG
CCGCTGACGCGAGGCACGACGACAGTGGGCCGATCATGCCAGCGTGGCTGGAGCATATCC
TGCCGGGCAAGCTACGCCGCGAAACGGAGGCCCCGGAGCAGGCGGAAGTTGCCTCCGCTG
GTCCGGAATCTGCCGAGGATTTGCCATTGCCGGCCCCAGCAGAATCCGTTGCTGCGCCGT
ACCAGGATTTGGCTCCCCGTGGTCTGGGCGAGCGGCATGAGTATCCGGCCGAGGTGCGCG
AGCTGACCTACGAGCCTCGTTTCGCGCAGCCCGTGGCTGCCCCCGCGTCCCCGGTCCGCG
GCGGCAGTGAGTCGCGCTGGTCGGCATTGCAAGACCTGTTTGATGCAGCCCGCCGTCAGG
AGCCGGTGGTTTCCTCCGTGCAGCGCTTGCAGGTTCCTGTGCTGGCCATCTTCTCGGTCG
CCGGAGGGGTGGGCAAGACCAGCCTCACCGCCAACCTGGGTCGCGCGCTGTCTTCTTATG
GCGAATGCCCGTTGCTGGCCGAGACTTCGATTCACGGCGTGCTGCCGTTCTACTTCGGGG
CGCGGACTCCGCGGCCGGGCGTGCTGCGCACCTTCGCCAGCAACTCCGCCCAGGAGGCGC
CCGTTCAGATGCTCTCCCTCGACGGCGACCGCCATATTGCCGAGGGAGATCAGTCGAACT
GGCTCTATGAAGATCTGCGGCAGTCGAGCCGTGAGGCCAAGCGGATCGTGATTGATGTTT
CCGGCGGTATGCTCGGGGCCATCCGCCAGGTGCTGCGGCTGAACCCGGTGGTGGTGGTTC
CCGTGCTGCCCGATGTCAGCTCCGTCGCCGCGCTGCAGGCGGTGGATGATCTCTTCCGCA
ACCAGCCCGACGGCTCGGGAAAGAGAATCGAACCCCGCTTCCTGCTTAACCAGTTTGATG
CGTCTCTGCCTCTGCACCGCGACGTCCGCGATATGCTGCTACAGAAATATGGCGAAAGGC
TGTTACCCTTCGTCATACATCGCAGCCCGGCCGTCAGTGAAGCGCTGGCCGAAGGGCTGA
CGGTTTTGGACTACGCGCCGGCCTCAGAGGTCGCCAGCGACATTCTTCACTTCGCGGGCT
GGGTACGCAGCCTTGCTAACGCCGGTGCCTCCGTTCCACGCGGAGTGCGCTGGAGTGAGC
GATGACGACTTTCGAGCTATGGGAAGGCTTTGAATCGAGCGACCGCACGGGCTTCCGCCT
GTTGCGCCTGGGGCTGGTTCTTTTCGGCGTCGTCGTAATGATTTTTCTCGGTGTGCTGCC
GCTCACCTGGCCGCAGCAAGGCGTGCTGGGCCTGTTGCTGGTGCTGCTGGCCATCTGGCT
GGGACGCGTCTCCGACTCCTACCTCATCACTCTGACACTGATGATGATGTCGCTGTTCGC
GACCTTTCGCTATGCATTCTGGCGCATCGGCACTGTGGTGGCGTTTTTTCAGGATCCCGG
CTCAAAATACACCCCGGCGGACGCCTTCTTCATCGTCATATTGGTAGGCGCGGAGGCTTA
CGCCTTCTCGATTCTCTTTCTCGGCTTCTTTCAGACCATCTGGCCGTTGCGGCGCGCTCC
TGTGCCGCTGCCCGACGATCCAGAGGACTGGCCCCACGTCGATCTGCTCATTCCGACCTA
CAACGAGCCGATGAGCGTGGTGCGCTACACGGCGCTTGCGGCCCTCAATATCGACTGGCC
CGCCGACAAGTTGCACGTCTATATTCTCGACGACGGCAACCGGCCCGAGTTTCGCGACTT
TGCCATTCAGGCCGGGCTCGGCTACATGACGCGAGACAACAACGCGCATGCCAAGGCCGG
CAACATCAATCAGGCTCTCGCCCGCCTGGATTCGCCGTATGTCGCCATTTTTGATTCGGA
TCACGTGCCCACGCGCAGCTTTCTGCAGGTCACCATGGGGTGGTTTCTGCGCGATGAACA
GCTCGGCATGCTGCAGACGCCGCACCACTTCTATTCGCCCGACCCGTTTGAGCGCAATCT
TGGCCAGTACAAGACCATCCCGAATGAGGGAGAGCTCTTTTACGGCATCGTGCAGGATGG
CAACGACTTCTGGAACGCGAGCTTCTTCTGCGGCTCCTGCGCGGTGCTGCGGCGCACGGC
GCTCGACGAGATTGGCGGCATTGCCGTCGAGACGGTCACCGAAGACGCGCACACCTCGCT
GCGCATGCAGATCAACGGCTGGAACACGGCCTACATCAACATTGCGCAGGCTGCGGGACT
GGCCACCGAGCGGCTCTCCGGCCATGTGAAGCAGCGCATTCGCTGGGCGCGCGGCATGGT
GCAGATTCTCCGCATCGACAACCCGCTCTTTGCGCCCAATCTCACCTTTGCGCAGCGGCT
TTGCTACTTCAACGCGATGACGCACTTCATGTATGCGTTGCCGCGCCTGATCTTTCTGAC
GGCTCCGCTGATCTACCTGATCTTCGGCTTCACCAATGTGCCCGGCTACTGGGTCGCCAT
TCTGGCTTACGCGCTGCCGCACCTCACGCTCTCTAACGTCACGAATTCGCGCATTCAGGG
CCAGCACCGCCACTCCTATTGGAATGAGGTCTACGAGACGGTTCTTGCACCCTATATTCT
GCTGCCGACGTTGCTGGCGCTGCTGAATCCCAGGTTGGGCAAGTTCAATGTGACGGCCAA
GGGCGGCGTCGTGTCGAAGACCTTTTTTGACGCGCGCATCGCGCAGCCGTTTATCGTGCT
GCTGGGCTTCAACTGCCTCGGTCTGCTGATGGTGGTGCCTCGCGCCGTGCATATTCCAGG
ACTCGGCTTCCTGTGGGATGGCACGCATCCGGGCACCATCGTGATGAACGCGCTGTGGAC
GATCTTCAACATCCTGATTCTCGGCACGGCCACTGCCGTTGCGCGGGAGTCGCGCCAGTT
GCGCGAGAGCGTGCGCATCACCTTCAGTGCTCCGGTGCGCGTCAAGATCGGCAACCGCAT
CGTGCCCGGAGAAACCATCGACGCATCGAGCGGCGGCGTGGCCCTCAAGGCCATGGAAGA
CCTGACGCTCAAGAGCGGCGACTCTGCCCATCTGATTTTTCCGCTGCGCCTCGGGGACGC
CGAATTTCCGGTCACAGTTGTCTCCTGTGATGGCCGCGGCTTACGGGTACGCTTCGATCC
CTTGACCATCGAAGAGGAAGAGATGCTGACCATGGTTCTTTACTCCCGCGCAGATAACTG
GCTCGGATGGGGTGAATCCCGCGAGGCCGATCAGCCGTTGAAGAGCCTGGCGCAGATCTG
CGCGATCAGCATTCGCGGCTTGCTGGCTCTGGTCTCGGCCTTCACGACCCGCCCGACGAA
GAAGAAAAAGAAGAAGAAATCCGCGCTGCCTGCCAAGGGCGCCGCGGCGGTGATTTTCAT
CGCGCTGCTGATGGGGCTCGCCACGGCGCATGCCGCGCAAACCACTTCTCCGGCCAGCCG
GGCGCAGGCTCATGCCGGCAATGTATCGAGCGCGCAGCCTGCCAGCGCGTCCGCTGCGAT
CCTGCCGCCGGGTACGGCGGCTGCGGCCTCTGCCAATGCGGCGGCGGCGCCCGGCACCTT
CACCACGGTCATGAAGCTCAAGGACCTCGGCGTGCCCAGCGCGATCACCCTGCACGGCAT
TGATGCGTACCACCCCATCTACTTCAGCCTGCCGCAGAATGAGGTCGTCCAGAACGCATC
GCTGCACCTTTACTATGCTTTCTCGCCCAGCCTGATTCCGAACATGAGTCACATCAACGT
GCTGCTCAACGGCACACTGGTGACTACCATCGAGATGCAGAAGAGCGCGACCAACGGGCT
GCTTGACCAGACCATTTCACTGCCTGCGGCTCTGCTGGTGCGGCACAATGAGCTGAGCTT
TGAGTTTGTCGGCCACTACGTCATGGTGTGCGAAGACCCCGCCAACACCGCGCTGTGGGC
CCGCGTGGACTCGGCCACGAGCCTGACTCTCTCAGGCGATCTGCTGCCTCTCACCAATGA
TCTGAAGTTTCTTCCGCTGCCGTTTTTTGATTCCTCGCTCACTGAGCCGCCGGTGATTCC
GATTGCTTTTGAGAGTCAGCCTACGCCGCAGTCTCTGCAGGCGGCCGGCATCGTCGCGTC
GTACTTCGGCGTGCTGGGCGATTACCGCCCCATGCGCTTCCCGGTTTCGGTCGGCAGCAT
CCCGGCGGGCAACGTGGTTCTGATTGCGGACAACGCCTCCACCTTGCCGCCCGCCTTCAA
CCTGGGCACGCTGACGGGTCCCACGGTCGCCATGCGCACCAATCCGTCAGACCCCTACGG
CAAGGTGCTCATCATCACGGGCTCCAACTCTGAACAACTGCTGCAGGCGGCACAGGCCGT
TGCGATGGGCTGGAATGGACTCACCGGCGCCACTGCGTCATTGAACAGCTTCCAGTTGCC
CGCGCCGCGCCAACCCGACGACGCACCCCGCTGGGCGCGCACTGATCACACGATTGCGCT
CTGGAACTACAACGATGCGGCGTCGCTTCAAGGCGATGGTTCCGTGCCCATGCAGACCTT
CTTCCGTCTGCCGCCCGATCTCTACTTCGCCACGCGCGACAACATTCCGCTCGAACTGCA
ATACCGCTACAACTCGATTCCGATCGGGCCCATTTCGAGCATGCAGGTTTCGGCCAACGA
CGCCTTTCTGGGCTCGGTGCCGCTGATTCCCGGCAAGTCCACGTCCAAGACCACCAAGAC
CGAGATCGCGGTTCCGGTGGTGAACCTGCGGCCATTCTCCAACTCGCTCACCTTCAACCT
CACCTTCCAGTTGATGACGGCCGGCGGCTGCAAAAACACCACGCCCGCCAACATGCAGGG
CGCGATTCTGCGCACCTCCTACATCGATGTGCGCGGATTTCCTCATTGGACGAAGATGCC
CAACCTCGAGTTGTTCTCGAATGCCGGCTTCCCGTTCACCCGCTATGCGGATCTGAGCCA
CACCCAGGTCATTCTGCCCGATCAGCCCACGCAGAATGAGATTGAGCTTTATCTCACGCT
GATGGGCCACTTCGGCGCGGAGACCGGATATCCTGTCACGCGCGTGACCGTCGGGAACCC
CGCCGACATGCACGGCGGCAACCGCAAAGACTTGCTCGTGCTGACCGAGGGGCAGGACAG
CGACGCCGTGGCCCGGCTGGGCAAGGCTCTGCCCGTGCTGATCAATGGCGGAGGCCTCAC
CGTGCAGAGCACGCAGGGGCTGCTGGCGCCGCTCGACAAGGCATGGTGGAAGCTGCCCTC
GGAGCAGGCGGCGCCCTCGGGCGAACTGGGAACCAATGCTCTGCCCGATGCGATCATCGA
GGGCATCGAGTCGCCCTATGAGAGCGGCAGGAGCGTCGTGCTGGTCAATCTCAAGGATGA
CTCCGAGTTTGATCCCTTCATGACGAGCTTCCTCAAGTATTCGCAATCGAGCGCGGTGGC
GGGCACCGTCACCGTGATGCACGGCAAGGAGTTCCAGTCCTACAAGATCGACACGCGGCA
GTACCACGTCGGCTATCTGCCCTTCTGGACGGCTCTGAGCATCTGGTTCATGGGCGTGCC
GTGGATGGTCGACCTGGTGGTGCTGGCGATCAGCTTTATCTTTGCCGTGACCATGCGCAA
CTGGCTGCGTGGACGGGCTCGCCGCCGCCTGCAATCCCAGGGAAGATGATGAGGATGCGA
ATGAAATTACTCAGGCATGTGCTGTCCGTCGCATCCCTGTCGGCGCTGATCTTCGCGACG
GGATGCCGCGCGCAGTCCTGGCCGCTCTGGCAGGCCTATCAAGGCAAGTTCCTCAACTCT
GACGGGCGCGTGGTCGACTACAACGCGCAGGCGCGCACGACGTCGGAAGGGCAGTCCTAC
GCGCTCTTCTTTGCGCTGGTGGCCAATGACCGCCCCGCCTTTGATAAGGTGCTCGCCTGG
ACGCAGAACAACCTTGCGCAGGGCGACCTGACCGCGCACCTGCCGGCCTGGGAATGGGGC
AAGGCGAAGGATGGTCAGTGGAAGACCATTGATCCCAATCCGGCCAGCGATGCCGATTTG
TGGATCAGCTATACGCTGCTCCAGGCTGGCCGCCTCTGGCACGATCCGCATTACACGGCG
CTTGGCACTGTCATGGCAAAGCGCATCGCGAACGAGGAAGTCGCCAATCTTCCCGGACTG
GGCTCCATGCTGCTGCCGGGACCGACCGGATTTCATCCCAATGCGGCGACCTGGCTGCTC
AACCCGAGCTACATGCCTCTGCCCGTGGTCGAAGGCATGGCGCACGCCGATCCCAGCGGA
CCCTGGGCTGGCATGGCCGCCGCCGTTCCTGATCTGGTGAAGGGTGCCTCGCCCGCCGGA
TTTGTAATGGATTGGGTGAGCTACTCCCAGGCGGGCGGATTTCAGCCGGCCGTGTTGCCC
ACCGCTCCCAAAGGCACGGTGCCCATGGGCAGCTATGACGCCATTCGTGTTTATCTCTGG
ACCGGCATGGCGAACCCCGCCACGCCCGGCGCCAAGCTGACTCTGCGGGCCCTCTATGGC
ATGGCGGCTTATCTGAAGTCACACACGCTGCCGCCCGAGAAGGTGGATCCCCAGGGCAAG
GTGCTTTCCACCTCGGCTCCGGTCGGATTTTCCGCCGCCGTCGAGCCTTTTTTGTCGGCT
CTTGGCGACAAGGGGGACCTGAATACACAACAGGCACGTCTTGACGCGATGGTGAACCCG
AACACTAAGCTGTACGGGGAGCCGCCTGCATATTTTGACCAGAATCTCGCCATGTTTGGC
GAGGGCTGGCAGCAGCATCGTTTTGGCTTTGCGAGCGATGGAGACCTCTGGGTGAAATGG
AAGGGCAGATGAACGGCGTTCTGCGCCAATCCATAATGCTCATGGCGCTGGCCTGCGTGG
CCGTGGCGCCAGCGCGGCTTTGCGCTCAGAATACCGGCTCTTCTCAGGCGGTTTCGCCGG
CCGTGCAGCTTCTGCTGGAGCGTGCCTCGCAGCAGGAAGCCTCAGGCCACATGAATCTCG
CCGTGCAAAACTGGCAGCAGGTTCTGCTGGCCGACCCAAACAATCTGCAGGCGCTCTCGG
GACTTGCCCGCTGGAACCGCATGGAAGGCAACGACAGCGATGCGCAGAAATATATCGACC
GCATCCGTCAGATCAACCCCAGTAGCCCGCTGATTCAGCAGTTGCAGTCCGTGGTGAGCA
ACCGTGCCCGCATCGGAGATCTCACCCGCGCCGCCAAGCTGGCGCAGAGCGGACATCCTG
AAGACGCTCTGAAAATTTATCAGAGGATATTCGGCAACACTCCGCCGGACAACTGGGCGC
AGGCTTACTACGACACCGAGGCCGCTATTCCCTCGAAGCGTGCCGACGCCATCAACGGTC
TGCGTGCGCTGGTGCAGCGCTATCCGGGCAATTCAGCCTATGCCATCGATCTGGGCCGCA
CCCTCACCTACAATCCCAGCACGCGCCCTGAAGGCGTACATATGCTGGAGAAGTATCAGG
GCAATCCCCAGGCCGAGGCCGCCCTGCGGCAAGCGCTGGCCTACAGCGTGCAGAATCCGT
CTTACATTCAGTCGGTGCGCAACTATCTCAAGAGCCATCAGGACGCGCAACTGGCCGCCG
AACTGGCCAAGACCGAGGCCTCGCAGGCCCGGGCATCCTCCGGACTCGCCCGCACTCCCG
GCGAACAACGCGCCTATGCCGCGCTCAATGCCAATCGCCTGCAGGAAGCGCAGACGCGCT
TTGCAGCTCTTTATCAGCAGAACCCCAACAATCCGCGCGTCCTCGCCGGGCTTGGCTTTC
TGCAGATGAAGGCCAACAACTTCGGCGGCGCGATCAGCTATTTTTCACAGGCCGAGCAGG
ATGGTCTGCACGCCCGCGTGATTGAAAGCTCACTGGCCACTTCGCGCTTCTGGTACACCA
TGCAGCAGGCGTCCACCGCGCTCAACAACAATCAGTTGCAGGCCGCCGAGCAGGGCTATG
CCGCCGCGCTGCAGATGCGCCACAACAGTCCCGATGCACTCGCCGGGCTGGCTGGCGTTT
ATATGAAGGCGCAGGAGCCAGCGCAGGCCATTCCCATCTATGAGCGGCTGCTCAAGGTGA
AGGGTTCGCAGAGCCTGGCCTGGCGCGGACTGTTTCTCGCCGAGCAGCAATCCGGCAATG
CCACGCAAGCGCTCGCCACCGATGCGCGCATGCCGGCAAGCATCCGCCGGTCACTCGAAA
GCGACCCGGAGTATCTGCAGGCATTGGCCAACGCCTATCAGGGCACCGGCCAGAGCGGTA
AGGCGCAGCAGGCGCTCGCGTCTGCGCTGCAACTGCCTTTCCCGCAGAATGGCCGCAACA
TGAAGGCCGGTACCCGCATGCAGTACGCCGGGCTGCTGGCGCAGGATCACCGCTACGCGC
AAGCTGCCGGCATCTACCGCGACGTGCTCAACGATGATCCGAACAACGTCAGCGCATGGC
AGGGGCTGGTCGCCATGGAGCACCAGACCAACAACGACGCGCAGGCCATCGCCATTGTCG
AGCAGATGCCTCCTCCGGTGTATGACCAGGCGCTGCGCAGCCCCGATTTCCTGTCGATGC
TGGCCGCCATTTACCAGCAGCAGAACCAGCTCAACATTGCCCAGACCTTTCTTCAACGCG
CCTCACGCATCTATGCCGACAACGGCACGCCTGTGCCGGTCTCTCTGGAGATGCAGGCCG
CGGCCATCGATCTGCAGCAGAGCCGCCCCGAGCAGGCTTATGGCATCTATCGCCAGGTGC
TTATGGGCAGCCCCGACAATCTGAATGCATGGAAGGGACTGCTCTCCGCGCTGCATCAGA
CCGGGCATGATGCCGACGCATTGGCGCAACTGGAACAGATTCCCGCCCAGGTGCGCACTA
CGCTTGAGAAAGATACAGAGTTCCTGCAGACAGAGGCTTCGATCTACGCGGCCACCGGCA
ATCAGCCCGCGGCGCTTGGCATCATTCAGCGCATTGCGCGGCAATACTACTCGCAGCGCA
TGCTCATGCCGGCCAGCGTGGAGGTGCAGCAGGCCTGGCTGCTCTTCAACCTGAAGGATG
ACCGCGACCTCTACCGCACCCTTATGCACCTCGGCGACCGCGCCGATCTCACGACCGAGC
AGCGGCGCACGGTGCAGACCATCTGGGCTTCGTGGAGCGTACGCCGCGCCTCCAATGACA
TCAAGGCCGGCAACACGCGGCTTGCCATTGAGATCCTTACTTCGGCGCGGCAGGCATTTC
CTGGCAATCCCGACGTGAGCAAGGCACTCGCCGGCGGCTATCTGCAGGCGGGGCAGCCCA
AACAGGCGCTGGCGATTTATGAATCGCTGAATACGAACAACAGCAGCGCCGACGATTACG
CCTCCATGGTGGGCGCGGCGCTGGCCGCGCAGAATACGAAGCTTGCCGAGACGTGGCTTC
GTGAGGCCCTGCAGCGCTACCCCAACGCGCCCTCCGTGCTCTCGGCCGCGGCTCGCTTTG
AGCAGGCGCGTGGAGACAACCAGCGCGCGGCCGACTACTGGCGAGCCTCACTGCACGCCA
TGCCGCAGGTCAGTCCCACGACCGAGCTGGCGCACAAACTCGACCAGCCCGATGCCATGC
GCCCCGGCAGGCCCGTGCAGCAGACCAACCTCGTCAACCTGCTCAACCCGGATGCAAATC
TCATGGCTCAGCAGCAGCCTTATGTGCCGCTGCCCGGCTACCGCAATCCTGAGGTCTACT
CGCCCGGCGTTCAGCAGGCCAACAACGAGCCTTATGGCCCCGATCCCTACTACCAGGGCA
CCGCTCCGGTCATCATGGGCAATCAGCAGATCGCGCAGGAGGCCGCACCTTCACAGCTTC
CGCCCGCCACGCAGGTGCTGGCGCAGAGCGATCGCAGGGTAGTGCATCACCACTACTACC
GCCGCCGTACCGTCAAAAAGGCTGCTCCGGTTCAGCATAGCGCTCACGTGGTGCATCATT
CCCGCCGTCGGCGCCACGTGACGCCCAAGCGCTACACCGGCGAAACCCTCGGCCAGTATC
AGCCGCAGTCCAGCGTGCCGGCGCCGCAGCAGTGGAGCTATCCGCCCTCGAACAATCCGC
AGCCGCAGCAGAACTACACGCCGCAGCAGAGTTATCCGGCGCAGTCGCAGCCAGGCTATG
GCACCCCGGTGCCGCAGCAGAACTACAGCTATCCGCAGTCGCAGCAAAACTACACTCAGC
CTCTGCCGAGTGGCACACAGCCCACGTATCAGCAGAATGCGAATCCGTCGCAGTATGCAC
CCATCCGCCCGCAGGACAACAACTCCAACACCTACCCCTCGGGGAATCCCGGCGGGTATG
GGCAAGGCGGGGACGGCAGCGGAAACGGCAACGCCAGCCTGAACTCCGGTGTGGTCATCG
GCGGCAGCAGCGACGGTTCTGACAGCGATGGCAGCGGCGCGCAGTTGCATCTCAGCATCT
CTTCCGGCCCGGTCATTCAGCCGCAACTTCAGCAGCCGGATGCCAGCCTGGCGCAGATGC
CCGTGCACCAGCTCACGCTCGATACGAGCGAGTCGATCCGGGACATTCAGAATGCCCAGA
AGCGGCAAGAGGCCATGCTGCGTGCGCAGCAGGAGTTAACCGAAGCAGCGCACCCGCAGA
ATGAAGGGCTGATCAGCACGCAATACTCCAGCCCACAGCCGCAAGGCTATCTGCCCGCTC
CGCAGCAGCAGATTCAGCCCGCTCCGCCGCAGACCTATTCCATGCAGCCGGTCTCTCCGT
TTGCCTCTTCGAATCAGGGTTCGTATCAGGTCGCCCAGGGGCAACAAACCAACCAACAGG
CGGCCCCGCCGCCCTACGGATATCAGCCGCAGTATCAGTACCAGCAGCAATCGCAGCAGC
AGCAACTGCCCGCTCCGCCTCCTCCCTCGCAGAACGGTGCGAGTAACCAGCAACTGCAGC
AGGAGAATCTGCCGCCGCTCACCGGCCCCTACGTGCATGCGCCGCGCAGCAAGCGGCTCG
ACCCGCGCCAGGCTGCCGAAGAACAACTGGCCAGCATCGAGGGTGGCTACAGTGGCTGGC
TCGGCGGTACGGGATATTTAAGCCATCGCAGCGGCAATCTCGGCTACGACGCGCTCAGCG
CCTTTGAGGCACCGCTTGAGGCATCCACACCCGTCGGTTACGCGGCTCGGCTCACGCTGG
TCGTGGACCCCGTGTTCCTCGATTCCGGCCAGGCCACCAAGGTGCCGGTCATCGGCTCCA
GCGGGCAGTCCGAGCTCCTCGGCTCAGAGATCACCGCGCCCGACACGCCGCCAACCCAGC
AGAACTCGGCCGGCGTGGGCGGGGAACTGCAGGTGACGACGAACACCTTCGGTGTGGCCA
TCGGCAGTACTCCTTACGGCTTCCTCGTGCAGAACATCATCGGGCAGTTCCAGTGGAAGC
CCGCCAACGGCCCGTTTACGTTCTCGTTCAACCGCAGCGCCGTCAAAGACTCGCAGCTTT
CCTACTCGGGCCTGCGTGATCCGGCGTCCATCACCAACGTGTATTCGGGCAACATCTGGG
GCGGTGTAGTCAGCAATGCCTTCCAGGTGCAGTTCGGGCGCGGCGGATCGGCCTCGGGTT
CTTACATCAGCCTCGGCGGCCAATATCTCTCCGGTACGCATGTGCAGACCAATACGCGCA
TTGACGGCGATGCCGGCGCTTACTGGCGCGTCTGGAGCGTCCCTGACACCGGCAACCTGA
CGCTGGGCGTCAATCTCTTTGGCATGCACTATGCCCACAATCTGCAGTACTTCACTTACG
GGCAGGGCGGCTACTTCAGCCCGCAGGCCTACATGCTGGCCAACGTGCCCTTCACATGGC
AGGGGCAGCACGGCCTGGACTGGCACTACCAGGTCGCCGGCGCCTTCGGCGTACAGGCTT
TCCAGCAGGACAGCTCGCCCTACTACCCGCTCGACCCGTTACTTGAGACCGCCTCGAAGA
ATCTCAGTTATCCGGCACAGACCATCGTAGGCTCCAACTATGACCTGCATGCCGAGGCCG
CCTATCACTTGACCGACCACTGGTATCTCGGCGGCTTTACCTCGCTCAATAACACGCGCG
ACTACAACAACCAGACCATTGGCTTCTTTGTGCGCTTTCTCTTCCGCCCGCAGAATCCCA
CCGAACTCGGCCCCACCGGCCTGTTCCCATGGAGCGGACTCAGGCCCCACATGGTGCCGT
AGCTCGGCACGGTTATTACGCAAGATCCATCATGGCCGGGAGCGAAGATACTCCCGGCCT
TTCTCTTTTGCACTCGTTTGTCTCTACGCATGGCAGCATACGTGAAGCCTCGCATTCTTT
GCTTGATTTCTACCCTGCGGCAAGTTAAAACGATGGCACTGCTCACCAATTGACCGGCTC
AGCTAGTTCCTGTTTCTGGATGCCTCATGCGTACTTTCGGGCCTTGCCTTCGCTTTCTCG
TTCTGCCGCTTCTCTCTCTTTCCCTCCTGACTCCATTGCACGCTGATCAATGGCAACAGC
CCACCCAGCAGGAACTGCAGATGAAGACCGATCCGAGTGCTCCGGGCGCGGCCGCCGTCT
ATCTGTATCGCGAAGAGACCGTCGATGACAGCGTGCATATGCACACGTTCTACGCGCGCA
TCAAGGTGCTGACGGCGCAGGGCAAGAGCAGGGCAGATGTGGAACTGCCTTATTTCAGTT
CCTTTGAGGACGGAAGTTTCCGCATCCGGTCGATCGAGGGGCGCACCATCGAGCCGGACG
GCAAGATCGTCCCTTTCACCGGCAAGCCCTACGACAAACTGATCTACAAGCAGGGCGACC
ACGAGGTCATGGAGAAGGTCTTCACACTTCCCGATGTGCAAGTCGGCTCCATTCTCGAGT
ATCGCTACATCCTCGACTACGGCGACCACACCCTGTCCTCGCCCCGCTGGATCATTCAGC
AGCCCCTCTTCGTGCATGAAGCGCACTACCACTTCAATCCGCTCAAGAATTACACCGACT
ACACCATGATGGATAGCAGCGGTCACGAAACCCCCATCAACACGCTGCTCTATGCCACTA
TTCTGCCTCCCGGCGTCAAGGTGAGAGCCGGCCTCGACGGATATGACCTCGTCATCAAAG
ACGTGCCTGCCCTCGTGCGCGAGCCGCACATGCCTCCGGTGCAGAGCCGCAGCCTGCGCG
TGCTCTTCTATTACGCCGCGTCCACCCAGAGCAAAGACTTCTGGAGTGATGCCGGCAAGC
GCTGGTCAAAGTCCGTCGATCACTTTGCATCCGATAGTCCCGTCATCCGCAAGGCGGTTA
GCCAAATCGTGTCTCCCGCGGACACGCCGGAGCAAAAGTCATTGAAGATCTATGAAGCGG
TCATGAAGCTCGACAACACCGATTACACCCGCGCGCACAGCGCCGTCGAGAACAAGGCCG
AAGGGCAAAAAGAGAAAAACGCCGGTGATATCTGGCTGGACAAGCGCGGCAACAGTGCGC
AGCTCACCCGTCTTTACATCGCGTTGGCACGCGCCGCCGGGCTCAAGGCTTATGACATCA
TCGTGAGCAACCGCAATGATACGCTATTTGATCAGAATTACCTGAGCTGGGGTCAGCTCG
ATGACGAACTCGCCATCGTAATGATTGACGGCAAGCCCGTCTATCTTGATCCCGGCAACC
GCTTTGAGGACTACGGCGAGCTTGCCTGGTATCACTGCTTCGCAGACGGGGTGAGGCAAT
TGGATCACGGGACTGCCTTCGCCTCCACGCCCGGGCAGCTTTATAAGTGGGACGTGCAGA
CCCGCAGCGCCTATCTCACGCTCGCTCCCGACGGCTCCATTTCCGGCCAACTTCGGATTG
CCTACACCGGAGATTACTCCCGCCGCATCCGGCAGGAAGCCTTGAAGAATGGTGTGGAGC
AGGCAAAGAAAGACGTGCGCTCCTACTGGCAATCGCAGGTTCCCACCGGCGTACAGCTTA
AGATGAACGGCTTCATCGGCATTGACCAGCCCGATGAAGCCGTGATGGCTGTGCTCACCG
TGAGCGGCACCATGGGCAGCAATGCGGGCAGGCTGCGGCTGCTGCCGGCCGACTTCTTTG
AGGCCAACGCCAAGCCGGTTTTCACCAGCCCGAAGCGCACCATGCCCGTCGATCTGGGTC
CTGTTTACATCCTGCAGGATCAGGTGAGCCTTAACCTGCCGCCCAATGCAAGTGTGGAAG
GGAAGCCTGCGGACAATCAGCAGATGCTGCCGCAGGATGGCGTTTTTCACGTGAGCTATA
CCGCAAAAGGGAACCAATACGTTTACGATCGGGTTTCGGCCGTGGCCATGCCGCTCTATG
CTCCCAAAAGCTATCCGCAACTCCTGAACTACTTTCAAAAGATCGCCCAGGCGGATCAGC
AGCCGCTCGTGCTGCGCATGAAGCCGGTGCCGGTGACCGCGGCCACATCTTCGGCTCCCA
AAGCAGGGAGCGCGAAGTGATGCGCGGACCATCACAGAGCCGCCTCGCGCGGCTGGGTTT
TGCCCTGTGCCTTCTCGCCGCCGCTGCGCCGCTCGCCATGGCTCGCACCGAGCCGGTGCT
GCCGGATTGGGTGATGTCCGCGGCTGCTCTGAATCCGGGCAAGCTGCCGCCCACCGCCAA
TGCGGTGATTTTGTATCAGAGTGAGTTACTCACTGTGGAGCCCGATGGCAGCGCCGAAGA
CCGCATGCGCACGGTGATGAAAATTCTCACGCCCGAGGGACGCCAGGACGCCACGCCTGT
GGCCTCCTACAACAAGGACACGCCCCTCAAGTCCTTCGCCGTCTGGTCTATCTCGCCTGA
CGGGCATCGCTTCGCCATGAAGAAGAGCGACTACGTCGATGCAGGCTACTCCGACGACAG
CATGCTCTATGTGGACGTTCGCTATCGCACGGCCGACCCGCCGGGTGCCGACCCCGGCGG
CATCATCGCGTGGGAAGTCGTGCAGAAAGTGCCCGCGTACATGAGCGAAGACACGTGGCA
GTTCCAGCAGTATCTGCCCACGACGAAAACGGTCTTTGAGCTGAAGCTGCCGCAGGGCTG
GCACCATGAGGCCGTATGGTTTCGCCATGCGCCCATTGCTCCCGTCACTGAGCCGGACGG
CACGTTGCGCTGGGAGGCCGGCAATGAACCGGCCGTGAATATGGCCGGCGTTCCGCTCGC
TCCTGCTGGCATCACGCAGGCCTCGCGCATGGTGGTGCACTATGCCGCGCAGCCTTTGCC
GCAGGGCGACGCGCTCTGGGCAAAGATCGGTAACTGGTATGACAAGCTGTCGAGCGCGCA
GACCGACGGCGGCTCTCCGGTCAAGACGGCGGCGCTCGGTGTGGCGACGCCCACTGAAGA
CTTCATGACGCGGCTCGATCGCGTGGCCACTTTCATGCAGCAGAACATTCGCTACGTCGG
CGTCGAGATCGGCATCGGCGGCCTCAAGCCTCATCCGGCCGATGCCGTGCTCGAGGACCG
CTACGGCGACTGCAAGGACAAGGTCACTCTGATGATCGCCATGCTCGATGCCGTGGGCAT
CCACTCCACGTATGTGCTTGTGGATACCCATCGCGGCTTCGTCTCGCCGCATGTGCCTTC
CATCGACGGCAACCACGCCATCATCGCCATCCAGATTCCGGCCGGCTATCAGAATCCACG
CCTGCAGTCGGTGGTGCAGACCCAGACCGGCCAGCGTTATCTCATCTTTGACCCCACCAA
CGAATACGTGCCCATCGGCCTGCTGCCCGGCTATCTGCAAGGCGGCTACGGCCTTCTTGT
CGATGGAGGTCAAAGCCAGGTCATCGCGCTGCCAGTGATGCCGCCCCCGACCGACACCAC
GACGCACACGGCCAGTTTGAAGCTCGCTGCGGACGGCACATTGAGCGGAACAGTGAAAGT
GACGATGAACGGCGCGTCCTCATGGGACACACGCAATTTTTACGCCGAAAGCACGGCAAA
GCAGTTGACCACGCACTACAACCAGGTGATGGGCAATGATTTCACCGCGTTCACGTTGCA
GAAGACGACCTTCAGCCAGGCCAATGCGCTCACTCAACCCTTCACTATCTCTTACACTTT
TACCGCGCCGGCATATGCGCACACGGCTGGTTCTCTGCTGCTGGTGCGTCCGCGCGTGAT
GGGCAGCGTCGAGCAGCCGCTGAACAACAAGCCGCGCAAATACCCCATCAGCTTTGACTC
GCTGGGCACATGGAGGGATACGGTGAGCATCCAGTTGCCCGCCGGCTACACGGTCGATGA
TTTACCCGATCCCGTGCATCTCGACGTCGGATTTGCCGACTACACGAGCGACGTAAAAAC
CGTTGGCAACACGCTCGTTTATACCCGGCAATATGTGCAGAAGAAACTGACGCTGCCAGC
CTCTGACTATGCCCAGTTGCAGCAGTTGGAGGGCGCGATTGCCAACGATGAAAGCAACAG
CGCGGTGCTCAAGAAAGACTAAGGCCGCTCAAACAATTCCCGGGCTACTTCTTCTCTTTT
TTATTCATGGGGACCACCTGCACGGTGGTCTCTCGCATCTCCGCCAGAAAGCGGTTGATG
ACGGACCCGCGCAGAAAAATATCAAACCGTGAGCGAGCCGATTGGCCAAACACGACGTGC
GAAATATTCTCCTGCTTGGCAAACTCCACCAGCGCATCCGCAACGTTCTTCTTTTTGAGC
ATGACCACCTTGGCTCCCAGGTCGGCCGCCATCCGCTCAAAGTCTTCAATGCGGCGTTGT
GCGTCAGCATCATCATGATGGCGCGAAGTCCCCGGCCGCTCCACATACACCGCATACCAT
TGCGTCGCCAGCCGCCCCGCAATGCGCGCGCCTACGCGCAGCAGGCGCTCTGAACCGGTG
CGCGCCGAGAAGCAGACCATCACCTTCTCGGGCATCGGTGCTTGTTCCAGGCCTTGCGTG
CGGCGGTACTCCGAGGCAGCACTGCCAACCTTTTCGGCCGTGGTGCGCAACGCAAGCTCG
CGCAGCATGTTCAGGTTGCCCTTGCGGAAGAAGTTCGCCAGCGCCAGCTCCACCTTCTCC
GGCGCATAAATCTTGCCTTCGCGCAGCCGCGTGCGCAGCTCATCGACGGTGACGTCAACG
TTCACCACCTCGTCGGCGCGCTTCAATATGCTGTCAGGAATCGTCTCGCGAATCTGCGTG
CTCGCCGAGCGCGAAACGGCATCATTCAGCGTCTCGATGTGCTGAATGTTTACGGCCGTC
ATCACGTGAATGCCTGCGTCCAGCAGCTCCAGCACATCTTCATAGCGCTTGCGGTGGCGC
GATCCCGGCACGTTCGTGTGGGCCAGCTCATCCACCACCACGGTGTGCGGCTTGCGAGCG
AGAATGGCGTCCACGTCCATCTCTTCCAGCGTCACCGAGCGGTAGGGAACCTGGTGGCGC
GGAATCATCTCCAACCCTTCGGTGAGCGACACAGTTTCGGCGCGCCCGTGGGCCTCTACA
AAGCCGACGACCACATCGACGCCCTGGTCATGCAGGCGATGCGCGTCCTGCAGCATGCGG
TAGGTCTTGCCCACGCCGGGCGCCGCGCCCAGATAGATGCGCAACCGCGCCACATCCTCC
CGCTGCAGGTGCAGCTCACGAGGCGCGCGAAGGGGAATATTGATAGAGGCATTGTCCGGC
TGATTCATCATCCGGCCTCCACAGGGTGACGTCCGGTGCGCACCGCGGCAATCGGCAGCG
TAAAGCGGAAGGTAGTGCCGTGGCCCAGGCGGCTTTCGACGGCAACCTCACCATTTTGTG
CTTCGACCAGCCGCCGTACCAGCGCGAGTCCGAGTCCCGTGCCCGCCGCGCCCGTGCCAG
AGAAACGCCCGAAGATGCCGGAGAGCCGCTCCGGCTCAATGCCCCGGCCCGTGTCGGTGA
CGGCAAACTGCACGCGGTCACGCAGCTCGGTCGCCTCCAGGCGAATCTCGCCTTCCGGCG
GCGTATAGCGCAGTGAGTTCTGAATCAGGTTATCCAATATGCTGCGCAGTGCGCGGCGGT
CTCCGGCAACGTGCGGCAAGTCTTCATAGGCCTTCACACACAGCCGGATCTTCTTGTCCT
GCGCCTCCGCGCGATACCGCGACGAAGCATCCTGCAATACGTCGAGCGGACGCAAGGCAC
GCAATTGCAGCTCGCGATCTCCCGTATCCAGTTCAGCCACTTCGAGCAGGTCGGCCATCA
AATCGTCCAGCCGCTCGGCTTCTTCTTCGCCGTTGCGGGCAATGTCCATCTGCAGAGGCT
GCAGCGGCCCGGCAAAGCCGCGCGTGAGCGTGTAGAGCGAGAGGCGCAGCCGCTGCAGCG
GATCGCGCAGCTTCTGCGAGGCGACCATCAGAAAGCGCGACTTGAAGCGGTCCACTGCGG
CCATCTCCGTAATATCTTCGAGCAGCGTCACCGCTCCCAGCAGCCGCCCGCGATCATCTC
GAATGGGCGTGGTCCGCAGCCGGTAGCTGTGCTCGGCCTGCCCGGTGCGCATGGGCAGCA
GTGCGGCCTCGCCCTCTCCGGTGGCCGCGCGCTGCATCGAAACCGCGTTGCGAATGGCCT
GCAGAATGCGGTCTCCGCCCGGCGTATTGGCCAGCGCATTGCGGTCTGACGAGGCCTCGC
CCAGCAGTTGCTGCGCCGAGCGATTCAGCTTTAGCACATGCCCCTTGGCATCCGTAACAA
TCACGGGCTCAAATATGGAGTGAACCACGGCGTCGCTGAGCTGCTGATCCATCTGCCGCC
GTCCGGCTTCGGTTTCGCGCAGATCGCGCAGCCGCACGGCCATGCGATTGATCTCAGCGG
CAATGGCCCCCAGGTCGTCGCCCGAGCGCCACTCGACCCGATGCGTCAGGTCGCCGCCGC
CAATCTGCCGCGCCGACTGCGCCGTGCGGCGCAAAGGCAAAATCAGCGAAGCCACCATCA
GTCCCGAGATCAGAATGGCCAGAAAAATCGAAATTCCGCAGGCCGTAATCAGCCGAGTGC
GCAGGCCGTCTTCCTGCTCGTGCAGGTGCGAAACCACTTCATGCCGTTTGGCGCGCACCT
GATCCACCAGCGCGCTGAAGTCCTGCTGAATGCGCACCAGGTCGCGGTCGCGCAGATTCT
CCAGCCGCATGCTGGTCAGCGTCGTGTGCCCTAATACGTGCGCGTGCCGGTCATAGAGAG
GCTGCACATTCACCGAGGCATCAAAGGCATGGGTGCTCTGCACCGCAGCAGCAAGAAAGG
TCTGTGTCTGGTGGGCCTGGTCCACAAAGCGGCGAAAGGCCACTTCGCCTTCCAGCGAAG
TCTGCGCCGCGAAGATTTCTTCCTGCGCCAGAGATGCCTGCGCTGTTTCAAGCGCCGCTA
CCGCATGCTCGGCAGTGCGCACCTGTGATTCCAGCGACGCAATCTGCACAAACGAAGCGC
GCACCAGAAAGCTCACCGACGTCACCAGGACGATCAGCAGCAGACAGCCAGTCATCAGCC
TTTGGTACAAGCTCATAAAGTCGGTGTCCGAACGAGTATAACCGCCAATCCAGCGGGGAA
CCCGTTAGTTTTGCTGGTAGCGCTCCAGCACATCGCTCTGGGTCAGGATTCCTTCCAGTG
TGCCTTTCGATGCGCGATTCTGCACCGGCAGTACGGGCCATCGGGAAAAGTACGGGAGGG
CGCTGTCGAGGGGCAGATCAGGGTAAAGCGGCGGAATACGATCCGTTCCTACCGCCTTCT
CAATTGCGGTTTCGGTCTTCTGCATGGCTCCCAGGCCGGTCAGCTCGTCTCGCGTGAGCG
CATACCAGGTGCGGTCCCACATCTGCACCAGCACCACTTTCACGCCCGTCTCGTTCATGC
GCTCTGAGGCGCGCGACAGGGAATCGGCCCCGCGCAGCACCGGCACATCCACCGGGTGCA
GCGCGTCTTCAATATGCAGATGCACCTCTTCGCGCTGCTCCTCCATCGAGGGCAGCTCCA
GTCCATCCTGATGCGTGAAGACCTCAAAGATAGGCGTCGGCTGCAGGCTGCGCGAGATCA
GGTACGCAATCGTATTCGCCAGAACCACCGGCAAAATAATCGACGAATTCCCGCTCAACT
CCAGCACCATGAAGACCGACGTCAGCGGAACGCGCAGGAATCCCGCAAACAGCACTCCCA
TGCCCACCAGCGCGTAAGCGCCTACCGTGCCCACCAGGTGAGGGAAGAAGTGATGCTCAA
AGGTGCCCACCGCGCCGCCCAGCATAGCGCCGATAAAGAGCGTCGGGGCAAACATGCCGC
CCGGTGTTCCGCTCGAGAACGAGAGCGCCGTCGCCAGCATCTTCAGCAGCGCCAGCGCCA
GCAGAATCTTCCACGTGAACTCAGCGTGCAGCGCCTGGTCAATCACCGTATAACCGGGCC
CCATCACCTGTGGAAAGCCGAAGAATCCAATCGCGCCCACCAGCAGGCCCGCAATGGCCG
GCTGCACAAAGTGGGTCCAGCGCGGCAGGTTGCGCATCACCGGCCGCAGATAGCCGAGCG
CCTTTGAGAAGATGACCGCCAGAAATCCGCCCGTCACGCCCAGCACCGCATAGGCCAGCA
ATTCGCGAGGATCGCGCAATTCCACCGGCGGCACATGGAACATCGGCTCCGAGCCCCAGA
AGAGCCGCGCCACAACCTCGCTCGAGATCGCGGCCAGCACCACCGAGCCCAGTACCGCGG
CGCTCCACGAGCCGATGACCTCTTCAATCACAAACAGAATGGCCGAAATCGGCGCATTGA
AGGCCGCCGCCAGACCCGCTGCCGCGCCAATGGGAGCAAACATCCGCAGCCGCTGCCGCG
ACATGCGCAAACGGCGCGCGATCATCGAGGCCACGCCCGCGCCAATCTGCAACGAGGGGT
CTTCCGGCCCCAGCGACTGGCCGGACCCAATCGCCAGCGCCGCCGTGATGAACTTGCCGA
TCACCGTCTTGAACGAGATGTATCCGTTGTAGACATAGAGCGCGGCCTTGGTCTGGTTCA
CGCCACTGCCGCGCGCGCCGGGGAAGAGCCACACCACCAGCGACGCTACCACCAGGCCCA
CCAGCGCCGGCATATACATCAGCCGGTACTGGCCCGGATGCGGCGCCGAGCCGAGCGCCA
GAATCTTGATCCACTCATAGGCGCTGCGAAAGGCCACCACCAGCAGCCCCGAGATCACAC
CAATAAAAATGGACAGCACCAGGAACAGGCGTTCTTCGCGCGTGGGCGCAATGCGCTGCA
GGTCAAGCAGCTTGGCGCGTTCGGCCTTGGGAATCGGCGCGCTCTCGGCGGCCGCGGTTG
CGTCCTGCGTCGGCGTCATCGCTGCTCCACCATGTAGGGCGCCTGCGCAATCGTGTACAG
CAGCGCGTCGTTGCCCTGCGGAGTTCCGCAGCGATTGGCTGCGTCTTTCTCGGTGTCATA
CACCAGCTGCATCAGCATTTGCTCCATCTCGGGGTTCTGCTCCAGATCAAACAGCCGCAG
CTTCTGGGGAACCTTTGCCCAGCGGGCCGCCAGCGCCTGGGCCGCGGTCTGCGCCGCCGT
GTTCATATTCGCCACCGGCAGCACCGGCGAAGGCGTGAGCAGAGACTTTGCCTTGGCTGC
CGCGCGCGCCAGAGGATTCACCGGAAGGCTTCCACTTGCAATCTGGGGAGTGTTGATGGG
CGCGGAAGCCAGCGGCTGCAGCGCAATCGGAGCCTGGCAGTTCTCAAAGCGGTTGCGGGC
GATGCGCACATCCTCAAGCACGCGCGCCGCGCGCTCGCGAATCGTCAGATCATCGGCGGG
ATACAGCGCCAGCAGCTCCTCGGTTGTCTTCAGCTTCTGCTGAATCATCGTCTGCTCGGC
CTGAGGCTGCTGCCGGAAGGCGTGTGCATCCGTTGCGCGGTCAAGGTAATTGTGCGCCAG
GGCAAATTCGCCCAGCTCGTAGGCCGTGCGTCCGGCCCCGGCCAGCGCTGCCCAGGGCGG
ATTGCGGCGGTGCGACAGGCTGCGATAAATATCGAGTGCATCGGCCGGACTCTGGCACTG
CTCCAGCAATCCGGCAATCTCCAGCTTCAGGGCCGGCTTGTCGGGCGCATTTCCGGCCGC
GATCAGCAGTTCGGTGCGCGCGTGCGAGAACTCGTGGACCTGGATGAGGTACTTGGCCAT
TTCCAGGCGCACATCGCGCCGCCGCTCGTAGCCGTCGCCCTCCCAGGTGCCGTCCAGTGC
CGTCTGATAATAGTTGATGGCCTGCGCCTGCTGGTTCTGCCGCACGGCCAGCCGCGCCAG
TTGCAGATTCACAATGCCGCTGCCAGGTTCCTGGTCCCGCAGGGTGTTGAAGTAGGCCAC
CGCCTCCTGCGTCCGTCCGGCCTGCGCCAGCGCCTCGGCCAGCTCAATCTCGGTGCTGCG
GTCAGGAATATAGCTCAAAGCCGCACGCAGGGCCTCAATGGCAGCCTGCGACTGGCCTTT
CTGCAGTTCCATCTCGCCGCGTTGCCGCCAGCGATGCCCCAGTTCCTGCCGGTGATTCTC
AAACGAGCGGTGCAAAAGGTAGGTAAGACTCGATAAAACCACCACAATCAGAACCAGCGT
CAGCAGTGCCACCGAGTCCTGAAAGAGCAGCTTGCGCCGGGCAGCTCGCACACGGGGGGA
GAGGTGATGGGTTGGGTCGACCACAGCCATTCTTCTTTTAAGTATGGCGTAAAACTTCCA
GATCGCGAATTCCTGAAGCTCGTGGAGCGCGAAAGCAGCCCTTTGCCGCACGTTGCGAGC
CGGGCGCAATGAGGTCAGACCGGAGTACCATGAACGTTGAGACCGCCCATGACTTTCCAC
CAGACACTGGATGAAAAACAGGACGCACTCGACGCGCATCTGGCCCGGTTTGGCAGCCTG
CTGGTGGCCTATTCCGGGGGTGTCGACTCGGCCTACCTGGCCTGGCGCGCCCATCGCGTG
CTTGGCAGCCAGGCGCTGGCCGTCATCGCCGATTCGCCCTCGCTGGCGCGCAGCCAGTAC
CGCGACGCGGTCGAGTTTGCCCGCGAACAGGCCATTCCGCTCCAGACCATCCGCACCCGC
GAAATGGAAAACGAAGCCTACGCCGTCAATGGCGCCGACCGTTGCTTCCACTGCAAGGAT
GAGCTCTTCACCGTGCTCGAGGCCGAACGCGCCCGGCTCGGCTGGGCTGCCGTCGCCTAT
GGCCTCAATGTCGATGACCGCCAGGACTTCCGCCCCGGCCAGCAGGCCGCCACGGCGCAC
CGCGTCGCCGCTCCGCTGGCCGAGGCCGGGCTCACCAAGTCCGAGATTCGTACATTGGCC
GGACAGGCAGGGCTGCGCCTGTGGGACAAGCCAGCTTCCGCCTGCCTCTCGTCACGGCTC
GCCTACGGCATGCGCGTCACGCCCGAGGCCCTGCGCATGGTCGAGCAGTCCGAAGACGCG
CTGCACGCTCTCGGCTTCGCCCGCGTGCGCGTGCGACATCATGGAGAGATTGCCCGCGTC
GAAATTGCCGAAGAAGAGATGGCCTCAGCACTGAGCCGGCAGATGTTCCAGCAGATCGCC
CGCGCCGTGCGCGCCGCCGGATTTCACTACGTAGCCGTCGATTGTGACGGCTACCGCTCC
GGCTCCATGAACGAGTTGCTGCCGGTCGAACTGCTGGCCGCCGCGAGCCCAAAAGACAGA
TAAAGACGGATAAGGATTCGCAATGAAGGTTGGCTATCTGGAATGCTTCGCCGGACTATC
CGGCGACATGATGCTGGGCGCGCTCATCGACGCGGGCGTTCCCGCCGCGCTGCTCAGCGA
AACCGCCGCCGCGCTCGGCATCGGCGCATCGCTCAAAATGCACGCGGTGGACCGCAGCGG
CATTCGCGCCGCCAAGGTCGATGTCTACGCCGGCGAAGAACTCGCCGAGCACGCTCCCCA
CGCGCACTCGCACGACCATCTCCACGACCACGATCATGACCATCCCCACAGCCATGATCA
CGCGCATCCGCACAGCCACAGCCACGCGCATGGCCGCACGTGGAAGCAGATTCGCGCGCT
CCTGGAGGCCGCCCCGCTGCCCGAGCCCGCGCGGCGGCTGGCGCTCGATACCTTCGCGCT
GCTCGCCGGGGCCGAGGCAAAGATTCACGGCATGGCCGTCGAAGACGTTCACTTTCACGA
GGTGGGCAACGTAGACACCATCACTGACATCGTGTGCGCGGCCGTAGGGTTGGCGTGGCT
CGATGTAAATGCCTGGTACGCCGCGCCGGTCAACGTAGGCAGCGGATTCGTGCAGTGCGC
GCACGGGCAGTTCCCGGTGCCCGCTCCGGCCACGGCGGAGCTGCTGCGTGGCGTGCCCGT
CTATTCCGCAGGCCCTGCGGGCGAGGCCATCACGCCCACCGGCGCGGCGCTCTTGCGCGC
GTTGGGCTGCCGCTTTGAGGGCAAGCCGATTTTCGCGGCGCAGTCTGTGGGCTACGGTGC
GGGTACGCGTAATCCAAAGGACTTTCCGAACGTCGTTCGCCTCAGCATCGGGGAGGCCGG
GCAGGCGACAGCCTCATTTGCCACCGACACGGTGACAGTTCTGGAATGCGCCATCGACGA
CGCCTCGCCGCAGGTGCTGGCACACGCTCTCGAACTCGCGCTCGAGTACGGCGCGCTCGA
CACCCTGGCCACTCCGGCCACCATGAAAAAGGGCCGTCCCGGCACGCTGCTGACCGTGCT
CTGCCGCCCTGAGCACGCCGATGCGCTGGCCGCGCTGCTCTTTCGCGAGACCACCACGCT
CGGCATGCGCCGCAGGCATGAGCAGCGGCTCATCCTCGACCGGCAGATGGTCACCGTGGA
GACGCGCTTCGGCCGCATTCGCGTCAAACTCGCCTCGCACGCCGGTGAGCGCCTCAACGC
CATGCCTGAGTATGAGGACTGCCGCCGCGCCGCGCGCGAACATGCCGCGCCCATTCAGCA
GGTGATGCAGGCCGCCCTCGCCGCTCTCAGCGAGGCCGCGCCCGTGCGCCCCATTGAGGA
GACGGCATGACCCGCGAAGCCATTCTGAAGCTGCTCACCGAGGTCGCTGCCGGAGCCGCC
ACGCCCGATACCGCGCTCGACCGTCTCGCCCACCTGCCTTACGAGGATGCAGGCTTCGCC
AGGATCGATCATCACCGCTCGCTGCGGCTCGGCCTGCCCGAGGTCATCTATGCGGCAGGG
AAGACGCCCGCGCAGGTGGCCCACATCTTCGCCCGCATGGCCGACGCCGGAGCCACCGTG
CTGGCGACGCGCGCCACCGCCGAGCACGCCTCTGCCGTGCGCGAGGCATGCCCGGCGGCG
CAGTACCACGCCGAGGCCGCGATCCTCGGCCTGCATGCCGCAGAGGAGTTAGACGCCAAG
CCGCGCGAAACCTCCGGCCCGCTGGCCGTCGTCTGCGCGGGCACCAGTGACCTGCCGGTC
GCCGAAGAGGCCGCCGTCACGGCTGAATATCTGGGCTGCGCCGTCGAGCGCATCTTTGAT
GTGGGAGTGGCCGGGCTGCACCGCATTCTCGCCCAAAAGGAGTCGCTGCGCGCCGCGCGT
GCCGTCATCGTCTGCGCGGGCATGGAGGGCGCTCTGCCCAGCGTAGTCGGCGGACTGGTC
GCCGCCCCGGTCATCGCCGTGCCCACCAGCGTCGGCTACGGCGCAGCCTTCGGAGGCGTC
GCCGCGCTGCTCGGCATGCTGAACTCCTGCTCGCCCAACGTCTGCGTGGTCAACATCGAC
AATGGATTCGGCGCAGCCTACGTCGCCGCAATGATGCTGCGGGCAGGACAGGAGAAAACT
CTCAGTAATGGGCTTTAGCTTCTGCGGGTGCAACCCGCAGTTCTACGAATCCTCGCGCTC
CGGCAGCGAGTCGCTCTCATAAACCCGGTCGACGCGGTCGGACTGATCCTGCCACTTCTC
CTGTTCGCGTTGCTTCTCCCGCTGTTCGCGCTCTTCCCGTCCGTCGCTCATCGCCGCCTT
CTCCTGAGGTTCTATTTTAATTTCTAACGCCGCTCGCCGGTACCCTCGTGCCCGAGGGCG
CTTTCGGGCACAATCGAGAGCCATATCTGCTGCTTGTCGATGCTGTAGCTGACGTAGATA
TGTCCGTGGTATTCCGCCGCGCCCGGGTAGGATGCGCCGCAGGGCTTGCCCTGCGGGCCG
CACACATTGCCGTCCGCGAAGGGAACACTCCCGAGGTTTTGCCGCACCGCATGCACGCTG
CGCAGTTTGCCCGTCGCGCCGTCAAAGAGCGCAAGATAGAGCGGGTCGCGCGCGTCGGCC
GCCTCCGGCCGGTCGAGCGCATTGCCGATGACGGCAATCTGTCCGTCGTGCAGCCGCAGC
AGCGTGGTCTCCGAAGGCGAGTTAGGAATGTCCGTGGGGATGGCCGGGCTCCAGCTCCTG
CCCTCGTCGCGCGAGACGGAGCGGTAGAGCCGGTACTCACCAGACCGCGCGGGATCGGAG
GCATCGCGCCCCTCATCGCGCCACAGTCGAAAGAGCAGATCCGGATGCCGCGAGAGCCGG
ATGGCATTCGGCTCGACCATTGTGGTTCCATCGGCGGCAATGCCGTAGCCCGTCCACGCC
GAGGGCGGCTGCCCCGGCGCGGAGCCGCCCCATGTGCCGAAGCTATCTGCGGCTTCAAAG
AGCGCCGGCCCGGCCAGCCGGTGGTAGCGATAGCCCGGCGAGCCGCGCAGCGGAAGGTAA
GGCGCCCGGCTCACGCGAAACGGCGTGCCCACGCGGCCGCTCGCATAAAGCCGCGCCGCC
ACCAGCGCTTCGCCTTGTTCGTTGGTGCAGCAGCCGTATCCATTGGCCTGATCAATGGCC
GCCACCAGGTAGAGCCGGTGATGCCAGCGTACTAACGCGCGCGGATAGGAGATGCGGCGG
CCTGCATTGAGCTTTCCGTCAAAAGGGCTGGGCGGCGCAACCACCACCGTGGGCGCGGAC
CAGTGCAACCCATCCCGGCTGCTCTTGACCTCGGTGATCATGCCGCTCTCGCCTTCGCGC
CGCATGGCTCCGCTGTAGGCGACCCAGATGCGCCCGTTTCCCGCAATCGCCACGCGCGTG
TGGTGATGGTATTGCAGGCTCTCCAGGTCATCGAGCGACGGTGTATGACCGTCGGGCCCA
TCCACCTGCACGCTGCGTATGCCCTGCGCCACGGGATAAGGCCCGCGCCGCGCCGTGTTG
CCCCAGCGCAGCGTGAACGATGAGGCTTTCCGCGACGAATGCGTACGGGCCGGCACAGCC
GTGGCGCGAGCGGCGAGGCTCCCAAAAACAATCAAGCAGAGAAGCAGGCTCATGCCGGAC
ACGCCGGGACCGCGAGAAGTGCGAAGGCTCATAGCTCTTCATTCTCGCGGCCCATGCCGG
GGCGGATCAAATGTTTCCAGTCGGCTCTCCATCCGGGCGTCAGAATGCGCAGCCGCCCGT
GCCGCTATTCCGCGTCCCCTTTTGGCTGTGACGCACCGCGTTGCCACCTCTTGTTACCGG
ATGTTAGGTTGTTCGCGTCAGCATCCAGACACATCTGAAACAAATTGAGGGATCACCAGC
ATGCAGGCGAGCTACAACGGAGTGTCGTTGCCAGAGGGCGGCCAGCCCATCACCTATTCC
GGCGGGAAGTATACGGTTCCCGATCATCCCATCATTCCTTTTATCGAGGGCGACGGCACC
GGGCGCGACATCTGGCGGGCCTCGCAGCGCGTCTTTGATGCTGCGGTGCACAAGGCTTAC
GGCGGCCAGCGCTCAGTGAAGTGGTTTGAGATCTTTGCCGGCGAAAAGGCTTTTCGCGAA
TTCAAAACCTGGCTGCCCGATGACTCCGTAAAGGCCGCGACCGATCTGCGCGTGAGCATC
AAGGGCCCGCTCACCACGCCGGTGGGCGGAGGCATTCGCTCGCTCAACGTGGCGCTGCGG
CAGATCATGGACCTTTACGCCTGCGTGCGCCCCGTGAAGTACTACGCCGGCGTGCCCAGC
CCGGTCAAGCACCCTGAGAAGCTCGACGTAGTGATCTTCCGCGAGAACACTGAGGATGTG
TACGCGGGCATCGAGTTCAAGCAGGGAACGCCGGAAGCGAAAAAGCTCATCGACTTTTTG
AACGATGAAATGCTCAAGGGCGGCAAGAAGAAGGTCCGCTCTGACTCCGGCGTCGGCATC
AAGCCCATCTCCATCACCGGCACCAAGCGGCTCGTGCGCTACGCCATTCAATACGCCATT
GAGAATGGCCGCCGCTCCGTCACGCTGGTGCACAAGGGCAACATTCAAAAGTTCACCGAG
GGCGCATTTCGCGAGTGGGGCTACGAGGTCGCGGTGGAGGAGTTTCGCGAGCACGTCGTG
ACCGAGCGCGAGAGCTGGATTCTTGGCAATGCCGAGGCCAACCCCGGCCTCACCGTCGAG
CAGAATGCCGCCATGATTGAGCCGGGCCTCGAGTTCGGCTCAGAAGACTTCCGCAAAGAC
CTCTATGCCGAAATCAAGGGCGTGCTCGACAGCATCGGGCAGTCGCACGGGGCGGGGAAG
TGGAAGCAGAAGATTCTCATCAACGACCGCATCGCCGACTCCATCTTTCAGCAGGTCATC
ATCCGGCCCGACGAATATGACATTCTGGCGTGCCCCAACCTCAACGGCGACTACATCTCC
GACGCCTGCGCGGCGCAGGTGGGCGGCCTCGGCATCGCTCCCGGCGCGAACATTGGCGAC
GGCTACGCGGTCTTTGAGGCCACGCACGGCACCGCGCCCAAGTATGCGGACAAGGACGTC
ATCAACCCCGGCTCGGTGATGCTTTCCGGAGTCATGATGTTTGAGTTTCTCGGCTGGAAG
GAAGCGGCCAGGCTCATCGAGTCCGCCATGGAAAAAACCATCCAGCAGAAGCACGTCACC
TATGATTTTGAGCGCCAGATGCCCGGCGCCACCAAGGTCAAGACGAGCGAATTCGCGACG
AAGATGATCGAGAACATGTGACAGCACCCCACGAACGAGGACGCGTTCGTGGGGCCCTCG
GGACGAGCCGTCCATGTCTGTTTGCCAATTCACAAAAAACGGGGTGCCCCACGTCCGTCT
GTTCGGACGTGGGACGAAAGAGTCCGGATGGCCAGGGGCTTTGTGTCGGTCAGATTCTCC
GGAACCCCAGCATTTTTCCGCACAAACCACCTCACGCTGCACGATCCCGCAGAACCTTGT
TTAATAGAGAGTTGAGGCTTGCCCCAACGGAACTTCATCCTCACCCATTGACCAGCGGCT
CATGCCGCGGACCATTCTTCAACGAAGGAGCATCATGCGAAAGAAAGTCACCATTGTAGG
CGCGGGCAACGTGGGCGCCACGGCCGCTCACTGGATCGCCGCCAAGGAACTCGCCGACGT
CGTACTGATCGACGTGGTCGAGGGCATTCCCCAGGGCAAGGGCCTTGACCTGCTCGAAGC
CATGCCGATCGAGAAGCGCGACAGCCACATCACCGGCACCAACGACTACGCTGACACGGC
GAACTCTGACATCGTGGTGATCACGGCAGGCATTCCGCGCAAGCCCGGCATGAGCCGCGA
CGATTTGCTCGCGACCAACTACAAGATCATGTCCGACGTGGTCGGCAAGGTCGTCGCCGT
TTCGCCGAACTGCATCATCATCGTCGTCTCCAATCCGCTTGATGCGATGGCGCAGGCCGC
CTTCCGCCAGGCGAAGTTCCCGCGCAACCGCGTCATCGGCATGGCCGGCGTGCTGGATTC
GGCGCGCTTCCGCACCTTCATCGCCGAGGAGCTGAAGGTTTCGGTTGAGAACGTCACGGC
CTTCGTGCTCGGTGGTCATGGAGACACCATGGTTCCGCTGCCGCGCTTTTCCACCGTGGC
CGGCATTCCCATCACTGAACTGATGCCGGCTGAGCGCATTGAGGCGCTCGTGCAGCGCAC
CCGCGACGGCGGTGCTGAGATTGTGAAGCACCTCAAGACCGGCAGCGCCTACTACGCTCC
TTCGGCAGCCGCCGTCGAGATGGTCGAGGCGATTCTCAAGGACAAGAAAAAGATTCTGCC
CTGCGCCGTCTATCTTGAAGGCGAGTACGGCATTGACGGCTACTTTGTCGGCGTGCCCTG
CAAGCTCGGCAAGGGCGGCCTGGAGCAGATCGTCGAGATCAAGCTCACCAAGGAAGAAGA
TGCCGCTCTCAAGAAGAGCGCCGAAGCCGTCAAGGAACTCTGCGCCGTCATCGGCGTCTA
GGGACTGGCCGTTCAGGCACACGCGCCTGACGCCGCAAAAGCGAAAGGCCCGCCTCGCGC
GGGCCTTTCGCTTTTGCAAAGCGCAATCAGCGCATTAGCACTCTTTGATGCGCAGGCCGG
GGAAGTCCGTTCGGTAGCGGCGTTTATCAAGCGTGAGCAGGCGGTCCGCCATCCAGGTGG
CATGAGCGCCGATGATGAAATCAGCAGGGATGCGCTTGGGAGATCCATCGCCCAATTGAC
GGCGGCGGATGGCGTATTGAGAGTACGCATCGGCTGCAAAGTCCCAGATTTTCTTTGGAA
GCTCCCAGTCCACCGCAATGCCGGTATCGACGAGAAAGGTCTGCACCTCTTCCACTGTTG
CGCGTGGATGGGCACACAACTCGATGTAGACAACCGGGCAAATGACCAGGCTGCCCATGT
GCCGCGATGCCTGCAATTGTTCGAGGATTTCGGAGAGATTCGATTCTTTCGTCCAGATGG
CAGAGATGATGTTTGTATCGACCGCCGTTCTCATTTGACCTCGGGGTCTTCGTCGCGCAT
CTCGCCGATCCAGGCATTGATTTCCTCGCGGTTCTTGAACGCAGGAAAAGCGCCAACCCA
AGCCCTGAAGGGATTCTCTTCATCCTGCGCCGGCTTGAGCACCGTCTTGTCGTCTTCCAC
CACAAACTCGACGCGATCGCCCTCTTTGAGTCCCAGGCGAGTCCGAATCTCCCGGGGAAT
GGTGACCTGTCCCTTGCTGCTGACCGTGCTGGTGAGTGCCATGGCTCGTGTGCCTCTGGG
GTAAAGAATAGCATTCTTTACCAGCCGGTAAAGAATGCCAGCCAGGGCATCTGATCACCC
TCAAAACGACGTCCCGCCGCCGCTTCAGACTACTTTCACCCCCAATTCAGTGCCATTTCA
GGCCCATGTTGAAAGATAGCCCTCAAGGAGGAACTGATGAAAATCCAGTTCAACACTCTC
GCGACCGCATCTTTGGCGCTTGCCCTGGCAGCCGGTGTTTCTTACGCGCAGGAAGTCCAC
ATTCCCTTCAGCCAATTGCCCCCGGCCGTGCAGCAGGCGGTCCAGCAGCAGAAGAGCCAC
GGCGCGACCGTGCGCGGCTACGTCAGCGACCGCGAAAATGGCCGCACCGAATACGAGGTC
GAGACCATCCGCCACGGCATGACCCGCGACATCTCCATTGACGCCGCCGGGCATGTGCTC
GAAGTCGAGCAGCAGGTTCCGCTCTCGCAGGTGCCGGCTGCCGCCAAAGCGGCTATCCAG
AAGGGCGCTGCGGGCGGGCACCTGATCCGCGTGGAGAAGGTCACCAGCAGCATGTCCTCA
GAGGTCGCCTATGAGGCGGGCATTCGCGCGCATGGCCGCTACCATGAGGTACGCGTGCAT
CCCGACGGTTCGCCCGCGCCTGAGTCTGACTGACCCTGCTGCCACCGCTGTCCCAACAGC
AAAAGGCCCGCTTCGCGCGGGCCTTTTGTGCCGTGGCGGCGAAGCCGCCGCCTGAACGGT
TAGACCCGCTCGATCACCAGCGACTCAATCACCACATCCTTGTGCGGCTTGTCCATGCCG
TTGCGGGCGACCTTGGAGATCTTGTCCACCACATCCTGCCCTTCGACCACTTCGCCAAAG
ATGGTGTGGCGGCCGGTCAGCCACTCGGTCGGGGCCACGGTGATGAAGAACTGCGATCCA
TTGGTGTTGGGCCCGGCATTGGCCATGGCCAGCTTGCCCTTGGCGGTAAAGCCGTGCGGC
GAGCCCTTGGTTTCGTCCTCAAACTTGTAGCCCGGGCCACCCATGCCGGTGCCGGCCGGG
TCGCCGCCCTGAATCATGAAGTCAGGAATCACGCGATGGAAGATGGTGCCATCATAGAGC
TTCGTCTTGCCCTTCTCCCTGGTGATGGGGTGGGTCCATTCGCGGGTGCCTTCGGCCAGC
TCCACAAAGTTGGCGACAGTCTTGGGGGCGTCCTTCTCAAAGAGGCGGCAGACGACGGTG
CCTTCGCTGGTATTGAAGACGGCGTAAGTTCCAGATGTACGTGACATTTATCGTGACTCC
TTCAAGTTCTGGTTTCAGAGTTGCGGGTTGGAATTCTGAGGCTGCGGCGCAGGAGCCGAG
GGGGTGCTGTCGGCGGCGGGCGGCGGCGGAACCGGTTGCCCGGCAGGGACTATCGTCACC
TTGTCCAGTGTCACCGGCTCCAGCGGCTTGTTGCGCTCGTCGCGCGGCACATCGGCGATG
GTCTCGGCCACCAGCACGCTGCCCGGCGTGCACTGCCCAAAGATGGAGTAGTGCTGATCG
AGCTGCGGCTGTGGGGCCACCGTGATGAAAAATTGCGAGCCATTGGTGTTGGGCCCGGCA
TTGGCCATGGCCAGCCGGCCCGGCACGTCAAAGTTGAGGTTGGGGTTCAGCTCATCGTCA
AACTGGTAGCCCGGGCCGCCCATGCCCGTGCCGAGCGGGTCGCCGCCCTGCACCATGAAG
CCCGGAATCACCCGGTGAAAAATGGTGCCGTCATAAAACGGCTTGCCATGCTCTACCTTT
CCGGTCGCGGGATTGGTCCAGTCCTTCGTGCCCGTCGCGAGACCCACAAAGTTGGCGGCC
GTTTTTGGAGCCAGCTTGCTGAAGAGCCGGCAGGTCATGCGGCCCATGCTCGTGTCAAAC
ACTGCCGTGGGTCCGGTGGGCTGAGGCGAGGGCGGCGCAGCCGGTTCCGCTCCGGGCGCT
TGCACACCGGGCGAGTCGGGCAGCGAAGACGAATTGCCGCCGGCGGGCGTCGTGCTCTGC
TGCGAGCTTTGCGTCGCCTGATTCTGTTGGTCCGTCTGGCTGTTGGTGGAGGCAGGCGTC
TGCTGGGCATACACAGAGGCGCTCAGCACCAGCGACGCAACGGCAAGCAGCGTATAACGA
GGGATTCGATTCATGCGCATCAACTGTTCAGGTTATAGGATCACCCTCGCGCATGGCCAG
CCGGGGCCCGCCGCGAAGCGTCTGCATTCTGGCTGCGAAGCGCGCACATCGCCGCCGCGA
AGCCTGACAAAAGCCGGATGCCGCCCCGCCGGAGGCCTCGCGTGTCCCATCCTTGCCTCA
CTCGTCGCCGTTCCTGTTTCGAGCGAATCGGGAGTATCTGCGTCTTATTTCTTCAGAGCA
TCGTCTTATTTCAGCAAAAGCAGCGGATCACTCTATCTGTCGCCGAGTTATCCACCACTT
ATCACCGCAGTCATACTTGTTTATGAGGTGCAGGATGAAATCTGGTTCTTCCAAGGCTTT
CACACAGGCCATGAGCCATGCCCGTAAGTCCGCTGTTTTCGCGCTGTTGCTAGGGGTGGT
CTGCGTCGGCTCCAGTGCCGTGGCCCGCGCTCAGGCGAGCGCTCCGGCCCAGCCGGAGCA
GAAATCGATCCATCTCATATTTCTCCCCAACGCCGCTTCCCGCAATGACACGGCTTACGT
ATACGATGCCGTCAGGAACATGTTTCCGCATGATTTGATCTATATGGTTCCTTCCGAGTA
CACGATTATCATGCGCAGCACCGAGCAGGACTATGAGATGGCCCGGCAGATGGTCGACAA
ACTCAGCCAGGCGAGGAGGGTCTTTCGTCTCACGTACACGCTGGTGCGCTCCGGCAGTGG
CGCGGCCTCTGGACAGAAGAAGCTGACCCTGACCGTCGCCGTGGGCAATCATGCCTCGCT
CAAGCAGGGAGCGAAGGTTCCTATGATCACCGGCAGCTACACCACATCTTCAGGAGGCTC
TCAGAGCGTCTCCAACAACCAGTGGCAGTACATCGATACGGGCATCAATATCTTCGCGGA
TCTCAATGGCACGGCGAGCAGCCTTATCCTCCACTCCAAGGTCGAGGAGTCCGGGGCCGA
GCAGGTCCCCCCCCCCGCCTCCGGCTCGGCCCTGGTGCTCCTGCATACGACGCTCGATAG
CACGACCCTCCTCACGCCGGGCAAGCCGCAAGTCATCGGCTCGCTCGCGCTGCCCGGCAG
CGGCGAACACGAGCAGATCGAAGTCACCGCTCAGCCGGTACAGTAGCTACCCCAGGATCA
GGAAGGGCCGAATTTGCATTCCTGCAATGCCGGCCCTTTCCGCTTTTCTCCCGGTCAACA
CTCCTCACGCGAATCCTGCTTCAAAAAGTTCGCGTACCGGCGTAAATTGTCAGGCATGCC
TTGCACCGAAGCAGATCTGCGGCGTGCTTTGGAAAACGAAGAGTTCTACCCCGTATTTCA
ACCCATGGTTGAGATTCGCACGGGGCAGCTTGCGGGCTTTGAAGTTCTCGCTCGATGGAA
TTGCCAGGGGCAGGAGATTTCTCCTGAGGTCTTTGTTCCTGCCATTGAGTACGCCGGGCT
CATCAGCCCCATGACGCAGGTCCTCACGCGTAAGGTCTTCGCCTGCGCGGCGCTCCAGCA
ATCGCGCGCGCTGCTCTCGCTCAATATCTCAGCCCGGCAATTGCTTGATCCTGACATGCC
GCGCCGCGTCGAGCGTCTGGCCAGCGAATTTCAGTTTCCGCTGCATCGCCTGACGCTCGA
GCTCACCGAGAGCGCCCTGCTTGACAATCTGGATCGCGCCGCCGCCGTGGCGCATGATCT
CAAGAGCCTCGGCTGCCGCCTCGCGCTCGATGATTTCGGCACCGGCTACTCCAGCCTGCG
CCATGTGCATGCACTACCGCTTGATGAAATCAAGGTAGACCGCAGCTTTGTCGAGAGCAT
GGCGGTGCGGCGTGAGAGCCGCGCCATTGTCGCCTCTGTGGTGGGGCTGGGGCAGGGCCT
CAAGCTGCTCACTGTGGCCGAGGGCGTCGAAACGCAGGAGCAGGCCGAGATGCTCTTCTG
GATGGGCTGCGATCTCGGGCAGGGGTGGTTCTACGGGCATCCAGTTCCCGCCGATGAATT
GCCAGATCTGCTCGACCGCCGCATCTGGCCGCTGGCCGTCTCGGTGCAGCCCATCGAGGG
CGCATCGCATATCAGCCTGGAAGCTATCGCTCCGCACCGCATGGCACAGTTGCAGGCCAT
CTACGACGGTGCGCCGGTGGGGCTTTGCTTTCTCAATCAGGAGATGCGCTACGTCAGCCT
CAATCGCCGCCTCGCCGAGATGAACGGCGCTCCCGTCGCGGCTCACATCGGGCGCACGGT
CGAGGACGTAATCCCCGAGGTCTTTGCGCAGGTGGAGCCTTACATTCGCCGGGCGCTGGC
GGGCGAGCCCATGAGCGGCGTGGAGTTCAAAAAGCCTGGAGTGGGCAAAGATGGTGCCGA
CCAGATTCTTGTGGGTTCGTATCGGCCGGTGCGCGAGAGCAATGGAGATGTGGTGGGTGT
CTCGGCCGCCATCACCGACATGACGCTGTACAAGCGCACCGAGCAGGCGCTGCTGGAAAG
CGAGACACACTTCCGCCACATGCTGCAACTCGGGCCGCACGTGCCCTGGGTCGTGAATGC
GCAGGGCGGCGTGGTCGAGGCCAGCTCCCGCTGGGAAGAGATCACCGGCCAGCCCGTGCC
GGCCGCCCTCGGCGATGGCTGGATGCGGATGCTGCATCCGGACGACATAGCACCCACGCG
GGCCGCCATCGACGCGTCACTCAAGAGCGGGCATCCCATCGATATTGAGTACCGCGTGCG
CGACCTTAAGGGAGCGTGGCGGCGCATGCGCTCCCGTGGATCGCCGCGCTTCGGTGACGA
GGGTCACGTGCAGGGCATCTATGGCGTTGTTGAAGACATTGAAGAGCACCGCAAAATGTC
AGAGGAACTACAGCGCTGCCACGCCGAGTTGCGCGCGGCTCTCAACTCCGCGCCGATGGG
CATGATTCTGGCCGATGGCAGCGATGGCGCCATCACGCTCGTCAATCGCCGGGCCCAGCA
GATCTTCGGCACAGGAGCCTTTCCCGGCCAGAAGTTCACACAATACCTGCGCATGCAGGT
GCGCGACGTGGACGGGCAGCTGCTCAAGCTGGAAAAATATCCGCTCGCCAAGGTTATTCA
GCACGGCCAGCCCACTGAGCCTCGCACCTATCTGCTGCGCCAGCCCGACGGCATCATGGC
GCAGATCGTCATTTCGGCGCGCCCCATTTATTCCGATGCAGGCGAGCTCATCGGCGGCAT
GATGGTCGTGCGCGAGCCCGGCCTGCCCGATGACAAGGAGGCCGAAGAGATGAGCACGCT
GTATGAGGGATAGCCAAAGCGCGTCCCCCGCCTTCGAGTTATCTGTCGATCAAAAAGGCC
ATCTTCGAGGCTTGGAAGAAAGCCTTCTGCAATCCGCCGTGCGCAAGAATGCGGCAAAGG
TCGCAGAACTGCTTGCGGAAGACTTCCGCGAGTTCGGCAGCTCGGGCCGCGTTTTCTCAA
AGGCAGAAATCCTCGCCGCGCTGCAAAGCGAAGATACAGATCATAACTGGTCGCTGGATG
ATTTTGCGGCCACGCAGCTCTCCGAATCCCTCGTGCTCGTCACCTACCGCGCCACCCGGA
CAAGCGATGACTCGCCTCCCGCGCAGTCGTTGCGCAGTTCCTTATGGGCTTTGCGCAATG
GCCGATGGCAAATGATCTTCCATCAAGGCACAAGAATCCCGCCCTTCTGAGGCGGGATTT
TTAGATGCGCGGTCCGCAGGCAGGTGCCAGCCTTGGGCTCTCCACCCGGTCGCCGGTTTG
ACAGAATCTATCAGAGGATTTCTGATACCGCCAATATTTATATGACTGCGGTTACTTCAA
TTTAGCGCAAAGCTATCACAAGTGTGATCTCCGCTACTTATGAGCGCCAATTTGCCCTCG
CATAATGGCCCCTGGCATCCGTGCGCCACGGATCAGGGAAAGGTAGGTGTCTTCATGAAG
CCCATATCGAGGATGATGGCCGAATACAGTCAACTCTACGAGATACTGGACCCCGGAGAT
TTCGCATATTTGCTCCTGCAAACCGCGCATCATGCGCCCGAGATATTAAAGACGCATAAG
CTGACGGCTCTGGATGCTGCCATGAGTAGAGACTTGATTGTCCATTACCGGAAGCATGAC
GTGGCCATTCCCGTTGCGCAGATTGACGGACTGCTGGCAGGGAAGAACGACAACCCCACT
TTTGGCAATGTGCGGGAAATGTGTGGGCGCGACTGTTACCTGGCTCCCATGAGTCTTCCC
GCGTCTGCGGGAGCCGTGCTCGATTTGGGGGCCAACCGCGGATTATTTGGGCTGCTCGCA
CTTGTAACCATGGGTGCTGAGTTTGTTGTGGCAGTCGAACCTGTCGCGCATTATGAACCC
ATCCAGAAGTTGCTGATTCGCGCAAACGGATTTTCACCAACGTGCACCGTACGTTACAAC
CGGTTGATCGGCAGCCCGGCGATGGAGAGGCAGAATCCTTCAAATTATGTATCCGTGAAT
ACTGTTGTGAAGGAACAGGGCATCCAGGGAATTGGATTTGCCAAAATCGATATTGAAGGT
TGCGAAAAGGATCTGTTCAGAGAGCCGGAATGGCTGGCCCTGGTCGATAATCTCGCCATG
GAGTTGCACGGCCATATGGCCGGGGACCTCTCCTTGATTCCGCGTGCCCTGACCGAGTAT
GGATTCGCGTACAGGAGCACCGGACAATCGGGAGAAGAGGCGCCACTCGAAAAGTCGATG
TTCTTGTATGCATCGCGTACCGGATCACTTCATCCTCGCGCCGTGAATGTGCATTAGGCA
CGGAGTGATGCCAGGCGGCGAAGGGGCGCTGTAGGAGCCCGCCGAGCCCATGCAGCTTTC
CTGGCCGGGTGCACGGTCTATTAGCCGGGCAAAAAAAACCGGCCATCTCAGGCCGGGATT
TTTTCGTTTCCATTGCAGCAGGGAAGCGTCAGCCCTTCGCGCTCCATCCCGCCGTCGGCT
CCACCACCTTGATGCGGTCATCGCGCTTGCGCACGTTGGCCACGCGATAGTCGCGGTTCA
TGGTGGCAATCACTTCCTGTTGAATCTCCTTGGGGCAGGCCGAGGTGCATTCGCCAATGT
TCGTGCAGCCGCCAAACGGCTCCACGCTCATCTGCGCCACCATGGCGAGGGCGCGGCGAT
CCTGCTCGGGCTTGCCCTGCGGCAGAATGCCCAGGTGAGTAATCTTCGCGCCCGTAAACA
GCGACGCCGAGGCATTGGGGCAGGCAGCCACGCAGGCACCGCAGCCAATGCAGGCGGCGG
CGTCCATGGCGCGGTCAGCGATGCCTTTGGCCACAGGAATGGTGTTTCCATCCGGCGCAT
TGCCCGTCGAGACAGAGATATATCCGCCCGCCTGGATGATGCGGTCGAGCGCCCGGCGAT
CCACCACCAGATCTTTCACCGAAGGGAAGGCCGCCGCCCGCCACGGCTCAATGGTCAGCT
CTTCGCCATCCTTGAAGTGCCGCATGGTGAGCTGGCACACCGTGGTGGCGCGCTGCGGAC
CGTGCGCGATGCCATTGATCATGAATCCGCACGAGCCGCAGATGCCCTCGCGGCAGTCAT
GTTCAAAGGCCACCGGCTCTTCGCCCTTCTGCATGAGCGATTCGTTGAGCACGTCGAGGC
ATTCCAGCATCGACATCTCCGGGTTCACATCGTCCAGGGAGTAGGTGACGAATCTGCCTT
TTTCGTCCCGGCTCTTCTGACGCCAGATTTTCAGGGTCAATTTCATCTACTTATAGCTCC
TCTGGCTGGGGTGAACGTACTCAAACTCCAGCGGCTCTTTCGTCAGAGTCGGCGCTCCGT
TGGGGCCGTTGTAGCCCCAGGCCGCCACGTAGGAATAGTTCTCGTCATCGCGCTTGGCTT
CGCCATCCGGCGTCTGGTACTCCTCGCGGAAGTGCCCGCCGCAGCTCTCGTTGCGGTTGA
GCGCGTCAATGCACATCAGCTCGCCCAGTTCGAAGAAGTCAGCCACGCGCCCGGCCTTTT
CCAGGCTCTGGTTCAGGTCTGAGCCCGAGCCCGGCACATTCACGTTCTGCCAGAACTCCT
CGCGCAACGCGCGAACCTGCTGGATACCTTTCTCCAGCCCCTGCGCCGTACGCGACATGC
CGCACTCGTCCCAGATGATCTTGCCCAGCTCGCGATGGAACGAGTCCACCGTGCGCTTAC
CCTTGATCGAGAGCAGCTTCGAGATCGACTGTTCCACGCCGCCCACAGCTTCCTTCACCG
CCGGATGCGACTCATCGACCTTATCGAGCTTGTGGTTGGCGATGTAGTTGCCCACCGTGT
AAGGAATGATGAAGTACCCGTCCGACAGGCCCTGCATGAGCGCGCTCGCGCCCAGGCGGT
TCGCGCCGTGGTCAGAGAAGTTGGCCTCGCCCGCCACAAACAGGCCGGGAATCGTGCTCT
GCAGGTAGTAGTCCACCCACAGGCCGCCCATCGTGTAGTGAATCGCGGGGTAAATGCGCA
TCGGAACCTTGTAGGGATTCTCGTCCGTGATGCGCTGGTACATATCAAACAGGTTGCCGT
AGCGCTCGCGAATCACGTTCTCGCCCAGCCGCTGAATCGCGTCGGAGAAGTCCAGATACA
CGCCCAGCCCCGTCTCGCCCACGCCGCGCCCTTCGTCGCACACATGCTTGGCATTGCGTG
AGGCCACGTCGCGCGGCACCAGGTTGCCAAAGCTCGGGTAGCGGCGCTCCAGGTAATAGT
CGCGCTCCTCGGCCGGAATCTGGCTCGGCGGTCGCTTGTCGCCCTTCTGCTTCGGCACCC
AGATGCGGCCATCGTTGCGCAGCGACTCTGACATCAGCGTCAGCTTTGACTGGTAATCGC
CCGACACCGGAATGCAAGTCGGGTGAATCTGCGTGAAGCAGGGATTGGCAAACAGCGCGC
CGCGCTTGTGCGCGCGCCAGCTTGCCGTCACGTTCGAGCCCTTCGCATTTGTGGAGAGGT
AATAAACGTTGCCGTAGCCGCCGCTGGCCAGCACCACCGCATCGCCAAAGTGAACGCTGA
TTTCGCCCGTCACCAGGTGACGCGTCACAATGCCGCGCGCATGCCCGTCCACCACAATCA
GGTCAAGCATCTCGGTGCGCGGAAACATCTTCACCGTGCCGGCCTGTATCTGCCGCTCCA
GCGCCTGGTAGGCGCCCAGCAAAAGCTGCTGGCCTGTCTGCCCGCGCGCATAAAAGGTAC
GCGAGACCTGCGCGCCGCCAAAGGACCGGTTCGTCAGCGCTCCGCCGTACTCGCGCGCAA
AAGGCACGCCCTGCGCCACGCACTGGTCAATGATATTCACGCTGTTCTGCGCCAGCCGGT
ACACATTGGCTTCGCGCGAACGAAAGTCGCCGCCCTTCACCGTGTCATAAAACAGGCGGT
ATACGCTGTCGCCGTCGTTCTGGTAATTCTTGGCGGCGTTGATACCGCCCTGCGCGGCAA
TGGAGTGCGCGCGGCGGGGCGAGTCCTGAAAGCAGAAGCACTTTACGTTGTACCCCAGCT
CGCCCATCGAGGCCGAGGCCGAGGCTCCCGCAAGTCCCGAGCCAACTACCAGAACCGTGT
GCTTGCGCTTGTTGGCCGGGTTGACCAGCTTCATGTCAAAGCGGGCCTTGTCCCACGCCT
GTTCAATCGGGCCAGAAGGAATATTCGCGTCGAGTGTCATTACTTGATTAGCCCCGTGAG
TACGCTGATCGGAATCGAAATGTAGCCCGCCATCAGAATGACGGCAATCCAGAGCGCCAG
CCGCTTCAACGCGGCTTCCCGCGCCTTGGTGTGCGGCAGGCCAAAGGACTGCAGCATGCT
CCACAGACCATGCCTCAGGTGCAGCCCAAGCAGGCAAAGCGAGAAGATATACCAGGCCGA
GATCCACCACACCGAGAAGCCGGCCACCACATTGTGGTACACCTGCCCGCGAACGAACTC
GGAACCCGGATGAATGTACCCGGCCGTGAACTCCAGTAGGTGGAAGATGATGAACGCCAG
CACAATCGGCCCGCTCCAGTACATGGTGCGCGACGCATAAGACGACGACGTCGCCTTCTT
CTGCGCATAGCCGACCGGACGCGCCTTCCTCTTGCGCGACCACAGTTGCGCCGCCGCTTC
AATATGCAGAATCACCGAGACGAGAAGAACGCTGCGAATAATCCAGAGCAGGCTCTCGTC
ATAATGAAGGAATGCGGCATAGGCGTTGTAGCGTGCCGGCCCTGCATAAATCAGCAGGTT
GCCCAGAAGATGGCCCACCACAAAGAGGATCAGAATGACCCCCGTCACCGCCATGACAAT
CTTTTTGCCGTTGGTGGACCGGAAGAACCCCGGGGCCTTGGTTGGAGTGACTGAGACTGC
GCTCGTGCTCATTGAATTTTCCAAACCTGATTGAAATGAAGCATATCGTGGCCAGACCCT
CGCCGAGGCCCGGCTTGACGCCGGTTCCGGCACGAATGCTCTGAAACTTCATGGCCTGCG
AGGCGAACGCCGGTGCAGACGGTGAATGGGGCGCCCTGGTCTGCCTGATTTTGGTTCAGG
GAGCCGGGCTGTCTGAAATCAAGCGGGTAGAACACTCATCATTATTTGTTCCCGCCCTCG
CATGCGTCAAGGAAAGGGATTCAGCCCACTCGAAATTCACCCATTACTTTTGCGCAAATC
CACACCAGCCCGCGCTCCCACAAAAAGCGGGTGCCCCACATCTCAACGAGATGTGGGCTT
TTCCTGAACCACCGAATAAGCCGCAAACGAAAGGTGTCATTCTGAACCGCGCAGCGGTGA
AGAATCCCGGCAATCTATCGGGCACAAACATCGCCTCAGGTTTCTCCCACCATGCCGGGC
ACCCACATCCCGAAAAGATATGGGTGCTCCCCTGAACCACCGAATAAGCCGCAAACGAAA
GGCGTCATTCTGAACCGCGCAGCGGTGAAGAATCCCGGCGATTTTGCAGGCTCAAACGCC
GCCGGGAGTCTCTCCCACCATCCCACAAAAAGCGGGTATCCCCCATCTGAACGAGATGTG
GGTTTTTCCTCACCCCGGCAGCCGGGCCAGCAATACCCGCAGCGCCGCGCCCCGATGGCT
CAGCCGCAGCTTTGTCTCCAGATCGATCTCGGCCATCGTCTTTTCAAGCTCCGGCAGATA
AAACAGCGGATCATACCCAAATCCGCCCGTCCCCTGCGGGACCCCAAGAATCTCGCCTGC
CACCTCACCCTCCGCCGAGGCAATCTCCACGCCATCCCGCGCCACCGAGAGCACGCAAAC
ATACCGCCCCGCGCGATCCTCCACTCCCCGCATCCGATCCATCAGCAGCAGGTTGTTGCG
CTCATCGGCTGACAGCGGGGAACCGGGCAGGTACTCGGCATCCTCGGCAAAGCGCGCCGA
CCGCACCCCGGGCAGGAGCCCAAGCGCCCGCACCTCAAGGCCCGAGTCGTCGGCCAGCAC
CAGTCCTCCCGGCCGGCACCGGCTGTAGAACTCCGCTTTCAGGCGCGCATTCTCGGCAAA
GGTCGTCCCCGTTTCCTCAGGGGCATCGATCTCCGCCAGTCCCGGCAGGGGCAAAATTTC
CGTCGCGGTATGGCCGGCCGCCACGCGAAAATCGCGCAGCTTACCGGCATTCGAGGAGGC
AACATAAAGAGTCAGAGCCATCCAGAACAGACTACCCGCTTCTCCTGTTTTGAGCGGCGT
CCAGCATCGTTTCCGTCGCCCAAGCTCTGTCATTTCGACCGAAGCAGGACAGTCCGATCG
TCCTGCGAAGCAGAGAAGCCCGTACTCCGCCCCCGCCATTTGGCTGCCGGAAATTACCCC
TGAAATTGCTACTCTGAAATCAGGAGCAGGCACAAAAACCCGCTCCAGCCACCCGCAAAA
ATAAAAATGTGAATTTCGGTTCACATTTCTTGGCGCGCCGAATCAACAAGTTGCCGGCTT
TCCAGAAAAAAACACCGAAAAGCGAATCCGGATTCACATTTTATTTCTGCGCCTTTGCTG
CACCTTTCCTGTGTCAATCATTACGAAGGTCACTCAGCCGCCCCTGCCGGTTCTGCTCCT
GCTGGTAATACTCCAGGTCGCCGCGCAGCGGGCACTGGGCGCAGTTGGGCGTCCTGCCGC
AGTGGGCTTTGCCCACCTGCACCACCAGTGCGTGAAACTCGTTGCAATGATCGGCCAGCG
CCGCCGGGTCCGTCTCCTCGGCAAAAGCCGCAAGCGCAAGCTGCTGTACCTCGGCATAGC
GGACGCGCTCCGGCGCGAGCCCATGCCGCACCACCACGCGGCGCAGATACTCATCCACCA
CCATCGCCGGCTGGCCCAGGGCATAGAGCAGAATGGCATCCGCCGTCTCCGGGCCGATGC
CCGTGATGGCCAGCAGTTGCGCGCGCGCTGTCTCTGCCGGGGCCTCGGCGAAGCGTTCCA
GCGAGCCGCCATACTCGTTGGCCACCAGCTCTAGCAGAGCGCGCAGCGTCGCCGCCTTGC
GTTGCATGAAGCCCGAGGGGCGAATCAGCTCGCGCAGCTCATCCTCCGGCAGCGCGAGCA
GGGCATCGAACTGCAGCAGGTCTCGCGCCCGCAGGTTGGCCAGCGAGCGCTCCACGCTGG
TCCACGCCGTGCCTTGCGTCAGGCAGGCCCCCACCATGGTTTCCAGCGGTGATTCTGAGG
GCCACCAATGCTGCGGCCCATACGCAGCGGCGAGGGTGTCATAAAGGGTGCGAAGACGGG
AAGCGGCAGTCATAGCGGGTCAGAAGACTATTCTCCCATCCCTATGATTGCCGGGTGCCT
GTAGAAGGTCAAGAGGTTGTTCCTTCTTGGGATCGGCTGCTTGGCGGTTTGTAGTTGAGG
CTACCATGAGGTCTTTCGTGGTTGTAGTAGTGGATCCAGGACTGCAAGTGTTGATCTCTC
TGGCTGGAGTCGGTCCAGTGTTTGGCGTAAGCCCATTCGCGCATGGCTGTCTGGATGAAG
CGCTCGGCCTTGCCGTTGGTTCTGGGGGTATAGGGCCGAGTGCGGCTGTGTTTGATGGCC
ATCTGCTGGCAAGCCTGACGGAACTGGCGAGAGCGGTAGCTGCTGCCGTTGTCGGTCAGC
AGCGCGCGGATGCCGATACCATGGCTGGCGAAAAACTCAACCGCCGCGTGCAGAAAACCG
ATCGTGGTTTCCGCCTTCTGATCGGCCAGCATCTGGGCGAAGACCATGCGCGAGTGATCG
TCGACGGCCACATGCAGAGCCAAAAAGCCCGGGTGTTCCTTCTTGCCCCGCAGCCTGCCG
TCGCCGCGCAGCGAGACCTCGCCGAAGCGCGTCATGCCTTTGATGTCCAGATGCAGCAAG
TCGCCTGGAGCGGCATGCTCATAGCGAACCACCGGCGGAGGCGGGTTCAGATCGCGCCAT
CGGCTCAGCCGCGCGCGCCGCAAAATACGGCTCACCGAAGACACGCTCACAGCGCTGCGC
CGGGCGATCTGATACCCCGGCATGTAACCCCGCCGTAGCTCAATCACACTCAGCCGCAAC
GCCTCCGGCAAGCGCCGCGGGCTGCGATGCGGACGCGAGCTGCGGTCCCGCAAGCCATCC
GAACCCTCGGCGCGATACCGGCGCACCCATTTGCCGGCCGTCTTTGCGCTCACGTTGAAG
CTGGCCGCGGCCAGCTTCAACGTGCACCCGGTACAAATAACTTTTCTCGCCAACTGCTCT
CGACTGTAAGGCGTTAGACGAGCATTCTGGTGAATGTCCATTCGATCTCTCCGAAGACTC
TGCTTGTTCGCCACAAACAGCTTCTCCGCGAAATTTCGAATGGACAACCTCTTGAAACAT
CACAGGTGCCCCGGTGTCCGTCTGTTCGGACCCGGGGAAAATGCGCCCCTTATTTCCGTG
CCAAGCCAACATCCGGCGAGGGCTTGCCGCCTGCCGGTGGAGGCGCGGTGCCGCCAAAAC
TGTCCGCGACCGAAAGGTGCGGCAGCACGATGATGTCCACGCGGCGGTTCTCGGCGCGTC
CCGCGGCTGTCGCATTTGACGCGATGGGATGATACTGCGCATACCCGGCGGCGGAGAGCC
GCTGCGGCGCAACGCCAAAGTTCTCAATCAGCAGCCGGGCCATCGTGGTGGCGCGCGCAG
TCGAAAGCTCCCAGTTCGAGTCAAACTTCGCCGTGTGGATCGGCACGTTGTCGGTGTGGC
CCTCGATGCGCAGCGCGTACGGCACCTGGTACAGCTCATGCGCAATGATGCCGACCGCGC
CCATTGACGAGGGCTTGGGTGTGGCCGATCCGCTGTCATAAAAACCGGCCTCGCGCAGCG
AGATCACCAACCCGTCGGGGCCAAGCTGCAGCGCGACCTGGTGCGCGGCAATCTGCGCGG
CGAGCTTCTTCTGCAACTGCTCGCGCATTTTTTCGAGATTTTCCTGCGTCTGCAGCGCCG
TGTCGGCTGGGGGATTGGCCTCGGGCACCGGTCCCTTGCCGTGCCCGTTCTCAGGAAAAA
GCCCGAGCGCGGTAAAGGCCGAGTGAATCGACTGCGCAAACTGCTGCTGCTTGCGCAGAT
CGGCCTTTGAACTCGCGTACAGCACCACGAAAAACGCAAAAAGCAACGTGATGAAGTCCG
CGTAGGAGACCAGCCAGCGCTCGTGGTTGGGATGGCTCTCGTGGCGCTTGCGCCTCATGC
CGGAACCTCTTCGGTCGCCGCCTCGGCGCTCTCTTTTGCCTTTCTGCCTTTCGCCTTGCT
GCCGGCACCCAAAAAGGATTCCAGCTTCACCTCGATCATGCGCGGATTCATGCCTTCCAG
AATCGAGATAACGCCCTCAATCACCATCTCCTTCACACGGTGTTCCTCGCGAATGCGGTG
CCGCAGCTTGCCCGCGATGGGCAAAAAGGCCAGGTTCGCCGCCGCCACGCCGTAGATGGT
CGCCACAAAGGCCACCGCAATGCCTCGGCCTACCTGATCGATGTGATCGAGGTGCTGCAT
CACCTGGATGAGGCCCAGCACCGCGCCAATGATGCCGATGGTCGGCGAAAAGCCCCCGGC
TGACTCAAACACGGCCGGAATCTTCTCCTCGCGCTCGGTCAGGTTGTCCAGTTGCAACTC
CATGATCTTGCGCAGCTCGGCCGGCTCGGTGCCGTCGACGGCCAGCATGATCGACTGCTT
CAAAAACGGCTCCTTGATCTTGGCCAGATCCTGATCGAGCGAAACAATGCCATGACGCCG
CGCCTTGTTGGCAAACTCCACCAGTTGCTTGAGCGTCGCCTGCCCGGCCGATTTGCCCTG
AAAGAACACCTGCGCCAGACGCCGCAGCGCCGCCAGCACCGTGGCCAGGGGGTACTGCAG
CATCACCGCGCCGAGCGTGCCGCCAAAGACGATCATCGCCGCCGTCGGCTGCATGATCTG
GTCAATGCGGCCCCCCTCCAACAAAAGACCAGCAAGAATGCCGGCCAACGCAAGGAGAAT
GCCTCCAAGACTGCTGGTATCCATAATCTGTTACTCCTGTGGGCGAATCTGTGACTGCTG
CCGGAGATACCGGCGTGCCGGTGAAAGCAGTTTAGGAAATGGCGTAGCTCGAAGCCTCTG
TCGCCAAGTCGTCGCGACCAACAGGGAGCGACGACCCAGGAAACCGCAGGAAAGTTCACA
GTATTTCCTGAACTGCTCTAGTCCTGCGAGCGGCGCCGGTGAACGGCCGCCAGATCGGGC
ACAATGCCCTGGCGCTTGAACTCCTGATAAGCTTCTCGCGCCATGTCTGCTTCCCCGGCG
GAGTGCGCGCTCAGCCGCGCCGCCGCCTCCGGCAGGTCATGGGCCAGCCGCGCCAGCACC
TTCACCCGGTAGGCGGTCATGCGCTCGATCACCTCATCGCAGCTCTCCAGTACCACGATC
TTTTCCCCATGAATCAGGGTCAGCATCGTATCGGGCGAGGCCTCCATCGACTTGATGAGG
TCGCTGTTGACGACAAAAGGGGCTCCATTCAAACGAGTCAGAGAAATCATGTGCGTTGCA
TGCCTCGGAGAGGTTATCGGCGAAGGCGCGCAAGGGTTGATGCAGGGAAGCACCGAAAGC
GCCTCACGCACGCAGCGTGCCAAACTCCTGGCCTCGCATAAAGCACCCCGGGGCCACGCC
GATGAAGCCGGTGTGTGCAGAGGTTCCCCGGTGCTGGCTGGCAGTCTGAAGCGGCTCTGG
TCCGGACCCCCAAACCGCAACCGCTAACAAAGGAGTCATCCTCTTATGTCCCTGGGCGTT
CTGAACAACATCTCGGCTCTCTATGCCGAAAATAACCTGAACCAGACACAGTCGAGCCTG
CAGAATGTTCTGACGCAGCTCTCCTCTGGTTCGCGCATCAACTCCGGCGCCGACGATGCG
GCCGGCCTCTCGCTGGCCAACGGCCTGCAGGCCAACTCGGCGGCTCTGACGCAGTCCTCG
ACCAATGCGAGCGAAGGCGTGGGCCTGCTGCAGGTGGCCGACGGCGCGCTCTCCCAGGTG
ACCAGCCTGCTCAACCGCGCGGTCACGCTGGCCACTGAGGCCTCGAACGGCACGCTGAAC
AGTTCACAGGATGCGGCCGCCAACCAGGAGTATCAGTCGATCCTTTCCGAAATCAATAAC
ATCGGTTCGACGACCACCTACAATTCCAAGCAGGTTTTCACCGGCGCGGCAGCCGGCGTG
TCCATCTACACGGGCGACTCTTCGAGCTCCGGTTCGTCGATCGACAACCTCTACTTCGCT
CCCTTGACCTCGTCTTCGGTGGGTGATGCTGGCGGCACGGTGCAGCAGAGCTCCTCGGGT
CAGTTCGTCGATCTCTCGAAGGACACCTCCGGCGCGCTGACCACGGCGGCAACCCAGGGC
GATGCCATCAGCGGCGCGCTCAAGTTCACGATCACCAACGCCGACGGTACCACCAGCACC
ATCACCACGACAGCCACCACGGTCAGCGGCCTCATCCAGGAGATCAACAAGGACGGCATT
CCTGGCGTGACGGCATCCTTCACCACGGCTGGCGCTGTGGGCCTCGCCAGCGGCACCGTC
AATGCCGGCGATACCGGCATCCTGTTGACCAACACCAACTCGTCGGTGGCAATCGCCGAA
GGCGCCACGGCTGTCACCGATACGCCAACCACGATTGCCAGCACGCTGGCCACCTCGACC
AAGGGCGTGGCGACGATTGACTATGTAGCCGCCTCCGGTGGCGACACGACCGCGAACCTT
TCCACGACCGACCTGAGCAGCAGTGCCGATGCCCAGAACGCCCTCAGCGCTCTGAACGGC
GCCATCAGCGACGTGGCCGCGCAGCGTGGTTACATCGGTGCGCAGATTAACACACTGAAT
GCGGTAGCCAACGTAGAAACGACGCAGCAGGAGAACGTCACCTCCGCGGAGAACTCCGTC
ATGGCCACCGACTATGCCTCGGCGACCTCGCAGATGTCGAAGTACGAGATCCTGTCTCAG
ACCGGCATCAGTGCGCTCGCGCAGGCCAACAGCATGCAGCAACTCGTCACCAAGCTCCTC
CAGTAGTTCCACCGTCATATCCCAACCCGCGGAGGGCTTCGGCCCTCCGCGTTCTTTTTT
CGCTCGCGCGCCCGGGAGCCTCTCGACAGCCCTCATCAAGTTTCTTTTTCCCCTGCCGAT
ACACTCTGCATGAGCACGGTAGGTCTTTCCTTCGGTTCGCCCACGAGTGGTCAGGGATTT
GACGTGACCACAACCGTCAACAACATTGTGACCAATCTGCAGGCGGTGGAAACACCCTGG
AAGAATCAGTTGACCAGCCTGCAATCGCAGGATACGGCGCTGACCAGCATTGGCACCGAT
CTCAGCGCGCTGTCCACATCGCTGCAGGCGCTCACAGATTTTCAGGGCGTGCTGGCCGGC
AAGCAAGGGTCCAGCTCTGACACCTCGGTGCTTGAGTTGACCTCGGCGGCCGCGACGGCG
GTGGCCGGCAGCCACACTATCGTGGTGACGAGCCTGGCGCAGACCTCTTCGTATTACAGC
AACGCAGTGGCAGCCACCGACACGCTCTCCGGCTCCTTGAGCATTCAGGTGGGCAGCGGC
AGCGCGCAGACCATCAATATCAATTCCACTAACAACACGCTGTCTTCGCTGGCCAGTGCC
ATCAACTCGGGCAGCTATGGGGTCACGGCCAATGTGCTCACCGACTCCTCTGGCTCACGG
CTGGAGCTGGTGAGCAATACCAGCGGCTCGGGGGGTAACATTACGGTCGGTGGATCGCTG
GCTGACACCACCACCAGCTCCGCCGTCAGCTTCACGCAGGCGCAGGCCGGGGCCGATGCG
AAGCTGACGGTGGATGGCATTGCGTTGACCAGCGCCTCGAATACGGTCTCGAATGCGCTG
CCCGGGGTAACGTTCCAGTTGTTGAGTGCCTCGCCCGGCACCAATGTGCAGGTGCAGATC
ACCAATGACAATACGGCGGTGGAGACGGCGGTGAGTAACTTTGTGACCGCGTACAACAAG
GTGGTCGGCGATTTGAACACCCAGGAGGGCAATACCTCCTCGGGAACCCCGGAGCCGCTC
TTCGGCAATCCGACGATCGCTACGCTGCAGCAGACGCTCGAAAGCGCCCTGAACTTTGCG
CAACCTGCAAACGCCGCCTCCACCTCGACGACCATCGGGACCAAGGACACGCTCTCGGGC
AGCATTGCCATCTCGGTGGGTGGCGGGACGGCACAGACCGTGAATGTGAACAGCAGCACC
CCGACGCTGGCCGGCCTCGCCTCGGCCATCAATTCCGCAAATCTGGGCGTGACGGCCAGT
GTGATCACTTCCGGCAGCGACTCCACGCTGAGCCTGGTGAATGCAACCAGTGGCTCGACC
GGCGCTATCGGCATCACCAGCAGCCTCACCGACACGACCACGGGCAGCGCGGTCGCTTTC
GGCTCTTCGGTGGCCAACGGGGTAACTTCCGCCACGCAGTTGGGCATTTCCGTCAACAAT
GACGGCACGCTGACGCTCAACAGTGACACTCTCAACTCTCTGCTGAACAGCAACTATCAG
GACGTGGTGAACTTCCTGCAGCCGAGCGGCGGCTACACCTCGTTTGGCGGCAATATGACC
TCGGTGCTGAGCAACCTGGGCAATAGCGGATCGAGCGGCGCGATCTATCTGGCGCTGCAG
GAGAATTCAACGGTCGAGTCGCAGTTGAACACTAATATCAGCAACGAAGAAAACCTCATC
AGCCAGCAGAAAACGGAACTGACCAGTCAACTGAACCAGGCCAACATTACGCTGCAGGAG
ATCCCCATGCAGTTGAATCAGGTCAATGAGATGTACAGCGCCATCACCGGATACGACAAG
GTCTACAACGGGTAAACAGAATGAATTATCAGAAGGAAGCGCTGGCCGGAAAGAATCCGG
TCGAGCTGATCGTCGCCTTGTATGACGGAATGATCCGTTTTCTTCATGAGGCGGTGGCCG
CCATCGAGCGCGGGGATACCTCCGGGCGGCGTGTAGCCATCAAACGCGTACTCGATATCC
TGATGCATCTGCAATCGCGGTTACGCATGGATGTCGGCGGCACGTCGGCGCAGTCGCTCT
CGGAGTTTTACGCCGCTATCTTTGCCCTGTGCCTGGAAGGCTCGCGGCTGGCCTCGGTGA
AGCGCCTCGAAGAGGCCATGGCCTGCGTGCGCGATGTGCGCGAGGCATGGAACATAGTCG
CCCGCGATCCCGAAGTGCTCCGCATGCTGGAGCAGGAGTCGCAGGCTCCGCAACTCACCC
ACAGCACCCTTGCGCAGGAGCCGGCGATGGCCTCGGCACGCTGGTCGGCGTGAGAAGCAG
TCTCCAGTTGTCAGTTATCAGTCCACAGTTGCCAGTGGTCAGCTTTCAGTCCTCAGTTGT
CAGTCCCCAGTGCTCGGCAGTCAGTGGCAGTTCCGCGGTGGTTGGCCTCCGGTGATCCGC
TCTCTTCCGCTTTGTGCTCCGTCTCACACCGCGTCGCGACTCAGAATGACGCCGGGCAAG
GCAGGCGACTGCGACAGAGCAGTCATCGCTGACCACTGGAAACTACCCGCCGCCGGCTAT
GAATCACAACCGAGAACTGGCCACTGGCAACTGACAACTGTGGACTGACAACTGGCAAAT
GTCTCTCTACTGCGTGACGGCCAGCTCTTCCTCCAGTTGCTGCTTCTGGTGCAGATCGGC
ATAGTAGCCGTTGCGGGCCATCAGCTCGTCATGCGTGCCATATTCCACAATGCGGCCATG
CACCAGCACGGCGATATGGTCGGCGTGGCGCACCGTGGAGACCCGGTGCGAGATCAGGAT
GGTCGTGCGGCCTTCCATCACTCGGCCGAGGTGCGTGAGAATCTGCTCTTCGGTATTCGT
GTCCACGCTGGCCAGCGCGTCGTCGAGAATCAGAATCCGCGGGCGGCGCAGAATGGCGCG
CGCCAGCGCGGAGCGCTGCTTCTGCCCGCCGGAGAGCGTGATGCCGCGCTCGCCCACCAC
CGTCTCAAAGCCGTGCGGAAACAACTCAAACTCGGCGCGAATGTGCGCCGCTTCCGCGGC
TTCCATGACTTCTTCGGGAGTCGCGTGCGGCGCGCCCAGCGCGATGTTTTCGCGAATCGT
GGTGCTGAAGAGAAAGCTTTCCTGCGGCACAAAGCCGATCTGCGAGCGCAGGGTCTCGAA
GCCGTAGTCCTGAATGGGGCGGCCATCGATCAGCACGCTGCCGTAGGCTGCATCGTAGAG
GCGCGGAATCAGGTTGACGAGCGTCGTCTTGCCCGAGCCGGTCGGCCCCACGATGGCCAG
GCTGCCTCCGGCCGGAATGGTCAGATCGATGCCGTGCAGCACTTCTGTGCCGTTGTCATA
GGCAAAGTTGAGATTGCGGAAGGTGACCTCGCCCGTGATCGGCACGCCATTCAGATCCGG
GCGTGCGAGCGATTCATCAATCGCCGGCTTGGCCGTCAGCAGCTCATGCACGCGCATGAC
CGAGGCTGTGCCGCGTTCAAACAGATTCACTACCCAGCCCAGCGCGATGATGGGCCACGT
CAGCATGAGCATGTAGGTGGTGAAGGCGACAAAATCGCCCACGCTGATCTGGTGCCGAAT
GACCTCGTGGCCGCCGACCAGCAGGGCAATGGCGATGGCCAGCCCAAGAATGAATTCGAG
CGTGGGCCACAGCATGCCCATGAGCTGCACCAGGCGCAGGCTGCGGCGAATGTACTCGCG
ATTCGATTTCTCGAAGGCCTGAATCTGCGCCTCTTCCTGCGCAAAGGCGCGGATGAGCCG
CGCGCCGGAGAAGTTCTCCTGCGCCTGCGCCGAAATGTCAGAGAACATGGCCTGGATGCG
CTCGAAGCGCTCGTGAATCCTGCGCCCCAGAGCTTGCACCAGAATGCTGGCCAGCGGCAG
CGGCGCCAGCGCCAGCAGCGTGAGGCGCGGGCTGATGCGCAGCAGAAAATAAAGCGAGCC
CAGCGTGAAGAGCAGCGTGTTGGCGCTGTACATGATGGCCGGCCCCAGCAGCATGCGCAC
TGCATTGAGGTCATTGGTCATGCGCGCCATGATGTCGCCGGTACGGTTCTGGTGAAAGTA
GCTGGCCGGCTGGCGTTCCAGTTGCCGGAACATGTCATTGCGCAGATCGAACTCGATTTC
GCGCGAGATGCCGATCATGATCCAGCGGGTCAGAAACAGGAAGACACCCTTGGCCGCGGC
GACGGCGACCAGCAGCCCGGCATAGAACAGAATCTTCTGCTTTGTCACGCCCGAGTTCAG
GTCATCGACCGCCGCGCGAATCACCTGGGGAAAGAAGATCCAGATGGCATTGCTGCAGAC
GACCGAGACGCCGCCCCAGAAGAACTGGCGGCGATAGCGTTTCAAATACGGGACGAGCGG
CTTGAGCTTGCGGAACATAAGGGCGTTATTTAAGTAGATGTTCGCAGAAGCAGGTAAGTT
CCAGCCAGTGCGAACAATATATCGGGCGACCACGCGGCCAGGAACGCGGGCAGCATGCTC
ACATCTCCCATCGCTTCAAAGGTGCCCGAGATGAGCCAGTAGGCAATCGCCACCCCGATC
GCGACCGAGACCCCCGCCAGCGAGCCGCGTTTGCCCATGGAGAGCGCAAACGGCACCGCC
AGCACGGCCATCACCAGCGTGATGAGCGGGTCGGCCAGCTTGCGGTCCAGTTGCACGCGC
AGCCGCACGGTGTCAAAGCCGCTCTGGCTCAGGTCGGCGATGTAGTGCCGCAGTTGCGCA
AAGCTCATCTCCGTGGACTGGCGGAAATCCTTCTCAAAATAGTGCGGCGTCTCGATCATC
TCCGGCAGCGTGGTGACGGCAAAGGGCTGGTAGCTCTGAATCTCGTGGTTTTCAAAGGTG
CGCGTCCAGCCGTCCTGCAATATCCAGCGATGGTCCTTCTGGTCCCACGAGGCCATCTGC
GCAAAGGTGCGCTTCATGAGCGTGAAGCTCTGCGGATCGAACTCGAAGACCGTCAGATTC
AGGAAGGTATTCGTGTCCGGATCAAAATACTGGTAGTAGAAAATCATGCCCGGGTGCCCG
GGCTCGCGCTTGCCAAACATCCACTGCTCGCCAGGATGACTGGTGGTCTGCGCCGGCAGG
CCCTTGATCTCATTGCGCAGGGCCTGCTGCTTCCGGTTGGCCTGCGGCACGTAATACTCG
TTGAAAAAGAAGAGCCCCACGGCCATGAGTGAGGCAATCACCATGATGGGCAGCACAATG
CGGTAGAGGCTGATGCCGGTGGCCTTCATGGCCGTGATTTCGCTCGAGCGGTTCATCAGG
CCAAAGACCACCAGCACCGCAATCAGCACCGCCAGCGGCGTGATCAGGTAGATCATGCTG
GGCGTCAGGTCAATGAGGTATTCGCCCACGACCAGCAGTGAGGAGTGGTTGCGGATGATG
TCGCCCACCAGCTCAAAAAAGGTGAAGAAGAGCATCAGCATCACAAAGCTGACCAGCACC
ATCACAAAGACCCGCAGAAATTCGCGAATCACATACTCATCCAGCAGCAGCGGAAAATGG
CCGCGCAGCGGGCGGCGGCGCGTGGTCGAGACAGCGTGGCGCGTGTCGATCGCGTCGTCT
TTTTTACGCGAGCGAAACCAGGTGCCCGCCGTGGCGATGGCATTGATGGCGGCTCCGCCG
GTAGACATCTGGCGCAGCAGAAAAATGCCGCATCCGGCGAAGAGCACGTTGGCCATCCAC
ACGCCGATCAGGGGTGGAATCTTGCCTTGCCGGGCCAGCGCCGTCCCCGTAGACGAGAGG
AAGTAATAAATGAAGACCAGAGCTATGGTGATGACGAAGCCACCGCTCTTGCCTCCGCGC
CGCGACGACATGCCGAGCGGCACGCCCACCAGCATCAGCACCAGGCAGGCCGTGGGGTAG
GCGAGCCGCTTCTGCAGCTCAATGAAAAACCATGTGCCGCCCTTGCCGTGCGAGCGCTCG
ATCAGCTCCCGGTTGGTCATGGCGAGAATGCGCTTGTCAGTGCGGTGAAAGCGCACATCC
TCTTGCGAGCCGGTGCGCAGAGGCACGTCGGTCTCAGTAAAGGTGGAGAGGTTATAGTCG
CCCGGCTCGGTGGGCGAGAGCTGGTGCTGCGCGCCATCATGCAGGCGCATCAGGATGGTC
TGGTTGGGGCCATTGATCACCGTGGCGCTTTCAGCCGTGGTGATGGAGGGTGCGTCGGGA
TTGGTCAGGTTGGCGATGAAGACCTTTCCCCAGCGGGCCGCGCCGCGCCCGGCCTTCACG
TCTTCGACGTAGAGCACGTAGTTCTTGAAGTCTTCGTAGAAGACGCGCGGCTGCACTTCA
TAGGAGGCCTGCGCGTTGGCGAGGCTTTGCTCCAGGTGAATGGTCTGCCGCGACGACCAC
GGCGCAAGGTAGAGGGAATTGACCAGTCCCAGACCCCAGGCCGCGCAGGCAATCACGCTC
ACGATGCCCACAAAGCGCCACACGCCAATGCCCGAGGCGCGCATGGCCGTGACTTCGCTG
TCTGCCGCCAGGCGGCTGAGGCCCAGCAGAATGCCGACCAGCACGGACATGGGAATGACG
ACGACGAAGATGTTGGGCAGCATCAGCAGAAACGCTTCGCCGACCGCCCCCATGGACGAG
CTGTTGCGCACCGCCAACTCCAGCAGGTCGCCGAGGTTGGGCATGAAGAGCACGAAGGTA
AAGAGCGCTCCCCCGATGAGCCCGTGGGAGAGGATTTCGCGCAGAATGTACCGCGTCAGA
ATGCGCACAGACGATGAACCACCCGAGAACTAACTTTGAGTGTACCGCGCCTGAAATCGT
TGCAGCCGCAGGCTGTTGCCGAGCACGCTGACCGAGCTGAGCGCCATGGCCGCCGCCGCC
ACCGCAGGATTGAGCAGAATGTGGAACGCCGGATACAGCACGCCCGCCGCCAGAGGGATG
CCCAGCACGTTATAGAGGAATGCCCAGCCCAGATTTTGCCGCATGATGCGCAGCGTCGCG
CGCGAGAGCAGAATCGCGTCGGGAATCTGCGTCGGCTGGCCGCCCAGGAGAATGATGTCT
CCCGCTTCGCGCGCCAGGTCAGTGCCGGTGCCCATGGCAATGCCGGCGTTGGCCTGGGCG
AGCGCCGCGGCGTCGTTGATGCCATCCCCCACCATGCCCACGTTCTGTCCGGCGGCCTGC
CGCTGCCGCACCACATCCAGCTTGTGTTCGGGGCGGCACTGGGCCACGACTTCTTCAATT
CCTGCGGCGCTGGCAATGCTCTTTGCCGGAGCCTCGGCATCGCCGGTGACCATGGCCACG
CGCAGCCCAAGCGCGTGCAACTTGCGAATCGCCTCCACCGCGCCGGGGCGCAAGGTATCA
CGCAACTCCAGGGAGCCGAGCCGTACTTCCTGTCCCGGCTCGCCCTGCCACACCTCGACC
AGGGTGCCTTCGGTGCTGCTGTCGTCGCTTTCACGGGCCGCGCGGACGGAGATCAGCGTT
CCGTTCAGCCGTGCCTGCACGCCGGTGCCGGGCAGCGCCTGAAAGTCGGTCACAGGCGCA
AGCGCCAGTCCGCGTTCTTTGGCGGCGGCGGCAATGCCATGCGCCAGCGGATGCTCCGAG
CCTTGCTCCACTGCGGCAGCCGTCGAGAGCAACTGCTGCTCGGTCACGCCCGGCGCGGGA
GTCATCGCAATGACCGAGGGCTTGCCCTCAGTGATGGTGCCCGTCTTGTCGAGCAGCAGC
GTATCGATGCGAGCCATGCGCTCGACGCTCTCGCCGCCCTTGAAGAGCAGGCCCATCTTT
GCGCCGCGGCCTACCGCAACGGTCTGCGCGGCGGGCACGGCCAGCCCCATGGCGCAGGGG
CAGGCAATGACCAATACAGAGATGGCGATGGCGAGCGCCCGCCCGGCATCGTGGCCGAGA
AACGTCCAGACGAGAAAGCAGACCAGCGCGAGGCCGAGTACCGAGGGCACAAAGATGCCG
CTGGCGCGGTCGGCAATCTGCTGCATCGGCGCTTTTGAGGATTGTGCCTGCTCCATGAGG
CGCAGCATCTGCGCCAGCACGCTCTGCTCGCCCACGGCCGTGGCGCGAAACTGCAGTGCG
CCGTCATAGTTGAGGGAGCCGCCAATCACGGTGTCGCCTACCCCGCGCGGCACGGCGCGG
CTTTCGCCGGTAATGATCGACTCATCCACCGAGCTGCGGCCCTCGATCACGATGCCATCC
ACCGGAATGCGCTCGCCCGGGCGCACCACGACAATGTTGCCGCTCATGACTTCGGCGGCG
GGAATCGCAACCTCGACGCCATTGCGCAGTACGCGGGCCGTCTCCGGCTGCAGCTTCATC
AACTCATTGAGCGCGTTCAGGGTCTGGCGCTTGGCGCGGGCATCCAGCCAGCGGCCCACC
AGCAGAAAGCCGAGAATCAGCAGCACCGCGTCGTAGTAGACATCGGCCGACATGCCATGG
CGCAGAAAGAAGCCCGGCGCAAAGGTCGCCACCAGCGACGAAAGAAAAGCCGCGCCCGTG
CCCAGCGCGACCAGCGTGTTCATATTGGTGCCGCGATGCACGGCGGCCCGCCATGCGGCG
GCGTAGATGGCGGCTCCGCCAAAGACCATGCCCACAAGGGTGACCGCCAGCAGCACCAGA
TGCAGCACGAAAAGCCCCGTTGCCGTCAGGTGCGGGGTGACGGCCATCTGGGCAATCATC
ACGGCGATGCCGGCGGCGAGCGTGAAGGCTGCCCGGTTGCGCAGGCCGCGCTCCTCGGCG
CGGTGGTCTTCGGGCGCGGCCGGGGCGTTATCCTCGCGCGGAAAGGCATCGTAGCCCGCG
TCGGAGACCGAGGCCACCAGCGCATCGAGCTCGGCCTGCCCGGGCGTGGTGTCCGCCGCC
CATCTCACCTCGGCGGAGTGCGTCATCAGATTGACGCTCGCCTCTGAGACGCCCGGCACC
TCGCGCAGCGCATGCTCCACATGCGACTGGCAGGCAGCGCAGGTCATGCCCTCCACGCGC
AGCCGCGTGGTCATTGGTGCGGTGCGGCCGGCCTGGGCAGTGGAGGCCATCAGGCGTGCG
CGGCCTCAACTATGGCGTGATAACCGGCCTTGTCGAGCGATTGCAGCAAGGTGGCGTCTT
CGAGCGTCTCCGGCGCGTGAACGCGGGCCGCGCCAATGCGGACTTCCTCCACCTTGGCGC
CCGTCTTTTCGAGCGTCTGGGTGACGCGGCGAACACAGGCGCCGCAGTGCATGTTCTCAA
TTCTGAGCGTGATTTCGCGCATTCGATGTGCTCCTGTTTTTGCTGTCTTCTATTTGATGA
TGCCGCAGAAGGCGATTTCGGTTCGAGTTGGTTTCATCTTTCGTTAACCTGCTTGGGGAG
AAGATTACAGGTATGCCCATGCGTTCTGCCGCTGTCGTTTCTGTGCTTTCACTCGCGCTC
TGCGCGCCCGCCTTTGCCCAAAGCCAACCGGCAATTCCGCTGCCTACCAGTAAGATGATC
TACGGAGATGTGCCGGGTTCGCCGCAGCGGGTCAACTCGCTGCCCATGGGCGTGGCCTGG
TCGCCCCACCATCGCTACCTCGCCGTGGTGAATGCCGGCTTCGGCACCGTCGAGTCGAAC
TATGAGCAATCCATCGCGGTGCTCGACACGCAGACCGGCAAGATCACCGACAATCCTGAT
CCGCGTTTTGCGCTGGAGGCTTCGCAGACCCTCTACAACGGGATTGCGTTCTCCTCTGAC
GGCCGGCACCTGTATGTGAGCACTGACTCGCTTTCGGCTCCGGAGCAGCGGGATGCCAGC
CACACCGGCAACGGCATTCTGGTCTACAGCTTTGACGCAGGCAAGCTGACGCCCGAGCGC
GAGATTCCCATTCCGCTGCAAAAGCTGGCCGGCGGGCGCAAGCAGAACGCAATCGGCAAG
CCGGTGCCCGCGGGCATGGCGATCCCCGCGCCCACCGGGCTGGCCGTGGTGCACTCGGCT
CAGGGCGATGAACTGCTCGTGGCCGACGAGTTCTCAGACGACGCGCTGCTGCTCGATGCC
GCCAGCGGCGACATTCTGCACCGCTTTGATCTCGCGGACGCGAGCATCGTGCCGGCGTCC
TACCCCATCTCTGTCGTGGTGAGCCCCGAGGGCCGCCGTGGCTGGGTGGGCCTCTGGAAT
GGCTCGGCCGTGGTGGAGCTGGATCTGGCGAATGGCAAGATTCTGAGCCGCCTTGCGCTG
CTGCCGCCCACGGTGAAGACCGGGCCCAGCTCGCATCCCATCTCTATGGCGCTCAGCCCC
GATGGCCAGCGGCTTTATGTGGCACTGGCCAACCGCGATCGCGTCGCCCAGGTGGCCCTG
CGCGGCAACGAGATGCGCGTGGAGCGCTTCTATAGCGTCCGGCTGCCGGGGCAGAAGTAC
TTCGGCGCCATTCCCAACGCCGTGGCCGTCTCGCCCGATGGCAAAACCGTCTACGTGGCC
GACGCCGGCGGAGACAACGTGGCCGTGCTGCATCCGGCGGAGAAAAACCGTCCCGTAGCA
GGGTTCATTCCGACCCAGTGGCTGCCCATGGCCGTGGCTGTGGATGGCCGCAATGTCTAC
ATCGCCACCGGCAAGGGCAAGGGAACCGGGCCGAATGACTTCCCCCAGGCCAGGTCGCCG
CACCCCTCCGCCCTTGAGCTGCGCCGCCACTACCAGAGCCCGCATACCTACATCGCCACG
CTGCTGCATGGTTCGCTCGCGACCGTGAGCCGCCATGACATCGCATCGCATCTGGCCGCC
TATACGCGTGAGACCCTGCGCGACAACCTCATGCAGGCCGCACAGCAGCAGATGACCTTT
GCCGTCGGTGGCCACCCCATCCGGCACGTGATCTACATCATTAAAGAGAACCGCACTTAT
GACCAGATTCTGGGCGACCTGGGCGCGGGCAACGGCGATGCCAACCTGACCATGTATGGC
TGGAAGATCACGCCCAACGAGCACAAGCTGGCGCTCCAGTTCGGCGTGCTCGACAACTTT
TATGACTCGGGCGAGGTCTCCGGCGACGGGCATGTGTGGTCCAACGCGGCCATCAGCAGC
GACTATACCGAGCGCGACTGGCAGCAGAACTACCGCAGCAGCGAGCGCACCTACGACTTT
GAGGGCGTCGTGGCCAACGGGGTGCCGCTCAACGAGGGCATCTCAGACGTGGACACGCCG
GAGAGCGGCTACATCTGGACCGACCTGGCGAAGCACGGCAAGAGCCTCTATCACTTCGCG
GAGTTCATCTCCTCCACCTTCTGCAATGCGGCGACCGGCACGCCGCAGATCATGAATCCG
CGCAACGGCACGCCCGAGCCGATGCACTACTGCAAGAATCCCTACATTCTGCCCGGCGAG
GCTATTCCGGCCAACTATGGCGGCGGAGTCAGCAAGTATCCGTGGAAGATTCCGTTGATC
TACAAGAACACGGCGACCATGCCGCAACTGGTGGGGCACTTTGACCCGCTTTATCCTGAC
TTTCAGTTGGCCTTCCCCGATCAGTTGCGCGTCAACGAGTTCCTGACGCACTTCCGCCGC
TGGGTCGCCGCCGTGAAGGCGGGCAAGCCTGACCCCATGGCAGACTTCGTGCAGCTTCGT
CTGCCCAATGACCACACGGCGGGCACCCGCCCCGGCATGCCGACGCCGCAGGCCTCGGTC
GCCGACAACGATCTCGCGGTGGGCCGCGTGGTGGAGGCGGTCTCGCACAGCCCCTACTGG
AACGACACGGCGATCCTGATCCTCGAAGACGACGCGCAGGATGGTGCCGATCACGTGGAC
GCGCACCGCTCCATCGCGCTCGTCATCAGCAAGTATTCGCCGCATCTCTCGCATCCTGTG
GTGGATAGCCACTTCTACACCACGGCCAGCATGCTGCACACGGCCGAGGAGTTGGAGGGA
ATTCCGCCGATGAACAACAACGATGCCTTTGCGCCGGTCATGTCGCCGGAGTTTCAGGGC
AAGGGCGATCAGCCGGCCTACAATGCCGATTATTCCAATGAAAAGAATGGGCTCATCTAC
ACGGCGAACAAGAAGCACGCCTATGGCGCGCAGGCCTCGCTCAAGATGGACTTCCAGCAT
GAGGATCGCGCCAATCCAGCCATCCTGAACGTGATTCTCTGGAAGCAGGCGATGGGGAAC
CGCCCGGTTCCCGCCGCGCTTGAAAAGGCCTATCAGTCCGCCATGAAGGAGCCGGCGGAC
GAGCGCTACGCCGACAAGTAGCCGCCGGAGCCGGAGCTGTCCGGGAATTGCATGCGGCGA
TTCCCGGCGGCTCCCGCATCGGTTCTGGGTTCAGTTCAACTTCTTCGGGTCGATCTCCGG
CAGACGCAGCAGCATCGGATTCGGTTCGAGTAGAGTCATGTTCAGCTCGGGCGCGGCTCC
GGCCTCGCGAATGCAGTTGCGGCCTTCCATCTTGGCCTGGGCCAGCGCGGCTTCCAGCTC
CCGCAGCACCACCAGCGGCGAGCGGCCCATGCTATGCGCCGCGCCGATGCTGGCGGTGAT
TTCAAGCCGCTCCTTGCCGATGTCAAACGGCTTGTCGAGCACAGACTTGCGCATGCGCTC
GGCCATGGGAATCAGGCTGTCTGGCGCGCAGCCGGGCAGGGCAATGAGAAATTCATCCTC
TCCATACCGGCCGGCCATGTCATAGCTGCGCAGATGGCGTTTCAGGCGTCCGGCGAGCTC
CTGCAGCAGGCGGTCGCCTAAGTCATAGCCATAGTTCAGGTTGATGCCCGAGAAGGAGTC
GATATCCAGCAGCAGATAAGACAGCGGGGTCTTCATCCGCTGCGCCCGGTCTGTCTCCTG
AAAGAGCTGCTTCAGCATGGCTTCGCGGTTCAGCAGACCGGTCATCGCGTCGTGGGAGGC
GTGGAAGCGCACGGCTTCGCTCTGCTGCTGCAGCTCCTGCATCAGCATCTGTACTCGTTC
GGCGACCCGCAGCCGCACCCGGAAGTCGAATTCCTCGACCGGCTTCAGCAGAAAGTCGTC
CGCCCCGGCCTCCGAGGCCATGCGAACGTCTCCGGTACTGGCCTGCGAGCCCAGCAGCAT
CAGCCAGGTACGGCTCTGGTCATAGCGGTTACGGGCGGCCTGAATCACCTGCACGCCGGC
CAGCCCCGCCAGTTCGTTGTCGATGACCGCAATGCTGGGCGGCTGCGCCTGGGTCAACAG
CCGCAGGGCGGCAGGGCCATCTTCCACCAGCAGATGAGGATAGCGCCAGGCATCGAGCAT
GGACAGGATGCGGTCCCGGGTCTGACGGTCGGCGGTGGCGATCAGCACATGGGGCAGGGT
AAGGTTCATAGCACTCATAGAAAGTCCGAATGGTTACCCTATCGGCCTATTTTTGAGAAA
CCTAAGAATGCGTCACCGAAGTACCGGCTATTGTTAGAAAATTCTTATCTTTTGCGGAAA
ATAGAGCTACTCTTTTCCTAGCCGGACCATCTCAATTAGATATACGGCCTGCAGTCATCC
GGGAGCTACCTTCACTTACAGCTTGCCGCCCCTCCAGTCGCTCACGGCGATAGTGTCAGG
GTTCTTTCCCGAGGCAGACGTTCGGAAACGAGGAGTCACTGCCATGACCTACGCGGTAAA
AAGCACGCATGCGGTTCCAGTTCAGACCACTAGCCTGCATCTGGTAAAGAAAGATCACAC
TTTGACCTGTGTCTGGTGCGGCGCGACACTCGGCCGGTATCGCACCGCAGTCGAGCGGGA
GATTCTGGAAGCCTGCCACGATTGCGAGGCGAAGATTCTTGATCTGGGTCCGGTCTCGTC
TGTCCCTTTTAACTGAAGCGGCCTCCGCTGATTCTTCCGGCGCAGCTCTGCCATGTGCGG
GGCTGTGCCTTCGTGTTTGGAGTCTGGTTTTCCCGGTGAAGGGGATTCGGCTTACACTCG
GGGAGTGAGTCCCCGGGCTGTTTTTCCTACTCTTTACCCCATTCTGGATGCCGGTGTGCT
GTCTCAGGACCCTACGCTGCGCCGCGGCGAACTGCTGCGCCTGGTGCGGTGCGTGGTGGA
TGCCGGCGTGACCATTCTGCAATACCGCAACAAGCAGGACACCGACACGCAGGTGCTCGA
AGATGCCCGCTGGATTCGCGATGCGGCCGGGCCCGAGCCCACGCTGATTCTGAATGATCG
CGTGCATCTGGTGGAACAGGCGGCGTTTGACGGTGTGCATGTGGGCCAGCACGACATGAC
GCCGGCCGAGGCGCGGCGCATCCTGGGGCCGGACCGGGTGCTCGGAATTTCCACGCACAA
TCCTGACCAGGTCGCCGCCGTGGCCGATGCCGCTGTGGACTACATTGCCATTGGCCCGGT
CTTTGCGACAGCCAGCAAGCAGAATCCCGATCCGGTGGTGGGCCTCGAAGGCGTGCGCAC
CGCGCGGCAACGGACTCAGAAGCCGCTCGTAGCGATCGGAGGCATCACGCCGCAAACGGC
GCTTGCGGTTATGGAGGCCGGCGCGGATTCCGTTGCGGTGATCTCAGCTATTTTCGGCAC
TGGCCTTGGCGCGGAGCGCGGACCCGCCATCGCCCCCGAGCAGGCCGGGAAGAATGCGAA
AGACTTTCTGAGGCTTTTCCGATAGAAATGACCCAAGTGACGACCCCTTCTGAAGAGTCT
TTCTCCGCTCCCTCGAAACAGCCGCATCTGGTGGCTACGCTGGGCTGGTTCAGCGCGACG
GCGATTGTCGTCGGCTCGATGATCGGCTCCGGAATCTTTCTGGTTCCAGCAGAGATCAGC
CGCGACACCGGCTCTCCGGCGCTGCTGATTGCCGCCTGGCTGGTAACGGCCGTGATGACC
ATCATCGGTGCGCTCAGCTACGGTGAACTCGCGGCCATGATGCCCGACGCAGGCGGCCAG
TATGTGTATCTGCGCGAGGCACTCGGGCCGCTGCCCGGCTTTCTCTTTGGCTGGACGCTG
TTTCTTGTCATCCAGACCGGCACGATTGCCGCCGTGGCCGTGGCCTTTGGCAAGTTTCTG
GGCGTCTTCTTTCCGTCTGTTTCCAGTTCGCACTGGCTGTGGCACATCGGGCACGTTCCG
GCATGGCACGTGGGGCCGATGGTGCTGGGCAATATGGACATTGGCGTCAACACGGCCAAT
CTGACCGGCATCCTGATCATTCTGCTGCTGACATTCGTGAATATCTTCGGGGTGCGGCTG
GGCGCGCTGATTCAGAACGTCTTCACCACGGCCAAGACAGCGGCGCTGCTGGGGCTGGTG
ATTCTGGGCGTGCTGTTTGGGCGCAAGGCCGTGGCGATGGCCGCCAACTTTGGCCATAAT
TTCTGGGCCGGCGCCGGTTGGCACACGTTGCATCCGCTGCAGATTGGCGTGGGCGGCCCG
GTCACAATGGTGGGCCTGCTCACCATTCTGGCCGTGGTGCAGACCGGTTCGCTCTTCTCC
GCCGATGCGTGGAATAACGTGACCTATACGGCGGGCGAGGTGAAGAATCCGCGGCGCAAT
CTGCCGCTCTCGCTGGTGCTGGGCACAGGAGTGGTGCTGGGCCTCTATATTCTGGCCAAC
TTTGTTTATCTGTTTGCGCTGCCTCTGCATGGCGATGCGCACGGGGCGACGGTGGCGGCG
CGCGGCATTGCCCATGCTGCCGATGACCGCGTGGCCACGGCGGCGCTGCAGCAGATCTTT
TCAAATGGCGGCGCCTACCTGATGGCCGGGGCCATTCTGATCTCGACCTTCGGCTGCGCC
AACGGCCTCACCATGGCCGGACCGCGCGTCTACTATGCCATGAGCCGCGACCGGCTGTTT
TTTGAGGGAGCCGGAAAGCTGCATCCGCGCTACAAGACGCCGGTGATTGCGCTGCTCATT
CAGGGCGTATGGACCTGCGTGCTCTGCATTTCTGGCAGCTACAGCCAGTTGCTGGACTAC
ATCATCTGCTCGGAGCTGATCTTCTACATCCTGACGATTGGCAGCCTTTTTGTGCTGCGG
CGCAAACGTCCGGATGCACAACGACCCTATAAAGCGTTAGGCTATCCGGTGCTCCCTGCG
CTCTACATCGTCATGGCGGCGTGGATTTGTATCGTATTATTGCGCTACAAGCCTCAGTAC
ACGTGGCCCGGCATCGTGATTGTTCTGCTCGGTGTTCCGGTCTATGCCATCTGGTCGCGA
GTCGCGAAGAGATCACCCGTCACGCCATCGTGAAAGAAATTATCTGGAGGAAGGCCATTT
CATGGCGAAGCTTTTTGCAGTCAAGCCGCTCTCTGCGCTGAAAAATGAGGCGGTGGAAGA
AGGCGAACACACACTCAAACGATCCCTGGGGCCGGTCAACCTTATTACGCTGGGCATCGG
CGCGATTATCGGCGCCGGCATCTTTGTGCTGACCGGCCAGGCCGCGGCGCTGCATGCCGG
ACCGGCCGTGGCGTTGAGCTTCATCGTGGCAGGCATCACGTGTGCGTTTGCAGGGCTTTG
CTATGCCGAGTTTGCCTCGATCATTCCCATTGCGGGTTCGGCCTATACCTATGGCTATGC
CACTTTGGGCGAGCTGGTCGCCTGGGTCATCGGCTGGGACCTCGTGCTCGAATACGCCTT
CGGCGCGGCCACAGTCGCTTCGGGCTGGTCGGGCTATCTCGTCAGTTTTCTGGAGCAGAT
CGGCCTCACGCCCTCGCCCGCTCTGGCGCGCTGGACGACCACCTACGGCAACACGCTTTA
TTTTCTGCATGGCCACTGGGTGTCGCAGGCCGCGCTGCCCATGGGCACGCCGACCGCTGG
CTTGCTGAAGGTGCACGGCATCTTTGACCTGATCGCGTTTCTGGCCATTCTGGCCGTGAC
GACCATTCTGGTGATCGGCATCAAGGAATCCGCCAATCTGAACTCGCTGATCGTGTTCGT
CAAACTGGCGGTGGTCGGTATCTTTCTGGTGCTGGGCATCGGCTTCCTGATGCACCATCC
GCACGTGGCCAGCCTGAACTGGCACCCTTTCATTCCTAAATCGGAAGGCCCGGGCAAATA
TGGATTCAACGGCATCGTCGCCGGTGCCTCTTCGGTCTTCTTTGCCTATATCGGGTTTGA
CGCCGTTTCCACGGCGGCGCAGGAGGCGCGGAATCCGCAGCGCGACATGCCAATCGGCAT
TCTGGGCTCGCTGGTGATCTGCACGCTTTTGTACATCGCCGTCTCGCTGGTGCTGACCGG
GCTGGTGAGCTACCGCTCGCTCGATGTGGCCGACCCGGTGGCCCTCGGCATTGACGCTAC
GGGCGTGGCCTGGGGCAGCCTGCTGGTCAAGATTGGCGCCATCTTTGGCCTGGGCACCGT
CATGCTGGTGATGTTGCTGGGGCAATCGCGCGTCTTCTTCTCCATGAGCCGCGATGGGCT
GCTGCCCAAGTGGGCCTCGGCCATTCATCCGAAGTTCCGCACGCCATGGATCTCAAATAT
CGTTGTGGGCACCATCGTGGCCTTTTTGCCCGCGCTGCTGCCCATCAACAAGCTGAGCGA
ACTGGTGAACATGGGCACGCTGCTGGCCTTTGCCATCGTCTCGGCCGGTGTCTGGGTGCT
GCGCGTGCGCATGCCCGATCTGGAACGCCCGTTCAAAACGCCGCTGGTGCCGCTGGTGCC
GATTCTTGGCGTGCTGAGCGCGGTTTACCTGATGGCCAACCTGCCACTGCTCACGTGGAT
TGTCGTGCTGGTGTGGCTGGTCGTGGGCCTGCTGATCTACTTCAACTACTCGACCAAGCA
CAGCAAGGTGCAGCGCATGCAGCAGCAGGGCGCGGGACAGGAGTAGTTCCACTGGAAGGA
CCCGAAGGGCGGTCTGCTTTGGCGGGCCGCTTTTCGCTTTTCAGGAAACTGCGCGGCCCT
CTGGCGCGTCTTGTTAAGCAGGACGGTACAGCCATGCGCGGAAGAGGGAAGTGGATGGCC
GGTTTGCTTCTGGCGGCGAGCGTGGCTGCGGGAGCACAACAGCAGAACGGAGCTACCCCC
GGCGCACATGCAGCCTTTCATGCTCCCGGGGTGCAGATGCCGGGGTCGTTTGTCTCGCAA
CCCGGCCGTTTCTCTCAACCGGGCCAGGCCATTTTTGCGCCGGGGCATGCGGTGTTTACC
CCGGGGCAATCCGTCTTCACGCCCGGTCAAGCCATCTTCCCTCCGGGGCAGGCTGTATTT
CCTCAGGGGCAGACGGTCTTTCCCGCTGGGCAGGAAGTCTTTCCGCCCGGCAATCGCATC
TTTCCTGCGCCCCATGTGCTGACGCCGTTTCACTCCGCGCCCTCGACGGCCATGCGGCGC
GGCGGCGACCGCCATCACGAGCGGGATTGGGATCACGATCACGACCGCTACCATTACCGT
CACCGCGACGGCGAGGGATATGCTGTGCCTTACCTCTTCGGCTCAGGCTATTGGCTTACC
TCTGGCGATCTGGGATATATGGACGATTCGGAGGGAATGCAGACCAGTGCCGCCCCGACT
TCGGAGCCTCCTTTGGCTTCGAGTGTCACAGCGCAGCCAACTGCCCCGGCACCTCCATCA
GAAGACACCTATCGCCCGGCTTACCATGCCGCAGCCAGCGCGCCGAATGTGATTCAGAGC
CAGGAACCGAAGCTGACCGTGGTGATGAAAGATGGCACGCGCAAGACGATGCGCAACTAC
GCGCTCACGCCCACCACGCTCATCGATCTGGATGCCGCGGCTACGGGGCGGGAGATGAAG
ATTCCATTGGAGCAGGTGAATGTGACGGCGACACAAAGGGCGGCTGCCCGGGAAGGGCTG
AATTTCAGCGTGCCGAAGGGTGGATGAAGCCGTAGTCCCACCCCTCGCGCAAGAGGCGCG
AAGGATGGGCAACGGAGAAGCCGCCCGGTTTACTGCTGGGGCGCTTTGGTGTCGTCCTGG
AAGCCAGCCTGGTTGTGGCTTCCGTCGCAGAAGGGCTTGTTGGCCGAGGCTCCGCAGCGG
CAGAGCGAAACAGCGGGCTTGCCTTCGAGGTTCCAGGTGTTGCCCTGCGAGTCGGCGAGT
TGAATGGTGCCTTCCACCCGCAGCGGACCGTTGGGACGAATCGTGACTTTCACTTCAGAC
ATGCGTTGCATCCTCCACTAAAACTACGATTCCCAGTCTACAAGCTGATGCCGCGTACGG
CATGAATCGCACGGGAATACTGCGTGCCGTAGCTGCGATGCACTATGATGCAGAGGAGAA
GCGCGGGCATGCATCGGGCTTCCAATTCGCAGCACACTTCCAAAACATAGCCAGGAGAAC
TTGAGATGCGCGTCGGAATTTTGACAGGCGGCGGCGATTGCCCCGGACTGAATGCAGTGA
TTCATGCGGTTGTGAAGAAGGGAATTCAGCACTACGGCGATGAGTTCGTCGGCTTTGTGG
AAGGCTGGCGCGGCGTGCTCGACAACAACACCGTGGCGCTGACGCTGGAGAAGGTGGACG
GCATTCTCGATCAGGGCGGCACCATTCTGCGCACCTCGCGCACCAACGTGCGCAAGATCG
AGGGCGGCATTGAGAAGTGCGTCGAGACCCTCAAGGCCAATAAGCTCGATGCGCTGATCG
CGATTGGCGGCGATGATACGCAGTCGGTGACCAACGCGCTGATTCAGGCCGGTGTACCGG
GCGTGGGCGTGCCCAAGACGATTGACAACGACTTGAACGGCACCGATGCCTGCTTCGGCT
TTGACACTGCTGTGTCGATTGCCACCGAGGCCATCGACCGCCTGCACACCACCGCCGAGG
CGCACAACCGCGTCATCGTGTGCGAAGTGATGGGCCGCGATGCGGGCTGGATCGCGCTGA
CGGCCGGCGTAGCCGGTGGCGCGCATGCCGTGCTGGTGCCCGAAAAGCAGATCGACCTCG
ATCACGTCTGCAAGCTGCTCAAGTACAACCATGACCACGGCAAGAAGTACGGCATCGTCG
TGGTGGCCGAAGGCGCCAAGCTGCCCGACTCGGGCGCGCAGGCGACGCACGGCACCAAGG
TGGACTCCTTTGGCCATGCCCGTTTGAGCGGCATCGGCTCTATTCTGGCCGACGAAATCG
AGAAGCGCACCGGCTATGAGACTCGCTCGGTGAACCTGGGTCACACGCAGCGCGGCGGCA
CGCCGACGGCCTATGACCGCATGCTCTCGACGCGCTATGGCCTGGCGGCCATCGATCTGG
TCCACCAGGGCAAGTTCGGACGCCTGGTGGTGCTGCGCGGCACGAAGATCGAGGATATTC
CGTTGGCCGACGCGATTGCCAAGAATCGCACTCTCGATGAGAGCTTCCTCTCGATTCTGG
ATGGTCTGGAACCGAAGGTTTAGCTTTTCGGAGCAGGCAGCGAATCAGTGAAGGGCCGGT
CCGCAGGGATCGGCCCTTCGCTTTTCGGCGGAGAGGAATCGGGGACGCGAGTGTGAATTG
TTGCGATATTTTTGTGGCAAAACCCGGAAAAAGCCGCAGGGGAAACCAGAAAAACACGTC
CCGAGTGTGCAAATTCATTGGACGGAGCCGTAGGCTCAAGGTATAAGCAGGAGGCTGGCA
GAAATAGACCGGCACTTCTTCCGGAGACATCCAAAAGAATAAGACGAGGGCATCATCATG
AAGAGTTCGGCAGGCCGCAGTCCGGAGTTTCGCGAAGTGATGGATATCCGCCAGGCGTCG
GATTATCTCGGTATCAGTCCCGATACGTTGTACAAGTACGCCTCTGAGGCGTTTGTGCCA
GCCTTCAAGCTGGGCAATCGCTGGCGCTTCAAGAAGTCACGTCTGGACGAATGGATGGAT
CGCCAGTCCGGCATTCCGGTGGAAGTGGAAGTTGCCGCCGTGAAGCCGCGCCAGAAGAAG
CCGGTGCGCTCCACGGGACGCACGGAGCCGCGGACCCGCATCGCACGCTCCTGAGCGCAG
GAAGCGGAACTCTCCGGATCGGTTATGCTTGCCTCAAGCGCGGCCGCTCGCAGCCGTGGT
TTCCCAGGCAAGGAGAAGTTTCATTGACGACTGATCTGACTCAGCCGAGTGTTGATCCTC
ACCTGCAGGCCTCCTACTCTGTTTCCAACCGCGCACGCCGCGCTGTTTGGAATTTGTTTT
ACGCGTTATTCTTCCGCACTTCTCCGCGCCCGTTTCATGGGTGGCGCTCGATGATTCTGC
GCCTCTTCGGCGCAAAGCTCGCACCGAATTGCCACTTCTATCCCAAGTGCCGCATCTGGG
CGCCGTGGAATCTTGTCTGCGAAGAGGCCGTGGGGGTGGGCGATGACGCCGAGCTTTACA
ATCCCTCACTGCTCACTATCGGCTCGCACGCGGTGGTTTCGCAGGGCGCGTACGTGTGCG
GTGCGACTCACCTCTACAACGAGCCGTCGTTCCGGCTGGTCTCCTATCCCATGCGGATCG
GCGCTTACTCCTGGGTGTGCGCCAAGGCCATTGTGAGCCCGGGCGTGAATGTGGGCGATG
GCGCGATTCTCGCGATGGCCTCCCTTGCGACCAAAGACCTGGAGCCTTTCGGCGTCTATG
CGGGCATGCCCGCGCGCAAGGTGAAGGATCGTGACCGCGCGGCGGTTCCGGCGCTGCTAA
AAAAGTAGGCGTTTGCGTTTTGGTGCGGCTTCGCGAGGGAAGCATGCGGAATTGCGCCCG
CAGAATGTAAGATCGTGAAGATGAACTATGCAGGCCGGATTCGTAAGCTGCGGCGCGCGC
TGCAGAAGCACCAACTGGAAGCTCTCTGGATCACCCACTTGCCCGACGTGCGCTACCTGT
GCGGGTTTTCGGGGTCGAGCGCTGTACTGATCGTGACGCGGCGCAAGGCGGCGCTTTTCA
CCGATGGCCGCTACACGCTGCAGGCCCGTCAGGAAGTGCAGGGCGCGACGGTTCACATCG
CCGCCAAGTCCACCGTCAAGGAAGCGGCCGCGTGGGCCGCCGAGGAAGCGGAGTTTGCCG
GGTTTGATCCGGCAAATACCCGTGTGGCAGAGCTGGAAAGCTACCGCGAGGCGCTGCCTC
GCCGCCAGCGCGCGAAGTTCTTCCGTCCGATCCCCGAGCCGCTGGTGATGAATCTGCGCC
TCATCAAGGATGAGGACGAAATCCTGCTGATGCAGGAAGCGGCGCTGATGGGCTGCAAGC
TCTTTGACCTGATTGTGCCGCACATTCGTCCGGGCATGACGGAGATTGAAGTCGCCGCGG
ACCTGGAGTTCTTTGCGCGCAGCCTCGGAGCCGAGGGCATGTCGTTTGACACCATCGTGG
CGAGCGGTGTGCGCTCGTCGATGCCGCACGGGCGGGCGTCGCTGGCGAAGATCCCTCGCA
AAGGGTTCGTAACGCTGGACTTCGGTGTTATTCTCAATGGTTATCTTTCTGACATGACGC
GCACTGTGCACGTGGGCCGTGCGACCAAGGAAGAGCAATTTGCCTATGATGCGGTTCTGG
CCGCGCAGGAGGCAGGCGTGGCGGCGGTGAAGCCGGGGGCGACCATGGCCTCGGTGGATG
AGGCGGCACGCAGCGTTTTGCGCGAGGCTGGTCTCGCGGAGTACTTTACGCACGGAACCG
GGCATGGAGTGGGCCTGGAGATTCATGAGCAGCCCCGCTTTGCAGCAGGGCAGGAAGCAA
AGTTGAAGCCGGGAATGGTGGTCACCATTGAACCCGGTGTGTACCTGCCGGAGAAATTCG
GCATCCGCATTGAAGACATGGTGGTGGTGACAGAGACGGGAGCTGCGGTGCTCACGCCTG
CCACCAAGGCATGGATGGAACTGTAAAGCGTGACAGAGGCTGACAGACAACAATGAATCC
AGAAGAGTTGGGACAGTTAAAGGAACTGATCGAGTTCCTGAAGCAGAATCAGATCGGCGA
ATTTAGCCTGGAACGTGGAGACCTGAAGGTCAACTTGAAGTTCGGGTCCGAGCAGAGCAG
CGCGTCCGCAATGGACCTGGCGAGCCTGGCTCGCCTGATGGCCATGCAGCAGCCTTTGGC
GGCTCCCGCGGCGCAGCCTGCGGCACCGGCCGTGCAGCATGTGGCTCCGCAGGTGCATGC
CAGCGCGGCGGCTCCCGCCGCGGCAGAGGATGAGAACGCCGGGCTGCACATTGTGAAGTC
GCCGATTGTGGGCACGTTCTATGAGTCTCCCTCGCCGGGAACCAATGCTTTTGTGAAGAT
CGGCGATCAGGTGGACAACGGCCAGGTGCTCTGCATTGTGGAAGCCATGAAGCTGATGAA
CGAGATCGAGTCAGACGCGGCCGGAGAAGTGGTCAAGCGCTTTGTGCAGAACGGGCAGCC
GGTGGAGTATGGCCAGCCCCTTTTCGCTCTGAAGGCACGGTAGCCAGAGACTATGTTTCG
TAAAGTACTCATCGCCAATCGCGGCGAAATTGCGCTGCGTGTCATCAACGCCTGCAAGGA
AATGGGCATTCGCACGGTCGCTATCTATAGCGAGGCGGACCGGCATTCGCTGCACGTGCG
CTTTGCCGACGAGGCTATCTGCATCGGTCCTCCGCGCTCGGCTGAGAGCTACCTGAATGT
TCCGGCCGTGATCAGCGCGGCCGAGATTGCGGATGTGGATGCGATTCATCCGGGCTATGG
CCTGCTGAGCGAGAATGCGAACTTCGCCGAAGTGTGCCGCGCGTCCAACATCAAGTTCAT
CGGGCCGCCGCCGGAAGTGACGCGGCTGATGGGCGAGAAGGAGAAGGCGCGCCAGGCCAT
GAAGAAGGCCAAGGTGCCGATTCTGCCTGGCTCCGATGGCATCATTGCCTCAGAAGATGA
GGCGCTGGAGTGGGCGAAGTCGGTGGGCTATCCGGTCATTCTGAAGGCCAAGGCTGGCGG
CGGCGGGCGAGGCATGCGCGTGATTCGCTCGGCGGCCGAGCTGCCGGCGCTCTACCAGGC
GGCGAGCACCGAGGCGGCCAATGCCTTTGGCAACGGCGAGCTCTACATGGAGAAGTTCAT
CGAGCGCCCGCGCCACATCGAGTTTCAGGTGCTGGCCGATGAACACGGCAACGTCATGTC
ACTGGGCGAGCGCGAGTGCTCGATTCAGCGCCGGCATCAGAAGCTGATTGAGGAAGCGCC
TTCGCTGCAGGTGACGCCGAAGATGCGCGAAGAGATCGGCAAGACGCTCAAGAAATCGCT
CGAAGCGGTCGGCTACCAGAATGCGGGCACCGTCGAGTTTCTGATGGACGAGGACGGCAA
GCTCTACTTCATCGAGATGAACACGCGCATCCAGGTGGAGCATCCGGTGACGGAGATGGT
CACGGGCATTGACCTGGTGAAGGCGCAGTTGCGCATTGCGTCCGGCGAAAAGCTGTCGAG
CATTGTGCCGGAGCCGGTGGTGATTCGCGGCCATGCCATTGAGTGCCGCATCAATGCCGA
GCACCCGGAGAAGTTCACACCCTCGGCGGGCAAGATTACCGCGTTCAACGTGCCCGGCGG
CAATGGCGTGCGCGTGGACACGGCCCAGTATGCCGAAGGCGTGGTGCCACCGTATTATGA
CTCGCTGATTGCCAAGCTCATCACGCATGGCAAGGACCGCGAAGAGGCGATGAATCGGAT
GCAGCGTGCGCTGGAGATGTTTGTGGTGCAGGGCATTCATACGACGATTCCGCTGCATCA
GCGCATCTTTGCCGATGAGGAGTTCCGCAAGGGCGAGTTTGATACCAAGTTCATGGAGCG
CTTCTTTGAGCGTGAAAAAGAGCGTAAGGCCGTGAAGGATTAGTCTTCCGCAAGGCATGG
AAAAGCCCCGGGTTGGCAGCAGCTTCGGGGCTTTTTTGCATGGTGCGCACGGAAGGCGTT
TTGCCTGTACTGAAGCGCAAAAAAAAAATCACCATTAACGTCCCAGAAGTTATTGATATC
GTTGGACGTACCGGACATTAGGCTGGCAAGTCCTTTAGAATCAATGCGAAAATGCCCTTG
CCGGTGCCGGGGTTAATGTCGAAATGCCGGGATATCCGTGCAATTCCAGAGGCAGCGGTG
CCTGCAGCGCCTGGCTGGATGCAGCGCGCCGTCCGCACTTCTTATCGACCTCTATTTCCA
GCATAACGAATTCAGGGGAAATTCCCGGCAGGTGCGAGAGTGATTTTCCGGCAGGTTTGG
GTACTCTCGGGTGCGTCGGGTCTGAAAAGAAGCTTCTGTTAATATTTCGCCTTTTGTTCT
CTTTTTGAGTGTACGATGATTTCGCTTCCCAAGGAGGGAAAGACGATGAGCCTTGCTGCC
GGTTTTTTGCCTGAGTTTGACCACGAATTTGCCAACACGCGCCGGATGCTGGAGCTGGTG
CCCAATGATCACCTGAGCTGGAAGCCGCATGAGAAGTCGATGGAGCTGGTGCGGCTGGCG
TGGCATATTTCCGACTTTCCGGACTGGTGCCGGGACACGATGAAGCTGCCGGGCATGTCC
GTCTCAGTGGAGGACGGCATGAAGTACATGGACGTGTGGAAGGACAAGAAGCGGGAGGAC
ATTCTGGCGCGTTTTGACAAAGACCTGCCCGAGGCGCGGGAGGCGCTGGCCGCGACGAGC
GATGAGGACATGGCCAGGAACTGGAAGATGGACTGGATGGGGCAGACGATTGTGGACATG
CCGCGCATTGCCGTGTACCGCGGCATGGTGATGAACCACATGATTCATCACCGGGCGCAG
TTGGGCGTGTATCTGCGTTTGCTGAATGTTCCGATTCCGGGATTCTATGGGCCTTCGGCG
GATGAAGCGTAGGCGGATTGAGTGACAAGGGAAATGCATGGGGGGCCGGTCCATGGCTGG
ATTCGGCCCCTCGGGGATGGGCTTTCGCTGGGGGGGATTGTGCTTATTGCACCAGCACGC
TGAGGTCAATGACGACGGCTTCCATAGCCTTGGCCTGGGCCTGAAGCTGGGCGCTGGCGG
CGGCGCTTTCCTCGGCGGTGGCGGCGGTGGTCTGGGTCATCATTTCGAGCGCTTCGAGCG
CGGATTTGATTTGCTGGTTGCCGCGATCCTGCTCCTGTGCTCCGGCGCTGACCTCATCGA
CCACGTTACGGACGCGGGCGGCGTGCCCGGCGACGCTGTGAATGACGCTGGTGACGCCCT
CGATGCGTTCGGTGCCGACCTTGGCGTTGGTGACGGATTCCTCGATGAGCGAGGAGGTGT
TGCGCGCGGCTTCCGCGCAGCGCTGGGCGAGCGCGCGGACCTCATCGGCGACGACAGCGA
AGCCGGCACCAGCCTCGCCGGCCCTGGCAGCCTCGACGGCCGCGTTGAGGGCGAGGAGGT
TGGTCTGGAAGGCGATTTCGTCGATCACCTTCATGATGCTGCCGATCTTGCGGCTGGAGC
TGTCGATGGCGCTCATGCTCTCGACCATGGCTTCGAGCCGGGTTCCGGCTTCGGTCATGC
GCGTGTCCACTTCTGCCATGAGGCGGGAGGCAGCGGTGGCATTCTCCGCATTGCGGGTGG
TCATGGCGCTGATCTGATGGCTGGAAGCGGAGGTTTCCTCAAGCGTTGCCGCCTGCTCGG
AGGAGCCGGTGGCGAGCTGGTTGCTGGATGCGGCCAACTGGTCAGCCGCGCCGCGAGCCT
GCTGGGCAAAGGCGGCGACCTCATTGACCGAGTGCCGCAGCGACTCATTGATGCCCTTGA
TGACGATGTAGGCGAGGATGCAGCCGCCGAGGAATGCTCCAAAGGCGAGCCAGCTCATGA
GCTCAATCGCGTGCCGCATGGCGCGGGAGCCGGCGGCGAGTTGCTGCGCGGCGCGCTCGT
TGTTGAACTTGACTTCGGCGGCCATCGCCTTCTTCATGGCCGTGTAGGCGGTGTGGCCGG
TGGTGCTGTAGAGATTGACGGCGTCGGGCACCTTGTTGTCCGTGGCCAGGACGCGGAAGT
TTTCGCACATGGCGAAGTACTGTTCGACGGCGGTGTGCAGGGCGTCAAACTGGCGGCGGT
CCTGCGGGTCGGTGATGCCAGACTCATAGCTCTTGAAGTTGGCCGAGACGTAGGCGTGGA
TTTTTGCCATGCGCTGCTTTTGAAGCGCCTTGACGTTGCCCATGCCGGGGACGGCCATCA
TGAGCGTGGAGCCGCGGGCCTCGAGGACGCCGCCCTGAATTTTGGAGAGTTCTTCGAGCG
CGGGCACCGAGCGGGTGGCGATTTCGCGCAGATTGCTGGAGATATTCAGCAGTCCGATAA
CGGCGACTGCTCCGCAGATCACGATGAAGCTGATGAGGAGTGCGCAGAGGATGCTGACAC
GCTTGCCAATGGTCCAATTCTTCACAGATAGCCTTTCTGAAACGGACCCGGATACGCGTC
CGGGATCGCTGCTTTCGAGGCTTATATCGGTGGCTGGAGGAATTTATTTACGGCGGATGA
GAAACGGTCTGCAGAATTCGGGGAGATCTGGACGGGAAGCCGGATGGGCGGAATCAGCGG
GCGCGGGCGGGCGCGGCCCAGTTTTCAAGAGTAAGGCCCGGGACGCGGCTGAATTCGCGC
GTGTTGTTGGTGACCAGGGTGAGTTTAAGCGCACGGGCGTGCGCGGCAATCAGAAGATCA
TTCGCTCCAATCATGGTTCCGCGCTGCTTGAGGTGAGCGCGAATCTGAGCGTAGTCCGTG
CCTGCTTCAGAAGGGAAGCCGAGCACCTGCACATAGCGCAGGAACTCGTGCAGAGCTTCG
GCATCCTGAGATTTGCGGGGAGAGACTTCGACGCCATAAGCCAGTTCGGCTTGCGTGATG
GCGGAGATGCATACGTCGGAAACAGCCGTCTTGCGGAGACGCCGGAGCACCGCCTCGTGG
GTGCGCTTCATGATGTACGACGAGATGTCAGTATCGAGCATGTAGAGAGGCATGAAGGCG
GCTCCAGGTCTCAGCGCTCCTGCACGGGGAGATCTTCGACGCCTTCCATGAAGGCGCTGG
AGGCGACTGCGCCGGAATCGAGATAGGCGCTCCAGCTATCGGGGCGAGGCGTAAGGATGA
CCTGGTCGCCGCGCTTCTGGATGAAGACCTCGGAGGTCTGGAAGCGGAATTCCCTGGGCA
GACGAATGGCCTGGCTGCGGTTGGTCGTGAAGACCTTCGCAGTGCGCTGCGTCGATGTTT
CTCGCGGGGTTGCCATATACTTAAGTATATGGCATTTGGCGTTGGCTGGCGATGGGTAAA
CGGAAACTTGGAGCGCGCAGCAAAAGGTGCGATGATCTTTGGGGCGCTGACGGATGGTAT
GGACTTGGGAGCATACGGTGATTAGCTTGGCCTGCGAATCTCCCTTCATCTTTCTATGGT
TCGCAAACTGGAAGAAGTCGCGCCGCTTGGGGGACGACGGGGAGTTGGACGGGAATGCCG
AACATAGCTTCGGTCTTCCGGACTTTGTGTACTTATTGAGTTGCTTTTTGTTGTTTTATT
TCAGCATGCAGCGCTTTCCCTTTGGTACGCAGGCCCAGCGATCGCTTTGTGTCCTGATCG
TTGCATTTGCGGTTATTCTTCGAGCTCAAGTGGATTAAGAACCATCTATTGAAGCAAAAG
GGCATCCATGACGGATGCCCTTGCTGTTTCTCGTTGGAGCGAAGCTACTCGACGAAGTCG
ATTTTGACGGGGTGCGGAATGATGCCGCGCTCGTGGCCCATCTGGAGCAGCTTTCGGATG
GCGGTGCGGCCGTCTTCGCCATAGCTGAGGGTGCGCTCGTTCACGTACATGCCGACGAAC
TGGTTGGCCATCTCGGGATCGAGGTCGCGGGCGTACTGCATGGCATGGGCGAGAGCATCT
TTGCGGTGGTCGAGGCCGAACTTGATGCTGTCATAAAGGGCCTTGGCAACGATGTGGATG
ACTTCCGGCCCGAGCGAGCGGCGAATGGCATTGCCGCCGAGGGGGAGCGGGAGTCCGGTC
TGCTCCTGCCACCAGACGCCGAGGTCAATGATCTTGTGCAGGCCGCTGTGGGAGTAGGTG
AGCTGGCCTTCGTGGATGATGAGTCCGGCGTCATATTTACCGGCGAGCACCTGCGGGATG
ATCTGGTCGAAGGGGACGACTTCGGTTTCGATTTCGGGCGCGAAGAGCTTCAGCGTGAGG
TAGGCCGTAGTGAGGGTTCCGGGCACGGCGATCTTGATTTTGCGAATCTCGTCGAGCGAG
TAGGGCCGCGGAGCGATGATCATGGGGCCGTAGTTTTCCCCGACCGAGCCGCCGCAAGCC
ATCAGCGCGTAGTTGTCCTGAATGTAGGGGTACGCGTGGAAGGAGACGGCGGTGACATCG
TAGAAGGCCTCGTTCATGGCCTTGTGGTTGAGCGTCTCAATGTCCGTGAGGGTGTGGGTG
AAGCGGTAGCCGGGCACCTGCACGTTGTCGCTGGCGAGGCCATAGAACATGAAGGCGTCG
TCGGAGTCTGGGCTGTGCGCAATGGTGATTTCGCGAATGGCGGCATCGTTGGATGCGGGC
GTCTGAGTGCTCACTACGGTCTTTGATCCTTTCAGCAGCAGTTACAAGTTGGAGGCGCGG
GACAGAGGACTGGATGCGGCCGCGCGCCCGAGGTTTTTTGCCGCGCGAAAGTTACTCGGC
GGAGGTGTTCGGCTGGCGCAGGCGCGTGAAGCCGGCGGCGAGAGCGGCGGCGGCGGCGAC
CTTGAGTCCTTCGCCGGGCAGGAAGGGCACCATGCCGAACTCGAAAGCGTGGGCCGGGCT
GAGGTGCAGCAGCGTCATCAGCCCGGCGGAACCGCTGGTGAGCAGCAGCAGATCGGCCAC
CGCAGCCGCGATGAGAGCGGCGGCAAAGTTTGAGAGCAGGGGCATGCGGCGGCCACGGCT
GTAGAGCCATCCGGCCAGCGCGGCGACAAACGGGAAGGCGATGATATAGCCGCCGGTGGG
CCCGAAGATGTGCAGTGGGCCGGGCGCGCCCATGGGCGCGAGAACGGGCAGGGCGGCCAT
GGCCTCAAGCAGATAAAGCGACAGCGAGGAGAATGCGATGGCGGGACCGAGCAGCAGGCC
AATCGCCAGCACGGCCAGAGGCTGCAGCGTGAACGGGACCGGCGTGAAGAAAAGCGGGAA
CGAGATGTGAGCCGAGATGGCGACCAGCAGGCTGCCGGAGAGGGCGAGTCCCGTGTGGCG
CAGCAGCGCGTGGCGGCGAGGGAGGACAGCGGGCGAAAGAGCAGTGGTTGTATTCATCGC
TTATTCCAGTGAGGATTTCGAGGCCGTTTCCGGGATGGATTCCGGCGCATCTTTGTGCGC
CTGCGAGTTGTGGTCGCGGATATGGCGGGCAATGCTGATGACCGTCCAGATCAGCGCCAG
AATGCTCAATACGTATACGGCGTACAAATAACGCATGACAAATCAGTGTGGGTTCCGGGC
ATGGGGAAGTGCGCCGGAACAGTCACCGCATAGGATAACAGGCGGCTGGCCGCCGGTGGG
CTGGCCGGAGAGACGCGAGGGCTTCGCTGTGTGGGAATGAGGGGTGGCACGGCGCGCCTG
ATGTCAGCTTGCCGGGTATTTCAGCTTTCGGGGGCCGGTGCGACGCAATGGTGCAGCCAG
GCGGCGTAGGTCTGGCTGGCCGTGGCGTCGAGGATGAGGAATTCCGGCACCTCATAGGAG
TGCAACTCATGCAGCCGGGCCTCAAGCTGCGGCAGGCGCTCGCGCGAAGTCTTGAGCAGC
ATCAAAACCTCAGAGGACTGCTCGATCTGGCTCTGCTCAATCTGGTCCTGCCAGCGGTAG
ACGGAGGTCATGGACGGCAGCATTTGCACGCAGGCGGCGAGATGGGCTTCGACGAGGGAA
TGGGCGAGGCGCTGCGCTTCTTCGACTGAAGGGGCAGTGGTGAGAACCAGACACACGGAA
GATGGGGGACGTGCAGAGGATGTGCCGGCGGCAGGGGATGAGGTCATGGAAAGGCTCCGG
TTAAGATGGCTGGGGATACTTTAGCTGTTTTCACTAGCTACTAAATCTGTGTGGCCGCGT
GTGGTGTACAGATGAGAGTAGCGAGTGTTTGTGGTGGATGATTTTCAGGGCGCGGCAGCC
GTGCCCATATACGAAGGCACAATCAGTTTGCATCGAGAAGATTGAGGAGAAGAGATGGCG
ACCGAGATCAAGTTTGGAACATCGGGCTGGCGCGCAATTGTGGCGGATGAATTTACGTTT
GGCAACGTGCGGCGCGCGGTGACGGGCATTGCGAAGTATGTGGCCGCTCAGCCGGGCGAG
CATTCGGTGCTGGTGGGGCGCGATCCGCGCTTTCTGGGCGAGCTGTTCGTGGCCAAGACG
GCGAATCTGCTGGCCTCGCATGGCGTGCGTCCGCTGGTGATTCCCGAGGCCGCGCCGACG
CCGGCGATCTCCTACGCGGTGCGCCAGCACAAGACGGGCGGCGCGATTAACTTTACGGCC
TCGCATAATCCGCCGGAGTACAACGGCATCAAGTTCTCGACGCCGGACGGCGCCCCAGCG
CTGCCGGAGGTGACGAAGCAGATTGAGGCGAATATTCAGGCGCTGGGCGATGCGCCGGTG
GCCGATGCCGCCGAGCCGAAAGAGAAGTTTGAAGAAGTGGACGTGAAGCCCTCGTATCTG
AAGCGGCTGGCGGATCTGGTGGATCTGAAGGCGGTGCAGAAGTCGGGCATCAAGGTGGTA
TTTGATCCCTTCTGGGGTGCGGCGCGCGGCTATAGCTGCCACATTTTGCGCGAGCACGGC
GTGGAAGTGGCCACGGTGCACGATTACCGCGATGTGCTGTTTGGCGGGCATGCGCCCGAG
CCGGACGACCACCTGCTGGGCAAGTGCAAGGAGAAGATGAAGGAGACCGGCGCGGCGCTG
GGCATTGCGACCGACGGCGATGCGGACCGCTTTGGCATTGTGGACGGCGATGGCACCTTC
ATTCAGCCGAATTATGTCATTGCGCTGCTCTTCGACTACCTGGTGGAGACACGCGGCTGG
CGCAACGGCGTGGCGAAGTCAGTAGCGACGACCAACCTGGTGAATGCGCTGGCGGAATTT
CACAAGATTGAGCTGCATGAGACGCCGGTGGGCTTCAAGTACATCGGCGAGCTGATCAAC
AAGGACGCGATTGTGATCGGCGGCGAAGAGAGCGCGGGGCTGACGATTCGCGGCCACGTG
CCGGAGAAGGACGGCGTGATTGCCGGCCTGCTGATGGCCGAAATGGTGGCCGTGCGCGGC
AAGAGCATTGGCGAGCAACTGAAGGCGCTGTTTGCCAAGGTGGGCGAGTTCTATCCGATG
CGCGAAAACTTCCGGCTGACGCCGGAGGTGAAGGCCTCGTTTGTGGAGAAGATCAAGCAC
GATCCCACCGAGATTGGCGGCCGCAAGGTCACCGGCGTGGTGCGCACCGATGGCCTGAAG
CTGGTGCTCGACGACGGCTCGTGGGTCTGCTACCGCTTGAGCGGCACCGAGCCGGTGGTG
CGCGTTTACTCCGAGTCGCGCAAGCAATCAGAATCGCAGCCATTGAGCGATGCCGCCAAG
GCATGGGTAATGGCTTAGATTCCTGCGCGGCGAATTATTGAAAAAGGCGTTCCTTCTCCA
TGCCGGACGCGGCATCCTTAATGATTAGCTGGTTGTGTGTTCGGTGGGTTCGCCGCACAC
ATCCGGCATGGAGAAACGCTTGCTGCCGCAGCCTCAGACAGTTCCGCTACCAGACCAACC
CCAGCCCGCGAAAATGGAGCGGGTGATGGCGCTTGTCCTGCGCCTGCGCCGCCGCGCGGC
GACGGTGGCGATTGTGTTGATGGCGGTCTGCATTGGCTACTATGTGGTGGCCGGGCAGAA
CGGCCTCAAGTCCTATGAGCAGAAGCGGCACGAGGCCGAGCATCTGCAGCAGCAGATTGA
GCACCTGCAGCAGGAAAACGGCCAGTTGCAGCAACAGGTGCATGCGTTGCAGAGCGATCC
GGATGCGATTGAGCATGAGGCGCGCGAGCGCCTGCACTACGCCCGTCCGGGCGAGGTGAT
TTACACGCTCAACAATGCTCCGTCGGGCGCGAATGGCAGCAATCCCTCGACCCAGCCCGC
GCCTTCTTCCTCCAGCCGGTAGCTCTGGCCTGCGGCTATACTCGTGCCATGAGAGCAGCG
CTGCGTTTTTTGTGGAATTCCACCCGCGGGCATCATTTGCGCCCGTGGAGGAGCGAATTT
CTGAAATGGCGCATCGAGACTTATTCCGGCATGAAAGCAGAAGAGCTTACCCGCCAGCAG
GTGCTGGCTTTTGTGTGGCGTGAGCGCCGCAACCTGATTCGCTTTTTGCGCTGGACCGAG
GAAATGGAAGGCTACCGCAAGCAGGCGCAGCGCGCGCAGCGTCCGCTGTAGAGAGATACG
GAGAGGCAGACTTGGATTCACGGCGGCAGTTTTTGAGGAAGTCCCTGATGGCGGCGGCAG
CCGGCAGCCTGAGCGGCACGGCGCTGGCAGGCTGCGGCGGGCATAAGACGCATTCGATTC
CGGGGCAGGCGATGGCTCCGCATCTGCATGAGGTGAGCGGGCCGCGCTCGCTGCGTGCGC
ATGCGGCGGCGGCAGGCTTGCTGGTGGGCTGCGCGGTCAATCCTCGCGGCCTGGACGGAG
AGCCGGCCTATAGCCAGACGGTCGCCGATCAGATGAATCTGCTGGTGGCCGAAAATGCGA
TGAAGTGGGGACCGCTGCGGCCCACGATCGATACCTTTGACTTTCGCCCGGCGGACGACA
TCATGGATTTTGCCGCGCGCCACAATCAGCAGGTGCGCGGGCATAATCTCTGCTGGCATG
AGGAGTTGCCCACCTGGTTTGCCTCTGAGGTGAACAAGGGCAATGCAAAGGAGATTCTGA
TTCAGCACATTCAAACGGTGGCGGGCCGCTATGCCGGGCGCATTCAGTCGTGGGATGTGG
TGAATGAGGCGATCCTCCCGAAGGACGGACGGCCGGATGGTCTGCGCAAGTCGCCGTGGC
TGGAACTGCTGGGCCCGGATTACATCGATATTGCGTTCCACACGGCGCGCCTGGCCGATC
CGCACGCGCTGCTGACCTATAACGACTACGGCATTGAGAAAGACACGCCCGAGGACACGA
TCAAGCGCGGCGATGTGCTGATGCTGATTCGGCGCATGAAGGCGCGGGGCGTGCCGCTGG
ATGCGGTGGGGATTCAGAGCCATCTGACGGCGGGCGACCCGATGCCGGGCGCGGGGCTGC
GGGCCTTTGTGCGGGAGTGCGGCCGCCTGGGCCTGCAGGTATTTGTCACCGAGATGGATG
TGAATGACAAAAAGCTGCCGGCGGCGGTGGAAGAACGCGATCAGGCGGTGGCGAAGGTCT
ATCAGGACTACCTGACGATGATGCTGGCCGAGCCCAATGTGACCGCCGTGCTGACGTGGG
GCGTCACGGACAAATACACCTGGCTGGACGGGCCAAAGTTCGGGCGCGCCGATGGACGGC
CGGAGCGTCCGTTGCCGTTTGACTCTGACTATCAGCCTACCCCGGCCTTTTTTGCAGAGC
GCGCGGCGCTGGACTCGCGGGCGGCACGGCTGTCGGCTCCGGTGCGGCAGGGCGATCCTT
ATGCGCCTTTCCGGCCTGGTTCGGCGCGGGGCGGGGCGGCTGGGCCACAATCGGAGCGGC
AGTAGGAAACGGATTGCCGGTTTCCTCCGTCTACATAAAGAAGTTGAGAGAGTCCTCCTT
GGTGCGTTTTCGTATCTGCCGGTATCTGGTGTGGCTGGCTGTGTTGAGTGCGTGTTGCAT
GGCCCATGCGCAGGAGCCGTTTCCCGGCGAACCCGCGCACTTGCCGAAGCATGCGGAGCC
GTTGCCTCCGCCGGGCCTGCAGGACTATGGACATCCACCGTTGCCTTCACAGCAGGACCC
CGGCGTGCTGCGCGTGACCACCAACCTGGTGCTGGTGCCCACGCTGGTCGAGCACAATGA
CGGCTCCATTGTGTATGGGCTCAAGGCCAGCGACTTCAGCCTGTATGACAATGGCGTGCC
GCAGCAGGTGCATCTGGACGATGACATGGATCTCACGCCCATCTCGCTGGTGGTGTGCGT
GGAACGGGGCCGCGACGCTCCGCTGGTGCAGGAGGAAATTCAGCAGCTCGGCACGCTGTT
GCAACTCTTCACGGGCGGAGGCCATACCGATACGGCGCTGGTGGCCTTTGATTCAAAGCC
GGTGTATCTGGATGGATTTTCGAGCAACCCTTCCTACGTAGAGCAGGATTTGCAGAGTCT
TGCGCCGGGCAATGGCGGCGCGGCCATTCTGGATGCGGTGGGTTACTCGCTGGACCTGCT
GGAGCATCAGCCCGCGGATCACCGCCGCGTGCTGTTGCTGGTGAGTGAGTCGCGCGATCA
CGGCAGCACGCATGTGACGATTCCGTCGCTGGTGCAGCGCATCGGGCAGAGCAATACGCT
GGTGCTGAGCCTGGTGTTTTCGCCCTCACGGGCGGAGCTGAACAACTGGGGCCATGGCGG
CGGTTCGCGGGGCACGATGAACCTGCTGGCTCCGCTGATGATGACATATAACGCGATGCG
CAAGAATATTCCGCGCACGCTGGTTCACATGACGGGCGGAGAGTATGCGCCGTTCGGGCG
CGACAAGCGCTTCCAGATGGACGTGGTGGAGCTGGCCAATCACGCCTACAACCGCTATCT
GCTGAGCTTTCATCCAACCGACCTGACGCCGGGCCTGCATCACCTGGAGGTGAGGCTGAA
CAACGGCATCCAAGCCATTGTGATTGCCCGCGCCAGCTACTGGGCTACGAGTCCATCTGG
TTGATGGATGCATGGCGCGCGGACAGCAGAGATTTCTGAATCAGGAGAATAGAACCATGA
GTGAGACAGTACAGCTGCGCGCGAGCGACGGTTTTGATCTGGATGGGTATGTGGCGCGTC
CGGAGGGCGAGCCGATCGGCGGATTGGTCGTGGTGCAGGAGATCTTTGGCGTGAACCGGC
ACATTCGCTCGGTGGCCGATGGATATGCGCGCGATGGATTTCTGGTGGTGGCTCCGGCGC
TGTTTGACCGCTATGAGAAGGGTGTGGAGCTTGAGTACAGCGGCGCGGATATGCAGAAGG
CGCTATCGTTCGTACCAAAGCTGAATCTGAATGATGCCGTGAGCGATGTGGCCGCGGCGC
TGCATTGGGTGCGGCAGGAGTCGAACAAAAAATGCGGCATGATTGGCTATTGCTTTGGCG
GCTCGCTGGCGTGGCTGGCGGCGACGCGTCTGCACACCGATGTGGCCGTGGGCTACTACG
GCGGCATGATCGGCAAGTTCAAGGATGAGCAACCGCGCTGCCCCGTGATGCTGCATTTTG
GATCGCAGGACAAGCACATTCCGAAAGAGGGTGTGGACGAAGTGCAGGCCGCGCATCCTG
AGGTGCAAATCTACTGGTATGACGCCGATCACGGCTTCAACTGCGACGCGCGCTCCAGCT
ACGATGCTCCCTCGGCCAAAGTGGCGCGGGAGCGTTCACTCGCCTTTCTGAAGCAGCATT
TGCAGGGCTAGCGCGAGCGGTATCTTCGCATCGATTCACCGCGCCGGGCATCGAAACTAA
TAGCTGGAACAGGGAAGTCATTGCAGAGCATGCCGAAGGCAGATCCGCAGCGCGAGCCCG
CGCCGCCACAACCAGAGAGAAGACCGGGAGCAAACGACGGAGCGGCAGCCGCGCCGAGGC
GGATGGATTTTTCGCATGCCTGGCGGGCGCTACGGCACCGCAACTTCCGGTTATTTTTCA
GCGGGCAGAGCATCTCGCTCATCGGCACATGGATGACGCGCATTGCCACGGCGTGGCTCG
TCTACCGGTTGACGCATTCGGCCGTGCTGCTGGGTACGGTGGGCTTTGTGGGGCAGATTC
CCACGTTTCTGCTGGCTCCCTTCGCGGGCGTTTGGGCTGACCGGCTGAACCGCCGCACGG
TGCTCGTGTGGACGCAGGGGCTGGCGATGGTGCAGTCGCTGATGCTTGCCGTGCTCACGC
TGACCCACCGCATCACGATTCCTGAGATTCTTGCGCTGGCCGTCTTTCAGGGCATGATCA
ATGCCTTTGACATGCCGGCGCGGCAGGCTTTCATGGTGCAGATGGTGGAGTCGCGCAACG
ATCTGCAGAATGCCATTGCGATCAACTCGTCCATGGTGAACCTGGCGCGGCTCATCGGGC
CGTCGCTGGCGGGCATCATCATTGCGGCGAGCAGTGAAGGGTACTGCTTTCTGATTGATG
GCCTCAGCTATATTGCGGTGATTGTCTCGCTGCTGCTGATGCGCATTCACGCAGTGGAGA
AGAAGAGCGAGCGGGCCTCGATGGTGGAGCAATTGCGCGAGGGCTGGTCCTACGTCTCGG
AATTTGTGCCGGTTCGCAGTATTCTTACACTGTTTGCCATACTCAGCCTGATGGGCTGGC
CGTTTGTGGTGCTGATGCCGATTTTTGCGGCGAAGGTGCTGCATGGCGGGCCCAACACGA
TGGGCTTTTTGATGGGAGCCGTCGGGGTGGGCGCGCTGGTCTCGGCGCTGGTGCTGGTGG
TGCGGAAATCAGTGCGGGGGCTGACGAGCATTATTCCCATTGCGGCGGTGATCTTTGGCT
GCGGGCTGATTGCGTTTGGATTTTCGCGGACGATGTGGCTGAGCATGATCCTGATGCTGT
TCACCGGTTATGGCATGATGCAGGGGCTCACGGCCAGCAATACGGTGATTCAGACGCTGG
TGGACGAGAAGATGCGGGGCCGCGTGATGAGTTATTACACGGCCGCGTTTGTGGGCATGG
CTCCGTTCGGCAGCCTGCTTGCCGGCTTTCTGGCGCACTGGATGGGCGCGCCGTACACGG
TGATCTTCAGCGGGAGCGTCTGCATTCTGGGGGGCCTGTGGTTCTGGTCGCAGTTGCCGG
CGATTCGGCGGGATATGCGTCCGGTTTATGAGCGGCTGGGCATTGTGGCGCCGCGTGAGC
CTGCGGTGGCCGAGGAAGCCGCGCGGTGAGCCGAAGAAAAGGCGATATTCAGCATGGAAG
CGGGCTGGCCTGCAATGGGCATTGATGTTACTCTTAATCCAGACACTTAGGAAGTGTATT
GCAACTGAAACGAAAGAGGAGTACGCACCGCTGTGCTGGCACCCGTAAAGAAAACTGAAA
TCATCTCGCAGTTCCGCACTCACGACAGCGACACTGGCAGCCCGCAGGTCCAGATCGCAA
TCCTGAGCGAGCGCATTGGCGAGCTTACCGAGCACTTCAAGACCCACGCGAAGGACCATT
CCTCGCGCCGCGGCCTGTTGAAGCTGGTGAGCAAGCGCCGCCGTCTGCTCGACTATCTCA
AGCTGCATGACACCGACAGCTACCGTGACGTTATCGGCAAGCTCGGCATCCGTAAGTAGG
TAAAGCGGAATCTCTTGTCCCCTGCGCGCACGCGATACGGATTCAAGGGAAGGGATGGGG
TGCGGCAGTCAGCAGGTTCTGCTGGCTGCGCCTTTGATTTTGCATCAGCCCCATCCGGCT
TTCCTCGCCACAAGCCCGCTCCCGGGCTTTGTCGCTGGGCTGTCGCCCGCGTGCATCCCA
CCCCCACAATCCTCTCCGCGCTCTTCCCGCCAATTCCCACCGGAACGACTCTTCGCGGAG
TGGTCTGCTCTGAAACGAGGATGATATGAAACAAGACGTAACCGTCGAATTGACCGGCGG
AAAGAAGCTGCATTTTGAGACGGGCCGCATGGCCAAGCAAGCTTCCGGCGCTGCGCTGGT
CACCCAGGGTGAATCTGTTGTGCTGGCCACGGCCGTGGCCGCGCCCGATCCCAAGGAAGG
CATTGATTTCTTCCCCCTCACGGTGGATTACCGTGAATACGCTTATGCCGGTGGCCGCAT
TCCCGGTGGATTTATCAAGCGCGAAGGCCGCCCGAGCGAGCGCGAGATTCTTACCAGCCG
CCAGATTGACCGTCCCATTCGCCCGTTGTTCCCCGAGGGCTTCCGCAATGAGACGCAGGT
GATCGCGCTGGTTTTCTCGGCCGACAAGGAAAATGATCCTGACATTGTGGGCATCAACGC
CGCGAGCGCCGCGCTGGCCCTGTCAGACATTCCTTTCGCCGGGCCGGTGGGCGCGGTGCG
CGTGGGCTATGTGAATGGCGAGTACGTCATCAATCCGTCGTATGCCGAGCGCCGCGACAG
CAGCATCAACATCACCGTTGTCGGCACCATGGACGGCATTGTGATGATCGAGAGCGGCTC
GGCCGAAGTGCCGGAAGAAGTGGTGCTGGGCGCGATCGACTTCGGCCACACCGAGATCAA
GAAGATTGTGGCGGCCATCAATGAGCTGGCGGCCAAGGCCGGCAAGACGAAGCGTGCCGT
GACTGCTCCTGAGTTTGATGAGGCCTACTTCGAGACTCTGAAGAACAAGATTGGCGCCCG
CCTGGCCGATGCGCTCGACACCAAGGCGCATCCGAAGACGGAGAGCTATGCGCTGGTCAA
GCAGATCAAGGACGAGCTGGCCGCCGAGATTCCGGCGGACGAAAATGCCGGCGCCGCCAA
GAAGAAGCTGGCTCACTACTATGAACTGCTTCGCGAAAAAATCTTCCGCGAGCAGGTGAC
CAAGGATCGCGTTCGTCCGGATCGCCGCGGGTTTGACGAGATTCGCCAGATCACGATTGA
AGTGGGCGTGCTGCCCCGCACGCACGGTTCGGCGCTCTTCACGCGCGGCGAAACGCAGGC
GCTGGTGACGGCGACGCTGGGCACCAACGATGATTCGCAGCGCCTGGAGACCTTTGAGGG
CGAGCAGAAGAAGCGCTTCATGCTGCACTACAATTTCCCGCCCTTCTCGGTGGGTGAAGT
GGGCCGCATGACCGGTGTGGGCCGCCGCGAAGTGGGCCACGGCGCACTGGCCGAGCGCGC
GATCAGCGCCGTTCTGCCGGGTGAGGACGAGTCGCCCTACGCGCTGCGCGTCGTTTCAGA
CATTCTGGAGTCGAATGGTTCCTCGTCGATGGCCTCGGTGTGCGGCGCAAGCCTCGCGCT
CATGGATGCGGGCATCCCGCTGAAGGGCGCGGTGGCCGGCGTGGCGATGGGCCTGGTGAA
GGAAGGCGACGAGTACGCCATCCTGACCGACATTGCCGGTGCGGAAGACCACTACGGCGA
CATGGACTTCAAGGTGGCCGGTACCCGCAAGGGCATCACGGCGCTGCAGATGGACATCAA
GATCAGCGGCATCACCGGCCAGATCATGCGCGAAGCCATGGAGCAGGCGCGCCGTGGCCG
CATGTTCCTGCTCGACAAGATGGACGAGATTCTGGCGGCTCCGCGTGAGGAGAAGTCGAA
GCACGCACCGCAGATCCGGACTGTCCAGATTCCGACCGACAAGATTCGCGATCTCATCGG
GCCGGGCGGCAAGACGATTCGCGGCATCATCGAGGCCACGCAGGTCAAGATCGACGTGGA
CGACACGGGCCGCGTGAACATTGCCTCGAGCGACGAAGAAGGCCTCAAGAAGGCGCTGGC
GATGATCAATGACCTCACCGCCGTGCCCGAAGTGGGCAAGACTTATCTGGGCAAGGTGGT
TCGCCTGGCCGAGTTCGGCGCATTCGTTGAGATCTTCCCGGGCACCGACGGTCTGCTGCA
CATCAGCGAAATTGCCGAACATCGCGTCAAGGAAGTGAAGGACGAGCTGCACGAAGGCGA
TCAGGTGATGGTGAAGGTTCTCGGCGTCGAGGGCAACCGCATCAAGCTCTCCCGCAAGGC
CGTGATTCGCGAGCAGCGCCAGAAGCTGGGCCTGCCCGAACCGGGTGCCGAAGCTCCGGC
AGCCGCTGAAGGCCAGCCGCGTGCCGAACGCGCCGAGCGTCAGCCGTCGTCGAATGCCAG
CACTATCACGATTGAGGGCGGCGAGGATTTCGACGACTTCGATGAAGAGGGCGGCGAAGG
CGAGGGCGAAGACGAGAACTTCAACCGCGAAGACACGCCGAACAGCGCTCCCGGAGAGCG
CCGTCCGGGTGGCGCGGGTGCTGCGGGCAACCGTGGCCGCCGCCGCCGTCGCGGCCGTGG
CCGTGGACCGGGCCAGGGCGGCGGTGGAAACCGCGGACCCCAGTAAATCATCCTTACCAG
AGAGGCTGCGCATCGCGCGGCCTCTCTGCTTTTGGGAATGACCGTGCGCATCACGCTTCT
GTTTCTCGTTCTCGGCGCGATCTGGGGCAGTGCCTGGCTGCTGCATGCCGAGCCCTATTC
CGGGCCGCCCCTGCTGGCGGCGGGCGCATTTCGTTTTGCGCTGGCCGCTGTGCTGCTGGG
CATCGCCGCGGTATTTCAACGTGGCTTCCGGCGTCGCGGCAACGGCCGAGCTGCGACCGG
GCACTCATCCTTCTGGCGTTCTTCCGCGATGCTGGGTATGCTGCTGCTCGCGCTGCCCTA
TGCGTGCTCAGCAGCCGCCTCGCACGCCGGCGTGGCGGCGGGCCTTCCCGGAGCCATCTA
TGCAGCCATGCCGCTGGCGGTGCTGCTGCTGCTTGAGGACGAAATTCCGGCGCGCATACC
GGTGCTGCTGCTCGGCTTTACGGGTGTTTCGCTGCTGGTGATTCAGGGCTTGCAGTTGGA
TCTCGCGCATTGGCGCGGCGAACTACTGCTGCTGGGCGGCATGGCCGCGAATGCGGCGGC
GCTCGCGTATGTAGTGCGCGGCGGCAGGGAGCGGATGCGAGCCGCAGCCTCCCTGGCCGG
ATGCGCAGTGCAGTGCGCCGTAGCGGCGGCGCTGCTGGCATTGGTGGCCACTCTCGACGG
GCAATGGCCTGCCGTGTCGGGTGTTGCGCATACTTTCGCGGGAATTCTCAGGCCGGCTGT
CGTCTTTGAGGCTGTGATTTCGTCTATTACTTTGCCGATGATGTACCTGTTGCTGCGCCG
GGCCGGCGGAGTTCCGGTGGCGGCGGTGCAATGGCTGGTCACGTTGACAGGGTTCGCGGA
GGCCGCGTGGTTGCTTGGGCTTCACCTGATATGGGAGAACTGGGCGGGGTGTGCGATGAT
CCTCGCGGCCCTCGTGATGTTGCTGCGGGAGATAGGGCCCGAGTGGCAACCAGACCTATG
ATGGCAGCGCACAGGGGACGTTATCGGGTAACTAAGCGGGTAACTGGAGATACCTTTTCT
CTTCGTGAACATCTAAAGAATTGAGGTAGACTGCCGCGTATGAGCGCTTCCTTGTACATT
GTCGTTGAGGGCGAAGACCCCGGTTACGATATCTTCGTCAACGGCCGCGCGCTCGCGCGC
AATGAAGACTCGCTCGAAAAGCTGGCGATGCGTCTCGGGGTGCCTCCATTGCTCGACTTC
TTTTCAGCCGATGAGAACTCGATGGCGCTGCTGCTGGAGGAAGGCGCGGGCGACCCGGCC
TGGGCACAGACGCTGCCGCCGCCGCAGTGGTTTTCTCCCGTGGACGGGCTGGTCACGGTA
CGGGCGCTGCTCGATCATCTGCAGCAGAATCCTGCAACGATGGGCTCTGACACGCATGAG
GTGATTCGCGAGCTTGCCGAATACGAAACCGTGCTCAGTAAGACGGCGACCCGCGATCTG
CGCTGGCAACTCGCCGTGAGCTGGCGCTAAGCTGGCTTCTTCCTGTCACGAACTGTCACG
AAAAAATTAGCTAGCTCTCGAATTGCCGCAGATGGTGGCCGGTGTGCAGCCATGCCCAGC
GCATCCATTCCTGTGCCATGCGTTCTATTTCCAGATGCCGAGCAACTGCCGTACCAGAAT
GATCTGCCCGGTGTGGTAGCTGGTGTGATCGGCTGCGAGCAGCACTTCGCGCAGCAACGT
CTGGCCATCGCCCCAGGGAATCTTGGAGTAGAGGTTGGAGCGGGGATCGCTCATCAGCTT
CTCGAACTCTTCCATGTCCTGCTGAATGGCGGTGACGGTCCGGTGCCAGTCTTCGGGGTG
CTGGGGCGCGGGATTTTTGGGCCAGTAATCGGCAGGCCATTCGGGCTCGGTGTATTCGGG
GTTGGTGCAGAAATTGATGAGGTCATGCAGCGTGAAGCGGATATGCTCCAGCAACTCCCA
TGCGCTGTGCGGCAGACCGTGCGGGCGGGTGCCGTAGTGCTCGGCAGGGAAGTCTTCGAC
AGCCGCGTTCAAGTCGGCATGCGCGCCCTGTCCGCGCAAAAAGGGAATCAGGGTGTCACG
TAGCAAGTGATCATGGGTTGGCATCTCAGAATCGCTCCTGTTATTTGGATGCAGAAGCAA
TCATGGCCGATCACAAGAAGTAAGGCCCCACGGCTGCGCGGGTATATCGCGCGTGTCCGT
GAGGCCGCAAGTGGGTTGCTGCTACGAGGCGCTGATCTGTGCTGCCTCGCGCTTGTCATT
GAAGACGTTGCCGAGGCGCTTGATCTGCGCGCCGACTCCGCGCAGCTTTTCTTCAATGTG
CTCGTAGCCACGATCGATGTTGTAGACGCGGTCCAGAATGGATTCACCATTAGCGACGAG
CGCGGCGAGCACCAGCGAGGCCGAGGCGCGCAGGTCAGAGCACATGACGGCAGCAGCCGA
GAGCGGCGTTTTGCCGCGTACGGAGGCGATGCGGCCAGCGGTCTTGATGTTCGCGCCCAT
GCGCACGAGTTCCTGCACGTGCATGAAGCGATTCTCGAAGATGTTCTCCTTGACGAGCGT
GGTGCCTTCGGCCTGCGTGGCGAGCGCCATGTACTGCGCCTGCATGTCAGTGGGAAAGCC
GGGATATTCTTCAGTGGAGACATCGATCGGCTTCAGATGGCCCTCGCTGCGCACGCGCAG
GGAGTCCTTGCCGAGCACATCGATGCGGACGCCCGCTTCTTCGAGCTTGGCGATGACGGC
TCCGAGGTGTGCCGGGTTGCAGTGGCTCACACAGAGGTCGCCGCCGGTGATCGCTCCGGC
GATGAGAAAGGTGCCGGCCTCAATGCGGTCGGGATTGATGCGATGCCGCGCGCCGTGGAG
CTTCTCGACGCCCTGAATGCGAATCTCTGAAGTGCCGGCGCCCTCAATCTGCGCGCCCAT
GGCGGTGAGCAGCGCGGCGAGATCGGTGACCTCAGGCTCGCGGGCGGCGTTTTCCAGAAC
GGTTTCGCCCTCGGCCAGCACGGCGGCCATCATCAGGTCTTCGGTGCCGGTGACGGTGAT
CTTATCGAAGTGAATCTGTGCGCCCTTCAGGCGTTCGGCGCGGGCTTCAATGTAGCCGTG
CTCATAGACGATGGTGGCGCCCATCTGCTCCAGGCCCTTGATGTGCAGATCGATGGGGCG
GGCTCCGATGGCGCATCCACCGGGCATGGAGACGCGCGCCAGACCGGTGCGAGCCACGAG
CGGGCCCAGCACCAGCGCGCTCGCGCGCATCGTCTTGACGATCTCGTATTTCGCGGTGGG
ATCAGAAAGCACGCGGCAACTGATGGTCGTGCGATGCTGCGCGCGGCCATAACCCAGCTC
TACTTCCGCGCCCATCGAGGTGAGCAGCTTGCGCTCGGTCTCAATGTCGCGCACCTGCGG
AATGTTTTCGAGAATGACCTCATCTTCAGTGAGGATGGCCGCCGCCATGCAGGGAAGCGC
CGAGTTTTTTGCGCCGCTCACCCGGACCGTGCCGATGAGTGGATTGCCGCCGCGAATTAC
AAATTTGTCCATGGGATATTGATGAGCTTCTCGGAGGAAATGCCGGAAAAACTTCGAGTG
GAAGGATTCCGGTTGTTCTTATTGAAATGGAAGAGTGCCGAAGGAGAGAAGTAGTCTTTG
TGGTTCGTATGCACCGGTTCGGCAGTCTCTTGCTGGAAAAGGAATTGCGGGGGCCTTTAG
GTGCCGGCCCCGAGATCTTCAATGGCGCGGCGCACATTGCCGTTGGAGTTGGCCAGCCGC
CGCACGGCTTCCGGCTTGTCCACGCCGGCTTTGAGCATCACCAGCGCCACCGGCACGCTG
CGGCCCGCGGACTTGATGACGTTCACGGCCTCGTCGCGGCCAATCTGGCAGGCGCGAATC
AGGATGCCGATGCCGCGCTCAATCAGCTTGGAGTTTTGCATGTGTACGTTGACCATCAGG
TTTTCGTACACATAGCCCAGGCGGGTCATGGCTCCGGTGGTGATCATGTTGGTGATCATT
TTTTGAGAGGTCGCGGCCTTCATGCGCGTGGAGCCGGAGACGACCTCAGGCCCGACCTCC
GCAACGATGGCGATGTCTGAAGCCTCTGCCAGCGGGGTGCCCTGATTGCAGGTGATGCAG
GCGGTGCGGGCTCCGCGCTCGCGGGCGTAGGCTACGGCGGCGACGACGTAGGGAGTGCGT
CCGCTGGCCGAGAGGCCAATCACCACATCCTTGCGGCTGGGGCGGCGGCGGGCAATGTCG
CGCTTGCCCAGTTCTTCTGAGTCCTCGTTTACTTCCACTGGCGAGGCCAGAGCCTTGGGC
CCGCCCGCCATGATGTACTGCACGGTCTGCGGGCTGGTGGAAAAATACGGAGGACACTCA
CAGGCATCGAGCGAGGCAATGCGTCCGCTCGAGCCGGCACCGATGTAAATCAGACGGCCG
CCATCGCGAATGCTGCGGGCAACCCAGTCGATGACCTCGGCGATCTCGGGTAGCGCCTTT
TTCACCGCTGCCGCGACCTTCTGGTCTTCGTGGTTAATGATCTTTGCGATCTCAAGGGCG
GACTTGGTATCAAAGCCCTGCGAGGCTTCGTTGGGAGTCTCGGTCGTCAGGTCATGAATA
TCCATGACTGACCGGGTCCCATTCGAGGCCGCTGCAATGTCCGTGTTGGGAGGCGTTGAC
GTGACCATTTCTCCGGCTTTAGTGCAAAATCTTCCGCATTAAGTGTAACGCGCAGCGGCT
GGCTTGCGAATTCTTTTCGAAGGGATTCGCGCAGGAAACGATGTCTGCGTTTTGATCTGG
TACTGGCGAGGCTACAGTGCCTCGACGACGGCATCATGAAAGGCCGGCCGCACCTGCTGA
ATCAACTGGCTGGCGCGATCGGGCCAGGTGCGGTTGGTGAGCAGCACCACGGCGAGATCC
CGTTCCGGATCAATCCAGAGCGAGGTGCCCGCATAGCCCAGGTGCCCGAAGGCGCGCTCT
CCGAAATGCTTTCCAGAGGAAGATTCCGGCCGCGAAGGCGTGTCCCAGCCAAGGGCGCGC
GTTGTGCCCTCCGGCTCGGTTTGCCGCGCGGTGAACAGTTGCATGGTTTCATCGCGGAAG
AGTGGCTTCGTGTCATCCTGCCGGCGGCCCTTGCGCAGGAAGTTCTGCGCAAAGCGGAGA
ATGTCGGACGCGTTGCCGAAGAGTCCCGCATGACCGGCGAGGCCGCCCATCGCGGCGCAA
TTCTCATCCTGCACCTCACCCTGAATGGTGCGATGGCGGTAGCTATTGTCGATTTCGGTG
GGAGGAGCGGAGGCCTTCCACGTCTGCGGCGGGCAGAAGCGCAGGCTGTGGAGCGCGAGA
GGCGAAAAGATATTCCTCTGGCAGAAGCGCGCCAGATAATCGCCTGAGAGCACCTCGATG
GCTTTGCCGAGCAGGATAAAGCCGATGTCGGAGTACTCCGTACGGGTGCCCGGTGCGGCG
GTCAGCGGCAGCTTCAGCGAGGCCCGCATCATGCCTTCGGGCGTGGGGTGCTGCTCAAAG
AGCCGGGCATAGCCGGGAAGGCCGGAGGTGTGCGCCAGGAGCATGCCGAGCGTGACTTTT
TCCTTCCCGCTGCCGGGCGCCATGCCCACGACGAAGCCGGGCAGAATGTCGCCCACGCGC
GCCTGGAGCTTGAGGATGCCGCGCTCATGGAGCAGCATGGCCGCCGACGTGGTGGCGATC
ACCTTGGTGAGGCTGGCCAGATCGTAGACCGTGGAGGGCGTGACCACGGGCGCGTCCGTC
TCATAGGTGAAACGGCCGACGCCTTCGAGCGCCAGCATCTGCCCGCGGGCATAGACGCCA
AACGAAGCGCCTGGAAAAGCGCGATCGGCGATGGCCTGGTGAAGTACGTCAATGGCCCGC
GCAAAGCGGCTTGCGCCTTCGCGAGCAGACTCTGGAGGTGTAACTTTCGGTGGGAACATG
AACCTCTCATCCTAACCCGAGTCAGTGTTGATCGCTCACCATCTGGTGAAGAAAACCGTC
CAACAATTGAATTTCGTAGCACTCGTGAGGCCCGGCTACCGGTCATTTTCAAAGTATTCT
GATGCAAAATAGACCTAGCCTCAAAATAAATTCCACCTGCCAGACAGGCATGCGGATGCA
TTGCCGGGTTTGAAGCCATGCCGCGCCACGAGAGATCGAGGCCGCGCGGCCAATCAGAGG
ATGATGAGCGAAGAGAGCACGCAACAGCCGGAACTGGAAACCGCCCCCGCGCCGCAAAAA
CAGTCCCGCAGCGAGATGAGACAGTGGACGCGCGATCTGCTGGTCTCAGTGCTGGTATCC
GTGGTGATCATCACCTGCCTGTATCAGCCCGTGCGCGTGGAAGGCACCAGCATGCAGCCG
GAGCTGCGCAACAGCGACCGGCTCTTCATCAACAAATTTGTCTATCGCTTTGAAGGCATC
TCGCGGGGCGACGTCGTGGTGTTTCATTACCCGCTCAATCCGAAGGAGAGTTTTATCAAG
CGCGTGATCGGCCTGCCGGGCGATCATATTCGCATCGATCAGGGCACGGTATATATCAAC
GGCAAAGCACTCAAGGAGCCTTACGTACCGCGGCGATACCGCGATCATCGCTCGATGGCG
GCCGGGGTGGTGCCGCCCCACGAATATTTTGTGATGGGCGACCATCGCAACATCTCAGAG
GACAGTCGCGACTTCGGACCTGTGCCTCGCAGCGATATCTACGGCAAGGCGTCATTCATC
TACTGGCCGGCTGGTCAGATGGGAACCGTTCACTGAGGCGTCTTGCTTACGGCAGCCCTG
GTTTCGGCTGGATGCGGAGAGGATAGCCTTACGCGCACGCAATTGCGCCCATCGGTCTTG
GCGTCATAGAGCGCATTGTCGGCCCGGGCCAGCAGGGAAGCCATGTCGTCGCGAGGGATC
AGCGCGGTCAGGCCGGCGCTGAGGGTGCATCGCAGGGGATGGTTCCGCGCCACGCGCTCC
CGAATGCGATTCAGGATGCCTTCAGCGCTTTCAGTGGAAGTGCTGGGCAGCACCAGCAGA
AACTCATCGCCGCCATAACGGCCTACCTGGTCATAGGGGCGAAGACTCTCTCGAATCAGA
TTAGCGGCCTGCACGAGGGCGAGGTCTCCGGCAGCGTGCCCCTGCGTGTCATTGAGCCGT
TTGAAGTGGTCAATGTCGAGCAGCGCCAATGACAGCGGTTGGCCATGCCTGCGGCAGCGT
TCCATCTCCACTTCCATAATCTGCTCAATGCCGCGGCGGTTGAGTGTGCCGGAGACGAAG
TCGAGCATGGCCTCGGCCTGAAAACCCATCACGAGATGTTCATTCAGGAGCAGGAACAAT
AAAAGCCCTGCGGAAAGAACGAAGATCAGATCCAGATACAGCGTGACTGTCTGTGTGGGG
TCACTCTGCATGAAGTTTTTTGGCGTTCCCCGCAGCAGGGTTCCCACGGCCTGCAACAGG
CTGAGCAATGCATAGCCAAACATCAGCACCATCAGCGACAGGCTGTGCCTGCGGCGTGGT
TGCAGCAGCACGGTGAGGGCAAAGAGTCCGCGCAGAAGGGCAATCGCCGCCGCCACCACC
ACGATGCGGGCGGCGACGGAGTTTTCTACCCCGGTGAAGTAAGCGAGCAGCAGCAGTGTG
GCGCCGGTCGTGGCCCAGCCCATGCGGTTGTGGCGGCGCTGCCCATAAAACTGTTCGATG
CCATCGAGCAGAAGCGTATAGAAGCAGATCACCAGCCCGTCGTTGAGCAGGGTGAGAAAA
AATCGGGCCAGCGGGGAGGGGACATCGATAACGGCCGTGACCGCGATCAATACGGTGCTG
AGCGCCGCACTGAAAAATGCAAACGCAAACGCACCGGCTCCCTGCTGACGGTACTGCTGG
CGGCCGGTGCGGCTGAAGGCGACGGCAAAAAGCAGAGACGCGGTAAAGATGGAGACCAGC
AGCGTGTAGTTGTCGAGGCTCAGAATCAGTTTGGAGAGACTCATGCCGGTCTCTCCAAAC
TGGCCCTGGGATCTTTGCCCGTGATCTTTCGTGCTTCTTTGGCCATGTTGTGCGCCCTAT
TCTTCCCGGGGGCCGGTACAACAATCGGGAGCCTATCGTTGCGCGACGCCGTCGAGCAGG
TCAAAGAATTCGGGGAAAGAGATGGCTGCCGATTCCGCGCCGCGAATCAGCGTTTCACCC
TCTGCCCGCAAAGCTGCCACGGAGAAGGCCATCGCGATGCGGTGGTCGCCACCGGCGTCG
ATCTCGGCGCCATGCAGTTGCTGGCCGCCGGGCACATCGAGTCCGTCTTCAAACTCTTCC
ACCTCGGCGCCCATGGCGCGCAGGTTTTGCGCTACGAGGGCGATGCGGTCCGATTCCTTG
ACGCGCAGCTCCCTGGCGTCGCGAATGCGAATGCCATTCTGCGTGTACGGGGCAATTGCG
GCCAGCACCGGCAGCTCATCGATGAGCTGCGCGGCGAGTCCGCCGGAGACGGTGGTGCCG
GTCAGGCCGTTCGCGGGAGCGTTGATCTGCACGGTACCGATCAGTTCCGATGCTTTGTCT
TCAAGATTGATGACGCCAATGTGCGCGCCGAGCGCGGTGAGCACATCGAGCAGCGAGGCT
CGCGTCGGATTCAAGCCGAGGTCATCAAAGATCAGATTTGAGCCGGGAAAGAGCGCCGCC
GCGCAGAGGAAGAATGCCGCGGACGACATATCGCCGGGCACCTTGGCCTCAATGGCCGTG
AGCTTCTGGCCGCCGGTGATGGAAACCGAATCCACGGTGCGCGTCAGCTCCGCGCCAAAG
GCACGCAGCGCCAGCTCGCTGTGGTCGCGCGTGCGCACGGCCTCGCGCACGGTGGTGACG
CCCTCGGCCTGCAGGCCCGCAAACAGCACGGCAGACTTTACCTGCGCGCTCGGTACGGGC
GTGGTGTAGTCCATGGCGTGGAGCTTACGGCCGCGAATGGTCATCGGCGCATGGCCGTCG
GTGAGGTCAATCTCCGCGCCCATCTGCTGCAGCGGCTTGCGCACGCGCTCCATGGGGCGG
CGGGTGAGCGATTCATCGCCGATCAGCGTGAACTCGCCGCTCTGCGCAGCCAGAAATCCG
GCAAGCATGCGCATGGTCGAGCCGGAGTTGCCGCAATCGAGCGCCCCGGCAGGCGCGTGG
AATGTGCCGCCGACGCCGGTGACCTCCACATTGCCTTTGCCGTCGTTGACGACGGTTGCG
CCCAGCGCCTCGACGCAGGCCAGGCTGCTCGACGGGTCAGCGCCGGTTGAGAAATTGCTG
AAGCGGCTGGTGCCCTCGGCGAGTCCGCCGAGCAGGGCATAGCGGTGAGAGATGCTTTTG
TCGCCGGGCAGACGCAGGCTGCCGTCAATGTTGCGGGCGGGCGAAATAACGCGTTCCGTC
AGAGTCTGATGCAAGGCTGTCTTGGCTCCTGCCCATAGATTAAAGCAGGCGGCCCCAGCC
ACCTATGCAGAATGTGAGACGAGGCAGCATTTCGCCGCCGTCAGATCACCCGCAGAACGA
TCAGCGTCTCGTCGTCAAAGCGGTCGTGCTCGCCCTGAAACTCCTGCACTTCAGCAAAAA
TGGCATCGGCCATCTGCTGGGCCGGCTTGCCGGCGTGACGCCGGATGCAGTCGAGCAGCC
GTTCGGTGCTGAACATCTCCCCGGCTTCATTTTCCGCATCGGTAATGCCGTCGCTGAAAA
AGAGCAGCGAATCGCCGGGCCGCGTGGAGAGGCTGATCTCCTCATAGCTGGCGTTGGGGA
AGAGCCCGAGCGGGAAGCCCTCGACCTGCACCAGTTCGGCCTCGCCGTCATGGCAGAAGA
CCGGCTGCACGGCTCCGGCATTGGCGATCTGCAGCGTCATGTTTTCGTCGTTCCAGACGG
AGAAAAGCATGGTGACGTATTGCGAGTCGAGACGGCGCTCATGCAGTGTGTTGTTCAACG
CATGCAGCATGGCCGCCGGCGAGAGCTTTTGCCCGGCCAGTGAGCGCATGATGCCGCTCA
CCAGCGCGCCGTAAAGCGCGGCGGGCGCGGCCTTGCCGCTCACGTCGCCCACGGCGAGCG
CGCTGTGGGAGTCGTCATAGCGCAGGTAATCGTAGAGGTCGCCGCCGATGGTGCGGGCCG
GCTGAAAGCGCACGGCAAACTCGGTGTGTTTGTGGCCGGGATGCACCTTGGGCAGCAGGC
GAAGCTGTACCTCGCGCGCCATTTCCATGTCGCGCTCCAGTCGCTGCTCCTGCTGGGCGA
CGCGCTGGTAGAGCTGGGCGTTCTCAATGGAAATGGCAATCTGCGCGGCGAGAGTAGTCA
GTGCGCGTTCGTGCTCCTCAGTGAAGTAGTGCGCGCGGGTGTGCTCGATGTCGAGCACGC
CGACCACTTTGCTCTTGTAGATGAGCGGCACCACCATCTCCGAGCGAGTTTCCTCGTTGA
TCTTGTAGTAGCGCGGGTCGCGGCGCACATCGGGCACATGGATGGGCCGGCGTTCGGCAA
TCGCCGCGCCGACCAGTCCGCGCTGCACGGGCAGCTTCTCTTCGGGATAGAATCGCTCCC
CGAAGCGCAGGGCAAAGCGGTTCTCGAGCATGTGCTCATCCGCATCGACAATCCAGATGG
AGAACATCTGGTAGTCGATGATACGGCGCAGCAACTGGCTGATCCGCTCCAGGAGCGCGT
CCACGTCGAGAATCGAGGTGAACTCGCGGCTGATCTCGTTCAGCACTTCGAGGGTCTGCG
CCTGGCGCGAGACGCGCGTGTAGAGCCGCGCATTCTCAATGGCCTGCGCAATGCGGGAGG
CGGTGAGCGTGAGCAGCCGCAGATGCTCGGGCTGGAAGTAGTCCAGTTGCTCGGACTGAA
TATCGATGACGCCGATGACGCGGTTCTTGATGATGAGCGGAACGGCCAGCTCAGAGCGCA
CGTCAGGGTTGGCGTTGATGTAGTTCTCCACCTGGCTGACGTCATTGATGAGCATGGGCT
GGCGGGTGAGCGCCACCTGCCCGACCACGCCTTGCCCCACCCGGATGCGCATGCGCTCAA
CCTCAGGCGTGTGGCCGATCTGAAAGCGCATCCGCATGTCATTGGTGCGGTCATTGATAA
GCAGAATGGCAAAGATGCGGTAGTCGATCACCGCGCGCACGAGCGATGCGGTGCGTTGCA
GCAGGGTCTGCAGGTCAAGCGTCGTGTTCAGGGTATCGGCGAGCCGCAGCAGAAACTCAG
TCTGCGTGGGCTCCACGCGAATCTCCCGCGCCTCTTTTTCAGCGGAGGGGCCGACGGGGC
GGTAATCGCCCTCGAAGGCTTCTCCGGTGTGAGGTGGGGATGTCGGACGCGGCTCGGACA
CAATTCTCCTGTTGACTTGCCATCATAGCGCTCTGAAGCGGCTCTGCGGAGTCCCTTGGG
ATGCATCTCCCGGCAAAGGTACTTCAGGCAATAACTTCCGGCGTCAGAATCCGGATGTCC
GGCAGGTTGCGGTAGCGCTCGGCATAGTCCATTCCGTAGCCGACTACGAACTCATTCGGA
ATCTCAAAGCCCACGTAATCGGCACGGATCGGCTGAATGCGCCGTGAAGGTTTGTCGAGC
AACGCCGCGATACGGATGCTGCGGGGCTTATGCCGCTCAAAGTGGCTGTAGAGAAAGCTG
AGCGTGACGCCTGTATCCAGAATATCTTCAATGACGACGATATTCTTGTTCTCGATGGGC
TCGTCAAGATCCTTGATGAGCTGCACCGCCCCGCTGGTCTGCGTGCCCGATTTGTAACTG
GAGGCGGACACAAAGTCGAAGGTGCAGTCCGCGCCGATGTTGCGGGCCAGGTCCGCGAGA
AAAATCGCCGCCCCCTTGAGCACGCCGATCAGCACGGCCGGCTCTCCGTTGAGGTCTTCG
CGAATCTGGTGGCCCAGTTCGGCCACCCGGGCCTGAATCTGGTCGCGGCTGAAGAGGATG
GGCAGGTTTTCGGTAGCGGTATAGTCGGGCGTCGGCATGCGGTTTCTGGCTCGAAGATTA
GATTATCGCGAACAGGAAGCCGAAATGCCGCCCGGGCCGTCGATATACTGAGACTGGCTT
ATCTTCATGTATCCCTTCATTCACGTTGGCTCGTTTTCGATTGGAACCTTTGGCATCATG
CTATGGCTGGCGGCCGTGGCCGGCTGCTGGATTCTGCACCTGAACTTTACCCGCTGGAAG
ATCGAGGCTGACGCCATCACCATTGTGGCCTTTGCCACGGTGGCCGGCGTGATCGGCGCC
AAGCTGTGGCATGTGCTCGAGACCCCGCACCAGCTCTTTGCCCATCCGGCGGCGATGCTC
TTTGACCGTGCCGGATTTGCGTGGTTTGGCGGCCTGGTGGCGGCGATTCTGGCCTTGCTG
TGGCAGGGCGGCACCTATAACCTGAGCAGCCTGCGCATGCTCGATCTGTGCGCTCCGGCG
GCCGCGCTGGGCTATGGCGTGGGGCGCTGGGGCTGCCAGCTCTCCGGCGACGGGGACTAC
GGCATTCCCACCCACATGTGGTTTGGCATGAGCTACCCGCATGGGCTGGTGCCGACGACG
CAGCGCGTTTATCCCACGCCAATTTTTGAGTTCATCGGCGCGTGCATCATCTTTTACATC
CTGTGGAAACGCAGCCGTCCGGGCACGCCCCGGCGTCTGGGCCAGATTACAGCCGAATAT
CTGCTCTGGACCGGCGGCGCGCGCTTCCTTGTGGAGTTTATTCGCCGGAATCCGAAGATT
TTTCTGGGCCTCTCGAACGCTCAGCTGGCCAGCGTGGGCTCGATGGTGGCGGGCATTCTG
CTGCTCGTCTGGGCGCGCAAATATGGTCCCATTCCGGTGCCCGGCATGCCCAAGCGCAAG
CAGGACCCGGATCTCGCTCCCACGGAGCAGGCATCCTGACGAAGTGTCTCTGACCGGCGT
CTGCTGGTCAGAGACACTTCCGCATCCTTCGCCGGTTACAGCGTTTTCAGATAGGCTTTG
GCTTCTTCGAGCTGAGGAAAGAGACGCTCCTCCGCCTGAAACGCGGGCGGATGCACGCAG
CGGCGTCCATTGCGTGACTTGACGGGATGCTTCAGGTGCAGCATCTCGTGATACATCAGG
TATTCGATGGCGTAGCGCGGCGTGTTTTTGCGGTCAAAGACGCGGCTCACCATGATGGTG
TTGTGCGCCGGGTCATAGTGGCCAAGCAGGCGGCGTGCGGAGTGCTCGCTCCAGGTGAGT
TGCGGGCGTCCCAGCAGCCCATGAAAGAAGCGCAGGTTGAGCGCTTCAAAAACTTCTTCC
AAATCGTAGTGCTCGCCCTTCGCTGACAGAATGCGCTTGCGCCCCCGTGTCTGGCGGATG
CGCTCGCTCTGCCGCACAATGGCTTCGCTGCCGGTGTAGCGCCGGTAGCGCGTGGCGTGG
GCCGGGTCAATGGGCTTGCGGTAGAGCTTGGCCAGCAGAATATGCGCGATGGCGCGCAGC
ACCGGCTCGGGCGCACCCTCCAGCAGATCAGAGAGATGCACGCGAATCTGGCCTTCGCGC
AGGCGGATGGTGGTATTGAGAGATGTGAAGCGGTAAAAACGAACGTGAATGGGGGGGATG
GGAGCGCGCGGGCGCAGGCCGCGGTATTCCTCTTCAAACCAGCTTACGAGTTCAGGGATC
ACTGCAATTCTGAAAGTAGCACAGAGAGGAGCAGTGGCTCTCCACAGGGGAGAACCGGCT
GGGGAACGGGTCCTAATTCACCCAGCCAGGCAGATGTTCAAAACCGGGCCGCGCAAAATA
GTAGCCCTGGAAGTAACGCATGCCCAGATCGCGCAGCGCCTGCAGTTCGCATGCGGTTTC
CACACCCTCGGCAATCACTTGCACACCGAGCGCGTTGCAGGCATCCAGAATGGCGCGGAT
AATCACCCGCGATGCGAGCCGGGTGTGAACTTCGCGCGTGAGTTCGCGGTCGATTTTGAG
AATGTCCGGCTGAAAGTTTGCCAGCAGGTTCAGCCCTGCATAGCCGGCGCCAAAGTCATC
AATGGCCACCCGGAATCCCCGGGCGCGGTATTCGCGGATGATGGAGTTCAGGTGAGCCTG
ATCGCGCACGCGTTCGCCTTCGGTGACCTCAAAGATCAGGCGATCGAGCGGAAAGTTGTG
CCGGCTGGCAGCATCGAGTGTCTTTTGAATGCAGGTTGCCGGGTTATAAACCGCGTTCGG
ATAAAAATTGATCGACAGGCTTGCACCTGTGTCCGCCATGCCCAGCCCGGACGCCATTTC
AATCGCCTTGACCCTGCACCCCTGGTCGAGGGCATAGCGGTTGGAATCGTCGGCCAGGTC
GAGCACCGTGCTGGCGGGTTCGCCATTTACCCCACGCACCAGAGCTTCGTACGCATAGAT
GTTGCGGGCGTCGAAGTCGACAATCGGTTGAAATGCCATTGAGAACGCCACAGGGAAGTT
TATCGGCGAACAGTCTTTGCACTTGAACGCGGATTGAGAACTTTCTAATATTTTGGGCGC
TTTGGGCGCGGGGGCCGAAGAAGACACGAGGGAACTCCTGGAATAGATAACTCAAAGAGT
GTATCGGCGGATTCTCGAAGGCTTTTACCGGATCAAATCCGCTCCAGAGCCCAGCCCGAG
CCTGAGGCGTTCGCTTCCCGATCAATGATGCGGCAGCGCCTCCAGCCGATGCCGTGCCTG
CCAGGTCTGGTTGGCGAACTGCGGGCCGGGATTCGACGCCAGAAACTGGTGATAGTAGCT
CGCCGCCTGCTTGTACTGCCGCAGATGGTCATAGGCGGTCGCAAGCAGGAAGAGCGTGGC
CGGAGTGTTGGGCGTAAGCTGCGCCCGCTGTTCGAGCGCCGCAATTTCCTGCTGGTATTG
GCCGGTCTCGTTGGAGGCAAAGGCCACGCCGGAGAGCGCGTCAATGTCACCGGGCTGCGC
CTTCAACGCCTGCTGAAAGGTGGAGACTGCCTCGGGAAATCTCTTCTGGCGAATCAGCAC
CTGCCCGTAGGAATCGAGCGCATCGGTGTTGCCGGGCTGGGCCGCAATCACCTGCGGATA
GAGTGCTGCGGCCTTGTCCATGTCACCGGACTGCAGATAGGCATCGGCCAGCATATTCGC
CACGGTGGGGTTGTGGGGATGAAGCTGATGGAGCTTTTCAAGGGAAGCAATGGCCTCGGT
CAGCTTGCCCTCGGCGCTCAGAATGGCCGCATACTCGGCGTTCAGCGTGGGGTCATCGGG
ATCGCGCGTCAGCGCTGACTTCACCAGCGGCTCGGCCTGATCGTACTTCTTCTCAACCAT
CAGGATGTGCGTGAGTCCGGCAATCGCGGCGGAGTCTTCCGGCGAGTTCGCGAGCACGTG
GCGGTACTCCTGCTCGGCGATGTCAGGACTGCCGGCGTTCTCGGCGATCCGCGCGGCGAG
CATCGTGTCCGAGGCGGTTTCAGGGGTGAGCTTGAGCGCCTGCACGAGTGCGGCGCTGGC
CTTGGTGGGGTCGCTCTTCACCAGCAGCTTGGCCAGCGCGCGATAGGCCTGCGCTTTCGC
CGTGGGATTCGGCGGATTGGGCTTGTCAGCGGTCGCGGCTTCGAGTTGTGTCTCCGCTTC
AGATTTGCCTTGCCGCGCGAGCAGCAGGCCGAGCGCCAGGTGAGACTCAAACTGATGTGG
ATTGGCCGCGAGCGCTTTGCGGAAATATGCCGCAGCCTGCTCGGTGTGGCCGGCCGAGTC
TTCGCAATAGCCCATGTCAAAGAGCGCGCGATCATCGGAGGCATGCGCGGAGAGATAGGC
GTTGAGCAGCGTTTCGGCCTGCGCGCACTGGCCGTTGGCAATGTCGTTTTCCACCGTGTT
CAGAGGCGACGCACCCTGCTGCGTGGGAGCCGGAGGTGGCTGCGTGCCGGGAGGCAGGGA
AGTCTGAGCGGCGAGAGGCGAGACGAGTGCGAGCAGCAGCGCGGGCACGGCAAAGCGGGA
GGCAAAATCCATAAAACTTAAACCACAACTTCTTTCTCTGGAGTTTTTGACGCTGCGTGC
CCATGCGAGGCGAGCACGCGAGCCAGCCAGTATCCGGTGTGCGACAGCTCGTGCCGGGTA
ATCTCTTCGGGCGTGCCGGTGGCGACAATCTGGCCGCCGCCGGTGCCGCCTTCGGGGCCG
AGATCGATGATCCAGTCGGCGGACTTGATGATGTCAAGGTTGTGCTCAATCACGACCAGC
GATGCGCCGCCGTCAATGAGCTTCTTGAAGGCCATGAGCAGCTTGCTTACGTCTTCAAAG
TGCAGTCCGGTGGTGGGCTCGTCGAGAATGTAGAGAATGCGGTTGGCCGCTTTGCGCGCC
TCGCTGCTGCCGCTCGATCGCACGCTGGCCAGGTGCAGGGCGAGCTTCACGCGCTGCGCC
TCGCCACCCGAGAGTGTGGTGGCTGACTGGCCGAGCCGCAGATAGCCGAGGCCTATCTCC
TCCAGCACCGCCAGCTTGTCCACAATCTTGGGATGGCCCGCGAAGAAACGCAGCGCCTCT
TTCACCGTCATCCCGAGCACGTCGTGAATGCTCTTGCCCTTGTACTTGATCTCAAGCACG
CTGGCCTTGTAGCGCGAGCCGCTGCACTCCTCGCAGGGCAGTTCCACGTCGGCGAGAAAC
TGCATCTCGACGGTCACCGTGCCGTCGCCCTCGCAGACATCGCAGCGGCCGCCGGGCACG
TTGAACGAGAAGTATCCTGCGGAGTAGCCGCGCCGCTGCGCCTCGGGCTGCGAGGCAAAC
AGCTCGCGAATCGCATCGAAGGCCTTGATATACGTCACTGGATTCGAACGCGGCGTGCGC
CCGATGGGCGTCTGATCGACCAGCACGATGTCGTTGAGCCGTTCGGCCCCATGCACGGCA
CGATAGAGGTGCGAGGGATCACCCGTCTCGGTTTTGCCAAGATGATAGGCGAGCACCTTG
TAGAGCACCTCATGCACCAGCGTCGATTTGCCCGAGCCGGAAACGCCCGTGATGCAAGTG
AGCACCTGCAGCGGAATCTGTACGTCAATGCCCTTGAGGTTATTGGCGCGCGCGCCCTCG
AGGCGCAGCCACTGGCGCTTGTTGTCCACGTCGATTTCGCGGCGGAAGCGCGGCACCGGA
ATGGTCACCGTGCCGCTCAGGTATTTGCCGGTGAGGGAGCTCGTGTTGGCCTCAACCTGT
TGCACCGTGCCGGCGGCGAGCAGCTTGCCGCCAAATTCGCCCGCGCCTGGTCCAAGATCA
ATGAGGTAGTCCGCCGCGCGAATCACGTCCGGATCGTGCTCCACCACCAGAATCGTGTTG
CCCAGATCGCGCAGATTTTCAAGAATGCGGATCAGCTTGGCGGTGTCGCGCGTGTGCAGG
CCAATCGAAGGCTCGTCGAGCACATAGAGCGCGCCCACCAGCCGCGAACCGAGCGAGGTA
GCAAGCTGAATGCGCTGGGCCTCGCCGCCCGAGAGCGTGGAGGCGAGCCGGTCAAGCGTC
AGGTAGTCCAGGCCCACGGCGTCAAGAAAATGCAGCCGCTGCCGCACCTCGTCGAGAATG
CTGCCAGCAATCTCCTGCTGCATGGCCGTGAGTGTGAGCGCCCCAAAAAACTCATTGGCG
TTGCGAATGGTCAGGGCAGAGGCTTCGCAGATGTTTTTGCCGCTGATTCTCACCGCGCGC
GCTTCGGCGCGGAGCCGCTGGCCCTTGCACTCGGGGCAGACGGCGTAGCCGCGATACTTC
GACAACATCACGCGCACATGCAGCTTGTACTTCTTGCGCTCCATCTGCTCAAAGAAGCCG
CGCACGCCGGCGAAGCTGCCCTGTCCGTTGAGAATGAACGACTGGTGTTCCTCTGAGAGT
TCGCGCCACGGCACATCGAGCGGAACTCCCTGTGCCTGCGCCGCGCGGCGCATGTCCGCG
TACCATGGGCGATACTTCGGGCGGTTCCATGGATCGATGGCTCCGGCTGTCAGCGTCTTT
GCCGAGTCGGGAATGATGAGCGCGAGGTCGAAATCAATCGTATTGCCAAAGCCCTGGCAG
CGCGGGCAGGCGCCAAAGGGATTGTTGAAGGAGAACAGGCGCGGCTCCGGCTCGCGATAG
ACGCGGTGGCAGGTCTTGCACTCAAATGCGCCGGAGAAGCGCAGCCGCTCGCGCTCCGGC
TTCTCGCCTTCGCGGGGAACGATTTCGTAAAGAATCTCGCCGGCCTCGCGGTAGCCGATT
TCGGCTGCGTCCACGATGCGCGCGCGATTCTCGGGTGAGACCACCAGGCGATCGATCAGC
ACGAAGACCGGCAGCGTGAAATCAATCTCCAGCAGCGACTCGGGCGTGGAGAACTCGTAG
ATGTTGCCGCCCTGGTAGAGCCGGTTGAAGCCGCGTTTGCGCAGCTCGGCCAGACGCTCT
TTGAGGGATTCCGTCAAAGTGGATGCTGCCGGTGCGGCTGCTGCCTTCTTTGCAGTCTTG
CGTGGGCGCTTCGGCGGCTTGGCTTCTTCGGCGGCCGGGGATTCGGGGCCTGCCTCTGGC
GCTTGCTGGGCCGGAGTGACCGGAAAGAGCGCGTAGAGCCGTGTACCCTCGCCCAGGGCC
AGGACGGCGGCGGCAATCTCGTCCACACTGTCGCGCTTCACAATGCCATCGCAGACAATG
CAATGCACGGTGCCGCAGCGGGCGTAGAGCAACCGCAGGTAGTCGTAGATTTCAGTGGCT
GTGGCGACCGTCGAGCGGGGATTGCGCGTCGTGTTTTTCTGCTTGATGGCGACTGCCGGA
GCGAGCCCGTCGATGAAGTCGACGTCCGGCTTCTCCATGCGCTCCAGAAACTGCCGCGCA
TAGGCCGAGAGCGACTCCACGTAACGCCGCTGCCCCTCGGCATACACGGTGTCAAAGGCC
AGCGACGATTTGCCTGAGCCGGAGACGCCCGTCACGACGGTGAGCTGCCCATGCGGAATG
GTGCAGTCGATGTTCTTGAGATTGTGCGTCCGCGCACCACGGATAACGATCTGATCGGTC
AACCCAAAAGCCTCGGTCACCGCCCATGGCAAGGCCGGACGGCTGGGAGCGAAAGCTCCC
AACTTAATTATCCCACCGGGCGGCAGGAAAAGGGCAGGAGCAGGGTGATGGGAGCGGGCC
CGCGCTTGAGCTTATCAATTCTTCCTGCGCGCTGCCTTCCTGGCTTCTTTCCTGCGCCGC
TCCATCTCCTCCGGCGCATACATGGTGCCCCGGCACTTCGGCTTGCCGCAGTTGCAGCGG
GCTTCGTCCTCGTCGCCGTCGTACAAGTGATAGTCGTAGGTCAGCTCTTCGCCGGCGGCG
ATATCACGAATCGCCTTGATCCAGACGCGGCCCTTGACCTCGCCGGTTTCGCAGTTCGGG
TCGCAGCAATGATTCAGAAACATCGCCGTGCCATGGCCGTCGATCACCTCATCGCCGTTG
CCGACGCCGAAGAGATAGGTCGTCGGAGAGTTCTCATATTTGGCGTCGGCGGCTTCCTTG
GTGATGCGCGGCCCGGTGTACTCCACCACGCGCGCGCCTTTGCGAATGGGGGTGGTCGTG
TAACAGCCTGCGGCGTGAATCGACGAAGAGCGTATGATGAGGCCCATAAGTTGAAGCGAG
TATACCGGGAAGTCTTCTTGAAAACTGCGTCTCTTCGTCCTCGTTTTTGCGTCAAATAGG
AGCATGGGAATGAAGCGTCTCTTGTCGATCATGATGGTTGCGGCGATGACGGCCGCGATT
CCGGCTGTCGCGCAGCAAAACCAGCAGAACCAGCAGGCCCCCGCACATCCCATGGCGCCC
TTTGCGCCGGGCTCGCCGGATAATCCTCAAACAGCAACGCCGCAGGCGAAGAAAAACTGG
GGCGGCGGCCTCACCTGCGACAAAGGCAAGTGCAAGCCGACGAAGCCCGCTGATGGGCAG
TCCTCTGACGGCTACCCCAGCTTCCCGTCCAGCGCGCTCGCGCCCGACGCGCCCGATGCC
AGCCCGGCCCAGCAAAACCCGTTTCCTGAGGCAAAGTCACTGGCCGCGCAAAAGAAGGCG
CAGCAGGCCGCGCCGCAGCCACCGCCGGCTACGGAACCCTCCAGCTCCAGCGACCAGCGC
TTGCCTGGCGTCGATGCCCTGGGCAACGGCTCCACGATGCACACCGATGACGGCACGGGA
AAGCCGGTCTTCAATCCCGGACTCGCAGCCAAAGACAACAAGGTAGGCAGTTTTTATCTC
GCCTCGGGCGACTACGTAGGAGCCTATTCGCGCTTCAAAGAGGCCACGCAGGTAGACCCC
AAGAATGCCGAAGCCGTCTTTGGCCTCGCCGAAGCGGCCGACCGTCTCGGCAAGCGAACC
GAGGCCATTCAGAACTTCGAAATCTATCTGGACGCCGTACACAAAGGCCGGGACGCCAAG
ACGGCCCGCAAAGCCCTTAAGCGCCTCACCGCCCATCCTTGAGGAGCTTCCGCTCTCGCC
GCTCTTTCAGTGCATCGAAATGGGCCGTCGCTCCGGTTTCAGGCGGCGGCCTTTGCACAT
CTACACTGCGAATGCATGAAGTCCGCACCCATCGCTCCTGACATTCGCCTGCGCCCTGAC
GGCATCACGCCGTGCGGCCCCGCTTTTCTCTCTCGCCTGATCGAGGGCAAGGCCTTTCGC
GGCAATGCCGCCGAGGTGCTGGCGGTCAATGCCCGCGAGTTCGGTGACCTGGTGGAGATT
CGCATTCCCGGCCGCCGCCTGCTGCAGTGCAATCATCCTGAACTGGTACAGGAAATGCTC
GTGCGTGATGCGCCGCATCACCATCGCAACATCGTCATGCAGCGATCAAAGCTGGTGCTG
GGCGACGGCCTGCTCACCAGTGAAGAGCCGCTGCACATGCGCCAGCGCCGCCTTGCCCAG
CCGGCCTTTCACCGGCACCGCATTGCGGCCTATGGCGAGGTGATTGCCCAATTTACACAG
GCCATGACTGCGGGCTGGCAGCACGGCAGCATTCGCAACGCGCATGAGGACATGCTGCTG
CTGGCCCTGCGCATCGTCGGCAAGACGCTGTTCAATCTCGACGTCGAGAACGAAGTGCGG
CAAATCTCCGCCGCCGTGGACTCATTCATGGGCTTTTTGCCGCTGGCCTTTCTGCCATTT
CCTGAACTGATTCTGTCGATGCCGGTTCCGGCCATGGCCCGCATCCGGCGCAGCCGCGAC
AGCCTCGATGCCTTCATCTACGGCGTCATTCGCGAGCGCCGCGCCCATCCGGGCGACCGG
GGCGACCTGCTGAGCATGCTGCTGGCTGCCGTCGATGAAGAGGAGCACTCCGGCAGCATG
ACCGACCGGCAGGTGCGCGATGAGTGCCTCACCGTTCTGCTCGCCGGGCATGAAACCACG
GCCAGCGGACTCACCTTCGCGCTCTGGCTGCTCGCCACCCACCCTGAGGTGCAGGACCAG
CTCGCCGCCGAGTGCCACCGAGTGCTTGGCGGGCGTGCTCCTGCTGCCGAAGACTATGCG
CAGCTCAAATTTGCCGAGCAGGTCTTTGCCGAGGCCATGCGGCTTTATCCGCCGGTATGG
GTGACCGCGCGCACCGCCGCCGAAGATTACGAGTATCGCGGCTACCGCGTGCGCAAGGGC
ACGGTGCTGCTGGCTCCGCAGTACGTTATTCATCGCGATGCGCGGTTCTATCCCGACCCG
ATGCGCTTTGACCCCTCCCGCTTTGACGAGGAGGCGAAAGCTGCGCGCCCGCGCCTCGCC
TATTTTCCTTTTGGTGCAGGGAACCGCCAGTGCATCGGCGAGGGGCTGGCTTGGATGGAA
GGCGTGCTGGCGCTGGCGACGATTGCCCAGCAATGGCGGCTGGCTCCGGCTGAGGGCATG
CCGCCGCAGCCGCCTCTGGCCGCTGAAGTCACCTTGCGTCCAAAAGCTCCGATGCTTTTG
CGCGTCGAGAGGCGATAATTGCGATGAGCAGCCAATCCACGGCAGGAGAAGCCCGATGCA
TCGCGAACTGGAGCGGGTCGTCGAGAGGTTCTTGCCGGTGCTGCAGTGGCTCTCCGCCTC
GCAGTGCCAGCAGCAGTTGCCCCGCCGCGTCGAAAGCTGGAGCGTGCAGCAGAACGTGGT
GCATCTGGTGCTGACTTACCGCTCCACGGCGCAGCTTCTGGAGCGCTGCCTTGCACAGGG
ACCGCCACCCTCTGACCGTCCCGCGCTCGGGCAGATCGCTCCTCGCCTGCTGGTGATCGG
CCTGGGCATTTTTCCCCGTGGCGCCAAGTCTCCCGAGCGCGTCCATCCGGACCGGCTTAC
GTTGCCCGCTAAATCCGGAGCTGACCTGATCTTGCTGTTGCGAGAAGAACTGGCGCGTAT
GGACACGCTGCTTGCGGAGTGCGAGGCAAAACTCGGCGCATCCGCGTTGGGTTCTCACTT
CGCATTCGGACCGCTCACGGCTCGCCAATGGAGGCGCTTTCACACGCTTCACGGCTACCT
GCACTTGCATCAGGTAAAGAGTCTGCTCCGTGCCATTCCTTTGAATTAGCGGTAAAAATG
AAGGTACCACTTTAAGAGTGGCTGCCCCTTGAAGAGCACCAGCAGCGCCGCCGCGCATAG
AAAAGTGCCCAGCGGCAGCATGGCCCGCATGCCCTCGCGGGGATGTAGCAGCAGCCAGGC
AGCGCCGAAGATGGCCGCCGCCACGACGCCGAGAAAAAGCGCCTCGGCCGTGAGCGCCGG
GCTGAGCCAGATGGCGATCATCGCCATCAGTTTGGCGTCGCCCAGTCCCAGCCCCTCTTG
CTGGCGCAGCAGGAAGTAAACCCAGCGCACCAGCAACAGCAGAAACGCAAAAAGCAAACC
CCATAGCGCCGCAACGCCGGTTTCCAGCAGGCGTTCTTTGACGCCCGAGGCTGGCATGAC
GGCGTGATAGACCAGCCCGAGAACAATGCCCGGCATGGTAAAGGCGTCCGGCAGGGTGAG
TGTTTCGGCGTCCATCGCCGCGAGCCCCAGCAGCAGGAAGCAGAGCAGCATGGTCGCGAT
GCCGGTGAGAGTGATCCCATACGTCCACGCGCTCAGCAGAAAGAGCATGGACGTGGCCAG
TTCCACCAGCGGATACCGCCAGCCAATCGCGCGGTGGCAGTCGCGGCAGCGCCCGCCGAG
CAGCAGAAAGCTGAGTACGGGAATGTTGTCCCACACGCGTACGGGCCGATGGCACGAAGG
GCAGTGCGAGCCGGGCAGCAGCACGGACTCATGATGAGGCAGCCGCGAGATGCACACGTT
CAGAAAGCTGCCGAAGACAAGCCCCAGCACACCCACAAAGATGGAAACCGGCACAGACAT
TCAGTATCGGAGTATAGAGCCTCATCGTGACAGGCGCATGACGGGAATTCACCAGAACGG
CCCGAATCTGGATTACAGTAAGGGTATGGCGGGAGCCGAAGAGGCAGGCAAACGTTTTTC
AGAAGCCGTTGCCATCATGGCGCGGCTGCGCGGTCCCGAGGGATGTCCCTGGGATCGCGA
GCAGGATTTCCATAGCATCCGCAAGTACACGCTCGAAGAGGTGTACGAGGTCTTCGACGC
GATCGAAACAGGGAATTGGGACGAGCTGCGGTCCGAACTGGGCGATCTGCTTTTGCAGGT
CCTTTTTTATGCCCAGATGGCCGCCGAGCCGGGCTATTTCGACGTTGCAGACGTCGTTGA
GACGCTCAATCTCAAGCTGATTCGCCGCCACCCTCATGTCTTTGGCGATGAAGCCGCCGC
GGCTGCGGGCAATCGCGCCGAAGGCATGGAAACCAGCGGCATCGACGCCGGTCAGGTGCT
GCGCAACTGGGAAGAGATCAAGAAGCAGGAGCGCAAGCAGCAGGCTGGCAATTCCCGGCG
GCTGCTCGATGAAGTCCCACGCTCTCTGCCCGCGCTGATGGAAGCCACCAAGCTCGGCTC
GAAGGCCGCGAAAGTCGGCTTTGACTGGCCAGAGGTGCAGGGGCTGCTCGCCAAAGTTCG
CGAAGAAACCGCCGAAGTAGAAGCCGAGTTGGCGCAATCAGAAGGCCAGAGGAAAATTGA
GGAAGAGATTGGCGATCTGCTGTTTACGGTCGCAAACCTCGCGCGTCACTTGAAGGTTGA
TCCCGAGCTGGCACTGCGCGATGCCAACGCAAAGTTCCGCCGCCGCTTCGCTCAAATGGA
AGAGGCTAGCACGGAGCCGCTGGAGCAGCGCTCCGCCGGGGAACTGGAAGAGTTGTGGGC
TGCCGCCAAGCAGACGGAGCACATGGAGAGGGTACGCTGATGCCGACCCTGGCTCTCCCC
GGCAGGCGCATCGCTGTTCGCAGCGGCCGCACCGCTGTCTTGCGTGCCTGCGAGTCGCTG
GACGAACTGGGGGCCTGCGTCCGGATGCAGGGCGATGTCTGGGGCTACGAGGGCAATGAC
ATCATTCCGCGCCGCGCCTTCATTGTGGCGCGTCATATTGGCGGCCAGGTGATTGGCGCA
TTTGAGGAGCACAGCGGCACGCTGGTGGGTTTTGCCATGGCGCTGCCCGGCGTGAAGCAG
GGAATCAACGGTGAGCCGTCCCGCCCCTATTTGCACTCGCACATGCTGGCCGTCGATCCC
GGCTGGCGCAACGAGGGGCTGGGCCAGCAACTCAAGCGGTTTCAACGCGAAGAGGCATTG
TCCCGTGGCATTGACCATATGGAATGGACATTCGATCCGCTGGAGATCAAGAATGCTTTC
CTCAATATCCACAGGCTCGGGGCAATCGTCCGCTGCTATTTGCCGGACTTTTATGGTGTA
TCCTCATCCCGTCTTCAGAATGGGCTGCCGACGGATCGACTGGTAGCCGAATGGCGCTTG
GCTTCCAGCCGGGTAGCCGGTGTTCTGGCAGGAGACTTCGGGCCAATCCCACCCATTGAG
GAGAGGATGATGATTCCCGCGCAAATGGCAAGCTGGAAAACCTCTGGCGATGTCGCGCGG
GCGCTGGAAGTCCAGCAGAACCTCCGCAAGCAGTTTCAACAAGCCTTCCAGGCCGGACTC
GCCGTCGTGAACTTCTGCGTCGATGAGGCCGGCAACGGAATCTACGAACTCGCAGCCTGG
CCACAGTGAGAAGACACTTATGAAAATTGATTCGATTACGCTCCGCGAAGTGCGCATGCC
GCTCGTGAAGCCCTTTGAGACCAGTTTCGGCAAAACCACCAACCGTCGCATTCTGCTCGT
CGAACTCAAGGCCGAAGGCTATACCGGCTGGGGGGAGTGCGTCGCGGGCGAGCACCCGTT
TTTCTCTGACGAAACCATCGATACGGCCTGGCTCGTCATCTCGCAGGAGCTTGCGCCCGC
CCTGGCTGCGGCTGATCCTGAGCACGGGGGCAAGTGTCATCAAATTTTCGGCAACGTGCG
CGGGCATCGCATGGCCAAGGCTGCGCTTGAAAATGCCGTTTGGGATGCCGAGGCGCAGAT
GAAGGAGATTCCCTTGTCGGTGCTGCTGGGCGGCGTGCGCGAAACCATCCCCTGCGGCGT
CTCCATCGGCATTCAGCCGACGCTGGAAGACTTGATGCGTGAGATCGAGCAGTCGCTCGC
GGCCGGCTATCAGCGCATCAAGCTCAAGTGCAAGCCGGGCTGGGACGTGAAGGTCTTCGA
GGCGGTTCGCAATCGCTGGCCTGACATTCTGCTGAGCTGCGATGCCAACTCCGCATACCG
CCTGCGCGACTCCGACCACATCGCCTCGTTTGATCAGTTCCGGTTGCTGATGATTGAGCA
GCCTCTCTGGTCCGATGATTTTTACTTCCACTCCATGCTGCAGAAGCGGCTCGAAACGCC
CATCTGCCTCGATGAGTCGATTCGCAACCGGCGCGACGCGCTGGCAGCCATCGATATGGA
ATCCTGCCAGATTATCAACATCAAAAATGGCCGTGTCGGCGGCTTCAGCGAGGCCATCGC
CGTGCACAATGTCGCGCAGGAGCGCGGCATCCCCGTATGGTGCGGAGGCATGCTCGAGAC
CGGCATCGGCCGCGCGCACAACATTGCGCTTTCGTCGCTGGAGAACTTCACGCTGCCCGG
CGATGTGTCGGCCTCCAGCCGCTACTGGGCCGAAGACATCATTGAGCCGGCCGTGACCGT
CAATGCACAAGGGGAGATTGCGGTGCCCGATGTGGCCGGGCGCGGTTATGAAGTGCGTGC
GGACCTCATCGAGCAGCTCACTGTACGCAAGGAAGAGATTCGCGCCCTGGCGCTCGCCTG
AGTGGCGCGCACCGGTACCCAACCCAGGCGCGTGGCCCAGGTTACGCGCCTATTTCATGC
ATCAGCTTGCCCAGTGCGGCGGCCGTCCGCAGCAGTTCTTCCTGCCGCGTGAGGCAATCC
GGGCAGAGACGCAGGCACTCTCCGCGCGCATTCACCGCAATCTGCTGCTCGCGCAGCGCT
TCGGCCAGCAGGGCTGCCTTGGCGTGGCGCACCACCAGAAATGCTCCGTGCTCGTCGTCT
GCCCCATGCACGCGCGGTACACCGGCATCTTCGAGCGCCGCTCGCAAAAAGCGGAGCTGC
TCCAGCCCATAGGCGCGCAAACGGTTGACGCCGACTTCCAGTGTGAACTCGAGGCCGCTG
CGCGCCTGGTACCACGGCAGCACATCGGGCGTGTCCTGCAGAAAGGCGTTGCCACCCGGC
ATGAGCGCCGCGCGGCTGAAGTCATCGGTGGCGCGATCGGGCTTCAGAGCAAACCAGCCT
GCGTCCAGCGGAACCAGCCCCGAATCCAGCCCGGACTCCAGTAGCTCAGGCGAAAGATAG
AGAAACGCCGCGCCCGGGCCGCCGCGAAGATATTTGTAACAGCCGCCGGTCATAAAATCG
GTGCGCATCCGCCGCACATCCACCGGCACCGCTCCCAGCGAGTGGTAGGCGTCCACCAGC
AGGCGCGCGCCTTTCGCGTGGCATGCGTCTGCGAGTTGGTCGAGATTCCGCAGCCACTGC
CCGGTCTGAAACATGACCTCAGAGACCACCACCAGACCCGTCCCGGCCGTGACCGCATCC
ATCAGCGTCTGCAGGGCAAAATACCCCCGCTTATCCGGAGCCACACGGCGCACTCGAATG
CGTCCCGCCGCGGCATATTGCTCCAGCACGACTTGTGTAGAAGTGAACTCGCCGGTCGTC
ATCAGAACTTCTATCGGTTCTGCTTTCGCGGCGGTGAGCGCGTTCAGCACGGTGCGCAGC
CCCTCGCCCGCTGAGGTCATGGGCACCACGCAGGACAGGCACCCGGCATCGATCAGGCAG
GCAATCAGGCTGCGGTAGTGTTCGCGGGCGGCCAGCCAGTCGTCCCATCCGCTCCCTAGC
CGCCCGTACCATGCATCCACGGCCTCTTGCACATCTTCGGCCATGCGGTCCAGCGGCCGG
CCCAGCGATTGCGTCATGAGATAAATGCGATCATCGGCAAGCACGCGTGAGAAGAGCGGC
GCAAAGTTTCTCTGAACCCTTGCTTCTGTAAGAGGAAGGGACGAAAGGCCGGGTTGGGGA
CAGTCAGCCATCTACCGACAGAGTACTCCCGAATGCAAAAAGCCGCAGCGGTGAGAGCCG
CTGCGGCTTTGTGCATAGGTGCTTGTGAGACTCAGTGCATCCGGAAGGGAACCGAGGCCT
TATGGTTCTCCCAGGCGAGCACCAGCTTGCCTTTGCCCTGATCGTTGATCTTGATCTTCC
ACACCAGGTCTTCGATCATGTGCTTCGGCTTGTGCATGTGCATCGGGACGCTGCCGAGGT
CATCGGCGGCCTTGTAGGCCAGGCCCCATTCGCCGGTCTCCTTGTTCACAATCAGCACCC
AATGATTGGGGTCTTTGATGTTCACAAAGAGCGTGTAGGTGCCCTTGGGCACTTCGAGAT
GGCCGATGGTCAGGTCCGCGGTGGTGGTCAGCGTGGTGGCGGCATTTGCGCCGGCCCGCC
ATACGGGATAATGCACATCATGGCTGATAAGTCCGCCCGGGCCAAAGATGTGGCCCTCGC
GGCCGCGCACCCGTGGCGACGAGTACTTGATGCTGATGGTCTGCCCATTCGCCATGGCCG
ACACCTGCTCAGGCGGGCTGAGCGGAGCCTTCTTCTTCATCTGTGCAGAGGCTGAAAATG
TGGAAGCCGTCACCAGAGCGGCCAGGCCAAATGACAACAGCAAACGCTTCATCACCGGGT
TCTCCTTTTGAGGGAAAGCAAAAGCTGTACAGCGCGAACGGAATGATTGTCGCACGGATA
GCACACTTGTGCATTGCGACCGGTTGGCGAGACTAAAACGCCGGAATCCCCGTCACGCTG
TTGCCAATGATCAGCGTGTGAATGTCATGCGTGCCCTCATACGTCTTCACCGATTCAAGA
TTCATCATGTGCCGCATGATCGGGTAGTCGTCGGTGATGCCGTTGCCGCCGAGCATGTCG
CGCGAGATGCGCGTGCACTCCAGCGCCATCCACACGTTGTTCCGCTTGGCCATGGAGATG
TGCTCAAAGCCCACCTTGCCTGCATCCTTGAGCTTGCCCACGTGGTGAATCAGCAGTTGC
GCCTTGCTGATTTCGGTGATCATCCATGCCAGCTTCTCCTGCACAAGCTGGTGGCTGGCT
AGCGGCTGGTCGCGAAACTGCTTGCGCGTCTGCGTGTATTGCAGCGCCGTGTCATAGCAG
GCCATCGCCGCGCCAATCACTCCCCAACTGATGCCGTAGCGCGCCTGGTTGAGGCACATC
AGCGGCGACTTCAGCCCGCCGGTGCCCGGCAGCAGATTCTTCGCAGGCACATGCACGTCC
TGCAGCGAAAGCCCCGAGGTGACCGACGCGCGCAGCGACCACTTGCCATGCACGTCCCGC
GCCTCGAAGCCCTTGCGATCCGTCTCCACCAGAAAGCCGCGCACGCGATCGTCTTCGTCT
TCCACCTTGGCCCAGATCACGGCCACATCCGCGATGCTGCCTGAGGTGATCCACATCTTC
TCGCCATTGAGTACATAGCCATCGGCGGTCTTGCGGGCTCGGGTCCGCATGCCTCCGGGG
TTCGAGCCAAAATCCGGCTCGGTCAGCCCAAAGCAGCCCAGCTTTTCGCCCGTGGCCAGC
TTCGGCAGCCACTCGTTCTTCTGCTCTTCTGAGCCAAAGGCATAAATCGGATACATCACC
AGCGCCGACTGCACGCTCACAAAGCTGCGCAGGCCCGAGTCGCCCCGCTCCAGCTCCTGC
ATGACCAGCCCGTACTCGATGTTGGACATGCCGGCACAGCCATAGCCCTCAAGATTGGCG
CCAAAGAAGCCCAGCTCGCCCATCGGCTTGACCAGCTCGCGCGGAAAGCGCCCCTCGCGG
TTGCACTGCTCAATGATCGGGATCAGGTTCTCTTCCACAAAGCGCCGCGTGGTGTCGCGC
ACCATGCGCTCGTCTTCGGTGAGGAGTGAGTCAAAGTTGAGAAAATCAACGCCTTGAAAC
GGGAAGGCCATCGGTCGCTTGCTCCTGCTGCGGGTTGAAAACATCTCAGCCTAGCAGAGG
CGGCCCGGCGTGCGAAAGCGGCAGGGCGGGGAATTGTGGATACGGGATATTGTGGGAAGC
TCTTGCTTCAGTGCGCCGCGCTGGCCACCGCTGTGAGCGCTTGCATGCTCGCGCCTCCCT
GGATGCGCCACAAGCCTTGCGCCATGAGGAACTCCCCCAGCCGCTGCCCGGGGATGGCCT
GCGAGTACAGGTACCCCTGCAAGCGGTGGGCCCCCAGATGCCGCAAGAGCTGGCGCTGAA
AATCATGCTCAATGCCTTCGGCGACTACCTGCAGATGAAGCGAATTGGCCAGGGAAATAA
TCGCTTCCACAATCGGCAGCGTGCCATGCGGCTCCTGCAGCTTTTCAATAAATGAGCGGT
CGATTTTGAGCACATCGATCGGCAGGCGGTGCAGATAGCTCAGCGAAGAATAGCCGGTGC
CAAAATCATCGACGGCAATGCGAATGCCAAGCTCTTTCAGCCGCTTCATCTGCGCCACGG
AATCTTCGCAGTCATTCATCACGAGCGATTCGGTGATCTCCAGTTCCAGATACTCCGGCG
GCATTTGCTGGCGCAGCAGAATGCGCTCCACGCTCTCGCAAAAGTCGGGCCGGTTAAATT
GCACGGCAGAGACGTTCACGGTCATGGTCAGCATGGGCAGGCCCTGGCTCTGCCACTCGC
GATGTTGGCGGCACGCCTCTTCAATCACCCACTCGCCCAGCGGATGCAGCAGCCCGTTGC
GTTCGGCAATGCTGAGAAAGTCCGCCGGCTGCAACAGTCCGCGCTCCGGATGCTGAAAGC
GAAGCAGGGCTTCCACACCAAAAAATCCGCCGTCTGCAAACATCTGCGGCTGGTAGTGCA
GCACAAACCAGTTTTCTTTGAGGCCGCGGTGCAAAAGCCGTTCCAGCGCAATGTCGTCGT
CGATCTTCTTGCGATTGCGCGAGTAGAACTGGTATTGATCGCGCCCCATTTCTTTGGCGC
GGTAGAGCGCGTGGTCGGCATGGCGGCGCAAGTCTGCCGCATGTGCGCTGTCGCAAGGAT
AAATCGCAACTCCCGCGCTGACAGACGGGCGCAGCGTGTGGCCTTCCACTTCGAGCGGTT
TGTCCAGCGTTTTCAGCACGCGTTCCAGGCGCTCGGCGGCGTCCTGCTCGCTGCTGACGT
TGCGCAGCAGCAGCAGAAACTCGTCTCCTCCCACGCGGCCGAGCAGGTCAGGGGCAGTGA
CGGCAGTCTTGAGACGCTGCGCAAAGGCGCGCAAAAAGCCATCGCCAATAGTGTGACCGT
GGTTGTCGTTGATCCACTTGAACTGGTCCAGGTCCATGCAGATCATCGCGACCTGTGATC
CATTTGCGTCCGCGCCGGCCAGCGCCTGTTGCACGGCGTCTTCCATACTGGCGCGATTGG
CCAGCCCGGTCAAAGGATCATGCCGTGCCTGCCACAGCAGTTGCCGGTGCATGCGCCGGT
GCTCTGTGACGTCGAGCAGGGCGCCTTCAATCTCCATCGGCTGTCCGCGAAGGTCTCTCC
GCAGCTTCGCATTCATCAGCGCGATCCACGCCGTGCCGTCCGGGCGAATCAGGTGCAATT
CGCGATTTTCTATCGAGCCATCCCGCAGAATGTCTCTGATCCACAGATCACGTTCTGCCG
GGTCGGCATAGCACGCAACGGCACTGGTGCCGATCATCGCCTGCGAAGATCCACGCGAAC
TCATCCGCGCCAGCGCATCATTGCAGTCCAGCAACGTGCCGCTCATGTTCGTCAGGAATA
ATCCGCACTGGCTTTTGTCATAGAGCGTGCGATTGCGCTCGGCCTCGCGTGCCATGCGCA
GGGTTTCCTGCTCCAGCAGCGTCAGAATCATGCCGATCGCTACAAACAGCTTCGGCAGAT
TCCAAAGCACCGGCGGAGCCTGAAAGTGGGGTGCGTAGTGGCCGAGCAAAGAAGCCACAG
GCCACACCAGCCCCCAGGCGGCAAAGCCCAGCAAGGTCGTGCACACACCGCTCGAGATTC
TGCGAAAGCGCCGGTAGTACGCGAGCCCGTCAGCGAGATAGATCGCGCTCAGCAGTGCCA
GCAGTCCACCATCGAGCGGAGGGTTAAAGAAGAAATCAATGCCGGCCAGTGTGGCCGTGA
CCACTGCCACGGCTATCCTCAGCAGCCGGTCGCGCCGCCTTCGGTTTTCCTGTGCATGCA
GCAGGGTTACGCTCAGGCTGATGCAACTGGCGGCAAACAGCGGCCACATCAGCCAGGGCT
GGGTGATTCCAATAATCACCAATGCCGAATACAGACTGGCCGATACGCCGAACATGACGG
CGCACAGGATCATTGCAGGCTTGAAACTTGGTGTCGGAATCAGGGACAGAAGAAACGCTG
CTCCAGCCAGCAGGAGCATGTCGATCACCACGACGGTCTGGCTCTCCTGGCTGGCAAAGG
GCAGACCCAGCCATTGCACCACCACATGAATCAGAATCAGAGTCCAGCCCAGAAACCAGA
AGCGCAAACCGGCATGACCGCTGCGCCGCAAAATCGATCCGAAAATCAGGACCAGAGCGC
CCAGAACCAGAGCCGTCAAAAGGCCATCGAAATTCATCCACACTCTCCGGGCACGATCTG
CCGGTTCACTCTGCGAACCTCATGCGCGGGTCCGGCCTCCGGCCTCTGGATGGGGGATCT
CCGGAAAGTGATCGTGCTCAGCTCTTTCCGTTGAGAAGGGGGGCTCAGAAATCCCTGCCG
TGCCGCGCTATGGGCCTCTCCTCACCACATCGGAGGGTGCAGGGAAGAACATGAGAAAAA
ATAAAGAAAAGGACGGTTAGAGGCAGGAAAATTCTTTGAGCTATCTCAAATAGTCGCGCA
GAAAGGGATCATCTGACCGGACCAGCTCTTCGGTGGTCCCGTCAAAAACCAGTTGTCCTT
CGTGCAGAACCAGAAAGCTGGTATTGGGATCGGTTTCCCCTTTGGGCAATGCTTTGATGC
ACTTGCAGTCGGAATCGTAGCGGTGAGTGGCCATCATGAAGGCGTCCTGCAGGCGGTGAG
TCACCACCAGCGAGGAGGTCTGTGAGGCATCGCGCTGCTTGATCACCAGTTCGATAATGG
TGGTCGAAGTGATGGGGTCAAGCCCCCCGGTCGGCGAATCGTAAAGCAGCAGCTTCGGCT
CGGTGACAATCGCGCGGGCAATCGCCACGCGCCGCCGCATGCCGCCGGAAAGCTCCGATG
GCAGCTTCTTCATCGTGTGCTCCAGCTCGACAAAGCGCAGCGCCTCTTCGACGCGGCGGT
CAATTTCCTCATCGGGCAGGTGCTCCTCAATGAGGCGAAACGCCACATTGTCGCGCACGT
TCATGGAATCAAAAAGCGCGCCTTCCTGGAAGACCGTTCCGATCTCGCCTCGCAGCGCAA
AGAGATCCCGCTCTTTCATGTGGCACAGATCTTTGCCAAAGACGGTGATGCAGCCGGCGT
CGGGCATCAGCAGCCCGTTCGTCAGCTTCAGCAGAACACTTTTGCCCACGCCGGCCGGGC
CCAGCAGAATTCTCGTCTCCCCGTGCCGCAGCTCAAAGGAGATGTCCTTGAGCACCGGCT
TGCCGTCAAATCCAATCGAGACGTGACTAAACACGACCACAGGCTCGGTGGAACTCGCGG
CAGGCTCGGCAATTGGATGGGTGGCTGTGCTCATCGTCCGCAATGCTTATCGTTCACAGT
TTCTATCGTCCAAAAATGCTGATCACGATTTGGCTGATAAAGAAGTCTGTCGCAATGATC
AGCACCGAGGCCACCACCACCGCCTGCGTGGTCGAGCGACCCACACCTTGCGTGCCGCCA
CGCGTCTTCATCCCATAGAAACAGCCGATCGTCGCGATGATGAAGCCAAAGATCACCGGC
TTGATCAGCCCTTCAAACACATCTGGATACCGCAGCGCCTGGTAAGCCGTGTGAAAGTAC
TGCGAGGTGTTCTGCCCCAGCAGGATGCCCGAGACGAAAGCTCCGCCCAGGGTGCCGATA
GCGTCGGAGACAATCGTGAGGAAAAACATCATGCAGACCGTCGCCACGATGCGGGGCATC
ACCAGCTTTTTCATCGGGTCGGTGCCGAGCGCCCGCATGGCATCCACCTGCTCGGTCACA
ATCATTGAGCCTAGCTCGCTGGCCATGCCCGACGCATTGCGCCCGCTGACCATGAGGCTG
GTCAGCACCGGGCCGAGCTCCTTGATCATCGACAGGCTGACCAACTGGCCGGTGACCGCT
GTGGCGCCAAACTGCGCCAGCGTGGAGGCGCTGTTCAGAGCGAGGACGCCGCCGGTGAAA
AAGCCGGTCAGAATTACGATCGGCAGCGAGCCAATGCCGATGTAGTCGGCCTGAAAAACA
ATGTCGGACCAATAGAAAGGACGCCGAAAGAGGTTCAGCAGGGCGCGCGTGGTCAGCAGC
GCATACTCCTGCACAGAAAGAACCCAGCGTTTTGCAGTCGTATCCAGCGTGGCTATGGGC
ATGGTCCGTATCTGCCTTTTAGATGCGGCCAGCCGTCAAAGGACTGCCACAAGTTCTATC
TTCTCTCGATTTTAGAGGCATCTTGCTGCCGCCATCCGGGCGCGCTGCCGTCGCGGCCAA
CCGGCTCTAGTCCCGGCCCCGCTTGCGTATCTCAATGTTGAGCCGCTTGATCTTCTGGTT
CAGCGTCGAGAGCGGAATGCGAAACTGCTCGGCCGCGTCCGTCTGGTTCCAGTTGCAGCG
CTCGAGCTTGGCCATGATGATGCGGCGCTCAATGTCTTCCAATATTTCAAAGAGCGAGGC
ATCGGGGCTGTGCTCCAGCAGGCTGGTGGAATAATTGCGCCCCGTGATATGCCCCGGCAG
CAGGTCGGCATTGATGGAGGGCGTGGCCGAAAGCACCACGCCGCGCTCAATCACGTTTTC
GAGTTCGCGCACATTGCCCGGCCAGTCGTAATCAATCAGGATGCGCAGCGCCTCCGGCGT
GAGCGCACGCAGCGGCAGAGTGTTCTCCTCCGAGTAGCGCTTCAGAAAATGCTGCGCGAG
CAGAGGAATGTCTTCGCGGCGGCTGCGCAGCGGCGGCATTTCCACCGTAATCACGTTCAG
GCGGTAGTAGAGATCTTCGCGGAAGCGCCCTTCACGCACGGCCTGCCGCAGTTCCACGTT
GGTGGCGGCGATGATGCGCACATCCACCTGAATCTCCTGCGTTCCGCCCAGTTGCATGAA
CCGGCGATCCTGCAGCACGCGCAGAATCTTGGCCTGCGTGTCCATGCCCATCGTGCCGAT
CTCGTCGAGAAAGAGCGTGCCGCCGTTCGCCACTTCAAACAGGCCCTTCTTCGAGGCGAT
GGCCGAAGTGAAGGCGCCCTTCACATGTCCGAAGAGCGTCGATTCGAGCAGATCGGTCGG
CATCGCGCCGGTATTCACCGGCACAAAGGGCTTGTCGCGACGCGTGGAGTTCGCATGCAG
AGCCTTCGCAATCAGCTCTTTGCCCGTGCCGCTCTCGCCTTGAATCAGCACCGTAGACCG
GCTGGGAGCCACCTGGGCCACCAGGTCAAAGATGCGCAGCATCGGCTCGCTCTTGCCCAC
GATGTTGGCAAAGTTGTAGCGCTGCTTCATCGCGCGCTTCAACTGAATGTTTTCTTCCTC
AGCCTGATGCCGCGCAATCGCCGAGCGAATGTCGGCCAGCAGCTTTTCGTTGTCCCACGG
CTTCTGGATGAAGTTCTGCGCGCCGGCGCGCATGGCATCCATGACGTTATCCACGGTGCC
GAAGGCCGTGATCATGATCACAGGCAGGTCGGCATTCCGGTCGCGAATCAGCCCCAGAAT
TTCAATGCCGTTTTTGCCCGGCAGCGCCAGATCCAGCAGCACCAGATCATAGGAGTTGCG
GTCGATCTTTTCGAGACCAGCTTCCCCATGGATTGCGGTTTCGACTTCGTAACCCTCCAG
CGACAACAGGGCTTCGAGCGTTTCGCGCAATGCGGCTTCATCGTCAATGATCAGAATCTT
TTGACGTGTCTCTGGCGGAGAAGGGGTGTCAACGGACGGCGTAACAGTGAAAGCATCAGA
CATGGGCCGGTTTCCTTAGCACGGGGAATTCAAGGTAAAAGGTGGTGCCGCAACCGACTT
CGCTCTCGACGCGGATCTTGCCGGCATGTTCCTGGATAATGCCGTAGGTCACGGCCAGGC
CGAGGCCTGTACCACGGCGCTGCCCCTCCTTGGGAGCGGATTTAGTCGTAAAAAACGGGT
CGTAGATTTTCTGCATGTTCTCAGGCGAAATGCCTGAGCCTGTATCTGTAATCGCGATGG
TGACGTGTCCGTTCACCAGGGTGCTGACGCGCAGTTGGCCGCCGCCATGCATGGCGTCCT
TGGCATTCAGAAACAGATTGAGAAACACCTGCTGCAGCTTGCCCGCATTGCCGCGAATCG
TCGGCAGGTCCGCCGAGAGGTCCATCACCAGCTCAATCTGTGCGGTCTTGAACTGGTGCT
CCACCAGCGTCAGCGTCTCGCGAATCAACGTATTCACGTCGGTCTCGCGGAACTCCGAGG
TTCCGGTACGCGAGAAGTTCAGCAGGCCATTGACAATCTCTGAGGCGCGGAAGGTCTGCT
GCGTAATCTTGTCGAGCAGCGGAGAGAGCCGGTCGTCGCCGCGCACCTGCTTGGAGAGCA
TCTGCGTGTACGACGAGATCACCGCCAGCGGCGTGTTGACCTCGTGTGCCACGCCGGCGG
CCAGCAAGCCAATGGACGAGAGCTTCTCGGCCTGCGAGAGTTGCGACTCCAGTTGCGTGC
GATCCGTAATATCCTCCAGCAACAGAATGCGGCCCACCGTCTCAAAGTCACGCGACACCA
GCGGCGCAACGGCCACATTCACCGTGCGCGACTCACCGGCATTCGTCTGCAGCCGGAACT
TATAGAAGTGGTGAACGCCAGGCTGCTCCTTTACGGTCTGGTATTCGCGGTACAGCGACT
CGGGAAAGACCTCAGACAGCGGCTGCCGCAGAGCCTCGCGCCGGGGCAGGGCAAACAGCA
CTTCCATCTGCGTATTCCAGCTTTCGACGCGGTCCTCGAGGTCCACCGCGAGAATGCCGA
CGTTGATCGACTCCACGATGTTCTCGTTGAATTCCTTGAGCCGCTCAAACTCGGTAATCT
TCTGCTCAAGACTTGAGTAGAGCCTTGCATTCTGCAGCGCGATGCCGATGTAGCTGGCCA
GCGACTCGAGCATCTCCATGTCTTCGCTGGAGAGAAAATCGCCCCCCGTCGTTTTGCCGA
GACCAATTACGGCAATCGTGCGATCCTGCACGCGGCAGGGCAGATAGTAGTTCAGGTCGA
GCAGATTCACCGACCGCTGCTCGCTCTCGGTCAAATGCAGCGCCGCCTGCGTGTTCTCAA
AAAAGATATGCGACCCGGCGTCGGGCTGATCAAAATCCAGAAAGTTCAGATCCAGTGTCG
ACTCGGCCTGCATCAGCGAAGCAGGGAATCCATGCGCCTTGGCCAGCCGGTAATGCCCGG
GCTGGTCTGACAAAAAGACCGCCACCCGCTCCACCAGCAGCGTGTGCGGCAGCCGGTCGG
CGATGGCATTCATGAGCGCGTCCATGTCGGTCTCGGTGCTCAGGCTGCGGCCAAACTCGA
TCAGCGTGGACCGGTAATCATACTTCTGCCGGTCAAACAGCTTGTCCACGCGCCGCTGAA
TCAGCTTCTTCAACGGATCGAAAACCTGCGCCGTCAAAATTACGGCAATGATCAGGCCCC
AGCCGCCAAACTTCGGCAGCGTGCGGTGCGCCGTTTCCGCCGTCACTGCCACTACGCCGA
AATAGACGCCGACCAGCAGTGCGGTGGCGAGCGTGTAGGTCACGCCCCGCTTGAAGATCA
GGTCGGTATCCATCAGCCGGTAGCGAACGATCGCCCAACTGAAGGTCAGCGGCAAAAAGA
CCAGCGAAATGCCCGCCAGCTTCGTGACCAGGCTGGGCTCGGGAATGCTCGCCAGAAAGG
GCGCGACATAGAGCACCGTGAAAGGCACGATGGCGATGACGGTGCCGCGCACCAGCCATT
TCAATTGCTGCCGCCGCAGGGGCACGCGGCTGCGATGGTAATGCACCCAGAGCACCACGG
CGGTGATCAGGTAATAGGCCGCCAGATATCCGAGAGCAATTTGATCCAGATGATGCTTGA
GCACCTCGGTGGCCTGCCAGAACTGCTGGGCCACCACCTGCAGGGCCACAATCAGCACTG
CTGGCAGATACACAAAAGCCAGCACGCCGTAGCGCCGGCGGGGACGATCCTCTGGAAAGG
TGATGCCAAAGTGCAGGAACAGCGCTGGCTGCAGCGCCGCCGCCACGATGCCGCTCCAGT
AGACGACCTGATCGGTCAAATCAAACTGCCCGGTGTAGTGAAATGCGTAAAGAACAAATG
AGACCAGGCAGAAGATATAAAAGTGCAGCGAGTGCGGTGCCGTCCAGCGCCGGAAGAGAA
CATAAAAGCCGATGCACAGGTACACCAGGGCAATCAGCCGCAGCCCCTGGTTGAGGCTTT
CATCCTGTTGCGCCAGAATGACCGGCACATCCACCAGCCGAATGCCACGCCGGATCAGCG
TGTAGTGAATGGTGCCATAAACGCGCGTCTGAGCCTCTTCGCGGGCCAGTTGTGCAATGC
GATCGGTCACGGCTCCGTTGGCGGAAACAAGAATGTCCTTCGCCTTGATGCCCGCCAGTT
GGCCGGGGCTGCCGGGCAGCACATGTTCGGCCACCAGCCCGCCATGGCCTTCCATCCAGA
TCACGCCATCGGTCGGGAATTGGGTGTGGCTCTCCTGGGCAAAGTTGAGAAACGCAAACG
CCACGGCCGCCAGCGTGAGCACCGCCAGCAGAACAACCGATACCCGGGTTTGCAGTGACT
TCTCCATGCGCGGATGAGGCACTCCCTCTGGAAGCGACCAGGCTTCCGAATATCAAATAC
ATAGCAAATGAATTGCCAATGCGGCTTCCATTTCCTGTACTCGGGTTCTCCCCAGTATAT
TCGGGTTTTTCACCATATTTACAGTCACTTGAGGTGCTGACGGCAGGGACGCTCCCGAAA
GCCACTGTGCAGCCGCGCTGTGAATATCCCGTTTTTGGAAGAATCGCGTCTCTGGATTTT
CAGGATATGGGGATTGGTCGCAGAGCCGCGTCCATTGCGAAAGCCGGAAAATGCGGCTCG
CAGGGCATGGAAATCCGCACTTCGGCTGCGATCCCGACAGGTCGGGAAGGACTCTTCGAG
GGGCAGCTCCCACCCTCTATAAAGTGTCAAAGAAAAGATCAAATTCCCATCCACGTCTCT
CTGAAGACAGAGAGGGCAGGCGATATACTGAGCGGGAAGTTCCAGCCCGCTTTTCCATTG
TGCCGCCAGTTGCTCCATCTCACTGAGTTTCACCCGTAGAACGGGAGGTGGATGCGTCGG
CGCTCGTCGAAACCATTCATTGCAGTTGGCAAATCATGGGCTATTGGCTGCCCCACTGCT
CGAAGTGCATCCCATGATGCTCAGGGAGAAGATCGCATGAAGATTGACGTACTGGTTGTT
GGCGCGGGTTTTGCCGGCAGCGTGATTGCCGAACGCTGCGCCGCCGCCGGAAAATCGGTT
CTGATTATTGATAAGCGCGACCACATCGCGGGCAACGCATTTGATGAGTCAGACGCTCAT
GGCCTCCTGATTCATCGTTACGGGCCGCACATCTTCCACACCAATTCTGAAATGGTCGTG
GACTATCTCACGCGCTTCACCGATTGGATTCCCTACGAGCATCGCGTGCTCGCCGTGGTG
GAAGGCCAGACGTACCCGATTCCGATCAACCAGACCACCATCAATAAGCTGTATGGTCTT
TCGCTCGATGAGCAGGGAGTGGCCGAATACTTTAATCGCGTCCGCGAGCCCCGCGAGCCG
ATCCGCACCAGCGAAGATGTGGTGCTTTCAAGCGTAGGGCGCGACCTGTGTGACAAGTTC
TTCCGCGGATACACGCGCAAGCAGTGGGGGCTCGATCTCTCTGAGCTTGCGGCACTCGTG
GCTGCTCGCATTCCTGTGCGCACCAATACAGATGATCGCTACTTTACCGACAGCTTCCAG
AAGATGCCCAAAGAGGGATACACGAAGATGTTCGCGCGCATGCTCGATCATCCGAACATC
CGCATTGAGGTGGGCACAGACTTTGCCTCCGTGCGAGACCGTTATGAGTGGAAGACCCTC
GTCTACACTGGCCCGATCGATGAATATTTTGGCTTTTGTTACGGCAAACTGCCGTATCGA
TCGCTGCGTTTTGAGCACGAGCATCTGGCGGGCACCTCTAAGTTTCAGCCCGTCGGCACG
GTCAACTATCCCAATGACCACGCCTACACCCGCATCACCGAATTCAAATACCTGACGGCG
CAACAGCACTCCGGCACGTCGATTGTGCGCGAATACCCTGAGGCCGAGGGCGATCCTTAC
TATCCGATCCCGCGCCCCGTGAATCAGGACCTTTTCCAGCGCTACAAGGCACTGGCCGAG
GCAGAGCCCAACGTCTTTTTTGTAGGCCGTCTCGCGCAGTACCGTTACTACAATATGGAC
CAGGTGGTCGCAGCCGCTCTCACCACCGCAAAAAGCATTGGGGTGTAAGACGTGAAATTT
GCCGTCGTGGTGGTGACGTTTAATCGTAAGGTGATGTTGGGCGAGTGCCTGCAGGCATTG
TTGCGGCAAACCCGCGTTCCCGATCACATCTACCTGGTCGACAACGCCAGCTCCGATGGA
ACGCCGCAATACCTCCGCGACGCGGGCCTGATGGACCACCCGAAGATCTCTTACCAGCGG
CTTGAGAAAAATACCGGAGGGGCCGGCGGCTTCCACGCCGGCCTCAAAACGGCATTTGAA
GCTGGCAATGACTGGATCTGGATTATGGATGACGATGCGGAGCCGCTTCCGGATGCCTTG
GAGAAACTGCTGCCCTACACTGAGTATCCTCAGGTTGTCGGAATTGCCAGTCTAAAAAAG
GACCTGAACGGTGCAGACCTGGTAGACGTTAAGCCAGTGGTGGGCGTCGCCGCGCCGCCC
CAGTTTCCATACCAGAGGCTTCAGTTTTCTTCTTTTGTCGGTGTGGCCTTCAGCCATGCC
GCAATGACAAAGATCGGTCTTCCCCGGGCGGAGTTCTTTCTTCATCATGACGACACCGAG
TATTGCCTTCGCCTTCTGGCCACCGGCGACATTGCTTATGCGCCCGAAAGCGTCGTGATC
CATAAGGAAGCCCGGGGTGCGGACCGTTTTAAGAAGCGTTTCGGCCGCCAGTTCCGAGTC
TTTCCCACGGACCGCTACTGCATGGGATATTTTGGACGCCGCAACGGCATGTGGATGGAC
ATTCATACCGGGTTGAGGCGTCCCGGGCGCAGATCCCTTGCAGTCCATCTCGTGCAAACA
GGGAAGCACCTGCTGCGGGCTACATTGATCGACAGGGAAGATCTCTGGGTCCGTTACACG
ATCTGTGTGCGATCGTTCCTGGATGCGCTGCGAGGCCATTTTGATAATGACCTGCCCTTC
CGTTTGCGCGCCCGGCTATCCAAAGCGACCCGCTGAGCCTGCTTGCTCCAGATTCTTCTT
GAATGAGGTCCCAGCTCTCTGGCGGCCTCATCCATTCCTTCCGCAGGGAGATGAGCCAAT
CGTGCATCTTGCTCCTCACCCCATTTGCCCGTAACATCGCCTCATTACCAAGGGCATAGC
CAGGAAGATCATGCGGGAATCCTTTCAGAGTTTCTCCGCCGGAGAGATCGTCGCGGAAAA
CTACCGTGTGCTCGACGTCGCCGGGGTCGGCGGCATGGGCACCGTATTGCGTGCGTTTGA
TCAGCGGCTGCAGCGCATGGTCGCGCTCAAATTCCTTCCTGCTGACACTGGCATCCATTC
TTCTGACAAAGAGCGGCTGCTTCGTGAGGCCCGCACGGCCTCCACGCTTGACCATCCCAA
TCTCGGCTTGGTCTATGGCATGGAGCAGACCTCGGACGGCCGCACCTTTCTTGTGATGCC
GTTCTATGACGGCGGCCCGCTCACCGATTGGATTCGCCGCCGCCAGCCCTCCCTGAGCGA
CAAGCTGCAGCTCGCCCTGCAAATCGCGCGGGGTCTCGGCGAGGCGCACGCGCAGGGCAT
CGTTCATCGGGACATCAAGCCCTCCAACATCATGATGAGCGCCGAGGATGTACCCAAGAT
CGTCGACTTCGGCCTGGCCTACATCCTCACCGGCGAAACCGTCTCGCGCACCGAGACCTC
CGGCACCGTCGCCTACATGGCCCCCGAGCAGGCCATGGGCCGCCCCGTAGACGGTCGCTG
CGACATATGGGCTCTCGGCGTCGTCATGGCGGAGATGCTCACCGGCCGCCATCCCTTTCA
CCGCGAAACGCTTGCAGGCATCCTCTATGCCATCCTGCATGACGCACCGCAGCATCTTGA
CGTGCTGCCACCTGATCTGCAGACCATCCTCTTCCGCATGCTTTCCAAGGATCCAGCAGG
CCGCTACGGCTCCTGCCAGGTGCTCATGCAGGATCTCGAAACGCTGCTTGCGCAGATGCC
CGATCCCAGCCAGCCGTCGTTGCCGCCCTCCACACACGGCCAGGCCGAGCTGCGCCGCGT
ACGCGACTCAGCCTCGCGCTTCACGCAGGAAGATGGCCGCTTCCCGCGCCGGGGCGCAGC
CTTGGCCGCCGGAGCCGCGGCCATCCTCGTCGTCGCTCTCTGTGTGCTCCTGATTCCGGC
GGCGCGTCATGCGCTCCGCGGCATTTTCGCATCCGCGCCCGAACAGCAGCATGTCGCCGT
GCTGCCCTTTTCCGGCGTGGAGAGCACTCCGGATCAGGCAGCTCTTGCCGCCGGACTCAT
GGAGTCGCTCACCAACCGGCTCGCCAACCTCAGCACCAGAAATCCCTCGCTGTGGGTCGT
GCCCGCCAGCGAAGTTCGCCGCCGCAAAATCAACGCCCCCGGAGCCGCGCTCAAAGAGCT
CGGAACCAATCTCGTCGTCGAAGGCTCCGTGCAGCGTTCCGGCCTCTCGACCAGTCTGCA
GGTAGAGCTGATCGATGCGGCTCATCTGCGTGAGCTGGGCTCCGTCACGCTCAACAGCAC
CGATGGCGATGTTGCCAGTCTTGAAACCCGGGCGGTCGCGAGTCTCGCTCGCATGATGCA
TGTTCATATGCCTTCGGTCTCCGGCGACTCCGCCGGCAGCGCCTCCCCTGTGGCGTATCA
GGATTACCTGACGGCGCTCGGGTACGTGGAGCGTTACGATCAGGCGGGCAATCTCGATAA
GGCGATCAATCTTCTTCAGCAGGCCGTGCAGTCTGATCCGGCGTTTGCGCTGGGCTATGC
CGAGCTGGGCTTTGCCGACTGGACAAAGTACAGCATGCAACCCAATGAGCAGTGGCTGCG
GCAGGCTCAGGCCAATTGCATGAGGGCGATTCAGTTGGACAGTTCCTTGCCTGCCTCCTA
TGTCACCCTCGGCAATGTCTATCGTGCGCAGGGCAAGCAGGACCTGGCCCTGGAGCAATT
CCAGCGGGCCATGCAGTTGGACCCCAGAAATGCGGATGCCCTGGATGGCCTGGCCCGCGT
TCATGAGAACGCCGGCAGATTCCAGGACGCCAAGGCCGAGTTCGTTCGTGCCGCAAACCT
GCAGCCGGACAGTTGGGATGGCTACAATGCCCTGGGCATGTTCTATGACCGCCAGGGCAA
GTACCCTCAGGCCATAGCCGCATACCAGAGCGCGCGGGCCATTACTCCCGACAATGCCAC
CGTGCTTCTCAATCTCGCGGGAGCGTATGAAGACCAGGGTGATCCGGCATCGCTGCACAA
GGCTGAGGGGCTGCTTCGCCGCTCGCTCGCCCTGCACCCCACCTATGCCGGATGGGCCAA
TCTCGGCAATCTCTACTATCTGGAGCACCGCTTCCCCGAGGCCGTGGATGCGCTGCGCCG
AGCCCTGCAGTTCAATGCCGCTAACTATCTTGTCTGGGATGATCTGAGAGGCTCCTGCGA
GTGGGTGAAAGACAAAGCATGCGTCCAAAGCACATCGGAAAAGGAAAAGCAGATGCTGCG
GACCTATGTGAAGAATCATCCTCACGACGCGGTCGCCGTCGTCTCTTACGCCGACCTGCT
GGCGCAGGCCGGGCAAAACTCTCTGGCGCACAATTACATCCAGACCGCTCTCGCCATTTC
TCCAGACGACCCCTCTACCCTTGAGGCCGTAGCCGTTGTCTACGAGAACCTGGGAAACAG
AAAAGAGGCGGTTCGTTATCTCAATCAGGCGCTTCGCAAAGGCTATTCGCGCAATCAGGC
GCTGAGCGATCCCGAGGCTCAGTCACTGCTTCAGGACCCTTCGGTGCATTTCCCTCAAAA
GTGATGTCCTCACCCCACATGCCGGCCGCAGGCCCAGGAGAAAGAAATGGAGAATCAAGT
CGATCTTCAGAATGCTGTGTTGACCATCAGCGACCAACTCACCCCCAGCCCCGATCCATG
CATCGTTCCCTATGAAGGAGGGCTGCAAATCAGCAACGGTTCCACTCCATGCACGCTGCT
CTTTGTCCGCAAGATGGACTGCACCCATACATTGACCCTTGCGGCCAATGAGACGCGCCA
CATCGACCTCAATCACGTTCGCCACGGCTTCTCCTGGGAGTATTCCATCGCTGCCCAAAG
TGAAAGCACACCGTCCGGTCCTCTTACGGGAGGCCATTCCATTCAGATAGGCAACACCGG
CGAAGACGGAAAATAGCCCGCCCGCCATCTCTCGCCCCGGCCGTGCTTTTCCGGTTTGAC
CCCAAACCCCTGCCGTGTTCCGATGAAACACGGTGAAAAGCAAAATCGCACTGCCGGTAG
ACACGCTGCTGCCGCGGATTCTCAAGGCCCTCGACGCAACTGAGGGCCGCTCCGCCAATC
TGGTTCTGGAGGCCGCTCCCGGCGCGGGCAAAACCACGCGTGTGCCTCCGGCCTTGCTCG
ACGCCGTTCCCGGCGAAGTGCTCGTGCTGGAGCCGCGCCGCATCGCCGCCCGCCTTGCCG
CTCGCCGCGTTGCGGCCGAACTTGGCGAGCACCCTGGCGAAACCGTCGGCTACCAGGTGC
GCTTTGAAGAGGTCGCAGGGCCGCGCACCCGCCTGCGCTTTTTGACCGAGGGCGTTCTCA
CGCGCCGCCTGCTCAGCGATCCTGATCTGCGCGGCGTCGATGCCGTGGTGCTCGACGAAT
TCCACGAGCGCCATCTCGACAGCGATCTCGCGCTCGCGCTGCTCCGGCGCCTGCAGCAGC
GCCGTCCCTCCCTGCGCCTGCTGGTCATGTCGGCCACGCTGGACTCCGCACCCGTGGCGC
GCTTTCTCGGCAATTGTTCCGTCCTGCGCTCCGAAGGCCGATTGTTTCCACTCACGGTTA
CAAATCAGCCCTACTCGCCCGCGCCGCTGGAATCGCAGGTGGCGCAGGCCGTCGAGATGC
TGCTGCGCGAGGGGCATACCGGCGACATGCTCGTCTTTCTGCCCGGCGCTGCGGAGATTC
GCCGCGCCATGCGCACCTGTGAAGAACTTGTCCGCCGCGCCGAACTGCTCATGCTGCCCC
TGCACGGCAGCCTGACGCCTGAGGAGCAGGATCGCGCCGTCGCGCCCTCCACGCGCCGCA
AGCTCATTCTTGCTACCAACGTTGCGGAAAGCTCCATCACCATCGATGGCGTCTCCGCTG
TGATTGACAGCGGTCTCGCGCGCATCGCCACCTGGTCGCCTTGGACCGGCCTGCCCACGC
TCGAAATCGCCCGCATCAGCAAAGCCTCTGCTACGCAGCGCGCCGGCCGCGCGGGCCGCA
CCGGCCCCGGCCGCGTCATTCGCCTCTATCCGGCCGAGGATTTCCAGCTTCGCCCCGATC
ACGACACACCTGAAATTCTGCGTGGCGACCTCTCGCAGCTATGTCTCGCGCTCCGCGCCA
TGAACATCGATCATCCAGAGCAGCTCGCCTGGCTCGATCCGCCGCCTGAGGCCGCCGTGC
GCTCCGCCGAATCCCTCCTGGACCGTCTCGGTGCGCACGGCGAGGCGGCGCAGCAACTGG
TGCGCATGCCGCTGCCCCCACGCCTGGCGCGCGTGGTGCTCTCCGCAAAAGAGCGAGGCG
TCGGCGAAGACGCATGCCTCGTTGCCGCCCTGCTCGCATCCGGCACTCCATCGCCGCATC
CTGATCTGCTGCACGCACTCGACAGCATGCGTCGCGGCACTGACCCGGCACTGCGCCAAC
ATGTGGAGCAGTTGCGCCGTACTGTCCGTCCTTCGAGGCAATCCGCGCCCAACGACGACG
CCTTGCTGCAAGCCATCCTCACCGGCTTTCCTGATCGTGTGGCCCGCCGCCGCACGTCGG
GCAAAACCGCCACCGGAGCAGGGAATCAGGTGCTCTTATCAAGTGGCGGTTCCGCTGAAC
TCACGGGAGAGCCGGGCGACGGCGAGTTTCTGGTTGCCGTCGATGCGGAAGACCGCAAGG
ACAAGCCGCTGCCCCTCATCCGGATTTCCGCGCGCATCGAGCCCGAGTGGCTGCTCGATC
TTTTTCCGGAGCGCATTGAAGAGCGCATCGATCTGATGTGGAATCCGCGTGCCGAACGCG
TGGAAGCCGTGAGCCGCCTGGTCTATGAGGAACTGGTGCTGCAGGAATCCCGTCACGTCC
ACCCCGACCCTCAACGCACCGCCGAACTGCTCGCCGCCCGTGCCCTCGACGCGGGAATGG
AGCGCTTCGTCGATCCCGAGGCTCTTGCGCAACTCATGGCGCGCGCCGAGTTCGCCGGAG
TCACCGCGCCCGATCTTGCCCAGCCCCTGCGCGAGCTCTGCCACGGGCTCGCCAGCTTCG
CCGAGTTGCGCGCCGAAGCCACTCACCTGTTGCCTTTGCTCGAACGCACGCTCGCCGGGG
GGCGTCTCAGCGATCTGGCTCCCACCTCGCTTCGCCTGCCCTCCGGGCGTCAAACCCGCG
TGCACTATGAGTCCGGCAAGCCACCGTGGATCGCATCGCGCCTGCAGGACTTCTTCGGCA
TGCGCGAAACCCCGCGGATCGGACCCGCGCGTGCGCCGGTCGTTGTGCATCTGCTCGCGC
CCAATCACCGCCCGGTGCAGATGACTACCGATCTCGCTGGATTCTGGGAGCGCCTCTATC
CGCAGGTGCGCCGCGAACTCATGCGCCGCTATCCGCGACACTCCTGGCCCGAGAAGCCGT
AGCCCTTTCTGCGGCCGTTCGCGGAATTCGCGTTTTCACTTGACGCACTTGGCTCACATT
GCCTACATTGTAGGCAATGTCGGGACTCCTCGGTACCTTCGAGCAAATTGTTCTTCTCAC
CGTGGCCAGTCTTGGTGAGGACGCTTATGGCCGCTCTGTTCTTCACGCAGCCCAGCAAGC
GGTAGCCGGCAACCGCACTCTCTCGGCCGGTGCCATCTACACCACGCTGGACCGCATGGA
GGCGAAGGGCTATCTCAGTTCGTTTCTCGCCGAGGGCACTACCGAGCGGGGCGGACGCCC
CCGGCGCTACTACCGGCTCACAGGGGACGGTGCGGCTGCGCTGCGCGAAACCCGCCGCAC
TCTCGATACGTTATGGAAAGGCCAGCGGCACATTCTCAATCCCGCATAAGCAGCAGTTAT
CTGGAGGTGTTCTCATGCAATCTGAAGTAAAGCAGCCATGGTCCATTCGTTTGTTGGCCT
TGCTTCTCTCCGAGCGTGATCGCGAAACCATCCCCGGTGATCTTCTCGAAGAGATGCACG
CCAGGGTCCTGGAATCCGGGCCGCTGCGCGCGCGTCTCTGGTATGCGCGACAGTGGCTCA
GCTTTATGCCCGCGGCTCTGCAGGCTACGTTTGCTCAGGCTCCGTTGCTGGTATCGTTGT
GCAGCTTTACGGCAGTGTGCGCTCTGTGGCTGGGCATCATGGATCTGCGGCTGCAACATC
CCGGATACCTTGGCCAAATGCTCATCGCGGCGCTCATCCTCGGCCAGGGAATGCTCACGC
TGACTGCGCTGATTGTGCCCGGCAGCATTCTTCGCCAACTGGCACGTCTGGGCACGGTGG
GCATTCTATGGCTGGCGCTGAAGGCATGGCTCGGTGTTCTGCACAGCGCGCACATGGAAG
GTTACATCCTGCTCATCGCGCTGGCTCTGGTTGCACAGGCCATATGCACTCTGTTTGCTA
TGCCGCGCCGCCGGGCGCATTCATCCGCGCACTAGCGCATCCTGCTGGTCCTCGGGCGGA
ATTCCGTCAAGGGGCAGAAAGATGCGAAAGACCGTCCCGCGTCGTTTGGCTCCCGTGGCT
GTGCGGAACCGGATATGCCCGTGATGCTTGCCCACAATATTCTTCGTCGCCCATAAGCCA
AGCCCGGTGCCGGTCTGTTCTTTGGTCGTCACAAAGGGTTCAAACATCCGTTCCCGCATG
GCCGGGGCAATGCCCGTGCCCGTGTCAGCGAACGTGACATAAATTCCTGCTACCGGATCA
TTCTTCCATCGATGGCCCTGCCGCAGGCGAACCCGCAGTGTGCCGCCATGCGATTGCATC
GCATCAAATGCGTTGCCTGCCAGATTGGCAAATGCATGCCGCAATTCATGCTGATAGCAC
AGCAGGAGCGGAACCTTTTCATACGACCGGCTCAGCGTCATGTTGCCCGCTCGCAGCCGC
GAGGCAAACAGCGGAAATACCGATTCGAGAATCTCCACCACATCCGCCCGCGCCGCAAAC
GTGGATTGCTTATGAAAGCGAAGAGTCTGCGTCACGACTCGCGAGACTCGGGTCAGCTCC
CGATCTGCCTCGCTCAGCAGCGTCCGCGTCGAGGCATCCAGCTTCTCATCGCGAGAAGCC
AGATACACGAGGTTGATCACCGCCGCCAGGGGATTATTGATCTCATGCGCCATGCTGGCC
GCGAACCGTCCGGCCGTATTCAGCTTTTCGGCCTGCAAAACAGCCTGCTCGCTCTGTTTC
AGCGCCGACATATCTTGAATAAAGGCGATGTAGTCATCCTGCGAGCCTTCAAGCAGCGCA
TACCCGCACATGATCGGCACGCGGGTACCGTCCTTGCGCACATATTCCTTTTCATACGGT
GTGCAGCTGCCGCGCTCGGCTGCTTCGGCAATGTGGGCCTGATCGATCTGCCGGTACTCC
GGCGGAGTCATCACGTCCCACCGGACCAGTCCCGCTTCCAGGTCGGCTCTCGTGTAGCCG
GTAATCCTCAAAAACTCGTCGTTCGCTTCAACAATCGCGCCAAACCTGTCCGGAAGGTGT
ATGCCCATCAGGTCAGAGGCAAACAGCTTTGAAAAGCGGGACTTGGCCTTTTGCAGCTCC
TGCTCCATGCACTTGCGCGCCGTGACGTCACGCGCCACGCCCACGGTCCCCAGCAGCGCT
CCCGAGGCATCCCGCCAGGGGCTTTTTACGGTGTGCAGATGCAAAACCGCCTTTGAGAAA
GCGACTTGCTCTTCATAGCTGACCGGAGCGCCAACCTTCATCACCTGCCGGTCCTGCTCC
ACCAGGCGATCCGCAATCTCGCGCGGAAACAACGCATAGTCATTCTTGCCGACGATCTCG
TCCGGGTTCAGGCCCAGCAGGCGCGCGCCGGCCTCATTGATGGTCACGTAGCAACCATCC
ATATCCTTCATGAATACAAAATCGGTAGTGGCGCGAAAGAGCGCGTTCAACAGGTCATCA
TGAACTGAAGGGGTAGCAGATAGCGGCGGATGCATGGATTGTGCGCACGAACCTCATCAG
GGGTACGCCTTCCTGCACTGCAGCATTGTCCGTTCGCCGGGAAGGGGGTTATGAAGGGGC
CTGTATTCCAGTTTCGTTAGTCTATGGATGAATCCGTCATAAGTCCAGTCTGCGGCGCCG
GATTTCGCCCCAGATCCATTGTCTTCCGTGGACAGGGTCTGGTTCTGGTGGTTCTGGCGG
GGGCCAACCCAACTCTCGTCAAAAGCAAAACCTGACGTGATCTCTAAGCGCATCTATACA
ACCATTTGACCTGTAATGCATCGCGTAGTGACTTAGGGAGTTGAAACAGATCCTTCGTTC
ACTGGTAAGCAGAGATATCGCCTTTTGTCTTGACAATCCCTTTTCTCCATTACGATAATT
CGGGTCGCAAACAAAAAGGTGGTTATTAAGTGCTGTCCAGGTTCGGCGGCATCAACCAAT
AACTGCTAAACCACGGGAAAGTCATAGAGTTTATAGCACTTAGGGTCCGCATTGCGGTGG
GTCGGTTTGCGGCAAGCCCAGGGGAGAGGTCTGTTGCAAATGAAATCGACACCATCAGGA
AAATGTTTACCTTGGGCGGCAAGCTCTTGCGAATGCCACCATGCGCTCATGATTCCCGCA
GCAAAGGGCAAAAGGCTCTGGCTTTTCATCGCGCTCATGGTGATATGGCTGACTGCGGCG
ACGGGCGCACATGCACAAACTCTCTACGGGTCCCTCACTGGAACAGTGACCGATCCAAGT
GGTGCGGCGGTCGTGGGCGCGCGGGTGACAGCTCTCGCCGTTCAGACCGGCGTCAGGCAT
GTTACCGTGACGAACTCCAGTGGTATCTACCAGTTTCCAAACCTATTGGCGGCAACTTAT
ACCGTCACGGTGAAAGCGCCGGGCTTTGCGGGCCAGACCACCAACGATGTCATCGTGGAA
GTGAACACACCCGTCCAACGAAACTTCCAGCTTGCGGTCGGCAAAGCATCGCAAACCGTA
ACCGTGACCACCGCCGCGCCGTTGCTGCAGACGGAAACAGCGACCGTGCAGACCAACATT
ACGAATCGCCAGATTAAAAACCTTCCTATCTTCGGCAGCCAGGGTGCCAATCCTCAAAGA
CTGCTGCAGACTGTTCCCGGCGTCGGCCTGATCGCTGAAACCAACTCCCTGGCCGCCAAT
CCGCAGAGAGCGGTGAATGCCCCTGTGAACGGCCAGTCCACCCAGGCCGTGGACACCCGC
ATCGATGGCGTTCTGGATGCCTATCCCTATCTGCCCGCGAACGTCGCCTACGTTCCACCT
GCGGATGCGTATTCCACCATCCAGGCAGTCACCAACTCCTATACCGCTCAGGAGGGAATG
GCGGGCGGTGCTGAAGTCAATATGAATATCAAGTCCGGCACGAATCACTTTCACGGTGAC
GTGCATTGGTCACACTTCGATCAGAACTTTGGAGCACGAAACTACTTTCAGACCGATAAG
ACAATCTTTCCGCATAAAAACCGCAACAACCAGAATGAATATGGCGGATCCATCGGCGGT
CCTGTCGTCAAGAACAAGCTCTTCTTCTTCTTCGACTTCGACCGCACCACGCAGCGGCAA
TTAGCCGGCCCGGATACGCGCACCTTGCCGACCGCCGCTATGGCCAACGGCGACTTTACC
GCGCTGCCCGGTAACCCCGTCATCTACGATCCAGCCACGGGTGATGCAACCGGAAATAAT
AAAACGCAAATCTCCTGCAATGGCGTCCCCAACAAAATCTGTGCCAACCGCATCGATCCC
GCCGCGGAAACCATGATCAAGCTGATGGCCCCCTTGTTCTCACAGGAAACGGCGACCAGC
AACGGGCTGCTCAACTGGACCGGCAGCGGAACGGCATTGTTCAATCGCAACAACAGCGAC
AGCAAGGTGACCTGGATCATCGGTCCTAAATCCATGCTGTGGGGCAGATACAGCTTCTCG
AAGACACTCGTCTATGATCCGCCGCTACTGGGCGCCGCCATCGGCGATGCGACCAACGGA
GGACAACTCGGCAATGCTCCTGGCCTCGTTCAGCAGGTTGGCATCGGCGCCACGCATAGC
TTTACGTCCAATCTGCTCTTTGACTGGAATTTCGGATATACGAGACAGCGCCTTGGATCG
ACCTTTGATCTCACTTCGCCGCGCGGCCTCGATCAGTTAGGCATTCCCGGAACCAACAAT
GCCGGCACAACCGGCAGTCCGTCCCTCTATTACGGATGGCCCGGATTTTCTTTCTCGTCC
AGCTACGGAGGCGACCTGAATATCGGAAACTCGCAAGTCGCCAATCCGTTTCTCTTCCGT
GACGATATGTTCGTCTCTGACGCCAATGTCACGTGGATCAAAGGGAAACACAATATCAAA
GGTGGCTTCGAGTGGTCCCACACCCTCATCAATCACTTCCAGGCGCAGGGCGGCATCTTC
CAAAATGCTCGCGGACAATTCCAGTTCAACGGCTTCGCAACCTCACAATTCGGAAGCACC
CCATCCTGGTTCAATGAGTGGGCTGATTTCCTGCTCGGCCTGCCACAGGAGACTGGAAAA
GCGCGGCAGATCTTCAACCCCAATGCCGAGCGCTGGGGCACGTGGGGAGGGTATCTGCAG
GATCAGTGGCAGGTCACTCCAAAACTCGTGATGACCTACGGCATTCGCTGGGAGCTCTAT
CCCTTCGGATACTCCGACAACGGCAAAGGACTCCGCTGGCTGAATTTGAACAGCGGAATC
GTATCGATCGGTGGTTACGGGGGAGTGCCGCGCAACGATGGCATCAGCGTCGGTCATGGC
CAGTACCAGCCGCGCGTCGGCATTGCCTACAACGTCAACCCATCAACAGTCATCCGTCTC
GGCTATGGGTTGAGCGCCGATCCTTACAATGCCTGGCACGTTCTGCTCAACTCCTACCCG
TCGATCATTCTCGATACCAACCTGCCGCAGAATCAGGCCGACTATGTTCCCGCGGCTAGC
CTCACCGGGCTGAATGGCTCAAATCTCGGCGGCGGAACTTATTCAGTTCCCACCGGTATT
AAGCTGATTCCTTTGCCGGATTTGAGCAGCGGAAGCATTGCCTTGCCCACCTCGGCAAGC
ACAACAACCATACCGAATCCATTCCACCGCGGCTATATCAGTTCTTACAACGTGACTCTT
GAGCAGGAGTTCGGCAGAAATGCCGCCTGGACCATCGGGTATGTAGGCGACTACGACAGC
AGCCCCATCACCAACATGAATGCAAACCCCTCAGCGCCCGGAGCAGGCAGCGCCGGAGGC
ATATTGAGCAAGCGATACGGTGCTAACTACACCGGCACCATCAATGAACTCAATCCCTTC
AAATTCAGCCGCTATGATTCACTGCAAACATCCTTCAAATACCATTTCGCCGGCGGCTCT
ATGCTCAACGTTGCTTACACCTGGTCCAAGGCGATGGATTACGCGGACAATCAGGACCTT
GGCGGTCTCCTGATCCCCTATGCGCCGGACTACTACAAAGACTACGGTCCCGCCAGCTTT
GATCGAGCAAACAACTTTGAGCTCTCTGGCGTGATGGCTCTGCCCTTCGGAAGAGATGGC
CGCTGGGCAAAGAATGGCGTCGCGGGCCAGGTCCTCGGCGGTTGGTTCATTGACCCCATC
GTCAGCATCATGAGTGGCACTCCCTTCACGGTGAGTGCCGGTGGCAATCTCAATGCCAAT
GGATCTTCACAAACGGCCGATCTCGTTAAGCCTTTCAGGCTGACGCATGGAAAGCCGCCG
CGCACAGGCACCACCTGCGCTCTCGGTGAAGCATCTTGCGAATACTTTGCGCCCAGTTCG
TTTGCCGCGCCTCTCATCAACTCCACGAGTCCGGCTCACTTTGGCAACACCAACCGCGAT
GAATTTCGCGGTCCCGGTTACTTCAGCATGGACGTGAATCTGCAGCGAACCTTTAATGTC
AGGAAGTTCGCATCGCTGGTGCTGCAGGCCGAAGCAATGAATCTTACCAATACGCCGCAC
TTTGGAAACCCGAACACCACATGCCCCAGCAACGCTACCGTGGCTGGGCCCATTGGCGGC
ACCGGTCAAGTGTGCAACACCGGCAGCAATAACAACTTCGGCGTCATTACAGGAGTTGCC
CAGCCCGGTGGATACTTCGGTCCTGATCCTGGCTCACGGCAGCTTTGGCTTGATCTGACC
GTGGATTTCTAAAGCTGACGGATGCGGGTGCGCCGTTGTGCGCGCCCGCGCTTCATAAGT
TCGATTCCGCGCCACCCTCTTCAACGGGCAGAGCCCGGTTGCGCCCATACTGGCGCGGAG
AGCACCCCATTTCGCGCTTGAAAGCAAAGCCAAAGGCGCTCTCTGATTCATACCCCAGTG
AAAAAGCAATCTCCGCCACGGAGTCCTTCGAGTGCATCAACTGGTCGGCAGCCAGCATCA
TGCGCCAGCGTGTCAGGTAGCTCATCGCCGGCAAGCCCACTCGCTCTTTGAATCGTTGCG
CAAAGGCCGAGCGCGACATGCCCGCCTGCTCCGCCAGTTCCTGCACGGTCCAGCGCTGTG
CCGGAGCACGATGCATCGCCGCAATCGCGGCTCGCACCTGCCGGTCAGCCAGTGCAAACA
GCCAGCCCACGGCACCGCTGGCAGAGTTTGCCACGTGGAGCTGTAACACCTCCACCAGCA
TCATCTGCGCTAGATACTCGCCCATCAGCACGCTTCCCGGCCGTGGCTCGCGCACCACCT
TCATCATCCGCTCCACATACCACTGCAAAACGGCGCGGTCCTCCGGATTGCGAATATGAA
TCACGGGCGGCAGCACTTCAGACAAGATGCTGGCGTGTTCGCCGCCAAAGCTGAAAATCG
CGCTCAGCCCCAGGCAGCCGCCTCCACCCTGCCATGTCAGAATGCGCCCGTTCAGCGGTT
CTTTGATCACCGACATGATCTCCATCGAGGGCAGATCGAGATCGCTGGCCAGCCGGTAGC
CGCCCTCATGCGTCAGCACGACAAAATCACCAGCCTCCAGGCGCAGCGTCACATCCTCGG
CATCCAGCCGAAGCCAGCAGCAGCCCGATATCACAGCAAAGCACTTGAAGCCCGCGCTCG
GCTCAAACCCAAAGCACCATTCGCCGCCCGCATCGATCCCGCCCGTCATATAGCCACGCG
GCTTCAGCAGCGACAAAACATCCGACAGGGGATCAGCCCAATTTCTGGATGATCTCGATA
TGAATGCGGACTCCATCGCATAGATTCTATGTCCTACCGGACGTACAGTCTGACACAGGA
GAGTTAAAAATGAGAGTCTTCGTTACAGGCGCCACAGGATTCATCGGCTTCGCCATCGTC
AAAGAGCTCATCGCGGCCGGCCATCAGGTTGTTGGCCTCGCGCGCTCTGAGGCCTCAGGG
CAAAAGCTCCTAGCTGCAGGAGCGCAGGTACAAATCGGCGATGTCGAAAATCTGGAGTCT
TTGCGCCATGCCGCATCCCGCGCCGAGGGCGTCATCCACACCGCCTTCTATCACAAGATC
TCCCACATGCCGCTTGGCACACGCCTGCGTGTCTTCTTGGGTGGAGCCCCCGGCGGCATC
GTCGGCCGCTTCCTCTCCGCCGCTGTCACCGCGGATCGTCGCGCCATCGAGACCATGGCC
GCCGCGCTGCCCGGCAAGGGCAGCCCGCTGGTCGCAACCTTTGGCACGCTCTCCATGCCC
TTCGGCGTCCTCGCCACTGAAGACCAAAGCTACGACCGCGACCCCTCTGCTTTCGGTCTC
GCGCGAGCCAGAAATCAGGACGTCCTTGAGCAGCTGGCGGCACATGGCCTCCGCACTTCA
GCCATTCGGCTCGCGCCCGTTGTGCATGGTCCCGGCGCCTACGGTCTGGCTTCAAGAATG
ATCATGACGGCTCGCAAAAAGAAGCAGTCCGCCTACATCGGCGACGGCTCCAACCGCTGG
CCCGCCGTGCATCAGCTCGATGCCGCGCGCCTTTTCCGCCTCGCGCTTGAAAAGAGCCCG
CCTAATGGTGTCTATCACGGCGTCGCCGAAGAGGGAATTGCGCTCCGCGACATTGCCGAG
GTCCTCGGGCAACGTCTCCGTGTCCCCGCAGTCAGCATCTCGCGGCAACAGGCCGCCAAA
TACTTCAGCTTCCTCGCGCCCGCCATTGCCGCGGACAATCCCACCTCCAGCCGCCTCACG
CAGGAGCGGCTCGGCTGGAAGCCCTCGCAGATCGGCCTTCTCGCCGATCTCCAGCAGAGC
GAATACATCCAACCCTGATTCGCCGTCACACCTTCACGCAGCAGGCCAGCCGTAACTCGC
GGCTGGCCCGCGTGCACTCCTCGCTTCGGCGTTCGCTGGATGTTCCAGACAAAGCAATCC
AGTTGAATCTCTGCGCCTACGGCTTCCGCGCCGCCAGCGGAGGCCCGAGAATCCGTATGC
CATACTCCACCGCCAGCTCCGCAAACGCCGCCGTGTTGCTTGCATCGTGAACCATCCGCG
CGGCCAGCTCGGCAAAGTAGCGCTCGATGCCGCCGGGCCGCGCCACAATCAGCATGCGTC
CTTCTTCTTCTGAAACGTTCATGAAGGTGTGCGGCACATCGGCGCGCGCATGCATCATGT
CGCCGGGGCCAACCTGCGTCTGCTCGCCATCCAGCTCAAACAGAAACGTGCCGCGCGTGA
TGTAGAAGAACTCTTCAAATCCATGCGCATGCAGAGGAGGCCCGTTGCGCGGCGGGCTCA
TGTCTTCCAAAATCGAGATTTAACCGTTGCCGTCAGACGCCAGTTTCACCAGCATCTCTT
TGCCGATAAATCGAATCGGCTCGCCTGTCACGCTTGCTCCCGCACGAACCACGCAATCGG
CCATGCATTTCTCCTTCGGCCAAAAACAAAATAAAAGCGGAGTCAGCATAACAGCCAACT
CCGCCTCTCGTGTGAATCTTTATCTCTCTGCTGAGCGCTAAGCGATCGGCGCTCCGGCTG
CCCGGTAGATGGCCTCCATCGCCAGCATGTCCTTGAGTCCCTCTTCGCCCGGAGTCGCCG
GCGTCCGGTTGTAGCGCACGCAATCGGCAAAGTGATCGGCCTCATACACAAACTGGTACG
GCTGCTTGCCCGGGCTGATGCCGCTCACCGGCCCGTGAATCGTCGTGCCGTGATACTTCA
GTCCGTCATAGTAGAACGCCGGTTCCACCCACAGGTTGCCATGCGTGCCATCCACGCTGA
GATACGCCGGACCATTCTCCCCATACGACGAGCCGCTCGAAGCCAGAATGCCGGAAGGGA
AGCGCATGTTGAACTCAATGCTCTCCTCCACCTCGGTAAATCGCGGTCCCGGAATCTTTG
TCGCCACCTGCGCCGCAAAGTGATCCGGCTCTTCACCCGTGAACCAGCGAATCGCATTCA
GTGGATAGATGCCCAGGTCCAGCAGCGAACCTCCGCCCGCGAGCTTGCGATTCAGCCGCC
AGCCATGCATCTTGATGCCGTAAAATCCGCCCTGAAAACCCTGAATCTCGCCAATCGCAC
CGCTCCGCGCCAGCTTGCGAATCTGCTGCCACATCGGGTCATAGTGAACGCGATAGGCAA
TCATCAGCTTCACATTATTTTCGCGGCAGGCGTCGATCATCTGCTGGCATTCTTTTGAAG
AGATGGCCATCGGCTTCTCGCACAGCACATGCTTGCCGGCCTTGGCCGCGCGAATCGTGT
ATTCGGCATGCATGCTGTTCGGCAGTCCGATGTACACCGCGTCAATCTCGGGGTTGTGCG
CAATCTCGTCGTAGTTTTCGTAGTTGTAGACGTTCTTCGGCGAAATGCCATACAGCGCTT
CATACTTCGGCGCTTTCTCTTTGGCGTGCCCACTCACCAGTGCCGTCACCTTGCACTTGT
TCGACTGCGCACAGGCACGCATGAAGATGTCAGAAATATCGCCCAGCCCCACGGGCGCAA
AGCGCAGCGGCTTCTGCGCTTCGGCATGCAGCGGCAATGCCGAAGACGCGGCTGCCATCA
GAGAGAGTTTCGTGAACGTGCGGCGATTGAACGTCGTCATGGGCGTGCTCCTCCTGTGTT
TTTAGCGCCGGAAGGCCGGCAGATAACCCTTCACCCGCGTCTGCAGGCGATACACATGCG
TGCGGGCCGTAATGTAGAGCGTCGTTCCATCGCCGCCCCAGGCCAGGTTCGCCGCCACTT
CCGGCAGCAGAATCTGCCCCAGCACCTTGCCCTGCGGCGTCACAATCCGAATGCCTCCCG
GGGCGGTCGTCCAGATGTTGCCGTGGCTGTCGATCTTCATCCCGTCCGGCACGCCCGGCC
CATCCTTGCTCGTGAAGTCAATCACGTCCCGCGGTTCGCCCACGCTGCCATCCGCGTGCA
GCGGATACGCAATCACCCGCATCGCCGGTCCCGAGTTGTTCACATAGAGTGTCTTGTTAT
CCGGCGAAAGCGCAATGCCATTGGGCAGCGTCAGATTCTCAATGATCGGCGTCAGCTTGC
CATTCTTGTAGTGAAAGACGCCGTCAAACTTCAGCTGCTTCGCCGGGTCATGATCGCCGC
CCTTCAGCCCATACGGCGGATCGGTAAAGAAGAACGAGCCATCCGGCAAAAACACGAGAT
CGTTCGGGCTGTTGAGCCGCTTGCCGTGATAGCTGTCAAAGAAAGGCACCACGCGCAGAT
GCGACGCCGGACCTTCCAGCCGCACCACCGCGCGCCCGTACTGCTCACACATCACCACCG
AGCCGTCCTTCGCGGGCGCCATCGCATTCGGGCCGGTCTTGTGTCCATCGGGCAGCGCAT
ACTTCCCATGCTGAAAGTCCACCAGCACCGCGTCCTGTCCGCTGGCCGTCAGCGCATGCA
CATGGTCGCCCTCTTCATCGCTGAACCACAATCTCCCCTCGCGCCACATCGGCCCTTCGG
TGAAGACGTATCCCCCATGCACCACCTCGGGCTTCGCGCCCGGCGCAATCAACTGGTCGA
GCGCCGGCGAAAACCGCAGCACTCGCATGCTGGACTTCACCGCCGCGCCCGGCACCGGGG
CCTGCGCGCGGGAGTTCGTTGGATACAAAAACAAAAGCAGTGCGGAAGCAGCAGCGACTC
GGGCAAGTGGATGCATGGAACTCCTTGGACTTGAAAACGGATGCTCAGAAACCGGTGCAG
TCAGTCGCTCGAACGGGAGCAATCTCAGGCCAGCCGCACCCGGATTCGCAGCGCGCAGCC
ATCATATGTCGCGGCGTGCAACTATCGCAATCCATGGCTCGCAATCGGGCGTCGCCATCG
CGCCCGCCATCTCTGGCCTCCTTCAAAATTTCCTTCCGCGTGCCAGAGCTGTCCGCCGCC
AAGTAAGATGGCTGCGCTGGCAAAACACGCCTAGCCGACTCCATTCCTCAGCAGGGAGAA
CAACTCACGCATGCGGCGCGCCTGGCTGCTCCCGGTCTTTTTCATCACTTACGCACTGGC
CTACGTCGATCGCGCCAACTACGGCTTTGGAGCAGCGGCCGGCATGGCCCGCACGCTGCA
CCTCACTGAGGGCCGCTCCGCGCTTCTGGCCGCGCTCTTCTTTCTCGGCTACTTCGCCTT
TCAAATTCCCGGCATGCTGCTCGCCCGCAAATGGAGCGCCACCCGCCTCATCTTCCTCGC
TCTCATTCTCTGGGGAACCCTCGCCGCGCTCACCGGCGTCATTCATAGTTTTGCCTGGCT
GGCCGTGGACCGCCTGCTGCTTGGCGTAGCCGAGAGCATCATTTTTCCGGCCATGCTTCT
CTTGCTCACGCACTGGTTTGTGCGTGCCGAGCGCTCGCGCGCCAACACCTTTCTCATTCT
TGGCAATCCTGTCACCGTGCTCTGGATGTCCGCGCTCACCGGCTTCCTCATCGAGTCCGT
CGGATGGCAGCATATGTTTGTCATTGAGGGGTTGCCCGCCATTCTGTGGGCATTTCTCTG
GATCGCTGTCATGCGCGACCATCCCACACAGGCCCGCTGGATGCAACCGGCGCAAGCGCA
GCAACTCGAGCAGCAGATTCGCGCGCAGCAAGCCTTGCCCTCCGCGGACGGCAGTCCCAC
CGTGTCATTGCGCGCCATCCTCTTGCGAGCCGATGTGCTGCAACTCTGCCTGCAATACTT
CTGTTGGAGCCTCGGCGTCTACGGCTTCGTCCTCTGGCTGCCCACCATCGTGCGTCGCGG
AGCCGATCTCTCCATGGGCAACACCGGCCTGCTCTCGGCCGTGCCCTATGTCGCGGCCAT
CGTGCTCATGATCATTGCCGGGCGCATCTCTGACCGCACCCTGCGCCGCCAGCAGGTGGT
GTGGCCGTTTCTATTGCTCGCCGGTCTTGCGATGCTCGGCTCCTTCTTCTTTGCCGGGCA
CAGCTTCGCGCTGGCCTTTGGCTGTCTCGTGCTCGCGGGCGGCTGCATGTATGCGCCCTA
CGGTCCGTTCTTCGCCATCCTGCCCGAGCGCGTGCCGCGCGAGGTGACCGGCGAGGTCTT
CGCCCTGGTCAACAGTTGCGGCGCGCTCGGCGGCTTTGCCGGCAGCTATCTGGTCGGGCT
TCTGCACGCCATCACCGGTACGCAATCCGCCGGCTATCTCCTCATGTCCATTGCGCTGCT
GCTCTCCGCGCTGCTCGTTTATCGCTTGCCCCGCATTCCGGCAGCGTCTACCGTCAGAGA
ATTGCATCATGCCTGACTCACATCCCATCTCCGCATCGCAGGTGCTCGAGTCTGACTCCG
CACTCTTTGCCTCCGTGCCGACGCACGCGCGCGGGCCTGAGGGCGCGCTGCCCATCACGG
CTGAAATGCTCCTCACCCAGCCATCCGGACATCTCTTCGGCCTCTCGCAAAATGCCGGCA
TGGGCTGGGAGCCGCAGCGGCTCCTTGACCCCGAATTCCTCATCCTCAGCACGCATGGCG
GCCTGCGTGCCGCTGACGGAACCCCCATCGCTCTCGGCTTCCACACCGGCCATTGGGAGG
TCGGCCTGCTCGTCGCCGAGGCCGCGCGCGAGTTCCGCCGCTGGCATGCCACGCCATTTG
CCGGGGCCTGCACTGACCCCTGCGACGGACGCACGCAGGGCACCGAAGGCATGCTCGATT
CGCTGCCCTATCGCAACGACGCCGCCATGGTGCTCGGCCGCCTCATGCGTTCGCTGCCCA
CACGCAAAGGCGTGCTCGGCATCGCCACCTGTGACAAAGGTCTCCCCGCCATGCTCATGG
CGCTTGCCGCCTCGGGCGCTCATCCCAGTGTGCTCGTGCCCGGCGGAGTCACGCTGCTCC
CCGAATCCTCTGCAACGCACCCAGCCGAAGACGCCGGCAAAGTGCAGACCATCGGCGCGC
GTTTCTCCCAGGGCGAAATCACCCAGGCATACGCTGCAGAGGTCGGCTGCCGCGCCTGTG
CCAGCCCCGGCGGAGGCTGCCAGTTTCTCGGCACCGCCGCCACCTCGCAGGTCATTGCCG
AGGCGCTCGGCCTTGCCCTGCCGCATTCCGCGCTCGCACCCTCCGGCCACGAGGTCTGGC
TCGATGCCGCCACCCGCTCGGCGCGAGCCTTGCTGCGTCTCGCGCAGCTCGGCATGGGTA
CGCGCGATATTGTCACCGATGCCGCCATTCGCAACGCGATGGTCTTGCATGCAGCCTTCG
GCGGCTCCACCAATCTGCTGCTGCATCTGCCCGCCATCGCGCATGCCGCCGGGCTGCGCC
GCCCTACGGTCGAGGACTGGAAGCACATCAACCGCGAAGTGCCGCGCCTCGTCGATGCCC
TGCCCAACGGCCCGCGCGGCTACGCCACCGTGCAGGTCTTCCTCGCCGGAGCCGTGCCCG
AAACCATGCTGCATCTGCGCCGCGCCGGCTTGCTCGACACCCGCGTGCGCACCGTGACCG
GCGAAACTCTCGACGAAAATCTCAATTGGTGGCAAGACAGCGAACGCCGCCATAGTATGA
AGCAACGCCTGCAATCGCTCGATGACGTCGATCCTGACGACGTGATCTTCGCCCCCGGCA
GCGCCAAGGCGCGCTCCATCGGCAGAACGCTCTCATTCCCCATCGGCAATCTCGCGCCCG
AGGGCAGCGTCATCAAAAGCACCGCCATCGATCCCTCGCTGCTCGACGGCCACGGCAACT
ACCACCACGCAGGCCCCGCGCGCGTCTTCGTCACCGAAGCCGCCGCCATGGACGCGATCA
AGCACGGCCGCATCGGTCATGGCGATGTGCTCGTCCTCATCTGCGGAGGCCCCATGGGCG
CTGGCATGCAGGAGACCTATCAGGTCACCTCCGCGCTCAAAAATCTGCCCTTTTGCAAGC
ACGTCGCCGTGCTCACCGACGCACGCTTCAGCGGCGTCTCCACCGGAGCCTGCCTTGGCC
ACATCTCGCCCGAGGCCCTTGCCGGTGGCCCCATCGGCCGTGTCCGCGACGGCGACTGGA
TCGAGATTCGCATCGACGGCGCTACGCAGGAGGGAACCGTCAATCTCATCGGCGACGATG
CCTCCAACAGCCCCGATCACTTTTCGCCGCCCGATCGTTTTACTCCAGAAGAAGGCGCAC
GCCGCCTCGCGCAGCGCTCACCCCGCGCCGACCTCGCACCGCATCCGGCCCTCCCCAGCC
ACACACGGCTCTGGGCCGCGCTCGTGCAGGCCTCCGGCGGTGTCTGGGGCGGCTGCGTCT
ATGACACCGAGGCCATCGTGGCCCGCCTAAGCCATCCCCATCCAGAGGAGAACCGCTAAA
TGAAGCTCTATAACACCACGCACGGAATCTTCGCGCAGCGCGAAGAGGGTAGCTGGCACC
AACTCGATGTCGCCTCATGGGATGAACTCGTGGCCAGCGGCAACCTGGCCGCCAGCGTGC
GCGCCGCCTCCGGTCCCGCCATGTCGCAAGGTCCCGCACCCGCAACATGGCTCGCCCCCA
TCGGCACGCAGGAGGTCTGGGCCGCCGGCGTCACCTACTTCCGCAGCCGCAGCGCGCGCA
TGGAGGAGTCAAAAGACTCCGGCGGCGGCAGCTTCTATGATCGCGTCTACTCCGCCGAGC
GCCCGGAGCTCTTCTTCAAAGCGACGCCGCAGCGCGTCGTCGGCCCCGGCACAGCCGTGC
GCATTCGCGGTGATGCCCGCTGGTCTGTCCCCGAGCCCGAACTCACGCTGCTCCTGAATC
CGCGCGGCGAGATCACCGGCTACACCGTCGGCAATGACATGAGCTCGCGTGACATCGAGG
GAGAAAACCCGCTCTATCTGCCGCAGGCCAAGGTCTACAACGGCTCCTGCGCGCTCGGCC
CCTGCCTGCTCGTGGCCGAAGCGGAGATTCCGCGCACCACTGCCATCTCTCTGAAAATTA
CGCGCGACCATGCGGCCGTCTTTGAGGGCCAAACCACGCTCGAAATGCTCAAGCGCAATC
CCCGCGAGCTGGCAGGCTATCTCTTTCGTGAAACCAGCTTCGCTACCGGCGCCTATCTCA
TGACCGGCACCGGCATCGTGCCCGAAGACAGCTTCACCCTCGCGCACGGCGACCGCATCG
CCATCAGCATCGAGGGCATCGGTACGCTCGAAAATTTCGTCGAATAACCCGGGTACCGCT
CGCAACTCCGATCCGCCCCTGAGCCTCAAAGCAGGCTCAGGGGCAGGCGGCGCTGTCGAG
CCATCAGGGGCGCAGTCCAGCCATCAGCGGCGCGCCCCGCCGATTAAAAGATCCACCAGC
CGCCGCGCGCTCGCCTGCCAGTCCGGCCCCGCCTCCACATAGGCCACGCCCACCAGCGCC
CGCAGCAAATCATTCGGTTCCACATCGCGGCGCAGCTCTCCGCTGCGCACCGCCCGCGCC
ACCAGTGACTCCGCCGCCCGTCGCAAGCGAAGGAAGGAATCCTCAAAAACTTCTTTGGGA
TTGCCCACCAGTTCCTTCAGCACCGGAGCAATCACCTGCTTCGCCGCAATCGCCTCCACA
AACAGCAGCAGCCACGCCCGCAGTGCCTCCACCGGAGGCAGCTCCGCAGCCAGCCTGTGC
TCCGCATCGGCCAGCTTTCCCATCTCCGTCCGGTAAACCTCTTTCAGCAGTTCTTCGCGA
GAAGGGAAGTGCCGGTACAGCGTTCCCGCTCCCACCCCCGCCTGCTTCGCAATCTCATCC
AGGCTGGCCTGCGCGCCATGCCGCGTGAAGGCTTCCTTCGCAGCTTCCAGAATGCGCATG
CGATTCTCCTGCGCATCCGAGCGTGGCTTCCTCGCAGGCAGAGACTTCTTCGCGGCTTTT
TTTAACGGCTTTTTATTCATCGAAAAATCTGCAACCGGAGACATTCTCCGGTTATCTATT
CCTATATGGAGAGTGCCTCCGTTTTATTCGATGCCGCCCGCCGCGTCAAACCGCCGTGCG
GCACGCAGCCACAAATGCACTACAGAGATTGATCACCCAAAAGGAGCAGCATGCGCGTTT
TTGTTACAGGTGCAACAGGATTCATCGGTTCCCGCGTCGTCGCGGAGCTCATCGGCGCAG
GCCATCAGGTGCTCGGCCTCACGCGTTCTGACGAGGGCGCTCAGTCCCTCAAAGCCGCCG
GAGCCGAACCGCATCGCGGCGATCTCGAAGACACAGCCAGCATCCGCAGCGGAGCTGAAA
ATGCAGACGCCGTGATTCATACCGCTTTCGTCCATGACTGGACGCGCTTTGCCGAGAGCT
GCAAGCTTGACCAGCAGGCCATCGAGGCCATCGGCGATGTGCTCAAGGGCTCCAGCCGTC
CCTTCATCGTGAGTGCCGGGGTTGCGATCGTGCAAGGCCGTGCTGGCACAGAAGACGATG
CGCCGTTTTCCATACCCGGCTGGCCGCGCGTCTCCGAGGCGGCAACGGTTGCGCTCATGC
AGCAGGGAATCAACGCCATGGTCATGCGTCTGCCGCAGGTGCATGACACCGTCAAGCAGG
GGCTGGTTACGCCACTGTTGGCCATCGCCCGCGAGAAAGGTGTCTCTGCTTACATCGGTG
ACGGAGCCAATCGCTGGCCGGCCGCGCATGTCACAGACGTAGCCCGCCTCTATCGCCTCG
CGCTTGAAAAAGGTACCGCGGGCACCCGCTATCACGCCGTCGCGGAAGAAGGCGTTGCGC
TTCGTGATATCGCGACCGTCCTCGGCCGCGGCCTCAACGTGCCGGTGATTTCTATCGCCC
CCGAGCAGGCACAGGAGCATTTCGGCTTCCTCAGCTTCTTCGCCGGTCGCGATGCGCTTG
TTTCCAGCACAAAGACTCGCACTGCGCTGGGGTGGAATCCCACCGGCCCGGACATGATCA
CCGACCTCACCAACATGAACTATTCCCAGAGCTAGCCATTCCGCGCAGCCCGGCAATTAC
GAAACCGCAACAGTTACAGAGGAGTCAGAAATGAAGAAAACATGGTTCATCACCGGAGCC
TCGCGCGGCTTTGGCCGCGTCTGGGCTGAGGCAGCCCTTGAGCGTGGCGATCAGGTCGCC
GCTACCGCCCGCAACCTCGCCGATGTCAGCGATCTCACAGCGAAATACGGAGACGCCGTC
CTCCCGCTCGCCCTCGACGTCACCAATCCCGCTCAGGTTACGCAGGCCGTCGAGCAGGCC
CACAAGCACTTCGGCCGCATCGATGTGCTCGTCAACAACGCCGGCATCAGCTTGCTGGCC
GCCACCGAAGAGGCCAGCGACGAGCAGATTCTCGATCTCTTTAACATCAACTACGTCGGC
ATGGTGCGCGTGCTGCGGGCCGTGCTGCCCATCATGCGCCAGCAGGGCAGCGGACACATT
CTCGGTGTCTCCAGCGGCCTCGGCATCAACACTCTGCCTCTCATCGGCTACTACGCCGCC
ACCAAGTGGGCTGTGGAGGCGATGCATGAGTCGCTGGCCGCTGAGGTCAAGCCCTTCGGC
ATTCATGTCACCCTCGTCGAGCCCGGCGCTTACGCCACCGACTTCGGCAAATCCGGCATT
ATCGTCGATGCCATGCAGCCCTACGCCGAGTTCCGCAAGCAGTTCCTCACGCATCTTGTG
AAGATGGAGCGCGGCGATCCCAACGCCACCGCCGGTGCCATCCTCAAGCTTGTCGATGCG
GAAAATCCGCCGCTGCGCCTCGGCCTCGGCAACACGATTCTGCCGCGTGCGCGTGAGGCT
TACGCCCAGCGCATCGCTACCTGGGAAGCATGGGAGGACGTTGCCAACGCCGCCATGGGC
GAACCCCGCGTGGTCACCGAATCCTGGATGCAGGAACTGATGGAAACCGCCACCAAAACC
GCCTGATCTCACCTTTGTTTCTGCAACCCCCTGCAATGCTTTGAGGGCGGCGATCGCCGT
CCTCAATTTTTTTTGAATGCGTCAAATCCGCGGCCTTTCTCGCGGGCATTCTGTCACCAA
AATTTTGCAGATCAACGCAGGGCTGGCGCATCAAAGGGGCATCATGTACAAAGCTAAGGC
TTACGCTGCTATCAGTGCGGCCTCGCCGCTCTCTTCTGCTGTCATCGAGCGCCGCGAACC
CAAAGAAAACGACGTACAAATTGAAATCCTTTACTGCGGTGTCTGTCACTCTGACCTGCA
CACCGCGCGCAACGAGTGGGCCGCCGCCGTGCAGACGGTTTACCCCTGCGTCCCCGGCCA
TGAGATCATCGGCCGCGTCACCAAAGTTGGCTCCGCTGTCACCCGGTTCAAAGCGGGTGA
CCGTGTCGGCGTCGGCTGCCTCGTCGGTTCTGACGGCACCTGCCCGGCCTGCAAAGAGGG
CCTCGAGCAGTACTGCGCCGGAATGGTGCTCACCTACAACTCGCCCGATGCAGACACCGG
CAAGGTGACCTACGGCGGATACTCTGACAGCATCGTCGTGGACCAGCATTTCGTCCTGCG
TGTGCCTGAGAATCTTGATGCCGCCGCCGCCGCGCCGCTGCTCTGCGCCGGCATCACCAC
CTGGTCGCCGCTGCGCCACTGGGGCGTCACCAAAGGCAAGAAGGTCGGCATCGTCGGTCT
CGGCGGACTCGGTCACATGGGCGTCAAATTTGCCCACGCTCTCGGCGCGCACACGGTTGT
CTTCACCACTTCGCCCGGCAAGCGCGAAGACGCTCTTCGCCTCGGTGCCGATGAAGTCGT
CGTCTCCCGCGACGCCAATGAAATGCAGAAGCATGCCGGCAGCTTTGACTTCATCCTCGA
CGCAGTCTCCGCCGAGCATGACATCAACGCCTACATCCACCTGCTCAAGCGCGACGGCAA
CATGACGCTCGTCGGCGCGCCTGACAAGCCGTTGCCGCTGTCTTCCTTTGGCCTCATCTT
CGGCCGCCGCAGTGTCTCCGGTTCGCTGATCGGCGGCATCGCCGAGACGCAGGAGATGCT
GGATTTCTGCGGCGAGCACAACATCACCTCTGATGTTGAGGTCATCCCGATTCAGAAAAT
CAATGAAGCCTATGAGCGCATGCTCAAGTCTGATGTGAAGTACCGCTTCTCCATCGACAT
GGCATCGCTCAAGAACGAATAATTCTCATCACAGTTACAAATGGGCCGGAACGATGCAGG
TTCCGGCCCTGATCTTTTTTGAAGGCGCTCAAACACTACTCCCGTTGGAGGAAACACCCA
TGCAGATCACGCGAAATGGCTCCCAGCCCTCAGGCCGAGGGCCCGCCGAATATTTCACCG
GAACGGTGCGGGTCGATCCGCTCTTTGCCGCGCCTGAGCCAGCCCGAGTGGCCGGCGCTT
CTGTGACCTTTGAGCCGGGTGCGCGCACCGCATGGCACACGCACCCGTTAGGACAAACAC
TCATCGTCACATCAGGCTGCGGGCGGGTGCAACGTGAAGGGGGGCCGGTCGAAGAGATTC
GTCCCGGCGATGTGGTCTGGTTTACACCTGGCGAAAGGCACTGGCACGGCGCATCTCCCA
GCACTGCCATGACGCACATCGCAATTCAGGAGAAGTTGGATGGCAAAGTGGTCGAATGGC
TGGAGCACGTCACCGATGCGGAGTACGCAGGCTGACCGCCACATGCTTCGCATCCTCTGA
ATGATTCGAGTACGCCTGTCCCTCCACATGTCTGACGCCACCCGCACGGAGTGAACCGAA
AGTGTCCCGTTTTCATCGATGAAAAAGAAAAAAGGGAACGTGCCCCCGACGCCATCGTTG
AAAAAGAAAGAAGGGAACGTGTCCCCGATGCCATCGTTGAGAATGAAAGCAGGGGGTGCC
CCACGTCCGTCTGTTCGGACGTGGGAGCAAGCAAGCCTTCAATGCCTCTCTCGCCGCAAC
TTCCCCGCGCGATAACCAAACCACATCATCGCCGCAGTCGCGCCCGCCGTGCCCAGGCAC
CATGAACAGAACCACCCCTTGCGCACTTGCCCGGCCACTTTGCTTGCTGCCATCGCCGCA
TCCAGCCCCAGCTTCGCATGCCGTGCCACATTCATGCCTACGCTGCGGCTGGGCGAGAGC
AGCAATCCCAGCGTCGTGCCATAGCTGGCCAGCCCCAAATAGCTGTCCGGAATCCCCAAC
GGCCGCGACCCTTCAGCCATCGTCAACCGGTCCGAATCAAAGCGCCCGCCCGGCGGGTCC
GGCAAATGCTCGATCACTCCCGATTGATACAGTGCCACCGGCACCAGCGTCCCAATCGCC
GCCACACAACTCGCAATCATGAGCCACTGCGGAACCGAACGCCGCTCTTCGGCAGAGCCG
CTTCGCTCCCCGCCGCTGCATCTCGCCGAGACTGTCACTTCGTCGGTTACATATTCATAA
ATCACCTGCTGCGGCTCGCTCATGCGGACTTCCTCCACAGCGCGGCCGTCGTGACCGCGG
CCGCTGCGAGGCCCAGCGCAATCCATCCGCGATTCAGATCCGCCTTCACCTGCGGACTGA
AATTTTCTGACTGGCTGTCAAATGGTCCATGCGCACCATGCGCGCCCGGCACAAAGTCAT
ACAGATTGTTCGCGCGCTCCGGACTATCCGGCTCCGGCCGCTGCTGCGCCTTATATCCCG
TCTTGCCCAGATAGATATCGAGCAGACCCGGAATCACCTTCTGCCCCAGAATCGCCTGCA
CCGTCGAGCGTCCCACCCAATACTCGCGTCGCGGGCACTTCGCATACGCCGCGTGCGCCA
CCACCTCCGCCGCTACCTCCGGCTGAAAGATCGGCGGCACCGGTTGCGGCTTGTTCGGCA
GGCGGCTCTTCACCCATGTGAACTGTGTGGTGTTCATTGCTGGCATCTGCACCACCGAGA
CCTTCACATTGCTCTTGTCATGATGCAGTTCGCAGCGCAGCGAATCCGTAAAGCCGAGAA
TCGCATGCTTCGAGGCGCAATACGCCGACTGCAGCGGAATGCTCCTCACTGCCAGCGCCG
ACCCCACCTGCACAATCGTGCCGCGATCGCGCGGCAGCATACGGCGCAGTGCGGCCATCG
TGCCGTACACATACCCCAGATAGCAAACGTCCGTGGTCCGCTTGTAATCGTCGGCCGTCA
TCTCCTTGACCGGAGAAAACACCGACACCATCGCATCATTGATCCAGATGTCGATGGGGC
CAAGTTCCTCTTCCACGCGCGCGGCGGCCTGCTCCACGGCATGGGCGTCAGCCACATCGC
ACAGCAGCACCAGGGCGCGGCCGCCCAGCGTCTCGACTTCTTGCTTGCACGCCTCCAGAG
CTTCAGGATTCCGGGCAATCAGTCCCACGCTCGCCCCACGCTTCGCGAGGGCATGCGCAA
TCGCCCGTCCCAGCCCACCGGAGGCACCGGTCACTACTGCTACTTTATGATCGTTCGTTG
TCATGTCGTCTCCCAATCAATTACTGGGAGACATGCAAGCACGGACTGGGTTGCCGCATG
CGGCCCAGTCAGGCCGCATTTTCTCTCGCGGTCGGGTTGCTTTATGGTTTGAAAATTCCG
GTCGAACAGACGCGCAAGGCGCTCATCCCCACACAAACTCCACCGGCTTCTCAACCTCAG
GATGCAGGCTCTGATGCACCGGGCAGGTATGCGCCGCGCGCTCCAGCTTCTCGCGGTTCT
CCGCGCTGACATCGCCCGGCACATGAATCTTCACAATCAGCTTCGCAATACGCCGCACGC
CTGACGACGCCATTTCTTTCTCTACGCTCGCTGTCGCGCCGCTCAGGTCTACGCCGAGCG
TGCGCGCCGCAATGCCCATCACCGTGAGCATGCATGAGCCGAGCGCCGTCGCCACCAGAT
CGGTCGGAGAAAAGCTTTCGCCCCGGCCATGATTATCCTTGGGCGCATCGGTTGTGAGCG
CCGTCCCTGAAGGACCATGCACCGCCTCGCAATGCAAATTTCCTTCATACTTCACATCGA
TATGAACCATCGTGACTCCTTGCAGGTAGTTGTGTCGCGGCATCAACGCGCTTGAGCTGC
GCTGCGCTGCACAATGCCAGCTCTTTCATGGTAGGCCACGCTGCTTATCGGAAGCGCGCA
CACGATCGATCCACATCAGAACTCAGCCTGTATTCTGGTGACAACAAATCCATTGCTTTG
GTTTCAACCACCGTTTCTGCGCGGCAATTCAGACTGCATGCGCGGAAGCAAAATCGCGTT
TTCAGCCCTCGTTCTATCCATAAAAACGAAAAATCAAAGGAATAAGCTCATGAACGAAAA
ATCCTCCGGTCCCAAGCCAACTCCTGCGCCGTTCCCTCCAGATCCCATCAAATTCCGCAC
TACCAGTTGGCCGCCTCCCTGTGAGCCACGCCTGCCGCATGAGGTGAACGTGCAGCCGGG
CATGCACCCGGCATGGGTGGCGGGCATCGAAGCTCTGAGCGCTTATCAGCACTGGGTCAA
CGCCTGCGTGCTGCCCATCGCCTTCCAGTGGATCGAGGAGCACAAGCCCGAGGTCTACGC
CAACATTCCCGAAGAGCTCAAAGACGATGTCGGCGTCGTCATCGCCGCTGCTTTCCGGCT
TATCCAGGAGCTTCCCATGTACCAGCGCGGAAGAACCCAGCGCGCCGCCTATGAGGCCGA
CCCGCAGAATTCCGGCTTCGATCCCTCCACCGCCAATCCGGTGTGGCGAGAGATCACGCA
GAAGATTCGGCAGGGAACTGAAGAAGCTTTTGAGGGTCAGGCTCCGCTGCTCGGCGACAC
GGCGAAATAGCTTGCCGGCTCCGCAAGCTGGCAGGAATCACGGCCCTGTCCTGCCGGCTT
GCGAGTCCGCGTTTCTCTTCTACAGCGACTCCATCAGGCTCTCGCCCGCCCCGACATCCA
TGCTGGTGGCCACCACGCAATTGCGGCCGCTCGCCTTGGCCCGGTAGAGGGCCGCGTCCA
CCACGCGAATCATCTCCTCCGCGCCATGCTCCATCGAGCCGCCCGAGGCCACGCCAAAAC
TCGAGGTCACGCGCAGAGGCCTCTCTCCATTCCCGATCTCCGCCATCTCCACCGCGCGGC
GCAGTTGCTCGGCGCGCGAGCAGGCTACGTCAAATTCCGAGCCCGGCAATATGATCAGGA
ACTCCTCGCCCCCATAGCGGCCCACCCAGTCATAGGGCCGCACCAGCCGTTCCAGCAGCA
CGCTGATCTCTTTGAGCACCAGGTCGCCCATCGGGTGGCCATGCTCGTCGTTGATCCTCT
TGAAGTGATCAATGTCGGCCAGAATCACGCTCAGCGGCGTGCCATCGCGCCGCGAGCGCT
CCACCTCGCCGCGCAGCCGCTCCATCATGATGCGGTGATTCCACAGGCCGGTCAGGCCAT
CGTGCTCGGCATAGTGGCGCATCTGTTCGCTGGCGCGCTGCAGCTCAACTCTTTCGCGCT
CCATCGCCTCCCGCTCGCGCTCATCGCGGTGAAAGCTCGTGTAGACCATGTAGGCAATCG
ACACAATCAGCAGCGCGGCGGTGATCGTGGGCAGCGTAATCGCGCTGCCGCCAAAGGTGA
ACAGCGGCGCTTCAATTTTGTCTGAGATCGACCAGCCCGTGTACTGCCGTCCCTGCTCCA
GCACGTCCAGCGACACGACAATCATCTGGTCCAGAAAGGCCAGCGCAGCCAGCAGCCAGC
GCGCGGCATCCGGCCGCTTGCGCCTCGTCACCGCGACAGCCACCAGCACTAGCGGAAAAA
TCTCCAGCGGCGTCTGCACAATGGTCGATGCCAGGTCCGCTCTCTGCGTCAGGCCAACCC
ATCGGGCGCTTCCGCTCAGGCTCACCACGATTCCGTCGAACGTGCAGTTGAGAATGCTGA
TCCACGCCAGCACGGCGGTCAGCCTGCGCAGCGTGCGAATTTCGCGCAGATCGAGCAGCC
ACAGCAGCAGAAACCACAACGCGATGCTGCCCATAGCCGAGGCCGGCTGGGCTGCGCCCA
TGCTCACCTCATACGGCAATGGAATGTGCGCGTCGAGCAGCAGAAAGTTCGCCACCGGCG
AGATCGCAAACAGCGTCATCCAGAAGAGCAGCCAGCGCTTCCGGTGACGAACCCATGTCA
AAAAACTCAGCAGGCCAATCACGCCATACAGCAGATTTTCGCCGAGCAGAAACTGGTGGC
TACTCAGCCACTGATAGTTCAGCGCGCCACGCGCATTCGCAATGGCCTGCGGACTGCCCA
CTTCCGGTGCTCCCTCAAAGCCGCCCAACTCGCCCGGGTCATCCGAGAGCAGCGGCGCCT
TCCACACCCGCACCGCCAACACACCATCGCGCGGCCGCCCCAAAGAAAATACCTGCGGCG
GCTCCGACATGTACCACACCGGATGCGGGGGCAACTCGCCGTTCTGCCCGATCAGCACGC
CATCCCAATAGATCTGATAGGCGTTGTCCACCTTGCGCAGCAGAATCGACAACTCCGGCG
GCAGGTCCGCACCGGCAGAAGAAAATCTCAGGTGGCAGCGGTACCAGGCATATCCCACAT
AGCGCATGTGCCCCTGGTCGCCCCAGGGCTTGTCGGCCGTAACCCGCTGCCAGCCGGAGT
CATCCAGGCCCGGCGCAGCCCACGCCGGGTCATCGCCCACGTGAAACTCCCATGGCCCAT
GGAGCGCCACTGTGCCCTCGCCCACATTCCGCACCGCGACGGTCGCCACCGGCGCGGCTG
CCTGCTCCGCATGGCAGACCAGCGCCGTCAAGGCCAGCAATCCCACCGCGGCCAGACGGC
GCAAGTGCAAGCAAACTAAGGGCATGCGCCCAGCATACTCCGCCTGGCCCGCGCGCGGAA
TACCTTGCCGGGCGCTCCCCGGCCGATCCCTTAAAAAGCAAACCCCGCAGACCATTCGGT
GTCTGCGGGGCTTTCAATAGATGGAGTTCAAAAACAGCTTTGACAACTCCTGAACCGGCA
ACCAGCCAGTCGCTACTTGTGGTCGAGCTTCTTCACCACGGCCAGCGCCTTCGCCACGTG
CTCGGGCGGTGAGAGGTGATCGGCTTCAGACGAAAACTCCGACACAATCTTGCCCTTCGG
ATCAATCACGAACGTCGTGCGGGCAAAGAATCCGTGGTCAATCTCCACGCCGCGCACATC
CTTGGCTCCGGCCACCGCTCCGGCCGCCTCCACGCCATACATCGCGCCGATGCTGCCGCT
CGGGTTCGACGCCACCGGAAAGCGCCCGGCGCAAAACTTCGGGTCGGCGGAGAACTGCTT
CAAGCGCGCAATGCTGTCTTCTGATACGCCGATGATCGTCGCCCCCGCTGCGGTGAACTT
GTCCTTTTCCTGGGCAAAGGTGTGGGCTTCGAGGTCGCAGCCGCCCGTGTAGGCCGAGGG
ATAGAAGTACACCACCACCGGGCCCTTCGCGAGTGCGGCCTTGAGCGAGAAGTGAAATTC
CTTGCCCGCCAGCGAAGCCGGAGCCGAGAACAGCGGCGCGCGATCGCCCGGCTTGAGAGC
AGCGGCAAAGGCCGTGCTGCAGAGCGCGGCCACCAGAGCCACGCCAAAGATCAGATTCTT
TTTCACGAGCATCCTCCCTGCTGGCTTCCAGTCAGTGAAATACGCGCGGCGTTCCAGCAG
AAACGCCTCACGAGGTACGAGCATAGCAGAGCCGCGAAAACATCTGTTCATCCCGCCAAA
AGCGCAGGTGCCGCCCCATACCCTACGCGTCATTCTGAGCGAAACGAACCGGGGTGGGAA
GAATCCCGGCGATGCCGCAATCACTTACACCGCCCGAAGTTTCTCCCACCATTCCCGCCC
TCACGCCGCCATGAAGGGTACTGGCTTCAGCCCGTACATCCCCGCCGCAAAAAGAAAAGC
GGCTTCAGCCCCTGAGGGAATTCTCGACTAACGATGCGTCATTCTGAGCGAAGCGAAGAA
TCCCGGCCATTTCCCGGCATCCAAACGCCGCCCGAAGTTTCTCCCACCATTCCCGCCCTC
TATGAAGGTACGGACTTCAGCTCCTGAGCATCCCGCGAAGCACGAGCCATCCTCTCCGCC
CGCCGGGAAAATCACCCTGATCCGATATGCTGGAGTAGAGGGAAAGCTCCACGCCTTCGG
CAGCCCGGCACGCGATCCAGGAGACTCCGCCTCTCGTGGCGCGCGGCCGTGTGAATCCGG
ATTCGCATTTTCCTCCCGCGGAACCGGGCGCGGGCCGTAGACTTCTAAGCCATCTAGAAT
CAGCATTATGGGGGGCATCTCCCCGGCCTCTTCTCCATCTTTTCCGCTTCTTGCAAAAAA
GCGCAGCAATGTGAATCTATATTCACATTTAAGCCAGCGGGGGAATGCAGTGTAATCCTC
TATTTATCAATGGTTTGAAGGAGCACTGGCAGAAATGTCCACGTGTCAATCCATTCCAGC
AGGAAAAAATGCCTGAAAAGCGAATCCGTATTCACATTTTCCGGTAGTTTTCCCAAGTAT
AAGAAAGTAAATCGCTTATGCCGGGTTCTACTCTGGCCTCCCCAGCATGCTCTAAAGAAA
TGCGATTTCATATTCACATTTATTTGCCAGGGTCCCAACACAAAAAAGCCGGAGCGCGCA
ACAGCGCTCCGGCAGGTAGTTCAACGGGGGAGGGGGACTACTTCTTCAGGTCAAACCGAT
CCAGGTTCATCACCTTGGTCCAGGCCGCCACAAAGTCCTTCACAAAGGCCTCTGTACTGT
CGCTCGTGGCATACACCTCGGCCAGCGCCCGAAGCTGCGAGTTCGAGCCAAAGACCAGGT
CCACAATCGACGCGGTCCACTTGATCTGGCCCGTCTTGCGGTCGCGGCCCTCAAATTCGC
CCGCAGCCTTCTCTGACTTGGCCCAGGCCGTGTTCATGTCGAGCAGGTTCACAAAGAAGT
CGTTGGTCAACGTCTCCGGCCGGCTGGTGAAGACGCCGTGCTTCGACTGGCCATAGTTCG
CGCCCAGCGCGCGCAGTCCGCCCACCAGCACCGTCATCTCGGGTGCCGTCAGCGTGAGCA
ATTGCGCCTTGTCGATCAGCAGGTACGCCGCAGCGTCTTCGAGGCCCTTCTTCGCATAGT
TGCGGAAGCCATCGGCCTTCGGCTCCAGCGGAGCAAAGGTCGGCGCATCGGTCTGCTCCT
GCGTCGCGTCGGTGCGGCCCGGCGCAAAGGGAACCTTCACGTCATGGCCGGCCTTCTTCG
CGGCAGCTTCCACACCGGCATTGCCCGCCAGCACGATCAGGTCGGCCAGTGAAATCTTCT
TGCCGCCCTGCTGCGCGCCGTTGAACTTCTGCTGAATGCCTTCGAGCTTTGCCAGCACCT
TGGCGAGTTCCGCGGGTTGGTTCGCTTCCCAGTTCTTCTGCGGCTCCAGACGAATGCGCG
CGCCGTTCGCGCCGCCGCGCCGGTCGCTGCCACGGAAGCTCGAAGCCGCCGCCCACGCCG
TTGACACAAGCTGCGGAATCGTCAGCCCCGAGGCCAGCACCTCGGCCTTGAGCGCTTCCA
CGTCGGCATCGTTGACCAGTTCGTGATCCACGGCCGGCACCGGATCCTGCCAGATCAGCT
CTTCCTTCGGCACCAGCGGACCAAGATAGCGCGTGATGGGGCCCATGTCGCGATGCGTCA
GCTTGTACCAGGCGCGGGCAAAGGCATCGGCATACTTGTCAGGATGCGCCATGAAGTCCC
GGCAAATCTTGTCATAGGCCGGGTCCGTGCGCAGCGCAATATCTGAGGTCAGCATGCTGG
GCTGGTGGCGCTTCTTTGCGTCGAAAGCGTCAGGCACCGTTCCGGCTCCCGCATCGCCCT
TGGGCTTCCACTGGTGCGCTCCGGCCGGGCTCTTGGTCAGCTCCCACTCGTAGCCGTAGA
GGGTTTCAAGATAGCTCATGTCCCACTGGGTGGGTGTCGGCGTCCAGATTACTTCCAGGC
CGCTGGTGATCGCGTCCTTGCCCACGCCGGTGCCAAAGCTGTTCTTCCAGCCGAGGCCCT
GTTCTTCGATGGAAGCGCCCTCCGGCTCAAGCCCCACGTGGCTAGCCGGGGCCGCGCCAT
GCGTTTTGCCAAAGGTGTGGCCGCCGGCGATCAGGGCAACCGTCTCTTCGTCGTTCATCG
CCATGCGGGCAAAGGTCTCGCGAATGTCGCGGGCCGAGGCGAGCGGGTCGGGATTGCCGT
TGGGGCCTTCCGGATTCACATAGATCAGGCCCATCTGCACGGCTCCCAGCGGATTCGCCA
GCTCGCGGTTGCCGCTGTAGCGCTCATCGCCGAGCCAGGTCGTTTCCGGACCCCAGTTGA
TGTCCTTTTCCGGCTCCCAGATGTCCTCGCGTCCGCCGCCAAAGCCGAAGGTCTTGAAGC
CCATCGACTCCAGTGCGACATTGCCGGCCAGAATCATCAGGTCGGCCCATGAAATCTTGC
GGCCATACTTCTGCTTGATGGGCCAGAGCAGACGGCGGGCCTTGTCCAGATTCACGTTGT
CAGGCCAGCTATTGAGCGGCGCAAAGCGCTGTGCGCCACGGCTGGCGCCGCCACGGCCGT
CATAAATGCGATAGGTTCCGGCCGAGTGCCATGCCATGCGAATGAAGAGCCCCCCGTAGT
GGCCGAAGTCCGCCGGCCACCAGTCCTGCGAGGTAGTCATCAGGGCGTGCAGGTCTTTCA
CCACGGCATCGAGGTCGAGGCTCTGGAACTCTGAGGCATAATCGAAATTCTCTTCCAGCG
GATTCGACAGGGAAGAGTGCTGGTGCAGAATGTCAAGATTCAACTGCTTGGGCCACCAGT
CGCGATTGCCCTTGGCTCCTGCTTCTGTATTCGCATATGCGCCGCCCGCGAACGGGCATT
TGGATTCGGTCGACATTTCATCTCTCCTGCAAACGGTTCGTGCCCCGCGCCTGAATTGGC
TGGCGCTCCGGGCTTTGTGGGTGAATGATTCTTTGTGAAAACGCGGCAAACAGACGCTCA
TGAAATACCGTTTGCCTCGACGAAACGACTGTAGCATCCTGAGGATGGATAGCTCCAATA
CATTGTTCCCATTGAAGGTATAGGCATTTCCTATGGAGTTTCATCAACTTCGTTATGTAT
GTGCGATTGCGGAAACAGGTAACTTCAGCCGCGCGGCGGAGCGGTGCCAGGTCGCCCAGC
CTTCGCTGTCGCAACAGGTGCTCAAGCTCGAAGAAGATCTGGGCGTCAAACTTTTTGACC
GCCTGGGCCGCAGCTTGCGCATCACCGAGGCGGGCCGTGCCTTTCTGCCGCATGCGCGTT
CCATTCTGCACCAGATGGAAGCGGCCCGGGCAAGTGTCGCCGGCAAGAGCAAGGATGTGC
GCGGCAGCGTTGCGGTGGGCGTGATTCCGACCATTGCGCCCTACCTTATGCCGCGCTACA
CGGCGGCGTTTGCCAGAAAGTATCCCGAGGCACGGCTGCGCATTGTGGAAGAGACAACGC
CGGTGCTGGTCGAGAGCTTGCGCAACCTTTCCATTGATCTGGCAGTGCTCGCCCTGCCAC
TGCGGCATAAGGATCTGGAATGTATTCCTCTTCTCACAGAGCCGATGTTTGCGGTGCTGC
CCAAAGATCATCCACGCGCCAGTGCCCAAACGCTCTCGCTCAAAGATCTGCGCGGAGAGA
CCTTTGTCATGCTGCGCGACGGCCACTGCTTTCGCGACCTGAGCCTTGCGGCCTGCTCGC
ATGCGCGAGTCACACCGCGCATCGCCTTTGAGAGCGGGCAATTCCGCAGTCTGTTTGGCA
TGGTGGCGGCGGGCATGGGGGTGTCCCTGGTTCCGCAAATGGCCATGGACCGCAGTGCAG
GTTGCGCTTATGTACGGCTGAGCGATGCGCGCGCGGCGAGAACCGTGGTGGCGGCGACTC
TGCGCGGGCGCAGCTTCAACCATATGCAGCAGGCATTTCTACGAGGCATTCAGCCGTAAG
CCCGCAAAGATATCCCCGGCATCTTCCGCCGCATCCGGCTCAGGATCGCGGAAATTGCTG
AGGCCCACACCAATCAGGCGATAAAGACGGTCCGCGCCCAGATCGACGCGCTCGCGCAGA
CTCAAGGCGATCGCCGTGAGTTCTTCGCAGCTTGCGGGCGGTGTCTCTGGCGTCAGGCTG
CGTGTGTGAATGTGAAAGTCGCCGGTCTTGAGTTTCAGCACCACCGTGCGCGCGATGCGG
GCCTCGCGGCGCGATGCGTTCCAGACCTTTTCTGACAACCGCCGTATCACCGGCTCGGTC
GCCGATAGCGGAATGTCGGCCTCGAAGGTGTCTTCCGCCGAGACCGACTTTGTGGGCCGA
TTCGGCGTGACGGGACTGTGATCCACGCCGCGCGCAAGGTGATAGAGCCGCAGCCCATAC
CGGCCAAAGTTGGACTCGAGCGTAGCCAGGTCATAGTGCTGCAGGTCGCCGGCCGTGCGA
ATGCCAAGCCGCGCCAGCCGCTCCTCCGTGACCTTGCCAACGCCGGGAATGCGGCCCACC
GCCAGCGGCGGCAAAAAGGTAGCAAGGTCCTGCGGCTGAATCACAAAAAGTCCATCGGGT
TTGCGCCAGTCCGAGGCAATCTTGGCCAGAAACTTGTTGGGAGCAACGCCGGCCGAGGCC
GTCAGAGACAGTTCTTCGCGAATCTGTCTCCGGATAGTGATGGCCACCTTGGTAGCGGTG
GGCAATCCCGTCTTGTTGTGCGTGACGTCGAGGTAGGCTTCGTCGAGCGAGAGCGGCTCA
ATGAGATCGGTATGGCGCTCGAATATCTCGCGCACCGCGCGAGATACAGCCTTGTAGCGG
GTGAAATCCGGCGGCACAAAGATGGCCTGCGGACAGAGCCGCTCGGCGGTAACGGCCGGC
ATGGCCGAGCGCACACCGAACTGCCGCGCTTCATAAGAGGCCGCGCATACCACCGAACGC
CGGCCGCGCCAGGCGACCACCACTGGCTTGCCGCGCAACTCCGGGGCATCGCGTTGCTCC
ACCGAGGCGTAGAAAGCGTCCATGTCCACATGAACGATCTTGCGCGGCGTCGCGGGTTGC
GGAGAGAGCAGCGTCTCAGCCATGCGCCTATTGTAGGCGAATACAGGGCGAAAGTGCGCG
GAAGAGCGCAGTCCGTGAAGACTCAGCCAACCCGGGACCGACTCCCGGCACCTGAAGGAC
CAGGGCTAAAGCGTAACCGCGTCGTGGCCTAATTGCTGGTTGATGAGCCGGGCCACGAGT
GGTTTGAGAGGCGTTCCATCCTTGGGCAGAACAAAGGCTGCGGCCTCCTCAGACCAGTCC
AGCTTGAAGCTGGTCGTAAGCGCCGAGATCCAGATTTGGCGAATGGGAGTGTTGGGGGTG
ATGACGAAGCGGGCTCCGGAGTCCTCAAAGAGAATGTTGAGCACGCCGTTCTGCTCTTCC
ACTTCAAAGTCGCCGTCTTCTTCGGCAGTGAGCAGGGACTTTTTCAAGGCTTCGAGGGCG
GCCTCAGAGTGTTTGCGAAAGGCATTTTCATCCAGCATACAAAGCTAGTGTACAGTTTGA
TTCCGGCTGGAATATGACTGAATATTCAGGTGCATTTGACCGGCGTTGCATCTGAAATCT
GCAAATTAAGACCGGATGGCGGAAAGGTAGGGTTTCAATGCGTGTAGTCCCAATGGTGGT
GGCATTGTCGATGGTTTGCGGCTTTGGGATGACGGCGCGAGCGGCGACACCCATTCCCGC
GGCAGCGCCCGAGACGGCCCGCCAGTTGATGAAAGACGTGATCTACAACGAACTGCACGA
CCGCGAAAAAGATAGCTACTGGCAATACCGCAGCCACGTCGTGACCGACAAGAAGAACAT
TTTGCGCGAGCAGATTGAGACCAGCCAGGGGCCGGTGTACCGCATTCTTGCAAGGGATGG
TCATGAGCTGCAGGGCGACAGCGAGCAGAAGGAAGAAAACCGGCTCATCAGCTATGTGCA
TGATCCTGGCGCGATTGCGAAGGTGCAGCACAGCCACGAGAGCGATGAAGACCGGCTGGC
GCATGTGATGGCACTCCTGCCGGTGGCCTATGTGTTTCAGTATGAGGGGCCGGCGATGGG
CAGCCGGGTGCGGCTGAAGTTTGAGCCGAACCCGAATTTCAAACCCAGCGGCTATGTGGA
TCGCGTGATGTATGGGCTTGGTGGAGAGATTGTGGTGGATCAGACCCTAAAGCGCCTGGT
TTCGATGCAAGGAACGATCCAGCACAAGATTGACTTTGGCTTCGGCTTGTTGGGCTATGT
GGATCCGGGCGGAACATTCACGATTCACCGGATTCAGGTGAGTCCGAAACATTGGAAGGC
GGATCTTGTGGCCGTGCATGTGCAGGGCAAGGTGCTGCTCTTCAGCAATGTGAGCAAGGT
GGAGCGCGAGAGCCGGTCTGACTTTGAGCCGGTACCGCACGACATTACGCTGCAGCAGGC
CGTGGCCCGGCTGAAGCAGAGTGCGGCAGCGTATCAGGCGCAGATGGAAAACGCTGCAGC
TTCTCAAGCCGCCTCGTCTGAAGATGCGTCTCTCAGGCGCTGAAGGCAGCGCAGGCCATC
AGGCCGACTCTTCCGCTGAGTCGTCAAGATCGAGTTCCGGGTCTGAAAGGTTGTGCGAGT
CAGGACCATCCTGGCGCTTGTTCCAGGCTTCCAACTCTTCGTGGGTGACAAGAAAGCGCC
GGATGTAACGAAGAGGGTCTTCGCTGGCGGCCATCTCGCGCAGGTGATAGAGCCAGGCAT
CGGGCTTGGTGGTGCGGCGGGTGAAGGCTTTGCGGCGCACGGTGATGAGCTTGCCGGTCT
TGTCCGGGCGGGTGTATTCAACGGTGGGAACGACGAAACTGATCTGGGAGCCTTGTTTCC
AGAAGCTCCGGGCAAAGTCATGCGAAAACAGCAAAGCGTAATAACGATGACCCTCCGCCA
GAGAGGCCACTGCCTGCTCAAAGCCAGGCCACGGCAGATGGATTTTGCCGCGGTACCACC
TGCGAAATTCAAATCCGTTCTTACGTGCGTGCAGAATCAGGAGCGCAATGACTTCTGTTC
GGGTCATGTAGCCTTCCAGGGCGCGGAGCGCGGATGGTCTCTGAGAGAACGAAGCAACAA
AGCGAGGACAGCGGCAGGGGGAGAAGAAGCTATCCGGTCGCTAAATTGGAAACAGGGCAT
CGTAGATAAATTGGGTAGATTCATCTACTACTGGCAAACTATGTCTGTGCAACGTAGGAA
ATTGCTCTATAGCCTGGGACTGATGCTTGTCGCCGTCTACGCGGGTCAGATGCGCGCGGA
GACGATTCATACCGCTGCGCTCAACCGTTCCCCGCAAGTGTTAGCTGGCTTTCAATGTTT
TTATAGCATGGATTATGACTGCGCACGTGTAATTTTTCAGCGCGTGCGGGCCGAGCATCC
AGGCGATGCGCTGGCCACGGACTATCTGCTCAACGATGAAGTTTTCGAAGAGTTGAACCG
GCTTGATCTGCTCGACAGTACCTTCTACGCGACGAATGGATTTCTGACTGGCAATCATCT
CGTGCAGGAAGATCCGAAGGCTGCGGCGCGCATCAAGTCACTGGCAAGTGAGGCTGTGAA
TGAAGCGGATGCGCGGTTGAAGACCACTCCGAATGATGTGGATGCAATCTTTGCGAGAGG
TTGGGCCAAGTCGCTTGAGGCGACCTACATTGCAATGGCGGAGAGAGGCTTCGGGCAAGC
CTTCCGGCTCGCCTCACAGGCGCGATCCGATTGCCACCGCGCTCTTGAAATCGATCCTGA
CTACGTAGACGCGAAGCTGGTAGTGGGCGTGTATGAGTACGTGGTGGGCGCGCTGCCGTG
GGCGTTCAAGCTGCTCATTGGCTTTATCGGTATTCATGGCTCAAAGGCCACCGGCATGGC
CATGCTGCAGGACGATGCCGTGCATGGTGCGATTACTCGCGTCGATGCGAATACGGCGAT
CATGCTCTTCTTGCGGCGGGAAGCGAAGTACGATCTGGCGATTGAGATAGCACAGCAGAT
GTCGCGCGAATATCCGCACAACTATCTCTTCAGCCTTGAAATTGCGAATCTTGAGAAGGA
CAGAGGTTTGGGGATGACGGCGGTCTATGCCTATGAACGGACCATTGCCGACGCGAAGAA
GCCGGATTTCTTTCACAACGCGCATCTCGAATTGGCTTATTTCGGATTGGGCGAGGCATT
GCGCGGGCAGAAACACTACCCGGAGGCCGAGGCGGCGTATCAGGCTGCGGCGCAGGATGC
GGTCACAAGTCCGGAGTTGAGGCAGCGTTGTTTGGTGGCGGCGGGCATGACCTATGATCT
GGCTGGCAATCACGCGCTGGCAGTGCATGAGTATGAGCAGGTGATTGCGATTGGGCATGA
CAGTGTGGAGGCCAACAAGGCCCGGGAGTATCTGCGATCGCCCTACCGGGAATAGCGGAC
GGGCATCCCAAGGAACTATGGCGGCACGCAAAGCGTATTCCTGTTTGTCCGGCGGAATGG
CCGGAGGCTTTGACGGGCTGCCCGGCTGGCTTGTGCTCCAATGTGAGCAGGGCCGGTGAC
TGCCTGAAGAAGCGGAAAGAGGGCTCCAGTATGACGATCTATTGCCGGAATTGCGGAAAA
GAACTCGGCTCCGAGGCTAGATTTTGCCCGGCTTGCGGAACCGCGGTCTACATGACGCCT
CCGCCGGTGTATGCTCCGGCGTCGCGGCTGATCCGTCCTCGCGCGGGGCGCATGGTGGCT
GGCGTGTGCCAGGGGCTGGCCAATGCCTATGTGTGGGATGTGGCCTGGGTGCGTGTGATC
ACCGTGCTGCTGGCGGTTTTTGGAGGCGGCATGGGGATCATCGCGTATGTCATCTTCTGG
ATTGTGATGCCGGAGGAGCCGCTGGCTCTTCCGCCCGTGACGCCGTATCCGCCGCAGGGA
ACAAACGCCGGAAACTCGGTGGGAGGCCAATAGCTTGCATTACCGGTCGGACGATGCGCA
GTTGTTCTATACCGAGCAGGGCGCAGGTGCGCCTCTGGTGTTGCTGCATCCTACGCCACT
GCATCATGGCTTCTGGCTCCCGATGGTCAGCATGCTGGCCGCACGCTATCGCGTGGTGAT
GCCTGATCTGCGCGGACATGGGCAGTCGGAGGCAGGTGACGGCCCCGTCACCATGGAAAA
GCTGGGCGCGGACGTGGAGCGATTGCTGGACGAGCTGCGCATCGAGCGCGCGATGTTCGC
CGGCTGTTCCGTTGGCGGTTACACGCTGTATGAGCTTTGGCGGCGGTGTCCGCAACGTGT
GCAGGCGCTGGCCTTTTGCAGCAGTAAACCCCAGGCGGATACGGAGCAGAATCGCGCCAC
GCGGCAGGCGAATATCGAGAAGATTCGGCAGCGCGGCAGCAGCGATTTCATTGAGGCAAT
GCTGGCCTCGTTGATTGGCCCGTCGACCCGGAGCCGCTTGCCGCAGAAGACGGCCGAGGC
TCGCGAGATGATGCAGGCCATGCGCCCCGAGGCGATCATCGCCGTGCAGCAGGGGCTCGC
GTCGCGTCCTGACTCCGTGGAGACGGCGAAGAGAATCAAGGCTCCGTGCTGTGTGGTGGC
TGCGGGCGAAGATGGCGGCAGCACGCCGGCGGACATGCGGCTGCTGGCGGATGCAATTCG
CTCTGGCGGCGCGAAGGTGGAGTATCACGAGGTTCCCGACGCGGGCCACTATGCGCCGTG
GGAGCAGCCGGAGACGGTGGGCCGGATGCTGCGCCAGTTTTTCGAGAGCGCGCGGTAGCA
GGCGGATGCAACGCGAAGCTGCGCTGATCATCTGGATGAATGACCTCCGCGCATGGCCAA
ATCTCCTTCATGAAAAACAGGCACGCGCTATGCTGAGAGAACATTTTGCTTTTCTCTGCG
AGGTCTGCCCTGTCTCAGGTTCGCCCCTTTTCCTACCCTGATCGACGTGCCGCGTTGCAC
GTGGAAGGTGTATCTCTTGAAGCGCTGGCCAGGCGTCATGGCACGCCGCTCTATGTGTAT
TCAGCCGATCATATCGCCCAGCGCTTTGATTTGTTTGCGCGCGCCTTCGCGCCGGTTTCG
CACCTGATCTGTTTTGCGGTGAAGGCCAACTCCGCGCTGGCTATTCTGCAATTGCTCGAA
AAGCGTGGCGCGGGCTTTGACATTGTCTCCGGCGGCGAGCTGGAGCGCGTGCTGGCCGTC
AACAAAAAGGCGGCCGAGCGCGTCGTATTTTCCGGCGTCGGCAAAACTGCTCCCGAGATG
GATCTCGCGCTGCGTTCCGGCATTCTGCTGTTTCATGTGGAGAGCGAAGGCGAGTTGGAA
CTGCTCGCCGAGCGCGCGTCCAAATTGCGTAAGCGGGCCGCGGTGTCACTGCGTGTGAAT
CCCGACGTCTTTGCCGAGACGCATCCGTACATCTCCACAGGACTGCGAGAGCACAAGTTT
GGCATTGAGATGGCGCGGGCGCGCAAGGTGTACCGCGCGGTGGCCAGGCACAAGTATCTT
GAAGCACGCGGTGTGAGCGTGCATATCGGCTCGCAGATTCGTATGGCCGAGCCCTTTGGC
GCAGCGGCCGAACGCGTCGCGGCGTTGATTGGTCAACTGCGCAAGGACGGCCACGGCATC
CGCTTTCTGGACGCCGGCGGCGGCCTCGGCATTGAGTATCAGGCCGGGCTTGAGGATGCG
AGCTTCGATCCGGCCGAGCGCGTGCAGCAGTATGCGGCCGCGCTGTTGCACGCGGTGGCC
ACGGTGCCCGAGATTACGCTGCTGTTGGAGCCGGGACGCTTCCTGGTCGCGCAGGCCGGT
GCGCTGGTGACGCGCGTGCTGTATCGCAAGCAGAATGGCGCGAAGCATTTCGTGATTGTG
GACGCTGCGATGAATGACCTGATTCGCCCGGCGCTCTACCAGGCGCATCACGAGGTGGTG
CCAGTGTTGCCGCGGCGTGGCGCGAGGTCGATGGTGGCCGACATTGTGGGCCCGGTCTGC
GAAACCGGCGACTTTTTTGCGCGCGACCGGGCGATGGCAGCGGTCCGCGAGGGCGAGCTC
TTGGCAATTCTGGATGCGGGAGCCTATGGTATGTCACTGAGTTCCAATTACAACTCGCGT
GTGCGCCCTGCAGAAGTGCTGGTGAGCGGCAAGCGCGCGCGGTTGATTCGCAGGCGCGAG
ACGATCAACGATTTGCTGGCGCCGGAAAAATTCTGAGGTCGGAGGAGTGCAGTGCTGAGC
AGCAAAGTGCGGATAGCAGTGGGCTGTGGATTGATGGCGGCGATGGCGTGGGCGGGTGCC
CCTTTGGCGCATGCCTCCAATGAGCTGGTGGTGAAGACAGAGAGCGGCAAGGTGCGCGGC
GAGTGGAGCAGCGACCACATGGTGCGCAAGTTTCTTGGCATTCCGTATGCGCAGCCGCCG
GTGGGCAAGCTGCGCTGGCACGCTCCGCTTCCGGCGAAGCACTGGCATGGCGTGCGCGAT
GCTGTAGCCTTTGGCCCGCACTGCACGCAGCCGGCGCTGTATGCCGACATGGTCTTTCGC
GATCCCGGCAACAGTGAAGACTGCCTGTCGCTGAACGTGTGGGCGCCGCCCGCGAAGAAG
CACGACAAGTTGCCGGTGATGGTGTGGATTTATGGCGGCGGATATATCACGGGCGGCACC
TCGGAGCCGCGTCAGGATGGGACGAATCTCGCGCACAAAGGCGTGATTCTCGTCTCGATG
AACTACCGCCTGGGCATCTTCGGCTTCTTTGCCGGCTCGGGTCTCGCCAAGGAGTCTCCG
CACCACGCAGCCGGCAATTATGGCCTGATGGACCAGAGCCTCGCGTTGCACTGGGTGCAT
GACAACATTGCCAAGTTTGGCGGCGACCCGAACAACGTAACGATTTTTGGCGAGTCGGCG
GGATCGATGTCCGTGAGCACACAGATGGCGGCTCCATCATCGCAGGGCATGTTTGCGCGT
GCTGCTGGCGAAAGCGGCGGTGCGTTTGGAAATCTGACCTATCCCTCACTGGCCTCTGCC
GAAAAGAAGGACGATGCCTTTATGCGGAAGGCATTCGGCACCGATGACATTGCCAAGCTG
CGCAAAGTGAGCGCCGATGCTCTGCTCAAGGCAGAGGTAAATCCCGCATATGGCCGCGTC
GGCTTCATGCCCGATATCGATGGCTGGTATCTGCCCCAGACCGTACCGGCGATTTTTGCC
GAGGGCAAGCAGGCGCATGTTCCTCTGCTGGCAGGCTGGAACCGTGACGAGGGCAGCTTC
AGCATGCTTGGGCATCCGCCGACCACGCTGGATTCCTTCGAAGCCTTTGCGCACAAAGCA
TTCGAGACGAACGCGGACGCCTTCCTGAAGGCTTATGCCGCCAGCAACGACCAGGAAGCG
GCGCGCGCCCGGCTTGATTTTGCGGGTGACAACTTCATCGCTTACAGCACATGGGCCTGG
ATTGAAGGACAGGTGAAGACGGGCGATGCGCCGGTCTACCGCTATTACTTCGCGCTTGGC
TCGCCGGGCGATATGGTGCATCCGGCCTCGCTGGGCGCCTTTCATTCCGATGACATCGAG
TATGTCTTCGGCAACCTTGATTCGCGTCGTGGAGCGCACTGGCGTCCCGAGGACTACGCA
CTCTCCAATCAGATGCAGAACTACTGGACGGATTTTGCCAAGACGGGCGACCCCAATGGC
TCGGGCCTGCCGCAGTGGCCGAAGTATGACGCGGCGGATAACTGGCAGGTGATGCACCTT
GAGCCCGATGCTCATGCGGAACCGGCGCAACACCGGGACCGGTACGAGTTTCTGGAGAAG
GTGTGGGGCAATCATCCCCGGTCAAATCAGTAGATCAAATCAGGAACCGTTGCACGCACA
GAATGAAAAGCCCCGCGGACTCTCGCGGGGCTTTTCGTTTGCGCTTCACTCACGACTGCA
ACTGCGTGAGCAACTGTGCGCGATGAGGAGCTAGCACTTCGCGCAAGGGGCCTCGAGCTG
TGATTTGTCCGGCGTCGAGCAGGAGCGCTTGCGCGGGCAGGTTCCAGATTTCCGCGAGAT
CATGCGACACATAGAGCAGCGGGATGCCGCTGCGCTGCAGGCAGGCCACGATGGGTAGCT
TGGCGGCGGCGTCGAGCGCGGCCAGCGGTTCATCGAGCAGCAGCAGGCGCGGGCGCGGGG
CGAGCGCGCGGGCGATGGCGATGCGCTGTTTCTCTCCGCCGGAAAGCTGCGGCGGCTTGC
GGTCGCGCAGGGCCTGGGCATCGACGAGCGCCAGCATTTCGTCGATGCGCTGCTCGCGTT
CGGCGCGGTTGAGATGCCGGATGCCAAAGGCGATATTCTGTGCCACCGTGCGATGCGGAA
AGAGTGCGGCCCGCTGCGGCAGATAGCCGATGCCGCGTTGTCCTGCCGAGACATGGAGGC
GTTGCTGCGTGTCGAGAAGCGTGCGTCCTTCGAGCGTGATGCGTCCCTCGCCCTCATGGT
CGAGCCCGGCGATGAGGCGCAGCAGCGTACTCTTGCCCGCGGCGGAGGGTCCGAAGAGAA
CCGTCAACGGCGCGGTGAGTTCGAGAGCCACCTGCAACCGGAAATGAGGGAAGCGGCGGC
TCAGGCGGGCCGTGAGCAGAGGCTCAGGCATAGGAGGGCCTCGGCCGCGAACCGCGCCAG
TAGACGGCGAGCAGCGCCAGCGTGGCCATCGCCAGCAGCACGAGCGAGGTGTGGTTGGCT
TGCGTGTAGGCGAAGTCCTGCACCTGATCGTAGATGGCAATGGAGAGCGTGCGCGTCGCG
CCGGGAATGTCGCCGCCGATCATGAGCACCACGCCAAATTCGCCAACGGTATGCGCGAAG
ACAAGTGTCACCGCCGTGAGTACAGAACGTCGCGAGAGCGGCAGCAGCAATTCGCGCAGA
ATGCGCAGGCGGCCGACGCCCAGCAGCGTGGCCTGCTCGGTGAGCGCGGGGTCGACGGCC
TGAAAGCCGGCCACCAAAGGCTGCACGGCGAAGGGCAGGCTGTAGAGAACCGAGCCGATC
ACGAGCCCCGAAAAGGTAAATGCCAGCGGATGCCCGGCCAGATGGGCAAGCATCCGCCCG
AAAGCTGTGCGTGGGCCAAGCAGCACGAGCAGATAAAAGCCGAGCACCGTGGGCGGCAGC
AGCAGCGGCAAGGCGCACAGCGCTTCCACTAATGCGCGGAGACGCGAAGACGTCGAGACG
ATCCAGAATGCGATGGCTGTGCCGAGCACGAGCAGAATGGCTGTGGTGACCGCGGCCAGA
CGCAGGGTGACCCAGAGCGCGGGCAGATCGAGCCACGGAGTGGAGGAAGCAGCGGTCATG
CTTGCGGCGGGTCCAGCCCGGCGCGGGCCAGTTGGGCGCGCGTGGAGGGTTCGGCGAGGA
AGTGCAGAAACTGCTGCGCGGCCCGGGCGTGGGCTGCCCCCTGGATGGCGACCGCGCCCT
GAATGAGAGGCGCGTAGTCCTGTTGCGGGACGCGCACAAAGTGGCCGGCGGCTCGCAGGC
GCGGCGTCAAAGCTGAGGTGAGCGAGACGAAGCCGGCCTGCGCATTGCCTGAGGCTGCGT
ATTGCGCGGCCTGCGCGATATTTTCCGCGACGACCAGTTTGCCTTTCACCGCAGCCAGCA
GGCCGGTATGGACGAGCGTCTCCTGTGCCGCTCGTCCGTAGGGCGCATGCAGCGGATTTG
CGATGGCGATGGTGCGAACAGCAGAGGATCTGAGAGTGGCCAGCGAAAGCTTTGCCAGTC
CTGAGTCGTTGCGCGTCCAGAGCACGAGTGTGCCCCGCGCGTAGGGCGTGGGATGAGCCG
TGAGCCCGCGGCCACCGTCAATGACGCGTTGCGGAAAAGCCATATCCGCGGCGAGAAATA
GATCAAAGGGCGCGCCGTTGAGAATCTGCGTGGCGAGCACGGCGGAGGATTTGTAGGAGG
TCTCGACCTCGATGCCGGTCTGTTTCTGAAACTGTTCGAGAAGCGGCGGCAGCACCGGTT
CCAGGTCCGCAGCCGCGGCCAGGCGCAGCGTGCGCGGCGGTTGCGCTTGCGCCAGGCCCT
GCAGCGAGAGCAGGGTTGCGCAAAAAAGAATGCTCAGCAGAACGCGACGCCATTTCTCAG
ACACGCAGCACCATGACCTCAGTGGATTTGATGAGCGCGGCAACGGTTTCTCCCACCTTG
AGCTGCATTTCGCGCGCGGCATCGGCAGTGATGATGGAGTTGATGATCTGGCCGCCGATG
GAGAGCTTGACCTGCGCGAGCAGGCCATCGATTTTGAGTTCGACAATGCGGCCCACGAGC
TGATTGCGTCCGCTCAGGGTGCGCATCATCTCGCGCTTTGGGGTTTCGGGGCGCTTGGCC
TTGTGCAGCAGAGAGTCGAGCTCCGATTCTGGAATGCGGTAGTGGCCACCGGGCGTTTTC
ACGGCTTTGATCTTGCCCCGGTAGATCCACTGCTTCATCGTGGGATAGGAGATTCCCAAA
CGCAGGGCGGCTTCGCGTGGTGAGAGAACGGCGGCCATAGCTATACGAATTTATACGCTA
TTCCTTCGATGTTTAGAGCGGTTTTGCCTTGGGGAATAAAAGCGTACAGATGTTAGCCTG
AAGATTCAACCCATACAACCGAATGGATGAGATGACCCGAGAGCTTACAACAGAAGCCGA
ATGGATGCGTGCAGCCCACCAACTGCGTTGCACAGGATGCGGGCAGGTAACGCCGCCGGA
AGAGATTGCGGGCGACTTTCGTTGCGCTGCCTGCGGAGAGCTGTTCGCCGTGGAGTATCC
GGGCTGGGCTGGAGCAGCGCCGCCGAATCCCGGCGCACTGCGCTGGCTGTGGAAGGAACG
GCGCAGCTCACTCGCCGCCGCCGACCAGAGCGGCGTCTGGCGCTTTCGCGAGCTGCTGCC
GATTGTTCAGGAGCACGAGATTGTCACGCTGCGCGAGGGCAATACGCCTCTCTACCATCT
GACGCAGAATGCCGAACGGCTTGCGCTGCCGGAACTCTATGCCAAGCATCAGGGCATGAA
TCCAACCGCGTCGTTCAAAGACACGGGCATGACGGCGGCTCTGAGCGTGGCCAAGGCGCG
CGGCTTTCGCTGGGTGGCCTGCGCCTCCACCGGCAACACTTCGGCGGCGATGGCGGCTTA
CGCGGCGCGCGCGGGCATGCGCAGCCTGGTGCTGGTGCCCGATGGCAAGATCGCATGGAG
CAAGTTGGCGCAGTCGATGGATTACGGCGCGCTGACGCTCCAACTGAAAACCGATTTTGA
CGGATGTGTCGCGGTGCTGCGTGAGGTGGTGCGGCGCGCTCCGGTGTATCTGCTGAATTC
GGTCAATCCTTACCGCGTGGAAGGGCAGAAGACGCCGGCGATGGAAATCGTGGAGGCTCT
GGACTGGCAGGCGCCGGAGCATGTGATTGTGCCGGGCGGCAACCTGGCGAATATCTCGGC
GCTGGGCAAGGGCTTTGCAGAGATGCATGCGCTGGGGCTGCTGCCCGTGCTGCCGAAGCT
GTCCGTGATTCAGGCCGAGGGCGCGAATCCGCTGGTGCGCACCATGCATGAGTTCTCTGG
AGAAAAGCTGGAGCCGGTGGAGGCGCAAACGCGCGCCACGGCGATCCGGATAGGAAACCC
CGCCTCATGGAAAAAGGCGGTAGCTGTGCTGCGGGCCACGGGCGGTACGGTGGAGCAGGT
TTCGGAAGCCGAAATTGCTCTGGCCAAGGCGCGGCTGGGCGCGGAAGGCATCGGCTGCGA
GCCGGCTTCCGCGGTGACGCTGGCGGGCCTTGAAAAGATGCTCATCGCGGGCAAGGTGCA
GCGGGGCGAACGCGTCGTGCTGCTGCTGACCGGGCACACGCTCAAGGATGCCGATTACAC
GATTGCTTATCATCGCGGCGAACTGCTGCGCGCTGACGAAGTAGCCGGGCCAGAGCAGGC
TGCGCTGGCGCAGGCCATTCGAGACTCGCGCCGGGATGCTGTGGCCTGCGAGGCCAATGT
GGACGCGGTGCTGCGGCTGCTGCATGCGCGCGACGGAGGGACGGCATGAGTGCGACCGCA
AGCGCAGGCCCGCTGCGGCTACGCGTTCCTGCGACATCGGCCAATCTTGGGCCGGGTTTT
GACACGCTGGCGCTGGCGCTGGCGATGTATCTGGAGATCGAAGCGGAAACTGCGGAGCGG
GATGGCATTGAAGCCACCGGCCGCAATGCGGACTTGTGCGGCGAGGTCGATGGCAACCTG
ATTCTGGCCACTTATCGCACGCTCATGGAGCGGGAAGGCCGCACACCGTTGCCGTTGCAG
ATGCGGATGAAGAACGGCATTCCGCTGGGCATGGGCTGCGGCTCTTCGGCTGCGGCGCGC
GTGGCCGGCGTGGCGCTGGCGGCTCACTTTGGAACGATGGGCTGGAGCCGGACGCGCATC
TTCGAAGAGGCCGCAAGGCTCGAAGGGCATCCCGACAACGCAGCCTCCTGCGTGCTGGGC
GGCTTCACGGTAAGTGGCGAGACTGCGGAGAAGTTTGTGGCCTCGCGCATCGCACCCTCT
GAAGAATGGTGCGCGGTGATGGCCATTCCGCCGGAACCGCTGGCGACGAGCGCCTCCCGT
GGAGTGCTTCCGCTCGAGTACACGCGGGCCGACGCGGTGCGCAATCTGCAGTGTGTGGCG
CTGCTGACGGCGGGGTTTGCTCAAGGGGATGAGGCGCTGGTGCGCGCGGGCATGCGCGAC
TGGCTGCATCAGCCTTACCGGGCCAGAGTGTGTCCGCTGCTGCCCCTGCTGCTGCCGCTG
GCGGAGCATCCTTTGGTGATGGGCGTGGCGCTGAGCGGCGCGGGACCGTCTGTGCTGCTG
ATGTGCCAAAAAAAATTCGCCGACGAGGTGTGCGGCATGGTGCGCCAGCGTGCCGGGGAA
TCCACCGAGATTGCGATAACAGGATTGGATTCAGATGGATGCGAGGCGTCGAGTTACGAG
ATACCACTCTGGTAATCAAACGTTTCATGACCAATGATTTCTTTACTCGCACGCCCAAGC
TCACTATGTTTGGTTCGTGGGCAGTTCTGGGGGAGGGCTGCTCTAGCGCCCGTGACTTCA
CTTCGTGGAGTCCGGGCGCTTTGTATTTTCCGGCCAGGTTCTGACCGGAGTGGCCCCGGC
TTCCGGGTTGCGACCTTTTGCGATAGGAATCATCTATTGATTTAGACTGCAGGGAGAAAA
TGATTTTCCCCCTGCGTGACAGGAAGAAGGAGAGACATGGCGGGAGCTGGAGTGATTGAA
GTCAACGACGCAACCTTCGAGCAGGAGGTGCTGCAGTCCGAACAGCCCGTTCTGGTAGAT
TTCTGGGCCGGATGGTGCGGTCCCTGCAAGGCACTGGCGCCGACCGTCGATGAAGTGGCC
GCGCAGTACGCGGGCAAGCTGAAGGTCGCGAAGATGGATGTGGACCGCAACGCGTCCACC
CCGATGCGCTATGGCATTCGCGGCATTCCCGCGCTGCTGATCTTCAAGGGCGGCAAGGTC
GCCGATCAGATTGTGGGTTACGTGCCCAAGGACGTGATCGATCGCAGCCTCACCAAAGTG
CTGGCATAAGCCGGAACAAGTGAACGAGTTCAAATAAGGCCCGGAGAGCATATGCTTCCG
GGCCTTACTTGCGTCTGAAATCGAGCTTAGTATTTGCGCAGCATGCCGAGAACGCGGCCC
TGAATGGCGACCTGCGCCGCCGGCACAATGATGGGGTTCATCTCGGCGTTGGAGGGCTGC
AGGCGCACCATCGAGCCTTCGAGATAAAACCGCTTCAGCGTCGTTTCCGCGCCTCGCACC
AGCGCGACGATGATCTCTCCCTGCCGGGCGGTATTGGTTCTTTCCACCAGCACATAGTCG
CCATCCACGATGTGCTCATCGCGCATGGATTCGCCGTGTACCTGCAGAGCGAAGACCTCG
CGATTCCCGATGATGTCTCCGAGCGAGATGCTTTCTGCATTCTCGGCGGCTTCCACCGGA
CGGCCGGCGGCAATGCGGCCCATGAGCGGCAGGCGGTCCACGGAGCGGCCGCGGCTGCGG
GGCGGCAGCACATCGAGCGAGCGGCTGCGATTGTGCGCCCGCGCCAGCAGCCCTTTGTTC
TGCAGGTTGGTGATGTGCTTGTGGACGGTGGCGAGTGACTTCAGGTTGAGTCCGCGGGCA
ATCTCCTCAAACGAGGGCGAATAGCCATTGCGCTGCACAAAGCCGGTGATGAAGTCGAGA
ACCTCTTTTTGACGCTTGGTCACAGCCATGGCAGCAGTATAGCGAACAAAAACCGAACAG
GAAGCGAAATCTTTTCTGAAGGCTTTGAGTTGTACCTGAAAAGCCACTGCGGGAGAGCAG
CGGCGGCATTTCCATTTTGGGAAGCGCCTGCAGGTGCAGTTTCAAACTGGGGCACGAGGT
TAGATTCTGCGCGGGAATTGCTTGAGTGCAGGAGAAGAGTGAGCGAACGTAAGCCTGTCG
GACGAAGACAGGAGAGCGGACTTGCAAGTACTGCTGGTGGATGACGACGGAGCGCTGACG
CGGTTTCTGGAGCGCGGTCTGGCCGAGGAAGGATATACGGTGACGTCGGCGGCCGATGGC
GAGGCGGCGCTGGAGCTGCTCGAAGCAATGCTGCCCGACCTGGTGGTGCTCGATCTGAAC
CTGCCCCGGCGGGATGGAACCGAGGTGCTGGCGGCCTTGCGGGCACGGCACGCGGAGGTT
CCGGTGCTGGTGCTGACCGGGCGCAGCGAGGTGGCCTCGCGAGTGCGCTGTCTGGACCTG
GGCGCGGACGATTGCCTGCTGAAGCCTTTTTCGCTGGCCGAGTTGAAGGCGCGCTGCCGG
GCGCTCTTGCGCAGGCGCGGAGGGACAGCGCACCTGGTGCTGCGCCATGAAGATCTCGAA
GTCAACCGCGTGGAGCACACGGTACAGCGGGGAGGACGCGAGGTTGCGTTGACCCGCACC
GAATATGCGCTGCTCGAATGCCTGATGCTGCATCGGGGCCGGCCTGTTTCGCGGGCGCGG
CTGCTTGAGGAGGTCTGGCACGAGAGCGCGGAGAATGGCACCAACATCGTGGATGTCTAT
GTGAATTATCTGCGGCGCAAGCTGGGTGACGAAGGACCGGCGCCACTGATCCAGACGGTG
CGCGGGTTGGGCTATGCCGTGGGCATGCCGGTGGCGCGGCGCGAGACGTTCTGGACCCAT
GCATAAGCAGTTTCCTGCACCGGGGGCGGGCCGGGAGAGCCCTCGTCCGGTGGAAATCAC
TGACAGGCAAGAGTGGAACCGAAGGTAAGGAGAGCAGAGATGGCAGCAGGCAGCGCGGCA
ATGGGTACGGGGAACGGCCATGCAGGAATGCTGGCGGCATGGAACGGCGGGCGTTCCGGT
CAGGATGTTCAGCAGATGCCTCGAACACCGCAGCCACGGACAGCGGTGTTGGCCAGCGCC
GATCTCTCGTTTCGGACGCGAGTGCGCGAGGCGCTGACCGGCTTGCGCTGGGAGGTGCAG
GAGGCGCAGGGCGGCGCGGAGGCGCTGGCTTATCTGGAAGCTCGTCCCTGCGAAGCCATG
ATTGTAGACACCTGGCTGCCGGATCTGGAGATCCAGGAGTTTCTCGCCGAATGCGAAAAG
CGTCATCCGCAGACTGATTTGATTGCGGTCGATGATCCGGGGCCGGAGAGGGGCCCGGAG
AGAACGCAGGCGCGCAGCCCCCGCCGCAACGAAGTCCTGCTGGCGCTGCGGCGCGGGCAG
GACGCGGACCACGAGCCCCAGGGGGATGGCGCGAGCTGGAACGGCATGCCGGAGATGACG
CCGGTGCATGACCGGACGGTAGTGCGCGAGGAGATCTTTGTACGAGGCACGGCGGTGGTG
GAGGCTACGCGGCCCGGAGCGGAGCCGGGTCCCGGCACTGTGCGGTTGCCCGAGTTGATC
GGCGAGGCGCCTGCGATGCTGGAGGTCAGCCGGCGTATCCGCCTGGTGGCGCCCCGGGCG
GCGACGGTTCTGGTGCAGGGTCCGACGGGTTCGGGCAAAGAGCTGGTGGCGCGGGCCATT
CACCGTCTGAGTCCGCGGGCCAATCGCCGTCTGGTGGCGCTCAATTGCGCGGCCATTCCG
GACACGCTGCTCGAGGCCGAGCTCTTCGGCCACACGCGGGGCGCATTCACCGGTGCGGTG
CAGGGCCGCATCGGCCGCATTGAGGCCGCCGATGGAGGCACACTCTTTCTGGATGAGATC
GGCGAAATGCCGCTGGCGCTGCAGGCCAAGCTGCTGCGCTTTCTGGAGACCGGCGAGGTG
CAGCGTATCGGCGACAACGATCCGATCCGGGTGGACGTTCGCATTGTCGCGGCGACGCAT
CGTTCGCTGGCGGAGATGGTCAAGGCCGGGAGCTTTCGCGCTGACCTCTACTACCGGCTT
GCGGTCTTTCTGATTCGCACGCCCGGCTTGGGGGAGCGCCCCGAAGACCTGCCGCTGCTG
GTGGAGCGGCTGCTGGCGCGCATGGCCGAGCAGGCTCCGGTGCGGCGGCTCAGCGCCGAA
GCCATGGAGCGGCTGCGGCAGCATGCCTGGCCGGGCAATGTGCGCGAGTTGCAGCACGTG
CTGGAGCGGGCCGCGATTCTGGCCGCCGAGAGCCCTGAGATCGGCGCGGCGGAGATTGAG
TTCGGCGAAACATTCTGAGAGTTTTCCAATCGGCCGCCAGCGATTGCGGGTGCGCGCATG
CATCTGTGAGGGCGTGCCGGTTAAGGGAGAAGACTTGAGGACCATAGGGAGGAGAGGCGA
TGCAGATTACGACTCCATTGGCCGATGAACTGGCCCACTATCTGGACTTATCGGCGCTGG
AGCTGAAAGTAACAGCGCAAAATATGGCGAACGTAGATACGCCGGGTTACCGTACGGTGG
GCTTCAACTTCGCCGCGGCCATGCAGCAGTCGGTCGAGAGCCTGGAGGAACGCCGTATCG
ATCGGGAGCGGACGATTGCGGCCACGCACGGGTTGAACGGCGATGGAAGCCAGGGAGCTT
TTGCCGCCATGGATGCGGCTTCGTATGCGGAACCATTGCTGCCGGCAAGCGATGCGGTGG
CACTGCATCGCGTAGGAGGATTGCTGGAGCGCCCGGATGGCAACGATGTGTCCGTCGATC
GCGAGGGCATGAACATGGCCAAAGCGCAGTTGCAGTTCAACATGGGCATGGAGCTGCTGC
GGCAGGAGTACACCCGCGTGATGGATGCCATTCACGTGGATAAGTAGGGCGCAGGCGCAG
AGTGCTCAAGCGCGAGACCGGGTGCGGTAAGCAGCATTGGACAAGGGGGAAATGCATATG
AATCTGCTGGGATTACTGGATGTCAGTGGTTCGGCGCTCGAGGCTGAGCGCATTCGTGCC
GAGGTGGTGGCGGCCAACATGGCCAATGCCAACACGACGCGGACCGCAAGCGGAGGGCCG
TATTTGCGCAAGGAGGTCGTCTTTTCCTCCCAGGCGCCGGAGCCGGGGGCCTTTGCCAAT
CAGTTTGCCGACCAGTTTGCGGGCGGCGCCGAGGCGCCGGTTTCCCTGCAGGCAATGGCC
GGAGGCATGGCCGAGCCGCAGGTGGGCGGGGTGCGGGTCTCGGCCGTGCTGACGGACAAG
AACGCGATCCTGAAGCGCTATGACCCGAGCCATCCGGACGCGGACAAGCAGGGATATGTG
AGTTATCCGGAGATCAATCCCGTCACCGAAATGGTGGATCTGATGAGCGCCACGCGCAGC
TATGGGCTGAACAGCTCGGCCGTGCAGGCGACGAAGAACATGATCAATTCGGCGCTGGAA
ATTTTGAAGGCCTGAAGCGCAGACACGAAACATTCCGGACGGAAGGCCGGGGTAAACGAT
ATCAACCGGCCGCGCAGCTCCCTTTGGCGCGGTCCTCAGCCGGGGCCAGGAGCCTCGCAT
CGCCGGATGGATGGAATCTGGCGAAGGAGAAATAGTCATGCAGTCTATTGCCGCGATTGC
TCAGGCCGTAACGGGCCAGGATTCACACATGCTCAGCAGCCTCTCGGGAGTGGGAGGCGG
TGCCTCTCCGGCGCCGTTTGCCGGCTTTCTGAAAGGCGCTCTCACCAGCATGAACGCGCT
CGAACAGCGGGCCTCGACCGCCACGCAGGGATTGTTGATGGGCACCGGCGTCGATGTCTC
CCAGGCCATGATCGCCACCCAGAAGGCCGACACGGCCTTTGAGTTCGCGCTCGCGGTGCA
TAGCAAGGCGGTGTCGGCCTACCAGCAGGTGATGAACCTGCAGTTCTAGACGCAAGGTTC
CAGGCGCAGCGCTGCGGCGGATGGGACGGACAGATCTGGATCGGACAGGACTACGGCAGG
ACTACGGCAGGACCAGGGCGGGATCAGGGCAGGATCGGAAAGCATGGCGGAGACGAAACC
ATTGGCGAAGTCCCTCGAGGGACAATTGCGCGGCGCTGCTACCGGCTTCACGGCATGGGT
ACGGCAGTTAACGCCGGCGCAGCGGATGCGCTGGGGCGGGCTCGCTGCCCTGGGGGTGGC
GCTGCTGGCTGGATTGTTCTGGTATGGGACCCGCACCGACTGGCGCACGTTGTATGCGGG
GCTGAATCCCGATGATGCCCGGACGATGGCCGGGCAGTTGACCACGGCCGGTATTCCCTT
CGAGGTTTCACCCGACGGCACAGCGCTCGAAGTGCCCGCGCCGGATCTCGACAAGGCGCG
TTTGACGGTGACGGCTGGCGGTGGCCCCAGCAGCGGCCGCATGGGCTTTGCGCTCTTCGA
CAAGCCGAACTGGGTCGGCTCCGATTTTGATGAGCAGGTCAACTATCAGCGAGCGCTCGA
GGGGGAGCTGGAGCAGACCATCGACACGCTGGAAGACGTGCGCTCTTCGCGGGTAAATCT
GGTGATGCCGCATGATTCGCTCTTCACCTCAGAGCAGCGGGCTGCCAAGGCATCGGTGGT
GCTGAGATTGAAGCACAGGACTCTGTCAGAAGAAGAGGCGCAAGCGATTCGCAATCTCGT
GGCGGCGGCCGTCGATGGACTGACTCCGGCCAATGTGGTGCTGGTGTCGGCCAATGGAGA
AGACCAGTTTGGCGCGCATGGACAGAATGCCCTGGAGTTGGCGCAGGAGCAGGCTTTGAC
GCAGCAGGTGATCGGCACGCTGCAGCCGGTTGCCGGGCTCGGCAATGTGCATGCCGCGGT
TCATATGGACTTTGACACGGCGACGACCAGCGAGACGGACGAGATTTATAACCCCAACCA
GACAGCGACGCTCTCGATGCAGCGCAGCACGCAGAGCACCGGCAGCCAGCCGGTAGCGGC
GGGTGTACCGGGCGCGGCCAGCAATGCACCCAACAGCAACGCGACGGGCAAGCCGCCTCT
GTATCCTCCACAGGCGACCGGCCAGCAGAACAGCCAGGAGGAGAGCAGCACATATGGCGT
CAGCAAGAAGATTGAGCATCGCGCGCAGGGCCCGGGCAAGCTGAACCGGCTGACGGTTGC
TGTCGTGCTGAATGAGCCGTGGGTGATGCAGGGCAAGAAGAAGGTCTGGCAGCCGCGTTC
GGCGGCCGAGATGCAGCGGCTGACGCAACTGGTGCAGGCGGCCGTCGGGTATAACCAGGC
GCGCGGCGACATCGTGACCGTCGAACAGATGCCCTTTGACACGGGCAGCGATACGCCGCT
GAGCCTTCAGGAGCGTGTGCAGTCCTGGATGCGCATGGCCTCGCCGCTGCTGCGTCCCGC
GGCGCTGCTGCTGGGCATCCTGCTGGTGGTGCTGATGGTCTTCCGCCCCATGCTCAAGGC
GGCCTCATCCTCTGGCAAGGCGTTGCCAGCCGGTGTCTCGGTCAAGGCTGTGATTGGAGA
CACCACGGCCGAGGGGCTGGCGGAGCTTCCGCAGGCCGACCGGCAGCAGTTGCAGGCGCA
GGCTATCTATGAGCGCGTGGCAGAACGAGTCAACAAGGAACCGGCGCAGTCGGCCCGACT
GCTCCAGAGCTGGATACACAGCGAATGAGCCAAGAGACCAATCCGCAGGCGCTTGCCGTC
AACGAAAAGCCCGCATCCACTGCTCCGGCAAAACCGGCTCCTCTGAAGGTGCCGGGCGTC
CGCAAGGCCGCGATTTTTCTGGTGGCCGTGGGCGATGAACTGGCTCGCAAGCTGATGCAG
CAGTTGCCGGAGAACGACGTCCAGCGACTGACGGAGGAGATTGCCGACCTGCGCGGTGTG
ACGCCGGAGGTTTCTGCCGCCGTCGTCGAAGAGTTTCACGAGATGCAGGAGACGCAGCGG
TTCATGGTGCACGGGGGCGTGGACTATGCGCAGAAGCTGCTGATCGACGCCTTCGGCAAG
CAGCGCGCCGAGGATCTGATGGCGCTGGTGCGGCGCGCGCAGGAGGCGAACCAGGGCAAT
CTCGCGATGCTCGAGAGAGTGGATCCGCAACATCTGGGGAAGTTTCTCGAAGGCGAGCAT
CCGCAGACGGTGGCGCTGGTGCTGGCGCATCTGGATCCGCGCCGGGCTTCGAGCGTGCTT
GAGAATCTGGACCCCGAGCATCGCGTAGCCGCGGTGCGCCGCCTGGCCGGGATGCGCGAT
TTTTCGCCGGAGCTGGCGCAGAAGATCGCACTCATTCTGCACCGCCGTTCTGAGAATGTG
GGCGAAACCAGCCGCAAGTCGTATTCGGGATTCAAGGCGGTGGCCGATCTGCTGAATCGC
GTGCCGGCCGATCAGTCCAAGCTGATTCTCGAGAAGATTGAAGAGGATGATCCGGAGATG
GCGCTGGGCGTGCGGAACCTGATGTTCACCTTTGAGGATCTGGTGACGGTTCCGGCGACC
AGCATGCGCGAGATTGTGTCGGCGGTGGACAAGAAGAAGCTGGCGGTCGCGTTGCGCGGA
GCACGCGAAGATTTGCGGGCGCACTTCTTCCGAGCCATGTCGTCCCGGGCCGTCGAGATG
CTCAAGGAAGACATGGAAGTGATGGGTCCGGTGCGTGGCCGCGAGGTCGCTGCGGTGCAG
CAGGAAATTCTGAATCTTGCGCGCAAGCTCGAAGCCGACGGGAAGATTGTGCTGAAGGTC
GAGGCCGGAGACGATCTGGTGATGTAGGGCTGCACGCATGCGGCTCAGAGGGAAATTGCA
GCAAGAGGACAGGCGGGCGCAGAGATGAGGAAGAGCAATACACCTTTCGGCGACGGGCCG
GGAGCCACGGCATCCCGGAAGATGGAATTTGGCCACGAGGGCTCACGGTCAGGCGCCCGG
GTCGAGCCGCTGCGGTACTTCTCGTTAGGGGAGGAAGAAGAGGCAGAGACGGCCGAGTTT
GCTGAGGCCGAGCCGGAGGCTCACTCCGAATCGGAGAAAGCGCGTGAGCAGTTGGCTGCC
AGGGAGGCCGAATGGATGGCGCGGGCCGAGGCAATTCGCAAAGAGGCCTATGCCGCCGGA
CGCGCTTCGGCCGAGGGAGAACGCGAGGCTGCGCTTCGTCAGATGTCCGGCCAGTGGGAG
AAGGCTGTGCATCAGTTCCTGGGCGAGCGCGACCGGTATTTTGCGAGGGTCGAGCGCGAG
GTCGTGGAGCTTGCGCTGGCGATTGCGGCGCGCATTCTGCAGCGCGAGGCGCAACTCGAT
CCACTGTTGCTCTCTGGCGCCGTGCGCGTTGCGCTCGGTCAGCTCGGAGAGACAACTTCG
GTCCGGCTGCGGGTGCCGGTCTCCGCGCATGCCCTATGGTCTGAGACATTGCGGCTGATG
CCGAATCTGCCGGTCTATCCAGAACTGGTCGCCGACAGCGAGATGCAGGAAGGCGATGCC
GTGCTCGAGACACGCCTGGGGCGGGTCGATCTTGGCGTGCGCGCGCAACTCAAGGAGATT
GAGCGGGGCTTCTTTGATCTTCTGTCGCATCGCGAGCCTTCGCCTGGAGTGCAGCCGCGC
GCCCATGGCCAGCATTGAGGCAGAGAGTGGAGAGCGTCCCGTGGAGCTATTGAGCAGCTA
TGCCAACCGGTTGCGCACCCGTTCCCCCTGGCGGTGGGAGGGCAAGGTCATCGAGGCTGT
GGGGCAAACGGTGGAGTCGGCCGGCCCGCTCTGCTCCGTGGGCGAGTGTTGCGAGATTGT
CGATAGCGAAGGCGAAGTGCATCTGGCCGAGGCGATCGGGTTTCGCGGAGCGAACCTCAT
CACGATGCCTGTGGAGTCAAGCAGTGGCATTCGTTACGGGGATACGGTAGCGGCCCTTGG
GGTGCAACCCTCGATCGATGTGGGAGAAGGGCTGATTGGCCGTGTTCTCAATGCGCTCGG
GCAGCCCCTTGATCGCGCGGGCTCCTTGCGTGCCACCGATGCGCTTCCGCTGGAGCGCGC
AGTCCCTCATCCGCTGGACCGCACGCCCATTCGCATGCCGTTAGGTACGGGCATTCGTGC
GATCGATTCGATGCTCACGGTGGGCCGCGGGCAGCGCGTGGGCATCTTTGGCGGCTCCGG
CGTGGGCAAGAGCACGCTGATCGGCATGATGACGCGCAACAGCGACGCGGATGTCATCGT
GGTCGGGCTGGTGGGAGAGCGTGGCCGTGAGGTGGGGGAGTTTCTGGAAGACAGCCTGGG
CCCGGAGGGACGGAAGCGGTCTGTCGTGGTGGTCTCCACATCGGACCAGACACCGCTGCT
GCGGATGCGCGCGGCCCTGGCCGCCACGACGGTCGCGGAATATTTTGCGGATCAGGGCAA
GCACGTGTTGCTGGTGCTTGACTCGCTCACGCGCTTTGCCATGGCCGCGCGCGAAGTCGG
CTTGGCCGCCGGGGAGCCGCCCACGGCCAAGGGTTATACGCCGTCGGTCTTCAGCCGCCT
GGCGCAACTGGTGGAACGTGCCGGACAGTTTCGCGAAGGCAGCATCACTGCGTTTTATAC
CGTCCTGATGGAAGGCGATGACCAGCAGGATACGCTGGTCGATGCCGTGCGATCGTATCT
GGACGGCCATGTCGTGCTGTCGCGCACGCTGGCCTCGCAGGGATGGTATCCGCCCATTGA
ATTGCTGGACTCGATCAGCCGTCTGATGCCGTCTGTGGCCTCGGGCGAGCATCGCGGCGC
GGCAGCTACGGTGCGGCGGATGCTCGCGGCCTATGCGCGGTCAGAAGATCTGGTGCGGAT
TGGCGCGTACAAGGCGGGTACAGATCCGGAACTGGATGATGCCCTGCGGACACGGGAAGC
GGTTCGCGCCTTTCTGATGCAGGATGCCGGCGAGGCGGTGAGTTTTGCTGAGGCGCGGGA
AGGACTGATCCGCCTGTCCGAAGGCATGCGGCGATGAAACCAGGCAATGCCGGAACTCTC
GAACGGCTGCTCCGAATTCGCCGGCTGATGGAGGAGATCAGCCGGGGAGAGGTGGCCAAC
CGGCGCGCCGAGCAGGCGGAGATGGAATCCCGAATGGCCGCGGCCGAGGATGCGGCGCAT
GCGGCGCGGGCCGAGGCCCGGCAGGTGTTGGCAGATGGCCCGGACACGGGGACCCTCTGG
CGGTTGCACTGCGACGACAGTGAGACCAGCCGCGAGCAGGCCGCGCGTTGGCATCATCGC
GCGCTGCACGCGGGGGAAGCGGCCTCCGAGGCCGAGGTGCTCTACATGGAGGACCGCCGC
AGGCGCATGCAGCTCGAGACCCTGCTCGAAGAGAAGGCCGCGGCCACCGCACTCGACAGG
AACCGGCGCGAGCAGCGCCAGTTGGATGATTGGTTTGGCACGCGGCGCGGCATCGAACGG
ATGCGGCGGCAAGGCACGGAGAGCAGGAGAAATGCACTGCCGGGCAGTCTGCCTGGGACT
TCAGCTTCGACCGAAGTGTGAGAGTTTCCTGAGATGCCCGAGGGATCATCGATCCCGCAA
AGGCACGGGATCAAGCAAAAATGCCTCAGCCCTGAATATTCCCCAAGAAATCCCTTCTGA
TTCCGGCACGAGTTTGGTCCTTTATCTGCACATATCCGCCGTGAAATGCCAAGCGTACTT
CCATCTCCGGGAATTTCTTCGGCGTCCGAAGGGACGGGTGTTCGTGGCCAATCCACTTCC
GTGGAGTCGGCTGGTGGTTCTAATCCTGTTGGTTTTGAAACGGTCATGACGTCGGCGATG
ACGGCGGGCACTCAGGCAGGGACGACCGCCCGCGGGGTGTCGGGGTCCTCTTCGCCGGCC
GTGCCCGATAAGACCGCGGCTCCGTCATCCGGGACACCGGCAGATTCCAGCCAGACGACG
CCGTCCGTGCCGTCAAAAGATGTGGCAGGTGCCGCCACGGGAACCACGGCCCCAGGCTCC
GAGGCGCTGAGTCATCCACAGGGGCAGGCTATCCCTGCCTCGCAAACGCCGTCTGCGATC
CAGGCGTCCTTGCAGGCGCTACAGGCAGGCGAATCGCAGACGAAGACTGTCACGGCGGCA
GATGCCAAGGCAACCGCTCCGGAGAAGGCAAAGAATTCAGAGGCGGCTGCCGCCGGCAAA
AACACAGCTCCGGCAGGGGATAAGAAGAAGTCGGGTACGCAAGCCTCGGGAACAGGCCAT
GCGGCGGGAGCCGCAATGAATTCTGCGGGCTCTGCTCCCGCGATGTTGAACCCGGCCGTG
GCTGTTGCGGTTCCCGCCGTCGCCGCCGCACAGGCGGGTTTGACGGCCAGGCAAAACGGG
CCAGGGGGAATGCGCACGCCTGCTCTGTTCTCCAGAGACGGTAGTGCCTCCCCCGTCGCA
GCCGGCAGTCTGGCACCGAAAAGTCAGACGGCTACGGCCGCTACTGGCCAGTCTCTCCTC
CGCGATTCAGGTCAGGCTTCAGACTCGAAGGCAGTGCCGCCCAATGGAGTGCATGCCTCT
TCGGTCGAAGGGAAAGCCGCAAATAAAACAACTGTACCGGCGGGTATGGTGCAGGCATCG
GATCCCAGCCTGCAACCGGCCGAAGCGGCGCTCCCGCAATCAGAAGGCGCTGGCAATGCT
GGCGCCGTTGCGGATGCTGGCGCCGTTGCGGATGCGGGTGCCGTTGCGGGGCCAGCGAAG
GCGCTGTCTGCCGCGCTGATGTTGACGGGTAGTAGCGGGGGATTATCCGGTGCGGCGGCG
CATGGCGGTAAGCCCGCCGATAAAGTTGTGGCAACGGGCGGACTCGTCTCTTCGCTCGCT
GTCTCCGGCGCGCCGATGACGGCGCTGCATCCCGGCGCGGTGGCGACGCCAACCTCGCCG
CAAGGCTCCGGCGGGGGCGGCAATCCGGCTCCGGTGGCGGTGAGCAATCCTTATGCGCGG
CTCGATGAAGCGAGCGCCCCGGCGGTGCTGCATGCGAGTCCGCAGCAGATGACGGTTGCC
GTGCACGATGCTTCGCTCGGCAGTCTGCAGGTGCAGGTGCAATCCGTCAATGGACAGCTT
GCCGCCAGCCTGGCGACGGCGACTACGGCCGCGCATACGCAGTTGAGCGGACATCTGGCT
TCGCTGTCCGGTTATTTGCATGATCAGCGCGTGGACGTGGCGCGCGTGACGGTGGCCCCG
CAGAGTTTCTCCGGCCAGCCGGGCAACGGCCAGGGCGGCGGTCCGCAGAGCGGAGGCAGT
GGCGGTCAGCCGCAGCAGCAAAGCTATGCGCCTCCTGCGTCTATGCCTCTCCGCGGGCCG
CAGTCGCGAGTCTCTGCCGGGAGTGCACCGGCCTCGGCGGCATCCCCGCGCGCAGCAATC
AGCAGCGCTTCTTCGATCGATCTTCACGCCTGAGGGCAGAAAGGAATGATTCATATGCAA
TTGCCAATGCTGGGAGGATTGCTCTCCAAAAAGGAAGCGCCGGGACAGGCGTCCGCAACG
TTGCCGCCCTCTGTGGGCAAAACGTCGGCCGAGGCCACCTCGGGCAGCGGCGGCTCCAGT
GGCTCGGGGAGCTCCGGCAATTCCACCGCAACTTCGGGGATCACCTCCAACGATTTCCTG
ACGCTGCTGGTTGCGGAGATGAAGAATCAGGACCCCACTTCGAACACGGACCCGAATCAG
TACATCGATCAATTGGTACAGGTGAACAGCCTGCAGCAGCTGATCTCCATCAATCAGGAG
CTTGCGCCGTCGAGCAGTACGCAGAGTTCCGGCTCGGGCTCAGGTTCCGGCTCGGGCGCA
TCCACCCCGCCAGTGGCCGCCTCGCAACCGGCTCGGACTCCGGCGGTTTCTGCGGGCGCA
GGGCTGGCCGCGCGGCGCGGCGTGCCGTCCGGGGCGGTCTCAGCGCAAGCACAGATTGCG
GCCAGCGCCGCGCGGGTCGCCCAGGCATTGACTCCCCCGGCCGATGCCGCCGGAGCGTCC
GATTCGGGCAATACGAATGCCTCGCAGATACGAAAGTTTTCTCTGGCGGCCCGGGGTGGG
CTTGCCATGCAGCCGTAGTTTCGACCCTAACCGCTGAAGCCGGACCCGGCCAGGCATGAA
CCAGGAGGAAGTATGTCATCTTTTTCAATTCCACTGACCGGTTTGGAGGCGTCTTCGACT
TCGCTCGACACGATTGCCAACAACCTGTCAAACATGAACACCACGGCGTTCAAGAGCCAG
CAGGCGAGCTTCGGCGACCTGTTTTATCAGCAGATCGGCAACTCGGGCAGCGGAGACCCG
CTGGAGGTGGGCGCTGGCGTGCAGGTGGCGGCGACCAACACCAACTTTACCCAGGGCACG
GTCTCTGAGACTGGCAATGCCACTGACGTGGCTCTCAACGGCAGCGGGTTCTTCGTGGTT
CGTAACAGCGATGGCACCCCGGCCTACACGCGCGACGGGAACTTTACCCTTACTTCCAGC
GGCGATCTGACCACGCAGGGAGGCCAGGCGGTGATGGGCTATCCGGCTGCGAACGGCGTG
GTGAATACCAATTCCGCTCTCAGCCCGATTCAGATTCCGGTGGGCCAGGTGGAGCAGCCG
CAGGCGTCGCAGAAATTTGGTTTAACGGCCAATCTGAATTCTTCAGCGGCGGTGGGCACT
AACTTTTCGGCGACCGTGCCGACGTATGACTCCCTGGGCCAGACGCAGGACGTCACGGTC
AACTTCACCAAGACCGCCACTAACACCTGGAGTTACAGTCTGGCGCTTCCGGCCGGGGCT
TCGACCGGAGGCACAGGGCTGACGGGCACGCTGCAGTTTGACAACAATGGCAACCTGATT
TCGCCGGCGGCGAATGTGAGCGGCATCAGCTTTACCGGGTTGACCGACGGCGCGAGCAAC
ATGAATCTCAACTGGAATCTCTACGGCAGCAACGGCACTTCGACGATCTCGCAGGTGGAC
ACGACCTCAGGCTATTCCGGAACGACGACCGACGGATATCCCAGCGGCCAGTACACCGGC
TTTACCATTGGCGCCGACGGCACGGTCTCGGCACAGTTCAGCAACGGGCAGACCCAGGCG
GTGGGCCAGCTTGCCCTGGCCAGCATCACCAACGAGCAGGGACTGCAGCTCGATGGCGGC
AACCTCTACCAGACCACGCTGGCCTCCGGCAGCGCCAGCATCGGCCTGGCTGGCTCGGCG
GGCCTTGGAACCGTGCAGGATTCCGCGCTCGAAGGCTCCAACGTCAACATATCAACCGAA
TTCTCCAACCTGGTGGTGGCGCAGAACGCCTATGAGGCCAGCTCGAAGGCGCTGACCACC
TTCGATCAGGTCGCGCAGGACACCATCAACATCATTCACTGATTGATCTGAGGCTTCTGA
CAGGCGGCGCAATCCCTTTTGGGGGTTGCGCCGCAGCTTGCGTTGTTTGGCCTCATGCTG
CCCCCGCTGGCTGCGCAAATGCCACTCTCTTTCTGAGAGTTCTCTAATCTTTTCTCCCTT
CCTTCGGTCCCATTCCTGCACTTAGCTCCAGTGCATGGCAACCAACACGACAACAGCTCT
GGAAGAAACCACGTCCTCGACGGCGCTTCTGGCTCCGGCGCAGGGAGACTCCCCGCTCGA
GGCCGAGGCGGAGACAGCCTCTCTGAGTCTGCGGCGCACCATCGAGGAGCGCGTGACGCA
GGCTCCTTTGCGTCTGGAGATTCGTCTGCCTATTCGTGGCTTGCGGGTCAAGGATGTTCT
TGCGCTGCGCAAGGGCGCGATCTTTGAGACGCAATGGCCTGCGGACGAGGACATTCCCGG
CGATTGCGGAGGCCAGCAACTGGTCTGGGCGGAGTTTGAAGTGATCGACAAAAAGCTGGC
AGTTCGCGTGACGAGGCTTGCATGAATACGCTCACTCATTTTGCGGTGCGCGCCCAGGCG
CGGGAGACTTCGCGTGGCACGCGGGCCAATCCCTGGACTCCGCCGGTCTTGCAGCAGACG
GGTTTCTGGTGCGAGGTGTCGGTCAAGGCGGAGCGATGGCTCCGCTGGTCGATCGAGGCA
GGCCGGGAACAGATCGGGCCGCTGCTGCGGAAGCTCTGGAGAGCCGCCTGGCGCTTGCGG
CGACAGGCGGGCGACGGTGCGCAGAGCTGGATCAAGCTGCGCCTGCCGGGAGCAGCGATG
GCCGCGCGCACGCGGCAACTGGCGGTCGAAGAAAGGCTGACACTCGGACCCAAGCAGCAC
CTCTATCTGGTGCGCTGTGGCGAAACGCGTTTGCTCGTGGGCAGCGCCGGCGAAGGTGCT
TTGCAGTGGATGGTCGTGCCGGCGGAGCAGGCTGCACTGGATTTCGCGGAGACGCCGAGC
GCCTCGGCGTGCGTGAAAGCGCCTGCACCGGTCGCGGGCAAGGTGGCGCCCCGGCGCAGA
GCCGCGCCGAAATCTGCCGCAAAGCAGGAGGGCGCGCGATGACACTTCTGCTGCTTGCTG
CGGCATCTCCGCTGCCCGGGCTGAATCTGCATCTGCCCGGCAATAACTCGCTGCCCTGGA
CGATCGTGATCGTGCTCACGCTGATCACGGTGCTGCCGGCAATTCTGATCTCCATCACGC
CGATGGTGCGTCTGCTGGTGGTCTTTCATTTTCTGCGCCAGGCGCTGGGCACACAGACGG
CGCCGAGCAATCAGGTGTTGCTCGGCTTGGGGCTGATGATGACCTGGTTTCTGATGCAGC
CCGTGCTGACGCAGATTGACCAGCAGGCTGTGGAGCCGTATCGCGCGGGGCAGATCAGCG
GCATGCAGGCGCTCGAGCGGGCCACCGCGCCGCCCAAGGCGTTCATGCTGCGCTATGCGA
GCGAGAAAGACCTGGAGTTATTTGCCGCGGCCTCGATGGTCAAGCGCCCGGCCACGCGTG
CCGATCTGCCGCTGTCAGCGGTGATTCCGGCCTACATGCTCTCAGAGTTGAAGGCCGGCT
TTGAGATTGGCGCGATCCTCTTTCTGCCTTTCCTGCTGGTGGACATGGTGGTGGCCGCGA
TCACCACTTCGATCGGCATGTTTCAGTTGCCGCCCGTGGTGATTTCGACGCCTTTGAAGA
TTCTGCTTTTTGTCATGGTGGACGGCTGGCACCTGCTGGCGGCCTCGCTGCTGAAGAGTT
TTTAACCGGAAGAGAAAAGGAGCGATCCATGGGACCAGACCAGGTGACCGATCTGATGCG
GCAACTGCTGCGCGAAGCCATGCTGCTGAGCGCTCCGGCTCTACTGGTGGCCGCGGCCGT
GAGCTTCGTGCTGAGCCTGTTGCAGACATTGACTTCCATTCAGGATCAGACCATCTCGAC
TGTTCCACGTCTTCTGGCGACGACTGTCGTGCTGCTGGTCGGTGCTCCGTGGCTGCTGCG
CCACCTGGCCGGATACACGCTCGAATTGTTTTCCAACTTCCATCGCTATCTGGGAGGAAG
TTGACGTGATGCTGCCGCTCCCTCCGACGTGGCCTCAGTATCTCTCCGCGCTGGTGCTGG
TGATGCTGCGCGTGAGCGGGCTCATGCTTTTTGCGCCGGTTTTTTCTTCGACTGCGATTC
CGCCGCAGGTCAAGGCGGTCTTCACCCTGGCTGTCACGGTTTGCCTGGCCCCGGTGGTGG
CTGGGCTGCCGCACGCCGATGCCAGGCTCGGCCCGCAGGAAATTCTCAGCGAGTTGGCGG
TGGGGCTGCTGTTTGGAATCTGCCTGCGGATGCTGATGGAGATGCTGACCTTTGCCGGAG
ATCTGCTGGGCATTGCCTTCAGTTTTTCGCTGGTGAACCTGCTGGATCCGAATGCACCCG
TGCAGGTGCCCCTGATGGGCCAGTTCTTCAGCCTTCTCGGCACCCTGGTGCTGTTGAGCA
CGGGGCTTGACCGCACGATGATCGCCGCGCTGATGCGGACCTTTGCCGTTGTTCCGGTGG
GCAGCTTTGTATTGAGCGCGAAGACGGCATGGGCGGTGGCGGAGATGGGCACAGGCCTGT
TTCTGGCCGCGCTGCAATTGGCTGCGCCCGTGATGGTGGCCACGATGCTGGTGGATTTTG
CCGTGGGACTCGCCGCGCGTCTTTCGCCGCAGTTGCCCGCGTTGTCTCTGACGGTTCCAG
TCAAGACGATGCTCGGCTTCGTGGTGCTGATTGGGTCGCTGGCCTTGTGGCCGGAGTTCA
TCGAGGCAAGGTTTGATGCGCTGCTGAATACGGCGGCGGTGCTGCTGCACGCCGCGGGAG
CGCATGGATGAGCGGAGAGCGCACAGAAAAAGCCTCTCCGCGCCGCAAACAGGAGGCGCG
TGAGAAAGGCGACATTCCGCACAGCCGGGATCTGACCTCGGCGGCGGCCATGCTGGCCGG
CACGCTGGTGCTCGGCTGGGCGGGACCGATGTGGGAGGCGCGCTGGGCCGGCAGTTACAG
CGAGATGCTCGATCTGAGCCAGCCTCGCAGCTGGCTCGATGGGCAGATGGTCGAAAAGAT
GCTCGCCATTCGCGCGGCCATGATGACGGTGCTGTGGCCGCTGGTGGTGATGTTTCTCGC
CTGTTTTGCCGCCGCTGTGCTGGCCGGCGTGGCGCAGGGTCGGGGCGTGCAGTTTGCGGG
CGAAGCCATTGCGCCGAAGATTGAGCGCCTGAATCCGCTGACGGTGCTCCAGCAGACCTT
CTCTTCGCGGGGCTTGACCCGCATGCTCAAATCGGCGCTGCCCGTCGCCGCGCTCGCATG
CTTTGTGGCGGGCAAGGTGCGCGAGCAGACGGCGATTCCGGTCTTCAGTCTGACGCGGCT
GCCGAGCCTGTTTACGTCGATGTACAGCCTGATGGTCGCCGCGGCGGCGGTGCTATTTGT
GTGGTCGGCCATCGACTACGCCGTGGAGTGGTGGAGCTGGGAGCAGCGGCTTCGCATGTC
CAAGCAGGAAGTGCGCGAGGAGTTCAAGCAGACCGAGGGCAACCCTGAGGTGCGGCGCAG
GATTGCATCGATCCGGCGTCAGTTGCGGCGCAAGGCGCTGCGCGCGGATGTGAGCCGGGC
CTCGGTGGTGATCACGAATCCCACGCATTATGCCGTGGCCCTGCAGTTCAGCCTGGAGTT
GATGGAAGCTCCGCGTGTGCTGGCCAAGGGGCGCGACCTGCTGGCCGAGCAGATCAAGCA
GGAGGCACGCTGGGCCGGCGTTCCGCTGGTCGAGAACCCACCTCTGGCGCGCGCCTTGTA
CCGGCAGGTCGAGGTGGGCCAGTCGATTCCTTTTGCGCTGTACGCGGCGGTGGCCGCCAT
TCTTGCGTGGCTCTACCGGCGGGACATGGAAGAGCGCCTGCGCCGGCAGCAACAGCAGGA
GGCCGCGCGGGCCAGGACGCAGGATTTCTCGACGCAACGAGAAGAGGCACAAGGAATGGG
GACGCAACCGGCCTCGCAATGGATGCGGGAACCGGAGAGTCCGTCCAGGGTGCAGATGCA
GCAAGACCCAACGATCGATAACGAGGAGAACTTATGAGTACCGCAACTCTTGCCCCCGCG
CCCGCGGGCGCGCCAGCCGGATGGAAGAAGACCGCCAAGAGTCTCGCTCTCCCGGTGGGT
GCGATCAGTGTGATTTTTGTCATGCTCGTGCCGGTGCCGGCGGTGCTGCTCGATCTGCTG
CTGGGGCTCTCGATGGCGACGTCGGTCGTGGTCTTCCTCGCGGCGGTGCAGGTGCGCAAG
GCTGTGGACTTTTCGGTCTTTCCCACGCTGCTGTTGTTGCTGACCCTCTTCCGGCTCTCG
CTGAACATTGCATCAAGTCGCCGCATTCTGCTGCATGGCAGCACGGGCACGGCGGCGGCA
GGCAAGGTGATCGAGGCCTTCGGGCAGTTCGTGGTGGGCGGCAACTATGTGGTCGGTTTT
GTGCTGTTCATTGCCCTCATCGCCATTCAGTTTCTGGTGGTGAGCCACGGCGCGGTGCGC
ACGGCCGAGGTGACGGCCCGCTTCACGCTCGATGCGCTGCCGGGTAAGCAGATGGCCATC
GATGCGGACATGAATGCCGGCCTCATCAATGAGGCCACGGCGCGGCAGCGCCGCCAGGCG
ATTGCGCAGGAGGCGGAGTTCTACGGAGCCATGGACGGCGCGGCGCGCTTCAATCAGCGC
GACTCGCTGGCGACCATTCTGATTACGACCATCAACATTGTCGCGGGTCTGCTGATTGGT
ACGTTGCAGCATGGCGTGGCTCTCAGCCAGGCCGTGAAGACCTACACCATTCTGACGGTG
GGCGACGGTCTGGTCACGATGATTCCGTCGCTGCTGGTCTCGGTGGCCGGAGGCATTGTG
CTGACGCGCGCCTCTTCGGCGGGAGCGCTCGAAACCGAACTGGGCGCGCAGCTCTTTCGC
AAGGGCACAACGCTCTATATCGCCAGCGGCGTGCTGGGCGCTCTGTGCCTGGTGCCCGGG
CTGCCGAAGCTGGCCTTTCTGGTTCCCGCCGTGATTCTGGCGGGGATCGGGCGCACCGTG
ACCAAAGAGCAGCCGGCGGAAGAAGCAGCAGAGGAGGCCGGCAAGAAGGCCGATCCGTCG
CGTGCCGACAATCTGGACAGCGTGCTGAAGGTCGATGATCTGAGCCTCGAGATCGGCTTC
CAGTTGATTCCGCTGGTCGATGAAGCGCAGGGCGGCTTGATGCTCTCGCGGGTGCGGACG
CTGCGGCGGCATCTGGCCGGGGAGCTGGGCTTTCTGGTGCCGGCCGTGCATATCTCAGAC
AATCTGCGCCTTAAACCGCGCGAGTATGTGGTCTCGCTGCGCGGGCTGGAGATCGGCCGC
TGGCAGACGGAGGCCAATCAGTTGCTGGCCGTGAGCAATGAGGCCAGGCCCCGGCCTATG
CAAGGCAAGGAGGTGCGGGAGCCGGCCTTCGGCGCGAACGCGCGCTGGATTGCGCCGGAA
CTGGAAGAGCAGGCACTGGCAGCGGGTTATTCGGTGGTGGATCCGGCGACGGCCATCAGT
ACGCATCTGGCCGAGTTGATCCGGACGCATGCGCATGAGCTGCTGTCGCGCGCCGAAACC
AAGCGGCTGCTCGACACGCTCAATGAGAGCCATCCCAAACTGGTCGAAGAGCTGGTGCCG
AAGGTCATGTCCCTCGGCGAAGTGCAGAAGGTGCTGCAGCAGCTTCTGCGCGAGCAGGTT
TCGATTCGCGACCTGGGCACGATTCTGGAGACGCTGGTCGAGGTAGCTGCGCAGGGACGC
GGTTTGCCTGCGATGGTCGAGGCCGTGCGGCGCGCGCTTGGCCGCCGTTTGACACAGAAG
CTGCTCGACTCCGATGGAAGCCTGCCGGTGATGGTGCTCGAGCCGGCGCTCGAAGAGGCG
CTCATTGCGGCTACACAATCGGAACCTCCGACGGATGCTCTGCTCGATCGCCGGACTCCG
GCCAGTGCGCAGCTCTTCGCCCGGATCTCGGAGTCTTTGAAAAAGCTCAGCCAGAACCAC
CCCTCTTCGGCCCTTCCGGTGCTCCTGTGTCAGAGTCCGGCGCGCTATTACCTGCGCCGG
TGGCTCGAGCCGGTTTTTCCGCGCATCACGGTCTTGGCTCCGCCTGAGATCGGTCCTGAG
ATCCGGGTGCATTCGATCGGCGTGTTGCGCGGCTGAAGCCGGTGACCGGGTGTACAGGAA
GCGCGGGGCGGACTCAATGAAGAGCAGGAGGCCAGCAGGAGCAGTCATGAAGAGAGAGAA
CGGGATGAGCGGGAACAGGGGAGACCACCGGCGTGAGAGTGTACCGCTTGTGCCGGTGGC
GGCGGAGCTGGCCAGAGCCGGTCACCAGGCATGGGAGCCGCAGAGTGGTGCAGCGCCGCT
GCACGGGGAATTTGAAGGCCAGGACGAGTCGCCGGGCCACGCAGAGTCTCAGAGTCACAC
AGAGCCTCAGAGCATGGCGCCACTCAACGCCGAGCAGGAGCAGCAGTTGATGGAGCATCT
TCCGACGGTGCGCTATCTGGCGCGGCGCATTCATGAGCGTCTGCCGCACCATGTCGAGCT
CGATGATCTGGTCAGCGCCGGCGTGGTGGGGCTGCTTGATGCGATGCGCAAGTTTGATCC
GGCCAAGAAGGTCCAGTTTCGCAGTTATGCGCAATTCCGGATTCGCGGGGCCATTCTGGA
CAGCCTGCGCATGCTCGACTGGAGCCCGCGGGAGCTGCGCCGCAAAGGCCGGGCCGTCGA
AGAGGCGATCCGGGCCGTCACCGCGCGGCTCGGGCGCGCGCCGCAGGAAAGTGAGGTCGC
AGGGGAGATGGGACTTCCACTGCACGAGTATCAGCAGCTGCTGGGGGAACTGAAGGGGTT
GGAGATCGGCACGCTGCATGTCGAGCGCTCGGAGGATTCGGGCGAGGAGGAGCTGGCCTT
TCTGCCCAATGACCCAGAGGATGATCCGCTCTTCCGCTGTCTCAAGGGAGAGATGCGGGA
GCGGCTGATGGCCGCGATCGATGCGCTTCCCGAGCGGGAGCGGCTCGTAATGACCCTCTA
CTACTACGAAGAGATGACCATGAAGGAGATTGGCCTGACGCTGGGCGTGGTCGAGTCGCG
AGTGTCGCAGATGCACTCCTCGGCCGTTCTGCACTTGCGGGCGCTGCTCGGCGGAGGAGG
CCGGAAGCCGATGGAGCATGGACGCAGCCGGGCGGCCGCAGGCTCTCGCGGGTCTTCGGC
CAAAGGAAAGATGACTCAACCGGCGGCGCATTCCTAGCCTGGGCTGGGCGGAACAAAGGG
ATCGAGAGGAAGGGAGAGCAGAGTGAAGGCGTTTTGGGATATCTGGAACCGCGAGTTTGC
GACGGCAGCAGCCGGCCGGATGGGACGGAAAGAGGGGGAGGTTGCCTGGTCCGCGGCGGA
CGAATTGCCTGCCGCACAGGACACGCTGGCCGTGGTGCTGCGATGGGATGAAGCGGGCAG
GTGGCGAGGTTCGGTGACCCTGTTGGCTTCGCGCGCGGAAGTTGCCGCTCTGCTCGCGGC
TCCTGGCACGGCTGAGGACGGCACGGTGTCTTCGACGGCTGCTCCCGGAGACGAAGAGCT
TCCGGCGCGCTGGATCGACTGGCTGCAGGATGTGCTGGCCGCGATGCCGATGGCGGAGCC
ACCGGCTCAGATTGAGCCGACGGCCCGGCCGCAGGGGGTTCCGGTCACGCCGTATGTTTT
GCGCGCGGGCTCGCTTGCTGTCCGGATGGCCATGATCTGCGAGCTTTCTGAAAAGGCCGC
AAAGGCTCCTGAAACGGCCGCGCGGCCAGCGCCTGCCTCTTCCGGTCAGCCTTCCGCCGC
CGCGAGTCCGGCATCTGCGGCCAATGTGGATCTGCTGCTCGACATTGAGGTCGATGCTTC
GCTGCGTTTCGGATCGCGGGAGCTGGCGATTCGAGAGTTGCTCGAGACCGGCCCCGGAGA
TGTCCTCGAACTGGACCGCCACATCACCGATCCGGTCGATTTGGTGGTGGGCGACAAGAT
CGTGGCGCGGGGAGAAGTGGTTCTCGTGAATGGAAATTTTGGTTTGCGCGTCACCGAAGT
CGCGGAACCGAAGAAGTGCCTGGAGAGTGTGCGATGCCTGTTTTGAAGAAGCGGAACGAG
AGCGGGAATCTTCGAGTCGAAGAACGTCCGGAGGCGGCGTGGAGTCATCGGAGCGAGGCA
GAGCCTGCATCAGGCGCTCCCTCGCAAGGCCTTCTGCCGGTCTGCGGCAACGAGCGCTGC
CGCACGAGCTGGTTGAAGCTCTGGAGGCGCCGGTTAACCCCTCGCTTCGAGGGGGCGTGG
GCCTGCAGCTCGCAGTGCCTGGAGGAAATGGTGCGCTCTGCCATGAGCCGGGAGGCGGCG
GCGCACGCACAGGAGATGACGGCTTCTGCGGCGCACCGGCATCGCGTGCCTCTGGGGCTG
ATGCTCTATTCGCAGGGGGTGATCACCCAGGATCAATTGCGAACCGCGCTCGATGCCCAG
AAGCAGGCGGCCCGGAGCGATCAGCCGCAGCGGCGCATCGGACGCTGGTTGATTCAGCAG
CGTAGCCTCAACGAATTGCAGCTGGCGCGCGCCTTGAGCGCGCAGTGGAATTGCCCGCTT
TATTCAGCCGAACGGCTGGACGTCAAGCAGGCCGCGCAACTGCTGCCCCGTCTTCTGGTC
GAAAGCTCGGGCGGGCTTCCGTTGCGCCGTTCGAGCAGCGGACGGCTGCTGGTGGCCTTT
GAGGAGCGGCTGGATCATTGTGTGAGTCTGGCGCTCGAGCGCATGCATGGTCTGCCGGTC
GAGGCGGGCGTTATGCCCTCGTCGGAGTTCCGGGCCGCGCGCGCTGATCTGATCGCCGCA
AAGTTCCCGAAGCTTCGCCTGATCGAGGTCGCGAACCGCAATGTGCTGGTGCGGGCCATG
GTCAAGCGGATGGAAGAATTCCAGCCGCTCGACGCCGCTCTGGTCCGCGTGCATGAGTAT
TTCTGGTTGCGCATGTGGCGCACGCTCGAGCACGACCCGGAGAGCGCGGAGGACCTGCTG
GCGGTGGAGTCTGATTTTGCCTGATGCAAGTCAGGACGGCACTGCCTGAGTTTTCTCCAA
GCTGCGAGTCGCGGCTCTGGACCCCCAAATGCAGATGTCGTTGAGCGGCGCACCCGGTGC
CAACAGGAGGAAGACAGGATGGAAAGTGGTTATTACGCGGCGTTGACGGGACTTCTGGCG
CGAAGTCAGGCGCTCGATTCGGTGGCCAGCAATCTGGCCAATGCGGGCACGGCAGGCTTC
CGGGCGCAGCAGGACTATTTTCGCGATGTTCTGGCCGGCCCGCGGGCCAATGATTCGCAG
CTCGATCAGACGGTCGACAATTATGGTGTGCTGGGTGGCACCTTGCTCGATCTCGCGCAA
GGGCCCATCCAGGCGACGGGCAATCCGCTGGACCTTGCCATACAGGGCGGCGGATTCTTC
GAGGTTCAGACGCCGAACGGGGTGCGCTATACCCGCGACGGCCGGCTGGTGCGCTCGACC
AAGGGCGTGCTGATCACCGGCGACGGCGATCCCGTGCTCAACGCCAAGGGCAAGCCGATC
GTGCTGCCCACGGGGCGGCCGGTGATCGGCGAGGATGGCACCATTTCCGTCGACGGCGCC
ATCGCTGGCAAGATTGCGGTCTTTCAGTTTGCCGGGGCGCGCGATCTCGAGGCCGAGGGC
GTGGGCCTCTATCGTCCGGTGGGCAAGGCCAAGCCTGCGCCCGCCACCGGCTTCACTCTC
CGGCAGGGGGCGCTCGAAGGCTCCAATCAGGATGTGATTCACGGCACGATGGACCTGATC
TTCGTCCAGCGCCAGGCCCAGATGATGGAGAAGGCTCTGAGCATCTTCTACAACGACTTC
AATAAAACCGCGACCCAGGATCTACCGAAGGTATAGAGGCCTGCCCGAAGGTGTAAACCC
TCGGGCAGAGACGCCAGCATCCAGCAAGGCAGGAGACAAAGATGATTCGAGCACTTTACA
CGGCAGCCAGCGGCATGAGCGCACAGCAGATGAACCTGGATACGATTGCCAACAATCTGG
CCAACTCGTCCACGGTTGGTTTTCGCGAGCGGCAGCTTCAGTTTCAGGACATGATCTACC
AGAACCTGGTGACCCCGGGCGCGGCCCAGAGCCAGCAGGCCGTCTCGGCGGGTCTGCAGA
TTGGCCTCGGCACCAAGTCCGCGGCAACGGAGCTGATCATGACGCAGGGCGATCTGAACC
AGACCAACAACCCGCTCGATCTGGCCATTCAAGGGCAGGGATTCTTTCAGGTGCAGAGGC
CTGACGGAACTCTGGCCTACACACGCGCCGGCAACTTCTACCTGAACAATCAGGGGCAGG
TTGTCGATCCGCAGGGAGATCTTCTCATTCCGAATATCACGGTGCCGCAGAATGCCACGG
CCGTCACCATCACGCAATACGGCGTGGTGAATGCCACGCTGCCCGGGCAGCAGAATCCGC
AGCAGCTGGGGCAGATTCAGCTGGCCACCTTTGTGAATCCCGGCGGCCTCGAAAGCACCG
GGTCCAATGACTATCTGGCGACGCTTTCCTCCGGCAATGCGGTGCTGGGCAATCCCGGCG
GGCAGCAGGGCCTGGGCACCTTGCAGCAGGGGTATCTCGAAAACTCCAACGTGGATGTGG
TCGGCGCTTTTGTGCAGATGGTGCTGGCCCAGCGCGCGTATGAGAGCAATTCCAAGGTCA
TCAAGGCGGCTGACGGCATGTACAGCGAGGTCAACAACATGGTGCAGTAGCAGCTTTCAT
CGCGTCCACGTGAACGAAGCCAGAAGAGAAGCCAAAAGTGAAGCCGGGAGAAGGGAAGGC
CATGAATCCGCCGTTTGGCCACACAATCGCAAAGGTAAGAGTTCCTGTCCGGAGACGGCT
GGGGATGGCATGCTTTCTTCTTGCCATTCCCGTTTGGGGTGGTACGCTTCCTCAGTCCGC
AAAGACACCGGGCCTGGCCCGCACAGGCTGTGTTCATGGCAGCCGCAGGGTCGGCACTTT
AAAAGATGCGGCGCTGGGCCGCGGTTGGGCGGTGGTTGTCAACTGTGCACATCCCGCATG
GCCCGCGCATCTGGAGCCGGTCACGGAGTGGAGCGCCCTGCCTCCGTGGGTGCCGGCTGG
CACTGGAATAGAAGTGCGGACTGAAAATGGGCACGTGAGCATGCATCTGTCTGGCAAGAC
CGTTATGCCAGGACGTGTCGGAGACACGGTACAGGTGCAGCTTTCAGGAGGCTCCCGCGT
CGAGGCCAGGCTCGAAGGGGCCAGCGTGGCGGCGCTGGTTCCCCGTCATCATTGGGGGCA
ACTGTGAACCGGCAAGCGTGGGCAAGCCCCTTGGGGCCGGCATGGGTCTGCGCGATCCTG
CTGACGGTGCTGGCCGCGACGCCGGCCCTGGCAGGGAAAGCGAAACGACGCTCTCCGGGG
GACCATTCGCCGCCGGATATCGCCTTGCGCAAATATATTGCCGAGGTCGAGGCCGAGAGC
GCAGCGGAAACGCGCACGCCGGGCGCCATCTGGAGCAGCGATGGGCGGCTGACGCAGCTT
TACTCCGATGTGCGCGCCGTCCATGTGCATGATCCCGTTTCCGTCGTGGTCTCCGAGAGT
CTGGCGGCGTCCACCGATGGCACGGTGAAGGACTCGCGTTCCAGTTCCGCGAACTCTCAG
GTTTCTTCGCTTTTCGGCGCGCTTCATGCCGGCAATGCGCTGAACAATCTGGTGAACCAG
GCCTCCGGGTCCACGCTCAATGCGCAGGGGGAGAGTGTGACCAGCTCGAGCCTGACCACA
ATCTTCGGCGGGGAAGTCGAGGCGGTTTTGCCGAATGGCATGATGGTGATCCAGGCCGTG
CGGCAGTTGACCTTCAGCCAGCAGACGCAATTAATCACGCTGCGGGGACTCATCCGGCCC
GAGGACATCAATTCGCAGAACCAGATTCTGTCCACCAATATCTCTGATCTGGAAATTCAG
GTGACGGGCAAGGGAATCGTCAATGACGCAACCCACCGCCAGAACCCGGTCGTGCGCTTC
CTCGAACGGCTGGTGGTCTTCTAGGGACGCAAATCATTCGGGCAGCGGCGCCCACTACAA
GAAGGAGTGAGAAACGTGCGAGGAATCTGGACAAAACGGATCGCGCTTGGAGTGTGGCTG
GCCACGGCGGTCTTCGCCCATGCGGCAGACGTGTCGAGTCCATCCGATCTCTCGCCTCGT
CTGGCGCGGGTCAAGGATGTGTCCTCGGTCGAGGGCATTCGCGACAATCAGTTGATCGGA
TACGGCATTGTGGTGGGCCTGCATAATACGGGCGATAGCTCGCAGACGGTTTTCCCAGTG
CAGACGCTACTCTCCACCTTGCAGCGGATGGGCGTCAACCTGCAGGGAAACTCGCTGGCC
TCGACCATGCAGGTGCGCAACATGGCGGCGGTATTCATCGCGGCCACGCTGCCTCCGTTT
GCCGAGCCCGGCACGAAACTCGACGTAACGGTCTCCTCGGCCGGCGATGCGCGCAGTCTC
GAAGGCGGCCTCCTGCTGATGAGTCCGCTTTATGGTCCCGATGGCCGCATCTATGCGCAG
GCGCAAGGCCCGCTGGTCCTGGGCGGCTATTCGGTGCAGGCCAATGGAAACTCCAAGTCG
GTCAACGACCCTACCACCGGAATCGTACCCGATGGCGCAATGGTCGAACGCGCGGTGCCG
GTGGATCTGGCGGATCTGAGGCCCCTGACTCTTCTGCTGGACAACGCGGACTTTCGCACC
GCCGAGCAGATGGCCGATGCGATCAACCACTCCCTCGGCAAAAAGGTCGCGACCGCCGTC
GATGGCCGCCGTGTGACGCTGACGACCGCGCCCGGAGAGGATATCGCGGCTCTGCTGGCC
CGGGTGCAGGCGGTCGAAGTGCAGGTTTACCCCAAAGCCATCGTCGTGGTCAATGAGCGC
ACGGGCACCGTGGTGATCGGCGGCCAGGTGCGGCTGCAGCCGGTGACCATTCTGCATGGC
GGCCTGACCGTCACCGTGCAGAGCCACCTGGAGGTTTCGCAGCCCGGACCTTTGAGCAGC
GGCACCACTCAGGTGGTGCGACAGACTACCATCAATGCGCAGGACAAACCCGCCAACCAG
ATTGTGCTGAAGAATGGCGCTACTGTGCAGGATCTGGTCGCGAGCCTCCAACAGATCGGC
GCGACGGCGCGCGATATCATCTCGATTCTGCAGGCCATGAAGCAGGCCCAGGCCCTCGAA
GCCGACCTGGAGGTGCAATGATGCAGGCCATTGCATATGCGCGAAGCGCACAACTGCAAC
AGGCGGATTCCCCGTCCGGCGGACTCGATCCGCGTCTGAAGCCGGCCGCTCATGCCTTTG
AGGCCAGCCTCATGCAGGAGCTGTTGAAGCCGATGGAGAAGGACCCTTTGTTCTCGGATT
CATCCGCGAGCGGCGGCGGACTTGATGGCGGGGGGGCTGACGCCGGCATGGACACCATGA
GCAGTCTGAGCACCCAGGCGCTGGCGCGGGCTCTCTCCGATCATGGCGGACTGGGCCTGG
CGACCGAGGTTCTTCAACAGGTGCAGGAAGAAAAGATGCGCGAAACGCACACCGCGGAAA
GCGCACAGGAGAAGGCGGCTGCGGCCGAGACTGCTCTGCCATGGCCAGGAAAGAAGCAGA
AGTTAAACTCCTCTGGCGCTCTGCGGCATCTTCCCTGAGAGCGCTCTAAGAAAATACCTG
CTTTATGAGAGAACTCTCATTCAAGTCTTCACGGCATTGGCCGATAACGACAACGAGGAG
AGTCAGGATGAAAATTGACGACGTTTCTCAGTCTGCAGCGACGCACACCGCATCCCCAGC
GGCTTCTGTGGCCGGAAGTTCATCTTCTGTCACCGGTGTTCGCAAGCCGGAGTCTGCTCC
TGCAACAGCAGAGGCGGGGGATTCGGCGACTGTGAGTGCGGGCGCCAGCCAACTGGCCGG
TACCAGCGATGTCCGGATGGAGAAAGTTGCCGGGGTGCAGCAGGCTTTGGCGGCAGGCAG
CTACCATGTCAGCTCCGGCGATCTGGCCGACAGTCTTATCGCATCCATGATGCGGAAGAG
TTAAGAGAAGCCGGGCCGAGCGGTCCGCGAACCGGATACAGAACAGCCGCCTGGGGTCAG
GCAGATCTTCGAGAAGCAGAGATTGGGAAGTGGAAGTCGATACGAGGACCGCGATGAGTG
AGAAGGGGCTATCTAAAAGAGAAGTCGAGATGCAGGCGGCTTCTCCCATGTCGTTGTTCG
ATGCAGCGTGGGCCGCTCTCATGACGGGCCGCCGTCATGAACTGAATCATCTGCAGGAAT
TGCTCGAGCGGCCTCTCGATACCTCGGCCGATGCTGCCCAGGCAGATCCGGATCAATTGC
TTCGCCTTCAGCATCTGCTGGCCGCCACGGCTCGCAATCTCCGCATGTTGCGCGGACAGC
ATCGCAGCTATTCCTTTTGAATCACTGAGCACTTCATGAAGTTTCACCACAGCAAGGCCT
GAGCCACTTTCAGGCCGGGGGAGATCCATGGCATCGATTGGTACTGCCTTCAACATTGCT
ACCGGAGCACTTGAAGCCGACCAGGCGGCTTTGAGCATCGTTTCGAACAACGTGGCCAAT
GCCAACACCACGGGCTATACCCGCGAGGTTCCTGTCTGGCAGATGGCTGACTCGATCCAG
ATCAACGGCATCACCTATGGGGACGGCGTCAACATGACCGGCCCGCAATCGCAGCGCAGT
CCTGTTCTGCAACAGAGCCTCGACCAGCAAACCCAGGCCCAGAGTGACTCCGCGGCGAGG
TTGTCGGCATTGCAGCAGGTGCAGGGTGTTTTCAGCAGCAGCATCTCGACCAGTTCCAGC
TCAACGAGTTCCACCGTCGGAATCTCGCAGGACCTGTCAAGCTTCTTTTCGGCATGGAGT
GCTCTCGAAGCGAATCCTACACAGACTTCGCTGCGCCAGGGGGTGCTTTCCGCCGCGGCC
AACCTCACATCCGACTTCAACTCGGCGGCTCAACAATTGTCTTCGCAGGCGGCTTCGGTC
GATCATCAAAGCGCGGGGCTGGTCACGCAGATCAACAACCTCACTGCTCAGATCGCAAAA
CTCAACACGCAGATCAGCAGCCAGAGCCCCAACAGCGATGCGGGCTCTCTCGAAGACGCG
CGCGCCACGGCCATTTCCCAGTTGAGCGCGCTTGTTGGCGTCAACCAGATTCAAAACCAG
GGCAATTCGCTCACGCTGACGACTACCTCTGGCGCTGTGCTGGTGTCCGGCAGTCAGAGC
TTTGCGCTCAGCTCGGGACTGGTCAACGGCGTGACACATTTCTTCGACTCCAACAACAAT
GACATCACAGCCGGGCTGACCGGCGCAGGTGGGTCGCTGGGCGGATTGCTGACCGTGCGC
GATCAGGATATTCCGCAGATGCAGAGCGCGCTCGACACCCTGGCCTATAGTCTCGGATCG
GCGGTGAACACCCAGAATGAAGCGGGTTCCGATGCCAGCGGCAATCCCGGCACCGCAATT
TTCTCGCTGCCCACCAGCGCCACCGGTGCGGCCACGCAGATCTCGGTGATCATGACGGAC
CCCAACAAGGTGGCAGCGGCTGCTTCTGGTGACGGTTCGCAGAATGGATCGAATGCAACG
GCGGTAGCGAATCTGGCAACCCAGCAGATTGTCAGTGGCGACACGCCAACCAATTACTAC
TCTGCATTTATGACGAGTCTCGGCTCTCTGGTCTCCGATGTGCAATCGCAGAATTCGTTC
CAGCAGGCCTCGGTGACGCAATTGCAAAATCAGATTGGATCACTATCCGGCGTGAGTCTG
AATGAAGAGGCGGCTTCGCTCGAAACTCTGGAGCAGGCTTACCAGGCAGCATCGAAGACG
TTCACCGTACTCTCGAACGTCATGACCGCGGCGCTCAATCTTGGCGTGAGCACCAGCTAC
GCATAAGTCCTATCAATCAAGGAGGAGAACGATGCGAGTCAATCCGCAATATCTAAACAA
CGTCGCGGCTGCCATCGATCAGACCACATCGGTGCAGCAACAACTGACCGAAGAGTTGTC
AAACGGCACCAGCATTCAACAGTTGAGCGACAACCCATCGGCTGTGGGCGAGAATGTTTC
CCTGAACTCCGCCATCAGCTCCGATGTGCAATACCAGCAGACGGCTTCCTCTGCACAAGG
CATGCTGCAGGTGACAGACTCAGCTCTCGGCAGCGTGGTCACGCAACTGACCTCGGCCAT
TTCGCTGGCGACCGAGGGCAACAATGGCACGCTGAATCCATCGAATGAACAGGCCATCGC
CACACAGCTTTCCGGCATTCGCGATGAGGTACTTTCGCTTGCCAATACCAGCTATCTGGG
GCAGTATGTCTTCTCCGGCAGCGTCAATACCGAGCCCTTTACGTTGAATAGCTCTACGTC
GCCCGCGACGGTCACTTACAACGGAGACAGCGCGGTGAACACGATGACCACGCCCGATGG
CCAGTCGATTTCACTCAATCTGCCGGGGAATCAGGTCTTCACGGCTTCGGGTGGCAACGT
TCTGGGGTCGCTGAATCAGCTGATTTCCGATTACAGCAGCAACAATATTACAGCCGCGCA
AAATGATATCGGACAGTTGAGCCAGGCGCTCAATTATGTGAGCGAGCAGCGAGTAGCGAT
TGACAACTCACTATCGCGCATCACGGCGACTTCCACCTATGCGCAAACGCAGTCCACGCA
GTTGCAGTCTACGCAGACCAATCTGATGCAGGCCGATGTCGCCGGCCTTTCGGTGCAACT
CAAAAATGCCGAAACGCAACAAGCGGCTCTGTCCCAGGTCTTCTCCTCGCTCGGAAGCAA
CTCCTTGTTCAACGATCTGACTCATTGATGCTGAGTTGTGCCGGCGCTGCTGCCACAAAG
ATGCGCAGGTCCCGCAGGTTATTCCCTGTGGGGCCTGTCACAATGCTGTCTCCAATGGCG
GTGAAGAGAGGGCAGGCGTCAAAGTGGCGGCGATGCGCTTCGGGATCAAAATTCTGCTGT
CGCGCCCGCGCCAGCGTCGTCGTATCGGCCATGGCTCCAGCGGCCGGGCTGTTGCCATCG
ACTCCATCTGACCCGGCGCTCAGCACCACCATCGGCAGCCCTTCAAAACGAGCCAGATCA
AAGGCACAGGTGAGGGCGAACTGCTGGTTGCGTCCGCCGCAGCCATGCTCGACCGGAAGC
TTGACACTGAGTTCGCCGCTTGAAATCAGGCATGTCTTGGAAGACTCCAGCCGCAGGGTG
TGAAAGCGATCCAGCAGGTAGCGGCTGGCGGCTTCATAGTCCCAGTCGTCGCAACTGTTA
TCGACGGTGACTGCATATCCCAGGTCTTCAGCAGCCCTCTGCGCTGCGTCCACAAAGTCG
TGATTCGAAAGCAGCACGCGGAAATCCGCATTGTGAAAAGCCACGTCTTCTGCGGAGGGT
GGCAGGGGCCATTCGCCCGCGCGCAGTTCTTCAAAGAAGCGTCTCACGCTCGCAGGGAAG
ACCTCAAGCAATTGATAGCGCTCCAGCACCTCTTCGCAGGCGGCGAGCGGTGTCTGATTC
GGCAGCGTTGGAGAAGAGGCCACGGCTTCCATTTCCCGCAGCGGAACATCGGCCAGCAAA
AGCGTTAGCTTGTCACAGCCGCCCGCTGCTTGTGCCAGACGGCCCCCTTTGACTCCCGAG
AAAAAGCGCCTTACTGTATTGACTTCACTGATGGTCGCACCACAGGCCACGAGCGTTTCA
TGAAAGGCCCGGATATCCTCCATCGGTATCTGCTTATCCAGAGCCGTCTCCAGCATGGCT
GAGCCGCCGCCACTGATCAGATACAGAACGAAGCTGTCTTTCCTGATCTTGCGAAGAATG
TCGAGGGCTTCACGGCCTGCTGCAAGCGAATCCTGATTGGGCAACGGATGGCCGCCCGTA
AAGAATTTGAAATGGCGATATTTGATCTCCGTGGGCTCCGGGCTGGAGCAAAGACCGCGA
ACATCGATGCCATCGGGAATGCGCTGCATCAGCGCAGCCAGCATGCTGGCTCCGGCCTTG
CCAAATGAAATGACGATCAGGCGCTTGTAATCATCCAGATCAATTCGCCTGGTGTTGCCC
TCGCCATCGTCATCCAGCACGAGAGTCTTGCCCTCAAAGTGCAGGTGACGCTCAAAGGCG
CGATCAATATCACAGGCCGCCAGCGCGTCTTCAAAAATAGAAAGAGCCTGCTGCTGAAGC
TCATCGATCGCGTTCATGTCTGCATCCTAAAAGAAATTTGCGTTTGTCCATTCAGCAATT
GCGTCGCGCACCTGGTCGAGTTTGCCCACAAAAAAATGATCGGCATCTTCTATCCATACG
AGTTCCGCGGGAGGTTTTGCATTGGCAATCACCGCAGTCACTTGTTCCTGAGGCCCATAC
TGGTCGCGTGTTCCGCTAATGAAGAGCTTCGGTTGAGGGCACTCCCGCAAAAATTCATAG
GAGTAGTCGCGTCCCTCCGCATGCACCGGCAGGCCAAGCCCGACCAGTCCGCGCACGCGC
GCATCTCCGCAGCAGACGCGCAGGCCGACGAAGGAACCGAACGAAAATCCGGCAAACAGA
ATCGGTCGCGAAAACTCATTCTGCAGCCAATCCAGAGCGGCGCGCACATCATCCTGCTCG
CCGCGTCCATGATCGTGTTCGCCCTCGCTGAGACCGGTGCCGCGAAAGTTGAAGCGCAGC
ACCGGCAACCCCAGGCTCTGAAAGGCTTTGGCCGTGTGATACACCACTTTGTTGTGCATG
GTGCCGCCGCCCAGCGGGTGCGGATGGCAGACCAGCGCCGCATAGGGCGCATCCGGCTGG
CCCGCATTCAGCAAGGCTTCCAGGCGTCCGGCAGGGCCGCGCAGCGTTTCGATGGTGCGA
AGAGGAGAGGTGTCCGACGATGATTGCATAGTCCCTGTTTAATGTACCGCCCTCGCACTC
AGGTATGCTGAAATTCGCATGGATATCGATCCCGTAAACCTCACGCGCCAGTTGATTGAC
ATGGAATCCACCACCTTTCACGAAGGTGCGGTGGGCGAATTTATCGCGAACTATCTTGAG
GAACGCGGTTTCCTGGTCGAGCGCACCGCCGTCGCGCAGCCCGAGGGCAGCCAGTCGCAG
GATCCACGCTGGAACGTCTACGCCGCAGCGCAGAGTACGGCCCCGGTCGTGACGCTCTCC
ACGCACATGGATACCGTGCCCCCATATTTTGCTTCGCGCGAAGACGACGAGTTCATCTAT
GGTCGTGGCGCCTGTGACGCCAAGGGCATCATGGCCGCGCAGATTGTGGCAGCCGAGCGG
CTGCGCGCTCTGGGCGTGCCTGTGGCGCTGCTGTTCGTCGTCGGCGAGGAGCGCGACTCT
GCCGGCGCAAAGGCCGCCAACCAGAATCCGCGCGGCAGCAAATTCCTCATCAATGGCGAG
CCCACCGACAATCGCGTCGCCATTGCCTCCAAGGGAACGCTGCGGGCCGCCGTGCGCGCG
AAGGGCAAGATGGCGCACTCTGCTTATCCTGAGCTGGGCGACAGCGCCATTCACAAGCTC
GTTCCCGTGCTCGATCGCATGTTAGAGATCGATTTGCCCGTGAACCCGGAGATAGGCCCG
AGCACGCTCAACATTGGATTGCTCGAAGGCGGCCGCGCGCCCAACGTGATTGCCGACCAC
GCCGAAGCGCAGGTCATGGTGCGTCTCGTGGGCGACTCGCAAAGCACCAAGGCCGCGTTG
GAGCAGGCCGCCGAAGGCCGCGCCGAAGTCGTCTATACGCTCGAAATTCCTTTCCAGAAA
TTGCGCACTCTTGAAGGCCTGCCGACGATGATCGCCGCCTTCACCACCGATGTTCCGTGG
CTCTCCGCCTGGGGAGAACCCGTGCTTCTTGGGCCGGGCTCCATTCACGTGGCGCACACC
TACGATGAGAAGCTCTCGAAGCGCGAGTTGCACGAGGCGATTGATCTCTATGTGGAAGTT
GCGCAGCGGCTTGCCTCCGAAGTGTGAGGCTTCTGCTGTAAGCGGCGCGAGTGCGGCAGG
GCAGCTTCGTTATCCTGAAAGGGATGACTGACACGCTCAACGCTCTCGCCCACTCCTCCT
CTGCTTACCTGCGCTCTGCCATGCACCAGCCGGTTCGGTGGCATAGCTGGGGCGACGACG
CCTTTGCGCTGGCGGCGCAAGAGGACAAGCCCGTATTGCTGGACATCGGCGCGGTCTGGT
GCCACTGGTGCCATGTCATGGACCGCGAGTCCTACGAGAATCCAGCCATCGCCGCGGTGA
TCAACGAGCACTTCATCGCCATCAAGGTAGACCGCGACGAACGCCCTGATGTCGATAGCC
GTTACCAGGCCGCCGTGCAGGCCATGGCCGGCCAGGGCGGATGGCCGCTCACGGCAATTC
TCACGCCTGAAGGCAAGCCGTTTTTCGGCGGCACCTATTTCCCTCCGGAGGACCGCTATG
GCCGCCCCGGCTTTGAGCGCGTGCTGCGCAGTCTCGCCGATGTGTGGCAGAACCGCCGCG
GAGAAGCTCTGGAGACCGCCAACAGCGTGCTTGGCGCCATCGAGCATGGCGAATCCTTTG
CCGGACGGTCGGGCACGCTGTCGATCAGCATCGTTGAAAAGCTGGTGAGCAGCGCCGTGC
AGCAATTTGACGCGCGCTATGGCGGCTTTGGCTCGCAGCCCAAGTTCCCGCATCCATCCG
CGATGGACATGCTCATCGACACAGCCTCGCGCACCGGCAACGAGCGTGTGCGCGAGGCGG
CGACCGTCACCCTCCGCAAAATGGCCGCTGGAGGTGTGTACGACCAGCTTGCCGGCGGAT
TCCACCGCTACTCGGTGGACGAGCAGTGGATCGTGCCGCACTTCGAGAAGATGCTTTATG
ACAACGCGGGCCTGCTCTCAAACTATGTGCATGCCTTCCAGAGCTTTGTTGAGCCTGAAT
TCGCGGCCGTCGCCGTCGACATCATCCGCTGGATGGACGAATGCCTCAGCGACCGCGAGC
GCGGCGGCTTTTATGCCTCGCAGGATGCCGACATCAATCTCGACGATGACGGAGACTACT
TCACCTGGACACTCGCCGAGGCTCGCGCCGTGCTCAGCAACGAAGAGCTCGCCGTAGCCG
CTTCCTACTTCGACATTGGCGAAATGGGAGACATGCATCACAACCCGCAAAAGAATGTGC
TCCACTCGAAGCGCACGCTGGCCGAGGTCGCCGCCGCACTGAGTCTGAGCGCAGAAGAGG
CGCAGAAAAAACTGGATTCCGCAAAGTCAAAGCTGCTGGCTGCGCGCCGCGAACGTCCCA
CGCCCTTCATCGACACGACCATCTACACCAGTTGGAATGCGCTGGCGATTTCCGCCTATC
TGCAGGCCGCGCGCGTGCTCGATCTGCCGCATGCGCGCACCTTCGCCCTGCTGACGCTCG
ACCGCATTCTGCGCGAAGCCTGGAGCGAGACCTCCGGATTGTCGCATGTCGTCGCCTATG
CCGATGGAAAGTCTCCCGCAGCCTGGGTCGCAGGCGTACTCGACGACTATGCCTTCCTCA
CTGACGCCTGCCTTGAGGCATGGGAGAGCACCGGCGACCGCAAATATTACGACGCCGCGG
CACAAATAGCGGACGCGATGATCGCGCGCTTCTATGACCAGACCTCCGGCGCATTCTTTG
ACACGGAGATTCAGGGCAGCAAGCTCGGCGCGCTCGCCGCGCGGCGCAAGCCGCTGCAGG
ACACGCCCACTCCGGCCGGCAATCCGGCGGCAGCCTCGGCTTTGCTCCGTCTGGCTTCAC
TCAGCGGAGAGAAGCGTCATGCGGAGCTGGCCGAAGACACACTCGAAGCCTTCGCCGGCG
TCGTGGAGCACTTCGGTCTCTACGCAGGCACTTACGGGTTGGCGCTGCTGCGCTTTCTGC
TTCCGCCCGCGCAGATCATCGTGGCGGGCGATGGACCCCGGGCGAGGGAACTGGCCGCCA
TGGCCGTGGCTCGCTATGCGGTAAACAAATCAGTCGTGCAATTCGATGCCGCCCAGTTAG
CCGTCGAGAACCTGCCCCCCGCACTGGCCGAGACTCTGCCGCATCTTTCCGGCTTTACTG
AGCCGGTTGCCCTGGTCTGCCAGGGAATGAGTTGCCAGCCGCCCATCACCGAGCCTCAGG
CGTTGCTGGAGGCTCTGCATTCAGCCGTTTAGCGGGTTCCGCGGGCATACGGTCCCGCAA
CGCCCCGAGGCCCGTTTTGGGCCGCACCGGTGCTTCCGGCGATTCCCGGGCGACAACCGG
TCCATAGGTTCGTACAATAGAAACAGGCGACTTCGCCTGGAGGATCAAACCGCGAATGTA
TCCAGAAATTATGGTTATTCCGATGCGCGAGGAACTGACCCGCGTCGGCATCAAGGAAGC
CCGCACAGCCGCTGACGTCGATGCGGCCCTGGCAGCTCCCGGCACCACCATGGTGGTCGT
GAACTCGATCTGCGGTTGCGCTGCCGGAAAGATGCGCCCCGGCGTTCGCCTGGCGTTGCA
GAATGCGGTGGTGCCCGACCAGTCGATCACCGTTTTTGCCGGACAGGATCGCGAAGCCAC
CGATCGCGCCCGCTCGTACTTTGAAGGCCATCCGCCTTCATCGCCGGCGATTGCTATTCT
GCGCGACGGCAAGCTCATCTACCTGATGCAGCGCGCCATCATCGAGACGAACACCGCACA
GGCCATCGGCCAGGAACTGGCCCGTGCCTTCAACGAATATTGCGCCAAAACCACGGCCTG
AGATCTTCGTTTGCAATAAGCAAGGGCTGCGCCTCGCGCAGCCCTTTTACTTTGCTTTCA
ATACGATCAGCTATTCGGGCAGAGCATGCACGGCGGCCAGCGTGTCCGCATAGCTGATGG
AAGGCTTCGGCTGCTGAGGCTGCTTGCTGTTCTGTGCTTCTTCCGTCTCGTCTACCTTCG
GACCAAGGCCCAGCTTGATCAGCGCGCGGGCGTCGGGCAGCAGCTTGGTCTGCCAGCCGT
GGTCGGCCTGATACTTGCGCATCGCAGCCTGCGTCTCGTCGTTCCAGTCACCGTTGGGCT
CGCCCGTCAGGTAGTGTTCCCGAATCAGCGCTGCCTGAATCTGCTCCACGCGTGAGGAGG
CCATCGCGCGCTGTCCCCGAAGCTGATGGGGTTTGGAGTGATGCCGGAAGTAGTGATGGT
GACGGTAATGATGGCGTCGGTGAGCTGGGCTGCCCCAGGCGGAGCTCGTGAGCAGCGCGG
CGCACAATACAAAGGCGGCGATGTGCCAGGATCGCTTGGAAGGCATCTAAAACAAAACCT
CGACTACGTTTTTTGCTCTCACAGGCAGGGTATCGGCTGAAAACTGAAAATGCAATAGCA
AGAAAAGCGGCTCCCACAAGGGGAGCCGCCTTTGGTACTGCCCGGTTCTATTACGGGAGC
GTGCCGCCCACGTAGTTGGTCCCTGCGTTCGGGTCCTGCGGATTCACAAGCTGCAGAGCC
ACATCGTCGCCCGAGTGCAGGCCGCCCACAATCGCCTTGAACTCGGCCACGTTGTGTACC
TGATGCCGGTTGATCGCAGTGATCACCATGCCCTCCGCGCCGTTCAGGTGCAACTGCGTG
TCGGCAAAGGATCCCGGCTCCACACCCTGGATCAGCACGCCCTGAAGTCCGGCAGGAGCG
CCCGGAGGCAGATTGCTGACCGTGATGCCCAGCTTCACGTGGCCGGTCTCTCCAGAGCCA
TTGCTGCCCGAACCCGAGCCGTTGCCGCCGTTGGCAATCAGCTTCTGCAGTTCCGACTGG
CTGAAGATGGTCACGTTGGCTGTCTGCGGCTTGCCGTCATGCACAAAGCCCAGGTTGACG
CTGCTTCCCGGCTTGCGAACCGAGATGTTGTTGATCAGGTCATTGCCGTCGCGGATCGGC
GTGCCGTCCACGCTGGTAATGATGTCGCCCGGCTTCAGGCCGGCCTTGGCGGCAGGGGAG
CCCGCCACTACGCTGCTGATCAGCACGCCCGACTTGACACCATAAACATGCGCCACCGCC
GGAGGCAGATTCTGCTGGAACTCAACGCCCAGACTGCCGCGAACCACCTTGTGCTCGGGG
CCAATGAGCTGGTTATAGACATTGATGACGGTATTGGACGGCATAGCAAAACCAATGCCC
TGGAAGCCGCCCGTCTCCGTGTAGATCGCCGTGTTCACGCCGATCACCTGGCCGTCCATG
TTCACCAGCGGACCACCCGAATTGCCCGGGTTGATGGCCGCATCGGTCTGAATGTAGTGC
TTGAACTCGCCCGCGGCGCCCGGCTCAATGTCGCGGTCCTTCGCGGAGACAATGCCTGCG
GTCACCGTCTGGGTCAGCGCGAGCGGCGCGCCAATCGCGATCACCTGATCGCCCACCTGC
ATGGAGTCGGAATTCCCCATTTGTACGACCGGCAGCGGATGGTCCACCTTGATCTTGATC
ACGGCGAGATCGGTGGACTTGTCGAAGCCAACCACCGTCGCTGTGTGCCCATTGGAGCCC
GCCGGGTCCGACTTCAGCTTGACCAGAATGCTCGTCGCGCCCTTGATCACGTGGTAGTTG
GTGATGATGTAGCCATGCGGATCCACAATGAAGCCGGAACCCAGCGCTTCCCGCACCTGG
CCGCTATCATCGGGCTGCCCCTCTTGCGGGCCCATCGGGCCCATGCCAAAGAAGTGCTGA
AAGAACTGCTGCATGCCATTGTCCCCGCCGGGGCCCATCTGCTGCTGATTGTTGACATGC
TTGGGGACCGTCTCGGTGCTGATGTTCACGACGGCCGGGCTGACTTCTTTGGCGATCTTG
GTGAAGTTGGTCGCCAGATTGACCGGCTTGGGGATCGTCAGTTGAGCTGCATCGGAGCTG
TTCACCTTCTCCTGACCATGCACGCCGTGCGCGGCGATAGAACCAATCAGAATGCCCGCG
GATAAGGTGGCAAGAATGGTGAACGTAGAAGCGAGACGGCGATTACCGAGACGCCGAAGC
ATTGATTTCATTTGGGTCTAACCTCGTATCTTCATTCAGAAACGTAAAACTTTTCCCGTC
AACAGTATAGAGCGGGAGCATTGCAGGCGGTGCGCGCCACTGCTGAGCGGCCCGCAACTT
TTAGACGCACCACTTCACACATACGTCATAGGGTACGTATTAGATGGAAGGCATTTCCGG
CATCGTGGGTTGCATGCGCGACGGCATCAATTCCGTGACGCCAATCCCGGCCAGAATCAG
CAACGCACCCACAATCTCCCTTCCGTGCAGCCCGGTTCTCAGCACCAGAAAGGCGGTCAC
CCAGGCAAAAACCGGCTCCAGCGCAAGAATCAGCGCCGTGTGTGTCGCTGGCAAAATTTG
CTGCGCCCAGGCCTGCACGGTAAAGGCCGCCGCCGTCGCCAGCACCGCTGCCACCACAAG
GGCGATCACCACGCGCGGTGTCCAATGCACCCAGCACTTCTCCAGCAGGGGAGTCGTCAC
CCCCATCGCCAGCGTGCAAAATACAATCTGCAGAATTGCGAGCTGCTCAAAATCAAACCG
GGGCGAGAAATGCGCCAGAGCAATCACGTGCAATGAAAACCCCAGCGCGCAGGCCAGCGT
CAACAGGTCGCCCGGATTGATCTCCCGCAGCATCAATATGGACCATCCGCTCCCTTGCGG
AGCGGTCAGCAGCACAATGCCCACAAACGCCGCCACAACTCCCAGCCACGCATTCCACTT
CGGCAAGCTCGCGCCCGGCGGCCGCAGCCCCGGAATCCCCGCCAGCAGCGGAACCAGAAC
CACCACCAGTCCCGTCAAAAAAGCTGACTTGGAGGGAGTCGTCAGCCGCAATCCGGCCGT
TTGAAACTGATATCCAGCCGCAAGACACAGCCCCGTCAGCGCGCCCGCGCCCAGGGTCGC
CCAGCGCAGCCTGCGCAGACGCCGCCCATAAATCGCAAGCAGGCACGCCGAGGCAATGGT
CATGCGAATGAGGTTGAAGAGCAGCGGAGAGATGTCCGCCAGCGCGCTCTTGATCACTAC
AAACGTAGCGCCCCATACACAAACCACAGCCGTAAGCATGAGATGGGCGCGCAGCTTATG
CGACATGCTGGCAGCATAGCAGCCGGGCCGCTCTTCATTCGTAAGCACTCGAGCTGCGAT
GCAAGCGAGTGGTCTGACCTGTTACTATGGCCCTCGCATGAAAACCATCGATTCCGTTCG
TCGCGATCTTCTCCGCTTTGGCAGTTTCGGCGTTGCTGCCGCGGCGGCTCCTGCTCTGGC
TCTTGCTGCGGACAGGCACTCTCCCGCTGCCCGTCCTGACCATGCCGCTGCGACACCCAC
GTTCAACGTGCGCCACTACGGCGCAACGGGAGACGGCAAAACCGTCGATTCGCCTGCCAT
CAACCGTGCGATCGAGGCGGCCGCAGCAGCCGGCGGCGGAACGGTCGTCTTTCCGGCCGG
CGTTTACATGAGCTTTTCCATCCGCCTGAAGAGCAACGTGCATCTCTACCTCTCGCGGGG
CTGCACCATTCTCGCGGCGGACTCGCCCACCCCCGGCGAACAGACCGGCTATCGCGGCGG
CGTCTATGATGCAGCCGAGCCGAACACCCCCTGGGAGCATTACCAGGACTACGGTCACAA
TCACTGGCACAATTCGCTTCTCTGGGGGGAGGATCTCCACGACATCAGCATCACCGGACC
CGGGCTGATCTGGGGCCGAGGCCTTTCCAATGGACGCAAGCAGGGCGAATGGAGCACGGC
ATTCGTCGCCGAGCAGGCCGGTGTCGGCAACAAGGCCATCGCCCTCAAGAAGTGTCACAA
CGTAATTCTGCGGGACTTCTCCATCCTGAAAGGTGGTCACTTCGGCCTGCTCCTCACCGG
CGTGGACAACCTCACCATCGACAATCTCATCATCGACACCGACCGCGACGGCATGGACAT
TGATTGCTGCCAGAACGTGCGCGTCACCAACTGCACCGTCAACTCCCCATGGGACGATGG
CATCTGCCCAAAATCCAGCTACGCCCTCGGCTACCGCCGCGACACCAAAAATGTGACCAT
CAGCAACTGCTGGGTCACCGGCACTTATCAGCTCGGCTCCATCATCGACGGCACCTTCCG
CAAATTTCCCGAGGATCAGCCCATCTGGAGAACCGGGCGCATCAAGTGCGGCACCGAGTC
CAACGGCGGCTTTATCAATATCACGATTACAAACTGCACCTTTGAGGGCTGCTACGGCTA
CGCGCTCGAAACCGTGGACGGCGCGCTGCTCGAAGACATCACCATTTCCAACACCACCAT
GCGCGATCTGACCTGCGGCCCGCTCTTTCTCCGTCTCGGTGCGCGCCTGCGTGGCCCCGA
GGCAACCACGCAGATCGGAAAGCTGCGACGCATCCTCGTCAGCAATCTCGACTGCTACAA
CGCAACTCCCAAATTCAGCTCCATTTTTGCCGGCCTGCCCGGCCATGAGATTGAAGACGT
CAAGCTCTCGAACATCTATATCGAAACCTCTGGCGGTCACAACACACCCATCGCCGCACC
GCCCAACAAGCCGGCCGGTTATCCTGAGCCGACCATGTTCGGCACCACCCCGGCGTATGG
CTTCTTTATCCGCAATCTGCGCAATCTTGAGATGAGTCATGTCGAGTTGGCCACACGCGC
GAACGATGTGCGCCCGGCCATCTACCTTGATCGCGTCGACCGCGCCGACTTCTTCGCCAT
CACCGCGCCCGTTCACCAGGGCGGCGCATTCTCGCTGCACAACGTGAAGGACTTTCGCGT
GGGCTGGAGCCGCGCAGCCGCCGACCGCAATCTGCCCGAGGCTGACAATCTGACCCTCTG
ACTCCCGATCGCGCCACCACCGGAAATATGGCCCGATGCCGCCGCCGGAAATATGGCCTG
ATCTTGATATCCTGAAAGCAGGGAAGTCTCCACTCCAGCGCGAACATCCAGTCCGCGCCG
GAGTCCGTCTAAGGCTGGTCCGGGGGCCAATCCGGAATCAACTCCAGACCTGCGATCCAG
ACCCGACTCCAGACCCGTTCTGGCGGCGCGCAAGTCCTTCCAGCGTCAGGCCAAAAGCCG
GGTGCCCACGTCCAGGCTTAGGGTAAAAGCCGGGGTGCCCCACGTCCGTGTGTTCGGACG
TGGGAGGAAAACTTGTGCCATGCAGTCGCAATATATGCGCTGAAAATGTGAATTCCATTT
CACATTTTCACGCCGCCCCAAAAATCGCCATTAAGTTCCATCGCTGCAACGAGATAGCTC
TGTCCCGTGTGCAGTCTCCAGCGGCGGCTGAGAAAAAAACATGGGCAAACGTGAATAGCA
ATTCACATTCTTCTGGAAGAATGGTGTAAGTCATTGAAAAAGATGGCGTTATCTCTCCCC
CGAAAGGCCATTTCCTCGCATTTGCCCGTAAAAATGCGAATTCACATTCACATTTGCAAA
CGTGTCTGTTTGCGGACCGCATACGCAAATGCCGAGTCGGGCAAAATCGCTCCGGCTTTT
CTACGTTGCCCTGAATGTCGGGGGAATGAAAGGGAGGGGAATACAAAGCAAAATGGCGGA
GAGAGTGGGATTCGAACCCACGTTAGAGTTTCCCCTAAACACGCTTTCCAAGCGTGCGCC
TTCAGCCACTCGGCCATCTCTCCAACGGTGTTGCTTTATTGAAAATAACAGAAGACAACC
GAACCTTCCATCACCTCGCAGCCACCCTCGCATTCGCCCCTTAAAATCACCCTCACGTTA
GCCGCTTAAAATCAGTGAAGCCGCCATGAGTTCGCAACTCCATCTTCCGCTCGATAGAGA
AGCCCGTTCGCGCGTGAACCTGTGGCAGGAGCTATGGCACCTGCTCAAGCTCGCCAGCCC
CATCGTGCTGTCCGAGCTCGGCTGGATGACCATGGGCATCGTCGATCTCATCATGGTCGG
CAAGCTCAGTCCCGTCGCCATTGGAGCCGTGGGCCTCGGCAACGCCATCTATTACGGGCC
ATCTCTCTTCGGCATTGGATTGCTGCTCGGTCTCGACACCCTCATTGCGCAGGCATGGGG
CCGTCGCGATTTCGATGAGTGCCACCGTTGGCTGGCCCAGGGCGTTTATCTCGCCGTAGC
CGCGACCGTGCCTCTCATGCTGCTGGTCATGGGCGGCGCGCTGCTCTTCACCGGCCACGG
CGTCAACGCTCAGGTCAGCGGACTCACCCGCTCCTTTCTCGTCTATCTCAACCTGAGCAC
ACTCCCGTTGCTGGTCTACGGAGCCTTCCGCCGTTATCTGCAGGGTGTGGGCCGCGTGCG
CCCGATCAGCTTCGCGCTCATCTCGGCCAATCTGGTGAACTGGGGCCTCAACTGGGCCTT
GATCTACGGCCATCTGGGCTTGCCGGCCCTCGGAGTGCGCGGCTCAGCCATCTCCACCTG
CTTTGCGCGCGTCTACATGGCGGCGGTGCTGGTCTATGCCGCGTGGCTGCACGAGAAGGG
TCGGGGACACGCGCTCTTCGCGCATTGGCCCCGCTTTGACCTGCGCCGCCTGCGCATGCT
CTGCGCTTTGGGCCTGCCCGCAGGCACGCAGGTGGTGCTTGAGGTCGCCGGATTCGGCGC
GGCCACCATCATGGCGTCGCACCTTGACCCCATCTCTCTGGCCACGCATGAGATTGTGCT
CAACTGCGCCGCCTATACCTACATGGTGCCGCTCGGCATCTCGGCGGCGGCGGCCGTGGC
CGTGGGCCACGCGGTGGGCGCCGGTGACCGGCCACGCGCAGGCCGCGCAGGTTATCTCGC
CATTGCTCTCGGCGCGGGCTTCATGGCATGCATGGCCTGCACCTTTCTGCTGTTTCCAAA
GCAGATTCTCTCGCTCTGGACGCACGATGCCCAGGTCATCGCGCTCGGCGAGCACATTTT
GTTATTGGTCGCGGCCTTTCAGATTTTCGACGGAATTCAATCCGTAACCACCGGCGCATT
GCGCGGCATGGGCGAAACCCGCTATCCCATGTGGATGAATCTGGGCGCATACTGGATCTT
TGGGTTGCCGCTGGGTGCGCTGCTCTGCTTTGGGCTGCAATGGCAGCTCACCGGCCTCTG
GACCGGCCTCACCGCGGCGCTGATTCTGCTTGCCATCGCGTTGCTGCTGCGATGGCGAAG
CGATCTCAGGCGCGAAGCAGCCGCAATTCCGGCTGCCTGACGGATTTACTTGTGTTTCTT
GCCGTCGGCCTTGGCGGCTTTGCGCGTGGCCTTTTTGGCAATCTGAGAGAGGGTGGTCTT
TGAGAGCTCGTCCCGCAGGGAGCGTTCGATATTCTTGAAGACCTGGTGCAGGGCGCTGGC
GGTGTGCGCGGCCTCTTCGCTGGCAAACTCTGCCGTGTGAAAGAGGTCGCCTGTGTCGAG
TGCCTTGTAGATATCGGCCAGGGTGATCTGCTTGGCAGGTCGTGCCAGTTTTGATCCACC
GCTGGGCCCTTTGTGACTATCTACAAGTCCGGCGTGATGCAGCAGCGAGAAGACGCGGCG
TACTACGACTGGATTGGTTTCCAGCCGTCCGGCAATGGTCTCGGATGTCTGCAGCGTGTC
GGGTTCGGCAGCAAGTAACACCATCGCGTGCACGCCCGTAGCAAAGCGAGTGTTGACGGC
CATGAAGCAACGCTAACACAGGTTTTCATCCGATAGTGCGAATTTGTCGCTAACACGGTG
TTGTAAGTGCCCGAAAACTGCCCGCGCCATCGGATACTTGTAACTGAGAGGATAGAAAGA
GGTCTCGATTTTGAAGATTTTGTTTGTAGGCGACGTCTTCGGCAGCGCTGGAAGGAGCAT
CGTCCGGGAGCATCTGCCGCACGTCATGGAGACGCACAGCGTCGATCTGCTCGTCATCAA
TGGCGAAAACGCAGCCGGTGGCTTCGGCATCACTCCCGCCATCGCCGAGGAACTCTTCGA
CCTGGGCGCGCACGTCATCACCACCGGCAATCACGTATGGGATAAGCGCGAGCTGATCGA
ATACATGCAGTCCGTGCCAGCCGGGAGCAAGGAGCGCCCGCGCCGCGTGATTCGCCCGGC
CAATTATGCAGCGGGAACGCCAGGCCACGGCGTCTTTGAAGGCACGCTGCCCAATGGTCA
GGCCTTTGCCGTCATCAATCTGCAGGGGCAGGTCTTCATGGCCAACCATGCCAACCCGTT
CCATACCATCGATGCGCTGCTGCCGCAGATTCAGGCACGCGTCATTCTGCTGGACTTCCA
CGCCGAGGCGACATCGGAGAAAGTGGCAATGGGCTGGCACCTCGACGGCCGGGTCACCGC
CGTGCTGGGCACGCACACCCACGTGCCCACCGCCGATGCCCGGGTTCTGCCCGGCGGAAC
GGCATTTCAAACGGATGTGGGCATGAGCGGCCCATACAACAGTGTGATTGGCGTTGAGAA
GGAGCAGGTCCTGCACCGCTTCCTGACCGGCATGCCCGCCAAGTTCGAGGCCGCCAAGGG
CGACCCCCGCATGGCCGCCACGCTCATCGAGTGCGACGGCGCCACCGGAAAAGCAATCGC
CGTGCGTACCTTTTTGATGGGGGAGTAAAATCCCCCGTCTCAAAAGAGACCGGTCGGGCC
AACAGTCGCCTCGCCAAGTCTGCCAGTAGGATTTGTCATCCCGCCAGCCACACAACCGGT
TTGTCATCCCGACCAACGCGCCATAGGCGCGAAACGGAGGGACCTGCAGTTCCTCTCAAA
GAGCAATACACGCTTCCATCGACGCGTCATTCTGAGCGAAGCGAAGAATCCCGGCGCTGC
TTCGGTTGGGTCTGTGACTGGAAGTTTCTCCCACCATGCCCGCTCTCTTGTCATCACGTC
TGGAGCGTCGCATCCACACAAGCGGTTTGCAATCCCGTCTGAAGCGCCGAAGGTGCGCAG
TCGAGGGACCTGCAGTTCCTCTCAAAGAGCAAGACACGCTTCCATCGACGCGTCATTCTG
AGCGAAGCGAAGAATCCCGGCGATGCTTCGGTTGGGTCTGCGCCTGGAAGTTTCTCCCAC
CATGCCCGCTCTTTGTGTCATCCCGACCGGAGCGACTGTAGGGAGTGCAGCGGAGGGAGA
TGCAGTTCCTACAGTCGTCCTGAAGGGTACGGGCTTCAGCCCGTACATCCCAACCCGGCA
AAGAATCACGGGCTTTAGCCCCTGAGGCAAAGCCCGATTCACTGCGGCACTGCTTTACTC
TTCTTCCGTTTTCTCAGCTTCCCGCACCTGCGGGCGCAGCAGCGGAAAGAGAATTACATC
GCGAATCGAGCGCGAGCCGGTCAGAACCATCGTCAACCGGTCAATGCCGATGCCTTCGCC
GCCGGTCGGCGGCAGCCCATAGCCCAGCGCCCGCACATAGTCGGCGTCCATCTGGTGAGC
CTCGTCATCGCCGCGTTCGCGCTCGGCAAGCTGCATTTCAAAGCGGCGCTGCTGCTCGCT
CGGGTCATTCAGTTCGCTGAAGGCATTGCCCAGCTCAAATCCGCCAATGTAAAACTCAAA
GCGCTCCACCCACTCCGGCTCATCGGGCTTCTGCTTCGAGAGCGGCGAAACCGCAAGAGG
GAAGTCGTAGATGATCGTGGGTTCGATGAGATGCTCTTCGGCAAGTAGCTCAAATAATTC
TGAAATAGCCTTCCCATGGGGAAGCCCTCTTTCAACATGTTGAAGCAAGATCTGTATCTG
TATAGTCAATTTCTTAAGTGCATGCTCGGCTTCGGCCCAACCTTGCTCTTCAGTTTCCGG
TGGAAACACCGTTGCCCAATTTGGAAAGTGCGCGTGCATCATTCTGATGGCACGCATCAA
AACTTGATCAATCGAAAAGGCTATCTCCGCTTCGGTGGGCTTCGCTCCAAACTCATCCGG
CCAAAACTCAATGATCGCCTCCCGCATCGTGAAGCGGCGCCACTTCGCGAGGTCAATCTC
CACCACTTCGCCCGCGCGCGGCCCCTTGGGAATCGGGAATTCGGTCACCGTCGTCCCGTT
CACCTCCTGCGCCACGAACGTGATGAACTCCTCGGTCAGCTTCATCAGGTCGTGATAATT
CGCGTAGGCCTGGTAAAACTCCAGCATCGTGAACTCGGGATTGTGCTGCGTCGAGATGCC
CTCGTTGCGGAAGTTGCGGTTGATCTCATACACGCGATCGAGCCCACCCACCACGAGGCG
CTTCAGATAAAGCTCCGGCGCAATGCGCAGATAAAGATCAATATCGAGGGCATTGTGATG
CGTGATGAAGGGCCGCGCCGCCGCGCCGCCCGCGATGGGCTGCATCATCGGCGTTTCCAC
TTCGACGTAGCCGCGGCTGTCAAAAAACTTGCGCGTAGCAGCCAGCACCTTGGCGCGCTT
CACAAATACCTCGCGCACCTCAGGATTCATAAACAGATCCACATACCGCTGGCGGTAGCG
CAGCTCCACGTCTTCCAGGCCGTGATACTTGTCCGGCATCGCCAGCATGGCCTTCGCCAG
AAAGGTCAGCGTCTCCACATGCACGCTCAACTCGTTTGTCCGCGTGCGGAACAGGTAGCC
GGTCACGCCGATGTGATCGCCCAGGTCGAGCAGCTTGTACACGTCAAAGGCCGCGTCGCC
CACGGCATCCTTGCGGACATAAAGTTGCAAGCGCTCGCCACCTTGCTGCAGATGCGCAAA
GCCGGCCTTGCCCGCCGGGCGGTTGGCCATCATGCGGCCGGCAATGGCCACGGGAACGCG
CTCGGCCTCCAACTGCTCCCCGCTGACGTCGTGATACCTCGCCCATATTTCGGGCACGGT
ATGCGTGGCCGCAAAGCTGTTGGGATAGGCCGCCTGGCCCAGGGCTTCGATCTGCTTCAG
TTTTTCCTGGCGGAGCGTGAAGAGGTTACGCTCGAAATCGGACTCAAACACGGAGATTCC
TCAAAGATTTACAGTCTCCATCGAGTATAACTTTGCAGCCATCCAAAGCCGTGTAGTGAG
ACTTTATCGCGGCCCGTCCGTCCTTATGGTGGAAGTCAATGGACGGAGGGTGTGTGAAGC
AGATTGCCGGATTTCTTTCGTTGTGTGCGGTTCTTCTTTTGGTTCCATCCGCCAAAGCCG
GCAAATTGCCATCCTCCTGTGGTCCGATGGGCGCTCATCCGTCCATTCAGCTTCAGACCT
TCTCCAGGAAGCTCTCGCCCATTCCCGTCGGCATGGCTCGGCTGGTGGTTGTGCAGCAGA
TCGGCGTCTGTCCGCATTGCGGAGTGGTGCGCGTGGGGCTCAACGGTAAATGGATCGGCG
CGAATAAAGGAGACTCATGGTTTGCCGTGACGATTCCGCCGGGCAAGCAGCGCGTTTGCG
TGGCCTGGAACGCTCCATTCGTCAGGCTTACAGATCGTATTCACCTCACGGAACTCGATG
CGGAAGCGGGAAAGACCTATTACCTGGAAACCACGGCACTTACAGGAAAGTACGAAGTAA
ACCGGGTGCTGCTCGAAAAGACAACCCAGAATGAAGCATGGTTCCTCAGGTCGAACTCAA
AAATGGCCACGGCCTCGTTCTAGGCCGCCGGCACCCATGGGCGGGTGTTTCCTGAAGCAT
GCAGGTTGCGGTATAACAGCCGCTGGGGATGCCGGACTCGAAGCAAAATCGAAAGAGCAC
TGGTTCGCAGGTGCGTGACACGCTGATCAAGGCCGATCACATGCTGCAGATCGCCTTCAT
GCTGCCGGCCGCGGCATTCGTCGGCTGGATCGCAGGCGCCCTGCTCGATCTGTGGTTGCA
CCAGCACTGGATTTACATCGCAGGCATTATGCTAGGGATAGCGGCGGGTTTCGTGCAGAT
CTTCCGGATGCTGCACGGGCTGGACCGCATGCCTGGGAGCGGCACGAAAAAGCAGCCTCC
CCCGGCCGACCATCGTTAGAGAGATCGCTTGAGCACGCAGCCAACCATCCATCTGGACTT
CACCGACGCGAACTTCGTCTCGCTCATGCGCCGCTCCATGCGCAATATTCTGATTGCCGG
GACCATTCTGAGCCTGATCGTCATGTCTGTCTGGGGCTGGCGCACAGGCCTCATGCTGCT
GGTGGGCGCGGTGATCTCGGCCAGCGGGGTGAGGGAATGGCAGCGCCTGATTGCGGCCAT
CAATGCCCGTCTGGACCAATCGCAGCCGCCCATGGCGACCGGCCGCACCCTGCTCATCTT
TTTATTGCGGCTCGGTATGGTTGGTGTTGTGCTGTATGGTAGCTTAAAATACTTGCAGGG
TTCAGTTTACGCTCTGCTGGCCGGTCTCATGCTCGCGATCGTCGCGCTGACATTTGAGGG
CCTGCGGATGCTTCGGAACTAGCCCTTCTGTAGTTTCCACCCATCCAAGTTTCTGATTAG
AAGAGAGTAAGACCGAAGAATCGCTATGCTCCACTGGCTCTACCAGCTCACAGCACTGCT
GAATCGTCTGTTTGGCGCCGACGTCACGGCCCTCATGGCGCGCTTCGGCGTGCATCCCGC
GCATCCGGCGCACCCGATCAATAATCGGCTGACGCTGCAGCTGATTGTGGCCGCCGGCCT
GATTCTCTTTTTTATCTACGTGCGTCTGCGCCTCAGCGTCGAGCATCCGGGCAAATCACA
GCACCTGGCCGAGATGGTCTTCGAGTATGTCGAGGGGCAGGCCGTTGATATCATGCAGCA
CGGCTATGAGCCGTACCTGAGCTATGCCACCGTCATCGGCGTCTTCATTCTGCTGTGCAA
CCTGATGGGGCTTCTGCCCGGCATCGAGACGCCCACCGCCAGCCCCGTCGTGCCGCTCGG
CCTGGCTATTCTGACGTTTATTTACTACAACATGCATGGCCTCTGGAAGCAGGGTCCCAT
CAGCTATTTCAAGCATTTCCTGGGGCCGGTCTGGTGGATGACTCCACTGATGCTGCCGAT
GGAAATTGTCTCGCACCTCGCCCGTGTCCTGTCGCTTACGGTGCGACTCTACGCCAATAT
GTTTGCGAGTGACCTGCTTACGCTGGTATTTTTCTCGCTGTTCCCGATTGGCTTGCCGAT
CATCTTCCTGGGACTGCACTTCGCCGTGGCGGTGATTCAGTCTTACGTGTTCATGCTGTT
GACGTTGATTTACCTTACGCAGGCTGTCTCACACGATGAGGCAGAGCTCTAAGGCCATTC
GATTTTGATTTGCTTCCGGACGGAGCGCTTCGACTGTCCGGAAAGAGTAACGCTGTTCCG
GCGGGAAAAGGGTATGCAGTCGAGCCCTGGATACCCCTGGGGGCGATCATTGAGAAGCAG
GAGAGAAATTATGCGTCGTCTTCGCTATGTCTTTATGTCGCTGGCCGCCCTGTTCATGGC
GGTTCCGGCTTTCGCGCAGTCTGCCGGCAGCACCGGTGGAAGCAGCAACAGCTTTGTGCC
CCTCGCCGCAGGTATCGGCATGGGTATCGCCTCGGGCTTCTGCGGCATCGGCCAAGGCCT
GGCCGCTCTGGGCGCAACGCAGGGTGTTTCGCGCAATCCTGGCGCACGCCCGTTGATCCA
GTTCATGTTCATTCTGGGTTTGGCCTTCATCGAGTCGCTGGCCCTGTTCACCATGGTGAT
CATCTTCGCCAAGGTTCGCTAAACTTTAGTCTCACTCACTGCAAGGCCTCCGGGTATCCC
GGAGGCCTTTTGCATGCCCTTTCGATAGCTTTACAGGGGCTCGCTGTGCGCCGCTACTCT
CAGGGGGCTGCCTGTTGGAGTTCTGCGCTGGTACCTCGAAGCTCTCCTGGCTGCGAGCGC
CTCACCGGTTGCAGCCAGGAATAGATGTGGCCGCAAACGTTCTGCCCCGCGACCCCTCCG
TCGTGGATCTTCGGTAAGTCCCGACAGTGCGGCCAGATAAAGAATCCGGCGAAGAGAGAA
ATAACTCCAGAGGCCGCTCTTGTGTAGTAAGACCGGAATCACCCCTTATAGTTCTGCGGG
TAAGACCATTTGCGCTGTAGCAGGAGTCGCTTTGGAAGACGGCTCTCGCAGAGTAGCGCA
TACGAAAAAGCCCGCCATTTTGGCGGGCTTCTCGTGCTCTTGATGAAAGAGTCTGGCTAG
GGAGTGGGAGAGGTGATGCTCTTGGCAGTGGCAGGATCTGCGAAGACTCCCGCGTGGGTG
CCGAGGATCACGAGGGGAGCGCGGTAGAAGGTATATGCCCCCTCCTGCGCCCTGGCTAGC
ACGCTTCCAGGGAAGATGCCCAGCAGCAGGGTGGTCGCCACCGTCAAAAAGAGCGCCAGC
AGCAGCGCAAATGACGGGCGGCCGGTCGTGAGTACCAGTGCGCTCTCTGCCGGCTTCGAA
TAGGTCGCCGTCAGCAGACGCAGGTAGTAGAACACCGCGATGCCGCTGTTGATCAGGCCG
ATAATTGCCAGCCAGATCATGCCCGAGTGAATGGCAGCCGAGAAGACATAGAACTTGCCA
AAGAAGCCGCCGGTGAAGGGAATACCGATCAGAGACAGCAGGAAGAAGGCCATCACGCCA
CCGAGCAGGGGGCTGCGATAGGCCAGACCCTTGTAATCCTCCACCAGGGTGAGCCTGTCA
TCATAGCCACCGACGTGGCTGATGACCGCGAAAATGCCCACATTCATGGCGGCATAGGTC
ACGGCATAAAAGCTCGCGGCCGCGATGCCATCCGGTGAAAGCGCTGTAAAGGCCACAAGC
AGATAGCCCGCGTGCGCAATCGACGAGTACGCCAGCATGCGCTTGACGTTCCGCTGCCGC
AAGGCCCCGAGGTTGCCGATGGTCATCGACAGAGCTGCGATGATCCAAAGCAGCGGTACC
CAGTGGAAGTGGAAGACAGGGAAGGCTTCATAGGCAATCCGCAGGAGTACCGCAAAGGCT
GCCGCCTTCGGCGCTGTGGACATCAATCCCACCACCGGCGACGGTGCGCCTTCATAGGCG
TCGGGGGTCCATAGATGGAAGGGAGCCGCGGAAACCTTGAAAGCCAGCCCGATCAGAATA
AAGGAGAGCCCAACCACGGCGAGTGGCAGCGCATGGCTGGTCAGCAGGGCCGCTGCGATG
TCGGGAATATTCGTCGTGCCGGTTGCGCCGTAGGTCAGGGCAATGCCGTACAGAAAGAAC
GCCGTGGCAAACGATCCCAGCAGGAAATACTTGATCGCTGACTCCGGCCCCTTGGCGCTG
CGGCGGCGAAAGCCCGCGAGAATATAGGTTGCGATCGACGAGATTTCAAGACCGATGAAG
ACCAGCAGCAGTTCGGCCGCACAAGTCATCAGCAGCATGCCAACAGCGCCAAAGGCCATC
AGCGCAAACAGCTCACCGGTATTCTCGGTGTCTGGCTTGATCGCATCAATCGTCACCAGC
GCAGATACCAGAACAATGCCGCTGATGAGAATGTGAAAGAAGACGCTGAAGGCGTCCGTC
TGCACCACGCCGAAGTAAGCAGTCCCGATCGGCAAGCCGTACTGATAAAAGCTGGCCGCA
AGAGCGAGCAACGCTCCGAGCACCGTCAGCCAGCCAAGCGGCTTGCGACTGGCATGCTTC
GGAAACAACGGTTCCAGCACCATCACCACAACGCCGGTGATCGTGAAGATGATCTCGGGA
AGAATGCGGAGCAGGGGATACGTATCTGTCATGCCTTGAATCATCGCGTCATCCCTTTCG
GCGCCTGAGCGGCATTCGCGATACTTCCCGTCATCGTGGGAACGTTCGCCAGCGGCTTCA
TGCCGCCATCAATGGCCTTGATCCAGTAAGGCGATGCCACGCCCATCACAACCATGAGCA
GGATCATCGGCCATACCGTGATCAGTTCGCGTCCGGTCACGTCAAAGGTCGCCCGGCCTT
GTACCAGCGCCGATTCCGGCCCGTAGAAGACACGCTGAATCATCCACAGCATGTAAGACG
CGCTCAGGATGACGCCCAGCGTAGCAATCACTACCCAGCCGTGATGGCCGGGGAAGCTGC
CGCTCAGCACCATGAACTCGCCGACAAAGCCGTTCAGAATCGGCAGGCCAATCAACGAAA
GCGTGGTGATGACATACAGCGTCGCCATGTGCGGCAGACGCTTCGAGAGGCCGCCGTACT
GCGCAATCTCAAAGGTGCCGTAGCGCTCGTAAAGAATGCCCAGCAGCACCAGGAGCGCGC
CGCCCGAAACACCTTCATTAATGATCTGGTAGACAGCGCCATCAAGGCCCGTCAAGGAGA
AGCAGAAGATGCCAAGCGTGCAGAAGCTGAGCTGGCTCAGAATCGAATAGGCCACCAGCC
GCTTCATGTCCTTCTGCACCAGAGCCACCAGCGCGCCATAGATCAGGCCAATGACCGCCA
GCGCAATCATCCACGGAGCAAACTCGCGGGACTGCTCCGGAAAGAGACCCAGATTAAAGC
GCAGGATCGAATAGAGGCCAAGCTTGCCGGCAATCACCATCGCCATGGCGGTGGGAGCCT
CGGCAATACCATCGCCCAGCCAGCCGTGCAGCGGGAAGACAGGGACTTTGACCGCAAAGG
CCAGCAGGAAGGCCAGCGAAACCCAGATCAGAGCCTGAGGCGAGAATCCACCGGTCGCGA
TGGAAGCCTGCAGCTTCTCATAGTCAAACGTCCCGGTGCGGGCATAGAGCCAGAGGATCG
CCACCAGGAAGAGCGCGGAAGGAATAAACGTATACAGGAAGAACTTGATGGCAGCCCGCG
GTCCACGACTGCGGCCAAACATGGCAATCAGGATCGCCATCGGCACCAGTGTCAGCTCCC
AGAAGCCGTAGTAGAGGAAGAGATCGAGCGAAATGAACACGCCGATCATCGCCGTCTGCT
GCAGCAGAAACAGGAAGTAGAACTCCTTGGTGCGAGTTTCGATGGCCTTCCACGAAACCA
GAACACCAATTGGCGCGAGGAAGCCGGTGAGCACCACGAGCCACATGGAGAGTCCGTCCA
CGCCAATGTGGTAGTTGATGGCGGGATGCAGGATCCACGGAATGTTCACTTCAAACTGGA
AGCCCGGACGGCCGTATTGAAAATGAGCCGGCAGGTGAAGTGTCAACAAGAAGGTCGCGA
GCGAAACCAGCAGGGCCCACCACTGGATCAGGCGTCCCTTGCGAGGCAGCAGCGCGACGA
CAACCGCTCCTGCCGCAGGCAGGAAGGTCATCAGCGATAAGATCGAGTCGTTCAGCACGA
AGCCTTTCCTTTGTCCTCTATGCTCGACTAGCGAAGCATGAAGTTGGTCGTGAAGCCGAA
GTAGGTCACGATCAGCAGCAGTGCCGCTCCCAGCGCCAGCCATCCGGCGTAAGAGCGAAT
GTTTCCAGATTGAATACGGGCCACGATGGCGCCAAATCCCTGAGTTGTCATGCCGGCTGC
ATAGGCTGAGCCGTCGATGATGCCACGGTCAATGAGCAGATTCAGTACAAAGCGCGAGAA
GAAGAGCACCGGTGCCACAATCACGGCGCCATAAATCTCATCCACCCAGTACTTGTGCAG
CACCAGCTCATACAGGCCATGGAACTGCTTGGCGATCTTGCCCGGCAGCTCCGGCTTGGC
GTAGTAGAGTACGTGAGCTACATACCAACCGGAGAGCGCCACCAGGGTCGAGACTCCGGC
CAGAATCGCTTCCAGCTCCTTGCTGCCGCCAACGGTCTGTACTGGAATCTGAGCCACGCG
GAAGACCGGATCCAGAAAATGTGTAAACCAGTCGTTGCCGCCCAGTCCCTCCGGCCAGCC
CATCCAGCCGCCTATGACCGACAGAATCGCCAGAATCGAAAGCGGAAGCAGCATCACCCA
CGGGCTCTCATGAATGCCGCCATGATGGCCGTGGCTATCGCCGTGCCCGTGTCCAACAAA
CTCGGACTTGTGGGTGCGGTCTTCGCCCCAGAAGGTCATGTACCAGAGGCGGAACATATA
GAACGCCGTGATGCCCGCCGTCAGCAGACCCACAAACCAGTATGCCTTGCCCCAGCCCGA
CGAGATGAAGGCGTTGTAGAGGATGTCGTCCTTGCTGACGAATCCGGAAAAAGGCGGAAA
CCCCGAGATCGCAACCACGGCCGCGGTCATCGTCCAGAACGTCACAGGAATCTTCTTGCG
AAGATTACCCATCACCCGCATATCCTGTTCGCCGCTGAGCGCATGAATCACTGAACCGGC
CGCAAGGAAGAGCAGCGCCTTGAAGAATGCGTGCGTCACCAGGTGGAAGACGCCAGCGCC
GTAGGCCGCGACACCGCAACCCAGGAACATATAACCGAGCTGGGAAACCGTTGAGTAAGC
CAGAACACGCTTGATGTCGGTCTGCGCGATCGCCATCGTGGCCGCAAAGAAGCATGTCGC
AGTTCCGATCACCGCTACCACGGTCAGAGCCGACGGGGAGCGGTCAAAGATTACATGCGT
GCGGGCCACCATGTAAACACCGGCGGTGACCATCGTGGCCGCGTGAATCAGGGCCGAAAC
CGGCGTCGGGCCTTCCATGGCGTCCGGCAGCCAGACATACAGCGGAATCTGCGCCGATTT
GCCGGTCGCGCCCAGCATCATCAGCAGGGCAATCGCGGTCAGAAAACCGCCCTGCCACTC
GGGGTGCATGCTGATCTGGCTGAAGACCTGCCCGTAATTCAGCGTGCCGAAATGCTGAAT
CAGCAGGAACATCGCCAGCAGGAAGCCGAAGTCGCCCACGCGATTGAAGATGAATGCCTT
CTTGCCGGCATCGGCTGCAGACGTCTTCAGCACATAGAAGCCGATCAGCAAGTAGGACGC
AAGGCCCACACCTTCCCAGCCAACAAACATCAGTACGAAGTTGTCAGCCAGCACCAGCGT
CAGCATGAAGAACATGAAGAGATTCAGGTAGGCGAAATAGCGCCAGTAGCCCTCTTCATG
AGCCATGTAACCGATGGAGTAGACGTGAATCAGAAAACCCACGCCCGTGATGACACAGAG
CATCACCATCGTGAGCTGGTCGAGCTGGAAGACAAAGTCAGCGTGAAAGCCGCCAGCCGA
GAGCCACGTCGCGACGCGCTCCACATGCGGCAGCGTCAACGAGCCAAAGCGAGCCACAAT
GGTGGCCACCTGAATCACAGGAATCGCGGTGGCAAGGATGGCTACCGCTGAAACCAGTGC
CTTCGGGAAACGGCGGCCAAACAGTCCATTCACCAGGAATCCGGCAAGGGGCAGAATGGG
CAACAGCCATAGGTGCAGATTGGGGATTCCGTTCATAGCTTCATCAAGTCCACTTGATCG
ACGTTAAGGGTGCTGCGCGAGCGGAACAGCGCGATGATGATGGCGAGTCCAACGGCTGCT
TCCGCGGCGGCAACCACCATCACAAAAAAGACAAAAATCTGGCCGCTGAACTGGTGGTTG
ATCTGCCGCCAATAGTTGGCGAAGGCCACAAAGCTCAGGTTGACCGCGTTGAGCATCAGC
TCAATCGACATAAAAATGGTGATGATGTTGCGCTTGATGAGAAACGCACCCACACCAATC
GAAAAGAGGATAGCGCTCAGAACGAGGTAATACGCGACAGGAACCATGGCCGCTAGCGCT
CCTTCCCGGGCTGTTTTTCGTTTGTGTGCCGCGCCAGCGCCACCGCGCCCAGAATCGCAA
TGAGGATCAGGACCGACGTGACCTCAAAGGGCAGCAGCAGATTGCGGAACAGCACCTGGC
TCAACTCGCCCGTACCCACCATGTCCGGGCCGAGGACGGCATAACCGAGTGATGGCTGAT
GCGAGAGAAAGATGAACGTCAACAGTGCGAAGAGTGCCGCTGCTCCTGGAAAGCCAAGCC
AATAGGCCGCGCGGCTGCCGTGAGTGCGCTCCTCCTTGCCGGCATTGAGCAGCATGATCA
CAAAGGTAAAAAGCACCATGATGGCGCCGGAGTAAACGATCACCTGCGCCGCGGCCAGAA
ACTCCGCGCCGAGCAACAGATAGAGCACCGCCAGAGAGGTCATCACGACAATCAATGACA
GCGCGCTGTTGATCGGATGGCGTTGCAGCAGGAGATTGATAGCTCCCGCTACACAAAATG
CGCCGAAGATAATAAAGAGAACCAGATGCATGCTTGCGTCGCCTGAGTTGAAAGAAAAAA
AGCGGAACGTTTCAGCAGCCGAAGCTAATTGTAATTCACTGCAGAGGCGCCCGGAGTCCC
AGCCAGAAGCTCGTCACCACGATATTCGCAATTGCCAGTGGCAGCAGAAACTTCCAGCCA
AAACTCATCAGTTGATCGTAACGGAAGCGAGGCAGCGTGCCGCGCACCCAAATATAGAGG
AACAGGAAAAGGAAAACCTTCAGGACAAACCAGAGAACCGGCAGCAGAGCATCGAGCACG
GGTCCAAACGAAGGAAACAGGCTGCCGAAGGGGCTCGACCAGCCGCCAAAGAAGAGCAGC
GTCGCCACGCAGGAGACGGTGATCATGTTGGCGTATTCCGCCATGAAGAACATGGCAAAT
TTCATCGAGCTGTATTCGGTGTGATAGCCCGCCGTCAGCTCACTCTCCGCTTCAGGAAGG
TCGAAGGGGGCGCGATTGGTTTCGGCGTATGCCGCCATCAGGTAGATAAAGAACGCGACA
AATTGAAAGCCGCCAAAGAAGTTCCAGCTCAACAGGCCGTGAGCCGCCTGCAGGTCCACA
ATCTTGTTCAGGTTGAGCGAACCGGTGCGCAGCACCACGCCCACCAGCGCCAGGCCAAGA
GCAAGCTCATAGCTGATCAGCTGCGCGCTTGAGCGCAGAGCCCCCAGCAGAGAATATTTA
TTGTTTGAGGACCATCCGGAAAGGGCAATCCCGTATACACCCACCGACGTCACACCCAGG
ATCACCAGCAGCCCGATATTGACGTTCGCGATATTGAACAGGTCCACGCCTTTATAGGTG
ATCTCTTTGCCGAAGGGCACTACGGAGATCGAAATCAGCGCACAAGCCAGAGCAATGATC
GGCGAGATGATGAACAGCGGCTTGTAAACAGAAGTCGGAATCAGATCTTCTTTCAGGAAG
AGCTTGATGCCGTCTGCCAGCGGCTGCAGCAGCCCAAACGGGCCGACACGACTGGGTCCC
CACCGGTTCTGGATGCGGCCGACTACCTTGCGCTCCAGCAATACCGTATAGGCGACCGCG
GTGAGCAGGATAATCAGCACCACGGCGATCTTGATCACACTGAGAAGTAAAAACCACCAG
AAACTCACGTCGTTCGGGCCTTCCTGTCCTTAGTCCGCGGCTGTTTCCGCCGGGTTTTGT
ACCTTCGATTCCATCACCGAGTGCAGCATCGTGCTGTACTCGCCAAGCGTTCCAGAGGTG
AAGAGCGTGTCATTGGCGGGCAGCACCAGATCGCGCCGCGAGGCCCCGGTCTTAATCTGC
ACCAGGTCCGACTTCACGTGCTCGCTGTTACCCGCCAGCAGATCGAGGCGCGGCACATCA
TACGCCGGAACCAGTCGCTGCATTTCATCAAAGATCGCAAACGGATCGAACGGGCTCGTC
TTGATCTCCAGATGATGCGCCGTCAGCCAGACCGCGTGACGGTCTGCTTCGCCGGACTGT
GCGCCGCGTGTCTGGCCAAAGTCAGAGCGCACGCCTTTACCGAAGGGCACCAGAGTCTTG
AGGTCATGTCCCATGTGCCCGGCCAACCGCACTGTCAGTTCAAAGTCGGCGCGCACACCA
GCGCGGTCGGCTGCCTTCTTGACCAGTTGCAGATCGCCGTAGGTATTCGTCGCCGTGCCA
GCCTTCTCATACAGGTTGGCTGCCGGGAAGACCACATCGGCCAGCTTCGCCGTCGCGGTC
AGGAACATGTCCTGCGCCACCACGAACGTGTTCTTGAGCGCAGCCGGATCCACTCCGTAC
CGCGCCACCGGATCTTCGCTTGCGACATACAGAGCCGCCAGATCGCCACGCTCGGCAGCA
TCAAACATCTGCACGATATCCATACCGGCCTCTGCCGGCAGGGCAGAGCCATACTCCTGC
GCAAAGTGTGCCGCGGCACTCACCGGCACATAGCCCGGCAACAGGTCAGGGAAGAGACCC
ATATCGGCCGCGCCACGCGAGTTGGCATAGTCACCCAGGCAGGCGAACTTCACATTCGGG
AAGCTCGCGCCCAGCGCCACCAGCGCTTCGATGTCGCGTCCGCGATACTCCGAACCGAAT
GCGATGACGACCGATTCTTCCTTGCGCAGCGCTTCGCGGAAGCCGGACGCCGAGGCATTG
CCGGCCAGGGCCGCATCATTGCCGCCCAGGTAAGCAACGAGAGCCGCATACTGGGTCTGC
TCAATCTGCAGGAAGCTGGTGGACTGACGGCGCAGCTTGATCAGTTCATGATTCACCGCA
TAGAGCCGGGCCTGATTATTCCGCACGTTGGTACGAATCTGCCAGGCCAGCAACGGGTGC
TGCTCTGTCGGATCGTTGCCCAGGAGCAGAATTGCCGGAGCCGCGCCGAAGTCCGCAATT
GAGGCTTCCTGCTTCTGGTTCGCCTTGAGTGCAGCCACAAAGCTCGGATAATCCGCCGTG
CGGTGATGATCGATGTGGTTGGTGCCGAGCACCGTGCGGGCAAACTTCTGCAGCAGGTAG
GCTTCTTCGTTCGTGATGCGGCTCGAGCCGATCACGCCCATCGCCTTGCCGCCGCGCGTG
TCGCGAATCTCACGCAGCTTCTTACCGGCAAAGTCCAGTGCCTCTTCCCAGCTCACTGCC
TTGAATTCGCCATTCGCCTGCTTCACCAGCGGCTGCGTCACGCGGTCTTCGCGGTTGGCA
AAGTCAAAGCCGTAGCGGCCCTTGATGCAGAGAAAGTCTCCGTTCAATCCGCTCTTGTCG
CGGTTGTCGCCGCGCACAATTTCCATGCCGTCGTTGGCGCGCCGCACACCCAGCGTCGTC
TTGCAACCGTCGCCGCAGTGTGTGCAGACGGTGCTCACGTGAGTCATTTCCCACGGGCGG
GTCTTGTAGCGGTAGGTGCCTGATGTCAGTGCTCCGACCGGGCAGATGTCGATGCACATG
CCGCACTCTTCGCACTCCAGGTGATCCTGCTTGTTCGGCGCAATCACCGCACCGGCGCCG
CGATTCTGAATGCCGAGTGCCCACACATCCATGCCTTCGCCGCAGACGCGCACGCAGCGG
TAGCAGAGAATGCAGCGCGGACGGTCAAAGTAGACCACCGGGGACCACTGCTGCTCTTCG
CGATGCTGCTTGATCTCCACGAACTTCGATTCATGAGCCCCATACTTGAAGGTCATGTCC
TGCAGTTCGCATTCGCCGCCGGCATCGCACACCGGGCAGTCGAGCGGGTGATTGCCCAGC
AGCAACTCGATCGTAGCCTTGCGGGCCTGGGCGATCTCCGGGCTCTCGGTGGTCACCACC
ATGCCATCGGCTACAGGAGTCGTGCAGGCCGTCTGCAGCTTCGGCACCTTCTCCAGGCGC
ACCACGCACATGCGGCAGGCGCCCTGCAGCGAGAGGCCGGGGTAGTAGCAGAAAGCCGGA
ATTTCGATGCCCGCCTGACGGCAGGCTTCAATCAGCAGCGTGCCCTTGGGGGCCGTAAGT
TGCTTGCCGTCGACGGTAAAGGTTACGTCAGCCATTCCTGTCTCGATTCTCTAAACCGTT
GCCAGTTCGTAGTCGGCTGCGGGGTGATAAGGGCAGCCCTTGCCATTGAGGTGATCTTCA
AACTCTTTGCGAAACTTCTTCACAAAGCCGATGGTCGGCATTGCCGCCGCATCTCCGAGC
GGGCAGAAGGTGCGGCCCAGCATATTTTCCGCAATGTATTGAATGTTGTTGATGTCCTTA
TCGACCGCCCCGCCCATGTGCAACCGCGTGATCGACTTCTGCAGCCAATCGGTACCCTCA
CGGCAGGGAATGCACCAGCCACAGCTCTCATGCCGGTAAAACTTGATGGTGCGCAGCGCA
AACTCGACCATGCAGACCGACTCGTCGAGCACCACCACGCCGCCCGAACCGAGCATCGAT
CCAGCCTTCGCCACCTGGTCAAAGTCCATGCCGATGTCGATTTCATCCGGCAGCAGCACC
GGCACTGAGGATCCACCCGGAACCACAGCCTTCAGCTTCTTGCCGCCGAGAATACCGCCC
GCAACCTCATAAATCATCTTCTTGAGGTTGTAGCCCATGGGCAGCTCATAAACACCGGGC
TTCTCCACGTGTCCGCTGATGCAGAACAGGCGGGTGCCGCCGTTGCGTTCCGTGCCGTAC
TTGGCATACTCGGCCGCGCCGATGCGGAAGATGTGCGGCACGCTGGCCAGCGTCTCCGCA
TTGTTGATGACGGTGGGGCCGCCATAGAGTCCCACCACGGCAGGGAAGGGCGGTTTGATG
CGGGGCACGCCGCGCTTGCCTTCGAGCGACTCCATCAGGGCCGACTCTTCGCCCACTTCA
TAGGCACCGGCGCCGGTCTGCACCACCACGTCAAAGTCATGCTGGCTACCGAAAATGCCC
TTGCCCAGAAAACCCTTGGCGTAGGCAGCGGCGACGGCCTTCTCCATGATCTGAATCAGG
TAACGGTACTCGCCGCGCAGATAAATGAAGCCCATCTTCGCGCCAATCGCGAGGCCGGCG
ATCATGGTGCCTTCAATCACCGAGTGCGGATCGTGCTCAAAGATCAGACGGTCCTTGCAG
GTGCCCGGCTCGCTCTCGTCGCCGTTGACCAGCACATACTTCGGCTTGGCCGACTGCTTC
GGGACGAACGACCACTTCATGCCGGTGGGGAAGCCCGCGCCGCCGCGCCCGCGCAATCCG
GAGGTCTTCATTTCATTGATGATCGCGTCCGGTTCCATCTCCAGGCACTTGCGCACCGAG
GAGTAGCCCTCCAGCTCAATGTAGCGATCAATATCGACTGCGCCTCTGCCGAAGCGGTAG
CTGACGACCGGCACAACATCGGGATGTGTCGTGAGATAAGCCATGCCTACTTGCTCGCTT
TCGCCCGGTACTCGTCGAGTACCTTGTCCATCAGTTCAGGGGTCAGATTTTCGTGAAAGT
CGTAGTTCACCTGCACGGCCGGCGCCCAGGAGCATGCGCCGATGCACTCCACTTCTTCCA
GCGAGAACACGCCATCCGCGGTGGTCTGCTTGTTGCCGATGCCCAGCCGCTTGCTGCAGT
GGTGCAGCAGTTCATTGCCGCCGCGCAGCATGCAGGCAATATTGGTGCAGACCTGCACAT
GATATTTGCCGACCGGCTTGGTCCGCATCAGGGAGTAGTAGCTGACCACATTGCGAACAT
CGAGTTCCGCGATGCCAATGCGCTCTGCCACTTCGGCGACCACTGCATCCGAGATGTAGC
CGACTTCGTCCTGCGCGTAGAGCAGCATGGGAATCAGGGCCGAGCGCTTCACCGGATAGA
GCGTCACCAGCCGGTCAAAACGAGCTGCCAGCTCAGGAGAGAAGATCGTAGTTTTTTCGG
CTGCCATGCGCCGCTTACTCCTTGCTCACAAAATCTTCGCGGCCAGTATCTCTGCCGCGG
CATCCATTTCCATAGACGGACTGCCGTCCACACTCACCAGCCCCTGCACATTCAAAGAGA
ACCGGCCTTCCGCCAGCGTCTCCTCTGCAGAGGATCGAACTTTCCAGCTTCCATCTCCCG
CCGCGCCTGACCGCCAAAGCAGGAGTTGCTTGTGCTTGGCGCGAAGGATGCACTTGTCAT
CGGCTTCGCGCGAACATTCAAAACTCTCCCCGGGTACCGCCATCAGTGCAGCCGCCGTGT
AGGACTGCACCACAGATACCAGAGAGATCCAGAGTTCTTGGTACAACTGCTTCGCTTCGT
CAGACGAAGCGCGATTACCGGTCAATTTCACCCAGCACGATATCGATCGAACCAATCACC
GCAATCACGTCCGCCAGCAGGCGGCCTTCGCACATTGCAGGCAGCGCCTGCAGCGTGGCA
AAGGAAGGGTTGCGCATGTGCACGCGGTAAGGCTTGGCCGTACCATCGCTCACCACGTAA
TAGCCCATCTCGCCACGCGGCGATTCCACCGCCTGGTAGACCTCACCAGCAGGAACAGCG
AAGCCTTCCGTCACAATCTTGAAGTGATAGATGAGCGCTTCCATCTGCGTCTTCATCTTT
TCGCGTTCGGGCAGCACCACCTTGGGCGCATCCGCATTCAGCGGGCCTTCGGGCATGCCA
TCGAGCGCCTGCTGCGCAATCTTCACTGACTCGCGCATCTCCTGCAGGCGAACCCAGTAC
CGTGCCCACACGTCCCCGTCGGTCGAGGTCGGCACGTTGAACTGGAACTTCTCATAGCCG
GTGTAGGGCATGTCGCGGCGCAGATCCCAATCCACACCCGAGGCGCGCAGCGCCGGGCCG
GTGACGCCAAAGGCGACGGCCTGTTCGGCCGAGAGGTGGCCCACACCCTTCAGGCGGTTC
ACCCAGATCGGATTACCGCTGAGAAGATTCTGATATTCGTCGATCTTCTCGGGCATCACC
TTGAGCAGCTTCCGCACGCGGGGGAAGAAGTCCAGCGGCGGCTCCAGCGACAGACCACCC
ACACGGAAGTACGAGGTCATCATGCGCTGTCCGGAGACCATCTCGAAGATGCGCAGAATC
TCTTCACGCTCGCGGAAGCAATACAGGAAGACCGTCAGCGCGCCAATATCCATGGCGTGC
GTGCCCAGCCAGACCAGGTGCGACTGCAGGCGCGTCAACTCGTTCAGCAGCACGCGCATC
CACTGGCCGCGCTCGGGAATCTCAAGCTGCAGCAGCTTTTCGACCGCGAGGCAGTAGGTC
AGGTTGTTGGTCATCGGGCACAGGTAGTCGATGCGGTCAGTCATCGGCACCACCTGCTGG
TAAAACTTCGCCTCGCAGGTCTTCTCGATGCCGGTATGCAGGTAGCCGATATCGCTGACG
GCCCTGACGACCGTTTCGCCGTCGATCTCAAGCACCACGCGCAGCACGCCGTGCGTGGAC
GGGTGCTGAGGGCCCATATTCAGGACCATCGTATGCGGCTGGTTTTCCTGCTCGGGGGCG
GGCTTGATCAGCCGGGATGTTTCAACAAATTCTGCCAGTTCGGGCATTTTGCCAGGCATT
AGCGGTAGCCCTCCACGGGGTACGTCTTCTGCAGGGGATGGCCTTCCCACTCTTCCGGCA
TCATGATGCGGCGCAGGTCGGGGTGGCCATGGAAGCGAACGCCAAAGAGGTCCCAGACCT
CGCGTTCGTAGTAGTTGGCGGCGGGCCAGATGGAAGTGATGCTCTCCACCGAGGGATCCG
AGCTATCCACCATGACACACAGCCGTACCCGCTGCTTGAGCCGGTGCGAGAGCAGGTGAT
AGGTCACCTGGAAGCGCGGCTCGGAGGGGTACCAGTCCACGCAGGTGCAGTCGGAAAAGA
AGTTGTAACCGGCAGCGCGCACAATCTCACAAGCTCTGCGGATGCTGTCGCGAGCAATCG
TGAGGGTCAGCTCATTGCGGTCATATTTTGCGCCGGTAATGACGCCGGGGGCGGCGCTTT
CCAGCGCCTGGATAGCGCTGTTGTCCTTGAGCGCCTCAAAAACTGCTTCCTTGCTCATGA
GCGGTTCGTTTGCCACGACTTCTTTCGCCTCAGTGAACGATTGCTAAAAGATTCAGTTAC
AGATCGGAGCGGTCCGCGGACCAGTCCAGAATGCCCTTCTTCCAAACATAAAAAATGCCG
ATTACCACGAAGCCGAGGTAGACCACCATCTCCCAGAAGCCGAACATGCGCGAGCCGGTG
ATCGCTGGCAGACGGCGATAAATCACCGCCCAGGGCAGCATGAACACGGCTTCCACGTCG
AAGAGAATGAACAGCATCGCGACCATGTAGAACCGCACCGAGAAGCGGCCGCGAGCATCG
CCCTCAACGGGCACGCCGCACTCGTAGGCAGCCAGCTTTACCTTGGAGTTCCGGTGACGG
CCAATCAGCCATGACACCGTCGCCATAGAGCAGCCCATGCCCACGGCCACGACGACCTGA
ATCAGGAGCGGGAGATAGTTCCAACTGTAAGGATGACTTTGCATAGGTGGAAAGGAGGGC
AGCCAACGCCTTCACTTTGAATCTAGTGCCGCGACAGTCAGGAGTCAAGGCTGCCAAGCC
CTTCAAAGACGGCAAGATGCAGCCTTATGCAAGCTGGAATGCAGCATTTACGCAGGGTGA
AAAAAAGGCGCACACCCGCGAGAATGTTTATTTTCAAAACGCCTGGCGTCTTCTCTCGCG
ATCAACAACTTTTCATTACGAAAGTGACTCTAGTTCCTCCCGGCTCAGGTCGCGAAAGTG
CGTGGAGAGGTACCAGCGATACCCAAACGGATCCTGAACGCCCGCCATGCGATCTCCGTA
GGGCTGATCCGCGGGTTCGCGCAGGCTCACCGCACCCAGGCGCAAGGCCTGCAGGTACAG
AGCGTCACAATCCTCCGTGTACATCTGAAAGCTGACTGGCGAACCGCCGAAATGAGCAAT
GGCCCAGGCTTCGATTGCCGGGTTTTCATCCGCCATCATCAGTACGCTGCCGCCGATCTC
AATTTCTGCATGCGAAATGCGGCCCTCCGGAGTCTTCATGCACAAACGGGTTCGCGCGCC
AAAGGCCCGCTCATAAAATGCGATGGCCTTGCGTGTGTCTTCGAACATCAGGTAGGGCTG
TATGCTGCGGTATCCATCGGGAATGGCCTGGACGGGCATGGGAACTCTCCTTCTGCGGTC
CATTCTCGGCGGCGTAGCGGGCCTCGGCTTGTAAAAAACGGAAATCCTGCAAAAAATTCA
ATCGAGCGGGACGTGATTTCTGTGTTCTGTAGCGCGAGAAAGATAATCGCCCGGGGAAAA
GCCTGAGAACTCGCGAAAGTCGTGATTAAAATGCGGCTGATCATAATAGCCGCATTCATG
TGCCACCGCTGTCCAGTTCACCGCAGTTTGCCCATGCACCTGCGCGAGCACCCGCTGAAA
GCGGCTCAGCCGGTGAAAGGCCTTGGGCGAAAGCCCCACCTGATGACGGAACAGATCTGA
AAACCTTCGCTGGCTCAATCCGATAGCTTTTGATACCTCAAGCAGTGTCGAGGAATCCCA
GGCTAGACGCTGCAAGGCATAGCCTACTGCCGGATGCATCCCCTCATCCCGCCGCATAGC
CCGAAGAAGGCACTGCTCCGCAACAGCAAACATGGTTGCCGGTTCCCGGGCAGCCAGCAA
CTGCTCGCGCAGCTCTCCGGCTCCGCCCTGCCAGAGATCGTTCAGCGAAATACTCAGATT
GGCAAACTCGCTCAATGGAGGCGCGAAAAATGGCCAGCTTCCGCCTGGCCGAAACTGAAT
CCCGAAGACCCGTTCCTGCTGCGAAGAGTCAATGACAAAGGGCCGCGTGCGCGGTCCGCT
GAAGACCGCTGCTCCATAGCTCTCAAACCGCGCCCGATTCTCAGAGTCATATAACCGGAT
TGGCTCTTCGCGCAGATTGAAAACAATGCTGGCCTCGCCGTTCGGCATCAGTTGTTCCTG
CCCATGGGGCTGCGGTGCGCCCTCCCAAAACCAGAAGCAGGCGACCCAGTGGGTAAGCGT
TCCGAGCGGTCTGTAGCTGGCATGGTGCATCCACGGCAGAGTAGCTCTAAATGCAGTCGC
TGGAAACAAAAATCCCGGAGCCGCCGCTCCGGGATCTTTGTTGTTTGCCGCTGTTCGGGT
CTAGTTGCGTGTCGGTGTCAGCGCCATCGGCTGCATCAGGCTGAAAACCAGTTGAGTGTT
GCGCGGCAGGGTTACCGCGCTGGGCGGCTGCATCAGCAGGTGAGCCGTCACCGCACCGGC
TCCCACCATGGTGCCCACCAGCGCGCCACCGGGGCCGAAATGCGCTCCCACAATGGCGCC
GGCTCCCGCGCCCACGCCGTATTCCGTCGCGTCCTTCGCCAGATGCATGCTCGGACGAAT
TACGCCCTCGTTGGACGTCTGCGTATGAGGCGCCGCGCTATACACCACCTGGGCGTCGAG
GTGATAGGCCGTGCCATCCGGCAGCAATACCAGTTGCGGCGTCAGCCTCAACTCCGCCCG
TCCCCGCAGGCGATGGCCCGGATGCGCGCTTGTGACCATGCCGCGCAATTCAGAACCGGC
CGGAATGATCACCTGCCCGCCCCGATACACATTTGCGGTCACGGTGGCACGGAAAGGGGT
GCCCCGGAACGTCGAATCGGTTGAGATCGGTTGCAGCAGCCGAACGGGAATATTCGTTCC
GGCATTGAGAGCATTCGGCGTGAAGGGAATCACGCTCACAATGCCGTAGTCCGGGTTCTG
GCGGTCCGTCAGGCTGGCACTGTTCTGCGCGGCCGCATTTTGCGCATTACCCGGGGCGAG
CGGCTGCTGAATCTTTGTGACGATGCCGAAATCCGTATTGTCCCAGCGGTCAGGATTGCT
GCTCGCATTCGCGGAATTGCTCCCCGCGTTGCCGGTCACGTTTCCGTTTGAAACGGGCGC
GGTGTAGCTCTGCGTCGAGGGAGCGCTCGCAGGGACTGTGCTGCTCTGTGCCGAGGGCCG
GGGGACCAGCGTCGGTTGCGCGGGCACGGCAGGGGAAGGCTTGGCGGACGATCCGGTATA
GGTCGGCAGCGGCTGCTCATCCTGCTGGCTGTCCGGCTCCGTCATCGGCTCGTTCGTCAC
AATCGGGGTATCCGGCGGATTCGAGACGCCGGTGTACTGATCCTGCGAATTCTGACTATT
CTGCGCCGGCTGCTGCTGAGAGCCCGGCGTGCTCTGCTGGGCCCGCGCGGCGGTCGCGCA
AAGGCTGCCGCAGACCAGTAGCGTTGCGCTGAGTCGAACGAAGTTCATTGACTCCTCCTG
CAGGGATTCTGACCCTGCCTGTTTCCAAAAGTCGCTCGTTGCAGGCGGAAAGGCTCACGG
CGCGCATTCTCGTATTCAGATGCGTAATCCGCCTGTGAAATCAGCTTAGTCTGCATGAAT
GGCCAGCAACAGCATGCGAAGAGGAGGCGAACCATTGCGGTTACCCATCCATCTTCTTTT
CGAAAAGGCCCGCCGGGGCCGATAGACATCGTTTGCCTTTGTTAGAATCGCGTTGGAATC
ACGAAGAAAATGAGTAGTTTTGTGGACATTATCGCTGGAGCCTCCGGGAAGCCGATTCCC
GTAGACCGCCGTCCCGGGCTCAATGATCGCTTACAACACCAGATTTTGAGGAGTCATATG
ACTGAGATTGCTGCCATCCACGCGCGCGAGATTCTGGATTCGCGCGGCAACCCCACGGTC
GAAGCAGACGTTCTTCTTGCCGACGGTACGCTCGGCCGCGCCGCTGTTCCCAGCGGAGCT
TCCACCGGTGAGCACGAAGCCGTGGAACTGCGTGACGGAGACAAGAGCCACTACCTTGGC
AAGGGCGTGCTCAAGGCAGTCGACAACATCGAGTCGGTCATCGCTCCGGAACTGGAAGGC
ATGGACGCCGCCAACCAGCGCCTGCTCGATGCCACGATGATTGCGCTCGACGGCACCCCC
AACAAGGGCCGCCTTGGCGCCAATGCGATTCTCGCCGTCTCCATGGCTGCGGCTCGCGCC
TCGGCCAACTCGCTCAAGATTCCTCTTTACCGCTACCTTGGCGGCGCAAACGCTTCCATC
CTGCCCACCCCGATGATGAACATCCTCAACGGTGGCGCGCATGCTGACAACAACGTGGAC
TTCCAGGAATTCATGGTCATGCCCGTCGGCGCGGAACGCTTCAGTGAAGCACTTCGTTGG
GGCGCGGAAATCTTCCACACCCTCAAGGGCGTACTCAAGAAGAAGGGCTACAACACCGCG
GTCGGCGACGAAGGCGGATTTGCTCCTTCGCTGTCCTCGAACACCGAGGCGATTGAAGTC
ATTCTCGAAGCCATCGAACTGGCCGGTTATAAGGCCGGCGAAGATGTCGCCATTGCTCTC
GATCCCGCTGCCAGCGAGTTCTATGACAAGGAGAAGGGCAAGTACATCTTCAAGAAGTCA
GACAAGAGCGAGAAGACCAGCGAGGAGATGGCGCAATACTGGGAGAGCTGGACCCGCCAG
TATCCCATCATCTCCATCGAAGACGGCTTTGCTGAGGACGACTGGCAGGGATGGCGCTAC
TTCACTGAACTGGTTGGCTCGCGCATTCAGTTGGTGGGCGACGATCTCTTCGTGACCAAC
ACTGAGCGCCTGCAGCGCGGCATCGAAGAGGGAATTGCCAACTCGATTCTCATCAAGGTG
AATCAGATCGGCACCGTCAGCGAGACCTTTGAGGCCATTGAGCTGGGCCGCCGCTACGGC
TATACCTCGATCATTTCGCACCGCAGCGGCGAAACGGAAGACACCTTCATCGCCGACCTG
GCAGTGGCCACCGGCGCCGGCCAGATCAAGACCGGATCAGCCTCGCGTACCGATCGCATC
GCCAAGTACAACCAGCTTCTCCGCATCGAAGAGCAGCTTGGCCAGACGGGCGAATTCCTC
GGACTCGAAGCGGTCAACTTCGGCGAATAAACTCCCTCGGCGGCGAATCCACACGGTTCG
CCGCCTTTTTCTTCTGTTCCACAGCACGTCCGTTTGGAGAACCTCATGCGCTACCCTCTG
CTTTTGGCCGCGGCTCTCATAGCTTCGGTTCCCGCCATGGCTCAAGCCCATCCCGCCCCA
TCGGCCGCATCCAAACCCGCGCCGCCCGCACATCCCATCACCGACGCACAGGCCCATGAG
CTTCTGCAGTTGTCCGGAGCCGATGCGCTCGAAAAGCAGACCATGACCAACATGATGAAG
TATCTCCATCAGGTCATGCCGCCATTCATTCCAGCGGATGTGATCGACGATATTGAGACC
CGCCTCAAGAGCGCCGACTTTGATGCGCAGGTGATCGCGATCTACAAAGAACATCTCTCC
ACGCGCGACGCCGCCGCGGCCATCGCTTTTTATAAGACGCCCGCGGGGCAGGATCTTGTG
AAGCAGTTGCCCGCCATCACGCGCGAAAGTCAGGAAGCCGGTGCAAAGCTCGGCCAGCAG
ATCGCCATGGAAGTGATCCAGGCGCACAAGGCTGAGATTCAGGCGGCCGCGCAAAAGTAT
GAGCAGCAGAACTCCGCACCTGCTGCGCCTTCTTCCACTCCGGCCTCACCGCAATCGCCA
AAATAAATTTCACACTGAGGAGTCCGCGTGTCCGCTCGTACCAAACCTGTTGTCCTGACC
GTTCTTGATGGATGGGGTTATCGTGCCGAAACCGCCAACAATGCCATCGCATTGGCTCGC
AAGCCAACCTATGACAAGCTGCTGGCCGAGTTCCCCAACACGCTCATTCGCGCTGCCGAG
CATTTTGTCGGTCTGCCCGATGGCCAGATGGGCAACAGTGAAGTTGGCCACTTGAATCTT
GGTGCCGGCCGTGTCGTCCAGATGGAAGTCACCCGCATCGACGCCATGATTGCGAATGGT
GATTTCTTCAATGATCCCAAGCTGCTCGACGCCCTCAAAAAAGCAACGCAGAACAATCGC
GCCCTGCATCTCTTTGGGCTCGTCTCCGATGGTGGCGTTCACTCGCATCAGAATCACCTG
TACGCGCTCCTCAAGGCCGCTCGTCTGCACGGGGTTACCCGCGTCTTCGTGCATGCCTTC
ATGGATGGCCGCGATACGCTGCCCACCAGCGGCGCGGGCTATCTCGAAGCCCTGCAGCAG
AAGATGCGCGAGTATCAGGTGGGCAAAATTGCCAGCGTCAGTGGCCGCTACTACGCCATG
GACCGTGACCGCCGCTGGGAACGTGAAAAGCTCGCCTTCGACGCCATGGTGAAAGGCCAG
ACCGAAGGTGGCGCTTACCACGATCCTGTGGCTCGCGTGCGCGAGTGCTACCAGAACGAA
GTCACGGACGAATTTATTGTGCCGTTTGTGGTTACAGATGAGCAGGGGCAGCCCGTCGCC
CGCATTCAGGACGAAGATGTCTGCATCATGTTCAACTACCGGGCAGACCGCGCCCGCCAG
ATCACGCGCGTGCTGGCCCGCAACAGCGGTCTCTCCAAGGAAGAAGGCCGCGAACTGCCT
GGAGCGGAAGATCTCGACGTCACCATTCCGCGCAACGAAGTTCCAAAGAACCTGCACTAT
CTGTGCATGACGCAGTACGACAAGAACTTCTCGCTGCCCTCTGTGTTGTTGCCGCAGTCC
ATGGAGAACCTGCTCGCCGATGTGCTGGCGCAAGCCAACCTTCGCAACCTGCGCGTCGCC
GAAACGGAGAAGTACGCGCACGTCACTTACTTCTTCAATGGCGGCATCGAGAAGCCGTTC
CCCGGTGAAGATCGCATCCTGGTTCCATCTCAGAAGGTGGCAACCTATGATCTCGCGCCG
GAGATGTCCGCGCAGGGTATCGCCGATACAGTCACCAAGGCCATTCAGGACACGGCCTTC
GACGTCATTGTCGTCAACTTCGCCAATGCGGATATGGTGGGTCACTCCGGCAAACTGGAG
CCGACCATCCGCGGCGTCGAAACGGTCGATGCCTGCCTCGGCCAGCTTTATCAGGCCATC
AAGCAGCATGGCGGTTCCATGCTCATCACGGCCGATCACGGCAATGCAGAGCTGATGGTG
GACCCCGTCACCGGCGGCCCGCATACCGCTCACACCACCAATCCCGTGCCGTTCATCGCG
GTCTCTGAGCACGTCAAGCAGCATCACCTCAAAGCTGGCGGATCACTGCGTGATGTTTCG
CCTACGATCCTGCACATGCTCGGCCTCGCTGAGCCGCCGCAGATGACCGGAACGGATCTG
GTGGAAACCAGATAGTAGCGTCACCGCGAAGTTTCGTTTGAAAATGCTCCCGCAGGCACT
ATGCCCTGCGGGAGTTTCCTTTGCAAGGCGTCGGGCAAACAGCGATCGCGGCCCCGGCCT
TTCACGCCCACGGCTATTTCTTATTCCAACTAGCTTGCTGAAAGCTTCATGAATGTCATT
CACATGACGCCCGGGTGAAATGTGCGTCAAATAAGCAGCTTACGTTACTTTTCAGCAACT
CCTGAAAATGCACCGCATCCAATACGGGTGCAATAAGACAGCTCGGTTTTTGGCTATTAC
TCCGAAGTTGGCACTTGTCTATCGCATCCGTCATTGTCTTCAGGGGCAGTAGTACATTCA
GCAACTTTTCATCTTTTAGAGGTATGTTTGAAGTCTCAGATGGCTTGCTCTGTTCATAAA
TTTTTCGCGGCGTCTCTTCCGCTATTCCTTTTCATCTTTTTGAGCGCCACGCTACCATCC
CATGCGCAAACCGCTATGCTGGCCTCCGCAGCATCGGCTTTGCCCAATGCTCCCGATCCA
GCGGGAACTGCTCATAGCGGAGTCATCAGTGGCACAGTGGTGGACCCGACGGGCGAGCCC
ATTGCAAATGCTGAAGTAAATGTCCGCGGGCAGTCCTTGCCGGCGCCAATGTCCACCAAA
ACGGACACACAAGGAAAGTTCACGATCGGCGGCCTCGGTTCCGGCGACTATACCGTCACG
GTGTTTGCGACGCACTTCCTCAACACCACGGCGCCTACAGTGGCTCTTGGCGATGGAGAA
GTTTACCGGCTCTCCATCACGGCAACACCCATTCCCCAGTCATCCACCACTGTGGAAGTT
ACGGCTAGCGAGCAGGAGATTGCCACCGCTCAGCTTCACCTCGAAGAGAAACAGCGCATT
CTGGGCTTTGTTCCCAACTTCTATACCAGCTATGTCTGGGACGCCGCGCCTCTCGACGCG
AAGCAGAAGATGGCTCTTTCCTTTCACTCTCTCCTGGATCCCTTCACGCCCTTTGAAGCC
GCAGCCGCGGCCGGCGCAGAGCAGGTGGCTGGTCTCCAGTCAGGCTACGGCAGCGGAGCC
GAGGGTTACGGCAAACGGTATGGCGCGGCCTACGCAGACATATTTGTTTCCCGCATCATT
GGCGATGGACTCCTGCCTTCTGTCTTCCGCCAGGATCCCCGCTACTTCTATCGCGGCACA
GGAAGCGTTGGCTCTCGTATGTGGTATGCGGCCCGCTCGGCCTTCGTTGCGCGCGGAGAC
AATGGAAAGTGGGAGCCCAACTATTCGGGGCTTCTCGGCGACTTCACCTCTGCCGGCATA
TCCAACGCCTACAGTTCGCCCAGCGACCGAGGTCTCGGCACCACGCTGCAGAACGGCGCG
ATTCTGGTTGCCGGAGACGCCTTCGAAGATGAGTTACTCGAATTTCTTTCGCGTAAGCTC
ACGCATCACATTCCTCCAGGCGCTCATGGCAAATAGCTGATCTATTCTTTGAGAGACTTC
GAAGAATACATAATCTGAGGCTGCTATCTGACACATTTCACAGTCAGGAGCAGCCTTTGC
TTCGCCTGCTCAAATGACACGCTGCTGTGTTCCCGCATCCCACCTGTGTGTCTATTCAAA
TCCTCTGTACTCGGCCCCATCCAATTAGAACCCTTGCTTCCTTGCTGCCGAAGCTGACCG
TGCCGGCAATTGTCGGTGCGGCGTCGTTGTGTTTTCTGCTCTCTATCCCGGCGAAAGCAA
AAGCTCTGGCTATGCCACTCCGGTCTGTTTCCGGACTGCCGGATGCACCGGCGTACAGCG
ATCCGCATGGCTCGGGCGTCATTCTCGGCACTGTGACCAATCCGCGGGGAACAGGCGTTG
GCGGGGTGACAATCACCGTCAGCAGTCAGGGATTGCCGTCCCCGATTGACGTACACTCAA
ATGCCAACGGAAAGTTTCGCATAACAGGCCTCGCGGCCGGAAACTACAACGTGAAAGCAT
CCGCCACAGGCTTTCTGCCGGCAACTCCTCCAACGGTCGCATTGGGCTCCGGAGAGCATT
ACAAGCTCTCCATCACCATCGTTCCCGTGCCCAAGGCGGTCACCACCGTCAAGGTAGTCG
CCTCCCCGGTTGAGATTGCCACCGCTCAGGTGAAGCTTGAGGAAAAGCAGCGCATCCTCG
GCTTCATCCCAAATTTCTCTACCAGCTATGAATGGAATGCCGCGCCGCTCACTTCGAAAC
TAAAATACGATCTCGCGCTGCATGTCATCACCGATCCCTACACCTTTGCGGTGGCGGCCG
GTCTGGCGGGTGTCGAGCAGGGAGCCGGATACTATCCCGGCTACGGCGGCGGATGGCAGG
GCTACGGCAAGCGTTTTGGCGCTTCTTATGCTGACGGCGCTATCGCGCGCTTTACCGGCG
GAGCCGTCTATGCCTCATGGCTGCATCAGGACCCTCGTTACTTCTACAAAGGGCATGGCA
GCACCGGGTCCCGGCTTTGGTATGCCATCCGTTCCGCGTTTGTCGCACGGGGCGACAACG
GGCGAGCGCAGCCCAACTATTCTGAACTGCTGGGCGATTTCACGGCTGCTGGAGCGTCCA
ATCTCTATCTCAGTCCTCATGATCGCTCCGCGCGCATCACGATACAGAACGGACTTGTGG
TCATAGCCGGCGACGCGATTGAAAATGTCATGCGTGAGTTCCTTACGAAAGGCCTCACCT
CGCACATTCCACCTGGAGCGAATGGACAAATCCAGTAGTTAAAAGTCGACGTGCGCGCGC
ACGCCCTCTACCCACACCGGCCCGCGGTCCCGGTTATAACCAGGGTCATCGATATGCTGC
ATATCCAGCGCGAAATACATTCCGCGCCAGGCATGCAGGTTGTAATAGCTCTCTTCAATA
TTTTCGCGGCCATAGCGCAGATGGCCGTCACCAAGCAGAAATCCGAGACCACCCAGCGCC
AGATAGCGCTGGTGGTCTTTTTTGATGGCATTGCTGACAAAGGCAAAGCCAATCTTGTCG
ACCGGCCGCCCCCATTGTGCGCCGTTGTAGTCGCCGCCTGCTTCTACAGTCTGCGCCACT
TCCGTGAAGGCAAAGGACTCATGCTTGTCAGGATTCCACCCAAACCGGCTGAAGACGCGC
AGATGATTGGTGATGTCCTGTTCGTCATTCCATCCAAACCCGTATTTCACAGTCCCTTGG
CGCTCTGTGTCACTAATCTCTGGTGTCGAAGTCAGATCGCTCCGGTAGTCCTGCACCGAC
TCACGATAATTGCCCATATCGGCATGATTCACATATGCAAGCACTCGCGACACACCATGC
TTTCCTCGTAGCAGCGAATGGTTCCAGTCAAACTCCCAGTTCTGCCCGTTCGCACGGCTG
AAGGCCCAATCCAGAGTCTCTCCATTGGCAACCGTGGGCATGGCGAAAATGCCGTAGCGA
AAATCCCACTGCGGCGAATCATACTCGAGGATGCCGCCCACGGTGTAACCCCGCGTGTCT
GCCGCGTAATCCCATGCGCCGTTGTTGTCCACCGTCCAGTTCATAAACTGCAGATGGCTG
TCACTGCCCGCTTCATTGGCGTCAAATTGGTCCGGCAGGCTCATCTTGCCCACGCGAATC
TCGATCCGCCGTGCGGGAACCTTTGTTGCAAGGTCAAACGGATCGCGATCCTGCGCGACC
ATCTTGCGGCTCAACCCGATGATCTGCAAAATCTCGCCTCGCGCCAGGTAGGGCGTGGAG
CCGAGGTTAGGATTCCGCACCACATCCAGATTCGTGAATCCCGCCAGACCCAGCGCCTGG
CTCAATCCGCGCCCACCAGCCGACTCCACATCCACAATGAAGTCCGTCTCATCGTGAGAA
TTGAAATGCCACGCATAGCCGGTATAGAGCGTGCCGAGCAGGGAAGTCTTGTACTCGCCG
CCGCCGCTGAAGCTGTTCGGCCCGCTGTAAGGCGAGTGAAAGCCACCATGAGCCTGGAAG
ATGATATTTGCCTGCCCGGCAATCATCCACGGCTTCCCGTCCGGATGAGGAAACATCGTC
AGTAGCGGCGCGTCATTCCTGGAACGCTCTTGATCCGCCGGGCTATCGGCAAGCACCTGA
ACATCGCCACTTTTCCAATGCTCAAGGCCCAATCTTAGATAACCACCGGCTGGCGCACTC
CAGCGCAAAGCGGCCTGCGGCGCGTCCGGCAGTGGCGTTGGGGTCTGCGCCGAGGCCAAC
GCCGGAAGCAGGGAAGCAATGACAATCCAAACGCTACGCAAGAGATCTCCTCATGCTGTC
ACTCTGTCGCGGACAGCTTATCGCGGTTCTATTGCAATCCGTGCAAAACACCTGCCCGCA
TTGGAGAGGGACGGTCAGAAATCGGTGAGGAAACAATCTCCGGTGCGCTCGTTTTTTAAG
CGCACCAACGCAATTCTCCCGTTTCTTCTGCCATTTCCGGTTGTTCGTTTACAGGGTGCT
CCTGCGGCTCAGCAACCCACACAGAAATGAGGCCGCCCTGCGTGTTTTCAGCCGCAATCC
AGATGCGGCGCAGTGATTCAGTCTTCTGTCGAACGGATACAAAGGGAAACATGGTTCCTC
CATCAGGCATGGGCGCACGCTTCCCGCGCTGTGCGAAGGCGCACAGCAGTGAGGCCACGC
CGTAGCTGGTTAAGGAGGGAGTGAGTCTGGCTTAGATACCAATGCCTGCTCACACGCTCG
AATCACGGGTCGTATGATGTGATGAGCGGTGAGAATCGCCTGCGGTGCTTAATGGCGTTT
TGCAGATCGCTCGTCACAACACAAAGAGAAAGTCCGTCTACTCGGAGGTTCTTGTGTGGT
GTGCATGCTCATAACTTTCGTTTTCAGGTGAGGAGTAAGAATTCATCCTTACCAACCTCA
AAATACCATACCCCCCTAGGATATAGTCAACAAAAAGATGACCCAACGCGACAAGGAAAA
GCAGAAGCTGATTGCCCGCATCAAGCGCATCCGCGGGCAGGTGGATTCCATCGAACGTTT
GCTGACCGCCGACGATGACTGCGCAGACATTCTCATGCTGCTGGCAAACATCCGCGGCGG
AATCAATGGGTTGATGGCCGAGGTGCTCGAAGATCACATTCGGCATCATCTCGGCGAAGG
TTCGCCTGAGTTGACTGCCGAACTTTCAGAGGACTTGATCGACCTGGTACGCGCCTACTT
GAAGTAGGCGTCTTACTTCGCCTCGACAGTATCGCCCTCGCCCGGAGCAAGAAACAGATT
CTGCTCCAGCCCATGCTGGCGCGTGTAGAGATCCCAGTAGCGGCCGCCCAGAGCGAAGAG
CTCCGCATGACTGCCGCGCTCGACAATCTCGCCACTCTCCACCACCAGAATCTGGTCTGC
ACGGCGAATCGTCGAAAGCCGGTGCGCAATCACAAACGTTGTGCGCCCCTGCATCAGGTA
GCTCAGACCTTCCTGAATCATCGCTTCTGACTCCGAGTCCAGCGACGACGTTGCCTCGTC
CAGAATCAGAATGCGAGGGTCAGCCAGAATCGCGCGCGCAATCGAGAGCCGCTGCCGCTG
CCCGCCCGAGAGCTTCACCCCGCGCTCGCCCACAATCGTCTCGTAGCCTTCAGGGAAGCG
CTCGGCAAATTCATCCACGCGCGCAATGCTGCAGGCGCTAAGGAACTGTTGTTCGGACGC
GTCCGGATTCGAGAAGAGAATGTTGGCGCGAATCGAGCCGTCAAAGAGAAAAGACTCCTG
CAGCACCACGCCCAGTTGTGCCCGGTAGCTGTCCAGTTGCACGGTGGTCAGGTCAATGCC
ATCCACCAGTACGCGGCCGCTCTCGGGATTATGAAACGCGCACACCAGACTGATGATCGT
CGATTTCCCCGACCCCGACGAACCCACCAGGGCCGTCACGGTTCCCGGCTGCGCTTCAAA
ACTGACGCCCTTGATGACCGGCTTGTCTGGCTCGTAGGCAAAATGCACATCTTCAAAAGT
GACTCTGCCTTCGATCTCATCCAACACGCGCACGCGCTTCGGATCAGCAAACTCATCCGA
CTCGTCCAGCACCTCAAGCGTCCGGTCCAATCCTGCTGCGGCCTCGGTCAATTGAGTGCC
CACAGAAACAATCTGGAAGATCGGAGCAATCATATACGCCAGCAGCATCGTGTACTGGAA
GTAATCGCCGGTGGTCATTTTGCCGCGCAGCACCAGGTGCCCGCCCATCAGCATCACCAG
CCCGCCAACCACTCCCATCACTGTGGTCGCGGCAAACGACAGTACGCTGGTCGCGGTGAG
GGAACTGATCACATTGGCAAGCAGCCGGTCCACGCCTTCACCAAAGACGCGCGTCTCGCG
GTCCTCGGCGTGATAGCCCTTCACCACACGCACGCCACCGAGCGATTCCGTCAGCCGGCC
TGTCACTTCCGCGGTGATGCGCCCGCGCTCGCGAAAGATGGGGCGAATTGTCTTGAACGC
CTGCTGCAGAATCAGCACAAACAGAACCACGACGCCAAAAATGATCAGGGTCATGTTGCG
GCTGCGATACAGCAGAAAACCAAAGACCAGCAGAGCCGTGAGCAGCCCACCCACAAACTG
CACCAGCCCCGTGCCGATCAGGTTCCGAATGCCCTCGACGTCGTTCATGATGCGAGATAC
GAGCACACCCGTTCGGTTCGCATCATAAAAGCGCACCGGCGGCCGGCCCACGTGGCGCTG
CACCCGCTTGCGCAGATCAGCGATCATGCGTTGCGCGGCTTTTGAGAGCAATTGCGTCAG
AGCGTACGATGTGGCGGCCTGAATCGCGGTGGCCACAAACACCGCGCCCACCAGCGGCAG
CAGCATGTTGCCATGATGCTGATCCAGCACATGATCCACCAGGTACTTGGTCGAAACTGG
CAGAAACAGTCCGGCAACCCGGTTGATCGCCATCAGCACCAGGCCAAACAGCATCAGCCA
TTTCCGCGGGCGAATCAGCGCCCAGACCTCGGGCATCACGCGCCGCAAACGCGGCTTCTT
CTTCGGCTCTTCGGCCCGCGTCCGATGCCGGCCTGCGCTGCCACGTTCTGCCCGCATCGA
AAAATTGCTCATTCGCATCGAAGAGTCTCCGCCAATTGGCTGGTCAAATCTACAAAAGCA
GCGCGATCAGGCGCGTGCGCGCCTTGCATTGATAAACGAGCGAACGCACAGCAGCACGTA
CGCCAGCAGGATCAGCGACATTGCAGCTTTGTCCTGTTCTGCGACCGGGCGCAGAACCTG
GTGGCCCTGCATCATCTGCACCCAGTGATAAATCCCAGGAACGGTACCCAGAAACCCGAG
CAGTCCGATCGTCACCGCAATGTGCATGATCATCATGCGGCGCTTCGGATTGGGAGTGCG
CGCAAACCAGCCCAGAATGGCCAGCACCGCGCCCACATACGCCGGAATCAGAGCGGTTGG
CGCATGGCTGCCCGTGCCAACATAACCAAACACTCCAAGCAGAATCAGGAGAAATCCGAA
GAAAATCGTTGTAATTGCCATTCCCAACCCTTCATGCCGCTACGAGTCGGCAGATTGTTT
CTTCTTTATGATTCACAGCGAACGAATTTGCGCCAGAATTTTGCCCGCGATTTCATCTGG
CGAACCTTCGGCCTGGATGCGCAGTGCATCCTTAGGCTCTTCCAGCGTTGCAAGCTGGCT
ATCCAGCAGTTCCGGACTCATGAAGTGCCCAGCGCGATGCTCCAGGCGCTTCTGTAACTC
GGCGCGCGGCACTTCCAGCAACACAAAGTGATAGCTGCCCTCCGGCAGCCCCTTCGCCAG
TGTGTCGCGGTACGTCTGCTTCAAGGCCGAGCAGGTCATAATGCCACTCTCGTCTCGCCT
CGCCCAACTCTCCAGCACTTCATGCAGCGAGGCCAGCCATGGTGCCCGGTCCTCGTCGGT
CAGCGGAGTGCCGCTGTGCATCTTCTTCCGGTTCGCGTCGCTGTGATAGTCGTCGCCTTC
GGCAAATTGCCATCCCGTGGCCTTCACCAGGGCTTCGGCGATGGTCGATTTTCCAGCGCC
ACTCACGCCCATCACGATCAGGATCATGGCGCTAGGCTCCCGCCGGGGTTGCAGCCAACT
CGGCCAGTGATTCCGGATAAGGGGCACGCAGCACGCCGCGTTCTGTAATGATCGCGGTTA
CGTATTGGGCAGTAGTCACATCAAACGCCGGATTCTCGATTCCCGCGCCCTCCGGCGTAA
GCTGCTTGCCGCCGTGGTGCGTTACTTCTACCGCCGGGCGTTCTTCAATCGGAATCGTGT
CGCCTGTCGGCGTCTCCATATCGATCGTTGACCAAGGGGCCGCCACATAAAACGGAATGC
CGTGCTCTTTAGCCAGCACCGCCACGCCGTAGGTGCCGATCTTGTTGGCGACATCACCGT
TGGCCGCAATGCGATCCGCGCCAACCACCACGGCCTGAATCTTGCCGCGACGCATCATGC
TGGCAGCCATGTTGTCGCAAATTACCGTGGTCGGAATGTTGTCGTGCAGCAGTTCCCATG
CGGTCAAACGCGCTCCCTGCAAAAACGGACGCGTCTCGTCGGCGTAAACCTGAATCTCGG
CTCCGGCCTCGACAGCCGCGCGAATCACGCCCAGCGCCGTCCCGTAGCCGCAGGTCGCCA
GAGCGCCGGCATTGCAATGCGTCAGCACGCCTCCGGAGCGGGGAAGTAACTCAGCTCCGT
TTTTCCCCATCTCACGGCACGAGGCGATGTCTTCCTCATACATCTTGTTCGCTTCGGCAA
TCAGAATTTCTCGAATCTCCGGGATGGAAATGCCCGGTTTAGCCGAAAGCTTTTGATAAA
CCTCTCGCATGCGCGCAATGGCCCAGAAGAGATTCACGGCCGTCGGACGGGTAGCCGCAA
GCACGCGGCAGATTTGCTCAAACTCTGGCGTCAAGTCGGCCACCGTGGTGGCTGGGCTCT
GTTTCACGCCCAGAGCCACGCCCATGGCGGCAGAAACGCCAATCGCAGGTGCGCCCCTCA
CCACCATGGTGGTGATGACATCTGCAACTTCTTGATAAGTCGTTGCAAGTACGTAGGTTT
CTTCCAGGGGAAGACGGGTCTGGTCGAGAAACTCGACCCCTTTTTCGGTCCAGGTGAGGG
TAGGAATCATCCCTATCAGTGTAAAGCAGAGCCCCGAAAACCACTTTTTTGATCCCTTCA
TACAGTGCCGAGGGTGGGGATTGCGGCCATTGCCCCATACAGATTTCCAGCTTCCTTCCA
GGAATACTCGTATCCCACCTTGGTGGCAGTTACACTACGTGAGACGACCGGATACCGTAT
AGGCGCGAAATAAAGGAAATAGAATTCGCGCAAAACTACAAAAGTTCAGTTTGAGTGACG
AGTAAGACTATTGGAAAGCGCCCAGACGAATCTGCCAATCTGCAAGTTCTGCAAGTCCGC
TGACGTTTTTAGAATCTCTCGACGCGGGCTTCTCCAGACCAGTGTGTTTACACTCTTGGG
ATACTACCCTTGGGAATGTCCTCACTGTCGCAAAGTCTCCCTGCTGCGTCGTCGTGGCAG
TCAGGGGAAAAAGTACCGGCCACGCGGTTCTTCCTCAAAGAAATAGCTACGATTCCTTTC
GCGTCATGGCAATAAAGAGGGGAGAGATTCTAGGATCTCTCCCCTCTTTATTGCTTTCAA
AGGCAGTTTAGCGATAGCGCCAGTGTCCTTCCACCCAGAACCAGCCGCGGTGCCGATGAG
TCCAATGCCCCGGAACCCAAACCGCATGCGGACGCGGTGGTCTCGCCCAGTAGCCGTGAA
CCCACACGTAGTGCTCCCCATTCCATCGCTGGTAGCCCTCAATCCACACATAGTGCCGTC
CCGGGGGCGGCGGACGCCGTTCCACCACGCGCGGGGGCGGTCCAATGCGCACAAAAACCT
GTCCATAGGCCATACCCGTGCTCAACATCGCAGCAGCTACAGCTGTCATCAAAAGTTTTT
TCATTTGTGCCTACACCTCCTGATTTGCAGGCAATCTGTTCGCAGATATTTCCTGCCAGA
TTGCCGCCAACAGCAGCATTGAGCTGCGGTTACAGGTCATAGACCCGATCTTGCGGGCCG
GAGTTGTGGCTACGTTTCAAGTTTTCCTGAGAGCAAAGGCCACCAGGGTCGGCCCAGCTT
GATGGCTTCTTGATTCTGCTTCCCGGGTCAGTGTCTCTTCCATGGCTCCGGCATGCTCCA
GTGACACCGCGCATCGGGCCACTTCGTCTTCCGGCGCGCCCACAAAGCACAACTCGCACA
CTGCAAGCCCATCAGCGCTTTCTACAGGAGGCCCAAAGGTACGGCAGGTCATCGGCCGAG
CCACGTACAGGTCGCAGAGTCCCGTTTCCGGGTCCAGCACCGGGCATACTTCGTCATTGG
CATATTCGGCGAAGCGCTCTTCAAAGCCCTCATCCTCTTCCGCCAGAACGCCTGTCTCCA
CGTCTCCAGGAAAATCTTCCGCGATCCGTTCCAGCGATCTCCGCACCCGCTCGCGCACCG
CCCCGGCTCGTTCGGTATCCACCTCTGCCAGCGCCGTCAATCCATGCCGCAATCTCTCCG
CATCCAGTTGCGAAATCGCAAAGACGCCCACGCAACATTGCGTGCATCCCGGTCTGCAAG
CCAGCCAGTCGCCAGACTTTTGCGCGGCCTCAGCCGTCGCCGCATCCACAATCTGAAGCA
GTTCCGCATCCGATCCCATGACGGCAGCATAGCGGTTTCGCATACATTCCGCTCAGGCCG
GTTGCCAACCGCCGCGCGGCCCGATAGCTTAGAGTGTTTCGCGAAATGCGATCTGCGAGA
GAGGATCATCCATGGCAGAACAGGCACTTCCATATCAATCCGGCTTTGGCAATGAGTTCG
CAACCGAGGCTGTCTCCGGAGCATTGCCCGCCGGGCAGAATGCCCCACAAAAAACCGCCT
TCGGCCTCTACACCGAACAGTTGAGCGGCACGCCGTTTACCGCGCCGCGCGTCACCAACC
GGCGCACGTGGACCTACCGCGTTCGCCCGTCCGTCACCCACAAGCCCTTTGAAGAGATTC
CCTCCGGCCTCATCCGCACCGGCCCGTTCCATGAGGTGCCCACCTCGCCCAATCAGTTGC
GCTGGAACCCGCTGCCGATCCCCGAAGAGAAGACCGACTTCGTAGACGGGCTCGTCACCA
TTGGCGGCGGCGGCGACCCGGCCATGCAGACCGGGGTCGCCATTCACATCTATGCAGCCA
ACGCAAGCATGCAGGGCCGCTTCTTTTACTCCGCGGATGGCGAGCTGCTCATGGTGCCTC
AACTTGGCGCGCTTCGCCTGCACACCGAGCTTGGCATCCTTGAGGTCGCTCCCGGAGAGA
TCGCCGTCATTCCGCGCGGCATCAAATTCCGCGTCGAGCTCAAAGACAAAGCCGCGCGCG
GTTACGTCTGCGAGAACTACGGACTCAGCTTCCGCCTGCCGGATCTCGGCCCCATCGGCG
CCAATGGCCTTGCCAACCCACGCGATTTTCTCGCGCCTGTTGCGGCCTTTGAAGATGTCG
ATGGCGACTTTCGCATCATCGGCAAATTTCTCGGCCGCCTCTGGTCGGCCCCCATCGATC
ACTCTCCGCTCGATGTGGTGGCCTGGCACGGCAACTATGCGCCCTACAAGTACGACCTCA
AGCTCTTCAACTGCATCAATTCGGTCAGCTTCGACCATCCTGACCCATCCATTTACACCG
TGCTCACCGCGCCTTCCGCCGTGCATGGCACTGCCAACTGCGACTTCGTCATCTTTCCGC
CGCGCTGGATGGTCGCCGAGCACACATTCCGCCCGCCGTGGTTCCATCGCAATATGATGA
ACGAATTCATGGGCCTCATCTTCGGCCAGTACGACGCCAAGGCCGAGGGCTTTGTCCCCG
GCGGAGCCAGCCTGCACAATTGCATGAGCGGCCATGGTCCCGATGCCGAAACCTGGGAGC
GCGCCACCAGCGCAGACCTCAAGCCGCATTACCTGGCAGACACGCTGGCCTTCATGTTTG
AGACCCAGCTCGTCGTGCGGCCCACGCAGTTCGCGCTCGAAACGCGCATCCTGCAGCACG
AGTACTACGAGTGCTGGCAGGGATTGAAAAATAACTTCCGCAACGCCATAAAAGGGAAGT
AGAGGACCTGATTGAGAAACGCCGTGCAAGTGCTGATGTCTCATGCTGTCGATTACGCGG
GCCTGTTTCCGCCTGCCGCTCTATCCATGCAGGAGGCCGTGCGCAATTATGCGCAGTATG
CGCGCGGCGCCGATGCATGGATGCTCGGCCGCTTCATCCTGCCGGCCACGCGCCTGCCTG
AATTTGCAACCGCACTCGAAGCAAATTGTTGTGCCGAGCGCGAACGCCCCTGGATGCTCT
CGCTGCTCGCCTCCGCGGACCGCGAAGCCGATATCGCCGCCATGCAAAACTTCACCAGCG
GCCTGGCCTTCCTCGATGCCCTGGAGCTGCGCGCCGATTCCGCGCAGCAAGCCGCCCAGC
AAGTGGAAGACACGCTGTCTGCCTATCCCACACAAATCACCCGCTTCGTGGAATGCTCCG
CAGAAGCTCTGCCGCACATATTGCCGGTATTGCATAAGCACAAGGCGCACGCCAAAATCC
GCACCGGCGGCGTCACTGCGGAAGCGATCCCCGGCATCGAAGCGGTTGCGGATTTCCTTC
TCGCCTGCGCACAGGCCGGCGTCGCCTGCAAGGCCACCGCAGGGCTGCACCATGCCTTGC
GCGGTGAATACCCGCTCACTTACGAGCCTGGTGCGCCAACAGCTGTCATGCACGGCTTTC
TGAATGTGTTGGCGGCATCATTGCTGGCACAGGCTCAGGCGTCTCGCGAAGAGCTTCTGA
TGGCTCTCGCCAGCACCAGCGCCGCGGAGTTCACCTGGACGCCGGCTACCTTCCGCTGGC
GCGAACATCGCTTCACCCATTCGCAAATTGAAGCAGCGCGGCAGCACGGCCTCATCAGCT
TTGGCTCCTGCTCATTCACCGAGCCTGTCGAGACTCTCGCCCAGGCCATGAAGGAGACCG
CATGAGCGAGTTACGCAGTTGGATCGCTGAAGCCAATGATCCAGCCACTGATTTCCCGCT
GGAGAATCTGCCCTTTGGTGTCTTTCGTCGCCATGGTAAGCCGCACATCGGCATGGCCAT
TGGCGACAGCATTCTCGATCTGCATGCGTGCCTCGATCTCGGTTATCTTGATCAGCTTTC
GCGGCCCATCCGCGACGCTTGCCGACAACCCACACTCAACGCACTCATGACGCTCGGCCG
CACCGCTGCGCATGCGGTGCGAGAGGCTGCAGCTATCCTGCTCAGTGAGCACAGCAAAGT
TCGCGATGAACGTCTTCTGGTCCCGCAAGCCACGGCAGAAATGCTGTTGCCCGCGCGCAT
CGGCGATTACACCGACTTCTACGCGTCCATCTATCATGCAACGAATGTAGGCCGCCTCTT
CCGCCCCGACAATCCTCTGCTGCCCAATTACAAGTACGTTCCCATCGGCTACCACGGCCG
AGCTTCCTCACTGCTGGTCAGCGAAGCCGAAGTTCGCCGGCCTCACGGCCAAACCAAAGC
TCCCGATGCCGCCGCGCCCACCTTCGGCCCGAGCCGTCTGCTCGACTATGAGTTAGAGAT
GGGCTTCTTTGTCGGTCGCGGCAACGCACGCGGCGAGGCCATCCCCATTTCTGAGGCAGA
AGACCACCTCTTCGGTCTCTGCCTCGTCAACGACTGGTCCGCGCGTGACATGCAAGCCTG
GGAGTACCAGCCCCTCGGCCCATTTCTCGCGAAGAACTTCGCCACCACGCTCTCGCCCTG
GATCGTCACCCTCGATGCGCTGGAGCCCTTTCGTATTCCGGCGCTCGCGCGCTCTGAGGG
CGATCCCGTTCCGCTTCCATATCTCAACGATCCCCGGGACCAGGCGCAGGGCGGCTTTGA
TATTCAGTTGGAAGTCTCCATCCTCACCGGGCAGATGCGCGCCGCGCAGGAAGCGCCCGC
CGTCGTCAGCCGGGGCAATCTGAAGTATTTGTACTGGACACTGGCACAAATGCTCACCCA
TCACGCCAGCAACGGTTGTCCGCTCGAACCGGGCGACCTGATGGCTTCTGGAACCGTGAG
CGGCCCCGAAGCAGGTTCATTCGGCTGTCTGCTCGAAATCACTCAGCGCGGCGCCCACCC
CCTCACTCTCCCTAACGGAGAGCAGCGCAAATTCCTTCAGGATGGCGATGAGGTCATCTT
CAGAGGATGGTGCGAAAAGCCCGGCCACCGCCGCATCGGATTCGGCGAGTGCCGAGGCCG
CGTCCTTCCCGGGTAATCGGCCGCCGCTTTCTGCCGCACGCGGAACCGCTATCGCTTCCG
CGTGCTGGCAGAAGGTGGAGGCAGCGTCGATTCGCGAATAATCAACTCCGGCACAATCGG
CACCTCGGGCGGCAGTTCTTTTTCGCCGCGAATCTTCGCCAGAAGCAGTCGAGCGGCCAT
ATAACCCATCTGCCGCAGCGGCTGGCGAATCGTCGTCAGGCTCGGGTTGTAGTACGCGGC
GGCCTCAAAGTCATCAAAGCCTACCACTGACACATCCTCCGGCACGCGCAATCCATGGTT
GCGCAGCGCACGAATCGACCCCACCGCGGCAAGATCGTTAAAGGCGATGATGGCTGTGAA
CTTGCGCGTTCTCTGCAGCAATTCATTCGTAATAGGGAAGCCCAGCTCCGGCGTCGAAGT
CGTATTCTCCACCTGCATCGTCAGCTCCGGCAAAACTTCAATGCCTAACTCGCGGCTTAC
CGCCATCAGGCTGTTCCAGCGGTCTTCCGCGTCTGAGCTGCTCGGCCGCCCACGCATAAA
GGCGATGCGCCGATGCCCGAGTTGGTGCAGATGCCGCAGCGAAAGCTCCGCCGCGCGACG
GTGATCCAGCACGATATTCGTCACCCCGGGAATATTCCGGTGACCCGGTACCGCAATCGC
TGGCAGCGGCAGGCTGTGCTGCAGCGCCGTGTCGATCACCAGAAAGCCCTCGACTGAGCG
GTCCATCAGCAGCCTCGGATACTCTTCGATCAAATCCGCTTTGCGCCGATGGCTGGCCGT
CAGATAGAAGTAGCCTTCCTCCATCAGAATCTCTTCCATGCCGTCCAGAATGTGCACCGA
ATATCCGTCGCTCAGCTCCGGCACCAGCACGCCGATCAGAAAACTTCGCTGCCCGCGCAG
TGACCGCGCATAAAAACTGGGCCGGTAATCGAACTTCTTCGCCGCTGCCACCACGCGGTC
GCGCGTCTCCTGCGGAATCGAGCGCACCCCCGGCGCGTTGTTCAGCACCAGCGAAATGGT
GGCAGGCGAGAGGTCGAGATATTCGCCGAGTGTCCGAAGGCTGATGGGCTTATTCGGTAC
CTCACTCTGCAAGGAGGACGGATTGGCGGACTTCTTGGGTCGAGGCATGATTCAGTCCGC
AGTTTCTGCCATCTCTCCGGCAAAGAGCAACTCAAAAATCAATCCGGTCATGCACCTTCG
CTTTTCCCGCTTTGCCAATTTCTGCTGTAATTCGCCGATTCTCGACCGATGCCTCACGCA
TTTGCCCTTAGGATGGAGTTAATCTCTGCGCCTCGTCAGCGCTCTGGAGTCTCGATTTGC
CTTTGAAAGTTGCTTTGCTTGGTTTTGGAACCGTTGGCGCTTCTGTGGCGCGCATTCTCA
ATGAGCGTGCTTCGGCAGACCTTACCCTGACGCATGTCTTCAATCGCAATGTGAGCCGCA
AGCGTGTGGACTGGCTGCCAGGCGTCACCTGGACCGAAGACCCCGAGCAGATTTTTGCCT
CGGAGGCCGACATCATCATGGAACTGGTCGGCGGTCTCGACCCCGCCGGAGCGTGGGTGC
GCCGCGCGCTGTCCTCGGGCAAGTCGGTCGTCACGGCCAATAAAAAGCTCATCGCCGCGC
AGGGAATCGAACTCGAAGCTCTTGCCCGCCAGCATGGCGTGCATCTGCTCTACGGCGCGG
CTGTCGCCGGAGGCATTCCTGTCATTCCCGGCCTCCTGTCCGGCCTCGCCGGCGATCGTG
TCGTTCGGCTGGAGGGTATTCTCAACGGAACCTCCAACTTCATCCTCAGCCGCATGGAAG
GGGGCGCGGAGTACGCCGACGAATTGGCCGAGGCCCAGCGTCGTGGCTATGCCGAGGCTG
ATCCCACAGAAGACGTGGATGGCTTCGACGCGCGCGCCAAGCTGGTGATCCTGTCGCGTC
TCGCGCTCGGCGTAAACCTGTCTACAGAAGCCATTACCTGCCAAAGCATTCGCCAGGTTG
GCGCCATCGACTTCGCCTACGCCAAGGATCTCGGCTGCACCATCCGCCCCATTGCCCGGG
CAGACGTGCGCGGCGGCGGCGTTCTCGCGCTCGTTGGCCCAATGCTGGTGCCTCTGAGTT
CGCCGCTTGCCTGGTCACGCGGCACTGAGAATATGGTGCTGCTCACCGGTCATTACGGTG
GCGATGTTGTTTTCTCTGGCCACGGAGCCGGCGGCAATCCTACCGCCGTGGCGGTAGTCT
CTGATCTCGCGGCCATCTCCGCCGGCGCCGCGCGCCGCACTCCCGATGCCGCCTCAGCCA
GCGTCACCGGCGAATTCGAACTCCGCCACTATGTTCGCTTCGTCGTCAAAGACAAGCCCG
GCATCGTCGCTGAAATCGCCGGAGCCATGGCCGCTCAGGGAATCAACATTGACTCGCTCT
TCCAGCGTTCCGGCTTCGGCAAAGACCATCTGCCCTTCGTCGTCACCACGGAGCCATGCG
TCAACTCGCGCCTCAAACTCGCCCTCAGCAAAATTGCTGGTGCGGGGTGGATGGCCGAAC
CGCCCCTCGATCTGCAGATCCTTGAGCCGGAACCCGCAGCCGTCCAGTAGCCATTCAGAC
CAGCCCAGTCGTTCCGAGTCGCCAGCCCGGCCCCATAAAGCCCAGCGAAGATGCGTATCC
TCCATCATCTGTGCTGGGCTTTTTTCTCCTGCAAATCTCTCTTCTCATCGAACCCCATCT
ATCGGGAAATGCATCGCATCCTAAATAAGGGAAGAAAATCTCACGGCTGACTGGCAAGCC
GCTCGTCACGAAAGGTTTCACCATGAAATTTCATCGCAATATTCGTCTGCCGATCGCCTC
GGCATGCGCTGTCCTCCTCTGCCTGCTCGTCCTGCCACTTGCGGCATCGGCGCAGGCATC
CGTGGTAAAGACGCAGAAAGCGGGTGACTACACCGTGACCTTGCGCATTCTGCCCGCGGA
ATCCTTCACCGGCATGAATGCTCAAATGGTGCGTGACGGTGGAGACGAACCCGTCATGGA
GGGTGGGCCTGCTTATCCCAACCATCACATGGTCGCTTTCATCAAGAAAGACGGAAAGCC
CGTCGAGCACGCACGCGTCACCATCGAATATCGCTCGAATCCCGGTGCGGAATGGACCAA
GGTTCCAGTCGCGCGGATGCATGCAAAAGGGAAGGGACGCAAGTCCACGCACTTCGGCAA
CAACGTCACCTTGCAGGGCGGTAAGTATGAAGTTCGCGTCACCGTGAACGGCAGCACGGC
ACTCTTCAACGTACAGGTCTAGCGCTCTCTCATCCGCAAATAAGGAGGAGGAGCGTCATC
CGCCCCTCCTCTTTATTTGTCTCTGAATGATCGATCAGTAGGAATGCCCCAGGATCGGAT
GCGGCTCATACGGCTCTTCCAGTGCCTTGATCTCGCTCTCTTCCAAGTGGACGTCCAGCG
CAGCCAATGCATCGTCGAGATGATGCATCTTGCTCGCGCCCACAATCGGAGCCGTCACGC
CCGGCTTGCTCAGCATCCATGCCAGCGCAATCTGCGCATTGCTTACGCCGCGCTTCCTGG
CAATCTCCGTCACCCGATCCACCACGGTAAAGTCCGAATCGCGATAGTAAAGCCCGTGCG
CATATTCATCCGTCTTGGCGCGCACCGTCTCGCCATGGTCCTTCTTCGAGCGATTGCCCA
TCAGAAATCCGCGCGCCAGCGGGCTCCAAGGAATCAGCCCGATCCCTTCCGCTTCGCACA
ACGGAATCATCTCCCGCTCTTCCTCGCGATACACCAGGTTGTAGTGGTTCTGCATCGTCA
CAAAGCGGGCCAGTCCCATCTGGTCGCTCACCTGCAGCATTCGTTGAAACTGCCACGCAT
ACATGGAACTAGCGCCGATGTAGAGTGCCTTGCCTGCGCGCACCACATCGTTCAATGCCT
CCATCGTCTCTTCAATCGGCGTGAACTTGTCAAAGCGATGAATCTGGTAAAGATCTACGT
AATCGGTCTGCAAACGCCGCAAACTCTCATCAATCGCATGAAAAATATGCTTGCGTGAAA
GACCCCGCTGATTCGGGTCATCGCCCATGGGATTGAAGACCTTCGTCGCAATCACCACCC
GGTCCCGGTCAGAAGAGAAATCCTTCAGCGCCCGGCCCAGAATCTCTTCGCTCACTCCCA
CCGAATACATATCGGCAGTATCAAAAAAGTTGATGCCCCGCTCCAGAGCATGCTGAATGA
ATGGCCGGCTTGCTTCCTCCTCCAGCACCCATTCGCGCCACTTCTTTGACCCGTAGGTCA
TCGTGCCAAGACAAATGCGAGAGACCTTCAGGCCGGTCGAACCAAGATTGACGTATTCCA
TTGCACCTCCAATAGACGCTGTACCTTTGGATGAGTCTCACCGCCCCCAGGGCTTTTTTT
GCCCTCACTTGAACATCCCAACACAAGCGGAGTAACTTCGATTCGCATCATAAATTGCGT
GCATCCTTCTCACGAAAAGCTCGTCACATATTTGTCATATAGCAGTGACGTGCCTCCGAG
TCTCATGCGCAAGCTGCAAAACGCTGATAGAAGCTCGTTGAACTTGAAATGGAGTGTCCC
ATGCCTGCACAGTCCGAGCCAAAGCCCGCATTTCAGGGCTCCTGCTCCATCAGTCTGAAT
GGTCAAACCCTGGAAGCAAACACCGGTGAGCGTCTGATCGATGTCATCAACCGGACTCAG
ACCCCGCTGCCGCAGGTCTGTTACCAGCCGAAGCTTGGCCCCATTCAGACGTGCGACACC
TGTGTGGTTGAGATGAATGGCGAGATCGTTCGCGCCTGTGGTACATCCGTTTCGCCCGGC
ATGCAGCTCAACACCGCTTCGGCGCGCGTCAAGTCCGCCCAGGGCGAGGCCTTTGATCGC
ATTCTCAAAAATCACCAGCTCTATTGCTCGGTCTGCGACAACAACAATCAGGACTGTACC
GTTCACAACACCACGGCCCTGCTCGACGTCGAACACCAAAAGTATCCATGGCAGCCCAAG
CCCTATCCGCAAGACCACACCAATCCTTTCTATCGTTACGATCCCAACCAGTGCATCCTG
TGCGGCCGCTGCGTCGAGGCATGCCAGAACTATCAGGTCAATGAAACCCTCTCCATCAAT
TGGGAGAGTGACCACCCTCGCGTCCTCTGGGATGGCGGCTCTGAAATCGGCGGCTCTAGT
TGTGTCTCCTGCGGACACTGCGTCACCGTCTGCCCGTGCAACGCGCTCATGGAAAAGTCC
ATGCTCGGCCACGCCGGCTTTCTTACCCATTGGCCGCAGAATGCACTTGACCACATGATC
GATGTGGTCAAAGCCGTCGAGCCGGAGATCGGCTACGGCCCCATTCTGCAACTCTCCGAG
ACCGAAGCCGCCATGCGCAACACTCGCGTGCGCCGCTCCAAAACCGTCTGCACCTACTGC
GGCGTCGGTTGCAGCTTTGAGATTTGGACCAAAGACCGCCACATCCTCAAGGTGCAGCCC
AGCGAAGGTCCCGCCAACGATATTTCTACCTGCGTCAAAGGCAAATTCGGCTGGGACTTT
ATAAACAGCCCCGAACGAATCAAGAAGCCGCTGATCCGCGAAGGCCACACCTTCCGCGAG
GCCAGTTGGGACGAGGCCCTCAGCCTGGTCGCGCGCCGGTTCATGGAGATCAAGGCCCAG
CACGGCCCCGATTCCATCGGAGTCATCTCTTCCTCCAAATGCACCAATGAAGAGAGCTAC
CTCATGCAAAAGTTTGCCCGCGCGGTCATCGGCACAAACAACATCGACAACTGCTCCCGC
TACTGCCAGGCACCCGCGACGCAGGGGCTCTTCCGCACGGTCGGCTACGGCGGAGACTCC
GGCTCCATTCATGACATTGCGCAAAGCTCGCTCGTCGTCATTGTCGGTGCCAATCCTGCT
GAGGCACACCCCGTGCTCGCCACCCGCGTCAAGCAGGCGCACAAGCTCCGCGGACAAAAG
CTCATCGTTGCCGACATTCGCCGCCACGAGATGGCCCAGCGCGCTGACATCTTTTTCCGC
CCCGCTCCCGGCACCGATCTCGTCTGGCTCTCCGCCATGAGCCGCTATATGTTCGATCAC
GGATATGCGAAGGCAGACTTCCTCGCGCAGTGGGTCAATCACGTGGACGAATACCGCGCC
AGCCTCGAGCCCTTCACCATGCAGCACGCCGCAGAGGTCTGCGGCGTCCCCATCGAGACA
CTCGTTTCTGTTGCTGAAGCCATCGCAGCCGCACCCAGCATGTGCATCCTCTGGGCCATG
GGTGTCACGCAGCACTGCGCCGGCTCTGACACCTCCACCGCTATCTCCAACCTGCTGCTC
GTCACCGGCAACTACATGCGTCCCGGCACCGGAGCCTACCCGTTGCGCGGCCACAACAAC
GTGCAGGGCGCGAGTGATTTCGGCTCCATGCCCGGCTGGTTTCCCGGTTACGAGAAAGTC
GATGATCCCGCCGCGCGCGCCCGCTATGAGCAGGGCTGGGGAGTCAAAATTCCCGAAGCC
AAGGGTCTCGACAATCATGAGATGGTCAATGCCATCTACGAAGGCAAGCTCAGGGCCATG
TATCTGGCCGGGGAAGACATGTACATCGCCGACGCTAACTCCAACTACGTCGGCGGAGGC
TTCGAAAAGCTCGACTTCTTTGTCGTGCAGGATTGCTTCTTCACGCCCACCTGCCGCTTC
GCCGACGTAGTGCTGCCCGCCAGCCCATCCCTCGAAAAGGAAGGAACTTTCACCAGTACT
GAGCGCCGTGTGCAGCGTCTGTATCAGGTGCTCGAACCCCTCGGCGAAAGCCTGCCCGAC
TGGCGCATCACCACCGCGCTCGCCAACAAAATGGGCGCTAACTGGACCTACCAGCATCCC
TCCGATATCATGCACGAGTCCGCGTCCCTCGCGCCCATGTTCGCGGGCATTCACTATGAT
CGCCTCCAGGGATTCGATAGCCTGCAGTGGCCCGTCGCCGCGGATGGCACCGATCAGCCG
CTGCTCTACACGGAGAAATTTGCATTCCCTGACGGCAAGGCGCGCCTTCATCCGCTCGAA
TATCACGCCCCGGAATCTGTCGAGGATGACGTCTACGATCTTCACCTCAACAACGGCCGC
CTGCTCGAACACTTCCACGGTGGCAATATGACCGGCCGCGTCGCAGGTATTCATGAGGAG
ACGCCCAATCCATTCCTTGAGGTCTCTCCCGAGCTCGCCGCTGACCGCTCTCTCGTCTCC
GGCCAGTGGGTGCGGCTCACTTCACCGAACGGCCATCTCCGCATTCGCGTGCTGGTCAGC
GACCGCGTGCAGGGCAAGCAGATTTATCTGCCCCTCAACACCCTCTTCACTGACGCAACC
AACATGCTCACCGGCCACCATACCGACCATGACACCCACACTCCGGCTTACAAGGAGACC
CCGGTGCGTATGGAGGTACTGCCGGAAACGGGAGAAAACCCGCTTCCGCGCCTCAACTTC
CGTTACGCCTCCCGAACACCGCAAAACGGCGTCGAGGTTGAGCGCAAATGGAACCGTAGC
GATTACGTATTTCCCGGTGATGTCAGCAACGGCCACAACTCTCTGGTGCAGATCACACCC
GGCCATCAGAAAAAGTAGAAGGGAAGAGAACATACATGGCACAGCCCATCGAATTTCGCC
CCTCCGCGCAGGACCCGCGCGAAGAGATCCAGCGGCGTCTCAATGATGCGCCCATCGAAC
ACGCCCAGGCGCTCCTGGCTTGCTACGGTTTGATTGAGGAGGCGCACCGCTCCGGCACGC
TCGATCTGCTGCGAGGCCTTCTCGGCGCACAAGACGCCGTCGTAACCCATGTCTCCGGTG
TGGTCAGCAAGCCTGAAAGCGTCAACGCGCTACGCAACGGCCTTTTGCTGGCGAAACTGC
TCGGCAGCATTGATCCCGATACGCTCCACAACATTCTTGATGAAACGCACAAATCCGCCG
CGCAGGAGCCGCCATCTCTTTTTGCTCTGCTCGGTCGCGCCGCCTCTGCGGAGAGCCGCC
GCGCGCTTGCGGCGGGTTTAGCTCTCCTGCAGTCAGCGGGCAAGGCATTGGGCCGCTCAC
GGTAGTCGCTTCTCAGTCCTCTTCGCCAACGGCAACGGCTTTTTTCTTAACTGTCTTCGC
CTTGGCAACTCGGGCCGGTCCGGTAGACTCGCGCACAATCAGCTTCGGCTCCATCACAAT
CTCTGGCGGATAGGTCCGTCCCGGGTGGTTGATCCGGTCCAGCAGAATCTTCGCTCCTCG
CGCGCCCATGTCGCGCAACGGCTGTTGCACGGTCGTCAGGCTCGGCTGGTGATAGGCCGC
ACTCGCAATGTCGTCGAAACCCACCACCGAGATATCGCCGGGCACGCTCAGCCCCGCGTC
ATCAATGGCGCGAATCGCGCCGAATGCGCAAATGTCGTTGAAGCAGAAGATAGCCGTAAA
GTCCCGGGTCTCGCGCAGCAGCTTGCGCATCGCTTTATAACCGTGCGAAGGCGTCTGGTC
CAGCTCTTCCAGCGTAATGACCAGTTCAGGATGAATCGCAATCCCCAGCGACTCAGCTGC
CTGCGCAATGCCATGCCAGCGATAGTGTGCATCTGAAATATTTTCCGGCCCGCGCATGAA
GGCGATACGTTCATGCCCCAGGTCACGCAAATGCTGCAATGCTTCGGCGCCCGCCTTGTC
GTGGTCCAGAAAGATATTCGTCGCGCCCGGTGCCGGGCTGTGCGCTGAGATAGCCACCAC
GGGCACGGTGGTTTCAATGCGGGCTGGCGTATCCAGCAGCAGCAATCCATCCACCGCGCG
CTCCAGCAGCATGCGCACATATTCTTCCGTCAGTTCCGGATCGCGAAAGTGGCTGGCCAT
GAAATAGAAGTAGTTTGCCTTGATCAGATACCGCTCGACCGAATGCATCAGCAACGTGAA
ATAGCCGTCGCTCATGTCGGGCACGACGACGCCAATCGACATACTGCGGCTGCGTCGCAG
TGATCGTGCAAAGTAGTTGGGCCGGTACTGATATTTAATCGCGGCTTCGCGAATGCGCTC
GCGTGTGTGTGCAGGAATAGACTTCGCGTTCGGCGAATGATTCAGAACAAGCGAAATCGT
GGTCTGCGAAAGTTGAAGCAACTCTGAGAGCTGCTTCAGGTTGATTGTGGCCGGTTGCTT
CGGCGTAGCTTCGCCTTTTTTCACATCGATGTTTTAGCATGCCGAAACATGCTTTTGCAC
TCACTTTAAGGATTTAGTTCCTAAGTTAGGCTGGTTTCTTCCCAGGTACCCATCACCTTT
TTCAAGGCGTTGCATATCTCGCCAACAGTCGCATAGGCGCGCACGCAGTCTAACAGGTAA
GGCATGGTGTTCGCGTTGCTCAGCCCCGAAGTGCTTGCCTCTGGCGTCTTCTCGGCAGCC
CGGCACAGTGCATCGAGGCTGCGTTGTACGGCTTCGTTCGACCGTTTTGTCCGCAGCAGA
CGCAGCTTCTTCGTCTGCGCCTCTCTTACTGATTCGTCAATGTAGAGTATCTCCGGCGCC
GGCTCGTTCACCGTGAACGAATTGGCTCCCACAATCAACTTTTCGCCCGCCTCCACAGCT
CGCTGGTAGGCATAGCTGGCCTCGGCAATCTCTTTTTGCGGAAAGCCCTGCTCAATCGCC
GGAATCATGCCGCCCATCGCATCGAGCTTTTCAAAGTAGCCGAACGCGCCCCGCTCCATA
TCCAGCGTCAGCTTCTCCACAAAGTACGAACCGCCCAACGGATCCACCACTCCCGCCACA
CCCGACTCATAGGCAATAATCTGCTGCGTGCGCAGCGCAATGCGCGCCGCCTCTTCGGTG
GGCAACGCCAGCGCCTCGTCAAACGAATCCGTATGCAGTGACTGTGTGCCGCCCAGCACC
GCGGCCATCGCCTGAATCGCCACTCGCGCAATATTGTTCTTCGGCTGCTGCGCCGTCAGC
GAGACTCCCGCCGTCTGGGTGTGAAAGCGCATCCATGTGGAGCGGGCCTGTTTTGCGCCA
AACCGCTCCGTCATCAGCCGGTACCAGATCTTGCGGGCAGCGCGGTACTTCGCAATCTCC
TCAAAGAAGTCATTGTGCGCGTTAAAAAAGAAGCTCAGCCGCGGAGCGAAATCATCCACC
GCCAGCCCGCGTCGCAACGCCCACTCCACATACTCCACGCCGTCATAAATCGTGAATGCA
AGCTCCTGCAGTGCCGTCGAGCCAGCCTCGCGAATGTGGTATCCCGAGATCGAGATGGGA
TTAAACCGAGGAACCAGCTTCGCCCCAAACTCGAACGTATCAATCACCAGCCGCATCGAA
GGTGCCGGCGGATAGATGTACTCCTTCTGCGCGATGTACTCCTTGAGAATGTCGTTCTGC
AGCGTGCCCGAAATCCTTTTCCAGTCCGCACCCTGATCCTGCGCCACCGCCAGGTACATG
GCCCACAGCACGCTTGCCGGTGAATTGATCGTCATCGACACGGTCGTCTTCTCAAGGTCG
ATCCCCGCGAACAGTATCTGCATGTCTTCGAGCGAATCAATGGCGACGCCGCATTTGCCC
ACCTCGCCTTCGCTCTGCGCATCGTCCGAGTCGCAGCCCATCAGCGTCGGCAAATCGAAC
GCCACCGAGAGCCCGCCGCCGCCATTCGCCAGCAGATATTTATAGCGTTGATTCGTCTCC
TCCGGGCTGGCAAAGCCCGAGAACTGCCGCATCGTCCACAGCTTGCCGCGATAGCCCGTC
GCATGAATACCGCGCGTATACGGCGGCTCGCCCGGCATACCCAGGTACGCCGCCGAATTC
GTCGCAAAGTCCTCCGGCAAATCCGCCTCCGTGTACAGCCGCCGCACCGGCGCGCCCGAC
ACCGTCGTGAAGCGGGCATTCCCACGCTCGTCCACATTCACGCCGCTGGCCGCGCCAATC
GGCCGCTCTCCGGCTTTCTCAAGCGCCGGACCCAGCGTCTCTTCCGCCCAGCGCACCTCT
TCTGGTGAAGGGCAGCGATTCTGCTTCAACTCATCCAATGCTTGCTGGCGGCGATTTCCC
GTGGTCTCTGCCATGGCGGCACTACTCCTCGTCTGCGAAACTCCCCAGCATAGGCGACCC
ATGCATGCATCGGCAAGCCGAAGGCCCTGGCCGTCATCCCTCTCATCTTTCACCGGTGCC
CGGCCTTATTCCTTCAACCACTTGCCCCCATTTGCACATAGAGCCCGTCATTTCCACAGA
GAAATATCTGCAATCTCCACTTGATTGTTTTCAGAACAGGCGTAAAGTTCATTTCAACGG
AGGAGAAATCTTCCAGAAGGAGAGAGCGGAACCAGACATCCTGAGCACTGGCAACAGAGC
TCGACGCATCATCAGCCAGTCTGATGTATGGGGGGATGAAACCTGGCGAAGCTCGCATCG
GCTGCAGGCCACATGCGTCTCCTAAGGCAGGCAGGCTCCGGCTCGCCTGTGCTTGGGGCT
CGGCGGTGGTGATTGCGCGGTGCACTGGAGTCCGACCCAGTTCTTTGATGAATCGGAACT
TCTATGGGGCAGGCGGCCGCAAGGCACCTGCCCCATAGCCTTTTGTAGCTCGTTCTGATC
TTTTTCTCCCGCGCGCAAAAAAGAGGCCACCGCCCCGGCGATGGCCTGTGAATGCGTTCT
ATCCTCACGTTGCCGTGAGCCTGGCGATCATGCCTGTTATTGCCCGGGCACGATCAAATC
TGATCCATAGCGCAGCGAAAGCTGCCGCCCATCCAGAGAACTGGTTTCCATATTCCGGTA
TTGCACCGAGTGCAGCGTGTGCGTCGCGCCTTGCACATCAAACGACAGCAGCACGCGGGT
ATCAGTCGGCGCGGGATCGCCCGGCGATATTACCCACATCGATCGGAATGGCTGGTTCGT
GTTCGCCACCTCCACCACATTGCCATTCATGCTTTGCCTGATCGTGTAGCGGCCCGCCGG
CCACATGTGGCCATTGACGACAAAGTTGAAAGGAACCTTGGCCACATTCACGGACTGCGC
CATGGCCGGGTGGGTTGCCAATGCTGCTGCCGCCATCACGACCGGCGCCAGAAAAAGATT
ACGAAGCATGTTCCGCATAGGTGTTTCCTCCACGCTCCGAAACATACCCACCCGCACGCA
GCTTGGTCGTCAAGCTTCCGTCGAGAAATTGTCAAACTTTTGTAGGTGAGAAATCCGCTG
TGAAAAGCGCTGTTCTTGCACCGGTCATGACTGGCGCAAGCGCCATCATCCCAGGCGTGA
CATAAGGCAAATCATCAGCAGCAGAGAGCGCAGCGTCCAGCACACGGTCCGAATCCAGTT
CGTCGCCGTCAGCCGGGCCGCATCCCTTTCCGCAAAGCGCTCCACCAGCCGTCCATGCAG
CGGCACCTGCAGCAGGGCCGTCGAAAGCCAGATCACAGCCAGCAGCCCGAGCCCAATCCA
CGCGGCCGCGGCTGAAAACCACTCTGGACGCACCCGCACCGCAATCACCGCCGGCACCAG
TTCCAGCAGCATCGGCGGACCCACCACCCAGCCGGTCCGCACCGTGTGCGCCTGCTCATA
TTCGCAAAACGAAGTGTCGCCCACCCGCCCAAACAGGGGGTAATGCACCACCTGCACAAA
CCAGATCACGCCTGTCATAAAGAGCGTGGCGGCCAGTTGAACCAGGAAGAGGATCTCCGC
TGTCGAGGCCGCTGGTTTGAGCGCGTGCATGGCTGGTCTTGTGAAGTCTTAATAGGGCAG
CAGCGCCAGGTTTTTGCCTCGCAGCCCAAACCGCGCGCCCATTCCATAGCCAATCAGGGC
CACGGCAGGCCACAGCCCCAGAAAGCGCCCTTGGCCTTGCAGCAGATTGCTGTCTGTATT
GAAGTCAAGAAAAGTGAGCCACAATTTCTGAGTTGCGCCGCAGTGGTAGCAGGCGCTGGG
CCCCGTTGGCAGATTCAGCACAATCAGCCCTACCAGCATGAACCAGATCAGTCCCAGCAT
CCACACCAGCGTCGCGGCCTCGCTCGGCTTGATCGAGTTGAAGACCAGACCCGTCAAAAA
AGGGAAGAGAAACGCCATCACCAGCGGCACAATGGCGAGCACGGGCGGATTGAGGTCCGG
GTGCATCAGCGTCGCCACCACCATGGTCAACGCCCACACGCCCAGCGCCAGCACCGTGTG
AATGCCAAGCCAAACGGCCTGAACCGCCGTCTTTGAGGGCGGCTCTACCGGAACATCGCG
ATCCAACGGTGCAGTTTCTAGTGCCATGATTCTCTCTTCCTCAGGCTAACCTGTCTGTTC
GGGATGGCAAAGTGCTTTATGCCTCTTCGCTCTACAGCTTTCGTGCACTGCCTCCTGCCC
ATTTAGAATCAGTACATGCTGCTCGAAGGAATCTTTCCCGCTATCACCACGCCCTTTTAC
CCCGACGGTCGCCTCTACTTCCGCAAGCTGGAGCACAATGTCGACCGCTACTCCCGCACT
CCGGTCGCGGGCATGACCGTGCTGGGTTCCACGGGCGAGGCCGTGATGCTCAGCGATGAA
GAAACGCGGGATGTCCTTCGCACCGCGCGCTCGGCCAGCGATGCCAGCAAAGTTTTGCTC
GCCGGCATCGGGCGCGAAAGCCTCTCCGAGACACTGCGCCTCGCCGAGTTTGCCGCCGAC
CAGCGCTACGACGCCGTCCTCGTCCGCACGCCGCACTTCTACGGCCCGCAGATGCAGCCG
GCCGCCATGCTCACTTACTACCGCACGCTGGCAGACAACTCGCCGTTGCCCGTCGTCCTC
TACAGCATCCCCAAATTCACGCATTACGATCTGCCTGTCGCCGTCGTCTCGGAACTGGCC
CAGCACCCAAACATCATCGGCATCAAGGACTCGAGCGGCAGCGTCGAGCGCATCGCCGCT
CTGGTCACCGGCACCCGCAACGCGCCCCGGCGCAATGTAGACGTCACCCCCGTCTTCACC
GCCGTCACGGCTCGCATGCTTGAGGAATCCATGCTCGCGCAGGCCGCGCTCGTGCCGCTC
ACCACCATCGGCGGCGAAACCCTGTCCGCGGCCGTCCCCGCTCCAGCGCAGCCTACGCTC
AAAACCCGCACCAAAGAGGTCGGCTTTCAGGTTCTCAGCGGCTCGGCCGAAACCATCCTG
CCCGCGCTCGAAGCCGGTGCCTCCGGCGCGGTCCTCGCTCTGGCCGCCTGCCTGCCGCAG
GCCTGTCAGGAGGTCTACTGGGCCTGGAAGGACAATGACCCCATTCTTGCCGCCGAAAAG
CAGCAGCGCATCCTCGCCGCATCGTCTCTCGTGGCAGGCAAATATGGCATTGCCGGCATC
AAGTATGCCTGCGATCTCAACGGCTACTATGGCGGTCGCCCGCGTCTCCCATTGCTGCCG
CTCGATGCCGCCGCGCAGGAAGAAATTGCCCAGGCTCTCGTGACGCTCCGTCCCTGAGGC
TGGTCTCGCCCGTCTCAGGAAAATCGATGTACTGCAAAGGCCGTCCCCACTGCGGACGGC
CTTTGTAACCATTCAGCCACATATTTCTGCAATGTGACTCAGAACACTCCACATTCAGAG
ATGCATCGCTATAATGAGCGATTAAGAAGACACCACTCTTCCCAGTTCATCATCGAAGGG
AATCCGCCACATGGCGACCACTAACGCCGGCGCTCCGTCCGCGCAGGGCGCTCCGACGCA
CTCTGAAGGACTCTCCGCCAAGCCAGTTGTCAACGACTTCAGTATTCAGGTGGCTACGGT
CAATGGATCCGGTTCGCAGTCCGCGAACAACGTGCTGCTCCGCAGCATCTTCGCAATGGG
CATTCCGGTCAGCGGCAAAAATCTTTTCCCGTCCAACATCGCCGGCCTGCCCACTTGGTA
CACCATCCGCGCCAGCAAACAGGGCTACATCGCGCGCAAAAAAGAGATCGACGTCCTCAT
CGCGATGAACGCCGAAACGGCTCAGGAAGACATCATGGGTCTCCATCCGGGCGCGGTGGC
CATTTACGACGAGAGCCTCAATCTCCAGCAGTATCGCGACGACGTTATCTGTTATCCGGT
GCCCTTCGACAAAATCACCGCCGCCGTCTGCCCTGAGGCCAAGCTGCGCAAGCTGGTCAA
GAACATGGTCTACGTCGGCGTCGCGGCCAAACTCTTCTCCATCGACATCAAGGCCGTCGA
AACCTCGCTGCGCCGCCAGTTTGCCAAAAAGCAAAAGGCTGCCGATCTCAACTGGGCGGC
CGTGCAGGCTGGCTACGAGTTCGCAACCAACTCGCTCGTCAAGGCTGACCGCTTCCAGTT
GGAGCGCATGCACGCCAACGAAGGCAAAATCATCATTGACGGCAATGCCGCCTGCGCTCT
GGGCGCCATATTTGCCGGCGTCACCGTCGTCACCTGGTATCCCATCACGCCATCGTCCTC
CGTCGTCGAACAGCTCATCGACTTCCTCAAGAAGTACCGCATCGAGCAGGACGGTAAAGC
CAGCTTCGCCGTCGTCCAGGCTGAGGATGAGCTTGCCGCCATCGGCATGGTGCTTGGCGC
AGGCTGGGCTGGTGCCCGTTCCATGACCGCGACCTCCGGTCCCGGCATCTCGCTCATGGC
CGAGTTCGCCGGTCTCGGCTACTTTGCCGAGCTGCCCGGCGTCATCTTTGACATTCAGCG
TGTCGGTCCCTCCACGGGCCTGCCCACGCGCACCGCGCAGGGCGACATTCTCAGCACCGC
TGTACTCTCGCATGGCGACTCCAAGCACGTGCTACTGCTGCCCGGCAGCGTGGCCGAGTG
CTTCGAGTTCGGCATGGCCGCCTTCGACCTCACCGAGCGCCTCCAGACTCCCATCTTCGT
GCTCTCTGATCTCGATCTCGGCATGAACAACTGGATGTCCGATCCCTTCCAGTACCCCGA
GAAGCCGCTCGATCGCGGCAAGGTGCTCACCGCTGAAGATCTCAACCGTCTCGGCGAGTT
CCATCGCTACAAGGATGTGGACGGCGACGCCATCCCCTACCGCACCCTGCCCGGAACCGA
CCACCCCAAGGCCGCTTACTTCACCCGCGGCAGCGGCCACAACGAGAGCGCCAAGTACAC
TGAGCGCGCGGACGATTACCAGAACCTCATGGAGCGTCTCGCCCGCAAGTTCGAGACCGC
CCGCACTCTTGTGCCTCATCCTGTCGTCGTGCAGAACGGCAAGTCAAAGGTCGGCATCAT
CGCCTACGGAACCTCCGACTTTGCCGTGCTCGAAAGCCGCGACCAGCTCAAGAAGGAGCA
CGGCGTCGAGACGGACTACCTCCGCCTCCGCGCCTATCCCTTCACCAAAGAGATCCACGA
GTTTGTCGCATCGCATGATCGCGTCTACATCGTGGAGCAGAACCGCGACGCGCAGATGCT
CAGCCTGCTCAAGCTTGATCTCCCGGCCTCTGATGCCGTGAAGCTGCGCAGCATCCGCCA
CTTCAACGGGCTTCCCATTGACGCCCGCTCCGTCACCGACGAATTCATCCTGCAGGAGGG
AATCTAACTCCATGGCCTCGACACCTTCCACTCCCGCCCCCAAGGTCAACCGCCTCGGTC
TTCCCATCCTCGACTATCGCGGTGGCAAGACGACGCTTTGCGCCGGCTGCGGCCACAATG
CCATCTCCGAGCGCATCATTGATGCCTTCTATGAGATGGGCGTCCAGCCCGAGCGCGTCA
TGAAGCTCTCCGGCATCGGCTGCTCCTCCAAGAGCCCGGCCTACTTCCTGTCGCGTTCGC
ACAGCTTCAACAGCGTGCATGGCCGCATGCCGTCGGTTGCCACCGGCGCGCTGCTCGCCA
ACAAAACCATGCTCGGCCTCGGCGTCTCCGGCGACGGAGACACGGCCTCCATCGGCATGG
GCCAGTTCGTCCATCTCATGCGCCGCAATCTGCCGATGATCTACATCATTGAAGACAACG
GCGTCTACGGCCTCACCAAGGGCCAGTTCTCGGCCACGGCAGACATCGGCTCCACGCTCA
AGACCGGCGTGGTCAACGATCTGCCCGCCATCGACATCTGCTCGCTCGCCATACAGCTCG
GAGCCACCTTCGTCGGCCGCTCCTTCTCCGGCGACAAGAAGCAGCTCTCGGCCATGCTCA
AGGCGGCCATCGCTCACAAGGGCACCGTGATGCTCGATGTGATCTCGCCCTGCGTCACCT
TCAACGACCACGTCGGCTCCACCAAGAGCTACAAGTACATGCAGGAGCATGAAGAGGCCA
TCAGCGAAGTCGGCTTCGTGCCGTACTTCGATGACATCGCCGTGGACTACGCCGAAGGCT
CCACCTACGACGTTGAGCTGCACGACGGCTCGCACCTGCGCCTGCGCAAGCTTCACGAGG
ACTACAACCCGACCGACCGTGTCGCCGCCGTCAAGGCTCTCATGGAAGCGCATGCCAAGG
GCGAAGTCCTCACCGGCGTCTTCTACATCGACACCGAGAAGCCGGCTTTCACTGACCTGC
TCAACATGGTCGATGAGCCGTTGGCCACGCTGCCCCAGTCCCGCACCCGCCCGCCAAAGC
AGGTGCTCGACGAGGTCATGGCCAAGCTCCAGTAGCTCATTTCTTCTGAAGAGATCGGGT
GCCCCGGGTCCGTTTGTTCGGACCCGGGACCGAACAAATCATCCTCTTTTGATATGTCAT
CCTGAGCGAAGTTCGCGCTGCCGGGTGCCCCACATCTCGTAGAGATGTGGGATCAACGCA
CAAACCCCACCCACGACGCGTCATTCTGAGCGCAGCGAACCGGGGCCCCCGGGAACAGGT
CTTCGTTCCCGGGGTGGGAAGAATCCCGGCGATGCTGCAATCACCTACACCGTCCGAAGT
TTCTCCCACTATTCCCATCCTCACGCTCCCAGAAGAGCAAGGGCTTCCACCTCACGGCAC
CTGCGCCTCAAAGGTCGAGGCAGGCAATCCCGCGCCGTTGTACAGGTTCGCATCGGTATA
ACTCGCCCATCCATACCGCACCGCCTTCGGAGCGTTCACCCCATCCGCCTTCACCAACAC
CGATCCGCTATCCAGCCTCGCACTCGCGGCATGCCATGTTCCATCTGCGCTCTCGACCTC
AAAGCTGCGCACCGCGCCGCCCTCGGCATGCAGTCCCTTCGCAAAAGTAAAGAAGACGCG
CAGCGCATCTCCCTCGCGTGTCACCTGCTCAAACAGCGGACCCTCCCACGTCCCATCCTC
GCCATAAGCCAGGTGGTATGCGGCCAGCGCCAGCCGGTGTGAAACCGTCTGCTTGTCTGG
CGGATGAATATTATTCCGCAGCCCCTTGTCCAGGCTCACGGCCATGCCCGTGTTCCGCAA
CGCCAGCGTCAAGCGCTGCGCATTGCGAATCTCACCCCAATGCTCCTGCGGTGAATAGAA
GCTTGATATCTGCACATACAAAAACGGCAGCTCGCCCTCATGCCACCGCGTGCGCCAGTC
CTCAATCATGGCAGGGAAGAGCCGTCGATAAAGGCTCGGCACCCACGCGTCGTCGCTGTT
CGTCTCGCCCTGGTACCAGAGAAATCCACGAATCGTATAGGGAGTCTCCGGCGCAATCAT
CGCGTTGTAAAGATAGCTCGGGTTCCAGGACTGCTGATCCGGATGCCACGGATGCTCCGG
CTTCGGCTTACCCGCCGCAACCGCCTTCGCATCCTCGGCCTTTTCCTGCGCCAGAATGGT
CTTCAAATTCGTCTGCTGCGCGGCAAACTCCGCACGTTTCATAAACACCGGCATAAACGC
CGCATCTGACGCCAGACTCCTGAGGCTCATCCACGACTCTATCGGAGTTCCGCCCCACGT
CGCATCCACAATCCCGATCGGCACATGCAGATGCTGCTCTAAATCCCGCGCAAAAAAATA
CGCCACCGCGGAAAAAGTCCGTGCCGTCTCCGGCGTGCAATGCGTCCATGTCCCGCCCTG
GTCATCCCGTGGATAAGGCGACGACTTCAGCGGCACAAACAGCAGCCGAATCTCCGGATG
ATTGGCCTGCGCAATCTCTTCCTTCGCGTTCCGAATCACCGCCGAGCCAGGAAAACCAAT
CAGCGGAATCTGCATATTCGACTGCCCGCTCGCAAACCACACATCGCCGACCAGCAAATC
CTGCAGCACGATGGGAGCCTCACCCCGGCTTGCGCTCACCGTCATCTCAAACGGCCCACC
CGCTTTTTCAGCCCGAAGCCACAGCTCCCACTGCCCATAGCGATTGGCCGTCGCGCGCTG
AGTCTGCCCGTGAAATTGAACCCTCACCGTCTCGCCGGCGTCGCTCCATCCCCACACATG
AATCGGCCGTCCGCGCTGCAGCACCGCATGGCTGCTCAGCATGTGGGGCAGGCGCAATTC
CGCCCGTCCCGCAGCGGCGCTCATCAGGCAAAACAGAGCAACAGGCAACAGCCGGCAAAG
TGAAGCAAACCGTAGACGCATCGTGAACACGTACCTCCTGAAGGCAAAAAAGTTCGGGTC
ATTCCAGCCGCTGCCAACGATAGCGCACCCAACAAGCGGATGTCGTGCTGCGCCTTCTTC
CTCAGCAATGAAGGTTCGGGTGCCTCGGGTCCGTGGGTTCGGGTGAAGTTCGGGTGCCTC
GGGTCCGTGGGTTCGGACCCGGGGATAGCCATCTCCCCTTTTGCGTTGCCATCCTCAGCG
GAGCTCGCCCAGCGAACGCCGGTCAAAAGCTCCGCGTCCTACTGCCCCTGAAATGGCGCC
GAAGGCGCGTGTGCCTGAACGGCCAGTCCTAATCCCCGAAGTGCGTGCGCACAATAAACT
TCATCGAGCGAAAGTCGAACGTATAGCTCTTCAACTGGCTCAGCGCATCATCGCCCAGCA
TTCCATAAAAGCGGTCTTCCTCCGCGCCCGCTGGCTGTGCAAGCACCTCTATGTCGTGCA
GCGTGATCGGCATTCCGCCAAAGGTCAGGTGCAGCGTCTCGGCGTGATACGCCGGAATCG
GAATCTCCTGCGAAAGCTTGTTCCCCGGCAGCTTCACCAGGTCCATCTGCAAATGTGTAA
ACTGCGCCAGATGCGTGTCATAGAATCGCGACGAAAACAGGGAACTCGTCGCCGCCGGAT
TCACCGTATACAACCCGCCCGATCCATCCTTGCCCGCCGCCACAATCAACTGGTCCTCAT
CGGTAAAAAACGGCGCACCCTCCTGCAGCGGCGGAGCCTCCGAAAACGTCAGGTTCCCGC
TTTCTGAAGCCGTTACCTGTCCCAGCAGCGCAAGCAGTGGCTGCCCCAGCACGCCTTCAA
TCTGGTACTGCCGCGCCTTGTCATACAAATCCAGATCGTCGTAAACCACCGCCGGAACAT
TGTGAAAGACCGCATCCCCGATTTTCAGCTTGGGAATCACCGTCGCATGCACGTAAATCG
GCTGCCCCGTGATGCTTGAGATCGTCAGCGTCTCTTTGCTCAGCTTCAGACCCACCAGCT
CCGCCTTCGAGCGCGCAATCATGGTGAAGTTCTCCGCCGGATCAAACAACCACCGCGTCG
GATACCCATCCATCCACACCGTCAAATCCGTCAGCCCCAACGGATTCACCTCCGTCGGCA
CCGTAAATGACCCCGTCAAGTCCAGCGTCTGCGCCGGAGCGCTCTCCAGCTCCGGCAGCA
GCTTCGCCGGAATCTCGACCTCGCTCTTCTCCTGCGCCGTCAACTGCTTCTCGCAGCACT
TTGCAAGCGCCGCATACTCGGCCGCGGCCTTTTTGTACTGAAAGGTGCGAAAGTAATCGT
CGGCCAGCGCCAGCCGCGCCTGCTTCTCCTTCATGCGGTCGCCGCCCGCCGCCAGGCCCG
GAATCAGCGGCTCCAGCAGCGCAATGGACCGCTTGAAGTGGTCGCGATGATTTTCCAGCA
GCCCACGGTAAAACGCATCGCCGGCATCCTCGCCGTTCTTGCCCAGCGCCTGCTCCAGCG
ACAGCCAGTTGTGATCGAGCGTGAGTTGTTCGAGCGATGTCTTCTGCTTGCCAAACGCAG
ACGCGCCCGTCTCCACCTGCGCCTGCGGTGTCTGTGCAGGCTGCTTTGCAGAATTGCTCT
GCGTCTGCATCGAAGTCTGGGGTCCGGCCGCCGCAAGTACGGTAGCCAGCAATAAGGGCA
ATACGGCGGTCATAGGCAACTGAAGACGAGTATAACGGTGCAAATCTTCCTGCCGCGCTC
AACACATAAGAGCCCGCGAAAACACAGCCGAAAACGCTACACTGAGAATGCATGAAACGC
AGAATGATTGAGCATTACGAACTGGTCCGCAAGCTCGGCTCCGGCGGCAGCGGTGTGGTC
TACCTGGCAGAGGACACGCTGCTCATGCGCCCCGTCGTGCTCAAGGTGCTCAAGCGTGGC
GCGCTCACCGCCGACCAGATGCGCAAAACCGTTCTGCGCGAGGCCCGCATGGCCTCGGCC
ATCGAGCACCCCAACGTCTGCGCCATTTACGAGGTCGGTGAGCAGGACGAAGAAGCCTTC
ATCGCCATGCAGTACGTGCCTGGCCAGTCCCTCGACAAGCTCATCGCCAAGGGCCCGGCC
AACGTGCAGCTCACGCTCTCGGTCGGCATTCAGATCGCCGACGGTCTCAGCGCCGCGCAC
ACGCTCGGCATCTTCCACCGCGACCTCAAGCCTGCCAACGTCATGCTCACCGACGGCGGC
CTCGTCAAAATCCTCGACTTCGGTCTCGCTCGCCGCCTCACCAAAGAGGACGCGGAGTTC
GACCCCGCCAAGCCCACCCCACGGGAAAACGATCCCCTCGCCGCCACCTACACCGCGCGC
GGCGGCACCATCGCCTACATGGCGCCCGAACAATTCGTCACCGGCCAGAGCAGCGTGCAG
AGCGATCTCTGGGCTCTAGGCGTCATCCTCTACGAACTCGTCAGCGGCCGTCATCCTTTC
TCGCGCCCCAATACGGACGAATTCCAGACCATCCGCGCCATCCAGTTCGTCGATCCCGCG
CCGCTCAATGAGTGCTGCCCGCAGGTCCCGCCCGAGCTGGCCTCCATCGTCATGCACTGC
CTGCAAAAGACGCCGGCCGAGCGCTATGCCAGCGCCGCCGATCTGCGCGAGGCATTGCGC
ACCCTCATGAAGACGCTGCAATTTGAGACCGGCATCGTCCCCGGCGACGCGGCGGCCAAT
CTTCTGCCCACCATTCCCGAGCGCGAAAAGCGCGCCACCGGCCTCCTTTCACTGCTTGCC
GAGCGCTTCCGCGAGTCGCAGCCTGAGCAGAATACAGACAAGGCCATCCTCGTGCTGCCG
TTTCAAAATCTCGGCAGCAAAGACGTCGCGCCCCTCTACGGCTTCGCCCTCGCAGACGCC
ATCGGCACCCGCCTCGCACGCATGTCCTCGCTCATCGTCCGCCCGTCGAGCGCCTTGCTT
CACCTGCCCATCGCTCAGATGGACCCGCTCGCCATCGGCCACCAGCTCATCGTCGATTAC
GTGCTCACCGGCAGCTTTCTGCGTTCCGAGAGCGGCTTTGACCTCAACTGGCAGTTGCTC
GACGTGCAGGGAGAGAGCGTGCGCGGCGGCGGCTCCATCAGCGTCGCATCGTTTGATCTC
ATCTCCGTCCAGACTGAGATTTGCAACGAAGTCTTCGCCTCGCTCCAGGGCAGCGGACAA
CTGCGCGACCGCACCGAGCGCCTCACCATGCGTTCTGAGGCGCTCTCCGAGGGCATCTCT
GAGCTTTACCTGCAGGCCAGCGCCATGCTGTCGTCGTTCATGCAGCGCACCGGCAGCCGC
GCCGACCTTGACCGTGCCCGCGAAATGTTCGAGCAGGTCACCGAGCGCGAACCCGAATAC
GCTCCTGGCTGGAGCGGCCTCGGCGTCACCCACATGCAGTACACCCGCCACGGCTTTGGC
GGACACATGCACATCATGGCCGCGCGCCGCGCCTTTGACAAAGCGCTCCAGATCGATCCC
GGCTCGGCCGACGCCAACCTCTACCGCATCTACATGCTGCTGGCACGCGGAGAAAAGGAG
AGCGCCCGTCACGGCATCGAAGACATGCTCTCCAAATCCGCCCGCAACTGGAACGTCCAC
GTTCTCGCCGGCACCATGCTGCGGCTCGATGGCATGTATGACGAAGCGCTCGAGCAGTTC
CATCTCGCGCTCAATCTCAACCCCTCCGGCGCGCCTATGATCTACAACCATCGGGCGCGC
GTCTATCAGTATCAGAACCAGCTCGACCTCGCCGAAGGCGAACTCCAGAAGGGACTCACC
CTTGAGCCGCGCCATCCGCTCCTGCGCACCTCGCTCGCCTACCAGCGCATGCGCCAGGGC
CAGCTTGAAGAGGCCATCGCCATGATGGAAGCCGTCCTCAAGGACGACACCAGCCTTCGC
ATCATCTACCCCACGCTCGCCATGTGCTACGTGCAGATCGGCCAGCGTGAGCGCGGAGCC
ACGCTCATCGAAGAGTCCTCCATGGCCGCCGCCGAAGCCGACAGTGAAATGGCCTATCGC
CTCGCCACCTACTTCGCCGTCGATGGAGACGAGAGCGAAGCCCTTCACTGGCTTCGCCGC
GCCATCTACCTCGGCAATGAAAACTATCCGTGGTTCTCCAGAAATCCCGCCTGGAACAAG
CTCCGCGGCCACGCCGACTTCGAGCGCATCCTCGATGATCTCAAGCGCAGCTACCGCCGC
AATCAGCGCACCTGGAAGCGTCTCTTCGACCAGCTCGGCGAAAACTAGCAGGGGGGCTGG
TCGCAGGGAGGCGCTACTCCTCACAGCCTCACGTCACTCCACGTGTGTCATCCCGGCCAA
ACGAAGTGAGTGGAGGGACCTTCATTTCCATCCCGAACTCCGTCCCCACCCGCGATGCGT
CATTCTGAGCGAACCGGGCCCCCGGCGTGCGCAGCACGCTGGGGTGGAAGCGAAGAATCC
[truncated: 3,796,292 more chars]
