# Supplementary material for: Regions Enriched with Reverse Complement Triplets in Bacterial Genomes
Source: Int J Mol Sci. 2026 Feb 28;27(5):2301. doi: 10.3390/ijms27052301 (PMC12985086; doi:10.3390/ijms27052301)
Supplement: Supplementary file 1 [file ijms-27-02301-s001.zip › for_send/45/Acidobacterium/class/mirror.txt]

SMAX=  344.00     KMAX=     948   
NOM=     1     7     9    11    12    24    27    29    31    37
NOM=    45    46    50    52    54    56    60    61    62    65
NOM=    66    67    71    79    80    83    85    90    92    94
NOM=    95    96    98   101   102   106   108   109   111   112
NOM=   114   118   124   129   130   138   140   157   161   168
NOM=   170   171   172   173   180   186   187   189   191   194
NOM=   197   209   210   216   217   219   220   226   229   236
NOM=   242   244   245   247   249   250   251   255   263   264
NOM=   266   273   276   279   282   284   288   289   298   303
NOM=   304   310   313   316   317   318   321   325   332   333
NOM=   334   335   337   341   342   343   344   345   346   349
NOM=   350   351   352   358   359   362   363   367   371   375
NOM=   382   385   386   387   390   392   404   407   415   417
NOM=   420   421   423   424   425   426   443   444   445   449
NOM=   450   452   463   468   470   480   483   484   487   495
NOM=   498   509   511   513   518   522   524   528   535   537
NOM=   543   544   546   547   548   553   554   562   564   570
NOM=   577   578   580   583   584   592   594   596   597   598
NOM=   604   606   618   626   629   630   632   633   634   635
NOM=   638   639   642   643   644   646   647   648   649   652
NOM=   653   654   656   659   668   672   674   676   680   683
NOM=   691   692   693   694   700   703   704   713   717   724
NOM=   727   728   732   735   743   744   745   746   747   754
NOM=   755   757   758   761   764   772   779   780   781   782
NOM=   783   784   787   789   791   792   794   802   803   806
NOM=   817   820   821   822   823   825   830   831   834   837
NOM=   839   841   842   843   845   846   850   851   852   853
NOM=   854   859   861   862   865   868   870   875   878   879
NOM=   880   881   890   891   898   899   900   901   902   904
NOM=   905   906   908   909   916   917   918   919   928   933
NOM=   941   942   945   946   947   948   950   951   952   955
NOM=   956   958   963   965   976   979   980   981   982   984
NOM=   985   986   987   988   989   990   991   993   994   995
NOM=   996   997  1006  1016  1026  1027  1028  1029  1031  1033
NOM=  1039  1040  1042  1043                                    
KK= 3889504  LL= 3890583  Z=    8.06  JJ= 3889474  DL=  1080    
GCTTCGCCGCGCCCGCGCCGATGCGCACGCGCGTCACATACACGCCATGCGCCGGAACCAGCTCGTCATACGCGGCCAGATTGATGGTCGGCACCAGCAGCCGGCTGCCGATGCCGCGTCCGCGCTCCTGCGTGGAGCAGACGGAAAACGCGCGGCCCAGCAGCGCCCGCGCCATGCCCATTTCGCCGGCCGCGATGCGGCGGCGCACTTCGCTGCTTGAGACCGGCACCCCCCGCACGGTCAACACGCGATGCCCATACACGGCAAAGCCCATCTCCTTGCCGAACTCCACCAGCTCCGGCGTGCCGGCTTCGGCGCCGCGCCCAAAGCGGAAGCTGTCGCCTTCATGCACCTCCACGGCGTGCAGTCCGCGCGCCAGCACGCGCTCGGCAAAGTCGCGGGCCGGGGTCTGCGAAAACTCCCGTGTGAAGGGCAGCACCAGCGTGGCATCGAGACCCGTGGCAGCCAGCAAATCAAGCCGTTCCGGCAGCGGAGTGATGAGTCTCGGCGCGGCCTCGGGCCGCAGCAGGCGCACCGGGTGAGGATCAAACGTCACCGCCACCGAGGCTGCCTGCAGCGCGGCGGCGCGGGCGCGCACATCGGCGATGATGGCCTGGTGTCCGCGATGCACGCCGTCAAAGTTGCCGATGGCGGCCACGGTGGGGCCAAGCGCGGCGGGAATTTCGTCGAGTGAGCGGAAAACTTGCATGTCAGATTTCAATGGGGATGCGCAATCCGTCGTAGGACAGCCGCACATGCGGCGGAAAAGTGGCTTCAGTCGCCTCGTGATCAATCTCGTGCGACATATGCGTGAACCACGCCTGGCGCGGCTTCACCACCTCTACCCAATGCAGCGCTTCCTCAAGGTTGGCGTGGCTCGGGTGCTCCTGCGGCCGCAGCGCGTCGAGAATCATGACATCGAGCCCCTCAAGCAGCGGCAGGCTTGCGTCAGGAATGCTCTTCATGTCCGTCAGATAGGCAGCGTTGCCAAAGCGAAAGCCGGAGACCTCCACGTTGCCATGCTGCAGCGGTACGCGCTGAAAGGCGGCTCCCGCCACCTGCGTGGTGTCGTGCCCGTCA                                                                                                                                                                                                                                                                                                                                                                                                                                                                                                                                                                                                                                                                                                                                                                                                                                                                                                                                                        
A===      243      231      343      244      141      124      143      224      111      234      334      223      123      144      233      413      333      313      323      314      214      1
B===      431      241      434      331      232      312      432      311      222      341      344      411      412      332      441      423      444      424      414      324      321      2
RRR=   4619.7   1690.9   1001.7    858.4    365.2    250.5    219.5    161.0    123.0    122.6    102.2     32.3     19.9      1.5      0.0      0.0      0.0      0.0      0.0      0.0      0.0      0
M=    19491.    15284.    25457.        
M=    25330.    15360.    20050.        
M=    32794.    37798.    28526.        
M=    28325.    37498.    31907.        
J=   1      -4.3 -35.0  39.2            
J=   2      36.9 -35.5  -1.4            
J=   3      -1.4  27.7 -26.2            
J=   4     -24.9  28.8  -3.9            
SMAX=  322.00     KMAX=     160   
NOM=     3     4    10    14    19    20    23    28    30    47
NOM=    49    51    53    55    59    69    72    73    74    75
NOM=    76    82    84    91    97   104   105   115   117   119
NOM=   120   121   123   126   128   131   132   135   136   139
NOM=   142   145   146   147   148   149   152   153   154   155
NOM=   159   160   164   165   169   174   175   176   177   179
NOM=   184   188   195   196   198   208   212   218   222   231
NOM=   232   237   239   241   248   252   253   254   257   258
NOM=   260   261   267   269   274   278   280   281   286   290
NOM=   294   295   296   297   305   308   311   314   315   319
NOM=   331   338   354   360   361   368   369   370   372   373
NOM=   374   383   384   388   389   391   393   394   395   396
NOM=   398   399   402   411   413   429   430   431   434   436
NOM=   437   441   451   453   454   455   456   457   464   465
NOM=   466   471   474   479   481   485   489   492   493   496
NOM=   499   500   504   505   507   508   512   515   516   519
NOM=   520   523   527   530   532   534   538   540   545   555
NOM=   556   558   563   566   567   571   574   575   581   586
NOM=   588   589   591   600   602   603   605   608   609   611
NOM=   613   615   616   617   621   622   623   627   628   631
NOM=   661   662   663   665   666   669   670   673   678   679
NOM=   681   682   684   690   698   699   707   708   709   710
NOM=   715   716   720   721   730   731   734   736   739   740
NOM=   742   750   751   752   756   762   763   769   770   771
NOM=   774   775   777   778   786   788   790   793   796   798
NOM=   800   801   804   805   808   809   810   811   812   815
NOM=   816   824   833   836   840   856   857   866   869   874
NOM=   883   884   889   893   894   896   907   911   912   914
NOM=   920   921   922   923   926   927   930   934   940   943
NOM=   944   954   960   967   969   971   983   992   999  1000
NOM=  1001  1003  1005  1007  1009  1011  1013  1019  1023  1025
NOM=  1030  1035  1036  1038  1041  1045  1046  1050  1052  1053
NOM=  1054  1055                                                
KK=  704350  LL=  705009  Z=    6.93  JJ=  704320  DL=   660    
ATTGACCAGCGTGGATTTGCCGGAGCCGGACGGAGCCGAAATGATGAATAAAATGCCTGCCAAACGCGCCTCGATTTCCTGGGGATTCCCTGGGCTTCCCTACTCCAGATTTTGTACCTGTTCGCGGGCTTTTTCGATCTCGGATTTGATGGCGAGGCCGAGTTCGGTGATGCGGGTTCCGTTGCCGGCGACACCGCTGGTTTTGGAGAGCAGCGTGTTGGCCTCGCGATTGAATTCCTGCAGAAGGAAGTCGAGTTTTTTGCCGACTTCGCCGCCGGCATCGAGCAGCTCATGAAAGTGCTGGATGTGCGCGCGGAGGCGAACCAGCTCCTCATCAATGCTGCTGCGCTCGGCGAGCAACGCGGCCTCCTGCAGCAGGCGCGACTCATCCACATTGCCGTCGAGCATTTTGCTCATGCGCTGCTGAATACGCTCAAAATAGGCCTGCTGCACGCCCTCGCGCATGCCGGCGACCTGCTCGACCAATTCCGCCAGGCGATCAAGGCAACCGCGAAGATCGGCTCGCAGTGCATCGCCCTCGCGCTGGCGCATGGTGTTGAGGGCTTCAATCAGCGCATCGATTTGCGCCAGCACGGCGGCTTCGAGAGCTTCGACGGAATCCTCGTTGGCGCGAGCATCCTGGCTGATGACGCCGGGCAG                                                                                                                                                                                                                                                                                                                                                                                                                                                                                                                                                                                                                                                                                                                                                                                                                                                                                                                                                                                                                                                                                                                                                                                                                                                                                                                                                                                            
A===      314      323      123      223      433      111      112      343      124      114      413      243      234      244      313      334      333      113      233      231      224      1
B===      324      414      412      411      443      222      122      434      312      322      423      431      341      331      424      344      444      422      441      241      311      3
RRR=   3671.6   1479.0   1277.7   1130.2   1093.3    748.7    616.9    610.6    187.5    125.6     14.9      0.0      0.0      0.0      0.0      0.0      0.0      0.0      0.0      0.0      0.0      0
M=    17434.    24578.    13062.        
M=    12820.    24537.    17095.        
M=    30212.    22840.    34278.        
M=    33404.    21915.    29435.        
J=   1      -7.1  47.5 -40.4            
J=   2     -40.9  49.0  -8.1            
J=   3       6.8 -38.8  32.0            
J=   4      32.3 -39.7   7.4            
SMAX=   65.00     KMAX=     166   
NOM=     2     5    13    21    33    43    68    77   100   103
NOM=   133   151   158   162   166   185   193   205   206   211
NOM=   230   234   262   272   292   309   312   320   355   381
NOM=   412   414   422   433   447   482   491   510   533   536
NOM=   549   550   557   640   667   686   702   711   714   718
NOM=   719   753   767   785   799   813   819   855   860   888
NOM=   953   959   966  1017  1049                              
KK=  790720  LL=  791439  Z=    9.05  JJ=  790660  DL=   720    
CGCCGCGTGCAGGACTGGAATCTGCAGAGCAGCCGCAACAAGGATGCGCGCACGGCGAAGCAGAGCTTCCTTGAAGAAAAGCGCGAGGAGATTAGCCGGCTGGAAGAACAGCATCGCGCGGCGGAAGCCTCCATTGCCGAGGGTCAGGCTGCGGTGGCGGAGTTGCGCGCGACGCGCGAAGGCGCGCAGCAGGACGCGGCGCGGCTCTCCGCCGAGCTGGCCGGGCACGAAGAGCGCCGGCGCGGCGCGGAAGCGGCCTTTGGACGCATCGATCGCCTGCATGGTGATCTGGAACGCCGCCTGCAGCAGATGGAGCAGCAGATGGCCGCCGCCGCCGCCGAACAGCAGCAGCGCCAGCAGGAAAATGAACAACTGGCCGTGCGCCGCGAAGAGTTGAGCAATACACGCACGGAAGCCATGAAGCAGGTGGCGGAGCTGACGCAGCAGGCCGCGACACTGCGCAGCGAACTGGCGCAGGTGGAACAATCCCTGAAGACGCTGCGCGCGGAGAACAATGCCCTGCGCGAAAAGCTGACGGCCGCGACGGCGCGCGAGGCGCGCTGCTCGGCCGACAAACAGCACCTGGAAGAGACGTGCATGCAGGACCTCGGGATGGAAGCCTCGGCACTGCGCGCGGAAGAAGGCATTGCTCCTCTGGAGGGCGAGGCACTGCAGGCGGAAGATGAAGCCTGCCGCGGCCTGAAACAAAAACTCGAGTCG                                                                                                                                                                                                                                                                                                                                                                                                                                                                                                                                                                                                                                                                                                                                                                                                                                                                                                                                                                                                                                                                                                                                                                                                                                                                                                                                
A===      314      343      223      112      111      124      433      123      114      323      224      243      234      244      313      333      413      113      334      233      231      1
B===      324      434      411      122      222      312      443      412      322      414      311      431      341      331      424      444      423      422      344      441      241      2
RRR=    807.7    238.6    163.8    120.2     73.7     60.7     52.2     38.3     20.6      8.9      3.7      0.8      0.0      0.0      0.0      0.0      0.0      0.0      0.0      0.0      0.0      0
M=     3550.     4446.     3008.        
M=     2876.     4505.     3401.        
M=     5974.     4700.     5635.        
M=     6000.     4749.     6356.        
J=   1      -2.0  13.3 -11.3            
J=   2     -12.4  15.7  -3.3            
J=   3       7.7 -10.5   2.8            
J=   4       4.2 -13.3   9.2            
SMAX=   30.00     KMAX=     826   
NOM=    40    41    87   156   163   223   224   235   324   356
NOM=   401   416   442   502   539   565   619   620   636   660
NOM=   688   738   760   765   826   835   910   931   938  1012
KK= 3303595  LL= 3304434  Z=    4.83  JJ= 3303595  DL=   840    
TCAGCGACCTCGCCGATCCCGTTGGCGGAAGTGCCCGCATTGACCTCGCGCATGCCGCTCCCATGCTCACCTTCGGATGGGGCAATCTGATTCCGCGCAAGCCCGGCCATTTCATCATTCCCTTTGAAATGGGCTTCGCCTACATCGGAGATCCCAAGGTCGGCCTCAACTTCGGCGGCTCGGTGTGCGATGCGCAGCAGTTGGGCTGCCGGCCCGTCCAGTCTGACCCCACCTTTCAGTCCGACGTCGCCGCCGAAAAGACGAAAATCCAGAACAACGCGAACTACGCGCGCTTCTACCCCATTCTGTCGCTCGGCTTCGCCTACCGCTTTTAGCTTTGGCCCTCCGCACGCGGGGAGCTCTCGCGCTCTCCGCGCTTTTTTCTCTCCGGCGGCTCCCATGCGTGTTCCTTCCGTCCATGCATTAGCCTGAAAGGTGGCCATCCGTCGCGTTGCGCTGGCTCTTTGGAGAGAAAAATCTCATGACTTCCGAGCCCGATCTTTCCCGCGCTGCCGAGCCCGGGTTCGCTTTTCTCAATCCCATCTGGCACTCGCTTCAAACGCATCATGCAGCTCTGGCCATCCGCCGTCCCGGCCATGGCGGCGCTCTGCGCTACCCGCCGGAGGTGCTGCGCTTTGCTGCCGTTCGCGACAACACGTCCCAAGCCATGCGAGATCTGCACGCACTGCTCGATCCCGGAGAATCGGTCTATCTTTTCAGTACCACTCCGAGTCGCGAGTCTACAGAAGACTCCGGCGCATACACGCCGCCCGCGACCGTCCCCGGTCTCGTGCACGAGTACAGCTTCGGCGGTTTGCAGATGATCCTTCCGGCTCAAGC                                                                                                                                                                                                                                                                                                                                                                                                                                                                                                                                                                                                                                                                                                                                                                                                                                                                                                                                                                                                                                                                                                                                                                                                        
A===      141      143      343      231      243      234      111      124      223      224      114      334      233      413      333      244      314      323      313      214      123      1
B===      232      432      434      241      431      341      222      312      411      311      322      344      441      423      444      331      324      414      424      321      412      2
RRR=    185.2     81.0     74.5     68.9     68.2     51.6     19.8     15.6      3.6      3.1      1.7      1.2      0.0      0.0      0.0      0.0      0.0      0.0      0.0      0.0      0.0      0
M=     1894.     1416.     2142.        
M=     2148.     1501.     1919.        
M=     2765.     3301.     2532.        
M=     2483.     3072.     2697.        
J=   1       1.9  -9.7   7.9            
J=   2       7.0  -8.5   1.5            
J=   3      -2.0   8.6  -6.6            
J=   4      -5.4   6.5  -1.1            
SMAX=   30.00     KMAX=     233   
NOM=     8    44    48   192   199   201   202   203   233   238
NOM=   246   323   328   377   379   380   406   440   459   501
NOM=   561   675   776   795   832   929   970  1008  1015  1018
KK=  742692  LL=  743231  Z=    6.44  JJ=  742602  DL=   540    
GACAAGCGCTTCATCATTCCGCTTCGTCTTGAGGTCTTCAAAAAGCTGTTCGGCATCAGCGATCTTCAATGGGTCGATTTTCTGGGAAGTTGGGCCGGGGGCTTGCATGATCTTCTGGAAACGCTCGAAAACCAGAATGTGCCGCGCGCGACGACGCCAGCGATCAATCCGAACTGGGAGAACTACCGCAAGCGGCTTGCGACCAAAGTTGATAAAAAGCCCGAAGTCCTTACCTCCAACTGGCTCCGAATTGCCAGTCTGCCGGACACCATCCGCTACTACTATCCACCGGGGCCAATCAATTTTGAATTGATGGAAAAAGCGTGCCGTGAAAACACGGTTCCCACCGAAGCCTACCATCGCGGCTTCTTTTCATTCGCATTACCGGAGGAAGTCGCACGCGACTTTGCCGATGTTGCTCCGTTTGAAATTCAGTCCGAATTCAAGGTGCTTGACTTCATTGAGAGCGGCGGCAAATCGCCGGATATAGAGCCACGGGAAGCAAAGAATCTTGTGTATTCCATGTTCCGCCGCGCATGG                                                                                                                                                                                                                                                                                                                                                                                                                                                                                                                                                                                                                                                                                                                                                                                                                                                                                                                                                                                                                                                                                                                                                                                                                                                                                                                                                                                                                                                                                                                    
A===      223      114      123      111      343      314      433      112      323      124      313      244      243      113      132      333      413      131      334      234      233      2
B===      411      322      412      222      434      324      443      122      414      312      424      331      431      422      142      444      423      242      344      341      441      2
RRR=    344.9    105.2     69.7     35.7     26.7     13.4      7.7      6.4      5.2      0.5      0.0      0.0      0.0      0.0      0.0      0.0      0.0      0.0      0.0      0.0      0.0      0
M=     1776.     2092.     1578.        
M=     1524.     2087.     1725.        
M=     2461.     2107.     2646.        
M=     2519.     1994.     2331.        
J=   1      -1.0   6.7  -5.8            
J=   2      -6.3   7.6  -1.3            
J=   3       1.2  -6.4   5.2            
J=   4       5.2  -6.3   1.1            
SMAX=   23.00     KMAX=     204   
NOM=    15    34   127   167   183   204   259   573   579   587
NOM=   610   695   773   844   867   877   895   961   962   973
NOM=   974  1004  1024                                          
KK=  764951  LL=  765640  Z=    7.65  JJ=  764681  DL=   690    
TCGAGAGCGGCGATGGCGGCTCCGGCGGCGATGCCCTGCACGAAGCGGCGGCGCGAGATGGGGACGAGTTCAGGGATGGATCGGTCAGCAGCGGACATGGGGATCTCCAGATCGATGGGCGGCGAAGAGATGGCTTCGCGACCGCATGGCGGCAAGAGCGACGGCGAGAAGCATAGGAGGCCGGGCGCTCAGGGGTGCGCGGAGATGACGCGGCTAGATGCGGAGCTGGGAGACGGCTGGATGGAAAGACGGCAGTGGTGCGTGTTTTCGCCGGGATTGAACGATGCGTACATTGAGCGCCACAGCAGGCATGGCGGCTGGATGGATGGCCGGCAGCACGAGCAGAGCCTGCCAGTGAGCCTGGGGCGCGTGGGAAGCCTGCGTCTGCATGAGCTTGCCGCCGTGGTGGCAGAGCTTGTCGCAGTGCTGGACAGGCAGGGCGCCGGAGTGGCGTTCCGGTTGAGGAGTGCGCATGGACGGCATGCCGCAGGTGGGCATACCGGGCTGCGCGGCGGCCATGGAAAGCGTCATGGCCTCACAGCGGATGCCACACGTAAGCGCGGCTGCCTGCAGGCTGACGAGCAGCAGGAGCAGCAGCGACCAGACGCTTCGATGGTGTGCGGCACGCTTCATGGGACTAAGTTAGCAGATGCGTGGATGAGAAGTGGGGTCGCAGGCTGCATGTCTCAT                                                                                                                                                                                                                                                                                                                                                                                                                                                                                                                                                                                                                                                                                                                                                                                                                                                                                                                                                                                                                                                                                                                                                                                                                                                                                                                                                              
A===      124      314      123      433      223      343      111      143      114      141      313      243      244      113      323      413      112      334      333      234      233      2
B===      312      324      412      443      411      434      222      432      322      232      424      431      331      422      414      423      122      344      444      341      441      2
RRR=    288.9     35.7     34.9     22.6     14.1     10.7      7.4      7.0      3.5      0.5      0.3      0.0      0.0      0.0      0.0      0.0      0.0      0.0      0.0      0.0      0.0      0
M=     1173.     1377.      985.        
M=      973.     1289.     1195.        
M=     1889.     1636.     1817.        
M=     1935.     1668.     1973.        
J=   1      -0.2   6.0  -5.8            
J=   2      -5.5   4.2   1.3            
J=   3       2.7  -3.6   0.9            
J=   4       1.9  -4.7   2.8            
