# Supplementary material for: Regions Enriched with Reverse Complement Triplets in Bacterial Genomes
Source: Int J Mol Sci. 2026 Feb 28;27(5):2301. doi: 10.3390/ijms27052301 (PMC12985086; doi:10.3390/ijms27052301)
Supplement: Supplementary file 1 [file ijms-27-02301-s001.zip › for_send/45/Acidobacterium/class/selection.txt]

KOK=         1
KK=   10591  LL=   11400  Z=    5.31  JJ=   10501  DL=   810
A===      111      112      113      114      121      123      124      131      132      133      134      141      143      144      211      213      214      223      224      231      233      234      243      244      313      314      323      333      334      343      413      433
B===      222      122      422      322      212      412      312      242      142      442      342      232      432      332      221      421      321      411      311      241      441      341      431      331      424      324      414      444      344      434      423      443
RRR=    9.545   -0.085   -0.598    0.657   -1.665    9.101    1.583    1.153   -0.458   -0.231   -0.652   11.249    1.782    0.576    1.145    0.441   -0.011   -0.358   11.806   36.053    1.635    2.057   16.222   21.695    0.787   -0.189    0.707    0.021   17.144   30.344    0.788    1.928
X1==    2.380   -0.053   -0.531    0.240   -1.031    3.135    0.543    1.023   -0.313   -0.806    1.922    4.116    1.922    1.912   -1.031   -0.313   -0.317   -0.099    2.761    8.306   -1.338    0.932    3.205    3.193   -0.806    0.556   -0.579   -0.492    4.923    5.526   -0.810    1.309
X2==    4.010    1.614    1.127    2.733    1.614    2.903    2.915    1.127    1.466    0.287   -0.339    2.733    0.927    0.301   -1.110   -1.409    0.034    3.613    4.276    4.340   -1.221    2.208    5.062    6.796   -0.977   -0.339   -1.221   -0.042    3.482    5.492   -0.972    1.473
CD1=        4        1        1        2        0        5        2        3        1        1        5        7        5        5        0        1        1        1        4       11        0        3        6        6        1        3        1        2       11       12        1        5
CD2=        5        3        3        5        3        6        6        3        4        3        2        5        4        3        0        0        2        8        9        8        1        7       12       15        1        2        1        4       11       15        1        7
CGCAGTATGAGAGCCGGGTGCTTGAGGTTCCTACCCAGGCGGCAAACGCAGTCACGGCGGCAAAGAACAGCGCGAATCCCGTGATGCCATTCAGCCACGGCAGCACCACAATCTGGGCCCCCATGCCAAAGATGAATCCGCCGATCACCGCGCCTGCCACCAGCAGCAATTGCTTTTGCCGCGATGCGCCTACATTCGAGAGCGCCGTCAGGGCGCAGGTGGTCACTGAGGTGGCCAGGCCCGGCCAGTCCAGCGCCATATAAGTGATGTAGCAGAGCATGCCGGCGAGGCATCCGCTCAAGGCATAGCGCAGGTGGTCGGGATTCTGAAAAGCGTCGCGAATGAAAATATGAAAACCCTGGTCGATGTTTTCAGTGAACGCTTCAAACGCCTCCAACTCGGCCGATCCTTCGAGAACTCGCGGGATGAGCGAAAACATTTCTTCCAGTTCGCGCAACATCGGCATGGTTTGCCCCGTAGAGACGCGCGCCAGCGCGGGAGGAACACATTTGGACGCCAGGCAGTTTTGAATTGCGGCAAGATGCTCGGCCAGCTTGAGCGCAACCTGTTGATCGGGAAGCGAAAGCACCGGATCGGTATGCGTCATCGCCGCCGCAAAATCGAGCGAGCGTCCCGTCAGGGAGACAATGGCATTCATCTGCGCGCGATAAAGGCGCGTGTAGTTTGACCGCATGACAGATCTGCGCAGACTACTCACGCCCACCATTGCGTTCTGTGTCAGGCGGCGCTCCAGTTCGCGCGGGCGATCTTTGCATTCCGCATAGCAGCGCAGAACATCTTCGATGGTCT
KOK=         2
KK=   11821  LL=   12720  Z=    6.45  JJ=   11821  DL=   900
A===      111      112      113      114      121      123      124      131      132      133      134      141      143      144      211      213      214      223      224      231      233      234      243      244      313      314      323      333      334      343      413      433
B===      222      122      422      322      212      412      312      242      142      442      342      232      432      332      221      421      321      411      311      241      441      341      431      331      424      324      414      444      344      434      423      443
RRR=    0.604   -5.631    7.600    2.829   -0.184   11.587    0.161   -1.470    0.742    0.016   -1.337   -1.137    2.191   -0.187    1.169    2.828    0.780   12.627   15.321    4.139    0.027    0.032    0.484   -0.744    5.686  108.819    1.095   -0.785    1.189   22.153    5.268    1.698
X1==    0.680    5.305    1.528    1.607    1.644    4.566    0.925   -1.389   -1.365    0.050   -0.487    0.864    2.523    0.179   -1.101    1.600   -1.340    3.935    2.521    2.342    0.109    0.174    2.622   -0.385    3.599    8.545   -1.093   -0.702    2.299    6.213    1.921    0.832
X2==    0.888   -1.061    4.974    1.761   -0.112    2.538    0.175    1.058   -0.543    0.308    2.742   -1.316    0.868   -1.047   -1.061    1.767   -0.582    3.209    6.078    1.767    0.249    0.185    0.185    1.930    1.580   12.735   -1.002    1.118    0.517    3.566    2.742    2.041
CD1=        2        7        4        4        3        8        3        0        0        3        2        3        7        3        0        4        0        7        5        5        3        3        7        2        9       17        1        3        9       17        6        6
CD2=        2        0        8        4        1        5        2        3        1        3        7        0        4        1        0        4        1        6       10        4        3        3        3        6        5       23        1        6        5       11        7        8
CGCCCGGGATACGAAACGTCATGATCAGGATCATGGTGATCGTCGCCGAGATCACCATGCGCGCAACCAGCATGCCGCGGCCCGGATAAGGGGCCAGTTCGCTGCGCAGAAAATCAGCAAACCATGCGGCAAATCCGCGTGTATCGGTCCGTCCCGCGGTCGCAGTGGTCATGACTATTTCTTGAAGTCCCGCAGCAGGGGCCTGCTGCCGTGAACCACCACAACAGCAGATTCCCCAAGCCGGAAATCCTGCTGAGGGCCGTTCAGAATGCGAATGCGAACCGGGAAGCGCGAAGCCAGATGCACCCAGTTCAACGTGCGCTGCACATCGGGCAAGCCCTGCGTCAACTTGCCGACAATGTCGGCGTCGGGTGTCACGCCATATCCCACGCTGTCCACTACACCGTGCAGCCGCAGGTCAGGCCGCGAAAGAATGTAGACATCGGCGCGCATGCCGGGACGGATATGCGCCAGCTGCGTCTCGCGGAAGTTCGCCACGACCCACCAGACGCGCGTATCAATCAGGGTAAAGATCTGTTGCCCTGCGTGAGCGTATTCTCCCTGTGAGATCGTCAGGTTGGTCACGCGCCCGTCAAAAGGGGCATAGATTTTGCAGTTTTCCAGGTTGTATTCAGCGGTTTCAATCGCAGACGTCGCACCGCTGCGTTGCGCCAGCAAGGGATCAAGCGTCAGAACCGCGTGCGCAGCCTGCTTGACCTGTGCCTGGCTCTGCTGCAACAAAGCCTGCGCCTGCTGCTGCTGCGCCATGGACGAAGCCAGCTGCGCGGCGGCGAGTGCCTGTTGTGCCTGCGCTTCGTTGTAGGCTTGCTGGCGAGTCGCTTCCAATGTCCGCGCCTGATCTACCTGATCGACTGTTACATATTGCTTGGCCAGCAGCGG
KOK=         3
KK=   13591  LL=   14640  Z=    5.29  JJ=   13501  DL=  1050
A===      111      112      113      114      121      123      124      131      132      133      134      141      143      144      211      213      214      223      224      231      233      234      243      244      313      314      323      333      334      343      413      433
B===      222      122      422      322      212      412      312      242      142      442      342      232      432      332      221      421      321      411      311      241      441      341      431      331      424      324      414      444      344      434      423      443
RRR=   -3.038   41.325   -1.139   -1.520   -3.069    6.401   -0.514   -1.139    0.595   -1.161    0.352    0.521    1.024   -1.718   -0.805   -3.460    0.077   11.718   10.058   -1.029    0.800   -1.093  -13.690   -1.228   -0.868  161.218   11.141    1.230    0.924   28.139    2.649   11.478
X1==    4.000    5.050   -1.316   -0.483    2.397    4.593    0.647   -1.316   -0.820   -0.556    0.144   -0.483    0.750    0.882    0.629   -0.820   -0.052    4.269    2.050   -1.497    2.699   -1.371    8.266   -1.845    5.907   11.665    3.218   -2.282   -0.811    7.568    0.750    2.447
X2==   -0.760    8.183    0.865    3.149   -1.280    1.394   -0.795    0.865   -0.726    2.088    2.448   -1.079    1.365   -1.947   -1.280    4.220   -1.480    2.745    4.905    0.687    0.296    0.797   -1.656    0.666   -0.147   13.820    3.462   -0.539   -1.140    3.718    3.531    4.690
CD1=        5        7        0        1        4        9        3        0        1        2        3        1        4        4        2        1        2       10        6        0        9        1       19        0       13       22       10        0        3       21        4       10
CD2=        1       12        4        8        0        4        1        4        1        7        8        1        6        0        0        8        0        5        8        3        3        4        0        4        3       29        8        3        2       12       10       14
CTGGAATGCAAGATTTGCGGTCTGCAACAGGAGCTGTGCTCTCGCTGTCACATCCTCGGCTCGTGCCTGTGCCAGAGCCTTTTGCGAGGCGATCACATCCAGAATATTGCGGACTCCGTAGTTGTAGGAGTCACGTGTCGCCTCGTAAGACTGTTCGGCTGAAGTCACCAGCGCTCCTGCCGCCTGGCGCTGGCGCAGGGCCGTCTCTACATTGGTATGCGCCGTCCAGACCTGATTTGCAATGTCATCCTGCAGCGTATCAATCTGTGCCTGAGCGGCGGCCTTTTGGGCGAGCGCCTCTGCGACCTGGTGCTCGCGGCGGCCACCGTCAAATAATGTCCACTTCAATTCCAGGCTTGCGTCCCAGGTTTCGCCGCTCGCATAGCCGGGGACCAGTTGATCCTGCGCGCCATACTGCCGGTCGAGTCCGCCGTTTCCGCTGAAGTTCAGCGTAGGGAAGTAGGACGACCGCTGCTGGCGAATCACTGCATTCGCTGACTTCACCTTTGCGATCAATGCTTCGAGGTCAGGCCGCTGCTTCAGCGCACGCTGCGTCTCTGCCTTCACTGTTCCGGCTAGCTGTGCGGGGAGTTCTAATGCGCCAATCGGCTGCACCTGAAAGTCCGTATCGGGAGGCAGTTCCAACACGGTCGCCAAATTGCCGTGCGCAATCTGTTCTTCTCCGGTCGCGGACTGCAAATCATACTCCGCCTGTGCGGTGGCCGCCTGCGCCTCCAGCAGGTCCGGTTTGGTCGCGAGGCCATGGTTCAGGCGATCCTGCACATCGCCTTCCACGGCCTGCGCATTGCGCAGACTCACTTCGGCTGCTTGCAGCAATCCTTGAGCATTGAGCAAACGGTAATAAGCCGACATCACCTGAAAGATGATGCGGCGGTGCGTGTCATTGAAGCTTAGATTCGCTGCCAGCAGATTCCACTTCGCCGCTTGAATGGCTCCGCTGCGGCCACCAAAGTCGAGCACCAGGTACTCGGCATGCAGCTCAGGCGAGAAGCTTCCGTACGTCTGGCGGTAAAAGGCTGAATTCAGCAG
KOK=         4
KK=   34531  LL=   35250  Z=    6.14  JJ=   34441  DL=   720
A===      111      112      113      114      121      123      124      131      132      133      134      141      143      144      211      213      214      223      224      231      233      234      243      244      313      314      323      333      334      343      413      433
B===      222      122      422      322      212      412      312      242      142      442      342      232      432      332      221      421      321      411      311      241      441      341      431      331      424      324      414      444      344      434      423      443
RRR=   18.899    1.128    3.365    3.210   -0.728   48.074    4.715   -1.682    0.075   -2.727   -2.405   -0.590    2.765   -1.206    0.429    4.874    1.671    0.389    0.257    0.684    9.522    0.096   -0.098    7.236   -0.045   11.539   -0.555    0.437    2.772    0.594    1.582   39.572
X1==    3.817    2.546    2.062    2.337   -0.193    7.205    2.875    1.239    0.237   -0.760    1.592   -0.284    2.332   -1.290   -1.107    2.560   -1.233    0.788   -0.540   -0.537    2.387   -0.068   -0.068    1.584   -0.062    4.555    0.416   -0.545    2.774    0.259    0.851    7.175
X2==    4.951    0.443    1.632    1.374    3.765    6.672    1.640   -1.358    0.315    3.586   -1.511    2.078    1.185    0.934   -0.388    1.904   -1.355    0.493   -0.476   -1.275    3.989   -1.418    1.448    4.569    0.725    2.533   -1.334   -0.803    0.999    2.289    1.859    5.515
CD1=        5        4        4        4        1       11        5        3        2        1        4        1        5        0        0        5        0        3        1        1        6        2        2        4        2        8        3        2        7        3        3       14
CD2=        8        2        4        4        6       10        4        0        2        7        0        5        4        4        1        4        0        2        1        0        7        0        4        9        3        6        0        1        4        6        5       11
GCCTCTCCAGTGGATCGGCCAGTATTTGTGCAGGATGCGTCCACGGGAACAATCTATGTAAGCTCCATCGGCTTTGTTTACACGGTCGATCCAAAGACAGTTCCAAGACCGGAAGTAAACCCAAAACTTCCGGGGAAGGGTTACGATGGCCTTCCACCTGCAAATGATATCCGGTTTGTTACGTTCATTCGCGCTTCTCACGACGGTGGTCACACGTGGGGCGATATCTATCCGCTCGATGAAAGCAATTACCCAGGCTTTGTTGGAATCTATGGATTCACTGCCGCATTCGGTCATCTGGTCATCGCCTATAACGCCCAGTCTGTCCCTGCTTCGATGCATGCCAACTGCCCCTGCGCCGTGCTGGGCATCAGTCAGAACGATGGCAAATCTCTCCGCTACAGCCTGATTCCGCCTCTGCCAGCCGCCACAAATGCCAAAGGAACTCCGCGGGCTTTTGGCCTGGCCGCGGGTGTCATGATCGCGGCAGACCCGATGAAGCAGGGACGCTACGCCGTAGCGCGGCAGGCCGGCAGCCAGATCTTTATCTCTCTCACCAATGACTCCGGTAAATCCTGGCAGCATCCGGTCCTTGCTGCGCAATTGCCTCCAGGAGCGAAGTTTGGTCATCTTGCCATGAAATATTCGTCCAGCGGCGATCTGGGATTAATCTGGCAGGCAATATATCCCGGCGGCAGTTTTGATATGTGGTCATCCGCC
KOK=         5
KK=   39781  LL=   40950  Z=    5.90  JJ=   39781  DL=  1170
A===      111      112      113      114      121      123      124      131      132      133      134      141      143      144      211      213      214      223      224      231      233      234      243      244      313      314      323      333      334      343      413      433
B===      222      122      422      322      212      412      312      242      142      442      342      232      432      332      221      421      321      411      311      241      441      341      431      331      424      324      414      444      344      434      423      443
RRR=   -0.210    6.528   -0.912    6.285    1.921   16.606   19.709    0.508    0.556    2.120    0.023    6.160    0.920   -0.101   -0.116   -0.304   -0.148    4.866   27.310    4.938   -0.572    2.346    7.584   -0.176    0.133   62.142    1.797   -0.934    6.815   11.044    3.164    4.277
X1==   -0.195    1.716   -1.108    2.043    1.063    4.123    6.189    2.464   -0.562    1.833   -0.188    3.274    0.916   -0.072   -0.243   -1.147    0.139    1.693    6.031    1.781   -0.888    0.839    1.924    0.991    0.230    8.640    2.789    1.222    2.393    3.879    2.019    2.393
X2==    1.072    3.805    0.823    3.076    1.808    4.028    3.184    0.206   -0.990    1.157   -0.121    1.882    1.004    1.397    0.477    0.265   -1.065    2.874    4.528    2.773    0.644    2.797    3.941   -0.178    0.576    7.192    0.644   -0.765    2.847    2.847    1.567    1.787
CD1=        2        5        1        6        4       10       13        7        2        7        3        8        5        3        2        1        3        6       13        6        2        5        7        5        4       19        9        7        9       12        7        9
CD2=        4        8        4        8        5        9        8        3        1        5        3        6        5        6        3        3        1        7       10        7        4        8       10        3        4       16        4        2        9        9        6        7
TTACGGATAGAGGCGTTGGGTCTTACACAGATTTCACAGGAAGATGCAAGCCTGAGGCAACTTGCCGGCACTCAGAAAATTACACAATTAAAGGTGCTTGCTGCCACGCTCGAACCTGCAACCTTCGATCAACGGGATCAATACACCCTGCAGCATAATGTCACACAGCAGACACCACTCGATCATCTGGTGGATGCTCTCAGACCGGATCCGCCCTTCCGTCATGACTTTGAGCAGCTCGTCCAGAGATATCTGGACCATCCGGATGCGAACAGCAAGCAGAATCAGCGGTTGCGCATGCTGATGGAGACCTGGGTCACCCAACAAGACCGGGTATCTGAGCAGATGCGCCATTCTCCCCGCCTGGCCCCCGCGCAGATTCGATCAGTGCAGTTGGGGCAAATGGGTAGCATGGGATTGCAGGCCATCGGCTATCTGGGAACAGGCAAGACCCCGCCTCCGGGCTGGGAAGCAGCCCAAGTTGCGCTTCTCAAGCAGGCGGCGGAACCGATAGACCTGACGCGCTTTGACATCATGAAGCCAATGCAGATGCTGGTGGAAGCAGCGTCAGGAAAGCATGCTGCAGCCGCCGCACATTGAGGTCTCATCCCTTAACGCAAAGTACTGCGATAAACCATCAGCGGGTCGGCAGCGTTTATCATCTGTCAGCCCGCTTCTGTTTTCGGTCCCTGCATTATGGTCTGGCCTATCATTTGCGAATTGATCCGCAATAATTCCGTTTGACGGCAAGCAAGATCGACATTCCGTCACAGCCGCATTCTTCCTGTCTGAGATGAAAGACAGAATATGCGAAGAGATCGAACTATACTTTGAAGGCGCATGCGAATAGCCTTAACGCACTTGGCATCGGGCGCCACAAGGAGATAGTTGTGATGAGACTTGGCAGTCTGCTCTCGCTTGTTCTGTTTTTCGTTGCTGCTGCGTTAGCACAGAGTACCCTGCCGCATTTCACCGTGGCCGATCATCATGGGAGCGTCACGCTATTAGGACGTTCTCCATCGCAGTCGAAGACGACTGTCATTCCGACTGTCTTGGTGCCGGTGACACTATCTTTTGTTGCCAACCCGGCAAATGGGCGGCCAGCTACCTTATCTTCTCTGTCGGCTGTGCCTGCGGTCCTGCATTCTCCCGTCTTTGCCCGCTTCGGGT
KOK=         6
KK=   41041  LL=   42030  Z=    5.39  JJ=   40981  DL=   990
A===      111      112      113      114      121      123      124      131      132      133      134      141      143      144      211      213      214      223      224      231      233      234      243      244      313      314      323      333      334      343      413      433
B===      222      122      422      322      212      412      312      242      142      442      342      232      432      332      221      421      321      411      311      241      441      341      431      331      424      324      414      444      344      434      423      443
RRR=    1.296    5.550   -0.280    1.914   -0.273   -5.789   10.484   -0.056    2.793    1.033    6.878   11.366   10.848    0.311    0.929    2.385    0.300   12.554   26.564   10.783   -0.258    2.512   32.130    0.648    2.526   14.725    2.537   -0.062    7.128    9.374    0.295    0.412
X1==    0.595    1.771   -0.422    1.663    0.450    4.178    5.190    1.421    1.228   -1.306    2.279    3.602    4.587    0.149   -1.532   -1.721   -0.394    3.870    6.040    3.588   -0.353    2.043    4.813    1.753    1.987    4.010    1.755   -0.123    3.177    2.661   -1.184   -0.432
X2==    2.179    3.134    0.663    1.151   -0.606   -1.386    2.020   -0.040    2.273   -0.791    3.019    3.156    2.365    2.090   -0.606   -1.386   -0.763    3.244    4.398    3.005    0.730    1.230    6.675    0.370    1.271    3.672    1.446    0.505    2.244    3.522   -0.250   -0.953
CD1=        3        5        2        5        3       10       11        5        5        1        7        8       11        3        0        0        2       10       13        9        3        7       12        6        7       10        7        4       10        9        1        3
CD2=        5        6        3        4        1        0        5        2        5        1        7        7        6        6        1        0        1        6        8        6        3        4       12        3        4        8        4        3        6        8        2        1
CGGCGGTTCATCCTTTGCATATCACGATTCCCCCAAGGGCCGGTTATCTGCTGAGTGATGGCCGAACCGGCGGCAAGATGGCGATTCTCGATGTTGAATATCTAGAGAGAAGAATCTTTGCGCAGTTGCCTTCTGAAAAAGGAAAGCTCTTCCTCATTGTGACGCCGAATGCAGCCTATTACACGTGGAGCGATGCAACCATCTGCTGTTCGTGGGGCGCTCATGGCATTGACCCTGCAACCGGAGATTCATTTGTATTGGGCACATATCTGCACGCTGCGCCTGCAATTGTGAAAGAGCAGGACGTTCAACCCCTGACGCAGCAGTTGGCTGAGTTCGTGCTTGATCCGGAGCATAATTCACTCTTTCACGGCGACTATGCGCACGCACCTGGAAATCATTTTGCGGCGTGGAAGAATCCCGTCACCGGCCGTTGCTCCGGCACAGGCATTGGCTCGGACTATTTTCTGCTCGAGCCAACAGACGTTAATCTGAAAAATAATTTTCCCTTCTCAAAGCCCTACTTTGCCAGCACGGCAGCTCGCATGTATCACTTGCAAAATGTTGCTCTTCCTTTCTGGTATGGCGCGTCCTCCAAATCGTTCAGAAGACAGCACAGCTTCCCTGACGCTCAGATTTTGGCAGCATCAGCTCAATCCTGCCAGAGCGCTACGCAGGTTTCTCCCGGCACCCTGGTCGCAACATCGCAGATCATCCCGAAGCCAATAGGCAAGATGCGTCATGAGCATCAACTGATTGGCTACTGGACCGGTGAAGACAGCACAGGTGCGTTGTTTCCTCTGCATGATGTTTCACCACAGTGGGACAACATCATCGTCGCCTTTGCAGCACCCGTTTCCGGTGGTCCAGAAGGAGCGTTGCGCTTCACGCTTCCACAAGGCATTTCTTCCCGGCAATTCAAGTCAGACGTGGCATCGCTGCAGCAGCAGGGCAAGACTGTCATGCTCTCACTCGGCGGAGGCGGAGAAT
KOK=         7
KK=   44101  LL=   44850  Z=    5.25  JJ=   44101  DL=   750
A===      111      112      113      114      121      123      124      131      132      133      134      141      143      144      211      213      214      223      224      231      233      234      243      244      313      314      323      333      334      343      413      433
B===      222      122      422      322      212      412      312      242      142      442      342      232      432      332      221      421      321      411      311      241      441      341      431      331      424      324      414      444      344      434      423      443
RRR=   -0.976   -0.548    0.014   -1.205    3.011    0.229    7.373   -0.018    0.202   -0.039    1.694   -1.807    1.302   -0.247    0.349    0.712   -0.039    0.313   27.038   39.954   -0.033    5.415   34.159    6.909    2.567    5.409    6.722    0.488    3.139    3.521    0.016    0.221
X1==   -0.550   -0.377   -0.038   -0.628    1.294    0.964    1.963   -0.038    0.200   -0.296    1.213    3.822    1.892    1.438   -1.212   -1.328   -0.453    0.439    4.091    5.549   -0.057    2.305    4.515    2.575    2.924    2.571    3.439   -0.559    1.460    3.945   -0.823    0.839
X2==    1.775    1.455   -0.363    1.919    2.327    0.238    3.757    0.477    1.011    0.132    1.396   -0.473    0.688   -0.171   -0.288   -0.536    0.086    0.712    6.610    7.200    0.581    2.350    7.566    2.683    0.878    2.104    1.955   -0.875    2.150    0.892   -0.020    0.264
CD1=        1        1        2        1        3        3        4        2        2        2        4        7        5        4        0        0        1        2        6        9        2        5        8        5        7        6        7        2        5        9        1        4
CD2=        3        3        1        4        4        2        7        2        3        2        4        1        3        2        1        1        2        3       12       11        3        6       14        7        3        5        5        1        6        4        2        3
AATATGTTCAGTAGCCCCGGCCACACGATGCGCTGCCGCTGCAACGGCCACAGTGGCCGCACTCTTCAGGAATTGCCTTCGAGAGCTGTTCTCATTCACTTCGATATGCTCCTTTCAATTTTGTGAAACTTTGCTCATGCCGCGCACGCTATCGGATTGCGAAAGACACCGCAAAGGTCAACAGCAGCGCGCAGACAGAGATGATGCTTTCGCAGACTGACCACGTCTTGAGCGTATCGGGAACACTCATGTTGAAGTACTCTTTCACCAGCCAGAATCCGCCGTCATTTACATGTGAGAAAATCAACGACCCTGCTCCAGTGGCAATGGCAAGCAATGCGGGGTTCGCTCCGTGAGTATGGAGTGCAATTGGAGCAACTATGCCAGCCGCCGTGCTCATTGCAACCGTGGCAGAGCCAACGGCAAGTCGCATCAGCGCTGCCAGCAGCCAGGCCAATAGCAATAGAGGCACGTGAAGGTGCAGAGCGACAGAGATGATCGCAAGTGCGACGCCACTGTCTTGCAGCACTCGCCCGAAGCCTCCTCCTGCGCCCACCAATAAGGTGATTGTGGCTGTCGGAGCCAGACATTCATTGCTGAAGCGCAGGATCGTTTCCTTGGTGAATCCCCTCATCCGTCCGAAGGTGACAAAGCTGACCAGTACGCCTACGAGCAACGCAATATCATCATTCCCGGCAAGATGCAGCACGTTATTCAGCATGCTGCCACGGGCCGTGATAGCATCGGCGG
KOK=         8
KK=   77191  LL=   77610  Z=    6.25  JJ=   76861  DL=   420
A===      111      112      113      114      121      123      124      131      132      133      134      141      143      144      211      213      214      223      224      231      233      234      243      244      313      314      323      333      334      343      413      433
B===      222      122      422      322      212      412      312      242      142      442      342      232      432      332      221      421      321      411      311      241      441      341      431      331      424      324      414      444      344      434      423      443
RRR=    5.099    9.971   -0.605   -0.093   -0.315   -0.415    1.047    0.919   -0.350   -0.010    1.089    2.162    0.102    0.140   -0.004    0.810    0.114   52.947    3.164   -0.651   -0.676    0.011    0.011    3.298    1.930    0.602    0.413    2.789   21.179    0.160    0.040    0.122
X1==    3.616    3.006   -0.433   -1.015   -0.994    0.595    1.122    0.384   -1.160   -0.025   -1.173    1.980    1.430    0.102    0.006   -1.160    0.122    6.463    1.241   -0.283    0.947   -0.157   -0.157    1.224    1.395    0.562   -0.579    2.037    6.943    0.152    0.562    2.416
X2==    1.410    3.317    1.397    0.092    0.317   -0.698    0.934    2.397    0.302    0.383   -0.929    1.092    0.071    1.371   -0.683   -0.698    0.934    8.192    2.549    2.302   -0.714   -0.073   -0.073    2.695    1.383    1.071   -0.714    1.369    3.051    1.051    0.071    0.051
CD1=        5        4        1        0        0        2        2        2        0        2        0        3        3        1        1        0        1        8        2        1        3        1        1        2        4        2        1        6       11        2        2        5
CD2=        2        4        2        1        1        0        2        3        1        1        0        2        1        3        0        0        2        9        4        3        0        1        1        5        2        2        0        2        4        2        1        1
TTGGCCCAGTTCCGGCGGGTGGCCCACACAAGCTTCTTTTGCTTGTGTGGGGTTCGAGACAGCCCCATTCGCTCCCCGTCCCTGCCGGAAATTCCCACCCCATTCGTTACCATGGAAGAAGGGGAAAACTCCGGCTTTCCGCCACCCAGACCTCCCGCTTTCCTCTGAAATCCAGCCTCACCGCCACCCTGTTTCCCGAGCCGGGAAGACCGCCCCGCCCCGAAAAAACCGCCATAAATGTGAATCTGGATTCACATTCAAAATGCGGCCGGTAAAGCGTATCTAAGTCATGCAAAATGAATCAGATAGTTCGAAAATCCGCACCCTCCGCCTTGGCAGCCGCAAAAAAGACACCCGGAATGTGAATCTCAATTCACATTCCGGGTGTCGGTCCTGCATCTATCTGAAAATAGGCAACTT
KOK=         9
KK=   78781  LL=   79620  Z=    4.64  JJ=   78601  DL=   840
A===      111      112      113      114      121      123      124      131      132      133      134      141      143      144      211      213      214      223      224      231      233      234      243      244      313      314      323      333      334      343      413      433
B===      222      122      422      322      212      412      312      242      142      442      342      232      432      332      221      421      321      411      311      241      441      341      431      331      424      324      414      444      344      434      423      443
RRR=   -2.162   -0.383    4.075   -3.642    0.669    1.457   -2.764   10.297    8.375   -1.528    0.207   34.541   31.291    9.670   -0.035    1.457    1.457    2.582   -2.100   33.477    0.470    9.747   29.223   12.181    2.531   -0.340    0.772    1.793    4.792   29.180    0.981    4.943
X1==   -0.604    0.364    2.002    2.687   -0.636   -1.030   -1.103    3.002    3.871   -1.295   -1.387    6.449    5.220    2.635    0.364   -1.030   -1.103    0.853   -1.133    5.831   -0.564    2.154    5.732    3.161   -1.295    2.283   -0.564   -1.673    2.226    6.246   -1.387    1.652
X2==    3.582   -1.052    2.035   -1.355   -1.052   -1.414    2.505    3.430    2.164    1.181   -0.149    5.356    5.995    3.670   -0.095   -1.414   -1.320    3.027    1.854    5.741   -0.832    4.525    5.098    3.853   -1.955   -0.149   -1.368   -1.072    2.153    4.672   -0.708    2.992
CD1=        0        1        3        4        0        0        0        4        5        0        0        8        9        6        1        0        0        2        0        7        1        5       10        7        0        5        1        0        7       14        0        6
CD2=        5        0        5        0        0        0        5        7        5        6        3        9       14        9        1        0        0        6        4       10        2       11       12        9        0        3        1        4       11       17        2       13
AGCAATGGCTTCCGCTCGCTGCAGGAAGGCCAGGCCGTTCAGTTCAACGTCGTCAAGGGCGCGAAGGGCTGGCAGGCTGAGAACGTTCAGGCTCTCTAATTTCTGAGTCGCAAGCAAAGCGGGAAGAGTGAAAACTCTTCCCGCTTTTGTTTTTGCCCGACTTCTAGCAGGCCAGTTGCGCGCGGGTGATCTTTACGCCGTCCAGGCGGCCGAGCAGCGTCACGGCCACGAGTTCGGGGCGGAAGAGCCGCTGCGCGAGCTGCATGATCTGCTCCACGGTCACGGCCTCGACCTGGGTGAGAATGTCGTCGAAGCTGAAGAAGTGGCCGAAGTACATCTCCTGCCGGGCCAGGTTCGACATGCGCGACATCGAGCTTTCAAGCGAGAGCAGCAGGTTGCCCTTGAGCTGGTCCTTGGCGCGCCGCAACTCATCGGCGGTGACCGGCTCCTGCTTCATGCGCTGCAACTCGGCCATGACAAGCGTGATCATGCGCTCCACGTTGGCCGCCGAGGTGCCGGCATAGACGCAGAGCGAGCCGGTGTCGCGGTAGGGCGCGAGGTCGCTGTAGATGGAGTAGGCGAGCCCATGCTCCTCGCGCACCGTCTGGAAGAGCCTCGAGCTCATGCCGCCGCCCAGAATGGTGTTGAGCATCAGCGTGATGTAGCGGTCCTCTGAGGACACATGCGGCGCGGGCACGCCCAGGCAGAGCTGCACCTGTTCGAGCGACTTTTTGTTGCGCATCTGAATGCGCGCCGTCGTGGTGGGCGGCGTCTGGCTCAGCTCGCTGCGGCCCGCGGGCAGCGACTCAAAGCGGCGGCGAATCTGCTCGACGAAGGCAT
KOK=        10
KK=   98371  LL=   99480  Z=    5.06  JJ=   98281  DL=  1110
A===      111      112      113      114      121      123      124      131      132      133      134      141      143      144      211      213      214      223      224      231      233      234      243      244      313      314      323      333      334      343      413      433
B===      222      122      422      322      212      412      312      242      142      442      342      232      432      332      221      421      321      411      311      241      441      341      431      331      424      324      414      444      344      434      423      443
RRR=   21.753   -0.324    0.365    3.415   -0.127   26.119    0.928    0.986   -1.214    5.474    2.804    0.886    4.959    2.343    1.071    2.483    1.923    5.089    0.597    0.018    0.035    0.586    0.969    0.030    2.309  107.341   17.077    0.103    0.101   18.949    0.656   31.295
X1==    7.926    4.808    0.176    1.470    1.888    6.047    5.614   -1.335    0.860    1.693    1.432   -1.406    1.980   -1.956   -1.033    0.860   -1.434    2.241    2.682    0.860   -0.106   -0.821   -1.359    0.049    0.540   11.848    3.848   -0.136    0.053    3.407    0.335    8.857
X2==    2.744   -0.067    2.071    2.323   -0.067    4.319    0.165   -0.738   -1.411    3.234    1.958   -0.630    2.505   -1.198   -1.037    2.887   -1.341    2.271    0.223    0.021   -0.334   -0.713   -0.713    0.606    4.274    9.060    4.438   -0.758    1.910    5.562    1.958    3.533
CD1=        9        6        2        4        3       10       10        0        3        6        6        0        7        0        0        3        0        5        6        3        3        2        1        4        4       25       10        5        6       14        4       27
CD2=        4        1        5        5        1        8        2        1        0       10        7        1        8        1        0        6        0        5        2        2        3        2        2        4       12       20       12        5       11       20        7       15
ATGAGCGGTGCGCGCCAGGCCCTGCTCACCCGGGTGCAGAAGATCATCGCCAGCGGCGATGGAGGCCCGGAAAAGCTGCGCACCGCGATGGCCATGATCACTCCCGAGCAGCTTGGCATGCAGGTAAACGGGCAGAATGAGGCGCTGCGCCGCTTTGAGGCGGATGTGCTGACCGAAGGCTCTGGCACGCAGATCTTCAGCACGACTTTTGTGCAGTGGACCGCCCGCGAAGCCCTGCGCCGAGCGCAACCGTACACGCTGGTGTTGCGTTATGCGCCGCGTCAGCGCAAGCTGCCGATGAACGTGATGCTCTCCGGCGACTCGCAGCAGGCAGGGCCGGACGCCGCGGGCTCATTGATGGATGCTGATATCGGAGCCTTCTACACGTGGCTCAATCAGCAGCGGCTCACCGGAGCCGGTGAGTCCTCATTGCTGGCGTGGAGCGAGGAGCATCAACAGGCTGTGGCCGTGGGGCCCGCGCTGCCGCGCGGCACGGTGGCAGCGAGCGAGGCGACCGTCCAGCAGATGCTGGCGATGTTGACTTCGTGAAGCTCAGTACGTGCCGAGGTGAATCTGCACGTACTGGTCTTCGTTGCGGAAGTTGAGTCCGCGATCGGTCTGGTCGCCATTCCAGATGCGCAGCGGCTTCCACGTGGTGCCGTCATATTCGCCTTGCTCGGCGCGCAGAATCTGCATGTGGCCGCTCTGGCCGGGCGCCAGGTAAAAGGTCACGCGGCTGTTGATGCCGGTCACCAGAAACGTATCCGGCCCAAGCTGGCCTACCAGCGCGCGGCCATCATGGTGCGGCGTGCCCGGAGCGTGCTGCTCGCCGTCCGATTGCGGAAACCCAAAGCTGACACGCGCCTGCCAGCGGCCAAAGTCGAGCGTCTTCTCGGTGCTGCCCGGGGCCTCGATGGCGGTTTTCAGTTTGCCTTCGAGGTTCAGCCTGGCCACGACGCGATCAATCGGCTCCAGCAGCGCATAGTTGGCGGCCAGTGCCTTGGGAATCTGCCCCGGCTTGTAGGTCCAGCTTGTCTGATCGGTGCCAAACGGTGAAAAGCCGATGGCGCCGTAGCCGAGCGCATAGAAAAACTCTGGCGCAAAGCTGTC
KOK=        11
KK=  101491  LL=  102000  Z=    4.70  JJ=  101041  DL=   510
A===      111      112      113      114      121      123      124      131      132      133      134      141      143      144      211      213      214      223      224      231      233      234      243      244      313      314      323      333      334      343      413      433
B===      222      122      422      322      212      412      312      242      142      442      342      232      432      332      221      421      321      411      311      241      441      341      431      331      424      324      414      444      344      434      423      443
RRR=    0.700    0.277    0.651   -1.281   -0.111   -0.702   -1.698   -1.481   12.531    3.786    0.041    2.828   12.892    1.102    0.277    0.782    0.007   -0.287   -0.483   24.706    0.498    3.590   71.356   32.214    0.176    0.165    1.544   -0.014    4.537   13.567    1.545    0.491
X1==    0.732   -0.389   -0.523   -0.574   -0.389   -0.757   -0.832   -0.523    3.243    0.979   -1.066    5.426    3.695    0.700   -0.389   -0.757    0.168   -1.055    0.729    4.243   -0.396    2.682    9.827    4.715   -1.016   -0.114   -1.227    0.010    2.624    4.685   -1.066   -0.812
X2==    0.956   -0.713   -1.246    2.230    0.287    0.926    2.041    2.833    3.865    3.869   -0.038    0.521    3.489    1.573   -0.713   -1.032    0.041    0.272   -0.662    5.824   -1.259    1.339    7.261    6.833   -0.173   -1.449   -1.259   -1.302    1.729    2.896   -1.449   -0.604
CD1=        1        0        0        0        0        0        0        0        4        2        0        6        5        2        0        0        1        0        2        5        1        5       14        8        0        1        0        2        6        9        0        1
CD2=        2        0        0        4        1        2        3        5        5        8        2        2        7        4        0        0        1        1        0        7        0        3       10        9        2        0        0        1        6        8        0        2
TGCGGTAGACGCCGCGCGTTGAGATGGCGCTGGCGGTTTCCGTGCCGATGCTGGGCTGCTTCGGATGGGTCTGGTGATACTTGTCCGGTGAGTTGAGGTTGTAGTTGAAGCCCTCCACCTCGAGCACCTTGGAGATGCCGCTGTAGTAGCTCCCGTTCACCGCAGCCGTGCAAAGGCGTGTGGGGTCCAGCTCATTGCTCACGCGCTGCATGTCGTCCATGATGGGCACGCCCATCGGCCACCGCTCCAGCTCCCACTCTTCATTGCCCATCGACCAGAGAAAGATGCCGGGCGAGTTGCGGTAGCGCTTGATCATGATCTTCAGCGCTTCGATTGCTTCCGGCGTGGCGCTCATGGTGCGCGTTTCGCAGAGCATGAGCATGCCCATGCGGTCGCAGGCTTCTACCCACTCGGGCGTAGGCATATTGTGCGAGGTGCGCACCGCATTCGAGCCCATCGCCTTGAGCACGGCCATGCGGTAGTACTGCAGGCGGTCGGGCAGCGCGGAGC
KOK=        12
KK=  121411  LL=  122550  Z=    4.61  JJ=  121381  DL=  1140
A===      111      112      113      114      121      123      124      131      132      133      134      141      143      144      211      213      214      223      224      231      233      234      243      244      313      314      323      333      334      343      413      433
B===      222      122      422      322      212      412      312      242      142      442      342      232      432      332      221      421      321      411      311      241      441      341      431      331      424      324      414      444      344      434      423      443
RRR=   -0.906   -0.005    0.088    1.179    8.966    2.560    0.429    5.496    0.009    0.472    0.279   14.237    8.808    8.144   -1.140    0.896   -2.837   -0.752    3.878    5.968    1.087    4.480   69.760   16.174    0.207    0.173   -0.256    2.454   18.265   23.497   -0.075    4.127
X1==   -0.923    0.109    0.889    0.283    3.109    1.714    0.334    2.384    0.193    0.243    0.444    3.423    3.260    2.419    1.109   -1.328    1.932   -0.531    1.198    3.996    1.407    1.089    6.821    3.125    0.243   -0.120    0.861   -1.143    3.940    4.347   -0.120    3.534
X2==    0.981   -0.050    0.099    4.159    2.884    1.494    1.283    2.305    0.048    1.943    0.628    4.159    2.702    3.366   -1.028   -0.674   -1.469    1.418    3.237    1.494    0.773    4.113   10.227    5.176    0.854   -1.446   -0.297   -2.147    4.635    5.406    0.628    1.168
CD1=        0        1        3        2        4        4        2        5        2        4        4        6        9        7        2        0        4        1        3        7        6        5       15        8        4        3        5        4       16       17        3       15
CD2=        2        1        2        8        4        4        4        5        2        7        5        8        9       11        0        1        0        4        7        4        5       12       24       15        5        1        3        1       19       21        5       10
GTCACCGAGCGGTAGGGAACCTGGTGGCGCGGAATCATCTCCAACCCTTCGGTGAGCGACACAGTTTCGGCGCGCCCGTGGGCCTCTACAAAGCCGACGACCACATCGACGCCCTGGTCATGCAGGCGATGCGCGTCCTGCAGCATGCGGTAGGTCTTGCCCACGCCGGGCGCCGCGCCCAGATAGATGCGCAACCGCGCCACATCCTCCCGCTGCAGGTGCAGCTCACGAGGCGCGCGAAGGGGAATATTGATAGAGGCATTGTCCGGCTGATTCATCATCCGGCCTCCACAGGGTGACGTCCGGTGCGCACCGCGGCAATCGGCAGCGTAAAGCGGAAGGTAGTGCCGTGGCCCAGGCGGCTTTCGACGGCAACCTCACCATTTTGTGCTTCGACCAGCCGCCGTACCAGCGCGAGTCCGAGTCCCGTGCCCGCCGCGCCCGTGCCAGAGAAACGCCCGAAGATGCCGGAGAGCCGCTCCGGCTCAATGCCCCGGCCCGTGTCGGTGACGGCAAACTGCACGCGGTCACGCAGCTCGGTCGCCTCCAGGCGAATCTCGCCTTCCGGCGGCGTATAGCGCAGTGAGTTCTGAATCAGGTTATCCAATATGCTGCGCAGTGCGCGGCGGTCTCCGGCAACGTGCGGCAAGTCTTCATAGGCCTTCACACACAGCCGGATCTTCTTGTCCTGCGCCTCCGCGCGATACCGCGACGAAGCATCCTGCAATACGTCGAGCGGACGCAAGGCACGCAATTGCAGCTCGCGATCTCCCGTATCCAGTTCAGCCACTTCGAGCAGGTCGGCCATCAAATCGTCCAGCCGCTCGGCTTCTTCTTCGCCGTTGCGGGCAATGTCCATCTGCAGAGGCTGCAGCGGCCCGGCAAAGCCGCGCGTGAGCGTGTAGAGCGAGAGGCGCAGCCGCTGCAGCGGATCGCGCAGCTTCTGCGAGGCGACCATCAGAAAGCGCGACTTGAAGCGGTCCACTGCGGCCATCTCCGTAATATCTTCGAGCAGCGTCACCGCTCCCAGCAGCCGCCCGCGATCATCTCGAATGGGCGTGGTCCGCAGCCGGTAGCTGTGCTCGGCCTGCCCGGTGCGCATGGGCAGCAGTGCGGCCTCGCCCTCTCCGGTGGCCGCGC
KOK=        13
KK=  124771  LL=  125880  Z=    4.91  JJ=  124741  DL=  1110
A===      111      112      113      114      121      123      124      131      132      133      134      141      143      144      211      213      214      223      224      231      233      234      243      244      313      314      323      333      334      343      413      433
B===      222      122      422      322      212      412      312      242      142      442      342      232      432      332      221      421      321      411      311      241      441      341      431      331      424      324      414      444      344      434      423      443
RRR=   -0.113   11.403    0.583    4.174   -0.079    2.436   -5.426    2.504    0.113   -2.594   -0.271    6.943   -0.024   -1.007   -0.045   -1.034    0.966   -1.926    0.747    4.724   -0.093    0.172   16.721   10.092   -2.344   63.242   -3.372    0.107    6.496   64.814   -0.368    1.090
X1==    2.024    4.043    0.131    0.985    1.043    3.167   -1.303    3.108    2.416   -1.318   -0.116    3.287   -0.116    2.315    0.043   -1.344   -1.303   -1.330    0.276    3.167    0.365    1.058    5.044    1.787    3.059    8.904    4.232   -2.572    2.499    8.320   -1.808    0.419
X2==   -0.056    2.820    4.454    4.236   -0.076    0.769    4.164    0.805    0.047    1.968    2.326    2.112    0.204   -0.435   -1.042    0.769   -0.741    1.448    2.706    1.492   -0.255    0.162    3.315    5.647   -0.766    7.103   -0.797   -0.042    2.600    7.790    0.204    2.600
CD1=        3        5        2        3        2        6        0        6        5        1        3        6        3        7        1        0        0        0        2        6        4        5       12        6        9       19       11        0       12       26        0        7
CD2=        1        4        8        8        1        3        8        3        2        7        8        5        4        3        0        3        1        4        6        4        3        4       10       15        2       17        2        6       13       26        4       13
TGGGAGCAAACATCCGCAGCCGCTGCCGCGACATGCGCAAACGGCGCGCGATCATCGAGGCCACGCCCGCGCCAATCTGCAACGAGGGGTCTTCCGGCCCCAGCGACTGGCCGGACCCAATCGCCAGCGCCGCCGTGATGAACTTGCCGATCACCGTCTTGAACGAGATGTATCCGTTGTAGACATAGAGCGCGGCCTTGGTCTGGTTCACGCCACTGCCGCGCGCGCCGGGGAAGAGCCACACCACCAGCGACGCTACCACCAGGCCCACCAGCGCCGGCATATACATCAGCCGGTACTGGCCCGGATGCGGCGCCGAGCCGAGCGCCAGAATCTTGATCCACTCATAGGCGCTGCGAAAGGCCACCACCAGCAGCCCCGAGATCACACCAATAAAAATGGACAGCACCAGGAACAGGCGTTCTTCGCGCGTGGGCGCAATGCGCTGCAGGTCAAGCAGCTTGGCGCGTTCGGCCTTGGGAATCGGCGCGCTCTCGGCGGCCGCGGTTGCGTCCTGCGTCGGCGTCATCGCTGCTCCACCATGTAGGGCGCCTGCGCAATCGTGTACAGCAGCGCGTCGTTGCCCTGCGGAGTTCCGCAGCGATTGGCTGCGTCTTTCTCGGTGTCATACACCAGCTGCATCAGCATTTGCTCCATCTCGGGGTTCTGCTCCAGATCAAACAGCCGCAGCTTCTGGGGAACCTTTGCCCAGCGGGCCGCCAGCGCCTGGGCCGCGGTCTGCGCCGCCGTGTTCATATTCGCCACCGGCAGCACCGGCGAAGGCGTGAGCAGAGACTTTGCCTTGGCTGCCGCGCGCGCCAGAGGATTCACCGGAAGGCTTCCACTTGCAATCTGGGGAGTGTTGATGGGCGCGGAAGCCAGCGGCTGCAGCGCAATCGGAGCCTGGCAGTTCTCAAAGCGGTTGCGGGCGATGCGCACATCCTCAAGCACGCGCGCCGCGCGCTCGCGAATCGTCAGATCATCGGCGGGATACAGCGCCAGCAGCTCCTCGGTTGTCTTCAGCTTCTGCTGAATCATCGTCTGCTCGGCCTGAGGCTGCTGCCGGAAGGCGTGTGCATCCGTTGCGCGGTCAAGGTAATTGTGCGCCAG
KOK=        14
KK=  125911  LL=  127020  Z=    6.73  JJ=  125881  DL=  1110
A===      111      112      113      114      121      123      124      131      132      133      134      141      143      144      211      213      214      223      224      231      233      234      243      244      313      314      323      333      334      343      413      433
B===      222      122      422      322      212      412      312      242      142      442      342      232      432      332      221      421      321      411      311      241      441      341      431      331      424      324      414      444      344      434      423      443
RRR=    7.734   21.194   -0.036    4.474    2.462    6.405    1.708    0.990   -0.818   -1.200    0.045   -0.002    1.366    0.942    0.126   -0.253    1.950   10.827    2.236   -0.264   -0.285    0.307   -0.127   -0.623   12.880  164.559   10.222    0.548   -0.431   24.850    5.033   20.498
X1==    2.807    5.543   -0.022    1.570    2.711    1.996    0.763   -0.727    0.613   -0.417   -0.268   -0.637    3.511   -0.682   -0.121   -0.079   -1.401    3.255    1.400   -1.462    0.528    0.192    0.192   -0.740    3.725   14.306    5.606   -1.193    2.168    4.951    1.352    3.758
X2==    2.755    3.823    1.609    2.851    0.908    3.209    2.238   -1.361   -1.334    2.878   -0.167    0.003    0.389   -1.382   -1.035    3.209   -1.392    3.326    1.597    0.180   -0.540    1.603   -0.664    0.842    3.458   11.503    1.823   -0.459   -0.199    5.020    3.723    5.454
CD1=        4        7        2        4        4        5        3        1        3        3        3        1       10        2        1        2        0        7        4        0        5        4        4        2       11       30       15        4       12       19        6       16
CD2=        4        5        4        6        2        6        5        0        0        8        3        2        4        1        0        6        0        6        4        2        2        6        2        5        9       24        6        4        5       17       10       18
TCCGGCCCCGGCCAGCGCTGCCCAGGGCGGATTGCGGCGGTGCGACAGGCTGCGATAAATATCGAGTGCATCGGCCGGACTCTGGCACTGCTCCAGCAATCCGGCAATCTCCAGCTTCAGGGCCGGCTTGTCGGGCGCATTTCCGGCCGCGATCAGCAGTTCGGTGCGCGCGTGCGAGAACTCGTGGACCTGGATGAGGTACTTGGCCATTTCCAGGCGCACATCGCGCCGCCGCTCGTAGCCGTCGCCCTCCCAGGTGCCGTCCAGTGCCGTCTGATAATAGTTGATGGCCTGCGCCTGCTGGTTCTGCCGCACGGCCAGCCGCGCCAGTTGCAGATTCACAATGCCGCTGCCAGGTTCCTGGTCCCGCAGGGTGTTGAAGTAGGCCACCGCCTCCTGCGTCCGTCCGGCCTGCGCCAGCGCCTCGGCCAGCTCAATCTCGGTGCTGCGGTCAGGAATATAGCTCAAAGCCGCACGCAGGGCCTCAATGGCAGCCTGCGACTGGCCTTTCTGCAGTTCCATCTCGCCGCGTTGCCGCCAGCGATGCCCCAGTTCCTGCCGGTGATTCTCAAACGAGCGGTGCAAAAGGTAGGTAAGACTCGATAAAACCACCACAATCAGAACCAGCGTCAGCAGTGCCACCGAGTCCTGAAAGAGCAGCTTGCGCCGGGCAGCTCGCACACGGGGGGAGAGGTGATGGGTTGGGTCGACCACAGCCATTCTTCTTTTAAGTATGGCGTAAAACTTCCAGATCGCGAATTCCTGAAGCTCGTGGAGCGCGAAAGCAGCCCTTTGCCGCACGTTGCGAGCCGGGCGCAATGAGGTCAGACCGGAGTACCATGAACGTTGAGACCGCCCATGACTTTCCACCAGACACTGGATGAAAAACAGGACGCACTCGACGCGCATCTGGCCCGGTTTGGCAGCCTGCTGGTGGCCTATTCCGGGGGTGTCGACTCGGCCTACCTGGCCTGGCGCGCCCATCGCGTGCTTGGCAGCCAGGCGCTGGCCGTCATCGCCGATTCGCCCTCGCTGGCGCGCAGCCAGTACCGCGACGCGGTCGAGTTTGCCCGCGAACAGGCCATTCCGCTCCAGACCATCCGCACCCGC
KOK=        15
KK=  132661  LL=  133350  Z=    4.97  JJ=  132661  DL=   690
A===      111      112      113      114      121      123      124      131      132      133      134      141      143      144      211      213      214      223      224      231      233      234      243      244      313      314      323      333      334      343      413      433
B===      222      122      422      322      212      412      312      242      142      442      342      232      432      332      221      421      321      411      311      241      441      341      431      331      424      324      414      444      344      434      423      443
RRR=    9.317   -0.079   -0.255   -0.570   -0.007    9.066   40.113   -1.110    0.233    0.353    6.033    0.165   -0.015    0.484   -0.079    1.444    1.444   14.253    1.396    1.071    1.932    3.021    0.343    0.709    2.966    0.209    5.243    3.529   -0.728    7.637    2.077    5.779
X1==    2.173   -1.053    2.366    3.300   -0.094    3.042    5.843   -0.617    0.500    1.751    2.588    0.221   -0.136    0.659   -1.053   -1.195   -1.157    3.768    0.975    0.500    1.640    1.007   -1.313    0.326    3.070    1.907    1.640    1.745   -1.100    3.119    0.545    3.119
X2==    4.287    0.075   -0.108   -0.173    0.075    2.980    6.866    1.797    0.467    0.202    2.331    0.750    0.110    0.735    0.075   -1.208   -1.248    3.782    1.433    2.142    1.178    2.999   -0.261    2.173    0.966    0.110    3.197    2.023    0.662    2.448    3.812    1.853
CD1=        4        0        5        6        1        5        8        1        2        5        6        2        2        3        0        0        0        5        2        2        4        3        0        2        7        5        4        6        1        8        3        8
CD2=        5        1        1        1        1        5       10        3        2        2        5        2        2        3        1        0        0        7        4        4        4        7        2        6        3        2        7        6        4        7        7        6
ATCAACCCCGGCTCGGTGATGCTTTCCGGAGTCATGATGTTTGAGTTTCTCGGCTGGAAGGAAGCGGCCAGGCTCATCGAGTCCGCCATGGAAAAAACCATCCAGCAGAAGCACGTCACCTATGATTTTGAGCGCCAGATGCCCGGCGCCACCAAGGTCAAGACGAGCGAATTCGCGACGAAGATGATCGAGAACATGTGACAGCACCCCACGAACGAGGACGCGTTCGTGGGGCCCTCGGGACGAGCCGTCCATGTCTGTTTGCCAATTCACAAAAAACGGGGTGCCCCACGTCCGTCTGTTCGGACGTGGGACGAAAGAGTCCGGATGGCCAGGGGCTTTGTGTCGGTCAGATTCTCCGGAACCCCAGCATTTTTCCGCACAAACCACCTCACGCTGCACGATCCCGCAGAACCTTGTTTAATAGAGAGTTGAGGCTTGCCCCAACGGAACTTCATCCTCACCCATTGACCAGCGGCTCATGCCGCGGACCATTCTTCAACGAAGGAGCATCATGCGAAAGAAAGTCACCATTGTAGGCGCGGGCAACGTGGGCGCCACGGCCGCTCACTGGATCGCCGCCAAGGAACTCGCCGACGTCGTACTGATCGACGTGGTCGAGGGCATTCCCCAGGGCAAGGGCCTTGACCTGCTCGAAGCCATGCCGATCGAGAAGCGCGACAGCCACAT
KOK=        16
KK=  144091  LL=  144390  Z=    4.85  JJ=  144061  DL=   300
A===      111      112      113      114      121      123      124      131      132      133      134      141      143      144      211      213      214      223      224      231      233      234      243      244      313      314      323      333      334      343      413      433
B===      222      122      422      322      212      412      312      242      142      442      342      232      432      332      221      421      321      411      311      241      441      341      431      331      424      324      414      444      344      434      423      443
RRR=   -0.627   -0.263   -0.329    0.208    0.487    0.268   -1.007    3.726    3.722    0.707   -2.177    1.956    0.801    4.649    0.088   -0.905    0.268   -0.663   -1.463    3.593    0.823   -0.229    0.043    1.861    0.823    0.057   -0.159    0.660   -0.052   81.349    0.801    0.466
X1==    1.755    0.751    0.551    0.583    0.751   -0.457   -0.425    1.551    1.543    0.177   -0.765    0.583   -0.765    1.289   -0.249    1.543   -0.425   -0.466   -0.433    2.543   -0.839    0.221   -0.779    2.276   -0.823   -0.765    0.161   -1.251   -0.346   11.678   -0.765    0.513
X2==   -0.357   -0.351   -0.598    0.357    0.649   -0.587    2.368    2.402    2.413    4.000    2.845    3.357   -1.047    3.607   -0.351   -0.587   -0.632    1.424    3.380    1.413   -0.982   -1.037   -0.056    0.817   -1.000   -0.074   -0.982   -0.528    0.151    6.966   -1.047    0.909
CD1=        2        1        1        1        1        0        0        2        2        1        0        1        0        2        0        2        0        0        0        3        0        1        0        3        0        0        1        0        1       15        0        2
CD2=        0        0        0        1        1        0        3        3        3        5        4        4        0        5        0        0        0        2        4        2        0        0        1        2        0        1        0        1        2       11        0        3
GGCCTGTCTGCCCGCGCGCATAAAAGGTACGCGAGACCTGCGCGCCGCCAAAGGACCGGTTCGTCAGCGCTCCGCCGTACTCGCGCGCAAAAGGCACGCCCTGCGCCACGCACTGGTCAATGATATTCACGCTGTTCTGCGCCAGCCGGTACACATTGGCTTCGCGCGAACGAAAGTCGCCGCCCTTCACCGTGTCATAAAACAGGCGGTATACGCTGTCGCCGTCGTTCTGGTAATTCTTGGCGGCGTTGATACCGCCCTGCGCGGCAATGGAGTGCGCGCGGCGGGGCGAGTCCTGAA
KOK=        17
KK=  145141  LL=  145950  Z=    4.94  JJ=  144781  DL=   810
A===      111      112      113      114      121      123      124      131      132      133      134      141      143      144      211      213      214      223      224      231      233      234      243      244      313      314      323      333      334      343      413      433
B===      222      122      422      322      212      412      312      242      142      442      342      232      432      332      221      421      321      411      311      241      441      341      431      331      424      324      414      444      344      434      423      443
RRR=   20.248   10.023    0.675    2.675    0.813    2.667    0.548   -0.360    0.647    0.979    0.084    1.174    1.080    0.454    1.315    1.756    0.771   10.636    0.642   22.590   -0.493    1.117    0.514    0.327   12.850    2.635   -0.066   12.248   12.348    2.588   -0.758    4.062
X1==    4.842    3.411    0.802    1.852    0.277    1.970    0.164   -0.427    1.281    0.811    0.640    0.507    1.232    0.368   -1.290   -1.473   -0.590    3.320    0.494    4.036    0.739    0.453    0.453    2.225    3.515    3.005   -1.077    3.549    4.272    1.150    1.232    1.150
X2==    4.182    2.939    0.842    1.445    2.939    1.354    3.346    0.842    0.505    1.207    0.131    2.314    0.877    1.235   -1.019   -1.192   -1.308    3.204    1.299    5.597   -0.667    2.465    1.133    0.147    3.656    0.877    0.061    3.451    2.890    2.250   -0.615    3.531
CD1=        9        6        4        5        2        5        2        2        4        5        4        3        5        3        0        0        1        6        2        8        4        3        3        5       10        8        1       12       12        6        5        6
CD2=        5        4        2        3        4        3        6        2        2        3        2        4        3        4        0        0        0        6        4        8        1        6        4        3        6        3        2        7        7        6        1        8
GCCCAGAAGATGGCCCACCACAAAGAGGATCAGAATGACCCCCGTCACCGCCATGACAATCTTTTTGCCGTTGGTGGACCGGAAGAACCCCGGGGCCTTGGTTGGAGTGACTGAGACTGCGCTCGTGCTCATTGAATTTTCCAAACCTGATTGAAATGAAGCATATCGTGGCCAGACCCTCGCCGAGGCCCGGCTTGACGCCGGTTCCGGCACGAATGCTCTGAAACTTCATGGCCTGCGAGGCGAACGCCGGTGCAGACGGTGAATGGGGCGCCCTGGTCTGCCTGATTTTGGTTCAGGGAGCCGGGCTGTCTGAAATCAAGCGGGTAGAACACTCATCATTATTTGTTCCCGCCCTCGCATGCGTCAAGGAAAGGGATTCAGCCCACTCGAAATTCACCCATTACTTTTGCGCAAATCCACACCAGCCCGCGCTCCCACAAAAAGCGGGTGCCCCACATCTCAACGAGATGTGGGCTTTTCCTGAACCACCGAATAAGCCGCAAACGAAAGGTGTCATTCTGAACCGCGCAGCGGTGAAGAATCCCGGCAATCTATCGGGCACAAACATCGCCTCAGGTTTCTCCCACCATGCCGGGCACCCACATCCCGAAAAGATATGGGTGCTCCCCTGAACCACCGAATAAGCCGCAAACGAAAGGCGTCATTCTGAACCGCGCAGCGGTGAAGAATCCCGGCGATTTTGCAGGCTCAAACGCCGCCGGGAGTCTCTCCCACCATCCCACAAAAAGCGGGTATCCCCCATCTGAACGAGATGTGGGTTTTTCCTCACCCCGGCAGCCGGGCCAG
KOK=        18
KK=  148261  LL=  149280  Z=    5.61  JJ=  148261  DL=  1020
A===      111      112      113      114      121      123      124      131      132      133      134      141      143      144      211      213      214      223      224      231      233      234      243      244      313      314      323      333      334      343      413      433
B===      222      122      422      322      212      412      312      242      142      442      342      232      432      332      221      421      321      411      311      241      441      341      431      331      424      324      414      444      344      434      423      443
RRR=   23.226    0.011   -2.331   -0.834   -1.070    0.803    3.895    5.166    1.486    0.457    1.156    8.054    4.733    0.174   -1.070   -0.077    1.822    2.189   19.628    1.462    0.119   15.535   14.431    2.549   -0.486   -2.979   -1.588   -0.262   11.515   53.180    0.090    0.352
X1==    5.024    0.013    3.888    1.129    1.013    0.875    1.110    1.642    1.619    0.365    1.219    1.928    1.809    0.268    1.013    0.130   -1.272    2.337    3.460    0.875    1.444    2.367    2.953    2.124   -0.741   -1.139    3.094    0.338    2.437    6.806   -0.549    1.126
X2==    4.623    0.849   -0.600   -0.738   -1.056    0.918    3.510    3.146    0.918    1.250    0.948    4.178    2.617    0.651   -1.056   -0.588   -1.433    0.937    5.673    1.671    0.083    6.563    4.886    1.200    0.657    2.617   -0.513   -0.774    4.725    7.814   -0.164    0.312
CD1=        6        1        7        3        2        3        3        4        4        4        5        4        6        3        2        2        0        5        6        3        6        7        8        6        2        1        9        7       11       21        2        8
CD2=        6        2        1        1        0        3        7        6        3        5        5        8        8        5        0        1        0        3       10        4        3       15       12        6        4        8        2        3       16       23        3        6
CGGCTCAGCCGCGCGCGCCGCAAAATACGGCTCACCGAAGACACGCTCACAGCGCTGCGCCGGGCGATCTGATACCCCGGCATGTAACCCCGCCGTAGCTCAATCACACTCAGCCGCAACGCCTCCGGCAAGCGCCGCGGGCTGCGATGCGGACGCGAGCTGCGGTCCCGCAAGCCATCCGAACCCTCGGCGCGATACCGGCGCACCCATTTGCCGGCCGTCTTTGCGCTCACGTTGAAGCTGGCCGCGGCCAGCTTCAACGTGCACCCGGTACAAATAACTTTTCTCGCCAACTGCTCTCGACTGTAAGGCGTTAGACGAGCATTCTGGTGAATGTCCATTCGATCTCTCCGAAGACTCTGCTTGTTCGCCACAAACAGCTTCTCCGCGAAATTTCGAATGGACAACCTCTTGAAACATCACAGGTGCCCCGGTGTCCGTCTGTTCGGACCCGGGGAAAATGCGCCCCTTATTTCCGTGCCAAGCCAACATCCGGCGAGGGCTTGCCGCCTGCCGGTGGAGGCGCGGTGCCGCCAAAACTGTCCGCGACCGAAAGGTGCGGCAGCACGATGATGTCCACGCGGCGGTTCTCGGCGCGTCCCGCGGCTGTCGCATTTGACGCGATGGGATGATACTGCGCATACCCGGCGGCGGAGAGCCGCTGCGGCGCAACGCCAAAGTTCTCAATCAGCAGCCGGGCCATCGTGGTGGCGCGCGCAGTCGAAAGCTCCCAGTTCGAGTCAAACTTCGCCGTGTGGATCGGCACGTTGTCGGTGTGGCCCTCGATGCGCAGCGCGTACGGCACCTGGTACAGCTCATGCGCAATGATGCCGACCGCGCCCATTGACGAGGGCTTGGGTGTGGCCGATCCGCTGTCATAAAAACCGGCCTCGCGCAGCGAGATCACCAACCCGTCGGGGCCAAGCTGCAGCGCGACCTGGTGCGCGGCAATCTGCGCGGCGAGCTTCTTCTGCAACTGCTCGCGCATTTTTTCGAGATTTTCCTGCGTCTGCAGCGCCG
KOK=        19
KK=  149851  LL=  150990  Z=    6.70  JJ=  149821  DL=  1140
A===      111      112      113      114      121      123      124      131      132      133      134      141      143      144      211      213      214      223      224      231      233      234      243      244      313      314      323      333      334      343      413      433
B===      222      122      422      322      212      412      312      242      142      442      342      232      432      332      221      421      321      411      311      241      441      341      431      331      424      324      414      444      344      434      423      443
RRR=   20.138   -4.302   -1.261   10.873    0.533   22.036   11.247    0.037   -0.199    3.456    3.525    0.045    1.437   -0.070    0.032   -1.561    0.292    1.847    9.021    0.808    1.713    2.370   -0.137   -0.137   -0.520   54.528   22.006    0.448   -0.687   10.885   -0.245   36.673
X1==    6.511    4.157   -0.607    2.617   -0.515    4.615    3.097   -0.030   -0.999    1.491    1.347    0.174    1.837    0.114   -0.515   -1.623   -0.208    0.528    2.881    0.249    2.465    2.320    1.260    0.437    0.565    6.246    5.967   -0.923   -0.257    4.075   -0.122    7.225
X2==    3.093   -1.035    2.079    4.155   -1.035    4.775    3.631   -1.223    0.200    2.318    2.616    0.261    0.782   -0.611   -0.062    0.962   -1.406    3.496    3.131    3.250    0.695    1.022   -0.109   -0.314   -0.920    8.730    3.688   -0.486    2.671    2.671    2.005    5.076
CD1=       11        7        2        7        1       10        7        3        1        8        7        3        8        4        1        0        2        3        6        3        9        8        6        4        6       17       16        5        6       17        4       25
CD2=        4        0        4        7        0        8        7        0        2        6        7        2        4        2        1        3        0        7        7        6        4        5        3        3        1       17        9        3       10       10        6       15
GATGCCGATGGTCGGCGAAAAGCCCCCGGCTGACTCAAACACGGCCGGAATCTTCTCCTCGCGCTCGGTCAGGTTGTCCAGTTGCAACTCCATGATCTTGCGCAGCTCGGCCGGCTCGGTGCCGTCGACGGCCAGCATGATCGACTGCTTCAAAAACGGCTCCTTGATCTTGGCCAGATCCTGATCGAGCGAAACAATGCCATGACGCCGCGCCTTGTTGGCAAACTCCACCAGTTGCTTGAGCGTCGCCTGCCCGGCCGATTTGCCCTGAAAGAACACCTGCGCCAGACGCCGCAGCGCCGCCAGCACCGTGGCCAGGGGGTACTGCAGCATCACCGCGCCGAGCGTGCCGCCAAAGACGATCATCGCCGCCGTCGGCTGCATGATCTGGTCAATGCGGCCCCCCTCCAACAAAAGACCAGCAAGAATGCCGGCCAACGCAAGGAGAATGCCTCCAAGACTGCTGGTATCCATAATCTGTTACTCCTGTGGGCGAATCTGTGACTGCTGCCGGAGATACCGGCGTGCCGGTGAAAGCAGTTTAGGAAATGGCGTAGCTCGAAGCCTCTGTCGCCAAGTCGTCGCGACCAACAGGGAGCGACGACCCAGGAAACCGCAGGAAAGTTCACAGTATTTCCTGAACTGCTCTAGTCCTGCGAGCGGCGCCGGTGAACGGCCGCCAGATCGGGCACAATGCCCTGGCGCTTGAACTCCTGATAAGCTTCTCGCGCCATGTCTGCTTCCCCGGCGGAGTGCGCGCTCAGCCGCGCCGCCGCCTCCGGCAGGTCATGGGCCAGCCGCGCCAGCACCTTCACCCGGTAGGCGGTCATGCGCTCGATCACCTCATCGCAGCTCTCCAGTACCACGATCTTTTCCCCATGAATCAGGGTCAGCATCGTATCGGGCGAGGCCTCCATCGACTTGATGAGGTCGCTGTTGACGACAAAAGGGGCTCCATTCAAACGAGTCAGAGAAATCATGTGCGTTGCATGCCTCGGAGAGGTTATCGGCGAAGGCGCGCAAGGGTTGATGCAGGGAAGCACCGAAAGCGCCTCACGCACGCAGCGTGCCAAACTCCTGGCCTCGCATAAAGCACCCCGGGGCCACGCCGATGAAGCCGGTGTGTGCAGAGGTTCCCCG
KOK=        20
KK=  164881  LL=  165360  Z=    6.18  JJ=  164221  DL=   480
A===      111      112      113      114      121      123      124      131      132      133      134      141      143      144      211      213      214      223      224      231      233      234      243      244      313      314      323      333      334      343      413      433
B===      222      122      422      322      212      412      312      242      142      442      342      232      432      332      221      421      321      411      311      241      441      341      431      331      424      324      414      444      344      434      423      443
RRR=   -0.901   -0.838    0.980   -1.439   -1.909    0.416   -4.596   -0.051   -0.173   -0.968   -0.767   -0.281   -1.262    1.494   -0.302   -0.173    0.708   13.146   -0.095    0.708   -0.186   -0.406    1.493    0.577    0.843  182.882   -0.783    0.363    0.337    3.347   10.933    7.580
X1==    1.589    1.565    0.241   -0.715    3.565    0.196   -0.758   -0.759    0.196   -0.343    0.595    0.285   -1.160   -1.126    0.565    0.196   -0.758    4.149   -0.802   -0.804   -0.402   -0.341   -1.194   -1.159    2.215   17.273    2.086   -0.373    1.666    2.316    1.473    1.666
X2==   -0.567   -0.535    4.068    2.011   -0.535    2.120    6.066    0.068   -0.880    2.825   -1.287   -0.989    1.088   -1.327   -0.535   -0.880   -0.934    3.168    0.118   -0.880    0.463    1.192   -1.251   -0.498    0.381   10.588   -0.375   -0.972    0.202    1.445    7.421    4.551
CD1=        2        2        1        0        4        1        0        0        1        1        2        1        0        0        1        1        0        5        0        0        1        1        0        0        4       21        4        2        5        6        3        5
CD2=        0        0        5        3        0        3        7        1        0        5        0        0        3        0        0        0        0        4        1        0        2        3        0        1        2       15        1        1        3        5       11       10
CTGCAGCAGGCGGTCGCCTAAGTCATAGCCATAGTTCAGGTTGATGCCCGAGAAGGAGTCGATATCCAGCAGCAGATAAGACAGCGGGGTCTTCATCCGCTGCGCCCGGTCTGTCTCCTGAAAGAGCTGCTTCAGCATGGCTTCGCGGTTCAGCAGACCGGTCATCGCGTCGTGGGAGGCGTGGAAGCGCACGGCTTCGCTCTGCTGCTGCAGCTCCTGCATCAGCATCTGTACTCGTTCGGCGACCCGCAGCCGCACCCGGAAGTCGAATTCCTCGACCGGCTTCAGCAGAAAGTCGTCCGCCCCGGCCTCCGAGGCCATGCGAACGTCTCCGGTACTGGCCTGCGAGCCCAGCAGCATCAGCCAGGTACGGCTCTGGTCATAGCGGTTACGGGCGGCCTGAATCACCTGCACGCCGGCCAGCCCCGCCAGTTCGTTGTCGATGACCGCAATGCTGGGCGGCTGCGCCTGGGTCAACAG
KOK=        21
KK=  172411  LL=  173220  Z=    4.88  JJ=  172081  DL=   810
A===      111      112      113      114      121      123      124      131      132      133      134      141      143      144      211      213      214      223      224      231      233      234      243      244      313      314      323      333      334      343      413      433
B===      222      122      422      322      212      412      312      242      142      442      342      232      432      332      221      421      321      411      311      241      441      341      431      331      424      324      414      444      344      434      423      443
RRR=   19.620    2.377   -0.296    7.868    0.947    6.869    2.575   -1.321   -0.869    1.900    1.890   -0.287    0.488    0.024    0.323   -0.342    0.833   25.648    0.443    0.611    2.906    1.855   -0.435    0.368    1.885    8.888    7.903    1.554    3.078   21.275   -0.270    7.960
X1==    3.055    1.444   -1.333    6.423    0.575    4.141    2.260   -1.333   -0.524    1.228    1.599   -0.709    0.961    1.297   -0.293    0.253   -0.659    4.299    1.631    0.253    2.022    1.711   -0.250    0.179    0.547    3.516    2.022   -1.065    3.363    6.797    0.322    3.935
X2==    6.423    1.646    0.222    1.225    1.646    1.659    1.139    0.991    1.659    1.547    1.182    0.405    0.508    0.018   -1.102   -1.349   -1.264    5.966    0.271    2.410    1.437    1.084    1.742    2.054    3.444    2.528    3.908   -1.460    0.915    3.130   -0.838    2.023
CD1=        5        3        0       11        2        7        5        0        1        4        5        1        4        5        1        2        1        7        4        2        5        5        2        3        3        8        5        1        9       15        3       10
CD2=        8        3        2        3        3        4        3        3        4        5        4        2        3        2        0        0        0       10        2        5        5        4        5        5        8        6        9        1        5        9        1        7
GAGCAGGCAGCGAATCAGTGAAGGGCCGGTCCGCAGGGATCGGCCCTTCGCTTTTCGGCGGAGAGGAATCGGGGACGCGAGTGTGAATTGTTGCGATATTTTTGTGGCAAAACCCGGAAAAAGCCGCAGGGGAAACCAGAAAAACACGTCCCGAGTGTGCAAATTCATTGGACGGAGCCGTAGGCTCAAGGTATAAGCAGGAGGCTGGCAGAAATAGACCGGCACTTCTTCCGGAGACATCCAAAAGAATAAGACGAGGGCATCATCATGAAGAGTTCGGCAGGCCGCAGTCCGGAGTTTCGCGAAGTGATGGATATCCGCCAGGCGTCGGATTATCTCGGTATCAGTCCCGATACGTTGTACAAGTACGCCTCTGAGGCGTTTGTGCCAGCCTTCAAGCTGGGCAATCGCTGGCGCTTCAAGAAGTCACGTCTGGACGAATGGATGGATCGCCAGTCCGGCATTCCGGTGGAAGTGGAAGTTGCCGCCGTGAAGCCGCGCCAGAAGAAGCCGGTGCGCTCCACGGGACGCACGGAGCCGCGGACCCGCATCGCACGCTCCTGAGCGCAGGAAGCGGAACTCTCCGGATCGGTTATGCTTGCCTCAAGCGCGGCCGCTCGCAGCCGTGGTTTCCCAGGCAAGGAGAAGTTTCATTGACGACTGATCTGACTCAGCCGAGTGTTGATCCTCACCTGCAGGCCTCCTACTCTGTTTCCAACCGCGCACGCCGCGCTGTTTGGAATTTGTTTTACGCGTTATTCTTCCGCACTTCTCCGCGCCCGTTTCATGGGTGGCGCTCGATGATTCTGC
KOK=        22
KK=  187291  LL=  188460  Z=    6.93  JJ=  187261  DL=  1170
A===      111      112      113      114      121      123      124      131      132      133      134      141      143      144      211      213      214      223      224      231      233      234      243      244      313      314      323      333      334      343      413      433
B===      222      122      422      322      212      412      312      242      142      442      342      232      432      332      221      421      321      411      311      241      441      341      431      331      424      324      414      444      344      434      423      443
RRR=   -0.196   -1.592    0.204    0.004    0.481   24.350   15.132   -0.618    0.564   -0.467   -0.163    2.618   49.435    8.596   -0.289   -0.565   -0.858    7.316   11.650   12.662    0.242    4.109   12.415   14.670   -0.390    0.065    0.288    0.177    8.142   41.212   -0.092   -0.215
X1==    0.167   -0.532    0.501    0.030    1.013    4.027    6.737    2.511    0.591   -0.508    1.705    2.963    5.883    3.712    0.240    0.591   -1.084    3.502    3.294    2.653    0.789    1.313    6.133    6.737    0.684    0.138   -0.434   -1.918    2.916    6.172    0.138   -0.340
X2==   -1.171    2.991    0.407    0.138    0.475    6.046    2.246   -0.246    0.954    0.919   -0.096    0.883    8.404    2.316   -1.202   -0.956    0.792    2.089    3.536    4.773    0.306    3.130    2.024    2.178   -0.571    0.471   -0.662   -0.092    2.792    6.677   -0.663    0.634
CD1=        2        1        3        3        3        8       14        6        3        2        7        8       15       13        2        3        1        7        8        6        4        6       15       19        4        4        2        0       11       18        4        4
CD2=        0        5        3        2        2       12        5        2        4        6        3        3       18        6        0        1        3        6        7       10        5        9        7        6        3        4        3        7       12       21        2        7
GGCGGAGCTGAACAACTGGGGCCATGGCGGCGGTTCGCGGGGCACGATGAACCTGCTGGCTCCGCTGATGATGACATATAACGCGATGCGCAAGAATATTCCGCGCACGCTGGTTCACATGACGGGCGGAGAGTATGCGCCGTTCGGGCGCGACAAGCGCTTCCAGATGGACGTGGTGGAGCTGGCCAATCACGCCTACAACCGCTATCTGCTGAGCTTTCATCCAACCGACCTGACGCCGGGCCTGCATCACCTGGAGGTGAGGCTGAACAACGGCATCCAAGCCATTGTGATTGCCCGCGCCAGCTACTGGGCTACGAGTCCATCTGGTTGATGGATGCATGGCGCGCGGACAGCAGAGATTTCTGAATCAGGAGAATAGAACCATGAGTGAGACAGTACAGCTGCGCGCGAGCGACGGTTTTGATCTGGATGGGTATGTGGCGCGTCCGGAGGGCGAGCCGATCGGCGGATTGGTCGTGGTGCAGGAGATCTTTGGCGTGAACCGGCACATTCGCTCGGTGGCCGATGGATATGCGCGCGATGGATTTCTGGTGGTGGCTCCGGCGCTGTTTGACCGCTATGAGAAGGGTGTGGAGCTTGAGTACAGCGGCGCGGATATGCAGAAGGCGCTATCGTTCGTACCAAAGCTGAATCTGAATGATGCCGTGAGCGATGTGGCCGCGGCGCTGCATTGGGTGCGGCAGGAGTCGAACAAAAAATGCGGCATGATTGGCTATTGCTTTGGCGGCTCGCTGGCGTGGCTGGCGGCGACGCGTCTGCACACCGATGTGGCCGTGGGCTACTACGGCGGCATGATCGGCAAGTTCAAGGATGAGCAACCGCGCTGCCCCGTGATGCTGCATTTTGGATCGCAGGACAAGCACATTCCGAAAGAGGGTGTGGACGAAGTGCAGGCCGCGCATCCTGAGGTGCAAATCTACTGGTATGACGCCGATCACGGCTTCAACTGCGACGCGCGCTCCAGCTACGATGCTCCCTCGGCCAAAGTGGCGCGGGAGCGTTCACTCGCCTTTCTGAAGCAGCATTTGCAGGGCTAGCGCGAGCGGTATCTTCGCATCGATTCACCGCGCCGGGCATCGAAACTAATAGCTGGAACAGGGAAGTCATTGCAGAGCATGCCGAAGGCAGATCCGCAGCGCGAGCCCG
KOK=        23
KK=  212881  LL=  213870  Z=    5.39  JJ=  212701  DL=   990
A===      111      112      113      114      121      123      124      131      132      133      134      141      143      144      211      213      214      223      224      231      233      234      243      244      313      314      323      333      334      343      413      433
B===      222      122      422      322      212      412      312      242      142      442      342      232      432      332      221      421      321      411      311      241      441      341      431      331      424      324      414      444      344      434      423      443
RRR=   15.805   35.433   -0.719    3.643   -2.055    1.863   20.879    0.910    0.333    0.351   -0.257    0.902   -0.085   -1.391    1.104   -0.221    0.824   15.572   -0.169   -0.241    0.067    0.079   -0.134    1.336    6.259   42.714   15.866    1.554    0.398   12.352   10.647   67.997
X1==    1.894    4.547    1.431    4.955   -1.074    4.684    5.408   -0.707   -0.794   -0.392    0.505   -1.292   -0.066   -1.621   -1.074   -0.109   -1.346    2.409   -0.681    0.576   -0.534    0.342    0.342   -1.087    1.696    3.934    2.978   -1.175    0.896    6.353    5.649   10.551
X2==    8.347    7.793   -0.502    0.735    1.913    0.398    3.861   -1.288   -0.419   -0.896   -0.508   -0.698    1.287    0.858   -1.027    2.032   -0.612    6.465    0.248   -0.419   -0.125    0.231   -0.391   -1.229    3.690   10.857    5.328   -1.322    0.444    1.944    1.885    6.444
CD1=        3        6        4        8        0        9        9        1        1        3        4        0        3        0        0        2        0        6        1        3        3        4        4        1        7       10       10        4        8       21       13       31
CD2=       10        9        1        3        3        2        7        0        1        1        2        1        5        5        0        4        1        9        2        1        2        3        2        1        8       21       10        1        5        8        6       17
GCCTCGGGCGACTACGTAGGAGCCTATTCGCGCTTCAAAGAGGCCACGCAGGTAGACCCCAAGAATGCCGAAGCCGTCTTTGGCCTCGCCGAAGCGGCCGACCGTCTCGGCAAGCGAACCGAGGCCATTCAGAACTTCGAAATCTATCTGGACGCCGTACACAAAGGCCGGGACGCCAAGACGGCCCGCAAAGCCCTTAAGCGCCTCACCGCCCATCCTTGAGGAGCTTCCGCTCTCGCCGCTCTTTCAGTGCATCGAAATGGGCCGTCGCTCCGGTTTCAGGCGGCGGCCTTTGCACATCTACACTGCGAATGCATGAAGTCCGCACCCATCGCTCCTGACATTCGCCTGCGCCCTGACGGCATCACGCCGTGCGGCCCCGCTTTTCTCTCTCGCCTGATCGAGGGCAAGGCCTTTCGCGGCAATGCCGCCGAGGTGCTGGCGGTCAATGCCCGCGAGTTCGGTGACCTGGTGGAGATTCGCATTCCCGGCCGCCGCCTGCTGCAGTGCAATCATCCTGAACTGGTACAGGAAATGCTCGTGCGTGATGCGCCGCATCACCATCGCAACATCGTCATGCAGCGATCAAAGCTGGTGCTGGGCGACGGCCTGCTCACCAGTGAAGAGCCGCTGCACATGCGCCAGCGCCGCCTTGCCCAGCCGGCCTTTCACCGGCACCGCATTGCGGCCTATGGCGAGGTGATTGCCCAATTTACACAGGCCATGACTGCGGGCTGGCAGCACGGCAGCATTCGCAACGCGCATGAGGACATGCTGCTGCTGGCCCTGCGCATCGTCGGCAAGACGCTGTTCAATCTCGACGTCGAGAACGAAGTGCGGCAAATCTCCGCCGCCGTGGACTCATTCATGGGCTTTTTGCCGCTGGCCTTTCTGCCATTTCCTGAACTGATTCTGTCGATGCCGGTTCCGGCCATGGCCCGCATCCGGCGCAGCCGCGACAGCCTCGATGCCTTCATCTACGGCGTCATT
KOK=        24
KK=  220171  LL=  221130  Z=    4.68  JJ=  220141  DL=   960
A===      111      112      113      114      121      123      124      131      132      133      134      141      143      144      211      213      214      223      224      231      233      234      243      244      313      314      323      333      334      343      413      433
B===      222      122      422      322      212      412      312      242      142      442      342      232      432      332      221      421      321      411      311      241      441      341      431      331      424      324      414      444      344      434      423      443
RRR=    0.068    1.127   -1.514    1.889   -0.239    9.121   20.266    6.484   -0.586    0.490   -0.969    4.298    2.429    8.488   -0.694    0.090    1.060   -0.136   12.798   42.368    0.703    4.828   23.355   14.384    0.490   -0.238   -2.059   -3.526    6.623    4.912   -0.602    3.165
X1==   -0.107    0.559    0.980    1.754    0.559    4.111    6.911    1.746   -0.760    0.209    0.834    0.986    2.072    2.081    0.559   -0.064   -0.756    0.289    4.727    8.285    0.429    2.123    3.810    4.950    0.209   -0.404   -1.255    2.436    2.447    2.947   -1.023    1.447
X2==   -0.631    2.014   -1.545    1.077   -0.427    2.219    2.932    3.713    0.772    2.351   -1.163    4.357    1.173    4.079   -1.241   -1.399   -1.402   -0.471    2.707    5.114    1.640    2.274    6.129    2.906    2.351    0.589    1.640   -1.448    2.706    1.667    0.589    2.187
CD1=        1        2        3        4        2        8       12        4        1        3        4        3        6        6        2        2        1        3       10       14        4        7       10       12        3        2        1        9        9       10        1        7
CD2=        1        4        0        4        1        5        6        8        3        7        1        9        5       10        0        0        0        1        5        9        5        6       12        7        7        4        5        1        9        7        4        8
CTCAGTGCATCCGGAAGGGAACCGAGGCCTTATGGTTCTCCCAGGCGAGCACCAGCTTGCCTTTGCCCTGATCGTTGATCTTGATCTTCCACACCAGGTCTTCGATCATGTGCTTCGGCTTGTGCATGTGCATCGGGACGCTGCCGAGGTCATCGGCGGCCTTGTAGGCCAGGCCCCATTCGCCGGTCTCCTTGTTCACAATCAGCACCCAATGATTGGGGTCTTTGATGTTCACAAAGAGCGTGTAGGTGCCCTTGGGCACTTCGAGATGGCCGATGGTCAGGTCCGCGGTGGTGGTCAGCGTGGTGGCGGCATTTGCGCCGGCCCGCCATACGGGATAATGCACATCATGGCTGATAAGTCCGCCCGGGCCAAAGATGTGGCCCTCGCGGCCGCGCACCCGTGGCGACGAGTACTTGATGCTGATGGTCTGCCCATTCGCCATGGCCGACACCTGCTCAGGCGGGCTGAGCGGAGCCTTCTTCTTCATCTGTGCAGAGGCTGAAAATGTGGAAGCCGTCACCAGAGCGGCCAGGCCAAATGACAACAGCAAACGCTTCATCACCGGGTTCTCCTTTTGAGGGAAAGCAAAAGCTGTACAGCGCGAACGGAATGATTGTCGCACGGATAGCACACTTGTGCATTGCGACCGGTTGGCGAGACTAAAACGCCGGAATCCCCGTCACGCTGTTGCCAATGATCAGCGTGTGAATGTCATGCGTGCCCTCATACGTCTTCACCGATTCAAGATTCATCATGTGCCGCATGATCGGGTAGTCGTCGGTGATGCCGTTGCCGCCGAGCATGTCGCGCGAGATGCGCGTGCACTCCAGCGCCATCCACACGTTGTTCCGCTTGGCCATGGAGATGTGCTCAAAGCCCACCTTGCCTGCATCCTTGAGCTTGCCCACGTGGTGAATCAGCAGTTGCGCCTTGCTGATTTCGGTGATCATCCATGCC
KOK=        25
KK=  247231  LL=  248340  Z=    5.48  JJ=  247201  DL=  1110
A===      111      112      113      114      121      123      124      131      132      133      134      141      143      144      211      213      214      223      224      231      233      234      243      244      313      314      323      333      334      343      413      433
B===      222      122      422      322      212      412      312      242      142      442      342      232      432      332      221      421      321      411      311      241      441      341      431      331      424      324      414      444      344      434      423      443
RRR=    0.018    5.301   -0.331   13.600    0.010    4.409   13.978    0.899    0.872   -0.844    2.144    1.158    9.753   -0.151    1.071    0.638    1.905   16.717   -3.188    6.172   -1.472    0.101    4.083    1.593    0.420    3.627   17.708   -1.165   -0.070   34.399    7.254   26.258
X1==    1.737    1.776   -0.872    3.246   -1.063    3.819    2.536    0.449    2.485   -0.793    1.333    1.722    2.947   -0.396   -1.063    1.818   -1.311    3.888   -0.521    3.152    1.601   -0.788    1.928    0.885   -1.727    3.485    4.903    0.827   -0.050    4.148    1.871    5.675
X2==    0.011    2.985    0.380    4.190   -0.010    1.154    5.513    2.003    0.351    1.064    1.608    0.672    3.310    0.382   -1.008    0.351   -1.453    4.300    6.119    1.958   -0.919   -0.129    2.118    1.800   -0.243    1.041    3.612   -1.409    1.420    8.292    3.877    4.627
CD1=        3        3        1        6        0        8        5        3        6        3        6        4        9        2        0        5        0        8        1        7        8        2        7        4        1       10       15       12        7       18        7       22
CD2=        1        4        2        8        1        3       10        4        2        4        6        3        9        5        0        2        0        7       11        4        1        3        7        8        2        5        8        1        8       23       10       15
GCGGATCGTCGCGCCATCGAGACCATGGCCGCCGCGCTGCCCGGCAAGGGCAGCCCGCTGGTCGCAACCTTTGGCACGCTCTCCATGCCCTTCGGCGTCCTCGCCACTGAAGACCAAAGCTACGACCGCGACCCCTCTGCTTTCGGTCTCGCGCGAGCCAGAAATCAGGACGTCCTTGAGCAGCTGGCGGCACATGGCCTCCGCACTTCAGCCATTCGGCTCGCGCCCGTTGTGCATGGTCCCGGCGCCTACGGTCTGGCTTCAAGAATGATCATGACGGCTCGCAAAAAGAAGCAGTCCGCCTACATCGGCGACGGCTCCAACCGCTGGCCCGCCGTGCATCAGCTCGATGCCGCGCGCCTTTTCCGCCTCGCGCTTGAAAAGAGCCCGCCTAATGGTGTCTATCACGGCGTCGCCGAAGAGGGAATTGCGCTCCGCGACATTGCCGAGGTCCTCGGGCAACGTCTCCGTGTCCCCGCAGTCAGCATCTCGCGGCAACAGGCCGCCAAATACTTCAGCTTCCTCGCGCCCGCCATTGCCGCGGACAATCCCACCTCCAGCCGCCTCACGCAGGAGCGGCTCGGCTGGAAGCCCTCGCAGATCGGCCTTCTCGCCGATCTCCAGCAGAGCGAATACATCCAACCCTGATTCGCCGTCACACCTTCACGCAGCAGGCCAGCCGTAACTCGCGGCTGGCCCGCGTGCACTCCTCGCTTCGGCGTTCGCTGGATGTTCCAGACAAAGCAATCCAGTTGAATCTCTGCGCCTACGGCTTCCGCGCCGCCAGCGGAGGCCCGAGAATCCGTATGCCATACTCCACCGCCAGCTCCGCAAACGCCGCCGTGTTGCTTGCATCGTGAACCATCCGCGCGGCCAGCTCGGCAAAGTAGCGCTCGATGCCGCCGGGCCGCGCCACAATCAGCATGCGTCCTTCTTCTTCTGAAACGTTCATGAAGGTGTGCGGCACATCGGCGCGCGCATGCATCATGTCGCCGGGGCCAACCTGCGTCTGCTCGCCATCCAGCTCAAACAGAAACGTGCCGCGCGTGATGTAGAAGAACTCTTCAAATCCATGCGCATGCAGAGGAGGCCCGTTGCGCGGCGGGCTCA
KOK=        26
KK=  258661  LL=  259740  Z=    5.38  JJ=  258661  DL=  1080
A===      111      112      113      114      121      123      124      131      132      133      134      141      143      144      211      213      214      223      224      231      233      234      243      244      313      314      323      333      334      343      413      433
B===      222      122      422      322      212      412      312      242      142      442      342      232      432      332      221      421      321      411      311      241      441      341      431      331      424      324      414      444      344      434      423      443
RRR=    8.704    2.169    0.644    6.213    0.683    0.619   37.451    0.644   -1.118   -0.072    0.872    2.635    5.801   -0.039    0.526    0.098    0.185    7.335   11.666   20.512    0.075    7.401    3.014    5.534    1.359    1.534    1.843   -0.062   22.619   10.489    0.532    1.131
X1==    5.636    1.731    0.757    2.200   -0.559    1.079    5.364    0.757   -0.889   -0.388    1.397    0.933    1.397   -0.087   -1.323   -0.889   -0.795    2.115    2.329    3.047   -0.114    2.977    1.212    3.253    1.701    0.852    3.834   -0.040    5.311    5.780    0.852    0.623
X2==    1.544    1.252    0.851    2.824   -1.222    0.574    6.983    0.851    1.258    0.185    0.624    2.824    4.153    0.450   -0.397   -0.111   -0.233    3.467    5.009    6.732   -0.655    2.486    2.486    1.701    0.799    1.800    0.481    1.562    4.259    1.815    0.624    1.815
CD1=       10        4        4        6        1        4       10        4        1        3        6        4        6        3        0        1        1        5        5        7        3        8        5        8        7        5       10        5       16       17        5        6
CD2=        3        3        3        6        0        3       13        3        4        3        4        6       10        4        1        2        2        8       11       12        2        8        8        7        4        6        4        7       13        8        4        8
CGCAGTCTCCGCCGAGCATGACATCAACGCCTACATCCACCTGCTCAAGCGCGACGGCAACATGACGCTCGTCGGCGCGCCTGACAAGCCGTTGCCGCTGTCTTCCTTTGGCCTCATCTTCGGCCGCCGCAGTGTCTCCGGTTCGCTGATCGGCGGCATCGCCGAGACGCAGGAGATGCTGGATTTCTGCGGCGAGCACAACATCACCTCTGATGTTGAGGTCATCCCGATTCAGAAAATCAATGAAGCCTATGAGCGCATGCTCAAGTCTGATGTGAAGTACCGCTTCTCCATCGACATGGCATCGCTCAAGAACGAATAATTCTCATCACAGTTACAAATGGGCCGGAACGATGCAGGTTCCGGCCCTGATCTTTTTTGAAGGCGCTCAAACACTACTCCCGTTGGAGGAAACACCCATGCAGATCACGCGAAATGGCTCCCAGCCCTCAGGCCGAGGGCCCGCCGAATATTTCACCGGAACGGTGCGGGTCGATCCGCTCTTTGCCGCGCCTGAGCCAGCCCGAGTGGCCGGCGCTTCTGTGACCTTTGAGCCGGGTGCGCGCACCGCATGGCACACGCACCCGTTAGGACAAACACTCATCGTCACATCAGGCTGCGGGCGGGTGCAACGTGAAGGGGGGCCGGTCGAAGAGATTCGTCCCGGCGATGTGGTCTGGTTTACACCTGGCGAAAGGCACTGGCACGGCGCATCTCCCAGCACTGCCATGACGCACATCGCAATTCAGGAGAAGTTGGATGGCAAAGTGGTCGAATGGCTGGAGCACGTCACCGATGCGGAGTACGCAGGCTGACCGCCACATGCTTCGCATCCTCTGAATGATTCGAGTACGCCTGTCCCTCCACATGTCTGACGCCACCCGCACGGAGTGAACCGAAAGTGTCCCGTTTTCATCGATGAAAAAGAAAAAAGGGAACGTGCCCCCGACGCCATCGTTGAAAAAGAAAGAAGGGAACGTGTCCCCGATGCCATCGTTGAGAATGAAAGCAGGGGGTGCCCCACGTCCGTCTGTTCGGACGTGGGAGCAAGCAAGCCTTCAATGCCTCTCTCGCCGCAAC
KOK=        27
KK=  268081  LL=  269070  Z=    4.84  JJ=  268081  DL=   990
A===      111      112      113      114      121      123      124      131      132      133      134      141      143      144      211      213      214      223      224      231      233      234      243      244      313      314      323      333      334      343      413      433
B===      222      122      422      322      212      412      312      242      142      442      342      232      432      332      221      421      321      411      311      241      441      341      431      331      424      324      414      444      344      434      423      443
RRR=    0.483    2.602    0.968    3.762    0.958   -0.045   18.799    0.369    9.361    1.460   -0.251    2.605    2.279    2.305    1.505    0.139    0.572    8.561    0.356   33.197   -0.349    7.171   22.527   19.486   -0.610    0.019   -0.088    0.490    3.978   13.189    0.827    7.693
X1==    2.413    1.335    2.349    1.495    0.491   -0.023    3.343    0.122    2.800    1.472   -0.468    2.218    1.349    3.590   -1.196   -1.434   -0.785    3.860    0.412    7.035    0.642    2.265    5.146    4.924   -0.393   -0.468    0.051    0.639    1.028    4.583   -0.468    4.075
X2==    0.200    1.949    0.412    2.517    1.949    1.967    5.624    3.029    3.343    0.992    0.536    1.175    1.689    0.642   -1.259   -0.097   -0.729    2.218    0.864    4.719   -0.543    3.166    4.378    3.957    1.554   -0.040   -1.724    0.767    3.868    2.878   -1.768    1.888
CD1=        4        3        5        4        2        2        7        2        6        5        2        5        5        9        0        0        1        8        3       12        4        7       12       12        2        2        3        5        6       13        2       12
CD2=        2        4        3        6        4        5       10        7        7        5        4        4        6        4        0        2        1        5        3        9        2        8       10        9        6        3        0        6       12       10        0        8
CCATCGACTCCAGTGCGACATTGCCGGCCAGAATCATCAGGTCGGCCCATGAAATCTTGCGGCCATACTTCTGCTTGATGGGCCAGAGCAGACGGCGGGCCTTGTCCAGATTCACGTTGTCAGGCCAGCTATTGAGCGGCGCAAAGCGCTGTGCGCCACGGCTGGCGCCGCCACGGCCGTCATAAATGCGATAGGTTCCGGCCGAGTGCCATGCCATGCGAATGAAGAGCCCCCCGTAGTGGCCGAAGTCCGCCGGCCACCAGTCCTGCGAGGTAGTCATCAGGGCGTGCAGGTCTTTCACCACGGCATCGAGGTCGAGGCTCTGGAACTCTGAGGCATAATCGAAATTCTCTTCCAGCGGATTCGACAGGGAAGAGTGCTGGTGCAGAATGTCAAGATTCAACTGCTTGGGCCACCAGTCGCGATTGCCCTTGGCTCCTGCTTCTGTATTCGCATATGCGCCGCCCGCGAACGGGCATTTGGATTCGGTCGACATTTCATCTCTCCTGCAAACGGTTCGTGCCCCGCGCCTGAATTGGCTGGCGCTCCGGGCTTTGTGGGTGAATGATTCTTTGTGAAAACGCGGCAAACAGACGCTCATGAAATACCGTTTGCCTCGACGAAACGACTGTAGCATCCTGAGGATGGATAGCTCCAATACATTGTTCCCATTGAAGGTATAGGCATTTCCTATGGAGTTTCATCAACTTCGTTATGTATGTGCGATTGCGGAAACAGGTAACTTCAGCCGCGCGGCGGAGCGGTGCCAGGTCGCCCAGCCTTCGCTGTCGCAACAGGTGCTCAAGCTCGAAGAAGATCTGGGCGTCAAACTTTTTGACCGCCTGGGCCGCAGCTTGCGCATCACCGAGGCGGGCCGTGCCTTTCTGCCGCATGCGCGTTCCATTCTGCACCAGATGGAAGCGGCCCGGGCAAGTGTCGCCGGCAAGAGCAAGGATGTGCGCGGCAGCGTTGCGGTGGGCGTGATTCCGA
KOK=        28
KK=  275131  LL=  276300  Z=    5.33  JJ=  275101  DL=  1170
A===      111      112      113      114      121      123      124      131      132      133      134      141      143      144      211      213      214      223      224      231      233      234      243      244      313      314      323      333      334      343      413      433
B===      222      122      422      322      212      412      312      242      142      442      342      232      432      332      221      421      321      411      311      241      441      341      431      331      424      324      414      444      344      434      423      443
RRR=   22.026    9.922   -0.862    3.959   -1.585    9.038    8.638    0.180    0.741   -0.443   -0.636   -0.499   -0.190   -0.890    1.217    0.835    0.324    3.579    4.781    1.407   12.333   -0.054    1.227    0.605   10.691    9.074   14.931   -0.363    0.131   45.959    2.354   52.618
X1==    3.254    2.080    3.364    6.174   -0.920    3.608    2.344   -0.226   -0.439   -0.764   -0.321   -0.405   -0.321    0.593   -0.920    1.180   -1.364    0.802    3.167    1.989    5.904   -0.049    1.102   -0.886    3.407    1.591    2.768    0.260   -0.097    6.831    2.229    7.821
X2==    6.770    4.770   -0.256    0.641    1.723    2.505    3.685   -0.797   -1.689    0.581    1.985    1.231    0.592   -1.501   -1.323    0.708   -0.238    4.460    1.510    0.708    2.089    1.114    1.114   -0.683    3.138    5.702    5.394   -1.399   -1.348    6.728    1.056    6.728
CD1=        4        3        5        9        0        6        5        1        1        1        2        1        2        4        0        3        0        3        7        4       12        3        5        2        7        5        7        4        4       18        6       20
CD2=       12        8        3        4        4        7        8        2        0        7        9        5        6        1        0        4        2        9        4        4        9        6        6        2       13       17       16        5        4       26        7       26
GGCGATCATCGCCGTGCAGCAGGGGCTCGCGTCGCGTCCTGACTCCGTGGAGACGGCGAAGAGAATCAAGGCTCCGTGCTGTGTGGTGGCTGCGGGCGAAGATGGCGGCAGCACGCCGGCGGACATGCGGCTGCTGGCGGATGCAATTCGCTCTGGCGGCGCGAAGGTGGAGTATCACGAGGTTCCCGACGCGGGCCACTATGCGCCGTGGGAGCAGCCGGAGACGGTGGGCCGGATGCTGCGCCAGTTTTTCGAGAGCGCGCGGTAGCAGGCGGATGCAACGCGAAGCTGCGCTGATCATCTGGATGAATGACCTCCGCGCATGGCCAAATCTCCTTCATGAAAAACAGGCACGCGCTATGCTGAGAGAACATTTTGCTTTTCTCTGCGAGGTCTGCCCTGTCTCAGGTTCGCCCCTTTTCCTACCCTGATCGACGTGCCGCGTTGCACGTGGAAGGTGTATCTCTTGAAGCGCTGGCCAGGCGTCATGGCACGCCGCTCTATGTGTATTCAGCCGATCATATCGCCCAGCGCTTTGATTTGTTTGCGCGCGCCTTCGCGCCGGTTTCGCACCTGATCTGTTTTGCGGTGAAGGCCAACTCCGCGCTGGCTATTCTGCAATTGCTCGAAAAGCGTGGCGCGGGCTTTGACATTGTCTCCGGCGGCGAGCTGGAGCGCGTGCTGGCCGTCAACAAAAAGGCGGCCGAGCGCGTCGTATTTTCCGGCGTCGGCAAAACTGCTCCCGAGATGGATCTCGCGCTGCGTTCCGGCATTCTGCTGTTTCATGTGGAGAGCGAAGGCGAGTTGGAACTGCTCGCCGAGCGCGCGTCCAAATTGCGTAAGCGGGCCGCGGTGTCACTGCGTGTGAATCCCGACGTCTTTGCCGAGACGCATCCGTACATCTCCACAGGACTGCGAGAGCACAAGTTTGGCATTGAGATGGCGCGGGCGCGCAAGGTGTACCGCGCGGTGGCCAGGCACAAGTATCTTGAAGCACGCGGTGTGAGCGTGCATATCGGCTCGCAGATTCGTATGGCCGAGCCCTTTGGCGCAGCGGCCGAACGCGTCGCGGCGTTGATTGGTCAACTGCGCAAGGACGGCCACGGCATCCGCTTTCTGGACGCCGGCGGCGGCCTCGGCATTGAGTATCAGGCCGGGCTTGAGGATGCG
KOK=        29
KK=  278491  LL=  279570  Z=    5.38  JJ=  278461  DL=  1080
A===      111      112      113      114      121      123      124      131      132      133      134      141      143      144      211      213      214      223      224      231      233      234      243      244      313      314      323      333      334      343      413      433
B===      222      122      422      322      212      412      312      242      142      442      342      232      432      332      221      421      321      411      311      241      441      341      431      331      424      324      414      444      344      434      423      443
RRR=    2.606   -2.080   -4.334    1.998   -0.064    1.438    9.367   -0.935   -0.222   -0.529    0.708    4.004   34.789    0.496    0.649    0.022   -1.148   -0.043    0.188    7.753    0.023   16.500   72.663    1.003   -3.839    0.441    3.041    1.429    4.959   31.326   -3.035    2.915
X1==    1.180    2.286   -1.171    0.980   -0.714    0.756    2.877    1.415    1.679    1.847    3.677    3.280    7.863    0.738   -0.714   -0.168    2.055   -0.028   -0.266    1.679    0.031    2.254    9.298    0.488   -1.512   -0.509    1.470   -0.906    3.404    5.275   -1.705    2.000
X2==    2.209   -0.910    3.701    2.039    0.090    1.903    3.256   -0.661   -0.132   -0.286    0.193    1.221    4.424    0.672   -0.910   -0.132   -0.559    1.568   -0.706    4.617    0.749    7.321    7.815    2.054    2.540   -0.865    2.069   -1.577    1.457    5.939    1.780    1.457
CD1=        2        3        0        3        0        2        5        3        3        5        9        6       16        5        0        1        4        1        1        3        2        6       17        4        0        2        4        2       12       16        0        9
CD2=        3        0        7        4        1        5        6        1        2        4        4        3       12        4        0        2        1        5        1        9        7       19       20        7       10        2       10        6       13       26        7       13
CTTTTCGTTTGCGCTTCACTCACGACTGCAACTGCGTGAGCAACTGTGCGCGATGAGGAGCTAGCACTTCGCGCAAGGGGCCTCGAGCTGTGATTTGTCCGGCGTCGAGCAGGAGCGCTTGCGCGGGCAGGTTCCAGATTTCCGCGAGATCATGCGACACATAGAGCAGCGGGATGCCGCTGCGCTGCAGGCAGGCCACGATGGGTAGCTTGGCGGCGGCGTCGAGCGCGGCCAGCGGTTCATCGAGCAGCAGCAGGCGCGGGCGCGGGGCGAGCGCGCGGGCGATGGCGATGCGCTGTTTCTCTCCGCCGGAAAGCTGCGGCGGCTTGCGGTCGCGCAGGGCCTGGGCATCGACGAGCGCCAGCATTTCGTCGATGCGCTGCTCGCGTTCGGCGCGGTTGAGATGCCGGATGCCAAAGGCGATATTCTGTGCCACCGTGCGATGCGGAAAGAGTGCGGCCCGCTGCGGCAGATAGCCGATGCCGCGTTGTCCTGCCGAGACATGGAGGCGTTGCTGCGTGTCGAGAAGCGTGCGTCCTTCGAGCGTGATGCGTCCCTCGCCCTCATGGTCGAGCCCGGCGATGAGGCGCAGCAGCGTACTCTTGCCCGCGGCGGAGGGTCCGAAGAGAACCGTCAACGGCGCGGTGAGTTCGAGAGCCACCTGCAACCGGAAATGAGGGAAGCGGCGGCTCAGGCGGGCCGTGAGCAGAGGCTCAGGCATAGGAGGGCCTCGGCCGCGAACCGCGCCAGTAGACGGCGAGCAGCGCCAGCGTGGCCATCGCCAGCAGCACGAGCGAGGTGTGGTTGGCTTGCGTGTAGGCGAAGTCCTGCACCTGATCGTAGATGGCAATGGAGAGCGTGCGCGTCGCGCCGGGAATGTCGCCGCCGATCATGAGCACCACGCCAAATTCGCCAACGGTATGCGCGAAGACAAGTGTCACCGCCGTGAGTACAGAACGTCGCGAGAGCGGCAGCAGCAATTCGCGCAGAATGCGCAGGCGGCCGACGCCCAGCAGCGTGGCCTGCTCGGTGAGCGCGGGGTCGACGGCCTGAAAGCCGGCCACCAAAGGCTGCACGGCG
KOK=        30
KK=  293431  LL=  294330  Z=    6.57  JJ=  293341  DL=   900
A===      111      112      113      114      121      123      124      131      132      133      134      141      143      144      211      213      214      223      224      231      233      234      243      244      313      314      323      333      334      343      413      433
B===      222      122      422      322      212      412      312      242      142      442      342      232      432      332      221      421      321      411      311      241      441      341      431      331      424      324      414      444      344      434      423      443
RRR=    2.607    1.704   -0.551    0.001    0.481   17.838   20.708    0.322    0.618    0.666   -0.694    3.112    0.530    1.773    0.481    0.406    0.314   -2.088    3.236    1.542    4.102    1.148    3.848   -0.673    0.201    5.442   55.313    0.769    1.124   23.672    0.530   12.178
X1==    1.044    1.272    0.480    0.080   -0.728    2.802    6.334   -1.202    2.802    1.976    0.707    1.545    1.909    1.187   -0.728    1.840   -1.206   -0.829    1.825    0.878    1.873    1.271    2.645    0.691    0.597    2.511    7.395   -1.241    0.386    4.836    1.909    4.836
X2==    2.497    1.340   -1.147    0.014   -0.660    6.365    3.269   -0.268    0.221    0.337   -0.982    2.014    0.278    1.494   -0.660    0.221   -0.260    2.519    1.773    1.757    2.190    0.904    1.455   -0.974    0.337    2.168    7.480   -0.620    2.915    4.895    0.278    2.518
CD1=        2        2        2        2        0        4        9        0        4        5        4        4        6        6        0        3        0        0        3        2        4        4        6        4        3        7       11        1        5       14        6       14
CD2=        3        2        0        1        0       10        5        1        2        4        1        3        3        4        0        2        1        6        4        4        9        5        6        1        4        6       20        7       14       19        3       13
GGCCTCGCAGGGATGGTATCCGCCCATTGAATTGCTGGACTCGATCAGCCGTCTGATGCCGTCTGTGGCCTCGGGCGAGCATCGCGGCGCGGCAGCTACGGTGCGGCGGATGCTCGCGGCCTATGCGCGGTCAGAAGATCTGGTGCGGATTGGCGCGTACAAGGCGGGTACAGATCCGGAACTGGATGATGCCCTGCGGACACGGGAAGCGGTTCGCGCCTTTCTGATGCAGGATGCCGGCGAGGCGGTGAGTTTTGCTGAGGCGCGGGAAGGACTGATCCGCCTGTCCGAAGGCATGCGGCGATGAAACCAGGCAATGCCGGAACTCTCGAACGGCTGCTCCGAATTCGCCGGCTGATGGAGGAGATCAGCCGGGGAGAGGTGGCCAACCGGCGCGCCGAGCAGGCGGAGATGGAATCCCGAATGGCCGCGGCCGAGGATGCGGCGCATGCGGCGCGGGCCGAGGCCCGGCAGGTGTTGGCAGATGGCCCGGACACGGGGACCCTCTGGCGGTTGCACTGCGACGACAGTGAGACCAGCCGCGAGCAGGCCGCGCGTTGGCATCATCGCGCGCTGCACGCGGGGGAAGCGGCCTCCGAGGCCGAGGTGCTCTACATGGAGGACCGCCGCAGGCGCATGCAGCTCGAGACCCTGCTCGAAGAGAAGGCCGCGGCCACCGCACTCGACAGGAACCGGCGCGAGCAGCGCCAGTTGGATGATTGGTTTGGCACGCGGCGCGGCATCGAACGGATGCGGCGGCAAGGCACGGAGAGCAGGAGAAATGCACTGCCGGGCAGTCTGCCTGGGACTTCAGCTTCGACCGAAGTGTGAGAGTTTCCTGAGATGCCCGAGGGATCATCGATCCCGCAAAGGCACGGGATCAAGCAAAAATGCCTCAGC
KOK=        31
KK=  298351  LL=  299460  Z=    5.81  JJ=  298321  DL=  1110
A===      111      112      113      114      121      123      124      131      132      133      134      141      143      144      211      213      214      223      224      231      233      234      243      244      313      314      323      333      334      343      413      433
B===      222      122      422      322      212      412      312      242      142      442      342      232      432      332      221      421      321      411      311      241      441      341      431      331      424      324      414      444      344      434      423      443
RRR=    1.592   -0.059    1.052    0.283    0.095    5.880    2.633   -0.141   -0.091   -0.639    1.178    7.484    2.053    0.028    0.924    1.828    1.828    9.265    9.373   13.322   -1.297   13.257   38.853   -1.707    1.114   15.310    5.043    1.623    6.224   26.402    0.633    7.365
X1==    2.220    1.103   -1.184    3.240    0.103    4.287    1.417   -0.333    2.699   -0.947    1.655    2.479    1.655    0.568   -0.897   -1.271   -1.424    3.822    3.112    1.905   -0.510    3.433    8.774    5.036    0.970    3.943    2.473   -0.686    2.354    4.079    0.510    2.785
X2==    0.717   -0.053   -0.889    0.087    0.923    1.371    1.857    0.423   -0.034    0.675    0.712    3.019    1.241    0.049   -1.030   -1.439   -1.284    2.424    3.012    6.992    2.546    3.862    4.428   -0.339    1.148    3.883    2.039   -2.366    2.644    6.472    1.241    2.644
CD1=        3        2        0        6        1        7        4        1        5        1        6        5        6        5        0        0        0        7        7        4        2       10       20       15        4       10        7        3       11       15        4       12
CD2=        2        1        1        2        2        4        4        3        2        6        5        6        6        3        0        0        0        5        5       12        9       10       11        2        7       11        8        2       14       24        6       14
GCGGCGCACCATCGAGGAGCGCGTGACGCAGGCTCCTTTGCGTCTGGAGATTCGTCTGCCTATTCGTGGCTTGCGGGTCAAGGATGTTCTTGCGCTGCGCAAGGGCGCGATCTTTGAGACGCAATGGCCTGCGGACGAGGACATTCCCGGCGATTGCGGAGGCCAGCAACTGGTCTGGGCGGAGTTTGAAGTGATCGACAAAAAGCTGGCAGTTCGCGTGACGAGGCTTGCATGAATACGCTCACTCATTTTGCGGTGCGCGCCCAGGCGCGGGAGACTTCGCGTGGCACGCGGGCCAATCCCTGGACTCCGCCGGTCTTGCAGCAGACGGGTTTCTGGTGCGAGGTGTCGGTCAAGGCGGAGCGATGGCTCCGCTGGTCGATCGAGGCAGGCCGGGAACAGATCGGGCCGCTGCTGCGGAAGCTCTGGAGAGCCGCCTGGCGCTTGCGGCGACAGGCGGGCGACGGTGCGCAGAGCTGGATCAAGCTGCGCCTGCCGGGAGCAGCGATGGCCGCGCGCACGCGGCAACTGGCGGTCGAAGAAAGGCTGACACTCGGACCCAAGCAGCACCTCTATCTGGTGCGCTGTGGCGAAACGCGTTTGCTCGTGGGCAGCGCCGGCGAAGGTGCTTTGCAGTGGATGGTCGTGCCGGCGGAGCAGGCTGCACTGGATTTCGCGGAGACGCCGAGCGCCTCGGCGTGCGTGAAAGCGCCTGCACCGGTCGCGGGCAAGGTGGCGCCCCGGCGCAGAGCCGCGCCGAAATCTGCCGCAAAGCAGGAGGGCGCGCGATGACACTTCTGCTGCTTGCTGCGGCATCTCCGCTGCCCGGGCTGAATCTGCATCTGCCCGGCAATAACTCGCTGCCCTGGACGATCGTGATCGTGCTCACGCTGATCACGGTGCTGCCGGCAATTCTGATCTCCATCACGCCGATGGTGCGTCTGCTGGTGGTCTTTCATTTTCTGCGCCAGGCGCTGGGCACACAGACGGCGCCGAGCAATCAGGTGTTGCTCGGCTTGGGGCTGATGATGACCTGGTTTCTGATGCAGCCCGTGCTGACGCAGATTGACCAGCAGGCTGTGGAGCCGTATCGCGCGGGGCAGATCAGCG
KOK=        32
KK=  303871  LL=  304680  Z=    6.02  JJ=  303601  DL=   810
A===      111      112      113      114      121      123      124      131      132      133      134      141      143      144      211      213      214      223      224      231      233      234      243      244      313      314      323      333      334      343      413      433
B===      222      122      422      322      212      412      312      242      142      442      342      232      432      332      221      421      321      411      311      241      441      341      431      331      424      324      414      444      344      434      423      443
RRR=    0.047    0.404   -0.062    0.305   -0.068   12.526    1.454    1.595    0.887   -0.782    0.018    9.305   12.706   -0.106    0.567    0.016    0.453    0.026    3.057   18.461    2.495    0.863    0.034   -0.370    0.183    6.180   36.557    1.624    9.579   11.499   -0.002    7.758
X1==    0.343    0.365   -0.063    0.656   -0.635    3.935    0.707    0.911    0.963   -0.555   -0.035    2.444    3.491   -0.283   -0.635   -0.028   -1.112    0.007    2.608    3.935    1.043    1.449    0.015   -0.233    0.212    4.901    6.509   -1.086    4.282    3.725   -0.035    4.282
X2==    0.138    1.108    0.983    0.464    0.108    3.183    2.057    1.750    0.921    1.407   -0.523    3.807    3.640    0.375   -0.892   -0.587   -0.407    3.824    1.172    4.691    2.393    0.596    2.350    1.587    0.861    1.261    5.616   -1.496    2.237    3.087    0.072    1.812
CD1=        1        1        1        2        0        5        2        2        2        1        2        4        7        2        0        1        0        1        4        5        3        4        2        2        2        9       10        1       11       10        2       11
CD2=        1        2        3        2        1        6        4        4        3        6        2        6        9        3        0        1        1        7        3        8        8        4        7        5        5        5       14        3       11       13        3       10
CGCGCGCTTGGCCGCCGTTTGACACAGAAGCTGCTCGACTCCGATGGAAGCCTGCCGGTGATGGTGCTCGAGCCGGCGCTCGAAGAGGCGCTCATTGCGGCTACACAATCGGAACCTCCGACGGATGCTCTGCTCGATCGCCGGACTCCGGCCAGTGCGCAGCTCTTCGCCCGGATCTCGGAGTCTTTGAAAAAGCTCAGCCAGAACCACCCCTCTTCGGCCCTTCCGGTGCTCCTGTGTCAGAGTCCGGCGCGCTATTACCTGCGCCGGTGGCTCGAGCCGGTTTTTCCGCGCATCACGGTCTTGGCTCCGCCTGAGATCGGTCCTGAGATCCGGGTGCATTCGATCGGCGTGTTGCGCGGCTGAAGCCGGTGACCGGGTGTACAGGAAGCGCGGGGCGGACTCAATGAAGAGCAGGAGGCCAGCAGGAGCAGTCATGAAGAGAGAGAACGGGATGAGCGGGAACAGGGGAGACCACCGGCGTGAGAGTGTACCGCTTGTGCCGGTGGCGGCGGAGCTGGCCAGAGCCGGTCACCAGGCATGGGAGCCGCAGAGTGGTGCAGCGCCGCTGCACGGGGAATTTGAAGGCCAGGACGAGTCGCCGGGCCACGCAGAGTCTCAGAGTCACACAGAGCCTCAGAGCATGGCGCCACTCAACGCCGAGCAGGAGCAGCAGTTGATGGAGCATCTTCCGACGGTGCGCTATCTGGCGCGGCGCATTCATGAGCGTCTGCCGCACCATGTCGAGCTCGATGATCTGGTCAGCGCCGGCGTGGTGGGGCTGCTTGATGCGATGCGCAAGTTTGATCC
KOK=        33
KK=  392611  LL=  393450  Z=    4.72  JJ=  392281  DL=   840
A===      111      112      113      114      121      123      124      131      132      133      134      141      143      144      211      213      214      223      224      231      233      234      243      244      313      314      323      333      334      343      413      433
B===      222      122      422      322      212      412      312      242      142      442      342      232      432      332      221      421      321      411      311      241      441      341      431      331      424      324      414      444      344      434      423      443
RRR=    0.100    0.638   -0.003   13.422   -1.695    6.589   10.522   -0.383   -0.025   -0.093    3.585   -0.121    1.502   -0.258   -0.306    0.296   -0.362   27.183    0.115    0.513    8.090   -0.015    0.003    3.919   -0.953   -1.359   46.265   -0.057   -0.074   -1.016    0.502   27.690
X1==    0.173    1.418   -0.010    3.303   -1.169    3.106    4.167   -1.171   -0.205    1.279    1.740   -0.114    1.214   -0.403    0.556    2.444   -0.513    2.443   -0.240    0.457    2.072   -0.495    0.105    2.804   -0.511    3.317    7.168   -0.263    0.288    3.940    1.214    5.563
X2==    0.579    0.450    0.327    4.063    1.450    2.121    2.525    0.327    0.121   -0.073    2.061    1.063    1.237    0.640   -0.550    0.121    0.706   11.126   -0.478    1.121    3.905    0.031    0.031    1.398    1.866   -0.410    6.454    0.216   -0.258   -0.258    0.414    4.978
CD1=        2        3        3        7        0        7        7        1        2        8        7        2        6        2        2        6        1        5        1        3        8        2        3        6        4       10       18        8        7       16        6       20
CD2=        1        1        1        5        2        3        4        1        1        1        4        2        3        3        0        1        2       13        1        2        6        2        2        5        3        1        9        2        2        2        2       10
GCCGAAGGCGAACTCCAGAAGGGACTCACCCTTGAGCCGCGCCATCCGCTCCTGCGCACCTCGCTCGCCTACCAGCGCATGCGCCAGGGCCAGCTTGAAGAGGCCATCGCCATGATGGAAGCCGTCCTCAAGGACGACACCAGCCTTCGCATCATCTACCCCACGCTCGCCATGTGCTACGTGCAGATCGGCCAGCGTGAGCGCGGAGCCACGCTCATCGAAGAGTCCTCCATGGCCGCCGCCGAAGCCGACAGTGAAATGGCCTATCGCCTCGCCACCTACTTCGCCGTCGATGGAGACGAGAGCGAAGCCCTTCACTGGCTTCGCCGCGCCATCTACCTCGGCAATGAAAACTATCCGTGGTTCTCCAGAAATCCCGCCTGGAACAAGCTCCGCGGCCACGCCGACTTCGAGCGCATCCTCGATGATCTCAAGCGCAGCTACCGCCGCAATCAGCGCACCTGGAAGCGTCTCTTCGACCAGCTCGGCGAAAACTAGCAGGGGGGCTGGTCGCAGGGAGGCGCTACTCCTCACAGCCTCACGTCACTCCACGTGTGTCATCCCGGCCAAACGAAGTGAGTGGAGGGACCTTCATTTCCATCCCGAACTCCGTCCCCACCCGCGATGCGTCATTCTGAGCGAACCGGGCCCCCGGCGTGCGCAGCACGCTGGGGTGGAAGCGAAGAATCCCGGTAATGCCCCGGCCATTAAACGCCGCCCAAAGTTTCTCCCACCATTTCCACCCTCACGCCACCAAGCCTCACGTTGTTCTGAAGGGTACGGGCTTCAGCCCGTACATCCCCGCCACTAAAAGAAAAGAGGGCTCTAGCCCCTGAGAGA
KOK=        34
KK=  399961  LL=  400710  Z=    4.53  JJ=  399961  DL=   750
A===      111      112      113      114      121      123      124      131      132      133      134      141      143      144      211      213      214      223      224      231      233      234      243      244      313      314      323      333      334      343      413      433
B===      222      122      422      322      212      412      312      242      142      442      342      232      432      332      221      421      321      411      311      241      441      341      431      331      424      324      414      444      344      434      423      443
RRR=   11.733   -0.128    1.517    1.229   -1.613    8.002   23.179   -1.302    0.019    2.712    0.019    5.160   10.902   -0.178   -0.372   -2.037    1.489    8.566    3.974    0.019   -0.017    0.388   -0.770    0.229    1.758   25.401    1.299    0.332   -0.091   11.704    3.758   20.525
X1==    3.351   -0.426    1.195    1.193   -1.240    4.081    3.516    1.782   -0.770    1.446   -0.054    2.542    2.818   -0.218   -1.240    2.002   -1.268    2.863    1.760   -0.770    0.042    0.539    0.539    1.045    1.946    3.967    0.632   -0.725   -0.142    4.266    2.818    3.286
X2==    3.501    0.300    1.269    1.030    1.300    1.961    6.593   -0.731   -0.025    1.875   -0.356    2.030    3.868    0.817    0.300   -1.018   -1.175    2.992    2.258   -0.025   -0.413    0.719   -1.427    0.219    0.903    6.403    2.054   -0.457    0.642    2.744    1.334    6.246
CD1=        7        1        5        4        0        8        6        6        1        7        3        6        8        2        0        5        0        5        3        1        3        3        3        3        8       10        4        4        4       13        8       11
CD2=        4        1        2        2        2        3        9        0        1        3        1        3        6        3        1        0        0        5        5        1        1        3        0        3        2        9        4        1        3        6        3       11
CCGGTGGTTCGCTATGAGCATGCCGCTCCAGGCGACTTGCTGCATCTGGACATCAAAGGCATGACGCGCTTCGGCGAGGTCTCGCTGCGCGGCGACGGCAGGCTGCGGGGCAAGAAGGAACACCCGGGCTTTTTGGCTCTGCATGTGGCCGTCGACGATCACTCGCGCATGGTCTTCGCCCAGATGCTGGCCGATCAGAAGGCGGAAACCACGATCGGTTTTCTGCACGCGGCGGTTGAGTTTTTCGCCAGCCATGGTATCGGCATCCGCGCGCTGCTGACCGACAACGGCAGCAGCTACCGCTCTCGCCAGTTCCGTCAGGCTTGCCAGCAGATGGCCATCAAACACAGCCGCACTCGGCCCTATACCCCCAGAACCAACGGCAAGGCCGAGCGCTTCATCCAGACAGCCATGCGCGAATGGGCTTACGCCAAACACTGGACCGACTCCAGCCAGAGAGATCAACACTTGCAGTCCTGGATCCACTACTACAACCACGAAAGACCTCATGGTAGCCTCAACTACAAACCACCCATCAGCCGATCCCAAGAAGGAACAACCTCTTGACCTTCTACACCCACCCGCCAAAGAAGGAATAGCAGAATTCGACTCGCCCAATCGCCGTGCCCGTCACGGCCATGCCGACTCGCGGCTAAAAGAACAACAAAAAAACAACTTGACAACCAGCGCTTTCATACATTAAGTCTCATGCCTGCTGCCCATGCGGACCATGGCGGGCATCGCCTTACG
KOK=        35
KK=  421951  LL=  423030  Z=    4.65  JJ=  421921  DL=  1080
A===      111      112      113      114      121      123      124      131      132      133      134      141      143      144      211      213      214      223      224      231      233      234      243      244      313      314      323      333      334      343      413      433
B===      222      122      422      322      212      412      312      242      142      442      342      232      432      332      221      421      321      411      311      241      441      341      431      331      424      324      414      444      344      434      423      443
RRR=    0.790   21.710   -0.292    5.512   -1.546    3.581    4.117    0.070    0.016   -1.094    4.563    0.475   23.224   -0.501   -0.125   -1.669    0.878    1.857    0.004    3.581   -1.500   -1.244    9.822    3.665   15.247   32.481   -0.067    0.266    1.672   22.201   -0.334    4.996
X1==    4.377    7.017    0.278    1.098    1.706    2.183    1.308   -0.801   -0.086   -0.515    1.381    0.440    3.844    0.715   -1.328   -0.653   -1.459    1.281    0.794    2.183    3.115    4.763    2.693    1.552    5.154    4.830    0.139   -0.393    0.905    4.605   -0.590    1.645
X2==    0.180    3.094   -1.049    5.019   -0.906    1.640    3.148   -0.088   -0.189    2.124    3.304    1.079    6.041   -0.700    0.094    2.555   -0.602    1.450    0.005    1.640   -0.482   -0.261    3.647    2.362    2.959    6.725   -0.482   -0.677    1.848    4.821    0.567    3.037
CD1=        8       11        4        4        4        7        4        2        3        5        7        3       12        4        0        2        0        5        3        7       13       13        9        5       19       14        6       10       10       20        3       12
CD2=        1        4        0        8        0        3        6        1        1        4        7        3       11        2        1        4        1        3        2        3        1        2        8        8        5       12        1        1        6       11        3        8
CCGCCGGCGAGCAGCGCCGCGTCCTTATCGCCCGCGCACTCGTCCATGCGCCAGAAATGCTTCTCCTCGACGAGCCTTCCAACGCCCTCGACATGGCCGCACAACAGGAGCTGCGTGAAGTCCTCCGCTCCATCGCCGGCATGGGCATTGGCATCCTGATGGTCACCCACCACCTCGGCGACATCCTCCCCGAGATGGATCGCGTGCTCATGCTCCGCGCCGGCCGCATCTACGCCGACGCCCCCAAGCATGACCTCATCACACCCCAGATCATGGCCGATCTCTTCGGCGCACAGGTCGAGATCGTCGAGCGCAACGGCTACCTGCACGCCTGGTAGCCTACGCCGCTCCCGCAAAGCTGCGTCGTCGCCAGCAAATAACTGCGTCATTCTGAACCGCAAAGCGGTGAAACAGGGTAGGAAGAATCCCGGCGATGCTTCGGTCGCATACACCGCCTCAGGTTTCTCTCGCACTCCCGGCCGGATTCCTGAAAGGGAGCGCGACATCAGCCCCTGCCGCTCCGCCTCAACGCTGGCTCTGCGTCACCGGCTGCGTCTGCACCAGTTGAATCGGATACACATACTTCAAATACATGTAGAAAAAGCCCATCGAGAACGCCAGAATAATCACCCCCAGCGTCGCCGAATGCACCTCAAGCCCAGTGGCGGAAATCTTCAGCGTCGTGCCACTCGGCTCGCTCGCCACCGCTGTGGCCGCGGCTCCATCGCCAGCCGCTGCGGCCGCCGTCAGCGCCGCCGCATGCGCATCCATCACTTCCATGCGCTTGCTGCCCAGCCGCATGCTGTACTGCAGTTGCCAGGCAGCAAAAATGATGCCAGCCACCACCAGCAGGACGCTCACTACAAAAATCACAATGCCTGACCAGTACTGCCACACAAACACATTCCGGGTGTGGTGCCACTGATAAATCAGGTAATTCAACTCCGCCTCTTCCTCCTTTTTCTGCAGTGCTGAAAGCTGCGTATCGCTACTGTGAGCGACCTGATCGGGAACGATCTTGGCGTCTCCCTTGCACGGCACAATCTCGCGTTCGCCGCCCACCATCTGCAGGCTCGGCTT
KOK=        36
KK=  427321  LL=  428400  Z=    6.48  JJ=  427261  DL=  1080
A===      111      112      113      114      121      123      124      131      132      133      134      141      143      144      211      213      214      223      224      231      233      234      243      244      313      314      323      333      334      343      413      433
B===      222      122      422      322      212      412      312      242      142      442      342      232      432      332      221      421      321      411      311      241      441      341      431      331      424      324      414      444      344      434      423      443
RRR=    2.535    1.358   -0.462    3.197    0.498   15.074    0.386   -0.322    5.834    0.051   18.130    6.149    4.460   -2.811   -0.025    1.176    1.974    0.506    6.343   18.453    1.337    5.655    5.987    5.622   -0.580    1.705    9.651    3.985    1.789   45.898    4.293    5.986
X1==    2.077    1.021    0.457    0.998    1.021    3.612    0.143   -0.377    3.612   -0.190    3.892    3.309    1.428    2.193    0.021   -1.247   -1.353    0.288    4.419    4.422    1.021    1.289    4.880    2.024    0.477    0.812    2.963   -1.385    0.878    5.815    2.044    1.866
X2==    1.220    1.329   -1.010    3.203    0.488    4.173    2.695    0.854    1.615   -0.271    4.658    1.859    3.124   -1.282   -1.196   -0.943   -1.459    1.756    1.435    4.173    1.309    4.387    1.227    2.778   -1.216    2.100    3.257   -2.878    2.037    7.893    2.100    3.208
CD1=        3        2        2        3        2        6        2        1        6        2        9        6        5        7        1        0        0        2        8        7        4        5       11        7        3        4        7        1        6       16        6        8
CD2=        3        3        1        7        2        9        6        4        5        4       13        5       10        1        0        1        0        5        4        9        7       12        6        8        2        8       11        0       12       27        8       15
GACCGGAGCCGTTCACCACAAACGAGATCGCGTTTCCGTTGTTATCGCACGGAGTGAATGTGATGGATCCGCTTGCGAGCGGCGTGCCTGTTGCATCAGTGATTTTTGCAGCGGAGACAGAGGTATAACCGGCGGCCATGATGACATGGTGCCGTGCTCGCGCGTGGAGGAGTGTTCACTCGTGAGTGGAAGAACGCTTCGGCAAGTTCGCATGCGACCGCGTGCATGCGCTGAACCAAGCGGCAAAAGATTTGCGGCTGATGCGCCACTGGCAGGCTCCGCGATCGAGGAGACGGTAGGCGTAGAAGCGGCCTTCTTCGATAAAGTTCACGACCGGACCGCGCGACTCGTAGCCAAGATAGCGGTTGGCATCGACAATGCTCATTGTGTCGCTCAGCGGAAACGGCAGAAGATCTTCGTCGCGATGACGAAAGAGCGAGTTGGACAGCGGCGGCCGCTGCACCGGAATGGAGTGCTTCTTGGCGAGGTAGTCACAGAACTCGACGACCGATTTGTAAAGCACACGCTTCCGCTTTGCGACGCCGAAGGAAAGTACGCGGATCAACGGGCTGCCGGACTCGTCGCAGGTGTCTTCGATCTGATAAACGGTCTTCGGCGTCGTGCCCAGGATCAGACACGTCCGCTCCAGCGTGATCCACTCGCGCTCGGCGAAGGGCAGCAGGATCTGCGAGCCGGGACCGTCCGCGGGCCGCTGGCTCATGCCGGTCTCCTATCTTGCCAGAGCCCCGCGGCCTGGAGCATTCCTTTGAGGGCCCAGCGCACCTTGTTGGCGTCGGCCGTCGTGCGAATGGCGCGATCGCGAGACTTGAGTGGTGAGCGGATGGAGCGGAGCCATGCATCGAACCGCTCACGCGTCCAGCCGAGCCGCTGATACATCTCCTCGATTTGCTCGATGTCCTGGGCGCTCGCGATCTGCGGCTGATCGGCCAGGTCTTTGCCGTCACGGCGGCCATCGCGGCCGCGGCGGTCGGCGTCCGCACGGCTGCGACGCTGCTTGAGAGGTGCGCGATAATTGAGCTGCGCTTGGGCGGCGTCAATGAGGCGGCGCGCCTCGTCTGC
KOK=        37
KK=  430111  LL=  431220  Z=    6.35  JJ=  430021  DL=  1110
A===      111      112      113      114      121      123      124      131      132      133      134      141      143      144      211      213      214      223      224      231      233      234      243      244      313      314      323      333      334      343      413      433
B===      222      122      422      322      212      412      312      242      142      442      342      232      432      332      221      421      321      411      311      241      441      341      431      331      424      324      414      444      344      434      423      443
RRR=    0.729    1.850   -1.332    6.687   -0.468    4.964    7.164   -0.008   -0.105   -0.679    2.742    1.463   21.120    5.281    0.202    1.049   -0.160    2.634   -0.279   13.832    1.985    5.283   49.118    3.446   -0.075    1.284    3.767    0.434    1.600   44.792   -1.286    0.157
X1==    0.389    1.238   -1.073    2.270   -0.762    1.328    4.865   -0.134    0.486    1.286    1.551    3.991    3.447    2.297   -0.762   -1.198    0.234    1.683    0.613    2.170    0.830    2.172    7.278    1.154   -0.093    4.079    2.685   -1.009    1.976    7.564   -1.609    1.976
X2==    1.876    1.494    1.241    2.946    0.614    3.738    1.473    0.059   -0.216   -0.528    1.768    0.367    6.128    2.299   -0.265   -0.875   -0.685    1.566   -0.455    6.374    2.393    2.432    6.748    2.985    0.805    0.315    1.403   -0.430    0.810    5.922    0.799    0.079
CD1=        1        2        0        4        0        3        8        1        2        4        5        6        8        7        0        0        2        4        3        4        4        7       16        6        2        9        7        2        9       21        0        9
CD2=        4        3        5        7        2        8        4        3        2        4        8        3       17        8        1        1        1        4        1       12        9        8       16        8        7        5        7        8       10       24        6        8
CTGCGCAGGCGGTTGAGCTTAAGCTCGTATCCGGAAGTGTCGAGACCTTCGAGCGCGGCTACGGCGATGATGGCCTGCTGCCGCGCGATGAGATAGAGGCGCGGGCTCATGCCGTATTGCATGTTTTCCCAGCGCGAGGTCACGAGCTGCTGCAGGTCGCGCGGGACCAGGTTCCAGTGCCTGTAGCACATCAGGAAGCGCTCGAAGATCCTCATGCGGCAGCCCGGCGCGGCGCACTCATGCATGCGGGTGCTCATTGATGCTCTCCTTCGTGGACTTCTTCAGTGATGGCGAGTTGCCCGCGCAGCTCGAGGATGGCGCGATCGCCGACCAGGACGCGGGCGCGGTCGAGCAGCTTGAGTGCCTCGTCGATGTAGGGCTGCGCTGTGCTGCGTGCTTCTTCCGGCGTCATGACCAGGTAGTAGCCGCCGTCGACGCCGTCGCGCGACGCCCCTACGGGCAGCCGGAAGTCGGTGACCAGCGACCGCACCAGATCCTTGATGGTGCGCTCGCTGATCTCCAGGCGCTGCCTGATCTCGCTGATGCGGATGGCGCGGTCTCTTCCATAGCGCTTGGAGAGGATGTGCAGCAGCCGGCGCTGCTGCTCGGTGATGCGGAACTGCGACTCGCCGAGCAGCAGTCGGGTGATCTGATCGTCCAGGTGCGCGCGGCGCTCCTGGGCGATCAGTTCGGGCGTGCGCGTTTCAAAGAGGGCGGCTTGCGTCACATGTGCCTCCGGATGAGAATGCCGAGCTGCCGCAGGCAGCTTGTGCTGTCGCAAAGCGTGCGCTCGGGGTTGGCCCAGCGGCAGTTGCGTCCGTTCTTCTCGCGACAGGCATTGAAGTCGGAGCATCCGCAGAACCTGCAAATGCCGGATGGCCAGTAGCCGTCGATCAGGGCCAGGATGCGAGCCCTGCGGCGGTCGTGACGGCTCGTGAGGCGGCGTGCAAAGCAGAAGATGCTCATTGAACGCGTCCTTTCTTTTTGGGCTTGCAGATCGGGCAGAGATCGACCTGCATTCCGGAGCTGCCGCGCGTGCGCAGCCATCCGAGATTTTTCGCAGCCTGACGGAGGTCGCGGTGCGAGAAGATGGCTCCGTCCACCGAGGCG
KOK=        38
KK=  434671  LL=  435660  Z=    6.18  JJ=  434581  DL=   990
A===      111      112      113      114      121      123      124      131      132      133      134      141      143      144      211      213      214      223      224      231      233      234      243      244      313      314      323      333      334      343      413      433
B===      222      122      422      322      212      412      312      242      142      442      342      232      432      332      221      421      321      411      311      241      441      341      431      331      424      324      414      444      344      434      423      443
RRR=    5.018   -0.126   -0.109    0.040   -0.013    2.702   19.511   -0.327   -0.690   -0.730    8.498    8.611    6.470    0.208   -4.369    0.271   -0.160   -1.129    2.620    4.425    1.994   30.888   19.240   19.760   -0.624   -1.486   -0.352    2.648   -0.225   51.533    0.299    7.757
X1==    3.215    1.118   -0.244    0.292    0.118    1.317    4.586    1.535    0.477    0.652    3.320    1.867    2.080    0.888    4.118   -0.362    0.126   -0.482    5.575    2.157    1.768    5.872    4.701    5.295   -0.748   -1.641   -0.214   -1.853   -0.145    6.706   -0.400    2.791
X2==    1.561   -0.112    0.447    0.137   -0.112    2.052    4.254   -0.213   -1.446   -1.120    2.559    4.613    3.111    0.234   -1.061   -0.747   -1.277    2.342    0.470    2.052    1.127    5.260    4.093    3.731    0.834    0.906    1.645   -1.429    1.552    7.685   -0.747    2.779
CD1=        4        2        1        2        1        3        8        3        2        3        8        4        6        5        5        1        2        1       10        4        5       13       11       14        1        0        2        0        4       18        2       10
CD2=        3        1        3        2        1        5        7        2        0        2        8        8        9        3        0        1        0        5        2        5        6       12       10        8        6        5        7        4       10       25        2       13
GCAGCAGGTCGCGCGGCCGGATGCCTTCGCGCGCATAGACGTAATAGGCGCGGCGTCCGTGGCCGTTCTTGGGCAGCTCCTGCTGATTAAACAGCGCGACCTGATTGAGAAGCGCAAAAGTCTTCTGGCTGCCGGGAGCTCCGTAAAGCACATAGGCGACCGCGCGGCGCAGAACGCGCTCGAATGTATCGCGGATGACTCGGACGTTGGCTGTCTCGTAGATCTCGCCCATGGTCTGCGTGGGCGGCAGAACGGGATGAGCGTCCAGAAACTCATTGATGGCAAGACGGATGCGCTCATCGCTGCGACCGACACGCTCATAGCGGTCATTAAGGAATTGCACGAGCGTGGACTCGCCGTATCCGATGCGGCGCGCGAGATCGGGCCGGGTGAGCCCGGTGCGCGCCAGAAAATCGAGAGTTCGTGCGATGGTCTGCTTCCGCTGGGGAGCGGTGATCTGCAGGCCTTCCACGCGCTCATCGCGCGTAAGAGTGTTACTCACTGAGAGCCTCCAAAAAATCGGTTGCGATATCGACCGCCGATGGGGGCGCGACGGTGTTTTGCCCGGCTTTGGGCTTGCGCGCCGTGGGCCGGTCGTTGATGTGTTGCTGGGTTGCGGCCGGGAGCTGGGTGCGCTCCCGGAGGACATCGATCGCAGGCACGTAGCCTGCCTGGTCCGCGCGCTTGCGGATGGTGCGCACGGTTTCGCGAGCGGCCTTTTTGAGGCGCATGCGCTCCGCCATGCTGGCGGCGATGTAAGGCTGCGCAGCGGCGGAGTGGGGCTGGAGCTGGACGCGATGCACGCGGGCGAGCACGCGGCCATCAAGGTCAGTGACGATGGCGGTCTCGGGCGCGATCTCGTTTTCGTCGTAGTGGACAAAAACGTCGTTGCTGCCGTGCGTAAAGAGATTGGCGCTGCCGACCTCATCGCCAACCGCGGGACCATAAAACTCGTTGGCGAGCCGAATGTTGCCAGAGTCGAGCTTGCGC
KOK=        39
KK=  437371  LL=  438060  Z=    6.16  JJ=  436861  DL=   690
A===      111      112      113      114      121      123      124      131      132      133      134      141      143      144      211      213      214      223      224      231      233      234      243      244      313      314      323      333      334      343      413      433
B===      222      122      422      322      212      412      312      242      142      442      342      232      432      332      221      421      321      411      311      241      441      341      431      331      424      324      414      444      344      434      423      443
RRR=    5.034    1.583    0.444    1.833    0.066    3.905    1.071    0.169    0.259    6.901   -0.007    6.090    1.330    0.221    0.549   -1.791   -0.144    5.468   -0.206    1.057    0.004    1.156    8.366    0.845    2.675    0.381   41.720    0.056   -0.216   34.736    1.931    1.022
X1==    4.349    1.290    0.791    0.811    0.290    2.459    0.686   -0.145   -0.231    2.083   -0.013    2.695    0.697   -1.423   -0.710   -1.128   -0.217    3.119    1.426    0.665    0.521    0.546    3.950    1.256    1.378    0.697    7.285    0.199   -0.847    5.599    3.538    0.764
X2==    1.158    1.227    0.561    2.260    0.227    1.588    1.562   -1.169   -1.120    3.313    0.546    2.260    1.908   -0.155   -0.773    1.588    0.665    1.753   -0.145    1.588    0.007    2.118    2.118    0.673    1.941    0.546    5.727    0.284    0.255    6.204    0.546    1.337
CD1=        5        2        2        2        1        4        2        1        1        5        2        4        3        0        0        0        1        5        3        2        3        3        8        4        4        3       13        4        2       14        7        5
CD2=        2        2        2        4        1        3        3        0        0        7        3        4        5        2        0        3        2        3        1        3        2        5        5        3        5        3       10        4        4       15        3        6
GGTACTGCAAAAGACTTTTTTCGCTCCAACCGCATTCGGCCAGAACCGAAACAACGCTGGGACGCTTCTTCTTGCGAGGTGCGCTCATAGCCGCACCCCCGAAAGCGCAGACTCCAGGCGTGCGGTGTGTTCCTCCGCGCGCTTGCGGATGAGGTATTGGCGCCCGAGCTCGAGGAGCTGCTCCTCAGCCGGACCGATCAGGCGGAAACCTCCGCGCTCGGCTATGCAATGAAGGAGCTTCCAATCGTGGGTTGCGTGACAAAAGGCGCGCACGTATTGCACCGGAAATCGATGCTGCTCAGCGGCTGCGCTGGAGTAGCTATTGAGCATGCGGACCGTGACGCGATCGCCGGTGAGGCAAGACATTTCCTCGGCAATGACCTCGCGGCTCTTGCCAGAGCGGCGGATTGCGTCGGTGACGAGTGCGCGAATCGTGGTCTCATCCGCGCAGGTGCCGGGGGCGGGCCACCTGTTTGCGTCGCCGAAGAGCGCGGCTTGATCGGGTGGAAAAACTGACGCCGAGTTCTCCAGTGACGAGGGGGACACTCCTGGCGGAGACTGAGCTGGCGATGAATACCTCCCTCTCATGCGGCCCTCCGCTTCGCTTTCTCGGTCCTACGTCTAACCTCGCGCCGCACCTCAGCGCTTACGCGCTTCGACGTGCGCTCTCCCCTCGCAACCTGCCGAACG
KOK=        40
KK=  459001  LL=  459750  Z=    4.52  JJ=  459001  DL=   750
A===      111      112      113      114      121      123      124      131      132      133      134      141      143      144      211      213      214      223      224      231      233      234      243      244      313      314      323      333      334      343      413      433
B===      222      122      422      322      212      412      312      242      142      442      342      232      432      332      221      421      321      411      311      241      441      341      431      331      424      324      414      444      344      434      423      443
RRR=    1.781   -0.136    0.332   -0.832    0.084    0.818   -0.148    0.001    1.871   -0.988    3.883   26.399    0.616    0.224   -0.136    1.272   -0.760    0.428    6.813   12.964    2.098   21.411   14.175   -1.626   -1.343    5.856    0.647    4.298   29.034   31.492    0.723   -2.342
X1==    0.428   -0.616    1.000    2.648    0.384    1.859   -0.226   -0.000    0.891    1.713    1.393    5.446    0.685    0.422   -0.616   -1.043    0.672    0.780    4.026    2.826    0.816    2.598    3.280    2.192   -0.572    2.101   -1.385   -1.774    5.626    6.703   -0.731    1.316
X2==    4.159    0.220    0.332   -0.314    0.220    0.440    0.655   -1.266    2.099   -0.577    2.788    4.847    0.899    0.531    0.220   -1.219   -1.131    0.548    1.692    4.587    2.569    8.240    4.321   -0.742    2.350    2.788   -0.467   -2.423    5.161    4.698   -0.990   -1.779
CD1=        1        0        2        4        1        3        1        1        2        4        4        7        3        3        0        0        2        2        6        4        3        6        7        6        1        5        0        0       14       16        1        6
CD2=        5        1        2        1        1        2        2        0        4        2        7        7        4        3        1        0        0        2        3        7        7       15        9        1        7        7        2        0       16       15        1        1
AAAACCACTTAGGGATCCATCCGGAAGCGACGATGCAGAACTTCTGGAATCGCATCTCGTTTGGCCAGTCGCCGCACCACCCCTTGAATATGGCGGCGCAGGCGATGGGCCAGACGCACGCGCAGACGCTCATCAGGACCTTTACCGGCGCGGGCAAAGGCAGCATGACGCTGCGCAGCGCAACGATTTATGTAGAGAGCGCGACGTTCCCGGGTTCTGCCGGCGGCTCGCGGATCTCGGGATCATCGGGAGGTTCCGCGATTTCAGGGCCTGGTGGCGCGTCGCTGACGCCTGCGGTTCTTTCCGGCGCGGCCGGATCTTCGATCGGCTCCGGTGCCGTCTCGGGACTTTCGATTGCCTCTGACGCCGCAGGCACCGCAAAGAACCTCTCGCAGTTGATTCATCCGGCGGCTGCCGCGTCGTTGCAGACGACCAGCATGGAGCCGACAGCGCTGCTCGATTCTGCGGGGAACGTGGCGCAGATGAAGGGGATGCCATCGTTCCTGCAGTCGAGCAAGTTTTCAGGAACGCTGGCGGCCGGAAGCGCAGGCCTCGGGTTATTTGCCGCGCACAAACAAGGTGGCCTTGGCGGCACGTTCAACGGCGCAATGAGTGGAGCGAAGCTCGGCGCGATGCTCGGTGGCCCGGCTGGCGCGGCCGTGGGTGCGATTGCCGGCGCGGCGATCGGCTTCTTTGGTGGCGGCGAGCAGGCGCGCGTCTGGTGGATCAAACAAGGTCGCCCACGCTTGA
KOK=        41
KK=  481381  LL=  482550  Z=    5.18  JJ=  481381  DL=  1170
A===      111      112      113      114      121      123      124      131      132      133      134      141      143      144      211      213      214      223      224      231      233      234      243      244      313      314      323      333      334      343      413      433
B===      222      122      422      322      212      412      312      242      142      442      342      232      432      332      221      421      321      411      311      241      441      341      431      331      424      324      414      444      344      434      423      443
RRR=    0.233   -0.442    0.210    9.056    1.189    7.679    9.817   -0.047    0.689    0.148   -1.532   42.005   15.849    6.896    1.185    0.501   -0.499    1.007   -1.000    2.955    0.850    2.015   33.757   15.444   -0.769    0.929   -0.047   -0.151    9.936   25.144    0.509    0.582
X1==    0.193   -0.241    1.068    4.355    0.649    3.273    3.510   -0.241    1.742    1.571   -0.405    6.769    3.234    5.066   -1.132   -0.554    0.686    0.667   -0.394    1.742    1.094    0.759    5.619    3.231   -0.682    2.194    0.436    0.313    2.633    4.426   -0.405    0.392
X2==    1.206    1.832    0.197    2.080    1.832    2.347    2.797    0.197    0.396    0.094    3.781    6.205    4.900    1.361   -1.047   -0.905   -0.728    1.510    2.536    1.696    0.777    2.655    6.007    4.780    1.127    0.424   -0.108   -0.483    3.773    5.681   -1.255    1.484
CD1=        2        1        4       10        2        6        7        2        4        6        3       14       10       15        0        1        3        2        1        4        4        4       12        9        2        8        3        5       11       15        3        6
CD2=        2        3        2        4        3        6        6        2        3        4       10        9       12        5        0        1        1        6        7        5        7       10       17       13        6        4        5        7       17       22        1       11
TGCCAGATGTGAGCAGTCAACCGGCTGAGAGAAGCAAGCGCGAGGGCGAAGACAAAGATAGCCGGAAGGATGATGCGGCGGGGAGGGAAGCGGTCGAGCAGAAGGCCAATGGCCGGCGAGACCACGGCGACCGTGATCGCGGCAAGAGCAAAGGCTCCGCCCATGGCCTCCCGCTTCCATCCGAAGGCGGCATGGAGCGGATTGAGAAAAAGGCTGAAGGTATAGGGAACAATCGGGGCGAAGCTCACCATCACGCCAGTGAAAGCGGCTGTGAGAACTCCCCAGCCAGCATAGCGGCGCGCGTCTTCTTCGGAGCGCTGCATGAGCATCAGATTCATTTCTGGCCTGTCCTTTGCGCCATGGTCTGGAGCAGCTTGGGCCGCACGGAGGGCCGCGTCCAGGGGCACTCGGCAATGCAGATGCCGCAGGAGGCCGCCTCGGCGAAGAAGGGGATGCACTTGTCGAAGTCCACATACCAGCGCTCGACGCCGCGCACCATCTGCTTCTGCGGTGTGATGGCTCCAGGCGGGCAGGCATGCGTGCATATCTGACAGGTGGCGCAGAACTCATCGGCTCCAAAGCGCCGCGGCTCGGTGGGGACGAGTGGCATATCCGTGGAGACACCAGCCAGGCGCACGCCCGACCCAAAGCGCGGGCTGATCATCGATCCGTGCTTGCCGAGCTCGCCAAGGCCCGCGGCGATGGCCGGCGGAATGAGCAGCAGCGCCCCGGCAGAGGGACCCGGGTAAGGATCGGCATGGTATCCCTGGGAGCGAATCCAGTTCGCCAGCGCGTAAGAGGACCGTGTGCCGCGCGCGTATTGATCGCCAACATCGCAGACGCCCACACCGTTGGTTTCGTCGGAGGGCACTTCGCGCAGGCGCTCGTAATCGTGAGCCAGCGCCAGAATGATCACCCATGGATGCTCGACGGTATAGCCCTCGAAGACGTAGAGAGGGTCCATACGAGCGATGCCTATATCGTCAGCTTCGTGGGAGAGCGCAAAACGGCTCACCTGTTGACTCAATTCTTCGGCAGTGCGGGGGTTGCGCACAGGGGCGACCGGCTGCAGTTCGGGATAGTTGTAAGCTGCCTGAAAGGCTTCCGTAGAGCCCGGGCAACTGCGGGAACTCTGGCGCGCCACAATCTGAAGATCGCCCCACGGATGCT
KOK=        42
KK=  488581  LL=  489660  Z=    4.82  JJ=  488581  DL=  1080
A===      111      112      113      114      121      123      124      131      132      133      134      141      143      144      211      213      214      223      224      231      233      234      243      244      313      314      323      333      334      343      413      433
B===      222      122      422      322      212      412      312      242      142      442      342      232      432      332      221      421      321      411      311      241      441      341      431      331      424      324      414      444      344      434      423      443
RRR=   12.102    2.114    5.339   12.565    0.350   14.664    0.334    0.469    1.671    0.046   -1.473   -3.623   14.999   -0.809   -0.252   -1.412   -0.048   26.023   12.590    1.115   -1.351    5.786    1.456    0.326    2.244    8.809   21.282   14.680    0.159    4.432    0.117   -0.294
X1==    4.023    0.905    1.956    3.120    0.905    4.407    1.335   -0.466    1.976    0.601   -0.589   -1.689    4.056    1.696    0.276   -1.670    0.128    5.047    3.170    0.761    1.204    2.336    0.588    2.874    1.771    4.637    3.552    4.412   -0.132    2.673    1.153   -0.132
X2==    3.008    2.335    2.730    4.027    0.387    3.327    0.250   -1.007    0.846    0.077    2.499    2.145    3.698   -0.477   -0.912    0.846   -0.375    5.157    3.971    1.466   -1.122    2.477    2.477    0.113    1.267    1.900    5.992    3.328   -1.205    1.658    0.102    2.231
CD1=        9        4        6        8        4       10        5        2        6        4        2        0       10        6        3        0        3       11        8        4        5        7        4        8        6       11        9       11        3        8        5        3
CD2=        7        6        7        9        3        8        3        1        4        3        7        6        9        2        1        4        2       11        9        5        1        7        7        3        5        6       13        9        1        6        3        7
ATCGGGCAGTTCGAAGCTCAACTGTTGCTTTCAGGGCAAGCCACTCACGCAGCTCGTGTTGCCGTTCGACCCGAAGAGGTGTCAAGGAAGCAAGGGCCATGGAGGATTTGGGAGGGGGCGTAAGTCGTGGAAAAGAATTGGCTCCTCAGGTAGGACTCGAACCTACAACCCTTCGGTTAACAGTTGAAAATTCGCCCCTTTCAGTATTGCTCAGAATTGCCCTATGTCACCCATTATCAATGCCTTACTGGCGACGACAAATTTTTGCATACTGTGGGGACTACCCACAATTTCGCACTTTTTTGAAGGAGTATACCCACAAAATTACCCACATTTTTTGCGAGCGATCTTGCGCTCATTGAGAGCAGCATGTCTGCAGATCCCCGAATGCGCGCTCAATGCTCAGTACTATTGCCGGATAGTAGCGCTCGAAAAAGCAAGTTGTCCTAGCGTATCGGGCCCAAGGGCGTAAGGGCACGTCACCTCCGCCACGGCCTTACCAAGTCCAACGGCTCTCCTTCTCTCCTGGAATGGAAAAGCGCGTAATTTCAGAAAGGTTTCTGAGCCTCGCCGCGCAGCCTTGCGCGTCGCATTACCGGAGTTGATGGGCGAGAGTTCGAGCAGATCGTAATCAAGAACATCCAAGAGTGATCGCGTATCGAAACTCAGCACCAGGCGCTGCCGTCCTCGGGCAAGACGAGCGGCGAGATACTTCTCCAATCGCGCTTGCGTTGGCCAGAAGAAAACTCTTCGATTGAGCGATTCGTACCATTCTCGTGGAGTGAAATCGATCAGGCATTTCCTGAGTGGCGCTTCGCTCATGGGAGCCTGATCGTTGATCAGAAACTTCCCATGAAAGGGATGACTGATTGAAACGACGTGGGTACGCTGGCAGCTTTCGATCTGCGATCTGTTTTCCCCCTCATATCCGCAGAGATCGAGTAGAGCAGTTGTGCTGAGCAATCCATGGTTCAGAATTTGGTCAACATCTCTGGCAAGTGAGACGTGAAACAGCTTCGGATACGAGAGTGCGAATTCATTCGTGCTAATAGGCACCGCGTTGAATGGCTCCTCGCTCCC
KOK=        43
KK=  492751  LL=  493140  Z=    4.74  JJ=  492061  DL=   390
A===      111      112      113      114      121      123      124      131      132      133      134      141      143      144      211      213      214      223      224      231      233      234      243      244      313      314      323      333      334      343      413      433
B===      222      122      422      322      212      412      312      242      142      442      342      232      432      332      221      421      321      411      311      241      441      341      431      331      424      324      414      444      344      434      423      443
RRR=    0.093    0.970   11.704    8.795    0.330    1.955    0.076    0.758   -0.017    0.102    0.071   -0.030   -0.123   -0.997    0.658   -2.248    0.863   48.903    0.196    0.065   -0.013    0.003   -5.880   -0.508   -0.094    7.048   10.635    0.297   -0.058    0.368    0.726   12.853
X1==   -0.558    0.320    2.347    3.238    0.320    2.204    1.071   -0.653    0.204    0.236    0.108    0.238    0.108    0.949   -0.680   -0.796   -0.929    6.029    0.823   -0.796    0.068   -0.085    5.722   -0.241    0.236    2.108    3.068    1.105   -0.043   -1.031    1.108    5.880
X2==   -0.167    3.032    4.987    2.716    1.032    0.887    0.071   -1.161   -0.081    0.432    0.655   -0.126   -1.137   -1.051   -0.968    2.823   -0.929    8.111    0.238   -0.081   -0.196   -0.040   -1.028    2.108   -0.399    3.343    3.467    0.269    1.338   -0.357    0.655    2.186
CD1=        0        1        3        4        1        3        2        0        1        1        1        1        1        2        0        0        0        7        2        0        1        1        7        1        1        3        4        2        1        0        2        7
CD2=        1        4        7        4        2        2        1        0        1        2        2        1        0        0        0        4        0        9        1        1        1        1        0        3        1        5        5        2        3        1        2        4
AAGGGCCTGATCCAAAACCCAGTTGTCGGGATTAATGTTTTCCTCGTTCTTTGCGCCAACCGTCCAGTGGAACTTCGTTGAAGGCAGACTCAGGAATTCCTTTGCCGGCTTTTCAGTCTCGGCGTTCCGATTGTTCCAGAGCGGGCCAAGTGCTTGTTTGGGAAGATCGCCGACGCCTTCGAAGTAGGCGTTGGCATTCTGTATGATGAAGCCCTCCACCTGTTCCGGATTCTCTGCGAAGAGTCGGAACCCTATTGGCCCACCGTAATCCTGCATATAGAGGATGTAGGATCTGACGCCAAGTTGTGCGAGCAGTCCACGAACATGTGCTGCGAGGTTGTCGAAGGTGTAGGTGAATTCCTGGCGAGAAGGAGCTTCCGAATGGCCGAA
KOK=        44
KK=  497191  LL=  497910  Z=    4.62  JJ=  497101  DL=   720
A===      111      112      113      114      121      123      124      131      132      133      134      141      143      144      211      213      214      223      224      231      233      234      243      244      313      314      323      333      334      343      413      433
B===      222      122      422      322      212      412      312      242      142      442      342      232      432      332      221      421      321      411      311      241      441      341      431      331      424      324      414      444      344      434      423      443
RRR=    4.280    1.643    2.163    4.520    0.324   41.732    2.713   -0.095    0.670   -0.087    1.325    1.098    0.162    0.186    1.772    3.266   -0.218   38.640   -1.039   -1.926    0.067    0.234    2.189    4.522    0.459    0.704   18.872    0.411   -0.285    4.665    2.487    0.609
X1==    1.968    1.716    0.909    1.194   -0.571    7.941    1.628    0.156    1.280    0.412    1.575    0.518    1.575    0.447   -1.333    1.280   -1.361    4.427   -0.401    1.280    0.707   -1.243    1.206    5.205    0.412    0.836    3.436    0.671    1.161    4.386    1.575    0.354
X2==    2.174    0.958    2.381    3.784   -0.567    5.255    1.666   -0.609    0.523   -0.210    0.841    2.118    0.103    0.416   -1.329    2.551    0.160    8.728    2.594   -1.505    0.095   -0.188    1.815    0.869    1.115    0.841    5.492    0.612   -0.246    1.064    1.580    1.718
CD1=        5        4        3        4        1       11        4        2        3        2        4        3        4        3        0        3        0        6        1        3        2        0        3        9        2        3        5        2        3        7        4        2
CD2=        4        3        5        6        1       10        4        1        3        2        3        4        2        2        0        6        2       17        6        0        3        2        5        3        4        3       12        4        2        4        4        5
CAGGTGATCGATACTATCCCCACGCTTGTCTGGTGCAATCTCCCCGATGGTCCGAATGAATTCCTTAACAAGAAATGGCTAGACTACACGGGGCTTTCCCGCGAAGAGGCAAGCGGGTGGGGCTGGCAGGCATCTTTCCATCCGGATGATCTTGGGCCTTTGATGAAGCGTTGGCAAGAGCTGCTCATCACGGAAGAGCCTGGGGAGATCGAGTCACGGATTCGCCAACACGACGGAGCATGGCGGTGGTTCCTTATCCGAGTGGAGCCATTCCGCGATGAAAGCGGCAAGGTCGTGCGTTGGTATGGCACGAGCACAGATATCCATGACCGCAAGCGTACCGAAGAAGCGCTCAGGCAAAGTGAGGAAAAATACCGAGTTGTAATTGAAGCGGCGCATGACTCCGTCATCAGTATTGATGAGCGCGGTGTCGTTGTATTTGCAAATCCAGTTGTAGAAATGACCTTCGGCTACGCGTCTGCCGAACTTGTAGAAAAATCAATCTCACTACTGATGCCGAAATTTATCAGTAGGCTCCGCGAAGATTGCAATGAGCAACAAGCAGAGGCTTGCGAACAACACCTGAACTGGAAAGATGTTGAATTCACTGCTATCCATGCCAACGGAAGCGAATTTCCAGTTGAAGTGTCTATGGGAGAGGTAAGAACAGGCGAGCAGAGGATATTTACTTGTCTCATCCGCGATGTATCTGAAAGAAGA
KOK=        45
KK=  507391  LL=  508230  Z=    5.05  JJ=  507181  DL=   840
A===      111      112      113      114      121      123      124      131      132      133      134      141      143      144      211      213      214      223      224      231      233      234      243      244      313      314      323      333      334      343      413      433
B===      222      122      422      322      212      412      312      242      142      442      342      232      432      332      221      421      321      411      311      241      441      341      431      331      424      324      414      444      344      434      423      443
RRR=    2.323    5.688    0.234   14.842   -0.637   -0.047    0.222   -0.049    1.564   -0.079   -0.833    6.604    4.820    0.679    1.308    1.810   -0.442   -3.143   21.444    9.291    0.392   -1.063   36.801   23.143    0.128    0.970    0.341    0.001    6.175   16.417   -1.045    0.227
X1==    2.968    2.301    0.690    2.363    0.568    0.087    2.550   -0.018    1.555    0.100   -0.351    3.852    2.805    0.460   -1.165   -1.381   -0.539   -1.330    4.343    5.226    0.852    3.027    4.336    4.721    0.100    0.911   -0.393    0.019    2.906    5.049   -0.982    0.227
X2==    0.783    2.472    0.339    6.282   -1.123   -0.539    0.087    2.741    1.006   -0.787    2.373    1.715    1.718    1.474   -1.123   -1.311    0.821    2.363    4.937    1.778    0.460   -0.351    8.486    4.902    1.279    1.064   -0.867    0.052    2.125    3.252    1.064    0.999
CD1=        5        4        3        5        2        2        5        2        4        3        2        7        7        3        0        0        1        0        7        9        4        7        9        9        3        4        2        4        9       13        1        4
CD2=        2        4        2       10        0        1        2        5        3        1        6        4        5        5        0        0        3        5        9        4        3        2       16       11        4        4        1        3        7        9        4        5
GCCAGCAGGATGCATCCGGCGCAGGTGCCAAAAGTCGGCTTGCTGGCAACGAAGGCGCGCAAGCTCTCCAGAAAGCCATCACGCTCAAGAAATTTGAGAAATGTCGTGGACTCGCCACCCGGCAGAATCAATCCATCCAGCCCCGCAAGTTGCTCCGGCTTGCGCACTAACACCGGCTCCGCGCCGGCCTCGCGCAAAGCAACTGCATGCGCATCATAGTCGCCCTGTATGGCAAGGACTCCAATACGAGGAGAAACTGCGGAAGTCTGCGCGCTTTCAGTCATGACAAATCCTATCCGTTTGTGAGGTCAAACGATGCCCTTGCGCTGTCCTCTAAGCAAAGAGGTGCTTTTGCATGCAGCACACAAAAGCACCTCTTGACTACTGATGATTCCGATAGCAGGGAAGAGCCGGGCTACCAGCCTCTTGTTTGCAGCATTTGCGCCTGATCCATGGTGGCTACTGCAAGCCCCTTCATGGCGCCGGTGCATTCTTCGCTGCATTCCGCCAAAATCTTGGCGTCGTCAAAGTGCGTGGTGGCGCGAACAATCGCACGCGCACGGATGGTGGCTTCTTCCGGTTCAGCAAAGGTGAAGCTGTCTTTCATGAAGATGCCCGAACCCACAAACACTGCTTCCGCGCCAAGCTGGCGCACCAGGGCCGCGTCAGCGGGGGTCGCAATGCCGCCGGCGGAGAAGTTCGGCACGGGCAGCTTGCCGCTCTTGGCCACCATGCGAATCAGTTCGTAAGGTGCGCGAAATTCTTTCGCCGCAGCGTAGAGCTCTTCTTCGCCGAGCACGGTCAGCGAACGGATGTCCTTCACAATCTGCCGCATGTGCT
KOK=        46
KK=    1652  LL=    2791  Z=    8.37  JJ=    1622  DL=  1140
A===      111      112      113      114      121      123      124      131      132      133      134      141      143      144      211      213      214      223      224      231      233      234      243      244      313      314      323      333      334      343      413      433
B===      222      122      422      322      212      412      312      242      142      442      342      232      432      332      221      421      321      411      311      241      441      341      431      331      424      324      414      444      344      434      423      443
RRR=   -0.634   -1.258    0.290    1.199    1.481   27.038    3.907    8.166   -0.474    0.047   -0.003    3.471   15.025    5.780    1.481   -0.214    1.244   12.293    8.693   10.650    3.694   24.904   99.387    5.712    1.556    0.008    1.140    3.957    6.678   11.882   -2.046    1.569
X1==    1.953    1.086    1.993    2.675   -1.278    4.893    1.221    2.602   -0.495    0.112    0.157    0.605    4.353    1.853   -1.278   -1.094   -1.491    2.983    4.477    4.294    3.223    5.240    8.848    1.760   -1.742   -0.367   -1.335   -2.229    2.619    5.818   -0.892    3.019
X2==   -0.325   -1.159    0.145    0.448   -1.159    5.526    3.201    3.138    0.957    0.417   -0.022    5.736    3.452    3.120   -1.159    0.196   -0.834    4.121    1.942    2.480    1.146    4.753   11.233    3.245   -0.893   -0.022   -0.854   -1.775    2.550    2.042    2.294    0.520
CD1=        4        3        6        6        0       11        4        7        2        5        4        3       12        6        0        1        0        8        9       10       12       14       21        6        1        3        2        2       13       21        2       14
CD2=        1        0        2        3        0        9        7        6        3        3        3       11        9       10        0        2        1        7        5        5        4       11       22       10        1        3        1        0        9        8        7        5
ATCTTGTCCCGGAAAATCTCGCGCACCTGGTTGCGATTCTTGTGCAGCGCCGGAACCACGATGTGCGATGGCCGGTCCTCGCCTAATTGCACAATCAACTCGGCGAGGTCGGTCTCATGCGGATGAATGCCGGCCTGCTCCAGCGCGCGGTTCAGCCCGGTTTCATCCGCCGTCATCGTCTTGATCTTCAGCACTTCCTGAGCATTCTGCTGCCGCACCAGCTCCAGCACAATGCGATTGGCTTCTTCCGCATCGCGAGCCCAGTGCACATGGCCTCCTGCGGCGAGGCAGGCCGCCTCAAACTGCTCCAGATACTCATCCAGATGCCGCAACGTCTTCCGCTTGATCGCCGCCGCTGCCTCGCGCAAAGCCTGCCAGTCCGGCAACTCGCCGGCAACCATGTCGCGCTTGTGCTGAATCACCTCGGTCGCATGCCTTACGTTCTTCCGCAACTGCACGTCTTTGAGCAGCGGCAGCGCCGCTTTCTGAAAGGAAGGAGCCTCGGCCGAATCGCCCACACGAATCGTCATCGCACGGTCTCCTCTTCTGTGGAAGCAAGAATCTCCGCGAGATGTACGGTGCGAATCCCCACCTTCCGCTGATGTAGCCCGCCATAAATGTGCATCAGGCAGGAGTTGTCCACCGCCGCGCACACCTCCGCGCCCGTGTTCTCCACGTCGCGCATCTTCTCGGCCAGCATCTCTGCGGAAACATCGCCATTCTTCACCGCGAACGTGCCGCCAAATCCGCAGCAACGGTCGGCATTGGGCAGCTCCACCAGATCGATGCTGCGCACCTTGCGCAGCAGACGCAGCGGCAGATCGCCGAGTTGCAGACTGCGCAGAGAATGGCAGCTCGCATGGTAGGTCACACGATGCGGATAGTAAGCGCCGACGTCTTCCACTCCCAGCTTGTGGACGAGCAGCTCGCTGAACTCGAACACGCGTGGCAGCAGCGCATTCACCGCGCCTACAAGTCTCGCGTCTCCTGTCGAAGCCGCCATCTTGGGGTAGTGATCCCGAATCATTGCCACGCAGGAAGAAGAGGGAATGCACACCGCCTCCGCATCCTGAAAGATCTCAACAAATCGCTGCATCAGCGGCATGGCCTCGCGCTGATAGCCGGTGTTGTAATGCATTT
KOK=        47
KK=    9962  LL=   10591  Z=    6.38  JJ=    9782  DL=   630
A===      111      112      113      114      121      123      124      131      132      133      134      141      143      144      211      213      214      223      224      231      233      234      243      244      313      314      323      333      334      343      413      433
B===      222      122      422      322      212      412      312      242      142      442      342      232      432      332      221      421      321      411      311      241      441      341      431      331      424      324      414      444      344      434      423      443
RRR=    0.152   24.812   -0.386    1.880   -1.061    9.921    2.438   -0.609   -1.363    0.008   -0.041    1.369   -0.041    0.388   -0.041    0.459    1.369   18.527    2.107   -0.452   -0.969    1.222   -0.200    1.437   -0.055   81.266    4.456   -0.039   -0.022   17.955    0.636    5.887
X1==    2.914    5.041   -0.280    3.062    1.041    3.456    0.629   -1.156   -1.109   -0.523   -0.587   -1.193   -0.587   -0.651    0.041   -1.109   -1.144    3.691    0.749   -1.109    1.188    1.866    4.233    0.968    3.379   10.020    3.627   -1.470   -0.167    3.208    0.171    1.858
X2==    0.052    4.922    1.381    0.614   -1.019    2.871    3.879    0.526    1.229   -0.016    0.070   -1.148    0.070   -0.596   -1.019   -0.413   -1.197    5.019    2.813    0.408   -0.815    0.655   -0.047    1.485   -0.016    8.111    1.229    0.026    0.133    5.597    3.725    3.168
CD1=        4        6        1        5        2        5        2        0        0        1        1        0        1        1        1        0        0        5        2        0        3        4        7        3        6       15        6        0        2        7        2        5
CD2=        1        6        3        2        0        5        6        2        3        2        2        0        2        1        0        1        0        8        5        2        1        3        2        4        2       13        4        3        3       12        7        8
TTCCTGATTGCCATGCTGCAGCCACTGCGGCCACTCGGGGCAGTCGGGCTGTGGCAGCAGTGGTGCGTCCGGCGAATCATCGGTCTGCTTTTGCAATGATTCTGCCATGATGGCGAGCCGCTGCGAGCAAAGACGGTCAAATGCTTCCAGGTCGCGCAGAGTTTCGTCTGTCAACGTCTCGGCCACGGCGAACGCCGTATATTGCAACAGTGCCAGTTCTAAAATATAGAATCCGCGCAGCATGGCCTGCCAGCGCCGAATGCGGTCTCGGGCAGCCATGTGCTGATTGCGGCGCGGGCCAATCTCAAAGGGAACGGCATCGGCCTGCGCATTCACCGCGCCAAAGTTATCGAAGATGCGGGCGCGCAAGCGCCTCACGCGGGTGATCGCCTTTGCGTCGTGGCCAGGAAGTGTGAACTCGCTCAACTGGCCGAGCAGGCTCAGGTTTCGAGTGAAAGTCTCCACCATCTGGTTGACTGCGGATTTTGGATGGAGTCGCTCGAAGACGAGCCACATCATGAAAATTCCAAGCAGCACACCCAGCGCGCGATTTCGTGCGATCGACAGTGAAAGCTGAATGCGGAAATCATTCACATTGATCAGGTAAAACGCAAGCGCAATCTGCAGTCC
KOK=        48
KK=   20132  LL=   20581  Z=    7.70  JJ=   19562  DL=   450
A===      111      112      113      114      121      123      124      131      132      133      134      141      143      144      211      213      214      223      224      231      233      234      243      244      313      314      323      333      334      343      413      433
B===      222      122      422      322      212      412      312      242      142      442      342      232      432      332      221      421      321      411      311      241      441      341      431      331      424      324      414      444      344      434      423      443
RRR=    0.005   -0.002   -0.098    3.367   -4.240   -0.111   -0.662    0.704   -2.988   -0.189   -0.203   -2.538   -0.086   -1.367   -0.186    0.013   -1.137   77.878   -1.492   -0.172    0.187   -0.174   27.098    1.285   -1.684    8.915    1.156   -0.888   -0.376   20.715   -0.203   -0.734
X1==    0.898   -0.092    0.843    3.411   -1.054   -0.129    0.665    0.843   -1.074    0.789   -0.251    2.505    0.639    1.336   -0.092   -0.129   -1.131   10.150    1.528    1.760   -0.166    1.494    4.140    1.302   -1.084    3.309    1.690    0.735    1.460    4.082   -0.251   -1.163
X2==    0.005    0.023   -0.117    0.987    4.023    0.862   -0.994    0.835    2.783   -0.239    0.808   -1.013   -0.135   -1.023    2.023   -0.098    1.006    7.673   -0.976   -0.098   -1.125   -0.116    6.545    0.987    1.554    2.694    0.684   -1.208   -0.258    5.074    0.808    0.631
CD1=        2        1        2        5        0        1        2        2        0        2        1        4        2        3        1        1        0       12        3        3        1        3        6        3        0        5        3        2        3        6        1        0
CD2=        1        1        1        2        5        2        0        2        4        1        2        0        1        0        3        1        2        9        0        1        0        1        8        2        3        4        2        0        1        7        2        2
GCATTCTTCCGGAAGACGCCGGAACCATGGGCAGTGCTCAAAATCTGGTCGCGCTGCCTATCGTTCGTCCCCAGCTCACGCGGCCCATTCATGTGCTTATGCGAAAGGGAAGAAGCGCGTCGCCCGCAGTTCAGCAGATGCTGCAGATTCTTAGAGACATTACTCGAAAGTCTGGCGACCCTGCTCGCGGCAAAGGGTAGGTTGTGGCGCAACTTCTATTCCGTCTAACAGAATAGTCTGTTCTATTATTTCTATTTCACAGATGTAGATTCATTCCCCTATAGTTACCGATCGGAATGAAAGAAGCGCCTGGCAAGATGTGTGAAGTGTAACCCGGACCAGGGCGAGCGTTTTGAAATGGAACTAAGGAGAGAAGCATTGCGCAAAGCACTTTCAGCGTTCATTTTGTGCCAGGCAGTGGCGCTTGCAGCGGTTGCTACCGCGCAGAGT
KOK=        49
KK=   20972  LL=   21571  Z=    4.85  JJ=   20822  DL=   600
A===      111      112      113      114      121      123      124      131      132      133      134      141      143      144      211      213      214      223      224      231      233      234      243      244      313      314      323      333      334      343      413      433
B===      222      122      422      322      212      412      312      242      142      442      342      232      432      332      221      421      321      411      311      241      441      341      431      331      424      324      414      444      344      434      423      443
RRR=   28.011    8.734   -2.526    0.910   -3.047    7.378    3.716    0.381   -1.862   13.230   -0.253   -0.834    0.210   -0.158    1.035    1.458    1.350    7.182   -0.439   -0.791    0.557    0.832   -2.889    0.311    2.474   22.478   10.618    0.078   -0.149    2.224    0.190   48.740
X1==    5.512    2.932    2.225    1.317   -1.023    3.352    6.804   -0.335    1.559    3.331    0.192   -1.207    0.955   -0.603   -1.023    0.663   -1.147    3.634   -1.091    0.663    0.376   -1.269   -1.269   -0.498    1.008    4.007    3.629   -0.049    0.601    1.294    0.192    4.757
X2==    5.082    2.979   -1.135    0.691    2.979    2.201    0.546   -1.135   -1.194    3.972   -1.320    0.691    0.220    0.262   -1.012    2.201   -1.176    1.976    0.402   -1.194    1.480   -0.656    2.277   -0.625    2.454    5.609    2.926   -1.584   -0.248    1.719    0.989   10.246
CD1=        7        4        4        3        0        5        9        1        3        6        2        0        3        1        0        2        0        5        0        2        2        0        0        1        3        7        6        2        3        4        2        9
CD2=        6        4        0        2        4        4        2        0        0        7        0        2        2        2        0        4        0        4        2        0        4        1        5        1        5        9        6        0        2        5        3       18
TATCGCCTTGGACGCTTCGGCTTCTTTGCCTTTCCCGAACTGACCAAAGAGAGCAAGACCGGCCTGCTCGGCAACTATGGCTATATGGATCAGATTGCGGCACTCAAATGGGTACAGCGGAACATCGCGGCCTTCGGCGGCAATCCGCATGAGGTAACGGTGTTCGGTGAGTCTGCCGGAGGATTTTCAGTACACATGCTGATGACCTCTCCTCTGGCCAAGGGCCTCTTTGAGCGAGCCATGGTGGAGTCCGGTGGCGGCCGCACAATGCTGGGCGCAACCGGCCTGACCCAGGGCATGAACGGTCAGCCCTCAGCCGAACAGATTGGTGTAAATTTCGCGCGGAGCATGGGCATTGAGGGCGACGGAGCCGCTGCACTCAAAAAGCTGCGCGCGCTGCCGGCAAAAGATATCGTCGATGGTCTGAATATGGCCAGCATGCAAAGGGCCGCGACCACTTATTCCGGTCCAATTCTTGACGGTAAAATCGTCGTCGGCCAGCCGGAAACGCTCTACAAAGAAGGCAAATACCAGCATGTGCCTTTTGTGATCGGCGCAAACACTCTCGATATCGGCTTTACTCACGCTCACAATGTGCAA
KOK=        50
KK=   26672  LL=   27511  Z=    7.52  JJ=   26342  DL=   840
A===      111      112      113      114      121      123      124      131      132      133      134      141      143      144      211      213      214      223      224      231      233      234      243      244      313      314      323      333      334      343      413      433
B===      222      122      422      322      212      412      312      242      142      442      342      232      432      332      221      421      321      411      311      241      441      341      431      331      424      324      414      444      344      434      423      443
RRR=    6.777   -0.438    1.391    0.727   -0.185    3.722    3.766   -1.606    0.859    0.076    0.422   11.758   -0.974    0.420   -0.631    0.096   -0.660    1.923    3.777   81.012   -3.707   -0.154   12.891    6.237    0.967   11.286   -0.897    0.179   14.619   23.240    1.017   -0.688
X1==    2.257    1.337    0.914    0.809   -0.352    2.336    2.190    2.420   -1.367   -0.217   -1.585    3.735   -0.943    0.863   -1.196    0.855   -0.689    0.796    2.107    9.003    2.336   -0.348    3.442    5.091    0.444    4.836   -0.914    0.561    3.825    6.080    0.984   -0.686
X2==    3.002   -0.327    1.522    0.898    0.528    1.593    1.720   -0.664   -0.629   -0.351   -0.266    3.148    1.034    0.487    0.528    0.112    0.958    2.417    1.792    8.998   -1.587    0.442    3.745    1.225    2.176    2.334    0.981    0.320    3.822    3.822    1.034    1.003
CD1=        4        3        3        3        1        5        5        5        0        2        0        7        1        4        0        3        1        3        5       14        6        2        8       11        3       10        1        4       10       14        4        2
CD2=        5        1        4        3        2        4        4        1        1        2        2        6        4        3        2        2        3        5        4       14        0        3        8        4        6        6        4        4       10       10        4        5
CGACATTGGCAGAATCGCTATGTCCACCATGCTGAGCCGGCTTGAAAATCCTGATTTTCCCGCGCGTGAGATTCTTCTGAATTGCCGTCTGGTCGTGCGTCAGTCATGCGGAGCCCCAAGAGGGAACTGATCACCCTTTTCGGCGATTCTTCATCCTCTCGCCACTGAGACGTTCAGCCGCTGGTGGGCCATTCACGATGCCAAGGCGTTGTCGTGCGTCTGCCTAAATGCATATACAACTTTGTGGCCGATTGAATCACATCCTGATTGACAGTTGTCAATTCATATCACTACAACGAGTCCTGCCAATCTCAGGAGGCAGTATGAATCGACGAATCATTGGACTGGTCAATCTGGTCACAGCCAGGCGGCGCGGCAAGACGGCGGCTGTGGGCACGCCGGCAATACCAGCAGCTACCCCGGCGCGACGGGGTTCGCAAGGCACGCGAATGGCTTTGGCGCTCGCCATTTTGCTGGCAGCTTTTCTGTGTGCTCAACCCGTGAGGGCGCAGATGAGCTATGGCGGAGTGGTGGGCACGGTCACCGACAGCACAGGGGCGATTGTTCCTGGCGCGCGGGTTGTGCTCAAAAATGTGCAGACTGGTGCCACCCAGAGCGCAATGACCGGTACGGCCGGCAATTTCAGCTTCGTTAACCTGATCCCAGACACCTATCAGGTTACCGTTTCTAAATCAGGGTTCAAGTCGGTCACCCAGAGTGGAATCAATGTGCAGGTAGGCGGCGCTACGCAGGCCAATGTGGTTTTGAGCGTGGGCAACATCAGCCAGACCGTGACGGTGACCGCCTCGCAAGCGGGATTGCAGACGCAAAGCGCATCGC
KOK=        51
KK=   82202  LL=   83281  Z=    4.57  JJ=   82202  DL=  1080
A===      111      112      113      114      121      123      124      131      132      133      134      141      143      144      211      213      214      223      224      231      233      234      243      244      313      314      323      333      334      343      413      433
B===      222      122      422      322      212      412      312      242      142      442      342      232      432      332      221      421      321      411      311      241      441      341      431      331      424      324      414      444      344      434      423      443
RRR=   18.000    5.037    7.514    9.320   -1.108   16.167    1.689   -1.227   -0.534    0.154    0.143   -0.001    0.813   -0.817    0.399   -0.178    0.901   66.404    4.934    1.705    6.624   -2.442   -2.941    1.353    0.154   15.881   19.293    0.334    0.443   17.197    3.778    0.959
X1==    5.097    2.298    3.292    2.331    1.140    5.655    0.630   -1.232    1.653    0.413    0.533    0.002    0.533    1.836   -1.176   -0.062   -0.548    9.226    2.460   -1.777    1.587   -1.166    2.903    0.698    0.413    5.707    6.669   -1.293    0.481    2.185    1.108    3.320
X2==    3.531    2.192    2.283    3.999   -0.972    2.859    2.683    0.996   -0.323    0.372    0.269   -0.376    1.526   -0.445   -0.339    2.859   -1.644    7.198    2.005   -0.959    4.173    2.095   -1.013    1.938    0.372    2.783    2.893   -0.258    0.921    7.872    3.411    0.289
CD1=       12        7        9        7        5       13        4        1        6        4        4        3        4        6        1        3        2       19        7        0        6        1        8        4        4       13       15        1        4        7        5        9
CD2=        8        6        6        9        1        7        7        4        2        3        3        2        5        2        2        7        0       14        6        1        9        6        1        6        3        7        7        2        4       15        8        3
CTTGGAGCTAAATTTCTCCGTGCGGACATGGCCGTTCTCTTCCCGGAAGAAGCGCAAGCCATATTCCTTCGCCCAGCGATCCAGGGTCTCAGGATGATGGGAGATCAGGATGAGTTGTCCACCGTGCTCTTCCACCATTTCTTCTGCAGCCAGCAGCCATGGCTGGATTTCCCGCAGCGAAAGAAAATTATCCGGTTCATCAATAAAAACCGTATCACCCCGATAGATGGGAAAGTGAAGAATCATGTACAGCGCAATCAACTGGCGCTGTCCCTGCGAAAGCTCAGAAATGGAATAGCTGACCTTCTTGCCCGCAGGCGCAGAGAACTCAGCGCGGAGGGTTCTGGAGCCGTCATCCTCAGAGGAGAAGCGAAACGTGATAAATCCATCCATGCAATCTTGGAGGGATTTCATAAATTTAACGTTCTCTTCGGGGGATGTTTGTACGAGATAGCGGTACCATCCAGCGAGATTCTCCAGTTCAAAGTCAGGGTCGCGCTCTTCACTATCTGCGGTTTCATCCATCTCTCCCGGGTACGCGTCAATGTCGAAACAGTGAACTCGATCCAGCCATTCAACAAAACGACGAACGTCAGGGTTACTTAACACTGCAAGATGCAATGCGGAGCGGTTTGTCTGCAGTGGGACAGCTTTTGATTCACCCTCACTTGGGAAGAAGCGTATCAGTCCATCTGCAAGCTCGAAAACTGTCTTCCCGAATACCTTTAGCCTTTCCAATTGCACCGATTGACTCTTGGCCGGTTCCGCATTGCTAATTTCAACGCGGTACTCAAAAGGCCTGTCATCGAGGCTGGCAACTAGTTCCATGACTTGCAGAGGCTGATTTTGCCAACGTGTGCGAGTGGACACTGCAAATCTGTTTGCATAGCCGGCAACGAAACCCTTCAAGTAACGAATCGCATCAAGAAGCGACGATTTGCCACTGCCGTTTGGGCCGAGCAGCAACTGCTTACTTTCCGGGCGGTACTCGAAATTGACGAAGCTCCGGAAATTGTCGATGTAGATGCGAGTCAGCATGCGAAACGATTATACGAATTTGCCCCATTATTTTTCTGCTTT
KOK=        52
KK=   83522  LL=   84511  Z=    4.94  JJ=   83462  DL=   990
A===      111      112      113      114      121      123      124      131      132      133      134      141      143      144      211      213      214      223      224      231      233      234      243      244      313      314      323      333      334      343      413      433
B===      222      122      422      322      212      412      312      242      142      442      342      232      432      332      221      421      321      411      311      241      441      341      431      331      424      324      414      444      344      434      423      443
RRR=   -0.112   -0.029    0.132    2.124    0.759    8.425    1.886   -0.352    1.997   -0.327   -5.234    6.642    4.216    0.101   -0.296   -1.218    0.219   -1.075    0.844   65.945    1.724    1.900   67.466   34.883    1.097   -2.064   -1.143    0.521   19.150   34.811   -0.359   -0.796
X1==    2.243    0.281   -1.100    1.245   -0.719    2.693    0.495   -0.183    0.810   -1.388   -1.550    7.015    1.079    0.042    0.281   -1.072   -0.351   -1.045    0.569   10.222   -1.353    0.512    8.602    6.800   -0.657    2.394    0.897   -1.171    3.817    7.495    1.079   -1.436
X2==   -0.050   -0.102   -0.120    1.706   -1.055    3.129    3.814    1.924    2.464    0.236    3.376    0.947    3.906    2.405   -1.055    1.136   -0.625    1.029    1.485    6.451   -1.274    3.710    7.843    5.130   -1.670   -0.862   -1.274   -0.445    5.017    4.645   -0.332    0.554
CD1=        3        1        0        3        0        4        2        1        2        0        0       10        4        3        1        0        1        0        2       12        0        3       15       14        1        6        3        1       11       18        4        1
CD2=        1        1        2        4        0        7        7        5        6        5       10        3       11        7        0        4        1        4        4       12        2       11       19       12        1        2        2        8       21       20        3        9
AGATGCGCTCGATGTGCTGCGAGGCCGAGAGGTGCAGGCTCTCATTGGCCTGCGTCATCAGGTTGGCCACGTAGACCCGCGTGCCGCGTGCCTGGGCCAGCGCTTCGGGAATGCCCGGCACCAGCACGTTGGTGATAATGCTGGTGAAGAGCGAGCCGGGACCGAGCGTGATCAGGTCAGCGGACTCGATGGCGGCGAGCGCTTCGGGCAAGGGCTGCACGTCGGGCGGCTCCAGCATCAGTTCCTGAATGACCAGATTGCTGGCCGTGATGTTGGTCTCGCCCTGCACAATGGAGCCGTCGCTCATGCGCGCAGCCAGCGTCACATTTGAGGTGGTCACGGGATAGATGTGGCCGCGCGTGGCGAGCACTTCGGCGGCCAGGCGCACGGCGTGGGCAAAGTCGCCCGTCATTTCGACCAGCGCGGCTACGAAGAGATTGCCAAAGTTGTGGCCCTCCAGCTCGCCGCCGTTGCGAAAGCGATGGCGGAAGAGCTGCGAGATCAGGTGCTCGTCCTCACTGAGCGCGACCATGCAGTTGCGCAGGTCGCCCGGGGGCAGCATCTTGAAGTCTTTGCGCAGGCGGCCGCTCGATCCGCCGTCGTCGGTGACGGTGACAATCGCGGCCAGATCGCTGATGCATGGGGGCGGACACTCGGGCTGCGGCTCAGAGCTGCTGGCGAAGAGGGGAGCCGCGCCAGCATGCGGCAGCACATGTCGCTTGAGGCCGCGCAGCAAAGTCGAGAGACCGGTGCCGCCGCCGATGGCGACCACGCGGCGTAGGGCGGTCACAGCGGAAACATTCACGCTGGGGGATGGAGACAAAACGGGCACGTGCACCTTAGAGTGTACCGGATGCTCCGTGGCTGTGCCCGTGTTTGCCGTCAGTAGACCTCGGGGTAAAGCATCTCAGTAAAGCGCGGATCATCGGACATGTCGCCGAAGTCTGAATCGCGCCGCGCAAGAATGCGGTTCTGCGGATTCAGCTCGAT
KOK=        53
KK=   87272  LL=   88321  Z=    4.96  JJ=   87122  DL=  1050
A===      111      112      113      114      121      123      124      131      132      133      134      141      143      144      211      213      214      223      224      231      233      234      243      244      313      314      323      333      334      343      413      433
B===      222      122      422      322      212      412      312      242      142      442      342      232      432      332      221      421      321      411      311      241      441      341      431      331      424      324      414      444      344      434      423      443
RRR=   32.329    7.862   -3.185    3.694    1.088   13.127   10.008    1.017    1.730   -0.466    5.498    1.731    2.364    0.173    0.819   -0.754    0.759    8.958   -0.536   -0.232   -0.809    0.149   -0.291    0.014   34.997   54.902    9.622    1.184    3.356   31.162    1.642   25.110
X1==    4.387    4.212    3.457    1.377    1.212    1.968    5.437   -1.104   -1.253   -0.255    3.207   -1.182    1.379   -1.216   -0.788    1.163   -0.589    4.266    0.472    0.357    1.109   -0.279    0.259   -0.014    5.607    9.302    2.260   -1.271    2.445    5.068    1.379    5.068
X2==    7.369    1.866   -0.921    2.682    0.898    6.671    1.841   -0.921   -1.381    1.831    1.714   -1.464    1.714   -0.143   -1.039   -0.649   -1.290    2.100   -1.136   -0.649   -0.730   -0.532   -1.124   -0.969    6.241    5.902    4.258   -0.932    1.373    6.149    1.191    4.955
CD1=        5        5        5        3        2        4        9        0        0        2        8        0        5        1        0        3        1        8        3        2        5        3        4        4       11       18        7        2       11       17        5       17
CD2=       10        3        1        6        2       11        4        1        0        8        7        0        7        3        0        1        0        4        0        1        2        2        1        1       17       15       11        5       10       22        6       19
GGCGGCTGCCTGCTGTGTGATTATCTGGCCGAGGAGATGCGCCAGCAGACGCGCGTGATCTGCGAAAACGAGGGCTTTGCGGTGGTGGTGCCGTGGTGGGCCGTGTGGCCGTTTGAGACGCTGGTGCTCTCAAAGCGCCATCTGCGTTCGATGAATGATTTTTCCGCTGCCGATCGCGCCGCGCTGGCCGACATTCTGCGCCAGACCACCATTCGCTACGACAACCTGTTTGAGACGAGCTTTCCTTACACGATGGGCTTCCATCAGGCGCCCGTGACGCCGGGCGGCCACGAGGAGTGGCACTTTCACGCGCACTACTATCCGCCGTTGCTCCGTTCGGCGACGGTGCGCAAATTTATGGTGGGCTTTGAAATGCTGGGCATGCCGCAGCGGGACATCACGCCAGAGTCCGCCGCCGAGCGTCTGCGCGCTGTGGCGGCGACGCACTTCATGGACCGGTAGCCGTTCTCCGCTCTGGGGCGGCCGTCAGCGAGCCCTGGCGCGCGTCTTTTTCGCAGGCGCGCCGTCTGCCGGGGGAGCGGTCGTCTCCCGAAGCACCAGGCTCGGCTGCACGACATGCTCGCGCTTGTGGCCGCGTCCGCTCCTGGTGTGCAGCGCGGCAAAGGCGGCGCGCGCAATCTCGGCGCGGGGCAGGCGAACGGTGGTCAGCGGCGGTTCGGTGTAGCCGCTGATCGTGATGTCGTCAAAGCCCACCAGCGAAATATCGCGGGGAACGCGCAGCTTCGTCTGATGCACAGCTCGCAGTGCTCCGATGGCGGTAAGGTCATTCGAGCAGAGCACAGCTTGCGGAACGGGCTTGCGTTCGAGCAGTTGCTGCATGGCGCGGAAGCCGCCTTCGATGGTGTGATCGCCCTGCACGATGTCTTCAAACTCCAGCGGCAGCTTGTGCGCGCGCATGTTTTTGCGAAACGCCTCCAGCCGGGCGCGGGAGGACTTGTGCGCCGGTGACCCGCTGATGAAGGCAATGCGCCGGTGGCCCAGGGTATACAGGTGTTCGATCGCCGCGCCAATGCCGGCGGCATAGTCGAT
KOK=        54
KK=  110222  LL=  110731  Z=    6.49  JJ=  109982  DL=   510
A===      111      112      113      114      121      123      124      131      132      133      134      141      143      144      211      213      214      223      224      231      233      234      243      244      313      314      323      333      334      343      413      433
B===      222      122      422      322      212      412      312      242      142      442      342      232      432      332      221      421      321      411      311      241      441      341      431      331      424      324      414      444      344      434      423      443
RRR=   -1.045   -0.281    0.727    0.199    0.222   19.412   -1.561    0.186   -0.011   -0.181   -1.291    0.219    2.289    7.208   -0.219    0.717    0.727   -1.997    0.294    3.132    0.156    5.103   46.539   58.867   -0.354   -1.695   -1.367   -0.232   24.622    0.425   -1.291    1.622
X1==   -0.422   -0.504   -0.870    2.201   -0.504    5.883    2.047    1.130   -0.038    0.156    1.064    0.201    1.064    3.679    0.496   -1.024   -0.953    3.402    0.814    0.949   -1.479    1.468    6.514    6.914   -0.598   -1.294    1.287   -0.368    6.415    0.889    1.064   -1.874
X2==    2.473    0.558   -0.835    0.090   -0.442    3.300   -0.763    0.165    0.300   -1.162   -1.213    1.090    2.151    1.959   -0.442   -0.700   -0.763   -0.587    0.361    3.300   -0.106    3.476    7.144    8.514    0.592    1.310   -1.062    0.630    3.838    0.479   -1.213   -0.865
CD1=        0        0        0        3        0        7        3        2        1        2        3        1        3        6        1        0        0        5        2        2        0        4       11       11        1        0        4        3       15        5        3        0
CD2=        3        1        0        1        0        4        0        1        1        0        0        2        4        4        0        0        0        0        1        4        1        5        9       11        2        3        0        3        8        3        0        1
TTGGCACTGTCATGGCAAAGCGCATCGCGAACGAGGAAGTCGCCAATCTTCCCGGACTGGGCTCCATGCTGCTGCCGGGACCGACCGGATTTCATCCCAATGCGGCGACCTGGCTGCTCAACCCGAGCTACATGCCTCTGCCCGTGGTCGAAGGCATGGCGCACGCCGATCCCAGCGGACCCTGGGCTGGCATGGCCGCCGCCGTTCCTGATCTGGTGAAGGGTGCCTCGCCCGCCGGATTTGTAATGGATTGGGTGAGCTACTCCCAGGCGGGCGGATTTCAGCCGGCCGTGTTGCCCACCGCTCCCAAAGGCACGGTGCCCATGGGCAGCTATGACGCCATTCGTGTTTATCTCTGGACCGGCATGGCGAACCCCGCCACGCCCGGCGCCAAGCTGACTCTGCGGGCCCTCTATGGCATGGCGGCTTATCTGAAGTCACACACGCTGCCGCCCGAGAAGGTGGATCCCCAGGGCAAGGTGCTTTCCACCTCGGCTCCGGTCGGATTTT
KOK=        55
KK=  122732  LL=  123631  Z=    6.86  JJ=  122462  DL=   900
A===      111      112      113      114      121      123      124      131      132      133      134      141      143      144      211      213      214      223      224      231      233      234      243      244      313      314      323      333      334      343      413      433
B===      222      122      422      322      212      412      312      242      142      442      342      232      432      332      221      421      321      411      311      241      441      341      431      331      424      324      414      444      344      434      423      443
RRR=    6.519   24.593    0.023   -0.161   -0.757    6.352    5.879   -1.047   -3.873   -3.439   -2.574    0.784    3.477    0.398   -0.001    0.029    1.730    1.584    0.314    0.609   -0.856  -10.239    0.436    1.017   21.060  191.070   -0.448    1.972   -3.617   27.928   -3.397    8.271
X1==    5.892    8.173   -0.070    0.126    0.764    2.271    1.839   -0.765   -1.385   -1.311   -1.146   -0.617    1.205   -0.359   -0.162    0.078   -1.291    7.150    0.422   -1.385    0.547   -1.645   -0.408   -1.534    8.030   15.314    1.703   -1.507    2.443    3.840   -0.558    1.977
X2==    1.107    3.009   -0.334   -1.271   -0.991    2.797    3.196    1.370    2.797    2.623    2.246   -1.271    2.885   -1.109    0.009    0.369   -1.339    0.222    0.743   -0.440   -1.564    6.224   -1.069   -0.663    2.623   12.477   -0.263   -1.309   -1.481    7.273    6.083    4.183
CD1=        8       10        2        2        2        5        4        1        0        1        1        1        5        2        1        2        0       11        2        0        4        0        2        0       18       29        6        2       10       13        2        9
CD2=        2        4        1        0        0        5        6        3        5        6        6        0        7        1        1        2        0        2        3        1        0       13        1        2        6       22        2        1        1       18       12       12
GTCGCTGAGCTGCTGATCCATCTGCCGCCGTCCGGCTTCGGTTTCGCGCAGATCGCGCAGCCGCACGGCCATGCGATTGATCTCAGCGGCAATGGCCCCCAGGTCGTCGCCCGAGCGCCACTCGACCCGATGCGTCAGGTCGCCGCCGCCAATCTGCCGCGCCGACTGCGCCGTGCGGCGCAAAGGCAAAATCAGCGAAGCCACCATCAGTCCCGAGATCAGAATGGCCAGAAAAATCGAAATTCCGCAGGCCGTAATCAGCCGAGTGCGCAGGCCGTCTTCCTGCTCGTGCAGGTGCGAAACCACTTCATGCCGTTTGGCGCGCACCTGATCCACCAGCGCGCTGAAGTCCTGCTGAATGCGCACCAGGTCGCGGTCGCGCAGATTCTCCAGCCGCATGCTGGTCAGCGTCGTGTGCCCTAATACGTGCGCGTGCCGGTCATAGAGAGGCTGCACATTCACCGAGGCATCAAAGGCATGGGTGCTCTGCACCGCAGCAGCAAGAAAGGTCTGTGTCTGGTGGGCCTGGTCCACAAAGCGGCGAAAGGCCACTTCGCCTTCCAGCGAAGTCTGCGCCGCGAAGATTTCTTCCTGCGCCAGAGATGCCTGCGCTGTTTCAAGCGCCGCTACCGCATGCTCGGCAGTGCGCACCTGTGATTCCAGCGACGCAATCTGCACAAACGAAGCGCGCACCAGAAAGCTCACCGACGTCACCAGGACGATCAGCAGCAGACAGCCAGTCATCAGCCTTTGGTACAAGCTCATAAAGTCGGTGTCCGAACGAGTATAACCGCCAATCCAGCGGGGAACCCGTTAGTTTTGCTGGTAGCGCTCCAGCACATCGCTCTGGGTCAGGATTCCTTCCAGTGTGCCTTTCGATGCGCGATTCTGCACCGGCAG
KOK=        56
KK=  130682  LL=  131851  Z=    6.13  JJ=  130682  DL=  1170
A===      111      112      113      114      121      123      124      131      132      133      134      141      143      144      211      213      214      223      224      231      233      234      243      244      313      314      323      333      334      343      413      433
B===      222      122      422      322      212      412      312      242      142      442      342      232      432      332      221      421      321      411      311      241      441      341      431      331      424      324      414      444      344      434      423      443
RRR=    4.022    4.206   -1.726    3.090    0.034    5.562    4.710    4.129   -0.485    0.983    5.158    9.410    0.386    9.728    0.034    0.041   -0.000    0.099    5.468   23.727    0.088   -0.661   28.383   26.392    1.620    0.179   -0.348    0.457    6.336   48.322    0.304    7.838
X1==    2.798    1.728   -1.411    0.815   -0.141    2.033    1.428    2.171   -0.754    0.770    3.054    3.011    3.054    3.758   -0.141   -0.754    0.004    3.930    1.310    6.911   -0.399   -0.854    7.120    4.098   -1.905    1.415   -0.399   -0.578    4.024    5.661   -0.771    2.796
X2==    1.437    2.433    1.223    3.789   -0.239    2.736    3.298    1.902    0.643    1.278    1.689    3.125    0.126    2.589   -0.239   -0.054   -0.116    0.025    4.175    3.433   -0.220    0.774    3.986    6.440   -0.850    0.126    0.873   -0.792    1.575    8.535   -0.394    2.803
CD1=        4        3        0        3        1        5        4        5        1        5        9        6        9       10        1        1        2        8        4       12        3        2       17       11        0        6        3        5       16       20        2       13
CD2=        3        4        4        8        1        6        7        5        3        6        7        7        4        9        1        2        2        2        8        7        3        5       11       16        2        4        5        4       10       27        3       13
CCAGCGCTTCGCCTTGTTCGTTGGTGCAGCAGCCGTATCCATTGGCCTGATCAATGGCCGCCACCAGGTAGAGCCGGTGATGCCAGCGTACTAACGCGCGCGGATAGGAGATGCGGCGGCCTGCATTGAGCTTTCCGTCAAAAGGGCTGGGCGGCGCAACCACCACCGTGGGCGCGGACCAGTGCAACCCATCCCGGCTGCTCTTGACCTCGGTGATCATGCCGCTCTCGCCTTCGCGCCGCATGGCTCCGCTGTAGGCGACCCAGATGCGCCCGTTTCCCGCAATCGCCACGCGCGTGTGGTGATGGTATTGCAGGCTCTCCAGGTCATCGAGCGACGGTGTATGACCGTCGGGCCCATCCACCTGCACGCTGCGTATGCCCTGCGCCACGGGATAAGGCCCGCGCCGCGCCGTGTTGCCCCAGCGCAGCGTGAACGATGAGGCTTTCCGCGACGAATGCGTACGGGCCGGCACAGCCGTGGCGCGAGCGGCGAGGCTCCCAAAAACAATCAAGCAGAGAAGCAGGCTCATGCCGGACACGCCGGGACCGCGAGAAGTGCGAAGGCTCATAGCTCTTCATTCTCGCGGCCCATGCCGGGGCGGATCAAATGTTTCCAGTCGGCTCTCCATCCGGGCGTCAGAATGCGCAGCCGCCCGTGCCGCTATTCCGCGTCCCCTTTTGGCTGTGACGCACCGCGTTGCCACCTCTTGTTACCGGATGTTAGGTTGTTCGCGTCAGCATCCAGACACATCTGAAACAAATTGAGGGATCACCAGCATGCAGGCGAGCTACAACGGAGTGTCGTTGCCAGAGGGCGGCCAGCCCATCACCTATTCCGGCGGGAAGTATACGGTTCCCGATCATCCCATCATTCCTTTTATCGAGGGCGACGGCACCGGGCGCGACATCTGGCGGGCCTCGCAGCGCGTCTTTGATGCTGCGGTGCACAAGGCTTACGGCGGCCAGCGCTCAGTGAAGTGGTTTGAGATCTTTGCCGGCGAAAAGGCTTTTCGCGAATTCAAAACCTGGCTGCCCGATGACTCCGTAAAGGCCGCGACCGATCTGCGCGTGAGCATCAAGGGCCCGCTCACCACGCCGGTGGGCGGAGGCATTCGCTCGCTCAACGTGGCGCTGCGGCAGATCATGGACCTTTACGCCTGCGTGCGCC
KOK=        57
KK=  134132  LL=  134821  Z=    8.02  JJ=  134042  DL=   690
A===      111      112      113      114      121      123      124      131      132      133      134      141      143      144      211      213      214      223      224      231      233      234      243      244      313      314      323      333      334      343      413      433
B===      222      122      422      322      212      412      312      242      142      442      342      232      432      332      221      421      321      411      311      241      441      341      431      331      424      324      414      444      344      434      423      443
RRR=   10.024    0.747   -0.660    2.646    1.108   55.090    1.555    0.168    0.478    0.958    0.050    3.760   -1.681   -0.046    0.134   -2.611    1.508    1.953   20.742    0.511    3.027   12.248    4.799   -0.149   -0.547    0.940    1.961   -0.107    0.025   10.000    4.044   10.360
X1==    4.031    0.919    1.382    1.410   -1.034    6.946    1.245    0.527   -1.238    1.451    0.038    1.410    2.206    0.059   -1.034   -1.238   -1.229    3.405    6.607   -0.420    1.949    5.445    1.295   -0.067    0.733    1.483    1.263   -0.497    0.132    1.952    1.483    3.166
X2==    2.487    0.813   -0.478    1.877   -1.072    7.931    1.249    0.318   -0.386    0.660    1.332    2.667   -0.762   -0.778   -0.129    2.109   -1.227    0.574    3.139   -1.218    1.553    2.249    3.707    2.212   -0.746    0.634    1.553    0.215    0.189    5.122    2.727    3.272
CD1=        5        2        3        3        0       10        3        2        0        4        2        3        5        2        0        0        0        6       10        1        5       10        4        2        3        4        4        2        3        6        4        8
CD2=        4        2        1        4        0       11        3        2        1        3        4        5        1        1        1        4        0        2        5        0        4        5        7        5        1        3        4        3        3       11        6        8
GCCGCAAAAGCGAAAGGCCCGCCTCGCGCGGGCCTTTCGCTTTTGCAAAGCGCAATCAGCGCATTAGCACTCTTTGATGCGCAGGCCGGGGAAGTCCGTTCGGTAGCGGCGTTTATCAAGCGTGAGCAGGCGGTCCGCCATCCAGGTGGCATGAGCGCCGATGATGAAATCAGCAGGGATGCGCTTGGGAGATCCATCGCCCAATTGACGGCGGCGGATGGCGTATTGAGAGTACGCATCGGCTGCAAAGTCCCAGATTTTCTTTGGAAGCTCCCAGTCCACCGCAATGCCGGTATCGACGAGAAAGGTCTGCACCTCTTCCACTGTTGCGCGTGGATGGGCACACAACTCGATGTAGACAACCGGGCAAATGACCAGGCTGCCCATGTGCCGCGATGCCTGCAATTGTTCGAGGATTTCGGAGAGATTCGATTCTTTCGTCCAGATGGCAGAGATGATGTTTGTATCGACCGCCGTTCTCATTTGACCTCGGGGTCTTCGTCGCGCATCTCGCCGATCCAGGCATTGATTTCCTCGCGGTTCTTGAACGCAGGAAAAGCGCCAACCCAAGCCCTGAAGGGATTCTCTTCATCCTGCGCCGGCTTGAGCACCGTCTTGTCGTCTTCCACCACAAACTCGACGCGATCGCCCTCTTTGAGTCCCAGGCGAGTCCGAATCTCCCGGGGAATG
KOK=        58
KK=  135242  LL=  136351  Z=    4.54  JJ=  135182  DL=  1110
A===      111      112      113      114      121      123      124      131      132      133      134      141      143      144      211      213      214      223      224      231      233      234      243      244      313      314      323      333      334      343      413      433
B===      222      122      422      322      212      412      312      242      142      442      342      232      432      332      221      421      321      411      311      241      441      341      431      331      424      324      414      444      344      434      423      443
RRR=    0.102   -0.043   -0.992    3.023    0.219   -0.816    8.787    6.614    4.399   -0.032    1.097   46.641    5.412   15.653   -0.188   -0.397    0.070    2.409   -0.160   23.283   -0.326    2.090   14.873   72.580    0.644   -0.198    1.457    0.391   14.894   20.849    1.649    3.275
X1==    0.324    0.164   -1.161    1.401   -0.836    1.053    2.559    1.444    3.398    0.220    0.794    9.988    1.407    3.174    0.164    0.271   -1.307    1.378   -0.062    5.744    0.409    1.468    7.547    7.423   -1.020    2.020   -1.826   -0.991    2.924    3.803   -1.045    2.045
X2==    0.314   -0.262    0.855    2.157   -0.262   -0.775    3.434    4.582    1.294   -0.144    1.381    4.670    3.846    4.932   -1.143   -1.465   -0.053    1.748    2.572    4.054   -0.798    1.424    1.971    9.778   -0.631   -0.098   -0.798   -0.394    5.094    5.482   -1.577    1.602
CD1=        1        1        0        3        0        3        5        3        6        3        4       13        5        8        1        2        0        4        2        9        4        6       17       17        1        6        0        3       12       14        1       10
CD2=        2        1        4        6        1        1        7       10        4        4        7       10       12       14        0        0        2        4        5        8        2        6        7       21        3        4        2        6       20       21        1       11
AGACCATCCGCCACGGCATGACCCGCGACATCTCCATTGACGCCGCCGGGCATGTGCTCGAAGTCGAGCAGCAGGTTCCGCTCTCGCAGGTGCCGGCTGCCGCCAAAGCGGCTATCCAGAAGGGCGCTGCGGGCGGGCACCTGATCCGCGTGGAGAAGGTCACCAGCAGCATGTCCTCAGAGGTCGCCTATGAGGCGGGCATTCGCGCGCATGGCCGCTACCATGAGGTACGCGTGCATCCCGACGGTTCGCCCGCGCCTGAGTCTGACTGACCCTGCTGCCACCGCTGTCCCAACAGCAAAAGGCCCGCTTCGCGCGGGCCTTTTGTGCCGTGGCGGCGAAGCCGCCGCCTGAACGGTTAGACCCGCTCGATCACCAGCGACTCAATCACCACATCCTTGTGCGGCTTGTCCATGCCGTTGCGGGCGACCTTGGAGATCTTGTCCACCACATCCTGCCCTTCGACCACTTCGCCAAAGATGGTGTGGCGGCCGGTCAGCCACTCGGTCGGGGCCACGGTGATGAAGAACTGCGATCCATTGGTGTTGGGCCCGGCATTGGCCATGGCCAGCTTGCCCTTGGCGGTAAAGCCGTGCGGCGAGCCCTTGGTTTCGTCCTCAAACTTGTAGCCCGGGCCACCCATGCCGGTGCCGGCCGGGTCGCCGCCCTGAATCATGAAGTCAGGAATCACGCGATGGAAGATGGTGCCATCATAGAGCTTCGTCTTGCCCTTCTCCCTGGTGATGGGGTGGGTCCATTCGCGGGTGCCTTCGGCCAGCTCCACAAAGTTGGCGACAGTCTTGGGGGCGTCCTTCTCAAAGAGGCGGCAGACGACGGTGCCTTCGCTGGTATTGAAGACGGCGTAAGTTCCAGATGTACGTGACATTTATCGTGACTCCTTCAAGTTCTGGTTTCAGAGTTGCGGGTTGGAATTCTGAGGCTGCGGCGCAGGAGCCGAGGGGGTGCTGTCGGCGGCGGGCGGCGGCGGAACCGGTTGCCCGGCAGGGACTATCGTCACCTTGTCCAGTGTCACCGGCTCCAGCGGCTTGTTGCGCTCGTCGCGCGGCACATCGGCGATGGTCTCGGCCACCAGCACGCTGCCCGGCGTGC
KOK=        59
KK=  138032  LL=  139081  Z=    5.22  JJ=  138002  DL=  1050
A===      111      112      113      114      121      123      124      131      132      133      134      141      143      144      211      213      214      223      224      231      233      234      243      244      313      314      323      333      334      343      413      433
B===      222      122      422      322      212      412      312      242      142      442      342      232      432      332      221      421      321      411      311      241      441      341      431      331      424      324      414      444      344      434      423      443
RRR=    4.565    8.631   -0.748    2.872    1.228   37.193   15.654    1.987    1.063   -0.473    1.075   -0.569    3.815   -1.302    1.228    1.767   -0.031   32.083    4.432   -0.785   -0.043   -0.755    1.354   -0.191   -0.361   51.524   56.358    1.866   -0.189    8.257    2.072   19.236
X1==    1.026    3.550   -0.592    2.611   -1.086    5.385    4.283   -1.344   -0.789    0.399    1.134   -1.292    4.026   -1.690   -1.086    1.955   -0.706    3.392    2.348    0.583    0.027    0.711    1.768    0.339   -0.158    8.653    7.150    0.816    0.610    4.049    0.556    4.909
X2==    4.450    2.432    1.262    1.100   -1.131    6.907    3.655   -1.479   -1.347   -1.185    0.948    0.441    0.948    0.771   -1.131    0.904    0.043    9.458    1.888   -1.347   -1.605   -1.061    0.766   -0.564    2.282    5.955    7.883    2.286   -0.310    2.039    3.729    3.919
CD1=        2        5        1        5        0       10        8        0        1        4        5        0       10        0        0        5        1        8        6        3        4        5        7        4        3       18       18        8        7       15        4       17
CD2=        7        4        4        4        0       11        7        0        0        1        5        3        5        5        0        3        2       13        4        0        0        1        4        2        7       14       15        9        4        9       10       13
GTCATCGGCTCGCTCGCGCTGCCCGGCAGCGGCGAACACGAGCAGATCGAAGTCACCGCTCAGCCGGTACAGTAGCTACCCCAGGATCAGGAAGGGCCGAATTTGCATTCCTGCAATGCCGGCCCTTTCCGCTTTTCTCCCGGTCAACACTCCTCACGCGAATCCTGCTTCAAAAAGTTCGCGTACCGGCGTAAATTGTCAGGCATGCCTTGCACCGAAGCAGATCTGCGGCGTGCTTTGGAAAACGAAGAGTTCTACCCCGTATTTCAACCCATGGTTGAGATTCGCACGGGGCAGCTTGCGGGCTTTGAAGTTCTCGCTCGATGGAATTGCCAGGGGCAGGAGATTTCTCCTGAGGTCTTTGTTCCTGCCATTGAGTACGCCGGGCTCATCAGCCCCATGACGCAGGTCCTCACGCGTAAGGTCTTCGCCTGCGCGGCGCTCCAGCAATCGCGCGCGCTGCTCTCGCTCAATATCTCAGCCCGGCAATTGCTTGATCCTGACATGCCGCGCCGCGTCGAGCGTCTGGCCAGCGAATTTCAGTTTCCGCTGCATCGCCTGACGCTCGAGCTCACCGAGAGCGCCCTGCTTGACAATCTGGATCGCGCCGCCGCCGTGGCGCATGATCTCAAGAGCCTCGGCTGCCGCCTCGCGCTCGATGATTTCGGCACCGGCTACTCCAGCCTGCGCCATGTGCATGCACTACCGCTTGATGAAATCAAGGTAGACCGCAGCTTTGTCGAGAGCATGGCGGTGCGGCGTGAGAGCCGCGCCATTGTCGCCTCTGTGGTGGGGCTGGGGCAGGGCCTCAAGCTGCTCACTGTGGCCGAGGGCGTCGAAACGCAGGAGCAGGCCGAGATGCTCTTCTGGATGGGCTGCGATCTCGGGCAGGGGTGGTTCTACGGGCATCCAGTTCCCGCCGATGAATTGCCAGATCTGCTCGACCGCCGCATCTGGCCGCTGGCCGTCTCGGTGCAGCCCATCGAGGGCGCATCGCATATCAGCCTGGAAGCTATCGCTCCGCACCGCATGGCACAGTTGCAGGCCATC
KOK=        60
KK=  152522  LL=  153031  Z=    4.86  JJ=  152522  DL=   510
A===      111      112      113      114      121      123      124      131      132      133      134      141      143      144      211      213      214      223      224      231      233      234      243      244      313      314      323      333      334      343      413      433
B===      222      122      422      322      212      412      312      242      142      442      342      232      432      332      221      421      321      411      311      241      441      341      431      331      424      324      414      444      344      434      423      443
RRR=   -0.071    0.706    0.848   -0.165   -1.249   -1.638    0.016    7.505    0.993    0.261   -0.057    0.296    0.617   10.300    0.389    0.923   -0.985   -1.121   -0.342   47.646    0.465   -0.129   25.353   64.896   -0.007    0.551    1.558    1.195   17.998    8.950    1.558   -0.174
X1==    0.155    0.288   -1.141   -0.141    2.288    1.856    1.031    5.972    0.889   -1.412    0.193    1.736    0.193    2.769   -0.712   -1.046   -0.969    1.089    2.183    6.694   -1.293   -0.392    3.764    7.614    0.037    0.958   -1.293   -1.750    3.333    4.580   -1.335    0.217
X2==   -0.460    2.454   -0.743    1.171   -0.546   -0.882    0.016    1.257    1.118   -0.185   -0.296    0.171    3.189    3.720   -0.546   -0.882    1.016   -1.030   -0.157    7.118   -0.359    0.329    6.736    8.523   -0.185    0.575   -1.204   -0.683    5.399    1.954   -1.167   -0.802
CD1=        1        1        0        1        3        3        2        8        2        0        2        3        2        5        0        0        0        2        3        8        0        1        6       10        2        3        0        0        8       10        0        3
CD2=        0        3        0        2        0        0        1        2        2        1        1        1        5        6        0        0        2        0        1        8        1        2       10       13        1        2        0        1       10        5        0        1
ACGTGACCACAACCGTCAACAACATTGTGACCAATCTGCAGGCGGTGGAAACACCCTGGAAGAATCAGTTGACCAGCCTGCAATCGCAGGATACGGCGCTGACCAGCATTGGCACCGATCTCAGCGCGCTGTCCACATCGCTGCAGGCGCTCACAGATTTTCAGGGCGTGCTGGCCGGCAAGCAAGGGTCCAGCTCTGACACCTCGGTGCTTGAGTTGACCTCGGCGGCCGCGACGGCGGTGGCCGGCAGCCACACTATCGTGGTGACGAGCCTGGCGCAGACCTCTTCGTATTACAGCAACGCAGTGGCAGCCACCGACACGCTCTCCGGCTCCTTGAGCATTCAGGTGGGCAGCGGCAGCGCGCAGACCATCAATATCAATTCCACTAACAACACGCTGTCTTCGCTGGCCAGTGCCATCAACTCGGGCAGCTATGGGGTCACGGCCAATGTGCTCACCGACTCCTCTGGCTCACGGCTGGAGCTGGTGAGCAATACCAGCGGCTCGG
KOK=        61
KK=  157442  LL=  158311  Z=    5.73  JJ=  157262  DL=   870
A===      111      112      113      114      121      123      124      131      132      133      134      141      143      144      211      213      214      223      224      231      233      234      243      244      313      314      323      333      334      343      413      433
B===      222      122      422      322      212      412      312      242      142      442      342      232      432      332      221      421      321      411      311      241      441      341      431      331      424      324      414      444      344      434      423      443
RRR=    3.660    0.929    1.629   -2.407    1.004    0.420   -0.603    1.068   -0.017   -1.330   -0.982   17.295    6.192    0.925    1.004    0.420   -0.284   -2.770   -3.748  120.381   -0.227    3.068   89.818   69.255   -0.259    0.661   -0.227    0.927    2.593   18.068    2.592    0.676
X1==    2.708    0.898   -1.428   -1.475   -1.041   -0.301   -0.366    0.707   -0.301   -0.330   -0.422    6.800    2.663    1.876   -1.041   -0.301    0.473   -0.905   -0.965   12.693    0.240    0.898    9.150    8.051   -0.966   -0.422    0.240   -0.661    2.558    4.767   -1.657    0.349
X2==    1.352    1.035   -1.141    1.631   -0.965   -1.395    1.644    1.509    0.056    4.037    2.325    2.543    2.325    0.493   -0.965   -1.395   -0.602    3.061    3.885    9.484   -0.947    3.416    9.816    8.602    0.268   -1.565   -0.947   -1.403    1.014    3.790   -1.565    1.939
CD1=        5        2        0        0        0        1        1        3        1        2        2       12        7        6        0        1        2        0        0       16        2        3       14       13        1        2        2        2        8       12        0        4
CD2=        2        2        0        3        0        0        4        3        2        9        6        4        6        3        0        0        1        8        9       15        2       10       22       19        3        0        2        2        7       13        0        9
TGAAAAAGAAGAGCCCCACGGCCATGAGTGAGGCAATCACCATGATGGGCAGCACAATGCGGTAGAGGCTGATGCCGGTGGCCTTCATGGCCGTGATTTCGCTCGAGCGGTTCATCAGGCCAAAGACCACCAGCACCGCAATCAGCACCGCCAGCGGCGTGATCAGGTAGATCATGCTGGGCGTCAGGTCAATGAGGTATTCGCCCACGACCAGCAGTGAGGAGTGGTTGCGGATGATGTCGCCCACCAGCTCAAAAAAGGTGAAGAAGAGCATCAGCATCACAAAGCTGACCAGCACCATCACAAAGACCCGCAGAAATTCGCGAATCACATACTCATCCAGCAGCAGCGGAAAATGGCCGCGCAGCGGGCGGCGGCGCGTGGTCGAGACAGCGTGGCGCGTGTCGATCGCGTCGTCTTTTTTACGCGAGCGAAACCAGGTGCCCGCCGTGGCGATGGCATTGATGGCGGCTCCGCCGGTAGACATCTGGCGCAGCAGAAAAATGCCGCATCCGGCGAAGAGCACGTTGGCCATCCACACGCCGATCAGGGGTGGAATCTTGCCTTGCCGGGCCAGCGCCGTCCCCGTAGACGAGAGGAAGTAATAAATGAAGACCAGAGCTATGGTGATGACGAAGCCACCGCTCTTGCCTCCGCGCCGCGACGACATGCCGAGCGGCACGCCCACCAGCATCAGCACCAGGCAGGCCGTGGGGTAGGCGAGCCGCTTCTGCAGCTCAATGAAAAACCATGTGCCGCCCTTGCCGTGCGAGCGCTCGATCAGCTCCCGGTTGGTCATGGCGAGAATGCGCTTGTCAGTGCGGTGAAAGCGCACATCCTCTTGCGAGCCGGTGCGCAGAGGCACGTCGG
KOK=        62
KK=  167282  LL=  168421  Z=    5.60  JJ=  167282  DL=  1140
A===      111      112      113      114      121      123      124      131      132      133      134      141      143      144      211      213      214      223      224      231      233      234      243      244      313      314      323      333      334      343      413      433
B===      222      122      422      322      212      412      312      242      142      442      342      232      432      332      221      421      321      411      311      241      441      341      431      331      424      324      414      444      344      434      423      443
RRR=    0.147   -0.271   -0.167   -0.969    7.660   -1.903    3.586   -0.009   -0.100   -0.175    0.667   50.237    0.667    0.328    1.480    1.189    1.353   10.752    2.101   39.316   -0.050    2.695   50.349   45.376    0.489   -0.437   -0.634    1.009   22.162   36.652    0.536    2.311
X1==    0.046    0.566    0.285    0.911    4.026    2.444    4.740    4.995    1.120    0.116    0.537    5.419    0.537    0.359   -1.164   -1.528   -0.964    3.768    3.983    4.430   -0.487    1.786    9.562    8.043   -0.485   -0.613   -0.487   -1.760    4.743    5.627   -0.613    1.210
X2==    3.173   -0.478   -0.584   -1.064    1.902   -0.779    0.757   -0.002   -0.089   -1.514    1.241    9.270    1.241    0.914   -1.272   -0.779   -1.404    2.854    0.528    8.876    0.103    1.509    5.265    5.642   -1.008    0.712    1.302   -0.573    4.672    6.514   -0.874    1.910
CD1=        1        2        2        3        6        6       10        8        4        3        4        9        4        4        0        0        1       10       11        9        3        8       24       22        2        2        3        1       16       18        2        8
CD2=        7        1        2        1        4        1        3        3        2        1        6       18        6        5        0        1        0        5        2       15        3        5       11       11        2        5        5        4       15       19        2        9
TGACCGGCATCCTGATCATTCTGCTGCTGACATTCGTGAATATCTTCGGGGTGCGGCTGGGCGCGCTGATTCAGAACGTCTTCACCACGGCCAAGACAGCGGCGCTGCTGGGGCTGGTGATTCTGGGCGTGCTGTTTGGGCGCAAGGCCGTGGCGATGGCCGCCAACTTTGGCCATAATTTCTGGGCCGGCGCCGGTTGGCACACGTTGCATCCGCTGCAGATTGGCGTGGGCGGCCCGGTCACAATGGTGGGCCTGCTCACCATTCTGGCCGTGGTGCAGACCGGTTCGCTCTTCTCCGCCGATGCGTGGAATAACGTGACCTATACGGCGGGCGAGGTGAAGAATCCGCGGCGCAATCTGCCGCTCTCGCTGGTGCTGGGCACAGGAGTGGTGCTGGGCCTCTATATTCTGGCCAACTTTGTTTATCTGTTTGCGCTGCCTCTGCATGGCGATGCGCACGGGGCGACGGTGGCGGCGCGCGGCATTGCCCATGCTGCCGATGACCGCGTGGCCACGGCGGCGCTGCAGCAGATCTTTTCAAATGGCGGCGCCTACCTGATGGCCGGGGCCATTCTGATCTCGACCTTCGGCTGCGCCAACGGCCTCACCATGGCCGGACCGCGCGTCTACTATGCCATGAGCCGCGACCGGCTGTTTTTTGAGGGAGCCGGAAAGCTGCATCCGCGCTACAAGACGCCGGTGATTGCGCTGCTCATTCAGGGCGTATGGACCTGCGTGCTCTGCATTTCTGGCAGCTACAGCCAGTTGCTGGACTACATCATCTGCTCGGAGCTGATCTTCTACATCCTGACGATTGGCAGCCTTTTTGTGCTGCGGCGCAAACGTCCGGATGCACAACGACCCTATAAAGCGTTAGGCTATCCGGTGCTCCCTGCGCTCTACATCGTCATGGCGGCGTGGATTTGTATCGTATTATTGCGCTACAAGCCTCAGTACACGTGGCCCGGCATCGTGATTGTTCTGCTCGGTGTTCCGGTCTATGCCATCTGGTCGCGAGTCGCGAAGAGATCACCCGTCACGCCATCGTGAAAGAAATTATCTGGAGGAAGGCCATTTCATGGCGAAGCTTTTTGCAGTCAAGCCGCTCTCTGCGCTGAAAAATGAGGCGGTGGAAGAA
KOK=        63
KK=  176522  LL=  177211  Z=    6.54  JJ=  176102  DL=   690
A===      111      112      113      114      121      123      124      131      132      133      134      141      143      144      211      213      214      223      224      231      233      234      243      244      313      314      323      333      334      343      413      433
B===      222      122      422      322      212      412      312      242      142      442      342      232      432      332      221      421      321      411      311      241      441      341      431      331      424      324      414      444      344      434      423      443
RRR=   38.494    5.708    0.039    4.697   -0.299    0.957    6.606    0.951   -0.005    0.104    2.489   -1.165   -0.014    2.178   -0.313    0.002    0.758   10.515   -0.233    0.698    1.704    1.350   11.756   -0.107   -2.435   25.320    5.593    0.706    7.551    3.426   -1.383    4.272
X1==    5.287    2.263   -0.232    5.122    0.542    1.331    2.411   -1.129   -1.201   -0.271    1.842   -1.270    0.273    2.038   -0.318    0.487   -0.599    4.285    0.688    0.487    3.745    0.837    3.791   -0.234   -1.151    7.330    1.261   -1.173    1.758    3.297    1.842    2.527
X2==    7.280    2.523   -0.170    0.917   -0.551    0.719    2.740   -0.842    0.005   -0.385    1.352    0.917   -0.050    1.068    0.986    0.005   -1.265    2.454   -0.338    1.433    0.455    1.613    3.101    0.457    2.116    3.454    4.437   -0.602    4.296    1.039   -0.751    1.691
CD1=        7        4        1        8        2        3        5        0        0        1        4        0        2        5        1        2        1        7        3        2        6        3        7        2        0       11        3        0        4        6        4        5
CD2=       12        5        2        3        1        3        5        1        2        2        4        3        2        3        3        2        0        5        1        4        3        4        6        2        6        7        9        2        9        4        1        5
TCGCTGATTGCCAAGCTCATCACGCATGGCAAGGACCGCGAAGAGGCGATGAATCGGATGCAGCGTGCGCTGGAGATGTTTGTGGTGCAGGGCATTCATACGACGATTCCGCTGCATCAGCGCATCTTTGCCGATGAGGAGTTCCGCAAGGGCGAGTTTGATACCAAGTTCATGGAGCGCTTCTTTGAGCGTGAAAAAGAGCGTAAGGCCGTGAAGGATTAGTCTTCCGCAAGGCATGGAAAAGCCCCGGGTTGGCAGCAGCTTCGGGGCTTTTTTGCATGGTGCGCACGGAAGGCGTTTTGCCTGTACTGAAGCGCAAAAAAAAAATCACCATTAACGTCCCAGAAGTTATTGATATCGTTGGACGTACCGGACATTAGGCTGGCAAGTCCTTTAGAATCAATGCGAAAATGCCCTTGCCGGTGCCGGGGTTAATGTCGAAATGCCGGGATATCCGTGCAATTCCAGAGGCAGCGGTGCCTGCAGCGCCTGGCTGGATGCAGCGCGCCGTCCGCACTTCTTATCGACCTCTATTTCCAGCATAACGAATTCAGGGGAAATTCCCGGCAGGTGCGAGAGTGATTTTCCGGCAGGTTTGGGTACTCTCGGGTGCGTCGGGTCTGAAAAGAAGCTTCTGTTAATATTTCGCCTTTTGTTCTCTTTTTGAGTGTACGATGATTTCGCTTCCCA
KOK=        64
KK=  184592  LL=  185671  Z=    5.23  JJ=  184502  DL=  1080
A===      111      112      113      114      121      123      124      131      132      133      134      141      143      144      211      213      214      223      224      231      233      234      243      244      313      314      323      333      334      343      413      433
B===      222      122      422      322      212      412      312      242      142      442      342      232      432      332      221      421      321      411      311      241      441      341      431      331      424      324      414      444      344      434      423      443
RRR=    2.406   23.234    1.199    8.501    0.588   -1.380   -1.194   -0.319    1.928    1.296   -0.194    3.249   14.094    0.988   -0.330   -3.314   -0.131    2.125    1.170    1.549    5.228    0.178   23.333   -0.095    5.139   23.715    9.872   -1.268    0.577   19.736   -0.022   17.358
X1==    1.103    4.067    1.341    2.550    1.067   -0.390   -0.580   -1.195   -1.219    1.196    0.200    2.550    4.518    1.008    1.067    2.095    0.177    2.005    1.604    0.438    2.436    1.340    4.364   -0.190    2.546    7.603    2.436    0.803    0.386    4.337   -0.417    2.856
X2==    2.180    5.713    0.894    3.334    0.551    3.536    2.059    0.267   -1.582    1.084   -0.971    1.274    3.119    0.980   -0.310   -1.582   -0.742    1.060    0.729    3.536    2.146    0.133    5.346    0.502    2.019    3.119    4.053   -1.579    1.494    4.550    0.052    6.079
CD1=        2        5        3        5        2        1        1        0        0        4        3        5       10        5        2        4        2        4        4        2        6        5       10        3        6       15        6        5        5       13        2       10
CD2=        4        8        4        7        2        8        5        3        0        7        2        4       10        5        1        0        1        4        3        8        9        4       14        4        9       10       13        4       11       19        4       23
CTTGTCCTGCGCCTGCGCCGCCGCGCGGCGACGGTGGCGATTGTGTTGATGGCGGTCTGCATTGGCTACTATGTGGTGGCCGGGCAGAACGGCCTCAAGTCCTATGAGCAGAAGCGGCACGAGGCCGAGCATCTGCAGCAGCAGATTGAGCACCTGCAGCAGGAAAACGGCCAGTTGCAGCAACAGGTGCATGCGTTGCAGAGCGATCCGGATGCGATTGAGCATGAGGCGCGCGAGCGCCTGCACTACGCCCGTCCGGGCGAGGTGATTTACACGCTCAACAATGCTCCGTCGGGCGCGAATGGCAGCAATCCCTCGACCCAGCCCGCGCCTTCTTCCTCCAGCCGGTAGCTCTGGCCTGCGGCTATACTCGTGCCATGAGAGCAGCGCTGCGTTTTTTGTGGAATTCCACCCGCGGGCATCATTTGCGCCCGTGGAGGAGCGAATTTCTGAAATGGCGCATCGAGACTTATTCCGGCATGAAAGCAGAAGAGCTTACCCGCCAGCAGGTGCTGGCTTTTGTGTGGCGTGAGCGCCGCAACCTGATTCGCTTTTTGCGCTGGACCGAGGAAATGGAAGGCTACCGCAAGCAGGCGCAGCGCGCGCAGCGTCCGCTGTAGAGAGATACGGAGAGGCAGACTTGGATTCACGGCGGCAGTTTTTGAGGAAGTCCCTGATGGCGGCGGCAGCCGGCAGCCTGAGCGGCACGGCGCTGGCAGGCTGCGGCGGGCATAAGACGCATTCGATTCCGGGGCAGGCGATGGCTCCGCATCTGCATGAGGTGAGCGGGCCGCGCTCGCTGCGTGCGCATGCGGCGGCGGCAGGCTTGCTGGTGGGCTGCGCGGTCAATCCTCGCGGCCTGGACGGAGAGCCGGCCTATAGCCAGACGGTCGCCGATCAGATGAATCTGCTGGTGGCCGAAAATGCGATGAAGTGGGGACCGCTGCGGCCCACGATCGATACCTTTGACTTTCGCCCGGCGGACGACATCATGGATTTTGCCGCGCGCCACAATCAGCAGGTGCGCGGGCATAATCTCTGCTGGCATGAGGAGTTGCCCACCTGGTTTGCCTCTGAGGT
KOK=        65
KK=  198962  LL=  199861  Z=    6.86  JJ=  198782  DL=   900
A===      111      112      113      114      121      123      124      131      132      133      134      141      143      144      211      213      214      223      224      231      233      234      243      244      313      314      323      333      334      343      413      433
B===      222      122      422      322      212      412      312      242      142      442      342      232      432      332      221      421      321      411      311      241      441      341      431      331      424      324      414      444      344      434      423      443
RRR=    0.573    1.548    0.268    1.290    2.434   13.537   -3.859    2.903    0.200   -0.782    0.430   16.988    0.863   -1.235   -2.234    0.767    1.765    0.895   -1.242   37.278   -0.605    0.157   70.838   18.915    1.751    0.430   -1.169    0.769    4.244   35.614    0.162   -0.056
X1==    0.529    1.565    0.758    2.663    2.462    7.735   -1.401    1.479    0.930    0.761    1.157    2.663    2.320    1.502   -1.124   -0.582   -1.401    1.105    0.939    7.735   -0.954    0.771    7.481    6.416   -1.064    1.157   -0.954    1.091    0.861    4.795   -0.589    0.861
X2==    1.083    0.989    0.353    0.484    0.989    1.750    2.755    1.963    0.215   -1.027    0.372    6.379    0.372   -0.822    1.987   -1.319   -1.260    0.810   -1.323    4.820    0.634    0.203    9.470    2.948   -1.646    0.372    1.225    0.705    4.930    7.428   -0.276   -0.065
CD1=        2        3        3        6        4       12        0        4        3        4        5        6        7        6        0        1        0        3        3       12        1        4       15       14        1        5        1        6        6       14        2        6
CD2=        2        2        2        2        2        4        5        4        2        1        3        9        3        1        3        0        0        3        0        8        4        3       18        7        0        3        5        6       14       19        2        4
TGCCGGGTTTGAAGCCATGCCGCGCCACGAGAGATCGAGGCCGCGCGGCCAATCAGAGGATGATGAGCGAAGAGAGCACGCAACAGCCGGAACTGGAAACCGCCCCCGCGCCGCAAAAACAGTCCCGCAGCGAGATGAGACAGTGGACGCGCGATCTGCTGGTCTCAGTGCTGGTATCCGTGGTGATCATCACCTGCCTGTATCAGCCCGTGCGCGTGGAAGGCACCAGCATGCAGCCGGAGCTGCGCAACAGCGACCGGCTCTTCATCAACAAATTTGTCTATCGCTTTGAAGGCATCTCGCGGGGCGACGTCGTGGTGTTTCATTACCCGCTCAATCCGAAGGAGAGTTTTATCAAGCGCGTGATCGGCCTGCCGGGCGATCATATTCGCATCGATCAGGGCACGGTATATATCAACGGCAAAGCACTCAAGGAGCCTTACGTACCGCGGCGATACCGCGATCATCGCTCGATGGCGGCCGGGGTGGTGCCGCCCCACGAATATTTTGTGATGGGCGACCATCGCAACATCTCAGAGGACAGTCGCGACTTCGGACCTGTGCCTCGCAGCGATATCTACGGCAAGGCGTCATTCATCTACTGGCCGGCTGGTCAGATGGGAACCGTTCACTGAGGCGTCTTGCTTACGGCAGCCCTGGTTTCGGCTGGATGCGGAGAGGATAGCCTTACGCGCACGCAATTGCGCCCATCGGTCTTGGCGTCATAGAGCGCATTGTCGGCCCGGGCCAGCAGGGAAGCCATGTCGTCGCGAGGGATCAGCGCGGTCAGGCCGGCGCTGAGGGTGCATCGCAGGGGATGGTTCCGCGCCACGCGCTCCCGAATGCGATTCAGGATGCCTTCAGCGCTTTCAGTGGAAGTGCTGGGCAGCACCAGCAGAA
KOK=        66
KK=  205442  LL=  206251  Z=    5.56  JJ=  205442  DL=   810
A===      111      112      113      114      121      123      124      131      132      133      134      141      143      144      211      213      214      223      224      231      233      234      243      244      313      314      323      333      334      343      413      433
B===      222      122      422      322      212      412      312      242      142      442      342      232      432      332      221      421      321      411      311      241      441      341      431      331      424      324      414      444      344      434      423      443
RRR=    0.609   -0.262    0.232   -3.805    0.116    1.994   -0.540    3.218   -0.144    0.874    0.082   13.426   26.916    2.685    0.116    1.449    1.449    8.294   -1.546    5.857    0.002    2.615   57.145   35.763   -0.053    0.405   -0.015    1.705    4.872   12.026    0.082    2.140
X1==    0.526    1.387   -0.848   -0.951   -0.613    0.868   -0.208    3.152   -0.092    0.395    0.231    4.049    5.640    1.527   -0.613   -1.052   -1.115    2.183   -0.472    3.748    0.028    1.226    7.356    8.069   -0.423   -0.542    0.028   -1.054    2.881    3.462    0.231    1.718
X2==    1.158   -0.189   -0.274    4.001   -0.189    2.298    2.590    1.021    1.563    2.212    0.357    3.316    4.772    1.758   -0.189   -1.377   -1.299    3.798    3.277    1.563    0.054    2.134    7.769    4.432    0.125   -0.746   -0.537   -1.618    1.691    3.473    0.357    1.246
CD1=        1        2        0        0        0        2        1        4        1        2        2        5        9        4        0        0        0        4        1        5        2        4       13       15        1        1        2        1        8        9        2        6
CD2=        3        1        2        8        1        5        5        4        4        8        4        7       12        6        1        0        0        6        5        4        3        6       15        9        4        2        2        2        9       13        4        8
TGCTCTGGACCGGCGGCGCGCGCTTCCTTGTGGAGTTTATTCGCCGGAATCCGAAGATTTTTCTGGGCCTCTCGAACGCTCAGCTGGCCAGCGTGGGCTCGATGGTGGCGGGCATTCTGCTGCTCGTCTGGGCGCGCAAATATGGTCCCATTCCGGTGCCCGGCATGCCCAAGCGCAAGCAGGACCCGGATCTCGCTCCCACGGAGCAGGCATCCTGACGAAGTGTCTCTGACCGGCGTCTGCTGGTCAGAGACACTTCCGCATCCTTCGCCGGTTACAGCGTTTTCAGATAGGCTTTGGCTTCTTCGAGCTGAGGAAAGAGACGCTCCTCCGCCTGAAACGCGGGCGGATGCACGCAGCGGCGTCCATTGCGTGACTTGACGGGATGCTTCAGGTGCAGCATCTCGTGATACATCAGGTATTCGATGGCGTAGCGCGGCGTGTTTTTGCGGTCAAAGACGCGGCTCACCATGATGGTGTTGTGCGCCGGGTCATAGTGGCCAAGCAGGCGGCGTGCGGAGTGCTCGCTCCAGGTGAGTTGCGGGCGTCCCAGCAGCCCATGAAAGAAGCGCAGGTTGAGCGCTTCAAAAACTTCTTCCAAATCGTAGTGCTCGCCCTTCGCTGACAGAATGCGCTTGCGCCCCCGTGTCTGGCGGATGCGCTCGCTCTGCCGCACAATGGCTTCGCTGCCGGTGTAGCGCCGGTAGCGCGTGGCGTGGGCCGGGTCAATGGGCTTGCGGTAGAGCTTGGCCAGCAGAATATGCGCGATGGCGCGCAGCACCGGCTCGGGCGCACCCTCCAGCAGATCAG
KOK=        67
KK=  208112  LL=  209251  Z=    6.17  JJ=  208082  DL=  1140
A===      111      112      113      114      121      123      124      131      132      133      134      141      143      144      211      213      214      223      224      231      233      234      243      244      313      314      323      333      334      343      413      433
B===      222      122      422      322      212      412      312      242      142      442      342      232      432      332      221      421      321      411      311      241      441      341      431      331      424      324      414      444      344      434      423      443
RRR=    1.126    1.062   -0.247    1.100   -0.023    2.039   -0.553   -0.827    0.711    0.113    0.954   10.554   32.817    0.711   -0.023    1.971   -0.553    3.217   28.599   28.879    1.721   15.742   46.223    8.921   -0.528    0.119   -2.135    1.808    2.245   26.473    0.036    8.686
X1==    3.221   -0.919    0.533    0.296    0.081    1.872    0.787   -0.323    0.296   -0.280    0.672    3.450    8.410    0.886    0.081   -1.281    0.787    2.239    5.850    6.602    1.862    3.080    7.471    3.040   -0.280   -1.709   -1.114   -1.124    2.221    3.573   -0.518    4.925
X2==    0.350   -1.155   -0.463    3.716   -0.284    1.089   -0.703    2.565    2.403   -0.405    1.420    3.060    3.902    0.802   -0.284   -1.539   -0.703    1.437    4.889    4.374    0.924    5.110    6.187    2.935    1.885   -0.069    1.917   -1.609    1.011    7.410   -0.069    1.764
CD1=        4        0        2        2        1        4        3        1        2        2        4        6       17        5        1        0        3        5       11       10        6        9       17       10        2        0        1        2       10       13        2       16
CD2=        2        0        2        8        1        4        1        7        6        4        7        7       12        5        1        0        1        4        8        9        6       13       15        8        9        4        8        4       10       27        4       12
CCGGCGTTCTCGGCGATCCGCGCGGCGAGCATCGTGTCCGAGGCGGTTTCAGGGGTGAGCTTGAGCGCCTGCACGAGTGCGGCGCTGGCCTTGGTGGGGTCGCTCTTCACCAGCAGCTTGGCCAGCGCGCGATAGGCCTGCGCTTTCGCCGTGGGATTCGGCGGATTGGGCTTGTCAGCGGTCGCGGCTTCGAGTTGTGTCTCCGCTTCAGATTTGCCTTGCCGCGCGAGCAGCAGGCCGAGCGCCAGGTGAGACTCAAACTGATGTGGATTGGCCGCGAGCGCTTTGCGGAAATATGCCGCAGCCTGCTCGGTGTGGCCGGCCGAGTCTTCGCAATAGCCCATGTCAAAGAGCGCGCGATCATCGGAGGCATGCGCGGAGAGATAGGCGTTGAGCAGCGTTTCGGCCTGCGCGCACTGGCCGTTGGCAATGTCGTTTTCCACCGTGTTCAGAGGCGACGCACCCTGCTGCGTGGGAGCCGGAGGTGGCTGCGTGCCGGGAGGCAGGGAAGTCTGAGCGGCGAGAGGCGAGACGAGTGCGAGCAGCAGCGCGGGCACGGCAAAGCGGGAGGCAAAATCCATAAAACTTAAACCACAACTTCTTTCTCTGGAGTTTTTGACGCTGCGTGCCCATGCGAGGCGAGCACGCGAGCCAGCCAGTATCCGGTGTGCGACAGCTCGTGCCGGGTAATCTCTTCGGGCGTGCCGGTGGCGACAATCTGGCCGCCGCCGGTGCCGCCTTCGGGGCCGAGATCGATGATCCAGTCGGCGGACTTGATGATGTCAAGGTTGTGCTCAATCACGACCAGCGATGCGCCGCCGTCAATGAGCTTCTTGAAGGCCATGAGCAGCTTGCTTACGTCTTCAAAGTGCAGTCCGGTGGTGGGCTCGTCGAGAATGTAGAGAATGCGGTTGGCCGCTTTGCGCGCCTCGCTGCTGCCGCTCGATCGCACGCTGGCCAGGTGCAGGGCGAGCTTCACGCGCTGCGCCTCGCCACCCGAGAGTGTGGTGGCTGACTGGCCGAGCCGCAGATAGCCGAGGCCTATCTCCTCCAGCACCGCCAGCTTGTCCACAATCTTGGGATGGCCCGCGAAGAAACGCAGCGCCTCTTTCACCGTCATCCCGAGCACGTCGTGAATGC
KOK=        68
KK=  216122  LL=  217261  Z=    4.64  JJ=  216062  DL=  1140
A===      111      112      113      114      121      123      124      131      132      133      134      141      143      144      211      213      214      223      224      231      233      234      243      244      313      314      323      333      334      343      413      433
B===      222      122      422      322      212      412      312      242      142      442      342      232      432      332      221      421      321      411      311      241      441      341      431      331      424      324      414      444      344      434      423      443
RRR=    3.202    5.733    5.490    1.519   -0.307    6.868    4.799   -0.709    0.583    0.155   -1.572   -1.812    4.823    3.167    1.292    0.004    2.124   49.268   -0.199    1.229   -1.810    0.322    5.724    0.154   -0.146   29.407   20.922    0.231   -0.715   29.884    3.101   23.467
X1==    1.069    2.123    2.409    5.048   -0.376    2.044    2.968    1.093   -0.749   -0.187    2.616   -1.662    2.104    2.122   -1.209   -0.051   -1.563    4.567    4.713    2.044    1.195   -0.244    1.386    4.526   -0.187    3.640    2.952   -0.356    0.622    6.215    1.080    6.645
X2==    2.995    2.700    2.279    0.301    0.816    3.360    1.617   -0.649   -0.778   -0.827   -0.601    1.090    2.292    1.492   -1.068   -0.088   -1.358   10.787   -0.042    0.601   -1.515   -1.324    4.130    0.034    0.784    8.078    7.088   -0.650   -1.150    4.808    2.871    3.531
CD1=        3        4        6       11        1        5        7        4        1        3        9        0        8        9        0        2        0        8        9        5        5        3        6       13        3       11        8        4        7       20        6       21
CD2=        4        4        5        2        2        7        4        1        1        2        2        3        7        5        0        2        0       19        2        3        1        1       11        3        5       17       18        5        3       17        8       14
CAGGATTTCCATAGCATCCGCAAGTACACGCTCGAAGAGGTGTACGAGGTCTTCGACGCGATCGAAACAGGGAATTGGGACGAGCTGCGGTCCGAACTGGGCGATCTGCTTTTGCAGGTCCTTTTTTATGCCCAGATGGCCGCCGAGCCGGGCTATTTCGACGTTGCAGACGTCGTTGAGACGCTCAATCTCAAGCTGATTCGCCGCCACCCTCATGTCTTTGGCGATGAAGCCGCCGCGGCTGCGGGCAATCGCGCCGAAGGCATGGAAACCAGCGGCATCGACGCCGGTCAGGTGCTGCGCAACTGGGAAGAGATCAAGAAGCAGGAGCGCAAGCAGCAGGCTGGCAATTCCCGGCGGCTGCTCGATGAAGTCCCACGCTCTCTGCCCGCGCTGATGGAAGCCACCAAGCTCGGCTCGAAGGCCGCGAAAGTCGGCTTTGACTGGCCAGAGGTGCAGGGGCTGCTCGCCAAAGTTCGCGAAGAAACCGCCGAAGTAGAAGCCGAGTTGGCGCAATCAGAAGGCCAGAGGAAAATTGAGGAAGAGATTGGCGATCTGCTGTTTACGGTCGCAAACCTCGCGCGTCACTTGAAGGTTGATCCCGAGCTGGCACTGCGCGATGCCAACGCAAAGTTCCGCCGCCGCTTCGCTCAAATGGAAGAGGCTAGCACGGAGCCGCTGGAGCAGCGCTCCGCCGGGGAACTGGAAGAGTTGTGGGCTGCCGCCAAGCAGACGGAGCACATGGAGAGGGTACGCTGATGCCGACCCTGGCTCTCCCCGGCAGGCGCATCGCTGTTCGCAGCGGCCGCACCGCTGTCTTGCGTGCCTGCGAGTCGCTGGACGAACTGGGGGCCTGCGTCCGGATGCAGGGCGATGTCTGGGGCTACGAGGGCAATGACATCATTCCGCGCCGCGCCTTCATTGTGGCGCGTCATATTGGCGGCCAGGTGATTGGCGCATTTGAGGAGCACAGCGGCACGCTGGTGGGTTTTGCCATGGCGCTGCCCGGCGTGAAGCAGGGAATCAACGGTGAGCCGTCCCGCCCCTATTTGCACTCGCACATGCTGGCCGTCGATCCCGGCTGGCGCAACGAGGGGCTGGGCCAGCAACTCAAGCGGTTTCAACGCGAAGAGGCATTGT
KOK=        69
KK=  218132  LL=  219301  Z=    6.31  JJ=  218102  DL=  1170
A===      111      112      113      114      121      123      124      131      132      133      134      141      143      144      211      213      214      223      224      231      233      234      243      244      313      314      323      333      334      343      413      433
B===      222      122      422      322      212      412      312      242      142      442      342      232      432      332      221      421      321      411      311      241      441      341      431      331      424      324      414      444      344      434      423      443
RRR=    1.364   22.683    1.796    5.658   -0.753   34.174    9.716    1.079   -0.509    0.311    0.685    0.534    1.450   -0.142    1.174    0.450    1.120    7.217    0.049    1.887   -1.401   -0.493   17.087    2.209    5.020   13.063   24.844    0.292    1.067   34.108    0.335   13.946
X1==    0.857    3.681    2.841    3.002   -1.061    7.036    2.962   -1.422    0.685    1.254    0.308   -0.652    0.853   -0.138   -1.061    0.685   -1.392    2.061    0.039    0.685    1.744    1.362    2.443    2.062    1.254    3.031    4.375   -0.236    0.720    7.237    2.487    3.571
X2==    1.591    6.161    0.632    1.885    0.710    4.857    3.281   -0.758   -0.743    0.248    2.222   -0.819    1.700    1.036   -1.107    0.657   -0.804    3.502    1.268    2.757   -0.803   -0.362    6.994    1.071    4.004    4.309    5.679   -1.238    1.482    4.713    0.135    3.905
CD1=        2        5        6        6        0       12        6        0        3        6        4        1        5        3        0        3        0        5        2        3        7        6        8        7        6        9       12        6        8       24        8       15
CD2=        3        8        3        5        2        9        7        1        1        4        8        1        7        6        0        3        1        7        4        6        2        3       17        6       11       12       14        3       10       18        4       16
TTGATGCGTGAGATCGAGCAGTCGCTCGCGGCCGGCTATCAGCGCATCAAGCTCAAGTGCAAGCCGGGCTGGGACGTGAAGGTCTTCGAGGCGGTTCGCAATCGCTGGCCTGACATTCTGCTGAGCTGCGATGCCAACTCCGCATACCGCCTGCGCGACTCCGACCACATCGCCTCGTTTGATCAGTTCCGGTTGCTGATGATTGAGCAGCCTCTCTGGTCCGATGATTTTTACTTCCACTCCATGCTGCAGAAGCGGCTCGAAACGCCCATCTGCCTCGATGAGTCGATTCGCAACCGGCGCGACGCGCTGGCAGCCATCGATATGGAATCCTGCCAGATTATCAACATCAAAAATGGCCGTGTCGGCGGCTTCAGCGAGGCCATCGCCGTGCACAATGTCGCGCAGGAGCGCGGCATCCCCGTATGGTGCGGAGGCATGCTCGAGACCGGCATCGGCCGCGCGCACAACATTGCGCTTTCGTCGCTGGAGAACTTCACGCTGCCCGGCGATGTGTCGGCCTCCAGCCGCTACTGGGCCGAAGACATCATTGAGCCGGCCGTGACCGTCAATGCACAAGGGGAGATTGCGGTGCCCGATGTGGCCGGGCGCGGTTATGAAGTGCGTGCGGACCTCATCGAGCAGCTCACTGTACGCAAGGAAGAGATTCGCGCCCTGGCGCTCGCCTGAGTGGCGCGCACCGGTACCCAACCCAGGCGCGTGGCCCAGGTTACGCGCCTATTTCATGCATCAGCTTGCCCAGTGCGGCGGCCGTCCGCAGCAGTTCTTCCTGCCGCGTGAGGCAATCCGGGCAGAGACGCAGGCACTCTCCGCGCGCATTCACCGCAATCTGCTGCTCGCGCAGCGCTTCGGCCAGCAGGGCTGCCTTGGCGTGGCGCACCACCAGAAATGCTCCGTGCTCGTCGTCTGCCCCATGCACGCGCGGTACACCGGCATCTTCGAGCGCCGCTCGCAAAAAGCGGAGCTGCTCCAGCCCATAGGCGCGCAAACGGTTGACGCCGACTTCCAGTGTGAACTCGAGGCCGCTGCGCGCCTGGTACCACGGCAGCACATCGGGCGTGTCCTGCAGAAAGGCGTTGCCACCCGGCATGAGCGCCGCGCGGCTGAAGTCATCGGTGGCGCGATCGGGCTTCAGAGCAAACCAGCCTG
KOK=        70
KK=  221582  LL=  222661  Z=    6.59  JJ=  221522  DL=  1080
A===      111      112      113      114      121      123      124      131      132      133      134      141      143      144      211      213      214      223      224      231      233      234      243      244      313      314      323      333      334      343      413      433
B===      222      122      422      322      212      412      312      242      142      442      342      232      432      332      221      421      321      411      311      241      441      341      431      331      424      324      414      444      344      434      423      443
RRR=    6.256    3.699    1.060   -0.493   -2.474    6.322    4.314    0.539    0.725   -1.299   -0.611    0.684   40.906    0.002    1.477    0.013    2.198    6.797   20.268    5.025   -1.156    1.455    5.592    5.920    1.214   31.542    2.750   -0.059    2.950   21.715   -0.344    8.161
X1==    4.192    7.808   -1.573   -0.147    2.058    1.882    1.409    0.360    1.206   -1.922   -1.273    0.529    4.852    0.009   -1.228   -0.146   -1.427    2.828    3.103    1.882   -0.716    1.761    2.929    1.402    1.796    7.079    2.626   -0.160    1.897    5.572   -0.716    3.275
X2==    1.492    0.474   -0.674    3.361   -1.202    3.359    3.062    1.496    0.601    0.676    0.480    1.292    8.431    0.285   -1.202   -0.088   -1.540    2.404    6.532    2.670    1.615    0.826    1.909    4.224    0.676    4.455    1.047    0.368    1.555    3.897    0.480    2.492
CD1=        7       11        0        2        4        5        4        3        4        0        1        3       12        3        0        2        0        6        6        5        2        6        8        5        7       16        8        5        9       17        2       12
CD2=        3        2        1        7        0        7        7        4        3        4        4        4       18        4        0        2        0        6       13        6        6        5        7       12        4       11        5        5        8       13        4       10
TCGAGCCAAAATCCGGCTCGGTCAGCCCAAAGCAGCCCAGCTTTTCGCCCGTGGCCAGCTTCGGCAGCCACTCGTTCTTCTGCTCTTCTGAGCCAAAGGCATAAATCGGATACATCACCAGCGCCGACTGCACGCTCACAAAGCTGCGCAGGCCCGAGTCGCCCCGCTCCAGCTCCTGCATGACCAGCCCGTACTCGATGTTGGACATGCCGGCACAGCCATAGCCCTCAAGATTGGCGCCAAAGAAGCCCAGCTCGCCCATCGGCTTGACCAGCTCGCGCGGAAAGCGCCCCTCGCGGTTGCACTGCTCAATGATCGGGATCAGGTTCTCTTCCACAAAGCGCCGCGTGGTGTCGCGCACCATGCGCTCGTCTTCGGTGAGGAGTGAGTCAAAGTTGAGAAAATCAACGCCTTGAAACGGGAAGGCCATCGGTCGCTTGCTCCTGCTGCGGGTTGAAAACATCTCAGCCTAGCAGAGGCGGCCCGGCGTGCGAAAGCGGCAGGGCGGGGAATTGTGGATACGGGATATTGTGGGAAGCTCTTGCTTCAGTGCGCCGCGCTGGCCACCGCTGTGAGCGCTTGCATGCTCGCGCCTCCCTGGATGCGCCACAAGCCTTGCGCCATGAGGAACTCCCCCAGCCGCTGCCCGGGGATGGCCTGCGAGTACAGGTACCCCTGCAAGCGGTGGGCCCCCAGATGCCGCAAGAGCTGGCGCTGAAAATCATGCTCAATGCCTTCGGCGACTACCTGCAGATGAAGCGAATTGGCCAGGGAAATAATCGCTTCCACAATCGGCAGCGTGCCATGCGGCTCCTGCAGCTTTTCAATAAATGAGCGGTCGATTTTGAGCACATCGATCGGCAGGCGGTGCAGATAGCTCAGCGAAGAATAGCCGGTGCCAAAATCATCGACGGCAATGCGAATGCCAAGCTCTTTCAGCCGCTTCATCTGCGCCACGGAATCTTCGCAGTCATTCATCACGAGCGATTCGGTGATCTCCAGTTCCAGATACTCCGGCGGCATTTGCTGGCGCAGCAGAATGCGCTCCACGCTCTCGCAAAAGTCGGGCCGGTTAAATTG
KOK=        71
KK=  225722  LL=  226771  Z=    5.69  JJ=  225602  DL=  1050
A===      111      112      113      114      121      123      124      131      132      133      134      141      143      144      211      213      214      223      224      231      233      234      243      244      313      314      323      333      334      343      413      433
B===      222      122      422      322      212      412      312      242      142      442      342      232      432      332      221      421      321      411      311      241      441      341      431      331      424      324      414      444      344      434      423      443
RRR=    8.215    0.520    0.040    0.012    0.393   -0.035    5.239    0.794    0.806   -0.125    0.710   12.804    7.653   -0.116    0.139    1.102    0.356    1.287   22.021   82.031    1.140   25.619   20.167   40.461    1.391    0.450    0.069    0.055    8.888   19.836   -0.894    1.881
X1==    3.282   -0.444    0.339    0.452   -1.250    1.195    2.722    0.339    1.195   -0.832   -1.289    4.420    4.243   -0.071   -0.444   -1.502    0.634    0.703    4.479   10.634    1.014    5.236    4.654    5.516   -0.832    0.370   -0.114   -0.945    2.415    4.268   -0.736    2.415
X2==    2.503   -1.173    0.117    0.026   -0.314   -0.030    1.925    2.340    0.674    0.150   -0.551    2.897    1.804    1.637   -0.314   -0.734    0.561    1.830    4.916    7.714    1.124    4.893    4.333    7.336   -1.673    1.215   -0.608   -0.058    3.680    4.647    1.215    0.779
CD1=        6        1        3        3        0        4        6        3        4        2        1        9       11        3        1        0        3        3        8       18        5       12       11       12        2        4        3        3       10       14        2       10
CD2=        4        0        2        2        1        2        5        5        3        3        2        6        6        6        1        1        3        5       10       13        5       12       11       17        0        5        2        4       12       14        5        6
TCTATCGTCCAAAAATGCTGATCACGATTTGGCTGATAAAGAAGTCTGTCGCAATGATCAGCACCGAGGCCACCACCACCGCCTGCGTGGTCGAGCGACCCACACCTTGCGTGCCGCCACGCGTCTTCATCCCATAGAAACAGCCGATCGTCGCGATGATGAAGCCAAAGATCACCGGCTTGATCAGCCCTTCAAACACATCTGGATACCGCAGCGCCTGGTAAGCCGTGTGAAAGTACTGCGAGGTGTTCTGCCCCAGCAGGATGCCCGAGACGAAAGCTCCGCCCAGGGTGCCGATAGCGTCGGAGACAATCGTGAGGAAAAACATCATGCAGACCGTCGCCACGATGCGGGGCATCACCAGCTTTTTCATCGGGTCGGTGCCGAGCGCCCGCATGGCATCCACCTGCTCGGTCACAATCATTGAGCCTAGCTCGCTGGCCATGCCCGACGCATTGCGCCCGCTGACCATGAGGCTGGTCAGCACCGGGCCGAGCTCCTTGATCATCGACAGGCTGACCAACTGGCCGGTGACCGCTGTGGCGCCAAACTGCGCCAGCGTGGAGGCGCTGTTCAGAGCGAGGACGCCGCCGGTGAAAAAGCCGGTCAGAATTACGATCGGCAGCGAGCCAATGCCGATGTAGTCGGCCTGAAAAACAATGTCGGACCAATAGAAAGGACGCCGAAAGAGGTTCAGCAGGGCGCGCGTGGTCAGCAGCGCATACTCCTGCACAGAAAGAACCCAGCGTTTTGCAGTCGTATCCAGCGTGGCTATGGGCATGGTCCGTATCTGCCTTTTAGATGCGGCCAGCCGTCAAAGGACTGCCACAAGTTCTATCTTCTCTCGATTTTAGAGGCATCTTGCTGCCGCCATCCGGGCGCGCTGCCGTCGCGGCCAACCGGCTCTAGTCCCGGCCCCGCTTGCGTATCTCAATGTTGAGCCGCTTGATCTTCTGGTTCAGCGTCGAGAGCGGAATGCGAAACTGCTCGGCCGCGTCCGTCTGGTTCCAGTTGCAGCGCTCGAGCTTGGCCATGATGATGCGGCGCTCA
KOK=        72
KK=  227612  LL=  228781  Z=    5.70  JJ=  227582  DL=  1170
A===      111      112      113      114      121      123      124      131      132      133      134      141      143      144      211      213      214      223      224      231      233      234      243      244      313      314      323      333      334      343      413      433
B===      222      122      422      322      212      412      312      242      142      442      342      232      432      332      221      421      321      411      311      241      441      341      431      331      424      324      414      444      344      434      423      443
RRR=   16.158   25.947   -0.288    1.627    1.719    6.049    6.000   -0.029    0.850   -0.537    3.060   -0.910    2.432    0.358    0.293   -2.733    0.546    6.820   -0.043    4.951    1.202   16.621    0.095    0.591    7.626   31.440   16.528    0.365   -0.481    5.639    9.032   30.517
X1==    3.724    6.467   -0.140    0.480   -1.298    3.514    5.291   -0.140   -0.950   -0.160    0.879    2.478    3.069   -0.272   -0.522   -1.588   -0.358    2.520    1.834    2.876    2.775    3.701    0.089   -0.992    4.289    6.901    4.347   -0.409   -0.475    1.327    3.069    7.184
X2==    4.339    4.012    2.052    3.390   -1.324    1.721    1.134    0.203   -0.895    3.366    3.481   -0.367    0.793   -1.319   -0.562    1.721   -1.524    2.707   -0.024    1.721    0.433    4.491    1.069   -0.596    1.778    4.556    3.802   -0.893    1.013    4.248    2.943    4.248
CD1=        6       10        2        3        0        8       11        2        1        3        5        6        9        3        1        0        2        7        6        7        9       11        4        2       11       16       12        4        4        8        9       21
CD2=        8        7        6        8        0        5        4        3        1       10       10        2        5        1        1        5        0        6        2        5        4       11        5        2        7       12       10        3        7       14        9       14
GCGCGCTTCAACTGAATGTTTTCTTCCTCAGCCTGATGCCGCGCAATCGCCGAGCGAATGTCGGCCAGCAGCTTTTCGTTGTCCCACGGCTTCTGGATGAAGTTCTGCGCGCCGGCGCGCATGGCATCCATGACGTTATCCACGGTGCCGAAGGCCGTGATCATGATCACAGGCAGGTCGGCATTCCGGTCGCGAATCAGCCCCAGAATTTCAATGCCGTTTTTGCCCGGCAGCGCCAGATCCAGCAGCACCAGATCATAGGAGTTGCGGTCGATCTTTTCGAGACCAGCTTCCCCATGGATTGCGGTTTCGACTTCGTAACCCTCCAGCGACAACAGGGCTTCGAGCGTTTCGCGCAATGCGGCTTCATCGTCAATGATCAGAATCTTTTGACGTGTCTCTGGCGGAGAAGGGGTGTCAACGGACGGCGTAACAGTGAAAGCATCAGACATGGGCCGGTTTCCTTAGCACGGGGAATTCAAGGTAAAAGGTGGTGCCGCAACCGACTTCGCTCTCGACGCGGATCTTGCCGGCATGTTCCTGGATAATGCCGTAGGTCACGGCCAGGCCGAGGCCTGTACCACGGCGCTGCCCCTCCTTGGGAGCGGATTTAGTCGTAAAAAACGGGTCGTAGATTTTCTGCATGTTCTCAGGCGAAATGCCTGAGCCTGTATCTGTAATCGCGATGGTGACGTGTCCGTTCACCAGGGTGCTGACGCGCAGTTGGCCGCCGCCATGCATGGCGTCCTTGGCATTCAGAAACAGATTGAGAAACACCTGCTGCAGCTTGCCCGCATTGCCGCGAATCGTCGGCAGGTCCGCCGAGAGGTCCATCACCAGCTCAATCTGTGCGGTCTTGAACTGGTGCTCCACCAGCGTCAGCGTCTCGCGAATCAACGTATTCACGTCGGTCTCGCGGAACTCCGAGGTTCCGGTACGCGAGAAGTTCAGCAGGCCATTGACAATCTCTGAGGCGCGGAAGGTCTGCTGCGTAATCTTGTCGAGCAGCGGAGAGAGCCGGTCGTCGCCGCGCACCTGCTTGGAGAGCATCTGCGTGTACGACGAGATCACCGCCAGCGGCGTGTTGACCTCGTGTGCCACGCCGGCGGCCAGCAAGCCAATGGACGAGAGCTTCTCGGCCTGCGAGAGTTGCGACTCCAGTTGCGTGCG
KOK=        73
KK=  234002  LL=  234841  Z=    4.90  JJ=  233882  DL=   840
A===      111      112      113      114      121      123      124      131      132      133      134      141      143      144      211      213      214      223      224      231      233      234      243      244      313      314      323      333      334      343      413      433
B===      222      122      422      322      212      412      312      242      142      442      342      232      432      332      221      421      321      411      311      241      441      341      431      331      424      324      414      444      344      434      423      443
RRR=   -0.852   -1.749    0.021    8.133    0.393   44.320   32.859    0.021    0.527    0.587   -0.110    1.284    0.380    1.697    0.420    1.967    1.284   11.966   -0.038    0.527    0.823    0.129   -1.912    0.093   -1.009   43.731   24.335   -1.085   -0.030   14.034   14.638   31.434
X1==   -0.636   -0.723   -0.439    2.672    0.277    6.262    7.646   -0.439   -0.572    2.228    0.132   -1.075    0.737   -1.448   -0.723    0.947   -1.146    2.857    0.428   -0.572    1.843   -0.091   -0.659   -0.231   -0.387    7.389    5.283    0.661    0.101    4.033    3.760    4.033
X2==    1.339    2.419   -0.047    3.044    1.419    7.078    4.298   -0.047   -0.922    0.263   -0.835   -1.194    0.516   -1.172   -0.581    2.078   -1.120    4.188   -0.088   -0.922    0.446   -1.415    2.900   -0.401    2.607    5.919    4.606   -1.643   -0.295    3.479    3.893    7.793
CD1=        0        0        1        4        1       10       10        1        1        8        3        0        4        0        0        3        0        6        2        1        8        3        2        2        3       15       15       11        7       17        9       17
CD2=        2        3        1        5        2        8        6        1        0        2        1        0        3        1        0        3        0        5        1        0        2        0        6        2        5       11        7        0        3       10        8       18
TTCTATGACGGCGGCCCGCTCACCGATTGGATTCGCCGCCGCCAGCCCTCCCTGAGCGACAAGCTGCAGCTCGCCCTGCAAATCGCGCGGGGTCTCGGCGAGGCGCACGCGCAGGGCATCGTTCATCGGGACATCAAGCCCTCCAACATCATGATGAGCGCCGAGGATGTACCCAAGATCGTCGACTTCGGCCTGGCCTACATCCTCACCGGCGAAACCGTCTCGCGCACCGAGACCTCCGGCACCGTCGCCTACATGGCCCCCGAGCAGGCCATGGGCCGCCCCGTAGACGGTCGCTGCGACATATGGGCTCTCGGCGTCGTCATGGCGGAGATGCTCACCGGCCGCCATCCCTTTCACCGCGAAACGCTTGCAGGCATCCTCTATGCCATCCTGCATGACGCACCGCAGCATCTTGACGTGCTGCCACCTGATCTGCAGACCATCCTCTTCCGCATGCTTTCCAAGGATCCAGCAGGCCGCTACGGCTCCTGCCAGGTGCTCATGCAGGATCTCGAAACGCTGCTTGCGCAGATGCCCGATCCCAGCCAGCCGTCGTTGCCGCCCTCCACACACGGCCAGGCCGAGCTGCGCCGCGTACGCGACTCAGCCTCGCGCTTCACGCAGGAAGATGGCCGCTTCCCGCGCCGGGGCGCAGCCTTGGCCGCCGGAGCCGCGGCCATCCTCGTCGTCGCTCTCTGTGTGCTCCTGATTCCGGCGGCGCGTCATGCGCTCCGCGGCATTTTCGCATCCGCGCCCGAACAGCAGCATGTCGCCGTGCTGCCCTTTTCCGGCGTGGAGAGCACTCCGGATCAGGCAGCTCTTGCCGCCGGACTCATG
KOK=        74
KK=  246092  LL=  247141  Z=    4.97  JJ=  245942  DL=  1050
A===      111      112      113      114      121      123      124      131      132      133      134      141      143      144      211      213      214      223      224      231      233      234      243      244      313      314      323      333      334      343      413      433
B===      222      122      422      322      212      412      312      242      142      442      342      232      432      332      221      421      321      411      311      241      441      341      431      331      424      324      414      444      344      434      423      443
RRR=    7.046    2.405   -0.712   -0.723    1.651   18.916   20.067    0.035   -2.280    0.532   -0.281    0.933    6.791   -0.397    0.002   -0.033    0.043    3.081    1.062    0.345   -0.003   13.769    1.341   -0.531    1.575   59.535    8.668   -0.642    3.536   11.933    0.222   16.919
X1==    5.786    2.380   -0.848   -0.366    1.633    4.874    2.781   -0.316   -1.697   -1.126   -0.529    0.260    1.478    0.639    0.141    0.095   -0.031    1.848    1.093    0.692    0.261    4.388    1.010   -0.202    4.854   10.005    4.092   -1.320    1.064    2.675   -1.532    5.092
X2==    1.218    1.011    0.840    1.976    1.011    3.881    7.215   -0.110    1.343   -0.472    0.532    3.591    4.596   -0.621    0.011   -0.348   -1.411    1.668    0.972    0.498   -0.010    3.138    1.327    2.624    0.325    5.951    2.118    0.486    3.323    4.460   -0.145    3.323
CD1=       11        5        2        2        4       11        6        3        0        3        3        3        7        4        2        3        2        5        3        4        5       11        5        2       17       24       13        5        9       13        1       19
CD2=        2        2        2        4        2        6       12        1        3        1        3        6        9        2        1        1        0        4        4        2        2        8        5        9        2       11        5        3        9       11        2        9
CAAGCCCACTCGCTCTTTGAATCGTTGCGCAAAGGCCGAGCGCGACATGCCCGCCTGCTCCGCCAGTTCCTGCACGGTCCAGCGCTGTGCCGGAGCACGATGCATCGCCGCAATCGCGGCTCGCACCTGCCGGTCAGCCAGTGCAAACAGCCAGCCCACGGCACCGCTGGCAGAGTTTGCCACGTGGAGCTGTAACACCTCCACCAGCATCATCTGCGCTAGATACTCGCCCATCAGCACGCTTCCCGGCCGTGGCTCGCGCACCACCTTCATCATCCGCTCCACATACCACTGCAAAACGGCGCGGTCCTCCGGATTGCGAATATGAATCACGGGCGGCAGCACTTCAGACAAGATGCTGGCGTGTTCGCCGCCAAAGCTGAAAATCGCGCTCAGCCCCAGGCAGCCGCCTCCACCCTGCCATGTCAGAATGCGCCCGTTCAGCGGTTCTTTGATCACCGACATGATCTCCATCGAGGGCAGATCGAGATCGCTGGCCAGCCGGTAGCCGCCCTCATGCGTCAGCACGACAAAATCACCAGCCTCCAGGCGCAGCGTCACATCCTCGGCATCCAGCCGAAGCCAGCAGCAGCCCGATATCACAGCAAAGCACTTGAAGCCCGCGCTCGGCTCAAACCCAAAGCACCATTCGCCGCCCGCATCGATCCCGCCCGTCATATAGCCACGCGGCTTCAGCAGCGACAAAACATCCGACAGGGGATCAGCCCAATTTCTGGATGATCTCGATATGAATGCGGACTCCATCGCATAGATTCTATGTCCTACCGGACGTACAGTCTGACACAGGAGAGTTAAAAATGAGAGTCTTCGTTACAGGCGCCACAGGATTCATCGGCTTCGCCATCGTCAAAGAGCTCATCGCGGCCGGCCATCAGGTTGTTGGCCTCGCGCGCTCTGAGGCCTCAGGGCAAAAGCTCCTAGCTGCAGGAGCGCAGGTACAAATCGGCGATGTCGAAAATCTGGAGTCTTTGCGCCATGCCGCATCCCGCGCCGAGGGCGTCATCCACACCGCCTTCTATCACAAGATCT
KOK=        75
KK=  250472  LL=  251641  Z=    5.56  JJ=  250442  DL=  1170
A===      111      112      113      114      121      123      124      131      132      133      134      141      143      144      211      213      214      223      224      231      233      234      243      244      313      314      323      333      334      343      413      433
B===      222      122      422      322      212      412      312      242      142      442      342      232      432      332      221      421      321      411      311      241      441      341      431      331      424      324      414      444      344      434      423      443
RRR=   37.790   10.473   -1.470    2.135   -0.233   -0.835   28.757    0.546    2.642   -1.297    0.102    0.159    1.250   -0.406    1.257    0.272    1.106    1.270    1.714   -0.052    0.235    0.206   -0.281    4.964    0.532   21.569   41.574    0.081   -0.757   36.601    2.216   22.756
X1==    4.596    1.434    2.389    0.920   -0.297    1.923    6.827   -0.887    1.322    1.411   -0.894   -0.586    2.772   -1.083   -1.162    0.721   -0.771    2.024    0.306    0.120    0.067   -0.198   -0.198    6.439    1.411    4.343    8.452   -0.714   -0.267    6.321    0.677    5.955
X2==    8.222    7.305   -0.615    2.320    0.783   -0.434    4.212   -0.615    1.998   -0.919   -0.114   -0.271    0.451    0.375   -1.081    0.377   -1.435    0.627    5.609   -0.434    3.507   -1.039    1.420    0.771    0.377    4.966    4.919   -0.113    2.837    5.790    3.273    3.821
CD1=        6        3        6        3        1        6       12        1        5        8        2        1        9        1        0        4        1        7        3        3        6        4        4       15        8       12       26        8        7       25        5       24
CD2=       11        9        1        6        2        1        8        1        4        1        3        2        4        5        0        2        0        2        9        1        7        1        5        5        3       12        9        3       10       16        9       12
TCTCCCCTCGCGCCACATCGGCCCTTCGGTGAAGACGTATCCCCCATGCACCACCTCGGGCTTCGCGCCCGGCGCAATCAACTGGTCGAGCGCCGGCGAAAACCGCAGCACTCGCATGCTGGACTTCACCGCCGCGCCCGGCACCGGGGCCTGCGCGCGGGAGTTCGTTGGATACAAAAACAAAAGCAGTGCGGAAGCAGCAGCGACTCGGGCAAGTGGATGCATGGAACTCCTTGGACTTGAAAACGGATGCTCAGAAACCGGTGCAGTCAGTCGCTCGAACGGGAGCAATCTCAGGCCAGCCGCACCCGGATTCGCAGCGCGCAGCCATCATATGTCGCGGCGTGCAACTATCGCAATCCATGGCTCGCAATCGGGCGTCGCCATCGCGCCCGCCATCTCTGGCCTCCTTCAAAATTTCCTTCCGCGTGCCAGAGCTGTCCGCCGCCAAGTAAGATGGCTGCGCTGGCAAAACACGCCTAGCCGACTCCATTCCTCAGCAGGGAGAACAACTCACGCATGCGGCGCGCCTGGCTGCTCCCGGTCTTTTTCATCACTTACGCACTGGCCTACGTCGATCGCGCCAACTACGGCTTTGGAGCAGCGGCCGGCATGGCCCGCACGCTGCACCTCACTGAGGGCCGCTCCGCGCTTCTGGCCGCGCTCTTCTTTCTCGGCTACTTCGCCTTTCAAATTCCCGGCATGCTGCTCGCCCGCAAATGGAGCGCCACCCGCCTCATCTTCCTCGCTCTCATTCTCTGGGGAACCCTCGCCGCGCTCACCGGCGTCATTCATAGTTTTGCCTGGCTGGCCGTGGACCGCCTGCTGCTTGGCGTAGCCGAGAGCATCATTTTTCCGGCCATGCTTCTCTTGCTCACGCACTGGTTTGTGCGTGCCGAGCGCTCGCGCGCCAACACCTTTCTCATTCTTGGCAATCCTGTCACCGTGCTCTGGATGTCCGCGCTCACCGGCTTCCTCATCGAGTCCGTCGGATGGCAGCATATGTTTGTCATTGAGGGGTTGCCCGCCATTCTGTGGGCATTTCTCTGGATCGCTGTCATGCGCGACCATCCCACACAGGCCCGCTGGATGCAACCGGCGCAAGCGCAGCAACTCGAGCAGCAGATTCGCGCGCAGCAAGCCTTGCCCTCCGCGGACGGCAGTCCCACC
KOK=        76
KK=  272492  LL=  273091  Z=    4.56  JJ=  271922  DL=   600
A===      111      112      113      114      121      123      124      131      132      133      134      141      143      144      211      213      214      223      224      231      233      234      243      244      313      314      323      333      334      343      413      433
B===      222      122      422      322      212      412      312      242      142      442      342      232      432      332      221      421      321      411      311      241      441      341      431      331      424      324      414      444      344      434      423      443
RRR=   25.141    1.209   -0.156   -0.927   -0.577    4.204    6.449   -0.193   -0.798    0.353    1.928    0.752    3.325   -0.262    0.184    4.204    0.386    6.613    4.177    1.440    0.783    0.053    0.163    1.846   -0.648   23.943    4.295    1.186    0.101   11.537    1.928   10.495
X1==    6.478    1.584    0.465   -1.298   -0.221    1.520    4.585   -0.373    0.633    0.416    1.763    1.053    1.763    0.748   -1.123    1.520   -1.224    2.682    1.482   -1.142    0.584    0.388    1.204    0.956   -0.408    5.618    3.202   -1.253    0.173    2.448    1.763    3.965
X2==    3.881    0.763   -0.336    0.714    2.618    2.766    1.407    0.517   -1.261    0.848    1.094    0.714    1.886   -0.350   -0.164    2.766   -0.316    2.466    2.818   -1.261    1.341    0.136    0.136    1.930    1.589    4.262    1.341   -0.946    0.582    4.712    1.094    2.647
CD1=        9        3        2        0        1        3        7        1        2        2        4        3        4        3        0        3        0        4        3        0        2        2        3        3        1        9        5        0        2        5        4        7
CD2=        5        2        1        2        4        5        3        2        0        3        3        2        4        1        1        5        1        5        5        0        4        2        2        4        4        7        4        1        3        9        3        6
GACGAAACTGATCTGGGAGCCTTGTTTCCAGAAGCTCCGGGCAAAGTCATGCGAAAACAGCAAAGCGTAATAACGATGACCCTCCGCCAGAGAGGCCACTGCCTGCTCAAAGCCAGGCCACGGCAGATGGATTTTGCCGCGGTACCACCTGCGAAATTCAAATCCGTTCTTACGTGCGTGCAGAATCAGGAGCGCAATGACTTCTGTTCGGGTCATGTAGCCTTCCAGGGCGCGGAGCGCGGATGGTCTCTGAGAGAACGAAGCAACAAAGCGAGGACAGCGGCAGGGGGAGAAGAAGCTATCCGGTCGCTAAATTGGAAACAGGGCATCGTAGATAAATTGGGTAGATTCATCTACTACTGGCAAACTATGTCTGTGCAACGTAGGAAATTGCTCTATAGCCTGGGACTGATGCTTGTCGCCGTCTACGCGGGTCAGATGCGCGCGGAGACGATTCATACCGCTGCGCTCAACCGTTCCCCGCAAGTGTTAGCTGGCTTTCAATGTTTTTATAGCATGGATTATGACTGCGCACGTGTAATTTTTCAGCGCGTGCGGGCCGAGCATCCAGGCGATGCGCTGGCCACGGACTATCTGCTC
KOK=        77
KK=  280502  LL=  281611  Z=    6.48  JJ=  280442  DL=  1110
A===      111      112      113      114      121      123      124      131      132      133      134      141      143      144      211      213      214      223      224      231      233      234      243      244      313      314      323      333      334      343      413      433
B===      222      122      422      322      212      412      312      242      142      442      342      232      432      332      221      421      321      411      311      241      441      341      431      331      424      324      414      444      344      434      423      443
RRR=   17.417   10.898    0.376    1.491   -0.291   -2.034    3.065   -0.869   -0.152   -0.148    0.296    1.252    3.989   -1.283    0.571   -0.325    0.060   15.180    0.623   13.647    0.220   -1.590   18.085    9.765   -0.886   44.717   10.611    0.589    8.821   11.466    0.102   13.011
X1==    2.373    4.119    1.603    1.328   -0.270   -1.367    2.707    0.861   -0.627   -0.373    1.789    2.719    1.202   -1.301   -1.148    0.853   -0.070    3.799    1.309    2.333   -0.379   -0.566    4.121    3.643    1.504    8.248    2.742   -0.879    1.900    5.373    0.615    4.381
X2==    7.338    2.646    0.235    1.123    1.074    1.488    1.132   -1.008    0.242    0.398    0.165    0.460    3.319    0.986   -0.497   -0.380   -0.859    3.996    0.476    5.848   -0.581    2.808    4.389    2.680   -0.589    5.421    3.869   -0.670    4.642    2.134    0.165    2.970
CD1=        4        6        4        4        1        0        6        3        1        2        6        6        5        1        0        3        2        7        4        5        2        2       10       10        5       17        7        2        8       15        4       13
CD2=       11        5        3        4        3        5        4        1        3        5        4        3       10        5        1        2        1        9        3       12        3        9       12        8        3       14       12        5       17       11        4       13
CTCGACCTCGATGCCGGTCTGTTTCTGAAACTGTTCGAGAAGCGGCGGCAGCACCGGTTCCAGGTCCGCAGCCGCGGCCAGGCGCAGCGTGCGCGGCGGTTGCGCTTGCGCCAGGCCCTGCAGCGAGAGCAGGGTTGCGCAAAAAAGAATGCTCAGCAGAACGCGACGCCATTTCTCAGACACGCAGCACCATGACCTCAGTGGATTTGATGAGCGCGGCAACGGTTTCTCCCACCTTGAGCTGCATTTCGCGCGCGGCATCGGCAGTGATGATGGAGTTGATGATCTGGCCGCCGATGGAGAGCTTGACCTGCGCGAGCAGGCCATCGATTTTGAGTTCGACAATGCGGCCCACGAGCTGATTGCGTCCGCTCAGGGTGCGCATCATCTCGCGCTTTGGGGTTTCGGGGCGCTTGGCCTTGTGCAGCAGAGAGTCGAGCTCCGATTCTGGAATGCGGTAGTGGCCACCGGGCGTTTTCACGGCTTTGATCTTGCCCCGGTAGATCCACTGCTTCATCGTGGGATAGGAGATTCCCAAACGCAGGGCGGCTTCGCGTGGTGAGAGAACGGCGGCCATAGCTATACGAATTTATACGCTATTCCTTCGATGTTTAGAGCGGTTTTGCCTTGGGGAATAAAAGCGTACAGATGTTAGCCTGAAGATTCAACCCATACAACCGAATGGATGAGATGACCCGAGAGCTTACAACAGAAGCCGAATGGATGCGTGCAGCCCACCAACTGCGTTGCACAGGATGCGGGCAGGTAACGCCGCCGGAAGAGATTGCGGGCGACTTTCGTTGCGCTGCCTGCGGAGAGCTGTTCGCCGTGGAGTATCCGGGCTGGGCTGGAGCAGCGCCGCCGAATCCCGGCGCACTGCGCTGGCTGTGGAAGGAACGGCGCAGCTCACTCGCCGCCGCCGACCAGAGCGGCGTCTGGCGCTTTCGCGAGCTGCTGCCGATTGTTCAGGAGCACGAGATTGTCACGCTGCGCGAGGGCAATACGCCTCTCTACCATCTGACGCAGAATGCCGAACGGCTTGCGCTGCCGGAACTCTATGCCAAGCATCAGGGCATGAATCCAACCGCGTCGTTCAAAGACACGGGCATG
KOK=        78
KK=  282242  LL=  283321  Z=    5.41  JJ=  282122  DL=  1080
A===      111      112      113      114      121      123      124      131      132      133      134      141      143      144      211      213      214      223      224      231      233      234      243      244      313      314      323      333      334      343      413      433
B===      222      122      422      322      212      412      312      242      142      442      342      232      432      332      221      421      321      411      311      241      441      341      431      331      424      324      414      444      344      434      423      443
RRR=   -0.285    2.691    0.185   14.142   -0.116    4.681    3.098    1.039    1.134   -0.461   -1.794   -1.203   -0.181   -0.698   -0.210   -0.323    1.631   13.645    1.688    1.173    0.056    5.487   42.803   16.059    1.031    8.032    0.384    0.724    2.389   41.318   -0.418    3.549
X1==    0.310    1.249   -0.254    7.293   -0.751    5.598    2.393    1.515    1.357    0.390    2.245    2.610   -0.051   -0.495    0.249    0.508   -1.350    2.827    2.899    0.508   -1.005    2.554    8.611    7.142    0.390    1.097    0.865   -1.185    0.525    7.302    0.523    2.219
X2==   -0.920    2.155   -0.726    1.939    0.155    0.836    1.295    0.686    0.836   -1.184   -0.799   -0.461    3.533    1.410   -0.845   -0.636   -1.208    4.826    0.582    2.309   -0.055    2.148    4.971    2.249    2.645    7.324    0.443   -0.611    4.551    5.658   -0.799    1.599
CD1=        1        2        1       11        0        8        5        3        3        3        7        5        3        3        1        2        0        5        6        2        1        8       19       19        3        5        4        2        7       23        4       11
CD2=        0        3        1        4        1        3        3        3        3        2        2        1       10        5        0        1        0        8        2        5        4        7       12        6       10       17        5        8       20       23        2       12
TCGGAAGCCGAAATTGCTCTGGCCAAGGCGCGGCTGGGCGCGGAAGGCATCGGCTGCGAGCCGGCTTCCGCGGTGACGCTGGCGGGCCTTGAAAAGATGCTCATCGCGGGCAAGGTGCAGCGGGGCGAACGCGTCGTGCTGCTGCTGACCGGGCACACGCTCAAGGATGCCGATTACACGATTGCTTATCATCGCGGCGAACTGCTGCGCGCTGACGAAGTAGCCGGGCCAGAGCAGGCTGCGCTGGCGCAGGCCATTCGAGACTCGCGCCGGGATGCTGTGGCCTGCGAGGCCAATGTGGACGCGGTGCTGCGGCTGCTGCATGCGCGCGACGGAGGGACGGCATGAGTGCGACCGCAAGCGCAGGCCCGCTGCGGCTACGCGTTCCTGCGACATCGGCCAATCTTGGGCCGGGTTTTGACACGCTGGCGCTGGCGCTGGCGATGTATCTGGAGATCGAAGCGGAAACTGCGGAGCGGGATGGCATTGAAGCCACCGGCCGCAATGCGGACTTGTGCGGCGAGGTCGATGGCAACCTGATTCTGGCCACTTATCGCACGCTCATGGAGCGGGAAGGCCGCACACCGTTGCCGTTGCAGATGCGGATGAAGAACGGCATTCCGCTGGGCATGGGCTGCGGCTCTTCGGCTGCGGCGCGCGTGGCCGGCGTGGCGCTGGCGGCTCACTTTGGAACGATGGGCTGGAGCCGGACGCGCATCTTCGAAGAGGCCGCAAGGCTCGAAGGGCATCCCGACAACGCAGCCTCCTGCGTGCTGGGCGGCTTCACGGTAAGTGGCGAGACTGCGGAGAAGTTTGTGGCCTCGCGCATCGCACCCTCTGAAGAATGGTGCGCGGTGATGGCCATTCCGCCGGAACCGCTGGCGACGAGCGCCTCCCGTGGAGTGCTTCCGCTCGAGTACACGCGGGCCGACGCGGTGCGCAATCTGCAGTGTGTGGCGCTGCTGACGGCGGGGTTTGCTCAAGGGGATGAGGCGCTGGTGCGCGCGGGCATGCGCGACTGGCTGCATCAGCCTTACCGGGCCAGAGTGTGTCCGCTGCTGCCCCTGCTGCTGCCGCTGG
KOK=        79
KK=  283802  LL=  284611  Z=    7.47  JJ=  283742  DL=   810
A===      111      112      113      114      121      123      124      131      132      133      134      141      143      144      211      213      214      223      224      231      233      234      243      244      313      314      323      333      334      343      413      433
B===      222      122      422      322      212      412      312      242      142      442      342      232      432      332      221      421      321      411      311      241      441      341      431      331      424      324      414      444      344      434      423      443
RRR=    2.351   -1.640   -0.304    2.626    0.000    2.652    4.856   -0.301   -2.014   -0.006    0.464    7.798    2.573   10.435    0.000    0.625    0.406    7.223   -0.530   13.314    1.277   20.552   73.072   33.806    0.851    1.573    0.422    1.129   10.574   10.547    0.865   -0.569
X1==    1.159   -0.819    0.585    1.354    0.181    1.507    1.402   -1.159   -1.144   -0.070    2.560    2.202    3.237    3.725    0.181   -1.144   -0.317    4.242   -0.290    3.274   -0.738    3.318    7.435    6.484   -0.766   -1.504    0.672   -1.291    5.141    3.515   -0.827   -0.276
X2==    2.028    2.002   -0.519    1.940    0.002    1.760    3.463    0.260    1.760    0.084    0.181    3.541    0.795    2.801    0.002   -0.547   -1.279    1.703    1.825    4.067   -1.730    6.194    9.829    5.213   -1.110   -1.046    0.628   -0.874    2.057    3.000   -1.046    2.057
CD1=        2        0        2        3        1        3        3        0        0        2        6        4        7        8        1        0        1        6        1        5        1        7       13       12        1        0        3        1       13       10        1        3
CD2=        3        3        1        4        1        4        6        2        4        3        3        6        4        7        1        1        0        4        4        7        0       13       19       11        1        1        4        3        9       11        1        9
TCAACGACGCAACCTTCGAGCAGGAGGTGCTGCAGTCCGAACAGCCCGTTCTGGTAGATTTCTGGGCCGGATGGTGCGGTCCCTGCAAGGCACTGGCGCCGACCGTCGATGAAGTGGCCGCGCAGTACGCGGGCAAGCTGAAGGTCGCGAAGATGGATGTGGACCGCAACGCGTCCACCCCGATGCGCTATGGCATTCGCGGCATTCCCGCGCTGCTGATCTTCAAGGGCGGCAAGGTCGCCGATCAGATTGTGGGTTACGTGCCCAAGGACGTGATCGATCGCAGCCTCACCAAAGTGCTGGCATAAGCCGGAACAAGTGAACGAGTTCAAATAAGGCCCGGAGAGCATATGCTTCCGGGCCTTACTTGCGTCTGAAATCGAGCTTAGTATTTGCGCAGCATGCCGAGAACGCGGCCCTGAATGGCGACCTGCGCCGCCGGCACAATGATGGGGTTCATCTCGGCGTTGGAGGGCTGCAGGCGCACCATCGAGCCTTCGAGATAAAACCGCTTCAGCGTCGTTTCCGCGCCTCGCACCAGCGCGACGATGATCTCTCCCTGCCGGGCGGTATTGGTTCTTTCCACCAGCACATAGTCGCCATCCACGATGTGCTCATCGCGCATGGATTCGCCGTGTACCTGCAGAGCGAAGACCTCGCGATTCCCGATGATGTCTCCGAGCGAGATGCTTTCTGCATTCTCGGCGGCTTCCACCGGACGGCCGGCGGCAATGCGGCCCATGAGCGGCAGGCGGTCCACGGAGCGGCCGCGGCTGCGGGGCGGCAGCACATCGAGCGAGCGGCTGCGAT
KOK=        80
KK=  295472  LL=  296371  Z=    6.07  JJ=  295442  DL=   900
A===      111      112      113      114      121      123      124      131      132      133      134      141      143      144      211      213      214      223      224      231      233      234      243      244      313      314      323      333      334      343      413      433
B===      222      122      422      322      212      412      312      242      142      442      342      232      432      332      221      421      321      411      311      241      441      341      431      331      424      324      414      444      344      434      423      443
RRR=   -1.680    2.961   -0.481   14.442    0.669    2.226   -1.475    0.466   -0.532    2.823    1.009   11.961    4.289    5.060    0.502   -0.532   -0.737   -0.184    8.393    7.785   -0.004    3.410   28.175   10.286   -0.519   -0.801    0.160    1.442   40.663   50.766    0.556    1.160
X1==    2.310    1.292   -1.152    2.956    2.292    4.885    5.353   -1.152   -1.167   -1.596    1.352    3.789    3.171    2.272   -0.708   -1.167   -1.228    0.524    2.003    1.427   -0.360    1.290    7.275    4.475   -0.959   -1.074    0.268   -0.826    5.191    8.291    0.746   -1.010
X2==   -0.727    2.292    0.418    4.886    0.292    0.456   -0.275   -0.405    0.456   -1.768    0.746    3.156    1.353    2.227   -0.708    0.456    0.601   -0.351    4.190    5.458    0.010    2.644    3.873    2.298    0.541    0.746    0.595   -1.747    7.834    6.123    0.746   -1.148
CD1=        3        2        0        5        3        7        8        0        0        0        5        6        8        7        0        0        0        2        4        3        2        5       15       11        1        1        3        3       17       24        4        3
CD2=        0        3        2        7        1        2        1        1        2        0        4        5        5        6        0        2        2        1        6        8        3        7        9        6        4        4        4        2       24       20        4        3
GTAGCGGGGGATTATCCGGTGCGGCGGCGCATGGCGGTAAGCCCGCCGATAAAGTTGTGGCAACGGGCGGACTCGTCTCTTCGCTCGCTGTCTCCGGCGCGCCGATGACGGCGCTGCATCCCGGCGCGGTGGCGACGCCAACCTCGCCGCAAGGCTCCGGCGGGGGCGGCAATCCGGCTCCGGTGGCGGTGAGCAATCCTTATGCGCGGCTCGATGAAGCGAGCGCCCCGGCGGTGCTGCATGCGAGTCCGCAGCAGATGACGGTTGCCGTGCACGATGCTTCGCTCGGCAGTCTGCAGGTGCAGGTGCAATCCGTCAATGGACAGCTTGCCGCCAGCCTGGCGACGGCGACTACGGCCGCGCATACGCAGTTGAGCGGACATCTGGCTTCGCTGTCCGGTTATTTGCATGATCAGCGCGTGGACGTGGCGCGCGTGACGGTGGCCCCGCAGAGTTTCTCCGGCCAGCCGGGCAACGGCCAGGGCGGCGGTCCGCAGAGCGGAGGCAGTGGCGGTCAGCCGCAGCAGCAAAGCTATGCGCCTCCTGCGTCTATGCCTCTCCGCGGGCCGCAGTCGCGAGTCTCTGCCGGGAGTGCACCGGCCTCGGCGGCATCCCCGCGCGCAGCAATCAGCAGCGCTTCTTCGATCGATCTTCACGCCTGAGGGCAGAAAGGAATGATTCATATGCAATTGCCAATGCTGGGAGGATTGCTCTCCAAAAAGGAAGCGCCGGGACAGGCGTCCGCAACGTTGCCGCCCTCTGTGGGCAAAACGTCGGCCGAGGCCACCTCGGGCAGCGGCGGCTCCAGTGGCTCGGGGAGCTCCGGCAATTCCACCGCAACTTCGGGGATCACCTCCAACGATTTCCTGACGCTGCTGGTTGCGGAGATGAAGAATCAGG
KOK=        81
KK=  313262  LL=  314161  Z=    5.69  JJ=  313022  DL=   900
A===      111      112      113      114      121      123      124      131      132      133      134      141      143      144      211      213      214      223      224      231      233      234      243      244      313      314      323      333      334      343      413      433
B===      222      122      422      322      212      412      312      242      142      442      342      232      432      332      221      421      321      411      311      241      441      341      431      331      424      324      414      444      344      434      423      443
RRR=    0.000    6.030    1.135    0.406    0.344    6.537    3.650   -1.254   -0.752   -0.724   -0.132   15.505    2.820    1.395    0.252    1.059   -0.098    0.456   15.241   51.980   -0.265    7.554    4.108   15.685   -1.954    5.807    0.138    0.970   26.281   26.218   -1.660    0.107
X1==   -0.049    1.741    0.873    0.336    0.210    2.618    4.161    3.372    0.568    0.965    1.081    5.460    1.081    2.958   -1.321   -0.799   -0.745   -0.604    3.283    6.036    0.167    2.759    2.759    3.552   -0.711    2.226   -0.444   -0.556    4.652    5.163   -0.636   -1.490
X2==   -0.007    3.464    1.301    1.208    1.637    2.497    0.877   -0.372   -1.325   -0.750   -0.122    2.839    2.609    0.472   -0.191   -1.325    0.132   -0.755    4.643    8.612   -1.591    2.738    1.489    4.416    2.750    2.609   -0.311   -1.743    5.650    5.078    2.609   -0.072
CD1=        2        4        4        3        2        6        8        8        3        5        5       11        5        8        0        1        1        1        6       11        3        7        7        8        2        7        2        3       13       14        2        1
CD2=        1        5        3        3        3        5        3        1        0        1        2        5        6        3        1        0        2        1        9       13        0        7        5       10        6        6        2        0       13       12        6        3
GCAATTCGCTCACGCTGACGACTACCTCTGGCGCTGTGCTGGTGTCCGGCAGTCAGAGCTTTGCGCTCAGCTCGGGACTGGTCAACGGCGTGACACATTTCTTCGACTCCAACAACAATGACATCACAGCCGGGCTGACCGGCGCAGGTGGGTCGCTGGGCGGATTGCTGACCGTGCGCGATCAGGATATTCCGCAGATGCAGAGCGCGCTCGACACCCTGGCCTATAGTCTCGGATCGGCGGTGAACACCCAGAATGAAGCGGGTTCCGATGCCAGCGGCAATCCCGGCACCGCAATTTTCTCGCTGCCCACCAGCGCCACCGGTGCGGCCACGCAGATCTCGGTGATCATGACGGACCCCAACAAGGTGGCAGCGGCTGCTTCTGGTGACGGTTCGCAGAATGGATCGAATGCAACGGCGGTAGCGAATCTGGCAACCCAGCAGATTGTCAGTGGCGACACGCCAACCAATTACTACTCTGCATTTATGACGAGTCTCGGCTCTCTGGTCTCCGATGTGCAATCGCAGAATTCGTTCCAGCAGGCCTCGGTGACGCAATTGCAAAATCAGATTGGATCACTATCCGGCGTGAGTCTGAATGAAGAGGCGGCTTCGCTCGAAACTCTGGAGCAGGCTTACCAGGCAGCATCGAAGACGTTCACCGTACTCTCGAACGTCATGACCGCGGCGCTCAATCTTGGCGTGAGCACCAGCTACGCATAAGTCCTATCAATCAAGGAGGAGAACGATGCGAGTCAATCCGCAATATCTAAACAACGTCGCGGCTGCCATCGATCAGACCACATCGGTGCAGCAACAACTGACCGAAGAGTTGTCAAACGGCACCAGCATTCAACAGTTGAGCGACAACCCATCGGCTGTGGGCGAGAATGTTTCC
KOK=        82
KK=  314522  LL=  315031  Z=    5.96  JJ=  314462  DL=   510
A===      111      112      113      114      121      123      124      131      132      133      134      141      143      144      211      213      214      223      224      231      233      234      243      244      313      314      323      333      334      343      413      433
B===      222      122      422      322      212      412      312      242      142      442      342      232      432      332      221      421      321      411      311      241      441      341      431      331      424      324      414      444      344      434      423      443
RRR=    0.067   21.846    3.143    0.057   -2.182    1.888    0.022    0.004   -0.051    0.426   -1.013   -0.031    1.606    0.514    0.868    0.018    0.124   -0.233   12.641    2.914    2.432   -1.302    0.620   -0.181   -1.981   70.534    1.540   -0.220   -0.017   -2.869   -0.690    4.984
X1==   -0.084    6.944    3.191   -1.144   -1.017    0.667   -0.195   -0.294    0.667    0.278    3.531    0.629    2.730   -0.435   -1.017   -0.231   -1.109    1.683    1.751    1.565    4.421    3.718    1.243    0.468   -1.295    8.333    2.799   -0.729    0.032   -0.691   -0.471    1.478
X2==   -0.803    3.146    0.985   -0.050    2.146    2.831   -0.112   -0.014   -0.076    1.530   -0.287   -0.050    0.588   -1.183   -0.854   -0.076   -0.112   -0.139    7.218    1.862    0.550   -0.350    0.499   -0.386    1.530    8.464    0.550    0.302   -0.529    4.152    1.463    3.372
CD1=        1        8        5        0        0        2        1        1        2        2        6        2        5        1        0        1        0        3        3        3        7        6        3        2        0       12        5        1        2        1        1        4
CD2=        0        4        2        1        3        4        1        1        1        3        1        1        2        0        0        1        1        1        9        3        2        1        2        1        3       11        2        2        1        7        3        6
CAGTCGATTTCACTCAATCTGCCGGGGAATCAGGTCTTCACGGCTTCGGGTGGCAACGTTCTGGGGTCGCTGAATCAGCTGATTTCCGATTACAGCAGCAACAATATTACAGCCGCGCAAAATGATATCGGACAGTTGAGCCAGGCGCTCAATTATGTGAGCGAGCAGCGAGTAGCGATTGACAACTCACTATCGCGCATCACGGCGACTTCCACCTATGCGCAAACGCAGTCCACGCAGTTGCAGTCTACGCAGACCAATCTGATGCAGGCCGATGTCGCCGGCCTTTCGGTGCAACTCAAAAATGCCGAAACGCAACAAGCGGCTCTGTCCCAGGTCTTCTCCTCGCTCGGAAGCAACTCCTTGTTCAACGATCTGACTCATTGATGCTGAGTTGTGCCGGCGCTGCTGCCACAAAGATGCGCAGGTCCCGCAGGTTATTCCCTGTGGGGCCTGTCACAATGCTGTCTCCAATGGCGGTGAAGAGAGGGCAGGCGTCAAAGTGGCGGC
KOK=        83
KK=  317312  LL=  318331  Z=    5.11  JJ=  317282  DL=  1020
A===      111      112      113      114      121      123      124      131      132      133      134      141      143      144      211      213      214      223      224      231      233      234      243      244      313      314      323      333      334      343      413      433
B===      222      122      422      322      212      412      312      242      142      442      342      232      432      332      221      421      321      411      311      241      441      341      431      331      424      324      414      444      344      434      423      443
RRR=   -0.781    0.803    0.917    9.357   -0.007    2.301    4.853    3.950    0.211   -0.205    0.615   17.000    7.942    7.660   -0.048    0.690   -0.351    3.120   13.185    3.950   -0.058   25.730   37.965   25.319   -0.204   -1.977   -0.552    0.735   -4.971   36.101    0.642   -0.000
X1==    0.800    0.769   -0.712    3.610   -0.158    2.077    1.413    2.130    0.671   -0.269    0.853    5.044    4.120    3.094   -1.085   -1.438    0.704    2.720    4.879    2.077   -0.307    5.115    6.732    4.110   -1.348   -0.781    1.295   -2.514    6.222    5.393   -1.326   -0.000
X2==   -0.976    1.045   -1.287    2.592    0.045    1.108    3.434    1.855    0.314    0.760    0.722    3.370    1.928    2.476    0.045   -0.480   -0.499    1.147    2.702    1.902    0.189    5.030    5.639    6.161    0.151    2.531   -0.426   -0.293   -0.799    6.694   -0.484    1.074
CD1=        2        2        1        7        1        5        4        5        3        3        5        9       11        9        0        0        3        6        9        5        3       13       16       11        1        2        6        0       21       19        1        6
CD2=        0        2        0        5        1        3        6        4        2        4        4        6        6        7        1        1        1        3        5        4        3       11       12       13        3        7        2        4        3       19        2        7
TGGCCGCGCAGATTGTGGCAGCCGAGCGGCTGCGCGCTCTGGGCGTGCCTGTGGCGCTGCTGTTCGTCGTCGGCGAGGAGCGCGACTCTGCCGGCGCAAAGGCCGCCAACCAGAATCCGCGCGGCAGCAAATTCCTCATCAATGGCGAGCCCACCGACAATCGCGTCGCCATTGCCTCCAAGGGAACGCTGCGGGCCGCCGTGCGCGCGAAGGGCAAGATGGCGCACTCTGCTTATCCTGAGCTGGGCGACAGCGCCATTCACAAGCTCGTTCCCGTGCTCGATCGCATGTTAGAGATCGATTTGCCCGTGAACCCGGAGATAGGCCCGAGCACGCTCAACATTGGATTGCTCGAAGGCGGCCGCGCGCCCAACGTGATTGCCGACCACGCCGAAGCGCAGGTCATGGTGCGTCTCGTGGGCGACTCGCAAAGCACCAAGGCCGCGTTGGAGCAGGCCGCCGAAGGCCGCGCCGAAGTCGTCTATACGCTCGAAATTCCTTTCCAGAAATTGCGCACTCTTGAAGGCCTGCCGACGATGATCGCCGCCTTCACCACCGATGTTCCGTGGCTCTCCGCCTGGGGAGAACCCGTGCTTCTTGGGCCGGGCTCCATTCACGTGGCGCACACCTACGATGAGAAGCTCTCGAAGCGCGAGTTGCACGAGGCGATTGATCTCTATGTGGAAGTTGCGCAGCGGCTTGCCTCCGAAGTGTGAGGCTTCTGCTGTAAGCGGCGCGAGTGCGGCAGGGCAGCTTCGTTATCCTGAAAGGGATGACTGACACGCTCAACGCTCTCGCCCACTCCTCCTCTGCTTACCTGCGCTCTGCCATGCACCAGCCGGTTCGGTGGCATAGCTGGGGCGACGACGCCTTTGCGCTGGCGGCGCAAGAGGACAAGCCCGTATTGCTGGACATCGGCGCGGTCTGGTGCCACTGGTGCCATGTCATGGACCGCGAGTCCTACGAGAATCCAGCCATCGCCGCGGTGATCAACGAGCACTTCATCGCCATCAAGGTAGA
KOK=        84
KK=  320372  LL=  321031  Z=    5.81  JJ=  319922  DL=   660
A===      111      112      113      114      121      123      124      131      132      133      134      141      143      144      211      213      214      223      224      231      233      234      243      244      313      314      323      333      334      343      413      433
B===      222      122      422      322      212      412      312      242      142      442      342      232      432      332      221      421      321      411      311      241      441      341      431      331      424      324      414      444      344      434      423      443
RRR=    0.846    0.369    2.624   18.686    0.277   27.791    1.740    0.125    1.229    0.275    0.117    1.224    0.305   -0.245    0.065   -2.535    0.253   10.100    0.480    0.033   -1.720   -1.658    3.122    1.025   -1.719   61.682    0.145    0.216    0.505   11.744    2.791   27.218
X1==    0.408    0.304    1.798    3.000    1.304    5.011    2.623   -0.108   -1.150    4.126    0.090   -1.000    0.090    1.020    0.304    2.371   -1.089    2.005    0.534   -0.270   -1.584    1.222    1.902   -1.419   -0.761    8.187   -0.293   -0.476   -0.826    5.127    0.826    6.750
X2==    2.076    1.213    1.460    6.228    0.213    5.546    0.663   -1.160   -1.069    0.067    1.299   -1.224    3.377   -0.241    0.213   -1.069   -0.233    5.036    0.899   -0.124    1.086   -1.357    1.641   -0.722    2.258    7.534   -0.495   -0.454   -0.612    2.291    3.377    4.032
CD1=        1        1        3        4        2        7        4        1        0        8        2        0        2        3        1        4        0        4        2        1        0        4        5        0        1       13        2        3        2       13        3       16
CD2=        3        2        3        9        1        7        2        0        0        2        4        0        7        2        1        0        1        6        2        1        3        0        4        1        5       13        1        2        2        7        7       10
GAACTGACCCGCGTCGGCATCAAGGAAGCCCGCACAGCCGCTGACGTCGATGCGGCCCTGGCAGCTCCCGGCACCACCATGGTGGTCGTGAACTCGATCTGCGGTTGCGCTGCCGGAAAGATGCGCCCCGGCGTTCGCCTGGCGTTGCAGAATGCGGTGGTGCCCGACCAGTCGATCACCGTTTTTGCCGGACAGGATCGCGAAGCCACCGATCGCGCCCGCTCGTACTTTGAAGGCCATCCGCCTTCATCGCCGGCGATTGCTATTCTGCGCGACGGCAAGCTCATCTACCTGATGCAGCGCGCCATCATCGAGACGAACACCGCACAGGCCATCGGCCAGGAACTGGCCCGTGCCTTCAACGAATATTGCGCCAAAACCACGGCCTGAGATCTTCGTTTGCAATAAGCAAGGGCTGCGCCTCGCGCAGCCCTTTTACTTTGCTTTCAATACGATCAGCTATTCGGGCAGAGCATGCACGGCGGCCAGCGTGTCCGCATAGCTGATGGAAGGCTTCGGCTGCTGAGGCTGCTTGCTGTTCTGTGCTTCTTCCGTCTCGTCTACCTTCGGACCAAGGCCCAGCTTGATCAGCGCGCGGGCGTCGGGCAGCAGCTTGGTCTGCCAGCCGTGGTCGGCCTGATACTTGCGCATCGCAGCCTG
KOK=        85
KK=  355142  LL=  355981  Z=    5.91  JJ=  355082  DL=   840
A===      111      112      113      114      121      123      124      131      132      133      134      141      143      144      211      213      214      223      224      231      233      234      243      244      313      314      323      333      334      343      413      433
B===      222      122      422      322      212      412      312      242      142      442      342      232      432      332      221      421      321      411      311      241      441      341      431      331      424      324      414      444      344      434      423      443
RRR=   23.596    0.279   -1.280    5.803    1.219    4.315    4.209   -0.778    0.140   -0.349   -0.572   -0.024   10.548    0.007    0.670   -1.252   -0.004    1.031    1.232   22.502    0.117    0.062   16.033   16.631   -0.091   13.811   -0.831   -0.159   24.181   17.977   -0.882    0.114
X1==    3.769    0.228   -0.761    1.748    0.999    3.588    4.974    1.326    0.362    0.584   -0.297    0.215    5.483   -0.016   -0.542    1.007   -0.003    0.694    1.099    6.169   -0.266    0.674    4.249    3.704   -0.582    4.198    1.898   -1.122    4.563    4.563   -1.582   -0.822
X2==    6.260    1.220    1.681    3.320    1.220    1.202    0.846   -0.587    0.387   -0.597    1.924   -0.111    1.924   -0.408   -1.237   -1.243    1.586    1.486    1.122    3.647   -0.438    0.093    3.773    4.490    0.156    3.290   -0.438    0.142    5.299    3.940    0.558   -0.139
CD1=        6        2        1        4        3        8        9        4        3        4        2        2       11        2        1        4        2        4        4       12        3        4       10        8        2        9        7        2       12       12        0        2
CD2=       10        3        4        7        3        3        3        1        2        1        5        2        5        2        0        0        4        3        3        6        1        2        7        9        2        7        1        2       10        8        3        2
AGCAGCATGGCGGTTCCATGCTCATCACGGCCGATCACGGCAATGCAGAGCTGATGGTGGACCCCGTCACCGGCGGCCCGCATACCGCTCACACCACCAATCCCGTGCCGTTCATCGCGGTCTCTGAGCACGTCAAGCAGCATCACCTCAAAGCTGGCGGATCACTGCGTGATGTTTCGCCTACGATCCTGCACATGCTCGGCCTCGCTGAGCCGCCGCAGATGACCGGAACGGATCTGGTGGAAACCAGATAGTAGCGTCACCGCGAAGTTTCGTTTGAAAATGCTCCCGCAGGCACTATGCCCTGCGGGAGTTTCCTTTGCAAGGCGTCGGGCAAACAGCGATCGCGGCCCCGGCCTTTCACGCCCACGGCTATTTCTTATTCCAACTAGCTTGCTGAAAGCTTCATGAATGTCATTCACATGACGCCCGGGTGAAATGTGCGTCAAATAAGCAGCTTACGTTACTTTTCAGCAACTCCTGAAAATGCACCGCATCCAATACGGGTGCAATAAGACAGCTCGGTTTTTGGCTATTACTCCGAAGTTGGCACTTGTCTATCGCATCCGTCATTGTCTTCAGGGGCAGTAGTACATTCAGCAACTTTTCATCTTTTAGAGGTATGTTTGAAGTCTCAGATGGCTTGCTCTGTTCATAAATTTTTCGCGGCGTCTCTTCCGCTATTCCTTTTCATCTTTTTGAGCGCCACGCTACCATCCCATGCGCAAACCGCTATGCTGGCCTCCGCAGCATCGGCTTTGCCCAATGCTCCCGATCCAGCGGGAACTGCTCATAGCGGAGTCATCAGTGGCACAGTGGTGGACCCGACGGGCGAGCCCA
KOK=        86
KK=  390002  LL=  391081  Z=    4.77  JJ=  389882  DL=  1080
A===      111      112      113      114      121      123      124      131      132      133      134      141      143      144      211      213      214      223      224      231      233      234      243      244      313      314      323      333      334      343      413      433
B===      222      122      422      322      212      412      312      242      142      442      342      232      432      332      221      421      321      411      311      241      441      341      431      331      424      324      414      444      344      434      423      443
RRR=    5.776    4.346   -0.253   20.219   -0.430   -1.845   -1.253    0.411   -2.087    0.031   11.260    2.127    3.605   -1.802    0.359    0.340    1.961    0.589    0.101    7.562    0.622    4.457   21.348    1.446   -3.584   63.817    4.135    1.124    4.849   24.538   -2.278    1.948
X1==    5.179    2.118   -0.461    2.524    0.454    1.519   -0.759    0.751   -0.988    0.050    4.068    1.181    4.068    2.681   -0.378    0.265   -1.454    1.683    0.034    5.906   -0.740    3.299    4.871    0.576   -1.322    6.601    3.518   -1.618    1.905    6.890   -1.505    1.905
X2==    1.115    2.052    0.548    8.011   -0.948   -1.214    1.651    0.548    2.112    0.625    2.768    1.801    0.886   -0.672   -0.948    1.280   -1.349    0.350    2.953    1.280   -0.840    1.351    4.383    2.511    2.710    9.668    1.175   -0.695    2.546    3.561    1.514    1.023
CD1=        8        4        2        6        2        5        1        4        1        5       12        4       12        8        1        3        0        5        2       12        3       10       13        4        2       17       12        4       12       25        1       12
CD2=        2        3        2       12        0        0        4        2        4        3        7        4        4        2        0        3        0        2        6        3        1        5       10        8        6       18        4        2        9       11        5        6
CGTAAATGACCCCGTCAAGTCCAGCGTCTGCGCCGGAGCGCTCTCCAGCTCCGGCAGCAGCTTCGCCGGAATCTCGACCTCGCTCTTCTCCTGCGCCGTCAACTGCTTCTCGCAGCACTTTGCAAGCGCCGCATACTCGGCCGCGGCCTTTTTGTACTGAAAGGTGCGAAAGTAATCGTCGGCCAGCGCCAGCCGCGCCTGCTTCTCCTTCATGCGGTCGCCGCCCGCCGCCAGGCCCGGAATCAGCGGCTCCAGCAGCGCAATGGACCGCTTGAAGTGGTCGCGATGATTTTCCAGCAGCCCACGGTAAAACGCATCGCCGGCATCCTCGCCGTTCTTGCCCAGCGCCTGCTCCAGCGACAGCCAGTTGTGATCGAGCGTGAGTTGTTCGAGCGATGTCTTCTGCTTGCCAAACGCAGACGCGCCCGTCTCCACCTGCGCCTGCGGTGTCTGTGCAGGCTGCTTTGCAGAATTGCTCTGCGTCTGCATCGAAGTCTGGGGTCCGGCCGCCGCAAGTACGGTAGCCAGCAATAAGGGCAATACGGCGGTCATAGGCAACTGAAGACGAGTATAACGGTGCAAATCTTCCTGCCGCGCTCAACACATAAGAGCCCGCGAAAACACAGCCGAAAACGCTACACTGAGAATGCATGAAACGCAGAATGATTGAGCATTACGAACTGGTCCGCAAGCTCGGCTCCGGCGGCAGCGGTGTGGTCTACCTGGCAGAGGACACGCTGCTCATGCGCCCCGTCGTGCTCAAGGTGCTCAAGCGTGGCGCGCTCACCGCCGACCAGATGCGCAAAACCGTTCTGCGCGAGGCCCGCATGGCCTCGGCCATCGAGCACCCCAACGTCTGCGCCATTTACGAGGTCGGTGAGCAGGACGAAGAAGCCTTCATCGCCATGCAGTACGTGCCTGGCCAGTCCCTCGACAAGCTCATCGCCAAGGGCCCGGCCAACGTGCAGCTCACGCTCTCGGTCGGCATTCAGATCGCCGACGGTCTCAGCGCCGCGCACACGCTCGGCATCTTCCACCGCGACCTCAAGCCTGCCAACGTCATGCTCACCGACGGCGGCC
KOK=        87
KK=  431552  LL=  432421  Z=    5.55  JJ=  431282  DL=   870
A===      111      112      113      114      121      123      124      131      132      133      134      141      143      144      211      213      214      223      224      231      233      234      243      244      313      314      323      333      334      343      413      433
B===      222      122      422      322      212      412      312      242      142      442      342      232      432      332      221      421      321      411      311      241      441      341      431      331      424      324      414      444      344      434      423      443
RRR=    5.211    0.189    0.000    0.896   -0.159    0.957   -1.622    2.971    0.920   -0.051    0.168   34.576   11.177    1.310   -2.026    0.301    1.739    1.744   -1.281    3.745   -0.027   33.542    7.628   -0.162   -0.604    5.837    0.086    0.208   -0.045   24.703    8.413    2.341
X1==    4.118   -1.046   -0.394    1.261    0.881    0.884   -0.609    2.088    3.123   -0.301    0.982    5.397    2.907    0.341    1.844   -0.609   -1.356    1.189    4.558    0.884   -0.023    6.351    4.033    1.136   -0.301    2.907   -0.602   -0.564   -0.065    6.419    4.190    1.930
X2==    1.266   -0.180   -0.001    0.711   -0.180    1.084    2.661    1.423    0.295    0.171    0.171    6.407    3.845    3.845   -1.099   -0.494   -1.283    1.467   -0.281    4.239    1.213    5.281    1.891   -0.143    2.008    2.008   -0.143   -0.368    0.686    3.848    2.008    1.213
CD1=        5        0        1        3        2        3        1        4        6        2        4        8        7        3        3        1        0        4        9        3        3       14       10        5        2        7        2        3        4       17        9        8
CD2=        3        1        2        3        1        3        5        4        2        3        3       11        9        9        0        1        0        3        1        7        4       10        5        2        6        6        2        3        5       11        6        6
TTCGCCAGAAAGCGGAGCCGCGTCTGCGACTTTGCAGTAACGCGTTTGCTCTCTCGCGCTCGCCCACGCGCCAAGCTCTGTTGGGCACGCGTTTCCGAGAGGTGCTCTTCCGTTCGCGATCTGATAGAAGCCACCTGCGGGAGTGTGGACACCCGCTACCAGGTGGACCTGTGCCCCCGGAAATCGCATTCTGACGACTTCTTCGTCGGTCATCATGCGACACCCCCTTCGGGGCTGCGAAGCTGGAGGGCCGTCGGCGTCTTGTTGTTGCCAAAACTGGCCTTTAGGCGTTCGGCTGCGTCGCGCCACGCCGACTTTGGCGAAGCGCAGATATCGCTGAGCGCTGGACCTTGAAAGCCTTCGCGGATGAACCAGCATGGCTTGCCTGACTTGCGCAAATATTCGTAATAATCAAGACGCGCACGAGGCTCTGCGGCTTTGACTTGCAGCTTGGGTGTGAGATGGCGAGCCGCTTCTGTGCGCTGTTTCTCGCAGCGATGCCGCTGACCGGTCGCGACGTGTGTGCCGCACAAAGGACAGTCGATCTCCATCCCCTCGACATAAACAGTGCAACCGAAAAGAGAGCCTCTGGCCGACACGATTTGCTCGTCTGTCATCACTCGCCGCCTTTCTTGGCGCGCGACTTCTTTGGCGGCTTGCTGAGATCGAACATCACGACCTTGAGCGACGGCTTCTTCGCCTTGACCTGAATGCAGCGGCCGAAGAGCGAGAGGATCTTCTCGCTGAGACGCTTCGAGACAGACTCCGTGCGCATCACCTGGTCGGCGCCATCGACGACTTCGTACTTCGAGCGCAGGGTGAAGAGGCGCGGGAAGTGATCAGAGCGCTTGTTGGCTTCGAGCGCGGACT
KOK=        88
KK=  433562  LL=  434371  Z=    5.88  JJ=  433562  DL=   810
A===      111      112      113      114      121      123      124      131      132      133      134      141      143      144      211      213      214      223      224      231      233      234      243      244      313      314      323      333      334      343      413      433
B===      222      122      422      322      212      412      312      242      142      442      342      232      432      332      221      421      321      411      311      241      441      341      431      331      424      324      414      444      344      434      423      443
RRR=    8.666   -0.861    0.083    0.990    0.084   25.070    0.503    0.616    0.748   -0.140    2.455    1.574    3.952   -1.189   -0.946   -1.057    2.822   -0.005    1.065   15.780    0.015   20.525    8.819   -0.121    0.104    7.131    4.349    0.099    0.049   25.040    3.952    5.722
X1==    4.443   -1.044    0.323    0.187   -0.079    5.458    1.909   -0.474   -1.213   -0.100    1.078    3.989    1.736   -1.001    0.887   -1.213    2.705    1.460    0.450    2.957    0.752    4.021    3.333    0.415   -0.100    4.365    1.472   -0.527   -0.098    6.156    1.736    1.607
X2==    1.951    0.825    0.258    5.292   -1.066    4.593    0.263   -1.299   -0.617    1.408    2.277    0.395    2.277    1.189   -1.066    0.872    1.043   -0.003    2.369    5.337    0.020    5.105    2.646   -0.291   -1.047    1.634    2.954   -0.188   -0.502    4.068    2.277    3.560
CD1=        6        0        2        2        1        8        4        1        0        2        4        7        5        1        2        0        5        3        2        5        3        8        7        3        2        9        4        2        3       14        5        6
CD2=        3        2        2        8        0        8        2        0        1        5        6        2        6        4        0        3        3        2        5        9        3       11        7        2        1        5        8        4        3       12        6       11
TCAATCTCCTGCTCGGTCCAGCATTGAAACTCTGCGCGATGCGTCTGGTAGGTATCGACCCAGGCTGGGATGGACGCCGAGAAACACAGATCAAAGTAGTCCGGCGCGAGATGCGGGTAAATAATCCGCACCGCGCGCTTGACGGCGGTGAGGTAGTCGTTGAGCGTCATCAGCGCACCGCCTGAGCTATGGCGCCGTTGAAGAATGCTGGCAGAATCTCGATCAGCAGCCCGATGGCAGCGGCGATGAGGACGCCGCGCATGACTCGGTCAGCAACCGTGAGGGAGCGGCGCTCGTGAGCGTCGAGGAGGGGCATAGCCTTGCGCTGCACAATCGTTTTCGCTATGCGCTTGAACGCGCGAGCAAGCAGGATCAGAAACAATCTGAATTGACCGACTTGATAAACGCGATGATGTCCGTCAGGCTTCGTTTCAAGAGCCCATCCCTCGCGTACCCAGAGCTTCGATCCGGGCGCGACTTCATGCGTGCGAGGGCCCTCTAAAAGCCAGAATTCGCCTCCGCGACAAATGAATGCCATTTCGCCGGGGTCAACGAAAAGCCTGAACGCCGATGTAATCGAGATCCACGCAGGTCCGTAGTAGATAGCCATCATGCCTCCTTAGCGGCGGCGGCCGCCTTGATCTGTTCAAGCGCGTTGGTCAGCGTGCGCACGTTGATGTAGGTCTTGCCGCGATCAAAGCGGTCCTGCGAGGTCGCCTTGGCGATCAGCTCGGCAACCTGCTTTTCAGCGAGCGACGACTTGACGCGGGCGAGCAGATCGCCGACTTCGCGCTGGATGATGGCGCGGGC
KOK=        89
KK=  439232  LL=  440401  Z=    5.31  JJ=  439202  DL=  1170
A===      111      112      113      114      121      123      124      131      132      133      134      141      143      144      211      213      214      223      224      231      233      234      243      244      313      314      323      333      334      343      413      433
B===      222      122      422      322      212      412      312      242      142      442      342      232      432      332      221      421      321      411      311      241      441      341      431      331      424      324      414      444      344      434      423      443
RRR=    9.541    0.381   -0.632    1.833   -0.133   -0.651    7.799    0.908    8.801    0.291   -1.011   10.471    0.333    7.408   -0.174   -0.111    0.785    6.672    6.245    8.801   16.198   34.409    2.450    3.454   -0.478    4.606    0.668    1.238   19.283   37.399   -0.054   -0.707
X1==    3.033    0.352    0.622    1.799   -0.451   -0.217    4.083    0.622    3.738   -0.647   -0.773    2.463    1.409    4.851    0.352    0.443   -0.971    5.279    4.320    3.738    3.534    4.783    1.150    1.929    1.061    2.500    0.827   -1.720    4.444    5.341   -0.228    1.303
X2==    3.146    1.082   -1.017    1.019    0.295    3.006    1.910    1.461    2.354   -0.450    1.307    4.251    0.237    1.527   -0.493   -0.252   -0.809    1.264    1.446    2.354    4.583    7.194    2.130    1.791   -0.450    1.842    0.808   -0.720    4.339    7.002    0.237   -0.542
CD1=        5        2        3        5        1        2        9        3        8        2        2        6        6       13        2        3        1       11       10        8       10       13        6        8        5        8        5        1       15       17        3        8
CD2=        6        3        1        4        2        7        5        5        6        3        6        9        4        6        1        2        1        4        4        6       12       16        7        6        3        7        5        4       15       21        4        4
TTGAATCGCGATTGCATTCACCTGACACTCTCCGCGCCACCACGTCATTTCCTGCGCGAGTTGCGTCGGAGAAGGCTTGTGGCATCGCTCCGGACCCCGAAATCCGATGCACACCGGGAAATGTATCATTCGAGGCGCATATTTCGTATGTTCCCGGGAAGCCCAGAAGTGCAAGCAGAACCATACAAATCGAAGTCACCGAGGATTCTTTCAGTGCGCCAGGCGTTCCCGGTACGGTGCGTCGCGCGCAAGCCGTCCTGACGATCTCTGAGTTTAAGGATCTCGCACGATGTCTCAAGCTGTTTGAGTCAGAGGGGCGCGCCGACTTGGCGAAGATACCCGGATCGAGCCCGCAGATCGATTTTGTGTCAGAACAGGGATTCTCCGCTGGCTACTACAAAAGCGACGATGGGTCAGAACGCCTCATCTTCTCCATTGGCGACTCGTCAGCAGACTTTCCGATAAAGGCGATCCCCGCCGTTGAGCGCACGGTTCAGGCGACGATGGCTGACGCCTACACGCGGGTAAATGGCAAGTGAGAGGGAGGGACGAGCAGCATGGCTAAATGCGAAATCTGCGGGAAGTGGGCTGGCGTCGGACGGAAGCGGCATGACTTCTGCCAGGAAGACTCTTTGATTCCAGCAGCGCCCAGGTCAACCGTCACGGCACCGGCAACAATGTGGACGATCGCCTTCGGCGTGTTCTGGGGTATCGTGCTCTTCAGCGCGGCGATCACGTTCCTCGCGCTGATATTTTTCCTGTTCCGCCTTCTCATCGGGACATAAGGGAGTCGTCGCGCTCCCTCACGGCCCGCGATTGCGGGCCGTTTTTCATTTGATGTTTCCGCGCCGCGCGATGTTTGCGGATCGGTCCCTGTAGGGATGGGCGCGCCTCTACGCTCGATCTATCTCCGGTGAGGAGTGGGAATCCGCGCATTGCGACTTTGATTTGAAAGGAGCTTCGCGGAGTGCCAGAGCCAGGAGCCCCCGGCGCGGGCTTACCCCTTTCGCTTCGCGCGGAAGCCGCGCCGGCCCTCCTGACACTCCGGGAGCGAGGGCGCGATGAATGCTCAAGAGAGCGACTTTCTGAAACTGGTGGTTCCGGCGGCGCAGAGCGCGATGCGGAAGTATGGCGTGCCCGCGTCGGTGACGATTGCGCAGGCGATTCTGG
KOK=        90
KK=  446882  LL=  447811  Z=    5.62  JJ=  446822  DL=   930
A===      111      112      113      114      121      123      124      131      132      133      134      141      143      144      211      213      214      223      224      231      233      234      243      244      313      314      323      333      334      343      413      433
B===      222      122      422      322      212      412      312      242      142      442      342      232      432      332      221      421      321      411      311      241      441      341      431      331      424      324      414      444      344      434      423      443
RRR=   -0.080   -0.016   -0.089    5.742    0.044    2.174    1.194   -0.089    0.841    0.125   -0.710   24.299   17.587   10.180    0.762   -0.819   -0.827    0.080   15.363   18.807   -0.958   21.274   37.013    3.352    0.240    0.184   -0.418    1.561    7.651   25.908   -1.279   -1.107
X1==   -0.216   -0.059    0.077    3.242   -0.059    1.089    0.810    0.077    0.299    0.063    3.090    5.272    3.090    3.596   -1.033    1.878   -1.383    0.523    4.250    4.246   -0.945    4.811    8.371    3.094   -0.530   -0.208    0.336   -2.130    1.269    6.186    1.441    1.269
X2==    0.369    0.262   -1.152    1.771   -0.738    1.997    1.473   -1.152    2.808    1.987   -0.230    4.609    5.692    2.831   -0.738   -0.436    0.598    0.152    3.615    4.430    1.014    4.422    4.422    1.083   -0.453   -0.888   -1.246   -0.733    6.029    4.188   -0.888   -0.873
CD1=        1        1        2        7        1        3        3        2        2        3        9       10        9       11        0        4        0        2        7        7        1       11       17        9        2        3        3        0        8       19        6        8
CD2=        1        1        0        3        0        4        3        0        5        6        2        6       11        6        0        1        2        2        6        7        5       10       10        4        2        1        1        4       18       14        1        3
AGATTGCGCGCTCGCAGGATCCGGCGGTCTACGAGCATTTCTTTCAGGCGATGCAGTACTCGATCGTACGCCGCGTGCTGGGCGAGACGCTGACGAGCTTTGGCAATGAAGGTGGAACGGGATCAAAGGCGCTCGGCACTACGCATGCAGACACGCTCGAGAAACGCAGCGTCGAACTTTGCCGTGCGCTTGAGTCGATGATCAACCGGCAGCTTGTGCGCCGGCTCGTGCTCTGGAACTTCGGGCCCGATGCGCCGATGCCAAAATGGTCGTTTGACCTGGCCGAGGAAGAAGATCTGAGCACACGCCTTGCAATTGATAGCGGCCTGCAGGGACTGGGCAAAAAGATCACGGTCGGCTACGTCGTGGAGCGCTACGACATGCCGCTGGCTCCGGGCGAGAATCCGGACGACGTACTCGTGCCCAACGTCAACGCGCCGAAGGTGCAGGAGCAGTTGCGGTCGACCGAGTCGGCGGCCTTCAGCGAGTCAGAAGAAGCGGCCAAGGCGGAGATGGCCGAGGTGGACGAGCTGCTGGCGCGCATGAAAGCCGACGCGGAGCAGGTGATGAAGGAGCGGGTGCGCGAGATCGCTGACCAGACCGTTCCGGTGGTCAAGCCCTGATGCTGGTGCGTGCTCACCTGCCGAGGGTCGGAGACGGCGGGTACCAGCGCCGCCTGGGCGATCTGCTTGCGCACCATCTCGCGCACGCGGATCTCGCCGGGCGGCTGCACATCCTGCGGCATGCTCACCGCAAGACGGGCAAGCTGATGCCGCTCGCGATGACGTCGCGTACGGTGCTCTTTGCCGATGACAAGGATGCGGAGCGAGCCGCCGGAGACATCGCGACCGTCTCCCTGGGCGCGAACTTCGGCTTTCCGGATACGACAAGCTCCAGCTACATTCGCGAGCTGACGCCGGTCACGCGCGC
KOK=        91
KK=  453152  LL=  453481  Z=    5.46  JJ=  452282  DL=   330
A===      111      112      113      114      121      123      124      131      132      133      134      141      143      144      211      213      214      223      224      231      233      234      243      244      313      314      323      333      334      343      413      433
B===      222      122      422      322      212      412      312      242      142      442      342      232      432      332      221      421      321      411      311      241      441      341      431      331      424      324      414      444      344      434      423      443
RRR=   -0.420   -0.198    0.209   -0.261   -0.198    3.618   -0.206    0.286    0.286   -0.011   -4.103    0.286   -2.053   -0.096    0.080   -0.254    0.286    6.064   -0.600    0.286   -0.017    0.096   -0.008   -0.173   -4.208  141.944    3.947    0.842    1.221    3.465    7.848    0.056
X1==   -0.250   -0.278    0.524    0.477   -0.278    1.471    0.419   -0.476   -0.529    0.091    4.003   -0.523    2.003   -0.090   -0.278    0.471   -0.581    2.412    1.355   -0.529    0.990   -0.103   -0.103   -1.114   -0.909   13.003    1.990   -0.566    0.810    1.548    4.003    0.073
X2==    1.681    0.713    0.400   -0.547    0.713    2.460   -0.492   -0.600   -0.540   -0.124   -1.025   -0.547   -1.025    1.061   -0.287   -0.540   -0.492    2.514   -0.443   -0.540   -0.017   -0.927    0.073    0.155    4.631   10.916    1.983   -1.489    1.507    2.239    1.960    0.776
CD1=        0        0        1        1        0        2        1        0        0        1        5        0        3        1        0        1        0        3        2        0        2        1        1        0        0       14        3        1        3        4        5        2
CD2=        2        1        1        0        1        3        0        0        0        1        0        0        0        2        0        0        0        3        0        0        1        0        1        1        6       12        3        0        4        5        3        3
GGCCAGCCAGTGGACGTCCAGTCCCTGGGTAAGCGGGACTTCGATCAGGACGGAACGCTGATTCTGCAGCCGCCTTGCTTGCGCGTGCTCTTCCTGGGCGCGCCCTACCAGCCGCTGCGCGACAACCAGCGGCTGACCTATCAGCGCGTGGCGCGGTTTGAGGTTCTGTCGTTTGCCGAGTCCTTGCGCAGCCCTGAAGATCAGCGGCTGCAGAGCCTGCAGCTCGTCGCAGTGGTGGAAGACCAGCTCGCGGGCGCGAGGCTGACGCTGGCGGATCAGAGCGTGACGATGCCGATCACGCTGGAGCAGACGCAGATCGTCGAATTCGCC
KOK=        92
KK=  455732  LL=  456541  Z=    6.90  JJ=  455462  DL=   810
A===      111      112      113      114      121      123      124      131      132      133      134      141      143      144      211      213      214      223      224      231      233      234      243      244      313      314      323      333      334      343      413      433
B===      222      122      422      322      212      412      312      242      142      442      342      232      432      332      221      421      321      411      311      241      441      341      431      331      424      324      414      444      344      434      423      443
RRR=   -0.431    3.837    1.304   -0.194   -0.032   19.019    2.856    1.453    1.053    0.971   -1.974    0.280   12.001   -0.000   -0.032    1.453    1.453    4.367   16.772    1.469   10.037    8.264   33.555    5.192    0.345   -0.580    0.033   -0.287    2.624   18.992    0.155    1.714
X1==    0.733    3.044    1.689    2.267    0.044    3.042    2.035   -1.339    0.501    0.872    1.332    0.075    6.166   -0.000    0.044   -1.193   -1.236    2.729    3.475    0.501    4.145    2.549    6.603    2.356   -1.630    0.728    0.647   -0.434    1.442    4.444    0.123    0.941
X2==   -0.589    1.261    0.772   -0.086   -0.739    6.253    1.403   -1.086    2.102    1.113   -1.482    3.763    1.946    1.410   -0.739   -1.218   -1.175    1.600    4.826    2.932    2.421    3.242    5.081    2.203   -0.212   -0.797    0.052    0.662    1.820    4.274    1.261    1.820
CD1=        2        4        4        5        1        5        4        0        2        4        5        2       13        3        1        0        0        4        5        2        8        6       12        6        0        4        3        3        7       13        3        6
CD2=        0        2        2        1        0        9        3        0        4        4        0        5        5        4        0        0        0        4        8        5        7        8       11        6        2        1        3        6        8       13        4        8
CGAGTGGATCAGGACGAAACTCAGGAGCAGGATTGATCGATGTTGTCCGTGACCGGGAAGGCGTGCGCATGGCCCTCGAAGTTCTCTTTGAGGAAGACTTCGCGCGCGCGCTTCTCGATCGCCGCTCTCCCAATGCGAGCGACCGCGAGCGGGCGCGCATGGAATCCGCCATTCCGGCTCGCGTGCTCTCGCCCGGCTATTTCCGCTGGGCCGAACATCTGCTGCGTCTTGACGCCGAGCGCGAAGCCGGGATCCCGCTCGATGCCGCCAAGCTCACTGCCTACGAGACAGATGGGCTGCTCGACGTCAAGCGGATGCGTCAAGAGTTCCAGCACCGACATCCGGCCTGCGGGAGTTGCGGAGAGCGGCTGGAAAGCCGCCTGCAGCCGGAATGCCATCAATGTCACGCGAAGTTCCGGAGGAATTGACGATGCCCGCTGATGGAACTCCAGTAGTCATCCGGATCGAGGTGATGGACGGCAACTCCGGAACGGTGGTGGCTTCGCTTGAGAAGGCGTTCCAGAATCTTGGACGCGCTGGATCGAGCGCCGGGCAGCAGATCGCCCAGGGGATGGCTGCCGGCAATGCCGGCATTAACCAGGCCGCGAAGCAAGCCATGGCGCAGATGCGCGAAGGCGCATACAACCTTTGGCCAAAAGGCAATCTCAACGCTCCGGGGGGAATCAACCCGCAGCAGGTCCCTCCACCCTTAACGCATTGGCAGCGTGCGCGTCTCGATGAAGCGCGAGCCGCCGACAAAGCTGCGCGGTCGGAAGAAGCCCTCAATGCGGCGATGCTTGAGCAAGCCGA
KOK=        93
KK=  460592  LL=  461401  Z=    6.78  JJ=  460382  DL=   810
A===      111      112      113      114      121      123      124      131      132      133      134      141      143      144      211      213      214      223      224      231      233      234      243      244      313      314      323      333      334      343      413      433
B===      222      122      422      322      212      412      312      242      142      442      342      232      432      332      221      421      321      411      311      241      441      341      431      331      424      324      414      444      344      434      423      443
RRR=    0.056   -0.001    1.151   -0.027   -0.757   38.597    0.967    1.151    3.530   -1.063    5.090    9.947   14.271   -0.068   -1.092    1.641   -0.508    9.278    2.968    4.684   -0.869   12.679   23.705    0.695   -1.951    3.755    0.131   -0.971    4.195   11.571    1.529    0.228
X1==    0.623   -1.091    0.896    0.082    0.758    6.552    2.514    0.896    1.847   -0.964    2.718    4.478    2.718    0.758   -1.091   -1.290   -1.320    2.873    1.148    4.200    2.468    2.995    5.600    1.585    2.217    1.473    0.470   -0.815    1.762    3.349   -1.016    0.175
X2==    0.089    0.001    1.285   -0.335   -0.999    5.890    0.384    1.285    1.911    1.102    1.873    2.221    5.251   -0.090    1.001   -1.272    0.384    3.229    2.585    1.115   -0.352    4.233    4.233    0.439   -0.880    2.548    0.279    1.192    2.381    3.455   -1.506    1.307
CD1=        2        0        3        2        2       10        5        3        4        1        7        8        7        4        0        0        0        5        3        7        6        7       11        5        6        5        3        2        7       10        1        4
CD2=        1        1        3        1        0        9        2        3        4        4        5        4       10        2        2        0        2        6        5        3        2        9        9        3        1        6        3        6        8       10        0        6
GCGGATTGCAGTTCGTGGAGATCCCGGGCGCGCCAATGCTGCAGTATCCAAGCGACTGGGATAACGACAGCGTGTGGGAGCTTCCAATTGATGACGCCGGAGATCAGCAGCTCGCGATTCAGGGAAACTGGACGCAGACGCAGCATCCGGTTGTGAGCAACGGCGTCCAGGTCGAGCGCTACTCGTTCGATAATCCCGGCACAAACGCTGTGGACTGGGCGCAGTATGAGTATCGCGGATACGGCTTCCAGCTTCAGCTGCTCTGCGGCCCCGCACAAGGGCAGGCTGACGTTTACCTCGATGGCACGCTGCTTCAGACTGTCGATTGCTATCTCGAGACGGCCAGCGCCGTGCCTCAGACAGTGCTCACGAAGGTGAATGTCCCGCTGGATCTGCACAGAGTCAAAGTCATCACGAAGAACGCGAAGAATGCGGCCTCGACCGCTCCTGCCGTCTCCTGGTGGGCGCTCAGGGTGATGCGATGATCCCTTATTCCCAGGCGTTGCAATCGGTCATCGGAACGCGCAGCGGCATTGCGGCGGTGCATCTGCTCGACGTGCAGGATCCGAATGGAAACTGCTACTACTGGGCATCTCAGGCGATCAGCGCGCCCAGCGTGATCACCCCGAATGGACAGCCCGCGACGAACGCTTATGTGCCGTGGGTGCTCGGCGTTCCGAAGCTGCAGTTTCACCGCTCCCAGAGGGCAGACACGATCACGCTTGTGCTGCAAAATCTCAGCGGCGACACGTTGCAAACCGACTTCGAGCGGATCGTAACCAAGAATGCGCTCACGGGATCGCTGATTTG
KOK=        94
KK=  469142  LL=  469561  Z=    6.32  JJ=  468422  DL=   420
A===      111      112      113      114      121      123      124      131      132      133      134      141      143      144      211      213      214      223      224      231      233      234      243      244      313      314      323      333      334      343      413      433
B===      222      122      422      322      212      412      312      242      142      442      342      232      432      332      221      421      321      411      311      241      441      341      431      331      424      324      414      444      344      434      423      443
RRR=    0.440   -0.163    1.851    3.450   -2.243    0.075   -0.176    0.957    1.885   -0.592    0.015   10.430   -0.007    0.286   -1.264   -0.104    0.274   11.243    0.895    5.565    0.233    1.300   52.163    0.004   -0.282    0.015    0.233   -2.143   17.424    2.380    0.280    1.117
X1==    0.249    2.210    1.140    2.148   -0.790    0.096    1.104   -0.860    1.096   -0.984    0.025    4.148    0.025   -0.966    1.210    0.096    0.104    4.049    1.058    2.096   -1.026    1.967    4.954   -0.016    1.016    0.025   -1.026    1.783    3.711    1.800   -0.975    0.845
X2==    1.769   -0.074    1.624    1.606    2.838    0.785   -0.159   -1.113    1.720    0.601    0.588    2.515   -0.287   -0.296   -1.044   -1.085    2.634    2.777    0.846    2.655   -0.227    0.661   10.529   -0.245   -0.278    0.588   -0.227   -1.202    4.695    1.322   -0.287    1.322
CD1=        1        3        2        3        0        1        2        0        2        0        1        5        1        0        2        1        1        5        2        3        0        3        6        1        2        1        0        3        5        3        0        2
CD2=        3        1        3        3        4        2        1        0        3        2        2        4        1        1        0        0        4        4        2        4        1        2       13        1        1        2        1        0        7        3        1        3
CTTTGGAGACTTTTCAGTACGGAATCAAGACTATCTGCAAAATAATCAATGACTTGAACTCTGGCATTTAATGTTCTGTTGCACTTCTTGATTCCGCTAAAGCAGCAAGTTAAGAACAATCACCTATTCGCATGATTTTGCGAGAGTTGAGCCCGGTTCAAGTGCTGCTTTAACGCAGGAATGGATTGCTCTCCCGCTCCTCGCCGATCGTCGTCACGGGTCCGTGCCCGGGAACTACCCTGAGATCATCGGGCAGTGGCAGCAGGCGGTCGTGAATAGAGCGCAGAATCTGTTCCGAATCCCCGCCGGGCAAGTCGGTTCTACCGATCGATCCGGCAAAGAGCGTATCGCCCGCCAGCAGCAGGTTATCTTTCTTAAAGAGCAGGCAGATGCTGCCCGGCGTATGGCCCGGCGTATGCA
KOK=        95
KK=  472052  LL=  472891  Z=    6.28  JJ=  472022  DL=   840
A===      111      112      113      114      121      123      124      131      132      133      134      141      143      144      211      213      214      223      224      231      233      234      243      244      313      314      323      333      334      343      413      433
B===      222      122      422      322      212      412      312      242      142      442      342      232      432      332      221      421      321      411      311      241      441      341      431      331      424      324      414      444      344      434      423      443
RRR=    5.094    6.685   -0.294   -2.170   -0.759    9.090    2.669    1.451    2.145   -1.644    0.281    0.106    8.511    3.194    0.975    1.865   -0.078    5.129    0.291   14.251    0.809    3.762   54.185   15.288    0.000   -0.442   -0.011   -0.111   22.572   10.583   -0.188   -0.652
X1==    4.141    3.260   -0.479   -1.363    0.616    1.906    0.869    1.111    3.496   -0.699   -0.173    0.125    1.841    2.778    2.379   -1.274    0.125    1.906    0.125    3.496   -0.699    2.513    9.227    3.406    0.018    1.170    0.018   -0.280    3.769    3.163    0.499    0.739
X2==    1.230    2.051    0.614    1.592   -1.231    4.769    3.072    1.306    0.614    2.354   -1.628    0.852    4.622    1.150    0.410   -1.464   -0.628    2.691    2.332    4.077   -1.158    1.497    5.872    4.488    0.013   -0.378   -0.573    0.398    5.988    3.346   -0.378   -0.883
CD1=        6        5        1        0        2        4        3        3        6        1        2        2        5        7        4        0        2        4        2        6        1        6       16        8        2        4        2        2        9        8        3        4
CD2=        3        4        3        4        0        9        6        4        3        7        0        3       10        4        2        0        1        6        5        8        1        5       12        9        3        2        2        5       15       10        2        2
CATTCGTGATGCCGGGCATCGTGCGGTGCCCGGCCACGGCCACGGCGGGCACGGGCAGATCATGCTCCAGGTGCGTGTCAATGGCGATGATGCCTTCGGCGCCACGGCCCAGCAGCATGCGCGGATACTGCTCAATCAAATCAGGCCGATGACGGTGATGCGCGATGAAATAGAAGTACTCCTGCTCAAGCAGATAATCGCCAATGCCGCTCATCACCTCGGTGTGATAGCCCTCGGCCAGCACCGGCACCAGAATGCCGATGGTCATGGTGCGGCGGTTGCGCAATGAGCGGGCGACGAAACTCGGCTGATACTTGAATTTGCGCGCCGCTTCGCGAATGCGCTCGCGCGTGGGCTCCGGAATGGAGCGCCCGGGAACATCATTCAAAACTACCGATATAGTCGCTGGGTTCAGCTTGAGATAGGCGGCCAGCGACTTGAGCGTAACGGGTTGCTCCGGCAGTGAATTCTCTTTTTTTGTCTTGGCCATCGCTGCCGAAACGGTCCCTCTCTTTGTGCCGCAGGTTATCGCGCCATAGTATACGGTGCGAAACAGGGAATGAAAGAGGTTTCTGGAAAACTGCTTGTGAGCGGATTGTTGCGGCTTGCGGAGATGGGATGACAGCAAGCCCTCAGAGGTGTAGGAAAATCGCGACTCCCTAGATCACGAGTTGCCCGGTCGCGGTTTGCAGGAGGCCGTTACTTCCAATCATCCACAGCCCGTAATAATTCGACACGACATGACCCGGGTTCGCCAAATGCGTGCTCATTGACGTGCATTTTCAACGCGAGGGTTTCTTTTGGATTAGGGTCATGAAACAGGCAGGGTGACAGTAAACC
KOK=        96
KK=   12873  LL=   13562  Z=    4.75  JJ=   12843  DL=   690
A===      111      112      113      114      121      123      124      131      132      133      134      141      143      144      211      213      214      223      224      231      233      234      243      244      313      314      323      333      334      343      413      433
B===      222      122      422      322      212      412      312      242      142      442      342      232      432      332      221      421      321      411      311      241      441      341      431      331      424      324      414      444      344      434      423      443
RRR=   -2.043   -0.009   -0.042    0.056    0.060    1.422    4.890   -1.419    1.029    0.083    5.961    9.538    0.304    1.899   -1.219    1.534    0.702    8.076   -1.029   64.630    0.145    9.219   21.901   15.117   -1.614    6.329    0.064    1.513    2.882    4.782   -1.398    4.632
X1==   -0.947    0.027   -0.254    0.723    0.027    1.470    1.587    2.408    0.594   -0.571    3.429    2.553    0.281    1.991    1.027   -1.158   -1.122    3.149   -1.137   10.230   -1.352    1.796    4.903    2.732   -1.334    2.642   -0.599   -0.903    1.198    3.907   -1.293    2.553
X2==    2.157   -0.336    0.165    0.077    2.217    0.967    3.081   -0.589    1.732   -0.146    1.739    3.736    1.081    0.954   -1.187   -1.326   -0.626    2.564    0.905    6.318   -0.107    5.133    4.467    5.532    1.210    2.396   -0.107   -1.677    2.405    1.224    1.081    1.815
CD1=        0        1        1        2        1        3        3        4        2        1        6        4        2        4        2        0        0        5        0       13        0        4        8        5        0        5        1        1        4        8        0        6
CD2=        4        1        2        2        4        3        6        1        4        2        5        7        4        4        0        0        1        5        3       10        2       10        9       11        4        6        2        0        7        5        4        6
TCACGCTCACCGCGCTGCTTTGAGAGGCGATGGTGCGGCCCTCATCGAGAATCTTTCCCTCGAGCGCGGCCTGATCTGATCTCGCCAGCTTCAGCGCATAGGCATAGGGCCGTTCGTCAATGTCGAGCAGCAACTGGCCTTGCTTCACATATTCGTTATCCACCACGTTCAACTGCATGATGGGGCCATTCACAATGGGCGCCATGCCGATGAAGTTCGCGAAGACCTCGGCGTCGTCTGTGCGCGGATTTTCGATGATCTGGCGCGCCACCAGAGCGCCGGTAATCAATGCGCCTGCGATGGAGACGACGCTGATCATTCGTCCCATCTGCCGCCGTGTCTTATCCGATAGATTCGAGAGCATCTGCCTCATTCCTCAACTGAACAGCAACAGCCACAATGTGAAGGCCAGGAACGCCGCCATGCACGGGTACGCAAGAATGGAAGGCTTGACTTCGCTTTCCAAGTGCAGTCGTTGCAAGCCCCAGTAAGCCAGTCCGGTCAGGCTGATGCCGGCGGTGATGCACAAGAGCCACGCAGGAAAATACGACCCGAGAATATTAAAGTTCGGTGCATGGCTGCATCCGGCTACAGGGATCAATGCTGCGCCTGCCGTCAGCACAGCAGCAGCGCGGTGTGTGAATCGTGAGCGCTTATGAATTCTCATTTGCATCTACGGTCCTGTCTTTC
KOK=        97
KK=   46293  LL=   47072  Z=    5.05  JJ=   45903  DL=   780
A===      111      112      113      114      121      123      124      131      132      133      134      141      143      144      211      213      214      223      224      231      233      234      243      244      313      314      323      333      334      343      413      433
B===      222      122      422      322      212      412      312      242      142      442      342      232      432      332      221      421      321      411      311      241      441      341      431      331      424      324      414      444      344      434      423      443
RRR=    1.098   -0.228    0.722   12.212   -5.044   55.193   12.249   -1.963    0.219   -0.649    1.544   -0.802   -0.299   -2.826    0.093   -2.112    0.688   -1.227    3.313   -0.583   -1.713   -0.194    7.660   -1.425   -1.463   26.992    3.932    1.488    0.513    2.186   -0.262   39.163
X1==    2.113    1.836   -1.194    3.869    4.720    6.316    3.247   -1.194   -0.561   -1.510    0.501    1.336   -0.170    1.834   -0.087    1.731   -0.566    6.811    1.280   -1.325    2.580    0.140    4.994   -0.474   -0.837    7.217    2.580   -0.841    0.223    0.758    1.173    4.503
X2==    0.520   -0.124   -0.605    3.156   -1.069    8.739    3.773    1.644   -0.390    0.430    3.080   -0.600    1.759   -1.541   -1.069   -1.220   -1.217   -0.180    2.587    0.440   -0.664   -1.390    1.534    3.008    1.748    3.740    1.524   -1.770    2.303    2.884   -0.223    8.696
CD1=        3        3        0        6        6       10        6        0        1        0        3        3        2        5        1        4        1       12        4        0        7        3       11        2        1       13        7        2        4        5        4       12
CD2=        2        1        1        6        0       12        6        4        1        3        7        1        5        0        0        0        0        1        4        2        1        0        4        6        5        8        4        0        7        8        2       18
CTCGCGAATGGCGCCACGATGCCGCAGGCCAAATCGCTGTGCCGGCAACCACGTCATCTTTCTGATGGCCTCCGGAAGCGTGAACAGCTTTTCTTCGCGGCAATAGCGGCCAAGTACACGTGGAAATGTTCCCCATAACCGAGGATGCGGCCGCGGATCATGAGGCAGGCCATCGGAGCCGATCATCGTTGCCGGGTGCCCCAGGATGAGCCGCATGTCCTCTTCAGAGATGCTGTGATAGATGGCTCCCGCAGGTTGCAATTTGCGTGCGGCATCGAGTTGCGCAGTCTTCCACTTTGCAGCGATCTGGGCCAGGGTGCTGCCGGCCATTTCAGGATGAGGCTCGCTCCAGGTGATTGTGATCTTGACGCGTTCATCGACCTGGCGCAGATCAAGCGTGCTTGAGCCGGCCGCATATGGATAGCAATCCCATCCGATCTGCTGTGTTGCTCGTGCTCGGTCCAGTACTTGTAGTACTTCCTGGGCACGTCCCCAGTTATCGATGCCCGCGCATTTGAGGTGAGAGACAATCACCGGTACGCCGCAGTGATCTCCGGCTTCAAAGGCCTCGTGCAGCGCATCAAGAATCGTTGCGGTTTCACTGCGCAAATGTGTGGCATAGATGCCGCCGGCGGCTTCCAGCGGCTGCATCAGTGCCAAGACTTCCTTTGCCGTGGCGGCATTTGCTGAGCCATAGGCAAGCCCCGTGCTGAGTCCCAGTGCTCCATGCTCCAGGGCTTCCTGCAGTTGAAGGCGCATAGCTTCGATCTCGGCAGAATC
KOK=        98
KK=   56733  LL=   57542  Z=    4.85  JJ=   56343  DL=   810
A===      111      112      113      114      121      123      124      131      132      133      134      141      143      144      211      213      214      223      224      231      233      234      243      244      313      314      323      333      334      343      413      433
B===      222      122      422      322      212      412      312      242      142      442      342      232      432      332      221      421      321      411      311      241      441      341      431      331      424      324      414      444      344      434      423      443
RRR=   28.175    1.414   -1.198    1.474    0.163   -1.127   10.834    0.036   -0.551    0.254    2.287    5.419    4.695    1.804   -0.137    0.327   -0.180    4.190   -0.453   24.400    0.867    2.767    9.289    5.219   -0.358    0.252    2.465   -1.038    7.551   18.715    0.862   -2.417
X1==    5.022    0.370   -0.685    1.170   -0.439   -0.870    4.570    0.036    0.455    1.226   -1.537    2.785    2.428    2.331    0.370   -0.870   -1.365    2.591   -0.125    6.417    1.917    3.184    1.361    4.628   -1.727    0.446    1.917    0.782    1.903    5.695    0.446    2.986
X2==    5.611    3.818    1.750    1.260   -0.371    1.295    2.371    0.982   -1.212    0.207   -1.488    1.946    1.933    0.774   -0.371   -0.376    0.132    1.617    3.625    3.802    0.452    0.869    6.825    1.128    0.207    0.565    1.286   -1.328    3.969    3.287    1.933   -0.810
CD1=        7        2        1        3        1        1        8        2        3        5        0        5        6        5        2        1        0        7        2       12        7        8        5        9        0        3        7        6        7       14        3        9
CD2=        9        6        4        4        1        3        5        3        0        2        0        5        5        4        1        1        2        3        6        6        2        3       11        4        2        3        3        0        8        7        5        1
AAATGATGAAGCGCTCCAAGCAGATCATTGTCGTAAGCGACTCCAGCAAACTGGACCGCGTCGGCCCCGCGCTCATCTGCCAGACCAGTGAGATACACACGCTCATCACCGACACTGGCGCATCTTCTGAAGCGATTGCCGCAATCGAGCGTCTGGGCATTCAGGTCATCCTGGCCTGACCGCAAAAGAGTCTCATCTTCACAAGGCCGGGCGCGCGCTCCCGCTCTCCCCTCCGCAATTCGGCCTCGCACCGAGCCGTGCATGCCCCCTGCTGCAGCCCGGTAATCGCAAGCGGATATCTCCCGCCGGGCCTATTTTGATCATTTCTGGCATATTTGGTCATTTTTTCCTTGAAATCTCATGAAATTCGCCCTATCGTCATCTGCAATTCAAAAAGAGGTCTTTAGAAAGACCTGAAAAGCAGCCTTTTCCCCAGTTCTCTTCGTTGCATTTGCCAGCATTTGGCTCATGCGCCGAACCATGATTCATCGCCGGATGAGCCTCAAAAGCTCCTCCGTTCGATGTTTCCTTCGCAGGTTTGCAGTACTTCTCTCGGTCGCCATAACTCCCCGGCAGAGGGAGTGGGACCGGCCCCAACGGCCGGGTGTGTTCATGCATCAGGATTGCAAATCGGAAATTTTAGGAGGTATGTGATGAGAACTTGCGATGGAAAGGGACCAACCGGCCCTCTTTCGCTCGAAGGCTTCAGTTCAGCGCGTCAATTCTTCAGGAACTCTGGCAGCATTTTTCTGTCGCTCTTGCTGGCTATGTGCATGCTCCACCCGCTGGCCGCGCGCGCCCAGGTGCTCA
KOK=        99
KK=   66873  LL=   67562  Z=    4.75  JJ=   66843  DL=   690
A===      111      112      113      114      121      123      124      131      132      133      134      141      143      144      211      213      214      223      224      231      233      234      243      244      313      314      323      333      334      343      413      433
B===      222      122      422      322      212      412      312      242      142      442      342      232      432      332      221      421      321      411      311      241      441      341      431      331      424      324      414      444      344      434      423      443
RRR=    1.092    4.292    4.737    8.952    2.657    0.706    6.216    0.232   -1.468   -0.123   -0.004   -1.359   -1.258    0.106   -0.357   11.257   -0.432   24.269    4.772   -0.015   -2.561    5.798    0.382    0.400   -0.410    2.030    4.941    0.735    0.179   28.482   -1.857   11.592
X1==    0.608    2.253    2.267    4.948    1.395    0.474    3.240   -0.316    2.154   -0.360    0.200    1.043    1.729   -0.082   -0.322    3.834   -1.333    5.322    2.353   -0.366    2.878    3.860    0.129    1.202   -1.203    0.964    2.056    1.245   -0.610    4.628   -1.329    2.383
X2==    1.796    1.905    2.090    1.809    1.905    1.489    1.918   -0.734   -0.681    0.341   -0.020   -1.303   -0.728   -1.299    1.110    2.936    0.324    4.560    2.028    0.042   -0.890    1.502    2.953    0.332    0.341    2.105    2.403    0.591   -0.294    6.154    1.397    4.864
CD1=        2        4        4        8        3        2        6        1        4        1        2        3        4        2        1        6        0        8        5        1        5        7        2        4        0        3        4        3        1        8        0        5
CD2=        4        4        5        4        4        4        4        1        1        3        2        0        1        0        3        6        2        8        4        2        1        4        6        2        3        5        6        4        2       12        4       10
GCGCTGTCCGCGATGGTAAACAGAATGGAAGCGCGGCCCGATGCCGGCATCTGCGGCTCGAAGCTGTTGTACTACAACAGACCCGAGGAGGTGCAAGCCCTCGGCGGATCATCGTACAATCTCTGGACTGCGCGTGTACATCATCTTGGCGCGGGCCCGATGTCCAGCCAATTGCCCCGCGAAGAGAGCGTAGAGGCAAATATGAAGTACGTGGTTGGGGCCTCGATGCTGGTCAGAAAGTTCTTCCTTGAGCGCGTTGGCTTGATGAATGAATGCTACTTTCTTTATTTCGAGGAAATCGATTGGGCGACTCGCGCCAGGGGCAAGTGGCGCCTCGTCGTTTCCCTGGATTCGGTAGTATTCCATAAAGAAGGCGGTAGTATAGGTACAGTACGGCAATCGGCATTGCAGCCAATAAAGACCGAATATTATGCGACTCGAAATCGCATTCTGTTTACTAGGAAGTTCTATCCATTTGCTCTAGGGACGGTCCTTCTCGCGGCAGCAGCAAGCTGTGTTCAGCGCATTGTTCGAGGGCATAAGGCAAACGCCCGAGCGGTGTTTTTGGGTATTAGCTCGGGGTTCGCGGGCGAAGAAGGCGCGAAGACGCGACTATGACGCGTCAACGCGGATAAAATATGGATTTTATTCTCCTAATTATTCTCGCAGTCCCAACGTTGATTACGCTAC
KOK=       100
KK=   96063  LL=   96902  Z=    5.44  JJ=   95703  DL=   840
A===      111      112      113      114      121      123      124      131      132      133      134      141      143      144      211      213      214      223      224      231      233      234      243      244      313      314      323      333      334      343      413      433
B===      222      122      422      322      212      412      312      242      142      442      342      232      432      332      221      421      321      411      311      241      441      341      431      331      424      324      414      444      344      434      423      443
RRR=   14.956    1.761   -0.437   -1.938    3.554    3.480   25.649    0.246    1.162   -0.413   -1.467    0.083    1.441    2.385    1.059    0.247    1.651    3.476    3.941    0.543    1.546    0.366   14.243    2.890   -0.567   32.332    6.210    0.032    0.576   36.026   -0.087   -2.221
X1==    3.917    0.910    0.335    4.135    0.910    1.867    7.094   -0.465    1.079    1.024    1.532    0.251    0.902    0.782   -1.036   -0.496   -1.323    1.800    3.179    0.291   -0.955    0.219    3.942    2.528   -0.273    4.051    2.877   -0.371    1.059    4.128    0.273    4.639
X2==    3.818    1.936   -1.305   -0.469    3.907    1.864    3.615   -0.530    1.077   -0.404   -0.957    0.330    1.597    3.051   -1.022   -0.498   -1.248    1.931    1.240    1.864   -1.619    1.669    3.613    1.143    2.078    7.981    2.159   -0.087    0.544    8.728   -0.319   -0.479
CD1=        5        2        2        7        2        4       11        1        3        4        5        2        4        4        0        1        0        4        6        2        1        3        9        7        2        9        7        3        6       12        3       13
CD2=        5        3        0        1        5        4        6        1        3        2        1        2        5        7        0        1        0        4        3        4        0        5        8        4        6       15        6        4        5       21        2        3
GCGGAACTGCTGGGGCGCGATTGCATCGTGCCGGGCGAAGGCACGGTAGCCCAATGCGCCGATCTCGCCAGTTTTGCCGAGAAGCATCCTGACAACGCACGGATTGCCACCTATGCAGCGATCACGATGCTGCATGGTCCACGGGACCCCAAACAGGCGGCTCTCGCGCGAAGCTTGCTGGTGCGCGCGATGCAGTCCAATCCAAAACTGGCCGATGCGCATTATGCCATGGGGCTGTTGCTGCAGGAGGAAGGGAAGTGGCCGCAGAGCATTCCTGAACTGGAGACAGCGACGCAACTCAAGCCCGATGACGCGGTCGCGCATTATCGCCTGGCGCTGGCATATTCTCACGCCGGGCGCATGCAGCAGGCGCATGAGCAGATTGCACTCCAACTCAAATACAGCCACGCTCAGCGCGCCGAGACGAATGCGCGCCTGAAGGCCGTGACCACTTTTCTGGTGAAGATGAAATGAGTGAGCAACGCATATTGCCCGGCATGAGCTTTCGAGACGCGGCTCAGGCCGTCTCTTTGAATCGCCGTGAGTTTTTGCGCTCTGCCGGGTATGCCTGCGCGGGCGCATCGATGCTGGGCTTTGCTCCGCTGCGCGCGGCTGCCTTGCCCCTCGGCCGCAAGGTGGTGGTGGTCACCTTTGGCGGCGGCGCGCGCGATGAAGAAACCTTCGCGCCTGAAGGGCAGGAGAATATTCCGCACCTGCTGCATGACCTGTTTCCGCAGTCCACGTTTTATGCGCAGGTGATCAATCGCGGCATTCTCGGCCACTATGTGGCGACCGCCAGTCTGGCGACAGGCGTTTATGAGACCTTTGATAACTTTGCGA
KOK=       101
KK=   97203  LL=   98162  Z=    4.61  JJ=   96963  DL=   960
A===      111      112      113      114      121      123      124      131      132      133      134      141      143      144      211      213      214      223      224      231      233      234      243      244      313      314      323      333      334      343      413      433
B===      222      122      422      322      212      412      312      242      142      442      342      232      432      332      221      421      321      411      311      241      441      341      431      331      424      324      414      444      344      434      423      443
RRR=    0.619   -1.134   -2.058   -0.539    0.096    1.713    6.668    2.458    2.519    0.324   -0.485    1.537   19.670   -0.078    0.266    0.030   -1.094    7.209   -0.159   31.786    2.422   18.269   48.900   -1.153   -0.768    0.081   -0.902    2.349    1.094   25.346   -0.094   13.047
X1==    0.398   -0.819   -1.052   -0.190    0.181    1.236    4.202    1.820    3.702    0.706    0.540    1.638    5.969    0.374   -0.819   -1.230   -1.290    3.503    0.513    4.524    1.386    2.916    5.249    3.733    1.417    0.540    0.775   -1.410    0.998    5.548   -0.139    3.526
X2==    1.555    1.384    1.956    2.842    0.529    1.386    1.587    1.350    0.681    0.459   -0.899    0.938    3.295   -0.209   -0.325   -0.025    0.848    2.058   -0.310    7.026    1.748    6.266    9.316   -0.309   -0.542    0.149   -1.164   -1.666    1.096    4.568    0.674    3.700
CD1=        1        0        0        1        1        3        7        3        6        3        3        3       11        3        0        0        0        7        3        7        5        8       12       10        4        3        4        1        6       15        2       11
CD2=        4        3        6        7        2        4        4        5        3        5        2        4       10        3        1        2        3        4        1       12        6       13       18        2        3        4        1        2        8       16        5       14
TTCTGAAGCTTTCAGTGAATGAGTTCACGCAGCATGCGCTCAGTCTCAGCAGTCCGGATGAGCTATCGGTGTACATTGCGCGGCAGTTGATGCGGCAGCTCGCGCCGAGCCTGCTCTGGATCACGCTGCACGATATGGACATCGCTCATTCCGGCGCTTACTCGCTTTATGTCGAAGGCATTCAGCGTTCTGACCGGCTGTGCGGTGAGATATGGAACGCGATCCAGACGGAGCCGGAGTATGCAGGCAAAACGACGATGTTCATCCTGCCCGACTTTGGCCGCGACTCCGACTTTGATTCCGGCGGCAATGGTTTTCAGCATCACCGCACCGGCGACGCACTTTCGCGCACTACGTGGATGATGGTGCTGGGGCCGGGCATCCGGCAGGGGCAGATGATTCAGCGCCCGGTGGACTCGCTCGATCTGGTGCCGACGCTGGGTGCGCTGCTCGGCTTCGCGACGCCGCGCGTGCAGGGCCGTCCTCTGGTGGAGGTGGCCTGATGCAGCCTGCGAAGCTGAAAGCCGACGACTTCTCGCACTATCCGCCTGAGGCGCGCGCGCTGGCGGTGCGGCATCTGGCGCTGATTCAGCAGTTGCCGCTCGCCTTTGCGGCGTTGTTGATGCGTGAGGTGCAACAGTATGACTGGCGCTTCCCGGCCGAGCGCCGCGTGCTCGATGATCAGTTTTCTTATCTCGATTCGCTTTCCTCGTCTGATCGGGAATCATTGCTGCGGGGCTTCGCCGGGGTGCAGCTTCCTGAGAAGGTCATGCGCATCGACTGGGTCAGGCAGCCGCAGGACTTTCTGAATGCACTCACAGCATGCCTGTGGTCGACGCACCAGATTGATGGCTTTCGGCAGACGGCGGAAGCCTACACGCAGGCCTGGCGCAAGGCGCGGCCCGAGCCCCAACCTGCCATGCCGCGCCTGAGCATTGTTGTGCTCGGCACGGGTTTGTA
KOK=       102
KK=  109203  LL=  110102  Z=    6.44  JJ=  108903  DL=   900
A===      111      112      113      114      121      123      124      131      132      133      134      141      143      144      211      213      214      223      224      231      233      234      243      244      313      314      323      333      334      343      413      433
B===      222      122      422      322      212      412      312      242      142      442      342      232      432      332      221      421      321      411      311      241      441      341      431      331      424      324      414      444      344      434      423      443
RRR=    0.794    2.339    0.206   -0.981    0.794    3.809   -1.744   -1.425    7.000    0.321    0.111    1.319   -1.753   28.133    0.012    1.585   -1.576   -2.394    1.005   45.115   -0.690    6.296   91.403   -1.598    1.138   -0.808   -0.814    0.404    3.108   13.142    1.854    1.364
X1==   -0.881    2.108   -0.414   -0.486   -0.892    2.015    4.220    2.862    2.015    0.267    0.753    1.096   -0.462    5.307    0.108   -1.241   -1.285   -1.249    0.270    7.714   -0.379    3.143    9.785    4.670   -0.990   -1.069    1.496   -0.678    3.404    4.807    1.360    0.598
X2==   -0.902    1.109   -0.498    2.018   -0.891    1.890   -0.413   -0.498    3.473    1.200    0.147    1.203    3.794    5.301    0.109   -1.277    1.226    1.917    3.722    5.849    1.820    2.003    9.341   -0.342   -1.149    0.755   -0.544   -0.596    0.913    2.734    1.363    2.279
CD1=        0        3        1        1        0        4        7        5        4        3        4        3        2       12        1        0        0        0        2       11        2        8       19       11        1        1        5        3       12       15        5        6
CD2=        0        2        1        4        0        4        1        1        6        5        3        3        9       11        1        0        3        4        6        9        6        6       18        2        1        4        2        4        7       11        5       10
CCGACATGCACGGCGGCAACCGCAAAGACTTGCTCGTGCTGACCGAGGGGCAGGACAGCGACGCCGTGGCCCGGCTGGGCAAGGCTCTGCCCGTGCTGATCAATGGCGGAGGCCTCACCGTGCAGAGCACGCAGGGGCTGCTGGCGCCGCTCGACAAGGCATGGTGGAAGCTGCCCTCGGAGCAGGCGGCGCCCTCGGGCGAACTGGGAACCAATGCTCTGCCCGATGCGATCATCGAGGGCATCGAGTCGCCCTATGAGAGCGGCAGGAGCGTCGTGCTGGTCAATCTCAAGGATGACTCCGAGTTTGATCCCTTCATGACGAGCTTCCTCAAGTATTCGCAATCGAGCGCGGTGGCGGGCACCGTCACCGTGATGCACGGCAAGGAGTTCCAGTCCTACAAGATCGACACGCGGCAGTACCACGTCGGCTATCTGCCCTTCTGGACGGCTCTGAGCATCTGGTTCATGGGCGTGCCGTGGATGGTCGACCTGGTGGTGCTGGCGATCAGCTTTATCTTTGCCGTGACCATGCGCAACTGGCTGCGTGGACGGGCTCGCCGCCGCCTGCAATCCCAGGGAAGATGATGAGGATGCGAATGAAATTACTCAGGCATGTGCTGTCCGTCGCATCCCTGTCGGCGCTGATCTTCGCGACGGGATGCCGCGCGCAGTCCTGGCCGCTCTGGCAGGCCTATCAAGGCAAGTTCCTCAACTCTGACGGGCGCGTGGTCGACTACAACGCGCAGGCGCGCACGACGTCGGAAGGGCAGTCCTACGCGCTCTTCTTTGCGCTGGTGGCCAATGACCGCCCCGCCTTTGATAAGGTGCTCGCCTGGACGCAGAACAACCTTGCGCAGGGCGACCTGACCGCGCACCTGCCGGCCTGGGAATGGGGCAA
KOK=       103
KK=  110853  LL=  111392  Z=    6.92  JJ=  110403  DL=   540
A===      111      112      113      114      121      123      124      131      132      133      134      141      143      144      211      213      214      223      224      231      233      234      243      244      313      314      323      333      334      343      413      433
B===      222      122      422      322      212      412      312      242      142      442      342      232      432      332      221      421      321      411      311      241      441      341      431      331      424      324      414      444      344      434      423      443
RRR=    1.560    2.909   15.919   -0.657    1.580    2.571    4.424    1.081    0.028   -0.077   -1.717   -0.441    0.753   -0.277    0.544    1.103    1.103   -0.438   -0.095    0.004    0.313    0.663    1.216    3.072   -2.136   94.774    0.641    0.173    0.283    9.187   -2.067    6.436
X1==    1.143    2.189    5.256   -0.216    1.189    2.657    4.486   -1.113   -1.083    0.192   -1.343   -0.216    1.692   -0.597   -0.811   -1.083   -1.090   -0.092   -0.105   -0.148    0.271    1.812    1.033    2.560   -0.571   10.796    1.840   -0.960   -0.337    2.850    1.692    5.399
X2==    1.365    1.329    3.029    3.041    1.329    0.968    0.986   -0.971   -0.026   -0.401    1.279    2.041    0.445    0.463   -0.671   -1.019   -1.013    4.752    0.904   -0.026    1.154    0.366    1.177    1.200    3.740    8.778    0.348   -0.180   -0.840    3.224   -1.221    1.192
CD1=        2        3        7        1        2        4        6        0        0        2        0        1        4        1        0        0        0        1        1        1        2        4        3        5        1       16        4        1        2        7        4       11
CD2=        2        2        4        4        2        2        2        0        1        1        3        3        2        2        0        0        0        6        2        1        3        2        3        3        6       12        2        2        1        7        0        4
TTTTGACCAGAATCTCGCCATGTTTGGCGAGGGCTGGCAGCAGCATCGTTTTGGCTTTGCGAGCGATGGAGACCTCTGGGTGAAATGGAAGGGCAGATGAACGGCGTTCTGCGCCAATCCATAATGCTCATGGCGCTGGCCTGCGTGGCCGTGGCGCCAGCGCGGCTTTGCGCTCAGAATACCGGCTCTTCTCAGGCGGTTTCGCCGGCCGTGCAGCTTCTGCTGGAGCGTGCCTCGCAGCAGGAAGCCTCAGGCCACATGAATCTCGCCGTGCAAAACTGGCAGCAGGTTCTGCTGGCCGACCCAAACAATCTGCAGGCGCTCTCGGGACTTGCCCGCTGGAACCGCATGGAAGGCAACGACAGCGATGCGCAGAAATATATCGACCGCATCCGTCAGATCAACCCCAGTAGCCCGCTGATTCAGCAGTTGCAGTCCGTGGTGAGCAACCGTGCCCGCATCGGAGATCTCACCCGCGCCGCCAAGCTGGCGCAGAGCGGACATCCTGAAGACGCTCTGAAAATTTATCAGAGGATATTC
KOK=       104
KK=  111513  LL=  112442  Z=    6.03  JJ=  111363  DL=   930
A===      111      112      113      114      121      123      124      131      132      133      134      141      143      144      211      213      214      223      224      231      233      234      243      244      313      314      323      333      334      343      413      433
B===      222      122      422      322      212      412      312      242      142      442      342      232      432      332      221      421      321      411      311      241      441      341      431      331      424      324      414      444      344      434      423      443
RRR=   -4.384   16.284    0.299    3.216  -11.574    3.388    1.909    1.540    0.014    1.210    0.572   -1.233   -0.020    0.498    0.744   -0.219    1.599    3.820    1.655   -1.422   -0.016   -0.966   -2.701    0.354   -2.216  149.294   21.433    0.362   -0.128   23.021    0.661   52.005
X1==   -1.261    6.972    4.501    3.908   -1.120    1.301    3.987   -1.650   -0.081    1.158   -0.400   -1.498    2.723   -1.780   -1.120    1.301   -1.329    1.032    0.528    1.301    0.213    0.599   -1.739   -0.295   -1.214   13.131    4.472   -0.642   -0.566    3.455   -0.921   10.291
X2==    3.476    2.336    0.066    0.823   10.336    2.603    0.479   -0.934   -0.169    1.045   -1.429    0.823   -0.007   -0.280   -0.664   -0.169   -1.203    3.701    3.134   -1.093   -0.073   -1.612    1.553   -1.200    1.826   11.369    4.793   -0.564    0.226    6.663   -0.718    5.053
CD1=        0        9       10        8        0        4        7        0        2        7        3        0        9        0        0        4        0        3        2        4        4        4        0        2        2       29       12        6        5       15        2       32
CD2=        4        3        1        2       11        4        2        0        1        3        0        2        2        2        0        1        0        6        6        0        2        0        5        1        4       18        9        2        4       16        1       13
TCAGCCTATGCCATCGATCTGGGCCGCACCCTCACCTACAATCCCAGCACGCGCCCTGAAGGCGTACATATGCTGGAGAAGTATCAGGGCAATCCCCAGGCCGAGGCCGCCCTGCGGCAAGCGCTGGCCTACAGCGTGCAGAATCCGTCTTACATTCAGTCGGTGCGCAACTATCTCAAGAGCCATCAGGACGCGCAACTGGCCGCCGAACTGGCCAAGACCGAGGCCTCGCAGGCCCGGGCATCCTCCGGACTCGCCCGCACTCCCGGCGAACAACGCGCCTATGCCGCGCTCAATGCCAATCGCCTGCAGGAAGCGCAGACGCGCTTTGCAGCTCTTTATCAGCAGAACCCCAACAATCCGCGCGTCCTCGCCGGGCTTGGCTTTCTGCAGATGAAGGCCAACAACTTCGGCGGCGCGATCAGCTATTTTTCACAGGCCGAGCAGGATGGTCTGCACGCCCGCGTGATTGAAAGCTCACTGGCCACTTCGCGCTTCTGGTACACCATGCAGCAGGCGTCCACCGCGCTCAACAACAATCAGTTGCAGGCCGCCGAGCAGGGCTATGCCGCCGCGCTGCAGATGCGCCACAACAGTCCCGATGCACTCGCCGGGCTGGCTGGCGTTTATATGAAGGCGCAGGAGCCAGCGCAGGCCATTCCCATCTATGAGCGGCTGCTCAAGGTGAAGGGTTCGCAGAGCCTGGCCTGGCGCGGACTGTTTCTCGCCGAGCAGCAATCCGGCAATGCCACGCAAGCGCTCGCCACCGATGCGCGCATGCCGGCAAGCATCCGCCGGTCACTCGAAAGCGACCCGGAGTATCTGCAGGCATTGGCCAACGCCTATCAGGGCACCGGCCAGAGCGGTAAGGCGCAGCAGGCGCTCGCGTCTGCGCTGCAACTGCCTTTCCCGCAGAATGGCCGCAACATG
KOK=       105
KK=  112653  LL=  112952  Z=    5.33  JJ=  112623  DL=   300
A===      111      112      113      114      121      123      124      131      132      133      134      141      143      144      211      213      214      223      224      231      233      234      243      244      313      314      323      333      334      343      413      433
B===      222      122      422      322      212      412      312      242      142      442      342      232      432      332      221      421      321      411      311      241      441      341      431      331      424      324      414      444      344      434      423      443
RRR=   -0.314    2.678   -0.913    0.583   -1.152    5.812    3.528    0.315    0.315   -0.333    0.042   -0.290    0.496   -0.049    0.127   -0.108    0.315   -0.123    0.627   -0.108   -0.106    0.016   -1.259   -0.191   -1.664   80.606    0.870    0.075    0.657    4.541    0.496    8.861
X1==   -0.441    1.574    2.230    0.394   -0.426    2.256    2.415   -0.770   -0.744    0.572   -0.056   -0.606    1.907   -0.832   -0.426    0.256   -0.585    0.281    0.435    0.256   -0.265   -0.022   -1.020    0.197   -1.173    9.758    0.622    0.435   -0.633    2.359    1.907    4.603
X2==    0.712    1.702   -0.409    1.479    2.702    2.576    1.461   -0.409   -0.424   -0.582   -0.740    0.479    0.260    0.059   -0.298   -0.424   -0.539   -0.439    1.442   -0.424    0.398   -0.766    1.234   -0.974    1.418    8.260    1.398    0.173   -1.038    1.925    0.260    1.925
CD1=        0        2        3        1        0        3        3        0        0        2        1        0        3        0        0        1        0        1        1        1        1        1        0        1        0       11        2        3        1        5        3        8
CD2=        1        2        0        2        3        3        2        0        0        0        0        1        1        1        0        0        0        0        2        0        1        0        2        0        2        9        2        1        0        3        1        3
CTGCGCAGCCCCGATTTCCTGTCGATGCTGGCCGCCATTTACCAGCAGCAGAACCAGCTCAACATTGCCCAGACCTTTCTTCAACGCGCCTCACGCATCTATGCCGACAACGGCACGCCTGTGCCGGTCTCTCTGGAGATGCAGGCCGCGGCCATCGATCTGCAGCAGAGCCGCCCCGAGCAGGCTTATGGCATCTATCGCCAGGTGCTTATGGGCAGCCCCGACAATCTGAATGCATGGAAGGGACTGCTCTCCGCGCTGCATCAGACCGGGCATGATGCCGACGCATTGGCGCAACTG
KOK=       106
KK=  119763  LL=  120932  Z=    5.43  JJ=  119763  DL=  1170
A===      111      112      113      114      121      123      124      131      132      133      134      141      143      144      211      213      214      223      224      231      233      234      243      244      313      314      323      333      334      343      413      433
B===      222      122      422      322      212      412      312      242      142      442      342      232      432      332      221      421      321      411      311      241      441      341      431      331      424      324      414      444      344      434      423      443
RRR=   16.745   13.042   -0.789    2.779   -1.345    0.332   21.176   -5.982    2.417   -0.651    1.587   -0.709    2.686    0.109    0.231    0.918    0.210    0.030   -1.356   24.652    0.350   13.322   32.276    2.553   -1.210    4.173   -0.869   -0.301   10.587   50.172    0.456    0.084
X1==    4.563    3.176   -0.394    0.530    1.168    2.126    4.568    4.807    1.003   -1.030    1.742    1.104    1.742    0.218   -0.840   -0.682   -1.631   -0.455    3.850    2.688   -1.219    3.252    6.895    1.108    1.592    2.706    3.027   -0.235    3.546    6.383    0.296    0.303
X2==    3.670    4.106    2.002    5.239   -1.151    0.156    4.636   -1.244    2.410    0.632    0.911   -0.642    1.542    0.502   -0.275   -1.346   -0.129   -0.066   -0.352    9.171   -0.287    4.097    4.681    2.305   -0.760    1.542   -0.287    1.282    2.986    7.860    1.542    0.278
CD1=       10        7        3        4        4        7       10       13        5        3        8        5        8        4        1        2        0        2        8        8        2       10       17        5        9       10       11        7       15       22        5        7
CD2=        5        6        4        9        0        2        9        0        5        3        4        1        5        4        1        0        2        2        2       14        2       10       11        8        1        5        2        5        9       18        5        4
AATACGTGCCCATCGGCCTGCTGCCCGGCTATCTGCAAGGCGGCTACGGCCTTCTTGTCGATGGAGGTCAAAGCCAGGTCATCGCGCTGCCAGTGATGCCGCCCCCGACCGACACCACGACGCACACGGCCAGTTTGAAGCTCGCTGCGGACGGCACATTGAGCGGAACAGTGAAAGTGACGATGAACGGCGCGTCCTCATGGGACACACGCAATTTTTACGCCGAAAGCACGGCAAAGCAGTTGACCACGCACTACAACCAGGTGATGGGCAATGATTTCACCGCGTTCACGTTGCAGAAGACGACCTTCAGCCAGGCCAATGCGCTCACTCAACCCTTCACTATCTCTTACACTTTTACCGCGCCGGCATATGCGCACACGGCTGGTTCTCTGCTGCTGGTGCGTCCGCGCGTGATGGGCAGCGTCGAGCAGCCGCTGAACAACAAGCCGCGCAAATACCCCATCAGCTTTGACTCGCTGGGCACATGGAGGGATACGGTGAGCATCCAGTTGCCCGCCGGCTACACGGTCGATGATTTACCCGATCCCGTGCATCTCGACGTCGGATTTGCCGACTACACGAGCGACGTAAAAACCGTTGGCAACACGCTCGTTTATACCCGGCAATATGTGCAGAAGAAACTGACGCTGCCAGCCTCTGACTATGCCCAGTTGCAGCAGTTGGAGGGCGCGATTGCCAACGATGAAAGCAACAGCGCGGTGCTCAAGAAAGACTAAGGCCGCTCAAACAATTCCCGGGCTACTTCTTCTCTTTTTTATTCATGGGGACCACCTGCACGGTGGTCTCTCGCATCTCCGCCAGAAAGCGGTTGATGACGGACCCGCGCAGAAAAATATCAAACCGTGAGCGAGCCGATTGGCCAAACACGACGTGCGAAATATTCTCCTGCTTGGCAAACTCCACCAGCGCATCCGCAACGTTCTTCTTTTTGAGCATGACCACCTTGGCTCCCAGGTCGGCCGCCATCCGCTCAAAGTCTTCAATGCGGCGTTGTGCGTCAGCATCATCATGATGGCGCGAAGTCCCCGGCCGCTCCACATACACCGCATACCATTGCGTCGCCAGCCGCCCCGCAATGCGCGCGCCTACGCGCAGCAGGCGCTCTGAACCGGTGCGCGCCGAGAAGCAGACCATCACCTTCTCGGG
KOK=       107
KK=  127353  LL=  127982  Z=    6.67  JJ=  126903  DL=   630
A===      111      112      113      114      121      123      124      131      132      133      134      141      143      144      211      213      214      223      224      231      233      234      243      244      313      314      323      333      334      343      413      433
B===      222      122      422      322      212      412      312      242      142      442      342      232      432      332      221      421      321      411      311      241      441      341      431      331      424      324      414      444      344      434      423      443
RRR=   -0.535    0.761   -0.906    0.415    0.128   20.653    5.599   -1.279   -0.971    0.402   26.186    4.863    2.625    0.252    0.293    0.850   -1.264    0.117   -0.114    6.989    0.099   14.518   10.227    0.069    1.885    1.193    0.517    1.662   11.006   45.443    0.241   -0.029
X1==    1.914    1.202   -0.623    1.165    0.202    3.908    2.598    2.349    1.359    0.438    5.061    3.585    0.778   -0.205   -0.798   -1.190   -1.094    1.879    1.097    3.058   -0.294    3.441    2.043    1.701   -1.818   -1.057    0.994   -1.141    4.758    6.621   -1.057    0.100
X2==   -0.280    0.633    1.456    0.357    0.633    5.285    2.155   -0.544   -0.715    0.918    5.174    1.357    3.373   -1.229   -0.367   -0.715    1.155    0.062   -0.104    2.285   -0.335    4.219    5.007    0.040   -1.037   -1.129    0.520   -1.457    2.313    6.864   -0.228   -0.287
CD1=        3        2        1        3        1        6        4        5        3        4       11        6        4        2        0        0        0        3        2        5        2        7        5        4        0        1        4        3       15       19        1        5
CD2=        0        1        2        1        1        6        3        0        0        2        7        2        5        0        0        0        2        1        1        3        1        7        8        2        0        0        2        0        6       13        1        2
GCGCATGGTCGAGCAGTCCGAAGACGCGCTGCACGCTCTCGGCTTCGCCCGCGTGCGCGTGCGACATCATGGAGAGATTGCCCGCGTCGAAATTGCCGAAGAAGAGATGGCCTCAGCACTGAGCCGGCAGATGTTCCAGCAGATCGCCCGCGCCGTGCGCGCCGCCGGATTTCACTACGTAGCCGTCGATTGTGACGGCTACCGCTCCGGCTCCATGAACGAGTTGCTGCCGGTCGAACTGCTGGCCGCCGCGAGCCCAAAAGACAGATAAAGACGGATAAGGATTCGCAATGAAGGTTGGCTATCTGGAATGCTTCGCCGGACTATCCGGCGACATGATGCTGGGCGCGCTCATCGACGCGGGCGTTCCCGCCGCGCTGCTCAGCGAAACCGCCGCCGCGCTCGGCATCGGCGCATCGCTCAAAATGCACGCGGTGGACCGCAGCGGCATTCGCGCCGCCAAGGTCGATGTCTACGCCGGCGAAGAACTCGCCGAGCACGCTCCCCACGCGCACTCGCACGACCATCTCCACGACCACGATCATGACCATCCCCACAGCCATGATCACGCGCATCCGCACAGCCACAGCCACGCGCATGGCCGCACGTGGAAGCAGATTCGCGCGCTCC
KOK=       108
KK=  128313  LL=  129272  Z=    5.59  JJ=  128103  DL=   960
A===      111      112      113      114      121      123      124      131      132      133      134      141      143      144      211      213      214      223      224      231      233      234      243      244      313      314      323      333      334      343      413      433
B===      222      122      422      322      212      412      312      242      142      442      342      232      432      332      221      421      321      411      311      241      441      341      431      331      424      324      414      444      344      434      423      443
RRR=    0.184   -0.157   -0.972   -0.986    0.295   -0.508   14.243   -0.243    0.607   -1.112    1.191    8.151   14.923   14.808   -0.358   -0.998    0.168    3.569   -0.252   15.273    1.132   39.365   22.309   20.315    0.000   -0.099   -0.709    3.753    8.038   23.282    0.226    6.972
X1==    0.329    0.347    1.037   -1.185   -0.653   -0.490    3.142    0.259    0.298   -1.560    3.007    2.217    3.007    5.993   -0.653   -0.490   -1.168    3.536    1.470    5.030   -1.525    5.301    5.301    3.118    0.428   -0.249    0.490   -2.335    3.637    7.480   -0.249    2.240
X2==    0.560   -0.452   -0.938    0.832   -0.452    1.036    4.532   -0.938    2.036    0.713    0.396    3.677    4.962    2.471    0.548    2.036   -0.143    1.009   -0.171    3.036   -0.742    7.426    4.209    6.516    0.000    0.396   -1.445   -1.607    2.210    3.113   -0.909    3.113
CD1=        1        1        3        0        0        1        5        2        2        1        9        4        9       13        0        1        0        6        3        8        1       13       13        8        5        3        5        3       19       30        3       15
CD2=        1        0        0        2        0        2        6        0        3        3        3        5       10        7        1        3        1        2        1        4        1       14        9       14        2        3        0        1       10       12        1       12
CGCCCACCGGCGCGGCGCTCTTGCGCGCGTTGGGCTGCCGCTTTGAGGGCAAGCCGATTTTCGCGGCGCAGTCTGTGGGCTACGGTGCGGGTACGCGTAATCCAAAGGACTTTCCGAACGTCGTTCGCCTCAGCATCGGGGAGGCCGGGCAGGCGACAGCCTCATTTGCCACCGACACGGTGACAGTTCTGGAATGCGCCATCGACGACGCCTCGCCGCAGGTGCTGGCACACGCTCTCGAACTCGCGCTCGAGTACGGCGCGCTCGACACCCTGGCCACTCCGGCCACCATGAAAAAGGGCCGTCCCGGCACGCTGCTGACCGTGCTCTGCCGCCCTGAGCACGCCGATGCGCTGGCCGCGCTGCTCTTTCGCGAGACCACCACGCTCGGCATGCGCCGCAGGCATGAGCAGCGGCTCATCCTCGACCGGCAGATGGTCACCGTGGAGACGCGCTTCGGCCGCATTCGCGTCAAACTCGCCTCGCACGCCGGTGAGCGCCTCAACGCCATGCCTGAGTATGAGGACTGCCGCCGCGCCGCGCGCGAACATGCCGCGCCCATTCAGCAGGTGATGCAGGCCGCCCTCGCCGCTCTCAGCGAGGCCGCGCCCGTGCGCCCCATTGAGGAGACGGCATGACCCGCGAAGCCATTCTGAAGCTGCTCACCGAGGTCGCTGCCGGAGCCGCCACGCCCGATACCGCGCTCGACCGTCTCGCCCACCTGCCTTACGAGGATGCAGGCTTCGCCAGGATCGATCATCACCGCTCGCTGCGGCTCGGCCTGCCCGAGGTCATCTATGCGGCAGGGAAGACGCCCGCGCAGGTGGCCCACATCTTCGCCCGCATGGCCGACGCCGGAGCCACCGTGCTGGCGACGCGCGCCACCGCCGAGCACGCCTCTGCCGTGCGCGAGGCATGCCCGGCGGCGCAGTACCACGCCGAGGCCGCGATCCTCGGCCT
KOK=       109
KK=  139923  LL=  141032  Z=    5.47  JJ=  139863  DL=  1110
A===      111      112      113      114      121      123      124      131      132      133      134      141      143      144      211      213      214      223      224      231      233      234      243      244      313      314      323      333      334      343      413      433
B===      222      122      422      322      212      412      312      242      142      442      342      232      432      332      221      421      321      411      311      241      441      341      431      331      424      324      414      444      344      434      423      443
RRR=    9.512    6.814   -0.039    0.931   -0.141   25.403    3.696    0.069    0.843    0.012   -1.076    6.292    7.508    1.540   -0.141    1.608    0.334   12.861    2.926    2.834    0.343    3.694   30.109    2.830   -1.665    3.415    2.329   -0.185    0.238   24.971    0.515   18.365
X1==    1.758    1.919   -0.621    0.694   -0.123    3.627    1.448    1.100    1.255   -0.039    0.649    3.085    5.336    2.464   -0.123   -1.117   -0.405    3.249    0.968    4.219    1.646    2.953    4.568    2.671   -1.039    1.690    1.130    0.265    0.924    5.466    0.649    4.558
X2==    5.411    3.550    0.063    1.342    1.145    7.005    2.553    0.063    0.672   -0.313   -1.659    2.040    1.407    0.625    1.145   -1.439   -0.825    3.958    3.024    0.672    0.208    1.251    6.591    1.059    1.602    2.020    2.062   -0.697    0.258    4.568    0.794    4.029
CD1=        5        5        2        4        2        9        5        5        5        4        5        8       14        8        2        1        2        8        4       10        7        9       12        8        2        7        6        6        7       17        5       15
CD2=        8        6        2        4        3       12        6        2        3        2        0        5        5        4        3        0        1        8        7        3        3        5       14        5        5        6        6        2        4       12        4       11
TCTTCGGCACAGGAGCCTTTCCCGGCCAGAAGTTCACACAATACCTGCGCATGCAGGTGCGCGACGTGGACGGGCAGCTGCTCAAGCTGGAAAAATATCCGCTCGCCAAGGTTATTCAGCACGGCCAGCCCACTGAGCCTCGCACCTATCTGCTGCGCCAGCCCGACGGCATCATGGCGCAGATCGTCATTTCGGCGCGCCCCATTTATTCCGATGCAGGCGAGCTCATCGGCGGCATGATGGTCGTGCGCGAGCCCGGCCTGCCCGATGACAAGGAGGCCGAAGAGATGAGCACGCTGTATGAGGGATAGCCAAAGCGCGTCCCCCGCCTTCGAGTTATCTGTCGATCAAAAAGGCCATCTTCGAGGCTTGGAAGAAAGCCTTCTGCAATCCGCCGTGCGCAAGAATGCGGCAAAGGTCGCAGAACTGCTTGCGGAAGACTTCCGCGAGTTCGGCAGCTCGGGCCGCGTTTTCTCAAAGGCAGAAATCCTCGCCGCGCTGCAAAGCGAAGATACAGATCATAACTGGTCGCTGGATGATTTTGCGGCCACGCAGCTCTCCGAATCCCTCGTGCTCGTCACCTACCGCGCCACCCGGACAAGCGATGACTCGCCTCCCGCGCAGTCGTTGCGCAGTTCCTTATGGGCTTTGCGCAATGGCCGATGGCAAATGATCTTCCATCAAGGCACAAGAATCCCGCCCTTCTGAGGCGGGATTTTTAGATGCGCGGTCCGCAGGCAGGTGCCAGCCTTGGGCTCTCCACCCGGTCGCCGGTTTGACAGAATCTATCAGAGGATTTCTGATACCGCCAATATTTATATGACTGCGGTTACTTCAATTTAGCGCAAAGCTATCACAAGTGTGATCTCCGCTACTTATGAGCGCCAATTTGCCCTCGCATAATGGCCCCTGGCATCCGTGCGCCACGGATCAGGGAAAGGTAGGTGTCTTCATGAAGCCCATATCGAGGATGATGGCCGAATACAGTCAACTCTACGAGATACTGGACCCCGGAGATTTCGCATATTTGCTCCTGCAAACCGCGCATCATGCGCCCGAGATATTAAAGACGCATAAGCTGACGGCTCTGGATGCTGCCATGAGTAGAGA
KOK=       110
KK=  146253  LL=  147062  Z=    6.23  JJ=  146163  DL=   810
A===      111      112      113      114      121      123      124      131      132      133      134      141      143      144      211      213      214      223      224      231      233      234      243      244      313      314      323      333      334      343      413      433
B===      222      122      422      322      212      412      312      242      142      442      342      232      432      332      221      421      321      411      311      241      441      341      431      331      424      324      414      444      344      434      423      443
RRR=   44.160   -3.170    0.026    0.086   -1.181   -0.762   -4.099    0.382    1.026   -0.532    0.047    0.377    7.323    1.627   -0.261   -0.762    0.682    5.084   20.546    6.732    0.486    4.192   10.349    2.017    0.598    7.323    0.413    0.347   29.795    2.626   -0.922    4.697
X1==    7.194    3.296   -0.190    0.227   -1.138    0.671   -1.243    0.477    0.671    1.249   -1.665    0.997    2.619    2.098   -0.251    0.671   -1.243    3.838    3.977    2.782    2.090    2.301    2.301    0.881   -1.403    2.619    0.411    0.501    6.655    0.809   -0.441    1.783
X2==    6.138   -0.962   -0.137    0.378    1.038   -1.137    3.299    0.802    1.530   -0.426   -0.028    0.378    2.796    0.775    1.038   -1.137   -0.549    1.325    5.167    2.420    0.232    1.822    4.498    2.290   -0.426    2.796    1.005    0.692    4.477    3.249    2.090    2.634
CD1=       10        5        2        2        0        3        0        3        3        6        0        3        7        5        1        3        0        7        6        6        7        6        6        3        1        7        4        7       18        6        2        8
CD2=        7        0        1        2        2        0        6        2        3        1        2        2        6        4        2        0        1        3        9        4        2        5        9        7        1        6        3        3       10        8        5        7
ACTCGGCATCCTCGGCAAAGCGCGCCGACCGCACCCCGGGCAGGAGCCCAAGCGCCCGCACCTCAAGGCCCGAGTCGTCGGCCAGCACCAGTCCTCCCGGCCGGCACCGGCTGTAGAACTCCGCTTTCAGGCGCGCATTCTCGGCAAAGGTCGTCCCCGTTTCCTCAGGGGCATCGATCTCCGCCAGTCCCGGCAGGGGCAAAATTTCCGTCGCGGTATGGCCGGCCGCCACGCGAAAATCGCGCAGCTTACCGGCATTCGAGGAGGCAACATAAAGAGTCAGAGCCATCCAGAACAGACTACCCGCTTCTCCTGTTTTGAGCGGCGTCCAGCATCGTTTCCGTCGCCCAAGCTCTGTCATTTCGACCGAAGCAGGACAGTCCGATCGTCCTGCGAAGCAGAGAAGCCCGTACTCCGCCCCCGCCATTTGGCTGCCGGAAATTACCCCTGAAATTGCTACTCTGAAATCAGGAGCAGGCACAAAAACCCGCTCCAGCCACCCGCAAAAATAAAAATGTGAATTTCGGTTCACATTTCTTGGCGCGCCGAATCAACAAGTTGCCGGCTTTCCAGAAAAAAACACCGAAAAGCGAATCCGGATTCACATTTTATTTCTGCGCCTTTGCTGCACCTTTCCTGTGTCAATCATTACGAAGGTCACTCAGCCGCCCCTGCCGGTTCTGCTCCTGCTGGTAATACTCCAGGTCGCCGCGCAGCGGGCACTGGGCGCAGTTGGGCGTCCTGCCGCAGTGGGCTTTGCCCACCTGCACCACCAGTGCGTGAAACTCGTTGCAATGATCGGCCAGCGCC
KOK=       111
KK=  155463  LL=  156332  Z=    5.02  JJ=  155463  DL=   870
A===      111      112      113      114      121      123      124      131      132      133      134      141      143      144      211      213      214      223      224      231      233      234      243      244      313      314      323      333      334      343      413      433
B===      222      122      422      322      212      412      312      242      142      442      342      232      432      332      221      421      321      411      311      241      441      341      431      331      424      324      414      444      344      434      423      443
RRR=   -1.083    2.341    0.663   -1.238    0.742   -2.042   -4.648    7.875   -0.028    0.319   -1.566    6.028    1.481   14.325    0.742    1.507    0.738   -4.169   -2.938   79.575    0.242   11.031   98.163   61.652    1.817   -0.342    0.694    2.376   -4.463   30.421    2.567    5.990
X1==    1.164    1.297   -1.123   -1.169   -0.703   -1.028   -1.071    2.485   -0.046   -1.374   -0.719    2.297    1.419    3.989   -0.703   -1.028   -1.071   -0.880   -0.954    6.832   -0.451    2.569   10.329    9.076   -1.374   -0.719   -0.451   -1.074    3.528    5.289   -1.432    2.941
X2==   -0.930    1.805   -0.591    1.059   -1.055    1.985    4.339    3.169    0.605   -0.232    2.178    2.624    1.043    3.591   -1.055   -1.465   -0.689    4.736    3.079   11.648   -0.538    4.294    9.504    6.793   -1.323    0.476   -1.540   -2.213   -1.265    5.751   -1.793    2.037
CD1=        2        2        0        0        0        0        0        4        1        0        1        4        4        8        0        0        0        0        0        8        1        5       15       14        0        1        1        1        9       12        0        8
CD2=        0        3        1        3        0        5        8        6        3        3        7        5        5        9        0        0        1       10        7       19        3       12       22       16        1        4        1        1        3       20        0       11
CGTAGTCCTGAATGGGGCGGCCATCGATCAGCACGCTGCCGTAGGCTGCATCGTAGAGGCGCGGAATCAGGTTGACGAGCGTCGTCTTGCCCGAGCCGGTCGGCCCCACGATGGCCAGGCTGCCTCCGGCCGGAATGGTCAGATCGATGCCGTGCAGCACTTCTGTGCCGTTGTCATAGGCAAAGTTGAGATTGCGGAAGGTGACCTCGCCCGTGATCGGCACGCCATTCAGATCCGGGCGTGCGAGCGATTCATCAATCGCCGGCTTGGCCGTCAGCAGCTCATGCACGCGCATGACCGAGGCTGTGCCGCGTTCAAACAGATTCACTACCCAGCCCAGCGCGATGATGGGCCACGTCAGCATGAGCATGTAGGTGGTGAAGGCGACAAAATCGCCCACGCTGATCTGGTGCCGAATGACCTCGTGGCCGCCGACCAGCAGGGCAATGGCGATGGCCAGCCCAAGAATGAATTCGAGCGTGGGCCACAGCATGCCCATGAGCTGCACCAGGCGCAGGCTGCGGCGAATGTACTCGCGATTCGATTTCTCGAAGGCCTGAATCTGCGCCTCTTCCTGCGCAAAGGCGCGGATGAGCCGCGCGCCGGAGAAGTTCTCCTGCGCCTGCGCCGAAATGTCAGAGAACATGGCCTGGATGCGCTCGAAGCGCTCGTGAATCCTGCGCCCCAGAGCTTGCACCAGAATGCTGGCCAGCGGCAGCGGCGCCAGCGCCAGCAGCGTGAGGCGCGGGCTGATGCGCAGCAGAAAATAAAGCGAGCCCAGCGTGAAGAGCAGCGTGTTGGCGCTGTACATGATGGCCGGCCCCAGCAGCATGCGCACTGCATTGAGGTCATTGGTCATGCGCGCCATGA
KOK=       112
KK=  169383  LL=  169802  Z=    4.68  JJ=  168603  DL=   420
A===      111      112      113      114      121      123      124      131      132      133      134      141      143      144      211      213      214      223      224      231      233      234      243      244      313      314      323      333      334      343      413      433
B===      222      122      422      322      212      412      312      242      142      442      342      232      432      332      221      421      321      411      311      241      441      341      431      331      424      324      414      444      344      434      423      443
RRR=    0.932   -0.306   -1.623    0.496   -0.306   -0.764    0.068   -0.141   -1.089   -1.177   -0.519    3.039    0.072   -2.393    0.171    0.507    0.507   -0.198    2.495   22.544   -0.679    1.034   62.667   64.327    0.011    1.247    1.138   -1.192    0.901   13.911    1.247    0.097
X1==    0.792    0.641    1.537   -0.477    0.641    1.202    0.177    1.537   -0.798    0.963   -1.037    0.523   -0.060   -1.053   -0.359   -0.798   -0.823    0.537    3.882    4.202   -0.588    0.876   12.096    8.928   -0.029   -1.037   -1.347   -1.535    1.084    3.067   -1.037    1.084
X2==    1.177   -0.478   -1.056   -1.040   -0.478   -0.635    0.384   -0.092    1.365   -1.221    0.500    5.812   -1.203    2.272   -0.478   -0.635   -0.616   -0.368    0.643    5.365    1.155    1.181    5.181    7.205   -0.383   -1.203   -0.845    0.776    0.831    4.536   -1.203    0.090
CD1=        1        1        2        0        1        2        1        2        0        2        0        1        1        0        0        0        0        2        6        5        1        3       18       14        1        0        0        0        4        7        0        4
CD2=        2        0        0        0        0        0        1        1        2        0        2        7        0        4        0        0        0        0        1        6        2        2        6        8        1        0        0        3        3        8        0        2
GCGTGGCCTGGGGCAGCCTGCTGGTCAAGATTGGCGCCATCTTTGGCCTGGGCACCGTCATGCTGGTGATGTTGCTGGGGCAATCGCGCGTCTTCTTCTCCATGAGCCGCGATGGGCTGCTGCCCAAGTGGGCCTCGGCCATTCATCCGAAGTTCCGCACGCCATGGATCTCAAATATCGTTGTGGGCACCATCGTGGCCTTTTTGCCCGCGCTGCTGCCCATCAACAAGCTGAGCGAACTGGTGAACATGGGCACGCTGCTGGCCTTTGCCATCGTCTCGGCCGGTGTCTGGGTGCTGCGCGTGCGCATGCCCGATCTGGAACGCCCGTTCAAAACGCCGCTGGTGCCGCTGGTGCCGATTCTTGGCGTGCTGAGCGCGGTTTACCTGATGGCCAACCTGCCACTGCTCACGTGGATTG
KOK=       113
KK=  179223  LL=  179912  Z=    5.53  JJ=  178983  DL=   690
A===      111      112      113      114      121      123      124      131      132      133      134      141      143      144      211      213      214      223      224      231      233      234      243      244      313      314      323      333      334      343      413      433
B===      222      122      422      322      212      412      312      242      142      442      342      232      432      332      221      421      321      411      311      241      441      341      431      331      424      324      414      444      344      434      423      443
RRR=   -0.915    2.990    0.832   12.065   -0.061    5.948    3.003    0.137   -0.013   -1.386    6.013   11.021   -0.315   -0.403    0.026   -0.069    0.461   31.433   -0.129    0.100    7.421   -0.453   -0.120   -0.307    1.711   12.702    4.269    0.655    0.182   15.044    2.961    6.147
X1==   -0.915    3.111    0.851    2.819    2.111    1.862    1.245   -0.104   -0.075   -1.166    3.066    4.446    3.066    0.902   -0.889   -0.075   -0.405    6.829    0.461   -0.075    3.255    3.149    0.146   -0.959    1.439    3.806    1.493   -1.285    1.179    2.527    2.326    1.853
X2==    1.000    0.961    0.978    4.279   -0.029    3.195    2.412   -1.322    0.170    1.189    1.961    2.479   -0.103   -0.447   -0.029    0.926   -1.138    4.603   -0.280   -1.342    2.280   -0.144   -0.822    0.320    1.189    3.337    2.859   -0.509    0.154    5.954    1.273    3.318
CD1=        0        4        2        5        3        3        3        1        1        0        6        7        6        4        0        1        1        8        2        1        5        6        2        1        3        7        3        0        4        6        5        5
CD2=        2        2        3        6        1        6        4        0        2        5        5        4        2        1        1        3        0        8        1        0        7        2        1        2        5        7        8        4        4       15        4       10
TTGCCAATGGTCCAATTCTTCACAGATAGCCTTTCTGAAACGGACCCGGATACGCGTCCGGGATCGCTGCTTTCGAGGCTTATATCGGTGGCTGGAGGAATTTATTTACGGCGGATGAGAAACGGTCTGCAGAATTCGGGGAGATCTGGACGGGAAGCCGGATGGGCGGAATCAGCGGGCGCGGGCGGGCGCGGCCCAGTTTTCAAGAGTAAGGCCCGGGACGCGGCTGAATTCGCGCGTGTTGTTGGTGACCAGGGTGAGTTTAAGCGCACGGGCGTGCGCGGCAATCAGAAGATCATTCGCTCCAATCATGGTTCCGCGCTGCTTGAGGTGAGCGCGAATCTGAGCGTAGTCCGTGCCTGCTTCAGAAGGGAAGCCGAGCACCTGCACATAGCGCAGGAACTCGTGCAGAGCTTCGGCATCCTGAGATTTGCGGGGAGAGACTTCGACGCCATAAGCCAGTTCGGCTTGCGTGATGGCGGAGATGCATACGTCGGAAACAGCCGTCTTGCGGAGACGCCGGAGCACCGCCTCGTGGGTGCGCTTCATGATGTACGACGAGATGTCAGTATCGAGCATGTAGAGAGGCATGAAGGCGGCTCCAGGTCTCAGCGCTCCTGCACGGGGAGATCTTCGACGCCTTCCATGAAGGCGCTGGAGGCGACTGCGCCGGAATCGAGATAGGCGCTC
KOK=       114
KK=  192903  LL=  193472  Z=    4.76  JJ=  192663  DL=   570
A===      111      112      113      114      121      123      124      131      132      133      134      141      143      144      211      213      214      223      224      231      233      234      243      244      313      314      323      333      334      343      413      433
B===      222      122      422      322      212      412      312      242      142      442      342      232      432      332      221      421      321      411      311      241      441      341      431      331      424      324      414      444      344      434      423      443
RRR=    0.897   -0.378    0.620    0.126   -0.136   -0.830    5.758    0.149    0.074    1.636   -0.180   -0.512    0.944    4.319   -0.136    0.398   -0.090    3.337   -0.011    0.302    0.971    8.023   82.820    5.349   -0.424    0.967   -0.888    1.203   18.160   13.968    0.877   -1.407
X1==    0.894   -0.242    1.662   -0.374   -0.242    1.228    4.147   -0.338    0.228   -1.045    1.663   -0.374    0.742    1.474   -0.242    1.228    0.147    4.742    0.040    0.228   -0.944    2.627   13.680    4.677   -1.045    1.663   -0.944   -1.341    3.751    3.751   -1.099   -0.945
X2==    1.003    1.563    0.373   -0.337    0.563   -0.676    1.388   -0.440    0.324   -1.566   -0.108    1.370    1.271    2.930    0.563    0.324   -0.612    0.704   -0.268    1.324   -1.028    3.054    6.054    1.144    0.406    0.581    0.941   -0.897    4.842    3.724   -0.798    1.489
CD1=        1        0        2        0        0        2        5        0        1        0        3        0        2        3        0        2        1        8        2        1        1        7       25       11        0        3        1        1       11       11        0        2
CD2=        2        2        2        1        1        0        2        1        1        0        2        3        4        6        1        1        0        1        0        2        0        4        7        2        3        3        2        2       12       10        1        6
AGGCTGCGCATCGCGCGGCCTCTCTGCTTTTGGGAATGACCGTGCGCATCACGCTTCTGTTTCTCGTTCTCGGCGCGATCTGGGGCAGTGCCTGGCTGCTGCATGCCGAGCCCTATTCCGGGCCGCCCCTGCTGGCGGCGGGCGCATTTCGTTTTGCGCTGGCCGCTGTGCTGCTGGGCATCGCCGCGGTATTTCAACGTGGCTTCCGGCGTCGCGGCAACGGCCGAGCTGCGACCGGGCACTCATCCTTCTGGCGTTCTTCCGCGATGCTGGGTATGCTGCTGCTCGCGCTGCCCTATGCGTGCTCAGCAGCCGCCTCGCACGCCGGCGTGGCGGCGGGCCTTCCCGGAGCCATCTATGCAGCCATGCCGCTGGCGGTGCTGCTGCTGCTTGAGGACGAAATTCCGGCGCGCATACCGGTGCTGCTGCTCGGCTTTACGGGTGTTTCGCTGCTGGTGATTCAGGGCTTGCAGTTGGATCTCGCGCATTGGCGCGGCGAACTACTGCTGCTGGGCGGCATGGCCGCGAATGCGGCGGCGCTCGCGTATGTAGTGCGCGGCGGCAGGGAGC
KOK=       115
KK=  200493  LL=  201512  Z=    5.05  JJ=  200343  DL=  1020
A===      111      112      113      114      121      123      124      131      132      133      134      141      143      144      211      213      214      223      224      231      233      234      243      244      313      314      323      333      334      343      413      433
B===      222      122      422      322      212      412      312      242      142      442      342      232      432      332      221      421      321      411      311      241      441      341      431      331      424      324      414      444      344      434      423      443
RRR=   18.823   10.986   -1.814   -0.203   -0.644   44.587   -0.082    0.084   -0.170    2.770   -3.141   -0.073   -0.110    1.901    1.236    0.079   -0.195   27.739    2.034    1.005    1.574    0.057   -2.120    3.129   -0.308   50.575   19.558   -0.284    0.624   16.640   12.689   43.700
X1==    9.462    4.102   -0.758    0.425    0.600    5.306   -0.050   -0.062    0.118    0.634   -1.276   -0.231   -0.163   -1.947   -1.151    0.118   -1.448    7.401    3.106   -1.364    0.893    0.059    3.019   -1.825    2.403    9.297    2.777   -0.548   -1.232    6.322    2.619    8.211
X2==    1.989    2.678    2.392   -0.478   -1.073    8.403    1.626   -1.350   -1.440    4.368    2.462    0.316    0.675   -0.977   -1.073    0.669    0.135    3.748    0.655   -0.737    1.762    0.977   -0.702   -1.715   -0.128    5.440    7.044    0.519   -0.507    2.632    4.844    5.322
CD1=       13        6        1        3        2        9        2        2        2        4        1        2        3        0        0        2        0       11        6        0        4        3        8        0        7       20        7        3        2       18        8       22
CD2=        3        4        5        1        0       14        4        0        0       11        7        2        4        1        0        3        2        8        3        1        7        5        2        0        3       12       17        7        4       11       11       17
GCGGCGCTGCCCATAAAACTGTTCGATGCCATCGAGCAGAAGCGTATAGAAGCAGATCACCAGCCCGTCGTTGAGCAGGGTGAGAAAAAATCGGGCCAGCGGGGAGGGGACATCGATAACGGCCGTGACCGCGATCAATACGGTGCTGAGCGCCGCACTGAAAAATGCAAACGCAAACGCACCGGCTCCCTGCTGACGGTACTGCTGGCGGCCGGTGCGGCTGAAGGCGACGGCAAAAAGCAGAGACGCGGTAAAGATGGAGACCAGCAGCGTGTAGTTGTCGAGGCTCAGAATCAGTTTGGAGAGACTCATGCCGGTCTCTCCAAACTGGCCCTGGGATCTTTGCCCGTGATCTTTCGTGCTTCTTTGGCCATGTTGTGCGCCCTATTCTTCCCGGGGGCCGGTACAACAATCGGGAGCCTATCGTTGCGCGACGCCGTCGAGCAGGTCAAAGAATTCGGGGAAAGAGATGGCTGCCGATTCCGCGCCGCGAATCAGCGTTTCACCCTCTGCCCGCAAAGCTGCCACGGAGAAGGCCATCGCGATGCGGTGGTCGCCACCGGCGTCGATCTCGGCGCCATGCAGTTGCTGGCCGCCGGGCACATCGAGTCCGTCTTCAAACTCTTCCACCTCGGCGCCCATGGCGCGCAGGTTTTGCGCTACGAGGGCGATGCGGTCCGATTCCTTGACGCGCAGCTCCCTGGCGTCGCGAATGCGAATGCCATTCTGCGTGTACGGGGCAATTGCGGCCAGCACCGGCAGCTCATCGATGAGCTGCGCGGCGAGTCCGCCGGAGACGGTGGTGCCGGTCAGGCCGTTCGCGGGAGCGTTGATCTGCACGGTACCGATCAGTTCCGATGCTTTGTCTTCAAGATTGATGACGCCAATGTGCGCGCCGAGCGCGGTGAGCACATCGAGCAGCGAGGCTCGCGTCGGATTCAAGCCGAGGTCATCAAAGATCAGATTTGAGCCGGGAAAGAGCGCCGCCGCGCAGAGGAAGAATGCCGCGGACGACATATC
KOK=       116
KK=  201573  LL=  202712  Z=    5.40  JJ=  201543  DL=  1140
A===      111      112      113      114      121      123      124      131      132      133      134      141      143      144      211      213      214      223      224      231      233      234      243      244      313      314      323      333      334      343      413      433
B===      222      122      422      322      212      412      312      242      142      442      342      232      432      332      221      421      321      411      311      241      441      341      431      331      424      324      414      444      344      434      423      443
RRR=   22.316    5.470    0.621    4.706   -0.008    0.737   13.352   -0.223   -0.132    0.927    3.538   -2.556   18.678    1.808    1.017   -0.007    0.064    1.570   -0.268    3.479   -2.223    3.132   10.485    1.210    3.595   28.286   12.365    0.100    0.002   14.625    6.303   33.624
X1==    5.524    2.663    0.684    2.641   -0.141    4.159    3.961   -1.432   -0.742    0.194    1.623    1.955    4.196   -1.037   -1.076   -0.042   -0.123    0.632    0.531    2.058    1.740    6.179    3.114   -1.060    1.782    7.284    3.316   -0.997    0.045    3.145    1.623    6.632
X2==    4.040    2.054    0.907    1.782    0.054    0.177    3.371    0.156    0.177    4.778    2.180   -1.308    4.451   -1.743   -0.946    0.177   -0.520    2.485   -0.504    1.690   -1.277    0.507    3.367   -1.142    2.018    3.884    3.729   -0.101    0.042    4.651    3.884    5.070
CD1=        7        4        3        6        1        8        8        0        1        4        7        5       12        2        0        2        2        3        3        5        7       16       10        2        7       18       10        4        7       15        7       24
CD2=        5        3        3        4        1        2        6        2        2       12        7        0       11        0        0        2        1        5        1        4        1        4        9        1        7       10       10        6        6       17       10       18
CACGGTGCGCGTCAGCTCCGCGCCAAAGGCACGCAGCGCCAGCTCGCTGTGGTCGCGCGTGCGCACGGCCTCGCGCACGGTGGTGACGCCCTCGGCCTGCAGGCCCGCAAACAGCACGGCAGACTTTACCTGCGCGCTCGGTACGGGCGTGGTGTAGTCCATGGCGTGGAGCTTACGGCCGCGAATGGTCATCGGCGCATGGCCGTCGGTGAGGTCAATCTCCGCGCCCATCTGCTGCAGCGGCTTGCGCACGCGCTCCATGGGGCGGCGGGTGAGCGATTCATCGCCGATCAGCGTGAACTCGCCGCTCTGCGCAGCCAGAAATCCGGCAAGCATGCGCATGGTCGAGCCGGAGTTGCCGCAATCGAGCGCCCCGGCAGGCGCGTGGAATGTGCCGCCGACGCCGGTGACCTCCACATTGCCTTTGCCGTCGTTGACGACGGTTGCGCCCAGCGCCTCGACGCAGGCCAGGCTGCTCGACGGGTCAGCGCCGGTTGAGAAATTGCTGAAGCGGCTGGTGCCCTCGGCGAGTCCGCCGAGCAGGGCATAGCGGTGAGAGATGCTTTTGTCGCCGGGCAGACGCAGGCTGCCGTCAATGTTGCGGGCGGGCGAAATAACGCGTTCCGTCAGAGTCTGATGCAAGGCTGTCTTGGCTCCTGCCCATAGATTAAAGCAGGCGGCCCCAGCCACCTATGCAGAATGTGAGACGAGGCAGCATTTCGCCGCCGTCAGATCACCCGCAGAACGATCAGCGTCTCGTCGTCAAAGCGGTCGTGCTCGCCCTGAAACTCCTGCACTTCAGCAAAAATGGCATCGGCCATCTGCTGGGCCGGCTTGCCGGCGTGACGCCGGATGCAGTCGAGCAGCCGTTCGGTGCTGAACATCTCCCCGGCTTCATTTTCCGCATCGGTAATGCCGTCGCTGAAAAAGAGCAGCGAATCGCCGGGCCGCGTGGAGAGGCTGATCTCCTCATAGCTGGCGTTGGGGAAGAGCCCGAGCGGGAAGCCCTCGACCTGCACCAGTTCGGCCTCGCCGTCATGGCAGAAGACCGGCTGCACGGCTCCGGCATTGGCGATCTGCAGCGTCATGTTTTCGTCGTTCCAGACGGAGAAAAGCATGGTGACGTATTGCGAGTCGAGA
KOK=       117
KK=  210093  LL=  211202  Z=    4.71  JJ=  210003  DL=  1110
A===      111      112      113      114      121      123      124      131      132      133      134      141      143      144      211      213      214      223      224      231      233      234      243      244      313      314      323      333      334      343      413      433
B===      222      122      422      322      212      412      312      242      142      442      342      232      432      332      221      421      321      411      311      241      441      341      431      331      424      324      414      444      344      434      423      443
RRR=    8.276   19.100    1.222   14.769   -2.392   12.000    0.266    0.371    0.250    0.654   -2.184    0.412    0.252    3.428    1.049   -4.817    1.939   43.331   -0.025    0.250    0.172   -2.997    7.877   -0.101   -5.954   35.833   60.935    0.391    1.786   14.906    1.427   38.644
X1==    6.151    8.086    0.422    1.899    2.086    2.697    0.206   -1.225   -1.272   -1.004   -1.091   -0.481   -0.490   -1.760   -0.914   -1.272   -1.323    7.096   -1.373   -1.272    0.115   -1.758    4.620    0.406    5.241    7.930   12.155   -1.694    0.946    1.861    0.713    7.807
X2==    1.346    2.362    2.895    7.777   -1.147    4.449    1.291   -0.303   -0.196   -0.651    2.002   -0.858   -0.515   -1.948   -1.147    3.785   -1.466    6.106    0.018   -0.196    1.493    1.705    1.705   -0.249   -1.136    4.518    5.013   -0.231    1.888    8.011    2.002    4.950
CD1=        7        9        2        4        3        5        2        0        0        1        1        1        2        0        0        0        0       11        0        0        3        0       11        4       11       16       23        1        7        9        4       22
CD2=        3        4        7       14        0        9        4        2        2        3        8        1        3        0        0        8        0       11        2        2        7        7        7        3        2       13       14        7       12       28        8       20
GCCCACCAGCCGCGAACCGAGCGAGGTAGCAAGCTGAATGCGCTGGGCCTCGCCGCCCGAGAGCGTGGAGGCGAGCCGGTCAAGCGTCAGGTAGTCCAGGCCCACGGCGTCAAGAAAATGCAGCCGCTGCCGCACCTCGTCGAGAATGCTGCCAGCAATCTCCTGCTGCATGGCCGTGAGTGTGAGCGCCCCAAAAAACTCATTGGCGTTGCGAATGGTCAGGGCAGAGGCTTCGCAGATGTTTTTGCCGCTGATTCTCACCGCGCGCGCTTCGGCGCGGAGCCGCTGGCCCTTGCACTCGGGGCAGACGGCGTAGCCGCGATACTTCGACAACATCACGCGCACATGCAGCTTGTACTTCTTGCGCTCCATCTGCTCAAAGAAGCCGCGCACGCCGGCGAAGCTGCCCTGTCCGTTGAGAATGAACGACTGGTGTTCCTCTGAGAGTTCGCGCCACGGCACATCGAGCGGAACTCCCTGTGCCTGCGCCGCGCGGCGCATGTCCGCGTACCATGGGCGATACTTCGGGCGGTTCCATGGATCGATGGCTCCGGCTGTCAGCGTCTTTGCCGAGTCGGGAATGATGAGCGCGAGGTCGAAATCAATCGTATTGCCAAAGCCCTGGCAGCGCGGGCAGGCGCCAAAGGGATTGTTGAAGGAGAACAGGCGCGGCTCCGGCTCGCGATAGACGCGGTGGCAGGTCTTGCACTCAAATGCGCCGGAGAAGCGCAGCCGCTCGCGCTCCGGCTTCTCGCCTTCGCGGGGAACGATTTCGTAAAGAATCTCGCCGGCCTCGCGGTAGCCGATTTCGGCTGCGTCCACGATGCGCGCGCGATTCTCGGGTGAGACCACCAGGCGATCGATCAGCACGAAGACCGGCAGCGTGAAATCAATCTCCAGCAGCGACTCGGGCGTGGAGAACTCGTAGATGTTGCCGCCCTGGTAGAGCCGGTTGAAGCCGCGTTTGCGCAGCTCGGCCAGACGCTCTTTGAGGGATTCCGTCAAAGTGGATGCTGCCGGTGCGGCTGCTGCCTTCTTTGCAGTCTTGCGTGGGCGCTTCGGCGGCTTGGCTTCTTCGGCGGCCGGGGATTCGGGGCCTGCCTCTGGCGC
KOK=       118
KK=  214353  LL=  215492  Z=    5.67  JJ=  214323  DL=  1140
A===      111      112      113      114      121      123      124      131      132      133      134      141      143      144      211      213      214      223      224      231      233      234      243      244      313      314      323      333      334      343      413      433
B===      222      122      422      322      212      412      312      242      142      442      342      232      432      332      221      421      321      411      311      241      441      341      431      331      424      324      414      444      344      434      423      443
RRR=   16.514    1.444    0.180   -0.138   -1.713    2.018    0.000   -0.316    2.354   -0.114    0.157    6.303   23.608    2.553   -0.165   -0.087   -0.002    7.629    1.062    3.280    1.599    6.624   74.044   29.047   -0.200    1.028   -0.157    0.173    2.774   21.443    0.062   11.909
X1==    4.177    1.640    1.203   -0.089    1.640    1.334    0.000    0.527    0.638    1.116    0.168    4.046    4.904    1.326   -0.188   -1.451   -1.421    2.186    0.823    0.638    1.806    3.551    9.520    5.917   -0.431   -1.411    0.743   -0.250    3.078    3.884   -0.358    3.481
X2==    3.953    0.880    0.149    1.558   -1.045    1.512    1.424   -0.600    3.690   -0.102    0.934    1.558    4.814    1.925    0.880    0.060    0.001    3.490    1.291    5.142    0.885    1.866    7.777    4.909    0.464   -0.729   -0.212   -0.693    0.901    5.521   -0.174    3.421
CD1=        6        3        4        2        3        4        2        3        3        6        4        8       13        6        1        0        0        5        3        3        7       10       21       14        3        1        5        6       14       16        3       15
CD2=        5        2        2        4        0        4        4        1        7        3        5        4       12        7        2        2        2        7        4        9        5        7       18       13        4        2        3        4        8       19        3       14
GGCGAAAGCTGCGCGCCCGCGCCTCGCCTATTTTCCTTTTGGTGCAGGGAACCGCCAGTGCATCGGCGAGGGGCTGGCTTGGATGGAAGGCGTGCTGGCGCTGGCGACGATTGCCCAGCAATGGCGGCTGGCTCCGGCTGAGGGCATGCCGCCGCAGCCGCCTCTGGCCGCTGAAGTCACCTTGCGTCCAAAAGCTCCGATGCTTTTGCGCGTCGAGAGGCGATAATTGCGATGAGCAGCCAATCCACGGCAGGAGAAGCCCGATGCATCGCGAACTGGAGCGGGTCGTCGAGAGGTTCTTGCCGGTGCTGCAGTGGCTCTCCGCCTCGCAGTGCCAGCAGCAGTTGCCCCGCCGCGTCGAAAGCTGGAGCGTGCAGCAGAACGTGGTGCATCTGGTGCTGACTTACCGCTCCACGGCGCAGCTTCTGGAGCGCTGCCTTGCACAGGGACCGCCACCCTCTGACCGTCCCGCGCTCGGGCAGATCGCTCCTCGCCTGCTGGTGATCGGCCTGGGCATTTTTCCCCGTGGCGCCAAGTCTCCCGAGCGCGTCCATCCGGACCGGCTTACGTTGCCCGCTAAATCCGGAGCTGACCTGATCTTGCTGTTGCGAGAAGAACTGGCGCGTATGGACACGCTGCTTGCGGAGTGCGAGGCAAAACTCGGCGCATCCGCGTTGGGTTCTCACTTCGCATTCGGACCGCTCACGGCTCGCCAATGGAGGCGCTTTCACACGCTTCACGGCTACCTGCACTTGCATCAGGTAAAGAGTCTGCTCCGTGCCATTCCTTTGAATTAGCGGTAAAAATGAAGGTACCACTTTAAGAGTGGCTGCCCCTTGAAGAGCACCAGCAGCGCCGCCGCGCATAGAAAAGTGCCCAGCGGCAGCATGGCCCGCATGCCCTCGCGGGGATGTAGCAGCAGCCAGGCAGCGCCGAAGATGGCCGCCGCCACGACGCCGAGAAAAAGCGCCTCGGCCGTGAGCGCCGGGCTGAGCCAGATGGCGATCATCGCCATCAGTTTGGCGTCGCCCAGTCCCAGCCCCTCTTGCTGGCGCAGCAGGAAGTAAACCCAGCGCACCAGCAACAGCAGAAACGCAAAAAGCAAACCCCATAGCGCCGCAACGCCGGTTTCCAGCAGGC
KOK=       119
KK=  237123  LL=  238052  Z=    4.72  JJ=  236883  DL=   930
A===      111      112      113      114      121      123      124      131      132      133      134      141      143      144      211      213      214      223      224      231      233      234      243      244      313      314      323      333      334      343      413      433
B===      222      122      422      322      212      412      312      242      142      442      342      232      432      332      221      421      321      411      311      241      441      341      431      331      424      324      414      444      344      434      423      443
RRR=    1.186    6.176    0.381    0.044   -0.215   30.364    7.243    0.936    1.310   -0.170    0.147    0.555    1.371   -0.814    0.371    0.512    0.365   -0.607    0.037    1.310   -2.712   -0.735    1.572   -0.007    0.719   61.579   50.263   -0.405    1.601   42.677   11.986   13.969
X1==    0.541    1.414    0.633    0.047   -0.586    3.420    5.261    0.633   -1.287    1.813    2.056   -0.953    2.056   -1.415   -0.586   -0.503   -1.107   -0.066   -0.446   -1.287    2.084    0.872   -1.865    0.299    0.214    5.141    7.761    0.301   -0.925    8.805    3.290    3.192
X2==    2.192    4.368    0.602    0.930    0.368    8.878    1.377    1.478   -1.018   -0.094    0.071   -0.583    0.667    0.575   -0.632   -1.018   -0.330    9.194   -0.083   -1.018   -1.301   -0.843   -0.843   -0.024    3.353   11.978    6.476   -1.344   -1.731    4.847    3.643    4.377
CD1=        1        2        2        1        0        6        7        2        0        7        6        0        6        0        0        1        0        2        1        0        9        5        0        3        4       11       21       11        5       31        8       16
CD2=        3        5        2        3        1       10        3        3        0        2        3        1        4        5        0        0        1       10        1        0        0        1        1        3        7       23       10        1        1       15        9       14
CGCCGCCTGCTCAGCGATCCTGATCTGCGCGGCGTCGATGCCGTGGTGCTCGACGAATTCCACGAGCGCCATCTCGACAGCGATCTCGCGCTCGCGCTGCTCCGGCGCCTGCAGCAGCGCCGTCCCTCCCTGCGCCTGCTGGTCATGTCGGCCACGCTGGACTCCGCACCCGTGGCGCGCTTTCTCGGCAATTGTTCCGTCCTGCGCTCCGAAGGCCGATTGTTTCCACTCACGGTTACAAATCAGCCCTACTCGCCCGCGCCGCTGGAATCGCAGGTGGCGCAGGCCGTCGAGATGCTGCTGCGCGAGGGGCATACCGGCGACATGCTCGTCTTTCTGCCCGGCGCTGCGGAGATTCGCCGCGCCATGCGCACCTGTGAAGAACTTGTCCGCCGCGCCGAACTGCTCATGCTGCCCCTGCACGGCAGCCTGACGCCTGAGGAGCAGGATCGCGCCGTCGCGCCCTCCACGCGCCGCAAGCTCATTCTTGCTACCAACGTTGCGGAAAGCTCCATCACCATCGATGGCGTCTCCGCTGTGATTGACAGCGGTCTCGCGCGCATCGCCACCTGGTCGCCTTGGACCGGCCTGCCCACGCTCGAAATCGCCCGCATCAGCAAAGCCTCTGCTACGCAGCGCGCCGGCCGCGCGGGCCGCACCGGCCCCGGCCGCGTCATTCGCCTCTATCCGGCCGAGGATTTCCAGCTTCGCCCCGATCACGACACACCTGAAATTCTGCGTGGCGACCTCTCGCAGCTATGTCTCGCGCTCCGCGCCATGAACATCGATCATCCAGAGCAGCTCGCCTGGCTCGATCCGCCGCCTGAGGCCGCCGTGCGCTCCGCCGAATCCCTCCTGGACCGTCTCGGTGCGCACGGCGAGGCGGCGCAGCAACTGGTGCGCATGCCGCTGCCCCCACGCCTGGCGCGC
KOK=       120
KK=  239763  LL=  240962  Z=    5.68  JJ=  239763  DL=  1200
A===      111      112      113      114      121      123      124      131      132      133      134      141      143      144      211      213      214      223      224      231      233      234      243      244      313      314      323      333      334      343      413      433
B===      222      122      422      322      212      412      312      242      142      442      342      232      432      332      221      421      321      411      311      241      441      341      431      331      424      324      414      444      344      434      423      443
RRR=   28.601   19.012    0.686    7.433   -4.518   17.824   26.619    0.551    0.359   -3.048    1.632    1.279    5.386    3.610    0.661   -0.097    0.862    4.255    2.578    1.567    0.031    2.728    2.157    0.265    1.317  124.437    0.578    0.010    3.944   21.254    0.057   15.451
X1==    8.175    3.421    0.450    2.046    3.421    6.865    7.446   -1.531   -0.445   -1.984    0.298   -0.748    1.383   -1.769   -0.501    0.773   -0.927    2.689    1.264   -1.054    0.213    0.969    1.971   -0.334    3.151   10.067    4.004   -0.176    3.487    4.332    0.298    2.641
X2==    3.499    5.557    1.523    3.634   -1.321    2.596    3.575   -0.360   -0.806    1.537    5.482   -1.710    3.894   -2.041   -1.321   -0.126   -0.930    1.583    2.040   -1.487    0.144    2.815    1.094   -0.792    0.418   12.361    0.144   -0.056    1.131    4.906    0.190    5.850
CD1=       11        6        3        5        6       14       14        0        2        0        4        1        6        0        1        4        1        8        5        1        5        6        8        3       10       22       13        6       14       16        4       12
CD2=        7        9        5        9        0        6        8        2        1        6       14        0       11        0        0        2        1        4        5        0        3        8        5        2        4       27        3        4        7       15        4       17
TTTATGCCCGCGGCTCTGCAGGCTACGTTTGCTCAGGCTCCGTTGCTGGTATCGTTGTGCAGCTTTACGGCAGTGTGCGCTCTGTGGCTGGGCATCATGGATCTGCGGCTGCAACATCCCGGATACCTTGGCCAAATGCTCATCGCGGCGCTCATCCTCGGCCAGGGAATGCTCACGCTGACTGCGCTGATTGTGCCCGGCAGCATTCTTCGCCAACTGGCACGTCTGGGCACGGTGGGCATTCTATGGCTGGCGCTGAAGGCATGGCTCGGTGTTCTGCACAGCGCGCACATGGAAGGTTACATCCTGCTCATCGCGCTGGCTCTGGTTGCACAGGCCATATGCACTCTGTTTGCTATGCCGCGCCGCCGGGCGCATTCATCCGCGCACTAGCGCATCCTGCTGGTCCTCGGGCGGAATTCCGTCAAGGGGCAGAAAGATGCGAAAGACCGTCCCGCGTCGTTTGGCTCCCGTGGCTGTGCGGAACCGGATATGCCCGTGATGCTTGCCCACAATATTCTTCGTCGCCCATAAGCCAAGCCCGGTGCCGGTCTGTTCTTTGGTCGTCACAAAGGGTTCAAACATCCGTTCCCGCATGGCCGGGGCAATGCCCGTGCCCGTGTCAGCGAACGTGACATAAATTCCTGCTACCGGATCATTCTTCCATCGATGGCCCTGCCGCAGGCGAACCCGCAGTGTGCCGCCATGCGATTGCATCGCATCAAATGCGTTGCCTGCCAGATTGGCAAATGCATGCCGCAATTCATGCTGATAGCACAGCAGGAGCGGAACCTTTTCATACGACCGGCTCAGCGTCATGTTGCCCGCTCGCAGCCGCGAGGCAAACAGCGGAAATACCGATTCGAGAATCTCCACCACATCCGCCCGCGCCGCAAACGTGGATTGCTTATGAAAGCGAAGAGTCTGCGTCACGACTCGCGAGACTCGGGTCAGCTCCCGATCTGCCTCGCTCAGCAGCGTCCGCGTCGAGGCATCCAGCTTCTCATCGCGAGAAGCCAGATACACGAGGTTGATCACCGCCGCCAGGGGATTATTGATCTCATGCGCCATGCTGGCCGCGAACCGTCCGGCCGTATTCAGCTTTTCGGCCTGCAAAACAGCCTGCTCGCTCTGTTTCAGCGCCGACATATCTTGAATAAAGGCGATGTAGTCATCCTGCGAGCCTTCAAGCAGCGCATA
KOK=       121
KK=  252213  LL=  253262  Z=    6.07  JJ=  252063  DL=  1050
A===      111      112      113      114      121      123      124      131      132      133      134      141      143      144      211      213      214      223      224      231      233      234      243      244      313      314      323      333      334      343      413      433
B===      222      122      422      322      212      412      312      242      142      442      342      232      432      332      221      421      321      411      311      241      441      341      431      331      424      324      414      444      344      434      423      443
RRR=    5.306    5.344   -0.338   -0.995   -0.249   14.129   50.264   -0.296    0.057   -0.437    3.149   -0.171   -0.841    1.605    0.472    0.727    0.478   15.317   -0.037   -0.021    3.787   -1.442    1.896   -0.121   -0.710   25.393   52.708   -0.174    2.255    4.848    9.444   80.030
X1==    2.405    2.279    0.294   -1.096   -0.721    5.030    7.138   -0.494   -0.695    3.620    2.642   -1.096   -0.706   -1.557   -0.721   -0.695   -1.207    3.001    0.187    0.020    1.575    1.545    0.530    0.649   -0.216    4.317    8.559    0.541   -1.688    1.736    3.201    7.557
X2==    2.206    2.345   -1.152    0.908    0.345    2.809    7.042    0.600   -0.082   -0.121    1.192    0.156    1.192   -1.031   -0.655   -1.045   -0.396    5.105   -0.200   -1.045    2.405   -0.933    3.577   -0.187    3.293    5.883    6.158   -0.322   -1.336    2.792    2.951   10.591
CD1=        3        3        2        0        0        9       10        1        1       12        8        0        2        0        0        1        0        7        2        2        9        7        5        4        4       11       25       14        4       14        9       31
CD2=        3        3        0        3        1        4       10        2        1        2        5        2        5        2        0        0        1        6        1        0        5        1        8        3        7       13       10        3        2       11        8       28
GCATTCCGGCAGCGTCTACCGTCAGAGAATTGCATCATGCCTGACTCACATCCCATCTCCGCATCGCAGGTGCTCGAGTCTGACTCCGCACTCTTTGCCTCCGTGCCGACGCACGCGCGCGGGCCTGAGGGCGCGCTGCCCATCACGGCTGAAATGCTCCTCACCCAGCCATCCGGACATCTCTTCGGCCTCTCGCAAAATGCCGGCATGGGCTGGGAGCCGCAGCGGCTCCTTGACCCCGAATTCCTCATCCTCAGCACGCATGGCGGCCTGCGTGCCGCTGACGGAACCCCCATCGCTCTCGGCTTCCACACCGGCCATTGGGAGGTCGGCCTGCTCGTCGCCGAGGCCGCGCGCGAGTTCCGCCGCTGGCATGCCACGCCATTTGCCGGGGCCTGCACTGACCCCTGCGACGGACGCACGCAGGGCACCGAAGGCATGCTCGATTCGCTGCCCTATCGCAACGACGCCGCCATGGTGCTCGGCCGCCTCATGCGTTCGCTGCCCACACGCAAAGGCGTGCTCGGCATCGCCACCTGTGACAAAGGTCTCCCCGCCATGCTCATGGCGCTTGCCGCCTCGGGCGCTCATCCCAGTGTGCTCGTGCCCGGCGGAGTCACGCTGCTCCCCGAATCCTCTGCAACGCACCCAGCCGAAGACGCCGGCAAAGTGCAGACCATCGGCGCGCGTTTCTCCCAGGGCGAAATCACCCAGGCATACGCTGCAGAGGTCGGCTGCCGCGCCTGTGCCAGCCCCGGCGGAGGCTGCCAGTTTCTCGGCACCGCCGCCACCTCGCAGGTCATTGCCGAGGCGCTCGGCCTTGCCCTGCCGCATTCCGCGCTCGCACCCTCCGGCCACGAGGTCTGGCTCGATGCCGCCACCCGCTCGGCGCGAGCCTTGCTGCGTCTCGCGCAGCTCGGCATGGGTACGCGCGATATTGTCACCGATGCCGCCATTCGCAACGCGATGGTCTTGCATGCAGCCTTCGGCGGCTCCACCAATCTGCTGCTGCATCTGCCCGCCATCGCGCATGCCGCCGGGCTGCGCCGC
KOK=       122
KK=  257463  LL=  258152  Z=    5.20  JJ=  257283  DL=   690
A===      111      112      113      114      121      123      124      131      132      133      134      141      143      144      211      213      214      223      224      231      233      234      243      244      313      314      323      333      334      343      413      433
B===      222      122      422      322      212      412      312      242      142      442      342      232      432      332      221      421      321      411      311      241      441      341      431      331      424      324      414      444      344      434      423      443
RRR=   36.604   -0.874    0.762    1.804    0.897    3.024    3.138    0.666   -0.378   -0.234    1.285    3.140    0.040   -1.398    0.011   -0.540   -1.132   -0.687    7.180    3.673    9.582    2.678   17.141   -0.330    0.339   -3.087    1.191   -1.685    7.003   27.810    0.163    0.190
X1==    6.106   -0.887    1.289    1.704   -0.887    1.302    1.718    0.454    1.302    0.413    2.266    1.704    0.071   -0.430   -0.887    0.465   -1.083   -1.206    1.732    6.327    2.403    0.816    5.220   -0.422    1.727   -0.660   -0.892   -1.483    2.826    5.708   -1.392    2.249
X2==    5.994    0.985    0.591    1.059   -1.011    2.322    1.827    1.465   -0.290   -0.567    0.567    1.843    0.567    3.255   -0.013   -1.161    1.046    0.570    4.146    0.580    3.987    3.284    3.284    0.781    0.196    4.675   -1.334    1.136    2.478    4.872   -0.117    0.084
CD1=        7        0        3        3        0        3        3        2        3        3        5        3        2        1        0        2        0        0        3        9        6        3        9        1        5        1        1        1        8       13        0        7
CD2=        7        2        2        3        0        4        4        3        1        1        3        4        3        8        1        0        3        2        7        2        7        7        7        4        2        9        0        4        7       11        2        3
CGTCGATGCCATGCAGCCCTACGCCGAGTTCCGCAAGCAGTTCCTCACGCATCTTGTGAAGATGGAGCGCGGCGATCCCAACGCCACCGCCGGTGCCATCCTCAAGCTTGTCGATGCGGAAAATCCGCCGCTGCGCCTCGGCCTCGGCAACACGATTCTGCCGCGTGCGCGTGAGGCTTACGCCCAGCGCATCGCTACCTGGGAAGCATGGGAGGACGTTGCCAACGCCGCCATGGGCGAACCCCGCGTGGTCACCGAATCCTGGATGCAGGAACTGATGGAAACCGCCACCAAAACCGCCTGATCTCACCTTTGTTTCTGCAACCCCCTGCAATGCTTTGAGGGCGGCGATCGCCGTCCTCAATTTTTTTTGAATGCGTCAAATCCGCGGCCTTTCTCGCGGGCATTCTGTCACCAAAATTTTGCAGATCAACGCAGGGCTGGCGCATCAAAGGGGCATCATGTACAAAGCTAAGGCTTACGCTGCTATCAGTGCGGCCTCGCCGCTCTCTTCTGCTGTCATCGAGCGCCGCGAACCCAAAGAAAACGACGTACAAATTGAAATCCTTTACTGCGGTGTCTGTCACTCTGACCTGCACACCGCGCGCAACGAGTGGGCCGCCGCCGTGCAGACGGTTTACCCCTGCGTCCCCGGCCATGAGATCATCGGCCGCGTCACCAAAGTTGGCT
KOK=       123
KK=  269193  LL=  269882  Z=    5.93  JJ=  269163  DL=   690
A===      111      112      113      114      121      123      124      131      132      133      134      141      143      144      211      213      214      223      224      231      233      234      243      244      313      314      323      333      334      343      413      433
B===      222      122      422      322      212      412      312      242      142      442      342      232      432      332      221      421      321      411      311      241      441      341      431      331      424      324      414      444      344      434      423      443
RRR=   20.169    4.102    0.011    1.090    0.034   25.285   12.166    1.090    1.055   -0.281    0.053    0.064    1.701    0.566   -0.288    0.361    0.334    2.289   -3.100    1.291    0.578    0.004    1.779    0.019    6.015   28.921    9.324   -0.056    0.072   51.422    1.701    6.772
X1==    3.409    1.321   -0.023    0.929    0.321    4.479    5.302    0.971    0.767    0.933    0.135   -0.051    1.631   -0.643    0.321   -1.089   -1.105    3.167   -1.185   -1.089   -0.730   -0.061    1.336   -0.791    1.691    4.621    3.522   -0.615    0.488    7.355    1.631    3.921
X2==    5.917    3.105   -0.473    1.174    0.105    5.645    2.294    1.123    1.376   -0.301    0.391   -1.252    1.043   -0.881   -0.895   -0.331   -0.302    0.723    2.617   -1.185   -0.792   -0.064    1.331   -0.024    3.557    6.258    2.648    0.090    0.147    6.992    1.043    1.727
CD1=        4        2        1        2        1        6        7        2        2        3        2        1        4        1        1        0        0        5        0        0        1        2        4        1        4        8        7        2        4       16        4       10
CD2=        7        4        1        3        1        8        4        3        3        2        3        0        4        1        0        1        1        2        4        0        1        2        4        2        8       12        6        4        4       17        4        7
ATTGATCTGGCAGTGCTCGCCCTGCCACTGCGGCATAAGGATCTGGAATGTATTCCTCTTCTCACAGAGCCGATGTTTGCGGTGCTGCCCAAAGATCATCCACGCGCCAGTGCCCAAACGCTCTCGCTCAAAGATCTGCGCGGAGAGACCTTTGTCATGCTGCGCGACGGCCACTGCTTTCGCGACCTGAGCCTTGCGGCCTGCTCGCATGCGCGAGTCACACCGCGCATCGCCTTTGAGAGCGGGCAATTCCGCAGTCTGTTTGGCATGGTGGCGGCGGGCATGGGGGTGTCCCTGGTTCCGCAAATGGCCATGGACCGCAGTGCAGGTTGCGCTTATGTACGGCTGAGCGATGCGCGCGCGGCGAGAACCGTGGTGGCGGCGACTCTGCGCGGGCGCAGCTTCAACCATATGCAGCAGGCATTTCTACGAGGCATTCAGCCGTAAGCCCGCAAAGATATCCCCGGCATCTTCCGCCGCATCCGGCTCAGGATCGCGGAAATTGCTGAGGCCCACACCAATCAGGCGATAAAGACGGTCCGCGCCCAGATCGACGCGCTCGCGCAGACTCAAGGCGATCGCCGTGAGTTCTTCGCAGCTTGCGGGCGGTGTCTCTGGCGTCAGGCTGCGTGTGTGAATGTGAAAGTCGCCGGTCTTGAGTTTCAGCACCACCGTGCGCGCGATGCGGGC
KOK=       124
KK=  289743  LL=  290942  Z=    4.84  JJ=  289743  DL=  1200
A===      111      112      113      114      121      123      124      131      132      133      134      141      143      144      211      213      214      223      224      231      233      234      243      244      313      314      323      333      334      343      413      433
B===      222      122      422      322      212      412      312      242      142      442      342      232      432      332      221      421      321      411      311      241      441      341      431      331      424      324      414      444      344      434      423      443
RRR=    0.124    0.099    3.121    0.605   -0.810    3.287    1.177    0.866    0.295    0.389   -4.601   46.996    9.229   11.807    1.008   -0.369   -0.063    1.883    4.587   13.473    8.891    5.891  126.661    4.096    0.086    0.096    0.182    2.016    8.692   14.941   -0.719    3.160
X1==    0.471   -0.104    1.239   -1.618    0.849    1.021    1.430    3.963    0.246    0.384   -1.490    5.900    4.636    6.279   -1.056    0.246   -0.707    1.500    1.996    2.570    3.435    1.147   11.586    2.360   -0.171   -0.469   -0.347   -1.818    1.691    6.692    0.552    1.691
X2==    0.264   -0.955    2.519   -0.374   -0.955    3.220    0.823    0.219    1.197    1.013    3.088    7.965    1.991    1.880   -0.955   -1.499    0.090    1.255    2.298    5.242    2.589    5.134   10.932    1.736   -0.503   -0.205   -0.525   -1.109    5.141    2.233   -1.303    1.869
CD1=        2        1        4        0        2        3        4        8        2        4        1       12       13       18        0        2        1        3        4        5        8        5       23        8        3        3        2        1       10       22        5       10
CD2=        1        0        5        1        0        7        3        2        4        6        9       11        7        6        0        0        2        5        6       10       11       15       27        7        3        3        4        6       22       14        1       13
CAGCGACGCTCTCGATGCAGCGCAGCACGCAGAGCACCGGCAGCCAGCCGGTAGCGGCGGGTGTACCGGGCGCGGCCAGCAATGCACCCAACAGCAACGCGACGGGCAAGCCGCCTCTGTATCCTCCACAGGCGACCGGCCAGCAGAACAGCCAGGAGGAGAGCAGCACATATGGCGTCAGCAAGAAGATTGAGCATCGCGCGCAGGGCCCGGGCAAGCTGAACCGGCTGACGGTTGCTGTCGTGCTGAATGAGCCGTGGGTGATGCAGGGCAAGAAGAAGGTCTGGCAGCCGCGTTCGGCGGCCGAGATGCAGCGGCTGACGCAACTGGTGCAGGCGGCCGTCGGGTATAACCAGGCGCGCGGCGACATCGTGACCGTCGAACAGATGCCCTTTGACACGGGCAGCGATACGCCGCTGAGCCTTCAGGAGCGTGTGCAGTCCTGGATGCGCATGGCCTCGCCGCTGCTGCGTCCCGCGGCGCTGCTGCTGGGCATCCTGCTGGTGGTGCTGATGGTCTTCCGCCCCATGCTCAAGGCGGCCTCATCCTCTGGCAAGGCGTTGCCAGCCGGTGTCTCGGTCAAGGCTGTGATTGGAGACACCACGGCCGAGGGGCTGGCGGAGCTTCCGCAGGCCGACCGGCAGCAGTTGCAGGCGCAGGCTATCTATGAGCGCGTGGCAGAACGAGTCAACAAGGAACCGGCGCAGTCGGCCCGACTGCTCCAGAGCTGGATACACAGCGAATGAGCCAAGAGACCAATCCGCAGGCGCTTGCCGTCAACGAAAAGCCCGCATCCACTGCTCCGGCAAAACCGGCTCCTCTGAAGGTGCCGGGCGTCCGCAAGGCCGCGATTTTTCTGGTGGCCGTGGGCGATGAACTGGCTCGCAAGCTGATGCAGCAGTTGCCGGAGAACGACGTCCAGCGACTGACGGAGGAGATTGCCGACCTGCGCGGTGTGACGCCGGAGGTTTCTGCCGCCGTCGTCGAAGAGTTTCACGAGATGCAGGAGACGCAGCGGTTCATGGTGCACGGGGGCGTGGACTATGCGCAGAAGCTGCTGATCGACGCCTTCGGCAAGCAGCGCGCCGAGGATCTGATGGCGCTGGTGCGGCGCGCGCAGGAGGCGAACCAGGGCAATCTCGCGATGCTCGAGAGAGTGGATCCGCAACATCTGGGGAAGTTTCTCGAAGGCGAGCATCC
KOK=       125
KK=  305883  LL=  306572  Z=    6.40  JJ=  305823  DL=   690
A===      111      112      113      114      121      123      124      131      132      133      134      141      143      144      211      213      214      223      224      231      233      234      243      244      313      314      323      333      334      343      413      433
B===      222      122      422      322      212      412      312      242      142      442      342      232      432      332      221      421      321      411      311      241      441      341      431      331      424      324      414      444      344      434      423      443
RRR=   -0.167    0.851    6.390    0.565    0.454    6.020    2.107   -1.200   -1.220   -0.006    0.558    7.677   -0.804    0.070    0.454    1.161    0.105   14.080   -0.054   -1.557    2.321   42.368   22.948    4.235    0.282   -1.713    5.364    0.339    2.601    3.061    0.558   10.826
X1==   -0.621    0.374    3.053    0.661   -0.626    2.046    2.433    3.053   -0.954   -0.371   -0.672    4.243   -0.672    0.275   -0.626   -0.954   -1.135    3.038    0.637    4.046    1.290    8.016    5.842    4.038    0.467   -0.672    1.290   -0.817    3.593    1.817   -0.672    3.001
X2==    0.269    2.275    2.093    0.854   -0.725    2.943    0.866   -0.393    1.279    0.016   -0.831    1.810    1.197    0.256   -0.725   -1.217   -0.093    4.635   -0.085   -0.385    1.799    5.285    3.928    1.049    0.604    2.549    4.157   -0.415    0.724    1.685   -0.831    3.607
CD1=        0        1        4        2        0        3        4        4        0        1        1        6        1        3        0        0        0        4        2        5        3       13       10        9        2        1        3        1        9        6        1        8
CD2=        1        3        4        2        0        5        2        1        3        3        1        3        4        2        0        0        1        7        1        1        6       10        8        3        4        6       10        5        6        8        1       12
CGAGTCCGGCATCTGCGGCCAATGTGGATCTGCTGCTCGACATTGAGGTCGATGCTTCGCTGCGTTTCGGATCGCGGGAGCTGGCGATTCGAGAGTTGCTCGAGACCGGCCCCGGAGATGTCCTCGAACTGGACCGCCACATCACCGATCCGGTCGATTTGGTGGTGGGCGACAAGATCGTGGCGCGGGGAGAAGTGGTTCTCGTGAATGGAAATTTTGGTTTGCGCGTCACCGAAGTCGCGGAACCGAAGAAGTGCCTGGAGAGTGTGCGATGCCTGTTTTGAAGAAGCGGAACGAGAGCGGGAATCTTCGAGTCGAAGAACGTCCGGAGGCGGCGTGGAGTCATCGGAGCGAGGCAGAGCCTGCATCAGGCGCTCCCTCGCAAGGCCTTCTGCCGGTCTGCGGCAACGAGCGCTGCCGCACGAGCTGGTTGAAGCTCTGGAGGCGCCGGTTAACCCCTCGCTTCGAGGGGGCGTGGGCCTGCAGCTCGCAGTGCCTGGAGGAAATGGTGCGCTCTGCCATGAGCCGGGAGGCGGCGGCGCACGCACAGGAGATGACGGCTTCTGCGGCGCACCGGCATCGCGTGCCTCTGGGGCTGATGCTCTATTCGCAGGGGGTGATCACCCAGGATCAATTGCGAACCGCGCTCGATGCCCAGAAGCAGGCGGCCCGGAGCGATCAGCCGCAGCG
KOK=       126
KK=  307923  LL=  308672  Z=    6.60  JJ=  307743  DL=   750
A===      111      112      113      114      121      123      124      131      132      133      134      141      143      144      211      213      214      223      224      231      233      234      243      244      313      314      323      333      334      343      413      433
B===      222      122      422      322      212      412      312      242      142      442      342      232      432      332      221      421      321      411      311      241      441      341      431      331      424      324      414      444      344      434      423      443
RRR=   -4.730   41.989    5.884    1.425   -0.088    6.423   -0.409    0.195    0.580    4.003   -4.935   -0.138   -0.632    0.283   -0.413   -2.749    1.413    0.227   -0.054    1.413    2.380    0.129   -1.644    0.191   -9.541  180.255    2.380   -1.970   -1.539   -0.125    0.595   29.295
X1==   -1.332    7.813    5.014    0.451   -0.234    1.778    2.595   -0.236   -0.538    3.306    3.939   -0.873    0.505   -0.614    0.660    2.550   -1.299    0.708   -0.183   -1.310    1.813   -0.163   -0.836   -1.496   -1.801   16.531    1.813   -0.623    1.390   -0.096    0.505    4.362
X2==    3.550    5.375    1.173    3.159    0.375    3.612   -0.158   -0.827   -1.078    1.211   -1.253    0.159   -1.253   -0.461   -0.625   -1.078   -1.088    0.321    0.296   -1.078    1.313   -0.792    1.966   -0.128    5.298   10.904    1.313    3.162   -1.107    1.300    1.179    6.716
CD1=        0       10       10        3        1        4        5        2        1        9       10        1        4        2        2        5        0        2        1        0        5        2        1        0        0       32        5        3        7        4        4       13
CD2=        4        6        2        4        1        5        1        0        0        3        0        1        0        1        0        0        0        2        2        0        4        1        5        2        8       15        4        8        1        5        3       14
TAAAACCGCGACCCAGGATCTACCGAAGGTATAGAGGCCTGCCCGAAGGTGTAAACCCTCGGGCAGAGACGCCAGCATCCAGCAAGGCAGGAGACAAAGATGATTCGAGCACTTTACACGGCAGCCAGCGGCATGAGCGCACAGCAGATGAACCTGGATACGATTGCCAACAATCTGGCCAACTCGTCCACGGTTGGTTTTCGCGAGCGGCAGCTTCAGTTTCAGGACATGATCTACCAGAACCTGGTGACCCCGGGCGCGGCCCAGAGCCAGCAGGCCGTCTCGGCGGGTCTGCAGATTGGCCTCGGCACCAAGTCCGCGGCAACGGAGCTGATCATGACGCAGGGCGATCTGAACCAGACCAACAACCCGCTCGATCTGGCCATTCAAGGGCAGGGATTCTTTCAGGTGCAGAGGCCTGACGGAACTCTGGCCTACACACGCGCCGGCAACTTCTACCTGAACAATCAGGGGCAGGTTGTCGATCCGCAGGGAGATCTTCTCATTCCGAATATCACGGTGCCGCAGAATGCCACGGCCGTCACCATCACGCAATACGGCGTGGTGAATGCCACGCTGCCCGGGCAGCAGAATCCGCAGCAGCTGGGGCAGATTCAGCTGGCCACCTTTGTGAATCCCGGCGGCCTCGAAAGCACCGGGTCCAATGACTATCTGGCGACGCTTTCCTCCGGCAATGCGGTGCTGGGCAATCCCGGCGGGCAGCAGGGCCTGGGCACCTTGCAGCAGGGG
KOK=       127
KK=  311403  LL=  312212  Z=    8.49  JJ=  311043  DL=   810
A===      111      112      113      114      121      123      124      131      132      133      134      141      143      144      211      213      214      223      224      231      233      234      243      244      313      314      323      333      334      343      413      433
B===      222      122      422      322      212      412      312      242      142      442      342      232      432      332      221      421      321      411      311      241      441      341      431      331      424      324      414      444      344      434      423      443
RRR=    0.115   -1.078    3.278   29.530   -0.835   -0.456   15.438   -0.260   -0.456   -3.435   -0.448    7.060   18.369   -0.079   -0.207    0.739    1.595    2.235    1.818    9.401    5.023    0.934    0.002    5.177   -0.037   47.559    5.594    0.030    9.515    1.830   -0.248    3.195
X1==    0.480   -1.057    2.518    5.488    0.852   -0.290    4.232    0.215   -0.290    2.054    0.297    2.708    4.740   -0.632   -0.102   -1.160   -1.285    0.956    2.447    4.065    2.700    0.747    0.027    2.997   -0.049    6.010    1.905   -0.314    2.872    0.552    0.297    1.132
X2==    0.240    1.020    1.302    5.381   -0.980    1.575    3.647   -1.208    1.575   -1.673   -1.509    2.607    3.875    0.125    2.020   -0.637   -1.241    2.337    0.743    2.313    1.860    1.250    0.063    1.727    0.765    7.914    2.936   -0.096    3.313    3.313   -0.836    2.821
CD1=        2        0        5       10        2        1        7        2        1        5        3        6       10        2        1        0        0        2        4        6        5        3        2        7        2       12        4        2        8        4        3        5
CD2=        1        2        3        7        0        4        6        0        4        0        0        4        8        2        3        1        0        6        3        5        7        5        3        5        4       14        9        5       11       11        1       10
GCCAGCCTCATGCAGGAGCTGTTGAAGCCGATGGAGAAGGACCCTTTGTTCTCGGATTCATCCGCGAGCGGCGGCGGACTTGATGGCGGGGGGGCTGACGCCGGCATGGACACCATGAGCAGTCTGAGCACCCAGGCGCTGGCGCGGGCTCTCTCCGATCATGGCGGACTGGGCCTGGCGACCGAGGTTCTTCAACAGGTGCAGGAAGAAAAGATGCGCGAAACGCACACCGCGGAAAGCGCACAGGAGAAGGCGGCTGCGGCCGAGACTGCTCTGCCATGGCCAGGAAAGAAGCAGAAGTTAAACTCCTCTGGCGCTCTGCGGCATCTTCCCTGAGAGCGCTCTAAGAAAATACCTGCTTTATGAGAGAACTCTCATTCAAGTCTTCACGGCATTGGCCGATAACGACAACGAGGAGAGTCAGGATGAAAATTGACGACGTTTCTCAGTCTGCAGCGACGCACACCGCATCCCCAGCGGCTTCTGTGGCCGGAAGTTCATCTTCTGTCACCGGTGTTCGCAAGCCGGAGTCTGCTCCTGCAACAGCAGAGGCGGGGGATTCGGCGACTGTGAGTGCGGGCGCCAGCCAACTGGCCGGTACCAGCGATGTCCGGATGGAGAAAGTTGCCGGGGTGCAGCAGGCTTTGGCGGCAGGCAGCTACCATGTCAGCTCCGGCGATCTGGCCGACAGTCTTATCGCATCCATGATGCGGAAGAGTTAAGAGAAGCCGGGCCGAGCGGTCCGCGAACCGGATACAGAACAGCCGCCTGGGGTCAGGCAGATCTTCGAGAAGCAGAGATTGGGAAGTG
KOK=       128
KK=  315783  LL=  316922  Z=    5.72  JJ=  315723  DL=  1140
A===      111      112      113      114      121      123      124      131      132      133      134      141      143      144      211      213      214      223      224      231      233      234      243      244      313      314      323      333      334      343      413      433
B===      222      122      422      322      212      412      312      242      142      442      342      232      432      332      221      421      321      411      311      241      441      341      431      331      424      324      414      444      344      434      423      443
RRR=   40.917   15.766   -1.443    6.830    1.063   47.184    5.333   -0.097    0.097   -0.500   -1.198    1.594    1.108   -0.168    1.785    0.097    1.401   17.666   -0.136    0.152    0.037    0.106    1.394    0.519    7.015   62.490    8.607   -0.795   -4.287   22.974    2.171   41.552
X1==    8.408    5.594   -0.634    2.477    2.782   11.669    2.201   -1.206   -1.065   -0.590   -0.949   -1.103    0.596    0.259   -1.437   -1.065   -1.599    4.864   -0.159   -1.671    2.241   -0.768    1.418   -1.779    3.356   10.381    4.857   -1.134   -1.416    3.033    0.596    7.482
X2==    4.867    2.818    2.275    2.757    0.382    4.044    2.423    0.081   -0.091    0.848    1.263   -1.445    1.857   -0.650   -1.242   -0.091   -0.876    3.632    0.854   -0.091    0.017   -0.137    0.983   -0.292    2.090    6.019    1.772    0.701    3.027    7.575    3.641    5.554
CD1=       15       10        2        7        6       22        6        1        1        3        2        1        5        4        0        1        0       10        2        0        8        2        6        0       11       24       13        3        2       12        5       22
CD2=        7        5        5        6        2        8        6        2        2        4        5        0        6        2        0        2        1        8        4        2        3        3        5        3        6       13        6        5       10       19        9       15
AAAGGCCCGGATATCCTCCATCGGTATCTGCTTATCCAGAGCCGTCTCCAGCATGGCTGAGCCGCCGCCACTGATCAGATACAGAACGAAGCTGTCTTTCCTGATCTTGCGAAGAATGTCGAGGGCTTCACGGCCTGCTGCAAGCGAATCCTGATTGGGCAACGGATGGCCGCCCGTAAAGAATTTGAAATGGCGATATTTGATCTCCGTGGGCTCCGGGCTGGAGCAAAGACCGCGAACATCGATGCCATCGGGAATGCGCTGCATCAGCGCAGCCAGCATGCTGGCTCCGGCCTTGCCAAATGAAATGACGATCAGGCGCTTGTAATCATCCAGATCAATTCGCCTGGTGTTGCCCTCGCCATCGTCATCCAGCACGAGAGTCTTGCCCTCAAAGTGCAGGTGACGCTCAAAGGCGCGATCAATATCACAGGCCGCCAGCGCGTCTTCAAAAATAGAAAGAGCCTGCTGCTGAAGCTCATCGATCGCGTTCATGTCTGCATCCTAAAAGAAATTTGCGTTTGTCCATTCAGCAATTGCGTCGCGCACCTGGTCGAGTTTGCCCACAAAAAAATGATCGGCATCTTCTATCCATACGAGTTCCGCGGGAGGTTTTGCATTGGCAATCACCGCAGTCACTTGTTCCTGAGGCCCATACTGGTCGCGTGTTCCGCTAATGAAGAGCTTCGGTTGAGGGCACTCCCGCAAAAATTCATAGGAGTAGTCGCGTCCCTCCGCATGCACCGGCAGGCCAAGCCCGACCAGTCCGCGCACGCGCGCATCTCCGCAGCAGACGCGCAGGCCGACGAAGGAACCGAACGAAAATCCGGCAAACAGAATCGGTCGCGAAAACTCATTCTGCAGCCAATCCAGAGCGGCGCGCACATCATCCTGCTCGCCGCGTCCATGATCGTGTTCGCCCTCGCTGAGACCGGTGCCGCGAAAGTTGAAGCGCAGCACCGGCAACCCCAGGCTCTGAAAGGCTTTGGCCGTGTGATACACCACTTTGTTGTGCATGGTGCCGCCGCCCAGCGGGTGCGGATGGCAGACCAGCGCCGCATAGGGCGCATCCGGCTGGCCCGCATTCAGCAAGGCTTCCAGGCGTCCGGCAGGGCCGCGCAGCGTTTCGATGGTGCGAAG
KOK=       129
KK=  327963  LL=  328892  Z=    5.39  JJ=  327783  DL=   930
A===      111      112      113      114      121      123      124      131      132      133      134      141      143      144      211      213      214      223      224      231      233      234      243      244      313      314      323      333      334      343      413      433
B===      222      122      422      322      212      412      312      242      142      442      342      232      432      332      221      421      321      411      311      241      441      341      431      331      424      324      414      444      344      434      423      443
RRR=    3.245    0.008    3.169    0.155   -0.017    5.149   -0.099    7.869   -0.940   -0.345    1.086   44.145    1.670   -0.502    0.021   -0.665    0.006   -0.045    7.881   19.200    0.006    9.099   22.666   24.635    0.052    1.784    0.006    0.081   16.674   18.491    0.023    0.144
X1==    1.224   -0.016    2.558    0.532   -0.016    2.742    0.146    1.643    1.140   -0.640    1.283    7.380    1.972   -0.289   -0.016   -1.263    0.146   -0.045    1.731    5.946   -0.933    4.347    4.951    5.536    0.097    1.283   -0.933   -0.534    4.268    5.380   -0.096    0.934
X2==    2.652   -0.500    1.239    0.291    1.071    1.878   -0.679    4.789   -0.824    0.539    0.847    5.982    0.847    1.739   -1.285    0.527    0.044    1.006    4.553    3.229   -0.007    2.093    4.578    4.450    0.539    1.391   -0.007   -0.153    3.906    3.437   -0.242    0.154
CD1=        2        1        4        2        1        5        2        3        3        1        4       10        5        2        1        0        2        2        5        9        1       10       11       13        2        4        1        2       11       13        2        5
CD2=        6        1        5        3        3        5        1       11        1        5        5       12        5        6        0        3        2        3        7        7        3        6       10        9        5        6        3        5       13       12        3        5
GGTTGCCGCTGGGTGCGCTGCTCTGCTTTGGGCTGCAATGGCAGCTCACCGGCCTCTGGACCGGCCTCACCGCGGCGCTGATTCTGCTTGCCATCGCGTTGCTGCTGCGATGGCGAAGCGATCTCAGGCGCGAAGCAGCCGCAATTCCGGCTGCCTGACGGATTTACTTGTGTTTCTTGCCGTCGGCCTTGGCGGCTTTGCGCGTGGCCTTTTTGGCAATCTGAGAGAGGGTGGTCTTTGAGAGCTCGTCCCGCAGGGAGCGTTCGATATTCTTGAAGACCTGGTGCAGGGCGCTGGCGGTGTGCGCGGCCTCTTCGCTGGCAAACTCTGCCGTGTGAAAGAGGTCGCCTGTGTCGAGTGCCTTGTAGATATCGGCCAGGGTGATCTGCTTGGCAGGTCGTGCCAGTTTTGATCCACCGCTGGGCCCTTTGTGACTATCTACAAGTCCGGCGTGATGCAGCAGCGAGAAGACGCGGCGTACTACGACTGGATTGGTTTCCAGCCGTCCGGCAATGGTCTCGGATGTCTGCAGCGTGTCGGGTTCGGCAGCAAGTAACACCATCGCGTGCACGCCCGTAGCAAAGCGAGTGTTGACGGCCATGAAGCAACGCTAACACAGGTTTTCATCCGATAGTGCGAATTTGTCGCTAACACGGTGTTGTAAGTGCCCGAAAACTGCCCGCGCCATCGGATACTTGTAACTGAGAGGATAGAAAGAGGTCTCGATTTTGAAGATTTTGTTTGTAGGCGACGTCTTCGGCAGCGCTGGAAGGAGCATCGTCCGGGAGCATCTGCCGCACGTCATGGAGACGCACAGCGTCGATCTGCTCGTCATCAATGGCGAAAACGCAGCCGGTGGCTTCGGCATCACTCCCGCCATCGCCGAGGAACTCTTCGACCTGGGCGCGCACGTCATCACCACCGGCAATC
KOK=       130
KK=  329223  LL=  330392  Z=    4.61  JJ=  329223  DL=  1170
A===      111      112      113      114      121      123      124      131      132      133      134      141      143      144      211      213      214      223      224      231      233      234      243      244      313      314      323      333      334      343      413      433
B===      222      122      422      322      212      412      312      242      142      442      342      232      432      332      221      421      321      411      311      241      441      341      431      331      424      324      414      444      344      434      423      443
RRR=   13.733    1.452    0.466    4.667    0.441   -0.175    5.737   -2.340   -1.744    1.662    0.642    3.379    6.549    4.197   -0.555    0.157   -0.640    9.550   13.464   25.347   -0.333    9.545   37.757    8.742    0.001    3.512    1.560   -0.956   13.521   16.608   -0.069    0.177
X1==    2.868   -1.203    0.342    1.976   -0.365    1.728    1.379    1.624   -0.891    0.977    0.267    1.976    1.885    2.880   -1.203   -1.546    0.676    1.834    2.911    6.313    3.139    4.213    6.967    1.836   -0.027    1.885    0.574    1.315    3.487    3.487   -0.272   -0.322
X2==    4.788   -1.207    1.363    2.362   -1.207   -0.101    4.159   -1.441    1.957    1.701    2.400    1.710    3.474    1.457    0.461   -0.101   -0.948    5.207    4.625    4.015   -0.106    2.266    5.419    4.762   -0.029    1.863    2.717   -0.727    3.878    4.763    0.252   -0.549
CD1=        5        0        3        5        1        5        4        5        1        6        4        5        7        8        0        0        3        5        6       12       10       11       16        6        4        7        5       10       14       14        3        5
CD2=        7        0        4        6        0        2        9        0        5        6        8        5       10        7        2        2        1       10       10        8        3        8       14       14        3        7        8        3       14       16        4        4
TGCTGGGCACGCACACCCACGTGCCCACCGCCGATGCCCGGGTTCTGCCCGGCGGAACGGCATTTCAAACGGATGTGGGCATGAGCGGCCCATACAACAGTGTGATTGGCGTTGAGAAGGAGCAGGTCCTGCACCGCTTCCTGACCGGCATGCCCGCCAAGTTCGAGGCCGCCAAGGGCGACCCCCGCATGGCCGCCACGCTCATCGAGTGCGACGGCGCCACCGGAAAAGCAATCGCCGTGCGTACCTTTTTGATGGGGGAGTAAAATCCCCCGTCTCAAAAGAGACCGGTCGGGCCAACAGTCGCCTCGCCAAGTCTGCCAGTAGGATTTGTCATCCCGCCAGCCACACAACCGGTTTGTCATCCCGACCAACGCGCCATAGGCGCGAAACGGAGGGACCTGCAGTTCCTCTCAAAGAGCAATACACGCTTCCATCGACGCGTCATTCTGAGCGAAGCGAAGAATCCCGGCGCTGCTTCGGTTGGGTCTGTGACTGGAAGTTTCTCCCACCATGCCCGCTCTCTTGTCATCACGTCTGGAGCGTCGCATCCACACAAGCGGTTTGCAATCCCGTCTGAAGCGCCGAAGGTGCGCAGTCGAGGGACCTGCAGTTCCTCTCAAAGAGCAAGACACGCTTCCATCGACGCGTCATTCTGAGCGAAGCGAAGAATCCCGGCGATGCTTCGGTTGGGTCTGCGCCTGGAAGTTTCTCCCACCATGCCCGCTCTTTGTGTCATCCCGACCGGAGCGACTGTAGGGAGTGCAGCGGAGGGAGATGCAGTTCCTACAGTCGTCCTGAAGGGTACGGGCTTCAGCCCGTACATCCCAACCCGGCAAAGAATCACGGGCTTTAGCCCCTGAGGCAAAGCCCGATTCACTGCGGCACTGCTTTACTCTTCTTCCGTTTTCTCAGCTTCCCGCACCTGCGGGCGCAGCAGCGGAAAGAGAATTACATCGCGAATCGAGCGCGAGCCGGTCAGAACCATCGTCAACCGGTCAATGCCGATGCCTTCGCCGCCGGTCGGCGGCAGCCCATAGCCCAGCGCCCGCACATAGTCGGCGTCCATCTGGTGAGCCTCGTCATCGCCGCGTTCGCGCTCGGCAAGCTGCATTTCAAAGCGGCGCTGCTGCTCGCTCGGGTCATTCAGTTCGCTGAAGGCATTGCCCA
KOK=       131
KK=  336033  LL=  336842  Z=    5.01  JJ=  335703  DL=   810
A===      111      112      113      114      121      123      124      131      132      133      134      141      143      144      211      213      214      223      224      231      233      234      243      244      313      314      323      333      334      343      413      433
B===      222      122      422      322      212      412      312      242      142      442      342      232      432      332      221      421      321      411      311      241      441      341      431      331      424      324      414      444      344      434      423      443
RRR=   -0.664    0.612   -0.707    9.435   -0.673   72.644   18.026    0.437   -0.211    2.316    1.031    0.472    4.546    0.000   -0.114   -1.344    0.763   17.207    0.423   -0.211    0.271    0.029    0.233    0.008    3.110    7.343    2.208   -0.318    3.262    3.262   -1.024   27.533
X1==    1.365    2.404    0.909    3.051    0.903    8.043    3.766    0.357   -0.127    1.463    0.271   -0.520    3.514    0.001    0.153   -0.808   -0.642    5.529    0.706   -0.127   -0.409   -0.188   -1.521    0.032    1.964    5.675    1.445   -0.441    1.837    1.837   -0.269    4.782
X2==   -0.486    0.255   -0.778    3.093   -0.745    9.032    4.787    1.222    1.665    1.583    3.801   -0.907    1.294    0.237   -0.745    1.665   -1.187    3.112    0.599    1.665   -0.663   -0.153   -0.153    0.253    1.583    1.294    1.528    0.722    1.776    1.776    3.801    5.757
CD1=        5        5        5        8        3       14        7        4        2        7        4        2       10        3        2        1        1        8        2        2        2        2        0        2        8       14        5        4        8        8        3       14
CD2=        0        1        0        4        0       11        7        2        3        3        6        0        3        2        0        3        0        6        3        3        1        2        2        3        3        3        4        3        5        5        6       11
GATCGACGAGATTTCAAGACCGATGAAGACCAGCAGCAGTTCGGCCGCACAAGTCATCAGCAGCATGCCAACAGCGCCAAAGGCCATCAGCGCAAACAGCTCACCGGTATTCTCGGTGTCTGGCTTGATCGCATCAATCGTCACCAGCGCAGATACCAGAACAATGCCGCTGATGAGAATGTGAAAGAAGACGCTGAAGGCGTCCGTCTGCACCACGCCGAAGTAAGCAGTCCCGATCGGCAAGCCGTACTGATAAAAGCTGGCCGCAAGAGCGAGCAACGCTCCGAGCACCGTCAGCCAGCCAAGCGGCTTGCGACTGGCATGCTTCGGAAACAACGGTTCCAGCACCATCACCACAACGCCGGTGATCGTGAAGATGATCTCGGGAAGAATGCGGAGCAGGGGATACGTATCTGTCATGCCTTGAATCATCGCGTCATCCCTTTCGGCGCCTGAGCGGCATTCGCGATACTTCCCGTCATCGTGGGAACGTTCGCCAGCGGCTTCATGCCGCCATCAATGGCCTTGATCCAGTAAGGCGATGCCACGCCCATCACAACCATGAGCAGGATCATCGGCCATACCGTGATCAGTTCGCGTCCGGTCACGTCAAAGGTCGCCCGGCCTTGTACCAGCGCCGATTCCGGCCCGTAGAAGACACGCTGAATCATCCACAGCATGTAAGACGCGCTCAGGATGACGCCCAGCGTAGCAATCACTACCCAGCCGTGATGGCCGGGGAAGCTGCCGCTCAGCACCATGAACTCGCCGACAAAGCCGTTCAGAATCGGCAGGCCAATCAACGAAAGC
KOK=       132
KK=  342813  LL=  343232  Z=    6.19  JJ=  342063  DL=   420
A===      111      112      113      114      121      123      124      131      132      133      134      141      143      144      211      213      214      223      224      231      233      234      243      244      313      314      323      333      334      343      413      433
B===      222      122      422      322      212      412      312      242      142      442      342      232      432      332      221      421      321      411      311      241      441      341      431      331      424      324      414      444      344      434      423      443
RRR=    0.243   19.334    0.469   -3.157   -1.266    2.661   -0.191   -0.159    0.628    0.980   -0.781    0.628    0.977    1.299    0.243   -0.168    0.628   27.115   -0.148   -0.168   -0.192   -1.733   -0.395    0.326   -0.544   66.127    3.722    2.113   -0.060   13.292    0.419   12.307
X1==   -0.477    3.517    0.213   -0.757    2.517    1.203    0.234   -0.787   -0.797    0.622    0.678   -0.757    1.581   -1.106   -0.483   -0.797   -0.766    5.193   -0.776   -0.797   -0.277   -1.135    1.557   -1.113    2.394    9.708    1.484   -1.487   -0.043    6.322    0.678    3.493
X2==   -0.509    5.497    2.201    4.170   -0.503    2.211   -0.820    0.201   -0.789    1.576   -1.151   -0.830    0.618   -1.174   -0.503    0.211   -0.820    5.221    0.190    0.211    0.693    1.526   -0.254   -0.293   -0.227    6.812    2.507   -1.421    1.392    2.102    0.618    3.523
CD1=        0        4        1        0        3        2        1        0        0        2        2        0        3        0        0        0        0        6        0        0        1        0        3        0        4       12        3        0        2       11        2        7
CD2=        0        6        3        5        0        3        0        1        0        3        0        0        2        0        0        1        0        6        1        1        2        3        1        1        1        9        4        0        4        5        2        7
ACCCAGGCAGGCGAACTTCACATTCGGGAAGCTCGCGCCCAGCGCCACCAGCGCTTCGATGTCGCGTCCGCGATACTCCGAACCGAATGCGATGACGACCGATTCTTCCTTGCGCAGCGCTTCGCGGAAGCCGGACGCCGAGGCATTGCCGGCCAGGGCCGCATCATTGCCGCCCAGGTAAGCAACGAGAGCCGCATACTGGGTCTGCTCAATCTGCAGGAAGCTGGTGGACTGACGGCGCAGCTTGATCAGTTCATGATTCACCGCATAGAGCCGGGCCTGATTATTCCGCACGTTGGTACGAATCTGCCAGGCCAGCAACGGGTGCTGCTCTGTCGGATCGTTGCCCAGGAGCAGAATTGCCGGAGCCGCGCCGAAGTCCGCAATTGAGGCTTCCTGCTTCTGGTTCGCCTTGAGTGC
KOK=       133
KK=  367563  LL=  368252  Z=    6.17  JJ=  367563  DL=   690
A===      111      112      113      114      121      123      124      131      132      133      134      141      143      144      211      213      214      223      224      231      233      234      243      244      313      314      323      333      334      343      413      433
B===      222      122      422      322      212      412      312      242      142      442      342      232      432      332      221      421      321      411      311      241      441      341      431      331      424      324      414      444      344      434      423      443
RRR=    0.271    0.457   -0.030    1.200    0.077   14.634    8.890    0.380   -0.345    1.732   -0.590   -0.811    1.030    0.309    0.495    0.022    1.218   63.312   12.076    0.415   -0.004    0.294    2.386   -1.476    1.552   13.337    8.832    0.950   -0.371   22.743   -0.200   25.165
X1==    0.196    1.202   -0.450    1.635    0.202    3.604    3.485    0.356    0.368    3.484    0.433   -1.105    0.433   -1.358   -0.798    0.368   -1.101    5.253    3.507   -0.442    0.003   -0.215    0.447    1.645    1.154    1.752    2.927   -1.205    0.220    4.521   -0.226    7.866
X2==    1.385    0.380    0.068    0.734    0.380    4.060    2.551    1.068   -0.940    0.497   -1.361    0.734    2.378   -0.228   -0.620    0.060   -1.107   12.053    3.443   -0.940   -1.202   -1.367    5.339   -0.897    1.344    7.614    3.017   -0.789   -1.684    5.030    0.882    3.199
CD1=        1        2        1        3        1        6        5        2        2        9        3        0        3        0        0        2        0        8        5        1        3        2        3        4        5        5        8        3        5       14        2       21
CD2=        2        1        1        2        1        5        4        2        0        2        0        2        5        2        0        1        0       13        5        0        0        0        9        1        3       12        5        1        0       11        3        8
[truncated: 2,786,034 more chars]
