# Supplementary material for: Regions Enriched with Reverse Complement Triplets in Bacterial Genomes
Source: Int J Mol Sci. 2026 Feb 28;27(5):2301. doi: 10.3390/ijms27052301 (PMC12985086; doi:10.3390/ijms27052301)
Supplement: Supplementary file 1 [file ijms-27-02301-s001.zip › for_send/45/Actinomycetota/Actinomyces_israelii_gca_900637225.50279_H01_.dna.toplevel.fa]

>1 dna:primary_assembly primary_assembly:50279_H01_:1:1:2572997:1 REF
ATGAGCCACCTGTGTGTCGTCCCTGCCGACTCTGGTTCCCCGGAGCGCCGCGGCTCACTG
ACTTCAGTGCGAGTTGAGGCGCCGGGCAAGGTCAACCTATACCTGTCCTGTGGTGCTCCC
GCCCCCGACGGCTACCACCCCCTAATCACCGTCTTCCAAGCCGTGCGCTTGATTGAGCGC
GTCACCGCCCGGAGGCAGAGCGCCGACGCCGTCGGTCAGATCACCCTGAGCCTGGAAGAG
CCAGATCCTCGCGTCCCCCTGGACGCTAGCAATCTGGCAGTGCGCGCCGCCGCCCTGCTA
GCCAAGCATGCGGGCGTCTCGGAAGGCGTGGATCTGCTGCTGCGCAAGCGCGTCCCAGTG
GCCGGGGGCATGGCGGGTGGTTCTGCGGATGCTGCCGCCACCCTGCTGGCCTGTAACGCC
TTGTGGGGCACCGGCTTGGACTCGGAGGAGCTGATTGGTTTGGCGGCCCGGCTGGGAGCC
GATGTGCCCTTCCCCCTGGCTGGTTTTACCGCCCTGGGGCATGGGCGGGGGGATCAACTC
AGCCCCCTCATGGCTAAAGGCCGCTTCACCTGGGTTTTCGCCCTGGCTAAGTGGGGCCTG
TCCACCCCGGACGTTTTCAAGCGCTTCGACAAGCTGTTGGCGGCAGGCGAGCTCCCCGGC
CGCACCGGCGCTAGCGAGCCCGCTCCCGTGCCCGAGTCTTTGACCGCTGCACTGCGCACG
GGGGACGTGGAGGCGCTGGCCGCCGGTCTGCACAACGACCTGCAGCCCGCCGCCCTCTCC
CTGCGCCCCGAGCTGGAGAGCATCATCGCCACAGCGGAAGCTGCCGGGGCCCTGCGGGCC
ATCGTCTCCGGCTCCGGCCCCACCATCGCGGCCCTAGTACCAGACTCCGGCGCGGCCACC
GTGGCTCGGGCTCTGGAAACCCTGCCCATGGTTGCTGGCACCGTGCGGGCAGACGCGCCG
GTGGCCGGTGCCCGGGTGGTGCGCTGATGGCACATCTCCTAGGCGTGGAGAACCTGCGCC
TGATGGTCGGTTCCAGGATTCTCCTAGATGACGTCACCCTGAGGATCGAGGACGGCACCC
GCGTGGGTGTGCTGGGCCCAAATGGTGCCGGAAAATCCACCTTCCTGTGCACCCTGGCGG
GCCTGCGTGAGGCCGAGGGGGGTCGGGTTACCCGGGCGCGCGGCACTCAGGTAGTCATGT
TGACCCAAGCTGATGACTTCAACCCCGGCGACACCGTGCTGCAGACCGTGCATCCAGACC
TCCCCGAACACGTCTGGGCCTCTGACCCGGCCGTGCGGGATATTCACGCTGGCCTGCTAG
CCGACGTGCCCCTAGACGCCGACGTCGTCACCCTGTCTGGCGGGCAACGGCGCCGCGTGG
CCTTAGCGGCTGTGCTCACCTCCAGCGCAGCCGTGGTGGTGCTAGATGAGCCCACCAACC
ATCTGGACGTTGAGGGCGTTGACTGGTTGGCCCGGCACCTACGCCGTCGTTTCCTGGGGG
CTGGAGGTCGCGACCAAGGGGCGCTGGTGGTGGTCACCCACGATCGCTGGTTCCTGGACG
CCATCTGCACCAATATTTGGGAGCTTGTGCCCGGGGTTGACCCGGGCGGTGGTCGCCCGC
AGGTGCCCGGCAGGATCGAAACCTACGACGGCGGCTACGCGGCCTATGTGCTGGCGCGGG
CTGAGCGTGCGCGCCAGGCCGCAGTAGAGGCCCAAAAGCGAGAGAATCTGCTGCGCAAGG
AACTGGCCTGGCTGCGGCGCGGTGCTCCCGCCCGGACCTCCAAGCCCCGCTTCCGCATAG
ACGCTGCCGAGGCCCTCATCGCCGATGTGCCGCCGCCGCGTGACTCGGTGGAACTGACGG
CCATGGCTACTGCCCGGCTGGGTAAGAAGGTCATTGACTTGGAGGAGGTCTCAGTCGCCT
ACCCCCTGCCGGGGCTAGGTGCGGAGGCTGCGCGGCGGGAGGTGCTGCGTCAGGTCACTT
GGCGACTGGCTCCCGGTGAGCGCGTTGGCATCGTGGGGGTGAACGGTGCCGGCAAGACCA
CCTTGCTGCGTCTGCTGGAGGGCACTCAGGAGCCCACCGGTGGCCGCGTGGTGCGCGGCA
AAACCGTCAAGGTGGCCGCCCTGTCCCAGTCCACCCATGAGTTGGATGCGCTGTCTCAAG
AACGGGTGGTTGACGCCGTCGCAATGGTGGGGGAGCACGTCACCGTGGGCGGCAAGGAAC
TCAGCGCCTCCCAGCTGGTGGAGCGCCTGGGCTTTACCCGCCAGCGCGCCTGGACCCGGG
TGGGGGAGGTCTCTGGAGGGGAACGGCGTCGCCTACAGCTATTGCGTCTGCTTATGACTG
AGCCCAATGTGCTGCTGCTGGATGAACCTACTAACGACCTGGACACCGACACTCTGGCGG
CGATGGAGGATATTTTGGACTCTTTCCCCGGCACGCTCGTGGTGGTCTCCCACGACCGCT
ACCTGTTGGAGCGAGTTACCGATCATCAGGTAGCGCTGCTGGGTGATGGCACGGTGCGTA
ACCTGCCCGGTGGGGTAGAGCAGTACCTGGAGTTGCGCCGCGCGGCGCTTGACGAGGCTA
CGGCGGAAGCCTCCGGCAAAGCGGAACAGAGCGCCGGGGGAGCTGTGGTTGAGGGAGATG
GCGCCGCGGCTGGGCTGAGCGGCGCACAGCGGCGTGAGGCGACCAAGAACGTGGCCCGGA
TCGAGCGAAAACTAGAGCGGGCGGACGCGCGGATTGAACAGATCCACGCGCGTATGGAAG
CGGTCTCAGCTGACCCCCACAAGGTCAGTGAGCTGGTTGAACTCGGCCGGGAACTGGCGG
CAGCGCAATCGGAGCGAGACGCACTTGAAGACGAATGGTTGTCGGCAGCGGAGCTACTCG
ACGCCTAGACTTATACGGCGCTAAATAACACCCATGTGTGATTGCGGCTGGCGTGTGGGT
TCCCACGGGTGCCGCACGCTTCCGCAGGGCTTGACCAGTCTCCGCATGAGTCCCGCACGG
GCCCTAAATAGGGCTTGGTTAGTGGGGTACGTTTCAATCGCTTCATCTTCCGACTCCCGC
GTTATCGCGGGGAATCCAAGGAGTATTTGGATGTCTGAACGTCTTACTGCTGGCACCGCT
GTCCAGTGGGCTGAGGGCAGCTGGACCGCTGTCGTCACCCCCAACGGTCTCATGCTCCTT
CCCCCAGAGGTCTCTGACGAGCTTGTCAACCGGGTTTGGAGGCTCCTCCGTTCCGGTAGC
GCCACCATGACCGATGTGCTCGACGAGCTGCTCGTGGCTCAGGGTGGCCGCATCGCCTCC
ATCCCGGACTTCGCTCTGCTGCTGCTGAGCGACAACGGCGATGTGCACCTGGCTCTGCGT
GGCGTGCCGGCCCTTGAGGTCGACGGCGAGATCGTTGACGCTCGCGCCGTGTCCACCTGG
TGCGAGACCGTGCTCCCCGCTCCCTCTTCAGTGCAGGTGCGCGTCCACGAGGCCCCCGGC
GCCCGCATGCGCCCGGTGGTCGACGGTGTCGTCGCCGCCTCGGTTGTGCGCCTGGGCGAC
CAGCGCACCGCCGCTGTGGCCGTGGACGAGGTCTGAGAGCAATACGTTAAAACCCGCAGG
ACCGGTCGGTCACGCGGAGGCTAGCCTGGGCAGAATCGCACAAGAAATCATGGCGATTAC
GAGCCCAATCCGACGCTAGTTCTCAATGTGTTGGCCGACTGGTTCTGCGGTAGTGTGGTC
AGGATTCATTAGGACTGACCGGATGTTGTCCAGTTGTTGAAGGAGTACCGGATGTCTACA
GGTCTGACCTCTGCTGGCGCCGTCCAGTGGGTCGGTGGTAGCTGGGTGGCTGTGGTCACC
CCCCGTGGTGTGATGCTGCTGCCACCAACCGCAGACGATGCCGTAGTCACCGACCTGTGG
GAGCTGCTGCGGGCTGAGGGCACCTCAATGGTGGACCTGATGGACGCCCTGCTCAGCAGC
TCAGGTGGTCACATTGGTTCCCTGCCCGAGTTTGCAGCCGTCTTGTCGGGCGAGGCTGAG
GTCATGCACGTCATGGTGCGTGGCCGCCCGGTGATCTTTGTTGACGGCACGAAGCTGAAC
TGCGACGGCGTCGAGACCTGGTACGAGACCACCCTTGAATCGGGCCAGGACATCCGGGTG
ATCGCTCCTGAGGAGCTGCACGGACGCACCCGCCCCGTCGTCGACGCGATCGTCTCCGCC
GCTGCCCTGTTGCTGGGTGGTGGGAAGATCGACGACGGCATCATCCCCAAGGCACCAGAG
CCAGTGGCGTTGGCCGCTGAGGCTAAGGAGTCTGCCGAGGCGGAACACGTCGAGGTGGCT
GACAAGGCTGGCGCTGCGGAGCCGCTGGCGAAGGACGAGTTCCTTGACGCTCCGGTGCCC
GCCCCGGCACTGGTGGAGGAGCACGTGCCGGTCGCTGATGAGACCATCATGGCGCCCCAG
ATCAGCCTCGACGAAGAACCTGAGGCCACCGAGGTGGCCGAGGAGACCAGCGCAGTCTCC
GCTCACAGCGCTGCCGACGTTGAGCCCGTCGAGGCTGCCCTCTCCGGTGAGCAGATTGAC
GAGGTTGACGAGCTGAGCGCGCGGGCCGCTGATGCTGAGCAGAGCGCAGCTGAGGCCGAG
GCTTCCGCCGAGTCCAGCCCCTCCGCCGAGTCCCCCAAGTCCGCTGCCTCTGCCGATGAG
GCAGCGGTGTCCGCCCACTCCGCTGACGAAGCTGAGGACAAGGCGGAGGAGACTGACGAG
GCTGACAAGCCTGAGGTGGCTTCCCCCGCCGACGCTCAGGCTCCTGCAGCGGACGAGCCG
GAGGACCAGGTAGAAGCCCCCAAGGCTGATGCTGACGAGGCCGACCGGGCTGAAGACCTT
GCTGCAGTTGAGACCCCTGAGGTTGACGCCGTTGTTGCAGAGGCAGTTGAGACTGACAAG
CCCACCCGTGGCCGGGGTCGCTTTGGCAAGCGCGTGAAGGCTGCCGCCGCTGCAGCCGCC
GCCCTCGTCGCGCATGAGTCCGCAGAGGCCGAGGCAGCAGAGGAGGCTGAGGACCTCGCC
GAGTTTGCCGCGGGCAAGGATGAGGCGGAGGCTCCCGCCGCCAAAGCGGAAGAGACCCAG
GCTGACGCCGAGCATGACGCTGAGGAGTCCGACGCCGTCGAGGCCGCTGAGCCCACGGAG
GCAGAGGCATCTGCGGAGGCCGTCGAGGACGAGCCTGCCGCCGAGCTGGCCGAGGAGGCT
GCTGCCTTCTCCAAGGACCAGACCCCCAACGCGCAGTTCCCCGACGAAGAGATCGAGTAC
GAGTTCGAACTCGAACCCGGCATGAACGTCGTGGACGACTTTGATGAGGGTGAGGTGCGC
GTCGTCACCCCCACCGCCCCGGCAGCCCAAGCTGAGGAACCTCAGGACGAGGAATCCGAG
GAGCCCCAGGCAGCTGACGAGGACAGCGAGGCCGTCTCCTCCACAATCATTTCCCACACG
GTGGACCAGGACCTCCCGCAGGCCCTGCTCGCGGAGCTCGACGCCGAGTTCGGCGTTGAC
CTGGGTGCCCCCAGCACTGACGAGCTCTACGAAGACCGCTACGTGCTGGCTTGCCCCTGC
CCCAAGGGCCACGCCAACCCCACAAGCCGCAGCAAGTGCCGCGTCTGTGGTGAGGACCTA
GTCCTACCCGCACAGCGCATGGTCTGCCCCGCCCTGGGCACCGTCACCATGTCCTCCGGT
GAGGTCATCTCCCTGGACCGTGACCTGGTGGTCGGCCGCCAGCCTGACGTGACCTCCTTC
GCGATGGGCGACGTGCCGCCGCTCGCCGTCGTGGTGCCCAGCCCGGAGCGCCTCATCTCC
CGCAACCACGTGCACATCATGCTCGAGGAGTGGGCGGTGCTGGTCGAGGACCTGGCCACC
CGCAACGGCACCATCCTGTGTCGCGACGGCGAAGACCCGGTGCGCATGGCTCCTGGCACC
TCAGTGCTGATCCGCAACGGTGACGAGCTTGTGCTTGGCGACGGTCAATCCTTGGTCTTC
GAGGATCTTCCGTGACCAAGCCTAAGGCAGAAGCCAGCGTTCCCCCGGGGATTGCTGGCT
TCACCTACCTCCGGGAGATCGGAACCGGAGGGTCTGCGCACGTATACTTATACGAGCAGC
AGATGCCTAGGCGGCAGGTCGCCGTCAAAGTCCTAGATGCTGGCGGCAACAGCGGTGCAA
AAGCCCGCATTGAGTCCGAGGCCAACCTTATGGCCCGCGTCTCCACCCACCCCGCGATTC
TGACAATCAACGAGGTGGGGGAGACCTCCGATGGCCGCCCCTTCCTGGTGATGGAGTACT
GCCCCCCACCAGCTCTTAGCGCCATCATCGAAAAGGATCCACTTAGCGTCGCTGAGGCCC
TGAATATCACCATTCAGATCGCTGGCGCCGTCGAGACCGCGCACCGCGCAGGCATCGTCC
ACCGCGACATCAAGCCCGCGAATATCCTCTTCACGAGCTATGGCCGCCCGGTGCTCTCAG
ACTTCGGCATCTCTGCGCTCTCAGACCCCGATGGCGACTCTGAGCTGCGCGGTATGAGCG
TGCCCTGGGCGCCACCCGAGCAGCTGCTCGGCTCCCGTGTACCGGTGCCCGCCAGTGACA
TCTACTCTCTGGGTGCCACCGCCTACGCCATGCTCACCTGCCGCAGCCCCTACGAGGTGG
TCGGTGGTGACAACGGCGTCTACGAGTTGTCACGACGCATCGTGAAGGCCCCACTGCCAC
AGATCGTGCGGGAAGACGTCCCGCCGTCGCTACAGCGCGTACTGGCAACGGCTATGGCCA
AGAAGCCAGACAACCGTTACCCCAATGCCTTGGCCTTCGCGCGCGCCTTGCAGCAGGTGG
AGAGCGAACTCAGCCTGCCGATCACCACGATCGACGTGCTACGCGCCTCCACTTCCGCTG
AGGCCCAGGCGGCCAAGGAAGATGACACTGCGGATGACACCGACGGCGGCACCACCCGCT
TTGGCGTCTACGACGTAATCGACGTCGATTCCAACAGCAAACCACGTACAGACACTCACC
GGGATGCCCCGGAGGATTCCACCCGCCACGAGGGCTACGAGATCGTAGAGCACGATTCAC
CTGGCGATTTGCGTCTTCCTGGTCTCCGCCGCCTAGGCGTCATATTGGGAGTTTCTGCCG
CAGTGGTGGCTTTGGGTGCCGGAGTGTTCTTGCTCAACGAGCGGGGTGCCTCCAAGACAG
GGCGCACCAACTCCAACCTGTCCACCATTGCCCCCGGACCGGGCGGTGCGGTGGGCAATA
ACGTGCCCTCACCGCGCTCGCTCAAAGGCAGCCTGGGAGCAGACGGACGGGTGACATTCA
CTTGGAGCCCACCAACTGACTCCTGGGAGGGCAGCTACCTTTACGGCGTTGATCGGCCCG
GTGAGCAGCCTGGACTGCTGCAGGCTAACCAGACCCAGGCAGTGGTGGATGCTGAGCCTG
TACGCACCTGCCTGGAGGTCCGGGCGGTCCAGCCCAATGGCAAAGCCTCCCAGCCGGTTA
CGGCCTGCGTGGACACTGCGGCGCAGGGGACTGCCCCCAGTTCTGACAAGCAGCGAAACG
GCAGTAGCTTCTAGAGACACTAACAACACGCGAAAGCGCCCGGTTCCTTGGCCTGAAGCC
AATAAACCGGGCGCTTTTGTCGCAGTGGCTGCTTGCGGTAGCCGCTTTCAGCGCTGGACG
CGGTAGGCGGTCTGACCGAGCAACACCACGCCACCCTCGTGCACCATCACAGCGACGTCG
GTAGGAATACGGCGAGCTTTGCCCGCACGCACCACCCGAGTGCCGTTGCTAGAGCCCAGG
TCAGTAACCAAGATGCCGTGTTCGGTGGGCATCATGGCCGCGTGGGTCTTGGATACGGAA
GGTGCAGAGTCGCCCAGGGCGACCAGCTTGGCCTCCGGGTAGCGGGAGGTGTTCAGCGGG
GCCCGGCCAATAATCGTAGGTCCGGAAATGTGGATCGCCTTGCTTGCGTTGGTGAAGGGC
ATCAGGCGCATGACGGGTTCCGAGCGGTCGTCAACGAAGGCCGGGGCGGGGCCTTCGGTG
CCAGCGGGGAAACCATCCTCTGTGGAATCCGTCGAGGTGGACTCCTCGGAGATGGCGTCG
TCGTCATTGAGCAGGGCTTCCGCGAAGTAGCTGTCCAGCGACTCTCCTTCGGGCACCTCA
ATCATCGGCTCATCCGTGGTCTGACCATCCACCAGGTTGGCGTCAATCAAGGTGTCATCG
ACGACCTCTGAAGCCGAGGCCGGGCTCGTGGACTCCTTAGGCTGAGGCTCCGGGCTAACC
GGGTCTTCGGCATCAAAGGTGGCAATGCTCGGGCCGGAGGAGGCACTGGCGGCGGCCTTG
GCGGCGCGAGCGGCTGCCCGGCGAGCGAAGACCTCCTGGACCAGTTCGTAGTGGTCATCG
TGCTCCGACGGCGAAGGCGCCGATCGGGGAGCCCCGATCAGTTCCTTGACTGGCGGAACG
ACGCCGAAGGAAGAGGATTCGTCGGCGTCCAACTCCTCCTGCGCACTCACAGCCACGAAA
CCGTTCTCAGCGGCAGCGTCACTCACAGTGTTGAAGGGCTTGAACTCGTTCAACTTGGCT
GAGCCCTTGGAAACTGGGGGCACGACCGCCTGGGCCTGGGAGGCGGCATCGCTCTGCTCA
GATGCGGCCTCGGCAGCCTCGGCTTCAGCCTCAGTGGGTTCGGTCGGCTCTGCTGTGGCC
AGAATGCTCTGGGCCACCTGCTCGAACTCAGCCTCCGCGTCTGCGCGCCTTGGAACACTT
GCGAGTTCGGGCTTTGGCGAGGACGAGTCCTCCTCCGCTGCTTCCTGGGCGGCATCAGCG
TCGATAGCGGGTGTTTCGGGGCTGGGGGCACTCTCTGGCTCGTCGGCGGTGTGCTCAGCC
CGCTCCGCGACTGGCTTCTTCGGGCTGGTGGCCGGAGCCTCAGGCGCAGATTTCACCTTG
GCTGCAGTTTTGTGCTGCGGCTCCGGGGAGGAGACGTTTTCAGGCTCAGGCACCGGTGCG
GTCTCAACCGCGTCCTGCGGCTCGGCAGCAGGCTCCAGTGCGGCCTTCGGCTCCTCCACT
GGCTCTGGCGCCAGCTCGGCTGCAGCCTCCACCACAGGCGCAGGCTCAGAAACCGCCGCA
GACTCGCCTACAGGTTCGGGGGCCGCTACTGGTTTTGGCGCAGTAACGGGCAAGACCTCA
GTGGCATCATCTGCCTCTGCCTCAGGTGCCGCCTGCGTCATGGGCTCTGGGTCAACCTCC
GGCTTCGCCTCGACCTCCGGCGCTACTGCCGCAACTGGCTCAAAGGCAGGAGCCGATACC
GACTCCAGCCCCGGCTTGAGTTCAGCAGCCGTCTCCGGCTCGGTGACGGGCAGAATCTCG
GTGGCAGCCTCAGCCTCCGGCGTCGTCTCAGGTGTCGGCTTCGCCTGGGCTGCAGGCGCC
AGTTCCAGCTCAGGCGCCACTTCGGCTACCGGCTCCGGTCGGGGCGCCGTCGTCAACGAC
TCCAGCACCGTCCCCGATGCGGCAGCAACAGAAGCAAAAACCGGTGCCTCGCTCTCGACC
TTAGCCTGCTCTGCGCTGCTCACCTGAGCGCTGCGGCTCGACTCATACACCGAGCGGCTC
ACCGGCGTCTCACTTACGCCCACCTGCTCCAGGTCCTCCGCGTCAGCTCGGTAAAGCTCC
TCCGGCACCTCCTCCAGAGTGCCCCTAGACAGCAGGGAGGTCTCGTCGAAGTCCTCCAGC
TCGTCAGCTAGCGGGTCCTTGGTGCTCACGGCGATCAGACCAGAAATACGGTCATGCCAA
CCGCGCAGGTTCTTGTCCTTGGACGCAGAGCTCAAAAGCAGCAGGGAACCGAAACCAAGC
GTAGGGACGATCGTAATAAGCACCAGGTCAGCGTGGAAGAACATGCCGATCCCGGGCCGG
TTGTCAGTGCGGGCGTCAACCCAACGCACACCGGCGATGCGTCCACCCACGCTGTAGCCG
GTGAGAGTCAGATCTGCTTCCCGGAGCAGCAAAATTACCGCCAGGATTGCGCCCAGCAGT
GCCAGGTTGGGACGATCCATCACTAGAATTGACACGCCCATCAGTGCCACGGCCAGGATG
CTTATAAGGACGGCGTCGATGATGACAGCCCGGGCGCGCGCACCTGTGGTGGCAGGTATC
CGCAAGGGGTTGACCATGGTCTCGTCTGTTACGCTCAAGAGCGTCATCGTGGGTATCTCC
TGGAAGTACGGCGACCACGAGAAACGCGGCCAGCCGGATGGACTAGGGACGCCAACGAGA
CCCGTGCCAGGGCACGTTGGAACCGGCTTCTACAGAAGCCCATCGCAGGAATACTAGCCT
CCACAGCGCGCCAAACGCCGGTAGCATCGTCATCTGCGGGGTCAGCCTCACTGAATACGG
ACTTGTCTACATCCCGCGAGAGCTTGAGCAGACCCGCATCGGGGAAGCTGGAATCCAGAT
CAGTGGCCGTCTCGTGCCGCGTACGGCCACCCACACTCTGCACGCCCAGGTCTCGGGCGC
GGTCCAAAACCTCGTCCCAGGCGCCCTCCACCCGGTCAATTGCGGAGCGCAGCCGCTGCC
GTCGCCGTCGCCGCCAGGCCTTAAGGCAGACGATCAGCGCGAAAGGCAACAGCAGGGCCA
GCACACCGCCCGCAATGCCTAGCGCCAGGTAAGAGCGAGGCTGTTCAGGCTCGTCGTCAT
CGTTGGGCTTCTGCTCGTCTTGATAGTTAGGCGGCAGCTCGGCTGGATCCTGCGGAGCCA
AAGGCGGCTGCAGCGCCTGTGGCAGCGGATTGGAAACTCTTTCCTCAGTCTGCTGCTGCG
GCAGATTGTCGCGATCGGGGGTGACGTCAAAAGGTACCCACCCCACGCCCTTAAAGGGGA
TCTCCACCCAGGCGGTCACATCGGTGCCGGTGACCTGTGTGGCATCGCCGTCGATTGCGG
GATCAAAGCCCATGATCACGCGCGCCGGGATGCCCAGAGAGCGGCACATCAGCATCATGA
GCACGGAGTACTGTTCCGCGTCACCGATCAGGGCGCCGTTTTCCACCATGGTGCTCAGCC
GGGCTGCTCCGTGACCAGGGGTGGATGGGCTCTTGGTGCCGTCCGAGTAGTAGCCGGTTC
GCAGCGCCTGCTGCAGAGCCCTGATCTTGCCCAGGTCCGTGGCCTCAGAACCGATCAGCG
TGGCCGCACGCGTAGCGATGACCACCGGGACGTCGGCCACCTTGCCGGGGGCGTCCTTGT
CCAATTCCAAGGTGCTGAGCGTGGCGTCGCTAGGCACCTGGTTAGGAACCACCTCTTCGG
TAAACACATCGCCAGTGGCGGTGCTGGCAGTGGTCAGCAGGGTTCCTGAAAGTGCGTCGA
AGTACAGCGTCCCACGCAAGTCATGCTGACGCGGTCCGGTGACCCAGGTGGAACGCACAT
CGCGGACGGTGGGAACCCAGGCGAAGTTGTAACCAGTTACCTCCAGAGACACGGTCCGCA
CAGCATCCCGGTCAAGGTCGTTGAGCAGGGTGCCATCGCCCACCGGCCTGAAACGGGCCA
CGCCCGTGGCGTCCTCACCGATGGAGGCCACAGTCCCATCGTAGGAATCCAAGGCCGCGA
TCCGCAGCCGCACCCCTGCAGGCGCTTCCCTGAGCTTGAGCAGCTCGGTATCCACCATCT
CTGTTTCCAGCAGCCGCACCAGAGACAAAGGCGTCGCATACTGCGCCAGATCGAGCGGCG
GGGTGAAGCGGTCACGCAGCAGCATGCGCGCTCCAGGAACTGCCGGGTTCACGGCCATCG
CAATGGCCATCGCTGCGGCCACCACCGCGACCCCCATGAGGCCAGAGCGACGGTCCGTGC
GCGCTGCGCCGTCGTCGCCAATCTCCATGGCCTCCGCAATTGAGCCACGGCTACGGCGTC
GGGCGTGCATCGCCCAAAGCAGCAGCAGCGCCGCAGCCAAGGGCGGGCAGGTCAAAGCCG
GCAGGAAAGGCGCGCGCGTGCCCCACAGCAGAGCCACAAAGGGCATCACTAGGCAGGCCA
AGCCGCCCAAGTGCGCGTAGCCAGACAGCACCAGCCGGGTGGCAAGTACCCCGGTCAGCA
GGCCGGTCAGCCAAGGCAACACGGTCATCCCCGTGAAGGCCGTGAGCGGAGGCGACAGCG
TCAGCGCGTCACGCCACACGCTCAAGGAAGAGGTAGCCACCGCGGTGATCGCGCTTAGGC
CCTCCCCGACGTCAGGCAGGATCCACGGAGCCAGACCCAGGTGCACCGCCACCACTGCAA
GCAAGGTGGCCAGTGGACCCCAACGTCTGGCGCTGCTGATCCAGCCGATAGCCAAGCCGA
TAACGGCCCCCACCCCAGCTGCGACAGGACCGATCACGCCACCCCACGCAGGAGCAAAGT
GGACCGTGCCCAGGAGCAGTGCCAGCAGCACCATTCCAAGGTCCAGGAAGGTCATGAAGG
AGAGCGCTGAAGGGATGCGCTCGCGGGTTTGAGTGGTCATGCGGGCACCATCGCTCGTAT
CGCGCGCGGCAATTCCTGGAGCTCGTGCACATCCACCACCGGCAGCTGCCCAATATGGGA
GCGGCTGAGGGATTTGGCGCCACACTGCACAGCAAAGGAGGTAATTGCTAGCGGCATAGT
GCGGTGGGCCTTGCCCAGCACCGCGGCTTCAGTGGCTTGCCCGGTGACGATTGCCAGCAC
GGACAGGGCGGGGAAAGCACGGATTGCTTGGCCTGCTAGGTCATCCAGACCGATCTCACT
GGTGGCCTCTACCAGGCAGGAGGCGTCTAGCAGCCGCTGGGGGGTGGCCGTTGGCAGCGG
GCCGTTTTGGGTCAGCACGTGAACCTCTCGGTTGGAGGCCAGGGCATCCAAAGCCAAGGA
GCAGGCGGAGGAAACCGCAGTCTCAAAGTCATCTTCCGTGGCGTAGTCCTCTGAGCGGGT
GGACAGCAGCACTACCAGACTGGCGCGACGCGTTTCTTCAAACTGACGCACCATGAGGCG
GCCGGTGCGGGCGGTGGAGCGCCAGTGGACGTTGCGGCGGTCATCGCCGGGAATGTAGTC
GCGCAGGGCGTGGAAGGAGACGTCAGAGGAGGACAGTTCTTGGGTGACGGCGCCCTCTAC
GTCTCGCATGGTGCCGTTGAGTTGGATGCCCAGGTGGACTGTGCGCGGATAAATATGAAC
GCTCTGTGGCCGGGTGCGCAGTCGCTCGTGGCGCATCAAACCCAGGGGGTCCTGGTCAGC
CGTGAGCACGGGGCCGACGTCGACGACGCCACGTCTCTTGGTGGGCAGGATGAAGCCGCG
CTGATTGGTGGCCTCAGGTACCAGCGCTGGCACCACGAATACGGCCTGACCCTTGCCTAC
CCGCATCTCCATCCGGGTGGGCATAAGCAGCCGGTGGGTGGGGTTCTTGACTGTCACATG
GATGACTGCCCGGTCTCCCACCTGCATGCGAGGCTCCAGCAGCTCGTGCTCCACCTGGTG
CCCTCCCTGTGGGATCAGCCAGACCAGGCAGGTCGCAAAGACGATGCCCGGGACCATGGC
GAGCACTGCGGCTTCTCTCCAGCCCAGGAAGAACGTACCTATAAGCGCCAAGGCCAACAG
CGCCAACACGGTCCAACCAGCCGGCATGATGACCTTGGCAACCTTCAGCACCTGCAACAG
GAAGGCACGCAGACGCTCAGACCAGGTGGGCACGGCAACCGCCAGCGGCAGCGTGCTGCG
CGTCGTGCTGGTGGTTGAGAGCGTGGTGTGCGGATTAGTGGAAGTCGTCATCTGGTTCCG
TGTTGAACAGGTGGGTGGTAATCCTTGGCGGCGGTTAGGAGCTGTGGTTTAGGAGCGTGA
CGTTGGTGCGGCCACGGCGGCGAGCGCCTGGTTGACCACTTCCTGGGCGGTGGCACCACT
GAATTCGGCGTCGGGGTCCATAACCAGGCGGTGCGCCCAAACCACCACAGCCAGGTCCTT
GACGTCGTCGGGTAGCACGTAGGAGCGTCCCTGCGCAGCGGCCCAAACCTTGACGGCCCG
AGTCATGGCGATTGCACCACGGGTGGAGACTCCCAGACGGGTGGACTCCGAGTCTCGGGT
GGATTCAGCTAGGGCGCCGATGTAGTCCAGCACGGCGGTACCTACGTGGTTCTCCGCTGC
CAGGTCACACATGGTGGTGACCTGCGCGCTGGAGACCACCGGGGAGAGGGTCTTAGAACG
GTCCGGGGCGGCTGAACCCGCCAGGATTTCCGTTAGGGCGCTGCGCTCGGGGTAGCCGAT
GGAGGTTTTCATTAAGAAGCGGTCCAACTGGGCTTCGGGGAGCTTGTAAGTACCGGCCTG
CTCCACCGGGTTCTGCGTAGCGATCACCATGAACGGCCGGCCCGCCTCATGGCGCACCCC
ATCGACGGTCACCTTGGACTCCTCCATGACCTCCAGCAGCGCTGACTGGGTCTTAGGCGA
AGCCCGGTTAATCTCATCAGCCAACACAATGGAGGCAAACACCGGACCGGGGTGGAAGTC
CCAAGAGCCGGTCTTTTGGTCATAAATGGTCACACCCGTGATGTCGGAGGGCAGCAGGTC
GGGGGTGAACTGGATACGCGAATGGGTGCCTTGCACGGTGGCTGCTAAAGCGCGGGCCAG
GGCGGTTTTACCGGTGCCGGGGGCGTCTTCCAACAGCAGGTGGCCTTCAGCCAGCATGGT
GGTCAGCGCCAAGCGGATAATGTCCGTCTTGCCCAGCAACGCCAAACCAACATTGTCAAC
AATACGGGAGAAGCTGGACGCGAATTCAGTCGCGTTCTCCTGGGTCATTGCCATATGGGG
CGGTTCTCCTTGAATGGGTTATGCCTTGGTTCTCAAAGGAACCAGGACGCTTACAGGTCA
GTCTTGGCGGGCGGTGGCCCAGAGGCCTTTCCGGCTGGAAGGTCTAGGCGGGTATGCCAG
CGTGTGGGCTCCTGCGTGCAGGAGTGAGCGAAGGCCTCATGGTCATTCCTATGGCAGCCT
GACGTAACTGCACGGCCGCCCGTAGGGCACCGAGCGGATTGCACAGATACCGAAGGTTGG
GTGCTGCCGGGTCAAGGTCCTTTGCAATGTTCCTGTGGGGGTGGAGGCGATTTGGACGCC
AGTGTCGTAGTCGAGGACTTCGTAGACGACGCCGTGGGTGTGAGGCCAGGTAACGTCCCA
TTTGCAAGTGGCGGTGTTGCCGTCCAGAGTGCACTTGGCCCAAGGGGTGTCGTTCTGCGG
AGGCGGAGCCGCAATCTGGCCGATGCCGCAGGACTGGTTAGTACCCAGCTGGTTGGCGGT
GCGTACGCAGACCTCTAAGCTGCCAGACTCTTTCAAGAATTCCTTCTTGGTGCTGCCGGT
GGCGTTGGAGCTGATGGCTTCTCCGTTGGCGGTCACGCTGTAAGTGGTGGGCAAGCCGGT
ATCCGTATCGGCGCTCCAGGTGCAGACGATGCTGCGATCCTGGGTGCTGCAGCTGACTTG
TCCCTTGCGGGGCGTGGTAACCGGTATGGCGGGGGAGGACCAGCTGGAGGGCTGTGACCG
GGTGCCGTCAACTCCCACTGCGCGCGCCCGCAACACATAGCTTCTGCCGTTGGTCAGGCC
AGTAAAGACCCCACCACCTGCGGGCACCGGCCAGGGGTTGCCCGTGGCACCAACCTGCGC
CATCTCGTACTCGATGGAGAGCTCAGCTGCACTCCAACCCTTGCCAGAGACCGGGGTGGA
GGCGGTTGCCAGCTGGAGCTGGCCGCTTACCTGATTCGAGTTGAGCGCCGGCACGGTGGG
AGCCATCGGCACGGTGGAGTGGGCCACAGACCAAGGCTCGGAACTGACGGAACCGGCGGC
GTTGGTGGCCGTCACCGTGAAGGTGTAGGTACCCCGGTCGGAGGCGTTAACGCGCAGGGA
GGTACGGGAGCTGGTGTCGTAGGTGGCGGGGCCACCTGGCCCAGAGACGGCAACCGAGTA
GGTGACCGGTGAGCCGTTGGGAGCTGCCGCAGCCCACTGGAGATCAATCTGATCATTGGA
GTTGAAGGCCCCATAAGGGGTGCCCGGCTTACCGGGGGCGGAATAGGCGGTGGCGGAAGC
CGACGACGCAGAAACTGCGGATTTCTGGCCGTTGGGATCGTTCGGGATCGCCATGACGGT
GGCGTGGTAAGGCACACCAACCTTGATCTGATCGGAGGAGAAGGTGGCCGAGGTGGAGGC
GGTCGGCACCGATACGGGGTTCGCTCCGGTCACCTCCGGGCTCAAGGTGACCTGGTAGGT
CACGCCGCCGGGGATGGCGGGCACCGCCGTCCAGGACACCGTGAGGGTGCCATTGCCACC
AACCAGACTGGGGGCAGCGGGCGTCTGCGGCCGCAAGGTTAGGTTTATCGCAGCGGAGGG
CGCAGAGGGGGCCGAGTCGCCGGCTGCGCTGTGCGCCACCACTCGGAAGGAGTAGCTGCC
GCCCGCACGCAGACCACTGGCCAAGCAGGGTGAACTGTTGCAGTTCCAGGAGCCAGCCCC
ACCGACCTCGGTGACCGTGTAACCGGTCACCGCGCTGCCGTTGTCACCGGCAGCAGCCCA
AGACACCAGCGCGGAGGAACTCGAATTGGCCGAGGCCTGTACTCCTGTGGGGGCGGAGGG
TACGCCAGTTACCGCCACCACAATGGTGCCGGAGGCTGTGCGGTTGGGCTTCTGCGGGTC
ATCGGTAACTCGGAAAGACACCACGATGCGGCCGTGGAAGCCGGCGTCGGGGCTGATGGT
CACAGAGTTGCCGGAGGCCGAGGCACTGCCCTGACCGGAGGTAACTGCCGGGGAACCTAC
CAAGGCGATCTGCGGGTTGGGCAGGGTGGTGGAGACCAAACTGCTGACATCCACGGACAC
CGGGCGGCCATTAGATTCCAGGGAAGTGGACAGGGCCGTGGGCAGGGGCTGGTTGTCTTC
CTCCGTTACCGCCCGCAGTGGCAGTGAGCCCGTGACCGGATTGGACTTGCCGTCAGAGAC
AGTCACGGACAGGGTGCCCTGAGTGTCATTGGCAGTGCCCTGGGGGGAGGAGATCGTTAC
CTGTGAGCCCGCCTGGGATACGGTGAAGCCGGTCGGGGCAGCACCAATGGTGTAGGTCAT
GGCGGCCAGGTCACCAGCGTCATTGTCGCGAGTCATGGCGGCCAGGTCAGCGCTTACAGA
TGGTCCGCCCGCAGTTACTGTCACTTGCGTGGGGGTGAAGACCGGTGGCGTGTTGGTGGA
AGAGTCCACCACCACAGGGATCGTCAAGGTGGAGTGCAAAGGGTTGGCGGCGGCGCCGTC
GGTAACCTCAAAGGTCACTGAGGTGGTGCCGGAGAAGCCAGCCTCCGGCACCAAATGCAG
GGCCGTGTTGCCGTCCTGCGCGGTTGCGGAAGACAGGCCCGGGGTCACCCGGGGGCTGGT
GCCTTCAACCAGGGTGGGGCTGGTGCCGGAACGGGTAATCACATGCCCGGCCAGCTGTAC
ATCACTGGGTTGGTCCTGGGTGATATGCACCGGCACGGTGGCTGGGTCGATGCGCGGTGG
GGTGGAGGACTTGCCTGGCACCTGGATAACTGCATTGCCAGACAGGCCATCTTGGTCCGT
GATCGTGTAGAGCACCAGATGCGGCTGGTCCTGCATGGTCACCCGCACATCAGTGCCTAC
TACGGCGGCGGTCGGGTCATTAGTGGAGACGCTCAGAGCCCACGGACTGCCGTCGTCATC
TCGGTCATTGTCCAGCACCGGGACCATGATGGTGCCATTGGCTTCCGCCTTATCGACCTG
GGCATAGTCGTCGACGCCGATGGGCGCGAGCAGCGGGGCGGCGTTAAGCGCCTGGAAAGT
GACGGTGCCGGTGTCCGAGCCACCACGGGAGTCGGTGACGGTGTACCGCAGCGTGTGGAC
GCCTTCCTGATCCGGCAGGGTGACTACCACGCGCCCAGCCCGCACCCCTACCTTGAGGGC
GGGGTCGTCACTGACGGGGTCTTCTGCCAGGGTCAGGGCGTCGCCGTCGCCGTCAATGTC
ATTGGAGATCACGTCCACGGCTATGGTGCGGCCCGGTTTGGCGGTGACGACGTCGTCAAC
GGCCACCGGAGCGGAGTTGGTGGTGGCGGCGGGAGCAATGCCCACGCGCACCGTGCCGGT
GGCTTTGGCACCGTAGCGATCCTCCACCGTGTAGGTGAAGGTGTCCGTGCCAGTGACGCT
GGCGGCGGGCGTGTAGGTGATCCAGGTGGACTCCACTTGGGCGGCCCCCAGTTTGGGGGT
CTGGTCTAGGCCCTTGAGGGTTACCGAGTCGCCGTCGGGATCGATGCCGTCTAGGGTCAC
CGGAATGCGGAGCTCTTGGCCAGCCACGGTCTGGGCCTCAATGGATTCCGCATGCGGGGG
CGCGTTAGTTTCCGCTGTGGTGGCGCGCACTTCCAGGTTTACTGTGCCGGTGGCGCGCTG
GCCGTGGTCGTCGGTGACGGTGTAGGTCAGGGTGGTGGGGCCGGGGGTGGCACCAGCCTT
AAAGCGCAGGGTCTTGTCACTGATCCAGGCGGTGCCCAGGGACTCCCCGACGGTGTTGAC
CTCAGAGGCCAGTTTGATGGGCAGGCGGGAGGGCGAGTAGTCGTTCTTCAGCACCGGAAT
GGTGATGATGTCCCCGGCGCCAACAATTGCGGTATCGCCCTGGGCTACGGGTGGCTGCGT
GTCGTCCTGGGCAGCGCGGACCACAGCCACAGTGCCGGTGGCGGTGGAGGTGCCGTTGGA
AACGTTGTAAGTAATCGTCAGGTTGTCTGGCACCTGGTCCGTAGAGTTCACCTGCAGATA
GGCGTGGTCCACGACCGTCGCGGTGATCCCAGGGGTGGCGGGCAGGGAAATATCCTGCAG
CACTAGCACGCCTCCGGCTGGATCGAAGTCGTTGGCCAGGGGCGCCACGGTCACGGAGCC
GCCATTGCGCAGCAGAGCGGTGTCGTTCTCCACCACCGGCGGCACGCTCGGGTCAGACTT
CTCCACCACGTCAATGCGGATCACTGAGGTGGCTAGAGCAGCGCCACCGATAGCCCCATA
GTCCAGGTAGTAGGTCTGAGGGACATCAGAGGAGAAGGTGAAGGTGCCGGCGCGGCGGTC
CAAGTCGATCTTGGTGCCAGCTGGGGCTTCCTGCAGCTGCGCCAGCTTGAGCGGCTCACC
CGTGGGGGAGATGTCATTGGCCAGCGGGGAGACGGTGATGGTGGAGCCTGCCACCACGCG
CACGTGGTCGGCATTGACAATGGGGCTGACCTGGTCGGTGGGGATTACCTCCACGAAAAC
CGTGCCCGCAGTGGTCTCGCGGCCGTCAGAAACCAGCAGTTCAATGCGGCGGGTGCCGGG
GCCTGCGCCGGTGTCCCGCACGGTGATGGTGCCCTCCTGAGTGGTTTGCACCTCGACGTC
GGTGCCGGAGGCTGAGGCTAGGAAGACGGGGTCACCGTCGGGGTCCTGCCAATCACCCAG
CACATAAGCGGAAATCGTGCCCCCCTGCGCCATGGACAGGCTCTGCTGTTCCTTGCCGGG
GGTGGGGGCACTGTTGACGTTCCAGTCGTGGACGGTCACGGTGGCGACGGCGGAGTCTGC
CTGCCCGCGCCCGTCTGAGGCCGTGTAGGGGATGGCCGTGGAACCGGTGGCGTTGGCTGG
GACGTTGATCTGCAGGGTGCGGCCCGACTGGCCGGCGGTGACAGTGCCCAGGTTGCCGGT
GTATCCGGAGGTGGCGGTGAGGATGTCACCGTCAGTGTCGACGTCGTTGGCCAGGACGTT
TAGCACGGTGGAGCGTCCTGGGCGCACCCCGAAGTTGTCGTCGTAGGCCGTGGGGGCGTG
GTTCTCCTGGGTGCGGTCCGGCTTGGTCTTCTTGGACTGGGTGGTTTTGGCGGATTTGTC
TTGCCGGTCTGCGTTGTCATCTGCCTGGGCGGTGGCGTCCACCCACTTGTCCACTAGGAC
TAGGTTGTCCTCGGGCAGCCAGACATTGCCTTTGATGGTGTCGTTCAGGACGATTGCGTC
CCGGTTGACGCGGAAGACCGGATTCTGGGCAGAGGCCAGATTGGAATCAGTTTTGACTTC
CGGGGCTTCACCGGCGCACTGGCGGATGAACTGCCCGGAGGAGCTCCAGGCACCGTAGGT
GCAGCCACGCAGGAGGACTGGCTGGGCGGCAACGCCTTGGGCGCCGGAGAGCTGGTCTTG
GGGGACGACGTCGCTGGGTGCACCACCCTCCAAGGGGACGGTGAGCAGGCCGGTGCGGCT
GGCTACTAGCACGGTAGAAGACGCTGGACCAGGCTGCTGCAGCACAAAGCCACCGCTACC
TAGCTCGGTCTTGGCACCGCCGGGTAGGTGGAGCACGCCGGTGCCGGTTTCCAGCACTAC
CGGCTGGTCACCGACGACGGTGATAGCCAGGTCCCCGCCCGCGGGCAGCTCCAACTGCTG
GCGTTTGGGTTCTTTCCAACCCTGGCTGGCAACCGCCACGGTGGCTAGTTCCCCGGAGCT
GGAGACGGCGTAAACCGAACCATCCTGGCCGATCGTGGCCGCTACGTTGGGGAGTTTCTC
CAGCAGTGGGCGCATAGAGGGCAGGGCGCCCAGCTCGCTGGTGCGTGTGCCGCGAACCGT
GCCTTCCTCCGGGTCGTAGGCGATTACGCGGTTGCCGCCCTGGGCGACCTTGGCGGTGGG
GGAGAGGTTGGTGGGGGAGGTGAACTCCACCAAGGCTGGGTCTACGGAGGCTACGGAGGC
GGCGTCGGCATCGTGTACTAGGACTTCGGAGGCCACCTGGGTGACGTCAAAGTGTGAGGA
GGCGGTGCGCACCGAGGAGTCGATCTGCCGGGAGGGGTAGTTGACTCGTCCCACCAGGTG
CTGTGCGGCGGAGGTGACCCAGACCCCGCCGTCGTTGAGTTCAAGATCGGTTTGGGAGAC
GCCTGGGTAAGCCCAGGCCGCTCCGGCAAAAGCCAGGGTGACTGCGGTGGCGGTCAGGGC
TGAGACCCTACGACGCGCGCGGTTGCTGATACGCGCAAATGGGTTCGACGGCACGGATTT
CCCCCCAAGATCCTGACAAACGAGACTCGCACGGCGCTGGGTGATTCAGGGAGCGCCCAG
GCCTTCACTGTGCTATGGAGAGTACCTGGCCTTACTGTTGATAGGGATTTCAGGTCTGTC
TCAAAACGCTTGCAGGCTGGGGCCTGTGGGTCTTAGGGGTGGGCAGGGGCGCTGGGGTCT
TCGCGAAGGCTGGGTTTTGCTTCTAGGGCCCGCAATCCGTTCCAGGCCAGGTTAACCATG
TGGGAGGCGACGTCCTCCTTGCTCATCGCCGGGTTCTCGATCCACCATTGCGAGGGCATT
ACTACGATTCCGACTAGCATCTGCGCATACAGCGGGGCGGTCCGCGGGTCCAAACCATGG
GATTGAAACTGGGAGGCGAGGATCCCGGAGACCTGGATCGCCACGTCCGCCAACAAGGTC
GAATACGTGCCGTTGCCCCGATCGTTGCCAGAGGACAAGATCCGGAAGCCATCGGGAGAG
TCCTCGATATATCCCAGCAGTGCCAGGGCTGCGCGCTCCACAATCAAGGAGGCGGAGGTG
GAGGAGGACAGGGCCGCCGTGATCGTCGAGTAAATCGTGGTCAGCTCGCGGTCCACGATG
ACGGCGTACAGCCCCTCCTTGCCACCAAAGTGCTCGTATACAACCGGCTTAGATACCTTG
GCGCGTTGCGCGATCTCCTCAATGGCAGCCGCCTCAAAACCCTTCTCCGCGAAAAGCGTG
CGGGCCACATCGATTAACTGCTCACGCCGCTCGCTGGCACTCATGCGGGTGCGTTTACTT
GGCTGTTTGGCCCGCTGGGAAGGCTTGGAACGCATGCTCTCTATCATGCCGCCTGACCCT
GGCGAGGGCAGCAGGCTCCGCGCGCGAGATAGGCGCAAACGACGGCCGCCGTCGGAAGCG
CCAAGGCTCCGACGGCGGCCGCAGGGCTGTGTTAGGCCTCAGGAGACCACGAAGGGCGCC
TGCGCTGCAGGCACCACCGGCACGTTGTCTACGACGCCGAAGCCCGGCAGCATCAGGGTC
ACGGTGCTGGTTGAGGCGACCATCGGGAAGACCAGGTAGGTCTCTTTTGCCGTCGCCTGC
GCGGAAGTCGCCCGGACATAAGGCGGAGAGGCCACCGGAGCCTCCGCTTGGCCCTGCTCC
ACCCCCAGCAGGCGCGCATCCTTGCTTAGGGAGCCGTTGGTGCCGAGCATGCCCACGGCC
TCCAACTCAGAGGCAGCGGTCTTGCCTGAAGTCACCCGCACCACGGTCTGCTGCCCGAAG
ACAGCCGCCGGGCCCACAACCACCAGCTTTGGGTTCTGGGCGACGCTCTGGTAGGTGGTG
GCCGCTGCGGCCGACGGCGTCGGGCCGACCACCATGAGGGTCGCGGCACCACCAGCTAGC
AGTCCAAAACTGCGCCGACTCACGCCTGAGCTTGGGGCTTCCATCGCCTTGTCAAGAGCC
TTGCTCATCTCAGCACCATCCCATCGATCTTGGCGCACATGACTCCCACTGCGCCCATCT
CAAAGCTGCGGTCAATGGCCTTCTGATCCGGGCAGATGTGACCAACCAGAGGTTTGCCGT
AGCTCCGGGCGATCTCCCACACCTTCTTGTCGGCGTACCACGGCACACCGACCAAGTCCC
AGTAAGGCGCCCAGGTGGCGCCACGGCCATCAAGAATCTCCTCGGGGTACATGAAGCCCC
AGCACTTGAAGCCAGCATTGCGCCAAATCGTGGCCAGCCAGGTGGCATCGCCGTAGTACT
TCATGATCGTGCGCTTGGGGTCCAGCAAAGGCAGGTACAGCTGGTGGCGCGTGGGGGAGT
ACTTCGGGTCCACAAATAAGACCTTGTCATTGCCGAAGGCCGTGAGCAGGGTCTGCAACT
TGATTAGGGGCTGCCCGAAAGTGCGGTACTTCTGGGCCTCCGCCGCAGTCATCTGCGTGA
TCGGCGTGTCCGGGGCGGAGGAGTCCACCCGCTTGAGGGTCTGATCGTGCAGGCCCAGCA
TCACGTCGTCCTTGGTGATGGAGAAGCTGAACTCCAGGGCGGAGACCTTCCGGCGGGCGG
ACTCGGTGTAAGCCCGCAAGCTCATCTCCGGCCAGTCTGCAGAACCGCCGCGGTGCGCAA
TCATCCAGCGTTTGCGGGCCAGCAGGGACTCCACCGTCTCCGGCGTGGTGCTGCGCAGTG
GTGAGGCGGTGGGGGTTATGGCCGTGCCGTCAGGATTAGCTACAGCCACATCGACGTTTG
GACCCGCGGGCTCCAAGCCAATCGTGGCCCAGATGACGGTGGCTCCAGCCTTCCCCTGCT
TAACGGTGCCGCTTGTGTTATTGAGCACAGCGCGCAGGGAGGACCAGGCGAGTTCCTTGG
AAGCCTCGCCAGCCCAGATCACTTGGCCATTGCTGACGGTGAACTCGTCGAGTGGGTTCC
AACGCGAGGCGTGCTGCTGGGTGATGACCAGACCTGGACCGACCTGGGTGGGCGGGTTCT
TGACCCAGCCCTCGGTGATCGGCTCCGCACCCTCAGCTACCCCGCTGATAGCCAGTAGTA
GGCCGTTCTGGCGTGCTGCATAGGTGTCAACCTCGCCCCACCAGTGGTCTAGGCGCACCT
TGGTGGTCTGGGTGGCTCGGGTCCAGGCGATGAAGCCCGAACGACCTGCGGTTGCAGGGC
CATCTGCATAGACGTGCTGCCAGCCAGCGGGCACGGTCTTCCTGCCGACTGTGCCCCACT
GTGAGGAGAGCACGAACAGCAGGACATCGCCCTTCTGCGCGGTTACTTCTAGAGAGGTCC
CTTTGCCGGATCTTGCGGTGGCATGGGACTGTTCGCGGACCTTTATCATGTGGGCGCCTT
CCTGGGAGCGCTTGGATGCGTGGGTCGTCCCATCCCTGGCTGAGATGGGCTTTAACCATA
TTTGCGGTCGTAACAGACGTCGGTCATTTAAACATATATGCGTATTAGAAACCTAGAGGC
GTACTCGACTTGCAACTCATGAGACACTTGCCCGGTGCTTCAGCCCCGCCGGGCTGAAAT
GCGATCCGCCCTGGTGTAGTGGCAGCACGCAGGCCTTTGGAGCCTTGAGGCCCGGGTTCG
AATCCTGGGGGCGGAGCGGATGTGTGGATGGGGGGGCTACAGCCTCCCTGGGGCGTCGTA
GGATTGCCCCGTCCGGATTCCCAAACGCTGAGAAGAGGACCCGTGGCCCCCACCACCAAA
CCGACCGCTGTAATCGTCATGGCCGCAGGCAAGGGCACCCGCATGCGCTCTGCCACACCC
AAGGTTCTGCATCGAATTGGCGGCCGCAGCCTCCTGGACCATGCCGTAACCGCAGCCCGT
GGACTTTCCCCTGAACGCCTGGTGGTCGTTGTTCGCCATGAGCGTGACGCTGTTGTGTCT
CATCTGGCACAGGTGGCGCCTGACGCCGTGCCCGCCGACCAAGATGAAGTTCCCGGCACT
GGCCGTGCCGTCGCCTGTGGCCTGGCCGCCCTCCCCGCGGCAGCCACCGGCGCCGTGGTT
GTCACCTCCGGGGATGTGCCCCTGCTGGACACCGCCACCCTTGAGACCCTGCTGGCCCAG
CATGCGGAGCGCGGTGACGCCGTCACCCTGCTCACCACCGTTTTGGACGATCCCACCGGC
TATGGGCGGGTGCTCCGCACCGCTGAGGGTGCCGTCTCCGGCGTCGTGGAACACCGTGAT
GCCAGCCCGGAGCAGCTGGCCATTAAGGAAGTCAACGCTGGGGTCTACGTCTTTGATGCC
GCTCACCTGCGCCAGGCCCTGGCCACCCTGGGGACCAATAACGACCAGGGTGAGGTGTAT
CTCACCGACGTCGTCGCCCATGCCTACCACGCTGGCCTATCCACCTCCGCGCTCGCGGTA
ACGGACCACTGGCTTGTAGAGGGCTGCAATGACCGCGCCCAACTCGCCTCCTTGGGTGCC
GAGCTCAACCGCCGCATCCTGGCCCGCTGGATGGAACAGGGTGTTGGTGTGACCGACCCT
GCAAGCACCTGGGTAGATGTCACCGTCACTCTGGCGCAGGACGTCCAGCTTGAGCCCGGC
GCGATCCTGCACGGCACCACCCGTGTGGGCCAGGGGGCGGTGATCGGCGCCCACAGCGTC
CTAGACGACGCCCAGATCCCAGCCGGAGCGGTGGTTAAGCCACTTAGCCACGTGACCGCA
AGCAACTGAACCCGAGCCTTCCGGCCGGGCAGGGGCCGGAACTACTAAAGCTCCAAGCAC
TGACCAGTCGGACACCAGGCCAACAGGCCAAAGGAAGGGAAACTACGCATGTCGGGCATC
ATCACCAGCGGCGAAAAGCGTCTCGTCTTAGTCGCCGGTCGCGCGCACCCCGCGCTCGCC
GAGGACGTCGCCAAGGAGCTGGGCATCGAGGTGCTCTCCTCCACGGCCTACGACTTCTCC
AACGGCGAGACCTATGTGCGCTTTAACGAGTCTGTGCGTGGTAGCGACGTCTTTGTCCTG
CAATCCCATGGTGACCGTGTAAACGACTGGCTCATGGAGCAGCTGATCATGGTGGACGCC
CTGAAGCGCGCCTCCGCCAAGCGCATCACGGTGGTCTCCCCATTCTTCCCCTACGCCCGC
CAGGACAAGAAGCACCTGGGGCGTGAGCCCATCTCCGCGCGCCTGGTGGCTGACCTGTAC
AAGGCTGCCGGGGCCGATCGCATCATGAGCGTGGACCTGCACTCTTCCCAGGAACAGGGC
TTCTTTGACGGTCCCTGGGACCACCTGTGGGCCCAGCCCGTACTAGTGGACTACGTGCGC
ACTCGCGTGGACCCTGCCACCACCACCGTCGTCTCCCCGGACGCCGGCCGCATTCGCGTG
GCCGAGCGCTGGGCAAACCAGCTTGGCGGCACCCCATTGGCCTTTGTGCACAAGACCCGC
GACGTCACCCGCCCCAACGAGTCCGTGGCCAACCGCGTGGTTGGTGATGTGGTGGGCCGC
TCCTGCGTGCTGGTGGACGACATGATCGACACCGGTGGCACCATCGCCAAGGCGGTCAAG
GTGCTGTTGGATAACGGTGCCAAGGACGTCATCATCGTTGCCACCCACGGGGTGCTCTCC
GGGCCGGCCGTAGAGCGTCTGTCCACCTGCGGTGCGCGTGAGGTGGTGGTCACAGATACA
CTGCCTATTCCCGAGGCTAAGCGTTTCGAGCAGCTAACAGTGCTGCGCATCGCGCCCTTA
CTTGCCCGTGCCATCAAGGCTGTTTTTGATGATGGTTCAGTGACCTCGCTTTTCGAAGAG
GGCACGGTCTGAGCTCACAGGAACCTCGCCGCCTCTCCCGGTGCGATAAATAAGTATTTC
CGTTGAACTGGCCTGCATCATGCGGGTTATCAAAAACCGCAGGCGAGCGCAAAAACTCTG
CTAGTGTGACCGTGCAGAACCGCATGCGGATGCCCCGTGGTCCGATCCCTTTCGGTTCCT
TGGGCGCATTCGCACTGCTTGCGCACACGCTCGCAGAGACGGACCGCGATATCGCGCATG
GGAGGACCGGTGTACGCGCTGTACCAGCGACGCCTCTTCACCCGAGAGATTGCGGAGCGA
CTCCGCAACGGCAGGGGCTCGGTTGTTCTCGTGTCAGCCCCAGTAGCTGCGGGATCATGG
TCCCTTGGCCCCAGGCTGGCCGTGGAATGCGCCGAGCGGGTCCGCGACGCCCGCATCCTT
GAGATTGACGGCACTGACACCACCGGTAGCTCCTATGGGGACGACCACAGCATCTCCGAT
GCCCTGCTCGTCTCCGGCGTGACTCAGATCTTTGAGCACCTGCGCTTCGAGCCCAGCCTG
GATGCTTTGCGCGATGAGTTGCGGCTTCAGCGCGATGCGGTGGATTCGGCCACCTCCCTG
TCCGGCAGGGCCGTGGCCGCAGCCCGCTTCTGTGCCACTGCGGCCGCGGCTGGACCGCTG
GTACTCGTAGTGGTGGGCGTCTCCCAGGTGGACGAGCGCACATTGGCCGAGATGCGCCGC
ATGGCGTCTTATGTCTCCGGTTTCCCCCTGGCACTGCTGATCATGCTGCCTCCCGGAACC
GCCGCGGGCGCCACCGTCCCACCGCTGTACACCTCCTCCATCAGCCGCCTTGGGCTGGAA
GACACCCGCGACCTGATCCGCACCGAGACCCGCGGCTATGTGGAGCCAGTCGTAGCGAGC
TGGCTGGCCCGGGCCTTCGGGGGGCGCATTGCGGATATCGCTGTGGCGGCTTCCAGCCTC
AGCGCTGGTGCTCTAGCCGGGCGCGAGCTACTCCCATACGACCTGCCCTTCTCCGCGGAT
ACCCAGCGGATGGTTTCCGACAAGCTCTCCCAGCTCAAGCCGCAAGAGGCGGAGGCGCTG
ATCGCCTCCCAGTTGCAGCTAGTGCAGGACGACGTCGTAGTGGAGCGCGTGGTGGGGTGC
CGGCCGGTGCGGGTGGTGGAGAACCTCTCACCCTCTCCTGAAGTCTTCGCCCACCCCGCG
CCACGCGCGGTAACCCGCCTGGCGGTGCTCGCACATGGCGACAGCCCCCGGGACCTAGCC
CTGCGCCTAGCTGAGGCCACCGCGCAGGGATCGCGCGAGCGTGCCTGGTACCAATTGCTG
GCCGGTGAAGCCACCTCTGCTGACGTCGCCACCTTGGTGGAGGCTGCCCGGCATGAGCTC
TCCCGGGGCAGTTTGGACCTGACTTGGCGGATCCTCTCTGAGTTGGAGCCCCGGGACCTG
GAAGAGGGGCACCGCATTCAGGTCACCTTCCTGACTGCCGTGCTGGCCCTCCACCTGGGC
TGTGCGCTATCTGCCTCTACTCGTTTCCTGCAGCTGATCGAATCCCAGTCCCTTAAACCT
GCGGACGAGTTGCTGGCCATCACCGGCTTCATCTCGGTGCGTGACGGCGAGGACATCAAC
GCCCACTCTGACCGGCGTATAGCCGCCCGCTTGCGTGCCCTGGCCGGAAAGGCTCCCTTG
GAGACGGCCCGCTGCTTCCTTTACATGGCAGCTCAGGAGATCCTGGTCGGTGAAACCAAC
AGCCCCCTGGCACATCTGGATGCAGCGGAGGAACTGCTCGCCGGGGTAGACGCCGCCCAG
GACACAGAGCCCGTCAAAATCGTGCTGCGTGAGCTGCGTCGTCGCCTTGATGGGGCCTCC
GAGGGGGCCGCCCGCGTGAACGACTTCCTCCTAGGCGTCCCGCCGGACATGGGGCGTCTG
GACCTGCTCGACTGGGGCGAACTGGTAATCCGCGCCTACCTAACCGTCACTAACGGTGGG
CAGCAATCCTCCGCGGTGGCAGAGTCATTCCTCTCCCGCCTCTCAGATGTTTCCCCCTAC
CTGGAAGCCCAGGCGGTGGCTCTGCGGGCCGTGCTTGACGAGCGCCGCGGCTGGACCGCG
CAGATGCGTGAGCGGCTGGAGTCCGAGCAGGCGCAGGTGCCGGTGCGTTCGGCACTGGCA
GGTCGCGGCTCCGTGCTGGCGGCCCAGGCTGCCCTCCTCTTTGGTGACACGGTTGCCTTC
AGCCGTTGGTACAACGCCATGACCATCGACGCCGCCGGTGGTTGGACCGCCCCCCAGCAG
TTGTGGGCTTCAATCCTGGAAGCTTCCTCCCGCCTGGTTTCCGGGGACTCCACCCTGGCG
TCGCTGGTGCTGGGGCCCGCCGTTTCCGCGCCGGTGCCCCGCAAGTACCTGGATGCCGTG
TGGTCCTCAGTGGTAGATATGCTCATCATCGCGCCGGAGATGCTGGACCGCGTGCCCGGG
CTGCGCTCTTGGGTGCAGGTGGGCCTAGACGAGTCCACCGCGGAACACCGTGATGACCGG
GTGCTGGGCTTAGATGACCGCATCCTGGAAGTGCTCCTAGCCGACGATATTGAGGCGACC
GGCCTGATCTCTCGCCTAGTGCTCGATGCGGTGGTCTCGGGTGCCGCCATCTGGCAGATC
CGCGCGAATATGGCTTGTGCAGCCCGCCTGTTTATGTCCCCGACGCTCTCCATGGCCGGG
CTGGGCATTGGTGAAGACGCGGTCTCCAGCTCCCAGGTGCTGCGCGCCCGCGCCCATGAG
TTGGCAGTCACCAATGAGATGGCCTACTGGATCACGGCCATAGATTTGTTGCGCAAAGAC
ACCGGCGCCATGGTGGAGAGTGATCCTGTTGGTCCAGTGGAAGCCCCCCAGCTCACGGAG
ATGGAGTTGCAGGTGGCCCGCTTGGCCGCGCAGGGCTGGCGCAACAAGGATATTGCCGGT
GAGCTGTACATGGCGGTGCGCACCGTCGAGTTGCGCCTTACCGGCGTCTACCGGGCCTTG
AATATCTCCTCGCGCAAGGATCTGGCTCCGCGCCTAATCGAGTGTGGCCTCCTGGAGAAG
TAGGCCCGGTCCTGGCTCTGGCTACATAGAGTCACCGCCTGCGCGGCAACCACCGCCTGC
GCGGCCACCTCTCTGGGTGCCCGCCGCCCTCCGAGGTGAGAACTCATTTGGGGTGAGCCC
CTAATGGCGAGCGCCTACAGCAAGCGCCCCGCAACCAGCAGGTTGCGGGGCGCGGCGCAC
AATTTGGGCTAACCGAGTTCAGGCGGTGGCGGCAACCACTTCGTGCACGGCTTTGCGGAT
CATGGTGGAAGAGGTGGAGAGGGTGTAAGGCAGGTAGACAACTTCTGCGCCGACCTCTGC
CATCTCCGCTTCCAGGCGCTCCCCCTTGGCGGTGCCCTGCCAATCCGTGCCCTTGAACAG
GATGTCAAAGTGGTTGTCCTGCCAGGCGCGGCGCTTGTCCTGACTGTGGTCCGCTACGGC
CAGGTCCACGATTCCCAGGGCCTCGACGATCTGACGGCGCTCCGCGAAGGCGATCATGGG
GGCGCGGCCCTTCATCTCAATGAGGGACTCATCCGTGGCCACTCCCACGATTAAGCGGTC
GCAGCGCTTGGCGGCCTCCTTGAGAATGTTGAGGTGACCAATGTGGAACATGTCGAAGCC
GCCGGGCACGTAGCCCGTAACCAGCTGGTCCTGTGTGTTTGCGCCCTGCATCAGTAGGCA
CCCTTTCCGCCAAGGACAGCCCCAAAGGTGGCTGCCGTGATGTGTACATCAAGCAGGGAC
GAGGAGTTGTCCACGTAGTGCTGGTCGATAGCGACCGAGCGCTCCCAGGACAGGTCAGAG
CGGCCGGAGACCTGCCACAGGCCGGTCATGCCAGGACGGACCAGGAGACGACGACGAGCT
TCGGCGTCGTAGGTGGCAACCTCTTCCGGCAGGGCCGGACGGGGGCCGATCAGGGACATA
TCGCCCAGGAGGACGTTGAAAATCTGCGGCAGCTCGTCAATGGACAGACGCCGGATGATC
TTGCCGACCGGGGTGATGCGCGGGTCGTTGGCGCTCTTGAAGAGCACCTCGTTGCCCTGG
CCAGCGTTCGCGCGCTCGGCGATCACGGCGGCACGGCGGGCGTCGGCATCCACATACATG
GAGCGCAGCTTGAACATCTTGAAGGTCTGCCCATCCTTGCCCACGCGGGTCTGCGTGTAG
AACATGGGGCCGCCGTCGGTGACCTTAACGGCAATGCCCGCGATGCCGATGATCGGCAGG
GCGATCAGGGTGAGCAGGCTGCCGACCAGCAGGTCGCAGACTCGCTTGCCCAGGCGGCGC
TCGCGGCGCTTGTCCACCTCGACGGCGCCAGTCCAACCGGCGGCAGAGGGCAGCACGTGG
ATGCGGGGGGCGGCCACGGAGGCCAGGCCGGACATCATGACGAAGCGGGCGTCCGTGCCT
TCGATGCCGCGCAGGGCCTTGATCTGGTCATCCGGATGCACAGCACCCACGGACAGCACG
ACGTCAACCTTGTGGTCCACGACGATCTGGTGCAGCTCGTCAATGGAGCCCAGAACACGC
GGCATCCGGGTGTCAGCGTCAGGGGTGCAGGTGGAAGCAATGGAGCCAACCAGCAGGAAG
CCGTCTCCGGGGTGCTGGCGCAGGCCACGCAGGATTGGGTTAGCCCCCTCGCCCACGACG
ACGAGTGCGCGGCGCAGGCCGTGGCCGTCCATCCGGGTGCGGCGCAGGCGAGCCTTAACG
GCTGCGCGGCCGAGGATCATGGCGACGGTGCCCAGGGGGGCGGCCAGCAAGGTGGCGCCC
AGCGGTACGTGCAGGCGCATGACCTGCGCCACGAGCAGCGTAATGAGCACAGTGGTGGGC
AGGGCAGACAACACTCGGCGCCAGCCAGAGGCAGCCTCAGCAAGGACCTGCTCGCTCAGT
GAGCCGGAGAAGATGGCGATGCCGACTAGAAGCACATTGGTGCTAAGCAGCCACAGGGCC
TGAGGCGCGTCCATAAAGGCGGCTACTACCGCGGCAGTGGAGGCGGCGAGGACTAGGTCC
TGGCCCACGAGCCAGGTGCGCAGGATTCGGCGGTAGCTGTTCCAAGGGCGGCGCGCGTGA
ACATTGGCCCGGTCGGCGGCAGTGCGCGAGTACTCATAGGTGCTCGAGCTAACCGTCTTG
ACGGGGAGGGGGGCCAGGAGGAGAGACATACGCGGCTTTCGTAGAAATCTTCAAGACCTT
GCTTCCAGGGTGGGAAGCGAGGTGGACCGGTAGGGCGGTTGTGTTGACCGCGGCTCGGTG
TGATTCGAGTGTGCCGTCTTTGGTTCTGATCAGCCGTGGCTGGAGGCACAGCCTTCGGGT
GCCTGCGGTGGGCATGCGGTGGGGTTGCGAGGAAACCGCAAAGCTTGCGTGGATCCGCGT
GCGCTACCGGCGGTCGGTAATTTGTGGGGCGATTGCGCGATAATTCCAGGGTTGTTAGCT
CTTGCTTGAGGGTGTCGAAAGGTTTGCTTAGACCAGGGCCGCAAGGTCCGCATAATAGTA
CTGCGGTCTTTTTGGAATCCGCAAGCGGGGTGCGTGGCGGCTAGAGTGGCCCGGGCGTAG
CGCCAGCTGTGCCATACGCAAGGCCGAGGCGGTAACTCGGCGCTAGACAGGCCGAAAGGC
AGATCGGGAGGCGGCCCTGATGAGCAGCAAAGCCAAGGGGGTCCTCCGTGGTTCGGGTAT
GTGGCAGGTCGTCGGACGCACCGCCTTCGCGAAGATCGCAGTCATGGGCGTGGCGGGCGT
ATTCGGCCTAATCAACACCCGGCTCATAATCGGGCACTTTGGTGCAGACGCCTATGCCCA
GTACGGATTGCTAGCCACCTTTCCCAACCTGATCCCCTTCGCCGACCTGGGCATCGGGGC
GGTGGTCATCAACGCCGTCTCCAGCTCCGACGAGCTCTCCAGTGACTCGCAGTTGCGTCG
CACACTCACCACCGCCATGCGCGTCCTGCTGGGATCGGCGCTGGTTATCGCCAGCATCGG
CATAGTCATCGGCTTGTTAGGGCTCTGGCCAACTTTGCTGGGTGCCAAAGTCATGCCGGG
CGGTGGGATCACGGCAACCCTGTGTTTGCTGGTGTATGCGGCGGCGCTTCCGCTCACGAT
CGGCCAACGCGTCGTCGTCGGCATGGGACGCGCCGCAACCCAGGTGCTAAGTCAGGGGAT
CGTCTCACCCGCCTTCTCCACCATGCTCGTTCTGGCCATCGTGCTGCGGCTAGACGCAGG
CAATGAGCTGTCGATCATGTCCTATCTGGCCAACTCTTTGGTGGCCATCATCTGCGTGAT
CGTGGCCTGGCGCGCCACCCGCCCACTGCTGCGTGAAGCTGCCCAGGATGTGCTGCGCTT
CCGCACGGTTCCAGGCGTACCCATTGCGGGCACGGCTGCTCCCCAGTTCATCCAGACCTT
GGCTATCCCGCTCGCATTCCAGACCGATCGCCTTCTGCTATCCCACTTTGGTGGCAGTCA
GGACCTAGCCCAGTACACCCTGGCCGCCAGCCTGTTCCAACTTCTCACGCAGACGCTTTT
CACCACCGCCAACGCCATGTGGCCGCAGTTCGCCAAAGCCCGCGCCCAAGGCCGCGTCGT
TTCACCTTTTAAGCCCACCCTGGTCTTTGCCATCGGTGGCTTGCTGGCTGCCTTGGCCAT
GGCCGCTCTAACTCCCTGGGCGGCAAACAAACTCTCCAAAGGGCTCATAGCTATTCCAGC
CGTGCTGATTGCGTCCTGGGTGCTCAACGTAGTGGTAGAGGCCGCCAAGCAGCCCATCAC
TATGTACATGACCTCACCGCAGGGCCTGCAATTCCAGATGTGGCCCGTGTTCGTGTTGAT
ACCGGCCAACCTGGCGCTGTCCTACCTGCTAATCGCGCCGCTGGGGGCAGCTGGCCCTCT
GTTGGGCTCCGCCCTAACCATCCTGTTCTGTCAACTGCTTCCCTACGGCTGGTGGGTGCG
GCGTGACCTACGGCGTCGGCGCGCACAGGCAGCGGCCTAGGCGCGCAGCAGAGACTCCAC
CTCGCGGGCTAGATCCTGGCGGTAACGCGCCACAGTGAAGCGTTCCGCGGCATCCTGTTG
CCCCGCAGCCGCGAGCTCACGAGCCCGTTGCGGATCCGCAGCCAAGCTCGCCAGCGCCTG
AGCCAGCGCCTGAGCCGAATCAGGCGCAACCAGCAGACCTGTCAGACCGTCCTGCACCAC
TTCCTGCAGACCCTGGACCCGGGAAGCCACCAGCGGTCGACCAGCGTGCATCGCCTCCAC
CGCAGTGTTGCCAAAAGGCTCAGCCCGAGACGGCACAATCACGACGTCGGCAGCATCCAA
CTCCGGCCAGGTGGGGTGCACATAGCCGAGCAACTCCACCTGGCCAGCCAGGTCCGCTTG
GGCCGCGCGCTCGCGCAACTGCTCCTCGTACCACTCGTAGCCCGGGAAGATTGAGCCGCA
AACACGCAGGGAAGCATCCACCCCCTGCTGCCGCAACAGGCCGACGGCGTCGAGCGCCAC
GTCCACCCCCTTGCGGGGAGACAGGCGTCCCACCATGACCACGCGCAAGGGGGCCTTTGC
GGTTCGCGCGCGCAGCGGCGTGGGTGCCTGCGCTGGTCCCGGCACGCCGTTGTGCACCAC
CGTCACCCGGCGCGCCAGCAGTGGCTGGGCCTGCAACAGCGCATCTCGGGCAGCACCTGA
ATTGGCCACAATTCGATTGGCAGACAGCAGCGGGGCATTGAGGCCCGCCCGCAGCAGCAG
CGGCTGGGAATCCTCGGCCTCATGCACATGCGCCAACACCGGCACCCGGGCAGCGCGAGC
CGCAGGGCCCCACCACGGCAAGGTAACCGTGTTAACCAGCACTAGGTCCGCCGCTGCGGC
CCGGATCACCTGGCGCAGCCGCAGCAGTTCTCCAGGCGTGCGGGCTGCCAGCCCTACCAG
GCCCCGAGGACTCAGCAGAGCCTTGCGCAGCACCGTAAAAGGCAGCACTGCCACCTTCGC
TCCTAATGCCTCCATCTCCGGCTCCAGCGGGCCGTGTTCCGGCAGGGCGATCAGGACTCG
GTGCCCTGCCTCTCGCAGGCCCGCAACGGTTTCCAGCAGCTGGCGGTCAGAGCCGTAGAG
GTCAGGGGAGGGGTGGGCCACCAGGATCGTGCTCATGAACAGGCTCCGGTGCGGCGGCCA
GAGGGGCGGTTCTGGCGGGGGCCTTCGGCAGCCAGGGTGCGGCACAACTGCTCGTAGCGG
TCGGTGACCTCATCCCAGTCGTAAAGGGCTGCGCGTTGGCGGGAAAGTTCGCCGCGGGCC
GTGTGGGCGGCCGGGTCTGCTTCTGCGGACTCCACCAGCGCGGCGACCTCCTCAGCGTTT
TGCCAGTAGCGGCCAGCTTCTTCCAACACCTCCCGATTGAAGGAGACGTCAAAGGCATCC
ACGGCACTGCCTGCGCCAATTGCGCGCAGCAGAGAGGGGTTGGTGCCGCCCACGGAGTGG
CCGTGGTAGTAGACCAGGGCATTGCCGTAGAGCTGGTCGAGCTGGTCTTGATCCCACAAG
CCGCCCAGTTGCATTACCCGCTGGTCCGCAAGGGACTGGATCTTGGCAGTGTATTCATTG
GCATAGGGGGCAGAACCCACCACTACCAGCGGCAGCTTGGCCTGGGAGCGGACGTAGCCG
TCAACGATCACATCTACGTGGTTTTCCACCTCAAAGCGCGCCACTACTAGGTGGAAGCGC
TTGGGTTCCAGGCCGAGTTCCGCCAAGCGGTCCGCGCCAGTGACTAGGTGTGGGGCGCCG
TAGGCGATCAGCCAGGTAGGAGCTTGGAACTCCTGGGTGTAGTAGTCAGCAATGCCTTGC
GCGTCCGCAATCAAGGCGTCTGACCAGCGGACGGCGGCGGCCTCAGCTGCCCGGTAGTAC
TTCTGCCCGGTGGGGCCCCACTTGCCTCGGCGCCACTCCAAGCCATCTACATGCGTGGCC
ACCGGGATGCCCGCCGAGCGAAGCGCTGGCAGGAAGGGGGAGTTGGCGGCGTTGAACAGC
AGGGCGACGTCGGGGTGCACCCGGCGGAGCAGGTGTGCCACGGACAGGCCGGTGTGGGAG
AGAGTCTCCAATGAGCGCTTGCGCATCGCAGGCAACTCCACCACCCGCATGCCTAGATGC
AGCTTGGGCAGCGGGGTATTTGGGTCAGGGTTGCGGGAGTAGACGAGCACTTGGTGCCCG
CGTGCGGCCAAACGCTGGCCGACCTCTTCAATTGCGGTCTCAAAGCCGCCGTAGCGGGCA
GGTACCCCGCGGGTACCGATCATCGCGATTCTCAGACGGCTCGGATCGCTTGGGCGCATC
CCATTTCCTCCATATGTCCAGCCACCTCACGTGGTCCCGCAAGGTTACATGCGTAATAGG
AGCCTGGCTTCATCGGAACGAGACCGTTTCAAGGGTGTCGCCTTATCGCGTCCTAGCACC
GCTATATGCTGCACGTTGTGAAGTCCATGCGAACCACCACCACTGCCCTCATCGTCCTGC
CGCTTAGCGCCGCTCTTCTGCTGGGAGGCTGCGCCAAGGGGGACAAGCCTGCGGGGCAGT
CCTCCGCCAGTGCTACCGCCACCGCTGCTGCTAGCGCGGCGACGGAGAGTCCGGCTCCTT
CCTCCACGCCCCTGGAGCAGGCCACAGATGGTGCCACCCCGGAGCCGCAAGCGGGGCAGG
ATTCAGCTGCGCCCGCGGACCCCGGATCCGCCGGTGCAGGAGATTCCGAGGAGAGCCGCC
GTATGCCCGCCGGCCCGATCGAGCAGCCTGCTGTCCTGGAGTCAGGCGTCACCGTTTCCC
TAGGCGCGCTTACCTCCACTAGCTTGAGCTCCAAGCTCCCTGGCGAAGTGGCGGGACCTG
GCGTGCTAGTGCCGGTTACGGTGACCAACCCTGGCGCGGAAGCGATCTCTTTGGAGTCCC
TGGTGGTCAACTGCTACTACGGGGAGAGTAATCAGATCGCCTCACCGAATCATTCGGCGT
CGGAGCAGGGAGCGACCAGCTTGGAGGCGGGCGGCTCTACTACCGTCACCTTCGCCTTCC
GGGTTCCTGCTGAGGAGCGCGGCCACATGCGGGTGGTTGTAGACCTGAGCGCCTCCCAGA
AAACCGCTGTGTTTGAGGGTGCTGGGCCCGCTGCCTGAATCTTGGTGACGTTTGGGGTTA
TTAGCCGACCGTTAGTTGGGGGTTGCTAGCGGACCTGCAACTCAGCTTGCGGGGTCCGCA
GACGGCCCGTAAGGGGCACGCAGAATGCCCGTGCGCGAACTATCGCAGGCCTGTTGCGTG
CACATACTGAGTCCATCCAATCAGTTGTTTTCCCAGCTGACCCCGATGATTCCCGGAGGA
CTCGTGAAGATCACCCGCCTGCGCCGCGTTGGGGCGGTGGCAATTGCCGCCGTCTCAGTT
GCACTGGCGCCCGTCGTCCTGCCAGCCATCACCCTCTCTTCAGGTGCTGGTGCTGCTGAG
CAGGACCTCGGTGTTGACGACCCCTATGAGACCGTTTCCGCTGACCCGCTCCCGGCACCA
TCTGTCAATGGTGTTGTTTGGGACCAGGAGGTTGTGGGTAACACTGTTTACGCTGTTGGT
GAGTTCACCACTGCCACCACCCCCGGCGGTAACCCAGTAACCCGCAACAACGCTCTGGCC
TACGACATCACCACCGGTGCTCTGCTGGATTGGGCCCCCTCCGCCAACGCCGTGGTGCGC
ACCGTCAGCGCTACGCCTGACGGCGCCTCCGTTTTCATCGGTGGCGTATTCGAATATGTC
AACGGGCAGCGAGTTGACCACATCGCTTCCGTGGACCCGCGCAGCGGTGCGGTACGTCCG
ATCAACCTGCACCTGAACTCCGGTGTTAACGACATTGCGATCTCCTCCGACGGCTCCAAG
CTCTACGCAGGTGGGTACTTCACTGCGGCCAATAACCAGGAGCGTCAGCGGATCCTCGAG
TTCGACCTCAACCGCGGTTCGCTGACCTCCTTCCGCGCCAGTGTTCCCAACTACTACGTG
CACGCCGTGGCAACTGAGCCGGGCGGCTCCGGTGTGGTCATTGGTGGCGCTTTCACCAAG
GTCAACGGCTCCACCAATCCCGGCAAGGGCATCGCGATTCTGGAGGCCGGCAGCGGGCAG
CTGCGCAACAACCGAGTGGCCTCGGTGATCGGCGCCTCCGGTAGCCGGGCTGCTGTTTGG
GGTCTTAGCGCCGACTCGCGCGGTATCTACCCCGCCATGTACTCACAGTCCGGCACCTTC
GAGGGCGTGGCGCGTCTCAACTGGCGCTCCGGTGAGCTTGAGTGGATGCTCGACTGCCAC
GGTGACTCCTACGACACCTTCCCCTCCGGTGACGTCGTCTACATCTCTTCCCACGAGCAC
GACTGCTCCAACGTGGGCCAGTTCCCCAACGACTGGCACATCTACCACAACGGCACCGCA
GTCCAGAACCAGGCGGTCGGCACCGTCGGACGCAATACCTACAGGGGCTACACCGACTTC
CAGGGCCAGCCTGCCACCAAGCTGCTGAGCTTCTTCCCCCGCTTCACCGCCGGTACCTAC
ACCGGCGCCCACCAGGCCACCTGGACGGTTGAAGGCAACCAGGACTACGTCGTCTACGGC
GGCGAGTTCACCGCCATCAATGGCATGCAGCAGCAGGGTTTGGTGCGCTTCGCCAAGCGC
AGCATCGCGCCAAACCAGGTCAGCGCTGAGAACAAGGGCGGCGCCTACAAGTTCAGCGCC
ACTTCGCCGAGCGCCGGTGTGATCTCCTTCAACTGGACAGCGAACTGGGACCGCGACGAC
CGGATGCTCACCTACGAGATCTTCCGCGACAACATGAACGGCAAGCCGGTGTGGACCCGC
AAGGTGGCCTCCACCTTCTGGGACCTGCCCCAGCTCACCGCCACGGACTTCGTGGACCCG
GGCACCGAGCACCGCTACCGCATCCGCGTGTCGGACAAGCACGGCGCCAAGACCCAGACT
GACTGGTTAACCGTCACCGCTAAGAACGGCGTGGGCTTCAACGCCCAGGCGCGGGCCGCT
GCCGTCGACGGCGCCAGCAACGTCTGGAGCATGGACGAGACCGATGGCTCCACTGTCAAA
GACAGCCTCGGCAACGCCGACGGGCGCCTGTCCGGCTGGACTTGGCAGCGCGGTGGCAAG
CCCGCCGTCAAGGAAGGCCGCTCTGTGAGCCTGGGCGGTAGCTCCTACATGGTCGCCCAG
CGGCGCGTTAGCGCTCCGAAGACCTTCTCTGAGGAACTGTGGTTCCGCACCACTACCCGT
TCCGGTGGCACGCTTATGGGCTTTGGTTCCTCCACTGGCGCCAGCTCCTCTAACCAGGAC
CTCATGCTGTACATGCGCGACAACGGGACGCTGGTTTACAGCATCTACGACCGCGACTTC
CGCACGATCACTAGCAGTCAGCCGGTGAACGACGGCAAGTGGCACCACGTTGTGGCCACC
ACCTCCGACTCCGGGTCCGTGCTCTACGTTGACGGCCAGGTTGCCGCGCAGGACGCCAGC
ATGACCAAGGCCCAGAACTTCAAGGGCTACTGGCACGTTGGTGGTGAGACCCTGAGGGGT
TGGCCCGGCCGCCCCAGCTCGAAGTACTTCGACGGCGACATCGACGAGGCTGCCGTCTAC
TCCACCGCACTTAGCGCCGACCAGGTCGTCAACCACTACTCCCTGGGGGCAGATGTTGCT
CCGGCCAACCGCGCTCCGGTAGCCGCCCTGACCGTGACCCCGGCTGACCTAGCGGTCACC
GCCGACGCTTCTGCGGCCAAGGACGAGGACGGCAAGATCGCCTCCTACAAGTGGAACTGG
GGCGACAAGACTGCGGAGGAAACCACCACCGCAGCCACCGCCACGCACACCTACGCCGCT
GCTGGCACCTACACCGTCCGCGTGACCGTCACTGACAACGCCGGGGCAACCGCCTCTGCG
GAGCAGGCTGTCACCGTCAAGGCGGCCGCCAAGCCCGCCCAGCCGGAGAACCAGGCGCAG
CCGGCTCAGCCTGGTGATGTCGCCTTCCTGGCTTCCTTCAACAAAGATGTCGCCTCTGGC
TGGGGCAGCGCGGACAAGGGCGGCGATTGGAAGGCCTCCTGGGGCGGCTCAGCCCTGTCC
GTCTCCGGCGGCGCTGGCAACATGACCTTGGCACGCGGCGGCTACGGCTCCCGCGTGGTC
AGCTCCCCGCTGGCCAAGGCTGACGCTGACCTGACCAGCAGCTTCAAGATTGACGCCCTC
CCGGATGCTGGCAAGCTGTACCTCGATCAGGATGTGCGTGTCTCTGACGCCGGCGCCTAC
CGCGTCAAGCTGCAGGTCCGCTCCGATGGCACCGGCAAGCTTGAATTGCTCAAGCTCATT
GGCGGCACCGAGTACTGGCTCAAGGAGACTCAGCTGCCTAAGGTCAATGCAGGCGAGACC
ATCCACCTGCGCCTGTCCGCCATCGGCACCAGCACCACTAAGGTCAACGCCCGTATCTGG
ACCGGCGACGCCGAGCCCAAGGAGTGGAACGTTTCCTACGAGGACAGCGTCAACCCGATG
ACTGCTCCCGGTGGTGTAGCTGTCACTGGTTACCTCGGCAGCTCGACCATCCCCGTGACC
ATCGCGGTGGATGAGATGGCCGTCAAGTGATCGCTTGATCAACCTCAGCGGTGGGCCGTT
GACCTTCGGGTCAGCGGCCCACCGCTTTTGTACTCGCCAAGCGACGCTGCCGGTATGCTC
GCCAGCGCAAGCGCCAGCCAGGCGAGCCTAGACACCCAGGGACGTGCACCATGCAGCCAA
TCAGGCTGACCATCGCTATGCTCACCTACCGCCGCAACACCTACCTCACGGAGGTGCTGC
CCCTGCTGGTGCGGGAGGCTGCCAGCGTGAGGGCCGCTGGCGAAGGCCATCCAGCCGTAG
AGGCGCGCGTACTAATCATCGACAACGATCCTGAAGGCGGGGCTGCAGACACGGTCGCTC
AGGCGGCCAGCCAAGCGCAGGAGGCGGACACCCCAGTTGACGTCGTCTATGTGCACGAGC
CGGAGCCGGGCATTGTGGCCGCGCGCAACCGAGCTCTCAAGGAGTCAGAGGCTTCCGACC
TCCTAGCCTTCATTGACGACGACGAACTACCTGAACCAGGCTGGTTGGCGGCGCTGCTGG
CCACCCGCGAAAGCACTGGCGCCGACGCCGTCACCGGCCCCACCCCGCCGCGTTATGAAC
GCAAGCCGGACGCCTGGGTCGCTGCGAGTGGCATCTTTGATTCCTGGGACCACCCTGACG
GCCAGGTGGTTGGATCAGCCGATACCGGCAACCTCTTGCTGGACCTGCACACGGTGCGTC
GCCTGGGCCTTGCCTTTGATCCCCGTTACGGGCTCTCAGGCGGGGAAGACTCGCTGTTCA
CCCGCCAACTCACCCTGGGCGGCGGCAAACTCTGCTTTGCGGCCAAAGCCGTGGTGACTA
AGCGCGTCCCGCCTTCACGGGCCAACCGCAGCTGGTCGCTGCAGCGAGCTTTCCGGGCCG
GCTCCTCCTGGTCACGGGTCCGGGTGGACACCAAGACCGGTGCTCGCCTGCCCCTGCGCC
TCAAATTTGCCGTCAAAGGCTTGGCCAAGGCGGGCGTAGGGGGGACGCTGGCAGGGCTTA
GCCTGCTGCGTCGGGACCTGCCAGCAAGAGCCCGTCACGAGGTCAATGGCGCGGGTGGCC
TGGGCATGGTCCTAGGTGCCTTTGGGGCTGACGTGCGGGAGTACTCCCGTAAGAAGTCCA
AGCCGCACGGCCACTGAAGCGCTGGCCAGTTTCAGGAACGGCGGCGGATCCGGCTGAACT
TGATGTCGTCGCGCAGCGGGCCGGTGCCGCGAACTAGGTCGGCCTGCTGGGAAAGTGGGC
GCATAGCCAATAATGCGCCGATAGTTACGGCAATGCCTGGCGCAGAAGTAATCAGCGGGC
TGAAGAAGGTATCCCAGAGGGCGCCGATTGCCACAAAGAACAGCCAGGGTGATAGGTGGA
AAGACCCGAGGTTGCGCACTAAGGCCGCAATCACCAGGCAGAAGCAGAACAGTGCCAGCG
CGATGCCGGGTATGCCGGTCGCCGCCCACAGGTCTGAGGTGGAGGAGTGCAGTTCCACAC
CATGACCAAAGATGTAGTTGTAGACGTAGCCGTTCTCGGGGTCGTACTCGATGCCATGCA
TTTCGTACATGGCGGCACGCTCGTCGTCGTAGCCAGGTTTGATGCCTAGGCCAAAGCCCT
CCGGGCGGTGTTTGAGTAAGCCCCAGGTGGCTGCGGCCTCAGGCCGGGCTGAGAGCACCA
CATTTGTCGACGACGAGGCCTGGGCCTGGGTGCGCGCTTTCGCGGAGTCACCCAACAAGC
CGCTGGCGGCCGCCGTCACGATTGCAATCATTACCACGGTCATTAAGGCGCCCAGCACGC
TCACCTGGAAGGCCGCCAGGAAACGGGGAGTGCGCGCTTTGATGACGAATTTCTCCGCCA
GGAACTGCCAAATTAGCAAGGCGATGATCATCGCCATATAACCCAAAATAGAGCGCGAGT
CGTTGATTGCCCACAGTCCCGCCAGACCGACCAGGGCCAGCAGCTGCACCCAGCGAGGGC
TACGGTCCACCAACGCCAGCACTAGCACCGTCGTCGGATACCCCAATACGTACTTCCACG
GATTAGGGGTGGTGGGGATGTTGCGCACCCCGATGAAAGTCAGCCCAGCTGAATAGGCGG
CCACAGCCATCGGCAAGGTCAGGCGCTCAGCCCCCCAGGCAATCGCTGCCGCCACCGCGG
GAAACAGCGTCACCAGGAAAATCGAGGTGATCATCTCGGAACGCACGAAGGTCGCCCAAT
GCAGGTGCAACATGAGCAGTACGAAACCGGACAGCAGAGCGATGATGGTCAGCGTGGACA
GGATGGTAAACAGCTTGGAGCGGCGCACTGTCTGCCAAGTGATCGGCAGGGCCAGGACGG
CTAGAACATTGCCGAAGTTAACCCCGCCAGGCAGTTTCAGGCGCAGGCCAATCAGCACCA
ACAGGATGACGGCAAACCACCACTCGCTGGCTGACACATCCGGGCGGTTCCAACGGCGAA
AAGTCTGCCGCACCCGTCTGTAGGGAGAGTCCACTCCCGCCATCGCCGAGGTTTGAAAAC
TGGTCATCGCGTGGAGCTGCGGCGTCCGCCCAGACGGGAGTCCAGAGCCAGCGCGATCAA
CACACCCAGGGTGGAGCCAAGCACAGCGCCAACAATGCCGTAACGCAGCTTGGATGGGCC
AATGGGGGCGGTAGGCAGGTTGGCGGCGTCAACATCAGACAGAGAGAGCTGTGCTGGCTT
GCCGGAAAGAGACACCGACATGCCCGTGATCTGCTTGCGCATGGCCTTGACCTCGGCGTC
GGCAAGCTGCTGCGCCTGTGCGGCGGTGGCTCCCTCAGCGGTGATCTCCACCATGAAAGT
CGTGGTGGGGTTGGCCACAGAGATGCGCCCCTCAACCTGTGACAGCGGCAGGCCAGTGTC
CTGTGCCACCTGTGCTTGCAGGCTGTGGGAAGATCCCAGCTGAACGATCGTGGGCATGAT
GGAGGCCACGATTAGCTGCGAGCCCGAGACGTTGTTGCTGGAGCCATCTGATTCCGCCAC
CACGATTGCCGTGGCCGAAGAGGAGAACACCGGCGTGCCAAAGACTGCCAGGGCGACACC
TGCAGCAATGCCCACTACGACGTGTGCGACGATAAGGATGAAGCGTCGCCGCAGCGCCTC
GATGATGAGTTCCGGTTCCAAGGGAGACCTCCGGGGGAGTGTTATTAGCACAACGCTAAC
CTGGGAACAGCCCCGCATGCGGCGGGCTGCGGCGCTACTGCGGGAGACATTCGCCACCGG
ATTGCCCGGCCCATACACTCCCGCATGTGCGTCTGACCGCCCTACTTCCCCTGCTGCTAG
AAGACCCAGAGGTCTCCTCTCTGCTCGCTGCCTCCGCCCGCCCAGCCCGCACAGACCGGG
CCGTGGTGGTTGCGCCGGGGGCCCGGCCGGCTGTCTTGGCGGCTATGGCCCTTGGCAGCG
ACGGCGTCGCCCAGCTCGCCAGTGAGGCGGGCAGCGGTCAGCAGACAACCGCCGATGGCA
CTCCCTTGCTCGTGGTCACTGCCACCGGCCGGGAGGCGGAGGAACTCGCCGCCGCCCTGA
GCTGCTACCTGCCGCAGCGTGACATCGCTGTCTTTCCCGCCTGGGAGACCCTGCCCCACG
AGCGCCTCTCTCCCCGTGCCGACACCGTGGCCACCCGCCTGGCCGTGCTGCGGCGCCTAG
CTCACCCGGAGGAAGCCCCACAGCCCGCAGACAACGCCACTGCCCCTTCCACTGCTGACT
GCGGCCCCATCCGTGTGCTAGTGGTCCCCGTGCGCGCCCTGCTGGCCCCCATCATCGCGG
GCCTGGGAGAGCTCGAACCCATCTACTTGGCCCCCGGGGTGGCCACCAGCCTGGAAGAAA
CCACCCGCCGCCTAGCCGAAGCTGCCTACACCCGCGTGGACATGGTGGAAAGTCGCGGCG
AGTTCGCGGTGCGCGGTGGCATCCTGGACCTCTTCCCACCCACCAGTCGCCGCCCAGTCC
GAGTGGACTTCTTTGGTGATGAAATCGAGGAGGTCTCCTCCTTCTCCGTCACCGACCAGC
GCAGCATCGAGCCGCTGCCCTCCGTCACCGCCACCGCCTGCCGCGAACTGCGCCTTAGCG
ACGCCGTGCGCCAGCGTGCCGCCAAGCTAGCCAAGCAGGTGCCCGGCGCCGCCGATATGC
TGGAGAAAATTGCCCAAGGGCAGAGCGTGGAGGGCATGGAATCTCTGGCCCCAGTGCTCG
TGGACCAAATGGTGCCGCTGCTAGACCTGGTGGGGGAGCGGCTCGTGGTACTCAGCGAGC
CTGAGCGCGTGCGCAAACGCGCAGAAGACCTTGTAGCCACCACCAAGGAGTTTCTGGCCG
CCGCCTGGACCAGTGCCGCCAGCGGCGGCCAAGCCCCCGTGGATCTCTCCGCCGCCGCCT
TTGCCCACCTGGCAGAAGCCCGCGCCCTCGCCCTGTCCACCAACCGTGGCTGGTGGGCCT
TCACCGCCCTAAAAGCCTCCCCGGAGATGACCGAACTGCCCCTGCGCGACCCCACCTCCT
ACCGGGGTCGCTTAGAGGAGGCCGTGCAGGACCTAGGCAGACTCGCCCGCGAAGGCTGGA
GTGTGGTGGTGGCCACCGACGGCCCCGGCCCAGGCCGCCGCATGGCGCAGCTGCTTGGCG
AAGGCGAGGTGCCTGCCCGCATCGTCACTGAGCTGACCGAACCCGCCCAGCTGCGCGGAA
CCAGCAGTCTTGACGGCCACCGCGGCGACGCCGCCCCAAATGCTTCCGACGGCGTCGTCC
GTGTCACCCAAGCCACCGCCGGGCACGGCTTCATAGCCCCCGGCGCCCACCTGGCCCTCT
TAGCTGAGTCAGACCTGACCGGCCGAGCCGCCACCAGTCCCCGCGAACGCAAATCCATGC
CTGCGCGTCGCTCCCGCAAGAGCGTGGATCCCCTGTCCCTGCGCCCTGGCGACCTAGTGG
TCCACGCCCAGCACGGCGTCGGCCGCTTCCTGGAACTAATGCGCCGCTCCGTGGGCTCCG
CCAACTCCACCGCCAGCCGCGAATACCTGGTCATTGAATACGCCCCCTCCAAACGCGGTC
AGCCCGGCGATCGACTGCTGGTCCCAACCGACTCCCTAGAGCAGGTCAGCAAATACGTGG
GTGGGGAAGCTCCCGCCCTGAACAAAATGGGGGGCGCGGACTGGCAGAAAACCAAGTCCA
AAGCCCGCAAGGCCGTTAGGGAGATTGCCGCTGAGCTGGTGCGCCTCTATGCGGCTCGCT
CCGCTGCCACCGGCCATGCCTTCAGCCCTGACACTCCCTGGCAAGCCGAATTGGAGGAGG
CCTTCCCCTACACGGAGACCCCCGACCAGCTGGCCACCATTGAAGACGTCAAACAGGACA
TGGAATCCACCAAGCCGATGGACCGCCTTATCTGCGGAGACGTCGGCTACGGCAAGACTG
AGATTGCTGTGCGCGCCGCCTTTAAAGCAGTGCAGGACGGCAAGCAGGTGGCCGTGCTGG
TGCCCACCACCCTGCTGGTGAGTCAGCATGCGGAGACCTTCTCGGAACGCTACGCCGGGT
TCCCTGTGCGCGTGGCCCAGCTCTCTCGCTTCCAGACTGCCAAGGAATCCCAGGAGGTGC
TGGAAGGCTTAGTCAAAGGCAGCATCGACGTGGTCGTTGGCACACACCGCCTTATCACCG
GGCAGGTGCGCTTCAAAGACCTGGGCCTGGTGGTCATCGATGAGGAGCAACGCTTCGGCG
TGGAGCACAAGGAAACTCTCAAAGCCCTGCGCACTGACGTGGATGTGCTCTCCATGTCCG
CCACCCCCATCCCCCGCACCCTGGAGATGGCGGTGACCGGCCTGCGCGAGATGTCTACCC
TGGCCACCCCGCCGGAGGACCGCCACCCCATCCTCACCTACGTGGGCGCCTACGAAGCCA
AACAGGTGGGCGCCGCCATCCGCCGCGAACTGCTGCGTGACGGCCAGGTGTTCTTCGTCC
ACAACAAGGTGGAGGATATCGACGCCGTCGCCGCGCGCTTGGCTGAGCAGGTCCCCGAGG
CGCGCATCGCCACCGCCCACGGGCAGATGAATGAGGGACAGCTGGAACGCGTAATCGACG
ACTTCTGGCACAAAGAGATCGACGTGCTGGTCTGCACCACCATTGTGGAGACCGGCCTGG
ATGTCTCCAACGCCAACACCCTGATTGTGGATCGCGCCGACCGCATGGGCCTGAGTCAGC
TTCACCAGTTGCGCGGCCGGGTGGGGCGAGGCCGCGAGCGCGCCTACGCCTACTTCCTCT
TCCCCGCTGACCGGCCCCTCACAGAGACCGCTTTGGAGCGCCTGCGCACCATTGCCACCA
ACACGGACCTGGGCGCCGGAATGCAGGTGGCGATGAAGGACTTGGAGATTCGGGGCGCTG
GCAGCCTCCTGGGTGGGGAACAGTCCGGGCATATCGCTGGGGTGGGCTTTGACCTGTACG
TCCGCATGGTGGCGGAGGCGGTGACTGCCTACAAGCAGGCCCTGCGCGTGGGTGCCAATT
CTGAGGGGGATGACGACGCCGCCTTGGCGGTCGGGCGTGCTGAGGCAGGGATTGATGAGG
AACTGCGCGTTGAACTGCCGGTGGATGCCACCATCCCCGAGGACTATGTGCCCCACGAGC
GCCTGCGTCTGGAGGCCTACACCAAGTTCGCTGCCGCTCGCAGCGAGGCCGATGTGGCCG
ATGTGCTTGAGGAACTCACTGACCGCTACGGGCCGGTGCCGGAGGCGGTTTCCCGACTGG
CTGCCCTGGCGCGCCTGCGGGCGCTTGCGGCCAGCTTGGGGGTTCGCGAGATTGTCGCCC
AGGGGCGCTCCGTGCGCTTCGCGCCAGTGACGCTGGCTGAGTCTGCTCGCATGCGTGCCA
CCCGCCTGTACCCGGGGACCGTGCTCAAGCCCGCTACTCGGACCATTGTGGTGCCGGCCC
CGGGTTCGGCCCGGATGGGTGGGGGAGCCGTGGAGGGGGAGGAGTTGCTGCGATGGGCTG
AGGTGCTGCTGCGGGCAGTTGTGGCTGGGGAAGCGGACTATGAGTTGGAGGCCACCAAAT
ACCGCAAGCGGCGCTGAGGGCAGTGGCAGGCTCGCTGGGGGTTGTGCTGGCGTGAATTGG
CCTGAGGTGGCCTGAACTAGCCATAGCTTGGGTGCCCTGACTGGCAGGGCTTGCGTGCCG
CGATAGCATATCTGGCAGCCAATGTCGCCCGTGGGTGGCAGAAAACCACCGAGCCTGACA
CGCCGCCCAAAGGCGGAGCCCAGAGGAGAAAAAGTGATCTCTCGATCCGCCCAAACCTCG
CTTTCGCGGGTGATCCGACCCGCCGGGGCCATTCTGACAGCCCTGGCCCTCCTGGGAGGC
TGCGGCATTCACCCTGGCGTGGCAGCTGTTGAGTCTTTTACGGACTCCAGTGGTCAGCCG
ATCTCTCTGGCAGTGGGTGAGCAAGATATTTCCGACGCCGTCACGGAGCTCTCGGCACTG
CAGATGGACCGGAACGTGGTGCTCAGCTTCCTGCTTGACCGTCCGGTGCTGGAGGACGTG
ATGAAGTCTGAGGGCGTGACCATCTCCGAGGAGGAGGCCACGACTTTCACTAAGAACCTC
TTTGATTCTGTGGGACAGCACGTTCCTAAGCTCTCCGTGTCCGCAAAGCAGGTGATGCAG
CAGTTGGCCCTGGCAGATAGGTTCAAGACGCTGGAGCCTGAGCAGATGCAGCGGGTTAGG
GCCAAGTTCCAGGAGGTGCGGCTGCATTCCAAGCACGAGATCTCGCCGCGTTACACCGAG
CGTCCTTGGATTGTGATGACTCCGCAGGGGGCTGGCCAGCAGCTGCCACAGCGCGGGAAC
TGAGGCTGATTTGGTGGCAGAAACGTCCCGGCTTGTCCTCGCTCGCCCGTGGTGAACACT
GCCCAGGGACCATGGCCCTCGTGGCATTGGCGCAGTGCCGGTAGGCTTGGACCGCAATAG
GTCCGACCCAGCAAGGAGCACCAAGTGGCCCTCATTGAAGACGTTCACGCACGCGAAATC
CTCGATTCCCGCGGCAACCCCACCCTTGAGGTGGAGATCCTGCTTGAGGACGGTGCCTCC
GCCCGCGCCGCTGTCCCCTCCGGCGCCTCCACCGGCGCTTTCGAGGCCGTGGAGCTGCGC
GACGGCGATGAGCAGCGTTACCTCGGCAAGGGTGTTGAAAAGGCTGTTGCCAACGTCAAC
GAGGTCATCGCCCCCGAGATCATTGGCTTCGACGCCGCTGACCAGCGCGGCCTGGACCAG
CTCATGCTTGACCTGGACGGCACCCCGAACAAGGGCAAGCTCGGCGCCAATGCCATCCTC
GGCGTCTCCCTGGCTGCCGCCTCCGCCTCCGCCGAGTCCGCCGGTTTGGACCTGTTCCAG
TACATCGGTGGCCCCAACGCCCACGTCCTGCCCGTCCCCATGATGAACATCATGAACGGT
GGCTCCCACGCTGACTCCAACGTGGACATTCAGGAGTTCATGATTGCCCCCATCGGCGCC
AAGACCTTCCGCGAGGCCCTGCGCATGGGTGCTGAGGTCTACCACTCCCTCAAGGCCGTC
GTGAAGGGCCGCGGCCTGTCCACCGGTCTTGGTGACGAGGGTGGCTTCGCCCCCAACCTC
GACTCCAACCGTGAGGCCCTTGAGTTGATTGTCGAGGCCATCGAGAAGGCTGGCTACAAG
CCCGGCGCTGACGTGGCCCTGGCCATGGACGTGGCCTCCACCGAGTTCTTCGACGAGAAG
ACCAAGACCTACAACTTCGAGGGTGAGGCCCGCGACAACGCCTTCATGGTGGACTACTAC
GAGAAGCTCATCACCGACTTCCCGATCGTCTCCATTGAGGACCCGCTGTCTGAGGACGAG
TGGGAGGACTGGAAGGCCCTGACTGACAAGGTCGGCGACCGCGTGCAGCTCGTTGGTGAC
GACTTCTTCGTCACCAACCCCGAGCGTCTTGCCAGGGGCATTGAGATGGGCGCCGCCAAC
GCCCTCCTGGTCAAGGTCAACCAGATCGGCTCCCTGACCGAGACCCTTGAGGCCGTGGAG
ATGGCCCACCGCGCGGGCTACAAGTCAATGACCTCTCACCGTTCCGGCGAGACCGAGGAC
GTCACCATCGCGGACCTGGCCGTTGCCACCAACTCCGGCCAGATCAAGACCGGTGCCCCT
GCCCGCGGCGAGCGCATCAACAAGTACAACCAGCTCCTGCGCATTGAGGAGACCCTGGGT
GAGGCCGCTGTCTACGCCGGCGCCTCCGCCTTCCCCCGCTTCAAGGCCTGAGCCCAAAAG
CAACTGTGAAGCCGTAGCGTTGAGCTGCTGATTCACAGCCTGGACCGGCCGGTCCCCGCC
AAGTGCGAGGACCGGCCGGTTTCTTATGCGCCCCCTCGCGTCACCAGCCCCACAAGACGA
CGCGCCCAAGCAGCTGATGCAGGCAACCTTGAGGTGAGGCAGTATCGACCCATGAGCCCC
CGCCGCCCAGCACCAGCCCGCCCCGGCAACCGCCCGGGAGCAGGCCGTCGTGCCTCCGGC
GCCAAGGCCACTCCCACAGTCAAACCGGCCCGCCGTGAAACCGCCTCCCGGCTGAACAGC
ACCGCGCCCAAGCAAGAGACCACGCCCCCTGCCATCAAGACCACCAAGGACCCCGGGCGG
TCATCGCGCTGGCAAATCGGCGGAGATAAGGGCTTCTCCATCTCATACGGTTTATTGGCC
ATAGTGGCCGTTTTGACCTTTGCCATCGTGTTCGCGGGGCCCGCCGCGCGTCAGTTCTTG
GTCCATCGCGCTGAGTTAGCCGACGCCAAGCGACAGCTCGCTCAGGCTCAGGCCACCCAG
GCGGCCCTGCAGCAGGAACTCGCCAGGTGGGACGACGACGCCTACGCCCGCTCCCAAGCT
CGGGAGCGGCTGGGCTACGTGATGCCAGGGGAAACCAGCTACGTCGTCGTGGGGGCAGAA
GAACTGGAGACCAAGCAGAAGCCTGGCGCTGCCACCGTCCCTAGCCAGATGGCTAGCCCC
TGGTACCAGACCCTCACTGAATCTGTGCGCTTGGCCGCCCGTCCCCAACCCACAGCCAGC
CCAAGGACCACCCCCAGCTCAGGCCCCAGCGGCACGCCCACGACGCCCACCGCACCAAGC
ACCACTGCTACAGAGGCCCCCACACCAGCCCCAAACCCTCAGGAGACGCCGTGACCGCCA
CCCCGGGCCCCGACACCAGCGCTACAGTCCGGGCTGCAAACCATGCCGAGGTCTCGGCCG
CGGACCTGCAGGCGCTCCAGGAGCAGCTGGGGCGAGTGCCACGCGGCGTCGTCGGCATTG
CGGCGCGTTGTGTATGCGGTCGCCCGACGGTAGTGCGCACCGCCCCCCGGCTGCCTGACG
GCTCCCCCTTCCCCACCACCTACTACCTGACGCACCCCGCCGCCGTGAAAGGCTGCTCCA
CCCTGGAAGCAGAGCACCTCATGGACCAGTTCAACACCGCGCTGGCGGAGGAAGCCGAAC
TCGCCGCCGCCTACGCCCGCGCCCACCAGCACTATCTGGGCCAGCGCGCCGAGCTCGGCA
GTCCCGCAGAGATTGCAGGCGTCAGCGCCGGGGGCATGCCCACCCGCGTCAAATGCCTAC
ACGCCCTACTTGGGCACGCTCTGGCCGCTGGGCCGGGCATTAACCCAATCGGGGACCGCA
CCCTGGAAGTCCTGAAAGACCGCGGCATCTGGGACCCCACCCGCTGCACCTGCTGAATCC
CCTGCACCCCAAGGAGTCCCATGACCCGGGTAGCTGCAATCGACTGTGGCACCAACACCA
TTCGTCTGCTGATCGCTGAGGCCACCAGAACCGCTGAAGGCCAGGTCCTGCTTGAGCCCA
TAGACCGGCGCAACCAGATTGTCCGCCTAGGGCAGGGCGTGGACCGCACCGGCCAATTCG
ACCCCGACGCCCTGGAGCGCACCCTGCAGGCCGTCGCTGGCTTTGCTCGCAGATGCGAGG
AGCTTGGCGCACAACACCGCCGTTTTGTGGCAACCTCCGCCACCCGCGATGCCCGCAACC
GCCAAGAGTTCATCGCAGGTGTGCGCGAGCAGCTGGGGGTAGAACCTGAGGTAATCAGTG
GCCAGGAGGAAGCGCGCCTCTCCTTCTCCGGCTCGCTGCTGGGGGCCGCTCCCGCTGACG
GCCCCCGCCTGGTGGTGGACCTAGGTGGCGGCTCCACCGAGTTGGTGCTCGGTCTGGAAG
CACCGCAAGCCGCGATTAGCCTGGACACCGGTTCCGTGCGCATCACCGAACGCTTCCTAA
CCAGCGGCGTCTCCGTGGCGGCTGAGGCGGCGGCGCGCGCCGAGGTGCGCGGGCTACTCG
ATGAGGCTGCTCAGGTGGTGGACCTGTCAGCTGCACACAGTCTGGTGGGATTGGCTGGCA
CCATTACCACCGTCACCTCCCACGCCCTGGGCTGTGAGGGCTGGCAACCAGAGCGAGTTT
CTGGTGCAGTGCTGCCGGTCAACCAGGTGCTGGCTTCCTGTGAGGCCCTGTTGCACTCCA
CCCCTGGGCAGCGCGAGGCCATGACTTTCCTATCCGTGGGGCGGCGCGATGTCATCGCCG
CAGGTGCCCTCATCTGGAGTGAGGTGGTCCAGCGGGTAGTGGAGGCCACCGCCGCCACCA
GCCACCCGGTGACTGAAACCGTCACCTCCACGCATGACATCCTGGATGGCATTGCCCTGG
ACTTGGCGCAGCGGATTGTCTGATATGAAACAGGGGAGTGCTTGCGGGCAGCTGGGAGTT
CCGGGTGTGCCCGGGCCGGGCTCGCCCGCCTGCCCACGTCCCAGCTCTTGGGGCGGCTTG
CTTCTAGGCGGCCCCAAGCCGGTGATTGCGGTGGCCACTACTGCTGCCGACGCCGTCGCC
TGCGCGGCGCAAGCCCAGGCGGCGCAGGCCGCTGGGGCAGACCTAGTGGAGTTGCGGGCT
GACCTGTTGACAGCCTGTGCTCACGTGAGCGCGCCCGAGGTGCTGGTCCAAGAGACGCTG
CAGGCAGCCCAGGCGGTAACTGCTGCCACCAATGGCACGCTGCCGGTGCTGCTCACCTTC
CGCACCCGTGCCGAGGGCGGCGGCCTACAGATCGCCGACGCCGCCTATGCGGCGCTGCTT
GCCGCAGTGCTGGACGAGCTGGCGGGCGCCGACACCGCCGTTGCCGCCATCGACCTTGAA
CTAGCGCGCGGCTGTCTGCCTGAGCTGGCTCGGCTGGCTGCGGCCCATGGCCTGGCAACG
CTCGGCTCCAGCCACGATTTCCAAACTGTGCCCGCCGATGCCGTGCTGTTAGAACGGATG
CGGCAGATGCAGGCCGCAGGTGCCCAGGCGGCAAAGGTCGCTGTTATGCCCCAGGAGCCG
CAAGAGGTGGCGCGCCTAATGGCCCTTACAGCTAAGGCTCGTGCTGCCCTGGAAGTTCCG
GTGGTGGTTATCGGCATGGGGGAGGTAGGGGCCCTAACCCGGCTCCAGGGTTGGCGCATG
GGCTCAGCCCTGACTTTTGCCACCGCTGGTGCCGGGGCTTCCGCGCCGGGGCAGCTACCC
GTCGCCGTCGTGCGGGCTGCTTTTGAAACCGACTCCGCAGATGGCGGCGAGTGCGGGAAG
CGCGGGGCTAGCGGGGATGCCAGCGGCACCTTGGCGTGAGCAGGCTCGCGTTTAGGAGCT
GGGCCGCATCCGCTAGACTCTAACCGTTGCCCCGGCGAGGGACACGTGCCTAGCGCGTGC
ATCCGTTATCGACGTGGTGGTGCCTGCAAGGTGCTGCGCGTTGACGCGCCCCGGGCCCAC
CAACCACCGCGGGGCCAACTCCCCGCCAAACCGAGGAGAACCGCATGGCTCACGAAGCCC
TCAAACTCACTGCCCAGAACCGCACCGACTTCGGCAAGGGCGCCTCCCGCCAGGCCCGCC
GCGCTGGCCTCGTGCCCGCCGTCGTCTACGGCCACGGCTCTGAGCCCCGCCACCTCCTGC
TGCCCGGCCACGCCACCTCCCTGGCTCTGCGCGGCAACGAGAACGCCCTGATCGAACTGG
ACATCGACGGCGAGAAGCTGCTGACCCTGGCCAAGGCCGTGCAGCGCCACCCCATCCGTC
CCGGCGTGCAGCACGTTGACTTCCTGCTGGTGAACCGCAACGAGCGCGTTGACGTTGAGG
TCCCCGTGACCGTCATCGGTGAGGCTGCGCCCGGCACCATCCACATGATTGAGTCCGCCC
ACCTGTCCGTCTCCGCCCCCGCCATCGCCATCCCCGAGGCCATCGAGGTGGATGTCACTG
GCGTGGCCGGTGGCACCATGATCACCGTTGCTGACCTCAAGCTGCCCAAGGGCGTTGAGG
CTCTGGCCGAGGCCGAGACCGGCGTGGTCAACGTGGCTGACGAGAACGCCGTCACCGAGG
AGGTGCCTGAGGCCGCCGCGGCCGAGGCCCCCGCAGCTGAGGCTGCTGACGCCGAGTCCA
AGTGACGCCGCTGCGGCGCCCAAATAAGGAGACTCCATGAGCGCACCCTGGCTCGTCATT
GGGCTGGGGAACTCAGAGGCCCGGTACGCCAAGAACCGCCACAATGTCGGCCAAATGGTC
ATTGACGTGTTGGCGGGGCGTGCCGGGTCTCGGCTTAGCCGCCACAAGGCTCGTGCACAG
GTCGCTGAGGTCCGCTTGGGCCTGCTTCCCGGGGGAGTCCCCGGTCCCCGTGCGGTGCTG
GCTAAGCCAGCCACCTTCATGAACCTGTCCGGTGGGCCGGTGAAGGCCCTGGCACAGTTC
TATGGCGTGGACCCGGCCAGGCAGCTGCTGGTCATCCATGATGAGCTTGACTTGCCCGCC
CACCAGTTACGGCTCAAGCGTGGGGGCGGCGAAGGCGGGCACAACGGCCTGCGTTCCATC
TCTTCAGCGTGCGGCACGCGCGACTATGCGCGGCTACGGGTGGGGATCGGACGGCCTCCG
GGTCGCCAGGACCCCGCCGACTTTGTGCTCTCCGACTTCCCGGCGCGGGAGCGTGACGAG
CTAGGCGTGACCCTGGAGCGGGCGGCCGACGCCGTCAAAGCAGTGCTCACCCTGGGCTTC
GAGGCCGCCCAAGCCAGAGGCCTTTAGGACATTAGGCCGCTCTCATAGGCAACTACCACT
GCCTGTACGCGATCGCGCACATTGAACTTAGCGAGCACATTGCCGACGTGAGTCTTGACC
GTGGTGGCTGAGACCACCAAATGCGCAGCGATCTCCGCATTGGATAGACCCTGCGCCATC
AGCACCAGAATCTCCCGCTCCCTGGGGGTCAGCGCCGCCAGCCGCGGGTCCTCCACCTGG
ACGGTGCTGCCAGAGTCCGGCAGACGAGCGGCGAACATCTCCAGCATTCGCCGCGTGATG
CGCGGCGAGACCACCGACTCCCCGTTGGCGACGGTGCGGATCGCTTCTGCGAGGTCTGCC
GGGCGGGTGTCCTTAAGCAGGAAGCCAGCCGCCCCGGCCTTCAGGCCTGAAAAGGCGTAT
TCATCCAGGTCGAAGGTAGTCAGGATGAGGACCCTGGTGGCGGGGTACTGCGAGGTGATT
TCCTTGGTGGCCTCGATGCCGTTCATGCCGGGCATGCGCACGTCCATCAAGATGACATCT
GGGCGCAGGGCACGGGCCTGTGCCAGCGCGGAGCTGCCATCGGAGGCCTCGCCGACTACC
TCAATGCCTTCCTCGGCTTCCAACACCATGCGGAAGCCCATGCGCATCAGGGCCTGGTCG
TCAGCCAACACCACCCTGATTGGGTTTGGTGCTGCGGTGGGAGCCGGGTCTGGCGCTTCC
GCCTGGCCTGGCTGGCTTATGAAGGCATCTGCCACGAGCTGCTCCTCTCATCGGTCTCTT
CCCAGCGCAAGACCGCTTTAACCTGCCAACCTTGCGGCGTCGGTCCGGCCTGCACTTGAC
CACCATAGACGGCGGCGCGCTCGCGCATGCCAATCAGCCCCTTCCCGGAGCCGTGCATGG
CGGTTGAGCCGGGGGCGGCGTCGTTGCGCACCACTAAAACCACGGTGCCGGTGTAGCGGT
CCACCTGGACCTGCACATCGCGGGTGGTGGGGGCGTAGCGCAGCACATTGGTCAGGGACT
CCTGGGCGATTCGGAAGAGCGTCAGTTGCAGACTCTTGTCATCTGGCAACGGGCTCCCAT
TCCAGGTGTAGGTAATGGGGACTCCAGCGGTTTTGAAGCGCTGCACCAGCACCTCTAGAT
CCCCTGACTCGGGGGCGGGGGCGGTGGGAGTGGCATCGGCGGAGGCATCTTTGGCAGCAG
TGGCGGCGGCGCGCAGGTCGGCGATACGGGCAGAAGGTTCCACGGGCACGACGGTGCCAG
GCGGGGCGAACTCAGGCACTGGCAGATCACGCACCTTGGGGCCTTCATCCCGTGCTTCAC
GGCCAGAGGTGCCGCTGCGTTTCCGGCCTGGGGTGCTTGCCGGGCTGCCAGAGAGAGCCG
CCGCGGTGAAGCCTGCCAGGCGGGGTGCGGCGTCAGCGGCGTCTGCGGTTGGGGTGTCGA
CGGCGGAGGTGCTCGGGTCCTCGCGTAGCACCCCAACTAGACGACGGGTGTCAGCTAGGG
CAGAGCGGCCTGTCTCCGCTAGGACCTTGAGCGCCTCTTTGGTCATCTGGGGGTTGCGGT
CGATTGTGGCGGTGGCGCCGTCGGCCATAGTGATCATCACCGTCAGGGAGTGGGCGATGA
CGTCGTGCATTTCCCGGGCTATGCGGCTGCGTTCGCTGGCGGCGGCTAGCAGTGCCCGCT
GCTCGCTAGCCAGGACCGACCTGGCGGCGCTGGCCCGTACCTCAGCCAAGTTCTGGCGTT
GCACGCGCAGCAGGGTGCCTACCAGCAATCCCAGCAGGTTGATCACCGCAAAGGGCAGGG
CTGCCAGGAGCCTGGCCCGCAGGTTATGCAGTGGGTATACGGCAGTCTCGGTAGCCACCG
CTAGCATGGTTGATACGAGGTAGGCGCCCACGCATAGGCGCATATCTCGGCGTGCCGCCA
GGGCGCCGATTGTCAGGGGAACGGCCAGCAAGGTCAGACCGGTGAGCAGGCTGAACATGT
ACCTGGCTTGCTCGCTGTTGAGCTCTAACTGCCGGGCCGTCACGAGCACTGCCGCTGGCA
TGGTCAGGGTCACCACCGCCCATACGGAGACGGGGGAACGGTGGCGGAATACCAGTGCGA
GGCCGACCGTGCAGGCCGCTAGTGCAACTCCAACCCACAGGGCTGGGTTAGAGGGGAGAT
CGGCTGGAAACAGGATCAGGCCCAGCGGGCAGCCCAGGAGCATGGCCCCTAGGGAAACGC
TGACATCAGCCACTGTCGGGTGGGCGTCTCGCCAAGCGAGCGCCCGCATGATCCCCACCG
GGACACTCACGGTCGTCCTCGCATGGTCAATGTGCTCCTCAGGCATGCTCACACCGGCTA
TTGAACCGGAAACTGGGGCGAATGTACGACGGTGGGGCCTGGCAGTATGTGCCAGGCCCC
ACCGTTGCTGCCGAGTTCTACTCAGCTGTCAGGCGTCGCGGCGGCGGAATACCACCCAGC
TGATCAGGAGCGGCACCACTGCCCAGGCGACGCATACGAGTACGGCCTGCGTGTGGGTTA
GGAACGACATCCCATCGCCACCCCAGGTGTGGCTGAGGCTGAAGGGGTCGGCAACCGCCT
GGGCGACCTTTGAAGGCAGGAGACCCGGGAGGTTCGAGGCCCATTTCCACTTCTCTGCCA
TGATCGCGAGCGGAATGATCACCACGAACATGAGGACCATGACCACGGTGATGGAGCCAG
CGGTGCTGCGCATGAGGAAGCCGAGACCGAGTGCCATAAGCGTGATGGTGACGAAGCTCA
GGCCGGTGCCCCAGACGTAGCCCAGGTACTCAAGGTCCGCCAGCGAGCCAGCATTGTCTT
TTATGAAGGGCGCGGAGACCGCCCAGGACAGCAAGGCGGACAGGGCTCCCACCACAAAGG
CCAGGAAGCTGGCCACAAGTGTCTTGGCAGCTAGCAGACGTCCGCGGGAGGGCACTGCAG
CTAGGGAGGAGCGGATCTGTCCGGAGGAGTACTCACCAGTAATAATCAGGGCTCCCAGGA
CGGCCGAGACGATCTGCCCAAAGGCAGACCCCGCCACGATCATGTGCTTTGCGGCGCGCA
TGAGCTCAGGCTCCGACGAGGTGCCATAGCCGATAGCCGCACCGGCACCAAAGAGCACCG
TGATGGCCACCGCGATGACAGCGGTGATCCAGGTGGAGGGCAGGGTGCGGAGCTTCACCC
ACTCGGCGTGCACGGCGCGCAGGAAGGTCTGGTGGCCTTCGATGCGCAGGCGGCCCTTTG
ACCCCTTGGTGGAAGGGACTGGTACGGGAGATGCAGTGGAAGTAGTCATGGCTCTGTCTT
CTTTCTGGCTAAAGGTCAATAGTGGCGAGGGTCAGGCGCGGTTAGCGGGCGTGGGCTCGC
CCACCCTTCCGGTGGTGTACTCCACCTCGCCAGCGGTCAACTCCAGGTAGGCCTCTTCCA
GGGAAGACTTGACGGTGGTCAGTTCGTGCAGCACCACTCCGGCGGCAGCGGCGGCTTCGC
CAACCTGCGCAGCGCTCGCCGCCGTCGTTTCCATGACGCCGGGGCCGGTTACGGTGGCCT
GAATATTGCGCGCAGCCAGGGCGGAGGCCAGGTCGGTTGCATTGGGGGAAGCAACGCGCA
CCCGGTCGGTGGTGGCCGACGAGATCACGTCCGCCACCGGTCCCTGCGTGAGAATGCGCC
CGCGGCCAATCACCAGCAAGTGGTCTGCGGTGAGGGCCATCTCGCTCATCAGGTGGGAGG
AGATGAACACCGTGCGGCCCTGGGCGGCCAGGTCGCGGCAGGTCTCGCGGACCCACTTCA
CACCCTCCGGGTCTAGGCCGTTGACGGGCTCGTCAAAGATCAATACCTGTGGGTCCCCCA
GCATGGCGGCAGCCATACCTAGACGCTGCCCCATGCCCAGGGAGAAGTCCTTGACCCGCT
TCTTGGCCACGCTGGTCAGGCCAGTGATCTCCAAAACCTCACCTACGCGCCGGGTGGGGA
TGCCGTTGGAAACTGCCAGCTGAGTCAGGTGGGCGCGGGCGGAACGGGATCCGTGCAGGC
CCTTGGCGTCCAGCAGAGCGCCAACTTCACACAGAGGTGCTTTGAGGGCGCGGTAGGGGC
GACCATTGACCTTGACAGAGCCGGAAGTAGGCGTGTCTAGGTCCATGATCATACGCATGG
TGGTGGATTTGCCGGCGCCGTTGGGGCCCAGGAAGCCGGTGACGGTGCCCGGCTGCACGG
TGAAGGAGATGTGGTCTACGGCGACTTTGCTGCCGTAGTGCTTTGTGAGGTCAACTGCTT
CGATCACGGTCGGGCCTTTCAAGATTTAGGCGATATCCGCCTGGGTTACGCAGAAATAGT
AGGTAGCTGGCTATGCGGGGAGGATCGGCCTTGCAGATGAGATCGGCGCGGCCCCGGCAG
GACCCGTCAGGTGGAGGGAGGCTCATCCTCTGGGAGGAGGGAGCCGCGGTTATCTGCTGA
TAAGCTTTGGCTCAGGTCCGGAAGCCTCCAGGGGCTCGACTCCGCGTCGGGAATGCCTGG
CACAATGGGCTTGTTCCACTGGTGCCCCTGGCCGAACACGGAATTGGAGAGCAGATGTCC
AACCCCTTCTTCAGCAAGAACCCGGCTTTTAATGGCCGCGCTGCAGCGCCCACCACGCCT
GCTGGCTACCCGACCATGCCCGGTTATCAGGTAGGGCAGTACGGGCAGGCCGCCCCGATG
AACCAATATCCGCAGTACGGGGCCTACGGCACGCAGACTATGCAGGCACCCTCCCAGGGC
TATGCCGAGGTGGGCTCCGAGCAGCTCAGCGCCCTGGAGCAGCAGTACGCCGCCCCGTCG
GCCGCCAACGTAGACCGGGGGCGGATGACCATAGACGACGTCGTTATGCGCACCGCAGGT
ATCTTCGCCGTGATCTTGGCGGTTGGTGCCGTGACCTGGTCGCTGGTCTCCACCACTGAC
ACCAGGCTGGCTGGCCTGGGTGCAGGAGCCGTGGCAATTGGCGCAATCGGCGCGCTGATT
CTGGGACTGGTGAACACCTTCAAGCGTGAGCCCAGCCCGGTGCTCATCATGATCTACGCC
GTCTTTGAAGGAGCCATGCTGGGAGGTTTCTCCGCCATTATGGAGCGGGCCTACCCCGGC
ATTGTTTTGCAGGCTGTGCTGGCCACTGCCGCCACCTTTGGGGTGATGCTCCTAGCCTAC
TCCCGGGCCGGATTCCGCCTCTCCGCCAAGGCCAGCAAGATTCTGCTGATCGCCATGGGC
GGTTACTTGGTGTTCTCCCTGGTTAACTTTGGGCTGATGCTCACGGGTGTAGTCACCGAT
CCGTGGGGGCTGCGCGGCATCACCATTGCCGGCATTCCGCTGGGACTGGTAATCGGCCTG
CTGGCCGTGGTGATGGCGGCCCTGAGCCTGGTGCTGGACTTTGACGCCATCCAGTGTGGG
GTGGAGCAGGGCTTGCCCACCCGCTACGCCTGGGCGGGTGCTTTCGGCCTGGTGCTGACC
ATCGTGTGGATGTACGTGGAGTTCCTGCGCATCCTGGCCATTTTCCGAGAGGACTGAGGC
TGCCGGGACTTAGCTCCGGGCACTGATATCCCAAGCTTCGCCTGCCACCACTGACGCGCC
ACACGGCGTCACAGTGGTGGCAGGCGCTTTCACTCCCGTAGCCTGGGGGCATGATTAACG
CGAATATGCCGACCGTTGCAGGCGCCAAGGGCACCAAGCCCGTACTGACTTTCCCTGCCG
ATGAGGCTCCTGAGGGCCTGCAGGTCCAGGTGCTTGACGCCGGGACCGGTCAGGAGGTTG
AGGCCGGTGACACGATTGTGTGCCACTACCTGGGGCAGACCTGGAACGGCAATGTCTTTG
ACAATTCCTATGACCGTGGCCAGCCCTTGAACTTCCAGGTTGGTGTGGGCATGGTGATCC
GCGGCTGGGATGACGGGCTGGTGGGGCAGCGGGTAGGCAGTCGTGTGCTGCTGTCCATTC
CCGCTGAGTTGGGTTACGGGGACCGTGGCGTCCCGCAGGCCGGTATCAAGGGCGGGGACA
CGCTTGTCTTCGTCACGGAGATCCTCGGCGTTATGTGAGCACCGAAAACCCGCGGCTACA
TCGGCCGCGGGTTTTCTGCGCTCATTGGGCGCAAGTTGTCCAGAAATGCAGCACTTTCAG
CAATGACACTGGTGGGGCGATCGTAAGGACGCGGTCGAAGTGTTGCAATATCAAGGTTTC
GCTCAGGTAGGGAAGTGGCTGGTAGGGCAGCTGGGCTTGAAATTGCTGCATTTTGTGCCA
CCGCCCAGTGTGCAGCGCCGCGGAGATGACGTGCTGCCCGCTAACCTGAGGCATGAACCG
TCTCGGCAGATGCCGTCACGCATTCCCAAGGAGCCCAGATGCCGCAGTACCGCAGTGCCA
CTTCCACCACTGGCCGCAATATGGCGGGTGCCCGTGCCCTGTGGCGCGCCACCGGTGTTA
AAGACGAGGACTTCGGTAAACCCATCATTGCAGTCGCCAACTCCTTCACCCAGTTCGTCC
CCGGGCACGTAGGCCTGCGCGACGTTGGCCGCCTAGTGGCTGAACAGATTGAGGCTGCAG
GTGGTATCGCCAAAGAGTTCAACACCATTGCCGTGGATGATGGCATCGCCATGGGGCATG
ACGGCATGCTCTACTCCCTGCCCAGCCGCGACCTGATTGCCGATTCGGTGGAGTACATGG
CCTCCGCGCACTGCGCTGACGCCCTGGTCTGCATTTCCAACTGCGACAAGATCACCCCCG
GCATGCTCATGGCCTCCCTGCGCCTGAACATCCCCACGATCTTCATCTCTGGCGGCCCCA
TGGAATCCGGCAAGCTCACCGCCGCCGACGGCACCAGCCGCAAACTGGACCTCATCGACG
CCATGATGGACGCCGCAGACCCCACCGTCACTGAGGAGACCATTAGCGCCATTGAGCGCC
TAGCCTGCCCCACCTGCGGCTCCTGCTCCGGCATGTTCACGGCTAACTCCATGAACTGCC
TGACTGAAGCCCTCGGTCTGGCTCTGCCCATGAACGGCACGCTCCTGGCCACTCATTCCG
ATCGTGGCGAACTGTTCCGAGAGGCCGGTCGCCAGATCGTCGCCATTACTAAGGCCTACT
ACGAGCAGGACGATCCGAGTGTCCTGCCACGTGCCATCGCCACCAAGGCGGCCTTCGAGA
ACGCCATGAGCCTGGATATCGCCATGGGCGGCTCCACCAACACCGTTCTGCACCTGCTGG
CCGCCGCCCAGGAGGCCGGCGTGGACTTCCATATGGCTGACATTGATCGCCTCTCCCGCC
TGGTCCCACAGCTGTGCAAAGTGGCTCCCTCCACCAATCTCGTCCACGTGGAGGACGTGC
ATCGCGCCGGCGGCATTATGGGGATCCTCGGTGAGTTGGACCGCTGCGGCCTACTGGACA
CCAGCACTCGCAATGTCCTGCGCGGCACTCTCGCGCAAGCCTTGTCCGCCTATGACATTG
CCCGCCCCGGTGCCGACGGTGCGCCTGGCTCCGAGGTCACCGAGGCCATCCGCACCCGCT
ACTTGGCCGCCCCCGCCGGAGTGCGCACCACTGAGATGTTCTCTCAGTCCTCCCGCTGGG
AGTCACTCGATACTGACCGGGCCACCGGCGCTATCCGCGACCGTGCCCACGCTTTTTCCG
CCGACGGCGGCCTGGCCGTGCTCTTCGGCAATATCGCTGAGAAAGGCTGCATCGTAAAAA
CCGCAGGGGTGGACGCCTCCATCCTCACCTTCGCTGGGTCTGCCGTGGTCTTTGAGTCGC
AGGAGGACGCGGTGGAAGGAATCCTAGGCGGGAAGGTGCAGGCGGGTGACGTCGTCGTCA
TTAACCATGAGGGGCCGCGCGGCGGGCCGGGCATGCAGGAGATGCTGTACCCCACCACCT
ACATCAAGTCGATGCACCTGGGTAAGGAGTGTGCCCTGCTCACGGATGGGCGTTTCTCCG
GCGGGACCTCCGGGCTATCCATCGGGCATGTCTCCCCGGAGGCTGCCGCCGGTGGCCTGA
TCGGGCTAGTGCGCACTGGCGACCGGATCGAGATAGATATTCCCGCACGGCGCATTGAAC
TCATGGTGGATGAGGCGGAGATCGCCCGGCGACGAGCCGCCGAGGAAGCCCGCGGTGACG
CAGCCTGGTCGCCGCATGTGGAGCGGCCCCGCAAGGTCAGTGCCGCGCTACGCGCCTACG
CCATGCTCGCCACCAGTGCGGACCTAGGCGCGGTGCGGGACACCAGCCTGCTGCCCCGCT
ACTGAAGTGCTTGGCCCACAGGCGGCGTCGGCTCCTCTAGGCTGACCGCGTGAATCAGCC
TGCCACCGACGGTCAGTCAACTAAGCCCGCCGAAACCCGCTCGCCCAGCGATGGCCCCGC
GGCTCCGGTCAACGGCGCCACAGGCCCAGCTGGGGATAGCACCTGGGACAACGCCACCTA
TCTGCGGGCCATCCTGCGCGCCCCCGTCTACGAGGCCGCCGAGCACACGCCGTTGGAGGT
CATGCCCACGCTTTCTGCCCGGCTGGGGAATACAGTCGAGGTTAAGCGCGAGGATCTACA
AGCCGTCCACTCCTTCAAGATTCGCGGCGCCTACAACGCCATGCGCAACCTGCCGCAGGA
GGCGCGCGCTCGCGGCGTCGTCACCGCCTCTGCAGGCAATCACGCCCAGGGAGTAGCTCG
CTCCGCCGCCATCTCGGGGGTGCGTTCAGTGATCGTCATGCCCACCGTCACCCCCCAGAT
TAAGGTCGACGCCGTGCGCGCGCTCGGTGGGGAAGTGCTGCTACACGGGGAGAACTTTGA
CGCCGCCAAGGCTGAAGCCCTCCGCCTAGCTGAAGAACTCGCTCTTACTTACATCGCGCC
CTTTGACGATCCGCGCGTCATTGCGGGGCAAGGCACCATCGGCATGGAGATTATCCAGCA
GGACGCGGAGTTGGATCGCATTTTTGTGCCCGTAGGCGGTGGTGGCCTGGTAGCCGGGAT
TGCTGTGCTCAGCAAACAACTCATGCCGCAGGTGCAGGTCATTGGCGTGGAACATGAGGA
ATCCGCCTGCCTTACTGCTGCGATTGCGGCTGGCCAACCCGTAACCCTGGACCGCGTGGG
GCTCTTCGCAGAAGGTGTGGCCGTGCGGCGCATCGGGGATGAGACCTTCCGGCTGTGTGC
CGAGCTGCTTGACGACGTCGTCACCGTCTCTTCGGATGAGACCAGTGCCGCTGTGCGCGA
CCTCTTTGAGGACCTGCGGGCGGTGCCCGAGCCCAGCGGAGCCATCGCGCTGGCGGGGCT
GAAACAGTATGTTGCGGCCCATGGGCTGAGCGGGGAGCGGCTCGCCTGTGTGCTGAGCGG
GGCGAACCTCAATTTCCACCAGCTGCGCTACATCTCTGAGCGCTCAGAGCTGGGTGAACA
GCGTGAGGCGATCTTGGGGGTAACGATCCCGGAGGAACAGGGGGCCTTCCTGCGCTTTGC
GCGCGTGCTGGGTGGGCGTGCAGTCACCGAATTCAACTACCGGGTGTCTGCCTCGGCTGC
GCCGGAAGCTCCCGCCCGGATCTTCGTGGGGGTGCGGCTCACCGGTGGTCGGGAGGAACG
CTGCGAGATCGTGGCGGACCTGGAGGCGGCTGGTTACGACGTCGTGGACTTGACGGAGGA
TGAGCTGGCCAAGGTGCATGTGCGTTCAATGATTGGTGGGCGTGCGCCGGAAAACTTGAC
CGAGCGGCTGTTTAGTCTGGAGTTCCCGGAGGCGCCGGGCGCGCTGACCCGCTTCCTGGA
GGTGCTGGGGACGCGCTGGAATATCACCCTGTTCCACTACCGCACTGACGGCGCCGACTA
TGGCCGCATCCTGACGGCCTTTGAGATGCGCGCGGGGGAACCGGAGGGAGAGCTGACGGC
GCATATGGATCGCCTGGGCTATGCCTACCGCGAGGAGACGGATGACCCCTCTGCCCGGTT
CTTCTTGGCTCGCTGAGCCTCTCTGGAGGCTGGTGTTCCTGGCTCGCTGAGGCGGGGTGT
GAGGGGCGGCATGTGGGCTGATGCTGGCGAGTTTGGGGCTTTTGCCCTAAAGTAGTTAAC
GAATCAAGTAAGTTCGTTTTCGACCCACACAGGAGAACACATGACCAAGATCGCCGTCGT
CCTCGGCTCTGTCCGCCCCAACCGCGCTGGCGCGGGAGTAGCCGAGTGGGTGGCCGCTAA
GGCCAACACCGTGGAGGGCGTGGAGGCCAGCATCCTGGACATCGCCAGCTTCAACCTGCC
GTTCTTCGCAGAGGAGATGGCCCCGGCTTTTGCCCCCGCCAAGGACCCGGCCGCCGTCGC
CTGGAACCAGGCCCTGGCCGGTTTTGACGCCTTCATCTTTGTCAGCCCGGAGTACAACTT
CTCCGTCTCCGGCGCCTTGAAGAACGCCATCGACTTCATCACCCCCTCCGTCCTGGCTAA
CCGCGCTATCGGCCTGGTGGGCTACTCCTTCTCCTCTGGCCACCGCCAGATTGCGCATAT
GCGTGACATCTTCGCCAACTTCACCACCGGCGTGGTGCGCCCGGAGATCAACCTGCACCT
GGCCAGCGACTTCGAGAACATGAGCGTCTTCAAGCCCGCAGCCTTCCACGAGGACGAGGT
CCCCGCCATGGTCCAGGCGATCCTGGCCCAGGACCGCGCCCTGGCCACTATGCGCTGAGG
TCCCGCGCCTCACGGCTCCGCCAGGCCATTTGGCCACAGCATTTGCCTGGCGACGACGTC
GCAGGCCCGCCACCCACCACCGTGGGCTGGCGGGTCTGCCGTCGTTTCTGGGGCCTTAGC
GGCGGTGCGGGCTGTGGGCCTGACGGCGTCGGCAGGGCGAGGGGCTGGCAGTGCAGGGCG
CTGCTTAGCGGGCGTCGTGGACTGCCGCCAGTGCCGCGAAGTTAAGCCAGAGCCAGGGAG
CGGTAGCGATTTACCGCCGCCGCAACATCCACCATCCGGGGCCGCACCAAGAAGGCTGGG
CGGCGCCCATCTAGGGCGTCTAGGCCCTCCTCATCCAGCAGCTCTTCCAGGTCAGCCAGG
CATTCAGGCAGCGGGGAGACGCCGTCGAAGCGCTGCTCCAACAAGGCCCTCAGGGCATGC
GCAAGCGCCTCGGCTTGCCCGGGGTCCACCACCCCAGACACGTCACTGACGTCGACTTCC
TCGCGGTCAATCACCAGGGCGACGGTGCCGCGCGAGCGCGTGCGCACTGGGCCGCGCCGG
CTTCGCTCTGCCAGCGGCAAAGGTATCCGCGCCTCCGCCTGCGGGAAATCCGGCAGGGCA
GTGGTCTCGCGGGGGTGCTCGGCAGCGACCTGCGCGGCCCGGTCGGTGACATCCAGCAGG
TGGTAGGCATCCATGAGCAGGACTCGGTCAGCCACGTCCAGGTAGTCCCCGGAGCCACCC
ATGACCAGCAGTGTGGACACACCCTGCTCCCGTGCCAACGCCCCAATTCGGTCCACCAGA
GGGGTGATGGGTTCACGTTCGGCGGCCACCAGGGCGCGCATGCGCGAGTCACGGATCAGC
AGGTTGGTGGCGCAGGTGTCCTCGTCGAGCAGTAAGGCGGAGGCCCCGGCCTCCACGGCC
TCCACGATGCTGGCGGCCTGAGAGGTGGAGCCGGAGGCATTGCCTGTGGAAAAGGCGCGG
GTGTCCCGCCCGCCAGGCAGGTGCGAGATGAAGGGGCTTAGGTCCACGCCGGTGACTGCG
CGGCCGTCGGCTGCGCGCACTTTGACGGCGTCGGGGACGGTCGCTACCAGCTCGCGGCCA
TCTCCGGGCACATGCGGGTAGACGCCCCGGGTGATGGCGCTGAGCAAGGTGGATTTGCCG
TGGTAACCGCCGCCAACGATCAGCGTCACGCCTGGCCCGATGGCGGTACCACGTACCTGA
CCCGCGTGGGGGAGGGTGACGGTGGCGGCCAGGGAGTCTGGGGATTTAAGGGCGACGGCG
CCCGCGCGCATGGGCTCGTCGGAGACGCCGGAGCGGCGCGGCAGCAAAGATCCGTCAGCC
AGGAACGCCACCCACTGCTGGGCCTTTAGCGCGGCGGTTAAGGCCCGGTGGTCCTCCAGG
GCGGCGACGTGGGCGCGCAGGCGTTCTAGCCGCTCGCCGCGCAGGTCCAGGGCTGTGCCG
AGTTCACGCACTAGGTCGCGGCCGATGATCCGTGCGGCCTCGTGCCCCTGGATGGAGCGG
CCCTGTGCTGGCAAGCTGATGCGCAGGCGCAGCTCAATGGTCCAGTTGGTGGGCTGGTTG
GAGGTGCCCGGCGAATCTGGGGACCAGGCGGCGCTGGGGCGCAGAACTACGGCGGAGCGC
TCCAAAATTTCCTGCCCGGGTGCGGCAATGGAGAGGGCTGTGCCCTTGAAACCTGCGTGC
AGCTCACGGACCAGGAAGTCACTGACCGCCAGACGCCGATCCGCTGTCTCCAGGAGCGCT
TCATCCAGCAGTGCCTTCAGTTCCGGCAGGAGGGTCGGGTCTACAGGCGCGTCCACGTGC
GCTGCGGTGGGTGGGGCATAGGGGTCAGGCTGGACCCGATCAATGTGCAGGACCCAGCCC
TCTGGCGCCTCGTAGCGGCCCACGATGGCGCGATAGGCGGCGTAGGAGCGGTTGTCCAGG
GCATGCAGGTGACCGATTAGATCGGCCAGGGCACCGTGGCGCGGCTCGTCGTTATAGTCC
CGGTGCGGGCGCCCCGGCCCCCGATAGCTGCTGCGGCCACCCGACCGCGATTCACGCTGA
TTCATGGGCTGATCCTGACACAGACGAGTCTGCCGATTAACAGGACGAGCCAAGTGCGCT
CTTGGGCCGCTGGCTTGCCTCGGTAGGTGTGGCACTAGGTGAGTGTGGGCTGCGGGGGCA
TGGCTGCGTGGCTTGGGGGCTGGGTGTGGCGGATTGTGTAGGTGTTGGTGGTGGTGGGAA
GGTCTTGGGATAGACGCTGGAGACGTAGCGCATCATACCTACCACAACTTTCCTCACCTC
TGTTTCAGTGAGATTGGGGACGTCGTTACTGATGAGTTCAACTTGTAGGGTGGAGTTGTT
GGGAGCAAACCAGGCCGCGTCGGCTAGTAAGGAACCGTAGGAGTGGTAGTAGGCTACGCC
TTCTAGACCTAGGTCGAGTTCCTCGAAAGTCTTGTCTTTAGACCATTTCTCGCGAGCTTC
GGTAGCATCCAGAAAACCTGACCAAGAATTATAAAAGGTAGGCTCCGGGTTGTAGGAGAT
TCGGATATTGCCAAACTCTTTTAAGTCAATAAAGCAGCCGTAAACTTGATCAAAGTGTGG
CGGTGGTGAGACTTCCTCATTTGCAACTAAAAATATGAGATGTCCGGTGACGGTCTCTAC
AGTGGTTTTGTCAAGACCATGACAGAAAGTCTGCGGTACAGAATCCTCTTCATCAGAGCC
CCATAGCCCGCACCCAGATAGACTGAATAGCACAGCTGGCGCCAACACCAGACTCAGCGA
CCTGCGCCAGCTAGGCCTCACCAGTCCTCACCCCCATAGTAATTCTTGAAATCCTCCGCC
GAAGAGAAAGCGGCGTTGACCGGGAACGAGCCACGCTCACTCCCGGGCTGGTTTTCTCTC
TTAATGCGCGTTGAGGTCATGGCTGCGTGGCTTGGGGGCTGGGTGTAGTTGATTGTGGAG
GTGAGGGTGGTGGAAAATCCTTGGGGTAGATGCTGGAGATGTAGCGCATTATGCCTACCA
CAGCTTTCCTTACCTCTGCTTCGGTAAGGTTGGGGACGTCGTAGTCGGAGAGCTCAACTT
GTAGGGTGGAGTTGTTGGGAGCAAACCAGGCCGCGTCGGCTAGTAAGGAACCATAGGAGT
GGTAGTAGGCTACGCCTTCTAGGCCTAGGTCGAGTTCCTCGAAAGTTTTATCTTTAGACC
ATTGTTCGCGAATCTTGGCCTTGTCAAGAAAGCCTTTATAGAAATCGTAGAACTTTGGGT
AGGGGTGATAAGAAATCTTAATGAAACCAAACTCTTTGAAGTAAATGCCACAACCGTAAT
CTTGGGTGAAGTCGGGAGGTGGATAGACCTCTTCGTTCGAGACTACAGATACGGGATGTC
CAGCGATGGTCTCTACAGTGGTTTTGTCAAGACCATGACAGAAAGTCTGCGGAACAGAAT
CCTCTTCATCAGAGCCCCATAGCCCGCACCCAGACAGACCAAATAGCACAGCTGGCACCA
ACACCAGACTCGGCGACCTGTGCCAACCCAGCCTCACCAGTTCTCACCCCCATAGGCTTT
CTTAAAATCTTCCGTCCAAGAGAAACCGGAGTCTATCGGGAACGAGCCGCGCTCACTCCC
GATCTGGTTTGCTCTCTTAATGCGTATTGAGGTCATGGTTGTAGGGTGGGTGTGGCTGAT
TGTGTAGGTGTTGGTGGTGGTGGGAAGGTCTTGGGATAGATGCTGGAGACGTAGCGCATT
ATGCCTACCACGACTTTCCTTACCTCTGTTTCCGTGAGGTTGGGGACGTCATTACTTATG
AGCTCAACTTGTAGGGTGGAGTTGTTAGGCGCAAACCAAGCCGCATCGGCCAGTATTGAA
TCGTATGAGTGATAGTAGGCTACGCCTTCTAAACCTAGGTCTAGTTCCTCGAAAGTTTTA
TCCTTAGACCATTTCTCGCGAGCTTCTCTCGCGTCCAGAAAATCTGACCAAGAATTATAA
AAGGTTGGCTCTGGGTTGTAGGAGATTCGGATATTGCCAAATTCTTTTAAGGCAATAATG
CAGCCATAAACTTGGTCAAAGTGCGGTGGTGGAGATAATTTTGTGTTCGTGACTACGAAT
ACGTGATATCCGGTGATGGTCTCTACAGTGGTTTTGTCAAGGTCGTAACAGAAAGTCTGC
GGTACAGAATCCTCTTCACCAGAGCCCCATAGTCCACAACCAGATAGACTGAATAGCACA
GCTGGCACCAACACCAGACTCAGCGACCTGCGCCAACTAGGCCTCACCAGTCCTCACCCC
CATAGTAATTCTTGAAAGTATTTGCGGAAGTATACTTATTTACAGTTGGGCTTGAGCCGA
GTTTGCTCATAGTTTGAGCGACATCGTCCGGCACCCGACTCCCACCCACGGTGTATATGC
CGCTCGCCCAGGTTCTGAATGCTTCCAATTTATCCTTATTCTCTATAGAGATAACCTGTG
AGTCTGGATGGTAGAACGGTTCCCCCTCTGGAGGGTCTACCAGGTTGGCGTGAATCATGT
TGGTCATGAATGCCGCGATGAGACCTTCGGGTCCATTAGGGAAGTCGTTTAGGTTTATTG
CAGAATCGGGCTGCGGTTCACCGCTAAGGGTCAATCCTGCATTCAGCAGCGCGAAAGCAG
TCCCAGCTACTGGAACTGTTGATAATGCCTGTGTGGCGGCAAGTGCCCCGTTATAGCGCT
GCCGTAAGGCTGTATTGTCTTTGTCGATGTCATCCATTAGCTTCAAGACGTCAGCCGCTC
TGTCATACCTTCGGGCTATCTTTTTCAGTCGATCATTAGGCTCAGGATCGGAGATGTTGG
TGGCACTGCTTACAGTGTAGGTAGTGACGCCCTGAACGACCTTTGGTGCAGCATCTGGTG
AATCCGAGGCTTTATAAAATAACTCGGCCAACGAATATCTTACTTCCGCGTAATCTTCGC
CATTAGGGACTAATGGAACTGGGCTTGCCGGATTGCTCTCATCTGTCATAAGCTTTTCGC
CGGCTACAAGTGCGATTATTTCTTGGCCGCAGTTGCCTAACAAGACTCCTATGTTCCCGG
CGGCATCCTTGTTTGTGGGAAAGTCCTGCTTCGCTATAATCTTTAGGCCCTGTCCGGTGG
CCCAGGAGGCCCGCTCGTCTCTGTCATTGCCCAGCGCCCGCACGGTGCCGCTGGCTGGAT
CGGGCACAGCCCGCTGAGAGGAGGCAGCAGCGAATACGGCAGTCAAGCCGTTCATAGCAA
CTGGCCCCCAGGCTCGGGATCTAAGCATCTCCAAGCGCTTCAGAGCCTTATTGCTAGGAG
CCCACTGATCGTCGCGTTCCTGGCTGCCGTCCATGGTCAAGGTTTCCGGATCCGGTGGAG
CCAGGTAGTCAAGGGCGGCCTCAGGATTATAGCCCATCGCGTGTAATACGGCAGCTAAAG
GATCCTTGGTGTAACCTGCCAATACACCCGGGTTAATCCTGATTTGATTGCCTTCACCGG
TATAAGGATCAAATGAGGTTTCTAAACCCGGTTCAATGTCCTCAACTTTTTCCGCCAAGT
CAATCAGGAAGTCCTTGCCGAACACCGTATGTGCACCATCGGCAGGATTAGATGCAGTGA
GGATCGCATCCATAACCGTCGCGCGCGGACCTGAAGAGCTGGCGCGAACCGCTTGATCGA
TATCAGTGCTCAAAGAGTATGCGGCAGATTCAGAAGCGTCCTTCCATATTCGGGAAAAAC
GCCACAGCATCTTCCTTCGAGATGCTGCATCCGAATCACTATCGGCGGGAGTTTCCAGCA
TATTGGCTACCCCGTAGGCTTTACAGAACGCAGCCGCATACACCGGGTCGCCCTCATGGG
CGGCCATGGCCTGATACACCTGATCAGCGGATCGTGAAGAACTACCGTTCTTTAGATCTG
CCGCATCCTGACGAGCCTTATTGACTTTATCAACCTGATTATACTTGGTGGCATTATCTA
CAGTGTCATTCTCCCCGTCCGGGATATAATACTGAATCCAACCATCGGGTGTCTTAGAAG
TAATTCCGCCCTCGTTAGCGGCTTTAGCTGCCGCTAAACGTTTCTTCAATTCTTCAATAC
GCGAATCCAACACGCTAAGGGCATTGGTTACTGTCGCAGGAACGTACAACAAGGACACCG
ACCAGCCTTGCCGATCTCGACAAGAGACTATAGACTTGCGCTCACTCTCAGCACGGTCCC
TATAACTATTTAAGCCGTTAATCAACTTCTGAACCGCATCTGGGTCCAATGCAACTAGAG
TCACTACCAGCTCACCCTCTCGACTTGGCACGCGGGTCAGTGAACTCTACCTTCTCAGGC
TCCTTGTCAATGAGACTGTCCAACCAAACTCCCTCGCTCTTAAAACCGTCATCAACTGAC
TTGATGGACGTCTGCAGGCTCGTGGCCAAATCCTTAGCCAGGGGTGAACGCCACACAGAC
CCGTCACCACCAAGGCCACTAGTCAACTTTGCGGCGTTCGTCTGAGTGCCGGCATCAGCG
GCTCCCGTACCGAGAGCAAGCTCGGCCCAAGAAACCTGCCTACGAACCTCCCGCAAATCC
TCTAGCTTGCAGTTATCAACCTTCGACGCACTGGGAGAATAGTCCGAGCAACCATGACCC
ACAAAAAGGTGGCGCGGAAGCCCCTTTGAGCCACCGCCATCTGATAAGCAGAAACGAAAA
CGACGTCGAGACAAAACTCAACCTCCAGGGACATCAGGCTTGACGCCGCGACCCAAGGTG
GTCGCAAGCTAGATCACACACAAGAACGATACACGAAAGTAGCCGCCAAAGAGCCAAAGC
GCATGGATCTTGGGTTGTAGTTTGGGTGGTTTGGGGTTGTTTTAGTTTGTTGGGATGTTG
ATGGTTTGGATTTCGGCTACGGGTAGGTTTGTGGTGTTGGTGGTTTCGATGTTGTCTAGT
TGGCCGTTGGTGCCGTCGTTGCTGGTCCATGAGACTTTGTAGGAGACTGCGATCTTTAGT
GGGGTGGTGCCGCCTAGGTGTGCGCTGGAGCGAGTAAAGCGAGTCATGCAGTCAGTGGCG
CCTTCTTTGCTGACTCCAGGTATCCAGGGGCTGCCCCATCCGGTGCAGGAGGAGGCTGCG
TCTGGAGCGGACAGATGCAGCCCGCTGGCTGTTACTTGCACGCTGACGCTGGTTGAGCCC
ACTGAGGCGTTAACTGAAGCTGAACGCACGGTGGCTTCAGTGGCCCACACCCAGGTGTCT
AAGCCCACTACTGTGGCGCCGTTGGCTCCTAGTTTTGGGCTGGTGTTGATCTGTGGGGAA
GGCAGGTGCATAGCCCGTCGTACTGCCTGGGCTATTACTTTGCCTGGTAGTGGTGCGAGT
GGGGGAGTTTGGCCTTGGGGTAAGAACCGGTTAGTGCCACCAGCTTCAAAAGCACGCACA
TAGTCTTGATACTCCTGCTGCGTGCCGGTGAAATACGTTCTTGAACACGTCGTGTGCCAC
CAATATCCACCCGTGTCATCACGATGAGAATCCCACCCCACAAACGCTTTGTCGGTGTCC
GAACGAGTGGTGCCATCAGCATTCAAAGCGTCCAAAGCTCCAGACTCAATCCACTGAGCC
ATTTGCGCCCCATTGCGACCACGCTGCCACCAACACACCGGATGCACATCCACCCCCTGA
GAGCTAACACCCACCTGCCCCACAACCCCAGGAGCCCCATCAACCGCCACACTATCAACC
GCAACCGCTACCACTTCTTGCCCACTAACAAACCCACCAGAAGAAACCGGCGGAACCACC
TCGTCGTGAGTGCCATGTGCGTGGGCGGGGGTTGATATGCCGGGGAGTAATAATGCGCCA
GCTAAAATTATCGGTGTGGCCCATGGCCTGTTTAGTCTGTGCAATCGTCTGTCCCCGAAA
TCTGACCTTCAGTTACCTGCCACCCCGTCTCAGACCTCTCCAGCACATAAACCTTATGGA
AAGCATGGCGAGAGCCATCCTCCGTCACATCAGTCCCGCCAGCATCCAGGTAGGATATTT
GCCGCTGGTCTTGGCATGCTTCTACGGTTGCTGTAATACCGCTAGAACTATAAACCGACA
TAACCTTCGTGGAATAGCGTCCGCCAAGATGCCAGCCTTTGCTATCCAACCTAGCTCGGA
ATGCATCTCCCTTTTGAAGTTCCTTGCCGCTGGTGTTGGCTAGATATGAGCTTCGGTCCT
TAGATTTTCCAGAGGATAGTTTCCACCCCTCCCGTTGGAAGGTTATGTAGCTGCGGACTA
CCTGTTGTGAGGTGGCGTCCAGGCCCTGGGGTACAGCCGTGACTTGGAAGTCATTGGCCA
GGTCTGACAAGTCTTCAGCCGTAAACGGCACCTCACCAGTCGAAGCCGAAGCTGAGGCAG
AGGCTGTAGGTGAAGCACTAGCCGAGGCCGAGGTGCTGGGCTGGGCGGTATAAGGCGGCA
CACTAGAGCCAGCCACAGGCTGCTTAGTCCCACACCCCGCAAGCAAAACAGCACAAGCAC
ACAAACCCATCAGCCCACGTACACGAGAAGAACGCATCAAAACAAACCCCAACACAAAAC
AACCAGGAACCCACCCAGACTAACAACCCACCCACCCCCAACACCACCCCCACCCCGCGA
GTCACTCAGGCGCCCGGGACGGCCTTAGGTGGCAGCACCTCCACCTGGGGCGGCAGGTTT
ACGATCCCCACCGGGCAGGTCACCCCGTTGGGGCCGTGGTTGCAGTAACCGCGTGGGTGC
TTGTGTAGATAAGCCTGGTGGTAGTCCTCCGCCAGGTAGAACGGGCCCCCAAACTCCGCG
TAGGCCGCACTCGCCTCGTCAATGGTGGTCACGCAGGTGCCCCGCCCCAAGCGCGTCAGC
TCACCCTGGAAGGCCTCCCGGATGGCGTGGGCCGCAGCGGCCTGCTCCGGCGTCGTCGTC
CACACCGCGGAGCGATACTGCGTGCCGACGTCGTTGCCATGCCGATTCAGCTGTGTGGAA
TCGTGGTTCTCCCAAAACACCCGCAGCAGTGCCTCCCCGCCAGCGCCAACCACCGCCGGG
TCAAAGACCACCCGCACCGCCTCAGCATGACCGGTAGCTCCCGTGCACACCTCTTCATAG
GAAGGATTAGGAGTGTTGCCACCCATGTAGCCCACCGCCGTGGACAGCACCCCTTCTTGC
CGCCAGAAGATCCGCTCCACACCCCAGAAGCAGCCCGCCGCCAGGTAGATAATCTGGGCG
CCCTGTGGCCACGGACCATCAATCGCTGTGCCCAACACCGGGTGGATGCCCGGGTTAGGC
AGGCGGCTAAAAGTGATGCCCGGCAGGGCGGTGCTGCGCAGAGGTTGGCTGGAAGCGGGG
GATACGTGGTTGCTGCTGCTGGTATTCATGCGCGCAGACGCTACCGGCTGAGCAGGCGCC
AAACAGCCCACTCAGCCGGCAGCGTGAAGGGAATAAAACCGCGCCGCGCCCAGCTCAGAT
CGGCTTGACCTGGATGATCTCCGCCGTGAGCCGCTTGCCGTTTGGGGCCTCGTAGCTGAC
CTTCTTCCCAGCCTTGTGGCCCATGAGCGCGCGGCCCAGGGGAGCATCAGGAGAGAAGAC
CTTCACCCCTTCAGGCACATCCGCGGTGATCTCCTGACCACCCAGCGCGAAAGTCTGCTC
CTTGCCATTGACCTTGGCGGTCACGATCGTCCCGGCAGATACAGAGCCATCCGCAGCTGC
CGTGCCGATCTGCGCCGTCTCCAGCAGGGCCTCCAGCTGGTTGATGCGTGCCTCGTTGAG
CCCCGCTTCCTCACGGGCGGCGTGGTAGCCAGCATTCTCGCGCAGGTCGCCCTCCTGCCG
TGCTGCCTCCACCCGCTGGGCGAGCTCCTTGCGGTCAGTGGTCTTACGGCGCTCCAGTTC
GGCGGTCAGGCGGTCGAAGGCCTCCTGGGTGAGCCAAGTTCCCTGCTCAGTGACCTCAGG
GTTCTCCGTAGCCATTTGTCCTCCTTGGGCTGTGCCGGCGGCGCCGACGTCGGGGCCTGC
TTAGCAGGCTAAAACAGTGCCGCCGCAGGCCACCATCATTGGCGGCCAGCGGCCATATGA
AGCGGGAGTCTACCGGCGGGGCTGCTTTGGCCAAGCAGGTTCACGCGCGATCCGCTGCTA
GTGGAAGCGCAGGGATGCCCATTGCCTAAGGCCCATAGCCTGACGGCGCCGGCACCGCAG
CCTCAGCGACCCTCCTCCACCGTGGCCGGAGTCGGGGCTAGGAGCGGGTCGGCCAGACGC
TGGTCTTCAGCCGTCTGTTCCGCCGTCTCCTCGGCTGCGCGATCGGCGCTGTCTGCAGAA
GAAAGCGCCTGGGTGGTGGCATCGTGCTCAGCCTCGTGGCGCGCCACCCGGCGCAGCTTG
TCACCGATCTTCTGGTCGTATTCGGCCAGAGCCTCAGCGCTCACAGTGGCGCGGACGCGC
TCGCGCTCAGTGGCGACGTCGAATTTGGCGGCAGGCCAGTCAATATCCATCTCCGCGAGC
TCCCGCAGCAGCATCTCCGTGACGGACAAGCGCGCATACCACTTGTTGTCTGCGGGCACG
ACGTACCAGGGAGCCTCCGGGAAGGAAGTAGCGGTGAGCATCCGCTGGTAAATGCCCTGG
AAGTCAAACCACTTGGCGCGCGTATCCATGTCTCCGGGGGAGTACTTCCAGCGCTTGTCC
GGGCGGTCCACGCGCTCCAGCAGCCGCAGGCCCTGCTCCTCGTAGGAGACCATGAGTGCC
ACCTTGATGATGGCAGTGCCCTGCTCGATCAACTGCTTCTCAAAATCGTGAATCTGGGAC
ACGCGCTCGTCAAAGGCGGCGTCGTCCAGCTGACCGTTTACGCCGGGCACCAGGATGTCC
TCATAGTGAGAGCGGTCAAAGAGTCCGATCTTTCCGGCGGTGGGCATCGCCTTCCAGATG
CGCCACAGGAAGTCGTGGCTCTTCTCCTCCTCGGTGGGTGCCTTGAAGGCCATCAGGCTC
ACACCCTGGGGGTCCACCAGCGCCATCACGTGCCGAGCAATCCCACCCTTGCCAGCCGTG
TCTAGGCCCTGAGCCACCACCAGCACGCGGCGGGTGGAACCTTCCTTGGAGGCGGCGTAG
AGGCGCTCCTGGAGTTCGGAAAGCAAGGGGGTAATGGCCTCGGTGTAGGCGAGTGCTTCC
TCCTCACCACCGTCCCAGCCGGGAGCGTCAGCGCGGTTGAGGGAGGCCAACTGGAAGCCC
TCACCGACTCGCAGCAGCTCGCGAGGGTCAGCAGTCCAGCAGCTGGGGCTAAGTGCAGCC
TTGGCCGCTTTGGCGGCCTGCTTAGCAGCCTTCTTGGCGGCTTTAGCGGCCTTGCGCTCA
GCCTTGCTGAGCTTGTCGGCCTGCTTGGACTTCTTGCTTTGCTTGGACATGGGTGTTCAT
TCCTTGGCTCAAGTGGGGTGCGTGCACGCTTAGTTCAAGGGTAGCCGGGCATCCGCCTGA
CGCAGCAGCTTTAGCTCAAAACCGCCAGGTAGCAGGCCAGGCAGTGGCAAGCCCAGGCCA
CCACGGTGAAGGCATGGAAGATCTCGTGAAAGCCAAAGACCAGCGGGTTGGGGTCCGGCA
TCTGGCGCGCAAAGACCACCGCGCCGACCGTGTAAAGCACCCCTCCAGCCACCAGCAGCA
GCACGATCGCGGGGCCGCCGGCGATCCAGAACTGCGGTAGGAAGGCCAGGGCCACCCAAC
CTAGGGCCACATAAATAACGGCGCCCAACCAGCGGGGGGTGCGTGGCCAGATAAACCGGG
CAGCGATTCCCACAATGGCGCCGGCCCAAACCACCACCAGCAAGATCGTGGCCCATAGCG
GGCTGAGCAGGGCTACCGCCAAGGGGGTGTAGGTGCCGCCAATCAGCAGATAGATATTAG
CGTGGTCGATGTGCTGGAGCACGTCGGTGAAACGCTTGGGGGTGCGTCCCTTGCACAGGT
GGTAGACGCCGGAGTTCACGAAGAGCAGGGCGGAGCAGCTCAGATAGATCGCGCAGGCCC
AGGCTAGGAGACTGCCGCGCTGATGGTAGGCGAGGATCGTCAAGGCGATGCCAGCCGCAA
TGGCTAGCGGGGCAGTGATGGTGTGGATCCAGCCGCGCAGCTTAGGGCGGGTGAAGCCCG
GAGGCTTGGGTGGAGTCTTGAGGAAATCGGGCGGGTTGCCGGAGAACAGGGTGCGGACGG
TCATGGTGCTCCTCTGCAGCTCCTGAGTTTGAGCTCCTAAGCGCCTGCGTGGCCTCAGGG
CATAACCTACGGTCGCGTAAGTTACGCTACCGTAGGTTGGGTGGTGTCGCCAATACCCAA
GCTCGGTATTGGCAGTGCGCTCGGTCACCGTGCGCTTCGGCCCGCCGTTACCCCTACTGT
CCTCACGGGCCACGCGCATCGCGCCCACCTCCCAGCACCCTGGCGACGCCGTCGGCAACA
GCGCCCTAGCGGTCACCGCTTTTTGACTGCTTTTAAACTGCGCCGCCGCCCACCTGAGCG
CTACCTTTGACACCTGGCGGACTTACCCCGGGTCGGCCACCCCAGCGGCACGCGAGCAGA
ACGGAGGCGAAATGGCCAGAGACAACCTCATCTATGAGATCTACGAACGCCGCCTAGCCG
GACAGCTCGACCCCACTAGCGTGCCCCGGCACGTCGGCGTCATCCTGGACGGCAACCGCC
GCTGGGCTCGCTCCGTTGGTATGGGCGCCTCCCAAGGCCACAAACGCGGCGCAGACAAAA
TCTCTGAGTTCCTCAGCTGGGCGGAAGACGTTGGCGTCCGCATCGTCACCCTCTGGCTGC
TCAGCACCGACAACCTCGCCCGCGACCCCGCCGAACTAGCCCCCCTGCTCAAAATCATTG
CCGACGCCATCGACGGCCTAGCCTCAAGTGGCCGTTGGAACCTGCGCATCGTTGGCGCCA
CCGAACTGCTTCCCGACGACGTCGCCACCCGCCTAGCCCAAGCCGCCGCCTCCACCGACC
GGCCCACCACCCCGGGGCAAGACGACACCCGCGTCAAGGTCAATATCGCCGTCGGTTACG
GCGGACGCCAAGAAATCGCCGACGCCGTGCGTGACCTCCTGCGCGAGCGCGCCGCCGCCG
GGCAGAGCCTGGAAGAGGTCGCCGCCAGCCTGTCTGAGGAAGACATCACCGCCCACCTCT
ACACCAAGGGGCAGCCCGACCCCGACCTGGTCATCCGCACCTCCGGGGAGCAACGCCTCT
CCGGATTTCTGCTCTGGCAGTCAGTGCACTCAGAGTTCTACTTCTGCGAAGTCAACTGGC
CAGCCTTCCGCCGCATCGACTTCCTGCGCGCCCTGCGTGACTACGGGCAGCGTGACCGCC
GCATGGGGCGCTGAGGCAGGTTAGCGGCGCAGCGCCTTCCCGCCCGATCCTCAGACTGGC
CGCCGAGTCCGCCCGCGGTCAGCTCCATTGGTCGTAAAGTCGCTAGTACCAGGCGGACGC
CGCCGGGGCGACCGCCACAGGCCCTCGGGGAGAAGCGGCGCCATGCGCACCTACGTCCTG
GACACCTCCGTCCTCCTGTCTGACCCGCACGCCATCCGGCGCTTCGCTGAACACGCCGTC
GTCCTGCCGGTGGTGGTCATCACGGAGCTGGAGGGCAAACGCCACCACCCTGAGCTTGGC
TACTTCGCCCGCTCTGCGCTGCGCCTCCTGGACTCCCTGCGCGCCCAACACGGCCGCCTA
GACCGGCCTATCCCCCTCAACGAGCAAGGCGGCACCCTGCGCGTAGAACTCAATGGCTCA
GACGACCAGGTCCTGCCGGCAGGTATGCGCTTGGGGGACAACGACACTCGCATCCTGTCC
GCCGCCGTCACCCTGGCCAACGGTGGCGCGGAGGTCATCGTCGTGTCCAAGGACCTGCCC
ATGCGTATCAAAGCGGCTTCCGTGGGTTTGGCCGCTGACGAGTATCGCCACGAGCTGGCC
AGTGAGGAGGTCTATACCGGCATGGTTCAGGCCTCCCTAACCGAGGAGGAAATGTCTGCC
CTGTGGGGTAAGGAGCGCCTGGGTATTGAGGGGCTGGTAACTCTCGAATCCGTCACCGCG
CTCAGCGGCCAGCCCGCCCACACTGGCGCCACCCTCAGTTCCCCGCGCGGTTCCGCCCTG
GCCACCATCGTCGACGGCGAGCTGCGACTCGTGGCTCAGGATCGGGAAATCTTTGGGGTG
CGTGGGCGCAGCGCTGAGCAGCGCGTGGCCATCGACCACCTGCTCAACCCGGATATCGGC
ATCGTGTCCCTGGGTGGGCGCGCCGGAACCGGCAAATCCGCGCTGGCGCTTGCAGCTGGG
CTGGAAGCGGTGGTGAGCCGGCGTGAGCAGCGCAAAGTAATGGTCTTCCGGCCTCTGTAC
GCCGTTGGTGGGCAGACCCTCGGCTTCCTGCCGGGGGACACTGAGGAGAAGATGCAGCCT
TGGGGGGAGGCCGTTTTTGACACCCTGTGCTCGGTGGTGCCCAAGGAGCGGGTGGACCGG
GTGGTGAGCCTGGGACAGCTGGAAGTGTTGCCGCTAACCCACATTCGGGGCCGCTCCTTG
CACGACGCCTTTGTGATCGTGGATGAGGCGCAGTCCCTGGAGCGCGGCGTGCTGCTGACG
GTGCTATCTCGCATCGGACACAACGCCAAAGTGGTGCTCACTCACGACGTCGCCCAGCGT
GACAATTTGCGTGTGGGCCGCTGGGATGGCGTGGCCAGCGTGGTGGAGTCTCTTAAAGGC
AAAGACCTGTTCGCCCATATTGACCTAGTGCGCACTGAGCGCTCCGAGATCGCTGAGCTG
GTCACCAAAATGCTTGACGAAGTGCCGCAGTACTGACGGCTAGGGGCGGGGCTCAGCCCA
GTTCGGCGCGGGTGGGCGGGTTGGCGCCCTTGCGGGAGACGGTGATGTCCGCGATTGCGG
AGGCGTGCCGCACCACCCGTTCCAAAGTGGCGGAATCAATCTCCCGGAGGGCTGCGCGCT
GCGCACCGCCCACCAGGCCCTCCGACCACAGGCCATCCTCCAGGCCCCCCATGAAGGAGT
CCCCAGCGCCCACCGTGTCCGCTACAACGACGGCAGGGTCGGCGGGAACCTCCACGCGCG
CCCCAGAGGACGCCAGAGCCAGCGCACCGCGCTTGCCACGGGTCACCACCACCACCGCTG
GGCCGATCTGTAGCCAATTGCTCAGCACGGCCTCAATGGCGGCATCGTCATGCTGGTCTA
GGCCGTAGAACCAGGCCAGGTCCTCATCGGAGCACTTCACCAAGTCAGAGAGGGCCACCA
GGCGCTCCACCGTGAGGCGCGCCTGCTCGGGGCTGCCCATGAGCTGGGGGCGAGCATTGG
GGTCATAGCAGGTGGTGGAGGTGGGCCGGTACTCGGCCAGTACTTGCGCCACAGTGGCGC
AGCCCGGCTCCAGCACGGCGGCGATTGAACCAGTGTGCACCAGGAGCGGAGTAGCGCCAG
GCGTGGGCTGGGGGAAGGGCGGGTTCCAGTCCAACTCAAAGTGATAGGTGGCGGCGCGGT
CTGCACCAATCACAGCTCGCGCGGTGCTGGTGTGAGCGGCGCCGTCAGCACCAGAGGTAA
GCCGGACGCCGTCCGCCTCCAGATGGCTGCGGATAGCTTGGCCGCGCGGATCCTGGCCGA
TCCAGCAGTCCAACTCCACCTCCCGGCCAAGCCGTGCCAGCCCCAAGGCCACATTGGCGG
GGGAACCACCGGGGATCTCCACGGGCTCAGAGTCAGGGTTGACGACGATATCCACCAACG
CCTCCCCGATGACGAGGGCGCGTCCTGCTGGGCCGGGTGCTGTGGGCATTTGGGGCTCCT
TGGTGAAAAACGTGGCAGGGTGGGTGAGGCGTGGCGGCCAAGGGGGCGGGGGAAGCTGAG
GTCCGGCGCTCAGACCCGGCATGGACTCTGAGGCTAGCTGCTCAGCCTTGTGATGGGGTC
TGATTGTTGACGACGGCGTCGAGGCGGGCGCGGGCCTGGTCCAACCAGTCCTGGCAGCGG
GCAGCTAGGGCTTCACCGCGCTCCCACAGGGCTAGCGACTCTTCCAAGGGAACCTGCCCG
TTCTCCAGGCGCTGGACCACCCCCACCAACTCCTCACGGGCTTGCTCATAGCTAAGGGCG
GCGACATCAGAGTTGTCTGCGGGTGTGGCTGAGCTAGGGCTGGGCATGGCTGAACTTGGG
CTTGCGGGCCTGGTCATGGCGGGAATTGTCCCACGGACTCCGCCACTGCGTGAGCCTGGC
AGTGAGTATTGCGTTTTCGTGCTGAGGCAGCGGGATGAGCACACCGCCCGCGCAATTCGG
CAGCTCTGGAGGCCAAATACCCGGCAGAGGAGACAGGTCTAGGCCTAATTCTTGGGCTTG
GTAGCTCCGACCACCTGCGCCACCATGCGGCCCGAGGCCAGCACACCCTCAATCAGGTCA
CCTTTCTTGAGGTCCTGCGCGCTTTTAATGACCTGCCCCCCGGGCAAGCGCAGGATCGCA
TAGCCTCGGTCCAGCACCCCCTGAGGCGACAGCGCCGTCAACCTAGCCCGCTCCGCCGCC
AGCTGCGCCTCCGCCAAAGTGAGGCCGTTGGCCAGTGCCCGCCGCAAACGCTCACGCGCC
TGCTCTAACTCCGCCAGCCGATCACGCACCATTACCGCCGGGTTGGTCATCACCGGGCGG
GCACGCACCTCATCCAAGCCGCGCTGCTCAGCTTGCAGGCGCGTCGTCAGCACCAAACGC
ATGCGCTCGCGGGCCGAATCTAGGCGCTCCATCTCCTCCGCCAGATCCGGCACGATGCGG
CGAGCCGCGTCCGTTGGTGTAGAAGCCCGATAGTCGGCCACTAAATCCAGCAGTGGACAG
TCCGTCTCATGCCCGATCGCAGACACCAACGGGGTGCGGCAGCGTGCAGCCGCCCGCACT
AAGCCCTCGTCGGAGAAAGGCAGCAGGTCCTCCACCGCACCGCCACCGCGGGTCACCACA
ATCACGTCGACGGCGGGATCGGCGTCGAGCTCAGCGATTGCGGCAGCCACTTCCCGCACC
GCCGCCGCGCCCTGCACCGCCACCTCACGCACCGCAAAAGGCAGACCTGGCCAGCGCAGG
CGCGCGTTGACCAGCACGTCGTCTTTGGCCTTGGCATTGCGCCCACAAATCAGGCCTACC
GTGCGTGGCAGGAAAGGCAGGCGCTGTTTGCGGTTCGCGTCAAACAGTCCTTCAGCGGCC
AGCACCCGCCGCAGCTGCTCAATGCGGGCCAGCAGATCGCCTACACCAACGGGGCGAATG
TCATCCGCGCGCAGGTCCAGACTGCCCCGCCGCGTCCAGAAGCGGGGCTTGGCGTGCACC
ACCACGCGCGCCCCCTCCAGCAACTGCGTCCCGGTGCGGGCTTCAATGGCCGCCAGTTCG
CGGGTGAACAGGGAAACGGACATGGACATGTCTTCGTCGGTGTCCCGCAGCGTCAGATAC
TGCATGCCTGAGCCGGGCCGCCGGTTGAATTGCACCACCTGTCCTTCAACCCAGACACCC
GTCATCTTGTCCACGTACTCGCTGATCTTGGTGGACAGCAACCGCAGTGGCCAGGGCCGC
TCCGGGGTGGTTTCCCGCGCCAGCTGAGGCAGTTCCGGGCCGGGTGCCGAGAGTGGTGGG
GCAGCTGTTGTCACGGGGAACACTGTGCCATGCCGGTGGGGCAGGCGTGCGCCCTGTGGC
ACAGTTGGGGGCGTGACTGAGACGGTTCCCGCTGCCCGCGACGACTCCAGCCAGCCCCCT
GGCTCCACCGGCAAGAAGCTGCTTCTGGCGGCGCCCCGCGGCTACTGCGCGGGCGTGGAC
CGGGCGGTTGACGCCGTCGAACAGGCCCTGGCTCACTATGGCGCGCCCATCTACGTGCGC
AAGGAGATCGTGCACAACAAATACGTGGTGGAGGCCCTGTCCCAGCGGGGCGCCATCTTC
GTTTCAGAGACCGATGAGGTGCCGGAGGGGGCCCGCGTGGTCTTTTCCGCCCACGGCGTC
TCCCCGGCGGTGCATGCTCAGGCTGCGGTCCGCCACCTACAGACCATTGACGCCACCTGC
CCGCTGGTCACCAAGGTGCACAAACAGGCGGTGCGTTTTGCCAAGGAGGACTACGACATC
ATCCTGGTGGGGCACACCGGCCATGAGGAGGTGGAGGGGACTCAGGGGGAAGCTCCCGAG
CATATTCAGGTGGTTAATGGCCCCCATGAGGTGGCTCAGGTGACGGTGCGCGACCCGAAG
AAGGTGGTGTGGATCAGCCAGACCACCCTCAGCGTGGACGAGACCCTGGAGACAGTGCGG
CTGCTGCGTGAGCGCTTCCCGCATCTGAGCGACCCGCCGGGGGATGACATCTGCTATGCC
ACCCAGAACCGTCAGGGGGCGGTGAAGGCCATGGCTGCGCGCTGCGACGTGTTGATCGTG
GTGGGCTCGGGTAACTCCTCCAATTCTGTGCGGCTCAAGGAGGTTGGGTTAGAGGCTGGC
GCAGGGGCCTCCTATCGGGTGGATTACGCCAGTGAGATCGATCCGGCTTGGGTGGCGGAC
GCGAATACGGTGGGCCTGACCAGTGGTGCCTCTGTCCCAGAGATTTTGGTGCGTGAGGTG
GTGGCGCGCCTGGGTGAACTGGGATTCGATGACGTAGAAGAGGTCGTCACGGCCACGGAG
AAAATCGCCTTCTCCCTGCCTAAGAACCTGCGCGCTGACCTGATGGCTGCGGCTGGTGGG
GTCGCCCCGGAGCACGGACGGCGTGAACCTGCCGCCGACCACACCTGCTGAGTGTCTGCC
TGCGCTTGAGGTTCTTGCACCTTTGGTGTTGAGCGGCTGGGTTTGCGGTGCTTAGTTGCG
TTCGTGGTTGTTTTGCGGCTCAGTGCTTAGTTAGTGCCTTGTAGATACGGCAGCGCCGTC
GGCCATTTGAGGTCGACGGCGCTGCGTTGTTGGTGTGCTGATTACTTGTTGATCAGCGAG
ATGAGGCGGCGCGGGTCTGCGCAGACGCGTTCGAAGGGCACAACCCAGACCGGGCCCTCA
GGGGAGTGAACCTGGATGACCAGGCCCTCAGCCTGCAGGCACTCCAGACGGGAGGCGGTG
TCGTCCCCCTGGGTCTGCCAGGCCGGCTCGTGCTCGGGGATCACATAGCCGCCGAGCGCC
GGGGTGGCCCAACGCAGCAGGAGGACGCGGGCGCCCTCACGGCCAGTGACGTCAGGGTTG
GTGGCCAGGGAGGAGGCCACCCCCTTGGCGGAGCCGATGCCGACGGCGTCGGCCAGAGCA
CCGTAGGTGGTGCACATGGGCGGTTCGTGGGCCACTAGGCCAGCGACGGCCTGGGAGACA
CGCTCACGAGCGGAGGAGGCGGCTGCAGCGTCGGCGATGGCGCGCACGCGGGCTCCGGTC
AGGTGAGAGGTGTTGGCGAGCTCGGATGAGCTGACGCCGAAGGACAGGCCCTTCAGGATC
AAACGGTCACGCTCATTGCGCAGGACCTGGAGCGCGTCCTGGAGACGCTGCTGCTCAGTA
GCCAGGGACCGAAGACGATCGAGCACGGAGCGGGTCTCCGTCGGGGCCTCAGGGGCGGAG
CTTCCGAACAGGCCGCGAGGTACGCGGTCGAGGGTCGGTGCGCTGATGGACATTTGCCCT
GAACCTCCTAATCAGTAGTTGTTGATTCGACCATCACACTAGTTCGGCCAAGTTGCGGTA
CCTACCGCTTATCGACCGCATTGCTGGAAAAGTGCGGTTCTAGTAACTCGTGAATCGTGG
TGATTACTGAGATAACGAAGAAGTCTCGGTTTCCTGTGTGCGGGTGTCATTGCGGCGCAA
TGCGGTTATGTGGGTGGCGCTGGAAGCTTGCGGCAAAGCCGCATGCGCTTCACCGGGGGC
GTGTGGGCTTGATCCGCTGAGTGCCGCGCAAATCTGCCGAGCTCAGCCTGGTGAAGGCCC
TGACTCGGCTGGGCTATCCGGCCAGCCGATATTGACCGGCGGACGAAAGTAGGGTTGCGC
AGGCTTCCGGGATGGTAGCGCTGACCCTGATCTGTATGGCACCGCTGTGGGCGGTGTGCT
TGCTAGCGGGGTGAGTGTTTGATGGTTAAGCCTGAGGTGCTTGACTCTGACTCAGCTCCG
GGGCAGAGAACTGGCGGAGCTGTGCGGCGTCAGGACTGACTTCGCGCAGCTCAGGTAGGT
CTTGGGCCAGTGCAGTGAAGGATCTAGCGGTAACCAGTAAGCGGGACTCCATAGACCCAG
CCATCCGGTTGTATGCCTGCACGCTGCGCTGAAGTGCCATGCCCAGCTGGTCCGCGTGGC
GTGCCACCACAGCTAGGCGCTCGTAAAGTGTGCGACCTAGTTCCAGCAGCGCGGCGGCGT
CGTCATTGACGGCGGTGCGGGCCCAGGCGGTGGCGCAGGTGCGCAGTAAGGCCAGCAGTG
ATGCTGGCGAGGTCAGGGCGACGCCGAGCCCCAGGGCGTGTTCCAGCAGCGTGGGGTCGG
CCTCCAGGGCGGCAGCCAGTACAGGTTCAGCGGGGACGAAGAGCACCACCAGTTCGGGGG
AGGAGGGGAGGGCGCGCTCGTAGTGGCGGGCTGCCAAGGCATCCACATGGGAACGCAAGG
CTTTGGCATGCGCCTGCAGCAGCTGGAGGCGCTGCTCCTCAGCGGCTCCACCTTGGTCCG
CCTGCGTGCAGGCCTTGAGGTAGGAGTCCAGCGGCACCTTTGCGTCGAGAGCCAGATGTG
CGCCCCCAGGTAGGTGGATGATCGCGTCCGGCCGCGCCGCCTCCGCATCCTTGCGCAGCG
CTCCGATGCGCTTTTGCTCCGAGAAGTCGATATGCGGGAGCATCCCGGAAGCCTCCAGGA
TCCGCGCCAATTCCACCTCACCCCACAGGCCGCGCGCAGAGCGGGAGCGCAAGGCACCTT
CCAGATTGGCCGTGGTCCGGCTGAGCTCCTTCTCAGCCAGGGCGGCAGTCCGCAGCTGCT
CAGTGAGCGTGGCGTGCTGCTTGGCGCGTGAGCGTTCCATTTGCTCAACTTTGGCCCCCA
CCTGTTCTAGCTGTGAGCGCACCGGGGCCAGTGCCCGCAGCACGGAGCCGTCCCGGTCAT
TGCGTTCTTCGGCTAGTTGCGCTCGCTCTTCCAACTCCTCTGCACGCGCCTGCCAGGCGG
CGGCGTCGGAACGCAAGGAAGCCACCTCATCGCGCCAGGAGACGCGGGCTGAGGTGGTGC
GTAAGACCGCCAGGGTGTAACCCAGGCCCAGCCCGGAAGCCAGGCCCAGGACGATACCTA
CGAGAAGCAGCACATAAGGCGAGACAGATGCCATGAAGCAACAGTGGCACAAGGGTCTGA
CATGAATCGCTGACACTCTCTGACTCGTGGCGCGCTCACCGGGATCGCTGGGGCACGCCA
TCTGCCGTCGTGGCGATGCTGTGCACCGGTGGGTGTCGGTGGCTGCGTCTAGACTCAGCG
CGTGGCTCTTACTATCGGAATCGTCGGACTGCCTAACGTCGGCAAGTCCACCTTGTTCAA
CGCCCTTACTCGCGCAACCGTGCTCGCGGCGAATTACCCCTTCGCCACCATTGAGCCGAA
TATCGGAATCGTGCCGCTGCCTGACCCGCGGCTGGACCGCCTCGCGGAGGTGTTCCACTC
GGTCAAGACGGTGCCCGCCACCGTGTCATTTGTGGACATTGCTGGGATTGTGCGTGGCGC
CAGTGAAGGCGAGGGCCTGGGCAACCAGTTCCTGGCCAATATCCGTGAGGCCGATGCGAT
CTGCATGGTGACGCGCGCCTTCGATGACCCCGACGTCGTGCATGTGGACGGCAAGGTGGA
GCCTGCCAGTGACATTGAGACCATCGCCACCGAGCTGGTGTTGGCCGATATTCAGACCCT
GGAAAAGGCCATCCCGCGGCTGGAAAAGGAGGTGCGCGGCAAGAAGGTAGACGCTTCCGT
GCTGGAGACGGCGAAGGCCGCGCTCGCGATCCTGGAGGAGGGCACGCTGCTGTCCGCCGT
GGCGGAGAAGCAGGGCCTGGATGCGGAGGCACTGCGTTCCTTCCAGTTGATGACCACCAA
GCCTTTCATCTACGTGTTCAATATGGATGACGCCGGGATGAACGACGACGCTAAGCAGGC
GGAGTTGCGGAAGCTGGTGGCACCGGCGGAGGCGATCTTCCTGGATGCGCAGTTTGAGGC
CGAGTTGGTGGAGCTTGAGCCTGAGGAGGCGGCAGAGATGCTGCACGAAAACGGGCAGGC
AGAGGCTGGGCTAGACAAGCTGGCGCGGGTTGGCTTTGACACCCTGGGGTTGCAGACCTA
TCTGACGGCGGGGGAGAAGGAGTCGCGGGCCTGGACCATTCGCAAGGGCTGGACTGCGCC
GCAGGCTGCCGGGGTCATTCACACGGACTTTGAGCGAGGCTTTATCAAAGCTGAGATCAT
CTCTTTTGATGAGCTGATGGCGCAGGGCAGCATCGCTGAGGCGCGCGCCCACGGCAAAAT
GCGCATGGAAGGCAAGGACTACGTCATGCAAGACGGCGACGTAGTCGAGTTCCGAACGGG
GCTGACGTCTGGAAATAAGAAATAACCTGGGCGCACTGCGGATGAAGACGAAGGAGCACT
GTCCGTGTCGAGACTGACGGAACTGCTGTGGCAAGCGCGCAAGGCGGACGCGAAACTTGG
CGCTGACCAGGAAGCCGAGATCGCTTCGCCAATGACTTCCGCCGTGTCGAGTCCGTCGCC
GAGACAGGCGATGCACTCCGCGTCCTCGACATCACGAAGCCACGCGTCCGAGAGGCTATC
CGCGGCTCTGAAAATGCCAGGGCACTGTACGAGTCGGATCTGGCCAGTGACTACTGATCC
GGTCGGCGCGCGCTCAATGTCAGTGGTCCCTTCTAATGTTCGGGGTGTCGACGTGGAGGA
GAATCTATGGCGTTGAGGACATCTCTGGCTGGTCGAGTTCAGAACACCACTCTACCCAAG
ACCCACGCTCTGCTGCCTCTCCTAGAAGCGGTCGTCAACGGCATCCAGGCGATCGACGCC
CGTTATGGAGACGATGTTGAGCGCGGTTTGGTGAGGGTGCGGATTGAGCGAGCGCCTCAA
GAGGCGTTCGACCTCTCACCATCAGGACCGGGGCGTGTGCCGCTGAAGCCGATCGTCGGC
TTCAGCGTCGAGGACAACGGCGTCGGCTTCACCCCGGAGAACATGGCATCCTTTGAGACT
CTCGACAGCGACTTCAAGTCCGGGCTCGGGTGCCGCGGGGTCGGCAGGCTCCTGTGGCTC
AAGGCGTTCGACCGTGTTGAGGTCCGGAGTGCGTATCGCGACGATACTGGCTCGCTCCAG
GGACGACAGTTCAGGTTCTCAGTGGCGCGCGAGGTCGAACAGGACCCCGCCCCTGAGGGC
ATCGTCGACGCCGGCACGGTAGTGCGCCTGACCGGATTCAAGAAACCCTACCAGCAGAGC
GCTGCGAAGACTGTGGAAGCCATCTCTCGTGAAGTTTTCGAGCACTGCATCTGGTACTTC
CTCCGTCCTGGCGGAGCGCCGGATGTAATCGTCTCGGACGACGACGGCGAGCCGATCTCG
CTAAGAGAGTTGCTCGACGACTCGGGATATTCGGAGACGACGCTGGCGACGCTGGAGATC
AAGGGGGAGAAGTTTGACTTGCTTGGGCTTCGACTCAAGTCGTCAGCGCGCAACTCCAGC
CCCCGGCTGCACTGGTGCGCGGCGAACCGCGTGGTCAAGGATGAGAGCATCGCTGGCAAG
GTGCCAGGGCTGTATGGTCGGCTGAAGGACGAGACATCGGCTGAGTTCACATATGTGTGC
TACTTGTCGTCGACGTTCCTAGACGATCATGTCCGCTCTGATCGCACGGACTTCGATCTT
CCCGAGCGAGTTACCGGGGACACCCTGATCGACGAGCCGTCGCTCGACGACATCAAGAAG
GGCGTGTTCGCGGAGATCGCCCGGAGCCTCGCGGAGCCACTGGCGTCCGCCCAGCAGGCG
GGCCTCGAGCGGATGCAACGATACGTCAGCACCAAGGCCCCAAAGTATCGTCCGCTGATC
AAACGGATCGAGTCGCTCGGCATCGCCATCGACCCGTCGATCAAGGATCAGGACTTGGAG
ATCGAGCTTCATCGCTGCAGCCAGAAGATCGAGGCGGACGTCCTTGCCGAGGGTCAGGCC
GTCTTCACAGAGTCGTCTGGGGACAAGCCTGAGGAATACGACGAGCGTCTCGCCAGGTAC
TTGGAGACGGTGAAGGATCTCAACCAGTCGGACCTGGCGAACTATGTTTTCCGGCGACGG
ACAACGCTTGACATCCTTGACAAGCTGATCCAGGCCGACAGCGACGGGAAGTATGCCCGG
GAGGAATCCATCCACAACCTGCTCTTCCCAATGCGGAAGGAGTCGACAGAGGTCGGCGAT
GACGCCTCCAACCTCTGGATTATCGACGAGCGGCTCGTGTTCCACGACTACCTCGCCTCC
GATAAGGCGTTCAAAAGCATCGCCATCGCGGATGACGATTCGATGAAGAGGCCCGACGTG
CTCGCGACACGCGTCATCGAGCCAGATTCTCCGGTGCTCACCGCCGAGGGCAAAAAGCTG
CCCCTACAGTCGATCGTCATCGTCGAGCTTAAGCGGCCAATGCGTGACGACGCGACTGAG
GGCAAGAACCCCATCGAGCAGTGCCTGGATTACGTCGCGAGAGTCCGAGCCGGAGACGCC
AAGACGGCTACGGGGAGACTGATTCCTTCGGCAGATGACCCACCGGCCTTCTGCTATATC
GTTGCGGACCTCACCCCGACGATGGTCAGCCGATGCAAGCTGTCTGGATTGACCATGACC
CATGACGGAATGGGATACTTCGGCTTCATCGAACCATACAAGGCCTACGTCGAGGTCATG
AGCTTCGATCGGCTCGTCAACGCCGCGACGGAGCGCAACCGTGCCTTCTTCGATAAGCTC
GGCCTGCCGTCGAGCTAGATGAGATGACGCTCGATGACGAAGACCTCGAGGAGGGGTCTT
GGCAGGTAGTCGGTGAGGAGACTCGCAGGTCGACAGTGTGGGGGGCTCCGAACCAGGACG
CAGTCTCTCATCACCCACGGTCAACTTTCGGCTGCCGGAAGGGTTCGCGCAGTCCTTGTC
GCCCAGCATGAACGTCGCCGTCTCGAAGATGCTGGCGCCCATCCGAGAACGTATGAAGGC
GATGCTGCCGGACACCTCAGCGTACGCGTGGGACACCATGGAGCCGCTGAATCGACGCCT
TCAGGAGCAGATGAAGTCGGTGCTGCCTGACTACGACGCGCTGATCAAGAATGCGCTCGA
GCCGTACAATGAGCTGATCCAAGCGCAGGTGGCGTCGATCGTGGCGAGCCTGCCGACGTT
CACGATTCCGGTGATCGACTTCCCGGCGTTTAAGAGCGTTGGAGACGCCTCAGCGATCAA
GCAGATCGCGAGCCAGTATTCCGGCGATGCTTGATGGGCTACGCGTCTTTCTAAAGCCCC
TCCTCAATTCGCAGATACTGCGCGGGTTCAACCGTGCGCTCCTCCCGCCTAATCTAAGGA
GCTACGCAGACGAGATCAATGCCTATCAAGTGCACGAGTTCCTCGAACAGGAGGGTATCC
CGCTCTACCTGGTGCCTCGTGGCCGCACAGCGCTCCGCCTGCTCCGGGCACAGGGCCGCT
CGGGCCGTCGACGGGTGCTGGGTGACTGTTACGAGTCGATCACCGACGACTGCGCTACCG
TACTTGAGCAGGCAGAACGCAACGTGATCGGCGACGAGCTGAAGTTCGTATTAGATGGGC
TCGGCGCGATGCGTTCTGGACACTTCCGGTCGGCCCAGGCGATGTTCACTGTCACGCTCG
ATACGCTCATCTACCGCTTCTACCCCTACCAGGCCGTCCGACGACTCATTACGAATCGGA
AGAAGGGCGCGGACGTGCCGGACGTCATCGACGAGATGGGCGTCCACGAGGCGATGGTCT
GGCTGCCGATCTGGAACGCCCACGAGCAGTTCTGGAAGGACAGGGGCGACAAGGTGCCGA
ACTACTATTCGCGTCACGCGAGCGTGCACGGTGTCTCCGCGCGTCAGTTCAGTAAGCGCA
ACTGTGTCCAGGTGCTCATGCTGATCACCAGTCTCATCGGCTACGTCGATCGGCTCATGT
CGCCGACGGGGCGTGGTCGACGGCAGCCCGATAGCCGCGACGTGAGAGACGTCTTGAACT
AGCGGTCGGATGACTCGACAGATGAGTTCGACCCCGAAACAACCCCGATACTCGTCGAAG
AACCGAAATAAAGCGGGTACGGGCGGTCGAGTTTCTTTATGAAATCACAGTCGCAGTCTG
GGGGATTATGTTCGCTTTCCGTAGTTCGGCGATCTCGTTATACAGATAGACCTCGGCTGA
GAACTGCCTGTCACATCGGCAACTCTCTGAACTCGCCTGACGGCATGCCTTTGCATGCGG
CCCATGCGCGCACATATTCGAAGAGTTCCTCGGTTGCCCGGATCGAGGCGGCGTAGACCT
CGTGCCACAGAGACTCTGGAATCACGTGGGGCTGTAGGGGCACGCTCATGAGGAGCGAGC
GTTCCCCGGAGCTCTGCACTGTCGTGATCATGTGATTAAGGGAGAAGTGCACCCATCCTG
AGGTCTTGTCGTAGACGTCTGGCGCCCAAGGATGGGCTGCTGCGGCCAGATCCTTCAGTC
GTCCGTCGCTGAGCTTCTTGCCCTCGGAGTCCTTCAACTTGCGGAACTCCTCACCTCGTA
GAAGCGCCTTGGATAGTTCATCGGCGTTAGCGCAGCGGGCGGCGTAGTGGGCGCGAAACA
GCGTGTCAAGCTGCAACCGTAGCAGGGGAGCGGCGGCGTGGATGTTGTAGGAGTCGACGG
CATCGATCAAGGCGTCCACGACGCCATAGCTGCGCTGGACCATCGACGTGACTAGGAAGT
CCGTCTGGTACAGCCGTCCCTCGTCCACGGAGAATGTCAGTGCTGCGACATCGAGGTGCC
GACGCCGGAGCTCGTCGAGTCGCTCGCGCGGTGGCATCAGGTCCGGGAGCCTCGTCGCTG
AGCTGCCTGGCGGTATCGGCTTTGGCTGTCGAGGGAGCCGTCCGGCGGCTTCGAGTTGTC
TGTCCATGGCTCCAGTATCTCCTCCTATGTCTCCTCCCACGTGGACGGGCAGTGACCTTT
ACGATGTGCGTAACAAGGCGAAAAGGTCTGTGGGTCAGTTTGAACTTGGTCCGTTATCGA
CGTCGTGGGGTTCAGGTTCAGCGTGTTGCTCTGACCGGCGGTTGCTCCGTACTGCGACAT
CCACTGGAACATTTACTGGAACATGTGTTGCAGTAGCTCAGAGGAGCCTCCAGGAGGCGC
GAGGATCGTGGTCGGACTTGCCGTCCCAGCGCACCAGATCGGCCTCCAACAGCGACTCCA
GGGCACGCTTCGCTGTCGGGCGCGCGATACCGGCAAGTTCTGCGACCTGCCCAGTTCCCA
AGGGGCGGTTCTGAAGGCGTAGAACGTCGAGGACTACACGCGCGCTCTTGGTCAGCCCAT
CGAGCACTGCGGGGGCCACGGCGTCGGAGGCCTTCAATGTGAGTGTGACCGAGGAAGCGC
TTTGCCGGTAGATGGGATTAGCCAGCCCTCGTCGGTGCATCTCATGGAAGATGCGCTTGA
TCCCCTCGCCGAGTTCTCGCGTAATACCCATGTCTGCGCACACCCGGGCGATGCGTGGAT
TTCGTGCATAGCGCGAGATGGTCAACGGTGAGGAGGTGTCGGCGAAGCCGGGGAACCGTC
CGGGTGAGGTGATCTCGATGCGGTGCGGGAAGATCTCAACACGGATGTGATCGCCCATCA
TGCTGTAGGAGCGGTGGACGACGGCGTTTACGACGCCCTCCAGCCAGGCGTCGCGGGGGA
TGATGGGCACCCGTTCGAAGCGTCCGCTCTCCGTCAGTTGCTGCGGTGCAGGAGTGAGAC
GCTCGACGGCGGCAGCGGCTTCGACTATCTGCTGGGGGAGCGGGCCTTCGATGCGAACAT
CGTCGAGGAGGGTCATCTCCGACCCGACACCTCGCTCGTCATCGTCATACTTGAGGACTC
GAATGTAGGCGCTGGGGAAGTCTCGCTGCGGGCGAGTATCGAAGAGCAGAGTAGCGGCGG
CCGTCACCTGCCCGCGACGGTTGAGCAGATCGCGAGCATGCAGCATTTCGACATTGCTGG
ACGAGCCGATGGCAACTCGATAGGAGTTCATGAGCGTCTCGTCAAGATCGTTGACGGTGA
GATCGGCAGGGGTTGCCTCGAACGTCTGGCTGCCCCTGTCATAGGCGAGTTCTTGCTGTT
CCGCGAGGGACAGACGGCGTGATTCATCGCCGATACGCAAGTAGCAGTCCCCCGACTTGG
TCGTGTGGATGGTGTCGCCCGGATCGACGTGGACGATCAGGACGGCCTTGTCATCGACGT
CCAAGCGTGTGACCTGTGCTCGCACCGGTGGCACGGTGAAATCAATGGGGGCTTGTCGGA
TCTCGTTCTCCGCTTGCTGTGACACTCCATCGATCTGTCCGTTGCTGAGCCCGATCGCCA
AGGTGCCGCCCTCGGCATTGGCGAAGGCCACCATAGGGCGTGCCAAGTCTTTGACCGCTG
CGCGCCCAGACTTGCGTTCGAACCACTGGTCCTCGTCAAGAGACAGGAGTGCGGCGACAG
CTTGGGCAGCAGGCTTGCCTAAGGCCGTGTTGACATCCTTTGAACTCATAGTTCTACTGT
AACAGTGTTCCAGTAGTTGTCAGTGAGCGTGGGGTCATGACGCGTGAATAGGGATCGGAC
TGGTCGGGTGGAACCACCCCCAGGAAACAATTGGTCGTAGAACCCGGTCGAGTTCCGGTT
TAACGTCTGAGGCCTGGAGGTAAGACATGAGCTCTATGAGTATTAAGAAGAGAATTAGGT
GAGGTTCGACTAGCTGCAGGCCTGGCATTTATGTCAGAAGCTGCATGCGATAACTCTGAG
TTGAACGAGGATCGCAATCTCTGCGCATGAGGTTGAGATAAGAGGGGGTTCCTGGCCTAG
AGGGGTGACTACTTCCTTGGCAGATTCTTCTACGCTGCATGAGAGCGCATGAAAGAGGAT
ATGGCAAAGCTCCTCTGAACGAGCGGTTCCCTACTCGCATGATCTCGATTACCCACGGGG
GTGAGGTTCGGGTGACGCCTGGTACATCCTCTCAAGTGCTACCGCACATTCGCTTCAGGT
AGCAACGGGCCGCCCTTTCAGCCACTATCCCCGCGCGTGAGCGCAGTCATCGAAGCCGCA
AGAACCTGACTAAGAATGAGTCAAGTCAGGTTGGAGGGGGGCTGGAGGGGGTAGCTCTGT
GACCTTGGTACGCGATTCCTCGTGGGTAGCACTCGTGCTGCGCTCATGTGCATGAGTCTT
GTGAACCCGCCTATGGAGCACCTGTCACAAAGGGAATTGCGCAACGAATCTGGCCGTGTC
CTGCGAGCGGTGAGTGAAGGTCACTCCTTTGTCCTCACGAACAAGGGGCAATCAGTTGGG
CGCCTTGTTCCTTTGGAAGCTCCCCAACCTGGTCTTGTGATCGTGAGATCGGCGCGACGT
CGCGGCGGTTGGCGCGAGCTTGGAATTACCAGGAAAGCGATACACGTACCTCTGCCGGAG
ACTCTCGAGGAGTTGCGGGAGGACCGTCTGTGATGGCTGATCGCCTTGTTTATGTTGACA
CCTCTGCACTTGGGGCCTTGCTGGTCGAACAGCCAGAAAGTGATGCTCTCCTTGAGTGGC
TGGACGGGACCTCTGCAACGCTGGTGTCGTCGGATCTTCTCGAGGTTGAACTGCGCCGAC
TGGCAGTTCGTGAGGGTCTAGACCAAAGGGATGTGACAAGCCTCCTCGACGGGGTCTCCT
TGGCTGCGTTGGATCGCGCCGTGTATCGCAGTGCTGGATTCCTTCCCATGACCTACCTGC
GCACTCTCGATGCGCTGCACTTGGAAGCCGCCATCCGGCTCAATGTGGATGCGATCCTGA
CCTGCGATCGTCCACTCGCCGACGCGGCTCGATCCATTGGGCTCGACGTTATCGCCCCGA
GTGTCATCGTTTGAGAGCGTTCCGAATGCGCGACCAAGGCGTTCCAGAATGCGCGTGCTG
GGATACTGGCCGCATGTTATTCGCTGAGGATCTTTTTGACGCAGCTGTGCTCCGAAGGGG
CGCAGGTTATGCCTGTTGATCCTGATTCTCCGACGCTTGTATGGGCTGGGCTGAGCATGT
AATCCATTCTCGGTGTGGTTGCTGAGTGCACAGGGGATATGGTCCTTGCGGGTGGATGGG
TACGCGTCTTCTGCTGGCATTCAACCCAGGCACTGGGGCTGCGCCGACGCCAACGCCCTG
AGTCGGCTGCCCCTCCCTCGCGACGGCCGTAAGGCGACTGTAGACCTCAGTCAGCAGGGG
GTGGGCGGTAGATCTGCTGGCGGCGTCCTCGTTCTGACGAGGGCGGGGCGTGAACGCTTG
GTCGGCGCCTCGCAGCGCCTCCTTGAGCCTCGCAACGGTGGGCTCTGCAAGTTCTACAAT
ATCCATTGCCCTTGCGTACGGGATAGCGTACGCTCAGTGTGGAGGTGAGAGCGATGGTTG
CTGTCAGTGTCACATCTGCCCGTGCGAACCTGTATCGCTTGATCGACCAGGTCAACGAAG
ATGCACAACCTTTGACGATCACAGGTCAGAGGGGAAACGCAGTCCTGGTGGGTGAGGACG
ATTGGCGAGCGATTCAGGAGACCCTCTTCCTCGTGTCGATTCCGGGAATGACAGAGTCCA
TTCGAACTGCTCGCGCTGAAGGTGTGGATGCTGGTTCGGAGGTGCTCGACTGGTGAGTGG
GTGGAAGATCGTCTACTCACGCCAGGCTCAGAAAGATGCAAAGAAGCTTGCTGGAGCAGG
TTTGAAGGCCAAAGCGCAGATGCTCCTTGCCGTCATTGAGGAGGACCCCTTCCGTGCGCC
GCCTCGGTTCGAGAAACTGGTCGGCGACTTGGCTGGCTGCTATTCGCGCCGCATCAACAT
CCAGCACAGGCTGGTCTATGAAGTTCTTGCTGACGAAAACGTCGTTCACGTCCTTCGTAT
GTGGACACACTACGAATGAGGGGATTGGAGCGAACTAGTTTGGTCATTCGATGGTCGTGC
CATCGGGGGTGATGACCTCATACGGATCCCACTCGACTCTGGGGCCAGTTGCCCCGACTG
CCTGTGCCACCAGGAATTCAGTAAACACACAAAGGAGCTCACTTACCGGCGCTCGGACGC
CGTGGCAGTGATTCCACTGGCACTGGTTGGACCGTAGAGCAGCAACTGACAAGAGAGTCC
CCTGCAACATCTCAAGAACGGCCCGTTTGTGTCGGATAGTCTTGAGCGATGAGTATTGCA
ACAGGATTGCCGGAGGTCATTCTCCGGGTTGCCGCAGAAGATGAGCTCGATGAGTTCAAG
AGGCGTCTCCAAAGGTCCTTCTTGACGGCGGCCGTCGCGGAATTGGGATGGGATGAGTCC
GAACCGATCCCGTCCGACGAGGACATCGAGGATTCTTTTCGGGCACCGCGCGCGCAGGTC
CTCCAGGTCATGCACGAGGGTGTGTCGGTGGGAGGGATGGTCCTGTCCTTCGACGAGGGC
GGGGAACGAGGCAGCCTTGACCTGTTCTTCCTCGATGAACCCTCGCAAGGCAAGGGGATC
GGCCAGGCTGCTTGGTGTGCGGTCGAGAGACGTTACCCTTCCGTCCGCTTGTGGGAGACG
GTTACCCTGTACTTCGAGAAGCGGAACATTCACTTCTATGTGAACAAGTGCGGCTTCCAC
ATCGTTGAGTTCTTTCATCCGGGGCACCCCGAACCGCACAAATCTCGGGAGGCGGGCGAG
GAACCTGACTACATGTTCCGCTTCGAGAAGGCTCTCTGAGCAAATGAGGGCGCCCTTCCC
TTCGAGCTCTGTTCTACGCGCTTCGCATCCATGTGAGTTCTGGCTGAGGCGCCCTCGTCC
TCGGCGCCTGCACAAACACAGGCACGGATCAGTCCGCTAGCACCGCTGCCTCCGGCAACA
CGGGCGACACCTACACGACAAGCGAAGCCACCTACGGCACCGCCACTTTCACCATCGTGG
ACAACCCCGGTGACGGCAAGACCCTGTCCCTTGCGGCAGGGGAGAACGCCTTCACACTCA
TCGACGTCGAAGCCGGCGGACGGACCCTTGCGTTCAAGGACATGAACGGCAACGGGCCCC
TGGACACGTGGGAAGACTGGCGCCTGACCGACTCCACTGTTCGCAACCTGGCCTGGCTCA
TCCAGTCCGGCATGTATGAGAACCCCTACGTCGATCTTGAGGACTCCAAGGCCAGTGTCG
GCGACGCCAAGAAGACCAATGCTTAGAAGAATGCGAACCTGAACTCCATCGTCATGACGA
AGAACGACGGTGTCATTGTCGCCTCCGATGCTGCTGATTGGAAGGACAAGACCGTCTACG
TGCCCAAGGTCGGCGAGTTCCGGTTTAACGTCTGACGGCATTGGCCTGCTGAGTCCTGCC
CCGGTGGTGCGAGCGTCAGAACGTGTCGAAAAAACGACAAAATTTCGACATGTCCCGAGG
ATGTGTCGATGACGTCGACAGATGCTCAGGCGCCAAGGGGTGACAGCTTTCGGCTGGCCC
ACGCTCATACAGCTCCGCGTCGTCGACAAGGAGACTTGGTTCTAGGGCAGGTTTCCCGAC
GTTTTCATTGGAAAACCAGGGTTTTCTACTTGTGGGATCGGGTATGGCGGCTTCATGCCG
CACCTGAAGCGACCTGTCCTTACAGCTCTGGCCGGGCAGCCGGGAGGCATGCAGCCAACC
GGGCGCTCTGGCCCAAATCCTTTAATGCCGCCCCGCTCGGTGTCATACTGGTTTTAAGTC
TGCCGACTACGAGAGGGGCTACTAATGCCGGGAAAGTTCGAGGTCTACGAAGACAGCAGC
GGTAAGTTCCGCTTCCGCCTGAAAGCAGGCAATGGTGAGGTCGTGGCCACCGGCCAGGCC
TACGAGAGCAAAGCCGCAGCAGTCAAAGGCACCAAGGCGGTGCAGCGGGCAGCCGCAGAG
GCCACTCTCAAAGATCTCACGGAGAACCCAGCCTGAGAAACCCAGGCACACAAGCGAAGC
ATCGGGGGCACGGAATAAACCTTCCGTGCCCCCGATGCTTACCTCAGCCCGCCGCGCCCA
GCAGCACCAGAACCCCTGCGCTCCCAGAACCCGACCGCCCCACAAGCTTCGGCGCCCCGC
ACCTAGCCCCCACTAGCCAGCGACCACGGCTCGCACCGCGCACCGACGCCGTCGACCACC
GCTAAAGGCGCTCAAGCTCCGCGATCTCAATGCTCCGCATCCCGAGCAGCCGCTCGTAGG
CGCCCTCGCGCTGCAACAACTCCGCCAGATTGGCAGGCAGCACCTGCCAACTCACCCCAA
AGCGGTCCACCAACCAGCCGCAGCGCTCCGCCTCCGGTACCGCGCTCAAGGCCTGCCACA
CCCGGTCAATCTCCGCCTGGTCCGCACAGTGCACCACAAAGGACGAACCCGCAGTGAACT
CAAAACTGTGCCCCGGACCAGAATCCATGACACTGAAATGCGTCCCACCTAGCAGCGCGT
CTGCAAAAGCCACCGCTCCCTCTGGCGCACCCGGACCAGCCCAGGGCTGGCGATGTAACA
CCTGGCTCCCCGGGATCGCAGCCACCCACTCCTCTAAAGCCACCCCCGCTTGCCAAAGCA
CAGGCTCCGTGAAAAGCACATTGGGCACCACAAAGGGCGCGGGATCGCCGTCGGGATTGG
TGAGCATCAGTTGCCAGCTCAGCCCAAAACGGTCCTGCAACCAACCGTAGTGCGGCGAGT
GCGGGTACTCACCCAGATCCATGCGCACCGTCGCGCCCTCACTGAGCACCGCCCAAACCT
GATCCAGATACTCACACGCGTCCGGGAACACCGCCGGATCGAAGTTCAGCAGTAAGGAGA
TGGCAGGGGAAGGGGCTACGTCCGTCCCAGCATTGGTCAGACCAATCCGCTGCCCATGCA
GCTCTAACTCCACCTGCATGGTGGTGCCCGCAAAGCGTTCCAGGAAGTCGGGCAGACCGG
AATTGGGGTAGTCCACGTGAGTGACCACCTCGGCCTGCCGGAAGGCCCGCAGGTACAATT
CCGCGGCCTCGTCGACGTCACCTGTGCACCAAAAGTTTGTAGAGATCATGGTTGGCAGCG
TAGCGGAGGCCACACTGCTCCTGCGGGTAGCCGCCTGCTCACTGCAAGCCTCTGCTTACC
GGCCTCACTCACCGGCTCCTGCTTACAGACGTCGATGGGGGTGCGGAGCCTTCTGCTCCG
CACCCCCACCAGCAAGCCCGCAGCGGGATTAGGGCCTTTCCGTGCGCTGTTAGTTCTGAG
CGGCGCGATAGCCGGCGCGCTGCGCCTGGGCCCCGTCAGCGAAGCACTCCTCAGGCTTGG
TCTGGTTGTAGGCCCGCTGACCTGGGGAGTGGTAGATCCACTCACCTCGGCCGTTCTGGT
TGCCCTTTACCGGTGCCCAAGTGGGGCAGGCGCTGCCGCTGGGCTGCACTCCCGCCTGCT
TACCGCCAACTGCCTTGGCCGCCATGACGCCAGAACTCTGCAGGTAGTAGTCACCAACCC
AAGTGTTCGTAACCATCGCGCCGGAACCGTTGAAGTAGTACCAGTTAGCGCCGTCTTCAA
ACCAGCCGGTTACCATCGCGCCGTTAGCGGTCAGGTAGTACCACTTGCCGCCGTCGGCCA
GCCAGCGGTTCTCCAACATGGCGCCATTGCCGCCCAGGTAGTACCAGGTGCCGCCGGAGC
TCATCCAGCGGTCGGTCTGCATGACGCCGCGGCCATCAAAGTAGTACCAGGTGGCGCCAT
CTGCGGCCCATGCAGTAGCCATCGCGCCGTTGGCGGTCAGGTAGTACCACTTGCCTGCGT
CAGCTTTCCACTCGTCTTGCAACATTGCGCCGTCGGCACCCAGGTAGTACCAAGTATTAC
CGGAATTGAGCCAACGACTGGTCTGCACGGCGCCATTGCCCTCGAAGTAGAACCAAACGC
TGTCGATCTTGGTCCATCCCACCGTCATTGCGCCAGTAGCGCCGAGGTAATAGTGGTGGC
CGCCATCCTCAATCCAAGTTGAGGTCTGCTTGACGCCATCGCGGTAATAGAACCATTGCC
CGCCGGACAGCTTCCAGCCCTTAACGGACGTGGCTGGTGCTGCGGTTGCGGTCTCGCGCG
GGATGGGCTGTGCCAAGGGGAAAGCGGATGCGCTTGCCTCGGCAGTCAGTTTGGGGCGGG
GGTATTGTCTGCGGCTGCAGGAGCAGCGGTGACCCCCAGTAGCGCCACGCTAGCCAGGAC
ACTGAATGCGGCCTTACGAAGATGTCTCAAGGTGTTTCTCCAGTCGAGCGGTGCTGCGAT
TTATGCAATCACAGGAGTTCTGTCAACTCTGGTGTACACAAGCACATTGTCATCGACGAT
GAACGCTCGCCACTCTATCCGGCAACAGGCCGGCTAGCTAGAGGGGAGGTTCTGCTTCAC
TATTCCCAAGGCCCAAGGCCCAAGGCCCAAGGCCCAAGGCCCAAGGCCCAAGGCCCAAGG
CCCAAGGGCCAAAGTCCAAGCGCTAGTCCGCTCGCTGAGATGAGGGGCGCGCCAAGCACC
ATCTGGGCGGCAAGATAGGCAGATAAGCAGATAAGCGCGGAAGCACATCAACCCAGGAGG
TCTCATGATCAGGGTCGCAATCAATGGCTACGGCAACCTTGGCCGCGGCGCCGAGCAGGC
GGTCAGCAAGAACGAGGACATGGAACTCGTCGTCGTCTTTACTCGCCGCGACCCTGCCAC
CGTCACCACCAAGGGTGCTCCCGTGGCCCATATAGAAGATATGACCGCCTGGGTGGGCAA
GGTTGACGTCTGCCTGAACTGTGGCGGCTCCGCCACCGACCTGGTGGAACAGGGCCCGCA
AGCCGCCGCCTTCTTCAACACCGTGGACTCTTTTGACACCCACGCCAAGATCCCGGAGTA
CTTCGCCGCCGTTGATGCCGCTGCCCAGGCTGCTGGCCACGTCTGCCTAATCTCCACCGG
CTGGGACCCGGGCCTGTTCTCCATGCTGCGTGTCCTGGGGGAGGCCGTCCTGCCGGATTC
CACCGTCACCACCTTCTGGGGCCCCGGCGTCTCTCAAGGACACTCTGACGCCCTGCGCCG
GATCGACGGCGTCGTAGATGCCAAACAGTTCACCTTGCCCGTGCCCGCCACCGTGGCCGC
CGTAAAGCACGGCGACGACGTCGAGCTGAGCACCCGCTCCATGCACACTCGCGACTGCTA
CGTGGTGGCTGCTGAGGGGGCAGACCAGGCCCGCATTGAAGCCGAGATCAAGGCCATGCC
TAACTACTTTGCCGACTACGACACCACCGTCAACTTCATCAGTGCCGAAGAAATGGCCGC
CAAGTACGCGGGCATTCCCCACGGCGGCACGGTGATTCGCCGCGGACACACCTCTGGAGG
GGTGGCTGAGACCATCAACTTTGAGCTGGCCCTGGACTCTAATCCGGAGTTCACCGGCTC
CGTCGTCGCCGCGATGGGCCGCGCCGTGGCCCGCAAGGCCGCCAGCGGACAGAAAGGCGC
CATTACCGTCTTTGACGTGACGCTGGCTGAGCTCTCCGCTAAGAGCCCTGAGGAACTGCG
CGCCCACTACCTGTGAGTCACTAAGGCCTGCTGCACGTCGCGCCCCCGCCCTAGCTAATT
GCTGGGACGGGGGCACGATGCATTCAGGAGCACGCGGGCGCGGCCTCAGGGGCAGGTGAA
CTTGAGCTCATAGGATTTGAGCTCGCTCTCGGCTCCTGCACCCTGCACGGGCGCTTCGCC
TTTGACGGTGTAGTTCTTGCCGTCAACACTCAGCTCCGCACTGCCCGTGCCACCGCCTGC
GATATAGCTGAGAACTAGGTCGCCATTGCGGAGGTGGACGAGTCCGGCCTTGCCATCGGC
GTCAACGACGAGGCTGGCGGCGTTCAGCTGACTGAGGTCACTACTGGCTTGGGTGGCGGC
GATGCTGGTTGCGCCGTCCTGCTCCAGGCAAGCGACGCTTGGTGCATCCATCTTTATCTC
TTTGCCGTCGGCCTTCCCGCTGAAGGAACCGCCCACTTTGGTGTCCTTGAGGTTCGAGAT
ATCCGAGGCTGAATCGGATGGGGCCTTATTGTCCTTCACCCCGCTGTCCTTCAAGCTGCC
ATCAGCTTGTACGGTCGTCTGATTATATGGGAGCCGAAGGCGTATCCGCCTTTTTGCTGT
TACCGCAGGCACCCACGCCAACAGCCAGCAGGGCGATCAGGGGAAGTGCGACGGCAGTCT
TGAAATTCTTGCGGGTCATGGTTCAGCTTCGCTTCCATTCAGATCATCAGGGACTCAGCA
TGATGCTAACGAGTGCGTCAGCTGATCGCTCGGATGACCTCTCCCCGTTGACAGACGCTG
GCCCGACCGTTAAGCCTCCTGCTCAAGGCTGACGCTTGCTGCGCGCTGCCCTAGGGTGAC
GCTATGAGCAATGCCGCCACCCCGCTGGTATCCGCCGCCGCGCTCCAAGCAGAGCTGGCC
CAGGAATCAGCCAGTTGCCCAGCCGTGCTGGACGTGCGCTACCCCGGCCCTGGCTCACCC
ATAGACGGCCAGGCCCAATACCTGGCGGGGCACATCCCCGGGGCGGCCTACCTCTCCATG
GACGATGTGCTCGCTGCCCCGCATATTCCTGGCGTCACCGGACGCCACCCCCTGCCAGCG
CAAGCGGTGTTGCAGGCGGGACTTCGCGCTGCGGGAGTGAGCGCCGGACGGCCCGTCGTC
GTCTATGACGACTGGAAGTCAATCGCGGCGGCGCGCGCCTGGTGGCTGCTGCGTTGGGCC
GGCCACCGCGATGTGCGGGTGCTCGACGGCGGCTGGCAGGCCTGGCTGGCTTCCGGCGGC
CCGCAGGAAACGGGGGAGACCCGACCCCAGCCAGGGGAATTCACGGTTCACGGTGGAAGC
TGCAAGGTGGTCGACGCCGTAGGAGCCGCGCACCTCGCCCAGGAGGGCGTGCTGTTGGAC
GCCCGCCCGGCTAACCGCTTCCGGGGTGAGGACGAGACTATCGACCCGGTGGCTGGTCAT
ATCCCTGGCGCGAAGTCTCTGCCTGCCCTGAGTCTGGTGGATGAAGGCGGCTGTTTCCTG
CCAGCAGTGGAACTCCAGCGCCGCTTCGACGCCGTCGGGGCGCGGCGGGGCGTTGCCGTC
GGCCTTTACTGCGGCTCGGGAATCCAGGCCTGCCACGCGGCCTTGGCCGCCGCAGCCTGC
GGGGGAGTGGACGATGTGGCGGTCTATGCGGGTTCCTGGAGCGAGTGGATTACCGATCCC
TCCCGCCCGGTGGCAGTGGGGCTTAACTGATCTCAGTTGCTTGGAGGTCGGTATCCAGCC
TTGCTGCCGGAGGAATTGGCGGCTTGCGTGGACCACTCCAGAGGCAACGGCTAAGGCAGT
ACGAATCCTAGAAACTGACACGCCAGGGAGGGGTTGGGGTGGCATGTCGTGACAGATCCG
TTATTATCTATGTCGGACCACCACCCCAAAGGCTCCCTGTCTTACCGACTGCACCTACTG
GTCCGAGAGGATTCCTGATGAAGAGCATCGCACGTATCCCGCTGGCGCTGTGCGCCGGTG
TGGCGCTGGCTATGGCCGCGCCATCTGCGGTATGCGCGACTGCCTCCGCTCAGGAAGTTG
CAGCTGTCAGCCCAGCAGCGGCCTCAAACCAGGCCTCCGACTACGCAAGCGTGATTCTTG
CGAAGGTCAACGAGCTGCGCAGCTCCCTTGGGCTGGCGCCGGTGACTCGCTACGTTCAAC
TGGACGCCATCTCCCAGCAATGGTCTGAGCACATGGCTAACACTGGACAGTTTGCGCATC
GCAACCTCAGCGGCGGCGGCTTCCCGAAGGGCTACCGCAAGCTCTCTGAGAACATTGCCT
ACCGTTCCGGTGCACCTGGTGAAGATGTGGGTGCTGAGCTCTTCGAGCAGTGGCGCCACT
CCCCAGGCCACTACCAGAACATGGTGGACCCCGAGGTCAACTCGATCGGGATTGGTGTGG
CATACCAGGCCAGCAATGGCCAGTGGTATGGCACACAGAACTTTGCTTATTACGCTGACC
CGGCTGGAGCGGGCCTCACCCCCACCGGCTCGCCTTCCGTGCCAGCGCCAGACAAGCCGT
CCCCAGCGCCGAGTGCTGCACCAAAGCCTGACCCCAAGTCCACGACTGAGCCGACGGCTG
CCCCCAAGCCGGAGGGAACTCCCGGCGTGACGCCCGCACCTCAGCCCAGTTCTGAGGCGA
GTGCAGAGCCTGCCCCGCACGCAAGTGCTGCCCCATCGGCGAAGCCGAGTGCCACGCCGA
CGCCTAAGGCCAAGGCTGGCGCTGGCGGCGCAAAGCAGGTGCCCGTGCCTGTGGCTACTC
CTGATCGTCAGGTGATTGCGCTGCCGACTCGTGGTTCTACGGGCGGCGCAACGGCGTCTC
AGACCCCCGAAGTGGTGGTGGCAGCTCCTGAGCGCTCTAAGTCCGCGCCTAGTGCAGATT
CGCTCCCGATGACTGGTGTGTCTTTGGGTGTAGCCATGGTTGCCTTGGGTCTGACGGGCG
CTGGCGTCGTCGCTTTTACGGTGCGCGTACGCCGTCGGGCCTGAGGCCTTAAGCACGGCT
CCTCTGAGCTGCTTTGATGCCGCTGGCACCCTAGGTGCATTGGTCGTTTAAGGCGCATGG
CTTGGATTCTTAATCGACCCTGGTTACCATATGTGATGGTTTTGTAATCAACCACAAGTC
CCTGTGCGTCATGGCGCCGTCCAGGTAGCGCGCGTTCCTGAGCGTGTTGCCTGCAGCTCA
TTGGCGCTGCACCAAGCCATATGGAGCATCAATGCCTGTGTCAGCAGAAAGTCGGTCGCG
TTCTACGCTTTACGTAGGTTTGGCGCTGCTGCTCGCAGTTCTGATGATCGTTGTTCCTAG
CAAGGTCATGGCTGCTGATGGGCCACTTGACGATTCCAGCCGGTCCATCTCCGGCAAGAT
CATCCTGCCCACAGGCGCTTCCCCCGAGTCCCTCCGCGGTGTAACCGTGACCGCTAACCC
GACTGCTGGCGATGCTGAGCATGTGAGCGTCGCGGTTGACCCGACTACCGGAGCCTTCAC
CATTGATGGGTTGAAGCGGACCGAGTACACCCTGAGTGCCCGCGCCTCTAGGCAGGCGCC
CGATGGCACGTGGATTAAACAGGATTTGGTTGGCTGGACCTACTACTACGGCAGTGGATA
TGCGTCCTCTGGTGCCCTGGTGTTTGACCTGTGGCGCACCAGTCTGCAGGACCTAGATAT
GCCGCTTGAACTGGGGCACGCGATCTCTGGGACGGTCATTCTGCCTGTGGGGGCCAGCGC
CGACTGGTGGCAGTACGTGCAGGTCAATGCGGACCTAATAGCCGGTGGTGAGATCCAGCC
CTCAGTAGAGGTTGACCCGCAGAACGGCACCTACACAATCAGGCGCCTGCCCGCAGGCAC
CTACCTGGTGACCGCCTATGCCAGCGGCGAGCCCACCGGTCAGTTGGAGACCAAGCAGCC
CTACTATTACGGCTGCTCCTACGGTTGTAAGTGGACCGAGGCGAAGCCCCTTGAGCTGAC
CGTTGGAAATATTGAAAAGGTTGACCTGGCCTTGGCTCGCAAGGGTGAACCGGTGCCAGT
TGCACCGCGTCACGACGTGGTGGTCATTCCGACACCCGAGCCCGCTCCAACCGACCCACC
TTCGGCCACGCCGTCTGCAACTCCGAGTGTCGAGCCAAGCTCGCTGCCTTCGGCTTCCGC
TGAGCCGACTGCTGCTCCGTCTGCTTCTGCCGCTCCGAGCGCCACGCCGACAGCAGTTCC
GAGTGTCGAGCCGACCACGGCTCCGACGACGCCCGCACCGGCGGTGCCTTCTGCCACGCC
GTCTACAGCTCCTAGTGTCGAGCCGACCGCTGTCCCGTCTGCTTCTGCCGCTCCGAGCGC
CACGCCGACAGCAGTTCCGAGTGTCGAGCCGACCACGGCTCCGACGACGCCCGCACCGGC
GGTGCCCTCCGCGACTCCTTCTGCTGCGCCCACTGCGGAGCCCACCGCTGCGCCTGCGCC
CGCACCCCAGGAGCAGCCAACTCCCCAGAAGCCTGGAGGCTCGTCCAACGGTCAGGCACC
TGGTATGCCTGATGAGCCGCAAGTCGACGTACCAGCCCCGGGGCTGGAGCCTTCTGCTGC
GCCTACTCCGCTGAAGCCGCGCGCGACCGACGCACCGCACAAGCAATCGGGGGACCAGCC
TCAGGCTGGCCACAGCACGCCAACAGCCACAGCCTCGGCCGCTCCAGAGCCCCAGGTAGT
CGCCCCGGCAAATGACTCCAAGCCCCCTGCTAAGAAGGGTGGCGTCATCGCTGCCATGTC
CCAAACCGGCGTCAGCCTCAGCTACCTGCTGGTCGGTGCCGGCCTGCTGGGGGCGGGCCT
GACTCTGCACCTCCTGCGACGCCGACGCGCCTAGCACCCTCCCGCCACCGGCCCTGCGGC
ATCATTGGCGCATGACCGGCATCGACAGTAACGCCACCCAGCAGGCAGCCACAGCCAACT
CGGCCGCGGCCAAGCCCAGCCCGGTCAAGCCAGATCAGCAGCTGATCGTCCGCCCAGCTC
GGGCAGACGACGTACACCGCGTCGCCCTGCTGCTAACCCTGCGCGGTCGCGAACTGGACC
AAACCATTGTGGAAGCCCCCGCAATGATCGAGGCCTTCCCGGTCCTGCTCCTAGCTCGCC
TGGTAGAACCTGCTGCGGTGCTTGAAGACGAGGACTCCCAGGCCCCACCCGTTGCCTTGG
CTGGAGCCTTCGTGCTCCCTGCCGCCGAAGACCACGCCGAACAGTGGATGGTCACCGGCC
CGATCGTAGATCCCGACTGCCCGCGAGGCGGCATTGGCCGTGAACTGCTGGGCGCCGTCG
TGGAGGCCGTCGCAGCCCTGGACCCCGGAAGCGAATTGCACGCCGTAGTCCCAGCCGACG
CCCATGCCACCATCGCCCTGCACCGCAGCCTCGGCTTCACCGAGCAGTCCCGCAGCCACA
GCTTTGACGAACTGGACTTCGGTGAAGACACAGCCCTGCTGCTGGTCCGCCAAAGCACGC
CGCCAGCGCAGGCCTAAGCTCTGACTGTGAATGATCCCGAAGTGCCCTGGGGCATGCAGA
TAGCCGTGCACTACAACAAAGTCCACCCGCCTCGGCAGGTCGACGTCGCAGAGGCTACCG
CCCGCGCAGTTGTCATGCTGCTAGCCTCCCCACAGGCTGCGCCCGGCGGAGAATGGGCCG
ACGCTGTCGCCTACTGGCAAGACGGACGCATCCGCAAACTCGTGCGCCGCGCCCGCGGGG
CCCGCTGGCAAGAAATCCAAGCACTGCCAGGCCTGAGTCTCAGTCAGGCCGGGCCTGAGG
GATGGGCGCCAGCCGAAGTTCGCGCCTTTGTTCCCGGCCCGGTGCGGCCCTTGCCACCAG
CTCTGGCTAAGACCCAGGTGGAAGGCACGCGCTTCCCCCTGGGGGACGAGCTGCCGCCAG
CACCAGCCGCAATCACCGCAGCCGCCGCCAAAGACCCGCAGGCTGCCGAGCAGGTGATGC
TTGGGGCCGAATCCGTGAGCGACGGCGCCGTCGTCACTATTGAAGTCACCCCGCTGCACG
AGATGAGCAGCGGAAAACTGGCTGCCCAATGCGCCCACGCCGCCCAGCGTGCCTGGGAAA
GCCCCCAGATGCCCCAGAACCTGCGTGCCACCTGGGCGCAGGACCATTACCGCGTGCGGG
TGGTCTTTCCCAGTCAGGAAGAATGGGCCGCGGCGCGACGGCCCGTGTCAATCACCGACG
CTGGCTACACCGAACTGGGCGGGCCCACACAGACCACTCGTGCCTACTGGTGAAGGCACC
GCCCGGCTGCCCAAAGGCACTGGGACGCTGGACTGTGCAGTCGGAAGGCGCCCTTTCGCT
CAAGCCTGCTTACTGGGCTCGGGCGTGCCCCGAAACACCCATAGGCGCATCAGCACATAC
AGGTACAGACCCTCACAGCAAGCCGAGATAAAACGCGCCAACTGGGCGTTCATGCCCAGC
CAGTGCAGCAGGGAAGACAGCCCCAAAATGAAGATGACGTACTGCGAGACCAGCCCCACG
AAGTAGCGGCCACCCTGCGCCGCAAAGTTCTCATGTGACTGGAAGTTCAGCCACCGGTTC
AGCACCAGGGAGTAGAGGCCCGCGATGGCATAACCCACCGTCACCGCCATCGGGAACCAC
CAGTGCAACTGGTTGTGGAAGATGCTCAGGCAGAAGATATCCAGCAAAAAGGCCGAGCCA
TTGATGATCGCATAGCCGATAAAGGTGACCGGCACGCGACTGCGCAGTGGACCCGGCAGG
AGGCGGTGGATTGCGGTGATAAGGCTCAGGAAAACCTGCGGGGCGCGGCGGCCCCGGGCG
GTGCTGGCAGGCACCGCGCCGCTAGGGCTGTCAATAGCCTCGGCCTGAGCCAGCAACTGC
ATGGGCGACGGCGTCGTGGCCTGCTCCTGAGTGGTCATGGGATTCCTTCGGATTCCTTCT
GCACGGGGCCCTTGCCCGTTTCCTGAGAGGAGTCTTACGGGCTGCCAGGCGAGGCACTAG
GGCAGCCAGGATGATTCGGCTTGCACCAATCTCCTCCTGCGGTAGGAGCATATGCGAGGC
GGGCTCCTGGCGGGAGGGGCAGCTTGGTGGGAACCGTCGCATGGCGGGCAGACGGCGCCC
ACAGCATCGCCGTCCTGCGCATTTGCCTGCCCCGGCGTGGCTGTCAGTCTTTGGGGGCTA
GAGCTTCAAGCAGCTCGGTGCGCAGCACCGCGCCGCCGGCGTCAACCGGATGGTGAATCG
TGCTGATACCCAGTGCCTGCGCAGCCGCGATATTTTCCGCATTGTCATCCACAAACAGGG
CGGTGGCCGCCTCCTCAACGGGAATGCCGATGCGTCGCAGGACCCGCAGGAAGTACTCCG
GATCCGGCTTGGCTGCACGCAGGTCGCAGGAGTATGCGTCCACATCACATAGGCCCTTGT
AGCCTAGGCGCTCGCTCATCCAAGCGCGCCGCTCCCACTGCTGGTTGGTGGCCAGCACCG
TCAGATAGCCAAGGGAACGCAGCTCGCGCACTAGCGCCCAGGCGACCGGATCCGGGGTGG
CCCGCCACCATATGGCCATGAGTTCTTCGGTGCTGTGGGGAATGCGCAGCTTGTGGCGCA
ACCTGGTCAGCACACTGCTCAGGGACTCCTGCCCGCTAAGTGCGGCTTGTTCCCCGGCCA
GGAGTTCTTTAGCGAAGCCCGGACCACCCCCCTGGTCCAAGGCCACGATCCACGGAGTGC
CGATTAATTGCAGCACGCCGTCGGCGTCTAGCAGCACCGCCCGAATGGGGGAGGTATGGG
CGGGCGGCAGGGGCGTGAGCGCCCCATCGGTTGCGGGGGCGTCAGAGGCACCAGGGTTTG
CAGGAGTGGGGGAGGGCGACGGCGTTGGGCTACTCACGAGCCCATCCTGTCAGGCCAAGA
GCGCTGCAGTGCCAAACTGGGCTCATGACCTTAGAACCGAGCGCAATCACCAAGGCCCTA
ACGGATGTGGACCAGTACTGCCAGTCCCTGAGCGAATTCGTGACCGCCAGCCCCTCTAGC
TACCACGCTGCCGCCGAACTGGCCCGGCGCCTAGAAGGGCAGGGATTCCAGGAGGTGGAT
GAGAAGCGCACCTGGGGGCCGGAGTTGGCTCGGCGCGGCTACGTGCTGCGCGACGGCGCC
GTCCTGGCCTGGATGCTGCCAGAGGTGCTGGACGCGGCGGCGGTCGGTGAGACCGGGACT
GCAGCGGCAGCCGACCAGGCCGGGGCGGTGGCCGGTCACGAGTTTCCGCCAGAGGCAGGC
TTCCGCATTATTGGCAGCCACACGGATTCCCCAGCCCTAAAGCTCAAGCCGACAGCCGCC
CTAGTGCGCGACGGCGTCCAGCTGCTCAATATGGAGGTCTACGGCGGGCCACTGCTCAAT
TCCTTCCTGGACCGCGAGTTGGGCCTGGCCGGTCGGTTAGTGACTCTGGACGGCACGGTC
CATCTAGTGCGCACGGGGCCAGTGGCGCGCGTGGCCCAGGTGGCCCCGCACTTGGACCGC
TCCGTCAATGACTCCTTGCACTTGGACAAACAGGCCAACCTGTTGCCCCTGTGGACCCTG
GTGGAAGACGGCGCCACACCCCAGCCTGACGATCCCGAGCGCTACCTGTGTGAACTGGCT
GGAGTGGCCCTGGAGGATCTGGCCTTCCACGACGTCGTCACCTATCCCACCGAACCGCCT
GCCCGCTTTGGACGCCACCAGGAGATGCTGGCTGCCTCCCGCCTGGACAACCTCTCCTCG
GTGCATGCTTCCCTGGTGGCGCTAGAGGCGATCGCCGCGTCCGGGGAGCAGATACGCGAG
CCGATCATTATGGTGGCCAACGATCATGAGGAGGTTGGTTCCCTGACTCGCTCCGGCGCT
GGCGGGCCACTGCTGGCCACGGTGCTGCGGCGTTTAGCCCGGGTGCTGGGCCAGGAGGGG
GACGCCTACGCGGCCATGCTGGCCCGCTCCATCTGCGTTTCCGCTGACGCCGGGCATGCC
GCCCACCCCAACTACGGGGGCCTGCACGACCCGGCCGTCCGCCCGCACTTGAACGGGGGC
CCGCTGTTGAAGATCAACGCTCAGCAGCGCTACGCCACCGACGCCGTCGGGGCTGCCGTT
TGGAAGCGTGCCTGCAAGGTGGCGGGGGTGCCTAGCCAGGACTTTGTATCCAATAACGCC
GTGCCCTGCGGGACCACCATCGGGCCGATCACTGCCGGGCAGCTAGGGGTCACCACCGTG
GACGTGGGTCAGCCACTGCTGTCCATGCACTCCCAGCGGGAGTTGTGCGGAGTGCAGGAC
GGGGCGTGGATGGCGCAGGCCATGCGAGCCTTCTGGCTGGGGGCCTGAGCGTTTTTCAGC
GATACCTGCAAATTGCGTCGAGGTGGCGGCCCCACCGCCGCCTGCGTGCAATTCGGCAGG
CTGGGGGTGGGGCTGGAACGCCTGGGGTAGCTGTGCGGTCAGGGATGCCTGTGTAGCCTG
GGTGGCCGTGAATGCCACTGTCAAACCTGTGCCATACGGCGAGCCCGGCCACGCCCCGGC
CCCCATCACTCGTCGCGTGGCAGACACCGCCCTGGTCTTTGAAGGGGGCGGCATGCGCGG
CACCTACACCGCCGCACTTGTCCAAGTCCTGCTTGAGGCCGGACTCTTCTTCCCCTGGGT
TGGTGGCATCAGCGCAGGCACCACCAACACCGTCAACCTGGTTTCCCGCGACCTGTGGCG
GGTGCGTGAAGCCTTCGTAGGACTGCCCACCGACCCGGAAGCTGGCGGCTGGGGCAGCTT
CGCCCGCCGCCAGGGCTACTTCAACTCCGAGCACATCTACCTGCACACCGCTGCACCCGG
GCAACTCTTCCCCTTCGACTGGCCGAGTTTCAAAGCTTCGGAAGCCACCGTCCGCCTGGG
CGCCTTCCGCTGCGACACCGGTGAGGAGGTCTACTGGGGCCAAGAGGACATGCGGGAGCT
TGCCGATCTGCTGTCTCGTTGCCAAGCCTCTTCCTCCATGCCGGGGCTCATGCCGGTGGT
GGAAATCGACGGCGTGCCCTACCTAGATGGTGCGCTGGGGCCTACCGGGGGCTTCGCCAC
TGACGCTGCAACTGCCGACGGCCACCACAAGCTGCTGGTGGTTATGACCCGCGAGCCGGG
CTACCGCAAGCCCAAGGCCCGCCTACCCCAGGCTTACCGGACCGTCTTCCGCCGCTATCC
GGCTGTGGCGGAGGCAATTCTGGCTCGGCCCGGCAACTACAACCGCACCCTGGAGGACTT
GGAGGAGGCACAGCGCGCAGGCCGCGTATACCTCTACCGGCCCGACCGCATGCCGATTGC
CAACGGCGAGCTGCGCTACGACCGCGTGGTTACGGCTTATGAGGCTGGCCTGGTGCAAGC
CCGTCGCGAGCTGCCAGCCATTTTGGAGTTCCTGGGGCTCTAGCCGTCACCGCAGCCAAC
CTCGCCGTCGAAGCCGAAAACCACCACCGGCGGCACGGGCGCGCCTCCAGCCAGCTGCGT
ACGCAGCCACCCCAGCACCGCTCGCTCATGCGGCGGCACCCGCATTGGCAACGAATCCAG
CGCAAACCACTGCAGGTCCGCATTCTTGGTTTTCTCCTGCACGCGCGGTTCACCCTCCCA
GTGCCGGGCGCTGAAAAAGAAGTCCACGCGCTGCTCCAAAGCTGCGCCGCCGACGTCGTT
AGAGCGGTGCATAGCGGTCAGGGGAACCAAGGCTTCAGGGGCCACATGTAGGCCGAGTTC
TTCCTCCGCCTCGCGCGAGGCAGTGACCAGCACTGATTCTCCCGGTTCCACATGCCCGGC
CACCCCGCAGGCCCAGTAGCCGTCCATGTAGCCGGTGTTTTGCCGCAGCTGCAGTAGCAC
TTCTGTACGGTTGCCATGCTCGCGTAAAAGCAGCAGATAGGCGGCGGGCACAAGGCTGAA
GCGGGGACTGGTCATGGGCACACGCTATGGCAATCAGCACATCTGCGCGTAGAAGAGCCG
CCAAGCTCGCTGTTGGCAACCGCCATATTTGACCAGGTTCACCGTTTTAGTCTGGAGGAG
TGGGGGAGTTTTATCCAAGCCCTAGCACGATCTCAGGTCATCGGTCTGACATGATGCTTT
AATCAATTGTCTATGCTGTGGCAGGGAAACCACTGGGAACACGTTTGGAGCGGAGCACAT
GAAGGCACTTAGCGCCTCAATGGCCGCTGACGACGGCGTCTGCATCCACGTACGGTCCTG
GCTCCCAGACGGAGTGCGGGCACTCGGTGACCCTGCCCGCCCAGGAGACCCACTGCCGCG
CGCCGTCATTCAGATTGCTCATGGCCTGGCTGAACATAGTGCGCGCTACGAGCGCTTTGC
TACCGCCGCCGTGGAGGCAGGCTTTGCCGTTCACGCCAACGATCACCGCGGGCACGGCAA
GAGCGTGGTGCGTCCAGAGGACAAGGGCTTCTTCGCTGCCAAGAACGGCTGGGAAGCAGT
GGTTGACGACCTGGACGCCATGCTGCGCCTGGAGCGCGCCGCCTACCCGGATGTGCCCGT
CTTCCTGTTGGGACACTCCCTGGGTTCCTTCCTGGGGCGCGATTTGGCCGCTAAACACGG
TGACGAGCTTGCGGGCCTGATCCTGACCGGCACTGGCACTGGTCCGGGGGCCGCTGGATA
TGCCGCCATGGCTTTTGTGCGTGGCCAGGAGCTCTTGAAGGGGCCCCGCCACCTGTCAGG
CACGCTGGACCAACTGATGTTCGGCGGCTACAACTCCTACTTTGTGCCCTCGCGCACCAG
CTTTGACTGGCTCAGCCGTGACGAGGCTGAGGTGGATGCCTACCTGATGGATCCCATGTG
CGGTTTCATCTGCACGGCCTCGCTTTACGACGACGTCCTTAAAGGCACGATCGCGGTGGG
CTCACCCAAGGTCATAGGCCGCACCCCAGTGGACCTGCCGATCTTGATCGCCTCGGGCGA
GTTGGACCCCGTGGGTGGGCAGGGGCGTGGCGTGCGCGAGGTTGCTGCCGCATACCGCAA
GGCCGGGGTCAAAGACGTGACCATGACGCTCTATCCGCAGGCGCGACACGAGATTCTCAA
TGAGATCAATCGCGATGAGGTCACCGCAGATCTCCTCGGCTGGGTAAACGCGCATCTGCC
TGCAGCTCAGCCGTCCTGAGCCATAGCGGGCTGGCGCTGAGCCCTTCCGGTGCGGGCTGG
GGCTGGAACTGGCCTGGGGTAGATTTCAACTGTTTGTGAGAAATGCACAAATGGCTTGGC
TGGGCACAGTCTGGAACACGCTGACCTTGTGTTGCTCCTAGTGCCTACGCTATGTGGCAT
GACCACAAGCCCGCAGAATGCGTCCCCAAGCCTCACGCAAGCGCAGGCCAGCGCCGAGCC
CCGCAGCCTGCCGCTGCGTGCCGCCCGTGAGGTCGCGCTGGTCCTGGCCGGCACTGCCGC
CATCACCCTGATCGGCCAGCTGCGCGTCCCCTTGCCTTTCATTCCCGTGCCGGTCACGCT
AGGCACCTTCGCGGTGCTTGGTGTGGGTGCCTTGCTCGGTTGGCGTCGCGCGCTGCCCGC
CACACTGCTCTTTGCCTCTCTGGCAGCCCTGGGTGCGCCGGTGCTCGCAGGCTGGCAGGG
AGGCGTGACCGTCACCTTCGGTTACGTGCTCGGCTACTGCCTGGCTGGCGTGGTGGCTGG
ATGGGCTGCGCGCAAGCACCAACCCTGGTTGCGTCTGCCCTTCATGGTGGCTGCTTCTGC
TGCCGTTTATGTGCCGGGCGTGGCCTGGCTGATGGTGTCCACCGGCAAGCCTCTGGCGGC
GGTGCTCGCGGTTGGGGTGCTGCCCTTCTTAATCGGTGACCTACTCAAGTCGGTGGTGGC
GGCGCTTCTGCCGCGCCTGGACGTCTGAGGCTCCACAGGTTTTTACTGCCCCGCCGCGCG
GGATTGATGGCGACGCCGTCGGTCCCGCGCGGCGCTGTGCTTGCAGAGGCTTGCGGGAGG
CTGATCTTGCCAGCTGTATTTTCCGTCCTCGGGGAGGCTAGGGCGCGTAGGGTGCAGTTA
TGAGCACTGACATCGACGTCACGAGCCCTGACGCCAGCGCCACGCCTGCCTTAGGTAACG
GACACAAAGGCCCGGTGCTCTCGGTGCTGGACCTGGTGCCTGTCAGCGCGGGCCGGAGTC
GCGCGCAGGCTTTGACGGAGATGGTCGAGCTAGCCCGCACCGTGGAGGATGCCGGCTATG
AGCGCTACTGGATAGCTGAGCACCACGGCTCATCCACCTTCTTGGCCGCCGCCACCACTG
TGCTTATGGGGCGCGTCCTGGACTCCACCAAACGCATCCAGGTGGTCGCCGGCGGCGTCA
TGCTTCCCAATCATCCACCGCTGGTGGTCGCTGAGCAGATCGGCACCCTAGCCACCATGC
ATCCTGGCCGCGTGGGACTGGGGATGGGGCGCGCTCCCGGCACCGACCGCCTCACTGCTA
AGGCTCTGCGCCGGCGCGCCGCCGACCCCGCCAGCTTCAGCGACGAGGTGCTGGAGACTC
TCGGTTACCTTGACGCCCCCGCAACCGTCACCCATGTCCCCGGTTCCCTGTCCACGCAGA
TGGGACTGCTGTCCCGAGCAGGCCGGGATACCGCGGTCAACCCGCGACTGTCGGACCCGA
CCCGTCCGGTGGTGCGCGCCCTGGCGGGTGAAGGTATCAAGCCACCCGTTTGGATCTTGG
GTTCCTCTGTAAACGGCGCTCGGGTGGCAGGGCGGCTGGGCCTGCCCTTCGTGGCTTCCG
CGCATTTTGCGCCGCAACAAGCTGAGGCAGCCATCATGGCCTACCGCTCGGTTTTTGACG
CCACGGCTACCTCCGCACAGGTCAGGCAGCCCAGCGCCGCCGTTGCGGTGCAGGTTGCCG
TCGCGCCCACCCGGGCTGAAGCCCGCCGCTTATTTACGACGGCGCAGATGGCAGCGGCTC
GCCTGGTGGCAGGTAACCCAGGTCCCTTAGATCCACCGAGTGCTGAGCTGTATGCCTGGA
AGTCCCTAGTTCCCGGCAAGGAAGCCTTGGTGCAGGCCAGTCTGGCAGGTGCTTTGGTGG
GGGAAGCTGCTGAAGTAGCCGATGGCTTGCGTGCGCTGGCACAGTCCTGGGATCTGAACG
AACTGGTGTTGCTGAGCAATATTCACGACGCGCAAGCCCGCCGCGACTCCTACGCACTGC
TGGCCGAGCAATGGTGAACTGAGCTGCAGCGCAGCGAGGTACTTGGCTCTACTGCGGGCG
CAGGCAATGGCCAAGCCGCCTCCGGCAACGGCAAGCTCACCCTCGCCTACAACGCCGACG
GCCCGCACAAGGCCTGGGTCGAGGCAGTCTGCAACTCCGTGACCAACACCCTGGGCATCA
CACTATGGAGCCCATGCCCTTCGCGCAGTTCTCCGAGCTACGCAAGCAGCTCACGGAGCA
CACCCTCAAAGGCGCCTTCCGCTCCGGCTGGCAGGCCGACTACCCGTCCATGGACAACTT
CCTAGGCCCGATCTACCGCACTGGCGCAGGCGCTAACGACGTCCAGTACGCCAACAAGGA
CTTCGACGCCCTCCTGGACGAAGCCGCTGCCCAGAAGGACTCGGCTGCTGCCCTGGCCAC
CTACCTCAAGGCTCAGAGCACCCTCTTCGCCGACCTGCCCGCAATCCCGCTGTGGTACCA
GAACGGCTTTGGTGGCCACTCCAAGAACGTCTCCGACGTGAAGTTCGACTGGCACTCCGT
CCCCGTCTACTACGCCATCAAGACCACCGCCGCCGACGGCGTCGTCAAGGCTAACAACAC
TGAGCCCCAGAACCCCCTCATCCCCTCCAACACCAACGAGGTCGGGGGCGGCAGGGTAGT
TGACCTGCTCTTCGCAGGCCTGGTCTCCTACAACGCCGACGGTTCCGTCACCAACGAGGT
CGCCGAGTCCATCGAGACCACCGACAACCAGAACTTCACTGTCAAGATCAAGCCCGGTTG
GACTTTCTCCGACGGCTCCCCGGTGACTGCCGACTCCTTCATCAAGGCCTGGAACTACGG
CGCTCTGCTGTTCAATAAGCAGCTCTCCAGCTACTTCTACGAGGTCATTGAGGGCTTCTC
CGCTGAGAAAGACTCCCCGCTAACCGGCCTGGTCAAGGTTGACGACTTGACCTTCACCAT
CAAGCTGACCGCCCCCGCCTCCGACTTTGCGCTGCGCCTGGGCTACTCCGCCTTCAACCC
ACTTCCCGAATCTGCCTTCGCGGACATGGAGGCCTTCGGGAAAGCTCCCATCGGCAACGG
CCCCTACACCCTGACCAAGTGGGAGCACGACTCGCAGATCGTCCTGGCCAAGAACCCCAC
CTACAACGGTGTGCGCAAGCCCGCCAACGAAGGCATCACCTTGACCATCTACACCTCCTT
CGACGCCGCCTACAACGACCTGCTGGCTGACGCCGTCGACGTCATTGATGCCATCCCGGA
CTCCGCCCTGTCCAAGTTCAAGGACGAGCTCGGCGAGCGCGCCATCAACCAGCCCGGCGC
CGTGATCCAGTGCTTCGGCATTGACGTCAACGCTGAGCACTTCAAGATGGACGAGGAAGG
CCGCCTGCGCCGCGCCGCCCTGTCCCGCGCCATCAACCGCAAAGAAATCTGCGACACCCT
CTACTACGAGACCCGCACTCCCGCCTCCGACTTCACCTCTCCGGTGATCGCTGGCTGGTC
CAAGGACGTCCCGGGCAACGAAGTTCTAAGCTTTGACGCCACCGAGGCCAAGGCCCTTTG
GGACAAGGCTGAGGCCATCTCCAAGTTCTGAGAACCCAGGCGGCGCGCCACGGGGTACCC
TCCCCGTGGCGGCACTCGGAGGCGACCGCGGCCTGTCCCCGGCGCTCGCGGCCCAGATCC
GCTCCGAGTACAACCTGGACCAGCCCTTCATAGTCCAGTACCTGCTCTACCTAAAGGGCG
TTTTCACCTTTGACCTAGGGCATACGATCCGCGGTCACCGCCCCATTGTGGAGCTACTAG
CCACCGCCTACCCAGTGACCATCAAACTATCCCTGATGGCCCTAGCCTTCGAATCCATCG
CTGGCATCGCCATCGGCCTGGTGGCAGGAATCCGCAAGGGTGGAATATTCGACGCCACCG
TGCTGGTCCTGTCCCTGGTGGTAATCGCCGTGCCCACCTTCGTGATCGGCTTCCTCTTCC
AGTTCATTGTTGGAGTCAAGCTTCAATGGCTGCCCGTCACCGCCGGAGCTAGCCCCGGCT
TTAAAGAACTGCTCATGCCAGCCATAGTGCTGGGGGCAGTGTCCTTCGCCTACGTGCTGC
GGCTGACCCGCACCGAGGTGGGGGGAGAATATCTCTGCCGACCACGGGCGCACTGCCCGC
GCCAAAGGCCTGTCAAATACCCGCGTCATGCTGGTGCACGTCCTACGCAACTCCCTGGTG
CCGGTGGTCACTTTCCTAGGGGCAGACCTGGGTGCCCTCATGGGAGGCGCCATCGTCACC
GAGGGCATCTTCAATATCAACGGCGTCGGCGGGACCCTCTATAAGGCGATCTTGCAGGGA
GAAGGACCCACGGTCGTCTCCTTCACCACGGTGCTGATCATCGTGTTCATCCTCTCCAAC
CTGCTGGTGGACCTGCTCTACGCCGCGCTCGACCCGAGGATTCGCTATGCCTGACAACCA
GTTCCTCAGTGCCAAAGCCCGCCCTGGCCAAAAACGCTTCGTCGCGGAGACCGATGAGCA
GGGTCTAGGCGCGGTCGACGCCGTCGCCGACGAGACCGCTCCCGCCTCCATGTGGGGCGA
GGCCTGGAAGCAGCTACGCCGTCGCCCCATCTTCTGGATCTCCGCGATCCTGATCCTGGG
AGCCCTCATCCTGGCCCTATTCCCGGGGCTAATCACCCAGGAAGACCCCACCTTCGGTGC
CCTTAAACGCTCCTACGCCGCCCCCAGCCCGGGGCACCCCTTCGGCTTTGACCAGCAGGG
CCATGACATCTTCGCCCGCACGGTCTACGGCGCCCGCGCCTCAGTAACCGTAGGTGTTTT
GACCACCGCCATAGTGGTCTTGCTGGGGTCGACGATCGGCGCCCTGGCTGGTTTCTTTGG
AGGCTGGGTCGACGCGCTGCTGGCGCGCTTCACGGACGTGTTCTTTGCCGTGCCCTTTGT
GCTGGCAGCAATTGTGGTCATGCAGATGTTCAAGGGCCGCTCCTCGATTACCACGGTGGT
GATGGTGCTCGCCCTGTTCGGCTGGCCCCAGATCGCCCGCATCACCCGCGGCGCCGTCAT
GAGCGTCAAGAACGAGGACTACGTAACCGCAGCCCGCTCCCTAGGCTCCGGGCGCCTGGC
GATACTTTTGCGCCACGTGATGCCCAACGCCGCCGCCCCAATCATTGTCACGGCCACCGT
GCAGCTGGGCACTTTCATCGTCTCCGAAGCCACCTTGAGCTTCCCGGGACTCGGCCTGCC
ACCCACGATGGTCTCCTGGGGCGCGGATATCGCCACCGCCCAGGTGGCGCTACGTGACCA
CGTCTCCGTGCTCCTCTACCCGGCCGGCGCCCTAGCTCTGACCGTGCTCGGATTCATCAT
GATGGGCGACGCCGTGCGTGACGCCCTAGACCCGAAGGCCCGCAAGTGACAGCAGAGACC
AAGCCCACTGAGCAGCCCAGCAATATGACTGCTAACCAGTTCAGCACCAGCTTCAACGAG
GCCCCCTGCTGGAGGTCAAGGACCTGGAGGTAGCCTTCCGCTCCTCCACCGGCATGGTGC
CGGCTGTCCGCAAGGCTAACCTGACCCTCTATCCGGGGCAGTCCCTGGCAATCGTCGGCG
AGTCCGGTTCCGGTAAATCCACCCTGGCGGCCGCCGTGATTGGCTTGCTACCCGGCACTG
GCCGCGTCACCGGTGGCCAGATCTACTTTGATGGCAAGGACATCACCAACTCCAGTGCCA
AGGAGTACCAGGCGCTGCGCGGCAGCAAGATCGGGCTAGTACCCCAAGACCCGATGAGCA
ACCTCAACCCCGTGTGGTCCATCGGCTACCAGGTCAAGGAGGCTCTTAAAGCCAACGGCC
TAGCGGGGGTGGCCGATGATCGCCTCGCCAAGATCGCGGCCGTTGAAGCAAACCAGGAGG
TCGCCGCCAGCGGGCGGATCGACGTCGATGAACAGGTGGCCCTGCTGCTGGAGGACGCGG
GCCTGCCCGATGCTGCACGCCGCTCCCGGCAGTACCCGCACGAGTTCTCTGGCGGCATGC
GCCAACGCGCACTGATCGCCATCGGCCTAGCTGCCCGCCCCCGCCTGCTGATCGCAGACG
AGCCCACCAGCGCCCTGGACGTTACGGTGCAGCGGCGCATCCTGGACCACCTGGCTGAGC
AGATCGAAGGCTTGCGCACCGCCATGCTCTTCATCACCCACGACCTAGGCCTGGCAGCTG
AGCGCGCCGAGCACATCGTGGTGATGCACCGTGGCCGCGTCGTCGAATCCGGTCCCAGCC
TGGAGGTGCTGCAGGACCCCCGCCACCCCTACACCAAGCGCCTAGTAAAGGCTGCCCCCT
CCCTGGCGAGCCACCGCATCGAATCGGCCCACGCCGCTGGCGTGCAGGTGACCGAGGATG
AGCTCGGTGTGCACGAGGGAGCTAAGGAAGCCAAGGAGATCCTGCGCGTAGCCAACCTGA
CCAAGGTCTTTGACGTGCGCGGGGCTAAGGGAGAGGCCAAGCATTTCAAGGCCGTTGACG
ACGTCTCCTTCACCGTGCGCCACGGCACCACCACCGCCCTGGTAGGCGAGTCCGGCTCCG
GGAAGTCCACGGTTGCCAATATCATCCTCAACCTCCTGGACCCCACGGAAGGCAAGGTCT
TCCACAAAGGGGTTGACCTGTCCACCCTGGGCCCCAAGGAACTGTTCGCGCTGCGCCGCA
TTATGCAGCCCGTCTTCCAGAACCCCTACGGCTCCCTGGACCCCATGTACTCCATCTTCC
GGGTCATTGAAGAGCCACTGCGGGTGCATAAGATCGGCACCCGTAAAGAGCGTGAAGCCA
AAGTAGCTGAGTTGCTGGACATGGTGGCCCTGCCTCGCTCCGTTATGCGCCGCTACCCCA
ACGAGCTCTCCGGTGGGCAACGTCAACGTGTGGCGGTGGCTCGGGCGCTAGCTCTGCAGC
CAGAGATCGTGGTGCTGGATGAGGCCATATCCGCTCTAGACGTGCTGGTACAAGCCCAGA
TCTTGCGCCTGCTAGCGGATTTGCAGACCAGCATGGGCCTGACCTACCTGTTCATCACCC
ACGACCTAGCCGTCGTGCGGCAGATCGCCGACGACGTAGTGGTGATGGAGCACGGCAAGG
TGGTGGAGTCAGGTCCTGCGGATGAGCTTTTTGCGGCGCCGCAGCAGGCCTATACCCAGG
AGCTCATCAATGCGGTGCCCGGCGGCTCGATCCCACTGTTTGGCGCTATCTCCTGAGCGG
AGCCACAGCGGCAGCACCTTTGTGACTCCCATCTCCTACAGGACCTTCCGTTGATGGTGT
GACCGCCAAGAGCAGGTATCTTGTCCGGAAGCCGCCGACAGCCGACCCTCGAGTCCCGAT
CGAAGGAGGCCGCTAGGTGGCAGCACCCAGCGGTGCCTGGCATAGGCCAGTCCCACCTGG
CCTAAGAGGAGAAGGACATGTTCCCGTATCTCGCGAGGCGGATCGCCAACTATGCGCTCC
TGCTGTTCATCGCGACATCCTTTGCGTATCTGTTGGCCTCGTTCTCGCTGGACCCAGCGA
ATAACTGGAACCGTGAGGACCCTAAGCTCAACTGGGACGCTATCCGGTCCAGCTTGATCG
CCTACAACATCAGCTCGGAGATCCCGGTGGGGGAGCGGTACTGGAACTGGCTGCAGTCCG
TGCTCCTGCACTGGGATTGGGGCTCCACCCCCAAAGGGGAGTCCGTCAACACTTTGGTCT
CCATCAAGATTTGGGCCTCCTTGCGCCTAGTCTTCCTGGGCGCAGCCATCGGCATGACTG
GGGGCGTGGCCCTGGGCGCCTGGACCGCCACCCGCCAGTACCGCCTGTCAGACCGGGTCA
TCTCCCTGATCTCCATGGTCGTGATCTCCACCCCGGCAATGGTGCTCGCCATCCTGCTAC
AAGTGCTTGCCGTACAGCTAAACCGGCAAACCGGCTACCAGCTCTTCGAGTTCACCGGTG
AAGGAGAAGGCATAGTAGGCCGCCTCCAGCACCTGCTGCTGCCCACGATTTCCATGTCCC
TGGGCGGCATCGCCTCCTACTCCCGCTACCAGCGCAACCTCATGCTGGACACGCTGGGCG
CTGACTACGTGCGCACCGCCCGCGCCAAGGGCTTGGTCAAGCGCAAGGCCGTCACCCGGC
ACGCCCTGCGCACCGCTCTAATCCCCATGGCTACCTACTTCGCTTTTGCCCTGGCAGCCT
TGTTCACGGGCGCCGCCATCACTGAGCGCGTCTACGGTTGGCACGGCATGGGCGAGTACT
CCGTGAACTCGATTGCGCAGTACGACATCAATGGGGTTACCGCCGTGGTGGCCTTTACCG
GCCTGTGCACCCTGACCGGTGCGCTGCTGTCAGACTTCTTTGTGGCGGTCGTAGACCCCA
GGGTCAGGGTGAGTTGAGCAAATGGCTAAGAACATCAACCCCAACGGCATGGACTCGATC
GGCAAGCCTGCCTCCATCGGTGGCCAATCCACCGTCGAGCAGCCCGCCGATATCCCCATC
ACTGAAGCAGAGGCAGGCGACCCCCTCAAGCCTGCTCCGGCTGAGTCAAAGCGCCTCACC
CGCGCACAGATCATCCGCCGTCGCTTCCTGCGCAACCGCACCGCGGTGGTGGGCACCATC
GGCCTGCTGCTCATCGCGCTCATGGCCCTGCTGGGCAACCACCTGGGGCAGTGGTCCTAC
ACGGACGTGGATAAAACCGCTTTCCTCAAGCCTCCCTCAGCGAGCCACTGGTTTGGCACC
ACCCAGGGCGGACGCGACGTCTTTGCCCTAGTGGTGGAGGGCACCCGCAAATCCATGCTG
ATTGGCGTCTGCGTGGCGCTGCTGCAGACCGGCATTGCTGCCGCCCTCGGCTCCTCCGCC
GCCTACTTTGGGGGCTGGTGGGAACGGATCGCCCTGTGGATAACTGACCTGCTGCTGGTA
GTCCCCTCCTTCCTCATCATCGCGATCCTGTCCCAGAAGGCAGGAGCCGCCAAAGGCTCC
ACACTCCTGTTCATCGTGCTGCTGGCAGGATTCGGCTGGATGCTCACCGCCCGTGTGGTC
AGGTCCCTAACCTTGAGTGTCAAGGATCTGGACTACGTAAATGCCGCCCGCTTCATGAAT
GTGCCCAGTCCTGTAATCATCGCGCGGCACATCATCCCCAATATCGCCTCCCTGCTGATC
GTGGACGCCACCGTCAACGTGGCCTACGCCGTGCTCAGCGAGACGACCCTGTCCTACTTT
GGCTTCGGAGTGCAGCCACCGAATACCTCCCTGGGCACCTTGATCGCCGAGGGGCAGCGC
GCCGCCACCACCTCCCCGTGGATTTTCCTGGCGCCCTCAGCAGTGCTGGTCCTCATGCTC
GTCTGCGTGAACTTCATAGGTGACGGCCTGCGTGACGCGATCGACCCCTCTTCCAAGTCC
GGAGGCAAAGCATGAGCCTGAGGCAGAAAACCCGTTCCGCACACACCTCTGCGGCCCTAC
CCGACCCTAAAGCGGACGCCCCCCTCCTGGAGGTAAAGGATCTGAAGGTCTCCTTCCCCT
CAGAGGATGGCAAGGTCAACGCTGTGCGCGGAGTGAATCTCTCCGTGGCTCGCGGTGAGG
TGCTGGCCCTGGTGGGGGAGTCCGGCTCTGGAAAGTCCGTCACCTCCACCGCTGTCATGG
GGCTGCTGGACGACTCCGCTGAGGTCACCGGCTCGGTGAAGCTGCACGGCACAGAACTGC
TGGGACGCGACGACGCCTATATGTCCCAAATCCGCGGCGTCCAGGTGTCCATGGTGTTCC
AGGACCCGCTGTCCGCCCTCACCCCCGTTTACACCGTGGGTGACCAGATCATTGAGGCAC
TGCGGGTCCACCAGCCCGGCCTGTCTGACGCGGACTGCCACAAACGCGCCGTCGAGTTGT
TGGACCTGGTGGGCATTCCCAATGCCGAAGTCCGGGTGAAGGCCTACCCACATGAGTTCT
CCGGCGGCATGCGCCAGCGCGTCGTCATCGCCATTGCGATTGCCAATGATCCTGACCTGA
TCATTGCCGACGAGCCCACCACCGCCCTGGACGTCACCATCCAGGCGCAGATCCTGGAGG
TGCTGCGCACCGCCCAGAAAGAAACCGGCGCAGGCGTCATCATGATCACCCACGACCTGG
GTGTTGTGGCAGGTCTGGCGGATCGGGTGGCGGTTATGTACGCCGGGCGCATCGTGGAGA
CCGGCGACGTCGACGACATCTTCTACCGCTCCCGCATGCCTTACACCATCGGCCTGCTGG
GGGCGCTGCCGCGCCTGGACGCCCGCAAGGACTCCGCCCTGGCCACCCTGGAAGGAAACC
CGCCCTCACTGCTTGACCTTCCTCCCGGCTGTCCCTTTGCGCCGCGCTGCCCCCTGGCGG
AAGACGCCTGCCGTCAGGCGGAACCGACGCTGGAGGCAGTGCGGGCCTGCGGGGTGCCAG
ACGCTGCCGGTCTGCCAGCTGCCGGAGAACAGCAATCCGCTTGCCGACGCCACCGCGAAC
TTGAAGGCCAGGGACTGAGCTACAAGGACATCTTCCCGGTCCCCACCCTCAAAACCCCCG
AGACCATGGCCCTGCCACACGCAGAACGCCCTGAGGTCCTGCGCGTGACCGATATGGTCA
AGGAGTTCCCGCTGATGAAGGGCTCCGTCTTTAAGCGGCGCGTTGGCACCGTGCACGCCG
TAGACCAAGTGACCTTCGATCTACGCCAAGGTGAGACCCTGGCCATCGTTGGTGAGTCCG
GCTGCGGCAAAACCACCACCTTGATGGAAGTCCTGGGCCTACGTGCCCCCCAGTCCGGCA
AGATCGTCATCTTGGGCAAGGACACGGGTGAGCTGGGGCGGTCTGGTCGCAAGGAGGTCC
GCCGTGACCTGCAGATCGTCTTCCAGGACCCCATGGCCTCCCTGGACCCCCGGCTGCCGA
TCTTCGACATCATTGCGGAGCCGCTGCGCGCCAACGGTTGGGACAAGGATAAGACGGGGC
CGCGCGTGGAAGAGTTGATGAGGCTCGTCGGGCTGGAGCCCAGCCATGCCAACCGTTACC
CCCGTAACTTCTCCGGCGGGCAGCGCCAGCGCATTGGCATCGCCCGGGCCCTGGCTCTCG
AGCCCAAAGTGCTGGTGCTTGACGAGCCCGTGTCAGCCCTGGATGTCTCCATCCAGGCGG
GGGTTATCAACCTGCTCGATGAACTGCGCGCCACCCTGTCACTTAGCTACCTCTTTGTGG
CCCACGACCTATCCGTGGTGCGGCATATCGCTGATCGCGTGGCCGTCATGTACCTGGGCA
AGATTGTGGAGATCGGGGACGTTGACGCGATCTTCGAGGCCCCCGCGCACCCCTACACGC
AGGCCCTACTTTCGGCGATCCCAATCCCGGACCCGGTTAAGGAACGCTCCCGCTCCCGCA
TCCTGCTGCAAGGGGACCTGCCCTCACCGGCTAACCCGCCCAGCGGCTGCCGCTTCCGCA
CCCGCTGTCCATTGTTCAGCGGTCCCTTGGATGAGGCGCAGCGCCAGCGGTGCTTGGGGG
AGATGCCTGGTTTCACTAGCCAAGGTGAGGACCACGACGTCGCCTGCTACTACCCCGAGC
GCACGGCCGTCTTCTAAGGGATCCGGGGTGGATGCTGGCTGTACGAGTGGCCTTGCCGCC
GCTCGGAGCCACGCTCACAAGCCATGGAATAGCTTTGGAACAGCCTTGGCTGACCAATTG
GCGGGACAGCTACCTTGCATAAGTCCATAAGAACGTGCTTCCGTTGGGGCATAGGTGCTG
CCCCGGCGCCACTAGCTCACAACCACAGAATGGAGCTTCCCTATGATGATGAATCGCCGC
ATGTTCCTTGGTGGCACCGCCTCAGTTGCCGTGCTTACCGCCCTAGCCGCTTGCGCAAAG
ACGAGTGACGGCAAGGGCTCCTCCGGCGGTGGAGGCAGTGCCAGCGCCTTGAACACCAAG
AACCGCTCCGAATTGCAGGAGGGGGGCACCCTCAAGTTCCCGCTTTCCGCCACCGTTCCC
AACTGGAACTATAGCCATGTGGACGGCAACGGCGTAGACCTGCGTCTCATCATGGACTTC
GTCTCCCCGCACCTCCTGGATTGGGCGGACGATGGCAGCCCCACCCCCAACCCGAACTTC
CTGACCAAGTGCGAGGCCGAGGTGGTTGACGGCAAGACGGTTATCACCATGGCCCTCAAT
GAGAAGGCCGTCTGGGGCAATGGCCGGGCTATGGACTTTGAGGACATCCGCGAGTCGCTG
ATCCACGGCACTGACGAGGCCTACAAGTGGGCTTCCACCGACGGCTACGACCAGGTGGAA
AACGTTGAAAAGATCGATGAGCGTTCCGCCAAGATCACTATGAAGGCGGTTTTCCCGGAC
TGGACCAACCTAGTCTCAGGCCTCCAGCCCAAGGAGCTTATGAGCACCGCCGAGGCCTTT
AACGAAGCCATGGCTGGCAATGGCAGCTTCAACAATGACTACTATGCCGGTCCCTTCAAG
GTGGACTCCTATGACGAGTCCCAGCAGGTGGTCAAGCTGGCGCGCAACGACAAGTGGTGG
GGGGACAAACCGCTGCTGGAGTCAGTGACCTTCCGTGTACTGGACGACGCCGCCCAGGCC
ACCTCCTTCGCCAACAAGGCGATTGACGTGCTGGACTACATTGTCTCCTCCGACGTCTAC
AACCAGGCCAAGGGCCGCGACGACGCCGAAGTGCGCCAGAACTTCGGTCGCCAGTGGCGC
CATTTCACCCTCAACGGCTCCAGCGGCGTGCTGGCGGACAAGACCGTGCGCCAGGCCGTG
ATGCGGGCCTGCGACCGCAAGTCCATTGCTGAGTCAGACCTGGCCGGGCTGCCCGTGGAG
GTGGACAAGCTCCTGCTGGGCAACCGCTTCTTCATGCCCAGCCAGAAGGGCTACCAGGAC
AACTCCAAGGACTGGAGCCACGACGTCGAGGCTGCCAAGAAGCTGCTTGAGGACGCAGGC
TGGAAGGCCGGCGCGGACGGGATCCGCGAAAAGGATGGGCAGCGGCTCGCCTTTGCCTTC
ACCCTGCCGACCGGGGCCCAGGCCACCCAGAACGAGGCTAATCTCCTGCAGTCCCAGCTC
AAGGAGGTGGGCATCGAGATGACTCTGGACACGGTGGACGCCAACGCCTACTTCAAGGAG
TACATCCACCCTGGCAACTACGCGATGACCGCCTTTACCTGGCAGGGGACCCAGTACCCG
ATGGCCAATATCGGCCAGATTTACGGCAAGGGCTCCCAGTCCAACTACTCCAAGATCGAC
GTGCCGCAGGTGGATGAATACATCCAGAAGGTTGCTTCCACCGCTGACGACGACGAGCGC
CGCAAGCTGACCAATGAGTGCGACAAGATCATCTGGGAGAACGTCTTCAACTTCCCGATC
TACGAGCGCCAGCAGCTCACCGCGGTGCCTAAGAAGCTGGCGAACTACGGGGCTGTGGGA
CTGGCCTCCTTCCGTCCGGAAAACATCGGCTTCGTGAAGTGACGCCGGGCTAGCAGTCCT
GAGCCCAGGGGCAGCTGCCTCGAGAATGACCTTTTCGCACCATGGTGACGCTCCTAGCGC
CGCCCTGGTGCGAAAAGGTCATTTTTATGGGTGGTGAGGGACAATGACGCGGTGCCCACC
GTCATCATCCGTTCCGGACTAGCTCGTATTGGAGCCTGGTTGGCCCTCGCGCCCACCGTC
TGGCTAGTTGGTGGCATCTGGGTGTCCCGTGGCCCACAAGCCGCCTTGGTGGCCGCTGGC
TGCGGGCTGCTCCTGCTGGTAGCCGTATGGTGCCTGTGGTGGGCGCCAGTGCTGGTGCTG
CGCGAATCCGCGCTGGAGGTTCGCAACGCCTGGCGGCACCACACGATCAGCTGGGACGCC
TTTGAGCGCTGCGCCGCCAGCTGGACCCTCCAGCTCATCCTGCGTGACAGCACCGTGGTC
ACCGTCAATGCCGCCCAGCGCCCAGGTGGCTTGGCTGCCTCCTGGCGCAGGCACCAGGAG
CTGCATAGAGGTGAGGCGGACAGTGATTCGGTGAGGCATCAGGAGGCCGTGCGACAGGAT
TTGCTAGTTCCAGGGCCACGCGATCGTCGCGCCAGCTTGGACGCGGCCAGTGCGGCCGCC
TTGGTAACCGCCTACTCCGAGCGCCGCTTGCTGCGCAGACAGTTGGAGGCCGCAGCCGTA
GACGGCCCCCAAGCTGAGTACTTGCGCAAGTGGAATCTGGGCCCGCTGCTGGCGGTGCTT
GTGGGGGCGCTGCTCATCCTTGTTGGAGAGTTGACTTGAGCTGCGCCGCCGTCGGCGTGA
CCGGGCGCATAGCCCTGGTGTCGCGCCTCTCACGGCTGTCCCATAAGCGCTGCCGCTAGC
ATTGCGGGGTTGTGCGCCCACTGGAACCATCCTGTCAGGCGCCCCGTCTTAAAGAGGAAG
AACCTGCCTATGACCGTGCGCCAGGACCTGCGTAACGTTGCCATCGTCGCCCACGTGGAC
CACGGCAAGACCACCCTGGTGGACGCCATGCTCTGGGAAGCCGGAGCCTTCGGCGCCCGC
GCCACGCAGGAGAACACCGCCGAGCGAGTTATGGACTCCGGCGAACTTGAGCGGGAAAAA
GGCATCACTATCCTCGCCAAGAACACTGCGGTGCACTACAGCGGCCCGGCAGCCGAGGCG
ACTGGAGTGTCCGCAGGCATCACCATCAACGTGATCGACACTCCCGGCCACGCAGACTTT
GGTGGCGAAGTGGAGCGCGGCCTATCTATGGTCGACGGCGTCGTTCTGCTCGTTGACGCC
TCTGAGGGGCCCCTGCCGCAAACCCGCTTCGTATTGCGCAAGGCCCTGGCCGCCAACCTG
CCGGTAATCATCGTGGTCAACAAGGTGGACCGCCCCGACTCCCGCATCGGCGAGGTAGTG
GAAGAGACCACCGACCTGCTGCTTTCCCTCGCCTCAGACCTGGCCGAAGAGCACCCAGAC
ATCGACCTTGACGCCGTGCTAGACGTGCCCGTCGTCTACGCCTCCGCCAAGGCCCGCCGC
GCGGACACCCAGCAGCCCGAGGACGGTGCCCTGCCCGCCAACCCAGACCTGGAACCTCTC
TTCCGCACCATCATTGAGCGGATCCCCGGTCCCAGCTATGAGGAGGGCGCCCCCCTGCAG
GCGCATGTCACCAACCTGGATGCCTCGCCCTTCCTAGGGCGCCTAGCTCTGCTGCGCATC
CACAACGGCACCCTGCGCAAAGGGCAGCCAGTGGCCTGGGTCCGCCACGACGGCACCACC
ACCTCCGCCAGCGTCTCCGAACTGCTGGTCACTGACGGCCTAGAGCGCAAGCCTGCAGAG
GAGGCCTACGCCGGTGACATTGTGGCGATCGCCGGAATCGAAGAGATCACCATTGGTGAG
TCCCTGGTGGACCCCGAGGACCCGCGCCCCCTGCCGCTAATCACCGTGGACGATCCCGCC
ATCTCCATGACCATCGGCATTAACACCTCTCCCATGGCTGGCCGCACCAAGGGGGCCAAG
GTCACCGCCCGCCAGGTTAAGGACCGCCTAGACCGTGAGCTGATCGGCAATGTGTCTCTG
CGAGTCCTGCCCACTGGCCGCCCCGACGCCTGGGAGGTACAGGGGCGCGGAGAGTTGGCC
CTGGCGATCCTGGTGGAGCAGATGCGCCGTGAGGGCTTTGAGCTGACCGTCGGCAAGCCC
CAGGTGGTCACCAAGACCATTGACGGCAAGCGCCACGAGCCCATGGAGCGCATGACCGTG
GACGTGCCCGAGGAGTACCTGGGCGCCGTCACCCAGCTCATGGCCGCCCGCAAGGGCCGC
ATGGAGACTATGACCAACCATGGCACCGGCTGGGTGCGCATGGAGTTCCTGGTGCCTGCC
CGCGGCTTGATCGGCTTCCGCACCCAGTTCCTCACAGAGACCCGCGGCACCGGCATCGCC
TCCTCCATTGCCGAGGGCTACGAGCCTTGGGCTGGGCAGATCGTCGCCCGCACCACCGGA
TCCCTGGTCTCAGACCGCTCCGGTGCCGTCACCGCCTATGCCCTGGTACGCCTGCAAGAC
CGCGGCACCTTCTTCGTCTCGCCCTCCGAGGAAACCTACGAGGGACAGGTCGTGGGCGAG
AATCCGCGCAATGAGGACATGGACGTCAACGTGGTCCGTGAGAAGCAGCAGACCAATATG
CGCTCCTCCACCGCTGACTCCTTTGAGGCCCTGGTGCCGCCCCGCAAGCTCACCCTGGAG
GAGGCGCTGGAGTTTGCCGCCGAAGACGAATGCGTGGAGGTAACCCCAGAGGCTGTGCGC
ATTCGTAAGGTTATTCTTGACTCTCAGGAGCGGTTCAAGGACGCCGCCAGGCGCCGCCGC
TCCGAGTCCTGAGGCCAAATTTCCCTGCTCCGAGCCTTGGAGAACTAGATGCTCGACGAC
GCGGACGCGCCCCAAGGACCCGAGCTAGGGTCCGTTGGAGGCGCTGTGCGCCCGCCGCGT
CGGCCCCTGCGGCCCCGGCCGGGGCGTCTGGCAACTGGCTCAGCCGCGAGCGCAGGAGCA
ACACCTGCAGCCCCCCGAGGCCCAGCCGCGACGCCAGCGCAGACTCCGCCCAAGTCACAA
GACAGCGAGGAGACCGTCGACCGCCCCATGTCCCGCATGGAGCGCCGGCGGGCCGCACGG
GCGGCGGAAGCAGCCCGAGCCGCTAGACGAGAGGCAGCTGCCAAAGCTGAGCAGCAACGA
GCAGCCCAAGACACCCGGGCACTACAAGAGGCCCGCGCCGCCGAACGGGCGCGGGCCGCC
AAACAAGCGGAGCGACGTCGTGCTGCCGAGCGGGCCAAGCAGGCAGAACTCGCTAGGCAG
GCTGAGCGGGCTCTAGCAGCGCAGGAGGCGGAGGAACGCCGCGCCGCGGAACGCGCCAGA
CTGGCTGAACTGGCCCGTCAGGCTGATCTTGCCGAGCAACGGCGCGCAGCGAAGGCCGCC
AAAGAAGCTGCCGCCAAGGAGGCTGCGGCAGCTGCAGCTCGCGCCGCTGAGGCTGCCAGA
AAAGCCCGCGCCACCAAGGCGGCCCAGGCCGCGCGGGAGGCGGAGGCTGCTCGCGCGGCG
AGGTTTGAGCGCGAAGCTGAGGCAGCCAGAGCCGCAGCGGTGGTCTCCGAGTTGGCGCCA
GCAACAGAGCCAATGGGGTTGCACGCCAGCGCCGTCGTAGCCAAAGCCGCCGCCCCAGAG
CCCAGCGCGGCAACAGAGCCCAGCTCCGGCTCAGAGCCCACCACCACCCGGAATCCCTTT
GCGGCGGAGGCTAAGCCGAGGCCCGCTTTCGAGACTGCGGATCAGCCCGTCATCTCTGAA
ACCCTGCCGCTAGTTAAAGTGCCCGGCCTGCAAGAATCCCTGGAACAAGATGAGCTTGCA
GCCAAGCAGGCCGAAGCGTCACAGCGGCGCAGAAGCAGGTCGGCGCAGCGCACTGCCGTC
AAAACACCTCAGGGGGCGCTGGCGCTGCCACGCCTGGGGCGCCGCGCCAAACTCTGGGCC
AGCCTGGTCCTGTTGATCTTGGCAGTGGTTTGGTTACTGCTGGCGGTAATGACCTCCTCC
ACCGTCTCCGCCCAGACGCGCTGCTCCGGCGTAGAAATTGGTGGCATGAGCCGGACGGAA
GCCATCGCTGCCCTAGAGCAGGCGTACGCAGAGAAACTCGCCGCTCCCCTCACCGTCAGT
GCCGACGGCGCCACCGCCCAGCTCAGCGGTGCCGCCGTCAAAGCCAAGGTTGACGGTGAA
CGCAGCACCAGAGGCCTCACGGGCTTCACTCTCAGCCCCTTGACCATCGCTAAACGACTC
ATAGGTGGGCAACAAAGCACGGTGGTTATAACCGCTGATCCGGAGGCGGTGCGCGCGGAA
CTGTCCAACCATCTGGAAGAGCTCTCGCACGGGGCTGTTTCCGCTCAGGTAAGCCTGGTA
GATGGCAAAGTACAGCAGACCCCCGCCGTCGCAGGCATCGGCGTCGACGTCGAGGCTGCC
ACCACCAAGCTGGCGGCTTTTTGGCCGGTGGACGCCACCAGCGCCGTCACCCTCCCTGAA
GGCGTAACCGAGCCTGCCGTCACCGACGCTGAAGCCCAAGCCTTCACCAGCAACGTCCTG
GAACCACTTCTGGCTGGGCCAGTCACCCTGACCGTCGCCGGAACTGAGGCAGAGGGGCGG
GCCTCCACCCGAAACCACGAGCTGAGCGCCGCGGAGATCACCAACCTGGCCACCGTCAAG
GAAAAAGCTGGCGCCCTGTGCGTGGAACTAGAGCCCACCAAGCTCCGCGAGGAAATCTTG
CAGGCCTTCGGCTCTGCCATTGAGACGCAGGCCGCCGGCACCAAGTGGCAGATCGACGGT
TCAGAAGCCGGTGCCCCCACCGCCAAGCCTGAACTGGTATCCGCCGCCCCAGGCAAGGTG
GTGGACGGTGCAGAAGTCTCCAAGGCAATCGTCGACGGCGTCTCCAAGAGTGGCGCCAGC
GCCGCCACCCGCACCATCACCCTGCAGTTGAAAGATGACGCCGCCTCAGCCACTGGCGAC
GCCAGCACCGGGGCCGCCCTGGGGATCAAAGAAATCGTCGGCTCCTCAGACACGCCATTT
GAATCCGACCCGCAACGCGACCAGAACCTGCGCGTCGGTGCAGCCGCCGTCAACGGCACG
CTGATCCTGCCGGGGCAGAGCTACTCCATGAGTCAGACCATTGGCGAGGTCACCACCGCA
AAGGGATACACCGACGCCGGCGTCATTATTGGTGCCAAGCATGTGAACGACATTGGCGGC
GGCCTGTCACAGGTCACCACCACAGTGTTCAATGCCGCCTTTGCTGCCGGCATGGAGGAT
GACGAGCACACTCCTCACAGCCAGTACATGTCTCGCTACCCTGCCGGCCTGGAGGCCACC
TTGTGGACCGGGCAGATCGACATGCGTTTCACTAACTCCACCCCCTATGGTGTGCTGTTG
CAGGCCTGGGTGGGGCAGGGGCAGGTGCATGTGCGGGCCTGGTCCACGCGCTACTACGAC
GTCGAGGTCTCTACCAGCGACAAATTCAATGTGGTCCGGCAGGGCTCAACCCATTCCAGC
GGGCCTGACTGCGTGCCTAACCCTGAAGGCCAGCCGGGCTTCGACATCACCGTCACCCGC
AAGCGCTCCCTCAACGGTTCCGCCTTGCCAACTGAGGTCCGCACCGTGCACTACGAGCCG
AATAACTCGGTGAGCTGCGGCTAGCTGCCTAAATGGGCTAAGTGCCCTGGCTGACTTGGC
GCCTTAGCAGTGGGGTTTGTGGCGGGTGCTGACGCCTGCTGCGTGCGCTGCGGCACTCCA
AGGTGCTCAGGAGTACTCCGGCGCGGATTGGGTGCTGGGAGGTGGCGGGATAATACTTAT
TACGGCAAGCACCGGGGCCCCGCCCGGTTTCTGAAGCGGAGAGGAAACGCCTCCATGACT
TACGTCATCGCCCAGCCCTGCGTGGACGTCAAAGATCGGGCCTGCGTGGATGAGTGCCCC
GTCGACTGCATCTACGAGGGGGAGCGCAGCCTCTACATCAACGCCGACGAATGTGTGGAC
TGCGGCGCCTGCGAGCCCGTCTGCCCCACCGAGGCGATCTTCTATGAAGACGACGTGCCC
GCTGAGTGGGCGGACTACACCCGCGCCAATATCGACTTCTTTGAGCTCAAGGGCCTGGGG
TCGCCCGGCGGTGCCCAACAGGTCGGGGCGGTGGACTACGACGACCCGATGATCGCGGCC
CTGCCGCCACAGAACCAGGACTACCTGGACGCCAATGGCTGAGCTGGGGGCGGCGCAGCA
GCTGCCTGCGCAGACTCTGCCCCGGGCACTGACCCTCCCAGACTTCCCCTGGGACTCCCT
GCGCCCCTACCGGGCTCGCGCCGCCCAGCATCCCGACGGCGTCGTCGACCTGGCGGTGGG
CACCCCCGTGGACCCCAGCCCCGCCGTCGCCCAGACCGCCCTGCGGGCCGCCGCTAACGC
CCCCGGATACCCCACGGCCCTGGGCAGCGCTGAACTGCGTGCCGCCATCAACGACTGGTG
GGCCCGGCGCCGCGGCGTTACGGGCCTTAGCGAGGCTGAGGTCATCCCCACCATCGGTTC
CAAGGAGTCCGTGGCTCTCCTAGCTCTCCAGTTGGGTGCCCGCCCCGGGGACCTGGTGCT
TCACCCGCGCGCTGCCTACCCCACCTACGACGTCGGTGCTCGCTTAGCTGGGGCTACTCC
TGTGCCCGTGGACACGGACGCTGACCCGGACAGTTGGCAATTGCCCTCCGGTCCCGACGG
CGCGGCGGGCCGCCCCGTGATCGTTTGGTTAAACAGCCCCGGCAACCCCGACGGGCATGT
GCTCGGCGTGGAGCAGTTGGCCCGGATTGTTGCCTGGGCACGGCAGCGTGGCGCCATTGT
TATCTCTGACGAGTGCTATGCCGAGTTGGCTTGGGCTGAGCCTTGGGCCAGTCAGGGGGT
GCCTAGTCTGCTGGACCCGCGCGTCACGGGCACGCGCCCTGACGGCAGTGCGGATCGGCG
TGGCCTGATCGCCCTGTACTCCCTATCTAAGCAGTCCAATCTGGCTGGCTACCGGGCCGC
TTTCCTGGCGGGCGACGCTGCGCTGGTGGGGGCCGTGACGGAGGTCCGCAAGCACTCTGG
GTTGCTGGTGCCTGCTCCCGTGCAGGCCGCCATGACTGCTGTGTTGGCTGATCCGGCGCA
TGTGGCGGCGCAGGTGGAGGTTTATCGAGCTCGCCGCGAGGCCTTGTTGGCGGCTACGGC
GTCTGCCGGGCTGGTCAATGACCCTGCATCCGTGGCTGGCCTGTACCTGTGGTTGCGGGG
GCCGGCGTCTATGAGTGCCTTTGACCTGGTGGGGGCCTTTGCGGAGTTGGGGATTGTGGT
TGCTCCTGGGGACTTCTACGGGGAGGCGGGAGCTGGGCGGGTGCGCGTCTCGCTGACTGA
TTCTGATGAGCGCGTCGCGGCTGCCTGTCGCCGTCTGCAGGGGACGGCGCTGTTCCGCCC
CTGAGTTGTTTAAACAACTTTCTTGGTTCTGGGTGATCTCAGCGGCGGCGCCATGGTAAG
AAAACGTTGCAATTGCAGGGTTTGCTTAGTTCTTGCAAGTTGTTTTGAAGTTCTTTGAAG
TTGTTTTCCCGCCAATTAGGGGTTTGGGTAGGGGCTCCGGGGTGTTTAGGTTGCCACCCA
ACGCACCGCAGGTCCTCGCTCAGGCCCTTGGGGATCCTTCTTGATCGCTCCGGTATTTGC
TAGATGACGCAGTATCTCGGTTACGACCTGTGACTTGGCGCCCGTAGCGGCTACCACCTG
CCGGTTGGTAACTGTGCCGCTCTTGACCGCGTCGATGACCCAACCTTGAACATCCCCTGC
AGGGGGTGTGACGACGCCTTGCTGTCGAAGGAGGTCAAGCACTTTAGGGGCCAGCGACCA
CAGGTTGCCTCCCTCGTGGACTGCCAGCAGTCCGATCTCCTGCAGCCACCGCAGGACCTC
ACGACATTCCTTCTTGCTCCGCTGCAACAACTCCGACGCTGATCCTTCTGTTAGGACATT
GGCATGAGTTAGTTCGCGTAGGCACAGCAGTACGTCAACATTGGCTATGTGTTCGGTATT
GATTGCGCTTGGAAGCAGAGAGAGGGTGCGGATGAAGGCTTTGTCTACAACTGAGGCAGC
AAAGGTGACCTCGACATGAAACTCATCGGTTTCCACCAGTGGGGCGGACCTCCCCGAGGA
CAACATTGACACCCACATGCGCCCGAAGCCGCGAGCGGTCTGTTCTACCAGCCCAAGATG
ATGTAAGGCTGCCATAAGGGCTGGGTTGCGAGGGCTGGACTGGGTAGTGAGCAGACGGTT
GGGAGAGACTCCAATTGGAAGGCTGCCAGGGGAGTGGACCTTGAGGATCTGAGGTGAGTG
GTCCACGATGATTGACTGAGAGAGATCCCAGTCTCGGTGTGCGAAGGCGTTCAGCACTAC
CTCGTCCACTGCTCGGTCGGGAAAGTCCTGGATCTGGCGTTCCTGCCCGGTTGGGAGTTC
GACGCGTTCCATCTCGCTGTTGGAGTGCCGGTGAATTCGCTCCAGCATCTGAGGAATGGC
TAAGACCAAAGGGAGGTCCACATCGTTGCGCTCGGGTTCGGATCCAGGTGCTGGCCTCCA
CAGATGCTGAGATGCGGGCAAGCTTTGGGTGGGTTTTCCAAACAGCAGCTTGGCGGCAAC
AATCACGTCCCCGCCAGGAGAAATTAGCCGTAGGCGTCGCAGTAGTTCCTCGGGTGTGTG
AAGTGGGTCGTCCGGGTGCTTGCTGTTGAAGTTGTGGATGCCGGTGCTAAGCGCTAAGGC
GTCTAGGTCGCCTAGGTGTAGGCCCGATGGCTTGGCGGTGGGGTCAGGGTTCAGGCGGCT
GTGCCGTATGTATCTGCGTTCATCCTCTGAAAGTGGTTTGCAGCTGGTGCCTTGCCGTTT
TGTGGCAGCACCATCCTTGCGGCTGTACACGCTTAAGCCAGGTGGTACGCGTACAACCAC
AAGGCGTTGTCCATGGAACTGCTCCGCCGCGGCCTCTACTGTGAGGTTTGGGGTTGTCTT
GTTAAAGATGGAGGTCATGATCTTGTCTGGTTGAGCATCTGTGCCAGTCAAGGCTGCGGC
CCCGCTCTGCTTGTCACGGACTCCGAGCACGATAAAGGATTCGCCGTCGGCGTTGGCGAA
GCAGATCGCTGCGTCTAGCAACATTTGGGTACGTGCGGCTTCTGGATTGGCGTTGGGCTT
CAAAGTGCGCGCGGGGTCTTCTTTGAAGTCGAGGTGTTGGTGCTCTCGGCTGTCGGGGGT
GGCTCCGGCGATGATTGCCTCGAGCGCTTCCCGAACGATGTCGTGCATGACCCAAGTATT
GAGTTGTTTAAACAACTTTTCAAGGTTAACGGGAGTAGAAGGCGGGTGGGGGAGAGGTGG
TTTTCGTTGAAATAGCGGCGGTTATGGGCGGTTGGTTGGGTGGGGTGGCTGCCTGGGTGC
CCCTGAGTTGTTTAAACAACTTTTTTGGTTCTGGGCGGCTTCAGCGGCGGCGCCACGGCC
AGAAAACGTTGCAATTGCAGGGTTTACCTAGTTCTTGCAAGTTGTTTTGAAGTTCTTTTG
AAGTTGTTTTCCCGCCAGCGTGCCCTAGGCTCCCAGGAGAACTGAGCGTAAGAAGTCCGC
CCCAACCCGGGACGGGAAAGGGTGACGCACCGTACAGTAAGACCCTAAGGGACCTAAGGC
CCACCCGGCGAGCTCGCCGTATCAAAGGAGGCGCAATGACTGAACAGAACCCCGACCTGA
GCAAGCTCGATTGCCCCGGCACCCTCACCGTCGCGGATACCAGCTTGGAGTTGCCGCGCA
TCCTAGCCACCGACGGCTCCGACGGGCTGGGAGTAGGCAAACTTCTGGGTTCAACCGGCC
TGGTCACCCTGGACCCTGGCTTCACCAACACCGCCTCCTGCACCTCTGAAATCACCTATA
TCGACGGCGCCGCAGGCATTCTGCGTTACCGCGGCTACCCGATCGCTGAACTGGCTAAGT
CCTCCACTTTCCTGGAGGTCGCCTACCTACTGATTCGCGGGGAGCTGCCCGATCAGGAGA
CCTTCGAGCAGTTCGACCGGCGCATCGCCCGCCACCGCCTCCTGCATGAGGACTTCCGCA
GCTTCTTCACCTCCTTTCCCTCCTCCGGGCACCCCATGGCCATCCTTCAGGCTGGAATCG
CAGGCCTAGCCACCTATTACGAGGACACTCTCAACCCCTACGACCCCTACGAGTGTGAGC
TCGCCACGGTCCTGCTGCTCGCCAAAATGCCGACGATGATCTCCTACATCGCCCGGCGTG
CCATTGGTTTGCCCCTGCTTTACCCAGACCCCAAGCGCGGCTACGTGGAGGACTTCCTCA
ATATGACCTTCGGGATGCCCTACCAGGCCCCGGAGATTGACCCCGTCGTCGTGCGCGCCC
TAGACATGCTGCTAATCCTGCACGCCGACCACGAACAGAACTGCTCCACCTCCACCGTCC
GCCTGGTAGGTTCGGCAGACGCCAATATGTACTCCTCCGTGTCCGCCGGGGTGGGGGCGC
TATCTGGTCCACTGCACGGCGGAGCGAATGAGGCCGTGCTGCGCATGTTGGACCGCATCG
AATCCGAGGGCATGAGCACCGCTGAGTTCGTCCGCAAGGTCAAGGACCGGGAAGACGGCG
TACGCCTGATGGGCTTCGGTCATCGCGTCTACAAGAACTATGACCCGCGCGCCGCCCTGG
TTAAGGATGCCGCTCACGACGTCCTAATGCGCTTGGGTTCCTCCGACGGCGACCGCAAGC
TGGACATCGCCATGGAGCTGGAGGAGGTTGCTCTTTCGGACGACTACTTCGTCTCCCGCA
AGCTGTACCCCAATGTGGACTTCTATACGGGTTTGATCTACCAGGCCATGGGTTTCCCCA
CCAAGATGTTCACTCCGCTGTTTGCGCTGGGGCGCCTGCCTGGATGGATCGCTCAGTACC
GCGAAATGATCGCCGACCCGGCCAAGCGAATCGGTCGTCCCCGCCAGGTCTACACCGGCG
AGAGTGAGCGGCACTACATTGCGATGCACCGCCGCAAGCACGCCGCCGATTACCCCGGCG
TACGCCCCGGCTCCAGCATCGACCGCGTCACCCGAGTCTAAAGCGCCCGCGGCTCAGTTG
TCTCGGTGGCGGCCCAACCAGCCTGCCCGCAGCACCTCCCGGTTCACGGCAGCCACTGCC
GTCAGGGGGATACCTGCCGGGCAGGCGGGCACACACTCGCCGTACACCGAACAAGGCCCA
AAAGCCTCATCCAACACCCTCGCCACGCCCCGCGCGCGCCGCGAGCGCTCCTGACGCCCC
TGCGGCATCAAAGACAAATGCGCTAACTTGGCCCCCGCAAAAAGCATCGCCGCGCCATTA
GGACAAGCCGCCACACAAGCCCCACAGCCAATACAGGCCGCAAAGTCCAACGCCGTCTCC
GCCTGCCGGTAAGGCTGGGCGACGACGTCGGCATCCGGAGCAGTCCCAGCCGCCACATCC
ACCGTGCCCCCGGCTCGGATCAGCTCGTCCAGGGCACTGCGGTCCACCACCAGGTCTCGG
ATCACCGGGAAAGCTGCCGCCCGCCAAGGCTCCAAACGGAAACGAGTCACCCCGGGGAAA
GCCCGCAGGTGTTGGCGGCACGCCGGGGTGTTGTCCACCGGGCCGTGCGGCTTGCCATTG
ACCAGGAAACCACACATGCCGCACACGCCCTCACGGCAGTCAGACTCAAAGACCACCGGC
TCCCCACCACCAGAGATGAGCTGATCATTCAAACGGTCCAGCAACTCCAGCAGGCTCATC
TCCGGCTCAGCATCTGCCACCGTGTAGGACACAAAACGTCCCCGCGCCCGAGGGCCCGGC
TGCCGCCAAATCTCCAACTCAACTATCATCGATAGTCCCTAACCTGCATCGGCACCATTG
AGAAGCTCAGCGGCTCACTGCGGCGCGTATGCCGGCCAGCGGCGTCAGTCAACCAGGCGG
ATACAGAACACCAGGCCTCGTCATTGCGCTGCGCTTCCCCAGCCTGCGTGGCATACTCCG
CGCGGAAATGCGCCCCAGCAGACTCACGCCGATCCAAGGCATCCAGCACCATCACCTCGG
CCAGCTCCAAGAAATCAACCACCCGCAGCGCCTTCTCCAACTCCTGGTTGAGGCGCTCAC
CGCCACCAACCACCAGCACATTCCGCCAGAACTGCTCCCGCAACTCCCGCAACTGCTCCA
GGGCCTGGCGCAAGCCCGCCTGCGAGCGGCTTACCCCACAACCGGCGTAGAGAATCTCCC
CCAGGCGACGGTGGAACCAGACCGGCCGGTGTGAGCCCTCCACCGCCAAAAGCTGCTGAA
TACGAGCGTGAGTTTGCGCCAGCGCCGTCGTCGCCTCCGGCGCCTGCGGGTCCAGCACTG
GCTTACCAACCAGGGAAGCCAGATAGTTGGGCACTGCCAGCGGCAGCACAAACCAGCCAT
CCACGCTGGCACTCAGCAAGGAGTTTGCCCCCAGCCGGTTGGCGCCGTGGTAGTTGTTGG
AAGCCTCCCCACCCACAAAAAGCCCCGGAATGGTGCTCATCTGGTCAAAGTCCACCCACA
GCCCACCCATGGTGAAATGAGCGCCCGGGGCGATGCGCATAGGCACCTCATAGGGATCCT
CACCCGTGGCGTCCAGGTACATGGAGAACAAGTTCCCGTAACGGGCGGCAATCACCTCCT
TGCCCAGGCGGGCGATCGCATCCCGGAAATCCAAGTACACGGAGTTGTGCAGCGGGCCGA
CGCCGTGCCCCGACTCGATTTGCTCGCGCGCATTGCGGGAGGCGACGTCGCGCGGGGTGA
GGTTGCCGAAAGCCGGATACTTGCGCTCCAGGTAGTAGTCCCGCTCCGCCTCCGGGATGT
CATTGGCGGGGCGCGGGTCACCCGGCTGCACGGGCACCCAAATGCGCCCGTCATTGCGCA
GCGACTCGCTCATAAGCGTGGTTTTAGACTGCCAACGGGAACTCACCGGCAGGGCCGTAG
GGTGGAACTGCACCATGCAGGCGCTGGCAAAGGCCGCACCGCGCCGGTGCGCCCGCCAAG
TGGCGGTGGCATTGGAGGCCATCGCCAGAGTGGAGTAGTGGTAGACGCTGCCGTAGCCGC
CGGTCGCCAGGACGACGGCGTGGGCGGTCCAGGCACGCAACTGCCCAGTGAGCAGGTCGC
GGGTGACGATGCCCTGAGCCCGCCCCTCGGCCACGATCAGGTCCAACATCTCCGTGCGCG
TGTGTAGGTGGACATTGCCTGCCGCTACCTGCTCCTGCAGGGCTTGGGCTCCGGCAATCT
CCAACTGTTGGCCGGTCTGCCCGCGCGTGTAGTAGGTGCGGGAAACCTGCACCCCACCGA
AGGACCGCGTGGCCAACTGGCCCCCGTACTCGCGGGCAAAAGGCGCCCCGATAGCGAACA
TATGGTCGATGACCCGCCCGGACTCCTCGCCCAGGCGCACGACGTCGGCCTCCCGCCCCC
GATAATCCCCGCCCTTAACAGTGTCCTTAACAAAGCGGGCCAGAGAATCGCCGTCTACCT
TGCGGGCGCGAGCCGCGTTGATCCCACCCTGAGCGGCCACCGAATGCGCGCGGCGGGCGG
CGTCGTGAATAGTGAAGCACTCCACCCGGTAACCCAGGCGCCCCAGCGCGGCGGCAGCCC
CGGAACCCGCAAGGCCGGTGCCCACCACAATCACCGTGAGCTTGCGACGGTTGGCGGGAT
TAACCAGGCGGTACTCGTCGCGGCGACGCTGCCAGGCCTGCTCGGGTGGGCAATCCGGCA
GGTGCGGGTCTAGGGCCGGGCCGACGTCGTAGAGCTCGTCCACCGGGCCGGGTGCGCTCG
CGGGGGACTGGCTGTGGTCATGGGTTTGCGGGCTCATGCAATCACCCCGGTCAATACCAG
CAGGGGCAGGGCCCCATTGATCAGCACCACCAGCAGCGCGGCCACATGCGCCACCACCAA
GAAGACCTGTCGCAGCCGAAGGCCCGTGCCGCCCAGGTCAATCACCACATTCCACAGGCC
TTGGGAGAGGTGCAGGGATAGGCCCAGCATGACGGCGGTGTAGAACATGGCCATGCCGGG
GCGCGACAGGCTGGCCACCAGGTTCTGGTAGGCAGAGATTTGCAGGGTTCCGCCCGTGTG
TGCCGGGGGCGTGTAAGCGGACGGTGCTACCAGCGCACCGATGGTCAAATCCAGCAGGTG
CACCAGCACAAAGAAGCCGATTAGTGCCCCCGTGAGCAGCATGCTTCCGGTGGCTACGGC
GTGCAGGCGCATGCCTTGGCGGCGGTGGGTGCCGCGGGCCGCGCGGCCCCGCAGCCACAG
GGTGACGCCAGCCGCAACGTGTAGCAGCAGGCAAGTGCCCAACACCAAGCGCATGAGCCA
CAGCAGGCCTTCCACGGGCAGCAGTGGGTGCAGGGCCTCGCGTAGCCAGACGGCGTAGGC
GTTATAGGCCTGCGGTCCGGCGAAGGCCTTGAGATTGCCGAACATATGCACGGCTACGAA
CAGCGCCAGGGCGGTGCCAGTGACGGCCATCGTCGTCTTGAGGACCGTGAAAGAGAAGCG
GTGGCGACGGCGGGGCGGTGCGGCAGGCGCGTCCCCGATTGGTTCTATGGCGACGGCGCT
GGGGGCGGGTTTTGTGGCGTGTGTGGTGGTGGAGCGGGCTGTTGGGTGGGGTGACGGAGC
GCGTTTGGCGGCTGGGCTGCGTTTGGGGATTCGACTGCTTCCGGGGGCGGTATTGGAGGG
CACGCTTGCACCTCCCTGCGCTAGACCTCGTGCTGCCTGTGTTTGACAGTAACCGGCGTC
ACTTGGGTGGGGGTGGCTTTGCCTAAGCGTCTCAAGCAACGGGCGCGAATGTCTCGCCCA
GCTGCGTGAAAATCCGCTGGCCTGTCAGCTGCGGAAACCTGCGGGCGGCCGTAGCCGCAC
CCCACACTCAGCTGCTGCGCAGCGGCTCTTTCAGCTCAATCGGCTTGCCGCCGCGCGCCA
TAGCCTCCACAGCACCAGACTGCGAGTTGCGGCGGAAGAGCACATTGGAGGCGCCCGCCA
GGTCCCGGGCTGGAACTACGCGCGGCTCCCGGAAGAGCCCGTGGCTGCCCGGTACCACCC
CGCCCTCGGGGATCAGAGAGACCTTGGTGCCTGCCGTCAGGTACAGGCCGGCCTCCACCA
CGCAGTCATCCCCCAGCGGGATTCCCAAGCCAGAGTTGGCGCCCAGCAGGCAGCGCTCAC
CCAGTGCCACACGCTGGCGTCCACCGCCGGAGAGCATGCCCATGGTTGAAGCCCCGCCGC
CCACATCAGAGCCGTCGCCAATCACCACGCCCTGAGAGATGCGCCCTTCCACCATGGAGC
GGCCCAGCGTTCCGGCGTTGTAGTTAACAAAGCCCGTGTGCATGACGGTGGTGCCTTCAG
CCAGATAAGCGCCCAGGCGCACGCTTGCCGCATTGCCGATGCGCACCCCGGACGGGGTTA
CGTAGTCGGTCATGCGGGGGAACTTATCCACGTAGAGCACTTGCACGGGACGCCCCAGGG
AGGCGCGCAGGCGCATGCGCGTGGTCTCAAAGTCGTCGGTGGCGCAGGGACCCGCGGCAG
TCCACACCACACTAGGTAGGCGGGAGAACACGCCGTCCAGGTTCACCGTGTTGGGTTGAG
CTAAGCGGTGGGAGAGCACATGCAAGCGCAGGTAGGCGCCGGCCACGGTTTGCGGGGCGT
CGTCTAGATCCGACCAGGTGCGCACCACCGTGGTGTGTACGCCGCGGGCCTCATCGCGTC
GTTCCATGGCGGAGAGGGTGGCGCGCAGGTCAGCCTGTCCATCCTCGGGCTCGTCGCCCA
GGACCGGGCGGGGGTACCAAACATCCAGGGTGTTGCCGTCATCGGTCACGGTGGCTAGGC
CTAGGCCCCAAGCGCTGCGAGTCATAGCCCCACGATACGGGACGAAGGGCCCGGTGGGTG
GGCTTTCTTATGATCTCGGCACTAGCTTCTGCGTCCGGTGCCGCCACCCACCCATGCCAC
AATCACCCCATGACGCGCACCACCATCCACCTCATGCGCCACGGCGAGGTCCACAACCCT
GAAGGCATCCTCTACGGCCGCATACCCGGCTACCACCTCTCGGACCTGGGACGCCAGATG
GCCGAGCAGGTGGCGGAAACCCTCTCCGGCTCCGGGCATGACATCACCGCCGTCGTCACC
TCCCCCCTGGAACGCGCCCAGGAGTCCGGCGCCCCCACCGCTGCTGCCTTCGGCCTGCAG
CCCACTACCGACCCCCGCCTAATTGAGGCTGGCAACCGCTTTGAAGGCGTAGCCGTCAAC
CGCAACCGCTGGGTCCTGGCCCGCCCCGAGTACTGGCCGCTATACCGCAACCCTTTTAGC
CCCAGCTGGGGTGAGCCCTACACCCAGATGGTGGCCCGCATGCGCGACGCCGTCGCCGCC
GCGATCCCGGTGGCGGAAGGACATGAAGCCCTTGTCGTCTCCCACCAGCTGCCAATCTGG
GCGCTGCGCCTCTTCCTGGAAGGCCGCCCCCTAGCCCACGACCCCCGCCGTCGCCAGTGC
TCCCTAGCTTCCTTGACTTCGCTGACCTTTGAAGACCGCACCCTAGTGGGCCTGGCCTAC
TGGGAGCCCGCCGGTGACCTACTGCGTCGCGCCGAGGACATGGTGCCTGGCACCTCCGCC
GCAGCCGCCAAAATCGGGCAGCTTCAGTGACCCCCAGCTCCGAGTCAGGCGGGGAGATCA
TTCCGGCCACCAACCGGGAGCTGCGCGCCCCCAGCCAACGCCCCCTGCAAAGGCCCACCC
CGCAAAGGCCCTGGACCGCCCAAGACTTCATCTGGTGGAACACCGCCGGGGTGCTCACCG
CCGTGACCTTGGGCGTCCGCCCCAACCCCGTCTCCCCGGTGGTGGACCCAATGCGCCGCG
CCTTCGCCGCCGACGAGGTCATGCTCGCCTCCTGCGATGCAGAACTACTCATGTTCCGGC
GCGGTGACGCCACCTACAACCCCTCACGCGGCTTCTTCCTGGCCGGAGGCCCCGTGGGCA
TTGCCCTGACCGCCGCCTTCTTCGGGGGCCAGGCCTATATGAACTCCAAGCGCAAGCGGG
CTGCCAAAGCCGACGCCGTCGCCCGCTGGCGCCACCTAGCCGACGCCCGCCTAACCGTCT
CCACCCACGGCATTTACCTGGGCACCGCCGAGGGCGTCATGTCCATCTCTTACGCCGACG
TGCGCGAATGCTCATTAACTGACACCGGCGAGATCATCATGGCGGCTGCTAACTCCCAGG
GCACCGCCCGCTGGAAACTGCGCGCCCAGTGGGCCGAGCTAGTACTGATCTTGTGGGCTT
TGCGCTACTTGCCCGAGCACCCCCAACTCACCGCCCGCTCCTGGATTCCGGGGGACTGGC
TGGTGCACGCGGCGGCCCACGGCTACGACATTGATACCCGCAGCTGGCCGCGCTGAGGGG
TTAGGGGCTGGCCGGTTTAGCCCTCAGTAGGTTCCTGGGGGTCGGCTGGTCCGTGCGGCC
CCTCTGGGTCTCGGCGTTGCGACCCCTTACCCTCTTCCGGGTGGTACTTGCGACGGCGAA
TGTCCTGCTCCAGGTTGCGGAGAAAATCGGGGTCGTCGTCGGGCCCCAGAGTGCGCCGCT
GCGCCTGCCGCCCACGCCGCTGGAAACTAATGCCCTCCTGCGAGGACCACACGGTTCGCT
CCACCATGCCGCCCCGCTCCTCGGCCGCCTTCACCCGGGAAGTAATGATCCAAGCCACCG
GCCCGACCACTGTGAACAGGATGATGACCAGCAGCCACACAGGCTTAGGCAGGGGCTGGG
GCAGGGACTCGCTAGGCGTGCGCGCACAGTCCAAAACCGCATAGAGCGTCAGGGCTATCA
CCAGGACAATAAGGACCACACGCATGTCAATACCCTAGCGGCTTCTCGATGTGCCAACCT
GTCCAGGTGACCAAACCCGCACCCCGCCCCTGCGCACTAGTCACCGGCGGTACCCGACCT
GAGGCGGTATCCCGCCTCCGCGCACTGCTAGTGCAGCGCCTTGCGGCCCGGAACTTACTG
GGTGGAGCCAATGGGGGAGTTGGCGTGGCGGCGTCGGCGCTGCCCTGGCTGGTTCCGGTG
GCCCCAAATGAAGCGACTGAGGTGGGGCGCGAAGAGTTGGTGGCGCGCCTAACCGACGCC
CCCGCCTTCCCCCAAGCTGACCTGCTACTGCGCACCTCTGGGTCCACCACGGGCAGCGGT
TCCCTGGTGGCCATGAGCGCTGCTGCCTTGGTGGCCTCTGCTCGCGCGACACATAGGCGG
CTGGGTGGCCCGGGCACCTGGGTGTTGACCCTGCCTGCGCATCATGTGGCTGGCCTGCAG
ATACTGGTGCGCTCCGTGGTGGCAGGGCGGGAACCGGTGATTGTTGATACCAGCGGTGGC
TTTAGCGTGTCAGCGCTGGCTCAGGGGCTGGAGCAGGCACTGTCTCGGGCTGCAGGCCAG
GCTGTTTACACCTCCTTAGTGCCTACTCAGCTGCACGATGCTTTAACTGAGGCCAGGTGC
ACCGCCCTCCTCTCCCGGCTGAGCGCAGTGCTGGTGGGCGGCGCTGCTATAAGTCCCAGC
CTGCAGATTCGAGCGCGGGCAGCCGGGGTGCCCGTGGTGCGGAGCTATGGCATGTCAGAG
ACCGGTGGCGGCTGCGTCTATGACGGCCTGCCATTGGAAGGAGTGCGCCTGCGGATCGAC
TCCCCAGATGCGGAAGGTGTAGGCCGGGTTGCGTTGGCAGGCCCGGTCCTAGCCGAGGGC
TACGCCGCTACCGGCGGCAGCACCGTCTTCCAAACGGGACCGGATGGGCGCTTGGAGGTG
CTCACCAGCGACCTCGGACGCTTGGTCCCCGGTCCAGACGGGGAGCCGTGCCTGGAGGTG
CTGGGACGGGTGGACGACCTGATCGTCACCGGCGGGGTCAAGGTACGCCCCCAGGAGGTG
GAGGCAGTGCTGCTCACCCTGCCGGGGGTGGCGCAGGCCTGCGTAGTGGGCGTACCTCAT
GAGCGTTGGGGGAGTGCGGTAACCGCGGTGGTCGTGCCCCAGCCGGAAATAACGCCCAGT
CAGGAGTGGTGCGAGGCGCTGCGGCAGTCTGCCCGCCGCCTGCTGCCCGGTCCGGGCGCT
CCTAAGCGGGTGTTGGCGACTGTGGGGCTGCCTACGCGCGGCCCGGGCAAAGTTGACCGG
CTTGGCGTGTCCAACTGGGCTGCACAAGGCAGTGAAAAACCGTGAGAGTGTCCGAAAATG
CAGCACTTTGAACAGTGCGCTCTCAGAAGCCTGCGGAGAATCCGCAGAATTGCAACGTTC
TTCAGCGTGCCCCAGACAGCCAAACTCTCAAAGTGCTGCAATTCGTGCCACTTTCGTCTG
CGGTAGGCTCCCAGCGCCCCGCCCCGGGCAGAGAGGAAACCATGACCAGCCATTCCCAGC
CCAGCACTCAGGCCGCCACCCCCCAGCCTGCGGCCACCAGCTGGGCCGAGGTGGTCCGCC
TGCGCACGCTCCCCGCCGCCGTTGCCCCCGTGATCCTGGGAACCGGCGCAGCCGCCGCCC
TGGGTGGCTTCTCGCTCCCGCGCAGCCTCCTAGCCGCAGCGGTGGCTCTGTCCTTGCAAA
TCGGCTCCAACCTGGCCAATGACTACTCCGACGGCATTCGCGGCACCGACGATGACCGCA
CCGGCCCGCCCCGTCTGACCGCCTCCGGCCAGGTGGCGCCTAAAACCGTCAAATATGCGG
CTTTTGGCTGCTTCGGTTTGGCCGGGTTATTTGGCTTGGCGCTGCTGGCACTGTCTGGTC
AGTGGTGGATGCTGCTGCTGGGGGTAGCGGCGGTGGCTGCCGCCTGGTTCTACACGGGTG
GTCCTCATCCATACGGATATGCAGGTCTGGGGGAGGTCTTCGTCTTCCTGTTCTTTGGGC
TGATGGCCACCGTCGGCACCACCTATCTGCAAACCGGCACCGCCCCGGGCTGGGTTTGGC
TGGCTGCCTGCGGCATTGGCCTGATCGCCTGCTCCCTGCTTATGGTCAACAACCTGCGTG
ATATCCACACCGACCCTGCCCACGGCAAACGCACCCTGGCTGTGCGTCTGGGTGAGACCC
GGGCCCGTCAGGCCTTTACCGCCATGATTGGGGCACCGGTGCCCTTGGCGCTCGCGGCCT
TGAGCTGGGCGCGCTGGGCAGATCGCGGCGATGGCAATGCTTTGGGCGGCAGCATTCAGC
TGCTTGTGATGACAGCGGTTTTGGGCTGGCTGGCTCTGCGCACCACCCGCACGGTGCGCG
CGGGGGCCAGCGGTCGCGCGCTAATTCCAGCATTGCGGGATGCGGGCTTGTTCGAGCTGG
TCTACGGCGTGGTGGTCGGTCTAGCTTTCATCACTGTTACCGCTGCTTGAAGTAGAGCAG
AGCCTGCTTGGTGGAGTTGTGGCGTCTCTATGCAGCCTTGCCTGCCAGCTGCTTGGGCAC
GACCGGGGCGAGCGGAGCTTTGCAAGGCACGAACGGAGGCGGGACTAGCTCTGAGCAAAG
GCGAGCAGAGCCGCCCAGGGTAGGAGTGGACTAGGGCGGCGAGCACAGTTCGGCAGAAAC
AGTGCGGGGCGCCTCCAGACTTCTAGTCCGAGGCGCCCCGCGTAGGGCAGACCAAGCTCC
CTGAATACCTGGCCCGGGCTTATCTCACTTCTTGTCCTTGCCGTCGCTCATCTTGTCTTT
CCCATCAGACTTCTTGTCCTTGCCGTCGCTCATCTTGTCTTTCCCATCAGACTTCTTGTC
CTTGCCGTCGCTCATCTTGTTGGTCTGGCTGACAGATGGCTTCTCGGCGGGCTTCTTCTC
AGAGCCGCAGGCGGCCAGGCCGAAGGCGGAGGCGGCAGCGAGGGCAGAAATGGCGATGGT
GGTGGTCAGGCGGCGCATTGAGTGTTCCTCTCAGATTGAGCTGTTGAGCAACGGTTGTTC
CGTGCTCTCGGGAAGTGATTCGGAGCCAGATGCCGCCCGGATTGGTAAAGCTGCTGTGAC
CATGGTCACTCTTTAGTGGGGGTTTAGGTCCAATCCAATCCCCCGCCTGCTCCGAACCTC
GAGTGAATCCATCACCGATCAAGGAGGACTGCCTCATGACCAGCCTGGTGCTAATTGGCC
TGTTAGGCGGCCTAATCACCGCCATATCACCATGCATCCTGCCGGTCCTGCCGGTCATAC
TCGTGTCCGGCGGGGTGGCCGACGGCGAAGGCAAGGACCGCAAACAGGCTGTCGCAGCCA
AGAGCGCCACGGCGCAACCCGCCGTCGTCAACAACCTCGGCTTCACTGACGCCACCGGGC
TTATCAACCTGTCAGGCTCCGGCAAAGCCGCTGGCAGCGCAGCAAGCACAGCTGCCCCCA
CTGCCGCGAGCGCCGCTAAGTCCGGCAAGAAACGCAATTCCCGCCCCTACCAGGTGGTGG
CTGGACTGGTTATCTCCTTCACCTTCTTCACACTCCTGGGCTCCACGATCCTGAGCCTGC
TCAACCTGCCCCAGGACTTCATCCGCTGGGCTGGCATCGTGCTGCTGGCGGTTATCGGCG
TCGCCATGATTTTCCCCAAGCTCATGCACTTCTTGGAGCGGCCCTTCGAACGCTTCGGCC
GTGTGGGCGGAGGCGGCCCCTCCAACGGTTTCCTGCTGGGCCTAGTGCTCGGCGCTGCCT
ATGTGCCCTGCGCCGGCCCGGTGCTGGCCGCCGTCTCCGTTGCAGGCTCCACCGGCAAGA
TCGGCCTAGACACCGTGATACTCGCAGTGTCATTCGGGCTAGGCACCGCCATCCCACTGC
TGGGCTTCGCGCTGGCTGGCCGCGAGGTGGCTGCGCGAGTCAACGCATTCCGCACCCGCC
AGCGCGCCATCCGCGTCACCGCAGGCGTTCTCATGATCGCCCTTTCCGGCGCTCTGGTCG
CCGACCTGCCTGCCGTCCTGCAGCGCGCCCTGCCTGACTACACCAAGTCCGCTCAGGCCT
CCACGGACCGCCTCCTGCACGGCACCTCCACCTGCAAGCCCGGCGCAGAGAACCTCGGTG
ACTGCGGCGAACTACCCAAGATCGTTGACCCCGTGGCCTGGCTCAACACCCCCAACGGCG
GCGCCCTAGCAACGGCCAACCAGCCCGGAAAAGTCACGCTAGTGGACTTCTACGCCTACT
CCTGCATCAACTGCCAGCGTTCCGTCCCCGGTATCCAGAAGCTCCACGAGACCTACAAGG
ACGCTGGCCTACAGATCATCGGCATCCACGCCCCTGAGTACGCCTTCGAAAAAGAGGTGG
AGAATGTGCGGGCTGGCTCGGAAAAGCTCGGCATCACCTACCCGGTGGCGGTGGACTCAA
ACCTGACCACCTGGGAGAGCTTCAACAACCACTACTGGCCCGCCCACTACCTGGCTGACC
ACACAGGCAAGCTCCGCCAGCTCGGCTTCGGCGAAGGCGGTGAAGCCACGCTGGAGAAGC
ACGTGCGCACCCTCCTGCAGGAAGCCAACCCCGGCGTCGCCCTGCCCGCAGCAGTGTTCT
CCGACGACGCCCCCACCGTCCAGGGAGACCGCACCGCTGAAACCTACCTGGGCTCAGACC
GAGTAACCCGCGTGGCTGGTGCCCCGATCATCCCGGGCACCCAGGACTACAGCTTCCCTG
AGTCCATGCCCACGGACACGGTTGCTCTAGATGGCAAGTGGCATGTGGAGGGGCAGCACA
TCAGCCCGGAGGGCGGACCCGCCAAGCTGCGCCTGAACTGGCACGGCAAGCAGGTCAACC
TGGTGGCCTCTGGGCAGGGGGAGCTCAAATGGACCTTCAACGGCCAGTCCGGCTCCATGC
AGGTACCGCCTGTGCCTAACGGTTTGGCCCTGATTGAGGGACAGGAGATGGTCTCCGGAG
TGCTGGAGATCGAGGTTCCCCAGGGTGTTCAGCTCTACTCCTTCACCTTTGGCTGAGCCA
TGCAAACCTGCCGAGTAGCGCCTGCTGAAGGCGCAGTGTGGACCACCCCCCTGACTGCTG
CCCCGTCCCACCCGGTGGGGCGGCGGGACAGGGCGGTCCGCCCGGCACCACAGACCCCGT
GTGGGGTGCGCCGCCCCGGTTGCCTGACGGCGCGCCCCACACGGTCCATTCGCCAGGAGC
CCGGTTCGGGACAGCTGGCGGCTGAGAGAAGGCCCATGCTCCAGGGGCATGAGCCTTCCC
TCTACGATGGGGGAGTGCAGTCCCCCGAACAGCTGAATGACGACGCCGCCCTCATGGCTC
GCGTGGTGCAACGCGACCAGCAGGCTTTTGCACAGCTGTACGACCGCTGGTCCGCGCGCC
TGCTGGCCCTGACCGTGCAGGTGCTGGTGGACCGGGCGCAGAGTGAAGAGGTGCTGCAGG
AGGTTTTCCTGGAGGCCTGGCGTCGCGCAGACACCTACGATCCGACTCTCGGCAGTGTGC
GCGCCTGGCTGGTCACCCTTACTTGCCGCCGTGCCATCGACCGGGTGCGCGCCAGCCAGT
CAGCTCGCGACCGTGAAAACCGCTGGCACGGCACCATGCCCGACGCTGACGTCACCGTGC
AGCAAGTGGAAGACCGCCTAGAGGGCGAAGAAGTGCGCCAGGCCTTGGACGCCGTGGGGG
AGCCGCACCGCTCCACCCTGCTACTCGCCTACTTCAGCGGCCTGACCCACACGGAGATCG
CTACCCGCACCGGCGTGCCCTTGGGCACAGTTAAGACCCGTATCAGAGATGGAATAGCAA
AGCTGCGCACACATATGGGGGTGGAGCTATGAGCCAGGACCAGAGCACCGGAATGCCCAT
GGGAGACTTAAGCGTGCCGTCTAAGGGCGACGACGCCGAACTGCTCGCGGCACTAGAGGC
CGATGAGGCGCTCGCGGTGTTGGCTACCTCGCTGCCGCCGGTGGAGCCTTCACCGGGTCT
GCGCGCCGCAGTGCTTGGGGCAATCGCCCGCGAGGTTGAGGCTGAGGCGGCGAGTAAGGC
GGAGGGAGCCCAAGCAGAGGTGCTTCACCTGAAGACGGCCAGTCACTTGCTGCCCACAGC
CAAGCAGGACGGGCGCGCTGAAGTGACTGCCCTCCCGCAACCGGCAGACCAGCCGGAATC
CAGCACTGCGGCGACGTCGTCGGTTGGTGGGGCGCAGGTGCTTAGCTTGCCGTCTCGACG
CCGTTGGCTGACGGGCGCGCTGCAGGTGGCTGCGAGTGTCGCTGTGTTGGCGGTGGGCGT
TGGGATTGGCCGTTGGAGTGCCATGGATTCCATGGCCCCGACGCAGCATTTTGCGCAGCT
CAACCAGGCGCAGGACGTCCAGCGGGTCACGGACACTATGCCTGATGGGCATATCGCCAC
CCTCACCTGGTCTAAGGACATGAGCATGACTGCCCTCGCTCTGCCCGACCAGATGATGAG
CGATGCAGCCGGAGCCAGCCTGCAGGTTTGGCTGCTTAAGGAGGGACAGGTGCGATCCCT
GGGGCTGTACGACCCCGCCAAAGGGGCGGGCTTTACCTTCCTAGATCCGATGTTGGAGCC
CGGTGAGCGGGTGTTCATTACGCTTGAACCCAAAGGTGGCTCCAGCAGGCCCAGTGGCGA
GCCGCTGGTGGTTTTTGACGTCTCCGCGAAGTCTGAGGGCACCACTCCGGGGCAGTCTCA
GGTCCAGACTTCCGCGCCCACTGAAGCCTGAAATCAAGGACAGCTCGGTTTGCCGGTATT
CCTCCGGAGATCCCTGATAGGCCTGGGGTTTTTGCGGTGTTCTTCCGGGCGGCATAGCTC
CGGCCTAGGGCGCTCCTGAATGGCAGTGACGACGGCGACCAGCAGGCCCGGGCGCGCACC
CTGTTCACCACGGCAGCCATAGCACCGGGGTTACTGCTGTTGGTGGCAGCCCTGTATCTG
GCTGGAGTAAGGACGACGCCGCCGCGTCGCCGTCGGAGCGGTAGTTGTGCGCAGCACTCG
GCCTGTGCAGCCAGCGTGAACCGCTACGGCGTCGCAGCCACCGGGGGAGCCGCCTGGGTA
TGTACCAGGAGCCAGGGTTAGAAGTAATAAGGAAACGGCGACCAATCCGGCTCGCGACGC
TGCAAGAAGGCATCCCGCCCTTCCACCGCCTCATCCGTCATATAAGCCAGGCGAGTGGCC
TCCCCAGCAAAGACCTGCTGCCCCGCTAAACCGTCATCAGCCAAGTTGAAAGCCAATTTG
AGCATGCGGATCGCCTGCGGGGACTTGGAAGCCACCACTGCCGCCCACTCCAACGCTCGC
TCCTCCAACTGCTCATGCGGCACCGCCTCATTCACCACGCCCCAACGCTCAGCAGTCACG
GCGTCGTAAGTCCGCGCCAGGAAGAAAATCTCCCGCGCCCGCTTATCGCCCACCTGACGA
GCCAACAAGGCTGAGCCATAGCCAGCGTCAAAGCTCCCCACATTCGCGTCCGTCTGCTTA
AAACGTGCGTGCTCAATGCTCGCTAGTGACAGGTCACAAACCACGTTCAGCGAATGCCCA
CCGCCGGCCGCCCAACCGGATACCGCAGCGATCACCACCTTGGGCATGGTGCGGATCAGC
CGCTGCACCTCCAAAATGTGCAAGCGACCAGCCCGGGCAGCGTCAATCCGCGCCTGACGA
GCCGCCACCTCCGCGTCATGGTCCTCCGCCTGCGGCAAATCATCCACTGCCTGACCCGGA
GCACCCTCATAGTGATAGCCGTCGCGACCACGAATACGCTGGTCCCCACCAGAGCAGAAG
CCCCAGCCACCATCCTTAGGGGAAGGGCCATTGCCGGTAAGAATCACCGCGCCCACATCA
CCACTCATGCGTGCATGGTCCAACACCCGATACAGCTCATCCACCGTGTGCGGGCGGAAG
GCATTACGCAACTCTGGGCGGTCCAGCGCCACCCGCACCACCGGCAAGTCCCGCAGCCAA
TTACCAGCAGCATCCCGCTCGCAGCCACGGTGATAAGTCACATCCGTCAGCGCGCCCGGC
TGCGAGCAACGATTAGGGAAACCCTCCACTTCCCGCCAATGCTTGGGGTCAAAAATCGCC
GAGACGCGGGCAGGCAAGGGGTAGGTCATGGCCCCAGAGTAGGGGAGCGGGGCAACTGCA
ACCGGCGCAAGTGTCACAAAATGCAGCACTTTGAAGCCGACGGGCCTCAGCTTCCCTCAG
CCCGACCGGCAGAAACATTGCAATCAAGCCATTCTGCGATGCCGCAAAACGCCCGCCACC
ACCAGTGCCCGCTCAAAGTACTGCAAACCGTGCCAGTTTAAGGAGTCTCAGCCACCCCCT
ATCCTGGTAACCATGACTCAGGGGAAGACCGGCAAGCACGCCTACGTGCCCTCAGGCGCC
GGAGCCCCCGGGGAGCTGGACCTGGATTTGCTGCGCGCCCAGGACCGCAGCGGCCTGCTG
GAAGGCATCGACCGTGCCCTCGTCTACGACATCCCCCTGCGCACCCACTTCCGCGGCCTG
ACGCGCCGCGATGGCGTACTCCTGCACGGCCCCGCAGGCTGGGGTGAAGTAGCCCCCTTC
TGGGACTACGGCGCCACCGCCTCCGCTCCCTGGCTCGCCTCCGCCCTAGAGCAGGCCACC
GGCCGCTCCTGCCAGGACGCCAGCCCCCTGCCCGAAGCACTGCGCCACGCGATACTGGTC
AACCTCACCGTGCCCGAAGTCAGCGCCGCCGCCGCCCACACCCTGGTCCAGAAAAGCGGC
TGCACCACCGTGAAAGTAAAGATCGCGGGTACCCCTGAAAACCTGAAAGCGGACCTGGCT
CGCCTGGAAGCCGTTCGCGCCGCACTCGGCCCTGGCGGCGCAGTGCGCATTGACGTCAAC
GGCGCTTGGGACCTGGAGTCTGCCCGCACCAGCCTGCCCCTGATGAATGACGCTGCCGGG
GGGCTGGAGTACGTGGAGCAGCCCTGCCGCGCCACCGCGGACCTGGCCCGCCTGCGCCGT
GAGACCAATGTGCCCATCGCCGCCGACGAGTCCATCCGCCTGGCCGCCGACCCCATGGAG
GTGATCCGCCAAGAGGCGGCGGATATCGCCATTCTCAAGGTCGCGCCCCTGGGCGGGGTG
CGCGCCGCCCTGCGCCTGGCCGAGCAGCTGGGTCTGCCCGTCGTCGTCTCCTCTGCGCTC
GATACGAGCGTGGGCCTGTACGCCGGGCTGCGGCTCGCCACCGCTTTGCCCCGGCTGGAG
CACGCCTGTGGTCTGGGTACCATCAGCCTTCTGCGTCAGGATGTGGCCGTGCCCGGCATG
ACGCCCAAGGACGGCATCCTGGCGTTGCGCCGCCTGCGCGTCTCACGCAACCTGCTGCCT
GCGGTCATGGCCGATGTGGAGCTCACCGCTCGCTGGCAGACCCGCCTGGGGCACATGCTC
GATGCCCTGCGCACCCGCCTGGCCGGTGCCGCATGAACAACGACGTCGTAGCCCCCGGTG
CTCCCACCGCCGTCACCCCCCTCCAGGCCGCCTCCATACAGCCCCCATCCATTCAGGCGG
CTCGCGCCCTGGTCCAAGCCCTGGTGCGCCTGGGCGTGCAGCATGTGGTCCTGGCGCCCG
GATCCCGCTGCGCCCCGCTGGTGCCGGTGCTCTTGGCCGCTGAGTCCGCCGGGCATCTGA
GTTTGCGCGTGGTCCTGGACGAGCGCAGTGCCGGCTTCGTGGCCCTGGGTCTGGCCCGCG
CCGACCTGCAGGTGGATCGGCGCTGTCCCGCCGCCGTCGTCACCACCTCCGGTACGGCCG
TCGCCAATCTGCACCCCGCCGTCGCCGAGGCCGATGCCGCAGGCATCCCCCTGCTGATCA
TCAGTGCCGACCGCCCTCATGAGCTGGTGGGCACCGGCGCCAACCAGACCACCGAGCAGA
CCCGCCTCTTCGGGGACGCTCCCCGCGCCGTCGTCGACTTGCCTGCCGACCTCATCACGG
AGCTCGGCCCCAAGGCGGGGGAGCGCGCCATCGCTGGGCAGCTGCGCCGTGCCGTGGAGG
CTGCCCGCGGTTGGCTCAGCAACGATCCCGGTCCCGCCCAGGTCAACATCCGTTTCCGGC
CGCCCCTGGCCCCCATCGCTGGGGTCGACGGCGCAGTGCGCGCCGCCGAACTCTCCGTCA
CCGGGCCGGAGGCGGGTCCGGTGCCTCGGCTCGATACCGCCGCCCCTGCTGCGGGACACG
ATTACGCCTCCCGCATCCCACGCCACGATGGGCCGGTACGTGGCCTGGTGGTTGCCGGGG
ACAGTGTGGACTCCACTGGGCGGCGCGCCCGCGAGCTGGCCGAGCACCTGGGTTGGCCAC
TGCTGGCCGAACCCACCTCCGGGGCTCGCGGCGGCCCCAATGCGCTCATCCGCTACGCCG
AGCTGTTGGGGACGCAGGCCGGGGCCGCACTGGCCCGGCAGGTCGAGCATATTGTGGTGT
TCGGTCACCCCAGCCTCACCCGCTCCGTCAGTGCCCTGCTGGCTCGCACGGATATTCCAA
TCGACGTGGTCACCAGCACGGCCCGCTGGGTCGACGTTGCCGGGACCGCCACCTGCATCA
CCTCCACCCGGCTGGGAGCTGAGCCCCTGCGGCCCGGTGGGGGAGTACGGCTCGCCGCCG
CCCTGGGGCTCAGCGGTGCGCCCGGGCGGTGGCAGGCGTGTTGGCGTGACGCCGTGGCCG
CGCTCCCGCCGCCGACCGAGCAGGAGGGGCGGGGCTCCGTGGGGCCGAGTGCTGCGCGTC
TGACTGCCGACGCCGTGGCCACCGCTGTGTGGGATGCCGCCTGTCACGACGCGGCTGGCG
GCGACCCCAGGCCCAGTGCCGACGCCAACTCCAATGCCGCCGACAGGCCCAGTGCCGGCT
GGGCCGACTGCGACCCCGGCGACCTTGAACGCGCTGGGAACCTGCCCCCACGCCTGGTCA
TCGGCTCCTCCATGACCATCAGGCGCTTGGACCGTTTAGCCGTCCCCCCCGTCGGGAATG
CTCCGCATCCGCTCGCCAACCGTGGCTTGGCGGGCATCGACGGCACCCTGGCCACCGCCA
CCGGCGTCGCCCTGGCCCGGCGTGAACCTGTGCGCGTGGTCCTGGGCGACCTCGCCTTCC
TGCACGACGCCATGAGCCTGAGCCGCGGCCGCCTGGAGCACCCGGTGGACCTGCAGGTGG
TGGTGGTTGACGACGCCGGGGGGGCGATCTTCTCCAGCCTGGAGTACCCGGACGTCACCC
CGGAGGCGGATTTCTCCCGCTGCTTCGCCACCCCGCAGGCCACCGACATCGCCGCCCTGG
GGTGCGCGCTTGGTGCGACCGTCCACCGGCCCGGCACTGACGCCCAACTGCGGACCCTGC
TGGCTGCGCCGGTGTATGGCCTGAGTCTGGTTCACGTCCGCCCTTAGAATCGAGCCGGTG
TGTGTGACCACACAAATACTTCTATGCAGTTCTCAGGAAAGATTCAGACAGGCTTTGGTA
GTGACTCAGATCGAGCATGTTGGCTGGCAGCGTCTTGAACCACGGGAAACCACCCGGAAG
AAGGAAGAATGAGCACTTACGACGAGTTCCCCGGCACCCCGGACCGCAACGGCACCGACC
CGCGCTCCGCCAGTGACGACCCCGAGCTCCGGTCGGCCACTCGCCAGCTCCCCGCAGCAG
ACAGTCTCACCGACTCCAGCCAGTCGGTTGGCGGCGAGCCCGCCCAGGCACCCGCACCAT
ATGCGGAGTCAAGCGCCTTCAACGCCCCCGCCTACTCCGGTAGCCGCTACACCGCCGCGC
CGCAGACCCCCGCGGGCTACAGCTTTGACCGCCCTGCCGCTTCCACTGCGGCCGGCTTCG
GCGCCTCCGCCGTCGGCGCCTCCGACTCCGCAGCCGCAGGTTTCGACGCCGCCGACCCGC
TGGGATACAGCGGCGCGAATTATGCGCCCCCGGCGGCGCCCGCCACCCGGGTCCGTGAGC
GACGTCGTGGACCCGGCTGGGGCGCGCTCGTGGGCGCGACCGTGGCGGCGGCGCTGGTCG
CCTCCGGTGGCACTGTCACCGCCACCCACTTCCTGAACGAGCCCAAGGCCGCTAGCTCCT
CGGTGAGCGCCGGACCCAGCCCGGTCCAAGCCGGTACCACCAAGACTGTGAACGCCACCA
ATGGCGTCCCCGACTGGCAGGGCGTGGCTGCGACTGTTTCCAACACCGTCGTGGCGATTA
CGGTGGCGGGTAACAACGGCACTTCGCAGGGCTCCGGCGTCATTTACGACTCCGCCGGGC
ATATCATCACTAACAATCACGTGGTTCAGGGTGCTAAGCAAATTCAGGCTACGCTCGCTG
ACGGGAGAATCTATGAGGCCAAGCTCACCGGCACTGACCCGGCCACAGATCTGGCGGTCA
TTCAGCTCGTCAATCCTCCCAAGGACCTCGTAACCGCAAATGTCGGTGACTCTGATGCGC
TGAAGATCGGCCAGGGCGTGATGGCTATCGGTAACCCGCTGGGCTTGTCCTCCACCGTCA
CCACCGGCATCGTTTCCGCCTTGAACCGTCCGGTTGTCACCAAGCAGGAGCAGGAATCCC
AAGAGGATGAGGAGCAGCAGGATCCCGGGGGCGTGGGCGGTCTGCTGGGCGGCTTGCTGG
GTGGCAAGCCGAAGGCCAGTAGCCAAGTGGTCACCAATGCTGTGCAGGTGGATGCCGCGA
TTAACCCGGGCAATTCTGGTGGGCCGCTTTTCGATGAGCACGGTCAGGTGGTTGGCATCA
ATTCCTCCATTGCCACGGCATCGCAGGGGTCCAATGGTTCAATTGGTATCGGCTTCGCGA
TTCCCTCCAAGTTGGCCAAGAAGATTGCCGATCAGATCATTGCCTCCGGTAAGGCCACGC
ATGCATATCTGGGAGTGACTCTGCGGGACGGGGCGGCTTCTGTGGGTGAAGTGACCCGGG
CGGGAGCCAAGGTTGAGTCGGTGGAGAGTGGGTCTCCGGCCGCTAATGCGGGACTTAAGC
CTGAAGACGTGATCACGGCGATTGATGGCAAGTCCACCAACCAGTCGGCGGCTTTGACCG
GTTTTGTGCGGCAGTACTCCTCCGGTGCTGAGGTCACGCTGACCATTATTCGTGGCGGTC
AGCAGCAGGAGGTCAAGGTCGCCCTCGCGGAGCGCGCCGATTCCTGACGGATGCTGGTGG
GCGGCTGGTTGGCTGACGCTACTGCTCGGATATCGCGGTGCTGGACCGGCCTCGGTGATC
AAGGCGCTCGCACCCGCTGCGGAACGACGGCGGGGCGGGCGCGCGGATCAGGGCTTAGGG
TGACTCCTGGGCGCCGAGGGCGTCCAGCACCGGGCGCATCTTGGCCTTGGTCTCGGCCAG
CTCGTCAGCCGGATCCGAGTCCGGCATGATCCCGCCGCCCCCGAAGGCTCGCAGTGGCAG
GTCGGGGCTCAGGCCCCCACTGCCGTCCCCGGCCAGCTGGGCACTGCGCAGGGCGATGCA
CCACTCGCCTTCGCCGTGCCAATCCACCCAGCCCACCGGCCCCGCGTAACGGCCCCGGTC
CATATGCTCAAGCTCCTCGATGAGGGCCGCCGCGGTTCGACGGGGTGTGCCGCAGACAGC
GGCGGTGGGGTGCAGTGCCCCCACCAAGGACAGTGCGCCCGTGTCCCCCGCCACCACGCC
GGTCACGTCGCTGGCCAGGTGCAGCACATTGGGCAAGGTCAGCACGAAGCGCTCCGGGCA
CTCCACCACCGAGCACAGAGGCCTGAGGGCAGCCAAGGCCGAGGCTCGCGCCAGGGCGTG
CTCCCGGTTGTTCTTCGCGGACTCCTCCAGCCAACGGGCCAGGCGCTGCGCCTCCGCCTC
CCGCTGCCCGGGGGTGGAGGCGTGACGGCGGGCCGTTCCCGCCAGGACTCTGCTGCTCAG
ACGCCGCTGCCGCAACCGCACCAGCAGCTCGGGGGAGGCCCCCACCATACCATCGACGGC
GAAGGTCCAACAGGAGGGATAGTCCGCGCCCAGACGCCGCAGTAGGTCTCCGGTGTGGCC
CGCCTGGGTGGGTACGACGGTGAGGTCTCGCGCCAGCACGACCTTCTCCAGGTCTCCCCG
CTGCAAAGCCCTGCGGGCCTGTTCCACGGCGGCCATCCAGTCCGCGTCTCCCTGAGCGCC
GGGTTGGAGCCCGGCCCCCACCGGGGCTGGCAGGCAGGCCGCCGCAGGTGCGGTAGCGCC
CGCCGTCGGCCCGGGCGTAGCGCTGGCACCGGGCGACATCGACCCTAAAGCTCCGCCCAC
AACCGGATCTGCCGCTGCTAGCGGCGCCCATTCGGCGTCAGCCACAAAGCGCCGCAACAG
CTCCGGCGCGGAAACTTCCGGCGCGGAACCCTCCGGGAGGGTCTCGCTGTCACCCGCAGC
CAGCATCGCTTGGGTGATCCAGGCGCCCTGTTCGTCCAAGCCCAGCAGCAGCTCCGGCAC
CACCAGCACAGAGTTGGCCGCTGAGCTGGGGGAGAAAGCCACCGCCCCCAAGGCGACCGG
CCCGGTGCCTGGCCGCACCAGCGGGTCAGACCACCATGAGTGATAGACGGTGGCCCGCCA
GGCGGTGCGCAGGGCCTCGATTCGCTGGGGCCCATGCGCCCGCAGTTCCAGCACTCGCCC
TATGCCCACCAGGCCGCGCCCTTCGCGCACCCAGGAGACGACGTCGTTGCGGCCCGCTAG
CAGGGCCAGCAAATCTGGGGCTGTTGGCCCACCGGGCAGCAGGGCTGGGTCTAGTGCCTG
GGTGCGCCAGAGCAGACGCGGCGGGGCGGCCTGCGCCGCGCTAGCCTCAAGTACGCGCAG
CACGGCGTTTCAGTTGCGGGGGAAAGGCTTGGCGGCCCGGTGCACCGCCACAATGCCGCC
AGATAGGTTCTTATAGCCCACCGAGCGCCAGCCGGCCTCCTGCAGCAGCGCCGCCAGCCC
CTCCTGGTCTGGCCAAGCCAGGATGGATTCGCCTAGGTAGTCGTAGGCCTCCGTATTGGA
GGAAACCAGGCGGCCCGCCGCAGGCAGGGCAGTGCCCAGATAGAAGGAATACAGGCGGCG
GAAGAGGCGATTGACGGGCGTGGAAAACTCAGCGATCACTAGGCGGCCACCGGGTTTGGT
TACGCGCAGCATCTCGCTTAGGGCCGTGACGGTGCCCTGCACATTGCGCAGTCCGTAGGA
GATAGTCACCACGTCAAAGCTCTCGTCTGCGAAGGGCAGAGCGGTGGCGTCCCCAGCCAC
AAAGCCGATTTCTGGGTGGCGGCGCTTGCCTTCAGCGACCATGCCGGTGGAGAAGTCGCA
GGCGACTACCTCGGCGCCGTCGGCAGCGTATTCCGCGCTGGCTGTGCCGGTGCCAGCGGC
AAGGTCCAGCACGGTCATGCCGGGTTTGGCTGCCACGGTCCGACGGGTGATGGCGCGCCA
CATATGCACTTGGAACAGGCTCATGACGTCATTGGTGACGTCGTAGCGGCGGGCGACGGC
GTCGAACATTCCCGCAACCTCGCGCGGGTCTTTGGCAAGGGTGGCACGGCTCATGGCCTC
ATCATCGCAGGTCTGTTGAGCTTGCCTGAACCGTCGGGCAGTTCAAGGGATGTTTGGGAC
TGAAGTCCCTGGCGCGGACCCCAGAAACCGCCTTCAGCAAGTAATTAAGTTACGCTAGAT
GTTCGTAAATATATGTGTGGGCGAGGGCTGCGTCACTCTGTGTCCGCCATAAAGCTGTTG
TTACAGCGCCAAAATCCTAGTCCGTAGCCACTATGGTCAGGGCTTTGTTGAGGACTGGAT
AGAGTCGCCGGTGGCCCTCTGTGCAGAGGGACTTTCGGCCATGCGCAATAGCGTGCGGAC
CGGACTGAGCCGAGTGAAAGGGGCAGCATGCTGGTCACCCACATGCCGGGCCCCCGCAGC
ACCCAGCTCCATCTCCCTACCAGGACGGTGACGGCAGCATGAATCCGTATTTCTCCCTGC
TAATCATGGCGGTGGCAGCCTTCGTTGTTGCCGCAGGCGGCCTAGTCCTGTCCGCCGTCC
TCACACCGCGCCGCCCCAAACAGGCCAACAAGGTCATGGTCTCCAACTATGAGTGTGGCA
TCGACCCCACCCCCACCAATGTGGAGCACGGGCGTTTCCCCGTCTCCTTCTACCTGGTGG
GCATGACCTTCATCATCTTCGACGTCGAGGTCGTCTTCCTCTACCCCTGGGCCACCGCCT
TCCACACCCTGGGGCTCTTCGGACTGGTGGCCGCCCTAGTCTTCGTCGCCATCATCACGG
TGCCCTACATCCTGGAATGGCGCCGCGGCGGGCTGGACTGGGACTGAGGCTCACCAAGAC
TGACACTGAAGCGAGGCAGATATGCGTAACCGCGAGTACGACGAGAAGATGCGCTCCATC
CCGTCCAAGCAGGACGACCCCTGGGCGCAGGCCGTCGCCCAGGTAGAGGGCCCCGGCTTC
CTCCTGGCCACCACCGAGAAGCTGGTCGGCCTAGCCCAAGCCCGCTCCATGTGGCCCGTA
ACCATGGGCCTGGCCTGCTGCGCCATCGAGATGATGGCCACCGCCGCGCCCCGCTTCGAC
CTGTCCCGCTTCGGCTGGGAAGTCTTCCGCGCCTCGCCCCGCCACGCCGACGTCATGCTC
GTCTCCGGCCGCCTATCCCACAAGATGGCGCCCGTAGTGCGCAATGTCTACGACTCCATG
CCCGAACCCAAGTGGGTTATCTCCATGGGCGCCTGCGCCTCCTCCGGCGGCATGTTTAAC
AACTACGCCGTGGTGCAGGGCTGCGACCACATCGTCCCTGTGGACATCTACCTGCCCGGC
TGCCCGCCCCGCCCGGAGATGCTCATCAACGCGCTGCTGGAACTCACCCGCCAGATCGAA
GCCCACAAGTCAGTCTTTGGGCACCGCGAGGAGATCGCCCGCGCCGTCGAGGCCGCAGCC
CTGGCCGCCACCCCCACCTCCGAGATGAAGGGCCTGCTCGCATGAGCCAGAACACCCCCG
ACTCCGAGCCAAACGAGCTCCAGCCGCCCGCCGCTTCAGCTGTGCCCGAGATTGCGGGCA
CCCCCGTGCGGCCCGAGCTGCGCCTTGAAGTCGTCTCCCGCCACCGCGGCCAATTCGGTT
CCTCCGACGCCGGGGACACCAGCGGTTACGGTGGCCAAACTTCGGTGGTCACCCTGGCGC
CCGCCGCCTCCCGCCCCTACGGCTCCTGGTTCGACGAGGCCATCGACGCTCTCATCGAGG
ACCTGCAGGAGGAAGGGCTTAACCCTGCCGAGGTCATCGAGAAGGTCGTCATCGAGCATG
ACGAACTCACGATTTTCGTGACCCGCGAGCATCTGCTGTCGGTGATGCAGCACCTGCGTG
ACGACCAAGACCTGCGCTTCGAAATGTGCCTGGGCGTCAACGGCGTGCACTACCCGCAGA
TGACCGGCCGTGAACTACACGCCTGCTTCGCCCTGCTGAGCCTGACCCACGAGGCTCGCT
TCCTGCGGGTGGAGGTCACCTGCCCCGAGTCTGACCCGCATATACCCTCCGTCGTCTCCA
TTTACCCCGGAGACGACTGGCACGAGCGTGAAACCTGGGACCTGATGGGCATCGTCTTTG
ACGGCCACCCCAATCTCACCCGCTCCGCCATGCCCGACGACTGGATCGGTCACCCTCAGC
GCAAGGACTATCCGCTGGGAGGCGTGCCCGTGGACTACAAGGGCGTCACCACCCCGCCCG
CCGACACCCGGAGGTCGTACCGCTGATGAGCGCCAACGCCACATCCTTCACGGCCGCTGG
CCCCGCCACCGACGACTTCGCTGAGGGCGCCCCTGAGTTCACCACCCACGGTGGGGACTG
GGACGACGTCGTCGCCTCTATCGCCGCCCGTGATGAGGCCGACCGCCTCCTACACGACCG
CATCGTCGTCAACATGGGCCCGGTCCACCCCTCCACCCACGGCGTGCTGCGCCTAGTCCT
AGAAATCGACGGCGAACGCATCACCGACGTGCGCGTCGGCACCGGCTTCCTCCACACGGG
CATTGAAAAGAACATGGAGTACCGCACCTGGGTGCAGGGCGAAACCTTCATCACCCGCAT
GGACTACGTGGCCCCCTTCTTCCAGGAGGTCGGCTACGCCCTAGCCGTCGAGAAGCTCCT
GGGCATCACCGAGGACATCCCGGAGAAAGCCTCCGTGGTGCGCGTACTGCTCATGGAACT
CAACCGCATCTCCTCCCACCTGGTGGCCATTGGCTCCGGTGGTAACGAGCTCGGCGGCAC
CACCCTGCTGACCATCGCCCTGCGCGGGCGCGAGAACTGCCTGCGGGTCTTCGAAATGCT
CTCCGGCCTGCGCATGAACCACGCCTACATCCGCCCCGGAGGCCTGGCCCAAGACCTCCC
CGAAGGCGCGATCGAGTACACCCGCTCGGTGCTGCCCAAGATCAAACGCGATATCCGCGA
ACTTGAGGCCCTCCTCATGGAGAACCCCATCCTCAAAGCCCGTTTTATGGGCACCGGTGA
GATCTCCCTGGCGGCCGCCATGTCCCTGGGCTTGAGCGGACCCTGCGTGCGCGCTGCTGG
ATACCCACTGGATATGCGCAAGATGCGCCCCTACTGCGGCTACGAGACCTACGACTTTGA
CGTCCCGGTCTACGACCACTCCGACTGCTACACCCGCCTGCAGGTCCGCTTTGACGAGTG
CTACCAATCCCTCAAGATCGTCTCCCAGTGCCTGGAGCGCCTAGAGGAGATCGAGGCCCG
CGGGGACCACCCCTCCAACCGGCATATGGTGGCCGACCCAACCATCGCCTGGCCTGCCCA
GATGGCAATTGCCACCGACGGCCAAGGCCAGTCCGCAGAGCACGTGCGCGAGATCATGGG
CAGCTCCATGGAATCCCTCATCAACCACTTCAAGCTGGTCACCCAGGGCTTCAAGGTACC
TGCCGGGCAGGTCTCCCAGACCGTCGAGCACGCCAAGGGCATCGGCATGGTTCACGCCGT
TTCTGACGGAGGTACCCGCCCCTACCGGGTCCACTTCCGTGACCCCTCCTACTCCAACCT
GCAGTCCGTGGCCATCATGGGCATCGGCGGCATGATTGCCGACCTGGTGCCAGTGGTGGC
CTCGATCGACCCCGTCCTGGGAGGCGTGGACCGCTGATGAGCACCCCCGACTACAGCCCC
GAGACGCGCGAGCGTCTCCTCGCCGACATCGACGAGATCAAGAGCCGCTACCCGGCGGGC
TACGAGCGCAGCGCCCTGCTGCCCATGCTGCACCTGGTGCAGTCCGTGGACGGCTACGTC
TCTCCGGCTGGCATCGCCATCTGCGCTGAGCAGCTGGGCCTCACCCGCTCCGAGGTCAGC
GCCGTCGCCACCTTCTACAGCCAGTTCCGCCGCCACCCCGTGGGTCGCTACCACGTGGGC
GTATGCACCAATGCGCTGTGCTCTGTGATGGGCGGCGACGCCGTCTGGGAGGCCATCAGC
GCGCACACCGGCCTGGGCGCTGAAGAGACCAGCGAGGACGGCGTGATCAGCTTGGAGCGC
GTCGAGTGCAATGCCGCCTGCGACTACGCCCCCGTGGTGATGGTCAACTGGGAGTTCTTC
GACAACCAGACTCCCGAGTCCGCCACCGCCATGATCGACGCTCTGCGCCGCGGCGAGCCG
GTCAAACCCACCCGTGGCCCCGACGCCGTCCCTACTTTCCGTGAGAACGAGCGCCTGCTC
GCCGGTTTTGAGGACGGGCATGTGGACGAGGGCACCACCGTCGGTGACCCCAGCCTGCTG
GGCCTGCGCCTAGCCCGTGAACACGGCTGGACCGTCCCCCAGGAGGAGCAGAAGTGAGCG
AGATCCACAAGACCTTCAGTGCCCCCGGGGTGCTCACTCCCGCCATCACGGAGCTGTGGG
ACCAGGAGCAGTCCTGGAAGCTCAAGACCTACCGCGTCCACGGTGGCTACGACGGCCTGC
GCAAGGCCCGCGCCATGGCCCCCGCTGACGTCCTGGAACTCGTCAAAGCCTCCAACCTGC
GTGGCCGCGGCGGCGCCGGATTCCCCACCGGCCTCAAATGGTCCTTCTTGCCCGCACCCG
ACGGCGGCCCCCGCTACCTGGTGGTCAACGCCGACGAGTCTGAGCCAGGCACCTGCAAAG
ACATCCCCACCATCCTGGCCAACCCCCATTCCCTGATTGAGGGCGTGGCCATCTGCTCAC
GCGCCATCGGCTGCGACCACGCCTTCATCTACCTGCGCGGCGAGGTGGCCCACGCCTACC
GCCGCCTCCTCGGCGCCATCCGTGAGGCCAAGGCGGTCGGTGTCCTAGACGGCGGCTTCG
GCCTAGACGGCACCAGCAACCTGACCATCACCGCGCATGCAGGTGCTGGAGCCTATATCT
GCGGTGAGGAGACGGCGCTGCTGGACTCCCTAGAGGGCCGCCGTGGACACCCCCGCCTCA
AGCCGCCCTTCCCGGCGGTCTCCGGCCTCTACGCCCGGCCCACAGTCATCAACAATGTGG
AGACCATCGCCTCCCTGCCCGGCATCCTGCGCCGTGGCGCCGACTGGTACTGCGCCATGG
GCACGGAGAAGTCCAAAGGACACGGCATCTTCTCCGTGTCCGGGCACGTGACCAACCCGG
GCCAGTTTGAGGCACCTTTTGGCATCACCATGCGGGATCTGATCGACCTAGCTGGCGGCA
TCCGCAAGGGACACCGGCTCAAGTTCTGGGTCCCCGGAGGCTCCTCCACCCCGATCTTCG
GCCCCGAAGAACTGGATGTCCCCTTGGACTACGAGGCAGTGGGTACAGCTGGCTCCATGC
TGGGCACCCGCGCCCTCCAAGTTTTTGATGAGACCGTCTCCGTGGTGCGCGTGATCGCCC
GCTGGACCGAGTTCTACCAGCACGAATCCTGTGGCAAATGCACCCCCTGCCGCGAGGGCA
CCTACTGGATGCGCCAGATCATGACCCGGCTGGAGGCCGGAAAGGGCCAGCCCGGCGACG
TCGAGAAGCTGGAATCCATCGCCTCCAATATCTCTGGACGTTCCTTCTGTGCCTTGGGCG
ACGCCGCCGCCACCCCGATCCTGTCCGCCATCAAGCGGTTCCGCTCCGAGTTCGAGGCCG
GTTACACCACCTCCGCCCGCGAACTCTTCCCCTACGCGGCCTCCTCTATCCTTGAAAGCG
CACGGTGACACATGGCTGACATGGTCAAGATGACGGTTGACGGGATTCCCGTCGAGGTCG
AGAAGGGGACCCTCCTGATCCGCGCCGCCGAGAAGGCTGGCGTGCGGATTCCTCGCTTCT
GTGACCACCCGCTGCTTTCCCCCTCTGCCAACTGCCGCCAGTGCCTGGTGGAGGTAGCTA
TGCCGGACCGCGAAGGCGTCGTCCGGCCCATGCCCAAACCCCAGCCTTCCTGCGCCATGA
CCGCCATGGAAGGCATGGAGATCTCCACCCAGGCCACCAGCCCCGTAGCCGCCCAGGCGC
AGGCCGGAACCATGGAGTTCCTCCTCATCAATCACCCCCTGGACTGCCCCGTCTGCGACA
AAGGCGGAGAATGCCCCCTGCAGAACACCGCCATGGAACTCATGGCCTCTGGCGCCCAGT
CCGCCACCCGCTTCACTGACGTCAAACGGGTCTTCCCCAAGCCACTGCGCCTAACCAGCA
ATGTGCTGCTGGACCGCGACCGCTGCATCCTGTGCCAGCGCTGCGTGCGCTTTGCCGACC
AGATCCCCGGCGACCGCTTCATCACCCTGCAGGGCCGCGGCGCCGGGCACCCCGGCGGAC
ACCTCACCGGTGGCCTGTACTCCGAGCAGATCGGCCGCTTTGACGCCGCCGTCCTGGACT
ACACCACCCAGCCTGCCGCCGACTCAATCGCTACGCGCGGCCAGGAGGGCCTTACGCCCG
CCACAGACCTGTCTGGCCCCAGCGGTGAAGCAGGCGTGGCCGCCGGCACCAACTCCGGCC
CAGCAGGGGAGGAGCTGGACCTTTCCGGACGCCCCTTCGCCTCCTACTTCTCCGGCAATA
TCATCCAGATCTGCCCCGTGGGTGCCCTCACCAGCGCCCGCTACCGCTTCCGCTCCCGCC
CCATGGACCTGGTCTCCACTGACTCGGTCACCGAGCACGATGCCTCCGGCTCCGCCATCC
GCGTGGATACCCGCCACGGCACCGTGCTGCGCCGCCTGGCCGGGAACGACCCAGAGGTCA
ACGAAGAGTGGATCACTGACAAGGACCGCTTCGCCTTCACTTGGGCTACCTGCCCGGACC
GTCTGACCACTCCTCTGGTGCGCGACGAGCAGGGCGAACTGGTCCCCACCTCCTGGTCAG
ACGCCCTCGACGTCGCCGCCCAGGGCCTGGCCAAAGTCAAGGCGGAAAGTGGCGTCGGCC
TGCTGCCAGGTGCCCGCCTCACCCTGGAGGACGGCTGGGCCTGGTCCCGCTTTGCCCGCA
CCGTCCTGGCCACTAACGACATTGACCAGCGCGTGCGCGACCACTCCACTGAGGAGGACT
CCTTCCTGGCGGCCCGCGTGGCCGGCACCGGCCTGGGCGCTGTCACCTACTCCTCCCTGG
AGCGGGCCGGTCAGGTCCTGCTGGTTGCCTTGGAGCCTGAGGACGAGTGCGGCTCCCTGT
TCCTGCGTCTGCGCAAGGGTGTGCGCGCCGGGGGAGTGAAGGTAGCGACCATCGCTCCCA
CCGCCACCCGCGGCACCACCAAGCTAAACGCCCAGGTAGTCCTGGCTGCTCCGGGCCAGG
AAGCCCGTGCCATCGCTACCCTGCGCCAAACCCATCCCGAGCTGGTGGAGGAACTGCGCC
AGGAAGGCGCCACCATTTTGGTGGGTGAGCGCGCTGCCGCCATCCCCGGTCTGCTGAAGG
TCGTGGACTCCCTGGCGGCTGTCACTGGCGCCGAGCTTGCCTGGATACCCCGCCGCGCCG
GTGAGCGCGGTGGCATTGAAGCTGGTCTGCTGCCGCATCTGCTGCCTGGTGGACGGCCCG
TCTCCGCCGCGCGCGCCCGCGCCGAGGTGGAGCAGGCCTGGGGCCTGGCTGTTGACGGGA
AAGCCGACGGCGCTCGCCTGCCTGCCTCCATCGGCCGCGACACCACCGGCATCCTCAACG
CCCTGCTGGACGGTGAACTTGGGGGCGCCCTGGTGGGCGGCATTGACCTGCGTGACTTCC
CGGACCCGGGCTTGGCCCGAGCCGCAATGTCCGCCGCCGGATTCTTGGTGCAGTTGGAGG
TCCGCCGCAGCGAGGTTAGTGAGCACGCCGACGTCGTCCTGCCCGTGGCTCCACCCGTGG
AAAAGAACGGCACCTTTGTGAACTGGGAGGGCCGCGTGCGCCCCTTCGGTCAGGCCCACG
TCTCTCACAGCCGCACCGACCGCCAAGTCCTGGGCATGCTGGCCGCAGAGCTGGGCACCA
ATCTGGGCGTCGACTCCCTGGAGACCCTCCACGCCGAACTCTCCGCCCTGGGCCTTTGGG
ACGGCGAGCGACCGGAGGTGGTCTTCGTCAAGCCTGCCTCCGGGGAAGGCGAGCAGCTAC
CCGCCGGACGCCCCGCCGTCCTAGCTATGCACAAGCCACAGTTGGACTCTGGGCGACTCC
AGGACGGCGAGCCCTTCCTGGCCGCCACCGCCCTGGTCCCCACCGTCCGCTTGGGCGCTG
AGCTGGCAGGCAAACTCGGGGTGCGCAATGGCGACGCCGTCGCCGTTTCCACCGCCACCG
GTTCCATTACGCTGCCTGCCCGCGTGGGGACGGTGGCGGCAGGTTCCGTCTGGCTGCCCG
AATGCTCCGCCGGATCCACCGTGCGCCAAACCCTCGGCGTTCGCTACGGCGACACAGTGT
CGATCTCGACCCCCCAGGAGGTGGTCCGGTGAGCCCCGCGACTCTCATCCCCGGCCTGCT
GACTGCCGTCCCCAACTCACGGCTGGACGGCGTGGTGGCTGACTTCAGCCAAGAGACCTG
GTGGCTTTCAGTCCTCAAAGCCGTGTTCATCCTGCTGTTCCTGATCGTCAGCGTCATCGT
GGCGATCTGGGCGGAAAGGCGTGTCCTGGCACGCGTTCAGACCCGGCCCGGCCCGAATGT
GAACGGCCCCCTGGGCCTGCCCCAGCTGATCGCTGACGCCACCAAGCTGCTCCTCAAAGA
GGACTTCTGGCTGGCTGGTGCGGAGAAGTTCTCCTACATGCTGGCCCCGATGATCGCCGC
TTTCAGCGCCTTCATGGTCTTCGCGATTATCCCCTTCGGCCCGCAGGTGTCGATCTTCGG
TCACAGCACCCCCTTGCAGCTGACCGACTTCCCGGTGGCTGTGCTCTACGTGCTGGCCGT
CAGCTCCTTCGGGATCTACGGCATCATCCTCGGTGGTTGGTCAACGCACTCCACCTACCC
ACTGCTGGGTGCGGTCCGTTCCGCCGCCCAGGTGATCTCCTACGAGCTCTCCATGAGCCT
GGCGATCCTCTCGGTCTTCGTGGTTTCCGGCACCATGTCCACCTCCGGCATCGTGGACTC
TCAACAGACCCTGTGGTGGATTATCGGCATTGCCCCCAGCTTCATCATTTACGTGATCTC
CATGGTCGCTGAGGTCAACCGCCTGCCCTTCGACCTGCCTGAGGCGGAGGGCGAGTTGGT
GGCCGGACACATGGTGGAGTACTCCTCCATGAAATTCGCCTGGTACTTCCTGGGTGAGTA
CATCAATATGTTCAACGTCTCTGCCGTATGCACCACCCTGTTCCTGGGCGGTTGGCGCTC
CTTCATCCTGGCTTCTTTCTGGCCGGGTGCCAATGAGGGCTGGTGGCCGATGCTGTGGTT
CATCGGCAAGGTCTGGTGCCTGATGCTGTTCATGATCGTCACTCGCGGCACCCTGGTGCG
CTTCCGCTACGACCACTTCATGGCTTTCGGCTGGAAATTCCTCATCCCCGTGGGCCTGGT
GTGGTTCGCGATGGTGTCCGTGGTGCAGGGCAGCCGCTTCTTCACCGGCATTAGTTTCAC
CGGAATTATGGCGGTCATCGCCGGGATCCTGATCGTGGCGCTGATTCTGATGTTCGTGAT
CCCCGGCGGGGAGCCGGAGGATGCACGCGAACACATGCTCTCCGGCGATGGCACGCTGAT
TGTTCCCGGTGAGGAGATTGACGCCTTCGCAGGTGGCTTCCCCGTGCCGCCGCTTCCCGG
CCAGACCCTGCCCACCTCACCGCGCCAGATGCGTCGCGAGGAGCAGCTGGTTAGCCACCG
CCAGATCACCCCCGACGTCGACGTCCAGGAGGGAACCGATGACTGAGCCCAAGCCCAAAC
AGCAGGGCCACACGGACCATGACCAGTGGCTGCGAGACGAGCCGGGACTGCTGGGGCGCG
TCTTTGCGCCGGTAGCTGGCTACGGGGTCACCATCTCCTCAATCTTCCGGCCCACCGTCA
CTGAGCAGTACCCCTTTGAGCCGGCCCAGCTAATGCCGCGCTACCACGGGCGCCACCAGC
TCAACCGCTACGACGACGGCTTGGAGAAGTGCATTGGCTGCGAGCTATGTGCTTGGGCCT
GCCCCGCCGACGCCATCTATGTGGAAGCTGCCGCCAACACCCCCGAGGAGCAGTACTCCC
CGGGAGAGCGTTATGGCCGCGTCTACCAGATCAACTACCTGCGCTGCATCTTCTGCGGCC
TGTGCATTGAAGCCTGCCCCACCCGTGCACTCACCATGACTCACGAGATTGAGGAGTTGG
TCGGTCCCAACCGCACTGGCCTGATCTACGAGAAGCAGAATCTCCTTGCTTCCGTGCCTG
AGGGGGCGCTAGCTGCCCCCCACCCCATGGTGGAAGGCACTGAAGACGGCGACTACTACC
GGGGCGTCGTTAACGGCCCCACTCAGGCTCAGGTCGACTGGGTCCGCGCTAACCGCCCGG
ACGACCCCAGCCTTGACGGGGTCAAGCCCCTTCCCGCTCCGCAGGCTGAGAAGGAGGCCC
ACCTGTGAACGCCCAGCTTTCCTCCGCTCTGCTGCCCGCCGCTGTCGGCTCCACCGGGAA
CCTGACCCTCGGTGAGACCGTTCTCTTTGCAGCTATCGCCCTAGCCACCGTGGCCTGCGG
CATCGGCGTGCTCACCGCCAAGCGCGCCGTGCACGCTGCCATCAACATGATCGCCATCAT
GGTCTGCCTGGCCATCCTCTATTTGGCCAACGAGGCGCCCTTCATGGGCATCACCCAGGT
GGTGGTCTACACCGGTGCCGTGATGACCCTGGTTATGTTCGTCATCATGCTCGTGGGCCT
GGGCGGTGACGAGCCCACTGCGGGAACTTCCTCACCACTGCAGACGCCCCTAGCCCTGCT
CGGCGGCTTGGGACTGGCCGCCTCACTGGGGGCGGCCGTGCTAGCCACCGACCTGGGTGA
GTTCCGGGGCCTCCAGCGCGGCGAACTCGCCACCCCCAAGAACCTGGGCCTGGCGCTCTT
CGGGGATCACGTCGTCATCATGGAGATCACCGGCCTGCTGCTGGTGGTAGCCGCTGTCGG
CGCCCTCACTCTCACTCACCGTGACCGCATCCGCCCCAAGACCACGCAGCGTGAGCTAAT
GGAAGAGCGGATGCGGGCTTACGCGCAGGACGGCATTCACCCCGGTCAGAAGCCCATGCC
TGGCGTCTACGCCTCCACCAACACCGCCGCCGCGCCCGCCCTGGCCGCCAGCGGTGAAGC
TCTGGTCGACTCTGTGCCCCGGCCCCTGGTGGCCCGGGGGCAGGAGCTGGAACTGGGCGA
CGTCGCCCCAGAACTGGCCGCTGCGCAGCGCGCCGGGCAGGCGGCGCTGGAAGCTCCGGT
CAAGCAGTCCGGTATGGCCTCCATGCCAGGTGCCGCCGCCCCCGGAGTCATTCAGCCCGT
GGCACCGCGCCGCGCTCGCGTGCAGGCCACCCCGGCTGACACCAACAAGGAGGACCCGAA
GTGAGCGTCCCAGTAAGCGCGTACATCGTCCTGGCCGGGGTGCTCTTTGCCCTGGGCGCC
CTCACCGTGCTCCTGCGGCGCAACGCGGTCATTGAGCTGATGGGCGTGGAGATGATGCTC
AACGCCGTGAACCTGGTCTTGGTGACTTTCTCCCGCATCCACGGCAACCTGACCGGTCAG
GTTTTTGCCTTCTTCGTGATGGTGGTGGCTGCGGCGGAGGTCGTCGTCGGCTTGTCGATC
ATCGTGTCCATCTTCCGTACCCGCAGGTCCACGTCGGTTGACGACGAGAACCTGCTCAAG
AACTGAGAGGCCACGTGATGCTCCCATCCACCCTCGCAGCTCTCACGCACACCGCCGTGG
GCGGTGCAGGCGTAACCGCTGCCCACGGGCCTGCCGCTTTGGCCTGGCTGCTGATCGCTG
TCCCGGCACTCTCCGCCGCCATCCTGCTCCTGGCCGGACGCCGCAGCGACGCCTGGGGAC
ACTGGCTTGGTCTGGCCGCCGCCGTCTTCTCCGCCGGGCTTGGCCTGGTCATCATCGGCC
AAGCCCTGAGCCTGCCCGCAGACCAGCGGGTAATGGAACTCGGCCTATGGCGCTGGTTCT
CCGCCGGTGACCTGAAGGTTGACCTCGGCCTACGCCTAGACCCGCTGTCACTGACCTTCG
TGGGCCTGGTGACCTTCGTGGGCTCCTTGATCCACCTCTACTCCGTGGCCTACATGTCCC
ACGACCGGGACCGCCGTCGCTTCTTCGCCTACCTAAACCTCTTCGTAGCCGCGATGCTCA
CCTTGGTGCTGGGCTCCTCCTACATTGCAGTTTTTGTTGGCTGGGAGGGCGTGGGTCTGG
CCTCCTACCTGCTCATTGGCTTCTGGAACACCGCCGACGCCGACGCCCCACAACGCGAGC
AGGTAACCAGTCGGGAGAATGCGGCCGCCGCCAAGAAGGCCTTCCTAATGAACCGCGTGG
GAGACCTGGGCCTGCTAGCCGCCATGATGGCCATGGTCTCCCAGGTACACTCGGTGGCCT
TCACCAGCGTGCTGCCCTCCGCCACCACCGGTGTGCTCAGTCCCGCCTGGGCTACCGCCA
TCGGCTTCTGCCTGCTGCTGGCTGCCTGCGGTAAATCCGCCCAGTTCCCGCTGCAGGCCT
GGCTGGGTGACGCCATGGCCGGTCCAACCCCCGTGTCCGCCCTGATTCACGCAGCCACCA
TGGTCACCGCCGGCGTCTACCTGATGGTCCGCTCCGGCGCGATTTTCCAAGCTGCGCCTT
CCGCCCAGCTCGCCGTCGCCATCATTGGTGCCATCACCCTGCTGTTCGGGGCCATCATTG
GTGCCGCCAAAGACGATATGAAGAAGGTCCTGGCGGCCTCCACCATGAGCCAGATCGGCT
ACATGATGCTAGGCGCCGGCCTAGGCCCCATCGGCTACGCCTTCGCGATCTTCCACCTGC
TGACCCACGGTTTCTTCAAAGCCCAACTGTTCCTGGGTGCGGGCTCCGTCATGCACGCCA
TGAGCGACCAGGTGGATATGCGCCGCTTCGGTGGCCTGTCCAAGGTTATGAAAACCACCT
GGATCACCATGGGCATTGGCTGGCTGGCGATCCTGGGCATCCCGCCCTTCTCCGGCTTCT
GGTCCAAAGACAAGATCATTGAGGCGGCCTTCGTTGGTGAGGGCGCTAAGCCTTGGATCT
TGGGTTCGATTGCCCTGTTTGGTGCGGGTCTGACTGCTTTCTACATGTCTCGCCTGTTCT
TCATGATCTTCCATGGTGAGTCCCGCTGGACCACTAAGGACGACGTCGAAGGCGAGGTCC
ACCCCCACGAATCCGGTTGGATGATGACGGCGCCGCTAGTGGTCCTGTCCGTTTTCTCCG
TGGCCCTGGGTGGCCTGCTGTCCATCGGCAATGGCTTTGCCCACTGGCTTGAACCGGTCA
CCGGGCACGCCGAGCACGGCGAGCCGGTTCTGCCGGTGCCGGTGCTGATGGCCGCCACTT
TGGGGCTGGTCGTCGTCGGCGTGCTGGCGGCCTACGTCATGTACGTGCGCCGCCCAGTTC
CCACCGTTCTTCAGCCCGCCAATGCCCTGGTCAAGGCGGCCCGTAAGGACCTCTACCAGG
ACACCATCAACGAGGGCCTGGTCATGCACCCGGGTGCCGGGATTGTTTGGGCCACCACGG
CCGCTGACGAGCTGGGCATTGATACCACCGTCGAGGGATTGGGGTCCGGGACCGCCGCCC
TGGGGCAGCTCGTGCGGCGCACTGAGTCCGGATACGTCCGCTCCTACGCTGGCTACATGC
TCGGTGGCACTGTCCTGGCCCTTGTCGCCGTCCTGGCCACCAGGCTCTGAGAGGTATGCA
GTCGATGAATGCACACATTCTGACCATCATGGCGGTTATCCCTCTGATCGGGGCCGCAGT
GGTCCCGTGGTTGCGCAGCTTTGCGCGGGAAACCGGCCTGGCCTTCTCTCTGGTGATCCT
GTCCCTGGGCATCTGGGCGCTGGTCGCCTTTGATATGAGCCAGGGAGGCAAGGTTCAGCT
GCTGGAGTCCTACCAGTGGATCCCGCGCTTGGGCGTCACCTGGACCTTGGGCGTCAATGC
GCTGGGCTTGGCCATGCTGCTGCTGGCCGTGTTCTTGGTGCCTCTAGTCCTGCTGGCTTC
CTGGGGGGAGATTCCGGCTGAGCGCCAGGGCAGTTTCACGGCGCTCGTGCTCTCACTTGA
GGCCTTTATGGTCGTCATCTTCACCGCCCGGGATATCTTCCTGTTCTACATCTGCTTTGA
GGCGATGCTGATCCCGGTGTACTTCCTCATCGGGCACTTCGGGGGGCCGTTGCGCCAACG
TGCCGCCTTGAAGTTCCTGCTGTACTCCCTGGCTGGCGGTCTGGTCATGCTGGTGGGTGT
GGTGGCGCTGCCGGTGTTCGGCACCAACGGTTCCTTCACCTACGTGGTGGATGCCCTGGC
TGGCAATGTGACCGCCTCCACGGGGGCGGCGCGCTGGATGTTCATCAGCTTCATGGTGGC
CTTCGCCATCAAAGCTCCTATGTTCCCGGTGCATACCTGGCTGCCTGACACTGCTGAGCA
GGCCACCCCCGGCACCTCCGTGCTGCTGATTGGGGTGCTGGATAAGATCGGCACCTACGG
CATGATTACCCTGTGCCTGCCCCTGTTCCCGGAGGCTGCGCGCTGGGCGGCTCCGGTGGT
GCTGCTGCTGGCGGCAATCTCGATTGTTTGGGGTGCGCTGCTGGCTATCGGCCAGGACGA
CCTGTATCGGATGATCTCTTTCACCTCGATCAGCCACTTTGGCTTCATCGTCATGGGGAT
CTTCATTGGTTCCCAGGTGGCTGCCACCGGCGCCATGCTCTACATGGTGGCCCACGGCCT
ATCTATCGCGGGCCTATACCTGGCGGTCGGCTTCCTGGGCCGCCGCACTGGCACCATTCG
GATCAGCGAGCTTGGTGGCCTGGCGCGGGTGGCGCCTGTGCTTGCTGGCACTTTCTTGAT
CTCTGGTTTGGCCTCTATCGCCCTGCCGGGCCTGTCCGGCTTTGTGCCCGAGTGGATGGT
CTTAACCGGCACCTTCTCCCGCTCCATCGCCCTGGGGGTGGCTGGACTGGCTGGTGTGGT
GCTCGCCGCCGTCTACATCCTCCTGCCCTATCAACGGGTCTTCACCGGTGCCCCGGCAGC
CGTACACGCAGGCCTGTCTGATCTGGATTTGCGCGAGAAAGTGGTGCTTACCCCGGTGAT
CGCCGCCATGTTCGTCCTTGGCCTGGCCCCCTTCCTGTTGACCGATGGCTTAACCCCCGT
CTCTGAGCAGGTCTCTGAGCAGGTGACGGTTGCTACCACCGTGCCGACCCAGGCCGCAGC
CGTTCCCGCCAGCCCGCTCACCGCCTCTGAAGGGAGCAACAAGTGAGCACCTTCACCGCT
CCGTCAATCGCCTGGTCCGCGCTGATTCCAGTCCTGATCGTGGCTGGCGCCGCGCTGCTC
GGCGTGCTCGTCGAGGCCCTGGCCCCGCGCTCAATCCGGCCTGTCACTCAGCTGGTGCTC
TCCGTGCTGGCTGTGCTGGGGGCCGCCGTCGCCCTCGGCAGTCGCTGGGTCCAGGTCAAC
TCCGGCTCAGTCGGCACCATTACCGGTGGGCTGTCTGAGGACACCTTTGCGGTGGGCGCG
CAGGCAATCATCCTGGTCATCGGCTTCCTGTCCCTGCTGGTGATGGGGGATCGCACCAGC
GCCAACGACGGCGCTTTCGCCGCCCAGGCTGCAGACCGCCCAGGTTCTGCCGAGGAGACC
GAGTCTCTGCACGCAGGCTGGACCACCTCCGAGGTCTACCCGCTGACCCTGTTCTCCCTG
GCCGGCATGATGCTGTTCCCCATGGCGAACGACTTCATCTCCCTGTTCGTCACCCTGGAA
CTGGTGTCTTTGCCGCTGTATGTGCTGGCCGCTACCGCCCGCCACCGGCGGCTCCTGTCC
CAGGAGGCTGCACTCAAGTACTTCGTGCTGGGGTCCTTCGCCTCCGCCTTCCTGCTCATG
GGTGCCGCACTTCTGTACGGCTTCTCCGGACGGATCACCTATGCCGGTGTGGCCACCGCC
ATCAACTCCTCCCAGTCTGCTGGCGGCGACTGGCTGGTGCTGGCGGGGGTGGTTTTGGTG
ACCGTCGGCCTGCTGTTCAAGGTGGCGGCTGCCCCCTTCCACGCTTGGAGCCCAGACGTC
TACCAGGGCGCTCCCACGCCCATCACCGGTTTCATGGCGGCAGGAGTTAAAGCTGCGGCC
TTCTTGGCCCTGGTGCGCTTCTACTACCTGGTGGCCGGTAGTTTCGGCTGGGATCTGGCA
CCCTTCCTGTGGACCGTAATCCTGTTGACGATGGTTGTGGGCACGGTGGTCGGCATCGTG
CAGATGGACATCAAGCGCATGCTGGCCTACTCCGCCATCGCCCACGCTGGCTTCATGCTG
ATTGGCCTGATTGGCTTCAACCGGCTGGGTGTGCTTTCCATTCTGTTTTACTCACTGGTC
TACGGCGTAGCTACGGTCGGGGCTTTTGGCATTGTCTCCCTGGTGCGTGTAAGTCACGCG
GGCACCCCCGGAGCAGAAGCGACCGAGCTGGCCGCCTGGCAGGGCCTGGGCCGCCGCAGC
CCGCTGCTGGCCGCCGCGATGGGTGTGTTCCTGCTGTCCTTTGCTGGTATCCCGCTGACT
GCCGGTTTCGTCGCCAAGTTCCAGGTCTTTGTGGCTGGCGCTCAGGGCGGTGCGATCCTC
CTGGTGGTTGCCGCCGTGCTCTCCTCCGCCGCCACGGCCTTCTTCTACATCCGCCTGATG
GTGCTGATGTTCTTCCGCGAGCCGCAGGAGGAGTCCGGCGTCGTCGTCACTTCTGATGGC
ACGGCTGCGGCAGCAATCCTGATTGCCGTGTGCGTCACCCTGGTGCTTGGTGTGCTGCCG
GGGCCGCTGCTAGAGGTCCTCACCAGGGCCGCTATGCTCATCCCGTGATCGGATCATTAC
CGCTTGAAGTCCCTGATCTCGAGGGTCGGATCGCTCCGGCCCTCGAGGCCGTTGAGGCCC
GGTTGATGGAGGTCGTCTCCCGTGCGGACGAGGTGATCAACGCCCCCACCTCCCACCTGG
CCGCAGCCGGAGGTAAGCGTCTGCGTCCCGCCTTGGCGCTGCTCACAGCCCAGCTGGGCG
ACCCCGAGCTGGCAACCGGTGCGGCGGTGCGTGACGCGGGCGTCACGGTGGAGCTGACGC
ATATCGCCACCCTCTACCACGACGACGTGATGGACGATGCCCCACTGCGGCGCGGGGCGC
CCAGCGCGCAGACCGTGTGGGGGAACTCCGCAGCGATTCTCACCGGGGACCTGCTGCTGT
CCCGCGCCTCCCAGATGGTGGCCGCCCTGGGGCAGCAGGCCGTGCTGGCCCACGCCCGCA
CCTTTGAACGCCTGTGCACGGGCCAGCTCCACGAGACCCTGCCGCGACCCGCGGGCACCG
ACCCGGTGGAGCATTACCTCCAGGTGCTGGCTGACAAGACCGGTTCCCTGATCGCGGTAG
CGGCCCGCTACGGCGCCATGCTGACCAATGCGGGCGCGCAGACCGAAGCGATTGTGGAGG
AGTTCGGGGAGCGGATCGGCGTGGCCTTCCAACTGGCCGACGACGTAATCGACCTCACCT
CGGATTCAGCCACCACCGGCAAGACCCCGGGCACGGACCTGCGCGAGGGCGTGGACACCA
TGCCGGTGCTGCTGCTGCGGCGAGCTCTGGCCGCTGGCACCCTGGACTCGGCAGGCCAGT
CGATTCTCTCAACGATTTCTACTGAGGATCTTAGTGACGACGCCGTGCTGGCCACGGTGG
TCTCGCGGCTCCGTGAGCACCCGGTGCTGGAGCGCACCCGAGAGATGGCCTTCGCTTGGG
CGCGGGAGGCCGTGGATGCGCTGGAAGGGCTGGAGGAGGCGGTGGCCGCCGGGACCACAG
AGCGTTTGGACGCTACCGGGGTGCTGGACGAGGCTTCGCGGCAGTCGGCGCTGGAGGACG
CCGCAGCCCGCACCGCCGTCGTGAGGGAGGGGCTGGAGAAACTGGCCTGCCTGTTGGTGG
ACCGCACCGCCTAAAAGCTCAGCGGCGCCAGGGGGCAGCCGGTCAACAGCCGGGCGCTTT
TCCTCCGTAGACTGGCGCCAGGCTGCCTAGCCTTACCCAACCGCACTTCGAGTCAGGAAC
TTTGAGAACAGTGAGCACGCGTCCGCTTTCCGTCGCCGTCATCGGAGCCGGGCCCGCCGG
TATCTACGCCTCCGACATCCTGTCTAAGTCTGGGCTCGACGTGAGTATTGACTTGTTCGA
GCAGCTGCCTGCCCCCTATGGGTTGGTGCGCTACGGCGTCGCCCCCGATCACCCGCGCAT
TAAGCAGATTATTGTGGCCCTCTACAAAATCCTGCAGCGCGGTGACATCCGCCTGATCGG
CAACGTTGAGGTGGGCCGTGACGTGAGCATCGCTGAGCTGCGTGAGCACTACGACGCCAT
CGTGCTGTCCACCGGTGCGGACACGGACGCCCCCCTGGATATCCCCGGTGTGGAGGCTCC
CGAATGCTACGGCGGTGCTGACTTTGTCTCCTGGTACGACGGTCACCCCGACCATCCGCG
CACCTGGCCCCTGGAGGCCAAAGAGGTGGCGGTGATCGGTGTGGGCAATGTGGGCCTAGA
CATTGCCCGTGTGCTGGCTAAGCACGCCAAAGATCTCCTGGTCACCGAGGTGCCGCAGAA
CGTGGCGGAGCAGTTGGCCGCCTCCCCGGTCACTGACGTGCACGTCTTCGGTCGCCGTGG
CCCCGCCCAGGTCAAGTTCACCCCTTTGGAGCTGCGTGAGCTCGGCAAGCAGCCTGACGT
GGACGTGACGGTGGACGAGGAGGACTTCGAATACGACGAGGGCTCCCAGGCCGCCCTGGC
CGCCTCCAACCAGCAGCGCCAAGTGGTTAAGGCCCTGGAGGGCTACGCCATGCAGGATCC
GGAGGACCTCACCGCCTCCCACACCATCCACATTCACCTGTTCCAGGCGCCGGTAGAGGT
CCTCACTGACGCGGCGGGGCACGTCACCGGCCTGCGCACCGAACGCACCTCCCTGAGCGG
TGACGGCAGCGTGCATGGCACCGGCGTCTTCACCGACTGGCCCTGCCAGGCTGTCTACCG
TGCGGTCGGCTATGCCTCCAGCCCCATTGAAGGACTGCCCTTTGACGCGGAGCGCCACGT
GCTGCCCAATGAGGGGGGCCGGGTGCTGGGGGAGGACGGCACCCCTATCACCGGCGTCTA
CGCCACCGGTTGGGTGCGTCGTGGCCCCGTGGGCCTGATCGGCTCCACCAAGTCTGATGC
CCAGGAGACCATCGGCAACCTGGTGGCTGATGCCCAAGCTGGCCTGCTGCACGCCAGCAC
CGACGATGCTGCCCAGGTGGGTCACGACGCCATGCTGGCGCTGCTGACCCAGCGGAAGGT
CCCCTTCACCACTTGGGAGGGCTGGGAGCTGCTGGACGCCTACGAGCGCGAGCTCGGGGA
GGAGTACGGGGAGGTTGAGGTGACCGGTGGGGCCATGAAGCCGCGCGAGCGCGTCAAGGT
GGTTTCCCGCAGTGCCATGACTTCCATCTCTCGGGGGCTGGGTGCGCCTGCAGATTTGAT
TGGCCAGCCCGACGCCGATCGGGTCCCCGCGCGCGTCGCCCACCGCCTAGCTGACTGAGG
ATGTCTCCGGGCCGGGGCCTATGCGGGTTCCAGTCCTATTTTTCTTCCGATCAGTGCTGA
AAGCGCCGTGGTAAAGTTATTCAGGCGGCTGTTCAGGGATAAATTCGGGGTGCGTTTAGG
CATACGGACTAGGTCAACGATACTGGGAGGTGCTGTGCAGATGGCAGGAATGAGACTGGC
ACAGATTCAGTTGAATAGTTTCAAGTCCTTCCGTGACGCGATTCTTCCGCTTGGTCCGTT
AACGATCCTGACCGGGAGAAACTCCAGCGGCAAGTCCAATGCTATAGATGCTATAGCTGT
TCTGTCCTGCCTGGTTACTTCGGGTTCTTTGAGTGATGCTCTCGAGGGGACTGTTGGCCG
TCTGGCTCCGGTTCGTGGAGGAGCTAAGGGCTGCGCCCCCTCTGGCGAGGACTCCTTTAG
TCTCGGTTGCGTAATTGAGGATGAGGCGAAGGGTTTTTATCTGATCTATGAGGTTGAGGT
GGCGGTTAATCCGGTGCTTCGCATTAAATCAGAGTCGCTTCATGAAGCTCCTGGGTCTGG
TAGCAAAGGCAACGATAAGGTCTGGTTCAAAGTTTGCGGTGGCGAGGGCGGGAGCCTCGA
TGTTGAGTACAGAAATGGTGCTCAGGAAAAGAAACCCCACATTAAGGTTCGTGATGACCG
GACTGTGCTAGGACAGCTGAAGAGTAGGCTCATTACCAGCAACGAGACGCTGCAAGAGCT
TATCCTGCACACAGAGGCGGTTATAGGCGTCCTCTCGGCGTCATTCTACGTGGACCCCGT
GCCCCAGCAGATGCGCCACTACGTTCCGAAGCGGGCGGAGCCGCTGAGGCGCAATGGGGA
CAATCTGTCTGCCGTGCTTTTCGGGTATCGGCAGGAGGATCCCCAGGGGTTCAAGGAACT
GGAGAACCTGGTCAAGGAGATCGCTGGTTGCCCGGTGGACTCGTTGGGCTTCTCGATGAC
GGATAACGACGAGGTCATGATTGCCTTGGAAGGCGGTAAGAGAGGGCGGACTACGGCTTC
GCTGATGAGCGACGGCTTGTTGCGTTTCATGACCGTGGCGACGGCCCTCAAGACGGCAGC
TGGAGCGGCGGGGCAGCGCCCAGGACTTGACGAGGGGACCGTCTATTGTCGGCTCGTCAC
GATTGAGGAAATTGAAAATGGTCTACATCCTTCACACGCGGACAGGCTCCTTGGGCTGAT
TAGGCAGGCGGCTAAGCAACCTGATGTCTCGGTACTTATCACCACCCATAGTCCCGCACT
CCTCGACGCACTGCGCGGAGAAGGTTTGCGAAGCGTATATGTGTGCCATGACAGCACCAT
CACCCCATTGGTCGAGATGCCTGACTATGCGGCTGCTATGGCCCAAGGCACGCTGGGGCG
GGTTGTCACACAAGGTCGGCTGCTCTCCGATGAGGGCGAACAGGATCGCGATTTCTCGAA
GTTTTATGCGCTTCTAGGAGTGGGTGCATGACGCGGGTCTGGTTCATTGATACCTCAGTA
CTGGACCATGTACTCCCGGTTCCAGGGAAGTCTAAAACCGATTCTGCAGCGCAGAAAAGC
GTGAAGCTCGGGCTAAAAGAGCGTGTTGAGAACGGCAATGAGATGATTCTGCCGATCACC
GCTGTCGTCGAGACCGGTAACCATATCTGTCAGCTAAGTGATGGTCGGTTGAGACGGCAA
GCTGCTGAGCGTTTTGCTGAACTGCTGAATATGGTTATTCAGCAAGAATCTCCTTGGGTG
CTGGACGAGGCGCAGTGGGATGAACGCTTCCTCAGACAGTTCCTCGAAGGCGGAAGCACT
GGGACCACCTGGGTGGAGTTGGCCACTGCCGGAAAGAGCGGCCTAGGCGGAGGCGATCTC
ACTATAGTGGTGGAAAGAGACCAGTACTGCGAGCGCACCGCTCTTGCGGCGGAGGACGTG
AAAATCTGGACCCTAGACCAAGGTTTTCAGGCGCGTATCGCTTGATGCGGGCGGCGCTTC
CCGTACTCAACCTGCATCTTCTTGCCCGCGGATGGGCCTTCGGGCGGATGCGCCGCGAGC
TCCAGGGGCCTATGTTCGAAGGATGCCAGCGTCCTCCCCTGAGGACGGAGACTTCGAGGA
AAGCAGAACCATGCGTATTGGTGTACCCACAGAGGTAAAAGACAATGAGGCCCGAGTGGC
GCTGACCCCCGCAGGGGCCTACGCCCTCAGTCAACGCGGCCACGAGGTCACCATCCAAAA
GGGTGCAGGTCTGGGCGCAGGGATTTCAGACGCCGAGTATCAGTCCGCCGGCGCCACCAC
CACCGACGACGTCGCCGCGCTATGGGCCCAGGCCGAGCTGATCCTCAAGGTTAAAGAACC
CGTTCCTAGCGAGTTTCCGCTGCTGCGGCCCGGCCTGGTCCTCTTCACTTATCTGCACCT
GGCTGCGGACCGTGCCCTCACGGAGCGGCTCCTAGAGGCGCAAGTAACCTCCATCGCCTA
CGAGACTGTGTCCACCGACGCCGGTGTGCTGCCGCTGCTGGCCCCCATGTCGGAGATTGC
GGGCCGCTTGGCCACCCAGATCGGCGCCGACTGCCTGCTGCGTCCGCACGGTGGTGCCGG
TGTGCTGCTGGGCGGGGCTGCCGGGGTGCGGCGTGGGAACGTGATTGTGCTCGGAGGTGG
GACCGCAGGCTTTAGTGCCGCCCGCGTCGCCGCTGGGATGGGTGCGGAAGTCACCGTCAT
GGACATCAATCCCGTGCGGATGCGCCAAATTGACGAGCTCAGCGGCGGGAGCATCCGCAC
CCGCTTCTCCACTGGTTTAGACGTAGCTGAGGCCTGCGCGCAGGCGGATTTGGTGGTCGG
CGCAGTCCTGGTGCCCGGGGCCCGCACCCCCAAATTGGTCACCCACGAAATGCTTGAATC
CATGCGGCCAGGCAGCGTCCTGGTGGATATTGCTATCGACCAGGGTGGCTGCTTTGAAGA
CTCGCATGTGACCACGCATTCCCAACCGACCTACGACGTCGACGGCAAGCTCTTCTACTG
CGTCGGCAATATGCCAGGGGCGGTGCCCTATACCTCCACTTATGCCCTGACTAACGCCAC
CTTGCCCTACGCCGTCGAGATTGCGGAGCGTGGTTGGCGCAGGGCCTGTCAGCTGCGCGC
CGACCTGGCCCGGGGACTGTCCACCCATGCCGGTGAGCTTTTTACTGCCGGTGTGGGGCA
GGCCCTCGATTTGTCGGTCGCGGACCCTGCCGCCCTGTTGGCCTGAGCCCGCAAGTTAAC
TGGCTTTAGGTGGACCCGCCGCCGCGCCCTTCGCAACGCTGGGGTGGGCCCACCTCCGTC
TGCTGCCCGCCCGCAGTGCTGCCCTGCGGGTGCGGTCACCAGGCGACGCTCTCTCAGCTC
TCGCACAGCCCGAAGGCTTACCCTGGTGGCGTGACAAAGCACCACAACGGATTGAAGACA
GCAGCCCTGCTGGGCGGCATGTGGGGCCTGCTCGTGCTCCTGGGGTACCTGCTGGCTCAA
GGCACTGGATCGTCGATCTGGCTGTTTATTGCGCCAATTATCGGCCTGGCCCAGACCGCC
TACTCTTACTGGAACTCCGACAAGCTGGCCGTGCGCTCCATGGGAGCGGTGGAGGTCACT
GAGGAGGAAGAGCCAGTCATGTATGCGGTGGTGCGTGAGCTTTCCCAGACTGCCGGACAG
CCCATGCCGCGCCTGTATGTGGCCCCCACCATTAGCCCTAATGCTTTTGCTACTGGCCGT
GACCCGCAGCATGCTGCCGTGTGCTGTACCCAGGGCATCCTGCAGCTCCTCAACGACCGT
GAGCTGCGCGGAGTGCTGGGTCATGAACTCTCCCACGTCTACAACCGAGACATCCTCACC
GGCTCCATCGCCGCTGGGATTGCCGGGGTGATCTCCTCCGTATGTTCCATGGTGCTGTGG
TTCGGGGGCGGGCGGGACCGCCGGGAGGCTGGCAACACAATCGTGCTGGTGTTGGTGGCC
ATGCTGGCGCCCTTGGCAGCCATGATCACCCAGATGGCAGTGTCTCGCACCCGTGAGTTC
GACGCCGACCACGACGGCGCCGTGCTCACCAACGACCCCCTGGCCTTGGCTTCCGCTCTG
CGCAAGCTAGATGGGGGAGTGGCGCGGGCGCCCTTGGCTCAAGACCCACGAGTGGAACCG
TTGTCCGCCATGATGATTGCCAATCCCTTCGGGCGGGTGCGCAACCTTTTTGCCACGCAC
CCGCCTATGGATCAACGCATCGCTCGCCTGGAGGAGATGGCCGGGTACTGAGAGGCCGAC
GCTCAGGCGGGTGTGCTCAGGGCCGCGGCACCGAAGGACACACTGAAGTCCTCACACCAC
AGGACCACGGATTGCCACTGGCTCAAATCGGTGCCCGCCGGCAGGTTGTAGAGCTGGTTG
CCTAGGTTGCCTTTGATTGGAGCTACGTCCAGGTGCGCGTGGTCTTTGGCGGTGAACCAG
CCTGCGGTGCCCTCGATCACCGGCCCGGCGCTGAGCCATACGCGCACATCGGGGCCGTTG
GAAGTGGACAGGTTGGCTAGGGCCAGCTGGAGGGTCCCGTCCGGCTGCCGGTAGATGCTG
GCGGTGCCGGTGGTGGTGTGCTCGTGGGAGGTGAAGGTACCGCTGGACACCAGCTGCGGC
CCGGCAGGAGTGGTTGGGGCGGTGGTGGCTGATTCCGTGCTGTTGGGGGCAGGCTCAGCT
GAGGCACTCGCCTGGCTTTGTGGCGTGCTCGGCGCCGGGGCAACCGGAACGGGCAGAGCA
TCGTTGACCGTGGTGTCCACAAACAGCAGCCAGGGTTTGAACACAGCCATGGCAGCTACC
AACACCACCAGGGTGACGGTAGCAACAGCGGCGGTGGCCTTGCGGTGGGCACGGATAAAA
CTACGTAATTTAGTCAGCATGGACTAAAGTTTAAGTGATTCTCATCCGTGTTAGTTATGG
GATGTCGCACAGCTCCGCTGGATTATGAGCCGACGCCGGGGCTAGCTGTGTCCCTGCGTG
GGTTTCCTGGCAGCCGACGCCCAACTACCTCAGTGCGGATTCGGAATTGTTCATCTCCCC
GATAGTTTCGGCTTGCTTCAGGATCAGTTCGGTGGCCTCGGGTGCCTTGTCTGGCGGGTA
GCCGTGCTTGAGCAGCAGGCGCTTGATGGTGGTCCGCAGTTTGGCGCGGACTTGCTCCTT
GATATTCCAGTCGGTTTTGGCGTCACGGCGCACAATATCGGTGAGTTCGTGGGCGATCTG
CTTCATCACGTCGTCCTGCATGGCTTCGCGGGCCGACTCATTGGTGCGCAGCGCGTCGTA
GAAGGCGAGTTCGTTGTCGGTGAGGCCGGTCGCTTTGCCACGCTCATGTTCGGCCCGGAG
GGCCTGGGCCAGTTGGACCAGTTCAGCTACCACGGCGGCGGTGTCGAGGCTGCGGTTTTG
GTAGCGCAGTAGGGAGGCGTTGAGCATCTCGGAGAACTCTTTGCCCTTAACGAGGTTGCG
CTTGGCGATGGCCTTGATCTCCGAGCTCAGCAGGCGTTTCAGGGCTTCCATCTGGATATT
GGGCCGGTCGGATTCGGTGACCTGCCTGACGAAGGCCTCGTCGATGAGTGAGATGTCAGG
GTTGGCGATTCCGGCTTCGGCGTAGATGTCGATCACGCCGGTGCCGGTCATGTTTTCTGA
GACGATCTGGCGGATCGCGGTGTCCAGTTCGACTCCGGCATCGGTTGCGCCACGTCCGGC
GTTCTCGGTTTTGGCGATGGCGGTGCGCACCGCGTCGAAGAAGGCGACGTCGTCTCTGAT
GGCGCTGGCAGCGTCGCTGGCTGGGACGAGCGAGAAGAAGGAGCGGAGCCGCTGAACGTG
CGCGACGAAGCGCTGCTTGACGGTGAGTTCCTTGGGTTTTTCGGCCTCGGCGCGGTCTTC
GACGCCATCGAAGGCGTCCGCTGTGTGGTCTTGTTCGAGCAGCCATTCGACGGTGGCCAT
GACGGCGTTGATATATGCCCTGGGGGTCTTCTCAGCGACGAGTGGCCGCCAGGGGAATGG
GGCGAGGATCGAGCAGACGATGTCGTGCTCATTGCGCATCTCGGGGATCGCAGTTGCCTC
AATATCGGCCCCGACCTGCGCGTTGTCGCGGTCGCGCTGGGTGTAGTCACCGAGTGCGGT
CTTGAGGTCTTCGGCGATGCCGATGTAGTCCACGATCAGCCCGGCGGGCTTGTCCCGGAA
AGTGCGGTTGACACGGGTGATCGCCTGCATGAGTGAGACCCCGCGCATGGGTTTGTCCAC
GTACATGGTGGTCATGGCTGGGGAGTCGAAGCCGGTTAGCCACATGTCGCGGACGATCAC
CAGGTCCAGCGGATCGTCAGGGTCTGAGGCGCGGGCCTTGAGCGCGCGCATTTGTGCTTT
GTTGCGGATGTGCTCCTGCCAAGGCTCGGGGTCGGTGGCGGAGCCGGTCATGACGACTTT
CATTCGTCCGCGCTCGTCGTCATCGGCGTGCCAGTCGGGGCGCAGGGCCTTGATCTTGTC
GTATAGATCGACGGCGATCCGCCGCGACATGGCAACGATCATGCACTTGGCGTCGGGCAT
GACCTCTTTGCGTTTTTCCCAGTGCGCCACGATGTCGCGCGCTAACTCGTCTAGGCGCTC
GTTTGCCCCGACGACGGCCTCCACCCGCGACCAGCGGGTCTTCAGCCGTTCTTGGGCGTC
CTCCTCGCTCCCGGATACGGCGTCTGCGAAGGCGTCGTCAATGTCTTTGAGGGCGTCGTC
GGGTAGTCGCACCTTCGCTAGGCGGGCTTCGTAGAGCACCTTGACGGTGGCGCCGTCCTC
GACGGCCTGCGTGAGGTCGTAGGTGTCGATCACCTCGCCGAAGACCGCGGTGGTGGAGCG
GTCTTTCGCTTCGATGGGGGTGCCGGTGAAGCCGATGAAGGTGGCGTTGGGGAGTCCGTC
GCGCAGGTGGCGGGCGAAGCCGTCGATGAAGTCGTAGTTGGAGCGGTGGGCCTCGTCCAC
CATCACCACGATGTTGAGCCGTTCTGACAGGGTGGGGAAGCTGATTCCCGCTTCGCGTTC
GTCTTTGGAGAGCCCGAACTTTTGGATAGTGGTGAAGATGATGCCGCCGGATTGCCGCCC
GGTGAGCAGTTGCTTCAACTCTGCCCGTGATTCCGCCTGCATGGGCGCTTCGGGCAGTGG
GGCCCCGATCTTGGTGGCGGCGAAGGTGTCCTCAAATAGTTGGTTGTCTAGGTCGTTGCG
GTCGGTGAGCACTAGGAGCGTGGGATTGTCCATTGCCTGGTGTCGCATCAGTACCCCGGC
GCACCAGGCCATCTCGAAGGACTTGCCTGAGCCTTGGGTGTGCCAGACGATCCCGGCGCG
GCCATCGTTTTCCACCGCCTCAATGGTCTTGGTGACGGCTTTGCTTACCGCCCAGTATTG
GTGGTACTTGGCGCCGATTTTGGCGGTCTTCTGGCCGTCCCCGGTGAAGGCGAGGAAGTT
ACGCGACCAGTCCAAGAACACCTCGGGCCGCAGGAAGCCTGCCACCATGACCTCGATCTC
GGGGCGATACTTCGTCTCCAGGTTTCGACCGTCGACGGTTTTCCAAGCTTGGAAGTGGTT
CGCCTGCGCGGTCAGGGTGCCCATTCGCGCCAGGAAGCCATCGGAGAGTACGACGCCCTG
GTTCCAGGTGAACAGCTCAGGTATCTGCGCCTTGTAGGTTTGGATTTGCGCGTAGGCGCT
GGCAATGGTGGCTTTCTCTGCCCCGGGCTTCTTCAACTCCAGCAGCCCTAAGGGCAGCCC
GTTGACGAACAGAACCACGTCCGGGCGGCGTTCCTTCTTGGCGCCCTGGATGGTGAACTG
GTTGACGGCCAGGAGGTCGTTGGCGTGTGGGTTGTCCCAGTCGATTAACCGCGCCCGGAC
GTTGCGCAGCCTGCCCGCAGCCTCGCGATACTCCACCGGCACGCCCTGGGTTAGCAGCTG
GTAGGCCCGCCAATTCTCGGACTGCACGACGGCGGATTCGGGCCGCAGCGCAGTTTTGAC
GGCCTCGTCTATGGCCGCTGGAGGGAGTGTTGGGTTGAGCCGACTGATCGCCTCGCGGAG
GCGGCCGACGAGCACGACCTCGCGGTAGTCCGCACGCTCCGCCACAGGCATGCCGGGGGC
AATCTCTGGCCCGTGGACCGTCTGCCAGCCCTGCTCGGCCAGCAGCTCCAACACCCACTC
CTCGAACTGTGCTTCCGCCACGTCCAGCATTACGACACCGCCTCTACATCACGCACCCGC
ACCTTGCCAGACATCAGCAGGGGGAGAAGCTCATCGCGCTGGCGGGTTAGGTGGGCCGCC
TCGATCCTCAACTCCACCGCTCCTCGAACCAGGGATGCGACAGCATGTCGTACCGTGGCA
TCGAGCTCCCGTGGGTCGGGCACCTCAAAGTTGGGGATAGCAGCCTTGTCGACCCGCTGC
CGACTGTTTGTTGTGCCGCTCACGGCTCCTCGCATTTGCTCCCAGAAAGATCTAGTGCTG
GCCAGTGTCCAGATCATTTCGGAAGGGATGCCTTCAGATCCTTGAAGTACGACGAACTCA
GGTGAGCAAACAGCAGGAGCGGATGAGCGCGTGTACGCCATCCACGTTCGCTCAGTTTTC
GGGTTTAACCGGGATACCAACACCGAGTCAACTTCAAGTATCTGCTTCCCTGACAAGATA
GTCGCGCCAGACTCCAATGATGGAAGGAGACTGCTGTCGAAAGCTGGGATCGAAAAATGG
TCAACCGTTCCTTCCGGTTTACGCTGCCGGAGGTGGGGTGTCGCCGCAATCACATGCAGT
GGCACGGTGGTCGTGATTCGTTTCGTCATGGTTCGCGCGGCATCTTCCATCCGCAGGGCC
AAACGGCGACTCGTCTCGATAAGGTCATCGAAGGCGCCGAGCACACCCGCGATCCGCTCC
TGCTCCTCCAGCGGTGGGAGCCAGATTGGCAGATTAGTTAACCGATCTGTCGCCAGTACT
CCGGTCCCGTGGCCAGCCTGATGGACTTGTGCCAGTAGCGTGGGGCGAGCCGCGCGCAAG
GCAAGGTTGAGGTACCTAGGGAGTATGTCGGAACGAGCGACTATTGCTTTCACATCCTGG
TTGAAAGCCACAGGCCGAGCAGCAAACCCTATACGAATCTCTTGCAAGAGGCTCATGCCG
CGAACCAGAATCAGCGATGCGCCGACTGGAGCGAGATTGCTGCCTGCGGTTAGACCTGTC
TCGGTTATGCACAGGTTGGAGTCAGTTAGGTTGAGACTATGTAGAGTCTTAGCGCTGATC
CAAGGAATCGAGCCGTTCCAGTAATCTCGCCGTGATTTCGGTGGAGTTCCGCCCGATTTC
AGATCAGCGAGGTCTTTCAGACGAACAACCCTCCGCTTACTCATGATCTGACACCAAGGC
ACACAATGCATCGTCTATCTGTCCCTGAAGGCGTGCGCGTGCAGCAAACCCCTTCCGAAT
CTCGTTCGCGAGCCTGGCGATCTTCTGCTCAACGGGTTCGCCGTCGTCCTCCGCCTCCTG
GGTGCCGACGTAGCGGCCGGGGCTCAGCGCATAACCCGCCTCAGCTACCTGCTGCGTGGT
CACCGAGGCGCAGAAGCCGGGCACATCCGCATAGCCCGGCAGATCGGGGTCTCCGCGCCA
GGCATTGTAGGTGTCCGCGATCCGGGCCACGTCCTCAGGGGAGAGATTGCGGTGCGTGCG
GTTCTCCATATAGCCGCTCTCGCGGGCGTCAATAAACAACACCTCGCCCCGGCGCTCACG
CTGAGGCCGCTCCGACCTAACCCTGCGCGCCGTCTTGTCCTTGGTGCAGAACCACAGTGA
CACCGGAATCTGCACCGAATAGAACAACTGAGACGGCAAGGCCACAACGCACTCCACCAC
GTCGTCGTCAACCATCCGCTGGCGGATATCACCCTGGCCCGACGAGTTCACCGTCAGCGA
CCCATTGGCCAACACCACCCCCATCGTCCCGGTGGGGGACAGGTGGTGAAGCATGTGCTG
CAGCCAAGCGTAATTCGCGTTGCCCGGTGGCGGCGTCCCAAATTTCCAACGCGGATCATC
AGCCAGACGCTCCCCGCCCCAATCCGAAATATTGAAGGGCGGATTGGCCATAATGAAGTC
CGCCCGCAAATCCGGGTGCAGATCATTGTGGAAGGAATCGCCCCACTCCGGCCCGAGCTG
CGCCTCAATACCCCGAATAGCAAGGTTCATCTTGGCTAGCCGCCAGGTGGTGGGGTTCCG
CTCCTGCCCGAAAACAGACAGGTCATTGCGAGAACCGCCGCTCGCCTCCACAAAATGCTC
AGCCTGCACAAACATTCCACCGGAACCACAACAGGGGTCAAAGACTCGACCGTTGTAGGG
CCGCAGCATCTCCACCAGCAGCGAGACCACGGAGCGTGGGGTGTAAAACTCGCCACCGTT
CTTACCCTCATTGGAGGCGAACTGCGCGAGGAAGTACTCATAAACCCGCCCCAGCACATC
CATGCCCTCGTGTTCGGCTGCGGCAAGATCATCGCGCGAGAAGGTGTCGATCAGCCCGCC
AAGCGTCGCCGGAGTCAGCTCCCGGCGGGCGTAATTCTTTGGCAACACCCCCTTCAGCGA
GGGATTCTCACGCTCGATAGCCTCCATTGCCGCATCGATGCGCTGGCCAATATCGGCCTG
TTTAGCCGCCTTGCGCAGGTCCGTCCAACGGTGGCCCGCCGGGACCCAGAACACGCCCTC
AGAGGTGTACTCGTCGCGGTCCTCCAGCACCGCCTGCCGCGCCTCCTCGGTGGGCATGAA
GTAGTCACTGCGCTCATCCCTGACCAGCTCGGACAGGTGAGCGTGCCGGGCCTCAAACTT
GTCCGAGACGTACTTCAAGAACAGCAGGCCGAGCACCACATGCTTGTACTCGGCAGCGTC
CATGGAGGACCGCAGCCTATTCGCGGCTTCCCAGAGAGCATCCTCCAGGCCAAGGGCCGT
GGTCTTAGTGCCGCGTGCTGCCATCTGAACTTCTTCCTTGCCGGCCAAGACGATCACGCC
TCCACCGGCAGGGGGACCGTCAAACTCCTAATCAGATGAACCTTAGCGACTGGGTCTACC
CAAGTCATACCTTCCGGCGGGCACCAGCCAGCCCGGCTGGCCAGCCCCAGTTCTACCGGT
AGTTCACGAACTGCAGCGCGGCGTCGACGTCAAGCCCCTTAAGTAAGGCAATAACAGCCT
GCAGGTCATCGCGGGACTTAGAAGAAACGCGCACCTCATCGCCCTGAATCAGCGCCTTGA
CGCCCTTAGGTCCCTCATCGCGGATCGCCTTGGTGATCTTCTTGGCGACCTCCTGCGTCA
GCCCCTCCTTGAGTGGGCAAGCCAGCTTGTAGATCTTGCCGGAGAGCTTGGGCTCCTTGT
CACCCAGGTCCAGCGCCTTCAGAGACACACCCCGGCGGAAAAGCTTGGACTGCAGCACAT
CCAGAATCGCCAAGACGCGCTCCGCAGAGTTGGCTTCCATGGTGATGGTGTCTCCGGCCA
GAGAAATGGCGGCATCCACGCCCCGGAAGTCGTAGCGCTGAGAGATCTCCTTGGCGGTCT
GGTTGACGGCGTTGTCCACCTCCTGGCGGTCCAACTTGGAGACGACGTCGAAGGAGGAAT
CTGCAGCCATGATCTGCCTTTCTGTGTTAGCCACCCCCTTTAGAGGCGACCTGGTGTGAG
TGCGCGGCGGGCCGTGTGAGCAGCGTCCCACGGACGCGATTGGCGCCCGCCTCCGTCCAC
TTGTTATTCTTCCACGGCACCGGACGCGGCCGATATGGTCGAGTGTGGAGCAAGGCGGGT
TGCCCGAGCGGCCAATGGGAGCTGACTGTAAATCAGCCGCGCAAGCTACGGGGGTTCGAA
TCCCTCACCCGCCACCATGATCGCCTCGGTGATCAGGCCCTTTTCGGAGGGCAACCCCGC
AGTGAGGGTTCTCACGGGGGCCGGAGTTGCGAGAGCAAAAACGGGCCCCTTAGAGTTCCG
CTCGTTGCCCCGATAGCTCAGTCGGCAGAGCGTCTCCATGGTAAGGAGAAGGTCAAGGGT
TCGATTCCCTTTCGGGGCTCTGACACTAAGGGGGCCAATTAGGCCCCCGTTGTGTTGATA
AGGCGAGGTAGCTCAGCTGGTTAGAGCGCACGACTCATAATCGTGAGGTCGAGGGTTCGA
GTCCCTCCCCCGCTACGCAATCTTGGGCACGGCCTAACCGCCCAGGGACCAACCATGAGG
AGCACAACGTGGCCAGCAAGAGCGCTGATGTTCGCCCCAAGATCACTCTGGCCTGCGCGG
AGTGCAAGGAGCGCAACTACATCACCAAGAAGAACCGTCGCAACACCCCTGACCGCCTAG
CGGTCAGCAAGTTCTGCGCACGCTGCGGTAAGCACACCGAGCACCGCGAGACCCGCTGAC
GGCACGCCCGGTACCATCCGGGTGTGAGCAAGCAAGACCCCGTTGACCCCAGGTCGGCGG
GGTCTTCTGGTGCCTGCACCACTGCTACCAAAGTGGGGGACGACGCCGTAGCCCCGGCTC
CGGCCAGGGCGCAAGCAATAGCGCCGGCCACGCCGCAGGACATGGTCCAGGCCATGGCTC
AGGTGCTGGAGGGGCTGCTGGACCGCAGCGGACTGGTGGTGCCGCCCGCCCAGATTCAGG
TTGCCGTGCAGACTCTCACGCCAGCTGCCCTGAGCCTGCGGCAGCACCGCGAGCAACTCC
CCGCAGGCCTCTGGGACGGCCTGGTACACCGCCGCTGCCAACTGCGTGAGGTTGCCGTCG
ACGCGGCTGCGCAGCCTGCGGGCAGCGCTGCAAACCCAGCTGAAGGTGCTGGGGAATCGG
CGCAGGCCACTTTGGAGGTGCTGGCTCGGCGTGGGGCATGGGAGCTACTGCGCGCTACCT
CTCAGCACAGGACGCCGAGCGGCGCGCCGTTGCTCGTCGAGCATGAGCTGGCCCGCCCAC
TCACAGACCAGCGCACACAGGAGACCCGCCCCGCCGTCGGCAGGGCAGCCGGTGCTGCTG
CGGACGGCGCAGCCTTCTCGCCGCATGCGACCGGGGGCGCTGGGCGAGCTGGCAGGGCAG
TGAGCAGTGCGACTGCCAGCGCTGCCTTGGCGGCCAATGCGGCCAATATGCTGCGAGTCA
CCGCCGCCGACGTCGCCGCCTGGGCTCAGGCCACCGCAGACTCCAACGCCATCCATCTGC
AAGCGGGCCGGGCTCAAGCACTCGGGCTTGCGGCAGGGGAGGGGCAGGTGGTGGCCCATG
GCCTCTTGCTAGCGGCCATCTCCCTGGCCTTCGCCCCAGCCCATTCGCCGAGCTTGCAGC
TGCGCTTCACCCATGCGCTGGCGGTGGACCAGGGGGGTACGCCCGTGGAGCTGGGGCCTG
GCGGTGAACTCCACAGTGGCGGCCTGATGCTGTTAAAGCGCCGCGAACTCTGAACCTCGC
CGGGGGCGCTCCACTAGGACCTGTGGGTAAATATGGCGATGCCCCCATGCTTATACTTGA
TTGTTCAGTTAACGGGGAATCTGGGGGTGCCACATGGCCCAGCAAGCAGCGGGCTGCGGG
CAAAGCGCAGAGCTTGCCTCTGAATGCGGCCAGAAGACCCCTCAGCGCTCCAAGGCCTGC
GGCCAGGAACCGGAGCCACAGAGCTGCGGGCAGGTCGCCGAGCCAACGGGCTGTGGGCAG
GCCGCCGCCCCTGACACCGCATCCACCTGCGGACTCAAGAAATCTGGGCACCAACCCCTG
AACGCGCAGGAGATGGCCGCCTGGCGGGCCTTCCTCATGGCCTCCACCACCGTCACTGCC
GCCTTGAACCATGAACTCGTGGACCGGGCCGGCATCTCCCTGCTCGAATACGAAATCCTG
GTGCGCCTATCCGAGGCCCCGGAGCACACTCTGCGCATGAGCGCCCTAGCGCAAGACACC
GCCCAGTCCCGCTCCCGCCTGACCCACACCGTCGTGCGCCTGGAGAAGACGGGGTACGTT
GAGCGCAGCCTGTGCTCCTCAGACCGGCGTGGCGTCTACTGCCACCTCACCGAGGCGGGG
ACGCGGTTCCTGACTGAAACCGCCCCGCTGCATCTCGACGGCGTGCGCCGCCACGTAATC
GACAAGCTCCCCGCCAGGAAGCTAATGGCGCTGGCCGAACTGCTCGCACCCCTGGCCGAC
TAAGAGCTGCGCTGTCCCAAGCGCACTGGGAGCGCGGCTGCGCAAGGGTTGGCGACGCCG
TCGCTCAGATACTTGGCAGCAGTGCCGCCAGTTGCGGCCATACCGCCGCGAAGGTCGGCA
GCAGTGACTCCGGGGTGCTGGCGCCTCCGGGGGCAGGCACCTCCCAGCTCACACCGACGC
CGGGGTGCAGCCGCACCCAACGCAGCTCAGAAGACTCACCATCACCGGGCAACAGCCGGT
CCAGGGCCGGATCAGGGGGTGCCTGCGCCGCGAAAGTCGTGTAACTCCAGTCAGTGTGCT
GCTGCACCTGGCAGTTGCCCAAGCGCAGCCAGGTGGCAGGCACCCCAGCCTCCTCCTCCA
GCTCCCGCAGCGCCGCCTGCGCCGCATCCTCGCCGTCGGCAATGGCCCCACCCGGCAGCC
CCCAAGTACCGCCGTGGTGGGTCCAGGCAGCACGGCGCTGCAACAGCACCTCCAGACCTG
CCGAGGAGCGCCGCCACAGCAGCACTCCAGCAGCCCCGTTTAGCCCCCAATGGCGGCCCC
CGCAGGCACAATCCACCCAGCCGTCACCGGGGTGACCGAGGCCGTCGACTTGCGCCAAGC
CCAGCTTCTCCACGGGAACACTCTGCCCAAGCTGGGAGCTACCTGCCGGGTTGCTGCCTG
CCCGGCCCTTGGCCGTCTGGCAGCTGTCTGCTGGCTCAACACCTTCCGACTGCCTGCCCG
ACCAACTCCTGCCAGCCTGATCGGCACCTACCAGTGCCTGCGCGATCCGTGCTCGCGTCT
CCACGGGCGCAATTACCTCATCGACCCAGCCAAGCTCCACTGCCCGCGCCGCCGCCTCAC
TGTCCTCCTGCTCAGCCAAGAGCTGCGCCCGCAGCCTGGCCTCCGCCTCAGGCCCAACCT
GGGCGGCAGCGGCCAGCTGACGGCGATGCACCAGCGCTACGGCACTGCCCGCATCCATCA
CGCCTATACGCCCCTGGGGCCAGGCCAGGGTCAGGGCACCGCTCAAAGGCTTAGAACCCA
AAGCCACATAGGCCCCACCGTAGGCGCGCCGCGTCACCAGAGTTACCAGGCGGCAACCCC
GGGCACGCAAGCCCGCATAGGCGCGCACCAGCGCCGCCCCGTGCCGCACCACCCCGGCAG
CCTCCTGGGCGGGACCCGGCAGAAAACCAGGAGTGTCCACCACAGTGAGCACCGGCAGCC
CCAGATCCGCACACAACCCCAAGTGCTCCGTGACCTTCTGCGCCGCCTCAGGGGTCAGCG
CCCCCGCCAACACCTGAGGCTGAGTGGCCACCAGCCCCACCGGCACGCCCTCCACCCGGG
CCAGGGCAGTTACCACACTGGGCGCCCAATCCGGGCGCAACACCTCCAACTCACCGCGGT
CCACCAGCGCTGCCAGCAGTCCCAGCACGTCATAAGGTTCGGCCTGGTCAGCAGGCACTA
GCTGACAGATGTAACGGTCACCCGGGGTGGGTGCCAGACCAGCACCGCCGCGCCGCAGCG
GCAAAGCCCGTTGGCCTTGACGCCGCAAGGATGCGAAAGACACGAGCCGCCGAGCCGCCT
GGAAAGCCGCCGCTTCATCAGGCACCCGCAAATGCGCGCTGCCAGACCGGGTGGCGTGCA
ACTCGGCTCCGCCCAGGGCTTCGGCGTCGATCCGCTCTCCTGTGGAGGCCGCCAATACTG
CCGGGCCGGTCAGGAACAGGCGAGCAGTGCCTGCAACCATCACCAGCAGATCGGACAGGG
CCGGGGAGTAGGCGGCGCCCCCGGCAGCCGCCCCCAGCACCAAGCCGAGCTGTAACACCT
GGCCGTGCGCACGCTGCTGCGCCGCAAGCAGCAGACCGACGCCCGCCAGAGCGTCCACGC
CCTCCTGCACGCGGGCTCCGCCCCCATCCAACACCGAGACCACCGGCAAACCGTCAGCCA
CCGCCTGGTCAATTAACGCCGCCACCCGCCGCGCCCCAAGCAGACCAATAGTGCCGCCAC
ACAGAGTCGGATCCTGCACCCACAAGGCCACGGCTCGGCCAGCCAGCCGGGCCCGCGCCG
TCAGCACGGCGTCGGCCTCAGCCAAGACTTCCAGCGAGCCCGGGTCCGCCAGGGCCTGCG
CGCGGGCCAGCGCACTGCGTGCCTTTCCCGCCGGAGACGGCTCCGGTGCCGCCGGGCTCT
GCGGGACAGGCGCCTGCGGGCGCAGCACCGCCAACAGGCTGCCAGCGGGCACCGCCTGCC
CCACCTGCACGAAGACCTCCGTGACCATTGCGGCGGCGCTCGCGGGAACCGGCAGGCGCA
TCTTCATGGCTTCCAGCACCACCACCTGCTCCCCAGCAGTCACCTGACTCGTCACCGGGC
GCACAGCCACGCAGGTGCCTGCCAGTGGGGCGCGCAGCTCCAGCAGCTGCTCCGCTTCTG
GGGGCGCTGGCTGGCTAGTCGCCGGTGCTGCGCTGGCCGTCGGTGCATTGGCCGGTGTGG
GTGTGCTGACCGACGCCAGGGCCGACGCTGCTTTGCTGACCGACGCCGGGGCCGGCGCCA
GTGCGCTATTGGCCGCTGTTTCGCTGGCCGAGGCCGCAGCTACGCAGTCTCCCAGCAGTT
CCTCCTCCAGCCAGCGCGTGCTGAGCTGAGCCGCCTGCACAGCGGGCGCCGCCAGTACCT
TCTGCAGCAGGGGTGCCAAGGTCTGCGTGCCACGAACCTCAACCTCCGCGAGCGCCTCCT
GGGCCAGCTCCAGGGCCGCCTGACGGGTCGGCGCGGCAGCTGCCAGCAAGGCCAGTGGCT
CAGAAAAAGCCGGCTGCAAGGCGTCCCCCGGGAAGGTGCCCCGCTGCACGCGCAAATGCG
CACCGGGTACCTTCCCCGCAGCCACTTGGGCCCGCAGTGAGGCGGTAGACAAGGGCAGGT
TGGCGTGCCGCAGCACCCCGGCCTGTGGCAGCAGGCGCTCCGGGTCTTCCGCATATAAGC
GCAACTCGACGGCATGTCCGCGCACCGGCACCACCGGCTTCTGCGGCGCTAGCCCCCCAT
CAGTGGACCCCGCTGCAGCCAGCCAGGCGTTACCAAGCGACGCAGAATCGGCAACAAGCC
TGCCGGACTTGCCCGCCTGCTCCGCATCGGCCTGCATCGCCGTCGCCATCTGCCCACCAA
CCGGTGCCTGCCAACCAGCCTGTGCCATAGCGCGCTGAGCACCCAAGACGGCCTCCTCCA
AGGTGGCGCCCTCCGCCAATGCCAACTGCGCCGCCACTAGGTCCACCCCAGTGACCTCCT
CAGTGACCGCATGCTCCACCTGCAGGCGAGCATTCACCTCCAGCAGCAATGGTTCGCCGC
ACGCAGGCAACAGGAACTCGCAGGTGGCGACGCCCCGCAGCGCTGCAGCGGCCAGCAGGC
GGCGCGTGGCCTGCAGCATGACCGCCTCCACCTCAGCCGACAATCCTGGCGCCGGTGCCT
CCTCCAACAGCTTCTGGGAGCGGCGCTGCACCGAACACTCCCGCGTACCCAGAGTCACCA
CGCGCCCCTGGCCGTCAGCTAGCGCCTGCACCTCAATATGCCGCGCTGGCACCACCGCTT
CCTGCAACAGCAAGGACCCCAGCCCGGCGGCCCGCTCCCAAGCTTCCTGCGCCTGCACCA
CGCCGGATACAGGCACCACCCCGCGCCCGCCTCCACCGTGCACCGGTTTGAGCACTCCCG
GGCCACCGAGCTCCGCCAGCGCGGCCTGCAGCGCCGCCAGATCAGGCAGCGGCGCCCACA
CTCGCGGGACTGGCAGGCCTAGGCGCAGCGCCAGCTCCGCCAGCAAAGTCTTATCTGTCA
GTGCCGTCAGCACCTCCGGGGCAGGCCCCGCCCAGACCAACCCGGCCTCCATACAGCCCT
GGGCCAACTCCGCGTTCTCCGCCGCAAAACCCACCCCCGGGTGCACCCCGGCGGCACCGA
ACTCCCGCGCCGCAGCCAGGAGCGCCGAAACATCCTCATAAGCCGGCACCAGCGCCGCAT
CGCCCAAGGCCCGAGTCCAGCCCGCATCCCGCTCAGCTGCCGTAAACACTCCCACCGGCT
CCCAGCCGCAGCGCCGCGCGGAAGCTGCGACCCGCACCGCCGTCAGGCCCCGGCCAGCAA
TCAGCAGGCGCCTCACGCCGCCCCACCTGAGCGCGTCCACAGCTCCGTCCAAGTCACGCC
CAACTGCGCCAGCAGACGCCGCAACAAAGGCAAGGACAAGCCCACCACCCCATGCGGGTC
GCCTTCAATCGACTCAATAAAGGCCCCGCCCAGGCCATCAATCGTGAAGGCTCCCGCACA
CCACTGCGGTTCCCCGGAGGCCGCGTAGGCCTCAATCTCCGCCAGCGTCGGCTCCCCAAA
GTGCACCACCCCGGAGCTCACGCCCGCCGCCGTCGCCCCATCGGCCACACGCACCAGAAA
ATGCCCGGAGTGCAACACCGCGGTGCGCCCCCGCATGGCCAACCAGCGCTCGCGGACCTT
CTCCGGGCTGCCCGGCTTGCCCAGCACCTGCCCGTCTAGCTCCAACATGGAGTCACAGCC
GACGACGACGCAGCCACCCGCCCCAGCGGCCTCTGCCACCTCCTGCGGCGTCAAATGAGC
AGCTACATCTAGGGCCTTTGCCGCCGCAAGCGCTTGCACCTGCTCGGCCGGGGTGGGGGC
GGGCCGGGCGGACTGTTGGTGCTGCGCTGCCAGCTCCGCCAGGACCGTCGGCTCATCCAC
CTGTGAGACCCGTACCAGCGGCTCCACCCCCGCCGCGCGCAGGGTGGACAGACGACCAGG
GGACTGGGAGGCAAGCACAAGCACGCTCTGAGCCTAGCCACCTAGGCGGCGGCGTCGGTG
CCCGCGTCCGGGTGCTATCCCTCCCGCCCGCTGCTGGCCAGTGGCAGCGAGGCTCACTGC
GGGGCAGTAGCCGGGGCGGCGATAGGCTTAACCCATGACTTCCGTCCCTGCTCATATAGC
ATCCCCATGGTCGCGTCGCAGCGTGGTGGAGCGCACCGGCTCCACCAACGACGACCTGCG
CGTCGCACTCAGCAGCCCAGACGGCACCCTCAACCCGGCCAGCCTGGCCCTATGGCCGCA
CCTATCCGTTCTGCGCGCCCAAGCGCAGACTGCCGGGCGGGGACGCGCCGACCACCAGTG
GGTGACACCCCCACACGGTGCCCTGCTGGCCTCCATAGTGCTGCGACCTTTAGTGCCCGC
AGCGCAGCTGGCCTGGCTGTCCTTGCTGACCGGACTGGCTCTGCGCGATGCCCTAGCGCC
GCTGGTGAGCACCACCGCTTGGACCCTGCACACCAAATGGCCCAATGACCTGGTGGCCCT
GCCTACGGACGGGCAAGAAGTAGCCCAGGTGGAGGGCTGGGGGAGCGCCCGCAAAGTTGC
GGGAGTGCTCACCGAACTAGTGGCCCCAGCCGGCGGGCTAAGCAGCGAGGCACCTGCCCG
CCGGGAGTTGGCGGGCGCCGTCGTCGTCGGAATTGGGGTCAACTTGGGCCAAAACGCCGC
CGAATTGCCGGTGCCCTGGGCAGCCTCCCTAAGGACCCTAGGCGTCCAGCCGCCCGCGGG
CACTTGGGATGCCGACGCCGTCCTGGACCGCATCGGGCAGGCGCTGACTGCGCGCCTGGA
CCAGTGGGAGGCGGCTGGGGGAGACCCAGGCCGCGGCGGCGCCAGCCTGGGGGCGCAGTT
ACGCGAGGCCTGCATCACCTTGGGACAGCAGGTGCGCGTAACAATTCCCGGCCTGCGTCA
AGCGGTTGTCGGCCGTGTGACTGACTTGGAACCTGGGCTGGTGCTGACCGATTCCTCCGG
GAATAGGCAAGTCATTGCGGCTGGTGACGTCCTGAGTGTGCCACACCAGGATGTGATCTG
GGATACCCTAGCGCGGTGAGCATGGAGCGTAAGGAACCGAGCGAAGAGCTCGGGGGGATA
GGAGCGGGCCCAGTCACCCCTGACGCTGCCTTCAGCCCTGCCGCTGCTCACGTCGCCCCT
GAGCCCGAATCCACCGGTGGTAAACACAGTGCCGGAGCCGCTGAGCAAGCCGCCCCCAGA
GGCGCTCACGCCGCCCCCGCGCAGAACTCAACTGCTTGTAGTCAGGAAGCCCTGCTCGGT
GGGAAACCCATCTATGACCTGGAGGCCTTTGCCCAGCAGGCTGGCGTGGAACTCAGCAGT
GCCGAACGCTTCTGGCGGGCCATGGGCTTTGCGGACACCAACCCCGGTGAAGTGCTCTTC
ACTGACCAGGACGTGCAGGCCCTCAAGGGCGTAACCCAGATGATTAACGACAGGCGGGTC
TCCAGCGCCACTCTCAACGAGTTGCTGCGCGCCCAGTCCTACACCATGGACCGCCTGGTG
CTGTGGCAGTTGGAGGCCTTCGTCTCCGAGGTCTCCCGGCGGCTCCAACTGGATGACTCA
ACTGCGCGCCTGCTGTGCCTGGAGCACGCTGAGGAAGCGATCGAGCCGCTGCTGCAACAA
GTCACCTACGCCTGGAAACGCCACCTGGCGGCGCTGCTGTGTCGCACGGCAGATGAGGTG
GCCCGCCGCAGTCAGGAGGAGGTCGGGCGGAACCTTTACCCACTGACCCGCTCCCTGGGC
TTCGTGGATATCGTTTCCTTTACCAAACGGGCCCAGTCCATGAACGTCTCTGACCTGACC
AATATGCTCAATGACTTTGAGTCGACGGCGCGGGATGTGGTCACTTCTCGCGGCGCCCGG
GTGGTTAAGACCATTGGGGACGCCGTCATGTACATTGCCGACGACCTGCCTACCGCCGCC
GACGTCGTAACCGCGCTGGTCGATGAACTGCAGGCCGGCCCGGACATGCTGTTAGTGCGC
GCCAGCCTGGTCAATGGGCGCGTGGTCTCCCGCTCCGGGGACGTCTTTGGGCCCACGGTT
AACTTGGCTTCCCGCCTGGTGGATACTGCGGCCCCCGGTGGCATCCGCATGGATGAGGCG
ACGGCGTTGGCGCTGGTGAACGGCCCGGCGGGCGCTCGCTACCGGGTGCGGCCCTGCCAC
GAGGTGGTGGTGCGCGGGCTGGGGCAGATCGTCCCGTGGGAGTTGGAACGGGCCTAAGCG
AGCTGCTCAATTCCCCGGCTGGCACTGGGGTATACCTTTGGAAACCCTGGGAGATTACTG
ATCTCCTCCTCGGAAAGGATGACGGTCCTAGGAACGTCGCCTAGTATCAAAAGCGTGACT
ACTGTGCTTCTCGTTGAGGACGATCCCGCTATCTCGGAGCCCCTTGCTCGGGCTTTTGGC
CGTGAGGGCTACGAGGTGCTCACCCATGGAACCGGCAACGGCGCTCTGGCGGAGGTTGCC
CGGGCCGACATCATTGTGCTGGACCTCGGTCTGCCGGATATTGACGGCCTAGATGTGGCC
CGGCAGGTGCGCTCCCAGGGGCTGACCACCCCCATCTTGATGCTCACCGCCCGCAGCGAG
GAGACCGACCAGATCGTCGGTCTGGATGCTGGCGCGGATGACTACGTCACCAAGCCCTTC
CGCCTGGCCGAGCTGCTAGCCCGCGTCCGCGCCCAGGTGCGCCGCGCCTCCGGAGAGACC
ATTGAGGAGACCCTCACTGCCGGTGAGATCAAGGTGGATGTTGCCGCCCGCCGCGCCTTC
GTGGGTAGCCGCGAACTGCAGCTGACCACCCGCGAGTTTGAACTGTTGCGGGTGCTGGTG
CGGGGCGCCGGCCAGGTCCTGGCTACTGAGGACGTGCTCAAAGAAGTCTGGGGTGAAGAC
CCGACCGGCAATGAGCAGGCCTTGGAGATGCATGTGACCTGGCTGCGCCGCAAGCTCGGT
GACGACGCCGATGCCCCCACCATCCTCCTGACTGAAGAAGGTGGCTACCGCCTGGTAGCG
GCCTGAGCCGTCTGCTCCGCCCGGCAGTTGCCCGCCTGTTAACTGCCGGGCCATGACCCT
AAGGAGGGCGCATGCGGCGTCGCAGCATGGTCATGGCGATGACCTCCGTGGCCGTGGCCG
TGGCAGTCCTCGGTGTGCCCCTGGGGAGCGTCTGGCTGGTGCTCGCCTGGCGGGCCGTGG
AGAACTCCGACTACCGCTTGCAGGTGCTCGTCCGCGTCATTCTGACAATTCTGGGCTTGG
CCCTGGTGGCTTTTGCAGCCGCCTACTTTGTGGCCGCCCACGGCTCCAGACGCATCTCCG
CACCCCTGATCTATCTGGCCGCTGAAGCTGAACAACTCGGCTCCGGGCAGGTCCGCCCCC
GCCTGCGTACCTCCGGCATCGAGGAGATCGACCTGGTACAGGCAGAACTGGTGCGTTCCG
CCGAACGTGTGGCCGGGAGGATCGCCGCCGAGCGGCAATTCGCCTCAGACGCCTCCCACC
AGCTGCGCACACCCCTGACTAGCCTCAGTCTGCGCCTGGAGGAAATTGAGCTAACGGCTC
CGGATGAAGCCACCCGGGCGGAAGCGCACGCCTGTGTGGAGCAGGTAGAGCGCCTGACCG
GGGTGGTGGAGGACCTGTTGAAGGCCTCCCGCCGCGCCGGTGGCGGCAGCACTGAGGCCC
TGCGTCTAGAGGATGTCTTCGAGCAACAAGGCGAGGAGTGGGAGAACGCCTTCCGGCAGG
CGGGCCGCAGCCTGAGCTTCAGTGATGAGGTGGGCATGCCGGTTCTGGCCAGCCCCGGTT
CGCTCGCCCAAGTGCTAGCCACCGTTATCGAGAACTCCCTGCGCTACGGGGCCGGGCACA
CCAGCGTGAGCGTGCGCAGTGCCAACGGCGGGCACGGCGTCTTTATTGACATCACTGACG
AAGGCGAAGGCGTCAGCGATGAACTGGCCCCCTACATTTTTGAACGGGCTGTGTCGGGGC
ACGGCTCCACCGGCGTGGGCTTGGCCCTGGCCCGGGATTTAGTGGAAGCCGACGGGGGCC
GCATTGAGCTCAGTGGCCGCCGGCCCGCCGTCTTCTCCATCTTCCTGAATGCTGTGCCCC
GGTCCCTGGACCCGCACAAGGTGCTGCCTCAGGGGGCGCTGGTCTCCGTGGGTCGCTGGC
GCCGCTTCTGAACCGGGCGCAGCAGCCCAGGGGTGCTGCGATCCCTGCCCTTACTGGGCA
TCCACCTCAGCGGCGGCGACGTCCTTGGCAGCCGCAGGAGTCTTGCGGGCCAGCAGCCAG
GAGCGCAGCCCAGAAATAATCATGGGCAGCACAGAGATCGCCACGATTGCCAGGATGATC
ACGTCAATGTTCTTCTGGATCCACTGGAAGTTGCCCAGCAGGTAGCCCAGCCAGGTGATG
CCGAAGGCCCAGAAGGTGGCGCCCAAGGCGTTGAAAGCCAGGAAGTGCAGGTAGTGCATC
CGCCCCACCCCCGCCATAACGGGGGTGAAGGTGCGCACGATCGGCACGAACTGTGCCAGG
GTGATGGCCTTGCCGCCGTGCTTCTCAAAGAAGGTAGCGGTGCGCTCCACATGCTCTTGT
TTGAAGAAGCGGGAGTCCGGCTTGTTGAAGATCGCGGGGCCGGCTTTGCGGCCAATCAGG
TACCCGGACTGGTTACCCACTACGGCTGCCAGGAACATGAGTGGCGCAGCGATCCAAATG
TGTACGGGCACGCCCCGGCTCGGGTCGGCCTCGCCAATGGCCACGAACATTCCCAGGGTG
AATAGCAGCGAGTCGCCAGGCAGGAAGAATCCCACCAGCAGGCCGGTCTCGGCGAAGATC
ACCAGCATGACGCCCAAGATCGCCCAGGGGCCTACCCAACCCACGAAGGTGGTGATGATA
TTGGCGGCGTCGAGCCACTTGGGGCCTAGGGCTGGGAGCATCTGGCTCGGATAGGGGAGG
GCGGTGGTCAGTCCTGCCGTTACGGCTGCGGTCATTAGGGTCACGGCCCAAGGCTAGGCA
AGGCAAGGCTGTGGGGCCATGAGTGGCCCCTCAGTGAGCCTGTGGCTTTGGGCACTGCCC
GGGTCCGGTGGGAGAACCTAAACGGTGGGCTTGGGCTGCTCAGCTTTACCGGTGAAGACG
ACGTAGTGGTAGAAGAGGAAACGGAAAGCCGTTCCCAGGGCAAAGCCGACGACGTAGGCC
GCCACGTTATCTGCCAGCGCTCCGTTCAACCCCAAGACGTGGTGGGTAAACAGCAGACAG
AACTGGGTGATTACCAGGCCACCCAGGTTTCCCAGCACGAAAAGGCAGGCTTCACGCACC
GTACTGTCTTGTGTGCGGCCCCGGTAGGTCCACAGGCGGTTGGCGGTCCAAGAGAAGGCC
GTGGCTATCGCAGCCGAGACCACATTTGCAGTGTTTGGGTGCCCGGACAGCACCCCAAGC
GGGCCGTGCTGCAGCAGGTTGAACAGGCCGGCGTCAATGATGAAGGCTAGCCCGCCAACC
ATGCCGAACTGGAGGAACTCCTTGACCCAGGCCCGCAGCCGCGCAATCAGGGTGCCCTGG
GACTTGGGCTTGGTGGCGGTGGTAGTCACGGCGGCATCCTATGGGGACGAAACCAATGGG
CCGTGTGCGCTCAGCCCAGCGCGATCAACCTAGGGCACCCACTGGATGGAGACCGAGCCC
AAGTTCCACACCCAGCTGACCCAGAACAACTGGCCTATAAAGGCTGCCAGCAGCAGGGCC
ACCCGGGCTGGCTTCTTCCTCAGCCAGGACATGGCCGCCCAGGCCAGTGGGGCCAGCGGC
AGCAAGAGGCGCAGCAGCGAGGTCGTCGGGTCAAAAAAGGCCAGCAGGTACAGCGTGTAT
CCCAGGCACCAGAACCAGGCAGCTGGACCTAGGCAACGCAGTGGCCGGCAGCTAAGCGCC
AGTGCCACCAGCCCTAGCAGCGCTAGCAGTAGCAGCGGCCCCAAGTGTGCCCCCACGAAG
TACCCGGAGCGGTCCCACCACGGCATAAAGGGGACTAGGTGGGTGCCACGCCAGGCGGTC
TCTGTGGCGGTGTAGGCATCCGGTCGGCCCGTTACTAAGGCTGCTATTGCGGGCCAGGAC
AGGGCCGCGCAGCCAGTCAGGATACTTAGGGCTAGCAGGCCGTGAGGCTTGCGGTGGCCG
GGGTTAGCTGCCGGAGCGGTCACCTGGGTGGCGGTGGCTTTGGCAGCAGGGACCACGACG
GCGTAGGCCTCAGCCGTGCCCGGCTGCTCGGCCTCAGGCTGCTTTGTGCTGGGCAGCCAC
GCGGCGGCAGGATCGCGCCACCGTGCCAGCCAGGCAGGCAAGGCGACGGAGTCGCTGCTA
AGCAGGCTCCAAGCCCACCACAGGCCAAAGGCTGCGGACAGCGGCACCCCCACTGGCCGA
GAGAAGGCCGCCAGTAGCGCCAGCGGTGCGGCCCACAGGAAGCGACCCCGCTCCGCGGCC
AGCAGGGCGGCGCAGACCAGCAGCAGCGCCAAGGATTCGGCATAAGGCACCTGCAACACC
GGCGCACAAGGGGAGAGCCACAGGAGCAGCACCGCCCACAAGGAGGTCCTGGTCCCGGTG
CGTGGCGCCAGCCAGCGGTCCAGCACCACGGCGGCCCCGGCGGAGGCAGCCAGGGACAGC
AGCGCCCCCGCCGCATAGAAGTTCAAGCCCAGGGCCATAAGTGGCAGGCACAGATAGGGC
AGCAGCGGCATAAAAGCCCAGGTGTTGTTGGCCACCGCCCCGCCAGCCCCGGTGGGCAAG
GTAGCGGGATAGCCCTCTTCCAACACCCGCTGGTACCAGCCCGCATCCCAGAAAGCCATA
TGTTCCAGCCAGGTGGGCGCAGCCTGCCCCCAGGGGGTGGCGGGGGTGTCCTGGGCCCCT
AGCCGCAGCACCAGGAAGCTCAAGGCCGTGGCACCTACCCACACGGCTAGCACCTGCAGT
GTGCGCCGCCAGCGCTCAGGTTGGTGCTCTGGGGTGCGCAGGGTCGCGGGGCTCGTCACG
GGCTCAGCCTAAGGGCCGGTAGCCTTAGCACGTGAGCGCACCAACGGTGGCAGTGGTCGG
AGGCGGGCAGCTGGCCCGCATGATGCAAGAGGAGGCCAGCGCCCTGGGGGTGCACCTGCG
GGCCCTGGTTGAGGCTCCTGACGGTTCTGCCGCCGCCGTTATCCCGGACGCCCCCGTGGG
AGCCGCGGGAGACGAGGCCGCCGTGCGCGCACTTCTGGCTGGCCGCCCCGGCAGCGCTGA
CCCCCTGTGGGCGGGGGCAGCGCAGGTTCTCACCTTTGAACACGAGCACCAGGACGCCGC
CCTGCTGGAGCGCCTACAGGCCGAAGGCATCTCCGTGCAGCCCAGCGCGCAGGCCCTGGA
GCTGGCGCGGGACAAGCTCGCTATGCGTCGGGCCATGAGCGCGGCAGGACTGCCTCAACC
TGCTTGGGCGGAACTGTCAGGCAGCGCTGAGCAGATGCGCGCCGCGGTGCTGGCCTTTGC
GCAAGACCACGGCTGGCCGGTGGTGCTCAAAACCCCGCGTGGCGGCTACGACGGCCACGG
TGTCCTGCTGGTGCATGAGGCAGCCGAGCTAGAGGCAGGGGAGGCAGCCCAGTGGCTAAA
GGCGACGGCGGCCGCCCGCGCCGGCCAGGCAAGCGGTGGGGCGGGAGCTGAGCAGCCAGC
CGGCGGCGGTGGCAGCTTGGGTGGGGGAGCCGTTAGCAGTCTGTTGGTGGAGGAAGCTAT
TCCCTTCACTCGGGAGCTGGCGGTGCTGCTGGCCCGCAGCCCGAGCGGTGAACTGCGCGC
CTGGCCAGTGGCCCAGACGAGGCAGGTGGACGGCATATGTGCGCAAGTCGTGGCCCCAGC
CCCAGGCTTGGACGCGCAAGCCGTTGCGCGAGCACAAGCAGTGGGCCGCCAAGTAGCGGA
AAGCTTTGGGGTTACCGGAGTGCTGGCCGTGGAGATCTTCGCGGTAGAGCGGGCGAGCGA
GCCGGTGGCGCTGTATATCAATGAGCTAGCCATGCGGCCCCACAACTCCGGGCACTGGAC
CCAGGATGGAGCCGTCACCAGTCAGTTTGCCCAGCACCTGCGCGCCGTGCTCGATCTGCC
CCTAGGGTCGACGGCGCCGGTCGCCCCCGCCACCGTCATGGTCAATCTGCTGGGCGGGGT
GCAGGAGCCCGGGCCGCAGGCATTGAGGCAGGCCCTCGCCCTGGAGCCTGAGGCACAGGT
ACACCTGTACGGCAAAGGCTGGCGCACCGGTCGCAAACTCGGTCATGTGAACCTGAGGGT
GCCGGGGCCTGCTGGCAGCGAGCCGACGCCGCAGGCAGTGCAGGAGACGCTGGAGCGTGC
CTGCGCCGTCGTCGCTATCCTGCGTGGGGAGTCCCCAGAATTGGGCGAGAATGCCCCGAG
GCCAGCCGCGTTTAGCATTGAGTCCGGTAAAAGTTGAGAGGAACCGCAATGAGCAAGCAC
CCCGTCGTCGGCATTGTGATGGGTTCCGACTCGGACTGGCCCACCATGGAGGCCGCCGCC
ACCGCGCTGGAGGAGCTGGGCATCAGCTATGAGGCCGACGTCGTCTCCGCCCACCGCATG
CCCACCGAGATGATCGAGTACGGGCGCAGTGCCTCCGGGCGTGGACTGCGCGTCATTATC
GCTGGCGCCGGTGGCGCAGCGCATCTGCCCGGTATGCTTGCCGCCGTAACCGAGCTGCCA
GTGATCGGAGTGCCCGTGCCGCTCAAGCACCTGGACGGCATGGACTCCCTGCTGTCTATC
GTGCAGATGCCCGCAGGGGTTCCCGTGGCCACGGTATCTATTGGTGGGGCCCGCAATGCT
GGGCTGCTGGCGGCCCGCATCCTGGGGGCGGGTGAAGGCGCAGAAGCTGAACGGCTGCGT
GCGGCCATGCGCGCCTTCCAGATGGAGCTGGGCCGGGTGGCGCAGGCTAAGGGGGCTGCT
CTGCGGGAGCGGCGCGCTCAGGGCTGAACTATTCGCCCTGCAGGGCAAAGCCCAGGTTGG
GGCAGAGGCGGTCAGTGCTAGAGTCAGGACGCCCACAAACCAGGAGTTTGTTCCTGATTG
GAACTGGTGGACTTTGCGTAGACTGCGGGCATGAGCATTCTTGTTGCGGGAGGCGCCGGT
TATATTGGCGCGCATGTGGTCCGACTGCTGCTTGAGCGTGGCGAGGACGTCATCGTTGTT
GACGACCTGTCCTATGGCACCGAGGAGCGCGTAGAGGGCGCCACCGTGGTGGAACTGGAT
GTGGCTAGTGGGGATGCCATCCAGATTCTGACCGATGTGATGGAACGCCGTGAGGTCACG
GCTGTGATCCACTTTGCTGCCCGCAAGCAGGTGGGGGAGTCGGTGGCCCGCCCCGCCTGG
TACTACCAGCAGAATGTGGGCGGCCTAGCGAATATGTTGCTGGCCATGAAGGCCGCCGAG
GTCAAGCAGATGATCTTCTCCTCCTCGGCTGCTGTCTATGGGATGCCGCCGGTGGAGGTG
GTCCAAGAGGATATCGAGTGTCACCCCATCAACCCTTATGGTGAGACCAAGCTGATCGGC
GAGTGGATGATGGCCGACTGTGAGCGGGCTTGGGGTCTGCGCTGGGCCGGTCTGCGCTAC
TTCAACGTGGCTGGTGCTGGCTGGGATGACCTGGGAGATATGGCCACCCTCAACCTGATT
CCGATGGTTATGGAGCGCCTGGCCAAGGGGGATACTCCCAAGATTTTCGGCACGGATTAC
CCCACGCCGGATGGCACCTGTATCCGTGACTACATCCACGTGCGTGACCTGGCTACCGCC
CATATTGCGGCCTTGGACTACCTGGCTGGTGGTCAGGAGATGGCTGAGCATGTGTTCAAT
GTGGGGACCGGCAAGGGCTCCTCTGTGCGTGAGGTGGTTTCCAAGGTCATTGCTGCCACC
GGTTTGGAGGTGCAGCCGGAGGAACTGGAGCGGCGCGCCGGAGACCCGCCGCAGCTGATT
GGTGACGCCACGCGCATCGGCAAGGTGCTGGGGTGGCGGGCCGAGTACAACTTGGATGAC
ATCGTCGCCTCTTCCTTCTCCGCCTGGCAGGCTGACCCCCAACGCCAACACTTCGCCTAA
GCCATAGCGACGATGACGGCGTCCGCACCTTCTCGGGGGTGCGGACGCCGTCATCGTGTG
CGAAGTCCCTAGGGCTGCTGTTGGAAGTCGCTCTTGGTGAGGGTGCCGGCCCGCAGCTTG
GCGAAGAAATCCGGTGCTGTGGTGTCCTGCAGCAGCACCGCCTGGCCGATGCCGCCGGGT
TCATAGGCCACGTCCACAATTGGAGGCGCGCCAGAGAGGCTCTTGCTGGAGGAGGAGCGG
AAAGCCAACAGCATCTGGGTCAAGGAGATGACACCGGCGTCCTCATCCACCGTCAGCGCA
CCCGTGCCGGCCTCAACTAGGGCGTCCTGCCGTTTGAAAGAGGCCAGGGCGGAGGGGGAG
GCAGCTTTGCTCACCAGCTTGGAGATGACGTTGCGCTGCCGGGTCCCTCGGCCAATATCC
CCGGTGGGGTCTGATTTGCGCATGCGGGAGTAGGCCAGCGCCTTGGTGCCATCCACTTGC
TGGCACTCGCCCTTAGCGGTGTCCCACACCAGTCCGGAATCAGCGTCGTTGACGTCATAG
TCCAGGCAGACCTCAACCCCGCCGACGGCATCTACCAGATTCTTCACGCCGCCCATGCCG
ACCTCCGTGTAGTGGTCGATGGTCAGCCCCGTCAGCTTCTCCACGGTCTTTACCAGCAGC
TTGCCGCCACCGAAGGCATAAGAGGCATTGATCTTGTTGCCGCCGACGCCTTCGGGAATG
TTCACATAGGTGTCACGTGGCAGGGTTACCAGCGCTGCGGTGCCGTTTTCAGCCTTGTGC
AACACCATGATGGAGTCAGCGCGGGCACCTTCTGTGCCGTCGTTCAGGGAACCGTCAGCC
CGCGAATCTGAGCCGACGATCAGCCAGGTATCCCCAGGGGTATTAGGGGCACCAGAGAGC
ACATCTACCCGGTGCAGCGAGCTATTGACCTTATTCCACAAGGCGGCCACCCGCACCCCA
AGCAGCACCAGCAGCAGGGTGAGCAGCAGCGCTAGCAGACGCAGCGGGCGGCGCTTGCGA
CGGCGTCGTCCCCGCGCGGCAGTGCCACGTGGAGCAGCGGGGGGCTGAGCCGGGCCCTGG
GGACCTGACCAGGCTGGCTGAGGGGCACGCGGCTGCGGTGGGGCGGGACGCGGCGGTGGC
GGGACACTGCGAGCCTGCGGCCTCACCGGAGTGCGGGTAGGAAAGACGCCCACAGGAGCG
GGGCCGGGTTGCTTGCCCGCAGCCGACATCCGGGTGGTTGGCAGCGGGCGAGGCTGTCCC
GGCTGAGCTGGGGAGGCTGGCAGCACGGAGGTGCGTTGCGGATCGGCGCCAGACAGCTCC
GCCTCCCAGTCGACGCTGCCCAATGCTTTGATACCGGATCCTTGGCGTAGTTCCGGTCCA
GTAGCGGCGCTAGCTGGCAGCACCCGCGTACCAGGTTCCTGGGGGGTGCGCGCTGACGGC
GCCGGGCGGCGTGGGGCGCCGCTGGTTGGGCGCTGAGCCGGGGGGAGCGGTGGGTTTACT
GGCTCACGGCTGCCTGCTGTTGGTGTTGCCGGTTGCTGGGCCCGCAAGGGGCGGCGCACT
GGCCTAGGGGCAGTAGGGCCGACTGGGCCCGGCGTCGGTGTCCGGGGCTGCCTGCGGGGC
GGCTGGGACTCGGCGTCGTTAAATCCGCTCATATACGCGGTGCACTCACTTGCATTGGGC
GGCCGGGTTACTGGCCGACTTGCTTGCTTCGGCGGTGGGAGCGGCAGGGGCTTCGGCAGC
GGGCGGCTGGGCTGGTGCCTCTGGCGTGGGGCTCGCGGTTGCCTCCGGAGTGCCAGTGCC
CTGTGGGTCTGGCGTGGTCGGGGTGTTGACCGTGCCGTCGCCCGAAACCGCCACTGTGGA
GGCAGGCACCGCCTCGTCCTTCTTGAGGGCTTTCCACACGCGGGTGGCCTCAGAGGTGGG
GACTAGCCGGTTCCGATCCCAAGCAGCCTCCGTAGTGGGCATAGCCACGAAGTTGATTTT
GTCCATGCCCACGTCCGAGACACTCTTGGCCAGGCCCCCCAGCGTGCTGAGGGTGCCGAT
GCCCTTGGAGACTGTCAGGGTGCTCAGGCCTGCGGAGGCAAAGGAGTAGAGGTCATCGAG
GTTGGTCAGCAGGTTCTTGGATAGAGCCGTGCGGATCATTGCGCTCATGAGGTTTTGTTG
ACGGCCAATGCGGCCGGTGTCAGAGCCATTGCCGACGCCGTGGCGCACTCGGGCGTACTG
CAGGGCTTCAGCCCCAGAGAGGTGATGGCAGCCGACTTCAAGCTTGGTGCCCGTGTATTC
GGGGTCGTCGATCGCCTCAGTCACGTACACGCCGACGCCGCCGAGAGCATCAACCATGCG
CTCCAGGCCGGAGAAGTCCACCACCACGAACTCATTGATGAACAGGCCGGTCATGGCTTC
CACAGTCTTGATGGAGCAAGCAGCGCCACGGGCGATCGCCGCCGTGTCCGATCCGGTGCC
CGCGCCGATGGCGAAGGCCTGGTTGAACATGGTGTCGTCCAGCGGGGCTGAGGAGGTGCC
ATCAGGCAGCACGCAGCTGGGGATGGACACCAGGGTGTCACGGGGAATAGAGACGACGTC
GACGCGGCTGCGATCTGCGGACAGGTGCATCACCATCGCAGTGTCGGAGCGGGCGACAGC
AACTTCGTCAGAGCCCTGCGAGTTATCGACGTTGTTCTTACCGGAGCGCGTGTCAGAGCC
CAACACCAGGATGTTTACGGCGCGGCCCTTGTAGGAGTCAGAGGCGTCGTTCTGCGGACG
GTCAGAGCCCAACAGTGCGGCTAGGTCAACCGAGTGCACCTTGGACTGCAGGTCACGCAG
TGCAAAGGCTGCGCCCGAGGTCAGGAACAGGGCGATAGCGAGCGCAACTAAGCCGACCCG
CCGGGGAAGGGAAGTGCGGGGGTCACGGTCTGCGTGCCGGTAGATCCGGTTCCTGCTTGC
TGGCACGTGCCCGATGATAGCCAGGACTTGTTGAATGCCGCGTGTGTGCTCCGCCTCGGC
TAGGCTCGTGCGCGTGAGTCAAGCAGTGCGAGGGCAGGACGACACGCCAGCCGATGGGAC
GAATGGCACAACCGGTTCGGTCCGCGTGGTCACGGTTGCCTATAACCCCGGCCGGGAGCT
GGCTGACTTCCTCAGCTCTTTAGACAACGCTACCAGCCGGACCCTGCGGATCGTGATCGC
AGACAACGGCCAAGAACACGCGCTGGTGGACAAACTCGCGGAATTGCACGGCGCTGAGGT
GATCCGGGACGGCGGCAACCACGGCTATGGCGGTGGGGCTAACCGTGGTGCAGCCGGGTT
GCAGGAGGACTGGGTGGTCATCGCGAACCCGGACTTGGTGTGGCGGCCAGGCAGCCTGGA
CCTGCTCATCGACGCCGCTATCGCCCATCCGGAGGGGGGCTGCTTCGGGCCCCGCATCCT
CAGCACCGATGGGTCGATCTACCCATCGGGCCGCGAGTTGCCCTCCCTGTTCAAAGGGGC
GGGACACGCGGTTCTGGGGCGGGTCTGGCCCGCAAATCCTTTCTCCAAGGCCTACCACGG
CGGCAATGCCGAGCAGACTCACGCCGTCGGCTGGCTCTCTGGCGCCTGCCTGCTGCTGCC
AGCTGAGGTCTGGCGCGAACTCGGGGGCTTTGACGAGGGCTACTTCATGTTCTTTGAAGA
CACCGATCTGGGGGCGCGCATAACCGCCTCCGGGCGTCTAAACCTGCAGGTGCCCGAGGC
CGTCGTCATCCATGAGCAGGGCGCCAGCTGGAAGGCGCGGCCGGAACGGATGATCCGGGC
GCACCATGCCTCCGCCCGCCGCTACTTCTACCGCTCCCACCCGGCGGCCTGGCAGGCACC
TGCCCGCTGGCTGGTAGGCGCGGGTTTGCATGTGCGGGAACGGGCTGAAGTCAAACGGGT
CTCCAAGCGCTGATAGCGCCACCTGCTCATACACCGCTGGAAGCCCGAGGCACCCCTGAG
AACTCTGTAAGGAGCTTGAAATCTATGAGCGCTAATCGCCTCTGGCCCACTGAGGCGATC
AGTGCCTTGGGGCCACTGTTCTCCCGGGCAATCCTGGCTCCACTGGCCGGGGTCATGCTG
CTGGCGGCAGTCCTGGGCAAAGGAGCTGCTGCGGAGGGCTCATGGTTCACAGCTACGCCA
ATCTTTATGGCCGCGGTGCTGGGGCTACTGGTTCCGGGCTGGTCCGTTGCCCAGGCTTGG
GGCCTGCGAGGAATTACCGCAGTTGGGGCGGCTCCGGCGCTGACTGGCGCCTTGGTGGCC
GTAGGGAGCCTGGTGGCGCCGTCATGGGGCTGGTCCTGGAACCGGGCGCAGCTGTTGCCG
GGGCCCTTCGGATGGTGCTGGGGCCTGCTGGTCCTGCTGGGGATCGCCTCGCAGTTGCTG
CCGGGGCGGGGGGATAGGGAAATAGCCCAAACGGTTAGCTTGACTTCGCTGGGCAGATGG
CTGCTTGGCGGCGCGCTCGCGCTAGCCGGAGTATTAACCGCAATACCGGTGCTGTTGGCC
ACGCCTGCGCCGGAGTCACCGATGCAAGCTTCCGACGCGGTCTACCACCTATCTGTGACC
GCTTTTGTGCGAGTCACGGGAGATGCCAGCCCCTTTGGGGCCTCAGCCCCGCTGTACGAC
GGCGCGCACTTCTACTATCCAAGCCTCTGGCACGCTATCGCATCCTTGCTGCCAGGCAGT
GTGGTGGCTGGTGGGAATGTGTTGGTGCTGGTGCTAGCTGCAGTGATTTGGCCCCTGAGT
ATGGCCGCCCTGCTGCGGGAAGTGCTGGCCCGGCGTGAGGCGAGTGGCCAGAGCCAGGCA
GCGGATGACGGTTACTGGCTGGCGCTGGGAGTGGGGCTGTCGGGCTCGGTGGTTTCCGTG
CTGCTGCTGCTGACCAGCGTTTGGCCATACTCGCTGTCTATTTGCATGCTGCCGGGTTGC
TTGGCGCTATTGGTACGTGCCTGCCTACCAGGGGCACTGGGGCTACGGGGGCGCTCGCGG
GCCGTGCTGGTGGCTGGGATCGCCTGCATCGGTGTGGTGGGGGCACATGGCGCTTCCGTT
TTCAACTTGGCAGTGCTGGGTGGCCCGCTAGTCCTGACTGCCTTGGTGGGCCCCATACGC
TCATGGTGGCATGCTGGCGGGCTAGGCAGGCTGCTGCTCAGTGCTGCCGGTGTGCTGGGC
CTAGGCCTTGTGGCTGCGGGAGCTTGGGCAATGCGTGACACCCTGGCCTCAGTTATTGGC
TACGAGCGGCCCCGCGGCAATATCCCGGAGACCCTCTATGCAGTGGTGGCCGACCACCCC
CTGCTGGCGACCTTTACGCCTTATATTCCCGGCAATGCCCTGGTCTTCTTGCTAGCCCTA
GCGGCTGCGCTAGGGGCCTGGAAACGCAGTCACACCGTGCGGACCTGGGCAATCAGTACC
GCGCTGGGGCTCACCCTGCTGCTGCTCTCCGCTGGCCCCCGTTGGCCTCTGCGGGCGCTG
GCAGGACCTTGGTATACCCAACGGGCCCGGATTATGGTGCTGGTGACCATTGGGCTGCTG
GTACTCGCTCCGCTAGGAGGTCGTGAACTGGCCCGGCGTTGGCAAGGCGCGCCTGGATGG
CGCAGCACCCTGACCAGCCCGGCCTGGCGCCTGCCTGCGGCCCTGCTGGCAGTCTCACTG
GTGGTAGCTCCGGCCTGGCGCTGGGGCCTGCGCACGGAGATCATGGCTGCCGTCCATGAC
CCGCAGCAGATCTCCTTTGGCACCATGCTCTCGGATGAGGAATTGGCGATGATCCGCCGG
GCGCCCTCCAAACTGCCTGCCGACGCCGTCGTGGTGGGAAATCCTTCTAATGGCAGCGCC
TACCTGTGGAGTGTGGCCGGGGTGCGGGTGGTTTATGCCACGCGCCTGGTGCCTTGGCCC
GCGGACCTGGCCTGGTTAGGCGATCACCTCCACGAATTGGGCAGCAACCCCAAGGTCTGT
GAGGTGCTGCGCCAGCGCGGCGTGACCTACTACTACTCCGACGACGCCCCTGCCGACGGC
GCCACTGGCGGCGGCCGTCAAGCCTTGTGGGGGCCGCATTTGGAGGAAGTGCCCCGAGAG
CACCTCGAATTGCTCGATTCGGCAGATTCTGGTGGGGGCACTGCCGCGCTGTGGCGCATC
ACTGCCTGCGGCTGAGGTACAAAGCTCAGATAGCGCTGAGGGGTTACCGGTATGAACCGG
TCACCCCTCAGTTACAGCTGGACGGGCGGTGTGCCCGTTGCGGCAAGTGCCTGTAGGTCA
CTGCCCCTGGGCGGCGTATTTGGCCTCAACCTCGGCCTTTAGGGGGCGCCACCAGGTCTC
GTTTTCGCGGTACCAGTCGATGGTGGCCTGTAGTCCGGAGCGGAAGTCGGTGAACTTGGG
GGCCCAGCCGAGTTCCTGCACTAGCTTGGTGTTGTCGATGGCGTAGCGCATGTCGTGGCC
CGGGCGGTCGTTGACGTGCTCGTAGTCGTCCTTGTCGAAGCCCATCAGCTCCAGGATGAG
CTCGACGACCTCCTTGTTGTTCTTCTCGCCGTCGGCACCGATCAAATAGGTCTCGCCAAT
GGCACCCTTCTCGATGATGTCCCAGACGGCGTCGTTGTGGTCCAGCACGTGGATCCAGTC
GCGCACGTTCTCCCCAGCGCCGTAGAGCTTGGGCTTCACGCCGTCGATCAGATTGGTGAT
CTGGCGAGGGATGAACTTCTCGATGTGCTGGTAGGGGCCGTAGTTGTTGGAACAGTTAGA
GATGGTGGCCTCCACGCCGAAGGAGCGCACCCAGGCGCGCACCAGCAGGTCGCTGCCCGC
CTTGGAAGCGGAGTAGGGGGAGGAGGGGTTGTAGGGGGTGGTGGGCATGAACTTGGCGGG
GTCGTCCAGCTCCAGGTCGCCGTAGACCTCATCGGTGGAGATGTGGTGGAAGCGGACCTG
GTGACGGCGCACTGCCTCCAGCAGGGTGAAGGTGCCCACCAGGTTGGTGCGGATGAAAGG
CGAAGGGTCGCGCAGAGAGTTGTCATTGTGGGACTCCGCCGCGAAGTGGACCACGACGTC
GGCGGCGGCCACCAGCGGGTCCACCGTGTCCGTGTCCGCGATGTCGCCTACTACCAGGTT
CACGCGGTCGGCGACGTCGGCCAGGGAGCCCTGGTTGCCCGCGTAGGTGAGCTTGTCCAG
AACCGTCACTTTGGCGTCCGGGTAGCGGTTGAGGGTCTGGTGGACAAAGTTGGCGCCGAT
GAAGCCGGCGCCACCCGTGATGAGGACGTGCATTAAGCGCTCCGAATCTGCTGACTGGGT
GTACAAGCCGCTTTATCATGCCATAAAGGGGCTGGTCTTAAGGGGCTTGCGGGAGCGAAG
GCCGTTGCCAGCGGGTAGAGTCTGGACTATCCCCAAGGTGGATCGCACTGGAGGTTTCCC
ATGTCCTGTGCTAGTTCCGCTTCCCTTGCTCGCCTGCTCTCCGGCAAGCTCCTGGTGCTG
GCTCTGCTAGCTGGCGCCACGGTGCCCGCTGTGGCGGCTGAAGTACCTTCAGCGACTTCC
ACCCCCTCAGCCGCAGCTACTGCTACGCCGTCGCCCCAAACGACCGCCACAGCTGGCAGG
CCACAGCCGAGCCCCGCACTAGCTTCTGAACCGGCCTCGCCTAGGCCAACTGCAGTCCGC
AGTGCGACGCCGCCACCACCGGGCTCGCTTTCCACAGTCTCGGACTTGGGTGGTGGCATG
CACGATCGGGCGGTTATCCCAACTGACCCCACCCCAACACCGACGCCGACAACTCCACGT
CCTAGCCAGACCCCAAGCAGCAAAGCCACCCAGGCGGTTTCTCCCAATGGCACTTGGCTG
CACGATGGGCAGGGTTGGCGTTGGATCGGCGCAGACGGCTCATTCGCCGCCGACGTCGTC
GGGATGGTTAAAGGGGTGCTCTACGCCTTTGATCGCACGGGGCATGTGGCCCGCGGCTGG
TATCAGGACGCCTCAGGGCGCTGGTACCAGTCCACTGACAATGGTGTGCGCAAAGGCTGG
CAGGCCGTGGCAGGGTGCTGGTACTACCTGGATACTGACGGTGTCATGCGCACCGGTTGG
ATCGCTTCCGGCGGAAGGTGGTATCTGCTTGGCCCGACTGGCGCGATGGCCACCGGTTGG
GCGCTTGACCGCGGCAATTGGTACTACCTAGACACAGCCACGGGGGCCATGCGCAGCGGC
TGGATCGCTGACAAGGGCAAGTGGTACCACCTGGCTGCCTCCGGTGCTATGACCACTGGT
TGGCGCCAAGAGGCCAGTGGCAGGTGGTACTACCTAAGACCCGGCGGCAGGCGGCTCCAT
GGTCACGGCTTGGAGAAACGTGGAGGGGCAGCGCAGCTACTTTGATCCCTGGGACGGATT
CTGGGTGACCTCTCGGGCCAGTTCCCAACGCGATTGGGACCGCGCCGCCACACAGCACAG
CTCCAGCAACTACCTGCTGACGGTGGACACTGCTGCACCTCACTGCATGGCTTTCTATTG
GCGTGGGGGAGCGTGGCAGCCGCTCTATGACCATCCCTGCTCGGTTGGTGCTCCGGGCAC
GCCTACGGTCAAGGGGAACTTCCGCATTGGCAACCGGGGGTACTCCTTCGGTCGCGGTTA
CACCGCCTACTGGTGGACGCAGTTCTACGGGGACTACCTGTTCCACTCGGTCCTCTACAA
CCAGGGAACCTTGCAAGTTCAAGATGGACGCCTGGGGCGCCATCTTTCGCATGGCTGCGT
GCGGATGCGATACCAGGATGCCAAGTGGATCTACGACAACGTGCCTCGGGGCACGACCGT
GCTGGTCTATTAATTGTCGTGAACTATTGATTTGGACTTCAGGTCGTTTTCAGGTTGACC
CATAAGGGTGGCCCACCAACGCAGGCTAAACCACCTCCGATTTGTTCGTAGGTGAGTTTA
TCTGCGCTCAGTGAGCAGCTTGATGCAGGCATCCGACAGGAAACGCTACTGAAATACCCC
GTTGTAATTAGGTGAGATGCATCAAACGGGTTTCCATTAGCGATAGCAATAGGGTAGCGT
GCGTGTCTGCTAACAACAGTCACATGTGTCACTTAAGGCTCATGTGTCACTTTGGTGACG
TCTCACCCCGACTCTGAAGGACTCTCATGAACCTCAAGACGGCGGTTATCTCCTTTGCGA
CGCTGTCGCTGGCCTGTGCCGCCGGTTTGGCCCAGCCACCGGTCCTCGCACAAGCCGAGG
TGCTCGCAACGCCAGACGCGGAGCAACCAGCGCCAGTGCAGCTGCTAGACCTCACAGACT
CCAGCGGAACGACGACGGAAATAGCCAAAGCTGGACTTGAGGCGGAGCAGAAGGAAGCGG
TCGAAGAGAGTGAGACGCAGGCGCCTGCCTCAAACAGCGGCGGAACAGCCATCTCCCCGA
CGATGCGCACCCGGCTGCTGCAGGCGCTCGCACCTAGCGGCAAGGCTGGCCCAGTAGATC
CAGAAGCTGACGCCACTCTGCTGACCAAGCCTATGGAGGTCGATGAGTTCCTGGTTGCCG
GCTTTGCGTGGAATGAAGGAGCTGAACTGCCCGAAGGCGCACAGGTCTTCCTGCGGGTGC
GCGAGCACGGCACCTGGTCCAAGTGGTTCCGCAATGAGGTAGATGCCTCAGCTGGCCCAG
ATAGCGCTCCCACCCGCGGCACCGAAGAGATGGTGACGGCAGGAGCAGACGCCGTGCAGG
CCTCTGTGGTGCTGCCGTCAGTGTCCGAGCTGCGCAACCTACCCAAGGGGCTGCATCTGG
TGCTCGTTCCCTCCCGACCTGAGGGTGAGAAGGCCAAACAAAGCGCGGACTTGCCAACGG
TTTGGGCAGAAAAAACTGCTGTCGCAGAAGAGCAGGATAATGACGCGCTCTCCCAGCCAG
CAGATGCGGCCACCAAAGACGCCGAAGCGACGTCGTCGGATGGCAGCGCCCAGGATGGCC
CCAGCAGTAGTGCGACTAGCGCCCCGCTGCCTGCGGGGACCAGTGGCGGCGCGGCGGTGG
GCCTGACCACCAATACGCTGCAACGCGCAGTGGTGGGGGCTAGCGGCCTGCCCGTTGAGG
TCAACACTCGTGCCGACTGGGGCGCCAACGAAAGCCTCATGGAGTGGGACCGGAACTATG
CGCCCGCCAAGCACGTGGTGGTGCACCACACGGCAGGCTCAAACGCCTACACCGCCAGCC
AGTCCGCCTCGATCGTCCGCGGGATTTACTACTACCACTCGCAGACTCTCGGCTGGGGCG
ACATCGGCTATAACTTCCTGGTTGACAAATTCGGGCAGGTCTTTGAAGGACGCTACGGCA
CCCTGGCTTCGGCGGCTGGTCAAATGGTGGCCGGGGCTCACGCTCGGGGAGTCAACACCG
GCTCTATGGGTATCTCCATGATGGGGGACTATTCGAATATCGACCCCACCTCCACCCAAC
TGGACAAGGTAGGCAAGCTGGCGGGATGGTTCCTGGGCCGAGCTGGCGTGGAGGACGCCC
GCGGCAACGCTCCGCTGGCAATTCAGATCACCGAGCGCTACCGGGCGGGACAGTCAGTGA
ACCTCCCGGTGATTCTGGCCCACCGCGACGTCGGCTACACCGCCTGCCCGGGGGAGCGCG
GCTACTCCAAGATGGGGCAGATTCGGCAGATCGCCCAGAGGCAGATGAGCGGCTCGACCG
GCTCCACGAACACCCGCTCCAACCACGTGCCCCCATCGGTGAACGAGTCGGTGCGCAGCG
CCTTGGCGCGCTTCGCGGCCGCGCACTCGGCGATGGTCGGGGGGGCTGCCTCCGGGCCGG
TCCCGTCAGGCAAGGGTGCCTACCAGCGTTTTGCCCATGGTGTGGCGTACTGGTCTGAGT
CCACGGGCGTGCAGTTCGTGGGTGAGCCGGTCCTGAGCGCCTGGGGCGGGCACGGGTGGC
AGGACGGTGAGATGGGCTACCCCGTCTCGGGCGGCGCCTACGGTCCTAACGGGACGCGTC
ACCAGGTCTTTGAGCACGGTATCGCCTACTGGCGTACGGGAGAGCCGGTGGTCTTCCTCT
CCGGTGAGATCCTCAACGCCTGGGCGGAGCTGGGTTGGGAGTCGGCCTTCTGGGGCATGC
CGGTGGACCGGAAGCGTGACTCTTCTGGTGGGGGCTTCTACCAGCGTTTTGCCCATGGTG
TGGCGTACTGGTCTGAGTCCACGGGCGTGCAGTTCGTGGGTGAGCCGGTCCTGAGCGCCT
GGGGCGGGCACGGGTGGCAGGACGGTGAGATGGGCTACCCCGTCTCGGGCGGCGCCTACG
GTCCTAACGGGACGCGTCACCAGGTCTTTGAGCACGGTATCGCCTACTGGCGTACGGGAG
AGCCGGTGGTCTTCCTCTCCGGTGAGATCCTCAACGCCTGGGCGGAGCTGGGTTGGGAGT
CGGCCTTCTGGGGCATGCCGGTGGACCGGAAGCGTGACTCTTCTGGTGGGGGCTTCTACC
AGCGTTTTGCCCATGGTGTGGCGTACTGGTCTGAGTCCACGGGCGTGCAGTTCGTGGGTG
AGCCGGTCCTGAGCGCCTGGGGCGGGCACGGGTGGCAGGACGGTGAGATGGGCTACCCCG
TCTCGGGCGGCGCCTACGGTCCTAACGGGACGCGTCACCAGGTCTTTGAGCACGGTATCG
CCTACTGGCGTACGGGAGAGCCGGTGGTCTTCCTCTCCGGTGAGATCCTCAACGCCTGGG
CGCGCAGCGGCTGGGAGCGCTCCCCCTGGGGCATGCCACAGGACAGGCAGAGGCCTTACC
TGGACGGTGCCCAGCAGCGCTTCGCCAACGGCGTCGCCTACTGGACCCCCGCGTCAGGGG
TGCGCTTCGGCCAGCCGCTGCCCGCGGGCCCTGATGCCTGGACCAGGTCCTTCCAGGCAG
GCCACATCATCTCTGACGCAGAGTTCTTCCAGCCGGGCATACTGTCCGTGCAGACCCTGC
GCAGCTTCCTGCACGCGAAGAACCCTCACTGCACCCCGGGGCCGGGTGGGGTCGCTTGCC
TGAAGGACTACCGGGCCAGCACCGCACGGATGGACACCGCCTACTGTAAGCCCTACGAGG
CTGGCACCAACGAGGACGTGGCCACCATCATCACCAAAGCCTCTGACGCCTGTGGGATCA
ACCCGAAGGTGCTGGTCGTCATGCTGCAGAAGGAGCAGGGCCTGGTTACGGCTTCCGGGG
CGGCACTGACCACCACGCGCTACACCAAGGCCATGGGCTACGGCTGCCCGGACTTCGCGG
AGTGCAACCCCAGCTACTCCGGCCTGGCCACGCAGCTGTACTACGGTGCCTCCGGGCTGG
TCGAGTACGGGCAGCGTCCCTGGGCCTACAACTACCGGTCCGGGGGGACCTACCAGATCG
CCTACCATCCGCGCCGTAGCTGTGGCTCCGCGCCCGTGACCATCCAGAACCGGGCCACCG
CGGCGCTGTACAACTACACTCCCTACCAGCCCAACGCGGCGGCGCTGCGCAACATGGACG
GTGAGGGCGACTCGTGCTCGGCCTACGGGAACCGGAACTTCTGGCGCACCTACAACTCCT
GGTTCCGGCTGAGCCGGCGCTGAGAGACAAGCCACAGGCGGTACCTCGCTGAGACGTCCC
GGCTGCTCGGGGCAGGGTGCAAGTGCTCACGTACGAGCCCGGCGCCGGTCCAGGGGAGGT
GCCGCCTGTGGCATAGTGAAGGACTACAGGCCGGGTGCCTGGAGGTAAACCCTACTGACG
TGCTGTAGGTGTCGGAAGCAGTGAAGGAGCAGTCCTAGTGACGTCGAAGACGATCAGTGT
CGTCATCCCGAGCTTTAACGAGGAGAAGAGCGTTCAGGCCATGTACGACCGCCTGAACCA
GGTCTTCCGTGAGCAGCTGCCTGTCTACGACTACGAGATAATCTTCGTGGACGACTTCTC
CACTGACGGCACCCGGGAGCAGGTGCGTGCCCTGGCCGCGAAGGACAGCCGGGTCAAGGG
CGTCTTCAACGCGCGCAACTTCGGTTTCCACCGCAATGTCTTCTCGGCCCTGACCTACGG
CAGCGGCGACGCCACCTTCATGCTGTTCGGGGACCTGCAGGACCCGCCGGAGAACCTGCC
AGAGTTCATCTCCCGCTGGGAGGCCGGGGCTCACGTGGTCGTGGGGCAGCGCCGCTCCTC
CGACGAGGGCTGGATCATGACCGCCTGCAGGCACCTCTACTACAAGCTCATCGACTGGTT
CTCCGACACCCCGCAGATCGCCCGCTTCACCGGCTACGGCCTCTACAGCCGGGAGTTCGT
GGAGGTGCTCAAGGACATTGGGGACATACAGCCCTTCCTGAAGGCGGTCGTGGCCGAGTA
CGGCATCGGCCTGGAGATCGTGCAGTACGACCAGGCGCAGAGCTCGCGCGGTAAGTCCAA
CTTCAACTTCCTGCGGAACTATGACTTCGCTATGCAGGGGATCACCTCCTCCACCAAGCT
GCTCATGCGCATGGCCACCTTCATTGCCGCGGCGGTGGGCCTGGTGTGCCTGGGCCTGGC
CTTCTTCGTGCTGGTCAAGAAGCTGGTGGACTGGAACGCCTACCCGGTCGGCGAGGCCTC
ACGGACCGTCGGGCTGTTCTTCCTGGGGGCCGTACAGCTCTTCTTCATCGGCATCCTGGG
TGAGTACATCCTGAACATCAACGGTCGTATCGTCCGTAAGCCGCGGGTTGTCGTCGGGGA
GCGGGTCGGCTTCGGTCTCGCCCCCGCCCCCGCACCCGCGTTGGAGACGGCTGCAGAGGC
TGGCGGCCCGGCCGTGGCGTCTCATCCCCGGGCGACGACGGCGCCGGCTGACGGCTCCGT
GGACAGAGACTGAGCCGTGGACCGGCACCGCAAGCTCATAAACCAGTTCGCGCGCTTCCT
GGTGGTGGGGGGACTGTCCTTCAGCGTCGACTACAGCCTGTTCGTGCTGCTGTACTGGCT
CGGCGTGCCCTACCTGGTAGCCAGCGCCGTGTCCTTCACCATCTCGCTGGTGCTCAACTA
CGCCCTCTCACGCAGGTACGTCTTTGACACCAACGAGGGGGTGAACCTGGCCCGCGAGTT
CACCGCCTACGTGAGCCTCAACATCGTCGCTCTGGGGCTCAACACCCTGGTGCTGTACCT
CTGCACCAACTTGGGCGGGGCGAGCCCCTTCGTGGGCAAGGTCGTGGCTACCGCGATCGT
GCTCGTCTACAACTTCATCTCCCGCAAGCTGCTCCTCGAGCGCCTGGGCCCCGGTCCGCG
CTCACCGCAACCCTCCTGAAGAAGTACCCATGCCTCCTATGAAGTCCCCGAAGTCTGCTC
GACCCCAGGCAACCGGCCGTGAGCCTGAAGCCGCAGCCCCCGCCAGCCCGGTGCAGGAGG
GCCCGGAGACCGCTCAGGCGGGCCCGGCCGCAGGCTCCTCCCGCCTCGACCTGCTCTGTG
ACCGGCTGAGTGGCCACTGTGACCGGCTGGCCAGCACGGTCACCGCCTCCTCGCTGGGGC
GGTGGTGGACCGCCACCGCGGCTCCGGGCCGGGTCGACTGGGCACTGCTGACCGTCCTGC
TGGCAGTGGCCTACGTCGTCTTCCTGTACGGCGACGTGCGCGCGACCTTCGAGCACTCCT
TCAACTTCCTGGACGCGGTGCTATCGGGCAGGCTGCGTGACTTCTACACAATCTCCATCC
AGAACACCTCCACCGGGCACCCCGCCGTCTACGACATACCTCTGTACGCGGTATTCGCCC
TGTGGAACCTGCCCACCTACGTGCTGTACAAGCTCACCGGCTATGAGTACCTGGTCTCCA
CCCCGGCCCAGCTGTGGCTCAAGACCATGATGGTGGTGGCCGCAGTCGCCTGCGCCAAGG
TCCTGGCAGACCTGGCCCGTGACCTGGGGGTCGGTCGGGATCGGGCCAAGTGGGTGGCCT
TCTATTTCCTGTCCTCCATGGCCGTGTTTATGCCGGTCTTCGTGGTGGTCCAGTACGACA
TCGTGCTGGTCCTGACTGTCCTGCTGGGTATGCGTGCCTATGTGCGCGGGGACCTGCGCC
GCTTCCTGCTGTGGTTCATGCTGGCCAACACCCTCAAGCTCTTCGCGGTCTTCATCTTCA
TCCCCCTGCTGCTCCTGCGGGAGAAGCGCCTGCGGGTGGTGGTGGGGCAGCTCGTAGCCG
GCATGGTGCCGCTGGCGCTGTGCCGCCTGCTGTACCGCGGGGACGCCGGTTACGCGGCTG
CCACCAGCGGCTTCACCGACGGCATGATGGACCGCCTGGTCGCCACCCACATCGGCTGGA
TCGGTGGTGGGGCCCCTATCCCCCTGTTCGTCGTGTTCATGGTCTGCCTGACCGTGTTCG
CCTACGCCAAGCGGCCTGTTGACGACCTCGAGCGCAACGCCGTGGCCATCTACCTGTGCC
TGGCCGTCTACGCGGTCTTCATGGCGGTCGTACCACTCAACCCCTACTGGGTGGTGCTGA
TGTCCCCCTTCGCCGTGCTCATGGTCTTCCTGAACCCGCGGCACCTGGTGCTCAACACCC
TCCTGGAGATGGTGGTGAGCGGCGGCGTGGTAATGCTGTACATGCGAATCGGTTACTCCA
TTTACAACCGAGCGATCTTCGAGCAGCTGCTGCTGCCGCACCTGACAGCGGGGGCGGAGT
ACCCCCGCTACCCAACGCCCAACGACGTCCTGATCGACATGGGTCTAGGCGGTGGGACCC
CCTTCATCATCGGGGTACTCGTAGCCGCAGTGGCGTCATTCTTGGTGCTGAACTACCCGG
GTAGGGGCTTCTTGGAGCAGATGGGTAACCTTGAGCGTCTGCCCCGCTCGGTGGCCTGGA
CCAGGCTGCTGGCCCCCCTCGGCTTCGCGGGGCTGCTGCTGGTCACCTACTTCGTGCCTG
CCGTGCCGGTCGTCTACACCAGCGCCCACGCCGCCCCGACGGCGGGGGAGGGCAACCTGC
TGGCCCCGGGGGCAGAGCTCAGCGAGACCTTCCAGCTGGAGCAGAGCACCGAGACCGAGT
CGATCGGCGTGGGCTTCATGGCTTCCACGGTGCCGTGGATCGACTCCTCCACCATCACTG
TCTCCCTGTCAGACAGCAGCGGGAGGCAGGTCTTCACGACGACCATGCCTGCCAACAGCC
TGGGCGACAAGGTCACGCAGCTGCCCACCTCAGGGCTGCTCCTGGAGGCGGGCACCCCTT
ACACGCTGCGGATAACCAGTCAGAACACCGAGGGCGGGCTGGCCCGCGTCCAGATCAACC
CTGACCTGGACCGTAACCGCACCACCTACAACGGGGCCGAGGTCCCCGGCGACCTGGTGC
TTGTCGTCTCAGGCACAGTCAGGTGAACGCGTCTGGGGCGGCAGGAGCCCGCTGCCGCCC
AAGGTCTGTGCCCAGCGCTGTTATGATCTGAGGTCATGGCAAAGTCTGTTCTCGTCACCG
GGGCTGGTGGCTACATCGGTCGTCACGTCGTCACTGCGCTCCTGGGGCGCGGCCTGTCGG
TAAAGGCCCTGGACCTGCGCCTGGACGGCGTAGACGAGCGGGCTGAGCGGCTCTCGGTGG
ACCTGTTCTCCGGGGACGCGGACATCTACGAGCAGATGGGGCGTCCCGACGTCGTCCTGC
ACATGGCATGGCGTGACGGCTTCAAGCACAACTCGCCCGCCCACATCGACGACCTGGCCA
AGCACTACCACCTGATTGAGAACCTCTTGGCCGGAGGCCTCAAGCACCTGGCTGTCATGG
GCACCATGCACGAGGTCGGCTACTGGGAGGGGGCTATCGACGAGCACTCTCCCTGTGCCC
CCGCCTCCCTGTACGGCATCTCCAAGAACGCCCTGCGGGAGCTGACGCGCCTGGCCACCC
AGGCCAACGGGGCGGCCTTCCAGTGGATCCGCGCCTACTACATCGTCGGGGACGACAAGT
TCGGCAGCTCGATCTTCTCCAAGCTGCTCGCTGCCGCTGAGGAGGGGCGCAAGACCTTCC
CCTTCACCACCGGCAGGAACCAGTACGACTTCATCTCGGTGGACGGCCTGGCTGCCCAGA
TCGCGGCGATCGTGGACCAGGACGATGTCTGCGGGGTCATCAACGCCTGTACCGGGGAAC
CTATTACCCTGGCCCAGCGCGTGGAGGACTACATCCAGGAGCACGGCCTGGACATCACCC
TGGAGTACGGCGCCTTCCCGGACCGCCCCTACGACTCGCCCGGAGTGTGGGGGGACTCCA
CCAAGATCCGCGCCATCATGGCTGCGGACCAGCGCTGAGCGCTCCTGCTCCTCAGCTTCC
CCAACCAGTACAGCCCTGAAGGGACCCCCATGATCCTCGGCGACTCCCCCAAACGTCTCG
GCATCTTCTTCTTCTACGACGGAGACGGGGTGGTCGACTCCTACGTGGAGACCATGCTCG
CCGACATGGTCAAGAACCTCACCGAGCTGACGGTCGTGGTCAACGGGCTGCTCACCGCCA
ACAGCTACCGCAAGCTGGCGGCCTTCACGGACAAGATCATCGTCCGGGAGAACGTGGGCC
TGGACGTTTGGGCCTACAAGACCGCCATGGAGTCCTACGGCTGGGAGAGGCTCTCCGAGT
TCGACGAGGTGGTGCTGTTCAACTTCACCATCATGGGGCCGGTGTACCCCTTCGCGGAGA
TGTACACGGAGATGGGGCGGAGGGATGTCGACTTCTGGGGCATCACCTGGTTCCACCAGG
CTGACCTAGATCCCTTCGGCACCCTCCCCGAGGGCTACATCCCGCGCCACCTGCAGTCGC
ACTTCCACGCCTACCGCCGCTCCCTGGTCACCTCCCATGCCTTCCAGGAGTACTGGGACA
ACATGCCGATGATCAACGGCTACGAGTACTCGGTCGGTATGCACGAGGCCCCCTTCACCC
AGCGCTTCGAGCGGCTGGGATTCGTCTCGGACGTCTACGTAAACACCGAGGACCTGGAGG
GCTTCACCTACCAGCCCATACTCTTCGCCCCCCGAAAGCTCATTGAGGAGAAGCGCTGCC
CGGTGTTCAAGCGTCGCTCCTTCTTCCACAGCTACGGTGACCTGGTGGCGCAGAGTGCGG
GCAACGCCACCGTGGACCTGTACGAGTACCTGCGCGACCACACCAGCTTTGACACCAACC
TGATCTGGGACAACGTGACCCGGTCTGTGAACATGGCAGACGCCGTCAAGAACCTGCAGC
TCACCTACGTGCTGCCCACGGAGACCGTCTCCCGGCCCCCGCAGTCCCAGAAGGTCGCGC
TGGTGGCGCATCTGTACTACATGGACCTGCTGGAATCCACCCTGGGGTACATCCGCTCCA
TGCCCGAGGGCTGTGACGTGTTCCTGACCGTCGGCTCCGCCGAGAAGGCCCGGCTGGTCA
AGCAGGCCTGCGACGAGCTGCCCTACCACGTAGAAGTCCGGCTGATCGAGAACCGGGGCC
GGGACGTCTCGGCGCTGCTGGTCGGCGTCAAGGACGTCATCATGGACTACGACCTGGTGT
GCTTCGTCCACGACAAGAAAGTCACCCAGCTGGACATGCAGAGCAAAGGCGAGGGCTTCG
CCCTCAAGTGCTTTGAGAACCTGCTGCCGACCCCGGCCTTTGTGGAGAACGTCATCGCCA
AGTTCGACCAGGAGCCACGCCTGGGCATGCTCATGCCCACGCCCCCTAACCACGGCGACT
ACTTCCCTGTGTACACCGCCGCCTGGGGGCCGAACTTCAGCCTCACCGCCTCGCTGCTCA
AGGAGCTGGGGGTGCAGGTTCCGCTGGACAGCAGCAAGGAGCCTATCGCCCCCCTAGGCA
CCATGTTCTGGTTCCGCCCCAAGGCCCTGGAGAAGCTCTTCGACTACGACTGGCAGTGGG
ACCACTTCCCGCCTGAGCCCAACAACAACGACGGCACCCTGCTGCACGCGATCGAGCGGG
CCTACGGCTACGTGGCCCAAGGGGCAGGCTACTTCTGCGCCTGGCTCTTCTCGGACCGCT
TCGCCCGCATCGAGCTGACCTCCCTGGCCTTCTACATGCGCGAGTACACCGGTGAGGTGC
ACCGCCGTCTGGAGTGGGCTGGCCCACAGCGTGACATGATCACCCGCATGGGTGAGCGCC
TGGGCGAGGTCAGTGCCAAGCGGGAGCTGGTCAGGGGCCTTAAGCGGGTGGTCAAGCGCC
GGGTGCCCGCCAGGCTGCACCCGCCCTTGCAGTCCCTGTACGGGACCGTCCGTAAGGCAG
TCAGGTGAGCGACGGGTCCGCCGTGGCGAAGGCCCCGCCACGCGCCAGGATCTTCTACCT
GGACCTGGTGCGGGCCCTGGCCACGCTCATAATCGTCCTGACCCACTTCAACAACCCCTA
CCTCACCCAGCAGGGCTACCTGCTGACCAACACCCCCTTCGGCATCTACGTGGGCGGGCT
GGGGGTGTCCCTGTTCCTGATCATCTCCGGGGCGGCCCTGACCTACACCTACGGCGGCCG
TGGGCGGCTGGACCTGCGCCGTTTCTACTGGAAGCGCTTCAAAGGTATCTACCCGATGTA
CTGGATCGCCTGGGTCGGTGCGGTCCTGTACTACTTCGTTGACACCAAGGGCTTCCCTCC
GATCACGGCTCCGCTGCGTAACGTCGTCTTCACTGTGATCGGTATGGATGGCCTGCTGGC
CAACTTCCAGGTACCTACCACCTACCTGCTGGGGGAGTGGTTCCTGGGCTTCATCGTCCT
GTTCTACCTGGTCTTCCCGCTGCTCCTGTGGGGCGTGGAGCGCTTCCCGGTGGCCACCGC
CGCCGTGGTCATAGGGGGGTACGCCTTGAGCCTGTGGTACTTCTACACGCACCCGGGCCT
ACCTTCAGCGGTGATCCTGCCCACCCGCTTGCCCGAGCTGGTCTTCGGCATGCTGTTCGT
CAAGTACGTGCGGCGGGTCCACTGGGCGGTGGTGCTGCCAGCTATGGCCGTCATGGCGGT
CTCTGCCCAGCTGCCCACCCAGGTCCCGGAGGACCTGGCCACGACCTTTGTGGGGATCAG
CGCCTTCCTGTGCCTGGTAGTGGCAGGACGCTTCGTGGCGATCGCTCCGGTGCGTGAGGG
CGTAGCCCTGGTGGCCAAGTACTCCTACCCCATCTTCCTGGTCCACCACGTGGTGATCAT
GGAGCTCTACGCCAAGATCGACACCACCGGCTTCCTCCTGACCCAGCGGGTGGTGATGCT
CGCGGCCGTGTGCGCGCTGACCTTCCTGCTGGCCTTGGCCCTGGACCGGGTCAGTAACGC
CGTGGTGGCCTTCTGCTCCCGGTGCTTCCAGGGCCGGTGGTGGGTGGCGCAGGTCGCTCC
CACGGAGCGCTGAGGCAGACGACGGCGTTGTAGGCTGGCGGCTGCCCTGGCACAGGAAGA
CGAACGGGAAGAGAATCTGATGACACGCACCTGCCTGGTGACCGGCGGAGCCGGCTTCAT
TGGCTGCGCGATCTCCAAGGGCTTGGCAGAGACCTTCGACCAGGTTGTGGCCGTGGACAA
CCTGCACCCGCAGGTGCACGCCACCCAGGAGCGTCCCGCAGCACTGGATGCGCGCGTGCA
GATGCAGGTGACCGACGTGACCCGCGCGGCCGACTGGGACCGGCTGCTTGCCGCCGTGCG
CCCCGACGTCGTCATCCACCTGGCCGCCGAGACCGGCACCGGCCAGTCCCTGACGGAGGC
CACCCGCCACGCGCAGGTCAACGTCGTCGGCACCACCCAGATGCTGGACGCCCTGGTACG
TCACGAGGCCCTGCCGGAGCGGATCGTCCTGACCTCCTCCCGCGCCACCTACGGCGAGGG
TATGTGGGTGGACGCCCAAGGGCGGACCAGCTACCCGGGCCAGCGCACGCACGCCATGCT
GGAGGCGGGCCAGTGGGACTTCCCCGGCCTTACCCCCACCGCCCAGCAGTCCAGCCAGGT
CCAGGCCAACCCTGCCAACGTCTACGCCGCCACCAAGTTCTGCCAGGAGAACCTAGTGGC
CTCCTGGTGCGGCTCCTTCGGGGTCACCCCGGTGCTCTTCCGCCTGCAGAACGTCTACGG
TCCTGGACAGTCGCTGATCAACCCCTACACCGGCATCGTCTCCCTGTTCGTGCGCCTGGC
CAAGCAAGGCAAGTCCATTCCCGTGTACGAGGACGGCCAGATCATCCGGGACTTCGTGTT
CATCGACGACGTCGCTGCCGCCGTCGTGGCAGGTGCGTTGCATCCTGGGCCGCAGACCGC
CCCCTACGACATCGGCCTGGGGGAGCGCACCACCATCATGGACATCGCCCAGGTGATCGC
CCAGCGCTACGGCGCCCCAGAGCCTCACGTGACTGGCCAGTTCCGTGACGGGGACGTGCG
TGCGGCCTGGGCTGACACCACCGCCGCCCGCACCGGCCTAGGGTGGGAGCCGCAGGTCAG
TGTCACTGAGGGCCTCAGCCGCCTGTGTGACTGGATCGACAAGGAGCTGGAGGACGGCTA
TGGCCAGTGACAAGGCTGCGGCTGAGGACCGCAAACGGGTCCTGGACCTGACCCTGAGGC
TGACCCAGCGCTCTGTCTCCTCAGAGTTCAAGGGGACCACGCTGGGACGGGTCTGGTCCT
TCATCAACCCCCTGGCCACGGTCGCCGTGTTCGCCCTGATCTTCGGGGTGGTGTTCCGGG
GAGGTGTGCAGCCGGGACGGAACTCGGGAATTAACTCCTTCGCCCTGTGGATCGGCATCG
GGGTGCTGTGCTGGAGCTTCTTGTCCGGCGCTATCATGAGCGGCATGAACGCCCTGGTCG
GCAACGCCGGGCTGCTCATGAAGGTGTACTTTCCCCGGCAGGTGCTGGTCTACTCCGCTG
TGCTGGCGCTGTTGGTGGACTTCGCCTTCGAGCTGCTCGTCCTGGTGGTCATCTGCGGCT
TGGTGGGTGGGCCGCAGGTGCTGCTGATGGTACCGGTGCTGCTGGTCGTCACCGCCCTGG
CGGCGCTGTTCTCCACCGGGATGGCGCTCATCCTGTCCATCGCTACGGTCTACTTCCGGG
ACATAAGCCACCTGTGGCAGATCTTCAACCAGGTCTGGATGTACGCCTCCGGGGTCGTCT
TCTCCCTAGCCATGCTGGACAGCGTCCAGAACGACCTGGCGGAGAAGGGGTGGACCATTA
ACGGCCAGCCTATTCCGATCACCACGATATTCCGGCTCAACCCTGCTGAGACCTTCCTGG
AAGCCTTCCGCTCCTGCCTGTACGACTTCGCTGTGCCCTCAGCAGGGGTCTGGGCGGCCT
GCATCTGCTGGAGCCTAGGGGTGTTTGCGGCTGGGACGGTCTTCTTCCACCGCCACAGCG
CCCGGATCGTTGAGGAGCTCTGAGGAACGTGCCAGCAACCGCCATCCAGGTGGATGAGGT
CTCTAAGCGTTTCCGCATCTACAAGAACCGTAACCAGTCCCTCAAGGGCGCCTTCTTGCA
GCGTGGGCGTGGCACCCATGAGGACTTCTGGGCCCTGCGGGACGTGTCGCTGGAGATCCC
GGAGGGCAAGACCTTCGGGCTGCTCGGGCACAACGGCTCCGGCAAGTCCACGCTGCTGAA
GTGCATCGCCAAGATCCTCACCCCAGACCGGGGCAGCATTACGGCCCACGGCCGCATGGC
AGCCATGCTAGAGGTAGGCTCCGGCTTCCACCCGGAGCTGTCTGGCCGGGAGAACATCTA
TCTCAACGGCGCGATTCTTGGGATGTCCCGCAAGGAGATCGACTCCAAGTTCGATGACAT
CGTGGACTTCTCCGGTGTGGCCGAGTTCATCGACCAGCCCGTCAAGAACTATTCCTCAGG
CATGTACGTGCGTCTGGGCTTCTCCGTGTCTATCCACGTGGAGCCGGAGATCCTGCTAGT
CGACGAGGTCCTGGCGGTCGGGGACATGGAGTTCCAGGAGCGCTGCATGGGCAAGTTCGC
GGACTTCCGGGAGCAGGGCCGCACCGTGGTGGTCGTGTCCCACGGGCTGGAGCAGATGCG
CACCTTCTGTGACGAGGCCGCCTGGCTGGACCACGGGGTGCTGCAGGACGTAGGACCAGC
GGCACCGCTTGTCGACAAGTACTCCGACGTGGCCCACGGGGCCCAGGAGCTCCGGGAGGG
TGGTACCCGCTTCGGCTCTGGGGAGGCGCGTATCGAGCGCATTGAGATCCTCGGTCCTGA
CGGGCTGCCAGCCAAGCGCCTGTCCACCGGCGACCAGGCCACTATCCGCCTGCACTACCA
GGCGGACCAGGTGGTCAAGCGCCCGGTGTTCGGCGCCTCTATCGACACCCGGGACGGGAT
GTTCGTCTGGGGCCTGCACGGGCTGGACGCTGGCTTCCAGCCGGAGGAGATCGGCCCGGG
GAAGGGCTCGGTGGACGTGCGTATTCCCAGCCTCATGCTGCGGCCCAACACCTACGTCAT
ATCCGGCTCTATCCAGCCGCCCCACTTGACCAGCGTTATCGACGCCTTGCAGCGTGCCAC
TGCTTTTGACATCGCTCCCGGGCCCCGCATGGAGTCCGGGGGGGTGCTGGCCCTGGACGC
CCAGTTCGGCAACCTGGAACCGCCTCAGCAGATGGTGGCGGTGCCGGTGCGGGCCGCCAA
GCCGGTCACCGTGGAAGACCTCTCCCTGTGAGCCATGCGCTGGCCCGGGCCAGCCAGCCG
CTCAGCGCAGGCGGCGGTGCAGGCGGGCACGCAGCCCGGTAACGGTGTCCACCTTCCTGG
CTACCTTGCGCACCTGGCCGCCAATCAGTGCCCCCGGCGTAGAGCGCAGCTGGTCGTGGA
TCTCCTGAGTGCTCTGCAGGTTCTGACCCAGGCCCTGGTGCACGGCCAGCAGGGACTCCA
GCAGCTTCCCCAGGTAGTCGTGAAGGCTCCGGACTGATTCGCTCAGGCCCAAGGTGCCGT
GCTCAATGGTCGCGATGCTCCGGGTGTGGGCCTCCAGGACCGGGTTCTGGGCGTGGACGG
CGGCGTCCACGCTGTTGACCCGCTGCTCCAGGCGTCCCAGGTCCCCCGCCAGGTGCTGCA
GCTCGTCGTGCAGGCGCTGGAAGTAGGCGGCTGAGACTAGCAGGTGGCCCACACCGCCCT
CAGCTGCCTCCTGCCGGGCGTAGCGGTCCCGGATGGTCGTGTTGTCAACCAGGTGCTGCC
GGGCGTCATCCACGACGGAGTTGCCCAAGGTCCCGCCCTGCGGGGGCCGCTGGTGCCAGA
AGGCGAGCGGCTCCTCCGCCAGGAAGCCAGCTGCCGTGCGAGTGAGCAGCCGGATGTTGA
AGTCCCAGTCGGCCTGCGTCTGCAGGGTCCCGTCCCAGTGTCCGATCTCATCAGCCAGGT
CCCGGCGCACCAGCTGGGAGATCGGGGGGACGTAGTTGGCCACCAGCGTGTCCAGCAAGG
ACCAGCTGTGCGTGGTGGCCGCCAGCACCTCCCGGGAGTCTTCCACCAGGACGCCGTCCT
CCAGGTGCTCGTGGACCACCACGCAGCGGGTGGCCACCGCCCCGTACTCCGGGTGGGCGT
CCAGCGTGGCGACGCAACGCTCCAGGAAGGCCGGGGCCCAGGTGTCGTCGTCGTCGTGGA
TGGCGAAGAACTCGCCGTGGGAGACCGCCAGACCAGACTCCAGGGCGGCCTCCCTGCCTG
CTGAGCGCAGGTTGTGGACCACCTTGATCCGGGCCCGGAAGACCTCCGGCTGCTCTGCCA
CCAGCCGCTCTACCACCTGCGGGTCCCCGGCGTCGTTCACGACGACCAGCTCATAGTCCG
TCAGGCTCTGCTCCCGCACCGAAGCCAAGGAGCGGGCTAGTAGGACCTCACGGTCGCGGG
TGCGGGTGACTATGGTTACGCGTGCGGTCATGCTGGGGCTCCTTCGCTCGGCGATGCGGC
CGTCTACCGCACCTATTCTTGCAGTGATCGGTGCCCGTCCCGGGAAGCTGCCGCAGACTG
GCGCAGCAGCTCCCGCACCGCCTGCCCCAGGCCCTGGGCCACCGGGCCGCGGCAGCCGTG
GCGGGCCGCCCGCAGCACGGTGCGCGCCAGACCGCGCCAGAAGTGGCTGCGCGGGCCGTG
GACCGCCGCGACCAGGAGCCGGTTGCGAGTGTTGACCCGCAGGAACATGGGGGACTGGGG
GCCTGAGGAGGCTGCGTGCTCATGGTGCACCACAGCGGACTCCACGAACTCCACCCGCCA
GCCTGCCTCCCGGATGCGCCAGGACAGCTCGGTGTCCTCGTAGTACATGAACAGGTCCTC
CCGGAAGCCACCCAGCTTCTTCCAGACGGCGGCACGGATCGCACAGGCCCCACCGCACAG
CCCGAACACCTCCCGGGGGGCGCTGAGCCGGTCGGCGCGGCTCAGCCAGTCCCGGTCATA
ACCGTTACCGGTGCCGTCCACCAGGTTCCCGGTGGAGTTGATCAGCACCAGCCCCTCCCC
GCGGGACTCAGCAGCCTGCCCGACCCGGTGCCAACGGCGTCCGTCCAGGCCCGTCAAGGC
GGACTCGTCGCCGTGGGCGGGACGCCACCGGCCAGCCAGCAGGATCAGGGCGGTTGTGGC
CGCCAGGTCCGGGGCCCCCGCCGCCACCAGGGGAGAGGTCAGGGCGTCCAGGAAGCCAGG
CGCGGCTACGGCGTCGTTGTTGAGCAGGACCAGCACCTCCTCCTCCAGCCCTGCCGCCCC
GAGGTTCACCCCCGCTCCGAAACCCAGGTTCCGCCCGGACTGGACCACCTCCAGCCCAGC
CTGCCGCAGGCGTTGTGCAGAGCCGTCCCCAGAGGCGTTGTCCACCACCAGCAGCCGATC
GGTGGGGCGCAGCTGCGTCCGCAGGGACTCGCAGGCCCGGATGGTCAGCCCAGCCTGCCG
CCAGTTCACGACCACCACCCGCACGGAGGGCCGATCAGGGGCCGTCCCGCCCGCTGCGGC
CTCCACCTGTAAGGCGCTCACCGGCGCTCTCCCGCCGCCAAGGAGCGATACACCTCCAGG
TGGGCGGCTGCCGAGGCCTGCCAGGTGAAGCCCTGCGCGCGCACCAGCCCGGCCTGGGCC
AGCGCGTCATGCTCCGCCCCGGCGGCCCGATCCAGCTGGGTGGCCAGGGCGGCAGGGTCC
TGCGGCGCAGCCAGCAGGCCTGCCTCCCCGCAGACCTCTTCCAGGCAGGTGCCTGCGCTC
GTGACCACCGGGGTGCCGTAGGCCATGGCCTCCAGCACCGGCAGTCCGAAGCCCTCCCAG
AGCGAGGGGAAGGCGAAGACGCGAGCTCCCCGGTACGCCGCGGCCAGCTCCTCCTGGGGT
AGACGGCCCAGCACGTGCACCCGCCCGGGCAGCTCCCTGAGCAGCTCCTGCTCCTGCGCG
TCGCTGCCCCAGCCCTGCGGTCCCACCAGCACCAGGTCCAGGTCAGGGTGCTGGGGGGAC
AGCAGAGAAAATGCCCGCAGCAGCGTCGGCAGGTTCTTGCGTGGCTCGCGGGTGCCGGTC
CACAGGACGTACTCGCGCTGCAGGCCGTGGGCGGCGCGGAAGCGGGCTACTGCCGCCTCC
TCGACGGGTAGGGTACGCACACCGTGGGGGATCACCTCGATGCGGCTGGCGGGGATGCCC
TCCCGCACGCAGTCGTCAGCAGTGGCACGGGAGGGGGTGATAACCACCCGGGCCTCTTGG
CGGGTCCGCTCCAGGGAACGCTTGAAGTAGGTGTTGCCGCGACGGGTGAAGTGCTCCGGG
GAGCGCAGGAAGGCCAGGTCGTGCACGGTCACGGCCAGGGGCAGTCGGGTCCCCGGCACG
GCCCAGGTGGTGGCGTGCACTACCTGGGCACCAGGTACCACCGACTCCGCCCTAGGCAGC
CCGAGCCAGTTCCAGGACTCGTACAGGGCCGTGCGGGGCAGGAGCGAGTACCTGACCGGC
AGCCGGGGCAGGCCCAGGTCGACGGTGGTGGGGGAGGGCTGGTGCCTGGCGGCCAGTCCC
GCCAGCCGGGCACCTTGGGCGTGCAGCGCCTGCGCCAGCTCCACGATGTAGGTGCCGGAG
CCACCCGGGACCGGCTGCCAGAGCTGCTCGATCACCAGGGCGACCTTTGGGGAGCGGTCA
GGGAGTGGTGCGGTCTTGCTCATGGACCCAGGTTACGGTCTCAGCAGTCCGCTTATCGGC
CCGGAGCGGGGGTCGGGAGGCTAGTCTGCGGGCATGAAGGTACTCCTTGACGCCACCGCC
ATCCCTGCGAACCTGGGCGGTGTGGGCCGCTACGTGGACGACCTGGTCCCTGAGCTCATT
AAGGAGGGCGTGAACCTGGCGCTCGCGGTGCAGGAGCGGGACGTGGCCCACTTCTCGGCC
AAGGTGCCGCGCGCGCATCTGTTCCCGGTCCCACCGGTCCTGGAGAACCGGGCTGCCCGC
CTGGCCTGGGAGCAGGTCGGGCTACCGGCGTTGGTGCGGCGTCTGCAGCCGGACGTGCTG
CACTGCCCGCACTACACCTTTCCTTCCCTGCACAAGGTGCCGGTGGTGGTGACCCTGCAC
GACGCTACCTTCTTCTCTCACCCGCAGGCTCATGGGCGTCTGAAACAGCGTTTCTTCACC
ACGGCGATCCGCCGGGCGGTGGCCGGGGCGGACGCCCTGGTGGTGCCTTCTGCCGCCACC
CGGGACGAGACCATGAAGTACGTGGGGGGTGAGGCATCCAGGTTCCACGTCGCCTACCAC
GGGGTGGACCAGCAGGTCTTCCACCCGGTGGACGACGCCGAGCGCGAGCGGGTGCGCAGG
GCGCTGGGACTGGCAGAACGTAGCTACATCGGTTTCCTGGGCACCCTGGAGCCACGCAAG
AACGTGCCCAACCTGGTGCGGGCCTGGGTGCAGGCCTTCCATGACGACCCCCAGGCCCCG
GCCCTGGTGCTGGCAGGCGGCAAGGGGTGGGACCAGGAGGCGGAGCCAGCACTCGCGGCC
GTGCCCAAGCACATGACCGTTCTGCGTCCGGGCTACCTGCCGCTGGAGGACCTTCCGGGC
TTCCTGTCCGGCTCCGAGGTGCTGGCCTACCCCTCTATCGCCGAGGGCTTCGGGCTGCCG
GTGCTGGAGGCCATGGCCTGCGGCGCGGCAGTGCTGACCACGCGCGAGACCAGCCTGCCG
GAGGTGGGAGGCCAGGCTGTGGCCTACTGCGGGCTGGACGCGGCCTCTATCAGCCGGGCA
CTGGTGGAGCTGCACGTGGACGCTGGCCGGAGGGCCGAGCTGAGGCGTGCCGCCCAGGAA
CGGGCCAGCTCCGAGCAGTTCAGCTGGCGTGCTTCAGCCCGGGCACACGTTGCCGCCTAC
CAGGAGGCACTGGCCCGGGGCTGAGGTGCCGCCCGGTGCAGTGGCTGGGCTGGCGGGCCG
GGGATGCCAAGAATCTTCTCCTCGGGCCAGCCAGCAGGTCTTCAGACCTGCTACTCGCCC
AGGTACCGCTCCAGGCCCTCGGTCCAGCTCTCGGGGGTGAAGCCCGTGGCCGTCAGCTTG
CTCAGGTCCAGGGTGCTGTGGGCTGGGCGGGGGGAGATACCCTCATGGCCTGCGTAGTAC
TCCGCGGTGGTTACAGGGGAGACGTCCTGCGGGTTGTGCCCGGTGAGCTGGTAGACCAGC
CTGGCAACCTCGTACCAGGAGGCGGCCGGGCCCGTGCCAGAGAGGTTGTAGGTGCCGTAG
GGGGCCTGCGTGGACAGCAGGTGGATGATGCCTGCAGCCAGGTCCTTGGTGAAGGTCAGG
CGCCCAACCTGGTCGCAGACTACCTGCGGCTTGGTGCCCCGCCGGGCCAGCTCGGCCATG
GTCCGCACGAAGTTGCGGCCCTCGCCCACGACCCAGCTGGTACGCACCAGGTAGTGCGTG
GGGCAGGCGGTGGCAGCGGCGTCGCCCCCGGCCTTCGACTGCCCGTAGACACCCAGCGGG
CTGGGGGCCTCGTCCTCCAGATGGGTCTCGGCGCTGCCGTCAAAGACGTACTCGCTGGAG
ACGTGCACCAGGGTCAGGCCGTGCCTGCTGGCGGCGCGGGCCAGGTGGGCCGGGCCGGTG
GCGTTGGCCTGCCATGCCTGGCTACGTCCGGCTGCGCTCTGCGCCCCGTCGACGTCGGTC
CAGCCAGCCGCGTTGACCACGACGTCGTAGGCAGACCAGTCAACCGCCTGCACGGTGGCG
GGGTCGGAGATGTCGAAGTCGGGCAGGTCCACGCCGGTGGCCGTGAACCCGGCGGCGGGC
AGCTGGCGCATCAGCTCGCGGCCCAGCTGGCCCTTGGCCCCCGTGACCAGCACGCGGCGT
CCCCGGGCGGGCAGGGCGGGGAAGGGCGTGACCTGCTCCAGGCGCGGGTGGGCCTTGTCC
TTGTCAGAGAGGATCGCCTGCTCCAGGGGGATGGGCCAGGGCACGGCCACCGTCTCGTCA
GCCAGGTTCAGGAAGGTATACCGGGCCTCGGGGGACCAGTGGTCGTTCACCAGGTAGGTG
TAGGCAGTGTTGGGCTCCAGGGTCTGGTAGGCGTTGCCCACGCCCTTGGGCACGTACACG
GCTACTGAGGGGTCGATCTCACAGGTGTAGACCGTACCGAAGGTAGGGCCCTCACGCAGG
TCCACCCAGGCGCCGAACACACGGCCGGTGGCCACGGAGACGAACTTGTCCCAGGGCTCG
GCGTGGATGCCGCGGGTCACGCCCACCTCGTCGTTGAAGGAGATGTTGTTCTGGACCGGC
CCGAAGTCCGGCAGGCCGAGCGCCAGCATCTTCTCGCGCTGCCAGTTCTCCTTGAACCAG
CCCCGGTTGTCCCCGTGGACAGTCAGGTCGATACGCAGGAAGCCAGGGATGGGCGTGGTC
TCGATCCTCAGGGGCTTGGGGGTCATGGTCATTGGCTGGTCCTCAGGTGGTTGCTGCTAG
CGCCCGTGCGCGGGCGCAGGGGAACGCCGTGATTCTAGCCGGGAGCGCTCCGCAGGGGTA
TGACCCACCTGGTGTTCATGGATGTTGGTTCATGGTCTATATTCGAACATGCTGATGACT
CTGCCGCACCTGAACGTGAGGTTCTCCTTGCCCAATGACCTGAGCCAAGGCCAGTTCGAC
GTCCTGCACGCGCTCCACCGCACCCAGGCCGCCCTCACCCAGCGCCAGCTGGCCCAGTCC
ACCGGCATGAGCCTGGGAGCCGTCAACACCACGGTGCGGGCGCTGGAGGCCACCGGGCTC
GTCAGGGACCGGCAGCTGACCCCGGCAGGCCGGGCCGCCCTGGAGCCCTACCGCGTGGAG
AACGCCGTCATCATGGCCGCGGGTATGTCCAGCCGCTTCGCCCCCATATCCTACGAGCGC
CCCAAAGGCACCCTCAAGGTGCGCGGCGAGGTCCTGATGGAGCGCCAGCTGCGCCAGCTC
CAGGAGGCGGGCATAACCGACGTCACCATCGTCGTCGGCTACAAGAAGGAGTACTTCTTC
CAGCTCGCCGAACGCTACGGGGCAAAGCTCGTGGTCAACCGGGAGTACGCCTCACGCAAC
AACAACGGCTCCCTGTGGCTGGTGCGCGAGCAGCTGGGCAACACCTACGTGTGCTCCTCA
GACGACTACTTCACCGTCAACCCCTTCGAGTCGCACGTGTACAAGGCCTACTACTCGGCC
CAGTACGCCTCCGGCCCCACCGAGGAGTGGTGCCTGACCACCGGCGCTGGCGGGCGGATC
ACCGGCGCCACCGTAGGCGGGGCAGACGCCTGGACCATGCTCGGCCACGTCTACTTCGAC
CACGCCTTCTCCACCAAGTTCCGCGAGATCCTGGAACGCGTCTATCACCAGCCGCAGACC
GCTCCCAAACTGTGGGAAGCCATCTACCTGGACCACATCAAAGAACTCGACATGGTCATC
CGCAAGTACCCTGACGGGGTCATAAACGAGTTTGACTCCCTAGATGAACTGCGAGCCTTC
GACCCCCACTTCCTGGAGAACCTGGATTCTGAGGTCTTCGACAATATCTCCACGGCGCTG
GGCTGCTCCCCGGAAGAGATCACCGCCTTCTACCCACTCAAGCAGGGCATCACCAACCTC
TCCTGCCACTTCGCAGTGGGTGACCAGGAGTATGTCTACCGCCACCCGGGGGCTGGCACC
GAACAGATTGTGGACCGCCAGGCCGAGTTTGAGGCCCTAGGGCTGGCCTCGGAACTGGGA
GTGGACTCCACCTTCGTCGTCGGTGATCCCACCAAAGGCTGGAAGATCTCCCGCTTCATC
CCCGAGGCCCGCAACCTGGACCCCAACAACGCCCAGGAACTGGAGGACGCCATGCGCATG
TGCCGCCAGGTTCACCAATCTGGTAGGCAGTTGTCCCGGAGCTTCGACTTTGTGACTGAG
GGACTGCGGTACGAATCCCTGCTTAAGGGGCACGGCCCCATCGACGTACCCGGCTATGAG
GAGCTACGGACCAAGGTGCTGCGGCTCAAGGAACTAGCAGACGCAGACGGACTGGCGCTC
GTACCCAGCCACAACGACTTTTTCCCACTTAATTTCCTGGTAGACCCCACCGGCAAGCTG
GACCTGATCGACTGGGAATACGCTGGCATGTCTGATGAAGCCAGTGACTACGGCACCATG
GTGGTCTGTGCCGAACTCAACGAGGAACTGTCCGAGCGAGCCCTGCGCGCCTACCTGGGA
CGCCCAGCCACTCCGGTGGAAGAACGCCACTACCGGGCCTACGTCATCTTTGCCGGCTGG
TGCTGGTATGTGTGGTCTTTGCTCAAAGAGCGTGAGGGCGACGACGTCGGCGAATGGCTG
CTGGTCTACTACCGGCACGCCACCGGTGGCCTAGACGAGCTACTTACCCGCTACGAGCGG
GCGCAGGACTTGGCTGATAACGCTTCCAAGACGGAGGTCCAGGCATGAGGTACGGCATCC
TTTCCGGCGCCACCTGGGGCCTTGACACCGTCATTTTGGCCATGGCCGTGGCCCTGGCCC
CCTTCCTAGGAGCCTCTGAGGCACCGCTGGCCAGCGCCCTGGTGCACGACCTAGCTAGTG
CCCTGATCCTCTTGGCCTATATGGGTCTGCGCGGGCGCCTCTCCCACAGCCTGGCTGCCC
TGCGCACCCGCAGTGGCAAAGTGGTGGTCTTAGGGGCACTGCTGGGCGGGCCAGTGGGCA
TGAGTGGCTATCTGGTGGCCATCAACAATATTGGCCCGGCCTACACCGCCATCATCTCCA
CCTTCTACCCAGCCGTAGGCACCTTCCTGGCCTTTGTGTTCCTCAAGGAACGCCTGCGTC
CTCACCAAGTGGTGGCGCTGCTGGTGGCCCTGGGCGCCATAATCGCCATTGGCTGGTCTT
CCTCCAACGATGCCACCCACGGCAACGCCTGGCTGGGTATCGCGGGAGCACTGGCCTGCG
TGGTGGGCTGGGGCTCTGAAGCCGTGGTGCTCACCTGGGGCATGCGGGATGACGCCGTGG
ACAATGAGACGGCCCTGCACATACGTCAGACCACCTCCGCGCTCGCTTATCTGGTGGTGG
TGGCCCCCTTGACCGGGGTCCTAGGCTTCAGCTTCCAAGCAGCCCTAACCCCAGCCACCG
GCGTCATAGTGTTGGCCGCCCTGGCAGGCTCAACCTCATACTTGTTCTACTACAAGGCTC
TGGGCACAATTGGGGCCTCACGTGGCATGGCTTTGAATATCTCCTACTCGGCTTGGGCGG
TGGTGTTCGCCTTCCTGCTTCAGGGCAGTGTTCCCACGATCTTGCAGGTGGGCGGCTGCG
TGGTGCTCCTGGTGGGCACAGTGCTGGCAGCCACCCCCAATTGGCGTGATCTGGGCCTCG
GCCGTCAGTTCCGCCAGGCCTGAGGTCGGCTGCACAGCCTGTGCCAGAATGACCCTTATT
GGCGACGCCGTGCGACCTGCTGGGCCAGCGGCACCTTTGGTTCCCGTACCCAACCCATTT
ACCTCTAGGAGGGTGCCCTAATGGCGTCTGATGCTGTGCATGACCCAGAGCTGCTGGCGC
AGATCCACAAGCTGCTACTCAAGATGCTGGGCGACTTTGATGCCGCCTGCCGCCAGCTGG
GCATCCCCTACTCGGTTTACGGCGGCACCATGATTGGCGCTATTCGACATCAGGGATTCA
TTCCCTGGGACGACGACGTGGACGTGCTCATGACCCGGGAGGACTACGAGCGCTTCCTGC
GGGAGGCGCCCGCGGTGATGGGAAGCTCCTACCGTTTTGACAACACCCGCTCCCTGCCTG
AATACCCCTATATGTTCACCAAGCTCGGCCTGGTTGACACCCTCCTGATTCCGGAGTTTG
CCCGCAACGCCAAGTACCGCATGCCGGTGAGCATGGACCTTCTGCCTTTGGATACGGTGC
CTAAAGACCCGGCCGCCTTCCGTTCCCAGAGCCGAGCCACCTGGCTGTGGGGCCGCCTAC
TGTTCCTCACGGGCACCCCCACCCCGATGCTCATCAACACCCATGGCCCTAAGCGCTGGG
CTATCTACACCGCCACGTCCTTGGCCTACTGGGGGATGCGGCTCGCCCGGGTCACTCCCC
GGCGGCTTCAAAAGCTGTGGGAACGTGCGGCCACCCGGCACAACCAGGAGCCCACTGGGC
GCTTCACCGACTTCTCCATGCGGGACCCGGAGAACTGGGCGGTGGATTTAGAGGAGATTC
AGCCCCCGCTGGATATGCCTTTTGAGAACATCACCGTGCAGGTCGCTCCCGCTTACGACG
CCATGATGCGCCGCACCTACGGGGACTACATGGAGCTACCGCCGCTGGAACAGCGCCGAA
ACCACAAGCCCGTAGAGGTTCAGCTCGGCCCCTACCTAGACCCACAGCCTGAGGCCTAGA
GCAGATGGCTTCTGAGACGCGTAGGGCCTCCCTGAAACGCGACTACCTCTGGAATACGGC
CTCCTCCCTGATGAACGCGGCAGCCACCGTCATCATGGGCATGGCGGTGGCCCGAATGGG
CACCTTGGAAGCTGCCGGCGTGTTCTCCCTGGCTCTAGCCATGGGCCAGCAGTTCCAGAC
CCTAGGGGCCTACGAAGTACGCACTTACCAGGCTACTGACCTACGCGATGGACTGCCCTT
CGGGGTGTACCTGTCCACCCGATACTTGACGGTCGCCCTCATGCTGTTGGGCATCTTCGG
GGCGGTCCTGGCTTCACCCAGCGCCAGGGGTAGCGCCTTGGTGGTGGTGCTCATCGCCTC
GCTTAAATGCTTTGAAGCATTTGAGGACGTTATCTACACAGAGTTCCAGCGGGTAGGGCT
GCTGCATGTGGGGGCGCGCGCCTGCTTCTGGCGCATGCTGCTTACCACCGTTGCTTTCTG
CGCTGGTCTCGCGCTAGGCCATTCCTTGTGGCTCGGGGCGGTTGCGGGTCTGCTCACTGC
CGCTGTGACCACTCTGGCGCTTTACATCCCCGCTATGCGTGGAGTGCTGCCTTGGCGGCC
GCAGTGGTCCCGGAGTCAAATGAAGCGGCTGTTAATCGACTGCCTGCCACTCTTCCTGGG
CTCTTTTATTGCCACCTATTTGGCTAACGCCCCTAAGTACGCCATTGATCTGTACCTGGG
TGAGGCCCAGCAAGGTTATTTCTTGATCTTGTTCATGCCAGCGATGGTGGTCAACCTGGT
CTCCCTGATGGTTTTCCGGCCACTGCTCACCACGATGGCGCAGCGCTGGACCAGTGGCGA
CCTCACAGCTTTCAAGGCGATCATCCGGCGTGGGCTGTTGACGGTTGGGCTGGCCTCCGT
GGTGGTGGCGGTGGTTACCTATTTGATTGGTGCCCCCCTGCTGGGGGCTGTCTTTGGCAA
AGACGTGTCCGCCTTTGTGCCTGAACTCATGGTGCTGGTGGCAGGTGGTGCCCTGAATGC
CGCCTCGGTGATCCTCTACTACGCCCTGACCACTATGCGCCTCCAGCGGCTGGTGTTCAT
CGGCTACGTCGTCTGCGCTTTAGTGTCTACTGGGGCTATGGCGCTCCTGGTGCCTGCTGG
CGGGCTCATGGGTGCCTGCATGGGGTACGCCTTAACGATGGCTGCACTGGTGTTCGCTTT
CCTGACTGGTATTTGGTATACGCGCAAAGGACGACGCTGACAGCGCGTTTACTTCGGGTC
TTGTCTGGGGATGATCACGGTAAAGATATGGCGCTGCTAAGGCAGCCTCTGGCACGGGGA
AGCAAGACTGCGGTTTAGTCGCTCAGACGGTCGGCAGCCATGATGGCGCGGATCTTAGTT
GGATCTCCCCACACCCCAGGGGAGTCGTAAGGGCGGTCTGGGAAGGCCCCGTACTCGAGC
CGGATGTCGAGATGATTATCTTTGATGTAGGTCTCTACGCGCTCTGCCAGGCTCATAGGC
TCGCCCGTGCAGGCGTTGATCACACCGGTGACTGCGTCCTGGTCTACGATCGCGGCGATC
TGGGCTGCCAGGCGGTCCACAGAAATGAAGTCGTATCGGTTCTTGCCTGAGGTGAAGGGG
AAGGTCTGCTTGCCCTCCTGGGCCGCAGCCAGGAGCTTAGAAAAGACTGAGCTGCCGAAC
TTATCGTCGCCGACGATGTAATAAGCCCTGATCCACTGGAACACTGCGTCATTAGCCTGA
GCGGCCAAACGAGTAATCTCCCGTAGAGCATTCTTGGAGATGCCGTACAGTGAGGCCGGG
GCACAGGGTGAATGCTCATCTATGGCACCTTCCCAGTAGCCGACTTCGTGCATGGAGCCC
ATCACCGCCAGCTGCTTGAGACCGCCTGCGTAGAGGTTATTCACTAGGTGATAGTGCTTG
GGGAGGTCGTCCAGATGTGCGGAAGAACTGTGCTTGAATCCGTCGCGCCAGGCCAGGTGG
ATGACAGCGTCAGGACGGCCCATCTGTGCGTAGATGTCTGGATCTCCGCTGAACAGGGCT
AGATCCAGCCGCTCAGCGCGTTTGTCAACGCCTTCCAAGTGCACATCTAGGGCCTTGACC
TCCAGCCCACGGCCCAAGAGGGCTGAGACAACGTGACGGCCGATATAGCCACCGGCTCCT
GTAACGACAACGCTCTTGCCCATGGGACCTGATGCTACCAGGGCATTTGGCCGGCTGCCC
TCCACACTGGGATGGCGTGGAAGCAAGGTTCCTAGTCAGTCACCTAGAGCGATCACATTG
ACCTGGTGTTTGGGCTGGCAGTCCTGCACCTCCTGAGAGACCTGGGCCAGATGTGCCTTT
GAGGTGATGACCGTAGCCTCCTTCTGCCAGTCGGCAAGCAAAGGGCATAGCAGACGCTCG
TAGTAGCGGGCGTCAATCTTGGCGTATGCGTGCTTACGCACATTGTGGCTGGTGGGTGCG
GAGAATTGAATCAGGAAGCGGTTGCGGTCAGCGTCGGTCTCGAAGCTTTCAGACTGGCGG
ATAAAGACTTGAGTCCCGCCGGGATTGGCGTCATAGACCTCGATCAACTCTTGGTAGGCC
AGGCGGTCCAGATTCTCTGGGGTGACATCCCAGCGCTCAATCTTGTGTAGCGGTGCCAGT
GCAGGGCGCAAAGCGCCAGAGTTCGCCGGTTCCAGAACGACGCCCACAAGAACTGCGGCA
GCCAAGGCTACGGTCAGGCCCTGACGCGCCCGAAACCAGCGGCTCTGCTTCGCCGCTAAA
CCGTGAGAACTTCGTGCGCCTGCGCTCAGAGCCTCGGAGGCAAGCAGTGCAGCGGTGGTA
ATAGAAGCAATGAACAGCATCTTGACTGGGTAGTAGCCCCATTGCTTGTCATTGGCGTCG
CGTAGGAACAACAAGATCGCGATCGCGGCCCAGCCGCCAAAGGCAACTCCGCCCAAGCCC
ACCGCAACGAACCGGTTTGCGTGCGGAGCTAGGAGAGTAAATGCCAATAGCAGGAACAAT
ACGACGATGCCAGCGAGGATGTTTCCGTCAACGAAGTTTCGGGTGAAGGCTGGTCCAGAT
GTCAGGTAGTCGCCGCTGGTCTGAATGGACGGCAGCACCACAAAGATGCAGTAGAGCAGC
AGGAGTGCCCAAGATGCCCCGGTCAACAGGACTTCTCTGCTGGTTAGCGGTGCGTTAGGC
AGGGCGCGCAGACGGCGCATGAGCTGTGCCAGCAGCAGCATCCCAGGAATAAGTGCAGCG
ACTGACCAGGTGGCCAGGCAGACCAGGATCATCAGAGACAACCAGGGCAGCGACTCCCCA
CACTCAAGGGTGCGGTACAGCACCCAGGTCGTCACCAGGACCAGGAATATCGCGGCGATA
TTCATATAGCCATTGCGTGCAGCGATACCTAGCAAAGCCCCGGAGTATGGAATCCAGCCG
ATGATTATCAGTCCTACTGCCCGGGCTGGTGTCTTGACTCCGCCCATAAGGGCGCTGGTG
GTCCAGGTGAGTAGCCCGCTAGCGGTGGCGCAAATGACCCCTAATGCGACCACATTGCCC
ATGAGCATGGTGCGAAGTGAGGGGTTGCCGGTGCCGGGCCCATAAAAGATAGATTCGATC
GCAGCGGTGAGGAAGACCGGTTTGATCTCGTCTCCGGTGCCTTGGCCTCCGTTGAGGTGA
ATAGTCAGCCCCTCAATGGTGTTCATGACCATGTCATTGCGCATAAAAGGTAAAGGCAGA
ACGCCATAGCTTTGTGTCACCAGAAACAGATCCGCGGTGCCCACGAGAATTGGTGCCAAG
ATGGCGCTGATGGTCAGCCAGGGCCAGCTTGCCACACGGTTCCACAGGTGCTTTTCGGCA
GTGGCACCTCTAGCTGCTGCGTCAGAGCCAGCCGCTCCGTCTACCTTGCTAGCAGGTTGC
AATCGGCGCCGGGCCAGCAGACCGCCCAGGACCAGTGGGGTCAGCACACCAGCCCAGAAG
ACCAGTCCTAGGCGCCCTAGTCCCAGCCTGGGAGCCAGAACTGTGGTGGCGACCAGAGCG
AGCAGGGTGGACGCGATTACCTTCGCAGCATTGCGAAGACAAAGGAAGGTCAAGGCTGGA
GACGCTTTCAGATCGGCCCTACGACTGAGTGCCGTTAGGAGTGGGCAGGGAAACAAGATA
AGGCTCACCAGGCAACCAAAGCCGGTCGAGGTATGCGGCTCGCATGCTACCGCAGACAGC
GCGGGCCGGAACAATGACCAGCTGCAAGGCCTGGCAGAGGTGGGGCATGACACTGATTCC
GCCCAGCGACCACTGTTCAAGGGGCCGTGAGGCAGTGGCTATGCTCTGCCCTGTGCCGTC
TCTAAGTATTTTCAAGCCGCGCGATCTGGGGTCGCGAGACAACGCGTTGAACCTGCTCCG
GCTCGTGCTCGCATTGCTCGTGGTGTTCTCACACACCCACATCCTGGCTGGCGTGGGGAA
CGGAGTCGTCTGGGAGGGGCAACACATTGGCAGCTGGGCGGTCGTGGGCTTCTTCACGAT
CTCCGGATACCTGATCACCGGTGCCCGTGAGCGCTCAAGTGCAGGAAAGTACCTGATTAA
CCGCGTGGCCCGTATCTATCCGGGCTACCTGCTGGCATTGGTAGTGGTCGCTTTTGGCTT
TGGCCCCGCAGCGCACTGGATTGAGACCGGGAGCCTCGACGGCTACCTGACCACCCCAGT
GACCCCGCTCAACTACCTCTGGGGAAACAGTCTTCTACAGATCTCCAGCTACTCCATCGG
CACCACCCTGTCAGGCACTCCTTACGGGCAGGCTTGGAACGGGTCCCTCTGGAGCCTCTA
CTACGAGTTCTGGTGCTACATCATCATCGGTGTATTCCTCTCCTGGGGCTACCTGCGGGC
ACGCATCTGGCCCACTGCCTTGCTGTTCCTAGCTAGTTTTGCTGCGCATGCGGGAATCGA
CTGGCTCAACCCATACATCCAGAGCAACTCGTCCCTGGGACTGCTGCTCTTCATGCTCCC
CTACTTCATGGGTGGGGCCCTCATTTATCAGTGCCGGGAGTACCTGCCGATGCGGCTGTG
GCTCTCTGTGCTTTGCGCAATCGGGAGCTTCCTGCTGATTCACACCTTCCCCGATTTCGG
CAAGCAGCTTGCCTCGCCGCTGATGGCTTATATCTTCCTCTGGCTCGGGGCCGTGCTGCC
GTCCCCTGGATTCACCAAGATCCACGACGTCTCATACGGCGTCTATATCTTCCACTTCCC
CGTGGTGCAGTTCTTGATCCTGCTGGGACTGCATAAGCATGGTTTCTGGCTGTTGCTAGT
GGTGGCCAGCTTCTGCACGCTCATCATGGCGACGGCGAGCTGGTTCGGGATCGAGCGCGC
CGCCATGCGCTGGGTCAGGGGCCGCAAACCGTGGGGGGACCTGCGGCGCGGCGCAGCGCC
CATTAGTCAGCGCTTAGCCCTGTCAGCACCGCTTGTTCGGCGCGGTGCCGAACTCAGGGT
TTGAATGCGTGGCGGCTGAGCGTGCCCAAAGCCTGACGGTCACGCATACGCAGCGCCGTC
GGCAGAAGCGTCAATGCGTGCAGACGCGAGGTGGAGTGCAGCTTGGCGGCCCGGGCCGCG
CGTTTCCACCCGTTCTTGCGCACCAGCTTCTGCGCCAGCGCAAAATACTCCTGCTCACCG
GAAAAGCGTCGGCCATCAAACAGAGCTACTGAAGACGCTGAACCTGAGTGGCGGCGGTAG
CTGAAAGTGACTTCGGGATCCCGCAGCAAGGTGCCGCCGGCGATCACGATATCCAGCACC
AGGGCCAGGTCCTGGATGATGGGGAAACCGGGCCTGAAAGGCGTGCGCTCCAAAACCTCA
CGGCGGAACACCAAGGACGGCCAATAAAGCCAGTCAGCGTGCAGCAACGAGACCGCCAAA
GACTCGCCACCAAGCAACCTGGGGCTACGAGCGGACGGCGCCACCAGTTCCTTAACCACG
TCGGCCAGGGGGCGCACCACCGAGCCATTCGAGTCAATGATCTGTACCCCTGGCTGGATG
ATGGTCGCCTGGGGAAAGTGCTCAAGCAACTTATGAACCCGCGCCACGTAGCCCGGGTGT
GGAACATCGTCGCAGCCAAGGAAGACCAGGTGTTCCTCGCTCGCTAGAGAAAGGCATTTC
TGATAGTTCTGCGTGATCCCTAGGTTGGACTCGTTGCGCACATAGGTGATCCGCTCGTCT
TCGAGCGCCTCAAAATACTTAGCGACCTCTGGGTCCGGGTAACAGTCGTCCACCACGGTG
AGGCGCCAGCGTGGGTCAGTTTGGCCCAGCACAGCTTGTACGGTCTCATAGAGATAGTGT
GGCTCCCCCCAGAAGGGCAGCATGATGTCAAGCATGGTCGGGCTCCGAGGAAGTATTCGG
TTCTTGCGGCACAGTTTTGGAAGCAGTCTGATCCTGAGTTGCAGTGCCAACGGTTGCATC
TAGTTTATTGGCCACCACGATTGAGTTGAGAATAGCGACGTTTTCAGCCAACACCCGGGT
CTCCTCCTCTAGGTGGCTGATCGCCAGGGAAAGATGCAGAGAAACCCCCAGCAGCAGCAG
AATCGCCAGCAAGAACAGCAGGTTCGAGGGCACTTGTATGCCGACTAGCTGCGTCAGCAT
CTCCAGTAAATGCGGCACGAGCGCGAGAATCAGCACGGCGGTTCCAACCACGATCCACAA
GGCTGCGTACTTTTCCCGCAATTTCCGGGAGCGTAGGAAGGACAGAATGAAAACCATCAT
CGCTAGGGCAATGACGACGAAGAACATTTGATTCAGCATGGAGAGGTCTCCTCACTGCTG
AGCGTGGCGTGGCTAGGCCTGGAGGCAACGGGGCGACGAGTGAGGGAGATGAACAAGGCG
AACATAGAACGCAGCAGGTAAACCGCTGCTTTCCAAGGGTTGTTTGAGGGCATGCCGGCC
TGCCTGGGGCGCATGGAGACCCCCACCTGGCTCACCGTCAGGCCTGAGCGAACGGCAATA
ACCAGGGAGTCGATGGTGTCACCCAGGTACTCGGCGGGGTAGTACTCGCAGTACTGCTCG
ATAGCTCGTTGATCTGCAGCGCGAAACCCAGAGGTGATATCCGTCAATTTGGTGCGACTA
ATCCGGCCAACAATGGCGGCTAGCAGGACCATTGCCCAGCGACGTGGGCCGCGCACGCTG
TAGCTGCCAGCCTCAGCAAAGCGCGCCCCGATGGAAATATTGGTGTGCTCCAGCCCGGCC
AATACCTTGTCGATATCGCGGGGGTCATGCTGACCGTCAGCGTCAACTTGGATGGCGCGG
TCGTAGCCGAAGCGACGCGCATATTTGTAGCCGGCGCGAATCGCGCCGCCCACACCAAGG
TTGTATGGCAGATCCAGGACGAATGCCCCAGCAGCACGCGCTGCCGCGGCGGTGTCGTCG
CGGGAACCGTCGTTGACTACCAGCAGGTCGTATGCAGGGACCACCTTGCGCAACTCGTGA
ATGGTGGAGCCGATAACCTCCTGCTCATTCCACGCTGGCATGATCACCAGGGTCCTAGGG
GCAGCGTTCGGCATGGGTCTCCTTGGGGCGCATGGATGTCGCAGTCATCTTAAGTGGACG
GCTAGATGAGATGCAGACCAGCTCCGGGCGCGGAGGCGGGCTGGCTGCACTTCACCTAGC
TGCTTAGAAGCGCCTCAGCGCCGCTCACGGGCCAGCAGGTCTAGCAGATACTGACCGTAA
CCGGATTTGACCAGAGGCTCGGCGCGCTGACGCAAGCCGTCGTCGTCAATAAAGCCCATG
CGCCAGGCGATCTCTTCGGGGCATCCGATGTTCAGACCTTGGCGGTGCTGGATGGTGCGC
ACAAAGCCGGTGGCGTCAGCTAGCGAGTCAAAGGTGCCGGTGTCTAGCCAGGCGGTGCCG
CGCGGCAAGACCTCTACGGTCAGTCGGCCAGCCTCCAGGTAGGTGCGGTTGACATCGGTG
ATCTCGTATTCGCCGCGAGCGGAGGGCTTGAGGTCCCGGGCGATGGTTACGACGTCGTTG
TCATAGAAGTACAGGCCCGGCACTGCGTAATCCGACTTGGGTTTTGCAGGCTTCTCTTCA
ATGGAGATGGCCTTAAAGTTCTGGTCAAACTCCACAACGCCGTAGGCGGTGGGGTCGGCA
ACCTGGTAGGCGAAGACCACGCCGCCGTCGGGGGTGGTGTGGCGACGCAACTGCGTGCCC
ATACCGGGGCCATAGAAGATATTGTCGCCCAGCACCAGAGCAGCGGACTCAGTGCCAATG
AAGTCTGCGCCCAGCACGAAGGCCTGTGCCAGACCGTTGGGATGCTCCTGCACGGTGTAG
GACAGATTCACCCCGAGCTGGGAGCCGTCACCCAGCAGACGGTGGAAGCTGGGGGCGTCG
TGGGGGGTGGTGATGACCAGCACGTCCTGAATGCCCGCGAGCATAAGGGTGCTCAGCGGG
TAGTAGATCATCGGCTTGTCATACACCGGCACCAACTGCTTGGAAGTGCCCAGGGTGATC
GGGTTGAGTCGCGTGCCGGAGCCTCCGGCCAGGATGATGCCTCGCATAGGCACAGTCTGA
CCTATTCCGGCGCCTCATGGGGCGCGCAACGTGATTGTGCCTGTAACGTAAGACCATCAC
CTGGGTGCAGTCCCTCACCTAGGACCGAGGAGGACAGTCACCCGTGGAGCGCCTTGTAGC
TGCCAGGCAGAGCTATGACTGGGGTTCGCGCTCCTCATTGCCAGAGTTGTTGCGCGTGGA
GCCAGATGGGCAGCCCTGGGCTGAGCTCTGGTTTGGCACCCATCCGGCTGGACCCACGCA
GCTCGCCGACGGGCGCACGCTGAGTGCACTTATTGAGAGTGGACCCGAGCGGTTTTTGGG
AGCTGACGTGGTCCAGCGTTTCGGCCCGCATCTGCCCTTCCTGCTCAAGCTAATTGCCCC
GGATCGATCACTGTCCCTGCAGGTCCACCCCAGCCTGGAGCAGGCTGCGGCAGGGTACGC
CGCAGAGGACTCTGCCGGCGTTCCACTTGACTCGCCGCAGCGATGCTTCCGCGACACCAA
CCACAAGCCCGAGATGGTGCTGGCCCTCACCGAGTTTGAGGCTGTGGCGGGCTTCCGGGC
ACCCCGTCGTGCGGCTGAGGTGCTGGCAGGGCTGGAGGCTCCAGTAGCGCGGCGCATGCG
GCGCACACTGCGACTCAACCCCACTCGCTATGGCATCCGCAGCGCTTTTACTGAGCTGGT
CTCCGCTGAGACCCGTCCGTCTGCTGCGGAGCTTAAGGAACTCGTGCAGGAGATGGGTTG
GCGCCTAGAGCAGGGCACAGCCACCTCGGCTCATGCTTACCGGACGGCTGTGGCCATGGC
CCGTGACTTTCCTGGGGACCCGGGGGTGGCCGCCGCGCTGCTCCTCAACCCTGTCACCCT
GCGGCCTGGGGAGGCGCTGTTCATTCCGGCTGGCTCAGTGCATGCTTATATCTCGGGCCT
GGGCGCGGAGGTCATGGCTTCCTCGGACAATGTGCTGCGGGCGGGCCTCACCAGCAAGCA
TGTGGATGTGCCCACCATGCTCTCCTGTGTGGATTACGTGGCTGCGCCACCGGTACGGCC
TGCCCCTGAGTACTTGTCCCGGGCAACTCGCGCCTATTACGCGCCGGTCGATGACTTTGA
ACTGCTGGTGACCCAGCTGCTTGCGGAGGATGGTGTTTTGCCGGTGCCCGGTGGTGGTGC
TCGTCTGCTGCTGGTGGTCGAGGGCAGTATGACGGTGGCCACCTCCGCAGGGTCGCTGCG
CTTAGAACGTGGCCAGGGTGCCTTCGCGGGTGCTGATGAGAAGGGCCTGCGGGTCGAGGG
TGCGGGCACCTTGTTGCAGGTGGATGTGCCTTGAACACAGGTGGCGCGGGCCGATGGGCC
TGCGCCGGAGCATCTGCTGCGGAGCTTCCCTAAGTCAGGGTGGCGCCTTCCTGTCTCCGG
GCTACCTCCAGGATTGCCTCATCGGCATCGGGCGAGACCAGCACTGCGCGGCGTCCGCTT
TCCCAGGCCCGCAGGCAACCCAACAGTGCTGCTTGCGACGTGGACTCATGTACCAGCAGG
GGAGTGTGGGAGGCGGTGGGAAGAGCGGTTTGTACTGCCTCTAATAGTTCTTGCCAAGTC
CAGGTGGCCGACTCCGGGCTGTTAGTGACCAGGGCGGAGGCCTGTGGGGGAGCGGTTACG
GCAGGAAACTGATCGGGGTAGGTCATGAGGTCGGCGGCGCCATCTAGGACCAGCGGGGGA
AGTTCTCCCGGCCAGCGCAGGGCCAGGGACGGCAAGGGGAGCAGCACCTGCGCTGCAGCG
CTAGGTAAGAGGTGTTCAGGGGCGGAGGCCACTGAGAGTCCGACGGCGTCGCTGGCGGGA
GTGCCTAGCTCCACTGTGCCGCCGGCTCGCCAGGTGCCGCAGGCCCACACGATCATTCGC
CAGTGGACCGGGAGTGCAAGATGAACCACCGGCAGGCCGAAATCGTTACCGTTTCCCGCC
TCAATGGTGACCATGGCAGCGACCTTCGAAAGCCATTTCCCCAGCACTGGCCCGCTCAGT
TCGATTCTTTCCACCGGGTCATACCAAGTCAGCGCGGCTGCCTTCCTAGAATATGCAGAT
TCTAGGATCGCATTAAGATTGCGATTCCCTAACAATTCTCACCTTCCTCTTGAGGCTTAG
CTGTAAGATGTGGATCGGTTGACGGCTTTAAGGTTTTGGCGATTTTGCAAGGCTGTTGCG
GCGGAGTCTTGTGGAACCTCTCGTTAGGATGCTGCTAGCAAGCGGCTTGCCGGTCTGGTG
TCTATGTAAGTTAGCTACCACTTTTGGGCTTGACTGGGCCGGACGACACACGTGTAATTT
GCAGAGTCAGATATGAGTGATTCGCCAGGGAGGCGTCATGTGGAACATCTTCGGCGAAGG
GCCGATCAACGGTCCTAGCACTGTCGATGACGACGCCGAGCTGTTGTCGATCTTCGGTGC
CGAGGACGATGGCCCCCTGGCCTGGCAGGAGCGGGCGCTGTGCGCCCAGACCGACCCTGA
AGCATTCTTCCCGGAGAAGGGTGGCTCCACCCGCGAAGCGAAGCAAGTCTGCCACAACTG
CCCTGTCAGTCAGGACTGCCTCGAGTACGCCCTAGCCAATGACGAGCGCTTTGGTATCTG
GGGTGGACTGTCCGAGCGCGAGCGCCGCAAGCTCAAGCGCCGGGCGGTATGAGTAGCTCC
GTCGAGCAAGGATCGCTGCCGCGGACTGGGACTATCGCGGTCCTCGTCTGCGCCGGGGTA
ACGCCCTACCTGCCTAAATCTCTGCGTGCCCTAGCTGCACAGACCCTGGCGCCAGACGTC
GTACTCCTAGTGGATATTGCTTCACGGGAGAACGGTCTAGGTGACGGCACCCCAGTAGAA
GAAGTGGTCGAAGCCGCCGAACTCGACCAAGCCACACTCGTTCGCATCGTTCGCTGCCCC
CAGGCACGCGGCTTCCGCGAAGCCGTCAGCCAAGGTCTGGAGGCCTATGCGACCTTGGTT
GCCTCAGGCAACCGCTGGCGCAAACGTGCCGGAGCCTCCACCAGCATCGGCGTCCAAGGC
ACACTCAGCGGTCCCACCGGCGCCATGTCCCCAATCACCGAAGAAGAGCGCGTACAGGTA
GCCCAAAGCGCCGTGCCCGCCGTCGGCGTGGATCACTCCCGCCTTTGGCTGCTCCACGAC
GACTGCGCCCCCGAGCCCAACTGCCTAGAGGAACTGGTAGAGGCCATCGTTACCTCCCGC
TCTGTGGCCCTAGCTGGGCCCAAGCAGGTGGACTGGGATCACCCAGAGCAACTCCTAGAA
GTCGGCCTGGTGACCACCGCATCGGCCCGGCGTGCCAATGACATTGCTGAAGGAGAGATT
GACCAGGGGCAGCTGGACGACCGCTCGGACGTGCTCGCCGTCGGCAGCGCTGGCGCCCTG
ATCGACCGCGACGTCTGGGAGAAGCTCGGCGGCCCCAGCCCAATGTTCCCGATCTTCGGG
GACGGCCTGGAACTCTCGCGGGCCGTCAGACTTGCCGGGCACCGCGTCGTCGTCGCCCCA
CAGGCGCGCCTGCGCCACCGCCGCGCCAGCTACCTGGGCCTGCGCCCACCAAGGACGCTA
ACAACTGAGGCCCCACAGGGAACCGCGACCCCCACAAGGCCCGCTGAGCCTAACGCCGAT
CGTTCCTTCCGCGCCCGCCGCACCGCACAGCTCAGCTCCTGGGCCTCCTTCTCCAGCAAG
CCCCTAGGCCTGCTGCTGGCGTACTTCCTGGTGCTAGCGGGAGCGCGGGCCCTGTGGCGC
CTGCTGGCTAAAGATCCTGGTCTGGCCATGGACGAACTCAAGGCCGCCCGCGCGGTGCTT
GACCGTCGGGAAGCTATCGCCGCAGAACGCAGTCGGCTGGCAGGAATCGGCACCGCCAAC
GGCGCCCTCCTCTCCGAGCTCTACACCACCCCCTACCGCATCCAAGCGCAGCGCCGCGAC
CACAACCGCCAGCAGCGTGAACGCGCAGCCCGCGCCGCCGCCCCCAGCGAACTTGAGGTA
CGCGAGCTAGCGGCCATCAAGACCACCCGGCGGATTGTGCTTGGCCTGGTTCTGGTTCTG
GCAGCAGTGGCCGGCGGCATTGCCCTGTCACGAGTGCTGGTCACCCGCAATCTGGCCGGA
GGCGCACTGACCGCCTTAGGCCTGGACTGGCAGCAAGCTTGGTCTGCCGCCTGGAGCACC
TGGGCCTTTACCGGCGACGGCGTGCCCACCGCCCCCAACCCGCTCCTAGCCGTCTTGGCA
GTGGCGCTGGCCGGGCTCAGCCCCCTAGGGATTGAGGCGGAAACGCTTATCAGCCTGCTC
CTACATCTGGCTGTCCCTCTGGCAGCGCTCGGTGCCTGGTATGCCGCCGGAGCGATCAGC
CGTCGGCCCGCAGTACGTGCCTGGGCCGCGATTAGCTGGGCCGCTGCACCGGCACTGCTC
CTGGGGGTGGGGCAGGGGCGCCTGCCCGCCGTCATCGTTCACCTGACCCTGCCGTGGGCC
ATGCTGGCTCTAGCCCGTGCGCTGGGTGCTGACCGCCGCGACGTGATCCTTTCCGGCATG
GTTGGTGCGCAACGGCTCTCCAGCGCCGACCGCGGCAAGTCCAAGCCCTTCGAGGCGGAG
CGCAGCGCTGAGCTAGCCAAGTTGGCTCGCTCCGGGGCACAATCCCGAGACGCTGAGCCC
ACCGGCAAAGCTGCCAGCCTCAAGACCGGCCAGCCGCGCGGCCCGGTAGACGACGACCCC
GCTACACCGGTTATGGATGACGCCACCGGCGTCGTCGTTTCAGCCTCCACTAGGCGCGGT
GCCCGCATCCGCGCTGCCGCCACCGAGCAATACGGCCCTGGGTCAACCACTGCGGCTGCC
GCCGCCGGGCTGTTGTTAGCGGTGATCGCTTCCGCAGACGCCGGCGTGGGCTCCATGGTG
GCGCTGTTGCTCTTGGGAGCAATTGTTTTTGGCTTCCTGCGCACTCGCCACCTAAACGCA
CGGCTCCTGTTCGCTGCCGTGCCCACCGTCGCCCTGCTGACGCCCACCTGGTGGGCCGCC
TTCGAGGCCGCCCGAGGCACGGGCTCCCTGTTCTCGACTCGCGCCCTCGCACAGGCCGCG
CACACGTTGGCAACCGTCACCGGCGCGCCGGTTGCCGTGACGGCACCCAGCTCGCTGGAC
CTGCTGCTAGGCATTCCGGCAGACCCCCACAGCCTGGGACTCGGAACTATTGCCACCTCC
ATCACGCGGGCCTGTCTGCTGTTCCTGCCCCTGCTGGTGGCACTGTCCCTGCCCTTGCTT
GGGCGGCACGGCCGCCGTGCCCGCGTGGGCCTAGTCCTGGCGCTGGGCGGAGTGTGCTGC
GCCATGCTCTCCCTGCGAGCTACCACCGGCATCGGCACTGATGCCACCGGTGCGGGCTCC
GGCCAACTGGTGACCGTCCCCGGTTGGGCTGGCGCCGGGGTGAGCCTGATGCAGGCCGGG
CTGCTGCTATCCGCAGTGGTGCTGCTTGACCGCTTCCACAGTCAACTGGTGCGACACACC
TTTGACTGGAGGCACCTGGCGGTGGGCTTCTTCAACGGCCTAGCGTTGCTGCTCGCCGCC
TGCCTGTTGGGCACCTGGTCTTGGAGCACCCATGCGGGCTCCGGCGGCCCCCTCATGATG
CTGCACAGCGGTAGCCGCTCGGTGCCCGCCATCGCCGCCGAGACGCAGCGGACCACTGGT
GGGCGGGTCCTGGCGATTGGGACTGATGCTCAAGGCCTGACTGCATCCCTATGGCGGGGC
GACGGCGTGATGCTGGCGGATGTGCTTCCCGCCGCTACCTCCGCTGACGCAGCCCGACTC
AAAGAGACTGGCACCACTGTGACCCAAACCAAGTCAAATACCGGGCTGCTGCGCGGAGCT
CGCCAGGCTGGCCCCGCCGTCACCCTCAACTCGGACGCCGCCACCCAGGATCTAGCCCAA
CTCGTCGTCGGTCTGACCGCCGGCCAGCAAGACAATGCGGCCGCCGGTTTGGCGCGGCAC
GGCGTTGCCGTGGTGCTGCTAACTGATCTATCCTCCCGCACCACCGAAGCTGCCGCAGGC
ATCGCCGCCACCCCGGGCCTAGAGCAGTTGGCCAGTACCAAAGTGGGTAAAGCCTGGCGG
GTTAGCCTGGGCAACGGTGCAGAGGTATCCGGCGCACTGATCCAGGGACGCGACCAAAGC
GCTGCGCAATTCCTGCCCTGGAACTCTCAGCACCTGAGCGCGGAGCTACCCGCCGCTTCC
GACGGGGCCAAGCGCACCCTCTATCTGGCGGAGCGCTCCGACCCCGGTTGGCGCGCCACC
CTAGATGGCCAGCCACTCAAGCCCATCGCCGACCCTGCGGGCTGGCGCCAGGCCTTCGAA
CTCCCCGCCACCGGCGGACAGCTTGAACTCGGCCACACCAGCCTGGTCTCCCGCCTGCTC
ACCCTCTCGATCTGGGTGGTCTGCGGCATCACCGCCTTGGCTGCCCTGCCCCTGCGACGT
CCCAGGAACGACTGATGGCAGAGCCCCGCAAATACCGCACCTCACGCACCCGCAGCGAAC
GCATCCGCACGGGCCGCTCTCGCCCAGGCTCACAGCGCCCCAGCATCGGCAAGATCTGGA
AGGACACACGCGGCTCCTTGCGGCAGGCGGCACCCAAAACCCTCAAAGCAGCGCTAGGCC
CCGTCACGGGCCTGGCCATGCTGGCCGGCCTGGGTGGGCTTGCTCTAATCAACCCAGCAG
TTCCTGTGGATCCGGTCCGCCCGGTCCACTCCCAGCCCCTGGCTGCGCCCAAGCAAGACC
ACCAGTTGATCTGCCCACAGGCCGCCAGCAACGGCCTAGAGGTGGCTAACTACGACGCCG
CCAAGCAGGCCACCGCAGTGGCGGTCGTCCCCGGAGCAAAAGCCAGCTACCGGGAAGAGG
CGCTGGAAAGCGGCAGCTTTTACGAGCTAGACAGCGCCGAAGGCGGCCTGCTGAGCATTG
CCCAGAGCGGCACCGCCCTAGCCGAAGGCACTGGCCACACCGCCACTCTCTTTGAATCCG
GTGACCTAAGGGGCCTGGCTATAGCGCCCTGCACGGCACCCAGAACTGCCGCTTGGATCG
TGGCTGGGGCTTCGCGTCCCGGCGCCTACACCGAACTGCGATTGACCAACCCGGGAACCA
CCACTGTGTCCGCCTCAGTTACCGCCTACGGCGCTACCGGGCTCGTGGACCTCCCCGGTG
GGGGACAGGCGGTTATTGCTCCCGGAAAGACAGAATCCGTCTACCTGGGCACCTCTGACT
CGGTGACTGCGGATGGCCGACTGGCCGTGCAGGTCGTCGCGGAAGGCGGGGCCGTGGGGG
TGGACCTAGTTGAAGAGACCCTGGACGGTGAGACCCCTGCAGGCGTGGAGGTAATCGTGC
CTGGGGCAGACCCAGCCACCGAGCAGGTGGTGCCCGGCGTGGTCCTCGTAGAGCCTGAGA
AACAGGGGCAGGGCACTGGCTCAGCAGCATCCTCAGACCAGCCCCTGGTGCGTCTGGTGA
ACCCCTCAACCTCCTCCGCAACAGTGCAGGTCAGCCTGCTGGGGGCTACCGGTGAACAGG
TTCTGGCCGGTGCGGAAGCCATCGTCGTGGACCCCGGTGCAGTCTTTGACGTGTCCCTGG
CCGGGGTGGAACCCGGCACCTACACCCTGCACACCACCTCAGATATGCCGGTGGGTGCCG
CCGTTCAACTGGTCCGGTCTGCCGGTGAGTTCCCCGAGCGTTCCGGCGCCCTCCTGCACG
ACCGCACCTGGCTCCAAGCCGCCAACGCAAACCTGGAGCTTGGCGGCAATCTGACCCTGC
CAAAACACTGGGGTGCCGAATCGCAGCTGGTTATAGGTAACTCTGCGGAGGCGAGCCGCG
TGGTCACCCTGCGCAGCCTCGACGGCACTTGGACCCAGGACGTCACCCTGGCTTCCGGCA
CCACCACCACTGTTACTGGCCTGCCGGAAGACCTCTCGGTCCTGCAGATCAGCGCCGACG
GCGAAGGCTGCAGCGCGGCCGCCGTCGTGACCATGGAGGTGACCGGTGAGGAAGCAGGCA
CGCTAATCTCCGCAGTGCCAGCCGTCCCGGGCGCACAAGCCCAGGCGGCCCGAAACATAC
TGCTGCACTAGACGCCCAGGCACAGGGCCCTATAGTCGCAGGGCCCTGGCTGCAATACCC
AGTTACAGCGGGTATTGCGGGTCGATCTCCTCCGGGCGCCGCCCCAGCATGGTGGCTACC
TGTTCCACCACCACCCGATGCACCAGCTCCACCAGCTCCCCCCGATCAGCCGCACGCGAG
GTGACCGGACGCCGGTAAATCACCACTCGCGCGGGCAAACCGGCCTTTGGCTCCGCAGCG
AAACCACGCCCCAGCACAATCCCTCGCTCCCAGGGCGCCGGGTCTGAAGGCGGCACCTCT
TCCACCGCAAACTGGATCGACTCCACCTGCGGCACTTGTCGGCTCAAGTCCTGTACCACG
CGGATAACTAGCTCATCAAAACGCTCCGAAGGAGTGCGCCAGGCAGGCAGGGCCGCAGGC
AACAGCGGACCGCGCAGACCCCGGCCATGGCGGTCACGACGGCGAGTCGGCTGGGGGACT
GGTGAAGGCACAGAACTCACGTGCGGCAGCCTAGACGCCAAGACAGGCAGGCGGCCACGA
TGCGGTAGCCTCACCCCGTGAGAACAGTCCGCCACTGCCGCCGGTCCGGGTGCTTCCGCC
CCGCCGTGGCTACCTTGACCTCGGTGTACGCGGACCAGACGATTGTTTTGGGACCTCTGG
CGACAGAAGCCCAACCCGAAGCCTATGACCTGTGCGACGACCACGTCGCCTCCTTTACCG
CCCCGCGCGGCTGGCAGGTGATTCGCCTGAACGTTGAGTTCGAGCCGGCAGCTCCCAGCG
AGGACGATTTGCTTGCTTTGGCCGACGCCGTCCGGGAGGCTTCCCGCGCCCCCCGGCCCG
CACCGGTGCCCGCGGAGCGCTTAAGCCGGGCTGGCAGCCTGCCACATCCGGCCTCCCTGC
TGGCCGCACCCGGGGATGGAGAGATCACCCGTCGCGGTCACCTGCGCGTCTTGCGTGGGG
AAAAGGACCTGAATCAGGAGCATGATGACCAGCCCTAACCTCGGCCAGAACGCTGAATCC
GCAAGCTGTGAGTCCCGGCCTGCGGCGCTGCCCGCCTGGCTGCGCCAGCAGTTGCGGTGC
CCCGTCACCGGTGAGGAACTGGCAGACGGCATCGACTCCGACGGCGCTCCAGTGCTGCTG
TCTCCCAGTGCGGGCCTGAGCTACCCCGTGCGTGACGGCGTGCCCGTGCTCCTGCCGCAT
GAAGCGAAAGGTCTAAGCTACTGCCGTCCCGCCAAACTGCTCAGAGCAGTGAATAAGCGG
GCGCTGACTCGCTAGCCCGCAGCCGCTCCTCGAACTGCAGGTCCCGTTGCGCCAGAGCCA
GCTCCCGATTGCGCCGCTCCACCAGCACTGCCGCCAAGAAGCGCTCAGGGTGGGTGGAAG
CAGGCGGAGGCGGTGCCACCAAAGGCAGCACCTGCTGCGCCAGCGAGGTGGCGATTCGCT
GCCGCGCCACTGGGTCCAGGGTGGTGGTGCGCTGCAGGAAGCTACGGGTCACAAGTGCTA
GGTGCCCCGGTAGCGCATGCAAGTCTGTGCCGTGCGCCCATTCGGCCAACTCAGGTGGCA
TCAGCAGGGGCGGGGCGCTTTTGGCCGTGGCCCGCTCGTGAATCACATAGGTGCCTGCCA
GCAGATCGCCCAGGCGCTTGCCTCGGCGCGCCACAATACAGGCACAAATCGCCAGAACGC
CGGAGGTTAAAGCCACCTCCACCACCGCGACCAGCGCCCGCACCAGGCTGTGGCGCAGGC
GCACTGCCCCGCCGTCGTCCCTCACCACCCGGGTGCCGACCACCAGGCGGCCAGCGCTGC
GGCCGCGGCTCAAGGTCTCTACCGTCACGGGCACGGCCACCGCCCAGAACACCATGATTA
AGGCCGCGATGGTCGTGGCTGCGGCGACAGTAGTGTTCGCTGGCGCCAGCGATATAAATG
TGGCCAGTGACAGCGCGGTACCAGCGCCCATAATGCCGTAGTCAATCGCCCCACTGAGCA
GGCGTGAGCCGACAGTCGCAGGCACCACGTCCAAGACGACGGCCTCACCCGTCACCATTC
GTTCCTGCTCGATCCTCCGCTCGGATGAGGTCTCCATGGTCACCGCCGTGTCAAAGTTGG
GTTGTGGATATTGATGCCTTTGTTGCCGCCCACCAGCATCAGTGGGATCGGCTGCGGGAG
TTGGCTGCCATCCGGCGCCTGACGGGGAAGCAAGCCGATGAACTGGTGTCCCTTTACCGC
TTGACTGCCGGGCATTTGTCGCGAGTGCGCACCAGTGCCCCGGACCCACAAGTCGTGGCA
GAGCTTTCCTCCCTGGTAGCCAGTGCCCGCAGTCGGGTCACTGGAACCAGCCGGTCTGGC
TGGTCTGTGCTGCGCCGCTACGTCACTACGACTATGCCAGCTGCCCTGTACCGGGTGCGC
TGGTGGAGCTGGTGGACCACTGTGGCCTGCTTGTTGGTGGCAGCTGTGGTGGCTTGGTGG
ACCCTGCGCACCCCTGCCGCGATGAGTGCCATGGGCACGCCCAAGGAGCTTGACTCCCAC
GCCAATGACGCTTTTGCCGCCTACTACACCACCTATGCGCCGCAGGAGTTCTCCGGCCAG
GTGTGGACCAACAACGCCCGCATCGCTGCGATATGCGTGGCCAGCGGCATTACCGGAGTG
ATCCCCGCCTGGGTAATGCTCAGCAACTCTATGGTCTTGGGGCAGAGCGCCGCGGTGCTT
ATCGACCACGGCCTGACCTGGGAGTTCTTTGCGCTGATTCTGCCTCACGGCCTGCTGGAA
CTCACCAGTGTGTTTGTGGCTGGAGGGGCAGGCCTCAAACTCTTCTGGACCCTGCTGGTG
CCCGGGCACCGGCGTCGTTCCGACGCTCTGGCGGAGGAGGGACGCACCGTTATCACGGTG
GCCGTGGCACTGACTATCTCGTTGGGAGTTGCCGGACTGATCGAGGGCTTTGTAACCGGG
GCCTCGATTCCCTGGGCCTTCAAGATCACGCTGGGGGTTTTGGCTCTGGCTCTGTTCCTG
GCCTACACACTGGTGCTTGGCGCCCGCGCGCAGGACAGTGCCACCGGTGACGCTCTGGTT
GGTGACCTGGAGGCGGAGGATGCCGGCGCTCGGGTAGCTGTGGCTGGCTGAGCCGCGCGC
CTCCAGGGACCGACGGCGTCGGGCGGTCATAGCCGCCCCGCTGCCTTGAGGGCCAGATAG
GCGTCGGCCACCGTGGGAGCCAGACGGTCTGGCTCAGACTCAGCGACCTCCACGCCACTG
CGGCTCAGGCGGGCGCGCACGGTCTCATTTTGGGCCAGCGTGTGCTCGGCTGCCGCAGCC
ACATAGGTCTGGTCGCTTTGCCCATGCTCTTGGCGCAGCTGCCCCAGCATCGGATCGGTG
GCTGAAGCCAACAGCACGGTGTGCTTCCGGGCCAATGAGGCTAGGTGCCGCAGCGCCTCA
GAGTCAGTGGCGCCCGGATCCACGGCGGTCAGCACCACCACCAGTGCGCGCTGGGAGAGC
ATGGTCCCAACCGTCTGGGTGATGAGTTGCCAACTGGTCTCCACCAGCCGCGGCTCCACC
GGGGCCAAGCTATCCGCCAGCTCTGCCATTAGCGCCGCGCCAGACTGCCCCCGCACCTGG
GCGCGCAATTCCTCGTCCAGGGCGACGACGTCCACCCGGTCACCGGCGTGCGAGGCTAAG
GCCGATAGGAGCAGAGCGGCCTCAATTTGTGCATCCATGCGGGTGGCGTCCCCCAGCCGC
GCACAGGCCAGTCGCCCGGTGTCCAGGATGAGTAGCACGCGCCGGTCCCGTTCGGGACGC
CAGGTGCGCACCACCACCCCGCCGCGACGGGCAGTGGAGCGCCAGTCGATGGAGCGCACG
TCGTCGCCCACCACGTACTCGCGCAAGGAGTCAAACTCAGTGCCCGCCCCGCGCACCATG
ACGGCGCTGCGCCCATCCATCTCCCGCAGGCGGGCCAGGCGGCTGGGCAGGTGCTTGCGT
GAAGTGAAGGCAGGCAGGACTCGCAGTCGGGCCGGAGCCTGCAGGGAGGCTTGGCGGCCT
GCCAGCCCGAGAGGGCCCGCCAGACGCACGGTAACCAGGTCCGCGACGCGGTCTCCGCGG
CGGGTGGGACGCAGCTGAGTGTGCAAGCGAGTGCGGCGTCCTGGCCCCAGGTTTAGCCGA
TGGCGGGTGTTGCTAGCGCCAGCAGAAGGCACCCACGCGTCACGCACCAGGCCTTTAGCC
ACCTTTTTTCCCTGGTTTGAGATCGTCAGGGTCGCCGTCGTGGTCTCATCTAAGCGCACA
GCGCGATCCACTTTGCGCCCGGCCTGCAAGGAATAGGGGGAGGCTGCCAGCCCCACGTCC
AATAAGGCCAGCAGCATAAGCGCCAGCAGCCAGAGCACCACCGTCAAAGGACGGGGCCAG
ATCAGCACTGGGACAACCCCGAGCAGCATGAACACGGCAGCACGTTCGGACAGATACACG
GGGCCTCCTTCCGGAAACTAGGCGGCTCAGCGGGGGACCGGCACGGAGCGCAGCACGCCG
GTAATAACCGACTCGGTGGTGACGCCCTCCATTTCCGACTCGGGGCGCAGTTGAATGCGG
TGGCGCAGAGTCGGCAGCGCCAAAGCCTTGACGTCGTCCGGGGTAACGAAAGACCGGCCA
GACAACCAAGCCCAGGCGCGGGAGGTTGCCAGCAGTGCGGTGGCGCCACGGGGCGACACC
CCCAGGGCCACACTGGGCGCGCTACGGGTGGCGCGCACTAGGTCCACCACATAGGCCAGC
AGCTCAGGGGAGGTGCCGACGGTGCGCACCTGCTCGCGCGCTTCCGCCAGGTCCTGGCCG
CTAGCTACAGCTTGCAGACCTGCGCCGGGCAGATTGCGCGGATCAAAGCCGGAGGCGTGC
CGGGAAAGCACTTCGACTTCCTCCGCGCGCTCTGGCAGCGGCAGCACCAGCTTGAGCAGG
AAACGGTCCAGCTGGGCCTCTGGCAGAGGATAGGTGCCCTCATACTCCACCGGGTTCTGG
GTGGCGATCACCATGAAGGGGTACGGCAAGGGGCGGGGCTGCCCGTCCACTGAGACCTGC
CGCTCCTCCATGGCCTCTAGCAGGGCTGCCTGGGTCTTAGGAGGCGTGCGGTTGATCTCA
TCCGCTAGGAGCAGGTTGGTAAACACGGGGCCTTCGCGGAAGGAAAACTCGGCCGTGCGG
GAGTCGTAGACCAAGGAACCGGTGACATCGCCGGGCATGAGGTCGGGCGTGAACTGGATG
CGTTTGGTGTCTACGTCTAGAGCTGTGGCTAAGGAGCGCACCAGCAAGGTTTTGGCTACA
CCGGGCACGCCCTCCAGCAGGACGTGCCCGCCAGCCAGAGCTGCCAGGATCAGACCAGTG
ACGGCAGCGTCTTGGCCGACGACGGCCTTAGCGACCTCTGAGCGCACATCTACGAGGCGG
GCACGGTGGTCTGGCGTGGGGGTGGTGGGGGTGCTCATCGGTGTTGAACCTCGCTCTCGA
GTTGGTCGAGCTGATCGGCCAGGGCAGTGAGCTCCTGGTCGTTGCTTGGGGGTGGGCCGT
AAAGGAGTAGGTCAGCGCGGGCCCGTAAGGCGGGCCCCTCCTGGGTACCGCAGCGGCGGG
CTAGCTCGTCTAGCAGCACGGCGCCATCAGCCGAAGGTGCCAAGCCCAGACGGCGGCCTA
GTCGCAGTGCGGCGCCGATGCGCAGGGCTCGCGCGGCATGCTCGCGGTCCTTAGCTTGCT
GGTACATGCGGCCCAGGCCGATGGTCGTCTCTGCGGCAGGCACTTCCACCGGCAGGTCCT
CGCGGACCAGGCGGCCCATGCGGCGTCCCTTGGCTAGGGCTAGCACCCCGGCGGCGGCGC
ACAACAGTGCCATCAGCACGGGTGCCCAGCGCGGCAGGAATACTGCGTCCCAGACTGAGC
GAGTGCCGGGGTGCTCGGCGTCGAACCAGACCACGTGCTTGTGGTGCCCCAAGGCGCGCA
CCATTAGGGCGGCGTTGCCTGACTGGGCTAATTTGGCATTGGTGGCGATTGAGGCGTCAC
CAATCAGCCGCAAGGTGCCGCCCGCGGGCAGGTGCATGGAGGCGTAGGCAAAGCCAGTGC
CCACTGGGAAGCAGGTCTGCAGCTGTGCTGGGGCTGTGGCGCCTTTGGGGAGGGTCACTG
AACCACGGCTGCCATCGAGGGCCTGCGCGGCCTGCGCGTCGGCGTCGTCGCAACTGGGGG
AGAGCGCTGTGCCGGCGGGGGCGGACTGGCCGGAAGCTTGCAGTGGCCCCATACCTGTTA
GGTCCTGGTAGGTGGTGCCCACAACCGTGATGTCTGCACCCAGCAAGGTCAGCACCTCGC
GGTCAGCGTCAGTTAGGGAGCCGACGCCGACCAATGCCAGGGTGGTGTTATGCGGGTCAG
AGCTCACGGCCGTCATGGCTTGTTCAATGGTCTGCACGGAGTAGGGACGGATCCCGTAGC
TGCGCAGTACCTCGCCTAAGCCGCGGGCGCCGTCGCCTTTGATGTTGTCTAGGGCCAGGG
GCACTTTGGAACCAGTGCCAACGGAGCTGCTGGTCATCAGCGTTACCACCGCTAGGAGCA
GCAGGGCGAGCACAACGGGACGGGCGCGTCGCAGCCGCTCGCGTATGGTCGGCTGGTTTG
ACTGCGAGGCAGCGGAGCCCGCAGGTGGGGCCGACGCCGTCGCCACCGTGTCTGTGGGGG
GCCCAGCCAGCGCTTGGGTGCTTGCCTGGGGATTGCTCATTGGGGCACCACCAGATGGTA
GGCAGCGGGCTGTGGCACCTGGCAGGACTCAACCTGCGCTGCCAGGTCACGCATCCACTG
GTCCTGCTGTTTGGTGGGCGCACTCTCCCCGTATCGCACCGCGTCAAAAAGGTTGCCTGC
CTCTTGGAGTTGGTGGTCCAACACTAGGCGGGCCCCATGCTTGGAGCGCGCGTTAGTGAG
TGCCTCGCGGGCTAGCGTGGCTGCCTCATGGGCCGTCATGCCGGGGTAGTCCTCCAGTAA
GCCGCGCTCGTCAAGGGAACGGATGATGGCACGGAAGCGCTCAACCACGGCGGTGGCGAA
GTCGCTGGCCTGGGCCGCGGCATCTGCGTCCCGGGTCAGTGTGGCGGCGTCTCGCAGGTC
TGCGTCAAATAAGGCCTCCGAGCGGCGTTTGCGGCGTACCCGCGTAAAACGGCTCAGCAG
GATCACCAGAACGCCCAAGAGCAGCGTCGTCGCCGCGAGCACGATGAGCATGGACACCCA
GGTGGGCAGGCTGTCGGGGAGCAGGTCGTAGTTCTCAATCTGCTTGCGGAACCACCGCCA
GATCAGCTGGAGCAGGCTGGGACGGGGGTGATAAACGGGCTTGGCTAGCTCTTCCTGCGC
CGCCTGACGGGCCGAGTCTGCATCCGGCGTGGCCGGCGCCCCGCTCAGGGGCAGCAGCAG
GTGCGGGAGCATGGGTGGGAGCATTCTGCGAGCTCAGGCAGCGGACCGGCGCAGGTCCAC
GTCCAGACCCTCTTTGCGCATCCGCAGGTCAATGTAGATCAAGGCGTTGGCGGCAGCTTG
GAAGGGCAAGACCAGGCCGGTTACCACGGAGGTCAGGAAGGTGGTCAGTGACAAGAACAG
CGCGAATGCCTTGGGTGACAGGACTATCGAGAGGCCCCCGGCCATGCCGAAAATCCCTCC
CAGGGTGCCGCTGACAATGGACACGAGGATGGAGATCACAAGGTTCATGCCCAGCACTCG
CCAGAAGGAGCCCTTGGTGAGCTGCCAGGACCGCTTGATTGAATCGATGACGCCGACGTC
CTCCAGGATCAGAGCTGCAGGTGCCACCAGCAGTCGGGTCTGGAAGAACAACGCAGCTGC
GATCACAGCCACGACCAACACCATGATGGACAGGCCGATCGCGATGATTGTGGCAACCGA
GGGATTATCAAAACCGCTGGTGGCACCGGCTCCTGCGGTGAGGATCGCCACTGCGAGCAG
AGCGCAGACCAAGACCGTGGCGATGACGATTAGCTGAATTAGTAGGGTCTGGCCGATTAG
CGCCCAGATACGCCGCTTGGTGCGCTGCCAAGTCTCGCCGAGATCTGCCACCCGCCCCAA
CACCGAGCGCGAGACTGCGACTATAAGGAGACCGGAAAGAATTGCTGTGGCAAATAGGTT
CAGGAATGCTGTTAGCAGGGAGCCTGATTGCATGGCCAAAGAACTCATGAGGCTGTCTTC
AGGCTTGATGGTTTCGGCGCGGCTCGGGTCGAACATCGCCGTTAGGTCAAAGTTCCGCAG
GACCAAGGCATTGACTGCGGCGGCCAGCACGCCAATGGCGGCCATGACCAGCAGGGCTGG
CACAAACATGGCCTTCGGATTCACGCGCAGCGCTTGAAACGAACCTTCTAGGATCTCGCC
GAAGGTCAGTGGGCGCAGCGGAATGATGCCCGGCTTCGGGGCCACCGTGAAAGGCGCCCC
AAAGCCTCCGGGATACTGCGGCTGAGCTTGCTGCCAAGGCTGGCTACCAGCGTCGACCGC
TGGCTGCCCATAACTACCTGCCGGGGGAGCACCGTAGGCACCAAACTGTGGCTCTGGCGC
GGATTGCGGCTGTGGCTGAGGGTTGGCTGTAGGCGGCTGCCAGCCACCGAAACTCTGCGG
CGTGTCCCGAGGATCAAATGCCGAATTTGGGTCGGTGCTCATATCCCAATCATTGCAGGC
AATTGTGGCAATCACCTCCGCCTTCAGGAGGAGTTATTTGCCTTCAAGTGTCGCCTGCCG
TGGCAAGTAGGTGGCACGATGGTCCCATGGATACCCGCGTACTCGTCGTTGACGACGACA
CAGCCCTTGCTGACATGATCGGCATCATGCTCGAGTCTGAGGGCTACGTGCCTTCATTCT
GCGCGGATGGAGCGCAGGCAATGAGCATGTTCCGCAAGGTTTCCCCAGACCTAGTACTTC
TCGACCTCATGCTCCCCGGGGTCGACGGCGTGGAAATCTGTCGCCAGATTCGTATCGAGT
CTGACGTGCCAATCATTATGTTGACCGCCCGTACGGAGACTGAGGACGTCGTCGCCGGTT
TGGAAGCGGGCGCTGACGACTATGTCACCAAACCCTTCCGCTCCAAGGAGCTCCTGGCCC
GCGTGCGCACTCGCCTGCGCCGAGTTCTGGACCCGGCGGCCGCCGGAGCTGAGCGCGTGG
AGGTCGCCGACCTCATGATCGACGTGGCTGGCCACGAGGTGCGCCGTGGTGAGCAGATCA
TCTCCCTTACGCCGCTTGAGTTTGACCTGCTGGTCACCCTGGCCCGTTCTCCGTGGAAGG
CCTTCAGCCGCGAAGAACTGCTCGCTGAGGTTTGGGGTTACCACCACACGGCGGACACCC
GGCTGGTCAACGTCCATGTTCAGCGCCTGCGCGCCAAAATCGAGCACGACCCGGAGCACC
CCGAGATTGTTATGACCGTGCGCGGTATTGGTTACCGTGCCGGTGGCTCGAGGTGACGGC
GGTCAGCATCCAAAAATGACGCCTGAGGCACAACGGGGAGGTTGGCGGAACCTCTCGGTC
GTCAAATCCCTGCGCCACTCCGTCACCATGCGCCTGACGGTTCTGGCGGTGGGAATCGGT
GGCCTGATGATCGTGCTGCTGCTGGTCCTGGTCACCAGTCACATCAGCAGCGACATTTTT
GACAACAAACGCGATGCCGTCCTGAAGGACGCACACACTCGCGCCCGGGTGGCGCAGGTG
GATCTGGACTCCGCAACCATCTCCTCGGGCGAGGACGTCGCCGTCACCGTACAGAAGGAA
ATCTCCCGCATCAGGGACTCCTTCGCTGCAGCTGGCGGAATCGGCGTAGTCCTCAACCGA
GCCGCTGATGAGGATTCCGGCACGGTCATCAACGATCTGGCCACTGATGTGAACCTCTCC
GGGCTGGTAACGCCAGAGTTGGCGGCCCAAGTGGAGGCCTCCGGGCCAGGAGTCGAGCAC
TGGCAGTCGATTAGTGTGCCCTCAAGCAACAAGGCCAACCCAGGGAAGACCAACCCGGGG
CTGATAGTAGGCACCCAGATCAACCTGCCCATGGCCGGGCAACACAATCTCTACCTCATC
TACACCTTGGCCCCAGAGCAGCGGGTCCTTACCGTGACTGCGCGCGCTATGACCGTGGCC
AGCATTGGCTTTGCCACGGTGCTGATTCTCATGGTCTCCACCATGGCTTGGCGCGTGCTG
ATGCCAGTGCGCCAGACCTCACTGGCAGCCCAGCGCCTAGCCCGCGGCTTGCTGACCGAA
CGCCTAGACGTGCACGGCGCCGATGAGCTAGCTGTCCTAGCTCGCTCCTTCAACACCATG
GCAGACAATATTGAGGAGCAGATCAGCCGTTACGACGAACTCTCCCAACTCCAAAGGCGC
TTTGTTTCCGACGTTTCCCACGAACTGCGCACCCCGTTGACCACCATCCGCCTGGCCGGC
GAACAGATCTTCGCAGCCCGAGAGGACTTTGATGATCCGGTGCTCAAGCGCAGCGCCGTA
ATCCTCTTTGGGCAACTAGAGCGCTTCGCAACCATGTTGGAGGATCTGCTCACCATTTCG
CGGATCGACGCCGGCGCCTCCGCCCTCCATCTCAAAGAAGTGGACATGGTTGAGGTGGTA
CGTGACGTGCTCGGCATGGCTGCACCCCTGGCTGCAGAGAAGAACACGGATGTGCGTCTG
CACGTGCCAGACGGACCCGTGCGAGTGGCCCTGGACCGCACCCGCGTGGAGCGAATCGTT
CGCAACCTGGTCATTAACGCCCTAGAGCATGGCGAAAGCAAACCCCTGGATGTCACCGTG
GCCCAGAACGCTGGGGCAGTGGCAGTGCGCGTGCGCGACCACGGCATCGGCATGAGCGAG
AAGGTGGTGGCTCACGTCTTTGACCGCTTCTTCCGCGCTGACCCCTCGCGCAAGCGCTCC
ACCGGCGGCACCGGTCTGGGCCTGTCCATCTCCCAGGAGGACGCCACCCTCCACGGTGGT
GAGCTGACAGCCTGGGGCTGGCCGGGAGCAGGCTCTTCCTTCCTGCTCACTCTGCCGCGC
GTTCCTGGGGAACCCATCGACAAGCGGCCCCTCGAACTCATCCCAGACGATGCTCCCGCT
GAGGCTCTCGCGGAGGCGCGCACCAAACGGGCCTTCAAAGCAGTCAGCAGCACCCGGGAT
GGTGAGGCAGCCGCGAAACCGATTGTCGACCCGCGTCCAGAGATCGTGCCCCCGCCCCGC
CAGCAGTCACGGGGCCCCGTAACCCGCTACGCCGATGCCACCGGAGTCAACCCACCCGTG
GTGGTGACCGCCGAGCCCATCGACGACACAGATGAAACCCTGGCTGCCGTAGAAGGCTTG
CTCAAAGCTGCTGGCCTAGAAGCCCGCTCGGCAGATCACCTGCGCGTGCCCGTGCGCAGC
CACGGGGTAACTGCAGTGCCCGCATCCAACCAGGCGCCCCGTGAACTGCAGTATGCCCCC
ACCCCTGAAGACCCGGAGGTGCACCGTGACCGGCGCTGAGGCTCATAAGCGACGCCTGCC
AGCAGGAGCGGCAGGGCCAAACCGGGCAGCGGAATACGGCCCGGCTCGCCGCAGCTTCCT
GCTCGCCCTGGCAACGGCGGGGACTGCGGGGCTTAGCGGTTGCGTGACTCTGCCCAGCAG
CGGCAAGGTGCAGCGCGCTGACGTTCGCGATCAGCGGCCAGACTCGCTGATCCAGACCGC
AGACTTTCCTTTGGTGGGAGCTGAGCCCACGGAGATCGTGGCTGGTTTCCTGCGCGCCTG
TGCCTCCGGCCCCAGTGACGACTTTGCTGCCGCTCGCCGCTACCTAGTGGGGCCCGTGGC
CTCCTCCTGGTGGCCAGAGCGCACAGTCCGTGTTTACCCCCACCTCGACTCCACAAGCAT
CGTCCAAGACCAAAGCGGCGCGGTGCAGGTTAGCGTGCCGGTGCAGGCGCAGTTGGATGC
GGAGGGCAACTATGAGGTGGTGGCTGAAGACAATCCGGTTCAGGTGTCTTACACCCTGAC
CCGCAACGCCAGAAATGAGTGGCGCATAGCCGCGGTGCCTGACGGCGTGATGCTGCCAGT
CTCCTCATTCAGCTCTAACTTCCAGTGTTTACCAGTGTTTTTCCTAGGACCAGATGGCAC
TCACTGGGTGGCTGACTCCCGTTGGGTTCCCTCACGCAATGCCGTCAGCCGCGTGGTCAG
CCGCATCCTGGGCGGACCCTCTGACAGGTTGAAGGGAGTAGCTACAGCGCTGGCTCTGGA
AGGCATGGAGATGGAGGACCAGGCGGGCCTTACCGCCGTCAACGGGCTGGTAACCGTGGG
GCTGCGTTCCCAAGACCGCCAGCCAGCGGGCTTGCTCTCCAGGCTCGCCTCCCAAATCAC
CTTGAGCCTGTCCGTGTTGGAAACCGTTACAGAGGTCCACGTGGTGGTCAATGGAGAGCG
GGTGGCCGCTGACTCCAAGCTGCCAAATCCACTCAAGGGCTCCGGCCAGGTGGTATTGCT
GACCCCAAGCGCAGTGGTGCGGGGTGTGGGTGGCACGCGCGTAGCCTTGGCCGACCTCGC
CTCCTTGGGCGGCTCACAGCTGCGATCCCCCGCCGTCGGGCCTGACAACAGCGTCTACGC
CCTCAACGGTGGCAGCCTCCTGCGGTTGGCCGCTGGCGCAAACTCCGCCTCGGTCATCTA
CTCAACGGCAAATCCCCAAGGCGGCAGCGACTCGCTCTTGCCCCCCGTAGTCGACGCCGA
CGGCTGGGTTTGGACCGGGCGTGATGGCCAGCTTTCCGTGGTAAACGCCAAGGGAGCGGC
TCACAACCTCAAGACTGACTGGTTGGTAGGCAAGATCACTGCCTTTGACCTGTCTGCAGA
AGGTGGGCGGGTGGCCGTGGTGGCCTCCACGAACCAGGGGGTGCGCGTGGCCGTGTGTGC
CGTGAAGCGTGAAGGCGAGGACGCTCACCCCGCTGCGCTCGTACAGCCGCAGTACTTGGT
GGCGCCTGGAGCCACCAAGGTGGCTTGGGCCGACTTGATGACCGTGGCCGTGCTGATGGC
GGAGGAATCAGGTGGAGGCACGCTGCGTCTGCAGGTCGTCGGCGGTTCCTATGAGGATGT
AGCCGCCGTCAAAGACACTACGGTGCTGGCTGGCGAGCGTACCAATGGCACGATCCTGGC
CTGTGACGCGCGCTCAGTGCTGTGGCGTCGCAGCGGAGCTACTTGGCATGAGATCGACGC
CGCTTGCTCCGATCCTTATTACCCGCTGCCGGGCGCCTAGCGGGGATGAGGAGAGTTAAA
GCTCAGGTATGACGGTGCCGGTGGGGTCTATGAATCCCACCGGCACCGGTCTGTGTTAGC
GAGTGCTCAGAGGACCTGAGCGTCTAGGCGGATCACACCGTAGGTCCAACCGTGGCGGTG
GTAGACCGCGCAGGGCTGCTTGGTTTCCTTCTCAATGAACAGGTAGAAGGGGTGGCCTAC
CAACTCCATTTGGTACAGGGCCTCGTCCACGGTCATCGGCACGGCGTCGTGCAGCTTCTG
GCGGACGATCACGGGGGAATCGCCTAGCTGGGACTCCACCGCCACCCCCTTGGTGGTGGG
GACCGTTGGCTTGATTTCCTCCGGCTCTTCCTCCTCGGCTACGGGCGTGGTCTCAAGCGG
TTCCTCTGGCACCACGACGGCGTAGCGGTGGTGGTCCTTCTTGCGGTCACGCACTCGGCG
CAGGCGCTCAGTGAGCTTCCCCATGGCGATGTCGAAAGCAGCGAAGCGGTCAGAGGAGGA
GGCCTCGGCCCGGATAGTCGGACCTTTGGAGATGACGGTGAGTTCTACCCGCTCGGCGGT
GTCCGCTTGACGCGGGTTGCGCTCATGCGTCACCTCAATCTCCACGCGTTGCACACGCGG
GTCGTACTGCTCGACCTTGGTGACTTTCTCCTCGACGTAGTCCCGGTAACGCGAACTGAT
CTCTGCGTTGCGACCAACGACGGTGATGTCCATGGTTCACCCTTTCTGGGCTCTGGAGTG
CGCGCCCCAACTGGGGCGTTGATGACTGCACCCGTCGCACTACGCGGCGGGCTCTGGAAG
GAACTGACCGCCTCCTTCATGCTCTTAGCTACCCGTCGTCCATGACAGGACACCACGCAT
CTGTGTGTTGTGCCACAGAAGATACACCATGTGCTCAGTCCTATGTGGGCAATTGTGCAG
GCTGTCGCCCGCAACGGGGAGCACTGCCTGGAGCGAGGGCCGCCGCCACCGCGATTGCTC
CTAGGACCTCAGCTCCAGCCAACTCCAAAGCCCGGCGGCAGGCAGTCAAAGTAGCTCCTG
TGGTAACGACGTCGTCCACCAGTAGCACTTGCAGGCCTCTCACCTCCGCCAGTACCCGCG
GCGGCAGGCTCCGGTTGTGCTTGCGTTGAGCGGCCCCCAGCCCCGCCTGGTGCTGGCTGC
CGCCCCGGCGTCGCAGCAAATCCGCCGACCACACCGCCAATGCGCCCCCGGCTGCTTGCG
CCACGCCCGCCGCCACCGCATCCGCCAAGGAGGCCGTCACCAGCCGTCCGCGCAGACGCC
GCCCAAGTCCAGAAGGTGCCGGAACCACCAGCAGCGGAGCAGCTCTACTTGGGGCAGGAG
GCCGCAGCACCCGCCTGGCCAGTGGCGATTGCCCTGCAGCTGCTCCCGCTGCCTCCGGCC
CTTCGGCAGCCAGAGCTGCGGCTTCAGATCCCCAGGTCGCTGCTGTGGCCGCCTCCCACC
ACAGCGCCCCCAGCTCCCGACCCCGCTCAGCCAACACCGGCTGCAAATCCTCCCGCGCGC
CGTTTTTCCACGCGAGCACCAGGTGTCGCACCGCCCCGGCGTAATCAGCTCCCGCCCATA
CCGAATCACCCATCCCGGGAATCCTTCGCAGCGGCTGGTGCAGCGCCAGGCGGCAGTTCT
CACACAGGAGCGTGTCCCAGGCCCTGCAGCCGGCACAGCAGGCAGGCAAGGCCAGTCGAG
TCAGCGTGGGTAACAAGCGGCGCATGCAGTTAGCTTGCCCGCCTGAGGAAGTGGTCTGTC
ACACACGGGCCAGGTCAGCTAAATGGACCAGCAGGTAACGGTCCTGTGGAGCGTGCGGTG
CTATACGTCTCCGCCGGGCCGCACCGGGCCCTGATTCGTCTACGATTAACAAGGTCTAGG
CCGTATGGGCCCATGCAGATGTCTAAGGGAGAAACAGCTTGTCGATCGTCGACCGGATCC
TTCGCCTCGGTGAGGGGCGCACACTAAAGAAGCTCGATGCCCTGGCCACCCAGGTTGAAG
CACTTGCGGACACCTACAAAGAGTTCACGGACGAGGAGCTGCGCGAGCTCACAGACGAAC
TCAAACAACGTCACGCCGACGGTGAGACTCTGGACGCGCTGCTCCCCGAAGCCTTCGCCG
CCGTCGCGGAGGCCGCCGACCGCGTCTTAGGCATGCGCCCTTACCACGTGCAGATCATGG
GCGGGGCCGCGCTGCACCTAGGCAATATCGCCGAGATGAAAACCGGTGAGGGCAAGACTC
TGGTAGCCACCATGCCTTCCTACCTGCGGGCCCTGACCGGCCAGGGCGTGCACGTCGTTA
CCGTCAACGACTACCTGGCCGAGTACCAGTCTGACCTCATGGGGCGCGTACACCGCTTCC
TGGGGCTGTCCACCGGCTGCATTCTGGTGGGCCAGACTCCTGCCGAGCGTCGCAAGCAGT
ACGGCTGCGATATCACTTACGGCACGAATAACGAGTTCGGCTTCGACTACCTGCGCGACA
ATATGGCCCAGCGCCCCGAGGACCTAGTGCAGCGTGGCCACGCCTTTGTGATCGTGGACG
AGGTGGACTCCATCCTCATCGACGAGGCTCGTACCCCGCTGATCATCTCCGGCCCCGCCA
CCGGCGACGTCAATAAGTGGTACCAGGAGTTCTCCAAGATTGCTGAACGCTTGGAGGCGG
GCACGGATTACGAGGTGGATGAGAAGAAACGCACCATCGGCATCCTGGCCTCTGGTATCG
AGCGCGTTGAGGACTACCTGGGCATCGACAACCTCTACGAGTCCGCCAACACCCCCTTGA
TCGGCTTCCTAAACAACGCTATCCGCGCCAAAGAGCTCTTCCACTTGGACAAGGACTACA
TCGTGCGCGACGGCGAGGTGCTGATCGTGGACGAGCACACGGGCCGCGTACTGCCCGGCC
GACGCTACAACGAAGGCATGCACCAGGCCATTGAGGCCAAGGAGGGCGTGGAGATCAAGG
CTGAGAACCAGACCCTGGCCACCATCACCCTGCAGAACTACTTCCGGCTCTACCCAGAAG
GCTCCCGCTCCGGCATGACCGGCACCGCGGAGACCGAAGCCGCTGAGTTCGCTGGCACTT
ACAAGATCGGCGTGGTCCCGATTCCCACCAACCGGCCCATGATCCGCGTGGATCAGCCAG
ACCTGGTCTACACCAACGCCAAATCCAAGCTGGCTGCGGTGGTTGATGACATCGCAGAGC
GCTACGAGGCCGGCCAGCCGGTGCTCGTAGGCACCACCAGCGTGGAAAAGTCTGAACAGC
TCTCCGAGATGCTCCGCAAACGCGACATCCCCCACGAGGTCCTTAACGCCAAGCAGCACG
CCCGCGAAGCCGCCGTCGTCGCCATGGCGGGACGCAAGGGTGCGGTCACTGTAGCCACCA
ATATGGCTGGCCGTGGTACGGACATCATGCTTGGAGGCAACGCTGAGCATATTGCGGTCA
CCGCCCTCAAGGAGCAGGGGCTGGACCCGGAAGAAAACGCGGAAGAGTACGACGCCGCCT
GGCCTGCTGCCCTCAAGGCTGCCAAGGAGGCCTGCAAAGCTGAGCACGACGAGGTGGTGG
AGCTCGGGGGCCTGTACGTGCTGGGCACTGAGCGCCACGAGTCACGTCGCATCGACAACC
AGCTGCGCGGCCGCTCCGGCCGTCAGGGAGACCCGGGCGAGTCCCGCTTCTACCTGTCTA
TGGAGGACGACTTGATGCGCATGTTCGCCTCTGGCGCCGCCCAGCGCATCATGGCCTCCG
ATGCCTACCCCGACGACGTCCCGCTGGAGTCCAAGATCGTCACCCGCGCCATCGCTTCCG
CTCAGCGGCAGGTGGAGTCGCGCAACTACGAGATCCGCAAGAACGTCCTCAAATACGACG
ACGTTATGACTGAGCAGCGCGAGAAGGTCTACTCCGAGCGCCGCCGCGTGTTGGAAGGGG
AGGACCTAGAACCCCAGATCGAGGCCTTCCGCGCCTCCGTGGTCAACACGGTGGTTTCCT
CCCGCACCGCCGAAGGCCGCTCCGATGAGTGGGACCTGGAGGCCCTGTGGAACGACCTCG
CCCACATTTACCCCGCCAGCCTGAGCAGCGAGGAGATTGTGGACGCCGTAGGTGGCCTGG
ACCGCCTCACGCCTGAGGCCCTCACGGCTGAACTCACCGGCGACGCCGAACTGGCCTACG
AGAAGGCTGAGGAGCGCTTGAACGCCAACCCGCTGGCCCGGTCCCAGCTTGGTGAGGAGC
CCATGCGCACTATGGAGCGGCGCATTCTGCTGGCCGTGGTGGACAAGCACTGGCGTGAAC
ACCTCTACGAGATGGACTACCTCAAGGAGGGTATCGGCCTGCGTGCCATGGCTCAGAGAG
ACCCACTGGTGGAGTACGCCAACGAGGGCGCCCACATGTTCAAAGCCATGATGGAAGGCA
TCCGTGAGGAGACTATCGAGCAGATCTTCGCCAACGCTGCCCGCTTTGAGGAGGCGCAGG
CCCGCTATGAGGAGCAGACGGCGGAGGTGACCGATGGGCGCGCCGCCGCCGGAATCGACC
CCTCCCGGCCCACGGGCACCGTGCTGGGAGATACCGGTCAGGAGCAGATGAAAGCCAAAA
TGACCTACTCGGCTCCCGATGAGGACGGGCAGGCCACCTCCTCCAGCGGTTCGGCAGCTG
CAAGTGAAGCCGAGGGCGGTAACCGCGCTGAGCGGCGGGCTGCCAAGCGCCGCAAACGCC
GCTAAGTCCTAAGGACGCTGCCCGCGGGGGTGCGTGACTGGCTGCATTGGCTAGTTGCGC
GCCCCCGTGGGGTTTTAGATGGTCTTTTGGGGCAGGGCCGCTTTCGCCTCAGGGCATTTT
CTGGTGTCAGGCGATCTCTAGGCCCGCGAGAATCCACCGGCCCCGCCGTAGTAACAGACG
GGCGGCTGCCGCTCGGACCCGGCCTGCCGTCTCCACCAGCACCACGGCCTCCGCCCGCCC
TGGCACTGGTTGCTGAGCGCGGCTAGAGCGTATGGCAGGGGCAGTAGCGGGTGCTACCCG
GCCCCGCAATCGCTGGGCCAGGCTGGAACGCCTTGCGATGGCCTCAAAGAGCTCTGGAGT
GGTGTGCCGCACCAGCGCTTGCGCCGAACGTCGGCCTGAGAGCACTTCCAGGCTGGCGCG
CACCAGCACCTCGGCGGCTTTCTCCGGAGCTTCAGTGGGGGCTGCGGATCTAGGGCAGGC
TGCTAGCTCTACCAGGCTCATGGCTTCTGGTAGATCCACCCGGGCGCGAAAGCGCACCCG
GTCCCAGTCTTGACGCGGCATAGTGCCAGGCGTCAGCACGGGGCCGCCGGTAAGTGAGGC
GCGTTGCTCCGGCGTGGGAATGGTGGGGGTGCCTGGCAGAGCGCGGGACACTCGGCGGGC
TTGGCGGGCACCAGCTGCCGGTGCCACGGTGACCCGAATCTCAGGCGCCTGGGGGCTAGC
TGTGCGGTAAGCCGCCTGCTTGCGGACCTCTGCTGCGCTGAGCTGCCTGTGAGTGGGGTT
CCGCTTGGCTGATTGGGCGGAAAGTCGCTTCTGACCGGGCTGCTGGGGTGCTCCGGGGCA
GGCGGGGAGCAGCTTTGTAGGGCGGGCGGAGGTCAGGGAGGTCATGAGTCGTCCTTGGCT
CGTTGCTGAAGATGTTGTGCGGTTAGTTCCCGGCCCAGGGCAGGCTCAGGGTGTTTCCCG
GATGGATTAGCTCGGGGTCCGCGCCGATTGTGGCCCGATTGGTCTCGTAGAGCTGGGGCC
AGAACTTGGCTACCTCCGGTGAGTCCTTGGCTAGGCCTAGGTGGGCGGCAGTGATCTCCC
ACAGGCTCTCTCCAGGCCTGACCGTGTGTTGCTTGCCCTGGCCGGGCCCAGCGGGAGTAG
CGCCGCCTGCCTGCTGGGATGGAAGAGTGGGGGTGGGGGCTGGAGCGGCTGGTGCTGGCG
TAGGAGCTGCTGCAGTATCGGTGACCGGTGGCTGTTCGGCTGCTTGGGGTTCTGGGCTGG
GGGTCGGTTCGGGGGTGGCCGGGGCCTTCTCCGCCGCAGCTGCATCGGCTGGCCTCGGGC
TTAAGGTCTGGCTGATCGTCGGCGTGGGCTGCCAACCGAAGTCGTCTGCCGTCGGCACCT
CGGCTGCCAGCGCTGGGGCAGTACCGAGGCTCGCCACTAGTGCACCGGCGGCAATACGTC
GCACCATAGGTGCGCCCCAGGTTTCCAGGAGTCCTTCGCAGAATTGGCGGCCCCAGGCGG
CTTGCGACCGGGCCGGGTGGCGCGGACTGGCGGTGGCCACCAGGGCTAGGACGGTGGACA
GGCAGTACCAGGTGGCGGCGACGGCGCCTAAACCGCACAGGCCTAGCAGTACGGCGTCGG
ATAGTTGGGCGCTGCCCCAAGCAGACGCGCTCAGGCCGCGCAGGGACTGCTGCTGCAGGT
AGGAGATTCTTCCGAGTAGCAGGGCTGCTCCTGCAGATGCACAGCAGAGGAGTTTCAGGG
TGATACGTGCCTGCATGGTGCTTTCCGTATCTGATGGTGTTGTTTGATGATGTTTAATCA
AACTACGGCGCGGTTGCTTTGTCAAGGGTCACATAGGTCTTGAAGGTGGTGGGTACATAT
GGTGAAGTGCCGCCGTGGACCTCGATTCCCTGTTTGCGGACCTAGAGAGCGCCTTTGAGG
CCGAGCGGCGCGCGGACCTCCTGGCTGCCAGTCATGAGCTAGCCGAGGCTGAGTCTGGGG
AGGTGCGCTTGGCTGACCGCCTGCGCGGCACCCAGGGGCGGCGTCTGCAATTGGCTGTCA
GAGGCGGGATAGTCCTGACGGGGAAGCTACTGTCCGTGCCAGGTCAGTTCGCGCTGCTAG
GGGAGGATTCAGGGGCGCAGGCGTTGGTGCCGCTGACTTCGGTAACTGCAGCTTGGCCGC
TCGGACTCAAAGCGGTTGCTCCGCAGCGGAGCGTCTCTGAGCGCAGTCTGCGTTCCCTTA
TGCGCGCACTCGTGCGCCGTGGCGCAGTTATTCGCATCGCAATGCACGGGGTGGAACTGA
CGGGGCGGCCTGTGCGGGTTGGAGCCGACCACGTCGACCTCATGGTTGAAGGTGGGGCTG
CCCTAGGTGGTGGCGTAAGCGGGCGCATAAGTGTGGCGCTCGACGCCGTCGACGTCTTGC
GCCTGCGCTGAGCGGACTGCCTTCGAGTCTGCCTCAGTCCTGCTCGTCTGGGTGGCCAGC
AGCCACTAGCTTGCGAGTGGAGGCGTACTGGCGCTGGATGTACTCCTCCAGCGCGGCATC
CTCAATCCGCCACAGCTTGCGTGCACCTACCTGAATGGCAGGCAGGTCTCCACTGTGGAT
CAGGGCGCGAACCGCCTGCGCGGAAAGCTGGAGCTGCTCAGCCACGTCAGAGATAGTCAG
GAAGCGGATACTCATGGCACGATTGTTACATCATCGTGCGCTACGCGCCACCGTTAAAAA
TCCCTGGCGGCACTCAAAACCCTGAAATGAGCGCCAAAAGTGATCACGAGACACCAAAGG
AGAGACTCGTGACGCCTCTACCCTCAGCCCTGCCCGAGGCCCGCTCAACGCAGGCAGGCA
GCAGAACCCGTGCGGCCAGCAGCAACCGGATGAGACCTCGCAAGCCTTGGCGAGACCCGA
GGTTCGCGTTGGGAATAGTGATGGTGGCAGGGTCAGCAGCGCTTGGGGCCTGGGCTGTGG
ATAGCGCCGCTGCTACCGAGGAACTGTACGCCGTCACCCAAGACATCGCACCCGGAACCG
ACCTCACCCAAGACGGCGTGCTCACCATCGTCTCCGCCCACCCCGGAACCGGTAACTACG
TACACGCTGGAGCCCTGCCCGCTAACGCCGTCGCCACCCGCTCCATAAGCGCAGGGGAGC
TGCTTGCCACCGCCTCGGTGGGCGCACAGACCCCAGAAGATCTCCGCTCGGTGGTCATTC
CCGTAGCTACCGGGCTGCCCAGCTCTCTAGGAGTGGGCAGCCGCGCAGACCTCTGGCTGC
TGCCCAAGGAACAAGCGGGCGCTAAGGCAGGGGAGAAGCTGCAGGCCAAAGCCGTGGTCA
ACGGCCTGATCGTCTCCACCGTGGGGCAGAAAGAACAGAACTTGGTGGGCACCAGTCAGG
AACGCAATGTGGAGGTCCAGGTTCCGGCTGCCAGCCTGCCAGATGTGCTCGGCGCCTTGG
CTGCAGGCGGCCAGCTGGTGCTGGTGCCGGTGGGGGCTGGCGCATGACGACCGCAGTGCT
GCTGGCGCTGACAGGTGACGACTCAGAGCTACTGCGGCTCCTGATGGCCCACGGCTCTGG
CCTCCAGGTAGAGCGGCGCTGCGGAGACGTGGCTGAGCTGCTAGCAGCTGCAGCAGCCGG
GCTGGGCGAGGTGGCGGTGATTGACACCGAGCTCGACGGCGTCGATCTGACTGTTTTGGA
CCGCCTCCGGCGTGCCAGCGTGCAGTGTTTGTTGCTAGCGCCCAGCCAGGATGTGGCCCG
GTGGACGGCGCTAGGGGTGCCGGTGGAATCACGCAGCGCCACACCACAGCGGCTAGTTGA
GGTGCTGCAGTCATTCAAAGGCCTGGATAACCGGACGGGGGAGCCCGAGCCCAGTGAGGA
TATCTGGCCCTTCCTGGAGACCACCGCCGCACCCGGGACGGTGCCGGTGCCACCGCCTCC
ACCAGCACTGCAGGCAGATCCCACCGCCATCACGCCTGCGGAAGCCGTGGCGCTGGACCA
AGTGAGAGATACCGCGGTCCTGCCTTGGATGCCTGCCATCTACGGCGAGTGGGGCTGGGG
CCCGAGCGCAGCAAGCGGTGCCGAGACTCTGGGCGCTGCCGCTGGGGCAAGCGACGCCGC
TGAAAGCGGGAGCGGAGCGGGGCATGGCAGCTTGGATACGCCGCGCAGTCAAGCTGCGCC
GGACAGCGCGACCGGGGCGGCTGCTTTGACCGCTCCTGGCGGGCCGCTGACGCCTGGCGG
GCCGCTGACGCCCAGTGGTCTACCAGTGCCCGGCGTCCCGCTGAGGTCTGGTGAGCTGCC
TGCAGTCGGTGACCTACCGGCACCCGGTGCCGCTGCTGCACCCGCCTGGCGGCCCGCAGG
CACCCAAGGGCGGATCGTGGCCGTCTGGGGCCCCACAGGCGCGCCCGGTCGCTCAACTAT
CGCCGCTTCCCTCGCGCTGGGACTACGCGGGGCGGGGGAGGTACTGCTGGTGGACGCGGA
CCTGGAGGCCCCCAGCCTGGTGCAGCTCTTGGGGATGCCCGAGGACTCCTCCGCCTTGGC
CACCGCCGCCCGGCTGGCCACACATGGTGGCTTGGACCAACCGGCCCTGGCGGGCTTACT
CACGGAGGTAAGCCCGGGAGTAAGGCTGCTCTCAGGTTTGGGACGTCCCGGCCGCTGGCG
TGAACTGCCGCCAGTCTCCATGGACGTGGTCTGGAGCCGCTGCCGCGAAACCGCGGCCTG
GACGGTGGTGGACCTGCCCGGTGGCCTGGCCGAGGACGAGGTCAACGAGTTGACCCTGGA
GCCAGGCCGGGGCGCCGTGGTGGCTGAGTTACTGGCCCAGGCCGAGGTGGTGCTGGTAGT
TGGTGGAGCCGACCCCATTGGAGTGCGGCGCCTGTTGCAGCTGCTTGCCGATATGCACAC
CCAGGGCTGGCGGGGGCGCCTGGAGGTGGTGGTCAATCGGGTGCGGGCCTCCGCAGCTGG
ACACTCCCCAAAGTGGGCGGTGCGGGAGGCGTTGGAGCGCTTCGGTGGGCTTGAAAAAGC
CACCTTGTTGCCTGACGATCCAGCCTTGGCTGATCGGGCACTGTTGGAGGGACAGGCAGT
GCTGGAACTGGCGCCAGCTTCCGCGCTGGGCCGGGCGCTCGCGGAGCTAGCAGCAACCGT
AGATCCAGCGGTGGCATCGCAGCTTCAGGAGAAGGCTCGACGTCGTGGCAGGCGCCCGGG
ACCTTTCTCGAAGCGGAGCCCTAAGGCACGTCCGGTCAAGGGCAGTCGGGCTCGGGTCGC
TAAACCTACTGCTAAGGCTGGCAGCAATCGGCCTGAGACGGCGGATGTAAACACGGCAGC
TGCCAGGACTGCTGCTCCGGCGGCAGCGCCCGACACTGGCAGACCGGCAGCAGTGGGGGC
GCCTGGGCCCGCCGTGACAGGCGTGAGCACTGTGGCCGGAGGCTACGGGATCATGCCCGC
AGTGGCGCCCCCTAGCGCCCCACCCGAGGGCCGCTTGGCGGAAAGGACGGCGCCTAGTGG
GGACACGCCTCGGCGTCGCGGGGGACGACACCGCCGCTGACGGGCACACTTGCCCTATGC
GCATCTATCTTCCTGCCACCGCCGCCGACCTGCGTGCCGCTGCTCTTGCTCCCCGATCCG
CCCACGCTGCGACGGCGTCGCTCGCTGCCGCCCTACCGGAGGAGGACGAGGAAGGCCTGG
AGGTCTCCGCAAGCCTGTGTGCCGCCGATGCTTCTTTGTTGCTGCTGGCGGAGCCGGGGA
CTGAAGCATTGGCTCCGCGCCGCGTGGTGGTAGCTGCCGATGTGGATGCTGCCATGGTCG
AGGAGCTTGCGCCCAGTGACGAGGTGCTGCCAGGCACGGTGCGCCTAAGGGCTGAGGTTT
CTTGGGCCGATGTGGCGGCGTTACTGGTTGACGAGGCTGCGGCAGAGGCGGATGTAAATG
CTGCCCGCCTGGGCGACGAGGAGGCTTTTGAGCGGGCCGCTGAGGCTGATCTGCTGTGGT
TTGACGTCAGCGAGCGGGGGCACCTGGCCGCCGAGCTGGGTGCATGAGACTGGCCAGGTA
GCCGGTGTTTCCGGTGTGGGAAGTAGGCGTGGATTTAGCTGCCGGTGACGCTGAGCCTTG
AGCCGGTGGCGGCGCGCTTGACCTCGATCCGGTCGGGGATTTGCCGACGCAGTTCCTCCA
CGTGAGAGACGATGCCGACAGTGCGTCCCCCGGCCTGCAAGCGGGCCAGCTCCGCGAGCA
CCTTCTCCAGGGTTTCGGGGTCTAGCGTGCCAAAGCCTTCGTCAATGAAGAGGGTCTCCA
TGGTGATGCCGCCAGACTCGGTGGAGACCACATCCGCTAGCGCCAGGGCCAGGGACAAGG
AGACGTAGAAGGTCTCTCCACCAGAAAGAGTTTTGGGGTCCCGGGGCGCTTCCCCAACCA
GATGGTCGATCACGCCTAAGCCCAGGCCCCGGTCCTTGCGGCGCGCGGAGCCAGACTCAT
CGTCCACCCGCGTGAGTTCGTAGCGGCCCGAGGACATCTCAGCGAGCCTCTGGTTGGCAA
AAACCAGCACTTCTTGGAAACGTTCTAGGAGCACCCAGGTGGCCAGCGGAGTGCTGGCAT
CGTTGTCACCGGAAACCAGAGCAGCTACGCGCAGTAAGGCCGCTTGGCTGGCATTTACCT
CAGCTAGGGCCTGGGCGGCCTCCCTGACAGCGGCGCAGGCCTGACTGAGGTTCTGGTGCT
CTGCGCGGTGGCGCTCTAGCAGGCGCACCGCCTCGGTGAGGGCGGCGTCGGCTTGCTCAT
AGGTGGCATTGGCCGTGAGCAGGTTTGCTTCCTCTTGACCGGTAAGGGCGGCGATTTCCG
GTTCGGCTAGGGCTGTGGCAAGGCGGTGCTTTTCTGCGCGGGCAGTCTCTACCCGCTGGC
GCAGGGCGCTTAGTTCTGGGCTGGGCAGGCGCAGAGCCTCAGCCTGCGCCAGGCTCTCCA
AACCCTCAGCTTCTAACGCGGCCTGGAGCTCTGCTCGTGCTTGGGTGGTGGCGGCGACGG
CGTGCAGGCAGTTTTGGATGGCCTGCGCGCTAGCTTCGGCAGCGGTCGCCTGGGAGATGA
GCGAATCAACGAGCTCAGCCACACTGCTGGCACCCTGCCTGGCTACGGCGACTTGTTCGG
CGTCTGCGGCTAGCGCCTCCTGCTCAGTCTGGAGTGCTTCAGCAGTGGCCTGGTTACGCG
CTGCTGCGGCAGCAGCGCCTTCAGTCAGCGCGGTGGTCTGCTGACTGAAGGCTTGGACCT
CAGCCTCAAGTTCAGCCAGGGGAGCGGCTTGGGTCTTTGCGGCGTCCAATGCTTCCTGTG
CGGCGGTGAGTGCCGCCTTGCTGGTTTCCAGATCCTGCCCGCCAGATTGCTCGACGGCGT
TGGCCTGCTTGGTGCGCAGGGCCTGTTGGTGCGCAGCAGCCTCATGGAGCACTGCGCGCA
GGGCAGCGGCACTGGCCTCAGCGGCCTCCACCTCCTTGCGAGTAACCGTGCCCGCTTCAA
CTGGGGCTGGCTGGGGGTGACTGGTTGAGCCGCATAGCGGGCAAGGCTGCCCCTCTTCCA
GCTCGGATACGAGAGCTCCAGCGGTGGAGGCAATCCAGGCGCGACGCCGGGCATGCACTT
GATCCTCCGCTTGCTCTGCTTCCGCCTGGGCGGCGGCCACGGCCTTCTTGGCGGCCTCAA
GCTGCGCATTTAGGCGGAGGGCCTCGGCGGCGGCCTCACGGCGGGCCTGGGCTTGGTCGC
GGGTGAGCTGGAGCTGGGGTAGCGCATCCCGCGCCTGCCGGGCGGCTGCGATGCGTGCCT
GCAGGGCCTGCAACTGGGTGGGACGCGCAGCTAACTCCGCTTGGACTGCTTGGACTTTGG
TCTCGGCCTGCTCCAGCGCGCCCTGTTTGGCAGCGAGGTCTTCCTCCCGTTGCTGTAGAC
CTGCTTCGGTCCGGGCGAGGGTTTCCAGTTCTCCGGCTCGGTGGCGACTTTGCCGGGCGG
CCTCAGTAAGCCGCTGGCTCGTCTCCTCCAGCGGGCGCAGCGCCGAGGCAGCAGGCTGCG
GTGATGCGCCCAGAGAATCGAGCAGGGGCAGGGCAGCTGCACCCTCAGCCGGCACTTGCT
GTGCGTCGCTTAGCAGGCTACGGGCCTGACTGACCGCCTGGGCCTGGGTAGCTTCGGCGC
GCTTGAGCACCTGCGCCGGAGCGGTGATGCGTGCGGCGGCTTCCGCCCGCTCCAAGTCCT
GGGCGGCGGCCTGGTTAGCAGGCTCCTGTGCCTCCAACTGCTTCTGCTCTTCCAGCAGTC
GACTGCGTCGGGCCAGGTTTGCGCTGAGAGTCCGGGCCGCCTCCAGGGCCCTGGCCGCCT
GGGTGCGGGCCTCGCGGGCGCGGTTGGTGCCTTCTTCCCACTCTTGCAACTGCGTGACCC
CGGCACTTAGTGCTTCTGCCAGCACGGCTTCCACCTGGCTGGGGTCCGGCACCTGCTCCG
CTGTCGCCGCCTGGAGGCACTGCCAGGGTTCAAGCGGGGCGCTGGTGGTGAGCGGTGCCT
CGGGAGCGAGCGAAACACTGGGGTAAGCGCTGCCGTCCGGGCCTGCCGCCTCCGGCTCCT
CAGCCCCGGCGCCAGGCGCCTCCGCGCGAAGCAGCGGCTCTAAAGCCCTGACAGCGGCGT
CGAGGCTGGCGCGCCCTTCTTGGCTGCGGCGATTCGCGGCGCGGGAACGTTCGGCCACCT
CCTTCTGAATGCTGTCGTAGATGCCGGTGCCAAACACATCGCGCAGCAGTTCATGCCTTT
CTGCGGAGGTGGCGCGCAGGAACCGCGCGAATTTGCCTTGGGGCAGCACCACGGTCTGCG
TGAATTGGCTGCGGCTTAGGCCCAGCAGCCGCTCTACCTCAGCGCCGACCTCGCGGGGAC
CAGTGAGGGGCTCCTCGGTGGGCTCGGCCTCTGGGCTGGCCAGAGGCCACAGGTGCGCGG
TGGCGCTTTCCTTGGTGGTGCCGCCGCCACGCTTCTTGGGCCGCTGGTACTCGGGGCTGC
GTCGCAGCCGATAGGTGCCTGCACTAGTGGAGAACACCAGTTCTACGACGGTGTGGGTGT
GGGGCTCCGCATGGGTGGAGCGGATGCGTTCCTTGGAGGAGTCTTCGCCGTCGGCCACCT
GCCCGTAGAGAGCAAAGACAATGGCGTCGATGATGGTGGTTTTGCCGGCGCCGGTGGGGC
CGGTGAGCAGAAAGCGCCCGGAGGTGGTGAAACGGTCAAAGTCCACCACCTCGGTGCCCG
CATAAGGGCCAACGGCGGTCAGGGTGAGCCGGTGAATACGCATCAGTGGACCCCCTCGGT
GGCACGCACAGCCTCATAAGCCTCACGCAAGATGTTGCTTTCGGCAGCAGTAGGAGCTCT
GCCACCGGTCGCAGCCAAAAACTCGTCACCCACCTGGCCGGGGTCGGCCTGCCGGGTGAT
GGTGATTGCCTGCCGCTGAGCCTGCTGAGGGGCCAGGCGGCTTAACGCCAGCAGGTTTGG
GAAGCGACGCCGTAGGCGGGCAGTGGCGTCATGCACGCGCTCTCCGGTGAGCTCCACCCG
CACCCAAGCCTCCTCCAAACCGTTGTAACGGCTGGACAGCAACTCCTCCAGGCTGCCGCG
CAGTGTCTCCACCCGGTGGCTCTGCGGTGTAGGAATCAACTCACTGTGGCTGACTCCGAG
CGCGCCCAGTTCCAGGAGGACCGAGGACTTGGGGAAGGGAGCTTCGGAGAAGGAGAAGGG
CAGGGGGGAGCCGGAGTAGCGCAGCAGTGGTAGCGCCGAGCCCGCAGCTTCGGCCTGCTC
ACGCAGGGCGCTGGGGAGACGGATCTCTTGGGGACGGTGCAAATGGCCCAGGGCCACGTA
ATCCAAACCGCCACACTCCGCCGCATAGGGTGAGCCGCCCAGGGTGGCGAAGACCTGAGA
AGGCACCAAATCCACCCCACCAACCTTGATATCCCGCTCGGATTCACTGGCTTGGGCAGC
CTCCCCCTCATTGTTCCTGGCGCCGGTGGGGGAAACGAAGGCATGGGCCATAACGACGGC
GGGCAGGCGGGTGCTGGCACCTTTCCGCTGCTGCGCCAGGTCGGCAGCTACCAGCCGCAG
AGCGCCACTGATAACAGCCTCATGAGAGCGCGGCAGGCGGCTGGCCGGGCCCGGCGCGTC
GGTGCAGGCTGCATCGTCCTGGTTGTGGGGTTCAGGTGCCTGCTCACCAAGGCGGGCGGC
GAGCAGCGGGGGCAGACTCCAACGGGCAGCCTCAGGGTCCAGGTAGGGCAGGGCATAGAC
CAGGGCGGCGGGATGACCATGAGCGTCAGGCAGGGTGATGGCCCGATCCACGCCCTCAGT
GCTGGTTTGAATCACCAGCCCTTCACGCAGGAGTCCTGCGGCAAAGCCGAGGCGGCGGGC
GGAGTCGTGGTTGCCGGGAGTCAGGATCACGCGGGTGTGCTCAGTCAGGCGGCGCAGCGT
CTCGTCTAGGAGCTGCACGGATTGGGCGGGCGGAACGGCACGGTCGTACACATCCCCGGA
CAGCAGCACGGCGTCCACTTGTTCGCTCCGCACCAGCTCCAGCAGATGCTCAGTAAAGGC
CGCATGGGCGTCATCTAGGACGCGGCCATGAAAGGTGCGGCCCAGGTGCCAGTCGGAGGT
GTGCAAAATCCGCATGGATGCAGCCTCTCACGGAGCACTGACATGAACTCCTGCACCCCG
GTATGCGGTCTAGGTGCGGCCGGGGTGCTCTCCTGCCCATCGGCGGCAGGTCACTGCACC
GGTACCGTGGAAGTGTCCTGCAAATACTTTGTGGAAAGGCGATCCATGCGCAACCCCACT
CAGATGCTCCTGACTCGCCGCCGCGCCCTGTCTCTACCCCTTCTGACAGCGGTGGCTGGG
ACCTTGGCTGCCTGCGGGGACGAAGCTAGGGTGCCGGCTCCGTCAGCCTCACCCACCTCC
GCACCTAAGCCGGCAGGCTCGGCCACCGCCGGTGTCCCGCCCACCACCGGGGCCGCCGCC
ACTACAGGCAGCCGCAGCTACCACCTGGAAGGCGTCCTAGACGGCCACACCCTGGACGTG
CAGCTCGGCCCACTGGTACGGGTGGATGACAAGTTCTCCATCCTGCCTATCCATGTGGAC
CGACCCGCCAACGATCCCTCCACCCAAGCCCTGGCCGTGGAGCCGCGCTGGCTGGGCGGC
CTCACGGACGACCTCCTGGGCATCCGCCCGATGCGTCTGGTGGACTCCACTTCCCGCAGC
GTCTGGATCACTACTTTCCGCGGCAATTCCAGCACTACCAAGCTGGAAGCCGGGGCCTCT
GCGGACTTCTTCGCCACCTTCGGCGTCATTGCCCCGGAAACTACTAAAGCCACCGTCATG
CTTTCGCGCAGCGGCTGCTTGGAAGTCGAGGTCGTGGACCAGGCAGCTGCCCCCAATATC
CAGGTGGAGCAGATACGCCAGCAGGCCAAGGCGGACACCGAGCACGCTCAAGCCATCAAC
CTGGAGTGCTACACCGAGTCCTACGACGGCAATATCTCAGACCGCCGCACGGAAGACGAG
ATCGTCCTGACCGCCGCCAACGACCTCACCTTTGCCACCGACTCCGCCGACCTATCCTCG
GCCGCCGAGGCCGTCTTAAGCAACGCCTCCCAAACCATCAAGACCTACCCCGACGGCGGC
ACCATGACCATCACCGGTCATACCGACGACGTCGCCGACGAGGCCTACAACCAGACCCTT
TCCGAGAAGCGCGCCCAGAGCGTGCATAAGCGCCTGGGCGAGTTCGCCGACCTGTCTAAA
TGGCAGGTCAGCGCCGTCGGCAAAGGCGAGACTGAGCCGAAAGTCAAAGACACCACTGAT
GAAGCTCGCGCCGCCAACCGGCGCGTAGAGATCTCCATCAAACCTACCGGTGGCACCAAG
GGCGGCACCCGGCCCGTCAACCCTGGCGCGCCTATGCCTGCCCCAACCGGACCTTCTGCG
CCCGGACCGCAGGGATTGGAGGTGCCAGACCCGGGCAAGGCGGGGGAATTCCTGCACATC
AAGCTGGAAAAGGTGGTGCGGCGCGGCTCGCTGCTGTTTGGGGAGTTTATTGTCTCCGGC
AGCGCCAATGCCGCCCTGGATCACTGGTTCACGGATTCGCGCGGCTGGGGCCTGGCCAAT
GCCCGCGGTGAGTTGGGCGGTCTGACTTCTATAGTGGCGGCCTCGGGCCCCACCCTGTTG
GCTGGCGGCGGCTACGTGTTCCCCGTTGACTACCTGCCGCAGGGCGCTAGGGCGCACCGG
CCTTTGGCGGACCTGGACCTGGTGGAGGAGTGGAAGGGCAAACAGGCCACGCGGGTATGC
GTGGTCTGGCCGGATACAGGCGAGTCCACGGTCACGGTGGAGCGCCCTGATGACGCTAAA
CAGAAGGGCAGCCGACCGGTTTGGCGTTTGACGGATGTGCCCGTCGTTGAGGGCTAAGTG
CCCTGCGCCTTTACCTGTTCCGCACTGCGCGGGATCTGCGGTGTCACCGTGGTCCCGCGC
AGTTTCGCAGTTTTGGGCACTGGCGGCAGGCGGGGATTAGCTCTCCCCAACTACACGGGT
AGTGCCTGGGTAGAGCGTAATTCTTGCCCATGGTTTCCGTGAACACCCGGTACTTATCGT
TGAGGCAACGCGAAACGCTCCCAGAAAGGCACTCCAATGCGCGCTTCCTTGAACCCCATG
CTCTCTCGCAGGCGCGCCCTGAGCGTGCCCCTGCTCGCAGTCCTCGCTGGCACTCTGGCT
GCCTGCGGCGACGACTACGTCAACCCCACCCCCAGCCAGCCCGCCCCCAGCAACCCTGCA
GCCCCTGGCACCGGCGGCCCGGGCACCACCCCTGGCGGCTCCAAAGCGAGGCCCGCCGGT
GGCGTGACCCGCATTGAGAACCTCAGCGGCGGTCACACCATCGATGTGGAGGTCGGCCCG
GTCATCCGCGTAGACGCCAACTCCTCCCTGCTCAAAATCAAGGCTTCCCGCCCCGCCGAC
GACCCGGGCAAGAAGGAGCAGATTTACCCGCCGATCTCCGAGACCTGGGTGGGCAATGGT
TCAGATGAAAATAGGGGCACCCGTCCCCTCCGTCTGATTGACACCGCCAACCGACGCGTC
TGGGTCACCACCCACACAGACCTGAAACCTGTGTACCTGGCCAAGGGCAAAACGGAGGAG
ATGTACTTCTCCTTTGGCGGCATCGACGCCGGGATCACCAAGCTCATCGCGATGCTCGTG
GAGACCGGTTTCTTTGAGGTCGACGTGGTAGAGGCTTCCACGATTACTGGCATTGACGCT
CCAGCCCTGTTGGCAGCGTGCAAGCCCGATGCCAACCGCGGCCCGTCCCTGCCGTTGGAG
TTCTTCTCCAAGGCCTACGACGGTTCCTCTGGTGGCCTCACTACGGAAAAGGACATTCAG
GTGACCGTCTCCAGTGACGTCACCTTCGCCACCGATTCCTCCGAACTGAGTTCCACTGCT
GACGGTGCCCTGCGCAATGCCGCAGACACCATCAAGTCCTACGCCAATGGTGGTTCTATT
ACCATCACCGGTCACACCGACGACGTCGCTGACGAGGCCTACAACCAGACCCTTTCAGAG
AAGCGCGCCCAGAGCGTGCAAAAGCGCCTGAGCGAGCTGGCAGACCTATCCAAGTGGTCG
GTCACCACCACCGGCAAGGGCGAGACTGAGCCGCGTATTAAGGACACCACGGATGCCGCG
CGGGCCATCAACCGTCGCGTGGACTTGGTGATCACTCCCACCGGCGGTACTCACACTGCG
GTCAAGCCCTCTGACCCAAACGCGGCTTTGCCCGCAGCCAAGGGCGTGGTTGGTAGCGGA
GCCGTCGGGGTGGTCAGTGAAAGCCCGATGGACCAAGCGAAGTTGAAGCTCACGCTCGAT
CAGGTGACCAGGCGGGGCCAGTTGCTCTTCGGGGAGTTGCTGCTGACCGTCGAGGCCACC
GGCTCTATAGGATCTCCTGCCTTGACCAGATGGCTCCGTGACCAGAACGGTGGTGTCAAG
AGCGTGCGTGGGGAGGAAGCTGGCGTTAGCAACTTCTCTACCGCTAACGGCGTCACCATC
TTGTCCGGCGGCAGGTACGTGTACCCGGTGGACTATCTGCCGGTTGGTGCCTCCGCACAC
CTGCCGCTTACGGACTTGGACCTTAGCGAGATGCTGGGACAGGGGGAGACCATGCGGGTT
CTGATGGTCTGGCCGGACACTGGTGACAGCACCATCACGATCGACCGCCATGACACATAC
GAGCAGATTTCCGTGGACTGGCGCCTGACGGATATCCCAGTCGTCGAGGGCTGAGGGTCC
TCGAGCCTATGAACACACTGTGGCCCGGCGCTGGATACTCTCCGGAGCCGGGCCACAGTG
TGCCGCTAGTCAGCGGACTTTGCTGCCCCCTCAGGCGGCGACGACATTGGTGGCCACGAG
GCCAAAAATCACCAAGCCCAAGAGCACCCGGTAGACCAGGAAGCCCGTGAACTTATTGGA
GGACACAAAGCGCAGCAGCCAAGCAATGGTCGCGTAGGCCACCAGGCCGGAAACCAGCGT
GGCAATGCCGGTGGCGGTCCAGCCGATCTCGGGAGAGCTGATCTCATCAAAGGCGGTTAC
GGCCTCTAGGGCGCCGGCAGCCACCAGCGCCGGAATACCCATGAAGAAAGACAGACGGGT
GGCCGTCACGCGGTCAAAACCCCGGAACAGTCCAGCGGAAATAGTGGCCCCGGAACGGGA
AATGCCCGGCAGCACGGGGGCCAGAGCCTGGAAACCACCAATAATCAAGGCGTCCACAAT
GGAGACCTCGCGCATTCCCTTGCGCAGGTCGGTGCGCTGGTCCGCCAGCCACATGACGGC
AGACCACACCACCAAGGCCCCAGCGATCACCCACAGGGAGCGAGAGGTCACCTCAATGAA
GTCTTTGAACAGCAGGCCCACCACCGCAACCGGCACCGAGCCCAGAATGATGCCCCAGCC
GAGGGTGTAGTCGGGGTCCTGCCGGGCCTCCTTGTTGGCCAAGCCTTTGAGCCAGGCGGT
AGCGATCCGCACAATATCGCCCCAGAAGTAGACTACGGCTGCCAGGATGGCGCCTACCTG
GATGACGGCGGTGAAGGCTGTCATCCCCACCGAGTCAATGTTGTAGCCGAGGAGTTTCTC
GACGATATTGAGGTGGCCGGTGGATGACACCGGTAGGAACTCGGTGATGCCTTCGACGAT
GCCGAGGATGACGGCGTGCAGCCAGTTCATGAGGCTCCCAGATAGCGGGTTTAGATGGAC
GCCATGCAGGCTACTCGCGCTAGGCCGTCAGGCTCACACTGGCGGCTGTGGCAACGGCCT
CAGTCGCTGTCTTGGCCCAGGATCTCTAAGGCGACGTCGTGCAGGTGGCGGTTAGTGGCC
AGGGCGTCTCCACCCCAGGGGCCCGGCTCGCCTGCCAGGGAGGTGAAGCAGCCCCCGGCC
TCGGTGACAATCGGCACCAGTGCGGCCATATCGTGCAGGCCCAGTTCGGGTTCAGCCGCC
AGGTCCACGGCCCCCTCAGCCAGCAGCATGTAGGACCAGAAGTCGCCGTAGGCGCGGGTA
CGCCAGCACTGCTGCATTAGGTTCAGCATCGCGCGCAGGCGTCGTCGCTCAGCCCAGCCG
GACAGGGAGGAGTAAGACAGGGAAGCATCCGCCAGCAGCGCCACCCCGGAGGTGCGGATC
TGTTTGGCGGCGGAGAGGCTGCGCCCGGTCCAGGCGCCACCGCCCTTCACAGCCCACCAG
CGCTTTCCTAGCGCAGGTGCGGATACGAGGCCGACGACGACCTCCTCATCCTCCACCAGG
CCGATGAGGGTGGCCCATACGGGCACACCCCGCACATAGTTCTTGGTGCCATCGATTGGG
TCCACCACCCATTTGCGGGAGGAATAGCCGGTCTCACCGAACTCCTCACCCACAATTGCG
TCCCGACCGCGAGCCCGGGCCAGGTGTTCACGCACCAGGGTTTCAGTGGCACGGTCGGCG
TCGGTGACGGGGGTGAGGTCAGGTTTGGTTTCCACCTCAAAGTCTTGGGCTTCAAAGCGG
GAGGCTGTGAGTTTGTCTGCATGGTCTGCGATGAGATGTGCTAGGTGCAGGTCATCGCGC
CAGCGGCGCTCGGGTGAGGTTGAGACCGGGGAAGTCATGCCTCCACAGTAAGCGGCTGCT
GGTCCTTTGCGGCCCAGGCAGGCCGTGGGCCGCGTCCTCAAGCAAGAGTTTTGACGCTAA
GCCAAGTCACGCGGGCACCCGGCTTGGAGTCGGGTGCCCGCGTGAGTTTAGGTGCTGAGA
GCCTGGGCCTAGGCCTCCGCAAAGACGGGGGCGGGCAGGGTGACGGAGGGGTTAGCTTCC
TTAAGCAGCTCACGCACTAGGCGCTCAAGGGTCTGCTTGCCACCTTCTCCGTAGCTGACA
TGGCGCAGCTGTCCATGGTTGTCGGCCAGGTAGTGCGCGGGCCAGTAGTGGTTGTCAAAG
TTCTGCCAGGTGGCGAGCTCAGAGTCCACCGCAACCGGGAAAGTAATGCCTAGTCTCTTG
GCGCCGCCACGGACGCCGTCTAGCTCCTTCTCATAAGCGAACTCGGGGGAGTGAACGCCG
ATCACCTGCAGGCCAGCCTCCTTGTAAGTCTCGTGGAGCTTCTGGATGCCGGGGATGGAG
CGCTGGCAGTTGAGGCAGCCATAGGTCCAGAAGTCGACGAGCGTCACCTTGCCCGCCCGG
TCGGCGCTGCTCAGAGGCTGCTCCCCAGAGGTATTCAGCCAGGCAACCGCCTCTTTGATT
TCTGGCAGCGGACCGCACTGCGCTAGGTTCTCGGCCCCATCCACGCACTGATCCCGACTC
TGGGTCTGGCTTGCTGGCTTAGAGCTGTCCTTGCGGGCCTGCTGGAGAGCACGGTCTGAC
TGTGCCTGGAAAGAGGCCGTGTAGTCAGGCACGGCGCGCTGCAGCACGGTGGGCAGGTCC
AGAACCAGTCCCAGGGACAGAGCGAGCATTGAGACGCCAGCTGCCACCCGGATGCCCCGT
TGACGGGAGCGGAGAGCGTTGAGACGCTCCACCAGGCCACGGCCAGCCAAGGAGAAAGCC
AGCAGAGGGATGGCCGTGCCCAAGGCGAAGGAGATCGCCAGCACCAGCGTGTCCGGGCCG
ATCTTTCCGGTTGACCCGGCTACGGCTACAGCTGCCAGTACCGGGCCAGCGCAGGGGACA
AAAGCAGTGCCCAAAACCAGGCCAAGCGCGAAGCCATTTGAGGGCTGCGCTTTGGGGGAA
CGTATGCGGGAGAAGGGACGCTCCAACAGCCCCATCACCTTGGAGGAGACCAGTCCGATG
CCAACTAGAGCCAAGAGCACCACGCCGGTCCAACGGATCACGTCCTGGGGCAGGTTCAGG
AGGCTAAGCAGAGTGGAGCCCAGCAAAGTGATAGCAGTGAAGCTGGTCACCAGACCTGCT
ACCACCAGGTAAGGCCGCCAGCGGGAAACAGCAGGGGCATCCGATTGAGCCCCTTGCTGG
CGAGCTCCCTGGGCGCCGCCTGACAGGAGTATCACTGGTAGGACCGGCAAGATGCAGGGG
GAGATTCCGGTAATTAAGCCCCCGAGTAAACCGATAAGCGCCAAACTTGTCATAAGTGCT
CCTGTTCTTCTGGCTGTGCACTAATAGTTCGGAGCCAGAAGGCAAGCGGATTGGAGCAAT
TTGCTGCAGGGGTAGCCGCAAATGAGCCTGAGCTGGCTGCTGCCCACTCTGAAAGTCACA
GCCAGCCAGGCCTAAAGCACAGCTGCGGGCCGGTCACCAGACCTAGGCCTTGAGTAAGGA
AAAACTCAGGCCACCGGCCCCAGTGCCGCGATCTCCTGAAGCAGTACCTCTACGGCGTCG
TCCTGGCTGCAGCGGGGATCCAGCAGGTCGATCTGCGAGTGGGGAGGAGTGTCCAAGCGC
ACATGCGCCCAGCTGACTGATAGGAACCTGCCGGTGCTTTCGCAGGCCGCTACAACGCGC
CCCCGCAGACTGGCTCGGGTGTCGGAAGGGGGCTCTTGTACGGCCCGCTCCACCTGCTCC
GGGCTCACCAGCGGCGCCATTAGCCCCGCCTGGGTGAGGGCTTGACGCAGTCCCGTACTC
GCAGACAGGTCGTGGTAGGCCAGTTCAGCCCGTCGCACCCGCGGGTCCTGCCAGCCCAGC
TGACTGCGCTGCGCCACCCGAGCCAGGACCCGATGTTTGATAGCCCAATCGAGCTCTGTG
ACCACCGGAGAGTAATCCCCGGTGTGCAGGGCCTGGCAGCCGCGACGGGCCAGAGCGAGC
ACCTGCCCGGTGAGTGCATCCGGCTGCTCATCGGGCAGCTCCGCCAGGGTCTCCAGGTGG
TCCAAGGCTAGGTCCAGCAACTCTGGGCAGTTGACTGCCCCCAGGCCACCGGCCCGCTCA
CAGCGCCGCAATGGGTCCCGGTTCCACAATTGCGCCGCTCCTGCCGGGTCCACCAGCTCG
CACTCAGCTAGGTTCCATGCGCCCCGCTCCACCAGCGTTAGGGCTGCGTCCACCAGCACC
ACCTTCAGCGCCGTCGTCCAGGGGCTGATGGCGGAGTCTCCAGCAATAACGTGCAGGCGC
CGCCAGCGCTGCGCATCGGCGTGGGGCTCATCGCGCGTATTAATAAAGGCCCGCTCATGC
GTGGGATCTGCTGAGGCGGCCCCCACAATGTGCTCAGCTCGCGCCGAATAACGCAGTGGC
CCAAGTGGCGCTTTCCCGGTGGCTGCGGGACCACCAGCTGCCTGCGCCAGGGGCAGCGAC
CCCGCCCCGGTGAGGATCTGGCGGGCAGCTAGCAGGCCGATGAGCCCACCGAGCGGCAGC
TCCACCTGGCGTTCAACTTGATAATTCTCGTGGCAGCCGAAGGTAGCTCCCCAGGCATCC
GTATTCGACTTCAGAACGTGAATGCGGGCGCCACGGGATGCCAGGCGCGCATTGGCCGCT
TGCGCCATGCGGGACAGCAGCAGATCTCCAGCCAGGTCTTGGGCGACGACGTCGCTGGTC
CACAGGCACTCCGGCCCGGCGTACTCAGGGTGCAGCCCGATATCCACGTACAGGCGCGCC
CCCGTTTGGGTGAAGCGGTGGGTGCCGCTGGCGGCGGGCACACCCCGAAACAGCTCGTCT
ACAGCCTCCTTGACGCTCAGTGGTGCTTCCACCACCTCCTGAGCCTCCGCTGCCCCGTGC
TCTTCTGGGACTGCCTGAGCCTCCAAATAAGCACTGGTAACCCCGTATTCAGTCTCGATC
CCGACGACGCGGTGCAATCGGCCCGCGCAGGCCGCGGTCACTGCCCACCCTGCTGTCGGA
AGCTCTGCACAAAGGTCAAGGCGTTGATCTCTAAGACGTCGTCGATTCCATCCAGGACCT
CATCCAAGCCCTGCACCTGGGCGGTGGGGGCGGCAGGCGGGGCAGCAGGTTCGGGCTCTG
GCGTGTCTGTGTGGGTGGCCTGGGCGTGAATGCGGTCGGTCATGCTCTGTCTCCTGTGGG
TTGAATTGGAACTGATGGGGCTGGTGGTCTCAAGCACTTGGGTTGGTGTCAGTGCCCGCA
TCTGTGGCTGCGCTGGAGGCCGGGGCCGTGGCGTAGAAGCCCTCGTCCCAGCCGAAAGTC
TCCGGTTGGGCGGGCACGTCCAGGCCCAGGGCCTCCAGCGTGGCGAGCAGCCGGGTGACT
GGGGGAGCGTCAGGGGCAGTACCGGCATAGGCCTGCTCAACTTCCTGGCCAGTGGGATGC
AGCGGGTCAGGCAGGGTGACTCGCAGCAGTCGCGTCTCACCGGTGTCCAACACCAGGGAG
GTCCAGCTAGCCGCCCACACTTGCTCAGGGAAAAGCCGTAGGAAGGCTGCCCGGCCCCCG
GCCCGTGTGTTGTCTGGCGCCTGGGTAACCGCTGCGGCCACGGCGTCGTCCTCCAACAGA
CGCCGCACCTGGCCCGCCCGCTCTAGGCGGGCAGCCAGAGAACTTGCCGGGTCCACAACG
GCGAACTGCAAATCCGCTGCACGCATACGAGGATCGTCCCAACCGCAGCCTGCCCGCTCC
CGCAACCGCTCCAGCAGCGTGAGCTTGGCACACCACTCCACCAGCTGGGCCGCCTGCCCC
GGGCCCCGGTCCAGAGCCTCCAAAGCCTCGCGCCACAAAGCCAGCACCAGGGCCGTCTCC
TCGTCAACTGTGCCCTCGCCAAGACAGGACTCCACCTCCTCCAGAAAATCCCATTGGATT
TCCAGAGCGCTGGCCTTTCCGCCGCAGACCAACGGGCAGCGGGCGCGCAGGGAAGTGTCA
TATGAGAAGACCTTGATAGCCTCCACCGGGTCCGCCAGGGCCAGGCGGTCGGCCAGTGCC
CGCGCCCGCTGCGGGGCCTGCTCAACTAGGCTGAGTACGCAAGCAGTCAGGCCCAGGCGC
AGCACGGCACTCACTTCTAAAGTGGAGGAATCAGCCGTGATGACGTGGAGGCGCCGCCAC
TGGCGGGCATCGGCGTGGGGCTCGTCGCGCGTGTTGACTATGGGGCGGTTGCGCGTGGTG
TACAGGGACACCGGCTGCTCGACGTAGTCAGCTCGGGCCAGGATCTGGAAGCCAGGCTCC
TCACCGGCTGCTCCCACACCCACTCGGCCCGAACCGCATACCACCAGGCGGCTAACCAAC
AGCGGCAGCAGGATATCCGTGAGCAACTCCCAGGAGCTTTCCCGTGCCACGGCGTAGGAC
TCGTGGGCACCCCAGGCGGAGCCACGGCCGTCGGTGTTGTTCTTGATGACCTGGACCCGA
GTGCCGCGCTCAGCACTTAGTGCCTGCTCCGCTTCGTGCATGAGTCGGTCCCCGGCCCGG
TCGTAGGTGGCGGCAGCCACCGGCCCCAGAACCTCAGGCGAGGCGTATTCAGGGTGGGTG
TGGTCCACGTATAGGCGAGCCCCGTTGGCGGCCTGGGTGGAGGTGCCCCGGTAGTAGTGC
TGGCCGAAGGCATCCACCCGGTGTATCCACCGCGCCGGGGAGCCGGTAAGGACCGCCCCG
GCCTCCAAATCGGTGCGGGCCTCTGGGAGCAGGTCATGCTCTTGCCCATCGCGGGCATCG
CGTTGAGGTAGCTCGCCGGAGTAGTCAAAACGGGTTCCTGCCCCGCGCGCCAAGCTGCGG
TCCGTTTTGGACGGCACATGCCTGGTGGAGGGGGACCCCTGCGCGGCCGCGTGGGTGGCA
TAGGCGTAGAGCAGATCGGTGGCCAACTCCTGGGGATCGGCCTGCGGGCAATCGCGGTCA
ATGAGGGCGTACTCCGTCTCAATGCCCATGACGCGGCGAACAGTAATCATGGACGGTTCT
CCTCTCCGGCTGGAATCAGCGCAGTAACCGGGTCGGTGCGCCGACTCCGACCGATGACGC
GCGCCCATTCCTCCGGGTCTGAGGTGCCCGGCTGCTCGGCGGCGTCGGCAACCTCAGCGG
CGACCGCAGCCAGCAGGTGGGCGGTGGTAAGGCCGCGACGGCCCGCCAAAGCATCCTTGA
GCGCTGCCCCCTTGGCGCGCTCGACCACGGAGGCGATCATCGCGCCAGAGACCAGATCGG
CCAGGTGCCAGGTTTCGCAGGCACCAGAGCGGCGGTAAACGTGCAGCACCTCGGTGGAGG
CATCGCGGGTGAATAGGGCCTTTAAGACGGCCTCGCTCATGGCCTGTACTGCCGCCTGCG
CTGAGCCTCGGGCCGCAATTTCACTGGCGGCTAGGGGCAGGTCGGTGGTCAGGTAGCGGG
CCAGGATTTGGCCGGAGGCCTCCCGATCGGGGCGGTCAATGCGTACGCGCACATCCAGGC
GCCCGGGCCGCAGGATCGCCGGGTCGATCATGTCCTCCCGGTTGGAGGCGCCGATGACCA
CCACATTGCGCATTTCTTCCACGCCGTCGATTTCCGCTAGCAGCTGGGGCACCACCGTGG
TTTCCACATCCGAAGACACCCCGGTGCCGCGGGTGCGGAACAGGGACTCCATCTCATCGA
AAAAGATAACCACCGGGACGCCGTCGGCAGCCTTATCGCGGGCGCGCGTGAAAATCAGGC
GGATACGGCGCTCGGTCTCGCCAACGTATTTGTCCAGCAGCTGGGGGCCTTTAATGCTCA
GGAAGTGGGTGCGCCGGCCAGTGGCTTGGGTCAGGGAGGTGGCCACAGCCCGGGCGACCA
GGGTTTTGCCGACGCCGGGCGGACCATACAGGAGCAGACCGCGCGGTGGACGCAGATGAT
GCTCAGCAAAAAGTTCGGGATGTGTCATGGGCAGCTCGACGGCGTCGCGGATCTTCTCCA
AGGTGGCGTCTAAGCCACCGATAGCCTCCCAAGGCGTGTCCGGGGCGGCCTCTAAGAGCA
GATCCTCAACCTCCTGGCGGGGCACCACTGAGATAACCGTCCCTTCGCGCACATCTGCTA
GGAGACTGTCGCCAGGGCGCAGGCGGGTTTCCACCAGCGCGGGGGCTAGGCGCAGTACCC
GGGAGTCCTCACTGCGAACAGCTACCAGCACGTGATGCGCGTCTAGGCGTTGCTCTAAGG
ACACCAACTCGCCAGTATCCGCCAGGCTGCCCAGCTCCACCGCATGCAGGTCTGCGTTAA
GCAGCAGGGGAGTGCCAGCCACCAGGCCCCCCAAAGGCAAGTGCTCGCAGGCCCGCACCC
GCAATCTCCGACCTCCCTGGGCGACGTCCAGGAGACGCTCCAAAGGGTCCACCACCTCAA
TAAGCGTGGCGTGACTTAGCGCCGGGGAGGTGAGCCGAGTGATCTCCCGGTGAGCGGCCT
CCAGCTCCGCGCGAGCCCGGCGCAGCGCCTGAGCTAGGGCCCGGTTCTTGCGCGCAGCCA
ACTGCTCCGCCTCAGTCAGCCCAGCGTCTTCCGGGGACTGGGCTTCAACGCCGTTGTCTA
CCACGAGCGGCTCCTTTGCAGGGTAGGGCGCTCTCAGGCTGGAGAGCCTAAAGATTACGT
ATCTTCAACCATGGTAAGACGCGGATTCCCTGGCGCGAAGGCCCGATTCGTTCAGGACAC
CGCCGGCACCGCATACCGGGCAGGCGGGGCTTTTGGCCACTGCCAGCTCATTTACCCGCG
CGCCCCACAGATCCAACACCAGCATCCGGCCAATGAGGGGACTAGCCCCACCCACCACTA
GCTTCAGAACCTCCATAGCCTGCAGGGAGCCGACCGTCCCAGCCAAAGCCCCCAACACTC
CCGCTTGCGCTGCAGAGGGAACCATCTCCGGTTCCGGCGCCACCGGGTGCAGGCAGTGGA
AACAGGGGCCCTGCCGGGCGTCAAAGACCCCCACCTGCCCATGCGTGCCCAGCACTGCCC
CGTGGACCAGCGGAATCCCGAGCTGGGCAGTAGCCTCCCCCAACAAGTAACGGGTAGGGA
GGCTGTCCGTACCATCTACCACTACATCCCAACCCGGCAGCAGGTCTGCGACATTGGCAC
TAGTAAGCCGTTCCGGGAAAACCACCAGTTCGATATCAGGGTTGAGGGCTGCCAGGGATG
CCCGGGCGGAGCCGGTTTTGGGGCTGCCGATCTCAGTGGTCGTATGGAGGACCTGCCGCT
GCAGGTTGGAGACCTCCACCCGGTCCGGGTCCACTAGGCCCAAAGTGCCCACCCCAGCCG
CTGCCAGGTACAGAGCCGCAGGCGAGCCCAGACCTCCCAGACCTACCACCAGCACCCGCG
CAGCTCGAATCCGCTGCTGCCCGAGCACCCCCACCTGGTGGACCAGCAGGTTGCGGGCGT
AGCGGCGCTGTTCGGCCTCGCTCAGAGGCCGCAGCCGCGAGTCAGCCACCACCGACGCCG
TCGGCTCTGTCATGCTCATATCTCCTGCTCCTGAGGCTGCCCCACCCCGGTATTCTCCCC
GCGGGTGCCGGGACGCCGCCCCACCAAACGCACCTGCACCGCCTTAACCACACAGACCAC
CTCGCTGCCGGGCACGAGCCCCAGCTCAGCCACCGCCCCAGCCGTAACCGCCGCCCGCAG
CATAGGCCCAGGAAGCGCGGTGCCAGCCAGGGCCACAGACACTGTCACCAGCCCACCTGT
GCGCTCCAAAGCAGACACGGTCCCCGGCAGACAGTTGCGAGGGCTGCCGGCGCTGGCGCC
GTCCGGATACAAGGCGACGGCGTCAGGCGGCACCAATGCCGCACCCGGGCCCGGCTCCGG
CAAATCCGCCTGCCCCGGGCGGGAGGCCAACAGCATCCCCGTCTCCAGGCGCAGACGTGG
CGCAGTGGCATCCCCCTCCACCACGCCAGGAAGCACCGACAGGCCAGTCAGACTGGCGCT
GAAATGGCTGGAGGGGGCTGTCAAGACCTGGGCAGCAGGTCCGGACTCCACCACCCGCCC
CGCATCCAGGACCATCACCGTATCCGCCAGGGCCGCCACATCCACCACGTCATGCGTCAC
CAGCAGCACGGTCAGCCCTGCCTGGGCCACGCGACGAGCCAACAGGCTGCGCAACTGCGT
TCGCGCCCCCACGTCTAGCGCGGCCATGGGCTCGTCAAGCACCAGCAGGCGTGGGGAAGT
GGCTAGAGCACGAGCCAGAGCCACCCGCGCTGCCTGACCGCCAGATAACTCCCCACCACG
GCGTCCCGCCAGGTGACTGGCACCAACCGCCATTAGCTCGGTCTGAGCGCGCTCGCGGGC
CTGGGAACGGCTGAACCCCTGGCAACGCGGCCCAAAAGCCACATTCTCCAGCACGCTCAT
ATGCGTGAATACCCCCGGATCTTGGCGCAGCAGCGCCACACCACGCTTCCCAGCCGGCAC
AAAAACCCCCGGTCCGTCCAGCAGACGACCGCCCAAACTGAGCTGCCCGCCCGCGGCGTC
CAGCAGCCCAGCCGCCACCTGGCAGACAGTGGACTTGCCTGAGCCGTTGGGGCCAACCAG
CGCCAGCACATGCCCCGCAGGCAGCTGCAGTTCCACATCCACGTCGCGCTCTTGCAAAGC
ACAGCTCAGCTGCAGCTCCTGGCCGCGAGGCTGGCTGCCCGCCACCCCAATGGGTGACGC
TGTTGGCTCCGCACTGCCGATCCGCTTAGGCAATGCGGTGGCTGCAAGCGGTACTTCAGC
AAGCTCGGCCACTACACCCTTGTCATGCCGGATGCCACCAGCCAAATGCTGGCGCAGCTC
GCCCCAGTTGACGCTGGTGGCGCCAACCACCAAGAAAGACAGTGCGATCAGCACCACTGC
CAAGGCTAAGGAAGTACCAGAGTCGTTTTCCCGCTCCAAGTAGATCGCCAGCGGCATCGT
GCGGGTGACGCCCTCTTTGGAACCAGCGAAGGCAATCGTCGCCCCAAACTCACCCAGACT
GCGGCCCAGCGCCAGCGCCACCCCGCGCCCCAGGGCCGGAGCCACCAGCGGCAAAGTCAC
ACGTCTAAGCACCATCCAGGGGCCCGCCCCCAGTACTCGGGCAGTCTGCTCCGCCTGCGT
ATCCCGGCTGCGCAGCGCCGCCTCCAAAGTGACCACCAGGAAGGGCATAGACACAAAGAC
CTGCGCCAGCACCACGGCCGCCGTCGTGAATGAGACCTGCAAGCCAGCGGCCTCCAGAAC
GCCCCCCAGCAGGCCCCGCCGCCCCAGGGTGGACAGCAGGGCGATGCCTGCCACCACCGG
CGGCATGGTCATGGGCAGCACCGCCAACACTCGCGCCACCCGCACCCCCGGCCATTGCCG
AGCCAGCAACAGCGCCAAGGGCATCCCCAACAGCACGCAGATGGCGGTGGACAGCAGGCT
GGTGCGCAGAGATAAGCTCAAAGCCACCCGGGCGTGCTCAGAGGTGAGCAGCTCCGGCAA
GCGCCCCCAGGGCACGCGCGTGCCCAAGCCCACCAGCGGCAATACCAGGGCGCAGGCCCC
CAGCAGGGCCAAAGCGCTCACCACCACAGGCAAAGGTGAGCGCCGGGCCCGGGAAGACTG
GTGGCTCACTTGGCCTCAGGGGCACCAAAGCCGTACTGCTCTTGCAATACCTTCTGCCCG
GCAGGGGAGAGCAGGTGGTCCACGAAGGCCTGGGCGGCCTGCGGGTTGGTGGCTGTCTTG
GTGACTGCCACCGGGTAATGGTTCTTGACCTGGTTGGCAGGCAGGGCAACCGCCTCCACT
TTTTCTCCGGAGGATTTGGCATCTGTGGTGTACACCAGGCCGGCGTCGGCTTCACCGGAC
TCCACTTTGCCGCGCACATCAGTGACCTTTTGCTCTTCAGAGACCGGGTTTAAACTTATG
CCCAGCTCCGCAGTGAGCTTCTGGGTAGCGGCCCCACAAGGCACCTGCGGGGCACAAACC
ACCAGCTTGGCCTGGTCCAGGGAGCCATCGTTGATGCCCGTGACGTGCGCTGGGTTGCCC
TTGGGGACAATTAGGGTCAGGACATTGGTGGCGAACTCTTGACTCTTAGCGACCAGACCT
TTGCCGGTGGCGTCCTGCATGGTTTTGTTGTTGGCGGTGGCCAAAATATCTGCGGCAGCA
CCCTCGGCTAGGGCAGTCACCAGGTCTTGGGAGCCCTGGAAGTCGAAGCTGTACTCCACC
CCTGGGTGAGCCTGCTTGAAGTCGGTGGCCAGCTGTTCGAAAGCCTTTTGCAGGGAGGCG
GCCGCGAAAACCGTTACCTTGCCGGACAGTGCTGCGGTGGCTGTGCCCGCGGTAGCAGAG
CCGGAGGAACTGCCTGCTGAAGCTGGGCTGCTGCTGGCCCCAGACGCACTGTTAGAAGCA
CCTCCAGAGGAGCCACCGCAGGCACCTAGCGCACTGGCTGCAAACAGCGACAGGGCAGAA
ATGGTGGTGCGGCGGGTGACATCCATTGAGGGCTCCCTTCTAACGAGCGTGACTACAAGG
CTGCTCTGCGAGTTTCCGCCCCGGCTGCAGGGCGATTGAGCTCGGGCATGAGCCATTTCC
ATGCCCAGCTCTACCAGAAATGCTATGGACGGGCCAGAAGGCCGGGCCTGCTGGCAACAG
GAAGGCGGTAAAGTCCCAGCGTGTCTGCCACCCACTTTGACGAAGCTGAGAATCACCAAC
ACCCGCTGCCCACCCCGATTCGGGGCGCCGTCATCACCGTTTCTGACCGCTGTGCTGCTG
GTGCCCGCGAGGACGCCTCCGGCCCGCTGGCCGCTGAGTTGCTGCGCGTGCACGGCATCA
ACGTCGCGCAGGTGGCGGTGGTTCCTGACGGCGTTGAATCTGTGCGCCAGGCCATCCAAG
CTGCGGTAGACGACGGCGCCCGCGTGGTGCTAACCACCGGCGGCACGGGTATCACTCCCC
GCGACCTCACCCCGGAAGGCACGGCACCGCTGCTGGCTCTGCGTCTGGAAGGTATTGAGG
CACAGATCCGCGCCTATGGCCTTAATCAAACACCTCGGGCCGCACTCTCAAGAGGGCTGG
TGGGCGTCACTAACCGGGAGGCTGACGGCACCCTGGTAGTCAACGCCCCCGGCTCATGTG
GCGGCGTTAAAGACACCGTGGCAGTCGTGGGGCCGCTGGTGGCGCATATTCTGGAACAGT
TAGCTGGCGGCGACCACTGAGGTAAGGGGAGGCCGTAGCTGCTGCCGGCGCCGCAGCGGT
AGCGCCAAGGCCTGGCCGAGAGAGCTCAAGGCGCTGTGGCCTAGGGGTGGCGATCCCATT
GGTGGATCTCCGCCCAGGTATCCAAGTCCACGGCCGCAGCAGCTGACGCCTCATCAAGAT
CAATCTCATGTACCCGCAGGCTGGCAAAAGTGCTTTTGACTGGCACATCCCGCAGCGGCA
CCCCACCTGGGGCCACAGTGTCTTGCAGCGACGCCGTGCGGTAGATGCCCAAGAGATATT
GCGGGCGGTCAGCAACAAGCGGGCAGACGCCGTCCCCAGCCTGCCTACCAGAGCCAACCG
AGTCTGCCAGCCTTGGCAGCAGCCCAGGCAAGAGTCGCCAGGCTCCGGGAGCGTCACAGG
TGAGCAGAGCCGTCCAAGGCGCCGCACCACCCACTTGCTTCCCCAGGGCCTGTAACCCGG
CGGCAAGGCCGGCCACCGGGCCGCCCAGCGGCGGCTCCTCCAAGGCACGCAGCACGCCGT
CAGGCAGGGCTACTGACTTCGGGGCCACTACACAGATGCGCCCAAGCAGGAAGTTAGTGC
CTAGCCACCCCGGGGTTTTCAGGCTCTCCAGGCCCATCAGCAAATGGTCAAGCAGGCGGG
CACCTCGCGCCACCACCTCTGGCTTAGACACCCCACCCAGGCGCCGGCCAGTTCCCCCAC
CCAGCACCACCACGTCAACTGCTAAGCCGTCAGTCAACGGGGCGCACCCAATCCCCTGAA
CGGCCCCCACTCTTGCGGGTCACCACCACCTCACGGATCGCCGCCGAACGGTCCACTCCT
TTGACCATGTCCACCACCGCCAACGCAGCCACAGTTGCCGCCGTCAGCGCCTCCATCTCC
ACCCCAGTGCGGTCAGCAGTGCGCACGGTGGTCTCAATGCGCACCCCCGCATCGGTGATG
GCCAGGTCCACGCTGCAGCCGTGCACTCCGATCACATGCGCCAAAGGCAGCAATTCAGGC
ACCTTCTTAGAAGCGGCGATCCCCGCCACCCGGGCCACCGCCAACACATCCCCTTTGGGC
ACAGTGCCGTCCCGCAGCGCCGCCACCACCTGCGGGGAGCAGGTCACCAAGGCCCGAGCA
CTGGCTGAGCGGACAGTGGGAGTCTTGGCAGTTACATCCACCATGTAGGCAGCACCAGCT
GCGTCCAAATGGGTTAAGCGGATCTGGTTAGGGTCGGTCATCACTGCTCCTGCTGGGGCT
CATCGCGGATCTGCAATTAGTTAGGAAGGCGGGGTCTCAGCCTGCCTGGCCAGGCGCCGA
CGGGGCCGACAGTGGCAATAAAGACACCACATCACCCACTTCTACGGTAGCCGTACCCGC
CTCCACCACCGCCAAGGCCTGGGCCGCAGGCAAAGAAGCCACCAGATGCGAGCCAGAACC
CAGGCGGTGCGTGGGACAGACCCACAGGCCAGCAGCGCTTGTAGCCCCCGCCGGGGCCGG
AACCATGCGCACGGGAATATGCTGGCGGCGCGCACCTGCAGTTTTCCAGGCAACTGCAGC
CCGCGCCTGCCGCGGCAATAGACTCGGCACGGCGGCGTCGCCGTCAAGATCCAGCCCAGT
CAGGCGTGCCAACACCGGCACCACGATGGTGCGGAAGGAAACTAAAACGCTCACCGGATT
GCCCGGCAGCATAAGGAGCGGAACGGCCCGGCCATCACTGGCACGCACCACCCCCCAGCC
CTGGGGTTTTCCTGGCTGCATCGCTACCTTGATAAAGCTCAGGGTGATGCGCTCGCGGTG
CTCGGGAACTGCGGCCAGCATGGTTAGTGGGTCAAAAGCCCCGGCAGACACCCCTCCAGA
GCTTATGAGCAGATCCGCAGACTCCGCCGCCTCCAGCAGACAGGCCGCGACCTCCTGGGT
GGTGTCACCGCTGCGAACAGTGGCGGTGACTGTGGCTCCGGCCTCTCGGGCCAGACCGGT
GAGCAGCAGTGAGTTGGAGTCAGGGATGGCGCCAGGACTCAGGGGCTGGCCTGGCTCTGT
GAGCTCAGCGCCAGTAGAAACCACCGCCACGCGCGGCTGCGGGTAAGCCAGGACCTCCCC
GCGCCCCACCGAAGCTAAAGCGGACAGGGCAGTGGCTGACAGGATTGTGCCTGCGGGCAA
CACGGGGTCTGCGGGGGAGACATCCTCCCCAGCCATGCGCACGTTTTGGCCAGGGCTTAC
CGGCGCCCGCAGTTCCACCTGGGTGGGCAGGGGATGGTTGCCGGGCTGCTGATCCGTATC
CTCCACGCGCACGACGGCGTCGGCCCCAGGCGGCAGCATGGCCCCGGTCATGATGCGCAT
CGCGGTGCCTTCAGGCAGCGCAGTCGGGGCGCTGCCGGCCGGGATATCCCCGGAGACCGG
CAGGACGACGGCGGCACCGGGGCTGGTGGGCTGGACTGTGGCAGCCCGCACGGCGTAGCC
ATCCATGGCGGAATTGGTCCACGGCGGCACCGGTAACTCAGCGGTAACTGGCTCAGCTAG
GACCAGACCATGCGCTTGTGACAACGGGACCCGGCGGGGTGGCAGGGGAGCGAGAGCGGT
GAGCACCTGGCGCAGGTAGTCCTCCAGCGGGGTCAATGCAAGCACGGTCATCCTTCCAAA
GCTGGGCGGCGAGGCGGCGAGGTAAGTGGGGTAAGCCCCATCATGCCTGGTGTCATGGTG
GGGCTGGTAACTTCGCGGCCGGAATAGCTAACCCGCCTAGGAGAGTGCAATGACTGAGCC
CACCCCACACCCCCACAGTGCGCCCGAGCCTGAGTGCCCTAAGGCTGCCGACCGTCCAGT
GCCGGGCCGGGTGGTCTGTGCGACCGTGACTGAGACAGTGTTGGATCTAGTGGCCCTGTC
CCGGCAGGTGGGCGACGAGGCCGCGGGCGCCGTCGTCACCTTTGAGGGCGTGGTGCGTAA
CCACGACGGCGGGCGGGGCGTGCAGGGCATCAGCTATTCCTGCCACCCCAGCGCAGGGGA
GATTATCGGCCAGATCGCAGCTGAGGTGGCGGCGCGGCCAGGCGTGCGGGCGGTTGGCGC
GGTGCACCGCGTGGGTGACCTCCGAGTGGGGGATACGGCGCTTGTGGTCGCTGTGGCTGC
TGAGCATCGGGGACAGGGTTTTGGGGCGGCCTCTGACCTGGTGGACGAGATCAAGTTGCG
CTTGCCGGTGTGGAAGCAGCAACTATTCGCCGACGGTTCCAGCGAGTGGAGCAATATGGG
CTAAGCCCTCCTAACACCAGGCTGAGAGGAGGGGCTGGCTCAGCCGCCAGCAAAGGGCGG
CAACAGATCCACGCGGTCGCCATCAGATAAAGGCGCGAGTGCATCTGCTGGCGTGGCGAC
GGCGTTGAGCAGGAAAGTGGACAGTCCCACCACCTTGGCCATCTGGGTGCCCCGACCGGC
CAGCTCTGCGCGCAGCCCCGCCAGCGTGCTACCTGCTGGCAGTTCCACGAGTTCCTCCGG
GCGCCCGGCAGCTTCAGCGGCGGCTGCAAAGTAGCGCAGAGTCACAACAATTCGTGCGCC
ACCTGCTGGGCTCTGGGCACCTTCGGTAAGGGCGGACTCAGTGTTTGGGGACTTAGGGGT
CATAAAGTAGCTCCTGGGTTAGGGACCTGCGGGACTCTAGCGCAAGTCGATAGGACTGCT
CTGGGATGCCCGTGGGGGCTGGGGAACGCAGGCGGTGGACTATTCAGCCGCCGATGGCGG
ACATGAGCCGGCCTGGCTGCGCAAAACCGACAGGCTCCTGGTCTGGCGCATTCGTGCCGT
GGGCCAGGGGCTTAGCCCAGGTGGCCTGCGCCCAGAGTGCGATCAATTCTTCGTCACTGG
CGCCCGCGCGCATCGGCCCGCGCAGGTCTGTTTCCGTGGGGGAGAACAAGCAGGTCATGA
CCCGCCCGTCCGCCGTTAAGCGCGTGCGGTCGCAGTCTGAGCAGAAGGGATCGCTTACAG
AAGCAATCACCCCCACCGTCCCAGCCGGGTAAGGCAGGCCCTCGGCGTCGACTCCAGCCG
CAACCTTCCACAGGGAAGCTGGACGGCGCTCGGGGCGCCCCGCATCATGGAGTTGGAAAC
CAGATTTGCGCAGCACTCCCAGCACCTCGGCAGCAGTAGTGACCTCCTCCGGACGCCACG
AGCCGCGTGGGCCCAACGGCATATGTTCGATGAAGCGCAGCTGCCAACCATGCCGCAGGC
ATTCAGCCAGCAGACGCGGTGCTCGCCGTGAGAGGGACCCTGGCATGGCGACGGCGTTGA
CCTTCACCGGTGTGAGCCCAGCCTCTTGGGCGCCACGTACGCCACGCAGCACGGCGTCGA
GTCGGTCGCGCCGCGTGATGCTTGCGTATTCCACGTCATCCAGCGAGTCGATGGAGATAT
TCACTCGGTCCAGGCCCGCCGCTCGCAGCGCAGCAGCCCGCCGTTCCAGGCCGAGACCGT
TGGTAGTCAAGGCCAGGTCCGGTTTCACGCCTGCGCGGGTTCGCAGCTTGGAAAGCGCCT
GTACGATCTCCTCCAGGTCTCGACGCAGCAGAGGTTCCCCGCCGGTGAGGCGGATGCGCT
CCACTCCCAGGCGTTCCACGGCGATCCGAGCCAGCCTTGCGGTCTCAGCGGTGGTCAGCA
GGTCTGCTGCGGGCAACCACTCCAGACCTTGTGCGGGCATACAGTAGGTGCAGCGCAGAT
TACAGCGATCCGTGAGGGACAGGCGCAGGTCGCGTACGGTGCGCTCGTAGCGGTCAACCA
GTTGGTTAACCGCTAGGGGCTGTAGGAGGCTTGCTACGGCTGTCATGGGCTGATCGTAAC
GACAAACCCGGAGTACTAATTAATACGCAGCAATTGTTGCAGGTTAGGCAGCGCAAGCGC
TGGCCCGGGGGTACCTATAAGCAGCTGCCGCCACCAGCCTGCTTGACAAGCGGGGAGAGA
CGGCGTCAAGCATTAGAGGGAAGCTGCTTCCGGGCCCGCCGACGCCAGCTGGCGACCGCC
ACAATAATTCCGATCGCGCCCAGCACCAGCAGGGTCCAGCCTGAGATACGTTCGGCAACT
AGGCTCGGAGTGCTGTGGTCCACTACCTCTGGCCGGCTGCTCAGCCAGTGCCGCAAAAAG
GGCTCCACGATCGCTCCAACCGGCACCAGCAGCCGCGCCACTAGTCCGCTCAGGCCCTGG
CGTCGCCACAAAGCCCCCATGGCACCCAGCGGAACCCCTGCTATCACAGCAATCACAAAC
CAGTGTGCGTTCTCCTCCCATACCCCCACCGGCATAGTCCCAAGCAGCCGCCCCAAGGCA
TAGTGCAGCACCAGGGAAGCCTCCCCAGTTAGTACTGCTGCCAGAGCGCCACGCAGGGGC
CGAGCCATAACGGCCCCTGCTAACAACTGGGCCCCCGCCCACAAGACTCCGGAGTTGAGC
AGTTGGGAAAGCACCCAGCGGGCTACCGCAAGCTGGTCAGGGACGCTGCGGGAAAGCAAC
GCCTCGCTCTGAAGATCACTCAGCAAGGAGACGACGGCAAGTCCCGTGCTCAATAAGGCA
ATCGCTAGCCAGGGACGCCACTCGATACGGGTAGCCACTGGGGGCACGCTGGACTGCTGC
ATAACGGGCCCTAGGCCTGGTCTTTAGCGTTGGCAGGCCGGATTAAAGCCCAGTAGCGCG
GCAGGGGGTCACACGGTCCCAGCTCTGCCACCTCCTGAAAGCCGTGGCGCTCGTAGAGGC
GCTTGGAACTGGGGGTGGTGGACTCCAAGTGCACGGGCAAAGCGTCTGCAGCTGCGCGAG
TTAGGCCGTGCCTGAGGAGTCGAGAACCTAGACCCAAGCCCTGTAAGCCGGGGGTGACCG
CGAGCATCTGCAGGTGCCAGTGCGGGGCGAGTGGGCGGACCGTCTCACAAAGCCGTCCGT
CCAACAGGCACAGGTCCCAGGCTGGGCCCATGATGGAGTGGTCAATGCCTTCTGGCACGC
TGCCCGGCTCGCCGCCGATTCCCAATGGACCCGTGGGTTTAGCGCCAGCGTGGATGGGGT
TATCCCACAGGGCAGCAGCCAGGATCCGGCCCGTGTGGTCAATGACGAGGTCCGTGGTGG
TGGGGGCCTTGGGGCAGAGGTAGTGGCCGGTTAGCTCGAAGTCGAGCAGGTGCTGCAGGG
CCGCCAGCGGGTCCGGGGCCGGGGCGGTGATGGCTTCCATAAGCGGGTCTGTGCTGAAAA
CTTCTGTCAGCAGGGCAGTCAGGGGAAGCCGGTCCGCAGAGCGAGCCAGTCGGATCGTCT
CAGTCACGGGCAGACCATACGTCAAGCGCGTTGATCTCGCTCTCCGAGCCGGAGGGCTCA
GGTGCCTAGGTGGCGGTGTGAGCTGGGCACCGGGTCTTCAGCCTCCAGGGATGGTGCCAG
CAGGCGGCGGAAAGAATCGAGGCGGGCCCGGCGCGGGGCCAGCGGGCTGGCAGGGCGGTT
TACCGGTTTGCTGGCGCTGGAACCGCCGTCGGCGTCGGCACCACTGGCCGCCCATGCGTC
TAGAGCACAGTCGAGCACCCCGGTCTCGTGCGTACAGCCGCGGGGGCAGTCCTCAGCTAC
CTCCGCTAGATCTGGGAAACCGCGCAGCACATCCGTGCTGGAGACATGCGAGACGCCGAA
GGAACGCACACCGGGGGTGTCGATCACCCAGCCGCCGCCGGGCAGTTCTAGGGCCTGTAG
GTTGGTGGAGGTGTGGCGACCCCGGCCAGTGACCTCATTTACGTGCCCGGTGACGCGCTC
TGCGCCCGGCACCAGCGCGTTGATAAGTGTGGACTTGCCGACTCCAGAGTGCCCCACGAA
TACGGAGGTATGCCCGGCAAGTAGCGCCCGCACTGCCTCCACGCCGCCTCCGCCAGCGCG
GGTGGATTGGGCCTGGCTCGTCTCATCTAGGCGGGTGGGTACGGAGCGCACCCCCAGGGG
TTCATATAGCGCCAGCAAGGGGGTGGCATCCGCCAAATCCGATTTGCTAAGGACCAGCAG
GGGCTCCATGCCTGCGTCATAAGCGGCCACCAAGTAGCGGTCGATCATGCGGGGGCGCGG
CTCGGGGTCCGCCACGGCCGTGACGATTACCAGCAGCTCAGCATTGGCAACAACCGGCCG
CTCAGTGCCAGCGGCGTCGCCGTCTTCGGCGCTGCGGCGCAGCAGGGTGGTGCGCTCTTG
CACGCGGACCAGGCGCGCCAGGGTGTCCTTGCGGCCACTGGTATCGCCGACGACGCCTAC
CCGGTCCCCAACCACTACCTTGCCTCGCCCCAGCTCACGGGCTTTCATAGCGGTTATGTC
CCCGCTGCCGTTAGCGGTGAGCTGGGGATCGTCTAGGCGGATGCGGTAGTGGCCCCGATC
GATGCGCGTAACCATGCCGGTTACCGCATCCTGGTGACTGGGGCGCTGTTTGGTGCGCGG
GCGCGAGCCACGCCCGGGGCGAACGCGCACGCGCGGATCGTCGGTGCCAGTGTCGCGGCG
GCCCATCAGCAGCAGTCCTCGGTGGTGGGCTTGGCTGTTGTGGGGGTGCTAGCGCCGGTG
GCGAGCATTGCCGACCACATCGTGGGGAAGTCTGGGAGAGTCTTGGAGGTACAGGCGACG
TCGTCCAAAGTGGTGCCGGGGACGGCCAGGGCGATGAGCGCCGCGAAGGTGGCCAGGCGG
TGGTCGGCGTAGGTGTGCAGGCGAGTCGGGTGTAGCTGCGCCCCAGCAGGCAGCGCCTCG
ATATCTAGACCGTCGGTGGTTTCCCGCGCACTGGCGCCCAAGCGGTTGATCTCAGCCACT
AAGGCGGCCAGGCGGTTGGTCTCGTGGCCACGCAGATGGGCAATGCCAGTCAGGCGGGAG
GCATGTCCCTGCGCAGCGGCTAGAACGCATAGAGCGGCGACTGTGGGAGCCAGCTCGCCG
ACGGCGGAGAGGTCCGCGTCGATTCCGGTGAGCTGGCCCGTGCCGTGGGCGGTGAATCGC
AGGGTGCCGTCAGGCTGGGCGGTGGTGGTGACGGTGCCGCCGAGCTGAGGCAGGAGTTTA
CGCCAGGCAGCCCCGGCTTGCGTGGTGTGTGCAGGCCAATGTGGCACGGTCACGCTGCCG
CCGCAGATGAGGGCTGCGGCCAAGAAAGGCCCGGCATTGGACAGGTCTGGTTCGATTAGG
ACTTCGCCGCCGTGGGGGCGCCCCGGGTGAACCCGCCAGCTGCGGGCAGCCTCAGGGGCC
TGTGGGTCCGGTTCATCGACGACGATCCCGCGTTCACGCAGGCTCTCCACCGTCATATGT
ATATGGGGGAGGGAAGGGACGGGCCCGGTGGAGGTGATCTCTAGACCACCAGGCAGCAAG
GCCCCAACGAGCAGGAGGGCAGAAAGAAATTGGGAGGACTGGGAAGCATCGATGCTGACC
CGATGCGGGGCGGTGGGGTTGGCGGGGTCGGCTGGACGCAGGAGCGCACCGCTGCCCGGG
CCTACGCGCACCGGCAGGTGACCGGGCGCACCCAATTCACTGACGGCGGCCCCTAGGGCC
GCCAAGGCATCCAGGACTGGGCCCAGGGGGCGTAGGCGAGCGGCTTCGTCGCCGTCGAAC
ACCACGGGGCGCTGGGCTAAAGCAGCCAGAGGGGGCACGAAGCGCATAACGGTGCCCGCT
AAGCCACAGTCAACCTGAGGCGGCTCCCCACCCTGGGCGGTGACCGGTAGCGGCTCGGTA
GCGGGGAAGATCCGCAGTTTGCTGCCGGAATCATCCAAGACCTCAGAGCCGACGCCGAGC
ACATGCAGGGCATCCAGCATCAGGTCAGTGTCCCGTGAGCGCAGGGCGCCCAGCAGTGTG
GACGGGGCGTCCGCCAAGGCAGCAAGCACTAGGGCCCGGGCGGTCAGCGACTTGGAGCCG
GGCAGAGTGACAACGGCATCCAGCGGCCCAGAAGCGGCCGGGGCAGCCCAGGCGGTGAGG
ATGGTCGCGTCAGTCACCTGCGCATTGTCTCAGGTGAGAGCGGTTGTGCCTGCGCACGGA
TAGATGAATCTCAGGACACCTGTGCTCACTGGCGCATTGCGGTGCGAATGGTGCCAGAGC
GATTACATAGCCCCTTGGCTTTTGTGCGCATAGCGCGGCAACTAGTCGCAGCATCCAGCC
GGAGGGTGAGGATGTATTCGAGACCCGCAACAATGGGTCTAAAACAGCCCTGCCTCCAAG
TGCCTCAGATCGTGTCGATGATCTGATTCAAGGTGGCACTTGGACGCATCACCTGCGCGG
TGAGTGCAAAGTCTGGCCGGTAGTACCCGCCGATCTCCACCGCCTGGCCCTGGGCTTCCA
CCAACTCAGCCTGAATCTGCTCATTTGCAGCTTCCAGTGCCAGCGCCACCGGCTTGAAAC
GCTCCGCCAAGGCGCCGTCAACCACCTGCCCAGCCAAAGCCTGCGCCCAGTACAGGGCCA
GCCAGGCATGTGAGCCCCGGTTATCTACTGAACCCAGGCGCCGCGCCGGGGAACGGTCCT
CCTCCAGCAGTTGCGTCGTCGCCGCGTCCAGCGCATCCGCCAGCACCGCTGCCGCCGGCT
TGTTATGCACCTCAGCCGCATGCCGCAGGGCTTCCGCCAAGGCTAGGAACTCACCCAAAG
AGTCCCAGCGCAGGTAGTTCTCCTCCAGCAGCTGACGCACATGCTTGGGCGCCGATCCAC
CCGCACCAGTCTCATACAGGCCGCCACCGTTCATCAGCGGTACCACGGAAAGCATCTTGG
CGCTGGTGCCCACCTCCAGGATCGGGAACAGATCTGTGTTGTAGTCACGCAGCACATTGC
CGGTCACAGAGATCGTGTCCTCGCCGCGGCGCGCCCGCTCCAGGGACAGGCGCGTGGCCG
CAACCGGGTCTAAGAGGTGAATATCCAGGCCCGCCGTGTCTTCCTCCGCCAGGTACTTCT
CCACCAGGCTGGCGATGACGACGTCGTGTCCACGCTGCGGATCCAGCCAGAACACCGCCG
GAGCACCCGTGGCTCGGGCGCGGGTGACAGCCAGATGCACCCAGTCGCGGATGGGCTCGT
CCTGCGTCTGGCAGGCACGCCAAATGTCTCCGGCGGCTACCTCGTGGCTTAGCAGCACGG
TTTGCGCAGCGGCACCGGCGCCGTCGAGAACCACCACCTCCACGGTGCCCGCGACCGGGA
TCAGGAAGGTCTTGTCATGACTGCCGTATTCCTCCGCCTTGCGCGCCATCAGGCCCACAT
TAGGCACTGTGCCCATGGTGCGTGGATCCAGGGCGCCATGCATCTTGCAATCCTCAATCA
CGGCTTCATACACGCCGGCATAGGAGGAGTCCGGGATGACCGCCAAAGTGTCTGCCTTAG
CGCCCTGCGCGTCCCAGAGCTTGCCGCCGCCACGAATCATGGCGGGCATAGAAGCATCAA
TGATGACGTCGCTGGGCACATGCAGATTGGTGATGCCGCGATCCGAATCCACCATGGAGA
TACGCGGGCCAGCGGCCAGGTCTGCCGCAATGGCGGCACGGACCTCAGCGCCCTGCGGCA
ACTGGTCCAGGCCTGCCAGGATCACCGCCAAACCGTCCTCTGCACGCAAGCCCGCCTCTG
CGAGCACCTGGCCGTAGCGCTCGAAAGTGCCTGGCAGGGCGGCGCGCACCGCGTGCCCAA
AGATGAGCGGGTCGGAGACCTTCATCATGGTGGCCTTTAGATGCACGGATAGCAGCACGT
CTTCCGCCTTGGCCGCAGCGACCTGCTCCGCCAGGAAGGTGTCCAGGGCGGCGGCGCTCA
TAAAGGTCGCATCCACCACTTCGCCGGCAGTAACCGCCAATTCCTGGCGCAGTACGACGA
CGTCGCCGCCGTCAGCCGGACGCAGGCGAATCTGCAGGGTGCCGGCGGCTGGGACGACCA
CAGAGCGCTCGTTGTGGCGGAAATCCCCGGCGGTCATGGTGGCTACGCGCGTCTTGGAGG
TGGGGCTCCACTCACCCATGGAGTGCGGGTGAGAGCGGGCATAGGCCTTGACGGCGGCCG
GGGCTCGCCGGTCGGAGTTGCCTTCCCGCAGCACAGGGTTCACCGCGCTGCCCTTAACGG
CGTCGTAGCGGGCTCGGGCAGTGCGTTCCTCGGCAGTGCTGGGGGAGTCAGGGTAGGGCG
GCAGGTCATAGCCGGCGGCTTGGAGTTCAGCGATTGCGGCTTTGAGCTGGGGCAGGGAGG
CGGAGATATTGGGGAGCTTGATAATGGTGGCGTCCGGCTCCTTGGTCAGCGCACCTAGAA
GGCTGAGCTCGTCAGGACCCAGGTTGAAAGCGGCCAGGATGCGGGCAGTCAGGGAGATAT
CAGCGGTGGTGACGTCCACGCCTGCGGCGCTGGTGAAGGACTGGACGATGGGGAGGAAGG
AGTGGGTCGCCAGCATGGGCGCCTCATCGGTCCAGGTGTAGATGACGTCACTGCGTTCTG
CCATGCTCGGCTCCTCGTGTGGTGGGCCCCGGTGTTCCGGGTGGCGTGGATGAACCCACC
ATAGCGTGACCTTGGTCGCATACCTTGGCAGTCTTAGGTAAGAGTCTGAAAGGCAGGCTC
AAACCTCAACGTACCGCGAGGCCACCGCCTGTTCGACTGCGGCTGCAGTGGCCTCACGCA
CCGCAGCTAGCTCGGCCTTGTGCTCTCGCTGGTTAGCCAACCACCAAGACAGGGAGGGCT
TTCCGCCGCGGTCTAGCGCTGCCATCACCAGTCCTGCCCCAACTGCAGCGCCGCGTGCCA
GCCCCGAGAGCTGCTGCGAACGCGTCTTGGTGCTTGAACGCAACCAGGCCGGGTTGTTGA
CCAGGGTCAGGGGCACATTCAGTGCTGCCAGAACAGTCGCGCTGCTGCGTGGAGCCATGC
CGGTCGCCAGGCCCAGGCCCGCCAGGACGCTAGCGGCACCGCTAACTCGGGTCATTAGTT
TGGCGTCAGAGTTCATAACCGGCGGCAACCCCAGCTTCTCCAGGCCATTAGCCACCACCT
GGAACTTTTCCACATGAGGTCCAGGACGCGTTACGGCGTCGATCCCATCAAGGATGAATG
GGGCGGCGAGCAGGGGGCGGGCAACAAGGCGCAGCAGGTCCATGCCCCCATGGTCACCTA
TTCGACCGATCACTGCCAGGGTGAAATGCCAGAGTGGCTCGGCCTAATTGATTGATCTGG
ATGCCCCCGGGGCCATACCGGCGCGGGTCCACTGAAGTCACCCACAGTGCCCAGCAGCTG
ATCCTCAGGGAATACCCCACCGGCGCCTGCCGTTAAAGGGGCGTGACCACCGCCCTCCTG
CGTAATCGCCCCCGGACCCGCCACGCCCTGCACCCCAGTGGTCCCGCGCACCGGCGCCCG
GCGCTAGGCTCAGGGGTGATGACGGATACCAAACACCCCGGCCCCACCAGTGTGCTGGCG
GAGGACGACGCCCAGACCGCCGTCGACCTCACGGACACTCTCACGCACAGCCCTGCCCTG
GACCTCAGTGCGCAGCTAGACGATGAGGCTGAGTTCACCGACGCCACAGACTCCAGCGAG
TACGGCACCGACCTGGAGCGTGCCCCCTCCGAGGAGACTGAAGAGCAACGGGCTGCCCGC
TTTGAGGCCGAGGCCCTGCCCTACCTGGACCAGCTATACGGCGCCGCCTTGCGCATGACC
CGCAACCGCGCCGACGCCGAGGACCTCATCCAGGACGTCTACGTGCGCGCCTTCTCCGCC
TTCCACCAGTACCGCCCGGGCACGAATCTCAAGGCCTGGCTGTACCGCATCCTGACCAAC
ACCTTCATCAATTCCTACCGCAAGAAACAGCGCGAGCCGCAGCAGTCGGATGCCGACGCC
GTCGAGGACTGGCAGCTGCACCGGGCCGCCTCCCATGACTCCACCGGCCTGCCTAGTGCG
GAAAACCTGGCCCTGGACGAACTCCCCAATGAAGAGATCAAGGCGGCCTTTGCGGCGCTT
AGCGAAGACCGGCGCCTAGCCGTGTACCTGGCGGATGTGGAGGGTTTCTCCTACAAGGAG
ATCGCCGAGATTATGGACACACCGATTGGCACCGTTATGTCTCGCCTACACCGGGGGCGG
GCACAACTGCGCAAACTCTTGGCCGAACACGCCCGCGAGCTGGGTTACAAGACGGAAGGA
GGGAAGCGCTGATGGGTGGTGCTCCGTGCCCAGATGAGGCCTCCTGTGCGGAGGCCCGCG
CCATGCTGGACCTTTTCCTGGACGACGAATGCGACTGTGACACCACCGCCCGCCTGGCTG
CGCATGTCGCCCACTGTGACCACTGCTCCCGCCTAGCCGACGCCGAGCGTCACCTGCGCG
CCATCCTGCGCTCCAGCTGCGTAGAGGAGGCCCCCATGGAGCTGCGGGCGCGCGTGTTAT
CGCGGTTGTCGGCGATGCGGGTCACCCACACCACGGTCACGCGCACCGTGGTGATTGAAG
ACGGTGCTGCCACAGTCACTTCAACCACCCTCCGCACCACCCACCTGGAACGCCGCTGAG
CCCTTCTCGGTGGAGGCGGGCCCTAGAGGCAGCCTTGTGGCGGTACTCACCGGCCTGTGA
CGGACGCGAGTTAGCTCCTGGCTGTGGGCGTATGCGAGAATCGACGGCGTTCCGTGCCCC
CTCGTGGGGCCAGTCCACACACGAGGAGATCAAGATGAGCAAGCGCGGTCGCAAGCGTCG
GGCCCGTGCGAAGGGCGGCGCCAACCACGGCAAGCGCCCCAACGCCTGAGCCGGGGCGCC
CGCCTAGCAGCGGAGTCCCAAAGCCTCATGACGGCCGGTCACCATCGCGGTGACCGGCCG
TCGTCGACTGCAAGGGCCTGTTAGACGGGGCTTAGAGCGGGCGCTCAGGCGAAGCGATCA
GGGCGGCACCGAACACGACCTGCCTCAAATATGACCCGCCTCGCGAATTGCTCAGCCAGC
GCAGAGCTCCCGGCGGCGGAACAGCCACCAAGAGGCAGTCAGCAACAGCACCGCGGCCAC
TGCTTGCCCCACCAGGACAGTCCCATGCGGATGGTCCACCGGTAGCACACCCACCATATA
TGCGGGGGATAGGTCCCGGGCCCATTCGGGTAACCGCAGGACCTCGGCTAGGAACCCCAC
CACCGCTGTCCATGCCACCAGCAGCCATGCTGCGCCGGGCCACCTGGGCCCCAGTGAGGC
CAGGAGGGCCGCAACCCCCGCAATCACCAAGGTCGGCAGCAGATAGTCCCGGCCTACCCG
GAGGGCGACCCACAGGGTCTCCAGTTCGCCTGTGACCGCCCAGGTGGAAAGACCCAGCAC
CAAGGCCGAAAGCTCCAACACCACCACTGCGGAACCTAGGGTGCTCACCCACCAGCCCAG
CCAGAACCGCTCCCGAGAGCAGCGCGTGGACACCAGTAGTCCCAGTCTTCCACTGGACTC
TTCCGTACCCAGATGAGTGGCGCCCTGCACGGCGACTGCCCCGGCTCCGGCCACCATTAC
TACTGCAGCCATCAAAACCAGCAGGTCGCTGCCCCGCGTCACGCCTAGGGCTTCCAGCAT
GCTTGGGTTCGCGTCCACGACCTTGGTCATCTCTTTGCTGAAAAGCCCCACGAAGCTCAC
CCAGATGCACAGCAGCACGAGCCAGGTAATGGTCCCGGTTCGCTCCAACCGCAGGGCCAT
TCGCCAGGACCGGGCTGCTCGGACGGAGCCGTGTGCGGGGCCGGGGCGCGGGGCGATCAA
TCCGGCTCCGGCGTCGCGGTGCATCGCTGCTAAGGCACTTAACCCCAGCAGCAGCACACT
GGCACCACCGAAGGCCCACAGCGGCCACGCCCGAGGCCCGGCAAAAGCGCGCACCTCCGG
CAACCAACCCAGCGGGCTCAACCAAGTCAGCTCCCACTGCATCGCGTCCACCATGAAGCG
CACCAGGAAGGCCGCTGTGACCACAGCGATCCCTAACTGCTGGGCGGTGCGGGTCTGCTG
GCACAGTTCCGCCAGCAGCAGTCCAACTGCGCCGAAGCACAACAAACAAGCTGCCATCCC
AGCGGAGTACCAGGCAGATCCCTCCACAGGGAGGTCTGCCGCCACCATCCCCGCCAGCAT
CCCGACGCCGGTGACCAGGCTGGCAGCTGCGATCAGGATCGTTGCCGCCGCCAAGGGCGA
GAGCCGCCCCACCCGGGAAGCAGTCAGCAGCTCAATGCGCCCCGCCTCCTCTTCTCGGCG
AGTTAGCCTCACCGCCACCAGCACCGCCAGTATTGGGAAGAGCACTTGGCCGGTGAAGCC
CACCTCCACGCCGGTGATTCCGCCCAGGTTGGTCAGGCCATAGCCGCGCCCGTTGAAGGC
GACAGACACCGTCATAGTGCCCGCCGTCAAGGAGTACTGAATCCGCTCCTCCAGGGTGGG
ATACAGGGCGGAAACACTGATGACCACCGCCAAAACCAGGCCCACATAAACCGCCACCAC
CAGAGCCAGCGAGCGCCAGGCGGTGCGCAACTCCAGCCCCACCATGCGCCAAGTGCCGGT
CAGCTGCTGGGCATGCATCAGACCTCGCCTCCGTCCTGCGAATACCGTTCTAAGAAGAGC
TGCTCCAGGCTCGGTGGGTGCACTGCCACCTCCAGGGGCTGTGCTGCGCTGACCGCCTTG
AGCACCGTGGGCAGGGCGGTGGAGGTGACGAGCAAAGTGGTGCGGATGCCGCGTGGGTCC
TCACGCAGTTCAAGGCGGCTGACTCCTGCCATAGCAGCTAGGGCTGTAACCGCTTCGGGG
GTGACGACGTCGACGGCGGTGGTGGCGGAGGAACGCAGCTCTTCTAAGGTGCCGGAGAGG
GCGAGCTGCCCCTCTCGCACCACGGTGACTGCGTCACACAAGGCCTCCACTTCGGCCAGG
ATATGGCTGGACAGCAGCACCGAGGTGCCTGCTTCCGCCAATTCGGCCACCACCTTCTGG
AACACCGACTCCATGAGCGGGTCCAGGCCAGAGGTGGGCTCATCGAGCACCATCAACTCG
ACGTCGCAAGCTAGGGCTGCCACCAGCGCCACCTTTTGCCGGTTGCCTTTGGAGTAGGTG
CGGAAGCGGCGGCTGGGGTCCAGTTCAAAGCGCTCCACTAGCTGGTCGCGGCGGCGCTGG
TTCAGGCTGCCGTGGAAGCCGCCGAGCAGGTCGATGCATTGCCCGCCGGTCAGGCCTGGC
CACAGCATTGTGTCCCCGGGCACGTAAGCCAAGCGTCTGTGGATGGAGACGGCGTCGGTC
CAGGCGTCCTGGCCAAAGACTTTGATAAAGCCGCTGTCCAGACGAATCTGGCCGAGCAAG
GCGCGGATGGTGGTGGACTTGCCAGAACCGTTGGGGCCTAAGAAGCCGTGGACCTGCCCC
TGGGTGACGGTGAGGTCCAGTCCGTTGAGTGCATGGACCTTGCCGAAGTGCTTTTGGAGC
CCGCGCGCCTCAACCACACAATCTGACAGTGACTTGCTCATGAGAGTGACAGTACTTGAT
ATTGTGGTGCAGTCAAGAGTTGAAATCCCATCCAAAGCAGGAGCAAGTAGTGCCTGCACG
CACCAAGGCCGCCGCCCCTAAGCCACTCGCTGCCAGTACCGTCTCGCACTCGTCTGCCGC
CAGTCCGGCCGCCGCTAAGTTGAGTGTCCCCAAGCCCGGGCTGCGAGAGCGCAAAAAGGC
CGCCACTATGCACAAGGTGCAGACCATCGCCATGGAGCTGTTCCAGGAGCAGGGCTTCGA
CGTCGTCAGTGTGGAGCAAGTGGCGGAGGCGGCGGAGGTATCGCCTTCCACGATCTACCG
CTACTTCAAGACTAAGGAGGGGCTGGTCCTGCGGGACGAATACGACGACCGTCTGCTTGA
GTCCCTGCGTCACTACTTGTCTCAGGGACTCGGCCTCGCGCAGAGCGTTGAACGGACGAT
GCATGATATCTCCGAAGAACACTTTGTCAGGGATGCCGCTTTGACGAAGGCGCGTATCCG
CCTGTGCTTCGCGGTCCCCTCAATTGAGGGAGCAGTGGCACTGAGCGTCAACCGGCAGGT
TGACGAGATCGCGCAGGTGGTGGCCGAGGCGAGCCCTTGGGACTTCCCCCAGGCTCGGGT
TATGGCCTCCGCGCTGGTGTGGACCATTGTCGCCGTCTTGCGCAACTGGCACGACGACGG
TTGCCGACTGGAGTTGCGGTCGGTGGTTGAGGAGAGCCAGGCGCTGTTGCCACTGCTAGA
ACAATTAGAGCCAGGCGAGTAAAACGCGCCGATTGCAGGGACCTCTGCCCAGCCCGGTAG
CGTCTAAATCGCGCTGCACCCACCTGGCAGCAGAAGGCACCGAGTCCCAGTGCCGCAAGA
GCTCCCGGCTCAGGTCTGCTGCGGGATGCCCAACCACTCATACCAGCCCCGGTGCAGCAC
CAACCACGTCAGTAGGCCATAACCTGCCTGACCGGGGCGCGTTCCACCGGTGGCCGCCAG
ATCCGCGTTCCACTGCTCGTGGCCCAACAGCGGATGGAAAGTGTCCACATAGGGCACCGC
TCGGCGTGAGCACACCTCCGCCATCGCCTCAGATAGGCGCTCCACCGCAGCTTGGTCGTA
GCGGGGCAGTGGCGGCGGGCCCACCACAAAACAGTCCAGGCGTTCGGTGCGTGCTCCATC
GAGCACATTGGCCAGGTTCAGGCGAGAGCGGGAGGTGGAGGTCCCGGCCTCCAGGTCGGC
TGCCCCGATCCCCACCACCAGACGGTTATCCACGCCTGCGATCAGGCGGCGCCCCACCTC
GGAGGCCCAACGCTCGGCCAGCTGCGCCGTCGTCTCCCCGAAAGCTGGGAGGTTAGCCCA
CATGATCGGCGGGTATACCGGGTCCAGGCGGGTGTGGGCCATGACCCGTCCCACCCAGCC
CAAGGCACGAGCATCTCCGTAAGCAGAGGTCAGCTCATCGCCGACGAAGATCAGGTTCAG
TGGCCGCATGGGCTCATTATCAACCGCAGTGACCCATGTGGTGACCCAAAGCAGCCGCAG
CCACCGCCGCTCCGTAAAACTCCAGCTTCACGGACCGACGGCGTCGCCACGGCAGGAAAC
CTCAGCCCCGCGCAAAGGCCGCCGCCATGAGCTCAGCCTGCTGCCGCTTGTAGGCCCCGG
CGGTGCCCAGAGCGGGGGAGGCGGCCTCCGGCGGGGAGACCAGCCGCAGACGGCGCCTGC
CGGTGAGCGACTCAGGCATATGCAATGCCAGCCAAGGCCAAATGCCTTGGTTGGCGGCCT
CATCCTGCACCCAAACCAGCTCAGCCTCGCCATAGGGAGCCAGGGCTGCCGCCAGAGCCT
CCTCATCCAGCGGGTAAAGCTGCTCCAGGCGGATAATTGCCGTGGAGCGATCGCCTAGTT
TCTCCCGCTCGGCGGCTAGTGCGTAGTACACGCGGCCTGAGCACAGCAGCACGCGCGTCA
CCCCGCGCCCGGTAGCCAACTGCGCCTCTGCTTCACCCAGCACCGGCTTGAAAGTGCCGG
AAGTAAAGTCCTCCACCGGACTGGAGGCCGCCTTCAACCGCAGCAGCTGTTTGGGAGTAA
AGACGATCAGCGGGCGGCGCGGGCGAGAGTAAGCCTGCTGGCGCAGCAGGTGGAAGTGGT
TGGCAGGCGTGGAGGGCATAGCCACGCGCATATTGTTTTGCGCGCACATCTGCAGGTAGC
GCTCAATACGGGCTGAGGAGTGGTCCGGCCCCTGCCCCTCCTGCCCATGCGGCAGCAGCA
TGACCAGGCCCGAACGTTGCCCCCACTTCTGCCCGGCACTCGTGATGTACTCGTCGATCA
CCGACTGCGCACCGTTAGCAAAGTCGCCGAACTGCGCTTCCCAGCAGGTCAGTGCCTCGG
GCCGCTCCACCGAATAGCCGTACTCAAATGCCAGGGCCGCGTACTCACTGAGCAGCGAGT
CGTAAATCTCAAAGGCCGCCTGGTCGCGGGTGAGGAATGCCAACGGCGTCCACTCGGCGC
CGGTGTCGTGGTCATGCAGGACGGCGTGCCGCTGCGCGAAAGTAGCTCGGCGCGCATCCT
CACCCGCGACGCGCACGGGCACGCCCTCCATTAGCAGGGACCCAAAGGCAATCAATTCGC
CCAAGCCCCAGTCGATGCCACCGGCGCGGGTGGCTTCCTGCCGCTTGGCCAGCATGGCGG
CCAACTTGGGGTGGATAGTGAAGCCCTCCGGATAGGCGGTCTGGGAGTCCCCGATGCGTT
CCACCACGCTGCGGCTCACGGCGCTGGTCCAGCCGAGCATCATGCCCTCACCGGCTAGCT
GCGAGGTAGGCAGGTCCAGGGTGGTTAGCTGCTTGCCCACCTGGGTCGGGTCGGTGGCGT
CGATGACCTGGGAGGGGGCGGGGGCGGACTCATTGGCGTGAGAGGCGCGGGTGTCCACCA
GGATCCGTTCCAACTCGTCATGGAAGGAACGCTCAATCTCCTTGGCGTCTGCCTCCGTGA
TTTCGCCGCGCCCAACCAGGGCTTTGGTGTAGACCTCGCGGGTGGAGGGCAGGGAGTCGA
TGAGCCGGTACATGACGGGCTGGGTCATTGAGGGGTCATCGCCCTCGTTGTGGCCGCGGC
GCCGGTAGCAGATCAGGTCAATGATGACGTCTTTGTGGAAGGCTGCCCGGTACTCGTAGG
CGCGCTCAGCTACGCGGGCCACCGTGTCCGGGTCGTCAGCGTTGACGTGGAAAATCGGCA
CCTGCAGGCCCTTGGCTAGGTCGGTGGCGTAGGTAGTGGAGCGGGCGGAGGCGGCGCCGG
TGGTGAAACCGATTTGGTTGTTGACGACGACGTGCACGGTGCCGCCGGTGCGGTAGGCGG
GCAACTGACTCATATTGAGGGTCTCGTAGACCACGCCCTGTCCCGCGAAGGCGGCATCTC
CGTGCACGAGCACGGGCATGACGGTGTAGCCCTTCTCGCCCAGGCCAATGCGGTCCTGCT
TGGCGCGCACAATGCCTTCCACGACGCCGTCAACCGTCTCCAGATGGGAGGGGTTAGCAG
CCAGGGAGACGCGGGTGCTGACGCCGTCGGTGCCGGTGAACACGCCCTCAGTACCCAGGT
GGTATTTGACGTCACCGGTGCCTTGTCCAGCAGTGATGGCGTTGCCGTCGAACTCGTCAA
AGACCTGCCCGTAGGACTTTCCGGCAATATTGGTGAGCACGTTTAGGCGTCCACGGTGAG
CCATGCCAATGACCACCTCGTCCAGGCCGTCATGGGCGGCGGCGTCGAGTAGCCGGTCTA
ACAGGACGATAAGGGACTCACCGCCCTCCAGACTGAAGCGTTTCTGGCCCACGTATTTGG
TTTGCAGGAAGGTCTCAAAGGCCTCAGCCTGCTCCAGTTTGGTGAGGATGCGGCGGCGTT
TGGCGGAAGAAATCGGGCTCCACTCGCACTCCAGACGCTCCTGCCACCAGCGGCGCTGAG
CCGGGTCCTGGATATGCATGTACTCGATGCCGACGGTGCGGCAGTAGGAGTCGCGCAGTC
GGTCCAGGATCTGGCGCAGGGTAGCGCGCACGGTGCCGCCGATGCCGCCGGTAGGGAACT
TCCGATCCAGGTCCCACAGGCTCAGACCGTAGTTGCTCAGGTCCAGGTCGGGGTGACGGC
GCAGGCGGTAGGTCAGGGGGTCGGTGTCCGCGGCGAGGTGTCCGCGCTGGCGGAAGGCAT
GAATGAGTTCGGCTACGCGGGCGGGTTTGCCGGTTTCCAATTCGGCGTCGTAAGTGGTGT
CCTGGGCCCAGCGGATGGGCTCCAAGGGGATGCGCAGGGACTCGAAGGACCGCTCCCAGA
AGCCGTCCAAGCCCATGAGTTTGCGCTCGATCAGGCGCAGTAGCTCACCGGAGGCGGCAC
CTTGTATGACGCGGTGATCGTAGGTGGAGGTAAGAGTGATGGTTTTGCCGACGCCAGAGC
GGGCCAAGGTCTCCTCACTAGCACCGGCGAAAGCGGCCGGGTAAGCCATGGAGCCGACGC
CGACGATCAAACCTTGGCCCGGCATTAGGCGGGGCACAGAATGCAGGGTGCCGATCATGC
CGGGGTTGGTGAGGGTCACGGTGGTGCCCTTGAAGTCGTCCACGGTCAGGGCCCCGGTGC
GGGAGCGGGCCACCACGTCCTCGTAGGCGGCTATAAAACCGGCCAGGTCCAGCAGGTCGG
CGCCTTTGATGGAGGGCACCATGAGCCGACGCTCGCCTTTGCCGGAGGGTACGTCTACGG
CCAGGCCGAAGGCCACATGGGCGGGCTGGTGTAGAGCCGGTTTGCCTTGCGCGTCCAGCG
TGTAGGAGAAGTTCATATCTGGTTTCTCCGTGAGGGCCTCCACCAGCGCCCAGCCGATCA
GGTGGGTGAAGGAGACCTTGCCGCCGCGAGTGTGGGCCAGGTGAGAGTTGATGATGGCGC
GGTTTTCAATCAGGACCTTGGCGGGTATGGCGCGCGCGGAGGTGGCTGTGGGGATGGACA
GGGAGTCCTCCATGTTCTTGGCCGTGCGGGCGGCGGCGCCTTTGAGGCGCGTGTCCAGAT
CTGTGGCCGTGTCCTGGGTACGGGCGGTGCGCGAGGCACGGCGCTGGGCGTATGGAGAGG
TGGGTGGGGTGACGTTTGACGGCGGAGCCGGGGGCAGGTCGGAGCGGGTCACGTCTTGCA
CCGCGACGGCGGGGTGGACCTCGGGCTCCGGGGCGGCAGGCACGGGCGTGGCAGGGAGGT
CGGCTTGCTCTGCCGGGCTGGGAGCTGGGGCGGTGGCGCTTACGGGGCCTGTGGTGGAGG
CGCCAGAAGTGCCGGTGCTGGCAGGGGAGGCGGCGGAGTGCGCGCTGGCGTCGTGTTCAA
AGAACTCACGCCAGGCGGTGGACACCGAGCTTGGGTCTAAGCGCCAGGCCTCCCGCATCT
CTTCAACCATCCACTCGTTGGCTCCGAAGTCCGCAGCGGAGTTGCTCTGGCTCGTCACGG
TTTTTCTCCTAGAGAGTCCCGAACCGGCTCGGGCGCCGTGCCCGAGTTGTGTCCTGCGTC
ATCTTACGGAAGAAATGCCCGCTATGTGTCCAAATCCGGGACTAAAGACTCAGATCTGGT
GTGGGTGTAGGCGATAAAGGCGAGAACTCACTGCGGTGCGATCTCAGGGACCGTAGCCGG
CTCAGCAAGGCGATGCTGACCGCCGAGCCTGCAGCGCTGCATACGATCGCCGTCGCCCCT
AGAGGTAGGCCGTGGAGCCCCAGCAGCCTGATGGTCAAGAAGATCACCCAGGGGTGGATG
ATGTAGATCAGGTCAGCGTTCTTGCGCAGCCTCCGCGAAAAGCGCTCAACCTTTCCGGCG
CGCAGATAAAAGCTTGCAATGAACACGAAGACTGCCGGTGCGTAGTTCAGCAGCGTCACG
TCATTTGTGATCCCCGCCCCGAGCGCCCAGTACAGGAACGTGCACTCTGCCAGGCCCAAG
ACCGCCGTCAGTGCACCTAGCAACAGATGGGTGCTTAGCGGCAACCGCAGCAGCGCCTCC
TGGTGCTCCCCAATGAAGCGGCCCACCAGCAGCAGGGGAATCCCAAAGAGTAGGGCGTGG
CGGGAGCCGCCCAGGAAGCCAACCAACTGGCTGATCTGGTTTAGCGCCGCCACGTCCACC
AGCTTGTAGTACTCATCCAGCAGTGCCCCACTAAGCAGCAGCAGGATGGCGTAAACCGGG
TAGCGCCGTCGCAGGTGCTGGCGCAGTGTTGGCATGGCCGCACACAAGAGCCAGACCGCC
AGGCCCACAGTCAAAGCGCTGAGGTACCACAGGTGGTAGTAGCCCAGAATCAGGTTCCGC
AGCAGCCAGGTGGTGCCGCCACTGGCATTCCGCAGTTCGATCAGCATCATCGGCAGGTAC
AAGAGCGTGGAGGCCGCGTAGATAGCTGTCACGCGCCGCAGGTAGCTCAGGCGTTGCGCC
TGGTCCATCTGGGCAAAGAAGTAGCCGCTTGAGATCAGGAACAGAGGCACGCAGGCGCGC
GCAAACCACTGGCCGTAGAAGACGTCCAGAGCTTCCACGCCGAACAGTGGCAGGGCGTGG
AAGCTGACGATGATGATCGCTGCGGCGTATTTAGCTAGGTCGAGAGCAGGGTTCTTCTGT
AGAAGCGAGACGGGCAAGGTTAGGGGCCTTTGCGAGTCAAGAGCGCCAGGGGGCGCCTCA
GGGGACAGTGGTGCTTCTGTAGCGCGCAGAAATGTACTCTTCCGCGCTGCTGCTGTGGGG
AGGGTGAGTGCAGTTCTGAGCTACCTGACAATCACCTCAGTGCTTTTTGACGAGTTCGCC
AGTTTGTGACGAGTTCGCCTGCACTGTGGGCGTACACGTCACGAATGGGCGAATTGGGCA
ACAATGGGGGCGCGCCGACTGCCGCATGCTGGGCGACGTCGGGGCGACGTCGGGTGGTAC
CGTGCGAGCACTATGCGCCGACATGCCCGCCGGAACCGCCGTCGACCTGCCGCCTCCCGC
CAGGAGGGAGACAGTCCCCGCCCTCCCGCGCCCACGCAACTGACCCCGCACCATCACTTG
GTGCCAAGTCACTTGCCGACGCCGTCGGTTCGCTCCTGCGCTAGCACCTTGGCAGCGCAA
GCGCCCCAAAGCACAAAGGCCCACAACTGATGGGCAGCCTCAGCGACTGGCTCATGATCG
GCCTGGGCATCCTCCTGACCGCTGGAACTGCCATCTTTGTGGCCGGGGAGTTCTCCCTGG
TGGCCCTAGACCCGGCCACGGTGGAGACCCGCGCCGCCGAAGGGGAGAAACGCGCCGCCG
CCGTCCGCCAGGCGCTAACTCGCCTGTCCACCCTGCTTTCCGGTGCCCAAGTGGGCATCA
CTTTGACCACCATCTTGCTGGGCTACACCATGCAGTCCGCGCTGGCCAAGGTCTTAACCA
AGCTCATGTCCCGCTGGCTGGCCGAATCCGTGGCCACCGGCGCCGCCGTCGCGATTGCGC
TGGTCTTGGTCAATGCCTTCTCCATGGTGGTTGGTGAACTGATCCCCAAGAACGCCACCT
TGGCTGACCCCATGCGCGCTGCCGGACTGGTGGCCCCTCTCCTCACCGGCTTCACCACCC
TGCTCGGCCCCGTCATCTGGCTTCTTAACGGCGTCGCTAATCTGGTGCTGCGCCGCCTGG
GCATCACCCCCACCGAGGAACTCTCCGGCACCCGCTCTGCCTCCGAGCTTGCCTCCCTGG
TACGCCACAGCGCCGAGGAAGGCACCTTGGACGTCTCCACCGCGGCCCTGCTCACCCGCT
CCATCGGCGTGGGCGCACTCACCGCTGTGGACGTTATGACCGACCGGGGCCGCCTGCACA
CCCTGGAGCAAGACGCCACTGCCGCTGACGTGGTTGAAGCTGCCCGCACCACTGGCCACT
CGCGCTTCCCCGTAGTAGGCCAAGACGCCGACGACGTGCTGGGCATCGTTCACCTGCGCC
GCGCCGTCGCCGTCCCCTACGAGCGCCGCGCCGAGGTCCCCGTGGCCTCCAGCTCCCTAA
TGACCCCTGCCCCGCGGGTCCCCGAGACCATGCCCCTGGCGAATTTGTTGATCGAATTGC
GCAGCACCGGCAGTCAGATGGCCGTAGTTGTGGACGAGTACGGCGGCACCGCTGGGATGG
TCACCCTGGAGGACGCGGTGGAGGAGATCGTCGGCGAGGTCTCCGACGAGCACGACCGCC
GCCGCGCCGCCGCCCATGCGGAGGCTTCCGGTGATTGGCTCCTGCCCGGCTGGACCCGCC
CCGATGAGCTGGCCACTAACGCCCACCTTCACGTCCCTGACGACGGCCCCTACGAGACCC
TGGCTGGCTTGGTGATGAACGAGCTGGGTCGCATCCCACAGGTGGGGGATCAGGTCGACG
TCGCCCATGTGCGCCTGCGCGTGGAGGCGATGGAGGGGCGGCGCGTTGTCAGCCTGCGCG
TCAGCGCCCTGCCTGAGCCGGGGGAGTCGGGAATTGCAGAAGACGCCGACGACGCAGGAG
CGCCAGGCCAGTCAGCGCATACAGCGGAGGGCGCGCAATGAGCACCCCCGTAGCCCTGGT
CACCGCTTTGGTACTGCTGCTTGGCAACGCCTTCTTCGTAGGGGCGGAGTTCGCCGTCAC
TTCTGCCCGCCGGGCCCAGCTGGAGCCCCTTGCGGAAGCGGGCGACCGGCGGGCCAAAAC
TGCCCTGTGGGCCCTCCAACACGTTTCCAGCATGCTTGCCACGGCCCAGCTGGGGGTCAC
CGTCTGTTCCACCGGCCTGGGGGTGGTGGCTGAGCCTGCGGTGGCCCACCTGCTGCAGCC
CGCCGTCGCTGTCCTGGGCCTGGGAGCGGCCAGCGCACACGGCGTTGCCGTGGTCTTTGC
GCTGGTTCTAGTGATTTTCATGCATGTGGTGGCCGGAGAGATGGTGCCCAAGAACATCTC
TATTGCCTCCCCAGAGACAGCGGTGCGCTGGCTCGCCCCACCTTTGGTGGCTCTCTCGCA
TCTGCTCAGACCGGTCATTGCCGGACTCAACGGCCTGGCCAACGGCACCCTGCGCCGATT
TGGCCTGGAGCCACGTGAGGAGTTGCCCGCCGCCTTCAACGCCGCCGAGGTAGCTGCCAT
CGTGGAACGCTCCACAGCTGAGGGCGTGCTGGAGGACGAGACCGGCCTGCTGTCCACTGC
GCTGGAGTTCTCTGAAGCGACCGCAGCCAGTGTCATGGTGCCTTTGGCTGAGTTGGTCAC
CCTCCCTGCTGCCGCTACCCCCGCCGACGTCGAGCACGCCGTCGCCACCACCGGTTTCTC
CCGTTTCCCCACAGTTGACGAGGCCGGTGAAGTCATCGGTTACCTCCACCTTAAGGACGT
CCTCTACGCCGACGCCGCCCAGCGCAATGAGCCCGTCCCCGCAGGTCTGTTACGCCAGTT
GGTGCGGGTGCGCCCCGATGACGAGGTGGAGGATGCTCTCCTGGCTATGCAGCGCACTGG
CGCCCACCTGGGGTGGGTAGAGGGCGACGCCGGCCAGTTGCTGGGTGTGGTGTTCCTGGA
GGACATCATTGAGGAGCTGGTGGGGGAGGTGCATGATGAGATGCAGCGCGAGGAGCACCA
GCGTCGCGATTTGCTCTAACTGGAAGCTAAATGTGTGGCGAATGTGAAAGATCGGTGCGT
GTGGGGTTAATGTGACCGAAGTCCTGGCGTGTCCCAGCCGCGCTAACTAATCTCAGTCCC
CAGTGGCTCGCCATGGCCGCATCGTTACAGTGACCCTGACCCGGAGAACCCGCAGCGTGT
CCGACAAGCCAATGACCCGGCGCCAGCGCCGTGAAGCTGAGCGCGCCGCCGCCCAGGCTG
CACTCCGCCAGGAGGCGGAAGCCGAGGCGCTAGCGGCTGCTGCACGGCGTCGGCAGGACC
GCCGTAACTTGCGCGCTGACTTGGAGCGCAAGGCTCAGCAACGCCCGGGGGACTCCACCG
TGGATGCCACCGCTGAGGACTCAACCGCCGACGCCACTACCGCCAACCGCTCTACTGCCG
CCATTGCGCGTGCCGGTGCTGCCGCAGCCGCTAAGGAGTTGGAGCAGGAGGCCACGCGGC
GCGACGCCGTCGCCAATGCAGAAACCGTCACCACCCCGCGAGTCACCGAGCCGAGCCGCT
TTGTGGTGCCTGAGGCCGCCACCACGCCAGCCGGTTCCCGCAAGCCTGCGAGGCCAGCAT
CGACGCGGCGAGCCGCCAAACTGAGGCCTGCGAGCCCAGGGATGGCAGCGGGGTCGGCTT
CCAAGGCTGCTCCCGTGGACCCGGTAGCTCCCACGCAGTCCGCGCCCGCGCAGGCTGCTC
CTGTAACCAAAGCCGCTCCGGCCAAGCCAAAAGCACCGGCTGACGCCGCCCAGAAAGCTA
AAACCGAGCCCTCCACTAAGCCCGCCCCTGAACGGCAATGGTCCGGGAGGCGTTTGGCCG
CTGTACGCCGCTCCGTGCGCAAACCCAATGCGCTCAGCCCCGAAATTGCTTCCAGGATCG
CCGCCAGGCTGCCCGAGGATGGCAACACGGACTCCACCATCACCATCATTAACTCGCGCG
ATCTGGTGGCGGCATCGCCCGCTCGCGCCGCTGCGAAGCCTGGGGCAGGCGCGGATTGGG
CCCGTAGTGAGGCCAGCACTGAGGAGATCGACCTCTCTGGTGCCATGCAGGAGGCCACCA
GCGAAGACGAGGACTCGCTGCCACGCAGCTACCGTCCGCGCCGTGGCGCTGACCAGGCCG
CTCGCCGCAACACCGCCGCTAATGGCTCTCACCGCACCAGTATCGGCACGCTGGGGAGAG
CTTCCGTGTTGGCCGTTCTGGCTGTGCTGACCATTGTGATTCCGCTGACCGGCAAGGTGC
CGCAACTCACTAGCTTTGCGGCCCCACACCCAGCTAATTCAGCGGCGTTGCAAGCTTCCC
AGCAGGCGACGGGTTCGTCTCTGGCCGCCCCGATCGTTGGCTCTGATGCGGATGTTGACA
CCAGCACTAACGGTGCTTTAAACAATGTGCCCGACGCCGCCACCCTGGCCCGCATTAAGC
AGGCTTACGCCAATGCCTCACAGAGCTGTGCGGTCAAACTGGGGGCTTCCGGTGAGGCGG
CGGCTTTCATTAAGCCCCCTGAGCTGTACATGCCGATGATTGCGGGCAGCTACGTGGTGT
CTTCGCCCTTCGGGTATCGCCTGCACCCCACGCTTGGTTATGTCCGCCTGCACGCTGGGC
AGGACTGGTCGGCTGGTGTTGGTACCCCGATTTATGCGGCCGCCGCTGGCACCGTGACGA
TGGCTGGCATGGATGGGGGCCTGGGTGTGGTGACTATCCGCCATGAGTTGGGCGGTCAGG
TGTGGTTCACCCGCTACTTGCACATGTACCAGGACGGCATTTACGTCAAGACGGGTGACC
AGGTGCAGGCGGGTCAGCTGATCGCGGGTGTGGGCTCTACGGGGCAGTCCACCGGACCAC
ACCTGCACTTTGAGGTGCGCACGGCGGACAACTGGGAAGACTCTTCTGCGGTTGAGCCCG
CGCAGTGGCTTAAGGACCACAGCGCCGTAGAGTTGTCTTCTGACTGTAAGTGACGCCAGG
AGCCAGAGATGCTGCAGCAGGAGCGCCCACGGGGGCGCGAGTTCAGAGTGCCTGAGGTTG
TTGCCCACCGGGGTGGCGGCAGGGAGGTGCCTGAGAACACTTGGGCAGCCGTGGAGCACA
CCGTTGGTTTGGGGCTGCGGTGGATGGAGACGGATCTGCATGTCACCGGCGACGGCGTCG
TGATCCTGTGGCATGACCCGAGCTTCCAGCGTGTGGCCAACCAGACCGTGCCGATCAGTC
AGCAGACTTGGCAGGAGATTTCTGGTCAGGACGTGGGTGATGGGCGACCGCCCGTGCGTC
TGGACGATGTGCTGCACGCCTTCCCGGAACTGCACCTGAATATGGACCTGAAAGTCCCCG
AGGTGGTGCAGCCAGCTCTGCAGGTGGCGCGGGCGGCAGATGCCCTGGAGCGGGTGCGTT
TTGCTTCCTTCTCTGCGCGGCGCTTGGCGGTGCTGCGGCGTCAGGAGCCGCGGGCGACGA
CGTCGGTGGGTACTAGTGACGTTGCAGGTTTGCTGCTGCGTGCTGAGTCGGGGCTGCCGT
TGCCGCGGACCCGTTGGAGTTGGGTGCAGGGCCGCTCCAAGGTGGACTGTGTGCAGGTGC
CGACCGCCCATAAGGGCATTCCGGTGGTGACGGAGCGTTTTGTGGCTGCTGCGCACCGCT
ACGGGCTGGAGGTGCATGTGTGGACCGTGGATGACCCGGCGGAGATGGAGCGCTTGGCGG
CCATGAACGTGGATGCGTTGATCACGGATGTGCCCACGGTGGCTCTGGAGGTTGTGGGGC
GCCTAAAGCAAGCCTGAGCGAGCCCGCGACAGCCTACTCACGGCACAAGAAAGTCCCAGG
GCGTCGATGCGCTCTGGGACCTGGTGCCCCGGACAGGATTCGAACCTGCGACCTTCTGCT
CCGGAGGCAGACGCTCTATCCACTGAGCTACCGGGGCCCGAGGCAGGACTCTACCAGCGC
TCAGCCTGCCACCGTGAACCAGCCGAAGCGGCCTAGCTCACGGTTAGGCACCAAGCCGCG
CCGCACCCGCACTTTGCAGCCCGCCCATAGCGCCACCCTTGCCAAGTTTCAGGCGGCAGC
GTCCCAGCCAGTGGAAAACCAGGCGCTCATAGCGCACGCAACACCCCCACCCCAACACCC
AAGCAAAGCACTCAGATAAACTCCCAGCGTGACCCCAGAAGAGCTCGCTGAAGCGATCCG
CAACGTCCTCACCGCCGCCGTCCAAGACGGCTCCCTGAACCTGCCGGTTGAGGAGGTGCC
ACTGCCCAAGGTCGAGCGTCCCCGCTCCCGCGAGCACGGCGACTGGGCCACCAACGTCGC
CATGCAGCTGGCCAAGAAAGCCAGCACCAACCCCCGCGCCCTAGCAGAACTGCTAGCCGA
GCGCGTCGCCCAGCTCGACGGCGTCGCCTCCGCTGAAGTGGCCGGCCCCGGCTTCCTGAA
CATCCGCCTAGACGCCGCCTCCGCCGGTGAACTAGCCCGCGCCATCCTGCAAGCCGGGCA
GGAGTACGGACGCAACAACTCCCTGGCCGGGCAGCACATCAACCTGGAGTACGTCTCCGC
CAACCCCACCGGCCCCGTGCACCTGGGTGGTGCCCGCTGGGCCGCCGTCGGCGACTCCCT
CGCCCGCATCCTCACCGCCTGCGGCGCCAAAGTAACCCGCGAGTACTACTTCAACGACCA
CGGCACCCAGATCGACCGCTTCGCCCGCTCCCTGCTCGCCGCCGCCCGCGGCCAGGAGAC
CCCCGAGGACGGCTACGGCGGCGACTACATCGCCGAGATCGCCCAGACCGTCACCGACAC
GGAGACCGCCGCCGGCCGGCCCGCCCCCGCGACCCTCCCGGACGACGAGGCCACCGAGGT
ATTCCGGGCGCGCGGCGTAGACCTCATGTTCGCCTCCATCAAAGCGGAACTGCACGCCTT
CCACTCCGACTTTGACGTGTTCTTCCACGAGGACTCCCTGCACGAATCCGGGGCCGTAAC
TCACGCCATCGGCAAGCTGCGGGCGCGCGGCGTCATTGAGGAAAAGGACGGCGCCACCTG
GCTGCGCACCACCAACTTCGGGGATGACAAGGACCGCGTACTCATCAAATCCGACGGCGA
CGCCGCCTACTTCGCCGCCGATGTGGCCTACTACCTGGACAAGCGCTCCCGCGGCGCCGA
CTGCGCCATCTACCTACTAGGTGCCGACCACCACGGCTACATCGGCCGCATGATGGCCAT
GTGCCAAGCCTTCGGGGATGAACCCGGAGTAAATATGCAGATCCTTATCGGCCAGCTAGT
CAACCTGGTTAAAGACGGAGCACCGATGCGCATGTCCAAGCGCGCCGGGACCATCGTGAC
CCTGGAAGACCTGGTCTCCGCCGTCGGTGTGGATGCTGCCCGCTACGCGCTAGCCCGCGC
CTCCATGGACTCAATGATCGACATTGACCTGGATGTCCTGGCCTCTGCCAGCAACGAAAA
CCCCGTCTACTACGTGCAGTACGCCCATGCCCGCACCCGCAATGTGGCGCGCAACGCGGC
AGAGCACGGCGTCTCCCGCGAGGCCGGATTCGACCCGGCGGCCCTAGACAACCCGGCGGA
CTCTGAGCTGCTGGGGGTGCTGGCGCGTTTCCCAGCGATCGTCGCGCAGGCCGCCAGCCT
GCGCGAGCAGCACCGCGTGGCCCGCTACCTGGAGGAGCTCGCAGCGGCCTACCACACCTG
GTATGCGGCCACTCGCGTCACCCCGCGTGGTGACGATGCCGTGAACTCCGGCCATGTGGC
CCGACTATGGCTCAACGACGCCGTCAGCCAGGTGCTCGCCAACGGCCTGGGGCTGCTAGG
AGTCTCCGCCCCCGAGCGCATGTGAGCCCGCAGCAAGCACAGGAGCAGATATGACCAACC
CCGCCGCCCCCGCTGGAGAGGCACCCCTGGGCAGCCTGATCGCCCCCGAGCCCTCTGAGC
GCCCCGACCTATGGCCCACCACCGTCCGCCGGGGGGAAGACGGCGCCCTCACTCTGGGAG
GCCGCAGTCTCGCCCAGGTCTTAGCGCAAGCTCCTACGCCCGTCTTCGTCCTAGATGAGA
CGGACCTGCGCTCACGCGCCGCGGCATGGTCCGCCGCCATGCACGAGGAGTTCTGGCCCC
AGTACGGCATGGCCGGTGGCGAGGCCTTCTACGCCGGCAAGGCCTTCCTCACCACGCGCG
TCGCCCGCTGGGCCCTGGAGGAGGGCATGGGCATCGACACCGCCAGCCGCGTCGAGCTCG
CCGTCTCCCTCGCCGCCCTGCAGGACGTCGACGGCGAGCAGGCCACCGAGCACGCCGCCC
GACTGGGCCTGCACGGCAACGGCAAGACCGAGGCCGAGCTCGCCGTCGCCCTCGCCCACC
GCGTCGGCCACGTCGTGCTCGACTCCCTCGAGGAGGTCGACCTCGCCGCCGCCGCCGTGC
GCCGCCTGCGCGAGACCGGCACCTACGCCCCCGACGAGACCGGCAAGGTCATGGTGCGCC
TGACCACCGGCGTGCACGCCGGCGGGCACGAGTTCATCGCCACCGCCCACGAGGACCAGA
AGTTCGGCCTGTCCGTCCACACCGGCGCCGCCCGCCAGGCCGTCGACGCGATCACCGCCG
CCCCCGAGCTCGAGCTGCACGGCCTGCACTCGCACATCGGCTCCCAGATCATGGACCTGG
CCGGCTTCCGTGAGGCCGCCCGCGTCGTGCTCACCCTGCGCCACGAGGTCTCCCTCGCCA
CCGGCACCGCCTGCCCGGAGGTCGACCTCGGCGGCGGCTACGCCATCGCCTACACCGGTG
CCGACGCCGTGCCCCCCAGCCCCGCCCAGGTCGCCCGTACCCTCGCCGACACGGTGCGCG
AGCTGTGCGCCGAGCTCGGTGACCCCGTCCCGCACGTGTCCGTCGAGCCCGGCCGCAGCG
TCGCCGGCCCCTCCACCGTCACCCTCTACACGGTCACCGGCCTCAAGCGCGTCGACCTCG
ACGGCGGCGCCAGCCGCCTGTACGTGAGCGTCGACGGCGGCATGAGCGACAACATCCGCC
CCGCCCTGTACGGCGCCGCCTACACGGCGCTCCTCGCCAGCCGCCGCCCCGACCCCGCCG
CCGGTCTCACCCGCGCGCGCGTCGTCGGCAAGCACTGCGAGAGCGGCGACGTCGTCGTGC
GCGACGTCGACCTGCCCGCCGACCTCGCCGTCGGCGACGTCCTCGCCGTGCCCGCCACGG
GTGCCTACGGACGCTCCATGGCCAGCAGCTACAACATGTTCACCCGTCCGGGCGTCGCCT
GGGTGCGTGACGGCGAGCAGGGCTGGGTGCTGCGTCCGGAGACGGCGGAGGACCTCCTCG
CCCTCGAGGGGGAGTAGGCCCTCCACCGTCCCTGCCGCAGGCCCGCCTCAGTCCTCCTGG
CTCCCGGCCCCCACGAGCCTCCAGCGGTCCACAGCGCTCTGGTCCTCCCAGAAACGTCGG
TACGTGCCGCCCGCGCTGTAGAGCTCGTCGTGCGCGCCAATGGCCTCGACGGCCCCGTCC
ACGAGCACGACGATCCGGTCCGCGCGCCGGATCGTCGACAGCCGGTGCGCGATGACGAGC
ACCGTGCGTCCCTCGCTCAGCTCCTCCATCGCCCGGGTCACCCCGGCCTCACTCACGCCG
TCCAGTGCGCTCGTGACCTCGTCGAGCAGCAGCACGGGTGCGTCCTTGAGGAAGGCACGA
GCGATGGCGACGCGCTGGCGCTCACCCCCGGACAGGGAGGAACCGCCCTCTCCGACCCGA
GTCGCCCACCCGTGCGGCAGGCGCTCGACCACCTCGCTCAGGCCCGCCCGATCGGCCGCC
TCCCGCACCTCCTCGTCGCTGGCGTCCGCGCGCCCGATGCGTACGTTCTCCTCAATGGTG
GTGTCGAAGAGGTAGACGTCCTGGAAGACCATCGAGATCTGCGCCATGAGGTCCTGTGTG
CGAAGGTCTCGCACGTCCGCGCCGCCCACGCGCACCGACCCGCGCTGGACGTCCCAGAAG
CGGGCCACCAGCCGCGTGAGCGTGGACTTGCCGGAGCCGGAGGGCCCCACGAGAGCGGTG
ACGGAGCCGGCCGGGAAGGTGAGGGTGACGTCGTGGATGACGTCACGGCCCGGCACGTAG
CCGGCGGGCCACCAGCCGCGTGAGCGTGGACTTGCCGGAGCCGGAGGGGCCGACGAGGGC
GGTGACCGAGCGGGCGGGGAAGCGCAGGGTGACGTCGTGGATGACGTCACGGCCCGGCAC
GTAGCCGAAGGTGACGTGATCCAGGCTCACGTCCAGCCCGCCCCCGGCAGCCGGACGGGG
TGAGTCCGTCCTCTCCTCCACAGGCTCCGGCAGGGCGGGTGCGCCCAGGATCGACTCGAT
CCGCTCCAGGGCGACGTCGGACTGGTGGAGGGGGTCGACGTAGAAGGCGAGCATGCCGAC
TGGCTCGGCGAAGCGGATGACCATGAGAGCCAGGGTGACGAAGACGACCGGGTCGAGGGA
TCCTCCCAGCAGGAGGTACAGGCCCACGGCCAGGCTGGCGATGACACCGGTCTCCACCCA
GGTGTGGAAGGCCTGCCCTGCCGGGCCCTTGGCGTGCTGGGCGCGGTGCGCAGCCGCGTG
GTCCTCCCTCAGAGCCTCCTCCAGCGGCGCCCAGACCGTGGGCCGCCCGTCGCGCGACCC
GCTGGCCGCGCCCGTGGCGCGCAGGACCGCCTGGAGGCGGCTGAACTCCAGCAGGCGGGA
ACCCAGCTCCTCAGCGGCGTCCTGGGAGTGGCGGAACTCCGCTCGCACCGCCCGCCGCAG
CCACCGCAGGCACAGGACGGTGCCGGGCAGGGCCAGCAGCAGCGCCAGGCCCATCCGCCA
CTCCAGCACGAGGGCGCTGAGCCCGACGACGACCGCCGTGCCGCTCATCGAGGCGATCTG
CGGCAGGGCGACCGAGGGAATGTGGGCGAGGTCGGCGGTGTCGCGCGAGACGGCGGTGGC
GACCTGCCCGGTGGTCGCGGAGGTGAACCAGCCCAGGGGCAGCTGCTGGACCCGGTGGCC
CAGGGTGCGCACGAGGCTGCCGCACACGTCGTAGCAGGCGACCGCGTGGGTGCCGATGCC
GGCGGCGCAGGCGACGACCACCGCGGCCAGGGCGCACAGGACGACGCCGGCCAGCCACCG
CCCGGCCGGCTCGCCGGCCAGGAAGGACCTGAGGAAGGGCACGAGGAGCACCAGGGAGGC
GCCCTGGAGGACCCCGGCCAGGGCGTGCGCCGCCACGAGGGGAACGAGGTTGCTGCTCGC
GCCCAGGCAGCGCTGAAGACGACGGATCACTGCTGTGCCCTCCACATCTGTGCGTAGAGG
CCGCCCTGTGCGAGCAGCCCGGTGTGCGTGCCTCGCTCGACGAGGCGGCCGTGGTCCATG
ACGAGGACCTGGTCGGCGTCCACGACGGTGGACAGGCGGTGCGCGATGACCAGGACGGTG
CGGCCGGCGGCGAGCTGCGCCAGCGCCTGCTGGATCTCGCGCTCGGAGTGCGCGTCCGCC
TGGGCGGTGGCCTCGTCCAGCAGGAGGACAGGGGCGCCGGTAAGGAACAGGCGGGCCAGG
GCGACACGCTGACGCTCCCCGCCGGACAGGTGGGCGCCCTCGGAGCCGAGGACCGTGTCG
TAGCCGTCAGGCAGCTCCAGGACCCGCTCGTGGATCCGGGCGGCGCGGGCGGCGGACTCC
ACCTCGGCCTCGGTGGCGCCGGGACGCCCCAGCAAGATGTTGGCGCGCACGGTGTCAGCG
AGCGTCCCGCCCTCCTGGAGGACGAGTCCTAGGCGGGCGAGCAGGTCCGTGGTGGCGGCG
TCGCGTACGTCGGTGCCTCCCACGCGCACGGACCCGGACTCGACGTCCCAGAAGCGGGCG
ACGAGCCTGACAAGGGTGCTCTTGCCCGAGCCGGAAGGGCCGACGACGGCGGTGACCATG
CCTGGCTCTAGGCGCAGGCTCACGTCGTCCACCGCCAGCGGCAGCGGCTCGGCGCCCTCG
CGCGAGGAGTAGCGGAAGGAGACTTGGTCGAGCTCGACGCCCACGCCCCCGGCCTCGTCG
CGCCCCACCGGCACCGGGTGCTCGGGCTCGGCCAGGACCGGCTCTGACAGGAGGGCGCCG
AGCCTGCCGGTGGCCTCGGCTCCGAGCGTGACCTGGTTGACGAGGGTCACAAGGCTGACG
AGCCCGCTGGGCAGCCCGATGCCGACCAGGAGGAAGGGCAGCAGCTCTACCGGCCGTAGG
ACCCCGTGCCCGGCCATCCAGGCTCCGGCGAGAAGGACGGGCACGAGCATCCCGGCGGGG
GAGATGAACGAGCCCAGCAGCGCCATGGGTCGACCGGGCCCCTTCATGTACCGGTAGGCG
GCGTCGGTGTACTGGTCGAGGGCCTCGTCGAAGCGTCGGAAGACGGTCCCCGCCAGGCCG
AAGGCCTTGACGGTGGCGATCCCGTCGACCATCTCCACCGTGGAGGACCCCACCTTCTTC
ATCCCCTCGAGGTAGTCCTCGTTGACGGTCCCCTGGGAGACTGCCATCGCAGTCGCCGTG
AGGACGAGGAGCAGGACCAGCCAGCCCAGGAGGACGAGGGCGAGCTGCCAGGAGCGGGTG
AACAGGTAGGCCAGGCCCAGGACGATCCCGCCCACGGAGGCCCCCAGGTCAGTGCCGAGG
TGGGCGACGAGGGTGTGGATGGCGGTGGTGTCCTCGGTGATGAGGACCTTCGTGCGGCCC
GAGGACTCGTTCGTGTGCCAGCCCAGGGGTAGGCGCGCCAGGTGCCGGACGATCCTGCCG
CGCAGCGTGGTCCGGAAGGCGCTCTCGACGTCGTGCGCCCAGCCGGTGGCGGCCATCGCG
ATGGCGTGCCCCAGGGTGAGGCCGAGGACGACGGCGCCCAGCCACGTCCAGGCGGCGCGG
GCGGTGAGGGTCCCGGCCACGGCCGCCTCAGCGACGGCTGTGACGCCGACGGCCGGCAGG
AGGGTGAAGGCAGAGGCGAGGGTCTCCGCCAGCGCGGTGAGGGCAGTCGCCCCGCGGACG
GGGGCCAGCACCTGGCCCAGGGTGAGGGGAGGGGCGGTGGCCCCGCTGCTGCGCGGGGCG
ACAGGTTCGGGCCGGGACGGGGGAGGAGAGGTGCTGGTCGGTGGGGGTGGTGGGCATGAG
GGTCTCCGGGGGTGGGGGCTGGTGGGGGGGGGGAGGGGCGGGTCAGACGTCGTGGAGGAC
GAGCCCGCCCCCGGAGAAGGTGGCGGCGAGCCAGGCGGCCAGGGCCCAGCCGGCCAGGAC
GAGGACGGTGTCGCGCCGCCGCCAGCGCGGCCGGTGGCGCTCGGTGCGCGTGCTGTAGGC
GCCGAAGCCGCGCGCGTCCATGGAGGCCGCTACCCGCTCGGCGTGCCGCACGGCCCCCGC
GGTCAGGGCCGGCACGGCGGCCCACGCCCGCACGAGGGGGCGCAGCACCGGCAGGGGCGC
GCGGGTGCCGCGCAGGGCGTGCGCCTCCTTGACCGACCGGTACTCGGCGGCCAGGCGCTG
ACGGAAGCTGATGGCGGCGACGCCCGCGTAGGCGACGCGGTAGGGCACGTGCAGATGGGT
GGTGAGGGCGCGCAGCAGGTCCTCGGGGCGCGAGAGCAGGCCCGTGAGCACGCACAGGGA
CATGACCGAGCCGAGCTTGCCTCCCAGGCGCGCGCCGGCGAGCACCTGGTTGCGCTGCAG
CTCGAGGCCGCCCAGGGCGAGGACGGTCTCGGAGGCGCCCACCCGCTCGACGGGAGCGCT
GAGCGCCAGGGACGATCCGATGAGGAGCGCGACCGTCAGGACGGCCAGCGCGGCGAGGCC
GCCGCGGCGCAGGTCGGCGACGAGGAGGAGGGACGTGCCCACCGCCAGGACGAGGAGGGG
GGCCTGGGGTGTGGGCATGAGGGCGGTGACCACCATGAGGGGCAGGAGGGCGGTGAAGGG
TGACAGCGGGTCGAAGACGGGGGAGCGCCTGGTCACGGCAGGTCCTCCCACCGGGTGAAC
GGGGGCACGGGCGCGCCCGTGGCGACGGCGAGCGCACGCATGCGCGCCAGCGGCGGGGGC
GTGAGCCCGGCCCGCTCCAGCAGTGCCGTGTCGGTGAGGACCTGCGCAGGGCCGCCCTGG
GTGAGGACCGCGCCGTCGGCCAGGACGAGGACGCGGTCGGCGTGACCGGCGACGAGCTCC
ATGTCGTGGGTGGTGAGCACGACGGCGGTGCCCTCGTCCGCGATGGAGCGCAGCAGCGCC
ATGAGGGCCTCGCAGCTGGACCGGTCCTGGCCGAAGGTCGGCTCGTCGAGGCAGATGAGG
TCGCGGTGGCGTCCCAGGACGGAGGCGACCGACAGGCGGCGCTGCTGGCCCCCGGACAGG
AGGAAGGGGCTGGAGCCCGCCTGCTCGACCAGCCCGAAGCGCTCCAGGCGCTCCGAGACG
GACCGACGCACCTCCTGCTCGTCGGCACCGGCCAGTCGCAGGCCGTGGGCGAGCTCGTCG
GCCACGGTGCGCTCGAGGAACTGGTTCTCGGGGTTCTGGGCGACGAGGGTGACCGCGTGG
CCGGGACGGCCGGGACGGCGCTCGCGGCCGGCGACGCGGACGCTGCCGCCGGTCCAGGGC
TCGAGCCCGGCGAGGGCGCGCAGAAGGGTCGTCTTGCCCGAGCCGTTGGCCCCGGTGACG
GCGAGTACCTGGCCGGGGCCGAGGGTGAGGCTCACCCCGGTGAGGACGGGGCGACGGCGA
CTCCTGCGCCCGCGGGGAACGTCGAGGTCGCGCACCTCGAGCGCCGGGGGCGCGGTCGGG
GCGGGCGGCCCGGCCTGCGGGGCGCCCGACGGTGCGCGGTCGTCCTCCGTGACGGCAACG
GGCGGTGAGCCCTGGGGCAGACGGGCTGCGGCGAGCAGGCGGGCGCCGTCGGCCAGCGTG
AGCGGGGCCTTCTCCGCGGTTTCGGGCCGGTCGTGGTCGACGTCGTCGGGCCCGGTGCAG
CCGGCGTCGCGCAGGCGCAGCCCCAGCGCGGTCGCGGAGGGCAGTCGCACCCCGGCCCGG
GCGAGCGCACGCGCGTGGCGGGCCATGACCCGGCGGACGGGGCCGGAGGCGAGGGTGGAG
CCGTCGGGGCCGAGGGCGATGACGTGGCTGACGTGCTCGATGACGTCGTCGAGGTCGTGC
TCGACGACGAGCACGGCCGCCCCGCGGGCGTGGACCCCCGGCAGCAGCCGGTAGAAGGCG
CGGGTGGCGGACGGGTCGAGGTTGGCGGTGGGCTCGTCCAGGACCAGCAGAGCCGGTTCC
TGCGCCAGGGCGCAGGCCAGGACCAGGCGCTGGCGCTGCCCGCCGGACAGCTCCCAGGGG
CTCGTCGCCTCCCGGCCGGACAGGCCGACGTCGGCCAGCGCCCGACGTGCGCGCGCCTCG
ATGTCGGCGGCCGGCACGCACAGGTTCTCCAGGGCGTAGCAGACCTCGTCGAGGACACTG
GTGGTGACGATCTGGGCGTCGGGGTCCTGCATGACGACGGCGACGGTGCTGGCCAGGTGG
GAGACCTCGGCGTCGGCGACCTCCTGTCCGCCGACCCTCGCCGAGCCGCGGTAGGCGGAG
GGCAGGCAGTGGGGCACGAGCCCTGGTAGGAGCCGGGTGAGAGTGGACTTGCCGCAGCCG
GAGGGGCCCAGCAGGAGCGTCGTCGTACCCGGGCGCAGGGTGAGGGTGGCACCCTGCGGG
ACCCAGGTGCTGGTGCGGGCGTACTGGACGGCGGCGTCCTGGAGCGTGGCGACGGAGGGA
GCCGTGCTCACCGGGAGACGGCCAGGCCCGTGCGCTCCAGGGCCCGGCGCAGCAGCAGGC
ACACGCCGACGGCGACCCAGCAGGACAGGACCGCCAGGATGACGCCGACGACGGTCTCCT
GGGTGGTGAGGGCGATGCCGAAGCCCGCCGAGTAGAGCGAGGCGTTGATACCACCGAAGA
CGACACCGGAGAGCAGGTAGACCCACCAGGTCCAGCGCCGGTAGAGGAAGAGGGCGACGG
GGGCGCCGACGAAGAGCGAGCCAATGAGGTTGCCCAGGACGGCGGAGGGGCCCTGCGGGG
TGAGGAAGGCCGAGATGATGCCCATGACGAGTCCGGAGACGAGGAAGGCGCCGGGCTTGT
TGACCAGGACGCCGGGAAGGAGGTAGGGCACCATCCAGGCGCCCATGAGGGCGCACATGA
TGAGGATGCCGCGAGGGCTGACGGCGACGAGGACGGACACGTAGGTCAGGGGCACGACCA
GAAGGGAGCCGACGACGCCGAGGGCGGCTACCGTCATGAGGTTGCGGGTGCCCAGGACGG
AGTCTCGCAGCCCGGACCGGGCGGAGGTGCGGATGGTGGTCGAGGCTTCGGGTGCGCTGC
TCATGGTGACCTCGGGTAGGTGGGGCGCCGGTCGGGTGGACGCCATGACCACCAGGCACC
CGTGAATCAGGATAGGCACACCTAAGATAGTAGTGGTTCTCAGTAGCGGTCAAGTGTCGT
CCGCCCGGGGCCTGCGGCGCCGGGGCACGTGGAACCGCCGCGGTGGAGGGACGCGCGCGC
GGTACGTCTGTGGCCCCGTCTATGCTGGCCCGAGCCCGCACGCCAGCACGAGAACAAGGT
GGACCCATGACCCAGCAGGCCCCGCCCGCAGCCCCCGCCACCCCAGCGACGCGCCCCGTC
CTCAAGGTCGGTGTCCTCGGCTCAGGCACCGTCGGCACCCAGGTGGTCCGCCTCCTGCTA
GAGCAAGCCGACGACTTCGCAGCCCGCTCCGGCGCCCACCTGGAAATCACCGGCATCGCC
GTGCGCAACCTTGACGCCTCCCGCGACCCCGCCGTCCCGCGCCACCTCCTAACCACCGAT
GCCACCGCCGTCGCCACTGGCAACGACATCGTCATCGAGCTCATCGGCGGCATTGAACCC
GCCCGCACCCTCATCCTCGCGGCCTTCCACGCCGGCGCCTCCGTCATCACCGGCAACAAG
GCCCTCATCGCCGCCCACGGCCCCGAGCTCTATGCCGCCGCCGCACAAGCCCACGTCGAC
TTCTACTACGAAGCCGCCGTCGCCGGGGCCATCCCCGTGGTCTACGCCCTGCGAGAATCC
ATGGCCGGAGACCGCGTCACCAGCGTGCTCGGCATCGTCAACGGCACCACCAACTACATC
CTGGACGAGATGAGCACCAAAGGCCTGTCATTCGACGCCGCCCTGGCCACCGCCCAGAAA
CTTGGCTACGCCGAAGCCGACCCCACCGCCGACGTCGACGGCCTAGATGCCGCCGCCAAA
TGCGCCATCATCGCCTCCCTAGCCTTCCACACGCGCGTCGGCCTAGACGACGTCACCGTA
GAAGGCATCCGGGACATCACCGCCGACGACATCCGTGAAGCCCACGCCTCCGGCTGCGAA
ATCAAGCTCCTAGCCATCGCCCAGCGCCGCGAAGACCAACACGCCAAAGGCATCTCCGTG
CGCGTCCACCCGGCCCTCGTCCCCCAAAACCACCCCCTCGCTTCCGTACACGGCGCCTTC
AACGCCGTTCTAGTGGAGGCTGAGGCCGCTGGTCGCCTCATGTTCTACGGGCAAGGCGCC
GGTGGAGCCCCCACCGCCTCCGCAGTGCTCTCCGACGTCGTAGCCGCCGCCGCGCACCGC
GTAAACGGCGGTGAGGCCCCCCGCGAGTCCTCCTACGCCGATCTGCCACTCCTTGGCCCG
GAGGCCGCGCTGACCCGCTACCAGGTGCAACTGCGCTTGGAGGACACCCCCGGCTCCCTG
GCCGCCATAGCCCAGGTCTTTGCGGACAACCAGGTCTCCATCGACTCCGTGCGCCAATCC
TCCTACGTGGGCAGCCAAGACGCTATCGTCACCATCGTCACCCATGAGGCACCCGTCTCC
GCCCTGGACGCCGCCGTCACCGGCCTGAGCCAAGAGGAGCGGGTGGAGTCCGTGGTCTCT
ATCCGCCGCGTCGAAGGGCTCTGAGCTATGTCAGCCAGGCTTTGCAAAGAACGCGCGGCG
GTGCGCGTGCCTGCTACCACCGCCAATATGGGGCCGGGCTTCGACTCCTTCGGCATGGCC
TTCCGCTTCTACGACGAAGTCACCGTGCGGCCAGTGATCGGCGCCACCCACGTCAAGGTC
GTAGGGGTGGGTGAGGGCAAAGTCGCCACCAATGACGACAACCTGGTGGTCCGGGCCCTG
CGTGCCGGACTCGACGCCGTAGGCGCCCCCCAGGCAGGCTTTGAAATGAGCTGCTTTAAC
CGCATCCCCCATGGCGGCGGCATGGGCTCCTCCGCCTCCGCCGCCGTCGCTGGCCTAATG
CTGGCCCGAGGCCTGATCTCTGAGCCTGAAGCCCTAAGCGATGAGGTCATCTTCCGCCTA
GCCACCGAGTTTGAAGGCCACCCGGACAATGTAGCCCCCGCCGTCTTTGGGGGCGCCACC
GTAGCCTGGACGGACAAGGACGGCACCCCGCACGCCGCCCCCATGCCCGTGGACGCGAGC
CTGCCCGTGAGCCTGCTGGTACCCCCGGAAACCACTCGCCTATCCACGGAAGCAGCCCGC
AAAGTCCTGCCCTCCGCCGTACCGCGCGCCGACGCCCTCTTCAATACCTCCCGGGCCGCC
GTGCTCATGCTGGCGCTGGCAGGGCGCCCCGACCTACTCATGGCGGGCACCGAGGACCGC
CTGCACCAGGAGTACCGCCGTCGCGTCCTACCCGACTCCATGGCCGTGATGGATTCCTTA
CGCGGCCAGGACTACCCGGCAGTCATCTCCGGAGCTGGCCCCACCGTGCTGGTGCTCGCA
CACCTCAAACAGGGCACCCGAATGGCCCTGGAGCGGCACGGCTGGAGCGTGCTGCAACCC
GCCATTGACCTAGACGGCGCCCGCCTCAGCTGAAAGCTGGCCCAACCGCCCCGCTGACCC
GGCTGAACTGCGGCCTCAGGCAGCCTCAATTGCCGCGCAAACCTGCTCAACTAACGCCCG
CAGATCAGCTTCCTGGCCGGCATCCTCGCCCACCGCCGCGCTAGTGCACTGCTCCACCAG
CCCAGCCAGATCCATGAGGATCTGCTCTGAGCCGGAGACGGCGGCCGCAGCAGCCTTGGT
CAGCGACTGAGCCGCTTCCGGTAGATTGGGGTCCTGGGACTTGGGGCTATTGGTCCAAAG
CTCCAGGATTTGGTGGGGGATTGCCAGCAGGCGCTGCACCTGGGCGACGGCGTCGCCAGT
CTGCGCGGCCAGCTCCTGGTAGCTGCGCGTCTGGGCGGCGAAGTCCTCCATGCCCTCGCG
CAAAGCCTGACCCAAGTCATTAATCGCGCCGCGCGTCAGCTCAGAGTCCTCGCTGGCAGC
AGTGCCAGCCCCCTCCGCGCCGCTAGCTTCGCCGTCGATCAACTCCGCCAGGAAGGTGGC
CGTCATGGAGGCGTGCAGGCGTGCCAGGGCGATGCGGAAGCGGGTGCGCCCCACGGTCGC
CTCCATCTGCGCCAAAGTTTGCTGCAGACTGGAGACCTGCGGGGTGATAAGCCCCTGCAT
CTGCAACCACAGATCAAGCAGCTGCCCCAAAGTGGACAGGCCTGCGTCGGAGCGGTCCAG
GCTGGCCACCGACTCGGAGCTAATCGCGGGGTTGTTTACGGCGCGATTCAGGCGTTTGGA
GGTGCGTTTAATCGCGTGATCCAGGTCCGCCAGCGCATCTAGGCGACTCATCCAAGCGTC
TAAGTCAGCGCTGAGCGCATGCACCGCCTCAAGCGCGCGAGCCTGGGGGCCGACGGTACC
TGGCCGCTGCGCAAGTCCCTGTCCGCTCTCCTCCCAGCTGGCTACTTCTGCGGGCAAAGC
CACGTTCTGGAAGGCCTCGTAAGAGTCCAGGCCCGCCTCTGCTAACAGTTCCACGAGCTT
CCCGGCCCCCTGAGCAGCAGTCTCCCGCCGATTGGCACCACCGGCGGCAGCCTCCTGCTC
AAAACCGAGGGCCTGCTCGTACAGGGCGTAAGCGGTCTCCTCCAAGTCAGCGCGCATGGG
CCGGGAACGCACGGAGAGGTAGTCACCGTTGCGCATGGGAGTGACGGTGGCAAAGACGCG
ATACTCGGAGCCATTGCCCGCCAGATTGCGCACATACGCGGCGAAGGGCCGGCCCGCTTT
GAGGGTGTCCCACATGGCGTGGAAAGCCCCGGCTGGCATCGCCGGGTGGCGGATCAGATT
GTGAGGGGCCTGACTGAGCTCGTCGGCCTCAAAATGGGACAGACGCACAAAGACATTGTT
GGCGCGCTTGATAACTCCCCTGGCATCCGTAGTGGAGAAGAACAGCTCGTCCACGCCGAC
CTCGTGCCTGGCGCCGGAGGGTTGGTTGGGCATGGCGGCAATTCTCCTCAGGGTCGATAA
GCCAAGGAGAAGGCTACCTAAACCCACCGGCCCCGGCTTCCGACGATCGGATGGCTTTTG
AGCTCTCCTACAGCACAGCAACTGGGTGCTAAGGCGAAGTGCCGAGATAACCTGTCCGCC
AGGCGCCGCACTTGCTCTCGCGGGCGCCCGCCAATGCCGCCCAGCGGCCCAGCCCAGCCG
GAAGGACGCCATGAGCGAGCAGCAAGCCGCCTCGCCCACCGTGCCGACGGCGTCGTCCCT
GCGCCGCAGTGCCCACCGGCAGATGGTGGCCGCCACGATCATGCTGGTCCTGGGCCTAGT
GGCCCTAGTGCTGGTGCTCACCCGCAGGCTCAACTTCTACCTACAGCCCTATTTCCAACC
TTTCATACTGCTGACAGCCTTAGTGCTCATCGTGCTAGCCATGTGGACGCTGGTGGACCT
GGACCGACCCACAGTCCTCAAAGCCCACGCCCCCATGCGCCCCAGCTCCTGGCTAGTGCT
GGTGCCTGTGATCCTGGCAGTGGTCTGCGCCCCCAGCCCCCTGGGGGCAGCACTGATGTC
CTCGACGGCGGTGGCGGGCGGTGGCGGAGGCGCGGCCTACACCGCAGCCAAGCAGAGTTC
ACGGGTGCGCGCCGCCAAAGTCCTGGGCACCAACCCTGATGGAACCGTCGCCTTCCCAAT
CCTGCCCACCGGCACCGTCAACTCCCTTGGCCTGGATGAACTCTCCGACCGCTACTCGCT
AGGGTCTAAACCCCAGCTAGCAGGCCGCACCGTAAAGCTGCTGGGCTTTGCTAGCCCGGG
CCCTGACGGCGGCTGGCGGCTAGGCCGCTTCAAAATCTACTGCTGCGCCGCTGACGCCAT
CCCCTACCAGGCCGCCTTGATAGGACTGTCCCAGGAACTCCAAGCCGACCAGTGGTACGA
GGTGACCGGACTCGTACAGACCAACCCGGAGTTTGAGGTGCCCATCTTGCAGGTCACCCA
CTTGACTGCCGTACCCCAGCCGGAGAGCCCCTACCTGTGAAAACTCCGCCAGCCATCGGG
ACAGCTACTAGGCCAGCCACTGAGCCAGCCACCGGCCCCAAAGCAGATGTTGACGCCGAG
CAGCTTGCCGCCGCCAGGCGCGCCGCCTCTGGACGCTGGTACCTACCATCCGCCGCCCTA
GCTCTGGTAACCCTCTGCATGGGGGCACTGCGCTGGCGCGGGCAGCTGCTAGACCTGCAC
GGCGCCGTCGAGTCCTGGGCTGCCATCACCATCGCCATCACCCTGCAAGCCCTGCCCTTC
CTGCTGCTAGGCGTGCTGGTCTCCGCACTAATTTCCGCCCTGGTACCCCAGAGCCTCCTA
AAACGCCTGACCCCCGCCAATGGCGCCCTGGCTGTGCCCACGGCTGCCACCTGCGGCCTG
CTCCTGCCCGGCTGTGAATGCGCCTCCGTGCCCGTGGCCCAGTCCCTCATCCGCCGCGGA
CTGCCGCCAGCAGCCGCCTACGCCTTCCTATTGGCCAGCCCCGCCGTCAACCCCGTGGTG
CTGGTGGCCACCGCCGTCGCCTACACCGGAAACCCCACCATGGTGTGGGCTCGCTTGGCC
GCCTCACTATTATCTGCGATGGTGGTCGGTTGGGTGTGGCTGGCCCTTGGGCACGAGGCG
CCAGCGGGGCAGGCTGAGGCGCATGAACACGGTGGAGTCAGCCGGGCCGAGGCTTTCCGG
GCTAGCGCCGTCCATGACTTCATGAACGCCAGTGGCTACTTGGCTGCTGGCGCTATGGTC
GCAGCTCTCATCAAGGTGGTGGTGCCGCGCAGCTGGTTCACGGTCCTGCAGCAGTATCCG
GCGGTAGCCATTTTGGTTATGGCGGCGCTCGCGGTGCTCTTGAGCCTGTGCTCGGAGGCG
GATGCCTTTGTGGCGGCCGCCTTCAACGGGGTTTCCCTGACGGCGCAGTTGGTGTTCCTG
GTGGTTGGCCCCATGGTGGACCTAAAGCTGATTGCCATGCAGTACGGGGCCTGGGGGAGA
GGCTTTGTGCTGCGCTTTGTGCCCTTGACCCTGGCTGTGGCAGTGCTCTGCGGCACGGTG
GTGGGGGCGCTGCTGCTGGGTGGGATGTGATCCTGGTGGCAGAGCAGGCCGGCTCTGCAG
CATATTTACCGCCCTATGGATGCGTTTAGCCCCGGTAAGATGCTAGAGTTACCGCGACGT
CGGGTCCGCAGTGACTCGCGCCAGCATCAGCCTAGGAACGGTGGCATTGCCCCACAATCC
CGCTGTGCAGGACCTTTCCCGTGAGCTTTCCGGACGGTCCCTCCCTATGCAACCGGACCT
GCCGGACTAGAAGCACACTGTAAGGATCCTCGTGACCGAGACCTCTGCCAACACCGCCTC
ACTGACCACCATGCGCCTGGCTGACCTCCAAGCACTCGCCGCCAGCATGGGCCTTAAAGG
CACCTCCCGCATGCGCAAGAGCGACCTAGTGGCCGCCATCAAGAACGCTCACGGTGGTGC
CCCCAAGTCTGAGACTGCCCCGAGTGTTGAGGCCCCCACCCTGACTGAGCCCACGCCCAT
CGCTGAGCCTTCGGCTAATGCCGCGCCTGCCGTTGAGGCGCCCGCTGAAGCTGTTACCGC
AGGGCGCGGACGGCGTCGCCGCGTGACCGCCGCTGCCGGTGCCCCCACGGCCGCCCCCCT
CCTGGAATTGCCGGAGCCCCGCGCCGAGCGGGAGGTCAGTGAGGAGGATGCCTCCAGGGC
CGAGCGCCGCCAGCGCGGTGAGCGCCCTGACCACTCCGAGCGCCTTGAGCGGAATGAATG
GAATGAGCGCGGTGAGCGTCGCCAGCGGGGCGAGGACGGCCAGGGGAGTCGTCAGGAGGG
TTCGCGCCGCTCCCGCCGCCGCGCCCAGATTGAGGCGGCTGAGGAGGGCGGCGTCGACCA
TCAGGATGCCAAGGCTGCGCTTATGCGTGACCTCGCTGACGTCACCGGCACCCCCGTCGT
CGAGCACAGTGAGTCTCGCCAGAACCAGCAGCGGGACGACTGGGATGAGGATGGTCGCTC
TGGGCGACGCCGTCGGGGTCGTCGTCGTGGCCGTGAGGACCGTCAAAACGGCCAGAACGG
CCATAACAACAACCAAAATGGTGGCAACCAGAACAATCAGGACGGTGGCCAGCGTGCCCC
CCGGGAGGACGAGGTTCTCCTACCTGTGGCCGGCATTTTGGACGCTTCCGACTCCAACCA
CGCTTACCTGCGCACCTCCGGCTACCTGCCCGGCCCCAAGGACGTGTACGTCAGCCAGCA
GCAGATCAAGAACTACGGTCTGCGCCCTGGTGACGCCATCACCGGCTGGGTTCGTGAGGG
TGGGGAGTCCGATCAGCCGCAGCGCAATGCCGGACGCCAGGGTCGCCGCAACCGCCCCTT
CCAGCGCGTCAAGTACAACCCGCTGGCCTCGGTGGACACCGTCAACGGCATGGACCCTGA
GCGCTCCAAGCGGCGCCCCGACTTCACCAAGCTCACGCCCCTGTACCCCCAGGAGCAGTT
GCGCCTGGAGACCACCCCTAAGGCTTTGACCCCGCGCATCATTGACCTGGTCTCGCCCAT
TGGTAAGGGCCAGCGTGGTCTGATCGTCTCTCCGCCTAAGGCCGGTAAGACGATCGTGCT
GCAGCAGATTGCCAACGCCATCGCCATTAACAACCCGGAGGTGCACCTCATGGTGGTGCT
CGTGGATGAGCGCCCCGAGGAGGTCACGGATATGCAGCGCACGGTTAAGGGGGAGGTCAT
CGCCTCCACCTTTGACCGCCCTGCCTCCGATCACACCACCGTGGCCGAGTTGGCTATTGA
ACGGGCCAAGCGCCTGGTGGAATTGGGACAGGACGTGGTGGTGCTGCTGGACTCCATCAC
GCGCCTGGGGCGGGCCTACAACCTGGCCGCCCCAGTCAGCGGACGCATTCTTTCCGGTGG
TGTGGACGCCGCCGCACTGTATCCGCCTAAGCGATTCTTTGGGGCGGCCCGCAATATTGA
GAACGGCGGGAGCTTGACCATTTTGGCCACGGCGCTGGTGGAGACCGGCTCCAAGATGGA
CGAGGTGATCTTCGAGGAGTTCAAGGGCACCGGCAATATGGAGTTGCGCCTGTCCCGCCA
GCTCGCTGAGAAGCGACTCTTCCCAGCTGTGGATGTGGCCGCCTCCTCCACCCGCCGCGA
GGAGTTCCTCATTGACCCGGCTCAGCTCAAGATCATGTGGCGTCTACGCCGTTTGTTCAC
TGGGCTGGAGCAGCAGCAGGCCCTGGAACTGGTGCTTGGCAAACTCAAGGAAACTAACTC
CAACGCGGAGTTCCTCATGGTCATCTCCAAGACGACGCCGCAAGGCACCTCCCTGGCTGA
CGCTGACGACTGAGCGTCCCTGGGCTGCACCGATCGCGCCCGCTTCCACCTGGAACTCAG
GCGGAAGCGGGCGCGATCACTTGGTGCTACCGGTGTGGGCCGTGCAGCTCGGTTTCGGCA
GGTTTGCGGGCCTGGCGATTAGTGGCCGTGACGTGCGTGGCGGCCACCGCGACCAGCGCC
GGTGCCGTCGCAAACCCGGTTGCCGGTGCCATCCCCGCGGCCACAGCGGTTTCCGGTGCC
ATCACCCGGGCCGTAGCCTTTGCCGGTGCCATTGCAGGTGCCGTCGCAAGTTCCGTTGCC
GGTCTGCACCGATACTGCAGGACTCGTGGTCTCTTGCGCCTTCGCATCGACGGTCGCAAG
CAGCGGTACCGCTGCCACCGCAATGGCCACCGCTGCCGTCATTGCCCAGGTAGACCACCG
AGGCAACCGGGAGACTCCCAGGGTGTGTTCCTTCGTCGTTGTCATGATGTGCTCCTCTCA
CGCGTCGTCTTCGTCGTCTTCCTTGTGTCCTTTGGGGACACGACTAGTACATCGCTGCCA
TATGAGGCCCCGGGCGGTGCTCCCGTGAAGACTGTGTGAAGCCAGCACCATGCGCGGTCG
CTGCCGGACACACTAGGGCTGTAAGGGGCGGCTGGCAGGAGAAGGAACCGTGCCCTTAGT
GCTGGTGGTCGATGATGAGTCCGGCATCCGTCGGGTCCTGCGGGCCTATCTTGAGCGCGA
TGGCTTCCAAGTCATCGAGTCCGCTGATGGAGCTGGGGCGCTCGCTGAGCTACACGCCAA
ATCCTTTGATGCCGTTTTGTTGGACATTGGCCTGCCCGATGTCGACGGCCTAGAGGTGAT
GCGTCGTGCCCGCCAAACGCGCGCCGATCTGCCGATTTTGCTCGTAACCGCTCGGGCTGA
GGAGATCGACCTGTTGGTCGGGTTGGGCGCCGGAGCAGACGACCATGTGTCCAAACCTTT
CAGCCCCCGAGAGGTGGTGGCTCGGCTGCGCGCCGTGCTGCGTCGCTGTGCGCCGGGTGT
GGCGTCCACGCAGGCGCCGCTGCGATTCCCCCACGTCGTTATCGATACCGACCGGCGGGA
GGTGCAGCGTGATGGCCTGAAGGTGTCTCTGACTGCGCTGGAATTTGATCTGCTGACCTA
TCTCTGCGCCAACCCGGGCCGGGTCCTGATGCGCCGCCAACTGCTCGACGCCGTCTGGGG
GCCCGGTTGGGGACGAGCGAGTTGTGGACGTGCACATCCGGGCGTTGCGTCGGGCGCTGG
ATGATGACGCCGCGGCGCCAGAGCTCATTGGCACCAGCCGTGGGGTCGGTTACCGCTATC
TGGAGGAGCCATGCTGAGGAGCCTGCGCTCTCGTCTGATTACTAGCCACGCCCTGGTAGC
TGTGGTGGCTACTTGCGTGACTTTCGTGGCGGTGCGCCTAGTCGCTCCGGCTGTCCTGTC
ACGCCACGGGCACGGCACCGGCGCGGGCCGCCGTGGGCCGGGGGAGAAGGCTTCGGCGCG
CCAGCAACTGTTGGATACCGTCACGACCTCACTGCTGTTGGGCACGGTGTTGGCCCTGGG
GATCGCTGTGACCCTGGGGTGGTGGCTGGCTGTGCGCCTGTCCCGCTCCGTGGAGTCGAG
TGCCGCCACCGCCCGGGCCATGGCCGACGGCGACTGGTCGGTGCGCCTGGTGCCACCTCG
GGAGAAGGAGCTGGCTGATCTGGCCGCCGCGGTCAATGAGCTCGGGGAACGCCTGGGACG
GACTGAGGCCGCGCGGGTGGAGTTGCTGCGCGACGTCGCCCATGAGATGCGTACTCCGAT
TTCCGTGGTCCGCGCAGACATTGAGGGCATGCTCGATGGGGTGCTTGAGCGCGATGACGC
CGAGCTGACGGGAGTGCATTACCAGGTCATGCGCCTGCAGCGCCTGACCGAGGACCTCTC
GGCCCTGTCTCGCTCGGATGAGGCGCCAGCGACGCTGCGTTTAGAGGAGGCCGACCTGTC
TGAGGTGGGCCTGACGGTGGCGGAGACTTTTCGCTCCCGGGCCACTGAGAAGGGGATTGA
GTTGGAGGTCGGCGCAGCCGTGGCGGCTCCGGTACAGCTTGATCCCGACCGGGTGGGCCA
GGTGGTCGCCAACCTCATGTCTAATGCCTTGCGGGCCACTCCGCGCGGAGGGCGTGTGAG
CGTGAGCGTCAGTGTGGAGGAGCGTTCAGGGCTCCTAACAGGAACCGGAAAGCAGGGAAA
TCGGGCATCCAGGCCCTCGAAGCCCGGTGGGATTGCGCGGGTAGCGGTGCTCAGGGTTGA
GGACACGGGCCGGGGGTTGCGCTCTGAGGAACTGTCCCGGGCTTTTGAGAGGTTCTGGCG
CGGACCGGCGGACCGGGCTCAGGAGGGATCGGGCACGGGGATCGGGCTATCCATCGCCCG
CGGTATTGCCAGAGCGCACGGAGGCGACTTGATTCTTAGCTCGCCAGGTCCAGGGCGCGG
ATGCGTCGCTGAACTTATCCTGCCCCAAGGTGAAGTCGCGCAGGAACAGCCCTAAAACGA
CGCCGTAGGACAGTTCCCTGTGGCAGCGGGATTAGGGCTCGCTACCTACTGCCGTTACGG
AACGACGTTGCGAGGGGTGGAGTGTACGAGCCTCTCTGGACCTCTGAGGCGGTAAGTCAG
TAGTTAATTTTGAGGTAGTCCTTGATGTGTCCCATAACAATGTGGGTTCTAGTGTGATGC
AATGAGAGCGTGATGTGACCGAGGTTACATGCTGGCTTTTGGGGTGCCTGAACTCACCTG
CTGGGGCGGGCGGGGCCGTTGTCGGCCGAAGGTGGAGCCGATATCCTCTGCTGTTGGTAT
CCGGTTCACCTGCGCGGACCCGTGTGGGACCCGGGACCCTCTGAAGCTAGGAGACACCAT
GAAGCAGGGGATTCACCCCGATTACGTGGCCACCACGGTCACGTGCACCTGCGGCAACAC
TTTCGAGACCAACTCCACGGCCACCTCCGGTGAGATTCGCGTGGACGTCTGCTCCGAATG
CCACCCCTTCTACACCGGCAAGCAGAAGATTCTTGACACCGGTGGTCGCGTGGCCCGCTT
TGAGGCCCGCTACGGCAAGCGCGGTAAGTAAGCATCCTGCCCGACGCCGACGGATGGTCC
CCGGACCGCCGTCGGCGTCGTCGCGTTCCCACCAACCAGCATCCACCGGTCACAGGAGAC
GAGCATGAGCGAGGACTTCGCCGCCGCCACCCCGATGCTCGCCGAGCACGCCCAAATCGA
ACGCGAGATGGCCGACCCCGCCGTCGCCTCCGACCCTGGTGCCCTGCGCCGCCTGGGACG
CCGCTACGCCGAGCTAGGCCGCGTCGTAGCCGCGCACCGCAGCTGGGCTCAAGCCGCCGC
CGACGCCGCTGACGCCCGTGAACTCGCCGCCGAGGACCCTGACTTTGCTGCCGAGCTGCC
CGCCCTAGAGGCTGCTGAGGCTGCCGCCGCCGAGCACCTGCGTGAGGTCCTCATCCCCCG
TGACCCCGACGATGCCCGCGACGTCATCATTGAAGTCAAAGCCGGCGAGGGAGGTGAGGA
GTCCGCACTCTTTGCCGCCGACCTGGCCCGCATGTACACCCGCTACGCCGAGCGGCAGGG
CTGGGCCGTGGAGGTCATGGACTCCACCGACTCCGACCTGGGCGGTTACAAAGACCTGCG
CCTAGCCATCAAGTCCCGCACCGCGCCCGAGCCTCAGGACGGCGTGTGGGCGCATCTGAA
ATATGAGGGGGGCGTGCACCGCGTCCAGCGGGTTCCCGTCACCGAGAGTCAGGGCCGTAT
CCACACCTCCGCCGCCGGAGTGTTGGTAATGCCGGAGGTGGACGACCCCGGTGAGTTGGA
AATCGACCCCAATGATCTGCGTATTGACGTCTTCCGCTCCTCCGGTCCGGGCGGCCAGTC
CGTAAACACCACTGATTCCGCCGTGCGCATCACCCACCTGCCCACCGGCATCGTCGTGTC
CATGCAAAACGAGAAATCCCAACTGCAGAACAAGGAGGCGGCACTGCGGGTCCTTCGCGC
CCGCCTCTTGGCTGAGCGCGCCGCCGCCGCCGAGGCTGAGGCTAGCGCCGCCCGCCGCTC
CCAGGTACGCACCGTGGACCGCTCCGAGCGCATCCGCACCTACAACTTCCCTGAGAACCG
GATCGCCGACCACCGCACCGGCTACAAGGCCTACAACTTGGACGCTGTGCTTGACGGCGA
CCTTGGCCCAGTGATCGCCTCAGCCATTGCCATGGACGAGGCGGAGCGAATGGCCGCCGT
CGGAGACCAGTAGTGGCGGATAAGCCAAGGAGCGGTTGGGCTAAAGAGCTGCAACTGGAG
TTGGCACAGGCGCTCGCGCGGCTTTGGGACGGCCTGCGAGCCCAGCCGCTTGACCGCTAC
GCCTTCCGCCGCTTGGTCCGCGAGGCCAGCCAGATCTTGGGGGAGGCGGGAGTCAGCTCG
CCAGGAAATGACGCGCGCGTATTGGCTGAGTTGGTTGTTGGCACTTCTCTGGTGAGGTGT
GAGGGGGCTAGCGAGCAGCAGGCTGGCCGTTTCTTGGACCTAGTTGAGCGGCGGGCGGCT
CGTGAGCCTTTGCAGCATCTGACGGGGCGTATGTGGTTCCGGGGGCTGGAATTGGAGGCC
CGTCCGGGGGTGTTCATCGTTCGCCCGGAAACTGAGGTGGTGGCTGGGGTGGCCATTGAC
GCTGCTCGCCGCGCGCTAGCTGCCAGGGTGGGGCAGGTGCCGCTTGCCGTCGATCTATGC
ACTGGCTCTGGGGCGATTGCTGCCGCCTTGGCTACGGAGGTGCCTAGTGCCCGAGTGCTG
GCGGTAGAGCTAGACGCCGTCGCCCTCGCACTGGCACGAACCAATTGCGAACACTTGGTG
CCTGGCCGCGTGGAGTTCCTGCAGGCTGATGCCACCGCGCCTGGCACGTTGGCTCAGTTG
GATGGCACGGCGGACGTCGTCGTGAGTAACCCGCCTTATGTGCCCGCCGGAGCTTTGGAA
GACGTGGAGACGCAGCAGCACGACCCGGCGCTGGCGCTGTTCGGTGGGGGAGCTGATGGA
CTGAGCGTGCCGGTGGGGGTGGTGACCCGGGCAGCAAGCTTGTTGCGCCCCGGCGGGGTA
CTGGTCATGGAGCACGACGCCGGGCAGGGAGCAGCCCTGCGGCAGGCGGCTATGGACGCG
GGGCTCACAGAAGCGCGGACCGGCCAGGATCTCACGGGCCGAGACCGCTACCTGCAGGCC
TGGCGCTGAGGCCGGCGACCGCCTGCGTGCCATCGAGAACGCTGGGCTAGCCACCAGGGT
GATTCTGGGGGCCGACGCGGGTCGCGGCCAACGCGGGCGGCGGTCTGCCTCCGGCTGCTT
CCTTTGGCTGTGACAGCACCGCTAGCGTTGGCTCATGTCAGAGATGAATGCAGCAGTCAC
CTCCAGCGTTAGCGACGACGAGCGCGGCGCCTTTCTCGCGGAGCTGCGTGCTGCGCTCGC
GGCGGCTGGTGACCCGCAGCGGGCTGTGCAGCAGCGCCAGTACCTCAAGTCGGAGATGCC
GATGTACGGGGTGGGTGTGCCTGAGACTCGCAAGATCGCGCAGACCACCGCCAAGGCACA
CCCGGCGCTGTGGCAGGACGCCAGCAGCTGGGAGGGGACGCTGCGTGAGCTTTGGGATCA
GGCTGGTTACCGTGAGGAGCGCTTCGCAGCCTTGGCGGTGATTCGCTCCAGGCTCTCGGC
GGTGCAGGCCAGCCGGGTGGAGTCCTTGGGCCTGTATGAGCATCTGCTGCGCAGTGGCCA
GTGGTGGGACCTGGTGGACGAGACCAGCCATGCGGTTGGCCTGGTGCTGTTGGAGCACCC
GGAGCAAGCTTCAGCCATGCGCCTTTGGGCTCGCGACGCCGACTTGTGGGTGCGCCGCAG
CTCGATCATTTGCCAGCTTCAGCATAAGGAACGCACGAACCTGGAGCTGTTGACCGAAGT
CATTGAAGTCAACCAGGACGATGGTGAGTTCTTTATCCGCAAGGCCATTGGCTGGGCGCT
GCGTGACTACGCCCGCACGGGCCCCAACTGGGTGCGCAATTTTGTGGAGACGCACCCAGG
CCTGTCACCACTAAGCCGCCGCGAGGCCCTCAAGCATCTTTGAGAGCCTTGGAGAGGCAG
GGAAACATATGGATTTCGCCAAGGACGCGGGATGCAACGGATCACTTCGCCAGCACCTCC
TTCGTCAGCGGAGTCCTGTTGCCGAAGCGGTGGTTGGTGATAGAGACGGCCTGCTCGTGG
ACGAAGGGCAGGATCTCGATGCGGCCAGCATTCGTAACCGGGCCGTCCCAAACAGCCACA
TCAATCGAACCCTTGACGGCACGGCGCAGAGCATCACCGTCCTCCCCAATGACTCGCACG
CGCTCATCCAAACCGCAGCCCTCCTTGACCAGACGCGCAGCAAACTCGGAGGCAGACTCA
ACCGTCGTTAGAACCCCATACTCATCCAACAAGGCCTGAACTGTCGCAGGCAGCGGCGTC
GCCACAGAAAGGTCAAGCTCCTGCGGCACCCAACCGCCACCAGATAGCACGCGCGCCAAA
CCGCCGAACTCGCCAGAGTCGGATCCAGAACCTGAACCGACCCCCTCAAACTCGCCCACA
GCCAAAGCCGCCGAAATCACGCGCAATACGTCTGCGAGCGTGGCATCCACTCCTGCCCGA
ATAGTGACCGGCGTAGGGATATAACGCAACAAGTTCCGTTCAACCGACACCCCACTCGGA
TCATGCAGAACATCAAACTCTGCAGCACAAGCTTTCTCATCTGAGGCAACCGCAGCAGTG
AAAACACGCAAGTCATCCGGAGGCAACACCGAGGCGCCCGTCTTCAACAGTGCCCGGAGC
TGTGGCTTAGACACCCCCGCATCGCCAAACTCATCAGGTAAGGGTGCGGGCGCAAATGAG
CCAAAGCCAAACAGATAGTTCGGGCCGCCTGCCTTCGCACCCTCGCCAACCACCGAACGC
TTCCACCCACCAAAAGGCTGACGACGCACAATAGCGCCAGTAATTCCACGGTTCACATAC
ACATTGCCCGCCTGAACACTGTTCAGCCACAAGTTGATCTCATCGGCGTCCAAGGAATGC
AAGCCAGCAGTTAGGCCATAAGCGGTCAAGTTCTGCGCCTGGATCGCCTCCTCCAAGGTA
TCCACCCGCATAATGCCCAGGATCGGCCCAAAGTACTCGACCAGGTGATACTCCGAACCC
ACCTGCACGCCCGCGCGAATACCCGGGCTCCACAACCGGCCACTGTCATCCAGGCGGCGC
GGCTCCAAAGTCCAATGCTCACCCTGCGCCAAGCTCGTCAATCCCGCCAGCAGCTTTTCA
CCCGGCGGCGTCGACAAGGGCCCTACCTGCGCCGACAGGTCGTCGGCCCACGCCACATGC
AAAGAACGCGTCGCATCCAACAACTGGTTATGCACGCGCTTCGACAAGCCCACCGACCCC
ACCAGGATCACATAGGAACAAGCCGAACACTTCTGCCCAGCGTGCCCAAAAGCAGACTGC
ACCACATCCTTGACCGCCAAGTCCAGGTCAGCTGAAGGCGTGATGATAATCGAGTTCTTC
CCCGAGGTCTCCGCCATAATCCGCAGAGTCGGATCCCAAGACCTGAACAGTTCCGCCGTC
TCCGCCCCACCCGTAAGCACCACGGTGCCCACCTTCGGATGCGTGATCAACTCCTTGCCA
AGCTCCCGCTCACCGATCGACACCAAAGCCAATACCTCGCGCGGCACCCCCGCTGCCCAC
AAACACTCCGCCACCAGCGCACCACAACGCTTAGACGCCCCTGCAGGTTTAAAGACCACA
CCCGAACCTGCCGCCAAAGCGGCCAGCACGCCGCCAGCAGGAATGGCAATCGGGAAATTC
CACGGTGGCGTCACCACCGTGACCCGCAAAGGCGTAAACACGGCTCCCTCCACAGCCTCC
AAAGCCCGGGCCTGCTCCGCGTAATAGTGCGCAAAGTCAATCGCCTCAGAGACCTCAACA
TCCGCTTGATCCAGGCCCTTGCCCAACTCCGAGCCAGCCACCTCGATCAGTTCGGCGCGC
CGCCGTCCCATCTCCACACCAGCCCGGTGCAAGATCTCCGCCCGCTGCGCAGCAGGCAAG
GCCGCCCACTTAGCTGCAGCCGCATCCACCGCGTCCACAATCCCGGACAATTCAGATGCA
GAATGCACAGCGGCTGCCTCAATCGTCTCCACACCCAAGGTGGATGAAGGCACCCGTGCC
GCAATGGCGCGCGCCCACTCGCGGTTTGCTGGCAGTGCCGGGTCCGAATCTGGCGTGTTG
TCGAACTTCCACGCACCCGCAGCAGATCGCACCGGCGCAGAAATCTCGGAAACCGATTCG
GTGAGACGGTTTTGCTTACGGTTTGGCCCACACCGGCCCGTCCCTTCCGCCTGCATTTGC
GCAATCGCAGCCAAGAACCGCGCCTTCTCCTTAGCGAAAGACTCCTCAGAAGACCCAATA
TCAAAGATCGAGGACATGAAGTTTTCATCCGCCGCGTTCTCTTCCAAACGGCGCACCAGA
TAAGCGATCGCGACGTCGTACTCCTCCGGGTTCACCACCGGCACGTACAGCAGCAGCCGG
CCCACATCCTCACGGATCGCAGCGGCCTGCTGAGTGGCCATGCCTGACAGCATCTCGATT
TCCACCCCGCCGGTCACTCCGCGCTCCTTAGCGAGCTCCCACGCAGCCGCCACTGTGAAC
AGGTTGTGACCCGCAACCCCCAGGCGCACATTCGCGATGCGCTCCGGCGTCATAGACCAC
TCCAACAGGCGCAGGTAGTTCGCATCCGTGGCCTGGCGCGATTCCCACGTCGTCAACTCC
CAACCGTGCATTAGCGCATCCACCCGCTCCATGGCCAAGTTTGCTCCCTTGACCACACGG
ACCTTGATCCCCGCACCGCCCCGCGCCCGCCGGGCTGCCGACCACGCCTGCAGGTCTTTC
ATGGCGTCCAAAGTGTCTGGCAGGTAGGTCTGCAGGACTATCCCCGCCTCCAGGTTCAGC
AACTCTGGGCGATCCAAGATCTGCTTAAAGACGTCGATCGTCAGGTTGAGGTCGCGGTAC
TCCTCCATATCCAAATTGATGAACTTGTCGCCCGAGCGCGCCGCATACTGGTACAGCGGC
AGCAGTTGTGACACCGCGTGCTCAACCACCTGCTCATAGCCCCACGGGTTATGTGGGCCA
GTCACCGCCGACACCTTCAGCGACACGTAGTCCACATCTGGGCGCTCCAACAGTTCGCGC
GTGGCCGCCAGGCGTTTGCCCGCTTCAGCATCGCCCAGAACCGCCTCGCCCAGCAGGTTC
ATATTCAGGCGCGCGCCCTCGGACTTGAGTCGCTTGATCGCCGGCCCCAGCTTGGCATCA
GTAACGTCTACCACTAGGTCGCCGACGATGCGCGCAAAGAACTTGCGCGCCACTGGCACG
GAAAGCTTCGGCAGAACGCGGCTGACCTTGCCGCCCACCAGGGCGGGCGTGCGCAGGTAC
CACGGTAGGAAGGCCGGATTCTTGTCCCCGATCTCGCCTAAGTGCTGGGCTGCTACCTGT
GAATCCTCTGGGCGGATCACCCCGTCAACAAAGGACACCGTGTAGTCCAGACCTGCCTCG
TCTGCGAGAATCCTCGCCAGCAGTTTTGCCGCTGGATCAATCGGGTACTTGGTCGACGAC
GTCGCCCACCCTTGGGCTGTTTTCACTGCGCGCTCGACGATGGTCTCGAAGTCGGTCGGA
TTGGCTGATGCGGAGCTCATTGTATTTCCTCTGGTACGTCTCGTAACCGGGCTAGGTGAA
GTCAATGACGAGGGTGGGGATAAACAGGGTAGCCCCGCCTCCATCAATAAAGAACTGGTT
GGGTTGAGGATTGTGAAGAGCGCAGGCCTGACGCTTATAGGCCCTTGGGGCGGGCGGTCA
CAGGCCCTTAGTGTGGGCCACCGTCTGGTCGAATTCGTGCTCAATCTCGGGATTCACGGT
GTGGGTCATATTAGACACAAACACCGCGGCGATCAGATTGAAAATGAAGCCGGGCAGAAT
CTCATACAAATCGAAGATGCCAGCAGGGCCACCCGAGATATTGCCCCACACGGCTACGGT
GACCGCGCCCACCAACATCCCCGCAATTGCCCCCTGCGCCGTCAGCTTGCGCCAGAACAA
GGCAAGAATGACGACAGGGCCGAAGGAAGCACCAAAGCCCGCCCAAGCGAAGGCCACCAG
GCCCAAGATCGTGTCCGAACGCTGCCACGCCAGCGCTGCAGCCACCACGGACACCGAGGC
CACCGCTACCCGACCGGCCAAGACGCCGTCGCGGTCCGCCAGGGTCTTCTTAGTGACCGC
CCGGTAGATGTCCTCCACCAGAGCTGATGAAGTCACCAGCAATTGGCTGGAAATCGTTGA
CATGATGGCTGCTAGAATCGCCGCCAGCATGAAGCCCGCAATGAATGGGTGGAACAAGAG
CTGACCCAGAGCGATGAACACGCCCTCCGGATCCGGCAATTGCTTGGTGTCGTGCTTGAA
AATAGCCACGCCCGCAATGGCGGTCATGCCCGCGCCAACCACTGCCAGGATCATCCAGCC
AATGCCGATCCGCCTGCCCGCCTTGGCTTCAGAGGCGCTGCGCAGAGCCATGAAACGCAC
AATGATGTGCGGCTGACCAAAGTAACCCAGGCCCCAAGCCAAGGCTGAGATAATGCTCAG
GATTGCAGGCCAAGACAGGGTATTAGCGCCGCCTGTCATGGAGAAGATATTGGGGTTGAT
CTCGGTGATGATCTTCGTCATTTCCCCAATGCCACCAACGTGCACGATCGCGACGATCGG
CACCATGATTAGCGCCGTGACCATCATCAAGCCCTGCACGACGTCGGTCCAAGACACCGC
TAGGAAACCACCCACCAGCGTGTACAAGACCGTGATTGCAGCAACGATCGTCATGCCTAG
CCTGTAGTCGACGCCGAAGGAAGACTCAAAAAACACGCCGCCAGCCACCATTCCGGAGGA
CACATAGAAGGTGAAGAACACCGTGATGACAATGCCCGCCGTGATGCGCACAAAATTTGA
GGCGTCGCGCACCCGCGTGCCCAGGAACGAGGGCACCGTGATGGCATTGCCCGCGATCTG
GGAGTAGGCGCGCAGCCGGGGGGCCGTGTACTTCCAGTTGAGCCAGGCGCCGACCGTCAG
ACCGATGGCAATCCACGACTCAATGAGCCCATTGAGATAGAGGGCGCCCGGTAAGCCCAT
GAGGAGCCAGCCGGACATATCCGAGGCGCCCGCCGACAGTGCGGCCACGCCCGGGCCCAG
GCCGCGTCCACCGAGCATGTAGTCGTCTAGGTTGCTGGTGCGGTTGTAGGCAAAAAGCCC
AATTGCAATCATCGCAACCAGATAGATGATCATTGCGATGGCTTGGTAAGTCACGTCTGA
CATGTGTTGCCCTTCTCTGTGGCACGGCATCAAGCGGTGGCAAGGAGACGACGTCGTGCT
CAGCCAGCTGTGGCGATCAACGCATCGCCAACTAGGGGTGAGGCACCATTGCCGACAGTG
ACGAGCATAACATAAGTAGGACCTTGGGCTCAGGTGAGCTAGCGTCCACTGGCGGCTCTC
GGCGCTCCGCTGGCCGGGCTAGTTAGGTTCTAGATCCGCCCAGCCACCGTAGCCGCGGCC
AGTTCGCACACTAGAAGTGGTTTCCGAGGGGAAGGTCTAGGTCAAAAGCCAAGATCAGGG
CCTGGGCGAGCACTTGCTCCTGGTCTGCCGTGAGGTAGCCAATGGTGCGTCCAAGGCACC
TTGTGGGCAGCGTCGTGATGTTGTCCATCGAGGCGACGCAGTCCTGGTCCAATCCGTTGC
GCAGCCCCAGTGGAAGTTCGCTGCTAAGGCCCTTGATCGTGGTGGTAATCGGGGCGACGG
TCACCTTAGTCATGGCGCCACGTGCACGCTCACGAGTGAGAACCAGGACTGGGCGAGTCT
TGTCCAAGTTGGCCAGCACTATCTCCCGCACAGCTCAATCCTCAAGGCTAGCGGTCCTAG
CGGTCCATTCGACCAGAGCATCCAGATCGTCCTGCGGGCCGACACTTGCGAGGATATGCG
CATCCTCGGCTGCAGTGCGCTCTCGTCGCTCACGTTCCAAAGCCCGATTGACTACTACGG
CGCGGCTAGGGGCTTCACCGCGGGCCACAAGGTCATCCAGGAAGGAGACCAGGTCCTCCG
GCAGGCGAACGGCGATCTGAGTGCTCATATTCGTGAGTCTACCCAATTGCATCCCACAAT
GGGATGCAACAGTGTGGCGGGCCTCAACCGTAAGTTTCGGTAGCTCATTTCGGTAGCTCA
CGCCTGCACTGCCCTCGAACTCGCCTCGCCTGCCAGGCAGCGTCGTGAAGCGCTGCGGAC
TGTCCTAGGGTTGGCTCCAGTATGAACGCGACTAACTCCCTCTTCGGCGCCCTGCCCATG
CCCGGCCAACGCAGTTCCGAGCACACCCCTCCCGCCGCCCCAGACGCACCGCTCATCGCG
GGCACATCCCTAGCCCGCTGGGGCCGCGAGGCAAATCTCAAGGTCTCCGACCCCGCCGAG
CTAACCCACGGACTGAACCCCCAGCAGGCCGCCGCCGTCAATCACGCAGGCGCGCCCCTG
CTGATCATCGCGGGAGCGGGTTCCGGCAAGACCCGCGTGCTGACTCATCGCATCGCCTAC
CTGCTGGCCACTGGTCGGGCTCGCGCAGGCGAGGTCCTAGCCATCACCTTCACCAACAAA
GCCGCCGCAGAAATGCGCGAGCGGGTCACCGCCCTGGTGGGCCCGCCCGGACAGCACATG
TGGGTCTCCACCTTCCACTCCGCCTGCGTGCGGATCCTGCGCCGCGAACACGAGGCCGCT
AGCCTGCGCTCCACCTTCTCCATCTACGATGCCGCCGACTCCCAGCGCCTCATCACCCTG
GTGGTTAAAGAACTAGGAATTGACCCTAAGCGCTTCACCCCCAAGGCCTTCGCCCACCGT
ATCTCCGACCTGAAGAATGAGCTGATCGCCCCAGGCAGCTTCGCGGAGCGGGCCATCACC
TCCAACCCCTTTGAACGGCACCTGGTGGAGGTCTACCGCGCCTACCAGCAGCGGCTGGGG
GCCGCCAATGCCCTGGACTTTGACGACATCATCATGCGCACAGTCCAGCTCCTCCAATCC
CGCCCCGCCGTCGCCGAGCTGTACCGACGTCGCTTCCGCCACATCCTGGTGGACGAGTAC
CAGGACACCAACCACGCCCAGTACGTGTTGGTGCGTGAACTCGTCGGCGGGCCCGGTACC
TCCGGCGCAGGCAGCGCCCTGCCCCCGGGGGAACTCACCGTAGTGGGCGACTCGGACCAG
TCCATCTACGCCTTCCGGGGCGCCACCATCCGCAATATTGAGGAGTTCGAGCAGGACTAC
CCCAGTGTCCGCACCATCCTGTTGGAACAGAACTACCGCTCCACTCAGAACATTCTGGAC
GCCGCCAACTCCGTAATCGCCCGCAACACCGGGCGTCGTCCCAAGCGCCTGTTCACCGAC
TCCGGTGCAGGTGCCCCCATCACCGGTTACGTGGCCGACTCCGAATACGACGAGGCCCGC
TGGATCTCCACGGAAATCGACCGCCTAGCTGACATGGAGGGCACTCGCCCGCGCGACGTC
GCCGTCTTCTACCGCACCAACGCCCAATCCCGGGCCCTGGAGGAGGCCTTCCTGCGTTCC
GGCCAGCCCTACAGGGTGGTGGGCGGCACGCGCTTCTACGAGCGCCGTGAGGTCAAGGAC
GCCATCGCTTACCTGCGCGCCGTGGACAACCCCGACGACGACGTCTCCCTGCGCCGCATT
CTCAACGTCCCCAAGCGGGGCCTGGGTGACAAGGCCGAGTCCGCCTTGGCTGAGCACGCC
GCCCGCTACGGCGTCTCCTTCGGGCAGGCGGTGGCTGACGCCGCCGGGGCTCCCCGCCCG
ATAGCTGCTGACAGTGGGACTGAGGCCGCTGGAGAGGCAGAACCTCCCGCAGTAGAAGGC
CTAGCCACCCGCGCCCGCACCCAGGTAACCGCCTTCCATGAGCTGCTCACTTCCCTGCGC
CACCAGATAGCAGCGGGCGACGGCGTAGCTGAAGTGCTGGACTCGGCCCTGGATGCCTCC
GGCTACCTAGCTGAGCTGCGCGCTAGCGACGACCCACAGGACGCCACTCGCGTGGAAAAC
CTGGCTGAGCTGCACTCTGTGGCCAGTGACTTCCAGGCTGCCAACCCCGACGGCACCCTG
GCTGACTTCCTGGAGCGCGTCAGCCTGGTGGCCGATTCCGACCAACTCCCGGATGCCGCC
GATCTGGCTGCCATGAGTGAGGCGGAAGCGGCGGCGGCACAGCAAGCTGCCGACGCTGGG
CAGGTCACCCTGATGACGGTCCACACCGCTAAGGGCCTGGAGTTCCCCGTGGTCTTTGTA
ACCGGCATGGAAGACGGCACCTTCCCACACTCCCGCTCCCTGGGGGAGGAGACCGAGCTG
GCGGAAGAACGGCGCCTGGCCTACGTGGCCCTGACCCGCGCCCGCGAGCGCCTCTACGTT
ACGCGCGCGGCTGTGCGCTCCGCCTGGGGGGCGGCCAGCGCTATGCCCGCTTCACGCTTT
CTGGACGACATTCCTGCTGAGACCATGGATTGGAAGCGCCTGGCCTCCTCCACTGATGCC
CTGCGCGGCGACTCCACTGGTTGGGGCAGTTCCTGGGGCGACGGTGGCTTCGGTGCGGGC
CGCAGCAGCTCTGGCCGACGTGCGGGCGGCTCTGGTTACAGTGAGGATGACGATTTTGCG
CCGCCTATCGGCGGAGGCTCGCGCACCGGCAAACTCGGGCGCTTGGAGACCGCCAAGGAT
CGGGCTGAGGCGCGCCGTGCCAAGCGTCTGGAGGCCCGAGGCAAGGCGATGCGCTTGGAT
GGCTCTGCTGCCCCGGCCACCGCAACCAGCAGCTCCGCGACGCCGTCGGCAGGCGAGGGC
CAGGCAGGCGCGCAGCAGTTCCGGGTAGGGGACCGCGTGCGGCACGAGACCTACGGTGAG
GGCACAGTTACGGGCCTGGAGACGCGCGGGCGCGCCCCGGTGGTGCATGTCGAGTTCATT
CTCGACGGCGTCGCCGCCACCAAGCGCCTCATGGTTGGCTTCGCGAAATTCGAGAAGCTC
TGAGTCTGGGCTGGTGCGGGCCAGCCTCAAAGGCTGTGGCAGCCCGGTTGCTGGCGTCAG
TCCCGCCTATGGCGTCAGTCCCGCTGGCGCGGCTGGACCAACTGCACGGGGCGCCGCTCA
GCCCGGAAGTCATTAACCGGATCCTTGGAGGCATAACCCAGCGCGAAGCCGGTGATGAGC
CGATAGGCGTGCGGAATGTCGAACTCCTCATTGAGCGGGCTGCGCCAAGCAGCCAGCACC
CCTAGCGGACAAGAATCCACGCCCCTGGCTTTGGCGGACAGGAACAGGGTCTGCAGCATC
AGCCCCGCGTCCAGGGCCGCGAAGGGCATGAGCCCCTTGTGTACCAGCACGAAGCCGATC
ACTGGCGCTCCGAATGCTTGGACGTTACGCCGGGCGGCCGCATCGCGCCCCTCAGTGTCG
TCCTGGGTGATGCCCATATGGGCGTAGAGGCGTTTGCCGACGTCACGAGAATGGGGGAGC
AGGTCCTTGGGATAGGCGCGCCATACGGGATAGTCGCCGTCGGGGCGGTCACCGCAGAGC
GCTAGCCGCGCCTTCGCGAATCGCTCTTTGTGCTGCACTGCCAGGGTCTTGTCAAACTCC
GCGGTGTAGGCGGCCCGGAGGCGGTCAGCCCGCTCGCCGGTGGCTAAGGCCAGCATGAAA
GGTCGGGTATTGGACCAGCTCGGAGCTTGGCGGGCGTCGTCGAGGATCGCGTCCATTACC
CACTGGGGCACCGGGTCAGGGCGGAAGTCACGCACTGAATGTCGTGAGGCCACCAAGGTG
GACAAGAGTTCAGGAATCACCTGATAACTTTATGCGTAAAGAACTGGTAACTGTCTGATA
ACGGTGTAATTTTCCCCAGAGCGTTCGACTTTGTTAGCAAGCGACTAGCCGAAGTCGGTG
TATTGGCGCAAAGACAGACCTGTTGTGGCGCAAAGGTGGAGCGGAAAATCTGCCAATGTG
CCTGTGGTAATCGCTTAGATATGGGCCTCGGCAAGCCGCCGCCACAATCCGGCTAGCGCA
CGCCAGTGGGTTCCAAGGAAGTTCCCAGGCAGACCAGGGGTGTTCTTCCAGACGGATGGT
CTTACATAGTTGTCACCACCGAACGGCAACGCTCTGGAGGGTTGGGGAACCCGTTGAAGG
AACGTAGTCGAGTGACATCTGAGGTTTAAGGGAGCCTCGGGGCCACGCTTCGGTGAAGCA
GGAGCCGCTCCTCGCGTGTCATGGGAATCGCGCGAGTCGTAGCCAAGGCTCCTGACGACG
AAGGCCCGCGGGCCGGGAACACCACCCGGCCCGCGGGCCACAGTCATTTTTGGGAATCAG
TTCACCGAGGGGCTGGCGGCAGCGTCCACCGTGGCCCGGAAGTCGGGCACCTGCTCCAGA
CTTAGCACTCCAGTGTTCTGGCTGACCAGGGGGATTGCTCCGCGCAAGCCCATCCACCAC
TGGTCCAGGGGCCGTCGGGCGTCCAGGTCTAGGTCGTCTTCCATCCGGTCCAGTGGGCGT
GCGGAGACCTTGCCCTCCATAATGCCCACGTAGCTGGACTGCATGTTCCCGGCCTGCAGT
CGCTCAGCTAGCAGATCCAGCGCGTGCGCCACCAGCTTGGTGGCCATAATCCGGTCAAAG
GGCGTTGGGTCGCCACCCTGTTGCAGGTGGCCAATTACCGCCTGGCGCACGTCATACAGG
CCCCGGCCTTCCTCCGCGAAGATATGCGCCAACACATCCGTGGTGTAGCCCTCGGAGGCG
CGCTCATTGCGGATTGCCAAGTAGAGACGCCGCCCGGAGCGGAAGGCCTCCACCATCCGC
TGGGAGTCAGTGGCCAGGGTTTGCAGGTCCAACGGGTCCTCGTTGAGGTAGACGCGCTCT
GCCCCCGCGGCTATGCCTGCCACCAGGGCCAGATAACCGCAACGCCGCCCCATCATCTCG
GCCACAAAACAGCGGCGGGACGCAGAGGCGGAAAGCTTGATGGCATCCAGCGCGTTGACC
GCCTGGTTCAAAGCGGTGTCCGAACCAATGGCCAGCTCTGAGCCGGGCAGGTTGTTGTCA
ATGGAGGCGGGCACGCAAACCACCGGGATCTTGAAAGCGGGGTAGCGGTCCCGCTCGGTT
ACCAGCCGGTGCGCCGCCAGATAGGCGTTGTAACCGCCGATCACCAGCAGGGCATCGATA
TTGCTCTGCTCAATCTGGCGTCCCAGCGCGTAAAGCTGCTCGATGGAGGGTACATCTCGG
TGCGTGCCCAGCTCGGCGCCGCCGTCGCCAACCCAGCCTTCGACGTCGTCCCAGCTGAGT
TCGCGCACCCTGCCGTCAATAAGCCCCGGGAAGCCACCTTCCACACCGAGCATGGTGAAG
CCATGGTCCAAGCCCAAGCGGACAGCGGCGCGGGCCGCCGTGTTCATGCCGGGGGCCAGG
CCGCCTGCGTGAATAATGGCCACGCGCTTGGGGGCGGCAGCGGGGGAGACCGCCGGGTCC
AGGGCCGGGGGAGTGGACAGGGTGTTAAAGATCGAGATCATCCGCTGGAAGGAACCGCCG
CGCGCAGCCACTGCGGAGTCATAGTCCCCTTCCTTGACGAATTGGGCGACGGCGCGTGTG
GCCCGTACCTGCTCCATCATGGGCAGGCGGCGAATGCGGTTATGCCGCTCCGCAATTATG
ACCGGCTCGGAGCCAGGAGTGGCGGTGAGGACTTCGCGAGCAGCGGCGGCCCCCAGCAGC
GTGGACATCCAGCGGTCGTAGGCCGAGGGCTTACCGCCGCGCTGCACGTGGCCCAAGATG
GTGACGCGCGCATCCTCCCCCAGGCGCTCGGAGAGCACCGCAGAGACATCAGCGGCGGTG
ATGCGGTTGCCATCGCAGTCGGTGGCCCCCTCGGCCACAACCACCATCGACTCGCGGCGC
CCAGCGGCCCGGCCTTCCTGCAATTTCACGCACATGTCTTCAGCCCAGTCGGTGGTGGGC
ATCTCCGGCACCAGCACGTAGTCACAGCCGCCGGCGACAGCCGCCATCAGCGCCAGGTAG
CCGCAGCGGCGCCCCATGACCTCGATGACGAAGGTTCGCTGATGGGAGGCCGCGGTGGAG
GAAATCGCGTCAATGGCCTCCAGGATGCGGTGCAGCGCGGAGTCCGTGCCGATGGTCATA
TCCGCGCCCACCAGGTCGTTGTCAATCGAGCCAACGATGCCGGTGACCATCAGGGTGGGG
TGCGCATCCGCCACTTCCTGCGTGAGCTCACCGCGCTCGACCAACTCGGCCAAAAGGCTG
GGCCAATTGCTGCGGAACTCGTCAGTGCCGGTCAGGGAGCCATCCCCACCGATTACCACT
AGGCGGTCGATGCCGTGCTCCAACAGGTGCTTGGCGGCCAGCCGTTGACCGTCCAGGTCA
CGGAACTCCGGGCAGCGGGCGGTGCCGATCACCGTGCCGCCGCGGTGCAGGATAGAGCCC
ACGGAGTCCCATTCCAGCGGGCGGATGCCGGCTCCACCGGCTACCGCACCCGCCCAGCCC
TCCATAACGGCATAGGGCTGGGCGCCCATGCGCAGGGCGGTGCGAACGACTGCACGCACG
GCCGCATTCATGCCCTGGGCGTCACCGCCGCTGGTCAGCACCCCGATGCGTATGCGCTCG
CCTCCGGGGCCGGTGACAGGCTTGGTGAGTTCCGCAAGGGTGGTGGGCTCAGGGGCGGCG
TTGGCGGGCATGAGGGTCCTTCCAGTTGGCGTGGACAAAGCGTGCTCCTGGCGTCGGTGG
CACACGGCCCCATTGTGGCGGCACCGGCGCCTGGCGTCATGCTTCCGGTGCCGAGCGGCG
CAGGTCTAGGGGGACCGAGGCGGGTGGCGCCACCCGCCCTCACAGCCGCTGGCGGACTTT
AGTCCTGATTTCCCTCTCCGACTTGCCTCCTTTGTGGTCTAGATCGCGTTACGCTCGTCA
ACAACCACCACTCCTGACCGGGAAAGGGCCCTTGGCCCCCTGGTGAACCAGCCGCCTGCG
GGCCGGACACCGAGAGGAAGCACTTAATGGACCTTTACGAGTACCAGGCAAAGGACCTCT
TTGCCGCACACGGGGTGCCGGTGTTAACCGGCTCCATAGCCATCACCCCCCAAGAGGCGG
CGGACGCGGCTAAGCGCATGCTGGCTGAAGGCTCCCAACTCCTGGTTATCAAAGCCCAGG
TCAAGACCGGTGGCCGAGGTAAGGCCGGTGGCGTCAAGCTTGCCCGCACCGTGGAGGAAG
CCCGCGCCCGCGCTGAGGAGATTCTCGGCATGGATATCAAAGGCCACACCGTGCGCACCA
TCCTGGTGGCCGACGGCGCCGACATCGCCTCCGAGTTCTACTTTTCTGTGCTGCTAGACC
GCGCTGAGCGCCGCTACCTGGCCATGTGCTCGCGCGAAGGTGGCATGGATATCGAGACCC
TGGCCAAAGAGCGGCCCGAGGAGTTGGCGCGCGTGGGCATCGACCCGCTGGTGGGCATCA
CCCCGGAGGTAGCCCAGCAGATCGTGGCGGCGGCCCGGATTGAGCCCGCGGCGGTTGCCA
GCCAGGTGGCGCCGGTGATTGAGCGTCTCTGGGAGGTGTTCATTAAGGAGGACGCCACCT
TGGTTGAGGTCAACCCGCTGGTGGTCACCCCTGATGGCCGCGTCCTCGCCCTGGACGGCA
AAGTCAGCCTGGATGACAACTCCGCCTTCCGTCACCCAGAGCACGCCGCCCTCAAGGACA
CGCGCGACGCCGATCCACTGGAAACCCGTGCCAAGGAAGCTGGCTTGAACTACGTCCGCC
TGGAGGGCCAGGTAGGGGTGCTCGGCAACGGTGCCGGACTGGTTATGTCCACCCTCGACG
TCGTCGCTGGCGCTGGTGAAAAGCACGGCGGCATGCGCCCCGCCAACTTCCTAGACCTAG
GGGGTGGCTCCTCCGCAAAGGTCATGGCCACCGGCCTGGAGGTGGTGGCCTCAGACCCAC
AGGTTCGGGCAATTCTCGTAAATGTCTTCGGGGGCATCACCGCCTGCGACACGGTGGCCG
CTGGAATCATCACCGCCGTAGGCGAGTTGGAGGGCTTCGACAAGCCCATTGTCGTGCGCC
TAGACGGCAACAACGCGGAGTTGGCCCGCCAAATGCTGGCCGAGGCGGCCCTGCCCGGCG
TCACCGTTGTTGAGACCATGGACGGCGCTGCCGACGCCGTCACCGCTATCGCTGAGCAGC
TGGGAGCCTGAAACATGAGCATCTTCCTTGACCGCAACGACCGCCTCATCATCCAGGGCA
TGACCGGCTCTGAGGGGCAGAAGCACACCCGCCGCATGCTGTGCGCAGGCAGCCAGGTTG
TAGCTGGGGTCAATCCCCGCAAAGCCGGCACCAGTGTCGACTTTGAAGTAGAGCCCATAG
GCCCGGGGGCTGGCAGTGTTAAAGCTGGCACCGTGTCCGTCCCCGTCTACGGCACCGTGG
CGGAGGCCAAAGCTGCCACTGGCGCCACCGTGTCTGTGGTCTTTGTGCCCCCGGCCTTCT
CTAAAGGCGCCGTCGTGGAGGCGGTGGAAGCCGGAATCCGCCTAGTCGTCGTCATCACCG
AGGGCATCCCGGTAGCTGACGCCACCTACTTCCGCGCCTACGCCGCCTCCAAAGGTGTGC
AAATCATCGGCCCCAACTGCCCCGGAATCATCTCCCCGGAGCAATCCAACGCCGGTATCA
CTCCCCCCGACATCACCGGCGCGGGACCCCTTGGACTGGTCTCCAAGTCCGGTACCCTCA
CCTACCAGCTCATGCACGAGCTGCGGGACCTGGGCTTCACCACCTGCATCGGCATTGGCG
GCGACCCGGTGGTAGGCACCACCCACATCGACGCCTTGGCCGGATTCGAGGCGGACCCAG
AGACCGAACTCGTCATCATGATCGGTGAGATCGGAGGCGACGCTGAAGAGCGTGCCGCCG
CCTACATCAAGGAGAACATGACTAAGCCAGTCGTCGCCTACGTTGCGGGCTTCACAGCGC
CCGAAGGCAAGACCATGGGACACGCCGGAGCGATCGTCTCCGGTTCCTCAGGCACAGCTG
CCGCCAAGAAGACGGCGCTGGAGGCCGCGGGCGTGCGCGTGGGCCGCACCCCCTCGGAGA
CGGCGCGCCTGGCCCGCGAGACCCTGGCCGCCACGCGCGCGGCCGCTGGCACCCAAGCGT
GACGGAATCTATGACCCAACACGAAACACGCCGCCCAGGACTGGTCCCCAAGGACTGGCC
CTGGGCGCTGCGCGTTGGCCTGGAGACGGTATTCGTCAGCTGGTTCCTGGTCCTGCTGCC
GGTGATGGCCATCTACCTCAGCGGTTCTGCCAAGGATGTTGCCGCCGCGCTCGCCCCCGA
CGGCGCGGTGCGCACCGCCACCCGATTGTGGAGCCTGGGGCTCGGCGGGGCCTTCGCACC
ACTGACGGGCACCGGTGAGGCTGATGACCAGCTGAGCCTGCCGCTGCTGGGACTCACGGT
TCTGCAAGCCTGGTGGGCCTGGGGCGCGGCGGGGCGCGCCAAGTTGGTCGGGCCGCTCTC
CGCGCTCTGGGTGGGACTGGCGGCCGCAGGCGGCAGCGCGCTGCTATGCCTGAACGGTGG
TGGAGGCCAGATCTGGTGGGCCGTGCTGGGCGCAGCGGTGGTAATTGGTGCGGTGGCCTT
GGCACGCCAGTGGCGGGACGCTGGCCGAACCGCAGCGGAAGGCACAGAGCGGGCTGCGCG
AAACCGGTTGTTGGCCGCAGGGCCAGATTGGCTGGCTGAAGGGCTGCTGCTGGCCGCGCG
CGCCAGCTTGGTGCTGCTGGTTGCGGCGGTGGTGACCGCCGGAGTCATGCTGGTCACCGG
TTGGGGGCGCGTCCAGGCCCTGCATCACGCCCTGGCCGGTGGCGGGGTGACCGCCATCGT
TGCACTGGTAATCCTCCAGCTGGGCTGGCTGCCCACCCTGGTGATCTGGGCGTTGTCCTG
GCTTACGGGCGCGGGCTTCAGCGTGGGGGACGGCACCCGATTTACTCCGGGAAAGGTGGT
GGCCGGGCCGGTCCCCAGCCTGCCGCTGCTGGGGGCGCTGCCTGACTCGGGCCTGGGGGC
GGTGGCCGTCTGGGTGGCGCTGGTGCCGCTGGCGGTGGCGGCGCTGTGCGCGTGGTCCCG
TAGACGGCGGCTGTGCCAGCTGAGCCTGCCGGGTGCGGTGGCGGCCTGCGCGGCGGCCAC
CGGGCTGCTGGTGGTGGGTGCGGGACTGGCCTTCTGGGCGGCCAGCGGCTCGGCGGGCCC
CGGGCGTCTGACCCAGGTGGGGCCCTCCACCTTGGGCCTGGTGCTCCTGCTGGTGGAGTG
CGGCACCGGCCTGTGCCTGACCACCGTGCTGCTGCACCCGCGCACGCGCGAGCACGTCAC
CAGGACCTTGTTCAACGCCGATAGCAAGGCGCCGTGACAGGTGTTGCTTACATGCAAGTT
AGACTGTAGTGTGTGTCATACGTTCCGTGACGCCAATGATGTGTATCACATGATTTCAAG
ATGAGGTGAGGTATGAAGAATTCACGCCTGGTCTTGGTGTTCTCGACGGCTCTCATAGTT
GTGAGTGGCTTTACTGGCGTTAGAGTCACTGCAGAGGCAGTCCCTGCTGCACCATCCAAT
TTCACTTGTTGGCCGTTCTCAACTGACTGTTCCTGGTCTCGTAACGTCTGCATCGGGGGC
GGCCGAGGAGTGTACGCCTGTACATGGTGATCCGGCTCCGCCAGCGGGTGCTCCGCCGGG
CCGGGGCCATGGGGCTGCTTGCTGTGGTCCTGGTGTGCTCCAGCCTGGTCGGTGCCCGTG
CGGAGATAAGCGTCAACCAGGCCCTGCTGACTGCCCGCGACCAGCCCGTCGACCTGCTCA
TCACCGCTGGGCCTGACCTCGCCACGCCTCTGGACGGGCACCCGCACCTGGCCCCGGACG
CCTGGATGACCCCCGGCCTGGTCTCTGAGGAGCAGATTCGCCAGGTGCAGGTCGTGCCGG
GTGTGGAGGTGGTGGCCCCCGCCACCGTGCTGCCGACCTGGGCCAAGCCCGCAGGCGAGG
CCGTCAGCGCCTGGCTGCCCTCTCAGCCGGGCGCTGACCTGGCCTGGACCGCTGAGCTGC
AGGCCGCCACCAAGGACGGCACCGGCACCCGCCGCACTGACCTCCAGCAGGTGGGGGCCC
TGCTGCAGGCAGACACCACCCTGGTCTCCCCCGGCATCAGCCGGGCGAGCCTGCTGGGCC
CCACCGCCAGCCCCGTCGTGGTCCTGGGCCCGGAGGGCTACCGCTACGAGTCCCAGTACG
CCCCGGCCACCGGCGCGGGACTGCTGGCCAACACCTACCTGACCGCAGCCCGCTCCTTCG
CGGTGGCGGTGGACCCTGAGGCCGAGGCCCACCTGGCCCGCGCCGTCGGGGCGGAGGACC
TGGCCTCCTCCCTGGACACGCTGGCACAGACCTCCACTGCTGCCGACGCCGGCACCCAAG
AGGCAGCCATGGCCCGCTTGTCCCCGCCCCTGACCAACGGCCAGCCCGTCCCCGCCCTGG
TCAGCACCGAGCCCCGGGGTGAGATCACGGTCGAAGCCACCATCACTGCCCGCACCCCCG
CCGACCTGGGCCCACAGGCGCAGGCCCCGGACGGCGGCTGCCAGACCTCCCGCCTGCTGA
AAGGCTGCCACTCGCTGAGCCCGGAAGGGCTCACCGCCCTCCACAGCCTGCCGGTCACCG
AGATTCGCAGCTCATCCCTCTCCTCACCACTGAGTGCCTGGGCCGGACACGCCCACCCCT
ACACCACGGACGCGGCGAGCCCGGTACCAGTCATCAGCACCGGTCCGTTCTGGGCCCACC
CGGACGCCGCCTCCGCCAAGGTACTCACCCCCCTTGACCGCACCTACAGCAGCGGCAGCA
GCGGCCCCGGCGTCGTCCTCAGCCCGGTGGGTCCACCCAGCTCCCTGGGCAGCCAGTGGC
ACGACGAGACCTACCGCCCCCACACCCAGCGCCCCACACCGGTGCCCGCGCTGAGCCTGC
TGGCCGGGGAGGCCGACACCTACACCCCCGTCACCAGTACCTTCCAGGCGGGTACTAGCC
CGCTGAGCGCCTCCACCCTGCGCACCGCTGACGGGCCCGTCCGGCAGACCCTGGACGCCA
CCGGTGCTGCCACCTCCGCCGCCCCCGCCCTGGTCTCCCGCCAGCTGCTCCAGGCCCTCA
TGCCGGGCGGGGAGCTGGGGGCAGGGGTGCTGCGCGTGCGCCTGGAACGGCCCACCGGGC
AGCCGCCCTCGGACACTGAGTTGGAACGGGTCGCCGCCCAGATCGCGCAGACCGGCCTGG
ACGTGACCGTGCTCACCGGCGCCTCCCCTGTGGAGGTGGGCGTCACGCTCGGGGGCCACG
ACCCGGTGGCCTGGCACGGCACAGCCACCGAGACCTGGACGGAGCTGGGCGCCGTGCTGC
GGGTGGAGCAGGCCACCGGGCGGGCCCTGCGGCTGCTGCCCGTCCTGGCCGTGCTGGTGG
TCGGTGCCCTGACCTTGCTGGTGGAGTCCAACGCCTCCGTGGCCCGCCGCCAGGAGGCCC
GCACCCTGCTGCACACAGGCTGGACGGGCCAGCAGGTGCGCCGCCGCCTCCTGGCCGCCA
CCCTGCCCGGCAGCACGCTGGTAGGGGTGGCCTGCCTGCTCGTGGTCCTGCTGGCCCTAA
TCCGGCCGGTGGCCAGCGCCGGGCCGGGCACGGGCCCGCTGGTGGTCGTCGGGCTGGCGG
CCTGCCTGGGAACGATCGCCCTGGCCTGGTGGGACGGGTGGCGGGCCGCGCAGCCCCGCC
GGATCGCCCCTCCCACTCCGACCGGGGGGCGCGCCTCCTGGCGGCGACTCGGGCTCAGGC
GTGCGCGTAGGCGGGGCGGCGGGGCCAGCGGCTCGCCCCTGGCTGTGGGCTGGCACGCCC
ACAACCCGGGCCGCTGGGCCGTCAGCGGCGCGGCCCTGGCCGCCGGGGCCCTGACAGTCC
TGGGGCTGGAGGTGCTCAGCGCCACCAGCAGCCAGGCGGGGTTCTCGGAGCTCGCCGCCC
AGGGCAGGGGTCTGGTCGGGGCGGCAGCCCGCCTTCTGCTACTGCTGGCCGCCTGCGCCA
CCGCCGCCGTCCTGCTCCTGGGACTGGGGGACCTACGGCGCGCCGCCCACCGTCGTCAGC
GCCTCCTGGCCAGTCTGGGCTGGTCGCGGCGCTCGCGACTGGGGGCGGAGGCGGCCCTGT
GGGCCCGCCAGCTCGCACCGGTTCTGCTGGTGCTCCTGCCGACGACGGTGCTGGGGCTCG
GTGGCCCTACAGGCTGGTGGCAGGAGGGAGGCCCGGCCGGGGCGGCCCTGCTCTGGGGCT
GCCTGGTGGTGGCCTGCGTGCTGCTAGTGGCGGTCGGCGTGACCGTGTGGACGGCGTTGC
GGGCCTCCCAGCCGGTCAGCCTGCCCGCCTCCGCAGGCAGCGCCCCTGCCGGTAGCCCAG
CCCGTGCCGCAGCCAGTGCTCCACCCGCATGAGTCCCGGAGGACGACCACGATGACGCAG
ACCGCCGCCAGCCCCCAGGACGCACCGGGCCCAGACACCCCTGGGCGTGGGTCGTCCCGC
CATGACCCGGCCAGCCCGGACGCGAGCAGCAGCGACGCCTCGGGGCAGCAGGAACCCAGG
CGCGACGCCTCGGGCCGGGACGCCCCCAGCCAGGCCCAGGCTGCGGCCCGGCAGGCCAGC
CACCCCGGGGACGAGCTACTGCTGGAGGCGGAGGGGCTGTGCCTGGCCGTGCCCGGCCCC
GCGGGCCCGCGCCAGGTCCTCCAGGACCTCTCACTGGGACTGCGGGCGGGGGAGCTGGTG
GCTGTCACCGGCCGCACCGGAACCGGCAAGTCCACCCTGCTGCGCCTGCTCGCCGGGGTG
CTCCGGCCTCAGACAGGTTCTGTGCGCTGGCAGGGTACTCCCCTGGAGGGGCTGGGCCCC
GAACAGGTCACCCGGATGCGCGCGGGCTTCTTGGGCTACCTGGACCAGGGCGTGCCCGTC
ATCGAGGGGCTGACGGCGCTGGAGGCCGTCATGGTGGGGGCTGGCCCGCTGCGCCGCTCC
CAGCGGGCCCAGACGCGCCAACGAGCCCGTCAGGCCGCCCACCGGCTGGGCCTGGACCTG
GTCCTGGACCACGAGGTGCGTACCCTCTCCGGCGGGGAGCGGCAGCGGGTGGGGCTGGCC
AGCCTCATCACCGCCCAGCCTCGCCTGCTCCTGCTGGACGAGCCGAGCTCCGCCCTGGAC
GAGGCCACCACCCGCCAGCTCATCGCCTACCTCCAGGAGCTGGTGGCCCAGGGCACCGGC
GTGCTCGTGGCCACCCACGACCCGCTGGTGGTGGAGGCCGCGGACCAGGTACTTCCCCTG
GACTGAGCCGGGCGCGCTATCCTGGCCCTGCCGCGACTGGCGAGGGTGGGCAACCACCGG
GGAGCGGCAGGCCTGCACCTGACACCACCGCAGCACGGGGCGTCGTCCGCCTGGGCGTCC
CGCCGACCAGAGCCCCAGGAGCGCCGCATGAGCCTGACCCCTGCCACCCACCCCGCCGAG
CCCACAGAGCCCCTGGGGCAGGTCCCCGTCAAGCGGGCCCTGCTGTCCGTCTATGACAAG
ACCGGTCTGGTAGGGCTGGCCACCGCCCTGCACGCAGCAGGCGTGGAGCTGGTGGCCACC
GGCTCCAGCGCCGCCACCCTCGTGCAGGCGGGCCTGCCGGTCACCGGCGTCGAGCAGGTC
ACCGGCTTCCCCGAGTGCCTGGACGGCCGGGTCAAGACCCTGCACCCGCGCCTGCACGCC
GGGATCCTCGCCGACCGGCGCCGGCCCAGCCACCTTTCCCAGCTGGCTGGGCTGGAGGTC
ACCCCTATAGACCTGGTGGTGGTCAACCTCTACCCCTTCACCGAGACCGTCCGCTCCGGG
GCTCCTTTTGACGCCTGCGTCGAGCAGATTGACATCGGTGGGCCCTCCCTGGTGCGGGCC
GCCGCCAAGAACCACGCCGCCGTCGCCGTGGTCACCAAACCAGCCGCCTACGGTGAGGTC
GCGCAGGCTCTCGCAGCCGGAGGCTTCACCCTGGCCCAGCGCCGCAGCCTGGCGGCCCAA
GCCTTCGCCCACACAGCTGCCTACGACGCCGCCGTCGCCACCTGGTTCGCCCAGCAACTT
GAGGCCGACGCCGTGGCCACTTCCGAGCCACCCACGGCCACCCCAACCCTGCCCGCATAC
CTTGGTGCCGGATACGAGCGCCTAGCCACCCTGCGCTACGGCGAAAACCCACACCAGGCA
GCCGCCGTATACACCCGCCCGGGACAGACTGGGGGAGTGGCAGGCGCCCACCAACTCCAC
GGCAAAGCCATGAGCTACAACAACTACACGGACACTGACGCCGCCGTCCGCGCCGCCTAC
GACCATGGCGAGGCCGTCACCGTGGCCATCATCAAGCACGCTAACCCCTGCGGCATCGCC
GTATCCGCTGCTGGCGACGTAGCTGAGGCCCACCGCAAGGCCCACGCCTGCGACCCCGTC
TCCGCCTACGGCGGCGTGATCGCCACCAACGCCACCGTCACGGCAGAGATGGCCCGCCAG
ATCAAGCCGATCTTCACGGAGGTCCTAGCGGCCCCCACCTTCACGGACGAGGCCCTGGAA
ATCCTCACCACCAAAAAGAACCTGCGCCTGCTGGTGGTTGAACCGCCCAAGCGTGCGGCA
TGGGAGATTAAACAGATCTCGGGCGGTGCCGTGGCCCAGGAATGCGACTCCTACCAGGCC
GGGGACGACGACCCCGCCAACTGGACTCTGGTAGCTGGCCAAGCCGCCGACGCGCCTACC
CTCGCTGACCTGCGCTTCGCTTGGGAGTCCATCCGTTCAGTGCGCTCCAACGCGATCCTG
CTGGCTAAGGACAGCGCGACGGTAGGCGTCGGCATGGGGCAGGTTAACCGCGTGGACTCC
TGCAAACTGGCCGTGGAACGCGCCAACACCCTGGGCTCCCGCTCCACCGGTGACGCCGCC
GCTGACTCCCTCGAGCAAGGGGCGGTAGGCGGAGCGGACGCCGCCGAGCTGCTATCTGCC
CTGGCCCCTGAGCGGGCCCGCGGCGCGGTGGCTGCCTCCGACGCCTTCTTCCCCTTCGCT
GACGGCCTGCAGGTCCTTATCGACGCCGGGATTACCGCGGTGGTCCAACCCGGTGGCTCC
ATCCGGGACGCGGAGGTCATTGCTGCCGCCCAGGCGGCTGGCGTGACCATGTACCTCACG
GGAGTCCGCCACTTCGCCCACTGAGGCGGCCCGGGGCGCCAGTGCGCACTAGCATGGCCT
GCGTGAAGCAGGAGGAGCAGGGGGCGCCGTCGTCCAAAAGGCCGATTGAGCCAGACAAGG
CTGAGCGCCCTTGGCAGCGCTACCGGACTGCTGCGGTGGTGGCCGTGGGGGCGGCGCTGG
CTTTGACGCCAACGCTGGCGGTGTTGGGGCGCGCTCGTTTGGCGGTGTTCTGGCTGGCAG
CGGTGCTGGCGGTGGTCACCCTGGTCCGTTTGCAGCGGCCGGATGGTTCCTGGATTGCTT
CTCGCAGTCGCCTTTTTGACGCCGTCTTTGGGGCGGGGCTGGTGTTGGTGTTGCTGGCTT
TGGCCGGTTATGCGGCGCTGCGGCGCATCTGAACGCCTCCTTACCTAAGCGCACGTCCAG
AAAACGGACGAAAGTGTCCGCAATTCGGTAATTCGGCGGGTGGTCGCATAGGTTTGCGCC
TGTGCGGGCCTTCGTATGTCCGCGCCACGCAGTACCCGGCCGAAAGGCGTCATCATGACT
TCCTCCCCTCAATCCTCAACCAAGTCCATGAACCAGCCCTCCCGGCTGCACGGACTGTTC
CGGAGCATCTTGTTCTGGGTGATCCTGGCGATCGTCCTAGCCCTGCTCCTTGGTTCCGCG
AAGATTGGGGGAGAACACCTGATTCCCCTGCAGGTGGGCCGGATCTTCGCTACCTTCTCG
ACTCTGTTCAGCCAGTTCCTCAGCTTCTCAATCCCGCTGATTATCATCGGCCTGGTTACC
CCGGCTATTGCGGACCTGGGACGCGGCGCTGGCAAATGGCTCGGCATTACCACTGCCGTC
GCCTACGGCTCCACCCTGTTCTCCGGCTTCATGACCTACCTGGTCTGCGCCAGCGTGTTC
CCCAAGCTTCTCAACGGCGTCACCTTGGCGGACGTGAAAGAGCCCGGCAGTGCCCTGGAG
CCCTACTTCACCATTGAGATGCCGGCCGCTGTACAGGTAATGACGGCACTGTTGCTGTCC
TTTGTGGTGGGCATTGGCCTGTCTATGGTGCCGCGCGGTGTGCTCCGCAAGGGCTTCATC
GAGTTCCGCGCCATCATCTCCAAGCTCATCGGGCGCATTATTGTGCCGCTGCTGCCGCTA
CATATCTTTGGCATCTTCTTGAACCTGACCTACACCGGCGAGGCCGGGGTGGTTATGCGG
GCCCTTATCCGCGTGGTTGTGGTGGTGCTGCTGCTAGAGGCGGCCATCCTGCTGACGCAG
TACGTCCTGGCTGGGCTAATCGCCGGGCGCAATCCCCTTAAGGCCATCGCGGTTATGCTG
CCCGCCTATCTGACGGCTCTGGGCACCTCCTCCTCCGCGGCCACCATTCCAGTGACGCTG
CGCCAAACCAAGAAGAACGGTGTATCCGACGCCGTAGCCTCCTTCACTGTTCCGCTGTGC
GCCACCATCCACTTGGCTGGCTCCACCTCCAAGATCTTTGCCTTTGCTTTCGCAATCGTG
ATGACCCAGGGCCTGACCATCTCCACCACGCAGTGGGTGGGCTTCGTCTTCATGCTCGGT
ATCACCATGGTTGCGGCTCCCGGCGTGCCCGGCGGGGCCATCGTGGCAGCCACCGGTTTG
CTGTCCTCGATGCTCGGCTTCTCCGAGGCACAGGTGGCGCTCATGATCGCCACCTATATC
GCCATGGACTCCTTCGGCACGGCCACCAATGTGACCGGCGACGGCGCTATTGCCCTGGTA
GTGGACAAGCTCGCCGGTGGCAGCTTCAAGAACGACGGCGATGTGGAAAACGCCCGAGAA
CTGTCCTTTGACGGCATGGCCTACCTGGACCGAGTCTCCGTAGAAGGAGTAGTCAGCCCC
GAGGAGCTAGCTGCCTCAGCTGAGGCTGCAGGTCCTAACGCCGTGAGCTGAGCGGACTTC
GCCGCGCTGCTGGAAGGCGGTGAGTTGGCAGGCCGGGGAATGTGACCTGGATGACGCCAC
GGGTGAACGCCCTCCAGCCCATTGTCCTGGGCCGGAGGCGTCCGCCACGGCATAGGCTGT
GCCCTAGCGGCTGCAGGCACCTGCGGCCCCGACCTGACCATCTCTAAGGAGTCCTCTATG
GCTAACGCCCCCGTCAACGTCACCATCACCGGTGCCGCAGGCAACATCGGCTACGCGCTG
CTCTTCCGCATCGCCTCCGGCGCCCTCCTGGGCCCGGACCAGCGGGTGAACCTCCGCCTG
CTGGAGATCCCGTCCGCCATCAAGGCCGCTGAGGGCACCGCCATGGAGCTGTTCGACTCG
GCCTTCCCGACCCTGGGCTCCGTGGACATCTTCGACGACCCCAAGCAGGCCTTCGAGGGC
GCCAACATCGCCTTCCTGGTGGGCTCAATGCCCCGCAAGGCTGGCATGGAACGCGCCGAC
CTGCTCTCCGCCAACGGTGGCATCTTCGGCCCTCAGGGCGAGGCCCTCAACGCCGGTGCG
GCAGACGACATCAAGGTCCTGGTGGTCGGCAACCCCGCCAACACCAACGCCCTGATCGCC
GCGTCCCACGCCAAGGACATCCCGGCCTCCCGCTTCACCGCCATGACCCGCCTGGACCAC
AACCGCGCCCTAGCCCAGCTGGCTACTAAGGCCGGTTGCCACGTGACCGACATCGACAAG
CTGACGATCTGGGGCAACCACTCCTCCACCCAGTACCCAGACCTGAGCCACGCCACTGTC
AAGGGCGAGCCCATCAAGGAGATCCTGGCCGACCGCGCCTGGGTGGAGCAGGACTTCATC
CCCACCGTCGCCAAGCGTGGCGCCGCGATCATCGAGGCCCGGGGCGCCTCCTCGGCCGCC
TCGGCCGCCTCCGCCGCCATCGACCACTTCCGCGACTGGTGCCTGGGCGTCAAGGGCTAC
TCCTGGACCTCCTCCTCCATCATGTCTGACGGCTCCTACGGTGTGCCCGAGGGCATCATC
TCCTCCTTCCCCTGCACCGCTGAAAACGGGGAGTGGAAGATCGTCCAGGGCCTGGAGATC
GACGAGTTCTCCCGCGCCAAGATCGACGCCTCCGCCGCCGAGCTGCTGGAGGAGAAGAAC
GCTGTCGCCGGAATGGGCCTGATCTGAGCCTGCGCTAGCTGCGCTGACCTGGTCAGCACC
GGTCATCTGCTGCGCCCGACCCGCACTATGCGGGCCGGGCGCAGCTCTGCTTATGGCCGC
ATGAATGATGCGGAACTATGACGGTTTGTGATCGGCAGTGAGAAAAGTTGTGCGATTCGC
TGGCGGATCGTCATATACTTCACGCGCCCAGCCGGGCACGTGGCGACGAAGCCACAGATG
GATTGGTATCCCAACCAAACCGGACCCGGCTCTGACATGAAACAGAGACGTTTCAAGGAG
AGAAAATGCGCAACCCCCTCATCTCCCGTCGTCAGGCCCTAGTGGGCCTGTCCGCGACCG
CCGTCATGGCAACTCTTGCAGCCTGCGGCTCCAAGGGCACCTCCGGTTCTAGTGGTGGCA
AGGCCGGTGAGGGTGACGCCACCCAGGTCGACGTCGTCACCTGGTGGTCCGCCGGATCTG
AGAAGCAGGGCCTAGACGCCCTGACCAAGGTGTTCTCCACCCAGTTCCCCAACACCAAGT
TCGAGAACAAGGCCGTCTCCGGTGGCGCTGGCTCGCAGGCTAAGCAGAAGCTGGCTGCCG
ACCTGGCCGCCAAGACCCCGCCGGACACCTACCAGGCCCACGCCGGTGCCGAGATCAAGG
ACGACATTGACGCCGGTTACCTGGTCGATGTCTCCAGCCTCTACGAAGAGTTCGGCCTGA
CCAAAGCCTTCCCCGAGACCCTCGTGGACCGACTCAAGGACGAGAAGGGCAAGATCTACT
CCGTGCCCTCCAATATCCACCGCGCCAACGTCGTGTGGGCTTCCGTCTCCGTGCTCAAGG
TCGCTGGTCTGGACCCGAAGGCACCCGCCAAGGACCTGGACGGCTGGCTGGCCGACATGG
AGAAGGTCAAGGCGGCTGGCTTTACCCCCATCACCATGGGCATGGCCTGGACCCAGCTGC
AGCTGCTGGAGACTGTCCTCCTAGCCGACCTAGGTGCTGAGAAGTACAACGGCCTATTCG
ACGGCAAGACCGACTGGGCCGGAGCCGACGTCACCAAGGCCCTGGAGCACTTCTCCAAGA
TCGTGGCTTACACGGACAAGTCCCTCTACACGGAGGACTGGGAGCCGGCCATGAAACCGA
TTATGGAGAACAAGGCTGCCTTCAACGTCATGGGTGACTGGGCCGTGGCGGCCTTCGACA
CCGCCAGCAAGAAGGCGGACGAGGACTACGTCTACTTCCCGGTCCCGGGCACCGACGGCG
TCTTTGACTTCCTGGCGGATGGCTTCACTCTCGCCGAGGGTGCCAAGCACCCCGGTGGGG
CGAAGAACTGGCTGAAGTGCATCTCTTCCAAGGAAGGCCAGATCGCCTTCAACACTGTCA
AGGGTTCGATTCCGGCGCGCAAGGACCTCACCGACGAGGAGAAGGGCAAGTTCTCCGAGT
ACCAGAAGACCGCCATGGAGTCCTTCGGCAAGGACACGATCGTCTCCTCGATCGCCCACG
GGGCCGCGCTGCCCGCCAAGGCCTCCAACGCCATGAGCGACGCCCTCACCAAGTTCGCGC
AGGGCGCCTCCGACGTTGCAGCACTGCAGCAGGCGCTCGCCGAGGCTTACAAGTCAGTCG
CCTGATTGCCTCCTGAGCTGTGGGGCGGGGCAGCACCGCCGTCGCCCCGCCCCACAGCCC
TGGTAACCACTAGCGGCGGTTCGACTAGGACACACCTGTGACTAAAGCATCCACGCCGGT
AGCCCGGCGCAAGAAGTCAGGATGGAGGACGTGGGGCCCTGGCCTGCTCCTAATCTCACC
TTCACTGATCCTCGTAGGCATATTCGTCTACGGCATGATCGCCGTTAACGTGAGTACCTC
CCTGCAGGACACCCACAAGGCCGCCCAGGTCTCCGGTAGGAAGCCCTCAAGCTTCGTGGG
CTTGGAGAACTTCACCAATCTGTTCAAAAACGCGGACTTCCAGCACTCTTTCCTGAACCT
GGTCCTGTTTACGGTGGCCTTCCTGGCTGGCACCTTGGTGATCGGCTTCCTATGGGCCTG
GCTGCTGGACAAACCCATCAAGGGTGAGGGCATCTTCCGCTCCATCTTCCTGTTCCCCAT
GGCGGTGTCCTTTGTGGCCTCCGGTGTGGTGTGGCGCTGGCTGCTCAACTCCGCGCAAGG
CACCGAAGCCTCTGGTTTGAACCGGCTCTTTGAGATGACCGGGCTGACCTTCCTGGAGAA
CAGCTGGACCCAGGACACCACCTTCGGCATCTTGGCGATTGCCCTGCCAGCAATCTGGCA
GCTGGCCGGATACGTTATGGCCCTGTTCCTGGCGGGTTTCCGTGGCATCAGCGATGACCT
GCGCGAAGCCGCCCGCGTCGACGGCGCTAACGAGTGGCAGCTTTACAAGTCGATTATCTT
CCCGCAGCTCACCCCGATCGCGCTTAGCGCGGTCATCATTGTGGGCCACATGTCCCTCAA
GTCCTTCGACCTGATCATGTCGATCACCGACCAACGCACCTACTCCACCAAGGTGCCAGC
CATCGACATGTTCAACTTCATGACGGACAACGACTACTCCAACGCCGCCGCAGTCGGAAC
GGTGCTGCTCGTCGTCGTAGCCATTGCCGTCATCCCATACCTGATCCACGACGCGAAGGG
GAGGAAGTGAGATGACCGCCATCACTGAAACCACCGTGACCTCGGCAGCCTCCTCTGTAG
CCAGCAAACCATCCCGCCAGAGCAGCGGCCTCCAGTGGGGCATGGTCCTGCGCTACGCGC
TCCTGCTGCTCTCCTTGATCCTCGTGCTGATCCCCGTGTACGTGCTGCTGGTAACCAGCT
TCAAGAATGGGGCAGAGGCTGACCCATCCTCCACCTGGTTCCTGCCCAAGCACTGGGATG
CCTCCAACTGGGGCAAAGCCTGGAGTGAACTCAGCGGTGGCCTAGTCCGCTCCCTGCTGC
TGGTGATCCCCTCCTCGCTGATCTCCTCCATGCTGGGCAGCGCCAACGGCTTCGTGCTCT
CCAAATGGCGCTTCCCAGGCGCAAATTTGGTGTTCACGCTGATCCTGTTCGGCATGTTCA
TTCCGTACCAGGCGGTGATGATCCCGCTGATGAAGCTGCTGACCAGCGCCGAGATGGGCA
TGGGTATTCCCACGTTGATCTTCATGCACGTGGTTTACGGCATCCCAATCTGCACCCTGA
TCTTCCGCAACTACTACGAGACGATCCCCGACGAGTTGGTTGAAGCCGCCCGCGTCGACG
GCGCAGGGATGCTGCGCACCTACTTCTCCGTGGTGCTGCCGATCTCCATCCCCAGCTTTG
TGGTGGTCATCATCTGGCAGTTCACCAGCGCCTGGAACGACTTCCTATTCGCGCTGTTCT
TTGGCGGCGGTGCACAGTCCGGTCCGGTCACCCTGGCCCTGAACAACCTGGCACACGGCT
CCATCATGGCTGACTACGGCGCCTCGATGTCCGGCGCCCTGATTGCCTCAGTGCCGACCC
TGTTGGTTTATATCTTCCTGGGCAAGTACTTCGTGGGCGGTCTGATGGCCGGTTCCGTGA
AGGGCTGAGGCAGGCAGTTACACAAGGCCGGGCCGGGCACCCCGCGTGGGTGCCCGGCCT
TGTGCTGCGCCAACTAGAGTCGGGGTATGGCACGCCGCAGCAGCAAGCGCCCCTATGGGC
AGGGGCACGTCCCCTTGAACTTGGGGCGTTTAGCTTCTATGCCGCGCAGCCAGACTGGCC
CAGGCGGCGCCGAGTTCACAGTTCGTCATCTGCGCGGTGGGGATAAGCCTTATACCTGCC
CTGGCTGCCACCGGCAGATTCCCCCGGGTACGGCGCATGTAGTGGCATGGTCTAACGAGT
CCCTGTTCGGTCCTGACCGGGGACTGGAGGAACGCCGCCACTGGCACACTCCCTGCTGGG
AGCGTCAGCTTTGGTAAGCCCCCTGGCGTGGTGGCTTTGCCGGGCTGGTGATGCGCCGTC
GCCCAGCAGCGCAGGTGCTTTTAGCCCAGCGGCTGCTCAGACTAGCGGCTCTTCGCAACG
GTCCCGCCAGCCTGGCAGCAAGCGCTCCAAAGCATCCAGCAGAGGAACGACGTCGCCGTC
GCGCCCGCCTTCACCAACCGTCAGCGGCACGCGTGCAGGAGTTGGCTTTACGCCCGCGAT
GCGTTCACGCCACCCCAGCGGCATGGTGAGCACGTAGAAGGCCCCATCTGCGCCCAAAGC
CACCGTCTGATCCGAGCGCAGGTACCAACCACGCAGACCGGTGCCTGCGGTGCCGCCCTT
GTATCCCCGTGCCAGCAGGGGAGCGGGGGGCAGGCCTTCACGCAAGGCCACAGTGATAAA
AGCGCGCGCAATCCGCTCTGCCCGGGCATGCTCAGCATCCTGGCGGGCCCGCAGCATCCG
GGCTCGCTCTACCGCCGCCTCGCGCCGCTGCGCAGCCCACTGGTCCTCTTGGTGCTCCTG
GGCCATCGCGATGCTCCTGACGCGAAAAGAACTGGTCCCCTTCCCACGAGTGTGGGAAGG
GGACCAGGCAAGTTCAGCGTTGCCGCTGCCAAGCGGCTAACTGGGGAGATGAGGAACTTA
CTTGGCGGCAGCGGGCTCGCTCTTGGAGGAGTTGCCAGGCTTCTTGGACTGGTTCTCCTT
GCCCTCGTTCGCTTCCTTGGCTTCGCCCTCCTCAGCGCCCTCACCCTGCAGGTTGATCGG
CGCCACCGGTTCAGGGAGGTGAGAGGGCACCGGGGAGCCCAAAACACCGCGCATCTCGTC
CAGGTAGGTGGTCACGGACTCGCGCTGGCGCTCCAGATCAGCGAGCTGACGCTGTGCCGA
CTGCATGATGGTGTCGGCGTCTGTGCGAGCGTCCTGCACAATCTGCTCGGCCTGCTCGCG
GGCGGTGCGCAGCGTCTCCTCCGCGTTGCGCGCGGCGTCGCTCTGGCGCTTGCGGTTCTC
CTCATCCGTCTTGGTGCGGACCTGCTCGGCGCGGTCCAGGGCGGCCTGCAGGCGGGCCTC
GGCGTCGGCTGCCTGGGCCTCAGCCTTTTGGATCATTTCCTGGGTGCGGGTGCGAGCGCT
CTCGTGTGCCTCGGAGTCTTCCTTCGCGGCGGTCTCGTGCAAGGCCGCGATCTCCAGCGT
GGTCTGCTGGCGCAGTTCCTTGGCCTCAGCGTGAGCTGCGGCGGACTCGTCCTTGGCGGT
GCGCAGCAGCTCGGACGCCTCCTTCTTGGCGGCGCTCAAGAGCTCCTCGGCCTCTGCCTT
GCTCTTGTCCAGCAGGCTCTTGGCCTCGGAGCGTGCCGCGGACAGGACCGACTCGGCCTG
CTCGGTGCTGGAGGTGCGCAGCTCCTCAGCCTCGGTGACGGCTGCCTCCAGAGTGGCGGA
AGCCTCCTGCTCGGCAGTGATGGTGACCTCGCTGGCCTTCTTGGTGGCCTGGGCCAGGAC
CAACTGGGCCTGACGCTCAGCAGCGGAGGTCGCTTCAGAGGTGGAGGCCTCGGTGGAGGC
GGTGATCTGCGCAGCCTGGCGTTCGGCGGCGGCAACGAGCTCGTCGGCGCGGGCCTGCGC
ATTGGCCATGGTGGTGGAGGATTCGTTCTCTGCGTGGGAGCGCAGCTCTGCGGCGTCGCG
GCGGGCGTCGCCCAGGAGGGTGGCGGCCTCAGACTCGGAACGCTGGGAAAGGGTGGCTGC
GTTTTGGCGGGTGCGGCTGAGCAGGGCCTCGGCCTCGCTGTTGGCCTTAGCCAGGATGGA
AGCACTCTGCTCCTCAGCGGAGCGCAGCAGCTGCTCGATGCGGGAGCCCAGGCCGGCGTA
GCTGGGCTTCTCCGACTCACGGAGCCGCCGCTTGGCTTCTGCGAGCTCGCCGGCGACCGT
CATGGCGCGGGCGTCTAGGGCCGCGACCTCGCGGCGCGCATCGGCGAGCTGACGCGTCAG
TGCCTCAAGTCTTTGGTCCACCTGAGCGCGGTCATAACCACGCATCGTAATTGCGAACTC
GGTGTATTCGTCGGGCACGACAGTCTCCTCCTAGCAAGGCGCCTTGGGTAAGGGCGCGGC
GTTCAGGGTCAATTTAGGCGGCGGGTCTCAGTGCAGAAAGCCCGAAAAGCAGCCTAACGG
TCTAGGGCCACCCAGCGCATCTCAAACAACCGGCGTTATCGCACCGTTATTTTAGGTTCA
AGGCAAAATCTGAGCCCTGCCTTAGTGGCTTCACTCAGGGGTACGGTGTCCGCTCAGGGC
GCAGGGCATGTGATCCTCCGCCCAGAATGGTGCCATTTCGCGCTTTCTCATGGGACTCTG
TTGTCTCGAGTGCTTAGGCGCTCAGGTCCTAGCGCCCCAGGAAACCGCGCTTTCCTGCCC
CGGGCCGCACCTGAAATCCAAGGAGTGCAAACTCGTGAGACGACGTATTCTGAGCGAGAT
CCTCGCGCTGATCGGCCTGGTGGTTATTGCCCTGGCAGTCTGCTCGGCGACCATCTGGAA
GCCCAGCTCAACAGCGGTCGCATCCCTCACCTCGACGCCGACCTCCGCATATGTGGTCAC
CCGTCCTGGTGTGCTCGGCGTCGCCGACCCTGATGTGACCATCACTGCGACAGCCGCGGA
TGCCAGCCAGCCCGTCACCATCGCTATCGCACGCTCCGCTGATGTAAAGGCTTGGCTCGG
CTCGGACCCCTACGAGGCAGTTACCGACCTGGACGGTTGGACCAAACTGGTTTCCAAGTC
GATCCTCACCTCTTGCGACGCCGCTGGCACCGCCGACACTGGCCAGTGCACCCCACTTAC
GGCCACCGGCGCGAATCCGGCCAGCTCTGACCTGTGGCAGCGGACCGCCACGGGCACTGG
CACTGCCACCCTAAAGTTCAGCGCCACCGACCCCGATCTAGTAGCGCTAGTAGCCACGGA
CGGAACAGCGCCCGCGCCCAAGCTTTCACTGAGCTGGCCCCGCACCGTCTCCACACCTTG
GCTCATCCCGGGACTAATCCTGGGTGGCCTGCTGCTGCTCTTCGGGGTCTTTGGCTTTGT
GTTGGATCTACAACTGCGCCACCAGGATGAGGAGCGGCGGGCTCGGGCCGCTGAGCGCGC
CGCCCACCTGGCAACTGCCGATGGCATCTCCACTGCTGCGATTCCGCAGGTCGGGAAGCA
GGATCGAGTCTTGTCCCGTCGGGAGCAGCGGGAAAAGGAGCGCGTTGAGGCGCAGGGCGC
TGACTGGATCGACCCCCGCTCGGGTGAGGTTCAGCCAGGTGGCGCTGAGGTGCCGCCAAT
TCCGCTGCCAACCACCGCGCAGCTGCCGCAGGTGGACTTTGAGCCCACGCTCGAACAGAT
TCGCACGCACACTGGCCTAGCCCACGGCACCGCCGTCGTTCCGGGCCTAGCAGAGGCCAC
CGTGGCCGCTCACAGGGCCACTCGGGAGCTGCCAGAGGGACCTGCCTTTGAAACCACACC
CGAGGAGGCACCCGTAGAGGCCGCACCAGCCCCGGCAGTGCAGGTAACGCCCCAGGCACC
AGTGGCGGCCGCCCCTGCGGCCCCGCTTGCCCCAGCGGCGGTGCCAAGCACCCCGGCTAA
GCCGCTGCCCCCAGCTCCGATCATTCCTGAGGGCACCACCGTGGCGGAGGACCTGGTGGT
CGCTCCAGTCATCGAGCCAATGATTAGCGCCAGTTCCGCAGATCTGACTGACACTAGCCG
CATCCCCGTGATCTCGGATGACCCCTACGGGCTTAAGGCCGAACAGTCCACCGTGGACGT
GCACGATCTGCACGAGGCCGCCGCCAGTGAGAGCCACAAAGGTTTTGACACCGAGCAGCT
CAGCCGCGATGAGCTCGCCCAGATCTTCGGTGAGTTCCCCGGCCGCCACGCCGCCAACCC
CAACCAGGAGAACGCATGATGACCAGCCGCCGCGCCTTTATCGGAGCCAGCTCCCTGCTA
GCCGCTGCCGCGCTGGCCGCCTGCTCGGAGAAGGTCCCCCAGGTAGCCGCGCCCAGCGCT
GACCCCACCGTCAACCCCGTGCTCGACTCTGAGCGCCTAGTGACCGTGCTTGAACGCATC
CAGAAAGGCGTCGACGCCGCCGACGCCGCCAAGGACCCCAACGCACTCACCGGATACCTG
ACCGGCCCTGCCGCCAGGATCCGTGCAGAGTCCTACAACCTGGCCACTGCGGTTGCGGAC
GATAAGCGCATTCGCACGCTCAAGACCACCAGCCAGGCCAGTGCCGTGGGCCTCACACAG
GACTTCCCCCGCACCGCCATCACGGTTACCGAGGGCACCGACACTTCCAATGTGCCGCTG
CTGCTGGCGCTGACCCAAGCGGACGCCCGAGCTGACTACCAACTGTGGGGTTGGGTGCAG
GTCTTCGGTGGAGCCACCTTCCCCAAGACCGCCACCGCCGCTGGCGGCTCCAAGCAGATT
GCAGCCGACGACGCCAGCCTGGCCGCCACCCCGCAGTCCGTGCTGGAGGCCTACGTTGAC
GCCCTCAACAACCCGCAGGGCTCCAACGGCACCGCTTTTGCTGATGACCAACTCCGCCAG
CAGGTCGCGCGTGAACGCGCCACCGATGTCTCAGCTGCCGGCGAGGTCAAGGTGCAGGCA
ACGGCGGGCAGTGACGGCTTCCAAGGCCTAGCCACCTCAGACGGTGGCGCCGTCGTCCTG
ACCACGCTGACCATCACGACAACCTTCAAGCGGACTGCCGCTGGCTCCAAACTCACTCTC
AGCAGTGATATCGGCACGATGCTGGGAGAAAACAAGGAGGTCGTCGGCACAGTGACCGCC
ACCTATGACGCTATGGTTGCTTTCAGCATTCCAGCCGCTGGCGGGGGGCAAGCAACCGCG
CTGGGCGCCGAGGTGGTCTTAGCAAAGGTTGAGCGAGACGACTCGCAGGCGCCAAGCCCG
GCACCGACTGCGACCGCCAGCGCCACAGCTAGAAACTGACCTGAATCAGGAGAACCCATG
AGCATGTTCGGGGCCGTAGACCTGTCCCAGCTGGCCCCAGCCAAACCGGCTGGAAACACT
GGACGAGCGCAGGCAGCGGGCACCCCACAAGCCCCTGGTGCCACCGGTCCAGCCGCCCCG
AATGCCGCTGGCGCCCTAGTGGTGGACCTGACCGCCACCAACCTGCAGGAAGTCGCTCAG
ACCAGTACCCGGGTGCCGGTGGTTATTGCTGTGCACACGGCGCGGGCTGCCGCCTCCCAG
CAGGTAGCGGAGCTGTTGGAGGGGCTGGCTCAACAGTACGGTGGCCGTTTCCAGCTGGCC
TTGCTCAACGCTGACACTTCGCCAGAGGTGGCCCAGGCGCTGCAGGTGCGTGGTGTGCCC
GCAGCGCTGGGCTTAGTAGCGGGGCAGCCGGTACCGCTGTTCGAGGGACCCATTGAGGAG
CCGCAGTTGCGCTCCTTGCTGGACCGGTTGCTTGAAGTGGCGGCTGCCAACGGCGTCGAC
GGCGTGCTGGCTGCTGGGGGAGAAGGCCACGCAGCTGCCCCTGAGCCGGAGGAAACCGAG
ACTGAACGGGCCGCTCGCGAGGCTATTGAAGCTGGCGACTATGCGGCGGCTGAGGTCATT
TACGACCGCGCCCTTGCCCAAACGCCGGGGGATGAGAATCTCCGGGTGGCTCGGGAGCAA
GTCCGTCTCATGGCGCGCCTTGACGGCCAGGATGCCCACAGCCTGCTGGCTGCCTCCGAT
CTGCCTGACGCCGGGGTAGAGGCACTGCTGGCAGGCGCTGACGCCGCCCTGTCCCTAGGC
GATCTGGATGGTTGTTTAGGGCGAGCCCTGGAAGCGGTGCGTCGCAGCAGCGGGGATGAG
CGAGAGACCGCACGCAAACGTCTGCTTGAACTATTCGACGTAATTGGCACCAGCGCCCCG
GAAGTGGTGCGCGCGCGCCGCACCTTGGCCACCCTGCTGTTCTGAGCTGTTCTAAGCCCC
CGGCCACCTCTGGCGGAGAGTTCCCGGCGCCGCTGCGAACAAATAGTTTAGGCAGACCTC
ACAGCGCCCGCTCCGTAGTGCCAGGCGGGCGTCCCGGTAGGCTGCGCAGGTGCGCGTCGT
CATTGCTTCCTGCTCCGTGGACTACTCCGGGCGTCTGGACGCTCACCTGCCCCGGGCTAA
CCGCGTCATCATGGTTAAGGCCGACGGCTCCGTCCTAGTTCACTCCGACGGCGGTTCATA
CAAGCCCCTGAACTGGATGAGCCCACCGGCCACAATGCGCGAGCTGGAACCGGATGAATC
TGAAACCGCCGACGGCGTCGCCCAGATTTGGGAAGTCAAAGCGGCCAAGTCTGACGACTG
CCTGCGCATTCGCCTCTACGAGATCCACTCAGAGACCACCGCCGAACTTGGGGTAGACCC
GGGCCTTATGAAGGACGGTGTGGAAGCCCACCTGCAAGAGCTTTTGGCTGAGCAGATCAA
CCTGCTCGGCCCGGGCTACCGCCTGGTGCGCCGCGAATACCCCACCGCCATCGGCCCCGT
AGATATTCTGGCCAAGGATGAGCAAGGCGGCTCCGTGGCCGTGGAGATCAAGCGCGTAGG
CGGCATCGACGGCGTCGAACAGCTGAGCCGCTACCTAGAGTTGCTGGACCGCGACCCTTT
GCTCAGCCCCGTGCGCGGGGTCTTTGCCGCCCAAACCATCAAACCGCAAGCCCGCGTACT
CGCCCAGGATCGTGGCATCCGCTGCCTCCTGCTGGATTACGATGCCATGCGCGGTGTGGA
TGACCCAGACTCACGGCTCTTCTGAGATGCACCTGCTGAAAAGGTGCTGCTGAGGCGCCT
CTTTTGAGGCTCCAGATGCTCCTCTAACATCGGAATATGGCGCCAAGTATCAGCGGCAGC
ACCAAGCCCTGCGGCCCTCGCGACCTATCCCTCATGCGGATCATTGCCCACGGGCTGATC
CCTGCCACTCGCGCCACCGGCGTGGTTCAGGCTGTCAGCCGGGAACTGGCCATCCAGGGA
CAACAGGTTTCTGCCGTTCCACAAGCGCTGCTCAACCGCAGCCAAGCCAAGGGGCGCAGC
CAAGTAGATGCGGCCTTCGCTTCCGGCTCGCTGATCCGGTCATGGCCCATGCGCGGCACC
GTTCACATCACCACCGCTGCGGACCATCATTGGCTGCGTGTGGCGCTCCTGCACCGCATG
GATGCCTGGGTTCGCAATTCCGAGCGCAACTACGGCGTGGATGACCGCCTCCTGGAGCAG
GCTCAGCGAGTGGCCCTGGAACTCATCGCCAAAGCGGGGCCACTTAAGCGTGCTGAACTG
CTAGAAGCCTGGGACCAGGAAGGGCTGATGGAGGCCTTCAAAGGTGAGGATGTGAGCAGC
TATCGGCGTCGGCACCTGCTCCTGCACCTGCAGATCCGTGGCCTGCTCGCCCAGGGCCCG
CGCCAAGGCAATGAGCACCTAGTGGTGGATGTGCGCGACCTGCCGGGAGCCCACACCGGG
CCAGGTGGAGCCAGTGGCGGTGGCAAAGGCACTGATGGTTACCGCTCCGCCTTAGCGGAG
ATTGCCCGCCGCTACGCCACCAGCCACGGACCGGTCACCGCCGCTGATCTGTCTCGCTGG
[truncated: 2,215,966 more chars]
