# Supplementary material for: Regions Enriched with Reverse Complement Triplets in Bacterial Genomes
Source: Int J Mol Sci. 2026 Feb 28;27(5):2301. doi: 10.3390/ijms27052301 (PMC12985086; doi:10.3390/ijms27052301)
Supplement: Supplementary file 1 [file ijms-27-02301-s001.zip › for_send/45/Actinomycetota/class/mirror.txt]

SMAX=  160.00     KMAX=      98   
NOM=     4     6     7    10    11    12    14    15    16    17
NOM=    18    21    23    26    27    28    30    31    32    33
NOM=    34    37    38    39    40    41    45    49    51    53
NOM=    54    56    58    59    60    64    67    68    70    71
NOM=    87    88    89    92    93    97    98   100   102   103
NOM=   104   106   109   110   111   112   113   114   115   119
NOM=   120   122   123   124   128   130   131   132   133   136
NOM=   137   138   141   143   145   147   148   149   151   155
NOM=   159   162   169   172   173   174   175   176   180   181
NOM=   182   183   184   185   188   190   191   192   194   195
NOM=   198   200   202   203   204   205   206   208   209   211
NOM=   213   214   215   217   218   219   220   221   222   227
NOM=   229   233   234   236   239   240   242   243   244   246
NOM=   253   256   257   258   260   262   263   264   265   267
NOM=   268   269   271   272   274   276   285   286   287   288
NOM=   291   292   293   294   296   300   301   305   306   307
KK=  673250  LL=  674329  Z=    7.14  JJ=  673130  DL=  1080    
CGAAGACATCTCGCACCACCACGTCCCATTCACCCGGACGCAAGGTGGGGGCCACCGCGGCGGCGTCGCCTACCCGGATGCGCAGGGCAGGGGATCGGGGCAGGTCAAACCATTGGCGCACCTTGCTCGCCAGCAACTCGTCCAGTTCCACCGCCAGCTGGGTTGAGCCTGGCCGACTGGCATTCCAGGCGCGGGCCAGAGCACAGGCCGCCCCGCCCAGGTGCACTGCCCGCACCGGCGTGCCAGCAGCAAAGAATGTCCCGATGGCTGCTTCCATTTGCTGCTGGTACTCGAAGTCCAGGTGGGTGGGGTCAGCCAGGTCAATGAAGGATGACTCGGTGCCATCTAGCCGCAGCAGCACCCCCGTATCTCGCCGCTCTAGCTCGGCGGTGCCCAATGACACCGGCACTGGGCCAACCGGCAGTGTGGACAGCTCAAAGCCACCTTTGGCTGCGGTGGTGCGGCGGGAAGCGTTTCTGGTCACAGGGGCACGCTAGCCTGGTGCTGCTGCTTTGAGCACGACAGGGTGAGGTTCAACCCAGGCCGGCGAAAGGAGTGGTGAGGAGATGAGCAGAGCACCACGCAGTGTCCGCGCGCGCAGCTCTTGGGGAGATGACGACTCCGCCACCCCCATACTGCACGTGGACATGGACGCCTTCTTCGCGGCTGTCGAGATTTTGGACCACCCCGAGTTGGTGGGACGCCCGGTGATTGTCGGCGGCACCAATGGTCGTGGTGTCGTGTGCGCAGCCTCCTATGAGGCCCGCGTCTACGGCGTCAGCTCTGCGATGCCCATGAGCCAGGCGCTGCGCCGCTGCCCGCAGGCGGTGGTGCTGCCGGTGCGGCATCGGCACTACTCGCAGGTGTCCCGGCAGGTCATGGCAGTGCTCGCGGAAGTCACGCCCCTGATTGAACAACTCAGTGTGGATGAAGCTTTCCTGGATGTCTCCGGTGCTCGCCGCCGCATGGGCACACCGGTGCAGATTGCCAAGTGGATTCGCACACAGATCCGTGAGCGCACGGGGCTGCCAGCCTCGGTGGGAGTCGCTGCCACCAAATTCGTGGCCAAGCTGGCCTCTT                                                                                                                                                                                                                                                                                                                                                                                                                                                                                                                                                                                                                                                                                                                                                                                                                                                                                                                                                        
A===      244      243      144      231      314      143      141      114      224      334      233      234      313      413      343      333      323        0      223      124      123      1
B===      331      431      332      241      324      432      232      322      311      344      441      341      424      423      434      444      414        0      411      312      412      2
RRR=   3232.3    833.4    252.8    243.8     93.2     62.3     21.9     14.6      8.9      0.8      0.0      0.0      0.0      0.0      0.0      0.0      0.0      0.0      0.0      0.0      0.0      0
M=     6958.     5647.     9086.        
M=     9094.     5736.     7036.        
M=    14667.    15386.    11036.        
M=    11091.    15041.    14652.        
J=   1      -3.3 -19.2  22.5            
J=   2      21.8 -18.7  -3.0            
J=   3       8.8  15.3 -24.1            
J=   4     -22.7  13.1   9.6            
SMAX=   75.00     KMAX=      48   
NOM=     1     2    25    29    36    44    48    50    52    55
NOM=    57    61    65    72    73    76    78    81    82    90
NOM=    91    95    96    99   105   107   108   116   117   121
NOM=   135   139   140   144   146   150   153   156   157   158
NOM=   161   163   166   167   168   170   177   178   179   187
NOM=   189   193   207   210   212   216   223   224   225   226
NOM=   228   230   235   238   247   248   254   255   259   270
NOM=   273   284   295   303   304                              
KK=  191613  LL=  192002  Z=    5.44  JJ=  191283  DL=   390    
CCGCAGGACATGGTCCAGGCCATGGCTCAGGTGCTGGAGGGGCTGCTGGACCGCAGCGGACTGGTGGTGCCGCCCGCCCAGATTCAGGTTGCCGTGCAGACTCTCACGCCAGCTGCCCTGAGCCTGCGGCAGCACCGCGAGCAACTCCCCGCAGGCCTCTGGGACGGCCTGGTACACCGCCGCTGCCAACTGCGTGAGGTTGCCGTCGACGCGGCTGCGCAGCCTGCGGGCAGCGCTGCAAACCCAGCTGAAGGTGCTGGGGAATCGGCGCAGGCCACTTTGGAGGTGCTGGCTCGGCGTGGGGCATGGGAGCTACTGCGCGCTACCTCTCAGCACAGGACGCCGAGCGGCGCGCCGTTGCTCGTCGAGCATGAGCTGGCCCGCCCACTC                                                                                                                                                                                                                                                                                                                                                                                                                                                                                                                                                                                                                                                                                                                                                                                                                                                                                                                                                                                                                                                                                                                                                                                                                                                                                                                                                                                                                                                                                                                                                                                                                                                                          
A===      314      433      143      323      223      224      133      313      123      413      244      233      231      234      243      334      343      333      214      124      121      1
B===      324      443      432      414      411      311      442      424      412      423      331      441      241      341      431      344      434      444      321      312      212      3
RRR=   1529.4     94.1     86.4     17.7     17.1     16.8     16.5     12.3      7.2      3.7      0.1      0.0      0.0      0.0      0.0      0.0      0.0      0.0      0.0      0.0      0.0      0
M=     2590.     3511.     2225.        
M=     2330.     3714.     2772.        
M=     5801.     4806.     6091.        
M=     6319.     5009.     5952.        
J=   1      -3.6  14.4 -10.7            
J=   2     -11.6  14.7  -3.2            
J=   3       3.3 -10.8   7.5            
J=   4       7.8 -10.5   2.7            
