# Supplementary material for: Regions Enriched with Reverse Complement Triplets in Bacterial Genomes
Source: Int J Mol Sci. 2026 Feb 28;27(5):2301. doi: 10.3390/ijms27052301 (PMC12985086; doi:10.3390/ijms27052301)
Supplement: Supplementary file 1 [file ijms-27-02301-s001.zip › for_send/45/Actinomycetota/class/selection.txt]

KOK=         1
KK=   20011  LL=   20340  Z=    5.38  JJ=   19501  DL=   330
A===      111      112      113      114      121      123      124      131      132      133      134      141      143      144      211      213      214      223      224      231      233      234      243      244      313      314      323      333      334      343      413      433
B===      222      122      422      322      212      412      312      242      142      442      342      232      432      332      221      421      321      411      311      241      441      341      431      331      424      324      414      444      344      434      423      443
RRR=   -0.101    0.040   -0.170   -0.412    0.040   -0.244    0.201    0.201    0.201   48.540    0.137   -0.455   -0.499    0.217    0.040    0.854   -0.996   -0.348    2.403    0.201   -1.432    0.995   -0.002    0.064    0.075   32.198    5.618    0.026    1.312    0.138   14.155   11.697
X1==    0.717   -0.233    0.458   -0.612   -0.233   -0.445   -0.503   -0.542   -0.445    6.909   -0.159    1.388   -0.159   -0.284   -0.233    1.555    2.497    0.635    1.587   -0.445   -0.850   -0.961    0.039    0.884    2.941    4.511    2.150    0.017   -1.525   -0.161    4.511    4.614
X2==   -0.141   -0.171   -0.370    0.672   -0.171    0.549   -0.399   -0.370   -0.451    7.025   -0.862   -0.328    3.138   -0.762   -0.171    0.549   -0.399   -0.549    1.514   -0.451    1.684   -1.035   -0.048    0.072    0.025    7.138    2.613    1.561   -0.860   -0.860    3.138    2.535
CD1=        1        0        1        0        0        0        0        0        0        8        1        2        1        1        0        2        3        1        2        0        0        0        1        2        4        6        3        2        0        2        6        9
CD2=        0        0        0        1        0        1        0        0        0        8        0        0        4        0        0        1        0        0        2        0        3        0        1        1        1        8        4        5        1        1        4        6
CTGCCCGGAGGAGCTCCAGGCACCGTAGGTGCAGCCACGCAGGAGGACTGGCTGGGCGGCAACGCCTTGGGCGCCGGAGAGCTGGTCTTGGGGGACGACGTCGCTGGGTGCACCACCCTCCAAGGGGACGGTGAGCAGGCCGGTGCGGCTGGCTACTAGCACGGTAGAAGACGCTGGACCAGGCTGCTGCAGCACAAAGCCACCGCTACCTAGCTCGGTCTTGGCACCGCCGGGTAGGTGGAGCACGCCGGTGCCGGTTTCCAGCACTACCGGCTGGTCACCGACGACGGTGATAGCCAGGTCCCCGCCCGCGGGCAGCTCCAACTGCTG
KOK=         2
KK=   33091  LL=   33390  Z=    4.61  JJ=   32401  DL=   300
A===      111      112      113      114      121      123      124      131      132      133      134      141      143      144      211      213      214      223      224      231      233      234      243      244      313      314      323      333      334      343      413      433
B===      222      122      422      322      212      412      312      242      142      442      342      232      432      332      221      421      321      411      311      241      441      341      431      331      424      324      414      444      344      434      423      443
RRR=    0.034    0.034   -0.068    0.163    0.034   -1.034    0.163    0.226    0.318    0.586   -1.022   -0.118    7.127   -0.004    0.034   -0.382    0.901    0.967    0.875    0.318   -0.049    0.007    0.790    0.790    1.370   45.215    0.552    1.404   -0.188   25.705   -0.078   -4.996
X1==   -0.331   -0.256    0.295   -0.581   -0.256    3.454   -0.449    0.295    0.454    1.236    1.601    0.419    5.234   -0.019   -0.256   -0.546    0.551    1.578    1.653    0.454   -0.153    0.043   -0.957   -0.788    2.887    6.142    1.720   -1.267   -0.402    4.634   -0.216   -1.661
X2==   -0.102   -0.132   -0.232   -0.281   -0.132   -0.299   -0.364    0.768    0.701    0.475   -0.638   -0.281    1.362    0.224   -0.132    0.701    1.636    0.613    0.530    0.701    0.321    0.175   -0.825   -1.003    0.475    7.362    0.321   -1.108    0.467    5.546    0.362    3.007
CD1=        0        0        1        0        0        4        0        1        1        3        3        1        7        1        0        0        1        2        2        1        1        1        0        0        5        8        3        1        2       10        1        0
CD2=        0        0        0        0        0        0        0        1        1        1        0        0        2        1        0        1        2        1        1        1        1        1        0        0        1        8        1        0        2        8        1        5
TCAACTGCTTCCCTACGGCTGGTGGGTGCGGCGTGACCTACGGCGTCGGCGCGCACAGGCAGCGGCCTAGGCGCGCAGCAGAGACTCCACCTCGCGGGCTAGATCCTGGCGGTAACGCGCCACAGTGAAGCGTTCCGCGGCATCCTGTTGCCCCGCAGCCGCGAGCTCACGAGCCCGTTGCGGATCCGCAGCCAAGCTCGCCAGCGCCTGAGCCAGCGCCTGAGCCGAATCAGGCGCAACCAGCAGACCTGTCAGACCGTCCTGCACCACTTCCTGCAGACCCTGGACCCGGGAAGCCAC
KOK=         3
KK=   36421  LL=   37140  Z=    4.50  JJ=   36301  DL=   720
A===      111      112      113      114      121      123      124      131      132      133      134      141      143      144      211      213      214      223      224      231      233      234      243      244      313      314      323      333      334      343      413      433
B===      222      122      422      322      212      412      312      242      142      442      342      232      432      332      221      421      321      411      311      241      441      341      431      331      424      324      414      444      344      434      423      443
RRR=    0.069    4.589   93.182   -1.258    0.174   -0.324    0.337    1.363    0.909   50.786    0.076   -0.199   -0.295    1.372    0.736    6.235    1.363    0.427    0.559   -0.241    2.508    0.546   -2.974   -0.075    0.835   20.910    8.093    0.183   -0.407    2.780   18.371    2.867
X1==   -0.663    2.154    9.292    0.944    0.154    4.864   -0.286   -1.160    1.004    5.761   -0.760   -1.024   -0.062   -1.286   -0.846    3.320   -1.158    2.622   -0.537    0.232    4.160   -1.031   -1.650   -0.059    0.201    3.424    1.967    0.278    0.399    1.887    6.911    3.376
X2==   -0.104    2.131   10.028   -1.332    1.131   -0.067   -1.177   -1.175    0.906    8.815   -0.100    0.194    4.727   -1.067   -0.869    1.878   -1.177    0.163   -1.040   -1.039    0.603   -0.529    1.803    1.273    4.144    6.106    4.115    0.661   -1.021    1.473    2.658    0.849
CD1=        0        3       12        2        1        8        1        0        3       12        1        0        2        0        0        6        0        6        1        2       11        1        0        2        3        7        7        6        5        8       12       11
CD2=        1        3       13        0        2        1        0        0        2       13        2        2        9        1        0        3        0        1        0        0        2        1        4        4        7       11        6        3        1        5        6        4
CACATACTGAGTCCATCCAATCAGTTGTTTTCCCAGCTGACCCCGATGATTCCCGGAGGACTCGTGAAGATCACCCGCCTGCGCCGCGTTGGGGCGGTGGCAATTGCCGCCGTCTCAGTTGCACTGGCGCCCGTCGTCCTGCCAGCCATCACCCTCTCTTCAGGTGCTGGTGCTGCTGAGCAGGACCTCGGTGTTGACGACCCCTATGAGACCGTTTCCGCTGACCCGCTCCCGGCACCATCTGTCAATGGTGTTGTTTGGGACCAGGAGGTTGTGGGTAACACTGTTTACGCTGTTGGTGAGTTCACCACTGCCACCACCCCCGGCGGTAACCCAGTAACCCGCAACAACGCTCTGGCCTACGACATCACCACCGGTGCTCTGCTGGATTGGGCCCCCTCCGCCAACGCCGTGGTGCGCACCGTCAGCGCTACGCCTGACGGCGCCTCCGTTTTCATCGGTGGCGTATTCGAATATGTCAACGGGCAGCGAGTTGACCACATCGCTTCCGTGGACCCGCGCAGCGGTGCGGTACGTCCGATCAACCTGCACCTGAACTCCGGTGTTAACGACATTGCGATCTCCTCCGACGGCTCCAAGCTCTACGCAGGTGGGTACTTCACTGCGGCCAATAACCAGGAGCGTCAGCGGATCCTCGAGTTCGACCTCAACCGCGGTTCGCTGACCTCCTTCCGCGCCAGTGTTCCCAACTACTACGTG
KOK=         4
KK=   56941  LL=   57840  Z=    4.78  JJ=   56761  DL=   900
A===      111      112      113      114      121      123      124      131      132      133      134      141      143      144      211      213      214      223      224      231      233      234      243      244      313      314      323      333      334      343      413      433
B===      222      122      422      322      212      412      312      242      142      442      342      232      432      332      221      421      321      411      311      241      441      341      431      331      424      324      414      444      344      434      423      443
RRR=   -0.002    0.665    0.096   10.776    0.030    0.233   -0.079    0.618    0.239   -3.131   -1.779    6.032   -0.828   20.574    0.007   -0.485    2.640   -0.025   -0.857   81.146    0.461    0.391    4.821  104.659   -0.257   -0.558   -0.009    1.548    9.365   -0.646    0.128   -0.542
X1==    1.336   -0.680   -0.144    3.249    1.320   -0.169   -0.295    0.791    2.602   -0.716   -0.851    2.370   -0.851    3.422    0.320    0.754    1.443   -0.195   -0.320   10.915   -1.446   -0.217    1.767    9.565    0.707    3.837   -0.040    0.821    1.560    6.163   -0.181   -0.485
X2==   -0.002   -0.977   -0.669    3.316    0.023   -1.377    0.268    0.781    0.092    4.372    2.091    2.545    0.973    6.012    0.023   -0.642    1.829    0.128    2.675    7.434   -0.319   -1.799    2.729   10.942   -0.363   -0.146    0.214    1.886    6.002   -0.105   -0.705    1.117
CD1=        2        0        1        5        2        1        1        2        4        1        1        4        1        8        1        2        3        1        1       13        0        2        5       18        3        8        2        5        7       16        2        3
CD2=        1        0        1        6        1        0        2        3        2       12        7        5        5       13        1        1        4        2        5       12        3        0        8       21        3        3        4       12       21        6        2        9
ACCCCTTGGTGGAAGGGACTGGTACGGGAGATGCAGTGGAAGTAGTCATGGCTCTGTCTTCTTTCTGGCTAAAGGTCAATAGTGGCGAGGGTCAGGCGCGGTTAGCGGGCGTGGGCTCGCCCACCCTTCCGGTGGTGTACTCCACCTCGCCAGCGGTCAACTCCAGGTAGGCCTCTTCCAGGGAAGACTTGACGGTGGTCAGTTCGTGCAGCACCACTCCGGCGGCAGCGGCGGCTTCGCCAACCTGCGCAGCGCTCGCCGCCGTCGTTTCCATGACGCCGGGGCCGGTTACGGTGGCCTGAATATTGCGCGCAGCCAGGGCGGAGGCCAGGTCGGTTGCATTGGGGGAAGCAACGCGCACCCGGTCGGTGGTGGCCGACGAGATCACGTCCGCCACCGGTCCCTGCGTGAGAATGCGCCCGCGGCCAATCACCAGCAAGTGGTCTGCGGTGAGGGCCATCTCGCTCATCAGGTGGGAGGAGATGAACACCGTGCGGCCCTGGGCGGCCAGGTCGCGGCAGGTCTCGCGGACCCACTTCACACCCTCCGGGTCTAGGCCGTTGACGGGCTCGTCAAAGATCAATACCTGTGGGTCCCCCAGCATGGCGGCAGCCATACCTAGACGCTGCCCCATGCCCAGGGAGAAGTCCTTGACCCGCTTCTTGGCCACGCTGGTCAGGCCAGTGATCTCCAAAACCTCACCTACGCGCCGGGTGGGGATGCCGTTGGAAACTGCCAGCTGAGTCAGGTGGGCGCGGGCGGAACGGGATCCGTGCAGGCCCTTGGCGTCCAGCAGAGCGCCAACTTCACACAGAGGTGCTTTGAGGGCGCGGTAGGGGCGACCATTGACCTTGACAGAGCCGGAAGTAGGCGTGTCTAGGTCCATGATCATACGCATGG
KOK=         5
KK=   71941  LL=   72960  Z=    5.06  JJ=   71761  DL=  1020
A===      111      112      113      114      121      123      124      131      132      133      134      141      143      144      211      213      214      223      224      231      233      234      243      244      313      314      323      333      334      343      413      433
B===      222      122      422      322      212      412      312      242      142      442      342      232      432      332      221      421      321      411      311      241      441      341      431      331      424      324      414      444      344      434      423      443
RRR=    5.744    0.743    9.110    8.391   -0.182   -1.055    5.096    3.394    0.226   26.554    0.151   -2.799    4.567   18.016    0.880   -0.229    8.384   -0.089   -0.238    0.284    2.276   -0.920    4.609   25.645    2.627   19.312   -0.472    1.280   -1.835   -0.408    0.247    4.629
X1==    1.937    1.304    2.805    2.623   -0.079   -1.078    1.364    2.278    0.129    7.901   -0.840   -1.659    1.830    3.947    0.612   -1.078    3.468   -0.077   -0.449    1.337    0.701    0.791    2.627    4.268    1.454    6.104   -0.881    0.653    3.404   -0.330   -1.375    1.537
X2==    2.966    0.570    3.247    3.199    2.303    0.979    3.737    1.489    1.745    3.361   -0.180    1.687    2.495    4.565    1.436    0.213    2.418    1.154    0.530    0.213    3.246   -1.164    1.754    6.009    1.807    3.164    0.536    1.960   -0.539    1.236   -0.180    3.011
CD1=        6        4        9        7        2        1        4        8        3       22        2        0        7        9        3        1        7        2        1        5        5        4        7        8        8       15        2        8       12        4        1        8
CD2=        4        2        5        6        4        3        8        3        4        6        2        4        6       11        3        2        6        4        4        2        7        1        6       16        4        7        3        5        2        5        2        8
GAGCTAACACCCACCTGCCCCACAACCCCAGGAGCCCCATCAACCGCCACACTATCAACCGCAACCGCTACCACTTCTTGCCCACTAACAAACCCACCAGAAGAAACCGGCGGAACCACCTCGTCGTGAGTGCCATGTGCGTGGGCGGGGGTTGATATGCCGGGGAGTAATAATGCGCCAGCTAAAATTATCGGTGTGGCCCATGGCCTGTTTAGTCTGTGCAATCGTCTGTCCCCGAAATCTGACCTTCAGTTACCTGCCACCCCGTCTCAGACCTCTCCAGCACATAAACCTTATGGAAAGCATGGCGAGAGCCATCCTCCGTCACATCAGTCCCGCCAGCATCCAGGTAGGATATTTGCCGCTGGTCTTGGCATGCTTCTACGGTTGCTGTAATACCGCTAGAACTATAAACCGACATAACCTTCGTGGAATAGCGTCCGCCAAGATGCCAGCCTTTGCTATCCAACCTAGCTCGGAATGCATCTCCCTTTTGAAGTTCCTTGCCGCTGGTGTTGGCTAGATATGAGCTTCGGTCCTTAGATTTTCCAGAGGATAGTTTCCACCCCTCCCGTTGGAAGGTTATGTAGCTGCGGACTACCTGTTGTGAGGTGGCGTCCAGGCCCTGGGGTACAGCCGTGACTTGGAAGTCATTGGCCAGGTCTGACAAGTCTTCAGCCGTAAACGGCACCTCACCAGTCGAAGCCGAAGCTGAGGCAGAGGCTGTAGGTGAAGCACTAGCCGAGGCCGAGGTGCTGGGCTGGGCGGTATAAGGCGGCACACTAGAGCCAGCCACAGGCTGCTTAGTCCCACACCCCGCAAGCAAAACAGCACAAGCACACAAACCCATCAGCCCACGTACACGAGAAGAACGCATCAAAACAAACCCCAACACAAAACAACCAGGAACCCACCCAGACTAACAACCCACCCACCCCCAACACCACCCCCACCCCGCGAGTCACTCAGGCGCCCGGGACGGCCTTAGGTGGCAGCACCTCCACCTGGGGCGGCAGGTTT
KOK=         6
KK=   79471  LL=   79770  Z=    5.71  JJ=   79261  DL=   300
A===      111      112      113      114      121      123      124      131      132      133      134      141      143      144      211      213      214      223      224      231      233      234      243      244      313      314      323      333      334      343      413      433
B===      222      122      422      322      212      412      312      242      142      442      342      232      432      332      221      421      321      411      311      241      441      341      431      331      424      324      414      444      344      434      423      443
RRR=    0.042    0.042   -0.323   -0.307    0.042   -0.117   -0.628   -0.178    6.470   -1.351    0.777   -0.190    8.875    0.792    0.042   -0.117   -0.266    0.180    0.972    2.373    0.160    0.113    1.016   64.885   -0.491    0.068    0.160    0.288    1.379    3.299    0.777   -0.221
X1==   -0.221   -0.183    0.642   -0.487   -0.183   -0.297   -0.404   -0.358    2.703   -0.581   -0.790    0.513    2.210    2.860   -0.183   -0.297    0.596   -0.247    0.664    1.703    0.518   -0.656    1.344    7.108    0.419    4.210    0.518   -0.942    0.645    1.542   -0.790   -0.253
X2==   -0.189   -0.228   -0.503    0.630   -0.228    0.394    1.554    0.497    2.394    2.327   -0.984   -0.370    4.016    0.277   -0.228    0.394   -0.446   -0.730    1.463    1.394    0.310   -0.172    0.756    9.129   -1.170    0.016    0.310   -0.306    2.139    2.139   -0.984    0.875
CD1=        0        0        1        0        0        0        0        0        3        0        0        1        3        4        0        0        1        0        1        2        1        0        2        8        1        5        1        0        2        3        0        1
CD2=        0        0        0        1        0        1        2        1        3        4        0        0        5        1        0        1        0        0        2        2        2        1        2       10        0        1        2        3        6        6        0        4
AGCACTTCACCAAGTCAGAGAGGGCCACCAGGCGCTCCACCGTGAGGCGCGCCTGCTCGGGGCTGCCCATGAGCTGGGGGCGAGCATTGGGGTCATAGCAGGTGGTGGAGGTGGGCCGGTACTCGGCCAGTACTTGCGCCACAGTGGCGCAGCCCGGCTCCAGCACGGCGGCGATTGAACCAGTGTGCACCAGGAGCGGAGTAGCGCCAGGCGTGGGCTGGGGGAAGGGCGGGTTCCAGTCCAACTCAAAGTGATAGGTGGCGGCGCGGTCTGCACCAATCACAGCTCGCGCGGTGCTGG
KOK=         7
KK=   84991  LL=   85410  Z=    4.81  JJ=   84961  DL=   420
A===      111      112      113      114      121      123      124      131      132      133      134      141      143      144      211      213      214      223      224      231      233      234      243      244      313      314      323      333      334      343      413      433
B===      222      122      422      322      212      412      312      242      142      442      342      232      432      332      221      421      321      411      311      241      441      341      431      331      424      324      414      444      344      434      423      443
RRR=   -0.105   -0.126    4.899    4.889   -0.126   -0.109   -0.511    0.080   -0.397    0.454   -0.875    0.094   19.785   15.685    0.092   -0.109   -0.511    0.378   -0.113   -0.597    1.377    1.248    4.435   44.387    2.313    0.650    0.100    1.581    1.593    2.346    1.188   -0.000
X1==   -0.198   -0.219    1.559    1.598   -0.219   -0.488   -0.444    0.559    0.512   -0.982   -0.895    1.598    4.105    4.184   -0.219   -0.488   -0.444   -0.539   -0.492   -0.488    2.827   -0.990    1.010    5.098    2.018    3.105   -0.083    1.253    0.727    1.450   -0.895    0.005
X2==    0.533    0.577    3.142    3.059    0.577    0.224    1.149    0.142   -0.776   -0.462    0.978    0.059    4.820    3.749   -0.423    0.224    1.149   -0.701    0.231    1.224    0.487   -1.261    4.390    8.707    1.146    0.209   -1.203    1.262    2.190    1.618   -1.327   -0.098
CD1=        0        0        2        2        0        0        0        1        1        0        0        2        5        5        0        0        0        0        0        0        4        0        2        6        3        4        1        4        3        4        0        2
CD2=        1        1        4        4        1        1        2        1        0        1        3        1        8        7        0        1        2        0        1        2        2        0        7       13        3        2        0        5        7        6        0        3
TATGCGGGAGCATCCCGGAAGCCTCCAGGATCCGCGCCAATTCCACCTCACCCCACAGGCCGCGCGCAGAGCGGGAGCGCAAGGCACCTTCCAGATTGGCCGTGGTCCGGCTGAGCTCCTTCTCAGCCAGGGCGGCAGTCCGCAGCTGCTCAGTGAGCGTGGCGTGCTGCTTGGCGCGTGAGCGTTCCATTTGCTCAACTTTGGCCCCCACCTGTTCTAGCTGTGAGCGCACCGGGGCCAGTGCCCGCAGCACGGAGCCGTCCCGGTCATTGCGTTCTTCGGCTAGTTGCGCTCGCTCTTCCAACTCCTCTGCACGCGCCTGCCAGGCGGCGGCGTCGGAACGCAAGGAAGCCACCTCATCGCGCCAGGAGACGCGGGCTGAGGTGGTGCGTAAGACCGCCAGGGTGTAACCCAGGCCCA
KOK=         8
KK=   86641  LL=   87840  Z=    4.55  JJ=   86641  DL=  1200
A===      111      112      113      114      121      123      124      131      132      133      134      141      143      144      211      213      214      223      224      231      233      234      243      244      313      314      323      333      334      343      413      433
B===      222      122      422      322      212      412      312      242      142      442      342      232      432      332      221      421      321      411      311      241      441      341      431      331      424      324      414      444      344      434      423      443
RRR=    0.175   -0.434    4.415    0.007   -0.547   13.722    0.033    0.039    3.902   -0.013    2.353    0.319    2.305    0.724   -0.489   -0.412   -1.945   25.737    0.491    0.420    5.495    7.992   -0.135   -0.105   -0.202    6.012   44.155   -0.094   -0.698   15.620   70.618    3.430
X1==    0.286    1.228    2.451    4.562   -0.411    6.147   -0.273   -0.200    4.072    0.986    0.674    0.224    1.721    1.344    0.409    1.305   -1.566    7.983    1.199    1.305    1.184    2.509   -0.223    0.559   -0.135    1.721    5.859   -0.266    0.786    3.889    9.055    1.229
X2==    0.613   -0.353    1.801    0.001    1.331    2.232   -0.121   -0.193    0.958   -0.013    3.492    1.423    1.339    0.539   -1.196   -0.316    1.242    3.224    0.410    0.321    4.640    3.186    0.605   -0.187    1.497    3.492    7.537    0.353   -0.888    4.016    7.798    2.790
CD1=        2        3        6       10        1       11        2        2        8        5        5        3        7        7        2        4        0       13        4        4        5        8        3        5        3        7       13        4        7       14       21        8
CD2=        2        1        5        2        3        6        2        2        4        4       10        4        6        4        0        2        4        8        3        3       14       10        5        3        7       10       20        8        4       16       18       13
GCGCATGGAAGGCAAGGACTACGTCATGCAAGACGGCGACGTAGTCGAGTTCCGAACGGGGCTGACGTCTGGAAATAAGAAATAACCTGGGCGCACTGCGGATGAAGACGAAGGAGCACTGTCCGTGTCGAGACTGACGGAACTGCTGTGGCAAGCGCGCAAGGCGGACGCGAAACTTGGCGCTGACCAGGAAGCCGAGATCGCTTCGCCAATGACTTCCGCCGTGTCGAGTCCGTCGCCGAGACAGGCGATGCACTCCGCGTCCTCGACATCACGAAGCCACGCGTCCGAGAGGCTATCCGCGGCTCTGAAAATGCCAGGGCACTGTACGAGTCGGATCTGGCCAGTGACTACTGATCCGGTCGGCGCGCGCTCAATGTCAGTGGTCCCTTCTAATGTTCGGGGTGTCGACGTGGAGGAGAATCTATGGCGTTGAGGACATCTCTGGCTGGTCGAGTTCAGAACACCACTCTACCCAAGACCCACGCTCTGCTGCCTCTCCTAGAAGCGGTCGTCAACGGCATCCAGGCGATCGACGCCCGTTATGGAGACGATGTTGAGCGCGGTTTGGTGAGGGTGCGGATTGAGCGAGCGCCTCAAGAGGCGTTCGACCTCTCACCATCAGGACCGGGGCGTGTGCCGCTGAAGCCGATCGTCGGCTTCAGCGTCGAGGACAACGGCGTCGGCTTCACCCCGGAGAACATGGCATCCTTTGAGACTCTCGACAGCGACTTCAAGTCCGGGCTCGGGTGCCGCGGGGTCGGCAGGCTCCTGTGGCTCAAGGCGTTCGACCGTGTTGAGGTCCGGAGTGCGTATCGCGACGATACTGGCTCGCTCCAGGGACGACAGTTCAGGTTCTCAGTGGCGCGCGAGGTCGAACAGGACCCCGCCCCTGAGGGCATCGTCGACGCCGGCACGGTAGTGCGCCTGACCGGATTCAAGAAACCCTACCAGCAGAGCGCTGCGAAGACTGTGGAAGCCATCTCTCGTGAAGTTTTCGAGCACTGCATCTGGTACTTCCTCCGTCCTGGCGGAGCGCCGGATGTAATCGTCTCGGACGACGACGGCGAGCCGATCTCGCTAAGAGAGTTGCTCGACGACTCGGGATATTCGGAGACGACGCTGGCGACGCTGGAGATCAAGGGGGAGAAGTTTGACTTGCTTGGGCTTCGACTCAAGTCGTCAGCGCGCAACTCCAGC
KOK=         9
KK=   94801  LL=   95820  Z=    4.90  JJ=   94681  DL=  1020
A===      111      112      113      114      121      123      124      131      132      133      134      141      143      144      211      213      214      223      224      231      233      234      243      244      313      314      323      333      334      343      413      433
B===      222      122      422      322      212      412      312      242      142      442      342      232      432      332      221      421      321      411      311      241      441      341      431      331      424      324      414      444      344      434      423      443
RRR=    0.127   -2.721   -0.374    0.767    0.746    3.840    5.046   -1.255    4.495   -0.297    3.104    2.486    0.100    3.025    0.202    1.402   -0.867   38.481    6.894    3.223   12.077   13.378    4.067    5.381    1.911   10.350   21.346   -1.127    1.930   -0.535    3.968    1.160
X1==    1.416   -1.176   -0.520    0.671   -1.176    1.021    2.757    2.596    3.347   -0.737    1.583    1.375    0.310    2.254   -0.318   -1.305   -0.747    5.635    2.731    1.021    4.157    2.828    2.828    3.946    1.374    4.128    4.858    2.218    2.253   -0.625    1.583    0.526
X2==    0.090    2.313    0.720    1.142   -0.634    3.760    1.830   -0.483    1.343    0.402    1.961    1.807    0.322    1.342   -0.634   -1.074    1.161    6.829    2.524    3.156    2.905    4.731    1.438    1.364    1.390    2.507    4.394   -0.508    0.857    0.857    2.507    2.204
CD1=        3        0        1        3        0        3        6        5        6        1        5        4        3        7        1        0        1        9        6        3        8        7        7       10        4        9        9        6        7        2        5        4
CD2=        2        5        4        4        1        9        5        2        5        5        7        5        4        5        1        1        4       14        6        8       10       12        6        5        7        8       13        5        7        7        8       10
ATGCACAACCTTTGACGATCACAGGTCAGAGGGGAAACGCAGTCCTGGTGGGTGAGGACGATTGGCGAGCGATTCAGGAGACCCTCTTCCTCGTGTCGATTCCGGGAATGACAGAGTCCATTCGAACTGCTCGCGCTGAAGGTGTGGATGCTGGTTCGGAGGTGCTCGACTGGTGAGTGGGTGGAAGATCGTCTACTCACGCCAGGCTCAGAAAGATGCAAAGAAGCTTGCTGGAGCAGGTTTGAAGGCCAAAGCGCAGATGCTCCTTGCCGTCATTGAGGAGGACCCCTTCCGTGCGCCGCCTCGGTTCGAGAAACTGGTCGGCGACTTGGCTGGCTGCTATTCGCGCCGCATCAACATCCAGCACAGGCTGGTCTATGAAGTTCTTGCTGACGAAAACGTCGTTCACGTCCTTCGTATGTGGACACACTACGAATGAGGGGATTGGAGCGAACTAGTTTGGTCATTCGATGGTCGTGCCATCGGGGGTGATGACCTCATACGGATCCCACTCGACTCTGGGGCCAGTTGCCCCGACTGCCTGTGCCACCAGGAATTCAGTAAACACACAAAGGAGCTCACTTACCGGCGCTCGGACGCCGTGGCAGTGATTCCACTGGCACTGGTTGGACCGTAGAGCAGCAACTGACAAGAGAGTCCCCTGCAACATCTCAAGAACGGCCCGTTTGTGTCGGATAGTCTTGAGCGATGAGTATTGCAACAGGATTGCCGGAGGTCATTCTCCGGGTTGCCGCAGAAGATGAGCTCGATGAGTTCAAGAGGCGTCTCCAAAGGTCCTTCTTGACGGCGGCCGTCGCGGAATTGGGATGGGATGAGTCCGAACCGATCCCGTCCGACGAGGACATCGAGGATTCTTTTCGGGCACCGCGCGCGCAGGTCCTCCAGGTCATGCACGAGGGTGTGTCGGTGGGAGGGATGGTCCTGTCCTTCGACGAGGGCGGGGAACGAGGCAGCCTTGACCTGTTCTTCCTCGATGAACCCTCGCAAGGCAAGGGGATC
KOK=        10
KK=  239611  LL=  240690  Z=    5.61  JJ=  239521  DL=  1080
A===      111      112      113      114      121      123      124      131      132      133      134      141      143      144      211      213      214      223      224      231      233      234      243      244      313      314      323      333      334      343      413      433
B===      222      122      422      322      212      412      312      242      142      442      342      232      432      332      221      421      321      411      311      241      441      341      431      331      424      324      414      444      344      434      423      443
RRR=   -0.278   -0.983   -0.278    3.903   -1.975   -0.569   -1.177   10.420   -0.171   -1.589   -1.260   13.394   -2.220   26.786   -1.975   -0.092   -1.177    0.731    0.998    8.200   -3.144   -0.014   41.935  177.988    0.905    2.815   -0.992    7.465    0.205   -2.599   -1.281    0.851
X1==   -0.699   -1.018    0.362    2.144    1.944    0.473    2.678    5.197    0.473    1.390    1.021    2.981   -0.671    2.954    1.944   -0.191    2.678   -0.754    1.067    3.797    2.212    0.138    6.198   19.664    0.304    2.714   -1.382    3.819    0.735   -1.176   -1.235    1.118
X2==    0.398    0.965   -0.769    1.820   -1.016   -1.202   -0.439    2.005   -0.361   -1.143   -1.233    4.493    3.308    9.067   -1.016    0.479   -0.439   -0.969    0.936    2.160   -1.422   -0.104    6.766    9.052    2.981    1.037    0.718    1.955    0.279    2.210    1.037    0.762
CD1=        0        0        2        4        3        3        6        8        3        6        5        5        2        8        3        2        6        2        5        8       10        5       18       45        4        8        2       18        9        4        1       10
CD2=        2        2        1        5        0        0        1        5        1        1        1        9        9       20        0        2        1        0        2        4        0        2       12       16        8        5        3        8        5        9        5        6
TCATTTTGGCCATGGCCGTGGCCCTGGCCCCCTTCCTAGGAGCCTCTGAGGCACCGCTGGCCAGCGCCCTGGTGCACGACCTAGCTAGTGCCCTGATCCTCTTGGCCTATATGGGTCTGCGCGGGCGCCTCTCCCACAGCCTGGCTGCCCTGCGCACCCGCAGTGGCAAAGTGGTGGTCTTAGGGGCACTGCTGGGCGGGCCAGTGGGCATGAGTGGCTATCTGGTGGCCATCAACAATATTGGCCCGGCCTACACCGCCATCATCTCCACCTTCTACCCAGCCGTAGGCACCTTCCTGGCCTTTGTGTTCCTCAAGGAACGCCTGCGTCCTCACCAAGTGGTGGCGCTGCTGGTGGCCCTGGGCGCCATAATCGCCATTGGCTGGTCTTCCTCCAACGATGCCACCCACGGCAACGCCTGGCTGGGTATCGCGGGAGCACTGGCCTGCGTGGTGGGCTGGGGCTCTGAAGCCGTGGTGCTCACCTGGGGCATGCGGGATGACGCCGTGGACAATGAGACGGCCCTGCACATACGTCAGACCACCTCCGCGCTCGCTTATCTGGTGGTGGTGGCCCCCTTGACCGGGGTCCTAGGCTTCAGCTTCCAAGCAGCCCTAACCCCAGCCACCGGCGTCATAGTGTTGGCCGCCCTGGCAGGCTCAACCTCATACTTGTTCTACTACAAGGCTCTGGGCACAATTGGGGCCTCACGTGGCATGGCTTTGAATATCTCCTACTCGGCTTGGGCGGTGGTGTTCGCCTTCCTGCTTCAGGGCAGTGTTCCCACGATCTTGCAGGTGGGCGGCTGCGTGGTGCTCCTGGTGGGCACAGTGCTGGCAGCCACCCCCAATTGGCGTGATCTGGGCCTCGGCCGTCAGTTCCGCCAGGCCTGAGGTCGGCTGCACAGCCTGTGCCAGAATGACCCTTATTGGCGACGCCGTGCGACCTGCTGGGCCAGCGGCACCTTTGGTTCCCGTACCCAACCCATTTACCTCTAGGAGGGTGCCCTAATGGCGTCTGATGCTGTGCATGACCCAGAGCTGCTGGCGCAGATCCACAAGCTGCTACTCAAGATGCTGG
KOK=        11
KK=  258841  LL=  259860  Z=    5.17  JJ=  258721  DL=  1020
A===      111      112      113      114      121      123      124      131      132      133      134      141      143      144      211      213      214      223      224      231      233      234      243      244      313      314      323      333      334      343      413      433
B===      222      122      422      322      212      412      312      242      142      442      342      232      432      332      221      421      321      411      311      241      441      341      431      331      424      324      414      444      344      434      423      443
RRR=    1.300    0.500   -0.117    0.980    0.422    0.588    1.699   -0.710    0.588    0.717   -0.880    0.607   14.384    4.191    0.121   -0.935   -0.056   -0.487    0.098   -1.288   -0.805   -0.196   53.974   43.108    1.423   15.471    0.593    6.884    0.575    0.966   -0.084    1.368
X1==    3.304    0.378    0.400    2.255   -0.622    1.426    1.610   -1.235    1.426    0.401   -0.572    1.397    2.939    3.252    0.378    2.290   -0.204   -0.189    0.868    3.155    0.630   -1.027    7.632    4.273    0.401    2.354    0.630    4.939    1.822    0.214    0.598    0.616
X2==    0.393    1.321   -0.293    0.434   -0.679    0.412    1.055    0.574    0.412    1.789    1.537    0.434    4.894    1.289    0.321   -0.408    0.273    2.579    0.113   -0.408   -1.278    0.191    7.072   10.089    3.550    6.572    0.943    1.394    0.316    4.504   -0.141    2.220
CD1=        4        1        2        4        0        3        3        0        3        4        2        3        8        8        1        4        1        1        2        5        4        1       15        9        4        7        4       20       11        7        4        8
CD2=        1        2        1        2        0        2        3        2        2        6        6        2       12        6        1        1        2        5        2        1        1        4       17       24        9       15        5       10        8       19        3       13
AGGACGATTTGCTTGCTTTGGCCGACGCCGTCCGGGAGGCTTCCCGCGCCCCCCGGCCCGCACCGGTGCCCGCGGAGCGCTTAAGCCGGGCTGGCAGCCTGCCACATCCGGCCTCCCTGCTGGCCGCACCCGGGGATGGAGAGATCACCCGTCGCGGTCACCTGCGCGTCTTGCGTGGGGAAAAGGACCTGAATCAGGAGCATGATGACCAGCCCTAACCTCGGCCAGAACGCTGAATCCGCAAGCTGTGAGTCCCGGCCTGCGGCGCTGCCCGCCTGGCTGCGCCAGCAGTTGCGGTGCCCCGTCACCGGTGAGGAACTGGCAGACGGCATCGACTCCGACGGCGCTCCAGTGCTGCTGTCTCCCAGTGCGGGCCTGAGCTACCCCGTGCGTGACGGCGTGCCCGTGCTCCTGCCGCATGAAGCGAAAGGTCTAAGCTACTGCCGTCCCGCCAAACTGCTCAGAGCAGTGAATAAGCGGGCGCTGACTCGCTAGCCCGCAGCCGCTCCTCGAACTGCAGGTCCCGTTGCGCCAGAGCCAGCTCCCGATTGCGCCGCTCCACCAGCACTGCCGCCAAGAAGCGCTCAGGGTGGGTGGAAGCAGGCGGAGGCGGTGCCACCAAAGGCAGCACCTGCTGCGCCAGCGAGGTGGCGATTCGCTGCCGCGCCACTGGGTCCAGGGTGGTGGTGCGCTGCAGGAAGCTACGGGTCACAAGTGCTAGGTGCCCCGGTAGCGCATGCAAGTCTGTGCCGTGCGCCCATTCGGCCAACTCAGGTGGCATCAGCAGGGGCGGGGCGCTTTTGGCCGTGGCCCGCTCGTGAATCACATAGGTGCCTGCCAGCAGATCGCCCAGGCGCTTGCCTCGGCGCGCCACAATACAGGCACAAATCGCCAGAACGCCGGAGGTTAAAGCCACCTCCACCACCGCGACCAGCGCCCGCACCAGGCTGTGGCGCAGGCGCACTGCCCCGCCGTCGTCCCTCACCACCCGGGTGCCGACCACCAGGCGGCCAGCGCTGC
KOK=        12
KK=  279031  LL=  279540  Z=    6.18  JJ=  278581  DL=   510
A===      111      112      113      114      121      123      124      131      132      133      134      141      143      144      211      213      214      223      224      231      233      234      243      244      313      314      323      333      334      343      413      433
B===      222      122      422      322      212      412      312      242      142      442      342      232      432      332      221      421      321      411      311      241      441      341      431      331      424      324      414      444      344      434      423      443
RRR=    0.146    0.146   -1.357   -1.652    0.146    0.050    0.391    0.592    0.327    0.197    0.165    8.399   29.370    9.180   -0.172    0.592    1.454   -1.016   -0.110    2.689   -0.579   -0.380    8.545   70.917    0.610    7.356   -0.650    0.110    2.807   -5.464   -0.217    0.681
X1==   -0.510   -0.459    2.089    2.911   -0.459    0.181    1.062   -0.911    1.181   -0.497   -0.639    5.864    3.799    3.369    0.541   -0.819    1.062    1.264    0.157    1.181    0.447    1.032    6.488    8.084   -0.497    3.059    1.280   -0.541    0.932   -1.300    0.840    0.374
X2==   -0.286   -0.318   -0.650   -0.568   -0.318    0.277    0.368   -0.650    0.277   -0.397   -0.259    1.432    7.731    2.724   -0.318   -0.723    1.368   -0.804   -0.703    2.277   -1.297   -0.368    1.317    8.773   -1.228    2.404   -0.508   -0.203    3.014    4.204   -0.259    1.823
CD1=        0        0        3        4        0        1        2        0        2        1        1        7        7        7        1        0        2        2        1        2        2        3       10       13        1        6        3        2        5        1        3        4
CD2=        0        0        0        0        0        1        1        0        1        1        1        2       10        4        0        0        2        0        0        3        0        1        3       11        0        4        1        3        8       10        1        6
TCGCCACCCGCTCCATAAGCGCAGGGGAGCTGCTTGCCACCGCCTCGGTGGGCGCACAGACCCCAGAAGATCTCCGCTCGGTGGTCATTCCCGTAGCTACCGGGCTGCCCAGCTCTCTAGGAGTGGGCAGCCGCGCAGACCTCTGGCTGCTGCCCAAGGAACAAGCGGGCGCTAAGGCAGGGGAGAAGCTGCAGGCCAAAGCCGTGGTCAACGGCCTGATCGTCTCCACCGTGGGGCAGAAAGAACAGAACTTGGTGGGCACCAGTCAGGAACGCAATGTGGAGGTCCAGGTTCCGGCTGCCAGCCTGCCAGATGTGCTCGGCGCCTTGGCTGCAGGCGGCCAGCTGGTGCTGGTGCCGGTGGGGGCTGGCGCATGACGACCGCAGTGCTGCTGGCGCTGACAGGTGACGACTCAGAGCTACTGCGGCTCCTGATGGCCCACGGCTCTGGCCTCCAGGTAGAGCGGCGCTGCGGAGACGTGGCTGAGCTGCTAGCAGCTGCAGCAGCCGG
KOK=        13
KK=  301171  LL=  302220  Z=    9.50  JJ=  301021  DL=  1050
A===      111      112      113      114      121      123      124      131      132      133      134      141      143      144      211      213      214      223      224      231      233      234      243      244      313      314      323      333      334      343      413      433
B===      222      122      422      322      212      412      312      242      142      442      342      232      432      332      221      421      321      411      311      241      441      341      431      331      424      324      414      444      344      434      423      443
RRR=    3.198   -0.051    0.052    0.051    0.129   -1.040    1.519   -0.358    0.320    5.746   -1.046    7.448    6.946   -2.140    0.209   -0.445    1.730    0.250  110.663    1.795    0.202   -0.497   14.395    1.685   42.474   14.650    1.688    1.775    0.292    2.607    0.015    8.648
X1==    1.335   -0.181   -0.310   -0.222   -0.181   -0.763    0.733    0.328    0.623    3.211   -1.049    1.751    1.944    2.130    0.736    1.317   -1.412    0.923   11.915    1.317    1.215    0.289    2.997    1.530    6.599    8.926    1.215    0.494    2.959    0.683   -0.051    2.580
X2==    2.395    0.285   -0.167   -0.229   -0.715    1.363    2.073   -1.091    0.513    1.789    0.997    4.252    3.573   -1.005    0.285   -0.338   -1.225    0.271    9.287    1.363    0.166   -1.721    4.802    1.101    6.437    1.641    1.389    3.591    0.099    3.817   -0.291    3.352
CD1=        3        1        2        2        1        1        3        3        3       11        2        5        8        8        2        4        0        3       17        4        6        4        9        6       18       22        6        9       15        9        4       14
CD2=        3        1        1        1        0        3        4        0        2        5        4        6        8        1        1        1        0        2       14        3        3        0       11        5       12        5        5       12        5       13        2       12
CAGTACTCGGGCAGTCTGCTCCGCCTGCGTATCCCGGCTGCGCAGCGCCGCCTCCAAAGTGACCACCAGGAAGGGCATAGACACAAAGACCTGCGCCAGCACCACGGCCGCCGTCGTGAATGAGACCTGCAAGCCAGCGGCCTCCAGAACGCCCCCCAGCAGGCCCCGCCGCCCCAGGGTGGACAGCAGGGCGATGCCTGCCACCACCGGCGGCATGGTCATGGGCAGCACCGCCAACACTCGCGCCACCCGCACCCCCGGCCATTGCCGAGCCAGCAACAGCGCCAAGGGCATCCCCAACAGCACGCAGATGGCGGTGGACAGCAGGCTGGTGCGCAGAGATAAGCTCAAAGCCACCCGGGCGTGCTCAGAGGTGAGCAGCTCCGGCAAGCGCCCCCAGGGCACGCGCGTGCCCAAGCCCACCAGCGGCAATACCAGGGCGCAGGCCCCCAGCAGGGCCAAAGCGCTCACCACCACAGGCAAAGGTGAGCGCCGGGCCCGGGAAGACTGGTGGCTCACTTGGCCTCAGGGGCACCAAAGCCGTACTGCTCTTGCAATACCTTCTGCCCGGCAGGGGAGAGCAGGTGGTCCACGAAGGCCTGGGCGGCCTGCGGGTTGGTGGCTGTCTTGGTGACTGCCACCGGGTAATGGTTCTTGACCTGGTTGGCAGGCAGGGCAACCGCCTCCACTTTTTCTCCGGAGGATTTGGCATCTGTGGTGTACACCAGGCCGGCGTCGGCTTCACCGGACTCCACTTTGCCGCGCACATCAGTGACCTTTTGCTCTTCAGAGACCGGGTTTAAACTTATGCCCAGCTCCGCAGTGAGCTTCTGGGTAGCGGCCCCACAAGGCACCTGCGGGGCACAAACCACCAGCTTGGCCTGGTCCAGGGAGCCATCGTTGATGCCCGTGACGTGCGCTGGGTTGCCCTTGGGGACAATTAGGGTCAGGACATTGGTGGCGAACTCTTGACTCTTAGCGACCAGACCTTTGCCGGTGGCGTCCTGCATGGTTTTGTTGTTGGCGGTGGCCAAAATATCTGCGGCAGCA
KOK=        14
KK=  308461  LL=  309600  Z=    4.71  JJ=  308401  DL=  1140
A===      111      112      113      114      121      123      124      131      132      133      134      141      143      144      211      213      214      223      224      231      233      234      243      244      313      314      323      333      334      343      413      433
B===      222      122      422      322      212      412      312      242      142      442      342      232      432      332      221      421      321      411      311      241      441      341      431      331      424      324      414      444      344      434      423      443
RRR=   -0.528    0.055    0.407    4.954    0.127   -0.362   -0.098    0.136    8.670    5.454    4.696    1.356   27.810   -0.272   -0.117    0.077   -0.899    2.163   -0.031   16.998    2.367    0.833   11.579   41.719    0.099   15.578    1.681    1.794    1.776    0.278    0.268    8.911
X1==    0.659   -0.057    2.132    2.444    2.867    0.250   -0.677    0.710    1.801    1.036    2.291    1.120    6.515   -0.111   -0.057   -1.301    1.491    1.348    0.296    4.127    1.445    0.535    2.262    7.219    1.036    4.931    1.445    0.892    2.614    0.927    0.179    3.458
X2==   -0.802   -0.956    0.191    2.027    0.044   -1.452    0.145    0.191    4.815    5.267    2.050    1.211    4.269    2.462    2.044   -0.059   -0.603    1.605   -0.105    4.119    1.638    1.557    5.119    5.779    0.096    3.159    1.163    2.012    0.679    0.300    1.495    2.577
CD1=        2        1        5        6        4        2        1        3        4        5        8        4       16        4        1        0        4        3        2        7        5        4        7       17        5       13        5        7       12        8        4       14
CD2=        0        0        2        4        1        0        2        2        9       14        7        3       11        7        3        2        1        5        2        8        8        7       14       14        4        9        7       14        9        8        6       14
CAGTGTGCGTTCTCCTCCCATACCCCCACCGGCATAGTCCCAAGCAGCCGCCCCAAGGCATAGTGCAGCACCAGGGAAGCCTCCCCAGTTAGTACTGCTGCCAGAGCGCCACGCAGGGGCCGAGCCATAACGGCCCCTGCTAACAACTGGGCCCCCGCCCACAAGACTCCGGAGTTGAGCAGTTGGGAAAGCACCCAGCGGGCTACCGCAAGCTGGTCAGGGACGCTGCGGGAAAGCAACGCCTCGCTCTGAAGATCACTCAGCAAGGAGACGACGGCAAGTCCCGTGCTCAATAAGGCAATCGCTAGCCAGGGACGCCACTCGATACGGGTAGCCACTGGGGGCACGCTGGACTGCTGCATAACGGGCCCTAGGCCTGGTCTTTAGCGTTGGCAGGCCGGATTAAAGCCCAGTAGCGCGGCAGGGGGTCACACGGTCCCAGCTCTGCCACCTCCTGAAAGCCGTGGCGCTCGTAGAGGCGCTTGGAACTGGGGGTGGTGGACTCCAAGTGCACGGGCAAAGCGTCTGCAGCTGCGCGAGTTAGGCCGTGCCTGAGGAGTCGAGAACCTAGACCCAAGCCCTGTAAGCCGGGGGTGACCGCGAGCATCTGCAGGTGCCAGTGCGGGGCGAGTGGGCGGACCGTCTCACAAAGCCGTCCGTCCAACAGGCACAGGTCCCAGGCTGGGCCCATGATGGAGTGGTCAATGCCTTCTGGCACGCTGCCCGGCTCGCCGCCGATTCCCAATGGACCCGTGGGTTTAGCGCCAGCGTGGATGGGGTTATCCCACAGGGCAGCAGCCAGGATCCGGCCCGTGTGGTCAATGACGAGGTCCGTGGTGGTGGGGGCCTTGGGGCAGAGGTAGTGGCCGGTTAGCTCGAAGTCGAGCAGGTGCTGCAGGGCCGCCAGCGGGTCCGGGGCCGGGGCGGTGATGGCTTCCATAAGCGGGTCTGTGCTGAAAACTTCTGTCAGCAGGGCAGTCAGGGGAAGCCGGTCCGCAGAGCGAGCCAGTCGGATCGTCTCAGTCACGGGCAGACCATACGTCAAGCGCGTTGATCTCGCTCTCCGAGCCGGAGGGCTCAGGTGCCTAGGTGGCGGTGTGAGCTGGGCACCGGGTCTTCAGCCTCCAGGGATGGTGCCAG
KOK=        15
KK=    5822  LL=    6151  Z=    5.92  JJ=    5102  DL=   330
A===      111      112      113      114      121      123      124      131      132      133      134      141      143      144      211      213      214      223      224      231      233      234      243      244      313      314      323      333      334      343      413      433
B===      222      122      422      322      212      412      312      242      142      442      342      232      432      332      221      421      321      411      311      241      441      341      431      331      424      324      414      444      344      434      423      443
RRR=    0.132   -0.200   -0.190    0.463   -0.533    0.881    0.365    0.152   -0.910    0.087   14.564    0.147   -0.799    5.725   -0.200    0.365    0.152   -0.227    1.944    0.155    0.028    0.098   61.495    4.072   -0.002    0.071    0.021    0.068   -1.136   -1.136   -0.194   -0.087
X1==   -0.411    0.603    0.342    0.316    1.603    0.363   -0.662    0.342   -0.637    1.911    4.726    0.316    0.870    2.704    0.603   -0.637    0.338    0.383    1.359    0.363    1.975    1.898    6.794    3.743   -0.054    0.870   -0.022    0.241   -0.581   -0.581   -0.093    0.185
X2==   -0.322   -0.333   -0.554    1.467   -0.333    2.427   -0.551    0.446    1.427    0.046    3.082    0.467   -0.918    2.117   -0.333   -0.573    0.449   -0.591    1.431    0.427    0.014    0.052    9.052    1.088    0.046    0.082   -0.986    0.283    1.955    1.955    2.082   -0.469
CD1=        0        1        1        1        2        1        0        1        0        3        6        1        2        4        1        0        1        1        2        1        3        3        8        5        1        2        1        2        1        1        1        2
CD2=        0        0        0        2        0        3        0        1        2        1        4        1        0        3        0        0        1        0        2        1        1        1       10        2        1        1        0        2        4        4        3        1
GCAACCACGTGCACATCATGCTCGAGGAGTGGGCGGTGCTGGTCGAGGACCTGGCCACCCGCAACGGCACCATCCTGTGTCGCGACGGCGAAGACCCGGTGCGCATGGCTCCTGGCACCTCAGTGCTGATCCGCAACGGTGACGAGCTTGTGCTTGGCGACGGTCAATCCTTGGTCTTCGAGGATCTTCCGTGACCAAGCCTAAGGCAGAAGCCAGCGTTCCCCCGGGGATTGCTGGCTTCACCTACCTCCGGGAGATCGGAACCGGAGGGTCTGCGCACGTATACTTATACGAGCAGCAGATGCCTAGGCGGCAGGTCGCCGTCAAAGT
KOK=        16
KK=   49352  LL=   49861  Z=    4.89  JJ=   49202  DL=   510
A===      111      112      113      114      121      123      124      131      132      133      134      141      143      144      211      213      214      223      224      231      233      234      243      244      313      314      323      333      334      343      413      433
B===      222      122      422      322      212      412      312      242      142      442      342      232      432      332      221      421      321      411      311      241      441      341      431      331      424      324      414      444      344      434      423      443
RRR=    0.218   -0.132    0.782   -0.539   -0.383    0.033   -0.181   -0.723   -1.508   -0.636   -0.346    9.578   13.238    4.587    0.151    0.565    2.774    0.580    0.856   -0.089    0.004   -1.445    0.536   75.399   -0.062   13.238   -1.356    3.820   -0.099    0.293   -0.033    0.003
X1==    0.276    0.466    1.308    0.959   -0.534   -0.061   -0.761   -1.209   -1.036   -0.520    4.195    3.928    2.785    3.767   -0.534   -1.036    1.239   -0.783    0.439   -0.061   -0.080    3.675    1.218    6.683    0.079    2.785    1.311    1.852    1.474    0.463   -0.037   -0.042
X2==    0.792   -0.282    0.598   -0.562    0.718   -0.545    0.238    0.598    1.455    1.223   -0.083    2.438    4.754    1.218   -0.282   -0.545    2.238   -0.740    1.949    1.455   -0.052   -0.393    0.440   11.283   -0.777    4.754   -1.034    2.063   -0.068    0.634    0.885   -0.068
CD1=        1        1        3        2        0        1        0        0        0        2        8        5        6        6        0        0        2        0        1        1        2        6        3        8        3        6        4       10        7        5        2        4
CD2=        1        0        1        0        1        0        1        1        2        2        1        3        6        3        0        0        3        0        3        2        1        1        2       18        0        6        0        4        2        3        2        2
GCTTCTCCATCTCATACGGTTTATTGGCCATAGTGGCCGTTTTGACCTTTGCCATCGTGTTCGCGGGGCCCGCCGCGCGTCAGTTCTTGGTCCATCGCGCTGAGTTAGCCGACGCCAAGCGACAGCTCGCTCAGGCTCAGGCCACCCAGGCGGCCCTGCAGCAGGAACTCGCCAGGTGGGACGACGACGCCTACGCCCGCTCCCAAGCTCGGGAGCGGCTGGGCTACGTGATGCCAGGGGAAACCAGCTACGTCGTCGTGGGGGCAGAAGAACTGGAGACCAAGCAGAAGCCTGGCGCTGCCACCGTCCCTAGCCAGATGGCTAGCCCCTGGTACCAGACCCTCACTGAATCTGTGCGCTTGGCCGCCCGTCCCCAACCCACAGCCAGCCCAAGGACCACCCCCAGCTCAGGCCCCAGCGGCACGCCCACGACGCCCACCGCACCAAGCACCACTGCTACAGAGGCCCCCACACCAGCCCCAAACCCTCAGGAGACGCCGTGACCGCCAC
KOK=        17
KK=   58592  LL=   59161  Z=    5.87  JJ=   58442  DL=   570
A===      111      112      113      114      121      123      124      131      132      133      134      141      143      144      211      213      214      223      224      231      233      234      243      244      313      314      323      333      334      343      413      433
B===      222      122      422      322      212      412      312      242      142      442      342      232      432      332      221      421      321      411      311      241      441      341      431      331      424      324      414      444      344      434      423      443
RRR=    0.014    0.273   -0.238   -0.121    0.273    0.000    0.844   -0.588    0.369    0.213   -0.934    1.456    0.046    3.714    0.770    0.874   -0.714   -0.509    5.822   45.643   -0.578   -1.096   16.607  155.929   -2.276   -0.519   -2.388    1.084    2.805   -0.078   -0.696    0.188
X1==   -0.259   -0.444   -0.582    0.368   -0.444    0.003   -1.046    1.418    3.003   -0.270    1.335    0.368    2.180    1.182    0.556   -0.997    0.885    0.996    3.807    5.003    0.513    1.015    6.204   11.430   -1.150   -0.355   -1.513    0.630    3.872   -0.108    0.490    1.598
X2==   -0.054   -0.616    0.409   -0.329   -0.616    0.123   -0.807   -0.414    0.123   -0.790   -0.700    3.957    0.021    3.143    1.384   -0.877   -0.807   -0.512    1.529    9.123   -1.126   -1.079    2.677   13.642    1.979    1.463    1.578    1.721    0.725    0.725   -1.420    0.117
CD1=        0        0        0        1        0        1        0        2        4        1        3        1        4        3        1        0        2        3        7        6        3        4       12       21        0        1        0        4       10        3        2        6
CD2=        1        0        2        1        0        1        0        1        1        1        1        6        2        6        2        0        0        0        2       10        0        0        4       15        5        4        3        6        4        4        0        3
TGACCTGGTCGCTGGTCTCCACCACTGACACCAGGCTGGCTGGCCTGGGTGCAGGAGCCGTGGCAATTGGCGCAATCGGCGCGCTGATTCTGGGACTGGTGAACACCTTCAAGCGTGAGCCCAGCCCGGTGCTCATCATGATCTACGCCGTCTTTGAAGGAGCCATGCTGGGAGGTTTCTCCGCCATTATGGAGCGGGCCTACCCCGGCATTGTTTTGCAGGCTGTGCTGGCCACTGCCGCCACCTTTGGGGTGATGCTCCTAGCCTACTCCCGGGCCGGATTCCGCCTCTCCGCCAAGGCCAGCAAGATTCTGCTGATCGCCATGGGCGGTTACTTGGTGTTCTCCCTGGTTAACTTTGGGCTGATGCTCACGGGTGTAGTCACCGATCCGTGGGGGCTGCGCGGCATCACCATTGCCGGCATTCCGCTGGGACTGGTAATCGGCCTGCTGGCCGTGGTGATGGCGGCCCTGAGCCTGGTGCTGGACTTTGACGCCATCCAGTGTGGGGTGGAGCAGGGCTTGCCCACCCGCTACGCCTGGGCGGGTGCTTTCGGCCTGGTGCTGACCA
KOK=        18
KK=   81332  LL=   82171  Z=    4.72  JJ=   81182  DL=   840
A===      111      112      113      114      121      123      124      131      132      133      134      141      143      144      211      213      214      223      224      231      233      234      243      244      313      314      323      333      334      343      413      433
B===      222      122      422      322      212      412      312      242      142      442      342      232      432      332      221      421      321      411      311      241      441      341      431      331      424      324      414      444      344      434      423      443
RRR=    1.881    0.138   -0.250   -0.451    0.393   -0.617    1.030   19.628   -5.137   -0.197    0.772   12.208    5.280    0.436    0.393    1.286   -0.651   -0.214    5.160    5.874    0.128   -1.631   57.330   42.311    0.979    1.989    0.989    8.893    8.848    3.853    0.419   -0.464
X1==    1.410    0.406   -0.177   -0.195   -0.594   -1.101    0.707    6.263    4.399   -0.267    0.996    5.277    1.641    2.237   -0.594   -1.101   -1.111    0.722    1.601    2.566   -0.277    0.981    6.118    6.037    0.383    0.996   -0.925    3.289    2.764    1.391   -0.937    1.848
X2==    1.334    0.339    1.412    2.314   -0.661    0.561    1.458    3.134   -1.168    0.738    0.775    2.314    3.218    0.195   -0.661   -1.168    0.587   -0.296    3.222    2.289   -0.462   -1.662    9.370    7.009    2.555    1.996   -1.070    2.704    3.202    2.770   -0.447   -0.251
CD1=        2        1        1        1        0        0        2        8        6        2        4        7        5        6        0        0        0        2        3        4        2        4       12       12        3        4        1       12       11        8        1        9
CD2=        2        1        3        4        0        2        3        5        0        4        4        4        8        3        0        0        2        1        5        4        2        0       18       14        7        6        1       12       13       12        2        5
TGGCATTGCGCCCACAAATCAGGCCTACCGTGCGTGGCAGGAAAGGCAGGCGCTGTTTGCGGTTCGCGTCAAACAGTCCTTCAGCGGCCAGCACCCGCCGCAGCTGCTCAATGCGGGCCAGCAGATCGCCTACACCAACGGGGCGAATGTCATCCGCGCGCAGGTCCAGACTGCCCCGCCGCGTCCAGAAGCGGGGCTTGGCGTGCACCACCACGCGCGCCCCCTCCAGCAACTGCGTCCCGGTGCGGGCTTCAATGGCCGCCAGTTCGCGGGTGAACAGGGAAACGGACATGGACATGTCTTCGTCGGTGTCCCGCAGCGTCAGATACTGCATGCCTGAGCCGGGCCGCCGGTTGAATTGCACCACCTGTCCTTCAACCCAGACACCCGTCATCTTGTCCACGTACTCGCTGATCTTGGTGGACAGCAACCGCAGTGGCCAGGGCCGCTCCGGGGTGGTTTCCCGCGCCAGCTGAGGCAGTTCCGGGCCGGGTGCCGAGAGTGGTGGGGCAGCTGTTGTCACGGGGAACACTGTGCCATGCCGGTGGGGCAGGCGTGCGCCCTGTGGCACAGTTGGGGGCGTGACTGAGACGGTTCCCGCTGCCCGCGACGACTCCAGCCAGCCCCCTGGCTCCACCGGCAAGAAGCTGCTTCTGGCGGCGCCCCGCGGCTACTGCGCGGGCGTGGACCGGGCGGTTGACGCCGTCGAACAGGCCCTGGCTCACTATGGCGCGCCCATCTACGTGCGCAAGGAGATCGTGCACAACAAATACGTGGTGGAGGCCCTGTCCCAGCGGGGCGCCATCTTCGTTTCAGAGACCGATGAGGTGCCGGAGGGGG
KOK=        19
KK=   88682  LL=   89191  Z=    7.15  JJ=   88442  DL=   510
A===      111      112      113      114      121      123      124      131      132      133      134      141      143      144      211      213      214      223      224      231      233      234      243      244      313      314      323      333      334      343      413      433
B===      222      122      422      322      212      412      312      242      142      442      342      232      432      332      221      421      321      411      311      241      441      341      431      331      424      324      414      444      344      434      423      443
RRR=   -0.030   -1.123    0.197   -0.256   -0.694   -0.206    0.062   -0.050   -0.138   -0.501   -1.036    2.893   15.428    3.981   -0.337    0.064   -0.076   -0.014   -0.112   40.769   -0.430   91.872    5.799    1.467    0.118    0.574   -0.430   -0.349    4.131    1.263    0.574   -0.041
X1==    0.062   -0.786   -0.246   -1.153    1.214   -0.067    0.867   -0.246   -0.067    1.735    3.947    2.367    4.704    1.621   -0.786   -0.067   -1.054    0.104    1.080    6.742   -0.380   11.970    2.068    1.195    0.202    0.921   -0.380    0.421    1.026   -1.578    0.921    0.375
X2==   -0.479    1.428   -0.798    0.222   -0.572    3.047    0.072    0.202    2.047   -0.289   -0.262    1.222    3.280    2.455    0.428   -0.953    0.072   -0.130   -0.103    6.047    1.132    7.675    2.803    1.228    0.585    0.623    1.132   -0.829    4.028   -0.801    0.623   -0.111
CD1=        1        0        1        0        2        1        2        1        1        4        7        4        8        4        0        1        0        1        2        8        1       16        4        3        2        3        1        3        4        0        3        3
CD2=        0        2        0        1        0        4        1        1        3        1        1        2        5        4        1        0        1        1        1        7        3       11        5        3        2        2        3        1        8        1        2        2
TCGCGACACGCGTCATCGAGCCAGATTCTCCGGTGCTCACCGCCGAGGGCAAAAAGCTGCCCCTACAGTCGATCGTCATCGTCGAGCTTAAGCGGCCAATGCGTGACGACGCGACTGAGGGCAAGAACCCCATCGAGCAGTGCCTGGATTACGTCGCGAGAGTCCGAGCCGGAGACGCCAAGACGGCTACGGGGAGACTGATTCCTTCGGCAGATGACCCACCGGCCTTCTGCTATATCGTTGCGGACCTCACCCCGACGATGGTCAGCCGATGCAAGCTGTCTGGATTGACCATGACCCATGACGGAATGGGATACTTCGGCTTCATCGAACCATACAAGGCCTACGTCGAGGTCATGAGCTTCGATCGGCTCGTCAACGCCGCGACGGAGCGCAACCGTGCCTTCTTCGATAAGCTCGGCCTGCCGTCGAGCTAGATGAGATGACGCTCGATGACGAAGACCTCGAGGAGGGGTCTTGGCAGGTAGTCGGTGAGGAGACTCGCAGGTC
KOK=        20
KK=   91742  LL=   92701  Z=    5.14  JJ=   91742  DL=   960
A===      111      112      113      114      121      123      124      131      132      133      134      141      143      144      211      213      214      223      224      231      233      234      243      244      313      314      323      333      334      343      413      433
B===      222      122      422      322      212      412      312      242      142      442      342      232      432      332      221      421      321      411      311      241      441      341      431      331      424      324      414      444      344      434      423      443
RRR=    0.979    2.827    3.408   -0.452   -1.088  100.515    0.876    1.137   -0.551    0.273    2.384    1.804    1.517    0.524    1.061   -0.371    1.805   25.450    4.098   -1.336    0.836    2.518   -0.882    0.664    2.401   13.233   36.028    0.616    0.132   -0.831   39.684   11.484
X1==   -0.755    2.112    1.687   -0.371    3.112    9.066    0.233   -1.090   -1.183    0.123    1.848   -1.208    1.176   -0.462   -0.888   -0.329   -1.312    5.021    2.139   -1.183    1.263    4.563    1.460   -0.701    3.095    3.864    7.437    1.876    0.266   -0.275    7.897    2.971
X2==   -1.296    1.339    2.020    1.217   -0.350   11.087    3.764   -1.044    0.466    2.224    1.290   -1.494    1.290   -1.133   -1.194    1.130   -1.376    5.069    1.916    1.130    0.662    0.552   -0.604   -0.947    0.776    3.424    4.844    0.329    0.496    3.024    5.025    3.866
CD1=        0        3        3        1        4       12        2        0        0        2        5        0        4        2        0        1        0        8        5        0        4       10        5        2        6        8       13        6        4        3       14        9
CD2=        0        3        6        4        1       19        7        1        3        9        6        0        6        1        0        4        0        9        4        4        5        4        2        1        6       10       13        8        7       13       13       15
TTGCCGGTAGATGGGATTAGCCAGCCCTCGTCGGTGCATCTCATGGAAGATGCGCTTGATCCCCTCGCCGAGTTCTCGCGTAATACCCATGTCTGCGCACACCCGGGCGATGCGTGGATTTCGTGCATAGCGCGAGATGGTCAACGGTGAGGAGGTGTCGGCGAAGCCGGGGAACCGTCCGGGTGAGGTGATCTCGATGCGGTGCGGGAAGATCTCAACACGGATGTGATCGCCCATCATGCTGTAGGAGCGGTGGACGACGGCGTTTACGACGCCCTCCAGCCAGGCGTCGCGGGGGATGATGGGCACCCGTTCGAAGCGTCCGCTCTCCGTCAGTTGCTGCGGTGCAGGAGTGAGACGCTCGACGGCGGCAGCGGCTTCGACTATCTGCTGGGGGAGCGGGCCTTCGATGCGAACATCGTCGAGGAGGGTCATCTCCGACCCGACACCTCGCTCGTCATCGTCATACTTGAGGACTCGAATGTAGGCGCTGGGGAAGTCTCGCTGCGGGCGAGTATCGAAGAGCAGAGTAGCGGCGGCCGTCACCTGCCCGCGACGGTTGAGCAGATCGCGAGCATGCAGCATTTCGACATTGCTGGACGAGCCGATGGCAACTCGATAGGAGTTCATGAGCGTCTCGTCAAGATCGTTGACGGTGAGATCGGCAGGGGTTGCCTCGAACGTCTGGCTGCCCCTGTCATAGGCGAGTTCTTGCTGTTCCGCGAGGGACAGACGGCGTGATTCATCGCCGATACGCAAGTAGCAGTCCCCCGACTTGGTCGTGTGGATGGTGTCGCCCGGATCGACGTGGACGATCAGGACGGCCTTGTCATCGACGTCCAAGCGTGTGACCTGTGCTCGCACCGGTGGCACGGTGAAATCAATGGGGGCTTGTCGGATCTCGTTCTCCGCTTGCTGTGACACTCCATCGATCTGTCCGTTGCTGAGCCCGATCGCCAA
KOK=        21
KK=  144512  LL=  144961  Z=    4.84  JJ=  143882  DL=   450
A===      111      112      113      114      121      123      124      131      132      133      134      141      143      144      211      213      214      223      224      231      233      234      243      244      313      314      323      333      334      343      413      433
B===      222      122      422      322      212      412      312      242      142      442      342      232      432      332      221      421      321      411      311      241      441      341      431      331      424      324      414      444      344      434      423      443
RRR=   -0.062    0.118   -0.077   -0.025   -0.725   -0.273   -1.374    1.608    0.461   -0.012    0.118    0.130    0.925    9.408    0.996   -0.273    0.342   -0.012   -0.306   -2.052    0.087    0.084   21.773   43.454    0.014   31.031   -0.546    1.176    0.074    1.073    0.540    1.272
X1==   -0.180   -0.279    0.595   -0.486    1.721    0.372    2.246    0.595   -0.628   -0.912   -0.091    2.514    0.872    2.365    1.721    0.372    0.246    0.026    0.775   -0.628   -0.351   -1.317    5.671    8.500    1.088    4.723    2.196    1.379    0.996    0.348   -1.054    0.996
X2==    0.347   -0.421   -0.130    0.052   -0.421   -0.734   -0.612    2.704   -0.734    0.013   -1.300    0.052    1.061    3.978    0.579   -0.734    1.388   -0.474   -0.395    3.266   -0.249   -0.064    3.839    5.112    0.013    6.570   -0.249    0.853    0.074    3.081   -0.513    1.277
CD1=        0        0        1        0        2        1        3        1        0        0        1        3        2        4        2        1        1        1        2        0        1        0        9       14        2        6        4        4        4        3        0        4
CD2=        1        0        1        1        0        0        0        4        0        2        0        1        3        6        1        0        2        0        0        4        1        1        5        6        2       10        1        5        3        8        1        5
GCACCTCTGGGTCCACCACGGGCAGCGGTTCCCTGGTGGCCATGAGCGCTGCTGCCTTGGTGGCCTCTGCTCGCGCGACACATAGGCGGCTGGGTGGCCCGGGCACCTGGGTGTTGACCCTGCCTGCGCATCATGTGGCTGGCCTGCAGATACTGGTGCGCTCCGTGGTGGCAGGGCGGGAACCGGTGATTGTTGATACCAGCGGTGGCTTTAGCGTGTCAGCGCTGGCTCAGGGGCTGGAGCAGGCACTGTCTCGGGCTGCAGGCCAGGCTGTTTACACCTCCTTAGTGCCTACTCAGCTGCACGATGCTTTAACTGAGGCCAGGTGCACCGCCCTCCTCTCCCGGCTGAGCGCAGTGCTGGTGGGCGGCGCTGCTATAAGTCCCAGCCTGCAGATTCGAGCGCGGGCAGCCGGGGTGCCCGTGGTGCGGAGCTATGGCATGTCAGAGA
KOK=        22
KK=  146702  LL=  147721  Z=    8.36  JJ=  146582  DL=  1020
A===      111      112      113      114      121      123      124      131      132      133      134      141      143      144      211      213      214      223      224      231      233      234      243      244      313      314      323      333      334      343      413      433
B===      222      122      422      322      212      412      312      242      142      442      342      232      432      332      221      421      321      411      311      241      441      341      431      331      424      324      414      444      344      434      423      443
RRR=   -0.012    2.862   -0.186    0.148   -0.064    4.582    2.333    0.596    0.638    4.764    0.055   -0.979    4.530   15.619    0.021    0.903    0.005    8.482   83.240    0.067    6.337    3.246    0.944    1.186    6.249    0.253    9.740    0.077    6.066    2.869    2.555   10.093
X1==    0.034    1.820    0.237    0.269   -0.094    2.953    1.551    1.010    0.779    1.776    0.058   -0.512    3.019    4.287   -0.094   -1.395    0.086    4.632    9.530    0.779    2.543    2.612    0.389    0.996    2.948    0.650    1.994   -0.089    2.212    3.113    1.242    2.212
X2==   -0.355    1.572   -0.785    0.551    0.674    1.551    1.504    0.590    0.819    2.682    0.945    1.912    1.501    3.643   -0.224   -0.647    0.054    1.831    8.735    0.086    2.491    1.242    2.427    1.191    2.120    0.389    4.886   -0.858    2.742    0.922    2.057    4.562
CD1=        1        3        2        2        1        6        4        3        3        6        3        1        8       10        1        0        2        9       16        3        8        8        4        5        8        4        7        5       10       12        5       10
CD2=        1        3        1        3        2        4        4        3        3        8        5        5        6       10        1        1        2        4       13        2        7        5        7        5        7        4       11        3       11        7        7       15
GCCTGCTTGGTGGAGTTGTGGCGTCTCTATGCAGCCTTGCCTGCCAGCTGCTTGGGCACGACCGGGGCGAGCGGAGCTTTGCAAGGCACGAACGGAGGCGGGACTAGCTCTGAGCAAAGGCGAGCAGAGCCGCCCAGGGTAGGAGTGGACTAGGGCGGCGAGCACAGTTCGGCAGAAACAGTGCGGGGCGCCTCCAGACTTCTAGTCCGAGGCGCCCCGCGTAGGGCAGACCAAGCTCCCTGAATACCTGGCCCGGGCTTATCTCACTTCTTGTCCTTGCCGTCGCTCATCTTGTCTTTCCCATCAGACTTCTTGTCCTTGCCGTCGCTCATCTTGTCTTTCCCATCAGACTTCTTGTCCTTGCCGTCGCTCATCTTGTTGGTCTGGCTGACAGATGGCTTCTCGGCGGGCTTCTTCTCAGAGCCGCAGGCGGCCAGGCCGAAGGCGGAGGCGGCAGCGAGGGCAGAAATGGCGATGGTGGTGGTCAGGCGGCGCATTGAGTGTTCCTCTCAGATTGAGCTGTTGAGCAACGGTTGTTCCGTGCTCTCGGGAAGTGATTCGGAGCCAGATGCCGCCCGGATTGGTAAAGCTGCTGTGACCATGGTCACTCTTTAGTGGGGGTTTAGGTCCAATCCAATCCCCCGCCTGCTCCGAACCTCGAGTGAATCCATCACCGATCAAGGAGGACTGCCTCATGACCAGCCTGGTGCTAATTGGCCTGTTAGGCGGCCTAATCACCGCCATATCACCATGCATCCTGCCGGTCCTGCCGGTCATACTCGTGTCCGGCGGGGTGGCCGACGGCGAAGGCAAGGACCGCAAACAGGCTGTCGCAGCCAAGAGCGCCACGGCGCAACCCGCCGTCGTCAACAACCTCGGCTTCACTGACGCCACCGGGCTTATCAACCTGTCAGGCTCCGGCAAAGCCGCTGGCAGCGCAGCAAGCACAGCTGCCCCCACTGCCGCGAGCGCCGCTAAGTCCGGCAAGAAACGCAATTCCCGCCCCTACCAGGTGGTGGC
KOK=        23
KK=  182762  LL=  183931  Z=    5.17  JJ=  182762  DL=  1170
A===      111      112      113      114      121      123      124      131      132      133      134      141      143      144      211      213      214      223      224      231      233      234      243      244      313      314      323      333      334      343      413      433
B===      222      122      422      322      212      412      312      242      142      442      342      232      432      332      221      421      321      411      311      241      441      341      431      331      424      324      414      444      344      434      423      443
RRR=   -0.585   -0.004   -0.179    0.185    0.000   -0.077    0.424   34.122    0.003   11.020    3.333    1.123    1.863    8.198    0.054    0.444   -0.397    0.748    4.651   26.947   -0.043   -1.241   29.200  129.518    0.488    4.283    1.697   -0.001   17.267    0.180    2.650   -1.106
X1==   -0.855   -0.005    1.070    0.132   -0.005    0.055    1.962    6.564    0.055    4.478    1.894    1.620    0.815    3.129   -1.005   -0.669   -0.098   -1.512    2.207    3.677    0.166    1.943    7.428   12.501    1.062    2.434    0.692   -0.000    5.236    1.304   -1.884    1.697
X2==    0.685    0.923   -0.168    1.401   -0.054   -1.391    0.216    5.198    0.062    2.461    1.759    0.693    2.287    2.620   -0.054   -0.664    4.048   -0.495    2.108    7.328   -0.256   -0.639    3.931   10.360    0.459    1.759    2.452    2.847    3.298    0.138   -1.406   -0.652
CD1=        0        1        3        2        1        2        5       10        2       11        7        4        5       10        0        1        2        0        6        7        4        8       19       31        5        8        5        6       20       10        0       11
CD2=        2        2        2        4        1        0        2       10        2        9        7        3        8        8        1        1        7        1        4       12        3        2       10       20        5        7        8       15       15        7        1        5
CCATGCCGCGCCTGTATGTGGCCCCCACCATTAGCCCTAATGCTTTTGCTACTGGCCGTGACCCGCAGCATGCTGCCGTGTGCTGTACCCAGGGCATCCTGCAGCTCCTCAACGACCGTGAGCTGCGCGGAGTGCTGGGTCATGAACTCTCCCACGTCTACAACCGAGACATCCTCACCGGCTCCATCGCCGCTGGGATTGCCGGGGTGATCTCCTCCGTATGTTCCATGGTGCTGTGGTTCGGGGGCGGGCGGGACCGCCGGGAGGCTGGCAACACAATCGTGCTGGTGTTGGTGGCCATGCTGGCGCCCTTGGCAGCCATGATCACCCAGATGGCAGTGTCTCGCACCCGTGAGTTCGACGCCGACCACGACGGCGCCGTGCTCACCAACGACCCCCTGGCCTTGGCTTCCGCTCTGCGCAAGCTAGATGGGGGAGTGGCGCGGGCGCCCTTGGCTCAAGACCCACGAGTGGAACCGTTGTCCGCCATGATGATTGCCAATCCCTTCGGGCGGGTGCGCAACCTTTTTGCCACGCACCCGCCTATGGATCAACGCATCGCTCGCCTGGAGGAGATGGCCGGGTACTGAGAGGCCGACGCTCAGGCGGGTGTGCTCAGGGCCGCGGCACCGAAGGACACACTGAAGTCCTCACACCACAGGACCACGGATTGCCACTGGCTCAAATCGGTGCCCGCCGGCAGGTTGTAGAGCTGGTTGCCTAGGTTGCCTTTGATTGGAGCTACGTCCAGGTGCGCGTGGTCTTTGGCGGTGAACCAGCCTGCGGTGCCCTCGATCACCGGCCCGGCGCTGAGCCATACGCGCACATCGGGGCCGTTGGAAGTGGACAGGTTGGCTAGGGCCAGCTGGAGGGTCCCGTCCGGCTGCCGGTAGATGCTGGCGGTGCCGGTGGTGGTGTGCTCGTGGGAGGTGAAGGTACCGCTGGACACCAGCTGCGGCCCGGCAGGAGTGGTTGGGGCGGTGGTGGCTGATTCCGTGCTGTTGGGGGCAGGCTCAGCTGAGGCACTCGCCTGGCTTTGTGGCGTGCTCGGCGCCGGGGCAACCGGAACGGGCAGAGCATCGTTGACCGTGGTGTCCACAAACAGCAGCCAGGGTTTGAACACAGCCATGGCAGCTACCAACACCACCAGGGTGACGGTAGCAACAGCGG
KOK=        24
KK=  189782  LL=  190801  Z=    5.58  JJ=  189782  DL=  1020
A===      111      112      113      114      121      123      124      131      132      133      134      141      143      144      211      213      214      223      224      231      233      234      243      244      313      314      323      333      334      343      413      433
B===      222      122      422      322      212      412      312      242      142      442      342      232      432      332      221      421      321      411      311      241      441      341      431      331      424      324      414      444      344      434      423      443
RRR=    1.180   -2.529    6.548   43.892    1.180   19.619    0.004    0.410    0.080    2.538    0.091   -2.484   -1.829    1.795   -0.050    1.307    0.646    3.071    0.116    2.802   20.600   -0.373    0.411    0.001    4.894   29.420    3.511    0.609   -0.194    9.329   15.366    9.892
X1==   -1.112    2.426    1.929    3.747   -1.132    3.853    0.034   -0.800   -0.169    1.110   -0.184    3.747    3.685    1.844    0.647    1.171    0.754    1.096    0.690    2.512    5.576    0.839    0.296    0.003    2.141    5.343    2.032   -0.705    2.134    2.134    3.132    2.553
X2==   -1.062   -1.043    3.394   11.714   -1.043    5.092    0.116   -0.513   -0.475    2.286   -0.497   -0.663   -0.497    0.973   -0.077    1.115    0.858    2.800    0.168    1.115    3.694   -0.444    1.389    0.487    2.286    5.507    1.728   -0.864   -0.091    4.371    4.906    3.875
CD1=        0        4        5        7        0        8        2        1        2        6        3        7       10        6        2        4        3        4        3        6       15        5        4        3        8       13        8        5       11       11        9       12
CD2=        0        0        6       18        0        8        2        1        1        6        2        1        2        5        1        3        3        5        2        3        8        2        5        4        6       12        5        2        4       13       11       12
GAGGTGTACTCGTCGCGGTCCTCCAGCACCGCCTGCCGCGCCTCCTCGGTGGGCATGAAGTAGTCACTGCGCTCATCCCTGACCAGCTCGGACAGGTGAGCGTGCCGGGCCTCAAACTTGTCCGAGACGTACTTCAAGAACAGCAGGCCGAGCACCACATGCTTGTACTCGGCAGCGTCCATGGAGGACCGCAGCCTATTCGCGGCTTCCCAGAGAGCATCCTCCAGGCCAAGGGCCGTGGTCTTAGTGCCGCGTGCTGCCATCTGAACTTCTTCCTTGCCGGCCAAGACGATCACGCCTCCACCGGCAGGGGGACCGTCAAACTCCTAATCAGATGAACCTTAGCGACTGGGTCTACCCAAGTCATACCTTCCGGCGGGCACCAGCCAGCCCGGCTGGCCAGCCCCAGTTCTACCGGTAGTTCACGAACTGCAGCGCGGCGTCGACGTCAAGCCCCTTAAGTAAGGCAATAACAGCCTGCAGGTCATCGCGGGACTTAGAAGAAACGCGCACCTCATCGCCCTGAATCAGCGCCTTGACGCCCTTAGGTCCCTCATCGCGGATCGCCTTGGTGATCTTCTTGGCGACCTCCTGCGTCAGCCCCTCCTTGAGTGGGCAAGCCAGCTTGTAGATCTTGCCGGAGAGCTTGGGCTCCTTGTCACCCAGGTCCAGCGCCTTCAGAGACACACCCCGGCGGAAAAGCTTGGACTGCAGCACATCCAGAATCGCCAAGACGCGCTCCGCAGAGTTGGCTTCCATGGTGATGGTGTCTCCGGCCAGAGAAATGGCGGCATCCACGCCCCGGAAGTCGTAGCGCTGAGAGATCTCCTTGGCGGTCTGGTTGACGGCGTTGTCCACCTCCTGGCGGTCCAACTTGGAGACGACGTCGAAGGAGGAATCTGCAGCCATGATCTGCCTTTCTGTGTTAGCCACCCCCTTTAGAGGCGACCTGGTGTGAGTGCGCGGCGGGCCGTGTGAGCAGCGTCCCACGGACGCGATTGGCGCCCGCCTCCGTCCACT
KOK=        25
KK=  192962  LL=  193981  Z=    5.70  JJ=  192782  DL=  1020
A===      111      112      113      114      121      123      124      131      132      133      134      141      143      144      211      213      214      223      224      231      233      234      243      244      313      314      323      333      334      343      413      433
B===      222      122      422      322      212      412      312      242      142      442      342      232      432      332      221      421      321      411      311      241      441      341      431      331      424      324      414      444      344      434      423      443
RRR=   -0.037   -0.095    1.228    0.950    0.348    3.197    0.409    0.105    9.205   13.955    0.601   -0.119   11.743    0.013   -0.539    0.005    0.409   -0.448    3.432    0.167   -0.564    0.735    7.798   14.242    6.941   69.364   -2.800    0.144    1.574    2.567   -3.207    9.066
X1==    0.096    0.215    0.561    1.048   -0.785    3.004   -0.367    0.561    3.004    3.435    0.512    1.828    3.040    0.558    1.215    0.081   -0.367   -0.502    1.572    0.081   -0.260    0.833    5.169    2.706    2.107    8.097    4.007    0.113    0.794    2.446   -1.005    3.107
X2==   -0.385   -0.443    2.188    0.907   -0.443    1.064   -1.114    0.188    3.064    4.063    1.174   -0.065    3.862    0.024   -0.443    0.064   -1.114    0.892    2.184    2.064    2.169    0.882    1.509    5.264    3.294    8.567   -0.699    1.270    1.983    1.049    3.190    2.918
CD1=        1        1        3        3        0        6        1        3        6       13        5        4       10        4        2        2        1        1        3        2        4        5       13        7       10       20       13       13       12       17        2       19
CD2=        0        0        3        2        0        2        0        1        4        7        4        1        8        3        0        1        0        2        4        3        5        4        5       13        6       15        1        6        9        7        7       11
CCCAGTCCCGCTCCCGCCTGACCCACACCGTCGTGCGCCTGGAGAAGACGGGGTACGTTGAGCGCAGCCTGTGCTCCTCAGACCGGCGTGGCGTCTACTGCCACCTCACCGAGGCGGGGACGCGGTTCCTGACTGAAACCGCCCCGCTGCATCTCGACGGCGTGCGCCGCCACGTAATCGACAAGCTCCCCGCCAGGAAGCTAATGGCGCTGGCCGAACTGCTCGCACCCCTGGCCGACTAAGAGCTGCGCTGTCCCAAGCGCACTGGGAGCGCGGCTGCGCAAGGGTTGGCGACGCCGTCGCTCAGATACTTGGCAGCAGTGCCGCCAGTTGCGGCCATACCGCCGCGAAGGTCGGCAGCAGTGACTCCGGGGTGCTGGCGCCTCCGGGGGCAGGCACCTCCCAGCTCACACCGACGCCGGGGTGCAGCCGCACCCAACGCAGCTCAGAAGACTCACCATCACCGGGCAACAGCCGGTCCAGGGCCGGATCAGGGGGTGCCTGCGCCGCGAAAGTCGTGTAACTCCAGTCAGTGTGCTGCTGCACCTGGCAGTTGCCCAAGCGCAGCCAGGTGGCAGGCACCCCAGCCTCCTCCTCCAGCTCCCGCAGCGCCGCCTGCGCCGCATCCTCGCCGTCGGCAATGGCCCCACCCGGCAGCCCCCAAGTACCGCCGTGGTGGGTCCAGGCAGCACGGCGCTGCAACAGCACCTCCAGACCTGCCGAGGAGCGCCGCCACAGCAGCACTCCAGCAGCCCCGTTTAGCCCCCAATGGCGGCCCCCGCAGGCACAATCCACCCAGCCGTCACCGGGGTGACCGAGGCCGTCGACTTGCGCCAAGCCCAGCTTCTCCACGGGAACACTCTGCCCAAGCTGGGAGCTACCTGCCGGGTTGCTGCCTGCCCGGCCCTTGGCCGTCTGGCAGCTGTCTGCTGGCTCAACACCTTCCGACTGCCTGCCCGACCAACTCCTGCCAGCCTGATCGGCACCTACCAGTGCCTGCGCGATCCGTGCTCGCGTCTC
KOK=        26
KK=  203942  LL=  205111  Z=    4.81  JJ=  203942  DL=  1170
A===      111      112      113      114      121      123      124      131      132      133      134      141      143      144      211      213      214      223      224      231      233      234      243      244      313      314      323      333      334      343      413      433
B===      222      122      422      322      212      412      312      242      142      442      342      232      432      332      221      421      321      411      311      241      441      341      431      331      424      324      414      444      344      434      423      443
RRR=    0.402   -0.299   -2.351    2.457   -0.299   -1.138    0.930   17.344   -0.256    1.931    0.297    1.829   16.226   37.171    4.690    0.147    9.412    1.424   -0.184   -4.255    0.325    0.501   34.766   37.107    2.358   18.129   -0.656    5.649   20.495    0.058    0.636   -0.534
X1==   -1.017   -0.706   -1.388    2.717   -0.706   -1.148    0.473    6.621   -1.148    0.789   -0.450    2.022    3.658    7.725    3.294   -0.270    2.150   -0.896    1.016    3.241    0.374   -0.407    3.301    4.771    0.789    4.685   -1.567    3.768    2.978   -0.450   -0.964    4.121
X2==   -0.395    0.424    1.693    0.905    0.424    0.991    1.965    2.619    0.223    2.447   -0.660    0.905    4.436    4.812    1.424   -0.545    4.378   -1.588   -0.181   -1.313    0.869   -1.231   10.532    7.778    2.988    3.870    0.419    1.499    6.881   -0.130   -0.660   -0.130
CD1=        0        0        0        6        0        0        2       11        0        5        3        5       11       20        4        1        4        0        2        5        3        2        8       11        5       13        0       16       15        6        2       18
CD2=        0        1        3        2        1        3        4        4        2        8        2        2       11       11        2        1        7        0        2        0        7        2       27       20        9       10        6       15       30        9        2        9
ACCCGGAGCGGTCCCACCACGGCATAAAGGGGACTAGGTGGGTGCCACGCCAGGCGGTCTCTGTGGCGGTGTAGGCATCCGGTCGGCCCGTTACTAAGGCTGCTATTGCGGGCCAGGACAGGGCCGCGCAGCCAGTCAGGATACTTAGGGCTAGCAGGCCGTGAGGCTTGCGGTGGCCGGGGTTAGCTGCCGGAGCGGTCACCTGGGTGGCGGTGGCTTTGGCAGCAGGGACCACGACGGCGTAGGCCTCAGCCGTGCCCGGCTGCTCGGCCTCAGGCTGCTTTGTGCTGGGCAGCCACGCGGCGGCAGGATCGCGCCACCGTGCCAGCCAGGCAGGCAAGGCGACGGAGTCGCTGCTAAGCAGGCTCCAAGCCCACCACAGGCCAAAGGCTGCGGACAGCGGCACCCCCACTGGCCGAGAGAAGGCCGCCAGTAGCGCCAGCGGTGCGGCCCACAGGAAGCGACCCCGCTCCGCGGCCAGCAGGGCGGCGCAGACCAGCAGCAGCGCCAAGGATTCGGCATAAGGCACCTGCAACACCGGCGCACAAGGGGAGAGCCACAGGAGCAGCACCGCCCACAAGGAGGTCCTGGTCCCGGTGCGTGGCGCCAGCCAGCGGTCCAGCACCACGGCGGCCCCGGCGGAGGCAGCCAGGGACAGCAGCGCCCCCGCCGCATAGAAGTTCAAGCCCAGGGCCATAAGTGGCAGGCACAGATAGGGCAGCAGCGGCATAAAAGCCCAGGTGTTGTTGGCCACCGCCCCGCCAGCCCCGGTGGGCAAGGTAGCGGGATAGCCCTCTTCCAACACCCGCTGGTACCAGCCCGCATCCCAGAAAGCCATATGTTCCAGCCAGGTGGGCGCAGCCTGCCCCCAGGGGGTGGCGGGGGTGTCCTGGGCCCCTAGCCGCAGCACCAGGAAGCTCAAGGCCGTGGCACCTACCCACACGGCTAGCACCTGCAGTGTGCGCCGCCAGCGCTCAGGTTGGTGCTCTGGGGTGCGCAGGGTCGCGGGGCTCGTCACGGGCTCAGCCTAAGGGCCGGTAGCCTTAGCACGTGAGCGCACCAACGGTGGCAGTGGTCGGAGGCGGGCAGCTGGCCCGCATGATGCAAGAGGAGGCCAGCGCCCTGGGGGTGCACCTGCGGGCCCTGGTTGAGGCTCCTGACGGTTCTGCC
KOK=        27
KK=  207782  LL=  208501  Z=    6.85  JJ=  207782  DL=   720
A===      111      112      113      114      121      123      124      131      132      133      134      141      143      144      211      213      214      223      224      231      233      234      243      244      313      314      323      333      334      343      413      433
B===      222      122      422      322      212      412      312      242      142      442      342      232      432      332      221      421      321      411      311      241      441      341      431      331      424      324      414      444      344      434      423      443
RRR=   -0.094    0.120    4.177    4.430   -0.153    0.025   -0.281   -0.906    1.358    0.016   -1.074    6.710    4.321   62.810    0.407    1.196    0.029    0.222    2.777   11.755   -0.164    1.506   33.999   49.056    0.683    0.084   -0.038   -0.035    5.396    0.174    0.217    0.157
X1==   -0.501    0.440    2.086    1.899   -0.560   -0.021   -0.168    2.086    0.973    0.260   -0.674    2.876    1.506    9.316   -0.560   -1.015   -0.168   -1.074    1.470    2.961   -0.637    1.270    7.462    6.733    1.041    0.053    0.102   -0.023    3.515    1.347   -0.674    0.263
X2==    0.187    0.272    2.002    2.333    0.272   -1.178    1.672   -0.434    1.396    0.062    1.593    2.333    2.870    6.742   -0.728   -1.178   -0.172   -0.207    1.888    3.970    0.257    1.186    4.556    7.286    0.656    1.593   -0.371    1.545    1.535    0.129   -0.321    0.598
CD1=        0        1        3        3        0        1        1        3        2        2        1        4        4       16        0        0        1        0        3        4        1        4       13       13        3        2        2        3       10        6        1        4
CD2=        1        1        4        4        1        0        3        1        3        3        5        4        7       12        0        0        1        1        3        6        3        4        9       12        4        5        2        9        8        5        2        6
TGGGGACCGGCAAGGGCTCCTCTGTGCGTGAGGTGGTTTCCAAGGTCATTGCTGCCACCGGTTTGGAGGTGCAGCCGGAGGAACTGGAGCGGCGCGCCGGAGACCCGCCGCAGCTGATTGGTGACGCCACGCGCATCGGCAAGGTGCTGGGGTGGCGGGCCGAGTACAACTTGGATGACATCGTCGCCTCTTCCTTCTCCGCCTGGCAGGCTGACCCCCAACGCCAACACTTCGCCTAAGCCATAGCGACGATGACGGCGTCCGCACCTTCTCGGGGGTGCGGACGCCGTCATCGTGTGCGAAGTCCCTAGGGCTGCTGTTGGAAGTCGCTCTTGGTGAGGGTGCCGGCCCGCAGCTTGGCGAAGAAATCCGGTGCTGTGGTGTCCTGCAGCAGCACCGCCTGGCCGATGCCGCCGGGTTCATAGGCCACGTCCACAATTGGAGGCGCGCCAGAGAGGCTCTTGCTGGAGGAGGAGCGGAAAGCCAACAGCATCTGGGTCAAGGAGATGACACCGGCGTCCTCATCCACCGTCAGCGCACCCGTGCCGGCCTCAACTAGGGCGTCCTGCCGTTTGAAAGAGGCCAGGGCGGAGGGGGAGGCAGCTTTGCTCACCAGCTTGGAGATGACGTTGCGCTGCCGGGTCCCTCGGCCAATATCCCCGGTGGGGTCTGATTTGCGCATGCGGGAGTAGGCCAGCGCCTTGGTGCCATCCACTTGCT
KOK=        28
KK=  215432  LL=  216451  Z=    6.03  JJ=  215402  DL=  1020
A===      111      112      113      114      121      123      124      131      132      133      134      141      143      144      211      213      214      223      224      231      233      234      243      244      313      314      323      333      334      343      413      433
B===      222      122      422      322      212      412      312      242      142      442      342      232      432      332      221      421      321      411      311      241      441      341      431      331      424      324      414      444      344      434      423      443
RRR=    0.137   -0.100    2.485    6.538   -0.063    0.502   -1.386   -2.151    2.661   12.933   -3.904    0.424    2.867    1.697    0.078   -1.202    2.596    0.284    3.399    0.284    1.767    4.477   30.179   34.697    8.352   36.876    0.213   -0.041    5.415    2.101   -0.278    1.851
X1==    0.065   -0.930    0.929    2.555    0.070    1.696    2.569    1.684    2.454    3.114    3.267    0.238    1.012    1.693    0.070    0.939    1.020   -0.570    1.030   -0.576    1.474    1.590    4.417    6.332    2.011    4.959   -0.185    0.262    2.863    2.037    0.448    0.797
X2==    2.112    0.107    2.676    2.559   -0.893    0.296   -0.539   -1.277    1.084    4.154   -1.195    1.786    2.833    1.002    1.107   -1.281    2.544   -0.498    3.299   -0.492    1.199    2.815    6.832    5.480    4.154    7.437   -1.148   -0.155    1.891    1.032   -0.620    2.321
CD1=        1        0        3        5        1        4        5        4        5        9        9        2        5        6        1        3        3        1        3        1        6        6       11       14        7       12        3        7       13       11        4        8
CD2=        3        1        5        5        0        2        1        0        3       10        1        4        8        5        2        0        5        1        6        1        5        8       15       13       10       16        1        5       10        8        2       11
GCCTGCTCTCCGGCAAGCTCCTGGTGCTGGCTCTGCTAGCTGGCGCCACGGTGCCCGCTGTGGCGGCTGAAGTACCTTCAGCGACTTCCACCCCCTCAGCCGCAGCTACTGCTACGCCGTCGCCCCAAACGACCGCCACAGCTGGCAGGCCACAGCCGAGCCCCGCACTAGCTTCTGAACCGGCCTCGCCTAGGCCAACTGCAGTCCGCAGTGCGACGCCGCCACCACCGGGCTCGCTTTCCACAGTCTCGGACTTGGGTGGTGGCATGCACGATCGGGCGGTTATCCCAACTGACCCCACCCCAACACCGACGCCGACAACTCCACGTCCTAGCCAGACCCCAAGCAGCAAAGCCACCCAGGCGGTTTCTCCCAATGGCACTTGGCTGCACGATGGGCAGGGTTGGCGTTGGATCGGCGCAGACGGCTCATTCGCCGCCGACGTCGTCGGGATGGTTAAAGGGGTGCTCTACGCCTTTGATCGCACGGGGCATGTGGCCCGCGGCTGGTATCAGGACGCCTCAGGGCGCTGGTACCAGTCCACTGACAATGGTGTGCGCAAAGGCTGGCAGGCCGTGGCAGGGTGCTGGTACTACCTGGATACTGACGGTGTCATGCGCACCGGTTGGATCGCTTCCGGCGGAAGGTGGTATCTGCTTGGCCCGACTGGCGCGATGGCCACCGGTTGGGCGCTTGACCGCGGCAATTGGTACTACCTAGACACAGCCACGGGGGCCATGCGCAGCGGCTGGATCGCTGACAAGGGCAAGTGGTACCACCTGGCTGCCTCCGGTGCTATGACCACTGGTTGGCGCCAAGAGGCCAGTGGCAGGTGGTACTACCTAAGACCCGGCGGCAGGCGGCTCCATGGTCACGGCTTGGAGAAACGTGGAGGGGCAGCGCAGCTACTTTGATCCCTGGGACGGATTCTGGGTGACCTCTCGGGCCAGTTCCCAACGCGATTGGGACCGCGCCGCCACACAGCACAGCTCCAGCAACTACCTGCTGACGGTGGACACT
KOK=        29
KK=  231362  LL=  231661  Z=    4.91  JJ=  231362  DL=   300
A===      111      112      113      114      121      123      124      131      132      133      134      141      143      144      211      213      214      223      224      231      233      234      243      244      313      314      323      333      334      343      413      433
B===      222      122      422      322      212      412      312      242      142      442      342      232      432      332      221      421      321      411      311      241      441      341      431      331      424      324      414      444      344      434      423      443
RRR=    0.028   -0.137    0.981    0.984    0.028   -0.263   -0.615    0.155   -0.263    1.166    0.007   -0.248    0.007   -0.956    0.028   -0.216    0.155    0.928    0.155    0.367   -0.002    0.842   -0.020    0.006   12.448   85.654   -1.648   -0.295   -0.006   -0.659    0.139    4.574
X1==   -0.164    0.828    1.601    0.616   -0.172   -0.417    1.598   -0.399   -0.417    1.030    0.066    0.616    0.066   -0.899   -0.172    0.583   -0.402    0.564   -0.420    0.583   -0.014   -0.976    0.024    0.060    2.030   12.066    1.986    0.427    0.495   -0.184    0.066    3.209
X2==   -0.173   -0.166    0.613    1.597   -0.166    0.629   -0.385   -0.387    0.629    1.132    0.099   -0.403    0.099    1.064   -0.166   -0.371   -0.385    1.645   -0.368    0.629    0.170   -0.862   -0.862    0.104    6.132    7.099   -0.830   -0.690   -0.013    3.583    2.099    1.425
CD1=        0        1        2        1        0        0        2        0        0        2        1        1        1        0        0        1        0        1        0        1        1        0        1        1        3       13        3        3        3        2        1        7
CD2=        0        0        1        2        0        1        0        0        1        2        1        0        1        2        0        0        0        2        0        1        1        0        0        1        7        8        0        1        2        7        3        4
CAGTTCGGCAACCTGGAACCGCCTCAGCAGATGGTGGCGGTGCCGGTGCGGGCCGCCAAGCCGGTCACCGTGGAAGACCTCTCCCTGTGAGCCATGCGCTGGCCCGGGCCAGCCAGCCGCTCAGCGCAGGCGGCGGTGCAGGCGGGCACGCAGCCCGGTAACGGTGTCCACCTTCCTGGCTACCTTGCGCACCTGGCCGCCAATCAGTGCCCCCGGCGTAGAGCGCAGCTGGTCGTGGATCTCCTGAGTGCTCTGCAGGTTCTGACCCAGGCCCTGGTGCACGGCCAGCAGGGACTCCAG
KOK=        30
KK=  234032  LL=  235201  Z=    4.53  JJ=  234002  DL=  1170
A===      111      112      113      114      121      123      124      131      132      133      134      141      143      144      211      213      214      223      224      231      233      234      243      244      313      314      323      333      334      343      413      433
B===      222      122      422      322      212      412      312      242      142      442      342      232      432      332      221      421      321      411      311      241      441      341      431      331      424      324      414      444      344      434      423      443
RRR=   -0.401    0.342    0.045   -0.316    0.342    0.164    0.344    1.483    8.475    5.209    8.105    0.722   26.446   29.106    0.667    1.568   -0.098    1.440   -0.639   17.811    7.192    1.098   69.593   64.886   -0.926    0.709    2.030    8.960    7.183   -0.727   -0.468   -1.523
X1==    0.540   -0.485   -0.068   -1.121   -0.485   -0.122   -0.275    1.871    2.712    2.240    2.429    0.678    4.207    5.293    0.515    1.767   -0.275   -1.095    0.524    4.600    4.586    0.544    6.893    7.202    2.240    1.837   -1.634    1.777    2.064    1.278   -0.533    1.278
X2==   -0.743   -0.705   -0.661    0.282   -0.705   -1.351   -1.252    0.792    3.126    2.325    3.337    1.065    6.287    5.499    1.295    0.887    0.357   -1.315   -1.219    3.872    1.568    2.021   10.096    9.010   -0.413    0.386   -1.242    5.043    3.480   -0.569    0.878   -1.192
CD1=        1        0        1        0        0        1        1        3        4        6        7        2       10       13        1        3        1        0        2        6       10        4       15       17        6        6        0       10       12       10        2       10
CD2=        0        0        1        2        0        0        0        3        6       10       11        3       17       14        2        3        2        0        0        7        8        8       24       20        4        5        2       30       22        9        6        7
GGTACGCCGCGGCCAGCTCCTCCTGGGGTAGACGGCCCAGCACGTGCACCCGCCCGGGCAGCTCCCTGAGCAGCTCCTGCTCCTGCGCGTCGCTGCCCCAGCCCTGCGGTCCCACCAGCACCAGGTCCAGGTCAGGGTGCTGGGGGGACAGCAGAGAAAATGCCCGCAGCAGCGTCGGCAGGTTCTTGCGTGGCTCGCGGGTGCCGGTCCACAGGACGTACTCGCGCTGCAGGCCGTGGGCGGCGCGGAAGCGGGCTACTGCCGCCTCCTCGACGGGTAGGGTACGCACACCGTGGGGGATCACCTCGATGCGGCTGGCGGGGATGCCCTCCCGCACGCAGTCGTCAGCAGTGGCACGGGAGGGGGTGATAACCACCCGGGCCTCTTGGCGGGTCCGCTCCAGGGAACGCTTGAAGTAGGTGTTGCCGCGACGGGTGAAGTGCTCCGGGGAGCGCAGGAAGGCCAGGTCGTGCACGGTCACGGCCAGGGGCAGTCGGGTCCCCGGCACGGCCCAGGTGGTGGCGTGCACTACCTGGGCACCAGGTACCACCGACTCCGCCCTAGGCAGCCCGAGCCAGTTCCAGGACTCGTACAGGGCCGTGCGGGGCAGGAGCGAGTACCTGACCGGCAGCCGGGGCAGGCCCAGGTCGACGGTGGTGGGGGAGGGCTGGTGCCTGGCGGCCAGTCCCGCCAGCCGGGCACCTTGGGCGTGCAGCGCCTGCGCCAGCTCCACGATGTAGGTGCCGGAGCCACCCGGGACCGGCTGCCAGAGCTGCTCGATCACCAGGGCGACCTTTGGGGAGCGGTCAGGGAGTGGTGCGGTCTTGCTCATGGACCCAGGTTACGGTCTCAGCAGTCCGCTTATCGGCCCGGAGCGGGGGTCGGGAGGCTAGTCTGCGGGCATGAAGGTACTCCTTGACGCCACCGCCATCCCTGCGAACCTGGGCGGTGTGGGCCGCTACGTGGACGACCTGGTCCCTGAGCTCATTAAGGAGGGCGTGAACCTGGCGCTCGCGGTGCAGGAGCGGGACGTGGCCCACTTCTCGGCCAAGGTGCCGCGCGCGCATCTGTTCCCGGTCCCACCGGTCCTGGAGAACCGGGCTGCCCGCCTGGCCTGGGAGCAGGTCGGGCTACCGGCGTTGGTGCGGCGTCTGCAGCCGGACGTGCTGC
KOK=        31
KK=  235532  LL=  236581  Z=    5.74  JJ=  235442  DL=  1050
A===      111      112      113      114      121      123      124      131      132      133      134      141      143      144      211      213      214      223      224      231      233      234      243      244      313      314      323      333      334      343      413      433
B===      222      122      422      322      212      412      312      242      142      442      342      232      432      332      221      421      321      411      311      241      441      341      431      331      424      324      414      444      344      434      423      443
RRR=    0.324    0.324    0.044    0.419    0.324    1.357    0.083    1.595    3.334   14.523    0.577    7.847   23.781   79.862   -0.209   -0.782   -1.925   -0.255   -1.022   15.566   -0.226    0.141   22.882   83.727    0.064    4.999    1.312    4.140    9.853   -0.584    1.337    0.789
X1==   -0.457   -0.533   -0.084   -1.123   -0.533   -1.130   -0.383    0.878    1.543    4.012    1.762    6.051    4.097    8.480   -0.533    0.652   -1.214    1.254   -0.542    3.325    1.148   -0.260    9.485   10.607    1.508    3.513   -1.753    1.569    3.023   -0.806   -1.742    0.725
X2==   -0.709   -0.607   -0.519   -0.373   -0.607   -1.200   -0.216    1.817    2.161    3.620    0.328    1.297    5.804    9.417    0.393   -1.200    1.586   -0.203    1.885    4.682   -0.197   -0.541    2.412    7.894    0.042    1.423   -0.748    2.638    3.259    0.725   -0.768    1.087
CD1=        0        0        1        0        0        0        1        2        3        9        6        8       10       19        0        2        0        3        1        5        5        3       21       25        5        9        0       10       15        5        0        9
CD2=        0        0        1        1        0        0        1        4        4       11        4        3       14       19        1        0        3        1        3        7        3        2        7       15        4        6        2       17       17       10        2       11
GTTTCCTGGGCACCCTGGAGCCACGCAAGAACGTGCCCAACCTGGTGCGGGCCTGGGTGCAGGCCTTCCATGACGACCCCCAGGCCCCGGCCCTGGTGCTGGCAGGCGGCAAGGGGTGGGACCAGGAGGCGGAGCCAGCACTCGCGGCCGTGCCCAAGCACATGACCGTTCTGCGTCCGGGCTACCTGCCGCTGGAGGACCTTCCGGGCTTCCTGTCCGGCTCCGAGGTGCTGGCCTACCCCTCTATCGCCGAGGGCTTCGGGCTGCCGGTGCTGGAGGCCATGGCCTGCGGCGCGGCAGTGCTGACCACGCGCGAGACCAGCCTGCCGGAGGTGGGAGGCCAGGCTGTGGCCTACTGCGGGCTGGACGCGGCCTCTATCAGCCGGGCACTGGTGGAGCTGCACGTGGACGCTGGCCGGAGGGCCGAGCTGAGGCGTGCCGCCCAGGAACGGGCCAGCTCCGAGCAGTTCAGCTGGCGTGCTTCAGCCCGGGCACACGTTGCCGCCTACCAGGAGGCACTGGCCCGGGGCTGAGGTGCCGCCCGGTGCAGTGGCTGGGCTGGCGGGCCGGGGATGCCAAGAATCTTCTCCTCGGGCCAGCCAGCAGGTCTTCAGACCTGCTACTCGCCCAGGTACCGCTCCAGGCCCTCGGTCCAGCTCTCGGGGGTGAAGCCCGTGGCCGTCAGCTTGCTCAGGTCCAGGGTGCTGTGGGCTGGGCGGGGGGAGATACCCTCATGGCCTGCGTAGTACTCCGCGGTGGTTACAGGGGAGACGTCCTGCGGGTTGTGCCCGGTGAGCTGGTAGACCAGCCTGGCAACCTCGTACCAGGAGGCGGCCGGGCCCGTGCCAGAGAGGTTGTAGGTGCCGTAGGGGGCCTGCGTGGACAGCAGGTGGATGATGCCTGCAGCCAGGTCCTTGGTGAAGGTCAGGCGCCCAACCTGGTCGCAGACTACCTGCGGCTTGGTGCCCCGCCGGGCCAGCTCGGCCATGGTCCGCACGAAGTTGCGGCCCTCGCCCACGACCCAGCTGGTACGCACCAGGTAGTGCGTGG
KOK=        32
KK=  260192  LL=  260581  Z=    6.04  JJ=  259802  DL=   390
A===      111      112      113      114      121      123      124      131      132      133      134      141      143      144      211      213      214      223      224      231      233      234      243      244      313      314      323      333      334      343      413      433
B===      222      122      422      322      212      412      312      242      142      442      342      232      432      332      221      421      321      411      311      241      441      341      431      331      424      324      414      444      344      434      423      443
RRR=   -0.258   -0.151   -0.578    0.169    0.104   -0.978   -0.253   -1.207    0.582    8.503   -1.315    0.380   11.436   -0.002    0.104    0.380    0.546   -0.409   -0.069    3.343   -0.566   -0.259   14.419   43.909    0.144   12.833    0.143    3.693   -0.214    0.061    0.381    0.220
X1==   -0.181   -0.255    0.603    1.574   -0.255    1.440    0.399   -0.397    0.440    3.129    1.065   -0.426    3.065   -0.003   -0.255   -0.560    0.399   -0.789    0.153    1.440   -0.209   -0.281    5.001    7.301    0.129    2.065   -1.120    4.470    0.672   -0.038   -0.935    0.672
X2==    1.426    0.593   -0.958    0.107   -0.407   -0.679   -0.633    3.042    1.321    2.718   -1.235   -0.893    3.731    0.522   -0.407   -0.679    1.367    0.518   -0.449    2.321    2.712    0.923    2.883    6.015    1.119    6.214   -0.128    0.826   -0.318   -1.608   -0.407    0.327
CD1=        0        0        1        2        0        2        1        0        1        4        2        0        4        1        0        0        1        0        1        2        1        1        7       10        1        3        0        8        3        2        0        3
CD2=        2        1        0        1        0        0        0        4        2        5        0        0        6        2        0        0        2        1        0        3        4        2        4        7        3        9        1        4        2        0        1        3
ACCAGCATCAGTGGGATCGGCTGCGGGAGTTGGCTGCCATCCGGCGCCTGACGGGGAAGCAAGCCGATGAACTGGTGTCCCTTTACCGCTTGACTGCCGGGCATTTGTCGCGAGTGCGCACCAGTGCCCCGGACCCACAAGTCGTGGCAGAGCTTTCCTCCCTGGTAGCCAGTGCCCGCAGTCGGGTCACTGGAACCAGCCGGTCTGGCTGGTCTGTGCTGCGCCGCTACGTCACTACGACTATGCCAGCTGCCCTGTACCGGGTGCGCTGGTGGAGCTGGTGGACCACTGTGGCCTGCTTGTTGGTGGCAGCTGTGGTGGCTTGGTGGACCCTGCGCACCCCTGCCGCGATGAGTGCCATGGGCACGCCCAAGGAGCTTGACTCCCACG
KOK=        33
KK=  260792  LL=  261601  Z=    5.28  JJ=  260522  DL=   810
A===      111      112      113      114      121      123      124      131      132      133      134      141      143      144      211      213      214      223      224      231      233      234      243      244      313      314      323      333      334      343      413      433
B===      222      122      422      322      212      412      312      242      142      442      342      232      432      332      221      421      321      411      311      241      441      341      431      331      424      324      414      444      344      434      423      443
RRR=   -0.721    0.346    0.386   -0.058   -0.364   -1.617    1.189    3.686    0.031   -0.009    0.011    4.697   -5.090   13.665    0.148    1.215   -0.144   -0.345    0.334   23.188   -0.770   -0.276    7.710  112.270    0.820    6.587    2.340   -2.551   13.999    1.420   -0.787   -0.425
X1==   -0.356   -0.488    2.178    0.116    0.512   -1.066    0.718    2.178   -0.120    0.075    0.675    1.116   -1.441    5.305    0.512   -1.066   -0.194    0.368    2.603    5.557    0.875   -0.484    1.931    9.892    0.806    2.790    2.127   -1.158    4.821    2.008    1.380    2.476
X2==    2.026   -0.710    0.177   -0.503   -0.710    1.517    1.657    1.692   -0.254   -0.114    0.016    4.210    3.533    2.576    0.290   -1.140    0.739   -0.938    0.128    4.173   -0.880    0.570    3.993   11.349    1.017    2.361    1.100    2.204    2.904    0.707   -0.571   -0.171
CD1=        0        0        3        1        1        0        2        3        1        2        3        2        0       10        1        0        1        2        5        7        4        2        6       20        3        6        6        2       15        9        4       10
CD2=        3        0        2        1        0        3        3        4        1        3        3        7        9        7        1        0        2        0        1        6        1        3        8       18        5        7        4       11       12        7        2        5
CGCTGATTCTGCCTCACGGCCTGCTGGAACTCACCAGTGTGTTTGTGGCTGGAGGGGCAGGCCTCAAACTCTTCTGGACCCTGCTGGTGCCCGGGCACCGGCGTCGTTCCGACGCTCTGGCGGAGGAGGGACGCACCGTTATCACGGTGGCCGTGGCACTGACTATCTCGTTGGGAGTTGCCGGACTGATCGAGGGCTTTGTAACCGGGGCCTCGATTCCCTGGGCCTTCAAGATCACGCTGGGGGTTTTGGCTCTGGCTCTGTTCCTGGCCTACACACTGGTGCTTGGCGCCCGCGCGCAGGACAGTGCCACCGGTGACGCTCTGGTTGGTGACCTGGAGGCGGAGGATGCCGGCGCTCGGGTAGCTGTGGCTGGCTGAGCCGCGCGCCTCCAGGGACCGACGGCGTCGGGCGGTCATAGCCGCCCCGCTGCCTTGAGGGCCAGATAGGCGTCGGCCACCGTGGGAGCCAGACGGTCTGGCTCAGACTCAGCGACCTCCACGCCACTGCGGCTCAGGCGGGCGCGCACGGTCTCATTTTGGGCCAGCGTGTGCTCGGCTGCCGCAGCCACATAGGTCTGGTCGCTTTGCCCATGCTCTTGGCGCAGCTGCCCCAGCATCGGATCGGTGGCTGAAGCCAACAGCACGGTGTGCTTCCGGGCCAATGAGGCTAGGTGCCGCAGCGCCTCAGAGTCAGTGGCGCCCGGATCCACGGCGGTCAGCACCACCACCAGTGCGCGCTGGGAGAGCATGGTCCCAACCGTCTGGGTGATGAGTTGCCAACTGGTCTCCACCAGCCGCGGCTCCACCG
KOK=        34
KK=  262802  LL=  263821  Z=    5.37  JJ=  262622  DL=  1020
A===      111      112      113      114      121      123      124      131      132      133      134      141      143      144      211      213      214      223      224      231      233      234      243      244      313      314      323      333      334      343      413      433
B===      222      122      422      322      212      412      312      242      142      442      342      232      432      332      221      421      321      411      311      241      441      341      431      331      424      324      414      444      344      434      423      443
RRR=   -0.110    0.592   -0.366   -0.814    0.592    1.717   -0.691    0.020   -0.174   -1.881   -0.313    0.561    6.233   24.046   -1.424    0.099   23.384    0.218    0.363    6.128   -1.012    0.772   43.832   24.058   -3.976   29.397    6.987   -1.238    1.058    3.733   -0.210    7.636
X1==    1.450   -0.587    1.961   -0.217   -0.587    0.872   -0.283   -0.024    1.833   -0.661   -0.205    0.685    2.452    4.958    1.413   -1.049    4.960   -0.154    1.344    1.833   -1.437    0.346    5.493    4.695    2.259    6.436    4.220   -1.370    0.837    2.309   -0.205    3.290
X2==   -0.076   -1.008   -0.187    3.748   -1.008    1.968    2.446   -0.852   -0.095    2.848    1.530    0.819    2.543    4.850   -1.008   -0.095    4.715   -1.422    0.270    3.343    0.705    2.232    7.979    5.124   -1.760    4.567    1.656    0.904    1.265    1.617    1.024    2.321
CD1=        2        0        3        1        0        2        1        1        3        1        2        2        6       11        2        0        7        1        3        3        0        3       11       11        5       12        8        1        6        9        2       11
CD2=        1        0        2        7        0        5        5        1        2       11        7        3        9       12        0        2        8        0        2        7        6        8       19       12        1       13        8       13       12       13        6       15
GCTCAGGGGAGGTGCCGACGGTGCGCACCTGCTCGCGCGCTTCCGCCAGGTCCTGGCCGCTAGCTACAGCTTGCAGACCTGCGCCGGGCAGATTGCGCGGATCAAAGCCGGAGGCGTGCCGGGAAAGCACTTCGACTTCCTCCGCGCGCTCTGGCAGCGGCAGCACCAGCTTGAGCAGGAAACGGTCCAGCTGGGCCTCTGGCAGAGGATAGGTGCCCTCATACTCCACCGGGTTCTGGGTGGCGATCACCATGAAGGGGTACGGCAAGGGGCGGGGCTGCCCGTCCACTGAGACCTGCCGCTCCTCCATGGCCTCTAGCAGGGCTGCCTGGGTCTTAGGAGGCGTGCGGTTGATCTCATCCGCTAGGAGCAGGTTGGTAAACACGGGGCCTTCGCGGAAGGAAAACTCGGCCGTGCGGGAGTCGTAGACCAAGGAACCGGTGACATCGCCGGGCATGAGGTCGGGCGTGAACTGGATGCGTTTGGTGTCTACGTCTAGAGCTGTGGCTAAGGAGCGCACCAGCAAGGTTTTGGCTACACCGGGCACGCCCTCCAGCAGGACGTGCCCGCCAGCCAGAGCTGCCAGGATCAGACCAGTGACGGCAGCGTCTTGGCCGACGACGGCCTTAGCGACCTCTGAGCGCACATCTACGAGGCGGGCACGGTGGTCTGGCGTGGGGGTGGTGGGGGTGCTCATCGGTGTTGAACCTCGCTCTCGAGTTGGTCGAGCTGATCGGCCAGGGCAGTGAGCTCCTGGTCGTTGCTTGGGGGTGGGCCGTAAAGGAGTAGGTCAGCGCGGGCCCGTAAGGCGGGCCCCTCCTGGGTACCGCAGCGGCGGGCTAGCTCGTCTAGCAGCACGGCGCCATCAGCCGAAGGTGCCAAGCCCAGACGGCGGCCTAGTCGCAGTGCGGCGCCGATGCGCAGGGCTCGCGCGGCATGCTCGCGGTCCTTAGCTTGCTGGTACATGCGGCCCAGGCCGATGGTCGTCTCTGCGGCAGGCACTTCCACCGGCAGGTCCTC
KOK=        35
KK=  277562  LL=  278581  Z=    4.83  JJ=  277382  DL=  1020
A===      111      112      113      114      121      123      124      131      132      133      134      141      143      144      211      213      214      223      224      231      233      234      243      244      313      314      323      333      334      343      413      433
B===      222      122      422      322      212      412      312      242      142      442      342      232      432      332      221      421      321      411      311      241      441      341      431      331      424      324      414      444      344      434      423      443
RRR=   -0.074   -0.394    0.001    1.544    0.108    0.640    7.753   -0.051    1.815    0.302    1.464    3.446   17.781   29.764    0.938   -0.112   -0.244    0.464    3.439   17.634    9.661   -0.050   20.260    9.155   -0.243    9.157   -1.428    2.191    0.247   21.995   -0.236    5.510
X1==   -0.600    1.205   -0.030    1.457    0.205    1.405    2.456   -0.030    3.984    0.174    0.479    1.457    5.816    4.745   -0.795    0.545    0.181    2.386    2.420    3.984    3.063   -0.014    5.796    5.184    0.174    4.482   -0.886   -1.762   -0.983    3.624    0.479    2.600
X2==    0.124   -0.327   -0.036    1.060    0.526    0.456    3.157    1.691    0.456    1.738    3.057    2.366    3.057    6.273   -1.180   -0.206   -1.345    0.194    1.421    4.426    3.154    3.495    3.495    1.766   -1.397    2.043    1.612   -1.244   -0.251    6.069   -0.492    2.119
CD1=        0        2        1        3        1        3        5        1        6        2        3        3       11       11        0        2        2        5        6        6        7        3       13       14        2        9        1        0        2       11        3        9
CD2=        2        1        3        4        2        3        6        6        3        9       10        6       10       14        0        2        0        2        3        9       10        9        9        5        2        8        7        5        6       22        3       12
TAGTTGGGCGCTGCCCCAAGCAGACGCGCTCAGGCCGCGCAGGGACTGCTGCTGCAGGTAGGAGATTCTTCCGAGTAGCAGGGCTGCTCCTGCAGATGCACAGCAGAGGAGTTTCAGGGTGATACGTGCCTGCATGGTGCTTTCCGTATCTGATGGTGTTGTTTGATGATGTTTAATCAAACTACGGCGCGGTTGCTTTGTCAAGGGTCACATAGGTCTTGAAGGTGGTGGGTACATATGGTGAAGTGCCGCCGTGGACCTCGATTCCCTGTTTGCGGACCTAGAGAGCGCCTTTGAGGCCGAGCGGCGCGCGGACCTCCTGGCTGCCAGTCATGAGCTAGCCGAGGCTGAGTCTGGGGAGGTGCGCTTGGCTGACCGCCTGCGCGGCACCCAGGGGCGGCGTCTGCAATTGGCTGTCAGAGGCGGGATAGTCCTGACGGGGAAGCTACTGTCCGTGCCAGGTCAGTTCGCGCTGCTAGGGGAGGATTCAGGGGCGCAGGCGTTGGTGCCGCTGACTTCGGTAACTGCAGCTTGGCCGCTCGGACTCAAAGCGGTTGCTCCGCAGCGGAGCGTCTCTGAGCGCAGTCTGCGTTCCCTTATGCGCGCACTCGTGCGCCGTGGCGCAGTTATTCGCATCGCAATGCACGGGGTGGAACTGACGGGGCGGCCTGTGCGGGTTGGAGCCGACCACGTCGACCTCATGGTTGAAGGTGGGGCTGCCCTAGGTGGTGGCGTAAGCGGGCGCATAAGTGTGGCGCTCGACGCCGTCGACGTCTTGCGCCTGCGCTGAGCGGACTGCCTTCGAGTCTGCCTCAGTCCTGCTCGTCTGGGTGGCCAGCAGCCACTAGCTTGCGAGTGGAGGCGTACTGGCGCTGGATGTACTCCTCCAGCGCGGCATCCTCAATCCGCCACAGCTTGCGTGCACCTACCTGAATGGCAGGCAGGTCTCCACTGTGGATCAGGGCGCGAACCGCCTGCGCGGAAAGCTGGAGCTGCTCAGCCACGTCAGAGATAGTCAGG
KOK=        36
KK=  283682  LL=  284851  Z=    5.01  JJ=  283682  DL=  1170
A===      111      112      113      114      121      123      124      131      132      133      134      141      143      144      211      213      214      223      224      231      233      234      243      244      313      314      323      333      334      343      413      433
B===      222      122      422      322      212      412      312      242      142      442      342      232      432      332      221      421      321      411      311      241      441      341      431      331      424      324      414      444      344      434      423      443
RRR=    1.037    0.103    0.028    2.290    0.407    0.174    0.549    0.842    3.609    1.037   -0.444   -0.052   31.718   -0.350   -1.166   -0.186   -2.310   19.525   12.644    0.479    0.739    0.297   -3.999   -0.524   -4.533  122.162   54.298   -1.061   -0.069   11.219    2.512   19.830
X1==    0.683    0.482    0.072    2.034   -0.518    0.395   -0.461   -0.928    2.841    0.173    0.703    0.034    6.693    0.623    1.482   -0.420    1.938    9.293    4.032   -1.236   -1.649   -0.760    3.950   -1.755    3.838   12.085   12.275   -1.792   -0.096    3.454    1.901    2.034
X2==    1.519    0.213    0.393    1.126   -0.787    0.442   -1.192   -0.907    1.270    6.002   -0.632   -1.527    4.739   -0.561   -0.787    0.442   -1.192    2.101    3.136   -0.387   -0.448   -0.391   -1.012    0.298   -1.181   10.109    4.424    0.592    0.720    3.248    1.321    9.749
CD1=        1        1        1        3        0        2        1        0        5        3        4        1       14        4        2        1        4       17        9        0        1        3       13        1        9       23       30        3        8       18        6       14
CD2=        3        1        3        4        0        2        0        1        3       17        3        0       14        3        0        2        0        3        4        1        2        2        1        3        2       25       10       10       10       17        7       35
CAGGGCCTGCAACTGGGTGGGACGCGCAGCTAACTCCGCTTGGACTGCTTGGACTTTGGTCTCGGCCTGCTCCAGCGCGCCCTGTTTGGCAGCGAGGTCTTCCTCCCGTTGCTGTAGACCTGCTTCGGTCCGGGCGAGGGTTTCCAGTTCTCCGGCTCGGTGGCGACTTTGCCGGGCGGCCTCAGTAAGCCGCTGGCTCGTCTCCTCCAGCGGGCGCAGCGCCGAGGCAGCAGGCTGCGGTGATGCGCCCAGAGAATCGAGCAGGGGCAGGGCAGCTGCACCCTCAGCCGGCACTTGCTGTGCGTCGCTTAGCAGGCTACGGGCCTGACTGACCGCCTGGGCCTGGGTAGCTTCGGCGCGCTTGAGCACCTGCGCCGGAGCGGTGATGCGTGCGGCGGCTTCCGCCCGCTCCAAGTCCTGGGCGGCGGCCTGGTTAGCAGGCTCCTGTGCCTCCAACTGCTTCTGCTCTTCCAGCAGTCGACTGCGTCGGGCCAGGTTTGCGCTGAGAGTCCGGGCCGCCTCCAGGGCCCTGGCCGCCTGGGTGCGGGCCTCGCGGGCGCGGTTGGTGCCTTCTTCCCACTCTTGCAACTGCGTGACCCCGGCACTTAGTGCTTCTGCCAGCACGGCTTCCACCTGGCTGGGGTCCGGCACCTGCTCCGCTGTCGCCGCCTGGAGGCACTGCCAGGGTTCAAGCGGGGCGCTGGTGGTGAGCGGTGCCTCGGGAGCGAGCGAAACACTGGGGTAAGCGCTGCCGTCCGGGCCTGCCGCCTCCGGCTCCTCAGCCCCGGCGCCAGGCGCCTCCGCGCGAAGCAGCGGCTCTAAAGCCCTGACAGCGGCGTCGAGGCTGGCGCGCCCTTCTTGGCTGCGGCGATTCGCGGCGCGGGAACGTTCGGCCACCTCCTTCTGAATGCTGTCGTAGATGCCGGTGCCAAACACATCGCGCAGCAGTTCATGCCTTTCTGCGGAGGTGGCGCGCAGGAACCGCGCGAATTTGCCTTGGGGCAGCACCACGGTCTGCGTGAATTGGCTGCGGCTTAGGCCCAGCAGCCGCTCTACCTCAGCGCCGACCTCGCGGGGACCAGTGAGGGGCTCCTCGGTGGGCTCGGCCTCTGGGCTGGCCAGAGGCCACAGGTGCGCGGTGGCGCTTTCCTTGGTGGTGCCGCCGCCACG
KOK=        37
KK=  286772  LL=  287101  Z=    4.94  JJ=  286502  DL=   330
A===      111      112      113      114      121      123      124      131      132      133      134      141      143      144      211      213      214      223      224      231      233      234      243      244      313      314      323      333      334      343      413      433
B===      222      122      422      322      212      412      312      242      142      442      342      232      432      332      221      421      321      411      311      241      441      341      431      331      424      324      414      444      344      434      423      443
RRR=    0.030    0.030    0.159    1.015    0.030   -0.083   -0.564   -0.287    0.259   -0.658    0.813   -0.319    3.514   -1.756    0.030   -0.083    1.476    0.159    0.159   -0.083   -1.522   -0.052    8.465   79.296    0.428   -0.990    0.287   -0.664    5.816   -1.274   -0.091   -0.214
X1==   -0.262   -0.242   -0.714    1.522   -0.242    0.342    1.560    1.286    0.342    1.492    2.386   -0.478    1.501   -0.871   -0.242    0.342    0.560   -0.607   -0.406    0.342    3.181   -0.184    2.577   10.197    0.765    1.501   -0.600   -0.589    2.423   -0.844   -0.268    0.790
X2==   -0.113   -0.122   -0.223    0.667   -0.122   -0.242   -0.362   -0.223    0.758   -0.441    0.341    0.667    2.341    2.015   -0.122   -0.242    2.638   -0.263   -0.392   -0.242   -0.479    0.285    3.285    7.777    0.559   -0.659   -0.479    1.127    2.400    1.510    0.341   -0.271
CD1=        0        0        0        2        0        1        2        2        1        4        4        0        3        0        0        1        1        0        0        1        6        1        4       11        3        3        1        4        8        2        1        5
CD2=        0        0        0        1        0        0        0        0        1        0        1        1        3        3        0        0        3        0        0        0        0        1        4        9        1        0        0        2        4        3        1        1
TGCCGGCTCCGTCAGCCTCACCCACCTCCGCACCTAAGCCGGCAGGCTCGGCCACCGCCGGTGTCCCGCCCACCACCGGGGCCGCCGCCACTACAGGCAGCCGCAGCTACCACCTGGAAGGCGTCCTAGACGGCCACACCCTGGACGTGCAGCTCGGCCCACTGGTACGGGTGGATGACAAGTTCTCCATCCTGCCTATCCATGTGGACCGACCCGCCAACGATCCCTCCACCCAAGCCCTGGCCGTGGAGCCGCGCTGGCTGGGCGGCCTCACGGACGACCTCCTGGGCATCCGCCCGATGCGTCTGGTGGACTCCACTTCCCGCAGCG
KOK=        38
KK=  303872  LL=  304891  Z=    6.12  JJ=  303842  DL=  1020
A===      111      112      113      114      121      123      124      131      132      133      134      141      143      144      211      213      214      223      224      231      233      234      243      244      313      314      323      333      334      343      413      433
B===      222      122      422      322      212      412      312      242      142      442      342      232      432      332      221      421      321      411      311      241      441      341      431      331      424      324      414      444      344      434      423      443
RRR=   -0.162    1.135    0.790    5.375    0.030    0.140    3.362   -0.591    0.037    6.320    0.599    8.417   -0.801    3.995   -0.118   -2.278   -0.581   -0.053   -0.006    3.054    0.373   -0.119   32.636   58.117    0.581   22.348    0.421    4.050    1.510   -1.616   -0.558    8.213
X1==    0.387    2.886    0.683    1.994   -0.049   -0.694    1.282   -0.510    0.023    2.478    0.526    1.303    0.526    2.389   -0.049   -1.411    0.450   -0.307   -0.005    4.322    0.164    0.163    5.038    5.636    2.478    7.126    1.216    1.615    1.337   -0.535   -0.490    3.959
X2==   -0.418    0.393    1.158    2.695   -0.607   -0.202    2.623    1.158    1.615    2.550    1.139    6.461   -1.524    1.672    2.393    1.615   -1.291    0.172    1.047    0.707    2.274   -0.733    6.478   10.313    0.234    3.136    0.346    2.507    1.129    3.020    1.139    2.075
CD1=        2        4        4        5        1        1        3        2        2       11        5        4        5        7        1        0        2        1        1        8        4        3       11       10       11       18        6       15       11        6        3       18
CD2=        0        1        2        4        0        1        5        2        3        5        4        8        0        6        3        3        0        2        4        2        6        2       15       26        2        7        3        8        7       11        4        9
GCCCATCAGCAAATGGTCAAGCAGGCGGGCACCTCGCGCCACCACCTCTGGCTTAGACACCCCACCCAGGCGCCGGCCAGTTCCCCCACCCAGCACCACCACGTCAACTGCTAAGCCGTCAGTCAACGGGGCGCACCCAATCCCCTGAACGGCCCCCACTCTTGCGGGTCACCACCACCTCACGGATCGCCGCCGAACGGTCCACTCCTTTGACCATGTCCACCACCGCCAACGCAGCCACAGTTGCCGCCGTCAGCGCCTCCATCTCCACCCCAGTGCGGTCAGCAGTGCGCACGGTGGTCTCAATGCGCACCCCCGCATCGGTGATGGCCAGGTCCACGCTGCAGCCGTGCACTCCGATCACATGCGCCAAAGGCAGCAATTCAGGCACCTTCTTAGAAGCGGCGATCCCCGCCACCCGGGCCACCGCCAACACATCCCCTTTGGGCACAGTGCCGTCCCGCAGCGCCGCCACCACCTGCGGGGAGCAGGTCACCAAGGCCCGAGCACTGGCTGAGCGGACAGTGGGAGTCTTGGCAGTTACATCCACCATGTAGGCAGCACCAGCTGCGTCCAAATGGGTTAAGCGGATCTGGTTAGGGTCGGTCATCACTGCTCCTGCTGGGGCTCATCGCGGATCTGCAATTAGTTAGGAAGGCGGGGTCTCAGCCTGCCTGGCCAGGCGCCGACGGGGCCGACAGTGGCAATAAAGACACCACATCACCCACTTCTACGGTAGCCGTACCCGCCTCCACCACCGCCAAGGCCTGGGCCGCAGGCAAAGAAGCCACCAGATGCGAGCCAGAACCCAGGCGGTGCGTGGGACAGACCCACAGGCCAGCAGCGCTTGTAGCCCCCGCCGGGGCCGGAACCATGCGCACGGGAATATGCTGGCGGCGCGCACCTGCAGTTTTCCAGGCAACTGCAGCCCGCGCCTGCCGCGGCAATAGACTCGGCACGGCGGCGTCGCCGTCAAGATCCAGCCCAGTCAGGCGTGCCAACACCGGCACCACGATGGTG
KOK=        39
KK=   13233  LL=   14162  Z=    4.75  JJ=   13143  DL=   930
A===      111      112      113      114      121      123      124      131      132      133      134      141      143      144      211      213      214      223      224      231      233      234      243      244      313      314      323      333      334      343      413      433
B===      222      122      422      322      212      412      312      242      142      442      342      232      432      332      221      421      321      411      311      241      441      341      431      331      424      324      414      444      344      434      423      443
RRR=   -0.115   -0.635   -2.290   -0.300   -0.266    0.010    0.733   -0.086    0.010   -3.439   -0.274   14.872    1.008   19.381   -2.379    0.456    2.220    1.610    1.908   18.986    1.553    0.694   17.188  156.773    1.701    3.542   -0.961    0.660    4.152   -0.890   -0.362    0.368
X1==    1.243   -0.748    1.591   -0.339    0.252   -0.203   -1.182    2.494   -0.203   -0.726   -0.192    4.762    1.143    2.776    2.252    0.705    1.383   -1.105    2.266    3.430    1.424    0.496    2.510   12.929    2.816    2.477    2.137    0.940    1.186   -0.389    0.475   -0.389
X2==   -0.092    0.848   -1.440    0.885   -1.056   -0.051   -0.620   -0.035   -0.051    4.734    1.430    3.123    0.882    6.981   -1.056    0.647    1.605   -1.457    0.842    5.535    1.090    1.400    6.848   12.126    0.604    1.430   -0.450    0.702    3.501    2.288   -0.762   -0.945
CD1=        2        0        3        1        1        1        0        4        1        1        2        7        4        7        3        2        3        0        4        5        4        3        6       23        6        6        5        5        6        3        3        3
CD2=        1        2        0        3        0        2        1        2        2       13        6        6        5       15        0        3        4        0        3       10        6        6       16       24        5        6        3        9       15       12        2        4
GTCTCTTGGTGGGCAGGATGAAGCCGCGCTGATTGGTGGCCTCAGGTACCAGCGCTGGCACCACGAATACGGCCTGACCCTTGCCTACCCGCATCTCCATCCGGGTGGGCATAAGCAGCCGGTGGGTGGGGTTCTTGACTGTCACATGGATGACTGCCCGGTCTCCCACCTGCATGCGAGGCTCCAGCAGCTCGTGCTCCACCTGGTGCCCTCCCTGTGGGATCAGCCAGACCAGGCAGGTCGCAAAGACGATGCCCGGGACCATGGCGAGCACTGCGGCTTCTCTCCAGCCCAGGAAGAACGTACCTATAAGCGCCAAGGCCAACAGCGCCAACACGGTCCAACCAGCCGGCATGATGACCTTGGCAACCTTCAGCACCTGCAACAGGAAGGCACGCAGACGCTCAGACCAGGTGGGCACGGCAACCGCCAGCGGCAGCGTGCTGCGCGTCGTGCTGGTGGTTGAGAGCGTGGTGTGCGGATTAGTGGAAGTCGTCATCTGGTTCCGTGTTGAACAGGTGGGTGGTAATCCTTGGCGGCGGTTAGGAGCTGTGGTTTAGGAGCGTGACGTTGGTGCGGCCACGGCGGCGAGCGCCTGGTTGACCACTTCCTGGGCGGTGGCACCACTGAATTCGGCGTCGGGGTCCATAACCAGGCGGTGCGCCCAAACCACCACAGCCAGGTCCTTGACGTCGTCGGGTAGCACGTAGGAGCGTCCCTGCGCAGCGGCCCAAACCTTGACGGCCCGAGTCATGGCGATTGCACCACGGGTGGAGACTCCCAGACGGGTGGACTCCGAGTCTCGGGTGGATTCAGCTAGGGCGCCGATGTAGTCCAGCACGGCGGTACCTACGTGGTTCTCCGCTGCCAGGTCACACATGGTGGTGACCTGCGCGCTGGAGACCACCGGGGAGAGGGTCTTAGAACGGT
KOK=        40
KK=   16683  LL=   17492  Z=    4.65  JJ=   16323  DL=   810
A===      111      112      113      114      121      123      124      131      132      133      134      141      143      144      211      213      214      223      224      231      233      234      243      244      313      314      323      333      334      343      413      433
B===      222      122      422      322      212      412      312      242      142      442      342      232      432      332      221      421      321      411      311      241      441      341      431      331      424      324      414      444      344      434      423      443
RRR=    0.560    0.058   -1.134    3.389    0.058    0.580   -1.749    9.517    0.917   -2.090   -1.294   -0.582   -0.468   26.568   10.553    0.580    0.077    1.354   -0.671   17.084    1.143   -0.197   30.675   81.347    1.283   12.612    1.143   -0.684   31.981   -0.103    0.826    0.339
X1==   -0.682    0.313    1.967    2.093    0.313   -1.018   -0.400    2.960    0.962   -1.244   -1.499    2.921    1.218    3.868    3.313   -1.018   -0.400   -1.022   -0.407    6.904   -1.248    0.527    6.620   10.630    2.012    5.974   -1.248   -0.191    6.525    0.389   -0.819   -1.284
X2==   -0.820    0.185   -0.577    1.620    0.185   -0.569    4.371    3.215    0.953    1.680    0.863   -0.199   -0.384    6.869    3.185   -0.569   -0.192   -1.325    1.646    2.474   -0.916   -0.374    4.634    7.652    0.637    2.111   -0.916    3.576    4.901   -0.264   -1.008   -0.264
CD1=        0        1        3        4        1        0        1        4        2        0        0        5        4       10        4        0        1        0        1        8        0        3       12       22        4       11        0        2       15        4        1        1
CD2=        0        1        1        3        1        1        6        6        3        7        4        1        2       11        4        1        1        0        3        5        2        2       10       12        5        6        2       18       17        5        1        5
CAGAGTTGCCGGAGGCCGAGGCACTGCCCTGACCGGAGGTAACTGCCGGGGAACCTACCAAGGCGATCTGCGGGTTGGGCAGGGTGGTGGAGACCAAACTGCTGACATCCACGGACACCGGGCGGCCATTAGATTCCAGGGAAGTGGACAGGGCCGTGGGCAGGGGCTGGTTGTCTTCCTCCGTTACCGCCCGCAGTGGCAGTGAGCCCGTGACCGGATTGGACTTGCCGTCAGAGACAGTCACGGACAGGGTGCCCTGAGTGTCATTGGCAGTGCCCTGGGGGGAGGAGATCGTTACCTGTGAGCCCGCCTGGGATACGGTGAAGCCGGTCGGGGCAGCACCAATGGTGTAGGTCATGGCGGCCAGGTCACCAGCGTCATTGTCGCGAGTCATGGCGGCCAGGTCAGCGCTTACAGATGGTCCGCCCGCAGTTACTGTCACTTGCGTGGGGGTGAAGACCGGTGGCGTGTTGGTGGAAGAGTCCACCACCACAGGGATCGTCAAGGTGGAGTGCAAAGGGTTGGCGGCGGCGCCGTCGGTAACCTCAAAGGTCACTGAGGTGGTGCCGGAGAAGCCAGCCTCCGGCACCAAATGCAGGGCCGTGTTGCCGTCCTGCGCGGTTGCGGAAGACAGGCCCGGGGTCACCCGGGGGCTGGTGCCTTCAACCAGGGTGGGGCTGGTGCCGGAACGGGTAATCACATGCCCGGCCAGCTGTACATCACTGGGTTGGTCCTGGGTGATATGCACCGGCACGGTGGCTGGGTCGATGCGCGGTGGGGTGGAGGACTTGCCTGGCACCTGGATAACTG
KOK=        41
KK=   42243  LL=   42722  Z=    4.80  JJ=   42243  DL=   480
A===      111      112      113      114      121      123      124      131      132      133      134      141      143      144      211      213      214      223      224      231      233      234      243      244      313      314      323      333      334      343      413      433
B===      222      122      422      322      212      412      312      242      142      442      342      232      432      332      221      421      321      411      311      241      441      341      431      331      424      324      414      444      344      434      423      443
RRR=   -0.298   -0.159   -0.356    0.141    0.224   -1.530    0.331    8.524    0.081    0.010   -1.861    2.502   12.933   -1.494   -0.159    0.626   -0.327    0.132   -3.360    1.515    1.337    0.744   21.825   88.115    0.029    0.719    0.060   -0.029    4.415    0.182   -0.026   -0.179
X1==    0.571   -0.383    0.349    1.248   -0.383    1.419    0.329    4.349   -0.581   -0.986   -1.078    2.248    2.704   -0.280   -0.383   -0.581    0.329   -0.518   -0.599    0.419   -0.880    0.982    5.982   11.011    0.014    3.650    0.120   -1.239    1.753    0.209   -0.133   -0.563
X2==   -0.522    0.415   -1.018    0.113   -0.585   -1.078    1.006    1.960   -0.140   -0.010    1.726    1.113    4.783    5.329    0.415   -1.078   -0.994   -0.255    5.609    3.613   -1.519    0.757    3.648    8.002    2.125    0.197    0.500    0.023    2.518    0.868    0.197    0.318
CD1=        1        0        1        2        0        2        1        5        0        0        0        3        4        1        0        0        1        0        0        1        0        2        7       13        1        5        1        0        4        2        1        1
CD2=        0        1        0        1        0        0        2        3        1        2        4        2        8        8        1        0        0        1        7        5        0        3        7       12        5        2        3        4        8        5        2        4
GTCATCGCGTGGAGCTGCGGCGTCCGCCCAGACGGGAGTCCAGAGCCAGCGCGATCAACACACCCAGGGTGGAGCCAAGCACAGCGCCAACAATGCCGTAACGCAGCTTGGATGGGCCAATGGGGGCGGTAGGCAGGTTGGCGGCGTCAACATCAGACAGAGAGAGCTGTGCTGGCTTGCCGGAAAGAGACACCGACATGCCCGTGATCTGCTTGCGCATGGCCTTGACCTCGGCGTCGGCAAGCTGCTGCGCCTGTGCGGCGGTGGCTCCCTCAGCGGTGATCTCCACCATGAAAGTCGTGGTGGGGTTGGCCACAGAGATGCGCCCCTCAACCTGTGACAGCGGCAGGCCAGTGTCCTGTGCCACCTGTGCTTGCAGGCTGTGGGAAGATCCCAGCTGAACGATCGTGGGCATGATGGAGGCCACGATTAGCTGCGAGCCCGAGACGTTGTTGCTGGAGCCATCTGATTCCGCCACCA
KOK=        42
KK=   70683  LL=   71222  Z=    5.27  JJ=   70503  DL=   540
A===      111      112      113      114      121      123      124      131      132      133      134      141      143      144      211      213      214      223      224      231      233      234      243      244      313      314      323      333      334      343      413      433
B===      222      122      422      322      212      412      312      242      142      442      342      232      432      332      221      421      321      411      311      241      441      341      431      331      424      324      414      444      344      434      423      443
RRR=    2.661    1.069   16.205   21.228    0.146   21.666   -0.644   -0.290    0.424   19.654    7.669   -2.079   -0.362   -0.047   -0.002   -0.185   -0.447    0.371    6.770   -0.321   -0.331   -0.401   -0.401    0.475   -0.502    0.395    0.313    0.868    0.357    0.113    0.395   12.432
X1==    2.334   -1.083    2.183    3.643   -0.148    4.312    0.582   -0.355    0.691    5.309    3.445    2.013    1.077    0.181   -0.148    0.691    2.326    0.894    1.717   -0.215    0.595   -0.358   -0.358    0.378    1.215    0.288    1.471    0.301   -0.570    0.958    0.288    4.014
X2==    1.140   -0.987    7.425    5.826   -0.987    5.025   -1.107    0.816    0.614    3.702    2.226   -1.033   -0.336   -0.259    0.013   -0.268   -0.192    0.415    3.944    1.496   -0.557    1.118    1.118    1.256   -0.413    1.372    0.212    2.882   -0.626    0.118    1.372    3.097
CD1=        4        0        4        6        1        6        2        1        2        8        6        4        3        2        1        2        4        2        3        1        2        1        1        2        3        2        3        2        1        3        2        7
CD2=        2        0        9        7        0        7        0        2        2        6        4        0        1        1        1        1        1        2        6        3        1        3        3        3        1        3        2        6        1        2        3        6
GATGGACGTCTGCAGGCTCGTGGCCAAATCCTTAGCCAGGGGTGAACGCCACACAGACCCGTCACCACCAAGGCCACTAGTCAACTTTGCGGCGTTCGTCTGAGTGCCGGCATCAGCGGCTCCCGTACCGAGAGCAAGCTCGGCCCAAGAAACCTGCCTACGAACCTCCCGCAAATCCTCTAGCTTGCAGTTATCAACCTTCGACGCACTGGGAGAATAGTCCGAGCAACCATGACCCACAAAAAGGTGGCGCGGAAGCCCCTTTGAGCCACCGCCATCTGATAAGCAGAAACGAAAACGACGTCGAGACAAAACTCAACCTCCAGGGACATCAGGCTTGACGCCGCGACCCAAGGTGGTCGCAAGCTAGATCACACACAAGAACGATACACGAAAGTAGCCGCCAAAGAGCCAAAGCGCATGGATCTTGGGTTGTAGTTTGGGTGGTTTGGGGTTGTTTTAGTTTGTTGGGATGTTGATGGTTTGGATTTCGGCTACGGGTAGGTTTGTGGTGTTGGTGGTTTCGATGTTGTCTAGTTG
KOK=        43
KK=   75513  LL=   75902  Z=    5.92  JJ=   75003  DL=   390
A===      111      112      113      114      121      123      124      131      132      133      134      141      143      144      211      213      214      223      224      231      233      234      243      244      313      314      323      333      334      343      413      433
B===      222      122      422      322      212      412      312      242      142      442      342      232      432      332      221      421      321      411      311      241      441      341      431      331      424      324      414      444      344      434      423      443
RRR=    0.900    0.204   -0.117   64.982    0.204   -1.705   -0.212   -0.117   -0.898   -7.698   -0.180    0.534   21.067   -0.135    0.300    0.534   -1.614   -0.145    1.591    0.326   -0.135    0.234   -0.594    2.816   -1.591    5.861   -0.123   -3.835   -0.130    0.050    0.234   13.511
X1==    0.608   -0.431   -0.652    5.321   -0.431    2.284   -0.746   -0.652   -0.716    6.702    0.827   -0.679    8.421    0.766    0.569   -0.716    2.254    0.213    1.180    1.284   -0.176   -0.218   -0.218    1.516   -1.050    3.675    0.749   -1.361    0.091    1.573   -1.072    2.314
X2==    1.480   -0.473    0.180   12.213   -0.473   -0.746    0.284    0.180    1.254   -1.149   -0.218   -0.787    2.502   -0.176    0.527   -0.746   -0.716   -0.679    1.348    0.254    0.766   -1.072    2.725    1.857    1.516    1.595   -0.165    2.818   -1.420    0.032   -0.218    5.840
CD1=        1        0        0        6        0        3        0        0        0        8        2        0       10        2        1        0        3        1        2        2        1        1        1        3        0        5        2        0        2        4        0        5
CD2=        2        0        1       13        0        0        1        1        2        0        1        0        4        1        1        0        0        0        2        1        2        0        4        3        3        3        1        6        0        2        1       10
AGTCCAGCAGCTGGGGCTAAGTGCAGCCTTGGCCGCTTTGGCGGCCTGCTTAGCAGCCTTCTTGGCGGCTTTAGCGGCCTTGCGCTCAGCCTTGCTGAGCTTGTCGGCCTGCTTGGACTTCTTGCTTTGCTTGGACATGGGTGTTCATTCCTTGGCTCAAGTGGGGTGCGTGCACGCTTAGTTCAAGGGTAGCCGGGCATCCGCCTGACGCAGCAGCTTTAGCTCAAAACCGCCAGGTAGCAGGCCAGGCAGTGGCAAGCCCAGGCCACCACGGTGAAGGCATGGAAGATCTCGTGAAAGCCAAAGACCAGCGGGTTGGGGTCCGGCATCTGGCGCGCAAAGACCACCGCGCCGACCGTGTAAAGCACCCCTCCAGCCACCAGCAGCAGC
KOK=        44
KK=  107193  LL=  108212  Z=    5.76  JJ=  107163  DL=  1020
A===      111      112      113      114      121      123      124      131      132      133      134      141      143      144      211      213      214      223      224      231      233      234      243      244      313      314      323      333      334      343      413      433
B===      222      122      422      322      212      412      312      242      142      442      342      232      432      332      221      421      321      411      311      241      441      341      431      331      424      324      414      444      344      434      423      443
RRR=    0.284    1.972    0.269    0.016    3.045   11.056    2.344   -0.039   -0.029    0.999   -0.126   -0.016    7.424    4.647    0.984    0.458    0.332    1.689   15.531    4.044    7.495   -0.230    1.848    0.077    7.796   49.518    1.042    0.255   -0.022   14.927   -0.009   13.414
X1==    1.656    0.971    0.079   -0.013    2.957    1.884    0.977    0.079   -0.487    2.335   -0.110   -0.013    2.150    3.609   -1.014    0.303   -0.555    0.529    4.574    2.674    3.428    0.775    0.775    0.052    2.919    7.800    0.908    1.053   -0.026    4.492    0.455    3.588
X2==    0.171    2.030    3.424   -1.245    1.030    5.869    2.401   -0.501    0.060    0.428    1.138    1.187    3.453    1.288   -0.970    1.512   -0.598    3.194    3.395    1.512    2.186   -0.296    2.383    1.476    2.671    6.348    1.148    0.242    0.831    3.323   -0.020    3.738
CD1=        3        2        2        2        4        4        3        2        1        7        3        2        7       10        0        2        1        2        7        5        8        4        4        3        8       17        4        7        5       15        4       13
CD2=        1        3        6        0        2       10        5        1        2        4        5        3        9        5        0        4        1        7        7        4        8        3        8        6        8       14        6        7        8       14        3       15
ACGCGCCAACTGGGCGTTCATGCCCAGCCAGTGCAGCAGGGAAGACAGCCCCAAAATGAAGATGACGTACTGCGAGACCAGCCCCACGAAGTAGCGGCCACCCTGCGCCGCAAAGTTCTCATGTGACTGGAAGTTCAGCCACCGGTTCAGCACCAGGGAGTAGAGGCCCGCGATGGCATAACCCACCGTCACCGCCATCGGGAACCACCAGTGCAACTGGTTGTGGAAGATGCTCAGGCAGAAGATATCCAGCAAAAAGGCCGAGCCATTGATGATCGCATAGCCGATAAAGGTGACCGGCACGCGACTGCGCAGTGGACCCGGCAGGAGGCGGTGGATTGCGGTGATAAGGCTCAGGAAAACCTGCGGGGCGCGGCGGCCCCGGGCGGTGCTGGCAGGCACCGCGCCGCTAGGGCTGTCAATAGCCTCGGCCTGAGCCAGCAACTGCATGGGCGACGGCGTCGTGGCCTGCTCCTGAGTGGTCATGGGATTCCTTCGGATTCCTTCTGCACGGGGCCCTTGCCCGTTTCCTGAGAGGAGTCTTACGGGCTGCCAGGCGAGGCACTAGGGCAGCCAGGATGATTCGGCTTGCACCAATCTCCTCCTGCGGTAGGAGCATATGCGAGGCGGGCTCCTGGCGGGAGGGGCAGCTTGGTGGGAACCGTCGCATGGCGGGCAGACGGCGCCCACAGCATCGCCGTCCTGCGCATTTGCCTGCCCCGGCGTGGCTGTCAGTCTTTGGGGGCTAGAGCTTCAAGCAGCTCGGTGCGCAGCACCGCGCCGCCGGCGTCAACCGGATGGTGAATCGTGCTGATACCCAGTGCCTGCGCAGCCGCGATATTTTCCGCATTGTCATCCACAAACAGGGCGGTGGCCGCCTCCTCAACGGGAATGCCGATGCGTCGCAGGACCCGCAGGAAGTACTCCGGATCCGGCTTGGCTGCACGCAGGTCGCAGGAGTATGCGTCCACATCACATAGGCCCTTGTAGCCTAGGCGCTCGCTCATCCAAGCGCGCCGC
KOK=        45
KK=  110613  LL=  111692  Z=    5.31  JJ=  110583  DL=  1080
A===      111      112      113      114      121      123      124      131      132      133      134      141      143      144      211      213      214      223      224      231      233      234      243      244      313      314      323      333      334      343      413      433
B===      222      122      422      322      212      412      312      242      142      442      342      232      432      332      221      421      321      411      311      241      441      341      431      331      424      324      414      444      344      434      423      443
RRR=    6.496    0.008   -2.687   13.035   -0.093   -0.068    2.508    1.720    2.960    0.184    1.396   -1.726   28.490   17.983   -1.016    0.917   -0.690    0.317    2.570    1.601   -0.255   -0.577   44.427   65.762   -0.063    2.375   -1.319    0.410    7.244    9.617    1.650    0.839
X1==    3.031    0.077   -1.391    3.307   -0.923    0.132    1.086    1.517    1.622    3.758    1.452   -0.542    5.856    6.413   -0.923    0.877    1.086   -0.561    1.174    0.877    0.215   -0.678    4.396    8.443    0.117    0.901    0.748    0.580    2.517    2.122   -1.301    2.122
X2==    2.143    0.101    1.932    3.941    0.101   -0.514    2.310    1.134    1.825    0.049    0.962    3.187    4.865    2.804    1.101    1.045   -0.636   -0.565    2.188    1.825   -1.189    0.850   10.106    7.789   -0.541    2.634   -1.765    0.707    2.878    4.532   -1.269    0.395
CD1=        4        1        0        6        0        2        3        4        4       11        6        1       14       14        0        3        3        1        3        3        4        2       11       17        4        5        5        9       13       12        1       12
CD2=        3        1        4        7        1        1        5        3        4        3        5        6       12        9        2        3        1        1        5        4        1        5       22       19        2        8        0        7       13       17        1        7
AAGCTTCGGAAGCCACCGTCCGCCTGGGCGCCTTCCGCTGCGACACCGGTGAGGAGGTCTACTGGGGCCAAGAGGACATGCGGGAGCTTGCCGATCTGCTGTCTCGTTGCCAAGCCTCTTCCTCCATGCCGGGGCTCATGCCGGTGGTGGAAATCGACGGCGTGCCCTACCTAGATGGTGCGCTGGGGCCTACCGGGGGCTTCGCCACTGACGCTGCAACTGCCGACGGCCACCACAAGCTGCTGGTGGTTATGACCCGCGAGCCGGGCTACCGCAAGCCCAAGGCCCGCCTACCCCAGGCTTACCGGACCGTCTTCCGCCGCTATCCGGCTGTGGCGGAGGCAATTCTGGCTCGGCCCGGCAACTACAACCGCACCCTGGAGGACTTGGAGGAGGCACAGCGCGCAGGCCGCGTATACCTCTACCGGCCCGACCGCATGCCGATTGCCAACGGCGAGCTGCGCTACGACCGCGTGGTTACGGCTTATGAGGCTGGCCTGGTGCAAGCCCGTCGCGAGCTGCCAGCCATTTTGGAGTTCCTGGGGCTCTAGCCGTCACCGCAGCCAACCTCGCCGTCGAAGCCGAAAACCACCACCGGCGGCACGGGCGCGCCTCCAGCCAGCTGCGTACGCAGCCACCCCAGCACCGCTCGCTCATGCGGCGGCACCCGCATTGGCAACGAATCCAGCGCAAACCACTGCAGGTCCGCATTCTTGGTTTTCTCCTGCACGCGCGGTTCACCCTCCCAGTGCCGGGCGCTGAAAAAGAAGTCCACGCGCTGCTCCAAAGCTGCGCCGCCGACGTCGTTAGAGCGGTGCATAGCGGTCAGGGGAACCAAGGCTTCAGGGGCCACATGTAGGCCGAGTTCTTCCTCCGCCTCGCGCGAGGCAGTGACCAGCACTGATTCTCCCGGTTCCACATGCCCGGCCACCCCGCAGGCCCAGTAGCCGTCCATGTAGCCGGTGTTTTGCCGCAGCTGCAGTAGCACTTCTGTACGGTTGCCATGCTCGCGTAAAAGCAGCAGATAGGCGGCGGGCACAAGGCTGAAGCGGGGACTGGTCATGGGCACACGCTATGGCA
KOK=        46
KK=  141633  LL=  142652  Z=    4.69  JJ=  141603  DL=  1020
A===      111      112      113      114      121      123      124      131      132      133      134      141      143      144      211      213      214      223      224      231      233      234      243      244      313      314      323      333      334      343      413      433
B===      222      122      422      322      212      412      312      242      142      442      342      232      432      332      221      421      321      411      311      241      441      341      431      331      424      324      414      444      344      434      423      443
RRR=    0.615   -0.099    1.220    5.430    0.040   -0.649   18.372    0.947   -0.244    4.666    8.755    0.105   -0.431   31.317    0.178   -0.341    2.250   -0.401    8.709   12.591    3.635    5.500    2.987   -1.901   14.262    0.400    1.567    3.008    9.764    8.469   -0.598    0.016
X1==   -0.935    0.139    0.820    2.525    0.139   -1.323    5.138    1.553    0.204    2.191    4.656    0.221    0.847    6.192    0.139    0.968    1.938    0.322    2.123    3.258    1.902    3.302    2.736   -0.526    2.191   -0.786    0.820    2.367    2.741    3.129   -0.241    0.029
X2==   -0.657   -0.713    1.488    2.151    0.287    0.491    3.576    0.610   -1.196    2.130    1.880    0.474   -0.509    5.057    1.287   -0.353    1.161   -1.247    4.102    3.865    1.911    1.665    1.092    3.614    6.510   -0.509    1.911    1.271    3.562    2.707    2.478    0.569
CD1=        0        1        3        5        1        0        8        4        2        8       12        2        5       14        1        3        4        2        4        6        7        9        8        2        8        2        5       14       14       15        3        7
CD2=        0        0        3        4        1        2        6        2        0        6        6        2        2       12        2        1        3        0        7        6        6        6        5       10       13        2        6        8       14       12        7        7
TGAGAGATGCGCCCTTCCACCATGGAGCGGCCCAGCGTTCCGGCGTTGTAGTTAACAAAGCCCGTGTGCATGACGGTGGTGCCTTCAGCCAGATAAGCGCCCAGGCGCACGCTTGCCGCATTGCCGATGCGCACCCCGGACGGGGTTACGTAGTCGGTCATGCGGGGGAACTTATCCACGTAGAGCACTTGCACGGGACGCCCCAGGGAGGCGCGCAGGCGCATGCGCGTGGTCTCAAAGTCGTCGGTGGCGCAGGGACCCGCGGCAGTCCACACCACACTAGGTAGGCGGGAGAACACGCCGTCCAGGTTCACCGTGTTGGGTTGAGCTAAGCGGTGGGAGAGCACATGCAAGCGCAGGTAGGCGCCGGCCACGGTTTGCGGGGCGTCGTCTAGATCCGACCAGGTGCGCACCACCGTGGTGTGTACGCCGCGGGCCTCATCGCGTCGTTCCATGGCGGAGAGGGTGGCGCGCAGGTCAGCCTGTCCATCCTCGGGCTCGTCGCCCAGGACCGGGCGGGGGTACCAAACATCCAGGGTGTTGCCGTCATCGGTCACGGTGGCTAGGCCTAGGCCCCAAGCGCTGCGAGTCATAGCCCCACGATACGGGACGAAGGGCCCGGTGGGTGGGCTTTCTTATGATCTCGGCACTAGCTTCTGCGTCCGGTGCCGCCACCCACCCATGCCACAATCACCCCATGACGCGCACCACCATCCACCTCATGCGCCACGGCGAGGTCCACAACCCTGAAGGCATCCTCTACGGCCGCATACCCGGCTACCACCTCTCGGACCTGGGACGCCAGATGGCCGAGCAGGTGGCGGAAACCCTCTCCGGCTCCGGGCATGACATCACCGCCGTCGTCACCTCCCCCCTGGAACGCGCCCAGGAGTCCGGCGCCCCCACCGCTGCTGCCTTCGGCCTGCAGCCCACTACCGACCCCCGCCTAATTGAGGCTGGCAACCGCTTTGAAGGCGTAGCCGTCAACCGCAACCGCTGGGTCCTGGCCCGCCCCGAGTA
KOK=        47
KK=  145203  LL=  146402  Z=    5.12  JJ=  145203  DL=  1200
A===      111      112      113      114      121      123      124      131      132      133      134      141      143      144      211      213      214      223      224      231      233      234      243      244      313      314      323      333      334      343      413      433
B===      222      122      422      322      212      412      312      242      142      442      342      232      432      332      221      421      321      411      311      241      441      341      431      331      424      324      414      444      344      434      423      443
RRR=    5.902    3.376    3.826   -0.322   -1.399    1.210   -0.062   -0.433    0.128   51.559    1.179    0.158    3.526   -1.935   -0.026    0.007    0.970    0.966    5.445    0.255    5.979    0.775    3.962    1.221    2.021   45.303    0.087    0.537   -0.472    2.498    3.936   49.241
X1==    4.344    4.197    3.812   -0.341   -0.803    1.691    1.752    0.467    0.178    8.976    0.529    0.507    1.104   -1.162    0.197    1.691   -1.316    3.313    1.318    0.178    3.144   -0.921    1.681    1.759    0.473    4.552    0.064    0.404    0.484    1.267    2.253    8.710
X2==    1.359    0.804    1.004    0.946    1.743    0.716   -0.035   -0.928    0.716    5.744    2.230    0.311    3.195    1.665   -0.134    0.004   -0.737    0.292    4.131    1.427    1.902   -0.842    2.357    0.694    4.276    9.953    1.361    1.330   -0.975    1.971    1.747    5.654
CD1=        5        5        6        1        0        4        4        2        2       19        4        2        5        1        1        4        0        7        4        2       10        2        7        7        4       11        4        8        8       10        7       29
CD2=        3        2        4        4        3        3        2        1        3       16        9        3       11        8        1        2        1        2        7        4        7        2        8        5       13       25        6       11        5       13        8       23
GGGACGGGTGGACGACCTGATCGTCACCGGCGGGGTCAAGGTACGCCCCCAGGAGGTGGAGGCAGTGCTGCTCACCCTGCCGGGGGTGGCGCAGGCCTGCGTAGTGGGCGTACCTCATGAGCGTTGGGGGAGTGCGGTAACCGCGGTGGTCGTGCCCCAGCCGGAAATAACGCCCAGTCAGGAGTGGTGCGAGGCGCTGCGGCAGTCTGCCCGCCGCCTGCTGCCCGGTCCGGGCGCTCCTAAGCGGGTGTTGGCGACTGTGGGGCTGCCTACGCGCGGCCCGGGCAAAGTTGACCGGCTTGGCGTGTCCAACTGGGCTGCACAAGGCAGTGAAAAACCGTGAGAGTGTCCGAAAATGCAGCACTTTGAACAGTGCGCTCTCAGAAGCCTGCGGAGAATCCGCAGAATTGCAACGTTCTTCAGCGTGCCCCAGACAGCCAAACTCTCAAAGTGCTGCAATTCGTGCCACTTTCGTCTGCGGTAGGCTCCCAGCGCCCCGCCCCGGGCAGAGAGGAAACCATGACCAGCCATTCCCAGCCCAGCACTCAGGCCGCCACCCCCCAGCCTGCGGCCACCAGCTGGGCCGAGGTGGTCCGCCTGCGCACGCTCCCCGCCGCCGTTGCCCCCGTGATCCTGGGAACCGGCGCAGCCGCCGCCCTGGGTGGCTTCTCGCTCCCGCGCAGCCTCCTAGCCGCAGCGGTGGCTCTGTCCTTGCAAATCGGCTCCAACCTGGCCAATGACTACTCCGACGGCATTCGCGGCACCGACGATGACCGCACCGGCCCGCCCCGTCTGACCGCCTCCGGCCAGGTGGCGCCTAAAACCGTCAAATATGCGGCTTTTGGCTGCTTCGGTTTGGCCGGGTTATTTGGCTTGGCGCTGCTGGCACTGTCTGGTCAGTGGTGGATGCTGCTGCTGGGGGTAGCGGCGGTGGCTGCCGCCTGGTTCTACACGGGTGGTCCTCATCCATACGGATATGCAGGTCTGGGGGAGGTCTTCGTCTTCCTGTTCTTTGGGCTGATGGCCACCGTCGGCACCACCTATCTGCAAACCGGCACCGCCCCGGGCTGGGTTTGGCTGGCTGCCTGCGGCATTGGCCTGATCGCCTGCTCCCTGCTTATGGTCAACAACCTGCGTGATATCCACACCGACCCTGCCCACGGCAAACGCACCCTGGCTGTGCGTCTGGGTGAGACCCGG
KOK=        48
KK=  191613  LL=  192002  Z=    5.44  JJ=  191283  DL=   390
A===      111      112      113      114      121      123      124      131      132      133      134      141      143      144      211      213      214      223      224      231      233      234      243      244      313      314      323      333      334      343      413      433
B===      222      122      422      322      212      412      312      242      142      442      342      232      432      332      221      421      321      411      311      241      441      341      431      331      424      324      414      444      344      434      423      443
RRR=    0.045   -0.148    0.797    0.253    0.045    0.253    0.713    0.253   -0.858    0.011    0.546   -0.207   16.743    0.028    0.045   -0.203   -0.223   -0.690    2.240    0.253    0.292    0.129   -0.178    1.275    6.122   74.096   19.130    0.038   -0.597    2.447    4.237    1.495
X1==   -0.187   -0.194    0.560   -0.460   -0.194   -0.456    1.524   -0.440    1.544   -0.035    0.891   -0.460    2.832   -0.123   -0.194   -0.456   -0.476   -0.472    1.507   -0.456   -1.045   -0.114   -0.114    0.775    1.948    8.654    3.829   -0.284    0.934    2.216    2.832    2.856
X2==   -0.242    0.766    1.425   -0.550   -0.234   -0.556    0.468   -0.575   -0.556   -0.315    0.613    0.450    5.913   -0.226   -0.234    0.444    0.468    1.463    1.486   -0.556   -0.280   -1.134    1.561    1.645    3.143    8.562    4.996   -0.135   -0.639    1.104    1.496    0.523
CD1=        0        0        1        0        0        0        2        0        2        1        2        0        4        1        0        0        0        0        2        0        0        1        1        2        3       10        5        2        4        6        4        7
CD2=        0        1        2        0        0        0        1        0        0        1        2        1        8        1        0        1        1        2        2        0        1        0        3        3        5       11        7        3        2        5        3        4
CCGCAGGACATGGTCCAGGCCATGGCTCAGGTGCTGGAGGGGCTGCTGGACCGCAGCGGACTGGTGGTGCCGCCCGCCCAGATTCAGGTTGCCGTGCAGACTCTCACGCCAGCTGCCCTGAGCCTGCGGCAGCACCGCGAGCAACTCCCCGCAGGCCTCTGGGACGGCCTGGTACACCGCCGCTGCCAACTGCGTGAGGTTGCCGTCGACGCGGCTGCGCAGCCTGCGGGCAGCGCTGCAAACCCAGCTGAAGGTGCTGGGGAATCGGCGCAGGCCACTTTGGAGGTGCTGGCTCGGCGTGGGGCATGGGAGCTACTGCGCGCTACCTCTCAGCACAGGACGCCGAGCGGCGCGCCGTTGCTCGTCGAGCATGAGCTGGCCCGCCCACTC
KOK=        49
KK=  197553  LL=  198572  Z=    6.18  JJ=  197463  DL=  1020
A===      111      112      113      114      121      123      124      131      132      133      134      141      143      144      211      213      214      223      224      231      233      234      243      244      313      314      323      333      334      343      413      433
B===      222      122      422      322      212      412      312      242      142      442      342      232      432      332      221      421      321      411      311      241      441      341      431      331      424      324      414      444      344      434      423      443
RRR=    0.351   -1.286   -0.014    7.110    0.518    0.239    1.960   -0.111    1.010    0.616   -0.999    0.304   10.958    3.414    0.351    0.239   16.027    0.093    0.892    7.234   -0.671    0.012   39.101   67.325    0.616    3.281   -0.057    5.946   13.872    2.134    0.080   -1.021
X1==   -0.732    2.356    0.213    2.159    0.356   -1.236    0.666    1.745    0.397    1.484    0.903    0.480    2.005    0.731   -0.644   -1.236    4.249   -0.287    0.856    2.847   -0.835    0.027    6.484    8.717    1.484    2.556   -0.299    2.826    5.133    1.128    0.903   -0.329
X2==   -0.480   -0.546   -0.064    3.293    1.454   -0.194    2.941   -0.064    2.541    0.415   -1.106    0.635    5.466    4.669   -0.546   -0.194    3.772   -0.324    1.043    2.541    0.804    0.424    6.031    7.724    0.415    1.284    0.189    2.104    2.702    1.892    0.089    3.108
CD1=        0        3        2        4        1        0        2        4        2        7        5        2        7        4        0        0        6        1        2        5        2        3       14       16        7        8        3       18       22       11        5        7
CD2=        0        0        1        5        2        1        5        1        4        3        1        2       12       12        0        1        6        1        3        4        4        4       14       19        3        5        3       10       13       11        3       14
TCGCCCCATCGGCCACACGCACCAGAAAATGCCCGGAGTGCAACACCGCGGTGCGCCCCCGCATGGCCAACCAGCGCTCGCGGACCTTCTCCGGGCTGCCCGGCTTGCCCAGCACCTGCCCGTCTAGCTCCAACATGGAGTCACAGCCGACGACGACGCAGCCACCCGCCCCAGCGGCCTCTGCCACCTCCTGCGGCGTCAAATGAGCAGCTACATCTAGGGCCTTTGCCGCCGCAAGCGCTTGCACCTGCTCGGCCGGGGTGGGGGCGGGCCGGGCGGACTGTTGGTGCTGCGCTGCCAGCTCCGCCAGGACCGTCGGCTCATCCACCTGTGAGACCCGTACCAGCGGCTCCACCCCCGCCGCGCGCAGGGTGGACAGACGACCAGGGGACTGGGAGGCAAGCACAAGCACGCTCTGAGCCTAGCCACCTAGGCGGCGGCGTCGGTGCCCGCGTCCGGGTGCTATCCCTCCCGCCCGCTGCTGGCCAGTGGCAGCGAGGCTCACTGCGGGGCAGTAGCCGGGGCGGCGATAGGCTTAACCCATGACTTCCGTCCCTGCTCATATAGCATCCCCATGGTCGCGTCGCAGCGTGGTGGAGCGCACCGGCTCCACCAACGACGACCTGCGCGTCGCACTCAGCAGCCCAGACGGCACCCTCAACCCGGCCAGCCTGGCCCTATGGCCGCACCTATCCGTTCTGCGCGCCCAAGCGCAGACTGCCGGGCGGGGACGCGCCGACCACCAGTGGGTGACACCCCCACACGGTGCCCTGCTGGCCTCCATAGTGCTGCGACCTTTAGTGCCCGCAGCGCAGCTGGCCTGGCTGTCCTTGCTGACCGGACTGGCTCTGCGCGATGCCCTAGCGCCGCTGGTGAGCACCACCGCTTGGACCCTGCACACCAAATGGCCCAATGACCTGGTGGCCCTGCCTACGGACGGGCAAGAAGTAGCCCAGGTGGAGGGCTGGGGGAGCGCCCGCAAAGTTGCGGGAGTGCTCACCGAACTAGTGGCCCCAGCCG
KOK=        50
KK=  257403  LL=  257912  Z=    4.67  JJ=  257343  DL=   510
A===      111      112      113      114      121      123      124      131      132      133      134      141      143      144      211      213      214      223      224      231      233      234      243      244      313      314      323      333      334      343      413      433
B===      222      122      422      322      212      412      312      242      142      442      342      232      432      332      221      421      321      411      311      241      441      341      431      331      424      324      414      444      344      434      423      443
RRR=    0.334   -0.234   10.128   -0.106   -0.234    0.026   -0.203   -0.070   -2.258   45.100   -0.495   -0.870    0.433    1.592    0.178   -0.070    0.659    0.412   -0.870   -2.258   -3.461    0.596   -3.624   -0.863    4.858   50.981    1.962    0.258    0.789   -0.036   15.759   14.458
X1==    0.568    0.568    3.097   -0.764    0.568    0.097    0.236    0.097    3.097    8.906   -1.276   -0.764    1.118   -1.172   -0.432    0.097   -0.764    0.097   -0.764    3.097    3.023   -0.478   -1.276    1.427    0.816    4.310    0.816    0.538   -0.750   -0.193    4.310    3.710
X2==    0.588   -0.412    3.271    0.138   -0.412    0.271   -0.862   -0.729   -0.729    5.064    0.388    1.138    0.388   -1.358   -0.412   -0.729   -0.862    4.271    1.138   -0.729   -1.145   -1.247    2.839   -0.605    5.951   11.827    2.403    0.479   -1.052    0.185    3.656    3.897
CD1=        1        1        4        0        1        1        1        1        4       14        0        0        3        0        0        1        0        1        0        4        6        1        0        3        3        7        3        5        2        3        7       10
CD2=        1        0        4        1        0        1        0        0        0        7        2        2        2        0        0        0        0        5        2        0        0        0        5        1        8       16        4        3        1        3        6        9
CAGGGGCAGGGCACTGGCTCAGCAGCATCCTCAGACCAGCCCCTGGTGCGTCTGGTGAACCCCTCAACCTCCTCCGCAACAGTGCAGGTCAGCCTGCTGGGGGCTACCGGTGAACAGGTTCTGGCCGGTGCGGAAGCCATCGTCGTGGACCCCGGTGCAGTCTTTGACGTGTCCCTGGCCGGGGTGGAACCCGGCACCTACACCCTGCACACCACCTCAGATATGCCGGTGGGTGCCGCCGTTCAACTGGTCCGGTCTGCCGGTGAGTTCCCCGAGCGTTCCGGCGCCCTCCTGCACGACCGCACCTGGCTCCAAGCCGCCAACGCAAACCTGGAGCTTGGCGGCAATCTGACCCTGCCAAAACACTGGGGTGCCGAATCGCAGCTGGTTATAGGTAACTCTGCGGAGGCGAGCCGCGTGGTCACCCTGCGCAGCCTCGACGGCACTTGGACCCAGGACGTCACCCTGGCTTCCGGCACCACCACCACTGTTACTGGCCTGCCGGAAGAC
KOK=        51
KK=  276153  LL=  276692  Z=    4.80  JJ=  276003  DL=   540
A===      111      112      113      114      121      123      124      131      132      133      134      141      143      144      211      213      214      223      224      231      233      234      243      244      313      314      323      333      334      343      413      433
B===      222      122      422      322      212      412      312      242      142      442      342      232      432      332      221      421      321      411      311      241      441      341      431      331      424      324      414      444      344      434      423      443
RRR=    0.098    0.098    1.307    2.965    0.098    0.017    0.498   -0.061   -0.006    0.333    1.619    1.521    2.088    1.830   -0.339   -0.509    9.432   -1.206    0.081    0.017    0.895    0.796   15.723   45.281   -0.000   27.362   -0.146    4.567    2.995    0.987    0.108    0.777
X1==   -0.199   -0.224    1.554    0.493   -0.224    1.497   -0.573    0.554   -0.503   -1.001   -1.076    1.493    0.814    0.626    0.776   -0.503    4.427   -0.568    0.354    1.497   -1.072   -1.145    2.420    7.145   -0.001    4.596   -0.123    3.227    2.199    2.199   -0.131    0.284
X2==   -0.493   -0.437    0.841    6.019   -0.437    0.011   -0.870   -0.110    0.011   -0.333   -1.504    1.019    2.564    2.924   -0.437    1.011    2.130    2.123    0.229    0.011   -0.835   -0.695    6.498    6.337    0.304    5.954    1.191    1.415    1.362    0.449   -0.826    2.732
CD1=        0        0        2        1        0        2        0        1        0        0        0        2        2        2        1        0        5        0        1        2        0        0        4       10        1        6        1        7        6        6        1        3
CD2=        0        0        2        7        0        1        0        1        1        2        0        2        6        6        0        2        3        3        1        1        1        1       11       10        3       11        4        9        8        6        1       11
CCACCAGCACCACGGCCTCCGCCCGCCCTGGCACTGGTTGCTGAGCGCGGCTAGAGCGTATGGCAGGGGCAGTAGCGGGTGCTACCCGGCCCCGCAATCGCTGGGCCAGGCTGGAACGCCTTGCGATGGCCTCAAAGAGCTCTGGAGTGGTGTGCCGCACCAGCGCTTGCGCCGAACGTCGGCCTGAGAGCACTTCCAGGCTGGCGCGCACCAGCACCTCGGCGGCTTTCTCCGGAGCTTCAGTGGGGGCTGCGGATCTAGGGCAGGCTGCTAGCTCTACCAGGCTCATGGCTTCTGGTAGATCCACCCGGGCGCGAAAGCGCACCCGGTCCCAGTCTTGACGCGGCATAGTGCCAGGCGTCAGCACGGGGCCGCCGGTAAGTGAGGCGCGTTGCTCCGGCGTGGGAATGGTGGGGGTGCCTGGCAGAGCGCGGGACACTCGGCGGGCTTGGCGGGCACCAGCTGCCGGTGCCACGGTGACCCGAATCTCAGGCGCCTGGGGGCTAGCTGTGCGGTAAGCCGCCTGCTTGCGGACCTCTG
KOK=        52
KK=  292563  LL=  292952  Z=    5.51  JJ=  292083  DL=   390
A===      111      112      113      114      121      123      124      131      132      133      134      141      143      144      211      213      214      223      224      231      233      234      243      244      313      314      323      333      334      343      413      433
B===      222      122      422      322      212      412      312      242      142      442      342      232      432      332      221      421      321      411      311      241      441      341      431      331      424      324      414      444      344      434      423      443
RRR=   -0.347   -0.261    1.828   -1.235    0.115    3.251   -0.262    0.404   -0.262   -0.316    2.114   -1.076   11.683   -1.269    0.115   -0.202   -0.202    1.105    0.574   -0.809    0.046    1.215    1.113   -0.142   -3.834   81.391    6.453   -0.043   -0.540   -0.041   -0.806    7.504
X1==   -0.462   -0.376    1.254   -0.820   -0.376    1.393   -0.667   -0.746    0.393   -0.187    2.352    2.180    4.109    1.297   -0.376   -0.607    0.333    0.507    0.458   -0.607    0.021   -1.046    1.871    0.759    3.494    9.380    3.021    0.043    0.603   -0.093   -0.283    1.995
X2==    0.751    0.694    1.458    1.507   -0.306    2.333    0.393   -0.542   -0.667    1.687    0.899   -0.493    2.843   -0.979   -0.306    0.333   -0.607    2.180    1.254    1.333    2.136   -1.162    0.595   -0.187   -1.097    8.677    2.136   -1.003   -0.895    0.435    2.843    3.761
CD1=        0        0        2        0        0        2        0        0        1        1        4        3        6        3        0        0        1        1        1        0        1        0        3        2        5       12        4        2        3        2        1        5
CD2=        1        1        2        2        0        3        1        0        0        3        2        0        4        0        0        1        0        3        2        2        4        0        2        1        0       10        4        1        1        3        4        8
GGCGCTGCTCAGAGGCTGCTCCCCAGAGGTATTCAGCCAGGCAACCGCCTCTTTGATTTCTGGCAGCGGACCGCACTGCGCTAGGTTCTCGGCCCCATCCACGCACTGATCCCGACTCTGGGTCTGGCTTGCTGGCTTAGAGCTGTCCTTGCGGGCCTGCTGGAGAGCACGGTCTGACTGTGCCTGGAAAGAGGCCGTGTAGTCAGGCACGGCGCGCTGCAGCACGGTGGGCAGGTCCAGAACCAGTCCCAGGGACAGAGCGAGCATTGAGACGCCAGCTGCCACCCGGATGCCCCGTTGACGGGAGCGGAGAGCGTTGAGACGCTCCACCAGGCCACGGCCAGCCAAGGAGAAAGCCAGCAGAGGGATGGCCGTGCCCAAGGCGAAGGA
KOK=        53
KK=  306393  LL=  306752  Z=    4.98  JJ=  305763  DL=   360
A===      111      112      113      114      121      123      124      131      132      133      134      141      143      144      211      213      214      223      224      231      233      234      243      244      313      314      323      333      334      343      413      433
B===      222      122      422      322      212      412      312      242      142      442      342      232      432      332      221      421      321      411      311      241      441      341      431      331      424      324      414      444      344      434      423      443
RRR=    0.104    0.104    0.905    1.103    1.133   -0.160   -0.736    0.603   -1.184    0.003   -0.094    0.157    5.172    1.650   -0.223   -0.335    0.352    0.352   -0.534    0.152    0.226    0.173    9.826   36.320    0.003   21.512   -0.065   -0.274    2.368    3.088    0.008   -0.045
X1==   -0.390   -0.317    0.371    2.332    1.683   -0.512   -0.544    1.371   -0.512   -0.015    0.897    0.332    1.870    1.752    0.683    0.488   -0.544   -0.417   -0.443    0.488    0.173    0.122    3.122    6.068   -0.015    3.816    0.173    0.286    0.971    1.741   -0.076    0.200
X2==   -0.266   -0.327    2.440    0.473    0.673    0.312    1.353    0.440    2.312   -0.166   -0.105    0.473    2.766    0.941   -0.327   -0.688   -0.647   -0.844    1.205    0.312    1.305    1.417    3.147    5.986   -0.166    5.638   -0.376   -0.958    2.439    1.773   -0.105   -0.224
CD1=        0        0        1        3        2        0        0        2        0        1        2        1        3        3        1        1        0        0        0        1        1        1        4        7        1        5        1        2        3        4        1        2
CD2=        0        0        3        1        1        1        2        1        3        1        1        1        4        2        0        0        0        0        2        1        3        3        5        8        1        7        1        1        6        5        1        2
CTGACCTGGTGGACGAGATCAAGTTGCGCTTGCCGGTGTGGAAGCAGCAACTATTCGCCGACGGTTCCAGCGAGTGGAGCAATATGGGCTAAGCCCTCCTAACACCAGGCTGAGAGGAGGGGCTGGCTCAGCCGCCAGCAAAGGGCGGCAACAGATCCACGCGGTCGCCATCAGATAAAGGCGCGAGTGCATCTGCTGGCGTGGCGACGGCGTTGAGCAGGAAAGTGGACAGTCCCACCACCTTGGCCATCTGGGTGCCCCGACCGGCCAGCTCTGCGCGCAGCCCCGCCAGCGTGCTACCTGCTGGCAGTTCCACGAGTTCCTCCGGGCGCCCGGCAGCTTCAGCGGCGGCTGCAAAGT
KOK=        54
KK=  326665  LL=  327144  Z=    4.79  JJ=  326305  DL=   480
A===      111      112      113      114      121      123      124      131      132      133      134      141      143      144      211      213      214      223      224      231      233      234      243      244      313      314      323      333      334      343      413      433
B===      222      122      422      322      212      412      312      242      142      442      342      232      432      332      221      421      321      411      311      241      441      341      431      331      424      324      414      444      344      434      423      443
RRR=   -0.162   -0.193   -1.442    0.183    0.141    0.045   -0.110    0.282   -1.614    0.040   -0.411   17.163   -0.719    0.503    1.052    0.494    0.066   -0.286   -0.782    8.661   -0.052    0.071    3.744  167.752   -1.570   -2.034    0.343    1.014    1.425   -1.334    0.495    0.106
X1==   -0.303    0.578    2.210    1.407   -0.422   -0.096    0.175    0.210   -1.054   -0.044    0.368    2.407   -0.443    1.718    1.578   -1.054    0.175   -0.432    1.739    5.657    0.079    0.585    3.341   13.003   -1.451   -1.253   -0.520    1.604    6.587   -0.525   -0.443    0.491
X2==    0.536   -0.334   -0.653    0.130   -0.333   -0.469   -0.625    1.347    1.531   -0.918   -1.118    7.130    1.623    0.293    0.666   -0.469    0.375    0.663   -0.449    1.531   -0.660    0.121    1.121   12.901    1.082    1.623   -0.660    0.632    0.216    2.538   -1.118    0.216
CD1=        0        1        3        2        0        1        1        1        0        2        2        3        1        3        2        0        1        1        3        7        3        3        7       18        0        0        2        9       17        3        1        5
CD2=        1        0        0        1        0        0        0        2        2        0        0        8        3        2        1        0        1        1        0        2        0        1        2       15        2        3        0        2        2        5        0        2
GAACTGCCATCTTTGTGGCCGGGGAGTTCTCCCTGGTGGCCCTAGACCCGGCCACGGTGGAGACCCGCGCCGCCGAAGGGGAGAAACGCGCCGCCGCCGTCCGCCAGGCGCTAACTCGCCTGTCCACCCTGCTTTCCGGTGCCCAAGTGGGCATCACTTTGACCACCATCTTGCTGGGCTACACCATGCAGTCCGCGCTGGCCAAGGTCTTAACCAAGCTCATGTCCCGCTGGCTGGCCGAATCCGTGGCCACCGGCGCCGCCGTCGCGATTGCGCTGGTCTTGGTCAATGCCTTCTCCATGGTGGTTGGTGAACTGATCCCCAAGAACGCCACCTTGGCTGACCCCATGCGCGCTGCCGGACTGGTGGCCCCTCTCCTCACCGGCTTCACCACCCTGCTCGGCCCCGTCATCTGGCTTCTTAACGGCGTCGCTAATCTGGTGCTGCGCCGCCTGGGCATCACCCCCACCGAGGAACTCT
KOK=        55
KK=  345355  LL=  345684  Z=    4.96  JJ=  345025  DL=   330
A===      111      112      113      114      121      123      124      131      132      133      134      141      143      144      211      213      214      223      224      231      233      234      243      244      313      314      323      333      334      343      413      433
B===      222      122      422      322      212      412      312      242      142      442      342      232      432      332      221      421      321      411      311      241      441      341      431      331      424      324      414      444      344      434      423      443
RRR=   -0.540    1.111   -0.801   -2.022    0.109    0.999    1.042    0.335    2.021    0.018    1.019    0.335    3.927    1.019   -0.227   -0.254   -0.254    0.335    1.042    0.335    3.970    0.030   -0.006    0.006   -0.031   55.505   -0.061    0.030    0.347   20.219    3.970    0.030
X1==   -0.325    1.675   -0.568    3.432   -0.325    2.432    0.432   -0.568    1.432    0.006   -0.994   -0.568    2.006   -0.994    0.675    0.432    0.432   -0.568    0.432   -0.568    1.006   -0.994    0.006    0.006    1.006    7.006    2.006    0.201   -0.570    6.367    1.006    0.201
X2==    1.663    0.663    1.411   -0.589   -0.337    0.411    2.411   -0.589    1.411    2.952   -1.025   -0.589    1.958   -1.025   -0.337   -0.589   -0.589   -0.589    2.411   -0.589    3.946   -0.031   -1.025    0.964   -0.031    7.922   -0.031    0.148   -0.608    3.176    3.946    0.148
CD1=        0        2        0        4        0        3        1        0        2        1        0        0        3        0        1        1        1        0        1        0        2        0        1        1        2        8        3        2        1       10        2        2
CD2=        2        1        2        0        0        1        3        0        2        4        0        0        3        0        0        0        0        0        3        0        5        1        0        2        1        9        1        2        1        6        5        2
GGTCGCCTCCATCTGCGCCAAAGTTTGCTGCAGACTGGAGACCTGCGGGGTGATAAGCCCCTGCATCTGCAACCACAGATCAAGCAGCTGCCCCAAAGTGGACAGGCCTGCGTCGGAGCGGTCCAGGCTGGCCACCGACTCGGAGCTAATCGCGGGGTTGTTTACGGCGCGATTCAGGCGTTTGGAGGTGCGTTTAATCGCGTGATCCAGGTCCGCCAGCGCATCTAGGCGACTCATCCAAGCGTCTAAGTCAGCGCTGAGCGCATGCACCGCCTCAAGCGCGCGAGCCTGGGGGCCGACGGTACCTGGCCGCTGCGCAAGTCCCTGTCC
KOK=        56
KK=  373585  LL=  374124  Z=    5.32  JJ=  373045  DL=   540
A===      111      112      113      114      121      123      124      131      132      133      134      141      143      144      211      213      214      223      224      231      233      234      243      244      313      314      323      333      334      343      413      433
B===      222      122      422      322      212      412      312      242      142      442      342      232      432      332      221      421      321      411      311      241      441      341      431      331      424      324      414      444      344      434      423      443
RRR=    0.032    0.032    0.269   -0.113    0.032    0.269    0.269    1.469   -1.277   -2.475   -1.327    0.801    5.677   63.809    0.032    0.269    0.269   -0.111    0.269    0.800   -0.008    1.162   20.879   99.862   -0.114    7.452    0.859    2.315   11.568   -2.748    0.818   -0.223
X1==   -0.277   -0.254   -0.844    0.295   -0.254   -0.773   -0.646    2.156   -0.773    2.799    1.279    1.295    1.969    9.192   -0.254   -0.773   -0.646    0.291   -0.592    1.227   -0.232    1.464    5.780   12.069   -0.988    1.279   -0.891    2.296    3.820   -2.225   -0.789    0.193
X2==   -0.115   -0.125   -0.319   -0.382   -0.125   -0.348   -0.416    0.681    1.652   -0.884   -1.037    0.618    2.884    6.942   -0.125   -0.348   -0.416   -0.380   -0.454    0.652    0.035    0.794    3.612    8.274    0.116    5.825   -0.965    1.008    3.029    1.235   -1.037   -1.156
CD1=        0        0        0        1        0        0        0        3        0        7        4        2        5       14        0        0        0        1        0        2        2        4       10       17        1        4        1       14       16        1        1        7
CD2=        0        0        0        0        0        0        0        1        2        0        0        1        4        9        0        0        0        0        0        1        1        2        5       11        1        7        0        4        8        5        0        1
CTGAGGAGCAGATTCGCCAGGTGCAGGTCGTGCCGGGTGTGGAGGTGGTGGCCCCCGCCACCGTGCTGCCGACCTGGGCCAAGCCCGCAGGCGAGGCCGTCAGCGCCTGGCTGCCCTCTCAGCCGGGCGCTGACCTGGCCTGGACCGCTGAGCTGCAGGCCGCCACCAAGGACGGCACCGGCACCCGCCGCACTGACCTCCAGCAGGTGGGGGCCCTGCTGCAGGCAGACACCACCCTGGTCTCCCCCGGCATCAGCCGGGCGAGCCTGCTGGGCCCCACCGCCAGCCCCGTCGTGGTCCTGGGCCCGGAGGGCTACCGCTACGAGTCCCAGTACGCCCCGGCCACCGGCGCGGGACTGCTGGCCAACACCTACCTGACCGCAGCCCGCTCCTTCGCGGTGGCGGTGGACCCTGAGGCCGAGGCCCACCTGGCCCGCGCCGTCGGGGCGGAGGACCTGGCCTCCTCCCTGGACACGCTGGCACAGACCTCCACTGCTGCCGACGCCGGCACCCAAGAGGCAGCCATGGCCCGCTTGTCCC
KOK=        57
KK=  376225  LL=  376614  Z=    6.36  JJ=  375505  DL=   390
A===      111      112      113      114      121      123      124      131      132      133      134      141      143      144      211      213      214      223      224      231      233      234      243      244      313      314      323      333      334      343      413      433
B===      222      122      422      322      212      412      312      242      142      442      342      232      432      332      221      421      321      411      311      241      441      341      431      331      424      324      414      444      344      434      423      443
RRR=    0.014    0.014    0.132   -0.186    0.014    0.132   -0.207   -0.202   -0.223    3.122    1.150   -0.283    3.249   -0.001    0.014   -0.223   -0.258    1.055   -0.229   -0.223   -0.070   -0.856    0.147    0.194   -0.579  105.285   10.032    2.588   -1.223    1.139    8.412    7.398
X1==   -0.135   -0.127   -0.396    0.584   -0.127   -0.372    0.610    0.604    0.628    3.584   -1.115   -0.416    3.450   -0.250   -0.127    0.628   -0.390    0.651    0.634    0.628   -0.090    0.804   -0.138   -0.186   -0.154    8.929    2.802    1.984   -1.404    1.307    4.363    2.392
X2==   -0.102   -0.108   -0.334   -0.318   -0.108   -0.356   -0.339   -0.334   -0.356    0.871   -1.031    0.682    0.942    0.003   -0.108   -0.356    0.661    1.621   -0.361   -0.356    0.778   -1.065   -1.065   -1.039    3.762   11.792    3.580    1.304    0.871    0.871    1.928    3.093
CD1=        0        0        0        1        0        0        1        1        1        5        0        0        5        1        0        1        0        1        1        1        1        2        1        1        1       11        4        7        1        6        6        8
CD2=        0        0        0        0        0        0        0        0        0        2        0        1        2        1        0        0        1        2        0        0        2        0        0        0        5       13        5        6        5        5        3        9
AGCAGCAGCGACGCCTCGGGGCAGCAGGAACCCAGGCGCGACGCCTCGGGCCGGGACGCCCCCAGCCAGGCCCAGGCTGCGGCCCGGCAGGCCAGCCACCCCGGGGACGAGCTACTGCTGGAGGCGGAGGGGCTGTGCCTGGCCGTGCCCGGCCCCGCGGGCCCGCGCCAGGTCCTCCAGGACCTCTCACTGGGACTGCGGGCGGGGGAGCTGGTGGCTGTCACCGGCCGCACCGGAACCGGCAAGTCCACCCTGCTGCGCCTGCTCGCCGGGGTGCTCCGGCCTCAGACAGGTTCTGTGCGCTGGCAGGGTACTCCCCTGGAGGGGCTGGGCCCCGAACAGGTCACCCGGATGCGCGCGGGCTTCTTGGGCTACCTGGACCAGGGCGTG
KOK=        58
KK=  408475  LL=  408894  Z=    7.54  JJ=  407785  DL=   420
A===      111      112      113      114      121      123      124      131      132      133      134      141      143      144      211      213      214      223      224      231      233      234      243      244      313      314      323      333      334      343      413      433
B===      222      122      422      322      212      412      312      242      142      442      342      232      432      332      221      421      321      411      311      241      441      341      431      331      424      324      414      444      344      434      423      443
RRR=    0.054    0.054    0.114    3.659    0.054   -0.108   -0.226    0.288    0.769    0.854   -1.124    0.747   26.262   -0.724    0.054    0.288    0.288   -0.352    0.628    2.043   -0.191    0.444    7.122   69.944    3.109   -0.935    0.172    0.252    3.219    0.030   -0.472   -0.145
X1==   -0.333   -0.293    0.175    2.364   -0.293    0.274    0.440   -0.825    1.274    3.511    1.146    1.364    4.363   -1.111   -0.293   -0.726   -0.560   -0.640    1.507    1.274   -1.356    0.524    3.949    8.690    1.386   -0.463    0.151    0.889    1.606    0.050   -0.463    1.606
X2==   -0.161   -0.183    0.651    1.548   -0.183   -0.396   -0.514   -0.349    0.604    0.243   -0.981    0.548    6.019    0.652   -0.183   -0.396   -0.514    0.550    0.417    1.604    0.141    0.847    1.803    8.048    2.243    2.019    1.141    0.284    2.005    0.608    1.019   -0.090
CD1=        0        0        1        3        0        1        1        0        2        7        3        2        7        0        0        0        0        0        2        2        0        2        6       10        4        1        2        7        7        4        1        7
CD2=        0        0        1        2        0        0        0        0        1        1        0        1        7        2        0        0        0        1        1        2        1        2        3       11        3        3        2        2        5        3        2        2
TGCTGGTGGCTGCCTGGATCGCCAACCCACCCAAACCGCGGGTGGTGGGGCATCCCGCTGAGCTGCGCACTTCAATGCGCCCCAACTACGTGACCCTCTCCGTGCCCGAGACCCTGACCTGGCCACGCCAGTCCCTCACCGGAAACCTGGACGTGGACCCCACCCTCAACCCCAGCTACGTGGCACCGCCGGTTGCCGCCGAGCCCAGCCCACGTCACCCTCGCGGTCTGCGTGGCTGGTGGGAGCGACGCCGTTTTGCAGCCGCCACTGCCCGCTATGAGAAAGCCCGCCAGCGCTACTACCTGCCGGTGGAAGCGCCGGGAGTGGGCTTCGCGGCGGAAGTGGGCGCCACCAAGCCCCGCAGAGGCCGCGGCTCGCCGAACCGTGAGCGCACGAAGCCTTCTCCCAGCCGTGCCAGCT
KOK=        59
KK=  428245  LL=  429054  Z=    4.56  JJ=  428125  DL=   810
A===      111      112      113      114      121      123      124      131      132      133      134      141      143      144      211      213      214      223      224      231      233      234      243      244      313      314      323      333      334      343      413      433
B===      222      122      422      322      212      412      312      242      142      442      342      232      432      332      221      421      321      411      311      241      441      341      431      331      424      324      414      444      344      434      423      443
RRR=    0.089   -0.899    0.534    1.796    0.645    2.961    1.178    1.838    1.807    1.330    0.360   -0.116   12.111   33.304    0.265   -0.157   12.017   -0.298   -0.831    6.292    0.554    0.213   11.123   26.749   -0.233    0.625    0.318    7.420    0.369    4.877   -0.147   -0.174
X1==    0.068    1.164   -0.477    1.228   -0.836    2.154    0.564    2.705    1.315    2.595    0.893    0.408    2.151    6.207    1.164    0.475    5.759   -0.254    1.637    1.315    0.347   -0.208    2.445    3.984   -0.454    0.264    0.990    2.951    0.277    3.661   -0.364   -0.206
X2==    1.308   -0.772   -1.121    1.462   -0.772    1.375    2.087    0.680    1.375    0.512    0.403   -0.284    5.631    5.366    0.228   -0.331    2.087    1.173   -0.507    4.786    1.598   -1.027    4.549    6.714    0.512    2.364    0.321    2.515    1.332    1.332    0.403    0.841
CD1=        1        2        1        3        0        4        2        5        3        7        4        2        6       12        2        2        8        1        3        3        3        2        6        8        2        3        4       11        5       12        2        4
CD2=        2        0        0        3        0        3        4        2        3        3        3        1       11       11        1        1        4        3        1        7        5        1       10       14        3        6        3        9        7        7        3        6
GCTTGGCGCTCGCGGTAGAGAACATGTTCACCTGGCGCACCCGCAAAGCCCGCTCCACCCGCGAATTCCAGGCCTACTCACCGACCTGGGATCCGGTGGGACAGGGATACCGCTCAGTCACTCTAGACATTTCCCACGCCGCCACCTCGGGCGCCGACGCCCTAGCCATGGCGCGCGCCCTAGGTCCCACCCTTAAGCATCTGCACCTAACAGACGGCGTGCCTGGCCCCCTGGATGACCACCTGCTGCCTGGTCAAGGAAACCAGGACTGTGCTGGAGTACTCCGCCACCTGCAAGCCACCGGCTTTGAGGCGCGTGGGGGCAATGTGGTGGTAGAGGTAGCCACCCGCTCTATGACGCCGCAGCAGCGGCGGGAGGGCCTAGCCAGTGCTCTAGCTTTTGCGCGGGAGCATCTGGAGGGGGAGGGTCGCACAGAGTCTGTACACATTCCCCAGCCCACTCGTAAACGCTATCGAGACTCCAACCGCTGAACTCCGCCACTAAGACAGGTGACTTAGGAGCAGAGGGCTGCCTCGTGCGTCTGGTGGAAGGGCGGCTCAAGCTGAAAGGTTGTGTGCCTGACCTTGAGCGGGAAGTGCTCCGCCACGCAGTTTTGCAGGGCGTCCAGCACCTCCTCCCCGCTGCCTTGAGTCGCTGCCTCCTCGCTGATGACCACATGGGCGGTCAACACCGGCAGATCGGTGGAAACGCTCCACGCATGCAGATCATGGACGCTGAGGACGTCATCTAGGCCTAGCAAATGCTGGCGCACCTGGCCCAGGTCCAGGCCGGCGGGGGACAGGTCTAGGA
KOK=        60
KK=  447175  LL=  447624  Z=    5.60  JJ=  446965  DL=   450
A===      111      112      113      114      121      123      124      131      132      133      134      141      143      144      211      213      214      223      224      231      233      234      243      244      313      314      323      333      334      343      413      433
B===      222      122      422      322      212      412      312      242      142      442      342      232      432      332      221      421      321      411      311      241      441      341      431      331      424      324      414      444      344      434      423      443
RRR=    0.297    0.116    0.019   -0.419    0.418    0.463    4.415   -0.023   -0.236    1.387    0.045   -0.419   15.916    2.256   -0.155    0.463    7.680   -0.525   -0.474    4.415    0.244   -0.149    4.088   75.460   -1.014    1.854    0.067    1.135    0.652    0.500    0.045   -1.785
X1==    0.818   -0.271   -0.444   -0.444    0.729   -0.663    1.337    0.556    0.337   -1.049   -0.082   -0.444    2.820    0.885   -0.271   -0.663    3.337   -0.988    1.012    1.337    0.303    1.098    5.073    9.047    1.852    1.852   -0.492    0.845    5.225   -1.032   -0.082   -0.407
X2==    0.363   -0.427   -0.042    0.944    0.573   -0.699    3.301   -0.042   -0.699   -1.321   -0.547    0.944    5.645    2.549    0.573   -0.699    2.301    0.532   -0.468    3.301    0.806   -0.136    0.806    8.341   -0.547    1.001   -0.136    1.343    0.125   -0.485   -0.547    4.390
CD1=        1        0        0        0        1        0        2        1        1        0        1        0        4        2        0        0        4        0        2        2        2        3        8       13        3        3        1        4       11        1        1        2
CD2=        1        0        1        2        1        0        4        1        0        0        1        2        9        5        1        0        3        1        0        4        2        1        2       10        1        3        1        5        3        2        1       10
CCACCGCCATGGGGATGGGCTCAGCCCGCCGCTTTATCACCGTAGAGCTGCCCCTGGCCGGGCCAGCCATTGTTGCCGGGCTGCGCGTGGTGACGGTTTCCACCATCTCTTTGACCACCGTGGGGGCTGTGCTGGGAGTGTCTAGCCTAGGGCGGCTCTTCACCGATGGCTTCCAGCGCGGCTTGGTCGCAGAAATCGCCACCGGCATGGTGACTACCGTGCTGCTCGCGCTGCTATTGGACGGGCTAGTAGTGGCCACCGGCTGGCTGGCACTGCCCTGGACCCGACGGCGTCGGGGTGCTGCCGATGTGGCGGGGGAGGAGCGCTCATGAACTTCCTTGCTGAAGCCCTGGCATACATCACCGATCCGGCCCACTGGCATGGCCCACTAGGCATCGGCCGCCTGCTCACCCAACACCTGGGCTACTCCATGCTGGGCGTGCTGTTGGC
KOK=        61
KK=  510415  LL=  510804  Z=    5.47  JJ=  510325  DL=   390
A===      111      112      113      114      121      123      124      131      132      133      134      141      143      144      211      213      214      223      224      231      233      234      243      244      313      314      323      333      334      343      413      433
B===      222      122      422      322      212      412      312      242      142      442      342      232      432      332      221      421      321      411      311      241      441      341      431      331      424      324      414      444      344      434      423      443
RRR=    0.050   -0.204    2.136    0.263   -0.204    0.216   -0.259    0.808    0.263   23.990   -0.021   -1.354   32.198    0.271    0.050    1.961    0.263    0.263    0.234    0.263   -1.760    1.197   -2.043    0.001   -2.833   46.939   -0.951    0.174   -1.717   -1.606    0.010    8.309
X1==   -0.184    0.803    1.609   -0.488    0.803    0.582   -0.522    0.609   -0.418    4.170   -0.036    2.512    7.895   -0.260   -0.197    0.582   -0.522   -0.448    0.441   -0.418   -0.888   -1.063    1.814    0.531    2.170    3.930    2.112    0.182   -0.824    1.238   -0.036    3.987
X2==   -0.272   -0.254    1.327   -0.539   -0.254    0.372    0.496    1.327   -0.628    5.753    0.582   -0.539    4.078   -1.042   -0.254    3.372   -0.504   -0.587    0.529   -0.628    1.982   -1.126   -1.126    0.001   -1.306   11.945   -0.450    0.954    2.084   -1.297   -0.292    2.084
CD1=        0        1        2        0        1        1        0        1        0        5        1        3        9        1        0        1        0        0        1        0        0        0        3        2        3        5        3        2        1        4        1        8
CD2=        0        0        2        0        0        1        1        2        0        9        2        0        6        0        0        4        0        0        1        0        4        0        0        1        0       15        1        6        7        1        1        7
GGCAGGCCCGGTGCTCTGGCCCTGGGTGTAAGCAGCCTGCGGGTAGCCGGTCTGTGCTGCCTGCTGGGGAGCGGCCGGGCTCTGCGGCGCGGAGGCCTGGGGGGTGGGGCTCGGCGCACCAGCCTGCGGGTAGCCGGTCTGCGCTGGCTGCTGGGGGGCAACACCAGCGGTGCCGTAGGTGGTGGCTGCAGATGGCGCAGAGGGGGCAGAAGCGCCGGAAGCCTCATAACCCACCGGCGTCAGCACCAACACCGGACCGGAGGCGTCACCCAGCTGGATCCGGGTGCCCTGCGTAATGAGTGTGCTTTGAGCACGCTGCCCATCAACCAGCATGCCGTTGCTGCTCAGACAGTTGACGCGCCAGCCCTCAGCTGTGGGGGATACCTCCAG
KOK=        62
KK=  512395  LL=  512784  Z=    4.98  JJ=  511705  DL=   390
A===      111      112      113      114      121      123      124      131      132      133      134      141      143      144      211      213      214      223      224      231      233      234      243      244      313      314      323      333      334      343      413      433
B===      222      122      422      322      212      412      312      242      142      442      342      232      432      332      221      421      321      411      311      241      441      341      431      331      424      324      414      444      344      434      423      443
RRR=    0.145    0.145    0.387   -1.235   -0.241    0.537   -0.190    3.047    0.083    0.813   -0.869    0.293   -0.816   57.085    0.145    0.083    0.472    0.446   -0.277    4.628    1.174   12.035    1.681    4.332    2.531   -0.111    2.147   -1.819   -0.164    0.977   -0.111   -0.849
X1==   -0.339   -0.386    0.280   -0.560   -0.386    1.182   -0.637    1.280    0.182    0.387   -1.100    1.440    0.751    8.075   -0.386    0.182    0.363   -0.929   -0.724    3.182    0.973    4.040    0.564    2.897    1.206    0.751    0.973    1.572    0.307    0.949    0.751    1.590
X2==   -0.427   -0.376    1.380    2.203    0.624    0.454    0.299    2.380    0.454    2.099    0.791    0.203   -1.086    7.070   -0.376    0.454    1.299   -0.480    0.383    1.454    1.207    2.979    2.979    1.495    2.099   -0.148    2.207   -1.157   -0.534    1.030   -0.148   -0.534
CD1=        0        0        1        0        0        2        0        2        1        2        0        2        2        9        0        1        1        0        0        4        3        6        2        4        3        2        3        6        3        4        2        5
CD2=        0        0        2        3        1        1        1        3        1        3        2        1        0       10        0        1        2        0        1        2        2        4        4        3        3        1        3        0        1        3        1        1
TAGAGGAGGGAGCGCCTCAGCGCCTCATCATGGAGATCCTCGGCCACACCCAGGCCGCGACCACCTCCCACTATCAACGCCCTTCCTTGGCGTTCCAGGAGCGAGCCCTGACCAGCGTCGAGACCGCACTCGCGGGGAGTTAGGCGTCGCGTTTATCTTGACTGGTGCGGTTCGCCTAGGCCCCTCGGTCCTTCTTGCGCAGCCAGGCCGCATAGTCCTCTGCTTCCTGTAGTGTCGCTAGCGCCCAGGTGTGTGCGCCACGGTGACCCCACCACCTCAGCACTACAGGCAGGACAAGGCGCCCCTGAGTACGTCTCAGCATGTTGTGTGCCTCACCCTTCCATCCCAGCGACAGATAGGCGACAGTCGCTCCGCCGACCTTGATGGCGA
KOK=        63
KK=  641665  LL=  642804  Z=    4.60  JJ=  641605  DL=  1140
A===      111      112      113      114      121      123      124      131      132      133      134      141      143      144      211      213      214      223      224      231      233      234      243      244      313      314      323      333      334      343      413      433
B===      222      122      422      322      212      412      312      242      142      442      342      232      432      332      221      421      321      411      311      241      441      341      431      331      424      324      414      444      344      434      423      443
RRR=    0.016    4.282    3.518    0.406   -0.090   14.524    1.617    0.907    1.001   -1.723    5.433   -0.471    2.155    2.811    0.264   -0.048   -1.066   -0.313   -0.538    9.484   -0.007    0.007   15.347   21.870    1.371   59.146   -3.470   -0.001    2.489    7.487    6.293    3.410
X1==    0.280    0.906    3.668    0.443    0.156    5.876    0.921    0.406    0.878    2.477    3.642   -0.216    1.444    3.164    0.156    0.253   -0.973   -0.498    5.580    5.252   -0.394   -0.357    3.327    5.530    1.390    6.388   -1.957    0.007    1.888    3.263    1.994    1.888
X2==    0.057    4.726    0.959    0.915   -0.576    2.472    1.755    2.234    1.140   -0.696    1.492    2.177    1.492    0.888    1.696   -0.191    1.096    0.629   -0.096    1.806    0.018   -0.019    4.613    3.955    0.986    9.258    1.773   -0.103    1.318    2.294    3.156    1.806
CD1=        2        3        8        3        2       12        4        3        4        8       10        2        6        9        2        3        1        2       12       11        3        3       10       14        6       15        0        5        9       12        7        9
CD2=        2        8        4        4        1        6        5        6        4        2        6        6        6        5        4        2        4        3        2        5        3        3       11       10        5       20        6        4        7        9        9        8
CAGTGCCATCCCAACGCAAGTGATGAACGTCCAACGCCTTGGTTGTGGGGTCGACAGAGGCCACGTAGGTCAGGCCATTGTCTGACCAATTAGTCAATCGACTTATACCAGTGACCTCGGCCAGCGGCTTGCGCAGCCCCCATTCCTCGGGCCCGGAACTTGGGGCGCTGCTGGGAGACGGTGTGGTTGCTGCACCTGAGTCTAAGGTTGCGGCAGCCACAGGTGTTGCAGCAGACTCGTTTGCGGCCTTTTTGTTTGTCCCCGAGCAGGCTGCCAAGGCACCGCTAATCATGAGAGAGGTGGCCAGTACCGCGCTGATGCTCCGCTTGCGCATGCTCGTCCTTAATTTCACCCGCACGTCAGCTTCAGGGCCCAACGGCGGTTCGTGCCATCGCGTGCAGCCATCTGCTGACGCCGTCAGCATTCCTGTCGATTTTGGCTTGAGATTGAAATAGCTGCTCGACGATAAAACGCCGCGGCGATCTGTGGCTGCCCAGTGACGGTACCTCAGGAGCAAATGACTAAGTCCATCGTTTCTGGCCCTCAGCGAAACCAACTCAGAGAATTACCAGATGTCTTTTAGTGTCTATTCAGGCCGCAGCTGCGGCTCATTGGGGAAGCTTGAGGGGCTGGAACATTCTTTCAATAGCACCGTGTGGAACAGAAAACCTATATTGTCTTGTCATGAGCGATGACCTGTCTGAGGGGCTGGTGCAACGCGGGCACCGCAGCATCCTGGCCGCAATCATCGACAACCACCTGTACCACGGCAAGGCTCTGCGCATCGAGGAAGGCACCATTACCTGGCCGCGCGTCCTAGCCGTCAACGATCGCGCCCTGCGACACATCATCATCGGCCTAGGGAACAAGACTGATGGCGTCACCCGCCAAGCCTCTTTTGACATTACTCCTGCCAGTGAGGTCATGGTCATCATGTTGCTGGCACAGACCTTGACGATCTGCGTCGTCGTTTGGGCGCCATTGTGGTGGCGCGTAACGCTGAGGGAGAACCTGTCACCGCAGAAGACCTCAACGCTGCCGGTGCCGGTTATGTCTACGTCTTGTGCGGCAACATCTCGACCATACCGGGACTGCTTAGTTATCCAGCTGCGGAGGGCGGCGACGTGGACACAGTCACCG
KOK=        64
KK=  406706  LL=  407035  Z=    6.44  JJ=  406346  DL=   330
A===      111      112      113      114      121      123      124      131      132      133      134      141      143      144      211      213      214      223      224      231      233      234      243      244      313      314      323      333      334      343      413      433
B===      222      122      422      322      212      412      312      242      142      442      342      232      432      332      221      421      321      411      311      241      441      341      431      331      424      324      414      444      344      434      423      443
RRR=    0.054    0.054   -0.237    0.261    0.054    0.234   -0.710   -0.263    1.122   -0.652    0.091   -0.201    5.892    1.965   -0.184   -0.179    0.267    0.234   -0.180    5.144    0.228   -0.659    7.609   99.278   -0.024   -0.099   -0.291    6.263    0.263   -0.048    1.006   -0.151
X1==   -0.258   -0.226   -0.470    0.462   -0.226   -0.412   -0.472    0.530    2.588   -0.858    0.019    0.462    3.019    1.791    0.774   -0.412    0.528   -0.362   -0.414    3.588   -0.752   -0.861    2.139   10.015    0.142    3.019    0.248    1.978    0.159    0.159   -0.981    0.159
X2==   -0.209   -0.238    0.503    0.566   -0.238   -0.566    1.505   -0.497    0.434    0.760    4.929   -0.434    1.952    1.097   -0.238    0.434    0.505   -0.646    0.436    1.434   -0.303    0.765    3.557    9.913   -0.169   -0.033   -1.174    3.167    1.655   -0.299   -1.025   -0.950
CD1=        0        0        0        1        0        0        0        1        3        0        1        1        4        3        1        0        1        0        0        4        0        0        3       11        1        4        1        4        2        2        0        2
CD2=        0        0        1        1        0        0        2        0        1        2        6        0        3        2        0        1        1        0        1        2        1        2        5       11        1        1        0        8        5        2        0        1
TAGAAGCATCCAAGCAGGCCACCGTGGTGCGGCCTGCCGTAACCAGGGCCTGGTTGGTGGCAGCTTCCCGCAAGCTGGGGGCCATCATGCCGTCAGAGGGCTCGAAGCCATGCGCCCCCAGGAACACCCACTCCACCCGTAGCCGTGCCAAGGCGTCGTTGGCTATCAGCCCCACCATGGCGTTGGAGCGGGTGCGTTCTCCACCAATCAGCAGCACGGACGGGGCCTCGCGGGACTCGGCGCGGGCGGCGTCGGCAGCGTCGAAGAGCAACTGCGCAGCGGGCAGGGAGTTGGTGATGATGGTCAGGGTGGCCAGGTGCTCCAGCTTGG
KOK=        65
KK=  410246  LL=  411265  Z=    5.23  JJ=  410066  DL=  1020
A===      111      112      113      114      121      123      124      131      132      133      134      141      143      144      211      213      214      223      224      231      233      234      243      244      313      314      323      333      334      343      413      433
B===      222      122      422      322      212      412      312      242      142      442      342      232      432      332      221      421      321      411      311      241      441      341      431      331      424      324      414      444      344      434      423      443
RRR=    0.215    0.279   -0.018    0.049    0.877    1.289    1.285   -0.055    9.073   20.621    2.725    0.017    0.944    0.650    0.279    0.541    1.201   -2.094   -0.497   -0.070    1.869   -1.276   -0.035    1.893    3.526   81.688    6.765   -1.090    1.563    7.078   12.174   15.983
X1==   -0.345    0.598    0.045    0.039    0.598    0.841    0.833    0.045    2.742    5.174    2.061    0.039    0.208    0.814    0.598    0.841   -1.062   -1.145   -0.270   -0.109    1.097    1.084   -0.062    1.643    2.696    8.240    3.969   -0.886    2.869    3.623    2.679    4.753
X2==   -0.623    0.466   -0.402    1.254    1.466    1.532    1.542   -1.225    3.309    3.986    1.322    0.429    4.544    0.798    0.466    0.643   -1.130    1.828    1.839    0.643    1.704   -1.177    0.560    1.152    1.308    9.913    1.704    1.230    0.545    1.954    4.544    3.363
CD1=        0        1        1        1        1        2        2        1        4       11        6        1        3        4        1        2        0        0        1        1        5        5        3        6        7       16       10        5       15       17        7       20
CD2=        0        1        1        3        2        3        3        0        5       11        6        2       12        5        1        2        0        3        3        2        6        1        4        5        6       22        6       12       10       14       12       18
GTCGAGACGACCGGGGGCCTTGGCGCGGTCACCATGACGCAGCAGGACGGCACCACTTGCGGTGCCACCAGTCTGCTCGGCGCGCACCTGCTGCTCGGTGGCACCCTGCCAGGCGGGCCAGCTGCCCGCGCCGCCACCTCGAAGGTCTCTCCGACTCCAGCTGCCGCGCTGGCGGCGCCTCGACCAGCAGCCGAGGTCGTCGCAGCTCTGGCTTCGCTCCAGCAGCATCTCCAGAGGCGCCTTAACCGCAGTGCCACGGGCGGGCGCGCCCCGCTGCCGTGGACGCGGCACCTCGGCTCGGCGCCTTGGGCGGTCGCCGCCGAGATGACGCGTGTAGTGCGCGCGCATCGCCCCAATGCCGCCGACTACCGCCTGCATTGGGTGCGGGACACCGGAGCCGAGTGGTCCGACGCCGTCGCCCGCCTGCGCCGCCAACTGGCTGCTGGGCTCCCCGTAATTCTGCTCACCGGTGGGCCGCTGCGGCAGGCTCCGGCTGAAACTACCGGATTAGTTGCGCGCCTCAGCGCCGTGGTCTCGCGGACACCTTCGCTGCCGCGCCACTATGTGCTGGCGGTGCCGTGGGAACTGCTGGGGCAGGGCGATCCGGGTGCCGGGCAGGTGCCGATCTATGAGCCATCCGCAGGCTCTGTCAGCACCTTGGATCTGCTGGCACGGCGCGACCGGCGTGGCACTGGTCCGCGTGAACTCGGTTACTGGCCCAGCGTCCTGGGGGTCATCGCCCCCGCTGCCCAGCACCCGCCGCTGGGCCGTCGGGGGAGAGCTGAGCCGCTTATACCCGCGTAAGGCGGTCGGAGTGCGAGGACGTGCCCGCACTCCGACCGCCTCAGTTGACGTTCCCGGGGCGGGAGGTCACTGCCGGGTGCGCCTGGGCAACCTGGTCAGGGACAGGCCGATGACCAGCGCGGACAAGGCCAGCAGCGCGGTCACGGACAGGCTTGAGCTCACTCCCGTGCGTGCCAGAGGAGTGGAGGGACCGGCCGGGGCCGCCTGGGTGTCGGC
KOK=        66
KK=  421196  LL=  422335  Z=    5.16  JJ=  421166  DL=  1140
A===      111      112      113      114      121      123      124      131      132      133      134      141      143      144      211      213      214      223      224      231      233      234      243      244      313      314      323      333      334      343      413      433
B===      222      122      422      322      212      412      312      242      142      442      342      232      432      332      221      421      321      411      311      241      441      341      431      331      424      324      414      444      344      434      423      443
RRR=    1.150    0.372   -0.348   32.294    0.025    9.522    5.659    1.518    2.523   48.676    0.000   -0.126    2.138   12.437    0.433    0.067   -0.497    9.544   -0.271   10.972    3.591    0.388    3.742    1.890    0.809    0.614    0.620    1.333    2.718   -1.012   -1.175   13.524
X1==    1.055   -1.039   -0.450    4.626   -0.070    3.196    2.770    1.963    2.441    7.177    0.008    0.142    4.094    4.088    0.898    0.174    0.664    2.833    0.441    4.707    1.818    1.432    1.981    0.544    0.268    1.176    0.637    0.862    0.948    3.690   -0.575    4.147
X2==    1.090   -0.358    0.773    6.981   -0.358    2.979    2.043    0.773    1.034    6.782    0.015   -0.887    0.522    3.042    0.482    0.385   -0.749    3.369   -0.614    2.331    1.975    0.271    1.889    3.474    3.012    0.522    0.973    1.545    2.869   -0.274    2.043    3.261
CD1=        2        0        1        8        1        6        6        4        5       14        3        2       10       11        2        2        3        6        3        8        6        6        7        5        3        5        4        6        7       13        2       14
CD2=        3        1        4       13        1        7        5        4        4       19        4        1        5        9        2        3        1        7        1        6        8        4        7        9       11        5        6       12       14        6        8       15
AGGTGGCTTTGGCACCCTGGATGAGCTCTTTGAGGCCGTCACTTTGGTGCAGACGCAGAAGGTCTCTCACTTTCCTATTGTCTTGGTGGGACGCGAGTTCTGGGGTGGCCTGGTGGCTTGGATCGCGAGTGTGCTCCTGGAGCGCGGGGTGATTTCCGCAGGGGATCAGGAGTTGTTACACGTGGTGGATACCGCTGCGGAGGCGGTGCAGGTGGTGGTCAGCCGAGCCCAGTCCATGCGTGCCGCTGAGGCGGCTGCTTCGGGCCAGTCGGCTCCCAGCCCTAACTTGGACTTTTCCGAGGCCGACGGCGTAGGCATGTGACACGGTGCTCCGTAAAGAGCACACTTCGCCCACGGCGTGATTGTGCAGCCTTTGGCAGAGATTGTCGCAAAAGGGAGCAGCCGGGGTAGCGGCTTGATTTCAGCCCATTCTCAGCGCATGCCCAGCCCACCGGTGTGGCCTGGAGTATTCCTGGGCGGGCTGGTGTGCTGGGCAGGGCAGGTCTTGCGTCACCACAACCCTGACTTTTTACCTGCGGTGCCTTAGAATAAGCACGATTACGCGGATACGTGACCGCGTGCAAGCTTAGGAAAGGGGAACTCATGGCTGCCATGAAGCCCAGGACCGGTGACGGGCCGCTGGAAGTCGTCAAGGAAGGTCGCGCCATCATCATGCGCGTTCCGCTTGAGGGTGGCGGTCGGCTCGTCGTCGAGATCACCCCAGATGAGGTGAAGGCCCTGAGCGAGGCTCTGGCCACCGTGAAGATCTGACCCACTAGCGTGGAACCTGCCACCTTCGGGTGAATGAGGGGCCGGACTCCAGTACGGAGTCCGGCCCCTCATTTGACTCATGAAAGCCCTTAGGGCTCGGGCGATGGGCTTCAGATAGTGCGGGTGGCCACCAGCAGACCATCACCCACCGGCAGCAAGGTGCTCATCAGGTCCTCGCGCTCGCGCAGTTCTTTGCCAAGTTCACGCACGGTCACGGTCACCGGGTCGCGGCGGGCCGGGTCGGCCACATGGTCATGCCACAGCATGCGGGTAACCACCAGGACTCCTCCGCGGCGCAGCATCCTAAAGGCGCCTGGCACTAGGCCGGGGGCCTCCGCAGGTTCAGTGTCCAACACCACCATGTCGTAG
KOK=        67
KK=  448646  LL=  449575  Z=    4.84  JJ=  448406  DL=   930
A===      111      112      113      114      121      123      124      131      132      133      134      141      143      144      211      213      214      223      224      231      233      234      243      244      313      314      323      333      334      343      413      433
B===      222      122      422      322      212      412      312      242      142      442      342      232      432      332      221      421      321      411      311      241      441      341      431      331      424      324      414      444      344      434      423      443
RRR=    0.190   -0.308    0.431    0.803    0.083   -0.768   -2.990   -1.108    0.052   -0.648    0.249    0.948    6.079   36.215    0.931    0.667    5.786   -1.156   -0.851   75.752    0.035    1.814   13.606   77.525   -0.427    4.219   -0.561   -0.080   17.780    1.385    0.280    1.974
X1==   -0.782    0.718   -0.766    2.524   -0.193    0.775    2.714    1.970    0.051   -1.052    0.736    0.719    3.131    7.010    1.629   -0.672    3.510    0.868    1.097    9.459   -0.040    0.929    2.194    6.201   -0.179    2.173   -1.191    0.136    4.550    1.108   -0.222    1.108
X2==   -0.243   -0.428   -0.562    0.318   -0.428   -0.991   -1.102   -0.562    1.009    0.616    0.339    1.318    1.942    5.166    0.572   -0.991    1.648   -1.332   -0.775    8.009   -0.862    1.954    6.201   12.502    2.379    1.942    0.471   -0.590    3.908    1.250   -1.264    1.781
CD1=        1        2        2        7        1        3        5        7        2        3        6        4       11       17        3        1        6        2        2       15        3        4        6       11        5        9        1        9       19       10        4       10
CD2=        0        0        0        1        0        0        0        0        2        2        2        2        4        9        1        0        3        0        1        9        1        6       13       26        4        4        3        2       11        6        0        7
GCCTGACCGTGCTTGATGCCGCCGAGGCCACCGATCAGGACTCCTACACCGTCACACGCGCCACAGCGGAGCAATATGGGCTGAGCTCCTTAGCGGATCTCAGCAAGTTAGGGCGCCGACTGAAGGTGGCCGCCAACGCTGAGTTCGCGACCCGGCCCTACGGACCCGACGGCCTTAAGGGGCTCTACAACGTGGAGGCAGAGGTCACTCCAGTGGAGGACTCAGGTGGCCCACTCACCGTCAAAGCCCTAACTGACGGCACCGTGGATGTGGCCGATATCTACACCTCTTCCCCAGCGATCAAGGAAAACGACCTAGTAGTGCTGGCCGACCCCAAGGCCTTGATTCTGCCGCAGCAGGTCACGCCCCTAGTCAATGAGAAGCTGCCCTTGACGGCAGCCAGCACCATTGCCAAGGTGACGGCGCAGCTCAGCACTGAGGAGCTGCAGGCGCTCAACACCCGCTCCACCAAGGAGCAGCTGGCGGCGGACAAGATCGCCAAAGAATGGCTGACCGCCAAAGGGCTCCTGGCCTGAGCCGCTAGTGCCCGCAGCATTCATCTCAGGTTGGTGGCCGGCCGCCGAGGGTTACTAAGTGCCCGGCTCGTCCAAGCCACCAGCACGCTCAAACTCAGCACCGCCAGCGCCAGCACAAAAGGCGCTAAGGGCCACCAGCCGTAGAGCGCCGTAGCCAACACGGGCGCGAAGATCCAAGTGACAGCGCCGGAGGCGTGCAGCACCCCGGCCACCCCGCCCTGCTCCTCAGGACGCACCGCCAAAGAGCCACCCGCGGTGAAACCTGGCCCTACCAAGCCGCCACCCAAGCCGATCGCGAAGGTGGCGGCAGCCATAAGCCACAGCTGTGATGCCAGGGCCAGGACGCTCAGGGCCACCAGAGTCACCAGACCACCCGCGCGCACGAGCCTGCGCG
KOK=        68
KK=  462746  LL=  463765  Z=    5.30  JJ=  462566  DL=  1020
A===      111      112      113      114      121      123      124      131      132      133      134      141      143      144      211      213      214      223      224      231      233      234      243      244      313      314      323      333      334      343      413      433
B===      222      122      422      322      212      412      312      242      142      442      342      232      432      332      221      421      321      411      311      241      441      341      431      331      424      324      414      444      344      434      423      443
RRR=   -0.462   -0.018   -0.823   -0.935    0.026    0.222    3.915    1.339   -0.002    3.547   -0.266    4.822    0.473    7.352    0.004    9.690    0.379   -0.476   -0.144    1.009    0.219   -1.191    5.923   82.457    0.504   10.733    0.847    3.675    5.628    0.992    2.829    4.055
X1==    4.289   -0.810   -0.183   -0.508    1.190   -0.314    3.025    0.733   -0.314    1.398    1.341    2.622    1.341    7.332    0.190    2.263    0.823    0.358    0.593    1.404    0.462    1.039    3.309    8.082    2.813    2.550    1.789    1.962    2.017    0.612    1.945    2.017
X2==   -0.108    0.022    4.500    1.839    0.022   -0.707    1.294    1.826    0.006    2.537   -0.198    1.839    0.353    1.003    0.022    4.281    0.460   -1.329   -0.242    0.718    0.473   -1.145    1.790   10.202    0.179    4.209    0.473    1.873    2.790    1.621    1.454    2.011
CD1=        5        0        1        1        2        1        6        2        1        4        5        5        5       18        1        4        3        2        3        3        3        5        9       21        6        7        5        7        9        6        6        9
CD2=        1        1        9        4        1        1        3        5        2       10        3        4        4        4        1        8        2        0        1        3        5        1        6       17        5       11        5       15       14       11        6       12
GCATGCGTTTCTTCTGGACCAAAGCCACCTATGCCCCAGACGGCAGCGTCAAGAAGGAAACTGTCCCCGGCAAGAACGCCACGGCAGTGTTGGCGCAGTTGGAGGCTGCCCGTCACCAACCCCTGTGGCGCGTGCTGGTAGCACTGTCTGTGCGCCATGTGGGGCCAACGGCTGCCAGGGCTCTGGCAGCTCGTTTTGGATCCCTGTCTGCGCTGCGGCAGGCACCGGCGGAGGAGCTGGCACAGGTCGACGGCGTCGGTCCGGTGATTGCGGAGTCCTGGGTGCGGTGGCGGGAGGTGGACTGGCACCAGGAGATCCTGGAGCGCTGGGAGGCCGCCGGGGTGCGCAGTGCGGACGAAAGCGCGGGGGAGGCACCTGCCCAGGTATTGGCTGGGCTGACGGTGGTGGTCACCGGCACCTTGGCAGGCTTTACGCGGGACAGTGCCAAGGAGGCGATCGTCTCGCGGGGCGGTAAGGCGGCCGGTTCGGTGTCCAAGCGCACCAGCGTGGTGGTCGTGGGGGAGAACGCGGGTTCTAAGGAGACCAAGGCCCGTGAGCTGGGCGTTCCCGTGCTGGATGAAACTGGTTTCCTACGGCTGCTGGAGGAGGGGGCGGCCGCTATTCCGTGAGGCGATGGCGGGCTCGCCCGGATGGTGGGGCAAAGCCGCGCCACACTAGTTGGTCCAGGGGATGCCGGGGTACCGGCTGCCAGAGCATTAACCGCCAGGTGAGGGTGCTGAGGCCTAGCTGCCTTGGTCTATCCGCCGTGGCTCACCAGTGGCTGACTACGACGGTGCCCATCTCGGTCCAGTCGTAGTACCACTTGGCGGTGGATACGGGCAGGTTCACACAGCCGTGTGAGCCGGAGTAACCAAAGTTAGCGCGCCAAGGTGCGCCATGCAGGGCGTAGGAACCATTCCAATAGGTGACCCAGGGGACGTCCTTGGTCTCGTAGGGGGTGCCGTCCGCGTTCTTGCCCTTCATGGTCTGCGTCTCGTATTTGAGATAGACGTTGTAGAC
KOK=        69
KK=  523766  LL=  524665  Z=    5.13  JJ=  523586  DL=   900
A===      111      112      113      114      121      123      124      131      132      133      134      141      143      144      211      213      214      223      224      231      233      234      243      244      313      314      323      333      334      343      413      433
B===      222      122      422      322      212      412      312      242      142      442      342      232      432      332      221      421      321      411      311      241      441      341      431      331      424      324      414      444      344      434      423      443
RRR=   -0.093    0.457   -0.749    5.749    0.011   -0.092    9.534    0.327   -1.448    8.219    1.848    2.302   -1.726    0.118    0.457    0.604   -0.132   -0.289    0.000   48.807    1.820    3.081   17.631    8.694   12.696    8.415    0.931   -0.454    0.712    1.268    6.724   22.276
X1==   -0.289   -0.451   -0.607    2.178   -0.451   -0.946    2.416   -0.607    1.054    2.425    1.744    1.178   -0.556   -0.221   -0.451   -0.946   -0.249   -0.393    0.003    5.054    0.724    3.275    3.275    5.514    3.316    4.044    2.870    0.817   -0.866    1.800    6.344    6.600
X2==    0.321   -1.015    1.234    2.640   -0.024    0.097    3.946   -0.539   -1.374    3.389    1.060    1.954    3.102   -0.533   -1.015   -0.639    0.529    0.734    0.114    9.658    2.512    0.941    5.384    1.577    3.829    2.081    0.324   -0.556   -0.822    0.704    1.060    3.375
CD1=        0        0        0        3        0        0        4        0        2        4        4        2        1        2        0        0        1        1        2        6        3        8        8       14        5        7        6        4        2        7       10       16
CD2=        2        0        5        6        1        2        6        2        0       13        6        5       10        2        0        1        2        2        1       15        8        4       11        4       14        8        4        8        5        9        6       16
ACCGCCCTTGGTGCCCCGCTGCCAGACGACCTGGGTGTGGCCGCCCTAGCCGCCGAAACCGGCCAACCACTGACCGAGGAGCAGCTCACGCTGCTCGCGCCCGCCCTCACGCGTGCGCGTGCGGCCGCGCACGGGCGCACGCGTCCACGCGCGCCCGCTCTCACGGGCGCACGCGCCCTGGCATGGCATGGCATGGCAAGGCATGGCATGGCTGGGCATGACATGGCTGGGCACTCAGAAGACCTTGACGGGCATTGCCTTCCTCGAAGACGCCGACGCCGAGCCAAGAAGACCAAGCACAGACAGGCACAGGAGGGAGCAGCTGGTGGCTGAATGCGTGAGTGGGTGCACCGTCAGGGGTTCGCATTTGACCGACTGTGATGGCAGTGCGTTTGATCGCGGTGGTCAGGTGGTTGAGTGTCGTGGTTGTTTGCCTCGCCAGGCTGAGTACGGGTGCTTGTGCTCTTGGTGCTGGGGGCGACTGCAGTCTCTGGTGCGGACGTTGCCGACTCTTGTGGAGCATCTGATTGACATGTCTGAGCCGTCGGTGTCGTGTCCGCTGGGGCGCGGTGATGGTGGCCGTGCGGCTCGTCCAGGTGAGCATGGGCTCTATGCGGAAGCTCTTGCTGTGGCGGATGACTTGCATGCGATGTTGGCGACCTGGTGCGCTGAGGTCGCTCAGGAGTGCCCTGGTGCGGGTCAGGTGCCGCAGGTGTCTCGCATGACTCGGTTTGGGCTTGCTGAGGTGCTCGGCCCGTTGGATCGTGGCAGCACCAGGCGACTGGTTGGGTGGCTTGATCCTCACTTGGAGTGGGTCTCGGCTCAGGCGTGGGCTGGTGACCTGCTCGGGGATCTTGGGCCGGCGTCGGCTAGGGCGTGGGCTCGGTGGCCTATCGTTGA
KOK=        70
KK=  584426  LL=  585475  Z=    4.68  JJ=  584306  DL=  1050
A===      111      112      113      114      121      123      124      131      132      133      134      141      143      144      211      213      214      223      224      231      233      234      243      244      313      314      323      333      334      343      413      433
B===      222      122      422      322      212      412      312      242      142      442      342      232      432      332      221      421      321      411      311      241      441      341      431      331      424      324      414      444      344      434      423      443
RRR=    1.496   -0.179    1.143    1.493    0.137    0.487   -2.983    2.576    0.313    5.748    2.315   -0.344    1.008   -1.716   -0.148    0.023    0.030   -1.160    8.706   38.659    1.510   -0.077    5.370   58.633    4.697    9.260    3.214    6.154    1.675    0.621    4.707    8.812
X1==    0.474    0.168    0.730    1.691    0.168    1.530    2.319    1.645   -0.657    4.410   -1.649   -0.161    0.811   -1.007    1.168    0.072    0.106   -0.585    2.980    5.175    1.291    0.374    4.796   10.370    1.978    3.272    2.748    2.733    0.771    0.361    2.657    4.058
X2==    3.159   -1.069    1.566    0.883    0.816    0.318   -1.286    1.566   -0.476    1.303   -1.404    2.136    1.242    1.705   -0.126    0.318    0.284    1.983    2.921    7.470    1.170   -0.206    1.120    5.654    2.374    2.830    1.170    2.252    2.171    1.724    1.772    2.171
CD1=        1        1        2        3        1        4        5        3        1       10        0        1        4        1        2        2        2        2        8        9        7        5       14       25        6        8       10       13        8        7        7       16
CD2=        6        0        5        4        2        2        0        5        1        6        1        6        6        7        1        2        2        3        4       11        4        2        4       11        8        9        4       10       10        9        7       10
AAGAAAGTCAACCTGGCTTGTGCACTGGTCCACTCGCCCTCAGTGCTCGTGCTGGACGAGCCATTTGAAGCGGTGGACCCCGTCTCTGCCCAGACCATCCAAGCCATCCTGCTGGACTTCGCCAAGGCCGGAGGCACAGTGGTTATCTCCAGCCACGTTATGGCCACCGTGCAGCGCCTGTGCACCCACGTTGCCGTCATCGCTGCCGGACGGGTCCTTGCCGCTGGCACCACCGCTGAAGTAGCGGCCGGGCAAGACCTAGACGCCCGCTTTGCTCAGCTCGTAGGCGCCCCCACCCAACACGAGGAGCTCTCATGGCTACGACCCTCATCAAACTGAGGTGGCGCCTGACCTTCAACAGGCTGCGCGGCAATATTTGGGCCATCATTGGCACCATCCTGGGGGGCGTGTATGGGCTCTTCCTCCTGGCAGGACTGGTGTTCGGTGCGGTCTTCCTGGGGGCTCAAGCTCCACACCAGGTTGCCATGGTGCTGACACTGCTCGGATCCCTGGCTGTGCTTGGGTGGTGCCTGATACCCATGCTATTCACCGGCGTGGACACGACCCTAGACCCCCGTGCCTTGGCTGGGTGGATTGCCCCCTCGCGGCAGCTGAGCCGGGGACTGGCCGCCGCAGGTGCCACCGGGCTGCCGGGAATCGTCACCGCTCTGGCCTTTGTGCTGCCAGCCCTAAGCTGGGCGCTGGCGGGGCGTTCGGCAGCGGCCCTGTTGGCCGTCTTGCTGGCTCCGGTTGCTCTGGCCACCTGCGTGCTGGCTTCCCGGGTGCTGGTGATTGGCAGCGGCCTGTCCACCAGCCGTCGCGGTCGGGATGTGATGGCCTTGGTGGGCGTTTTGGTGATCTTTGGGGCTTCAATATTGCCCTCCATACTCAACTTCTGGTTGGAATCGCGAGACCTAAACCTGAAGCTCCTGGATGATGTTTCCCGATGGCTCGCGTTTACGCCGCTAGGTTGGTCTTTTTCCGCTCCGGCTGAGCTGGCCGCGGGGAAGTTTCTGCCAGCCACTCTGAAGACCCTGGGGGCGGTGATCC
KOK=        71
KK=  606926  LL=  607975  Z=    5.36  JJ=  606926  DL=  1050
A===      111      112      113      114      121      123      124      131      132      133      134      141      143      144      211      213      214      223      224      231      233      234      243      244      313      314      323      333      334      343      413      433
B===      222      122      422      322      212      412      312      242      142      442      342      232      432      332      221      421      321      411      311      241      441      341      431      331      424      324      414      444      344      434      423      443
RRR=   -1.095   -0.162   12.138    0.033   -0.139   -0.891   -0.188   12.138   15.497    5.685   19.231    2.696   35.033    4.634   -0.689    0.328   -0.513    0.803    0.756    0.241    0.295    4.638   14.502   58.614    6.616    8.901    0.170    0.340    2.042   -0.550   -0.195    0.681
X1==    1.451   -0.143    2.989   -0.026   -1.077   -0.752   -1.335    2.989    5.525    1.302    4.391    1.383    7.027    2.219    0.791   -0.752   -0.578   -0.600    1.195    0.643    1.699    2.161    3.292    6.929    2.762    2.810   -0.389    0.809    0.549    1.341   -1.408    1.341
X2==   -0.755    1.129    4.060   -1.259    0.129    1.184    0.141    4.060    2.805    4.365    4.379    1.949    4.985    2.088   -0.871   -0.436    0.888   -1.340    0.632    0.374    0.174    2.146    4.405    8.460    2.395    3.168   -0.438    0.420    3.721   -0.410    0.138    0.508
CD1=        3        1        7        2        0        1        0        7       10        7       12        4       17        7        2        1        1        1        3        3        7        7        9       14       10        9        3       10        8       10        1       10
CD2=        0        2        6        0        1        3        2        6        5        9       10        4       11        7        0        1        3        0        3        2        3        7       11       20        6        8        2        5       13        4        3        6
AGCGCTGGATGTAACCTCCCGGCTCCACTCCGGCACCAGCGGCAGCCACGTAGTGCTCCCACTCGTCGGGCCAAACCAGGTCCGCGCCACCAGCCTCGTAGTACCAGTCCAGCTCGCGTTGGCGCAGTGTGAAAATCCCGCGCAGCACCAAGGCGGTCACCCGCTCCGGGTTCTTCTGCGCGTACGCCAAGGCCAGCGTCGAACCCCAGGAGCCGCCAAAAACCAGCCAACGCCCGATCCCTAGGTGTTCCCGCAGACGTTCCATATCCGCCACCAGGTGCCAGGTGGTGTTGGTGGACAGATCTGCCTCAGGTTCCCAAGCGTGGGGCAGTGAGCGTCCGCAGCCCCGCTGGTCAAACAAGACGATTCGATAGCGCTCTGGGTCGAAACAGCGTCGGTGCTCAGGGGCACAGCCGCCACCGGGTCCACCGTGCACGAACACCGCTGGCACGCCGTCGGGGTTACCGCAGGTCTCCCAGTAGACCTGCTGGCCATCACCCACGTCTAACAAACCAGACTCGTAGGGTTCGATTGGAGGATAGAAGCCGCGCAAAGGCCGGCCCTGAGCGTCAGTGGTCATAACCGCATTGTGCCATTGGTCCCCCATAGGGCTGCCACACGGTACCGTGTGCCCTGTGGCAAAACCCATCGTGACACTGGCGACCTCTGCTGACTTCCCGAACCTTGACGCGGACGACCTGGCCCTGCCTGACGCACTGGCGGAGCGGGGCATCGACCCGCGCATCGCGGTGTGGAACGACCCGGACGTGGATTGGCACAACGCTGGCATCGTCGTCCTGCGCTCGGTGCGTGACTACGCCAAGCGCCGCCACTACGACGCCTTCCGCGAATGGGCCCGCTGTGTGCCACGCCTGCTAAACCATCCGGACGTGGTGGACTGGAACTCAGACAAGCACTACTTGCGTGAGTTGGAGAAACGGGGCGTGCCCACCATCCCTACCATGTGGCTGGAGCCGGAGCAGCAGCTCTCCAAGCACCAGGTGCACACTCGTTTCCCAGCCTTCGGTGACTTTGTGGTCAAGCCCGCCA
KOK=        72
KK=  337287  LL=  337646  Z=    5.12  JJ=  337227  DL=   360
A===      111      112      113      114      121      123      124      131      132      133      134      141      143      144      211      213      214      223      224      231      233      234      243      244      313      314      323      333      334      343      413      433
B===      222      122      422      322      212      412      312      242      142      442      342      232      432      332      221      421      321      411      311      241      441      341      431      331      424      324      414      444      344      434      423      443
RRR=    0.021    0.021    0.157   -0.220    0.021   -0.539   -0.659    0.157    0.157   -2.861    0.819    0.157    1.090    0.037    0.021   -0.539    0.157   -0.184    0.157   -0.294   -2.003    0.008   -2.144   -0.034    0.403   84.298   30.449    0.231    1.843    1.524   50.239   15.463
X1==   -0.144   -0.141   -0.355    0.583   -0.141   -0.348   -0.408   -0.355   -0.348   -0.876    0.967   -0.417   -1.023    0.729   -0.141   -0.348   -0.408   -0.341   -0.400    0.652   -0.859   -0.008    1.992   -1.099    0.124    9.922    6.141   -0.114   -0.989    1.579    8.927    4.789
X2==   -0.149   -0.152   -0.442   -0.376   -0.152    1.549    1.616   -0.442   -0.451    3.264    0.847   -0.376   -1.065    0.051   -0.152    1.549   -0.384    0.540   -0.392   -0.451    2.333   -1.076   -1.076    0.031    3.264    8.496    4.958   -2.030   -1.864    0.965    5.628    3.229
CD1=        0        0        0        1        0        0        0        0        0        0        2        0        0        2        0        0        0        0        0        1        0        1        3        0        1       11        7        2        1        5       10       10
CD2=        0        0        0        0        0        2        2        0        0        5        2        0        0        1        0        2        0        1        0        0        4        0        0        1        5       10        7        0        0        5        7        9
TCACTGCTGTGCCCTCCACATCTGTGCGTAGAGGCCGCCCTGTGCGAGCAGCCCGGTGTGCGTGCCTCGCTCGACGAGGCGGCCGTGGTCCATGACGAGGACCTGGTCGGCGTCCACGACGGTGGACAGGCGGTGCGCGATGACCAGGACGGTGCGGCCGGCGGCGAGCTGCGCCAGCGCCTGCTGGATCTCGCGCTCGGAGTGCGCGTCCGCCTGGGCGGTGGCCTCGTCCAGCAGGAGGACAGGGGCGCCGGTAAGGAACAGGCGGGCCAGGGCGACACGCTGACGCTCCCCGCCGGACAGGTGGGCGCCCTCGGAGCCGAGGACCGTGTCGTAGCCGTCAGGCAGCTCCAGGACCCG
KOK=        73
KK=  341367  LL=  341816  Z=    4.59  JJ=  340647  DL=   450
A===      111      112      113      114      121      123      124      131      132      133      134      141      143      144      211      213      214      223      224      231      233      234      243      244      313      314      323      333      334      343      413      433
B===      222      122      422      322      212      412      312      242      142      442      342      232      432      332      221      421      321      411      311      241      441      341      431      331      424      324      414      444      344      434      423      443
RRR=    0.028    0.028    0.214   -0.461    0.028   -0.149    0.287    0.214    0.261   14.978   13.840    0.214    2.296    0.246    0.028   -0.875   -0.224    0.214    0.214    0.214    2.351    0.519   -1.047    0.064    2.146   25.056   12.707    0.032   -0.031   -0.031   43.979   11.246
X1==   -0.245   -0.178   -0.501   -0.675   -0.178   -0.363    0.511   -0.501    0.637    2.964    3.975   -0.675    1.394    2.336   -0.178   -0.363    0.511   -0.263   -0.354   -0.363    1.258   -1.000   -1.000   -0.302    1.968    5.695    3.258   -0.064    0.110    0.110    9.996    3.152
X2==   -0.112   -0.155   -0.427    0.683   -0.155    0.410    0.562   -0.427    0.410    5.053    3.482   -0.317    1.647    0.105   -0.155    2.410   -0.438   -0.814   -0.604   -0.590    1.868   -0.520    1.047   -0.213    1.090    4.400    3.900   -0.491   -0.279   -0.279    4.400    3.568
CD1=        0        0        0        0        0        0        1        0        1        4        6        0        3        5        0        0        1        0        0        0        2        0        0        1        3        8        4        2        3        3       13        8
CD2=        0        0        0        1        0        1        1        0        1        8        5        0        3        1        0        3        0        0        0        0        5        1        3        1        3        6        8        5        4        4        6       12
CTCCAGGGCGTAGCAGACCTCGTCGAGGACACTGGTGGTGACGATCTGGGCGTCGGGGTCCTGCATGACGACGGCGACGGTGCTGGCCAGGTGGGAGACCTCGGCGTCGGCGACCTCCTGTCCGCCGACCCTCGCCGAGCCGCGGTAGGCGGAGGGCAGGCAGTGGGGCACGAGCCCTGGTAGGAGCCGGGTGAGAGTGGACTTGCCGCAGCCGGAGGGGCCCAGCAGGAGCGTCGTCGTACCCGGGCGCAGGGTGAGGGTGGCACCCTGCGGGACCCAGGTGCTGGTGCGGGCGTACTGGACGGCGGCGTCCTGGAGCGTGGCGACGGAGGGAGCCGTGCTCACCGGGAGACGGCCAGGCCCGTGCGCTCCAGGGCCCGGCGCAGCAGCAGGCACACGCCGACGGCGACCCAGCAGGACAGGACCGCCAGGATGACGCCGACGACGGTC
KOK=        74
KK=  342057  LL=  342896  Z=    4.98  JJ=  342027  DL=   840
A===      111      112      113      114      121      123      124      131      132      133      134      141      143      144      211      213      214      223      224      231      233      234      243      244      313      314      323      333      334      343      413      433
B===      222      122      422      322      212      412      312      242      142      442      342      232      432      332      221      421      321      411      311      241      441      341      431      331      424      324      414      444      344      434      423      443
RRR=    0.216   -0.166    0.085   -0.450    0.886   -0.719   44.274    0.437   -0.018   13.768   17.511    0.241    5.716   45.995    0.216   -0.003   -0.863    1.051    6.652   -2.219   -0.292    1.065    0.397    1.487   17.566   -0.761    2.026   -1.024   11.069    9.267    2.222   -1.277
X1==   -0.735    0.435    0.352   -0.379    1.435    0.731    6.529    0.352   -1.101    3.150    5.118    1.287    2.820    7.809   -0.565   -0.185    0.836   -0.925    2.139   -1.101   -0.982    0.406   -0.901    1.209    4.815   -1.203    2.173    0.747    2.164    4.557    1.096   -0.628
X2==   -0.294   -0.382    0.243    1.187    0.618   -0.984    6.781    1.243    0.016    4.370    3.421    0.187    2.027    5.890   -0.382    0.016   -1.032   -1.137    3.110    2.016    0.297    2.623   -0.441    1.230    3.648    0.633    0.932   -1.371    5.115    2.033    2.027    2.033
CD1=        0        1        2        1        2        2        8        2        0        9       12        3        8       16        0        1        2        0        3        0        1        3        1        4       12        1        6        9       12       18        5        5
CD2=        0        0        1        2        1        0        8        2        1        8        7        1        5       11        0        1        0        0        5        3        3        7        2        5        7        3        4        2       17       10        5       10
TTGTTGACCAGGACGCCGGGAAGGAGGTAGGGCACCATCCAGGCGCCCATGAGGGCGCACATGATGAGGATGCCGCGAGGGCTGACGGCGACGAGGACGGACACGTAGGTCAGGGGCACGACCAGAAGGGAGCCGACGACGCCGAGGGCGGCTACCGTCATGAGGTTGCGGGTGCCCAGGACGGAGTCTCGCAGCCCGGACCGGGCGGAGGTGCGGATGGTGGTCGAGGCTTCGGGTGCGCTGCTCATGGTGACCTCGGGTAGGTGGGGCGCCGGTCGGGTGGACGCCATGACCACCAGGCACCCGTGAATCAGGATAGGCACACCTAAGATAGTAGTGGTTCTCAGTAGCGGTCAAGTGTCGTCCGCCCGGGGCCTGCGGCGCCGGGGCACGTGGAACCGCCGCGGTGGAGGGACGCGCGCGCGGTACGTCTGTGGCCCCGTCTATGCTGGCCCGAGCCCGCACGCCAGCACGAGAACAAGGTGGACCCATGACCCAGCAGGCCCCGCCCGCAGCCCCCGCCACCCCAGCGACGCGCCCCGTCCTCAAGGTCGGTGTCCTCGGCTCAGGCACCGTCGGCACCCAGGTGGTCCGCCTCCTGCTAGAGCAAGCCGACGACTTCGCAGCCCGCTCCGGCGCCCACCTGGAAATCACCGGCATCGCCGTGCGCAACCTTGACGCCTCCCGCGACCCCGCCGTCCCGCGCCACCTCCTAACCACCGATGCCACCGCCGTCGCCACTGGCAACGACATCGTCATCGAGCTCATCGGCGGCATTGAACCCGCCCGCACCCTCATCCTCGCGGCCTTCCACGCCGGCGCCTCCGTCATCACCGGCAA
KOK=        75
KK=  407067  LL=  408056  Z=    5.03  JJ=  407067  DL=   990
A===      111      112      113      114      121      123      124      131      132      133      134      141      143      144      211      213      214      223      224      231      233      234      243      244      313      314      323      333      334      343      413      433
B===      222      122      422      322      212      412      312      242      142      442      342      232      432      332      221      421      321      411      311      241      441      341      431      331      424      324      414      444      344      434      423      443
RRR=    6.567    0.088    1.119    0.875    0.798   14.740    3.726    0.075   -0.069   21.169    0.091    6.886    5.244    0.025    0.798   -0.069   -0.185    1.763    6.837    2.007    3.689    1.387    0.085   -0.046   13.918   36.901    4.227   -0.057   -0.543    5.661    0.126   49.061
X1==    2.129    0.078    1.019    3.452   -0.922    2.420    3.282    0.244    0.162    4.328   -0.080    2.664    2.198   -0.014   -0.922    0.162   -0.551    3.738    2.369    1.667    1.385   -1.287   -0.180   -0.679    3.769    3.907    5.190   -0.124    0.382    1.621    3.907    6.163
X2==    3.084    1.135    1.099    0.254   -0.865    6.091    1.135    0.307   -0.425    4.891   -1.144    2.585    2.385   -1.766   -0.865   -0.425    0.336    0.472    2.886    1.204    2.663   -1.078   -0.472    0.067    3.693    9.445    0.814    0.458   -1.422    3.492    0.032    7.960
CD1=        3        1        3        6        0        5        6        2        2       11        3        5        7        3        0        2        1        7        5        4        6        1        3        2       10       10       13        6        7       10       10       21
CD2=        4        2        3        2        0        9        3        2        1       11        1        5        7        0        0        1        2        2        5        3        7        1        2        3        9       19        4        6        2       13        3       23
CCCGGCAGACAGGGCCAGTGAATCGCCGGGGCGGACGAGGGCTGCCGCAGCCGCACCAATACGGGCTTTGGCCTGAGGGTGCAGGGTGGTCTTGGAGGTGAAGCGGGGTTCGTTGGTGGTTGAGCCGGCTGCGACGGCGCCACCGTGCACCCGTTCCACCAGTCCTTGGGAGACCAGCTCGGTGATGTCACGGCGCACGGTCATCTCTGAGATGCCTAGGGCTTCAACCACCTCAGCCACCCGGATGCCACCAGTGGCGGCCACCCGTTCCAAGATGAACTCCTGGCGTTGGCGTGCGAGCATGGGGGTAGCTTGAGGGGCGGAAGAGTGTGTCACAGAGACGATTCTGCCAAAGATCGCTCATGTGCAGACGGTTTCGCGCAGATGCGCACAAGATCTTTTGCGGATCTGCCGCAGCGCCAGCCGCTCGTAACGGCGCAAAGCAAGCGGCGCTGGCATACTTCCAGACGAGCCCCGAGGTCTGGAGGCCCCATGAGCAGCTCAACCGCTCACCCAGCGGATTCCCCCAAGGTTCCCAAATCTGTGCAAACCCCGCCAGCGCCCAAGCGCGCCACCGACCTGGCTGGACTACAAGCCAAGCTCAAAGAGCTGCTGGCCTGGGCCCAGGAGACTCGCCTCGCCCGTGCCTTTAGCCGCTACGGCACCGCTCACGGTGCCCTGTTGGCAGGCGGCATCGCCTACACCGGCTTGTTCTCGGTGTTCGCGGCCCTGGCTATCGGCGTCACCGTGCTGATGGCCGGGCTGGGCTCCCACCCCACCCTGCGGGATGCGGTGCTCAAGGGAGTCGGCCAAAAGCTGCCAGGGGTGATCGACAACGGTGACGGCTCCGGCCTGGTTTCAATTGACCAGCTCACCCTCGACTCAGCCCTCAACCTAGGCTCCATCATTGCCATGGTGCTCCTGCTGCTCTCTGCTCTGGGGCTTATGGGAGCGCTGGCTACAGCTCTGCGCGCCATGTTTGGCCTGGCC
KOK=        76
KK=  423447  LL=  424436  Z=    6.15  JJ=  423327  DL=   990
A===      111      112      113      114      121      123      124      131      132      133      134      141      143      144      211      213      214      223      224      231      233      234      243      244      313      314      323      333      334      343      413      433
B===      222      122      422      322      212      412      312      242      142      442      342      232      432      332      221      421      321      411      311      241      441      341      431      331      424      324      414      444      344      434      423      443
RRR=   -0.181   14.267   -0.415   -0.673   -0.047   10.627   -1.551    1.272   -1.054   30.204    2.711   -0.025   30.058    0.304    0.466   -1.024    1.432    3.585    4.265    2.531    0.477   -1.623   -0.426   -0.011   10.361   52.385   13.152    0.002    0.076    2.076    5.832   25.057
X1==   -0.280    4.092   -0.344    0.680    0.092    3.989   -1.188   -1.606   -1.329    5.539    1.060   -0.025    4.123   -0.648   -0.908    0.950   -1.188    0.730    1.038    0.950   -1.304   -1.041   -0.427    0.577    3.249    7.186    4.744    0.184    0.164    0.907    3.102    6.852
X2==    0.647    3.486    1.208   -0.990   -0.514    2.664    1.306   -0.792    0.793    5.453    2.556    1.010    7.290   -0.470   -0.514   -1.077   -1.206    4.913    4.109    2.664   -0.366    1.559    0.996   -0.018    3.189    7.290    2.772    0.009    0.466    2.289    1.880    3.657
CD1=        1        5        2        3        1        7        0        0        0       17        6        2       12        2        0        3        0        2        2        3        1        1        2        3       12       18       12       10        8       10       10       26
CD2=        1        4        2        0        0        4        3        0        2        9        6        2       13        2        0        0        0        8        8        4        2        6        5        4        6       13        7        4        6       10        5       13
ACCCCCACCGCCGAAGCCCCAGCTGGCGAGCAAAGCCCGGCTGGCGACGCTGATTCTGCCAAGGCCGGTATCGCCGAGACCGCTAGCGAAGCGCCCACCGGTTGGACCGCCGACCACAAGAAGGACGAAGACTCTGCGGAACACTTGGCCAGCCTGCCTGCTCAGGAAAGCGCAGCCGCAGCTGCCGCAGTGCCCCCAACCGTGATTCCGGAGGAGGACGGCGCCGCCGCTTCCCGCGCTACCCGACCGCTGTCACCGCGGGACATTGTGCGTGCGGCCAACGCTGCGGCCCGCACCCGAGCTGAGGCCAGGGAGACCACGCCCATCGCCTGAACCCAGTTCACCCATCCCTGACGAATTCGCCCGTTCTTGACGAATTCGCCCGCAGTGCAGGCGTTTACGTCAAGAACGGGCGAACTGGGCAGAGACGGGTGCGTCGGCTGAGCAGGTCAAGTCTCAGTTGGTCGGGCTGACCCCCAGGGGCCTGCCCGCCAAGCCGCGGGCCCGGTGCGCCAGCACCCCAGCCACCCGGGCCAGCTCCGCGCCCGCCGTCGAGCCCTCAGTCGGAGCGCCCTCAGCGCCAATGCTGGCCGGGACCCCGGCGTCAGCACCCTCACGCAAACGAATATCCAGTGGCAGCTGGGCCAGCAGCGGTACCTCATAACCCAGGGTGCGCGTCAAGGACTCGCTGACCGCCTGCCCACCGCCAGCGCCAAAAACCTCCAGGCGTGAGCCATCGGGCTGCTCCATCCAGGACATGTTCTCAATCACGCCCACCACGCGCTGCTGGGTCTGCGTGGCGATCAGACCGGTGCGCTCAGCTACCTCTGCAGCAGCCGTCTGCGGGGTAGTAATCACCAAGATCTCCGCATTGGGCAACAGCTGCGCCACCGAGATCGTCACGTCACCGGTGCCAGGTGGCAGATCCAGCAGCAACACATCCAGGTCACCCCAGAACACATCCGAGAGGAACTGCTGTACGGCCCGGTG
KOK=        77
KK=  441687  LL=  442706  Z=    4.87  JJ=  441687  DL=  1020
A===      111      112      113      114      121      123      124      131      132      133      134      141      143      144      211      213      214      223      224      231      233      234      243      244      313      314      323      333      334      343      413      433
B===      222      122      422      322      212      412      312      242      142      442      342      232      432      332      221      421      321      411      311      241      441      341      431      331      424      324      414      444      344      434      423      443
RRR=   -0.972   -0.083   -1.810    0.809    0.086    3.602    1.922    2.904   -1.536    3.620   -2.416    7.251   33.120   26.544    0.851    0.241   -0.003   -0.012    9.824   10.634    0.229   11.558   -0.024   42.363    6.434    1.993    0.259   -0.317    2.615    2.620   -0.207    0.841
X1==    1.822   -0.207    1.863    1.599   -0.207    3.106    1.358    1.863   -0.615    1.664   -1.669    1.599    6.252    4.540    0.699   -1.359    0.657    0.673    3.111    2.362   -1.050    2.845    3.998    7.356    2.958    1.377    0.786   -0.324    1.468    1.970    0.159    1.970
X2==   -0.534    0.400   -0.971    0.506   -0.417    1.160    1.415    1.559    2.497    2.175    1.447    4.535    5.297    5.847    1.217   -0.178   -0.005   -0.017    3.158    4.503   -0.218    4.063   -0.006    5.759    2.175    1.447    0.330    0.977    1.781    1.330   -1.303    0.427
CD1=        3        1        4        4        1        6        4        4        1        5        0        4       13       11        2        0        3        3        7        5        1        8       10       17        7        5        4        3        7        8        3        8
CD2=        1        2        1        3        1        4        4        5        6        8        6        9       13       13        3        2        2        2        6        9        3       10        3       12        8        6        4        8        9        8        1        6
GGCCATGAGATTGGGAGGATGCTGGCCTCTAGGCGAGCGATCTGGTGCTCGAGTGTGCTCAGCCAGGCCTCAGCCCCGGGGAGCTTGCCGAGCCTGGCTTTGGTGTGCATCTCCCAGGCCGATGCCGCTGACACCAAGATCTGGTTCGTGCGGTTGCGCAGCACAGGCAGTGCCTGTTCGCCGAGTCGGTCTGGGTCGTTAATCGCCCAGATAAGGGTGTGAGTGTCTAGTAGGTAGCGCCCCATCACCGCGCCTCCCAGGCAGTGAGCTCCTCCTCCGGGAGGTCCTCGAAGAATGAATCCGGGAGGTGGTAGCCGCCGAAGCCAAGCTCGCGTTCGCAGGTCTGAATCGGTACCAACCGGGCCACCTGTGTGGAACCACGGGCGATGGTGATGGTTGCTCCTGTTTCCACTTTTGCTAGTAGCGAGGACAGATGCGTCTTAGCTTGCTGAACCTTAACTGTCGTATCCGTGAGCTTGGTGTTCATGACTCTAAGCTACCTCGATCGACCGTGGTTGGTCAACTATGTTGACCAACCACGGTGATAGCTGCATTTTCGCTGACTCTAAGGGCTGCCTGTTAGTCGAGGCTGCGCTGGATTAGCACTTGGGCTGCCTCAAAAGGTGCTGGTGTCAATCACGTAGCGGTAGCGGACCTGGGAACCGACCACCTTGTCATAGGCGGCGGTGATGTCCTCGCCGCTGATCAGCTCCACCTGCGGCGCAATTCCGTGCTTGGCACAGAAGTCCAACATCTCTTGAGTCTCGGCAATGCCGCCGATCTGTGAGCCGGCCAGCGCCTTGGAGCCCAAAACCAAGGTGGAAAGGTGCAAAGTGGTCGGGGCCTCGGGCAGGCCTACATCCACAAATGAGCCGAAAGGCCTGAGTGTGGCGATTAGGCCCGCGTAGTCCAGGTCGTCGGCCCCGACGGTGCACAAGATGACATCGAAGGTGCCACGCAGAGCCTCCAGGGTGCCAGGCTCACTGGTGGCGTAGAAGCTGGTGGCACCAAAACGCTTCG
KOK=        78
KK=  451527  LL=  452456  Z=    4.93  JJ=  451527  DL=   930
A===      111      112      113      114      121      123      124      131      132      133      134      141      143      144      211      213      214      223      224      231      233      234      243      244      313      314      323      333      334      343      413      433
B===      222      122      422      322      212      412      312      242      142      442      342      232      432      332      221      421      321      411      311      241      441      341      431      331      424      324      414      444      344      434      423      443
RRR=    2.874    2.273   -0.377    5.297   -2.475    9.641    1.196    0.047    1.263    1.944   -1.106    0.705    2.903    0.006   -0.033   -1.576   -0.930    8.516   -0.291   -0.206    1.651    0.775   -0.192   -1.413   -0.809  102.274    2.169   -0.133   -0.619    9.438   11.689   30.936
X1==    0.876    1.040   -0.651    2.421    3.040    1.819    0.342    0.081    1.040    0.404    1.093   -0.591    3.389    0.045    0.040   -1.297    1.945    2.100   -0.330   -0.518    1.254   -0.445    0.166   -0.362    2.637   11.426    3.036   -0.719    0.716    3.351    2.241    5.546
X2==    3.283    2.186    0.580    2.188   -0.814    5.300    3.493    0.580    1.215    4.816   -1.012   -1.194    0.856    0.134   -0.814    1.215   -0.478    4.055    0.882    0.398    1.316   -1.743   -1.158    3.897   -0.307    8.951    0.714    0.185   -0.865    2.817    5.215    5.578
CD1=        2        2        1        5        4        4        2        2        3        4        5        1        9        3        1        0        4        4        1        1        5        2        3        2        8       23        8        4        7       13        7       18
CD2=        4        3        2        4        0        8        6        2        3       10        1        0        4        3        0        3        1        7        3        2        5        0        1       10        2       17        4        5        3       11       11       17
CTGCTGGGCAAGCATATGGGTGAGCAGCGCATAGGAAGCCAGGTTGAAGGGCACTCCCAGGAACAGGTCCGCGCTGCGCTGGTAGATCTGCAAACTAAGGCGTCCCTGTGCCACATAACACTGGAAGAAAGCGTGACAAGGCGCCAGCGCCATCCGGTCAAGTTCGCTGACATTCCAGGCAGACACCAGCATCCGACGTGAGTCTGGATCACGCCGCAGCATCTGCACTAATCCGGTGATCTGGTCGATCGCCCCGCCGTCCCGACTGGGCCAGGAGCGCCACTGCGCGCCGTAGACCGGGCCGAGTTCGCCGTCGGCATCCGCCCACTCATCCCAGATAGTGATGCCTCGCTCCTGCAACCAGCGCACATTGGTGGCGCCCTGCAAGAACCACAGCAGTTCACCCTTGACGGCCTTCATAGCCACGAATTTAGTGGTGATACGGGGGAAGCCTGCGGACAGGTCATAGCGCAGCTGGCGGGCAAATAGGGAGCGGGTGCCGGTGCCGGTGCGATCCCCTTTGGCAGTGCCTTGGGTGAGGACCTCCGCCAGCAGCTCCTCATAGGCGACGTCGACGCCGTCGGGTGGGTTCAGGCCTAGGGAAGCCAGGGCAGGGTAGTGCTGTGTGCTCACAGGGCCACGCTATCGCTTCCGCCTGGCCGCAGCCGCCAGCCTTCCAGCTGAGTCGCCTGTGGCCTGGCGGCCCCACCTCCAGCGCAGGCACGGGGCCTGGCTAACTCAGATGGTGAGGACCTCATGCTCGTCCTCAAGCAGCAGGGCCGGTCCAAGTGCCGCCATCGTCCCTTCGATCACCTGATTGGCTAGAGCCCGCCCGCCACTCCAGCCAATAGCCGCACCAATACCAAAGGGCAGCAGGCGGCCCAGGGCCAGCGCACCGGTTTTGGCAGCCTGCCGTTTGGCTAGACGCTT
KOK=        79
KK=  459657  LL=  460706  Z=    4.69  JJ=  459507  DL=  1050
A===      111      112      113      114      121      123      124      131      132      133      134      141      143      144      211      213      214      223      224      231      233      234      243      244      313      314      323      333      334      343      413      433
B===      222      122      422      322      212      412      312      242      142      442      342      232      432      332      221      421      321      411      311      241      441      341      431      331      424      324      414      444      344      434      423      443
RRR=    2.655   -0.546    7.508    0.018    1.649   10.046   -0.175    0.768   -0.904    0.783   -0.482   -0.000    0.903   -1.161   -0.003    0.336    1.420    8.896   10.801   -0.904   -0.703    3.012    7.100   61.124    1.048    7.196    0.385   -0.501    1.102    5.557    6.835   28.502
X1==    3.919   -0.994    2.235    0.018    3.006    3.237   -0.347   -1.200   -0.819    1.205   -0.671    0.018    1.258   -1.083    0.006    3.237   -1.191    1.134    2.989   -0.819   -0.420   -1.784    1.628    9.235    0.431    0.775    2.317    1.506    1.058    2.696    3.186    7.936
X2==    0.678    0.549    3.360    0.996    0.549    3.104    0.504   -0.640    1.104    0.650    0.718   -0.004    0.718    1.072   -0.451    0.104   -1.192    7.844    3.614    1.104    1.675   -1.688    4.360    6.619    2.432    9.280    0.166   -0.333    1.041    2.061    2.145    3.592
CD1=        6        0        7        2        4        7        1        1        1       10        3        2        7        1        1        7        0        3        4        1        4        0        6       15        8        6       10       21       13       18       11       34
CD2=        1        1        4        2        1        4        2        0        2        2        3        1        3        5        0        1        0       10        7        2        4        0       10       18        4       15        2        2        6        8        5       11
GGGAGACCAGCGGGTCATGCGGCAGTGCAGCCCGGCCCACCCGGTCCCGCAGCCGACTGCCCACCGCAAGCACCCCACCAGCGTCAGCACCCTCCAGGACCGCCAGATGCCAAGGACTACGCAGCGCTGCCCTGGCCTGCGCCGCCAGTTCCGCCCCCGCACTATCCATACCGCCTCCCTGAACTTGCTCGGCTCCTCGGCGCCCACGCCTTGGTTCAAGCTTGGGTACTCCAAGACAGGCCGCTGCTGGCAATACCGGTGATCTGATGACGCCGCCGCCACCGGCAGTACCTGTGGAGCGCAGCCAACAAAGCCGTTCCCGCCCCCGCCAAGCCATGCGACCCTTAAAACATGTGCGGACGCTACGGCTCATGGACCCCAGGGGCAGACCTGGCCATCTGGTACAGCGCCGCCCTCACCCCAGAAGCCCAAGCCATACCCGCCTCCTGGAACCACGCCCCCGGAGCGGATATCCGCGTCCTCATAGAACGCCTCGAAGCCCAGCCAGCCCCCAGCAGCAGCCAAACACCCAAACAAGGCACCGTCCCGCGGCCGATAATCGATCCCGACGGAGACGCCGCCGTCGCCCGCGAACTTCGCACCGCCCGCTGGGGCCTCTTGCCACCCTGGGCCAAAGAGCCAGCAGAAGGCTTCCGGGCCTTTAACGCCCGCCGTGAAACTGTCGCCAACAAACCCACCTTCCGCACCGCCCTGCGCTCCTTCCGCTGCATCTTGCCCGCCGACTGCTGGTACGAGTGGCCCCAAGCACCAACCGTCTCCAGCAAACAGCCCTACGCGGTGCGCTCCGCCGATGGCAGCCCGCTGGCGCTCGCGGGCCTGTGCTCTTGGTGGCGGCTGCCGGAAGCCCCAACCCCGGACGGCAGTCGGCCTGTTCGCCCCGGCCCAGCCCTGCACGGCAACTGGCTGCTGACCGCCACGATCTTGACCAGACCCGCCGCACCAGACCTCGCCTGGCTGCATGAACGTGAACCAGTGACGCTGCACAAAAGTGCTGCCCTGCGCTGGATCGACCCCCGCATTACGAACCCG
KOK=        80
KK=  518367  LL=  519506  Z=    5.44  JJ=  518367  DL=  1140
A===      111      112      113      114      121      123      124      131      132      133      134      141      143      144      211      213      214      223      224      231      233      234      243      244      313      314      323      333      334      343      413      433
B===      222      122      422      322      212      412      312      242      142      442      342      232      432      332      221      421      321      411      311      241      441      341      431      331      424      324      414      444      344      434      423      443
RRR=   -0.263    0.161    1.041    4.329   -0.421    1.990    4.266    0.126   -1.490    0.308    0.613    4.079    8.191    4.684    0.161    0.234    0.806    0.889    8.737   37.212   -2.148    5.091    1.695    7.945    9.944   28.150    0.725   -0.510    0.548   27.067    5.850    6.487
X1==    0.502   -0.655    1.056    4.227   -0.655    0.685    1.823   -0.944    1.587    0.160    0.393    2.441    1.696    1.572   -0.655    0.685   -1.296    1.080    3.965    6.096   -0.886    2.764    2.194    3.841    3.170    9.510   -0.886    0.339    1.651    4.987    2.347    2.127
X2==   -0.524   -0.245    0.985    1.024    0.643    2.903    2.340   -0.134   -0.939    1.921    1.557    1.671    4.831    2.979   -0.245    0.342   -0.621    0.823    2.204    6.104    2.423    1.842    0.773    2.068    3.137    2.960   -0.817   -1.506    0.332    5.428    2.493    3.049
CD1=        1        0        2        6        0        2        4        0        3        2        3        4        5        6        0        2        0        3        8        8        1        8        7       12        6       17        1        4        8       15        6        9
CD2=        1        1        5        4        2        7        5        3        1       11        8        5       15        9        1        3        1        3        4       12       10        7        5        6       14       11        3        7       10       25       10       18
CCCGCATCGCAGTGAGCATCGCCTGTCTGATGAGCAGCGTCAGGAGCTTCTTGAGCGCCGCCAGGCCAAGGAGCGTCGCGAAGCCGCGATCGAGGCTGCCACCCGGGTGCGTCAAGAGTGGCTTGGTGGTTGGCTTCGGGGGTCGGCGCCTATGCCTGCCCCGGCATGGCGTTGGGTGACAGACTGGCTCTTGGAAAGGTGCGCGTCGTTCTACATCAGCCGCCCCTTGGCTCAAGAAGTTGAGAAGTGGGTGCCTTCGGCGACCTGGCGCCGCTGGGTGTCCACCCCAAAGCGCACAGATCGGCTGATGTTCGCCCTGGTGTGCGCGCGCCTCGAGGTGGCCATCAGGTGTGGCAACAGCCGCGTGGAGGAGACCGGCGAGTACCTGAAGACGCTGGAGAAAGCGGGGTACACGCTTTCGGAGGTTGAGCAGGAGATCGTGGATCAGTGGCTGGCTGAGCTGCCTGACGGTGGTGACGCGGCATGAGCGATCAGGGTCGTGATCTTGTGGAGGGGTGCACTCACCAGCGGCCACACGTCCATGGCACGTCAGGCGCATACAGGAACTGCCGCTGCCGCTGCACTGTTTGTAAGCGGGGGGAGGCGCAGCGTCTGCTGGCGGTCCAGCCGACGTCTGGCCCTCATGTTGTGGGCGGTTACCGGTTTGTGCCAGCGCTTGGGTCGCGCAGGCGGTTGCAGGCGCTGAGCGCCTTAGGCTGGTCGCAGCGCGCCATGGCGGCTCGCCTGGGCGTGCATCAAAAGGCGGTCTCCAAGGTGCTGTTGAAGCAGTCATTGATCCGTTCAACGACTGCCCGCGCGATCGCGCAGTTCTATGCGCAGGCTTCTTGGGTGCCTGTCCCTGGTGGTGGATCTCAGGCTGCGCGTGGCGCGGCTCTCGTTAACGGGTGGGTACCACCTCTGGGCTGGGCGGAGGACGCTGACTTGGATGATCCTCGGACCAGGCCGTTGCCGCGGAGGCAGTGGCAGCGACAAAGCTCTGCTGCCCGTGCGGCCCGCCGCCAGATGAAGGCGGCGTCATGAGTGACCGTGTCGAGGTTGAGGTGACTGTGACGATGCGGCCGACCAGCGGCGGTCCGGCGCATTCGTCTGTGGCGCGGGTGTGTCCGGTGGTGGTGTCCA
KOK=        81
KK=  525657  LL=  526796  Z=    5.47  JJ=  525627  DL=  1140
A===      111      112      113      114      121      123      124      131      132      133      134      141      143      144      211      213      214      223      224      231      233      234      243      244      313      314      323      333      334      343      413      433
B===      222      122      422      322      212      412      312      242      142      442      342      232      432      332      221      421      321      411      311      241      441      341      431      331      424      324      414      444      344      434      423      443
RRR=   -0.163    7.661    3.178   -0.161   -0.081   12.643    9.442   -1.479    0.038    0.673   -2.533   11.240   14.224    7.348    1.109   -0.087   -0.511    1.816   -0.383    1.011   18.544    0.480    0.268    0.357    2.477   48.467   -1.672   -0.003   -1.117    6.473    8.831   18.810
X1==    0.963    2.774    2.195    2.346   -0.095    4.113    4.325   -0.684   -0.061    1.730   -1.344    2.346    4.060    1.513   -1.052   -0.757    0.741    1.859    0.620    0.635    4.077    1.185    0.662    0.261    1.205    9.464   -0.997   -0.012   -0.641    4.894    2.979    4.894
X2==   -0.169    2.762    1.448   -0.069    0.854    3.074    2.183    2.163   -0.626    0.389    1.885    4.791    3.503    4.858   -1.054    0.114   -0.689    0.977   -0.617    1.594    4.549    0.405    0.405    1.366    2.056    5.121    1.677    0.212    1.743    1.323    2.964    3.843
CD1=        2        4        5        5        1        8        8        1        2        7        1        5       11        6        0        1        3        5        3        3       12        6        5        4        6       21        2        7        5       19        9       19
CD2=        1        4        4        2        2        6        5        5        1        4        7        9       10       13        0        2        1        3        1        4       11        4        4        6        7       13        6        6       10        9        9       15
TCTGGCAAATGTCCTAGCGCCCATTCCTTGCGGTCAGGAGCAAGCCACAGCCGAATAAGGTAGTCGGCGGTGAATAGCACCCAGATTCCGCTGAGGATCAACTCGACGCTGTCTCGGGCCTCTCCTCTAAGATCGGCGAGAACCTCCCAGGTGTAGGTCGCTAGGAACACCAAGGCTGCGGAGGCCAGAGGCCATTCCATGGCGCGTTCCCAAGATCGGAGCCGCCGCCCATCTGTATTGTTCATGGCGTGAGCTTAGGGGGACTCTGTGGTTCAGTCTCGCGGGCATCGCAGGCTGCGCAGCCTGCGCAGGAAGATGCGGCAGGCTCGACTTCAGCCGTGTGCCCGCTGCGGGCAGCCGATCGACTACGCCGCGCCTCCCGGTGACCCGCGATCCTTCCAGGTCGGCCACCGGCTGTCATGGCGTGACCATCCTGACGAGCGGCTGGACCCGGCCAACTTGCAGCCTGAGCACGAGCTGTGCAACAAGCAGGCCGGAGCCACAGATGCCGGCCCTAGCCTCGGACTGATGTCGCGCCGCTGGTGACCCCCTGAGGGAGGGGGTGCAAATCCCTGCGGCGGGGTTAGCGGAGCTGTCCGCCGGCAGTGCTCCTTCTCCCCACAGGGAAAACGACCCCCTATCCCCGCTTTTTGTTGGAATGGCAACGAAAGTAGAGGAGTAATGTTCGATCGGGTGGCAATCAGAGAAGCCGCCTCCGCCGGCCTGTCGGTGGCTGAAATTGCTCAGTCTGTCGGTGCCACCTCCGCCACCGTCCGTAGGGCGCTGGACCCTGCAGCCCCTGTGACCTATCAGCGCGCTCGGCTCGTGGATGGCGACATTGGGGCCCAGATTCGCCAGGTCATCGCCCGCAATCCCCGCATGAAGGCTCCAGGCATCGCCTATCAGGTCGGATGGCGCGGCTCCATGCGGACCCTGCGTCACGTCATCCAGCAGATCAAGCGTCAGGATATGGAGGTCTGTACTGATGGCCAGCCTCCTGCCTCCAGCTCATCTCGCTGAGGACGCCGCCAGCGTCTGGACTTCGGTCGTCACAGCCCATCCTCGCCCTGAGTTACTGGACGCCATGCGCCTGGAGGCGTTCTGCTTGGCTGTGGCCACTCTGCGTGCAGCCCACCAGGC
KOK=        82
KK=  548787  LL=  549176  Z=    6.06  JJ=  548247  DL=   390
A===      111      112      113      114      121      123      124      131      132      133      134      141      143      144      211      213      214      223      224      231      233      234      243      244      313      314      323      333      334      343      413      433
B===      222      122      422      322      212      412      312      242      142      442      342      232      432      332      221      421      321      411      311      241      441      341      431      331      424      324      414      444      344      434      423      443
RRR=   -0.137    0.049   -0.693   -0.312    0.049   -0.201    0.235    0.264    1.302    9.157    2.819    0.772    4.366    1.210    0.049    0.264   -1.364   -1.080   -0.146    0.264    2.622    0.342    1.027   -0.126    0.227   48.968    9.428    1.663   -0.201    2.836    4.012    7.614
X1==   -0.186   -0.220   -0.478    0.542   -0.220    0.433    0.458   -0.478    2.433    2.518    1.693    0.542    2.622   -1.070   -0.220   -0.567   -0.542   -0.672    0.357   -0.567    1.289   -0.339    0.516    2.327   -0.210    5.410    4.635   -1.822   -0.606    1.742    5.410    4.678
X2==    0.735   -0.224    1.449   -0.576   -0.224   -0.465    0.514   -0.551    0.535    3.637    1.665    1.424    1.665   -1.130   -0.224   -0.465    2.514    1.608   -0.410   -0.465    2.034   -1.010    1.990   -0.054   -1.080    9.052    2.034   -0.913    0.332    1.628    0.742    1.628
CD1=        0        0        0        1        0        1        1        0        3        4        3        1        4        0        0        0        0        0        1        0        3        1        2        4        1        7        7        0        2        6        7       11
CD2=        1        0        2        0        0        0        1        0        1        5        3        2        3        0        0        0        3        2        0        0        3        0        3        1        0       11        3        1        3        5        2        5
ATGCTGTCCGCCCAGGCCGTTCAGGAAGTCCATGACTGGCTCTGGCTGCTCGCGGGTCGCCACCGGGCCGCCAGCCTGCTGCGCCGTACCGGCAAGAGCCTATGGACCAGCCTCTGCAGTGACCTCACGCAGCTGGCCGACGACGTCGACGCTCAGGCCCGGGCCGCCGACACGCTGGAGGAAGGACGCGCGGCACTGCTCGGTGCGCCAATCTCCGACCTGACCGGCGAGGTTCAGGCGGGTTCTTGCGGGCAGGGAGCTCCGACCACTCGTTGGCTCACGCTGGCATCCTCGGGTGGCGCCCTAGCCGGTCTGGCAACTTTGGCTCCGGGCAGACGGCTCTCTGCGGGCCTATTTGGACGCCGCACTCGTCAGCGCAGCGAGGCCCTG
KOK=        83
KK=  556767  LL=  557696  Z=    4.64  JJ=  556767  DL=   930
A===      111      112      113      114      121      123      124      131      132      133      134      141      143      144      211      213      214      223      224      231      233      234      243      244      313      314      323      333      334      343      413      433
B===      222      122      422      322      212      412      312      242      142      442      342      232      432      332      221      421      321      411      311      241      441      341      431      331      424      324      414      444      344      434      423      443
RRR=   25.211   -0.020    1.275    2.364    2.246   -0.192   -0.389    3.160   -0.068    2.487   21.502    2.853    8.589    0.776    4.762    0.746    0.999   15.844   -2.861    0.746    0.054    1.053   -1.081    0.240    1.241   24.971    3.694    0.733   -1.300    7.622   10.917   -0.119
X1==    4.594   -0.752    0.838    4.591    3.656   -0.977    1.805    2.077   -0.345    1.419    5.095    1.125    2.445    0.825    2.003    0.919   -1.140    4.220    3.109    0.919    0.053    0.526   -0.825    0.276    0.708    4.432    2.228    1.210    0.952    2.472    3.107    0.191
X2==    5.487    0.027    1.522    0.515    0.614    0.196   -0.215    1.522    0.196    1.753    4.220    2.536    3.513    0.940    2.377    0.812   -0.876    3.754   -0.920    0.812    1.012    2.003    1.310    0.870    1.753    5.634    1.658    0.605   -1.366    3.083    3.513   -0.624
CD1=       12        2        4       11       10        1        6        6        2        4       10        5        6        4        7        4        1        9        8        4        2        3        1        3        3        9        5        3        3        5        7        2
CD2=       12        3        5        3        4        3        2        5        3        5        8        6        7        3        7        4        1        9        1        4        4        5        4        3        5       10        5        3        0        6        7        1
TATCTTGCATTGAGGACGCGTCAGCGTCCGAAATGCACACTGTCATACGACGCGCGAAACGTGACAAAAACACGCGAATCCTTATAAACAAACGTATTAGCTGACCACTTGACCAGCAAAGAAAGACGTTCTGGTCAGGTTCTGGTCAGCCGTTTCGGGTGATTTATGAGGATAAAAAACACGTCTGACCAGATGACCACATTATTCTCTACTTTTTTATAAAAATTTGAAGAAGGTATATATACGTAATAAAAAAAGTCGGTTTTTATCTGGTCATGTGGTCATCTGGTCAGAATTGAAAAATTCCCCTTATAAACGAGCGTATAGCTCTCAATAAAGCTGACCAGAACGATATTTTAATCTGGTCACACATCTGGTCAGCCCCCAGCTGTCGCTGTTGTGCTCTTCTGGCTATCCCGCCAGAAGTCGTGAAAAATATTTTTTGCTTGTTTCCGTTCATATATGAGTGGAATAAGTCTCTGACCTGCTGGAATGCGAATATTTGTCTTGCGTTCTGTTTGTTTACAGAGTATTATTGAAATAGATAAACAAAGGCTCAGCACCCGTCCCGTCTTTGATGCGGGGTTACTGCCGGGAATAAGAGTCGAGCGCAAGGTGGAATACCGCCGAGCGTCGCAGGTGAAATAACGACGAACGAAGCTCCTGCCAAAACCAGAGATAGACATGACTTTTTTGTTGTGTCCGCTTCTGGTTTTGGCAGGAGCTTTTTGTTTGTTCGAGAAGTTGAATCAGGAGGTATGAGACATGGAAGCGAAGAATAGCAAGAAGGATTTTCTGAACACGTATGAGGCGGCTGACAGGCTGGGCGTAGCCCCTGCCACGCTTCGCACGTGGAGAGCACAGCATAAGGGGCCTGTGTTCTACAAATTCCACCGTGCGGTCTTCTACAAGGCAGAAGACCTGAGCACG
KOK=        84
KK=  570117  LL=  571256  Z=    6.41  JJ=  570087  DL=  1140
A===      111      112      113      114      121      123      124      131      132      133      134      141      143      144      211      213      214      223      224      231      233      234      243      244      313      314      323      333      334      343      413      433
B===      222      122      422      322      212      412      312      242      142      442      342      232      432      332      221      421      321      411      311      241      441      341      431      331      424      324      414      444      344      434      423      443
RRR=    0.105   -0.048    7.121   -1.473    0.963    2.490    3.667   -0.292   -1.264   11.090    4.559    0.679   10.378    6.489    0.963   -1.047   -2.359    0.604   37.648    1.874   -0.068   25.653    1.770    5.844   42.724    5.496   -0.735   -5.215    1.538    0.203   16.066    3.206
X1==   -0.122   -1.011    2.853   -1.441   -1.011    1.657    1.593   -1.419    0.907    4.567    1.261    0.664    3.384    4.324   -1.011   -1.345   -0.626    0.308    4.944    2.408   -1.226    6.006    1.534    2.560    8.335    1.792    1.610   -1.717    1.855    0.245    4.445    3.867
X2==   -0.856    0.048    2.496    1.022   -0.952    1.503    2.301    0.205   -1.394    2.428    3.614    1.022    3.067    1.501   -0.952    0.778    3.771    1.964    7.615    0.778    0.055    4.271    1.154    2.283    5.126    3.067   -0.457    3.037    0.829    0.829    3.614    0.829
CD1=        1        0        6        0        0        4        4        0        3       12        6        3       10       12        0        0        1        2        8        5        1       14        6        8       19        7        6        2       11        7       12       16
CD2=        0        1        5        3        0        4        5        2        0        8       10        3        9        6        0        3        7        5       13        3        4       12        6        8       13        9        3       15        9        9       10        9
CATCACCACCCGCAAGGGCAGGCAGGCAGACACGCGCCCAGATCTGGTCGAACGCCAGTTCACGGCTGATCGGCCCAACCAACTGTGGGTCGCCGACATGACCTACGTTCGAACGAAGGTCGGGTTCGTGTACACGGCCTTCGTCACCGACGTGTTCTCCCGCAAGATCGTCGGCTGGTCGACACGCTCGTCCATGAAGACCGAAGCGTTACCGCTCGAAGCTCTCGATCAAGCGATCGCGCAGGCTCGGGGCAACCTGGAAGGGCTCGTGCATCACAGTGACCACGGCTCCCAGTACGTCTCGATTGTCTACAACGACACGCTCACGGGCCTGGGGATCAAGGCGTCGACGGGGACCGTGGGGGATTCCTACGACAATGCGCTCGCCGAGACCGTCAACGGCTTGTACAAGACCGAGCTCATCTACACCGGGCAGTGGGAATCCCTGGCCGAGGTGGAATTTGCGACCTTGTCGTGGGTGCACTGGTGGAACACCGCTCGCCTCCATCAGGCACTGGGCTACCAGACGCCCGAAGAGGTCATCCACACCTACAATCAACGCCGGACACCAACACCGGTGACCACCCACTAAAAGAAGCGGAACAAAACCTGGGGCGCTTCACCAGCCACTGGGCTGCTTGTTCGGGGGTGGAGACCTTGAGCAGCTTGCGGGACAGGCCGAGCAGGGCCTTGCCGGGGGTGGTCTGCGGGTGCAGGGTCAGGTCGCGCACGGTGTCTTGGCGTATGTGGATCAGGCAGCGCTGGACGGGGGTGTCGGGCCAGGTGGCTCTGATGGCCTTGAGGGCCCCTGAGGCGCCGTCGGTGGTTACCAGGTCGGGTGGGGCGATGGGGGCCAGCAGGGCCGTGTAGGCGGCGGCGCTCTCGCTGGCGGCCCACTGCCAGCCGATCACTCCTGTCTGACTGCGGGCAACCAGGAGCACCCACTTGTGGGCCAGCCACACCCCGTCGATGAACACCTGGGAGTGCACCTCGCCGGTGGCTGGCGCCTTGGGGACCTCAACGGCCCAGCACCAGGCGATCCGGCGGCAAAACGCCCTGTCGTTGCCGTGGGCCAGGTCGGCCTGGCTGTCCTTGCCGGTCGCCCACGCCAGGAACGTCGTGCAAGTCCTCCACCTGCCC
KOK=        85
KK=  596817  LL=  597836  Z=    6.31  JJ=  596787  DL=  1020
A===      111      112      113      114      121      123      124      131      132      133      134      141      143      144      211      213      214      223      224      231      233      234      243      244      313      314      323      333      334      343      413      433
B===      222      122      422      322      212      412      312      242      142      442      342      232      432      332      221      421      321      411      311      241      441      341      431      331      424      324      414      444      344      434      423      443
RRR=    0.160   -0.451    7.725   -1.147   -0.015   11.982   -1.416    3.712    0.081    0.431    2.809    0.914    7.615   -1.183    0.916    0.911   -0.283    7.016   -0.788    0.839    0.952   56.442    0.404    1.514    2.318   -0.349    2.299    0.491   24.468   14.926   11.807    1.442
X1==    0.297    4.135    3.603    1.870    0.135    2.183    3.555    1.731   -1.194    0.820    1.445    0.294    3.916    4.292   -0.865   -1.194    0.710    1.722    4.197    1.339    1.777    7.660    3.195    2.057    0.820   -0.409   -1.532    1.680    4.197    3.226    3.298   -0.658
X2==    0.539   -0.109    2.144   -0.614   -0.109    5.489   -0.398    2.144   -0.068    0.526    1.944    3.108    1.944   -0.276   -1.059   -0.763   -0.398    4.075   -0.188    0.627    0.536    7.369    0.127    0.736    2.827    0.854   -1.501    0.292    5.830    4.627    3.580   -2.189
CD1=        1        5        5        4        1        4        7        3        0        3        5        2        9       12        0        0        3        4        9        3        5       17        9        9        3        2        0        6       13       11        8        3
CD2=        2        1        6        1        1       10        1        6        2        6        7        6        7        2        0        1        1        7        1        3        5       15        3        3       11        5        1       10       21       18       10        1
GAACCAGCTCACGAAGAATGTCCTGGAGACCGTGCTGAACGCCGAGTTGATCGAACATCTTGGCCACGAGCACGGCGGGACCCCGATCGCCGAGAACATGCGCAACGGGACGCGCGCGAGGACCGTGCTCACCGAGATCGGTCTCGTCGAGATCGAGGTCCCAAGGGACCGTGATGGGTCGTTCGAGCTGGTGATTGTCCCGAAGTGGAAGCGCCGTCTCGATGGGATCGATCAGATCGTGGTGTTGTTGACCGCGCGGGGTCTGACGACCGGTGAGATTGCCGCGTACTTCGAAGGTCTACGGGGCGAAGGTGTCCAGGGACACGATCAGCCGGATCCCGGAGAAAGTCGCCGGCGAACTCGGCGAATGGTCGAGCAGGCCGTTTGATGGCTCGTTGTAAATGAGGGTGTGGGTGGTTCCTGCAGCCGCTGGTTTCAAGTAGCGATCGGGTGATGTAGTTTGTCAGGTTCCGGAATCCCAAGGCTGATCCGCGGAGGTGCTCGAGGCGGCCGTTGATTGTCTGTGTGGGGCTGTTGCTGGTGGCGGGGCGGTCGAAGAATGCGAGGATGTCGGCGGCGCGCTGCTTGAGGGTGCGGCCGAGGCGGCGCAGCTTGATGAGCAGGGTCGGGACACTATTGGTCAGCGGGTCGATGACGGACTGCATGGGGAACTTTCCTAGCTTGCGGTCGGGTTGCCGGTAGGCGGTGACCATCCGCTGGTAGATGCCCCAGGTCGCCTCGACCTCGATATGCTGCTCGTCGGCGAACAGTGCTGTCAGGCGTGTCTGCTGCTTCTCGGTTAGCAGGCCGGTGCCGGTGTGGAGGGTGCGGCGGGCCTTGTATAGCGGATCGTCCTTCCGGCCCCGCCGCCCGAATGTGTCGCGCTGGATCCGGCGACGGCACTGGTCCAGCGCGTCGCCGGCAAGACGGACGACGTGGAATGGATCCATCACCGCGGTCGCGTCGGGTAGCTCTTCGCTGGCGGCGGTCTTGAACCCGGTGAACCCGTCCATCGCGACG
KOK=        86
KK=  626007  LL=  626306  Z=    6.33  JJ=  625767  DL=   300
A===      111      112      113      114      121      123      124      131      132      133      134      141      143      144      211      213      214      223      224      231      233      234      243      244      313      314      323      333      334      343      413      433
B===      222      122      422      322      212      412      312      242      142      442      342      232      432      332      221      421      321      411      311      241      441      341      431      331      424      324      414      444      344      434      423      443
RRR=    1.255   -0.557   -0.342    0.256   -0.557    0.256    0.256   -0.641    0.256   39.741    0.722    1.187   -0.483    4.466    0.084   -1.841   -1.142   -1.536    0.256   -0.842    0.708    0.782    0.782    0.782   -1.459    0.578    0.708   -0.151   31.549    1.597   -2.596    4.543
X1==    1.520    2.608    1.144   -0.672    2.608   -0.699   -0.549    2.144   -0.699    5.307   -1.106    0.328    0.740    2.059   -0.392   -0.699    2.451    3.429   -0.448    2.301   -1.128   -0.979   -0.979   -0.768    2.848    1.662   -1.128    0.172    4.780   -1.489   -1.106    0.601
X2==    0.826   -0.213   -0.299   -0.381   -0.213   -0.366   -0.466   -0.299   -0.366    7.488   -0.652    3.619   -0.652    2.169   -0.213    2.634   -0.466   -0.448   -0.571   -0.366   -0.627   -0.799   -0.799   -1.018   -0.512    0.348   -0.627   -0.878    6.600   -1.073    2.348    7.559
CD1=        2        3        2        0        3        0        0        3        0        8        0        1        2        3        0        0        3        4        0        3        0        0        0        0        5        3        0        3        9        0        0        3
CD2=        1        0        0        0        0        0        0        0        0        8        0        4        0        3        0        3        0        0        0        0        0        0        0        0        0        1        0        0        8        0        3        9
ATACTGGCCCCGTTCGTCTAGCGGCCTAGGACACCGCCCTCTCACGGCGGCGGCACCGGTTCAAATCCGGTACGGGGTACCAGCCGGTTTACCGGTCACAACAAAATACAGGCCCCGTTCGTCTAGCGGCCTAGGACACCGCCCTCTCACGGCGGCGGCACCGGTTCAAATCCGGTACGGGGTACCAGCCGGTTCACCGGTCACAACAAAATACAGGCCCCGTTCGTCTAGCGGCCTAGGACACCGCCCTCTCACGGCGGCGGCACCGGTTCAAATCCGGTACGGGGTACCAGATCTCAG
KOK=        87
KK=  680749  LL=  681078  Z=    7.03  JJ=  680569  DL=   330
A===      111      112      113      114      121      123      124      131      132      133      134      141      143      144      211      213      214      223      224      231      233      234      243      244      313      314      323      333      334      343      413      433
B===      222      122      422      322      212      412      312      242      142      442      342      232      432      332      221      421      321      411      311      241      441      341      431      331      424      324      414      444      344      434      423      443
RRR=   -0.179    0.141    0.102    0.609    0.141   -0.449   -1.162    0.357    1.261   -2.189    0.828   -0.947    0.416    6.263    0.889    0.357   -0.149   -0.015   -0.579    1.858   -0.583    0.797   21.658   98.818    0.557    3.816    0.713    0.137   -1.911    0.857   -0.280    0.508
X1==    0.558   -0.478    0.181    1.348   -0.478    1.114    2.294   -0.819    2.114    3.679   -1.109   -0.652    1.644    3.038    0.522   -0.886    0.294    0.041    1.236    3.114   -1.297   -1.154    5.026   10.820    0.396    0.726   -1.297    0.724    1.876   -0.841   -1.109    0.517
X2==   -0.320   -0.296    0.564    0.452   -0.296   -0.403   -0.506   -0.436    0.597   -0.595   -0.747    1.452    0.253    2.062    1.704   -0.403   -0.506   -0.373   -0.468    0.597    0.450   -0.691    4.309    9.133    1.405    5.253   -0.550    0.189   -1.019   -1.019    0.253    0.981
CD1=        1        0        1        2        0        2        3        0        3        6        0        0        3        4        1        0        1        1        2        4        0        0        7       12        2        2        0        4        5        1        0        3
CD2=        0        0        1        1        0        0        0        0        1        0        0        2        1        3        2        0        0        0        0        1        1        0        5       10        2        6        0        1        0        0        1        2
GCAAAACCACCACTGCCACCATGGTGGACCATGTGCTGCGGGCGCTGGGGCGGATAACCGGGCTTATTGGCACCGTAGAGGTTAGTCTGGCAGGCAAGCGCCGCCCCGCCGTGCTGACCACCCCACAACCTGCAGACCTGCAGCGTTTTCTGGCCTGCCTGCGTGAAGCTGGTGGCACTGACCTGGTCATGGAAGCCTCTTCCCATGCCTTGGCCATGCACCGCACTGAGCCCCTGGTCTTCACCGTGGCTGGCTTCACCAACCTCACCCAGGATCACCTGGACTATCACTCCACCATGGATGAGTACTTTGAGGCCAAGGCACTGCTCT
KOK=        88
KK=  694699  LL=  695388  Z=    5.48  JJ=  694489  DL=   690
A===      111      112      113      114      121      123      124      131      132      133      134      141      143      144      211      213      214      223      224      231      233      234      243      244      313      314      323      333      334      343      413      433
B===      222      122      422      322      212      412      312      242      142      442      342      232      432      332      221      421      321      411      311      241      441      341      431      331      424      324      414      444      344      434      423      443
RRR=   -0.005    0.671   -0.396    1.113   -0.231    2.205    0.072   -0.040    2.205    0.924    0.239    7.906   42.906    7.093    0.025    0.368   -0.136    0.071    2.198    3.916   -0.122    0.406   34.423    5.663    1.290    9.417    0.870    0.108   -0.111    1.298    0.378   -0.140
X1==   -0.002   -0.902    0.374    0.414   -0.902    1.380   -0.300    0.374    1.380    1.075    3.132    4.527    5.796    3.219    0.098   -0.329    0.566   -0.222    1.632    5.652   -0.088    0.654    5.564    1.415    0.418    3.132    1.295    0.197    1.335    0.795    0.468   -0.286
X2==    2.330   -0.744   -1.059    2.686    0.256    1.598   -0.241   -0.106    1.598    0.860    0.076    1.746    7.402    2.203    0.256   -1.117   -0.241   -0.319    1.346    0.693    1.377    0.622    6.187    4.002    3.088    3.007    0.672    0.547   -0.083    1.634    0.809    0.489
CD1=        1        0        2        2        0        3        1        2        3        4        7        7       11        7        1        1        2        1        3        8        2        3       10        4        3        7        4        4        6        5        3        3
CD2=        3        0        0        4        1        3        1        1        3        3        2        3       12        5        1        0        1        1        3        2        4        3       11        8        6        6        3        4        3        6        3        4
CCGCCAAGGGCATGCTTGAGCTGGCCCAGAAGCTGCACGATGAGCACGTCTCCAACGGCAAGGCTGAGGGAGAGCGCATCATTACAGAGGCTCGCACCACCGGTGAGTCGATCATCCGCGAGGCGGAAGACCAGCGCAATCGCACGCTGGCCCAGCTTGAGAAGGAGCGCTCAGGTCTGGAGCACAAGATCGACGAGCTGCGGCGCTTCGAGACCGACTACCGCACCCGCCTCAAGAGCTTCCTATCTGGTCTGCTCAACACTGTGGACGGTGGCGGCACCTCCACAGACGGCGTCAACCTCTGAGCAGCAAATCTCAGCCGCATAGGCGCGCCCTAAGGGCGACGACCATCACGGTCGTCGCCCTTAGCGCGTGCCGTGCGTGCTTGTGACGCTAGGCAGTGAGAAACTCCTGCCGCCAAACTAAGCAGCTTGAGGACTGAGAGATGGAATCCCAGGACAGCACTTCTGTGTCACCGGATCACCAAACTACGGGCAACCGCAGACTGGTGATCCTGCTGTGGCTCCTTGCCGGGCTAGTGGTAGCTGCCGATCAAGCCACGAAGCTTTGGGCTTTGCATGAACTTGCAGACGAGGGGCGTCGGCCCTTGCTGGGCTCGCTGCTGGGTCTGCGGCTCGTCTTCAACCCAGGCGCTGCTTTCTCCTTTGCCAGCGGCCAGACCTGGATTTT
KOK=        89
KK=  703219  LL=  703548  Z=    6.65  JJ=  702889  DL=   330
A===      111      112      113      114      121      123      124      131      132      133      134      141      143      144      211      213      214      223      224      231      233      234      243      244      313      314      323      333      334      343      413      433
B===      222      122      422      322      212      412      312      242      142      442      342      232      432      332      221      421      321      411      311      241      441      341      431      331      424      324      414      444      344      434      423      443
RRR=   -0.128    0.036    0.286    0.185    0.036    0.185   -0.244    0.966    0.185    0.271   -0.694    0.185    2.589   23.112    0.036   -0.135    0.324    0.185    4.032    2.387    0.271   -0.694    3.809   76.960   -0.161    5.851   -0.465    1.796    7.835   -0.319   -0.166   -0.005
X1==    0.781   -0.219    0.421   -0.430   -0.219   -0.579   -0.430    1.421   -0.579   -0.432    0.821   -0.430    0.821    4.158   -0.219    0.421    0.570   -0.579    2.570    1.421   -0.432    0.821    1.768    9.158   -0.432    2.716   -1.251    2.557    2.965   -1.181   -1.075    0.004
X2==   -0.163   -0.163    0.680   -0.432   -0.163   -0.320    0.568    0.680   -0.320   -0.628   -0.846   -0.432    3.154    5.558   -0.163   -0.320    0.568   -0.320    1.568    1.680   -0.628   -0.846    2.154    8.403    0.372    2.154    0.372    0.702    2.643    0.270    0.154   -1.311
CD1=        1        0        1        0        0        0        0        2        0        1        2        0        2        5        0        1        1        0        3        2        1        2        3       10        1        4        0        9        8        1        0        3
CD2=        0        0        1        0        0        0        1        1        0        0        0        0        4        7        0        0        1        0        2        2        0        0        3       10        1        3        1        2        5        2        1        0
TGCGCTCCCCCCTGTCCAAGGCCCTTGTGGCCCTAGCCTCCCTCACGCTGCTGGGCGCCTGCTCCGGCCAGGCCACTACCTCCTCAGCCAGTTCCTCAAGCCAGCCGGAAAGCTCCACTGCGGCAACCGCACCCGAGGCCACGGCCTCCCCGGCAGCCGCCGCAGAGGCTGTCACCTTCCCCCTGACAGTGGCCAGCCGCGACGGGGAGGTGACCATACCCAAGCGTCCCGAACGCATCGTCGTGGTGGACATGGCCGCCCTGGACACCCTTGACGCCATTGGTGCCGGAGACCGGGTGGTGGGCACTGTGGGCACATCGGTGCCCAGCT
KOK=        90
KK=  704179  LL=  704508  Z=    5.60  JJ=  703489  DL=   330
A===      111      112      113      114      121      123      124      131      132      133      134      141      143      144      211      213      214      223      224      231      233      234      243      244      313      314      323      333      334      343      413      433
B===      222      122      422      322      212      412      312      242      142      442      342      232      432      332      221      421      321      411      311      241      441      341      431      331      424      324      414      444      344      434      423      443
RRR=    0.030    0.030    0.166   -0.151    0.030    0.166   -0.574    0.166    0.302   29.393    0.177   -0.358    0.088    0.856    0.030    0.166    0.166    0.166   -0.096    1.015   -0.815    1.817   -1.195   -3.102   -0.076   60.400    2.687    0.119   -0.496   -0.776    9.255   -0.120
X1==   -0.128   -0.182   -0.407   -0.317   -0.182   -0.576    1.552   -0.407    0.424    6.848    1.996    0.683    0.996   -0.780   -0.182   -0.576   -0.448   -0.815    0.367    1.424    1.629    1.340   -0.356    3.741   -0.259    4.996    5.380   -0.559    1.044   -0.679    2.996   -0.105
X2==   -0.233   -0.165   -0.407    0.477   -0.165   -0.287   -0.370   -0.407    0.713    4.292    0.089   -0.523    0.089   -1.098   -0.165   -0.287   -0.370   -0.203   -0.261    0.713   -0.500    1.356    3.356   -0.829    0.292   12.089    0.500   -0.213   -0.475    1.143    3.089    1.143
CD1=        0        0        0        0        0        0        2        0        1        9        3        1        2        0        0        0        0        0        1        2        4        3        1        5        1        6        9        3        5        2        4        3
CD2=        0        0        0        1        0        0        0        0        1        5        1        0        1        0        0        0        0        0        0        1        0        2        4        0        1       13        1        1        1        3        4        3
TGACCCCGGAGCGGTGGTACGTGGTCATGGCCGGGGCCGGCAACTTCCTGGCTGAGCTCGACGAGATCGCCGCAGCGATCAAGTGACCTCACCTTGACGCCGACCGCACCCGCAGCCGGCCTCGCCACCCGCCAGCCGCACACCCTCTGGTGGCTGGCGGGTGGCCTGTGCCTGCTCGCACTGCTTCTCCTGGTCTCCGTCACCACCGGCACCGCGCAGATGTCCCTCCTGGACCTCCTGCGAGGTCAGGCTGACGAGGACCAGCTGCAGGTGCTGCTGGTCTCGCGCCTGCCCCGTACCCTCGCGGTCCTCCTGGCCGGTTCCACCATG
KOK=        91
KK=  717859  LL=  718218  Z=    7.42  JJ=  717349  DL=   360
A===      111      112      113      114      121      123      124      131      132      133      134      141      143      144      211      213      214      223      224      231      233      234      243      244      313      314      323      333      334      343      413      433
B===      222      122      422      322      212      412      312      242      142      442      342      232      432      332      221      421      321      411      311      241      441      341      431      331      424      324      414      444      344      434      423      443
RRR=   -0.157    0.031   -0.246   -1.015    0.031   -0.633    0.191    0.191   -1.045   -1.079    1.111   -0.613   -0.065   -0.189    0.031    0.191    0.867    0.310    0.316    0.191    0.714    1.111    7.052    8.864    3.380  110.143    0.714    0.020   14.637    1.721    0.080   -0.317
X1==    0.837   -0.173    0.562   -0.402   -0.173    1.536   -0.426   -0.438    2.536   -1.094   -1.047   -0.402   -0.075    1.011   -0.173   -0.464    1.574    0.508    0.548   -0.464    0.685   -1.079    3.644    1.923    1.702   11.589    0.685   -0.084    3.082    1.877   -0.075   -1.138
X2==   -0.188   -0.178   -0.437    2.524   -0.178   -0.412   -0.449   -0.437   -0.412    0.986   -1.061    1.524    0.860   -0.187   -0.178   -0.412    0.551    0.611    0.576   -0.412    1.043   -1.030    1.935    4.610    1.986    9.504    1.043   -0.235    4.749    0.917   -1.061    0.279
CD1=        1        0        1        0        0        2        0        0        3        0        0        0        1        2        0        0        2        1        1        0        2        0        5        3        3       13        2        3        8        6        1        1
CD2=        0        0        0        3        0        0        0        0        0        2        0        2        2        1        0        0        1        1        1        0        2        0        3        6        3       11        2        2       10        4        0        3
AGGCGGGTGTCTGTGCCGCCGCAGTTGTGGCAGTTCCCGCTGGGCCGCCAGCGCTGCCTGCCTGCGGGGTAGCGGCAGTGCCCCCCGACTGGTTGCCTCCGGACTGTGCCCCTGGAGCAGCACTAGCTGCGGGAACACCAGCTTGGTCGGCGGCGGGCGTCCCAGACTGGACCACTTCTGCACTGGCAGAGCCTGCAGCGCTGCGCTGCAGGAGCGCCGCCGTCCCGCCTGCGCCCACCGCTAGGCCTGCAACCAGACCCACTGCAGCAGCGGCGGCCACCAATCGCTGCCGGGAACTGCGGCTCTGAGCCCCCGCTGAAACTCCTGGCAGCGCGCTGGCAGATCCGGCAGGCAAGGCTT
KOK=        92
KK=  733219  LL=  734238  Z=    4.79  JJ=  733189  DL=  1020
A===      111      112      113      114      121      123      124      131      132      133      134      141      143      144      211      213      214      223      224      231      233      234      243      244      313      314      323      333      334      343      413      433
B===      222      122      422      322      212      412      312      242      142      442      342      232      432      332      221      421      321      411      311      241      441      341      431      331      424      324      414      444      344      434      423      443
RRR=   -0.212   -0.889    2.363   -0.176    0.058   -1.733    8.600   -0.152   -0.638    0.884   -0.394    0.191   22.649    9.244    0.275   -0.304    0.490   -0.253    0.425   24.995   -0.125    5.037   29.116   41.072    9.168    5.547   -0.350    1.792    6.731    3.069   -0.709   -3.879
X1==    0.271    1.217    1.966    0.390    0.217   -1.299    1.859    0.356    1.808    0.373   -0.699   -0.424    4.899    2.733    0.217    0.254    1.073    0.902    0.186    6.469   -0.840    1.357    7.843    8.524    2.587    3.219    0.763    1.874    3.894    2.346   -1.259   -1.138
X2==   -0.784   -0.730    1.202   -0.450    0.270    1.334    4.625   -0.426   -0.353    2.371    0.563   -0.450    4.624    3.383    1.270   -1.196    0.457   -0.280    2.287    3.864    0.149    3.712    3.712    4.818    3.544    1.723   -0.459    0.956    1.729    1.309    0.563    3.409
CD1=        1        2        4        2        1        0        4        2        4        4        2        1       12        8        1        2        3        3        2       10        2        6       18       19        8        9        5       12       17       13        1        4
CD2=        0        0        3        1        1        3        7        1        1        7        4        1       11        9        2        0        2        1        4        6        3        9        9       11        9        6        2        8       10        9        4       14
GCACCGGCACCTGGATGGCCCACCACCAACTTGCCCCGGGTGTGGTTCCCGATGTAGTCACCCTAGCCAAGGGGCTCGGCGGAGGCATGCCCATCGGTGCCGTGGTGGCCCAAGATGAGGCGGCCCAGCTGCTCGGTGCGGGGCAGCATGGCACCACCTTTGGTGGCAACCCGGTCTGTGCCGCCGCAGCCCTGGCAGTCATTAACACCATTCGTGAGCAGGAATTGCTGGTGCGCGTAACTGAGCTGGGTCGCAGTTGGGCCGCTGAATTGGCGCAGGTGCCCGGGGTGGCCGAAGTCCGGGGGCGCGGCTTGCTGCTGGGCCTGGGCCTAGAGCCTGGGGCTGGGCCCGCGAGTCAACTGGTGGCAGCCATGCTGCAGCGCGGCTTCATCATCAACGCCCCAGATGCCGCTACCTTGCGCCTGGCCCCGCCATTCATCCTGGCCGACTCCGAGGCGCATAGCTTCACCACAGCTCTGCAGGCGGAGCTGGCCAACCAACACTCAGGAGTTAGCGCATGATTGCCAGCAGTACCAACGAGCATGAGGGTGGCGCGGCAGCCCCGGCCACCAAAGCCGCCCGGCATGCCCTCATTATTCAGGTGCTCGCCAAGGCTCGGATTCGCTCTCAGGCCGAGCTGCGTCAAGCCTTGGCAGAGCGGGGCATGTGCACTACCCAGGCAACGCTGTCACGCGACCTGGTGGAACTGCGCGCCACCAAGGTTCGCTCTGCCCGAGGTGGGCAGGTCTACGCGGTGCCTGAGGCCGGCGCCCCGGGCCAGCTAAAGTCCGCCGTCACGGGTGTTGACGATGAAGGCTCACTGGCCGAACACGTCACCTCCCGCCTAGCCCGCTGGTGCGCCGACCTGCTAGTGACTGCTGAGTGGGCCGGGAACCAGTTGATCCTGCGCACCCCCGCCGGCGCAGCCCAGCTGTTGGCCAGTGCCGTCGACGATGCCATGCTCCCCGGGGTCCTTGGCTGCATTGCCGGGGATGACACCGTGCTGGTCATCACCCGTTC
KOK=        93
KK=  774319  LL=  775188  Z=    6.46  JJ=  774049  DL=   870
A===      111      112      113      114      121      123      124      131      132      133      134      141      143      144      211      213      214      223      224      231      233      234      243      244      313      314      323      333      334      343      413      433
B===      222      122      422      322      212      412      312      242      142      442      342      232      432      332      221      421      321      411      311      241      441      341      431      331      424      324      414      444      344      434      423      443
RRR=    0.687   -0.060    1.339    0.158    0.019    0.143   -0.100    2.969    2.388    0.171    0.063   10.821   33.581    7.116    0.256    1.502    1.018    1.558   -1.765    9.730    3.353    0.153    7.870   52.366    5.662   26.932   -2.456    0.521    6.393    0.277    0.024   -2.496
X1==   -0.666   -0.762    1.755   -0.344    0.238   -0.264    0.311    0.813    2.379    0.768    1.044    3.047    5.604    2.955    0.238   -1.145    1.897    1.247    1.604    2.379    1.207   -0.453    5.036    7.479    4.384    5.604   -1.501    0.943    3.970    0.959    0.392   -1.550
X2==   -1.030    0.079    0.763   -0.458    0.079   -0.539   -0.320    3.651    1.004    0.222    0.061    3.552    5.993    2.408    1.079   -1.311    0.537    1.249   -1.100    4.090    2.778   -0.338    1.563    7.002    1.291    4.806    1.636    0.553    1.610    0.289    0.061    1.610
CD1=        0        0        3        1        1        1        2        2        4        3        4        5       11        8        1        0        4        3        4        4        4        2       11       17        8       11        0        5       12        6        3        1
CD2=        0        1        3        1        1        1        1        7        3        4        3        6       13        6        2        0        2        3        0        7        8        2        5       12        6       11        6        8        9        6        3        9
CAGATGTGCATACAGTGCTGGCTGGCGCCATGAGCGGTTGGAAGGGTGACGCCATCATGTTCACCTGGGGGATGGCTGAGGCCCTGTCCTTCCCCATCATGGCGGAGATGAGTCAGGTGTGGTTGGGGGTTACCCAGCCGCAGAGACTGTGGCGGCGTGGCGCCGCCGTCGTAGCAGGTTCCGTAACTGGCGTGGCCATAGGGCACTTGGCGGCCGGACGTGGTCTGCGATTGCCCGCGCCCTGGACCACGGCTGCCATGCGCACCGCTGTAGCGCAGCATCTCGACGCTGGAGCACGTGGCTATTGGCAACAGGCGCTTACAGGCATCCCCGTGAAGCTCTTTGCTGCCGAGTCTGGGCGGCGTGGCTTGCCCCTGGGACCAGTGCTGGCCCATGCGGCAGGGGAGCGAGCTGCACGCATGTACGGCTCCACAGCTTTCATTCGGGTGGCAGAGAAGCCACTGGGGAACCTGGCGCGTCAGCACTACGGCGCCTACCTGGCAGGCACCGGGCTGGTGTTTGCGGTGCTGCTGCGCAAAGTGATCCGCCACTGGGAACGCTGAAGCGCCCGGAGGCTAGGAGCACGAAAGCACAACAGAGAACCGGTCTGCTTGATGGGCTTTGCCGCCAAGCAGGCCGGTTCTAGCTGAGTTCAGAGGTTCTGGGAGTCCACTGAGAAGGTGTCGCACTGGGCTAGGTCACCCTTCTCCATGCCAGTGGTGAACCAGCGAACACGCTGCTTTGAGGAGCCGTGGGTCCAGGAGTCGGCGTCGATTCGGCCACTGGAGCGCTGCTGGATATGGTCATCACCGACGGCGGCTGCCGCGTCCAGTGCAGTCTGGATCTCCTGCTGAGTGGGCTTGACCAGGA
KOK=        94
KK=  865519  LL=  866538  Z=    4.56  JJ=  865429  DL=  1020
A===      111      112      113      114      121      123      124      131      132      133      134      141      143      144      211      213      214      223      224      231      233      234      243      244      313      314      323      333      334      343      413      433
B===      222      122      422      322      212      412      312      242      142      442      342      232      432      332      221      421      321      411      311      241      441      341      431      331      424      324      414      444      344      434      423      443
RRR=   -0.077   -0.071   -0.269   16.316    0.003    0.859    1.441    5.161    7.376    2.468   -0.057   14.393   25.421    4.605    8.260   -0.117   -0.083    0.149    0.234    0.291    6.428    1.746   27.906   10.979    5.023   -0.057   -2.169    0.956    4.722   -0.785    0.756   17.188
X1==    0.960    0.952    0.195    2.391   -0.034   -1.331    0.885    1.717    3.223    1.199    0.542    4.636    4.581    2.743    2.925   -1.331   -0.608    0.179    1.620    0.187    1.186    1.683    6.287    3.858    5.306    0.542    1.186    1.808    1.701   -0.529   -0.611    3.485
X2==   -0.080   -0.075   -1.382    6.824   -0.075   -0.645    1.628    3.006    2.288    2.059   -0.106    3.105    5.549    1.679    2.824    0.088    0.137    0.831    0.144    1.555    5.419    1.038    4.439    2.846    0.947   -0.106   -1.828    0.529    2.776    1.483   -1.236    4.932
CD1=        2        2        2        5        1        0        3        4        6        5        4        8       11        8        4        0        1        2        4        2        5        6       14       10       12        4        5        9        9        4        2       13
CD2=        1        1        0       11        1        1        4        6        5        7        3        6       13        6        4        2        2        3        2        4       13        5       11        8        5        3        0        7       12        9        1       17
AGATGGCACCACCGGCATCCGTGCTGCTGGAATGGGCTTTGCGGATATGGCCGACACCCCGTGGGTATGCCCGAATGATGTGCGTCCCTTCCCTGCGGAAGGCTTCGGGCAGGCGGTGGAACTGGCGGAGGGTGTGGCCTTACAGGCTGTGCCCGCGCCGGGGCACTCAGAAGGCTCGGCGGTATTCTTCTTCAACGCTCAACTGGGGGATAACCAACTGCTGTGGGAAGCGGAGGTCTTGGACGATCCCAGCAGCATCTCGCAGCAGGACTACTTGGTGGCGCTGGCTGGGGACGTGATCTTTAAGGGCTCTGTGGGGCGCACTGACCTGCCCGGCGGGGACCAGTACCAAATGTGGGCCACCCTGCGGCTGCTGGCCAGTGTGGTCAACCCGGCCACAGTGCTGCTGCCCGGCCACGGAGCTGTAACCACCATGGAGCACGAGCACCACGGAAACCCGTACCTGGCCGAGGCTAAGGTCCGCGGCGGCGAACGGGGAGCTTAGGCGCCAGCGCCGCCCAGGCGTGGTCTTTGGCACGTGCCAAAGCCTGCGCCTGCCGGGGAAAGGCTCGTGACGGCGTGACAGAATGCCACCTATGGCACAGGCACGAATGGCTCAGTCTTCGCTCTCCGGCTTCCCCGAGTGGCTTCCCGCCGCCCGCATCGTGGAGCAGACATTTATAGATACCCTGCGCCGCACCTTTGAGTTGCACGGCTTTAGCGGCATTGAGACCCGCGCCGTCGAGCCACTGAGCCAGCTAACCAAGAAGGGCGAGACCTCCAAAGAGGTCTACCTGCTCTCGCGTCTGCAAGCTGACCCCGATGAGCCTGTGGAAGCCGACCCGGCCAAGCAACTGGGCTTGCACTTCGACTTGACGGTGCCTTTCACCCGCTACGTCGTCGACAACGCTGGCATTTTGCACTTTCCCTTTAAGCGCTACCAGATCCAGAAGGTCTGGCGCGGTGAGCGCCCACAGGAAGGACGCTTCCGCGAGTTCTACCAGGTTGACATCGATGTGG
KOK=        95
KK=  869899  LL=  870378  Z=    6.26  JJ=  869269  DL=   480
A===      111      112      113      114      121      123      124      131      132      133      134      141      143      144      211      213      214      223      224      231      233      234      243      244      313      314      323      333      334      343      413      433
B===      222      122      422      322      212      412      312      242      142      442      342      232      432      332      221      421      321      411      311      241      441      341      431      331      424      324      414      444      344      434      423      443
RRR=   -0.505   -0.230   -0.187    0.428    0.113    5.631    0.497    0.497    7.583   -0.197   -0.193   -0.262    6.094    1.507   -0.230   -0.232   -0.214    0.497    9.770   -2.421    0.150    0.532   -2.390    0.902    0.569   55.872   11.639    0.848   -0.265   14.466   10.946    7.491
X1==    1.634   -0.343    0.273    1.241   -0.343    1.319   -0.711   -0.727    2.319    0.466   -0.418   -0.759    2.048   -1.268   -0.343    0.319   -0.711   -0.639    4.333    3.319   -0.307   -1.200   -1.200    2.097    0.466    6.981    2.293   -1.125   -0.588    5.301    2.871    4.712
X2==   -0.309    0.670   -0.684    0.345   -0.330    4.271   -0.699   -0.684    3.271   -0.421    0.461    0.345    2.975   -1.189    0.670   -0.729    0.301   -0.778    2.255   -0.729   -0.489   -0.444    1.992    0.430    1.220    8.003    5.076   -0.753    0.451    2.729    3.813    1.590
CD1=        2        0        1        2        0        2        0        0        3        2        1        0        4        0        0        1        0        0        5        4        1        0        0        4        2       10        4        1        2       12        5       11
CD2=        0        1        0        1        0        5        0        0        4        1        2        1        5        0        1        0        1        0        3        0        1        1        4        2        3       11        8        2        4        8        6        6
GACCGCTTAGCGCCAGCCGACCGCCAAGACGTGCTGGCGGATCTGGCGCGACTCCTGAACCAGGAGGGGCTGGGTAGTTCAGCACTGCTGGCGGTCAGTGCCCGCACCGGCGAGGGCCTGGAGGCTTTGCGCGAGCAGATCGCCCAGGTCGCACAGGCGCGCACTGCCCGCGATGAGCGTTTGTCAGCTGATGTGCGCCACTGGGCTACGCAACTCAGTGACCAGCTTGGAATCAAGGCCACCAGTGGCAGCGGGCAGAGCCAAGCAGAGGGCGCCGCCACTGAGCCCTGGGATGCGCTACGCCAGGCGGCTCGGGCCGCTGCCTCAGTGGAGCTGGTCAGCCAGGCCGTCTCCGGCTCTTACCGCCGCAGCGCGCAGCTGCGGGTCGGCTGGATTCCGTTGCGCTGGTTGGCCCGGCTCCGCAAAGATCCGCTCCGGGTCCTGCACTTGCTGAAAGACCAGCCAAAGCGTTCAGCAACT
KOK=        96
KK=  941179  LL=  941478  Z=    5.37  JJ=  940309  DL=   300
A===      111      112      113      114      121      123      124      131      132      133      134      141      143      144      211      213      214      223      224      231      233      234      243      244      313      314      323      333      334      343      413      433
B===      222      122      422      322      212      412      312      242      142      442      342      232      432      332      221      421      321      411      311      241      441      341      431      331      424      324      414      444      344      434      423      443
RRR=   -0.154   -0.419    0.221   -0.155    0.062   -0.483    0.221    0.275    0.890   10.017    0.290   -0.906   12.753   -0.066    0.062   -0.483    0.221    0.882   -0.193    0.221    1.323    0.763   -1.350    0.791   -0.389   46.435    4.209    0.080    1.744    0.804    0.151    8.007
X1==   -0.215    1.743   -0.527   -0.376   -0.257    1.372   -0.448    0.473    1.372    4.198    2.081   -0.376    3.081    0.345   -0.257    1.372   -0.448    1.252    0.467   -0.628    0.380   -1.057   -1.057   -0.781    0.633    5.081    2.834   -0.089   -1.531    0.511    1.081    3.233
X2==    0.714   -0.240   -0.419    0.412   -0.240   -0.352   -0.493    0.581    0.648    2.386    0.139    2.412    4.139   -0.191   -0.240   -0.352   -0.493    0.705   -0.414   -0.352    3.485   -0.722    1.278   -1.013   -0.614    9.139    1.485   -0.899   -1.139    1.573    0.139    2.476
CD1=        0        2        0        0        0        2        0        1        2        6        3        0        4        1        0        2        0        2        1        0        2        0        0        0        2        6        5        3        0        3        2        7
CD2=        1        0        0        1        0        0        0        1        1        3        1        3        5        1        0        0        0        1        0        0        4        0        2        0        0       10        2        0        0        3        1        4
CAGCTCCCCTTGACCCGCCGCAGCCTCCTGACAGCTACGCTCACCGCCCCCAGCCTGGCTCTGCTGGCTGCCTGTGCTTCTGGCACCCGCGCCCAGCAGGCAGCAGCCAGGAGCTCCGCCACCACCGGTGCGACGTCTGTCAGCGGAAGTGGACTGTCTATCGGACTGACTTACACGCCCAATATCCAGTTCGCGCCTTTCTACCTGGCTCAGGACGGAGGCCTTCTGGGTGCCAATACCCTGCGTCACCACGGTGCGGAGGAAGGCCTCTTTGACGCCCTGCTCTCCGGCACTGAGCAG
KOK=        97
KK=  659570  LL=  660589  Z=    5.39  JJ=  659450  DL=  1020
A===      111      112      113      114      121      123      124      131      132      133      134      141      143      144      211      213      214      223      224      231      233      234      243      244      313      314      323      333      334      343      413      433
B===      222      122      422      322      212      412      312      242      142      442      342      232      432      332      221      421      321      411      311      241      441      341      431      331      424      324      414      444      344      434      423      443
RRR=   -0.069    0.161    1.952    0.992    0.798    0.465    6.699   -1.124   -0.076    1.147   -2.111    0.730    0.030   34.599    2.372   -0.677   -0.237    0.818   16.504    1.938    0.171   -0.092   31.641   32.830    2.227    2.509    1.052    1.792    1.635    4.758    0.030    3.821
X1==    0.345    0.152    1.395    1.350   -0.848    0.168    2.368   -0.319    0.168    1.262    2.968    0.503    0.031    6.953    1.152   -0.586   -0.611    1.127    3.699    1.676    0.668    0.095    5.269    9.249    2.451    1.206    1.191    2.887    2.383    2.383    0.031    1.155
X2==   -0.199    1.058    1.400    0.735   -0.942    2.765    2.829    3.523   -0.452    0.909   -0.711    1.451    0.964    4.976    2.058    1.157    0.387    0.726    4.461    1.157    0.257   -0.969    6.005    3.550    0.909    2.081    0.883    0.621    0.686    1.996    0.964    3.307
CD1=        1        1        3        3        0        2        5        1        2        5        8        2        3       15        2        1        1        4        8        4        5        4       14       22        7        5        6       13       12       12        3        9
CD2=        1        2        4        3        0        5        5        7        1        5        2        4        5       12        3        3        2        2        6        3        3        1       12        8        5        7        4        7        7       10        5       13
TTACCTCCGCCACCTTGGAACTCGGCGGCAGCTTTGAACCCATGGCCCGGGCACTAGGCCTAACGCTCTGTAAAACAGCATGGGATGGCTTGGACGTTGGCACTCCTTTTGACTACGCCCGTCAAGGCATCCTCTATGTTCCCACCCACTTGCCCCGGCCTGGGCGCGGCGTCAGTCCGGAAGCGCTTGAGGAGATGCTGGAGCTTGCCCTTGCCTCCGGTGGCGGCATGTTGGGCCTGTTCTCCTCGCGCAAGGGTGCGGAGGAGGCCGCCTCGCTGCTGCGCGAGTGCACTGATTTGCCGATCTACGCCCAGGGGGAGGATCAGCTGCCCACACTGGTGGAGGCCTTTGCCGCTGACGATTCCGCTTGCCTGCTGGGCAGCCTCAGCTTGTGGCAGGGCGTGGATGTGCCCGGACGCACCTGTCGGCTGGTGGTTATGGACCGCATCCCCTTCCCTCGGCCCGATGACCCTGTGGCCCAGGCTCGCGCAGAGGCTGTGGACGCGGCCGGAGGCAACGGTTTTATGAGTGTGTCCGCCACGCACGCCGCCCTGATGCTGGCTCAGGGGGCTGGGCGGCTGGTTCGGCGCATGGATGATCGGGGAGTGGTCGCCGTTTTGGACCCGCGGCTGCGTACCGCTCGTTACGGCGGCTTCCTGGCCCGCACCATGCCCCGACTGTGGCCCACCCAGGACCGTGAGGTGGTCATCGGGGCCTTGACCCGGCTTGCCTCAGCCTGATCAGGACGTTGGTTCCCAAGTTTGTGTGACCCGCGCCGCGTACCCTGATAATCAAAGGTGCGCCAACAGCGCCGCCCAAGTACGCCATAAGGAGGAACACTGTGTCAGACACCACGATCACCAACAGCGCCCAAGGCTCCTACCCCATTGGTCAGTCCGGTCGGCCTTCTAAGGTCGCGATCATCGGCGCCGGTGCGGTCGGTTCCACCTTGGCCTATGCCTGCGTGAGCAAGGGGGTGGCGCGGGAGATCGTGCTACAGGACATCGCCAAGGAGAAGGT
KOK=        98
KK=  673250  LL=  674329  Z=    7.14  JJ=  673130  DL=  1080
A===      111      112      113      114      121      123      124      131      132      133      134      141      143      144      211      213      214      223      224      231      233      234      243      244      313      314      323      333      334      343      413      433
B===      222      122      422      322      212      412      312      242      142      442      342      232      432      332      221      421      321      411      311      241      441      341      431      331      424      324      414      444      344      434      423      443
RRR=    0.123    0.101    0.028    3.093   -0.046   -0.307    4.502    0.109    2.942   -0.138    0.136    2.974    3.534    6.335    0.859    0.733   -1.278   -0.252    5.401    7.941   -0.243    2.397   66.690   95.559    9.631   13.362   -0.103    2.193    7.241    0.155    0.183    0.237
X1==    0.120    0.096    0.265    0.978   -0.904    0.227    4.708    1.045    3.305   -0.074    0.421    3.276    0.981    4.197   -0.904   -0.543   -1.337    0.189    1.628    2.535    1.004    2.578    6.447    9.520    2.777    3.221   -0.121    1.714    2.416    0.771   -0.139    1.182
X2==    1.025    1.050    0.105    3.161    0.050   -1.352    0.956    0.105    0.890    1.858    0.322    0.908    3.601    1.509   -0.950   -1.352    0.956   -1.333    3.318    3.132   -0.242    0.930   10.345   10.037    3.468    4.148    0.846    1.279    2.997    0.201   -1.318    0.201
CD1=        1        1        2        3        0        2        8        3        6        3        4        6        5       11        0        1        0        2        4        5        5        8       15       21        8        9        3       10       12        8        3        9
CD2=        2        2        2        6        1        0        3        2        3        7        4        3       10        6        0        0        3        0        6        6        3        5       22       21       10       11        5       10       14        7        1        7
CGAAGACATCTCGCACCACCACGTCCCATTCACCCGGACGCAAGGTGGGGGCCACCGCGGCGGCGTCGCCTACCCGGATGCGCAGGGCAGGGGATCGGGGCAGGTCAAACCATTGGCGCACCTTGCTCGCCAGCAACTCGTCCAGTTCCACCGCCAGCTGGGTTGAGCCTGGCCGACTGGCATTCCAGGCGCGGGCCAGAGCACAGGCCGCCCCGCCCAGGTGCACTGCCCGCACCGGCGTGCCAGCAGCAAAGAATGTCCCGATGGCTGCTTCCATTTGCTGCTGGTACTCGAAGTCCAGGTGGGTGGGGTCAGCCAGGTCAATGAAGGATGACTCGGTGCCATCTAGCCGCAGCAGCACCCCCGTATCTCGCCGCTCTAGCTCGGCGGTGCCCAATGACACCGGCACTGGGCCAACCGGCAGTGTGGACAGCTCAAAGCCACCTTTGGCTGCGGTGGTGCGGCGGGAAGCGTTTCTGGTCACAGGGGCACGCTAGCCTGGTGCTGCTGCTTTGAGCACGACAGGGTGAGGTTCAACCCAGGCCGGCGAAAGGAGTGGTGAGGAGATGAGCAGAGCACCACGCAGTGTCCGCGCGCGCAGCTCTTGGGGAGATGACGACTCCGCCACCCCCATACTGCACGTGGACATGGACGCCTTCTTCGCGGCTGTCGAGATTTTGGACCACCCCGAGTTGGTGGGACGCCCGGTGATTGTCGGCGGCACCAATGGTCGTGGTGTCGTGTGCGCAGCCTCCTATGAGGCCCGCGTCTACGGCGTCAGCTCTGCGATGCCCATGAGCCAGGCGCTGCGCCGCTGCCCGCAGGCGGTGGTGCTGCCGGTGCGGCATCGGCACTACTCGCAGGTGTCCCGGCAGGTCATGGCAGTGCTCGCGGAAGTCACGCCCCTGATTGAACAACTCAGTGTGGATGAAGCTTTCCTGGATGTCTCCGGTGCTCGCCGCCGCATGGGCACACCGGTGCAGATTGCCAAGTGGATTCGCACACAGATCCGTGAGCGCACGGGGCTGCCAGCCTCGGTGGGAGTCGCTGCCACCAAATTCGTGGCCAAGCTGGCCTCTT
KOK=        99
KK=  779810  LL=  780469  Z=    4.89  JJ=  779570  DL=   660
A===      111      112      113      114      121      123      124      131      132      133      134      141      143      144      211      213      214      223      224      231      233      234      243      244      313      314      323      333      334      343      413      433
B===      222      122      422      322      212      412      312      242      142      442      342      232      432      332      221      421      321      411      311      241      441      341      431      331      424      324      414      444      344      434      423      443
RRR=   -0.844    0.226    1.557   -0.176   -0.203    3.963    0.036   -0.238    0.052    4.323   -0.192   -0.650   22.555   -0.605    0.226    0.960    3.107    5.800   -0.037    2.078   -1.111    1.127    5.988   -1.414    3.000   56.514   19.843    0.651    0.325    2.770   -0.143    1.642
X1==   -0.357   -0.430    2.213    1.170   -0.430    4.053    1.000    0.213    0.053    2.501    0.127   -0.830    3.109    0.776   -0.430   -0.947    3.000    2.692   -0.187    1.053   -0.760   -0.819    2.584    2.436    1.735    6.091    3.433    3.218    0.998    0.998    0.872    2.013
X2==    2.366   -0.527    0.703   -0.150    0.473    0.978    0.036   -1.113    0.978    1.729   -1.513    0.783    7.255   -0.780   -0.527   -1.014    1.036    2.155    0.199    1.974    1.463   -1.377    2.317   -0.581    1.729    9.278    5.779    0.202    0.326    2.775   -0.164    0.816
CD1=        0        0        3        2        0        5        2        1        1        5        2        0        6        3        0        0        4        4        1        2        1        1        6        6        4       10        7       10        6        6        3        8
CD2=        3        0        2        1        1        2        1        0        2        5        0        2       13        1        0        0        2        3        1        3        4        0        5        1        5       16       10        5        5       10        2        6
CCGCAGGCTGCGCTGCAGGCCCTTAGCCAGCACCTCGAGGCCAACGCACCCTTTGGGGCCAGGATCACCGTTAAGGCTGGTGAAGCGGGACCCGCATTTGACGGTTCTGCTGCGAGCCCTGCTGGCCAGGCCGCGCATTGGGCTCTGGCTGAGGCTTTCGGCACCGAGTGCGTGGAGATCGGACAGGGAGGTTCTATCCCCTTCATCTCAACCCTGCAGGAAGTCTTCCCCCAAGCGGAGGTGCTGGTTACCGGCATGGAGGACCCCGACACTCGGGCTCACAGTGAAGATGAGTCCATGCACCTAGGGGATCTGGAGCGGGTGGTCGTGGCTGAGGCACTGCTCCTAGCTCGCCTGGGCAACGCCATCGCGGCCGAGTGAGGATTCTGCTGGCCCCAGGGGCGCTATGGCCGGAGCCCGGCGGCACGCCCCTGGCTGGCTCTCCTCAAGGCCTGCCCGCTGCCGCTGTAGCCACCGCTCTGGCGGCGGGGTGGCGCGCAGCTCGCCCTGCCGACGAACTCACTGTTTTGCCCCTAGGCGACGGGGCGCCTGGCGCAGTTGACACTCTGCCTGGCTGGTTGATCGCTGAGCGTGTGCAGTTGGCTGCCCAGGACCCCCTGGGCAGCTCGCGGGAGGTAGAGCTAGCACAGCTGACAGCGC
KOK=       100
KK=  798710  LL=  799909  Z=    5.29  JJ=  798710  DL=  1200
A===      111      112      113      114      121      123      124      131      132      133      134      141      143      144      211      213      214      223      224      231      233      234      243      244      313      314      323      333      334      343      413      433
B===      222      122      422      322      212      412      312      242      142      442      342      232      432      332      221      421      321      411      311      241      441      341      431      331      424      324      414      444      344      434      423      443
RRR=   -0.009   -0.628    0.325    4.467   -0.755    2.826   -0.193   -0.736    6.292    1.333   -0.074   13.366    8.041   27.460    0.113    0.243    4.037   -0.175    7.757    1.400   -1.412   -0.669   33.146   61.278    0.753    3.329   -0.096   -0.001   10.528    0.915    1.096    7.998
X1==    0.121   -0.422    1.863    1.601   -1.237    1.066   -0.040    1.268    2.373    0.728    0.057    4.789    3.131    5.832   -0.422    0.412    0.661   -0.688    3.313    2.373    1.733   -0.682    6.632    6.761    0.250    3.643   -0.367    0.004    2.857    0.383   -1.479    4.094
X2==   -0.075    1.489    0.175    2.791    0.611    2.651    4.827   -0.581    2.651    1.831   -1.292    2.791    2.568    4.708   -0.268    0.590    6.109    0.255    2.341    0.590   -0.815    0.981    4.998    9.063    3.013    0.914    0.262   -0.354    3.685    2.386   -0.741    1.954
CD1=        2        1        6        5        0        4        2        5        6        6        4       10       10       14        1        3        3        1        6        6        7        2       15       14        5       11        3        7       13        7        1       16
CD2=        1        3        2        6        2        6       10        1        6        6        1        6        8       13        1        3       12        3        7        3        2        6       14       24        8        5        4        4       14       11        2       10
AGGCTGAACTGCGGCGCTTAGGCTGGCGAGGCGAACTGCTCAAGGAGATGGGGTCTCGCACAACCTGGCAGAACCTTGCTAACAGCCTGCCTTTGGTGCAGGAGGCAGCGGAAATCCTCTTGGTGTCCGACCCATTACACGCCGCCAAAGCGCGCCTATTGCTGCGCCGCCAGCGCCCAGACCTGGCTGACCGCCTCCGTCGCGCCTGCGATCATCGCCTAGGAGAATCAGTCTTTGCTAAGCCTGGAAGGGCCTTGCTCGGAGCGGTGGACCTGCTCCTGGCGGCGTTTTTCCCTACTTGGGGGCGCGATGCGCAAGGTATGCAAGACATCCTGCGTCGGATAAGCGCATACCGGCGCAAGGCGCACTTTCAGCGCAGTGTGGCGAGGAATCGGCCCAAGCGCTCAAGCCCTAGAACCAGGTCTTCTCGTGAAGCCGCATAGGACAAACGCACATGTGTATCGGCAGTTGCTAGGCCAAAGTCCCGGCCCGGCGTCAACGCGACCTGTGCCTCTTCTAGTGCCCGCACACAGAAGTCCCAGGAACTCAATCCGGTTGCAGAGACATCAAAGTAGACATAGAAGGCGCCATCCGGTTTCACCGGCACCGGCAGACCCAATTGCGCTAAGCCCTCCAGCACTAGGCCTCGCCTACCGAGCAACTCTTGGCGCCGCTGCTCGCATTCGGCCAGCACCTCCGCAGTGAAACAGGCTAGGGCCGCATGCTGCGCCGGCGTGGACGCACACAAGAAGAAGTTGACAGCCAGATTCTCCACCAACTGAGCCAATTGCGCAGGCACCACAGCCCAGCCCAGCCGCCAGCCGGTCATCCCGAAGTACTTGGAGAAGGAGGACACCACGATCGCTTCTGGGTCCACCTCTAGCACCGTGCGTGCGGGATTGCCCTCGCAGTCATGATCGGCCAGCCCCAGGTAAATCTCATCCACAATGCGCCAGGCACTTAGCTCCCGTGCAAAAGCGCAGATCCGCTCCAACTCGGGCATCTCAATACTGGTGCCCGTGGGGTTTGACGGCGTAGCTACCATCACGGCCTTGGTCTTTGGCCCCCAGGCGGCCTGTACCCCGGCCAGATCCAGTTGAAAACGTGAGCCGGCAGTGGTGGGTACCAGCCGCAGGGAGCCACCTGCCGCCTCCACCAACTCACGATTGCATGGGTAGCAGGGATCAGCGATGACTACCT
KOK=       101
KK=  861020  LL=  862039  Z=    5.40  JJ=  860930  DL=  1020
A===      111      112      113      114      121      123      124      131      132      133      134      141      143      144      211      213      214      223      224      231      233      234      243      244      313      314      323      333      334      343      413      433
B===      222      122      422      322      212      412      312      242      142      442      342      232      432      332      221      421      321      411      311      241      441      341      431      331      424      324      414      444      344      434      423      443
RRR=    1.971   -0.877   -2.191    5.832   -0.160   -0.522    0.725    3.921    0.655   -0.044    2.206    0.994    7.244   20.801   -0.160    0.662    4.660    0.239    0.373    0.704   -0.185   -0.585   21.187   21.489    6.819   35.125    0.473    0.454    1.524    1.158   -0.225   13.062
X1==    0.303   -0.830    3.083    3.740    0.170   -0.509   -0.575    1.377    2.619    0.149    2.394    0.433    3.572    3.354    0.170   -0.509    1.699   -0.693    0.629    0.273   -0.157   -0.808    6.757    6.432    1.972    8.283    0.401    0.663    1.756    1.335    1.217    3.441
X2==    6.506    1.056   -0.711    1.559   -0.944    1.026   -1.261    2.848    0.250   -0.296    0.921    2.294    2.028    6.202   -0.944   -1.302    2.742   -0.345    0.592    2.578    1.180    0.724    3.136    3.341    3.459    4.241    1.180    0.685    0.868    0.868   -0.185    3.796
CD1=        1        0        5        6        1        1        1        3        5        3        7        2        9        9        1        1        4        1        3        2        3        2       16       16        6       17        4        7       10        9        5       14
CD2=        8        2        1        4        0        3        0        6        2        3        5        5        7       14        0        0        5        1        2        5        5        4        8        8       10       11        5        8        8        8        3       15
CAGGCCCGTTTTTGCAAGGAGCTGCCTGCCAGCATTAAGGCATGGAAACTAGACGCCGCCCACAGCGCACCATGGCCGCCCTGGCTTGGTTGGAGAGGCGGCCCCTGCAGCCTGCCACCCGTGAACTGACGCCTGCGGAACTAGGTGTGTTGCGCTGCCACGGATTGGACGAGGAACTCACCGTGTCAGTACTTGGCCAGGCGATGGTTTTAGAGCAGGTTTCTACGCCTGGTGCCCGGGCCCGCTGCCTGAGAAGCTTCCTTCCGGACGGGGCGTCGATTTACGGTGCCAGTGCCTTGTGGGTGCACACCGGACTGCGTCCACCTGAAGTGCTTGAAGCCATCCGGCCGGTGCATACTGGCCGGGCTGCTCGGCTGCGCATGTGCCAGGGGCGGCTGCCGGCCTCAGACGTGATGCTGGTTGGAGGACTGTCCTGTTGCACTTTGGCGCGGGCAGCCGTAGACGTAGCGCGCCTGGACACAGCTGCGCGCGCAGTGGAGGCCCTGTTGGCTGCGCAGCACGCTGGCATCAAGCCTCAGGAGCTTTACAACTGTGTTTCCCACTGTGTGGGGGCACAGGTGCGTGGTCGCGACCGGGTGGAACGGCTGATCCGTGAGCTCTATGGCGAGCCTGCTCTGCGGCGCTATTTGGGGACCGGGCGCCGGAAACCAGACCGCACCGCCACTCAGAAGGAGTGACGGTGCGGCAGGTGCCTTTGGCTAAGGCGCGCAGTTTAGGGGAGAGCTAACTGCGCGCACCGCGATCAAGCGCGGGCCGACTGGCGGACCTGCTCCAGCCAAGCACGGCGAGCAGTGAGCGCAGCCTCCGCCTCCGCGACCTTCTTGGCGTTGCCGGCAGCCTGTGCAGCAGCCAGATCCTTCTCCAGCTCAGCGATCGAGTCCTCAAGCTGGCCAGCTAGGCCCTCAGCGCGAGCTTTGGTCTCAGGATCGGTGCGACGCCACTCGGCGTTCTCCGCTTCACGGATCGCGTCCTCTACGGCACGCATGCGTCCCTCAATGC
KOK=       102
KK=  869120  LL=  869659  Z=    9.23  JJ=  868730  DL=   540
A===      111      112      113      114      121      123      124      131      132      133      134      141      143      144      211      213      214      223      224      231      233      234      243      244      313      314      323      333      334      343      413      433
B===      222      122      422      322      212      412      312      242      142      442      342      232      432      332      221      421      321      411      311      241      441      341      431      331      424      324      414      444      344      434      423      443
RRR=    0.232    0.268   -0.096    6.578   -0.269   -0.068   -0.849   -1.878    0.089    0.267   -0.267    0.009   19.666    6.379   -0.269    0.168   12.655    0.008   -0.202    0.168    1.691    1.691    7.862   36.584    2.771   47.767   -1.011   -0.765   -2.558    0.003   -0.830    7.847
X1==   -0.485    0.499    0.108    3.061   -0.501    0.079    1.030   -0.892    0.079   -0.505    0.210    0.061    5.585    3.132   -0.501    0.079    3.030    0.049   -1.001    0.079   -1.313   -1.348    3.945    6.727    1.071    4.817   -0.538    1.160    2.183    0.471    1.746    3.325
X2==   -0.478    0.537   -0.895    2.149    0.537   -0.867   -0.824    2.105    1.133   -0.529   -1.275    0.149    3.521    2.037    0.537    2.133    4.176    0.160    0.202    2.133   -1.288   -1.255    1.993    5.438    2.589    9.916    1.879   -0.659   -1.172    0.005   -0.476    2.360
CD1=        0        1        1        4        0        1        2        0        1        1        2        1        9        6        0        1        4        1        0        1        0        0        7       11        3        8        1        5        7        4        4        9
CD2=        0        1        0        3        1        0        0        3        2        1        0        1        6        4        1        3        5        1        1        3        0        0        4        8        5       14        4        2        1        3        1        7
GACCGCTGGACCGCCGTACTGAACCAGCAGCTGGAGGCTTTCACTGCCGCTCTGCCTCCGGTGCTTCCTAGCAGGCAACAGCTTGTGGAAGCTGTAGACGCTGCGGCAGCTGGCCTGCAGGCGCTGAGTCAGGAGGCCAAGGCATGACCATGTTGCCTATGGGGCCCCGCCTAGGCCGTGCAGGTACTGCCTTATCGCAGACAGAAGGGCTGGATCGTGCCCTGTGGCAGCTGTCCCGTGTGACTGAATTGGGGGAGGGGCTGCTGGATGAGCGGCAGCTGCAAGCCGCCAGACAGCTGCATGAGCGAGCTGGACAGCGGCGTCGCCTGGCCCCCAGCCTGACTGTGGCGGCACTGCTAGGAGCTACCGGCTCTGGCAAGTCTTCACTCTTTAACGCGCTGCTGGGCCAGGAGGTGGCTCGCACTGCCGTCACGCGCCCTACCACCACCAAGCCCTTAGCTGCAGTACCTGCCGCTACCGCCACCCAGGCCAAGGAAGCTACCGCACTGCTGGATTGGTTGGGCGTAGACGAGCGGGCTG
KOK=       103
KK=  903980  LL=  904429  Z=    5.73  JJ=  903830  DL=   450
A===      111      112      113      114      121      123      124      131      132      133      134      141      143      144      211      213      214      223      224      231      233      234      243      244      313      314      323      333      334      343      413      433
B===      222      122      422      322      212      412      312      242      142      442      342      232      432      332      221      421      321      411      311      241      441      341      431      331      424      324      414      444      344      434      423      443
RRR=    0.080   -0.396   -1.728    1.027    0.406   -0.041    0.203   -0.265    1.798    0.050   -0.287    0.726    6.648   28.401    0.591    0.106   -0.239   -0.022    0.365    2.207   -1.063   -0.184    4.529   97.093   -0.017    4.178    0.252   -0.183    0.179   -1.145    0.050   -0.508
X1==    0.153   -0.802    2.532    0.809   -0.802   -0.147    0.889   -0.202    0.789    1.704    0.279    2.694    3.426    6.071    1.198   -0.147   -1.046   -0.092    1.964    1.725    1.041    1.972    5.204    8.808   -0.579    1.066    0.259   -0.343    0.413   -0.903   -1.295    0.413
X2==    0.520    0.493   -0.683    1.269   -0.507    0.279    0.229    1.317    2.279    0.029   -1.028    0.269    1.940    4.678    0.493   -0.721    0.229    0.239    0.186    1.279   -1.021   -0.093    0.870   11.023    0.029    3.920    0.972    0.533    0.435    1.268   -0.039   -1.231
CD1=        1        0        4        2        0        1        2        1        2        4        2        4        6        9        2        1        0        1        3        3        3        4        8       12        1        3        2        2        3        1        0        3
CD2=        1        1        0        2        0        1        1        2        3        1        0        1        3        6        1        0        1        1        1        2        0        1        2       13        1        5        2        2        2        3        1        0
CAGCCTCCTTCGAACCCACTTTGGACTACGTGGTGGTTAAGGTTCCACGCTTTGCCTTTGAGAAGTTCCGTGGCGCTGATCCAAAGCTGACCACCACCATGAAGTCCGTGGGGGAGGCCATGGCGATCGGCCGCAATTTCACTGAGGCCTTGCAGAAAGCCCTGCGCTCCATCGACAAGCAGGGCACCGGATTCCACTGGGATGGTCCGGCTCCCACAGCTAAGGAACTGCCTGAACTAATCGAGTCTTTGCAGGTGCCCACAGAGCACCGCCTGTTGGACCTCCAGCAGGCCATACGAGGCGGAGCCACCGTGGAACAGCTCTTCATGGCCACGCAAATTGACCCCTGGTTTTTGGACCAGATGCTGCTGTTGGAGGAGACCTCTCAGGCTGTCAGAAATGCCCCGGCATTAACTGCCAGCGTGCTGGTGGAAGCCAAGCGCCACGGCT
KOK=       104
KK=  907220  LL=  907789  Z=    6.69  JJ=  906830  DL=   570
A===      111      112      113      114      121      123      124      131      132      133      134      141      143      144      211      213      214      223      224      231      233      234      243      244      313      314      323      333      334      343      413      433
B===      222      122      422      322      212      412      312      242      142      442      342      232      432      332      221      421      321      411      311      241      441      341      431      331      424      324      414      444      344      434      423      443
RRR=    0.620   -0.383    0.896   -1.678   -1.154    0.996   -0.007    0.338   18.148    0.700    3.705    0.526    6.158    6.001    1.840   -0.089    0.119    0.048   -0.330    0.141    0.757    0.213   74.907   19.708   -0.292    2.904    0.046    2.614    1.594    0.701    1.792    0.196
X1==    1.045   -0.771   -1.211    2.204   -0.771   -1.086   -0.126    1.302    3.571    1.240    2.685    2.204    1.992    2.764    1.229   -1.086   -0.126    0.059    2.086    1.708   -0.580    0.990    7.920    4.164   -0.127    1.299    0.180    2.623    1.011    0.445    1.299   -0.122
X2==    0.594    0.497   -0.740   -0.761    1.497   -0.918    0.056    0.260    5.082    0.565    1.380    0.239    3.091    2.171    1.497    0.082   -0.944    0.814   -0.158    0.082   -1.306    0.215    9.458    4.733    2.300    2.235    0.256    0.997    1.576    1.576    1.380   -1.615
CD1=        2        0        0        4        0        0        1        3        5        4        6        4        5        6        2        0        1        1        3        3        1        3       12        7        2        4        2        8        5        4        4        3
CD2=        1        1        0        0        2        0        1        1        6        2        3        1        5        4        2        1        0        2        1        1        0        2       14        8        4        4        2        4        5        5        3        0
TGCCAGCCACTCCCAGTCGCCGCACCTTGCTTAACTTTGCCCTGCCCGCCTTGCCGCTATTGGCGCTAAGCGCCTGTGGCAGCGGCAGTGACAGCAAGGGAGCGAAGAGCAGTGAAGCCTCCACCCCGAAGGGAAGTACCCCTGCAGACCACGGCATCGTGCTGGATGTGCGCACGGAGGCGGAGTTTGGGGGAGGTCACCTGGAAGGGGCGCAGAATTACGACGTCAAAAGCAGTGACTTTGACCAGCAGATCGGCAGCCTGGACAAGTCCAAGCGCTACACCGTGTACTGCCGCTCTGGCAACCGCTCGGCCAAGGCCGTGGAGCGCATGCAGGCCCTAGGCTTCACAGACGTGCAAGACGCTGGCGGCATGCAGGAAGCAGCCAAAAAGCTCGGTCTTTCGGTGGTTAAGTAGTGGTTTCAGTGAAGGGTAATGAAGCACTGACGCAGGTACGGCATCATGCCACCATGACCTCCCCAGTCCATCCCTGCCCCCGTCTGACCGTTATTGCTGGCCCGACCGCCGTCGGCAAGGGCACACTCGTTGCAGAGCTGCGGCGCCGCCACCC
KOK=       105
KK=  911750  LL=  912109  Z=    4.90  JJ=  911750  DL=   360
A===      111      112      113      114      121      123      124      131      132      133      134      141      143      144      211      213      214      223      224      231      233      234      243      244      313      314      323      333      334      343      413      433
B===      222      122      422      322      212      412      312      242      142      442      342      232      432      332      221      421      321      411      311      241      441      341      431      331      424      324      414      444      344      434      423      443
RRR=    0.081   -0.192    5.942   -0.832   -0.192    0.190   -0.268    0.316    0.662    1.603    0.068    0.316    2.444    2.397    0.081    0.316   -0.226   -0.722    0.598   -0.880   -0.072    0.008    0.050   10.356   13.096   21.121   17.520    0.008    0.037    0.930    0.009    6.243
X1==   -0.277   -0.273    2.464    1.450   -0.273    0.472    0.459   -0.536    0.472    0.953   -0.063   -0.550    0.916    0.879   -0.273   -0.528   -0.541   -0.519    1.468    1.472   -0.021   -0.046   -0.046    2.852    2.935    3.852    3.975   -0.005   -0.041    2.088   -0.063    3.508
X2==   -0.292    0.703    2.412   -0.574    0.703    0.402   -0.583   -0.588    1.402    1.681   -1.086   -0.574    2.668    2.728   -0.297   -0.598    0.417    1.392    0.407   -0.598    3.488   -0.164   -1.095    3.631    4.462    5.483    4.408   -1.577   -0.889    0.445   -0.147    1.780
CD1=        0        0        3        2        0        1        1        0        1        2        1        0        2        2        0        0        0        0        2        2        1        1        1        4        4        5        5        2        2        5        1        7
CD2=        0        1        3        0        1        1        0        0        2        3        0        0        4        4        0        0        1        2        1        0        5        1        0        5        6        7        6        0        1        3        1        5
GTTCCTCCACGCCACCGCGGCGCGGAGAACTCCGAACGGGATAAGCCAGCCCCCAGGCCACCAGCTTGGACTGAGCCTAAGGTTTCAGGCTGGGCTGACTATATGGGTGGAACGGAGCTGCTGCACCAGCTCGCTAACGGCGGCAGTCCTCGCGCCATTTGGCACGTCCTACCCCACCCGCCTAGCGGTCAGTCATGGCTGGGACTCGTGGCCCGCGCTGCGCGAGCCACCCTGTGCTCGGGCAGGGGAGTGTTGCTGTTGCTCGCCACCAACCAGCAGGTGGTGGAGATCAGCCAGCGCCTCAGTGAGCTGCTCCCAGGTGAAGCCGTGGTGCAACTGGGAGCCGAGGTTGGACCGGCG
KOK=       106
KK=  941930  LL=  943129  Z=    4.86  JJ=  941930  DL=  1200
A===      111      112      113      114      121      123      124      131      132      133      134      141      143      144      211      213      214      223      224      231      233      234      243      244      313      314      323      333      334      343      413      433
B===      222      122      422      322      212      412      312      242      142      442      342      232      432      332      221      421      321      411      311      241      441      341      431      331      424      324      414      444      344      434      423      443
RRR=    0.339    0.028   -1.310    5.521   -0.107    0.985   -1.830    0.196    1.086   -3.067    0.648   10.059   13.127    9.450   -0.327   -1.322    5.625   -0.185   13.745    9.255   -0.013    0.266   39.303  137.273   -0.203   14.843   -0.082    1.563   13.255    2.992    1.625   -0.126
X1==   -0.338   -0.148   -0.851    1.913   -0.148   -0.648   -0.607    2.484    2.280   -0.895    0.235    4.634    3.446    3.588    1.717    1.548    2.379   -1.255    4.506    3.745   -0.040   -1.145    5.313    9.076   -0.895    4.517    0.536    1.231    3.464    2.620   -0.836   -0.337
X2==   -1.002   -0.191    1.539    2.887    0.721   -1.519    3.016    0.079    0.476    3.427    2.763    2.171    3.809    2.634   -0.191   -0.854    2.364    0.147    3.051    2.472    0.333   -0.232    7.398   15.125    0.227    3.286   -0.153    1.270    3.826    1.142   -1.944    0.375
CD1=        1        1        1        5        1        1        1        6        5        2        4        9       10       10        3        4        5        0        7        7        3        1       12       18        2       12        4        9       14       12        2        5
CD2=        0        1        4        6        2        0        7        2        3       10        9        5       11        9        1        1        6        3        8        6        5        4       20       37        4       10        4       10       17       10        0        8
TGGTGGCTGCCTGCGCCCAGGGCATGACCCGCTTCTGCGACGACGCCGACGCTGCAGTTGAAGCTACCAAATCCCGCCAGCCGGACCTAGTTGACTCCACTCAGGCGGCAGCAGCCAAGGAAGTGGCGGTAGCCACCGCTAAGCTCATCCGCCCTGCCAGCAGAACCACCGTGGGTGCCCTGGTACCTGAGCAGGTGGGGGAGACCATTGACTTCCTCTCCAGCCACCAGCTACTTGGCCCCACCGCAGTGACCACCGATGCCGTCTGCGACGCGCTGCTCACCGTTGGCTAGCTCAAGGCCGCCACAAACAGGTCTGGGTTGCTAGCACTTAGCGCAGCTCAGACCTGTGGCATAGAGCCTCAGAGGCGGCAGGCCAACAGTGAAGAGACCAGAATCGCGCGGGCGCCCAGCTCGTAAAGCTCATCCATAACGCGGTTCATATCCTTGCGCGGCACCATTGCCCGCACTGCCACCCACTGCGGGTTGTGCAGGGGAGAGACCGTGGGGGATTCGATGCCTGGAGTAAGTGCGCTGGCTTGCTCCAACAGTTCCTTGGGGACGTCGTAGTCCACCAATACATAAGAGCGAGCGCGCAGCACGCCTTCAAGGCGACGCACCAGGGTGGCAAGGGCAGGCTCATCCCGGAACTGCTCGGTGGTGATCAGCACGGCCTCTGAGACCAACAGCGGTTCCCCAAAGACCTCCAGCCCAGCCGCGCGCAGGGTGGTGCCGGTCTCCACCACATCGGCGATCAGGTCCGCCACGCCCAGTTGCACTGAGGACTCCACGGCACCGTCCAGGTGCACGGTGGCAGCCTCAATGCCCTGCGTGCTGAGGTAGTTGCGGACCAGCACGTCATAGGAGGTGGCCACGCGCTTACCGGCTACATCCGCCAAGGAACTAATTGTCCCCGTGGGAGCGGCCAGGCGGAAAGTGGAGCGGGCAAATCCCAGCGCTAGGTGCTCAATAGCTTGCACTCCAGAGTCCAGCAGCAGGTCCCGGCCAGTGATACCGGCGTGAACTGTGCCTTGACCCACGTACACGGCGATGTCGCGGGGGCGCAGGAAGAACAGCTCGACGTCGTTCTCCGCATCTACTAGCACCAGTTCGCGGCCGGTGCGGCGCGTGCGGTAGCCAGCTTCCTTCAGCATGGTGACGGCGGGCTCAGAGAGGGAGCCTTTATTGGGTACGGCAATGC
KOK=       107
KK=  953900  LL=  954709  Z=    6.90  JJ=  953570  DL=   810
A===      111      112      113      114      121      123      124      131      132      133      134      141      143      144      211      213      214      223      224      231      233      234      243      244      313      314      323      333      334      343      413      433
B===      222      122      422      322      212      412      312      242      142      442      342      232      432      332      221      421      321      411      311      241      441      341      431      331      424      324      414      444      344      434      423      443
RRR=    9.835   -0.033   -0.821    1.175    0.027    7.823    9.962    0.065   -3.316    0.057    0.601    0.087    6.610   -0.083    0.027   -1.014   -0.554    1.385   15.131   -1.014    1.936    1.145    5.514   10.950    0.828   37.549    2.283   -0.043   -0.394    1.447    0.601   42.730
X1==    2.760    0.549   -0.594    1.382   -0.451    3.687    4.507    0.406    2.737    0.436   -0.433    0.382    1.193    0.325   -0.451    0.837   -1.084    0.622    4.646    0.837    1.351   -1.719    1.857    4.679    1.264    3.632    3.173    0.713   -0.418    0.625   -0.433    8.443
X2==    3.563   -0.060    1.381    0.850   -0.060    2.122    2.210    0.161   -1.212    0.132   -1.389    0.229    5.541   -0.255   -0.060   -1.212    0.511    2.228    3.257   -1.212    1.433   -0.666    2.970    2.340    0.655   10.338    0.720   -0.060    0.943    2.315   -1.389    5.061
CD1=        3        1        0        2        0        5        6        1        4        2        1        1        3        2        0        2        0        3        9        2        5        0        6       11        3        6        8        5        3        5        1       20
CD2=        7        1        5        4        1        4        4        3        0        4        1        3       14        3        1        0        2        3        4        0        4        1        6        5        5       23        3        5        7       10        1       16
CTATGCCTTCATAGAGCAGGCCGAGCGGATTGTCTCCAATCCGGTGCTCGCTTGGCTTTGCAAGACCGCTGTCTCCTGTTTGATCGGTGCCATCATCGGCTGCACGCTCGCGCTGCTATGGGCCGGTCTGCACCAGATCCTGCCCAAACGGAAGCGCCACAACCAGGCATGAGGACTCGCCCCAAGCACCAGCCCGCCCAGAAACAGCAGGTTCTTCTAGGGGCCTTGAAACACGCCTGGATCTGGCGGTCTCTGTTCTCCTTGCTTGCCGGTGTGCTCGTTTATGCGGCCTTCCCACCGCCCCTTAGCGGAGCGCTGCCGCTGCAGGGCTCCTGGTGGCTGGCACCTATTGGAGTGGGGCTCTGGGGGGCCCTGCTGCGGGGCTCAAGCCTGGTCTCCGGGGCGGTTCTCGGTTCCTGCTTTGGCCTGGGCCTGTTTGCACCGCTGCTGCATTTTGCTGCTATCGCGATGGGCAATGCCGTTGGCTGGGTGGCGTTGACTATCACTGAGTTGCTCTACCTGACAGCCCTGGGCTTGGCGTGGGCTGCAGCCAGCAGGCTCAAGGCCTTTGGTGCTGAAGCCAAATGGTGGACTGGCCTGGCTCGGGTTGGCGCCTTCACCCTGCTGTGGTGCGGGGTGGAGGAACTGCGTGCCTCTTGGCCCCTGGGCGGCATGCCTTTTGGACGCTTGGCTTTTGCGGCGGCTGATGCTCCAATGCTGCCCATCGCCGCCTACGGAGGCTCAATCGCCTTAACCGCCTGTTTGGCCTGCCTGGGCGCCTGCCTGGCAGAGGTGATGCAGGCTCTCCGG
KOK=       108
KK=  649521  LL=  650210  Z=    6.01  JJ=  649491  DL=   690
A===      111      112      113      114      121      123      124      131      132      133      134      141      143      144      211      213      214      223      224      231      233      234      243      244      313      314      323      333      334      343      413      433
B===      222      122      422      322      212      412      312      242      142      442      342      232      432      332      221      421      321      411      311      241      441      341      431      331      424      324      414      444      344      434      423      443
RRR=   -0.329   -0.185    0.100    8.459    0.977   -0.194    3.690    0.148    8.246    8.899   -0.201   -4.553   19.461   -1.121    1.594   -0.443   -0.095    1.316    4.090    5.060    0.092    0.050    5.665   -0.426   -3.874   33.637    0.388    0.146   -0.156    1.854    3.597   33.834
X1==    0.454   -0.168   -0.565    2.213   -1.092    0.498    1.143    0.199    2.191    2.043   -0.212    4.384    3.103    0.887    0.757   -0.349    0.341    0.802    1.532    1.345    0.243    0.087    4.495    0.626    2.743    7.081    1.018    0.330    0.138   -1.077    1.114    5.608
X2==   -0.725    1.106   -0.177    3.822   -0.894   -0.390    3.229    0.744    3.763    4.355    0.947   -1.039    6.272   -1.263    2.106    1.271   -0.278    1.640    2.670    3.763    0.381    0.574    1.260   -0.681   -1.412    4.750    0.381    0.441   -1.125   -1.721    3.229    6.033
CD1=        2        1        1        5        0        2        3        2        4        5        2        8        7        4        2        1        2        2        3        3        2        2        8        3        6       13        3        3        3        1        4       12
CD2=        0        2        1        5        0        1        5        2        6        8        3        0       10        0        3        3        1        4        5        6        3        3        4        1        0        8        3        4        1        0        6       13
CTGCTCCAGCGAACCCAGCAGCTTCAGGTCCTGGTCGTAGATGGCGAGCGAGTCATGAATGTAATTGCCGCCTGCACCACAACTGAACAGCACCATGGTGGCCGGACCGTTTGCAAGGGTCACTGAGGTTGCTGGAGACATAGTGACCTTGCTGCCAGGCTGGGGGCCAAGGGCTTCAGAACTAGTGAAGGCCACCTGGCTGCCAGCGCCAGCCAGAGCAAAATCTGCGCATAACCGTGGCACATCAAGGGTGGAATTAGAGAGGTCAGGGGTGCTTAGGGCGCTCTCAGTGGCCGTTGGCGTGGAGCCGACGGCGTCGCTAGGTGTTGCAGTACTGGTCTGTGAAGAAGCAGATGTGCTGCTCCCTGAGGCCTTGGCGCCTCCGCCAGAGCCGCCACAACCGGCAGTTGCTAGCAGGGCTGCTGATACCAGGACAGACAAGGTCATTCGGAGCCGGGACTGGGTTTGCATAGCGCTCACCTTCGATCGCAGTTATCCGCAACCCTTCTATGATAAAAGTCAGAAGTAGCTAAAGGGACTGAATCATTAAACCATTTGTCAATGAGCGGCCCAGGGGCATTGTTACAACTCGGGAAGCAAAGGCCCCACGCTCGCCAGAGCCTGCGTGCATGAGGCCAGTGCCCGTTCCAAATGCAAACGCAGCTGACGGTCAGTGACCCCAGAGCCCAG
KOK=       109
KK=  735531  LL=  736040  Z=    5.04  JJ=  735051  DL=   510
A===      111      112      113      114      121      123      124      131      132      133      134      141      143      144      211      213      214      223      224      231      233      234      243      244      313      314      323      333      334      343      413      433
B===      222      122      422      322      212      412      312      242      142      442      342      232      432      332      221      421      321      411      311      241      441      341      431      331      424      324      414      444      344      434      423      443
RRR=    0.238   -0.294   -0.274    0.112   -0.209   -0.000    0.747    0.017    2.506   -0.104   -0.266    1.313    7.464   10.220    0.259    0.747    0.301   -0.292    3.574   17.009    3.652   -0.302   58.779    5.734    4.538    0.921    0.038   -1.269    0.709    0.020    2.289    2.568
X1==   -0.326    0.553    0.270   -0.626   -0.447   -0.002   -0.859   -0.730    1.998    0.285    0.506    0.374    2.207    3.483    0.553   -1.002    0.141    0.538    2.617    3.998    3.885    1.510    7.335    2.629    3.438    0.506   -0.843   -0.893    1.633   -0.087    2.207    1.060
X2==   -0.730   -0.532   -1.018   -0.178    0.468    0.254   -0.870   -0.023    1.254   -0.366   -0.526    3.512    3.382    2.934    0.468   -0.746    2.130   -0.543    1.366    4.254    0.940   -0.200    8.014    2.181    1.320    1.819   -0.044    1.422    0.434   -0.229    1.037    2.423
CD1=        0        1        1        0        0        1        0        0        3        2        2        1        4        5        1        0        1        2        4        5        8        4       12        5        6        2        1        2        6        3        4        5
CD2=        0        0        0        1        1        1        0        1        2        1        1        5        6        6        1        0        3        0        2        5        2        1       10        4        3        4        1        4        3        2        3        6
TGGCCTGCAGTCCAAGCTTGCGGCAGCCCGTGAGCATCGCCTGGGTCTTTCCACCGGCTACTGAGCTTCTGCTGGAGGACTGCAGCCCGAAGGGGATGTGCATAGCCAACTCGCGACGCCGTCGGCATCGCTTCTGGCTTATCCAGGCTAGTGCTGACGGCATCGCACCACCTTCCCTTGCGTGCCGCTTGCGTGTCCGCTGCATCTTGGTGCGGGCACGCAAGGTCGCGGGATGACCACTCAGAGTGCTCAGGCTCCGGTGCTACGTTGCGGCTATGACTCAGCCCAGCAACCTCCGGCAGCTCCTGCTGCCTGAGACGCCACCGCGTCTCAAACTGATGCCCGCCGCAGGCACCTGGGCCTTCTTCCTGACCTTTGCTGGACAGTCCGTCCGCAACCTGGTGGGCTGGAAATCCTTTGGCCTCATCGCCGCAGTAAGCGGCCTGCTGCTGCTATGGGTCTTCATCCGTGAGGGACACTGCGTGAAGTGGCCCGCCCTGCCCACCACAA
KOK=       110
KK=  754611  LL=  755810  Z=    5.24  JJ=  754611  DL=  1200
A===      111      112      113      114      121      123      124      131      132      133      134      141      143      144      211      213      214      223      224      231      233      234      243      244      313      314      323      333      334      343      413      433
B===      222      122      422      322      212      412      312      242      142      442      342      232      432      332      221      421      321      411      311      241      441      341      431      331      424      324      414      444      344      434      423      443
RRR=    2.334    0.339   -0.638    2.513   -0.121    0.277    6.386   14.521    0.317    0.565   -0.189    5.477    3.427   13.839    0.858    0.287   -0.487   -0.681    9.688   22.250   -0.271    1.080   22.966   99.649    1.517    1.800    1.004    3.237   -1.100    1.231   -0.189    3.002
X1==    1.000   -0.603    1.681    1.539   -0.603    0.279    2.618    6.867    0.908    0.325    0.735    1.539    1.796    3.690    0.891   -0.980   -0.436    0.784    2.441    4.054   -0.328    2.657    4.717   12.465    0.871    0.735    0.733    1.927    2.634    1.291    0.735    1.291
X2==    2.334   -0.562   -0.379    1.633    0.201    0.992    2.439    2.114    0.350    1.741   -0.257    3.559    1.909    3.751    0.963   -0.293    1.116   -0.868    3.968    5.488    0.827    0.407    4.868    7.994    1.741    2.450    1.369    1.680   -0.417    0.954   -0.257    2.325
CD1=        3        1        5        5        1        3        7       13        4        4        5        5        7       11        3        1        2        4        7        9        3        9       13       29        5        5        5        9       11        8        5        8
CD2=        5        1        2        5        2        4        6        6        3        7        3        8        7       10        3        2        4        1        8       11        5        4       12       17        7        8        6        9        4        7        3       10
TGGAGGCGCTTATGGAGGAGGCGCGCAAGGGCCTGTCCACGCAGCTGGAGGCATTCACTACCAACACCATGGAGTACATGCGCCAAGAACGGGATCTGCTGCTCAATGGCGTGGGCATGCCTGATATCAAAACCTCCATCAATGGCAGGCATGTGCTCGTGGTGGTGCGCGGCTACTCCTACAAAGAGGACCTCAAGGTTCTTAAGCCCTACATTCGTGACTACAAACCCGTGCTGATCGGAGTCGACGGCGGCACCGACGCCATCATGGACCTCGGCCTGAAACCAGACATGATCGTCGGTGACATGGACTCTGTTTCGGACAAAGCCCTGGCCTGCGGTGCTGAAATCGTGGTGCACGCTTATCGTGACGGTCGCGCCCCCGGACTGGAACGCGTTGAGTCTCTGGGGGTAGAGCATCTGGTTTTCTCAGCCACTGGCACCAGTGAGGACATCGCCATGATAATGGCAGATGAGGCTGGAGCCGAGCTCATTGTGGCTGTGGGTACACATGTCACGCTGTTGGAGTTCTTGGACAAGGGCCGGGCCGGTATGAGCTCAACTTTCTTGACCCGCCTAAAAGTTGGCTCCAAGCTGGTTGATGCCAAGGGAGTTTCCCACCTTTACAAGACTCGCATCTCCAGTTGGCAACTTGGCATGCTGGCGCTCGCTGGTCTGATAGCCCTGTGGGTGGCCCTGGCATCCACTCCCGCCGGTCAGACCTTCCTGGGGCTATCCGGTGCTCTGTGGGATGACCTGGTTAATTTCCTGCGTGGCCTGGTTGGACTTGCCCCAACTAAGCCAACGGTCTGAGCCGTACCGCCCCGAGGATCTGAAGAGACAGCAAGGACCACCCAATGATTGACTTCCGCTACCACCTGGTCTCACTTATTTCCGTCTTTTTAGCGCTTGCTGTCGGCGTCGTGTTGGGTGCTGGGCCCCTGCAGGATTCCCTGGGAAACGCTCTTAATGACCAGGTGGCACAGCTACGGCAGGACCGCCAGGCCATGCAGAGCAAGCTGGAGATCACCGAACAGGCTGTCAATGAGCGCGATGCCTACATCACTCAGGCCGCGGCCATCATCCTGCCGGGGGTGCTCAACGGCCAGAAGGTGGCCTTGGTGACTCTTCCTGAGGCAGAAGAGCAGGACCTCGACACTCTGACCGAGCAGATCAAGACTGGTGGGGGCACGGTGGTCAG
KOK=       111
KK=  760641  LL=  760940  Z=    5.56  JJ=  760611  DL=   300
A===      111      112      113      114      121      123      124      131      132      133      134      141      143      144      211      213      214      223      224      231      233      234      243      244      313      314      323      333      334      343      413      433
B===      222      122      422      322      212      412      312      242      142      442      342      232      432      332      221      421      321      411      311      241      441      341      431      331      424      324      414      444      344      434      423      443
RRR=   -0.230    0.050   -0.377   -0.430    0.050    0.203   -0.261   -0.377    0.203   -2.969    0.820    0.604    0.820    0.758   -0.337   -0.280    0.837    0.203    0.927   -0.217    0.132   -0.022   12.240   64.517    1.182    0.607    0.957   -0.547    6.446    1.457    0.401    0.003
X1==   -0.140   -0.193    0.650   -0.317   -0.193   -0.483    0.563    0.650   -0.483    3.125   -0.791    1.683   -0.791    0.284   -0.193   -0.483    1.563   -0.667    1.396    0.517   -0.191   -0.090    3.778    9.011    1.125    0.209    0.729   -1.511    3.642    1.466    0.209    0.016
X2==    1.646   -0.256   -0.580    1.359   -0.256   -0.420   -0.464   -0.580   -0.420   -0.950   -1.036    0.359   -1.036    2.668    1.744    0.580    0.536   -0.304    0.664   -0.420   -0.688    0.240    3.240    7.160    1.050    2.910    1.312    0.362    1.770    0.994    1.924    0.218
CD1=        0        0        1        0        0        0        1        1        0        4        0        2        0        1        0        0        2        0        2        1        1        1        5       10        2        1        2        0        7        4        1        2
CD2=        2        0        0        2        0        0        0        0        0        0        0        1        0        4        2        1        1        0        1        0        0        1        4        8        2        4        2        2        4        3        3        2
TGGCTCTCATCTCGGGCAGTCCCGCCACCGCGACTAGCAGGCTGCTGGCCTCTGGCGTGCTTGCGGTTTCCGCCGCCAGCGCTCCCAGTGACCTGGCTGAACGCACCATGCTGGGGGACACCGGGGCCAATGCGCTAGGAGCGCTCCTGGGCACCGCCTTGGCAGCGCACCCCTGTCCGGCTTTGCGTACCAGTGCTGCAACCACTGCCGTAGCACTGGTGCTGGCCAGCGAGAAGGTTTCTTTTAGTCGAGTTATCGACCAGACGCCCTGGCTGGCGGCACTTGACCGCCTGGGACGCC
KOK=       112
KK=  883581  LL=  884540  Z=    5.66  JJ=  883551  DL=   960
A===      111      112      113      114      121      123      124      131      132      133      134      141      143      144      211      213      214      223      224      231      233      234      243      244      313      314      323      333      334      343      413      433
B===      222      122      422      322      212      412      312      242      142      442      342      232      432      332      221      421      321      411      311      241      441      341      431      331      424      324      414      444      344      434      423      443
RRR=   -0.634   -1.047    0.527   11.956    0.656   -0.460    1.501   -0.046   30.054   14.788    2.102   -0.320    0.404   19.591    0.494   -1.381   -0.370   -1.730   -0.323    0.193    0.507    0.507   45.525   28.038   -0.526    7.524    0.064    0.025    6.632    5.079    0.582    0.137
X1==   -0.646    1.230    0.578    4.866   -0.770    1.122    3.464   -0.291    4.309    3.790    1.927    0.555    0.119    4.874    0.230    1.122    0.303    1.536    1.502   -0.471   -1.274    2.023    6.998    5.269    6.219    1.324   -0.160    0.129    1.781    1.781   -0.483    0.089
X2==    0.981   -0.852    0.912    2.457   -0.852   -0.410    0.433    0.160    6.975    3.901    1.091   -0.576    3.387    4.020    2.148   -1.231   -1.221   -1.126   -0.215   -0.410   -0.398    0.250    6.506    5.322   -0.085    5.682   -0.398    0.197    3.723    2.852   -1.204    1.544
CD1=        0        2        2        7        0        3        6        1        7        9        6        2        3       11        1        3        2        4        4        1        1        7       16       13       13        5        3        6       10       10        2        6
CD2=        2        0        3        5        0        1        2        2       10       10        5        1        9       10        3        0        0        0        1        1        2        3       13       11        3       13        2        6       14       12        1        9
ACTACCTAGCCCGCATGCTGGCAGCGGGGGAGGACCCGCGCTTTGTGGCTCGTCGCATCACCATCCATGCGGCTGAAGATGTGGGTTTGGCTGACCCCAGCGTGCTGTCCACTGCGGTGGCCGCACAACAGGCGGTGGCGCTTATCGGCATGCCGGAAGCACGCATCGTGCTCGCGGAGGCTGCCCTGGCCGTGGCCACAGCCCCCAAGTCGAACTCGGTTATTGCAGGCATTGAGTCGGCACTTGCTGATGTGCACGCGGGCAAGTCCGGCGTCGTGCCGCCGCACCTGCGCGACGCCCACTACCCGGGTGCCAAGGAACAAGGGCACGGTGTCGGCTACCTTTACCCTCATGACTATCCACACGGCGTGGTCGCCCAGGAGTATCTGCCAGAGACACTGCGCGGCGTGCGTTACTGGCGCCCTTCCGCCAATGGCAATGAGCGGCGACTAAGCGAGCGCATGCAAGCCGTACAAGCGATTCTGCGCCCCACGCCTGCCAAGGACCCCGAGGCGACTGGAGCCGCTGGCAAGAGCGGCAGTGACGCACCCAAGGAGTCCGCTTGAGCAAGGACCTAAGCACCACCGCACCTAGCTGGCGTCGCACCACCCTGGTGGCGCTTACCGGCGTGGCTGCTGGCCTCCTTTCAGGACTGTTCGGTGTGGGCGGTGGCCTAGTAATCGTGCCTGCTCTAATCGCAGTGGTGGGCATGGAGCAAAGACGCGCTTCGGCCACCTCCCTGGCCGCCATCGTGGTGACAGCCGCAGTAGGTGCCTGCAGTTACGGCCTGCGTGGTGAGGTATCCCTGGTGGCTACCTGCTTCCTAGTGCCAGGTGCTTTAGTGGGCACCCAGCTGGGGGCCTGGCTGCTGCGCCGACTGCCTTCCCGCACCTTGCCCTGGGTGCTGATTGGCTTCGTGGGCCTGGTGGTGGTGCTGCAACAGCTGCACGTCCCGGTGCG
KOK=       113
KK=  921621  LL=  922760  Z=    5.21  JJ=  921591  DL=  1140
A===      111      112      113      114      121      123      124      131      132      133      134      141      143      144      211      213      214      223      224      231      233      234      243      244      313      314      323      333      334      343      413      433
B===      222      122      422      322      212      412      312      242      142      442      342      232      432      332      221      421      321      411      311      241      441      341      431      331      424      324      414      444      344      434      423      443
RRR=   -2.179    0.064   -1.423    8.374   -0.146    1.041   10.397   -0.339   -0.033   -0.587   -0.076    3.557   23.664    0.727    0.064   -1.606   -0.339   -2.376    3.299    3.276   -0.659   -0.562   60.681   32.475    2.598    3.016    0.580    1.390    3.647    4.782    0.097   10.311
X1==   -1.059    0.802    2.679    4.885   -0.135    0.564    4.096   -0.082   -0.118    0.994    1.083    2.075    4.667    1.693    0.802    1.246    0.626    1.867    1.267    1.246   -1.057   -0.497    8.101    7.284    1.497    1.083    0.932    1.974    2.481    1.732    0.059    3.231
X2==    2.057    0.080   -0.531    1.714    1.080    1.846    2.539    4.113    0.278   -0.590   -0.070    1.714    5.071    0.430    0.080   -1.289   -0.542   -1.273    2.603    2.629    0.623    1.130    7.491    4.459    1.735    2.786    0.623    0.704    1.470    2.761    1.643    3.192
CD1=        0        2        6        9        1        3        8        2        2        6        6        5       13        7        2        4        3        5        4        4        2        3       20       18        7        6        6       13       14       12        4       16
CD2=        3        1        1        4        2        4        5        7        2        2        3        4       12        4        1        0        1        0        5        5        4        5       16       11        6        8        4        7        9       12        6       13
CCGGACGCATCGCATCTGTGCGCTCCTCTCGCGCGGGAGTGGAGGATGAGGGCAGTCAGCTGGTGGCCCTGGTGCTCTCCGAAGCCCCGCTGGAAGGGCGGGACAAGCTTTGGCTGGATATGTGCGCCGGTCCGGGCGGCAAGGCCGCACTGCTTGGGGCGCGTGCAGCCCAGCGCGGCGTGCACCTGGTGGCCAGCGAAGTGGCGCCTCACCGCGCCGACCTGGTAGATGCCGCCGTGCGCGCCCTGTCGGAAGCAGCTGTGGAGGTGCGCTGTGCTGATGGCCGCAGCTATGGCAGTCAAGAACCAGGTTGCTATGACCGTGTACTGGTGGATGTGCCTTGCACCGGCCTGGGCTCGCTGCGCCGTCGCCCTGAGTCCCGCTGGCGCCGCAGCCCCCAAGACGTAAAGGAGCTCACAAGCTTGCAGCAGGAGCTGCTGAGCTCAGCTCTTAAGACGGTGCGCCGGGGAGGTCTAGTGGCTTACGTGACTTGCTCACCGCATCTTCAAGAGACTCGCCTGGTGGTTGAGGACGTCATTCGGGCGCTTGCACGTGAAGGCATCACCACCGAGCGACTGCATGCTGGCAATGTCGCCACCCGGGTAGCTCCCCGCCCGCCCGCCGGCGCAGACCGCGAACTGCTGCAGCTATGGCCACATCTGGACGGCACAGACGCCATGTTTTGTGCGTTGCTGCGCCGCACTCATTAAGCCCCACCGGAGCCAATTCACGATCAACTACACAGCAGCCGCCCGAGTGCCCGACGGACCACCTGAGGAGAGCCATGACCCCGCAGCCAACCATCACTCCTTCAATCCTCAACTGCGATATTGCCCATCTGGCTGCCGAGCTGGGGCGCATCGCTAATGCAGACGGCGTGCATGTGGATGTGATGGACAACCATTTTGTGCCCAATCTGTCTTGGGGGCTGCCGGTGGCAGAGGCGGTAACTCGTTCTACTGAGCTGCCCGTTGATGCGCATCTGATGATCGAGGCCGCTGATCACTGGGCCCCCGCCTACGCAGAGGCCGGCTGCCAAATAGTCACACCGCATGTGGAAGCTACCCAGGCTCCCATCCGCCTAGCCCGCGAGATCCACCGACTCGGGGCCCAAGCCGGACTGGCCTTGCGCCCCGCAAC
KOK=       114
KK=  956631  LL=  957470  Z=    6.25  JJ=  956571  DL=   840
A===      111      112      113      114      121      123      124      131      132      133      134      141      143      144      211      213      214      223      224      231      233      234      243      244      313      314      323      333      334      343      413      433
B===      222      122      422      322      212      412      312      242      142      442      342      232      432      332      221      421      321      411      311      241      441      341      431      331      424      324      414      444      344      434      423      443
RRR=    0.968    0.041   -0.193    1.973    0.173   -0.539    0.941   -1.963    3.273    0.539   -2.093   -0.162    5.632    9.209   -0.755   -0.132    1.378    0.514   23.281    5.404   -5.066    0.119   73.044   42.348    1.237    3.162   -0.204    1.915    1.866    1.553    0.941    0.584
X1==    1.274   -0.813   -1.157    2.515    0.187    0.426    0.535    1.463    2.902    0.378    1.860   -0.206    1.860    2.047   -0.813   -0.400    1.393    1.043    5.233    1.251    3.248   -0.325    6.685    5.739    0.378    2.534    0.792    0.768    1.463    1.965   -0.836    0.458
X2==    0.759   -0.051    0.167    0.785    0.928   -1.266    1.758   -1.342    1.128    1.427   -1.125    0.785    3.028    4.500    0.928    0.330    0.989    0.493    4.449    4.320   -1.560   -0.367   10.927    7.379    3.274    1.248   -0.257    2.494    1.276    0.791   -1.125    1.276
CD1=        2        0        0        4        1        2        2        3        5        3        5        1        5        5        0        1        3        3        8        3        8        2       13       11        3        6        4        6        7        8        1        5
CD2=        2        1        2        3        2        0        4        0        3        5        1        3        8       11        2        2        3        2        7        7        0        2       20       15        8        5        2        9        7        6        1        7
GCCAGGCAACTGCTGAAGCAGCGCTTCACATGCGCTCGCGGTAAATCTCACCGGTGCGCAGCATCTCTAGCCGCTCATCCAGCAGCACCTTGAGCTCGTCAATGCTGCGGCGCTCCAAGAGCATATCCCAGTGGGTGCGCGGAGCCTTCTTAGGAGCCTCAGCCTCCGGCTCCTCCTCGCCACGCAGGCTGGCCACCTGGCCACATTCGGGGCACTCCCAGGTGGGGGGCACTTCCGCCTCAACAGACATCGGCAGCGTGGTGATATGCCCCAGGGGGCACTCATAGCTGACATTCATCCGCTCGGCGAACTCAACGCCCTCCTCGGTTTCCATTGACTTTGCGCCAATGGTCATCCCTCGCAGTGCGCGGTCAGCCATGCTTTTGCCTCTCCTAGGTGGGTGGGGACGGTGGGGCAGAACCCACCAGTTTGGTGGCGCCTCAGTGGACGGGTTGGTTCCCGGCAGGCGCACCGCCACATATCTTACCGGTTTGCCTACCAACTCGGCCCATCCTCTGCTGAAGGCGGTACCAAAGCCGCCGCTTGAGGCCACCACTTGGGGTAATACTTGGCCCATGACTCCCAAGCGCATTGGCATCCTCACCGCTGGCGGCGACGCCCCTGGTCTGAACGCAGCTATCCGTGGCTTTGGCAAAGCCGCAATTCAAGAGCACGGTTGGGAGCTGATCGGCTTCCGGGATGGTATGCGTGGCCTGGCTGAAAACCGCACCATTGAGTTGGACGGCAGTGCCCTAGCGGGAATCCTTACGATTGGTGGCACCATGCTGGGCACCAGCCGGGACAAGGTGCACCGCATGCTGGTGGATGGCGAAGTCCGTG
KOK=       115
KK=  967903  LL=  968922  Z=    5.60  JJ=  967813  DL=  1020
A===      111      112      113      114      121      123      124      131      132      133      134      141      143      144      211      213      214      223      224      231      233      234      243      244      313      314      323      333      334      343      413      433
B===      222      122      422      322      212      412      312      242      142      442      342      232      432      332      221      421      321      411      311      241      441      341      431      331      424      324      414      444      344      434      423      443
RRR=    0.029    1.204   15.264   -2.649   -0.833    1.753    3.371   -0.002    0.190   -0.211    1.194    0.209   11.488   11.138    1.232   -0.062    2.801    0.987    9.986    1.166    1.188    5.735    7.499   45.442    6.271    4.659    0.266   -0.402   -0.015   20.746   -0.303   -0.022
X1==   -0.122   -1.091    3.067    3.775    0.754    2.212    2.188    3.067    2.935    2.298    0.541    0.097    2.271    2.817    0.754    0.045    0.750   -0.727    4.183    0.767    1.033    3.266    2.139    7.723    2.878    2.847    0.467   -0.442   -0.008    4.523   -0.612   -0.914
X2==   -0.238   -1.104    4.977   -0.702   -1.104    0.792    1.540   -0.001    0.065   -0.092    2.207    2.156    5.059    3.953    1.634   -1.390    3.733   -1.358    2.387    1.520    1.150    1.756    3.506    5.884    2.179    1.636    0.569    0.911    1.849    4.587    0.495    0.024
CD1=        1        0        6        7        2        5        5        6        6        7        4        2        7        8        2        2        3        1        8        3        5        9        7       17        8        8        4        4        5       15        2        3
CD2=        1        0        9        1        0        3        4        2        2        3        7        5       12       10        3        0        7        0        5        4        5        6        9       13        7        6        4        7        9       15        4        5
AACGTTCACTGGAGGCTATGGCGCCACTCGTGGACTTGCTTGATGACGGCAGTCCGGACCTGTCTGAACTGGCAGGCGTCTACCTGGTCGGTGGCGGCAGCTGCTTCCCGCCAGTGGCACGCGCTCTACGGGAGCGTTTTGGTCGGCGCGTTAACCGTTCCCCGTATCCAGGTGCATCAACCGCGATTGGCCTGGCGATCGCCGCAGACCGAGACTCAGGCTATGAACTGACAGATCAACTCTCACGGGGCTTCGGCGTCTTCCGTGAACAGGACTTTGGCGAGCGGACCAGTTTTGACCCAATCCTGCGCGAAGACTCGCTGGTGGCGGGCTCCAAGACCAAGCGTGAAGGCACAGTGGTTGAGCGCGAGTACCTTTCTGCCCACAACATCGGCTGGTTCCGCCTAGCGGAGTGCTCTAGCGTGGACGCCAGTGGGGAACCGCGGGGCGAGCTGGCTCCCTATGAGGAGATCATCTTCCCCTTCGATCCGGCGCTGCGCGAGGTGGAGGATCTGCGTTCGGTCGAGGTGCGGCGGGGCGACGTCGGTTCTGGCAGGCTTATAAAAGAGCGCTACGAGGTTGATGCCACTGGCGTGGTACGAGTGTCTCTTACGGACACGACCGACAGTTACACGCGTTCCTATGCACTAGGTGCGCGGACGCACTGAGTCTGCTCTACCAAAGGCAGGAGGCCCGTCGCCTAGCGATGGGCCTCCTGGGCAGTCACTAAAGGATCACTGAGGACTAGGCCTCAAGCGTCCAATCACATAGCGCGCAGTCGCGCTGCACGACGCTTGGCGAGTTCGTCCTCCACCATGGGGACATCGCCGGCGTGCTCGACTGGCAGAGCGGCTAGCGACCCCTCAACTTCCCGCCATACACGACCCACCGCGATTCCAAAAACGCCCTGTCCGCCCAGCACTAGGTCAATAACCTCGTCATTGCTGGTGCACTCGTATACGGAGGCGCCGTCGCTCATGAGTGTGATTGAAGCCAGGTCATCCACGCCCCGCTGATGCA
KOK=       116
KK= 1045513  LL= 1046532  Z=    6.14  JJ= 1045453  DL=  1020
A===      111      112      113      114      121      123      124      131      132      133      134      141      143      144      211      213      214      223      224      231      233      234      243      244      313      314      323      333      334      343      413      433
B===      222      122      422      322      212      412      312      242      142      442      342      232      432      332      221      421      321      411      311      241      441      341      431      331      424      324      414      444      344      434      423      443
RRR=    1.308   -4.328    3.345    3.581    0.588    1.968   -0.324   -0.020    7.393    7.958   -0.820    0.070   -1.028    1.067   -1.378   -0.116    2.205    0.764   -0.663    4.680    0.123   -0.085    7.913   31.921   -0.124   66.483    2.084   -1.014    1.707    6.299    0.029   13.216
X1==    0.511    4.402    2.907    2.706   -0.598    0.646   -0.328   -0.042    2.425    1.878   -0.268   -1.068    1.031    0.861    1.402   -1.134    2.235    1.968   -1.308    1.535   -0.438    0.619    2.972    4.972   -0.150    8.172    2.625    2.461    0.835    3.081    1.680    2.631
X2==    2.561   -0.983    1.151    1.324   -0.983    3.048    0.987    0.484    3.048    4.237    3.062   -0.066   -0.997    1.240   -0.983    0.102    0.987    0.388    0.507    3.048   -0.281   -0.137    2.662    6.420    0.825    8.135    0.794   -0.412    2.045    2.045    0.018    5.022
CD1=        1        5        4        4        0        2        1        1        4        5        2        0        4        4        2        0        4        4        0        3        2        4        8       12        2       15        7       10        7       12        5       11
CD2=        4        0        4        4        0        6        3        3        6       13       10        2        2        6        0        2        3        2        2        6        3        3        8       14        6       20        5        7       13       13        4       21
TCTCCACGCCGCCTGACTGCCCGGCTAGCGCCGCCATGGCCCGGCGGCCGATCACCTCCCCGGCCCGATCCCAAATAAGGGCGTCAATGGGCCTGAGCACTTCAGGACTCGAGTACTCCGGGTGAGCGTGGTCCACGTACAGGCGGGCCCCATTGGTGAGCACAGCAGTGGTGGCGCGCGCCAGGGCGGCCTCGGCGGCGCTGGGGCGTGGGCGCGCTCCCCAAGGGCCGGCTGGCAGATCTGCCAACCCTGATCCGGGCGACGGCGTCGCCAGGTCAGCTGTCTGACCCCGGGCGGCAGGAGCCGAAGCGATTTCTGCAGAGGCGTCACCGGAGGGTGCCAGGATGGTGGGATCGTCTGTGAGCAGGCTGGGGTGGGCTGCGGCGCGTTCCAAATGCCCGCCGCGCTGGTCTGCTAGGGGGTCTTCTGCCTCGTAGTCCCAACGAACGGCAGGTGCCGGCGCGCCGTCAATGTTTTGCAGCCCTGGTCGACTGATGGTGGCGTATGCGTCCACCTGGCGGCTCGCCAGAGCTACAGGGTTGGCGTGAAAGTTGCCAGGTTCCAGCACCCCCAGTTCGGTTTCCAGTCCGACTGGTCGGCAGGCGGGATCCTTGAGCCAGGTCACTGAATTAGTAGCTTCCTGTGGGCGCATCACTGTTCCTGGTGTCCCAGGCGCCGCACGGAGCGGATTGCTTCACCACTGCCGCCAATTAGCCGAGCCCATCCCTCTGCGGTGGTCGCGCCAGTAATCTCCTCGTTCTGGCGCGCCTCTGCCTGCAGTGCCTCAAGTAAGCGAGTGGTGGACAGGCCACCGGCGCCGCCTGTGAGTTCATCCTTGATGGCAGCGGTTTTAGCGCGCGCAACAATCCCTGCAAGCATGGCACCTGAGGCCAGGTCTGCTAGGTGCAGGCAACGAGTGGCACCACTGGCGTAGGTGACCTCCAGAACGGCTGTTCGGGGGCTGCGCTGGTAGAGAGCCTGAACGGTTGCCTGGCGCATGGCCGCGACGGCGGCTTCCCG
KOK=       117
KK= 1137253  LL= 1137972  Z=    4.62  JJ= 1137133  DL=   720
A===      111      112      113      114      121      123      124      131      132      133      134      141      143      144      211      213      214      223      224      231      233      234      243      244      313      314      323      333      334      343      413      433
B===      222      122      422      322      212      412      312      242      142      442      342      232      432      332      221      421      321      411      311      241      441      341      431      331      424      324      414      444      344      434      423      443
RRR=    0.452    1.926    4.546   12.675    0.374   -0.979    0.601   -0.881    4.451    8.411   -0.526    1.173   25.957   -1.195   -0.213   -0.060   -1.669    1.137    0.023   -0.721    2.346   -0.122   -0.122   -0.374    3.646   65.639   -0.155   -0.222    1.186   -0.595   18.073   12.470
X1==    0.310    1.363    2.604    3.174   -0.637    0.875    0.687   -1.093    2.798    2.816   -0.866   -1.165    3.794    0.868    0.363   -0.087    1.591    1.994   -0.134   -1.049    1.572    0.608    0.608   -0.267    3.525   13.780   -0.640   -0.256   -0.994    2.591    3.794    1.567
X2==    1.458    1.413    1.746    3.994   -0.587   -1.119    0.875    0.806    1.591    2.986    0.608   -1.006    6.841   -1.378   -0.587    0.687   -1.049    0.570   -0.169    0.687    1.493   -0.200   -0.200    1.399    1.034    4.763    0.242    0.868   -1.193   -0.229    4.763    7.960
CD1=        1        2        4        5        0        2        2        0        4        6        1        0        8        4        1        1        3        3        1        0        4        3        3        2        7       23        1        3        2        9        8        7
CD2=        2        2        3        5        0        0        2        2        3        7        3        0       12        0        0        2        0        2        1        2        5        2        2        4        4        9        3        7        2        4        9       21
AGCGAGCTGGCTGAATCCCGGAATGGCTTGGGCCGCAGGACTCTGCAGGGGGCCCAAGCTCAGAGCGTTGACCTGCACGCCGTCGGGACCAAGTTCCACCGCCAGTCCTCGAACAACAGCTTCTAGGGCGGCTTTTAAGGGTCCCATCCAGCCGTAACCGGGGTGCACGTGGCTGGTGTCAAAGGACAGGCTCAGCAGGCTGGCGCCGGGGTGCAGCAGGGGTTTAAGCGCGGCTGTAAGTGAGGACAGGCTGGTGACGGAGACGGTGAAGGCTCGTTCCAGGCTATTGCTTCGCTGCACCAGGTCGGTATCCAGCCCCTTAGGCAGGAGAGTGCCCAGGAGCCCGCTGTCAGCATGAGCGACGGCGTGCAGCACACCATCCAGGCGCTTAACTCCCAGCGCAGCCAGGTCATTGGCAAGCTTGGCACCACTGGCTGGGTCTGTGGCGTCCCACTGCAGGACCGGGGCGGTGACACCAAGGCGACGCGCCTGGGCCGCCGTTAGGGCCGCGGTTGCGGCAGGCGCCGTCAGAATCACGCGTGCGCCCTGGGCCAGAGCCTCCCGCGCCACGGCGGTGGCAACTGAGCTAGGGCGCAGGACACCAGTTACCAGGTAGCAATGCGAACTGCTGTTGCTGGAAGTGTTTAGGGGCTGCTTGACGGCGTCCTGTGGACTCATGCCCTTAGCGTCCCATGCCCAGGCCCCCGTCGACCGGCAGGA
KOK=       118
KK= 1173433  LL= 1174362  Z=    5.91  JJ= 1173253  DL=   930
A===      111      112      113      114      121      123      124      131      132      133      134      141      143      144      211      213      214      223      224      231      233      234      243      244      313      314      323      333      334      343      413      433
B===      222      122      422      322      212      412      312      242      142      442      342      232      432      332      221      421      321      411      311      241      441      341      431      331      424      324      414      444      344      434      423      443
RRR=   -0.846    0.266   -0.915   14.614   -1.474    1.683    2.406   -0.042    1.076   26.914    0.260   -3.544   -0.760   -2.595    0.707    9.138   -1.857    5.898    5.554   -1.240   -0.095    1.933    1.551   -2.490    2.923   68.882    3.160    2.744    1.134    0.007   34.052   92.288
X1==    1.462    0.755    0.957    5.790   -1.090    1.866    1.718   -0.954    1.193    6.197   -0.359   -1.404   -0.359   -1.709   -1.090    3.213   -1.326    3.570    2.773    1.193   -0.102   -1.273   -1.829    4.667    1.066    6.480    1.870   -1.680   -1.526    0.019    9.637    8.906
X2==   -0.579    0.352   -0.956    2.524    1.352    0.902    1.400    0.044    0.902    4.343   -0.724    2.524    2.114    1.518   -0.648    2.844    1.400    1.652    2.003   -1.040    0.933   -1.519   -0.848   -0.533    2.741   10.629    1.690   -1.633   -0.743    0.368    3.533   10.362
CD1=        3        2        4       10        0        5        4        1        4       18        3        0        3        0        0        7        0        7        5        4        4        1        0       10        7       16        8        4        3        7       22       30
CD2=        0        1        0        4        2        2        3        1        2        7        1        4        5        5        0        4        3        3        4        0        3        0        1        2        5       17        4        0        2        4        7       22
TACCAGTACACCGGCGACCTCTCTCATCTGTGTGAACACGGCTATCCATTGCTCAAGGGCGCCAGTCGCTTCTGGCTAAATATGCTGGTCGACGCCGGTGACGGCACCCTGGTGGTCTCTCCTTCCTACTCCCCTGAGCACGGCAAGTACTCCGCCGGCGCAGCCATGAGCCAGCAGATCGTCACCGAACTGTTCACCACCACCCTTGCGGCCGCCAAGGCCACTGGTGAGGCTGACGCCGCCTTCATCCAACAGGTCACTGACACGCTGGCCAAACTGCAGCCGGGCCTGCGGGTGGGCTCACGCGGTCAGCTCCAGGAGTGGATCCAGGACTGGGACTACACACCTGGATGGGGCGGAGATGAGCCTACGCACCGCCACGTCTCTCAGCTCTACGCCCTTTACCCGGGCACGGCGATCGACCCCCTAACCAAGCCGAGCACTAAGGCTTTCGCTGACGCCGCCCGCCAGAGTCTGAAGGACCGCGGCGACGGCGGCACCGGCTGGTCTAAGGCCTGGAAGATCAACTTCTGGGCCAACCTGGCCGACGGCGACCACTCGCATCTGATGCTGGAACAGCTCCTCAAACAGTCCACCTATGCGAACCTCTGGGACGCCCACCCACCCTTCCAGATTGACGGTAACTTCGGTGCCACCGCTGGTGTAGCCCAAATGCTGCTGCAGTCAAAGAATGGCGTGACCCGGCTGTTGCCTGCCCTGCCCTCAGCCTGGGCCAAAGGCTCAGTGGACGGCTTGCGTGGACACCATGGCCTTACCGTAGGTGCCACCTGGCAAGACGGCGTAGCCACCCAACTTCGCCTCCAGGCCGCCACCGATGGCGCGCGCCTATTGCAGGCCGACCTGCTGGACGGCTTGAGCGCTGTGGTAGACACCACCGCCGACGCCGTCGTCACCCCCACTAAGGACGCC
KOK=       119
KK= 1186423  LL= 1187472  Z=    5.13  JJ= 1186273  DL=  1050
A===      111      112      113      114      121      123      124      131      132      133      134      141      143      144      211      213      214      223      224      231      233      234      243      244      313      314      323      333      334      343      413      433
B===      222      122      422      322      212      412      312      242      142      442      342      232      432      332      221      421      321      411      311      241      441      341      431      331      424      324      414      444      344      434      423      443
RRR=   -0.867    0.167   -0.457    1.610    1.192    3.358    0.925    0.185   -0.387   -1.393   -2.098    4.682    5.961    0.064   -1.304    0.495   -0.406    0.260   -0.123    0.964    1.669    0.541   45.096   87.145    1.463   -0.023   -0.005    3.118    8.525   -0.165    0.897    6.796
X1==   -0.518    0.222    0.912    1.585    0.222    1.115    3.044    1.886   -0.475    1.921    2.180    1.585    2.811    0.015   -0.778    0.320    0.836    0.389    0.118    0.320    0.960    0.605    6.290   14.627    1.239   -0.345    0.960    2.165    2.119    0.342    1.548    4.339
X2==    1.674    0.754   -0.500    1.015    5.366    3.011    0.304    0.098    0.815   -0.725   -0.962    2.954    2.121    4.259    1.676    1.547   -0.486    0.668   -1.040    3.011    1.740    0.894    7.170    5.958    1.180    0.065   -0.005    1.440    4.024   -0.482    0.579    1.566
CD1=        0        1        2        3        1        3        6        3        1        5        6        3        7        3        0        2        3        3        3        2        5        5       16       35        4        2        5        9       10        6        5       15
CD2=        4        2        2        4        7        6        2        3        3        3        2        7        8       11        3        4        1        2        0        6        6        4       14       11        7        4        3       11       16        5        5       10
TCTTCTACAGCCTGTTCTTCTGTGCCATGGGTGTATCCCTGCTGGCGGCCACCGTCTGGCGGCCGGAGCACCGGGGCACGAGCTGGAACGCGATGCGCACCACAGGGCACGCGCCCTGGCGGGTGACTGCGGCCAAGACCCTGGTAGCCAGCCTGCCGCTGGCGGCCATGCAGCTGGTGGTGCTGGCGTTGACCTGGGTGGTAGGGGCCGTGCTGAAGCTGGGGCCGGTGGTGCCTGCGTCCTTCGTGGCGGAGTGCCTGCTGGTGGTCCTGGCCGCGCAACCCTTGCTGGCCTTCCAGTCCCTGCTGAGCATGCGTATGCGCTCCTTCGCCGCGCCGGTGGCGGTGTGCTTCCTGGGTGTGGTGGTGGGCATGGGCCTGGTGGTCAGCGGTAGCCCGCTGGCCAAGCTGTGGCCCACCTCCCTGGTGACGGTCTGCCTGACCCTGGACTCCTCGGCGGTCAGCACCTCCGGGAACCTGGACGCGGCCGGGATCCTGCCGGTGCTGCTGGGGGCTCTGGGCTGTGGGGCCGCCTGCTGGGGGCTGCTGGGGGTGGTGGCGCAGCGCACCGGCGGGGCACGGTAGGGCACCCCGGAAGGCTAGAACGGCCGACCTGGACCGGTTGTTCCCCGTAGATAGGTATCCTGAGAGATATCCGTTATTTGTTGTGGCCGCCGGGCACCCCGACCCATACGATAACGGCGATTATGCTCCAGAGGTCTTGCATAAGGTGTTAGGCCGGACAGATTTCGAAGAATAGGGAACCATGCGACAGTTTCTCAAGATCTGGATTGGCGATTCGGTATCCGACCTGGGTACGGCCGCATACATCTTTTCGATACCAATTATCGCAGTCAGCGTCATGCACGTCAGCGACTATGAGCTCGGATGGGCTATGGCGTTTATGATGTCGGGTCCCGGACTCCTTGCCGCCAGTTTAGGGGCATTCGCCGATCGAGCACCGGCGTATTGGGCACTTCATGCGACCAATGCAACCAGGGCCGCCCTTATGGTTGTCCTCGTGTATCTAGCACTTACACACACGTTGTCT
KOK=       120
KK= 1202863  LL= 1203612  Z=    5.25  JJ= 1202653  DL=   750
A===      111      112      113      114      121      123      124      131      132      133      134      141      143      144      211      213      214      223      224      231      233      234      243      244      313      314      323      333      334      343      413      433
B===      222      122      422      322      212      412      312      242      142      442      342      232      432      332      221      421      321      411      311      241      441      341      431      331      424      324      414      444      344      434      423      443
RRR=   -0.178   -0.246    1.196    2.794    0.152   -0.242    1.196    0.029   -0.766   -0.451    0.188    9.264   19.377   18.226   -0.246    1.196   -0.085   -0.056   11.735   28.757   -0.906    0.005    5.586   38.033    0.575   -0.803   -0.847    0.396    4.626    2.088    6.840    0.970
X1==    0.323    0.399   -1.105    1.539    0.399    0.898   -1.069   -0.190    2.838   -0.107   -0.852    5.104    5.177    5.619    0.399   -1.041   -0.124    0.046    2.994    5.747   -0.668   -0.014    1.406    4.753    0.580   -0.182    0.789    1.115    1.993    1.488    1.828    1.993
X2==   -0.549   -0.617   -1.083    1.815    0.383   -0.270   -1.119   -0.151   -0.270    4.210   -0.220    1.815    3.743    3.244   -0.617   -1.149    0.686   -1.219    3.919    5.004    1.357   -0.390    3.974    8.001    0.992    4.403   -1.073    0.355    2.321    1.404    3.743    0.487
CD1=        1        1        0        3        1        2        0        1        4        2        1        7       10       11        1        0        1        1        4        7        1        2        4        9        3        2        3        6        8        7        5        8
CD2=        0        0        0        3        1        1        0        1        1        9        2        3        8        7        0        0        2        0        6        7        5        2        9       15        4        9        1        6       10        8        8        6
CTGCTGCCCTGGAGAAGGAAGCTGAGCGGCAGCGTCGTGAGCAGGAGAAGGAGGCGGCGCGACTGCAGCGTGAGGCCGAGCGCCAGGCTGAGCGTGATCGGCGGGAAGCTGAGCGGGCTGCTGAGCGCCGTCACCGCGAGATTGAGAAGACGATCGGCTCTGTTGGTCGTCAGATCACTCGCTCAATCTTGGGGAATATCCTGCGCGGCCGGTGACAGTCGCCTAATCCGGTCAGCCAGCGTCCCTGGTTCACCGGCTGCAGGCACTAAAGGCGCCTGATTGGACACTTGGAGGCCCGCCGGTTTGGCGGGCCTCCAACAGTTCCAGTGGCAAGTCCGCCCCAGGTCACTCTGGGACGCCTGGGTCACTCTGGGACGATCGACACCAAATTAGGGGCGCGCACAATCACTTTGCGCACACCACGCCCGTCCAGGGCCCGCAGGACCCCGGGGGCGGTCAGCGCCAGCTGCTCCAGCGCGGCCGGATCAATGGCCGGGTCCACCTCCAGACGGTCGCGGACTTTGCCCTTGACCTGCACTACGCAGGTGACTTTCTCGGCCGCCAGCAAAGACTCGTCCGTCACCACGGGGAAGGGCTCGCGAGCCAGGGAGCCCGGGTGTCCCAGCTTGGACCAGATCTCCTCGGTGATATGCGGTGCCACCGGCGAGGCCATAAGCACCAACGCCTCCACGGCCTCACGCGGCACCCGGTCCAGGCCGGTGAGGTGGTTGTTGAGCACAATGAGCTTGG
KOK=       121
KK= 1240693  LL= 1241262  Z=    4.88  JJ= 1240453  DL=   570
A===      111      112      113      114      121      123      124      131      132      133      134      141      143      144      211      213      214      223      224      231      233      234      243      244      313      314      323      333      334      343      413      433
B===      222      122      422      322      212      412      312      242      142      442      342      232      432      332      221      421      321      411      311      241      441      341      431      331      424      324      414      444      344      434      423      443
RRR=    0.191    0.664    5.406    0.031   -0.277    1.084   -0.010   -0.582    0.134   16.530   -0.446   -1.139    3.309   -0.388   -0.277    1.084    0.058   23.294    1.951    0.918    0.350    0.601   -0.899    1.481    0.830   47.778    1.679    0.248    0.155    2.877    3.309   12.457
X1==    0.584    1.498    3.226   -0.887    0.498    1.066   -0.068   -0.774    0.066    2.992   -0.509    1.113    1.062    0.816    0.498    1.066   -0.068    5.566    1.514   -0.934    1.735   -1.425    0.724    2.493    1.312    8.916    1.735    0.203   -1.198    2.865    1.062    4.606
X2==    0.328    0.443    1.676   -0.035   -0.557    1.016    0.142    0.752    2.016    5.525    0.876   -1.023    3.117   -0.475   -0.557    1.016   -0.858    4.185    1.289   -0.984    0.202   -0.422   -1.241    0.594    0.632    5.359    0.968    1.221   -0.129    1.004    3.117    2.704
CD1=        1        2        4        0        1        2        1        0        1        5        1        2        3        3        1        2        1        7        3        0        4        0        3        6        3       13        4        3        1        8        3       11
CD2=        1        1        3        1        0        2        1        2        3       10        3        0        6        1        0        2        0        5        2        0        2        1        0        2        3        9        3        6        3        5        6        8
GTCGGCAATGGTTGCTGGCACTTCCTGCAGCCGGGAGCGGACCTCGAAAACAGCTTCTTGCTGGGCGTTCTTATCCAGGCCTGTGGCGGTGAAAGTGATCTGTTCACCCGCCATAACCGTGCTGGCAGACACCCTCAGGCCAGGAGTTGGCGCATTCGGGTCTGTGTCTGGAGCTGGCTGCGGACCCTCTGGCGCAGAGCTGTTCGGGCCGACCTGGAAGGTGAGGGTGGTGGGCCCCGCGAGGGCTTCGTGGTTATCTGCGCGCAGTGCGCGAACACGCAGGCGGTAAGTGCCTTCTTGGGTGAATACCCAGGCCCCGTGCAGGTGCGCACCCTGAGGCAGAGGAACGAGCGAGGGGCCGGTCTGGGAGGTGTCGATTAAGGGCGTGCCAAAGCCCGCGGCCAGTCCTCCGCCGCGGCTGAACAGCGCTTTACCTCCGGTGGGGCCTTGCTCCAGGCTTACCTCTAGTTCAGCGCCACCTCCATAGGGCGTCAGGTCAATATGTTCCGCGCTCAACCCGGGCCACAGGCTGCCACTGTCCTGCACGGCTGGCAGCAAGTAGACGGTCTG
KOK=       122
KK= 1247563  LL= 1247862  Z=    4.89  JJ= 1247053  DL=   300
A===      111      112      113      114      121      123      124      131      132      133      134      141      143      144      211      213      214      223      224      231      233      234      243      244      313      314      323      333      334      343      413      433
B===      222      122      422      322      212      412      312      242      142      442      342      232      432      332      221      421      321      411      311      241      441      341      431      331      424      324      414      444      344      434      423      443
RRR=   -0.195    0.073   -0.151   -1.050   -0.227    0.205   -0.754    0.239   -0.110   -1.722   -2.400   -0.191    4.456    4.116    0.073    0.239    2.283    0.239    1.370   -0.458    0.585   -0.027    4.201   72.223   -1.725    0.025   -0.637    1.261   -0.330    0.108    0.004    0.172
X1==   -0.269   -0.301    0.388   -0.430   -0.301    0.314    1.519   -0.612    0.314    3.088    3.020   -0.430    2.020    2.313   -0.301   -0.686    1.519   -0.768    2.461    1.314    1.165   -0.094    1.834    7.230   -1.196    0.020   -1.268    1.048    2.570   -0.842    0.020   -0.159
X2==    0.727   -0.244   -0.390    2.444    0.756    0.652   -0.497   -0.390   -0.348   -0.558   -0.794    0.444    2.206    1.780   -0.244   -0.348    1.503   -0.311    0.557   -0.348    0.502    0.291    2.291    9.989    1.442    1.206    0.502    1.204   -0.128   -0.128    0.206   -1.080
CD1=        0        0        1        0        0        1        2        0        1        5        4        0        3        3        0        0        2        0        3        2        3        1        3        8        0        1        0        5        6        1        1        2
CD2=        1        0        0        3        1        1        0        0        0        0        0        1        3        3        0        0        2        0        1        0        1        1        3       11        2        2        1        2        1        1        1        0
GCACCTACCGCGCCAGGGCCGCCGCCTACCTCAGTGAGCTTGATGCCCTAGACGCGCAGGTTGCCGCCACCATTGCCACGATCCCCGCGGAGCGACGCCGTCTGGTCACCACCAACGATGCCTACGGCTACCTGGCTAAGGCTTACGGATTAGAGGTCTCTGGCTTCGTGGCCCCCAACCCCAGTGTGGAACCTTCAGTGGCTGACCGGGTGCGCCTTTCCACTACTTTGCGAGATCTGGCAATCCCCGCCGTATTCCTGGAGCCCAACTTGGCCCGGACCCGCTCCACCCTGCGCAGCA
KOK=       123
KK= 1258033  LL= 1259082  Z=    6.82  JJ= 1257973  DL=  1050
A===      111      112      113      114      121      123      124      131      132      133      134      141      143      144      211      213      214      223      224      231      233      234      243      244      313      314      323      333      334      343      413      433
B===      222      122      422      322      212      412      312      242      142      442      342      232      432      332      221      421      321      411      311      241      441      341      431      331      424      324      414      444      344      434      423      443
RRR=    0.732   -0.238    4.107    3.358   -1.253    0.322    3.931    0.607    0.223   -0.393    0.025    0.019    1.813   15.527    0.086   -0.379   -1.056    0.330    9.117    1.050    4.021   -0.175   21.808   61.230    0.355   51.765   -0.121   -0.957    9.452    0.532    0.409    2.915
X1==    5.128   -0.212    3.109    0.660   -1.114   -0.842    2.113    0.460    0.497   -0.107    0.123   -0.040    2.204    5.306    0.691   -0.842    2.113   -0.819    5.027    0.497    2.421    0.165    3.845    8.179    0.877    5.847    0.433    1.941    3.535    0.433   -0.397    2.372
X2==    0.143    1.125    1.321    5.085    1.125   -0.382    1.860    1.321    0.450    3.671    0.205   -0.478    0.822    2.927    0.125    0.450   -0.499   -0.403    1.814    2.114    1.661   -1.055    5.671    7.486    0.404    8.854   -0.279   -0.493    2.673    1.229   -1.031    1.229
CD1=        7        1        7        3        0        1        5        3        3        4        4        2        8       13        2        1        5        1        9        3        9        4       11       18        6       15        5       13       16        8        3       13
CD2=        1        2        3        8        2        1        4        3        2        8        3        1        4        8        1        2        1        1        4        4        5        1       12       16        3       17        2        3       10        7        1        7
TCCAGCCAGGCACTCTGGTGGCCCTCACCGGCGCTTCAGGAGCTGGCAAAACCACCACTGCACAAGTGCTGCTGTCACTCTTGCCTGCCGGGTCAGGCACCATCCGGCTGCTGCCGTGCCCCCAATCCGAAACAGCCCCAGGGACTGCGGGTAACGTGGAAAGCCTTGAACTGGCCCAGGTAGACCCCGTTTCCTGGTGGGGGCAAATCACCTGGGTACCACAACGCCCCGCCATTGTCCCGGGCACGGTGCTGGCCAATGTCCTAGAGACCGCAAGCACCACCGGCGACGTCGTCGCAAGCCCCTATGCGGCAAAAAGCGCTGCAGGCATGGCAGAGCCGGCATCTACAGCGGCCACTGCAGAACTCCTGGAGGCTGCGCGCAACACTGGCTTTGATGAGGTTGTGGAACAGTTGCCCGCTGGTTGGAACACTCGCCTGGGCCAGGGTGGCCAAGGCCTATCGGTGGGACAGCGCCAACGCCTGGCTTTAACCCGTGCGCTCCTAGCTCGCACCCCACTTGTGGTGCTTGACGAGCCCACGGCCCACCTGGATGCTGCCAGTGAAGCCCATGTAGTGCAGGCGGTGCGTACCCTGCGACAGGCTGGCCGCACCGTCGTGGTGATTGCACACCGCGCAGCCCTGGTAGCCATTGCAGATCAGGTTATCCAGGTCAGTTCGCAACCAGACCCATCCCTAACCGCCACCAGCCTTGGCCTGGCTGCTGCCGACGCAGACTCAGCTGAGGCAAACTCCCAGGACAGCAACTTCCCTGCCGCCAGCTCGAAGGCCAAGGTGGTGACCACCGCATGAGCACCTCAAATGAGAAAACCATCTTGCTCTTAAACGCCAGGGAGCGGCAGGCCTTGCACCGAGCCCTTGAATTGGTGGACCTGGACCGGCGTCGCTTCGCTATGTCTGTAGCCCTGGGCGTATTTGGCCTGGTCTGCGCCGTCGGGCTTTCAGCGGTGGCCGCCTGGTTGATAGCCCGCGCCTCCCAGACTCCAGAGGTAGTGGCCCTAGGTGTGGCCCCGGTGGCGGTGCGCTTCTT
KOK=       124
KK= 1267753  LL= 1268082  Z=    5.63  JJ= 1267633  DL=   330
A===      111      112      113      114      121      123      124      131      132      133      134      141      143      144      211      213      214      223      224      231      233      234      243      244      313      314      323      333      334      343      413      433
B===      222      122      422      322      212      412      312      242      142      442      342      232      432      332      221      421      321      411      311      241      441      341      431      331      424      324      414      444      344      434      423      443
RRR=   -0.241    0.102   -0.712   -0.306    0.460    0.319   -1.138    0.184    0.687   -1.605   -1.574    1.161    0.916    0.907   -0.181    0.319   -0.338    0.319    0.166   -1.634   -0.025    0.866   10.806  116.470   -1.179   -3.341   -2.235   -0.025    0.806   -0.013    0.111   -2.648
X1==   -0.342   -0.360    1.381   -0.625    0.640   -0.651    2.343    0.381    1.349    1.791    1.772    2.375    0.824    0.810    0.640   -0.651   -0.657   -0.685    0.309   -0.651   -0.166    0.749    2.600   12.710   -1.068   -1.073    2.623   -0.021    0.676   -0.035   -0.125    2.096
X2==    0.703   -0.282   -0.516    0.489    0.718   -0.490   -0.486    0.484    0.510   -0.896   -0.888    0.489    1.112    1.120   -0.282   -0.490    0.514   -0.466    0.538    2.510    0.148    1.156    4.156    9.164    1.104    3.112   -0.852    1.175    1.193    0.374   -0.888   -1.263
CD1=        0        0        2        0        1        0        3        1        2        3        3        3        2        2        1        0        0        0        1        0        1        2        4       15        0        0        4        2        3        2        1        5
CD2=        1        0        0        1        1        0        0        1        1        0        0        1        2        2        0        0        1        0        1        3        1        2        5       10        2        4        0        3        3        2        0        0
TGGCGCAGGCTCTGATCGCTAAGCGCATGGGCAAGACTCGCCTGGTGGCTGAGACTGGCGCGGGACAGCACGGCACTGCCACCGCCATGGTGGCTGCCCTAATGGGCATGCAGTGCACGATCTATATGGGGGCGACCGATGTGGCCCGCCAACAACCCAATGTGCGCCGGATGCGCCTGATGGGGGCCACCGTGGTGCCGGTGACCAATGAGGACGGCGGCTCCATGTCCAACGCAATCGACATTGCCTTGGGTGACTGGGTGGAGAACCTTTCCACCACTCACTACCTATTGGGCTCGGCTTGTGGCCCGCACCCCTTCCCCACTCTGG
KOK=       125
KK= 1285993  LL= 1287132  Z=    7.21  JJ= 1285993  DL=  1140
A===      111      112      113      114      121      123      124      131      132      133      134      141      143      144      211      213      214      223      224      231      233      234      243      244      313      314      323      333      334      343      413      433
B===      222      122      422      322      212      412      312      242      142      442      342      232      432      332      221      421      321      411      311      241      441      341      431      331      424      324      414      444      344      434      423      443
RRR=   -0.265    0.088    0.874    1.026    0.088    1.802    0.053   -0.229    0.911   35.736   -0.008    0.132   55.028    8.730    0.088   -2.264   -2.817    0.949   -1.582    8.611   18.615    0.440    9.237    0.874   -0.881   22.573   -0.158    1.193    8.739    2.213    1.482   17.210
X1==   -0.353   -0.325   -1.103    0.961   -0.325    0.842    0.054   -1.103   -1.058    4.890   -0.282    1.949    7.780    2.914   -0.325   -1.058   -0.946   -1.015   -0.871    2.743    5.780    0.983    2.103    0.754    0.920    3.480   -0.939    1.593    2.054    1.164    2.405    5.913
X2==    0.750   -0.272   -0.792    1.068   -0.272    2.139    0.984    0.208   -0.861    7.309    0.029    0.068    7.073    2.996   -0.272    2.139    2.977   -0.935    1.816    3.139    3.220    0.448    4.392    1.159   -0.959    6.486    0.168    0.749    4.255    1.902    0.616    2.910
CD1=        0        0        0        2        0        2        1        0        0       14        3        3       18        8        0        0        0        0        0        4       15        5        7        4        6       10        2       20       19       16        8       32
CD2=        1        0        0        2        0        3        2        1        0       14        3        1       15        9        0        3        4        0        3        4        8        4       11        6        1       14        3       10       22       15        4       18
GTCGGCCCGGCTGCGCCAGACCGCCTGGGCCCGCAGGCTCGAGCAGCACGGGCTGCCGGTGCCCCCGCCGCTGCCCGGCGGCTGGGAGGCCACGGACGGCTACCGCGCCGGCTGCCTGCTGGCTGAGGACCCGCAGGTGACCGCCGTCTTCTGCGCCAATGACGAGGTCGCCCTCGGGCTGGTCTGCGCGCTGCAGCAGCGCGGCCGCCGGGTCCCCCAGGACGTGTCGGTGGTCGGTTTTGACGGGCTGTCCCTGGGGGCCTACACCTCTCCCCCGCTGACCACGGTCCAGCTCGACTTCCACCGCGCCGGTGCGACCATGGTGGAGCTGATCATGGAGCAGATCGAGGAGGGGCCCAAGGACGGGGCCCGGCGCGTCACGATCCCGACCAAGCTGGTTGTGCGCAGCTCGACGGCGCCGCCGCCCCACTGACCGGTCCTGGCTGACCTGCTGACCGGTCCCGGCTGCCCCAGTGCGCCCTGGCCGCGGCAGGCTCAGGGCAGGCGCTGCCACACCTGTCTGGTCAGGCCTCGAAGTGGTCCCAGCCCACCGCCCCCTGCCAGGGCTCGCCGCCGACCGTCACCGAGGGCGTACCCGGCGCATGCTCCAGCACCCGGCCCAGCACCCGCACGCCTGCGGGCAGAGCCTCCTGGCTGCCTGCGGGCACGGCCGCCAGCAGACCGTGGTCCTCCCCTCCCGTAAGCACCCAGGCGGCTGCGGTACGGGCCACCGCCGCCGTGAGCGCCCCTGGTCCCGGGGCCTGCAGCAGCGGCACCAGCACCTCCAGACGGCGGCGGCAGCCCGCCAGCCAGCTGCCCTCATCCCCGGGGTCGTCCAGGTCCAGGCGCACCCCGCTGGCCCGGGCCAGGCGGCCGGCGTCACGCAGCAGGGAGTCGGAGACGTCCATCATGGCCCGCGCCCCCGCCCGCGCCAGGGCAGGCCCCAGGCCCAGCGGCGGGGCAGGGCTACGGAAGCCCGCGAGCGCCCACGCCACCGCCTCCCGCACCGGCGGGCTAGCCTGCGGTCCCAGCTGCTCGGGGCCGCTGATCCCGGCACGCAGCAGCGCTAGCCCGGCCGCGGACCGCCCCAGGTCCCCGGCGTGGACCAGCAGGTCCCCGGGGCGGGCGCCGTCACGCAGC
KOK=       126
KK=  964994  LL=  966013  Z=    5.04  JJ=  964874  DL=  1020
A===      111      112      113      114      121      123      124      131      132      133      134      141      143      144      211      213      214      223      224      231      233      234      243      244      313      314      323      333      334      343      413      433
B===      222      122      422      322      212      412      312      242      142      442      342      232      432      332      221      421      321      411      311      241      441      341      431      331      424      324      414      444      344      434      423      443
RRR=   -0.022    0.067    1.698    2.986    0.067    2.272    0.366    5.307    0.658   -0.296    5.085    1.835   37.927    0.293    4.107    0.120    0.805    0.113    7.286    4.346    0.259    0.053   40.214    2.277    0.715   11.701    0.333    1.271    0.870    7.064    2.646    1.271
X1==   -0.086   -0.146    1.037    1.773   -0.146    0.931    0.147    1.816    0.175    0.914    2.124    1.773    5.251    0.214    3.589   -0.582    1.645    0.091    3.701    2.444    0.793    0.145    6.828    0.713    3.439    3.375   -0.434    1.074    0.516    2.040    3.375    1.024
X2==    0.259   -0.458    1.637    1.684   -0.458    2.440    2.493    2.922    3.763   -0.324    2.394    1.035    7.223    1.371    1.144   -0.207    0.489    1.239    1.968    1.778    0.327    0.366    5.889    3.194    0.208    3.467   -0.767    1.184    1.685    3.463    0.784    1.241
CD1=        1        1        3        4        1        3        2        4        2        4        6        4       11        3        5        1        4        2        7        5        4        3       14        4        8        8        2        6        5        8        8        6
CD2=        2        1        5        5        1        6        6        7        8        3        8        4       17        6        3        2        3        4        5        5        4        4       14        9        4       10        2        8        9       13        5        8
TGCCTTCTGATCGACCTTTTCCTGGTCTGCTAGTACTAGCCGCAGGCGTGTCGCGCAGTGCGCAGCTGCGGAGATGTTGTTGACGCCTCCGACGTAACGGATGACGTCTCTCGCCACGCGGGCGTGATCCATAGCCACACGGGGCTCCTTTCTCAAGAAGTGATGCTGAGTTGAAGTGCTGCTGTGTTGTGTGAAAGGGGATCTGCTGTTTGCTCTTCGTTGAACTTGGCTTGATCACACAGCGATGACGCTTAGGATGTCACCAATGTATGTCAAACGTATGACATATTAGCGCGATCCAACCCACTGCACAAGAGCCCGATCACAAGCGCCTGCGGCGAGTGTGGCGCTAGTCGTGTCGCAGGGCGCGAAGACCTTCAAGCTTTTGGCCAGTTGCTGCGCACAACCGCACCCCTGCAGCCTCAGATGGCAGGAAGCTGCGCAGCGTAAACGCCAGGGCGCCGTCACCCAAGTAGAGCTCGGTGACAGAGGCGTCGTGCAGCACCTCTAGCTGCGTGCTGGCCCCATTAGGCAGGGTGATCCTGCGCTGGCCTCCATGCTGGGAGTACCGGGACGTGCTGCGATCTACGGTCAGCACATTTCCTGCGACTGTTATGTCCACGTAGCAGTCTTCCGTGCCGATCCTAAGCGTCAAGTTTGGCTGCTCCCCCAGCGTCAGGTTTAGCGCCAGCTGCCAGTGTCGCGAGCCGGTAAGTTCCGGAATTTCCTGCCAAGCAGGGCCTATCGTCGCACCGGAAAGCGCACAAGCGGTGGCCGCGGGCCCATTGCTTGACACCACAGGCCGTTGGATGAGCTTGTTGGCCCGCAAAGACAGCAGGCGGGGCACGGTCATTGTGTGCACCCAGCCGGACGAGCTAAGAGAGGGCTGATCGTCCTGCGTGGCATTGCCTGCCCACCCCATAAGCAACTCGGGGCCTGGCTCGCCAGGACGGTGCGCAAAGACCTGGGGCGCGTAGAACTCGAAACCGCGGTCCACCTCAAAGAAGCTGCCGTCACATT
KOK=       127
KK= 1069034  LL= 1070173  Z=    5.07  JJ= 1069034  DL=  1140
A===      111      112      113      114      121      123      124      131      132      133      134      141      143      144      211      213      214      223      224      231      233      234      243      244      313      314      323      333      334      343      413      433
B===      222      122      422      322      212      412      312      242      142      442      342      232      432      332      221      421      321      411      311      241      441      341      431      331      424      324      414      444      344      434      423      443
RRR=    1.469    0.338   21.889    1.827   -0.311    1.558   12.625    0.124   -1.768   17.673   -1.108    1.134   -0.169    0.986    0.233   -0.202    0.336   10.134   -1.089    1.558    1.671    1.550    3.447   17.263   -1.172   35.187   -0.334    1.715    0.229    4.860   -0.403   30.726
X1==    1.286    0.144    4.600    2.263    1.144    2.463    4.994   -0.384   -1.332    3.501   -0.481    1.404   -0.481    0.865   -0.856    3.222    0.284    4.088   -0.693    2.463    1.816   -1.851    1.457    2.203   -0.580    6.151    1.816    1.178    0.114    3.940   -0.481    6.490
X2==    1.142    2.356    4.758    0.807   -0.272    0.632    2.528   -0.323    1.327    5.048    2.303    0.807    0.350    1.140   -0.272   -0.063    1.184    2.479    1.570    0.632    0.920   -0.837    2.366    7.837    2.019    5.720   -0.184    1.456    2.012    1.234    0.839    4.734
CD1=        2        1        7        4        2        5        8        1        0        9        2        3        2        4        0        6        2        8        1        5        7        0        6        7        2       13        7        9        6       15        2       21
CD2=        3        4       10        4        1        3        6        2        4       14        9        4        5        7        1        2        4        5        4        3        5        2        8       19        8       16        3       10       12       10        6       19
CGGCGTCGGTGGGGCCTCCATCTAGGCTCAATTCCACCGCCAGGTCAGCAGCTCCAAATAGGTCAACCAGTTGCCCTAAACAACGGTCAGCAGCTGGCAGGTTCCAGATCTCTGGCCGGTTGGGGTCGCCCAGGGCGCGCCGTAGGGGGCCGCGGGATGTGCCGGTGAGCACCAGGCAGCGTCCCGTACCGCCAGCACCTTGGCTGCCGCTTCCCTGTGTGAGCGCTCCAGCCAGTGTTTCCAGTTTGTGTGCCGGTTCCTGCCGTTCTCCTGCCTGAAGATTGTGGGCGGAAATAGCGGCCACCAGGCGCCGGTAGGCCTGCGGGTCTCGCGCCAGAACTGGCAGGTGGGCGCCGTCGGCCAGGGTTAGTTCAGCGCCATGGACCGTGGGCACGCCCAGCTCTCGACCAGCCTGCGCATGTTTGACGATGCCAGGCATGCCGTCGTGATCAGTCAAAGCTAGGGCGTCCAGTGCCAGGTATGCGGCGGCTTGAACCAGCTCAGCTGGTTCATTAGCCCCATCTAGGAAGGAGTAGGCGGAGTGGGCGTGGAGTTCCGCGTAACGGTGGGTGCTCACGCCCGCCCCTGAAGCTGGCGCGGCGTGTTCTCTGCGCTCCCGCACCAGTGGCGCGTGGGGCCCCCGGCGCCTCCACCCCAAAGCCACAAAGATTCGAACATGTGTACAGAATACGCTCACCCACCGACACCAAAACGCGAATCCTGACGAATTACCGCTACAGTGCCCAAGGCGCGCCCGCGCCTTTCCCTAAGACACCCGGCAGGATTCTTATGAGTGAAGCATCTAGCCAGGATCGGTTGAACCGGTCACTGCGCACCCGCCACCTGAACATGATCGCCATTGGCGGCGCGATCGGCACCGGCCTGTTCGTCGCCTCTGGTGCCACCATCTCCACCGCCGGCCCCGGAGGCGCCGTCGTCGCCTATGCCGTCACCGGCCTTATGGTCTGGCTGATTATGCAGTCCCTGGGCGAGATGGCTGCCTTCCTGCCAGTGTCTGGTTCCTTTGGTGAGTACGGACGCCGCTTTGTATCCCCCTCCTTCGGCTTCGCGATGGGCTGGAACTACTGGTTCAACTGGGCCATCACCGTGGCCGCCGAGCTGGCAGCCGCTGCCCTGGTT
KOK=       128
KK= 1075334  LL= 1075993  Z=    4.65  JJ= 1074794  DL=   660
A===      111      112      113      114      121      123      124      131      132      133      134      141      143      144      211      213      214      223      224      231      233      234      243      244      313      314      323      333      334      343      413      433
B===      222      122      422      322      212      412      312      242      142      442      342      232      432      332      221      421      321      411      311      241      441      341      431      331      424      324      414      444      344      434      423      443
RRR=   -0.455    0.359    3.030    4.360   -0.182   -0.173   -0.313   -1.601    4.314    0.527   -0.016    1.261    3.396    4.497    0.328    0.144   18.557    1.151    0.889   -0.206    0.877    0.127   39.398   14.809    3.195   19.520    1.609    3.920    4.441   -0.000    0.037    0.732
X1==   -0.987    1.255    2.654    1.675    0.255   -0.213   -0.896    1.865    1.599   -1.670    0.024    0.751    2.185    1.326    0.255   -1.118    3.104   -0.933    0.323    1.599   -1.446   -0.401    4.560    2.830    1.411    4.346    0.673    3.145    3.798   -0.710    0.024    0.417
X2==    0.461    0.286    1.142    2.603   -0.714    0.814    0.349   -0.858    2.699   -0.316   -0.649    1.679    1.554    3.391    1.286   -0.129    5.979   -1.234    2.750   -0.129   -0.607   -0.316    8.640    5.233    2.265    4.491    2.389    1.247    1.169    0.000    1.554    1.754
CD1=        0        2        5        3        1        1        0        4        3        0        2        2        5        3        1        0        4        0        1        3        0        1        7        4        5        8        3       11       10        2        2        4
CD2=        1        1        2        4        0        2        2        0        4        1        1        3        4        8        2        1        9        0        6        1        1        2       16       13        4        8        5        4        5        3        4        6
GATCGGTTACATCCGACGGCGTCGGCATGCCCTCCAAGACCCAGCTGCGGCTGCGCTCTGCACCGTTTTCACACACCGCTTGCACCTGCAGACGTCTAGCAGCCAAACCCCGCTTGAGCAGCAACTCGCACAGAGACTCCGCCAGAGATCTGGCTGCAAAGGCTGCCCGGTCTGAACGCTCCACTGGTGGATCCAGTTCACAGTCAACCTGCAAGTCGGAGTCTGGGCGCCGCTGAGACGAAGAGCGCACTTCCTTGCCGGAGGCGAGTGAATGCAACAACAAGCCAATTGGACCAAAACGCGCCGCCACATCCCGCCCCGGCAATACCGCCAAGTCACCAAGCAGGCGTAAACCTAAGCGAGAGAAGGTCTCTATCAGCGTCTTAGCTTCCTGGCGCACCCGCCTAGTGGTCAGGGCTGCCAGCAAACTGCTCATGGGCCAAGGAGCTAGGAAATCAGCTACCTCCCCGGCTGGCACAAGCACCCCACGTCTGGCCGCCAGCACCGCCCCCAGCAAAGACTCAGCTACCCCTACCTGTCCCTCCACCCCCGTGCGTTCAGTAACTATCTCAGTTATGCGGGCAGCTAATTGTGCTTCTCCGCCAGCCCAGCGGGCAGGTCCTCTAGCTCCCGCCAGTGCCAGGCCGGGGCGGGCGACTA
KOK=       129
KK= 1131854  LL= 1132873  Z=    4.92  JJ= 1131734  DL=  1020
A===      111      112      113      114      121      123      124      131      132      133      134      141      143      144      211      213      214      223      224      231      233      234      243      244      313      314      323      333      334      343      413      433
B===      222      122      422      322      212      412      312      242      142      442      342      232      432      332      221      421      321      411      311      241      441      341      431      331      424      324      414      444      344      434      423      443
RRR=    0.637   -0.323   14.036    0.024    0.293   -4.672   -0.527    0.317    4.255    8.239    8.386   -0.402    0.375    2.493    0.032   -0.797    2.941    0.531   10.774   -0.449    1.806    3.795    1.168   24.197   52.083    0.233   -0.162   -0.666    2.741    7.402    6.208   -2.523
X1==   -0.561    0.314    4.820    1.472    0.314    3.274   -0.483    0.918    1.508    2.140    2.248   -0.278    0.329    1.095   -0.686   -1.142    1.102    1.936    2.178    0.624    1.654    2.298    2.298    5.845    7.840    2.248    0.362   -0.400    1.085    2.023    5.446    2.023
X2==   -1.135   -1.027    2.912    0.016    0.932   -1.427    1.091    0.346    2.823    3.850    3.731    1.446    1.140    2.278   -0.047    0.698    2.670    0.274    4.948   -0.719    1.092    1.652    0.508    4.140    6.644    0.104   -0.448    1.667    2.526    3.658    1.140   -1.247
CD1=        0        1        6        3        1        5        1        2        3        5        6        1        3        5        0        0        3        4        5        2        5        7        7       15       13        6        3        3        7        9       11        9
CD2=        0        0        7        2        2        0        3        3        6       13       11        4        6        7        1        3        5        2        7        1        6        6        4        9       19        4        3       14       14       17        6        4
CTACACCTACAAGGGTCTAACAGTCCTGGTCAACACTATCCTCAACTTGCGCTCACAGGACGGGGAAGTGAGCGTAGTCGGCGCAACGACACTGCGTGGCGCTGACGCAACGACAGGCTACAACATACCTCTCGAGGCGGGGAAGTACACCTACGAGGACGGTGTGCTCAAGCTGACTGGCGAGACAGTATCCGGACGCACAAGTGCCCGTCGCACCACAGAGGACGGGCGGGAAGTGTTCCTCATGACGGTGACATCCTAACTTGCCCCCGGCGACTCATAGGGCGCACCGCACCACCACCAGTGCAGGAGCGACAGTCATAGTCAGCCTCGCGCAACGTTAGTAAGATCGCGGTCACCGCCGCAGTTGCGGGTTATCGGCGTGAACGTGGTGCTTTAGGTCGGCGTGTCGTGTGGTGCTAGCTGGTTCGTCCTGCCCAGCCTTTGCGTGCCCATAGGCCTTCTTCGGGTGTGGGGGTGGTGCCTGGTCCGGCGGGGTGGGTGTTGGGGTGGCTGGTTGTGGGCTTGGGTGTGCGGGTGCGTTGGGGGCGGTCCTGTGCGGTCCAGTGGGCTAGGAGGGCGGCTGGTGTGGCGGGGGCTTGGGTGTAGGTGTGCAGGGTCGACTCGGCGATGGCGGCCTGGTGGTCGGTGGTGGTGCCGCGGTGGTGGCGTAGCCGGTCGCGGACCTGGGCGTTGACGGACTCCACGGGGTTGGTGGTGCGTTCCAGCGGGTCGTGCAAGTCCTCCACCTGCCCGGCCGTAGGCACGTTCGGGCCGGGTACGGGCGGGGCCTGTGGTCTGGGTGCGGTGGTCGAGGCACGCCAGGCGGTGCACTTCCACCGCTGGGCGCCGGCGGCGGTACGGCCGGACTTCTTCATCGGGGTCTGGCAGATCGGTCACAGCCTGGCCCGCGGGAACCGTGTTCTCACGGCCTGCACATCTACTCGCGGACGTCAAGCACCACACCGAGTTAACCCACCAGACCACAATCACCCCGACCTTCCCCCACCACACCAACCA
KOK=       130
KK= 1168454  LL= 1169653  Z=    5.06  JJ= 1168454  DL=  1200
A===      111      112      113      114      121      123      124      131      132      133      134      141      143      144      211      213      214      223      224      231      233      234      243      244      313      314      323      333      334      343      413      433
B===      222      122      422      322      212      412      312      242      142      442      342      232      432      332      221      421      321      411      311      241      441      341      431      331      424      324      414      444      344      434      423      443
RRR=    2.849   -0.248    4.778    6.754    0.055   -0.656    2.716    0.721    1.968    6.240    0.178   -1.822   12.778    2.084    0.570    0.805    4.348    1.677   -1.331    5.759    0.425    5.082   26.004  112.850    0.606    3.665    0.410    2.717    6.115    3.325   -2.164    2.525
X1==    1.311    0.304    2.170    2.640    0.304    0.471    1.051    0.486    1.308    2.979    0.340    3.425    4.183    1.081   -0.696   -1.204    1.051   -1.210    1.031    1.308    0.604    1.411    6.326   11.759    2.979    1.438   -0.566    2.039    1.166    2.710    1.438    0.780
X2==    2.173   -0.818    2.202    2.558    0.182   -1.393    2.586    1.482    1.504    2.095    0.522   -0.532    3.055    1.927   -0.818   -0.669    4.139   -1.385   -1.291    4.402    0.703    3.601    4.111    9.597    0.203    2.548   -0.723    1.332    5.243    1.227   -1.505    3.235
CD1=        2        1        4        5        1        2        3        2        3        8        4        6       11        6        0        0        3        0        3        3        4        6       15       27        8        6        2       11       10       14        6        9
CD2=        3        0        5        5        1        0        5        4        4        9        5        1       10        7        0        1        7        0        0        8        6       11       12       21        5        9        3       15       25       13        1       19
TGACCAGCAGGAGACAGTTGGGGCCCAGGGCGACGAGTTCCAGGTGGCGCAGGGCGGTGCGGCGCAGGCTGGGGTACTCGACTATTGCGAGTTGCCCGGTCAACTGCGCTAGGACGCGCACGGTGCGCACCACCACCTCTTCCAGGTCCAAAGCCCCTGAAAGCAGCCGGGTGATGGCGGCTCGCTCGGGGGCGGACAGGGGCTTGACGGCGGCGATGCGGTCCACGAAGAGCCGGTAGCCCTTTTGGGTGGGGACGCGCCCGGCACTGGTGTGAGGCTGGTGGATGTAGCCCTCGTCTTCCAGGGCGGCCATGTCATTGCGGATGGTGGCTGGGGATACGCCCAGGCGGTAGCGCTCCACGAGGGCACGTGAACCGACGGGCTCACGGGTGCGCACATAGTCGGTGACGATGGCGGAGAGGACCTTGAGACGACGCTCGTCGTTCATGGCTGCTCCTTCCTTCGTGCCGGTATTCGCGGGGCTGGGCTGGCGGCTCCTGGGGTCACCACCGGCATTAGCACTCGCCAGGCTTGAGTGCCATCCTACGCCGAGGCTCGGCGTGCCCAACCAGCCTGGCGCGTGACCTTCACCTAGCGTGCCCAAAGTGAACACGCCAGCCCCATACTCCCGCCCTGTCCCTGGCTCTACCACAGCCCGCCGTCTGGCCCTGCGAGAGCAGGCCGCAGCGCAGCAAGCCCAGAATCCGGCTGCGCCGGGGCGTGCTAGCGGTAGGCGTGGCGCCCAGCCTGCGCGCAGACCCACCCCGCCGTCGGAAAACGACCGCTATGGCGCAGATGTGCTGACCACCAACCCGCACCGCGTGGGCCCTAGCGCGATCCAACCCGAGTCAGTGCACGTGCCCTTGCAGCGCGGCATGGTGTTGGAAGACCGGGAGACGGGCTTCGTGGGTGCCGCCGTCGCCGTGGAGAAATCCGGGGGGCGGCACCTGGTGGTTTTGGAAGACCGGCGCGGGGTGCGGCGCGGTTTCCCCCTGGGGCCGGGTTTTTGGTTGGAGGGGCGGCCCGTGGTGGTAGACCCGCCGCTGCCCCAACCCAAGGCCCCCACCGGCCCGGTGAGCGCAGCCGGACGCAAACTCACGGCATCTGGTTCTTATGCGGTTGCGGGTGAGCAGGCGCGGGTGGCGCGAGCCTCACGCATCTGGGTAGAGGGCAAGCACGACGCCGAGCTGGTGGAGAAGG
KOK=       131
KK= 1171334  LL= 1172473  Z=    6.19  JJ= 1171334  DL=  1140
A===      111      112      113      114      121      123      124      131      132      133      134      141      143      144      211      213      214      223      224      231      233      234      243      244      313      314      323      333      334      343      413      433
B===      222      122      422      322      212      412      312      242      142      442      342      232      432      332      221      421      321      411      311      241      441      341      431      331      424      324      414      444      344      434      423      443
RRR=   -0.669   -0.735   -2.085    0.718   -0.129    1.114    4.717    0.068    4.433    0.730   -1.856    1.615   14.327    1.201   -1.322    0.404    3.044    8.071    1.848    0.342    2.080   -0.075    5.969   64.206    6.506   56.598   -0.927    0.098    0.758    0.625   -1.141    5.295
X1==    1.365    0.952   -1.019    0.875   -0.567    0.908    1.944    1.495    2.166    0.462    2.278    1.968    3.638    1.379    1.712   -0.979    3.312    2.660    1.396    0.279    1.698   -0.090    1.043    7.597    1.714    7.719    1.698    0.476    2.153    1.777   -0.442    1.400
X2==   -0.490   -0.772    2.046    0.821    0.228    1.227    2.427    0.046    2.047    1.582   -0.815    0.821    3.938    0.870   -0.772   -0.412    0.919    3.034    1.323    1.227    1.225    0.834    5.723    8.451    3.796    7.333   -0.546    0.205    0.352    0.352    2.580    3.782
CD1=        5        3        2        5        1        4        5        7        6        7       10        7       13        7        4        1        7        5        3        3        7        3        5       15       10       22        7       10       13       12        4       11
CD2=        0        0        3        2        1        3        5        1        4        4        1        2        8        4        0        1        3        7        5        3        5        5       14       21        7       13        2        4        5        5        6       12
GAGGAAGATTCCCCCGGAGACCACGAACAGCGCTAGCAGCAGGGAGATGAACTGGCCGTACTCGACCACGGCAGCGAAAACCGCTTCCCAGCCCAAAGCAAAGTTCATCCACACGGCCACCGGCAGGCCCAGCACCAGGGCAATGGCAAGCTGGCTGGAGCGCCGCTCCCACCAGTGGGAGGTGGCTGGCACCAGTGGCAGGACAGCGATAGAGGCGAGCATCGCGACGAAGGGCAGAGTGGACCACCAGTGCAGGTGCATGCGCAAGTCTCCTAGGTTTAAACAAATCAGGTCCACCATACGGCAAAGCCCCTCAGGCGCCTGTCCTCTGCCCGGCATACGACCCAGCTCGGGCTGAGCCCACACCGTTTCGCAGTCCTCGGCCCGCGCAGCCTCACCTACCAGCCTCAAACATAGCTGCCCACAAAAAGACAAAAACGCTCAAGAAAATGCATCAAAATGAGCGCATGATATCTATTGGCAGCATAACCACTCATCGTTAAGGTGGAAGCAAGCCGCATGCGAAGCCCGTTCCGGAGGACTCAACGATGAGCAAATCCACGCTAAACCTGGCTGCGCGCCCCCAGCGCCGTCGCCGTCGCCCACTCCTAGCCCTTCTGGCTGCCGCCAGCCTGGCGCTGCCGGCCATCCTGGTCCCAGGCCCAGCGCCCGCAGCCGCTGCCCCAGCCTTGGACCCAGCCGCGATTGAAGCCGATACCACCGCGCAGGACCAGATGGTGCTGCGCTACAGCACACCTGCCAACGACTGGCAGTCCCGCTCCCTGCCGATCGGCAACGGTGCCATGGGCGCTTCGATCTTTGGGGGCGTAGGGCAAGACTCCATCCAGATGAACGAGAAGTAGCTGTGGTCAGGTGGGCCCGGCAGCCCGGGTGGCTATGACTACGGCAACCACGATGCCCGGGCTGGTCTCAAGGCCGTTCAGGACAGAATCGCAGCTACTGACTCAGCTGAGAATGACTGGTCTATCAAACAGTTGGGCAGGCCCAAGCAGGGCTACGGCTCCTATCTGGCCTTCGGGCGGTTAGAGCTAACCATGGCTGGCACAGAGGGCTACACCGGCTACGAGCGCACCCTGGATCTAGACCACGCCATGGCCACCACCACTTACACCGTGGGCG
KOK=       132
KK= 1174994  LL= 1175713  Z=    5.58  JJ= 1174634  DL=   720
A===      111      112      113      114      121      123      124      131      132      133      134      141      143      144      211      213      214      223      224      231      233      234      243      244      313      314      323      333      334      343      413      433
B===      222      122      422      322      212      412      312      242      142      442      342      232      432      332      221      421      321      411      311      241      441      341      431      331      424      324      414      444      344      434      423      443
RRR=    0.356    0.356   -0.022   17.451   -0.217    0.017    3.141    0.088    1.491   -0.085   -1.683   12.329   -0.175   10.939   -0.217   -0.639    6.512    0.017    0.315    7.545   -0.157   -0.535    2.812   72.795    1.320   21.751   -0.157    6.062    4.282    5.589    0.060   -0.546
X1==   -0.674   -0.622   -0.337    2.776    0.378   -1.141    4.969    1.366    1.518    0.066    1.151    2.776    2.488    2.407    0.378    0.632    1.979   -0.172   -0.936    1.518   -1.031    0.626    0.626    8.091    1.256    3.157   -1.031    2.524    2.481    2.011   -0.855    0.602
X2==   -0.528   -0.573    0.064    6.287   -0.573   -0.015    0.632    0.064    0.982   -1.296   -1.462    4.442   -0.070    4.545   -0.573   -1.012    3.291   -0.097   -0.337    4.969    0.152   -0.855    4.495    8.997    1.050    6.890    0.152    2.402    1.726    2.780   -0.070   -0.907
CD1=        0        0        1        4        1        0        6        3        3        3        4        4        6        5        1        2        3        1        0        3        1        3        3       12        5        7        1       12       10        9        1        6
CD2=        0        0        1        8        0        1        2        1        2        0        0        6        2       10        0        0        5        1        1        6        2        1        9       18        3       12        2        7        7        9        2        2
AGGTGACTTCCGGATCTTGGCCCAAGTCCCGCAGCGCCAAGACCGTAGCCCTGGGCGGAGCCTCGGCCCGCTGCGTCAAACTGGTCTCCACTGCCCAGGCCTGGACCGGCAACTGGGCCACTGGCGCCGAGCTGACTATGAAGCGAGTGGTGGATGCCGCCCCCGCACCAGGAACGCCTACTGCATCCCCTTCGGCTGTACCTTCCACGCCGCCTTCCTCAGAGCCGACGGCGCAGCCATCGCCTTCTGAGACACCGCTGGGTCCTTCACCGCTCCCTTCTGCCTCAAGCACGGCCGCACCCACCACCTTGGCACCCAGCCCAGGACCGCAGACCCCTGCCCCCTCCGGGGTGAAGCCTGCCTATGTGGCCTCTGCAGAAGCAGCTGGCACAGGCTTCAGTCTCTACGGTGACTGGGATGGGGACGGCACAGTCACCTGGGCCGTGCGCGTGGGGACCCGCGTGGTCTTCTACAACGAGAACCGCAGCGAGGCCCCGGTGTATGCCTCTATCTCTATCGGCCGCGCCAACGACAAGCTGCTAGTGGGTGACTGGGATGGGGATGGCAAAGATACTCTAGCGCTCTGGCGTGGCACCACCGTGCTAACCCAGGACCGCCTGACCAGCACTGCCACCACCAAAGTCGAGGTTCCGGGCCTGACCAGTTCCACCAAGTCCCTGGTGGTACGCCCTGGCGTCGGCCCTAAAGACCCGGACACCA
KOK=       133
KK= 1210124  LL= 1211143  Z=    4.81  JJ= 1210094  DL=  1020
A===      111      112      113      114      121      123      124      131      132      133      134      141      143      144      211      213      214      223      224      231      233      234      243      244      313      314      323      333      334      343      413      433
B===      222      122      422      322      212      412      312      242      142      442      342      232      432      332      221      421      321      411      311      241      441      341      431      331      424      324      414      444      344      434      423      443
RRR=    0.724   -0.053   -0.083   12.647    0.176   -0.132    0.242   -0.363    2.707    0.413   -0.143   10.390    4.994   10.509   -0.053   -1.321    5.752    0.020   12.942   21.225    0.089   -1.048   16.172   20.960    0.339    1.149   -0.034    6.850    1.868   10.284   -0.398    4.542
X1==    0.350    0.230   -0.103    4.764   -0.770   -0.273    0.271    0.850    2.358    0.814   -0.249    3.913    2.365    4.667    0.230   -1.151    1.836    0.361    2.911    6.744   -0.159   -1.094    4.322    4.540    0.081    1.058    0.515    3.259    2.489    2.993   -0.249    2.993
X2==    2.072   -0.228    0.800    2.655   -0.228    0.481    0.892   -0.427    1.148    0.507    0.573    2.655    2.111    2.252   -0.228    1.148    3.134    0.055    4.446    3.147   -0.564    0.958    3.742    4.617    4.170    1.086   -0.067    2.102    0.750    3.436    1.599    1.518
CD1=        1        1        1        7        0        1        2        2        4        3        2        6        6       11        1        0        4        2        6        9        2        1       10       12        2        4        3        9        9       10        2       10
CD2=        4        1        4        6        1        3        3        2        4        6        5        6        8        7        1        4        6        2        7        7        3        5       10       10       14        6        4       15        9       16        7       11
CCCCACAGGCCAGCAGCGCCCCAATCATAATGATGGCAGTGAAAGCCATAGCCCCAAGGAAGGAGTTAGGTACTCCCAGCAGATTGCCTTGCCAGACATTCAGGGAAGCGCCGCAGGAGACCAGGGGGTTGATATCGCAGGAGAGATCAGCGGCCGGGGTCTGCAACTGGGTGAGCTGGGCGAGCATGAGTTCCCAACTCGCGGCAAGCCCCGTCAGCCCGCAAACGATCAAGAGAATGGCGTAGGAGCGGGGGGCGCCGCCACGGGCCAGCGCCCCGGAGGTGGGGGCGTCGACGTCGTTGGTGCCGTATTCGGGCACGGCCGGCTCCGTCTGCAGGTCATGCGCTGAGGCGAGGTAAGCCTGGAGTTCTTCCTCGCTCATGGCCTCAATTTCGGCCTCGCTGGGCACATGCGCCATCCGGTTTCCTTCCCCTTGTGCGAACTGTCGCAGCTGGCAGGCTCCAATTGTGCCCCAAGGTAGGGCGGTGGTGCTGATGTGTCTGCGCCTGTGGCCAAGCGCCCTGCAGCACCTAGCGGCTATTTCCGGGCGACGGCGTCGCTGAGCTGCTAGGCGCGAGCGCCACGCTTGGCGTATCAGCAGGGCTAGCGCTTGGGGTGCTGTGGTTTCCGGCTGCGGTTGGCGTGGCACTACTGGTGGCGCTACTCGTGGGAGTGCTGCCAGCGTTGGGCGTGGCTGTCGGGTGGGGCTTGGCTTGGGCGGCCGTCGGCGGTTTTTCCCAGTTAGACACTGTCACGGAAGCGTCTGGGTGCAGGGTGACTGTGCGCCAAGCCAGCAGTGTGCCCTTCGAGTCAAAGGCCAGTAGATGCATGAAGGCGTCTTCTGTAACCGCCCCGAGGGATGTTCCACCTTTGCCTGCGCCGGAGATCAATTGGGCCACAGTCCCGGTGCGGCTATTGGTGGAGATGGTGGCGCTGAGTCCATGCTCTTTGTGCACATGGCCAGCTAGGAGCAGAGGGGCGCAGCCTTGACGCACCAGCGGTTCAAAGGTGTAGGGCTCA
KOK=       134
KK= 1219724  LL= 1220653  Z=    4.53  JJ= 1219694  DL=   930
A===      111      112      113      114      121      123      124      131      132      133      134      141      143      144      211      213      214      223      224      231      233      234      243      244      313      314      323      333      334      343      413      433
B===      222      122      422      322      212      412      312      242      142      442      342      232      432      332      221      421      321      411      311      241      441      341      431      331      424      324      414      444      344      434      423      443
RRR=   -0.529    0.234    8.782   -2.370    0.470   39.431    0.382    0.869    0.439    4.934    0.292    0.876    4.980    0.501    1.250   -0.515   -0.176   31.649    2.490   -0.123   -0.050    0.110   -0.175    0.219    0.093   15.592   58.115    0.361    0.735    2.554   58.872    0.792
X1==    2.481   -0.209    2.313   -0.628    0.696    5.305    0.127   -1.373    0.117    1.941    2.566   -1.368    3.779   -0.456   -1.114   -0.624    0.127    5.348    1.638   -1.366   -0.461    0.159    0.159    0.172    0.128    4.992    8.652    0.905    1.919    2.915    8.025    0.425
X2==   -0.213   -1.122    3.796    3.773    0.674    7.433    3.007   -0.633    3.762    2.542    0.114   -0.640    1.318   -1.098   -1.122    0.824   -1.383    5.918    1.520    0.090    0.108    0.694   -1.102    1.276    0.730    3.123    6.717    0.399    0.383    0.876    7.336    1.863
CD1=        4        1        5        1        2        9        2        0        2        6        7        0        9        2        0        1        2        9        4        0        2        3        3        3        3       11       17        6        8       10       16        5
CD2=        1        0        7        7        2       12        6        1        7        7        3        1        5        1        0        3        0       10        4        2        3        4        1        5        4        8       14        5        5        6       15        8
GACCGGGTAGTTTTCACCGATCCCATCGGGGTCATCGATCCAGAGCCGACCATGGAGCGCGTCGTGGTTGGTGAACGGCAACCCGTCGAGCAGCGCGATCCGAGGCTTGCCTTCGATTCTGTCGCTGCGAGCAACTTTGGTTTGAGCAACTGGCTCAAGAGTCCCCGGCATAACACTCATCGGGGTGAAGGGGCTGACAAACATGACCTCATCAGTCGTGAGGAGCCGAATGGCTGAAGCTCCGTTGGTCAGCACGGACTGGACCTGCTGGATTGGCAGTTCAGCCAGGAGCGCGTGATACTCGATCTCTCCTATCTGCGAGCGATCCAAGACTCGCCCGGCGCTCGAAGTGATGACTTCCTCAACGTGTGCCTCGGCAGCCGCACGCCGGGCGGCATCACGCCTGTACCAGAGCTCGACTTCGACGAGGACGGTGCTGACTGACTGACCGACCATGCCGAGAGTCTCCTCCCAGCGCTCTCGTAGACCAGTCTCACGGATGCGGTCCTCAGCACCCCACCGACGTATCGCCGTCAGTTGCTGGAAGGCTGTCTTGAACTTGCCGAGCCCATGCTCGAAGGGCGCGGACGGGTCAGCCTGCCATTGAGCGAAGAGCCGGAGTAGTTCGTTGATCGCCTTGGTGTTGGACATGACCAGGTACAGCGAGTGCGCGACGCGCTTGTCGGTCCGACCAACTTCACGCTCCGTCATATAGAAATCGTCGTCGGGGTCGCATTGATCCCCGAGAAACTCCGACAGAAACTCCAGGCCATCGATCCGGTTGATCGCGTTTCGGAAGTCCTTGACACTGCCTGCCAAATCAAACACGACCACGAGTGCGGGGTCGATCTCGTCTGGAGTGTCTACGCTCAGACGGGCACGTTCGGCTTCGAAAGCCGCGACCAAGTCCTTGAACTGAGGAGTCAGGCG
KOK=       135
KK= 1223534  LL= 1224553  Z=    5.94  JJ= 1223474  DL=  1020
A===      111      112      113      114      121      123      124      131      132      133      134      141      143      144      211      213      214      223      224      231      233      234      243      244      313      314      323      333      334      343      413      433
B===      222      122      422      322      212      412      312      242      142      442      342      232      432      332      221      421      321      411      311      241      441      341      431      331      424      324      414      444      344      434      423      443
RRR=   -0.070    3.544   -0.280    3.741    1.071   -1.306    1.497   -0.039    4.492    0.104    1.842    8.951    9.467   33.813    0.088    0.371    0.001   -0.133    7.227    0.562    1.766   -0.001    5.097   10.297    4.885   41.716    5.809   -0.070   -0.381    1.125    0.258    7.341
X1==    0.930    1.931   -1.388    2.587   -1.022    2.282    1.052    0.069    0.817    0.839    0.560    4.142    2.878    5.151   -1.022   -0.648    1.833    0.099    3.428    3.015    2.502   -0.001    1.164    2.090    1.926    7.513    3.048    0.295   -0.219    0.648    0.560    2.381
X2==   -0.076    1.835    0.202    1.446   -1.047   -0.572    1.423   -0.561    5.498    0.124    3.290    2.161    3.290    6.564   -0.086   -0.572    0.001   -1.338    2.108    0.186    0.706    1.003    4.379    4.926    2.537    5.552    1.906   -0.238    1.738    1.738    0.462    3.083
CD1=        2        3        0        5        0        5        3        2        3        5        4        7        8       11        0        1        4        2        6        6        8        3        5        6        7       16        9        7        5        7        4       11
CD2=        1        3        2        4        0        1        4        1        9        3        9        5        9       16        1        1        2        0        5        2        4        5       11       13        7       13        6        4        9        9        4       12
AGGCCAGGCCTCGGTCATCTGAGCCCGATTGAGCCCCTCCCACTGCCCAAAACCACGCTCCATCAGTCCCTCGTCCAGGCTGACGCTCAGGCCAGTAAGCTCAGCAAGCGTAGAGGCCGTCTGCCGGGCGCGCTCCAGCGGAGAAGAGACAATACGCGCTGGTTGCAACGCAGCCAGCCCAGGGGCCGCCTGACGGGCTTGCTCCCAGCCAGTCTCATTCAGGGGAATATCCACCTGTCCCTGGACGCGAGCCTGGGCGTTGTAGTCGGTCTGGCCGTGGCGCCACAGCAATAGGTCAGTCACCGTGGCACCCCATTGTGGCCTGTGTGCAAGGCAGGCATCAGGCTTGCTCAGCAGCTTCGGCGGCCACCTGCTTCAAGTCCTCAGGCAGCGGCACCAGCGGGCAGTCCTTCCACAAGCGCTCCAAGGCGTAGAACTCACGGTCCTCGCTCTGCTGCACATGGACCACGACGTCGTCGTAATCGAGCAGCACCCAGTGAGCCTCCTCCAGCCCCTCACGGAGCTTGCGCTTGGCACCGGCCTTTAGCAGGGCCTCTTCTACGGCGTCGACAATGGCGCGCACCTGCCTGTCCGTACGGCCAGAAAGCACCAGGAAGACATCTGTGAGCGCCAGACGATCTGAGACGTCAAGCGCGATGATCTCCTCGGCCTTTTTCTCAGCCGCGGCCTGGGCGGCAGCCTGAGTCAGCTCGATAGCACGTGCGGTAGCAGTCACTGGTCTCCTCGGTGAGGTCGGTTCAAACAAGCAGTGGGGCCCACTGGGTGACCAGGGCGGCCGAGTCACTGCTCTTGGCGATGAAGGCCCAGACTAAGGCACCCACGACCAGGACTATCACCAGAGCCAGGAGCCCCAGCAGTAGGTAGCGCATCATCTCGGAGCTGCCTGAGTCCTTGTTGAGTTCTTCCTGCAGGCCCGGAATTGCCGTGATGTCCTGCCAGGTGCGCTGGTCAGCATCATCTGCCATGCCACTTGGCTTCTGCCCGCTAAGGTCCGGCTTC
KOK=       136
KK= 1245884  LL= 1246513  Z=    5.16  JJ= 1245794  DL=   630
A===      111      112      113      114      121      123      124      131      132      133      134      141      143      144      211      213      214      223      224      231      233      234      243      244      313      314      323      333      334      343      413      433
B===      222      122      422      322      212      412      312      242      142      442      342      232      432      332      221      421      321      411      311      241      441      341      431      331      424      324      414      444      344      434      423      443
RRR=   -0.730    0.167    0.725   -0.080    0.167   -0.232   -2.646    3.918   -0.004    2.017    0.143    2.378    2.705   33.909   -0.181    0.782   -2.646    0.785    0.005   16.007    1.958    0.034    9.881   75.472   -0.689    3.435    1.958    9.085    0.579    0.175   -0.325    0.071
X1==    2.441   -0.480   -1.094   -0.063   -0.480   -1.014    3.084    1.676   -0.019    1.586    0.498    1.884    2.514    4.936    0.520   -1.014    3.084   -0.876    2.213    4.957   -1.484    0.042    2.213    7.822   -0.328    1.842   -1.484    3.401    2.897    0.097   -0.174    0.097
X2==   -0.299   -0.348   -0.663    1.262   -0.348    0.229   -0.858    2.337    0.229    1.272    0.287    1.262    1.076    6.870   -0.348   -0.771   -0.858   -0.897    0.002    3.229   -1.319    0.804    4.465    9.649    2.103    1.865   -1.319    2.672    0.200    1.806    1.865    0.735
CD1=        3        0        0        1        0        0        4        3        1        5        3        3        6        9        1        0        4        0        3        6        0        2        5       12        2        5        0       13       11        5        2        5
CD2=        0        0        0        2        0        1        0        3        1        3        2        2        3       11        0        0        0        0        1        4        0        3        8       16        4        4        0        8        4        7        4        5
CCTACAAGGTGGGCCTGGAAATGTCCGTAACCCCCAGCTCCGGCTCCACCATCACCACGCCCAAGGCCTCCACCACCCTGAGCTTTGTGGTGGGTCCGGGCGCCAGCGGTGACGCCACTGACGGGCACTTTGACCTAGGCCCGGTGGCTGAAAGCGGTGCCCTGGTGGCCCGGGTGAAGGATGACCGCAAGCAGCCCGCCACCTGGGTAGACCCGACCACCCTCACCTTTGCCCTCGGGGACGCAGCCAAGCTCAAAGCCCCGGAGGAGCTGTCCTTCATCTCCGCTGCAGCCAGCGCCAAGAGCGGCAGTGCCACCGGCAACAGTGGTCTGCAGGTGACTGGGGAGAAGGGGCCGAATGGCCGTCCGATGATCAAGGAGACCGTGGGCCGCACCCCCGATGGCAAGGCTTGCAACCTGGCCTCCACCGGGGTCAGCACACCCTCCCTGCTGGGGGCCTCCCTCGTGGCAGTGTCCGCAGGCGTAGTGCTAGCCGCCCTGCGACGCCGTCGGGACAGGGCGCAGGCGTGATACCAGCAAAGCGCCTGGCCAGGGCGGTGACGGTCCTTGCCGTCACCGCCCTGGCGGTCGCCGGATGCCGCTTTGGAGTGCACCCTCTAGCCCCCAACGC
KOK=       137
KK= 1005165  LL= 1006184  Z=    4.97  JJ= 1005015  DL=  1020
A===      111      112      113      114      121      123      124      131      132      133      134      141      143      144      211      213      214      223      224      231      233      234      243      244      313      314      323      333      334      343      413      433
B===      222      122      422      322      212      412      312      242      142      442      342      232      432      332      221      421      321      411      311      241      441      341      431      331      424      324      414      444      344      434      423      443
RRR=   -0.279    0.602   -0.244    3.281    1.165    2.013    9.270    1.009   -0.812    0.149    0.090    0.011   13.330   26.139   -0.445    0.413    2.374   -0.001    5.681   25.205    1.047    3.690   17.190   19.441    3.418   -1.266    2.098   -0.922    0.338    3.067    1.010    4.887
X1==   -0.283    0.657   -0.817    3.514   -1.128    2.006    5.831    0.537    0.619    0.170    0.892   -0.018    1.990    5.098   -0.235   -0.767    1.494   -0.007    3.813    6.164    1.342    1.561    3.247    3.540    2.277    2.540    0.803    1.591    0.159    1.444    1.441    2.301
X2==    0.986    0.916    0.299    0.934   -1.033    1.004    1.590    1.877   -1.310    0.876    0.101   -0.580    6.697    5.127    1.891   -0.539    1.590    0.166    1.490    4.089    0.780    2.364    5.295    5.491    1.501   -0.499    2.614   -0.580    2.124    2.124    0.701    2.124
CD1=        1        2        1        7        0        5       10        3        3        4        5        2        7       12        1        1        4        2        7       11        6        6        9        9        8        8        5       10        6        9        6       11
CD2=        2        2        2        3        0        3        4        4        0        4        3        1       14       12        3        1        4        2        4        7        4        7       12       13        5        2        7        3        9        9        4        9
ATGAAGATCAGCGGCAGGGTCACGCCGTACTTGGCTCGGGCGGCTTTCACCTGATCCACGAGCAGGTCAAGGAATGATTTGCCGCCGCGCACCGGCAGGAGGGACTTGGCCTGATCCATGCCCATGGAGGTACCCAGGCCCCCATTGAGCTTGATCATGACGGTTTTAGACAGGGCATCACGCGCCTGTTCATCGCTGATCTCAACCTCCTCAATGGAGTCGATCTGAGTCAGCGGCTCGATGGTCTCCTCGGGGATGAGGCCGGTGGCCCCACCCTCAAGCGCCCGGTAGTAGTGGGTGAAGACGTCGATGGCCGCTTCAGCTACTCCTGCCTGACGCATCTTTTGCTGCGCTTGGGACAGCCCGTTCTCGCTCATGGTCGCAGCGTAGCGCCAATCTGAGTGTTTGTGTCACCTCGCGTGCGCTCCTGTTCGATTTGCCGGAGCGCGGCACTAGAAGGGGATTGTGCCTACGCCAACAGCTCCTGGTGGATGGTGGTGTCACCGGTGAGCTCAGGGTGGAAGGAAACTCCAATTGCCTGACCACACTCACGCTTCACGGCGACGCCGACCACACTGCGCTCAGCCTCAGGGCGGCGCGGATCGTGCCAAGTGGAACAGACCTCCACCCCTTTGCCCACGCGACTTACTCGGGGTGCCCGAATAAAGGCGGCACTGACCAGACCATCCCTCCAGGGCAGCTGAGCGGTGGCGGAATCCACCTGCGACCCAAAGGCATTCCGCTCGACGTCGACGTCTAGCACCCCTAGGCGAGACAGCAGAATTAGCCCGGCGCAAGTGCCCAGCACTGGCAGCCGATTGGCAGCCTCCTGCAATGCCTCCGTCAGGTCAAAAGCCTTGAGCAAGCGCGTCAAAGTGGTGGATTCTCCGCCAGGCAAGATCAGTGCTTCCAGGCCAGACAGCTCAGTGCTGCGGCGCACCAGCCGCGCGCGGTGGCCGAGAGACTCGACCATGCGCGCATGCTCAGCTACCCCACCTTGCAGAGCCAGGACCCCTACAT
KOK=       138
KK= 1010505  LL= 1010804  Z=    5.02  JJ= 1010235  DL=   300
A===      111      112      113      114      121      123      124      131      132      133      134      141      143      144      211      213      214      223      224      231      233      234      243      244      313      314      323      333      334      343      413      433
B===      222      122      422      322      212      412      312      242      142      442      342      232      432      332      221      421      321      411      311      241      441      341      431      331      424      324      414      444      344      434      423      443
RRR=   -0.434    0.101    0.776    0.402    0.101    0.206   -0.210    0.183   -0.343   -0.999    0.782   -0.840    9.676    0.755   -0.478   -0.343   -1.191   -0.600   -0.359   -0.169    0.605    0.712   56.560    0.843    1.244    4.453   -1.667    1.254   -0.046   -0.223   -0.024   -0.900
[truncated: 496,620 more chars]
