# Supplementary material for: Regions Enriched with Reverse Complement Triplets in Bacterial Genomes
Source: Int J Mol Sci. 2026 Feb 28;27(5):2301. doi: 10.3390/ijms27052301 (PMC12985086; doi:10.3390/ijms27052301)
Supplement: Supplementary file 1 [file ijms-27-02301-s001.zip › for_send/45/Aquificota/class/mirror.txt]

SMAX=  175.00     KMAX=     505   
NOM=    11    13    17    21    23    24    29    31    36    38
NOM=    39    41    42    44    47    52    57    59    68    70
NOM=    72    73    75    76    80    81    85    90    94    97
NOM=   100   101   102   103   112   115   120   125   128   134
NOM=   135   136   139   143   144   146   147   165   168   172
NOM=   182   184   186   188   189   197   198   201   206   212
NOM=   214   218   222   223   227   233   242   248   256   259
NOM=   262   263   264   267   275   278   281   283   285   287
NOM=   290   293   299   300   303   310   311   317   319   328
NOM=   330   333   336   337   350   351   353   354   358   360
NOM=   363   367   368   372   374   379   383   386   387   388
NOM=   396   400   405   413   424   425   427   433   434   435
NOM=   436   440   441   445   449   451   453   454   455   469
NOM=   470   472   473   474   479   482   484   487   489   495
NOM=   496   497   502   505   506   510   511   512   514   522
NOM=   530   531   540   543   546   547   549   550   552   560
NOM=   564   565   573   578   583   589   594   599   601   602
NOM=   604   606   609   610   614                              
KK= 1556084  LL= 1556443  Z=    9.60  JJ= 1555874  DL=   360    
GAAAATAAGGCCCGGACTGGAAAGCTCAAAAAGGAGTCCGTAAAACCCAAGTACCAACATAATGTATGCAATAGTGGGATGGGACAAAACTAAAAGAAGCTTCTCTTTAAAGTTGGGTTCAACCTTATAAACAGGACCTTGTAGCTTTGCTTTTTTAAAAAGTTCGCTTCGGTCTTTGGCTATAAAATCTATAAGGCCCTTTTTCAGCATCTCTTGGGCTGTGAGGGTTTTGCTCTCTCTTACCATCTTGTCCAAAAAGGGCTTATAGCGGCCCCTTTGAGTGGCGATGTTCTTAAGAAAGGCAACAGCGTCATTGGTAACCTTTTCCTCCATGGTCTTGCCAAGCTTCTGACCAAAGCT                                                                                                                                                                                                                                                                                                                                                                                                                                                                                                                                                                                                                                                                                                                                                                                                                                                                                                                                                                                                                                                                                                                                                                                                                                                                                                                                                                                                                                                                                                                                                                                                                                                                                                        
A===      114      111      323      433      223      144      233      133      143      141      333      123      314      113      124      313      112      121      334      413      343      2
B===      322      222      414      443      411      332      441      442      432      232      444      412      324      422      312      424      122      212      344      423      434      3
RRR=   2303.9    610.4    466.3    186.4    169.2    152.3     84.2     57.7     48.8     38.4     35.7     18.2     14.6      8.8      0.0      0.0      0.0      0.0      0.0      0.0      0.0      0
M=    15012.    15336.    11779.        
M=    12144.    15359.    14946.        
M=    10733.     9374.    12514.        
M=    11471.     9291.    10121.        
J=   1       8.6  11.5 -20.1            
J=   2     -17.7  10.7   7.0            
J=   3      -1.4 -14.9  16.3            
J=   4      12.0 -10.3  -1.8            
SMAX=   95.00     KMAX=     327   
NOM=     2     5     8     9    12    18    22    34    45    46
NOM=    53    64    66    69    77    79    88    92   105   119
NOM=   122   133   155   158   162   166   171   175   179   180
NOM=   211   219   234   238   244   245   246   254   257   260
NOM=   261   265   274   297   298   301   304   306   307   309
NOM=   321   326   327   344   346   347   357   365   390   398
NOM=   407   408   409   417   437   448   456   458   468   485
NOM=   488   491   492   498   501   508   528   538   541   544
NOM=   556   559   566   568   572   577   581   584   586   590
NOM=   591   598   600   607   613                              
KK=  941750  LL=  942379  Z=    4.54  JJ=  941510  DL=   630    
CTGCTTTTGCCAACTCAGCCTTAGCAGCATCGTAGTTCTTCTCCACCATGGTAAGGATATAGATTCTTTCTACAGTGTTGACTGCTTCAAGCTGTACAGCTTTGGTTTCCAAAGCTGCCTCTTTGGAAGCCAAAGTATTTGTGAACTTCTTAACCTCTTTTAACTCGCTTTTTACCCCGAGATTGGACAGTGCCAACACTAAAGCAATCACGGCAATTATAATGGCTATAAAACCTACAATCTTACCCCCAGAACCGTTGCTTTGAGTTTTGGTTTCAATGGTTTTGGTCTCCTCCATCTCATTCCCTCCCTTGACTTTTTTCAGTAGAAATTACTGATAAAGTGAATGGGTGTCAATGCTTGACCGCTTATAAAAGGATGATAAAAAGAGAAACCATGTTTACTGTAATTGTAGAAGGGAAATACTTTGCACCAGAACATTTTGACAACACCGAAGGTCTGCCTGTTGCTTACTATGGAAAGATAAACTGGGAAGAGTATGTTCAAGAACCTAAAAAGAGATGGAAACATTTTAAAAGGCTTCCGGATGTGCTCAAGGTTTTGACAAACCTTCTGGACAGGTTGAGCAAACCGGAGCTATTAGCTAAATACAGAGTTGCTATAGTTGCC                                                                                                                                                                                                                                                                                                                                                                                                                                                                                                                                                                                                                                                                                                                                                                                                                                                                                                                                                                                                                                                                                                                                                                                                                                                                                                                                                                                                                          
A===      244      144      111      314      224      114      333      323      141      223      211      231      233      413      234      313      343      243      334      214      123      1
B===      331      332      222      324      311      322      444      414      232      411      221      241      441      423      341      424      434      431      344      321      412      2
RRR=   1450.1    364.4    202.5    149.4    137.6    111.5     16.1     15.6      6.1      5.9      2.3      0.1      0.0      0.0      0.0      0.0      0.0      0.0      0.0      0.0      0.0      0
M=     6344.     7465.     8112.        
M=     8061.     7309.     6785.        
M=     7451.     6031.     4630.        
M=     4394.     5445.     6723.        
J=   1     -11.8   1.9   9.9            
J=   2       8.3  -0.9  -7.3            
J=   3      18.9  -0.1 -18.8            
J=   4     -15.7  -1.1  16.8            
SMAX=   59.00     KMAX=     381   
NOM=    16    19    27    32    60    74    89    99   132   137
NOM=   152   163   174   177   185   200   213   224   247   255
NOM=   292   294   296   302   320   322   324   325   329   331
NOM=   348   352   356   381   397   412   418   422   429   430
NOM=   460   466   475   476   481   486   490   499   500   513
NOM=   529   533   534   537   548   553   587   592   597      
KK= 1094451  LL= 1095620  Z=    5.08  JJ= 1094451  DL=  1170    
GTACTGCACTACAAAAGGTACTCCTGCAGCTATGCACGCCAACCCCACCCTCATCAACGGTGGATACCCGTGGACATGAAAAATATCTCCCTTTTGAGCCTTCAAAAACCTTACAAAACTGAAGAAAGAAAAGATAGCAAAGGGGTCATAACCATGCTTTCTAAGTTTTTTACAGCCAACTTCTATTCCCTCTTTTTCAAGATCCTTAGCAAGATCACCAAGACCAGAAAAGCAAATAACCTCTACATCAAACCCTTTTCTTTTTAACTCCTTCGCAAGAGCTACTACGAACCACTGCTTACCACCAATGGTGAGCTTGTTGGTTAGATGTACAATTTTCATTGAATAAGTCCGTATCTTTTAGCCTTAAACGCCATAACTTCAGGATCTATTCCAAGTATGAGAGAAGCTTTCTTAATATCGCCACCGGCTTCTTTAAGAGTTTTTTCCAGCAACATCTTCTCCAGTTCGTCAACGGATATGTCGTCGATACTCTGGTCCCTTCTTTCCTTTCTGGGTTCTATGAAAAGATCCTCTTTGGTAATTTCATCCCCCTCACAAAGTATCACTGCTCTTTCTATAACGTTTTCAAGCTCTCTAACATTTCCTGGCCAGTGGTAGTTCAAAAGTTCATCTTTTGCATCCTCTGTAAAACCCATAATAACCTTTCCGTACATGGAGGCGCATTTTTTTAGAAAATGCTCAGACAAAGGCAAGATCTCCTCTTTCCTTTCCCTCAGAGGGGGAAGTTTTATAGGAATAACTGACAATCTATAGTAGAGATCCTCTCTAAACTTTCCCTTCTCCACAAGCCCTTTTAGATTTTTATTGGTAGCTGCAACTATTCTAACATCTATCTTTTTAGGCTTTTTACCTCCTAAGCGATCGACCTCCTTCTCTTGTAAAACCCTTAAAAGCTTAGCCTGAAGAGCTAGGGGCATCTCTCCTATTTCATCCAAAAAAAGGGTTCCCCCGTTTGCTAGCTCAAACTTGCCCTCTTTTGCAGAGGATGCTCCTGTAAATGCACCTTTTTCATAACCAAAAAGCTCGCTTTCCAAAAGCCCCTCAGGAATAGCAGCACAGTTCACAGCTACAAAGGCCCCTTTTCTTCCACTTTTTATGTGTATGTATCTCGCTGCCAGCTCTTTACCTGTGCCACTTTCTCCCTCT                                                                                                                                                                                                                                                                                                                                                                                                                                                                                                                                                                                                                                                                                                                                                                                                                                                              
A===      111      233      141      143      114      433      144      333      133      223      243      323      244      234      313      314      413      343      334      112      231      1
B===      222      441      232      432      322      443      332      444      442      411      431      414      331      341      424      324      423      434      344      122      241      3
RRR=    463.1    254.6    207.2    152.0    117.9     55.1     24.8     24.2      7.3      7.2      0.8      0.5      0.0      0.0      0.0      0.0      0.0      0.0      0.0      0.0      0.0      0
M=     5724.     4751.     5200.        
M=     5192.     4818.     5318.        
M=     3160.     4349.     4225.        
M=     3634.     3792.     2967.        
J=   1       7.3  -6.9  -0.4            
J=   2       1.2  -4.3   3.1            
J=   3     -12.5   7.3   5.2            
J=   4       3.0   5.8  -8.7            
SMAX=   39.00     KMAX=      61   
NOM=    26    61    65    67    84    98   106   109   111   126
NOM=   130   148   150   153   160   173   178   195   203   204
NOM=   221   231   258   270   271   276   279   286   334   349
NOM=   421   452   477   517   562   567   571   580   582      
KK=  187682  LL=  188551  Z=    7.59  JJ=  187622  DL=   870    
AAGTGGATGAGGTACTTTATAAGCATCCCAAGGTAAAAGAGGGTATTACTGTTGGTATTCCAGATCCTTATAAGGGAGAGAAAATAAAGGTGTATGTTGTTTTAAAAGAGGGAGTGGAGGCTACTGAAGAGGAGTTTATTGAGTTTTTCAGGAAGCACCTGGCTCCTTACAAGGTGCCATCTGAGGTTGAGTTTAGAAAAGAACTCCCTAAGAGTGCCATAGGTAAGATTTTGAGGAAGGTACTGAGGGAAGAAGAGATTAAAAAGATGAAGGAGCCTGATGGAGAAACTGCCAAGTAGGAAAGAAGTTATAGAGAAAGCAAAGAAAGATGGATATTTGATAGCCGCTATTTATCCTATTTACTATCCTCGTGAGCTTTTCAGGGCCTTTGGAATATTACCGGTAGAAGTTTGGGGCCCTCCTAAGGTAGATACTAAAAAAGGGACAGCTCATCTTCAGCCTTATATCTGCTCTGTGGTAAAGTGTGGTCTTTCCTTTTTGTTGAGTGATGGGCTTGAAGTGGCTGATCTTCTTTTGGTGCCTCATTGTTGCGACTCTTTGCAAGGATTGGGGACAATTTTACTGGATTTTATAAAACCGAAGCAGAGAGTGGTAACCTTTTATTTGCCTCGATCGAGAAGGGGCGTGGATGAGGAGTTTTTGATTAATGAGTTGAAAAGAATCTTTGATCAGTTATGCGTCATAACTGGTAAGAAGCCTACTGAGGATGATCTTATGAGAGAGATCCTTCTTGAGGAAGAGGCGGATAAATTAGCTTTAGAGATGTACGAAAGGCGCAAAAAGTTGGATATTAGTGATATCAATTTTTACAGGGTAATGAGGCTAAGGGAGTATTTACCTTCCTCAGAA                                                                                                                                                                                                                                                                                                                                                                                                                                                                                                                                                                                                                                                                                                                                                                                                                                                                                                                                                                                                                                                                                                                                                                          
A===      144      114      111      323      314      123      141      244      223      143      133      113      234      243      313      333      413      343      334      233      231      1
B===      332      322      222      414      324      412      232      331      411      432      442      422      341      431      424      444      423      434      344      441      241      2
RRR=    577.0    181.4     74.4     48.1     18.0      8.0      6.9      6.4      5.7      5.6      0.7      0.1      0.0      0.0      0.0      0.0      0.0      0.0      0.0      0.0      0.0      0
M=     3619.     3434.     2961.        
M=     2776.     3391.     3343.        
M=     2318.     2131.     2099.        
M=     2737.     2494.     3047.        
J=   1       5.1   1.7  -6.9            
J=   2      -7.3   4.1   3.2            
J=   3       3.0  -1.1  -1.9            
J=   4      -0.4  -5.3   5.7            
SMAX=   37.00     KMAX=      14   
NOM=     6     7    14    15    56    62    87   116   124   131
NOM=   161   183   229   240   252   268   269   288   295   318
NOM=   338   355   361   369   373   375   385   389   391   395
NOM=   446   462   515   542   557   558   603                  
KK=  119491  LL=  120570  Z=    7.66  JJ=  119401  DL=  1080    
ATATAGCAGAAGAGGGTTCCCAAGGGATGAAGAGGGGAATCCTTTTATTCCTTCTGATATAATTCTGGAGGGTATATCCAGTGCTCTTATCTACTATTTCATAAAGAAATATAAAGGAATAGAGGCGAAAGTCAAAAGTTATTTACTAAAGAAGGGCCTAAGCCCGGATGAGGTCGTGGAGAAGGTTAAGGAGATAGTGTTCGAGAAGAATCCTGTTTTAGAGGATATAAGGTTACCAGAAAGGATTTTTCTGCCAGAGGATAAGATTACCACTATTAGGGTAGAAGTTTTTGACCTGAAGAAATGGATCGACGTGGAAGAGTTCAAGGTGGAAGTTTTCAAAGGGACACTGGATGTTCCAATAGAGTCCGAGAATATCGAAAGGATAAAGGCTGCTTCACATTCCTATGCTGAGGCATTGGCGAAAATGGAAATGGATATGCTGAAGGATCATCCTCTGGTAGATATGTTCTACAAGCCCCTTTTGAATGATCTGAAGAGATGGGACATTCCACTGAGACTGGGCATGTGGACTGAGGTTAGATACAGGGGAAGTCTGCTCTTCTTCTGGCGTATTAAGGACGTGAGAGATGCTTTGATTAAGGAATTAAAGGTAGATATCAGACCCCATAGGGTCATCTATTTACCCGGGGAACGCTGCACTTCAGGCTGGTGTGAACTTAAAGTTGAATGAGCTAGTTAAGATAAGGGGTAAGGGGGTATTTCCGTAAGGGAAGTTCCCTTACCTCATTTACCAGAAACTTGATCTTCTCCTCGTAAGGAAGCTTTAAAGATTTTTTCAACAGAAAAGCCCCATAGGTGAAATTTTGAAGATACCATTTTAGAAAGCCGTTGAGTCTTTTTTCCCACCAGTTATGGGGGAGGTACTTTTTAATAAACTGTCCCATGAGTTCTATGGGTTCTTCTGGAGATGGAGGGGTTGTTAGGGTTTTGGCAGTGACATAACTTTTTACATCTCTGAATATCCAAGGCCTGATAAGGGCAGCCCTTCCTATCATTACCCCTTTGCATCCTGTGCTTTCCGCCCTTTTTGCAGCGTCCTCCGGAGAGAAAATGTCG                                                                                                                                                                                                                                                                                                                                                                                                                                                                                                                                                                                                                                                                                                                                                                                                                                                                                                                                                        
A===      233      141      111      114      133      223      433      333      144      231      113      243      234      244      313      413      343      323      314      334      112      2
B===      441      232      222      322      442      411      443      444      332      241      422      431      341      331      424      423      434      414      324      344      122      3
RRR=    476.6     99.4     66.7     61.3     36.1     20.0     12.5      7.4      2.7      2.3      0.1      0.0      0.0      0.0      0.0      0.0      0.0      0.0      0.0      0.0      0.0      0
M=     2933.     2834.     3151.        
M=     3003.     2573.     2924.        
M=     1778.     2306.     2198.        
M=     2466.     2467.     1907.        
J=   1      -0.8  -2.7   3.4            
J=   2       3.3  -5.1   1.8            
J=   3      -7.2   4.8   2.4            
J=   4       4.0   4.1  -8.1            
SMAX=   31.00     KMAX=      50   
NOM=     3    10    20    33    35    49    50    54    63    93
NOM=   121   145   151   159   169   190   215   235   266   289
NOM=   291   332   392   404   442   463   471   480   526   596
NOM=   608                                                      
KK=  101582  LL=  102391  Z=    6.31  JJ=  101222  DL=   810    
CAGAGAAAGTATTTCCTTAGTATCTAGGATATAATCTGATGCAAAATCTTGTTTGAGGATCCCCTTGCCGGTTTTGAGGTTTTTTAAATTTTCCGTTTCCGCATAACCAAAGAAGACGAAATTATCGTCTATGAGCCATTCAAGAAAATCTACTATTTCCTGCCCGTTTTCTTTGTTTAGTGTACCCAGTTCAACCAGGAATTCTACGTCGTTTATAGCGTCTCTAACCTTGCGTTTCATCTTTAGGAAATCTTCTACCATGGCTTTAACCATGGGGAGTATTGCTTTAACTCGATCACAGAAACCTTTCAGTTTTTCATCGGGAAGTTCAGGGAAGAATTCTACCAGGACCAGAAGTTCTCTTTTCCCTTCACCAATGGATTTTACTTTCCCATCTTCGCCTCTTGATGTTTTGATAGTTAGATGAACGAGTGCTCTATAGGGGATCTGTTCTTTACTCAGAAGAAGCTGCAGAGTATCTATTACGAATGGAATTTCGCTGATAGCTACAAGTAAAAGAGATATGTTCTCTTCTCTTATAAATTTTATTTGTGGGTCTTCTCTTTTTGCTTTAAAAAATTCCCAAGCAATAGAAATCCTCTTATTAAAGGATTCTTTGTCGAAAGCTGACAAATAATTTTTTGGAGCATTTGATAAAAGACTTTCGTAGAATAACTCTTTTGCCGCCATGGGGCACCTCCAAGATTGACTTTTAGATATTTTACCCTTTGTGAACGCAAATTCAAAGGGGCTAACTTGATTAGTCTATTCTTGGGTGTATATTAGGTAATGTTTGAATTAGGCTTTGAA                                                                                                                                                                                                                                                                                                                                                                                                                                                                                                                                                                                                                                                                                                                                                                                                                                                                                                                                                                                                                                                                                                                                                                                                                                      
A===      223      111      114      323      433      133      314      144      143      233      333      123      141      113      213      244      313      112      413      343      334      2
B===      411      222      322      414      443      442      324      332      432      441      444      412      232      422      421      331      424      122      423      434      344      4
RRR=    415.0    138.7     93.1     36.0     28.6     25.4     22.2      7.6      7.5      3.9      3.9      3.0      2.8      2.7      0.2      0.0      0.0      0.0      0.0      0.0      0.0      0
M=     2335.     2603.     1984.        
M=     2198.     2754.     2470.        
M=     1484.     1424.     2200.        
M=     2183.     1419.     1546.        
J=   1       0.6   6.5  -7.1            
J=   2      -5.9   5.9  -0.1            
J=   3      -5.5  -7.0  12.5            
J=   4      11.7  -7.4  -4.3            
