# Supplementary material for: Regions Enriched with Reverse Complement Triplets in Bacterial Genomes
Source: Int J Mol Sci. 2026 Feb 28;27(5):2301. doi: 10.3390/ijms27052301 (PMC12985086; doi:10.3390/ijms27052301)
Supplement: Supplementary file 1 [file ijms-27-02301-s001.zip › for_send/45/Aquificota/class/selection.txt]

KOK=         1
KK=   18781  LL=   19920  Z=    5.36  JJ=   18721  DL=  1140
A===      111      112      113      114      121      123      124      131      132      133      134      141      143      144      211      213      214      223      224      231      233      234      243      244      313      314      323      333      334      343      413      433
B===      222      122      422      322      212      412      312      242      142      442      342      232      432      332      221      421      321      411      311      241      441      341      431      331      424      324      414      444      344      434      423      443
RRR=    3.546    4.525    6.030   10.485   33.643    2.502    5.790   -0.023   -1.674   22.774    1.417    5.108    0.553    3.209    0.688    2.568    0.921    0.379    0.576    2.087   26.155   -0.661   -0.498   -0.197    5.590   -1.090    1.791   -0.625    0.054   -0.987    0.757   52.165
X1==    2.035    2.129    1.961    4.569    6.761    0.642    3.673   -0.100    1.339    2.655   -1.474    5.076    0.587    1.021    0.585    4.130   -0.959    0.697    0.656    1.339    5.574   -0.753    1.339    0.585    3.589    3.334    1.782   -0.622   -0.145    2.655   -0.787    7.322
X2==    1.743    2.125    3.076    2.295    4.976    3.898    1.576    0.225   -1.250    8.577   -0.961    1.006    0.942    3.143    1.175    0.622   -0.961    0.544    0.878    1.558    4.692    0.878   -0.372   -0.337    1.558   -0.327    1.005    1.005   -0.372   -0.372   -0.961    7.124
CD1=        8        8        5       13       17        3       11        2        4        4        0       14        3        6        5        8        2        3        5        4        7        1        4        5        5        7        3        0        1        4        1        9
CD2=        8        9       11        6       15       13        5        5        2       23        1        4        4        5        7        6        1        6        4        8       15        4        2        1        8        2        7        7        2        2        1       14
GGCCTTTAAAGGGGTAGGGGAGCCTGACGATATAGGTGAATTTTACAGGATAGAGGAATATCAGGCGTATTTGTGGGTGGCTCATACAAGATTTCCTACAAACACACCGGGCTGGTGGGGAGGAGCACATCCCTTTACCCTGCTGGATTGGGCTGTTGTGCATAATGGCGAAATCTCCTCTTACGGAACCAACAAGAGATACTTGGAGATGTTTGGATACAAATGCACCCTGAGAACAGATACAGAAGTTGTGGCATATCTTATAGATCTTCTGGTGAGAAGGCACCGTTTACCGTTGAGGATTGCCGCATACGCTCTGGCAAGTCCTTTTTGGAAAGATATAGACAGAATGCCTGAGCCCCAGAAAAGGCTATTTACGGCTATAAGGATGGTGTACGGAGCCGCTATGTTAAATGGTCCCTTTGCCATCCTAGTTTCTTGGAATGGTGGATTAATGGGACTTAATGATAGAATCAAGCTAAGGCCACTGGTTGCTGCTATAAAGGACGATAAGGTTTATATGGCTAGTGAAGAATCCTCTATAAGAGAGGTTTGTCCAGATCCAGATAAGGTGTGGGCGCCAAAGGCGGGTGATCCTGTTATAGCGTTATTTGAGGATTTTGAAAGGGGAGATCAGTTCAGGGAGTATCAGGTTTAGGAGGGCATGGAATGCAGGAGCCTTTTGTAATAGATGCCAAGGGAATGCACTATCGCATATTAAATCAGATAATAAGAGATAAGATAAAAGAGGGCTACAGGCACTTCATCCTGCATAACGTAAATGGTCAGCGTTACATAGGTGCCGGTGTTATGGAGGATGTTTTTATAGAAATTTACGGTGTTGCGGGAAACGACTTAGGGGTCTTTATGAAACGAGGAACTATAATAGTTTATGATAATTCGCAGGATGGCGTTGCCAATACTATGGAAGGTACCAAGATAGTGGTGCATGGCATGGCTGGTGATGTGTGTGGTTATGGTATGAGAGGTGGTAAGCTACATGTTTTGAGGGATATTGGTTATAGAACAGGCATCCACATGAAAACCTATAAGGATATGGTACCTGTGATAATTGTGGGTGGAAAAGCCGGAGATTTCTTTGGTGAATATATGGCGGGTGGAATTCTTATACTTTTAAAC
KOK=         2
KK=   24091  LL=   24780  Z=    7.86  JJ=   23581  DL=   690
A===      111      112      113      114      121      123      124      131      132      133      134      141      143      144      211      213      214      223      224      231      233      234      243      244      313      314      323      333      334      343      413      433
B===      222      122      422      322      212      412      312      242      142      442      342      232      432      332      221      421      321      411      311      241      441      341      431      331      424      324      414      444      344      434      423      443
RRR=    2.458    6.196   11.223   20.955    6.182    1.087    0.194   -0.884    0.462    2.064    0.609    3.082    0.354    5.141    0.670   -1.369    2.042   36.387   -0.502    0.767   -0.147    1.452    0.317   30.451    1.374   10.463   25.549    0.614    0.206    0.931   -0.174    0.751
X1==    1.934    2.427    2.892    5.553    3.089    3.505    0.099    2.067   -0.479    0.970   -1.099    1.728    1.664    1.375   -0.884   -0.479   -1.379    6.379   -0.715   -0.479   -0.094   -1.138   -0.248    5.372    0.970    2.586    5.666    0.298   -0.818   -0.818   -0.178    1.182
X2==    1.271    2.553    3.881    3.774    2.001    0.310    1.952   -0.427   -0.964    2.128   -0.554    1.783    0.212    3.740   -0.757    2.858   -1.481    5.705    0.703   -1.601    1.566   -1.275   -1.275    5.668    1.417    4.047    4.509    2.058   -0.252   -1.139    0.979    0.635
CD1=        5        6        5        9        7        6        2        4        1        2        0        4        3        3        1        1        0       10        1        1        1        0        1        8        2        4        7        1        0        0        1        2
CD2=        6        8        9        8        7        3        5        2        1        5        1        5        2        6        2        7        0       11        3        0        4        0        0        8        4        7        8        4        1        0        3        2
TCTTATATTCATATGTTCTCAGTGTGTCCTACAGGTTGGGGTAATCCACCAAATAAATCCATTGAAATTGGTAGATTAGCTGTTGAAACAGGTATATTCCCTCTTTATGAGGTTTATGAAGGCAAGGTGTTTAGGATTTCTTATGAACCTCCTAAGGGGCTGAAGCCCGTTGCTGAGTATCTGAAGACACAGAAGAGATTCAGGCATCTTACCCCTGATATAATTGAACAGATACAGCAAAGGGTAACAGAGCACTGGAACTGGCTGAAACATCTGGAGGAGCTTACCAATAGCGAGCAATTTCTGAAGGATGTTGGAGTTACTATTCCAGAAGTTTAAATACAAGCCGGGCGTGTAGCCCGGCTTGTATTATCTATCCTCTTTGGGTTCTGGGGTAGCCCAGGATTCCTCGTCGAAGTAAAGTTCATTAAGATCCTTGGGTTTCTGCACCTCTGGAACCTTTATATCCTCTATAGCTTCAAATCTGACAAAGGAAGATCTATACCAGTCAACTTCTGGAATTGGGAGGTCAAAGTGCTTCATAACCTCATAAGACTCGTAGAAATGGAGCCATTGGTTTTCGTTCTCTGGATAGTAAGTGAAATCCCTAATGATATCTGTAATTACCATATTTGCATCGTTAACGAACTTCTGGAATTTCCACCATTTGTACAGGGAGGCTTCAAGGTG
KOK=         3
KK=   25171  LL=   25680  Z=    4.87  JJ=   25141  DL=   510
A===      111      112      113      114      121      123      124      131      132      133      134      141      143      144      211      213      214      223      224      231      233      234      243      244      313      314      323      333      334      343      413      433
B===      222      122      422      322      212      412      312      242      142      442      342      232      432      332      221      421      321      411      311      241      441      341      431      331      424      324      414      444      344      434      423      443
RRR=    5.114   -0.266    2.069   10.655    6.648    7.006   -0.276    0.198    1.401    6.608    0.296    0.350   12.155    7.521    0.458    2.133   -4.760   20.218   -0.022    0.381   -1.599   -0.468    0.777    0.054    5.007    6.573   19.332    0.017    0.610   -0.168    0.296    0.048
X1==    1.269    0.658    1.201    4.343    2.450    3.103   -1.074   -0.799   -1.187    4.127   -0.718   -0.657    3.282    2.410   -1.135    3.961    3.649    6.305    0.022   -1.187   -1.242   -0.219    0.685   -1.017    3.127    2.282    4.509    0.046   -0.784    0.216   -0.718    0.216
X2==    4.031   -0.404    1.722    2.453    2.714    2.258    0.257   -0.248   -1.181    1.601   -0.412   -0.533    3.703    3.120   -0.404    0.539   -1.304    3.207   -0.965   -0.321    1.288    2.133    1.133   -0.053    1.601    2.880    4.288    0.360   -0.778   -0.778   -0.412    0.222
CD1=        2        2        2        5        4        5        0        0        0        5        0        0        4        3        0        6        5       12        2        0        0        1        2        0        4        3        7        1        0        1        0        1
CD2=       13        2        5        7        7        4        2        2        0        3        1        2        6        6        2        2        0        4        0        1        2        3        2        1        3        5        5        1        0        0        1        1
ATCATACTTGCTTGTAGGTAGGGGCCTGTTTTTCGTTGCTTTGAGGAATTCTTCGTATATTTCTCTGAAGTACTCTTTTATCTCAACGCCCACTTCGCAGGTGCTGCATTTTGTCTCCTTTTCAGGTTGGATATCCACGTCCTTGGCCAGATAGAACCTGTGGTTCTGATAGCTTATGAGCCCTTCGTTGAGAAGGCTTTTTATATTTTCCAGAAATTCTACAATGTGTGCATCCTGCTTGTTGATAAGCTGCCAGAAGGTTTGAGGTTCTTTTTTTAGAGCCCTTAGTATCTGATTCCTTATTCGCTGCGACATTGAACCCTCCATAAAGATTTTTAGCGAGGAAGCAAGATATTATTACTTTTTCTCTTTTTCAAGCCTTACGATGAGAACGTTGGTTTTAGCTTTCCTCGCCACCTTTTCCGATACGCTACCGAGAAGCAGTCTTTCTATACCACCTTTGCTGTGGGAACCCACTACAATTAGATCTACATCTACCTCCTCAGCCTT
KOK=         4
KK=   31891  LL=   32580  Z=    4.51  JJ=   31501  DL=   690
A===      111      112      113      114      121      123      124      131      132      133      134      141      143      144      211      213      214      223      224      231      233      234      243      244      313      314      323      333      334      343      413      433
B===      222      122      422      322      212      412      312      242      142      442      342      232      432      332      221      421      321      411      311      241      441      341      431      331      424      324      414      444      344      434      423      443
RRR=   14.755   -0.005    0.410    6.151   -1.994   -0.017    0.473    0.617    0.038    5.437    0.271    4.462    2.271   16.443    1.096   -0.179    2.061    4.542   10.728   22.333    9.029    1.309    3.300    0.879   -1.171    2.486    5.265   -0.152    0.658    0.658   -0.137    1.018
X1==    3.150    1.289   -0.434    4.436   -1.713   -0.272    0.431    0.380    0.607    2.296   -0.234    1.990    1.558    3.861    1.890   -0.272    1.091    1.787    3.561    4.125    2.399   -1.044    2.830    0.777    1.296    4.246    1.399   -0.323   -0.579   -0.579   -0.234    0.421
X2==    4.684   -0.004   -0.946    1.387    1.164    0.063    1.097    1.623    0.063    2.368   -1.159    2.242    1.458    4.259    0.580    0.658    1.889    2.541    3.012    5.415    3.764   -1.255    1.166    1.132   -0.904    0.585    3.764    0.472   -1.137   -1.137    0.585    2.418
CD1=        9        5        1       10        0        1        3        2        2        3        1        6        3        8        6        1        4        3        7        6        3        0        4        3        2        6        2        0        0        0        1        1
CD2=       10        3        1        3        5        3        3        5        3        6        0        4        3        5        4        4        4        8        6       12        9        0        3        2        1        2        9        3        0        0        2        4
GTATGTGGTTTTGGGAGTTGATTCCAAAGGTGTGAGGGAGATTCTTGGTTTCTGGCTTTTGGGAGCAGAAGGGGAAAGTTCTTATAACTGGCAGGACATCTTGAGGGATCTCAAGAGGAGAGGGGTGAAAAGGGTAAAGATATTTGTCAGTGATGATCTACCTGGTTTAAAAGAGGCTATCAGGCTGGAATTTCCCTCTGCTGATCATCAGCTTTGCATATCTCATGCTGTCAGGAACAGCCTGAACAAAGTGAGAAGAAGGAATAAAAGTGCTGTGGCTGAGGATTTGAGAAAGATATTCACGGCAGAAAATATTGATGAAGCAAAGACAGAACTTGAGAGTTTTGCCAGGAAATGGAGAAAAAGGTATCCACAAATGGTTTCCTATTGGGAGCAGAATTTTGAGTACTTGGTAGCTTTCCTGAACTATCCTAAGTCCATAAGGCCTCATATTTAGGTAGTGTCTCATTATTTGTGTCTAGGACCAATAGGGGGTAAAAGTAGTATGAATGACAAAGAACGAATTGACAATAACAAGGCCTTCCTCCTGTATTTGAGATGGTTTAACACCCAAAAACCACAGCAGGAGGAAGGCCATGGAAGAAAACTTATCTCTTGAATTTATACTTGCTACTATTGAACAAAAGGTCAATGAGATAGTGAAGGAATTTGTAGAAGCCTTAGCAGTTG
KOK=         5
KK=   34951  LL=   35790  Z=    5.46  JJ=   34621  DL=   840
A===      111      112      113      114      121      123      124      131      132      133      134      141      143      144      211      213      214      223      224      231      233      234      243      244      313      314      323      333      334      343      413      433
B===      222      122      422      322      212      412      312      242      142      442      342      232      432      332      221      421      321      411      311      241      441      341      431      331      424      324      414      444      344      434      423      443
RRR=    6.675    0.792    0.551    8.392    1.106   -0.100   -0.122    1.918    0.221    0.022   -2.842    0.332    0.439   18.106    3.311   -0.954    2.009   16.069    3.533    0.541    3.341    0.848   13.201   38.512    0.999   15.532    1.220    0.856   -0.549    0.333   -0.370    2.097
X1==    2.763    0.579    0.250    3.039    0.579   -0.208   -0.682    1.804    0.456   -0.600   -1.237    0.499    1.216    5.996    4.013    1.119    0.763    6.132    0.815    1.119    1.615   -1.456    4.130    7.033   -1.351    3.670    2.897    1.501   -0.492    0.298    0.398    1.878
X2==    2.416    1.367    2.204    2.762    1.910    0.484    0.179    1.063    0.484   -0.036    2.297    0.665    0.361    3.020    0.825   -0.852    2.633    2.620    4.335    0.484    2.069   -0.583    3.197    5.476   -0.739    4.233    0.421    0.570    1.117    1.117   -0.930    1.117
CD1=        5        3        2        5        3        2        1        4        3        1        0        2        3        8        8        4        3       14        4        4        5        0        8       11        0        6        7        4        1        2        2        4
CD2=       10        6        7        9        7        3        3        5        3        2        6        5        3        8        5        1        7        5        8        3        4        1        6       10        1        9        2        2        3        3        1        3
GGCCAGCCTTATGCCTGCTTTAATTTCTTCAGGGCTCAGTTTTTCTAGTTCAGTAGGGGTAGGCTCAGGAATGTTGTTCAGAAAGCGTACTCTGCAATTGCCACATATTCCTTTGCCCCCACAGGGAAAAGCAAAGTTTATTTGACCAAGTGAAGGGTAAAGAAAATCCCCTTTGGAAACATGGATAAGAACTTCATCAGGGAGTATCCTGACCTTTGGCATATTAGCTGCTCATGGATTCAAGGAACTCTCTGTTGCTCTTTGTATTCCTCATTTTGCTTAAAAGAAACTCCATGGCTTCAACAGGATTCATGCTTGCCAGCACCCTTCTCAATATCCATATGCGTTTTAGCTCAAAGTCGGGAACCAGCAATTCTTCTCTTCTGGTTCCTGATTTGGAGATGTCTATAGCTGGGAAGATTCTCTTTTCCGCCAGTGCTCTAAGCAGATGGAGTTCCATGTTTCCTGTTCCCTTAAACTCCTCGTATATAACATCATCCATACGGCTACCTGTTTCAATAAGCGCTGTGGCAAGAATGGTAAGGCTCCCGCCTTCCTCTATGTTTCTAGCTGCGCCGAACAGTTTCTTGGGCTTTTCTAAAGCGGCGGCTTCTATACCTCCAGACATTACTCTTCCTGTGGAGGGAACAAGGTAATTATAGGCCCTTGTGAGACGGGTGATGCTATCCAGAAGCACTACTACGTCTTTGCCGTATTCTACCATCCTTTTGGCTCTTTCAATTACCACCTCTGCCACTTGCACGTGTCTGTGAGGCGGTTCGTCAAAAGTGGAGCTTATAACCTCTGCTTTAACGTTTCTCTGCCAGTCAGTAACCTCTT
KOK=         6
KK=   41971  LL=   42900  Z=    5.53  JJ=   41941  DL=   930
A===      111      112      113      114      121      123      124      131      132      133      134      141      143      144      211      213      214      223      224      231      233      234      243      244      313      314      323      333      334      343      413      433
B===      222      122      422      322      212      412      312      242      142      442      342      232      432      332      221      421      321      411      311      241      441      341      431      331      424      324      414      444      344      434      423      443
RRR=   44.459    9.252    0.565    5.642    1.462    0.261    4.794    1.822    9.049   13.227    0.571    5.411    0.881    1.344    0.478    0.497   -0.061   -1.516    2.091   11.318   22.106    4.444    1.238    1.377   -0.289   -1.496    1.375    7.737    0.299   -0.339   -0.200   13.519
X1==    6.749    2.476   -0.734    2.560    1.281    0.423    3.432    2.085    3.050    4.895   -0.617    1.207    0.871    0.724   -0.512   -0.891   -0.353   -1.665    1.203    2.393    5.817    3.390    2.003    1.803   -1.306    1.616    0.762    2.225    3.675   -0.417    0.127    4.494
X2==    6.588    3.736   -0.769    2.203    1.141    0.617    1.397    0.874    2.967    2.702   -0.926    4.484    1.012    1.855   -0.934   -0.558    0.173    0.910    1.737    4.729    3.800    1.311    0.618    0.764    0.222   -0.926    1.804    3.477    0.081    0.813   -1.572    3.008
CD1=       13        7        1        6        5        3        8        5        7        8        1        4        3        3        2        1        2        0        5        6       10        7        5        5        0        4        3        4        6        1        2        7
CD2=       18       11        2        7        6        4        5        5        8        7        1       11        4        5        2        2        3        4        5       11        8        4        3        3        3        1        5        7        2        3        0        6
AAAAAACTTCAGAGAGGGCGAGGCTATGGCTGACTTGAGAGAGTTGATTGAGACAATGGCAAAGGCAATGGTTGAGAAACCTGAGGAAGTTAAGGTTAACGAGATCGATGGAGCAAGTACGGTGGTTTTCGAACTGCGTGTTGCTCCTGAAGATCTTGGAAGAGTTATTGGCAAGGGTGGCGTACGTGCCAAGGCTATGAGAACCATTCTCAACGCGGCCAACAAGGACAGAAACAGAAAGTACATCCTTGAGATTATAGGGTAGGGGGTTCCCTACCCTATAATTCCAGTGGTGGGCTGAAAACAGCCCATTCTTCCTTTTTTCTATCCTTTATAATCACTTTTCTTCCTTGTAATGAAACCCTCCCTTCGGCTATAAGTTTTATGGCCATGGGATATATTTTATGTTCGCATTTTAGGATCCTCGCTGACAATGTGTCCTCTGTGTCATCTTCAAATACCGGAACTGCTGCCTGAATTATTATGGGACCGGAGTCAACTCCTTCATCCACAAAGTGAACAGTGCATCCAGCTATTTTTACTCCGTGATCCACCGCCTGCTTTTGCCCGTGAAGCCCGGGGAATGAGGGTAAAAGTGCGGGATGTATGTTTATAATGCGGTTTTGGAAACGGTTTACAAAATAGGGAGAAAGTATCCTCATAAAGCCTGCAAGACAGATTAGCTCTACATTTCTTTTTTCCAGTTCATCGCCGATGGCCTTTTCGAAATCTTCTTTTGTTGGAAAGACTTTGGGGTCGATGAAGATTCCCTCTATTCCATGCTTTTTAGCCCTTTCTAAAGCATAGGCATCCTTTTTGTCGGAGATTACCACTTCGATTTTGGCGGGGATTTTGCCGGCCTCTATATGATCAATTATGGATTGTAGGTTGCTACCCCTTCCCGAAACCAAAACCCCAAGTCTTAAAACC
KOK=         7
KK=   52321  LL=   52800  Z=    4.56  JJ=   51781  DL=   480
A===      111      112      113      114      121      123      124      131      132      133      134      141      143      144      211      213      214      223      224      231      233      234      243      244      313      314      323      333      334      343      413      433
B===      222      122      422      322      212      412      312      242      142      442      342      232      432      332      221      421      321      411      311      241      441      341      431      331      424      324      414      444      344      434      423      443
RRR=    0.629   -0.284   11.485   13.162    7.556   -0.635   -0.347    0.254    0.089    1.683    0.993    6.566    7.928    0.112   -0.284    0.856    0.266    3.103   -0.692   -3.261   28.815    1.018    5.504   -0.015    8.271   -0.647    0.283    0.365    0.035    0.307   -1.467    0.035
X1==    0.839    0.659    4.318    4.272    2.068   -0.219   -0.457    0.322   -0.219    2.040   -1.109    2.131    2.554    0.387    0.659    0.685    0.350    2.034    1.627   -1.123    5.253   -0.942    2.058   -0.173    3.040    0.723   -0.747    0.423    0.272    0.272    1.638    0.272
X2==    0.750   -0.431    2.660    3.081    3.653    2.904    0.759    0.788   -0.405    0.825   -0.896    3.081    3.104    0.290   -0.431    1.250    0.759    1.525   -0.425    2.904    5.485   -1.081    2.674    0.087    2.721   -0.896   -0.379    0.863    0.127    1.127   -0.896    0.127
CD1=        4        3        7        8        5        1        1        2        1        3        0        5        4        2        3        2        2        3        3        0        6        0        3        1        4        2        0        1        1        1        3        1
CD2=        2        1        4        4        6        5        2        2        1        2        0        4        4        1        1        3        2        4        1        5        8        0        4        1        4        0        1        2        1        2        0        1
GTTTTGCCTAATATCAAAGCATTCCACTTGAGAATTATAAAGGACGAGAGGAGAAGATACTCCTCCAAATAGGGTTATGTGAAGTCCACATGCTTTTTGATAGGAAACACTGTGGACGATAAAGATCATATATCCTCTACCGTAGGAACCGCTTCCCGGGGAGCCATAGCTGCGTGTAGCAGCTCCACCTTCGTAGTTGTACACCACAACAAGCCCAGGCTTTACCCAGGAGGGAACCGCGAAAACAACGTTGGTACATATCAGTAAAAGTGCAGCTATTAAGCAAAGGTGGCGTCTCATAACTATCACGCTGACCTTAGTTTCCTTTAGTCTATAGAAAAAATGAACGAATTTCAACAGAAGTTATATTGACTAAGACTAAATTCTTGAGGCAAGTATTGAGGAGCAGTTTAAGGGGTGTGCGATGCAAGAGATGGAGAAAAGGCTAATTGGCTTCCGTGTAGCTGAGATGGATGAGGA
KOK=         8
KK=   54121  LL=   55290  Z=    5.14  JJ=   54121  DL=  1170
A===      111      112      113      114      121      123      124      131      132      133      134      141      143      144      211      213      214      223      224      231      233      234      243      244      313      314      323      333      334      343      413      433
B===      222      122      422      322      212      412      312      242      142      442      342      232      432      332      221      421      321      411      311      241      441      341      431      331      424      324      414      444      344      434      423      443
RRR=   16.971    0.006   -1.601    4.377    0.039    0.031   -0.017    2.536    1.464    0.739   -0.007   10.685    0.713   22.885    7.296   -0.297   -0.039    3.567   14.148   21.476    1.774    0.821   14.566   30.284    0.770    2.361   14.319   17.548    0.132    0.088   -0.921   -0.071
X1==    5.127    0.109   -0.641    0.960    0.710   -0.200   -0.039    1.565    1.792   -0.429   -0.026    3.512    2.795    6.906    3.113    0.464   -0.039    1.901    2.202    3.784    0.823   -1.595    4.774    7.554    0.384    0.679    4.493    6.071    0.263   -1.296    0.679    1.043
X2==    3.310    0.055    2.499    4.559    0.055   -0.155    0.426    1.620    0.817   -1.724    0.255    3.042    0.255    3.314    2.344   -0.640    0.986    1.876    6.425    5.676    2.155   -0.515    3.051    4.009    2.004    3.476    3.187    2.890    0.502   -0.068   -1.355   -0.068
CD1=       10        3        1        4        4        2        3        4        5        1        2        8        6       14        8        3        3        6        8        8        3        0       10       17        2        3        8        8        2        0        3        3
CD2=       14        5       11       13        5        4        4        9        6        1        4       10        4        8       10        3        5        7       13       16        8        2        8        8        9       10       10       10        4        3        1        3
TGAATGAAGAGGGTTGTGAGGGAGTGGTGATAAAGGGAGCCAGTGGAAGGCGGATGAAGTATGTGTTGCCCAATATAAACGTGCAGGACATAGAGGTGTCGTCTTTTCAGATGCTGGAGCTTCCTCCTGAGTTCTTTACCCAGAGGATAGTGAGGCTGGTTTTGGCTTCTAAGGAACTGGGGATTCCCCTGAGCGATGAGATTTACAGGGTGCTGGGCAGGGGATTTTGTGAGGGGCTTTCTGAGGCTGTGGAAAGCTTTAGGGAGAGGGGGAAGGTTGTTTATCGCTACACCTTGCGTTTCATCAACAGGGAAAGGGCGAGGGCTTTGGTGGATATTATGAATAGGGTGAGCAGGGTTGTGAGGGCAAGGATCCTTAGTGAAGAGCGTGAGGGTGGTTACTGGAAGGTGGTAATTGAGAAGGACTTTATGAAAAGCACGGGCAAGCTTGCAAGTATTTTTGGTGGTTCACTGTTTTACGATTGAATACTGTTCAAAAGCGTGAAGAACTTTCTGGGATCCAATAATCTTATGCCCAGTTTCTCTGCCCAGCGACGAACACCATAGTCAATACTAACCACTGTAGCGTCAAGTTCCATGGCGAGAAGCACAATCTCAAGATCCTCTTTGGAGTCAATGATGCCTTCTCTCAGAGCCTGACGGTACTTCTCCCTGAGCCTTGCTATGGTGGATTCTTCCTGCCCCGTTTCTGTAATCTCTCTTACCGCTGTTTCTGCAACTCTCAGACCCTTGTTGATGCGTTCCCGGATCTCATCTATCAGTTCATAGAGAAAGGCTCCGGTTACCTGTATCTCGTATTTGCGAGGAGGCTTGAGCCTTATGAGAAGCTCTGTTTCGGGAGGCAGTTCTTCCCCCACAAAGTGCATCAGTTCATTGTAAACAGAAGGTGGCATATAAAACTCTACGTCTTTTAATTTCCCAGCCTTTTCTATAAACCTGAGGAAAGCTTCTCGAGGAGTATCCCCAAGTATGGAGTAGGTCTCTGGATTGGTAAAAATGCTTGTATCAAGAACAAATTTTTCCATCATCCTTCCTTCGGCTTAAAGCGCTTCTCTTCCCCTTTTAAGAGCCTTCTAATGTTGTCCTTGTGTCTAAATACTATAAAAGCAGAAATGAGCAGTGTTATCAAAGCAATTTGTGTCTCTTTTGT
KOK=         9
KK=   57421  LL=   57720  Z=    6.67  JJ=   56821  DL=   300
A===      111      112      113      114      121      123      124      131      132      133      134      141      143      144      211      213      214      223      224      231      233      234      243      244      313      314      323      333      334      343      413      433
B===      222      122      422      322      212      412      312      242      142      442      342      232      432      332      221      421      321      411      311      241      441      341      431      331      424      324      414      444      344      434      423      443
RRR=    9.776   -0.712    1.512   -0.107   -0.322   -0.904    0.576    0.044    0.279    0.308    0.605    0.418    0.605    5.391    0.787   -0.164   -0.054    0.115    7.244   -0.203    0.014   -0.174    0.271   44.846    0.047    4.130   -0.653   -0.004    0.041    2.670    0.029    0.264
X1==    2.464   -0.630    1.338    1.464    0.370    1.221   -0.630    0.338    0.221    1.183   -0.662    0.464   -0.662    1.464    0.370    0.221   -0.630    0.084    3.259   -0.779    0.038   -0.779    0.221    6.370    0.183    1.338    1.038   -0.010    0.183    2.183    0.338    1.183
X2==    3.967    1.130    1.130   -0.073   -0.870   -0.740   -0.914    0.130    1.260    0.260   -0.914    0.901   -0.914    3.682    2.130   -0.740    0.086    1.371    2.223    0.260    0.371    0.223    1.223    7.040    0.260    3.086   -0.629    0.371    0.223    1.223    0.086    0.223
CD1=        3        0        2        2        1        2        0        1        1        2        0        1        0        2        1        1        0        1        4        0        1        0        1        7        1        2        2        1        1        3        1        2
CD2=        5        2        2        1        0        0        0        1        2        1        0        2        0        5        3        0        1        2        3        1        1        1        2        8        1        4        0        1        1        2        1        1
CTGTTTTTTCGCAAGTTTCAGCGAGTTGCAAAGGCGTTTCTAAGGCGGTTTTCCCCTTGCCTCCTGCTGCAAAAAGTCCCAATTCCGAACCACATTTGTTTAGTGCTTCCTTTATGGCTCCAGTGGTGGTTGTGGTGAGACCGCTGGAGTGCCAGTCAAAACCCAAAAGGCACCCCAGCGCCTGAAACCAGAAGGGGTCTGCCAATCTTGATATTATTCCCTTTGTACCCCACTCCAGCACCATAACCTGAAGGATGGCGCTGGAAAGTTCCACCATCTTCTCAAACAGCCATCTTGGGG
KOK=        10
KK=   88321  LL=   89130  Z=    5.34  JJ=   88141  DL=   810
A===      111      112      113      114      121      123      124      131      132      133      134      141      143      144      211      213      214      223      224      231      233      234      243      244      313      314      323      333      334      343      413      433
B===      222      122      422      322      212      412      312      242      142      442      342      232      432      332      221      421      321      411      311      241      441      341      431      331      424      324      414      444      344      434      423      443
RRR=   35.057    0.578    4.003    2.843    7.015    8.792   -0.183    0.228    0.003   43.356    0.567   -0.479    2.684    1.429    1.437   -0.970    1.265   20.566   -0.947    1.566    1.678   -0.195   -0.637   -1.321    3.681   19.205    4.159    1.540   -0.006    0.003    1.220    5.504
X1==    4.936    0.201    2.694    7.293    2.055    1.672    1.628   -1.276    0.917    8.663   -0.399    0.525    1.254    0.668   -1.036    1.672   -1.587    3.598    1.382   -1.345    0.747   -1.291    1.063    1.153    1.871    5.385    2.590    3.286    0.012    0.012    0.427    3.012
X2==    7.102    2.880    1.486    0.390    3.414    5.259   -0.112   -0.179    0.004    5.005   -1.422   -0.912    2.141    2.140   -1.388   -0.580   -0.797    5.715   -0.685   -1.164    2.245    0.151   -0.599   -1.145    1.967    3.566    1.606    0.469   -0.515    0.266    2.854    1.828
CD1=       10        3        5       13        6        4        5        0        3       10        1        3        3        3        1        4        0        7        5        0        2        0        3        4        3        8        4        4        1        1        2        4
CD2=       18        9        6        3       10       12        2        3        3       11        0        1        5        4        1        2        1       12        1        1        6        2        1        0        6        7        5        3        1        2        6        4
TTCCTCGTATTCTTTGAAAACCGCTATCTTGGGCAGGGAACTTCCTTTGAATCCTTCGCATATGACTATGTCTTCGCTTGTATTGATCAGTATCTCATCCAGATTTATGCCTTTTTTAAGGAAGATGGTGGTTTTGTCAGGGGCTACCAGTATCACTTTTTCGGCCTGGGTGTTCAAAAGGAGTGTAGTATCTTTGTCTGGGTCCTCAAATATACCTGTATGCTTGGTGGATTTGATGATTGCCACCGACAGACCTTTTTCGGAAAATTTTTTTACTAAATGCCTTATAAGGGTGGTTTTCCCCGAATTGTGTGGACCTACAACTGCGAATGCCTTCATTTTTCTAACCATCTGAAACTATATTGAAAAAGTGTGGAAAAGGAAAGAGTATTGTGGAAGAATGAAAACGGAGGAAAAGTCAGCATGAAATGGGCTAAGGTTACTATTCTGGGTAAGGCCAATGTGGGGAAGAGCACTTTGATAAACCGGCTGCTGGCTAAAAAAATAGCGGGTGTTACCCCCATTCCGGGCACCACCGCGAAGGCCATTGTTGGTGAAAGAACCTTTGGCGATTTGAGGGTCTTTTTTGTTGACACCCCTGGTTTTCTGAAGCCCAGGGATGAACAGGATGAAGAGGCTATGGTGGAAAGTTTAAGAGAGGTTATGGATACGGATCTGATCTACTTTTTGATAGATGCCCACACCGGGATTACCAAGGAGGATCAGAGCATCTTGGAAAAACTCGCTCCTTATAAGGGACAGATACCCATTTTCATTGTGATAAATAAAATAGATGGTGTGCCTAAGGAG
KOK=        11
KK=   91081  LL=   92010  Z=    6.54  JJ=   91081  DL=   930
A===      111      112      113      114      121      123      124      131      132      133      134      141      143      144      211      213      214      223      224      231      233      234      243      244      313      314      323      333      334      343      413      433
B===      222      122      422      322      212      412      312      242      142      442      342      232      432      332      221      421      321      411      311      241      441      341      431      331      424      324      414      444      344      434      423      443
RRR=   54.875   -0.780   26.428   26.023    3.477    2.017    0.344   -0.087    0.123    1.704    0.813    4.910    2.982    5.611   -2.671    1.320   -0.401    2.086   -0.784    0.044    3.319    0.050    0.123    1.318    4.086    2.982    8.638    1.608    0.677   -0.335    0.606   22.855
X1==    8.571    1.281    4.621    6.283    1.878    1.789    0.243   -1.356   -0.203    1.276   -0.514    1.366    1.828    4.494    1.281    0.461    0.243    5.356   -1.288   -1.531    0.841   -0.074    2.702    0.400    2.107    1.828    4.532    0.756   -1.162    0.575    0.267    5.785
X2==    6.403   -0.609    5.719    4.142    1.851    1.127    1.418    0.064   -0.607    1.336   -1.580    3.595    1.631    1.248   -2.085    2.861   -1.654    0.390    0.609   -0.029    3.945   -0.677    0.045    3.298    1.940    1.631    1.906    2.126   -0.582   -0.582    2.273    3.951
CD1=       15        5        8       11        6        5        3        0        2        3        1        4        4        8        5        3        3       12        1        0        3        2        6        3        4        4        8        2        0        2        2        8
CD2=       20        3       15       11        8        5        5        4        2        5        0       10        5        4        0        8        0        3        3        3        8        1        2        6        6        5        5        5        1        1        6        7
GGCATAACTGCCAGAAGGAAGTGAAAAATCAAGCACCCAAACGTATTTGCCCGGCCTTCCTTCGTCGAAGGAATAGGAATAGCTTATTTTAGGCATTATTTTGGTCTGTCTGCGATGACTTTTGAATATCCAGCCTCTCACAGTGCTTCTCAGGTTCTCTATGCTGGGGATACCAATCTCTGATAATACCTTTTGATATGCTTCCTTAACAGATCCTTCTAATTTTAGTCTGGGGCTGGGTGTGGGAAGCTCGTTGACTGAAGGTTTCCAGGCAAAGTTTTTATAAAATGGAAACTTCCTGTCAAAAATTTTTATGTAAAAAAGGTTTTCAGGAGGAATATCTTTTGTCACTATTTCTGCCAGCGCCATATTCCAGAGGTAGGACTGAAAAGCGTTTATAAGAATGTTCTGGGTGAAGTCATCCACCATTCCCAGTGCCTTTTTGGCTGTGCTGTTGGAAAGTTCTCGGTGGGCAAGAAAGTTTAGGATTCTTTTGACCCACCCCTCTGGGGCTAAGTCTATGCATCTTTCAAAGTGCCCCCAATTCTCGTTGATGCATCTTTTAAATTTTTTGATGTTGGAAGGATCAAAGGTGGAGTGTTCTGCCAAAAGGAGCTTCAAAGCCTTTCTGTAGTTTTTCTTCAGAACCTCTAAAGCAACAAAGCCCTTGCCATGTCTGGCAGAACCAAATCGCTGTGCATCGTAGTAATTGGGAAGGCCATGTTTGTTAACGTCTTCCATCTCTTTTTCTACAAGCTTAGGAACTGTGGAAACGTCCCTAACGGTAATGTGAAAACGGTTTTCGAGTAAAAGTGCAGGGTGTAGAGATTCGTTGAGGTAACCCGCAAACTTCAAGGTATAGTTTTTAGCAGTCATCTCCCTGCCTTTGCCCTTTGGGAGGGAGATGTACTGTTTGGCTACCGAGTGTCT
KOK=        12
KK=  105421  LL=  106290  Z=    6.04  JJ=  105421  DL=   870
A===      111      112      113      114      121      123      124      131      132      133      134      141      143      144      211      213      214      223      224      231      233      234      243      244      313      314      323      333      334      343      413      433
B===      222      122      422      322      212      412      312      242      142      442      342      232      432      332      221      421      321      411      311      241      441      341      431      331      424      324      414      444      344      434      423      443
RRR=    4.592    0.437   -2.813   13.619    0.723   -0.859   -4.773    8.389    0.007    0.223   -0.627    1.702   -2.729    4.312   18.212   -0.582    6.642    2.646    0.081    1.475   -3.143    1.223   -0.823  147.934   -2.295   15.128   -1.271    9.011    5.016    0.140   -2.729    0.036
X1==    2.428   -1.177    2.298    2.351   -0.598    1.194    3.947    2.877   -0.828   -0.154    0.512    1.859    2.230    4.708    2.877   -0.828    2.230    3.424    3.143    0.520    1.854   -0.854    1.144    9.518   -0.828    2.802   -0.501    1.854    1.811   -0.188    2.230   -0.854
X2==    1.891   -0.372   -1.224    5.793   -1.209   -0.720   -1.209    2.915   -0.008   -1.448   -1.224    0.916   -1.224    0.916    6.329    0.703    2.979    0.773    0.026    2.837   -1.695   -1.431   -0.720   15.543    2.770    5.399    2.538    4.860    2.770   -0.745   -1.224   -0.042
CD1=        9        1        7        9        2        4       10        8        1        2        4        8        7       14        8        1        7        6        7        3        4        1        4       20        1        8        1        4        5        2        7        1
CD2=        3        1        0        7        0        1        0        5        2        0        0        2        0        2        9        3        5        4        2        6        0        0        1       20        6        8        7       11        6        1        0        2
CTGTAGTAACCGTTATGGGACATGTTGATCACGGAAAAACCACCCTGTTGGATTACATAAGAAAGACCAACGTAGCGGCAAGAGAAGCGGGAGGAATCACCCAGCACATTGGTGCTTACAAAGTAAAACTTCCCGAAGGAGAGATAACCTTTATTGATACTCCCGGGCACCATGCCTTTACCACTATGAGGGCTAGGGGTGCCAGAGTTACCGACATTGTTATCCTGGTGGTGGCTGCCGATGATGGAGTGATGCCCCAGACGGTGGAGGCCATTAACCATGCCAAAGCAGCAGGTGTTCCTATAATTGTGGCTATTAACAAGATAGACAAGCCAGAGGCCAATCCAGAAAGGGTGAAACAGGAACTTTCCAAGTACGGGCTTATTCCTGAGGAATGGGGTGGTGACACCATTATGGTGCCCATCTCTGCCAAAACGGGACAAGGAGTGGACGAGCTCCTGGAAATGGTTCTTTTGCAGGCTGAAATGTTGGAACTAAAGGCCAATCCTAACAAGCCTGCGCGTGGTACGGTGCTTGAGTCCAAACTGGATCCCAAAAGGGGACCTGTAGCCACTTTGTTGGTCCAGGATGGTACCCTAAGGGTAGGGGATGCTTTGGTTGCGGGACTTCACTGGGGCAAGGTCCGGGCAATGACCAATGAACTGGGACAAAGACTGAAAGAGGCAGGCCCTTCCACGCCAGTAGAGGTTTTGGGATTGTCTGATGTACCTTTAGCAGGAGAGCCTTTCTTCGTGGTGGATAATGAACGTAAGGCCAGGGAAATCAGCGAGGAGAGAAAGGAAAGGGCCAAAGAAGCACTTCAGGAGAAGCCCAGACTGTCTTTGGAAGAGATAATGAAGAAGCTCACAG
KOK=        13
KK=  106861  LL=  107820  Z=    5.57  JJ=  106861  DL=   960
A===      111      112      113      114      121      123      124      131      132      133      134      141      143      144      211      213      214      223      224      231      233      234      243      244      313      314      323      333      334      343      413      433
B===      222      122      422      322      212      412      312      242      142      442      342      232      432      332      221      421      321      411      311      241      441      341      431      331      424      324      414      444      344      434      423      443
RRR=   20.054   -0.097   -0.292   48.359    3.952    0.422    0.237    1.746    0.209   17.382    0.062    1.654   17.498    3.834   -0.478   -0.219    0.133    1.680    9.885    4.347   15.667   -1.728   -0.227    2.323    0.028    2.370    5.305    0.011    0.651   -0.091   -4.757    0.740
X1==    3.052   -0.205   -0.569    6.978    1.999    0.212    0.383    1.714    0.212    3.107   -1.318    2.561    6.361    4.289    0.897    0.212   -0.173    1.777    2.092    1.745    3.120   -1.308    3.332    2.664    2.107    1.753    2.120    0.544   -0.877    0.123    3.289    1.123
X2==    6.571    0.471    0.512    6.931    1.977    1.988    0.620    1.019    0.982    5.595   -0.047    0.646    2.751    0.894   -0.533   -1.029   -0.767    0.945    4.724    2.491    5.022    1.321   -0.068    0.872    0.013    1.352    2.503    0.021   -0.743   -0.743   -1.446    0.659
CD1=        9        3        1       16        7        2        4        4        2        4        0        8       10       11        5        2        3        4        7        4        4        0        6        8        3        4        3        1        0        1        6        2
CD2=       17        5        5       12        8        8        3        6        6       15        2        3        6        2        3        2        1        6        9        9       14        4        2        2        4        4        9        4        1        1        0        3
AAGGGGATATTATTGAAGCTTATGAAGTTCAGGAGGTTCAGAGGGAACTTTAATGGTTATAGGAAGTCTTAGGGTTTTGGTGGAAATTCCGGGTAACAATAGCCTTAAGGGCAAAAGAAGGGTGGTAAAAAGTTTGATGGAGCGCATAAAGAACAAGTTCAATGTCTCTGTGGCAGAGGTGGAACATCAGGATGAGCACAGACTTGCCACCATTGGTATAGCTTTAGTTACCAACGATACAGCCTTCGCCAATAGGGTCTTGAACCAGATCGTTAATCTGGTGGATGAGTTTGGAGAAGTGGTGCTTTTGGATTACTTAATAGAGATCGTGTGATGAAGGGATATAAAAGAACAGATAGATTGGCTGAGCTTATAAGGGAAGAGATAGCTGATATTCTGATTAGCGGATCTGTAAAGGATCTGGATATTGGTTTTGTAACAATCACAAGGGTTAAGGTGAGTGCTGACCTTTCCTTTGCAGACGTTTATTTTAGTGTTCTGGACGGAAGCTGGGACTATACCAAGCAGCAGCTTGAGATGCACAGGGTGGAGATTCAGAGCTATATAGGTAGGGACTTGAGGCTTAAAAGATTGCCCAAGCTAAGGTTTTTTGAGGACAGGAGCCTGGAACACGTGGAGAGAATAGAGACCCTTTTGAAGAGGATAAAGGATGAGGAAGAATGTAGCTGAGGCACTTCAGGAAGCGGAGAGCATTGCATGTTTTTTTCACAAAAATCCCGATGGGGATGCTATTGGATCTGCATTAGCTGTCAAAAACTTTTTTGGGGAAAAGGTAAAGGTTTACTCTTGCGATAAGCTACCTGATGTTTTCCATTTCTTACCTGGAGCTTCCGAGGTTATAAGATACAATGACTTTTCTGAAGTGGAGCCTGCTCAAGTTTTCCTTGTGCTTGATTGCGGTGATGCTAAAAGGGTGCCTGGTTTTGATCCCTCAAAGGC
KOK=        14
KK=  119491  LL=  120570  Z=    7.66  JJ=  119401  DL=  1080
A===      111      112      113      114      121      123      124      131      132      133      134      141      143      144      211      213      214      223      224      231      233      234      243      244      313      314      323      333      334      343      413      433
B===      222      122      422      322      212      412      312      242      142      442      342      232      432      332      221      421      321      411      311      241      441      341      431      331      424      324      414      444      344      434      423      443
RRR=   14.919   -1.117    1.041   11.498    2.367    2.246    2.866   -0.397    3.446   11.080   -0.579   30.181   -0.028   10.091   -1.220   -0.984    1.937   15.573    0.553   -0.240   89.025    0.071    0.392   -0.237    0.879    3.429   -0.051    6.764    0.095    0.212   -0.076    6.603
X1==    2.322    1.268    0.596    3.818    0.735    1.292    1.573    0.596    1.982    4.249   -0.654    7.197    0.076    3.070    2.864    0.601    1.573    3.372    0.452   -0.089    9.642    0.081    1.545   -1.106    1.562    2.269   -1.124    2.261   -0.110   -1.060    0.076    3.692
X2==    6.425   -0.882    1.749    3.012    3.219    1.739    1.821   -0.666    1.739    2.608    0.885    4.194   -0.366    3.287   -0.426   -1.636    1.231    4.618    1.224    2.703    9.233    0.879    0.254    0.215    0.563    1.511    0.045    2.992   -0.863   -0.200   -0.992    1.788
CD1=        8        6        3       10        5        4        6        3        5        6        1       16        2        8        9        3        6        7        4        2       12        2        4        1        3        5        0        3        1        0        2        5
CD2=       19        3        8        8       12        8        6        3        8        9        4       10        2        6        4        1        5       14        5       10       22        4        3        2        5        5        4        9        1        2        1        5
ATATAGCAGAAGAGGGTTCCCAAGGGATGAAGAGGGGAATCCTTTTATTCCTTCTGATATAATTCTGGAGGGTATATCCAGTGCTCTTATCTACTATTTCATAAAGAAATATAAAGGAATAGAGGCGAAAGTCAAAAGTTATTTACTAAAGAAGGGCCTAAGCCCGGATGAGGTCGTGGAGAAGGTTAAGGAGATAGTGTTCGAGAAGAATCCTGTTTTAGAGGATATAAGGTTACCAGAAAGGATTTTTCTGCCAGAGGATAAGATTACCACTATTAGGGTAGAAGTTTTTGACCTGAAGAAATGGATCGACGTGGAAGAGTTCAAGGTGGAAGTTTTCAAAGGGACACTGGATGTTCCAATAGAGTCCGAGAATATCGAAAGGATAAAGGCTGCTTCACATTCCTATGCTGAGGCATTGGCGAAAATGGAAATGGATATGCTGAAGGATCATCCTCTGGTAGATATGTTCTACAAGCCCCTTTTGAATGATCTGAAGAGATGGGACATTCCACTGAGACTGGGCATGTGGACTGAGGTTAGATACAGGGGAAGTCTGCTCTTCTTCTGGCGTATTAAGGACGTGAGAGATGCTTTGATTAAGGAATTAAAGGTAGATATCAGACCCCATAGGGTCATCTATTTACCCGGGGAACGCTGCACTTCAGGCTGGTGTGAACTTAAAGTTGAATGAGCTAGTTAAGATAAGGGGTAAGGGGGTATTTCCGTAAGGGAAGTTCCCTTACCTCATTTACCAGAAACTTGATCTTCTCCTCGTAAGGAAGCTTTAAAGATTTTTTCAACAGAAAAGCCCCATAGGTGAAATTTTGAAGATACCATTTTAGAAAGCCGTTGAGTCTTTTTTCCCACCAGTTATGGGGGAGGTACTTTTTAATAAACTGTCCCATGAGTTCTATGGGTTCTTCTGGAGATGGAGGGGTTGTTAGGGTTTTGGCAGTGACATAACTTTTTACATCTCTGAATATCCAAGGCCTGATAAGGGCAGCCCTTCCTATCATTACCCCTTTGCATCCTGTGCTTTCCGCCCTTTTTGCAGCGTCCTCCGGAGAGAAAATGTCG
KOK=        15
KK=  121801  LL=  122460  Z=    5.32  JJ=  121321  DL=   660
A===      111      112      113      114      121      123      124      131      132      133      134      141      143      144      211      213      214      223      224      231      233      234      243      244      313      314      323      333      334      343      413      433
B===      222      122      422      322      212      412      312      242      142      442      342      232      432      332      221      421      321      411      311      241      441      341      431      331      424      324      414      444      344      434      423      443
RRR=   18.487   -1.747    0.103    6.336   -0.130    1.998    1.872    0.073   -0.015    6.912    0.963   72.110    0.637   -1.749   -0.562    0.005    3.821    4.338    0.933    8.423    9.920   -0.605    3.306    1.191    0.063    0.098    0.506   -0.312    0.359    0.028   -1.392    0.580
X1==    4.570    1.640    0.056    3.666   -0.299    0.954   -1.479    0.056   -0.035    1.603   -0.818   10.194    1.182   -1.311    0.994   -0.035    3.372    3.648    0.436    1.942    3.565   -0.897    2.103    0.855    0.603    0.182    0.565   -0.167   -0.344   -0.344    1.182    0.656
X2==    4.046   -1.065    1.832    1.728    0.434    2.095   -1.266    1.296    0.413    4.312   -1.177    7.074    0.539    1.334   -0.565   -0.147    1.133    1.189    2.141    4.337    2.783    0.674    1.572    1.393    0.104    0.539    0.896    1.867   -1.045   -0.080   -1.177    0.884
CD1=        9        5        1        7        2        2        0        1        1        2        0       16        2        0        4        1        7        5        3        3        4        0        3        3        1        1        1        0        0        0        2        1
CD2=       13        2        7        4        5        7        0        6        4       10        0       11        2        2        3        3        3        5        4       11        7        2        3        2        3        2        4        5        0        1        0        2
AAGGGTAGCCAAGAGAGACAAAGAGTGGGTTCAAGATATGTTTTTTAAAGATCCGCAGGTTGAAAAGTTTTTTGATCTGAGAGCTGTCTGCTTCAAAGATGGTAACTGTTGGTGGGACGATTCTGAAGAAAAAGTAGAAAAAGAAAGGATTTTAAGAATTAGGGATTATCTAAGGAACAGATATCCAAGGGGAACTGTTATAGATATGCCTTTGACTTTTGCTTTTAAGCTTGAAAGCTCGGTGTATCTTGTGGGGGTGTGTCCTATTTCTGATGATGCTGGTAGGGTAATTAGCTACGACTTTATCCTTCTGGGGAAGGATCTTAAAAAGATTTCAAAGATATATCTTGATTATGTGTTAGATCTATCTTTTGAGCAACCGCGAGTTCATACTTGGATGAAGGTGTTTCCTTTAAAGGATTACCATGGTGATTTGCAGGGCTACCTGGTAGTGGAACCTCATAGAAATCTGGTTGAGAATCTTAGGCTACTGGAAGAGGCGAGCTTAGTATTTGTTTTTCTGAGCTTAATGGTTGTGTTGTTTTCTGCTTGGTACACCAAAAGGACAGAGGGAAAGTTAAAAATGTATTTCCAAGAGATTTTGGAATCTCTGAAACAGATAGAATTCTATAGGGCAGATTTTTCAGAGATTGATAGAAT
KOK=        16
KK=  134521  LL=  135390  Z=    5.13  JJ=  134461  DL=   870
A===      111      112      113      114      121      123      124      131      132      133      134      141      143      144      211      213      214      223      224      231      233      234      243      244      313      314      323      333      334      343      413      433
B===      222      122      422      322      212      412      312      242      142      442      342      232      432      332      221      421      321      411      311      241      441      341      431      331      424      324      414      444      344      434      423      443
RRR=    1.272    0.243    1.535   23.989    0.243    3.476   -1.312    2.644    1.256    0.980    0.531   31.900   19.196    0.099    0.554    0.537   -0.547   19.483    1.093    1.012   29.536   -0.395    0.150    0.241   -0.207    2.418   -1.942   -2.399    0.770   -0.688   -0.479    2.622
X1==    0.315    0.194    0.986    6.259    0.194    1.316    0.996    0.986    2.155    0.323   -0.428    8.323    3.643    0.306    2.853   -0.364    0.996    4.410    0.800    0.476    5.435   -0.244   -0.244    1.269   -0.677    2.015   -0.565    2.733   -0.602    1.398    0.386    1.398
X2==    4.037    1.255    1.557    3.833    1.255    2.642   -1.317    2.681    0.583    3.032   -1.241    3.833    5.269    0.324    0.194   -1.477   -0.549    4.418    1.366    2.127    5.435    1.618   -0.615    0.190    0.306    1.200    3.437   -0.878   -1.281   -0.492   -1.241    1.875
CD1=        5        4        3       16        4        3        5        3        4        1        1       20        6        4        9        1        5        6        4        2        6        1        1        5        0        4        0        3        0        2        2        2
CD2=       10        6        6        6        6        9        0        8        5        9        0        6        8        1        4        1        1       14        4        8       15        4        1        1        4        3       11        2        0        1        0        4
TCGTGAGAAAGGTTCGGACAGCTTGGAAAGGCTGCTTGAAGAGGCTAAACCCGCAGTAGATATAGTCTTAGAGGATTTTAGAGATGGTTCTTTTTCAAGAAAAGTTCTTGTTGACAGGGTATTAGAGTTGCTCGAGGAAACAAGGGATCCTATAGTTGTGGATTCTGTATTGGGCTATGTTTCGGATAGGATTAATGTTCCGTTCGAGGATCTGAAGACTGCTTACGAAGCGAGGATATCTCCGAAAAGTAGAAGGGCGAATAAAGAAAAGCCTCTTCCACGTAGAGAAATTAAGTGGGAGCGAGAGCTTCTTATAGCTTTCTTAAGGGACAGGGAACTCTGGGGTCAGTGGAAGGATAGAATATATCCAGATTGTTTTGAAGATCCGGTTGTTAAAAGTTTGATAGATAAGCTTTTACATTATGAAGATGTAGCTCAGTTTTCCCACGAATTGAAGAGTGGAGAGATGGCTTTAGTTGGTAAAGCCTTTTTTGAGAATTGCAAGGTGGATGTAGATGGGGTTTTGGTCCTATTAGAAAAAAGGCTCAAGAAGAGAGAGCTTGAAGAACTAAAGAAGAGGATATCTGAGCTTAAAGAGAGGAATACTGGGGAATATAAGCAGTTGGTAACGGCTTATATGGAAAGGTTGAGACAGATCAAAAGTTAAGGAGGGGTGATCCCATGAATTTTACAGAAACTGCCCGCCTGATGAGCCTTAGAAAGATTATAAGCATGGGTAAGAAGAGAGGTTATGTGACTTATGACGATCTTAGGTCTGTATTGCCCAAGGAAATGGAGAATAAGGAGCAAAAAGAAGAGATCCTGAAGATTTTGGAAGAGATGAACATACAGGTTGTGGAGGATCCCTCT
KOK=        17
KK=  139021  LL=  140160  Z=    4.82  JJ=  138961  DL=  1140
A===      111      112      113      114      121      123      124      131      132      133      134      141      143      144      211      213      214      223      224      231      233      234      243      244      313      314      323      333      334      343      413      433
B===      222      122      422      322      212      412      312      242      142      442      342      232      432      332      221      421      321      411      311      241      441      341      431      331      424      324      414      444      344      434      423      443
RRR=   40.201   -0.416    4.116   56.509   -0.218    9.549   -0.682   -0.020    0.086    0.401    0.762    7.059   19.804    9.909   -4.024    2.289    0.056   -2.263    4.627    0.293    0.002    0.726    1.416   -0.050   -3.376    9.328   17.473    4.779    0.910    0.111    0.336   -0.328
X1==    6.946   -0.140    1.239    9.699    1.880    3.732    0.747    0.057    0.439    0.904   -1.434    1.929    3.501    4.687   -1.351    1.098   -0.213   -0.642    3.970    0.439    1.142   -0.498    1.073    0.508   -1.036    2.796    3.142    6.607   -0.748    0.252    1.386   -0.748
X2==    5.788    2.978    3.321    5.826   -0.116    2.558   -0.913   -0.360    0.195    0.444   -0.531    3.659    5.656    2.114    2.978    2.086   -0.265    3.523    1.166    0.668    0.002   -1.457    1.319   -0.098    3.257    3.336    5.562    0.723   -1.217    0.439    0.242    0.439
CD1=       27        6        5       28       11        8        6        3        3        2        0       10        7       13        3        4        4        1       11        3        2        1        3        4        0        6        4        7        0        1        4        0
CD2=       16       12       10       10        5       10        1        3        5        4        1        7        9        3       12        9        2       14        5        6        4        0        4        1        9        6       15        4        0        2        2        2
GGCCAGTTTGCAATTTTTTTGGGAGAGTTTTCTTTGGAGGGGAGTTGTTTTGCTGAGTTTGTCAATATAGTTAAGAAAAAAATCGAAGCGATAGGAAAGGCTTTTTCTGAAATAAGTTTTTATATAAGCGCAGATAGCGATGAGAGGCAAAGGTCAGTTCTTAAGGAATTTAATTTTGATGAGGTCCAAATGTTGAGTCCTTTTGATAAAACTGGTTTACTTGAACTTGGTGAAAGGGCTGTAAGCTTTTTAGAAGGGTTAGATATTTAAGGGGGAGTGATGGAAAAGCCCAAGATTATACGCATAAATTTGATGGATAAAACCAAAAAGGAAGAAAAAAAGCCCAAAAAACCTCCCAGCCCCTCAAAGTTTTCTTTGGACAGACAGAAGATCATTATTATTGTGGCTTTAATCCTTGGAGTATTAGTGTCCCTTGCATTGGACTATTCTCTTTTGAAAAGCAAGAAGCAATTACAGGTAGTATTAAAAAAGAAGAAAAAAGAGCTGGCGATTCTGGAAAAGAGAAAAAAGATAGCTGAAGCTATCAAGAAGGAGTTGGTTGATCTTGAGAAGAAAGAAAAGATTATCAAGCAGATAATTAAAGAGGCACATCTTCCCTTGAAGGTTTTATTAACAATACAAAAATCAATGCCCAATGAGGTATGGTTGGACAAGCTAAACCTGGACAATAAGAGGATTAAAATCACAGGTTATGCTCTTAACGATGAGGTTCTGGCTGCTTTCGTAGAGAGGTTAATGGAGAAAAAAGATCTCGTGGTGTCTGTGCGTGTTAGTAGATACGAGAAAGTAACTGTAAACAAAGTGCCTGTTAAGAAGTTTGTTGGTGAGGTGATTATAAAGTGAAGGGTGAAGAGGGAAAAGTATTCTTGGCAGGTTTCTTGCTATTTGTGGTGGTGATTTTCCTAAATTATATGTTTTATGCCAAGCCTTTAATGCAGGAGAAGGCTCTTTTGAAGCGGCAGATAGAGAAGACAGAACAGGAAAAGAAAAAGATGTTAGCTCTACTTAAGAACTTCGAGGCTCTTAAAACCCAAAGGGACAACCTGAAGGAACGTATAGAAAAATTGAAAAAGTATCTACCTAGAACTGAGGATCTGCCTGGATTGATACGTTCAATAG
KOK=        18
KK=  141691  LL=  142620  Z=    5.83  JJ=  141421  DL=   930
A===      111      112      113      114      121      123      124      131      132      133      134      141      143      144      211      213      214      223      224      231      233      234      243      244      313      314      323      333      334      343      413      433
B===      222      122      422      322      212      412      312      242      142      442      342      232      432      332      221      421      321      411      311      241      441      341      431      331      424      324      414      444      344      434      423      443
RRR=    8.570   -0.581    0.006    7.723   -1.689    3.822    3.369   -1.033   -0.669    0.082    0.473   -1.602   -0.635    6.204   14.005    0.627    8.116    5.256    1.774   -0.881    0.362   -0.114    2.730  107.123    3.738   14.234   -1.338    5.059   -0.104   -0.104   -0.063   -0.209
X1==    2.248   -0.378   -0.023    2.367    2.395    1.535    5.075    1.134   -0.354   -1.277    1.187    2.861    0.514    3.388    2.857    0.905    2.928    2.630    1.758   -0.354   -1.172    0.084    3.014    7.732    1.093    3.879    1.409    2.140   -0.174   -0.174   -0.159    0.746
X2==    3.813    1.538   -0.259    3.263   -0.705    2.490    0.664   -0.910    1.891   -0.064    0.399   -0.560   -1.237    1.831    4.902    0.693    2.772    1.998    1.009    2.490   -0.309   -1.348    0.906   13.854    3.419    3.669   -0.950    2.363    0.594    0.594    0.399   -0.280
CD1=       11        4        3        9       10        5       13        5        2        0        4       10        3        9       11        4        9        6        6        2        0        2        6       15        3        8        3        3        1        1        2        2
CD2=        9        6        2        6        2        7        3        1        6        2        2        1        0        3       12        4        6        7        4        7        2        0        3       17        7        6        1        5        2        2        2        1
ATGTGATCTTGAAGTCCAATGGGTTGGGGATGTTGGATGAAGGATATAATATAATTCGCATCGGACCTATTAGTAAAATAAACAGTGAATTGCGCAGACGGGCAGAGATGGAGAAGGTTTTGGAAGAGGTGGTGCCCATATATACCAAGATTTTCGAATTGGATTATGCCAACGCCAACGAACTTAAGCCTTTGGTGGAGTCCATGCTTGCCAAGTCTTCTGGTACAGGAAAGATGAAAAAGGGTGTAGAAATTATAAATAGGTTGAATGCACTATTGGTAAGGGGAACAGAGGAAGATCTTAAGAGAGTTGAGCAGTTTCTCAAGAAGGCAGATAAACCAATACCACAGGTACAGATAAGCGCAAGGATTGTTGAGGTTTCTACCACGGCATTAAGGGATCTGGGGCTTCAGTGGGGATTTGGATTTAGTCAGAGTGAAACACCGTATAATTTTCCCTATTCTTACAACTTGAGTGGAAATGTAGATCTAGGATTTTCTGGAAGTGTTACATCTGGTCCTCCAGCGGGTACTATAGCTGCCACGTTGCTGAACAGAAGCCAAACCTTTACTTTAAATGTTCAGCTTTCTGCTTTGGAATCCAGTGGTTTGGTTAAAATAGTTTCCAATCCCAAAGTAATAACTATGGATAATAAAGAAGCAGAAATTTCTCAGGGATATGAGATTCCTTATTCTACCTATTCTGGCAATTATGGAACAAATGTAGAGTTTAAAGATGCCAAATTGAAACTTACAGTAACGCCCCATATTACATCAAAAGGTGATATAATTTTGGATGTGGAGGTAGACAAAGACAGCCCAGACTTTGCCCATCTTACTCCCGATGGATTGCCTATACAGACCAGATCCATCAAAACCAGAATACGTTTGCAAAACGGGGAAACCCTAGCCATAGGCGGTATTTACGAAA
KOK=        19
KK=  146221  LL=  146970  Z=    8.02  JJ=  145801  DL=   750
A===      111      112      113      114      121      123      124      131      132      133      134      141      143      144      211      213      214      223      224      231      233      234      243      244      313      314      323      333      334      343      413      433
B===      222      122      422      322      212      412      312      242      142      442      342      232      432      332      221      421      321      411      311      241      441      341      431      331      424      324      414      444      344      434      423      443
RRR=   30.835    5.850   -0.321   13.161    1.864   -0.412    1.323   -0.321    0.588   11.363    0.694    0.109   35.869    7.540   -0.056   -1.174   -0.553   25.004    3.080    0.922    5.010    1.541    1.061    0.770   -0.012    1.536    7.404    9.243   -0.049    0.256   -0.941   -1.918
X1==    5.976    3.387    0.456    3.674    2.759   -0.549    0.482    0.456   -0.549    2.043   -1.135    0.047    7.776    3.332   -0.377    2.531   -0.856    4.960    3.282   -0.549    3.665   -1.233    2.876   -0.712    0.043    0.647    1.772    2.370    0.161   -0.839    1.538   -0.839
X2==    5.160    1.727   -0.704    3.583    0.675    0.752    2.744   -0.704   -1.072    5.562   -0.612    2.292    4.613    2.263    0.150   -0.464    0.646    5.042    0.938   -1.679    1.367   -1.250    0.369   -1.082   -0.273    2.374    4.178    3.900   -0.305   -0.305   -0.612    2.287
CD1=       11        8        2        7        7        1        3        2        1        3        0        2       10        6        2        5        1        9        8        1        5        0        5        1        1        2        3        3        1        0        3        0
CD2=       15        7        2        8        5        4        6        2        1       11        1        6        8        4        4        2        3       10        3        0        4        0        2        0        2        5        8        7        1        1        1        4
AGGGACTGTAAAAAGATTCATAAGGCTGCTGAAGAACTAATATCTGCTGAGGGTTTTGGTGAGTATTTTGGTCATGGCCTGGGACATGGGGTAGGGCTGGAAATTCATGAAAAACCTACTTTGAGCGCGCTTTCCAAAGATAGCTTGGTGGATGGTGCTGTTTTCACCATAGAACCCGGTATATATTTACCGGGAAAATTTGGGATAAGGCTGGAAAATATTTATACACTAAAAAATGAAAAATTAGAGTGCTTAAATAGGTCTTCTTTGGATTTGATGGAGCTGTAGGGGGAGTATCCCCCTACAGCTTACTGTTTCTTGGTTTTACTTTACCTTTTCCTTCAAAAGCTTACCAGGTTTGAACTTGGGCACTTTGCAAGCGGGAATAATAATTTCTTCTTTGGTCTGAGGATTTCTTCCTCTTCTTTCAGCCCTTTCAGAAACATAGAAAGTTCCAAATCCTACCAGCGTGACCTTCTCTCCTTTTGCCAGAGCTTCCATAACAGCTTTTACAAAAGCGTCTAAAGCTTTCTCAGCATTAGCCTTGGTGAGACCTGCTTCTTTTGCTATGTAGCTTACCAAATCTGCTTTGGTCATGGCGACCTCCTATAAGGGTTTTTTATTCCTGAAAAAAATGATAAGTGGAAGCAAAGGCCCTTGTCAAGAGAGTTTTTGCGGGGAGGTGCAAAAATGATAGGTATAGTGGGCTTTGGTAAGATGGGAGAGGCTATTGCTAAGGGCTTGAAAAAT
KOK=        20
KK=  164041  LL=  165120  Z=    4.91  JJ=  164041  DL=  1080
A===      111      112      113      114      121      123      124      131      132      133      134      141      143      144      211      213      214      223      224      231      233      234      243      244      313      314      323      333      334      343      413      433
B===      222      122      422      322      212      412      312      242      142      442      342      232      432      332      221      421      321      411      311      241      441      341      431      331      424      324      414      444      344      434      423      443
RRR=    9.891    2.302    8.350   18.674    8.042    1.365    6.087    1.248   -0.408   -0.293    1.552   -1.608    5.448   14.366   -1.012   22.526    0.288   49.243    0.201    0.494    7.308    0.697    0.162    0.123   -0.307    4.585   18.472   -0.361    0.008    0.008    3.023    7.601
X1==    1.706   -1.681    3.501    5.447    2.554    6.058    1.122    1.386   -1.813   -0.238   -1.307   -1.212    4.878    4.373    0.739    4.933   -0.204    7.586    0.182   -1.251    3.269   -1.034    3.278    0.061    2.383    4.105    3.269   -0.453    0.027    0.027    1.786    2.181
X2==    5.797   -1.369    2.385    3.428    3.148    0.225    5.424    0.901    0.225    1.230   -1.188    1.327    1.117    3.285   -1.369    4.566   -1.413    6.491    1.104   -0.395    2.235   -0.674    0.049    2.022   -0.129    1.117    5.650    0.798    0.314    0.314    1.693    3.485
CD1=        4        0        7        8        7       14        4        4        0        2        0        0        8        6        4       12        2       22        4        1       10        1        8        2        6        7       10        2        2        2        4        5
CD2=       24        2        9       14       12        3       14        6        3        4        1        9        5       11        2       10        1       10        4        2        4        1        2        6        2        5        8        2        2        2        6        6
CTCAGGCTTTCTTTCCAGAACCTGTTTTGCTGTTCTAGCCTTTAACCCTCCAAGGTAACCGCTATGCCAGTAGTACATCTTCTTTTCCCATTTAGCGCCTGTGAGCTTAACCTTATCGGCGTTTATTACTACTACAAAGTCGCCACAATCCACGTGAGGGGTATACTGAGGTTTATGTTTGCCCATGAGCAATACAGCTATTTGACAGGCAAGCCTTCCAAGAGTTTTGTCCTTCGCATCCACCAGATACCACTTGCGCTCAACTTCTCCTTTTCTTGCCATGTATGTCTTTTTGCCTAACATAACGCACCATCCCCTTTCCAGTTGTTTACAAGTGCTTGCGCTATATAAACAAGCCCTAAAAGCTTGTCAAGGGCCATCAGGTTATTACGGTAATTTTACCCTTTCTTTGTTTACGAATTCCAAGTAATCTCCGTGCATCTGTAGTGCGAGCCATTTTCTTGAGCTTGCTATGTTGATGACGTCTTCGGGAAGATTGAAGGATGCTATTACCGGTACCAGTTTATACTTTTTGTATTCTGGGAAGAAGGTGAAGAAATCGTTGAGCATTTCCTGAAAATGGTCCAGATACTGGGATCTGTAAACCGATTTGACATCTACCACGAAAACATAATCTCCCGCCACAGCTATTACGTCGTATTCCCTTGTCCTTCCGTTTAGTTTTCTCTTTCTTCTGACGGAGAGTTCGGTTACATCCAAGTCGTACGTTTTCTTGATGAGATGGGGGATACCAGGGGCCACTATATCCTCTGCTATGGTTCCCAGCTTGTTGGCAAGATCTCCCCATTTTTTGTTCATTTCATCTTTGAAAGCAAGCATTTCTTCTTTGAAAGCTCGCATTTCGTTTTTGAACTCTCTCAGCTCCCTTGAGAGCCGCTCTATTTCCATCTCTGTTTTGCGGGATTGGTAGACAAGTTCCATCATGGCCTCTTCGAGCCTATCAACCCTTTTCTCTACAGTGCTCTTTTCCATGTTTGCCACCCTCTAATTCAAATCAAAGCATATAAGTTTTATTTCTGTCATCTCTTCTATGGCATACCGTGGCCCTTCCCTTCCTAT
KOK=        21
KK=  172471  LL=  173070  Z=    5.33  JJ=  172261  DL=   600
A===      111      112      113      114      121      123      124      131      132      133      134      141      143      144      211      213      214      223      224      231      233      234      243      244      313      314      323      333      334      343      413      433
B===      222      122      422      322      212      412      312      242      142      442      342      232      432      332      221      421      321      411      311      241      441      341      431      331      424      324      414      444      344      434      423      443
RRR=   -0.199   -0.031   16.002   66.027   -0.005    9.296   -7.862   -0.168   -0.284    4.459    1.449    2.054    2.440    2.743    1.831    0.208    0.838    9.454   -1.851    0.493   -0.012    1.449   -0.852   -0.021   -0.269   16.944   46.789   -0.299    0.158    0.383    0.547    1.777
X1==    0.525   -0.016    2.745    7.880   -0.016    3.838    6.994    0.339    0.475    2.738   -1.277    2.508    0.313    2.458   -1.436    1.316   -0.746    3.256    1.569   -0.365   -0.017   -1.217   -0.384   -0.765   -0.113    5.082    5.961    0.207   -0.131   -1.073   -0.482    3.637
X2==   -0.379    1.916    5.830    8.380    0.320    2.422   -1.124   -0.496   -0.596    1.629   -1.134    0.819    7.802    1.116   -1.275    0.158   -1.124    2.903   -1.180   -1.351    0.710   -1.191    2.220    0.028    2.377    3.334    7.850   -1.445   -1.202   -0.356   -1.134    0.489
CD1=        3        2        5       14        2        6       12        2        2        4        0        6        2        6        0        3        1        5        4        1        1        0        1        1        1        8        7        1        1        0        1        5
CD2=        1        4        9       10        2        5        0        1        1        4        0        2       10        2        0        2        0        6        0        0        3        0        4        1        5        5       13        0        0        1        0        2
AACAGGATCTTTGAGGGTACAAACGAGATCAACAGGCTGGTTATCGTTGCAATGCTCGGCAGAAAGGCAATGAAGGGTGAGCTTCCATTGGTTCAGGCCGCAACCCAGGTGGGCAAAGAGATAATGACTCTCATGCCTCTGAGCTTGCTGAAGCCCGGATTCATGTCAGAGGAAAAACTGGCTGTTGAGATGGCTAGAAAGTTGATCCTGATGGTGGCTGGACTTGCTACTCAGAAGCTCAAAGATAAGCTCAGACACGAACAGATAGTGGTAGAAGCTCTTGCTGATATGGTTATTGACCTTTACGCTATGGAAAGTGCCCTTCTCAGGACACTTAAGATCGCTGAGAATCAGGGAGAGGATAAGGCCAAGTATCAGGTGGCAATGACCAAGTACTTCTTCGCTGAGGCCTTCCCGAGGATGGCTCTTAACGCCAACAAGGTTCTTTGCTCCATTGAAAGCGGTGATATGCTCAGAACCCAGTTGTCTGTTGTTAGAAAGCTCACCAGGTGGTATGTGCCTGAGAATCTTGTACAGCTTATCAGGGATATTGCGGGTAAGGTTATTGAAGAGGAGAAGTACTGTTTCTAGAGATCTGAG
KOK=        22
KK=  179791  LL=  180810  Z=    4.61  JJ=  179761  DL=  1020
A===      111      112      113      114      121      123      124      131      132      133      134      141      143      144      211      213      214      223      224      231      233      234      243      244      313      314      323      333      334      343      413      433
B===      222      122      422      322      212      412      312      242      142      442      342      232      432      332      221      421      321      411      311      241      441      341      431      331      424      324      414      444      344      434      423      443
RRR=    9.894   -0.488   -0.189   18.875    2.790   -1.798    8.664    0.605    0.296    0.027   -0.142    0.555   -0.072   26.394   -2.137    0.453    1.014    6.718   27.263    1.692   -0.084    0.556    0.055   64.664   -0.059   42.153    2.688    3.205   -3.271    0.075   -0.142    1.627
X1==    2.453   -0.453   -0.308    4.812    2.591    1.307    4.897   -0.308    1.307   -0.044    0.310    2.723   -0.482    6.736   -1.062    1.999    0.417    1.509    9.445    1.307   -0.494   -0.959    0.315    7.800   -0.044    4.272    3.446    1.196    4.295   -1.117    0.310   -1.117
X2==    4.034    1.077    0.616    3.923    1.077   -1.376    1.769   -1.967    0.226   -0.610   -0.458    0.204    0.150    3.918    2.012    0.226    2.430    4.453    2.886    1.295    0.169   -0.580    0.176    8.290    1.356    9.868    0.780    2.680   -0.762   -0.067   -0.458   -1.456
CD1=        5        2        1        9        7        4       12        1        4        1        2        6        1       13        1        5        4        6       26        4        1        1        3       19        1        7        6        2        6        0        2        0
CD2=       18        7        7       11        7        1        5        1        4        3        2        4        3        7        9        4        6        9        5        6        3        1        2       10        7       19        4        8        1        2        2        0
ACCGGTTTAAAGTCAATTCCAGAAGCTTTCGGGGAAGGATGGATTACGGTAGAAGGACCTATTGAGTATGGGGTTGTTGTTACGAAATTTTTTGAGAGGTTTGAGACTATTGTGTTTCCTTATCCGCTCTTTCCTCATCTTTATAGAGGAAAGCCTCATTTTTCCTGGCGTAGATTTGGTTTTAGATTACTACTTTATGCTTACTCACCCGTAGCTCTGTTTAAATCTTTATTTAGGAGATAGCCATGAAGTTTTTTGAGTTTTACTGTCCTGTGCGTATCTTTGCAGGTCCCGATGCTGCAAGAAGACTTCCTGCATTGTTTGAGCATGATTGGGGAACTACAAAACTTTTTATGGTTACTGACTCTGGACTGAGGGCCGCTGGATTATTGGATAAATTGCTGGATCTATTTGGGGAGGGTTTTGAAGTTGAGGTTTATGACAGTGTTCCACCAGATTCTTCTTTGGATGTTGTGAATGAGGTGGCTTCTCTTTTCAAGGAGAAAGGTTCAGAGGTGATTGTTGCTCTCGGTGGTGGTTCTGTTCTTGATACTGCCAAAGGTGCTTGCATGGTTGTTTCCACTGAGGATGGGGATATAGCTAAGGTACAAGGCGTTGATGTTGTTAAAAAAAGAGTGGTGCCCTTTGTGGCCATACCCACCACCTGTGGAACTGGTTCTGAGGTTACGAAAGCGGCTGTTATTGAGGATAGAAAGGCTGGTAGAAAGTTGGCGTTTGCTTCTTCTGCTATATATCCAGATGTTGCTGTTCTGGATCCAGTTTTTGTTGAGACTTTACCTGCAAAATTGGTTGCCGCCACCTCCATGGATGCTCTCACCCATGCAGTTGAGGCATATACATGTGTGAATAAAAACTGCATAGCTGATTCTCTGGCTCTTGTGGCAGTACGGTTAATCTTTGCTAATGTCTTGAGGGCTGTTGAAGGGGATAGCGAAGCTAAGTTTAATCTTCTTGTAGCCGCTTCCATTGCCGGAATGGCTTTTTCAAATGCAATGGTGG
KOK=        23
KK=  218821  LL=  219810  Z=    5.45  JJ=  218701  DL=   990
A===      111      112      113      114      121      123      124      131      132      133      134      141      143      144      211      213      214      223      224      231      233      234      243      244      313      314      323      333      334      343      413      433
B===      222      122      422      322      212      412      312      242      142      442      342      232      432      332      221      421      321      411      311      241      441      341      431      331      424      324      414      444      344      434      423      443
RRR=   10.643    4.878    1.336   51.528   13.167    1.161    0.970    0.047   -2.625   28.997    2.106    1.010   15.574    0.925    0.141   -1.007   -1.499    1.682   -0.763   -0.305    7.372    2.106    0.105   -0.466    1.152    2.938   10.286    0.897    0.167    1.397   -0.792   11.927
X1==    3.453    3.481    0.536    7.017    4.752    0.598    5.059   -0.321    3.357    4.504   -1.225    2.462    2.897    0.804   -0.331    1.288   -1.055    3.163    1.366    1.288    3.142   -1.531    1.124    1.207    1.710    4.546    2.393    1.016   -0.231    0.665   -1.225    4.247
X2==    3.082    1.401    2.491    7.343    2.771    1.941    0.192   -0.146   -0.782    6.439   -1.719    0.410    5.376    1.151   -0.425   -0.782    1.421    0.532   -0.559   -0.237    2.346   -1.376    0.093   -0.386    0.673    0.646    4.298    0.883   -0.725    2.102    0.646    2.808
CD1=        6        8        2       11       10        3       11        1        7        6        0        5        5        3        2        4        1        9        7        4        6        0        4        5        3        7        5        2        1        2        0        6
CD2=       16        8       11       19       11        7        3        5        2       16        0        5       12        4        4        2        5        3        1        3        6        0        2        1        5        4        9        4        1        5        4        6
TTCTTGGCCTTAGCTGTTATAGGTATCATATATGGTGCACTTGTTGCTTTGGTGCAGGAAGATATAAAGAAGCTTGTTGCTTACTCATCTGTTAGCCATCTTGGTACTTGTATGCTTGGTCTTTTTGCTCTCAATTTGCAGAGCGTTTCCGGTAGCCTTTTGCAGATGATAAACCACGGTATTTCCACAGGCGCCCTCTTCCTTCTGGTGGGAATGATTTACGATAGAAGACACACCAGATTGATAAAGGAGTATGGTGGTATCGCTAAGGTGATGCCTATTTATGCTACCTTCTTTATGATTGCGATGTTCTCATCCTGTGGCCTCCCTGGGCTGAATGGTTTTGTCGGTGAGTTCTTAACCCTTGTTGGAACCTTTAAGAATTATCCTTGGTTTGCGATGCTTGGTGCAACTGCTACCATCTTTTCCGCTGCTTACCTTCTCTGGATGTATAAAAGGGTCTTCTTCCAGGTACTTACCAATCCGGCCAACCTTAAGCTAAAGGATCTCAATTTCAGGGAGATTGTCATATGTCTAATGATAACTGTACCCATGTTTTGGATAGGACTTTATCCAAAACCCTTCCTTGAAAGAATGCAGCCTTCTGTTGAGGCGTTTATAAAGCTTTCTAAGGGTGAGGCCAATGCCTATGTGGTTTATGATGTTGTGCAGAAAGATAAGAAACTAGCGGCGTTGTCCACTACTGCCAAGATTGAGGATTGAGGGAGGAATCATGGGAGCTTTGGTGTCTACAAAGGATATAATGTTGATACTTCCTGAATTGGCAGTTCTTGTCACTGCTTTCTTAGTGTTGGTGGTGGATGCCTGGGGGAGAAATAGAGAGAGCTATTTGAATATACTTTGCGCTTTTGGGCTGGCTGTTGCAGCTTACTTTAACTATCAGCTTTTTGGTGATCACGGCAGGGCCTTCGCATACATGGTTTTGAGGGATAAGCTGGCATTCTTTGCCAATTATCTTTTTATTTTCTG
KOK=        24
KK=  224281  LL=  225270  Z=    6.47  JJ=  224281  DL=   990
A===      111      112      113      114      121      123      124      131      132      133      134      141      143      144      211      213      214      223      224      231      233      234      243      244      313      314      323      333      334      343      413      433
B===      222      122      422      322      212      412      312      242      142      442      342      232      432      332      221      421      321      411      311      241      441      341      431      331      424      324      414      444      344      434      423      443
RRR=   22.361   -0.017    7.669   38.148    1.530    5.406   -1.487    0.391   -2.441    2.061   -1.907    4.149    7.059    1.323    0.508   -0.215    0.985    3.776    4.110    0.286    4.434    1.013   -0.715    0.332    0.347   21.373   55.910   -0.571    1.731   -0.954   -0.248   28.947
X1==    4.494    1.535    3.809    6.410    1.535    1.869    1.758   -1.208    4.234    1.082   -1.306    2.692    1.793    2.817   -0.986    2.658   -1.165    0.865    5.859   -0.495    1.941   -0.657   -0.657   -1.351    0.082    6.443    6.876    0.417   -1.039    0.902    0.243    5.754
X2==    4.976   -0.011    2.013    5.951    0.997    2.892   -0.846   -0.324   -0.577    1.904    1.459    1.541    3.937    0.470   -0.515   -0.081   -0.846    4.363    0.701   -0.577    2.285   -1.541    1.087   -0.246    4.202    3.317    8.131   -1.369   -1.666   -1.057   -1.018    5.031
CD1=        9        5        6       13        5        4        6        0        7        2        0        7        4        8        1        5        1        3       14        1        3        1        1        1        1       10        8        1        0        2        2        7
CD2=       15        4        9       12        6       10        1        4        3        9        5        5        9        2        3        4        1       12        3        3        9        0        4        1       14        8       21        2        0        1        1       11
GGTGCTGAAAAATTCGGCCTTGCACAGCTTTACCAGCTTAGGGGCAGAGTGGGAAGGGGAAATGATGTTGCTTATGCCTATTTTCTGGTTACTCTCGGAGCTGTAACTGAAGAGGCGAAGAAGAGGCTCAGAGCCTTGCAGGAGTTTTCCGAATTGGGTTCTGGCTTGAGACTTGCCTTGAGGGATATGGAGATAAGGGGTGTGGGCAACATCCTTGGCAAAGAGCAATCGGGTCATGTAGCTGGTGTAGGGTTGGAGGAGTACATCAATCTTTTGGAAGAAACTGTGGCAAAACTTAAGGGCACCTTGCGCGAGGTGGAGATAGAGCCAACCCTTGTGGTCTCTTTTGAGGCCTATCTTCCCGATTACTACGTTGCTGATGAAAACGTTAAGATGGCCATCTATCGCAGACTGATGAGTGCTGATCTGGAAGAGATTGAGGACATAAAGGAAGAGGTGAGGGACAGATTTGGACAGATGCCTGATGAGGTGGAGGGACTGTTCCTCCTCTCCAAGCTAAAGGTGCTGTGCAAGCGTTTGGGCATAATCCGTCTGCAGCAGAGAAGCGTGGGTTTTGTTATGGAGTTTGTGGATGAAGAAAATCTTAAAAAGGTGCTCTCTCTCGGACAGCGTTTTGTGAAGAAAAAAGATAAAGTTGTGGGTACTTCCATTAACGATCCTAAGGAGTTGGTTGAGCAACTTGCCACTTTGGTGCAGAATGAGGTTAGTTCAAAGTCTTAGGCAAAAAACAGCTTAATGTTTTGGAGTGCCTTGACTTTGTTTTTTTTTTGATGTTACAAAATTCACAAGGGAGGCTTAGCTAGCTTTTTACGTGTTACTATAAACAGAGCAGGGGGAGGTTATGAGTAAAGGGGTAGGCAGTTGGGCTTTTTTCAGATTAACTGTAGCGATTATAATCTCCGTCTTTTTGCTCTCTCTGGCTGAGTATTGCTGGGCTGTGGAGAAGCTGAGCAATTCTGACTGTGTGAA
KOK=        25
KK=  226231  LL=  227160  Z=    5.09  JJ=  225961  DL=   930
A===      111      112      113      114      121      123      124      131      132      133      134      141      143      144      211      213      214      223      224      231      233      234      243      244      313      314      323      333      334      343      413      433
B===      222      122      422      322      212      412      312      242      142      442      342      232      432      332      221      421      321      411      311      241      441      341      431      331      424      324      414      444      344      434      423      443
RRR=    7.031    0.721   -0.620    0.075    0.141   -1.451    7.221   10.679    0.153    8.896    0.594    3.065   -0.012    1.465    6.712   -1.685   -0.522    0.258    8.924   27.627   32.761   -0.060    9.075   15.108    2.937    3.608   -0.045    1.389   -0.211    0.662    0.358   10.962
X1==    3.814    1.341   -0.414   -0.092    0.262   -0.330    4.100    2.671   -0.330    3.697   -0.848    1.611   -0.848    0.809    2.959    1.575    0.594    0.407    2.517    7.290    5.382   -0.096    3.346    4.729    0.789    2.496    0.145    2.252   -1.282   -0.493    0.490    3.448
X2==    1.843    0.538    1.497   -0.815    0.538    4.397    1.761    3.997   -0.462    2.406   -0.701    1.902    0.014    1.811    2.268   -1.070   -0.879    0.633    3.546    3.790    6.087    0.627    2.712    3.195    3.723    1.445   -0.310    0.617    0.164   -1.343    0.730    3.179
CD1=       11        6        2        3        4        2       10        7        2        7        1        6        1        4        9        5        4        3        7       14        9        2        7       10        3        6        2        4        0        1        3        6
CD2=        6        4        5        1        4       10        5        9        2        6        1        5        2        4        7        1        1        4        8        9       12        3        6        6        8        4        2        3        2        0        3        6
TCAGATCATGCCAAAGTGTGAGGCCTGTCATAAATTGCCTCACGGTCCGTCTGTGACTCACTGTGGTGCATGTCACGTAAATCCCCATGCACCAAAGAAGATCCCCATGGCTGCTATAGAGAAAAAATGTGGGCAGTGTCATCCCGGACCGGTTAGTGAGATAAAGGTATATCCCAGTAAACATACCGAGGTTGGATGTACTGGGTGTCATGAAAACAGACATGGTTATGTGCCCGATTGTAGTAATTGTCACGAGCCCCATGTTCCAGGTCAGAAGATGTCTGATTGTTTGAAATGCCATCCTGTCCATTCACCAACTCGTATCTCATATACTGTGGATACGCCCAATGAGATATGTGGTTCGTGTCATGAAGAACCTTACAGACACCTCAGAGAAAAGATCACTAAGCATAGTGCTCTTACATGCGCTAAATGTCATCCACGGCATGGCAAGATCCTGAGGTGTGTCAAGTGCCATGGCAAACCTCACAGTGAGGCGATGCTAAAAAGGTTCCCCAACTGCCTCAGTTGCCACATAGATCCTCACTATCTTCCGGCTAAAAAAGAGGAGGTACACAAGGATAAAGGATCTTAGTTTTACATTCTTTGAATCTTGTTTTTGGATGATGCTTGTGATATATTTAATTTAAATAGCTGTTTGCACAATTAGATAGTTGGAGTTAAGGCAAAATAAAGGGGGGGGGAGAGATGAGGGGATTATGTATTTTTGTGGCAATAATGTTTTTGCTCTCGATTACAGGCGGTGGGTGGGCAAGGGTATCAGGACCCTGTTCTGACTGCCATACCATGCACAACAGCCAAAATGGAACTGATGTTGTTTCTGGAGGTCCTTTCAGAGCTTTAACAAAGGGAGACTGTGTGGCCTGCCACACCGGAACAAATAATGGAAATAATACTATCCCCTATGTC
KOK=        26
KK=    7772  LL=    8701  Z=    4.68  JJ=    7562  DL=   930
A===      111      112      113      114      121      123      124      131      132      133      134      141      143      144      211      213      214      223      224      231      233      234      243      244      313      314      323      333      334      343      413      433
B===      222      122      422      322      212      412      312      242      142      442      342      232      432      332      221      421      321      411      311      241      441      341      431      331      424      324      414      444      344      434      423      443
RRR=    2.202    0.150    3.156    1.455   -0.531   -5.996    7.193    2.643   -0.753   -0.596   -0.503   10.270   -0.307   87.531   17.260    0.428   29.465    4.474    8.965    3.197    0.090   -0.270    1.009   17.843    2.513   12.051    0.090    0.638   -0.787    0.658   -0.086   -0.237
X1==    1.828   -0.392    1.550    1.158    0.527    3.791    4.166   -1.814   -0.458    0.863    1.511    3.529    0.259    9.712    3.286   -0.458    4.166    2.402    6.494    0.756   -0.452    0.541    0.541    3.950    0.863    2.137   -0.452   -1.024    2.927    0.441    0.259   -0.387
X2==    1.205   -0.381    2.036    1.256   -1.007   -1.581    1.727   -1.457    1.646   -0.690   -0.333    2.910   -1.186    9.013    5.252   -0.936    7.073    1.862    1.380    4.228   -0.200   -0.499    1.864    4.517    2.912    5.638   -0.200   -0.623   -0.269    1.491   -0.333    0.611
CD1=       10        4        6        7        6        9       12        0        2        3        5       12        3       22       12        2       12        6       15        4        1        3        3       10        3        6        1        0        5        2        3        1
CD2=        4        2        5        3        1        0        4        0        5        1        1        5        0       10       11        1       11        6        4        9        2        1        4        6        6        8        2        1        1        3        1        2
TTAAAGAGCGTGGACTTGTTCAGATCACAGATACCTCACAAATAGAGAAATTTGTAGGCGAGGTTATCAGCGAGTGCACCGCGGAGGTGCAGAAGTATCTCAAAGGCAAAACCAAGGTTATAGGTTACCTGGTAGGGCAGGTTATGAAAAAGTCGCGTGGCAAGGCCAATCCACAGCTTGTTAATGAGCTTTTGAGAAAGAAACTTGATGCCATGAAGGAGTAGACAATGATAAAGGTAAGGTCAGGTGTGGAGGATCTTATCCCCTACGATCCCGGAAAACCTGTTGAGGAACTTGAGAGAGAGAAGGGTATAAAGGCTATAAAACTTGCCTCTAATGAAAATCCTTTAGGACCCTCTCCTAAAGCTGTTGAGGCTATAAAAGAGGCTGCATCTAAAGTACATCGTTATCCCGACGGTGCGTGTTACTATTTGAGAAAAAAACTGGCATCTTTCTTGGGTGTTGGAGAAAAAAACCTTATCTTTGGCAATGGTTCCAATGAGATAATAGAGATATTGATGCGGACTTTTTTAGAGACCGGTGATGAGGTGGTTTATGCATGGCCCGCCTTTGTAGTCTATAAACTGATTTCAAAGGCTATGGGCCTTAAGGCAGTTGAGGTTCCATTAACAAGCGATCTTCGACATGACTTAAAGGCTATGGCTGTTGCTGTAACAGAAAATACTAAAATGGTCTTTATAGCCAACCCTAATAATCCCACAGGAACTATAGTTACGAAGGACGAGATTGATGCCTTTCTAAGGGAAATTCCGCAAGATGTGATAGTCGTGGTCGATGAGGCCTATTACGAATTTGCCTCTGAGTATAAAGAATTTCCACAATTGATCGAGACAGCTATAACTGAGGATAGAAACGTTATACTCATGCGAACCTTCTCAAAGGCCTATGGTCTGGCTGGTTTAAGGATAG
KOK=        27
KK=   25802  LL=   26821  Z=    6.16  JJ=   25802  DL=  1020
A===      111      112      113      114      121      123      124      131      132      133      134      141      143      144      211      213      214      223      224      231      233      234      243      244      313      314      323      333      334      343      413      433
B===      222      122      422      322      212      412      312      242      142      442      342      232      432      332      221      421      321      411      311      241      441      341      431      331      424      324      414      444      344      434      423      443
RRR=   45.315    0.262    3.213   22.954    2.562    1.995    2.618   -0.305    3.367    2.315    0.432   40.890    6.452   -2.327    0.700    0.232    0.030   17.460   -0.238   -0.851   12.226    0.155    1.279    0.022    0.001    1.633    1.066   -0.432   -0.038   -0.559    3.207   15.383
X1==    5.142    0.712    3.949    6.325    1.189    2.513    2.287    0.226    0.872    1.431   -0.587    5.669    4.686    2.715   -0.719   -0.222   -0.025    5.116    1.054    1.966    4.036    0.465    1.129   -0.039    0.006    2.426    2.152   -0.413    0.567   -0.298    0.919    4.030
X2==    8.813    0.368    0.814    3.629    2.155    0.794    1.145   -1.350    3.860    1.617   -0.735    7.213    1.377   -0.857   -0.973   -1.046   -1.176    3.413   -0.226   -0.433    3.029    0.334    1.133   -0.582    0.129    0.673    0.495    1.045   -0.066    1.875    3.489    3.817
CD1=       13        6        9       12        7        8        7        3        5        4        1       11        8        5        3        3        3       15        6        7        9        3        4        2        2        5        6        1        2        1        3        6
CD2=       29        6        5       11       10        4        5        1        9        4        1       18        4        1        3        1        1        7        2        2        5        2        3        1        2        3        2        2        1        3        7        5
TCGAAGATCTTTTCTATGACCTCTAAATCGGTGGAAGGAACCAGCAGTCCTTCTGAAATTAACAATGGTATCTCTTTTTCAACTACATTTAGAATGAAAAGCTGGGCGTTACAAAGCTTTGCAAGTTCTGCCGAGGTCTTTAAAACTTTTTCAGTTATGGGCTCAGAAAAGTCTATTGCAGCCAAAATTCTATTGAACATCCTTAGCCTCCTTCAACTTTTTCAGTATTATTTCAGCAACTCTTTCTGGAGTTGCTGTTCCATCTATCATTATAACGTCGTTTTCTATAGGGTCAAAGGAGTTTTTCATTTTGAGATAGATATTAAAGTCTGCGTCTGATACCGTTTTTTCTTTTTCTCTTTTTTCAAGCCGTTTTTTGATCTCCTCTTCAGGTACATCCAGATAGAAGAACTTGACAGGTATATTTTTTTCAGAGCAAAGTTTTCTCAGAAGAGTACGGTAATTTTTGGATTTGAAGGTGGCATCAAGAATGGCAATTTTCCCCTTTTTCACAGTTTCAATGGCTCTTTTGGCTAGTTCCTCATAAACTTTGTCAGTAAACTCTTGGGTATAAATTCCCTGAGTAAAATCACTCTTTGCACTTTCAAAGGGTTTAAGACCCGCCATTTCTTTTCTGACAACGTCCGAGTTAAAAACTTCTCCGTTTAGTTTTTCAGACAGAGCTTGAGCAACAGTACTTTTGCCAGATCCCACAAGTCCAAAGATGACTATTACCATGATCTTGCGTATTCCTTAGCCAGGTCAAAGTATTTTCTTGCTTCAATGGCCCTTTCTTCTCTTGTGGCTTCGGGGATGTTGGGATCAACACTCATGAGACTGTTTACCTTTCCACGGACATATGCCCTGTAGCATTTGAAGAAGGGTAGCAATAGATCTAAGTCTGGATCTTGAAGTAGGCTTTTGTAAATCTTCTCTCCGTAAAGAGAAAGATCCTTAGCTTGCAGATAATCCAGATCCATAAAAAGAAAAGCTATATCACAGGCGATATCTATGAACCGA
KOK=        28
KK=   27392  LL=   28351  Z=    9.15  JJ=   27182  DL=   960
A===      111      112      113      114      121      123      124      131      132      133      134      141      143      144      211      213      214      223      224      231      233      234      243      244      313      314      323      333      334      343      413      433
B===      222      122      422      322      212      412      312      242      142      442      342      232      432      332      221      421      321      411      311      241      441      341      431      331      424      324      414      444      344      434      423      443
RRR=   45.905    0.276    6.192    4.668   10.432    0.024    0.084    4.685    1.588   -1.696    0.819    3.364    0.849    3.964   -2.923    0.500   -0.383   12.599    0.647   -0.191   35.199    0.895    1.020   29.985    1.776   11.998    5.379   -0.151   -0.440    0.174    0.594   12.567
X1==    6.806    1.164    3.007    2.300    2.912    0.208    0.846    2.275    0.826    1.804   -0.515    0.829    2.606    4.199    1.747   -1.028    0.225    5.879   -0.901   -1.646    5.008   -1.541    1.094    6.411    1.804    4.166    5.663   -0.402   -1.219   -0.391    0.265    2.092
X2==    6.745    0.238    2.059    2.029    3.582    0.116    0.099    2.059    1.922   -0.940   -1.590    4.056    0.326    0.944   -1.674   -0.486   -1.698    2.143   -0.718    0.116    7.029   -0.580    0.932    4.677    0.985    2.880    0.950    0.375    0.361   -0.445    2.241    6.006
CD1=       12        5        6        5        8        3        4        5        4        4        1        3        5        7        6        1        3       15        2        0       10        0        4       12        4        7       11        1        0        1        2        4
CD2=       23        5        8        8       12        3        3        8        6        1        0       12        3        4        1        2        0        5        1        3       11        1        3        8        4        7        3        2        2        1        6        9
TAGACAACGTCCTTTTTTATAAAAACCACCGATATGTGGGTCTGGACTACTTGGGTTTGTCCATCTGAAAGTAGCTCCATAACTTTTTCTAAGCTCATTTTAGCCCTCCAGATAGAGCCTGGATCTTTTTATGCATCTTTTCACATTGTCAAAGTTCTTTAAAGGGTTTTTTTCAGTTAACACAATCCACTGGTTTGGTGTTCTGTCTATCACTGTAGCTTCAGAATTTGGTTTTTCAGAAACAAAGGCCAGATATTTAGAGGATCTCTTCAGTTTGCCTATGGACGGGCACTGGTTTGACATCTTTTCTACGGAGACAATCCTTATTCCTGCAGGCAGAAACTGGTTAACTTTGAGAATGTCCTGCCACTTGGCTTCCTTCCATGTGCCCAGCTCAAAGGGGGTGTAAACTATTTCTATTCCTAAGCTTGTCGCCTCTGGAAAGGCTATGGCAGGGTGAGGGGAAAAGCCTTGGGAATAGGCAAGGGGTATACCAGCTCTTCTGAAGGCTCTGTGCAGGATGGACTCAAGGTCGTTCTGTCCTATCAGGTGTGCTGGAGGTAGTTTTTGAAGATAACAAAGATATCTATGTGTTTTTTCTCTGCGAAACTCAGGGAGAGTAACTTTTGTAGTTGGTTTTTCCTTAGCCAATGAGACGGATGTTTTGGCGTTGCAGCTTCCACAGGCTTTACATCCTGGATGACAGAAGGAAGTAGTCTGTCTGTGATATGCTTTCTCCCTCTCTTTTAGTAAGAAATTTTTATTGATCCCAACATCTATAATTTCCCACGGTAAGGATTTTTCTATTGGAATACTTGGTGATGGCGAAAAAGGATCTATTCCATGCTTTTCCATAGCTTTTTCCCATAACTCAAATTTGAACTCTTCTCCCCATTCATCAAACATTGCACCGCTTTTAAAGGCCTCGTAAACCACCTGCCAGGACTTTTCGTCTCCCCT
KOK=        29
KK=   28772  LL=   29761  Z=    5.90  JJ=   28682  DL=   990
A===      111      112      113      114      121      123      124      131      132      133      134      141      143      144      211      213      214      223      224      231      233      234      243      244      313      314      323      333      334      343      413      433
B===      222      122      422      322      212      412      312      242      142      442      342      232      432      332      221      421      321      411      311      241      441      341      431      331      424      324      414      444      344      434      423      443
RRR=   13.558    1.291    5.709   31.914    8.176   11.746   -0.297    0.241    0.620    3.254    0.607    0.803    7.051    8.158   -3.784    2.755   -3.591    4.606    0.365   -0.942    5.280   -0.195    7.011   13.085    1.454   -0.142   35.200   -0.201    1.611    0.656   -0.330   15.100
X1==    2.941    2.913    3.176    7.094    1.842    5.084   -1.217   -0.173   -1.045    0.985   -0.705    0.239    2.863    3.782    1.842    0.793    2.205    4.914    0.651   -1.658    2.067   -0.248    2.363    5.006    1.752    0.722    7.681   -0.267   -1.234   -1.234   -0.705    3.671
X2==    4.610    0.443    1.798    4.499    4.439    2.311    0.244   -1.392   -0.593    3.303   -0.861    3.356    2.463    2.157   -2.054    3.472   -1.628    0.937    0.561    0.568    2.555    0.787    2.967    2.614    0.830   -0.196    4.583    0.754   -1.305   -0.531    0.468    4.114
CD1=        8        9        7       14        7       11        1        2        1        3        1        3        6        8        7        4        7       12        5        0        5        2        6       11        4        3       13        1        0        0        1        6
CD2=       15        5        7       11       13        7        3        1        2        8        1        9        6        5        0        9        0        4        3        4        6        3        6        5        4        2        9        3        0        1        3        7
CTTTTTTACTTTCTTGATGGCTTCAATGATTTTTGGTGTGAGGGTGCCGGCTCTGAAGGAGGGAAGTGCTATGGAAAGCATGTTTTGCTCTGCTATGTTGCCAAGATAAACGATTAGATCCTCTATCTTGCTGTAATCGGTGGTGCTTAGCGATAGAAGAGAGACCTCTTCGTAACCCGTTAGTTTCTCGCTTTTCTCGAGTATCCTTATTATCTCATCTGGTTCTCTTTCTCTTACTGGTCTATAAACAAAGCCGGCATGGCAGAACCTGCATCCTCTTCCACAGCCCCTAGCTATTTCAATAGTAATTCGATTGTGAGGAACATCCACCAGGGTTACCAGTGGAGGATCTGGATATTCGCTTAATGGTTGGATGAGCCTTTTAGCACCTTTGTTTAGCGATGGAACGTATATGTTTGGGTGCTCAGCTAAAATTGAAAGTCTCTCTTGACGGGATCGAGTTGATGATAATTTTTTAAGTACCTCTTTTATCTCAACTTCCCACTCTCCAATAAAGAAAGCGTCTATGAAAGGCTTTAAGGGCAAAGGATTGAGGCAGCATGGTCCCCCTGCCACCACAATAGGATCTTTTTCGGTTCTGTCGATGGAAAAGAGGGGAATTTGAGATAGCTTTAGAAACCAAAGAACATTGGTGTAGCAGAGTTCGTAGTGAAGAGAAAAAGCAAGCAAGTCAAACTCAAGGGCCTTTCTGCTGGTTTCAAGTCCCCAAAGAGGGATCTTGTTGGAAATCATATACTGGGTGAGATCCTTCCATGGTAAAAAGGCTCTATCGCATAAGATTTCTGGTGCTTTATTTATGGACGAGTACAACAGCTGATAGCCATAACTTGACATGCCTATATCGTAGGCATCAGGATAGGCAAGAAGAACCCTTAACTTACAGCTTTTCCAATCTTTTTTTGCTGCGTTAATTTCGTGGTTTATGTAGCGACCAGGCTTTTGAAAATTCTTGAGCACCTCGTAAGCGAG
KOK=        30
KK=   30362  LL=   31441  Z=    4.97  JJ=   30242  DL=  1080
A===      111      112      113      114      121      123      124      131      132      133      134      141      143      144      211      213      214      223      224      231      233      234      243      244      313      314      323      333      334      343      413      433
B===      222      122      422      322      212      412      312      242      142      442      342      232      432      332      221      421      321      411      311      241      441      341      431      331      424      324      414      444      344      434      423      443
RRR=   38.594    1.640    2.568   10.054    2.536    0.405    0.113    4.007   -0.391    3.294   -1.134    3.736   12.991   22.005   -0.670    0.288   -0.101    6.423    1.765    6.423    3.348    0.661   -1.995    6.652    0.417   -0.239    6.248    9.835   -0.260    1.109    0.090   16.618
X1==    6.723    0.849    0.774    2.080    1.828    1.844    1.522    0.774    0.239    2.364    1.388    1.522    5.047    6.034    0.849    1.309   -0.151    2.379    2.637    2.379    1.193   -0.442   -1.052    2.220    0.608   -0.442    1.779    3.543    0.487   -0.848    0.168    6.493
X2==    5.741    1.931    3.319    4.834    1.387    0.220    0.074    5.179   -1.640    1.393   -0.817    2.454    2.574    3.647   -0.789    0.220    0.669    2.699    0.669    2.699    2.806   -1.495    1.896    2.996    0.687    0.539    3.513    2.776   -0.534   -1.307    0.539    2.559
CD1=       18        6        5        7        8        7        6        5        4        7        5        6       11       12        6        6        3        8        8        8        5        2        1        6        4        2        6        8        3        1        3       12
CD2=       14        7        8       11        6        3        3       11        0        4        1        7        6        8        2        3        4        7        4        7        6        0        5        7        3        3        7        5        1        0        3        5
TCCCATGACTCAATCTTCTGTCCATCAATAGCCACAATCAAATCATTGGGCTGTAGCCTTGCTTTTTGTGCTGGGGTATTGGGAAGCACCTTTCCTATCTGGGCCTTTAGAGCTGGAACGCCCACTATGTTTACCGAATAGATAAGAAGCCATGCAAAAAGGATATTTGCCAATGGCCCCGCCAAAACCACAAGGCTTTTCTGCCAGATGGGTTTATGAGAGAAGCTTCTATCTGCCATATCATGAGAGATTTCTTCAGAGGGGTCCTCTCCGTACATCTTGACGTATCCACCTAAGGGAACGGCACTTAGGACATACTCGGTTTCACCCCACTGGAAGCCTAATACCTTTGCCCCAAAACCTAGGGAGAACCGCTCAACATAAATGCCAAACAGCTTGGCTGATATAAAATGTCCAAACTCGTGAACGAATATCAAAACGCCAAGAGCAATGATTGCCAAAAGAATAGGCATTTTTTACCTCCTCTTCTGGAGGGGGAGGGAGAAAGGAGCCAGCCCCGGCTAAGCTAATTTATCTTTTCTCTACGTTAGCAGCCTGGGGGCCTTTAGCCCCTTCAACTATTTCAAATTGTACTTCCTGCCCTTCGGTCAATGTCTTGAATCCGGGCTCATTTATAGCTGAGTAGTGCACGAACACGTCCGTGCCTGTGTCATCTCTTGTTATAAATCCATAACCTTTCTTGTCGTTAAACCACTTAACTTTGCCTGTGTACTTCATAATACTTGATACCTCCTAAAAATTGAATAATTGGACTTTCCCCGGTGGGGAAGATGGAAAGTGTTGCCGGGTGTTGCAAAATAAATCTCCTTTCTCCCTGTTGCTGATTGTCTATCTATGCCTCCCCCGGTTATATGTCAATAGGCAGGTGAAAAATGTAGATTTTTGAGCAGCGTTCTGTTCATTGTGTCAGGATAGTAAACTTGGAGGGAGTAATATGATAGGAAGTCTACCACTTGACACAATTATGGCCTTCCTCCTGAAAAAGAAAGGAAAACCTGAAGGAAAAGGAGGAAGGCCATGGACCAAACAGAGCTTCTAAAGCTTATTCAGCAAAAGGTT
KOK=        31
KK=   32582  LL=   33421  Z=   10.63  JJ=   32462  DL=   840
A===      111      112      113      114      121      123      124      131      132      133      134      141      143      144      211      213      214      223      224      231      233      234      243      244      313      314      323      333      334      343      413      433
B===      222      122      422      322      212      412      312      242      142      442      342      232      432      332      221      421      321      411      311      241      441      341      431      331      424      324      414      444      344      434      423      443
RRR=   14.264    0.497   -0.747   58.829    0.823    3.906    0.124   -0.699    0.124    0.319   -0.023   10.239   14.377   14.488   -1.132   14.712    0.124   16.927    5.073    1.519   17.551    1.853   -0.960    0.474   -0.302   -0.777    6.624    3.170    0.451   -0.250   -0.960    8.705
X1==    3.499    0.829   -0.398    5.784    1.372    1.835    0.251    0.844    0.494    0.215    0.017    4.623    4.316    3.165   -1.888    3.175    0.251    3.661    1.874   -1.517    4.577   -1.309   -1.309    2.207    0.215    1.450    2.093    1.784   -1.140    0.632    0.734    4.174
X2==    4.077    0.600    1.874   10.171    0.600    2.129    0.494   -0.829    0.251    1.484   -1.309    2.215    3.331    4.577    0.600    4.634    0.494    4.623    2.707   -1.001    3.834   -1.416    0.734    0.215   -1.404   -0.536    3.165    1.777   -0.395   -0.395   -1.309    2.085
CD1=       11        5        2       13        6        5        3        4        3        2        2       11        8        7        0        7        3        7        5        0        7        0        0        5        2        4        4        3        0        2        3        6
CD2=        9        4        5       16        4        6        3        1        3        4        0        5        6        7        4       10        3       11        7        1        8        0        3        2        0        1        7        4        1        1        0        4
GGAAAGGGAACTCTATTTGGAAGAACATCCAGAAACCAAAGCCAATGGCTTCTACACCAGGAAACTCGCTACAAAATACGGAGAAATAGAAAACCTTAGGGTTCCCAGAGTAAGAGAAGGCAATTTCAAGCCACAAATCATCCCAAGAAGGAGAAGAGCCTTTTTGACCTTGGAGAAGTAACCATCCTGATGTTTGCATCTGGAGCAAGCGTAAGGGATGTAGCTAAATTCTTGGAGATGGTTTACGGCATCTACTACTCCCCTTCTAGTTTGAGCAGGCTAACGGAAATCGCCAAAGAAAAGATAGAAGCTTGGAGAAAAAGGAAGCTTTCCGAAAACTACTTCGCCATCTACCTTGATGCCACATATATTTCTGTAAGAAGGGGAAAAGTAGACAAAGAGCCTGTTTATGTAGCATTAGGGCTTAAACCTGATGGTACAAGAGAGATTCTTGGCTTCTGGCTTTCTGGTGCTGAGGGAGAAAGTACGCTTATTTGGAAAGGGATTCTCAGGGAATTGAAGGAAAGAGGGATAAGAAGCGTTGAACTTTTCATAGCTGATGGGCTTATAGGATTACAAGATGCTATCAAAGAGAATTGAAAGAGCCAAAAGAGAGCTGCGAAAGGCAAGTTGGTAATGTTATATTTAAAGCTCTCTTTCCATCCTGACCCAGATGCCCTTGGTGTATAGTGGTTTGTATCCCAACTTCTCGTAGAGCTTTTGGGCCCCTTTGTTCTTCTCTCCCACCCACAGACCTGTAATTTTCAGCCCTTTACTCTTGAAATATTCAATAGCCCTGTTTATTAGCGCTACAGCAAGGCCTTTTCCCCTCATTTCAGG
KOK=        32
KK=   33452  LL=   34141  Z=    5.82  JJ=   33422  DL=   690
A===      111      112      113      114      121      123      124      131      132      133      134      141      143      144      211      213      214      223      224      231      233      234      243      244      313      314      323      333      334      343      413      433
B===      222      122      422      322      212      412      312      242      142      442      342      232      432      332      221      421      321      411      311      241      441      341      431      331      424      324      414      444      344      434      423      443
RRR=   32.190    1.131   -1.085    8.947    3.418    3.047    0.099   -0.028   -0.036    5.200    0.366   12.330    7.932    5.440   -0.032   -0.302   -1.165    6.884   -0.177   -0.315    2.021   -1.100    0.356   14.502    0.194    0.500    4.085   -0.361   -1.517    1.016   -0.267   22.312
X1==    4.354    0.945   -0.582    6.230    2.856    3.166    0.074    0.176   -0.183    3.510   -0.290    3.745    4.064    1.796   -1.603   -1.522    1.537    3.008    0.361   -0.183    2.076    0.989    0.220    3.840    0.322    1.452    2.076    0.469    1.646   -1.103    0.581    4.394
X2==    7.393    1.197    1.866    1.436    1.197    0.962    1.341   -0.160    0.198    1.482   -1.263    3.292    1.952    3.030    0.020    0.198   -0.758    2.289   -0.491    1.727    0.973   -1.112    1.617    3.777    0.603    0.344    1.968   -0.770   -0.922   -0.922   -0.459    5.078
CD1=        8        4        1        9        7        7        2        2        2        6        1        6        6        3        0        0        4        8        3        2        5        3        2        6        2        3        5        2        3        0        2        6
CD2=       18        5        5        5        5        3        4        2        2        3        0        8        4        6        3        2        1        4        1        4        2        0        3        6        2        2        3        0        0        0        1        6
TTTCCTGCCTCGGTTGATCCAGTTAGCATCGGTGGCTATGAAGGCCACGATTTTGCCAGATGGATCTTTTGCAACAAAGAAACCATTTGGGTCGTGTCTGAAAAGCCATCTTAGATACCTTTTTAGAGAGCTATCAGCTGTGTAGGCGTATTCTTCCATACCAATATAGGCCTTTTTATAGAGATCCAGCAACTGATCTATGACCTCTTCCAGGTTTTTTAGCCGCTCTATTTTAAAATCGGCCTTGGTCTTTTCCTCTATCATAGCTTCATTCCTTCCATGAAAACTTCCTGAAAATCTACTTCATTAGCTAATTGTATGATAGTTACCTCGTTTTTCAAGTCATCCAGCATTTTGTGGCATTTTTTTGACAGAATACTCCATTTGGCACCCCAGAGAGAGGTGTTACCAAGATAGTGAAATTGGGCCTTTGGCAAAGAGGGTAAGAAGGAAAGTTCCAAAAGCCACTCTTTTTTCAAGGCCCTGCCGAAGTTTCCAGCTATAAAGACCTCTTCTACACTCTCGCCAGATACGCCCGCCTTTTGGAGTAGGATTTTAACCCCTGCAAAAACCGCCGCTTTTGCAAGCTGAATCTTTCTTATATCTTCCTGATATAAAAAGACATGGCCAAAGGGATGCTTGTTTCCTGTTATTAGGCTACCGTCTGGAAGAAGGAATCCTCTTTTTTTC
KOK=        33
KK=   36122  LL=   36631  Z=    5.35  JJ=   35642  DL=   510
A===      111      112      113      114      121      123      124      131      132      133      134      141      143      144      211      213      214      223      224      231      233      234      243      244      313      314      323      333      334      343      413      433
B===      222      122      422      322      212      412      312      242      142      442      342      232      432      332      221      421      321      411      311      241      441      341      431      331      424      324      414      444      344      434      423      443
RRR=   18.537    0.175   11.892    4.130    1.382    3.256   -3.463   -0.029    0.092   11.885   -0.019    0.084   -0.006    2.060   -0.022   -0.713    1.373    7.025    0.069    0.330   24.256   -0.003    0.389    1.254    0.990    1.249    9.864    2.190    0.007    0.007    0.404    5.179
X1==    4.180    1.625    4.067    3.135    1.625    1.382   -1.143   -0.933   -0.331    3.848    0.016    0.135    0.016    1.087   -0.200   -1.187   -1.143    6.305    1.528   -1.187    5.966    0.448   -0.386    1.422    1.894    3.016    1.947    0.727   -0.114   -0.114   -0.984    2.740
X2==    4.435    0.108    2.924    1.318    0.850    2.357    3.030    0.031   -0.278    3.089   -1.235    0.621   -0.410    1.895    0.108    0.600   -1.201    1.114    0.045   -0.278    4.065   -0.008   -1.008    0.882    0.523    0.414    5.065    3.014   -0.062   -0.062   -0.410    1.890
CD1=        5        3        5        4        3        3        0        0        1        5        1        1        1        2        1        0        0       11        4        0        9        2        1        3        3        4        4        2        1        1        0        4
CD2=       10        2        6        4        3        4        5        2        1        5        0        3        1        4        2        2        0        2        1        1        5        1        0        2        2        2        6        4        1        1        1        3
GAGACCGGAAACAAAATCTCCTGTTTTAAGACCAAATTTTCTGATCTGGGATGGTGAAACATATATGTCATCTGGTCCAGGTAAGTAGTTATAGGAGGCCGACCTCAAAAAGCCAAATCCATCAGGGAGGATTTCCAGAACTCCTTCTCCAAAAGCATAGCCGCTTTTCTGCGCTTGGGCTTCCAGTATTTTGAATATAAGTTCTTGTTTTCTCATACCGGAGATGCCGGTAATACCCAGTTCTTTGGCGAGTTTCATAAGTTTTGGAACGGTCATTCTTTTGAGTTCTTGCATATTAAGCTCAACGGTTTCGGGTGTTGCAGTAATGTTGTTTTCGCCGTTGGTCTTTTCCACGTTCTCCACCTCTCCCATGGTTTTTCCTCCAGAGGGTTAGTACTTCCTTTGGCGGAGGGGGTGGGATTCGAACCCACGGAGGGGCTTTTCACCCCTCAGGTGATTTCGAATCACCCGCCTTCGTCCACTCGGCCACCCCTCCTTTTAGATCCAGTT
KOK=        34
KK=   39992  LL=   40591  Z=    5.09  JJ=   39602  DL=   600
A===      111      112      113      114      121      123      124      131      132      133      134      141      143      144      211      213      214      223      224      231      233      234      243      244      313      314      323      333      334      343      413      433
B===      222      122      422      322      212      412      312      242      142      442      342      232      432      332      221      421      321      411      311      241      441      341      431      331      424      324      414      444      344      434      423      443
RRR=   18.326    1.074    1.702    3.291   -1.188   -0.692   -0.290   -0.159   -0.153    1.419   -0.600   -0.991    1.419    5.034    9.318    2.461   13.986    3.114    1.202    1.941    0.519   -0.441   -0.045   66.072   -0.432   34.746    0.812    2.136    4.545    0.074    0.113    1.184
X1==    4.066   -1.393   -1.322    1.843    1.541   -0.429    0.440   -0.551   -1.246   -1.183   -0.287    1.843   -1.161    4.202    2.275    2.837    2.103    2.284    0.608    1.204    1.613   -0.168   -0.168    6.469   -0.324    7.583    2.523    0.855    1.883   -0.065   -0.287   -1.039
X2==    4.508   -0.771   -1.287    1.785   -0.771    1.612   -0.660    0.289    0.123   -1.200    2.094   -0.537   -1.222    1.198    4.097    0.868    6.652    1.363    1.977    1.612    0.322    2.618    0.269   10.214    1.333    4.582    0.322    2.499    2.413   -1.139   -0.393   -1.139
CD1=        8        0        0        4        4        1        2        1        0        0        1        4        0        6        5        5        4        4        2        3        3        1        1        8        1       10        4        2        3        1        1        0
CD2=        8        1        0        4        1        4        1        2        2        0        4        1        0        3        8        3       11        4        5        4        2        5        2       15        3        7        2        4        4        0        1        0
ATGCTGGCAGTGCTTCGTCCATCTCCTTCCAGTTGATGGCAGTAACGTTTACCACCATCAGGATACCCACTAATACTAACGCGGGAGCTGTGGCGTAGGCAGGTACTATAGTTGCGAGGGGATATATAAGGGTGGAGGCCAAAAACAAAATGGCTACTACAACAGCAGTTAGACCGGTTCTACCTCCTTCCGCGACCCCTGCAGCACTTTCTATGTAAGTGGTGACAGTAGAAGTTCCCAAAATAGCTCCTAAAGTGGTCCCCACTGCATCAGCCATTAGGGCTTTTTCTAGTCTCGGTAATTTTCCGTTTTCCGTAAATCCTCCGAGAGTACCCACAGCAGAAAGTGTACCTATGGTGTCGAAGAGATCCACAAAGAGAAAGGCAATGACTGCCTTCCAGAAAGCAAAGTTTGCGATTTGGGAAAGATCCATTTTCATAAAGGTATAGGAAAGATCGGGTACGCCAAATATTTTTTCAGGAACGGGAACCTTACCTGTCAAAATAGAGATTAATGTTATTCCCAATATTACTATTAGCAGTGCTCCTTTGACCCTTTTGGCCATTAGAACTGCCGCCAGGATAATGCCTAAAAAGGCCA
KOK=        35
KK=   46622  LL=   47221  Z=    4.93  JJ=   46322  DL=   600
A===      111      112      113      114      121      123      124      131      132      133      134      141      143      144      211      213      214      223      224      231      233      234      243      244      313      314      323      333      334      343      413      433
B===      222      122      422      322      212      412      312      242      142      442      342      232      432      332      221      421      321      411      311      241      441      341      431      331      424      324      414      444      344      434      423      443
RRR=   18.279   -0.112    2.527   21.742    1.984   -0.777    0.791    0.072   -0.705    2.547    0.343    6.557    0.506    1.325   -0.917    5.968   -1.272   19.977   -0.087   -1.035    0.560    0.546   -1.592    4.105    2.547   15.295    1.234    0.331    0.637    0.637    2.192    5.211
X1==    3.237    1.865    1.520    4.830    1.189   -0.508   -1.339   -0.255    1.065    2.055   -1.010    5.688    0.990    0.891    0.513    2.638    0.944    6.899   -0.168   -1.294    0.725    0.628    1.514    1.388    2.055    4.990    0.725    0.306   -0.742   -0.742    0.990    1.258
X2==    5.646   -0.060    1.662    4.502    1.669    1.531   -0.591   -0.283   -0.662    1.239   -0.340    1.153    0.512    1.488   -1.789    2.263   -1.347    2.896    0.516    0.800    0.772    0.870   -1.052    2.956    1.239    3.065    1.702    1.082   -0.859   -0.859    2.214    4.141
CD1=        6        5        3        7        4        1        0        1        3        3        0        8        2        2        3        5        3       12        2        0        2        2        3        3        3        6        2        1        0        0        2        2
CD2=       15        3        5        9        6        4        1        2        1        3        1        4        2        3        0        5        0        5        2        3        2        2        0        4        3        5        3        2        0        0        4        5
TGCGTTACTCACATTTTTGGGCAGCTTAAATGCGGAGAAGACAACTAACTTAGCTTCTGGATAAGGGTAAATGTAACAGTAATATCTCTTGTGATAAAAACCTACCCCAGACTGTTCTTTCAGAGAGTTCTGGATGAGTGAAGAAAGGTTTACTTCCCTGTGTAAACTTCTGGGCTTGTTCGAAGTGCTTGCATATTTTTCTCCTCTGTTGTCGTAAATTTCTATTAGTTTGGCGCCAAAAAGTTTTTGATTTTTTTGAAGTATCCACTTAACTTTCCAGTAACTTTCCTTGTCATTTTTCAATGGTATAAGTTTTTCGTGTTTCAGGTCTTTGATGACAGACGAGGAAAGTAGCTGGGCATCCCTTTCCAATAAAGATGTGAATTCTTTGGCTATTTCCACCATAGCTTTTAGGGTTTCTTCTCGTCTCTCGCTGAACCAGAACTCTACTGACTTGTCTATAAAACCGGCTGATATAAAAAAGAGAATGATGGTTGGGATTGTGGTAGAGAGCAGCACAGACGTAACCAGTTTTACAGAGAACCTGGCACCAGGCAGTCCCTGCTTTTTCTGAAGCCAAAGCTTTACAATAATTCGGCC
KOK=        36
KK=   47282  LL=   48121  Z=    6.95  JJ=   47222  DL=   840
A===      111      112      113      114      121      123      124      131      132      133      134      141      143      144      211      213      214      223      224      231      233      234      243      244      313      314      323      333      334      343      413      433
B===      222      122      422      322      212      412      312      242      142      442      342      232      432      332      221      421      321      411      311      241      441      341      431      331      424      324      414      444      344      434      423      443
RRR=   12.551   -0.252    0.036   64.146    0.212    5.243    4.937   -0.184    2.450   11.601    1.952    6.665   10.449   11.712    2.425   -0.962    2.386    3.280    1.717    1.113    4.952    0.216   -0.368    0.782    0.142    1.601    0.394    1.288    0.276   -0.090    0.843   -0.090
X1==    3.709   -0.506   -1.219   10.147   -0.506    1.692    1.748   -0.389    1.692    3.087    0.719    2.925    2.545    4.276    1.295    4.724    1.089    1.294    1.307    3.208    2.780   -0.383   -0.383   -0.681    1.087    2.545    0.864    0.433   -0.754    0.246   -1.107    0.246
X2==    3.384    0.498   -0.029    6.322   -0.418    3.099    2.825    0.473    1.448    3.758    2.715    2.279    4.106    2.739    1.872   -0.204    2.192    2.534    1.314    0.347    1.781   -0.564    0.961   -1.149    0.131    0.629    0.456    2.978   -0.366   -0.366   -0.761   -0.366
CD1=        8        2        0       16        2        4        5        1        4        4        2        6        4        7        5        8        4        4        5        6        4        1        1        1        2        4        2        1        0        1        0        1
CD2=       14        6        4       14        4        9        7        5        6        9        6        7        8        5        9        3        6        7        4        4        5        1        3        0        3        3        3        6        1        1        1        1
CAGACCGGAAGGAAGTACTTTAAGACCCTTGTTGGTACCAAGCATGAACTGGAGGGTGAGGGTCAGGGAAAGTACTAATCCTACAATTACGGCAGCTGTGATGGTATTTTTAAGCTTTTTTCCTTCAGTTTCTTTCATTACATTCTATCCACGAGGTACTGTAGCTTCCAAAAAAGGGAAGTATATTGAAGGGAAAAGGCATATAGGGATCTTCTTTCCTAGCTTTTACTTTCACAGGCGATTCTAGAAGTGAGAACGTGAGGGTTTTTAGCTTTGCATCAAGGAAGGAGTCCTTTTTAAATCTTTCCTCGTGATCGTTTTTTAAGACGTAGCTTCTAGTTATAGGGTCATAAGAAATTAGTACCTGCTTTTTTATAGTCTCTCCGTTTTTGAGCTTGAAAGAGATCTTTAGGAGGTATTCAGCACCTTCTGACAGCTTCTGATGGACGTCACTTACGAACTGGTAGTCAAAGAGCACATAAACCTTGTAAGAGTCTTTACTTTTATGGTTCTCGTACCAGCAGTTAAGAATGTTAAAGTCTACGGCCCATGCGCTTTGCAAGAGAAATCCTATCAAAAATGTTGCTATCAAAATCTTTGCTTTCATCATCTTTGCTTTCATCGTGGTTTACTATATACTAACATCAAATTCTATTAAAGACTAAAGGGGTAAAGATGGCTCTTGATATCCCTTTGATGAAGTCTCTCATTAATGTGGCTACTAAAAGAGAAAAGGCCGATCTGGTTATCAAAGGGTGTATGGTTCTTGATGTCTTTTGCGGGAAGCTTGAGAGGAAGGATGTTGCTATAAAGGATGGGTATGTGGCTGGTCTTGGGCAT
KOK=        37
KK=   59312  LL=   59911  Z=    4.56  JJ=   58922  DL=   600
A===      111      112      113      114      121      123      124      131      132      133      134      141      143      144      211      213      214      223      224      231      233      234      243      244      313      314      323      333      334      343      413      433
B===      222      122      422      322      212      412      312      242      142      442      342      232      432      332      221      421      321      411      311      241      441      341      431      331      424      324      414      444      344      434      423      443
RRR=    2.210    1.451    3.120   -0.292    1.955   15.924   -2.779   -0.259    0.232    1.220    0.545   -0.273    0.239   14.344    1.930   18.145    1.654   13.787   -0.324    1.654    7.149    0.527    0.262    6.860   14.794    2.794   -1.979    0.233    1.215    0.077    0.796   23.259
X1==    3.419    2.663    1.387   -0.069    0.293    5.353   -1.200   -0.327   -0.619    0.364   -1.103    0.902   -0.186    7.067   -1.287    6.099   -1.200    4.932   -0.647   -1.365    3.490   -0.473   -1.272    2.504    4.411    2.567    2.079    0.199   -1.170   -1.170    0.732    4.031
X2==    0.646    0.545    2.250    4.207    6.679    2.975    2.316    0.791   -0.374    3.354   -0.494   -0.303   -1.285    2.030   -1.500    2.975   -1.379    2.795    0.501   -1.212    2.048   -1.114   -0.206    2.739    3.354    1.089   -0.952    1.172   -1.039   -0.066    1.089    5.771
CD1=        5        5        3        1        2        9        0        1        1        2        0        2        1        8        0       10        0       10        1        0        7        1        0        4        7        4        5        2        0        0        2        6
CD2=        4        3        5        9       12        5        5        3        1        5        1        2        0        5        0        5        0        4        2        0        3        0        1        5        5        3        0        2        0        1        3        7
ATCAGAAGGCCATTCCCTTGTATATCCTTCCTCTGGCCACTTTTTGGTGGCATCAATGCCAATCTTGCCGCCAAAATTGGGAAGGGTGGAGGCGTGATTCAGTACATCCACAGGCCCTTCCTGTATTATTACATCCCTGGCAGGATCAACGTTGTTGCCTACCCTCCACAGTACTTCACTTATATCGTGAACATTTACCCATTCGTCCACTACTATCACAAACTTGGTGAACATCATCTGTCCCAAGCCCCACACGGCGTTGATGACTTTGCGGGCTTGTCCTGGAAACTGCTTCTTTATAGATATAATGGCTATGTTGTGGAATACCCCTTCAATAGGCAAGTTCATATCAACGATTTCTGGCAGGGTCTTTTTGATTACAGGCAGGAATATCCTCTCCGTTACCTTTCCAATGTAACAGTCCTCCTTTGGAGGCCTTCCCACTATAGTGGAAGGGTATATGGCGTCCTTTCTCATGGTGATGCATGTTACGTGAAAGACAGGGTAAAAATCCTCCATGGAGTAGTAACCTGTGTGATCACCGAAGGGTCCTTCGATTCTTCGCTCTCCAGCTTTCACATAGCCTTCTATCACTATTTC
KOK=        38
KK=   60872  LL=   61561  Z=    5.60  JJ=   60782  DL=   690
A===      111      112      113      114      121      123      124      131      132      133      134      141      143      144      211      213      214      223      224      231      233      234      243      244      313      314      323      333      334      343      413      433
B===      222      122      422      322      212      412      312      242      142      442      342      232      432      332      221      421      321      411      311      241      441      341      431      331      424      324      414      444      344      434      423      443
RRR=   23.759    0.411   -1.281   52.217    0.595   -0.275   -0.086    4.010    0.407    1.628    1.449    1.088   29.921    2.783   -0.443   -0.948   -0.099   -1.746   -4.445    0.411    1.011    1.449    0.296    1.301   -0.889    1.737    1.808   -0.649    2.876   -0.474    1.449    4.160
X1==    5.042    1.351    2.483    7.660    1.958    0.801    1.623    3.819    0.801    0.529   -1.232    0.370    6.159    0.983   -0.470   -0.429    0.131    1.593    3.326    0.186    4.601   -1.341    0.171    0.735   -0.825    1.232    1.483    1.265    1.283   -0.382   -1.232    1.283
X2==    4.712    0.304   -0.516    6.817    0.304   -0.343   -0.053    1.050    0.507    3.078   -1.176    2.939    4.858    2.832    0.942    2.208   -0.754   -1.096   -1.337    2.208    0.220   -1.080    1.728    1.771    1.078    1.410    1.220   -0.513    2.241    1.241   -1.176    3.241
CD1=       10        5        6       11        6        4        4        8        4        3        0        2        9        2        2        2        2        6        7        3       10        0        2        2        1        3        5        4        3        1        0        3
CD2=       11        3        1       13        3        1        2        3        2        4        0        7        7        6        4        4        1        0        0        4        1        0        3        4        2        3        2        0        3        2        0        4
AGCCATCCTAAAAAAGGCAAGATTTTATGAAAGTAGAGGTTGTAAATGACTCCAAAGAGCCCTCTTGGTTTTGAGAACTCTAAGATAACCACCACACCATTGTCCCTCAAAACCCGGTGAAATTCCCTTAATGTGGCGTTTCTATCTACAACATTTCTTATCCCAAAGGCTATGGTGATGCCGTCAAAACTTTTGTCCCTGAAAGGCAGCTTCTCTCCCTGTCCTAAGACTAAATAGAGTTTGACTCTTTTTTTAGCCGCCTTTCTCTTTGCTACAAGGAGCATATTCTTTGCTGGATCCAAGGCCGTAACTTGGGCGTTGGGTTTTTGTCTCAGTATCTCAAAAGCAACATCCCCTGTACCTGAGGCTACATCCAGAAAAGTATCTCCGCCCTCTTCCAGCAATCTTTCTACAGCTTTGCGGCGCCAGATAATATCCTGCCCGGCACTTAACAAATGATTAAGCAGATCATACCACCTGGATATACGGTTGAACATATGATGGGTTATGGGCATTAAAAAGGCTTCTCCTTTAAATTGTTATAAGTTTTTCTCCTTCCTTTATCAGTTTGGTCAGCTTTTCTCCCCAGTAAATAACCTCAACCCCAAGCTCTTCAAGCTTAGCGGTGGCATTTAACTGATCAGCACATGCCTTGCAAGCGCTAACCTTTACCCCTTTATCTATCATCTT
KOK=        39
KK=   62312  LL=   63391  Z=    6.23  JJ=   62222  DL=  1080
A===      111      112      113      114      121      123      124      131      132      133      134      141      143      144      211      213      214      223      224      231      233      234      243      244      313      314      323      333      334      343      413      433
B===      222      122      422      322      212      412      312      242      142      442      342      232      432      332      221      421      321      411      311      241      441      341      431      331      424      324      414      444      344      434      423      443
RRR=   29.477    0.299    1.798   48.261    0.735    5.501    2.182    0.967   -2.113    0.579    0.289    1.002    4.971   -0.369   -2.135   -0.635   -2.517    4.841    0.180   -3.468    8.544    1.182   35.771    3.808    0.184    2.599   23.586    0.958    0.369   -0.074   -4.347    9.758
X1==    5.021    0.869    1.606    7.167    0.245    2.976    1.786    0.864   -1.143    2.048    0.296    0.469    1.874    0.646    1.493    1.211    1.786    2.938    0.159   -1.143    3.151   -1.627    4.623    1.380    0.649    2.662    8.697    0.437   -0.618    0.125    3.451    3.096
X2==    5.871    0.344    1.119    6.734    3.004    1.848    1.222    1.119    1.848    0.283    0.976    2.135    2.653   -0.570   -1.429   -0.524   -1.409    1.648    1.132    3.035    2.712   -0.727    7.738    2.759    0.283    0.976    2.712    2.192   -0.597   -0.597   -1.260    3.151
CD1=        8        4        4       10        3        8        5        3        1        5        2        2        4        2        5        5        5       11        4        1        9        0       10        4        3        5       19        3        1        2        6        6
CD2=       25        6        7       22       12        6        6        7        6        3        5       11        8        3        2        2        1        4        4        8        5        1       13        7        3        5        5        4        1        1        1        6
TCTCCAGCTTTTCGTAAGCTTTTTCGGCGTTTTCTTCTCCTCTTTCCATAAGCTTTATGGCAAAGGTGAGGCCAAGGATGAGGGAAAGCAGCACATAAAAGACAATCTTTTTTTTATCAGGTTTAACCTCTTCTCCCGTGAGCTCTTTCCATTCGTGGTAATGCCTCAATTCATCATCTGCTATCTTCTCCAATACTTCCCGATTTTTGCCTTTTGCTCTTTTGGCGAGAAATTTGTAGATGTGATACTCAGTGATCTCATTTTTCTGAAAGCTTTTTATAAGCTCTTTAGTTTGTGCATCCACTGCTCACCCCCGTTTTCCTCGAGACGCTGGATTATAGTGCCAAGTCTCTCTCCCTTCTTGCAATTTTCCTTATACAGGGAAAGAACCTTTTTGAAAAGCTCCAACGTTTCCTCTTCGCTGGCAAATTCCGCTATAGGAGTAGCAAGCCTTGGATGACGTCCCAGTTTACCTCCGACGAGGACTTTGTATCCCTTTTTATCTACAGTAAGTGCATCCTTTGGGCATGTATTGACGCATTCAACGCAACCGCTGCATCTGGTGATGTCTATTGATATGCCTTTTGCGTTTAGCTCTATAACTTTATCGGGACAGACAACCATGCATGCACCACAGGCATCGCAGAGGTTATCATGGTAGGCTAAACAGACTGTCCCTATAAGTCCAAAATCTGCGATTTGCACGCGTGAGCAGGAGTTGGGGCACTCTGCAATGGCTACTCTGAACTGGTGGTGATGTTTGAGTGAGCCTCCTGTTTTCTTTTTTAGAAAGGAAGTTATCTTCTCCTCTTCAAGGAGAGTCTCCAGCTTCTTAAGTAATTCTTCTGAGCTCGTTACCGCATGTTTGCATCCAAATCTACCAAAGCATGCCTCTACGGAATAGCCTTTTTCCACAGTAGCTGCATTATCCTTTAGCTCTCTTTTAGCCTCTGTTAGCACCTGTGCTGTTATGGTGTTTATGCCCTTTCCTTGTGCCCATTGCTCAATCTTCTTTTTGACCTTGCTCCTTACCCAAAAGGGAATATGGTTGATTATCTCAAGGGCATCTTTTTCCCATAT
KOK=        40
KK=   73622  LL=   74101  Z=    4.86  JJ=   73202  DL=   480
A===      111      112      113      114      121      123      124      131      132      133      134      141      143      144      211      213      214      223      224      231      233      234      243      244      313      314      323      333      334      343      413      433
B===      222      122      422      322      212      412      312      242      142      442      342      232      432      332      221      421      321      411      311      241      441      341      431      331      424      324      414      444      344      434      423      443
RRR=    9.631    1.743    1.318    0.259    0.278   -0.032    0.760    0.106   -0.353   -1.809   -1.536    8.264    0.362   36.193    3.865   -0.032   -0.703    8.054    6.390    0.609    1.033    0.092    7.680    3.527   -0.159    5.544    1.033    4.083   -1.273   -0.323   -0.340   -0.033
X1==    4.214   -1.105    1.280    0.214    0.736   -0.097    1.656    0.280   -1.058   -0.660   -0.720    3.214    0.280    6.214    1.656   -0.097   -0.185    4.152    3.117    1.825   -1.009   -0.097    3.747    1.656    0.340    4.280   -1.009    1.395    1.340    0.340    0.280   -0.660
X2==    2.285   -1.577    1.030    1.212    0.378    0.334    0.459    0.378    0.334    2.739    2.132    2.571    1.295    5.824    2.333    0.334    3.806    1.940    2.050    0.334   -1.024   -0.950    2.050    2.129   -0.468    1.295   -1.024    2.927   -0.950   -0.950   -1.215    0.050
CD1=        5        0        2        1        2        1        3        1        0        0        0        4        1        7        3        1        1        7        6        3        0        1        5        3        1        5        0        2        2        1        1        0
CD2=        8        0        4        4        3        2        2        3        2        5        4        6        3        8        6        2        6        3        3        2        0        0        3        3        1        3        0        4        0        0        0        1
GTTTTGTCGCTATCTGGCTTCTTTCTGTTTTAAGATAGTTTAGCAAGGCGTCTTTTGCCCTCTCACCAAAGTAGACTATTCGTTCCTTTTTGCCCTTACCCATGACCCTTATCTGCATGTTTTTTAGATCTATGTCCTGAATGTTCAAACTGCAGAGTTCAGAGATTCTCATGCCAGTAGCATAAAGAAGCTCCACAATGGCCTTCTCTAAGGGGGTTGAGGCAGCATTCAGTAATGTTTCTACCTCTTCCTGGGAAAGGTATGAGGGCAAGGGTTTTCCCGTTTTGGGGTTATTTACTGCTTTGGCAGGGTTATCCTGAACCAGCTGTATCTTTTTGAGGTATCTATAAAAGGTTCTTACGCTTGATAGCTTTCTTGATATGCTGCGGGGACTTAAGCCTTTCTTTGACAGTGCTGAAACAAAACGGGAAACGTCGTAGGAAGTAACCGATGCAGGGTTTTTTCCTACCTCGTTAAAGA
KOK=        41
KK=   74372  LL=   75451  Z=    6.15  JJ=   74282  DL=  1080
A===      111      112      113      114      121      123      124      131      132      133      134      141      143      144      211      213      214      223      224      231      233      234      243      244      313      314      323      333      334      343      413      433
B===      222      122      422      322      212      412      312      242      142      442      342      232      432      332      221      421      321      411      311      241      441      341      431      331      424      324      414      444      344      434      423      443
RRR=   23.883    1.470    3.219   50.230   -0.400    7.625   -4.591    1.322    0.767   10.771   -0.006    3.079    0.983   -3.180    1.364    0.079    2.184   18.232    0.737    0.720    3.420    1.268   -0.149   -0.020    1.662   13.106   89.935   -3.427    1.925    0.418    0.011   15.540
X1==    6.431    5.649    4.137    8.289   -0.067    3.630   -1.586   -1.593   -0.760    2.618    0.006    1.608    1.431   -1.213   -0.638    0.337   -1.586    8.248    0.355   -1.858    1.224   -1.654    2.029    0.018    2.618    3.569   11.765   -0.559   -1.480   -0.796    0.006    1.940
X2==    3.713    0.260    0.778    6.060    6.014    2.100    2.894   -0.830   -1.009    4.115   -1.104    1.915    0.687    2.621   -2.137    0.235   -1.377    2.210    2.078   -0.387    2.794   -0.766   -0.073   -1.114    0.635    3.673    7.644    6.130   -1.301   -0.525    1.881    8.010
CD1=       12       13        9       13        3       10        0        0        2        7        2        4        4        0        2        4        0       22        4        0        6        0        6        2        7        7       26        2        0        1        2        5
CD2=       15        5        5       18       17        6        9        2        1        8        1        9        4        9        0        3        1        5        6        2        5        1        2        1        3        9       11        8        0        1        6       12
TCTATTTATAAGTCTTTTTTTGAGTTCCTCAATGCTTGGGGGAAAAATAAATATACCAACTGCGTCTTCCATCTTCTGAAAGATCTGCTTTGCACCTTGAACATCAATATCCAGAATGAGGTCTTCACCTTTACTCAGTTTTTCTATGACAAAGGTTTTGGAGGTTCCATAGTAGTTTCCGTGAACCTTGGCGTACTCTAAAAATTCGCCCTTTGCTATCATCCTCTCAAACTCTTCCCTGCTTACGAAAAAATAGTCTTTTCCGTGCACCTCGCCCTTTCTGGGTGGCCTTGTGGTGTAGGACACAGAGAAGCCTATATTGGGCATTTCTTCAAGGAGCATCCTGCAGAGGGTTGATTTGCCAGCACCCGAGGGGGCAGAGATAACGAAGAGTATCCCGCTTTTTCTTTTAAACATCTACTCTATGTTCTGAACCTGTTCTCTTATTTTCTCTATTTCGGTTTTGAGCTCCACCACGATCATGGAGAGTTTGACTGATGCGGCCTTTACTCCCAAGGTGTTGGCTTCTCTGAGCATCTCCTGGATTATGAAGTCCAGTTTCCTACCGCAGGGAGAACCTTGCCTCACAGTCTCCTCAAAGGCCTTGAAGTGGCTCTGGAGCCTCACAAGTTCCTCCGTAACATCCAGCTTATCCAGCATTATTGCTATTTCCTGGGCTATACGCTGGTCATCAATTTCAAGCTCTTTGAGGCGATCCATAAGCTTCTGCTTGGCTTCCTCAATGGCTATATCGGCTATGGAGTTGGCCTTGTCCACAAGCTCCTCAAGCTTACCGAGCCTCTTCAAAATATCCAACTTCAACCTCTCTCCCTCCTCGGTTCTAAAGGTTATAAGCTTTTGAAGAGCCTCTTCTGTGGCCTCCAAAATAATGGGAAGGATTTTTTCCTCATCAACCTCACTCTTTATCTCTAAGGCTTCACGGATAATGGAAGACAAATTGGGCAGGGGAACTCCTACATCCTTTGCAAAAGCCTTAACCTCATTCCAAAGCGCAATAGCAAGTTCTCTGTTCAGATTTACCTCTCTGCCTTCAAGCCCTTCAAATTCAATTTGAATATA
KOK=        42
KK=   77282  LL=   78181  Z=    4.54  JJ=   77282  DL=   900
A===      111      112      113      114      121      123      124      131      132      133      134      141      143      144      211      213      214      223      224      231      233      234      243      244      313      314      323      333      334      343      413      433
B===      222      122      422      322      212      412      312      242      142      442      342      232      432      332      221      421      321      411      311      241      441      341      431      331      424      324      414      444      344      434      423      443
RRR=    2.690   -0.853    8.623   70.801    1.580    4.212    0.745    0.486    1.155    5.952   -0.878   -3.157    4.532    9.874   -0.440   -0.464    2.207    5.646   -1.621    1.155    2.676    2.425    1.109   -1.637    7.657    9.328   18.750   12.229   -0.502   -0.262    0.001    2.461
X1==    0.678    1.695    2.860    9.856    5.599    1.322    0.756    0.314   -0.763    3.945    1.258    2.620    1.258    2.190   -1.559    2.711   -1.674    3.979    1.123   -0.763    1.605   -1.565    1.029    2.739    1.906    1.852    2.347    5.136    0.302   -0.333    0.069    0.936
X2==    3.969   -0.503    3.015    7.183    0.282    3.187    0.986    1.549   -1.514    1.509   -0.699   -1.205    3.603    4.509    0.282   -0.171   -1.319    1.419   -1.443   -1.514    1.667   -1.549    1.078   -0.598    4.017    5.037    7.989    2.381   -1.664    0.789    0.018    2.629
CD1=        4        5        7       21       11        4        4        3        1        8        5        8        5        8        0        6        0        7        4        1        4        0        4        8        5        6        5        9        3        2        3        4
CD2=        6        1        6       10        2        7        3        4        0        5        1        0        7        7        2        2        0        5        0        0        6        0        4        1        9        9       17        8        0        4        2        7
ATAGAGGAGAAGCTTTACGATGAGAGCTTCATAAAGGATTACTGTGTCTTCAAGGTTGGCAAAGGTAAGACGGTCAGCTTTGAGGATTATAAAAGGCATCTTGAAAATTACACTCCTGAAAAGGCAGCGCGTATATGCGGGGGCAACATTACCCCCGAGAAGATCAGGCAGGCAGCGAGATGGTTTGCCAGATCCAAGGGGACCATGTCCATGTGGACCATGGGGCTTAACCAGAGGTCCAGAGGAGTATGGGCCAATAATCTGGTTCACAACCTCCATCTCCTTACAGGGCAGCTCTGTAAGCCTGGTGCTGACAGCTTCTCCCTTACGGGTCAGCCCAACGCCTGCGGTGGCGTGAGAGAAGGTGGAGGATTGTGCCACATACTGCCCGGGCACAGGCTGGTGAAGATAGACAAGCTGCGCCATGAGGTGGAGAGGTTATGGGGAGTGCCTGAGGGAAGAATACCGCCCAAACCTGGCTATCACACCATAGCCATGTTCAGGGCGGTGAATGAGGGCAAGATAAAGGCTTTGTGGGTTAACTGCACAAGCCCGGCTCAGAGCCTTCCCAACTGTGACTTTTACAGAAAAGGGTTGAAGAGAGAGGATCTTTTCTTAGTGGTTACCGATATATTCCCCACCAAGACCACGGAACTTGCAAATCTCGTTTTGCCCACGGCGTTTCACTTTGAGAAGACAGGGGTGTACGGCTGTACGGAGCGCAGATCACAGCTCACCCTGAAGGCTATAGATCCTCCGGGAGAGGCAAAGCCCGAGGTATGGATAGTGAGGGAATGGGCTCTGAGGCTTGCTAAGTACCTGAACGATCCAGTTATCAAGAAGCTTGTGGAGCCTTTCATCGGGCTGGAGCCTGGCTTTGAGCTGCCCAAGGCTATCTGG
KOK=        43
KK=   78482  LL=   79561  Z=    4.88  JJ=   78422  DL=  1080
A===      111      112      113      114      121      123      124      131      132      133      134      141      143      144      211      213      214      223      224      231      233      234      243      244      313      314      323      333      334      343      413      433
B===      222      122      422      322      212      412      312      242      142      442      342      232      432      332      221      421      321      411      311      241      441      341      431      331      424      324      414      444      344      434      423      443
RRR=    7.627    0.314    9.269   39.196    5.968   27.612    2.468    0.280   -2.312    0.508    0.108   10.320    0.108   18.763    0.402   -0.127    0.517    2.420    0.115    0.305   17.550    1.532   -1.174    0.122   24.253   -0.006   -2.478   16.194   -0.180    0.763   -1.004    8.146
X1==    2.985    0.315    3.134    6.334    2.226    4.483    5.571    0.143    1.551    0.551   -0.194    2.864   -0.194    4.708   -0.322    0.085    0.469    0.746   -0.725   -0.648    7.245   -0.904    2.357    0.495    3.135   -0.194   -0.351    7.915    0.212   -0.554    1.802    6.340
X2==    2.555    0.997    2.957    6.188    2.682    6.159    0.443    1.957   -1.490    0.922   -0.557    3.603   -0.557    3.986   -1.249   -1.490    1.102    3.242   -0.158   -0.470    2.422   -1.695   -0.498    0.247    7.737    0.030    7.056    2.046   -0.846   -1.379   -0.557    1.285
CD1=        7        3        6       14        6        8       13        2        4        2        2        8        2       13        2        2        4        3        2        1       10        1        6        5        5        2        1        9        2        1        5       10
CD2=        8        5       10       12        8       16        3        8        1        7        2        8        2        7        1        1        4       10        2        3       10        0        2        2       22        3       20       11        2        1        2        6
CTTTCCACTGGCAGGGTGATAGATCACTGGCACACTTCAAGCATGACAGGAAGAATAGCCGAACTTCTAAGAGCCAATCCCTATGCCTATGTGGAGATCAATCCTAAGGATGCAAAAAGGCTGGGTATCAAACCCAACGACATGGTGGAGGTGGAGACCCGCAGGGGCAAGATCCACCTTCCTGCTAAGGTGGTTGAGGGACCCATTGAGGGGATGGTGTTTGTTTACTGGCATGATATGGCCGAGGATAGAATGGCCAACAGGGTTACAAAGGATGCCTTTGATCCTGGGTCCAAGGAGCCTGAATACAAGATATGTGCCTGTAGAATCAGGAAGGTGAGTGGTCCCAAGCCGCTTAGGCCCTTCGTAGTGGGGATGAGCAAGCCAATTTAGTGTTTGAGGGGGCTGCTGCCCCCTCCCTGGGAGGATAAAATGCCTATAGGTGGATTCGTGGTTTCTGTGCTACCCGTGGATAGGGAGCGTGTGGAAAGAAAGTTGACTGAATTTTCCAACGTTACGGTTTATGGCTCGGACGAGAAGGGGAACATAATCGTTGTGATGGAGTCCGAAACTTCCGATGAGATGGATGAGCTTGTGGAAACGATAAAGCGTATTGATGGGGTTCTTTCTGTGGGACTTGCCTGTCTCTATTTTGAGGACGAGGTGGAGAAGATTGAAAGGGGAGAGCTTAAACCAGAAATCTCCTTTGGGAGAAGAAGGGTCCAGTAGGAGGTTCTTTCTCAAGATCTTTATAGGAATTTTATCCTTTTTGGGTCTTGCGACAGGAAAGGCAAAGGCTTCTCTTTTTAAATCTCCTGTTGGGCGTAACAGGTTGAGGCCTCCCGGTGCTGTGCCTGAGGAGATCTTTGCCGGCAAGTGCATAAGATGTGGTAGATGTGCGGAGGTGTGCCCCTATAGGTCTATCTACATGCTTGATGCGAGATGGGGGGTGTGGGCGGGAACTCCTCTGATATTTGTTGAGGAGATACCGTGTTACCTGTGTATGAAGTGTGTGGAGGTATGTCCCACAGGCACTCTAACGAAGATAAAGCAGGAAGAGACCCGTATGGGTCTTGCGGT
KOK=        44
KK=   80162  LL=   81301  Z=    5.16  JJ=   80162  DL=  1140
A===      111      112      113      114      121      123      124      131      132      133      134      141      143      144      211      213      214      223      224      231      233      234      243      244      313      314      323      333      334      343      413      433
B===      222      122      422      322      212      412      312      242      142      442      342      232      432      332      221      421      321      411      311      241      441      341      431      331      424      324      414      444      344      434      423      443
RRR=   11.370    0.740   14.528  108.027    1.153   21.141   -1.144    0.348    1.217    2.525    0.961    1.959   -0.240   22.605    0.097   -3.945    1.276   14.670   -5.105    0.246   -0.085   -0.074    3.245    0.120    2.131   -2.076   16.580   12.044    0.653    1.073   -0.261    7.970
X1==    2.129    0.789    5.058   13.269    2.625    4.649    3.982    0.308   -0.804    3.268   -0.772    2.092    1.995    6.268   -1.659    2.604   -1.371    4.141    3.779   -0.122    0.189    0.082    3.061   -0.318    0.622   -0.772    2.466    3.892   -0.540    1.001   -0.080    4.853
X2==    5.340    0.937    2.872    8.141    0.439    4.547   -0.287    1.129   -1.515    0.773   -1.245    0.936   -0.121    3.606   -0.059   -1.515   -0.931    3.542   -1.351   -2.020   -0.452   -0.898    1.060   -0.378    3.425    2.691    6.723    3.094   -1.210    1.072    3.253    1.642
CD1=        5        4        8       24        7        9       11        2        1        5        1        6        5       15        0        6        1       10       13        2        2        3        8        4        2        1        5        5        1        3        2        8
CD2=       18        6       12       18        5       13        2        8        1        7        1        5        3        7        4        1        1        9        0        0        3        1        4        1       13        8       17       12        1        5        9        6
TGGTTTGCGCTTGTAGGGGAAATCCTTCTTTCTATGACCATAGCGGCACCTATCTTCGTCTTTCTTTCTCCCCCTGGTCTTGTGGGAAGGGAGATCATGATGCTTGTTTTCTTCAAGCGCTTTCCCGTTGAGGGTGTGGTGGTTTTTGCGGTTTTAGGGCTTCACCTTGTTACCCGCAGGTTCTTCTGCAGGTATCTCTGCCCTTTGGGGGCCCTGCTTGCGTTTTTGGGTTCAAAAAGAAAGCTGGTCATATCGCGTAACGAGAGTATGTGTGTCAACTGTAGGCTGTGTGACAGGGTCTGTCCCATGGATCTTAAGCCCAGCGAATACGGGAAGGCTTCTGTTTACTGCTGGAACTGTGGCGAGTGTGTGGATGTGTGCAACAAGAAAGCCCTCACCTTTAAGTGGGAGGATTAGTGCGTGGATATCTACCTCAGGTTGTCGCTAACAGACAGATGTAATATGAGATGCTTTTACTGTGCCCCTAAGGGTTACAAGAAGCTTCTGAGAAGGGATCTTTTGAGCTTTGAGAATATTCTCTTTGTCTTAGGTATCTTGAAGTCTATGGGGATGCGAAAGTTGAGGATAACAGGGGGAGAGCCTTTACTGAGGAAGGGCTTTGCCGCCTTCATTAAAAAAGTTTCTAAATTGGATATACACGAGGTCTGCATTAGCACCAACGGCTCGTTGTTGAAGGATTACGCAGGGGTTTTGAAGGAAAGCGGGGTGAAGAGGGTCAATGTCAGCCTTGATTCCTTAAATGAAGGGAAGTTCATGCTTATCACTGGTAGAAACCTCTTGAGGGATGTGATTGAGGGTATAGATGCCGTGTTGGAAAGGGGCCTTGAGGTTAAGGTGAACACGGTGGCCATGCGGGGCATTAACGATGATGAGGTGTTTGATCTGCTTGGATTTGCCAAGGAGAGGGAACTTACCCTTAGGTTCATAGAGTTTATGCCGTTTCCACATGCAAAGCATAAGTTTTCACAGTATTTCATTCCTTATCGCGAGTTGCTGGAGATCATCAGGGAAAGATATGCTGTTGAGTATGCAGGGTTTAAGGGCGTTGCGGAGGAATTTTGGGTCAAGGAACTGGGGATAAAGGTGGGGTTTATCGCTCCTGTTTCCAAGCCCTTCTGC
KOK=        45
KK=   92342  LL=   92701  Z=    5.96  JJ=   91682  DL=   360
A===      111      112      113      114      121      123      124      131      132      133      134      141      143      144      211      213      214      223      224      231      233      234      243      244      313      314      323      333      334      343      413      433
B===      222      122      422      322      212      412      312      242      142      442      342      232      432      332      221      421      321      411      311      241      441      341      431      331      424      324      414      444      344      434      423      443
RRR=   -1.595    0.035   -0.132   -2.470   -0.043   -1.072   -2.664    0.253    0.091   -0.116   -0.005   -1.187    3.156   -4.228    1.045    0.001    3.324    2.169   15.465   -1.835   -0.064   -0.943   -0.943   89.256   -2.061   12.572    0.214    1.198    0.820   -0.051   -0.138   -0.051
X1==   -0.861   -0.900    0.129   -0.852    1.100    1.090   -0.890    0.129    0.090    0.119   -0.861    1.148    3.139    4.158    1.100    0.090    1.110    2.049    3.070   -0.910   -0.920   -0.900   -0.900   11.120    2.119    3.139    3.080    1.109   -0.871   -0.871    0.139   -0.871
X2==    1.852   -0.039   -1.022    2.901   -0.039   -0.984    2.994    1.962    1.016   -0.972    0.005   -1.034    1.005   -1.017    0.950    0.016    2.994    1.059    5.037    2.016    0.069    1.048    1.048    8.027   -0.972    4.005    0.069    1.080   -0.941    0.059   -0.995    0.059
CD1=        0        0        1        0        2        2        0        1        1        1        0        2        4        5        2        1        2        3        4        0        0        0        0       12        3        4        4        2        0        0        1        0
CD2=        3        1        0        4        1        0        4        3        2        0        1        0        2        0        2        1        4        2        6        3        1        2        2        9        0        5        1        2        0        1        0        1
CTGAGCCCACGAGAGTGTGGGTTGTGGAGATGGGAAGACCCATTTTTGAGCACACAAGCACTGTGGTGGCACATCCAAACTCTGCACAGAAACCTCTAGAGGGGGTGATGTCAGTGATTCTTCCACCGATGGTTTCTATAACTTTGTATCCCCAGGTAGCTAACCCCATGACTATACCCAAGCCTCCAAGGAGTAATACCCAGTCTGGAACATAGGCTTTTGCCACTACCACTCCTTTGGCCATGGTGGTTATTATTCCAGCCATGGGGCCTGTGGCATTTGCAACATCATTGGCTCCGTGCGCAAAGGCCATATAGCAGGCAGTGGCAAGCTGCAAGTATTTAAATAGCTCTTCAGTTT
KOK=        46
KK=   93002  LL=   93361  Z=    8.75  JJ=   92702  DL=   360
A===      111      112      113      114      121      123      124      131      132      133      134      141      143      144      211      213      214      223      224      231      233      234      243      244      313      314      323      333      334      343      413      433
B===      222      122      422      322      212      412      312      242      142      442      342      232      432      332      221      421      321      411      311      241      441      341      431      331      424      324      414      444      344      434      423      443
RRR=    2.176   -0.177    0.087   -0.023    0.524   -0.090    1.154    0.817    0.005   -2.233   -0.155   -2.147   -0.006    9.292    3.515   -0.954    0.326   -0.014    0.996    0.100    0.007    0.004   16.469  104.846    0.042   -0.121   -0.111    0.079    1.095    0.908    0.873    0.027
X1==    1.670   -1.009   -0.114   -0.103    2.991   -0.946    1.064   -1.068    0.054   -1.034   -1.028    2.775   -0.038    2.958    2.991    1.054    0.064    0.200    0.209    1.054    1.112   -0.878    4.122   13.132   -0.049   -0.038    0.112    1.015    1.026   -0.974   -1.028    0.026
X2==    1.303    0.175   -0.765    0.226    0.175    0.095    1.085   -0.765    0.095    2.160    0.151   -0.774    0.151    3.141    1.175   -0.905    5.085   -0.069    4.770    0.095    0.006   -0.005    3.995    7.984   -0.840    3.151   -0.994    0.078    1.068   -0.932   -0.849    1.068
CD1=        3        0        1        1        4        0        2        0        1        0        0        4        1        4        4        2        1        1        1        2        2        0        5       14        1        1        1        2        2        0        0        1
CD2=        2        1        0        1        1        1        2        0        1        3        1        0        1        4        2        0        6        1        6        1        1        1        5        9        0        4        0        1        2        0        0        2
TCCAGGAAAGCACTATGGAAACCATTTTGCCCCATTCAATGGCTGAAAGCCCTTTGCTAACTATACCAAAGCCTACCACTGCACCCACTATGGAGTGGGTTGTGGATACGGGCAGGCCGAGGTAGGTGGCAAGCTGCACCCATATCCCTGCGGATATTAATGCCGCCAGCATACCCAGGATAAAGAGGTTGGGGTTATCCTGAAATAGCATAGGATCCACTATGCCCTTGCTTATGGTGGAGGTCACGTGGCTTCCCACAAAGAAAGCTCCTGAGAACTCAAAGATGGCCGCTATAATAATGGCCTTTTTCAAGGTGATGGCCTTGGAACCAACAGATGTGCCCATGGCATTGGCCACAT
KOK=        47
KK=   94562  LL=   95551  Z=    6.65  JJ=   94382  DL=   990
A===      111      112      113      114      121      123      124      131      132      133      134      141      143      144      211      213      214      223      224      231      233      234      243      244      313      314      323      333      334      343      413      433
B===      222      122      422      322      212      412      312      242      142      442      342      232      432      332      221      421      321      411      311      241      441      341      431      331      424      324      414      444      344      434      423      443
RRR=   47.678   -0.306    0.806    7.015    6.539    6.691   28.029    0.177    0.674   -0.363   -0.082    6.255   -0.373   -0.022   -0.440    0.674   -1.650   20.738    0.460   -0.447    3.404    1.336    1.360    3.271    1.789   -0.505   -0.801   18.525   -0.628   -0.101    7.208   23.551
X1==    7.491   -0.354    0.983    4.475    2.797    3.029    4.620    0.216    0.411    3.514   -1.330    3.010   -0.569    0.057    0.276    0.411    1.496    6.555   -0.319   -0.898    1.907   -0.917    1.030    1.455    1.123    0.952    3.946    2.920   -0.489    1.091    1.712    5.833
X2==    6.365    0.864    0.820    1.568    2.338    2.209    6.067    0.820    1.638   -0.103    0.062    2.078    0.654   -0.394   -1.593    1.638   -1.103    3.164   -1.444    0.497    1.785   -1.457    1.320    2.249    1.594   -0.531   -0.203    6.343    1.284   -0.093    4.209    4.038
CD1=       12        2        3        8        7        7       10        2        3        6        0        6        1        2        3        3        5       15        3        1        5        1        4        5        3        3        8        5        1        3        4        9
CD2=       21        6        6        7        9        7       13        6        6        3        3        8        4        2        1        6        1        7        0        4        5        0        4        5        6        2        2       12        4        2       10        8
GGGTGTGCCTTCCCCTACCATCTTCTTTATGGCCGCGGCGTAGTTGCCCTTGATGACCTCCATGGCTTTCTCTTTTATGGGCTCCCCATGACCGGGAAGAAGGTTTTTGGGATTTAAGGACATAAGCATCTTTAGCGCCATTAGGTGATAGTCGTCTCTTCCTCCTCCAACAGGATCCGCAGAGGCGAAGGCAAAGGGAAGCACTGTGTCTCCTGTGAATATAGAGGACGTTTCTTCATGGAACAGGCATATACTGTCTATGGTATGCCCCGGGGTGTGGATGACTTTTAATTTAAAGGGGGGAAACTCTAAGATGTCTTCATGGTATACAAAAGAGTGGGGCACCTTGAGATCAGACAGAACATTTTTTAGCTCTTGCGGGCCGTCTTCTTGCAGGTAAACAGTAAATGGTTTTTCTTTTAGAATTGATGGATAGCGTAGAAGCTCCATCATCCCCATGACATGTTCGGGATGGCCGTGGGTTATTACGATGGCTTTTATATCAAGCGGAGATGCGTATTCTTGAAAAAACTGGATAAATGCAGTGTAGTCGTTTCCCGGATCGACTATGGCCCAACCGTCTTTGTACTTTATGGCATAGATGTTGGAGGAGATGTCATAGCCGGGCATAAAAAGCGTTGCCTCAAAGAAGGGATTGTTTTCCTGCCAAAATTCTGAGAGTTTTTTCCAACCTGAATAGTCCATTTCTTTCATCATTTCTTCCATAGTTGCACCTCTTTTTGGATTGCGCACAGTGCTAGTGCTATGGCATCTGCCTCGTGATGGTTTATATTTTCTAGTGCCAATATCTGTTTTACCATGAAAATGACCTGTTCTTTATTCGCCGAACCGTTTCCTGTGATGCTCTTTTTCATTTCTGTGGGATGTATTTCAACTACTTCTACACCCATCCGTCCAGCTGCAGCAAGGACAGCTCCTCTAGTTTCTGAAAGCTTTATCAGAGAAGGGATACTTTTTCCATGGAAGGCC
KOK=        48
KK=   99662  LL=  100261  Z=    5.05  JJ=   99182  DL=   600
A===      111      112      113      114      121      123      124      131      132      133      134      141      143      144      211      213      214      223      224      231      233      234      243      244      313      314      323      333      334      343      413      433
B===      222      122      422      322      212      412      312      242      142      442      342      232      432      332      221      421      321      411      311      241      441      341      431      331      424      324      414      444      344      434      423      443
RRR=    2.282   -0.447    2.942   15.296    4.870   23.890    3.868    1.695    0.679   20.097   -0.244    7.604    3.463    6.161    0.833   23.897   -0.642    4.062    0.046    0.679   -0.010    1.344   -0.376   -0.484    0.324    0.697   -0.138   -0.394    1.066    1.066    3.905    8.312
X1==    3.597    1.073    1.698    3.953    1.073    5.743    1.297   -1.090   -1.301    5.361   -1.025    1.965    1.937    2.095   -0.503    4.177    0.460    2.405   -0.039   -1.301    0.244   -1.223    2.102    1.526    0.748    2.924    3.352   -0.190   -1.032   -1.032    0.950    2.889
X2==    0.634   -0.416    1.733    3.869    4.540    4.160    2.982   -1.555   -0.522    3.749    0.238    3.869    1.788    2.941   -1.656    5.721   -1.396    1.689   -1.169   -0.522   -0.041   -1.099   -0.179   -0.317    0.434    0.238   -0.041    2.078   -1.033   -1.033    4.112    2.877
CD1=        5        3        3        5        3        9        3        0        0        7        0        3        3        3        1        7        2        6        2        0        2        0        4        3        2        4        6        1        0        0        2        4
CD2=        5        2        5        9       10        7        6        0        1        6        2        9        4        6        0        9        0        3        0        1        1        0        1        1        2        2        1        3        0        0        7        4
GAAGTTGTACTGCCTGGCGATAGAATTAGCTACGTCTGAAAGTCTGGCAGTCCCCTTATCTGCTGCAACTACCAGGTATGGATCGTCATCGTCGTACCTGATTACATGGGGAGGATGCACAATCTTGCCATCTACTATGTTGTCGGTGACATCTAACATGCCTCTGATGAGGAAGGTGTACTTTTCCTTTACCAGTTCTTCTAGCTCGGCTCTGTCTTTAGGCTGATAGTACCTGAACTTGATTATAAAGCCACCCTTTGCTCCCGTTGGAACTATTATGGCGTTTTTGACCATTTGGGTTTTCATAAGGCCCAGTATTTCCGTTCTAAAATCATCGGGCCTATCGCTCCATCTGATACCACCTCTTGCGATCTTACCACCCCTTAGGTGAACACCTTCCATACCGTACTCATGCACGTAAATCTCATACATGGGCCTTGGAAGAGGCATTTCCAGGATTTTAGAGCAGTCTATCTTTATAGAAATGTAGTGGGATATCTTGTCCTCTCTGTAAAAGTTGGTTCTTATGGTGCTTTGTATAGCATTAAAATAGGTTCTAAATACTTTATCCTCAGCAAGGCTGCTTACCTCGTTAAGTCC
KOK=        49
KK=  100742  LL=  101161  Z=   12.08  JJ=  100442  DL=   420
A===      111      112      113      114      121      123      124      131      132      133      134      141      143      144      211      213      214      223      224      231      233      234      243      244      313      314      323      333      334      343      413      433
B===      222      122      422      322      212      412      312      242      142      442      342      232      432      332      221      421      321      411      311      241      441      341      431      331      424      324      414      444      344      434      423      443
RRR=    9.749   -0.401   -0.134    5.447    0.612    1.895    1.827    1.109   -0.182   -0.450    0.025    5.447    2.605    0.098    1.875   -0.327   -1.886  132.313   -0.070   -0.511    0.251   -0.098   -1.656    1.328   -0.455   -0.051    6.842   -0.970    0.308    0.308    1.007   -1.131
X1==    2.815    0.461    0.204    2.103    1.301    3.855    0.743   -0.796   -0.060   -0.582   -0.656    2.103    1.344    1.261   -1.218    0.919    1.666   12.398   -1.279   -1.039    0.224    0.125    2.125    1.015    0.418    1.344    3.224   -0.426   -0.480   -0.480    0.344   -0.480
X2==    3.463   -0.869   -0.657    2.590    0.471    0.491    2.461   -1.393    3.033    0.773   -0.038    2.590    1.938    0.078   -1.539   -0.356   -1.132   10.672    0.055    0.491    1.122   -0.779   -0.779    1.309   -1.090   -0.038    2.122    2.277   -0.642   -0.642    2.926    2.358
CD1=        4        2        1        3        3        5        2        0        1        0        0        3        2        2        0        2        3       16        0        0        1        1        3        2        1        2        4        0        0        0        1        0
CD2=        9        1        1        5        3        2        4        0        5        2        1        5        3        1        0        1        0       12        1        2        2        0        0        2        0        1        3        3        0        0        4        3
TATTTTTACAAGGCTAAAGTCTTTTTCTTCAGTTAGCAGCACGTTGAAGGGCTTTGCTTCAGAGAATTCACTGATTCTTCTGACATCTTCTACTGCCTCCGTAGGAGAAACAGAAGCCTTATAGTCCTCGGGGAAGAATGGGGCGAATTTGAAAAATAGGGTTTCCCAATCCTTTTTAAATCTCTTTTTCAGCTCTTCTCTGAATAGATCTTCCCATTCGGCAGTTATATTTTCAATCTGCTTTTTAAGTTCCTCGGAGGTGAGTCCAGGATCTTCTTTGGGAGTGAGGAAGAAGTAAAGCAAAGCAATATGTTCTTCATAGATGGAAAATCGCATGTCTGCATAGTCTGATTTGAAAGTTTCCATGAGGAAGCTTCTTATTTTATCGGCAGTATGCATTGAGAACCTGCTTTCTGGCAT
KOK=        50
KK=  101582  LL=  102391  Z=    6.31  JJ=  101222  DL=   810
A===      111      112      113      114      121      123      124      131      132      133      134      141      143      144      211      213      214      223      224      231      233      234      243      244      313      314      323      333      334      343      413      433
B===      222      122      422      322      212      412      312      242      142      442      342      232      432      332      221      421      321      411      311      241      441      341      431      331      424      324      414      444      344      434      423      443
RRR=   28.142    0.118    3.257    8.477    0.542    8.363   -0.323    0.042    0.332    1.102    0.549    3.730    1.026   -0.064   -0.305    1.252   -1.462   97.460   -0.560   -1.766   -1.003    0.601   -0.479    1.654    1.451    6.587    0.695   13.021    0.720    0.391    1.720    1.324
X1==    3.810    0.178    3.004    5.278    0.178    4.747   -0.305   -0.654    0.301    3.248   -1.137    2.323    3.303   -0.228    0.178    2.841    1.619   11.382    0.947   -1.604   -1.328   -0.544    2.536    1.032   -1.148    5.967    0.197    3.099   -0.883    2.117    0.639    1.117
X2==    7.386    0.663    1.084    1.606    3.036    1.762    1.060   -0.063    1.101    0.339   -0.483    1.606    0.311    0.282   -1.710    0.441   -0.903    8.562   -0.592    1.101    0.755   -1.103   -0.189    1.602   -1.263    1.104    3.527    4.201   -0.815    0.185    2.691    1.185
CD1=        9        4        6        9        4       10        2        1        3        5        0        5        5        1        4        7        5       24        5        0        0        1        5        3        0        8        2        4        0        3        2        2
CD2=       24        6        5        6       11        5        4        3        4        2        1        6        2        2        1        3        1       13        1        4        2        0        1        3        0        3        5        5        0        1        5        2
CAGAGAAAGTATTTCCTTAGTATCTAGGATATAATCTGATGCAAAATCTTGTTTGAGGATCCCCTTGCCGGTTTTGAGGTTTTTTAAATTTTCCGTTTCCGCATAACCAAAGAAGACGAAATTATCGTCTATGAGCCATTCAAGAAAATCTACTATTTCCTGCCCGTTTTCTTTGTTTAGTGTACCCAGTTCAACCAGGAATTCTACGTCGTTTATAGCGTCTCTAACCTTGCGTTTCATCTTTAGGAAATCTTCTACCATGGCTTTAACCATGGGGAGTATTGCTTTAACTCGATCACAGAAACCTTTCAGTTTTTCATCGGGAAGTTCAGGGAAGAATTCTACCAGGACCAGAAGTTCTCTTTTCCCTTCACCAATGGATTTTACTTTCCCATCTTCGCCTCTTGATGTTTTGATAGTTAGATGAACGAGTGCTCTATAGGGGATCTGTTCTTTACTCAGAAGAAGCTGCAGAGTATCTATTACGAATGGAATTTCGCTGATAGCTACAAGTAAAAGAGATATGTTCTCTTCTCTTATAAATTTTATTTGTGGGTCTTCTCTTTTTGCTTTAAAAAATTCCCAAGCAATAGAAATCCTCTTATTAAAGGATTCTTTGTCGAAAGCTGACAAATAATTTTTTGGAGCATTTGATAAAAGACTTTCGTAGAATAACTCTTTTGCCGCCATGGGGCACCTCCAAGATTGACTTTTAGATATTTTACCCTTTGTGAACGCAAATTCAAAGGGGCTAACTTGATTAGTCTATTCTTGGGTGTATATTAGGTAATGTTTGAATTAGGCTTTGAA
KOK=        51
KK=  107972  LL=  108631  Z=    6.13  JJ=  107462  DL=   660
A===      111      112      113      114      121      123      124      131      132      133      134      141      143      144      211      213      214      223      224      231      233      234      243      244      313      314      323      333      334      343      413      433
B===      222      122      422      322      212      412      312      242      142      442      342      232      432      332      221      421      321      411      311      241      441      341      431      331      424      324      414      444      344      434      423      443
RRR=    8.307    1.826   -0.315   31.971    0.113    0.692    0.847    0.479   -1.290   41.466    1.458    1.766   -0.487    1.108   -0.408    5.163   -0.487    4.619    8.592   -0.092    0.339   -0.146    2.833    0.023    1.135    1.625   12.510    0.695    0.546    0.546    0.253    2.128
X1==    3.111    1.047    0.861    4.982    0.264    1.000    2.373    1.820   -1.000    7.338   -1.108    3.556   -0.193    0.537    0.264    4.000   -1.366    2.093    3.407   -1.000    0.399   -0.094    1.827   -0.719    0.338    1.638    2.399    0.602   -0.728   -0.728   -0.193    3.272
X2==    2.670    1.744   -0.366    6.417    0.427    0.691    0.357    0.263    1.291    5.651   -1.316    0.497    2.531    2.064   -1.547    1.291    0.357    2.207    2.522    0.092    0.848    1.550    1.550   -0.032    3.362    0.992    5.214    1.155   -0.750   -0.750   -1.316    0.650
CD1=        6        3        2        9        2        2        5        3        0        8        0        7        1        3        2        5        0        3        6        0        1        1        3        1        1        3        3        1        0        0        1        4
CD2=        6        5        2        9        3        4        2        3        5       13        0        2        5        3        0        5        2        7        5        3        5        4        4        1        9        3       13        6        1        1        0        3
CTCTTCACAGGGATTTACACCGATACCGGAGGATTTAGGTATTCGGACACCACACCTTCTACCTTTGAAGCTGCAAAGCAGCTGGTGGAGCTTGGGGCACGGCCCTGGAAAGTAGCGGTGGAGATTTATGAGAGCAGTCCTGTAAGAAGAATAAAGCTTTTGGGGTTGTGTCTTGAGACCTTGCAGTTGCATTTGGAGGGTAAGGTAGCCAGTCTTTACGTGACCCTGGATATGTACAAGAAGACAGGGGCTTTGCCAGAGGATACCGAGGATTTTGTGAACTACGCCAGGGGTATAAAAGGTGTGGAAGTTGGTATCTTCATGAGGGAGCTTTACGAAGGTGGCGTGAAGGTGAGTCTCAGATCCAAGGAGAAAGTGAATGTGGCAAAGGTAGCAAGAGAACTTGGCGGTGGTGGTCATCAAAATGCTGCCGGTTGTGAACTCAACATGGGTATCCGAGAGGCCCTTAAAATTCTACTAGAGAAGATTGCTCAACAACTGTGAGGAGGCGAGAATGGGAGTTTTAGAGGTCACCAAAGAGGGAAATATTGCATGGGTGGTCTTGAACAGACCGGACAAGCTTAATGCCCTAAATTTTGAGTTATGCGAGAAATTGTACGATGCTTTCTTTGATCTTTCCGAAGATAAGGATGTGAGAGT
KOK=        52
KK=  117872  LL=  118561  Z=    6.64  JJ=  117422  DL=   690
A===      111      112      113      114      121      123      124      131      132      133      134      141      143      144      211      213      214      223      224      231      233      234      243      244      313      314      323      333      334      343      413      433
B===      222      122      422      322      212      412      312      242      142      442      342      232      432      332      221      421      321      411      311      241      441      341      431      331      424      324      414      444      344      434      423      443
RRR=    5.109   -0.190    3.318   61.460    5.207   10.171    0.498    6.032   -0.832    1.338    1.501    2.998    2.373   10.921   -0.008   -0.170    0.966    3.083    0.496   -0.345    2.682    0.486   -0.173    1.174   -0.248    0.949    3.288    3.864    1.076    0.222   -0.696    6.857
X1==    1.169    0.337    3.521    8.051    2.908    3.251    0.619    2.723    0.960    1.786   -1.171    2.235    0.557    3.429   -0.306    0.197   -1.466    1.528    2.454    1.724    1.611   -1.227   -0.400    1.657   -0.113    3.151    0.703    3.212   -0.954   -0.954    1.422    2.046
X2==    4.371   -0.564    0.942    7.634    1.791    3.128    0.804    2.216   -0.866    0.749   -1.281    1.341    4.258    3.185    0.025   -0.866   -0.659    2.018    0.202   -0.200    1.665   -0.396    0.432    0.708    2.189    0.301    4.677    1.203   -1.128   -0.232   -0.490    3.351
CD1=        4        3        6       13        7        6        3        5        3        3        0        5        2        6        2        2        0        4        6        4        3        0        1        4        1        5        2        4        0        0        3        3
CD2=       11        2        4       13        6        7        3        6        1        3        0        4        7        5        3        1        1        5        2        2        4        1        2        2        5        2        8        3        0        1        1        5
TTTGCTTTTCAGTGGATACTTTGACTTCCTGCATGTGGTTCTGGCTATCATTTTTGCCTTTTTAATTTCTAAACCTTTAGGAAGGTGGGCTCAAAAATATGTAACCACAGACCCTGATGTTAAAGACATGGAGATAGTGGGTATAAGGCTTCAGCCCTTTGTGAAATACTTTGGCATACCTATACCGGTTCCATCGACCAAGTACTTTGTAGAGACGGCTCAGATTCCCAGAATACAGCGTATCTATTGATGGATCCCTTTGAAAGACTTGTTCAGCTTATCAAGAAGTGGAACCGAAAGATCAACATAACAGGGCTGAAAGACGAGGCTTCTATCAAAAGGGAGCTTATAGAAGATAGCCTTAAACCTTTGGAGTTCAAGCTTTTGTACTCACCTGTGATGGATGCTGGATGTGGAGCTGGCTTTCCAACTCTGCCCTTGGCCATAAAGGCTACAGAGGTCCAGTTTATTTCTGTGGATTCCAATAGGAAGAAGATCAACTTCTTAAGGTATGCAATTAGGGAGCTTGGTATCACAAACGTTAAGCCTGTTTGGGGAAGGTTGGAGGAACAGACTGAGCTTTTAGATTCTTTTAACACTGTGTTGAGCAAGGCCTTTATGCCACCTGAAAGAGCTGTGGAGTTTCTCTATCCCTTCTTAAAGCAAGGGGGCAAGCTCATAGTTTACACA
KOK=        53
KK=  129302  LL=  130261  Z=    6.42  JJ=  129062  DL=   960
A===      111      112      113      114      121      123      124      131      132      133      134      141      143      144      211      213      214      223      224      231      233      234      243      244      313      314      323      333      334      343      413      433
B===      222      122      422      322      212      412      312      242      142      442      342      232      432      332      221      421      321      411      311      241      441      341      431      331      424      324      414      444      344      434      423      443
RRR=    6.189   -0.701   -0.589   36.108    0.540   -1.267   -0.002    1.494    0.323    1.336   -0.070    4.869    0.849   19.170    7.442    0.323    0.696   11.399   -0.087    5.602    2.214    0.134    0.134   35.106   -1.220   14.143   11.166    0.261    0.754    1.011    0.040    2.665
X1==    2.437   -0.649   -1.423    9.171    1.063    0.907   -0.160    0.714    1.659    0.807    1.328    1.237    0.632    5.256    3.345    1.659    0.956    1.895    0.618    1.659    5.924   -0.645   -0.645    6.845   -1.072    4.112    3.941    0.348    0.738   -1.098   -0.761    0.738
X2==    2.539    1.081    0.414    3.937    0.508   -1.396    0.013    2.092    0.195    1.657   -0.053    3.937    1.344    3.647    2.225    0.195    0.728    6.014   -0.141    3.378    0.374   -0.207   -0.207    5.128    1.138    3.439    2.833    0.749    1.020   -0.921   -0.053    3.609
CD1=        8        2        0       21        5        3        3        3        4        2        4        6        3       14        9        4        5        4        4        4        7        1        1       16        0        8        5        1        2        0        1        2
CD2=        7        5        4        7        4        1        2        7        4        7        2        7        4        5        7        4        3       16        2       10        5        2        2        7        6        7       10        6        4        1        2        8
ACTTGGGAAAGAGGAAGAGGGCTGGAGGCTTGTAAAACACTTGAAGGCGAAGCTGGATCAAGTGAAATTTCCCCAGAAAAGGCCAAGGGTTGTGTATGAGGTATCTCAAAGGCCCTATCTTTTGGCTGGGAAGAAGAACATAGTGGTAGATGTAGTTGAAAGGGCGGGTGGATTTTATCTGTTAAGGGCGAGTCGAAAGTTCGTGCGCCTCTCATGTGAAAGGGTAAGATTCTTAAGACCAGATTTTTATATATACCAGGTTGGTCCCATGAATCCCTCTCCTGTGTCTCCTGATAAGAGACGATGTTTGAAGGAGCTTAATTTTAAAGTTTTGAAGGTGAACGAACTTGGGTTTGCCAGGGCTAATACAAAAAGTTTTGACAACGTCCTCTTACTAAACAAACTCTTTATGGAGTGGGCTGGTGAGTGAAGGAAAAGTATATATAGTGGGAGCAGGTCCTGGGGATCCTGAATTGATAACGGTGAAGGGATTAAAAGTACTTAAAAAGGCAGAGGTGGTCTTGTACGATAACCTGGTTCCTAAAGAAGTATTGAAAGAGGTCCCTGGTAAGGCAGAAGTCATCTATGTGGGTAAAAGAGCCGGAAGGCATTTCCTACCCCAGGAGGATATTAACAGGTTGTTGGTGGAAAAAGCCAAAGAAGGTAAAGTAGTGGTTCGCTTGAAGGGAGGAGATCCTCTTATCTTTGGAAGGGCTGCGGAGGAGATAAAGGCTCTTGAAGACGAGGGGATAGATTACGAGGTAATACCAGGTGTCACTGCAGCTTCTGCAGCCTGTGCCAAGGCTAAGATTTCTCTAACCAGCAGGGAATGTGCCTCGGTTCTCTCCTTTATTACAGGGCATAGACGCAGAGGAGAGCCTTTAGAGCTTCCTTTTGGTGAGCTTGCCAGTTTGGGAGGAACGATAGTGGTCTACATGGGGGTGTCCACCGCGGAGGAAA
KOK=        54
KK=  130322  LL=  131011  Z=    5.44  JJ=  130322  DL=   690
A===      111      112      113      114      121      123      124      131      132      133      134      141      143      144      211      213      214      223      224      231      233      234      243      244      313      314      323      333      334      343      413      433
B===      222      122      422      322      212      412      312      242      142      442      342      232      432      332      221      421      321      411      311      241      441      341      431      331      424      324      414      444      344      434      423      443
RRR=   16.770    1.311   11.087    7.941   -0.753   -3.311    1.019    1.760   -0.402    1.013    1.401    7.425    0.212    4.921   -0.462    0.124   -1.051   28.496    7.547    0.123    9.534   -0.413    0.253   -0.057    0.183    5.743   14.667   -0.005    0.001   -1.100   -0.405    8.396
X1==    3.832    1.638    2.997    2.076   -0.941    2.249   -0.705    0.476   -0.667    4.646   -1.081    3.728    0.788    2.572    1.638    0.062    0.727    6.608    2.083   -1.396    2.894    0.369    0.369    0.318    0.841    5.461    2.894    0.131   -0.901    1.099    0.788    2.099
X2==    4.376    0.800    3.699    3.825    0.800   -1.472   -1.445    3.699    0.604    0.218   -1.296    1.992    0.269    1.913   -0.282    1.987   -1.445    4.312    3.623   -0.088    3.294   -1.120    0.686   -0.181    0.218    1.052    5.067   -0.037   -0.001   -1.001   -0.513    3.999
CD1=        7        5        5        4        1        5        1        2        1        6        0        6        2        4        5        2        3       13        6        0        5        2        2        2        2        7        5        1        0        2        2        3
CD2=       14        5        9        9        5        0        0        9        3        2        0        6        2        4        3        5        0        7        6        2        5        0        2        1        2        3        7        1        1        0        1        5
CTGTGGGCTTTGAGGAAGAACGTTTTATAAAGACCACGCTCGGAGAGTTGCCAAAGGTGAAGAGAGAAAAGAAGATTGAGCCTCCAGCTCTGTTGGTTATCGGAAGAGTTGTTAATGGTTGTTTATAAGTTCGTAGTACAGTTTTTCTGTATCTTTTACGAGCTTATTTATGAGAAACTGCTTTTCAATCTTTCTCTTACCGTTACAACCCAATCTTGTCCTTAGCTTCTTGGATGTGGCAATCTTTAAAGTGTATTTTGTGGCTGTTTCTGTGTCTTTCACTTCAGTGAGGAATCCGTTTTGTCCGTGTTCTACAGAGGCATCAATCCCTCTAATGTTGAAGGAAACAGGGGGGAGTTTGTTGTACAAGGATTCCAGAACAGCTGTTCCTAAGGATTCGCCAGATATAGGGGTGAAAATGAATGTATCTGAGTTCCTCAAAAAACCACAAACATCATTCCTCAGACCGGTAAAATAAAAGCAGCTTTCCAAGCCCTCTTGCCTGCACAGTCTTTCAAGATCCTCTCTCAACGGACCTTCTCCTAAGGCGAAAAACTTGGATTTTAGTAGCTTACTCAGATTTTTGGCTATTTTTATGTAGTTTTTGTGTCCTTTTTCTTTCGCCAGTCTGCCCACTTTAACAAAGACAAGCTCATTACCTAATTGGAATTCCTGTTTGACATTTTTTGC
KOK=        55
KK=  133232  LL=  134251  Z=    4.54  JJ=  133082  DL=  1020
A===      111      112      113      114      121      123      124      131      132      133      134      141      143      144      211      213      214      223      224      231      233      234      243      244      313      314      323      333      334      343      413      433
B===      222      122      422      322      212      412      312      242      142      442      342      232      432      332      221      421      321      411      311      241      441      341      431      331      424      324      414      444      344      434      423      443
RRR=   14.393   -0.125    1.049   20.213   11.858    9.443    0.204   -0.044   -0.005   -0.621    0.535    6.060    6.519   15.476    2.555   -0.705   -2.263    2.952    1.363    0.046    0.826    2.203   -2.104    5.568   -0.135    4.626   11.052    6.879    0.947   -0.350    0.202   31.997
X1==    1.844   -0.633    0.798    8.746    5.680    2.084    1.827    0.069    0.674   -0.228   -1.346    2.622    2.415    4.073    2.236    1.379   -1.725    0.552    0.502   -0.030    3.167   -1.394    2.241    1.382   -1.125    3.168    3.167    2.174   -1.090    1.686    0.911    7.237
X2==    7.807    0.197    1.315    2.311    2.088    4.532    0.111   -0.635   -0.007    2.721   -0.398    2.311    2.699    3.800    1.142   -0.511    1.312    5.351    2.718   -1.520    0.261   -1.580   -0.939    4.028    0.120    1.460    3.490    3.164   -0.869   -0.208    0.222    4.421
CD1=        6        2        3       17       13        5        6        2        3        1        0        7        5        9        7        4        0        3        4        2        5        0        5        5        0        6        5        3        0        3        3        9
CD2=       22        5        7        7        9       13        3        3        4        9        2        7        7        7        7        3        5       14        7        1        4        0        1        7        4        5       10        9        1        2        3        9
GGGTGAGCCTAAGCCCTGTTTTGCTTGCCATGGCTGCAAGAAGAAGGGAGAAGCTCCCAAGGCTATGAAGGCGTTCCACAAGAACTGTAAGGGCTGCCACAAAGCTGCTAAGAAGAAAGGCAACGTCAACGCTCCTACAAGCTGTAAGGGTTGCCACAAAGGCTAAGGTTTATCTGGTAATAAACTGAGTGGGGAGGGTAATGCCCTCCCCTATTTTTATGTTTAAAAAACGGCCTTGAAATTTTTTGTTTTCTTTTTATCTTTTCACTAAGCATGGGGTTAGATGCCTACATTGACGAGATCAAGGCTCGTCTCGATATAGTAGATGTAGTCTCTACTTATATTCCTCTTAAGAGAGTTGGAAGAAACTATGTTGGGCTTTGTCCTTTTCATATAGAAAAGGATCCTTCCTTTACTGTCTCTCCTGATAAGCAGATATTCTATTGCTTTGGCTGCGGTATGGGTGGCGATGCCATAAAGTTCATACAGCTCATGGATGGCATAGAGTTTCCAGAGGCGGTGAAGAAAGCTGCTGAAATGGCTGGGGTGGAGATTGATTTTTCTTCCCATGCCAAGGTTGAAGTCCAGGAAAAGAGTAGATTAAAGCAGTTACATTCTTTAGTGGCTGAGGCTTATACAAGCTTTCTAAAGGCAGATGTTGGCAAAAGGGCCAGGGAGTATCTTAAGAATAGAGGTATATCAGCTGTTTGGTGGGAGTTTTTTAAGATAGGTTATGCCCCATCTGGAATAGATCTCTCTCAGATGCTCTTGAAGAGAGGCTTTACCCGCGATGAGTTAGAGAGAAGTGGTCTATTTAGTTACAAGAATGGAAAATTTTACTCCCGCTTTTTTGACCGGGTAATGATTCCTATATTGGATGCCAAAGGTGATGTGGTTGCCTTTGGTGGTAGGATCATAGACAGGGGGGAACCAAAATATCTCAACAGTCCTGAAACACCCATCTTTTCTAAGGGCAAGATACTTTTCGGTCTTCCCCAGGCGAGGAGCTATATAAGGGAA
KOK=        56
KK=  144392  LL=  144751  Z=    4.75  JJ=  143582  DL=   360
A===      111      112      113      114      121      123      124      131      132      133      134      141      143      144      211      213      214      223      224      231      233      234      243      244      313      314      323      333      334      343      413      433
B===      222      122      422      322      212      412      312      242      142      442      342      232      432      332      221      421      321      411      311      241      441      341      431      331      424      324      414      444      344      434      423      443
RRR=    2.544    1.616   -0.529   -2.208   -0.011    0.440    0.931   -0.529    1.367    0.138    0.436   69.585    0.215   -0.000   -0.077    0.709    0.183    0.795    4.132    4.724    4.760   -0.059    2.804    0.016    0.341   -0.074    0.368    0.062    0.204    0.128    0.436    4.656
X1==    2.750    1.850   -0.540   -1.042   -0.089    0.475   -1.027   -0.540    1.475   -0.260   -0.510    9.775    1.490    0.000   -0.089   -0.525    1.965    0.490    1.999    1.475    0.747   -0.495    2.505    0.029   -0.260   -0.510    1.747   -0.125   -0.245    0.755   -0.510    0.755
X2==    0.925    0.874    0.979    2.119    0.126    0.927   -0.907    0.979    0.927   -0.529   -0.856    7.119    0.144   -0.436    0.874   -1.349    0.093    1.623    2.067    3.203    6.369    0.119    1.119    0.551   -1.310    0.144    0.210   -0.498   -0.831    0.169   -0.856    6.169
CD1=        4        3        0        0        1        1        0        0        2        0        0       11        2        1        1        0        3        1        3        2        1        0        3        1        0        0        2        0        0        1        0        1
CD2=        3        3        3        3        2        3        0        3        3        1        0        8        1        0        3        0        1        4        3        6       10        1        2        1        0        1        2        1        0        1        0        7
CTTTAGAGATTGCCAAATGGCTTTCTGGCGCAAGAAACTAAAATACAAGGATGATCTTGATAGGGCCTATCATGCTTACTTTCTGTTAAAGGAAAAGAAGATTGAAGAAGCAATGGCTCTTTGCTCCAAAGATGATATTCACTCATCTTATGTTCTGGCTTTAGCACTGGAGAAGCAGGGTAAAAAGGAAGAGGCTCTGGAGTTGTTTTTGAGGATAGTAGAGAAGGAGCCCTTTTATCTTGGTATTAGAGAGAGGATAGTAGAGCTTGCTGAAGAATTAGGAATGGACGATGTGGTTTCGGAGCATGCGGCATTTCTCGCTTGTGTTCTTCCTGAATTAGAAGAGGCGGAAGAGGAAGT
KOK=        57
KK=  150062  LL=  150871  Z=    6.64  JJ=  149702  DL=   810
A===      111      112      113      114      121      123      124      131      132      133      134      141      143      144      211      213      214      223      224      231      233      234      243      244      313      314      323      333      334      343      413      433
B===      222      122      422      322      212      412      312      242      142      442      342      232      432      332      221      421      321      411      311      241      441      341      431      331      424      324      414      444      344      434      423      443
RRR=   10.310    2.801    1.607   68.953   13.620    6.150    0.004    0.101    0.109    9.348   -0.036   -1.430    2.116    6.540   -0.062   -1.650    1.188    3.925   -0.007   -1.149   10.592    1.642   -0.121   -0.023    2.656   11.844    2.097    4.378   -0.203   -0.203   -0.314   11.675
X1==    2.144    2.447    1.194    9.542    3.638    0.993   -0.414    0.381    0.223    3.093   -0.351    1.705    1.340    3.933    0.066    2.533   -1.652    2.983    0.012    1.763    4.978   -1.265   -0.464    0.344    1.093    3.877    0.986    1.463    0.163    0.163    0.495    4.163
X2==    4.809    1.145    1.346    7.226    3.744    6.192   -0.010    0.265    0.489    3.022    0.103   -0.839    1.579    1.663   -0.935   -0.652   -0.719    1.316   -0.602   -0.652    2.128   -1.298    0.260   -0.066    2.429    3.055    2.128    2.992   -1.247   -1.247   -0.635    2.805
CD1=        6        7        3       17        9        3        2        2        2        4        1        5        3        8        3        5        0        6        3        4        6        0        1        3        2        6        2        2        1        1        2        5
CD2=       14        6        6       13       11       14        2        4        4        8        2        1        4        3        2        2        1        5        1        2        6        0        2        1        7        6        6        7        0        0        1        5
AAGCTGAAGCTTTTACTTGATGTGGGTCTGGGATATATAAAGCTGGGCCAGCCGGCTACCACACTATCCGGTGGTGAGGCACAGAGGATAAAGCTTGCCAAAGAACTTTCAAAACGTGCTACAGGGAGAACCCTTTACATTCTTGATGAGCCTACCGTAGGGTTGCATATGGACGATGTGGATAAGCTTGTGAGGGTGCTGCATAGATTGGTGGATAAAGGAAACACGGTTATTGTTATAGAGCACAATTTAGATGTTATAAAGAATGCTGATTATGTTATAGATCTGGGGCCTGAGGGAGGGGATGAGGGAGGCTACGTGGTAGCCCAGGGTACTCCTGAAGAGGTGGCATCAAATCCATCATCATTTACTGGAAGGTTTCTCAGTAGCCTTTTCTGTGGGAAGAGGAACTAATTCCACAGGAGCTTTTAAGGTTCTTTTGATGATGCCGAAGATTCCTTTCCCTATGGTGGTGGGAGAAAGAGGTACTATCGTTGGGTCTTTAAGATTACCAGAGGCTTTAAAGGGGAAAGAGATAAAAGTCTTTGATTTTCCAGTAAGTATTTTCCCAAGCAGTGGAATATGGGAGATTATTTTATCTATAGTTGTGAAAGGTGCCGCAAGAATGGTCAGATCTATCTTTTGTTTGACAGGATAAACGTTTCCATAAGCAAAAAGCTTTAAGGCTTTGCTTTCCAGTATGCCCTGTTCAATTTTTACTGTTCCATTCTCTATTTTGGCTTCTACCAAAAGCTTATCATATTCATATCCCTTTGAGCCAATATTTGGAAGGTTAAGTGTAAGTATATT
KOK=        58
KK=  154712  LL=  155491  Z=    6.59  JJ=  154502  DL=   780
A===      111      112      113      114      121      123      124      131      132      133      134      141      143      144      211      213      214      223      224      231      233      234      243      244      313      314      323      333      334      343      413      433
B===      222      122      422      322      212      412      312      242      142      442      342      232      432      332      221      421      321      411      311      241      441      341      431      331      424      324      414      444      344      434      423      443
RRR=   35.902    4.169   -0.412    9.385    3.769    8.745   -0.047   -0.955    0.008    3.552    0.055    9.725    0.789    3.230    1.964    0.445   -2.299   -1.390   -1.127   -0.231    2.554   -0.433    0.866    0.689    0.318   29.481    4.080    0.423    0.285   -0.030    0.220   45.828
X1==    5.208    5.142   -0.576    4.474    0.819    6.084   -0.102   -1.335    0.966    1.857    0.496    3.658    0.496    2.529   -1.034   -0.313    2.649    4.037   -0.603    0.327    3.103   -0.712    1.425   -0.556    0.285    5.570    1.115    0.387   -0.276    0.600   -0.349    6.733
X2==    6.894    0.811    0.715    2.098    4.604    1.437    0.462    0.715    0.008    1.913    0.110    2.659    1.591    1.277   -1.899   -1.422   -0.868   -0.344    1.870   -0.707    0.823    0.608    0.608   -1.239    1.117    5.293    3.659    1.093   -1.030   -0.050   -0.630    6.807
CD1=        9       11        1        7        4       12        2        0        4        4        2        6        2        4        1        2        6       11        2        3        7        1        4        1        2        8        4        2        1        2        1        9
CD2=       20        5        4        7       12        4        3        4        2        4        2        8        4        4        0        0        1        1        4        1        2        2        2        0        3        9        5        2        0        1        1        8
CTACAAAGAAATATCACTTTTTCATCCGGATAGTTTGTTTTTATAGCCTCAGCAACGGGTGTTGCGAGAACCAGATCCCCTACTTTGTCAGGTCTGACTATCAGAGTGGCCATTTAGAAGCCCCTGTTCTTTAAAGCTGAAAAATCCTTTCCTGCTGACTATTAGATGATCAAGTAGATAGATGCCAAGAATTTTCCCGGCTTCTGCTACACGCTGGGTTATCTTAATGTCTTCCTGGCTTGGAGTGAGTTCTCCAGAAGGGTGGTTGTGGATCAAAAAGATGCCATAGGCTCCATCCTCAATAGCATAAAAAAATATCTCTCTGGGATGAATAATCGTTTTATTAAGCGATCCTTTGGTCAGGATTCTTCTCTTAATAAACTTTCCCGAGCCATCTACCGTTATAAGGGCGAGGCATTCCTGCCTCATGCCAGTAATATCCATATTAAGTTGAAAGAGCTGCCGTGCACTTGTTATTCTAAGGCCATCTTTTATGAGGAGTCTTTTGGCCAGTTCAAAGGCTGCTTTTATCTGTATCGCCTTTGCCTGACCTATACCTTTAATGTTTGTCAGTGTATCCAATGTCGCTTTTTCAGGATCTTTCTCCAGTATATTCAGCACTTCTGAAGCCAGCTGTAACACATCCTTTTCTTTGCTGCCTTTGCCCAGAATAACGGCCAATAGCTCGGCATTGGATAGGGCAGAAGGACCCAGCTTTATAAATCTTTCTCTGGGTCGATCTTCTTTAGGAATATCTTTTATTCTCTTTTTCATTTTCCT
KOK=        59
KK=  157412  LL=  158041  Z=    8.12  JJ=  157322  DL=   630
A===      111      112      113      114      121      123      124      131      132      133      134      141      143      144      211      213      214      223      224      231      233      234      243      244      313      314      323      333      334      343      413      433
B===      222      122      422      322      212      412      312      242      142      442      342      232      432      332      221      421      321      411      311      241      441      341      431      331      424      324      414      444      344      434      423      443
RRR=   13.149   -1.052    7.125   73.840    3.056    3.591   -0.174    1.092   -1.919   10.191    1.334   -0.043    3.288    4.692    0.326   20.843   -1.152   12.766    0.456    1.878    0.836    0.075   -1.559    1.062    0.076    0.971    0.836    0.777   -0.003    0.020    0.327    4.015
X1==    3.709   -0.857    3.016    8.418    2.492    1.009   -1.376   -1.202   -0.539    3.846   -1.084    0.353    2.648    3.323   -0.188    4.881    0.844    4.962    1.214   -1.314    1.556   -0.328    1.384    0.396   -0.059    0.782    1.556    0.211    0.135   -0.865    0.782    4.135
X2==    3.545    1.226    2.362    8.772    1.226    3.558    0.126   -0.909    3.558    2.649   -1.230   -0.123    1.242    1.412   -1.735    4.270   -1.365    2.573    0.375   -1.430    0.537   -0.228   -1.126    2.684   -1.289    1.242    0.537    3.683   -0.023   -0.023    0.418    0.971
CD1=        7        1        5       12        6        3        0        0        1        5        0        2        4        5        2        8        3        9        4        0        3        1        3        2        1        2        3        1        1        0        2        5
CD2=       10        5        6       15        5        7        2        1        7        5        0        2        3        3        0        8        0        5        2        0        2        1        0        4        0        3        2        5        1        1        2        2
AGCTACCCCGTAGTTGGGGATGATCTTGTAAAGCCAGTTCATTAGGTACAGCAACGGCTTGGAGATTACTCCAAATATGCCAAATCGGATGTTTTCTTCTAACTTCATACCGTAACTTTTGAGAAGCTCAAACTTTTTAGGACCGGCGAATCCCCAGCTAACTAATAGATCCTTTTGGGGAGTGAGATACACATAGTACTGGCTCTTTCCTGCTTTTGCTATTCTGACCTTAGTGGGCTTTTCAGGTATCAGTGTAACAGTGAAATAAAGAGACTGAAGGGCAACCCACTTTGGATTGTCAAAGGTAGTTTCAGGCTTTTTCTTCAACTTTACTTCAAGTACTTTTTTGCCATTGTAAACAAGAGGACCTACAAAGGAATAGCGGGTTTTCCTATCAGTGGGAGCTACCTGAGGACCAAGGTAGATGCCATAGGGAAGACCTTCGGTTTGAAGCTCGATTTTGTACTCGTTCTTATAAAAGCTGAATCTTTTAACTACAGTAGCATTGTCAAGTTGAGCGGTAAGAGTAATAGATATCTTATTATTTGCTTCCCTTACTTCTGGTTTGAAAAGGACCGAGTTTAGCCGTTGGGTGATCCTTTCATCCTTGCCTATGTTCCAAAAGAAGCC
KOK=        60
KK=  180932  LL=  181621  Z=    5.19  JJ=  180842  DL=   690
A===      111      112      113      114      121      123      124      131      132      133      134      141      143      144      211      213      214      223      224      231      233      234      243      244      313      314      323      333      334      343      413      433
B===      222      122      422      322      212      412      312      242      142      442      342      232      432      332      221      421      321      411      311      241      441      341      431      331      424      324      414      444      344      434      423      443
RRR=   11.246    0.039    9.785   26.631    0.191   -0.215   -0.560    2.610    0.230    0.132    1.490    6.424   36.759    1.578    1.289   -0.271    0.934    2.048    0.402    2.925   12.568    0.146   -1.079    1.897   -2.384    4.110   -2.862    0.968    0.061   -0.107    0.160    2.370
X1==    3.604    0.090    3.769    5.915    0.090   -0.280   -0.677    2.805    1.473    1.234   -1.065    3.519    5.588    1.072    0.827    0.596   -0.677    1.118    1.099    1.473    4.072   -0.309    2.285    2.161   -0.766    2.737   -0.928    2.462    0.212    0.212   -0.114    2.212
X2==    3.120    0.432    2.596    4.502    2.121    0.766    0.827    0.930    0.156    0.107   -1.399    1.826    6.579    1.472    1.558   -0.454   -1.379    1.832    0.365    1.986    3.086   -0.472   -0.472    0.878    3.114    1.502    3.086    0.393    0.285   -0.501   -1.399    1.071
CD1=        6        2        5        9        2        1        1        4        3        2        0        6        7        3        3        2        1        3        4        3        5        1        4        5        0        4        0        3        1        1        1        3
CD2=       10        4        8        9        7        4        3        5        3        3        0        5       11        3        6        2        0        5        2        6        7        1        1        2        8        4        7        3        2        1        0        3
AAAGCTTTATGATGAGCTTTTCAGGTTTCTGCTGCTTTTTGATCCTGGGGTTGTGGGGAAAAGCTTTTACGATGCTGTGAATTCTCTTCTTATTGAGCTTCACAACAAGTGCGGTTTGCCAGTTAGGCTTCAGGATGCTGGAGTTAAAGAGGAACAGTTTGAGGAAATAGCTAATCAAGCCCTTTTGGATGGTTCCGGTGTGTTTAATCCTGTTGCCTTTGAAAAAGAGGATGTTTTGGCAATACTCAGGGAGGCATTTTGATGTTTACTGAACTGGTGTCGGCTCAGAGAAGCTTTTTCCTTTCTGGCGGTACTATTGATATTGAGAAGAGGAAGAAACTTCTGAGGGATTTAAAAACAGTTGTGAAGGAGCATGAAGAGAGCATACTTGATGCTTTGAAGCTTGATTTGGGTAAGCCGCGCTTTGAGGCTTATGTTAGCGAGCTTGCCCATTTTTATACAGAGGTAGACTACGCAGTTTCCCATCTGAAAAGATGGAGCAAAAAGAAGAGAAGGCTTACACCATTGGTGAACTGCCCCGGAAGCAGTTATACCTACAGACAGCCCTATGGGGTGGTATTAATAATTTCCCCATGGAACTATCCTTTTAACCTTGCTCTGGTTCCCTTAATCTATGCCGTGGCTGCGGGGAACACCGTGGTTTTAAAGCCTTCTGAGGTGTCCGAAAAC
KOK=        61
KK=  187682  LL=  188551  Z=    7.59  JJ=  187622  DL=   870
A===      111      112      113      114      121      123      124      131      132      133      134      141      143      144      211      213      214      223      224      231      233      234      243      244      313      314      323      333      334      343      413      433
B===      222      122      422      322      212      412      312      242      142      442      342      232      432      332      221      421      321      411      311      241      441      341      431      331      424      324      414      444      344      434      423      443
RRR=   15.965   -0.463    0.442   40.848    1.855   15.159    1.329   -0.301    1.331   -0.882    0.623    0.510    2.251   76.183   -1.049    6.087   -1.102    0.547   -3.972   -0.097    2.043    0.208   -1.116    1.360   -1.157    6.956    1.533   -0.196   -1.631   -0.134    0.211    0.524
X1==    4.329   -0.872   -0.531    5.883    1.784    3.425    1.531    1.019    1.068    1.241   -1.236    3.119    1.217    9.319   -0.341    2.639   -1.269    0.321    6.141    0.283    2.261   -0.391    2.096    0.632   -0.759    2.035    0.261   -0.342    1.319    0.319   -0.418    1.319
X2==    3.688    0.530   -0.833    6.944    1.040    4.426    0.868   -0.296    1.246   -0.711   -0.504    0.164    1.849    8.175    3.077    2.306    0.868    1.701   -0.647   -0.343    0.903   -0.533   -0.533    2.152    1.525    3.418    5.867    0.573   -1.237   -0.420   -0.504    0.397
CD1=       12        2        1       14        7        6        6        3        3        2        0        9        3       19        3        5        1        2       14        2        3        1        4        4        0        4        1        0        2        1        1        2
CD2=       11        5        2       11        6       12        3        3        6        2        1        2        4        9       10        8        3        7        1        3        5        1        1        3        6        6       14        4        0        1        1        2
AAGTGGATGAGGTACTTTATAAGCATCCCAAGGTAAAAGAGGGTATTACTGTTGGTATTCCAGATCCTTATAAGGGAGAGAAAATAAAGGTGTATGTTGTTTTAAAAGAGGGAGTGGAGGCTACTGAAGAGGAGTTTATTGAGTTTTTCAGGAAGCACCTGGCTCCTTACAAGGTGCCATCTGAGGTTGAGTTTAGAAAAGAACTCCCTAAGAGTGCCATAGGTAAGATTTTGAGGAAGGTACTGAGGGAAGAAGAGATTAAAAAGATGAAGGAGCCTGATGGAGAAACTGCCAAGTAGGAAAGAAGTTATAGAGAAAGCAAAGAAAGATGGATATTTGATAGCCGCTATTTATCCTATTTACTATCCTCGTGAGCTTTTCAGGGCCTTTGGAATATTACCGGTAGAAGTTTGGGGCCCTCCTAAGGTAGATACTAAAAAAGGGACAGCTCATCTTCAGCCTTATATCTGCTCTGTGGTAAAGTGTGGTCTTTCCTTTTTGTTGAGTGATGGGCTTGAAGTGGCTGATCTTCTTTTGGTGCCTCATTGTTGCGACTCTTTGCAAGGATTGGGGACAATTTTACTGGATTTTATAAAACCGAAGCAGAGAGTGGTAACCTTTTATTTGCCTCGATCGAGAAGGGGCGTGGATGAGGAGTTTTTGATTAATGAGTTGAAAAGAATCTTTGATCAGTTATGCGTCATAACTGGTAAGAAGCCTACTGAGGATGATCTTATGAGAGAGATCCTTCTTGAGGAAGAGGCGGATAAATTAGCTTTAGAGATGTACGAAAGGCGCAAAAAGTTGGATATTAGTGATATCAATTTTTACAGGGTAATGAGGCTAAGGGAGTATTTACCTTCCTCAGAA
KOK=        62
KK=  192212  LL=  193171  Z=    4.86  JJ=  192182  DL=   960
A===      111      112      113      114      121      123      124      131      132      133      134      141      143      144      211      213      214      223      224      231      233      234      243      244      313      314      323      333      334      343      413      433
B===      222      122      422      322      212      412      312      242      142      442      342      232      432      332      221      421      321      411      311      241      441      341      431      331      424      324      414      444      344      434      423      443
RRR=   22.152   -2.450    1.170    3.100    0.173    0.414   -0.092    1.170   -0.638    3.252   -0.195   51.579    1.313    2.336    2.274   -0.638    0.443   27.059   -2.988    5.404   45.539   -0.090    6.601    0.126   -0.536    1.212    3.961    0.996    0.248    0.702   -0.687    1.229
X1==    3.536    1.074    0.745    2.653    0.417   -0.336   -0.329    0.745    2.219    2.298   -1.132    8.852    0.655    1.146    1.731    2.219    1.583    6.593   -1.149    1.367    5.178    0.427    3.732    0.200    1.298    1.549    1.178    0.586    0.253   -0.747    0.655    1.253
X2==    6.265   -2.281    1.570    1.169    0.415   -1.229    0.280    1.570   -0.287    1.415    0.172    5.827    2.004    2.039    1.314   -0.287    0.280    4.104    2.599    3.952    8.795   -0.212    1.769    0.631   -0.413    0.783    3.364    1.699    0.981   -0.940   -1.049    0.981
CD1=        7        4        2        6        3        1        2        2        4        3        0       15        2        4        5        4        5       10        1        3        6        2        6        3        2        3        2        1        1        0        2        2
CD2=       21        0        9        5        6        2        3        9        4        8        3       13        6        4        8        4        3       12        6       13       22        2        5        2        4        4       11        8        4        1        1        4
AGCTTTCAAGGAGGTTTCACCTTCCTATTCAGTGGTTGCACTGGGTGGGTATGGAAGAAAAGAGCTCAACCTATGTTCAGATCTTGATATAATGTTCCTCTGGAGAACACCTCTTTCTCAAGAGGAGGAGGATAGTCTTAATACCATTATACAAATTATGTGGGATCTAGGTCTGGATGTGGGCCATTCTTACCGTAGTGTGGATGAGGCCTTGGCTTTAGCCTCTGAGGATGATGCCACAAAGTGCTCTTATCTGGATGCAAGGCTACTTGGCGGTAGCTTGAATCCTTATTATGTTTTTATGAATCGCTTGAAGAGGCAGTTTCTAGGGAAAGATCCAAAGGTGTTCTACAGGATAATGGATAGGTGGCTTGAGGATAGATACGGCAGGTACGGGTCTTCCATGTACCTTTTAGAGCCTAATGTTAAGGAGAGCCCGGGATGTTTGAGGGATTTGCATACGTGTTACTGGATAGGCAGGGAACTGTACGGTGTGGTTGAGTTTGCAGATTTGAAAAAGAAGGGGCTTTTGACTCCTTTGGAATACGAGACCTTGGAGGAGGCAAGAGATTTTCTCTGGAGAGTGAGGAACGTTCTGCATGAAAAAAGGGGAAGAAAGAACGATATGCTCACAATAGATCTACAACCTGAGGTTGCTTATCAGTTGGGTTATCGTGATACGAGGAAGCTGTTAGGTGTAGAATATTTTATGAAGGATTTTTACAACCACGTGCGGCATGTTAAGAGAGTTACCAAGGCCTTTCTTTTAAGAACCAAAGAGGAGTTTTTTGAGGACGTTTCTGTTTCTCTTCATCCTTTGAGGGTTCTTTTGGAAGAGAGGTTTGACAAGCCTGCGGATTTCCTGAAAGAGGTTGTGAAACTTTTAAAAGAGGGAGTTGATTTTGAAGAGTTCTATAAGGGTTTTTGGGTTCCTCCTTTGCACTGGAGAGAATCTTCCAT
KOK=        63
KK=  196442  LL=  197431  Z=    6.65  JJ=  196442  DL=   990
A===      111      112      113      114      121      123      124      131      132      133      134      141      143      144      211      213      214      223      224      231      233      234      243      244      313      314      323      333      334      343      413      433
B===      222      122      422      322      212      412      312      242      142      442      342      232      432      332      221      421      321      411      311      241      441      341      431      331      424      324      414      444      344      434      423      443
RRR=   29.834    0.774    7.097   14.818    1.772    1.529    1.255   -1.090    4.351    5.739    0.124    2.134    9.731    5.222   -4.200   22.921    2.960   38.647    0.288    1.273    2.901    1.071   -0.140    2.224    5.918    5.582    2.900    9.230    0.134    0.415    0.996    3.954
X1==    4.971    0.709    3.365    2.555    0.709    1.178   -0.974    0.868    1.178    1.982   -0.606    1.879    3.132    1.992    3.353    4.684   -1.607    6.339   -0.536   -1.160    1.657   -0.749   -0.050    0.938    4.053    3.132    2.949    1.729   -0.394   -1.221    0.889    2.914
X2==    6.002    1.093    2.109    5.798    2.500    1.299   -1.289   -1.256    3.695    2.895   -0.205    1.135    3.107    2.621   -1.253    4.893   -1.842    6.096   -0.538   -1.098    1.750   -1.429    2.818    2.370    1.460    1.782    0.983    5.339   -0.340   -0.340    1.120    1.357
CD1=       12        5        8        6        5        5        1        4        5        5        1        5        6        4       10       11        0       15        2        1        5        1        2        3        8        6        7        4        1        0        3        5
CD2=       19        7        7       15       10        5        1        1        9        6        2        6        7        7        2       11        0       12        2        1        4        0        6        6        4        5        3        7        1        1        4        3
GAAACGGTTAGGAGTAAGGCAGTTATAATATTTACTAAGCTTGCAAGTTTGCCTACTTTTTCTGACTTAGTGACAACATAAGAGAGGTACAAAACAAATGAACCAAGAGCAGTAAAAGTGGCGTATGCTACAAATACTGTATCTTTAACCATCTTTTCACCTCTCTAAAGTCTTTTTAAGTTCTTCGCAGATCTTATCAGCCCATCTTTTGAAAGCTTCTAAATTTCTGTTAGCAGAGAAACCCACAGTTATTTCCGTGCCCTTGGCAGTGGGGGTGATCCATACAAATATCCGCCTGTGGGAGTAGAAGAAGGTTAAAAGGATGGCCAGTATCATAAATATGCACCCTATCCACACCAACCATACACCTGGATCTTTGCTTACCTGCAGAACAGTGTAGAAAATAGGCTGAAACTTAACAAACTTAACTTCATAATTGGTCTTTTTCTCGTGCACATTGGGGAAGAATGCGAAAACCCAACTTCTCTCAGTGCTGTTGTCAGGCCTTTTTATCTCCACTAAAGCAGCGGGATTTCTCAGTTCTTCAGATCGTGTGGTGGGACCTTCTTCGGTAATGACAAAATCTGGGTAGAAGGCTAAGAGCCTTAATTCAACGCCCAAATCCGGGATCTTTTTGCTTTCCCCCACCTTCAGGCTTACTTTTTTAACCACTCCACTCTTTTTGTCCCTTACCTTTAAAGTAAGTACTCCTCCAGAAGAGGAAAATACCCCGTAGGATGACTGGTAAAAATATATCCCTTTGTACTCTAAGGGATGGTTAACCTCTACTTTTGCCTGTTTCGTTACTTTGCCGTTTTCCAGAACCTTTAAGTAGCTAATGTAGTCCTTGGGGACGTCTGGTTTATTTTTGTAGAATTGGATCTCAAACTTTTCGCATTCTATCTGAAAGGGGAGAGCCTTATTGGAAAATCCTCCCCTCAGTACCACATTGTTGCTTTTACCGCCTTCCACAAGGGTTATATAGCCAGT
KOK=        64
KK=  206822  LL=  207781  Z=    4.76  JJ=  206642  DL=   960
A===      111      112      113      114      121      123      124      131      132      133      134      141      143      144      211      213      214      223      224      231      233      234      243      244      313      314      323      333      334      343      413      433
B===      222      122      422      322      212      412      312      242      142      442      342      232      432      332      221      421      321      411      311      241      441      341      431      331      424      324      414      444      344      434      423      443
RRR=   13.873   -0.152    0.345    3.316    0.090   -0.236   12.127    0.413    1.832    5.420    0.158    7.535    0.453    4.022    2.546    0.018   -0.982    3.468   14.001   10.159    4.368    1.999    2.107   41.631    1.641    5.917    0.865    5.405    0.079    0.172   -0.669   -0.294
X1==    2.380    1.521   -0.399    1.007    0.263   -0.770    2.981    0.426    1.312    2.543    1.377    5.643    3.938    1.129    1.521   -0.076    1.681    1.169    4.142    4.088    1.744   -1.415    1.455    5.874    1.630    3.084    1.744    2.009   -0.126   -0.126    1.377   -0.126
X2==    5.828   -0.100   -0.864    3.293    0.343    0.307    4.068    0.970    1.396    2.132    0.115    1.335    0.115    3.561    1.674   -0.237   -0.584    2.967    3.381    2.485    2.504   -1.413    1.448    7.088    1.006    1.919    0.496    2.691   -0.626   -1.366   -0.486    2.332
CD1=        5        5        1        3        3        1        7        2        4        4        3        9        6        3        5        2        5        5       11        8        4        0        4       11        3        5        4        3        1        1        3        1
CD2=       23        5        3       11        6        4       10        7        6        7        3        7        3        8        9        3        2        7        7        8        6        0        4       11        5        6        3        6        1        0        2        5
ATGCACAAATGGAGATTCTTATCTTACCTAACTTCTTTTCCCACCCATGCTTTCTTAGATGAAGTGTTCCCACACCAATTATCTTTTCTTCAGACACTGCCACAATAGGCACCACTCTGTTTAGGTTTATGTTTTCGCACCAGCTTTTCACAAGGTAGTAATCATGCACATTGTCCTTAAAAAGCAATAGATCCTCTTCTTTGATATCTTTCAGAAAGAACTCATATAAAGCATCTGTATCAGTGTTTTGAAGGGTTCTTAAGACAACTTCTGATCCGTCCAGTAATTTTACTTTTTCCTTCATAGTTTCATTTTACAGTTAGGCCTTTTATTTTTCAACAGCAGCCTTTTTGTGAAAATTTGCATTTTCTCTATTGACCCTCCTGGTTTGTCGTGCTAAATAGCCTTCCACATCTTTGAGGGGGCAAAAGATGAACGATGCTTACTGGCCCTTAATTTTGGTGGCTCTTTTAGCTTTTGGTTTTGGGTCGGTTACAGTTGTTCTGTCCAAGCTATTGGGACCCAAGAAGCCCGATGAGAGTAAGCTTTCTCCCTATGAGTGTGGTGTGGAGCCTGTGGGAGACGCCAGGAAGAGGTTTTTCATCCATTATTACGTCATAGCGTTGCTCTTTTTGATCTTTGATATTGAGGTAGTCTTCACATACCCATGGGCTGTGAAGTTTAAGGCCATGGGACTTTGGGGCTTTGTTGAGATGGTAATTTTCATTGCCATTTTCCTGCTAATTTATGTTTATGTGCTTGGTAGAGGAGCGTTGGAATGGGAGTAAAAAGGGCACCTATCAAAGAGGTTGAAATAGTAGTCCCCAAGGAGCATCCTCAGGAGGAGTTGACCCAGGAGGAGCTTGCCCTTATTGAGGGGAATGTTCTGATAACCACGGTGAATAAACTGGTGAACTGGGCAAGAAAGTGGTCGATATGGCCTTGTACCTTTGGATTGGC
KOK=        65
KK=  208862  LL=  209671  Z=    5.54  JJ=  208562  DL=   810
A===      111      112      113      114      121      123      124      131      132      133      134      141      143      144      211      213      214      223      224      231      233      234      243      244      313      314      323      333      334      343      413      433
B===      222      122      422      322      212      412      312      242      142      442      342      232      432      332      221      421      321      411      311      241      441      341      431      331      424      324      414      444      344      434      423      443
RRR=    0.840   -1.007    7.028   50.356   23.852    8.414    0.223   -0.124    2.161   10.070   -0.018   -1.017    8.774   17.536   -0.642    4.789    2.161   12.867    0.138    0.820   -0.179    1.081   -2.461    1.931    0.401    2.220   22.092   -0.566   -6.231   -1.283    1.133    1.022
X1==    0.245    1.128    3.114    6.884    6.447    2.686    2.326    0.131   -1.278    2.423   -0.666    1.994    1.519    4.255   -1.532    1.893   -1.570    4.700   -0.094   -0.485   -0.121   -1.309   -1.309    0.928    0.644    2.975    2.717    2.107    4.049   -1.164    1.519    2.311
X2==    3.427   -0.893    2.257    7.315    3.700    3.133    0.096   -0.947   -1.691    4.156    0.027   -0.510    5.778    4.121    0.419    2.530   -1.376    2.738   -1.466   -1.691    1.479   -0.826    1.879    2.081    0.622    0.746    8.130   -0.268   -1.539    1.102    0.746    0.442
CD1=        3        4        6       14       12        5        6        2        0        4        1        6        4       10        0        4        0        7        2        1        1        0        0        4        2        6        4        3        6        0        4        4
CD2=        7        1        6       11        8        8        2        1        0       10        2        1       10        6        3        7        0        8        0        0        6        1        5        4        4        3       18        3        0        4        3        3
GCACCTCCTTCCAATAACCTTGCATATATACTGGCTGTGGAAAAGCTCCTTGGCATAGAGCCGCCTCCCAGGGCTAAATATATAAGGATCATAATGGTAGAGCTGGCGAGAATAGCCAGCCACCTTGTCTGGCTTGGTACCCATGCCATGGATATAGGTGCGGCGACAGTATTTCTCTATGCCTTCAGAGAGAGGGAAAAGATCTATGATCTCTGGGAGATGGTAGCTGGTGCCAGATTTCATCAGAGCTACTTCAGAATAGGTGGCGTTAGGGAAGATGTACCAGAAGAATTCATCCCATCATTAAAGAAGTTTATGGACAACTTTTTGAAGGCTCTTGATGAGTGTGATGGGCTCTTGACCAATAACAAGATCTGGCGAGTCAGAACCGAGGGGGTAGCAGTTTTAAGCAAGGAAGACGCTATTAAGTATGGAGCTACAGGTCCTGTGCTTAGGGGATCTGGCGTAAATTGGGATCTTAGGAAAGCTTATCCGTACGCTGGATACAACGAGTTCAGGTTTGAGATACCTGTGGGTAAAAACGGGGACACCTTTGACAGGTACCTTGTCCGTATGGAGGAGATGAGGCAGAGCCTTGAGATACTGAAGCAGGCAGTTGAGAGATTCCCGGATGGTCCCATCCAGACGGAGCCAGGAAAGTATAACTTCCCACCGCCGGAAGAAGTAAGGGGAGATAAGGCAAATATAGAGGCTTTAATACACCAGTTTAAGCTTGTTATAGAGGGTGTGCGTCCTCCGAAGGGTGAGGTTTATCAGGCGGTTGAGGCTCCCAAGGGAGAGCTTGGTTTC
KOK=        66
KK=     783  LL=    1442  Z=    4.81  JJ=     363  DL=   660
A===      111      112      113      114      121      123      124      131      132      133      134      141      143      144      211      213      214      223      224      231      233      234      243      244      313      314      323      333      334      343      413      433
B===      222      122      422      322      212      412      312      242      142      442      342      232      432      332      221      421      321      411      311      241      441      341      431      331      424      324      414      444      344      434      423      443
RRR=    3.563    0.634   -0.166    4.158   -0.429    1.389   -0.631    0.581   -0.116    2.779    1.348    1.033    1.067   -0.221   14.239   -2.870   -0.267    8.683    8.746    0.239    0.035    0.292   -0.974   78.664   -0.154    6.127    1.141    1.333    0.322   -1.429    0.767    0.663
X1==    3.183   -1.699   -0.930    1.830    1.150    2.450   -0.379    0.112   -0.204    2.254    0.581    3.794    3.327    0.367    3.050    2.450    1.497    2.196    5.912   -0.204   -0.152   -0.275   -1.151    7.856   -0.662    2.640    1.710    1.038    0.881   -1.046    0.581   -1.046
X2==    1.120   -0.373    0.178    2.272   -0.373    0.567    1.667    5.178    0.567    1.233    2.321    0.272    0.321   -0.602    4.669   -1.171   -0.179    3.953    1.479   -1.171   -0.232   -1.063    0.846   10.013    0.233    2.321    0.667    1.284    0.366    1.366    1.321   -0.634
CD1=       16        1        2        8        7        6        2        4        2        5        3       12        7        3       11        6        5        4        9        2        1        1        0       11        1        6        3        2        2        0        3        0
CD2=        2        1        1        3        1        2        3        6        2        2        3        1        1        0        7        0        1        8        4        0        1        0        2       11        1        3        2        2        1        2        2        0
TTTCTTCAGACAGACCTCCAGCAGAAATGGATCACATTGAAGAAAGGTTAAAAAGTCGTTTTCAGTGGGGTCTTATAGCAGACATTAAACCTCCCGATTTGGAAACCAGAATAGCCATCCTAAAAAAGAAAGCTGAAAGCGAGGGCATACAGCTTCCCGATGACGTGGCGTATCTCATTGCCAAAAGAATCAGAACCAACGTTAGAGAGCTTGAAGGATGCTTGGTTAAGATAAGTGCAATGGCATCTTTACTTCACAAAAAGATAGATATCGATACTGCCAGACATATACTGGACTCCATGTATCCTTATCAAGAGGAAGATCTATCTCCAAACGCTATAATAAAGATGGTGGCAGAAAGGTTTGAAATAAAGATTAGCGATATAAAATCAAAGAAGAGAACCAAAAATATAGTGTTACCCCGACAGATTGCCATGTACCTTATACGAAAAGTAACCACCCTGTCACTACCAGAAATTGGAGAGCTCTTTGGGGGAATGGATCACTCATCGGTTCACCATGGGATAAAGAAGGTAGAGAACCTGTTAAAAACTGACCAAAAGTTAAAGAGCATTGTGGAAGAACTGGAGAGAAAGCTTGAGCTGTAAAGATACCAAAAGCCGTCCACGTATATTTCCAATAAAGGAAAGCTTACAACAT
KOK=        67
KK=   20703  LL=   21152  Z=    7.34  JJ=   19983  DL=   450
A===      111      112      113      114      121      123      124      131      132      133      134      141      143      144      211      213      214      223      224      231      233      234      243      244      313      314      323      333      334      343      413      433
B===      222      122      422      322      212      412      312      242      142      442      342      232      432      332      221      421      321      411      311      241      441      341      431      331      424      324      414      444      344      434      423      443
RRR=   -2.587   -0.396    0.011   29.829   -2.404    1.081    5.217   -0.761   -0.025    1.654    0.156    7.806    0.868   42.292    0.049   -1.040    0.241   20.325    2.353   -0.521    0.650   -0.097   -0.005    2.044   -0.589   -1.349    7.335   -0.749    0.565   -0.014    0.868   -0.410
X1==   -1.084   -0.289    0.149    3.843    3.216    1.019    1.614    1.149    0.019    1.373   -0.786    3.843    1.214    7.015   -1.165   -0.981   -0.208    3.673    1.346    1.019    0.277    0.094    0.094    1.767    1.373    1.214    2.277   -0.462   -0.579   -0.579    1.214    0.421
X2==    2.387    1.368    0.071    7.763   -0.747    1.060    3.233   -0.662   -1.297    1.205   -0.198    2.032    0.715    6.029   -0.042    1.060   -1.157    5.534    1.748   -0.511    2.345   -1.034   -0.055    1.157   -0.429   -1.111    3.221    1.620   -0.976    0.024    0.715   -0.976
CD1=        0        1        1        5        5        2        3        2        1        2        0        5        2        8        0        0        1        5        3        2        1        1        1        3        2        2        3        0        0        0        2        1
CD2=        6        4        2       11        1        3        5        1        0        3        1        4        2        7        2        3        0        8        3        1        4        0        1        2        1        0        5        3        0        1        2        0
GAAAGGTTGGGACTTTGTATAGACACCGCTCATGCCTTTGAAGCAGGGTATCCTATACATACCACAGAAGGACTTGAAGCTTTTTTCAAGGAGATTGATGAAAGATTTGGTTTGCAGAAGTTAAAGCTTATTCATCTCAATGATTCAAAGACATCTTTTGCGTCGAGAGTTGATAGACACTGGCATATAGGAGAAGGGCAGATAGGTCTTGAAGGGTTCAAGATTATACTTTCTCATCCTATTGTAAGATCAGTTCCTATGGTAATGGAGACTCCATGGGGAGAGGAATGGGACAGGAGGAACATGAGGAGGGTGAGGGAGTTACTTGGTCTTCCTGTCTGAAGCTTTCTTGTCTTCCCACTCTTCTGCCAACACTTTTTCTCTCAAATCCTTAGGCAATTGGAGAGCCTTCTTCCTCTCCCTTAGCGTAGGAGAGTACCTATCTCCTCT
KOK=        68
KK=   43833  LL=   44642  Z=    6.76  JJ=   43743  DL=   810
A===      111      112      113      114      121      123      124      131      132      133      134      141      143      144      211      213      214      223      224      231      233      234      243      244      313      314      323      333      334      343      413      433
B===      222      122      422      322      212      412      312      242      142      442      342      232      432      332      221      421      321      411      311      241      441      341      431      331      424      324      414      444      344      434      423      443
RRR=   13.997   -0.142   17.052   20.546    5.329   10.267   -0.635   -0.007    1.348    3.130    0.957   10.101   -0.423   20.597   -0.957   -0.211   -1.213   22.264    0.630    2.266    2.514    0.933    0.934    0.034    2.390    4.257   29.150   -2.009    0.090   -0.671    0.145    5.223
X1==    3.677    0.481    4.226    7.694    1.817    4.840   -0.688    0.289   -0.943    3.205   -1.189    2.392   -0.340    4.666    1.149   -0.300    0.754    6.972    0.617   -1.586    1.440   -0.773    2.000    0.253    2.447    2.209    6.385   -0.665   -0.421   -0.421   -1.189    1.213
X2==    3.806   -0.295    4.035    2.670    2.933    2.121    0.923   -0.024   -1.429    0.977   -0.805    4.223    1.244    4.415   -0.833    0.701   -1.609    3.194    1.022   -1.429    1.746   -1.207    0.467    0.134    0.977    1.927    4.566    3.021   -0.213    1.594   -0.122    4.305
CD1=        6        3        7       10        5       10        1        2        1        6        0        4        1        6        4        2        3       17        4        0        5        1        5        2        5        4       13        1        1        1        0        3
CD2=       14        3       10        9        9        5        4        3        0        3        1       12        4       10        2        3        0        5        3        0        3        0        2        2        3        5        6        4        1        3        2        6
TTGGAGAAGGTTTTAGAGGCTAACTGTTTTACAACCTCCACCAGGCTGTCTGCTTTGTCTATGTCTACCCCTGCATCTTTATATCTCATCCTCTTCATCCTCCCTGCGTATGCCATAGGTTTTTAGTTTTTTGTAAAGGTGACTCCGTTCGATGCCAAGCTCTTCTGCTGTTCTGGAGATATTCCAGTCGTTCTTCTTTAGTGTTCTTAATATATATTCTTTTTCAAAGGCCTCTTTGGCCTCTTTCAGGTTTCTTGCCTCAAATATAGGAGATTGTTGGGCATCTAAAGGATAGGGAAGATCTTTTTCTGCAATAACATCTTTCTGAACCGTTATAACCAGCCTTTCAATAAGGTTTTTCAATTCCCTAACATTACCCGGCCAGTTGTAAGACATGAGTATCTTCATAGCACCGGGGGAGATAGACTTTACCTCTTTCCTGTACTTTTTAGAGAACTGCTCAAGGAAAAAGTTGGCTAAAAGAGGGATATCTTCTCTTCTCTCTCTCAAGGGAGGTACTCTTATTGGAAAAACGTTCAAGCGATAGAAGAGTTCGTGCCTGAAGCGTCCCTGTCTCACTTCCTCTTCAAGATCTTTGTTGGTGGAGGCAATCACCCTTATATCCAGATCTATAAGCCTGTTGCTTCCCACCCTCTCGATCTTTAGTTCCTCGAGGGCCCTTAACACTTTTGCCTGCACCTTAAGATTCATGTCTCCAACTTCATCAAAATAGAGGGTTCCCCCGTTTGCCATTTCAAACTTGCCCTTTCGGGGGTGGCTGCATGGAGGCAGTTCCGCTTCACAACCGAA
KOK=        69
KK=   49503  LL=   50462  Z=    4.79  JJ=   49503  DL=   960
A===      111      112      113      114      121      123      124      131      132      133      134      141      143      144      211      213      214      223      224      231      233      234      243      244      313      314      323      333      334      343      413      433
B===      222      122      422      322      212      412      312      242      142      442      342      232      432      332      221      421      321      411      311      241      441      341      431      331      424      324      414      444      344      434      423      443
RRR=    4.466    1.542    1.549   24.969   -0.052    0.680    0.333    0.490   -0.144    0.204   -2.648    9.463    5.660   23.034   24.003   -0.144    1.553    3.993    9.470    7.300   -0.050    1.979   -0.003   36.816   -0.034   14.859    4.218   -1.643    3.548   -0.611   -0.374   -1.331
X1==    2.242   -0.825    1.187    6.435   -0.147    3.553    1.605    0.375    0.341   -1.317   -1.135    3.619    2.425    3.051    3.916    0.341    0.862    1.546    2.969    1.625    0.152   -1.443   -0.034    7.716    0.221    5.095    1.371    1.527    3.021    0.489    0.645    3.021
X2==    1.992   -1.870    1.305    3.880    0.352    0.192    0.207    1.305   -0.423   -0.155    2.334    2.615    2.334    7.551    6.129   -0.423    1.802    2.583    3.190    4.491   -0.330   -1.372    0.100    4.771   -0.155    2.916    3.078   -1.076    1.175   -1.248   -0.579   -0.441
CD1=        4        1        3        8        2        8        4        2        3        0        0        5        4        4        8        3        3        7        8        5        3        0        2       11        2        7        5        4        5        2        2        5
CD2=       14        1        7       15        6        3        4        7        2        2        7       12        7       19       19        2        7        5        7       10        1        0        2       10        2        8        5        0        3        0        2        1
CTACCTATGTGTCTTCTAAACTGAAGGAGCTTAAAGCCATAACCCGAGCCCTTGGTGCTATACCTGATAATCCCTTTATGGCTCTATCTTTTCTGGCACTTCCTGTTATACCAAAGCTTAAGATTACAGATAAAGGGCTTGTGGATGTTGAGAAATTTACCTTTGTAGATCTCTTTGTGAACTAGCCAGCCTTTTTTCTTCTTTGCTGCATTTCCATGTAGATTAAAATGGCCGAGATAGCCGCCGGTGTTACCCCGGGAATCCTGGATGCCTGTCCAATGGAAACGGGCCTTACTTCTTTGAGCTTCTGTCTCACCTCTGTGGAAAGCCCCGGTATGGCGTCGTAGTCTATATCCTCTGGAATTAGCTTTGACTCCATTCTCTTAAAGCGTTCCACTTGTTCCTTCTGCCTTTTGATGTAACCTTCATATTTGATCTCTATCTCCACCTCTTGTTTTACATAGTCTGGAAGATCGCTTTTCTTGCCCTGGATCTTCTCTATATCCTCGTAGGTAATTTCTGGCCTCTTGAGAAGTTGAGCCAAAGAGACAGGTTCTTCTAAAGGAGTAGAACCTTTTTCTTTAAGTATGTTGTTAACCACAACTGTGGGTTTTGCTCTTTCCTTTTTGAGACGCTCTTTTTCCTCTCTTATCATTTCCTTGTATCCCCTCAGCTTATTGATCTGGTTTTCACTTATCAATCCCAGCTGGTATCCCTTTTCCATGAGCCTCAAGGGAGCATTGTCCTCTCTTAAAAGCAGACGATACTCAGCTCTTGATGTAAACATTCTATAAGGTTCGTTGGTCCCTTTGGTGACAAGATCGTCAATAAGAACGCCAATATAAGCCTCGGATCTGCTTAACACAAAAGGCTCTTTCCCTTTTATCTTTAAAGCAGCGTTAATACCCGCCATTAATCCCTGAGCAGCTGCCTCTTCGTATCCAGAGGTTCCATTTATTT
KOK=        70
KK=   56043  LL=   56972  Z=    5.79  JJ=   55923  DL=   930
A===      111      112      113      114      121      123      124      131      132      133      134      141      143      144      211      213      214      223      224      231      233      234      243      244      313      314      323      333      334      343      413      433
B===      222      122      422      322      212      412      312      242      142      442      342      232      432      332      221      421      321      411      311      241      441      341      431      331      424      324      414      444      344      434      423      443
RRR=   26.993    0.653    8.036   42.994   -4.957    8.260   -0.211   -0.014    3.983    1.966    0.822    0.438    1.065    0.862   -1.968    1.716   -0.579   16.293    5.646    1.039    9.975   -0.033    5.805    0.947   -0.122   -1.573    9.975   12.325    0.480    1.541   -0.065    4.418
X1==    6.103   -1.130    4.312    6.859   -1.130    3.884   -0.301    0.017    2.653    1.617   -0.526    0.138    1.026    3.611    1.831    0.807    0.341    5.476    4.218   -1.039    2.888   -0.188    1.813    0.629    0.873   -0.526    2.888    2.562    1.169   -1.252    0.250    3.590
X2==    4.423   -0.578    1.864    6.269    4.387    2.127    0.701   -0.826    1.501    1.216   -1.562    3.173    1.038    0.239   -1.075    2.127   -1.698    2.975    1.339   -1.000    3.454    0.176    3.202    1.506   -0.140    2.988    3.454    4.812    0.410   -1.231   -0.262    1.231
CD1=       11        1        8       11        1        9        2        2        7        4        1        2        3        6        6        4        3       14       11        1        7        2        5        3        3        1        7        5        3        0        2        6
CD2=       16        3        7       16       13        6        4        2        5        4        0       10        4        3        2        6        0        6        4        1        6        2        6        4        2        7        6        7        2        0        2        3
TCGCAAAAGCTTTATTTGGTTTAACTCGGGCTTAGGCTTGATTTCCAAAAGTTTCTTTAGCCTTGTGGAAAAGGTGGGATCAGTTAGTATGCAGCCGCCTGCCGGCGAAGGGATTTTCTTCAGCCCGTATTTTTTTGCAAGTTCTAGCTGTCTTTTTCTGCCTCTTCCCTGTATAGCTTCAAGCTTATTTCTATCTATTATCCCTACTTGCTCAGGTATAGTGGGCGGAAGAAGCTTACCACTCAAGGGCCTAACTATAAGTCCTTCTAATCCACTTTCTTTTTCTATGATCCTTATGGCATCCTTTCTCTGGGACATTGGTCTTTGCCCAACAACCTCTCCAGAGACGACGAAGGAGGCATTGTATTCTTTCAAAAGTTCTTTAGCCTTTTTGAAGAAAAAGATTTTGCAGTCAACACATGGGTTCATCCCCTGGCCATAGCCGTATTTGGGGTTGAAGAGAACTTCTAAAAAATCCTTTTGCACATCCACTATAACAGGCTTTATCTTGTAGTTTTCTTCGCATTCTTTCACAAAGCTTGAGGAACTGTTACCGGTGAACCAGGTGTAAAAGTGTATGGGGATTACCTCAACGTCCTGTTCCTCCATAAGTTTTACTGCGAGTATACTATCGAGACCACCCGAGAAGAGGGCTAATGCTCTTACCATCTGCTCAACCTTCTGAGGGCTTTTAGTTTGTCCGTTTTCCCGATCTTTGCTTTATTGATGATTTCTTTAAGTATCTCAATGGTGTGCTTGTAAATCCTTAAATTTACAGGGTAAGGATGGCCATCTTTGCCGCCGTGTGCAAAGGAGAATCTTGCAGGATCCTTGAAACTTACGGGTTTGCCAAAAACTACTTCCGATGTAAGGGCAAGAGCTCTCAAAAAGGAGGCCCCAACTCCCTTGGTTAAAAGTAGCTCTTCGAAA
KOK=        71
KK=   69063  LL=   69992  Z=    5.18  JJ=   68823  DL=   930
A===      111      112      113      114      121      123      124      131      132      133      134      141      143      144      211      213      214      223      224      231      233      234      243      244      313      314      323      333      334      343      413      433
B===      222      122      422      322      212      412      312      242      142      442      342      232      432      332      221      421      321      411      311      241      441      341      431      331      424      324      414      444      344      434      423      443
RRR=    0.071   -3.027    4.880   57.857    4.244   16.636    2.490   -1.107    0.708    4.270   -1.289    1.862   -0.183   -2.705   -4.408    0.559    2.321   48.621   -0.621    2.321    8.009    1.415   -4.564    0.752   30.444    2.116   32.751    1.089    0.820   -0.053    5.074    1.460
X1==    0.019    1.641    3.776    9.717    1.641    3.266    0.762   -0.382   -1.039    1.249    1.147   -1.030    0.345   -1.069    2.389    0.191   -1.403   10.062   -1.380   -1.654    4.556   -1.124    3.624    1.329    7.399    1.147    5.062    0.431   -1.540   -0.222    2.752    0.438
X2==    3.650   -1.845    1.292    5.954    2.586    5.093    3.266    2.896   -0.681    3.418   -1.124   -1.806   -0.530    2.530   -1.845    2.928   -1.654    4.832    0.450   -1.403    1.758   -1.259   -1.259    0.566    4.115    1.844    6.470    2.527   -0.533    0.241    1.844    3.336
CD1=        1        4        6       11        4        8        3        1        1        4        3        0        2        0        5        3        0       27        1        0       13        1        9        4       13        3       14        4        0        2        5        3
CD2=       15        0        6       18        8        9        8        9        1        7        1        1        2        9        0        6        0        6        2        0        3        0        0        3        8        6        8        4        1        2        6        6
GATGTGCAGTCCACCAAGTTCAACGACCTTTTTCCTCTCCTCTTCACACTGCTTTTTGTATTTTTCTAACGTCCTTTCCCACTCTTCGCTTGGAATTCCCTCTAATGTCCCGTATTTCTTTTTGAGTTCCTCTTTTGCGAGGAATTCGGGGTTTCCGCCAAGCATAATGTCGGTTCCACGACCTGCCATGTTGGTGGCGATGGTTACGGCTCCCAAGCGGCCTGCCTGGGCCACGATTTCTGCCTCTTTTTCGTGGTATTTTGCGTTAAGGACGTGGTGTGGAATACGCTTTTTCTTGAGCATTGCGGAAAGCTTTTCACTTTTTTCAATGGATGTGGTTCCCACAAGCACTGGTCGCCCTATTTTGTGCAGCTCTTCTATCTCTTTGACCACAGCTTCCCACTTTTCCTTTTCTGTTCTGAAGACAAGATCTGGATAGTCCACCCTGATCATGGGCTTATGAGTGGGTATTACCACAACATCAAGGCCATAGATCTCCATGAACTCGGCCGCTTCTGTTTCCGCTGTTCCTGTCATTCCAGCAAGTTTTTCATAAAGACGGAAGTAGTTTTGGAATGTGATGGTGGCTAAGGTCTGGTTTTCACCCTTTATCTTGACCCCTTCTTTGGCTTCTATTGCCTGATGTAATCCATCGCTCCAGCGCCTTCCCGGCATGAGCCTTCCGGTAAATTCGTCAACGATGATCACCTCTCCATCTTTAACCACGTAGTCCACATCCCTCTTGAAGAGAACATGTGCCCTGAGTGCCTGTTCTATCTTGTGCAGTAAATCTACGTGGATGGGATCGTAGAGGTTGTCTATACCCAACCTCTTTTCAAGCTCCTTTATCCCTTCCTCTGTGAGCATCACTGTCTTGGATTCTTCATCCACCTCATAGTGCACGTCCTTCTTAAGTCCCTGAACCACCCT
KOK=        72
KK=   87243  LL=   88232  Z=    5.21  JJ=   87123  DL=   990
A===      111      112      113      114      121      123      124      131      132      133      134      141      143      144      211      213      214      223      224      231      233      234      243      244      313      314      323      333      334      343      413      433
B===      222      122      422      322      212      412      312      242      142      442      342      232      432      332      221      421      321      411      311      241      441      341      431      331      424      324      414      444      344      434      423      443
RRR=   12.885   -0.022   16.456   49.894    4.133   -1.779   -0.307    0.769   -0.200    2.758    0.849    5.728    1.070    9.835   -0.079   -1.537    0.341    3.016   -0.210    1.325    4.866    0.539   -0.556   -1.266    0.009   -0.794   33.523   15.929    1.981    0.232    0.072    2.469
X1==    2.461    2.747    5.831    9.595    2.747   -0.453    0.313    1.464   -0.453    3.002   -0.478    1.987    0.317    6.571   -0.053    2.767   -0.962    0.858    1.788   -1.258    2.614   -1.385   -0.652   -1.182    0.002   -0.478    6.319    7.249    0.726   -0.189   -1.274    5.301
X2==    5.235   -0.008    2.822    5.200    1.504    3.926   -0.983    0.526    0.441    0.918   -1.774    2.883    3.377    1.497    1.504   -0.555   -0.354    3.517   -0.118   -1.053    1.861   -0.389    0.853    1.071    3.641    1.660    5.305    2.197    2.728   -1.231   -0.057    0.466
CD1=        5        6        8       16        6        1        3        3        1        4        1        5        2       13        2        5        1        3        6        0        4        0        1        1        1        1        8        8        2        1        0        7
CD2=       16        4       11       12        7       12        1        6        5        7        0        8        9        4        7        3        2       10        2        2        8        2        4        3       13        6       15       10        8        1        3        4
GGAAGTGAGGTTAAAAAGGGGGAGAAGGTAATTTCTAAGGGGGAGCGGATAAACTACAGGATGCTCGGGCTTCTTGCGAGGTTGGGGGTTTACAAACTCAGGGTTTTCAGGAAGCCACGGGTGGGGATTGTTGTGACAGGGGATGAGATCTGTGAAGTCTTTGAACCCTCTGAATTCCGCAACAGGAATGCCAACCTCTACATATTAAGGGGACTTTTGGAAAAGGAGCGGGTGGATTATGGTTATTTAGCAAAGGTTGGTGATGATGTGGATGATCTGGTGGATGTTCTGGGGTCTGCCTTTGAAAACTATGATGTGGTAGTGACCACAGGTGGTGTTTCCGTGGGCAGAAAGGATCTTGTAAAGGAGGCTCTTGCCAGAGTCGGCGCCAGGATAGAGTTTACGGGGACCAATGTTAAACCCGGTCGGCCCCTTACCTTTGCTCTCTACGAATCTAAGTTGTTTTTCGGGCTACCAGGCTACCCCTCTGCTCTCCTGGTGAACGCTTTGGAGTTTCTGATGCCGGCCTTGAGAAAACTTGCAGGGGAGAGGAACTTTGAGAACCGGTATCTTGAGGCTGTGGCCGCTGAGGATTTTAAATCCAGAAGGGGAAAGGTCTATTTTATAAGGGTGAACCTTAGATGTGAAAATGGAGTGTTGAAGGCTTATAGCGCAGGCAGTCAGCTCACCTCCAATTATCTTACAAGTGCACTCTGTGATGCCCTGCTTATTGTTCCCGAAGAGAAGGAGAGGGTTAAGAAGGGAGAGGTTTCTAAGGTGCTCATTCTGTGATTTTTATCTTGATTTCAACCTCCTTGGCGGATGGATCCACACCTTTTAAGTTTTTAACAAAGCCCCATACGGAGTCCTTAAGGATCCTTTGAAGGAAGGGCTTTAGCTCTATCTTGCGGTTGTTTACATATAACTGAACCTTTTCCCGGTCCCAGGAAGGGATGTAATTAGTTACGAAATCGGCGATTTTGTCCGTTT
KOK=        73
KK=   89703  LL=   90332  Z=    6.10  JJ=   89163  DL=   630
A===      111      112      113      114      121      123      124      131      132      133      134      141      143      144      211      213      214      223      224      231      233      234      243      244      313      314      323      333      334      343      413      433
B===      222      122      422      322      212      412      312      242      142      442      342      232      432      332      221      421      321      411      311      241      441      341      431      331      424      324      414      444      344      434      423      443
RRR=   11.556    0.115    1.477   63.970    5.705   -2.339    0.765   -0.713   -1.908    3.139    0.085    9.144   10.037   11.723   -1.322   -0.657   -2.618    0.778    0.938    0.594    0.227    0.088    0.088   -0.999    6.078   -0.910   24.003   -1.227   -1.323   -0.210    1.363    0.646
X1==    2.550    0.480    0.467    8.008    3.828   -0.394    0.725    0.467    1.265    1.068   -0.230    5.110    3.362    4.114   -1.529    0.435   -1.424    0.404   -0.732   -0.394    3.047   -0.253   -0.253    0.973    2.068    2.464    4.047    2.398    1.188    0.188   -1.128    0.188
X2==    4.532    0.239    3.160    7.989    1.490    5.935    1.055   -1.525   -1.508    2.939   -0.369    1.789    2.986    2.850    0.865   -1.508    1.838    1.929   -1.281   -1.508    0.074   -0.346   -0.346   -1.027    2.939   -0.369    5.931   -0.512   -1.114   -1.114   -1.208    3.426
CD1=        6        3        2       13        8        1        3        2        3        2        1        9        5        7        0        2        0        2        1        1        4        1        1        3        3        4        5        3        2        1        0        1
CD2=       10        3        7       12        5       11        3        0        0        6        1        4        5        4        4        0        4        5        0        0        2        1        1        0        6        1       10        1        0        0        0        5
AGCAATATCGGTAAGGATTTTTCCTACGAAAGCCTTAGCGGTTTTGTGTTTTATCTTTACGGTCTTTCTCGTACTCCTTCCAGCATTAGAAGGAAGCTTTCTTCAGTTAGGCAGTTTCTCCTTTTTCTCAAGAAAAGAGGCTTTAAGGTTGAAGATGGCTTTGATGAGCTAGATAAGCCCAGAATATGGGAGAAGCTACCGGATTTTCTCACTGTGGAAGAGATGGATAGATTACTTGAGGCACCCGATACCACTTCTGAGCTTGGTATAAGAGATAAGGCTATTCTTGAGCTTATGTATGCTTCTGGCCTAAGAGCTTCCGAAATATGCAACCTCAAGACGGAAGATGTTGATTTCAACAGAGGCCTTATTTTTGTGAGGCAGGGAAAGGGCAAAAAAGATAGGGTGGTTCCTGTTAATGAGGTGGCTTTGATATGGATATCGGAGTATCTGAAACGAAGAAAGCACCACAGCCCGTATCTTTTCTTAAATAGGAGGGGTAAGCCTTTAACAAGGCAGAGACTTTGGCAGATAGTTAAAGAGTATGCTTTAAAAACAGGGATAGAGCCTAAGAAGGTGCACCCCCATGTTCTACGCCATTCCTTTGCCACCCATATACTCATGGGTGGA
KOK=        74
KK=   93963  LL=   94472  Z=    4.93  JJ=   93903  DL=   510
A===      111      112      113      114      121      123      124      131      132      133      134      141      143      144      211      213      214      223      224      231      233      234      243      244      313      314      323      333      334      343      413      433
B===      222      122      422      322      212      412      312      242      142      442      342      232      432      332      221      421      321      411      311      241      441      341      431      331      424      324      414      444      344      434      423      443
RRR=   47.681    2.316   -0.245    8.644   -1.041   -0.059    4.732    0.231    1.447   -0.168   -1.951   17.219    9.260    9.993    0.449   -0.585    0.504   -0.638   -6.320    0.078    0.635   -0.308   -0.923   -0.018    0.228    1.773    1.209    5.057   -0.563    0.021   -0.971    2.411
X1==    7.428    1.505    0.579    2.806   -0.676    0.822    2.006    0.579   -1.385   -1.149    1.891    3.770    4.819    4.135   -0.676   -0.649   -0.435    0.837    6.761    0.086    1.612    0.415   -0.409   -0.200   -0.267    1.891    0.867    3.330    0.953   -0.035   -1.036    5.892
X2==    6.419    1.539   -0.423    3.080    1.539   -0.072    2.359    0.399   -1.044    0.146   -1.031    4.567    1.922    2.417   -0.665    0.900   -1.159   -0.762   -0.935    0.900    0.394   -0.743    2.257    0.088   -0.854    0.937    1.394    1.518   -0.591   -0.591    0.937    0.409
CD1=       10        4        2        4        1        3        4        2        0        0        3        5        6        5        1        1        1        4       12        2        4        2        1        1        1        3        3        5        2        1        0        7
CD2=       13        4        1        6        4        1        4        2        0        1        0        8        3        4        1        2        0        0        0        2        1        0        3        1        0        2        2        2        0        0        2        1
ATGAGAAACCTTTTTAATGTACCCGTTCATCTTTTCCCTGTCGCCTTTTGCAAAGGCTTCAAAGAGAGGTTTCAGGGTATCCGCACACTCCACTACCTTGTCCATCATCTCCTGCAGAGGATCAAAAGGTGATTTTCTAAAAAGATCAAAAAGTCCCATTATTGACCTCCTTTTTCATTTTTTGCTTTTTCTAAAGCCTCTTTAAATCTTCCGGTAAACTCTTTTTTGAAGGCATCTATTTTCAGAGCCTCTTCTACATTGCCGGATAGAAAAATAGCCATTCCCTTGTAAACGAGAGCCTCCTTGAAATTGGGATTGAGCTTCAGCAATTTGTCGAAGTATTTGATGGCTTCCTTGTATTTGCCCAAACCCATTAGCGCCACGCCTTTTCCCATGTTGGCAAATACGCTTCTGGGGTTTTGTGAGAGAAGCTTGTCAAAAATTTCTATGGCCTCCTGGTATCTTCCAAGGTCGTTTAGGCAGCTCGCTTTTAGCTGTAGCGCATAGGGG
KOK=        75
KK=  102633  LL=  102932  Z=    7.04  JJ=  102183  DL=   300
A===      111      112      113      114      121      123      124      131      132      133      134      141      143      144      211      213      214      223      224      231      233      234      243      244      313      314      323      333      334      343      413      433
B===      222      122      422      322      212      412      312      242      142      442      342      232      432      332      221      421      321      411      311      241      441      341      431      331      424      324      414      444      344      434      423      443
RRR=    6.609   -0.642   -1.450   49.236    6.579   -1.268    0.689   -0.482   -0.126    0.050    0.325    0.324   11.744   -1.285    0.029    0.142   -0.659    1.130   -0.755    0.142   -0.191    0.325    0.325    1.749    0.538    0.325    4.474   -0.495    0.154    0.154    0.325    1.039
X1==    2.615   -1.067   -0.568    6.680    2.781   -0.530   -1.023    0.432    0.470   -0.271   -0.523    0.875    3.477    3.990   -0.105   -0.530    0.977    0.506    1.046   -0.530    0.747   -0.489   -0.489    1.057    0.729   -0.523    0.747    2.870   -0.250   -0.250   -0.523    0.750
X2==    2.527    0.602    2.555    7.371    2.366    2.393   -0.674   -1.114   -0.267   -0.185   -0.622    0.371    3.378   -0.322   -0.280   -0.267   -0.674    2.235   -0.722   -0.267   -0.255   -0.666   -0.666    1.655    0.738   -0.622    5.990   -0.173   -0.614   -0.614   -0.622    1.386
CD1=        4        0        0        8        4        0        0        1        1        0        0        2        4        5        1        0        2        1        2        0        1        0        0        2        1        0        1        3        0        0        0        1
CD2=        4        2        4        8        4        4        0        0        1        1        0        1        4        0        1        1        0        4        0        1        1        0        0        2        2        0        8        1        0        0        0        2
AGCTATTATCTTGAGGTTTCTTCCCCCGGCCTTACTAGAGAACTTAAAAAACCCAGACACTATCTCAAGAGTATAGGTGAGTTGGTAAAGGTGGTTTTGAAGGAGCCAGTTGCTGGGAGGAAGGAGCTTGAGGGCATTATAAAGGATGCCGATGAAGATGGATTTATACTTTTCCTTGAGGAAGCTGATGAGTGGATTCCCTATGAGATAGTGGCTAAAGCTAAGCTTCTTTTTAGGTAGAGGAGGGTTTTATGAAAGGAAAAGAGCTAATTTACACCATAGAGCTTTTGGAGCAGGAAA
KOK=        76
KK=  108753  LL=  109832  Z=    6.24  JJ=  108663  DL=  1080
A===      111      112      113      114      121      123      124      131      132      133      134      141      143      144      211      213      214      223      224      231      233      234      243      244      313      314      323      333      334      343      413      433
B===      222      122      422      322      212      412      312      242      142      442      342      232      432      332      221      421      321      411      311      241      441      341      431      331      424      324      414      444      344      434      423      443
RRR=   12.552    3.992   -0.531   77.732   -0.035    0.237    3.565    2.199   -1.117   -1.345   -0.739    3.017    1.096    3.658    1.123   -3.225   -0.013    6.802    0.668    0.922   26.652    1.442   11.916   -0.978    0.917   -0.739    2.173    2.994   -0.820   -0.341   -0.584   19.148
X1==    4.784    1.273    1.022    9.099    1.870    0.052    2.985    1.022   -0.673    1.764   -1.321    3.427    0.211    0.855    1.273    1.503   -0.553    1.893    2.556    0.778    5.914   -1.415    3.600    1.741    0.820   -1.321    0.621    1.239    0.784    0.784    0.978    7.311
X2==    2.624    3.135   -0.520    8.543   -0.019    4.516    1.194    2.151    1.661   -0.763    0.559    0.880    5.185    4.279    0.882   -2.146    0.024    3.594    0.261    1.185    4.507   -1.018    3.310   -0.561    1.118    0.559    3.501    2.416   -1.046   -0.436   -0.597    2.619
CD1=       10        5        3       17        6        2        8        3        1        3        0        8        2        4        5        4        2        5        8        3        8        0        7        6        2        0        2        2        2        2        3        9
CD2=       12       12        4       19        5       14        5       10        8        3        4        5       12        8        7        0        3       11        3        7       13        1        8        1        7        4       11        9        1        2        2        7
TTGATGATAAGACGCTGTGATAAGGTGGTGATAGCCTCTGTGCATGGAGCTGTTAGTGGAGGCGGATTTGGCTTGATGGCCTGCTGCGATCTGGCTATAGCCGCGGAGAATACTAAGTTTAATCTTGCCTATATTAAGATTGGTGGATCTCCGGATATGTCCAGTAGTATTGTTCTTTCCAGAACCGTGGGGCTAAAAAGGGCAAGTTATCTTGCCATGACAGGGGATTTCATTGATGCCAAAGAGGCTTTGGATCTTGGATTGATTAATTTTGTGGTGCCTGATGATGCCCTTGAAGAGGAAACCAAAAAGCTTGCTGTCAAAATGGCAAAGATGGCTCCATTGGCTATAAAGGAAATCAAGGGGCTGATCAATAGAGAACTTTTCTGGGATATGGAAGAGTTATTGGAAAGAGAGAAGCTTGGTATTTGTGGACTTGCCAAAACCGAGGATATGAAAGAGGCTATACAAGCATTCTTTGAAAGGAGAGAACCGAACTTTAAAGGAAAGTAGAGTTAGATTGAAGGGGTTATACGTTCACATCCCCTTTTGCGTTAAAAAGTGTTCCTACTGTGCTTTTTACTCTGTTCCTTACGAGGAGGGGCTTATCAAGCCCCTCTTTCAAGCCATATTAAAAGAGCTTGAGGAAAGGCGAGTTTATTTGGCCCCTTCCTATACCCTTTATGTTGGTGGGGGTACTCCCACCGTTTGTGGCTTTGAGCTGGTAAGATTTCTGGAAAGATTGCTTAAAAGGATTACTGCAGATCCTGTGGAATTTACCGTGGAGGCCAATCCTGCAACCTTTGATATTCACCTCCTTAAGGCATTGAGAGCCTTGGGTGTGACAAGGATAAGTTTGGGAGTGCAGTCCTTTGATGATTACTGCCTGAGTTTTTTGGGGAGAGTACACACTGGTGTTGAGGCGAAAAGAACTCTGCAGCTGGCCCTTGGGATCTTTGAGAATGTTAACATAGATCTCATCTTTGCTGTTCCAGGGCAGAGTAAAGGTGCTTTTGTAAGGGATTTGCAGACCGCGATACAGTTTCCAATAAAGCATATCTCCCTTTACGGCTTGACCTT
KOK=        77
KK=  110043  LL=  111002  Z=    5.41  JJ=  110043  DL=   960
A===      111      112      113      114      121      123      124      131      132      133      134      141      143      144      211      213      214      223      224      231      233      234      243      244      313      314      323      333      334      343      413      433
B===      222      122      422      322      212      412      312      242      142      442      342      232      432      332      221      421      321      411      311      241      441      341      431      331      424      324      414      444      344      434      423      443
RRR=   18.124    1.385    0.244    1.249    1.030    0.092   -2.156    2.303    9.306    2.253   -2.838    4.330   14.140    1.644   -0.209    0.432    2.341   -2.332    7.268    4.909   20.526    0.082    0.169   45.767    0.149    9.208   10.909   -2.422   -0.978    0.277    2.054   -0.457
X1==    5.115    1.752   -1.300    0.457    0.585   -0.122    2.324    1.032    4.655    2.535    1.801    1.120    3.353    1.773    1.169    1.243    2.324   -0.502    4.647    1.926    5.126   -0.128    1.915    6.960   -0.196    2.577    5.126   -0.884    0.708   -0.201   -1.303   -0.201
X2==    3.543    0.791   -0.187    2.733    1.760   -0.753   -0.928    2.231    1.999    0.888   -1.576    3.866    4.218    0.927   -0.179    0.348    1.008    4.646    1.564    2.549    4.004   -0.645    0.088    6.576   -0.759    3.574    2.128    2.741   -1.382   -1.382   -1.576    2.278
CD1=       10        6        0        3        4        2        7        3        9        4        4        4        6        5        5        4        7        2       13        5        8        2        5       15        1        5        8        0        2        1        0        1
CD2=       14        6        4        8        8        2        1        9        7        5        0       10        9        3        4        4        4       10        4        8        9        1        2        9        2        8        6        7        0        0        0        5
TCCTGCAGCAGCCAGCTTTATAGAAGGGTGTAGGGAGAAAAATCCGGAATCCATAAAGGAGTATATGGAGGGAATAAATACTGGTAGTTTAAAAAGGAAAAGGGAGAAGGTGCTTAATATCTGGCATGAAAAGGTTATGCTAGGATTGAGGGTACTCAGTGGAGTCAACTTGAAAGGATTTCCTGAAATAGTTAGGAAACAGCTTCTTGACAAGGCTAAACCTTTGATACAAGAGGGATTTCTTGAGTATCAACCTCCTTGTCTGAGAATACCTGTGGGTAAAATGCCGGTTATGAACTCTATTCTCGCCTTTCTTTTGTAAAGTTTAGAATTTTCTGTCTTTTACTCTTGACTTGTCACAAAATATTACTAAAAATGCTTTGATAGCAAATAAAATGTATTTAGGAGGGATACTCATGGATGTGTTGTTGGGCTCTCGGTTGCAGTTTGCAGTGGCTGCTATCTTTCACTTTTTCTTCGTGCCTCTTACTTTGGGATTGTCTGTACTAACCGCCATTTACGAGACCATTTACCTGAAAACTGGAGATGAGGATTACAAAAGAGCAGCCAAGTTTTGGGGAAAGCTTTTCTTGATCAACTTTGCTCTTGGGGTGGTCACAGGAATAACCTTGGAGTTCCAGTTTGGCACCAACTGGCGTTACTACTCTGAATACGTGGGGGACGTGTTTGGTTCCTTGCTTGCCATTGAGGCTACTTTGGCTTTTTTCCTGGAGTCTACCTTTATAGCCGTTTGGCACTTTGGCTGGAATAGAATTTCTCCCAAGCTCCACTGTGTAGCGATATGGCTCGTGGCTCTTGGTTCAAATATTTCTGCTCTGTGGATACTCTTGGCCAATGGCTGGATGCAGCATCCTGTGGGCTATGTATTGAGAAACGGTAGAGCTGAGCTTGCCAGTTTCTGGGATGTTTTCACCAATGGCTTTGGCTGGCTGGAATTCC
KOK=        78
KK=  111363  LL=  112352  Z=    4.70  JJ=  111183  DL=   990
A===      111      112      113      114      121      123      124      131      132      133      134      141      143      144      211      213      214      223      224      231      233      234      243      244      313      314      323      333      334      343      413      433
B===      222      122      422      322      212      412      312      242      142      442      342      232      432      332      221      421      321      411      311      241      441      341      431      331      424      324      414      444      344      434      423      443
RRR=   10.238    0.426   -0.020    3.994    0.191    2.562   -5.039    4.341   -0.108   -0.092   -0.214   13.310    0.663   39.099    1.557   -0.108   -2.519    4.180   11.889   20.562   10.078    0.240   -1.441   36.689    0.105    0.721    5.281   -0.125   -0.511   -0.295   -0.858    0.717
X1==    3.398   -0.283   -0.352    2.799    0.363    2.723    5.830    3.023    0.634   -0.196    0.195    2.093   -1.328    6.051    1.008    0.634    2.915    2.254    6.065    4.812    3.914   -0.359    2.156    4.376   -0.196    0.195    1.660   -0.041   -1.228    1.237    1.718    0.415
X2==    3.013   -1.505    0.058    1.427    0.528    0.941   -0.864    1.436   -0.170    0.468   -1.098    6.360   -0.499    6.462    1.544   -0.170   -0.864    1.854    1.960    4.273    2.575   -0.668   -0.668    8.383   -0.536    3.694    3.182    3.074    0.416   -0.238   -0.499    1.726
CD1=        6        2        1        6        3        6       13        5        3        1        2        5        0       12        4        3        8        7       17        9        7        2        6       12        1        2        4        1        0        3        4        2
CD2=       13        1        5        6        5        5        1        8        3        5        1       15        2       11        7        3        1        5        4       11        7        1        1       11        3        9        8        9        3        2        2        5
AGGGGTTGAAGGACTTTCCACCGGAAGAGAGACCTCCTGTGACCCTAACCTTTCTCTCCTTCCGACTCATGGTGGGGCTTGGTTTTCTATTCATACTTATTAGTGTCCTTTCTTGGTTGTTTAGAAACCGTATTGAAGAAAAGAGATGGCTATTAAGGGTCCTGTCCTTTGCAATTCCTTTGCCCTATCTTGCCTGTCAGTTTGGCTGGATAGTGGCGGAGGTGGGAAGACAACCCTGGATAGTGTATGGGCTTATGAAAACCAAGAACGCTGTATCTCCGCTATCTGGTACGCAGGTACTGGTTTCGTTAGTCTTCTTCATCTTAGTTTACACGGCCTTGGGAGTCGTTGACGTCTATCTTTTGGCCAAATATGCAAAGAAAGGGCCTGAAAGGGCTTAGGGAGGTGTTGCCATGCATGATACTTTGAGATTGATCTGGTTTGTTTTGTGGGGAGTGCTTTGGATTGGTTATTTCGTTCTGGATGGATTTGATCTGGGAGCTGGGATCTTGAGTTTGTTTGCCAAGGATGAGGAAGAGAAAAGGTTTATTTACAATGCCATAGGACCCTTCTGGGATGCCAATGAGGTCTGGTTGATCACTGCAGGGGGTGCTACCTTTGCTGCTTTCCCCAAAACCTATGCAGTGATGTTCAGCGGTCTCTACACGCCTCTTTTGATGCTTCTCTTCTGTTTGATTTTTAGAGGAGTGGCCATAGAGTTCAGAAACAAAGAGGAAGATCCCAAATGGAGGAGAAACTGGGATATAGTTTTTGGGGTATCAAGCCTTCTTGCGACTCTCCTTTTGGGAGTAGCCTTTGCCAATCTCTTTAAGGGATTGCCCATTGATGATAAGGGTATCTTCCGCGGCAACTTCTTCAGCCTTTTGAATCCATATGGAATACTGGGAGGGATCCTGTTCATTTTAATGTCTGCTGTGCATGGGGCAACTTGGCTAAGTTTCAGGGGATACAATGGCTTTGAGGAAAAGT
KOK=        79
KK=  112623  LL=  113252  Z=    5.74  JJ=  112383  DL=   630
A===      111      112      113      114      121      123      124      131      132      133      134      141      143      144      211      213      214      223      224      231      233      234      243      244      313      314      323      333      334      343      413      433
B===      222      122      422      322      212      412      312      242      142      442      342      232      432      332      221      421      321      411      311      241      441      341      431      331      424      324      414      444      344      434      423      443
RRR=    9.764   -1.448   -0.296    5.661    1.810   -4.329    0.499   10.410    0.184   -0.287    1.514    0.418    7.638   28.223    0.952   -0.109   -1.919    1.717   -0.613    0.481   -1.597   -0.513    1.504   67.184   -1.187    3.548    1.545    1.346    1.570    0.278    0.475   -0.159
X1==    3.263   -0.713   -0.422    1.818    2.856    3.246    1.511    3.668    0.957   -1.158   -1.216    0.258    3.787    5.878    0.715   -0.569    1.511    1.416    1.890    0.194   -1.243    1.804    1.027    6.785   -1.158    2.953    1.203    2.659    2.430   -1.135   -0.382    0.648
X2==    2.992    2.031    0.702    3.114    0.634   -1.334    0.330    2.838    0.192    0.248   -1.245    1.621    2.017    4.802    1.332    0.192   -1.270    1.213   -0.324    2.481    1.284   -0.285    1.464    9.902    1.025    1.202    1.284    0.506    0.646   -0.245   -1.245   -0.245
CD1=        6        1        1        4        6        6        4        6        3        0        0        2        6        9        3        1        4        4        5        2        0        4        3       11        0        5        3        4        4        0        1        2
CD2=        7        5        3        6        3        0        2        6        2        2        0        4        4        7        4        2        0        3        1        5        3        1        3       12        3        3        3        2        2        1        0        1
CCTCCATCGATCCTGCTTACAGCCTTACCATCTACAACTCCTCATCCAGCAAGCTAACCCTTTTGGTGATGACTGTGGTAGCTCTTATCTTTGTGCCCATTATGCTTGTCTATAAGTTCTGGACCTATAAAACCTTTGCCACAAAGCTATCCAAGGATGCGGTGTACTATGAGGAGGCCTATTGAAGCTTATCTTGACTTTTGTTGAGGTCATATTAAAATAACTTTCAGGATAGAGGGAGCGGGCGTAATTCAGGGGTAGAATGCCAGCTTCCCAAGCTGGAAGTCGCGGGTTCGAATCCCGTCGCCCGCTCCAGTTTATTTTATCGGGGCTGTGATATGAGGAAAATCGTAGTTTTACTTCTTTTGTTGTCTTTTACTTCCTGTGGTTATCGGTTGGTGGGCACAGCTCCAGAAACCCAAGGAGTTCATCTCACAGGCAAAAAGGTTTTTGTGGAACCCTTCAAGAACAGAACCAGTGAGCCCGGAGTTGAGTATTACATAACCAATGAGCTGGTTTCTTCTCTGCAGAGAACAGCTGAAATAGAGGTGGTGTCCAAGGAAGATGCCGATTACACCATAACCGGTAAGGTGGTGGGCTATAACAAAGAGGTGATGTCCCTGGATCCTT
KOK=        80
KK=  117243  LL=  117812  Z=    4.58  JJ=  117123  DL=   570
A===      111      112      113      114      121      123      124      131      132      133      134      141      143      144      211      213      214      223      224      231      233      234      243      244      313      314      323      333      334      343      413      433
B===      222      122      422      322      212      412      312      242      142      442      342      232      432      332      221      421      321      411      311      241      441      341      431      331      424      324      414      444      344      434      423      443
RRR=    3.104    1.843    1.372   43.498   -1.650    0.450    3.621    3.872    0.401    0.238    1.067   -0.617   -0.953   -3.544   -0.182    0.401   -1.146   11.761   -0.282   -0.216   -0.120   -0.693    1.265    2.677    0.444   16.219   29.924    6.335   -0.318    0.689   -0.201   -1.324
X1==    0.875    1.085    2.112    5.902    2.667    0.591    1.995    3.112   -0.285    0.278   -0.841    1.945   -0.841    3.020    0.294   -0.285   -0.442    3.614    2.469   -0.285   -0.075    0.669    0.669    1.282    0.278    3.159    5.741    2.413    0.316   -0.684    0.159    1.316
X2==    3.545    1.699    0.650    7.370   -0.619    0.761    1.815    1.244   -1.409    0.856   -1.268   -0.317    1.133   -1.174   -0.619   -1.409    2.594    3.254   -0.114    0.761    1.594   -1.036    1.891    2.089    1.599    5.135    5.212    2.626   -1.006   -1.006   -1.268   -1.006
CD1=        2        3        3        7        5        2        4        4        1        1        0        3        0        4        2        1        1        7        6        1        1        2        2        3        1        4        7        3        1        0        1        2
CD2=       12        6        4       14        2        3        4        5        0        3        0        2        3        0        2        0        5        5        1        3        3        0        3        3        4        8        7        4        0        0        0        0
TAATGGAAAGACCTGAAAGGATAGTTGTGTTGATTTTATTTTCTCTGCTGAACAGGGTTTTCTGGGCTGTTCTGTTGATTGCTATGTTCGCCAACATCACAGCTCTGCAGAGAATTTATCACACTTACAAGGTGTTAAAGGAGAAAGATGCAGATATTTCTTGAGCTTATTCCACTGCTTCTGCTGCTGTTTGTTTTCCTTTTCTTTTTAAATCCCCTTTTCTGGCTCTTTATGCTCATCTTTTTCCCGGTTCTCTTGCTACTGATTTTCTATTTTATTTCCCTAGAGGTGCTTATTTTAGCATTGGTTAACCTTATAGTTATTCCAAAGCAGTTGTGGCATATGTTTAAGAATCCCATTCTTAGAAAGAACCATGCTCTGGAGCATGCTACCATAAATGTGCTTGAGGAAAGGTACGGTGAACTTAAGGATGTGGGTGGGCTTGCCGATATAAACGGTTTTCATCTTTTCTGTGGAGAGTCGCTCTTGGCACCCGATGAAGTGCTATCTGCTGCAAAGGAGGGGCTACTCAGGATGAAGCAAGGAGAAACTGAGCTTGCCATACACCAG
KOK=        81
KK=  126033  LL=  126362  Z=    5.02  JJ=  125583  DL=   330
A===      111      112      113      114      121      123      124      131      132      133      134      141      143      144      211      213      214      223      224      231      233      234      243      244      313      314      323      333      334      343      413      433
B===      222      122      422      322      212      412      312      242      142      442      342      232      432      332      221      421      321      411      311      241      441      341      431      331      424      324      414      444      344      434      423      443
RRR=   -0.066   -0.059   -1.021   45.444    1.706   -1.587   12.354   -0.374   -0.091   -0.257    0.466    1.019   -0.138    1.616    0.406   -0.091    0.875    0.500   -1.741   -0.384    9.228   -0.314   -1.327   -0.048    0.465   -0.742   14.064    0.705    0.249    0.249    0.486    0.249
X1==   -0.137   -0.127   -0.675    4.969    3.676   -0.668    2.986    0.325    0.332    1.602   -0.604    6.966   -0.604    1.083   -1.077    0.332   -1.014    0.339    1.997    0.332    2.606    0.402   -0.598    0.093    0.602   -0.604    2.606    0.765   -0.356   -0.356    0.396   -0.356
X2==    0.479    0.464    1.513    9.146    0.464    2.376    4.137   -1.150   -0.273   -0.160   -0.772    0.146    0.228    1.491   -0.377   -0.273   -0.863    1.473   -0.872   -1.157    3.541   -0.780    2.220   -0.514    0.773    1.228    5.396    0.922   -0.698   -0.698    1.228   -0.698
CD1=        1        1        0        6        5        0        4        1        1        2        0        8        0        2        0        1        0        1        3        1        3        1        0        1        1        0        3        1        0        0        1        0
CD2=        2        2        3       10        2        4        5        0        1        1        0        1        1        2        1        1        0        3        0        0        5        0        3        0        2        2        7        2        0        0        2        0
CTCAAGTTGCATGGATTCTTGTTTGGTCTTTCGGGGAAGAGACTCGAAGAGAGAATAGAGAAGGTGCTGGAGATATCAGGACTTTCCGAGCATAAACATAGGAAGGTTGATTATCTCTCCGGAGGAATGAAGAGAAGATTAGTCATTGCAAGAGCTTTGCTTCACGAGCCTGAAATACTTTATCTTGATGAGCCCACAGTGGGGCTTGATCCTGCAGTTAGAAGAAGTATGTGGGATTTTGTTCTTAGACTTCATTCCATGGGAAAGACTGTAATACTGACCACCCATTACATTGAAGAGGCAGACATGCTTTCTAATAGGGTCCTTATA
KOK=        82
KK=  169893  LL=  170942  Z=    5.57  JJ=  169743  DL=  1050
A===      111      112      113      114      121      123      124      131      132      133      134      141      143      144      211      213      214      223      224      231      233      234      243      244      313      314      323      333      334      343      413      433
B===      222      122      422      322      212      412      312      242      142      442      342      232      432      332      221      421      321      411      311      241      441      341      431      331      424      324      414      444      344      434      423      443
RRR=    1.763    0.076   -0.139    6.973   -4.087   -1.025    0.031   -0.455   -0.044   -0.026   -1.013    0.247    3.300    8.089    1.827    0.404    7.869    1.747   18.010   23.616   -0.713    1.599    0.884   38.986    0.294  119.176    2.963   -0.001    2.100    0.520   -0.011   -0.008
X1==    1.793    0.321    0.262    3.023    2.505    1.655    2.192   -0.365    1.010    0.117    0.679    2.518    1.275    6.029    0.867    0.365    2.192    1.796    6.650    2.945   -0.561   -1.040    0.800    6.331    0.117    8.423    4.013    1.476    1.379   -1.436    0.083   -0.028
X2==    0.984    0.239   -0.533    2.307   -1.631   -0.619    0.014    1.246   -0.043   -0.222   -1.491    0.098    2.589    1.342    2.109    1.109    3.590    0.972    2.708    8.020    1.271   -1.537    1.105    6.158    2.517   14.148    0.738   -0.001    1.522   -0.362   -0.131    0.266
CD1=        7        4        3       10        8        5        8        2        4        2        4        9        5       17        5        3        8        5       16        7        1        1        4       17        2       17        7        3        4        0        3        2
CD2=        4        3        2        5        0        2        2        5        3        3        0        2        6        3        6        5        7        5        6       17        6        0        4        9        8       23        5        4        5        2        2        3
CAAGGTGCTTACTGGTGGTGATGTGCTACCCGGAACGGTGATGGATGAATGGGAGATACTGGATCTTGAAAGAGAAGGATTCCTCTCCTTGTGTGGTGAGCCAAAGACTCAGGAAAGAATCAGGCACATGCTTACCACTGGTAGACCATTGAGAAACTAAAAATTTAAAGAGAGGTGATACAATGAGGGATGCAGTAATTGTAGCAGCGGTTAGAACAGCAGTAGGTAAGGCTCCCAAGGGGAGCCTTAAGGATACCAGGCCCGATGATCTTGCTGCCATTGTGATTGCAGAGGCGGTCAAGAGGGCTGGTATAGATCCTGCATCAGTGGATGATGTGATTATGGGCTGTGCCTTCCCTGAAGGTGTGCAGGGAATGAACGTTGCCCGTGTTGCTCTGTTGAAAGCAGGACTACCTACTTCAGTTCCTGGCATGACCATCAATAGGTTCTGTTCTTCAGGGCTTCAGGCCATAGCTATTGCAGCAGAAAAGATCATGTGTGGTTATGCTGATATAGTGGTGGCCGGAGGAACCGAATCCATGAGTATGGTTCCTATGGGAGGTCTTTCCCAGCCTGCAAACTCTGAGATGATGGATACTATGCCTGGCGTTTATCTCGGCATGGGTCTAACTGCTGAGAAGGTAGCTCAGAAATATAACATTTCACGTGAAGAGCAGGACGAGTTTGCCTATCACTCCCACATGAAAGCTGCCAAAGCCATCAAAGAAGGGAAGTTTGAGGCAGAAATTGTTCCTGTTAAGACAAGGGTTCTAAAACAGTTGCCTAACGGCAGAACTCAGGAAGTTGAAATAGAATTTAAGGTTGATGAGGGAGTAAGACCCGATACCACTATTGAGGGGCTTGCAAAGCTGAAACCTGCTTTCATGCCTCCTGGTAAGGGAACAGTTACTGCTGGTAACTCTTCTCAGATGTCTGATGGCGCGGCAGCGGTTGTGGTGATGTCTGATAAAAAGGCTGCTGAGCTTGGCTTGAAGCCAATGGCAGTTTTCAGGGGCTACGCTGTGGGTGCTGTGGATCCAGAGGTGATGG
KOK=        83
KK=  194013  LL=  195002  Z=    4.88  JJ=  193803  DL=   990
A===      111      112      113      114      121      123      124      131      132      133      134      141      143      144      211      213      214      223      224      231      233      234      243      244      313      314      323      333      334      343      413      433
B===      222      122      422      322      212      412      312      242      142      442      342      232      432      332      221      421      321      411      311      241      441      341      431      331      424      324      414      444      344      434      423      443
RRR=   10.763    2.824    2.425   29.377    2.587    3.839    0.352   -0.095    1.403   10.635   -0.786    3.229   -0.183    7.384    0.757    4.112    0.639   11.658    2.891    1.227   -1.037    0.100   10.377    1.343   28.232   -0.183   14.390    1.253    0.567    0.356   -0.085    7.389
X1==    2.318    1.728    1.525    5.800    1.203    0.853    1.678    0.896    0.853    3.855   -1.472    2.314    1.282    4.768    0.678    1.474   -0.622    5.116    1.053   -1.013    3.048   -0.126    2.599   -0.983    6.089    1.282    3.048    0.625   -0.421    0.396    0.593    4.476
X2==    4.642    1.634    1.591    5.065    2.151    4.503    0.210   -0.106    1.646    2.759    0.534    1.395   -0.143    1.549    1.118    2.789   -1.026    2.279    2.745   -1.212   -0.340   -0.797    3.993   -1.366    4.637   -0.143    4.720    2.004   -1.348    0.901   -0.143    1.651
CD1=        8        7        5       13        6        4        6        4        4        7        0        7        4       10        5        5        2       11        5        1        6        2        6        1       10        4        6        2        1        2        3        7
CD2=       13        7        6       11        8       11        3        3        6        7        3        5        2        4        6        8        1        7        7        1        2        1        8        0       10        2       10        5        0        3        2        4
CAAGGTGTGGCGGTGGCCTGGTGCTTTGAGGAGCTTGAAGGATTAAGTAAGCTGGTGGTGGTAGATAAAACAGAACATGGTGATGCAAGTAAAGCAGTGGGAATTATATCATCCCGCAGGCTCAACATACAGTCGGCTTCTTTAATAACCTGCAAGACAGGTTGCAGGATTTATGTTTTTGAGGTCACCATGTTAGATTTTTCCCCTGTAAAGGATCAATGTTTGATGAAGGATGTAGCAGAGGCAGTTAAAAAGGCAACTCTTGGTGAGATCGACGTTGATAGTGAAATCAGGAAGAGACACGTAAGGCTTTCTAAGAGAGATCGTGTGTTTCACTTTGAAACTAAGGTAAGACTGAACAATAATATTTTGCCCACCTTTTCTGTTATAGAGGTGAAAACTCAGGACAGAGTTGGTCTTTTATACACTCTTATGAAAGAGCTAAGGGCATTGGGCTTAGAGGTTCATATGGCGAAGGTAAGTACCGAAGGTAATAGAGCGGTGGACACCTTTTACGTAACAAAAAATGGGCAAAAGATAAGAGAGTATGAGTTCCCTGAAATCGTGAGGCGAATAAAAGCAGCCTTATCTTAAAGCTTTCTTTAATTTCTCCAGTGCTTCTTCGCATTCCTTTATAGTCACATTGATAGAAGGCAACAGCCTCACCACCCGTTCTCCAGCGGGAACAAGCAATAAGCCTGCTTCAATGGCTTTTTGAATCACGGGCTTGCTATCGTCCACTACTATTCCAATAAGCAATCCTCTGCCCCTAACCTCATGGATACCGGGTATCTTCTTTAGTTCTGTCATCAAGTATGTGCCTATTTCTTGGGCGTGTTTAGGTAGCTCTTCTTCTATTACAGTTTTCACAACCTCTAAGGCCACTCGCGTCGCTAAAGGATTGCCGCCGAAGGTTGAAGCATGCGTTCCAGGGATGATAGCTTCTTTTACCTTCTCATTCACAAGACATGCCCCTATGGGAAAACCATT
KOK=        84
KK=  198213  LL=  199172  Z=    4.67  JJ=  198183  DL=   960
A===      111      112      113      114      121      123      124      131      132      133      134      141      143      144      211      213      214      223      224      231      233      234      243      244      313      314      323      333      334      343      413      433
B===      222      122      422      322      212      412      312      242      142      442      342      232      432      332      221      421      321      411      311      241      441      341      431      331      424      324      414      444      344      434      423      443
RRR=    0.676    3.018    7.296   11.684    1.590    0.483    0.004   11.098    0.489    1.148   -0.258   10.833   11.102   40.924    1.114    0.166    0.043   14.416    0.268    0.900    1.321    0.101    0.398   -1.888    1.896    0.610    4.237    8.371    0.248    0.233    1.366    6.798
X1==    0.138    3.353    2.627    5.585    1.767    4.268    0.179    3.997    0.684    1.791    0.317    3.477    4.290    5.286    1.238    0.087    2.018    4.292    0.227    0.684    3.897   -0.078   -0.771    1.419   -1.306    1.112    1.197    2.350   -0.223   -1.122    1.112    1.574
X2==    4.912    0.900    2.777    2.092    0.900    0.113    0.021    2.777    0.715    0.641   -0.811    3.115    2.588    7.742    0.900    1.918    0.021    3.359    1.179    1.316    0.339   -1.296   -0.516   -1.331   -1.452    0.548    3.540    3.562   -1.113   -0.208    1.228    4.318
CD1=        3       10        6       10        7       10        3        8        4        4        2        7        7        8        6        3        6       12        4        4        8        2        1        4        0        3        4        4        1        0        3        3
CD2=       19        7        9        8        7        3        3        9        4        3        1       10        6       14        7        6        3        7        4        5        2        0        1        0        0        3        6        5        0        1        4        6
GCTTTATTGTTCCAAACAAGCTCTCAATCAAGTATCTGTTCTTTCCCCATATGTTCCACAAGACTTTAGATTCCTTCCTCAATGTAGGTCTCCTTTCCTAAAGGTTTCTTTAACCCTAATGGCAGGGTTAATCTTTAGTTTCCTAAGCCTATCCATAACCTCTACACTGTCATAACATTTGTCTGCAATTAGTTATGTGCCATTGAAAGCTGTGAAATCAACTTCTTTCAAAGCTTCTAAAAGGAGTTTTACCAGCTGGCATAGCATTCTCCTGTTTCGGCGGTTAATACAATTCTTCTCCCGGATGAGGTTACCACTATCACAGGCACCATTCTCACATGAGCTTTTACTTTTCTTATCTCCAACCCTCCTGAAGAATTTGAGAGGATAAATATCAAGATAACTGAAACCTGTGCCATCAGCTATAAGGTAACAGGGTTTTTCTCCTTTTGATAAAATGAGAACATCCTTAAGAAGCTTTCTGGGAAGTTTTGAAATTCTGTAATGATAAGTGGAAAGAGCTGGAACCTATCCAGATACACGGTAGCTTTCTTCTAAAGCTTCTCTGTAAGATAGGTTTTTCAGGATCTGGTAAAGGAATATAGAAATGATGAGGGCATCAGAGTAAGTTCTTGGCCTACCCCTAGATGAAGGGGCTTCTCATTTACAAATGTCCGTGTTATCCTGAAAATAGCTTTTAGGTTAAGTTTGCTTCTTCTCATGTTGGGGGAGTTACCTTCTGACTCCCCCACGTCAAGAGTTTTTTTCGAACAGCCTCATCCCCTATATTAAGCTGGCTTGATTTTCCCCAAGTGTTATAGGATATTATCCTATAGCTTATTATGTGGGGGGGTTAATGGAAGGGCTTCGGCCTGAGGTTAAGGTTGGATTATTTGTTTTTGTAGGTCTTCTTATCCTGGCCTATTTGACCCTGACTTTTGGAAATATCAAGTTAGGTAA
KOK=        85
KK=  200253  LL=  201032  Z=    5.38  JJ=  199863  DL=   780
A===      111      112      113      114      121      123      124      131      132      133      134      141      143      144      211      213      214      223      224      231      233      234      243      244      313      314      323      333      334      343      413      433
B===      222      122      422      322      212      412      312      242      142      442      342      232      432      332      221      421      321      411      311      241      441      341      431      331      424      324      414      444      344      434      423      443
RRR=   31.950    0.121   -3.176   27.322   -0.350   -0.031    0.005    0.479    1.371    7.025    0.515   -0.153   -0.074   18.897   -0.073    4.869    0.623    3.447    0.834    1.128    9.571   -0.081    3.576    4.826    0.583    3.713   14.410   -0.702    0.640   -0.696   -1.917    3.170
X1==    6.190   -0.173   -1.198    4.086    2.518    1.210   -0.180    0.493    1.210    2.046   -0.357   -0.080    2.173    4.762   -0.173    2.844   -0.850    2.662    0.369    0.393    1.965   -1.244    1.201    3.161   -0.954    5.548    2.959    1.358   -0.958    1.042    1.330    4.042
X2==    5.162   -0.700    2.651    6.687   -0.139   -0.025   -0.027    0.972    1.133    3.433   -1.441    1.917   -0.034    3.969    0.422    1.712   -0.733    1.295    2.261    2.870    4.871    0.065    2.977    1.527   -0.612    0.669    4.871   -0.517   -0.668   -0.668   -1.441    0.784
CD1=       11        2        0        8        6        3        2        2        3        3        1        2        4        9        2        5        1        5        3        2        3        0        3        7        0        8        4        2        0        2        3        5
CD2=       13        2        8       12        3        3        2        5        5        9        0        5        2        6        4        6        1        5        5        8       11        2        6        3        2        3       11        2        1        1        0        3
AAAGTTTACTGCGCAGTATGGTATAGGACTATTTCCAGATCTTGATTTCAGGATAGGTCTAAAGGATTCTACGGCAGGAGTTGGTTTTGATTACAAGTTCTTCCAGGATGATACTTTGGTAGCATCTTTGGATGTATGGGATTTCTCAGGAGAATATAGTGATCATGGTGAGCCAAGAGCCAGGGTGACCTTACAGTACAAGTTCTGGAAGCCCTTCTTTATTGAGGCAGGTTGGGATGACATGTTCAATTCTAAGTTTTCATCGTTCTTTGTTGGTGCAGGCATGAGGGTGACCGATGAGGATTTGAAATACCTCCTTTTCGGAGGGGACTTGCCAGTTAAGAAGTAATGGCTAAGGGTAAAGGCTATGTATGCGCATCCTGTGGATACGAATCTCCCAAGTGGCTGGGTAAATGTCCAAGCTGTGGAGAGTGGGATAGCTTTAAGGAAAAGTCAGAGCAAAAACTCACGAAAAGGCGCTTAGCAAAACCCGTTAAACTTGAGGAGATTAATCTCACAAGTCTTCCTCGATTCCCTTTGGTTTCTCAACAGCTTACCCAGTTTTTTGGGGGTGGTATAGCCAGTGCATCTGTGACCCTTCTTGCGGGAGAGCCTGGTATAGGAAAGTCCACTTTTTTGCTGCAGTTACCTAATCTATTTGTAAAAAAACCAAAGATACTCTACGCCAGTGGTGAGGAGACCCAGTTTCAGGTGGCAGAGAGGGCAAAACGCTTAGGGATCAAGGACGTATGGTTCATAGCTACTCAGGATCTTGAGGAG
KOK=        86
KK=  227913  LL=  228662  Z=    5.29  JJ=  227883  DL=   750
A===      111      112      113      114      121      123      124      131      132      133      134      141      143      144      211      213      214      223      224      231      233      234      243      244      313      314      323      333      334      343      413      433
B===      222      122      422      322      212      412      312      242      142      442      342      232      432      332      221      421      321      411      311      241      441      341      431      331      424      324      414      444      344      434      423      443
RRR=    3.916    2.218   13.098    6.655   -0.319   -0.666   19.529   -0.161    2.911    2.996    0.728   -1.083   -0.272   -0.353   -0.188    4.667   -0.643   -0.073    0.165    1.924   30.329    0.440    4.511    2.047    6.683   13.550    0.456    1.398    0.661    1.162   -4.122   17.937
X1==    1.444    4.355    4.244    3.324    1.947   -0.399    4.998   -0.234    1.255    0.750   -0.478   -0.541    0.318   -1.483    1.144    4.562   -0.712    1.724    0.430   -1.226    3.922   -0.648    3.029    1.566    1.672    4.299   -1.189    3.690    0.405   -1.236    2.707    6.146
X2==    2.713    0.509    3.086    2.002   -0.164    1.671    3.907    0.691    2.320    3.996   -1.523    2.002   -0.855    0.238   -0.164    1.023    0.903   -0.043    0.383   -1.570    7.733   -0.680    1.489    1.308    3.996    3.152   -0.384    0.379    1.632   -0.940   -1.523    2.919
CD1=        3        7        6        6        4        1        9        1        3        2        1        1        2        0        3        7        1        4        3        0        6        1        6        5        3        7        0        5        2        0        5        9
CD2=        7        3        8        5        2        5        7        4        6       10        0        5        1        2        2        4        3        2        2        0       15        1        4        3       10        7        2        4        5        1        0        7
CCACGGTAGTCCCTATTCCGATCTTCTAAGATGGGACTATTCTACTTGTACTGCCGGTACGCAAAACGGTAACTGTGGCTGTTTTGCCTGCCATACGAGTAAGTAGTATAAGGGGCAGGCATGTTGGCCTGCCCCTTTGTTAAGGGTATACAGCAGAGTGGTGTTTGGGTGAATTCTAAGATGTGCTGGGTTGACTTTCTTGTAACTGTGTGGGTGTTAACTTATCTGTTCTTTTTCCTGGTTTCTCCGGCTGTTGCGATTACTGGTATGTGTTCCAACTGTCATACCATGCACAATAGTCAAAACGGTCAGCCCATGAATTACGACGGCTCCTCGGCCCCCAACCCCATGCTTCTTCGGGGAGACTGCGCAGGCTGTCATGCCCAAGGGAAAAGCCAGCGGATAGTGGATAACGTTCCTCAGGTGTTGCATAGTGATGCCGTGGATCTGGCCGGTGGAAATTTTGCCTACATTACAGGCCTAAAGACGGGGGGAGATGGAGGATATGGAGATGCCTACGGCCATAATGTGGTTACCCTTCCAGGTATTAACCAGGACAGTGTGCTTGGATCCATAGGTGCCCCGGGTCCCTTTGACGGCTGGCACCCTGAACAGATATTTAAAAATAAGGGATTACACTGCTCCGGTGAACTGGGTTGTCATGGAGTGAGAGCAAGCGGAGTGAGTGAGATGATGGGAATCAAGGGAGCCCATCATTCCAATGTTGGCGGATCTGTAAACGGAAGTGGG
KOK=        87
KK=  235153  LL=  235662  Z=    5.21  JJ=  234883  DL=   510
A===      111      112      113      114      121      123      124      131      132      133      134      141      143      144      211      213      214      223      224      231      233      234      243      244      313      314      323      333      334      343      413      433
B===      222      122      422      322      212      412      312      242      142      442      342      232      432      332      221      421      321      411      311      241      441      341      431      331      424      324      414      444      344      434      423      443
RRR=   15.527   -1.959    0.948   17.023   -0.213   -0.162    0.085   -1.006    0.648    9.370    1.009    3.958    5.982    0.369    0.281    1.188    1.354    0.490    0.340    8.671   25.146    0.736   -0.263    0.814   -0.767   15.683    1.262    0.672    0.522    0.522    1.009    2.386
X1==    3.952    3.294    0.963    4.084   -1.329    0.197   -1.303   -1.022    1.197    1.521   -0.991    3.389    1.009   -0.743    1.753    2.197   -1.303    0.374    0.625    2.197    3.626    1.227    0.227   -1.278    0.521    8.009    0.626    0.777   -0.461   -0.461   -0.991    1.539
X2==    3.929   -0.595    0.984    4.168    0.160   -0.821   -0.065    0.984    0.541    6.161   -1.019    1.168    5.927   -0.497    0.160    0.541   -1.039    1.310    0.544    3.946    6.934    0.600   -1.155   -0.637   -1.473    1.958    2.016    0.865   -1.133   -1.133   -1.019    1.550
CD1=        8        6        2        8        0        1        0        0        2        2        0        7        2        1        4        3        0        1        2        3        4        2        1        0        1        9        1        1        0        0        0        2
CD2=        6        1        3        5        2        1        1        3        3       11        0        2        7        0        2        3        0        5        2        8       14        2        0        0        0        3        6        4        0        0        0        3
TCCTCCGGATACGCTGGAGCCCTTCATAGATTGGTTACTGCTGGTTCAGGAAGCTGAAAGAATGAGATTGTATGAAACACCTACGTACAGAAGAAGGGTTGAGGTTTTTCTTAAGGTCAGATCGCTGCTTCTCTTAAAGGGTGAAGAGGTGGACAGTAAAATCAGAATTACCGAGGAAAGAATAAGAGAAGTTTATCGGAAGGATTTTGTGCCTTTGCTTCATGTAAGGGCTGTGAACTTTCCCACTCGGGAAGAAGCTATGGATTTCTTGGATAAAATGAAAACCAGCAGTATGGAAAAACTGGTGGAGGAAAGGTTTGCCTCGGAAAACAACAGGGCCTTTGATTGGGGCTGGAGAAGACCTTCTCAGTTTCCTGAGAAAGTGAGAGAAAAGCTGGTAAAGGCGAGGAAGGGAGAAATAGTGGGCCCGGTTTACTGGATGAGAAAGTACTGGCTTTTAAAGGTGGTTGACAGGAGAGAAGGCAGCGAGGATGATTTTAACAAGGTAAA
KOK=        88
KK=  261853  LL=  262602  Z=    5.58  JJ=  261463  DL=   750
A===      111      112      113      114      121      123      124      131      132      133      134      141      143      144      211      213      214      223      224      231      233      234      243      244      313      314      323      333      334      343      413      433
B===      222      122      422      322      212      412      312      242      142      442      342      232      432      332      221      421      321      411      311      241      441      341      431      331      424      324      414      444      344      434      423      443
RRR=   11.511   -0.700   -0.051   17.413   -3.070    0.299    0.207    0.528   -1.460    0.231   -0.086   11.982    0.065   25.074   14.320    0.077    1.183    0.281    7.501    1.035    0.585    0.166    5.721   17.250   -0.187    3.864    3.333    8.858    7.147   -0.309   -0.035    0.431
X1==    3.944   -0.264    0.750    4.031   -1.566    0.167    1.088   -0.690    1.678    0.462    0.065    3.403    0.065    6.028    4.292    0.167   -0.888    0.305    3.362    0.923    0.601    0.202    2.495    4.473   -0.374    1.523    1.478    3.816    3.036    0.497    0.065    0.497
X2==    2.919    2.648   -0.069    4.319    1.960    1.786    0.190   -0.765   -0.870    0.501   -1.316    3.521    0.996    4.160    3.336    0.458   -1.332    0.922    2.231    1.122    0.973    0.823    2.292    3.856    0.501    2.537    2.255    2.321    2.354   -0.621   -0.545    0.866
CD1=        9        2        3        9        0        2        4        1        4        2        2        8        2       12        9        2        1        2        7        3        2        2        5        9        1        4        3        5        5        2        2        2
CD2=        6        6        2        7        5        5        2        1        1        3        0        6        3        6        7        3        0        4        5        4        4        3        5        6        3        5        6        6        5        1        1        3
ATGCTCCCATAATAAGCCTTCTGGTGAAAGAAGGCATCATGGAAGCTGTGGCCTACTCTCAGCTTGAGGTCTTTGAGGCAGCTCTCACCTTTGCCAGGACCGAGGGCTTTATCCCTGCACCGGAGACAGCCCATGCGGTTAAGGCTGCCATCGAGGAGGCAAAGAGGGCCAAGGAAGAAGGCAAAGAAAAGGTAATACTCTTCTCCTTCTCGGGCCATGGACTCTTGGACCTTGCATCTTATGACGCTTATTTGAGGGGTGATTTGGCTGATTACGAGTTAAGTATAGAACAGCTAAAGAAGGCTTTTGCTGAGGTCGAGAAAATAACCTAAATCAGGGCGGGAACCCCCGCCCCTTTATATTCCAATTTTACCAAAAATTCCTCTTGACCAGTTAGCAGTGAAAGCGTATGAAAAACAACGAGTAAAGCGGGATTGTGCTGAGTGCCCGGGTGGCGGAACTGGTAGACGCAGGGGACTTAAAATCCCCTGGGTGCAATGCCCGTGCGGGTTCGAGTCCCGCCCCGGGCATTTTTTGTTGCTTTTTAGGTTAGTTAATGATAACTAACCGCAAGGGAGATAATATGAAGCAGAGGCAGATACAAATACTGGATACGGCGTTGTCGATTTTGGCAGAAAGTGGGAGCAGTGGGCTAACTTTGAGAAATATTGCCGAAAGGATTGGGGTGAGCGAACCTGCTATTTACAAGTATTTTAAATCAAAAGATGAACTTCTTTTGAACCTTTATGA
KOK=        89
KK=  264043  LL=  265032  Z=    5.27  JJ=  263983  DL=   990
A===      111      112      113      114      121      123      124      131      132      133      134      141      143      144      211      213      214      223      224      231      233      234      243      244      313      314      323      333      334      343      413      433
B===      222      122      422      322      212      412      312      242      142      442      342      232      432      332      221      421      321      411      311      241      441      341      431      331      424      324      414      444      344      434      423      443
RRR=   29.810   -1.878    0.007   12.310   -0.118    3.860   -0.429    3.644    0.480   18.714    0.684   17.880   19.074   13.742    6.898   -1.265    0.227   -0.366   -3.279    1.702   19.475    0.270   -0.929    6.204   -0.565    3.509   -0.564    0.061    0.171   -0.460   -0.084   13.945
X1==    5.165    2.701    1.039    2.872   -0.120    2.172   -1.152    1.039   -1.413    2.919   -0.823    5.003    5.947    3.698    2.137    1.455    0.609   -0.488   -0.925    0.738    4.374   -0.610    0.883    2.607    0.435    1.885   -0.191    0.096    0.552    1.414    0.531    3.999
X2==    5.772   -0.695    0.007    4.287    0.986    1.777    0.373    3.507   -0.340    6.412   -0.831    3.574    3.207    3.716    3.228   -0.869    0.373    0.750    3.546    2.307    4.452   -0.442   -1.053    2.379   -1.299    1.861    2.952    0.637    0.310   -0.325   -0.158    3.487
CD1=       14        8        4        9        3        5        1        4        0        5        1       13       11       10        7        4        4        1        1        3        6        1        3        7        2        5        1        1        2        3        3        6
CD2=       12        2        3        8        5        7        3        9        3       15        1        7        7        6        9        2        3        6        9        8       13        2        1        5        1        5       10        5        3        2        2        8
CTTCCATAGAGGAGGCTAAAAACCGGGTTAAAACAGCCGAAGCAGCCTTGGCCTCTGCAAAAGAAGCTTTTAGGGTTGAAAAGCTTAAGTATCTCACAGGAGCCGGTAGTGTTACTGATATGTTGATAGCGCAGGCTGAATGGCTGCAGGCACAGGCGAGGCTATATCAAGCTTTGTATGATTATCATCAGGCGGTAACGGCCTTTAAGCTGGCCTCTGGAACCATTTTGAGAGATTTTAGAGGAGAGGAAAGATGAAAAAGCCAATCAAAGTTCTCTTAACAATTTTGTTTATAGTCGCTTTGGTTTTTGGAGCGGTCTTTCTTGTTAAAAAGAGAAAAATGGAGATTGTAAAAGCACCTCTACCGGAGACTCCGCCGCTTCCTGTTGTGACGGCAGAGGTCAAGAAAGGTGCTCTGGAAATAACGGAGGATTACCTGGCGGTGATAGAGCCCATGGAAAAGATAGAGCTTGCTCCCAGGGTTACGGGACATCTGCTTGAGGTCAGGGTAAGAGAGGGAGATGTGGTTAAGAAAGGGCAGATTTTGGCGGTTCTTGATAGTCGTCCCTTTAAAACCCAGTACAATTCTATAAAGGCACAGCTTGAAGGAGCCAAAAGTACTCTGAGTACCCTCGAAGCCATCTATCAAAGAGATTTGGTGCTTTACAAGAACAAAGCCATAAGTGAGGAACAGTTTGAGAGATCACGCTCGGCGAGAGATGAAGCTTTGGCGAGGGTTAAAACTTTGGAAGAGTCTTTGGAAAACGCCAAGCTAAACTTAGAATACTGCGTAATCAAAGCACCCACAAACGGTGTGATTACGAGGCGTATCCAAGATCCTGGAGATTTAGCTTTACCTGGGAAGCCGGTTTTGGAAATGGAGGTGCCAGAGTCTGGATATAAGGTGGTTAGTCATGTGCCCCAGGAGTTGATTCCGCGGCTAGAAATGGGTGGGACAGCCTATATTTACCCAAGCTTACAGGATAAAAA
KOK=        90
KK=  265963  LL=  266382  Z=    4.56  JJ=  265963  DL=   420
A===      111      112      113      114      121      123      124      131      132      133      134      141      143      144      211      213      214      223      224      231      233      234      243      244      313      314      323      333      334      343      413      433
B===      222      122      422      322      212      412      312      242      142      442      342      232      432      332      221      421      321      411      311      241      441      341      431      331      424      324      414      444      344      434      423      443
RRR=   -0.966    8.041   18.192   53.834   10.080    0.003    0.188    1.238   -0.003    9.124    0.713   -0.045    0.140   -0.039    0.724    0.426   -2.962    0.183    0.013   -0.009   -1.737   -0.329   -0.638    0.713    9.124    0.406   -1.737    7.576   -0.374   -1.093   -0.169    0.428
X1==    3.726    2.380    3.307    6.654    3.880    0.007   -1.131   -1.146    0.007    2.301   -0.882   -0.497    0.118   -0.109   -1.372    1.007   -1.131    0.234    0.033    0.007   -0.539    0.319   -0.681   -0.860    2.301    2.118   -0.539    3.621    0.521    1.521   -0.882    1.521
X2==   -0.259    3.379    5.501    8.091    2.598    0.423   -0.166   -1.080   -0.405    3.965   -0.808    0.091    1.192    0.360   -0.527    0.423    2.619    0.780    0.386   -1.232    3.224   -1.031    0.937   -0.830    3.965    0.192    3.224    2.092   -0.718   -0.718    0.192    0.282
CD1=        8        5        5       10        7        1        0        0        1        3        0        1        1        1        0        2        0        1        1        1        0        1        0        0        3        3        0        4        1        2        0        2
CD2=        1        6        7        9        5        2        1        0        1        5        0        1        2        1        1        2        4        3        2        0        5        0        2        0        5        1        5        3        0        0        1        1
TATACTCCTGAAGTTTATGTGGTTGTGGATAAAGTAAAGCTTCACCGCTATAACCTTTCGCTTCCCCAAATAATAAGGGCTGTAGAGGCCCAGAACCTTAATATACCCAACGGGCTGATTATAAATAGCCAAAATCAGTATCTTCTAAAGGTGGCTGGTGAGAAAAAGGTGATTGAGGGACTAAAGGGTATTGTCGTTGGTAAAGGTGAAAATGGAGGGTTAGTTCATCTTAAAGATGTTGCAAATATTAAAATTCTATACAAAGAAAGACAGTCTCTTTTCCACGGAAACGGCAAGAAGGCCATAGGGGTTAACATTCTACGCTCACCCAAGGGACACGTGACCACCACCCTTGCAAGTTTGGGAAAGTACCTTCCCAAAATCGAGAAGAAGTATCCGGGTATAAAATTTGAGATAGTT
KOK=        91
KK=  275323  LL=  276312  Z=    4.53  JJ=  275143  DL=   990
A===      111      112      113      114      121      123      124      131      132      133      134      141      143      144      211      213      214      223      224      231      233      234      243      244      313      314      323      333      334      343      413      433
B===      222      122      422      322      212      412      312      242      142      442      342      232      432      332      221      421      321      411      311      241      441      341      431      331      424      324      414      444      344      434      423      443
RRR=   19.940   -0.019    2.046   19.524    6.149   -0.742    4.045   -0.312    1.349   -0.650   -1.014   -0.091   27.835    2.736    9.264    0.057    4.045    1.359   16.444    4.133    1.688   -0.296    0.482    0.064    0.216    4.959   29.254    0.462   -0.165    0.091    0.089    0.346
X1==    5.055   -0.008    1.607    4.120    3.175   -1.687    1.093    0.968   -1.082    0.528    1.714    0.635    4.510    1.025    2.720    0.129    1.093    1.074    3.974    1.944    1.173   -0.265    1.497    0.871    0.528    5.442    4.405    1.232   -0.645    0.355   -0.150    1.355
X2==    3.945    2.304    1.273    4.739    1.937    0.440    3.701   -0.322   -1.247   -1.230   -0.592   -0.143    6.171    2.669    3.406    0.440    3.701    1.266    4.138    2.127    1.439    1.117    0.322    0.074    0.408    0.911    6.641    0.375    0.256    0.256   -0.592    0.256
CD1=       15        5        5        8       12        0        4        4        1        2        3        3        6        2       11        3        4        5        9        6        3        1        3        2        2        7        7        2        0        1        1        2
CD2=       20       14        6       14       13        4       11        3        1        0        1        4       10        6       17        4       11        5       11        7        3        3        2        2        2        3        9        1        1        1        1        1
TGACAATAACAAATGTGAAGCTGGTTTGAGTTGGTTAAAACGCCCTTAGCGACAGCATGGGATGAAGAGATAATTGCATTATATTCGGATAAATTAAACTGTTCTATTGCTAAAGGAAAAAGCAGAAGGTAGTTTCTGTATTTAGCCTTAGCCTTAGGAAGTCTTTGAATAAAAGAGATTCTAATATCAGCTTTTTCAAAAATAGAGCTTTTGAGCTTCTCTTCATCCTTTACGAGGGTATAAATAGAGCAAGGATATAACTCATAGATAGCTTCCAAAACCTTTTCCGCTCCTGCTAAAGTTGTAAGCCAATCATGAACAAGCGCTATTTTCAATCTTACAATACCTCCTCTACAATTTCTATTAACTTTTTAGCAGACGTTTCCCAGCTAAACAATTTTACTCTCTTTAAACCTTTTTGTATCAATTCTTTTTGTAATTCTTCATCCTTTAAAACTAATTCTATGCCTCTTGCTATATCATTAATATCATAAGGATTAACATAATATGCTGCATCTCCGCAAACTTCAGGAAGACTTGCAGTATTTGATACCACAACAGGAGTACCACAAGCCATAGCCTCAAGAGGAGGAAGTCCAAAACCTTCGTAGAGGGAAGGAAAAAGAAAAAGCTTTGCTTTTCGATATAGTTCTTTTAATTTAATATCACTTACATAACCTGTGAATTCTACTCTGCTTCCAAGTTTTTGTGCAATTTTTTCTACTTCTTTGTCGACGGTTATAAAATTATTTTTTTTACCGACTATTTTGAATTTTAGGCTTTTATCTCTTAATAAAGAGAAAGCCTTTAATGCTCTGACTAAATTTTTATGAGGCTTTACATTGCCGACAAATGTAATATAATTGTCTCTCTCAGATAAAGATAAAGGTTGCTTTTCATACCATTGTGGTTCTATACCATTATAAATTGCATTAATATCTTTTGAAGTTCCAGCATATTTAATAATTTCTTGCTTTGAAAATTCAGAAA
KOK=        92
KK=  300313  LL=  300672  Z=    5.79  JJ=  300103  DL=   360
A===      111      112      113      114      121      123      124      131      132      133      134      141      143      144      211      213      214      223      224      231      233      234      243      244      313      314      323      333      334      343      413      433
B===      222      122      422      322      212      412      312      242      142      442      342      232      432      332      221      421      321      411      311      241      441      341      431      331      424      324      414      444      344      434      423      443
RRR=    3.569   -0.195   -0.027   -0.719    0.385   -1.159   -0.492    0.309    0.002   -1.436   -0.799    1.617    5.904   11.390   -0.010   -1.666   -0.062    1.174   10.306   -0.169   -0.491   -0.167   -0.004   83.466   -0.525    0.014   -0.063   -0.164    0.001   -1.674    0.827   -0.837
X1==    2.947   -1.008   -0.848   -0.216    1.992    1.171    0.725    0.152    0.171    1.303    0.982    0.692    4.978    7.897   -0.008   -0.829   -0.193    1.189    4.469    0.171   -0.682   -0.995    0.005    8.852   -0.697   -0.017    0.318    0.427    1.163   -0.837   -1.017   -0.837
X2==    1.211    0.193    0.032    3.337    0.193   -0.990   -0.678    2.032    0.010   -1.102   -0.814    2.337    1.186    1.442    1.193    2.010    0.322    0.987    2.306   -0.990    0.720    0.167   -0.833    9.430    0.753   -0.814   -0.197   -0.385    0.001    2.001   -0.814    1.001
CD1=        4        0        0        1        3        2        2        1        1        2        2        2        6       11        1        0        1        2        6        1        0        0        1       12        0        1        1        1        2        0        0        0
CD2=        2        1        1        4        1        0        0        3        1        0        0        3        2        2        2        3        1        2        3        0        2        1        0       10        2        0        1        1        1        3        0        2
TGGGCGGTGCCAATTCCGAGGTGGCTCGCTCCACCACGAAGGTGCTTCTGGAGAGCGCTTACTTTGACCCTACCAGTATTAGAAGGACTTCCAAAAGGATGGGGCTTTCAACAGAGGCCTCCAAGCGCTTTGAGCGCGGAATGGATATAGAGACTTTGGTCTATGCGGTCAACAGGGCAACCCAGCTTATTGTGGATCTGGCCGGTGGTAAGGTTGCAAAGGGTATATACGATGTCTATCCCAAGCCTTTTGAAAAGTCCAAGGTGTACCTGTCCTACGAAAAGCTGGATAAGCTGTTGGGAGTGGAGGTTCCCAAGGAGGAGGCCAAAGATATTTTAAAAAGGCTCTGTTTTGAGGTGG
KOK=        93
KK=  330883  LL=  332052  Z=    6.83  JJ=  330883  DL=  1170
A===      111      112      113      114      121      123      124      131      132      133      134      141      143      144      211      213      214      223      224      231      233      234      243      244      313      314      323      333      334      343      413      433
B===      222      122      422      322      212      412      312      242      142      442      342      232      432      332      221      421      321      411      311      241      441      341      431      331      424      324      414      444      344      434      423      443
RRR=   36.219    1.284    1.886   31.632    7.488    0.890    2.154    0.735    0.007    5.377    2.325    0.667   13.353   -1.958    1.020   10.009   -2.329   50.890    0.532    0.536   -1.952   -0.019   10.118    7.695    0.124    9.165   20.702    0.708   -0.367   -0.251   -1.305    4.929
X1==    6.403    0.951    0.883    6.929    4.290    1.172    1.211   -0.609    0.005    3.401   -1.280    0.161    5.028    2.707   -0.718    2.921    1.211    6.891    0.995   -1.744    1.395   -1.031    6.982    2.718    0.273    3.451    5.674    0.410   -0.393    0.434   -0.491    2.915
X2==    5.657    1.350    2.137    4.565    1.746    0.760    1.779   -1.207    1.293    1.581   -1.816    4.150    2.656   -0.723   -1.420    3.426   -1.923    7.385    0.535   -0.307   -1.399    0.019    1.449    2.831    0.454    2.656    3.648    1.728    0.935   -0.577    2.656    1.691
CD1=       11        5        3       11       11        5        5        1        3        6        0        2        8        5        2        8        5       20        7        0        5        1       14        7        2        6       12        2        1        2        1        5
CD2=       29       10       11       17       11        5        7        3        6        6        0       16        8        2        3       10        0       13        3        3        0        2        4        6        4        8        7        4        3        1        8        4
GCAAGCACTCCGTCGTGGATGCTCTCTATAATGGCTTTCAAGAGATTTTTCTGGGTGGCAAGTTCCTGTGAAAGCCTGTTCACTTCCTGTTTAAGCTGGTTGTATGAGCGGTTAAGTTCCTCTGTTGCCTCTATGAAGGCTTTTAGGGTTTCTTTAATGGCTTCTGTTTCCGATAGCTTTTCTTGCTTCATCCTTTATCTCACCTGCCAGATTAAAAGCTTTGATTTCTCTGGCCCAGTGGCTCTTCGGGAATCTGTTAAGGCACATGTTCCAGAATATTGGTCTTACTTCAGGCTTTATCCACCCCAGCATGAAAAGCGACTCAGGAGTATAGTTGTTGTCGCTGGTGAATGCATTTGCAAAAAAGAGATATTTTTTAAAAGCCTTATCCTTTCTCCCTTCGTTAAAATACATGCGACCTAACAGAATCACTGAATATTTGTACCTATCCAGATAATTTGCCATAGCTTTTCTCGATTTGATGAAACTATCAAGTCTATTTTGACCCTCTTTCTTTTTGCCAGTGTCTATTAGATATAGGCCTACGTAGAAGCTATTGAGTATGCTGTATTTTTCTGGTGCGCCCTCTTTTTCCATCTTTTGAATAATCTTGAGCATTTCGGGGTAATTCTCTTTTAGAAAGTAGAGCTGGACCAGAAGCTGGTGTACATCTGGAGTCTCTTTAGCTGATGAAAGACCTACAAGTGTTTTCGCAGTTTTTTCGGCTTTTTGGTACTGGTCGGTGTCATAGTAATAATGTGCCAAATAGCTGAACAATTCCTTTCTCTTGGGGAAGTCAACACCTACGTTGGTTTCTATCCATTCTAAAAGCTTAACTGCTTCCTGTTTTCTATTTTTTACCATAAGGCACTGAGAAACGTGAAAGAGAGGTAGTCCCTTTTTCTCCTTCTTGGGGAAAAAGTTCTTGTAGTTGTCCCAGAAAAACAATATGCCTGCACAGTCTTTTCTGGTTATTTTGTCTTCCACAATATTTACCAGTGCCTGACCGGCTAGTTTGATTGCTTTCGGGGTAAAAGGATTTTGTGGATACCTTATGGCGAATTGGGTGAGAAGTTTTACCGCTTCTTCCCAATTTTTCTCCTTAAATTTTTTCTCTGCAATTCTGAACTCTGCCTCTTCTATGTACTGTTCTGCCTTTTGGATGTAGGG
KOK=        94
KK=  332683  LL=  333852  Z=    5.12  JJ=  332683  DL=  1170
A===      111      112      113      114      121      123      124      131      132      133      134      141      143      144      211      213      214      223      224      231      233      234      243      244      313      314      323      333      334      343      413      433
B===      222      122      422      322      212      412      312      242      142      442      342      232      432      332      221      421      321      411      311      241      441      341      431      331      424      324      414      444      344      434      423      443
RRR=   34.943    1.011   -0.271   34.803    9.075    3.159    3.574    0.067    0.682    0.053    0.054   13.565    8.827    3.011   -2.943   -0.365   -1.263   15.657    0.846    0.315    2.908    0.778    7.320    5.034   -0.354   -0.647    4.099    5.273    3.682    0.532   -0.401   20.566
X1==    5.642    0.780   -0.212    5.287    3.436    1.206    1.743   -0.212    1.731   -0.255   -0.249    4.738    2.357    1.716    2.108    2.255    1.743    9.018    1.496   -1.941    0.862   -1.000    2.742    1.505    1.695    3.009    0.862    2.556    1.793   -1.303   -0.901    3.341
X2==    6.193    1.295    1.280    6.583    2.641    2.619    2.051   -0.318    0.394   -0.209   -0.215    2.863    3.745    1.755   -1.396   -0.162   -0.725    1.736    0.566   -0.162    3.372   -0.778    2.670    3.346   -0.209   -0.215    4.754    2.063    2.054   -0.408    0.445    6.157
CD1=       17        7        3       13       13        6        7        3        7        2        2       12        6        5       10        8        7       22        7        0        4        1        7        5        5        7        4        5        4        0        1        6
CD2=       20        8        6       16       11        8        7        3        4        2        2        9        8        5        2        3        2        6        4        3        7        1        6        7        2        2        9        4        4        1        3        9
AAGTGCCTTGGCCATGTATGAGGCTACCAGATCTGAAAGGGCATCGTTGTGCTTTTTTATGAAAAGTTTGCCTTCGGCGAGAGCGTCTTCATATCTTTTGGCCTTAATTAACAGTTCAATTTTCTTTACCCATAATTTTTCCTTTTCTTTGCCAATCTGCGTTAACATGGACACTGCTTTTATGGCTTCATCCCAGAGTTTGAGCTTTTCTGCACAGTCTAGCTTCATTTTTAGGATCTTAAGGGCTTCTTCTGTGGTAAGTTGAGAAAGATTCAATCTCGGGAAGTTTGCTAAAAAAGCAGAACATTCACTCTCTTCATAGAGTTTGAAGAGCATTCTCTTTATAGCTTCCTTTGCTGTAAGTACTACCGGAGAGACTATTAGTTTAAATGGAGGGAAACTTTCATATACCTTCACAGTATAGTTGCTTGGTATTTCTATTATTATATAGCTGCCACTTGGGTCGGATTTGATTTCTATGGATTTTATTGGGGGCACACTAACGGCCGTTCTTTCTTTCTTTTTTAGTCTCAGATTTTTTAAAAATAGGATTACCTTTCCCGGAGTGGGCTCTCTGATCTCATATTTTATCTTTTGCGGAGAGGTTAACACAATTTGGCTTGTGTTACCTTTTTCTACAATAAAGAGCTGTGCTCCTTGTGCGTAACCACAAAAGGCTAAAAGCAGGATCAGAATCCTAAGTACCATTTAGCCAGCTCCTTGCCCCAAAAGGCGCAAATATAAATTGAAATTATCATAAAAGGACCAAAAGGAATTCTATCCTTCCTTCTCTTTTTCTTCAACAGCATCATGGTGATACCGTAAAAAGCACCCAGAAAAACTGATAGAAAAAGACAGGTAATGCCTATTTTCCAACCGAAATTGGCACCAATGGAGGCTGCAAGTTTAACGTCGCCTAAGCCCATGCCTCCGCGACTTGCCACTGCTATTATAAAAAATAGTCCACCACAGGCTAAAAGGCCTATCAGGGAGGATTTGATATCTACTGGAGAGAACCCCAAAAAGGATGCAGCTAAACCCCATAGAGCTGTTCCAATTGTTATACTATCTGGAAGGATGTAGTGGTTTATGTCTATAAAAGCAGCAGGGATGAGAGGGAGGAGAAAGAGATAGGCCCACAAAAGCTTCCATGAAAGACCGTAATGAACG
KOK=        95
KK=  341293  LL=  341982  Z=    5.24  JJ=  341023  DL=   690
A===      111      112      113      114      121      123      124      131      132      133      134      141      143      144      211      213      214      223      224      231      233      234      243      244      313      314      323      333      334      343      413      433
B===      222      122      422      322      212      412      312      242      142      442      342      232      432      332      221      421      321      411      311      241      441      341      431      331      424      324      414      444      344      434      423      443
RRR=   14.085    7.937    1.777   26.369    0.892    0.357    3.595    0.153   -0.077   11.097    0.429    2.398   15.508    8.976   -1.147   -0.136   -0.015   13.566   -0.585    0.106    0.813    0.429    2.202    6.450   -0.196    0.271    3.145    0.896   -0.144    0.137    0.429    0.277
X1==    3.857    3.600    1.723    4.132    1.823    0.092    1.184   -0.567    0.092    2.739   -1.164    3.434    4.054    3.500    0.638    0.828   -0.165    4.961    1.032   -0.644    0.731   -0.369    3.825    1.748   -0.112    0.576    1.648    1.283    0.142    0.142   -1.164    0.142
X2==    3.652    2.204    1.032    6.381    0.489    3.880    3.037   -0.269   -0.839    4.051   -0.369    0.698    3.825    2.564   -1.798   -0.165    0.092    2.735   -0.567   -0.165    1.113   -1.164    0.576    3.690    1.748    0.470    1.909    0.699   -1.018    0.964   -0.369    1.955
CD1=        9        9        4        8        6        2        4        1        2        4        0        7        6        6        4        3        2        9        4        1        2        1        6        4        1        2        3        2        1        1        0        1
CD2=       10        7        4       11        4        8        6        2        1        7        1        3        6        4        0        2        2        6        1        2        3        0        2        5        4        2        4        2        0        2        1        3
CTCGTTCTTTGGCACTGGAGATTTTCCATTTTCGGTAGGAGCTGGAGTCGTCATCTCTTCAAACTGTTCGATGAATTGATAAGCTGCCTTTTTAACCATATTCCCCGCGCCAAGACCCTTTAATACAGCGGTACCAAGGGCAAGCAGGGGAACCATGGAGAGGATGATAATATAGGTAAGGGCACTTGCCCTCAGTGATAATGCATTTTTCCTAGCCTCTTCCCAGAAAAATTCGAGAATCTTTAGTAGATTTCTAATCCAGTTTTTAAAGAAAGGTGCTTCTTCTTCGCTCCAAATCCATTGATGAAGAGAAACTGCCTTCTTCTTAATTGTTTCCTTTTTCATCTTAATAGCAATCTACCACATGCGTTGTATATATCGCAATCTTTTCCTTGAAACTGCTAAAAAATGGCATAATCTTACTATAGAAGCAAAAGAAATCTAATAAATGTCTGGAGGCATGAGATGGGCAGGAGAGTGGTAATTGTGGGAGGTCTGGCTGCTGGTCCCAAAGCTGCTGCAAAAATAAAGAGGCTTGATCCGGATGCTGAAGTAATAATCATTGAGAAGGGAAGATATTTGTCCTTTGGTACCTGTGGGTTTCCTTACTTTATCGAAAGAGAAGTGAAAGATATTACAGATCTTATGAAGACTTCAACCGGTGTGGTTAGGGATGCGGTTTATTTTAAA
KOK=        96
KK=  344263  LL=  344562  Z=    5.44  JJ=  344083  DL=   300
A===      111      112      113      114      121      123      124      131      132      133      134      141      143      144      211      213      214      223      224      231      233      234      243      244      313      314      323      333      334      343      413      433
B===      222      122      422      322      212      412      312      242      142      442      342      232      432      332      221      421      321      411      311      241      441      341      431      331      424      324      414      444      344      434      423      443
RRR=    0.466    0.883   -0.494    0.071   -0.505   -0.160    0.754    1.078   -0.983    0.358   -0.332   76.744    5.296    4.191   -0.191   -0.143    0.272   -0.387   -0.776    0.035    3.104    0.974    0.059    0.037   -0.635   -0.115    0.076   -1.323    0.338    0.338    0.081   -0.812
X1==    0.446   -0.822    0.446   -0.587    4.178   -0.822    3.128    1.446   -0.822    2.446    0.413    5.413    2.413    3.377    0.178    0.178    1.128    0.714    1.518    0.178    2.178    2.128    0.128    0.075   -0.554   -0.587    0.178   -0.554   -0.587   -0.587    0.413    1.413
X2==    1.044   -1.074   -1.107   -0.121   -0.121    0.195    0.241    0.746    1.195    0.146   -0.805   14.178    2.195    1.241   -1.074   -0.805    0.241   -0.542   -0.511    0.195    1.425    0.458    0.458    0.489    1.146    0.195    0.425    2.390   -0.575   -0.575    0.195   -0.575
CD1=        1        0        1        0        5        0        4        2        0        3        1        6        3        4        1        1        2        2        3        1        3        3        1        1        0        0        1        0        0        0        1        2
CD2=        3        0        0        1        1        1        1        2        2        1        0       16        3        2        0        0        1        0        0        1        2        1        1        1        2        1        1        3        0        0        1        0
ACAAGATGTCCTCTCGAGTCTATAACGTAGACATAAAAAACCTCTTTTTCTCTGGCTTTTCTTACCTCTTCTATGGCCTCTTCCACCGTGAGATCTTCATGAAGGGCCAGGAACTCTGTGGACATAATACGACCTGCAGTCTCTTCTCCATACTGCAGGAGCTTCCATATGTGGGGGTATTTCTCCAGAAGAGGAAGCAGCTCTTCTTTTTTGTCGTTGGGAAGATTGTCTATAAGGAGAATAGCTTCGTCTGGGTCCATGTGTGGTATGTAGCTAGCTAGTTCTTCGGGGGATAGTTCT
KOK=        97
KK=  346663  LL=  347742  Z=    7.59  JJ=  346663  DL=  1080
A===      111      112      113      114      121      123      124      131      132      133      134      141      143      144      211      213      214      223      224      231      233      234      243      244      313      314      323      333      334      343      413      433
B===      222      122      422      322      212      412      312      242      142      442      342      232      432      332      221      421      321      411      311      241      441      341      431      331      424      324      414      444      344      434      423      443
RRR=   31.683    0.637    3.304   34.518   17.485    3.347    1.810    0.141   -0.524   19.456   -0.377   16.297    9.778   21.645   -0.187    0.040    0.123   -2.897   -0.070    0.014    5.235    0.221    2.045    5.195    2.272   -0.244    2.475    3.354   -0.025    0.438   -0.476   11.748
X1==    4.953    0.374    1.432    5.898    3.818    1.606    1.374   -0.416   -0.949    5.960   -0.809    4.851    1.913    5.168    0.866    0.967   -0.253   -0.868   -0.124    0.329    3.778   -0.729    2.093    3.093   -1.259    1.232    1.283    1.080    1.521    0.635    0.552    4.179
X2==    6.396    1.702    2.307    5.852    4.580    2.083    1.317   -0.339    0.552    3.265    0.466    3.359    5.112    4.188   -0.216    0.042   -0.487    3.339    0.566    0.042    1.386   -0.303    0.977    1.680   -1.805   -0.198    1.929    3.106   -0.016    0.691   -0.861    2.811
CD1=       15        5        5       15       12        5        6        2        1        9        1       13        5       12        6        4        3        1        3        3        6        1        5        8        0        4        3        2        3        2        3        6
CD2=       17        8        8       12       14        8        5        3        5        9        3        8       10        7        4        4        2       11        4        4        6        2        4        4        0        2        7        8        2        3        1        6
TGGAGAAGCTAAAGGAAGAAGCATAAAAAGTCCTCCTGGTAGAAAGACCCGTCCTATTCTTGCAAGCATAAGAAAGGTACTTTTTGATACTCTGGGAGAAAGAGTATTAGATGCCAATTTTCTAGATGTTTTTGGTGGGGTTGGAACGGTTGGTATAGAGGCTTTAAGTCGCGGGGCAAAAAGAGCAGTGTTTGTGGAGAAAGATTACAGGATGGCGAGGCTTATAAGGGAAAATCTTGAGTTGTTGGGATATTTCCATAAAGGGGTCGTTATAAGGGGAGATGCTTTTAAAGTACCCGAATTTCTTAAAAACATGGGACCATATGATATAATCTTTTTAGGGCCACCTTATGGGCTGAAAGGCATTGGGAAGCTGCCCGCATTGTATCTTCCTCTGCTATCAAAAGGGGGGATTTTAGTGGTACAGCACCACCATAAAACCGAATTAGCCCTTGAAAGCGGCTTTATATCTAGGGTAAAAAGGATAGGAGAGAACCAGCTAACTTTTTATATTCCGGAGGGATCATGAGTAAAAAATTGGCCATCTATCCGGGAACCTTTGATCCTATAACATTTGGGCATCTTGATATTTTGAAAAGAGCTTCCGCCATTTTTGATGAGGTTATTATAGCTGTTGCGGACAATAAGCCTAAAGGACCTCTTTTTACGATAGAGGAAAGGCTTGACATGATAAGAAGGTGCATCGAAGAAGAAGGGCTCAATAATGTAACCGCTGAAGCTTTTAGCACCCTGCTCATAGAGTATGCCCGTCAGAAAGGTGCAAGGGTTATAATTAGAGGCTTGAGAGCGGTTTCTGATTTTGAGTATGAGTTTCAGATGGCACTTATGAACAGGAAGCTTTATCCTCAAATAGAAACCCTTTTCATGATGCCGAACGAACAGTATACCTATGTAAGCTCACGCATAGTTAAAGAGATAGCCTCATACGGCGGCAATGTCAGGTGTCTTGTACCTTCATTTATAGCGGATAGGCTTTATAGAAAGCTGGGAGCTACCCCTCTACGTTAATACCTACCCTTAGGTTACCCCAAACTCTGCCTTCAACTTCAATAGGCAGGT
KOK=        98
KK=  366493  LL=  367452  Z=    5.01  JJ=  366343  DL=   960
A===      111      112      113      114      121      123      124      131      132      133      134      141      143      144      211      213      214      223      224      231      233      234      243      244      313      314      323      333      334      343      413      433
B===      222      122      422      322      212      412      312      242      142      442      342      232      432      332      221      421      321      411      311      241      441      341      431      331      424      324      414      444      344      434      423      443
RRR=   13.812    3.802    2.018    0.875   -0.011    0.539    1.150    0.220    0.917    1.897    0.042   17.727   22.373   47.726   -1.325    4.114    0.203    3.241   13.772   -0.597   -0.784    0.809    6.950    5.188    0.782    1.201   -0.015   -0.471   -0.005   -1.605    0.454   -0.597
X1==    2.761    1.514    1.616    3.854   -0.004    0.708    0.876    0.335    0.708    3.394   -0.071    4.349    4.790    9.872   -1.522    1.419    0.328    1.877    5.015    0.708    1.998   -0.540    1.772    1.255    0.687    1.318   -0.002    0.381   -0.050   -1.029   -0.765    0.929
X2==    5.003    2.512    1.249    0.227    2.512    0.761    1.312    0.656    1.296    0.559   -0.593    4.076    4.671    4.835    0.870    2.900    0.619    1.726    2.746   -0.843   -0.392   -1.497    3.921    4.134    1.138    0.911    6.920   -1.236    0.091    1.560   -0.593   -0.643
CD1=       11        7        5       12        4        3        5        3        3        5        2       13        9       22        1        4        4        4       11        3        3        1        4        5        2        4        1        1        1        0        1        2
CD2=       11        8        5        2        8        5        4        4        6        4        1        7        8        6        5        9        3        8        7        2        3        0        8        6        5        3       17        1        2        4        1        1
GTCTATGTAGCTGCAAGATTGTGTTATTCTAAGTTTCCTGTTAGGGAACTAGAGAAGGAAGCAAATTTTAAAAGTCCAAAGGATTTTATAAGAAAACTAAAGGCTTCTGGACATCATTCTGTATTCGAGCATGCAAGTTTTACCTTTTCTTTAGAAGGCATTTCAAGGGTGACTACCCATCAACTTGTGAGGCACAGGATTGCTTCCTATTCTCAGAGGAGCCAAAGATATGTGGATGAGAGCAATTTTTCTTATGTGGTTCCTCCTTCTGTAGAAAAAAATAATGAGGCAAAGCAGCTTTATGAGGAGTATGTTGCAAAGGCGAAAGAGGTATACAAGGCTCTGGTTGACATGGGTGTAGATAAAGAGGATGCGAGATACATTTTGCCTCAAGCAGTAGAGACTAAAATAATTGTTACCATGAATGCTAGGGAACTCTTGCACTTTTTCACCTTAAGGTGCTGTAACCGTGCTCAATGGGAAATCAGGGAGATGGCAAAGAGAATGTTGGCGGAGGTAAAAAGAGTAGCCCCCATTATTTTTGAGGATGCTGGTCCTGCCTGTTTAAGGGGACCGTGTCCTGAGGGGCAATTTTCCTGCGGTAAAGCTGAAGAGGTAAAGAGGGAGTTCGCAGTGCTATGATCCCTGTTGAGAAGCTACAGGAGATAGAGAGGAGGTTTCTGGAAATAGAGGAGAAGCTGGCAGATCCAGATATATATTCGGATTACAAGAACTTCAAAAAACTTGCCAAGGAAAAGTCTGATCTTGAACCCATAGTTACCAAGTTCAGAGAATACAAAGAGGTTTTAGATAGAATTGCGGAGTCAAAGGAGATTATTGACAGCGAGGACGATGAGGAGCTTGTGGAGCTTGCCAAAGAGGAATTGAAGGAACTGGAGGAGAAACAGGAGCAGCTCGAGCGAGAGTTAAAAGTTTTGCTACTGCCAAAGGACCCCAACG
KOK=        99
KK=  369763  LL=  370842  Z=    6.53  JJ=  369643  DL=  1080
A===      111      112      113      114      121      123      124      131      132      133      134      141      143      144      211      213      214      223      224      231      233      234      243      244      313      314      323      333      334      343      413      433
B===      222      122      422      322      212      412      312      242      142      442      342      232      432      332      221      421      321      411      311      241      441      341      431      331      424      324      414      444      344      434      423      443
RRR=   54.182   -0.470    4.610    3.051    2.749    0.041   12.340    0.042   -0.182    7.869   -0.038    7.747   14.634   11.470   -0.210    0.571    0.269   -0.583    7.836   -0.182    9.816    1.369    0.218   -1.286   -0.276    6.600   12.402   19.780    0.121    0.043   -1.229    2.455
X1==    9.295    1.985    1.516    0.909    0.886    0.024    3.028    0.062   -0.693    3.701    0.038    3.669    3.644    2.513    0.886    2.177   -0.787   -0.722    3.477   -0.693    2.685   -1.423    0.712    3.512   -0.106    4.365    2.685    6.355   -0.123   -0.123    0.760    2.709
X2==    5.829   -0.237    3.041    3.357    3.101    1.700    4.076    0.675    0.262    2.126   -0.992    2.112    4.016    4.564   -0.237    0.262   -0.342    0.808    2.254    0.262    3.655   -0.962    0.306   -0.366    2.601    1.512    4.618    3.113   -0.981   -0.352   -1.618    0.906
CD1=       20        7        4        5        5        2        9        2        1        5        2       10        7        8        5        5        2        1       10        1        4        0        3       10        1        8        4        7        1        1        3        4
CD2=       17        4       11        8       11        8        9        6        5        9        1        6        9        7        4        5        2        6        6        5       12        1        3        1       10        5       14       11        1        2        0        4
CTGTCTTGTGCTTCTGTGTGGTCTTCTTTTGTTTTTGGTGTTTACGTATTGGGACATAAAGAGGGACAGGGTTGTTTTCTTTGATATGGGAAAAGCTGGTGAGGCATCTCTAGTGGTTAGAAATGGAGAATTTTTACTGGTAAATGCCGGAGGAAAGGGTAGGGAAGGGGCAGAGGCATTGTTTCAGACCCTTATTTGGGAGGGAGCCAACAGAATAGACAAGATAGTGTGTACCTCAAAAGGGAGAGAAGCGACCTCGTATATAGACTATTTTATGAGGCGTTTTCCTGGCGCCATTCTTGAAGGATGCGATGGGTTATGGGAGGGAAAATGCAGAAAGTTTGAGGTTGAAGGAGTGGATTTTGTCTGTTTTAAAAGGGAGTGCAGAGCTAATGTATGCAAAGTGCTAAAGGGGCCTGTAATTTATAAGGGTAAGGATTTTTACCCTTATAACACGGGTGCCGTAAAAATATACCTGGAGGGGTTGCTATGAAAAGGGTGTTGAGCGGAATGAGGCCCACAGGGAAGCTTCATCTCGGGAACTATCTCGGGGCTTTGAAAAACTGGGTGGCTTTGCAGGATGAGCATGAATGTTTCTATTTTGTGGCAGATTGGCATGCGTTGACCACCGAGTATGAGAACCCTAAAAATATAAAAGAAAATACCCTGGAGGTTGCCATAGATTGGCTGGCTGCTGGTATCGATCCCGAAGAAAGCACGGTTTTTGTGCAATCCTGGGTGAAGGAGCATGCAGAGTTGCATCTTCTTTTTTCCATGTTTGTACCTGTTTCCTGGCTTGAGAGAAATCCCACCTACAAAGAGATAAGACAGGAACTAAAAAATAAGGATTTAGCCACATATGGTTTTTTGGGATATCCTGTACTTCAGGCTGCTGACATTTTGATGTATAAAGCCCATTACGTGCCGGTAGGTGTGGATCAGCTTCCCCATCTTGAATTGACCAGAGAGATAGCAAGGAGATTTAACTACTTTTATGGCCAATGCTTTCCAGAGCCTCAACCCAAACTGACGGAGATTCCCAAGGTTCCTGGTGTTGATGGAAGAAAAATGAGCAAAAGT
KOK=       100
KK=  375553  LL=  376332  Z=    7.90  JJ=  375223  DL=   780
A===      111      112      113      114      121      123      124      131      132      133      134      141      143      144      211      213      214      223      224      231      233      234      243      244      313      314      323      333      334      343      413      433
B===      222      122      422      322      212      412      312      242      142      442      342      232      432      332      221      421      321      411      311      241      441      341      431      331      424      324      414      444      344      434      423      443
RRR=   15.404    0.097    0.432   27.113    2.030    0.742   -0.077   -0.106    1.336   10.476    1.715    7.935   -0.473    4.270   -0.180    8.483   -1.146   22.030    6.341    0.437   16.275    0.620    1.007   13.387    0.248   -0.363    0.794   -3.643   -0.470    1.316   -2.246   24.030
X1==    4.269    0.521    0.505    6.111    0.521    0.766   -0.068   -0.344   -1.405    4.339   -1.156    3.661    0.593    3.006    0.521    2.936    1.325    6.988    2.439   -1.405    4.886   -1.362    0.875    2.890   -1.112    3.216    3.337   -1.037   -1.078   -1.078   -1.156    6.413
X2==    3.608    0.186    0.855    4.437    3.898    0.969    1.129    0.309   -0.951    2.414   -1.483    2.167   -0.798    1.420   -0.345    2.889   -0.865    3.152    2.600   -0.311    3.331   -0.455    1.151    4.632   -0.223   -0.113    0.238    3.513    0.435   -1.221    1.942    3.747
CD1=        7        3        2        9        3        3        2        1        0        6        0        6        2        5        3        6        4       14        7        0        8        0        3        6        0        5        6        0        0        0        0        8
CD2=       13        4        5       11       11        4        4        4        1        6        0        7        1        4        3        7        1        6        5        2        6        1        3        7        2        2        2        6        2        0        5        6
AGAAAGGTTTATGGTGCCCTCTGGAGATATTACTGTACCTCCCTGGAAGATCCTTTCAATCTTTCCGTAGCCCAAGGAAAACTGACCTGAGGATCTTGTGGCAATCCAGCCTCCAAGGGTGGAAAGCTCAAAGGATTGCGGAAAGTGCCTGCAGGTGTAACCTTGGTAGTTGAGTATCTTTTCAAGTTCAGGACCTGTTATACCTGCCTCAAAGGTGGCAAGCAAAGATTTTTCGTCCAAACCCAAGAATCTATTAAGGTTTTTCAGATCTACAGTGATAACGGGTGTGTTTACTTCTGGAGGTTCAAGATGCCTTAGTACGGAGGTTCCTCCTCCGTAGGGGATTAATATGCATCTTTCTTTTTTGGCCTTTTGCAGAATTTCCTCTATTTGGTCTTCATTTTCCGGAAAAGCTACAAGATCAGGGGCTTTTAGATTATAGCCCATCTTGAACTTGAGCCAGTCAGGAAAGCTTTGGCCATAAGAGTGTATCAGTCTTTGGAATTGGCAGTCGGTGGCGTAGGGGAAGGATTTTATTTTGGGTGGTGGCAGTTCATTCAATAGCTCTTTTAGAGACTTAGAGGGTGAGGCGTAGCCTTTGCCCATTTTTTCTCTGATTAAAAGTAAAGCGGGATCTTTTATTTCATAGTCAACCCATTCAAATCCCCAGCCGTTCCATCTCCTCATGTATACTGCTCCACAGAATTTTGCTTTCTTCCATGGCTTCTCTTACTATCTTGGATGCTTTATAGGCATCTTTATCCATTACAGCTTCGATTA
KOK=       101
KK=  376933  LL=  377772  Z=    5.71  JJ=  376663  DL=   840
A===      111      112      113      114      121      123      124      131      132      133      134      141      143      144      211      213      214      223      224      231      233      234      243      244      313      314      323      333      334      343      413      433
B===      222      122      422      322      212      412      312      242      142      442      342      232      432      332      221      421      321      411      311      241      441      341      431      331      424      324      414      444      344      434      423      443
RRR=   16.652   -0.912    1.970   42.813    2.601    0.838    3.960    3.214    1.305    2.027    1.596    2.967    2.118    5.791   -0.850    0.651    0.041    9.257   15.014    4.767   -0.046    1.596   -1.270   -1.374   -1.082    1.375    5.371   17.218   -0.011    0.840   -3.347    3.555
X1==    4.135    0.919    0.495    7.645    1.553    0.588    2.160    2.186   -0.790    0.744   -1.054    2.368    1.818    1.974    1.553    3.343    0.728    3.789    2.914    3.343    0.144   -1.302    1.036   -1.251    0.744    2.775    2.392    2.996    0.072    1.072   -1.054    2.072
X2==    4.028   -0.992    3.980    5.600    1.675    1.426    1.833    1.470   -1.652    2.724   -1.514    1.253    1.165    2.934   -0.547    0.195    0.057    2.443    5.152    1.426   -0.322   -1.226   -1.226    1.098   -1.455    0.495    2.246    5.747   -0.149    0.783    3.175    1.715
CD1=        7        4        2       10        5        3        5        4        1        2        0        4        3        3        5        7        3       10        8        7        2        0        3        0        2        4        5        4        1        2        0        3
CD2=       19        3       12       16        9        5        6        7        0        6        0        7        4        7        4        3        3        5        9        5        1        0        0        3        0        3        4        7        1        2        7        3
GTTTTCAAGTAATACTTAGAAAAGGAGCATAAATCAAGCCCTGTTTCTTTCAAGTGTTATGAACTATTTTGCCTTACTTTTGAGTTGTTTAATGCTTCTTATTATTTCCTCAGGGGGAAGTTCCCCCACAAACCTTTTCCTGATGAAACCTTGCGGGTCTATCAGAAGTCCTGTGGGCAGAAATCTTACGTTTTGATAGTCCATAACCATCTGGTCAGAAATGATGGCTATGGGTAGGTTGGCGAAACCATGTTCCTGAGCTACTCTTTTTACGCTGTCTTCAGACTTGTCCATAGAAATGAGCAATATCTCTATGCCCGCTTCCTTCAAGCGTTGATAGTTGTCCGCGATTTTCTTTAACTCCTTCTTACAGGTGGGACACCATGTGGCCCAGAAGATCAAAAGAAGAGGCTTCCCTTTGTAATCGTTTAATGTATGGATCTTTCCATCCAGCCCTTTCACTTCAAAATAGGGTGCATGTATGTTGGTGGGCTGTTTTGAACAAGCAAGCATAAACAAAATTAGGGAAAATAAAGACCCTATCTTTTTCCACATAAGGCCCTCCAAGAGGTTTTGTGAGCTTCAGGTTTTATAAACATTATGTTTTACGTCTTGCAAGTAGCGAGGCTATTGTTTTGTTCAATAGTTGCCTCAGTTCCTGGTCTTTCACCTTAGAAGTGAGTTCTTCTATCTTTCCCTGTTCTTCTTTGCTTAGGGGCTTAATCATCACTTTACTTTTTCTTTGGTTGTATTTCTTTTTTGAAAACACAAATCTTACTTCAAGGTCTCTGATACCAGTTTTTTTCTCAATGTTTTCTTTGATTACCTCCGATTGTAATG
KOK=       102
KK=  382123  LL=  382902  Z=    8.63  JJ=  382123  DL=   780
A===      111      112      113      114      121      123      124      131      132      133      134      141      143      144      211      213      214      223      224      231      233      234      243      244      313      314      323      333      334      343      413      433
B===      222      122      422      322      212      412      312      242      142      442      342      232      432      332      221      421      321      411      311      241      441      341      431      331      424      324      414      444      344      434      423      443
RRR=    6.054   -1.492    2.058  122.633    4.284   27.223   -0.311    0.008    0.359   10.824   -0.802    0.865   -0.042   -0.939    0.655   -0.444    1.894    1.924   -1.308    1.894    3.074    2.074   -0.764    2.076    4.749    2.583   65.012    3.150   -0.074   -1.161    0.140   -6.671
X1==    2.722   -1.354    0.968    8.995    3.888    6.166   -0.844   -1.326   -0.409    2.990    0.574    1.493   -0.798    3.783   -1.354    2.057   -1.515    2.392    2.203   -1.231    3.392   -1.377   -0.640   -1.696    1.312    3.316    5.196    3.510    0.157   -0.596    2.631    6.175
X2==    2.224    1.102    2.126   13.633    1.102    4.415    0.369   -0.006   -0.877    3.620   -1.398    0.580    0.053   -0.248   -0.484   -0.216   -1.250    0.804   -0.594   -1.539    0.906   -1.506    1.194   -1.224    3.620    0.779   12.511    0.898   -0.474    1.949    0.053   -1.080
CD1=        6        0        3       17        7        9        1        0        1        5        3        5        1       10        0        4        0        4        5        0        5        0        1        0        3        7        7        5        2        1        6       10
CD2=        4        3        5       17        3        9        2        2        1        9        0        2        2        1        1        2        0        4        1        0        5        0        4        0        9        3       26        6        2        6        2        1
GAGCCGGAGCATCTCTTTTATGCCCTGATTGACCAGGAGGGAGTAGCCACCGAGCTCCTTAAAAAGTGTGGTGTGGATCTGTCCTTGCTTAAAAGAAGGGTGGAGGAGAGCTTTGAGAAATTCCCCCAGGTCTCTGGTGTGGGAGAGGTTTATCTTTCTCCGAAGTTCAACAGGGTGCTTGAAACCGCGGATAAGTTGGCAAAGGAACTGAAGGACGAGTACATAAGTACGGAGCATCTTCTTCTTGCTATAGCCAAGGAGCCCGGGTCCTACATCCACGATATTTTGAAGTCCTACGGTGTGGGTTTTGAGGAGCTCTTGAAAGCCCTTGAGGATGTTAGAGGTCCTCACCGGGTTACTGATCAAGCGGCGGAGGAGCGGTATCAGGCTCTCAAGAGGTACTGTGTGGACCTTACGGAGCTTGCAAGGCAGGGCAAGCTTGATCCCGTGATAGGGAGGGACGAGGAGATAAGAAGGGTGATCCAGATCCTCTCCCGCAGAAGGAAGAACAACCCCTGCCTCATCGGAGATGCAGGAGTGGGTAAAACCGCCATCGTTGAGGGGCTTGCCCAGAGGATCGCCAAGGGGGATGTCCCCACGACCTTGAAGGACAAATCCATACTTGCCCTTGACATGGGTGCGCTTCTTGCAGGAGCCAAGTTCAGGGGTGAATTTGAGGAGAGATTAAAGGCGGTTATCAAGGAGATACAGGAGAAGGAGGGGAAGATCATTCTTTTCATAGATGAGATCCACACCCTCGTAGGGGCGGGTAGGGCCGAA
KOK=       103
KK=  384253  LL=  385032  Z=    6.73  JJ=  384043  DL=   780
A===      111      112      113      114      121      123      124      131      132      133      134      141      143      144      211      213      214      223      224      231      233      234      243      244      313      314      323      333      334      343      413      433
B===      222      122      422      322      212      412      312      242      142      442      342      232      432      332      221      421      321      411      311      241      441      341      431      331      424      324      414      444      344      434      423      443
RRR=    7.985    0.709    9.021   87.382    3.480    2.748   -0.613    2.077    0.649    0.999    0.270    3.020   -1.282    7.443   -1.144    3.255    1.203    4.952   -1.790    2.078   -0.946    1.705   -1.596    1.032    0.538    2.372   75.317   -0.807   -0.187    0.613    0.117    6.275
X1==    3.561    0.519    3.015    9.604    2.547    0.630    1.066   -1.201    1.516    1.177   -0.422    0.859   -0.422    3.763   -1.510    3.288   -0.902    1.708    1.276   -1.142    2.256   -1.178   -1.178   -0.971    0.177    2.850    6.256    1.525    0.125    1.125    1.214    5.125
X2==    2.242    1.366    2.992    9.098    1.366    4.361   -0.575   -1.728    0.428    0.848   -0.640    3.517    3.040    1.978    0.758    0.990   -1.334    2.899   -1.403   -1.819   -0.419   -1.448    1.354   -1.063    3.029    0.832   12.039   -0.529   -1.494    0.545    0.096    1.224
CD1=        8        3        5       18        6        2        4        0        3        2        1        4        1        9        0        5        1        3        4        0        3        0        0        1        1        5        7        2        1        2        3        6
CD2=        6        5        8       13        5       11        1        0        4        5        1        6        6        3        4        5        0        9        0        0        3        0        4        0        9        3       27        3        0        3        2        4
TATTACAACGAGATGAAAGAAAAGGTTTTGTCTGCCTTGAGGGGCTACTTCAAGCCGGAGTTTCTCAACAGGATAGATGAAATAATAGTGTTCCATTCTCTTGGCAAAGAACACGTTAAACAGATTGCTGATCTTATGCTCAACAGGGTTAAGAAGAGACTTGCTGAAAAGAAAATTGACCTCGTGTGGGATGATGCGGTAAAAGAGTATTTAGCGGAGGTAGGCTTTGATAGTGTATATGGGGCAAGACCTTTGAGGCGCACTATCCAGAGGCTGGTGGAGAACACCCTCGCCGAGCTTATTCTCAAAGGTGAGGTTAAGCCCGGGGATAAGGTGGTTCTTGAGGCTACGAGTGAGGGAATTGGCTTCAAGAAGGAGGAGAGGCTTTTAAAACAGGTAGCATAGAGAGGTTTAGCCATGAAGGATGAGGAAATTCTGGAGAAGGAAACCAATTACGCCGAGGATATAGAGCAGGTGGAGGTTTCTGAAGAAGAGGTTGAGGATCTTCTGGACAGTTTTGAGGTTCCTGCAACTGAAGAGGGATTAACTTCTTATCTTAAGAGGATAAGCTCTTATCCTGTCCTTTCCAGAGAGGAGGAGGTGGAGCTTGCCCGTAGGGCTAAGGCCGGTGATAAGGAGGCTTTTAAGAAACTCGTAGAGAGTAACTTGAGGTTTGTGGTCTCTGTGGCATCCAAGTACAAGGGTTACGGTGTGTCCCTTATGGACCTCATAAATGAGGGGAATCTTGGACTTATCCAGGCTGCGAAGCGCTTTGATCCC
KOK=       104
KK=  420433  LL=  421242  Z=    4.88  JJ=  420043  DL=   810
A===      111      112      113      114      121      123      124      131      132      133      134      141      143      144      211      213      214      223      224      231      233      234      243      244      313      314      323      333      334      343      413      433
B===      222      122      422      322      212      412      312      242      142      442      342      232      432      332      221      421      321      411      311      241      441      341      431      331      424      324      414      444      344      434      423      443
RRR=    5.715   -3.946    4.447   83.487    0.269   74.490    0.635   -3.710    0.504   14.088    0.760   -0.976   -0.931    3.715   -2.234   -1.536   -1.241   -1.674   -4.518   -0.752    2.700    0.164   -0.633    0.438   11.578    6.212   14.215   -0.846    0.683    0.114   -0.128   -2.927
X1==    4.749   -1.048    0.832   10.878    2.028    7.828   -0.948    2.306   -0.407    3.919   -1.318    2.245   -0.548    1.300   -1.664    1.240   -1.590   -1.098    2.887    0.417    2.175   -1.176   -1.176   -1.520    1.943    2.531    2.175    4.429   -0.946    0.054    0.221    4.054
X2==    1.203    3.764    5.344    7.675    0.133    9.516   -0.670   -1.609   -1.239    3.595   -0.577   -0.435    1.697    2.859    1.343   -1.239    0.781    1.525   -1.565   -1.805    1.242   -0.140    0.539   -0.288    5.959    2.455    6.536   -0.191   -0.722    2.112   -0.577   -0.722
CD1=       12        1        3       22        6       11        1        5        1        5        0        7        1        5        0        3        0        0        6        2        3        0        0        0        3        5        3        5        0        1        2        5
CD2=        4        9       11       11        3       20        1        0        1        9        1        1        4        4        5        1        3        7        0        0        6        2        3        1       13        5       16        3        1        5        1        1
CTTTCATTGTTGTATCTTTCCCCTCTTTCCGGGAAAAAGGAAAAGATACGTTTGGGTCTGGATCTAAAGGGCGGTGTTTATCTGGCATTGGGTGTGGATCTGGATAAGGCTGTAGAGGCAGATCTAGATAAATACGCGCTGATTTTAGAGGATGAATTAAAGAAGGCCAAGGTGGATGTGGATACAATAGAGAGAAAAGGAAAAGAGATTCACATCAAGCTCCTTTTGAAAGAGGATGTCCCCAAGGTTGAGAAGGTGATCAAGGATCTTGGGAGTCTCAAGATTGCGAGGGCGGAAGGAGATACAGTTGTTGTGGTGCTTTCACCCAAAGAAGTGGAGCGAATTAAAAAGAACGCCCTCGATCAGACCCTTGAGGTTATCAGAAACAGGATAGATGAGTTTGGTGTTACCGAACCTGAGATAAGAAAAGCTGGTCACGACAGGATTATTGTGCAGATACCTGGTATCAAGGATCCCGAAAGAGCGATCAAAATCATTGGTAGAACCGCCCGATTAGAGTTTAAGCTACTGGATGAAGAGCATTCTGTGGAGGAGGCCTTAGCTGGTAAAATCCCACCTGGAGATGAGATCCTTTATGGGAGAGTTGTGGATAAGCAGACAGGACGGGTTAGGAAGGTTCCCTACTTAGTGAAGAAGCAGACTCTTTTGACAGGTGATCACCTTGTGGATGCAAGAGTTATGATTGATAGCCGCACCAACGAGCCCTACGTTGCCATAAAGTTTGACAAGATTGGAACCAAGATCTTTGCGCAGATCACATCCAAAAATGTGGGAAAAAGGCTTGCTATC
KOK=       105
KK=  422263  LL=  423192  Z=    5.02  JJ=  422263  DL=   930
A===      111      112      113      114      121      123      124      131      132      133      134      141      143      144      211      213      214      223      224      231      233      234      243      244      313      314      323      333      334      343      413      433
B===      222      122      422      322      212      412      312      242      142      442      342      232      432      332      221      421      321      411      311      241      441      341      431      331      424      324      414      444      344      434      423      443
RRR=   22.055    0.347   -0.235    3.532    1.447    0.170    2.027    1.018   -1.119   -0.088   -1.360    3.382   -0.007   13.359    5.386    7.673    7.202    1.152   -2.161   10.645   10.904    0.630    3.506   57.585   -1.447    1.125    1.689   -0.293    0.000   -0.001    0.023    6.773
X1==    5.410   -0.744   -1.377    1.095    0.916    0.073    1.060    0.830    0.803   -0.062    0.942    2.819    0.184    5.388    2.576    2.264    2.201    1.501    2.725    3.725    1.855    0.915    1.668    6.499    1.885    1.701    1.855   -0.604    0.001    0.001   -0.575    3.001
X2==    4.077   -0.467    0.171    3.225    1.579    2.327    1.911    1.226   -1.393    1.423   -1.443    1.200   -0.040    2.479    2.091    3.389    3.272    0.767   -0.793    2.858    5.877    0.688    2.101    8.861   -0.768    0.661    0.910    0.485    0.070   -0.659   -0.040    2.257
CD1=       13        2        0        5        5        2        5        3        3        1        3        8        2       12        8        5        7        4        8        7        3        3        4       14        3        4        3        0        1        1        1        4
CD2=       12        3        4        7        7        8        5        6        1        6        0        4        2        4        8       10        7        5        1        9       14        3        5       11        2        3        5        4        2        1        2        5
GACTTCAGGAGAAAGCTAAAGAAGCCATTTCCAAGGTTTACGGAAAGGATTTTGAGATTAGGCGAGTGGAAATGGTGGGCCCCAAAGTGGGTAAGGAGCTTAAAAGGAAGGGTATAAAGGCCATAATACTCTCGCTGATAGCTATGTTGATTTACATTGCATGGAGGTTTGAGTTCAGGTTTGGTATCGGAGCTATTGTAGCACTTTTCCACGATGTGACTATTACTGCTGGGATTTGTGCTCTGTTCAGATTACAGATGGATCTTGAGATTCTGGCAGCACTTCTTACCATCTTGGGTTATTCCATCAACGATACCATCGTGGTGTATGACAGGATTAGAGAGAATATGGGCAAAAAGGGCAAAAATATGGAGGAAACCATAAATATAAGTATTAATGAGACTTTAAGCAGAACATTGCTCACATCCTTGACCACACTATTTGCGGTGCTTTCATTACTGATACTGGGTAATGAGGTCATAAGAGGATTTGCTCTGGCCTTGACGATAGGTATAATAGTGGGTACTTACTCTTCGATATTTATAGCCAGTCCTATAGTTATTTACTGGGAAAGATTGTGGAAGAAGAAAAGATTGGCCGCAGGGGAGGGGAAGGCCTAATGGATATGATGGAGAAGGTTAGGCTGATCAATGAGGCAATGGAGCATGTGGACAGCAGGTATCGTCTCTCGGTTATACTCTTTAAGAGAGCAAGGGCCATAAATCAGGGGGATCAGCCCTTGGCTACTGCAAAGTCCCAAAAGGAGTATTTTATTGCCCTAAACGAGTTCTTGAAGGGCTATATACAGTGGAAGGATCCATCTGAAGGTGAATGGCGAAAGGTAAAGTAGCCTTTTTTTGTATTTTTCTAGTTTTCCTTTCTTCCTTTGCAGGTGCTCGGGATTATGGAGATGCCATAGTTCTGGGCACC
KOK=       106
KK=  423793  LL=  424782  Z=    7.37  JJ=  423643  DL=   990
A===      111      112      113      114      121      123      124      131      132      133      134      141      143      144      211      213      214      223      224      231      233      234      243      244      313      314      323      333      334      343      413      433
B===      222      122      422      322      212      412      312      242      142      442      342      232      432      332      221      421      321      411      311      241      441      341      431      331      424      324      414      444      344      434      423      443
RRR=   30.221    3.081    0.943   34.711   17.914   14.198   -0.324   -0.290    1.188    8.832    0.043    1.124   -0.513   36.774   -0.197   -3.078   -1.185    2.139    0.022    2.041    2.491    1.201    0.048    8.125   10.072   16.577   -1.106    3.154   -0.026   -1.802   -0.068    3.345
X1==    3.801    2.615    0.865    7.798    4.153    3.002    0.999    0.241   -0.907    3.489   -0.796    2.411   -0.796    5.371   -1.486    2.350   -1.251    1.232    0.029   -1.558    4.587   -1.415    0.015    4.528    2.696    6.052   -0.388    2.016   -0.285   -1.156    1.259    1.459
X2==    7.951    1.178    1.091    4.451    4.313    4.730   -0.325   -1.203   -1.309    2.531   -0.054    0.466    0.645    6.847    0.133   -1.309    0.947    1.736    0.765   -1.309    0.543   -0.848    3.162    1.795    3.737    2.739    2.851    1.564    0.090    1.558   -0.054    2.292
CD1=       12        9        4       18       12        7        5        3        1        6        1        8        1       12        1        6        1        4        3        0        7        0        2       10        5       11        1        3        1        0        4        3
CD2=       18        6        5        9       12       12        2        1        1        7        2        3        3       10        4        1        4        7        4        1        4        1        7        4        9        6        8        5        2        4        2        5
GGGAATATAGATTACATGGGGCTTACCCCTTTTCAGTATAAAAGACAGACCAATACGCCTTTTTTCAAGAAGAACTTTCGTAAGTTCAGGTATCCTTCTTTTGGTTATACTTACATGGGCTTTAACCTGAGGATACCACTTTTTAAGGACAAGCGAGTGAGGCAAGCAATTGCTTATGCCATTGACAGAAAGCTTATAGTGGATGTGGTGCTTTTAGGGTTGGGTTCCGTCTCCAATGGGATATTTCCCCCTGCATCCTGGGCGTGCGATACCACACTAAAGCCTTTTCCCTATGATCCTGAAAAAGCCAAAAGACTCCTAAAGGAAGCGGGCTGGGAGGATCATGACGGAGATGGTATACTGGACAAAGAAGGTCACCCTTTTGTCTTTACCTTATTGACCAATCAGGGGAATCTACAGAGAATCGCCACCGCTGAGATTATCCAGTATCAGCTTTCCAAGATAGGTATAAAAGTGAAGATCAGAGTTTTAGAGTGGCAGGCAATGCTGAGAAGGATTATGGAAAGGAATTTTCAGGCAGTTATCCTGGGATGGGCTTTAGGCTATGAGCCTGATCCTTACGATATATGGCATTCCTCCAAGACAGAAGGAGGAGGTTTCAACTTTGTGGGCTATAAAAATCCAGTGGTGGATAAGCTACTTGAAAAGGCAAGGAGCATACTGGATAGGAAGAGGAGAACAGAAATCTATCACAAGGTTCAGAGGATCATTTACGAGGATCAGCCATACTGTTTTCTTTATGTTCCGGATTCTCTTTCCATACTGCACAGGAGGTTTCACAATGTGAAACCCAAGAAAGCAGGTATCTGGTATAACTTTGAGAAATGGTATGTACCAAAAAATGAGCAGAAATACCGGTTTGAGGTTGGCCAATGATAGTTTTGGGCATTGAGACTTCCTGCGATGATACGGGCGTGGCAATTTTAAAAGATAAAGAAAAGTTGCTGGCAAATTTTCTCTCGTCACAGG
KOK=       107
KK=  428533  LL=  429612  Z=    5.12  JJ=  428503  DL=  1080
A===      111      112      113      114      121      123      124      131      132      133      134      141      143      144      211      213      214      223      224      231      233      234      243      244      313      314      323      333      334      343      413      433
B===      222      122      422      322      212      412      312      242      142      442      342      232      432      332      221      421      321      411      311      241      441      341      431      331      424      324      414      444      344      434      423      443
RRR=    3.583    0.768   21.469   34.226    5.373    2.487    1.142    0.910    0.284    1.058   -0.640   -0.144    2.064   -0.648   -0.056    7.847   -0.030   23.778    3.251    1.243   33.916    2.635    1.082    0.675   16.782    1.362   25.998    4.849   -0.412    0.707   -1.571   -2.616
X1==    0.966    1.332    4.760    5.269    2.539    1.060    1.831    0.610   -0.900    0.897    0.540   -0.369    1.218    2.030    0.125    4.327    0.055    3.907    0.971   -0.900    6.349   -1.585    0.336    0.565    3.892    1.218    7.056    1.188    0.825   -0.644    2.574    5.230
X2==    3.708    0.577    4.510    6.496    2.116    2.346    0.624    1.492   -0.316    1.180   -1.186    0.389    1.695   -0.319   -0.449    1.814   -0.552    6.085    3.349   -1.381    5.342   -1.662    3.218    1.193    4.312    1.118    3.684    4.080   -0.500   -1.098   -0.610   -0.500
CD1=        4        5        9       11        7        4        6        3        1        3        3        2        4        6        3        9        3        9        5        1       11        0        3        4        7        4       12        3        3        1        6        9
CD2=       12        5       13       15        8        8        4        7        3        6        1        4        6        2        3        7        2       14        8        1       13        0        8        4       12        5       10       11        2        1        2        2
TTACTCCTTCCTTGAGAATCCATAATAGCCTACAACTTCTCCTAAGGATACGTATTCTCCTGTTAGAGGAACGTAAGCCAGGGGATCTATCTCTTTTATGGACTCGTGCAAATCCTCGTTTACATAGACATTTAGCACCTCTCCTACAAAAAGGGTGTGCACACCAAGCTCAAGGGTGTGCTTAACTCTGCATTCGATGTTTATTGGGCATTCTTTAATCAGCGGCACGCCTGTCTTTTCTCCCATGAAGGGCGTAAAGTTGCACGCTTCAAACTTGTTGACATTCTTGCCGCTGACAGTGCCGCAGAGATCCACCTCTTTTGTCAACTTCACAGTAGGTATGTTTATCCCAAAGACCTTCTCTTCCATAATCAATCCGTAGGAGTGCCTCTGGGGTCTTATGGAAACACCTAACTGGGGCGGTTTGGAACAGAGAACGCCGCACCAAGCAATGGTTATAATGTTGGGGTTGTGTCTTCCGCAGGTAACAAGTACACAGGGTGTTGGCAACAGGTAGCTTTCCTGTGCTCCAACGCTTTTCTTCATTGTTGCCTCCATTTTATTGGAAGATTATAATTATTTTACCTAAGGAGGTAGAGTATGGAAAGATATGTGGTAAATCAACTCCTAAACCTCGTTTCTATACCGAGCGTTACGGGGCAAGAAGGAGAGATACTCTTTTACTTGGAAGAGGAACTGACTTCCGAAGAGGTATCCTTTGAGAGGCAGAGGATAGAAGGCGGATGGTACAACCTTTTGGTGGGGGATGTAGAATCACCCAAGTACGTCATCGCTGCTCACCTTGACACGGTCCCACCCATGGACGGGATGCCGCCGAAGCCAGTTATGGAAGGAGATTTTGTGAAGGGACTTGGGGCATGTGATGATAAGGCAGGTGTTGCTGTGATGGCCGGACTGGCGGTGGAATTCGGGGATGAGTTGAAGGATAAGGGCGTTTTGCTTGCCTTTCTTGTGGATGAAGAAAAGACGGGAATGGGATCCTGGACCCTTGTGCAAGAGATACACTGTGAGGGTGCCATTGTTCTTGAGCCAACAAGCTTGCAAATTTGCGCCTTTGAA
KOK=       108
KK=  435283  LL=  436122  Z=    4.85  JJ=  435163  DL=   840
A===      111      112      113      114      121      123      124      131      132      133      134      141      143      144      211      213      214      223      224      231      233      234      243      244      313      314      323      333      334      343      413      433
B===      222      122      422      322      212      412      312      242      142      442      342      232      432      332      221      421      321      411      311      241      441      341      431      331      424      324      414      444      344      434      423      443
RRR=   12.704    0.084   -1.212   39.052   -0.211   -0.276    0.065    0.042    3.284    2.295   -1.020    5.240    4.516    8.578   17.857   -0.914    1.125    2.608   -0.101    1.707   -0.537   -0.617    1.056    3.862   -2.620   -1.722   -0.155   35.132    0.035    0.229    0.096   -0.412
X1==    2.490   -0.066   -1.156    7.852    0.631   -0.157    4.756    1.467    1.870    3.043   -1.056    1.935    4.677    3.133    4.116   -0.833    0.950    1.167   -0.564    3.896    3.681    1.574    0.836    1.277   -1.194    1.810    1.062    6.980   -0.165   -1.091   -0.101   -0.165
X2==    5.102   -1.270    1.049    4.974   -0.335    1.756    0.014    0.029    1.756    0.754    0.966    2.708    0.966    2.738    4.339    1.097    1.184    2.235    0.180    0.438   -0.146   -0.392    1.263    3.025    2.194   -0.951   -0.146    5.033   -0.210   -0.210   -0.951    2.503
CD1=        4        2        0        9        3        2        8        3        5        5        0        3        6        4        8        1        3        6        2        8        8        4        3        3        0        3        4       10        1        0        1        1
CD2=       22        2        6       16        4        5        3        4        5        3        4       11        4        8       14        4        5        4        2        3        1        1        3        6        5        1        1        6        1        1        1        4
TTCTTCATAGGGTCATAGGTCACTCCAGCCAAAAGCTTTCCCTTCTCCTGATAAGCAAGGTTAATGGCGAAGTGGGGGTTCTTTCTCATGAAGTTTCTTGTGCCATCTATGGGGTCTATGAAGATGCAGGTGCCCGGTATCTCGCCTTTAAAGCTTTCTTCTCCCACCACCGATATATTTGTGTTAGCAAGCAGTTCCTTTATGTAGTTTTCCACTTCAACATCTACCCTTGTTACAAAATCGCTTTTTCCCTTTTCTCTTACCTCGGTTTCCATGCCGTTCAAAAGTTCCAAGAATCTTATTTTTAGCAGTCGTCCTGCTTTTTTTGCTGTATCCTTTAGCAGTTCTAGCATAACAGTATCCTCACCTTGTACTGTTCTTGGTGGAAGGAAGGCACCTCTTGTACTCTTATTTTCACATTTAACTGCTTTTCCAGTTCTTCCAGTGCGTCATTCTCTTCCTCTATCATATACTTGGCCACAGAAGGATGGGCTTCTATGAGTATAAGGTTCTTTGTGGGATTAAGTGCTTTTACCCTCTTTATCTCTCTATAAATTTCGTGGCAGACTGTTATTGGAGGTTTTACATAGCTTTTGCCGTGGCAATAAGGGCATGTGCTGCAGAGGGTTTTTAAGAGGCTTTCTTTAACCCTTTTTCTCGTCATAATTACAAGACCAAGTTCGGTAAACCCCTGAATGTTAGAGGGATATCTGTCTTTTTTCAAAGATTCCTGAAGAACCCTTAGAACCTCTTCCCTGTGCTCTTCAGAGGCCATATCTATAAAGTCTATGATAATTATACCCCCGATATTCCTCACCCTTATTTGATGGGCTATTTCTC
KOK=       109
KK=  439063  LL=  440142  Z=    5.09  JJ=  439063  DL=  1080
A===      111      112      113      114      121      123      124      131      132      133      134      141      143      144      211      213      214      223      224      231      233      234      243      244      313      314      323      333      334      343      413      433
B===      222      122      422      322      212      412      312      242      142      442      342      232      432      332      221      421      321      411      311      241      441      341      431      331      424      324      414      444      344      434      423      443
RRR=    8.562   -0.775    0.329   23.936    3.168    5.543    0.918   -2.448    0.326    1.383    0.829   15.063    5.130   32.592    2.560    1.803    5.458    0.773    2.106    4.999    2.177   -0.083    1.064   11.503    3.815    5.130   18.759    5.961   -0.320   -1.266   -0.036   -0.484
X1==    2.486    0.617    0.945    4.822    3.206    3.038    1.544   -0.960   -0.236    1.161   -1.004    5.315    2.734    6.583    1.653    2.383    2.052   -0.823    4.333    1.728    2.104    0.350    0.992    2.432    1.161    2.734    4.594    2.035    1.090   -1.278    0.242   -0.489
X2==    3.444   -1.256    0.348    4.964    0.988    1.824    0.595    2.549   -1.379    1.191   -0.825    2.834    1.876    4.951    1.549    0.757    2.660   -0.938    0.486    2.892    1.035   -0.238    1.072    4.730    3.286    1.876    4.084    2.930   -0.294    0.991   -0.150    0.991
CD1=        9        5        4       14       10        7        7        1        2        3        1       15        7       18        7        6        8        1       12        5        4        3        4        9        3        7        7        3        3        0        3        1
CD2=        9        1        4        9        5        7        3        8        1        6        1        6        5        7        6        5        6        2        3        9        6        2        4        7       10        5       12       10        2        4        2        4
AAGTTGGTGGCTGATGCAGAGGAGGTGTTGCAGCTATTGGGCCTGCCCTACAGAGTGGTGGAGCTTTGTACCGGGGACTTGGGCTTTTCTGCTACTAAGACCTACGATTTGGAAGTGTGGATCCCTTCTCAGAAGACTTACAGAGAGATCTCTTCCTGTTCAAACTGTGAGGATTTTCAGGCGAGAAGGGCTAACATAAGGTATAAACCTAAAGGCGGTGGAAAAAGCCGTTATGTTCACACGTTGAATGGTTCCGGTGTGGCTGTGGGAAGAACCATGGTGGCCATACTTGAGAACTACCAGCAGGAGGATGGTTCTGTTAAGATACCGGAGCCACTGGTTCCTTATGTAGGGGTGGATAGGATACCACCGGAATGAGCGTTGTAGTCGGACATAAAAGTACAATAGAAAAACTTAAATCCATTTTGACCAAGGATAGACATCCTCAGGCTTTACTCTTTGTCGGTAGGGAGGGGATTGGCAAGAAAAGGGTAGGAGTGCTTTCCGCTGCCTTGTTCCTTTGTGAGAAGGGAGGATGCTTGGAATGCAGGACCTGTAAAAGGGTTATCAAATCTATAAAGGAGGGGGCATCTTTACATCCTGATTTCAGGCTGGAGAAAGTGGATAAGGGGAAGAAGAGCATAACCATAGATCAGATTAGGGCTATTAAAGAGTGGGCTTACACAGCTCCTATGGAGGCTTCTCGTAAGATCGCTTTGATTGATGATGCACATCTTATGAATGTGCATGCGGCTAATGCCTTTTTGAAAACCCTTGAGGAGCCTCCGGAAAATACACTTTTTATATTAGTCACTTCTGAGCCCTCTATGCTGTTGCCCACGATTGTGTCAAGGTGTCAGGTCATCCGTTTTTCTCCATTGAATAAAGATGAGGTGGAAGAGATATGCGCGAGAGAAGGGGTAAAAGAGGAAGTAAAAGAGCTTTGCGTAGATATAGGATCTCTGATGTTTCTGAGGGTAAAGCCAGAAGAGCTAAAGGTGGCAAGAGAATTGGCCCAGAGGTTCTTGACCAGTCCTTCATTAGAGCTAATGGCTCAAGAGAAGGTGTGGAAGGATCAGA
KOK=       110
KK=  441553  LL=  442362  Z=    6.01  JJ=  441223  DL=   810
A===      111      112      113      114      121      123      124      131      132      133      134      141      143      144      211      213      214      223      224      231      233      234      243      244      313      314      323      333      334      343      413      433
B===      222      122      422      322      212      412      312      242      142      442      342      232      432      332      221      421      321      411      311      241      441      341      431      331      424      324      414      444      344      434      423      443
RRR=   15.887   -0.768   13.982   24.732    2.732   40.721    0.042    0.326    0.014    5.366    1.798    4.592    4.473    8.590   -0.945    0.653    2.340   19.483    0.868    1.177    4.077    0.852    0.713   -0.414    2.367   -0.277    6.192   10.100   -0.927    3.237    0.028    0.577
X1==    2.694    0.646    3.840    6.051    2.423    4.253    0.762   -0.620   -0.008    3.330   -1.325    3.502    0.969    3.692   -1.724    2.833   -1.675    3.932    4.649   -0.719    2.224   -0.658   -1.388    2.132    2.438    0.204    1.372    5.124    0.736    1.654    0.204    1.654
X2==    5.896   -1.189    3.641    4.087    1.127    9.574    0.055   -0.526   -1.638    1.611   -1.358    1.311    4.617    2.327    0.548    0.231   -1.397    4.955    0.187   -1.638    1.833   -1.296   -0.514   -0.194    0.971   -1.358    4.514    1.971   -1.259    1.957    0.136    0.349
CD1=        7        4        7       12        7        8        4        1        2        5        0        8        3        8        0        6        0        8       11        1        4        1        0        6        4        2        3        6        2        3        2        3
CD2=       14        1        9        8        5       18        2        2        0        5        0        4        8        4        4        3        0       10        2        0        5        0        1        1        4        0        9        5        0        4        2        2
AAAAGCCAGCTTGTAGAAGAAAAGTTCTGTCCTGATTGTGGTAGACCTGTAGAAAGGCTCAGAGAGAAAAGCTATTTCTTCAGACTTTCTGCTTACCAGGATAGATTGTTAGAATTTTACGAGAAAAATCCCGATTTTGTTTTGCCAGAATTCAGGATGAACGAGGTCAAATCCTTTGTTAAGCAAGGTTTGGAAGATATCTCCATCTCTAGGACCACCTTTAAATGGGGCATACCGGTTCCCTTTGACAAGGATCACGTAATATACGTTTGGTTTGATGCTTTGTTTAACTATATATCCGGTGTGGGATACGGTACTGATGAGGAAAAGTTTAGAAAATTCTGGCCGGCTGATGTTCACATAATTGGAAAGGATATCCTTCGCTTTCACGCTATCTACTGGCCTGCTTTCTTGATGGCGGCTGGTTTTGAGTTGCCTAAGAGGGTTTTTGCACATGGGTGGTGGACCGTTGAAGGGCGCAAGATGTCAAAGTCGTTGAGGAACGTTGTGGATCCCAACAGACTTATCGATAGCTACGGAGCCGATGCCGTCAGGTATTTCCTTTTGAGAGAGGTGCCCTTTGGCCTTGATGGGGACTTTTCTCATAAGGCTTTGGTGCACAGAATCAACGGGGATCTTGCTAACGATTTAGGGAACTTGCTTTATCGCGTTCTCACTATGACAATCAAATATGCGGGAGGAAAGATCCCCAATCCCACCGATTCCAGGGATAAGGAGCTCGAGGAATTAGCCATAAATACCATAGAAATATTGGATTCTTTCTTAGAGAAGCAAGCGTTTAATAGGGCG
KOK=       111
KK=  443353  LL=  444492  Z=    4.61  JJ=  443323  DL=  1140
A===      111      112      113      114      121      123      124      131      132      133      134      141      143      144      211      213      214      223      224      231      233      234      243      244      313      314      323      333      334      343      413      433
B===      222      122      422      322      212      412      312      242      142      442      342      232      432      332      221      421      321      411      311      241      441      341      431      331      424      324      414      444      344      434      423      443
RRR=    9.916   -0.116   -0.937   37.582    4.281    1.224    5.953    1.438    0.147    0.460   -1.163    0.130   11.538   40.565    0.604    4.134   -2.382   13.018   10.816   -0.025   -2.153    0.767   -0.166    2.198   -0.862   28.241    6.949    1.213   -0.005    0.235    0.943    1.611
X1==    3.443    1.774   -0.653    4.748    2.224    0.768    3.901    1.620    2.594    0.998    1.519    0.109    3.400    7.211    0.423    2.594   -1.561    2.359    6.060   -0.449   -1.222   -0.834   -0.162    1.976   -0.541    5.908    2.077    2.078   -0.335   -0.335    1.519    2.214
X2==    2.880   -0.066    1.436    7.916    1.925    1.594    1.526    0.887    0.057    0.461   -0.766    1.187    3.394    5.625    1.427    1.594    1.526    5.518    1.785    0.057    1.762   -0.919    1.022    1.112    1.592    4.780    3.346    0.584    0.013   -0.701    0.621    0.728
CD1=       14        9        2       15       10        4       12        6        7        3        5        5        8       18        6        7        1        6       15        2        0        1        2        7        1       12        4        3        1        1        5        4
CD2=        9        4        6       14        8        7        5        5        4        4        1        4        7        8        7        7        5       16        6        4        7        1        4        3        6        9       10        4        2        1        3        3
CGAGAGAAAAGCAGTTTGAGGCCTTTGAGCAGCAGTTGGAGCTGGCAAAAAAGCTGAATATGTCTGTTGTTATTCACACCCGTGACGCCCACGAAGAGACCAAAGAAGTGCTTAAAAAATATCCAGATGTAAGAGGAGTTATTCACTGCTTTTCAGGTACTGAGCAGGATGCTAAGGACTATTTGGATTTGGGCTATATGATATCCTTTGCCGGACATACCACCTATCCTCCTAATGAGGCTTTAAGGGAGGCAAGCGAGTTTGTACCTCTGGATATGTTGCTGGTAGAAACGGATGCTCCGTTCTTGACGCCTGTTCCTTTGAGGGGAAAAAGGAATGAGCCCTCTTTTGTTAAATACACTGCAGAAGTCATTGCAAAAAGGAAAGGCATAAAAGTGGAGGACCTTTTTTCGGCAGTACTTGAAAATGCAAAAGCACTTTTTGGTGTTGACATATAGATAACTTTGTTCTAATCTGCTGTAATAAAACGGAGGTGTATTTGAAATGAGGAGGTCTTCGAAAAGGGAGCTTCAGCTTGTAAAAGCAGTGGATCATGCTCTAATGCTTTTGAGTTGTTATACAGACGAAGAGGAAATGGGAGTAACAGAGCTTTCTAAAAGGTTGGGGCTTCATAAAAACAATGTTTTTAGAATATTGGCAACGCTTGAATTCAGGGGATATATAGAACAGAATCCTAAAACCGAAGCTTATAGATTGGGGCCCAAGGTCTTTGAGCTGGGCCTTATATTTAAATATCAAATGGGTCTTATCAAGCATGCAAGGCCTATAATGGAAAGGTTGAGGGATCAGTTCAATGAAACGGTTTATCTCGGCGTCTTAAGAGATGTATACGCTGTTTACATTGACAATGTGGAAACTACTCATACAGTCAGGGTAGTTTCAAGGGTAGGTACCCAGATCCCTGCCTATGCCACGGCTATTGGCAAGGTTCAGCTGGCCTACATGAGCCAGGATGAACTTGAAGAGCTATTTAGGGACAAGAAGTTAAAGGGATACACTCCAAATACTATAACTGACAAAGATGAACTACTTGAGCATTTAAGGCAGGTGGAAAAGCAGGGATACGCCCTGGATAATGAAGAATTCCAAGAGGATGTTAAGTGTGTGGGTGCTCCTATA
KOK=       112
KK=  448333  LL=  449082  Z=    4.99  JJ=  447883  DL=   750
A===      111      112      113      114      121      123      124      131      132      133      134      141      143      144      211      213      214      223      224      231      233      234      243      244      313      314      323      333      334      343      413      433
B===      222      122      422      322      212      412      312      242      142      442      342      232      432      332      221      421      321      411      311      241      441      341      431      331      424      324      414      444      344      434      423      443
RRR=   27.804    0.575    1.462   18.612    8.145    1.088    7.980    3.779   -0.277    3.385    1.650    0.642   -1.885    2.622    1.859    4.880   -2.508   12.567    2.133    0.935    3.270    1.650    0.034    2.096    1.085    3.269   -0.138    2.280    1.278    0.377    0.757   25.612
X1==    6.192    1.063    0.848    4.808    2.372    0.341    1.606    1.588   -0.301    1.506   -1.204    1.386    2.995    0.906   -1.556    2.912    1.606    5.428   -1.580   -1.587    3.429   -1.392    0.066    1.331    0.780    3.834    4.060    0.712   -1.228    0.421    0.475    5.366
X2==    4.490    0.541    1.724    3.871    3.433    3.185    4.969    2.380    0.921    2.248   -1.370    0.464   -0.629    2.895   -1.195    1.676   -1.562    2.315   -1.350   -0.589    0.954   -1.185    0.521    1.575    1.391    0.853   -0.034    3.200   -1.041    0.897    1.593    4.773
CD1=       10        4        3        7        6        3        4        4        2        4        0        3        5        2        0        7        4       13        0        0        8        0        2        3        3        6        9        3        0        2        2        8
CD2=       13        4        5       10        9        6       10        6        3        4        0        4        1        7        1        4        0        4        0        1        2        0        2        4        3        3        1        4        0        2        4        6
TCCATTTTCCCAAGTTTTATAGAAAGATATGCCAGACACAGGACACCAATAAGCATGAAAATGCCAACCGATAGCTCTACATAGTACCTTTTATCCTCCATAGGTCTCCTCTCCGTTGTTTATCTTCATTTTACAACTCTCTATGGCCGCCTGAATAAAGTTTTTGACCCTTGTATCTTTGCATTTCATAATTTCTTTTGGGGTTCCGTAAAATATGATTTTACCCTCCCACAGCATAGCTACTTTGTGCACCAGGGCGAAAACCTCGGGGATCTCGTGGGAAACAATTATGCCTGTAAAATGGGTCCTTTCGTAAGTCTTTTTGATCAGCATGTTGATGGAGTTGGCTGTTAGTGGATCAAGACCTGTAGTAGGTTCGTCAAAAAACATTATCTCGGGATCTGTAACCATACATCTGGCAAGGGCCGCCCTTTTTCTCATGCCCCCAGAAAGTTCAGCGGGGTACTTGTGTTCAAAGCCTGCAAGCCCCACCTGTTCCAGCTCATACATTACCCTTTCTCTGATTCCTTCCTCACTCATATTGGTCTTTTCCCTAAGTGGGAAAGCTACATTGTCGTATACTGTATATGAGTCAAAGAGTGCTCCTCCCTGGAAAAGAAAGCCAAATTTTTCGCGTAGCCTTTCCAGCTTCCTCCCGCGGCACTTGACTATATTTTCACCGTCTATATAAATGGCGCCCTTTTTGGGCTTCATCAGGCCTACTATATGCTTTAGAAGTACGCTTTTGCC
KOK=       113
KK=  237164  LL=  238093  Z=    6.88  JJ=  236924  DL=   930
A===      111      112      113      114      121      123      124      131      132      133      134      141      143      144      211      213      214      223      224      231      233      234      243      244      313      314      323      333      334      343      413      433
B===      222      122      422      322      212      412      312      242      142      442      342      232      432      332      221      421      321      411      311      241      441      341      431      331      424      324      414      444      344      434      423      443
RRR=   37.310   -0.333   -0.339   -0.244    2.517    0.137   -2.291   -0.682   -1.961    0.350    0.498    1.894   -0.006    1.034    2.201    0.283   -1.473   18.905    0.189   62.163   30.962   -1.301   -3.547   31.023    1.423    6.058    1.758   13.208   -0.294    0.391   -1.185    1.024
X1==    7.162   -0.898   -0.198    2.631   -1.948   -0.247    3.074   -0.198    1.713    0.436   -0.765    0.959   -0.071    1.746    5.928   -0.247    1.977    6.127    0.263    9.551    5.270   -1.485    2.610    4.521    0.436    2.011    2.015    3.056    0.564   -0.301   -0.765    0.564
X2==    5.209    0.371    1.710   -0.093   -1.292   -0.556   -0.745    3.447   -1.145    0.803   -0.650    1.976    0.082    0.592    0.371   -1.145   -0.745    3.086    0.718    6.509    5.875    0.876   -1.359    6.862    3.262    3.013    0.873    4.322   -0.521   -1.300    1.548    1.815
CD1=       17        2        2        8        0        2        9        2        5        2        1        5        2        6       15        2        7       12        4       17        8        0        6       11        2        5        4        4        2        1        1        2
CD2=       13        4        6        2        1        2        1        9        1        4        1        5        2        2        4        1        1        8        3       14       12        3        0        9        8        6        4        9        1        0        4        4
CTTTGGCTATTCTGTGGAGAGAAAATGTGTTTCATGCCATAATCCCCATTCTTCGGGCAGAAAGGCTTTGTTAAAGGATGTTACACATGCCCCGATGGTTCAGGGGAAGTGCAGTTTCTGTCACCGTTCTGCTGGTGAAAAGGGATTGTTCGGTTTGAAAAGTGAAGGAGCAGATCTCTGTTATACCTGTCATAGTGGTGTAAAAAGGGAAGCTCATAAAAAGGGGGCTCATCCCCCACTGGTTAGTGGAGAGTGTTTAAAGTGCCACACACCTCACGCCAGTGATTATGATGGACTTTCACGTGTTTCTCTTAACAGACTTTGTTATGAGTGTCATAAGGAGGGTAAAGGTAAGGGATCCGAAACTGTACATCCTCCTGCAAAAAAAGGTGAATGTCTTGCATGTCATAAGCCTCATGTTTCAAAGTACACATCACTTTTAAAGGATTCCAGGGAGGAGCTATGTTTCAAATGTCATAGAAAGGAGGATTTTTCCCCAAGTCATCCAGTGGCTTACAATGGAAAATGTTTAAGTTGCCACGTCCCTCATGAGTCTAAGTTCGATGCCCTTCTATTGGATAATGAGGGGAAAATGTGCCTGAGCTGTCATAAAGAAATTGAGAGCGAGATGGGTAGATTTAGTATTCATGCTCCTTTTGGTAGAGGAAGATGCTCTTCTTGCCATGATCCCCATGGTAATAACCGGAGGTCTTTACTGGTGGAGTCCTCTAATAAGTTATGCTGGAAGTGCCATGATGAGAAAAGAAGTCTACCAAAAGGGGCAAGGCTTCATTCTCCTTTCCAGAAAGGAGAGTGCATGACCTGTCATAACTCTCACTCTGGTGATGAGCCGTTTTTGTTGAAGAAAAAAACTGGAGAATTGTGCTTTGGTTGCCATGTGGATTTGGGAAAAAAGGTTGTGTCTAGCAA
KOK=       114
KK=  238094  LL=  238603  Z=    4.92  JJ=  238064  DL=   510
A===      111      112      113      114      121      123      124      131      132      133      134      141      143      144      211      213      214      223      224      231      233      234      243      244      313      314      323      333      334      343      413      433
B===      222      122      422      322      212      412      312      242      142      442      342      232      432      332      221      421      321      411      311      241      441      341      431      331      424      324      414      444      344      434      423      443
RRR=    5.960   -1.835   -0.021    0.299   -0.086   -1.015   -0.458   13.701   -0.332    2.889    0.340    3.230    2.578   -0.105   -1.603    0.186    0.465   -0.128    7.512   32.552   17.823   -0.401    2.516    7.465    0.321   14.627    1.984    0.254   -0.552    1.118    0.146   -0.603
X1==    2.560    1.415   -0.024    0.583   -0.313    0.792    0.409    2.960   -1.082    3.132   -1.071    1.456    0.824    2.103    3.144   -0.145   -0.414   -0.267    4.116    6.415    5.021   -0.245    1.540    1.835    0.132    3.665    1.021    0.264   -0.959   -0.959   -0.123    2.041
X2==    2.328   -1.296    0.884    0.513    0.276   -1.282   -1.121    4.629    0.307    0.922   -0.317    2.218    3.129   -0.050   -0.510   -1.282   -1.121    0.480    1.825    5.074    3.550    1.634    1.634    4.068    2.436    3.991    1.944    0.961    0.575   -1.166   -1.179   -0.295
CD1=        4        3        1        2        1        2        2        4        0        4        0        3        2        4        5        1        1        1        7        8        6        1        3        4        1        5        2        1        0        0        1        3
CD2=        5        0        3        2        2        0        0        8        2        3        1        4        5        1        1        0        0        2        3        8        6        3        3        5        5        6        4        3        2        0        0        1
ATATGTACACGAACCGGTAGAGCTTTACAATTGCAATCGCTGCCACAATCCCCATGGCTCACCTCATGAAGCCTTTCTTTTAAAGAAAATGCCGCTGCTTTGCCTGACCTGTCACAGGGAAGTGGCTAAGTTCTGGGAGAGGGGCGTAGCCCATCCTCCTGCTGAGGAGAGTTGTGTGCAGTGTCATGACCCTCACGGATCTAATAACAGGGGAATGCTTGTTGAGGATAAGGGGGTTCTTTGTGCCAGTTGCCATGATGAAAATGATAGAATTTTTGTAAAAAAACATGGCGGTTTTAAGCCTTCATCAGGGAGGTGCACTACCTGTCACGATCCTCATGGAGGACCAGACGAAAGGCTTCTTTTACCTGTGGAGCATATGCCTTTTGAGAAAGGGCAGTGCAGAGTTTGTCATGCAGAGAGAGGTGTCCAATGAACTGGAAGCAGCTCCTGGTGTGTGTGATGGTTTTGTCTCTTTCCCTGTCAGTTTATGGTGGAACAACATCCTGT
KOK=       115
KK=  246404  LL=  247093  Z=    5.68  JJ=  246344  DL=   690
A===      111      112      113      114      121      123      124      131      132      133      134      141      143      144      211      213      214      223      224      231      233      234      243      244      313      314      323      333      334      343      413      433
B===      222      122      422      322      212      412      312      242      142      442      342      232      432      332      221      421      321      411      311      241      441      341      431      331      424      324      414      444      344      434      423      443
RRR=   25.239   -0.249   -2.028   54.262    0.736   22.722    0.086    0.085    1.902   -1.583    0.021   -0.374    4.246   16.791    0.176   -0.244   -2.069   13.997   -0.527    0.477    6.453    0.434    0.565   -1.596    3.038    3.028   11.849    1.539   -0.216   -0.208   -0.036    0.540
X1==    5.674   -0.577   -1.029    8.812    1.708    5.823    1.596   -0.045    2.330    3.208   -1.056    1.291    0.861    3.639   -1.338    0.584   -1.374    4.116    0.426   -0.289    1.992   -0.342   -1.193    1.484    1.208    0.861    1.992    1.400    0.166   -0.834    1.819    2.166
X2==    4.448    0.431    1.972    6.158    0.431    3.902    0.054   -1.869    0.816   -0.494   -0.020   -0.290    4.933    4.614   -0.132   -0.418    1.506    3.401   -1.237   -1.653    3.239   -1.270   -0.473   -1.075    2.515    3.518    5.948    1.099   -1.304    0.249   -0.020    0.249
CD1=        8        1        0       12        4        8        4        1        4        4        0        3        2        6        0        2        0        7        3        1        3        1        0        4        2        2        3        2        1        0        3        3
CD2=       13        4        7       12        4        9        2        0        4        2        2        2        9        7        3        2        4        7        0        0        7        0        1        0        7        7       11        4        0        2        2        2
AAAAAGCCTAAAACTCTCCGTTTTTCACCCGAAGTGGAAGAACTTATCAGTAAGGTGGAGGCAGAGATCAGAAAGGTTTTCAAAGATAAGGTTCCTTATCCGGTGAGGTGGCTTGCTATTAAGATAGTAGAAAGGGATCAGGAGATCCTAACCGAACTTAAAGCTAAGTTTGGAATAGATTTCACTGCTCTTGAGCCTGATATCAAGAGCTTAGAAGAGCTAAAAGGGGAAGATATTGCTACCATCATAGCTGAGGAGAGATATGCCTTTGCGTACGGACTGACCAAGGAGACTGTTAAAAGGAAGCCTAAGAAGCGTGAGTTGACTGACAGGTTGGACAGTATTTTTTTGCACAGAGTGTTAGGCTTACCTATCTTTCTTAGTCTGATCTATCTCGTTTTCAAACTAACCTTTGATGGAAGTGGTCCTCTGATAGATTGGGCTGATGGTTTTATCAATGGGTTCCTGGCCAAGTGGGTATCCCATCTTCTATCCTTCGCGCCTTCGTGGTTTCAGTCTCTTGTGGTGGACGGAGTTATTGGAGGAGTTGGGCTTGTCCTTTCTTTCGTTCCCCTTATGCTTTTTCTCTACTTTTTCCTGGCTGTCCTTGAGGAGAGCGGGTATATGGCCAGGGCTGCTTTTGTGATGGATAGGTTTATGCACACACTGGGCCTGCATGGAAAATCCTTT
KOK=       116
KK=  260684  LL=  261283  Z=    5.36  JJ=  260564  DL=   600
A===      111      112      113      114      121      123      124      131      132      133      134      141      143      144      211      213      214      223      224      231      233      234      243      244      313      314      323      333      334      343      413      433
B===      222      122      422      322      212      412      312      242      142      442      342      232      432      332      221      421      321      411      311      241      441      341      431      331      424      324      414      444      344      434      423      443
RRR=   14.789    0.723    3.130   14.422    1.112   -2.456    0.353    0.392    1.610    0.105    0.440   14.637    0.937    1.305   -0.509    4.835    0.353   -0.312   -0.896   -1.643   50.378   -0.157    0.515    0.208    1.871   -0.519   -1.633    0.707   -0.017    0.753    0.610    7.459
X1==    2.553   -1.340    2.699    4.196    4.748   -1.134    0.301    1.108   -1.134    0.788   -1.226    2.785    0.432    1.551    0.943    3.338    0.301   -1.000   -0.247   -1.134    7.087   -1.087    3.573    0.421    0.788    0.432   -0.913    1.167   -0.063    2.861    1.261    2.861
X2==    5.794   -0.539    1.160    3.437    0.234    2.166    1.173    0.353   -1.420    0.133   -0.359    5.256    2.170    0.841   -0.539    1.449    1.173    0.312    3.624    1.449    7.108    0.144    0.144    0.495    2.375   -1.202    1.789    0.606    0.263    0.263    0.484    2.607
CD1=        6        0        5        8        8        0        2        3        0        2        0        6        2        4        3        5        2        0        1        0        8        0        5        2        2        2        0        2        1        4        3        4
CD2=        8        1        3        5        2        5        3        2        0        2        1        7        4        2        1        4        3        3        7        4       13        2        2        2        5        0        5        3        2        2        2        5
GGAAAAGCTTTTGCGATAGGACCGGTGGTGAAGTTAAACTACAAGAGATTTTCTCTTGTGGCTAAGATGCAGCGAGAGTTTGGCGTAAAGAACCGTCCCAGAGGAGAAAACCTTTGGATAAAGATAATATACGCATTTTAGGGAGGGTAAAGCGATGAAAAGGTTTATCATTGAGACAGAGATACCGAAGAGTTGGTACAATGCCCTTGCGGATCTTCCAAAGCCTCTGGATCCGCCGTTACATCCCAAAACCAAGGAGCCTTTAAAGCCTGAGGATTTGGAATTTCTCTTTCCTAAGAGCCTCATTGAACAGGAGATGTCTACAGAAAGGTGGATAGATGTTCCTGAGGAGGTGCTTAACATATACGCTCTATGGCGTCCAACCCCCTTATACAGAGCCTACGGTCTGGAAAGATATCTGGGGACTCCTGCAAAGATATACTACAAGTACGAAGGGGTGAGTCCCGCCGGTAGCCACAAACCCAATACCGCTGTGGCACAGGCGTACTACAACGCAAAAGAAGGTATAAAGAGGCTCACCACGGAGACAGGTGCAGGGCAGTGGGGGTCGGCTTTGGCTTTTGCTACCCAGTTCTTTGG
KOK=       117
KK=  267764  LL=  268573  Z=    5.15  JJ=  267704  DL=   810
A===      111      112      113      114      121      123      124      131      132      133      134      141      143      144      211      213      214      223      224      231      233      234      243      244      313      314      323      333      334      343      413      433
B===      222      122      422      322      212      412      312      242      142      442      342      232      432      332      221      421      321      411      311      241      441      341      431      331      424      324      414      444      344      434      423      443
RRR=    0.441   -1.222    0.107   13.924    0.080   -1.712   -0.280   -1.790    0.762   -0.183    0.010    7.921    0.078    1.346    7.820    6.949   11.935   -0.030   20.275   10.196   -0.399    0.054    0.159   59.671   -0.091    3.632    1.226   19.410    0.720    0.560    0.166   -0.591
X1==    0.262   -1.701   -0.116    4.569    0.698   -0.904    0.354    1.936    0.402    0.132    0.092    4.569    0.092    1.504    2.497    3.668    3.576    3.980    6.958    1.709    0.709   -0.042    0.660    6.152   -1.359    1.563    0.709    5.253    0.340   -0.461    1.563   -0.461
X2==    1.679    0.718   -0.925    3.048    0.115    1.894   -0.790   -0.925    1.894   -1.392    0.106    1.734    0.846    0.895    3.132    1.894    3.337   -0.008    2.914    5.967   -0.563   -1.309    0.240    9.700    0.067    2.324    1.729    3.695    2.115   -1.215    0.106    1.282
CD1=        3        0        2        9        4        1        3        5        3        2        2        9        2        4        7        8        8        9       14        5        3        2        3       11        0        4        3        8        2        1        4        1
CD2=        6        4        1        7        3        5        1        1        5        0        2        5        3        3        8        5        7        2        6       11        1        0        2       14        2        5        4        6        4        0        2        3
TGATACAGAGCTCTTTAGGTCCCGTTCCTTTGAGAGAACTGGGGCAAATAAAAGTGGTCAAGACCCAAACCACCATAACCCACCAAAACTATAGACCAACTGTTGATGTTTACGGATACAGATCCACAATGGCTATCACCCATTTACAACGGCAGATCGATAGGGTTCTTAAGGATTTAAAGCTGCCTCCGGGTTACACAATTTCTAAAGAAGGTGAAGTTAAGAAGATGAAAGAGTCCTTTGGAAGACTGGTGAAGGCCTTGATTTTTGCTATAATACTTCTATACTTTTCTCTCGTTCCCACGTTTAAGTCGTGGATACATCCTTTCACCATTATGGCTGCTATACCCCTTGCCATGATAGGTGCCATCTGGGGGCTTCTTATTGTTGGCAGACACGGCTGTATGCCTGCTTTTATGGGTATGATCTTACTTGCGGGTATTGTGGTTAATAATTCCATATTGCTCATAGACTTTGCCGAGAAAGCCCTTGAGAAAGGGGCAAGCTTGAGGGAGGCTCTTGAAGGAGCGGTAAAGATCAGGGTTCGCCCCATCTTGATGACAGCCTCAGCCACCATAGTAGGAATGATTCCCATAGCAGCGCAGTGGGCAGTGGGACTGGAGAGATTATCCCCCCTTGCTGTAGTGGCTATTGGAGGATTGGCGGTCTCTACTTTGTTAACCCTTGTTTACATACCCATCCTTTACAGTATCTTCCATGATGTAAAAGCCAAGTTTACTAAGTCTGCTTGAGATAACCCAAAGCCATTAGAGGGCAGATATTACATACGTAGTCCAATCCTTCCTTTTC
KOK=       118
KK=  273464  LL=  274543  Z=    4.54  JJ=  273464  DL=  1080
A===      111      112      113      114      121      123      124      131      132      133      134      141      143      144      211      213      214      223      224      231      233      234      243      244      313      314      323      333      334      343      413      433
B===      222      122      422      322      212      412      312      242      142      442      342      232      432      332      221      421      321      411      311      241      441      341      431      331      424      324      414      444      344      434      423      443
RRR=   46.481    1.544   15.623   12.480    4.938    2.308    0.529    0.434   -0.025    1.841    0.231    3.807   -0.376   12.061   -0.423   -0.002   -0.210   16.556    0.936    1.673    2.682   -2.557    6.626   16.205   -0.189   -0.376   -0.189    2.663    0.303   -0.040    2.829    3.499
X1==    6.148    2.919    3.858    3.750    2.453    1.999    0.710    1.845    3.650    1.111   -0.294    1.551   -0.294    5.573    1.987    0.348    0.110    5.859   -0.600    1.448    1.044    2.129    1.418    3.355    0.317   -0.294    1.044    0.810    2.047    0.047    1.441    3.047
X2==    7.560    0.529    4.050    3.328    2.013    1.155    0.745    0.235   -0.007    1.657   -0.785    2.454    1.277    2.164   -0.213   -0.007   -1.916    2.826   -1.561    1.155    2.569   -1.201    4.672    4.830   -0.595    1.277   -0.181    3.287    0.148   -0.852    1.964    1.148
CD1=       14       11        8        7       10        7        4        5       10        3        1        4        1        7        9        4        3       18        3        6        4        5        4        6        2        1        4        2        3        1        3        4
CD2=       36        9       13       13       13        5        5        5        3        4        1       11        4        6        7        3        0        6        0        5        4        0        7        8        1        4        1        4        1        0        5        2
GATCCCCGGTTTTACTGAAAGGTAATATTTGGCATTATCCTTGTAGTACTTGTTTAATTCTTCCTCAACAACAGGCCTAGGACCGACTACACTCATGTCTCCTTTTAACACGTTGAAAAACTGAGGGAGTTCATCTAAAGATGTCTTTCTTAAGAATTTACCTATGGGCGTTATCCTTGGATCGTTTCTTAGTTTAAAAGTTTTTTCCCATTCTTCTCTCGCTTTTGGATCGTTCTCTAAAATTTCTTTAAGTTTCTTGTCTGCATCTATATACATGCTTCTGAATTTTAAAACTTTAAACTTTTTTCCTTTATGGCCAATTCTTGTATGCTGATAAAAAATTTTACCGCCATCTGTTAGTTTTATTGCAAGTGCTATAAGTATCATTATAGGGGTTGTTATAATTATGGCAAAAAAAGAAAAAACTATGTCAAATGGCCTTTTCCAGAAAGGGATTTTGTTTTCCATTTTCACACTATTCCGCTGTTCCAGTAATAGTTTCCAGCAATTAGGTATTTTTGAGCTGTTTGTAAGTCTGGTTTTTCATGAAACTCATTAACTTTAAATGCATTCTTTAACTGACTGCCCGCCTCTATGTATCCATATCCTGTCTCCGGTTTTGTTGGGTTAATCCCGAATGTTACTATATAACCTTCTTTAGCAAGTTTTTCGGCTTTTCTTACATACTCAACAAATTTATCATCGGGAGATATTAGATGGTCTGATGGAGATATAAAGACAACTTCGCATTCATCTACTCCAAGTTTTTCCATTGAATACTTTACTGACAGAGCAATTGCAGGAGCAGTGTTTCTTCCAACAGGTTTTAAAATTATATTTGGGTTTGTTGTCGAAATATCTTTCAATTGGTTTTTAACGAGGAATTGATAATCGTTATTCGTTATAATTATGATATCGTTGGCATTCCTTACAGCCTTCAAATTTCTTCTCACTGTTTTTTGGAATAAACTTTCATTGTTGCCAAAACTTAAAAACTGCTTTGGGAAGTTTTTCCTTGACAACGGAAAAAGCCTTGTTCCGCTCCCACCTGCTAATATAACTATTTTCACTGTTTTCTTC
KOK=       119
KK=  288764  LL=  289633  Z=    5.10  JJ=  288524  DL=   870
A===      111      112      113      114      121      123      124      131      132      133      134      141      143      144      211      213      214      223      224      231      233      234      243      244      313      314      323      333      334      343      413      433
B===      222      122      422      322      212      412      312      242      142      442      342      232      432      332      221      421      321      411      311      241      441      341      431      331      424      324      414      444      344      434      423      443
RRR=   16.201    2.849    0.249   13.079    0.061   -0.312   -0.153   -1.227   -1.419   -0.025    2.584    5.617   -0.053   15.341    2.062   -0.038   -0.824    2.967   -0.367   -0.240    1.062   -0.261    3.120   43.242    0.969    4.286   12.155   -0.660    7.467    0.077    2.584    7.070
X1==    3.010    1.423    0.133    5.491   -0.307   -0.172    1.453   -0.867    1.675    0.241    2.445    4.653    0.657    4.098    2.288   -0.172   -1.420    1.091    0.799   -1.095    0.948   -0.560    1.739    6.638    1.241    1.551    1.934    0.335    3.717   -0.103    2.445    2.762
X2==    5.383    2.002    1.872    2.382   -0.200    1.818   -0.105    1.414   -0.847   -0.105    1.057    1.207   -0.081    3.744    0.901    0.219    0.580    2.720   -0.460    0.219    1.120    0.466    1.794    6.515    0.781    2.763    6.283   -1.971    2.009   -0.746    1.057    2.560
CD1=        4        3        1        8        1        1        4        0        3        1        4        7        2        8        4        1        0        3        4        0        2        1        4       14        2        3        3        1        5        1        4        4
CD2=       16        7        9        7        3        7        2        8        2        5        5        5        3        7        5        4        3        7        1        4        6        3        5        9        7        8       16        1        7        2        5        8
GGCTGGTCTGGAGCCTTGCTCCGGGGGCTCCGGGCAAGATGCTAACCGGAGCTGGCAGGATGTCCAGTCTGCCCGTGGGCTGGCTCCTGTGAGATGCCAAACACGGGCTGAGCGTGGAGAAGCCCTGTCGGCCTGCATCTCCGGACGCGGGTTCGATTCCCGCCGCCTCCACCAAGGTAAAGATAAGGATGGTTTATGCCTGATAGAAGTCACGACTGGCTGAAACAGGCCGAGAGGGACCTTGAGCAGGCGGAGGTGTTCCTGAAGGAGCACCTTTTGAATATTTTTCGGCGATAAACTATGCCGGTAAGATCCTTGAATACGTGCGTTCTAAAATGGGTTACCAAGGAAGAGATTGAAAAGGTTTTGATGAGATGGGCTGAAGAGGTGAAGAAGGCCCATCCAGAGGTTAAGAGGATTGGCTATTTTGGTTCTTATGCCCGTGGAGATTGGGGTGTTGGCAGTGATCTGGATGTAATTATAGTTGTGGAAAAAAGCGATGAGCCTTTTATTAGAAGGCCCCTTTCGTTTGACATTACTGAGTTTCCTGTCTGTGTGGATCTTCTGGTCTATACTGAGGAGGAGTTAGAGAAGTTAAAAGGCACGGGCTTTTACGGTAGGGTGATTGAGAGGGAAGTGGTCTGGGTGCTGGACGTTAAGAATTGATTTTGAGAACAAGCTCGTCCAGTATCTCGTCGGCTATTTCTTCTTTGGGCAGTTCAGGTAGGTATCTGGTTTCGCCGTTTTTGTGGATGATTACCACCTGGTTGGTGTCCTTCTGAAAGGCTTCTGTGGCGAGATTGGCCACTATTATGTCCATGTTTTTTCTTTGCATCTTGCTTAAGGCGTTTTGCAGGATGTTTTCGGTTT
KOK=       120
KK=  296534  LL=  297523  Z=    6.48  JJ=  296324  DL=   990
A===      111      112      113      114      121      123      124      131      132      133      134      141      143      144      211      213      214      223      224      231      233      234      243      244      313      314      323      333      334      343      413      433
B===      222      122      422      322      212      412      312      242      142      442      342      232      432      332      221      421      321      411      311      241      441      341      431      331      424      324      414      444      344      434      423      443
RRR=   39.143    0.841    4.092   34.865    0.751    2.255    1.192   -0.350    0.350    1.936   -1.048   -0.026    6.737   14.126    0.113   11.392    1.128   16.205    1.396    2.734    0.992    0.120   -0.876    1.682    0.002    3.450   21.342    1.619   -0.579   -4.255    0.023   16.850
X1==    6.027   -0.796    0.797    8.259    0.288    0.891    1.967   -0.429    0.264    1.414   -1.640    1.304    3.311    7.291   -0.254    5.908   -0.768    6.758    2.656   -1.618    0.786   -0.969   -0.336    0.916   -0.005    0.836    4.416    1.239    0.738    2.887   -0.402    5.036
X2==    6.495   -1.056    5.132    4.222    2.610    2.531    0.606    0.815    1.325    1.369    0.639   -0.020    2.034    1.937   -0.445    1.928   -1.468    2.398    0.526   -1.690    1.262   -0.124    2.605    1.837   -0.457    4.127    4.833    1.306   -0.785   -1.474   -0.058    3.346
CD1=       15        2        4       19        4        4        7        2        3        4        0        6        8       17        3       12        2       13        8        0        3        1        2        5        2        4        8        3        3        6        2        9
CD2=       13        1       11        8        7        7        3        4        5        5        3        2        5        4        2        6        0        7        3        0        5        2        6        4        2        8       11        5        1        0        2        7
TACAATTTTGTAGAAGGCGTCCGTTACCCGTTTTTGGAAGGCATCCAGCCTTTCGGCTCCCTCTATCCTCGCCTTGGCGGGTTCTGTGAACCAGAGGTTGAGGTTGGTGGGATCCTTCTGTTTTACCTCTTCTATGGATTTCCCTTCCCATATGCCGAGTTTTATCTCTTTGAATTCTTCTATCTCGATGAGCGGCACCTGAAGATGCTTGTTAATGATCTGAGCTGTTTCGAGAGCCCTTCTTAGTGGGCTTGTGTAGATTTTCTGGATGTTGCTTTGCTCTTTGAGCCACATGCCCGTGAGTTCCGCCTGTACTCTTCCTAGAGGGGACAGGGGCGAGTTGGTATGTCCCTGGATGATGCCCTTCTTGTTGAATTCGGATTCACCGTGTCGTATAAGTTTGACTACGAGCATGGTTTGGGTTAATACCCGCGAGGGTGTTTTATGGCAAGGTACTTGATAAAATAAAGTAAAAGTGTTATTCGCTGCAGCTTGGTAAGTTTGAGAAGGGAGGTGTTTTTTATGCCCAAGATGAAAACTAACAAAAGTGCAGCAAAACGCTTCAAAATCACAGGAACAGGCAAGGTAAAAAGGAGAAAGGCAAACAGGAGCCACCTGAACGAGGAAAAGCCTGCCAAGAGGAAGAGACGCCTTAGAAAGCCAGCTGTTCTCAAAAAAACCGAATTGAAGAAGGTTCAAAGGCTCCTTCCCTACGCATTCTAAAGCCAAAGTAAAGTTTTAAGGAGGGATGTAACCATGAGGGTCAAAGGGGGTCCGAAGACTCGCTGGAGAAGGAAAAAGTGGCTGAAAATGGCCAAAGGCTACTGGGGAGCCAAGAGCCGTTGCTACAGCATAGCCAAGCAGACTGTTATAAAGGCACTTACCTATGCTTACAGGGACAGGAAGGTAAAAAAGAGGGAGTTCAGGAGACTCTGGATCTTAAGGATAAACGCCGCTGCCAGGCAACATGGCTTGAAGTACAGCCAGTTT
KOK=       121
KK=  306224  LL=  306703  Z=    5.38  JJ=  306044  DL=   480
A===      111      112      113      114      121      123      124      131      132      133      134      141      143      144      211      213      214      223      224      231      233      234      243      244      313      314      323      333      334      343      413      433
B===      222      122      422      322      212      412      312      242      142      442      342      232      432      332      221      421      321      411      311      241      441      341      431      331      424      324      414      444      344      434      423      443
RRR=    1.211   -1.724    3.702   13.437    4.446    0.385    3.436    0.511    0.059   15.347    1.149    0.335   -0.980    1.466    0.524   -0.386    1.310   38.998   -0.007    0.373    0.113   -1.402   -0.363   -0.916    0.241   27.440    6.836   -3.062    0.959    0.071   -0.058   15.501
X1==    1.984    3.922    1.984    4.765    2.217    0.513    1.248   -1.013   -0.340    2.983   -1.045    0.891    0.891    1.737   -1.192    2.217   -1.231   12.424   -0.039   -0.340    1.365   -1.231    0.422    1.133   -1.013    3.797    2.217   -1.013   -1.045   -0.077   -0.077    3.797
X2==    0.611   -0.439    1.866    2.820    2.005    0.751    2.752   -0.505   -0.174    5.145   -1.099    0.375   -1.099    0.844   -0.439   -0.174   -1.065    3.139    0.191   -1.099    0.083    1.139   -0.861   -0.809   -0.238    7.228    3.083    3.024   -0.917   -0.917    0.751    4.083
CD1=        3        6        3        6        4        2        3        0        1        4        0        2        2        3        0        4        0       19        2        1        3        0        2        3        0        5        4        0        0        1        1        5
CD2=        3        1        4        5        4        2        4        1        1        7        0        2        0        2        1        1        0        4        1        0        1        2        0        0        1        9        4        4        0        0        2        5
CAGGAAATCTTCCTGGTTCTGCGAGAGATGCCTGGAGAAATTGGGGATTGTTCAATAAGAAAAGGTGCCGGTGAGACTACCGGCACCCGAAGTTATTTATTGTTCCTGCATGCCCTGCTGCTGGGCCAGTTCAAGCAGCTCTTCGGGAGAGGCTTCCCTTACCTCTTTAAGATAAAGGGTAAAGTAAAGGGTTTTTCCCGCCAGTGGATGGTTGAGGTCAACGGTAACTTCTTCGTCGTTGAATTCAAGTACTTTCATGCCAATCTCTTCGCCCTGGGGGGTCTGCATAACGAGGGTAAGTCCTTCCTTCAACTCTATGTGGGGAGGAATAAAATGTCTTGGTATCTTTTGTACTGCTTCTTCGTTTCTTTCTCCATAGGCCTGTTCAGGTGGTATTTCCAGCTTGACTACATCACCAGCTTCCTTTTCTGCAATGGCTTCTTCAATAGCAGGAATAATCATACCCTTGCCATAGATGAA
KOK=       122
KK=  306794  LL=  307393  Z=    6.80  JJ=  306224  DL=   600
A===      111      112      113      114      121      123      124      131      132      133      134      141      143      144      211      213      214      223      224      231      233      234      243      244      313      314      323      333      334      343      413      433
B===      222      122      422      322      212      412      312      242      142      442      342      232      432      332      221      421      321      411      311      241      441      341      431      331      424      324      414      444      344      434      423      443
RRR=    6.801    2.353    3.137   -1.455    0.430   -0.285   -0.497    0.026    1.861    0.020   -2.888    4.966   -0.479    8.492    0.639    2.080    0.071    2.858    3.104    4.702   12.663   -0.101    0.113   72.754    2.152    4.230   -2.399    0.692   -0.024    1.227   -0.243    0.056
X1==    2.798    1.672    2.523   -1.304   -0.593   -0.351    1.505   -0.205    0.496    0.030    2.342    2.596   -1.158    4.651    0.917    1.343    0.051    1.079    1.879    3.037    7.488    0.385   -0.430    9.039    1.030    1.467    1.787    0.232   -0.047   -1.029    0.592   -0.047
X2==    2.431    1.407    1.244    1.116   -0.725    0.814   -0.330   -0.125    3.751    0.676   -1.233    1.913    0.414    1.826    0.696    1.548    1.381    2.648    1.652    1.548    1.691   -0.263   -0.263    8.049    2.090    2.884   -1.343    2.984    0.509   -1.192   -0.410   -1.192
CD1=        5        4        4        0        1        1        4        1        2        1        4        5        0        8        3        3        2        3        5        5        9        2        1       15        2        3        3        1        1        0        2        1
CD2=        6        4        4        3        1        3        1        2        7        3        0        4        2        3        3        4        3        5        3        4        4        1        1        9        5        5        0        6        2        0        1        0
GTTGGTTCCAACTTTCATAACAACTCCTCCAAATAAATTAATTTTGGTTACGTTATTGCCAAAAGTGGTCTTTGTCAAATATTAATTTCCTAAAATTTTCAAAATCCCCTGAAAAGGAGGGTTCCATGGGAAAGGAGGTGGAGTTCAACGGCAGGGAGAAGTGGGCTACCAAAATTGGCTTGATTCTTGCTATGGCTGGAAATGCCATTGGTCTCGGTAACTTCCTCCGTTTTCCCGTGCAGGCTGCGGAAAATGGTGGTGGTGCTTTCATGATACCCTATCTCGTGGCTCTGGTTTTGATAGGTATCCCTCTTATGTGGGTGGAGTGGGCCATGGGAAGATACGGTGGCTCTGTATTGGGACATGGAACAACACCGGGTATCTTCTACGAGATGACAGGGAGAAAGAGATGGGCGAAGATCCTGGGTGCTATAGGACTCTGGATTCCCATGGTGGTTTCCATCTACTACATTTACGTGGAGTCCTGGACCTTGGGATATGCTCTCAAATTTGCCATGGGGATGGTACCCAAGGTAAAGGCAGCTGTTGGGGGTACACAGACAGAGTACCTTAAACCTTTCAAGGAGTTCCTCACCAATT
KOK=       123
KK=  314954  LL=  315913  Z=    5.62  JJ=  314924  DL=   960
A===      111      112      113      114      121      123      124      131      132      133      134      141      143      144      211      213      214      223      224      231      233      234      243      244      313      314      323      333      334      343      413      433
B===      222      122      422      322      212      412      312      242      142      442      342      232      432      332      221      421      321      411      311      241      441      341      431      331      424      324      414      444      344      434      423      443
RRR=    7.226    2.581   -0.054   48.504   10.914   12.746    1.196   -1.923    0.202   19.416   -0.081    3.564   18.683   15.220    0.256   -0.928    0.493    0.412   -0.865   -0.203   11.023    1.055   -0.517    0.230   -0.605    6.521   21.638   -1.322    0.899    0.899   -0.011    8.182
X1==    2.279    2.214   -0.019    8.942    3.358    1.348    1.188    1.396   -0.750    7.503    0.053    1.240    3.679    4.395   -0.644    3.447   -1.742    1.301    0.556   -0.750    2.251   -0.696    2.890   -0.496   -0.298    3.679    3.965    2.110   -1.135   -1.135    0.053    4.197
X2==    3.171    1.166    2.897    5.424    3.251    9.453    1.007   -1.377   -0.269    2.588   -1.533    2.873    5.078    3.463   -0.398   -0.269   -0.283    0.316   -1.555    0.271    4.897   -1.516   -0.179   -0.464    2.034    1.772    5.457   -0.627   -0.792   -0.792   -0.211    1.949
CD1=        7        7        2       18        9        4        5        4        1       10        2        5        7       10        2        7        0        4        4        1        4        1        6        2        1        7        6        3        0        0        2        6
CD2=       10        6        9       11       10       21        4        1        3        8        0        7       10        6        3        3        2        4        0        4       12        0        2        1        7        5       13        2        1        1        2        5
AGCACGGTTTTCTTCGCCCTTAGGGGTTTATCATTTTTATAAAAGGACCTCTCTTATAGCCATTGACGGAGAGCTCTTTCTTGACCTTGCCTATGATGCCATGAAGATAGCGGAAGTGGAAGGATTAATTGCACATAAAAGATCCATTGAAAAAAGAGTGGAGGGGGAGGAGTAATGGCTTACAAGTACATCAAGTGGCTTGATGAGATTACCATGGAGGATCTGCCTCTTGTAGGTGGTAAGAATGCCTCTTTGGGTGAGATGTATAATGCCCTCACACCTAAAGGTATCAATATTCCCTATGGCTTTGCCATTACCACGGAAGCTTATTGGTATTTTGTTGACAGCAATAACCTTAGGGAGAAGATAAAGGAGATACTCACCGGGCTTGATACCAGCAATGTTGAGGATCTTGCTCTAAGGGGCAAAAAAGTAAGGGATCTCATATACTACTCCAAGCTGCCTGAAGATTTGAGACAGGAAATTACAGATGCATATCTTAAGCTTTGCGAGAAATACGGTCCCGATACCGATGTGGCTGTGAGATCTTCTGCTTCGGCGGAGGATCTTCCAGATGCATCTTTTGCTGGACAGCAGGATACCTATCTCAACATCAGGGGAGTCGAGAGGGTTATTGATGCCTGCAAGAAGTGCTTTGCTTCTCTCTTTACAGATAGGGCTATATCCTACAGGCATGATAAGGGCTTTGATCAGTTCAGCGTGGGCCTGTCCATAGGCGTTCAGAAGATGGTGAGATCCGATCTTGCCTGTAGCGGAGTTATGTTTACCCTGGATACCGAGAGTGGATTCAAAGATGTTGTCTTTATAACCGCTACCTATGGATTAGGTGAGGTGCTGGTTCAGGGAGAGGTGAATCCCGATGAGTATTATGTGTTTAAGCCTACTTTGAGACACGGATACAAGCCTATAATAAGGAAGGTTTTGGGTAAGAAACAGATA
KOK=       124
KK=  322694  LL=  323683  Z=    6.08  JJ=  322484  DL=   990
A===      111      112      113      114      121      123      124      131      132      133      134      141      143      144      211      213      214      223      224      231      233      234      243      244      313      314      323      333      334      343      413      433
B===      222      122      422      322      212      412      312      242      142      442      342      232      432      332      221      421      321      411      311      241      441      341      431      331      424      324      414      444      344      434      423      443
RRR=   10.981    1.652    0.835   35.518    0.530    6.948    5.727   -0.532    0.012   35.745    0.295   18.140    5.953   13.404    0.145   -1.793    0.355   14.512   -0.205    0.128   -1.431   -0.026   -1.477    0.001   -1.527   -2.477    4.593   11.485   -0.639    1.293   -0.047   15.007
X1==    3.035    0.959    1.772    4.020    3.513    1.656    2.608    1.001    0.153    6.153   -0.636    4.647    1.577    4.302    0.959    0.905   -1.059    3.736   -0.525    1.656   -0.257    0.026    1.463    0.007   -1.111    2.315    1.512    5.120    0.575   -1.163    0.102    4.918
X2==    3.618    1.723    0.471    8.835    0.151    4.196    2.196   -0.532    0.077    5.809   -0.464    3.904    3.774    3.116    0.151   -1.982   -0.335    3.884    0.391    0.077    5.567   -1.009   -1.009    0.211    1.375   -1.070    3.038    2.243   -1.112   -1.112   -0.464    3.052
CD1=        7        4        4        9        8        4        7        3        2        8        1       10        4       10        4        3        1        7        2        4        1        2        4        3        0        5        3        6        2        0        2        7
CD2=       11        7        5       17        4       12        6        3        4       16        2        9        9        6        4        0        2       11        3        4       15        1        1        2        7        1       10        9        1        1        2        8
TCTTTTCTGCAATATTCAGGAGGGACAGGAGCTCTTTTTATGGATCAGATCTTTCTTTCGTGAGAGAGAGAAGGACTTTATCCACTATGGTTTCAGAAAAAGGGAGGAGCTCCTCTTATTTAATCGTTTAATAAAGGTGCCTTCAGTGGGTCCTCAAGTGGCCATGTCCATAATTTCTCATCTTGGATACCGGAGGTTCTTGCAGGTGATAGAGAACGGCGATCTGAATGCCTTGAAGGCAGTCCCCAAAGTTGGGGCTAAGACTGCAAAAAGAATAGCGGCGGAACTGGGTAAAGAGCTTCTTGTTGCTGAAGAACCTTCTGTATTTGCCAGCGTCGTTGAGGCTCTGGTTTCTTTGGGTTATACAAGGGAAGAGGCTTCAAAGGTTCTTTCACAGGTTGAGGTAGAGGAAGGGGATACGGAAGAGGTGATTCTTACGAAGGCTCTTAAAAAGCTGGGGGAGATTAGGTGAACAGGTTTCTTAATCCTTTACCCGATGATGAGGAGAAGGGTTTAGGAACACTAATAAGGCCCCAGAGCCTTGAAGAATATATAGGTCAGAGCCAAATAAAGGAGAACTTAAAAGTCTTTATAGAAGCTGCCAAGAGAAGGGGCGAGCCCATTGATCATGTGCTTCTCTGTGGTCCTCCGGGTTTGGGTAAAACCACTCTCGCCATGATTATTGCTAAGGAGATGGGTGTTAACATAAGGATCACCTCAGGGCCTGCCATAGAAAGAGCCGGTGACATGGCTGCTATCCTTACGGGGCTTGAAGATGGGGATGTTCTTTTTATTGATGAGATCCATAGGCTCCATCCCCATGTGGAAGAGATTCTTTATCCTGCTATGGAGGATTTTGCCATAGATGTGGTGGTGGGAAGCGGTCCAGGAGCCAAGACCCTTAGGGTTAAGCTTCCTAGGTTTACCCTTGTGGGGGCGACCACCAGAATGGGAATGCTTACCTCTCCCTTGAGGAACAGGTTCGGTGTT
KOK=       125
KK=  323984  LL=  325063  Z=    4.67  JJ=  323984  DL=  1080
A===      111      112      113      114      121      123      124      131      132      133      134      141      143      144      211      213      214      223      224      231      233      234      243      244      313      314      323      333      334      343      413      433
B===      222      122      422      322      212      412      312      242      142      442      342      232      432      332      221      421      321      411      311      241      441      341      431      331      424      324      414      444      344      434      423      443
RRR=   24.178   -0.138    0.791   40.409   16.129   -1.462   -0.962   -2.537   -0.633   10.727    1.152    5.175    5.042    5.468    0.318    0.874    0.031    0.302    9.566    1.154    1.592    0.068   -0.501    1.132    2.704    7.836    6.970    2.955   -0.519    0.293    0.267   15.085
X1==    5.238   -0.322   -1.029    5.626    5.541   -1.506   -0.568    3.298    1.189    4.184    1.228    2.399    1.228    2.415    0.744    1.863    0.018    0.092    4.158    1.189    0.524    0.118    0.859    0.357    1.054    1.907    1.377    1.959    0.550   -0.311   -0.812    3.134
X2==    4.616    0.428   -0.769    7.183    2.911    0.970    1.694   -0.769   -0.533    2.564    0.938    2.157    4.108    2.264    0.428    0.469    1.694    3.290    2.301    0.970    3.038    0.579   -0.583    3.169    2.564    4.108    5.061    1.509   -0.943   -0.943   -0.329    4.814
CD1=       15        3        1       14       14        0        2        8        4        7        4        8        4        7        5        5        3        2        9        4        2        2        3        3        3        5        3        3        2        1        1        5
CD2=       12        5        2       14       10        6        6        2        3        8        4        6        9        5        5        5        6       12        8        6       10        4        2        7        8        9       14        6        1        1        2       10
GGTGGTCCAGTGGGCATAGAAACCCTGGCTGTGTCTGTGGGAGAGGAAAAGCGTACTCTTGAGGAGGTTTACGAGCCATACCTCATACAGGAAGGCTTCATAAAAAAGACGCCCCGTGGGAGGGTAGCCACAGAAAAGGCCTTTAGATACTTTGGCAGAACCTATCCTGCTTCATTGAGACAACAAAAACTGCCCATAGAGGAGTAGCATGGCAAGGGTCCTTATCCACGCCTGCTGTGCCAATTGTCTTCTTTATCCTTTACAGGTACTGAGGGAAAGCTTTAACGATGTCTTTGTCTTTTGGTATAACCCCAACATTCATCCCTACACCGAATATACCAAAAGGCTTGAGGCCATGGAGCAGCTTGAAAAAGCCTATAATTTAAAAGTTATCTACAATATGAGATATGATATAAAAGACTGGATTCAAATGGTGGCTTTCAGGGAAGATCGAAGGTGTATGCTTTGTTATCACGATAGATTAAAGATGACTGCTGCAGTGGCAAAGAAGGGGAACTTTGACTATTTTACAAGCACGCTTCTTTACAGCAAACACCAGAAACATGAGCTCATAAGAGAAATTGGAGAGAGCGTGGGCAAGGAAAAAGGAGTGAAATTCTTCTATTACGACTTTAGAGAAGGCTGGAAGGAAGGGATACAGAAGTCGCTCTCCTTAAAACTATACCGCCAGCAGTACTGTGGCTGTATTTATTCTGAACAGGAACGCTTTAAGCCTAAAAGATGAAGTTTTCTGTATTTAAAGAAGATGTTACCACGAAAGCGAGGATAGGCGTCATAGAGACACCGAGGTATATTGCCAAAACTCCTATTTTTATGCCTGTGGGAACCCTTGGCACGGTGAAGACCCTTTCTCCACAGGAGTTGAAAGAGTTGGGCGCCACCATAATACTGGGTAATACCTATCATCTTTATCTTCGTCCTGGGGTGGAGATTATAGGTAAACTCGGAGGACTTCACAAGTTTGCTTCGTGGAACAGGTTGATACTAACAGATAGCGGTGGGTTTCAGGTACATAGCTTGAGCCCATTGCGGAAGATAAAAGAAGATGGGGTGGAGTTT
KOK=       126
KK=  350504  LL=  351583  Z=    4.95  JJ=  350384  DL=  1080
A===      111      112      113      114      121      123      124      131      132      133      134      141      143      144      211      213      214      223      224      231      233      234      243      244      313      314      323      333      334      343      413      433
B===      222      122      422      322      212      412      312      242      142      442      342      232      432      332      221      421      321      411      311      241      441      341      431      331      424      324      414      444      344      434      423      443
RRR=   21.319   -0.677    3.472   13.414   11.121    0.918    7.101   -0.427    0.206    1.691    0.121    0.713    9.911   49.184   -2.829    1.605   -0.068    5.367   -1.728    0.067    0.348    0.223    0.098    0.303    1.017    9.911   13.314    6.736    2.410    0.906   -0.127    1.162
X1==    4.441   -0.518    1.622    3.352    4.020    1.668    3.421    0.981    0.374    1.249   -0.135    2.823    3.258    6.567   -1.022    1.021   -0.313    1.062    4.030    1.668    0.452    0.578   -0.108    1.019    1.249    3.258    2.949    3.107    4.083   -1.154    0.543    0.591
X2==    4.800    1.306    2.140    4.002    2.767    0.551    2.075   -0.436    0.551    1.354   -0.890    0.252    3.042    7.489    2.767    1.571    0.218    5.056   -0.429    0.040    0.770    0.387   -0.911    0.297    0.814    3.042    4.515    2.168    0.590   -0.784   -0.234    1.965
CD1=       13        3        5       10       12        5       10        4        3        3        2        9        7       15        2        4        3        4       11        5        2        3        2        5        3        7        5        4        6        0        3        2
CD2=       14        7        8        9       10        5        6        3        5        6        1        3        7       11       10        7        3       14        2        4        5        3        1        2        5        7       12        7        3        1        2        5
GAAGTTCCTTTTGAGAAATTGCCTGTTAGAGTAGCCATAGCTAATGATGAGATTTTTTCATTTTTATACACCGAAAACCGAGAGATGCTTAAAAGGATCAGCGAGGAGGTTTTATACTTTTCGCCTTTAAACGGTGAGACAATCCCACCGGGAACACAGGTGCTTTTTCTACCCGGAGGATATCCTGAGCTTAAAGCTGAAAAGCTGATGGAAAATAGAAAATTCAAGGAGGATATTGTAAACTTTGTTGACTCGGGACTGCCTGTTTATGCAGAATGTGGTGGTCTTATGTATCTTTCGCGTAAGATTATGTACCAGGGCAAAAGTTATCCCATGGCGGGAGTCATTCCTGTAGATATCTCTTTTGGTTCAAGACCTATTCTTGGGTATGCTGAAGGGATAGCCAAGAGAGCTCATCCTTTTTTGAGAGAGGGTGAAAAGATAAGGGGGCACGTTTTTCACTATTCTGTAGCTGATGTGCAGGGGCATGTGGAATATGCTTATACACTACATGTTCCTACAAAAGGCCTTTATGTGGATGAAGGGTTTGTAATCCGAAATACTCTCGTAAGCTATCTGCATATTAACTGGTTCTCCCCGTACGTTATAACCTTTTTAAGAGGTTTTCTTGAAAGGGCTCTTTAGTTTTGCTCTTTCTGTCCGATTCAAACTTTGGGGAGTTGTAGCAAATGGATGTTGGTACAATAAATAATGTGATCCAAGATATGAAAGTTGCAGATGACTATAAGGTAAGGCAGGTTGTTGAGGAGTTGAAAACTATTGATAGAAAGGTTCGTCAGCACGAAATGGCCCATAAAATTGCTGGAGGGCCCTATGCAGGACCACCCCAGTTCAAGTTTGTTAGGGGGCCTGATGGAAGACTTTACGCGGTGGCTGGTGAAGTTAAAATAGATACCTCCGAAGAGAAGGACCCGGAGGATACGATTAGAAAAATGGAGCAAGTTATTAGAGCAGCATTAGCTCCGGCCGATCCATCTCCTCAGGATAGAAAGGTTGCTGCCGAGGCAGCTCAGAAGCTCATGAAGGCCAGAGTGCAACTCATTAAGGAAAAGCAGGAGA
KOK=       127
KK=  364934  LL=  365623  Z=    8.05  JJ=  364424  DL=   690
A===      111      112      113      114      121      123      124      131      132      133      134      141      143      144      211      213      214      223      224      231      233      234      243      244      313      314      323      333      334      343      413      433
B===      222      122      422      322      212      412      312      242      142      442      342      232      432      332      221      421      321      411      311      241      441      341      431      331      424      324      414      444      344      434      423      443
RRR=   13.016   -1.262    0.402    0.572    0.288   25.437    0.128   -0.142    0.557    2.614    1.468   47.783    8.785    6.754   -0.405   -0.217    1.968    1.865    6.603   17.735    0.901   -0.777    6.124    1.329   -0.335    0.836    2.534    0.999   -0.090    0.968    0.137    0.442
X1==    2.797   -0.922    0.427    1.745    0.379    5.630    0.535    0.427   -0.337    1.144   -1.173    6.361    3.146    3.336    0.379    0.516   -1.504    0.605    2.745    3.925    0.195    1.534    3.315    1.401    1.144    2.282    1.195    2.506    0.216   -0.784   -0.309    0.216
X2==    4.653    1.369    0.941    0.328    0.759    4.518    0.240   -0.331   -1.655    2.286   -1.252    7.512    2.793    2.025   -1.069   -0.420   -1.309    3.084    2.406    4.518    4.622   -0.507    1.848    0.949   -0.293    0.366    2.120    0.399   -0.415   -1.235   -0.443    2.044
CD1=        7        1        2        5        3        8        3        2        1        2        0       12        5        7        3        2        0        2        6        6        1        3        5        4        2        4        2        3        1        0        1        1
CD2=       10        5        4        2        4       10        2        2        0        6        0       11        5        3        1        2        0        8        5       10       10        1        4        2        2        2        6        3        1        0        1        4
GCTCCCTGAAAGGGTTCTATGTATGAGGGGTGGTTGTGGGATTCCATCTTGAAAACAGCAGCTAAGTTTTCATCTATCTCAATAACCCCTGCATTTTCTCCAGGACCCTGGATTACCCAAGGTGCCTCAGTGGGAAGCTTCTTGAGGTGAATCTTGGAGCTTTTGTATGAGCAGTGTTCACTCCACATCACTGAAAATATACCAAGCTCGGTTATTGTGGGTTCTCTGCCCAGAATTTTTAGAATTAGCTGGTACTCTTCTTCGGTTAACCCGTGTTCTTCTATCAGCTCTTTTGTAATCTTGATCTTTTCTTGCATTAAATGCCTCCGGTGCATAGATTATGATTGAAACATGTAATACAGGAAAAAAGTAAGGAGGGAAAGAGATGGATTTGAGCAAATGGATAGAGGAGGTAAAGGAGAAAGGTTTCATCCTTGCAGAGTTGGGTAAGCTCACTGCCAAAAGAGCCAGTTTAAGCAGGAAGGTGTCCAAGTTTCACTGTCGCATAGGGGAGAGGGTTGATTATCTTGACAAGATGGGAAGATCCTTTGATGATGACGATATCCTTAAAGGTTTGATTCAGGAGCTGAGGAATTTGGAAAAAGAGATAGAGGAGATTGAGCAGAAGATAGAGGCGCTGAAGAAAGAGCAGGCAAAAGAAGAAGAGGCCAGGGCACAGGAGACTTCTGA
KOK=       128
KK=  388244  LL=  388903  Z=    6.88  JJ=  387884  DL=   660
A===      111      112      113      114      121      123      124      131      132      133      134      141      143      144      211      213      214      223      224      231      233      234      243      244      313      314      323      333      334      343      413      433
B===      222      122      422      322      212      412      312      242      142      442      342      232      432      332      221      421      321      411      311      241      441      341      431      331      424      324      414      444      344      434      423      443
RRR=   29.309    0.222   18.528   26.702   -0.999   -0.209   -0.574   -1.343   -2.528    5.942    0.436    4.616   -0.014   -0.797    0.085    0.444    0.952   25.957    6.760   -0.209    2.530    1.259   -1.073    2.270    0.122    3.992    6.047    1.567    0.607   -0.947   -0.386    5.836
X1==    7.955   -0.257    5.218    5.350    3.019   -0.281   -0.691   -1.120    2.349    1.317   -1.011    1.618   -0.011   -0.410   -0.257    0.596   -0.691    5.593    2.738   -0.281    1.271   -1.045    0.891    1.117   -0.683    1.988    1.271    1.623   -0.558   -0.558   -1.011    3.442
X2==    3.684   -0.864    3.551    4.991   -0.331    0.745    0.830    1.199   -1.076    4.511   -0.432    2.852    1.195    1.942   -0.331    0.745   -1.378    4.641    2.469    0.745    1.990   -1.204   -1.204    2.032   -0.179    2.008    4.758    0.965   -1.088    1.696    0.382    1.696
CD1=       14        2        7        9        7        1        1        0        4        2        0        4        1        1        2        2        1        8        6        1        2        0        2        3        0        3        2        2        0        0        0        4
CD2=       11        2        9        9        3        4        3        5        1        9        1        6        3        3        3        4        0       10        5        4        5        0        0        3        2        4        9        3        0        3        2        3
CATTGAGGCTTACCACTGAAACTTGTGTGAGAAGAAAGGGTGCTTAGATTTGTACTTTTCCCAATAGTAGCGGTTATACTGTTCTTTTTGGCTTTCGTCTTTTACAAACCTAAGTGTCAAGTACCAAACACCCTTTTAGAGCTTGCCAACTATCATTATCAGGAGTGGAATCTTCCCAAAATGCCTGAGAAGCTGACTTTTCAGTTCAAAGATGTTATAGCTCAAACTGAAAACAAACCCGTTTTAGAAGATTTTTCTGATCTTGTTGAAAAGCTGAAAGTTAGCGTTATAAAAGGTGAAAAGGAGTACTTGCTCATAAATGGGTTCTTTATAGAAAAAGGTAAAACTTTCGGCGGTATAAAATTTTTGGGGGAAAAGAACGGAGAGGTTTTCATTGAGATTAAGGGGAAAGTATATAAAAAGCGTTTGTAGTCTTGTTTGCTTAGTACTTTTTTTGGTTTCTTGTGGTCCCAGAACCTCGGATGTGGTGAGGCGTGATTTTAAAAGAAAGCCAACCATGCCAGAGGTGAAGTCCAACAAGATGCCCTTATCTGTGCTGGTAAAACCTGTTCTCAAGGCGGATCTTGCAACCCTTCAGGAAGAGCGTAAAAGGAAGAGGTTTGATCTGGTTTTGAGGGATGCTCCTCTTGGAGAGGTGTT
KOK=       129
KK=  390734  LL=  391723  Z=    6.09  JJ=  390644  DL=   990
A===      111      112      113      114      121      123      124      131      132      133      134      141      143      144      211      213      214      223      224      231      233      234      243      244      313      314      323      333      334      343      413      433
B===      222      122      422      322      212      412      312      242      142      442      342      232      432      332      221      421      321      411      311      241      441      341      431      331      424      324      414      444      344      434      423      443
RRR=   18.144    2.979    3.689   52.381    0.155    0.053    0.165    1.050   -1.643   17.887   -0.824   20.683    0.751    3.262   -4.124    6.082    0.454    5.638    7.618   -0.227   24.438    0.153   -0.458    0.043    4.555    2.964    2.829    0.896    0.011    0.151    1.104    2.377
X1==    5.153    1.921    2.021   10.973    0.290    0.111   -0.651   -0.762    1.592    4.635   -0.656    5.068    0.074    2.127   -1.341    3.072   -1.792    1.864    3.778    0.111    5.013   -0.525   -1.302    0.093    0.837    5.188    2.013    1.403   -0.013   -1.010   -1.387    1.981
X2==    3.521    1.550    1.825    4.774    0.533    0.474   -0.253   -1.377   -1.032    3.859    1.255    4.081   10.143    1.534    3.076    1.980   -0.253    3.025    2.017   -2.036    4.875   -0.291    0.352    0.464    5.440    0.571    1.405    0.638   -0.825   -0.150   -0.796    1.200
CD1=       14        7        5       24        4        2        2        1        4        6        1       13        2        7        1        6        0        4        9        2        6        1        0        3        2        9        3        2        1        0        0        3
CD2=       10        7        7        9        5        5        2        1        2       11        4        8       17        3       10        8        2       11        6        0       14        2        3        2       14        3        7        5        1        2        1        4
GGAAGGCTCTTTGTGGTGTGTGCTGGAACCTTGAAGTTAAGACAGGCTTTTGAGAAAGAAGGCTTAAAGCCTCTTGCTCAGAGATCCCCGTATTTTTATCAGCTTTCCGGTTTACAAAAGGATGAACTTGGAGCTTACATTGATTTTAGGCTCAGACAGACCGGGTATACTGGAGAGTTACCTTTCACCCGTTGGGCCTTAGGACGTATTTGGAAAGTTACCAAGGGCAATCCCAGAAAGGTGAATATACTTGCTGAGAGATCTTTGTTAGCTGCCTTGGTAAAGGGTAAGAGGCGTGTGGGTAGAGGGCAGGTGAAGGCTGCAGAAAAGGATCTTCCAGATGGAATATAACAGGGGGGAGTGTTGTCGTTAGCTTCTAAATTCCTTTCTGCTGTGGGAAGAGGAGAAGGAAACGGTGGCAAAGGCAACAAGTGGAAGCTAATTGGTGTTCTGGCTTTTTTTCTGGTATTGGGAGTGGGGATAGGATTAGGTTTTTACTATTACTTTGTTGGTGGTTTCTCTGGTTTTAAAGAACTTTCTTTGGTGTCCCAAGCGGTGCATAGGCACGTAAAACGTCAAGTGGCTGTTAGCTCTAATAAAACTGTGAAGGAAAAGGCAGCTTTAGAACAGCAAAAGCACAAAGTAGAAGCTGAGAAGTCCTCAATGGCGGCTCAAAGAAAAGCTTCCACAGGTATTCCTACGAAGGTGAGTTCTAAGAAGATCAATACTGTTAGGAGAGATGTTAATAGAAGGACCAGGGTAGTAAAGCATAAAGTAACTAAAAAGAGTAAGGTCCCACGGCGATCTCTGGTAAAATACATTAATGAAAACAAAATATCCCGAGAGATTCAGCTTATGGAAGAGGCCACCAAGGCTTTCAGAGAAGGAAGATACGGGGAGGCAATTCAAAAGTACAAATTGGTGCTCAACCTATCACCCAACAGCAGAAAGGCTCTTTTAAATTTGGGAGTTATCTATTTTCAGTTGGGT
KOK=       130
KK=  393674  LL=  393973  Z=    6.51  JJ=  393344  DL=   300
A===      111      112      113      114      121      123      124      131      132      133      134      141      143      144      211      213      214      223      224      231      233      234      243      244      313      314      323      333      334      343      413      433
B===      222      122      422      322      212      412      312      242      142      442      342      232      432      332      221      421      321      411      311      241      441      341      431      331      424      324      414      444      344      434      423      443
RRR=    3.029   -1.769    0.086    3.776   -0.792    0.290   -0.013    0.298   -0.659   -0.002   -0.262    0.250    0.407   44.920   17.022   -1.347   -0.315    0.117   -0.511   -0.053   -0.039   -0.810    0.130   10.371   -0.596    0.461    0.603    1.569   -0.357   -0.357    0.407   -0.162
X1==    2.016   -1.051   -0.632    3.052   -1.051    0.306   -0.041    0.368   -0.694    0.594    0.392    1.052   -0.608    8.087    3.810   -0.694   -1.031    2.237    0.809    1.306   -0.446    1.332    0.332    3.997    0.594    1.392    0.554    0.740    0.609    0.609   -0.608   -0.391
X2==    1.503    1.682   -0.136    1.237    0.754    0.949    0.306    0.809    0.949   -0.003   -0.668    0.237   -0.668    5.554    4.468    1.940    0.306    0.052   -0.632   -0.041    0.087   -0.608    0.392    2.594   -1.003    0.332    1.087    2.121   -0.586   -0.586   -0.668    0.414
CD1=        3        0        0        4        0        1        1        1        0        1        1        2        0        9        5        0        0        3        2        2        0        2        1        5        1        2        1        1        1        1        0        0
CD2=        3        3        1        2        2        2        1        2        2        1        0        1        0        6        6        3        1        1        0        1        1        0        1        3        0        1        2        3        0        0        0        1
AAACTGCCATATCCAAGGGTATGGTTCCGCTGAGAGAGGATGGGGTTAAAAAGGCTTTGGAAGGTATAACCACCCTTGAGGAGGTTAAGAGAGTTACAGGTTGATTGGTTATGGCTTATTATTTATGCAGGGTTCTGTATCCCGACGGGAAAGTAAAGTTCATGTTCTTTTCAGAGGAAGAGTTCGCCTCCTCTCTTTCTAACAGGGAGATTATAATTCTCGATTCATACCGATTGCCCTCCTGGTTCATTACCTTAAAGGAAAGGCTGGGTACCTTTTCACTTGGAAAGGTAAAAGAGG
KOK=       131
KK=  400814  LL=  401773  Z=    5.57  JJ=  400784  DL=   960
A===      111      112      113      114      121      123      124      131      132      133      134      141      143      144      211      213      214      223      224      231      233      234      243      244      313      314      323      333      334      343      413      433
B===      222      122      422      322      212      412      312      242      142      442      342      232      432      332      221      421      321      411      311      241      441      341      431      331      424      324      414      444      344      434      423      443
RRR=   22.272    0.176    9.460    7.659    2.446   -1.834   11.332   -0.566   -1.187   -0.013    2.092    6.687    8.419   24.745   -0.795    1.230    0.193    5.667    0.843    0.483   33.453   -0.293    2.277    0.270    5.558    3.942    0.094    3.855    0.435   -0.402    0.169    1.920
X1==    5.618    1.487    2.594    3.090    2.111   -1.266    2.649   -0.522    1.133   -0.010   -1.320    3.690    1.750    5.360    0.862    2.733    0.187    2.053    0.912    0.334    6.043    0.291    1.080    0.135    2.988    1.750    0.043    2.390   -1.024    0.946   -0.553    0.946
X2==    3.964    0.119    3.647    2.478    1.159    1.449    4.278    1.084   -1.048    1.368   -1.584    1.812    4.810    4.616   -0.921    0.450    1.034    2.760    0.924    1.449    5.536   -1.005    2.109    1.999    1.860    2.252    2.180    1.613   -0.425   -0.425   -0.305    2.030
CD1=       12        5        5        8        6        0        7        1        3        1        0        9        4       12        4        5        3        4        4        2        7        2        3        3        4        4        1        3        0        2        1        2
CD2=       11        4       11        6        6        7        9        6        2        7        0        5       10        7        2        5        4       10        4        7       16        1        6        4        8        6        9        8        2        2        2        6
GAAGGAAGATTGCCCATTAACCCCAGTGGTGGTTTGAAAGCGAGAGGACATCCAGTAGGAGCCTCTGGCCTTGCCCAGGCTGTGGAGATTGTTTGGCAGATGAGAGCACAAGTGGCGCCAGAACGCCAGGTCAAGAAAAATGATATAGCTCTGCTTCACAGCATAGGTGGTATGTCCAACAACAATGTGGTGGTGATTTTTGAAAAGGCAGGAGTTCCTTTCGGGAAAGGTTTTTCTTTTGACAGGGAGATAACTGATGTTTCCAAACACATGAAGGATCCTGTAAGGGTTGGGGAGTATGGAATACTAGATGCTTATACTGTACTTCATGTTCCTCCTGAAGGCTTTCCTTCTCCCTTGGTTCTAGGGCTTGTTTCGGTGCCATCGGGTCATAGGATACTGGCAAGGGCACTGAATCCAGTGCATTTTAAAATAGGCGAACGGGTTTTTGTCAGTAAAGAGGAAGATGCATTCTACTTCGTGAGGCCTTCTATGCTGGAAAAAGGCATGCTTACCTTGAGAAGGTCCCTGCGCAAACTGAAGTTATCAGTTAAATGGAAGATGAGGTGATAAATTGAGGGAGCTTGAAGAGCTTATAAGGGAGGAGATTAGCGAAAAAGGTCCCATTCCTTTCAGGAGGTTTATGGAGCTTGCGCTGTATCATCCTGAGCACGGGTATTATTCTAAAGGTCCTACCATAGGTAAAGAGGGAGATTTTTTTACCTCAAGTAGTGTGGGAGCAATCTTTGGGAGAACCCTTGCCTATGTTTTCACGGAAATGCTGGATACGGCTGATGCTGACACCATTGTAGAGATGGGGGCAGGGGAGGGTACGTTAGCTAAGGATATACTAGATGAGCTGGATCTCATGAACAAGAAGGTCAACTATGTCATTGTGGAAAAGAGTGAGGGTATGAGAAACAAACAAAGGGAAACGCTGAAAGGTAGAGCTGTTTTATG
KOK=       132
KK=  416744  LL=  417613  Z=    4.88  JJ=  416504  DL=   870
A===      111      112      113      114      121      123      124      131      132      133      134      141      143      144      211      213      214      223      224      231      233      234      243      244      313      314      323      333      334      343      413      433
B===      222      122      422      322      212      412      312      242      142      442      342      232      432      332      221      421      321      411      311      241      441      341      431      331      424      324      414      444      344      434      423      443
RRR=   17.999   -0.339    3.376    2.591    0.038   -0.050    1.736    4.410    1.411   -0.004    0.772   44.190    7.541    3.314    1.053   -1.362    0.883    1.984    1.574    5.403   18.863    1.829   -0.343    5.352   -0.130    2.929   -0.013    9.082    0.034   -0.059    0.793    0.252
X1==    6.528    1.677    0.877    1.645   -0.050    0.225    2.406    1.623    0.995   -0.009   -0.559    7.368    2.503    1.195    0.526    1.765    1.224    1.113    2.597    1.765    4.055   -1.281   -0.490    3.166    0.990    0.972    0.055    3.442    0.043    0.043    0.972    0.043
X2==    2.757   -0.202    3.848    1.575   -0.753   -0.224    0.722    2.718    1.419    0.430   -1.382    5.998    3.013    2.774    2.002   -0.772    0.722    1.783    0.606    3.062    4.652   -1.428    0.699    1.690   -0.131    3.013   -0.246    2.639    0.793   -1.391    0.816    5.889
CD1=       15        6        3        6        3        2        7        4        3        1        1       16        5        5        4        4        5        3        7        4        5        0        1        8        2        3        1        4        1        1        3        1
CD2=        8        3       10        4        2        3        3        8        6        4        0       10        6        4        7        2        3        7        3        9       12        0        3        3        3        6        3        8        3        0        3       10
TGACACCTGAAAATCAGCCCAAGATCCAGCATGAGATTGAAAAGTGGACCCAGAACTATACCTCTGATGAAATCCTTGAGATCATTACAGAGTACAGTAAAAGACCGGACAAGAAGGGAACGGTGGTTACCGGAAGGCTTGAAGAACCTAAAGATGTCTTACAGAGAGAGCACTGGCGCTTGAGGAAGACCTTTGTGGAGATAGAGGATCCCCATTATGGAAAGGTTCTTGTGCAGGATTCTTCCTTCCACGCAATGTCCAAGACTCCTGGAAGGATCAAGTGGGTTTGCAGGCCCATAGGTGCTGACAACAGCTTCATCTATAAAAAGATGTTAGGCTATGGACCTGGTCAGTTGAAAAAGCTTAAAGAAGAAGGGGTTATTTGATTTAAATAAAATTGTTTTGTTGGTGCTTGACAAGGGTTGGTAAGGTTGTTTTAAATTAGGTGCTGAAAATAATTTTCGGAGGATAGCTTATGGCGAGAGATGATTTTCTAAAATGGGCAGAGCAGGAGTTTTCTCTTGAAAAAGTGTTTGAAAAGCCAGAGGCGTTGGATGACATAGTTGTTGTGGAGTTCTGTACTTTGATACTGGGCCCCGCAACACCGTCTTACCTTTCTGAGTTTGGGGCTACGGTTATCAAGTTAGAGCTCCCGGGAATGGGAGACACCATGAGGTCTCTTACTCCATGGGGTAAGTTCTTTAAAAATCAGGCTCTTGGTTTTCTAAAGGAAGCCAGAAACAAGTACAGTGTTGGTTTGGATCTGCACTATCCTGAGGGGAAAGAAATCTTCATGGAGTTGATTAAAAAGGCGGATGTGTTTGTGGAGAATCTTAGGGCTGGAACTCTGGATAGGTGGGGAATTGGCTA
KOK=       133
KK=  427154  LL=  427903  Z=    6.19  JJ=  427004  DL=   750
A===      111      112      113      114      121      123      124      131      132      133      134      141      143      144      211      213      214      223      224      231      233      234      243      244      313      314      323      333      334      343      413      433
B===      222      122      422      322      212      412      312      242      142      442      342      232      432      332      221      421      321      411      311      241      441      341      431      331      424      324      414      444      344      434      423      443
RRR=   21.979   -0.348    0.031    3.616    0.382   -0.033    0.493   -0.895   -0.173   -0.077   -0.176   -0.137    0.011   54.208    1.422   -0.073    1.974   24.962   10.550    5.299   -0.377   -1.511   -0.469   17.377   -1.651    2.702   -1.116   11.919    1.154    0.187   -0.458    0.036
X1==    5.520    1.163    0.309    1.367    0.492   -0.059    1.646   -1.278    1.339   -0.398   -0.252   -0.337   -1.139    8.470    1.834   -0.059    0.896    5.116    2.421    1.339   -0.668   -1.298    1.046    5.504    2.909    0.636    3.702    3.134    1.683   -0.167    0.636   -0.167
X2==    3.982   -0.299    0.100    2.646    0.776    0.552    0.300    0.700   -0.129    0.195    0.700    0.408   -0.010    6.400    0.776    1.233    2.204    4.880    4.358    3.958    0.564    1.164   -0.448    3.157   -0.567    4.249   -0.301    3.803    0.686   -1.119   -0.720   -0.217
CD1=        9        4        2        3        3        2        4        0        4        1        1        1        0       10        5        2        3       11        6        4        1        0        3        8        5        2        7        5        3        1        2        1
CD2=       13        3        3        8        5        3        3        4        2        2        3        4        2       12        5        4        6        8        8        8        2        3        1        6        1        8        1        5        2        0        1        1
CCACCCAACCTCCGTCTGTCAAAAGATAATTTCCCCATTTTATAGGGGGAAATATTCCCGGTATTGAGGCGCTGGCTGCCACTGCCTTAATGATGGGACCCTTGGTGAGGATGACTTCTTTTCCGGTTAGTAGATCTGTTGCAACGGCTGCAAAGGGGATTCTGGTCTCCTCAATAAGGGTATCATAGGGAATAAACTCCTGAAGTGCCTTTAAGTATGACTTTTCTGAAACCAGAGATGTAGTGGCGATGGCCTTGGAGTAGGCTATACCTTTGCTGATTATGCTCATGAACTCCTGAAAAGGGTTCTTTTTGTCGTTTTCCTCCATAAATTCTGAACTTGCCTTTTCGAAGGTTTCACTTTCTAATGCACAATTTACATCTTCCCAAACTACCTTCCATGACGGAACCTGGGCGTACCTTGCCCCTATAATTGCTCCAATGGAGGTACCACAAATGATATCAGGTACAAATCCCACTTCTTCAAGAAACTTCAGCACCCCTATGTGGGCGATTCCTCTTGCTCCACCTCCACCTAAAACAAGGGCCGTTTTCATGAGTTGCCCCACAGAGGATCAGAGAAGAATCTCTTTTTTATCCGTTCTTCAGGAAAGGCTTTAAGGATTTCCTCTTCTGTAAAGCTAAAAGGATAGTTTTCCATAAAATTAATAAGGGTCTTATATGCCTGTGACAACTCTTTTATTTTGTCAGGTGTGACGTTTTTTATTCTTTCCCTGTAAATGCTTTTTAG
KOK=       134
KK=  432284  LL=  433273  Z=    8.77  JJ=  432284  DL=   990
A===      111      112      113      114      121      123      124      131      132      133      134      141      143      144      211      213      214      223      224      231      233      234      243      244      313      314      323      333      334      343      413      433
B===      222      122      422      322      212      412      312      242      142      442      342      232      432      332      221      421      321      411      311      241      441      341      431      331      424      324      414      444      344      434      423      443
RRR=   39.131   -4.758   -1.260   86.597    1.417    3.803    0.949   -1.253   -0.320    1.912    1.468    1.378    3.541   19.668    1.866    7.552   -1.625   14.008   -1.318   -0.635   17.038    0.180   -2.102    0.726   -5.667    3.541    7.451    8.242   -0.443   -0.060   -0.114    6.665
X1==    4.871    3.605    2.855   11.198    1.454    1.410   -0.937   -1.036   -0.719    3.767   -1.157    1.500    2.334    7.423   -1.414    3.540    0.995    7.894    1.113   -1.429    2.772   -0.323    1.589    0.546    2.805    2.334    2.772    1.801    0.559    0.559   -0.284    1.423
X2==    8.033   -1.320   -0.441    7.734    0.975    2.696   -1.013    1.209    0.445    0.508   -1.269    0.919    1.517    2.650   -1.320    2.134   -1.634    1.775   -1.184    0.445    6.147   -0.560   -1.323    1.329   -2.021    1.517    2.688    4.575   -0.793   -0.108    0.403    4.685
CD1=        6        7        4       14        4        4        1        0        1        5        0        3        4       11        0        7        4       19        7        0        6        2        5        4        4        4        6        3        2        2        1        3
CD2=       33        2        5       22        7        8        1        9        4        5        1        7        6        7        2        7        0        4        0        4       11        1        0        3        0        6        6       10        1        2        4        9
GGACTTTCCATCTCTGGCCCTGTAACCAGATTCAGTGAGGAAAGGATTGAGGGAGAGCTTGTTCCTGTTCTGTTAGAGGCTGGAAAGAAGCTTTCTCAGTCTTTGGGCTACAATATAGGCAAAAAGATCAAGGAAAAGGTAGGAGATCTTCTGTAGCTTTTAAAAAGGAGACCTGCTGTAAAGGGTGTAGATAAATCTTCCCCTTATGCGTAGTTCCTTTTCGGTCCAGTCCTTTGGGAAGGGACCAAAGGGGGCTGCCGCTATAATTGCGTTTACCGCGGCTTTATCAAGGATGCTGTAGCCCGATGATTCAAGTACCCTTACCTCTTTCAGACTGCCGTCTCTGTTAATTACAAAAAGTATCCTGACAACCCCAGATATGCCTGCTGTGGCAGCTTCAGGAGGGTATCTCCACACCAGATAGATTTTGTCCCTGATATGTTTGAAATAGGATATATATTTTGATTCTGTTGTGTCCAGTGAGATTTCTACGGATTCCCCTTCTCCCATCTGAGGTACAATTTTGCGGCTTTCCTTGCTGATAAGCCGTGGATCAATGAGGGGTAGTTTTCGCTTGGGAAGAGGAGGAATGGGCACTTTTGCTATCTTGGTTTTAACTGAAACTTTCACTTTTTTCTCTTGTGCCTTTGGTTCTTGTTTTTGGGGCTTTCTCTCCTCTTTTTTTGTAGTTTTCTTAGCCTTAGTAGTTTCACCTTTCTCTTTTTTGTTTTTTTCCGTTTTGGATTTTTTTTCTGTCTTTTTGCTTTCTCGCTGCTTTTTGGGTTTTTGCTTTTGTGTTTCGGCTTTAGCGAGCTTAGCTGGAGGAAGACCTCCGGTTTCAAAGGGCACTCCCCATTGCGGTTTTAGAACGGGGGCGGATCCGGAAAGAATGGATTTTTCCTGTTTACCAAGAGGCCCCTTTTTCCGTGTTGTGTACTGGGAGATTATAGGGGTATTCTTCTCCTTGGCTGTTTCAGGCTTTTTGGGTTT
KOK=       135
KK=  444524  LL=  445333  Z=    5.95  JJ=  444344  DL=   810
A===      111      112      113      114      121      123      124      131      132      133      134      141      143      144      211      213      214      223      224      231      233      234      243      244      313      314      323      333      334      343      413      433
B===      222      122      422      322      212      412      312      242      142      442      342      232      432      332      221      421      321      411      311      241      441      341      431      331      424      324      414      444      344      434      423      443
RRR=    5.526    0.846   -1.932   66.234   -2.348   23.690    0.028   -2.575    0.328   18.777    0.657    0.577    0.059   18.934   -0.269    1.132   -0.033    5.851   -1.942   -0.623   11.378    0.531   -0.561    1.791   -0.013    0.533   10.616   -0.479   -0.186    0.228   -0.855    2.043
X1==    1.490    1.784   -0.619    7.098    3.547    4.223    0.849    2.359   -0.500    5.985   -0.495    2.974    0.294    3.979   -0.568    1.074   -1.019    1.282    2.399   -1.287    4.098   -0.379   -0.379    1.093   -0.010    2.661    2.098    0.443   -0.898    1.102   -0.495    2.102
X2==    3.708    0.474    3.122    9.331   -0.662    5.610    0.033   -1.092   -0.655    3.137   -1.326    0.194    0.200    4.759    0.474    1.053    0.033    4.566   -0.810    0.484    2.776   -1.404    1.483    1.639    1.327    0.200    5.060   -1.081    0.207    0.207    1.727    0.972
CD1=        6        6        1       15        9        7        4        5        1        7        1        8        2        9        2        3        1        3        6        0        5        1        1        4        1        5        3        1        0        2        1        3
CD2=        9        4        8       14        2       13        2        1        2        8        0        2        2        6        4        5        2       12        1        4        8        0        4        3        5        2       12        1        2        2        4        3
TGTCTATTTCGGCACCTTCTTTTAGGATGACAGAAGAACGTATCCAGGAGATGATCCCTGCGGTAAAGGAAGCTGCCTTGGAGATATCCCGTCATCTGGGTTACATGCCTTAGTTTGATAGGGTAAACTGTTTTTATCAAAAATCTTGATAATATCACGCTAAGGCATATCATTAATATCGGTAATCTTTAGGATCAAAATTGAAGGAGGTGAAGTATGGTAGTCACAGGTGAAGGAGTGCGCATTCTCAAGAGCATTGCGGAAGGAAAAGAAATAACCAAGGAGACCGAAGAGGCAAGGGTTTTAGAGCTTGCAGGCATTTTGAGATATGATTTGCCAGGTAAGTACTCTCTCACCTACACAGGAGAATCCCTTGTGGATCTTATAAGATCCATAGAAGAGAAGGGCGTAGATACCAGCAAGTGGGAGGATAATTTTCGCTTTGTTGGTTCGGAAGTGATAGCCATGATCGATTCTGTTATCAGAGCTAAAGGAAGGGTCTTTGAAGACTTTGTCAAGCCATTGGAGGAGAGGGGATTCGTGAAAGATGGAGAGCTTACACCTGAGGGCGAGGAACTCTGGGAAATATACAGGCTTGCAAAGCCACATTTAACCATAGATCAGGAGCTTGCTAAGCTTGTAAAGAAGTTACCTGTAGGTCCTGTTAGAAAGACCGGTGTTATAGATATGGATGATAGACAGGTGAAATTTCTTGAGGCACAGAGACTTATAGCCTTTTCCATGCCTCCTGCGGATTTCTTCACCTTTACAGGTTTGGGTCAGAAGGTTAAGGAAGCCTTGGAAAAAGGA
KOK=       136
KK=  446264  LL=  446683  Z=    4.54  JJ=  445604  DL=   420
A===      111      112      113      114      121      123      124      131      132      133      134      141      143      144      211      213      214      223      224      231      233      234      243      244      313      314      323      333      334      343      413      433
B===      222      122      422      322      212      412      312      242      142      442      342      232      432      332      221      421      321      411      311      241      441      341      431      331      424      324      414      444      344      434      423      443
RRR=    2.289    0.389    1.065   62.808    1.052   -1.041    1.524   -2.582    1.047    0.876    0.079   -0.087   -1.655    0.149   -0.077    0.880   -1.010    2.546    1.449   -0.479    9.193    0.930    0.360   -1.293   -1.269    0.964   12.197   -0.494   -2.549    0.921   -0.097   -0.052
X1==    0.728    0.781   -0.876    7.041    0.781   -0.845    1.666    2.124   -0.845    2.364   -0.899    3.412   -0.899    0.652   -0.154    2.155   -1.104    2.185    0.796    1.155    3.387   -0.868    0.132    1.616   -0.636    1.101    2.387   -0.461    2.347    0.347    1.101    0.347
X2==    3.142    0.498   -1.216    8.920    1.347    1.232    0.915   -1.216   -1.238    0.371   -0.088   -0.026    1.840    0.228    0.498    0.408    0.915    1.165    1.820   -0.415    2.715   -1.072    2.716   -0.800    1.996    0.876    5.110    1.070   -1.086    2.653   -0.088   -0.151
CD1=        2        2        0        9        2        0        3        3        0        3        0        5        0        2        1        3        0        3        2        2        4        0        1        3        0        2        3        0        3        1        2        1
CD2=        5        2        0       10        3        3        2        0        0        2        1        1        3        1        2        2        2        3        3        1        5        0        4        0        4        2        8        3        0        4        1        1
AGAGAGGTGGGGACCCTTTATGAGAAGGAGAAGAAGATAAGGGTACGTCCTGATAGATGGAAAAAGGTGGAGAAGCTTTCCGGACTTGATGCTGAAACCTTTGCAGAGGTGCTAAGAATAGCTAGAATGACAAAGTTCATTGGTACAAATTCCCTTACACAGGCAGGATACTATCTCCTTCAATCTCTGGATGAGCTGAGGAAGGCATATGCAGAGGTAAGAAAGTGGTTCTACTCAATGGCTTGACAGATTGAAACCGTCTACCTATAACTCCCGTTGAAGTGGTTAAAAGCGGGAGTGGCGGAATTGGGAGACGCGCCGGACTTAGGATCCGGTGCCCTTGGGGCGTGCGGGTTCGAGTCCCGCCTCCCGCATTTTTCACTTCTTTTTGGCCTTCTTTTTCAAAATTTTCATCAAATG
KOK=       137
KK=  451034  LL=  451933  Z=    6.31  JJ=  451004  DL=   900
[truncated: 1,424,461 more chars]
