# Supplementary material for: Regions Enriched with Reverse Complement Triplets in Bacterial Genomes
Source: Int J Mol Sci. 2026 Feb 28;27(5):2301. doi: 10.3390/ijms27052301 (PMC12985086; doi:10.3390/ijms27052301)
Supplement: Supplementary file 1 [file ijms-27-02301-s001.zip › for_send/45/Aquificota/Thermosulfidibacter_takaii_abi70s6_gca_001547735.ASM154773v1_.dna.toplevel.fa]

>Chromosome dna:primary_assembly primary_assembly:ASM154773v1_:Chromosome:1:1816670:1 REF
GATTTGATTTTTTGTTTGTGGAATTTTTAGCTATCGGCTGTGGAAAACTCAATAAGTGGA
GTAACTAATGGAGCTTAGAGAAATCTGGCAGGCCCTCCTATCAAGACTCGAAGATAAAAT
ACCATCCACCAGCATAGAAACTTGGTTGAAGCCGTCAGAACTCACAAAGCTGGAAAACAA
CAGGATAATCTTGAGGGTTCCCAATAAGTTCTACAAAAGCTGGATTTCAGAAAACTTTGA
GCCCATTATTCGCGATGAGTTAAAGAGCCTCCTCGGTTTAGAAGATGCTGAAATAAACTA
TGAAGTATCCAGCACAAACGGTAACAGAACAAAAGAAAAACTTACCGAGCTTAGGGAAAA
ACCAGTAGATCAGGTAAATCTTAACCCAAAATACACTTTTGAAAACTTTGTTATAGGTCC
CAGCAACCAGTTTGCCCACGCATCCGCACTGGCAGTAACTGAGAAACCGGGGAAAGTTTA
CAATCCACTTTTCATCTATGGGGGTGTCGGTTTAGGAAAAACCCATCTCCTTCATGCCAT
TGGCCATAAAGTAAACAGGGAACATCCAAACTTGAGAATTATCTACACCTCAGCCGAAAA
GTTTATGAACGAACTAATTGATTCCATAAAAAACGATAAAATGGCGCATTTTAGAAAAAA
GTACAGAAAAACAGATGTTCTACTAATAGATGACATACAGTTCATAGCGGGAAAGGACAG
AACTCAAGAGGAGTTCTTCCATACCTTCAATGAGCTTCACAACGAAGGAAAGCAGATAGT
GCTTTCTTCAGACAGACCTCCAGCAGAAATGGATCACATTGAAGAAAGGTTAAAAAGTCG
TTTTCAGTGGGGTCTTATAGCAGACATTAAACCTCCCGATTTGGAAACCAGAATAGCCAT
CCTAAAAAAGAAAGCTGAAAGCGAGGGCATACAGCTTCCCGATGACGTGGCGTATCTCAT
TGCCAAAAGAATCAGAACCAACGTTAGAGAGCTTGAAGGATGCTTGGTTAAGATAAGTGC
AATGGCATCTTTACTTCACAAAAAGATAGATATCGATACTGCCAGACATATACTGGACTC
CATGTATCCTTATCAAGAGGAAGATCTATCTCCAAACGCTATAATAAAGATGGTGGCAGA
AAGGTTTGAAATAAAGATTAGCGATATAAAATCAAAGAAGAGAACCAAAAATATAGTGTT
ACCCCGACAGATTGCCATGTACCTTATACGAAAAGTAACCACCCTGTCACTACCAGAAAT
TGGAGAGCTCTTTGGGGGAATGGATCACTCATCGGTTCACCATGGGATAAAGAAGGTAGA
GAACCTGTTAAAAACTGACCAAAAGTTAAAGAGCATTGTGGAAGAACTGGAGAGAAAGCT
TGAGCTGTAAAGATACCAAAAGCCGTCCACGTATATTTCCAATAAAGGAAAGCTTACAAC
ATACTATTACGTATAACCGAACACCTTTTCTCCACAGTTCCCACAGGATATACTACTAAA
ACTTGATTGCCCTTATAAAGATAATTAATATCAGCAGGAGACCATGAAAGGAGGAAAAAC
CATGGGCAAGTGCCTAACCGATAAAGGTTCTTTGCAAAGCGCACTTATGTTAATACAGGG
AGTTATAGAGAAAAAAGCGATTAATCCGGTGTTAACCTCAGTAGTTTTCGAAACAGTTGG
CGATGATGTCTTGAGGCTAAAAGCAACTAATCTTGAGGAAAGCATCCTTGTTAATACTTG
GGCGGAAGTTCATGAACCTATTAATCTTGCCGTTTCCGCAAAAAGGCTTTTTGAATTTGT
AAGAGAGTTGCCAGACCTTCCCATTAGCATAGAGGTTGATGAGTCAGGTACTTTGAATCT
GTCTGTAGAAAGAATAAGAGCTACTTTTCCAACACTTGATGTGGAAGAATTTCCAGATTT
TCCAGCAAAACCGGAATCAACCCTCTTATTGAGTCGCGATGTATTTTTGGATGCTTTGGA
TAAAGTGTATTACTCAATAGCTGCAGATGCGGTTTCTATGCCGCTTATGGGAATGCTATT
CAAAAAGGAAGGAGATGTGCTGCATTTTGTTTCCACGGATGGTCATAGACTCTCTCTTGT
GGAAAGGAGTGTTGAAGGACTTGAGGCCCACGATTTTGAGATGATTATTCCCAGAAAAGG
TGTTCAAGAAATAAGAAAGGTCTTGGAAAGAAAGGTAGAGGTAGATGCTGTTGAAGTGGG
CTTTTCAGAAAATCACTGCTATGTGAAGGCTGGGAATGTGGAGATATTTAGCAGAGTGTT
AGAGGGCAGGTATCCCAATTACAAACGGGTGGTACCTGAGGAATTTGATAAGGAGTTTAT
CGTTTCTACAAAAGAATTTATGCAAGCTGCTAAGAGGGTTTCGCTCTTTTCCGAGGACAA
GGTCAGGGGAATAAGGATAGAGTTTAGGCCCGATGAGTCTTTAATAGTAGTTTCGTCTAT
GGTTTCTTCTGGATCCGGATTTTCTGGGGCAGCATCTCAGGAGATAGAGATTGCCGATGT
GAGTGGCACCAACTTTGTTTTTGGTTTGAATGCTAAATATTTGATGGAGGCACTATCCGC
TTTCGATAGTGAAACAGTAAGAGTTTCTACTGGTGAAGCTCTGTGGCCTGTGAAGTTGAC
CTCTGAAGAGGTACCGTACTATCTTCACATTATCATGCCCTTGAAGCTGGAGGAGTAACC
TTGGAGAATAACAGGGAGTATACCGCAGAACAGATAAAAGTACTTGATGGTATGGAGGCC
GTTAGAAAACGGCCTGCTATGTACATAGGAAGTACGGATTTTAGAGGGGTTCATCATCTC
ATTTTTGAGGTAGTGGATAACTCTGTTGATGAAGCAGTTGCAGGATTTTGCAAGAATATA
CAGGTGATAATCCATATCGATAATTCCATCACAGTGAGCGATGATGGTAGAGGTATTCCC
GTTGATGTACATCCTGATGTGGGTAGGCCCGCTGTTGAAGTGGTTATGACCACGCTACAT
GCAGGTGGTAAGTTTGACAGCACAGTTTACAAAGTTTCAGGTGGTCTTCATGGTGTTGGT
GTATCGGTAGTTAATGCACTTTCGGAATGGCTGGAAGTAGAGGTTAGAAGAGACGGAAAG
ATTTACAGACAAAGGTATGAAAGGGGAAGACCTGTTACTTCTTTAGAGGTTATCGGAGAT
ACCACTAAAACTGGTACTAAGGTTTCTTTTCTACCTGACAAGGAGATTTTTCCTGATATA
ACCATCAGCTATGATTATGTGGCCAGTCGTTTAAGGGAGCTGGCCTTTTTAAATCCAGGA
CTAAGGATAGTACTAAGAGATGAGAGAACGGATAAGGAAGAGGAATTCTACTACGAAGGA
GGTATTAAGTCCCTTGTAGAATATTTGAATGAGGGAAAAACGCCCCTTTATCCTCAGATC
TTTTATATGAACAGATTTCAAGACGATGTAATAGTGGAAATAGCTTTTCAGCATAACACG
GGCTACACTGAGACCCTTTACTCTTTCGCCAACAATATCAGAACTGTAGATGGTGGCACT
CATGTAAGTGGTTTCAGAAGTGCCTTTACCAGGTGTATAAACCAGTTTGCTCAGAAGAAC
AATCTGTTAAAAGGTCTAAAAGGGACTCTTACCGGAGATGATCTGAGAGAAGGTCTTACT
GCGGTAATAAGTGTAAAGGTTCCCAATCCCCAGTTTGAGGGACAGACAAAAACTAAGCTG
GGTAATTCAGAGGTAAAGGGTATACTTGAGAGCCTTTTTGCTGAGGAGTTAAATGATTTT
CTCGAAAGGTACCCTGAGGTTGGCAAGCTCATAGTGGAGAAGGCCCTTGCCGCCGCAAAA
GCTAGAGAAGCGGCAAGAAAGGCTAAAGAGCTTGTACGTAAGAAGAGCAAGATAGAGGGT
GCGGCTTTACCAGGTAAATTGGCCGATTGTTCGGAGAGGGATCCGAGAAAGAGGGAGTTG
TTCATAGTAGAAGGTGAGTCTGCGGGTGGTTCAGCAAAACAGGGAAGAGATAGGTCTTTT
CAGGCAATACTCCCATTAAAGGGTAAGATTCTTAATGTCGAGAAGGCTCGTGTGGATAAG
GTTCTTTCCAATCAGGAGATAAGAAGCATTATTTTGGCTTTGGGTGCGGGCGTTGAAGAT
TCTGAATTTGATATAAGCAAACTAAGATACAATAAGATAATCATCATGACCGATGCAGAT
GTTGACGGTGCGCATATCAGAACCCTTCTTTTGACTTTCTTCTTCAGGAAGATGAGAAAG
CTTGTTGAAGAGGGGCATGTATATGTCGCGCTTCCTCCTCTGTACAGAGTGAAAAAGGGA
AGGGTGGAGCGGTACTGCCAGAACGACGAGGAGCTAGAGGCTTTTCTGTTTGAGGAAGGT
TTGAAAGGTTTAGTTTTGCAAGTAAACGGTGAAATTATAGAGGGTGACAGGCTGAAAAAG
ATAGTAGAGAGGGTGAAAGAGTATAAGTTTCTGGAAAATAAGTTCCGTTCAAGGGGTAAG
GATCCCAAGGTGATTTCCGCTCTTGCTCGATTCAACAGAGTTGAGGAGGCTTTGAAGGGT
ATTGCTTTAAAAGAGTTTGAGGATTTCTTGAAAGGGGCAGTCGATGTTAAGGCCTTTAAT
ACCTATCCAGATGAAGCCGGTTACATAAAAGTTGAGGTGGTTACTTTGGATCAGGAGGAA
GAGCTTTGTACGGTAATTGATAGGGATTTTGTCTCAACTCCAAGATTTAGAAGGTTTAGG
GAGATAACCACTTCTTTATCCCATCTTATTTCAAAGCAACTGAAGGCTATAAAGGATGGA
AAAACGGAAGTTTACATTCCCAATATAGAGTCTCTCTATTCGACGGTGCTGGACTTTGGT
AGAAAAGGGGCGGAGATACAGCGCTATAAGGGTCTTGGTGAGATGAATCCTGAGCAGTTG
TGGGAAACTACTATGAATCCGGCAACCCGCAGGTTGAAAAAGGTTACTGTTGAGGATGCG
GAGGAAGCTGATAGAATATTTTCTATTTTGATGGGAGATGATGTGGCTCCGAGAAGAAAT
TTTATCCAGTCATATGCTAAAGAAGCCAAGAATATAGATGTATAGCGGAGGAGGTAATGG
AGTTAACAGCTTTGACTTTGGTGGAGGCAAAGGAGCTCGTAGGTAAAGGGGAAGTTACTC
CAAAAGAGTTGGTTGAGGCTTTTTTGAGTAGGATAGAAAAGATAGATCAGAAGGTAAAGT
CTTACATAACAGTATGTGAGGACGCGGTATCTGATACAGCGAAAGAAAAGAGTGGAAGGT
TAGGTTACTTACCTATTGCAGTTAAGGATAATATCTGTACCAAAGGAGTAAAAACCACCT
GTGCTTCTAAGATACTCGAGAGCTTTGTTCCTCTCTATGATGCTACAGTGATTGATAGGA
TGAGAGAAGAGGGGTATATCCTGCTTGGCAAAACCAACCTTGACGAATTTGCCATGGGTT
CATCAACAGAAAATTCAGCTTTTTTCACTACCCACAACCCCTGGGATCTTGAGAGGGTAC
CTGGTGGTTCCTCTGGAGGTTCAGCTGCTGCAGTGGCGGCTGATCTCTGTCTGGCTGCAT
TGGGATCTGATACCGGTGGATCCATTAGGCAACCCGCAGCCTTTTGTGGTGTTGTTGGAC
TAAAACCGACGTACGGAAGGGTTTCTCGTTATGGACTTGTGGCCTTTGCCTCTTCTTTAG
ATCAGATAGGTCCTATCACCAAAACGGTGGAGGATGCAGCGTATCTTTTAAATATAATCG
CTGGAAGGGATGAGAGGGATTCAACCAGCGCTCTAATAGAGGTAGATGATTTTAGTACTG
CGTTAAAGGGGGAGATAAAGGATCTAAAGATTGCTATTCCAAAGGAGTACTTCCCGCCTG
AGTTGGATAAAGAAGTGAAAGATGGTGTGTTAGGTGCTGTCAAGTTGCTTGAAAAGGAAG
GTGCTGTTGTGGAGGAAGTTTCCCTGCCTCATACAGAGTACGCAGTTGCCACCTATTATA
TAGTTGCACCCGCTGAGGCATCTTCCAACTTAGCTCGGTATGACGGAGTGAAGTATGGTT
TCAGGGCCAGCGATTATGATGGCTTGATAGATATGTACTTCAAGACAAGGTCTCAAGGTT
TTGGAGACGAGGTAAAGCGTAGAATAATGCTGGGAACCTATTCGCTGGCCTCGGGGTATT
ACGATGCTTACTATCTCAGGGCAAAGAAGGTGAGAACTTTGATAAGGAGGGACTTTGAGC
AGGTTTTTGAGAGGTTTGATGTGATAATTACCCCAACTTCTCCTACGGTTGCTTTCAAGA
TAGGGGAGAAGGTATCAGATCCGCTAACCATGTACCTGTCTGACATATTCACTATATCTG
CTAACCTTGCGGGTGTACCTGCTATTTCAATTCCCTGTGGTCTGAATAGTGAGGGTTTGC
CTATCGGTTTACAGATTATTGCTAAAGCCTTTGATGAAAAAACACTGCTTCGTGTTGCCT
ATGCCTTAGAGCAGATGATTGGTTTTAGAAAAAGTTATAAACCCAGTTTATGAACCGCAT
AGGAGGTTAGCTTTGAAATACGAGGCTGTAATTGGACTGGAAGTTCATGTTCAACTGAAT
ACTAAGAGCAAGATCTTTTGTTCTTGCAGCACTGAGTTCGGTGCACCCCCCAATACCCAT
GTCTGTCCAGTGTGTCTGGGAATGCCGGGTTCTTTGCCTGTTTTGAATAAAAGGGCTGTA
GAATATGCTGTTAAAGCCGCTTTGGCTCTTAATTGCACAATAAATTTAAGATCCATTTTT
GCCAGAAAGAATTACTTTTATCCTGATCTGCCCAAGGGCTACCAGATATCTCAGTACGAG
GAACCTTTAGCTGAAAATGGTTACATTGAAATAGAGACTGAATCAGGTTCGAAACGGATT
AGAATAAGAAGGGTCCATATGGAAGAGGATGCAGGAAAAAATATCCATGGCGAAGGAGAT
GATCCTTTTTCTTATGTGGATCTTAACAGGGCAGGTATTCCACTTATTGAGATAGTTAGC
GAACCGGATATCTCCTCACCGGAGGAGGCTCGTCTCTATCTTCAAAAGCTTAGAACTATA
ATGAGATATATAGGTGTGTCTAATGCCGATATGGAAAAGGGCGAGCTTCGCTGTGATGCC
AATATTTCTGTTAGGCCTGTAGGCTCTGACAAGCTGGGGACAAAGACTGAATTAAAGAAC
ATGAATTCTTTCCGTCATGTGCAGAGGGCTCTAGAGTATGAGATAGAAAGGCAGATTAGT
GTGCTTGAGGAAGGTGGTACTATAGTTCAGGAGACCCGACTGTGGAATCCCCAGTTGGGT
ATCACAGAGACCATGAGGAAAAAGGAGGAGGAACACGATTACAGGTACTTCCCAGAACCC
GACCTTGTTCCTCTGGTTTTGAGTGAGGATTTTGTAAATAGGTGCCGAGTGGAGCTACCT
GAGTTGCCTGATGAGAAAAAAAGGCGCTTTATGGAACAGTACAAGCTTCCCGCTTATGAC
AGCGAGGTGTTGTGTTCATCAAGAGAATTGGCTGATTTTTACGAACAGGCTGTTGCGGTC
TATAACAATCCCAAGGGAATTGCCAATTGGGTTATGGTTGAGTTACTCGGTAGGCTTAAC
AAGGAGGGCAAGGATATAACGCAGTCTCCTGTAAATCCTGGACAGGTGGCCAAACTCGTG
GAGTTGATAGATAAAGGTACCATCTCAGGTAAGATTGGTAAGCAGGTCTTTGATATTTTG
TACACCGAAGGTGGTGATCCTGAAAGCATTGTTAAAGAGCGTGGACTTGTTCAGATCACA
GATACCTCACAAATAGAGAAATTTGTAGGCGAGGTTATCAGCGAGTGCACCGCGGAGGTG
CAGAAGTATCTCAAAGGCAAAACCAAGGTTATAGGTTACCTGGTAGGGCAGGTTATGAAA
AAGTCGCGTGGCAAGGCCAATCCACAGCTTGTTAATGAGCTTTTGAGAAAGAAACTTGAT
GCCATGAAGGAGTAGACAATGATAAAGGTAAGGTCAGGTGTGGAGGATCTTATCCCCTAC
GATCCCGGAAAACCTGTTGAGGAACTTGAGAGAGAGAAGGGTATAAAGGCTATAAAACTT
GCCTCTAATGAAAATCCTTTAGGACCCTCTCCTAAAGCTGTTGAGGCTATAAAAGAGGCT
GCATCTAAAGTACATCGTTATCCCGACGGTGCGTGTTACTATTTGAGAAAAAAACTGGCA
TCTTTCTTGGGTGTTGGAGAAAAAAACCTTATCTTTGGCAATGGTTCCAATGAGATAATA
GAGATATTGATGCGGACTTTTTTAGAGACCGGTGATGAGGTGGTTTATGCATGGCCCGCC
TTTGTAGTCTATAAACTGATTTCAAAGGCTATGGGCCTTAAGGCAGTTGAGGTTCCATTA
ACAAGCGATCTTCGACATGACTTAAAGGCTATGGCTGTTGCTGTAACAGAAAATACTAAA
ATGGTCTTTATAGCCAACCCTAATAATCCCACAGGAACTATAGTTACGAAGGACGAGATT
GATGCCTTTCTAAGGGAAATTCCGCAAGATGTGATAGTCGTGGTCGATGAGGCCTATTAC
GAATTTGCCTCTGAGTATAAAGAATTTCCACAATTGATCGAGACAGCTATAACTGAGGAT
AGAAACGTTATACTCATGCGAACCTTCTCAAAGGCCTATGGTCTGGCTGGTTTAAGGATA
GGATACGGCATTTCTAATGAAAGGATCATCGATTATATGAACAGGGTGAGACAACCTTTC
AATGTCAATCTTATAGCTCAGGAAGCTGCTTTGGCCGCTCTTGATGATCAGGAGCATGTT
AAAAAAACAATTGAGTTAACCAAGCAGGGGCTTGAGTATCTATATAGTGAACTTCAGTAT
ATGGGACTGGAGTATGTTCCCACCTATACCAACTTTCTTTTAATAAAGGTTGGGAGAGGC
AGAGAGGTTTTTGAGAAGTTGCTATATAAGGGCGTGATAGTTCGTGCTATGGATGGATAC
TCTCTGCCTGAGTATATCAGGGTAACAGTAGGTCTGCCCGAGGAAAATAAAAAATTTGTT
CAGGCTTTGAAAGAGGTTTTAACGCATTGAAGGTTAGTATTATAGGTTTCGGGCTTATAG
GCGGTTCCATCGCCCTTAATCTCAAGCTTATAAATCCTGCTACAGAAATAGTGGCTGTGG
ATCCCGATGATAGTAATTTGGAATATGCTGTAACCCACGGTTTCTGTGATGTTCCACGTG
GAACAATTGGGAAAGACATTGAAAAATCTGACTTTATTGTCCTTGCCACTCATCTTGATG
TGCTAAATGATGTTGCAGAGGATGTGGCCGTATTGCTTTCCGGAGAAGAGTTAGTGATGG
ATGTGGCGTCTGTAAAGGGCTGGGTGGTGGAGCACATAAAACCCATCTTTGATTCAAGGG
GAATATCCTTTGTGGCGTCCCACCCTATAGCAGGTACAGAGAAAAGTGGTGCGATGAATG
CCGTTAAGGGTTTGTTTGATGGTGCAAGATGCATAATTGCTCCTTATGGTAATTCGCAGG
AGGAAATTTCAAAGGCGAGACTTTTTTGGGAATTGCTTGGTTCGCAGGTTGAGCTTATGG
ATCCTTTTGAGCATGATCGTATCTTCTCTCAGGTTAGCCACCTCCCACATCTGATAGCCT
ATGCGCTTGTTGATTATGTCTTGAGGAAAGACGAAGGGGCTGCTCTCAGCTATGCAGGTG
GAGGATTTAGAGACTTCACCCGCATAGCAGCGAGTTCTCCGGATATGTGGGTGGAGATCT
TTAAAAGAAATAGGGAGAATGTGGTAAAAGATTTGGATAGTATTATAGAGGTTTTAAAAG
AATACAGGTATTTGCTTAAGGTAGAGAACTGGGATGAACTTTACCAGCTTCTTGATGTTG
TCTCAAAAACCAGACGATCCCTTAAGTTTTCTGTTTAGTTTTTCTGGAATTTTTTAAAAG
TTGCTGAATGTAAGTTTTTGATTGATAAAGCTAAACTGTTCTGGTAATGTTATAAGACCC
GGAAAATTTTATTGGAGGTTTCTATGCTCCAGATGAGAAAGGTTATGGCTGCAAACAGGG
GAGAGATTGCCATACGTATATTTAGGGCTTGCACAGAACTTGGTTTGAGGACGGTGGCTA
TCTATTCTTACGAGGATCGCTTTTCTCTTCACCGCTATAAAGCAGACGAAGCCTACTTGG
TGGGCAAGGGTAAAGATCCTATCGCTGCTTACTTAGACTACAACGAAATTTTAGATATAG
CACAGGAAAATGATGTTGACGCCATACATCCTGGTTACGGGTTTCTTTCAGAAAATCCAG
ATTTTGCAAGGGCCTGTATTGAAAGAGGTATCATATGGGTGGGTCCTCCTCCGGAGGTAA
TTGAGCTTGTTGGAGATAAGGTTAGGGCAAGGGAGCTGGCAAAATCTTTGAATATCCCAG
TGATACCGGGAACAGATGAGCCTGTGGAAACAGTAGAGGATGCCATAAACTTTGCCGAAT
CGGCAAGTTATCCGGTTATCATAAAAGCTGCTTCCGGTGGTGGTGGTAGAGGTATGAGGG
TAGCCCGTAACAGGGAGGAGCTCAAAAAATTCTATGATGTTGCTCGATCAGAAGCTCTAA
AAGCCTTTGGTGACTCAAGGGTTTTTCTTGAAAAGTATCTTGAAAGACCAAGGCACATAG
AGGTTCAAATTCTTGGGGATAGCTATGGAAATGTGGTTCATCTTTTTGAAAGGGATTGTT
CCATTCAGAGAAGACATCAGAAATTGATAGAGATCGCTCCGGCAAGGAATCTGGATCAGT
TTCTGAAAGAAAGACTTTACGATGCTGCGCTGAGAATAGCCAGAGAGGTTGGGTATGTAA
GCGCTGGAACGGTGGAGTTTTTGATAGAGGAAGGGAAGTATTACTTTATTGAGGTAAATC
CCCGTATTCAGGTTGAGCATACTGTTACAGAGATGATCACTGGCAGGGACATTGTTCAGG
CTCAATTGAGAATAGCAAGGGGAGAGTCTCTCCCAGAGATAGGTATTGCTGGACAGGAAG
CAGTTAAGAAAAGCGGTTATGCTATACAGTGTAGGGTAACCACTGAAGATCCCGAAAACA
ACTTTGTTCCTGATACCGGCAGGGTAACGGTCTATAGAACCGCCGTCGGTTTTGGTATCA
GGCTTGACGGCGGAAATGGTTTTGTGGGTGCCAGAATTACTCCTCATTATGACTCTTTGT
TGGTCAAGGTTACTTCCTGGGCACTTTCCTTTGAAGATGCTGTAGCCAAAATGGACAGAG
CCCTTAAGGAGTTTAGGATACGTGGTGTGAAAACCAATATACCATTCCTTTTGAATGTTA
TTGAACATCCCCGTTTCTTAAAAGGAGATTGCGATACCACCTTTGTTGATTCAACCCCTG
AACTTTTCAGGTTCCCAGAGAGGAAGGATAGAGGAAACAAGATACTAAAGTATATCGCCA
ATGTTACAGTCAATGGTTTTCCTGGTATTCCCAGGGAAAAGATACCGAGAATTGTGGTGA
GAGATCCTGAGGTTCCACATGTTAAGGAAAAACCTCCACAGGGTTTTAAACAGATTTTAG
ATGAAAAGGGTCCCGAGTATCTGGTCAAGCTGATAAATGAGAGCAAGGAGCTTCTGCTAA
CCGATACAACCATGAGGGATGCCCATCAGTCTCTTTTGGCTACCCGTGTTAGAACCTACG
ATATGCTTAAGGTGGCTCCCCTTGTAGCTCATAACTTGTCGGGTCTTTTCTCCCTTGAGA
TGTGGGGTGGAGCTACCTTTGATGTGGCCATGAGATTCTTGAGGGAAGATTCTTGGGATA
GACTGATCAAACTGAGAGATAAGATACCGAATATTCCGTTTCAGATGTTACTTAGAGGTT
CAAATGCAGTGGGATACAGCAACTATCCCGATAACGTGGTGAGGGCATTTATAAAGGAGG
CTGCTTCAGCAGGTATAGATGTTTTTAGGATCTTTGACTGTTTCAACTGGATAGAGAATA
TGAAAGTTTCTATAGAGGAAGCATTGAAAACTGGTAAAATTGTTGAGGTGGCTCTTTGCT
ACACATCGGACTGCACGGATCCCAATGAGCACCTATACACCATTGACTACTATGTTAATC
TCGCAAAAGAGCTAGCTGCTATGGGAGTCCATATAATAGGTATCAAGGATATGGCTGGAC
TCTGTAAACCCAAGGCGGCTTACGAGTTGGTGAAGGCTTTGAAAGAAGAGGTGGGCTTAC
CTGTTCACTTCCACACCCATGATACAGCTGGAACAGGTATAGCTTCCTATTTGAGTGCAG
CGCGGGCAGGTGTTGATATTGTGGATGTAGCAGTTTCAAGCCTTTCAGGTGTCACTGCAC
AGCCGTCTGTGGAAGCGCTAATTGCTTCTTTGATGGGCAGTGAAAGACAACCAAGAATAG
ACTTGGAGAAGATTATGCCCATAGCCAATTACTGGGAGAGGGTGAGAGAGTTTTACGCTC
CCTTTGAAAGCGAGCTGAAGAGCTCTACCGGAGAAGTTTACTTTCACGAGATACCGGGTG
GCCAGTACACCAATTTGAAGCCAAGGGCGGTTCAGCTGGGTCTTGGTGATAGGTGGGAAG
AGCTAAAGCAGATGTATGCGAGGGTTAACAAACTGCTGGGTAATATTCCTAAGGTGACTC
CTTCTTCAAAGGTGGTGGCTGACCTTGCCATCTTTATGTTGAAAAACAACCTTACTGAGG
AGGATCTCTTCAGAAAAGGGCATGAGCTCAACTTCCCACAGTCAGTGGTGGAATTTTTCA
AAGGCATGATTGGAGGGCCACCTTGTGGTTTCAATGAAGAGCTTCAGAGAATTGTGTTAA
AGGGAGAGGAGCCGCTCAACTGTCGTCCAGGGGAGTTGTTGCCTCCCGTGGATTTGGAGG
AAAAAAAGGCGGAGTTGAGGGAGCTTTTGGGACGAGAACCTACTATGAGGGATGTTCTTT
CGGCTATTCTTTATCCAGGGGTTTATGAAGATTTTGTAAAACATCAGAAGGAGTATTCGG
ATACCTCGGTTATGAAAACGCCACTATTCTTTTATGGCCTTGAGCTTGGGCAGGAGGATT
GGGTTGATATAGAACCTGGAAAGACCCTTGTGATTAAGCTTTCAGCCATCGGAGAACTTT
TGCCTGACGGTACAAGGATAATCTACTTTGAGTTAAACGGACAACCCAGAGAGGTTAGAG
TAAGGGACTTCAGCGTTAAAGTGGAGGAAGCTGGAAGGCTCAAAGCAGAGCCCGGTAATA
TCAATCATGTGGGTGCTCCTATGCCCGGCAAAGTGGTCAGAGTTAATGTTAGACCGGGAG
TATCCGTTAAAAAGGGCGATCAGCTATTGATAATTGAGGCAATGAAGATAGAGACCCCTG
TTGTGGCTCCCCGTGAAGGGAAGGTTAAAGAGGTTCTTGTGGGGATTGGGGACGAGGTGG
AACAGGGGGATCTGCTGGTGGTTATGGAGTAGTTTGCACAAGTTTTGTGCATGCCAAGCA
AAGCCTCCTCATCCATTGTGCACAATTTATGTTAATATGGATGCAGAGATGGATGAGGAG
GTGCTCCTATGTTACATATCAACAGCGGGGATACTGCTTGGGTGCTTGTTTCCACTGCCT
TGGTAGTCTTAATGACGCCTGCGGGATTGGCCCTGTTCTACGGAGGGATGTCCAGAAACA
AGAATATACTCAATACAATGGGCATGGTAATAGTGGCTTACGCCTTGGGCTCTTTGATTT
GGGTTCTTTGGGGTTATTCCTTAGCCTTTGGACCTGACAAGGCGGGTATTATTGGCGGCC
TAAGTAAGTTTTTGCTGTCAGGAGTCACTGTACATTCAGTAATCAAAACTATTCCGGAGA
TACTATTTGTGGCATTTCAGGGTACTTTTGCAGCCATAACCGTAGCTTTGATCAGTGGTT
CGCTAATTGAGAGAATGAAGTTTTCCACATGGGTGGTGTTTGTAATCCTATGGTCAACTT
TGGTCTATGCGCCTGTTGCACACTGGATATGGGGAGGAGGTTTTCTGGCTAATGATGGTG
CTTTGGACTTTGCAGGGGGGACTGTAGTGCATATTAATGCGGGTGTGGCTGGATTAGTTA
CTGCACTGCTTTTGGGCAAAAGAATAGGTTACGGCAAAGCCGCCTTCTATCCATCCTCGG
TGGTATTAACAGCGTTGGGTGCTGCCCTACTTTGGTTCGGATGGTTTGGATTCAATGCAG
GTTCGGAACTGGCCGCGGATGAGATAGCGGCCAATGCGCTTTTGGTTACCAATGTGGCTG
CCTGTGCAGCAGCTATCTCATGGCTTTTTACAGAGTGGATGTTGTTAAAAAAACCAACTT
TGCTGGGAATAGCATCCGGAGCGGTGGCGGGTTTGGTGGCAATAACACCTGCTGCAGGCT
ACGTAAATGCGCTTGGTGCAATTGTAGTAGGATTGGTTGCAGGTATTTTAGGCTGGTTTG
GAGTTTTCGTTCTGAAAAGACGCTTTGGATATGATGATTCCTTAGATGCCTTTGGAGTTC
ACGGGTTGTGCGGGATATGGGGAGCTTTAGCGGCAGGCTTGTTTGCGGTAAAGGATGTAG
GTGGAGTAGCAGGCGTATTTCAGGGAAACTTTATACAGCTATGGATCCAATTGAAAGCAG
TGGTAATAACTATAATCTACTCGGCTATTGTTACAGCTATAGCCTATGCTGTTTCTTCCT
TAGTTACAGGTGGGGCCAGAGTTCATGAGGAAGTTGAGATTGAAGGTCTTGATTCTTCCG
TGCATGGAGAGAAGGGCTATGAATTCTAAATTTGACAAAGTTTGTCCAATCATATATATA
ACTTGCCCCTTGATGAGCCCGTAGCTTGGTAGTATAAACTTTTGACTTTCGCAGGGAGGA
TGTGAATGCTGTATAAGTCTCTCTCTTCCTTTCCTGTTTTTGAAGTGGAAAGGGATTACG
ATAAATGTATAGTATGTGGCTGTTGCGTTCAGCAGTGTACCTATGATGCCACTTACTATC
TTCCCTATCAAAAAAAGGTAATAACCGATGATCATAAGTGCGTAGGGTGCAAAAGATGTG
AGGCAATGTGCCCCACCGGTGCCATAAAGGTGAGGGCTATTACCAATGAGTTCAAGCACA
ATGCTTACTGGGATGCGCGGACTATTAGGGACATCTATAAACAGGCTGATCAGGGCGGTG
TTATCCTTACCGGTGGAGGTAACGATAGAAGGTTCAGGATATACTGGGATCATCTCTTGA
TAGATGCCTGTCAGGTTACCAATCCTTCCATTGATCCTTTAAGGGAGCCCATGGAGCTAA
GGACGTTCCTGGGCAGAAAACCGGATGCTCTGAAAGTTGAGTATAATGAAAAGGATGAAC
CGGAGTTAAAGACAGAAATCTCTCCTAATCTGGTATGTGAGGTGCCTATTATTTTTGCTC
CCATGTCCTATGGCGCTCTCAATCTAAATATGCACAAGGCCATGGCAAGGGCTGCCACTG
AAATGGGTACCTACTGGAATACAGGAGAGGGTAGTCTTCATAGGGATCTTTACAAATACG
GAGATCACACCATTGTTCAGGTGGCTTCGGGTAGATTTGGTGTTAGTGCTGAGTATCTGA
AGGTGGCTGCTGCAGTGGAGATTAAAATAGGTCAGGGTGCCAAGCCGGGCATCGGTGGAC
ATCTTCCCGGTGAGAAGGTTGATGAGGAAATATCCAAAACGAGAATGATTCCTGTGGGAA
CGGATGCGCTTTCTCCGGCCCCGCATCATGACATTTATTCGATAGAGGATCTGAGACAAC
TCATATATGCCATAAAAGAGGCAACAAACTATGAAAAGCCTGTTAGCGTTAAAATTGCTG
CGGTGCACAATGTGGCAGCGATAGCCAGTGGTATAGCCCGTGCGGGAGCGGACATAATCG
TGCTTGATGGTTTCAGAGGTGGTACCGGAGCCTCCCCTGCTATCGTAAGGGATTATGTAG
GTATCCCTGTTGAGGTTGCGGTGGCTGTGGTGGATCAAAGACTGAGGGACGAGGGTATAA
GAAACTGGGTGTCTATAATCGCTGCCGGTGGAATTAGAAATAGCGCCGATGTGATAAAGG
CAATAGCTCTTGGTGCTGATGCTGTTTATATAGGAACAGCTGCTTTGCTGGCGGTGGGAT
GCACCCTTTGTCATAAATGTTACACTGGAAAATGCGCTTGGGGTATTACAACAAACGATC
CTTACATAGCCAACCGTTTGAATCCGGATATTGCTGCTGAGAGATTAATAAATCTGCTTA
AAGGATGGGCGCATGAGATGAAAGAAATGCTGGGATTGATGGGTATCAATGCTATCGAAT
CTTTGAAGGGCAACAGGCTCAGGTTAAGGGCAGTAGGCCTCACCAAGGAGGAGATGGAGA
TTTTAGGAGTACTACCTGCGGGGGAAGGATTATGAGCGAGAGGAGAACAAAGCGGGTTTT
GCCTATAGAGGAAAACTGCATGGGCTGTCGCTTGTGCGAGGTGGCCTGTGCTATAGAGCA
TTCTGAATTTAAGGATCCTATCCTCACGTTTTTTCAAGGTAAGCCACAATCTTTTACAGT
GGTAGAGGTAGACGGACCCTTTTCTTTTTCCCTTAACTGCCGTCACTGTGATGAGCCCTA
TTGTGTAGAGGCCTGTATCACGGGTGCAATGCATAAAGAGCCTGATGGCAGAGTCATTGT
TTATGAAGATATATGTATTGGATGTTACATGTGTGTAGTTTCGTGTCCGTGGGGAGCTGT
GAATCCTAAAGAAGGGGTTAAAAAGGCAGCAAAGTGCGATTTATGTCCCGATAGGGAGTT
GCCTGCATGTGTTCAGGCTTGCCCTAACAGAGCTTTGGTTTTTGATACCACAGAGGAGTT
GATTTTCTCCTTGCCGGAAGAAGAGGAAGAGGCATTCATTGAAGGTTAAAGGAGGGGTAG
GTGGTTAGGTATTTGATAGCAGGAAATTCAGTGGCTGCTGTTTCAGCTATACAGGCTATC
AGGCAGAGGGATAAAGAGGGGGAGATAGTAGTTTTGTCTCCTGAAAGAATGACGGCCTAC
TGTAGGCCACTCATTACTTACATATTGGCAGGGGATGTGGAGGAGTGGCGCCTCCCATAT
AAAAGGGACGCTTTCTATCAGCAGAACAATGTTAAAGTTTTGTATGGTGTAGCTTTAGAA
GGGGTGGATACCAAGAAGCGTATTGCCCATCTGTCTGATGGCCAGAAAATGGCTTTTGAT
AAGCTGCTTTTGGCAGTTGGAGGCAAACCTTTTATCCCACCAATTGAGAACGTTGAAGGG
CCAGATGTTTACACCTACACCACAGTCGCCGATATGAATGCTGTCAGGGAACGGCTTGAC
GAAATCAAACGTGTGGTGGTTGTTGGCGCTGGTATGATTGGTATGAAGGTTGCTGAGGCT
CTTAAAAAGTGTGGCAAAGAGGTCACTATTGTTGAATTGATGGATCGTATCCTGCCCATG
GTTCTTGATAAACAGGGTAGTGCTCTTGCTGAGAAAGCGTTGGATAGAGCAGGTGTTTCC
TATGTTCTTGGGGATTCTGTTGTGGGCATCCACAGAGATGCTTCTGGTAGGGTCAAACAG
GTGGAGCTAAAGAGCGGAGAGAAGATAGATTGCGATACAGTAATAGTTGCAGTGGGAGTT
AGACCTAATATTGAGCCGGTTAAGGATAGCGGTATTTCGGTTAGTAAAGGAATAGTAGTA
GACGACTTAATGGAAACCAATGTTGAAGGTATCTATGCAGCGGGGGACTGTGCCGAAGCT
TATGATCTCATTTTAGGACAAAAGCGTCCCAATTTGGTTTGGCCTGTGGCTTACAGGCAG
GGCATGATAGCGGGAACCAATATGGCAGGTGGAAGAAGGCACTATGTAGGTGGTTTCCCC
ATAAACGCCATAGGCTTTTTTGGCTTCCAGGTGTGTTCTGCAGGTATGAGTGCTGTTGAG
GATGAGGCCAACGGGTCCTTTGAAATTTTAAGATTCCTTGATGAAGAAAAGGGCATTTAT
AGAAAGGTTGTTTTGGGTAATAATAGGTTGCTCGGTTTTGCAGTAATAGGGGATGTGAGA
AGAGCCGGCCTTTACACTGGTCTCATCTGGAGTCGCATGGATGTGTCATACTTTAAGGAT
AAACTGGTTACTGATTTGAGCCTTTCAGAGGCTATCTATCCTCTTGAGGGTTCTCTACCG
CCCATGAACTTTTCAGTGAGAAAGGATATAAGGCGCTTTGGATGGGCGGTTTTCCCCTAC
AGTTACAGGAAACTATTTACGCAGTACTCTGCCAGAATTGAAGAAATATGTTTCTTTGAT
GAGAAGGGGGTATGCCTCTATGATGGTGATAACAACAAGAGATAGAGAAGTTTCTGGTTG
TGGTTTAGCAGGGGTCATTTCGAGAAAGAAGATCCTGATCCCTGGAGAGGTTATAGTCCG
TTCTATAACACATCAGAAGGAGAGAGGTAACGGGCTTGGTGCGGGGTATGCAGGCTATGG
AATTTACCCCCAGTTTCCTGATGAATATGCCTTTCACATAATGTACGATGATGAGTATGC
AAGGAAGGAAACTGAGGAGTACATAAAGAAACGCTTCCATATAATCCACTATGAGGAAAT
ACCCACAAGGAGAACTAAGAATATTACAGATAGCCCTCTGCTCTGGCGTTATTTCTTACA
ACCCATAGAGCCACCCGATGATCCTGACTTTAACGAAGAAGATTTCGTGATGAAGGCAGT
AATGGATATTAACAGTTATATCAATGGAGCTTATGTCTTCTCCTCTGGTAAGAACATGGG
GGCCTTTAAAGGGGTAGGGGAGCCTGACGATATAGGTGAATTTTACAGGATAGAGGAATA
TCAGGCGTATTTGTGGGTGGCTCATACAAGATTTCCTACAAACACACCGGGCTGGTGGGG
AGGAGCACATCCCTTTACCCTGCTGGATTGGGCTGTTGTGCATAATGGCGAAATCTCCTC
TTACGGAACCAACAAGAGATACTTGGAGATGTTTGGATACAAATGCACCCTGAGAACAGA
TACAGAAGTTGTGGCATATCTTATAGATCTTCTGGTGAGAAGGCACCGTTTACCGTTGAG
GATTGCCGCATACGCTCTGGCAAGTCCTTTTTGGAAAGATATAGACAGAATGCCTGAGCC
CCAGAAAAGGCTATTTACGGCTATAAGGATGGTGTACGGAGCCGCTATGTTAAATGGTCC
CTTTGCCATCCTAGTTTCTTGGAATGGTGGATTAATGGGACTTAATGATAGAATCAAGCT
AAGGCCACTGGTTGCTGCTATAAAGGACGATAAGGTTTATATGGCTAGTGAAGAATCCTC
TATAAGAGAGGTTTGTCCAGATCCAGATAAGGTGTGGGCGCCAAAGGCGGGTGATCCTGT
TATAGCGTTATTTGAGGATTTTGAAAGGGGAGATCAGTTCAGGGAGTATCAGGTTTAGGA
GGGCATGGAATGCAGGAGCCTTTTGTAATAGATGCCAAGGGAATGCACTATCGCATATTA
AATCAGATAATAAGAGATAAGATAAAAGAGGGCTACAGGCACTTCATCCTGCATAACGTA
AATGGTCAGCGTTACATAGGTGCCGGTGTTATGGAGGATGTTTTTATAGAAATTTACGGT
GTTGCGGGAAACGACTTAGGGGTCTTTATGAAACGAGGAACTATAATAGTTTATGATAAT
TCGCAGGATGGCGTTGCCAATACTATGGAAGGTACCAAGATAGTGGTGCATGGCATGGCT
GGTGATGTGTGTGGTTATGGTATGAGAGGTGGTAAGCTACATGTTTTGAGGGATATTGGT
TATAGAACAGGCATCCACATGAAAACCTATAAGGATATGGTACCTGTGATAATTGTGGGT
GGAAAAGCCGGAGATTTCTTTGGTGAATATATGGCGGGTGGAATTCTTATACTTTTAAAC
CTCTGGGACGATGACGATAGACCCATAGTGGGTAATTTCCTTGGTACTGGTATGCACGGT
GGAGAGATCTATATAAGAGGCGAAGTTGATCCTTACCTTTTTGGCAAAGAAGTTGGTATA
GCAGAGATAACGGAGGGAGACAGGAAGAAGCTAAGAGAATATTTAGCTGATTACTGTAAT
GACTTTAAAGATTATGGGCTTGACATAGATGAGATAATGGCCGAGCCCTTCATGAAGTTG
ATTCCTGTTTCCACGAGACCTTACGGCAAGATCTACGCGTATTGATACGGGTTGGTTTTC
ACGTATCAGTAGTGGGTGGGTTACATAGAGCCTTTGAAAGAGCATACAGCTTAAGATGCT
CTACATTCCAGATTTTTACCACTAATCCGCGAGGCTGGAAACAAAGAGAAGTTTCCCAGG
AAGAAGTAGGAGCTTTTCTGGAAGAAAGCAAGAGAACAGGAATAGATCTCTACTTTTCCC
ACATTCCTTATCTTGCCAATTTTGCAGCAGAAGGGGAGATCTTTGAAAAGTCGGTGCACA
TGCTTCATGCCGAGTTGCAAAGATCTTTTAAGTTGAAAATAGCAGGGGTGGTGGTGCACG
TAGGAAAGCTCAAAGGTAAAGCCTATAAAGAAGGCATAAGGAAGATTGCAAGGGGAATAG
ATCTTGCTATGGAGGGGACGGAGGATGTTCTGGTTCTGTTGGAGAATACCGCGGGTCAGG
GCACGGAAGTGGGATATCGATTGGAGCATTTGCAGGATATCATGGAGACATCAGTTTTCC
CCGAAAGGTTGGGACTTTGTATAGACACCGCTCATGCCTTTGAAGCAGGGTATCCTATAC
ATACCACAGAAGGACTTGAAGCTTTTTTCAAGGAGATTGATGAAAGATTTGGTTTGCAGA
AGTTAAAGCTTATTCATCTCAATGATTCAAAGACATCTTTTGCGTCGAGAGTTGATAGAC
ACTGGCATATAGGAGAAGGGCAGATAGGTCTTGAAGGGTTCAAGATTATACTTTCTCATC
CTATTGTAAGATCAGTTCCTATGGTAATGGAGACTCCATGGGGAGAGGAATGGGACAGGA
GGAACATGAGGAGGGTGAGGGAGTTACTTGGTCTTCCTGTCTGAAGCTTTCTTGTCTTCC
CACTCTTCTGCCAACACTTTTTCTCTCAAATCCTTAGGCAATTGGAGAGCCTTCTTCCTC
TCCCTTAGCGTAGGAGAGTACCTATCTCCTCTGATTTTTGCATCGGTCACTAGTGCCATA
CTAGCACCTCCTAAAAGTTGTCTGTTATTAAAATATAAAAGCTTTTTGCAAAATGTCAAT
GTTAAGTGATTGTTTTCTCAATATTTATTTTTAGCATTTTTGTTTGTTTTTAGAATTTAT
GGGTTTTTATAAAAAGCAATTTTAGTATATTTTGGGTTCAGCTTGAATACAGTGAATAAT
GTTGCAAAAGAAGGTGAGCTGTAGTAGTATTTAAACACCCTAAAAACAGTTAGAGGTGGT
ATTGATGGTAGAAATAAGGTTTCATGGTAGAGGTGGTCAGGGTGCTGTTACTTCGGCAGA
GCTTCTTGCTAAGGCTGCTATAGCTGAGGGAAGATATGCTCAAGCTTTTCCTGCCTTCGG
AGCTGAGAGAAGAGGTGCTCCGGTCCAGGCTTTCACCAGGATATCCGACGAACCCATAAA
GATAAGAATAGGGATTTATGAGCCTGATATTGTTGTGGTTCTTGATCCCACCCTGTTAAG
AACGATACCTGTTCTTGATGGCCTTAAAGAAGGGGGTATTCTAGTGCTGAATGCCAAGTG
GGATGTTAAAGAGGTAAGAGAAAGGCTTGGTTGGAAGGGAAAGCTTGCTGTGGTGGACGC
GACAAAGATTGCCCTTGAGGAGCTGGGAGTTCCCATTACCAACGTGGTTATGCTGGGTGC
ACTGTTAAAGGCTAGAGGTGACCTCGCCTCTTTAGAGGATGTTGAGAAGGAAATAGCTGA
CAGGTTCCCTAAGATAAAGGATATGGAGATAAAAGCTTTTAGAAGAGCTTATGAGGAGGC
AGTAATAGATGAGTAGGTTGCCAACATGGAAGGAAATTAATATTGCCTGCATAATTTCTG
AGCCGGGTAACAGTGTAAAGTACAAGACCGGAGACTGGAAGACGCACTACCCTGTTATTG
ATTATAACCGCTGCATAAAGTGTGGTGTTTGTTGGTCCTTCTGTCCCGAATATGCTTTTG
AAGTGAACGCAGAGGGGAATTTTGAGGTAAACAGAGATTACTGCAAAGGCTGCGGTATTT
GTGCTAATGAGTGTCCAAGGCAGTGTATAACAATGGTAGAGGAAGAGGTATAGCTATGAA
GAGGGTAGGAGTAGAGGTAGCAATAGCAATAGCAGAAGCAGCGGCTCTGGCCGAGGTGGA
TGTAGTTTCTGCGTATCCTATCACGCCTCAGACGCATATAGTGGAGCATCTTGCAGAGCT
TGTAGCTAATGGAGAGCTAGATGCTGAGTTCATTACTGTGGAATCCGAGCACACTGCTAT
GAGTGCTGCTTTGGGAGCTTCTTTGACAGGTGCTAGGGCTTTTACCTCAACAAGCTCCCA
AGGTTTGGCTTTAATGAATGAGATTGTTTACATAACCAGCAGTATGAGAGCACCTGTTGT
GATGGCTCTTGCCAACAGGGCATTGTCGGCTCCCATTAACATCTGGAATGACCATTCCGA
TGTTATGAACGAAAGGGATACTGGATGGATATCCATCTTTGCCAACAACGGGCAGGAGGC
CTATGACTTAACCTATATGGCTTTCAAGATCGGAGAGCATCCGGATGTGCTTTTGCCGGT
TATGATCAACTTTGACGGTTTTATTTTGACACACGTGATTGAGCCCATAGTGATGTTTGA
TAAAGAGGATGTAGAGGGATTTTTGCCTCCTTATGAGCCCAAGTTTAAGCTTGATCCTGA
TAATCCAGTTACTATGGGGCCTGTTGGCCTTCCCGAAATATACACGGAAGTCAAGAAACA
ACAAGAAGAGGCTATTAGAAATTCCAGAAAGGTGATAGATGCTGTCTGGAAAGAGTTTGA
GGAGAGGTTTGGCAGGAAGTATCAGGCTGTGGAAACCTATATGGCTGATGATGCTGAAAT
AGTCTTGGTGACTCAGGGTTCTGTTACAGAGGCTGCTCAAGTTGTAGTAGACGAGATGAG
AAAGAAGGGCAAGAAGTGGGGAGTTGTGGAATTGCGCTTGTGGAGACCCTTCCCCTTCGA
GGATTTGGAAAAGGTATTATGTACGAATAATGTGCAATGTGCAGTGGTACTTGATAGAGC
TATCTCTTTCGGGGGACAGCTTGGTATTGTAATGAGCGAGGTAAGAAGCGCCCTTTATCA
GAAAAAGAACAGACCCATGGTGGTTGGATGCACAGCGGGTCTCGGTGGAAGAGATATCAA
GTTTGATGAGTATGTTAAGATGTTTGAGTTGGGTGAGGAATGTTTGAAAGAAGATAAAGA
ACCTGAAAACGTTGTTATAGTGGGGTTGAGGGAATGAAGCGGGATATGAGTAAATTTGCA
AAGGCTTTGGTTTATAAGAATGCTCCTAAAGAGGAGTATTTCACCAGGGGTCACAGGGCC
TGTCAGGGTTGTGGTCCTGCATTAGGAATAAGGTATATTTTGAAAGCAGCTGGCCCTAAC
ACTATAGTGGTTAACGCCACAGGATGTATGGAAATTATATCCTCTCCGTTTCCCTATACT
TCTTGGGCTGTACCGTGGGTGCATGTGGCCTTTGAAAATGCTGCAGCTGTTGCATCAGGT
ATTGAGGCTGCAATCAAGGTCTTGAAGAGAAAGGGAAAAATAGATCCCGATAAAAGGATA
AATATAATAGCGCTTGCTGGAGATGGTGGTACCGCGGATATTGGTTTACAAGCACTTTCG
GGTATGCTGGCAAGGCGTCACCAGGTGCTTTATGTCTGCTATGACAACGAGGCCTATATG
AACACCGGTGTTCAAGGCTCATCAGCCACGCCTTACGGTGCCCATACCACTACCACCCCA
GCTGGTAAGGTGAAGTTTGGCCAGGGATACTGGAAGAAGAATGTCGCTGCCATTGCTGCG
GCTCATGAGGTGCCATACGTTGCAACGGCATGTCCCAGTTATCCGTTGGATCTTATGGAC
AAGGTGAAAAAGGCCCTTACTCTTGGTGCTTCTTATATTCATATGTTCTCAGTGTGTCCT
ACAGGTTGGGGTAATCCACCAAATAAATCCATTGAAATTGGTAGATTAGCTGTTGAAACA
GGTATATTCCCTCTTTATGAGGTTTATGAAGGCAAGGTGTTTAGGATTTCTTATGAACCT
CCTAAGGGGCTGAAGCCCGTTGCTGAGTATCTGAAGACACAGAAGAGATTCAGGCATCTT
ACCCCTGATATAATTGAACAGATACAGCAAAGGGTAACAGAGCACTGGAACTGGCTGAAA
CATCTGGAGGAGCTTACCAATAGCGAGCAATTTCTGAAGGATGTTGGAGTTACTATTCCA
GAAGTTTAAATACAAGCCGGGCGTGTAGCCCGGCTTGTATTATCTATCCTCTTTGGGTTC
TGGGGTAGCCCAGGATTCCTCGTCGAAGTAAAGTTCATTAAGATCCTTGGGTTTCTGCAC
CTCTGGAACCTTTATATCCTCTATAGCTTCAAATCTGACAAAGGAAGATCTATACCAGTC
AACTTCTGGAATTGGGAGGTCAAAGTGCTTCATAACCTCATAAGACTCGTAGAAATGGAG
CCATTGGTTTTCGTTCTCTGGATAGTAAGTGAAATCCCTAATGATATCTGTAATTACCAT
ATTTGCATCGTTAACGAACTTCTGGAATTTCCACCATTTGTACAGGGAGGCTTCAAGGTG
GGTGAAGCCCATGTATCCAGCACTTCCTTTGCCTTTTAGTGCCTCCATGCATCTTGCAAT
GAACAGAAATAGTCCTGTATACGTTTCCACCGGGTCTGTAACAAATACGTCAAACTTTCT
TTTGGCTTCTTCTGGTAATTCCTCAATTACATTGTATCTTTTGACCTTTATGTTGTTAAT
GCCTCTTTTCTCACAGAAGTCCATGATGAAGTTGTTGATACGCTCGTCTATTTCCACGAC
CGTCACGCTGCGGGCCATGCCGGTAAGTCCTATAGCAACACTGAGCAGGTCGTCGTCTCC
AAGAATAAAGATATCCATTCCCTCTATGTCTCCCCTTGCGTACATGAAGGCGAGCCTTTT
TATAGTGTCAATGGGTCTTATAAAGCCCTGATCATACTTGCTTGTAGGTAGGGGCCTGTT
TTTCGTTGCTTTGAGGAATTCTTCGTATATTTCTCTGAAGTACTCTTTTATCTCAACGCC
CACTTCGCAGGTGCTGCATTTTGTCTCCTTTTCAGGTTGGATATCCACGTCCTTGGCCAG
ATAGAACCTGTGGTTCTGATAGCTTATGAGCCCTTCGTTGAGAAGGCTTTTTATATTTTC
CAGAAATTCTACAATGTGTGCATCCTGCTTGTTGATAAGCTGCCAGAAGGTTTGAGGTTC
TTTTTTTAGAGCCCTTAGTATCTGATTCCTTATTCGCTGCGACATTGAACCCTCCATAAA
GATTTTTAGCGAGGAAGCAAGATATTATTACTTTTTCTCTTTTTCAAGCCTTACGATGAG
AACGTTGGTTTTAGCTTTCCTCGCCACCTTTTCCGATACGCTACCGAGAAGCAGTCTTTC
TATACCACCTTTGCTGTGGGAACCCACTACAATTAGATCTACATCTACCTCCTCAGCCTT
ATCCAGTATGGTGTCAAAGGGTTCTCCCGCTTCCACGATAACGGTCACGTCGATGCCATA
AGATTCTTTTAGCTCATTGGCTTTCTGATTGAGCTTTTTCAAGGCCTCTTCTGTTACCCT
GTCGAAGATCTTTTCTATGACCTCTAAATCGGTGGAAGGAACCAGCAGTCCTTCTGAAAT
TAACAATGGTATCTCTTTTTCAACTACATTTAGAATGAAAAGCTGGGCGTTACAAAGCTT
TGCAAGTTCTGCCGAGGTCTTTAAAACTTTTTCAGTTATGGGCTCAGAAAAGTCTATTGC
AGCCAAAATTCTATTGAACATCCTTAGCCTCCTTCAACTTTTTCAGTATTATTTCAGCAA
CTCTTTCTGGAGTTGCTGTTCCATCTATCATTATAACGTCGTTTTCTATAGGGTCAAAGG
AGTTTTTCATTTTGAGATAGATATTAAAGTCTGCGTCTGATACCGTTTTTTCTTTTTCTC
TTTTTTCAAGCCGTTTTTTGATCTCCTCTTCAGGTACATCCAGATAGAAGAACTTGACAG
GTATATTTTTTTCAGAGCAAAGTTTTCTCAGAAGAGTACGGTAATTTTTGGATTTGAAGG
TGGCATCAAGAATGGCAATTTTCCCCTTTTTCACAGTTTCAATGGCTCTTTTGGCTAGTT
CCTCATAAACTTTGTCAGTAAACTCTTGGGTATAAATTCCCTGAGTAAAATCACTCTTTG
CACTTTCAAAGGGTTTAAGACCCGCCATTTCTTTTCTGACAACGTCCGAGTTAAAAACTT
CTCCGTTTAGTTTTTCAGACAGAGCTTGAGCAACAGTACTTTTGCCAGATCCCACAAGTC
CAAAGATGACTATTACCATGATCTTGCGTATTCCTTAGCCAGGTCAAAGTATTTTCTTGC
TTCAATGGCCCTTTCTTCTCTTGTGGCTTCGGGGATGTTGGGATCAACACTCATGAGACT
GTTTACCTTTCCACGGACATATGCCCTGTAGCATTTGAAGAAGGGTAGCAATAGATCTAA
GTCTGGATCTTGAAGTAGGCTTTTGTAAATCTTCTCTCCGTAAAGAGAAAGATCCTTAGC
TTGCAGATAATCCAGATCCATAAAAAGAAAAGCTATATCACAGGCGATATCTATGAACCG
AAAACGTTTATTGAATTCTATGCAGTCGAAGATGCAGATGCTGTCAGTGAGGACGATATG
TTCGCTATGAAGGTCTCCATGGCAGTCCTTTACTAAGCCTTTTTTAGCGCGTTTATCCAG
GAGGTTATCGTGAGCTGAATAAAATTCCTCTGTCTTTTCCTTTATAAAATTGAAGCTTTC
TTCATCTATGGTTTGCCCAATAAACGGTTCTGTTTGCTGAAAGTTTTCATCTGTATTTTT
TCTGAAGTTACAGGTTTTGCCGTAACTTTTTATTTCTTCGTTGGTTTCGGCTTTCATGTG
GAAGTCTACTATCTTTTCAACCACCTTTCTTATGTCCTCTTTGAAAACCTTACCTTCAAC
AAGTAGCCTTTTTAGGCTTTTTTCCATGGGCAGAGGCTTCATCTTAACGGCGTACTCTAT
GATCTCACCGTTATAATATATGGGTTCTACGCCGAGGTAGATTTCTGGGCAGAGCCTTTT
ATTGAGCCTCACTTTCTCTTCACAGTAGAACTTTCTCTTCTCTAAAGTAGAAAAGTCCAC
GAAGCCAAAATTTACTGGTTTTTTCACCTTGTAGACAACGTCCTTTTTTATAAAAACCAC
CGATATGTGGGTCTGGACTACTTGGGTTTGTCCATCTGAAAGTAGCTCCATAACTTTTTC
TAAGCTCATTTTAGCCCTCCAGATAGAGCCTGGATCTTTTTATGCATCTTTTCACATTGT
CAAAGTTCTTTAAAGGGTTTTTTTCAGTTAACACAATCCACTGGTTTGGTGTTCTGTCTA
TCACTGTAGCTTCAGAATTTGGTTTTTCAGAAACAAAGGCCAGATATTTAGAGGATCTCT
TCAGTTTGCCTATGGACGGGCACTGGTTTGACATCTTTTCTACGGAGACAATCCTTATTC
CTGCAGGCAGAAACTGGTTAACTTTGAGAATGTCCTGCCACTTGGCTTCCTTCCATGTGC
CCAGCTCAAAGGGGGTGTAAACTATTTCTATTCCTAAGCTTGTCGCCTCTGGAAAGGCTA
TGGCAGGGTGAGGGGAAAAGCCTTGGGAATAGGCAAGGGGTATACCAGCTCTTCTGAAGG
CTCTGTGCAGGATGGACTCAAGGTCGTTCTGTCCTATCAGGTGTGCTGGAGGTAGTTTTT
GAAGATAACAAAGATATCTATGTGTTTTTTCTCTGCGAAACTCAGGGAGAGTAACTTTTG
TAGTTGGTTTTTCCTTAGCCAATGAGACGGATGTTTTGGCGTTGCAGCTTCCACAGGCTT
TACATCCTGGATGACAGAAGGAAGTAGTCTGTCTGTGATATGCTTTCTCCCTCTCTTTTA
GTAAGAAATTTTTATTGATCCCAACATCTATAATTTCCCACGGTAAGGATTTTTCTATTG
GAATACTTGGTGATGGCGAAAAAGGATCTATTCCATGCTTTTCCATAGCTTTTTCCCATA
ACTCAAATTTGAACTCTTCTCCCCATTCATCAAACATTGCACCGCTTTTAAAGGCCTCGT
AAACCACCTGCCAGGACTTTTCGTCTCCCCTTGACAGGTAGGCCTCTACTAGGCTCTGAT
AGGGATTGTGATTTTTGATCTTTGCCCTGCTTTTAATGAATCTTTTCTTTAGGTATTCAA
TTTTCGTGGCTAAGCTTTCAAGGGGTTCCTGAGGCTCCCACTGAAAGGGAGTGTGTGGCT
TGGGAACAAAGGGAGATATGGTTACATTAACTTTTGGTCTTCTTGGCAGCTTTTTGGAAA
TTTTTAGTATCTGGTAAATCAGATTCCCTATGGCTTCCACATCCTCTTCCTTTTCTGTGG
GAAGGCCTATCATGAAATAAAGTTTAAGGGTTTGCCATCCTGCAAGAGCTGCCTTCTCCA
CGGTGTCTAAGATTTCTTTCTCTGACAGGTTTTTGTTTATAACATCTCGTAGTCTTTGAC
TTCCCGCCTCAGGAGCTATGGTGAAGCCTGTCTTTTTTACTTTCTTGATGGCTTCAATGA
TTTTTGGTGTGAGGGTGCCGGCTCTGAAGGAGGGAAGTGCTATGGAAAGCATGTTTTGCT
CTGCTATGTTGCCAAGATAAACGATTAGATCCTCTATCTTGCTGTAATCGGTGGTGCTTA
GCGATAGAAGAGAGACCTCTTCGTAACCCGTTAGTTTCTCGCTTTTCTCGAGTATCCTTA
TTATCTCATCTGGTTCTCTTTCTCTTACTGGTCTATAAACAAAGCCGGCATGGCAGAACC
TGCATCCTCTTCCACAGCCCCTAGCTATTTCAATAGTAATTCGATTGTGAGGAACATCCA
CCAGGGTTACCAGTGGAGGATCTGGATATTCGCTTAATGGTTGGATGAGCCTTTTAGCAC
CTTTGTTTAGCGATGGAACGTATATGTTTGGGTGCTCAGCTAAAATTGAAAGTCTCTCTT
GACGGGATCGAGTTGATGATAATTTTTTAAGTACCTCTTTTATCTCAACTTCCCACTCTC
CAATAAAGAAAGCGTCTATGAAAGGCTTTAAGGGCAAAGGATTGAGGCAGCATGGTCCCC
CTGCCACCACAATAGGATCTTTTTCGGTTCTGTCGATGGAAAAGAGGGGAATTTGAGATA
GCTTTAGAAACCAAAGAACATTGGTGTAGCAGAGTTCGTAGTGAAGAGAAAAAGCAAGCA
AGTCAAACTCAAGGGCCTTTCTGCTGGTTTCAAGTCCCCAAAGAGGGATCTTGTTGGAAA
TCATATACTGGGTGAGATCCTTCCATGGTAAAAAGGCTCTATCGCATAAGATTTCTGGTG
CTTTATTTATGGACGAGTACAACAGCTGATAGCCATAACTTGACATGCCTATATCGTAGG
CATCAGGATAGGCAAGAAGAACCCTTAACTTACAGCTTTTCCAATCTTTTTTTGCTGCGT
TAATTTCGTGGTTTATGTAGCGACCAGGCTTTTGAAAATTCTTGAGCACCTCGTAAGCGA
GGTTCATTGTTGCAACTTTTGGGCTATGATTCTGGTGATGTCGTTGTACATTGCTAAAAG
CATGATAAGAGCGATTATAGCCAGCCCGATTTGTTGTGCTATCTCCTTGGTTCTCATGCT
CAGGGGTTTTCTTCTGATAGCTTCAATGGAGAAGAGCAGAATGTGTCCTCCATCCAAAAT
GGGTATGGGCAGAAGATTTATGATTCCCAGGTTTACGCTTATTAGAGCAGTAAAAAGGAT
GAATTGCAGTATTCCAGATTTAGCCTGTTGGGTAGCCATCTGGACGATCATTATAGGACC
ACCAAGGGTTTTTACAGACACCTTTCTCTGTATTAACTTTACGATACCCTTCACAGTTAA
AGCAGCAAGATCGTAGGTCTGCTGCGTAGCTATAAACATAGCTTTGATAGGGTTGTATCT
TCTGGTAAAGGTGGCTCCTGAAGGATATACACCTATTAGGCCTATGGTTTTTTCCTCTCC
AAAGGCGGTTTTTATCTTTTTTGCTGAGGGTGTTACGGTTACCGTTATGATTTTATCTCC
TCTTTTTATTGTTAGGGTGACGGGAATGTTGGGTTTTGTGTGGATTATCTTTGCCATGTC
TTCCCATGACTCAATCTTCTGTCCATCAATAGCCACAATCAAATCATTGGGCTGTAGCCT
TGCTTTTTGTGCTGGGGTATTGGGAAGCACCTTTCCTATCTGGGCCTTTAGAGCTGGAAC
GCCCACTATGTTTACCGAATAGATAAGAAGCCATGCAAAAAGGATATTTGCCAATGGCCC
CGCCAAAACCACAAGGCTTTTCTGCCAGATGGGTTTATGAGAGAAGCTTCTATCTGCCAT
ATCATGAGAGATTTCTTCAGAGGGGTCCTCTCCGTACATCTTGACGTATCCACCTAAGGG
AACGGCACTTAGGACATACTCGGTTTCACCCCACTGGAAGCCTAATACCTTTGCCCCAAA
ACCTAGGGAGAACCGCTCAACATAAATGCCAAACAGCTTGGCTGATATAAAATGTCCAAA
CTCGTGAACGAATATCAAAACGCCAAGAGCAATGATTGCCAAAAGAATAGGCATTTTTTA
CCTCCTCTTCTGGAGGGGGAGGGAGAAAGGAGCCAGCCCCGGCTAAGCTAATTTATCTTT
TCTCTACGTTAGCAGCCTGGGGGCCTTTAGCCCCTTCAACTATTTCAAATTGTACTTCCT
GCCCTTCGGTCAATGTCTTGAATCCGGGCTCATTTATAGCTGAGTAGTGCACGAACACGT
CCGTGCCTGTGTCATCTCTTGTTATAAATCCATAACCTTTCTTGTCGTTAAACCACTTAA
CTTTGCCTGTGTACTTCATAATACTTGATACCTCCTAAAAATTGAATAATTGGACTTTCC
CCGGTGGGGAAGATGGAAAGTGTTGCCGGGTGTTGCAAAATAAATCTCCTTTCTCCCTGT
TGCTGATTGTCTATCTATGCCTCCCCCGGTTATATGTCAATAGGCAGGTGAAAAATGTAG
ATTTTTGAGCAGCGTTCTGTTCATTGTGTCAGGATAGTAAACTTGGAGGGAGTAATATGA
TAGGAAGTCTACCACTTGACACAATTATGGCCTTCCTCCTGAAAAAGAAAGGAAAACCTG
AAGGAAAAGGAGGAAGGCCATGGACCAAACAGAGCTTCTAAAGCTTATTCAGCAAAAGGT
TATGGAGGTTGTCAAGGAGTTGATAGAAAAACTTTCTCTTGAGGAAAGAGAGATTTACCT
GGAAGAACACCCTGAAACCAGGGCAAATGGCTTCTATGAAAGGAAGCTCAATACCACCTA
CGGAGGAATTGAGAACTTACGAGTTCCCAGAACCAGGGATAGAGGATTCAGACCGCATAT
CATTCCTTACAGGAAAAGAACCCTGTTTGATCTGGAAGAAGTGGTTACATTACTCTTTGC
CTCAGGGGTTAGCATGCGGCAGGTTTCGAGATTCATTAACACGGTTTATGGGGTTTATTA
CTCTCCCTCCAGTGTAAGCAGACTTGCTAATGTTGCCAAGGAAACCATTGAGGCATGGAG
GAATAGAGAGCTTCTTGAGGAATACTATGCCATCTACATTGACGCTACATTTCTGAACAT
TACAAGAGGTTACACTTCAAAAGAGCCCGTGTATGTGGTTTTGGGAGTTGATTCCAAAGG
TGTGAGGGAGATTCTTGGTTTCTGGCTTTTGGGAGCAGAAGGGGAAAGTTCTTATAACTG
GCAGGACATCTTGAGGGATCTCAAGAGGAGAGGGGTGAAAAGGGTAAAGATATTTGTCAG
TGATGATCTACCTGGTTTAAAAGAGGCTATCAGGCTGGAATTTCCCTCTGCTGATCATCA
GCTTTGCATATCTCATGCTGTCAGGAACAGCCTGAACAAAGTGAGAAGAAGGAATAAAAG
TGCTGTGGCTGAGGATTTGAGAAAGATATTCACGGCAGAAAATATTGATGAAGCAAAGAC
AGAACTTGAGAGTTTTGCCAGGAAATGGAGAAAAAGGTATCCACAAATGGTTTCCTATTG
GGAGCAGAATTTTGAGTACTTGGTAGCTTTCCTGAACTATCCTAAGTCCATAAGGCCTCA
TATTTAGGTAGTGTCTCATTATTTGTGTCTAGGACCAATAGGGGGTAAAAGTAGTATGAA
TGACAAAGAACGAATTGACAATAACAAGGCCTTCCTCCTGTATTTGAGATGGTTTAACAC
CCAAAAACCACAGCAGGAGGAAGGCCATGGAAGAAAACTTATCTCTTGAATTTATACTTG
CTACTATTGAACAAAAGGTCAATGAGATAGTGAAGGAATTTGTAGAAGCCTTAGCAGTTG
GGGAAAGGGAACTCTATTTGGAAGAACATCCAGAAACCAAAGCCAATGGCTTCTACACCA
GGAAACTCGCTACAAAATACGGAGAAATAGAAAACCTTAGGGTTCCCAGAGTAAGAGAAG
GCAATTTCAAGCCACAAATCATCCCAAGAAGGAGAAGAGCCTTTTTGACCTTGGAGAAGT
AACCATCCTGATGTTTGCATCTGGAGCAAGCGTAAGGGATGTAGCTAAATTCTTGGAGAT
GGTTTACGGCATCTACTACTCCCCTTCTAGTTTGAGCAGGCTAACGGAAATCGCCAAAGA
AAAGATAGAAGCTTGGAGAAAAAGGAAGCTTTCCGAAAACTACTTCGCCATCTACCTTGA
TGCCACATATATTTCTGTAAGAAGGGGAAAAGTAGACAAAGAGCCTGTTTATGTAGCATT
AGGGCTTAAACCTGATGGTACAAGAGAGATTCTTGGCTTCTGGCTTTCTGGTGCTGAGGG
AGAAAGTACGCTTATTTGGAAAGGGATTCTCAGGGAATTGAAGGAAAGAGGGATAAGAAG
CGTTGAACTTTTCATAGCTGATGGGCTTATAGGATTACAAGATGCTATCAAAGAGAATTG
AAAGAGCCAAAAGAGAGCTGCGAAAGGCAAGTTGGTAATGTTATATTTAAAGCTCTCTTT
CCATCCTGACCCAGATGCCCTTGGTGTATAGTGGTTTGTATCCCAACTTCTCGTAGAGCT
TTTGGGCCCCTTTGTTCTTCTCTCCCACCCACAGACCTGTAATTTTCAGCCCTTTACTCT
TGAAATATTCAATAGCCCTGTTTATTAGCGCTACAGCAAGGCCTTTTCCCCTCATTTCAG
GGTCAACCACCAGCTCGTGTATCTCCCCTACTTTCCTGCCTCGGTTGATCCAGTTAGCAT
CGGTGGCTATGAAGGCCACGATTTTGCCAGATGGATCTTTTGCAACAAAGAAACCATTTG
GGTCGTGTCTGAAAAGCCATCTTAGATACCTTTTTAGAGAGCTATCAGCTGTGTAGGCGT
ATTCTTCCATACCAATATAGGCCTTTTTATAGAGATCCAGCAACTGATCTATGACCTCTT
CCAGGTTTTTTAGCCGCTCTATTTTAAAATCGGCCTTGGTCTTTTCCTCTATCATAGCTT
CATTCCTTCCATGAAAACTTCCTGAAAATCTACTTCATTAGCTAATTGTATGATAGTTAC
CTCGTTTTTCAAGTCATCCAGCATTTTGTGGCATTTTTTTGACAGAATACTCCATTTGGC
ACCCCAGAGAGAGGTGTTACCAAGATAGTGAAATTGGGCCTTTGGCAAAGAGGGTAAGAA
GGAAAGTTCCAAAAGCCACTCTTTTTTCAAGGCCCTGCCGAAGTTTCCAGCTATAAAGAC
CTCTTCTACACTCTCGCCAGATACGCCCGCCTTTTGGAGTAGGATTTTAACCCCTGCAAA
AACCGCCGCTTTTGCAAGCTGAATCTTTCTTATATCTTCCTGATATAAAAAGACATGGCC
AAAGGGATGCTTGTTTCCTGTTATTAGGCTACCGTCTGGAAGAAGGAATCCTCTTTTTTT
CAATGCGTACAAGGCAGAAATAATGCCAGATCCGCAGAAACCAACCTCTCTTTTATTGCC
AATGGTAGAAAAGGATAGATCCTCGTGCACTTCATAAATAGCACCTTCTACCGCTGGGGT
TCCATGAGTTATACCAAATCCTTCAAATACCGGTCCTGCAGGAAGACTGGTCCCATATAT
ATAATTTTCGGTCTTTAAAAAGAGTTCCGTGTTGGTGCCTATGTCAGCAGCTATAAAAAC
TTTGGAACGTGAGGTCAAAATGGAGACGGCAAGCATTGAGAGAGCATCAGAACCCAAGAA
GCTCCCTATTTCAGGTAAAAACATTATTCCCTGTTTTGAGGATTTGAAGGGTATATATCT
GTATCCCTTAGCTCCCAATGAGAAAGGGTGTCTTGTAAGTCCAGATACATCCTCTTTTGC
CGCAATAGCTGTCATAGCAGGATTGCCAGAGGCGCTAATTATGTCAACCCCTAAAGGTGC
TTCCTGGTCTATAATTTTCTCAATTTCCCTCAAAAGCGTTAGTTGCATTGCTTCTTTGGC
TTTTGGGTTCATGGCGTGGGTTAGTCTCGTTACCACATCGTCTCCCCATAACGCCTGGGG
ATTCCAGAAGCTTACAACCTTCTCTTCGAATCCCTTGTTTATTAGTACATAGACGGTGGA
AGTCCCTATATCTACTGCTCCAAACCCTTTGTCTATTTGAGTAATTGGTTGGAGTTCTAA
GGTAATATCGGGCATTGAAGCTTCTGGAATATGTTTGGCTTTGGGTTTAGGTATTAGAAT
GGTGCAATCATGAAGGATTTTGCACTGACAGGCCAGCCTTATGCCTGCTTTAATTTCTTC
AGGGCTCAGTTTTTCTAGTTCAGTAGGGGTAGGCTCAGGAATGTTGTTCAGAAAGCGTAC
TCTGCAATTGCCACATATTCCTTTGCCCCCACAGGGAAAAGCAAAGTTTATTTGACCAAG
TGAAGGGTAAAGAAAATCCCCTTTGGAAACATGGATAAGAACTTCATCAGGGAGTATCCT
GACCTTTGGCATATTAGCTGCTCATGGATTCAAGGAACTCTCTGTTGCTCTTTGTATTCC
TCATTTTGCTTAAAAGAAACTCCATGGCTTCAACAGGATTCATGCTTGCCAGCACCCTTC
TCAATATCCATATGCGTTTTAGCTCAAAGTCGGGAACCAGCAATTCTTCTCTTCTGGTTC
CTGATTTGGAGATGTCTATAGCTGGGAAGATTCTCTTTTCCGCCAGTGCTCTAAGCAGAT
GGAGTTCCATGTTTCCTGTTCCCTTAAACTCCTCGTATATAACATCATCCATACGGCTAC
CTGTTTCAATAAGCGCTGTGGCAAGAATGGTAAGGCTCCCGCCTTCCTCTATGTTTCTAG
CTGCGCCGAACAGTTTCTTGGGCTTTTCTAAAGCGGCGGCTTCTATACCTCCAGACATTA
CTCTTCCTGTGGAGGGAACAAGGTAATTATAGGCCCTTGTGAGACGGGTGATGCTATCCA
GAAGCACTACTACGTCTTTGCCGTATTCTACCATCCTTTTGGCTCTTTCAATTACCACCT
CTGCCACTTGCACGTGTCTGTGAGGCGGTTCGTCAAAAGTGGAGCTTATAACCTCTGCTT
TAACGTTTCTCTGCCAGTCAGTAACCTCTTCGGGGCGTTCGCCTATTAGCAGGGCAATTA
TATGGACTTCGGGATGGTTTTTGGCTATTGCGTTGGCAATTTTTTGAAGGAGCACAGTCT
TGCCCGTTCTGGGTGGAGCAACAATTAGACCTCTCTGTCCCTTACCGATGGGAGTGATAA
GATCAATCACCCTTGTGGAGAGTTCATCAGGGGTTGTCTCAAGTTTGAGCCGTTCGTTTG
GAAATATGGGTGTAAGGTTGTCAAAGTGTATACGTTCCTTCGCTCTTTCAGGAGGTTCTC
CGTTTATAGCTTCAACTTTCAGAAGAGCAAAGTATTTTTCCCCCTCTTTCGGTGGACGTA
TGAGACCGGAAACAAAATCTCCTGTTTTAAGACCAAATTTTCTGATCTGGGATGGTGAAA
CATATATGTCATCTGGTCCAGGTAAGTAGTTATAGGAGGCCGACCTCAAAAAGCCAAATC
CATCAGGGAGGATTTCCAGAACTCCTTCTCCAAAAGCATAGCCGCTTTTCTGCGCTTGGG
CTTCCAGTATTTTGAATATAAGTTCTTGTTTTCTCATACCGGAGATGCCGGTAATACCCA
GTTCTTTGGCGAGTTTCATAAGTTTTGGAACGGTCATTCTTTTGAGTTCTTGCATATTAA
GCTCAACGGTTTCGGGTGTTGCAGTAATGTTGTTTTCGCCGTTGGTCTTTTCCACGTTCT
CCACCTCTCCCATGGTTTTTCCTCCAGAGGGTTAGTACTTCCTTTGGCGGAGGGGGTGGG
ATTCGAACCCACGGAGGGGCTTTTCACCCCTCAGGTGATTTCGAATCACCCGCCTTCGTC
CACTCGGCCACCCCTCCTTTTAGATCCAGTTAAAAATCACTTCCTTCAGGGGCTTTCTTT
CTGATTTTCCTTCTCTTGCTGGGTAACCTATGGCAACCAGAGCCATAAAATCGTAGCTTT
CTGGAACATCGAGTATCTCTTTAACTTTATCCGCATTTTTCAATATTTCTCCGAGCCAAA
CACTACCTAATCCTAAGCAATGAGCTGCCAGAAGCATATTTTCTATACAGGCCCCTATTG
ACTGTATGTCCTTCTCCCTATGATATGAGACCGTCGTGTCCAAAAAAACAGCTATTGATA
CCGGAGCCTCTCTAATAATTCTGCCGGAGATTGTCAACTGGGCAAGCTTTTCTCTAATGT
CAGGATCCGTTACCACGACAAATCGCCATGGCTGGTTGTTTTTACCTGATGGTGCCCAGT
GGGCTGCTTCTAAGATTTTTTCAATCTTTTCCTTTTCTACGGGTTTGTTCAGGTAATGCC
GTATGCTCCTTCTTGTTAGAATTGCTTCCAGACAATCCATTTGCTCCTCCATATTGTTCA
ATGAAGGATTGTATAAGAGTTTTTAGAGGTTCCCTTGTGAAATCCACCTTGTGATCCTCT
GGAGTACTGAGGAACCATACTTTCTGATTTTTAAATTTAAGCAGCTTCTCGAAAAGAATC
AAGCTCTGATTAATGGGAACTGTGTTATCCAGATTCCCGTGTATTATGAGGATGGGATAG
TCCATAAAGCCAGCGTAGCTGACGGGAGATATCTTCACGAGGCATGTTTTCGGGTCCAGG
TCTTTCTGAAGACAGCCTCTTTTAGTTATTTCGACTATTTGTAGCCAGTTTTTGAAAATC
TCTGGATGCGCTTTAAAGTGTGCATACATAGCGGTCATATCAGTAGGTCCTGATATATCA
ATTACAAAATCTGGCTTTATATAAAGTCCAGCAAGCAATGCTATGTATGCTCCGTGACTT
TCCCCTATTAGGCCTATGTGCTTAACCTTTTTCTTTTTCAGGTAGTTTGCAACAAGAACC
ACATCCTCTACCTCTTTGCCGCCCAAAGGAGACAGAGAATAATCCACGGAGATAATTCCA
TAGTTGGGTGGGGCTATTTGGAGTATTCTTTTGCAGAAACGGTAGCTTTCTTCCATGGAG
GAGAGTCCGCCATGAACTGCAACGATCATATTTTCCTGGATGTGAGTTACAAAGGCTTTT
ATGCCGTTTTCCACCACAAGATTACAGTCATTGGCAAAGGCTGTTATGGCTATTGATAGT
CCCAGAATCGCTATAGCAAAGATTTTTCTCATCATTGTAGAGACCTTTTGAGATTTGTTG
AGTTTCTTTATGCAGAACTTTGTGATTAATGCAATAGGGCTTTTTATTTTTCTTGCATAT
ATTCAAAAAGAATATATATTAAAGATAGGAAAATGAGTGGGATCTTGAACCAGTCATATT
TGATGACATTGTGGATTTTAGGGCAATTGCTGGAGCGACCCTTGCACGGTTATGAGATAC
TACAAAAGGTAAGGCGTGAACCTATGTGGGCGAATCTGAATCCAGGTGGGCTATACAGGA
TATTGAGAGATATGGAGAGAAAGGGATTGGTTATATCCCAGTGGAGCTTGGGCGGAGGCC
CACCAAAAAGGGTGTACATGGTTACGGATTTTGGGGGGCGATGGTTTGTTCAGCAAAGGG
ATGTTTTGAAAGAGCATATACAATTTTTGAATGGTTTGCTGAAGTCAATGGAAGGAGGTG
AGTAAAGATGCAGCAGGGCGGGTTTGGTAGAGGACAGGGAGGGGGAAGAGGCATGGGTAG
AGGTGGATGCGGTGGCTTCGGAAAGGGTGGTCCTGGGGGTTACTGTGTTTGTCCCAACTG
TGGGCACAAGGTTCCTCATGAAAGAGGGGTTCCTTGTAGAACCGTAAAGTGTCCTAAGTG
TGGCACTTTTATGATTAGGGAATAGAACCGATATAGAGTCCTACTCGGATTCCACCGTTT
GAGAAACTGGTGATCTTTTGTAGAGGTAGCTCGGTTAGGTCTATGTGCTTTTTCAGCGGA
CTTAGTATGGCTATTTTTGCCTCTTTGAAGTTTTGCCTTACCCATTTCCCAAAGCTTTTA
TAGGCTTCTTCTATGTTTCCCGAAGATAGCCTGATACCATAAGGTGGGTTGCTTACAATC
CATGCTTTGTAAATATCGGTTCTTGGGAAGCTTGTATTTTTAAAGATTATGTATTTATCC
ATGCCAGCGTTTAAGGCGTTTTTCTTTGAGATGGCGATGGCTTCTTTATCTTTATCGTAG
CCAAATATTTTTGCCGGACATCTTCTTATGTTGGACAGGGCTTCATTTTTCGCTTCTTCC
CATAACTTGGGGTCGTGTATCTTCCATTTTTCGAAAGCAAAGGTTCTGTTTAGTCCTGGT
GGTGTGTTTGTGCATATAAGGGCTGCTTCAATGGGTATGGTTCCGGAACCGCAAAAGGGG
TCAATTAGAGGAGTGCTTCCATCCCATTCGCTGGCAATGATCATAGCCGCTGCGAAGGTT
TCTCTAAGAGGAGCTTCAAACACTTCTTTTCTGTATCCTCGCTTGTGTAGCATGGCACCA
GAGCTATTTACGCTTATCACAAGCTTGTCCTTTTCTGCTCTTATGATGATACTTTCTCCC
ACATCCTCCTCATCTGTAGTTAATGGTTCAAACTTCAAGCGTTTTGTTATTCCCAAGATG
AACCGTTCAGCGATAGCTTTTGTATGATAAAGCTTTGATTTTCTTGAAGTTACCCTTAGC
TTTACGGGAAGGTCAGGTCGCACATATATCTCCCATGGATAACGGCTTACCTTTTCTACA
AATTCTGGAAAAGAGGTGGCTCTAAATATTGCCACCCTTACAAGGATGCGGTTAGCGGTT
CTTAATAAGAGATTGGTCTTGTACAAATCCCTTAGAGTGCCTTTAAATTCCACTCCTCCT
TTTTCAATTTTTCCCTGGATACCCAATTGGGATAGCTCTTTTAATGTTATCTTTTCCAGA
CCCGGGGGAACAACTGCAAAAAGCCTAAACACTGTGGACATGCTATCTTCTCCAAATCCA
AGCTACTAAACTGATGGCTGCTAATAGGGATGTTGCTATGCCTCCAAAGGCTCTTGCTAA
AAGTTCTTTGTAGGGTATATCAGGGGGAACGGCCAGTAGGTACCATGAAACAAGCGCTAA
AAGAAGAGCTATCATTAACAGCCAATTTTTCCTAATCCATCTTTTCATGATAGCACGATC
TTGAGTAAGAATGCTATGCATAATCCCCAAAGGGTAAGAGATACATCTTCCCTTTTTCCT
ACAAGAGTTTTTACAATGGGATAGCTTATGAAGCCAGCGGCAAGGCCGTTTGCTATGCTG
TAAGTGGCGGGCATAAAGAACAGGGTTAAGAATGCTGGCAGTGCTTCGTCCATCTCCTTC
CAGTTGATGGCAGTAACGTTTACCACCATCAGGATACCCACTAATACTAACGCGGGAGCT
GTGGCGTAGGCAGGTACTATAGTTGCGAGGGGATATATAAGGGTGGAGGCCAAAAACAAA
ATGGCTACTACAACAGCAGTTAGACCGGTTCTACCTCCTTCCGCGACCCCTGCAGCACTT
TCTATGTAAGTGGTGACAGTAGAAGTTCCCAAAATAGCTCCTAAAGTGGTCCCCACTGCA
TCAGCCATTAGGGCTTTTTCTAGTCTCGGTAATTTTCCGTTTTCCGTAAATCCTCCGAGA
GTACCCACAGCAGAAAGTGTACCTATGGTGTCGAAGAGATCCACAAAGAGAAAGGCAATG
ACTGCCTTCCAGAAAGCAAAGTTTGCGATTTGGGAAAGATCCATTTTCATAAAGGTATAG
GAAAGATCGGGTACGCCAAATATTTTTTCAGGAACGGGAACCTTACCTGTCAAAATAGAG
ATTAATGTTATTCCCAATATTACTATTAGCAGTGCTCCTTTGACCCTTTTGGCCATTAGA
ACTGCCGCCAGGATAATGCCTAAAAAGGCCATAAGAACCGGATAGCTTTTCAGGTTGCCT
AAGGTGACCAGCGTAGAGCTTGAGGATTGGATGAAACCCGCCTGTTTTAGACCAATGAGG
GCTATAAAAAGTCCTATGCCTACAGGTGTTGCGTTGAGAATGCATTTGGGGATGGAGTTT
ATTATGAGCGAGCGGAACCGGGAGATGGTAAGCAGGATGAATATAAGACCCTCTATAAAA
ACAGCTGCTAAAGCCACTTCCCATGAGAAGCCCATGCCCTTAACTACGCCATAAGTGAAG
TAGGCGTTTAATCCCATACCTGGGGCAAGTGCAAAGGGGTAATTGGCGTAAAGTCCCATG
ATCAGTGTTGCTACTGCAGAGGCCACGCATGTAGCAAAAACCACACCGTCCTTTGGCATT
CCGGCTTCAGACAGAATTTGGGGGTTAACAAAGATAATGTATGCCATAGTTATAAAGGTG
GTTATTCCCGCTCTTATTTCTGTAGCTGTATGATTGTTCATAGCCTCTTTGAGTAAATCA
ATGTATTGCCTTAGTCAAAGGGTTGCCGTAATATCTTCAAAAACAATTTTAGGAGGTAGT
TGATGAGGTATCTGGTAGGGTTTTTAGCTTTTCTGTTGTTGACGGTTAATTCTTTTGGAA
AGGTGCCAGAGGCGGTGACGGCAAAGGTTAAAAAAATAGTAGGTAAAGAAGCAAAGATTG
TGGGTGTAGAACCTCTACCCATAAAAGGTCTTTACGGGGTCTTTTTGCAGGGCACCAGAG
GAATGGGAGTTATTGTGGTCACCGAAGATGGTAACTACTTGATACTGGGTAAGATCCTTA
AAGTGCAGGATATCAACAAGCCTGAGGATGTTATTGCGGAAATAGCCAAAAAGAAAAGGT
ACCTTAAGCCTCCAAAACCCAAAAAAGTGGATATGTCAAAGATTGATATTAAAAATTCCC
CAAGGATTGGCAAAGAGGAAGCTCCGGAGATAGTGTTATATTTCGACCCAACATGCCCAT
TCTGTAAGAAAGAGCTGGCCACTTTGAGAGAGATGGAAAAGAAGGGTGAAGTTGCCTTCT
ATCCAAAGTATTTCATCGTGCATGGTAAGACTGCAAAGGAGAAAGCTATTGAGGCTGAGT
GTATAAGGGAAGCTTATGGAAAGGAAGCTTATTATGATTACCTTTTAGAAGGTAAGAAAC
CCAAGAAGGAAGCCAAGTGTGATAAGGAGGCTATAAAGAAGAGAATAGAAAGGGATATTA
AAGAGGCAAAGGAATTGGGAATTACGGGAACTCCAACCTGGATTTATAACAAGGAAATGT
ATGTTGGTTACAGACCTGAGTCCGAAGTGAAGCGTATTATTGACAAAGGCAAAGGATCAA
AAGTAGAATAACACATCAGTTTAAGCTTGCAAAAAACTTCAGAGAGGGCGAGGCTATGGC
TGACTTGAGAGAGTTGATTGAGACAATGGCAAAGGCAATGGTTGAGAAACCTGAGGAAGT
TAAGGTTAACGAGATCGATGGAGCAAGTACGGTGGTTTTCGAACTGCGTGTTGCTCCTGA
AGATCTTGGAAGAGTTATTGGCAAGGGTGGCGTACGTGCCAAGGCTATGAGAACCATTCT
CAACGCGGCCAACAAGGACAGAAACAGAAAGTACATCCTTGAGATTATAGGGTAGGGGGT
TCCCTACCCTATAATTCCAGTGGTGGGCTGAAAACAGCCCATTCTTCCTTTTTTCTATCC
TTTATAATCACTTTTCTTCCTTGTAATGAAACCCTCCCTTCGGCTATAAGTTTTATGGCC
ATGGGATATATTTTATGTTCGCATTTTAGGATCCTCGCTGACAATGTGTCCTCTGTGTCA
TCTTCAAATACCGGAACTGCTGCCTGAATTATTATGGGACCGGAGTCAACTCCTTCATCC
ACAAAGTGAACAGTGCATCCAGCTATTTTTACTCCGTGATCCACCGCCTGCTTTTGCCCG
TGAAGCCCGGGGAATGAGGGTAAAAGTGCGGGATGTATGTTTATAATGCGGTTTTGGAAA
CGGTTTACAAAATAGGGAGAAAGTATCCTCATAAAGCCTGCAAGACAGATTAGCTCTACA
TTTCTTTTTTCCAGTTCATCGCCGATGGCCTTTTCGAAATCTTCTTTTGTTGGAAAGACT
TTGGGGTCGATGAAGATTCCCTCTATTCCATGCTTTTTAGCCCTTTCTAAAGCATAGGCA
TCCTTTTTGTCGGAGATTACCACTTCGATTTTGGCGGGGATTTTGCCGGCCTCTATATGA
TCAATTATGGATTGTAGGTTGCTACCCCTTCCCGAAACCAAAACCCCAAGTCTTAAAACC
TTCCCTCCCATAGTTTCACCTCTCCTTTTCCTTTTATAACTTCTCCAACAAAGTATGCCT
TTTCTCCTGCTTTTTTCAATGTTTCAAGGGCTCTATCGGCTTCGTCTTTGTCAACCACAA
CCAGGAGTCCCAATCCCATGTTGAAGGTTCTGAACATTTCTTCTTTTGGAATGTCTCCCC
ACTTCTGAAGAAGGTTAAAAATAGGTTGAGGAGTCCAGCTGTCAGTATATAGGCACAGTG
AAAGATCCTCTTTCAGAAGTCTTTTTGGCTTTTCTAAAAGCCCTCCGCCCGTTATGTGGG
CTATACCTTTGGGTTTGATGCCTGATTTTTTTAGAGCTTTTACAGTTTTTACATATATGC
GAGTGGGAGTAAGGAGTTCATCTCCTATGGTCTTGCCCAATTCTTCTATGTAAGTATCCG
GATTCATCTTCGTCTTTTCAAATATCACCTTTCTTGAGAGGGAATAACCGTTGCTGTGGA
GACCGCTTGAGGCAACACCAATTACTATATCCTGCTCTTTCAGGTTTGGTGTAATAAGAT
CTTCTTCCTCACAGACTCCTACACAGAAACCGGCGAGGTCGTATTCTCCTGGGGGATAAA
AATCTGGCATTTCAGCGGTTTCTCCACCAATGAGGGCGCATTCTGCCTCCTCACAGCCTT
TTACAATACCCTTCATAACCTCTATGTAGGTTTTTTCTTCCAGCTTTCCACAGGCGTAGT
AGTCTAAGAAAATCATAGGCTCGAGGCCTGTTGTTATCAGGTCATTGGCGCTCATTGCTA
CAAGATCTATTCCTACCGTATCGTGCTTGTTCATCATAAAAGCTATCTTTAGCTTGGTGC
CAACACCATCGGTGGAGGCGCCAAATACAGGATTTTTGTAGCCCTGTATTTGAAAGACCC
CCGCGTAGCCACCCACACCCTGTAGGATGTTGTTGGAGAAGGTTTTAGAGGCTAACTGTT
TTACAACCTCCACCAGGCTGTCTGCTTTGTCTATGTCTACCCCTGCATCTTTATATCTCA
TCCTCTTCATCCTCCCTGCGTATGCCATAGGTTTTTAGTTTTTTGTAAAGGTGACTCCGT
TCGATGCCAAGCTCTTCTGCTGTTCTGGAGATATTCCAGTCGTTCTTCTTTAGTGTTCTT
AATATATATTCTTTTTCAAAGGCCTCTTTGGCCTCTTTCAGGTTTCTTGCCTCAAATATA
GGAGATTGTTGGGCATCTAAAGGATAGGGAAGATCTTTTTCTGCAATAACATCTTTCTGA
ACCGTTATAACCAGCCTTTCAATAAGGTTTTTCAATTCCCTAACATTACCCGGCCAGTTG
TAAGACATGAGTATCTTCATAGCACCGGGGGAGATAGACTTTACCTCTTTCCTGTACTTT
TTAGAGAACTGCTCAAGGAAAAAGTTGGCTAAAAGAGGGATATCTTCTCTTCTCTCTCTC
AAGGGAGGTACTCTTATTGGAAAAACGTTCAAGCGATAGAAGAGTTCGTGCCTGAAGCGT
CCCTGTCTCACTTCCTCTTCAAGATCTTTGTTGGTGGAGGCAATCACCCTTATATCCAGA
TCTATAAGCCTGTTGCTTCCCACCCTCTCGATCTTTAGTTCCTCGAGGGCCCTTAACACT
TTTGCCTGCACCTTAAGATTCATGTCTCCAACTTCATCAAAATAGAGGGTTCCCCCGTTT
GCCATTTCAAACTTGCCCTTTCGGGGGTGGCTGCATGGAGGCAGTTCCGCTTCACAACCG
AAAAGTTCCAATTCAATATTTTCTTCTGGAAGAGTGGCACAGTTTACCACAACAAAGGGG
CCATTTTTTCTGGGGGACAGCTCGTGGATCTTTTTTGCAACCAGCTCTTTTCCGGTTCCG
CTTTCCCCGTAGATGAGAACCCAGCAATCGGTGGGAGCAACGAGCTCTATCTGTCTGATT
AACTCTTTAACCTGTGGGCTTTGACCAACGATTTCCTTTTTCTGTTGTTCTTTAAGCAAT
TGGTATTCCTGCCTGAGCTTTGCTTCCTCGAGTGCCTTCTCAATCTTCAGCAGTAAGCGG
TCTAGATCTATGGGCTTTTCAATAAAGTCGTAGGCTCCCAGTTTGACTGCTTTTATAGCG
GTTTCAATGGTACCATGTCCTGATATGATTAATACAGGAATGTCTGGATATTTCTCTTTG
ATTTGCCCAAGCACCTCTATCCCATCAATACCTTCAAGCCATACATCCAGAATTACAAGA
TCCGGCAATTCTCTTTCCACAAGGCTGAGGGCTTCTTCTCCTGTGGTTACTCCAAGAGTT
TTGTAGCCTTCGTCTTCCAGTACATCCTTCAATGTAGAAAGGATGTCAGGCTCATCATCC
ACTATTAATATGAACTCCTTCAAGCCGCCTCCCTATGGGGTATTTCTATTATGAATACCG
CTCCTTTAGGCTGATTATCTGCCACTCTGATGGTACCATCGTGATCAGAAACTATCTTGT
TCACGATTGCCAATCCAAGACCAGTGCCACCTTTTCTCTTTGAAAAGTAGGGTTGGAACA
GCTTATCCTTATCCTTGTCTGGAATTCCACAACCTGTATCGGCTACCTCTACTATAATAC
GTTTCTGTTTTTCGTCATAGTTGACTTTTATAGTGATTTTGCCTTTTTCCTCCATGGCGT
GTATTGCATTGTCAAAAAGATTTATAAACACTCTTTTCATCTGTTCTCGATCCAACAGGG
TTTTCTCCGGTAGATTTTCTGAGAAAATTACCTTAAAGTCAATGTTTTTATAGCCTTTGT
ACATGTCCACTGCTTCCTTTATAGTCTCCCTTATATCTATAGGTTCAAACTTTACCTCGG
GCAGTTTGGCAAAGCGTGAAAACTCACTTACCATATTGCTGATGGTTTCGGTGGATTTGA
CTATGGTGTCCGCTGAGCGTGTAAGGGATTCTATTTCGTCGGAAGAAAGAGAGCCTTTTT
TGAGTTTCCTTTTTATTCTCTGGGCAGAAAGGCTTATGGGTGTTAGAGGATTTTTGATTT
CATGTGCCATACGCCTTGCGACCTCTTCCCATGCTTGAGCTCTTTGCGCTTTTACAAGGT
CAGTGATGTCCTCTATTACGATAACAACTCCAATCCAGTTATTTTCATTATCTTTCAGAG
GGGAAGCGCTCACTAATAGATGTTTAAGCTCTCCTTTTATTTGTACAGTGACTTCGTTTC
TGTGGGTACCTGCCCTGGCGTTGCCGAGTATCTCTTTTATAGCTTGGTAAATGGGGAGGT
ACCTTTCTTTTGGGAAAGCCTGCCAGTATTTTTTCCCCACAACCTCATCTTGGATACCAA
GGATTTTTTTTGCCGCACCATTTATGGTGGATACGTTTCCGTTTCTGTCGATGGAAATGA
CACCGGTGGTTATGTTTTCCACCACGGTTTCTATAAAGGCTTTACGTTCTTCAAGTTCTT
TTCTATTGGCTGCAAGCTCCCTTATCATTTTGTTGAAATGCCTTATGAGCATCCCCAGTT
CGTCTTTTGCGCGGGTTTCAAGGCTTACCTCTAAGTTTCCTCTCGCCACCTCTTTGGTAG
CGTTGATAAGTTCTTCAATCGGTACAGTTACCGTTTTTGCTATCTGTAAAGCGTACCAGG
CAGAAGAGAAGATTATGAGAGCGCTTATCATTAATAGAATTGCTATATAGGTCTGCTTCA
CAGATTCTTTTAGTAGTTTTAAGGATGAGTATGCCTGGTAGGTTCTGTTTATGCCTAAGA
TTGCGTTACTCACATTTTTGGGCAGCTTAAATGCGGAGAAGACAACTAACTTAGCTTCTG
GATAAGGGTAAATGTAACAGTAATATCTCTTGTGATAAAAACCTACCCCAGACTGTTCTT
TCAGAGAGTTCTGGATGAGTGAAGAAAGGTTTACTTCCCTGTGTAAACTTCTGGGCTTGT
TCGAAGTGCTTGCATATTTTTCTCCTCTGTTGTCGTAAATTTCTATTAGTTTGGCGCCAA
AAAGTTTTTGATTTTTTTGAAGTATCCACTTAACTTTCCAGTAACTTTCCTTGTCATTTT
TCAATGGTATAAGTTTTTCGTGTTTCAGGTCTTTGATGACAGACGAGGAAAGTAGCTGGG
CATCCCTTTCCAATAAAGATGTGAATTCTTTGGCTATTTCCACCATAGCTTTTAGGGTTT
CTTCTCGTCTCTCGCTGAACCAGAACTCTACTGACTTGTCTATAAAACCGGCTGATATAA
AAAAGAGAATGATGGTTGGGATTGTGGTAGAGAGCAGCACAGACGTAACCAGTTTTACAG
AGAACCTGGCACCAGGCAGTCCCTGCTTTTTCTGAAGCCAAAGCTTTACAATAATTCGGC
CTATGAGGAGCACAAAGATGGCTATGAGAAGGAGGTTGATGGTAATTAGGGCTAAAATAG
CCAGACCGGAAGGAAGTACTTTAAGACCCTTGTTGGTACCAAGCATGAACTGGAGGGTGA
GGGTCAGGGAAAGTACTAATCCTACAATTACGGCAGCTGTGATGGTATTTTTAAGCTTTT
TTCCTTCAGTTTCTTTCATTACATTCTATCCACGAGGTACTGTAGCTTCCAAAAAAGGGA
AGTATATTGAAGGGAAAAGGCATATAGGGATCTTCTTTCCTAGCTTTTACTTTCACAGGC
GATTCTAGAAGTGAGAACGTGAGGGTTTTTAGCTTTGCATCAAGGAAGGAGTCCTTTTTA
AATCTTTCCTCGTGATCGTTTTTTAAGACGTAGCTTCTAGTTATAGGGTCATAAGAAATT
AGTACCTGCTTTTTTATAGTCTCTCCGTTTTTGAGCTTGAAAGAGATCTTTAGGAGGTAT
TCAGCACCTTCTGACAGCTTCTGATGGACGTCACTTACGAACTGGTAGTCAAAGAGCACA
TAAACCTTGTAAGAGTCTTTACTTTTATGGTTCTCGTACCAGCAGTTAAGAATGTTAAAG
TCTACGGCCCATGCGCTTTGCAAGAGAAATCCTATCAAAAATGTTGCTATCAAAATCTTT
GCTTTCATCATCTTTGCTTTCATCGTGGTTTACTATATACTAACATCAAATTCTATTAAA
GACTAAAGGGGTAAAGATGGCTCTTGATATCCCTTTGATGAAGTCTCTCATTAATGTGGC
TACTAAAAGAGAAAAGGCCGATCTGGTTATCAAAGGGTGTATGGTTCTTGATGTCTTTTG
CGGGAAGCTTGAGAGGAAGGATGTTGCTATAAAGGATGGGTATGTGGCTGGTCTTGGGCA
TGACTATGAGGCTCACAATGTTCTGGATCTTCCCAAGGGTTTTGTTCTTCCGGGATTCAT
TGATGCCCATATTCATATTGAAAGCAGCATGCTCAACCCAGTGGAATTTGCCAAAGTTGT
GCTTCCTAGAGGCACCACCGCTGTGGTGGCTGATCCTCATGAGATAGCCAATGTGGCAGG
CAACAAGGGTATTCAGTACATGCTTGATATAACAGAGGGTCTGCCTGTGGACTTTTTCTT
CACAGTACCTTCCTGCGTTCCTGCCACTACTGAATTTGAAACTGCTGGAGCCGTTTTGGG
TGTGGAGGATATAGCGGAGTGGCTGGTACATCCGAGAATAGTGGGGCTTGGGGAGGTTAT
GAACTTTCCTGGTGTAATTAACGGGGATGAGGAGGTATTGAGAAAAATATATACTGCGAT
CTCGGTTGGTAAGAGGGTGGATGGACATGCCCCTGGTGTTACCGGAGATGCTCTCTGTGC
TTATTGTTCCACGGGAATAGCCTCGGATCACGAGTGTACTCATCTTCAGGAGGCGGAGGA
TAAGCTGAAAAGGGGTATGTACATAATGATCAGGGAGGGCTCGACTGCCAAGAATATGGC
AGCTTTAGTTCCCTTAGTACGAGCCTATGGAGTATCCCGTTTTATGCTAGTGAGTGACGA
TCGTCATGCCGATGATCTTCTCGAGGAAGGGCATGTGGATGAGCTTTTGCGCAAAGCGGT
TTATATGGGGTTGCCACCTAACATAGCTGTTAGAACGGTTACCTTTAATCCCGCCTTTTA
CTACAACATGAAAAGAAGAGGAGCGGTAGCGCCAGGATATATAGGTGACATTGTTATTGT
TGAAGACCTGAAGCAGTACTTTCCTCTATATGTGATAAAAAACGGAAACATAGTAGCAAA
AAACAAAAGGTTGTTGATAGATCTTTGCTCTCCTAAAGATAGCGAATCTTTTAAATTCAA
CGTCTCCCTGACAGAAAGACCATTCAGAGTAGAGGCTAAGGGGGAAAGGATAAGGGTTAT
AGGGGTGGTTCTAAATGAGATCATAACAGAGCATTTGATAGAAGAAGCGAAGATTGAAAA
TGGTGAAGTGGTGGCGGATGTAGATCGGGATATACTGAAAATCGCAGTAGTGGAAAGGCA
CAGGGGTACGGGAAATGTGGGAGTAGGGTTTGTTAAAGGGTTAGGTATAAAGAAGGGTGC
TATTGCTTCTTCGGTAGCCCATGATTCCCATAACATCATAGTGGTGGGAGCGAACGATGA
GGACATGGAGTTGGCTGTTAAGAAGATAGTGGACATGAACGGTGGCCTAACGGTGGTAGT
CGATGGTGGCGTGAAGGGCTATCTCGAATTGCCTATAGGAGGCTTGATGTCGGACAAAGA
CGCTACCTATGTGTCTTCTAAACTGAAGGAGCTTAAAGCCATAACCCGAGCCCTTGGTGC
TATACCTGATAATCCCTTTATGGCTCTATCTTTTCTGGCACTTCCTGTTATACCAAAGCT
TAAGATTACAGATAAAGGGCTTGTGGATGTTGAGAAATTTACCTTTGTAGATCTCTTTGT
GAACTAGCCAGCCTTTTTTCTTCTTTGCTGCATTTCCATGTAGATTAAAATGGCCGAGAT
AGCCGCCGGTGTTACCCCGGGAATCCTGGATGCCTGTCCAATGGAAACGGGCCTTACTTC
TTTGAGCTTCTGTCTCACCTCTGTGGAAAGCCCCGGTATGGCGTCGTAGTCTATATCCTC
TGGAATTAGCTTTGACTCCATTCTCTTAAAGCGTTCCACTTGTTCCTTCTGCCTTTTGAT
GTAACCTTCATATTTGATCTCTATCTCCACCTCTTGTTTTACATAGTCTGGAAGATCGCT
TTTCTTGCCCTGGATCTTCTCTATATCCTCGTAGGTAATTTCTGGCCTCTTGAGAAGTTG
AGCCAAAGAGACAGGTTCTTCTAAAGGAGTAGAACCTTTTTCTTTAAGTATGTTGTTAAC
CACAACTGTGGGTTTTGCTCTTTCCTTTTTGAGACGCTCTTTTTCCTCTCTTATCATTTC
CTTGTATCCCCTCAGCTTATTGATCTGGTTTTCACTTATCAATCCCAGCTGGTATCCCTT
TTCCATGAGCCTCAAGGGAGCATTGTCCTCTCTTAAAAGCAGACGATACTCAGCTCTTGA
TGTAAACATTCTATAAGGTTCGTTGGTCCCTTTGGTGACAAGATCGTCAATAAGAACGCC
AATATAAGCCTCGGATCTGCTTAACACAAAAGGCTCTTTCCCTTTTATCTTTAAAGCAGC
GTTAATACCCGCCATTAATCCCTGAGCAGCTGCCTCTTCGTATCCAGAGGTTCCATTTAT
TTGTCCAGCACAGTATAGCCCCTCAACAACTTTGGTTTCTAAGGTGTGTTTCAGTTGTGT
TGGTGGAACGAAGTCGTATTCAATGGCATATCCCGGTCTTATCATCTTTGCGTTTTCCAA
GCCTTTGATGGTGCGAATGAACTTTATCTGTATATCTATGGGTAGTGATGTGGGAATGCC
ATTGGGATATATTTCTACGGTGTCGTACCCCTCAGGTTCGAGGAATATCTGGTGTCTTGG
CTTGTCAGGAAATCTTGCCACTTTATCCTCGATTGATGGGCAGTAACGGGGACCAATGCC
CTTGATAACGCCTGTAAAAAGCGGAGATCTATCAAACCCGGATCTTATTATCTCGTGGGT
TTTCTCATTAGTGTAGGTTATCCAGCAGGGAAGCTGTTTGTTGGTAATTTTTTCTGTGAA
AAAAGAAAAGGGTTTGGGTGGTTCGTCACCGTGTTGGACCTCCAGTTCAGAAAAGTCTAT
GGTGTTGGCATCAAGACGCGGAGTCGTTCCGGTCTTAAGACGGCCCAGTCTTAATCCTAG
TTTTTTCAGGCTTTCTGACAGTTTATATGCGGGAAAATCTCCTAACCTTCCTGCTGGAAA
GTTGTTGAGCCCTATATGGATGAGTCCTTTTAAAAAGGTCCCGGTACACAGGATGACAGC
CTTTGTCCTGAATCTTAACTCTATGTTTGTATCAACAGCCCACACTTTGCCGTTTTTTAC
GAGTATGTTTTCTACCCTTGCCTGAAGAACATCAAGGTTTCCCTCTCGTTCCACCACCTG
TTTCATGTAACTGCGGTAGAGTTTTCTGTCTATCTGTGCCCTAGATGACTGAACAGCAGG
CCCCTTTTTGGTATTGAGAACTCTGAATTGTATTCCTGCATAGTCGGTGGCCTTTGCCAT
TTCCCCACCTAATGCATCGATCTCCTTAACCAAATGTCCCTTGGCAAGTCCTCCAATAGC
AGGATTACAGGATGTTTGCCCGATCATATCAGCATTAATGGTGATCATAAGGGTTTTGCA
TCCCATTCTTGCTGTGGCTAAAGCCGCCTCTATGCCCGCGTGGCCTCCACCAACCACCAC
CACATCGTAGTACTCATCAAAGGTATACATTGTTATCGCAACCTCCTTGTGGTGAATCCT
TTAATGGAAATTATGACTTTATTATGAAACTTACAAGGGTTACTGAGTTAGTTGGAGGAT
TTGGTAGCCCATGCCTGCAACAGGCTGTTGTTGATAGAGCAATAACCCTGTGGAAGGGTC
GATTTCAGTCTGTGAAATGATTTGCTGGTTCCAAATGTGATTGACAACTACACCTCCTCG
TGATCCAACACCATCAGTTACAATGCTAAAGCCTATTTCAGGTATGCTCAATATTACTCT
TCTTTTGAGTAATGCCGGGTGTATGTAAAAGGGCCCTGTGTACCTGTTGCCGTATGCTTT
CTGCAGTCCAGCGGGTGTTTGGATGTTATATACAAAAAGGTTTTTTTCTCTGCCTACATA
TGTCACGCTTATCTGCCCTGATGGCACAGTCCCCATCACAGTGGCGGAGTAAAGCTGATA
CGTGTGGCTTGTTAGGGCAATGGAAGGAGCTTTGACATTGGGCAAGCTGATACTAAGCAT
TTTTAAAAAGCGCAAACTAGCCTGGGTAGAACTCCAGCCTCCCTGATACTGAGTGGCTCC
AGTTACGGTTTCCTTTATAAGTCCCGTTCTTGTGTCGTAAGTTATTACCACCCTGTTGAT
TTCTCCTACTCGCTGGCACTCGAGGGCTACTTGACCGGGAACTCCTGCAACTTTACAGCC
CACAGGAGGTCTTTGCTTTAACCACTGCGCTGCCATGTTGGGATTCACAAAGAAACTTAA
GTTTTGCCTAATATCAAAGCATTCCACTTGAGAATTATAAAGGACGAGAGGAGAAGATAC
TCCTCCAAATAGGGTTATGTGAAGTCCACATGCTTTTTGATAGGAAACACTGTGGACGAT
AAAGATCATATATCCTCTACCGTAGGAACCGCTTCCCGGGGAGCCATAGCTGCGTGTAGC
AGCTCCACCTTCGTAGTTGTACACCACAACAAGCCCAGGCTTTACCCAGGAGGGAACCGC
GAAAACAACGTTGGTACATATCAGTAAAAGTGCAGCTATTAAGCAAAGGTGGCGTCTCAT
AACTATCACGCTGACCTTAGTTTCCTTTAGTCTATAGAAAAAATGAACGAATTTCAACAG
AAGTTATATTGACTAAGACTAAATTCTTGAGGCAAGTATTGAGGAGCAGTTTAAGGGGTG
TGCGATGCAAGAGATGGAGAAAAGGCTAATTGGCTTCCGTGTAGCTGAGATGGATGAGGA
TTCTGTGGTTAAAAACGTGGTGTTGTCTCTAATTACCTGTGGGCTCTGGAATGTATACTG
GCAGTACAAGCAGATGAGAACCATGAATCACCTGTTGGGTGAAAGGTACTTTTCTTTCCC
AAAATGGCTTCTTTTCACCCTTATCACATGTGGTCTTTACCACTTTTACCACGAGTATGT
TATGGGAAAGAAAATCGCCGACATTCAGTATGAGATAGGCATGAACCCTTCACATTCCTT
GCCGGTGCTTTCTGTGGTGTTGGCTGTTCTATCCGCCGGCCTCATTACGGACGCTATACA
ACAGCATGAGATAAATGAGATTGTAAGCTATTTAAAGAAAAGTTCATACGTTCATGAAGA
GCGGGTGGATTAGGCTCATTTTTCTTGTTCTCTTGCTGTTTGCGGTAAGGTTCTATCTTG
AGCATTTTGAAATACCGTGGGTCTGTCCCGTTAAGGCTATAACCGGACATCCGTGTCCAG
GATGTGGCATGACAGATGCCTTTCGCCTTTTGTTAGAGGGCCATCTTCTCATGGCGTTTA
ATGCAAATCCGTTATGGCCTATGGTGGTTGTGCTTTTTATGGGATTCTTCTTCTGGGGGA
GCAAGGCCGATGGCTTCTTTCGCCGTTTCCATTTCTATGAGATGGGATTATTACTAACTA
TTGGGTGGTGGATTTTTAGACTGTGCACGGGACGTTAAGAGATGGACAGGGTAGAGCTTG
GGAAGAGATTTTTTGAATCCTTGAAAGACAAGAAGAGAGTTGCAGAGGAGGAGTTTGAGG
GGATAAGGTATTACAGGTTGAAAGACGATTACAGGGCTTTTCTAAGGGGGACCGTTTACG
TTAACGGCGAGATTATAGTGGGGTATCCTCGCATCCCCAGGATTCTCTCTTTGTCCGCTG
GCTTGAAGAATGTTTCCCAGCCTTTCTGGATGGAGGAGAAGGCGGATGGGTATAATGTAA
GGATTGCAAAGGTAGGGGAGAGAATACTTGCCTTCACCAGGGGCGGGTATGTCTGTCCCT
TTACCACCGATAGACTGGTGGATTTCGCCGATTTTGAGGGCTTTTTCAGAGACAATCCGC
ACCTTGTGATTGCCGGAGAGGTGGTGGGCAGGAACACCCCTTACACCGAGCTGTGCCCAA
GGTATGTGGATAAGGAGGTTGCCTTTTTCGCCTTTGATGTCTTTGAGAAGAACAACTGGC
GTTTTTGGGCGCCTGAAGAGAGGTATGAGCTTCTTTCAAGGTATGATATCCCTCAGGTGT
GCTGGTGGGGACCATTTACCCGGCAGGATCTGGATAAGATGAAAGACATTCTGGTGAGGT
TGAATGAAGAGGGTTGTGAGGGAGTGGTGATAAAGGGAGCCAGTGGAAGGCGGATGAAGT
ATGTGTTGCCCAATATAAACGTGCAGGACATAGAGGTGTCGTCTTTTCAGATGCTGGAGC
TTCCTCCTGAGTTCTTTACCCAGAGGATAGTGAGGCTGGTTTTGGCTTCTAAGGAACTGG
GGATTCCCCTGAGCGATGAGATTTACAGGGTGCTGGGCAGGGGATTTTGTGAGGGGCTTT
CTGAGGCTGTGGAAAGCTTTAGGGAGAGGGGGAAGGTTGTTTATCGCTACACCTTGCGTT
TCATCAACAGGGAAAGGGCGAGGGCTTTGGTGGATATTATGAATAGGGTGAGCAGGGTTG
TGAGGGCAAGGATCCTTAGTGAAGAGCGTGAGGGTGGTTACTGGAAGGTGGTAATTGAGA
AGGACTTTATGAAAAGCACGGGCAAGCTTGCAAGTATTTTTGGTGGTTCACTGTTTTACG
ATTGAATACTGTTCAAAAGCGTGAAGAACTTTCTGGGATCCAATAATCTTATGCCCAGTT
TCTCTGCCCAGCGACGAACACCATAGTCAATACTAACCACTGTAGCGTCAAGTTCCATGG
CGAGAAGCACAATCTCAAGATCCTCTTTGGAGTCAATGATGCCTTCTCTCAGAGCCTGAC
GGTACTTCTCCCTGAGCCTTGCTATGGTGGATTCTTCCTGCCCCGTTTCTGTAATCTCTC
TTACCGCTGTTTCTGCAACTCTCAGACCCTTGTTGATGCGTTCCCGGATCTCATCTATCA
GTTCATAGAGAAAGGCTCCGGTTACCTGTATCTCGTATTTGCGAGGAGGCTTGAGCCTTA
TGAGAAGCTCTGTTTCGGGAGGCAGTTCTTCCCCCACAAAGTGCATCAGTTCATTGTAAA
CAGAAGGTGGCATATAAAACTCTACGTCTTTTAATTTCCCAGCCTTTTCTATAAACCTGA
GGAAAGCTTCTCGAGGAGTATCCCCAAGTATGGAGTAGGTCTCTGGATTGGTAAAAATGC
TTGTATCAAGAACAAATTTTTCCATCATCCTTCCTTCGGCTTAAAGCGCTTCTCTTCCCC
TTTTAAGAGCCTTCTAATGTTGTCCTTGTGTCTAAATACTATAAAAGCAGAAATGAGCAG
TGTTATCAAAGCAATTTGTGTCTCTTTTGTGAAAATGTAGACCCACAGGGGCATGGAGAT
GGCAGATAAGATCGATGATAGGGAAACGATTCTCGTTAACGCAAATGCTATTAGGAACAC
TAAAAAGGCTAGTGCAAAAGCCTTGGGATTGATTGCCAAAAAGATCCCCGCTCCAGTGGC
TACTCCTTTACCTCCGTTGAATCTTAAAAACGGGGAGTAACAGTGTCCCAGTATAGCTGC
AAAACCACACCACACCAGAAATGTAGGGTCTGGAAAGAGATGCCTGGCTATCATTACAGG
GACAGCGCCTTTACCTATGTCCAGTGTCAGAGTTAAAACCCCGGCTTTTGCTCCAGCGGC
CCTTGCAACATTAGTGGCTCCTATATTCCCTGAACCCACAGTTCTGGGATCTGGTGCGTT
GAAGAGTTTGGCCACAAGTATGCCAAAGGGTATGGAGCCACAAAGAAAGCTAATTATGAG
AAATACAATCTTGCTCATTTTCCCGCTCCTACAAGATAAGAGTGAACTATTTCTGGTGGC
AATGCCCTGGCGTTGATCTTTTCCGATCCTTTCATAACATTGCCCTGGGGAGTTTTAGCA
TATCTCAGCAAGATTCCCGTAATGATTTTTTCCTTTCCCCGACAATCACCAATGCAAACT
CCTGCTATTTCCTTTTTAGGAATGATCCAAGCGTCCTGGCTAAGTTGCGTTAGTTGTTTG
GCTTCAGAAGGTGTTCTTGACACCACCAGCAAGCAGTCCTCCATTTGAAAAAGCCTGCCA
ACTCGCAAAAGCTTTATTTGGTTTAACTCGGGCTTAGGCTTGATTTCCAAAAGTTTCTTT
AGCCTTGTGGAAAAGGTGGGATCAGTTAGTATGCAGCCGCCTGCCGGCGAAGGGATTTTC
TTCAGCCCGTATTTTTTTGCAAGTTCTAGCTGTCTTTTTCTGCCTCTTCCCTGTATAGCT
TCAAGCTTATTTCTATCTATTATCCCTACTTGCTCAGGTATAGTGGGCGGAAGAAGCTTA
CCACTCAAGGGCCTAACTATAAGTCCTTCTAATCCACTTTCTTTTTCTATGATCCTTATG
GCATCCTTTCTCTGGGACATTGGTCTTTGCCCAACAACCTCTCCAGAGACGACGAAGGAG
GCATTGTATTCTTTCAAAAGTTCTTTAGCCTTTTTGAAGAAAAAGATTTTGCAGTCAACA
CATGGGTTCATCCCCTGGCCATAGCCGTATTTGGGGTTGAAGAGAACTTCTAAAAAATCC
TTTTGCACATCCACTATAACAGGCTTTATCTTGTAGTTTTCTTCGCATTCTTTCACAAAG
CTTGAGGAACTGTTACCGGTGAACCAGGTGTAAAAGTGTATGGGGATTACCTCAACGTCC
TGTTCCTCCATAAGTTTTACTGCGAGTATACTATCGAGACCACCCGAGAAGAGGGCTAAT
GCTCTTACCATCTGCTCAACCTTCTGAGGGCTTTTAGTTTGTCCGTTTTCCCGATCTTTG
CTTTATTGATGATTTCTTTAAGTATCTCAATGGTGTGCTTGTAAATCCTTAAATTTACAG
GGTAAGGATGGCCATCTTTGCCGCCGTGTGCAAAGGAGAATCTTGCAGGATCCTTGAAAC
TTACGGGTTTGCCAAAAACTACTTCCGATGTAAGGGCAAGAGCTCTCAAAAAGGAGGCCC
CAACTCCCTTGGTTAAAAGTAGCTCTTCGAAACTGATGACCTGTCTTTCGTAGGTGTGAA
CAAGAACACTTTTGAAACGGGAAAGGTTAATTGACAGTTTGTCAATGTGATGATGCAGGG
GCATTTTTAAGACAAGCTCCATTTCGGCAAGTGCCCTTTCTCCTTCTTTTGCAAGTTCCA
GCATGCCCTTTCTGTTTTCCTTTGCTTCGGATGCCACAAGGTTGAGGATCCTGCCTCGGT
TATCACAGCACACAGCATGGTGAGGGTCCTCTGTAAAGCTTTTTACGCTCTCGCTGAGCC
AATGATAACGCCTGGCCATGTTGTTGTTTGGATTAAGTCCCTGCTGAACAACACACCAGT
TTCCCTCTTTGTCAAAGAATATCACGTGGTGATAGAGGGAGTAGCCGTCCTGAACAGCGT
TGTTATCAATTTTCGCTGTAAGTCTGCTAACCTTAATTAACTTCTCCCCCTCCTCTATAC
CTGTTTTTTCGCAAGTTTCAGCGAGTTGCAAAGGCGTTTCTAAGGCGGTTTTCCCCTTGC
CTCCTGCTGCAAAAAGTCCCAATTCCGAACCACATTTGTTTAGTGCTTCCTTTATGGCTC
CAGTGGTGGTTGTGGTGAGACCGCTGGAGTGCCAGTCAAAACCCAAAAGGCACCCCAGCG
CCTGAAACCAGAAGGGGTCTGCCAATCTTGATATTATTCCCTTTGTACCCCACTCCAGCA
CCATAACCTGAAGGATGGCGCTGGAAAGTTCCACCATCTTCTCAAACAGCCATCTTGGGG
CTTTCCCCGTGTGCAGGGGTAGTTCTGCTCGTCCTATTCTTCTCATGGTTCCCAGTGAAG
ATCCACTTATCCACAAACCAGAATATACAAGCTCCAAAGGCCTGTCCTATCATGAGATTA
AGCCACAGGGGCAGGTGTTTTTCTAAAAAGAGCATGATGGGTAGCATCACCCAGGCCGAC
ACTTGCCAGCGAAAGTGGTAGAGAATGTATCTCTTCATATTTAGCCTCTCTCCTACTTAA
GGATGCTTTTACCAGGATACACAGCAGCTTCGTCCAATTCCTCTTCTATACGTAAGAGCT
GGTTGTACTTGCATATCCTGTCCGTTCTTGAGAGAGAACCAGTTTTTATGAAACCTGCAT
TAACAGCCACAGAGAGATCTGCTATTGTAGTGTCCTCTGTTTCACCGGACCTGTGACTTA
TAACGACCTTGTAGCCGTTTCTCGTGGCAAGTTCTATAGCATCTAAGGTTTCGGTTAAGG
TTCCTATCTGGTTCAGTTTTATTAGCGCGGCATTGGCTATGCCCTCATCAATACCCTTCT
TAATATACTTCACGTTGGTCACGAATATATCATCTCCTACAAGCATGACTCTGTCCCCAA
GGGTTTGGGTTAAAACCTTCCAGCCTCCCCAGTCATTCTCTGCCAGACCATCTTCAATAG
AAACGATGGGATACTCTTCCACCGCTTTCTCATACCACTTTATCATGTCCTCGTAAGAAA
GCTCTTTGCCCTCAAATACGTATTTGCCTTCTTTGTAAAAGCTGCTTGAAGCCGCATCTA
TTGCAAGAACAATATCTTCTCCCGGTTTGTATCCGGCCTTTTCAATGGCTTCCATCAGCA
AATCCAGAGCCTCTTTGTTGCTTTTTAGATCTGGGGCAAATCCTCCCTCATCTCCCACAT
TGGTGCTGTATCCACGTTCTTTTAGCACCTTTTTGAGGGTATGGAAGGTCTCTGAGGCCA
TTCGCAGGGCTTCAGCGAAGGTATCCGCACCAACGGGCATAATCATAAATTCCTGGATGT
CAACGTTGTTGTCTGCGTGCACTCCTCCGTTGAGCACGTTCATCATGGGTACCGGTAGCA
CTTTTGCATTGGTACCACCTATGTATCTGTAAAGGGGAAGGCCCAGTTCATTGGCAGCGG
CCTTTGCAACGGCCAAGGATACTCCAAGGATGGCATTAGCTCCTAAGTGGGATTTGTTCT
CAGTTCCATCCAGTTCGATGAGCAGCTTGTCTATAAGCACCTGATCAAAGGGATCTATAC
CGATGAGTTCAGGGGCTATAATTTCATTCACATTGTCTACCGCCCTTCTTACACCTTTGC
CAAGGTACCTGTTCTTGTCCCCGTCTCTCAGTTCTAAGGCTTCTCTTTCTCCAGTGGAAG
CTCCTGAAGGTACTGCTGCTCTTCCCCATGCTCCTGATTCAAGAAATACCTCTACTTCCA
CTGTAGGATTGCCACGGGAGTCCAGTATCTCTCTTGCCCATACATCAATAATCTCGGACA
TAACCCACCTCCTGGCGTTCATTCATCACTCTAAACCATATTCCTTCCATCTTTTATTTA
CCAGTTCCACTATTTCCTTGCTCATTTCAATATCAGAAGGCCATTCCCTTGTATATCCTT
CCTCTGGCCACTTTTTGGTGGCATCAATGCCAATCTTGCCGCCAAAATTGGGAAGGGTGG
AGGCGTGATTCAGTACATCCACAGGCCCTTCCTGTATTATTACATCCCTGGCAGGATCAA
CGTTGTTGCCTACCCTCCACAGTACTTCACTTATATCGTGAACATTTACCCATTCGTCCA
CTACTATCACAAACTTGGTGAACATCATCTGTCCCAAGCCCCACACGGCGTTGATGACTT
TGCGGGCTTGTCCTGGAAACTGCTTCTTTATAGATATAATGGCTATGTTGTGGAATACCC
CTTCAATAGGCAAGTTCATATCAACGATTTCTGGCAGGGTCTTTTTGATTACAGGCAGGA
ATATCCTCTCCGTTACCTTTCCAATGTAACAGTCCTCCTTTGGAGGCCTTCCCACTATAG
TGGAAGGGTATATGGCGTCCTTTCTCATGGTGATGCATGTTACGTGAAAGACAGGGTAAA
AATCCTCCATGGAGTAGTAACCTGTGTGATCACCGAAGGGTCCTTCGATTCTTCGCTCTC
CAGCTTTCACATAGCCTTCTATCACTATTTCTGCGTTCGCCGGAACTTCCACATCCACCG
TTTCAGCCTTTATCATCTCCACGGGCTTTTCCCTTAAGAATCCTGCAAATACCATCTCGT
CTATGTCAGGAGGCAGTGGAGCGGTGGCAGCGTATATTACGGCAGGGTCGCATCCCAAGG
CTACCGCAACAGGTAGATCCTGGCCTCTTTCTTCAGCCTTTTTGAAATGGCGGGCTCCAT
CCTTGTGCACGTGCCAGTGCATACCCGTGGTCTTCTTGTCAAACACCTGCATGCGGTACA
TACCACAGTTTCTCTCTCCCGTTTCGGGATCTTTGGTAAAAACCAACGGAAGCGTGATAA
ATCTCCCACCGTCTAAGGGCCAGCACTTCATTATGGGAAGTTTAAAAAGGTCAACGTTGT
CCCCTTTTAGTATAATCTCTTTACATTTGGCCTTGCTCACCTGCTTTGGAAAGAAATCAG
CCAGTTTTTTGAGCTTCGGAAGAGTTTTTAGTTTTTCCATAAAAGTAGTTGGAACTTCCG
GCTCAATAAGGTCTTTTATTCTTTCCGCTATCTCGTTTATGTCAGAAACTCCCAAGGCAA
AGCACGTTCTTTCCCATGTGCCAAAGAGGTTTATTGCAAGGGGAATTGACGAACCTTTCA
CGTTTTCAAAAAGCAGAGCAGGTCCTCCTTGCCTTATCACCCTGTCTGCTATCTCTGTTA
TTTCAAGCTCTGGATCCACCTCTACTTTAATGTGCTTTAGTTCGCCTCTTTTTTCCAGTG
TGTCTATGTAGTGATGAAGATCCTTGAAAGCCATGTAAACCTCCTTTAAGCCTTATAGGC
TTTATAGCAGTAGCATATTCCCATGGTGTAGGGTTCGAACATCACTCTCTTGAACCCTAC
CTCCATAAGTTCTTTGGCGAACAAAGAGGGTTTGGGAAACTTTTCCACAGAGTTTGGTAA
ATAGCTGTAAGCTTCTTTGTCCTTTGAAATGAGCCATCCTAAAAAAGGCAAGATTTTATG
AAAGTAGAGGTTGTAAATGACTCCAAAGAGCCCTCTTGGTTTTGAGAACTCTAAGATAAC
CACCACACCATTGTCCCTCAAAACCCGGTGAAATTCCCTTAATGTGGCGTTTCTATCTAC
AACATTTCTTATCCCAAAGGCTATGGTGATGCCGTCAAAACTTTTGTCCCTGAAAGGCAG
CTTCTCTCCCTGTCCTAAGACTAAATAGAGTTTGACTCTTTTTTTAGCCGCCTTTCTCTT
TGCTACAAGGAGCATATTCTTTGCTGGATCCAAGGCCGTAACTTGGGCGTTGGGTTTTTG
TCTCAGTATCTCAAAAGCAACATCCCCTGTACCTGAGGCTACATCCAGAAAAGTATCTCC
GCCCTCTTCCAGCAATCTTTCTACAGCTTTGCGGCGCCAGATAATATCCTGCCCGGCACT
TAACAAATGATTAAGCAGATCATACCACCTGGATATACGGTTGAACATATGATGGGTTAT
GGGCATTAAAAAGGCTTCTCCTTTAAATTGTTATAAGTTTTTCTCCTTCCTTTATCAGTT
TGGTCAGCTTTTCTCCCCAGTAAATAACCTCAACCCCAAGCTCTTCAAGCTTAGCGGTGG
CATTTAACTGATCAGCACATGCCTTGCAAGCGCTAACCTTTACCCCTTTATCTATCATCT
TTTTGATAATCTTTGCGTATCTTTCATCTTCAGCCACCGATTTGGTGGTTTCTCCCCAGA
TGATAAGGGTTACTTCATCCCACCAGCCATATTTCAGTGAGTTTACTGTGTACATGGCCA
CCATCTTTTCCAGAGTAATATAACTGGAGTTGGTCCATAGCACATAAAGCTTCGCCATGA
TGCCCTCCCTAAATGTCTATACCAAGGCTTTTCCTTGCGAATAACCCCACGAGGAAGGAA
ATAAATGCAACTCCCATGCTTATAGCAAGCATTTCTGTGAAATTCTTTTTAAAGTCGGTT
TCCTGCACCACCGAGATAAAGAAGGTGAAAATATAAATGATACCTACTGCACCGAGAAGG
CTTATCAGCAGAGCAATGATATAGCTGGAAAAGACAAAGAAGGGCCAGACAAGCACTATA
ACAGCAAGAACATAGGCGATTCCGGTGTAGAGGGAAGCTTTTATCGGGTTTTTGTCAGCG
TCCGCTTCAGATTTCTGTGAAAGATACTCTGAGGCACACATGGATAAAGAAGCAGCGACT
CCCATGATGAGCCCGGCAAGTCCAATCACTTTGCTGTTCTGCATAGCGAAGGTAAAACCT
GCCAAAGAACCTGTAAGTTCCACCAAGGCGTCATTAAGTCCCAGCACCATAGAGCCTACG
TATTTTAGGCGCTCTTCTTCTATCAGGTTAATGAGCATCTGTTCGTGGGCAAACTCGTCT
TTCAATATGTCAGCAGCTACAGGGTACTCTTTCTCCAGCTTTTCGTAAGCTTTTTCGGCG
TTTTCTTCTCCTCTTTCCATAAGCTTTATGGCAAAGGTGAGGCCAAGGATGAGGGAAAGC
AGCACATAAAAGACAATCTTTTTTTTATCAGGTTTAACCTCTTCTCCCGTGAGCTCTTTC
CATTCGTGGTAATGCCTCAATTCATCATCTGCTATCTTCTCCAATACTTCCCGATTTTTG
CCTTTTGCTCTTTTGGCGAGAAATTTGTAGATGTGATACTCAGTGATCTCATTTTTCTGA
AAGCTTTTTATAAGCTCTTTAGTTTGTGCATCCACTGCTCACCCCCGTTTTCCTCGAGAC
GCTGGATTATAGTGCCAAGTCTCTCTCCCTTCTTGCAATTTTCCTTATACAGGGAAAGAA
CCTTTTTGAAAAGCTCCAACGTTTCCTCTTCGCTGGCAAATTCCGCTATAGGAGTAGCAA
GCCTTGGATGACGTCCCAGTTTACCTCCGACGAGGACTTTGTATCCCTTTTTATCTACAG
TAAGTGCATCCTTTGGGCATGTATTGACGCATTCAACGCAACCGCTGCATCTGGTGATGT
CTATTGATATGCCTTTTGCGTTTAGCTCTATAACTTTATCGGGACAGACAACCATGCATG
CACCACAGGCATCGCAGAGGTTATCATGGTAGGCTAAACAGACTGTCCCTATAAGTCCAA
AATCTGCGATTTGCACGCGTGAGCAGGAGTTGGGGCACTCTGCAATGGCTACTCTGAACT
GGTGGTGATGTTTGAGTGAGCCTCCTGTTTTCTTTTTTAGAAAGGAAGTTATCTTCTCCT
CTTCAAGGAGAGTCTCCAGCTTCTTAAGTAATTCTTCTGAGCTCGTTACCGCATGTTTGC
ATCCAAATCTACCAAAGCATGCCTCTACGGAATAGCCTTTTTCCACAGTAGCTGCATTAT
CCTTTAGCTCTCTTTTAGCCTCTGTTAGCACCTGTGCTGTTATGGTGTTTATGCCCTTTC
CTTGTGCCCATTGCTCAATCTTCTTTTTGACCTTGCTCCTTACCCAAAAGGGAATATGGT
TGATTATCTCAAGGGCATCTTTTTCCCATATTATTTCCTGCATATTTAAATCACCTCTTT
GTGAAGAATTTCCCCCTGAACACCCACTACGATTACCTCTAAGGGTGTGTCCATCTGTGC
AAGTTCCCGTGCTTTCAGTATAATCCTGATAAGTCCCTGACAGCACGGAACTTCCATAAC
TACAACACTAATTTTACTGGGCTTGGCAGCGACCATAATGTCTTTGAAGCGCTTGGTGTA
TTCTTCTTTAGGATCAAATTTTGGACACCCTATAAGGATCTTCTTGCCCGGTAGAAGTTT
TGTGTGAAGTTCAGGATATGCGGCAGGCACACAATCGGCAACCACAAGCAAGTGGGCTCC
TTTGAGGAAAGAAGCTGTGGGGGGAACAAGCCTTATCTGAACAGGCCAGTGTGTGAGAGC
AGAGGGTATATCAATTTCTTGGGCGTCTGTTTCTTGCTTGAACTCTTTCAGCGCGCTTCC
TGGACATGCCATACCGTGATGGTGGTGGATTGCTTCCTCTTCAAAAGGTTCAGCTTCTCT
CTCAATGATCTTTATGGCGCCTTTGGGGCAATGTCCTATACAAACACCCAAGCCATCGCA
CATCCTTTCAGAAACGAGCTTCGCCTTGCCATTAATGATCTGTATGGCTCCTTCCTCACA
CGCCTGTACACACAACCCGCACCCATCACAGAGCTCTTCATCAATCTCAACAATCTTTCT
CAACACTTTCTGCATAACCCAACCTCCTGAAAGATTTTTTAGTTAATTTGGAGGTGGGTG
GCATTAAGTGCATTGATATGGATCAAGGGATGGGTATGGTTAACTCTTTGAGCTTTGATA
ATTCTTCTTTTACCCAATCTGGGAGTGAGGGGTAGTCGTCAAAGGACAAGAGAGCTCCCA
AAAAGATTCTGTAGTCGTTTCCGGGGAATTTTCTTTCAAAATCTTTGGGCAATTTTTTAA
AGTCCCAGCTATTCCAGTAAGTTTTTACGAGGAAAGCTACATCTATGGGGTCTTTGGGAT
CGATCCTGCGTCCGGCGGCGTAGATTTTGTTAAGCAAGATGTCGTAGTCAGAAGTCTTTT
TTATCCCGTGAATGTATTCAAATCTTTTGATATTTTTAAAAGGGAAAAACACGAAAGAAA
CTATTGTGCCTTTTATGATGAAATCTATGTTGTCTTCGCCTCGGATGACTTTCTCTGGGT
TGTAGAGTTTGTTTATGCGGCTTATCAATCTGTTGAAAGAAAAGCTGGAAGTGGAGAATA
GATCAATGTCCACGCTAACACGGTGGTAGTGCTTTATCATGAGGGCTGTTCCGCCGGCTA
AATAGAATTTTGGAAACCTTTCCTGTATCTCTCTGATGAGTTCTATCTTTTCTTTAGCTA
TTTTCTTGATTCGTGCCATGTTTTTATCCAATATCTTACCCCCCTGTGGATGTCGGGGTA
TTTGAGGCATATTTTAAGAGTTTCATCGGGGTATAGGGAAAAGATGAACTTTATGTCATC
GTAGGAGCCGTAGTACAGTGTTCTGTAAATGAGTTTTTCTAAGGGGGCCTGATCCTGGTG
ATCCCACAGATAGGTTTTTAGCTTTTCTGGTATTTTCACCTCTTGTGTATAGTCCCATTT
TGCTCTGTGAGAAGGACCTTTTACTTTCATAAATTTAGTTTATCACAACTTAAGGATTGG
CGGAAGTTTTTTTGACGTAGAGTTTTAAATAACCGGTTTGTACTTGGTTAAGTTTTTCCC
CGAAGGTTGTCTTCTCCATTGCCAAATTTACCTAGCAAGAATTCCTCGGTAAGTTTGTGT
TTCGGATTGGTAAAAACGCTTTCCGTGTTGCTGAATTCTACGAGTTGTCCCTGGTACAGG
AAAGCGGTTAAATCCGAAATCCTTGCCGCTTGCGAAGCGTTATGGGTTACTACCACAATG
GTGACGGACTGCTTTAGGTGAACTATTAGCTCTTCAATCCTGTGGGTTGCCTTTGGGTCA
AGAGCCGAAGTGGGTTCGTCAAGCAACAAAACCTCTGGATTGAGCGCAAGTGCCCTTGCA
ATGCACAGTCTCTGTTGCTGACCCCCTGAAAGTTCTGTTCCCCTTTTATGAAGCATGTCC
TTCACTTCATCCCACAAAAAGGCCTTTTTGAGAGCGTCTTCAACGATGGCATCCTTTTCC
TCTTTTTTTAGCTTTGTTCCGTTAAGTATATATCCAGCAAGGATATTTTCATAGATGGTC
ATATTGGGAAAGGGATTGGGTCTTTGGAATACCATGCCAATTCTTTTTCTCAGTTCATAA
GGCTTGTATTTGAAGATGCTTTTGTCCTTGAAGAGTATTTCTCCTTTCATAAAGGCCTTA
GGAATCATTTCATGCAATCTGTTGATGCATCTTATGAGGGTTGATTTTCCACAGCCAGAG
GGGCCCATTATGGCAAGTACTTTGTGTTCTGGAATGTCCATGTTGATGTTTTTCAAAACA
ATATGTTTGTCGTAGCCAGCCTGGAGGTTCTGTATGGATATTACCGGTTTTCCCATTTGT
GAGACGAACTTAGATTCGGAATTTCTTTAACGTGCAAATCCAATTGTGGAAATGGTATTT
CTATTCCCTCTCTGTTAAAGGCCTTGTAAATTTCGGTTAAGTAAAGATCTTTTACTTCAG
CTAAGGGCCTATCAATCTGTCTCAGCCTTACCCAGAACGCAAGCTGGAAATTGAGGCTGC
TGTCTCCAAACTCCACAAACCACACCTTTGTTTGATGGTCCTTATCTTCTTTTGTGAAAG
GTATCTTTTTGGCTACTTCTAAAACCACCTTTTTTACCTTGTCCACATCAGAGCCATAGG
CTACACCAAAGGGAACTGTTACAAGTCTCCAGTCATCCTCGTAGGTCCATGTGGATATGC
GTTTAGAGATCATGTCCGAGTTGGGCACTATAATTTCAAGAGCAGAAAGAGTGCGTAGTA
CTGTGCTTCTAATGTTTATTTTTTTCACTATCCCTACCGTTCCATCTTCCAGTTCGATAA
CGTCTCCAACCCTTATACTTCTTTCAAGAAGAAGTATGATCCCCGATATGAAATTATTAG
CTATAGTCTGTAGGCCAAAACCAATACCCACAGATAACGCGCCAAATATGAGGGTTATCT
GGCTTATGTTAATCCCGGCTATCCCCAGTGCTATCAAAAATAGTAGGAGATAGAGGAAGT
ATTTGATAAGCGTGTTTACTGACTGGATTTCGCCTTCTTCCATACCGAGGGTGGAAAAGA
AAGTGGCAAGCCTCTTTAGAAGCAATTTTATGATGAATAGTCCCACTACGCTTATTATGA
TGCATTTTATGAGTGTTAATAAAGTGAAGGGCTGTTTGCCTATGGTAAACAGGGGATAGT
AAAGAATATTGATGAGCTTTTGTTTGGTTTTTTGAGCTATGTTTTTGGCTGTTTTAGATA
ACTTGGCAATATTGCTTATCCGGTTTTCCCAGAGGGGTAGTATCTGGGAGAATTCGAATA
TGATGCTATTGAGGCTGTCCTTTTCTCTAATTAGTTGATCCAATAGGATTTGCAGTTCTG
TTTGTAGAGTTTTGTTGATATCAATAATCTGTGAGTAAAGCTTCTCGTAACCTTTGGCAC
TTTGTCTTTCTGCCTTATAAAAGTTTATAGCACTGTATATGCTGTTAATTTGCTGTTCTG
TGTAGCTTATTTTAAAATCTATTTTCTGGAGCTCTCTTTGCTTTTCATCTAAAGAGTTTT
TAAATTCTTGAATCTTATTAAGTGCTTCTTTCGGAGCGCATTTCTTTGCAACGCACTGGG
CTAAAGAGTTCCAAAAACTGGCCCTTTCGTATTCTGTTTGGGTTCTTCCCTTCTCCGCTT
CTGCTTGGTCTATTTTGGTTTTGTATAGGTCAATGAGAGCGTGGTAATACTTCTCTCTTA
ACTTAACATACCTGCTCTCTTTTTTCTTTAATCTGGCAAGTTTAAGTTCTGTTAACGTGA
TCTTTTGGTTGTAGAGTTTCCTTATATTTTCAAGTTCTCGGGTGGCTTTTTGAAGATCTG
CCTGTACCTTGGACAGTTTTTGGGATAGTGCCTGGAGCTCTTGGGGCGTCACCTTGAGTT
TAGAAAAGACTTCTTCAAGGGTATTTTTCCATTTGTCATAGGCTTCTTGCAGGATTTGGA
TCTTTTTCTCTTCCATTTCAATGTCTCTATTAATAAGTATCCATTTTTGCTGTAAAGAAA
GGAGCTCTGTCAGTATCTGATAATCTTCTAAATCCTTTTTGTTATCCTGCCATTTTACAA
GGTACTTACTGTAAACATCTTTTAAAGCACTTTCTAAGCTTTCCAGTTCTTGTTTGTCGT
AGGAAAGTTTTTGGGTAGTGCTGCTAATTTCGGTTTTTATTTTTAATCCAAAGGAGATAA
GCTTTTGGAGATCGGCAATGGTGGGGGCATTCTTGTTGATCTCTGGAAATTCCAAAGATA
GTTTTGGTGCTTCCGGGGCTTTTGAATGTTTGCTGAAGCTTTCTTTCAAGTCGTTAAGAA
GCTCTATGAGATTCCGTACTTCTTTTTTATTCTTCTTTTGCTGAGTGAGTTCTTTTAGAG
ATTCGGTTATGATCTGCTGTTGCAATTGAAGGTTTTGCAGATCCGGTTTAGGGCTGGTTA
TTAGTGGAACGGCAGCGTTGCAGATCATAGTGAATACCAAGAAACAAAAGCAAAGGTTAA
ACCTCTTTATCATTAAAAACTACCTTTTAAACATTTCTGCCACAGCAGTGTTTGTATTTC
TTACCGCTGCCACAGGGGCAGGGTTCGTTACGTCCGATCTTCCTTCCCTTTCTTCTAACA
GTTTGTACCTGTGGCTGCTCTTCTTCTCCTCTGTGTTCTACATAACGACGCTTTTTCTTT
TTTTCTTTGACCTTTTGTTCTACCTCCTCCCCTTCCACTTTCACTTCTATTCTGTAAAGG
GTTTCTATGATTTGCCTTTTTAGGCGTTCTATCATCTCGGCGAAGAGTTCAAAGCTTTCT
CGCTTGTACTCGTTAAGTGGATCTCGCTGGCCATAGCCTCTCAAGCCTATAACATCCCTT
AGATGGTCCATGTTGAGCAGATGTTCTTTCCAGAGGGAATCAAGTGTGTAGAGGAAGATC
ATGCGTTCAAGACTTGCTATATTTTCTCTTCCAGCCAGTTTTTCCTTTTCTTCGTAAACT
TCAAGGGCTTTTTGGTATAGGAGTTCTGCAAGTTCCTCTTGCTTTTTACCTTTGAGCTCC
TCAGGTAGCAGTTTAACGTTAAAGGTGCGCTGAAATTCTTTTGATACCCTTTCGTGATCA
ATTTCTTTTTCAACTAAGGCCTTGGCGATAATATCATCGATAAGTTCTCTGATGATATTT
AGTATTTCTTCTTTTAGATCTGCTCCTTCAAGGATTTTCCTTCTTTGAGTGTAAACCACT
TCTCTTTGTTTGTTCATTACATCGTCGTATTCCAGAAGGTGTTTTCTAATCTCAAAGTTG
TGGGCTTCCACTTTCTTTTGGGCGTTTTCAATGGCTCTTGTTACCCAGGGATGTTCTATA
GGTTCTCCCTCTTTCATGCCAAGTTTGTTCATTAGGCCTTTCAGTTTGTCTCCTCCAAAA
ATGCGTAAAAGATCATCTTCCAGAGACAGATAAAACCTTGTGGAACCAGGATCTCCCTGT
CTACCAGCACGGCCTCTGAGCTGGTTGTCTATTCGTCTGGATTCATGTCTTTCAGTACCT
ATGATGTGCAGTCCACCAAGTTCAACGACCTTTTTCCTCTCCTCTTCACACTGCTTTTTG
TATTTTTCTAACGTCCTTTCCCACTCTTCGCTTGGAATTCCCTCTAATGTCCCGTATTTC
TTTTTGAGTTCCTCTTTTGCGAGGAATTCGGGGTTTCCGCCAAGCATAATGTCGGTTCCA
CGACCTGCCATGTTGGTGGCGATGGTTACGGCTCCCAAGCGGCCTGCCTGGGCCACGATT
TCTGCCTCTTTTTCGTGGTATTTTGCGTTAAGGACGTGGTGTGGAATACGCTTTTTCTTG
AGCATTGCGGAAAGCTTTTCACTTTTTTCAATGGATGTGGTTCCCACAAGCACTGGTCGC
CCTATTTTGTGCAGCTCTTCTATCTCTTTGACCACAGCTTCCCACTTTTCCTTTTCTGTT
CTGAAGACAAGATCTGGATAGTCCACCCTGATCATGGGCTTATGAGTGGGTATTACCACA
ACATCAAGGCCATAGATCTCCATGAACTCGGCCGCTTCTGTTTCCGCTGTTCCTGTCATT
CCAGCAAGTTTTTCATAAAGACGGAAGTAGTTTTGGAATGTGATGGTGGCTAAGGTCTGG
TTTTCACCCTTTATCTTGACCCCTTCTTTGGCTTCTATTGCCTGATGTAATCCATCGCTC
CAGCGCCTTCCCGGCATGAGCCTTCCGGTAAATTCGTCAACGATGATCACCTCTCCATCT
TTAACCACGTAGTCCACATCCCTCTTGAAGAGAACATGTGCCCTGAGTGCCTGTTCTATC
TTGTGCAGTAAATCTACGTGGATGGGATCGTAGAGGTTGTCTATACCCAACCTCTTTTCA
AGCTCCTTTATCCCTTCCTCTGTGAGCATCACTGTCTTGGATTCTTCATCCACCTCATAG
TGCACGTCCTTCTTAAGTCCCTGAACCACCCTGTTGGCGGTGTAGTAAAGTTCCGGTGCT
TCTTCGGAGGGGCCCGAGATGATGAGGGGGGTTCTCGCCTCGTCAATGAGGATGCTGTCC
ACCTCATCCACAATAGCATAATAGTGGCCTCTCTGAACACATTCGCTTATATCCCAAGCC
ATGTTGTCCCTTAGGTAGTCAAAGCCAAACTCGTTGTTCTGTCCATAGGTGATGTCGGCA
AGGTAGGCTTCGCGGCGAGTGCAGGATACAAGCTTTGTTCTGAAGGTTTCCCTGTCTTCC
CACTCCACAAGGTAGGATGCATTGTGCTGTATCACTCCGACAGTTAGACCGAGAAACAGG
TAAATAGGTCCCATCCAGAGGGCGTCACGTCTTGCAAGGTAGTCGTTGACGGTTACAAGG
TGTACGCCCTTTCCTGTAAGAGCATTTAGGTAGATTGGCAGGGTGGCAACAAGAGTCTTT
CCTTCACCTGTTTTCATTTCAGCGATTTTTCCCTGGTGAAGAACAATGCCACCAAGGAGC
TGTACGTCGAAATGCCTCATATTAAGGGTTCTGCGGGCTACTTCCCTCACCACCGCAAAG
GATTCCACCAAGAGATTGTCCAAGGTTTCCCCATCCTGAAGGCGCTTTTTAAACTCCTCT
GTCTTTGCAGCGAGCTGTTCATTGGAAAGCTTCTGTATCTCAGGCTCAAGGGCGTTTATT
TTATGCACAATGGGCCATAGCTTTTTGAGCTCTCTTTCGTTCTTGGTGCCTATTATTTTC
TCTAAAACCTTTGTTACTAAACCCATAACTTCCTCCTTAACCTACACCAGCAAGTGCTGC
GGTGATTCTCAACACTACATATCCGAAATATCTATCCACTCCTCCTATGAGGATAAGTGC
TAAAACGATTAATATACCCCATCTCTCCAGACGTGCATATTCCCTTGCAAGGTTCATGGG
GAGTATCCCGTAAACTATGCGTCCGCCATCCAGGGGTGGTATAGGGATGAGGTTAAATAT
TCCTACTGCCACATTTATAATAATGCCCATAAATAGCATGATGGTAAGTGGAGCAAAGAT
TACGTATATTCCAGAAAGTTTGGGCACCTGTCCCCATCTCACAAAAGCCGCTACAAACTG
AAGAAGTTCGGGGTCTAAGTGAATCAGCATTCTGAAAAGCATGGCTGAAAAGGCCGCCAG
AAAAAAGTTGGTGGCAGGTCCAGCTGCGGCAACCCAGATCATGTCCCTTTTGGGATCTTT
GAGGTTATAAGGATTTACCGGAACAGGTTTTGCCCAGCCTATAATCCGGGTGACTATGAA
CACCAGTAGTCCTATTGGATCTAAGTGTTTTAAGGGGTTTAGAGTTAAACGCCCCATTTC
CTTGGCAGTGGGGTCTCCCAGCTTGTAGGCAACCGCACCGTGGGCTACCTCGTGCAGTGA
AACGCTGAACAAAACTGGGACGATTCCCAGAGATATCTGCTGTATGTAGGATGCAACCTC
CATTAGAGTATGTACTTGCTGAGATCTTCGTCTTTTATAACTTCTTTCAGGTGTTCATCC
ACGTACTTTCTATCCACCACCACCTTTTGTCCCTTCATATTAGGAGCGTTGAAGGATACT
TCCTCCAGCATCTTCTCCATAACTGTGTATAGCCTTCTTGCTCCGATATTTTCCATTTTT
TCGTTTAGCTGAACGGCGATCTCCGCTATCCTGTCAATGCCATCCTCTGTAAACTCCAGT
TCCACACCTTCGGTGGCCAGAAGCGCTTTGTACTGTTTGGTAAGGGCATTTTTGGGTTCT
GTGAGTATCCTGACAAAGTCCTCCTTTGTCAAAGGATCCAGCTCTACCCTTATTGGAAAG
CGTCCCTGAAGTTCGGGTATGAGATCCGATGGCTTGGAAACATGAAATGCACCTGCAGCA
ATGAATAGGATGTGATCCGTTCTTACCACTCCGTATCTTGTGGTTACTGATGTGCCTTCC
ACTAAGGGCAGTAAATCCCTTTGGACTCCTTCTCTTGAAACATCTGGACCATGGGTATGT
TCTTTACCTGCTATCTTGTCTATCTCGTCAATGAAGACGATGCCTGTTTGTTCTACCCTT
TCTATGGCCTCTTTTATCACCTCGTCCATATCTATTAGCTTTTCCGCTTCCTGTTTCGTG
ATGTATTCAAAGGCATCTTTTACCTTCATACGCTTCTTCTTCATCTTTTTGGGGAAGAGG
TTGCCCAGCATTTCTCTGATGCTGAGATCCATATCCTCCATGCCGGTGACAGGGATTACC
TCAATCATGGGCATACTGCTTTTATCCTCTACCTCCACCTCTACCTCTCGGTCGTCCAGT
TTCCCATCTCTTAAGAGCTGTCGGAACTGTTCTCTGGTACGCTTGTGCTGTTCGTAGGCT
TCAGGATCTAACGCAAGCTTTCTTTTGGGGATGGGCAATAGAAGGTCTAATATCTTCTCC
TCGGCAAGGGCTTTGGCCTTTTCCTGAACCTGCTTTTCCTTTTCCTCTTTGACCATACGA
ACCGCCACTTTAGTGAGGTCTCTGATTATGGACTCCACGTCTCTTCCCACATAACCCACT
TCGGTAAACTTGGAGGCTTCTACTTTCACGAAGGGCGCATTGGCCAGCTTCGCCAGTCTT
CTTGCTATTTCAGTCTTACCCACTCCAGTGGGACCTATCATGAGAATATTCTTGGGAAGC
ACTTCTTCCCTTAACTCGGAAGGCAGTTGCTGTCTTCTCCATCTGTTTCTTAAAGCAATA
GCTACGGCCTTTTTAGCCTTTGCCTGGCCAATGATGTATTTGTTGAGCTCCTCAACTATT
TCCTGGGGTGTTAGCTCTCTTTTGTTCATTTTAGCTCCTCAACTATTATGTTGTGATTGG
TATATATGCAAATATCCGCTGCTATCTTCATGGCTTCAAGCACGATATCTTTTAAGTCCA
TATTTGAATGTTTTACAAGGGCTCTGGCTGCAGCAAGGGCGTAGGGCCCTCCTGAGCCTA
TGGCTATAATCCCATCGTCAGGCTCCATGACATCTCCAGTTCCCGATACCAAGAAAGCCC
TTTCTTTATCAGCTACCGCCATGAGAGCCTCAAGACGTCTTAGAGCCTTGTCCATCCTCC
AGTCCTTTGCCAGTTCTACAACGGCCCTGGCAAGGTTTCCTCCGTACTCCTCAAGCTTCC
CCTCTAACCTCATCATTAGGGTTATGGCGTCTGCAGAGGCTCCCGCAAAGCCCACTATAA
CCTTATCGTGGTAAATCTTTCTCACCTTCCGCGCCTGAGCCTTCATTACTATGGATCCAA
GGGTTACCTGTCCATCTGCGGCCATGACGACGCGGTTATCTCCTTTGATGCAAAGAACTG
TAGTGCTATTCATGTTTTGCCCTTGGGTGGGTTCTGTCGTATATCTCAACAAGTTTTCTG
ATGGATACATGGGTATATACCTCCGTTGTTTCTATATTTTTGTGCCCCAAAAGTTCCTGC
ACTCCCCTAAGGTTCATCCCTTCTTCCAGGAGATGAGTTGCAAAGGTGTGTCTCAAAAGG
TGAGGGTAAACGTTTTTGTGGATGCCTGCCTTAAGGGCTATCCTTTTAAGTATTCTTCTA
ACGGTCATATCTGAGATACGCCCTCTTTTTGTTACGAAAAGTGCCTCCTGATCCTTTTTC
AGTTTTGTCGCTATCTGGCTTCTTTCTGTTTTAAGATAGTTTAGCAAGGCGTCTTTTGCC
CTCTCACCAAAGTAGACTATTCGTTCCTTTTTGCCCTTACCCATGACCCTTATCTGCATG
TTTTTTAGATCTATGTCCTGAATGTTCAAACTGCAGAGTTCAGAGATTCTCATGCCAGTA
GCATAAAGAAGCTCCACAATGGCCTTCTCTAAGGGGGTTGAGGCAGCATTCAGTAATGTT
TCTACCTCTTCCTGGGAAAGGTATGAGGGCAAGGGTTTTCCCGTTTTGGGGTTATTTACT
GCTTTGGCAGGGTTATCCTGAACCAGCTGTATCTTTTTGAGGTATCTATAAAAGGTTCTT
ACGCTTGATAGCTTTCTTGATATGCTGCGGGGACTTAAGCCTTTCTTTGACAGTGCTGAA
ACAAAACGGGAAACGTCGTAGGAAGTAACCGATGCAGGGTTTTTTCCTACCTCGTTAAAG
AAGTCCATCAGATCCTTTCTGTAATTTCTTAAAGTGTGTTCTGAGTAGTTTAGTTCTTTT
CTGAGGTGTTCGATGAAGTCTTCAATCAGGACTGTGGAGTCCTCTCGAGCCTGTGGCTTT
TTTGTCTTTCTGCCACCACTATGGATTTCAGGGTCTGGTATGCCTCTTTTAGATCGTCGT
TTACCATCCAGTAATGATACATATCTGCTTGTTCTATTTCCCATCTTGCTACCTTCAACC
TTCTTTCTATAACGTCCAATGGATCTGTCCCTCTATTTATAAGTCTTTTTTTGAGTTCCT
CAATGCTTGGGGGAAAAATAAATATACCAACTGCGTCTTCCATCTTCTGAAAGATCTGCT
TTGCACCTTGAACATCAATATCCAGAATGAGGTCTTCACCTTTACTCAGTTTTTCTATGA
CAAAGGTTTTGGAGGTTCCATAGTAGTTTCCGTGAACCTTGGCGTACTCTAAAAATTCGC
CCTTTGCTATCATCCTCTCAAACTCTTCCCTGCTTACGAAAAAATAGTCTTTTCCGTGCA
CCTCGCCCTTTCTGGGTGGCCTTGTGGTGTAGGACACAGAGAAGCCTATATTGGGCATTT
CTTCAAGGAGCATCCTGCAGAGGGTTGATTTGCCAGCACCCGAGGGGGCAGAGATAACGA
AGAGTATCCCGCTTTTTCTTTTAAACATCTACTCTATGTTCTGAACCTGTTCTCTTATTT
TCTCTATTTCGGTTTTGAGCTCCACCACGATCATGGAGAGTTTGACTGATGCGGCCTTTA
CTCCCAAGGTGTTGGCTTCTCTGAGCATCTCCTGGATTATGAAGTCCAGTTTCCTACCGC
AGGGAGAACCTTGCCTCACAGTCTCCTCAAAGGCCTTGAAGTGGCTCTGGAGCCTCACAA
GTTCCTCCGTAACATCCAGCTTATCCAGCATTATTGCTATTTCCTGGGCTATACGCTGGT
CATCAATTTCAAGCTCTTTGAGGCGATCCATAAGCTTCTGCTTGGCTTCCTCAATGGCTA
TATCGGCTATGGAGTTGGCCTTGTCCACAAGCTCCTCAAGCTTACCGAGCCTCTTCAAAA
TATCCAACTTCAACCTCTCTCCCTCCTCGGTTCTAAAGGTTATAAGCTTTTGAAGAGCCT
CTTCTGTGGCCTCCAAAATAATGGGAAGGATTTTTTCCTCATCAACCTCACTCTTTATCT
CTAAGGCTTCACGGATAATGGAAGACAAATTGGGCAGGGGAACTCCTACATCCTTTGCAA
AAGCCTTAACCTCATTCCAAAGCGCAATAGCAAGTTCTCTGTTCAGATTTACCTCTCTGC
CTTCAAGCCCTTCAAATTCAATTTGAATATATACGTCAACTTTTCCCCTTTCAATAGACT
CCGAGATAACCCTCCTCACATGTGGTTCTGCGAAGAGCAACTGTCTGGGTAGCTTGATGT
TTATCTCTTTATGGCGGTGGTTGACACTCTTCATCTCTACCTTAACTGTTATCCCATCCT
TTGTAATACTTTCTCTTCCGAATCCCGTCATGCTTCTAAGTGCTCCCATTTTCCCCTCCA
GATGAGAAGTTAGCATCTGTATGTGCCAAAATCCAGTTACCCCTTTTCATGTTTGCCGCT
AAAGTTTAGATTTAAGAGAGAAAACATTAGGGAGGGGGCCTATGGGCAGCATTGGATTTT
CGGAGCTGTTACTTATATTCTTTGTGATTCTGTTACTTTTTGGCGGAAAGAAGCTTCCGG
AGCTTGCCAGGAGTATGGGAGTGGCGCTGAAGGAGTTCAGGAAGGCGGCCAATGAGATTG
AGGAGCCTTTAAAGGAAACTGTAGAGGAGTCTAAGGAGGAGATTTAAATTAACATTTTTT
TAACACGATCTCGCCCTAATACGGTATTGATCGGATTGCTATTGAGAGTAAAAATATCTT
TGTAAACACTGTTTTTAATTTACGGGAGGTGTGTCGTGAAGAGGTGGGGCAGTTTGTTGA
TGGTTGCTTTGTTTATGGTAACGGCGGCATGCAGCTATACACAAAAGCGTGAGAATAGTG
TTGCTTCGGCGCCTCGTATTCAGAAAGCGGTTATGCATCCAGAGCTTACGGAGCAGGAAA
AATTGATTGCCTGTAACCAGTGCCACAAGGATGTGACTCCAGAGGTTTATGAGGAGTGGT
ATAACTCTGTTCATGGTATTGCCAATGTCAAGTGTTTCCAGTGCCATGGCACCTTTGAAG
ACTTCCACGTAACTCCCGAGTTGAAGAAGTGTGAGGCGTGTCACGCTAAGGAAGTCGCCC
ATTCCCCAAAGGATAAAAGGTGTTGGGAATGTCATGCTGCGCACAGGTTTACTGTGCATA
AGTAAGCTTTTGGGGAGGTGATAACATGGGTCTCACGAGAAGGGAATTTTTGAAAAGGAT
GGCGGCTATAACGGCTGCTTCTATGGTCGGACTGAATTTGCCCATAGAGCTTGGTAAGGA
TACTGCTAAGGCGGCCACCGCTGACAAGTGGGTGAGGGGAACGTGCAGATTTTGCGGCGT
AGGGTGTAGAGTGGAGCTGGGCTTAAAGAATGGTAGGCCTGTAGCCATAAGGGGCGTTCC
GGAGTCCAAGACCAACTTTGGTTATCTTTGCATGAAGGGAATGCTATTTTACAAGATAAT
GGTGCATCCCGACAGGCTGAAGAAACCGCTCTACCGTGAGAGAAAGGATCAGCCGTTTAA
GGAGATCTCCTGGGATGAGGCTTTAGATATTGCAGCCAAGAAGTTTGCAGAGGCGGTCAA
GAAGTACGGTCCCAATTCTGTGGCTTACTACGGGTCCGGTCAGGCTTTGACCGAGGAGAC
CTATCTCTTCCAGAAGATATTCAGGGCGGGTTTGAGGACCAACAATGTTGAGGGTAATCC
GAGATTGTGTATGGCCAGTGCTGTGGGAGGGTATCTCACCTCTTTCGGTGCCGATGAGCC
CATAGGTGCCTATGAGGACATAGAGAAGGCTTACTGTTTCTTCATCATTGGAAGTAACAT
GGCGGAGGCCCACCCGGTTCTTTTCAGAAGGGTGATGAGGAGAAAGCTGGATCATCCCGA
TGAAGTAAAGGTGATTGTGGCGGATCCCAGAGTATCTCCCACTTCGAGGATTGCGGATCT
CCATCTTCAGTTCAAACCGGGAACAGATCTGGCACTGTTAAATGCCATGGCTTACGTGAT
AATAGAGGAGAAGCTTTACGATGAGAGCTTCATAAAGGATTACTGTGTCTTCAAGGTTGG
CAAAGGTAAGACGGTCAGCTTTGAGGATTATAAAAGGCATCTTGAAAATTACACTCCTGA
AAAGGCAGCGCGTATATGCGGGGGCAACATTACCCCCGAGAAGATCAGGCAGGCAGCGAG
ATGGTTTGCCAGATCCAAGGGGACCATGTCCATGTGGACCATGGGGCTTAACCAGAGGTC
CAGAGGAGTATGGGCCAATAATCTGGTTCACAACCTCCATCTCCTTACAGGGCAGCTCTG
TAAGCCTGGTGCTGACAGCTTCTCCCTTACGGGTCAGCCCAACGCCTGCGGTGGCGTGAG
AGAAGGTGGAGGATTGTGCCACATACTGCCCGGGCACAGGCTGGTGAAGATAGACAAGCT
GCGCCATGAGGTGGAGAGGTTATGGGGAGTGCCTGAGGGAAGAATACCGCCCAAACCTGG
CTATCACACCATAGCCATGTTCAGGGCGGTGAATGAGGGCAAGATAAAGGCTTTGTGGGT
TAACTGCACAAGCCCGGCTCAGAGCCTTCCCAACTGTGACTTTTACAGAAAAGGGTTGAA
GAGAGAGGATCTTTTCTTAGTGGTTACCGATATATTCCCCACCAAGACCACGGAACTTGC
AAATCTCGTTTTGCCCACGGCGTTTCACTTTGAGAAGACAGGGGTGTACGGCTGTACGGA
GCGCAGATCACAGCTCACCCTGAAGGCTATAGATCCTCCGGGAGAGGCAAAGCCCGAGGT
ATGGATAGTGAGGGAATGGGCTCTGAGGCTTGCTAAGTACCTGAACGATCCAGTTATCAA
GAAGCTTGTGGAGCCTTTCATCGGGCTGGAGCCTGGCTTTGAGCTGCCCAAGGCTATCTG
GACTGAGTACACTCAGAAGTTAACCAAAGGTAGAGATAACGATCTCTCGGGTGCTACATA
CGAGGTTTTGATGAAGAGGCCCGATGGTGTGCAATGGCCTGCACCCACCGTAGAGATAGC
TATGAAGGGAGGGACTTATAAAAAGTTTGTCAGAGGCATTGATCCTTTGGCTGACAAGCA
TGCCAAGGATGATAAGCCTATTCAGTTCTACGGCCCCGCTCACAAGGACAAGAAGGCGTA
TATCTGGCTAAGGCCTTATAAGGGTGCGGCTGAGGAACCGGATGCGGAGTATCCCTTCTA
CCTTTCCACTGGCAGGGTGATAGATCACTGGCACACTTCAAGCATGACAGGAAGAATAGC
CGAACTTCTAAGAGCCAATCCCTATGCCTATGTGGAGATCAATCCTAAGGATGCAAAAAG
GCTGGGTATCAAACCCAACGACATGGTGGAGGTGGAGACCCGCAGGGGCAAGATCCACCT
TCCTGCTAAGGTGGTTGAGGGACCCATTGAGGGGATGGTGTTTGTTTACTGGCATGATAT
GGCCGAGGATAGAATGGCCAACAGGGTTACAAAGGATGCCTTTGATCCTGGGTCCAAGGA
GCCTGAATACAAGATATGTGCCTGTAGAATCAGGAAGGTGAGTGGTCCCAAGCCGCTTAG
GCCCTTCGTAGTGGGGATGAGCAAGCCAATTTAGTGTTTGAGGGGGCTGCTGCCCCCTCC
CTGGGAGGATAAAATGCCTATAGGTGGATTCGTGGTTTCTGTGCTACCCGTGGATAGGGA
GCGTGTGGAAAGAAAGTTGACTGAATTTTCCAACGTTACGGTTTATGGCTCGGACGAGAA
GGGGAACATAATCGTTGTGATGGAGTCCGAAACTTCCGATGAGATGGATGAGCTTGTGGA
AACGATAAAGCGTATTGATGGGGTTCTTTCTGTGGGACTTGCCTGTCTCTATTTTGAGGA
CGAGGTGGAGAAGATTGAAAGGGGAGAGCTTAAACCAGAAATCTCCTTTGGGAGAAGAAG
GGTCCAGTAGGAGGTTCTTTCTCAAGATCTTTATAGGAATTTTATCCTTTTTGGGTCTTG
CGACAGGAAAGGCAAAGGCTTCTCTTTTTAAATCTCCTGTTGGGCGTAACAGGTTGAGGC
CTCCCGGTGCTGTGCCTGAGGAGATCTTTGCCGGCAAGTGCATAAGATGTGGTAGATGTG
CGGAGGTGTGCCCCTATAGGTCTATCTACATGCTTGATGCGAGATGGGGGGTGTGGGCGG
GAACTCCTCTGATATTTGTTGAGGAGATACCGTGTTACCTGTGTATGAAGTGTGTGGAGG
TATGTCCCACAGGCACTCTAACGAAGATAAAGCAGGAAGAGACCCGTATGGGTCTTGCGG
TTATTAACAAGCGCTATTGTGTTTCATGGCTTGAGACGGCTCTCTGTAGAAGCTGTTACA
ATGCCTGTCCTTTTAAGGATGTGGCCATAAAGCTTGAGGCACTAAAGCCTGTAGTGGTGG
ATGATAAATGCACCGGGTGTGGGTTGTGTGTACATGCCTGTCCCATGAACCCTAAGGCCA
TAAACGTTGAACCCATCTACTCCTTTGAAAGGGTGAAGTGGAAGTGAAAAGGGTAAGATA
CAGCAGGTTGAGATTTGTTTCTCTTACAGTTGCCTTTCTTATTATCGCGGTGAATCCTTT
TCTTAACTACTACTTCCACATCAACTTTATTCAGGGATGGTATCAGTCCCTGGGTATCGG
TAAGTTGTGGTTTGTATCCCCCTTAGAGGGACTGGAGACCATTCTTGTTTCCAAAACCAT
CTATCTCCCCCTGCTCATAGGGATGGTTATTCCCGTTCTTTTAGCCCTTTTTCTTGGCAG
GGTGTTTTGTAGCTGGATATGTCCTATAAGCTTCCTGTCGGAGCTTGTTGACAGAGTTTA
TGGCTTGCTAAGAGGCAAAAGGCGCACGTATGACAAGCTGACTATACCCAAGAGAACGCT
GTGGTTTGCGCTTGTAGGGGAAATCCTTCTTTCTATGACCATAGCGGCACCTATCTTCGT
CTTTCTTTCTCCCCCTGGTCTTGTGGGAAGGGAGATCATGATGCTTGTTTTCTTCAAGCG
CTTTCCCGTTGAGGGTGTGGTGGTTTTTGCGGTTTTAGGGCTTCACCTTGTTACCCGCAG
GTTCTTCTGCAGGTATCTCTGCCCTTTGGGGGCCCTGCTTGCGTTTTTGGGTTCAAAAAG
AAAGCTGGTCATATCGCGTAACGAGAGTATGTGTGTCAACTGTAGGCTGTGTGACAGGGT
CTGTCCCATGGATCTTAAGCCCAGCGAATACGGGAAGGCTTCTGTTTACTGCTGGAACTG
TGGCGAGTGTGTGGATGTGTGCAACAAGAAAGCCCTCACCTTTAAGTGGGAGGATTAGTG
CGTGGATATCTACCTCAGGTTGTCGCTAACAGACAGATGTAATATGAGATGCTTTTACTG
TGCCCCTAAGGGTTACAAGAAGCTTCTGAGAAGGGATCTTTTGAGCTTTGAGAATATTCT
CTTTGTCTTAGGTATCTTGAAGTCTATGGGGATGCGAAAGTTGAGGATAACAGGGGGAGA
GCCTTTACTGAGGAAGGGCTTTGCCGCCTTCATTAAAAAAGTTTCTAAATTGGATATACA
CGAGGTCTGCATTAGCACCAACGGCTCGTTGTTGAAGGATTACGCAGGGGTTTTGAAGGA
AAGCGGGGTGAAGAGGGTCAATGTCAGCCTTGATTCCTTAAATGAAGGGAAGTTCATGCT
TATCACTGGTAGAAACCTCTTGAGGGATGTGATTGAGGGTATAGATGCCGTGTTGGAAAG
GGGCCTTGAGGTTAAGGTGAACACGGTGGCCATGCGGGGCATTAACGATGATGAGGTGTT
TGATCTGCTTGGATTTGCCAAGGAGAGGGAACTTACCCTTAGGTTCATAGAGTTTATGCC
GTTTCCACATGCAAAGCATAAGTTTTCACAGTATTTCATTCCTTATCGCGAGTTGCTGGA
GATCATCAGGGAAAGATATGCTGTTGAGTATGCAGGGTTTAAGGGCGTTGCGGAGGAATT
TTGGGTCAAGGAACTGGGGATAAAGGTGGGGTTTATCGCTCCTGTTTCCAAGCCCTTCTG
CGGTGGGTGTAACAGGTTGAGAATAACGGCAGATGGTAAGCTAAGGGTGTGTTTGCACAG
TCCAAAAGAGTTTGATTTGAAAGGAATCCTTAGAGAAGGGGCATGCAGAGAGCGGATAGC
CGCCGTTGTTAGTAAAGCTTTGGAGATTAAAAGGAGCATAAAAGAGCCTGCCTGGGAGGC
CAGAAGGGATATGGTTGGGATAGGAGGATGACTAAGTGATCTCTTTCTCTTCTATGTTCT
GCTTGACCAATTCTAATAGCTTTTGAAAAGTGGGAATTACGTCTTCTCTAAATCTTCCCG
CAACTACAATGCTCATTATTTCATCTCCTACCTGGAGTTTCCCTGTATTGACGATGACTT
TAACAAATTCAATCCCGGGATGTGTGGAAAATTGCTGTTCAAGTTCTTCTATCTTTTCCG
GATCACATCTCACCTCTAAGGCTTTTATACTCTCTCCGCTTCTGGACTTTCCCCTGACGA
TGCCCTTATGAATGAGAATCATGCCAAGGTTGTCCAGATCACTTGAGTGTGTAACTTCCT
GTATCAGCCTGTCCACTGATGTGATCAATGCTTTTCCCCTCTTGCCATTTTAAGGGCGTG
CTTTATCAATGGGATAGCTATCTGGAGGCTTTCGGTGGCTCCCCTTACACTTCCAGGAAG
ATTGATGAGTATGCAGTTCTCATTTATAATTCCGGCCTTAGCCCGTGATAGAAGAGCCCT
TGGTGTGGATTTCACTCCGAATATCCTCGTGGCTTCAGATAAGCCGGGAAGTTCTTTTTC
AATAAGCTCGGAGCTTGCCTCTGGGGTGACATCCCGGGGTGATACTCCGGTGCCTCCCGT
GGTTACGATGATGTTGGCTTTATCCGTAAACTGTAAGATAGCCTCTTTTATCCTTTCCTT
GTCGTCGGGGACTGTTACCTTGCCTATGATAGTGGCGCCGTATTTTTCAAGGAGTTGAGA
TACTGCAGGTCCGCTGAGGTCTTTGGTTTTTCCCTGATAAGCCGAGTCGCTTACGGTTAT
AACGGCGGCTTTTAGTCCTTTAAGGTCGTCAAACCATTCGCTTTTGCCCCCACCCTTTTC
TACCAGCTTCACCTCTTCAATAACCATGTCCTGGGTGTAGGGTTTGCACATGTCGTAGAT
GTTCAAAAGGGCGATGCTCACAGCGGTAAGAGCTTCCATTTCGTACCCTGTCCTCCAGAC
GCCGGATACAAGAGCCTCAACCTTTATTCCCCTCTCCTCCACATGTGCAGTTACCTCTAT
TCTGTCTATGGGGATGGGATGGCAGAAGGGGATAAGCTCTGGAACCTTTTTCACTCCCAA
AAGACCAGCAAGTTCCGAGGTGCTTAGCACATCACCTTTTTCAATACCGCCATCTTTAAT
CTTATCTATAATCTCTTTCGGTAGCCTTATTCTTCCGCATGCTACAGCGTATCTTTTGGT
TTCAAATTTGTGGGAGACATCAACGGTTTTTGATCCTTTCTGCAACTTTCAGATCCTCCC
AAGTATTTATGTTCATGAACATGATGTTGAGATTTTTATATTGGGCAAAGCTCTCGTTGT
CCAGGATATTTATCTGTAGTTCGTCTCCTGCATTCTGGATGGCATTCATTAGTGAGTATC
TTTTGTTCGCTATGGCCCTTTCTAAAACAGAGAGGCAGCTTTTTTTATATACTCCCACGG
TGGGGTAAAAGGTTCCGTTAATCCTGCAGATGGTTATGTCGTAGTTTTCTGACAGATCCC
AGATATGGTTCAATAGATGGGTTGAGAGATAGGGCATATCCACAGGAAAGAAGAGCACTT
TGGAAAAGTGGGTGAGTACAGAGTATATTCCAGCTATGGGTCCTTCTCCCTCAAGGTCTT
CTATTTGGTGAATGTCGGGGATATCAAGTTTTCTTTTCCCGCAGGAGACCACAACATTAT
TTGAGATTTCTCTGGCCTTTTCAACGGCGATGTCAATGAGACGCAGGTTGTGTAGTTTTA
CAAGAGCCTTGTCTGTTCCCATGCGTCTACTCTTCCCCCCTGCAAGGATGCAAACGACCT
TGCCTTGACTTTTCTCCTTTCTGTTCATAAACCAAACTCTGTGAGAAAGTGCGTTTTCAT
ACTGCTCCTTTTCTTTCTACTGTCTACACCGGGATTTGTAAAGGAGCTGTACATATGCTG
TGCTATGGGTGTGAAAGAGCCAGTGGAAGAAATAGCAGGACGTTTTACTGCTGAATCTGG
GTATAAGCTCTACTTTAACTTTTCCTCTTCTGGTAATCTCGCCCATCAAATAGAAGCTGG
GGCTCCCTGTGATGTCTTTATTTCTGCGTCCTTGTTCTGGTCTGAGTATCTTAGAAAGAG
GGAGTTTATTAAGAGCTTTATTCCTTTTGCCACTACTAAACTCGTGGTGGTGGCTCCCAT
AGGTACTTTTTATAGGAACTTGAAAGATATATGTAAGGTTCAAAGGCTGGTGATAGGGAA
CTATAGAATTGCTCCCTTTGGCAGATATGCCCTTTCCGCTTTGAAAAACACAGGACTGTA
CAGGTGTGTGAAGGATAGACTAATTCTTGCCAACGATGTGCTTCAAGCAGCAGCGTGGGT
GGTTACAGGAAATGCAGATGCGGGAGTTGTTTACTATTCAGATTATTTGAAGTTCAAGGG
CAGACTCAAATTGGTGTGGGTTTTCCCTAATAATGTGCATGATAAGATCCTTTTCACTGT
ATCTTCTCTTACTGATCTGGGAGAGAGGTTTGTGCGTTTCCTTTTTACACCGGAGGCGGA
AGCTATTCTGAAAAGGTGGGGATTTGAGCCTGTTCCAATTGGCAGATAGGGAACTCCTCT
TTTCCATCGGCCTGTCTCTGAAAGTAGCCACTGTTGCAACGGTGTTGGTGGTCTTTCTTG
GAGTTCCCATGGCTTATGTTCTTGCTAAAAAAGAGTTCCCTTTGAAGAGAGCAGTGGAGC
TAACAGTGATGTTGCCTTTGGTTTTTTCTCCCACAGTTACGGGCTACATATTGCTTCTGC
TGTTGGGGAAAAGAGGGGTTATTGGGGCTCTGATATACAGGGTATTTGGAAAAACCATAC
TCTTTACCTGGTATGCTGCAGTGGTTGCATCTGTGGTGGCTGCTATGCCTTTGTTTGTGA
AAACGGCTCAGGCTGCCTTTGCCGGTGTTGATGATGAATACATATATGTTTCCTACACCT
TGGGCAGGGGCAAGCTCTACACCTTTTTCAAAATTGTTCTTCCTCTTTCCAAGCACGGGG
TTATTGCTGGGACTGTGCTTGCTTTTGCCAGGGCTATGGGAGAGTTCGGTGCTACTCTCA
TGCTGGCGGGTAACATCCCTATGAAGACCACCACTATTCCTATTGAGATATACAATGCGG
TTTCATCAGCTCAGTTTGAAAAGGCAAATGTGCTTCTCGTCGTTACCGCTGTTATCTCCT
GTGGAGTGCTTTTAATGGTTAACAGGGTTATGAGCAGATGGTCAGTGTAGAGATTCGTAA
AAAAATGCCGGGGTTTGAGCTTGATGTTGCTTGGGAGACGGGCAATGCTATTATGGCAAT
ATGGGGACCTTCTGGCTCGGGCAAGTCCCTGACCCTAAAGGCTATAGCAGGTCTGATAAA
GCCTGATAGCGGCAGGATAGCGGTGGGGGATACTGTATTTTTTGATAGTGCTGAAGGGGT
GAATCTCCCCCCTCAGAACAGGAGAGTGGGATATCTGCCCCAGCATCATGCCCTTTTCCC
CCATTTGAGGGTGTATGAGAACATTGTTTATGGGAAGTGTGTTGATAAAGCGTGGGTGCA
GAGGTTGATGGAGATTATGGAGATAGATCGTCTTGTGGATAGGTTTCCCAAGGAGCTCTC
CGGTGGGGAGAGGCAGAGGGTTGCTCTCCTTAGAGCCTTGGCTACGGAACCAAAACTTTT
GCTTTTGGATGAACCGTTTTCTGCGCTTCACTGGTCTTTGAGAAAGAGGCTCCTTGGGGA
GATACGACGGATAAAGAGGGAACTGAATATTCCTGTGATAATGGTGAGCCATGACATCAA
CGAGGTTTTTGAGTTGGCAGATGAGGTTGTGGTATATGTAAGGGGTAGGGTAAAACAGAG
GGGAGATGTTTATCAGGTGTATTTTAAACCCTGCGATCTATTAGTTGCTCAGCTTTTGGG
CCATGAGAATTTTGTACGGGTTAGGGTGAGCGCTAAGGGGAGGGGATGGGTTAAGGTGGT
TCTTCCCACGTCCCAGTCTGTTGTACTTCATCAGAACTACGATGGCCCTGAGGATGCCGT
CTTGCTTGTCCCTTCGTGTTCCCTTGCTTTGAAAAAGGATTCTTACACCGTGAAGGTGCT
GCTGCGGGTGCTGGATGTGAGAAGACAGGGGGAGGACGTGGTGGTGGAGCTTGGAGAAGA
GGGGTGGGGGCATTTGGTTTTTAGAATTCCTTCGGCACTTACGCCCAACTTTATACTTGA
GCCCGGAAGGTCCACGGAATTTTTCTTCAATACTAAGCTCTTTCATCTGTTGCCCAATAG
AGGAGGGTAGAGGTGGCCAAAAAACTTGTGAAGATTGAGGAGGCTGTGGGTAAGGTTCTC
TGCCATGATGTTACCGAGGTCAATTTGGACAGGAATTTTAAGGGGGTGGCCTTTAAAAAG
GGGCACATCATAAGGGAGGAGGATATTTCTAAGTTTAAAGACCTCGGTAAGGAATACGTT
TATGTGCTTGAATTGAAGGAGGATGAGATTCACGAGGATGAAGCGGCTATCCTGCTTGCC
GATGCCCTTATGGGAGAGAATCTTTACAGAGATGATGCACCCTCTGAGGGAAAGGTGAAG
ATGTACTCCTCTGTTTTCGGAGTTACCCATATAGACGTGGACAGGATCGTGGAGTTCAAC
ATGATCGGAGAACCCTCCTGCCCCACCATCCACGATGGGATGGTGGTGAGGGAAGGGGAT
TGTGTAGCAGCAGTGAGAATAATCTCTTTGGTGGCACCAAGGGAAGAGGTTTTAAGAGCC
GCCGAGGTGGGCAGGAAAGCGATCAATGTGCTTCCCCTTCTACCTAAGAAGGCCGGTCTT
ATAATAACCGGTACCGAGGTTTTCACCGGCAGGATTAAGGATAGGTTTAGAGAGAGGTTA
GTGCCTAAGTTAAAAAAACTGTTGGTGGAGGTTGCGGAGTATACTATCCTTCCCGATTAT
CTGGACAGGATAAAAGGAAAGCTTTTGGAGTATACAGAGAAATACGATCTGGTGGTGCTA
ACCGGGGGGACCTCTGTGGATCCGGACGATGTTACCTATAAGGCTATAAAGGGGGCTGGA
GCTGAGAACTTCATAAGGGGTAATCCCATACAGCCGGGGAACATGCTTACCATGGGATGG
GTGAAAGGAAAGCCGGTGGTTGCTGTTCCAGCCGCTGCTCTGTACTTTAAGGCCACGGCC
TTTGATGTATGGCTTCCCTATATCCTTACCGGCAGGAGGATAACAAAGGAGATGGTGGCG
AGAAAGGCTCACGGCGGGCTATGCCACAGATGTCCCGTTTGTGTCTTTCCGGTATGTCCT
TTCGGGAGGGGCTAATGGAAAGAAGGGTGAAGTACCAGCAGGCTAAGGAGATAGTCTTCG
GTTCTATAGATTCCCTTTCTACGGAAACGGTTTTTCTTGAAGAAGCCCTCGGGCGGGTCC
TGGCCGAGGATGTTATAGCGAGGCAGGACATTCCAGTTTTAGACACCTCTGCTATGGATG
GTTACGCTGTCAATAGCGGGAGCATCACTCGTGTTCCGTGCAGGTTAAGGATTGTGGGAG
AGGTGTTTGCAGGTATGAGGCCAGGCGCTGCCATCTCTGCAGGAGAGGCGTGTTACGTGG
CTACCGGAGCCTTTTTGCCTGAGAACGCAGATGCGGTGATAAGGTTAGAGGATGCTGAAG
TGGAGGATGGTTTTCTTGTGGTGAGAGAGAAGCCCGACAGAGGGCAGTTCGTGGATGTGG
CCGGAAGTGAGGTTAAAAAGGGGGAGAAGGTAATTTCTAAGGGGGAGCGGATAAACTACA
GGATGCTCGGGCTTCTTGCGAGGTTGGGGGTTTACAAACTCAGGGTTTTCAGGAAGCCAC
GGGTGGGGATTGTTGTGACAGGGGATGAGATCTGTGAAGTCTTTGAACCCTCTGAATTCC
GCAACAGGAATGCCAACCTCTACATATTAAGGGGACTTTTGGAAAAGGAGCGGGTGGATT
ATGGTTATTTAGCAAAGGTTGGTGATGATGTGGATGATCTGGTGGATGTTCTGGGGTCTG
CCTTTGAAAACTATGATGTGGTAGTGACCACAGGTGGTGTTTCCGTGGGCAGAAAGGATC
TTGTAAAGGAGGCTCTTGCCAGAGTCGGCGCCAGGATAGAGTTTACGGGGACCAATGTTA
AACCCGGTCGGCCCCTTACCTTTGCTCTCTACGAATCTAAGTTGTTTTTCGGGCTACCAG
GCTACCCCTCTGCTCTCCTGGTGAACGCTTTGGAGTTTCTGATGCCGGCCTTGAGAAAAC
TTGCAGGGGAGAGGAACTTTGAGAACCGGTATCTTGAGGCTGTGGCCGCTGAGGATTTTA
AATCCAGAAGGGGAAAGGTCTATTTTATAAGGGTGAACCTTAGATGTGAAAATGGAGTGT
TGAAGGCTTATAGCGCAGGCAGTCAGCTCACCTCCAATTATCTTACAAGTGCACTCTGTG
ATGCCCTGCTTATTGTTCCCGAAGAGAAGGAGAGGGTTAAGAAGGGAGAGGTTTCTAAGG
TGCTCATTCTGTGATTTTTATCTTGATTTCAACCTCCTTGGCGGATGGATCCACACCTTT
TAAGTTTTTAACAAAGCCCCATACGGAGTCCTTAAGGATCCTTTGAAGGAAGGGCTTTAG
CTCTATCTTGCGGTTGTTTACATATAACTGAACCTTTTCCCGGTCCCAGGAAGGGATGTA
ATTAGTTACGAAATCGGCGATTTTGTCCGTTTCATTACGATCAAAACGAGGCACATCCCA
CGGGTTGGTTGGAGTCTCGGATACCACCGCCACGATATTAGTTATACCCTTCCAAAACTC
TTCCTCGTATTCTTTGAAAACCGCTATCTTGGGCAGGGAACTTCCTTTGAATCCTTCGCA
TATGACTATGTCTTCGCTTGTATTGATCAGTATCTCATCCAGATTTATGCCTTTTTTAAG
GAAGATGGTGGTTTTGTCAGGGGCTACCAGTATCACTTTTTCGGCCTGGGTGTTCAAAAG
GAGTGTAGTATCTTTGTCTGGGTCCTCAAATATACCTGTATGCTTGGTGGATTTGATGAT
TGCCACCGACAGACCTTTTTCGGAAAATTTTTTTACTAAATGCCTTATAAGGGTGGTTTT
CCCCGAATTGTGTGGACCTACAACTGCGAATGCCTTCATTTTTCTAACCATCTGAAACTA
TATTGAAAAAGTGTGGAAAAGGAAAGAGTATTGTGGAAGAATGAAAACGGAGGAAAAGTC
AGCATGAAATGGGCTAAGGTTACTATTCTGGGTAAGGCCAATGTGGGGAAGAGCACTTTG
ATAAACCGGCTGCTGGCTAAAAAAATAGCGGGTGTTACCCCCATTCCGGGCACCACCGCG
AAGGCCATTGTTGGTGAAAGAACCTTTGGCGATTTGAGGGTCTTTTTTGTTGACACCCCT
GGTTTTCTGAAGCCCAGGGATGAACAGGATGAAGAGGCTATGGTGGAAAGTTTAAGAGAG
GTTATGGATACGGATCTGATCTACTTTTTGATAGATGCCCACACCGGGATTACCAAGGAG
GATCAGAGCATCTTGGAAAAACTCGCTCCTTATAAGGGACAGATACCCATTTTCATTGTG
ATAAATAAAATAGATGGTGTGCCTAAGGAGAAGCTTTTACCCTTCATTCAGGAGGTTTCT
GAGGAGCTGTACTGGGACGAGATAGTTCCCGTTTCTGCAAGGAGGGGAGCCAACATTGAC
GAGCTTATAAAGACAACTCTCAAGTATCTAAAGGGAAGAGAGGGGGAGCCGCCCGCCTAT
CTTGTGGAGGTGGACGAGAAGCCTTTGCTCCACGATATCATCAGGGAGAAGGTTCTCACC
AAGATAAAAGGTCCCGTGGCAAGGGGTATCAGGGTGGAGGTGGGTGAGGTGGATATAGGA
GAGGGCAGGGTCTATGTGCAGGCGTTTATTGTGGTGGAAAGGCCCTCCGTCAAGGCTATG
GTGATAGGAAGAGGGGGACAGATGATAAAGGCCATAGGGACCATGGCTCGTCAGGAGATG
GAGGAGAAGTTCGGCAAGAAGGTGTTTGTGGAGCTTTCCGTGGTGGAGGAGAAGAGAAGG
GTATGAGCCATATTCAGATAGATGAGAGCATAGTGGATCAGTTTGTGGACTATTTAGTTA
CCGAGAAGGGGTTGTCCATAAATACTGCTGAGGCTTATAAGAGGGATATTGAAGAATACT
TGAGCAATATCGGTAAGGATTTTTCCTACGAAAGCCTTAGCGGTTTTGTGTTTTATCTTT
ACGGTCTTTCTCGTACTCCTTCCAGCATTAGAAGGAAGCTTTCTTCAGTTAGGCAGTTTC
TCCTTTTTCTCAAGAAAAGAGGCTTTAAGGTTGAAGATGGCTTTGATGAGCTAGATAAGC
CCAGAATATGGGAGAAGCTACCGGATTTTCTCACTGTGGAAGAGATGGATAGATTACTTG
AGGCACCCGATACCACTTCTGAGCTTGGTATAAGAGATAAGGCTATTCTTGAGCTTATGT
ATGCTTCTGGCCTAAGAGCTTCCGAAATATGCAACCTCAAGACGGAAGATGTTGATTTCA
ACAGAGGCCTTATTTTTGTGAGGCAGGGAAAGGGCAAAAAAGATAGGGTGGTTCCTGTTA
ATGAGGTGGCTTTGATATGGATATCGGAGTATCTGAAACGAAGAAAGCACCACAGCCCGT
ATCTTTTCTTAAATAGGAGGGGTAAGCCTTTAACAAGGCAGAGACTTTGGCAGATAGTTA
AAGAGTATGCTTTAAAAACAGGGATAGAGCCTAAGAAGGTGCACCCCCATGTTCTACGCC
ATTCCTTTGCCACCCATATACTCATGGGTGGAGCTGACCTCAGATCGGTTCAGGAGTTAC
TTGGGCATGCTAGTATCAAGACCACTCAGATTTACACCTCCGTGGCAAGGCCGGAGCTGG
AGAATGCATACAGAAGGCTGCACAGGAGGGCTCGTTGAGGGAAAATGTGGACTTGAGAAC
CGGGGCTATACTGGGCTTTTGGTCTATTATATGCCAGTTTTTGGCTGGTGTTCCCTATGT
TTCTTTTATCGCAAGTGTTCTTTCCACGGTGTTGCTGGGGATCTCTCATTTCAAGCTATC
AAAGGCTTATAATGAAAGATCAATCTTCAGAAATACTATGCTGTATTTTATTTTTTCCGT
TATGGGTATTTTGGCTGCTGGCTTTATTCTAGCACCGGTCTTTGTGAAGGTTATGGACTT
TTTTGCGAACGCACCGTCCAAACTGACCAGTTCGGATATTGAAGCCTTAATTATGTTACT
GATGCCATACTCTAACAAGGTGTTGCTTGCCGTAGGGGCCTTTTATGTGTGTTTTGTTAT
AGGGACGTATCTTTTGGCAAAGGCATATCATGTACTTGGTTTTGAAAGTGGCATAGGTAT
CTTTGCTACAGCGGGTAACTTCCTTTTTTACGGTGGCATGGGCACTATTGTTCTGGGTTT
GGGCTTTTTGGTGATGATGGTAGGGTGGGTATTAGCGGCGGTGGGATACCATAAGTTACA
ACAGATTACCTTTGAGTAGCCCTAGTTTTCCCGGTAGAACACTCTTTTGAGCACCAGGGT
GGCATAACTGCCAGAAGGAAGTGAAAAATCAAGCACCCAAACGTATTTGCCCGGCCTTCC
TTCGTCGAAGGAATAGGAATAGCTTATTTTAGGCATTATTTTGGTCTGTCTGCGATGACT
TTTGAATATCCAGCCTCTCACAGTGCTTCTCAGGTTCTCTATGCTGGGGATACCAATCTC
TGATAATACCTTTTGATATGCTTCCTTAACAGATCCTTCTAATTTTAGTCTGGGGCTGGG
TGTGGGAAGCTCGTTGACTGAAGGTTTCCAGGCAAAGTTTTTATAAAATGGAAACTTCCT
GTCAAAAATTTTTATGTAAAAAAGGTTTTCAGGAGGAATATCTTTTGTCACTATTTCTGC
CAGCGCCATATTCCAGAGGTAGGACTGAAAAGCGTTTATAAGAATGTTCTGGGTGAAGTC
ATCCACCATTCCCAGTGCCTTTTTGGCTGTGCTGTTGGAAAGTTCTCGGTGGGCAAGAAA
GTTTAGGATTCTTTTGACCCACCCCTCTGGGGCTAAGTCTATGCATCTTTCAAAGTGCCC
CCAATTCTCGTTGATGCATCTTTTAAATTTTTTGATGTTGGAAGGATCAAAGGTGGAGTG
TTCTGCCAAAAGGAGCTTCAAAGCCTTTCTGTAGTTTTTCTTCAGAACCTCTAAAGCAAC
AAAGCCCTTGCCATGTCTGGCAGAACCAAATCGCTGTGCATCGTAGTAATTGGGAAGGCC
ATGTTTGTTAACGTCTTCCATCTCTTTTTCTACAAGCTTAGGAACTGTGGAAACGTCCCT
AACGGTAATGTGAAAACGGTTTTCGAGTAAAAGTGCAGGGTGTAGAGATTCGTTGAGGTA
ACCCGCAAACTTCAAGGTATAGTTTTTAGCAGTCATCTCCCTGCCTTTGCCCTTTGGGAG
GGAGATGTACTGTTTGGCTACCGAGTGTCTGTCTTTTAAGCCACAGTAGCCAATCTCTTT
TGGAGAGATCTGTAATCTTCTGGCTATATCTTTTATTGCGTCTATAGTATTTGTGCCCCT
TTTGGTTAGAAGATAGATTTCATAATTCCCATCGGGCTCTAACTCAACTGCAAGCTTTTC
TTCAACAATGAAGTCTTCTGGCCTGGATTTTATTTTCATATAAAGAGTGCCTTAAGTATG
GCGTATATGAAGACACACAATCCGGCGGTGAAAGGCACGGTTATTATCCAGGAGTTTACT
ATCTGTTTTATTGTCCTCATGTTCAAGGCACCTATGCCTCGAGCAAAGCCCACTCCTATA
ACTGAGCCCACGAGAGTGTGGGTTGTGGAGATGGGAAGACCCATTTTTGAGCACACAAGC
ACTGTGGTGGCACATCCAAACTCTGCACAGAAACCTCTAGAGGGGGTGATGTCAGTGATT
CTTCCACCGATGGTTTCTATAACTTTGTATCCCCAGGTAGCTAACCCCATGACTATACCC
AAGCCTCCAAGGAGTAATACCCAGTCTGGAACATAGGCTTTTGCCACTACCACTCCTTTG
GCCATGGTGGTTATTATTCCAGCCATGGGGCCTGTGGCATTTGCAACATCATTGGCTCCG
TGCGCAAAGGCCATATAGCAGGCAGTGGCAAGCTGCAAGTATTTAAATAGCTCTTCAGTT
TCATAAAGCCTTTGTCTGATTGTTTCTCCAGAGCTTTTGGCGGAACTGAATACTAAAAAT
TTAAAGGCTGTGCCGAAGATAAAAGCTATGACTAATGCTAAAAGTACAGCTTTGAAAAGG
GGCAAATGTAGTTTTAACCCTTTGTAAACAATGGATAAGGCTATAATAAATACCACCATG
CTTACAAGATATGGGCCGTATTTCCTAGTTGCTTTTGCGGGATATTCTGTGGCCAGGATG
TTTTTCGTTATCCACCTAAACATAAGGAAGGCTATCAATCCTCCTGCTATAGGAGAGATA
ATCCAGGAAAGCACTATGGAAACCATTTTGCCCCATTCAATGGCTGAAAGCCCTTTGCTA
ACTATACCAAAGCCTACCACTGCACCCACTATGGAGTGGGTTGTGGATACGGGCAGGCCG
AGGTAGGTGGCAAGCTGCACCCATATCCCTGCGGATATTAATGCCGCCAGCATACCCAGG
ATAAAGAGGTTGGGGTTATCCTGAAATAGCATAGGATCCACTATGCCCTTGCTTATGGTG
GAGGTCACGTGGCTTCCCACAAAGAAAGCTCCTGAGAACTCAAAGATGGCCGCTATAATA
ATGGCCTTTTTCAAGGTGATGGCCTTGGAACCAACAGATGTGCCCATGGCATTGGCCACA
TCGTTGGCGCCAATGTTCCAAGCCATGTACATACCTGCTAAGAGCGCTATACCGCCTATG
ATGTACATATTCATGGCGTAATCCCCCTGGGATTATTTAGAAAGGAAGAGCCTTATCCTG
TTGCACATACGTTCGGCGTAGTTGGCTACATCACCCAGTTCCGCAACTATCTTTAACCAT
AACCAAAGCTCACCGGGGGTGAACTTATCTTCATTCCTCAAAAAGTTCTTTGTTACTTCC
CTCTGGAATTCATCCACATGGTGTTCGAGGTCACACACATCGTCTATCATACCAATAACC
CTTCTTGCCTCGGGCCCTTCAAAGGAGGTTTCTACCAGAATGTCTAATTCCTTAATTACC
TTTTGAGCCTCATGAACCACCTCTAGGCAGCGATCTACAAGGGCTAAAATGCAGTCCTTA
AATTCTTCTCTTAGCTCTATTTCTTTGAGCGTTAAAAGAACGGCAACGTCCTCAGCGGCG
TCTGCTATGGCATCTTCGTTGGCAAGGATCTCAAGTAGATCTGTTCTTGAGACAGGCATG
AAAAGGCTGCTAGGTAAGGAGCTTCTTATACGGTTTTTTATCTGGTCCGCCTCATGTTCT
AAATGAGAAACCTTTTTAATGTACCCGTTCATCTTTTCCCTGTCGCCTTTTGCAAAGGCT
TCAAAGAGAGGTTTCAGGGTATCCGCACACTCCACTACCTTGTCCATCATCTCCTGCAGA
GGATCAAAAGGTGATTTTCTAAAAAGATCAAAAAGTCCCATTATTGACCTCCTTTTTCAT
TTTTTGCTTTTTCTAAAGCCTCTTTAAATCTTCCGGTAAACTCTTTTTTGAAGGCATCTA
TTTTCAGAGCCTCTTCTACATTGCCGGATAGAAAAATAGCCATTCCCTTGTAAACGAGAG
CCTCCTTGAAATTGGGATTGAGCTTCAGCAATTTGTCGAAGTATTTGATGGCTTCCTTGT
ATTTGCCCAAACCCATTAGCGCCACGCCTTTTCCCATGTTGGCAAATACGCTTCTGGGGT
TTTGTGAGAGAAGCTTGTCAAAAATTTCTATGGCCTCCTGGTATCTTCCAAGGTCGTTTA
GGCAGCTCGCTTTTAGCTGTAGCGCATAGGGGTTGTCCCCTTCCTTTAGCTCCACATCGC
AGCAGAAAAGAGCCTCTTCCATGTAGCCTTTCTGGGCAAGGTAAGCAGCGGCTTCCATCC
AGGGTGTGCCTTCCCCTACCATCTTCTTTATGGCCGCGGCGTAGTTGCCCTTGATGACCT
CCATGGCTTTCTCTTTTATGGGCTCCCCATGACCGGGAAGAAGGTTTTTGGGATTTAAGG
ACATAAGCATCTTTAGCGCCATTAGGTGATAGTCGTCTCTTCCTCCTCCAACAGGATCCG
CAGAGGCGAAGGCAAAGGGAAGCACTGTGTCTCCTGTGAATATAGAGGACGTTTCTTCAT
GGAACAGGCATATACTGTCTATGGTATGCCCCGGGGTGTGGATGACTTTTAATTTAAAGG
GGGGAAACTCTAAGATGTCTTCATGGTATACAAAAGAGTGGGGCACCTTGAGATCAGACA
GAACATTTTTTAGCTCTTGCGGGCCGTCTTCTTGCAGGTAAACAGTAAATGGTTTTTCTT
TTAGAATTGATGGATAGCGTAGAAGCTCCATCATCCCCATGACATGTTCGGGATGGCCGT
GGGTTATTACGATGGCTTTTATATCAAGCGGAGATGCGTATTCTTGAAAAAACTGGATAA
ATGCAGTGTAGTCGTTTCCCGGATCGACTATGGCCCAACCGTCTTTGTACTTTATGGCAT
AGATGTTGGAGGAGATGTCATAGCCGGGCATAAAAAGCGTTGCCTCAAAGAAGGGATTGT
TTTCCTGCCAAAATTCTGAGAGTTTTTTCCAACCTGAATAGTCCATTTCTTTCATCATTT
CTTCCATAGTTGCACCTCTTTTTGGATTGCGCACAGTGCTAGTGCTATGGCATCTGCCTC
GTGATGGTTTATATTTTCTAGTGCCAATATCTGTTTTACCATGAAAATGACCTGTTCTTT
ATTCGCCGAACCGTTTCCTGTGATGCTCTTTTTCATTTCTGTGGGATGTATTTCAACTAC
TTCTACACCCATCCGTCCAGCTGCAGCAAGGACAGCTCCTCTAGTTTCTGAAAGCTTTAT
CAGAGAAGGGATACTTTTTCCATGGAAGGCCTTTTCTATTGAGAGGATTTCAACCTGATG
TTGCTCAATGAGCTCTGTGACAAAGTGAAATATCTGTGAGAGCCTTTCCTGAATTTCCCC
TTTGGTTTTTAAGGTGCCATAGTCTAAAAGGATCTTATCTTTGATAACGGCATAGCCAAG
GTTATAACCAGGATCCACTCCTAAGGTAGTCATTAAGTCATGCTCGCTAAGGTTTCCTCT
GGAACGTCAAAGTTGGCGTAGACATTCTGGACATCGTCATGGTTTTCAAGGGCATCCAAT
AGCTTCAACAGCTTCTCTGCCTTTTCTCCTTCGACTCTTACCGTGCTTTGAGGGATGTAG
GTTAACTGTGCCTCCGCTACCGTTATACCCTGTTCTTCAAGTTTTTCCTTCACGCTTTCC
AGATCTTCCGGAGCCGTTATTACCTGGATGGTTTCGTCCTCCTCCTTGATGTCTTCGGCC
CCAGCCTCCAAGGCTATTTCCATAATAGTATCCTCGTCCACATCTTTCACAGAGATTACG
CCCTTTTTATCAAACATCCAAGCAACACAACCCGCTTCCCCGAGGCTTCCACCGTGTTTG
TTAAAGATGGTTCTGATTTCAGAGACAGTACGGTTTCTGTTGTCTGTTATAGCCTCTATG
AGAATGGCCACTCCTCCAGGACCATAGCCTTCATATATTACTTCTTCGTAGGCGACTCCA
GGAAGTTCTCCCAAGCCTCTTTTAATAGCTCTTTCTATGTTTTCTTTTGGCATGTTAACG
GATTTTGCAAGCTGTATGGCTCTTCTCAACCTAGGATTAGCGTTTGGATCTCCGCCTCCT
AGTCTTGCAGCTACTATGATTTCTCTAGTTACTTTGGTGAAGATACGGCCTCTTTTGGCA
TCTTCTCTCATCTTTCTGTGTTTAATGTTTGCCCATTTGGAGTGACCAGCCACTGGATAA
CCCCCTTACGGATTTTTGGAAAGTTTTAACAGCCACACTTTAAGATTACCATTATAGGCA
TGAACCGCTTTGTCAAGAGTTAAGGAGTGCGATTGGGCTTTACTTAGGACTTTATCTCTG
TCAGGATGGATTACAACGAGGTAGGACGCATAGGATTTACAAAAAGTTTCTAAGAGGGAC
TGAAGGACTTTTTCAGCTTTTTGGGGATTTGCAAGTCTTACCCCGTAAGGGGGATTGGTT
ACTATGATATCCACTTCATCTTTGTGGGGAAATTCTCTGAAATCACAATGATAAAAGATG
ATTTTTCCTTCCACCAGAGCTGAAGATGCATTAAGCTTTGCTCCCTCCAGGTGTTTTGGG
GAAACATCGGAGGCAAAAATCTTGGGCGTGTAGTTCCACCTTATCTGGTTGTTTTCCTCG
TTTACAACTTCATGCCATATCTGTTCAGAAAGTACACCTGTTCTCAAAAAACTGAACTCA
TCTTTTCTGAAAAAGGCCGGAGGAAAGTTTATGGCTCTGTGAGCGGCTTCAATGGGAATT
GTGCCGCTCCCGCACATAGGGTCCCAGAGGACATGGTGTGCCTCAAAATTGGCAAGCATC
AGAAGAGCACTGGCAAGGGTGCTTTTGAGGCCTGCGGGATGGGAGTACTTTCTCCAGTGC
CTGTGATGCATTCCTTCAAGTCCTACAAGCTCTATCCCCAGTAGGAGGGTATCGTTTACC
ACATCTGCATTAACAATAAGGTCGGGGTCTTTAAGATTTACCCTGGGTCGAAATCCTCTT
CTAACCCTGCATGCGTCAATTACAGCTGCTCCAGCATAAGCTGCTACTTCCTGTGAGTAA
AAGGGGTGAAATCCTTTCCTAACGCACCTTACCCCGAATGTGGTTGAGGGGGAAAGTAGT
TGGTCTATGGAGCTATTGAAAACCTCTTCATAAACAGTATCCAGTGCGTTTCGATCCATG
GGTATCGCGGTTATAAGTAGTAACAAAGAGGCCTTGTGATATAGGGGGTTAGTGTAGAGG
TTTTCCAGAATGGCCTTTTCATCTTGAAAATAGCACAAAACTCTACCCTGAAAATTAAAG
GGGACCGGGATCTTATCCACGGCCCCCTTGATGGATAACGCTAAAAGCTCTTCTATTCCC
CTTTCCGTGGAGAAGAGAACCTTCAGACAATCACCTCTTTCATCCTGCTTATGATCACAA
ACCATGTTGAAATGCCTGTGGTCCTTTCTTCTATGGCTGCCTTTATCATCTGTTCAATAT
CTTTCCAGTGACGCATCTCTTGATTCAGGAAACTTTCAAGATCTTTATGGCTTGTTCTCA
TGTAGTTCACAAACTTTTGCACCACCTTTCTGCGTATGTGATACAGATCTCTATGAAGTT
TGTTGTACGCAAGATGATCCCAGGAACTTTTCTTTGGTTCGTTTATAAGTGCTGCCTCGA
CCTCATCAAGCATGAACTTGCCAGAGACACTGTAATAGATGCTGGCAAGAACCGATGGAT
CCATTTCAAGGACTTCGGCTAAAGTTATAATGTCCATACAGTTTGCTGTGAAAGGTATAA
TGGCAATCTCTTTGGCGAGATCTTCGGAGAATCCAGCCTCTTTGTAATTCTGTATTCTTT
CCAGAAGTTTCTCCTTATCCTGCTTGGATAGTATGCCGGGCAAGATATTTTTCAGCTTAT
CTATTTCTTTCCTGTACTTTTCTACAACAGGGGTAAGTGGCAGCCAGTCTCCTATGAAGA
AGTGGCTCCACTTCACCATCTCCGCTAGGGTGTCCTCTATATCCAGAAGGGCATTGTACT
GAGTATCGGCCGGAACCTTGAAGTCTAAGGAAAAGATTTTCTCTCTCAAAGCTGGAGCGT
TGAGGACGCCGTTCATCATTATATAGGATGCTGTGGTTTCCTCCACCTCAGCACCATTCT
CTAGGTGGTTTTTGTGGTAGAAGCTAATACCCGCCTGATCAACTATAGCATTTACTGTAC
ATGTTAGAATGATCTCTTCTTTTAGGGGGTGTTTTGTTATGTATTCGGCAAATTGTTCTC
TAATGGTTTTGGGGAAGTAGTTGTAAAGAAACTCTTCCATGTATTCAGCCTTAAGCAGGG
AAGAACCCTTCATCTCCTCCTTTGACCATCTCTTCTGGAATCCTATAAGCAAGGAGAGTT
CTGGCCTTAAAAGACCTAAACCCTGCTCTTTTCTTATTGAAAGCTCTTTCTTAGAAGGCA
AAACGGTTTCTCTGGGATCTATGATGCCTTCATCTATTAGCCTCTTCATGGTGTAAATAA
AGGGATCCAGGTCCCTTTGGCTTCTTAAAACATCCAGACTTATAGCCAGGCTTTGGGTGT
AATTGTTCTTCAATACGCTGTGGAGCACTTCGTCTGCTATATCAAATATGAGCTTGTTTC
TCTCTTCATAGGTGAGCTTGCCATCTTTTATCGGTTGGGAGAGAAGTATTTTGAGGTTTA
CCTCGTGATCCGAGGTGTCCACACCACCTGAGTTGTCCAGAGCATCCATGTTAATGCGTC
CACCGTGGAGAGCATACTCAACCCTTGCTTTCTGGGTGAAGCCCAGATTGCCTCCTTCTC
CGACTACCTTAACCCTTAGCTCGTTGGCATTTACCCTGACATTGTCGTTGGGAGGATCTC
CCACCTCTTCGTTGGTTTCTGTGGAGGCCTTTACATAGGTTCCAATACCGCCATTCCAGA
GCAGATCAACAGGTGCTCTCAAGATGATTCTTATCAATTCTTCTCCAGAAACCTCTTCTT
TATCAGTACCTAACGCTTTTCTTGCTTCTGGGGAAAGTTTGATGCTCTTTGCATCCCTTC
TGTAAACTCCTCCTCCTTTGCTTATGAGTTCGGGATTGTAGTGATCCCAGTCCTTCACTT
CATTGAACAGCCTAAGTCTTTCCTGATACGAAGTTTCGGGATCTGGATCGGGATCCACAA
AGATAACTCTATGGTTGAAGGCGGCGATAAGCTTGATGGTGCGTGATCTCAGCATACCGT
TTCCGAAAACGTCTCCTGACATATCTCCTATGCCAACCACAGTGATGACATCTTTTTCCG
GATCTATGCCCATTTCCATGAAGTGCCTTTTGACGCAGACCCATGCTCCTTTTGCGGTAA
CTCCCATCTTCTTGTGGTCGTAACCAGTGGATCCTCCTGAAGCAAAGGCGTCATCCAGCC
AGAAGTTGTACTGCCTGGCGATAGAATTAGCTACGTCTGAAAGTCTGGCAGTCCCCTTAT
CTGCTGCAACTACCAGGTATGGATCGTCATCGTCGTACCTGATTACATGGGGAGGATGCA
CAATCTTGCCATCTACTATGTTGTCGGTGACATCTAACATGCCTCTGATGAGGAAGGTGT
ACTTTTCCTTTACCAGTTCTTCTAGCTCGGCTCTGTCTTTAGGCTGATAGTACCTGAACT
TGATTATAAAGCCACCCTTTGCTCCCGTTGGAACTATTATGGCGTTTTTGACCATTTGGG
TTTTCATAAGGCCCAGTATTTCCGTTCTAAAATCATCGGGCCTATCGCTCCATCTGATAC
CACCTCTTGCGATCTTACCACCCCTTAGGTGAACACCTTCCATACCGTACTCATGCACGT
AAATCTCATACATGGGCCTTGGAAGAGGCATTTCCAGGATTTTAGAGCAGTCTATCTTTA
TAGAAATGTAGTGGGATATCTTGTCCTCTCTGTAAAAGTTGGTTCTTATGGTGCTTTGTA
TAGCATTAAAATAGGTTCTAAATACTTTATCCTCAGCAAGGCTGCTTACCTCGTTAAGTC
CTTCCATAAATTTTTCTTCAATTTCTATAAGCCTGGAAGCCCTTTCCTCAGGAGTAAGCT
TTAAATTGGGGTTGAACTTGGTGTTAAAGTATTCCCATAGCAGCGAGGTTAGCTGGGGAT
AGTTTCTAAAGGCTGTGTAAGCTGTGGAGTAGGCAATAGAGGGAACGATCTGTCTTATGT
AGTTTCTGTATGTTCTGAGCATATCTGCGGCTTTCCAGTCATAACCTGCCAAGAGAACTA
ATGAGTTGAGGGGATCTGATTCCACCTCCTTTTCTATTACCGCTGATATTGCCTCGGATA
GTTTCTGATAGACATCTTTGGGGATCTTTTTACCATCCTTGGTGAGTACTCTGTATATAT
GAATGTAAATCTTTTCCCCTGAGGGGAGATCTATTCTAAAAGGCTTTTCGTCCCATATGG
TAAGGTAAAAGTTTTCCAAAACGGGCACCGCATCGGAAAGTTTCCACTCAAAATTGCTGT
ATATTTTTACAAGGCTAAAGTCTTTTTCTTCAGTTAGCAGCACGTTGAAGGGCTTTGCTT
CAGAGAATTCACTGATTCTTCTGACATCTTCTACTGCCTCCGTAGGAGAAACAGAAGCCT
TATAGTCCTCGGGGAAGAATGGGGCGAATTTGAAAAATAGGGTTTCCCAATCCTTTTTAA
ATCTCTTTTTCAGCTCTTCTCTGAATAGATCTTCCCATTCGGCAGTTATATTTTCAATCT
GCTTTTTAAGTTCCTCGGAGGTGAGTCCAGGATCTTCTTTGGGAGTGAGGAAGAAGTAAA
GCAAAGCAATATGTTCTTCATAGATGGAAAATCGCATGTCTGCATAGTCTGATTTGAAAG
TTTCCATGAGGAAGCTTCTTATTTTATCGGCAGTATGCATTGAGAACCTGCTTTCTGGCA
TTATTACCAGAACAGATGTTATACCCTTGCTCTTTCTTCTTATAATGACATCAAGGGTAG
GTTCAGCGCCCATATTCATTATGGAGTCCATGGTTTCCTTTATCTCCTGGGTGCTGGAGG
TGAAAAGCTCTTCAATGGGTATGGCATTAAATAGTTCTTGTAGCTTTTTGTACTCGTGGC
TCCCAGGCACTGCTCCTTCCTGCTGGACGATTTGGTTGAACTTTTGTCTTAAAAGCGGTA
CATCGCAGCCCTTAGTGCTGACCGCTTTTTTGGTCCATAATCCAGGCCAGATCCTCCAGC
CAGAAAAGGAGCCGTTTTCCTGGATAAGCCTACAGGCTATCAAGTCTACCTTTCCAGTTC
TATGAATAACGGAGTCTGTGGAGAGTTTCTCAACTACTATTACATCGTCTTTCTCTTCCA
GCAGAGAAAGTATTTCCTTAGTATCTAGGATATAATCTGATGCAAAATCTTGTTTGAGGA
TCCCCTTGCCGGTTTTGAGGTTTTTTAAATTTTCCGTTTCCGCATAACCAAAGAAGACGA
AATTATCGTCTATGAGCCATTCAAGAAAATCTACTATTTCCTGCCCGTTTTCTTTGTTTA
GTGTACCCAGTTCAACCAGGAATTCTACGTCGTTTATAGCGTCTCTAACCTTGCGTTTCA
TCTTTAGGAAATCTTCTACCATGGCTTTAACCATGGGGAGTATTGCTTTAACTCGATCAC
AGAAACCTTTCAGTTTTTCATCGGGAAGTTCAGGGAAGAATTCTACCAGGACCAGAAGTT
CTCTTTTCCCTTCACCAATGGATTTTACTTTCCCATCTTCGCCTCTTGATGTTTTGATAG
TTAGATGAACGAGTGCTCTATAGGGGATCTGTTCTTTACTCAGAAGAAGCTGCAGAGTAT
CTATTACGAATGGAATTTCGCTGATAGCTACAAGTAAAAGAGATATGTTCTCTTCTCTTA
TAAATTTTATTTGTGGGTCTTCTCTTTTTGCTTTAAAAAATTCCCAAGCAATAGAAATCC
TCTTATTAAAGGATTCTTTGTCGAAAGCTGACAAATAATTTTTTGGAGCATTTGATAAAA
GACTTTCGTAGAATAACTCTTTTGCCGCCATGGGGCACCTCCAAGATTGACTTTTAGATA
TTTTACCCTTTGTGAACGCAAATTCAAAGGGGCTAACTTGATTAGTCTATTCTTGGGTGT
ATATTAGGTAATGTTTGAATTAGGCTTTGAATTTGCGAAGGTGGGATACTGCAATGGATA
GGCGTGAAATAGAAGAGAGAGTTGAGAAGCTGCTTGAGCCCATTTTAAAGGATCTGGGAT
TGTCCCTTTATGATGTGGAGTGGTTATCTTCAGGTAGGCATAACTATTTGCGGGTCTTTA
TTGACAAGCCTGGTGGAGTGACTGTGGGTGATTGTGAAAGGGTTAGTCAAGAGATAGGTG
ACATACTGGACGTAGAGGATTTTATACATGTGAGCTATTATCTTGAGGTTTCTTCCCCCG
GCCTTACTAGAGAACTTAAAAAACCCAGACACTATCTCAAGAGTATAGGTGAGTTGGTAA
AGGTGGTTTTGAAGGAGCCAGTTGCTGGGAGGAAGGAGCTTGAGGGCATTATAAAGGATG
CCGATGAAGATGGATTTATACTTTTCCTTGAGGAAGCTGATGAGTGGATTCCCTATGAGA
TAGTGGCTAAAGCTAAGCTTCTTTTTAGGTAGAGGAGGGTTTTATGAAAGGAAAAGAGCT
AATTTACACCATAGAGCTTTTGGAGCAGGAAAAGGGTATTCCCAAGGAGAAGATAATAGA
GCTGCTGGAAGACTCTATTCAAAGTGCAATAAAGCGTAGGCTTTTGAACGACATAGATAT
AGAAGTGAAGCTGGATGTGAATACAGGAGAATTTAATGCATACCAGCTAAAAAAAGTAGT
TGAAGACAAAGAAAACTATGATCCAAACAAAGAGATCCCTCTTTCGGATGCGGTGAAGAT
CCAGGATGAGGTTCAGGTGGGGGATATTATTAAGCTGCCCTTTGCAGTAGAAGGTATGGG
AAGGATTGCGGCCAAGGCCACAATGCAGGTTCTTACCCACAGGCTTACTCAGCTGGAAAG
AGATGTGGTTTACAATTTCTTTAAGGAGAGAGAAGGGGATATTATCCAAGGTGCTGTGGT
TAGGGAAGAAAAGGGAAATATCATAGTGGATCTCATGGGAAGAGCCGAAGGCATTTTGCC
ACCCAGAGAACAGGTGAAAGGGGAGCGTTACAGGCGCGGGGATAGCATGAAATTTTACAT
ATTGGAAGTGAAGCGTGGCAGGGGAGGAGAACCAAGAATAATACTCTCCAGAACCCATCC
GAGGCTGGTGCAAAGGCTGTTTGAGAAGGAGATGCCCGAGGTGGTTGCGGGCCTTGTCAG
TGTGGTAGCTGTGGCAAGGGATCCTGGGGACAGGGCTAAGGTGGCTGTTAAGGCTAATGA
TCCAGATGTGGATCCTGTGGGAGCCTGCATAGGTGTTAGGGGTGCACGTATTCAGAGCAT
AGTGAGGGAGCTTCATGGTGAAAATATAGATGTGATACTTTATTCAGAAGACCCCAAAGA
GTTTATAGCTAACGCTTTGAAGCCTGCCAAGGTAAAGAAGATAATCCTTGATGAAGAGAA
CAAAACAGCTAAGGTGATTGTGGATGATGATCAGTTCTCTTTGGCTCTTGGCAAAAAGGG
GCAAAACGTCAGATTAGCTGCCAAGCTTACAGGCTGGAAGATAGATATAAAGACGGTTAG
CGAATACGGAGGATTGCCTGAGGAAGGTGAAGAGTGAACCCATCAGGATGTGTGTTGGCT
GCAGACAGAGAAAATCTAAATATGAGCTTTTGAGGTTTGTGGCTCGGGAGGGAAAGATCT
TTTTTGATCCTTATTATAAGGCTGAAGGCAGGGGAATGAGCATCTGTCCTTCAAGGAAGT
GTTTACAGAAGGCTCTGAAAAAGCAGGTGCTTGAAAGAGCCCTAAGATGTGAGCTGAGAG
AAGTGCCTAGCGCAGAGTCTTTGAGAGAAGAGGTTTTGGGGGCTCTGAAAAAGGCCATAG
TTGATACTGTCAGGTTGGGAGTGCGGTTTAAAGGTGTGGTGGTGGGTAGAGAGGCGGTTT
TTAAGGAACGGCATAGGGTTAAGCTCCTTATACTGGCAGAGGATTTGAGTGAAGGGTCAA
AGGAGGAGTTCTTTTCAAAACTAAATGCAGATAGCTATGAGCTCTTTACCAAGAATTTTT
GGGGTGAAGTTTTGAATAGAAGGTCTACAGGAATAATAGGAGTTGTGGATAGAGGCTTGG
CCGAAAAGCTCAAGTCTTTTTTGGATAAGTATACGGCGTTGTATAGGAGGTGGTAGTAAA
TGGCAGCAAAGCACAGAATTAGAGTGCACCAGATAGCCAAGGAGATGGGTATTACCAGCA
GTGAGGTTATATCAGGACTTAAGGAGATAGGCATCCCTGCAAAAAGCCATATGAGTTCCA
TAACTCAGGACGAATACGACAAATTCATAGAATACATGACAATAAAAAGAGAAATAGAGC
GTAGAAAGAGGGAGAAAGAGGAGAAGGCAAAAAAAGCCTTAGAGGTCAAGGAAGAGGTTA
AACAGGGAGAAAAACTAGTTGCGGAGACGGTAGAAGTAGAGGAGAAGCCTCAAAAAGTTA
AAGAAAAACCTGCTAAGGCTGCTGAAGAGGTATCTGTTAAAGAGAAAGTAAAAGAGGAAA
AACCTCCGAAGAAAAAGCCACCGAAAAAGAAAACAGTTAAAAAAGAGGAGAAGAGGCCTA
AGGAAGAGACTCCAAAGGTTGAAAAGGTAGCTCCTGAAAAGGTTGAGGAGATAGCCAAGA
AGTTTGAGAAAAAAGAGGAAGAGCCGGTTGAGGAGCATGAGTTTGAGGTCATAGAGCCAC
TGTTCACTCCTGTTAAAAGCAGGAGGAAGAGGAGAAAGAAGAAGCGTAGGGAAGAGATAG
ACATTGAGGAGGTAAGAGCGGAGGAGCTCAGGTCAAGGGTTGATATGGAAACTGGAACTA
TAAAGCTTCCAGAGACAGTTACCATAAAGGATCTTGTCTTCATGCTGGAGGCTGATGAGG
AAGAGATACAGGAGTTACTCAAGTCCAAGGGTATTCCTGTGACCCTCACCCAGGTCCTTC
CCTTCGATGTGGCAAAGATGGTCTGTGAGGAGTACGGTTTTGAGGTTTTGCCAGAAGAGG
AAGAGTTGTTGGGAGTGTTACAGGAGGAGGAAGATGAGGAGAACCTTGTCCCAAGACCTC
CTGTAGTAACCGTTATGGGACATGTTGATCACGGAAAAACCACCCTGTTGGATTACATAA
GAAAGACCAACGTAGCGGCAAGAGAAGCGGGAGGAATCACCCAGCACATTGGTGCTTACA
AAGTAAAACTTCCCGAAGGAGAGATAACCTTTATTGATACTCCCGGGCACCATGCCTTTA
CCACTATGAGGGCTAGGGGTGCCAGAGTTACCGACATTGTTATCCTGGTGGTGGCTGCCG
ATGATGGAGTGATGCCCCAGACGGTGGAGGCCATTAACCATGCCAAAGCAGCAGGTGTTC
CTATAATTGTGGCTATTAACAAGATAGACAAGCCAGAGGCCAATCCAGAAAGGGTGAAAC
AGGAACTTTCCAAGTACGGGCTTATTCCTGAGGAATGGGGTGGTGACACCATTATGGTGC
CCATCTCTGCCAAAACGGGACAAGGAGTGGACGAGCTCCTGGAAATGGTTCTTTTGCAGG
CTGAAATGTTGGAACTAAAGGCCAATCCTAACAAGCCTGCGCGTGGTACGGTGCTTGAGT
CCAAACTGGATCCCAAAAGGGGACCTGTAGCCACTTTGTTGGTCCAGGATGGTACCCTAA
GGGTAGGGGATGCTTTGGTTGCGGGACTTCACTGGGGCAAGGTCCGGGCAATGACCAATG
AACTGGGACAAAGACTGAAAGAGGCAGGCCCTTCCACGCCAGTAGAGGTTTTGGGATTGT
CTGATGTACCTTTAGCAGGAGAGCCTTTCTTCGTGGTGGATAATGAACGTAAGGCCAGGG
AAATCAGCGAGGAGAGAAAGGAAAGGGCCAAAGAAGCACTTCAGGAGAAGCCCAGACTGT
CTTTGGAAGAGATAATGAAGAAGCTCACAGAGGGTGAGGCTAAAGAGCTGAGAATAGTGC
TCAAAGCAGATGTGCAGGGTTCTCTAGAGGCTGTTAAAGAGGCCATAGAAAAGCTTTCCA
ATGATGAGGTTTCTGTAAAGGTCATCCACTCCGGTGTGGGAGCTATTACCGAAACGGATG
TGATGCTAGCGGAGGCATCAGGCGCCATAATAATTGGCTTCAACGTGAGACCCGACAGTA
AGGCCAAGAAGCTGGCTGAGCAGGACAAGGTAGAGATAAGGACATACAGGGTTATTTATG
AGTTGCTTGACGATGTTAAGAAAGCCATGGCTGGAATGCTGGAGCCCGAGTATCAGGAAG
TAGTTCTGGGAAGGGCGGAGGTTAGGCAGGTGTTTAATGTGCCTAAGGTGGGTAAAGTTG
CCGGTTGCTATGTTTTGGAAGGTAAAATCACCAGAAATGCCAATATCAGAGTACTGAGGG
ACGGTGTTATTATCCATGAGGGTAAGCTGTCCTCTCTCAAAAGATTCAAAGACGATGTTA
GGGAAGTTGCCGCGGGTTATGAATGCGGTATGGCTATAGAAGGTTTCAATGATGTGAAGG
AAGGGGATATTATTGAAGCTTATGAAGTTCAGGAGGTTCAGAGGGAACTTTAATGGTTAT
AGGAAGTCTTAGGGTTTTGGTGGAAATTCCGGGTAACAATAGCCTTAAGGGCAAAAGAAG
GGTGGTAAAAAGTTTGATGGAGCGCATAAAGAACAAGTTCAATGTCTCTGTGGCAGAGGT
GGAACATCAGGATGAGCACAGACTTGCCACCATTGGTATAGCTTTAGTTACCAACGATAC
AGCCTTCGCCAATAGGGTCTTGAACCAGATCGTTAATCTGGTGGATGAGTTTGGAGAAGT
GGTGCTTTTGGATTACTTAATAGAGATCGTGTGATGAAGGGATATAAAAGAACAGATAGA
TTGGCTGAGCTTATAAGGGAAGAGATAGCTGATATTCTGATTAGCGGATCTGTAAAGGAT
CTGGATATTGGTTTTGTAACAATCACAAGGGTTAAGGTGAGTGCTGACCTTTCCTTTGCA
GACGTTTATTTTAGTGTTCTGGACGGAAGCTGGGACTATACCAAGCAGCAGCTTGAGATG
CACAGGGTGGAGATTCAGAGCTATATAGGTAGGGACTTGAGGCTTAAAAGATTGCCCAAG
CTAAGGTTTTTTGAGGACAGGAGCCTGGAACACGTGGAGAGAATAGAGACCCTTTTGAAG
AGGATAAAGGATGAGGAAGAATGTAGCTGAGGCACTTCAGGAAGCGGAGAGCATTGCATG
TTTTTTTCACAAAAATCCCGATGGGGATGCTATTGGATCTGCATTAGCTGTCAAAAACTT
TTTTGGGGAAAAGGTAAAGGTTTACTCTTGCGATAAGCTACCTGATGTTTTCCATTTCTT
ACCTGGAGCTTCCGAGGTTATAAGATACAATGACTTTTCTGAAGTGGAGCCTGCTCAAGT
TTTCCTTGTGCTTGATTGCGGTGATGCTAAAAGGGTGCCTGGTTTTGATCCCTCAAAGGC
TAAGACTATCATAGTTATAGATCACCATGAGACTAATGATGGTTTTGGGGATATAAATCT
GGTAGAGCCTGATAGGTCTTCCACAGCAGAGATAGTCTTTGATGTGCTAAAGGAATTGGC
ACAGCCCATTTCACAAGAGGTTGCTGAGTGCCTCTTCACAGGGATTTACACCGATACCGG
AGGATTTAGGTATTCGGACACCACACCTTCTACCTTTGAAGCTGCAAAGCAGCTGGTGGA
GCTTGGGGCACGGCCCTGGAAAGTAGCGGTGGAGATTTATGAGAGCAGTCCTGTAAGAAG
AATAAAGCTTTTGGGGTTGTGTCTTGAGACCTTGCAGTTGCATTTGGAGGGTAAGGTAGC
CAGTCTTTACGTGACCCTGGATATGTACAAGAAGACAGGGGCTTTGCCAGAGGATACCGA
GGATTTTGTGAACTACGCCAGGGGTATAAAAGGTGTGGAAGTTGGTATCTTCATGAGGGA
GCTTTACGAAGGTGGCGTGAAGGTGAGTCTCAGATCCAAGGAGAAAGTGAATGTGGCAAA
GGTAGCAAGAGAACTTGGCGGTGGTGGTCATCAAAATGCTGCCGGTTGTGAACTCAACAT
GGGTATCCGAGAGGCCCTTAAAATTCTACTAGAGAAGATTGCTCAACAACTGTGAGGAGG
CGAGAATGGGAGTTTTAGAGGTCACCAAAGAGGGAAATATTGCATGGGTGGTCTTGAACA
GACCGGACAAGCTTAATGCCCTAAATTTTGAGTTATGCGAGAAATTGTACGATGCTTTCT
TTGATCTTTCCGAAGATAAGGATGTGAGAGTGATAGTTATAAAAGGAGCCGGACGTGCCT
TCTGTGCCGGTGGTGATCTGGGGGAATTTGTTAGATTTGAGCGCATGAACAAGTTTCTTT
ACAGACTGGTGGATGTGGTAAACCAGGTTATTTTGATGATAAGACGCTGTGATAAGGTGG
TGATAGCCTCTGTGCATGGAGCTGTTAGTGGAGGCGGATTTGGCTTGATGGCCTGCTGCG
ATCTGGCTATAGCCGCGGAGAATACTAAGTTTAATCTTGCCTATATTAAGATTGGTGGAT
CTCCGGATATGTCCAGTAGTATTGTTCTTTCCAGAACCGTGGGGCTAAAAAGGGCAAGTT
ATCTTGCCATGACAGGGGATTTCATTGATGCCAAAGAGGCTTTGGATCTTGGATTGATTA
ATTTTGTGGTGCCTGATGATGCCCTTGAAGAGGAAACCAAAAAGCTTGCTGTCAAAATGG
CAAAGATGGCTCCATTGGCTATAAAGGAAATCAAGGGGCTGATCAATAGAGAACTTTTCT
GGGATATGGAAGAGTTATTGGAAAGAGAGAAGCTTGGTATTTGTGGACTTGCCAAAACCG
AGGATATGAAAGAGGCTATACAAGCATTCTTTGAAAGGAGAGAACCGAACTTTAAAGGAA
AGTAGAGTTAGATTGAAGGGGTTATACGTTCACATCCCCTTTTGCGTTAAAAAGTGTTCC
TACTGTGCTTTTTACTCTGTTCCTTACGAGGAGGGGCTTATCAAGCCCCTCTTTCAAGCC
ATATTAAAAGAGCTTGAGGAAAGGCGAGTTTATTTGGCCCCTTCCTATACCCTTTATGTT
GGTGGGGGTACTCCCACCGTTTGTGGCTTTGAGCTGGTAAGATTTCTGGAAAGATTGCTT
AAAAGGATTACTGCAGATCCTGTGGAATTTACCGTGGAGGCCAATCCTGCAACCTTTGAT
ATTCACCTCCTTAAGGCATTGAGAGCCTTGGGTGTGACAAGGATAAGTTTGGGAGTGCAG
TCCTTTGATGATTACTGCCTGAGTTTTTTGGGGAGAGTACACACTGGTGTTGAGGCGAAA
AGAACTCTGCAGCTGGCCCTTGGGATCTTTGAGAATGTTAACATAGATCTCATCTTTGCT
GTTCCAGGGCAGAGTAAAGGTGCTTTTGTAAGGGATTTGCAGACCGCGATACAGTTTCCA
ATAAAGCATATCTCCCTTTACGGCTTGACCTTTGAAGAGGGAACTTTGTTGTACGAGAGA
TTTTTGAAAAAAGAGATTGAACCTGTTTCCGATGAGGAGTGGGAGGATTTTTATCTTCTA
GCTCATGAGTATTTATCTGAAAAAGGTTTTGTGCATTACGAGGTCTCTAATTATGCCGTG
AAGGGATATCATTGCCTGCACAATCTCATGTACTGGAGGTGCCGGGAATATGTTGGTCTG
GGTCCTGCAGCAGCCAGCTTTATAGAAGGGTGTAGGGAGAAAAATCCGGAATCCATAAAG
GAGTATATGGAGGGAATAAATACTGGTAGTTTAAAAAGGAAAAGGGAGAAGGTGCTTAAT
ATCTGGCATGAAAAGGTTATGCTAGGATTGAGGGTACTCAGTGGAGTCAACTTGAAAGGA
TTTCCTGAAATAGTTAGGAAACAGCTTCTTGACAAGGCTAAACCTTTGATACAAGAGGGA
TTTCTTGAGTATCAACCTCCTTGTCTGAGAATACCTGTGGGTAAAATGCCGGTTATGAAC
TCTATTCTCGCCTTTCTTTTGTAAAGTTTAGAATTTTCTGTCTTTTACTCTTGACTTGTC
ACAAAATATTACTAAAAATGCTTTGATAGCAAATAAAATGTATTTAGGAGGGATACTCAT
GGATGTGTTGTTGGGCTCTCGGTTGCAGTTTGCAGTGGCTGCTATCTTTCACTTTTTCTT
CGTGCCTCTTACTTTGGGATTGTCTGTACTAACCGCCATTTACGAGACCATTTACCTGAA
AACTGGAGATGAGGATTACAAAAGAGCAGCCAAGTTTTGGGGAAAGCTTTTCTTGATCAA
CTTTGCTCTTGGGGTGGTCACAGGAATAACCTTGGAGTTCCAGTTTGGCACCAACTGGCG
TTACTACTCTGAATACGTGGGGGACGTGTTTGGTTCCTTGCTTGCCATTGAGGCTACTTT
GGCTTTTTTCCTGGAGTCTACCTTTATAGCCGTTTGGCACTTTGGCTGGAATAGAATTTC
TCCCAAGCTCCACTGTGTAGCGATATGGCTCGTGGCTCTTGGTTCAAATATTTCTGCTCT
GTGGATACTCTTGGCCAATGGCTGGATGCAGCATCCTGTGGGCTATGTATTGAGAAACGG
TAGAGCTGAGCTTGCCAGTTTCTGGGATGTTTTCACCAATGGCTTTGGCTGGCTGGAATT
CCTGCATACTCTGCCTGGGGCATACGTTGTTGCGGGATTCTTTGTTATGGGGGTTTCTGC
TTATCATCTATTGAGAAGAAACGAGGTGGAATTTTTCAAAAAGTCCTTCAGGGTGGCAGC
CACCTTCTCCCTTATCTTTGCGCTTCTTGTGGTATTTACAGGACACATAAGTGGTTCTGA
GGTTGCGGAAACCCAGCCTACCAAACTCGCTGCCATGGAGTCCCTCTGGGAGACACGGAA
ATCGGCTCCCATGTATCTGTTGGTGATTCCTGATCCTGAAAATGAGAGAAACTCGGTTGA
GATAGGGAAAATTCCCGGTTTGTTGAGCTTTCTCGCGCATCACAGTTTCTCTGCGGAGGT
CAAGGGGTTGAAGGACTTTCCACCGGAAGAGAGACCTCCTGTGACCCTAACCTTTCTCTC
CTTCCGACTCATGGTGGGGCTTGGTTTTCTATTCATACTTATTAGTGTCCTTTCTTGGTT
GTTTAGAAACCGTATTGAAGAAAAGAGATGGCTATTAAGGGTCCTGTCCTTTGCAATTCC
TTTGCCCTATCTTGCCTGTCAGTTTGGCTGGATAGTGGCGGAGGTGGGAAGACAACCCTG
GATAGTGTATGGGCTTATGAAAACCAAGAACGCTGTATCTCCGCTATCTGGTACGCAGGT
ACTGGTTTCGTTAGTCTTCTTCATCTTAGTTTACACGGCCTTGGGAGTCGTTGACGTCTA
TCTTTTGGCCAAATATGCAAAGAAAGGGCCTGAAAGGGCTTAGGGAGGTGTTGCCATGCA
TGATACTTTGAGATTGATCTGGTTTGTTTTGTGGGGAGTGCTTTGGATTGGTTATTTCGT
TCTGGATGGATTTGATCTGGGAGCTGGGATCTTGAGTTTGTTTGCCAAGGATGAGGAAGA
GAAAAGGTTTATTTACAATGCCATAGGACCCTTCTGGGATGCCAATGAGGTCTGGTTGAT
CACTGCAGGGGGTGCTACCTTTGCTGCTTTCCCCAAAACCTATGCAGTGATGTTCAGCGG
TCTCTACACGCCTCTTTTGATGCTTCTCTTCTGTTTGATTTTTAGAGGAGTGGCCATAGA
GTTCAGAAACAAAGAGGAAGATCCCAAATGGAGGAGAAACTGGGATATAGTTTTTGGGGT
ATCAAGCCTTCTTGCGACTCTCCTTTTGGGAGTAGCCTTTGCCAATCTCTTTAAGGGATT
GCCCATTGATGATAAGGGTATCTTCCGCGGCAACTTCTTCAGCCTTTTGAATCCATATGG
AATACTGGGAGGGATCCTGTTCATTTTAATGTCTGCTGTGCATGGGGCAACTTGGCTAAG
TTTCAGGGGATACAATGGCTTTGAGGAAAAGTACCGCAACTTGGCTTTGCAGCTGTGGGT
GCCCGAGGTTGTTGTGGCTATGCTGTTTTTAGGTTATTCAGCCTCTGTGACAGATCTCTG
GAAGAATTTTTCCCAGCATTTGGTGCTTTATGTTTTCCCTGCTATAGCGATTTTGGGGCT
GTTGGGGATTCCGCTTATGCTGAAACTGGGTAACGCTCTTGCTGTTTGGATTTCATCGGC
TGTAGCTGTTCTCGGTGCTGCATCCTGGGGACTGGCAGGACTCTTTCCTAATCTTTTGAA
ATCCTCCATCGATCCTGCTTACAGCCTTACCATCTACAACTCCTCATCCAGCAAGCTAAC
CCTTTTGGTGATGACTGTGGTAGCTCTTATCTTTGTGCCCATTATGCTTGTCTATAAGTT
CTGGACCTATAAAACCTTTGCCACAAAGCTATCCAAGGATGCGGTGTACTATGAGGAGGC
CTATTGAAGCTTATCTTGACTTTTGTTGAGGTCATATTAAAATAACTTTCAGGATAGAGG
GAGCGGGCGTAATTCAGGGGTAGAATGCCAGCTTCCCAAGCTGGAAGTCGCGGGTTCGAA
TCCCGTCGCCCGCTCCAGTTTATTTTATCGGGGCTGTGATATGAGGAAAATCGTAGTTTT
ACTTCTTTTGTTGTCTTTTACTTCCTGTGGTTATCGGTTGGTGGGCACAGCTCCAGAAAC
CCAAGGAGTTCATCTCACAGGCAAAAAGGTTTTTGTGGAACCCTTCAAGAACAGAACCAG
TGAGCCCGGAGTTGAGTATTACATAACCAATGAGCTGGTTTCTTCTCTGCAGAGAACAGC
TGAAATAGAGGTGGTGTCCAAGGAAGATGCCGATTACACCATAACCGGTAAGGTGGTGGG
CTATAACAAAGAGGTGATGTCCCTGGATCCTTCCGGAGATGTATCGGTATATAGATTGAC
CATTACAGTGGACGTTTTAGTACTGGACTCTAATGGCAATGAGGTTGCTGAATTGCCGGG
TATTTCCGAGTATGAAGATTATAGGGTTTACGATGAGATAGAAAGAACCAAAGCGTCGGA
GAGAGAGGCTACTCAAAAGGCTGCACGGGAGATAGCCCAGCAGATAGCCTCATTAGTTCT
TTGAGGATGAGGGTTCTGACTCCCAAGGAGTTTGCAAGGACATATCCCAAGAAAAAAAGC
AATGTTGTCTTCATTTTCGGCTCTGAGAGTGCCTTTATCAGAAGAACCCTCGAGCTTGTG
AAGGAAACCTGGAAGGTTCCACCTGAAAGCATTAAAGACTTTTACGATGCAGAGGATGTT
GATTTAGCGAAGATTTCTGATGCCCTCACGGCCTCTTCTCTTTTTTCTTCGGAAAATATT
GTTATACTCAGAGAGGCTTATGCTTTCTTTAAGGGACTTTCCTCAAGGGAAAAAGAATCT
TTTCTTTCCCTTTTGAAGAAATTGCCAGCCACCACCTGTTTTGTGATGGTTGACAGTAGG
GAAGATGATGTCTCTTCTTCAGAACACTCCATGCTGAAACAGTTGGCTTCAGTGGATGGG
GTTGCCGTTAACTGTAGGAGGGCAAGAAGCGGTGAGCTAAAGGCTTGGTTAAGAAAAAAG
CTTGCTAAAATGGGTATAGACGACAGTAGCCTAGTAGAGGCTCTTATAGAGGCATCGGGT
GGCAGCATGGAGGCTCTTCAAAAGGAGCTGGAAAAACTGTTAACTGGTTTCAATAAAGAT
TCTCTTTCAAAAACTGATTCGGTTAGTGTTTACGATTTTACCAATGCGGTTTTGGATATG
GATGTAAAGGCTTTTGAGCTTTTAAATAAACTTTACTCTCTGGATGTTCAGCCCCATATC
ATAATAGCCACTCTGGAGAGTTCCTTGCGTAATATCCTCTTGTGGAATGTTGGATTAAAG
AGATTCCCGCCCTTTGTGGAGAGAAGATTTAAAAAGATACTGGAGAATGTGGGGGAGAAA
AGAGTAAAAGAGCTCTATGAGAAGGCCATTGTTCTTGAAAGAAAGGCTAAGCTTACCGCT
TCAGGGGATGTTTTGAGAAAACTACTGGAAGGATTCGTTTTGGATTGCATCTGGCCCGCA
TTAAAAATTTAATCTCACCCTATTGACATATCCACTTCTTTTCTCTATTTACCCTTGCGC
TCTACCCGAGTAAACAATATGTTTACTGAAGAAACTAAATGTTTAAAGGTAAAGGATGGA
AGTAGGAAAAAAGCTGAGAAGGCTAAGAAGAAGTAGAGGATTGACTTTGGAGGAACTGGC
CGATAGGGCCGGTTTGACCAAGGGTTTTTTGTCCCAGATTGAGAGGGATAAGACTTCGCC
TTCCGTGGCTGCGCTAAAGGCTATACTTGACGTATTAGGTGAGGATATAAGCACCTTTTT
CAAAGATATGGATGTGAAGGAGAAGAATGTTTTCCGGAAGGATGAAAGGAGGCTTCTTGA
GAGCGATATTCCGGGGGTGAGGATAGAATCCCCGATACCCAACCTTCATTACAGAGAGCT
TGATCCCATGATTATATATATGGATCCCGGTAGCGTTATTGATGATGAGTCCTGGGATGT
TGAAGAGGCTTTTGGATATGTTTTAAAAGGATCCGTTAAATTGACCATGAACAAAAATGT
TTACACCCTTAGAAAGGGTGACTGTTTCTATATATTTCCAGAGACGGCTTACAAGATAGA
GAACGATAGCAAGAAGGAAACTGAGATTCTTCTTGTTGCATACTAAAATAAAGAAAGGAG
GGGGAAGATGAAAAGACTGGGACGCCACCTGCTTGTTGAGTTTTACGGATGCGATCCCGA
TGCTTTGAACGATGTGAGGGGTATTGAGGAATGCATGGTGAGGGCTGCTGAAGAGGCAGG
GGCTACCGTGGTTAAGAGTGTGTTCCATCTTTTCAACCCCCACGGGGTAAGTGGTGTGGT
GGTGATTGCTGAGTCTCATCTTGCCATACACACATGGCCTGAGTATGGTTACGCTGCTGT
GGATCTCTTTACATGCGGTGAGACTGTGGATCCCTGGATTGCCTTTGAGCACCTTAAAGA
GAAGTTGGGCGCAGAGAACATGTTTACCATGGAGATAAGCAGGGGGCAGTTGCACAATGT
CCCAGTCTTGCAACATAAACCTTAATTAGGGCTCAGGAGGGCTTACATCCATGGTTTTTA
AAACACCCACAAAATACTTTTTTGCCTGTGGCAAGGCAGAGGGCTATATGCCTCTTAATG
CCTTTGATGGTGCGCTTTTGGATGCTGGGATAGGGAACACAAACCTTGTGAGAATGTCTA
GCATTATACCTCCTGGAGCCCAGGAAATAGAGCCAGTGCCCCTTCCTTACGGGGCTTTGA
TCCCTGTGGCTTATGCAAGCTTAACGTGTGATGAACCCGGCCGTGTTATTTCAGCTGCGG
TGGCTGCTGCCATTCCCGAAGATGAGCGGTTCCCGGGTCTAATAATGGAACATTCTGGTT
TCGCTCCAAAAGAAGAGGTCGAGGCCATTGTGCGCAGGATGGCTGAAGAGGGCATGAAGA
TGAGGGGGCTCAAGATAAAGAGCTTGAAAAGTGTTGCTGTAGAGCACAGAGTGGAGAAGG
TTGGTGCTGTAGTGGCAGCAGTAGTTCTTTGGGATTGAGGTGTTGTGATGGAGCTTTGGT
TTACGGAACGGTATCCTCAGGGTTGGGGAATAACCTTTAAGATAGATAAGGCTCTCGCTT
CTGTAAGGAGTCCTTACCAGCGTATAGACGTTCTGGAGACTGTTGGGCATGGCAAGCTTC
TCGTTATTGATGGATGTGTTATGTTTACAGAGGCGGATGAGTTCGTTTACCACGAGATGC
TTACCCACGTGGCTCTTTTTTCCCATCCAGATCCTAAGAAAGTTCTAATCATAGGAGGTG
GTGACGGAGGAGCTGCCCGGGAGATTTTAAGGCATCCTTCAGTGGAGAAAGTGGTGCTAG
TGGATATTGACGAAGATGTTATAAAGGTAAGCAAGCAGTATTTCCCAACAGTGGCTTGCA
GGCTTGACGATCCCAAGGTGCAGGTACTGGCAGAGGATGGGGTAAAGTATCTTGAGCAGT
GTGAAGAGGGAGCTTTTGATATTATCTTGGTAGATTCCACTGATCCTGTGGGGCCTGCAG
TGGGCCTTTTTGAAAAGCCCTTCTTTGAGAAGTGTTTCAGGGCTCTCAATGATAACGGTA
TAATGGCTGCCCAGTCCGGTTCTCCCTACTTCCAGCTCGATCTTGTGGGTAAGGTTCACA
GGACAGTAGCAGAGGTGTTCCCTATTGTTCACACATATATAGCGGGAACTCCAAGTTATG
GTGGTATGTGGACCTTTGTGATAGGTTCAAAGGGCCAGGATCCTTCTGAGGGGCCTGTTA
GACAGGATGATCAGTTGTTGAAAGAGCTGAAGTACTATAATTACCATATCCATAAAGGGG
CTTTTGCTCTACCGAATTACATTTTAGATGTTATAGGAAAGCGTTAGAGGTGGGATTAAA
GAGGCTAAAGGTTTATAGTGAAAAGCTGTTAGAGCCGGCTTCAAGTTACCTGAGTGCCCG
AGGAATTGCTCCAGATCATCTGACCGTAGCAGGTTTGGTTACCAGTGCTATTTCCGGGTT
GTTCTATTATCACGGAGAACATCCTATTGCAGGCTTAGCTATGGCTGTATCAGGACTTTG
CGACTTGATGGACGGTAATCTTGCAAGGACTCAGAACAAGGTTACACCCTTCGGAGCATT
TTTTGATTCCACGGTGGATAGATACTCTGATATGTTTGCTCTCTTTGGTATACTGGGATA
TAGTTTCAATAGAGGAGATGCAGTTCTTTTCTGGGTAACACTTTTTGCGCTTATGGGCTC
CATTATGGTCAGTTATACACGTGCTAGGGCCGAATGTATTATTGAGAGATGTGATGTGGG
TATAATGGAAAGACCTGAAAGGATAGTTGTGTTGATTTTATTTTCTCTGCTGAACAGGGT
TTTCTGGGCTGTTCTGTTGATTGCTATGTTCGCCAACATCACAGCTCTGCAGAGAATTTA
TCACACTTACAAGGTGTTAAAGGAGAAAGATGCAGATATTTCTTGAGCTTATTCCACTGC
TTCTGCTGCTGTTTGTTTTCCTTTTCTTTTTAAATCCCCTTTTCTGGCTCTTTATGCTCA
TCTTTTTCCCGGTTCTCTTGCTACTGATTTTCTATTTTATTTCCCTAGAGGTGCTTATTT
TAGCATTGGTTAACCTTATAGTTATTCCAAAGCAGTTGTGGCATATGTTTAAGAATCCCA
TTCTTAGAAAGAACCATGCTCTGGAGCATGCTACCATAAATGTGCTTGAGGAAAGGTACG
GTGAACTTAAGGATGTGGGTGGGCTTGCCGATATAAACGGTTTTCATCTTTTCTGTGGAG
AGTCGCTCTTGGCACCCGATGAAGTGCTATCTGCTGCAAAGGAGGGGCTACTCAGGATGA
AGCAAGGAGAAACTGAGCTTGCCATACACCAGCGCTGTGGTACTTCTCTGACTGTAATGA
ATTTTTTGCTTTCACTTCTTTTTGTGTTTATTTTGCTTTTCAGTGGATACTTTGACTTCC
TGCATGTGGTTCTGGCTATCATTTTTGCCTTTTTAATTTCTAAACCTTTAGGAAGGTGGG
CTCAAAAATATGTAACCACAGACCCTGATGTTAAAGACATGGAGATAGTGGGTATAAGGC
TTCAGCCCTTTGTGAAATACTTTGGCATACCTATACCGGTTCCATCGACCAAGTACTTTG
TAGAGACGGCTCAGATTCCCAGAATACAGCGTATCTATTGATGGATCCCTTTGAAAGACT
TGTTCAGCTTATCAAGAAGTGGAACCGAAAGATCAACATAACAGGGCTGAAAGACGAGGC
TTCTATCAAAAGGGAGCTTATAGAAGATAGCCTTAAACCTTTGGAGTTCAAGCTTTTGTA
CTCACCTGTGATGGATGCTGGATGTGGAGCTGGCTTTCCAACTCTGCCCTTGGCCATAAA
GGCTACAGAGGTCCAGTTTATTTCTGTGGATTCCAATAGGAAGAAGATCAACTTCTTAAG
GTATGCAATTAGGGAGCTTGGTATCACAAACGTTAAGCCTGTTTGGGGAAGGTTGGAGGA
ACAGACTGAGCTTTTAGATTCTTTTAACACTGTGTTGAGCAAGGCCTTTATGCCACCTGA
AAGAGCTGTGGAGTTTCTCTATCCCTTCTTAAAGCAAGGGGGCAAGCTCATAGTTTACAC
AACTTCTAACAGCTTGGATGGTGGGGTATTGCAGAGGGCTCAGGAATTTTACGCAAAGGT
TGAGGTTTTGCCCTACACCATTTCCGACAGTTCACAAAGGGCTTTGCTGGTCTGCACGAA
ATAATTTCTGTTGACAGTATGGGAATGGTCTCTATAGTTATACTAAAAGAATATTATAAA
AGGAGGCTAAGGAAAAATGAGCGTAGTTGAGTTAAGAGAGATCCAGGCTTTGAATACCTT
AGTTTTTGAAACCCTGGGACAGCCTGAAAAGGAAAGGGAGTTTAAATTTAAGACTCTGAA
GAGGTGGGGGCTGGATCTAATCCTTGGTAAAAAGAATGGCAGCGAGACCTACTTTGTGTC
CGAATACGGCAAAAGGCATAAGGGCGATGTTTATACCGAAGACGGTGTGGAATATGAGGT
TTCTGAAATACTGGAGGAACTTCCCTCAAACAAAAAGCTTTTTGCCCATATTGAGATGAA
GGATGGTAGAGCCTATCTTGTTGGTCAACTCAGAGAGGGCGATGACAATATAGAAATACT
GCGCTTGCCTGCAGCTTCTCTGTTGCTTGCGTACTTTAAAAAACACAGATTGCACCACCT
TATTGAGGCTTTGAGGAATGTGGGAACAGCTACAGAGTTGGTGAAGCAGAGGGGACAGGA
GGGAAAACCCTATCCTTTTGAGCAGCTACCCAATGTGGCAAGAATATTCTTAAGGGAAGC
AAAGAAGGTGGAGAAGGAAGCCGGCTTTGGCCGTGTAGCGTTGGCCTACTTTGGAGAGAA
TAAGGATGGGGATGCCAGGTTTAGAGTGTCTTGGCTGTTGCCCACCATTGCCTTGTTTGA
GCTGGATATTGCGGAGAAAGCAGACAAAATTTTAGCAGCTTTTAAGTGAGGGGGATAAAG
GGTGAGGCTTCTAACGTGGACTCCCCTTGTATATAGCAGAAGAGGGTTCCCAAGGGATGA
AGAGGGGAATCCTTTTATTCCTTCTGATATAATTCTGGAGGGTATATCCAGTGCTCTTAT
CTACTATTTCATAAAGAAATATAAAGGAATAGAGGCGAAAGTCAAAAGTTATTTACTAAA
GAAGGGCCTAAGCCCGGATGAGGTCGTGGAGAAGGTTAAGGAGATAGTGTTCGAGAAGAA
TCCTGTTTTAGAGGATATAAGGTTACCAGAAAGGATTTTTCTGCCAGAGGATAAGATTAC
CACTATTAGGGTAGAAGTTTTTGACCTGAAGAAATGGATCGACGTGGAAGAGTTCAAGGT
GGAAGTTTTCAAAGGGACACTGGATGTTCCAATAGAGTCCGAGAATATCGAAAGGATAAA
GGCTGCTTCACATTCCTATGCTGAGGCATTGGCGAAAATGGAAATGGATATGCTGAAGGA
TCATCCTCTGGTAGATATGTTCTACAAGCCCCTTTTGAATGATCTGAAGAGATGGGACAT
TCCACTGAGACTGGGCATGTGGACTGAGGTTAGATACAGGGGAAGTCTGCTCTTCTTCTG
GCGTATTAAGGACGTGAGAGATGCTTTGATTAAGGAATTAAAGGTAGATATCAGACCCCA
TAGGGTCATCTATTTACCCGGGGAACGCTGCACTTCAGGCTGGTGTGAACTTAAAGTTGA
ATGAGCTAGTTAAGATAAGGGGTAAGGGGGTATTTCCGTAAGGGAAGTTCCCTTACCTCA
TTTACCAGAAACTTGATCTTCTCCTCGTAAGGAAGCTTTAAAGATTTTTTCAACAGAAAA
GCCCCATAGGTGAAATTTTGAAGATACCATTTTAGAAAGCCGTTGAGTCTTTTTTCCCAC
CAGTTATGGGGGAGGTACTTTTTAATAAACTGTCCCATGAGTTCTATGGGTTCTTCTGGA
GATGGAGGGGTTGTTAGGGTTTTGGCAGTGACATAACTTTTTACATCTCTGAATATCCAA
GGCCTGATAAGGGCAGCCCTTCCTATCATTACCCCTTTGCATCCTGTGCTTTCCGCCCTT
TTTGCAGCGTCCTCCGGAGAGAAAATGTCGCCGTTTCCTATGACGGGCGCTTTTGAGAGC
TCAACTGCTTTTTTTATCCATTCCCACTTTGCCCTTTTTACAAAGCCATCAAAGGGGGTT
CTTGCATGTATTGCCACAAAGGCAAGGGGATAGCTGTTTAAAAGCTCAAGAATCTTGTGA
AAATCTGCTTTCTTTTCGGGAACTCTTATTTTCACCGATACTGGCTTTTTTGATGTCTCA
CAAACAGCATCCAAAATCTTTTCTATCTGAGACATGTCACTAAGTAGCCTTGCTCCCCAG
CCAAATCGCTGAATCTTCCCCTTAACACAGCCAAAGTTGATGTTATATCCTTCAAAACGT
GCCAATGAGTTTAGCTTTTTAATAGCTTCTCTAAAATCTTCTAGATCTTTGCCAACCAGT
TGGATCCATAAAGGTTTATCTTTTTCTCCAATGAGAAGATAGGGATCTTTCTCAGGAGGT
ATGGATTTTAGGTATCTCACATTTACCATCTCGGTTATAAACAGATCACAACTTCCGTAA
AAAGCCACCAGTTCCCTGAAAGCTGCGTGGGTTAAATCCACCATTGGAGCCAAGGCTAAA
AGCATTCTTATTATCCAACTTTGTCTTGTATTGACTTGATAGAAGTAACCATATAAAGCA
ACCTAAACTTTTTCAATCGGGGTTTGTATTATGGTGTTCTTTAAAAACATTGAACAGGTG
AATTTAGTTCAAGTCAATGATCCTCAGGCCAATGGTGTCTTTATGGCAGTTTTGACACCT
GAGAAAGGGTCTTTTGTAATGAGGTATTTTAAGGTGATGCCCGGAGGTAATACTCCGCAT
CACAGTCATCCATGGGAACATCAGGTCTTTGTTCTTGAGGGCGAAGGGGTTGCGGTTATT
GAGGATGTTGAGGTGAAGTTGAGCAAGGGCACTTTTATCTTTGTTGAGCCCAATAAAAGG
CATCAGTTTTTGAATACAGGAAGAGCGCCGCTTACCTTTATCTGTTGTATACCCAAACTA
GATGATTAGAGCTAAAAGATCTTCACTCCATAGATTGCTCATTCTGAATGTAATTTCACT
GCTCTCCGTTTTTCTTTTGTATGTTTTCTTTGTTACCTATCATGTTCACAAGAGTAGACA
ACTTATTATTAACGTTTTTGAAGAGGGGGCAGATAGTCTCGTAAATACAATTCTATCTAC
TAATAGAGAAAGCATATCTAATATGCTTAATAGTTTTGCTATGTGGACTGAAATGGCTGA
AAGGGTAGCCAAGAGAGACAAAGAGTGGGTTCAAGATATGTTTTTTAAAGATCCGCAGGT
TGAAAAGTTTTTTGATCTGAGAGCTGTCTGCTTCAAAGATGGTAACTGTTGGTGGGACGA
TTCTGAAGAAAAAGTAGAAAAAGAAAGGATTTTAAGAATTAGGGATTATCTAAGGAACAG
ATATCCAAGGGGAACTGTTATAGATATGCCTTTGACTTTTGCTTTTAAGCTTGAAAGCTC
GGTGTATCTTGTGGGGGTGTGTCCTATTTCTGATGATGCTGGTAGGGTAATTAGCTACGA
CTTTATCCTTCTGGGGAAGGATCTTAAAAAGATTTCAAAGATATATCTTGATTATGTGTT
AGATCTATCTTTTGAGCAACCGCGAGTTCATACTTGGATGAAGGTGTTTCCTTTAAAGGA
TTACCATGGTGATTTGCAGGGCTACCTGGTAGTGGAACCTCATAGAAATCTGGTTGAGAA
TCTTAGGCTACTGGAAGAGGCGAGCTTAGTATTTGTTTTTCTGAGCTTAATGGTTGTGTT
GTTTTCTGCTTGGTACACCAAAAGGACAGAGGGAAAGTTAAAAATGTATTTCCAAGAGAT
TTTGGAATCTCTGAAACAGATAGAATTCTATAGGGCAGATTTTTCAGAGATTGATAGAAT
TGTGAAAGAAGGTCCTGTTGAAATAGGCGAGATTGCAAAGCAGGTAGCCATCTTGGGTAG
ATCCATATCTGCAAAGGTTATGAGGGATCCGCTAACGAGGATATTAAACAGAGGCGCGTT
TTTTGCAAGGTTGGAGGAGGAAATACAAAGAGCAAGGCGTTACAACAGACCTATTTCTCT
TGCAATTGCTGACATAGATGACTTTAAGAAGGTAAACGATACTTACGGTCATGCTGTTGG
GGATGTGGTTTTGAGTAAAATTGCCTATTGCATAAGTCAGAATATTCGCAGGTTTGAAGT
TGTGGGAAGGATAGGCGGTGAAGAATTTGGTGTTATATTTCCGGAATCCAACCTGCAGAG
TGCAATGCAGGCATGCGAGAAGTTACGTCGGTTAATAGAGAACCTGGAAATAAAAAGTAA
CGGAAAGGAGATAAAAGTCACAGTGAGTTTTGGTGTAACGCAGTTAAAAGAGACCGATAC
CCTTCAAAGTTTCTTTGAAAGAGCCGATGCTGCTTTATATCAGGCCAAGAGGTTGGGTAA
GAACAGAGTAGAGAGCATTTATTGACTTCGGATGATACCTTAATGTAAACGTTGGCTGTT
CCGGGTGAACGGGAAGTCCGGTGAAAATCCGGCGCTGGCCCGCAACTGTGACCGGGGACG
AAAGCCCGCTTGATCCCGCTAATGTAGCGGGATGACAGGCCACTGGAGGGGTTGTCCCTC
TGGGAAGGCGTGGGCGAGTAGGATGATCCGGAAGCCAGGAGACCGGCCCGGAATGGAACC
CGCTTTGGCCCTCGTGGAGTGGGGCTGGGTGGGAGAGGAGCTTGAATATCCTGCCCCGAC
TCTGCGAAGGGTCGGGGCTTTTTTTACAGAAATTTTTGGAAGGAGGTGCATGGTGAGAAA
GTTGGTGGGCTTTTGGGTGGGAGTCTTTCTCTTTGTAGGGGTGGTTAGGGCTGCAGAGAT
CGACAACGCCCAGCTACAGCAACTCTTAAAAACCCTTAACCAGCTGAAGACAAAAGTGGA
ACAGCTGGAGAAGAAAGTTCGGCAGTATGAAAAACAGCAGAAAGAACTTGAAGCTGAAAG
AAAAGAGCTGGAGGAGACCAAGGAGGCTATTTCTTCGCTGAAGGAGGCCCTTGGCAACAT
CAAGGTATCTGCGGACATTACCATGGTGGGACAGGGGACCATGAACAACGGCAATAACAA
CAAAGAGCACGACGAGGGGGATGTTCAGGATGGAGCCTGGAGCTTTGATTTAGAAGTGGA
AAGCAAACTCTGGAGGGGCTCCAAAGCCTACATGCTTATAGAAGGAGGACAGGGAGAGGG
GGTAGAGGACGAGGTGCCCACCCTTTCTGGCTTCAACGATGATGCTCCGGGATCGGAGGA
TGCCCACATGGAGGTGACGGAGGCCTGGTGGGAGCAGGAATTTAGCACAAAGGTTGGCAA
GTTCACCTTTACCCTGGGCAAGGTGGATCTCACCAACTACTTTGACACCAACGAGGTGGC
GAATGATGAGACCACCCAGTTTCTCTCATCAGGTTTTGTCAACAACCTTGCGGTGGAATG
GCCCGATGACAACGGTTTTGGAGCAAGGCTCACCTTTGAGCCTACGGAGGATCTTTACAT
AAGCCTCGGTTGGGCTGAGGCTGATGCTGACTGGGAGGACATCTTTGAGGATGGCTTTGG
GATAGTGGAAGTGGGGTATCATGCAAGGATATTTGGCCTTGATGGAAACTACAGGGTGTA
TGCATGGGTGAACACCAAGGATCATTTAGATGTGGATGACTTAAAAGATCTCGCCAAGGG
GAAGATCAGTGCCTCAAAGGTGGATGACGATAACACCAATTGGGGAGTGGGAGTGTCCCT
GGATCAGAAGGTGGCAGAGGGGATAACCTTCTTTGCCAGGGCGGGCATCATGGACTCTGA
TGTGGTGGCAGGGAGCATAGATGGGGATGATGTGGAGGTGGAGACCGTGCCCATCAAGGG
TGCATACAGCTTTGGATTTAGGGTATCGGGTATGTACTGGAACAGGGAGAATGATGAGTT
TGCTGTGGCCTTTGGGAGTGTCATAGTGGACGATGATGCTGAGAGGTTTTACAGGCGTTC
CAACTACTACGATTACTACAGGCATCCCGAGGACATAGACATGGCGGATGAGTATCATTT
AGAGGCTTACTATAAGATGTCCTTCTTTGAGGGCAAGCTTGAGTTTACCCCTGACTTTCA
GGTTGTCTGGAATCCCAACGGTATAGACGATGCGGACACAGTTTATGTAATTGGCACTCG
CATGCAGGTGAACTTCTAATGGAGGTGGATTATGAAGAGATTAGTAGCTTTCTTTATTAT
GGTTTTTGTGGTTAGTCTGTTTTCTGTGGGGGATGCTATGGAGCATAGTTTGCACAAGGA
TAAATCCGCCATAGTTCTTGCATTTTTCGGGACCACATATCCTTCAGGGGTGAGTGCCAT
AAAGAACATAGTAGATGAGGTGAAAGAGGCCTTTCCCCATACAGAAGTTAGGGTTACCTT
CACCTCTAACATAATTAAGAGCATCTGGAGGAAGAGGCAGCAGGAGGCAGAAAAGTGGCT
AAATGCTGGCGTTCCCCAAGAAGTGCTTTATGTTAAAGGACTTATAGCAACTTTGGGGGA
GCTGGCGGATGAGGGATACAAGAATATAGTGGTACAGCCAACCCACATATATCACATGGA
AGAAGTGGAGGATCTCTATCGGAAGGTGCATGCCCTTCAGTGCATAGAGACTGTAAAGGA
GAAGTGGAAGCCTTTTAAAAAGATCGCTATGGGAAGGCCCCTTTTGGGAGGTATTGGGGA
TAAGCACGATTACCATGAGGATATAAAGAAGGTGGTTTTGGCTTTGAGAGATGATGTTAA
TCTTGCCCGTGAAAAGGGTGCTGTTCTGGTGTACATGGGTCACGGAAATGAGTTCTGGTC
AACCGGTATCTATGTGGAATTACAGAAGGCCTTCAGGGAAGTTTATCCTGATGTGCAGGT
GTTTGTGGGAACAGTGGAAGGATATCCTTCTTTAGAGGACGTGGTTGAACAGCTGAAAAA
GGAAGCAAAGAGTAAGAAAATTGTCCTTAAGCCTTTTATGATTGTTGCTGGGGATCATGC
TACCAATGATATGGCAGGGGATGATCCGGATTCCTGGAAGAATGTTTTGAAGAAGGAAGG
GTTTGAGGTATATCCTATCTTAGAAGGACTTGGGGAGAAAGATGCTGTAGCCGGAATACT
TGTTGGGCACATAAGGGATGCGGCTAAGGAGGCGGGTCTAAAGCTTGAATGAGGTGGAGG
TCAGAAACCTAAAGAAGAGTTTTGAAGTTGTTGAAGCAGTAAAAGGCATCTCTTTTGTTG
TGAGAAAGGGAGAAATTTTGGGTCTTCTCGGTCCCAATGGAGCCGGGAAGACAACTACTA
TAAGGATTTTAACTGGATTAATCGTTAACTACCAAGGTGAGGTGAGGTACAGGGGCAGGG
TTTTTAGCCCTTATGATAAGGATTGCAAAAGAATAATAGGGGTGGTGCCCCAGCACAACA
ACTTGGATAAAGAACTGAATGTTTATCAGAACCTCAAGTTGCATGGATTCTTGTTTGGTC
TTTCGGGGAAGAGACTCGAAGAGAGAATAGAGAAGGTGCTGGAGATATCAGGACTTTCCG
AGCATAAACATAGGAAGGTTGATTATCTCTCCGGAGGAATGAAGAGAAGATTAGTCATTG
CAAGAGCTTTGCTTCACGAGCCTGAAATACTTTATCTTGATGAGCCCACAGTGGGGCTTG
ATCCTGCAGTTAGAAGAAGTATGTGGGATTTTGTTCTTAGACTTCATTCCATGGGAAAGA
CTGTAATACTGACCACCCATTACATTGAAGAGGCAGACATGCTTTCTAATAGGGTCCTTA
TAATGGATAGGGGCAGAATAGTTTGTGAGGGCGAGCCAGAGAAGTTAAAAGCACAATTGG
GCAGGTTTGTTCTGGAGATTCACACCGAAAAGGGTATCCAAGAGGAATTCTTTGAATCAA
GAAAAGAGGCGGTGGAGAGAGCAAAGGCGATTTCCCATCCCGTTAGGATCAGGGAGGTCA
ACTTGGAGGATGTGTTTTTGAAGTATACCGGCAGAAGGATAGAGGTTTGAAGGGAGTAAG
GGCGGTTTACTACAGGGAAATTACCAACTTTGGTAAAAGATGGATTAAGGTTTTTTCAGC
TTCGGTCATCTATCCTACACTCTTTCTTCTGGCCTTTGGATATGGAATAGGGAGAAACGC
CCAGGTCAACGGGGTTGGTTATATAAAGTTTCTTATACCTGGACTTTTGACCATGAGCAG
CATGAATCAGGCCTATGGCATTTCATTAGAGGTGCATATCTCAAGGTACTATTACAGGCT
ATTTGAGGAGTATCTGCTCGCCCCCATAGGTAGGTGGGAAATAGTGGTGGGGGAGGTACT
TTACGGGATTACCAAGGGGATTATTCCGGCATCAGTTCTATTGGGATATGCAGTGGTGGC
CGGACTGGGCTTTAGGATCGATTATTGGTTTTTGCTTTTCTTTATGCTACACCTTGTTTG
TTTTGCACTATTGGGCTTCATAGTAGCCATGGTGGTTACCTCTCATGCTGATCAGGCGGC
TTTTTCAACCTTCGTGATAACCCCTATGCTATTTCTGTCTGATACCTTTTATCCAATAGA
TAAAATGCCCTTTTTCGTTAGGCCATTGGGCTACATCTTTCCTTTGACCTACTCAACCAA
GCTTATTAGAGCTACGCTTTTGGGCAAACCCTTTGAGTTTTTCCATGCCTTCGTCCTTAT
AGCCATAACGGCTGTTCTTTTCACCGTTGCCCTGTGGGTGGCAAGGAGAGCCGAGGCTTG
AGGTGGCTTTTATGGATAGTTATTTTGGTTGTTGTTTTTCTTTTTTCCTTAATAGCAGGA
TCTGTGTGGATCAATCCCTTTCATATTAATCCAGAATCTGTGGACATTTTAATTAATCTG
AGGCTGCCAAGGGCTTTTATGGCCTTCCTTGTGGGAGGCATGCTGGCCTTATCAGGGACT
TTATATCAACAACTTTTACGAAATCCCCTTGCTGATGGTTTTACCACAGGTGCAGCTTCC
TGCTGTGCCTTAGGTGCTGTGCTGGCTATTTCCCTGGGCTTGCCTGCTTTAGCTGTGGGA
TTGTTTGCCTTGGTTTTTGGAATGGTGGGTTTCTGGTTAGTGTATCTGCTTTCCATGAGG
GGCAGCTATGTGGAGCCAGTGACCATGATACTTGCAGGTATTGTCTTAAATATTGTGGCT
TCATCTTTTATTAGCTTTATGAAGTTTTTAAATGAGGAGAGCGTTCTTTCTGTGGTGTTC
TGGCTTATGGGTTCTCTGGAGTTTGTAGGCTGGGGGAAGGTTCTTATCGAACTAGCTATT
TTTGTACTGTCTTTATTAGTGGTGCTGAGGTATTCCTACGCACTGGATGTGATGGCTTTA
GATGATGTTTCTGCTTTCTCAACCGGTGTGAATGTAAACTTTTTGAGGAAATACCTATTT
TTCTGGGCTACACTCTTGGTGGCCTTCTCCGTGGCGTTTACAGGTGTTATTGCCTTTGTA
GGGTTAATAGTACCCCACGCTGTTAGAGCTTTGGTAGGTGCAAGATCCCGAAATGTTCTT
GTCTTTTCTGCCTTAGGTGGTGGTACGCTGCTTATGGTTGCGGATGCTGTTTCCAGAAGC
CTCCTTGTGGGAGGGGGCGAAATGCCTGTAGGGGTCATAACCTCCCTTACGGGTGGTGGA
TTTTTCCTCTACCTGCTTTTTAGAAGAAAGAAGGAAGTTTGGTATGTGTGATATATTGGT
CGAAAGCTTAAGGTGTAAAAGAGGGGGGTTCTCTTTAGAGATCGATAAGCTTCATTTCAA
AAAAGGGGAAAAGGTTGCCATTTTAGGAGAGAACGGAAGTGGCAAAAGTACTCTGCTTAT
GGCAATGGTGGGCTTTTTAAAGTATTCAGGCAAAGTATCTTACGACGGCGTTAGTATTAG
AGAGATTCCTCCCTCGGAGAGGGCAAAGATAGTGTCCTATCTGCCACAAAAGGTGGATGT
TCTGTTCAATTATTCCGTTAAAGATGTGGTTCTTATGGGAAGGTACCCTTGGATGGAAAA
GGGATTTCCCAGGGCTGACGATGTGGCTAGAACAGAAAAGGTCTTGCAGGAGTATAATCT
CAAAACCATTGCTGATAGGGGCGTATTGGAGCTGTCAGGGGGAGAGCAAAGGAGGGTCTT
TCTAGCCAAGACTGTTAACCAGGATACCAGGGCAATTCTGTTGGACGAGCCAACTGATAT
GATGGATGTAAGGTATGCGAAAGAGGCTCTTAAGAAACTACTTTCTCTGCCGGCAACTGT
TGTAGCAGTAATGCATGATGTTAACTTAGCTTTGAGCTATTTTAGCCGTGTAATTTTCTT
AAAAAATGGGAGGCTTGTTGCTGATGTGCAAAGTGATTTCGTGGACGAGAAACATCTTGG
TTTTGTGTATGATACTCCTGTTCATAGGGGGCAGGCCTTCCTATTCTGGTGAGGGTAAGG
TTTATCGCAGAATAGTGGTGCTTTCTCCTGCTGCAGCGGATATACTTCATCATTTGAAGG
CTGTTGAGTTAGTAGTAGGGAAGACTAAGAATATTGAGCTTTTCCCAAAAGCTGTCAAAG
TGGGCACCCATGTAAGGCCCAATGTGGAGTTGGTGGCCTCTTTGCATCCGGATTTGATTA
TAGCTGCATCCGAAAGATTCTTTTCCCGTCGTTTAGCAGATAAAGTGGGAGCAAGTTTTT
ACCTGTACAACCCCACAACACTTGAGGGGATTTTGCTGCATATTCAAAAGCTTGCAAAGA
TACTTGGGAAAGAGGAAGAGGGCTGGAGGCTTGTAAAACACTTGAAGGCGAAGCTGGATC
AAGTGAAATTTCCCCAGAAAAGGCCAAGGGTTGTGTATGAGGTATCTCAAAGGCCCTATC
TTTTGGCTGGGAAGAAGAACATAGTGGTAGATGTAGTTGAAAGGGCGGGTGGATTTTATC
TGTTAAGGGCGAGTCGAAAGTTCGTGCGCCTCTCATGTGAAAGGGTAAGATTCTTAAGAC
CAGATTTTTATATATACCAGGTTGGTCCCATGAATCCCTCTCCTGTGTCTCCTGATAAGA
GACGATGTTTGAAGGAGCTTAATTTTAAAGTTTTGAAGGTGAACGAACTTGGGTTTGCCA
GGGCTAATACAAAAAGTTTTGACAACGTCCTCTTACTAAACAAACTCTTTATGGAGTGGG
CTGGTGAGTGAAGGAAAAGTATATATAGTGGGAGCAGGTCCTGGGGATCCTGAATTGATA
ACGGTGAAGGGATTAAAAGTACTTAAAAAGGCAGAGGTGGTCTTGTACGATAACCTGGTT
CCTAAAGAAGTATTGAAAGAGGTCCCTGGTAAGGCAGAAGTCATCTATGTGGGTAAAAGA
GCCGGAAGGCATTTCCTACCCCAGGAGGATATTAACAGGTTGTTGGTGGAAAAAGCCAAA
GAAGGTAAAGTAGTGGTTCGCTTGAAGGGAGGAGATCCTCTTATCTTTGGAAGGGCTGCG
GAGGAGATAAAGGCTCTTGAAGACGAGGGGATAGATTACGAGGTAATACCAGGTGTCACT
GCAGCTTCTGCAGCCTGTGCCAAGGCTAAGATTTCTCTAACCAGCAGGGAATGTGCCTCG
GTTCTCTCCTTTATTACAGGGCATAGACGCAGAGGAGAGCCTTTAGAGCTTCCTTTTGGT
GAGCTTGCCAGTTTGGGAGGAACGATAGTGGTCTACATGGGGGTGTCCACCGCGGAGGAA
ATAGCTGGACGTTTGACGGAGCATGGTCTTTCTGATGAAACCCCGGTTTTGATAGCCTGT
TCTGTGGGCTTTGAGGAAGAACGTTTTATAAAGACCACGCTCGGAGAGTTGCCAAAGGTG
AAGAGAGAAAAGAAGATTGAGCCTCCAGCTCTGTTGGTTATCGGAAGAGTTGTTAATGGT
TGTTTATAAGTTCGTAGTACAGTTTTTCTGTATCTTTTACGAGCTTATTTATGAGAAACT
GCTTTTCAATCTTTCTCTTACCGTTACAACCCAATCTTGTCCTTAGCTTCTTGGATGTGG
CAATCTTTAAAGTGTATTTTGTGGCTGTTTCTGTGTCTTTCACTTCAGTGAGGAATCCGT
TTTGTCCGTGTTCTACAGAGGCATCAATCCCTCTAATGTTGAAGGAAACAGGGGGGAGTT
TGTTGTACAAGGATTCCAGAACAGCTGTTCCTAAGGATTCGCCAGATATAGGGGTGAAAA
TGAATGTATCTGAGTTCCTCAAAAAACCACAAACATCATTCCTCAGACCGGTAAAATAAA
AGCAGCTTTCCAAGCCCTCTTGCCTGCACAGTCTTTCAAGATCCTCTCTCAACGGACCTT
CTCCTAAGGCGAAAAACTTGGATTTTAGTAGCTTACTCAGATTTTTGGCTATTTTTATGT
AGTTTTTGTGTCCTTTTTCTTTCGCCAGTCTGCCCACTTTAACAAAGACAAGCTCATTAC
CTAATTGGAATTCCTGTTTGACATTTTTTGCCATCTCATCGCAGGCATCAAATTTAGCCG
GATCCACGGCACTGTATATGTTTTTTATGAAGTTAATTTTATCTCCCAGTACCCCGGTTT
TTTTGTAGGTGTTAACTATGCCCTGGCTTACAACTATTACATAATCGATCATCACCCTGT
GAAGTAGCCTGTTTCCAGGATGATTTGCCACAGGAAAGGTATTGTGACGAGTTCTAACAA
CTATCTTTGGTGGAGTACACAGCTTAGCTGCTATGGTGGCAGCCCAGGTATCCTGAGAAC
CGTGGGTGTGTACTATATCAATGTCGTTCTCTTCTATAACTCTTTTTAGTTTTAAAATTT
CCTTTAAGGTTACGTGAGGCTTGAACTTTTTGGGAAATTCAAGATCGTCAAAGGTGGGGA
TGCCATATTGTTGGGCCCTTTTAATGAGGGTTGCTCCTTTGGGAGCAGCGATGATTACAA
AATGCCCCCTCTCTATTAAGCCTTTGGAAAGCAGTAGAATCCTGTTGGGCTGGCCGCCCC
ATCCTCCTTTATGCATATTTGTGTGTAAAATGCGCAGGGGTCTTTTCATCTTCCACTGAT
CAACAGACTTACTATATGGTCTCTAAGCTGGTTTGCATCTCGAGTTTCTGGAAAGCATAT
ATCCGAAAAACAGAGGCTTGCAGAAGGGGCAGCAGATTCCTGGTATTTGATAATCCTAAG
AGGATTTATAAGTGTGAAAGTAGCCCTTTTGAGCTCGTTGTCATTTCCCTTAATGTTGAC
CTGCATAGGCCCGTAAATTAGAAGGATTAGTGGCACTATAAAGGATAGACCTCTCACACC
AGAATCCAGAGCCTTTTTGGCCATTTTCTCAAGAGAGGTGGATGCTATTTCACGGTATTC
TTCTTTCTCCGCTATATACGCTATTTTAAATAGCAATTCACAGACTTTTGAGTTTTCTTC
AATTCCATACCTTACCGGGATGTTTCTTGTGGTATCAATGAAGACCCCATTTCTGTAATA
TGCGCTAATGAGATCTTCTACTTCATCAATAATAACATTTACAAGATCTTGTTCTCCTGT
GGAAAAATACAGTTCCAGCAGAGCTTCAATTCGTGCTAATTTAGTTCCGATATAGGGTTC
ATCGTATTTTTCTTCTAAGATTTCTTTTGCTTCCTCGATAAGCTTGGATTCATGGGTTGC
CTGATGCATAAGTAACATGGTTCTGGCGTACTGGTATTTTTCAGAGGCGTTGAGTGTGGA
CAAAGATTGGCTGGCTTTAAATATGCGCTTAGCTTCTTCAACGAGGTTGGGTTTGGGGAT
ACTTTTTGCACCCATAAGTAGAAGATTAACCATAGAGCACTGGGTTTCCAACGTGTATTC
CATAGATGGTTCTTTCCAGGCTGGATCATAAGAGAAGCTGGATATTAAACCAGATTGGTA
CAAAGGAGAATGCAGGATAACATTCAAGGTATCTTCCACAATCATTCTGGTTCTTATATC
TCTTTCTAAAAGCCATAGAGATAGGGAACTCAAAAGGGCGTTTGTTTCCAAGAATTTTGG
ACAGTGACCAAATCCACCCAAGTAAGGATCGTAAAGAAATAACAGATTCTTAACAAATTC
TCTCAGTACAGCCTCTGTAATGTATTTATAAGACGGTAGGATGGCGTCAGTTACTTTAGC
CATAGGGTTAAAAGCTTTTATCCTGTGGCTAAGCTGGTCAAGTTTGTCCGGTAAGTCTTC
ATCAAGAGGTTCTAACTCCCACTCTGTACTAACTATCAATAGTCTCGGAGGATACTCGGT
AAGCCTTAAAGCTATATCCCTGTCTTTGTGCCAGTGTACCAGCACTATGTCTGTATCAGC
CTTTTCCTCAAGTATTTCTTTGATCCTGCGGGAAAGGGGCAGGCTTTCCGAATGTACAAA
TGCCAAGAAAAGCTTATGCTTAGAAGCTTCTTCTAAAGTTATCCAGCGCATGGGCGATAG
ATATTACATATTGACGTGAGGGGCAATAGGGAGTATTAGAAATTGTGCATGAAATCACTA
AAGAGGAGGTGAGTTAGATGAGGAAGTGGTTAGCAGGATTTTTAGGATTGGCTTTTGTGG
TAGTAACCGCTATAGCTATAGCTGCTCCACCTTCTACGGTAACTATCGACAAGTGCCAGA
AGAGAAAAGCCGGAGTTCCCTTTAACCATGCAGCTCACGTGGAGAGAGTGAATAAAAACT
GTGCTGTCTGTCACCACAAGTGGAGCGGTGAGGGTGAGCCTAAGCCCTGTTTTGCTTGCC
ATGGCTGCAAGAAGAAGGGAGAAGCTCCCAAGGCTATGAAGGCGTTCCACAAGAACTGTA
AGGGCTGCCACAAAGCTGCTAAGAAGAAAGGCAACGTCAACGCTCCTACAAGCTGTAAGG
GTTGCCACAAAGGCTAAGGTTTATCTGGTAATAAACTGAGTGGGGAGGGTAATGCCCTCC
CCTATTTTTATGTTTAAAAAACGGCCTTGAAATTTTTTGTTTTCTTTTTATCTTTTCACT
AAGCATGGGGTTAGATGCCTACATTGACGAGATCAAGGCTCGTCTCGATATAGTAGATGT
AGTCTCTACTTATATTCCTCTTAAGAGAGTTGGAAGAAACTATGTTGGGCTTTGTCCTTT
TCATATAGAAAAGGATCCTTCCTTTACTGTCTCTCCTGATAAGCAGATATTCTATTGCTT
TGGCTGCGGTATGGGTGGCGATGCCATAAAGTTCATACAGCTCATGGATGGCATAGAGTT
TCCAGAGGCGGTGAAGAAAGCTGCTGAAATGGCTGGGGTGGAGATTGATTTTTCTTCCCA
TGCCAAGGTTGAAGTCCAGGAAAAGAGTAGATTAAAGCAGTTACATTCTTTAGTGGCTGA
GGCTTATACAAGCTTTCTAAAGGCAGATGTTGGCAAAAGGGCCAGGGAGTATCTTAAGAA
TAGAGGTATATCAGCTGTTTGGTGGGAGTTTTTTAAGATAGGTTATGCCCCATCTGGAAT
AGATCTCTCTCAGATGCTCTTGAAGAGAGGCTTTACCCGCGATGAGTTAGAGAGAAGTGG
TCTATTTAGTTACAAGAATGGAAAATTTTACTCCCGCTTTTTTGACCGGGTAATGATTCC
TATATTGGATGCCAAAGGTGATGTGGTTGCCTTTGGTGGTAGGATCATAGACAGGGGGGA
ACCAAAATATCTCAACAGTCCTGAAACACCCATCTTTTCTAAGGGCAAGATACTTTTCGG
TCTTCCCCAGGCGAGGAGCTATATAAGGGAAAGGCAAAGGGCTATTGTGGTGGAAGGTTA
TATGGATGTGATTTCCATGCATGTTGCTGGTTTTCAGGAAACTGTGGCTTCTTTGGGCAC
CGCTTTTACTGTGGATCAGGCAAAAATGCTTAGCCGTTTAACAAGGGATGTGTATCTCTT
GTACGACGGAGATGAGGCAGGGAAAAAGGCAGCCTTTCGTGCCAGTAAAATCTTTTATTC
TATAGGCTTAGAGGCTAAGGTCGTGGTTTTGCCTGGGGGAATGGACCCTGACGATTTTAT
TCGTGAGAAAGGTTCGGACAGCTTGGAAAGGCTGCTTGAAGAGGCTAAACCCGCAGTAGA
TATAGTCTTAGAGGATTTTAGAGATGGTTCTTTTTCAAGAAAAGTTCTTGTTGACAGGGT
ATTAGAGTTGCTCGAGGAAACAAGGGATCCTATAGTTGTGGATTCTGTATTGGGCTATGT
TTCGGATAGGATTAATGTTCCGTTCGAGGATCTGAAGACTGCTTACGAAGCGAGGATATC
TCCGAAAAGTAGAAGGGCGAATAAAGAAAAGCCTCTTCCACGTAGAGAAATTAAGTGGGA
GCGAGAGCTTCTTATAGCTTTCTTAAGGGACAGGGAACTCTGGGGTCAGTGGAAGGATAG
AATATATCCAGATTGTTTTGAAGATCCGGTTGTTAAAAGTTTGATAGATAAGCTTTTACA
TTATGAAGATGTAGCTCAGTTTTCCCACGAATTGAAGAGTGGAGAGATGGCTTTAGTTGG
TAAAGCCTTTTTTGAGAATTGCAAGGTGGATGTAGATGGGGTTTTGGTCCTATTAGAAAA
AAGGCTCAAGAAGAGAGAGCTTGAAGAACTAAAGAAGAGGATATCTGAGCTTAAAGAGAG
GAATACTGGGGAATATAAGCAGTTGGTAACGGCTTATATGGAAAGGTTGAGACAGATCAA
AAGTTAAGGAGGGGTGATCCCATGAATTTTACAGAAACTGCCCGCCTGATGAGCCTTAGA
AAGATTATAAGCATGGGTAAGAAGAGAGGTTATGTGACTTATGACGATCTTAGGTCTGTA
TTGCCCAAGGAAATGGAGAATAAGGAGCAAAAAGAAGAGATCCTGAAGATTTTGGAAGAG
ATGAACATACAGGTTGTGGAGGATCCCTCTGAGGTAGCGGTGGCACTTTTGGCTGATGCG
GATAGTGATGAAGATGAACTTGAGGCTGTAGTGGACTGGGAAGAACCTGAAGAGAGCACC
TATGAAAGAGAGAGTGGCGGTGCCGATCCTGTTAGAATGTACTTACAGGAAATGGGTAAT
ATTCCCCTCCTTTCCCGTGAGGAAGAAGTGGAGCTTGCCAAAAGGATAGAGGCGGGCCGT
TTAAAAGCTATTAACACTGTTATTTCAATTCCTATGACAGTAAAAGAGCTGTTTAGATTA
GCAGAACAGCTTGAGAAAGATGAGATAGATATAGAAGAGGTTCTCATAGTTGAGGACAAC
GGTGAAGAGGTTGTTGACAAGGAAAAGAGGATTTTTCTCAGCAAAGTAGAGAAGCTTAAA
GATCTTTTTAAAGAGTTTGACGGATTCAAAAAGAGACTGTTAGAGGATGGTTTATCAAAG
GAGGAGGAGAAATCTCTGAAGGAGCTTGTGGAAAAGAAAAAGGCAGAAATGGCCGAAGTG
GTTAAAAGTATGAGTATAGCCAGTTCCCAGATAGAAAGATTGGTGGATAAAATAAGACAC
TATGTAAGAATGGCTGATGAAGCGCAAGCTGAGATAAAGCGTTGTGAAGAAATGCTGTTA
ATGCCTGCCGATACCTTCTTGGAATTTATGGAAGAGGCTGTGGATGTTCTTGAAAGCGAG
GAAGAGCGTGAACAGCGTTGTAAGAAAGTGACCAACATGAGCTATGAGGTGCTTAAAAAC
CTGAGAGAGAGGATTCTGGAATCCAAGAGGAAGATTAGACTTGTGGAAAGGGAGGCGACT
GTCCATGTTGAGGAACTTAGGACTGCCTTAAAAGATATAGAGGAAGGGCTTGCTGAGGAG
AAGGAAGCCAAAACGCTTTTGGCGGAAGCCAACCTGCGTTTAGTGGTTAGTATAGCTAAA
AAATATACCAACCGGGGATTGCAGCTTCTTGATCTTATTCAGGAAGGTAACATAGGCCTT
ATGAAGGCAGTTGAAAAGTTTGAGTACCAGAGGGGATACAAGTTTTCCACTTATGCTACT
TGGTGGATAAGACAGGCTATAACCAGAGCCATTGCGGATCAGGCAAGAACCATAAGAATT
CCTGTACACATGATAGAGACTATAAACAAACTTATCAAAACTGCAAGACAACTGTATCAG
GAACTTGGTAGAGAGCCTACTCCTGAGGAGATTGCAAGAAAGGCCGATATGCCTGTGGAA
AAGGTGAAAAAGATATTCAAGATAGCTAAAGAGCCCATATCTCTTGAGACACCCATTGGA
GACGATGAGGACAGTTCCCTTGGTGATTTCGTAGAGGATGTTTCTATAGAAAGACCCGAA
GAGATCGCCTCTCTGGAAGCTTTAAAAGAAAAGGTTTACGAAGCCTTGGCCACATTGTCT
GAGAGAGAGCAAAGGGTTTTAAAGATGAGATTCGGAATAGATATGGATGCTGAGCATACA
TTAGAAGAGGTGGGGAAAGTCTTTAAGGTTACAAGGGAGAGAATCAGACAAATAGAGGCT
AAGGCCTTAAAGAAGCTGAGAAATCCTATTGATATGTCTATCCTCAAAACTATTTCGGAG
AAGGACCTCCTTTAGGCAAAGAATATAAATGTTATCAGGATAAACGTTGGTATAAGAATG
GGCAGGGAGTACTTCAAGATATAACCAAAAAAGCTGGGCATGGGTACTCCCGCCTCCTCA
GCTATAGATCTCACCATGAAGTTGGGGGCATTTCCTATATAGGTGTTGGCGCCCATAAGA
ACCGCACCAGCAGATATGGCTTCCAGATATATGGATTTGTGCTGTATAAGCATGTGTACT
GCCTGATGTTCCGGCATCCCAGCAAAGAATCTTCCGAGAGCAGTGTTGAGGAAGGTAAGG
TACGTGGGAGCATTATCAAGAAAACTGGAAAGTATTCCTGTGGCCCAGAAGAAATGGGCT
GGTTCTCTAACAGAGCTTATAAACCCAGCCAAGGCTCCTTTTTCCCCGGCTTTCAGGATA
GCTATTGGCGGAATCATGGTCATAAATATACCTGCAAAGAGATAGGCAACTTCCAATATA
GGGAACCAGGTAAAATCATTGTCCTTTCTAATCTCCCATGGTGTTGTCTTCAGGGAGAGC
AGACCCATTATAACCATTACAACGTCTCTGATAATTGTGGAGAGCTCTCTTTCCACTCCG
AGAATGTTAACGTTGCCCAGACGCACCATACCGCTGAAAAGTACTGCGCCTACAATACCA
GCCAGAAATATGAGATTGTGTAATCCTTCTATCTTTAGCTTTGTATCGTCAGCTGGCTGT
TCAACCTTTTCTTTCCTGTAAAAGTAAAGGTCGATAAGGAAGAAGAGTGGAAGTAAGACT
GCACAGCAAACAAGCAGAATGGGTAGTAGCTTCAAAGTTGTCCAGAAGAAAGGAACTCCA
TGCAGGAATCCAAGGAAGAGAGGAGGATCACCAAGAGGAGTGAGAATACCACCGATGTTA
CAAACCAAGAAGATGAAGAAAACCACTTGATAAGTTCTGTATTTCCTATGTGCATTAGCT
CTCAGGAAGGGCCTGATCATTATCATGGCAGCGCCTGTAGTTCCAACCCACGAAGCGATA
AGCGTTCCAAAGGCAAGCATTAGAGTGTTAATAAGAGGGGTTCCCCTCAATGTTCCTCTC
AGCAGAATACCACCGGCTACAGTGTAAAGGGACCACAATAGTATAATGAATGGTATATAA
TCTCCGATATAGATATGGAGTATCTCGTGTATAGCCACTCCTTTAAAGGCGTAAATCAAA
GGTATGGCAACTACCAAGGCCCAAAAGGCAGATACCTTAGGATAATGATGGTGCCAAAAT
TCAGGAGCTACCAAAGGAAAGATGGCAATGGATAACAATATGCCAGCAAAAGGTATAGAA
CTCCACAGGGGGAGTTTTTCCCCTAAGTGTACAGCGTGTTCACCTTCTCCTGCAAAGGCC
AAGGTGCAGGATGCCGCAAGAATCAATACAGTTAGAAGAAAACCCTTTTTACCCATGACC
TACTCTCCTCAATAATTTTGAGTGTTCGACATTCTTGCTTTTAGGTAAACTATGTACCTA
TTGTCAATAGAAGCTTTAGTTGATACGATACAAACCATGGTTGTAGTAGAGCTTATTGGG
AATATAGCCAGGTTTTTTAGCCAAACAGAAAAGATTGCTATTAAAAGAAAAATTACTTCC
AATATCTTTGATGAAATCCTGCGACAGGAGGTTGTGGACTTCTTGCGGGATGCTGATGAG
TTGGTAGTGGCAAGTTCTCTTCCTTATTCTTCTCTAACCTCTTTATATTACCCTTATCCA
TCTGAAAAGGTTAAAGCAGTGGCTCCTTTGGAATTAGAAAAAGTGGTTAGCAATTCTAAG
GATTGCAAGATACATGTGGATTTTGTAGATGCTCCCGGTGGATGTTTAATGTTAACAGGT
TATTTGCATCAGAAAACGTTTGAGTTTGTAAAGCGCTTGGAAGAATATAGTCCGGTTGCT
TTAGTGGTTCCAAGAAGTGTGCTACTCTTTAATGCTTTACTGAAAAGCTTGGATGCCCGT
GTGGGTATTGTTGTAGGCATGGAAATTGTGGATAGTGTTATTTCATGCGCTGTATTAGAT
GGCCAGTTTGCAATTTTTTTGGGAGAGTTTTCTTTGGAGGGGAGTTGTTTTGCTGAGTTT
GTCAATATAGTTAAGAAAAAAATCGAAGCGATAGGAAAGGCTTTTTCTGAAATAAGTTTT
TATATAAGCGCAGATAGCGATGAGAGGCAAAGGTCAGTTCTTAAGGAATTTAATTTTGAT
GAGGTCCAAATGTTGAGTCCTTTTGATAAAACTGGTTTACTTGAACTTGGTGAAAGGGCT
GTAAGCTTTTTAGAAGGGTTAGATATTTAAGGGGGAGTGATGGAAAAGCCCAAGATTATA
CGCATAAATTTGATGGATAAAACCAAAAAGGAAGAAAAAAAGCCCAAAAAACCTCCCAGC
CCCTCAAAGTTTTCTTTGGACAGACAGAAGATCATTATTATTGTGGCTTTAATCCTTGGA
GTATTAGTGTCCCTTGCATTGGACTATTCTCTTTTGAAAAGCAAGAAGCAATTACAGGTA
GTATTAAAAAAGAAGAAAAAAGAGCTGGCGATTCTGGAAAAGAGAAAAAAGATAGCTGAA
GCTATCAAGAAGGAGTTGGTTGATCTTGAGAAGAAAGAAAAGATTATCAAGCAGATAATT
AAAGAGGCACATCTTCCCTTGAAGGTTTTATTAACAATACAAAAATCAATGCCCAATGAG
GTATGGTTGGACAAGCTAAACCTGGACAATAAGAGGATTAAAATCACAGGTTATGCTCTT
AACGATGAGGTTCTGGCTGCTTTCGTAGAGAGGTTAATGGAGAAAAAAGATCTCGTGGTG
TCTGTGCGTGTTAGTAGATACGAGAAAGTAACTGTAAACAAAGTGCCTGTTAAGAAGTTT
GTTGGTGAGGTGATTATAAAGTGAAGGGTGAAGAGGGAAAAGTATTCTTGGCAGGTTTCT
TGCTATTTGTGGTGGTGATTTTCCTAAATTATATGTTTTATGCCAAGCCTTTAATGCAGG
AGAAGGCTCTTTTGAAGCGGCAGATAGAGAAGACAGAACAGGAAAAGAAAAAGATGTTAG
CTCTACTTAAGAACTTCGAGGCTCTTAAAACCCAAAGGGACAACCTGAAGGAACGTATAG
AAAAATTGAAAAAGTATCTACCTAGAACTGAGGATCTGCCTGGATTGATACGTTCAATAG
CTCAGCTTGCTCACTATAGTGGTGTTGATTTGGACAGGGTTGAGATGGGAAAAGAAGTGA
TTTATCCCGATAAATATTACGCTGCTGTCAACATAAAAGTGTCTTTTAAATCAACATACG
ATCAATTAGTGACTTTTTTAAAGAGGGTGGACAATCTTGAAAGACTAGTACGTCCGTATA
AACTTAATGTATCTGCCAGCGGTGTTTCTGATGATCCACTTTTAAAGGTTAGCGGTATAT
TGCAGACTTACAGGTATGTGGAACCTACTCAGCCCAAGAAGAAAGGAAAGAGAAGATGAG
AGTAGGAGTAGTTATTTTACTTGTCTTTTTTGGAGTGAGTATTGTTTATGCGAAGAGTAA
TATCTTTGCTCCTCCTCCTGTGGTAGTGAAGAAACCTGAAGAGAATATTATGGTTAATAC
CAATAATCCTTTGCAGAGATATCGATTGGAAGCTTATCAACTGAAGGGAATTGTTGTCAC
CAATGGCTGGAGAAAGGCAGTAATTGTAACTCCTGATAAAAGAACGTTCTTTGTTCAGGT
GGGGGATTATTTAGGGAACCGGGGCGAAAAAATTGTTGATATCAGGCCTGATGCGATAGT
TTTGAAGAGAGGGGACAAGGTTATCGTAATACCTCTAAAGAAGAAAAGTTCCTTATGATG
GGGGTTAATCCATGAGGAGATTAGGTTTAGTAGTTTTTTGTTTGTTAGTTTTTTCTGTTG
CTCTTTTTGCAAAGGAGTATCAAATTGGTGCTTTTACTAAAAGATCTATACAGGACATAG
AAAAGGCCTACTCTGACATTTTAAGGGATGGCTATACATTAAGTATTTTTGAAAAAGATG
GTGTGAAGAAGGTAGTGGTGGATATTCCTGAAAGCCAAGTTAAGCAATTTGAGCAAAAGT
TCGGTGTTTCGGCTTTCCCGGTAGATACCAAGAGACTCATCAAAGATGGATTCCAGTTGC
TGACTGTTTTGAAATCAGCACCTAAGACTGAACTAACCAGGGCTGTTAAAAAGAGGATTC
CTCTTTCAAAAGTTATTAACTCCTTGGAATCTATAAAAATAAAAAATGGAGCTATTTACC
TCTATGGGAAGATGCCCTGGGAGTACGTGGAGACCGAGAAATTATCCAATCCTGAAAGGA
TAGTAATACATCTATTTAATGCCAAGAATGAATCTGGAATTGAGCAGATGCTTGTTACAC
CTATTCCTTATATTAGCAAGATTAGGGTTATTTATGACTATGAAAACAAAGAAACCAAGG
TGGTATTGTATCCTGAAGGGAAAATCGAGACCAAGCTGGTAAGGATGGGAAGGACTATAA
AGATTGAGCCTAAACTGATTAGGACTGCTAAGACTACGGGTATAGAGGTAGGAAAAGATC
AGAAGGTGACCCTGGAATTTAAGGATGCTGACATAAGAGATGTGATTAATATTTTAAGCG
AGGTTAGCGGTGTTAACTTTGTAGTGGATCCTGAGGTTAAGGGTACTGTTACCATTAAAT
TGAAGGACGTGCCGTGGAAGAAGGCTCTGGATGTGATCTTGAAGTCCAATGGGTTGGGGA
TGTTGGATGAAGGATATAATATAATTCGCATCGGACCTATTAGTAAAATAAACAGTGAAT
TGCGCAGACGGGCAGAGATGGAGAAGGTTTTGGAAGAGGTGGTGCCCATATATACCAAGA
TTTTCGAATTGGATTATGCCAACGCCAACGAACTTAAGCCTTTGGTGGAGTCCATGCTTG
CCAAGTCTTCTGGTACAGGAAAGATGAAAAAGGGTGTAGAAATTATAAATAGGTTGAATG
CACTATTGGTAAGGGGAACAGAGGAAGATCTTAAGAGAGTTGAGCAGTTTCTCAAGAAGG
CAGATAAACCAATACCACAGGTACAGATAAGCGCAAGGATTGTTGAGGTTTCTACCACGG
CATTAAGGGATCTGGGGCTTCAGTGGGGATTTGGATTTAGTCAGAGTGAAACACCGTATA
ATTTTCCCTATTCTTACAACTTGAGTGGAAATGTAGATCTAGGATTTTCTGGAAGTGTTA
CATCTGGTCCTCCAGCGGGTACTATAGCTGCCACGTTGCTGAACAGAAGCCAAACCTTTA
CTTTAAATGTTCAGCTTTCTGCTTTGGAATCCAGTGGTTTGGTTAAAATAGTTTCCAATC
CCAAAGTAATAACTATGGATAATAAAGAAGCAGAAATTTCTCAGGGATATGAGATTCCTT
ATTCTACCTATTCTGGCAATTATGGAACAAATGTAGAGTTTAAAGATGCCAAATTGAAAC
TTACAGTAACGCCCCATATTACATCAAAAGGTGATATAATTTTGGATGTGGAGGTAGACA
AAGACAGCCCAGACTTTGCCCATCTTACTCCCGATGGATTGCCTATACAGACCAGATCCA
TCAAAACCAGAATACGTTTGCAAAACGGGGAAACCCTAGCCATAGGCGGTATTTACGAAA
TGACAAAGCAGAATGAAACGAGAGGTGTCCCTGGTTTTGACAGGGTTCCACTCTTAAAGT
GGTTGTTTGGTAAGGAGTTTAAAAATACAGATAAGAGGGAGTTGCTGATCTTCATCACTC
CCACCATTGTTAAATACAAGGAGCGGTTGGAAGGTGCCAAATAATTGATGCTTTGCTTCT
ATACCGCTGGAGAATCTCACGGCAAGGTGGTGTTAGCTTTTCTGGAGGGTATACCCTCCA
ATCTTATAGTGGATCTTGATTTTATCAACAGTGAACTTGTCCGCCGCCAGATGGGATACG
GTCGCGGTGGTAGGATGAAGATAGAGAGGGATAAGGTTGAGGTTTTGTCTGGTGTTTACA
GAGGTAAAACCACTGGTGCTCCTATAGTTTTGGCAGTCTGGAACAGGGACTGGGAGAACT
GGAAGGAGGTAATGGATCCTTTTCAATATACGAGGGAGAAGTTTTTCTTTGTTCCGAGAC
CAGGACATGCGGACTTGCCTGCATTGTTAAAATACCAGTATGACGAGATGAGACCTGCTA
TTGAAAGATCCAGCGCAAGGGAAACTGCCGGACGTGTTGCTGCAGGGGCTGTTTGTAAGT
TGCTTTTGAAAGAGTTTGGGGTTGAGATAGCTTCAGCTACACTTTCCATAGGCAAGGTGA
GGGTTGGCAAAGAGTTTACTTTTGAGGAGCTAAAAAGGGCCGATGAATCACCGGTTAGAT
GTCCGGATGATCTTGTTACCGGGAAAATGATGGGGGAAATAGACAAGGCTAAATCTAACG
GAGATACGGTAGGAGGTGTTTTTGAAGTTAGGGCAAGAGGGGTAGTTCCAGGTTTAGGAT
CCCATGTGCAGTGGGATCTCAGGCTTGATGGATTGTTGGCTCAGGCCATGATGAGTATTC
AGGGAATAAAGTCAGTTTCCATAGGCTGTGGTTGGGATTGCTGGGATAGATACGGAACTG
AGTTCCATGACGAAATTGTTTGGCAGAATGGAGTAAAAAGGAAGACTAACAATGCCGGTG
GGATTGAGGGTGGTATTTCCAATGGTGAAGAGATAGTGGTGAGATGTTTTATGAAGCCTA
TTCCTACACTTATGAAGCCTTTAGGATCTTTTGATATAAGAACCAAGGAAAAGGTGCAGG
CGGGTGTTGAAAGAAGCGATGCTTGTGCAGTTCCTGCAGCAGCAATTGTAGCTGAGGCTA
TGATGGCTTTTGTTCTGGCAAAGGCGTATAGTGATAAGTTTGGTGGGGATTCCCTTCAGG
ATATGAAGGCATCCTATGAGAAGTATGTTGCCAGACTTAAGGCTTTTTAGAATCTATCTA
GTAGGATTTATGGGATCGGGAAAGACCACGGTGGGCAAGAGGTTGGCTGAAATTATAGGA
TGGAATTTTGTGGATTTGGATGAGCAGATTGCAAAGAAAGAGAGAATGAAGATAGAGGAT
ATTTTTGAGCAAAAAGGTGAGGACTACTTTAGAAAGGTGGAAAGTAAGACACTACATGGT
TTAAACGGTGGCAGACTTGTGGTTGCCACCGGTGGCGGGATTGTTGAGAGGAACGAAAAT
ATAGACTTTATGAAGAATACAGGTACAGTTATTTACCTGAGGTATATGTTTGAAGATTTC
ATGGACAGATTATCAGTTCTTAAACCGGGCAGGCCTCTTTTGAAGCTTGATATTGATAAG
CTTGCGGCGCGCTTTGCAAAAAGAGAGCCTTTGTATGAAAAATGTGCCGATTATATAGTG
GAAGTTTCCAGTAAAAGTCCTGAAGAAATAGCTTTAGAGATTGCCAAATGGCTTTCTGGC
GCAAGAAACTAAAATACAAGGATGATCTTGATAGGGCCTATCATGCTTACTTTCTGTTAA
AGGAAAAGAAGATTGAAGAAGCAATGGCTCTTTGCTCCAAAGATGATATTCACTCATCTT
ATGTTCTGGCTTTAGCACTGGAGAAGCAGGGTAAAAAGGAAGAGGCTCTGGAGTTGTTTT
TGAGGATAGTAGAGAAGGAGCCCTTTTATCTTGGTATTAGAGAGAGGATAGTAGAGCTTG
CTGAAGAATTAGGAATGGACGATGTGGTTTCGGAGCATGCGGCATTTCTCGCTTGTGTTC
TTCCTGAATTAGAAGAGGCGGAAGAGGAAGTGGTTGAGTTAGTGGAAGAGTCAGTTGAGC
CAGAGTCAGTCGAGGAGGATGAGCTTTTAGTTCTTGATGAACTTGACGAAGAGGAATTTG
TGACTGTAGATATGGTTTATTCATATATGCATCAGTTTATGTTTGAGGAGGCCTATCAAC
AGTTGCTGAAGTTGCTAGAAAGAGATCCAGATAATGAGGAGTTACAAGAGCTAAAGAGTA
AATTGGAAAAGTACTTGGAATTTCTGGAGCCCGAGGAGCCTATTAAATGAAAAAGAGGGT
TTTGGTTATTCATGGGCCAAATCTTAACCTGCTGGGTGAGAGGGAACCTGAGGTTTATGG
GCAAATTACACTTTACAAATTGGATCGAATGATCAGAAGCAGAGGAAAGCAGTTGGGTTT
TGAAGTTGTGACTTTCCAGGCCAACAGCGAGGGAGAGCTTGTTGAAGCTATCCATAGGAC
TAAGGGCAATTTTGACTACATAATTATCAATCCAGGAGCCTACACACATACAAGTGTGGC
TTTAAGAGATGCCCTATTGGGTGTAGATGTCCCGTTTATTGAAGTGCATCTTTCTAATGT
TTTTTCGCGAGAGGGCTTTAGAAAAGCATCAATGTTGTCGGATATAGCACTTGGAGTGAT
AACAGGTTTTGGAGTTTATTCCTATCTAATGGCGTTATACTATATTGCAGGGGAAAGTTA
ATGGAGCCTAACGTTTTCTATGCGAAAATAAAGCCAATCCTTGAAGAGAAGAATCTCGAT
CTTTTTCTGGTATCCAAGATTGAAAATATCAGATATTTGACCGGTTTTACTGGTACAAGT
GGTTTTGTTGTATGTTCAGAAGATGGATGCTTTTTTCTAACGGACCCTCGTTACACTGAG
CAGGCGAAAAAAGAATGTGCGGGTTGGGATGTAGTTGAGCTACGGGGAAAGAGACTGGGA
GTGTGGCTTGCGGAAAACTTTGCTCCTAAGAAGATAGCTGTTGAAGAATGGCTCAGCGTT
GGGGCTCTTCATAGACTGAAGGAAAATCTTCCTTTTGCAGAATTTGAAGTGTTGTTTGAC
GTGGTAGAAAATCTGCGAATAGTTAAGACGGAGGAAGAAATAGGTAAGATAGCTAAGGCG
GTGGAAATAGCAGAGCAGGCTTTCAACCATATCGTTAACTTTATAAAACCAGGGGCTTCG
GAAAAAGATTTGGCTTTGGAACTTGAGTTTTTTATGAGAAAATCTGGTGCTTCAGCTGCA
TCTTTTTCTATTATAGTAGCCTCTGGAAGTAGATCTGCCTTGCCCCATGGGGTGGCTTCG
GGCAAGAATATAGAAGAGGGAGAGTTGGTTTTGCTTGATTTTGGCTGTGTTTATGAAGGT
TACTGTTCCGATATGACTCGTGTTTTGAAATTGGGCAAACTTACGGATGAGGAGAAGTAT
ATCTGGAGCATAGTGTACAACGCACATATGAAGGCTTGTGAAGTAATCGTTAATGGCGAG
AGGGACTGTAAAAAGATTCATAAGGCTGCTGAAGAACTAATATCTGCTGAGGGTTTTGGT
GAGTATTTTGGTCATGGCCTGGGACATGGGGTAGGGCTGGAAATTCATGAAAAACCTACT
TTGAGCGCGCTTTCCAAAGATAGCTTGGTGGATGGTGCTGTTTTCACCATAGAACCCGGT
ATATATTTACCGGGAAAATTTGGGATAAGGCTGGAAAATATTTATACACTAAAAAATGAA
AAATTAGAGTGCTTAAATAGGTCTTCTTTGGATTTGATGGAGCTGTAGGGGGAGTATCCC
CCTACAGCTTACTGTTTCTTGGTTTTACTTTACCTTTTCCTTCAAAAGCTTACCAGGTTT
GAACTTGGGCACTTTGCAAGCGGGAATAATAATTTCTTCTTTGGTCTGAGGATTTCTTCC
TCTTCTTTCAGCCCTTTCAGAAACATAGAAAGTTCCAAATCCTACCAGCGTGACCTTCTC
TCCTTTTGCCAGAGCTTCCATAACAGCTTTTACAAAAGCGTCTAAAGCTTTCTCAGCATT
AGCCTTGGTGAGACCTGCTTCTTTTGCTATGTAGCTTACCAAATCTGCTTTGGTCATGGC
GACCTCCTATAAGGGTTTTTTATTCCTGAAAAAAATGATAAGTGGAAGCAAAGGCCCTTG
TCAAGAGAGTTTTTGCGGGGAGGTGCAAAAATGATAGGTATAGTGGGCTTTGGTAAGATG
GGAGAGGCTATTGCTAAGGGCTTGAAAAATAAGGGTTTAGTTGTCGGGACTTACGACGTG
GATCCAAAGAGAATGGAAATAGCTAAAAAAAATGGTTTAGAGGTTTTTGATTCTAATAAG
GATCTGGTGGAAAACAGTGAGGTAGTCTTTCTTGCAGTAAAACCACAGATTTTTTCAATG
GTTTGCCATGAGTTAAAAGGTTCTTTTAATGATCAGCTGGTAGTATCCATTATGGCTGGT
ATTTCCTCTGAAAAAATTTTAGATGGGTTGGATCTTGACAGGGTTGTTCGCGTTATGCCA
AACACGCCAGCTTTGGTAGGAGAAGGTGCTTTGGCGGTTTCTTATTGTGGCAAGTTTACT
GAAAAGGAGAAAAGGCAAATACAGGAATTGTTGTCAGTTATGGGTGATGTGGTTGAAGTG
GGAGAGTACTTAATGAATGCTGTTACAGCCCTTTCTGGATCCGGTCCTGCCTATGTATTT
CTTTTTCTGGAAGCTTTGGAGGATGCGGGGGTCAATCTTGGTATACCGAGGGATATGGCA
CGACGGCTTGCTTTTCAGACAATTAAGGGCTCTGTGAAACTTTTTGAGCAGTATGAGAGT
AACTTGCCGAGAGATTATGTAAATATGGTCACTTCCCCTGGGGGAACCACCATAGCTGCT
TTAAAGGTACTTGAAAAAAAAGGGTTCAAGGGAATTATTATTAATGCAATAGAAGAAGCT
AAGAAGAGGGCTGATGAGCTTGGATAAAGAATCTATCGTAATAAGAGGGGCAAGAGTACA
CAACCTTAAAAATATAGATCTTGAAATCCCTAAGAACAGTATAGTTGTTATAACAGGTGT
TTCCGGATCTGGCAAAAGCTCCCTGGCTTTTGATACCATCTATGCTGAAGGTTACAGAAG
ATATGTTGAATCTTTGTCAAGCTATGCCAGGCAGTTTTTGGAGGTTATGGAAAAGCCTGA
CGTTGACGCCATTTATGGCCTTACCCCTTCCATAGCTATAGATCAAAAAGCAATATCTAA
AAATCCTAGATCCACGGTAGGAACGGTAACGGAGATATATGACTATCTTAGGGTGCTTTT
TGCCCGGGTAGGAGATGTTGTCTGTCCTAAATGCAATATTCCTGTGAAGGGCTACACTGT
TCAGGAGATTGTGGATGTTATTTTGGCCTTACCTGAGAATACAAAGGCGATGATTCTTGC
GCCATTGGTGGTTGAGAGGAAAGGAGAGTATCAGAATCTGTTTCAGCGTTTGAAAAGAGA
CGGTTTTGTGAGGGTAAGAGTTGATGGTGATGTTAGGCGTTTGGATGATGAAATAAAGCT
GGATAAGAACAAAAAACACACCATAGAGGTGGTAGTTGATAGGATTAAAATAGCACCAAA
AGAGAGAGTGAGAATAACCGATAGTGTTGAACTAGCTTTAAAGCTATCTGATGGCCTAGT
TATTGTTTGGACTCTTGAAAAAGAGTATTTATTCAGCGAAAAGTTTTCCTGTCCCAGATG
TGGTTTTTCCATAGGAGAGCTTTCCCCAAGGCTGTTTTCCTTTAACTCTCCTTTGGGGGC
GTGCCCAGTTTGTAAGGGGCTGGGTTTCAGGGAAGAGGTGGATCCCAATTTAGCGGTAGT
TGAGTCACTGTCCATAGAGGATGGTGCTGTTATTCCATTTAGAGAATCAGATTACTGGTC
ACAGGTGTTGGTAAGGATTTGCGAAGTTTATGATATGCCTACCAATGTGCCTTTCTGTAA
ACTTTCTGAGGAGCACAAAAACATAATTCTGAACGGGGCTCCTGATCCTGTTTTGGTGAA
TTTTAAGGTAGGAAAAAAGGTATACAGAAAAACAGTTTATTACTGGGGCTTGAGGGATTA
TCTGGAGCATAAGCTTAGTGAGAATCCTGAAGAGATATCAGAATTTATTGTGAAAAAGAG
CTGTTCTTTTTGTAGAGGAAGCAGGTTGAAACCGGAAGCATTGGCCGTGGTAGTTGGGGG
TAAAAATATTCATGAAGTAGTTCAAATGACAGTGAGCGAGGGTAAAAAATTCTTTGAGAG
GTTAAACCTTACAGGTACGAAAGCGGTTATAGCAGAGAGGATTTTGAGAGAGATTACTCA
GAGGTTAGATTTCCTTGAGCAGGTTGGCTTGGGCTATATTACACTTGATAGAGAGGCTTA
TACTCTATCAGGGGGGGAATCACAGCGAATAAGGCTTGCCACCCAGATTGGATCAGCTTT
GTCAGGGGTTACCTATGTTCTGGATGAGCCCACTATTGGATTGCATCCCAGAGATACTCA
CAGGCTTGTGGAGAATCTAAAGCGTCTCAGAGATCTTGGTAATACAGTGATCGTGGTGGA
ACATGATCCAGATGTAATCAATTCTGCTGATTTTATTGTAGATTTGGGCCCAGGGGCAGG
GATCTACGGGGGTGAAGTTGTTTATGCTGGAAGTGTTGAAGGCATAAAAGTAAATGATAA
ATCGCTAACGGGCAGATATCTTAGCGGTGAGTTAAGGGTCTATGAACCGGATGTTAGGAG
ATCTCCAAGGGGCTTTTTGGAATTTAAAGGGGTAAAACACAGAAACTTGAAAAACCTAAA
TATTAAAATACCCGTTGGATGTTTTGTTTGCATAACAGGGGTTTCAGGATCAGGTAAAAG
CTCTTTGCTTATGGAGGTTGTTTATCCCGCAGTTTACAACAGGATATATAAGAGGAAGAT
GCCCGAAGGGGCCTATGAGGCTGTTTTAGGCTGGGAGCAGTTTGACAAGGTCATAAAAGT
GGATCAAAGCCCTATCGGTCGAACTCCCAGATCTAATCCTGCTACATATGTGGGCTTTTT
CACCCCTATTAGAGAGCTTTTTGCCAGTGTGCCTGAGGCAAAAGCGAGAGGTTACAAGCC
GGGAAGATTTTCCTTTAATGTAAAAGGTGGCAGATGTGAGCATTGTAGGGGTGAAGGTTA
TATTAAAGTGGAAATGCTTTTCCTACCTGATTTGTACGTAAAATGTGATGCCTGTGAAGG
TAAGAGGTATAACAGGGAGACGCTTGAGATACTTTATAAAGGCAAAAGTATCGCTGATGT
CTTGGAGATGAGTGTCGATGAGGCTTACGAATTTTTCCAAAACATTCCTTCGGTGGCCAA
TAAGCTGAAGCTTTTACTTGATGTGGGTCTGGGATATATAAAGCTGGGCCAGCCGGCTAC
CACACTATCCGGTGGTGAGGCACAGAGGATAAAGCTTGCCAAAGAACTTTCAAAACGTGC
TACAGGGAGAACCCTTTACATTCTTGATGAGCCTACCGTAGGGTTGCATATGGACGATGT
GGATAAGCTTGTGAGGGTGCTGCATAGATTGGTGGATAAAGGAAACACGGTTATTGTTAT
AGAGCACAATTTAGATGTTATAAAGAATGCTGATTATGTTATAGATCTGGGGCCTGAGGG
AGGGGATGAGGGAGGCTACGTGGTAGCCCAGGGTACTCCTGAAGAGGTGGCATCAAATCC
ATCATCATTTACTGGAAGGTTTCTCAGTAGCCTTTTCTGTGGGAAGAGGAACTAATTCCA
CAGGAGCTTTTAAGGTTCTTTTGATGATGCCGAAGATTCCTTTCCCTATGGTGGTGGGAG
AAAGAGGTACTATCGTTGGGTCTTTAAGATTACCAGAGGCTTTAAAGGGGAAAGAGATAA
AAGTCTTTGATTTTCCAGTAAGTATTTTCCCAAGCAGTGGAATATGGGAGATTATTTTAT
CTATAGTTGTGAAAGGTGCCGCAAGAATGGTCAGATCTATCTTTTGTTTGACAGGATAAA
CGTTTCCATAAGCAAAAAGCTTTAAGGCTTTGCTTTCCAGTATGCCCTGTTCAATTTTTA
CTGTTCCATTCTCTATTTTGGCTTCTACCAAAAGCTTATCATATTCATATCCCTTTGAGC
CAATATTTGGAAGGTTAAGTGTAAGTATATTTGTAACAGATAAGAGTTGTAGGATTTTCA
TTAAGAGGGTCATTTTGTAGATTTTTCCCTTTTTAGATTCCAAATATACAGAACCATTCA
GTTTCTTTATTAGATTCGAGCTATTAGCAAAAGATGTCTCAACGCTCACGTTGTAAGTAA
AATTGCCCGAGATGTCCTCAGATGACTTTTGCAACGCACATGTGAATAAATTACTAAAGG
TGTTGTTTCCCTTTGAATGCGCTTTCAACCTCATCAGTTTACCTGTTTTTAAGTAGTTTC
CAGAAAAGGCAAAACCACAAAGTTTTCCTTTCTTTAGATTAGCAGAAATCATATTCCTAG
GCGTGTCCAGGTGGATAAAGCCCTGTAGATCTTCAAACATTCTGCTACCTGCTTTTAATT
TGTTCAGGGAAAAGTTTATGGTTCCTTCTATAGGAGGTATCTTCTCAGGTCTATTTTTTT
GTGATGTATTATTGTTGCCATTTTTGTAGTTGTTAAGAAACGGAGTGATGTCCAAAAATT
CTCCTTTAATTTGCAATCCTACTAACATCTTGCCTATTATTAAAGTTTTGGCATTGTAAG
GTAAAAGCGCACCTCCTTCCACGATGGCTTTTCCGTTTTTGGCAGTTATCTCCAGAGGCC
CTATGATTAACTTTTCCCCTAATCCTCTTATCTGCCCGTTAACCTTCGTGCCATTGATCC
TAAAGGTATTTAGGATTATGTTGCCTGAAAAGTTGTACGGGATACTATTTTTTAAATCCA
CTTGCATAGAAACATCTGATTTTATGGAGCCTGATAACCTTTTTATTATCTTGTTTTTGA
AGTTAATGAGCTCTTTCAGCGCGTCTATCTTAAGTAGCCCTTTTGAGGTCAAGTAGAGTG
TATTTTCTTTTTTCTCTATTTTTATCCTTGTTTTTTGAGGCGTTTCCAATCTGAGAAGAC
CTGTAAGGGATTTCTTAGTTACCTCAAAGGTTCCTGAAATTTTTGTCCGTTTGTTTTGAA
GGGTTACGTTTTTAATGTAAAGCTCTTTATTTTTAAGGTTGTAATCCATATTTAATTGGA
GGTTTGACGGATTGTTGATTTCGAAGGGCAGTGCTATTTTAAATTTGTTCTGGAGTAGTA
AAACTAATTGATTAGGATCAACACTTGTTACTTCAATGTGTGCCAGCTTATCCTTTATAT
TTACCTTGCTATTCTGGATTCTAATGTTTGTATTTTCAATTTGGAGGTTCCCGTCATCAA
CCAGAATAACAGGCAGATTAACTCTTATCTTTAAGTTTTGACCCTTAAGGTGCAGGTTTT
TATATGAAGCAAGCCCTTGGTTAACAATGCCTTTAATCTTTAGCTTCTTTAACTTGCCCT
TTGTTAAGCTTATCTCGACAAATTCCAGGTTGGAAGAAGCTTTTCGAATGTTAACATTGG
AGTTTTTAAGCAGCTTAACAAATACGGGGAGGTCTAACGTAGATACATCGCCTTTTATCT
TGCTAATTTGAACATTTACTATGCCGTTATTTATTTCTATGCTGGCGTTTTTTGCTAAGA
TCCGGGCGTATCTTACGTTAGAGGCTGTTATTTTGATAATGTTATTGCAAATATTTAAAA
TTGCTTTCTTTATGAAAATATATTGTGGGAATAAGCTGTCCCTTAATATGGCATTGATGA
GTTCGGCTCTTACGTTTAGATCCACTTTGCGTTTAATGCTAAGGTTAACTCTGACCTTAA
GATTTCCCTGGATGCATTTATGTTGGTTTATGGTAAGTTTTAAACTTTGGCTTAAAGGAA
GCTTGTCTATTAGCTTATAAATGTTTTGAACTTTTCCTGTTGCGAAGGTTGTGATGTTAA
TCGCTATAGGCTTAGATATTTTTATAGATACTTTTGATTTCTGTAGATTTAAGCCTTCGC
AGTTAGCGTGGGAGAGTTTTATGTTGAGTAGCTTATCCTTTAGACTGACATGGCCATAGG
CTTCATAAACAGTGAGCCTTGTTTTGGGTATGTAAGCGGTTACATTTTCGATATCTCCAT
TTATGGTTATTTGCTTGAGATGGCCCTTACTTAAAAGGATGGAGAAGGATCCATTGTTCA
ATGTTCCTGATCCAATAATGGGGAAAACAGTTTTTGTAAGAACCTTGGGTTTGGTAAAAA
GGGGGGTAATCTTTTTCAGCTTTGTTAAGTTCCCCCTAACTTTACTTAGATTAATGCCTA
TGTTGTGGTTTTTAAAATCAAAGGTTAGTTTCAAAAATGCTGTGGTTTGGCCTTTATCGT
TTAATAAAAAACTTTCATTCGCGGTTTTAATACCTATGCGGGAGTTGACTAGAATCTCCA
ATGTTTTCTTTTGAGAGTTAAATTTTATATTTGCCTTGTCCACCCTTACAGAAGCGGGTT
GATGAAGAATAGGCAAGTTAGGAACTTTGGTGATCTGTGAGAGCAGGTTGGTTAACTTTG
AGGTTTCAACAAAAAGGTTAAATAAATCAATCTTTACAGTATTTGTTTTCCATTCTGCCT
TGCCGTTTAATTTTAAAAAGTCAGAAGTAATCTTTATAAATCCACTTTTATCTTGGGCTA
TAGTAGCTTCAGCTACATTTATTCTGTGGTTTAGATACTGAACTGCAATATTTTTGAGTT
CCACCTGTGGCAAGAAGGGAATTGATAGTTTTTTCTCTTGCGAAGGAGTTTTTTTTCTTT
TGATAGATAATACAGCTATTTTTCCGTTGTTGGCTCTTACTCCGAGGGATTTAGGATGGT
AGAGATTGTAAATGTAGATAGAGGAGATAGAAGCATTCACACTCTTTCCTTTAGTCACTG
CTAGATCTCTTATCCATAAACTACCCTCAGTGAGCTTAAGAGTTGCTCTTTGGTAATTAA
TATGAACCTTTGAGGATGCAAGTTTCTTGTTGAGATAACCTTTAAAGTGCTTGGAGTTGA
TGATCCTGTTGATGCTTGCCAAAGCAATAACCAACACAACCAGTAGTAAAATCAGAACTA
TCAGAAATCCCTTAACTATTCGCTTAAACATCTTTCGAGCTCTCTTAATACTGTTTGCAC
AGATATTAAGTCCATACAGTCATAGTATTTGCAACTTTTATCACATCTTTTACAGAAAGG
AACAGGGGGAATTAGTATAGAGGTTTTGGGATACTCATGTCCCCAGCGTTTTGGATTACA
GGCCTTGCGGGGATCGAAGATTTGTACCAAAGGTTTTTTTAAGGATGCTGCTATGTGCAT
GGGACCTGTATTGTTGGTTACCATGGCATCTATATTGGCTATAAATGCTATTAGTTCTTT
TAGGTTGAGTTTTTCACGCCACAACCATTTTTTAAAGGCTTCCTTTAAGTCTCTTTCTTG
AGGACCTAAAACCACAATGGGAAGTCCGATAGTTCTTTCTATTTGTTGGCAAAGCTCTAC
GAACTTTGATACGGGCCATCTCTTCTCTCCGCCCCCTCCAGGATAGACTAATATTTTGGG
TTTACTATTGGTAAGAATCTCTGAAAATCTTTCCTTCAACTTTTCATCAGGGAATACCTT
AGGAAGAAACTTTCTTACTTCTATTTTGGGAAAAACCTCCTTTGCAAGCTTAAGGTTATA
CTCCCACTCTTTCATTTTGCACTGGGACCTTCTGAGGTAGACTACTCGGTTGTAGAGAAA
CTGGTACCACCTAAAACCTGACGTGCATCTTATCGGAATTCTTAATGTGTACAGTGCCGC
GCTTATGGGATAGGTGGAAAAAAGCACCACAGCTTTGCTTATGTTCTTATCCTTAAGATG
ATTTGCTATTTCTTCTGCAGGAGAGTTTTTTTCTATATCAATTACCTCATCTATGAAGGG
GTTGTTGGAAAGTACATCTTTCGCATAGCTGCTACAAAGAAATATCACTTTTTCATCCGG
ATAGTTTGTTTTTATAGCCTCAGCAACGGGTGTTGCGAGAACCAGATCCCCTACTTTGTC
AGGTCTGACTATCAGAGTGGCCATTTAGAAGCCCCTGTTCTTTAAAGCTGAAAAATCCTT
TCCTGCTGACTATTAGATGATCAAGTAGATAGATGCCAAGAATTTTCCCGGCTTCTGCTA
CACGCTGGGTTATCTTAATGTCTTCCTGGCTTGGAGTGAGTTCTCCAGAAGGGTGGTTGT
GGATCAAAAAGATGCCATAGGCTCCATCCTCAATAGCATAAAAAAATATCTCTCTGGGAT
GAATAATCGTTTTATTAAGCGATCCTTTGGTCAGGATTCTTCTCTTAATAAACTTTCCCG
AGCCATCTACCGTTATAAGGGCGAGGCATTCCTGCCTCATGCCAGTAATATCCATATTAA
GTTGAAAGAGCTGCCGTGCACTTGTTATTCTAAGGCCATCTTTTATGAGGAGTCTTTTGG
CCAGTTCAAAGGCTGCTTTTATCTGTATCGCCTTTGCCTGACCTATACCTTTAATGTTTG
TCAGTGTATCCAATGTCGCTTTTTCAGGATCTTTCTCCAGTATATTCAGCACTTCTGAAG
CCAGCTGTAACACATCCTTTTCTTTGCTGCCTTTGCCCAGAATAACGGCCAATAGCTCGG
CATTGGATAGGGCAGAAGGACCCAGCTTTATAAATCTTTCTCTGGGTCGATCTTCTTTAG
GAATATCTTTTATTCTCTTTTTCATTTTCCTATGCAGAAACGATCAAATATCATGTTCAG
TATATCATCCGGTGTGGTTTCCCCTGTAATCTCTCCCAGCCTGTTCAAGGCCTCTTTAAG
ATCTATGGCTATGAACTCGTTGCTCAACCCAGCATTCACGGTTTCCAAACACCTTTCAAG
AGCAGCTTTTGCTTTCATAAGGATGTCATAGTGCCTTTCATTAATTAAAAAATCCACTTC
GGAGATGGTGTTGCTACCTGTTCCTTCAACGATAGCATTTTGCAACTCATTAATACCTTC
ATGTAGCTTTGCAGAGGTTTTCACTATCCTTGTAGGGCTGATGTCCAGCTTTTGTGGTAT
CTCTTCTTCCTCTATCTCACTCGCTATGTCCATTTTGTTTAGCACAAGGATATGTTTTTT
ATCTCTTATCAGAGAGGCGATGTATAAATCCTCTTCTGTTATTTGGGTGGCTGCATCCAG
GACAAACAGTGTAATCTCTGCTTGTTCCAATTTTTCAATGCTCCTTTCAACCCCTATCCT
CTCCACAGGATCGTTGGTTTGCCTTATCCCTGCGGTGTCGATAATTCTAAAGGGTATGCC
CTTTATGGTGATCTCTTCTTCAATGGTATCCCTTGTTGTCCCAGGAATATCTGTAACTAT
TGCCCTTTCCTCTTTCAAAAGAGCATTGAGAATACTTGACTTTCCCACATTGGGCCTTCC
CACGATTGCAATGGGAATTCCTTCTTTAATCCTTCTTGAGGTTTTATAGTAACCGCTTAG
GAGATTAAGTTCGTTTATTGAGTTTTCTATTCTCTTCTTAACCTCTTTTGGGTCAATGTA
GTCAATCTCCTCTTCAGGAAAATCAATACAAGCTTCAATTAGCGCGAGAAGCTCTCTTAA
TGATAAAGCTATTCCTTCTATTTTAGCTCTTAATCCACCGCTTAGTTGTTTTAATGCAGC
CCTGTGAGCAGCTTCGCCTCTTGCGTGTATAACGTCAAGCACAGCTTCTGCCTCTGTGAG
ATCAACCCTGCCACCCAAAAAGGCTCTTTTAGTGAATTCTCCGGGTTCTGCCAGTCTCGC
TCCTGCCTTTAGGGCACATCTTAAGACCCTATTGGGACTGACAAAGCCACCATGGCAGAT
GATTTCCGCCATATCTTCTGTAGTGTAGCTTTTGGGTTCCTTGTAAAAAATTAAAGTGAC
TTCATCTACTAATTCTTGGGTTTCTGGATCTACGATAAAGCCGTAGTGTACTTTTCTCTC
TTCAAGATGCTGAAACGTTGATAGCCCTTTCCCTTTACGGAATATCTTTTGCAATATAGG
CAATGTGTTATTTCCTGATAGGCGAACGATAGCAAGGGCGGCCTGACCAATAGGTGTGGC
TATTGCCGCAATAGTGTCCGTATATTTTTCCATTTTTTTAGCTATACACGTGCTTTATCA
TCAGTTGCTCAATTATACTAATAATATTGCTAACCAAGAAATAAAGACACAATCCTGATG
GGAAGTTTAGGAATATTATGGTGAAGACCACGGGCATGGCCAGCATAAATTTGCTTTGGG
TGGGATCTTGTCCTGGTGTGAGCAATTGTTGAATTAGCATGGTCACACCCATGAGAATGG
GGGTTACGTAATAAGGATCCTTAGCAGAGAGATCAGTGATCCACAAGATAAATGGTGCAT
GCCTCAGTTCAATAGATACCATGAGAAGTTTGTATAAAGCGAAGAATACAGGTATCTGAA
GCAGCATGGGAATACAGCCGCCAAGAGGGTTTATTTTATATTTCTTATACAGCTCCATTA
GTTCCTGATTCATTTTGGTAGGATCATCTTTGTAGGTTTCTCGTATCTGTTGAATCAGAG
GTTGAATTTCTTTCATCTTATTCATGGATTTGTATCCCCTTACAGTAAGGGGGTGGAAGA
GGATTTTTATAAGTATTGTGATAATTATTATAGCTACCCCGTAGTTGGGGATGATCTTGT
AAAGCCAGTTCATTAGGTACAGCAACGGCTTGGAGATTACTCCAAATATGCCAAATCGGA
TGTTTTCTTCTAACTTCATACCGTAACTTTTGAGAAGCTCAAACTTTTTAGGACCGGCGA
ATCCCCAGCTAACTAATAGATCCTTTTGGGGAGTGAGATACACATAGTACTGGCTCTTTC
CTGCTTTTGCTATTCTGACCTTAGTGGGCTTTTCAGGTATCAGTGTAACAGTGAAATAAA
GAGACTGAAGGGCAACCCACTTTGGATTGTCAAAGGTAGTTTCAGGCTTTTTCTTCAACT
TTACTTCAAGTACTTTTTTGCCATTGTAAACAAGAGGACCTACAAAGGAATAGCGGGTTT
TCCTATCAGTGGGAGCTACCTGAGGACCAAGGTAGATGCCATAGGGAAGACCTTCGGTTT
GAAGCTCGATTTTGTACTCGTTCTTATAAAAGCTGAATCTTTTAACTACAGTAGCATTGT
CAAGTTGAGCGGTAAGAGTAATAGATATCTTATTATTTGCTTCCCTTACTTCTGGTTTGA
AAAGGACCGAGTTTAGCCGTTGGGTGATCCTTTCATCCTTGCCTATGTTCCAAAAGAAGC
CCTCAGCAGGAACCAGTTCCATAGGTTTGCCATGATCGTCCTTGTAGTCTTTCAACTTTA
AGCTCGTTAGGATGCCTCCTTGGGTGTTGATTTCTGCTATATATTTGGAGGTTTCTATCT
TAATAGGCTGGCCTTGGAGTTTTGGTTTTGTGGTTAGTGTAATAGGCTTTTCTGAGGCAG
TTTTATTGGCCTCTGTTTTATTGTTGGTCAGATTTTGGTTGGTTAAGTGGCTTCCAAAGT
AAAAATAGAGAAGCAGTGCGAGACCTAAAGAAAGTATAAATATTAATAAACTTGATTTCT
GTTCTTCCATGTATTCCTCCTACAACAGTTTATAAGAGTGGGTCATACCCACCTGGATGG
AAGGGATGGCACTTCAGTATCCTTTTTACGGAAAGATAGCAACCTTTGACAAAACCGTAT
TTATTTAATGCTTGTATACTGTACTGGCTGCAACTTGGGTAAAATCTGCAAGTTTTAGGC
GTCAAAGGCGATATCGCTATCTGGTAAGTACGGACTACCAGTATCACTATCTGAGCCATG
TGCTTGTTTAGCTTGCTTAAGAATTGTTTCAACAAGGTCTTTTTCCACCTCCCAGAAACT
TGGTGGGTTATACTCTCTTTTAACGGTCACAACAATATCCCAGTTGGGGAATTTATGTTT
GTTTAGCCTAAAGGCTTCTCTTATCAATCTTTTCCAGCGGTTTCGTTTGACAGCTTTTCC
AACCTTTCTGGTTACAGTGATGCCAATCCTTGGATGACCCAAATCGTTGGGCAAGTAATG
TATGGTAAAATACCTGCTGTAAACTTTAGTCCCTTGCTGATACACTTTTAGAAACTGACT
TCTTTTGATCAGTCGGTACTCTTTTGGAAAGGAGAAATCCATCTCGCCTTTATACGGTTA
AGCGCTTTCTTCCTTTTCTCCTTCTTCTTTTGATAATTTCTCTTCCCGATCTGGTTCTCA
TCCTGGCTCTGAAGCCGTGCCTTCTTTTCATTTTAAGCTTACTTGGCTGATAGGTGCGCT
TCATGGGTTACCCTCCTCAAAAATTTCGGGCTTCTTTAATTAGCCAAAACGTTTTTAGGT
GTCAATTCTTTTTAGAGGCTACTTTCGCCTATGATCTTTAAGTCGTTCCCTTCTTGAGTT
ACGACCAAGGCTTTTAGAGTGTCAATTCTCTTTACGTTGCTTCTATAGATTTGTTGGAAA
AAGATAGCAAAGTACGGTGATGAAGGGATTTTTACATAAACGGGATCTTCTATAACCACG
TCTATGTATTTTATGCTTACAAGGCTTTGCTTACGGTAGTTCAACCAGGCTTCTCGATTA
CCGTATTTGCTTTTGAAGTTGGTATGATACAAATTGGCATATGCTTGAAAGTCATTCTTC
AAGTTCATCCATGCTGTCTGCCATTTGTAAGGAAGTTTTAAGAGCTTGTCTGGGTAGGTA
GTATTTTCCTTTTTATCTGCAACTATTATAAGTTCTGAGTTAAGTTTAATATAAGCCTCT
TTGATGTCAGCATTGTTATAGACGCAGAGAAAACGATATCCTTTGATCTTATGGCATACA
CAGTCTTTTATTCCATATCGCTTTATTCTGTTGTAAATAATTTTGTGGGTTCTTGTTGAG
AGTTTCTTTTTTTTCCCGTCAACAATATGAAAGACTTTGCGTTCTTTCAGTAGGGTTATG
TAGGTGTCTCGGTTTGGGGTTATAAGGTAGGGAAAGCTGGCTGTTAGGATTTTTACAGGA
GCAACTGTTTTCTCTGGCTTTTCTGTAGCATTATTGGCCTGTTTCGATTTGATTTTTTCC
CAGGGTTTTTTCGCTTTTTTGGGGAAAACTGTTGGGGCCTTGTGTAACTTTGAGATGAAG
GACAAAAAAGAGAGGAGAGCGATGATGAACAATACAATTATTATAATGTGCTGCTTTTTC
ATGCCACCATTATTGACACTTCTAAGTTTTGAATGTCAATCCTTCCCTGCCTCAAAGAGG
ATTTTCCATATCCTTTGTGGTTCTAAATTAGCATGGGCTAGCATAGCAGCTGTGGTGTCT
CTTTTGATTTCCAAGGTGGTAAGCTTCACCAGTTCTTCGGCAATGTCGGCATCCTCTATA
TGAGATATGGAACTGGTTGTTGTGGTTTCTTCCTGCTGCGCCAAGGATAAAGCCTTCTCC
AAGCGCTTGTATACTGCCCCCAGATGGGTTTCATAAAGGGACAGTGTATCAATGGCTTCA
TCTACAGTATTTATGGCTTTCTCTGCTCCATCAGGCTTGGTAACGTCAATCAGTATATTA
CCTTCCCAGTCCTTCAGGCCAAGTATCATACTATTTACAGGGGGAATGTAGAAATTGATG
TTTCCTTGGTTGGTGGGAGTTGCAGCAACTTTTTGAGATAAATCCCTCACGGTTATGGTG
CCACTAAGGTTTTGTGCTTCTTCCGATAATACTATCACAACATTTTGGGCTACCCCTATA
AATATGTTGCTGGATTGTGGTCCATATCTTGCGTTTTCTATAGTTATTATGGCGTCCTGG
CCTGTACCTTCTACTTGGTAAAAGCCTAATGCCTGTGCCAGATTGCCATCTAAGTCCCTT
ATTTGGGGAACATACATGCTTCCGGGGTAGAGAGATTTGAGAGTAAGCACTTGGGTGCCG
CCTTCTGCATCAAATTCGACTTCAACATAGTTGCCCAACGAGTCGTTAAGTGTGTTCTTA
AGGTTTTCCAGTGTTTCATGAGCACTCCATGTTATTGCATAACTTTCACCGTCTATCTCC
AACAGAAGGGTTCCGTTTGATGTAACTGTGTCGTATTCTTTAAAATATATTTTCCATTTA
TCTCCTTTACCGGCGATATTCTCAAACCCAGGACGTGGATTGGTGATATTAAGAGTAAAA
TAAGAGTTCCCAATTTTGGAGTTTTCGTAAGCGTAGAAAGTTTCACCTATGGGTACCCAG
GCTCCTAAGGGGGTTCCTTCTGTATCGATTGCCCTGTAAGAAAGCTGGTTGTTTACCCAG
TCTATCTCAATAATGATCTCCCCATTGATCATTGCGGTGTCGGACAGGTGACCGATGGTT
ATGGTGGCACTGTAGGCCAGGTTGCCTTCGGCGGCATAGTTCTTGGTAGGGTCTGTGTCT
ACGTGCCATATGCCTTTGTAGCCTTCTTGAATAGTCTGGCTTCCACTATTAATAGTGATA
CTAACGTTGTTATTTGAAGATACTGTAAAAGGTACGCCAAACTGACCAGTGCCTACAGTG
GCACCGGTGGAAGCCTCATAAACTATGAAGTCATAATCTGGATTGCCAGGGGTAAAGATG
ATGTCATAGTCAGCTTGGTAAGCCGCTGCAGTGGAGGTGTCAGCTATGAACTGGGCCTCT
CCCAGTTGTTTAGTGTAGTCGTAGGTATCATCCAAGCTTGTTGGCATACGCTGGCTTTCT
GGTAATGGTGCCTGGACTTTGACTATCCCTTTTGTTGCTGCCTGGGCGTTTGAAAAGCTA
AGGGTTGCATTTTCTACTTTGCCGGTAACATATCCAAAAATGTAAGGTGTAGTGCTGGTT
ATTTTTCCAGCAAGGGAACCGTCAAGGAGCTTTCTTGTATTGTATTCTGTGGTCAGGCTG
ATTCGATCCACTTCTTCTACTAAGCTTTCAATTTCTTCCTGTATGCTTCTTAAATCTTGC
GAGGTTAGAGTTGCGGTGTTGGCTGCTTCTAAGGCCAGCTCTCTCATCCGGTAAAGCACC
GATTTTATACCGCTTATTCCGGAGAGTGCGTATTGTGCGGTGTTAAGAAGATCCTGTGCT
TCAAAAATATTCTGTTGGGCTTTGTGCCAACCAATCTGGAGAGCTTTGAGTCTAGAAAGA
TAGTGTGTGCTACCCGGATCGTCTGATGCCGTAATAATTCTTTTGCCGGTGGCGAGCCTC
TGGATTGTTTTGTTAAGGCTATTGACAATATTGTCTAAAGCATTTGAAGCGAAAAGAGCG
GGAATGTTATTGTTGATGTTCAACATAATTTTCCCCCTACATTCCTACCTCCATGTAGGG
GGATTTGGCCTCCCTGCGTCTTTTACTATCGGCATAAGGTTTGGTGACTTAAGAGGAGAT
GTGCAAAAATTTCTTGAATATAGATAGTGACATATGTCACAATAAAGATGGAGGTTGTTG
TGCAAGTACAGGTAAGAAAAGAGGATCTTGTAAAAGTTCCAATTAGTATGCTCTTCGCTA
ATAGGCACAGGGGTATTGATATATATTTACTTTTTGACGATAAACCTCTTCTTTACAAGG
ACGCTAACCTACCCATTACTAATGAGAAAATTAGTAAATTGTACGAATTGGGAATTACCA
ATGTATATATATCAAGAGAGGATATTGGTGGGTATCTTAAGGATTTGGAGAATGAGCTTG
AAACGCGTTTATTAACAGGCGAACCCTCATTGGAAAACCTTAAAAGAACTTTTGAGATCT
TGGAAACATTGACCGATATTTTACTTGTTACGCCTGATAAAGATAATTTGGTAAGAGCAG
AATCTGTATCTAAGAAAGTGATAGATTACATAGAACAGCATCCAAGAGCGGCTTATCTAG
TGGCTTTTGTGCTACAGAAGGATTTTAAGACCGCTGTTCATTCGACTAATGTATATTTCT
TAACTTCAGGTTTTGCCTATCATTTGGGCTATCGGAATAATGATCTGGAAAAGATCTGTG
TAGGGGCTTTTTTTCATGATATCGGGAAAGCAAAGCTTCCAAAAGAAATCCTGGAAAAAG
ATAGCGAGTTGCATCAGCAGGAATATGAGCTTCTTAAGAAACATACAATATTTGGTTATG
AGCTTTTGATTCAGAATGAACTGCAGGATTATGCTTTTGCTGCCTACGAGCACCACGAAT
TACTGGACGGTTCTGGCTATCCCAGGGGTCTAAAAAATGGAGAAATATCCACAGAGGCAC
AGATTATACAAATATGTGATGTTTACGAAGCTGTGACTGGGTATAGGCCTTATAAAAAGA
GTTGGACTGCTTTCAAAGCTTTGTCTTTGATAAGGGACGATTTTGTCTTAAAGAGTAAGA
TGGATAGGGATCTCTATGAAGAGTTTGTAGTGTTCCTTTTCAAAAATCGAATGTAGTTAT
TTGTTAATTCGTATTTCATTTAGTGGATCTACGGTTCCATAAGATATCAGTTCCGGCGGA
TTTTTGAGCTTTACCTCGATGTACAAAAGTTCATCCGCAGAGCTATAAAATCGTTTTGAG
GTAACAGCCTTGCATTTATTAGATTTTAAATGTTTCTTGCATTTGGCCTTGTATATTTTC
CCTTCGGGTGTGATAAAAAAGACTAGGTGATTTGGCTTGGTTTCGATAAAGGCCTTGTAG
AAACAAGATTTTCTGGTGCAAACTTTTAACCAACCGGATGGTTGAGCAAGCGCAAGTGAG
ATAAATATAAAAATGAAAAAGGCGAGGCAAAGGCCCCGCCGTAATAGCCTATCTCTTCCT
CCACTGGAAACCTCTTCTTGCCTTGTGGCGTCCATACTTCTTTCTTTCCACGATCCTGGC
GTCCCTTGTGAGCAAACCTGCTTTTTTCAAAACAGGACGCAGGTTTTCATCGTATGCGAG
AAGAGCCTTTGCTATACCATAACGTATAGCATCTGCCTGACTCGCTACGCCGCCACCTCT
CACGTTTACCTTAATATCGAACTCGCCAACTTTACCCACCAACTCTAAGGGTTCAAAAAT
CAACTTTTTAAGAGATTCTCTAGGAACGTATTCCTCGAGGCTCCTCTTGTTAATAACTAT
TTCACCGTTACCGGGTTTCATCCAAACCCTGGCTACTGATGTTTTCCTCTTTCCCACCCC
GTGATAGATAACCTCTGCCATATCTACCCACTCCTTTTAACAACCAGTGATTTCAATTGG
TTCTGGCTTTTGTGCTTCGTGGGGATGGGTCCCCCCAGCGTACACTTTTAGCTTTTTAAG
CATCCTTTTTGCAAGGTTGTTTTTAGGAAGCATTCCTTTAACAGCATGGTGAATCAAATA
CTCAGGCTTTCTTTCCAGAACCTGTTTTGCTGTTCTAGCCTTTAACCCTCCAAGGTAACC
GCTATGCCAGTAGTACATCTTCTTTTCCCATTTAGCGCCTGTGAGCTTAACCTTATCGGC
GTTTATTACTACTACAAAGTCGCCACAATCCACGTGAGGGGTATACTGAGGTTTATGTTT
GCCCATGAGCAATACAGCTATTTGACAGGCAAGCCTTCCAAGAGTTTTGTCCTTCGCATC
CACCAGATACCACTTGCGCTCAACTTCTCCTTTTCTTGCCATGTATGTCTTTTTGCCTAA
CATAACGCACCATCCCCTTTCCAGTTGTTTACAAGTGCTTGCGCTATATAAACAAGCCCT
AAAAGCTTGTCAAGGGCCATCAGGTTATTACGGTAATTTTACCCTTTCTTTGTTTACGAA
TTCCAAGTAATCTCCGTGCATCTGTAGTGCGAGCCATTTTCTTGAGCTTGCTATGTTGAT
GACGTCTTCGGGAAGATTGAAGGATGCTATTACCGGTACCAGTTTATACTTTTTGTATTC
TGGGAAGAAGGTGAAGAAATCGTTGAGCATTTCCTGAAAATGGTCCAGATACTGGGATCT
GTAAACCGATTTGACATCTACCACGAAAACATAATCTCCCGCCACAGCTATTACGTCGTA
TTCCCTTGTCCTTCCGTTTAGTTTTCTCTTTCTTCTGACGGAGAGTTCGGTTACATCCAA
GTCGTACGTTTTCTTGATGAGATGGGGGATACCAGGGGCCACTATATCCTCTGCTATGGT
TCCCAGCTTGTTGGCAAGATCTCCCCATTTTTTGTTCATTTCATCTTTGAAAGCAAGCAT
TTCTTCTTTGAAAGCTCGCATTTCGTTTTTGAACTCTCTCAGCTCCCTTGAGAGCCGCTC
TATTTCCATCTCTGTTTTGCGGGATTGGTAGACAAGTTCCATCATGGCCTCTTCGAGCCT
ATCAACCCTTTTCTCTACAGTGCTCTTTTCCATGTTTGCCACCCTCTAATTCAAATCAAA
GCATATAAGTTTTATTTCTGTCATCTCTTCTATGGCATACCGTGGCCCTTCCCTTCCTAT
GCCTGACTCTTTCACACCACCGTAGGGCATGAGATCAACTCTGAAGGTGGGGACATCGTT
TATAATCACACCACCCACTTCAACTTCGTATGCAGCTTTCCAGGCCTTGTACACGTTCTG
TGTATAAACGCCAGCCTGCAAGCCGTAAACCGAATCATTGGCAGCTTCTATTGCTTCTTC
AAAACTGTCCACAGGATTTATTATTACCACAGGGCCAAAGGCTTCCTGTCTGAAAAGTTT
TGCCTCTCGGGGGCAGTTTGTGACTACCGCAGGTGTCATCAATGCTCCTTCTACTTCACC
ACCTGTTAATAGCTTTGCCCCCATGTTGACCGCTTCATCTATCCACTCTCTTACCCTTTG
AGCTTCTTTCGCTTCTACCAGTGGCCCTACATCTGTTTCTTCTTTAAGCTGGTCTCCAAC
TTTTAGGCCTTTTGTTATCTCCACGTACTTGTTCACAAACTCATCAAAGCGTGATCTATG
CACAAATATCCTTTGGACTGAGATACAGACCTGACCAGCAAGTGCATAGGCAGCGAGAAC
TGCTCGTGGGAAGGCTTTTTCAAATTGGGCATCTTCGCAAACTATTACCGCTGAGTTTGA
TCCCAGTTCCATTGTGCATTTTTTAAAGCCAGCAACGCTCATTATCCGTTTGCCAACATC
TCTACTACCAGTGAAGGAAACCTTCCTTATAGCTGGATGTGCTGCTAGACCTTCTCCAAC
CTCTCCTCCGGGACCTGTGATTACCTGAAAAGCCAGCGGAGGAACTCCTGCTTCCAGAAA
GATCTCGCCCATCACTAAACTTGAAAGGGGAGTTACTGAAGGGGGTTTTAGTATCACAGC
GTTTCCTGCAGCAAGGGCCGGTGCTATCTTGTGCATGGCTAAGTTTACAGGAAAGTTAAA
GGGAGTGATGGCTGCAACTATTCCCACTGGCACTCTAATATATAAACCCACTTTACCCTT
ACCTGTGGGAGCACCGTCGAAACGCACCTCTTCGCCTGTGAGCCTTTTGGCTTCTTCTGC
TGACAGGGTTAAAGTCTGAAGCGCTCTGGCGATTTCACCTCTTGCTTCTTTTATGGTTTT
GCCTACTTCTTTAGATACCAGTTGGGCGAGCTCTTCTTTTCTTCTCTCCATTATTTCGGC
GGCCTTTTTAAGAATCTCGTATCTTTCGTATGCTGAAAGACTTGCAATATCTTTTTGCCC
CTTCTTAGCTGCTTCAACAGCTTTCTCCACATCCTCGGCGGTGGCTTTAGGTACGGTGTC
GATTAGACTGTTGTCATAGGGGTTGTAAACCTCTATCTTTTCATCTCTATCCACCCACTC
TCCTGCTAAAAGCATCTTCATGGCAGCCCTCCCCTCTTCTATTTTTTATATTTTCTATCA
CTATAATGTCCGTAGGGAAAGCCATTGGTTGGGGCAGGTTGTAGATGTCAAAGAAATCAA
CTTCGGAAAGATCATCTCCTGCTTGTAGCTTCCCACCAACAATTCTGCCCCAAAACCATA
TGCCTACTGTGAGTTTCAACGGATGGTGAAAGTTGGAGTGGACATCAAAAACCTTTTCTA
TCTCTACTTCTAAGCCCGTTTCTTCTTTAAACTCTCTTTTCGCTGCTTCTCTTACGTCTT
CTCCCCATTCTACGTGCCCACAGGGAATACACCAGTGATCCTTGAAAGGTTCTTTGCATC
GTTTTCCCAGGAGGATCTTATTATTTTGCAAAATAATTACAGCAACTCCTACTGTGGGAT
TTACATACTGAATGAAACCACAGTTTTCACATTTTGGCCTTGGGGGAAAGGTCTTTGTAT
AAGTTAATTGTGTCCCACACAGAGGGCAGTATCTAAATGCAGGTAAGTATGTTTTGTTTT
TATGGATTAAATTTCTCCAATTTTCTCTTGACATGACTTATCCTTTTTGTTACTGAATGA
ATGCTCATTCAGTAAGGAGGCAACAATGCCAACAACTAGCATATCTAAAACAAGGCGTGG
GGACAAGAGGGAAAGGATTCTTAAGGCCGCTGAGAAAGTGTTCGCTTCAAAGGGCTTTTA
TCCGGCCAGGATCACGGATATTGCAAAGGAAGCAGGTGTGGCAGAAGGTACTATATACAT
CTACTTCGATAGTAAGGAAGATCTCATTCTAAGCATCTTTAAAGATAAATTCGACGAATG
GATGAAGGTTCTCAAGGAACGCCTTGCTGCCTGTTCCAGCGCTCTGGAAAAACTCAGGAC
TATTATCGGTACACATTTCACCACGTTATATGAAAATCCCCATCTCGCCCAGTTGATTCA
GATAGAACTCAGAGCCTGCAGTGCGTTTATGAGAGGTGGTAGTGCTCCTGAAATGAGGAA
GTACTTAAGGATCATAGAGGAGGTGTTAAAAGAAGGGAAGGAAAGAGGGGAATTCAGGTC
AGACTTTAACGAATGGCTGGCTGCCAGGGCTTTGTTGGGAATAATGGATGAAATGGCGAC
TGTTTGGGTTTTAAAAAAGAGGCTCAGTTTGCCAGCCATTGTGGATGATGTGTTGGAGAT
TTTTTACAAAGGCATAAAGGGAGGTGTGTGATGGGTTATGAAGTTAAGAAGGCGGCCGTT
TTGGGCGCCGGTGTGATGGGTGCAGCTATTGCTGCGCATCTGGCAAATGTGGGCATTCCT
GTTTTGCTGTTGGATATACCGCCCAAGGAAGGCGACGACAGGAATGCAATAGCCAGGGCT
GGTCTTGAGAGGGCTTTGAAGGCTAAGCCGCCTGCTTTCTACCACAAAGAGTTTGCAGAA
TTGGTAGAAGTGGGCAACTTTGAAGACGATATGCCTAAGATTGCTGAGTGTGATCTTGTA
ATTGAGGCGATCGTAGAAAACCTCCAGATCAAAAGGAGTCTTTTTGAAAAGGTTGATCAG
TGCAGAAAGCCTGGAAGTATAATTGCTACCAACACTTCTGGTATTTCCATTAATGCTATA
GCAGAAGGCCGGTCTGAGGACTTTAGAAAACACTTTTTGGGAATGCACTTCTTCAATCCC
CCAAGGTATATGAAGCTGCTAGAAATTATTCCTGGCAAGGATACCCTTAAAGAGGTGGTA
GACTTTGCCGCCGAGTTTGGCGAAAAGGTTCTTGGCAAAGGAATAGTTTACGCCAAGGAT
ACTCCCAACTTCATTGCTAACAGAATTGGCGTCTTCGGTATGATGTACACCCTCAAACTT
ATGGACGAGATGGGTCTCACCATAGAAGAGATTGATGCTCTTACCGGTAAGGTTGTGGGA
AGACCTAAGGTGGCTACCTTTAAGCTTGCTGACATGGTGGGTATTGACGTTCTATACCAT
GTTGCTCTTAACGTGTATGATAACGCTCCAAATGATGAGATGAGGGAGATCTTCAACCCA
CCCGAATGGCTCAAGAAGATGGTTGAAAATGGCTGGCTGGGTAACAAGACTAAGCAGGGC
TTCTACAAGAAGGTTAAGGGTGAGGACGGCAAAAAACAGACGCTGGTAATAGATCCAAAG
ACCTTGGAATATAGACCTGCACAGAGGGCTACATTCCCCTCCGTTGAGATGGCAAAAACT
GAAGAGGATGTGAGAAAGCGCCTCAAGATAATGTGTTACGGCAAGGATAAAGGTGCTCAG
TTTACCTGGAAGGCAATTGCAGCAATGCTAATCTACTCTGCCAACAGGATTCCCGAAATA
GCGGATGATATTGTTCAAGTAGATAATGCTATGAAGTGGGGCTTCAACTGGGAGCTTGGT
CCCTTTGAGATATGGGATGCTATTGGTGTGAGAAAGTCTGTAGAGAGGATGGAAGCTGAA
GGTATGCAGGTGCCTGCAAAGGTTAAAGAGATGCTGGAAGCTGGTGCCGAGACCTTCTAC
AGAGAGGAGGGTACCACTGTTTACTATTGGGATTTTGAGAGCAAGAGCTATAAGCCCATA
GAGGAGAAACCCGAAGTAATAGTTCTTTCAAGGCTTAAGAAAGCTGGTAAGGTTGTTACT
GAGAATGCAGACGCCAGTCTTATTGATCTTGGTGATGGAGTTGCCTGTCTTGAGTTCCAC
ACTAAGATGAACGCTATTGGTGCTGGAATCCTTCAGATGGTTGATGAGGCCCTTGATAGA
GTAAGGAAGGACTTTGATGCTCTGGTTATAGCCAATCAGGGTGAGCACTTCTCTGCAGGT
GCCAACTTGGCTCTGCTTTTGATGGCAATCCAGGAAGAGGAGTGGGAAGAAATTGACTAT
ATGGTACGTTCCTTCCAGAAGGCTACAATGTCCTTAAAGTACTTTGAAAAACCGGTGGTT
GCAGCTCCCTTCAACATGACCCTTGGTGGTGGATGTGAATTCTGCCTTCATTGTGACCGT
ATAAGAGCCCACGCCGAGCTGTATATGGGACTTGTAGAGGTTGGAGTTGGTCTGCTTCCC
GCTGGTGGTGGAACCAAGGAAATGCTTCTTAGACTTGTAGATAAGTATATACCAAAGAAC
CTGCCCAGGGGTGTAGTGGTTGATCCGCTGCCGCACTTGAGAAGGGCTCTTGAAACCATC
GCAATGGCTAAGGTTTCTATGTCCGCTTATGAGGCCAAAGAAATAGGTTTCCTCACAGAC
TGTGACTCCATCAGCATAAACAGGGATTACCTTATCCACGACGCCAAGCAGGTTGCTTTG
AATCTTGTAAGGGAAGGATACAAACCCGGTAGGGTTAAGAAGGTGAAGATGGCTGGTAGG
GAAGGCTTTGGTTATCTCAAGATGCTCATCTACAACATGAAGGAAGGTGGATGGATCACT
GAGCATGAGGCAAAGATTGCTACACACATAGCCAAGGTGCTTACTGGTGGTGATGTGCTA
CCCGGAACGGTGATGGATGAATGGGAGATACTGGATCTTGAAAGAGAAGGATTCCTCTCC
TTGTGTGGTGAGCCAAAGACTCAGGAAAGAATCAGGCACATGCTTACCACTGGTAGACCA
TTGAGAAACTAAAAATTTAAAGAGAGGTGATACAATGAGGGATGCAGTAATTGTAGCAGC
GGTTAGAACAGCAGTAGGTAAGGCTCCCAAGGGGAGCCTTAAGGATACCAGGCCCGATGA
TCTTGCTGCCATTGTGATTGCAGAGGCGGTCAAGAGGGCTGGTATAGATCCTGCATCAGT
GGATGATGTGATTATGGGCTGTGCCTTCCCTGAAGGTGTGCAGGGAATGAACGTTGCCCG
TGTTGCTCTGTTGAAAGCAGGACTACCTACTTCAGTTCCTGGCATGACCATCAATAGGTT
CTGTTCTTCAGGGCTTCAGGCCATAGCTATTGCAGCAGAAAAGATCATGTGTGGTTATGC
TGATATAGTGGTGGCCGGAGGAACCGAATCCATGAGTATGGTTCCTATGGGAGGTCTTTC
CCAGCCTGCAAACTCTGAGATGATGGATACTATGCCTGGCGTTTATCTCGGCATGGGTCT
AACTGCTGAGAAGGTAGCTCAGAAATATAACATTTCACGTGAAGAGCAGGACGAGTTTGC
CTATCACTCCCACATGAAAGCTGCCAAAGCCATCAAAGAAGGGAAGTTTGAGGCAGAAAT
TGTTCCTGTTAAGACAAGGGTTCTAAAACAGTTGCCTAACGGCAGAACTCAGGAAGTTGA
AATAGAATTTAAGGTTGATGAGGGAGTAAGACCCGATACCACTATTGAGGGGCTTGCAAA
GCTGAAACCTGCTTTCATGCCTCCTGGTAAGGGAACAGTTACTGCTGGTAACTCTTCTCA
GATGTCTGATGGCGCGGCAGCGGTTGTGGTGATGTCTGATAAAAAGGCTGCTGAGCTTGG
CTTGAAGCCAATGGCAGTTTTCAGGGGCTACGCTGTGGGTGCTGTGGATCCAGAGGTGAT
GGGTATTGGCCCCACGGTTGCTGTGCCTAAACTTCTAAAACTTACTGGAAAGAAAATAGA
GGACATTGACCTTATTGAACTCAACGAGGCTTTTGCTGCTCAATCTCTCGCATGTATAAA
GATTTTGGGCTGGCAAGATATTATGGACAGGATCAATGTGAATGGTGGGGCCATTGCTCT
TGGCCATCCGTTGGGTTGTACAGGTGCCAAACTCACAACCCAGATCATTTACGAACTCAA
GAGAAGGGGTGGTGGCTTTGGTATTGTTACTATGTGCATAGGTGGTGGTCAGGGCGCTGC
CGGACTATTTGAGATTATGCCTGATTAATAAAGAAAAAGTTTGGAGGTGGTGTTATGGCA
GAGTTTAAAAAAGGAGCGATCTTTTTAGTGGAAAGCGGAAATCCTCAGGATGTCTTTATT
CCTGAGGAGTTTACCGAAGAGCAGAGGATGTTTGCAAAAACAGCAGAGGACTTTGTGAGG
AATGAGGTTTTACCGAAGTCAGATGAAATAGAAAAGAAAAATTACGAGTTACATGTTAAG
CTTTTTAAACAAGCCGGAGAGTTGGGTTTGCTTGGAGCTGAAGTTCCTGAAGAGTATGGT
GGTCTTGGCCTGGATAAAGTGTCTGCTATGTTGATAGCTGAAAAGCTCTCTTCTGGACAG
GGTTCTTTTGCCACCACAGTAGCAGCTCATACTGGTATCGGGACTCTTCCTATAGTTTAC
TTTGGTACCGAAGAGCAGAAACAGAAGTATCTGCCCAAGTTGGCAACCGGTGAGTACATA
GGAGCTTATGCCCTTACCGAGACCAATGCGGGTTCCGATGCAATGAATATAAAGACCAAG
GCGGTACTTGATGGAGACTATTGGGTATTGAATGGATCCAAGCAGTTTATCACCAACGCT
GGTTTTGCCGATGTATTTATTGTTTATGCCAAGGTGGATGGCGAGAAGCACGCTGCTTTT
ATTGTTGAAAGAGGCTACGAGGGCTTTTCCATTGGTCCAGAAGAGCACAAGATGGGTATA
GTGGGTTCCTCCACCTGTCCTCTCTACTTTGACAACTGCAAGGTTCCTAAGGAGAACTTA
CTGGGCGGTGAAGAATGGATAGGTAAAGGACACCTTATTGCTTTCAATATCTTAAATATT
GGGCGTTACAAACTGGGAATGGCATGCGTGGGTAATTCTAAGTACGCCATTGAGGAAGCA
GTTAAGTATGCAAATCAGAGAACTCAGTTTGGTGTGCCCATTTCCAGCTTTGATATGGTT
AAGGAGAAGATAGCTCGTATGACAACTAAGGCATGGATTCTTGAGTCTGCCGCCTATAGG
ACAGCAGGTCTTTTAGATGCAGGGCTTTCTGAACTTAAGGACAGAAGCCCAATTGATGCC
ATTAGTGAGTATGCTATAGAGTGCTCCATCTTAAAGATTTTTGGATCTGAGGTGCTGGAC
AGAATAGTGGACGATATGGTTCAGATTTACGGTGGTTATGGTTTCACGGAGGAGTATCCC
GCTGCACGTGCCTATAGAGATTCCAGAATCAACAGGATCTTTGAGGGTACAAACGAGATC
AACAGGCTGGTTATCGTTGCAATGCTCGGCAGAAAGGCAATGAAGGGTGAGCTTCCATTG
GTTCAGGCCGCAACCCAGGTGGGCAAAGAGATAATGACTCTCATGCCTCTGAGCTTGCTG
AAGCCCGGATTCATGTCAGAGGAAAAACTGGCTGTTGAGATGGCTAGAAAGTTGATCCTG
ATGGTGGCTGGACTTGCTACTCAGAAGCTCAAAGATAAGCTCAGACACGAACAGATAGTG
GTAGAAGCTCTTGCTGATATGGTTATTGACCTTTACGCTATGGAAAGTGCCCTTCTCAGG
ACACTTAAGATCGCTGAGAATCAGGGAGAGGATAAGGCCAAGTATCAGGTGGCAATGACC
AAGTACTTCTTCGCTGAGGCCTTCCCGAGGATGGCTCTTAACGCCAACAAGGTTCTTTGC
TCCATTGAAAGCGGTGATATGCTCAGAACCCAGTTGTCTGTTGTTAGAAAGCTCACCAGG
TGGTATGTGCCTGAGAATCTTGTACAGCTTATCAGGGATATTGCGGGTAAGGTTATTGAA
GAGGAGAAGTACTGTTTCTAGAGATCTGAGCCCAAAACAGGGGCGGGCTGCCCTCCCCGC
CCCCTTCTTTTGTCCTTTCCGATTTTCTCCAAATTTTAAAACGCTGTTCATTAAAAAGCT
TCGCGTATTACTTTACTCAAAAAAAGTCTAATGATATTTACCACGATCGGTTAATTACCT
GACAATTAAGGAGGTAGTCATGAAGAGAACTCTAATTATATCTCTGGCTTTTTTAATGAT
TTTTGCGTTTCTCTTTATATCCGCAAATGCTAACGAGCAATGCTCATCTGTTTTAGAACA
GTGTGTTTTTAAGTGGGAGTCTATTAAGGATTATCAGTGTAAGATGCAGGCATATAACAA
AAAGGGCGAGGAAGAAGATTACAGGGAGTACGAGTACAAATTCATGAAACCCAATTATGT
GTACATGATGGTCACAAAGGGGAAAAGCAAAAAAGCGAAGGTATATTACGACCCAACTAC
TAATAAGGTTAAAGGATGTAAGCATACATTTTTGGGGTACATCTGTATGAACTTTGATCC
TTCAAACAAAAAGGTAACCTCTATCAGAGGAGCAAAAGTTTATGAAAGTAGTATGGGCTT
TATTTTGAGACAAGCCCAGGAGGCTATGAAGAAAGGAGCTGTGTGTAAAGTTGGGGAAGA
AGAAGGGTATGTAGTGCTTCATCTTACTTCCAGCCAACCCATATTTGAAGATGTTGATGA
AATGAAGGTATTCATTGACAAGAATTTGGGGCTCCCAGTAAAGTGGGAAAAGTACGCTGG
CGGAGTTCTTGTTAACAAAGTTGTGTTAAAGGATGTTCAGCTAAATGTAGGATTGACTAA
ACAAGACTTCAAACCATAGGAGGGCATGATGGAGGCTACTGATACCAGTATCTATTTGCA
GAGGCCCTGGCTAAAGAATTACCCAAAGGAGGTGCCTCCTAATCTAGAGTATCCTGATGT
TCCTCTTTTTTGGCTCTTAGAAACAGCTTACAAGGAGTATCCTAACAAGGATGCCTTGAT
ATTCTACGATAAGAAAACCACCTATGAAGAGCTTTACAATAGCGCTATTCACTTTGCCGG
TGCGTTGCAGAGTCTTGGAGTGGAGAAAGGAGACAGGGTAGCTTTGCTTTTGCCCAATTG
CCCTGCCTATCCCATAGCTTACTACGGGACTGTTAAAATAGGCGCAATAGTTGCTCAGTT
TAACCCTCTTTATACAGAAAGAGAATTAGAAAAATTGATTGAGGATTCGGGTGCAAAGGT
AGCAGTTACCTTGGATGTGCTCGCTTACAAGTTTAACGACATAATTGCCAAGGGAAAGCT
TGAAAAGCTTATCGTAGCAAAGCTAAAGAACTTTCTGCCGTTTCCCCTTAATCTCCTGGC
ACCTCTAAAAAGTTTGAGGGAGCCCAAGCTTAGGGTTCCATCTGGTTTTAAAGTCTATGA
TTTTAAAGCCCTTGTTGAACGTAAGGCTATTCCAAAACCAGTTGACATAAATCCCGCTGA
AGACGTGGCGGTCTTTCAGTACACAGGAGGAACAACAGGACTTGCCAAGGCTGCTATGCT
TACTCACAGGAATGTGGTTTGCAACGCAATTCAAACCACGGCATGGGCCTACATGGCAGA
GAAAGGCAAGGAAGTGGTTATGTGTGTTCTTCCGTTCTTTCATGTGTACGGTATGACGGT
TGGTATGAATGTTGGTTTGTACCTTGGGGCTACTTTGGTTTTGGAACCTCGTTTCGAGGT
GGAGAGAGTGGTTAAGCTTATTGAAAAATATAGGGTGACCTTATTTCCAGGGGTTCCCAC
CATTTATGTTGCAATAAACAAATATGTTTCTCAAAGTACCAAAAAGATAGATTTATCCTC
GGTGAAGTTCTGTCTTAGCGGTGGTGCTCCACTGCCAGTGGAGGTGGCAGAGGAGTTCGA
AAAATTGACAGGTGGTAAATTAAGAGAGGGCTATGGTTTGTCGGAGTCGTCTCCTGTGGT
TATTGCGAATCTTGCTGATGGGCCTCCAAGAAAGGGTAGTATTGGTATTCCAATCAGTGA
TACTTACGCAAAGGTTGTTAATCCTGAAACCAATGAGGAGCTTCCTGTCGGTGAGGCCGG
GGAGATATGCATAAAGGGTCCTCAGGTTATGAAAGGTTACTGGAACAGGCCTGAAGAAAC
CAAGTTGGCTCTTGATGAAGATGGTTGGTTGCACACAGGCGATATCGGATACATGGATGA
GGATGGCTATTTCTATATTGTGGATAGAAAGAAAGATATGATTATAGCTGGTGGATACAA
TATCTATCCGAGGGAGATCGAGGAGGTTCTTTACCAGCATCCCAAGGTGTTGGAGTGTGC
TGTTATTGGTGTTCCTGATGAGTACAGAGGTGAGACTGTAAAGGCATTTATAGTGTTAAA
ACCCGGGGAAACTGCAACAGAAGAGGAGATCATTGAATTCTGCAGGAAGCATCTTGCTGC
ATACAAGGTGCCTAAACTCATTGAATTTATGGACGAACTGCCCAAGTCGGCAGTTGGTAA
GGTATTAAGAAGGGTGCTCAGGGAAAGGGAAGAGCTAAAGCTTAAACAAAAAAAACAAAA
CTAAACTGGTGGGAGGGGAGCATGATTAAGCGATTTTTCATTTTTCTGTTTTTGTGTTTC
CTTTTTCTAGCCACAGGCTCCTATGCCGCCCACGTTGATACCTTAGGTATAGGTGCTAAG
GCATCCTCCTTGGGCGGTGCTTTTACCGCTATGGCCGATGATTTTTCAGCTTTGTACTAT
AACCCTGCTGGACTTGCCCAAATTAAGGACAGAGAAATTTCATTGGGTACTGCCTTTGTT
AACGCTAACTTATCTGCTCATGGACATTTGGTGGATGACTCAGGGCAGTTTGGTGTAGAA
GATAGGAGCACTACTGTAAGAGACAAAACACAGCTTTTGGTTTATCCTCACTGGGGGATT
GTTTATCCTTTGCCTAAGGAAATTATGGGTAAAGAGGTTACCTTTGCAGTTGGTGGCTAT
GTGCCTTATGGACTATGGCACAAGGAAGAGATGGATCCAGACGAGAACGTTTTGGCATAT
TCGGCTTATGAGGCCTACTATTACAGATTGGTTCATGCTCAGCCTACAATCGCTGTGAAG
TTAACGGATAAACTGTACTTTGGTATTGGTGTGGCTTTTGGAGAGTCCAGAGCTGCTCAG
AAAAAGAGATTATATATTCCTGCCTATGTGCGTGAAGCAGCACTTGTCTTTCCGCAGTAC
CAGCCGTTGGCCAATCTCTACAATGCCAAGGTGAAGGCGAGATTCAAGGATCAGTTTAAC
TGGTCCATCAATATTGGGTTGCTTTATAAGGTTAGAGACAATCTACAGGTTGGTTTGACC
TTTAGAGGCCCTACTAAGACTAGATTTTTTGCCCATACTACAGCTTATGATGAAAGCGGT
CGCAGGATAGAGTCTATCCATGGTCATATGTGCTACGACCATCCTGAACAGCTTGCTTTT
GGTGTTATGTGGAAACCCATTGACAGGTGGAGTTTGGAAGCTGATATAGAGTGGGTGCAT
TGGGACAGGAATTCTTATATGAAGATCACTTACAACAGATACTTTTTGGAAAGGTACTTC
AGGTATGAATATGCAAAATTGGGACTGCCCCAGTCTGTCATAGATGAAATGATAGAAGAA
TTAAAAAAAGAAGGGGTTATTCACAAGCATCAGTACATCCCACGTAGGTGGAGAAACACG
ATTAAGTTCCACTTTGGTACTCAGTATGAAGTTAACGACTGGCTTACCTTAAGAGCGGGT
TATTTCTATGATCCTCCAACTGTTCCAGAAGATACTTTAGAATACGGCTTTGCAGATGTT
ACCAAAAGGATGTTTGCTTTGGGAGCCGGCATAAAGCTATTTAACGGTAAACTTCTTGTG
GACGTTGCTTACCAGTATCTTATGACAAATGGAAAGAGAATTGTTGGTTGGAATGATAGT
GAAAATCTTAACCATGACTTTGCCGGTGCAAATAATACCTCCTATGTCAGAGGTAGTGCA
CAGTACTATGCCATAACTTTGACCTATAAGTTCTAAAGTGGGGGTGAACAATGAGAAGAT
ATAGCTTTTTAGCTTTAATATTTGCTTTTGTTCTTCTTTTAACAGGTTGTGGTGGGGGAC
CCGGAGGTGGCGGTGGTGCGGATGTGACAGAAACTCCTCCAGCCCAGTCAAATGAGGGTA
GGTCTTTTGCCTTTTTAGCAAACCCGGATGATCCCACTAGGTCTATTCTACCTACACCAA
GTTTATATTCACAGATACTTATTTCTAATCCATCGAGTACAACAAGAGCTGAAGAAGCCG
CTGGATTCCCGTCTATATATCTGAGTGGTGCTACTGATCCAGAGACTGCTGCCCTTTATG
CACTAGTTAACGCTGCACAGTTGAGAGGTTTGTCGCCTAACATGTTTATTTCAGTGCCAT
CGTATTATCCGGTTAATGCTACTACTCTAACTGGAAGATATGTATTAATTGATTTAACTT
GTGCTCAGCTCGCTAAGTTGGGGAATGAAACATGTGCTTCTTTAATTGATCAAACTGGTA
GATTGGAGGCTAAAGTATATAACTATCTTGATGCTGAAGCTGCTAAAGGCATTTTGAGGT
TTTATCCTGTAAAACCCTTAGAGCCTGGACACATTTATGTTTTGTTCTTGCTAAAGGGAA
TCAAGACCTTGGATGGTGGAGAACTGTCAAAATTGAATCACATTTTCTATCAGTATCTTG
AGGCTTCGGATGAAGAAGCTTCAGCGTTACAGGACAAGTTGTTAAGTCAATTTACTGGTG
AAGCAAGGCAAAATCTTGAAGCAAACTTAGCGTTACTTGATCAGTTGAGAGTAGGGATTA
ATCGACTGGAGGCATCTTTTGGAAGAGATAATATCATTCTGGCTGTTCCTTTTCAAACCG
CAAGCAAAACTTTCTCGGCAAATGCATTTGCCTTGATGCAGCAGTGCCTTGCTATGGGAG
GAAATGATACAGATGCAATTAGCAATTGCATATATGAAAACTTTAACTCAACTGCTGATT
TAGTTAGTTATAACGAAGATCTAAACAACTCTGGCTTTAAGGATGTGGTTGATGAGGCTG
TGGGTATAGCTGAGGCAGCAAAGATTATTACAGTTAGCTACTACTATTATCTACAGGGAA
TAGATAATAATACTGCGTTTGGCAAATTTTGTAGCAGTTTCGTAGAAAACTCGACTATAA
AGTCTTTCGATATAACAAAGCTAGATGTTAACACGTTAGTTACAAAGTTTAAAACTGCTG
AGTATTTGCTTGATAATTACAATGATACCTCTGGTTTTATAGATCTGCATCAGTATGTAG
CCAATTTAGTGGAAAACGGAACTAGAATTTTAGTACCGTATGTGGTTTATCCAAACATTA
ATACTTCAGGAGTTTGGATGTATCAGCACGGTTTAGGCCAAAGTAAAGATACAGCATGGA
ATGCTGCGGAGGCTTTAGATAGTCAAGGATTACTTCCTTATCCAGTAATAGGTATTGATT
TACCTTGGCACGGTGATAGAGTCGATCCGGATCCTAGTAGTGTTTGTCATAAGTCTGGTG
CATGCTTCTTAACCCCAAATGTAGCCCAAGATAGGTTGAACTTCTATCAAGCATTATTCG
ATCAGACCTTAACGCTTATGGTTACAAGGATGGGCTGTATTGATCTTGATAACAATACTA
CAACTTTAGATTTGCCAGAAAAATTCTATTATGCAGGTATTTCTTTAGGCTCCATTACTG
GTTCAATGTTTACTGCAGCTAATTACGATTGTGATTGTCCGACAAAGTATATTATTGATA
AAGCCGTGTTAAACGTTGGTGGTGCTAACTATGCTGCTTTGCTTGATGAGGCAACGAGGG
CTCCATTAAAGCAGCTTATTTGTAGCGCCTTGGGTGGTGGAAGCATTTGCTTAAGTGATA
ATGCTACAGTGCTTGATTCATTTATAGTCAATATCAAGCCAACATTAGCTTATAACCTTT
TGATAGGCGTTTTCCAGACCATCCTTGATCCATCCGATCCTGCTTACGTAGTTAGATATG
CGCTGGAGGGGCTGGGACACAATGGAGATGATCAGGGTAAAGTTATCCTCCAGTCTGCCT
ATGGCGATACCTTTGTACCAAATGTCTCCAATGAGGCTCTGGCAAGAGCATTTGGATATG
GTACTGCTGAGGATGTTTTGACTGACCTTGCAAATAGGAATTGGCCGCAGCTTAATGCTG
GTTGGTACATGTTCGGTAATAATACAGATTGGGCAGTACATAGTTTCATATTTGTTGATG
GCATCTACTCAACATATTGTAACTTGGATAGGAACGCTGGTTCTGATTATAAAAAGCAAT
GTTTGCTTGGTATTTATCCCGAACTGCAACCGTATTCTCAGTACATCAACCCTGATGTAA
TAGAAAATCTTTCTGATGCTGCTTGGGCACAGACTGTGCAGTTCTTCTTGAGTAATATTG
AGTAATATGTGCAATGGGGCGGCTTAAGCCGCCCCATTTGTTTTAGAGGAAGTTATGCTC
GCATTTTTAAATCTTTGGGTAGAAGTTGTTGTTGAACTTGCTCATTTTGCCATGTCATAT
TGTTCAAAACTTGATCCTTCATCTTTTGGAGTTCATGGGTTTTTATGCGAGTTCGTGATT
CCTGGAACTCCATCTGCCTTTCTGGATTTCGGAGGAAGTGAAAAGGTAAAGATTATCTTT
CGTGATGCTAAGATAGCTTTGAAAGTTTTCACCGGTTTAAAGTCAATTCCAGAAGCTTTC
GGGGAAGGATGGATTACGGTAGAAGGACCTATTGAGTATGGGGTTGTTGTTACGAAATTT
TTTGAGAGGTTTGAGACTATTGTGTTTCCTTATCCGCTCTTTCCTCATCTTTATAGAGGA
AAGCCTCATTTTTCCTGGCGTAGATTTGGTTTTAGATTACTACTTTATGCTTACTCACCC
GTAGCTCTGTTTAAATCTTTATTTAGGAGATAGCCATGAAGTTTTTTGAGTTTTACTGTC
CTGTGCGTATCTTTGCAGGTCCCGATGCTGCAAGAAGACTTCCTGCATTGTTTGAGCATG
ATTGGGGAACTACAAAACTTTTTATGGTTACTGACTCTGGACTGAGGGCCGCTGGATTAT
TGGATAAATTGCTGGATCTATTTGGGGAGGGTTTTGAAGTTGAGGTTTATGACAGTGTTC
CACCAGATTCTTCTTTGGATGTTGTGAATGAGGTGGCTTCTCTTTTCAAGGAGAAAGGTT
CAGAGGTGATTGTTGCTCTCGGTGGTGGTTCTGTTCTTGATACTGCCAAAGGTGCTTGCA
TGGTTGTTTCCACTGAGGATGGGGATATAGCTAAGGTACAAGGCGTTGATGTTGTTAAAA
AAAGAGTGGTGCCCTTTGTGGCCATACCCACCACCTGTGGAACTGGTTCTGAGGTTACGA
AAGCGGCTGTTATTGAGGATAGAAAGGCTGGTAGAAAGTTGGCGTTTGCTTCTTCTGCTA
TATATCCAGATGTTGCTGTTCTGGATCCAGTTTTTGTTGAGACTTTACCTGCAAAATTGG
TTGCCGCCACCTCCATGGATGCTCTCACCCATGCAGTTGAGGCATATACATGTGTGAATA
AAAACTGCATAGCTGATTCTCTGGCTCTTGTGGCAGTACGGTTAATCTTTGCTAATGTCT
TGAGGGCTGTTGAAGGGGATAGCGAAGCTAAGTTTAATCTTCTTGTAGCCGCTTCCATTG
CCGGAATGGCTTTTTCAAATGCAATGGTGGGTATGGTTCATGCTGTAGCCCACGCTGTAG
GTAGTGTTGCTGGCGTTCCCCATGGTGTGGCCAATGCTGTTCTTTTGCCTCATGTGATTA
GATTTAATCAGCAAAGATGCGAGAAGACTAAAAAGCTTTATGATGAGCTTTTCAGGTTTC
TGCTGCTTTTTGATCCTGGGGTTGTGGGGAAAAGCTTTTACGATGCTGTGAATTCTCTTC
TTATTGAGCTTCACAACAAGTGCGGTTTGCCAGTTAGGCTTCAGGATGCTGGAGTTAAAG
AGGAACAGTTTGAGGAAATAGCTAATCAAGCCCTTTTGGATGGTTCCGGTGTGTTTAATC
CTGTTGCCTTTGAAAAAGAGGATGTTTTGGCAATACTCAGGGAGGCATTTTGATGTTTAC
TGAACTGGTGTCGGCTCAGAGAAGCTTTTTCCTTTCTGGCGGTACTATTGATATTGAGAA
GAGGAAGAAACTTCTGAGGGATTTAAAAACAGTTGTGAAGGAGCATGAAGAGAGCATACT
TGATGCTTTGAAGCTTGATTTGGGTAAGCCGCGCTTTGAGGCTTATGTTAGCGAGCTTGC
CCATTTTTATACAGAGGTAGACTACGCAGTTTCCCATCTGAAAAGATGGAGCAAAAAGAA
GAGAAGGCTTACACCATTGGTGAACTGCCCCGGAAGCAGTTATACCTACAGACAGCCCTA
TGGGGTGGTATTAATAATTTCCCCATGGAACTATCCTTTTAACCTTGCTCTGGTTCCCTT
AATCTATGCCGTGGCTGCGGGGAACACCGTGGTTTTAAAGCCTTCTGAGGTGTCCGAAAA
CACGAGCAGAATTATAGCGAAGGTTGTAGATTCTGTTTTTGATAGAGAGCATGTTGCGGT
AGTGGAAGGTGGTCCTGATGTGGCAAGGGCTCTTTTGGAAGAGAAATTTGATCTCATTTT
CTACACAGGTAATCCCGTAATAGGCCGGTATGTTATGGAAAAAGCGGCCAAGCATCTTAC
CCCGGTGGTTTTGGAGCTGGGTGGTAAAAGCCCCGTAGTGGTGTGGAAAGAGAAGAATCT
TGATGTTTCTGTAAAAAGAATTGTCTGGGGTAAGTGCTTTAATGCAGGCCAGACGTGCAT
AGCGCCAGACTATGTACTTTTGGAAAAGGGGTTGTTTGATCAGTTTGTTTCACTGTTTTC
CAAATGGCTGGGCAAGTTTTACGGGGAAAGTGTTAAAGCGACTCCTCATTACGCTCGTAT
AATTAATAAAAGACACTTTATGAGGTTGAGGACGGTTCTTGAGGCTGAAAAGGATAATAT
TGTTCTTGGCGGTGGGTGGGATGAGGATGCTTTGTTCATTGCACCTACTTTAATTAAGGC
AAGTCCTGAATCTCCTTCTATGCAGGATGAGATTTTTGGTCCTATACTTCCTGTTATAGA
AATGGAAAGTATCGAGGATATGGTTAATCTTATAAACAGCCGTCCTGAGCCACTTGCCCT
TTACCTTTTCACTTCTGATTCGCATATCAAGAGGCTCTTTATGGAAAGAATAAGATCTGG
TGCGTTGTTGTATGGAGATTGTTTGGTGCACTTTGTTTCTCCTTGGCTACCCTTTGGCGG
TATTGGGGAAAGCGGCATAGGAAAATATCACGGCAAATGGGGCTTTGAGGCTTTTACCAA
TGAAAAGGCCATTGTAGATAGGCCCAGGGTTTTGGATTTGCCTGTAAGATACCCGCCTTA
TAATAAGTGGAAGATGTCTTTTATAAAGCGTCTTGGTGGTTTCCTTACTCGTTTTGGAGT
TATTTAGCAAACAGCGTTTGTCTGCTTAGAATTGCTTGTGGGAGTATTTATTTATGAGAA
AAAATAAAAAAGATGTTGACAGTTTAAAATCGCTTCTTTATCTTCAAAGTGTAATTGATG
ATGAAGAGGATATGTGCTGAACGCTATTTTTATGTTTTTATAACATTTTTTAATTTATGT
AGGAGGTGAGGGATGAGGGCTGGCAGACATTTGGCTTTGTTGATGCTGTTTGTTTTCTTT
TTGTCATCTGCTTCCTGGGCGAAACTTATACCGGAGGCTAAAACTGGATTCAGCAAGGTA
ACTGTGCAGACGAAATCTGGTGTTGAAGTGCGCTTTGGTATGAATGAGATCTTCCACATT
GACTGGGCTAAGAACTTTGATTTTTACAGTGATGCTTCTGATCCGATTTTGTATTCTGAT
CCAGAGGGCTTTGTCAGAGATAATTTTATGTTTCATCAGGTGTATTTTCCAATAGACTTT
GTTAAAAAGGATCAGTGGAAAGCTCACATTGTTTTCTCTTATAAAAATTCAGACTTTGAT
CAAGGTAAGGATGCAAACTATTCTTGGGATAACGGTGTTGACTATGACAGATGGCGTGTG
GAGAGAGCCTCTTTTGATTTTAAGTTGAATTTCTTGCCTTTTAATGCTTGGCTGCAGGTG
GGTCATGATTCCTATGTTGCAGATTACCTTTTAATTTATGGAGACGATGATCCTGGTATT
AGGCTTTATGGAAACTACGACAAGTTTGCTTTTGATATTAAATATGTAAGAAAGTCAGAA
CAGACAGACAGGGCAGATTTTGGTTCTGACTCTAATAGAGATCTTGTGGCAGTTAAGCTA
TCTTATGATTTTGGTAAAGCTTTCAAGCCAACACTTTCCTTTGTGTATGACAGAAATGGT
GCAATGACCAACTGGCAGAGCTTGCCTAAGGTGAGCGATGCGGTCGCCAATGCATGTCTT
CAGGCTTATCAACAATGTCAATTGGGTAATGTTGCAGCCTGCCAGACTGTGCAGACTACC
TGTAATGGATTAAAGTTAGCGAACTTTACGGATTTGATATCTGGTGGTCAGCTTCCAAAA
TATAATTCTGTTCCGATAGAGAATGCTGGTACCTGGGATGTGTACTACTTCGGACTTGCC
TCTACAGGTATTATTGGGCCCTTCAGGTATTTTGGCGAAATAGTTTATCAAACTGGAGAT
GTCGATTTGGATGGAAAAGGAATGTTAATGCCAGATGGTGATTATGAGGATCATTTTGAT
GTGAATGCCTGGGCAGGAATGCTCTTTTTGGCTACGGATTTAGGTTATGTATTTCCAAAG
CTTGGCAAGTTTATCGTTAGCTTCGGTGGCGCGTACTTCTCTGGTGATGATGACGCCTCC
GATAGTGATTTAAACGGTTATGTGGGAGCTACCGAGGGATCAAGATTCTTCCCACTCACT
GGCTTTTACACCATACCTGTTCACTGCGGATTGCAGAATCCTGTCATTGGTACCCCAACA
TATGCATGGAACCCATCTGGTTGGGGTGTAGGACCTGGAGTTGGAGGATTGGCAGGACAG
CCAGTAGATGTACTTAGCCTCGGTGCTCATGGAGATAATCCAGGACTTTGGACCTTGATG
TTGACTGTTGACTGGTATCCTACCCCGAAGTGGGAGTTAAAGGCTCAGGTTAAGTATCTT
AGGTGGGTTGATACTGATCCAATAGAGACACAACTCGGAGATAACAAAATAGGAATGTTT
AGAGTTCCTTATGCAGTAGACGAAAAAGAATTTGATTATCACGAGGATGCCGCTAAAAGC
ATTGATGAGGAGATAGGTTGGGAAGTGAACACCTTTGTGAATTATGAAATTTATGATGGG
GTTAATATTCAGGGCGGATTTTCTATTCTGTTCCCGGGCGATGGTATTGATGATGTGAAT
AAAGTTTTGTATGGCGATGATGATTCTGATCCCGCATGGCATGCAAGAATCGGCGTTAGA
TTCCTGTTCTAAGGTTACAAGTTAGAAGGAAGTCATTTTTAGTAAAAAGGGGGAGGTGGT
TCACCTTCCCCTAATTTTTTGTGGAGGGGTAAAAATGGAGAAGTTTTATGATTTTTCTTA
CAAGTACCAGCTTAACATTTATAACTTATTTGAGAGAACTGTTTCGTGGGCTCCCAATCA
AGAGATAGTTTATCGAGATGCCTTTAGATACACCTACGCCGATTTCTACGCAAGGGTTAA
AAAGCTAGCAAAGCTTTATCAGGAGCTTGGGATATCCAAGGGAGATGTTATAGGGGTTAT
GGACTGGGACTCTCACAGGTATCTAGAACATTACTACGCTGTCCCTATGATGGGCGCTAT
ATTACATACCGTAAATGTGAGGCTTTCTCCAGAGCAGATTCTTTACACTATCAACCATGC
CGAGGATAAGGTACTAGTGGTGCACGAGGACTTTTTACCTATTTTAAAAGCTATAGAGGA
TAAGTTTACCACGGTGGAAAAAATAATACTGATTTCAGAAAAAGGGAGCGCCGATTACAG
TTCTCCTAAGGTGGTGGGTGAGTACGAAAGTTTACTTTCGCAGATGTCTGGAGAGTTTGA
TTTTGATGATACCCTTGATGAGAACACAATAGCCACTCTGTTTTATACAACTGGTACTAC
TGGTGATCCCAAGGGGGTCTATTTCACACATAGGCAGCTTGTGTTGCATACACTATCTTT
GGGGTGGGCTGCTGCTGCTTTTCATGAACCGGTTTCTTTCACATACACTGACGTATATAT
GCCATTGACCCCTATGTTCCACGTGCATGCATGGGGTGTTCCTTATGTTGCTACCTTTTT
GGGGGTGAAGCAGATTTATCCTGGTAGATATGAACCTGAGTTGATTTTGAAGTTGTTTGT
TAAAGAAAGGGTCACTTTTTCTCACTGTGTTCCTACTATACTGCATATGGTATTGTCCCA
TCCAGCAACAAAAAATGTAGATTTCTCTGGATGGAAGGTTATAATTGGAGGTTCAGCTCT
TCCAAAGGGCTTGTGCAGGGCTGCCTGGGAGAGAGGAATCAGAGTGACAACGGGTTACGG
TATGTCTGAGACCTGCCCGGTTCTTACCCTTGCTCAGTTAAAGCCCCATATGTTTGATTG
GGATCAGGAACGGAAGATTGATGTTTATACTAAAACTGGTTTCCCTGTAGGACTGGTAAA
GTTGAAGGTTGTTGATGAAAAGATGAATGAGCTTCCTCTGGGTAAGCAGCATCAGGGAGA
GATAGTGGTTAGAGCTCCATGGCTTACCAAGGGTTATTACAAAAACGAGGCTGCTTCCAG
AAAGCTCTGGGAAGGTGGTTGGCTGCACACAGGGGATGTAGCTTACAAGGATGAGGAAGG
CTATGTGAAGATAACTGACAGGATAAAGGACGTTATTAAGACAGGTGGTGAATGGGTATC
TTCTCTTGAGCTTGAAAACCTCATAAGCCAGCATGAGGCGGTTTCTGAGGTGGCAGTGGT
AGGAGTTCCTGATCCTAAGTGGGGGGAGAGGCCTGTTGCCCACATTGTTTTGAAACCAGA
ATTTAAGGATAAAGTTACCGAAGAGGATTTTAGACAGTTTATGATGAAATTTGTTGACCA
GGGTGTTATTGAGAAGTGGGCTGTACCTGATAGATTCGTTTTTGTGGATGCCATTCCTAA
AACCAGCGTTGGAAAGATAGATAAGAAAGCCATTAGGGCTCAGTATCAGCTGTGATGCAA
GAGAAAAGGTGGCATAGATTCTACGATAAACATGTGCCGAAGCACATAGAATATCCCAAC
TGGTGTATATTTGAGCTACTGGATAGGTCTACCGTTGCTTATCCTCAGAATATAGCAACT
TTCTTTTTTGGGAGGAAGCTTCTTTATTGGGAGCTGGCATCCTTAACGAACAGTTTTGCC
AAAAGTTTACAGCAGTTGGGAATAGACGCTGATTCAAAAGTTGCTTTGCTTCTTCCAAAT
TTCCCTGGTTACTTGATAGCCTATTATGGAATTTTGAAAACTGGTGCTGTTGTTGTGCCG
CTCAACCCTCTTTATGCCGAGGAGGAATTGGAATACCAGCTCTCAGACTCTGGTGTAAGT
GCACTTGTAACCATTCCCCAGTTTGCGTCTAAGGCCTGTAAGTTAGCACAGAAACTGAGA
TTGAAGTTTGTTGTCATTAGCAGCATTAGCGCATATTTGCCTTGGCATTTGAGGATACCA
TTTTGGTTTAAAGAGAAGGCTCAGCTAAAGGAAGTGGATGTAAATGTTCCCGTATATTTT
TTAGAGAAGTTGGTTTCTAAAAAGTACATCGACTTTAAGCCTGTTAGGAAGGATCCGTCA
GAGCTGGGGGTGTTGATCTATTCTGGTGGGACCACTGGGGTGGCGAAGGGGATTATGCTT
TCCCACTTTGCTGTTGTTGCCAACGCTATGCAGATAGCTGCTTGGGGCGATTTAAACTCA
AATGAAAGAATTCTGGCGGTGCTTCCTCTATTTCATGGTTACGGAATGAATGTGTGCATG
AACGCACCCATTTACAGCGGTATGTCCATTATACTGCTTCCCAGATTTAATCCTAAGTTA
ATGGCAAAAACAATTCACAAGTATAAACCTACTATGACTGCGGTGGTTCCTACTATTTTA
ACTGCGTTGGCCAATCTACCGGATATTAGTAGGTACAATTTTACCAGTTTAAAAGCGGTT
TGGGTGGGGGCTGCTCCTTTGACCGAGGCTACTAAAGATGAATTTGAGAAGAAGGCCAAA
TGCAAGGTTATAGAGGGTTATGGGCTGACAGAGGCGGTAACTGCCCAGATGGCAAATCCA
TATAAGGGTGTTCACAAGGTGGGCAGCATAGGGATACCTTTCCCTGATGTTGATGCCAAG
ATCGTTTCCTTAGAAGACGGAGTTACAGAGATGCCACCGAATACTCCAGGAGAAATTGTG
CTGAAGACACCTACCGTAATGATGGGTTATTTCAATAAGCCCGAGGCTACTGAGGAAGTT
TTAAAAGATGGATGGCTTTATACTGGTGATATTGGCTACATGGACGATGATGGGTATTTC
TATATCACTGACAGGAAGAAGGATCTTATCATTGTAGGTGGGTTCAATGTTTTTCCCAGC
GAAGTGGATGAGGTACTTTATAAGCATCCCAAGGTAAAAGAGGGTATTACTGTTGGTATT
CCAGATCCTTATAAGGGAGAGAAAATAAAGGTGTATGTTGTTTTAAAAGAGGGAGTGGAG
GCTACTGAAGAGGAGTTTATTGAGTTTTTCAGGAAGCACCTGGCTCCTTACAAGGTGCCA
TCTGAGGTTGAGTTTAGAAAAGAACTCCCTAAGAGTGCCATAGGTAAGATTTTGAGGAAG
GTACTGAGGGAAGAAGAGATTAAAAAGATGAAGGAGCCTGATGGAGAAACTGCCAAGTAG
GAAAGAAGTTATAGAGAAAGCAAAGAAAGATGGATATTTGATAGCCGCTATTTATCCTAT
TTACTATCCTCGTGAGCTTTTCAGGGCCTTTGGAATATTACCGGTAGAAGTTTGGGGCCC
TCCTAAGGTAGATACTAAAAAAGGGACAGCTCATCTTCAGCCTTATATCTGCTCTGTGGT
AAAGTGTGGTCTTTCCTTTTTGTTGAGTGATGGGCTTGAAGTGGCTGATCTTCTTTTGGT
GCCTCATTGTTGCGACTCTTTGCAAGGATTGGGGACAATTTTACTGGATTTTATAAAACC
GAAGCAGAGAGTGGTAACCTTTTATTTGCCTCGATCGAGAAGGGGCGTGGATGAGGAGTT
TTTGATTAATGAGTTGAAAAGAATCTTTGATCAGTTATGCGTCATAACTGGTAAGAAGCC
TACTGAGGATGATCTTATGAGAGAGATCCTTCTTGAGGAAGAGGCGGATAAATTAGCTTT
AGAGATGTACGAAAGGCGCAAAAAGTTGGATATTAGTGATATCAATTTTTACAGGGTAAT
GAGGCTAAGGGAGTATTTACCTTCCTCAGAATGGATACCTTTGGCTAAAGAGATTTTAAG
TAGGAAATCGGAAGGTGATTCAAATGGAAAAGTTCCCTTATTTTTTTCTGGAGTGCTATT
GGAGCCGCTAGAGCTCTTGTTTGCAATAGAGGAGATGGGAGCTTTTGTTGCAGGGGACGA
TTTAGCGTGTTTGAGAAGGCGAGTATTTGAGGCAGGGGAGTCCTCGGATCCATTTGTTAG
GATGGCGGAGAGAATCTTGTCTGGTCCTCCGTGCCCTATGAGGGGAGATTCCTTTGAGGA
AAGGAAAAAGTTTTTGGACTCTATTTTAAAGCAGACAAATGCTAAGGCAGTGGTGTTTTA
CAACGTAAAATTTTGCGAACCAGAGCATTTCTATTATCCTGAGCTACGCAAATGGTTGAA
AGAGAAGGGAGTACAAACCACTCTAGTTGAAATAGACATCAGTGAACCCTTGCCTCAACA
GGTTGTTAACAGAATAAGAGCCTTGGTAGAGTCTGCGGTAACGGTGTGATATGGGAAGGT
TAGAATATCTGACAAAATATAAATTTTTGGGGCGTGGTCTACTCACTTTTAATAGGTTAA
AACAGGAATTGATGTACAAGCCTCCTCAAAAGTGGAAGTATGATATCCTCGCTCCTCCTT
TAAAGATAGGCATTCGCACTAAGGAGTTGATTACCAAACATTATTTAGAAGGAAGATATG
TCGAAGGTGTTAAGCCAGTAGCTTGGGTTACCTCTGGTGCCCCTATGGAGTTCCTGAAGG
CTTTAGGATTTTATGTACTTTATCCAGAGAACCATGGGGCATTGTGCGGAGCAAGAAGAG
CAGCATTATCTTTATGTGAGGAAGCTGAGAAAGCAGGTTATTCCATAGATATATGTTCTT
ATGCACGTTGCGATTTCGGTCATCTTCTATCTGGGAAAACCCCTGTCGGAAAGTTACCCA
AACCCGATTTGCTTATAACGTGTAGTAATATTTGTCAGACGGTGCTTTACTGGTACAGGG
TTTTGGAGGAGCATTTCAAGGTACCCCTTGTGGTTATAGATACACCCTTCTTGTATGAAG
ATGCTCAGAATTACCAGGTAGAGTATGTTAAAAAGCAGATAGAGGCAGCTATAGCGGTGG
CTGAGAGGGTTTCCAAACGCTCTTTGCGATGGGAAAGGTTCAAGCAGGTGGTCAGATATA
GCAAGATGGCAACGGATTTGTGGCTAGAGGTGATAAAGACAGCCAGGAATAAACCTTCTC
CTATCTCGGTGTTTGATCAGTTCATACACATGGCACCCATTGTAGAGATGAGAGGTGACC
CCAAAACGGTGGATTTTTACGCTGCCATGCTGAAAGAACTAAAAGAGAGAATTAATAAGG
GCATTGGAGCTGTGGTAAATGAGAGAAAGAGATTGTTGTGGGATAATCTGCCTGTTTGGT
ACGTATTAAGGAACCTTGCGGAGTTTCTCGCAGAGAGGGGATGTGCGGTTGTAGCTTCAA
CCTATACGAATGCCTGGGGTGAGCTGGCTCCCATGATGGATCCTGAAAAGCCCTTAGAGT
CCATGGCAAAGACCTATCTACACGCGTTGTTAAACCTAAGTGCTGGATACAAGTTGAGGG
TAATGGAAAACATGGTTAAGGATTTTGTCCTAGACGGTGTTATTCTTCATTCGGATAGGT
CGTGTAAACCTTATTCAATAGGCCAGATGGACCAGAGAAACAAGCTGGTAGAGAAAGGGA
TACCTGCTTTGTTGTTAGAAGCGGATCATGATGATCCCAGAGCTTTTTCGCAGCAACAGT
TTTATAACAGATTGGCGGCCTTTGTGGAGATGTTGCAATGAAGATTAAAAGCGTAGGCAT
AGATGCAGGTTCAACTGCTGTAAAAATAGTTGGATTGGATAAGGATAGGAATATTGTTTT
TAAGTTGGTTGAGCCTACTGAACCTAAGGTTGAAGAACAGGTGCAAAGAATGATGGATGG
TTTAAAAGAATCTTTTGATTTTGATTCTCCACAAATACCCGTGGTTGCTACCGGTTATGG
AAGCAATTTGATAAAAGCTACCAAAAAGGTTACAGAAATTACTTGTCATGCTGTAGGAGT
TTTTAATGCTCTTGGTTCTGGAGGGACTTTAGTAGATATAGGTGGTCAGGACAGTAAAGT
CATAGTAGTAGGTGAAGAGGGTAGGGTTCTGGATTTTGTAATGAACGATAAGTGTGCTGC
TGGAACTGGCAGATTTCTGGAGAATGTAGCATGGAGAATGAACATACCGATAGATGAGTT
TGGATCCTGGGCCTTAAGAACATATGAAGAGGTGACCGTATCTAGTACCTGTGCGGTTTT
TGCCGAAAGCGAAGTCATATCTCTGTTGGCAAGGGGAGTGCCGCCCGAGAGTGTTATAAG
GGGATTGCATAGGGCTTTTGCCAAACGAATAGCTGCCATGGTAGAGACAGTGGGGATTCA
ACTTCCTATTATGCTGTCTGGGGGAGTGGCACAGAACCCTGCTATAGTAGAGATGTTGAA
GGAAGAGTTGGATGTTGCTGAAGTTCTGGTGCCAGAGATACCCCAGTTCATTGGGGCTTT
TGGAGCCGCTATCTTGGGTTTGCAGCTTTCTTAGATCCAAATCCGGTCCTTTAGGAGGAT
GCCTTTGAAAATTGCTAGTGTGGATATAGGGACCAATACGGCTCGTTTATTGGTAGCTGA
GGCTGACGAAAGCCGTAGCATAAGATGGATTTATGCAGACAGGGCTGTTGTTAGGTTAGG
AGAAGGGCTTAGGGAGACGGGAAGGCTTAAGGTGGAGGCTATTGAGAGAACTATTTCAGT
GCTGAGGAGATTCAAGAGAAGTTGTGATGATTTGGGTGTGGATCTTGTTATTCCTGTGGC
CACTGCAGCAGTTAGAGAAGCTAAAAATGGCCATGAGTTTGTTGATAGGGTGAAAAAGGA
AGTTGGTTGGGACGTTAAAGTGATAAGTGGTGAAGAGGAAGCGTATTACACATATCTTGG
AGTAAAAAAGGGTTTGGGATTGGATAAGGATTTTCTTGTTTTTGATATAGGAGGGGGAAG
TACTGAGTATATATGTGCAGGAGATGTTTTGAAAGCTAGGAGCCTAAGGATGGGAGTTGT
AAAGCTTACCGAAGAATTTCTGCACCATGATCCTCCTTTAAAAGAAGAAGTTGAAGCTTT
AAGAAAAAAAGTGGGGAAATTCTTAGAGCAATTGGGTATGGAGAAATGCGAAAAGAAAAC
CGTGGTGGGAACAGCAGGTACTCCTACAACTCTTGCAGCCATAGATATGAAGCTGGAAAA
ATATGATCCTGAAAAGGTGCATGGTTACAGGTTAAGTCTTGGAAGGTTAACAGAGATAGA
AAAGTGGTTATTGTCTATACCAGCTTCAGAGCGCTTGAAAATTCCGGGTATGGAGAAGGG
CAGGGAGGATCTGATTGTTGCTGGTATAGTTATAGTGGTTGAGACCTTGAAAAAGTTTAA
AGCTGATGAGATGGTGGTTAGTGAATGGGGAATAAGAGAAGGAATAATTGTAGATGCAAT
CAATAAGGGAAAAAATAAAGTTCTATAGAGAAGAGGTAAAAAAGGCTAAAAGCAAAATAG
TTGACTGGAATAAAAGCGGCGTCAAGGGCTGGTTTCAGGTATCTATATACACTAGAGAGA
TTGATAACATAATCAGAAGAGTGTTGAAAGAAGCTTTCAAGGAGGTTTCACCTTCCTATT
CAGTGGTTGCACTGGGTGGGTATGGAAGAAAAGAGCTCAACCTATGTTCAGATCTTGATA
TAATGTTCCTCTGGAGAACACCTCTTTCTCAAGAGGAGGAGGATAGTCTTAATACCATTA
TACAAATTATGTGGGATCTAGGTCTGGATGTGGGCCATTCTTACCGTAGTGTGGATGAGG
CCTTGGCTTTAGCCTCTGAGGATGATGCCACAAAGTGCTCTTATCTGGATGCAAGGCTAC
TTGGCGGTAGCTTGAATCCTTATTATGTTTTTATGAATCGCTTGAAGAGGCAGTTTCTAG
GGAAAGATCCAAAGGTGTTCTACAGGATAATGGATAGGTGGCTTGAGGATAGATACGGCA
GGTACGGGTCTTCCATGTACCTTTTAGAGCCTAATGTTAAGGAGAGCCCGGGATGTTTGA
GGGATTTGCATACGTGTTACTGGATAGGCAGGGAACTGTACGGTGTGGTTGAGTTTGCAG
ATTTGAAAAAGAAGGGGCTTTTGACTCCTTTGGAATACGAGACCTTGGAGGAGGCAAGAG
ATTTTCTCTGGAGAGTGAGGAACGTTCTGCATGAAAAAAGGGGAAGAAAGAACGATATGC
TCACAATAGATCTACAACCTGAGGTTGCTTATCAGTTGGGTTATCGTGATACGAGGAAGC
TGTTAGGTGTAGAATATTTTATGAAGGATTTTTACAACCACGTGCGGCATGTTAAGAGAG
TTACCAAGGCCTTTCTTTTAAGAACCAAAGAGGAGTTTTTTGAGGACGTTTCTGTTTCTC
TTCATCCTTTGAGGGTTCTTTTGGAAGAGAGGTTTGACAAGCCTGCGGATTTCCTGAAAG
AGGTTGTGAAACTTTTAAAAGAGGGAGTTGATTTTGAAGAGTTCTATAAGGGTTTTTGGG
TTCCTCCTTTGCACTGGAGAGAATCTTCCATTTATTCTGAAGAGACCCGTGATGCATTTG
TGGAGTTGTTAAACCAAGAACATTGTTATCAGGCTCTAAATTTTCTGCATGAGATAGGTT
TTCTGGAGCGGCTTATTCCTGAGTTCGGCAAGATTACTGGATTAATGCAGTTTGATCTAT
ATCACAAGTTCACCGTGGATGAGCATACGTTGCTTTCTATAAAAAATGTGGAGACTTTGC
CTTCAAAAGAAGAACCTATGTATGCTGATCTGAAGCGTATATATCTTGGTCTTTACAAAA
GCGGTAAGAAGTACCTGTTGATGTTGGCTTTGTTGCTTCACGATATAGGCAAGGGTAAGG
GTGGTGGTCATTCAGCCAGAGGTGCCAGGATAGCCGCGGAAGTTCTTCAACACATGAAGT
TTTCAGAAGAAGAGATCGATCTGGTTACCTTTTTGGTGAGAAACCACACTGTTATGTCTG
AGTTTGCCTTTAGAAGGGATATTTCTGACACAAAAACGGTAACGGCTTTTGCCTCCATTG
TGGGTAGTGTAGAAAAATTGGATTTCTTGTATGTTTTAACCTATAGCGATGTATCTGCTA
TATCCCCTGAACTTTGGAATGAGTGGAAGGCTACTTTACTCCATTCTCTTTATCTAAGAA
CTAAGGAGCTTCTGGAGAACAAAAGCGAGACTAAAAGTGTGGACCCATATAGTTTTAGAA
TGCTAGTGGGGGAAATATACAGAAGATTGGATAAAGCTTTTGACATTGAGAAAATCGAAC
AGGTTTTAAAGAGTATTCCAGAGGAGAACCTTATATCTCTTTCCCCTGAGCTTCTTTCAG
TCATTGTTAGGGGGATGGAAGAGGCTGAGCAGCAAGGTGTGGCGGTGGCCTGGTGCTTTG
AGGAGCTTGAAGGATTAAGTAAGCTGGTGGTGGTAGATAAAACAGAACATGGTGATGCAA
GTAAAGCAGTGGGAATTATATCATCCCGCAGGCTCAACATACAGTCGGCTTCTTTAATAA
CCTGCAAGACAGGTTGCAGGATTTATGTTTTTGAGGTCACCATGTTAGATTTTTCCCCTG
TAAAGGATCAATGTTTGATGAAGGATGTAGCAGAGGCAGTTAAAAAGGCAACTCTTGGTG
AGATCGACGTTGATAGTGAAATCAGGAAGAGACACGTAAGGCTTTCTAAGAGAGATCGTG
TGTTTCACTTTGAAACTAAGGTAAGACTGAACAATAATATTTTGCCCACCTTTTCTGTTA
TAGAGGTGAAAACTCAGGACAGAGTTGGTCTTTTATACACTCTTATGAAAGAGCTAAGGG
CATTGGGCTTAGAGGTTCATATGGCGAAGGTAAGTACCGAAGGTAATAGAGCGGTGGACA
CCTTTTACGTAACAAAAAATGGGCAAAAGATAAGAGAGTATGAGTTCCCTGAAATCGTGA
GGCGAATAAAAGCAGCCTTATCTTAAAGCTTTCTTTAATTTCTCCAGTGCTTCTTCGCAT
TCCTTTATAGTCACATTGATAGAAGGCAACAGCCTCACCACCCGTTCTCCAGCGGGAACA
AGCAATAAGCCTGCTTCAATGGCTTTTTGAATCACGGGCTTGCTATCGTCCACTACTATT
CCAATAAGCAATCCTCTGCCCCTAACCTCATGGATACCGGGTATCTTCTTTAGTTCTGTC
ATCAAGTATGTGCCTATTTCTTGGGCGTGTTTAGGTAGCTCTTCTTCTATTACAGTTTTC
ACAACCTCTAAGGCCACTCGCGTCGCTAAAGGATTGCCGCCGAAGGTTGAAGCATGCGTT
CCAGGGATGATAGCTTCTTTTACCTTCTCATTCACAAGACATGCCCCTATGGGAAAACCA
TTTCCCAAGGCTTTTGCAGAACTCATTATGTCGGGTTCAACTCCTTCCAGTTGATGGGCA
AATAGTGCTCCGCATCTTCCTATTCCCGTCTGAACCTCGTCAAGGATGAGAAGGAGGTTA
TTTTCTTCACAGACCTTTTTCAGTTGTTTTAAGTATCCTCTAGGCGGAACCACTATGCCT
CCTTCTCCCTGTATCGGTTCCACCATAATGGCAACTGTTTCATCATCAATGGTATGTCTT
ACAGCTTCCAAGTCTCCAAAGGGTACATGAACGAAGCCTTCAGGCAATGGCTCAAATCCT
TTTTTTACCTTGTCCTGTCCGGTGGCTGCTATCATGCTAAGGGTCCTACCATGGAAGGAA
TTTAGAGTGGTTATAATCTTGTAGGCTCCGTTTTTGTATTTCTTTCCCCACAGTCTTGCG
AATTTTACAGCCGCCTCGTTTGCCTCTGCCCCGGAATTACAGAAGAACACTCCAGATGAG
AAAGTATGTGTATTTAGAAGTTCAGCCAGCTCAATCTCCCATGGGATGTAGTATAGATTG
GACACATGCCATAACTTTTCGGCCTGTTCTTTCAAAACAGCAACTATTCTTGGATGACAG
TGGCCTAAGGAGACTGTTGCTATTCCAGTGGCAAAGTCCAAGTACTTGTTGCCTTCTGCA
TCCCATACGTAGCTACCTTTACCCTTCACTATGGCAATAGGATACTGTCCATAGGTTGGA
GCAAGATGGGTTTTCGCTTTTTTCATCCAGTAACTGTTGTTATGCATAGCTATGTAACCC
TGAGATGATGAGGTTTACTCCGAGATATGTGAATATTACTGCAGCAAAGCCTATTATAGA
TAGGAAAGCAGCTTTTTTACCTCTCCATCCTCTCATATACCTAGCGTGGAGATACGCTGC
GTATATAAACCAGGTTATAAGGGACCATGTTTCTTTTGGATCCCAGCTCCAGTATGAACC
CCATGCGTAGTGTGCCCAGGCAGCACCTGTAACTATTCCCAGTGTTAGTAATGGAAAGCC
TATTAGCACTGCTTTATAGCTGATTTCATCAAGCACTTCGGCCGAAGGAAGTCTGTTCCA
AAAACCTCCACTTTTGTTCACTCTTAAAAGATACATTATGCTGGCCCCACAAGAAACGGC
AAAGGCTGCATAGGATAGAAAAGCGGTAATGACATGTGCTATGAGCCAGTTGCTCTGAAG
AGCGGGGATAAGGGGTTCCACCTCTGTTCTGATCCCCGGTCCACCAAGGGAAGTGTAGGC
AAGAATTATAAACGCAAATGGTGTAACAAAAGCTCCAAGAGATCTATTCTTGTACTTTAG
TTCAAATATGAACAGTAACACGGCAATGGCCCATGCGAAAAATACCATGGATTCGTATAG
GTTGGTGAAGGGTGCATGCCCCCAGCCCTTTTGAACGGTTATGTAGGTTCTGACTACCAT
GGAAACGGTTAGGAGTAAGGCAGTTATAATATTTACTAAGCTTGCAAGTTTGCCTACTTT
TTCTGACTTAGTGACAACATAAGAGAGGTACAAAACAAATGAACCAAGAGCAGTAAAAGT
GGCGTATGCTACAAATACTGTATCTTTAACCATCTTTTCACCTCTCTAAAGTCTTTTTAA
GTTCTTCGCAGATCTTATCAGCCCATCTTTTGAAAGCTTCTAAATTTCTGTTAGCAGAGA
AACCCACAGTTATTTCCGTGCCCTTGGCAGTGGGGGTGATCCATACAAATATCCGCCTGT
GGGAGTAGAAGAAGGTTAAAAGGATGGCCAGTATCATAAATATGCACCCTATCCACACCA
ACCATACACCTGGATCTTTGCTTACCTGCAGAACAGTGTAGAAAATAGGCTGAAACTTAA
CAAACTTAACTTCATAATTGGTCTTTTTCTCGTGCACATTGGGGAAGAATGCGAAAACCC
AACTTCTCTCAGTGCTGTTGTCAGGCCTTTTTATCTCCACTAAAGCAGCGGGATTTCTCA
GTTCTTCAGATCGTGTGGTGGGACCTTCTTCGGTAATGACAAAATCTGGGTAGAAGGCTA
AGAGCCTTAATTCAACGCCCAAATCCGGGATCTTTTTGCTTTCCCCCACCTTCAGGCTTA
CTTTTTTAACCACTCCACTCTTTTTGTCCCTTACCTTTAAAGTAAGTACTCCTCCAGAAG
AGGAAAATACCCCGTAGGATGACTGGTAAAAATATATCCCTTTGTACTCTAAGGGATGGT
TAACCTCTACTTTTGCCTGTTTCGTTACTTTGCCGTTTTCCAGAACCTTTAAGTAGCTAA
TGTAGTCCTTGGGGACGTCTGGTTTATTTTTGTAGAATTGGATCTCAAACTTTTCGCATT
CTATCTGAAAGGGGAGAGCCTTATTGGAAAATCCTCCCCTCAGTACCACATTGTTGCTTT
TACCGCCTTCCACAAGGGTTATATAGCCAGTGAATCCAAAGATACTGCCTATTAGTCCTC
CTATTAAAATTAGAAGTATTGAAAAGTGGGTGATGTAGACGCCCACTCTGTTTATGACTC
CCTTTTCAAAGAAGAGATAAGCGGTTTCTCCCTGCTGTTGCTCTTCTTTTACGGGATATC
CCTTCTCTTTGAAAAACTTTTTAATAGTCTCTTTAGTCTCATTTATGGATAGCTTTTTTG
CCTTTGATTTGCATTTTATGGGTAAGTCGTTAACGTAGCTTTTGGGTTTGATTCGCGTCT
CTTTCTTAAAGAAGCGTAGCACCCTGGGCAGGCGTTCTATTGAACATACTATGAGGTTTA
TAGCAAATAGAATAAGCAGAAACTGGAACCACCAAGAGTGGTACATGTCGTACAGCTCTA
ATGCCTTTATAATTTTGGTGAAAGTGGGACCATAAATCTTTTCATAGCCTTCTGGGGTAG
GTTGTTGTTTGATGATGGTTCCTATGATTGACGTGGCTGCAATAAAGAAGAAGAGCACTA
TTGCAGTTCTGATGGAAGCGAACATGTCCCAAATTTTCTTCACCTTGCACTCCCTATTTA
AGTTTGTATTGGTTTCAAGTAGTAAATGCCGTGATTGTTATTTTGTCAATCCCCTATAGA
GGGTGTTCGAAAAAGCAGGGGATAACTTTCAATAAGCAGCAGGACATAAATAAAACGAGC
CAGCATGTACATGTTGTACAGCAAGAACGCGGCCAACCCCATCTTTTGGGCTATCTCTTT
ATCCTTTACCCTGAAGTGTGAACCTATCTTGAGCTTTATTGTTCCAAACAAGCTCTCAAT
CAAGTATCTGTTCTTTCCCCATATGTTCCACAAGACTTTAGATTCCTTCCTCAATGTAGG
TCTCCTTTCCTAAAGGTTTCTTTAACCCTAATGGCAGGGTTAATCTTTAGTTTCCTAAGC
CTATCCATAACCTCTACACTGTCATAACATTTGTCTGCAATTAGTTATGTGCCATTGAAA
GCTGTGAAATCAACTTCTTTCAAAGCTTCTAAAAGGAGTTTTACCAGCTGGCATAGCATT
CTCCTGTTTCGGCGGTTAATACAATTCTTCTCCCGGATGAGGTTACCACTATCACAGGCA
CCATTCTCACATGAGCTTTTACTTTTCTTATCTCCAACCCTCCTGAAGAATTTGAGAGGA
TAAATATCAAGATAACTGAAACCTGTGCCATCAGCTATAAGGTAACAGGGTTTTTCTCCT
TTTGATAAAATGAGAACATCCTTAAGAAGCTTTCTGGGAAGTTTTGAAATTCTGTAATGA
TAAGTGGAAAGAGCTGGAACCTATCCAGATACACGGTAGCTTTCTTCTAAAGCTTCTCTG
TAAGATAGGTTTTTCAGGATCTGGTAAAGGAATATAGAAATGATGAGGGCATCAGAGTAA
GTTCTTGGCCTACCCCTAGATGAAGGGGCTTCTCATTTACAAATGTCCGTGTTATCCTGA
AAATAGCTTTTAGGTTAAGTTTGCTTCTTCTCATGTTGGGGGAGTTACCTTCTGACTCCC
CCACGTCAAGAGTTTTTTTCGAACAGCCTCATCCCCTATATTAAGCTGGCTTGATTTTCC
CCAAGTGTTATAGGATATTATCCTATAGCTTATTATGTGGGGGGGTTAATGGAAGGGCTT
CGGCCTGAGGTTAAGGTTGGATTATTTGTTTTTGTAGGTCTTCTTATCCTGGCCTATTTG
ACCCTGACTTTTGGAAATATCAAGTTAGGTAAACCTAAGGGTTATACCATTTCTGTTTAT
TTCGACAGTGTTTCCGGACTTGAGAAAAAGGCACTGGTGAAGATAGCTGGTGTTGATGTG
GGTTGGGTTGAGGATATAAGGCTAACGGGAACCAAGGCCGAGGTGATTCTCTGGATAAAA
CAAGGAGTTAAGATACCGAAAGATGCCACAGCTGTTATAAGAACTATGGGGCTGATGGGA
GAAAAGTATATTGAGATTGTTGGCGGAACGGGAGCTGAAGGGTATGTGGTGGCGGGGGGG
ACTTTGGGAGAGGGAGTGCCACCTGCTGATGCCGATTACCTAATAGCGCAATTGTCTGAT
ATAGCGAGGGATTTGAAGGCGGTTACCGAAAGCTTGAAAAATAGTATTGGTACTCCGGAG
GGTGAGAGAAATATAAAAGAGACCCTCGCAAATTTGAGGGAGCTTACTTCGAACCTTGCC
AAGATCACTGCGGATAACCAGTATAGGATCAACGCCATAGTTGAAAATACCCAGAAATTG
ACTGAGGCTTTGAACGAGCTGATTCAAGAGCACAAGAAGGATATGGGAACTACGCTGGCC
AATCTTAAGGATTTTTCGGATAGGCTACCCACCATAGCGGAAAATCTTGAGAAAATTTCG
TCTACTTTGGCAGATACTAACACGAGGAAAAACCTTCAGACCACTATTGCTGAATTAAGG
GAGGCCTCCAGTAACATAAAGGTTATTACCTCAGATATAGCTCAGGGCAAAGGTACCATA
GGTAAACTAGTGAAAGAGGACAAGGTCTATGAGGATCTGAAAGAGACTCTAGGCACTTTT
AAAGAAGGAACTGATCGTATTAGAAGGACCAAGCTCACCCTTGAATTCAAAGGTGATTAC
ATGTTCAGGGATCTTGATGATGAGTACTCATATTCCAGTGAGCCCAGCAATTCATACGGT
TACTTCAATGTTAGAATTCAACCACGGGAGGACAGGTTCTATATCTTAGGCGTTACATCT
GATCCTCGCGGTGATTACGATGAGGAGAGAAAGTATTATTACGTGGATGGCAAGAGACAT
CAGGTCAGGAAGGTAAAATACGATCGGGATATAAAGTTTACTGCGCAGTATGGTATAGGA
CTATTTCCAGATCTTGATTTCAGGATAGGTCTAAAGGATTCTACGGCAGGAGTTGGTTTT
GATTACAAGTTCTTCCAGGATGATACTTTGGTAGCATCTTTGGATGTATGGGATTTCTCA
GGAGAATATAGTGATCATGGTGAGCCAAGAGCCAGGGTGACCTTACAGTACAAGTTCTGG
AAGCCCTTCTTTATTGAGGCAGGTTGGGATGACATGTTCAATTCTAAGTTTTCATCGTTC
TTTGTTGGTGCAGGCATGAGGGTGACCGATGAGGATTTGAAATACCTCCTTTTCGGAGGG
GACTTGCCAGTTAAGAAGTAATGGCTAAGGGTAAAGGCTATGTATGCGCATCCTGTGGAT
ACGAATCTCCCAAGTGGCTGGGTAAATGTCCAAGCTGTGGAGAGTGGGATAGCTTTAAGG
AAAAGTCAGAGCAAAAACTCACGAAAAGGCGCTTAGCAAAACCCGTTAAACTTGAGGAGA
TTAATCTCACAAGTCTTCCTCGATTCCCTTTGGTTTCTCAACAGCTTACCCAGTTTTTTG
GGGGTGGTATAGCCAGTGCATCTGTGACCCTTCTTGCGGGAGAGCCTGGTATAGGAAAGT
CCACTTTTTTGCTGCAGTTACCTAATCTATTTGTAAAAAAACCAAAGATACTCTACGCCA
GTGGTGAGGAGACCCAGTTTCAGGTGGCAGAGAGGGCAAAACGCTTAGGGATCAAGGACG
TATGGTTCATAGCTACTCAGGATCTTGAGGAGATCCTATCAGTGGCAGAGAAGATGGACT
GTGAGCTTCTGATAGTAGATTCGGTTCAGACTGTTTGGACTTTAAAGGAAGCGGGTGTGG
TTGGTGGATTGGCACAGGTCAAAAGTGTGACTGAAAGGATAGTGGAGTGGGCCAAGAGCA
GGGGAATTACCGTGATTCTTGTGGGGCATGTTACCAAAAGGGGTGTGGTGGCGGGTCCTA
AGTTTTTAGAGCATCTGGTGGATGTTGTGGTTTATCTTGAGGGAGATCGAAGGTCCCCTT
TGCGAATACTGAGATGTGTTAAGAACAGGTTCGGCCCTACTGATAATGTGGTTCTTTTTG
AGATGACCTCTAAAGGCTTGGAGGAGGTGAATAATCCGTCTTCGTATTTTGTGCAACCGA
ATACTGTTGGAAAACCCGGAACGGTATTATCTACCGTGGTGGAGGGCGCGAAGGCCTTTG
TGTTGGAAGTCCAGGCATTGGTGGCTCCGGCTATTCATCCCGCTGCTGCAAGAAGGGTAG
CTTCTATGTACGATGTTAAAAGACTATTCTTTTTGCTTGCGGTTATGGAGAAGTATTTGG
GCTTGAACTTTGCAGGAGTAGATGTATATTTGAACATTCCTGGTGGTCTTATGATAAAGG
ATCCCGCAGTGGATCTCGCTGTGGTGGTTTCGTTATATTCAAGTTTTGTCAACAATGGAC
TGGAAAATAATGTGATCGCTATTGGTGAGATAGGACTGACTGGAGAGGTTAGATGGGTGA
GGGATCTGGACTTGAGGCTGAAAGAGGCAAGATCTTTTGGAGCCCAAAAGGTTTTGATTC
CCAAGGCATTCGAGAGTAAAATAAAAGAAGATTTGAAGAATCAGGACATGGAGATAGTTA
AGATTAGCAATTTAGAGGAGGCATTGGAGGTGTTATTTTAGATGGCAGAGGCGTCGGCTT
ATAAAGTGGGAGAGAAGGTGGTGTATCCCGCTCATGGGGTGGGAGTTATCGAATCCATTG
ATGAGTGGGAGATTGAAGGAAAGAAGTGGAAACTCATCACCATCCGCATTCTAGAGACGG
ATGCTATCATCAGGGTTCCCCAGGAGAAAGCTGAAAGAATAGGTGTTCGCAGGGTTATGA
GCGAGAATGTTCTGGAGAAGGTTTTCAAGGTTCTAAAAGAACGTCCGGAGAAAGAGGAAG
AGACTAAAAAGGTCAGCTGGACTGTTAAGCACCGCAATTATCTTGAGAAGGTAAAAAGCG
GAGATATAGAGGAGGTGGCGGAGGTTTACAGAGATCTCATGCTTCTCAGAAAGGAAAAAG
AACTCTCCTTTGGTGAAAGGAAGATACTTGAATCCGCTCAGCAATTTTTAGCCTCTGAGA
TAAGCGAGGCAAAGGGAATTCCCATAGAGGAAGCAGAAAGACTTCTAGAAGGCTTCTTTA
CGGAGGACTCTGCTACCGATGAGGATTAGCTGGGTACAGGTAGCCATAGTAATATGCGGC
ATGGTTTTTGGCGGAGTAGCAGGGAAGTACTATGGTGCTGATTACGGTGCTGTCTTAGGG
GTTTTTGTAGGATTCATAGCTTCTGTATTGATACTTTATGTAATAGGAAAGATTATAAAC
TTTAAGTTAAAAGACCTTATTGGAACTGCTGCGGGCATTGCTTCTGGTGTGCTCCTATCT
ACCTATGCCTATTCTTTTTTACCTATTTCTTTCCCTACTCCAACTATAGAGTTCATGTTT
CGTCTCTTCCTTGCCCTTGTATTCGGCTATCTGGGAGGACTTGTAGGAGCGAAGATAGCT
GAGTCCATATCAACCCCTTCTCGCCCCACTTTTAGACCGGGAAGGAATGTGAAGATCCTT
GATACAAGCGCTATTATTGATGGGCGTATAGCGGATGTCTGTGATACCGGTTTTCTGGAA
TATACATTTCTAGTGCCCACATTTGTTTTAAAGGAGTTACAGCACATTGCCGATTCCACG
GATCCCCTTATACGCAACAGGGGTAGAAGAGGTTTTGAGATTTTAAAGCGGCTAAAAGAG
AACAAGTATGTGAGGGTGAGGATAGAGGACGTGGATATTCCGGATGCTAAGGAGGTGGAT
GAGAAGCTGATTCAGCTTGCCAAAAAGTATCGCTGCAAGATTATAACCACAGATTACAAC
CTCAACCAGGTTGCCAAGCTTCAGGGGGTAGAGGTTCTTAATATAAACGACCTTGCAAAG
GCGTTGAGACCTGTGGTTCTTCCCGGCGAGCATCTGGAGGTCTTTCTAGTCAAAAGGGGC
AAAGAGCCCGATCAGGGAGTTGGCTATCTGGAAGATGGTACCATGGTGGTGGTTGAAGAG
GGTAGGAAGTACATAGGAAAGAAAGTTCGCATACTTGTTACGAGCCTACTTCAGTCTCCT
ACTGGAAGAATCATCTTTGGAAAGATTGAGAAGGTGTACGAGGAAAGCATTGAAGATCTC
CAGGCCAGGGAGAAAGAGGGCCATTGATAGATGTAGTTGTAGTTGCTGGAGGGAAAGGCA
GCAGGTTCGGCGGTAAAAAACAGTGGGTATATCTTAAAGGCAAACCGTTAGTAGGCTATT
CTTTAGAGGTTTTTGAATACCATCCATTAGTTAAAAATATCTATCTAGGGGTTCCCCAAG
AGGATTTGGCAAAAGCTAAAGAGATCTTGTCCATTTACGCTCCTAACAAGGGCAGGTCAG
TGTATGTTGGTGGAGTGGAGCGTTATGAAACAGTTAAAAATGCTTTTCCATTTTTGCAAA
GCCCATTTGTAGCAATTCACGATGCAGTAAGACCCTTTGTGAAGCCAGATGTTTTGAGCA
AGCTTTATGAGGCTCTTGTTAACTCGGAAGCTTGGGGATGTATCCCGGTGGTTCCTGTGG
TGGACACTATAAAAGAGGTAGATGATGGTGCTGTGGTTAAAACCATTGATAGAAGCAGGC
TCAGGGCCGTGCAGACGCCTCAGTTGTTTCATACTGAGAGATTGATGTCCTCTTATGAAA
AGATTGAAGATTTTACTGGTGTAACCGATGATGCTGCAGTAGTTGAAAGGGCCGGAGGGA
TGGTGATTACTGCGGTGGGAGATCCTAATAATTTCAAGATAACCACTAAGGAGGATCTAA
AAAAGGCTGAAAAGCTGCTTTCGTCGCCCCGCGTGGGTTTCGGATACGATATCCATAGGA
TAGTAGAAGGCGATGTTATCTATCTTGGTGGCGTGGCTATACCTGCTGGTTTTTCCCTTA
AAGGCCATTCAGATGCGGATGTTTTGATACACGCGGTTGTAGATGCCCTTTTGGGTGCGG
CTTGTTTAGGGGATATAGGGGAGTGGTTTCCGGATACAGATGAGCGGTATAAGGGCATCT
CAAGTTCTTTTTTTCTCATGCAGGCTGTAAAAGAGGTTAAAGAACGAGGGTACACAATTG
GTTCTCTTGATGTTACAGTGGTAGCCCAAAGGCCAAAGTTGTCTCTTTACAAGGCTTCTA
TAAGAAAAAATTTAGCACAGCTTATGAACGTAGGTGAGTATCGGATAAATGTAAAGGCCA
AAACAAAAGAAGGACTTGATGCTGTGGGAAGGGGCGAGGCTATTGAAGCTTATGCAGTGG
TGATGCTGGAATAGGGAAAGGTGTCCATGTGGAAGGAGATAGTAGATAATATCATAGATC
CCGTTGCCGTTGTTAAAGGTGATTCTATTGTATACCAAAACAGGGCTCATATTGAGCTTT
TTGATGCCCATCCCAGAGAGTATTTAGGTGATGCCTTCTATAGATCTGTATCAGAGCTTT
TGGAAAAAGGTGAGTATTTCCTCGGGGTTCTTATGGTTCCATGGAAGGAGAAAATAAATT
ATCTATTGGCCTTTTTCTTTCCTATAGAGCGAGGAGAGTTTTATGTTTTTCACTACAGTG
ATGTGGAAGATGTGGTTCTTGCCCAGCAGGAGGTCCTAAAGGAGCATCTGAAGTACGAGT
TTATGTTAAGTAACATTTATGGTACTGTAGGGTTGTTGGATGAAGAAGGAAAGTACCTCT
ATGTGAGCCCTTCTGTAAAGAGATTTAAAGGATACAAGCCCGAAGAGTTGATAGGTAAAG
ATTTTTTAGACTTTGTCCATCCTATGGATAAGCCAATGGTGGAGAAAGCTATCAATAGCG
TTAAAAGTGGGCAGAATTGCAACTTGGTATTAGAATGCAGACAGAGGACAGGTGCAAACA
TTTACCGTTATTATCAGATGACTTTTAACTGTCCTTCTGAGGTATTTCTAAAAGGATTTA
AGGGTGTAGTCTTTAGTGAACAGGATATCACCGAAAGAAAAAAGCTGGAATACCAATATT
ATAGGGCCTTATATTTTGACGAATGTACCGGCTTGCCTAATAGAAGGCTTTTTGAGGAAA
AGCTTAAAACCGCAATAGGGGTTGCCAAGAGAAAGGCCAGTTTCGTGGCTGTATCAGTCT
TAGATATAAAGGGTATGAGGCAGATTTTAGATTTGTATGGAACAGAAGTTGGAGATAAGT
TGCTTAATAGTTTTGCTCAAAAATTGTTGTCCTTGGTAAGGGTTTCAGATGTTGTTGGAA
GATTGTGGTCAGATGAGTTTGCAGTAGCCTTTGTGGATATCAAAGATCCCTATACCCTTG
ATAGGATCGTTCGCAGAGTTATAGACGGAGTAAAGGGTCAGTATAGTATCGGTGACGTTA
CCCTTTATGTTGATGCGTGGGCTGGCATAGCCGTATTCCCAATGGATTCCACTAATGCTG
AGGAATTGTTAAGACAGGCTCATTTAGCAATGACCTATGCAAAGCAGAGTAAAGAGCCAA
TATATTTTTACTCTAAAGAGGTAGAAGACTTTTTGAAGGATAAGCAGAAAATATACCACG
AACTGTTTGAAGCTATCAGATCAAAGCAGTTTGTATTGTACTACCAGCCCATTGTGTCAG
CTATCAAGAAAAGAGTGGTTGCAGCAGAGGCATTGGTTAGATGGCATCATCCGGAAAAGG
GGCTTATAACCCCAGACATTTTTATACCCGTTGCGGAGGAGACCGGCTTAATCGAGGATC
TGGGTGCTCTGATCTTAGATGTGGCGGTTGCTCAGGTTCACGAGTGGCAAAAACAATCCC
TGGATCTAAGATTATCTGTTAATGTTTCTCAAAGGGAGTTTGAGAGAGAGAAATTTGTGG
ATTTTGTGCTCAATAAGGTTCGAGGAATCCCTGCCGGTAGGGTAGAGCTTGAGATAACAG
AGACAACAGCATTTAAAGACAAAGACAGAGTAAAGTCGGTTTTAGATAGCTTGAAACAGG
AAGGATTGAGTTTTGCGCTTGATGATTTTGGTACAGGTTATTCTTCACTTGAAGCCTTGG
TGGTTCTTCCTGTGGACAGATTAAAAATAGATAAGAGTTTTGTGATAGGTATGCTTGAGG
ATGAAAAAAATAAAAAGGTAGTTAGAACAGTTATACAGATGGCCCATGCTTTGAATCTGG
AGGTTGTGGCCGAGGGTGTAGAGACAAAAGAGCATGTTGAAAGGCTCACTTCTGTAGGGT
GCCACGAATTGCAAGGGTTCTATTTCTCTCCCGCTCTTCCTGCAGAGGACTTTGTCCATT
TCTACAAGAATTTTTCGCTATAGATAATAGACAAACAAGTGCAAATCCAAAGGTGTTCCC
CTGTGATCTCTGCTGATATTGCGAATGACACCTTGCTCTTCAAAACCAAACTTACGAAGG
GTACTTAGGGCGACTTCCTGTAGTGATACAACTTCTGCAAGTATAGCTTTCAGCTCTTTC
TGCCTGGCTATCTCTACAAGTTTTTCCAGTATTGCTTTTCCTATGCCTTTTCCTCTACCC
CATGCACAAATGGAGATTCTTATCTTACCTAACTTCTTTTCCCACCCATGCTTTCTTAGA
TGAAGTGTTCCCACACCAATTATCTTTTCTTCAGACACTGCCACAATAGGCACCACTCTG
TTTAGGTTTATGTTTTCGCACCAGCTTTTCACAAGGTAGTAATCATGCACATTGTCCTTA
AAAAGCAATAGATCCTCTTCTTTGATATCTTTCAGAAAGAACTCATATAAAGCATCTGTA
TCAGTGTTTTGAAGGGTTCTTAAGACAACTTCTGATCCGTCCAGTAATTTTACTTTTTCC
TTCATAGTTTCATTTTACAGTTAGGCCTTTTATTTTTCAACAGCAGCCTTTTTGTGAAAA
TTTGCATTTTCTCTATTGACCCTCCTGGTTTGTCGTGCTAAATAGCCTTCCACATCTTTG
AGGGGGCAAAAGATGAACGATGCTTACTGGCCCTTAATTTTGGTGGCTCTTTTAGCTTTT
GGTTTTGGGTCGGTTACAGTTGTTCTGTCCAAGCTATTGGGACCCAAGAAGCCCGATGAG
AGTAAGCTTTCTCCCTATGAGTGTGGTGTGGAGCCTGTGGGAGACGCCAGGAAGAGGTTT
TTCATCCATTATTACGTCATAGCGTTGCTCTTTTTGATCTTTGATATTGAGGTAGTCTTC
ACATACCCATGGGCTGTGAAGTTTAAGGCCATGGGACTTTGGGGCTTTGTTGAGATGGTA
ATTTTCATTGCCATTTTCCTGCTAATTTATGTTTATGTGCTTGGTAGAGGAGCGTTGGAA
TGGGAGTAAAAAGGGCACCTATCAAAGAGGTTGAAATAGTAGTCCCCAAGGAGCATCCTC
AGGAGGAGTTGACCCAGGAGGAGCTTGCCCTTATTGAGGGGAATGTTCTGATAACCACGG
TGAATAAACTGGTGAACTGGGCAAGAAAGTGGTCGATATGGCCTTGTACCTTTGGATTGG
CCTGCTGTGCCATTGAGATGATGGCGACAGCAGCATCTCGCTTTGATATGGCTCGTTTTG
GCGCTGAGGTTTTCAGGGCCTCTCCGAGACAGGCTGATCTCCTTATAGTAGCGGGAACCC
TTACCAAGAAGATGGCACCTGTTGTGAAAAAGGTTTATGAGCAGATGCCTGAACCTAAGT
GGGTTATTGCCATGGGAGCCTGTGCTGTTGGTGGAGGAATCTACGATAGCTATGCTGTGG
TTCAGGGTGTGGATAGACTTATACCGGTGGATATATACATCCCCGGTTGTCCTCCAAGAC
CTGAAGCGCTGTTGCAGGCGATATTGATGTTGCAAAAGAAGATAGAACAGGAAGACTTCA
AAAACAAAATATAGGATAGGTTGAGATGGGCATGGTGGTAGAGGATCTCAAAGCAAGGTT
TAATGAAGCTGTTTTAGGGGTAAATGAGTTCAGGGGAGAGACTACTGTAACTTTATCTTC
CGATGTGTTGAGAGAGGCCTGCCTGTTCCTGAGAGATCAGAAAGGCTTTAATTTCCTTGT
GGACCTGTGTGGTGTGGATTATGGATCTGGGAACGGTCAGGGCCGTTTTGTGGTTGTGTA
TTACCTGAGGAATTTGGATACTAAGGAGCAGTTGAGATTAAAGATCTTTACCAATGGTAC
TGTGGATTCTGTTTCAGATATATGGCCTACTGCTAACTGGCACGAAAGAGAAGTTTACGA
TATGTACGGGATAGAGTTTAAGGGGCATCCTAATCTTGAAAGGCTCTATCTGCCTGAGGA
TTTTGAAGGGTATCCGCTTAGGAAAGATTTTCCGTTAAGGGGCTTCAATCCTGATAAGGA
TCTTTACGAGGGTGGAGTAAGAACCAAGGTAAAACCTTCAAGGCCTGATACTATGATTCT
TAACATGGGTCCCCAACATCCATCCACTCATGGTGTTTTGAGGGTGCTTCTGGAGCTTGA
GGGTGAGACTATTGTGAATGCGTGGCCCATTGTGGGTTATCTTCATAGAGGAACTGAGAA
GCTTGCTGAGTATAAAACCTACCATCAGGTGCTACCCTTAACGGACAGACTGGATTATCT
TGCACCTCCTTCCAATAACCTTGCATATATACTGGCTGTGGAAAAGCTCCTTGGCATAGA
GCCGCCTCCCAGGGCTAAATATATAAGGATCATAATGGTAGAGCTGGCGAGAATAGCCAG
CCACCTTGTCTGGCTTGGTACCCATGCCATGGATATAGGTGCGGCGACAGTATTTCTCTA
TGCCTTCAGAGAGAGGGAAAAGATCTATGATCTCTGGGAGATGGTAGCTGGTGCCAGATT
TCATCAGAGCTACTTCAGAATAGGTGGCGTTAGGGAAGATGTACCAGAAGAATTCATCCC
ATCATTAAAGAAGTTTATGGACAACTTTTTGAAGGCTCTTGATGAGTGTGATGGGCTCTT
GACCAATAACAAGATCTGGCGAGTCAGAACCGAGGGGGTAGCAGTTTTAAGCAAGGAAGA
CGCTATTAAGTATGGAGCTACAGGTCCTGTGCTTAGGGGATCTGGCGTAAATTGGGATCT
TAGGAAAGCTTATCCGTACGCTGGATACAACGAGTTCAGGTTTGAGATACCTGTGGGTAA
AAACGGGGACACCTTTGACAGGTACCTTGTCCGTATGGAGGAGATGAGGCAGAGCCTTGA
GATACTGAAGCAGGCAGTTGAGAGATTCCCGGATGGTCCCATCCAGACGGAGCCAGGAAA
GTATAACTTCCCACCGCCGGAAGAAGTAAGGGGAGATAAGGCAAATATAGAGGCTTTAAT
ACACCAGTTTAAGCTTGTTATAGAGGGTGTGCGTCCTCCGAAGGGTGAGGTTTATCAGGC
GGTTGAGGCTCCCAAGGGAGAGCTTGGTTTCTATATTGTGAGTGATGGTGAACCCAGACC
TTACAGGATGCACATAAGGTCTCCATCTTTGATAAACCTACAGGCTCTGCCCTTGATGGT
TAAAGGGCTGAAGGTTGCTGACGTGGTTACGGCCATTGGCTCAATAGATATTGTTTTGGG
TGAGGTGGACAAGTGAAGGTGGCAATAGACACCAGCTTTGTTAGTCCAGAGACTTGGGAG
AAGATACAGGATCTTATGCACCGCTATCCGGATAGAAGATCTGCCTTGTTGCAGGTGCTG
CACGCTGTCCAGGACGAAAAGGGTTATCTTGATATGGAGGCTATCAAGTGGATAGCCAAG
CTCTTCAAGCTGCCACCTGCCGAGGTCTATTCTGTGGCAAGCTTTTACACCATGTACAAT
CTCAAGAGGGTTGGAAAGTATCTGATTCAGGTGTGCACCAATGTTTCCTGCATGATTAAT
AGAGCGGAGGACATTGTTGCTCACATAGAGAAGAAGCTGGGTATCAAGGTAGGCGAAACC
ACCAAGGATGGTAAGTTCACTCTGATCACGGTGGAATGTTTGGGTTCATGCGGCAAGGCT
CCTGCCATGATGATAAATAAGGACTATTATGAAGAGCTTACTCCAGAGAAAGTTGATGCT
ATTTTGGATAGCTTGAAGTGAGGTGCTTGATGGGCGAGTATAAACTACTTTTGGCCAACG
TTGATAAGCCCGATTCTGAAAAGCTTGAGACCTACAAGGCAGCAGGTGGTTACGAAAGGC
TCAGAAAGGCCTTGTTTGATATGAAGCCTGATGAGATAGTAGAAGAGGTAAAGAAATCGG
GACTTAGGGGTCGTGGTGGTGCAGGCTTCCCCACAGGTCTAAAGTGGAGCTTTGTGCCCA
AAACCGATGAGCCCAAGTATTTGGTGTGTAATGCTGATGAGGGTGAGCCCGGAACCTTTA
AAGATAGAGTTATTATAGAGAAAGACCCTCATCTCTTACTTGAGGGTGTTGCCATATCTG
CCTATGCCATTGGTGCCCATGAGGCCTTCATTTATATAAGGGGTGAGTACGAGTACGGTG
CCCAGGTTCTTGAAAGAGCCATTAAAGAGGCGGAGGAAGCAGGGGTACTCGGGAAAAACG
CCCTTAGATCCGGTTATGATATAAAGATTACTGTTCATAGAGGTGCTGGAGCCTATGTCT
GTGGTGAGGAAACGGCCCTTTTAAACTCATTGGAGGGAAGGAGAGGCCATCCAAGGATAA
GGCCACCTTTCCCTGCGTCTAAGGGTCTTTATCAGCATCCAACAGTTATTAATAACGTAG
AGACTTTGGCTACGGTGCCCTTCATAGTAGAAAAGGGTGGTGACTGGTACGCTTCCCTTG
GTACGGAAAAGAGCAAGGGCACAAAACTTTTCTCTATCAGTGGCCACGTGAAGAGACCCG
GTGTTTACGAGTTAGAACTTGGAACACCTTTTGAGGAATTGATCTATAACATCGCCGGGG
GCATTAGAGAGGGCCACAAACTGAAAGCGGTTATACCCGGTGGCTCCTCCACTCCCATGT
TGAAGGCCGAGGAGATAGAGGGTGTACTTTTGGATTATGAGTCCTTGCAGGCTGCTGGTT
CCATGTTGGGTTCCGGTGCAGTTATTGTGATGGATGATAGTACCTGCATTGTTAAGGCCG
TATACAGGATGGCAAAATTCTATGCCCACGAGTCTTGCGGTCAATGTACCCCTTGTCGTG
AGGGTACGCGCTGGATGGTGCAGATCCTCACCAGGATACTGAACGGGAAGGGGAGGATGG
AGGATCTTGATGTGCTTCTTTCCATGAAAGATATTATGGGAGGCAATTGCCTCTGTCCGT
TAGGAGATGCGGCTTTGGGTCCTCTTATCACTGGTGTTACAAAGTTTAGGGATGAATTTG
AGGCTCATATAAAAACCGGAAGATGCCCCTTAGGAGGTTAACGGTTGAGCATGGTTAAGG
TCACTATAGATGGTATAACAGTTGAAGTTCCTGCAGAGGCAACGATTTTACAGGCTGCTA
TGAAGGCTGGTGTGGATATCCCGTATTTCTGCTATCATCCGTTTCTTAAGCCAGCTGGAT
TGTGCCGTATGTGTCTTGTGGAAGTGGAGGGCGTCCCAAAGCTGCAGCCTGCCTGTGTAA
CTCAGGTCAGGGATGGTATGGTGGTAAAGACCAATACCGAACGCGTTAAAATTGCCAGAG
AAGGTATTATTGAGTTCCAGCTATTGCACCACCCGCTAGATTGTCCCATCTGTGATCAGG
CTGGGGAGTGTCAGTTACAGGACATCACCTTTAGATACGGCAAGACCACCAGTAGGTTTG
TGGATGAGAAGGAACTTTATCCCACTAAGTTTTATGGTCCACTTATAGTTCACGAGCAGT
CAAGATGTATCCTCTGTAAACGTTGTGTAAGATTTTCTACCGAAGTGATGGGTGGTGCCG
ACTGGAATGTTTATTGGAGAGCGGCTCACTCTCTGATCGGTTCTTATGAGAGCGATAAAG
TGGCCAACTACTTTACCGGCAATCTTGTCGAGGTATGCCCTGTGGGAGCTATTACTTCAA
GGTTGTATAGATACAAGACAAGGATATGGAAGCTGGATTTTACCAGAAGTGTTTGTGATC
ACTGTGAGATTGGGTGTTTTCTAGATCTTGGTGTAAGAGAGAGCCAGCTCTTTAAGGTTA
AACACAATATGGCAGATCCTACTCCTTGGATATGTGATAAGGGATATTATGCCTTTGATT
TCGTGAATCATGCTGAAAGGATCTTGTATCCTCTTAAGAGGAATGGCGAGAAGATGGTGG
TTGAGAAACCTGAGGATATAGTTCCTCAGGTAGCTGATAGATTGAGGGCGTTTAAGGGAG
ATGAGGTAGCTTTCTTGATTTCCCCGTCTACAGCCTTGGAAGATGTGGTGGCTTTGAAGG
ATCTTGCCGACAAGCTTGGAGCAAAGGTAGAGTACAGGGTTTATGGTGAAGATTATCTGC
CTGTAGATGGTGGCGTTAGAGATCTATCTGAGATTGAAGATATAGGTAATGTTCTCGTTG
TAGGCGGAGATGTGGGAGTAAGCCATCCTGTGTTGGCGCTTCATCTAGCTGCGCTTAAGC
AGAATGGTGTCAATGTGGCGGTTCTATCTGCCAATGACACTTTCCTTGGTGAGAGGGCAA
GTGTCTTTGCGCTTCTACCTGTGGATAAAGAGGAAAGCATGGTTGAGAAGGTTTTGTCAG
GAAATATTCCAAGCGGTCTCAATCTTACTGACGAGGAAGAAGCCTGCTTAAGATCCATGC
TTTCTTCGGATAAACTTTTGATAGTTGTGGGTGTAAGGGCCAGTTCTCAGCTTAGAAAGA
AGGTTTATGAGTTGAAGGAGTCAAAAGGCTGGAAGGCTCTTTTCCTGGATAGGGGTACCA
ATGCCAAAGGCCTTGCTTCCATTGGTGCTTATGGTGATAGTGTTGGAAGCATTCTGGATC
AGGCTATTGATGGCAAGATCAAAGCACTTGTGGTTTCTGGAGTTGATCTTTTTGCAACAT
ATCCGGATTACATTAAGGTGAAAAAGGCTCTTGAGCACCTTGATTTCTTGGTAGTGGCAG
ATCTCTTCTTCCACGAAACGGCGGCTTATTCTGATTTCTTCCTACCCTTGGTGAGCTTTG
CTGAGGATGAAAACGGCGTGGTTGATCTTTTCTGGCGAGTAAGAAGGAGAAGACAGGCTA
TGCAGCCCAAGGGAGATAGCCAATCTTTGAGAAAGTGGTTGTCCCAGATAGCTGAAGTTA
TGGGATACAGTATCAATACAGGTTTGGAGAGTGTTGAAATTAAGAAGATAGAGGAGCCGT
TGTTTGATGCTAAAGGGAGAAAGATAGAAAATGGCAAGTTTGTAGCTCTTGTAGAGGATG
CTTTTTACAGATCTGCAAGGTATGCTGGATGGTGTTTCAACTTCTCAGAAGCAGCTGACT
ATCCCAAAGCCTATCTTTCTATAGAAGATGCTAATGGGCTTGGCATAGGGGATGGAGATA
AGATTATTGTATTTAATGAAAAGGGTAGTTTTGAGTTTGTGGCGTCATTAAGAGAAGGAC
AGCCTAAAGGATCTGTTGTTTTGGATGGTGGATTTGAAAGGTTCCCAGTGAATATGTTGC
TGTCTGGGTCTTGGGTTACAACAGTGGATCTAAAAAAGGCTTGAGGTGGTGTAATGGCTA
TGCTGATAGTTGTTACTGTAGTTAAGCTCGTTATATACTTTGCTATTCTGATGCTTTTTG
TTGCCTACGGCACATTGGCAGAGAGGAAGGTTGCTGGACATATCCAAGACAGGCTTGGTC
CATATCACTGTGGACCTCACGGTATTTTCCAGCCCCTTGCCGATGGTATCAAGCTCTTTT
TCAAAGAGGATATTACAGTCTCCCAGGCCAGCAAATTTGTTTACTATCTTGCGCCTGCAC
TGGCTGTTGTTCCTCCTCTTCTGGTTTTGGGTATTATTCCCATCGGAGATCAGATCACTA
TCGCAGGAAAGACAATTCCCCTACCCATTGCTGATATAAATATTGCTCTTTTGTACTTTT
TAGGAGTTACGTCCCTGTCGGTGTATGCCATTATGCTGGGGGGCTGGTCAGGAAACTCAA
AGTATCCATTGCTGGGTGGCTTAAGATCTGCTGCTCAGTTCATAAGTTACGAGTTGGTTT
TGGGTCTTTCCATTATTGGTGTGGTTATGCTGGTTGGTTCATTCAATCTTTTGGATATTG
TCAAATATCAGAAGGATATGTGGCTCTTCATAAAACAGCCTGTTGCCTTTATAACCTATA
TGGTAGCCGCTATAGCAGAGCTGAACAGAGCTCCTTTTGATCTTCCTGAAGCGGAATCAG
AGTTGGTTGGTGGTTACCATACGGAGTATAGTAGCATGAAGTTTGCTATGTTTTTCCTGG
GTGAATACGCCAATATGGTGGTATCTTCGGCTATTGCTGCTGCTATTTTCTTGGGCGGCT
GGTATGCACCGGCTTCGTTCCTTTCTTTCATACCGGGACCTATTTGGTTTTTGATTAAGA
CCTTTGCTTTGTTCTTCTTTATGCTCTGGATTAGATGGACATATCCAAGGGTAAGGTTTG
ATCAGTTGATGGGGATGTGCTGGAAGTATCTCATACCTATTACGCTGTTTAATATTATCG
GGACAGGCTTGGTGGTTATCCTCAGAGCTGGAGGAGTGTGATGGTTGGACCTCTTCTTAA
GGGACTGAAGATTACGTTTACGCACCTGTTTAGGCCGGCTTTTACGGTGAAGTATCCATA
CGAAAAGATTGAGGTGCATGAGCGCTGGAGAGGCAGGCACATTTTGAGAGTGGATGAAGA
GGGAAGAGAGAAGTGTTGCTATTGTGGATTATGCGAAGCGGTTTGTCCGGCCAATGCCAT
AAGGATATACGGAGAGGAAGCTCCTCCAGAAAAGTCGGATGTGGGCAAAATTGCCGCAAT
CTATGAGATTGACTACAGGCGTTGTATCTTTTGTGGATACTGCGAGGAGGCTTGTCCTCG
CGGTGCTATAGAGTTGACTCCTGATTATGAGTTAGCTGAGCCTGAAAGGGCGAAGCTATT
GCGGACAAAAGAGACTCTTTTGGAGAAGAGGTAGAATATGTGGTCGTTAGCTGTAGCTGG
GTTGTTAGGGCTTCTGATACTGGTGTCTGCTTTGGCTGTGGTGTTTCTAAAAAATCCAGT
GTATTCTGCATTGGCGTTTCTCGCTAATCTTTGTTTGACAGCCATACTTTATTTGGCTGT
TCTATCGGCGCCTTTCCTAGCCATCGTACAGGTGATCGTCTATATGGGTGCGATTTTGGT
ATTTATACTCTTTGTAATAATGCTGGTTAATCTAAAGAAAGAAGATATCACCGAAAGATT
CTTCTCTCCCAGGTTGCTTTTTGCTTTGGTGGTCGTGGTTGTGTTTCTTGCACAGATGTT
GTTGGTTAATGTTCCCGAGTCAGTTCAGTTGGCTAATTACGTTCACGCAAAAGACATAGC
ACAGATTATATTTACGAAATACGCTTTACTCTTTGAGCTTGTTTCTGTTTTGATTTTTGC
GGCGGCTGTTGGTGCTGTGGCTCTTGCAAAGAAAAGGATGTGAGGAGTGGTGCTATGCAG
ATGCAACTAATTTACGCCATAGGTATTTTGACCTTTGCTATTGGGGCTTTGGGTGTTTTG
GTGAGGAAGAATGCTATTGTGATGTTCATTTGTATAGAGTTAATGTTGAATGGAGCCAAC
ATACTTCTTATGGGCATATCAAAGTACAAGGGGTTAGTGGAAGGCCAGGTGATTGTACTT
TTTATAATGGCTATAGCTGCTGCTGAAGCTGCTATTGGTATGGCTATTATCACTGCTTTT
TACAGACGTCGTGGCGGTGTTGAGGTAGATAAAGCAGACCTCTTGAGGTGGTAGGAGGAG
CGTAATGCAGAAGCTGATACTTGGTGTTGTCTTTATACCTCTACTGGGTGCAGCAATAAA
CGGAATCTTTTGTTGGAAGACCAAAAGGAAAGCCCACTGGATTGCTGTCCCTGCAATAGC
AGTACCTGCAGTGCTCTCTTTGATCCTACTTACAAAAGTGGCAAATGGAGAGCACTTTGA
TCAAGTTCTCTACTGGTGGATAGCTGTTGGTGATTTCAGAATTCCCATAGGTTTCCTGTT
GGATGAACTTTCTGTAGTAATGATCTGTACTGTAACCTTTATCGCTACTTGGATTCATAT
ATACTCCATAGGGTATATGGATCACGAGCCTGATATATCTTATGCTAGATACTTTACCTA
TTTGAACCTCTTTGTCTTTTTCATGCTCGTTTTGGTTCTTGCCAACAATTACCTTCTCAT
GTTCGTTGGTTGGGAGGGAGTGGGTCTCTGTTCCTATCTCTTGATAGGTTACTGGTATGA
GAAGATGTCCGCTGCCAATGCCGGTATGAAGGCGTTTATTACTAATAGAGTGGGTGATTT
CGGATTTACCATTGCTTTGTTTTTGCTTTACAAGCATCTTGGAAGCTTAGTGTTTCATGA
CGTTTTCCATCATGCTCATGAGCTTTCCGTTCCTTTGGCTACTTTGATAACCTTGCTCTT
GTTTACAGGTGCTACCGGTAAGTCCGCTCAGATTCCCCTTTATGTGTGGCTTCCCGACGC
AATGGAAGGTCCAACTCCTGTGTCGTCGTTGATTCACGCTGCCACCATGGTTACTGCTGG
TGTGTACATGATAGCTCGTTCTCATGCCCTGTTTAACCTAGCTCCCTTTACAATGGAGGT
TGTGGCTACAATAGGTGTTGCCACAGCTATGTTTGCAGCATCTATGGCTTTGGTAAACAA
CGACCTGAAGAGGGTTTTGGCTTTTTCTACTATATCCCAATTGGGATACATGTTTGTGGG
TGTTGGAGTAGGTGCCTATGCTGCTGGTATATTCCATTTGTTTACCCATGCTTTCTTCAA
GGGACTGATGTTTCTCTGTGCCGGTTCTGTAATGCATGCTCTTCATGGTGAGCTTGATAT
GCAAAAGATGGGTGGACTCATTCACAAGATGAAGATAACAGGTATAACCTTTATAGTTGG
TGCTTTGGCGATTGCCGGTGTACCGCCTCTGGCCGGTTTCTGGTCTAAGGATAGCATACT
ACATCATGCATTTGTATCAGGTCATAAGGTAGTATGGCTAGTGGGTACCATAACTGCTGG
TATGACTGCATTTTACATGTTTAGACTTATCTTTCTGACTTTCTTCGGGGAACCGAGAGA
CAAGCATCTTTATGAGCACGCACATGAAAATCCACCTGTTATGACTATCCCATTGATAGT
GCTAGCAATAGGTTCTGCTTTAGTGGGATTGTTGGCTCTGGCTCCCGGTGGTGGATTCGA
GGGGTTTGTCAATAGGGTGGTTATGGCAGGACATGAGTTAGTTCATCATGCTGCCGAACA
TGGTGGTGAGGGAGTGCCTGAAATTGTCCTAATATTGCTTTCTGTTGCAGTTGGTTTGGC
TGGTATCGGTCTGGCTTACAGCATGTATTTGAAGCGTGTGCCAGACCCTGTGAAGATGGC
CCAAAGGTTCAGGCCAATTTATATAGTCCTTTATAACAGGTATTGGGTGGATGAGCTCTA
TTACTATCTTTTCATTAATCCCACGGTGCAGGGATCCAGGTATATACTATGGAAGTTTGT
AGATGTACTGATAATAGATGGTATTGTGAATGGTGTTGCCAGGCTCTGTTCATTGATAGG
TGCTGGTTTGAGAAAGATCCAAACCGGTTACATCCCCGATTACGCGTGGCTAATTATGGT
TGGTGTGATTTTGGTTTGTGGATTGAAAATACTATTCTGAAGAGGGGTTAGGTGATGATG
GCGAATTTCCCGATACTTACAGTACTGACGCTCTTCCCGCTGGTTGGCGTGGTTATCATA
GCCTTTATTGATCGCAAAAATGTGAACGTAATTCGTTGGGTTGCGCTTGTTACATCCATT
GTTGAGTTTATACTATCCATTCCCCTTTATTTTAATTTCAAGCTGGGGACGGCCCAGTTT
CAGTTTGTTGAAAAGTATCAGTGGATAAAGGCATGGGGAGCATCTTACCATGTGGGTATA
GATGGTATATCCCTGTTTTTGGTCTTGCTTACTACGTTCTTGACTATTCTAAGTATACTT
GCCTCCTGGACTATTGAGAAGCGAGTTAAGGAGTACATGATCTCCTTCCTTTTCTTGGAA
ACCACAATGGTCGGTGTTTTTGTAGCGCTCGATCTTTTACTGTTCTACCTTTTCTGGGAA
GTGATGCTTATACCCATGTTCCTCCTCATTGGAGTATGGGGTGGCCCCAGAAGGGTTTAT
GCAGCTATCAAATTCTTCCTGTATACCATGGCTGGTTCGGTTTTGATGCTGGGTGCCATC
ATCTACCTTTACTGGAACCACTACAACGTTACTGGTAGCTTGTCCTTTAATCTCTTTGAT
CTTTTAAAAACGCCTGTGCCTCAGCAAATAGTTCCCTGGCTCTTTCTAGCTTTTGCCCTT
GCTTTTGCTATTAAAGTGCCCATGTGGCCTTTCCATACGTGGTTGCCTGATGCTCACGTT
GAGGCACCCACTGCCGGTTCTGTCATCCTTGCTGGTGTTCTTCTTAAGATGGGAACTTAC
GGCTTTATGAGATTCTGTATGCCCTTCTTCCCACAGGCTGTTCAGAAGTTTGCTGTGCTT
TTCTTGGCCTTAGCTGTTATAGGTATCATATATGGTGCACTTGTTGCTTTGGTGCAGGAA
GATATAAAGAAGCTTGTTGCTTACTCATCTGTTAGCCATCTTGGTACTTGTATGCTTGGT
CTTTTTGCTCTCAATTTGCAGAGCGTTTCCGGTAGCCTTTTGCAGATGATAAACCACGGT
ATTTCCACAGGCGCCCTCTTCCTTCTGGTGGGAATGATTTACGATAGAAGACACACCAGA
TTGATAAAGGAGTATGGTGGTATCGCTAAGGTGATGCCTATTTATGCTACCTTCTTTATG
ATTGCGATGTTCTCATCCTGTGGCCTCCCTGGGCTGAATGGTTTTGTCGGTGAGTTCTTA
ACCCTTGTTGGAACCTTTAAGAATTATCCTTGGTTTGCGATGCTTGGTGCAACTGCTACC
ATCTTTTCCGCTGCTTACCTTCTCTGGATGTATAAAAGGGTCTTCTTCCAGGTACTTACC
AATCCGGCCAACCTTAAGCTAAAGGATCTCAATTTCAGGGAGATTGTCATATGTCTAATG
ATAACTGTACCCATGTTTTGGATAGGACTTTATCCAAAACCCTTCCTTGAAAGAATGCAG
CCTTCTGTTGAGGCGTTTATAAAGCTTTCTAAGGGTGAGGCCAATGCCTATGTGGTTTAT
GATGTTGTGCAGAAAGATAAGAAACTAGCGGCGTTGTCCACTACTGCCAAGATTGAGGAT
TGAGGGAGGAATCATGGGAGCTTTGGTGTCTACAAAGGATATAATGTTGATACTTCCTGA
ATTGGCAGTTCTTGTCACTGCTTTCTTAGTGTTGGTGGTGGATGCCTGGGGGAGAAATAG
AGAGAGCTATTTGAATATACTTTGCGCTTTTGGGCTGGCTGTTGCAGCTTACTTTAACTA
TCAGCTTTTTGGTGATCACGGCAGGGCCTTCGCATACATGGTTTTGAGGGATAAGCTGGC
ATTCTTTGCCAATTATCTTTTTATTTTCTGTGCCTTTGTGACCTGTTTTTACGCCCGTGA
CTATCTTGTGCGGGAGAACAGAAATTATGGTGAGTTTTACGGGCTGGTGCTTTTCGCCAC
TGTTTCTATGATGTTCATTGCTTCTGCATCCCATCTGGTTCTTTTCTTCTTGTGTTTGGA
AATTATGTCAGTTTGTTTGTATGCTTTGGCAGGTTTTGTTAGGGACAGGGATTTGTGTGT
TGAGGCTGCGTTAAAGTACTTCCTCATGGGTGCCTTTTCAGCTGGATTCTCGGTGGTAGG
AATGGCTCTTATTTATGCATCTGTTGGCAGTCTTGACATAGTTAAGCTGGTTACTGCTAA
GCCTGATTTGCTTTTCATGATAGGTCTTGCTCTGTTTGCAGTTTCCTTCTTCTTCAAACT
TTCTGCGGCTCCGTTTCATGTGTGGGCACCGGATGTCTATCAGGGTTCACCTGCTCCTGT
TACCGGCTTTATGATGACTGCTGCGAAGGCTGCTATATTTGTCTTTGTGGTTCGCTTCTT
TATCGATGCTTTAGGTGTCAACAAGGCTTTGTGGATTAACCTTGTGATGTTTGTCTCTGT
GGTCTCTATGGTGATAGGTAATTTTGCAGCCATCAGGCAGATGGATGTTAAAAGGTTGCT
TGCCTATTCCTCCATCGCCCATGCTGGATATGCTTTTGTTGCGGTTGCTGCGGGTACCAA
ACTTGGAGCTACTGCTGTTGTTTATTATGCTGTGGCTTACTGTCTCATGAACCTGGGTGC
TTTTGCTGTTATCAGTGTACTGGCTGGAGAGGGTGAGAAAGCAAGTGATCTTGAAAGCCT
GCAGGGTGTTGCAGTTGAACATCCTGTGCTGGCAGCTGCCTTTTCGGTATTTCTCTTTTC
ATTGGCAGGAATGCCGGGAACCATTGGATTTATGGGGAAATTCTATGTCTTTGCTGCTGG
TTTAAAGTCTGGTCTTTACTGGTTGGTTCTTTTTGCCCTTATCAATTCTGCTATTGCTGC
CTACTATTATCTCAAAGTTGTGTATTACATGTTTATGAGAGATCCCGTATCTTTACCAAA
GGTAAAAGTTGGGGTTGCTACAGGCATAGTAATGTTGTTGCTGGTAGTTCTGGTTATCCG
GAATGGTTTAGCGCCCAATTGCCTTTATTCCTTTATAGCCGCAAGTCTCCCTTAGTGGTA
GGTTGTGGCTATTAAAAATTGACCATCCCAAAAGAAAGGTATATAGTTGCAGTCCATGAG
AGTAGTTGATAACGTATTGAAGTTAATAGGCAACACTCCTTTAATTAGGCTGAATTACTT
CTCAAGTGCTAAGGTTGAGATTTTGGCCAAGGTCGAGTCTTTCAATCCCGGCGGTTCTGT
AAAGGATCGAGCCGCTCTCTACATGATCGAGGGTGCGGAAAAAAGAGGAGAACTTATCAA
GGATAAGGTTATTTTAGAAGCAACGTCAGGCAATACGGGCATTGGCCTGGCACTTGTGGG
TGCGGTTAAGAGGTATAAGGTTAAGATCGTTCTACCTGAGTCTATGAGTATGGAAAGAAG
GCAGCTCTTAAAAGCCTATGGTGCTGAGATAGTGCTATCCCCGGCTGATAAGGGAACCGA
CGGTGCCATAGAGCTTGCCGAGGAGATTTATAGGAGCGATCCTGATAAGTACTACATGCC
CAATCAGTTTGATAATCCCGATAATGTGAGGGCCCATTACGAGACCACGGGACCTGAGAT
CATCGCTCAAACTGCTGGTAAATTAGATGCTTTTGTGGCAGGCATTGGAACCTCCGGTAC
CCTTATGGGTGCTGGCAAAAGATTGAAGGAGTTTGACGAAAACATAATGGTGGTGGGTGT
GGAGCCGCCTCCCAAACACAATATCCAGGGGCTAAAGAGTTTGGAGGACCAAAGGGTGCC
CAAGATTTACGATCCCTCTCTGCCCGATAAGGTACTGAGGGTAACCGACGAGGAGGCCTT
TGAGCTGGTAAGGCTTTTGCCCAAGAAGGAGGGGCTTTTTGTGGGGATATCTTCCGCAGC
TGCTCTGTGTGGTGCTTTAAAGATAGCTGAGCAGATGGATAAGGGACGTATTGTTGTTAT
TTTCCCCGACGGCGGTGACAGGTACCTTTCTCTCGGTCTTTTCTGATGAAGCGGCTTAAT
CTTTATGGTTCTGCAGCTTCTTTCTATATAGCTGATCTTTCCTTTGACTACGACAAAATT
CTGGTTGTTGTTCCCGAGGAAGAGGCTCAGAGGGTATTTCGTGAGATAAAGACCTTTGTA
GATGCCTACTTCCTTCCCGCCTGGGATGTTTCCGTGGACAGTGGATTAAAGCCTTCCATA
CCCATAATCAGAGAAAGGATGAGAAGCTGCGAGGCTATCCTTAACCGGGATCGTCTTGTG
CTGGTTACCACGGTTCAGGGGCTGGCACAGGGTGTATGTGACCCTGAGGCTTTTATGGAG
GATGTTGTAGTTGTGGTTAAAGGTGCCAGTGTGGATAGGGAGGAGATGGCAAGGCATCTC
GTGGATATGGGATACAACAGGGTGTCTGTGGTGGAGGCACCGGGAGGTTTCAGCGTCAGG
GGTGATGTTATAGATGTCTTTCCTGTCAATGAGGAGAATCCCTATCGTATAGAGCTTTGG
GGCGATGAGGTAGAGTCCATCAGGATTTTTGATCCCGCTACCCAGAGGAGTCTGAGGGAA
GCTGGGGCGGTAACTATTTTTCCTTTTTCCGAAAGGAGCTTTGTGCCTCTTTCGGAGGTT
GTGGATTTTGATGTGATAATGGGCATAGATCCCGACGCCCTGGAGTCGGAGAGGGAGGAT
GCAAGTTTCTGGGCGGATCGTGAGGTGGATCTTCCAGATTTTGATATAGTCCTCGGTGGT
ATTCCCGACCTTCCCAAAGAGATTGAGACGGGCTTTCTCGTAGATGCCAGCCTAAAGGGT
GAGAAGAGGATTGATTTTGTTGTTCTCAGGATAAGGGAGCTTTTGAAAAGTGGATTTACA
GGGTTTGTGGTGGCTGATGGCGAGGAGAGAGTGGATGCGCTGCAACAGCTCTTTATGGAA
AGGGGCCTATCCTTAAGGAGAACGAAATATAAAAGGGGATTAGTGAGAACGGGCCTTTAT
CTGTTGGTGGGACATCTGTCCGAGGGCTTTGTTTGGGAGAAGAAAGGCATTTTTGTGGTT
ACAGAAAGGGATATCTTTGGCAGAAGAAGGCTCAGAAGAAAAAGGGCAAGAACAAGAACA
AAAGGTGTTCTGATTTCTTCTCTGAGGAGCCTATCTGTTGGAGATTACGTGATACATAGG
GATCACGGGATAGGTAAGTTCTTAGGGCTTAAGAAGAGCACCGTTGACGGAGTGGTTAGG
GAGTTTGCGGCGGTTGAGTATAAGGATGGGGATGTTCTGTATGTTCCTGTGGACAAGCTC
AATATGCTGCAGAAGTACGTGGGGGCGGGAGGTGAGCCTCCGCGGATAGATAAGCTGGGT
GGCTCTACATGGAGAAGGGTTAGAGAAAAGGTAAGAAAAGAGGTAGAGAAGTTTGTCCAG
GAGCTTCTTGAGTTGCAGGCGAAAAGGGCACTGGCCAAAGGTTATGCCTTTTCACCGGAT
ACTCCGTGGCAGAGGGAGTTTGAGGAGGCTTTCCCGTACGAGGAAACTCCTGATCAGGTA
AAAGCTGTAGAGGATGTAAAGAGGGACATGGAGAGCGAAAAGCCTATGGACAGGCTGGTT
TGTGGGGATGTGGGTTTTGGCAAGACAGAAGTGGCCATGAGGGCCGCCTTTAAAGCAATC
ATGGATGGCAAGCAGGTGGCGGTTCTTGTACCCACCACGGTGCTGGCGGAGCAGCATTAT
GAGACCTTTAAAGAGCGCTTTAAAGGCTTTCCTGTGAATATAGAGGTGCTGAGCAGGTTC
AGAACCCGCAAGGAGCAAAGGGAGGTGATACAGGGGTTAAAGGAAGGCAGGATAGATATA
GTTATCGGTACTCATCGGCTGTTGTCCAAGGATGTTCAGTTCAAGGATCTTGGGTTGGTG
ATAATTGATGAGGAGCACAAGTTTGGGGTCAAGCAGAAGGAGAAGTTCAAAGAGCTCAGG
GCCAACGTTGACGTACTAATGCTTTCTGCAACGCCCATCCCCAGAACGTTGAACATGGCA
CTTTCAGGGTTGAGGGATATTAGCGTGATAGAGACCCCTCCCGGGGGAAGACAGGCCGTC
AGGACCTTTGTAAGCACCTACAAGAGGGAAACCTTGAGAAAGGCCATTTACCGTGAGATG
GAGAGGGGCGGCAGGGTCTTTGTGGTTCAGAATAGAATAGAGGGATTAGAAGAGCTTAGG
GATACCATAAAGGTGCTGTGTCCGGCTGTCCGGGTGGCCATGGCCCATGGGAAGATGAAG
CCAGCAGAGCTGGAAGAGGTGATGTACAAGTTTGTTAAGGGTGAGATTGATGTTCTGGTT
TCCACCGCCATTGTTGAATCAGGCCTGGACATACCCAATGCCAATACCCTGATTGTGGTG
GGTGCTGAAAAATTCGGCCTTGCACAGCTTTACCAGCTTAGGGGCAGAGTGGGAAGGGGA
AATGATGTTGCTTATGCCTATTTTCTGGTTACTCTCGGAGCTGTAACTGAAGAGGCGAAG
AAGAGGCTCAGAGCCTTGCAGGAGTTTTCCGAATTGGGTTCTGGCTTGAGACTTGCCTTG
AGGGATATGGAGATAAGGGGTGTGGGCAACATCCTTGGCAAAGAGCAATCGGGTCATGTA
GCTGGTGTAGGGTTGGAGGAGTACATCAATCTTTTGGAAGAAACTGTGGCAAAACTTAAG
GGCACCTTGCGCGAGGTGGAGATAGAGCCAACCCTTGTGGTCTCTTTTGAGGCCTATCTT
CCCGATTACTACGTTGCTGATGAAAACGTTAAGATGGCCATCTATCGCAGACTGATGAGT
GCTGATCTGGAAGAGATTGAGGACATAAAGGAAGAGGTGAGGGACAGATTTGGACAGATG
CCTGATGAGGTGGAGGGACTGTTCCTCCTCTCCAAGCTAAAGGTGCTGTGCAAGCGTTTG
GGCATAATCCGTCTGCAGCAGAGAAGCGTGGGTTTTGTTATGGAGTTTGTGGATGAAGAA
AATCTTAAAAAGGTGCTCTCTCTCGGACAGCGTTTTGTGAAGAAAAAAGATAAAGTTGTG
GGTACTTCCATTAACGATCCTAAGGAGTTGGTTGAGCAACTTGCCACTTTGGTGCAGAAT
GAGGTTAGTTCAAAGTCTTAGGCAAAAAACAGCTTAATGTTTTGGAGTGCCTTGACTTTG
TTTTTTTTTTGATGTTACAAAATTCACAAGGGAGGCTTAGCTAGCTTTTTACGTGTTACT
ATAAACAGAGCAGGGGGAGGTTATGAGTAAAGGGGTAGGCAGTTGGGCTTTTTTCAGATT
AACTGTAGCGATTATAATCTCCGTCTTTTTGCTCTCTCTGGCTGAGTATTGCTGGGCTGT
GGAGAAGCTGAGCAATTCTGACTGTGTGAAATGCCATCCATCTGTTGTGGAGAAAAATCT
TCAGAACGGAGGAAAACATAAGACGGAGGTTAAGTGTCTGGATTGTCATAAAGGGCATCC
ACCCATGGTGGCCAAGGAAAAGATCATCCCAAAGTGTTCTCAGTGTCATAGTGGAAAACC
CCACTATGCTTTAAAGGATTGTCTGGGTTGTCATAAGGATCCTCATACTCCTCTTCAGAT
TACCTTCGCCGGGGATATAACTGGTCCGTGTCTTACCTGTCATCAGGCTCAGGGTAAGGA
ATTGAAGGATCATCCCAGTAAACATACCCAACTTGCCTGTACCGAGTGTCACGATGTCCA
CAAAAAGATTCCAAACTGTCTTGACTGTCATGAAGCCCATGTAGAGGGCCAGAAGATGAA
GGACTGTTTGGCATGCCATCCCGCTCACAGTCCTCTGGTTATAACCTACGGACCTGATAT
ACCCAATGCCTACTGTGGAGCCTGCCATGAGAAAGTAGCTCAGGCACTGCAAGCCAACAA
GACAAAGCATCACAAGCTTGCCTGTGTTTACTGCCACAAAAACCGGCACGGTTTGGTTCC
TCAGTGTCAGACATGCCATGGTGTGCCCCATTCTAAAGAGATTCTGAAAAAGTTTCCGAA
GTGTGTGACCTGCCATGTGGGTGCTCATAATCTGGTCAAATAAGTTTATGGGGTAACTAA
AATGTTTGCGCTGAGAATTTTAACGGCGCTTCTGTTGGTGACGTTGGCCTGTGTGCCCCA
GCAGCGTGCCGAGATTTCTCCTGGGAAGGCCCAGAAGTCATTTTCCTATTACACCAAAGA
GTTGAAACCCCTGACTGTAGAGGAGTGTGGGAGATGCCATTATAGCGTGTACCAGTCTCT
GAAAAGTGCGGGGGGAAAACACTCTGGGGTTTTGTGTGCACGGTGTCATAAGCAGTTCCA
CGTCTATAATCCTGCGAAGAATAACTGGTCTCAGATCATGCCAAAGTGTGAGGCCTGTCA
TAAATTGCCTCACGGTCCGTCTGTGACTCACTGTGGTGCATGTCACGTAAATCCCCATGC
ACCAAAGAAGATCCCCATGGCTGCTATAGAGAAAAAATGTGGGCAGTGTCATCCCGGACC
GGTTAGTGAGATAAAGGTATATCCCAGTAAACATACCGAGGTTGGATGTACTGGGTGTCA
TGAAAACAGACATGGTTATGTGCCCGATTGTAGTAATTGTCACGAGCCCCATGTTCCAGG
TCAGAAGATGTCTGATTGTTTGAAATGCCATCCTGTCCATTCACCAACTCGTATCTCATA
TACTGTGGATACGCCCAATGAGATATGTGGTTCGTGTCATGAAGAACCTTACAGACACCT
CAGAGAAAAGATCACTAAGCATAGTGCTCTTACATGCGCTAAATGTCATCCACGGCATGG
CAAGATCCTGAGGTGTGTCAAGTGCCATGGCAAACCTCACAGTGAGGCGATGCTAAAAAG
GTTCCCCAACTGCCTCAGTTGCCACATAGATCCTCACTATCTTCCGGCTAAAAAAGAGGA
GGTACACAAGGATAAAGGATCTTAGTTTTACATTCTTTGAATCTTGTTTTTGGATGATGC
TTGTGATATATTTAATTTAAATAGCTGTTTGCACAATTAGATAGTTGGAGTTAAGGCAAA
ATAAAGGGGGGGGGAGAGATGAGGGGATTATGTATTTTTGTGGCAATAATGTTTTTGCTC
TCGATTACAGGCGGTGGGTGGGCAAGGGTATCAGGACCCTGTTCTGACTGCCATACCATG
CACAACAGCCAAAATGGAACTGATGTTGTTTCTGGAGGTCCTTTCAGAGCTTTAACAAAG
GGAGACTGTGTGGCCTGCCACACCGGAACAAATAATGGAAATAATACTATCCCCTATGTC
CTTGATACTTCTGAACCTACCTACAACTTTGACGGCACCAAGAACACCCTGGCAGGAGGA
AACTTTTACTGGGTCAAGAATGCTGATGACACCAAAGGACATAATGTGAAGGGAATAGCT
AATGCCGACTCCAATATTGGTAATACTCCTCCAGGATTCAATTCTGCTAACTATACGGCT
AATGGTGGTGTTGGAACTGATTGGGCAAACAACCAGCTCTCCTGCGCTGGTGCCTACGGT
TGCCATGGCACCCACGACGTTACTGACGACTTTGCCGCTATTTCTGGAGCTCATCACGCC
GATGACACGACTATTGATGGTAGTACTGTGGGAAAGAGCTTCCGCTTCTTATACGGCATC
AAGGGAACAGAAGACGATGATTGGGAGTATACGGTTAGCTCAAGTGACCACAACGGCTAT
TACGCCAGTGATTATCAGAATACGGGAACCATAGATCCTGCCTCCATAAACTACCTGTGT
GCTGAGTGCCATGGAAACTTCCATTTGCATAGTGAGGTGGACGACTCAACCACGGGTTCT
CCCTGGCTCAGACATCCCACTGACTACGATATGAACAATGTGAAGGATAAAGAATACGGC
AACTATCCCAATGCGGGCCTTTACAATTCTGTCTCTATTGCTGGGGACTACTTCCCGGAT
GTTCCTGTTGGGAATGTTAACGGTACTGTTACAAGTAAAGTTCTTCAAGCCTCTGGTGAT
GCCATAGTCCTTTGTATTTCCTGCCACAGAGCCCACGGTAGTCCCTATTCCGATCTTCTA
AGATGGGACTATTCTACTTGTACTGCCGGTACGCAAAACGGTAACTGTGGCTGTTTTGCC
TGCCATACGAGTAAGTAGTATAAGGGGCAGGCATGTTGGCCTGCCCCTTTGTTAAGGGTA
TACAGCAGAGTGGTGTTTGGGTGAATTCTAAGATGTGCTGGGTTGACTTTCTTGTAACTG
TGTGGGTGTTAACTTATCTGTTCTTTTTCCTGGTTTCTCCGGCTGTTGCGATTACTGGTA
TGTGTTCCAACTGTCATACCATGCACAATAGTCAAAACGGTCAGCCCATGAATTACGACG
GCTCCTCGGCCCCCAACCCCATGCTTCTTCGGGGAGACTGCGCAGGCTGTCATGCCCAAG
GGAAAAGCCAGCGGATAGTGGATAACGTTCCTCAGGTGTTGCATAGTGATGCCGTGGATC
TGGCCGGTGGAAATTTTGCCTACATTACAGGCCTAAAGACGGGGGGAGATGGAGGATATG
GAGATGCCTACGGCCATAATGTGGTTACCCTTCCAGGTATTAACCAGGACAGTGTGCTTG
GATCCATAGGTGCCCCGGGTCCCTTTGACGGCTGGCACCCTGAACAGATATTTAAAAATA
AGGGATTACACTGCTCCGGTGAACTGGGTTGTCATGGAGTGAGAGCAAGCGGAGTGAGTG
AGATGATGGGAATCAAGGGAGCCCATCATTCCAATGTTGGCGGATCTGTAAACGGAAGTG
GGATAGGAGGTAGCTACAGATTCTTGGTCAATGTAAAGGGGTATGAGGTTGATGATTGGC
AAAACACTTCTTCTGATCATCACAATGAGTACTATGGGTTGAGTTCTCCTGTGTACGAGT
TAAGCTGTAGTAGTACGAGTTGCCACCAGGGACCAGAGATTAATTGTAAATCCGGTTATC
CGGTGGCTCCTGATGGTACCATCAGCCAGTTTTGCGGTACCTGCCATCCTCTTTTTCACA
GTGCTACAGGAACTGCATCTAGTCCTTCCAGCCCCTCTTCTCCGTGGCTAAGGCACCCTT
CTGATTATGCCCTTCCCAACAGCGGAGAGTACGCCAACTACAACAACGGCACCAATACTT
ACAGCGTCGTGGCTCCGGTAGCTCGTACTACTGTACCCGCGGTAATAAGCTCTTCTGTAA
CCCCCGGAAGCGACGCCGTTATGTGCCTTTCCTGCCATTATGCCCATGCTGGTCCTTACC
CCGATATGCTTAGGTGGGATTACAGTAAGTGCAGTGCGGGAACAGATAATTCCGACTGTG
GCTGTTTCGTGTGCCACACCTCTAAGGACAGCGAGTAGCATGAGGAGGTACAGGCGGGCT
GTCGTAGGCAGGGATGTTACAGTAAGTTTTAGTTTGGTTCTTTTTCTTCTTATATTTTTT
TTTGCAGGATGGTCTTTGTCAGTATGGGCTCTGGAATACCGCAGTTTCTCTGTTAGACCT
CTCGCTATCATTCAGCAGGACGATATGAATAAACGGCTTTTCCTTCCTACCTCCGTCTTT
TATGATTTCAAAACAGGTGAATTATACGTTACCAGTGGTGGCAGGGTGGTGGTGTATTCT
CCTGATTACTATCCTCTTTTCTCTTTTGGAGCGGGTTATGGTGTAGCAGGCGCTCGTGGA
GTGTATGTGGATGAGAGAGGGAATGTTTACGTGTGTCAGGGGCCCAGCAACCGTAATCTG
AAGGCTCGTATTACCGTGTACAACGCTGCTCTGCTTCCGGTTAGGGAGATCTATTTTAAA
GGCTTTCAAGGAGCGGATAATTTTATTCCCAATAGAATTGTGGTGGGGGATGATGGTAGG
ATGTTTGTAGCGGGTTCCAATTACAGGGGGCTGGTGATTCTTGACCGGACAGGGAAATTT
TTGGGTATCCTTGCTCCCAGGGATTATATTGTGTCCCCTGATATGGCAAGGGTTGCTATT
ATCAATGATGTCACTTTAGATTCCAGAGGAAGGATATACCTGTTAAGTGAGGAGATGGGC
AGAATATACGTTTATGATAGAGACGGTAAATTTCTGTTCAAATTTGGTGTAAAAGGAGGT
AGCAGTGGTAAGCTGAGCAGACCAAGGGGGATTGCTGTGGATGAAAAGAGAAACAGGGTC
TATGTTATAGATTATATGAGACATACAGCCAATGTTTACAATTTGAAAGGGGACTATCTT
GGTGAGTTTGGTGGGCGTGGATGGGGTCCCGGATGGTTCAATTACCCCTCTGACATTGCA
GTGGACAATATGGGAAATGTGATAGTGGCAGATACCTTTAACAATAGAGTGCAGGTTTTA
AAGGTGGAAGAGGTTACGGGCGGGGGAGCCTCTAAGAAGGTAAAGGATTATTATCCAAAT
TTCCCAGCCTTGCAAAAAGGCAAAGGTCCTTGAGGGTTAATGGGGCGAAGTTTAGTTATA
AAAATATTGTATGTTCTTATCTTTATTGTTGTCCCTCTGGGGATGTATGCCAGTCCTGTG
AGCTTTACAGGAGACTGGCGGTACCGAAAGTTGTCCAAGGAAGATGGTGGGAAAGAATGG
TCATTTTATGAGGGTTATTTTTTGAGTTTTTTTCGTGATATTACAGAAAAAATGAATATA
ACTGGCTCGGTCAGATACACCAAGGATCGTAGGGAGGAGAGAACCTTTCAGCAGATCACT
CCTTCTTTTAGTTTTAACATTAATAACGATATATTCCGCTTTAGTCTGAGCGGGAGCTCT
AACAGGAGGCTGGATTCTCGTGGTCCTGACTACATCACGGATGCCTGGGATGCAATTCTT
GCAAGCAACTGGAGTAACAAGTGGCCTGCTTTGAGGTTCACATACGGCAGGAGCTTTTCG
CATGATGACCAGCATCCACATCTTGTTGACACCAGGAACACCCACAGGGGAGCGGAGTTA
AGTCATACCGTCAAGTCTTTTAGATTTTACTATAATTACAGGGACAGCAAGGGTGAAAAT
AAGGTGGAAGATTCTACATCCTGGAGTTACAGTCATTTTGCTAAATTTGACTTTAGCAAA
GGTTTTTTTAACAACATCCTCTTTTTGTCTGCATCGCAGCAGGTTTTTTACACCAAGGCA
GAGACCAGGACGGAGGTGGAGGATGGTGGTGTGGCATTGATTCGTGTTGCGGTGGCAAAA
GCATTGTTTGGGGTGGATAGTACTCCTGAAGAGGGGACTATTAATTCTACGCCTGCCTTG
ATAGATGGGGATAGATTTGTTTCTGCTGGGGTGGAAATAGGAGCTACTGATGATGTGAAC
ATTGGTCTGGAGGTCGATTATCGGGAACTTAATGCCCTATATTTGTATACGGTGAATGAC
GTTTCGGATTCCATTGCAGGCCGATTTCGATGGGAACTGTATAAAAGCCATGATGGCATC
AACTGGGATCTGGCATTTTCGTCTCTGACTTTTTCCTATAATCATGCTCTTAAGCGTTTT
GAAATAAAGATTCCCAGAATATCTGCGAAATATGTGAAACTTTATGTAGCCAGTAATCCC
GGAACGGATATATATGTGACGGAACTTGAAGCTTATAATGAGGTTAGGAGTGAGGGGTCT
GAAGTGACTACCACTAGTAAGTACACCAGCTACAGAACAGATTTCAATATGAGATGGAGG
CCTTTAAGTGATATTTCTGTTTATTATAGTTTTTTTGGTGCACATTCGGTGCCCGAACCA
GGACCTGATTCAACCGATCTGTCATACTCAGCGAGCATAAGCTGGACTCCTTCCAGATAT
TTTAACCCCGTCTTTAGTATAAGTGAAGCCAGGGACAAAACGGAGGGAGAGCCTGAAGAT
CTAGGTCGTTCTTACTCTCTAAGCATTGCGTCATCTCCTCTGGATACCTTGGACGTGTCT
TTTGGACTTATGAGGTCGGAGCGTTATGAGGGAGGAAAAAAGGAAAGCAGAAGCGATTCT
TACAGCTTATACATTAGTGCTTTGCTTTTCCCGGATCTCAGTGCCAGCCTTGATTTGACG
CGAAATACCAGTAAAAATTACAGGGAAGGTGACACAGCCAAAAGTTTTTCTGGTAGACTG
AGCACTACGGCAAGACTGACTCCCAAGTTCACTTTGGATGCTACATACTATTATTCTAAA
TCGGAAGCTGAGGATAGCACTACAACTCGTAGGTTTGATCTTACCGCTTCGTGGAGGGCT
TCAGATGTGCTTTTTTTGAGGACCACTCATAACTGGAACTGGAAGGAGGGCAGTAATACC
TACTCCTCAACTTATACAATGGGGTTATCTCCTACTCCCAAAGTTCAGCTCAATGTTCAA
TACGCTTATAATAAAGACCAGGATGAAACTGTTAAAACATACTCTTCTTTTGTCAGTTGG
GCTATTAGTCGATATATTTCACTGAAATCAAACTATTCGTGTCAGGAGAGAGGTGGAGAG
AAGTCTTGGTATTTGAGCATACAACTAACAGCGAGGTTTTAAATGGGGGAGGTGAAAGGT
GCTAAGGTTTTTTGTTGGCTTCTTGTGGATATCACTTGTATTGTCCGGCTGTGGAAGCGG
GGTCAGGTATTATATTAATAAGGGAACAGAAATAAGCTTTGTTAGAAATGTGGCTGTACT
TCCTTTCCAAAACAACACTGGCGATAAATACGCTGCTGAAAGAATAAGGGATCTGGTGAT
TACCGAGATACTTGCTAGGGGGATTTTTGAGGTAGTGGACAAAGGAACACTCGATGCCGC
TTTGAGGGAAGAGGGTGTAGATATGTCGTCTCCTGTGGACAGGAATACGGCCCGCCGTTT
GGCTAGGTTATTGGGAGTTCAAGCTTTTATTGCTGGAACTGTGAACCAGTATGAGGAAGT
TAGAAGGGGGAGTTATTCATATCCTGTGGTTTCTATAACTCTTAGGTTAATAGATGCTAA
CACCGGAACCATTCTTTGGCAGGCCAGCGGTACTGCCAGTGGATACAGTACGTGGGGGCG
ACTTTTTGGTCTTGGTTCCAAAGATATTATGCAGGTGAGCATGGAGCTGGTGGAGAGGCT
CATTTCAACCTTGAGATAGAGGCTGTTGAGGATGCGAAGGCGCTTACTAGGTGTTGCTAT
GGTGATTCTGTTGGTTCTTGTGAGGGTGTCCTTTGCGGGGAGGATGGCCCTTGTTCCTTT
GTCGGATATTTCACAAGGGCAAAGTGGAATTAATCTGCTTCTGACTAGGATTTTGTTTGA
TGAATTGGAGAAAAGGGGTTTTGAGGTTATCTCCGAGGACAAGGTTTTTTCCTTTTTGGT
GCGCCATAGAATTCGGTGGTTGGGTTATATTGACAGACTCAGTTTGTTGGCGATGAATCG
GGAGATAGGGGCAGATCTTGTTCTTATGGGTACTGTCACTCAGTTGGGAGGTCCCAGTGA
ATCAGTTGGGTTAATCCTGTATCTATTCAAGGCTGAGGAAGGTAAATTGGTGTGGTCTAA
GGTTGCCGCTTATTCCAAGTATGACGTAAATAAATTACTAGGTTTGAGTGAGGTTAAAGA
TGTCAAGGATCTCGTTCCGCGGGTTCTGAATAGTTTGCTTTCAACCCTTCCCAATGGAGT
GAGAAGATTCACCGGTGAGTTACCTGTTTGTGAGGTGAAAAGTGGATCCATAGTTCCAAG
GTATGTTAAAGGTGGCGAGGAAGTCACCTGTTTTGTCAAGTTAAAATGCGTAGGAGAAGA
ACCGGAAAGTGTGTATTTGAGGTTTGTGGGTGATGGTTTGGTTCCTATGAAAAAGACAGG
TACTGGTTATGTTGCTAAGTGGAAAGCGCCACAGAAAGATGGCAGGTATCCGGTGAAGGT
TGTAATGGAGTGGAATCACGGTAGTGAGCGTAGTAGGGAGTTCTTTCTGTGTAGCTACTG
GGTGGATAACCAGACTCCAGACTTCATTATTAAGACAAGGAAGGGTACATTGATAGGTGA
TAAAATGGCTTTCAGTCACCACATTATTTTAGTGCCAAAGTTTTCAAATCCTGAAGTTAT
TTCGCGATGGTCTCTTAGGATAGTCGATGATAAGGGTAATGTGGTGGTTAATGAGCATAA
AGAAGGAAATCCTCCAAGGGTGATTGTTTGGAGGGGGCAGAGGAGTGATGGAGGGGTGCT
GAATGAAGGGAACTTTACCATCGTATTAAAAGTGTGGGACAGAGCTGGCAATGAGGCTTC
TGACTCAAAGAAAGTGATACTGAAGCGTGTACCTCCTGATGTCAGGATAGAAGCTTTTAA
AAACGGTAGAGGTATTGAAGTTAATGTGGAAGGTGGTAACGGACTGCCCATTTCGTATTG
GAGAATGGGGATAAGGGATAAAAAGGGTAATCTGCTGAAGGTGGAAGAAGGAAAAAGCTT
TCCTGTGAAAATAGAGATTCCTTCAACTGGGGATGGAGAGCTACTATGTGACATGGAAGT
CAGAGACATATTGGGTAATAGAAAAGTGCTAAAAAGATATATGGTAAAGGTCAAGACTGT
TGAAGAGCAGAAAAATAATAGCAAGGGAGTGTGGGTTGAAAACTTTTAGCTTCCTTTTTT
CGTTGTTGTTTACTTCTTTTTTGTTGTTTGCCTGCGGAGGTAAGTTCCCCATTGTCTATA
AGTCTCAGAGTTTGAAGAAAAAGAGAGTGTGTAAGTTGGCTGTTCTACCTTTTTATGACG
AGACCAGGTATCCTATGGGTGGCCTTTTTTTATACAGGATTTTCATAGCTAAATTGGTGG
AGAGAAACAAATATGATGTAGTGACCGAGGGGGATGTTAGGAGGATAATGATCCAGCAGA
AGTTGTTGCCAGGGGAAACCCCGGGGCTTGAATTCTATCTTGCTATCGTGGAGAACCTTG
GAGTTGATGCGGTGATTACGGGGAGGGTAGTGGAAATGGAAGAGGTGAAAGAAAAGCATG
AGGTGATCCCCAAATTGGCTTTTTGGTTAGAGGTAAGGGACGCGAGAAATGGCGAAGTGT
TATGGAGTACGTATCACAAGAGAAGCGGGGAGTACTACAGAAAAATAATGCACTTTGGTG
TGATCCATACGCTTACGGCTCTTGCTGCCAAGATGTTTGATGAAGTGCTGGATGAGTGGG
AAAAAGAGGTTCTGGAGGAATGCAGAAGATGAGACACATAAGGTTGGGGATATTTATAGT
GAGTATCTTTCTGATAAATACCATTGCTGGCTGGTGCTGGGGTGGTTCGTGGTTGGTGAA
GATAAATGGGGTTTCCTATACCACAGAGGATTTCATTCATTGGTGGGAGAATTATAAAGA
TAAAGATACGCCTCCTCCGGATACGCTGGAGCCCTTCATAGATTGGTTACTGCTGGTTCA
GGAAGCTGAAAGAATGAGATTGTATGAAACACCTACGTACAGAAGAAGGGTTGAGGTTTT
TCTTAAGGTCAGATCGCTGCTTCTCTTAAAGGGTGAAGAGGTGGACAGTAAAATCAGAAT
TACCGAGGAAAGAATAAGAGAAGTTTATCGGAAGGATTTTGTGCCTTTGCTTCATGTAAG
GGCTGTGAACTTTCCCACTCGGGAAGAAGCTATGGATTTCTTGGATAAAATGAAAACCAG
CAGTATGGAAAAACTGGTGGAGGAAAGGTTTGCCTCGGAAAACAACAGGGCCTTTGATTG
GGGCTGGAGAAGACCTTCTCAGTTTCCTGAGAAAGTGAGAGAAAAGCTGGTAAAGGCGAG
GAAGGGAGAAATAGTGGGCCCGGTTTACTGGATGAGAAAGTACTGGCTTTTAAAGGTGGT
TGACAGGAGAGAAGGCAGCGAGGATGATTTTAACAAGGTAAAAGAAGGTATTAAAAGTAG
GTTATGGAAACGGGAAGAGGCTAGACTTACTGCCAATCTTATAGAGGGGCTCAAGAAAAA
GTATCATGTCTGGGTGGATGAGAGGCTCCTTGAGTCTTTGGATGTTGAGCATCCACGGAA
GGAGGACTTGGATAGACCTATACTGCGCATGGATAATATACAACTAAAAGTGAAAGATTT
TTTGGAATTTGTAAAAAAAGAGGTGAATTTTAGGAAGAAGTATAGGTTTATTGTCGGTGA
TCTGGAAAAATTAAAGAAAACTGTAATGGCCAATATTATTTCCCAGACGCTTACAAGTTT
GGAGGCGTTGAATCGCCATTATGAAAGGAAGCCGCCTTTAAAGTGGATTTATAGGTTTTA
TTGTCAGCACCGATTGATACGTGAGCTTGAAGCCCGTTTGTTCTGGCCGAGGGTTAAGGT
TACCGAAGCGGATGCCAGGGATTATTACGAGAAGCATAAAGAGGAGTTCAGGTCTTCTCC
TGTAGTGAAGATCGCCATAATTCAAACGAGAGACGGAAAATTGGCGGATAAAATTAGATT
GGCACTAAACAGAGGAGAGGATTTTTTTGAAGTAGCTAAAAAATATACGTTTCATGGAGT
TGATGTCAAGAGGGTTCCTATGGATCATCTGTCCGGAAAGTTTAGAGAGATAGTGTCTGA
GCTTTCTCCTGGTGAAATTGCTTCTCCTGTAAAGATAGATGATATTGTGTATTTTTTAAA
ACTCCTGGAGAGGAAAGCTGGAAGGCAGAAACCTTTTGAGGAAGTGAAGGTCTATATAAT
GGAGAGATTAAGGAAAGAGAGGTTTAGTGAGATTAGGGATAATTACTTGAAGAGACTAAA
GGAACTTTCTAAGATTGAGATAAACGAGGTAGAGTGGAAGAAGTTAAGAGAGAAATTGGA
GAGGAAGAATGGAACGAAAAATTCTAGTTAAAATTGTTATCCTTGGAACATTCTTATTTT
TCTTTTATGTGGGATGTGTTTCAAGACCTCCTACACAAAGAGTGATCAAAAAATGTACCG
ATTGCCATTCTGATCTGTATGCAAAATATAGTAAAGGTAACGTACATATTCCAGTAAAAA
AAGGCAATTGTGAGTCCTGCCATCGTCCACATGGACTTATAGGGGGTGCATATCTTGTAA
AAGAAGTGCCTCAGCTTTGTTACGTATGCCATCAGAGGCTTGGTAGCCGTGTTCAAAAGG
TACATGTGCATGATCCTGTGAAAAAAGGGCATTGTGAAAAGTGCCATGATTTCCATAATG
CGCCAAATACAGGCCTTTTGAAGGCACAGTTGGGTGAGCTTTGCTTTATTTGCCATCAAA
AGGCAAAGTTTGCTAAGAGATATGTGCATTCTCCTATGAAGCAGGGGTGTGGCACATGTC
ATAGTTTCCATGCTTCTGACAATCCCTATCTTCTTAGACAGCCTGCTGAAGTCTTATGTA
TTTCCTGCCATGATAGTAAAAAAGAGACCTTTATAAAGGCTCACTTTGGCTATTCTGTGG
AGAGAAAATGTGTTTCATGCCATAATCCCCATTCTTCGGGCAGAAAGGCTTTGTTAAAGG
ATGTTACACATGCCCCGATGGTTCAGGGGAAGTGCAGTTTCTGTCACCGTTCTGCTGGTG
AAAAGGGATTGTTCGGTTTGAAAAGTGAAGGAGCAGATCTCTGTTATACCTGTCATAGTG
GTGTAAAAAGGGAAGCTCATAAAAAGGGGGCTCATCCCCCACTGGTTAGTGGAGAGTGTT
TAAAGTGCCACACACCTCACGCCAGTGATTATGATGGACTTTCACGTGTTTCTCTTAACA
GACTTTGTTATGAGTGTCATAAGGAGGGTAAAGGTAAGGGATCCGAAACTGTACATCCTC
CTGCAAAAAAAGGTGAATGTCTTGCATGTCATAAGCCTCATGTTTCAAAGTACACATCAC
TTTTAAAGGATTCCAGGGAGGAGCTATGTTTCAAATGTCATAGAAAGGAGGATTTTTCCC
CAAGTCATCCAGTGGCTTACAATGGAAAATGTTTAAGTTGCCACGTCCCTCATGAGTCTA
AGTTCGATGCCCTTCTATTGGATAATGAGGGGAAAATGTGCCTGAGCTGTCATAAAGAAA
TTGAGAGCGAGATGGGTAGATTTAGTATTCATGCTCCTTTTGGTAGAGGAAGATGCTCTT
CTTGCCATGATCCCCATGGTAATAACCGGAGGTCTTTACTGGTGGAGTCCTCTAATAAGT
TATGCTGGAAGTGCCATGATGAGAAAAGAAGTCTACCAAAAGGGGCAAGGCTTCATTCTC
CTTTCCAGAAAGGAGAGTGCATGACCTGTCATAACTCTCACTCTGGTGATGAGCCGTTTT
TGTTGAAGAAAAAAACTGGAGAATTGTGCTTTGGTTGCCATGTGGATTTGGGAAAAAAGG
TTGTGTCTAGCAAATATGTACACGAACCGGTAGAGCTTTACAATTGCAATCGCTGCCACA
ATCCCCATGGCTCACCTCATGAAGCCTTTCTTTTAAAGAAAATGCCGCTGCTTTGCCTGA
CCTGTCACAGGGAAGTGGCTAAGTTCTGGGAGAGGGGCGTAGCCCATCCTCCTGCTGAGG
AGAGTTGTGTGCAGTGTCATGACCCTCACGGATCTAATAACAGGGGAATGCTTGTTGAGG
ATAAGGGGGTTCTTTGTGCCAGTTGCCATGATGAAAATGATAGAATTTTTGTAAAAAAAC
ATGGCGGTTTTAAGCCTTCATCAGGGAGGTGCACTACCTGTCACGATCCTCATGGAGGAC
CAGACGAAAGGCTTCTTTTACCTGTGGAGCATATGCCTTTTGAGAAAGGGCAGTGCAGAG
TTTGTCATGCAGAGAGAGGTGTCCAATGAACTGGAAGCAGCTCCTGGTGTGTGTGATGGT
TTTGTCTCTTTCCCTGTCAGTTTATGGTGGAACAACATCCTGTTTTAAGTGTCATAAGAG
GGCGGCGTTCGATAAAGCGGTGGTTCACAAGCCGGTGAGAGAGGGGGGATGTATAAATTG
TCATTCTCCTCACGTGTCCCGTTTTGATGGTTTGCTTAATTACCGTACGCCTGAGATTTG
TTACCAGTGTCATATTAGAGAAAAGGTCAAGTTTTCGAAAATTGTGGTGTTCCACTCACC
TGTAAAAAAGGGTAAATGCCTAACGTGTCACGATCCCCACAGTTCTTCTTATAAGAACCT
TCTTAAGAATGGGGTGCCTAGTCAATGTTTCCATTGTCACAAAGATATGTCTAAAAAGTA
TTCCCATATTCATGTCCCTTTCAAAAAAGGACGGTGCTTGGTATGTCATGATGCTCATGG
TTCTTCGGATTACAGGCTTTTGAAGGGGAAAGATCCTGTTATCTGTTTGAAATGCCACAG
GGATAGCCCTTCTATTCGGAAGGTGCATAGTGGGTATAATATGAAGGATATGAAATGCCT
TTATTGTCATAATCCTCACGGCAGTTCCAGAAAGGGGTTGCTAAGAAATGTGCTCCATAA
GCCTTTTGCAAAAGGGGAGTGTGGAAAATGTCATAACGGTAAAATTAAGGAACCTGCTGT
TTGCTTCCAGTGCCACGCTGAGGTGAAGTCTGCTTTTTATACTAACCATAACCATCTCTT
ATCATCAGGGGCAAATCCCTGTGTCGGTTGCCATAGCCCCCATGCCTCTGACGATGAGAA
ACTTCTTGTTGGGAAAGAGGTAGCCTTGTGCCGGAAATGTCATGGCTATGTTTACCAAAC
TAAAGAAAATGCGTTGTATGTCCATCCTAACTGGGATCAGTGTACTGACTGTCATAATCC
TCACGGTTCAAATAGCCTGGCCATGCTTTACGAGTCGGGAAATAAGCTATGTGCTCGCTG
CCATGAGACGCAGGGAAAGTTTACCCATCCCGTAGGCGAAAAGGTGAAAGATCCACGGAA
TGGCCAGCCTATCACGTGTGTTACTTGTCATGATCCTATGGGTACTGCCTTTAAATACAA
CCTTAAAAGAAGCGGTGATAAAGATCTCTGTGTTCAATGTCACAGGGGCTATTGAAGAGG
GGTGGGCAATGACACTGAGAGATATGAGAATGTGGCTTTGCATTGTGCTTTCTATAGTTA
TCATACCCCATGTCTCCGTTGCCGGAGCGCCCTGGAAGTGGGTGATGAGTATGGGAAAGG
ATTCGTCAGGTGTTCATCTGAGGAACCCGACGGATCTTTATTATGATAGAAGGGTAAAAA
GGTTTTATGTGGTCGATAGCGGAAACAACAGACTTATTTCCTTTGACCACAGGGGCCAAT
ACTTGAGCCAGTTCAATGCGGGTGGCCAGTTGAAGGGACCTTTTTCCATGGTTAAGGATG
AAAAAGGCAATATTTGGGTGGTGGAGAAAGAGGTGAATAGCCTTACCTACATTGATTTGA
AGAAAAAGACAGTGGAAAGGCACGTTTTACACTTGCCTAATGGGGCAGTTGTATTCCCGG
ACCGACTGGGTTTGGATTCTCAGGGGAATCTCTATCTCCTTGACAGGGCTAGTGGGAAGA
TACTTGTCCTGGATAAAGAGCTCAGGGTATTAAGGTACTATGCTTCCTCTGATGGAGGAA
GTTTTTGTGACTTCAAAATAAAAGGGGACGGGGTTTGGGCTCTGGAACCCCTGCACAGAA
AGGTTTACCATTTTTCTTTGGATGGCAGGCTTCTGGATAAGATTGAACTAAAATATGAAT
TATCCCTTCCCATTTCTTTGGAGGTGGCCGCTGGATTTATCTATATTCTCGATAGATCGG
CGGGTGAGATAAGGGTCTTTGATACTGAAGGCCGTTTCAAATACGCATTTCTGGAGAAAG
GAGAGAGCAGGGGCAAAATTTATTATCCTTTCAAGCTTCTCTTTGATGATGCTGGCAGGT
TGTGTGTAGTGGAAGAAGGTAATGGAAGGGTGGAAGTGTTCAAAAGGTAGGATAACATGC
CAAAATTATCTCTGATATGCTTTGTGCTGATAATGGTTTTAATGTGTGCGTTAGAAGGGA
ATGCGAGGGTGAAAGGGCTGTGTTCCAACTGCCATACTATGCACTATAGTCAAGATGGAA
GTATCCTTTCGGAATGGGGGAAGAGCGGACCTTACAGGTATCTGCTGGTAAATGACTGTG
TTGGCTGTCACACTAATGCTTCTGGTGCTGAGACAATAGTTAATAACACCCCTATAGTTT
ACAATACTTCAGAACCTACCTACCCTCCTTCTGGTTCTTCGGGTACCAATACATTGGCGG
GAGGAAACTTCTACTGGGTTACTCAGACTGGAGGTGCTCCTAAAGGGCATAACGTTGCTG
GAATTGCAAGTCCTGATACTCGATTCTCTACTGTTCCTGGTTCAAGCGCAAGCTATTATC
AGGTTACCTGTGCAGGCGCTTCTGGTTGCCATGGGGACAGGAGTAAAAGTGACCAGTACC
AGGCTATGTATGGAGCTCACCACGACGATGATTCTATAATTGATGGAACTACAGTGGGTA
AGAGCTACAGATTCCTGAAGGGGATATTGGGGAAGGAGGATTCGGACTGGGAGCAGAGTG
TGAGTAATGCAGACCACAACCAGTACAAGGGGGTGGACAGAACCGATGAAACTCAGGATG
ATCCATCTACCATCAGCCACCTCTGCGCAGAGTGCCATGGAGATTTCCACAACGGAAGTG
GTAACATCTCCTCCGGTACTTGGGGATCTCCGTGGCTGAGGCACCCCACTGACTACGATA
TGGGGAGTACCCCCAGCGGTTCTGAGTACAGACAGTATTATTACTCTACCAAAGGTGATA
ATCTTTACAATCCACTGGTTCCTGTAGCTAGTGAGGATGTTTCTAGTGTCAAATCTTCGG
TTACCTTCAATAAAGACACCATTATCACTTGCCTTTCTTGCCACAGAGCCCATGGATCAC
CTTACGATAGTATTATGAGGTGGGACTATAAAAGTTGGCCCGGAAGTGGGACCAATGGAT
GCACGGTGTGCCACACTTCCAAGGACTGAGGCAGAAAAATGGCCTATGTTGTGGGTGCCC
TGGAGGAGGCAACGGACAGGGAGGTGGATGTGATAGACTTAGACAGGCATCTGCGGTAAA
GCCAAGGGGATGAAAGTTTATGGATGGATTCAAGTGGGATTTGGACGCTTTTTGAGTGTC
CTTGGAGGTAACAAAGGATGAAGTTTTTAACCTGGGCAGTAGTTTTTCTGGTCTTGAGTA
TGGGGGGATCCGTTATGGCGGGTAACTACACTTCTTCTGCTCATGGGAATTCAAGTTACG
GAGTAAGCAGGTCTTCCATGTCCGGTTATTCTATCGGCAACTGTGCCCACTGCCATGAGA
TGCACGCCAGTGTGGGGGGAAGCGAGCCGTCCCCGGCAAGTGGATCTCCCAGTCCTTTTA
CCCTTTTTGCGAATAATTTCAACACAGGGTCTGTAGCAGGTTCTTACTCTGAGTCTGATG
TTTTTTGCTTTTACTGCCACAACTCTCAGGGTTCTGCCCAGCAGGTCACCAACTATGACT
ATAGTAAGATTTTTGGCTGTGCTGCTGAGGGAGCAACTTCAATCATAGAGGCTTTTAACC
AAGCCTCTCAACACGATCTCCATGATGTATATCTCTTTGCCAAGAACAAGTTCTCCTGGT
TTGGTGATTCTCACAATCCATGCGATGCCTGCCATAATCTCCATCTTGCCAGAAGGAACT
GGACCGATCCTGATAACCCTACCCTGACAGCCATTTCGTTGCCCTCTGACCACACCAGCT
TGTATGGTGATGATACAACAGAGCGCATGAGTAAATATAACTATCAGGCACCATACTGTT
CTGATACTACTAATTATGAGCCAGGGGGTACTGGAGCGGGAGATGGCTCGGACATGCCTG
ACTATGTGACTTTTTGTCAGGACTGCCACTACCAGTTCAGTTCCTATGCACCTTCTGGCC
TTAACAAAACCCCCAGGGACGTAGATTGGACCTCTGCTGGAGACAAGCATGGTGGAAGTG
ATATGGATGGGGGGGTGGATATACTGAGTCCCTATAGCTCCAGTGGTGGATATGTTCTCT
CCTGTACCGATTGCCATGAACCTCACGGCTCTCCCAGCATCTATCTTATCAGAAGGAGGG
TCAACGGAGGGGATTTGGCTGGTACTGTAGGTGACGGCGCTAAGGATCTTGGCTACCTGT
GTCAGAGGTGTCATGAGGATGATGCTACTGCCGGGCAGGGAACTAATAGTACCAACAGCT
GGCAGTATGCGCACCACTTGTCTTCAGATGCTCCGTATCAAGGAGGATGCTATACACAGT
GTGGTTCCTGCCACGGTGGGCAGCCTATAAATTGCCTTAATTGTCATTTCCACGGTGGAG
ATGACAGTTGGCTAAATAACTATAATCCTGGCTGCTATACGGGTAGAAGATGCTTTTGAA
AAATGCATTACTGGGTGTACTGGTGTGTAATCTTTGCCTAATGTGGGAGGAAAAGCGGTG
TTAAAAAAAAGACTCCTGGGTATTACCATAATACTGTTTGTGCTTGGAAACTTTTTTGTA
GCTCTTTTTATCGCCAATTCTGTGGCCGCTTCTGAAAGTAGGGCCCGAGTCTCTATTTTT
CTCTCTCTAAAAAAAACTCCTGCACCTCATGTTTGGTTCGTACTAAAGAAACTTTACATT
TCTCAGGAAGGAAAGAATTGGGTTTTGATTAGGGAAAAACCCCTGGAGATAGACTCATCG
AGGATATCTGCTGGTCAATTATTTGTGGGTAGTTCTATGGTTAGTCCAGGGACTTATATC
CGGATTAAGCTTGTAGTGGATAAGGCTGCTTTGAAAAAAGACGGGCGACTCGTCCTTCTC
TCTATGGGTAAAAAGGAGTTGCAATTCAGGGTAGAACCTCCTTTAGAACTTAGTAAGGGA
GACAGCACCTGTCTGTTTTTTACCTGGGATGTTGCTGCTTCAGTAAAAAAAGGTTTTTTG
TTTGAACCTGTTATGGAAGTGAAGCCTCAATCTGTATCGATAACCAGTGAGCTTCTATAT
GTAACCTGCGATGATGTAGGTACTTTATATATTATAAGAACAGACAGGAACTGGGTGATA
GGCTCTTTGGCTGTGGGTAGTGAGCCAAAAGGCTTCAGAATAGATGGAAGGCATAACAGG
ATTTATGTAGTTAGTTCGGGTGACCGAGATATAAAGGTGGTGGAAGCCACCACTAATAGG
GTAGTAGATTCCGTCATGATTCCTTTCGGGTTAAGTCCCACATTTATAGAACTTACTCCG
GACGGGAAAAATGCTTTCTTAACGGATCCTGGAAGCAACTATTTGTTGAAGCTCGATCTT
GATTCGGGCACCGTTATAGGAGAACTGGAACTTGGTTACAAACTCTATTATCCCCTTTAT
ATCCCGGAGGAAGACCTGCTGGTGGTTTCATCTCCTCTTTCCCAAACAGTTTATTTTATT
GATCCAGATAGTCTCAAGATCAGACAGATGGCGAAGGTGGGTACGAGTCCCGAGGGTCTC
TTGTATCATGCTGGTCTTTTATACGTGGCTGATAGAGATGCTAATTCTGTTACTGTTTAT
GATTTACGTCGGTCCCAGATAAAAGATAGGATAAACGTGGGGTTGGAACCCAGGAGACTG
GTAAAGGGTGCTAACAGGATCTATGTGAGTAACTACGGGGACAATTCTATTTCAGTTATT
CTATTCGGAACACCTGTGTCTTTTAGAAGGATCGCTGTGGGAAAGGGGCCGTTGGAAATG
GCCGTTTGTGTGAGACGAAAGTGGTTGTACGTGGCCGAAAGAGAGGATAAACAAGTGGGT
GTAATTGATATTACCTCGGGAAAAAGGATATATACGATTCCTCTTAATTGTAGGCCCTTT
TATCTTCAAACGTTAGAATGAAAGTTATTTAAAAGGGCGCTTACCCTTGGGTAGCGATTT
GTCAGAAATCGATGCCAAGAAGCCGGTTGAGCAGTTGGCAACTTTGGTGCAAGATGAGGT
TACATCAAAGTCGTAAGAGGTGAGTTATGAAAAAGCTAATAATAACTTTTATCCTTGTTA
TTCTTGCTGTTTCGGTAGGAAACGCTGTTATCATTGAAAGGATTGTGGCGGTGGTGAACG
GGAAACCTATAACCCTTACCGAGCTTCAGGAAAGGGTGATCTTTTTAAAGAACGCTACTG
GCAAAGAATTGCCCCTAAAAGAAGTATTGAGAAGGGTGATACTGGAAGAGTTGCAGATGC
AGGAGGCGAAGAAGCTGGGGCTTGTTGCCTCCGATGATGTTGTCAACTCCTACATTGAGA
ACTTCAAGAAGGAAAACGGCCTCTCCGATGAGGATTTTAAAAAGTTCCTGCAGGAAAAGG
GCATAACCCTTGAGGCCTATAAAGAGGAGATAAGGCGAAGGATCACTATCAACAGGTTGA
TGAACTACCAGATAAGAATGCATGTGGCGGTGGCAGATGAGGAGGTGAAGGAATATTACG
AAAAGCATAAGGATGAGTTTAGGCTACCTCCCATGGCTGAGGTCTGGCTAATATATATAC
CCAAGGAGGAGGGCAAGGATCTTGCCGAAAAGGTTTACACCATGGCTGTTGGAGGCTTTT
CCTTTGAGGCTCTCGCTAGACAGTATTCCAAAGGACCCAATGCTGAAAAGGGCGGGTATC
TGGGCATGGTTAAAAAGGGCGAGCTGATGGAAGCGATAGATCACTTTGTGTTTGGTTCTA
ATAAAACCATAGGCTTGGTGGAAGGTCCCAACGGTTGGTACATAGTGAAGGTGGGAAAGA
GGGTTAAGGAGGCGTATGTTCCCTTTGACAAGGTTAAGGACAAGATAAAGGAGAAGCTCC
TCCAGGAGAGAACCGAAAAGCGCTATCAGAAATGGCTCAAGAGCCTGTTGGATAAGGCGG
TTATAAAGATTTATCTATAGTAGAAAAATAGCTTTACCTTGAATTTCCTTCTTTCTATTG
ACAAATGATTACCGATTAGTTAGTTTCTTCTAACAAGATTAAAAATATCTAACAATGGAG
GGGGCTATGACAGCTAAAGCCAGTATCAGGGGAGCATCGGGAAACTTGTTTAAGTTGAGT
GAGGTTTCTGCCCAAAAGAGGTACAGAGTTGTTTCCTTTGAAAAGACGTCTGCACAGATG
CTACGCCTTAGGGAAATGGGCTTGAAGCCTGGGGCAGTAATAATCGTTTTGAGAAAGGCG
CCATTGGGAGATCCTGTTGAAATCCAGATTAAAGGGCATCCTATCACGCTTAGAAAAAGT
GAGGCGGAGAATATATGGGTTGAGGAGGTGGATCATGAGTGAGATCGTGGTGGCTCTGGC
TGGAAATCCCAATGTTGGGAAAACTGCTCTCATAAATTCTATATCGGGTGCAAAGTTGAA
GGTGGGTAACTGGCCTGGAGTAACAGTGGAAAAGAAGGAGATTAGCTTTATGTATAAGGA
TCATAATATAAAGTTGGTTGATTTGCCCGGGATTTACAGCCTTACTCCCTTTTCCCAGGA
AGAGAGAATAGCCCGCAGCTTTTTGCTCAATGAGAAGGTGGACGTGATAATCGATGTGCT
GGATGCCACAAATCTTGAGAGAAACCTGTACCTTACCACGCAACTTGCCGAGTTCGGTAT
TCCCATTGTCGTTGCTCTTAACTTCTGGGACGAGGTAAAGAGGACGGGGATGGAGATTGA
TGTGAATGGGCTTGAAAAGGCTTTAAACGTCCCCTGTATTCCAACGGTGGCTACTCAAAG
AGTGGGGATTGAGGAGATACTCCATTATGTTGTTGGTTCCAGAAAAAAGCCTAAAACTCT
CCGTTTTTCACCCGAAGTGGAAGAACTTATCAGTAAGGTGGAGGCAGAGATCAGAAAGGT
TTTCAAAGATAAGGTTCCTTATCCGGTGAGGTGGCTTGCTATTAAGATAGTAGAAAGGGA
TCAGGAGATCCTAACCGAACTTAAAGCTAAGTTTGGAATAGATTTCACTGCTCTTGAGCC
TGATATCAAGAGCTTAGAAGAGCTAAAAGGGGAAGATATTGCTACCATCATAGCTGAGGA
GAGATATGCCTTTGCGTACGGACTGACCAAGGAGACTGTTAAAAGGAAGCCTAAGAAGCG
TGAGTTGACTGACAGGTTGGACAGTATTTTTTTGCACAGAGTGTTAGGCTTACCTATCTT
TCTTAGTCTGATCTATCTCGTTTTCAAACTAACCTTTGATGGAAGTGGTCCTCTGATAGA
TTGGGCTGATGGTTTTATCAATGGGTTCCTGGCCAAGTGGGTATCCCATCTTCTATCCTT
CGCGCCTTCGTGGTTTCAGTCTCTTGTGGTGGACGGAGTTATTGGAGGAGTTGGGCTTGT
CCTTTCTTTCGTTCCCCTTATGCTTTTTCTCTACTTTTTCCTGGCTGTCCTTGAGGAGAG
CGGGTATATGGCCAGGGCTGCTTTTGTGATGGATAGGTTTATGCACACACTGGGCCTGCA
TGGAAAATCCTTTATTCCCATGATTATAGGCTTTGGCTGTAATGTACCTGCTGTCTTGGC
TACAAGAATGTTGGAGAATGAAAGGGACAGAAAGATTACCGCATTACTGATACCCTTTAT
GTCCTGTGGTGCTAGGCTTCCCATCTATGCACTGTTTACAGCTGCCTTTTTCAGAGCCCA
TCAAGCTGAGATTGTTTTTCTTATGTATCTAATTGGTGTGGTTGTTGCCGCCGCAGTTGG
GATAGTACTGGATAGATTTATTTTTAAAGGGGAGATATCGCCTTTTATAATAGAGTTGCC
TCCTTACAGGCTACCTACTTTTAAGATGATAGCCACTTCCGTAAGGGTGAGAACCTGGGC
TTTTGTTAAAAAAGCAGGCACCGTCATTTTGGCGGCTATGGTTCTTTTGTGGGTATTTAT
GAATATCCCTTACGGGGCAAAGCCTGAAAATACAGTGTTGGGAAGGTTTTCCAGGGCTAT
AAGCCCTATTTTTGCACCTTGCGGTATTTCCAACTGGCGTGCTGTGGCTGCTTTGATTCC
AGGTACCGTTGCCAAAGAGGTGGTGGTAGGAGCTTTGGGGCAGTTGTACGCTGTTGAGGC
TCAGGAAGAAGCAGAGCAGGATCAGGGTATGAGCTTCTGGAGAGATCTCGGAGATCAGCT
ACAAGGATTTGTTGCAGCTTTGAAGGATTCGGTAGTATCTATGTTTGGCAGCTTAAAAAC
ATCGGTTTTTAGTATTGAGGAGCAGCCCTCACCTCTTGTCAGAGCTATTAAGAAGGATTT
TACCCCTCTTTCTGCATTCTCTTACATGGTGTTTTGCCTTTTGTGGATTCCGTGTGTTGT
TACTTTGGGAGCCATATACAAAGAGTTCGGAATAAAACTCATGTGGGCTGCTATTTTGTT
AACCACAAGCGTTCCCTATGTAGTTTCTACTTTGGTTTATAACCTTGGGAAATTATTGGG
TTACTAAAAATAGAGATGGAGGTGTGGTATGATCCGCAGAACTTTTGCAGTGTTTATGGC
CCTCGTTTTTGCGACTTTGCTTTTCAGTGGTTTGGGCGTATGCTCGGAGATTGACAGCGC
CCAGCTTAAGCAGATCTTGAGAACCCTTAACCAGTTAAAGGCAAAGGTTCGGGAGCTGGA
GAGAAAGGTTCAGCGGTACGAGAAACAGCAGAAAGAACTTGAAGCTGAAAGAAAAGAGCT
GGAGGAGACCAAGGAGGCTATTTCTTCGCTGAAGGAGGCCCTTGGCAACATCAAGGTATC
TGCGGACATTACCATGGTGGGACAGGGGACCATGAACAACGGCAATAACAACAAAGAGCA
CGACGAGGGGGATGTTCAGGATGGAGCCTGGAGCTTTGATTTAGAAGTGGAAAGCAAACT
CTGGAGGGGCTCCAAAGCCTACATGCTTATAGAAGGAGGACAGGGAGAGGGGGTAGAGGA
CGAGGTGCCCACCCTTTCTGGCTTCAACGATGATGCTCCGGGATCGGAGGATGCCCACAT
GGAGGTGACGGAGGCCTGGTGGGAGCAGGAATTTAGCACAAAGGTTGGCAAGTTCACCTT
TACCCTGGGCAAGGTGGATCTCACCAACTACTTTGACACCAACGAGGTGGCGAATGATGA
GACCACCCAGTTTCTCTCATCAGGTTTTGTCAACAACCTTGCGGTGGAATGGCCCGATGA
CAACGGTTTTGGAGCAAGGCTCACCTTTGAGCCTACGGAGGATCTTTACATAAGCCTCGG
TTGGGCTGAGGCTGATGCTGACTGGGAGGACATCTTTGAGGATGGCTTTGGGATAGTGGA
AGTGGGGTATCATGCAAGGATATTTGGCCTTGATGGAAACTACAGGGTGTATGCATGGGT
GAACACCAAGGATCATTTAGATGTGGATGACTTAAAAGATCTCGCCAAGGGGAAGATCAG
TGCCTCAAAGGTGGATGACGATAACACCAATTGGGGAGTGGGAGTGTCCCTGGATCAGAA
GGTGGCAGAGGGGATAACCTTCTTTGCCAGGGCGGGCATCATGGACTCTGATGTGGTGGC
AGGGAGTATAGATGGGGATGATGTGGAGGTGGAGACCGTGCCCATCAAGGGTGCATACAG
CTTTGGATTTAGGGTATCGGGTATGTACTGGAACAGGGAGAATGATGAGTTTGCTGTGGC
CTTTGGGAGTGTCATAGTGGACGATGATGCTGAGAGGTTTTACAGGCGTTCCAACTACTA
CGATTACTACAGGCATCCCGAGGACATAGACATGGCGGATGAGTATCACCTGGAGGCTTA
CTATAAGGTATCCTTCTTTGATGGGAAGCTTGAGTTTACCCCTGACTTTCAGGTGGTGTG
GAATCCCAACGGTATAGATGAGGCGGACACAGTTTATGTGGTTGGTACACGCATGCAGGT
AAACTTTTAAAACTTAGATGGCGGGGGCTCAAATGCTCCCTCGCCTTTTATTTTTCCCAA
GCATTGTCAAACCTGCTTAATTAGTGTCATATAACTTACTATGGATCCGCATTTTAGATT
TAGGCAGGCTTATTATAATATTTTCTCAAAGATTTACGATAAGTTCGTGCAGCTCCATTC
AGGAGATAAAAGGCAGAGTCTTAGAAGGTGGCTTGTAAAGACCGCAGGATTAAAACCCGG
TATGAGAGTGCTTGATTTGTGTACTGGGACAGGGGCTGTGGCGAATACAATCAAGCAGAT
GTACGGGGACCAGGTTGAGGTGGTTGCCATAGATTTTTCCCTGGGCATGTTGAATATTGC
TAAGAATAAGAATCCCAGAGTTTACTGGGTTTTGGGGAATGTTACCCAGATGCCCTTTAA
ATCTAAAACCTTTGACGTTGTTTTCTGTGCTTATGCCTTTTACGAATTGAAGGATGAGCA
CAAATTGGAAACACTTAGCGAGATCAAGAGGGTGCTAAAAGCTAAGGGAAAGTTCTTGAT
GATGGAACACGAGGAGCCTAAAAAGAGGCTTATAAGATTCCTCTACAAGGTGAGGCTTGC
AACTATGGGTTCTTTCAGTTCTTCAGAGTTCGTGAGAAAAGAGATGGCTTTGATTGGCGG
CTATTTTAAAACTCTTAAAAAGATAGTCAGCCCTTCTGGCAATTCAAAGATTATAGTTGC
TAGTAAAAATTAGCAAAATGGCGAGAAAGCTTATTTTTTACATGTTCTCTATACTTTTGC
ATGTTACTGTTCTGGTTGCTGTTAGCTCAACTGGTTCTAAAATTTTAAAGTTTCACAAAT
CATATGTTTCATGTTGCATTGTCAGGCTGGTGGATAATTTGTCTCAGGATACCAAAATAA
TAGGCGCTGCTCCTAGATCTTTGATCAAAGTACAGGTGAAGCCATCGTTTAAGCAAAAGA
GAATTCAGAAAAGGGAGGCTAAGAAAGTTAGCAGAAACTTCAACAAGAGTGAGAAAAAAA
GATCCAAAACTACTTCTTCCAAGCGGGAGTTGAAAAAAGAAGAAAAGACTTTGGATAGCA
GGGATGCTTCTGGTGAAAATACGGTAAAATCAATTGCTGTGGCTTCATCCTCCAGAGCCT
CTTCAACTAAAAATTCACTTCCCGCACAGGAGACTGGAATTTTTAGTCCTCCTGTTCCAA
TAAAAAGGGTGAAACCTCCTTATCCTTACATTGCAAGGTCGAGAGGATATCAAGGCAAGG
TTCTGCTTAAAGCGCTTGTGGATGTTCAGGGGGATGTGAAGGATGTGATAGTTGTTAAAA
GTTCAGGTTATACAATTCTCGATAAAACTGCAGTAGAAGCTATAAAACAATGGAAATTTG
AACCGGCTCATTTGGGAGCTATCAGAAAGGAGGCATGGGTGGAAGTACCTTTTGTGTTCA
AACTTGACAGAGGGATTAATTAATTCTATAGCATGCCTATATAGCAGGAACCTGACATTG
TGTATATTGTCCAGTTCCTGGGTGAACGGGAAGTCCGGTGAAAATCCGGCGCTGGCCCGC
AACTGTGACCGGGGACGAAAGCCCACTTGGTCCCGCTGTGTCAGCGGGATGACAGGCCAC
TGGAGGGTGGTATCCCTCTGGGAAGGCGTGGGTGAGTAGGGTGATCCGGAAGCCAGGAGA
CCGGCCCAGGAAGCAGGCTCACCCGGCGCACAGGTTTTGCGTCGGAAGCGGCCCTCGTGG
ATAGGGGCTGTGGGCTGAAAAAGAGTTTTATACATGCCCCGGTTCTCCCATCGGAGGGCC
GGGGCTTTTTAATTTGTAAACTTTTTTGAGGAGGTTAGCATGAAAAAGTTGTGTATGTTG
TTGATGATTCTTGCATTCGCTTTGCCTTCTTTTGCAGGGTCAGGCAATAAGCCCACCAGG
TTGAAGGAGGTTGTTGTAACAGCTACTGCAACAAGAGCGGAGGTTGAAAGGCTTCCTGTT
CATGTGGAGGTGATAACAAGAAGGGAGATAGAGCGATCCAATGCGGATAACCTTGGTGAT
TTGCTGGCGGAGAAACTTCCGGAGCATATTCACAAATATCCTGGTCTTTTAACCTCTGTT
GCCCTAAGGGGTTTTAGGACCGATACCCATGGAACGGATATAAAGGGTAGAGTTTTAATT
CTCGTGGATGGGCACAGGGCAGGAACGGGAAATGTGGCAGAGATCCCACTGGAAAACGTG
GAAAGGATAGAGATAGTTAAAGGCCCTGCGTCGGTTTTGTACGGTTCAGCTGCTATGGGA
GGAGTTATAAATGTAATTACTAGGAAAGGGAAGGGTAAACCTACCGTTTTTTCAGGTATT
AAATATGGTTCTTGGGATTACAACAAGCAGTATGCAGGTGCGTATGGTGAGATTGGAAAG
CTGAACTTCTCCTTTTCTCTCTCTAAATCTCAGAGAAACGACTACGAAACTGGAGACGGA
AAGGAGATAGACAACACCGATTATCATGACTGGAAGGGAGGTTTTAGAATTGGTTTAACT
CCTGCTGAGCACCACGAAATAAGCTTGACCGGTCAGATGAGTGAGTTCTGGAAAATTGGA
AGTCCCGGTCCCACCTATTATCCTGATAAAGACAATTACAAGGATGTGAGAAGAAAGTAC
ATTTCATTTGCCTATGATGCCCAGTGGAAAGAGAACCTCTCTTCTCATTTAAGCTACTAT
TACGTGCAGGATTCATCAGAGTGGCACGATCCCAGCAAATCTTGGGGCTATTCTGAGACA
AAAACAATTACCAACACTCAAGGACTGAGGCTCAAAACAACCTATGAATTTAATAAACTT
ATCAAGCTTACAACAGGGGTCGACTGGGATGGTATAAGAACCAAGAACACAAAATATCCC
AAGTCTTCTGGATCGCCTTACTCTCCCAATGCTGCATACGATAACTATGCTGGTTACATC
CAGACCGAGTTGTTCTATTCGAAGCTGTACGTTGTGGCTGGTGTTCGCTACGATTACTGG
AACGAAGAGCTAAGGCCCACACAGCGTATGGTTTTGAAGGAGGATGAGGAGGATTATGAT
CATGTGACTTGGAGAATAGGGGCCTCCTACTTCTTAACCGACTGGTTGAAGGTAAGGGCT
GCTGTGGGGACGGCCTACAGAACCCCTACAGCAGATGAACTTTCTGGGTACTTCAAAAGG
CCTTGGCAAAAGATTGTAGGTAATCCCGATCTCGATCCTGAGAAATCTACCACTTATGAA
GCGGGTGTGGATATCTTTAAGAATAGCCTAAAAGCAGGGGTGGGTTATTTTTACACAAAC
TATAGGGACAGGATATCCGGTGGTTATCCAACATGCGTGGACGGAGATTGCAGTTGGACT
ACCTATAAAAACGTTGATGGAGCTCATATAGGGGGTGTGGAATTTTACGGTCAGTATGAT
TTTGGCGAGCTTTTTAACCTGCCCTTTATAATTAAGCCCTATCTGAATGGTGTTTTGTAT
ACCACTATGAAAATAAAGGATAAAAAGTACGCTGATGAGCTGGGAACGGATCAGATCCCC
TATATATCCAAGTGGAATCTCACTGGAGGGTTAGATTTGGAGCTTCCAGAGAAAGCGTCG
TTGGATGTATCTTTCTTCTATGTTGGTAAGCAAAAGGTTCAGGAGTGGAATTGGTTCAAA
CCAAATGTTGGTGAAGCAGTCAATAAAGGAGGTTTTACGGTGTTTAACGCCAAGTTTACC
GTTACTCCCTGTAAACATGCGCGGTTCTTTATTGGAGTGGATAATGTTTTTGATAAGAAT
TACTCGTTTGTGAAATACTATCCAATGCCTGGTAGAGCTATATACACTGGCATAGAGGTG
AAATTTTAATGGAAAAGTATCTAATACTTGCTTTAATGGTTGCTTTTTCAGCTTATGCGG
CTAAGTTGGGACTAACGTTGGCCAGCCTGCGATTGCGAGAAGTTTTGCTGACCTTTATTG
CTTACCTTGCCGTCTTTTTGCTGTCTGGAGGCTTGGGTAAACTGCTTTTAAAAAGTGATA
TTGTGAGTGTTGCGAAGTATGGGGTTCTCTTCCATTATGTTGTTGCTTTAGGTCTTGTGG
CCTGGGTTATTGGTGGATGGGAAGCAGAAAATAAAAAATCAGCCTATATATTGTCGGCTC
CATGTCCTTTTTGTTTGCTCACTATTTCTTTATCGGTGCTTTTTATCTCTCAGATGCTGG
ATCTGGATGTTATTTTGGTGGCAGTCTATGCATACTTGATATTTGCAATGTTGATTTGTC
TTTTTGTGGCTTTGGGTAAGGTTGCCACCATAAATGTGCCTGAGGTTATGCTTGGTTCAG
GGGTATATTACCTTGTACTGCTTTCTGTGGGCAGATATTACAAAGATGCTGTACAAGTGT
ATAATATGGCTCAGAAAGATGCCTTCCCGATACCAGAAAAGGCGTTTTTAATACTGTTGC
TAATATTAGTTGCTGTAGGGATGGGCTTTATAAGGGGAGTGAAATCTGATGGTTAAGTTT
GTAGCATTGCTGCAGTCTGTGCTGTACCTTGTTTCTTCCGTTCTGTTTGTACCTGTGCTG
TTGTCTCTTGTGATTCTCTTTTTTTATGCGATTTATCAAGTTGGCATTACCATTGGGGAG
TGGTTTTCCAGGAAGAGAGGAAGAAAACACTATGTTGAAAGTTTTGCTCAGCAGTTGGAG
TTAGTGAAAGACAGAGATTCGGCTGAGATAGAGTATTTGATAAGAACCTTTGAGGACAAG
CTTGCCTATTCCCTTGACAAGCTCAAGGTACTTATTCGCATTGGTCCGAGCTTGGGTTTG
ATGGGTACCTTGATACCTTTGAGCACGGGACTGGAGGGATTATCCAAAGGCGATCTTTCA
CAACTTACTTCAAGCTTGATAATTGCCCTTACCACCACTGTGGTAGGGCTTTCTGTGGCT
GTTATTGCCTATATTTTGGCTACTGTTAAACAGAAGTGGTACAATAGTGATTTGATAACA
ATGGAATTTTTAGCTGAAAAGGTTGTTTCACGTGAGACGCAGACGCAGAAGATTGAGGAT
AGATGAGGAGCCGCTGTTAGGAGTGGCCAATCTTTTTGATCTGGCCATTGTAATCGTTAT
AGGTTTGGTTTTGGCTATTCTAACCGCGTATAAGCTTACTGATTTTTTGAGTCCAAAGAG
TGAAATTACCATCCTTAAGAAAAATAAGGGCAAGATTGAGATAATCGTGAAGAAAGGCAA
AACGGTTAAGATATACAGGGGAAGCGGTACCAAAGCCGAGGGTATAGAAGGAGAAAAGAT
CGGCACTGCTTATAAATTGAAGGATGGAAGGGTCATCTATGTCCCTGAGTAGATGGATTC
GTGTGCTTTTGTTAATTGTTTTCCTTTTTCCTGCCTGGGCCAGAGCCAAGGATATATGCC
TTGTGTTGGGAAGTTACAAATCGGATTCTTTCAGGTGGGTGATTGATAGGGAAGATCGGC
TCAGAAGGTGGGCTGGCAAACTGGAAATAGTGGATGAGAAATCACCTGAAAAGGAGATAA
ATAGTTGCGTTGCTTCTGCTGACATAGTTGTCGTAGATATAATGCTTCCAAAGCTAAGGG
AGATGGTATACCGTTTTCTTGAAAGGCAAAATCGGGCACAAAAGGTCTACTGTGTGAACT
CATCAGGTGATCCTGATGATACAAAAAAATTGGGTTGTGCTGAGGATAAGAAGGTAAGAC
TCTACTATGAGAATCCTGTTTATGCAAACTATGTTAATTTTCTAAAATATTTATTGCATC
TTAATAAGCGGAGTGTGAAATATAAGGAACCTGTTGTCTTACCACTAACGGGCATTTACC
ACCCAAGGGCTTCTCGTATATTCACCTCGTTTAAAGACTATGAAAGCTGGTATCGAAACA
GAAAAGGACCATGGGTGGGACTTCTTTTCTATCAGGCATATCTGGATCCTCTTCACAAGA
GGTTCTTGGATAAAATCATTGCACAGCTTGAGAAGAACGGTTTTAGGGTCATTGCCCTTT
ACTCTTACCCTGCTTACAAAGCGATAGATTTCTTCCTAAAGGAGAAAGTGCCCCTGAATG
TTCTTGTTTCCTTCGCGTTCAAGATGAGCGCATCTGCAAACGATAGAACGTTGGAACTAT
TAAATATGTTAAATGTGCCAATAATAAACGCTATCAACCTATTTTCAGAAAGCATTGAGG
ACTGGAAAAAATCTCCAGTTGGCTTGTCTTCCTTTGAGGTTTCTTGGCAGGTGAATATGC
CCGAAATTTCCGGTCTGGTGGAGCCGACTGTAGTATCTGGGAAAACAAAATCAGGCCGTG
ATTATGAGACTATCGAGGAGCAGGTTGAGTTTTTAGTAAAGAGAATAAAGGCCTGGGTCA
GCTTGCAGCAAAAGCCTAATAAAGAAAAGAGAATAGCCATAATCTACTACAATCACAGTC
CTGGAAAGCACAATATTGGAGCAAGCTATCTCAATGTCTTTAGGAGTTTAGAGGTAATTT
TAAACAATTTAAGGCAACGCGGTTATGTCATCAGAGGGAAGATAAGCGAGCAGGCAATAA
AAGAGCTTATTCTTCTTTCAGGCAGGAACGTGGGCTCTTGGGCACCAGGAGAGTTGGAGA
AGCTGATGGAACATAAGAACGTGGTGCTATTGCCCATAAGCACTTACAAGAGGTGGTATA
GAAAACTTCCTGAGGCCTTTAGAAAAAATGTTGAAAGACAGTGGGGCCCTCCTGATAACT
GTACGGTTATGACCCATCAAAGGTATTTTGTGCTTCCCGTTATTAACCTTGGTAACATTA
TAGTTGCGCCTCAACCCCAGAGAGGTGTATCAGGAGATGCTTGGAAACTCTACCATTCCC
ATGATGTCTTTCCCCATCACCAGTATATAGCCTTCTATCTCTGGCTGAAAAATGAGTTTC
ACGCTGATGCGGTAATCCACCTTGGAACACATGGTACTCTTGAATGGCTTCCTGGGAAGG
AGGTTGGGTTAGGTTCTACCGATCCTCCTCAGATACTGATACAGGATCTCATTGATATAT
ATCCCTATGTGGTGGATGATGTGGGTGAGGGGATCCAGGCAAAAAGAAGAGGTTATGCTG
TTATTATAGATCATCTCACTCCTCCCATTGTGAAAGCTGGCCTATACAAGAGCTATACTA
AGCTCGGCACCCTTATTTCTGAATATGAAGCCTGTGAAAACGAAGATCTAAAAAGGGAGA
AGCTTAAAGAAATAAAGAGGCTTGCGGATAAACTTAATCTAACAAAAGCTTTACATCTTA
AGAATCTTGATGAGCGGGGATTGGAACGTCTTGAACATTACTTGATAACCCTCAAGGAAG
ACCTTATGCCTAAGGGGCTGCACACCTTTGGCAACTCTCCAGACAGGAAAAGTGCCCAGG
AGATGGCAAAATTAATAGATACAAGTAATGCTTTTGAAAAGATCATGAAGTCCGGTCCCA
ACGAGATCCAATCTTTGATCAAAGCGCTGAATGGTAAATATGTTCCGCCGGCATCCGGTA
ATGATCCCATAGTGAATCCTGAATCAATCCCCACGGGGAAAAACTTTTATGCCTTTGATC
CTGCAAAAATTCCCAGCAAACAGGCGTGGAGCATTGCTGGTAAACTGGTGAAGAATATAC
TCCAGAACTACCTCAGAAAACATAAAGCCTACCCCAGGAAGGTTTCTATAGTTCTGTGGG
CTACGGAAACTATACGAAATGAAGGAATTAACGAAGCTCAGGCTCTGTGGCTTATTGGGA
TGAAGCCTGTGTGGGATCAAAAGGGTAAGGTAATAGGAGTGGAACCCATTCCAGCCTTGG
AGCTTAAAAGGCCGAGGATAGATGTGGTGATACATGCAAGCGGTCTGTACAGAGATATGT
TTCCAGACAAATTGAAATTGCTGGACGAGGCAATAAGAAGGGTTGCAATTTTGAAAGATA
CAAGAAACTTTGTGTCTGAAAATGCCCAGATTATACAAAAATCTTTAGAAGCTATGGGTT
ACAACTGGGAAAAGGCCCGGGAGCTTTCCCTGACAAGAGTTTTTTCGGAGAAGGTTGGCG
ATTACGGAACAGGAGTTGCCTTAATGACCTCTAATACTGGTTTTTGGAACAATGCTTCCC
AAATTTCACCCGTGTTTATAAACAGAACGAGCTTTGCCTATGGGAAGGATGTATGGGGTA
GGCAGCTGCAGGATGTTTACAAACTCAATCTCAGCGAGGTGGATGTAGCCATTCATTCTA
TTTCTTCAAATCTCTACCGTGCTTTGGATAATGACGATGTTTTTCAGTACTTGGGCGGCA
TTTCTTTGGCTGTGAAAAGCCTGACGGGAAGGTTCCCGGAGGTAATGGTGACAAGGAGCA
ACGGCCGTCAAGCCTGGAATGAGGAGCTGTCCGAAACCTTAGATACGGAGATGCGAAGTC
GCTACTTCAATCCCAGATGGATAAAGGCCATGATGAAGGAAGGATATGCTGGTGCCAGAG
AGATGGAAAAGTTTGTGGAGTATTTGTGGGGATGGCAGGTAACAACTCCCTTTGCTGTAA
AAGATTATCATTGGAAAGAGGCTTATGAAGTGTACGTAAAGGATAAGTACAAGCTGAATC
TAAAAAAGTTCTTTTCCAAAAAGAACCCGTGGGCTTATCAGGCGTTGGTTGCCTGGATGG
TGGAGGCTATTCGTAAGGGCTATTGGCAAGCTCCAGGTAACATTCGGTTTAAATTGGCAA
GAGAGTATGCTCAAAGTGTGGTTAGAGATGGTGTAGCCTGCTGCGAACATACCTGCAATA
ACCCATTTTTGAATCAGTTTGTTATACAAATTTTATCTATACCCGGTGTAGTTTCTCCAG
AACTGGTGCATAATTTCAAGGCTAAGATCGAAAAGGCTACAGGAAGATCTATTAAAGAGC
AGGTTCATCAACGAAAGTCCCAGATTAGTAAATTCTCTTTTAGGCTGAAAAAGGTTTTGA
AAGGGATAGAATTGAAAGAAGAAAAACCCAAGAAGAGGTTTTCTTCCAACAATGTACCTT
GGATTTTACTGATCTTTTCAGCAGTGATAGCTTTTCTAATAGTTGCTGGCTTCAGGAGAT
ATGCATCATGAAAAAATTGTGTGTGACATTTGCGATTATACTCTTGCTGCTTGTTGTTGA
TGCAGATGGAAGACCTTTAATATTTGCCTATGGTGGGGATTGTTTTTGTGAACAGATAGA
AAGAATTATTTCCCAAAGCAACACGAAATGGAAAGTCTTCTGTTACAGGGGAAATCCCTA
TGCTTCTGGTAGTACGCTCTCTCTTATGGCTAAACTACAGCCGGATGTGGTAATGTTTCC
TAAGAGTCTATACCAACTGTTTGTGGAAAGTGGTTTTACGGGAAGCGTAACCTATTACAG
GCAAGTTACACCATTTGCTTATCTTGGGGTGTGGGCAGGTAGTGAAAATCCTGAGGCGAA
GTCTGTGGTAAACCGTCTTGCAGCTTTTTTGTATAAGGTCGGATGTGCCAAAGAAACTTT
GGTTGTACCTAATGGTTGGTGGATAGATAGGTTAGGCAACGTCCAATTTAAGGAAAAAGA
AACGAGAATAAGAGCTCCAATAAAAGGTGTGCAAGCTGGTATTTACAGATATAAGGTGAA
GGGTATTCCAAGAAAGGTGTTTTTGGTAAAGTTGCCGAAGCCTGCGAAAGTGGTTTCTAC
TCTTGAGGGGTTTGGGAAGGTTAGCTACGTGGGTAATGTTTATCTGTTTCCCAGTTTGTG
GAGAACTTCATTTGCTGTGAAACAATTAAAAGAAACAGTTTGTAGGGAGTTAAGGCTGCC
TGAGAGGAAATCATTTTTGCTTTATACTGGTGTGGATATGGACAACATTGCCTTTTCTAC
CCAGAGTTATGAAGATTTAGTGGTATGGGTGGCGGCAACTGCAGGAGTTTTGGGCAATGC
TATGAGGGCTGGGGTAGATAAGGGATTGTGGTTGGAAACCGAAAAAGGTTGGAGGAAGGT
GGGAACAATAAACATCATGATTTTTGTCAACAAAAGGCTAACTGAGAGTGCAATGCTCCA
GGCAATAATCAGAGCTACTGAGGCTAAAGCAGCAGTCTTACAGGAGTTGAAGGTTAAAAG
CAGTTATACTCCTGGTGAGATAGCTACTGGGACCGGTACAGACAACGTTGTGGTGGTAAG
TGGCTATGGGGGTCGCTTGACCAGTGCGGGTGGACATACTGTATTGGGTTATCTTATTTC
CAGGGGAGTAAGGGAAGCTATTTTCAAAGCTCTTTATAATCAGAACGGATTATCTATGTA
ATTACAGATTGACTTTATGTCTCATTTCTGCTTTCATCAAATCCAATGATTGTAGTTTTT
GCAAAAAAGGTTTGGTTCTCCATATGGTGGCAGACCCCGTAAGGGGTCTGCTGTGTCCGC
ATAATCCTTCCAACAATATCCATTCAAACATTCAAAGCTTTCGGAGGCAAAAATGAAAAG
GATGCTATTAGTTGTCATACTTTTTTTGTGTTTTGTCCTAAAAGCATTGGCGGGTGGAGG
CGATCATTACCCAAATGGTGCTGAGGACTTCTTGGTAGGGGCTCTTCCTCCACCTGGTTT
TTACGTTATAGATTACAACTACTTTTATCAGGTCGACGAATTTATGGACAACTCTGGAGA
CGTCATTGATAAAGGTCCCTTGAGCGATTTTTCCTTGAGAGTTTACGCCAACGTTTTTAG
AGTTATCTACGTCACTAAATTTAAGATACTTGGTGCGAACTATGCTGTTCATGCCTTTTT
CCCATACGTTGAGTTAAACGCCAACGCCAAGGGTTTTCACGTGCATAAAAGGGGTTTGGG
AGATATTATAGTGGACCCCTTTATCCTCGGCTGGCACACCCGATACTTTCATATTATCGC
CGCTCTTGATATTTACATGCCTACGGGGGAGTATGACAAACACAGGCCTGTGAATGTAGG
CAAAAACTTTTGGACTTTTGAACCTATCTTGGCGATAACCTTTTTGCACCCTTCCGGGTT
TTCTGCATCGGTTAAGGCTATGTATGATTTCAATACCACAAATAATGATTACATAAATCC
TGCCACGGGTAAGGAAACCTCTTTAAAGCCTGGACAGGAGTTCCATTTTGATTACGCCGT
GGGCTATTCGCCGAAGAAATGGATAAGGGTAGGCATTGCAGGCTATGTATATATGCAAAC
CACGGATGATGAGCTTGATGGGAAGGATATAGAGGACAACAGGGGAAAAGCTTTTGCGAT
AGGACCGGTGGTGAAGTTAAACTACAAGAGATTTTCTCTTGTGGCTAAGATGCAGCGAGA
GTTTGGCGTAAAGAACCGTCCCAGAGGAGAAAACCTTTGGATAAAGATAATATACGCATT
TTAGGGAGGGTAAAGCGATGAAAAGGTTTATCATTGAGACAGAGATACCGAAGAGTTGGT
ACAATGCCCTTGCGGATCTTCCAAAGCCTCTGGATCCGCCGTTACATCCCAAAACCAAGG
AGCCTTTAAAGCCTGAGGATTTGGAATTTCTCTTTCCTAAGAGCCTCATTGAACAGGAGA
TGTCTACAGAAAGGTGGATAGATGTTCCTGAGGAGGTGCTTAACATATACGCTCTATGGC
GTCCAACCCCCTTATACAGAGCCTACGGTCTGGAAAGATATCTGGGGACTCCTGCAAAGA
TATACTACAAGTACGAAGGGGTGAGTCCCGCCGGTAGCCACAAACCCAATACCGCTGTGG
CACAGGCGTACTACAACGCAAAAGAAGGTATAAAGAGGCTCACCACGGAGACAGGTGCAG
GGCAGTGGGGGTCGGCTTTGGCTTTTGCTACCCAGTTCTTTGGGATTAAGTGCAGGGTTT
ACATGGTGAAGGTGAGCTATCACCAGAAGCCCTACAGGAGAACCATGATGGAGGTGTGGG
GAGCTGAGGTCTTTGCCAGTCCCAGTGACAAAACCCAAACGGGACGTAGTATTTTGGAGA
AAGACCCTGACAACCCGGGCTCTCTTGGTATAGCCATAAGCGAGGCGGTGGAGGATGCAG
CCACAAATCCAGATACCCACTACTCCTTAGGCTCTGTGCTGAACCATGTGCTTTTACACC
AGACGGTTATAGGGCTTGAGGCAAAGAAGCAGCTCAAGGTTCTCGGGGATTATCCCGATG
TGGTTATAGGCTGTTGTGGAGGTGGTTCAAACCTTGGTGGCATAGCTCTTCCTTTCTATG
CTGATAAGGCAGCTGGAAAAGAGGTGAGGCTTGTTGCGGTGGAACCAAAGGCCTGCCCTA
CCTTGACCAAAGGACTTTACGCCTATGACTTCGGAGACACGGCGGGAATGACACCTCTTT
TGAGGATGTACACCCTGGGGCACAACTTCATACCCCCTTCCATTCACGCAGGAGGACTGA
GGTACCACGGGGATGCTCCCATAATAAGCCTTCTGGTGAAAGAAGGCATCATGGAAGCTG
TGGCCTACTCTCAGCTTGAGGTCTTTGAGGCAGCTCTCACCTTTGCCAGGACCGAGGGCT
TTATCCCTGCACCGGAGACAGCCCATGCGGTTAAGGCTGCCATCGAGGAGGCAAAGAGGG
CCAAGGAAGAAGGCAAAGAAAAGGTAATACTCTTCTCCTTCTCGGGCCATGGACTCTTGG
ACCTTGCATCTTATGACGCTTATTTGAGGGGTGATTTGGCTGATTACGAGTTAAGTATAG
AACAGCTAAAGAAGGCTTTTGCTGAGGTCGAGAAAATAACCTAAATCAGGGCGGGAACCC
CCGCCCCTTTATATTCCAATTTTACCAAAAATTCCTCTTGACCAGTTAGCAGTGAAAGCG
TATGAAAAACAACGAGTAAAGCGGGATTGTGCTGAGTGCCCGGGTGGCGGAACTGGTAGA
CGCAGGGGACTTAAAATCCCCTGGGTGCAATGCCCGTGCGGGTTCGAGTCCCGCCCCGGG
CATTTTTTGTTGCTTTTTAGGTTAGTTAATGATAACTAACCGCAAGGGAGATAATATGAA
GCAGAGGCAGATACAAATACTGGATACGGCGTTGTCGATTTTGGCAGAAAGTGGGAGCAG
TGGGCTAACTTTGAGAAATATTGCCGAAAGGATTGGGGTGAGCGAACCTGCTATTTACAA
GTATTTTAAATCAAAAGATGAACTTCTTTTGAACCTTTATGAATACTCCTGGCAGAAGAT
GAGCAAGGCTATTAAACTAGCTATTGAAACAACAGAAGGTTATCCAAAGAAAATTGAGAG
TTTTTTGCAAGCTTTCTTTGAGTATCTTGATAAGCACAGGGGAGTTAATCTGCTGCTACT
TTCAGAGGCGCTATACCGAAACGAGCCTCATCTTAAATCTGCCATGGGTCGCTTGTGGTC
AAATGTTGAAAATACTGTGAAAAGCGTTGTGGCAAAAGCCATAGAAGAAAGCGAGCGGAC
CAGTATAGATACAAATGTGTTGTCTCTAATGATAATGGGTTTTATCCAGGCCAACGTTAC
CAAGTCACATCTTTTCGGAACTCCCATAGCTGATGAGGAAAAAATAAAAAATTTTGTTGA
AATTTTATGGAGGGGGATAAGTGCTTAAGAAGGTTTTTAGTGTATTTTTGTTATTTTTCT
CGCTTTGCACGGTAGTTTCTGCCCTTACTTTGAAAGAGGCTATAGACACCGCCTTTAAAA
ACAGTCCCCTTTTAAAAAGTAGAGCAACTAATGTTGAGGCGGCAAAAGAAGGGGTTAGGG
CTGCGTGGGGTGGTCATTTACCTCAGGTGGATTTTAAAGCTGGTTATACTAGGTTGAGTG
ATCCTGTGGCTGTGGTTCCTATTAAGGGATTTGGGAAAATCCCACCAACTTTTAGCAAAA
ACATCTATGAATGGAAAAGTGAAGGTTACCTGTCTCTTTACGAGGGAGAAAGAGTAAGCA
GCCTGGTAAAGATAAACGAGATAGAGAAGCAAATAGCGCAACTTAATTTAACTTTAACCA
AAGAGGAGTTGGCAGCTAACATTACCAACACTTTTAATAAGATCATCCAACTTGAAAGGC
TGCAGAGGGCTCAGGAAGCAGCGTTGCGGGCGATAGAAAAAGTCTACAGTGACACTCAGC
AATTGGTGAAAATAGGCAGAGCAGCTCCTGTAGATCTCTTGCGTATAAAAACTCAACTTG
CGGCTCAAAAAGAAGGGCTTTCCAATACAGTGGAGCTGATAAAAACCACAAAGCGCATTT
TGTGTTATCTAATGGGAGTTTCTCCTGATACAAGTTTGGAACCTGAGGGCGAGCTGAAAC
TTTCAAAGTTATCTTTCCAGTTCTTTCCTGAACTTTTGGATAATCGTCCTGATGTAAGGG
CAGCGCGTAAAAGGGTGCAGCAGGCGGAAACCTTTGTTAAGTATAACTTTGGGGAACATC
TGCCCAAGGTTTACATTTCTACAAGCTACGGTAAAAGAGCAGGGGCTGGTTTTCATGCAG
AGGAAGAAGTATGGCAGGCGGGGGTATATATTAAACTAAACCTGTTTAGCGGTGGAACTA
TATCTGCAAAGGTTAGGCAGGCAAAAGCCAGACTCCTTGGTGCGCAACTTCAGTTTCAGG
ATGTGATGCTAAAGGCGAGAACAGAGATTTTGAATGCAATTTCTTCCATAGAGGAGGCTA
AAAACCGGGTTAAAACAGCCGAAGCAGCCTTGGCCTCTGCAAAAGAAGCTTTTAGGGTTG
AAAAGCTTAAGTATCTCACAGGAGCCGGTAGTGTTACTGATATGTTGATAGCGCAGGCTG
AATGGCTGCAGGCACAGGCGAGGCTATATCAAGCTTTGTATGATTATCATCAGGCGGTAA
CGGCCTTTAAGCTGGCCTCTGGAACCATTTTGAGAGATTTTAGAGGAGAGGAAAGATGAA
AAAGCCAATCAAAGTTCTCTTAACAATTTTGTTTATAGTCGCTTTGGTTTTTGGAGCGGT
CTTTCTTGTTAAAAAGAGAAAAATGGAGATTGTAAAAGCACCTCTACCGGAGACTCCGCC
GCTTCCTGTTGTGACGGCAGAGGTCAAGAAAGGTGCTCTGGAAATAACGGAGGATTACCT
GGCGGTGATAGAGCCCATGGAAAAGATAGAGCTTGCTCCCAGGGTTACGGGACATCTGCT
TGAGGTCAGGGTAAGAGAGGGAGATGTGGTTAAGAAAGGGCAGATTTTGGCGGTTCTTGA
TAGTCGTCCCTTTAAAACCCAGTACAATTCTATAAAGGCACAGCTTGAAGGAGCCAAAAG
TACTCTGAGTACCCTCGAAGCCATCTATCAAAGAGATTTGGTGCTTTACAAGAACAAAGC
CATAAGTGAGGAACAGTTTGAGAGATCACGCTCGGCGAGAGATGAAGCTTTGGCGAGGGT
TAAAACTTTGGAAGAGTCTTTGGAAAACGCCAAGCTAAACTTAGAATACTGCGTAATCAA
AGCACCCACAAACGGTGTGATTACGAGGCGTATCCAAGATCCTGGAGATTTAGCTTTACC
TGGGAAGCCGGTTTTGGAAATGGAGGTGCCAGAGTCTGGATATAAGGTGGTTAGTCATGT
GCCCCAGGAGTTGATTCCGCGGCTAGAAATGGGTGGGACAGCCTATATTTACCCAAGCTT
ACAGGATAAAAATAATGTGATTAAAGCGAAGATTACGAGAATCTACCCGGCGATTAGAGC
TGGAACACTGGGAGAACTGGAGATTGACCTTCCCTCAAAGCCTTTCAACCTGCCTTCTGG
TTCTACAGTGGATGTGACCGTGGTGGCTAAGCTTGTAAAAGGTTTCATAGTTCCTACAAA
CAGCCTGCTGCACACCACAAAAGGGTATTTTGTGTTTGCTGTTTCTAAGAACGAGACCGT
TCGGATAGTTGGCGTGAAGTTATTGGGTTCCACCGAACGCCTTGCTGCAGTTGAGGGTAA
TTTGGCCGAGGGAGAAAGAGTGGTTGTGGGAAGTGAAAGTGTACTTTTAAGGCTGAAAAA
TGGTGAAAAAGTAAAGCCTGTTTCAGGAGATGTTCAATGAACTTTGTGGAGAACTATGTA
AAAAGACCTCATTTGATCACCGCTTTTATCTTTCTGGTGGTGGCTTTGGGGGCTATATCC
TTTAAGTTAATGCCTCTGAACCTATTCCCTGACGCCAACTGTCCTGTGATAACGGTTATA
GTTTACCAGCCAGGTGCTTCGGCTAAAGACATGGAAGATAAGGTTGCACGGCCAATTGAG
AAGGAGTTGGGCACCATAGATCTCGTGAGAAAAGTGACGTCAGTTAGTAACGATGAGATC
GCTGCTATATCCGTGGAGTTTGAATATGAAAAGAGCCTGGATGCAGCAGCCACGGATGTG
GCTAACACCTTACAGAGGATTATGTGGAAGCTTCCGAAAGGGATACTGCCACCTCAGATA
TTTAAGGTGAGTGATGCTACCATTCCCGTGGTCACCCTTGCTTTAACACCAAAAGCCGGA
AGTGGATTGGATCTAGCCAAGGTTAGGCAGTTAGCTGAGAATGAGATAAAGGAAGATCTT
TTACGCATACCCAATGTTGCAGATGTTGAGGTGTTTGGTGGATATACTCCTGAAGTTTAT
GTGGTTGTGGATAAAGTAAAGCTTCACCGCTATAACCTTTCGCTTCCCCAAATAATAAGG
GCTGTAGAGGCCCAGAACCTTAATATACCCAACGGGCTGATTATAAATAGCCAAAATCAG
TATCTTCTAAAGGTGGCTGGTGAGAAAAAGGTGATTGAGGGACTAAAGGGTATTGTCGTT
GGTAAAGGTGAAAATGGAGGGTTAGTTCATCTTAAAGATGTTGCAAATATTAAAATTCTA
TACAAAGAAAGACAGTCTCTTTTCCACGGAAACGGCAAGAAGGCCATAGGGGTTAACATT
CTACGCTCACCCAAGGGACACGTGACCACCACCCTTGCAAGTTTGGGAAAGTACCTTCCC
AAAATCGAGAAGAAGTATCCGGGTATAAAATTTGAGATAGTTGATACGCAAAAAAATATT
ATAGAGACAAGCATATCCAATCTGGTAGATTCCCTTAGAGACGCCATAATGATGACAGTA
CTTGTAATCCTCATATACCTTGCCAATGTTCGTATGTCCGCTCTAACCGCAATTTCCATC
CCCTTTGTCTACTTTATGACCTTCGCGGAGATGAAGCTTCTTAACTATGAGCTAAACATC
GTGACCCTCACGGCTGTAATACTCGCGGTGGGATTATTAGTTGATGATGCCATCGTGGTG
ATAGAAAACATAGAAAGACACTACAGAGAACTGGGTAAGCCTATACACAAAGCTGCCATT
GAGGGGACTCAAGAGATAATCCTTGCGGATTTTGCGGGAACCTATACTACTGTTATTGTA
CTTGTACCCATTATGTTTATAGGGGGGTACGTGCAAAAAATCCTAAGGCCGTTATCCACT
GTCCTTGCTCTAGCTTTGCTTAACTCATTTGTAATATCGGTAACTGTTATACCGCTTTTT
GCTCCATCCTTTCTGAGGGGTAAGAAAGAGAAAAACCGCTTTGAAAAAATATTGGAGCTC
TTTGATGCTTATGTGATAGGTTCGGCAAGGAAGTTTTACGTTGGTTTGTTGGACGTGGGT
TTGAGGCACAGGCTGTTGTTTATTCTGGTTGCCTTTTTGCTGCTTATGGTTAGTCGAAAG
CTCATGCCTCTTACGGGAAGAGATCTCATGCCTCCCATGGATACGGGCATCTTAAAGGTT
CACTTTGAAACGGATACCGATACCTCTTTGGAAGAGACCGAGCGCATACTGAGGAAGATG
GAGGACATAATAGCCAAGCAGGATGGGCTCATTATGTTTGATGCCATGGTGGGGTCGGAG
CCGGGGGTTATTAGTTTTGGCAAAGGGAGAACTCCCCAAATGGGGTTAATTACTGCTCAT
TTTGTGGACAGGTTCCATAGGAAGGAGAGTCTGTGGGACATTGAGGATAGGCTAAGAAAA
GCATTTAAGCAGATCCCAGGTATAAAGTATGTGGACGTTTACGATTTTGGGGCTACTCCC
TTGTCCAGCATTGCTGCTCCTATTGACATAATGATCAGCGGAGACGATCCCAAGGTTCTG
GATAAGTTGGCAAGAGAGGTGGAAAGACGCCTCTTGAAGGTTAGGGGGATTACCAGCGTT
TCTAGGACTTGGACCTTGGATAAGAATGAGGTGCATTTTGTGGTGGACATGCATAAAGCA
GCGGTTTATGGGCTTTCTCCTGTGGAGATATCCTCTCAGATGGCGGCTGCGGTAAAGGGT
GGTGTTGCATCTGTCTTTAGGATTCCGGGAGAGGATGGATATACCATCCGGGTCAGATAT
GCATCAGACCAGAGAGATTATGTGAACAAGTTAAAGACCTTAATGATACAGAGCTCTTTA
GGTCCCGTTCCTTTGAGAGAACTGGGGCAAATAAAAGTGGTCAAGACCCAAACCACCATA
ACCCACCAAAACTATAGACCAACTGTTGATGTTTACGGATACAGATCCACAATGGCTATC
ACCCATTTACAACGGCAGATCGATAGGGTTCTTAAGGATTTAAAGCTGCCTCCGGGTTAC
ACAATTTCTAAAGAAGGTGAAGTTAAGAAGATGAAAGAGTCCTTTGGAAGACTGGTGAAG
GCCTTGATTTTTGCTATAATACTTCTATACTTTTCTCTCGTTCCCACGTTTAAGTCGTGG
ATACATCCTTTCACCATTATGGCTGCTATACCCCTTGCCATGATAGGTGCCATCTGGGGG
CTTCTTATTGTTGGCAGACACGGCTGTATGCCTGCTTTTATGGGTATGATCTTACTTGCG
GGTATTGTGGTTAATAATTCCATATTGCTCATAGACTTTGCCGAGAAAGCCCTTGAGAAA
GGGGCAAGCTTGAGGGAGGCTCTTGAAGGAGCGGTAAAGATCAGGGTTCGCCCCATCTTG
ATGACAGCCTCAGCCACCATAGTAGGAATGATTCCCATAGCAGCGCAGTGGGCAGTGGGA
CTGGAGAGATTATCCCCCCTTGCTGTAGTGGCTATTGGAGGATTGGCGGTCTCTACTTTG
TTAACCCTTGTTTACATACCCATCCTTTACAGTATCTTCCATGATGTAAAAGCCAAGTTT
ACTAAGTCTGCTTGAGATAACCCAAAGCCATTAGAGGGCAGATATTACATACGTAGTCCA
ATCCTTCCTTTTCGCAGAGTTCCAGTACGTCTTCGTTCCATGTTTCAGGGGGCAGCCAGA
TTCTTTCAAGCTTCAAATCTGAACAGGCCTTGGCAACGTTCATGGAGACTTTTGGAGCTA
CTATGGAAATTACTACATCCGGTTGTTCCGGGAGTTCTTTCAAAGATGGATAGCAAGTTG
TGCTATAAACCTCTTGGTATTTTGGATTCACTGGCAGCACATTGTAGCCTTCATCTACGA
GGGCTTTCACATATTTGAAGCCATACTTGTCTTCATTGGTTGTGGCTCCAACTACTGCAA
AGGTCTTGTAGTTTTTCAACCAGCTCAAAGCTTTCTCCAGCATCTTTTGGGCGTCCATGG
AACCCTCCTTAATGCGTTTTTACTGTTAACGTAGTCCTTGACTGGGTGGACGTCAACCTT
TATAGCTATATTGCTATAAACAGGAGTGGAGGCATCTATGGATCTTAAGAGAGAGATAAA
GATTCTTGTAACGGCTTTGCTGGTATTTCTCTCCCTGTTCTACCTGCCAGCACAGGATAG
AGTGTTGATGGGAGTTAGAGAGGCTGTACTCTTGGCCCACTGGTATGCCAAAGAGCATGT
AATTTTCTGTCTCATTCCCGCGTTTTTCATAGCGGGGGCTATAGCTGCTTTTCTTTCCCA
GGAGTCGGTTATGAAGTACCTTGGTCCCAAGGCACCCAAACCTGTGGCTTACTCAGTTGC
TGCTGTTTCAGGCACAATTCTTGCAGTTTGTTCCTGTACAGTCCTTCCTCTCTTTGCCAG
CATATACATGAATGGTGCCGGCCTTGGCCCTGCAACCACCTTTCTTTATTCCGGACCTGC
TATAAATATCCTTGCTATTGTTCTTACGGCCCGTGTTCTCGGGTTGAAGCTGGGAGTTGC
AAGAGCGGTGGGTGCTGTGGGAGCGAGCATTTTGATCGGACTGTTAATGAGTATCTTGTT
CAAGAAAGAGGACGAGGAAAGGTTGAGTGCCTTTGAAACTGGCGAAGTTCCCGAGTCCCG
CCCTTTATGGCAAAATGTATTCTTCTTGGCCACGCTGGTGGCAATTCTCATCTTTGCCAC
TTGGGGTAGGGGGATTGGCATCTGGCAAAAAATATATGAAATAAAGTGGTGGCTTGTGCT
GGTCTCCTTTGTAGCACTTGAGCTGGAGCTCTATCTCTTTTTCGGCATAAGCCCTGGTTG
GCTTGTGGCGACATTAGTAGTTGTTGGTGTGTTTGAGATGGTGTTTTCTGGACACGAGAT
TCCATTCTTAGCCGCGGTGATTATCCTTTCCGTTGCTCTTTATAGAAGGGGAGGGGAAGC
CAGAGAGTGGTTTGAACATTCTTATATTTTAGGCAAGCAGATTTTACCCCTGCTTTTTGC
TGGAGTGCTTGCCGCTGGCTTCTTTCTTGGGCGTCCAGGGCATGAAGGCTTTATCCCTGC
AAAATTTGTTACGGAACTTGTGGGAAGCAACTCCATTCTGTCAAACCTTTTTGCTTCCAT
AGTAGGGGCTTTCATGTACTTTGCCACCCTAACGGAGGTTCCTATTTTGCAGGGTTTATT
GGGATCCGGCATGCACTACGGCCCTGCACTTGCACTGCTTCTTTCAGGCCCCGCAGTATC
TCTACCGAATATGCTGGTCATAAACTCAGTGCTTGGACCAAAAAAGACATTTGCCTATGT
GGCTTTGGTGGTTATTATATCAACTATACTAGGATTTTTGTTCGGGAGGTGGTTATATGC
CTAAGGTTATTAAAGTCTTGGGAACAGGATGTCCAAAGTGCAATGCTCTTTATGAGAATG
TGGTGAAGGCGTTGGAAGAATTGCGGGAAGAAGCCCAAATAGTGAAAGTGACCGATATTA
AAGAAATCGTTCAGCACAGAGTTGCAATGACTCCGGCTCTTGCTATTAATGACAAGGTTG
TATCTCAAGGCAAAGTTTTGTCTGCAGAGGAGATAAAGAAATTGCTGCAACAGTAGAGGT
ATTAGCTTATAAGGTTCTGAAATATACAGTTTCTCTTACAGCCATAGTGGATCCCTTGGG
AGCAGGGGCAATTTTACTGTCCCTTGTACCTGCGGATAATGCATGGGTCACCGCAAATAT
AGCGAGAAAAAGCACTTTTGTACTGTTAGTAGCTTCTCTGTTGACTCTCGATCTTGGCAA
TCTGATCCTTGGTCTTTTCGGTATAAATGTTGACTCAGTCCGAGTCATTGGTGGCGTAAT
ACTTTTTCTGGTCTCAATAGATATGGTTCAGGGAGAGCTCTACAAAAGCACAAGGCACAC
AGAGGAAGAAACAGACGAAGCTTTAACTAAAGAGGACGTATCCATAATACCCCTTGGAAT
ACCAATACTCTTTGGACCAGGCATGATAGCCGCGCTGGTAGCGTTAAAATCCAAAACAAC
CGGAGTAGCAGACATTGTAGCTATACACATTGCCATTATAATAACCTGTGCCTTAACCTA
CTTGGCGCTTAGTTATGCCAGAAAACTTTTGGATCTGTTGGGAATAACGGGTATAAAAAT
CATCACGCGCCTCATGGGACTCATCGTTGGCGCTATTGCAGTCCAGTTCGTAATCTCTGG
GGTTAAGGCTCTGTGGGCAATGCTGTAGTGAAGACGTAAGCTTGTTATGAAAGTGGGCCT
GTGGCATTATGCAAAAGAAGGTATATGGGGTGTTAATTTTACCTTTTTCAGGCTCCAAGG
ATTTTATCGATGTCTCAGGAAAAAGTTGAAGGGTGCATAAAGTTGATAGTTGAAGAGCTG
AAAAAGCACAAACCCCGAAGGATAATCCTGTTCGGTTCAAGGGCTAAAGGATGCCATAAG
AAACGCTCAGATATTGACATTGCTGTGGATATGGAGTTGACGTTCAGGGAGAAAAGAAAG
TTAAGAGAAAAGGTGGATGAGGTAAGTGGTTTATACAGCGTAGATTTGGTGTTTTTGGAT
GATGTTGAAGATGACTTTAAAGCACGAATCCTTAGAGAAGGGGTGATTTTATATGAGAAA
AAGTGAAGTTGTATTGAAGATTCAAGCCTTTGAGAGAGCGTTGGAGAGGTTAAAAGAGGC
TGTGGAGCGAGCGGTGGATGATCTGGATAAGGACGGAGTAATCCAGAGGTTTGAGTTCAC
AGTGGAGTTGTTGTGGAAAACTTTAAAAGCCGTACTGGAGTATCATGGTGTAGAGTGCTA
TTCCCCCAGGAACTGCATAAAGGAGGCATTTAAAGCAAACTTAATTGATGATGACGAGAT
AATTTTTGACATGTTAGAAGACAGGAACTTGAGTTCTCATGTGTACAGTAAGGAAATGAG
CGAGAAAATTTTTGAGAGGATAAAGAATGTGTATTTGGAGTATTTAGAAAGGCTGGATCT
AAGAGCTCGGTTGTAAGCTGGAGGGTTCCATGGTCAGTAACTGTTCAGACAGATATTTTT
GCCTTAAAAGCTTCAAAGGCTTCTTGATACAGCAAACAAAGAGTTTGCAGATGTCTATTG
CGGAAACCAGATTTATTCTATAAATTTCTAGAAAAAAGCGAATTTTTTCTGGAAACCAGA
GAGAAGCAATGCCGTATAGTGTTAACATAATAAAGTTGCTTGATAAGGTGGAAGCGCCCA
TAAGGGAGGTACTTATAGCAATCCTTGAGGAGATAGAAAGGCAGAGGAGGCAATGGGAGG
AAAGTGTAACAAAGACGGAGTTTAATGAGCTTAAGAGTATAGTGGTAGAACTTGCTGAAG
CGCAGAAAAAAACCGAAAGGGCTGTTAGCGAACTTGCCAAAGCTCAGGAGAAAGCGGAAC
AGAGACTTCAGAGGTTGGAAGAAACTGTGCAGGAACTTGCTGAGGCGCAAAAGGAAACTG
AGCAAAGGCTTCAAAAGCTTGAGGAAACTGTCCAGAGTCTCGCTGAAGCGCAGAAGAATA
CGGAGCGTAGACTGAATGAGCTGGCTGAGGCGCAGAAGAAAACTGAACAGAGGCTTCAGA
GACTGGAAGGAACCGTCCAAAGTCTTGCCGAGGCCCAGAAAAAGACCGAGGAAGAACTGA
GGCAACTTGGGGCAGAAGTGAGGAAGCTTGCTGCTGAGCACAGGAAAACGAGGGAACAAT
TGGGAGGACTTGCCCATACTGTAGGGTACATGCTGGAAGATAAGGCTTATGAGGCTCTTC
TTCATCTTTTGAAAAGGGATTACGGCATAGATGTCAAAGAGCTCAAAAGAGACTTTGTGG
AAATTTCTCCTAACAAGTACGAGGAGATTAATATTCTGGGGTATGGGGATAGGAACGGGG
CAAAGGTTTGGATCATTGGTGAGTGCAAGGCTCAGCTAAAGAAAAGAGATGTAGACAATT
TTCTTAAGAAACTATCACGAATAGAGCACCTGTTTCCGGGAGAGAAGCTGCTTATAGTGG
TTACTTATCAGACCTCACCTCAGATCAAACGGTACATAGATGAGAAGGGGTTGAAGATAT
ATTATTCCTATGAGCTTGGCAGATTTCTTGTGTGATTGCGCATATAGCCATTTGCATAGT
TATGGGTGAGTTGTGTTGTGTGGTGGGGGTACAGGTGGAGGCGGCGAGGGAGAGGCTTAT
GGCAAGGACGGAGGTAAAGAGCTTAAAGAATCAGCTGTTACGAGCGTTCAGGGTTAAAAT
ACCCAAACCTGTACTTGAGAAAGAACCCAAAAGGAAGAACCAGTCAACCAAACAGGTGCG
GTTAAGTATATGAAGAACAAGAATTTCCTAAATCCAACTGTCAAACTCGGGAATTAATAT
TTAATCAGTAAGCTCCTTTACCTGATATCATTACCCATATAGTTTTTAAAATTATTTTAA
GATCTAACAGAAATGATTGGTTTTGGACATACCATACATCCATCTTTACTCTTTCATCGT
AGTTTTCAATATCGCTTCTGCCTTCCACTTGCCAGTAGCCTGTGATCCCCGGTTTTACTG
AAAGGTAATATTTGGCATTATCCTTGTAGTACTTGTTTAATTCTTCCTCAACAACAGGCC
TAGGACCGACTACACTCATGTCTCCTTTTAACACGTTGAAAAACTGAGGGAGTTCATCTA
AAGATGTCTTTCTTAAGAATTTACCTATGGGCGTTATCCTTGGATCGTTTCTTAGTTTAA
AAGTTTTTTCCCATTCTTCTCTCGCTTTTGGATCGTTCTCTAAAATTTCTTTAAGTTTCT
TGTCTGCATCTATATACATGCTTCTGAATTTTAAAACTTTAAACTTTTTTCCTTTATGGC
CAATTCTTGTATGCTGATAAAAAATTTTACCGCCATCTGTTAGTTTTATTGCAAGTGCTA
TAAGTATCATTATAGGGGTTGTTATAATTATGGCAAAAAAAGAAAAAACTATGTCAAATG
GCCTTTTCCAGAAAGGGATTTTGTTTTCCATTTTCACACTATTCCGCTGTTCCAGTAATA
GTTTCCAGCAATTAGGTATTTTTGAGCTGTTTGTAAGTCTGGTTTTTCATGAAACTCATT
AACTTTAAATGCATTCTTTAACTGACTGCCCGCCTCTATGTATCCATATCCTGTCTCCGG
TTTTGTTGGGTTAATCCCGAATGTTACTATATAACCTTCTTTAGCAAGTTTTTCGGCTTT
TCTTACATACTCAACAAATTTATCATCGGGAGATATTAGATGGTCTGATGGAGATATAAA
GACAACTTCGCATTCATCTACTCCAAGTTTTTCCATTGAATACTTTACTGACAGAGCAAT
TGCAGGAGCAGTGTTTCTTCCAACAGGTTTTAAAATTATATTTGGGTTTGTTGTCGAAAT
ATCTTTCAATTGGTTTTTAACGAGGAATTGATAATCGTTATTCGTTATAATTATGATATC
GTTGGCATTCCTTACAGCCTTCAAATTTCTTCTCACTGTTTTTTGGAATAAACTTTCATT
GTTGCCAAAACTTAAAAACTGCTTTGGGAAGTTTTTCCTTGACAACGGAAAAAGCCTTGT
TCCGCTCCCACCTGCTAATATAACTATTTTCACTGTTTTCTTCCAATCTATCCAAAAAAT
TCTTCTATTTTCTTATCTACAAATTCCTTGAATTCTCTTTTGAATCTTTCCTTACTAAAC
CTTTCAGCGTTTTTTCTTATTTCAAATGGGTCAAATGTATTTTCTCTTTTCTCAAAATCT
TTAATAGATTCAATTAAACTTTCTACAGTTTGTTCTCTAAAAAATATTCCCGTTTTTCCA
TCAACCACTGTCTCTGTAGCCCCTCCTTTTCCATAAGCAATAACGGGCGTACCACAAGCT
TGGGCTTCAACCGGTACTATACCGAAATCTTCTTCCGCTGCAAAGACAAAAGCTTTTGCT
CTTTGCATGTAGTATTTTAAAACCTCAAAGGGTTGATAGCCTAAAAGTTCAACGTTTTTT
CCAGCTTTTTTCTTTATCTTTTTAAAATCTGGTCCATCTCCTATTACTATAAGTTTTTTA
TCTGGCATCTTAGAGAATGTTTCCACGATTAAATCTATCCTTTTGTAAGGAACCATTCTT
GAAGCAGTAAGGTAGAAGTCTTCTTTTTGCGTATGAAGGTTGAATTTATCAACTTCTACG
GGAGGATAAATAACTGTGGATTTCTTTCTATAAATTTTTTTAATTCTTTTTGCAACGTAA
TTTGAATTAGCAACAAAATAATCGACTCTATTTGCTGTAGTGTAGTCCCATATTCTTATA
TAATGTAGAATAAGTTTCGCTATAAAGCCTTTTATTCCCTTTGAGAGTCCTACTTCATTT
AGATATTTATTATACAAATCCCAAGCATATCTAATAGGTGTATGACAATAACAAATGTGA
AGCTGGTTTGAGTTGGTTAAAACGCCCTTAGCGACAGCATGGGATGAAGAGATAATTGCA
TTATATTCGGATAAATTAAACTGTTCTATTGCTAAAGGAAAAAGCAGAAGGTAGTTTCTG
TATTTAGCCTTAGCCTTAGGAAGTCTTTGAATAAAAGAGATTCTAATATCAGCTTTTTCA
AAAATAGAGCTTTTGAGCTTCTCTTCATCCTTTACGAGGGTATAAATAGAGCAAGGATAT
AACTCATAGATAGCTTCCAAAACCTTTTCCGCTCCTGCTAAAGTTGTAAGCCAATCATGA
ACAAGCGCTATTTTCAATCTTACAATACCTCCTCTACAATTTCTATTAACTTTTTAGCAG
ACGTTTCCCAGCTAAACAATTTTACTCTCTTTAAACCTTTTTGTATCAATTCTTTTTGTA
ATTCTTCATCCTTTAAAACTAATTCTATGCCTCTTGCTATATCATTAATATCATAAGGAT
TAACATAATATGCTGCATCTCCGCAAACTTCAGGAAGACTTGCAGTATTTGATACCACAA
CAGGAGTACCACAAGCCATAGCCTCAAGAGGAGGAAGTCCAAAACCTTCGTAGAGGGAAG
GAAAAAGAAAAAGCTTTGCTTTTCGATATAGTTCTTTTAATTTAATATCACTTACATAAC
CTGTGAATTCTACTCTGCTTCCAAGTTTTTGTGCAATTTTTTCTACTTCTTTGTCGACGG
TTATAAAATTATTTTTTTTACCGACTATTTTGAATTTTAGGCTTTTATCTCTTAATAAAG
AGAAAGCCTTTAATGCTCTGACTAAATTTTTATGAGGCTTTACATTGCCGACAAATGTAA
TATAATTGTCTCTCTCAGATAAAGATAAAGGTTGCTTTTCATACCATTGTGGTTCTATAC
CATTATAAATTGCATTAATATCTTTTGAAGTTCCAGCATATTTAATAATTTCTTGCTTTG
AAAATTCAGAAACCGTCAAAACTATATCTGATCTTTGCAACGCCTGATTAATCATAAATT
TAGCATAAATCCTTTGAGATAAAGGTAAAGTATGTTGAAAAGCTAAATGGTACACATCGT
GAATAGTAACCATTCTCTTTTTTGCTCTGATTGGTAAAATAGGAATATTATAATGGGGAG
ACCAAAAAATATCACATTCGGGAATTTTAGAAAATAATTCAAACTGCTCTTTTATAGAAT
ATATTTTTGAATTGCTCTCGATTATTTCTACTTTTTCTGACCAACTATATTCTTTTATTT
CTTCGGTTTTACCTAACAAGATAATGTCAACTTTATCAACTAAAAAAGGAATAATATTTT
TTATGTATCTTCCAATTCCTGATGCATTATGCATTCTAAAGTCTATGGTCAATATCATCA
TTCTTTTCCTTAATATGTTTTTTTCCTATAAGAATACTTGTACTTAACATCGCAATTGCT
ATCCAAAGATAATTTCTTAGAATATTTTGATTTAAGGATAGAATAAATAATTCCCAAAAC
AATGAAAAGCATAAACCTTTAATAATAATTGAATAATCATATAAAAATAATTTAACCCTT
TTTGAAACAATACATGCTTTATAAAATAAATATGATAGATATGATAAAAAGAAAGTAAAC
CCTATCAATCCACTTGCAGCTAATACTTGAAGAAAAATATTCATTCCTTCATAATGTTTG
GCTTCTAATTGAGTAGAAATATATACACCATGCAACTTAGCAATTCCAGATGCTATTCCT
CCTAAACTATAACCTATAATTGGGCTATTCAAGAATATTTTTAAAGTGTCCATCATTGAA
GTTATCCTGGGTTTGGTTGAGTGGGCACTTTCTACTCCTATAGCCAAACCTGCAAGTAAA
AATTTAACTGTATCCCAATACTTAATTATAAAACATATAATCAATACCAATACTAAAAAT
AGTATAATAATATGCCTGATATGGCTTTTATTTATAGAAAATCTAAATAGAAGTATCTTC
AGAGAACTAATAAAATAATACGAAAAAGATATCAAGAACATAGTTAGAATGCCCATTCTA
GAAGATGACAAAATTATTGATAATGTTATCAGAAAGAATACTTTTTTATATTTTTGTTTA
TATTTTTTACTTTTATTAATTAAATAGAATAACAAACTCCAACCAATAATTAAATAACTT
GCGTAATAAGAAGGTTCATACGAAAAACCATTTATCCTAATTAAATTTGGAAGCCATTTT
TGTGTTACTAAAATATCTACGCCTGATAATCCTAAAATAAACTGAAGTAATCCAAATAAA
GAAATATAGTAAAAAGATTTTATATAATAATCAAATATTTTATAAAATTGTTTCTCTGTT
GAAATCAGCGTTGAAATCAATCCTACTAATAAAATTAATACAAACAACCATACAATATAA
CCTATACTTCTAAGTAAAATAGTTGTTCTTGGTGCAAAAATTAGTAAAATGAAAAACCAA
CTTATCAGATATTGATAACCTACTAATCTAATGCTTTTTATTTCATATTTCATAAATTTA
TACATAAAAATCAAAAATAATATAAATTCCAAAAAATAAAAAAATCTAATGGAAAAGCCT
TCTATCCTGATGTTTAGAAAAATATCAAAAGAAGATGTAATAAAAATAAGAAATAATATA
ACATTTAGCAAATTTATTTTTTTCTCATAAACCTTTATATGCATTGATATACTTTCTTGA
CTAAATTTATTTGTATCAAATTCAATTTTTTTATTTGCCTTTAATGCCCTTTTCTATCTG
TCATCATTTTAAAAATTTTACAAGCTCTCTTAAATTGTTTTCTTTTAATTCTATTTGCTA
TTGTTATCATCAAACCAAAATGAAGACCAATACCCCCACCCAAATACTTTTTATGAAATT
TAATTCTATTTCTTATAAACAATAAATCTGCAAATTCACTTTTATTATTGTTGTCTTTAG
AACTAGAACCAATTGATGAACCTTCTTTATGATAAACAACACTGTCTATTGCTATTCCTA
ATTTAAAACCATGATTTCTTGCATTAAAACAATAATCTGTTTCTTCTAAATACAAAAAAT
ATTCTTCAGGAAGCAATCCTATTTTCTGTATAACTTTTTTATTTATCAAAAATGAAGCAC
CAACTATATGATCAAGTTTTTTCTCTATATCGTTTATGCTTTTAATATGTTTAACTATAC
CCAAAAATTTATTTGTTGTTCCGCCATAAGCTTGTACTTTTCTTGGAACATCATAATACA
TAAGAACTGAGCCACTTATGCCTAAATCGTTTTCTGAAGCATAGCAAACTAAAGAGCTCA
AACTATTTCTCTCAATAACTGTATCATTATTCAAAAGCCAAATATATTCAAAATCATCTC
TAGCTAAAGCATATTTGATACCAACATTATTCCCAAAAGCAAAACCTCCATTATGCCCTG
TTTGAATAAATACTAATGGGTATTTTGTGCTAACACTTTCAGGAATGTTACCCATGAGTT
TTTTTTCTAACTCTGGATTACCGCCTTTTTCTGCCTCCTCACGAGTATAGTACACATAAG
GAATTGTCTTTTCGACAGGTGGAAACGATAAATGTCTTAAAGGATGGTCTGATTTTACCC
ATACATCTATTTTCCCTTCAGTCCATGCTTTTATATATTCCATAGAATTGTTTATGGAGT
TATTATCTACAACAACAACCTGATAATTAGGATAATCGTTCCTCAATACACTCTCCAAAC
ACTCAATCGTATCCGCCCAGCTGTTGTAGTTGAGGATTATGATGTAGATTTTAGGATTCA
TACCAAACTACTATACCCTAACTTTTTAATTAATTCATCATCCTTAATAGACTTATATAA
TCTTATTAAATCTCCATCATTAATGAATGCGTATTTTCTAGTAGGATTTATGCTTTTCTT
GATTATATTTAATTTATCCTCCTTAACTTCCATATTCATTTCTTGGCATAATTTCTTCAA
AAAAGCCTTAGGATTTTCTAAAAAGTCTTCATATTTAATATGAATAATATCTAAATTTAT
TGATTTTTCCAAAGCAAATACATGCGTAACATATTCTCTCCATAGTTTGATTCCTTCTTC
TAAACTTAAAACTCTTACAGAGTCACCATATCCTAAAAAACCCCGTGTTAAAAATAATTT
AATTTCTTTTTTCAAGTCCCACTTGAATTCTTTCCTAATTTTCAGTGCACGATTCCTCAA
ACTATTTGCAACATCAATAGGGTTCCTATATATATGAATAATTTTTGCATTTGGAAAAAC
TTTTATCCATATATCTATTGTAAATGTATTCCTAGGATCCTTCCATCCCCACGGAAAATC
TAACTCCTTAAGACTTTTATACTTTAAAAATTTTAAAGGTCCGAGATATTCTAATCTTTT
TATACTTCTTATATATTTGTCTGCTAAATTAGTCATTAAATCTCTAAAATCTTCATCAGC
TAGTGTGTAATTATACGGATTATCCCAAGTAGCATTTGCCTGTTTTAAAATCCAATTATT
AAGCTTTAAAAAGAATAACGCTTCATTATTTTCTTCCTTCCGCCATCCCATAAAAATACC
AAGTTTTTCTAAAGTCTTAGAAACCATAGTTGTTCCAGAGCGGTGCATACCAATAACTAT
AATAGGCCCACTATTCATTTAATGCTTCCTCGTGAGAAGGTGTGTTTTTATATATGGAAA
AGTAAAAAACCCATAATAATACTTTATAAGAAAAAGAGGAATTATATTTATGATGCTAAC
TGCAATACAACTAGCTATCGCAGCACCAACTATCCCTATTTGGGGAATTAGTATGAAATT
TAAATATGCATTAACTATACTTGCAAAGAGTATAATATACTGGAATAATCGTTGTTTACC
CGTCATCTGCAAAATGTAACCTACACTTCCACTTGCCGCATTCACAAACTGCCCAATTGT
CAAAATCATTAGTGCTATTGCCCCCGTTCTAAACTCTTCTCCAAATATCCCAAGAATAGA
CTTTGGAAATATTAAGAATATTAATAACACAGGGAAAGATGTCCAAAATATCAACTTTGT
TGACTGCTGAGCTACTTTTGCAAGTCCTTTTATATTCCCTTTTCCCCAAAATTCTGCAAA
TTTTGGGGCTGCTATTGTGTTTATTGCCATCAAATTCATACTTGTCAACATGGATACCCT
TAGGGCCACATTGTATATTCCAACTTCTCTTTCTGTTCTTAGTATGCCTAGCATTATAGT
ATCGGTCCATCCCATGATCAAGGCAAGAGAACTTGATAAAAGCATGGGGATAGAAACGTT
TAGTAATTGGGAGTAAGATAGCCGTTGATTGTTTTGGCCGCTGTCATTTGGAAATGATGT
TATTTTAACCTGTAGTTTTAATGTTCTTATCCAAATGAAGTATGCTATTGTGGAAACAAT
GAATACTGAAAGTATGTAGACAGATAGAGGAATATGTTTTGAGAGCAGTTGTTTTTGATT
GCGTATTATTAATAGCGATGTGATGATTCCGAGTAATGTGGAAGCTGTTAGAAAGACTCC
AGATTGTTGTAATAACATGTATTCTTTTATTTTTTTTAGACCTCTTAAACTTTCAGTGTG
AATAAATAATAATACAAATGGGACTATGCCAATGGATGCTATTTTGAAGTAGGGTTCAAG
ATGTGGCTTTTTAAATACAAACGTTGCCATGTGTTTGGATAAAAAGAAAACTGAGATTGC
TACAATAAAGGAAAATGGTAGTACGAGTTTTATTGCTTTTTTGTAGGTGTCTTTTACTAT
TTCCCATTTGCTTTGGGATGAGTATTCGGCTACGAACCGTAGAAGTGCTGTATCCATTCC
AAGCCTGCCAATAACGGATGAGATTTGGAGAAGGGTAAAAGAGAGGGAAAAAATGCCCAT
TGTTTCAGCGCCGTATCCGCGAGTTATGATGAGTGTGAAAATGTAGCCAGCGGCTATACC
AAGGATTCTCAGGATAAAAGCTGTGGATGAACCTTTCACAATTTCAGCAAAATCAGCATC
TGAATTTATTTTTTGTTTTAATTTACTTAACATTTGCCCGGGATAAACCTTTTTTGGATA
AGGTAGTTAATTATTTTCTGTGTGGCAGTGCTTATGTCTTCCTTTAAGGTTTTTATGTGA
ATATCTGGATTATTGGGCCTTTCATAAGGGGAATCAATGCCTGTGAAATCTCTGATTTCT
CCTCTTAAGGCTTTTTTGTATAGTCCTTTTGGGTCTCGTTTTATACATTCTTCGAGTGGG
GTATCCACAAATATTTCAATGAATCTGTCTTTCCCTATTATGTCTTTGGCTTGTTCTCTG
TCTTTGATGAAAGGGGAAATGAAAGCTGTAAGTACAATTATACCAGCATCTACGAATAGC
TTTACCACTTCTGCTATTCTGCGAATGTTTTCACTTCTGTCTTTTGCTGAGAAGCCTAAA
TCTTGATTTAATCCGTGCCTTATGTTGTCTCCGTCTAACAGGTATGTGTGAAAGCCCATT
TTGTTCAGTCTGTATTCAACCTCATTGGCTATCATGCTTTTACCGCTACCGGATAGACCG
GTAAACCAAAGCACACATCCTTTTTGATTTTTTATCTTTTCTCTGTCTTCTCTTGTAACC
TTATGTGGATGTACAAAGATGTTTTTACTCATTTTCTTCCTTTTTCCATATTTCCTCTAA
CTCTTCTATGGATTTGCAGCCCCATTCCGGGTAATACTGTCGTATGAATCTATTGAGTGC
TTTTTCGGCTTCTGTGTAAACCCTTCTTTTTGGTCGTTTAGTGGATTCTCCAACTATTAT
CCCTGCTGCTGATGTAAAGTTGGTGATTCTGTCTATTAGGATGAAAGCTCCTGTTGTTTT
GTTTTCTTCATAAAGATCAAAAGCTATCTTTTCTGCAAGATCTATTTGGACCCTGGCTAT
ATCATTTAGTTGTAAGGTTTTTGCTTCAACCTTTTCCCATGTGTTGACGTCTTTTTTGAA
AAGTATCCTGCTTACAGTGGCAAGGGTTTCCTTTGTATAGATTTTTAAAATGTACTCGGT
GTTTTTTAGCGGTTCTTCATCCATCCATACTAAAAAGGCTTCAAAACTGTTGCTAAACCT
GGGTTGCCTGTCATCTACCTTAACGATCAGATCTCCTCTGCTGATGTCAACTTCTGTTTC
TGTTTGTATCGTTATGGGCATTGGTGAGTGGGCAAAGTCGGTATACTCTATGTTAGCCAA
GTTTACTTCGGGATTATTGTCGCGGTTTTCTTTGTAGTTAGGTGGTATTATGGTTTTCAC
TTTTGTTTTAACGCGGGAGGGATATACTATAATTTCGTCTCCAACTTTTATATTGCCGCT
AGCTATAGTGCCGCAGTAGCCTCGGAAATACAGGTTCGGCCTATTAATATATTGAACCGG
AAATCTTAAAGGTTCGTTTTGATTGTTTTCACTGTTACTTTGGAACTGGAAGGAGGCTCC
TTTGACATTTACGGTGTCAAGATACTCTAATAAGGTTTTACCCTGATACCAGGGCATATT
TTCAGATTTTTTTACTACATTGTCTCCTTTGAGGGCACTAATTGGTATAAACTCTATTTC
AGCGTCAAATTTTTTGAAAGGTAGGGAAAAACGAAGATGAGAGAACATTTCCTTATAGTC
CTTTACTATTTTTCTGTATACTTCTTCGGAATATTGCACAAGATCCATTTTATTAATGGC
AACGGCTATGTTTCTTATTCCCATAAGAGTTACGATAAAGGAGTGCCTTCTCGTCTGTGT
CAGAACCCCTTTTCTAGCATCTATTAGTATAACTGCAACTTCGGCATTTGATGCGCCTGT
TGCCATGTTTCTTGTGTACTGCTCGTGTCCGGGAGCATCAGCTATGATAAATTTTCTTTT
GTCGGTGGAAAAATATCTGTATGCTACATCTATTGTTATGCCCTGTTCTCTTTCTGCCTG
AAGGCCATCAACTAATAGAGAAAAGTCTATTTCTTCATCTGTCCTTTTGTATTTTGCTTC
TGCTTTTAGCGCCATTAGTTGATCTTCAAAGACCATTTTTGTTTCGTAAAGTAAACGACC
TATAAGTGTGCTTTTTCCATCGTCTACACTACCACAAGTTATAAAACGCAAAAGTTCTTT
ACGTTGGTGTTGTTGCAGATATTCATGGATATTATCTTTGATTTTCTTAAGTCTGTCTTC
CATCATTTTGATCTCTGCTTTTTTAGAAGTATCCTTCTATTTTTTTTCTTTCCATACTTC
CTACCTGGTCGTAGTCGATAAGTCGGCCCTGGCGTTCAGAGTATTTAGCGATTAGAATTT
CCTGAATGATTTCTGGTAAAGTAGTTGCCTTTGACTCTATGGCACCAGTAAGAGGATAGC
AACCCAGTGTTCTGAATCTCACCCATTTTTTCCGAGCTTTTTTTCTGAGTTCTTCTGGTA
CGCGGTCGTCATCTACAAGTATAAGAGTGCCTTCATATTCTACCACCGGTCTTTCCTTGG
CAAAGTATAGCGGTACTATTGGGATGTTTTTCAAATATATGTAAAGCCATACGTCAAGTT
CAGTCCAGTTTGAGAGAGGGAATACTCGGATGCTTTCTCCTTTGTTTTTTCTTAAATTAT
ACACGTTCCACAGTTCAGGTCTTTGGTTTTTGGGATCCCAACGGTGATTTTTGTCTCTAA
AGGAAAATATTCTTTCTTTTGCTCTTGATTTTTCTTCGTCTCTTCTTGCTCCTCCAAAGA
TTACGTCAAACTTGTACTTGTTTAGTGCTTTTTTGAGAGCTTGGGTCTTCATAATGTCTG
TATGTATTCTACTTCCATGAATAAAAGGATTGATACCCATTTTAAGGCCTTCTTCGTTAA
TGTAAACTATCAAATCTAAACCAAGCTCTTTAACTCTTCTATCTCTGAATTCTATCATTT
CTCTGAACTTCCATGTAGTATCTACGTGAAGCAACGGGAAAGGTGGTTTTGCCGGGTAAA
ATGCCTTCATTGCTAAATGAAGCATGACGCAGGAATCTTTGCCGATGGAAAAGAGCATTA
CTGGATTTTCAGCTTCAGCTACTGCCTCTCTGATTATATGAATGCTTTCATATTCAAGCA
ATTTTAAGTGTGTAAGTCTTTCCTGTAAGTTCATCACTTTCCTCATTGTTTATTGTTTGA
TCAAATTTCTTACTACATATTCGTAAACCATATTGGCTAATTCATCTGCTGAGTATTTGC
TTGTGTCTAAGACCAATTCCGGGCTTTCTGGCTCTTCATATGGTTCATGGACACCTGTCA
GATTTTTTATTTCGCCTTTCGCTGCTCTTTCGTAGACTCCTTTGTAGTCTCTCTTTTTGC
AATCTTCAATATCTGCTTTTACGTAAATTTCTACAAAGTTTTGTGTATTTCTCCTAATAT
AATCCCTTATGTCCCGATAGGGTGAGACAAAAGACGCAATGACTGATATAGAATTTGCTT
GTAAAGTTTTTATTAGAAAGGCAATTCTTTTTAGATGTATGATTCTCTCTTCTTTTGTGA
ATCCTATTTCTGGAACCATATTGCGAACTTCTTTACTATCTAATCGCTGTATAGGCAAGT
GGTCGTATTTTTGCAGTTTTTCGTAAACTTTGTCGGCGATGGTAGTTTTTCCTGATAGGG
GTAGTCCGGTGAACCATAATACAAAAGGTTCAACCTTCTTTTTCCCAAATTTGATTCTTT
CCCAAATTCTCTCGTGAACGAAATAGAGACCAATTTTTGCTAAGGTTTCTGTAACCCCAG
CTGCAAAAGCTAAGTCTAATCTGCCGAAAAATAAAAATACAATAATGGTAGTTGTAGCAG
AAGCAAAAAACCTCCATGAAATTGCTTTTATCAATGAACGCTTTTTGGTTTCAATAAACA
TTTTAGGTACTAAAGTAGATGGATAATTCTTTGTTCCATGAAGTTATAGTGAAATTAATT
GTTCTACTAATTTTTTCGTTACTCATCACTGACCACTTGGGTCTTTTAGCTGGTAGTTTA
AAGTCCGATTGGTAGGCTGGATATATCAGCTTATTAATACCTTTGAGTTTCAGAAACTCC
TTAGCCCACTCGTATCGTGAGGCATAACCAGAGTTTACGAGGTGATACAAACCCGTCAAT
CCGACTTCAACAGCTTTCACTGTAACTTCTACAATGGTTCTGGTTGAGGTTGGAACTGAA
AATTCATCCACTGCTATTTTTAATACATCATGCTCCTTTGCCCATTGTAGAAGTTTATAT
AGAAAATTTCTCTTACCCTTTCCGTAAACCCAGCTCACCCTGAAAATCAGATGTCTATCC
AAAGTTTCTTTTACAAAATCTTCTCCCATGAGCTTGCTTTTGGCATAGGTATTCAATGGA
TTGGGAATGTCTTCCTCTGTATAGTAGTACTCTTTTGTTCCATCAAACACATAGTCAGTA
GAGTAGTGTACTAAGAGACATTTGTGGTCATAGCAGATTTCAGCTAAATTTTTTACTGCG
AAGCTGTTAACTTCAAAAGCTTTTCTGTATTCGGTTTCAGCTTTGTCCACCAAGTTGTAT
GCAGCACAGTTGATTACTACATCGGGCTTGTAAGTTTCTATAACGTTTCTTACCTGTTTG
GTATTTGTAATATCACACTCATTTCGCGAGAGGGATAAGTACTTATATCCCTTCTTATCA
AAATATTCCGTGAACTCTGTTCCCAACTGTCCATTTCTGCCAAAAACCAGAAATTTCATT
GATAAACCTTTCTCCAGTATTCCTCCAGCTGCTTTATCTTTTCGTTTACCCAGTCCATGT
TATCCAGATACCATTTAACCGTTCTCTCGATACCAATCTCAAAAGTGGTCTTTACATTCC
AGCCTGTTTCTCTTTTAATTTTATCCGTGTTCAGACTGTACCTGTAGTCGTGGCCAGGCC
TGTCTTTCACAAAGGTTATCAAATCGTGTGGTTTTCCCAGAATATCCAGTATAGCTTTTA
CTACTTCTATGTTCCTTTTTTCTATACCACTACCCACATTGTAAATCTCTCCCGGTTTCC
CTTTGTCTATGATATCAAATATTGCCTCGGCACAGTCAGAAACAAAGAGCCATTCCCTGA
CATTTTGACCTGTTCCATAAACGGGTATAGGTTCACCTCTCAAAGCTTTCAGTATAACTA
CGGGGATGAGCTTTTCGGGATACTGCCAAGGGCCATAGTTGTTGGATGGCCGAACAGTTA
TCACCGGGAGTCCATAGGTTCTGTAATAAGCCCTTCCCAGCATGTCAGCAGCGGTCTTAC
TCACGGAGTAGGGGGAGTTAGGATTTAGCGGTGTGTCCTCATAAAATTGCCCCTCTTCTC
CGAGTTCCCCGTAAACCTCATCTGTCGCGATGTTTACAAAAAGCTCCACTTTAGTCTCCT
TAGCAGCTTCCAGAAGAACTTGCGTGCCTTTAACGTTGGTTTCGATAAAGGGTGTAGCGT
CAAGTATGCTTCTGTCCACATGGGTTTCAGCAGCAAAGTGCACAACAACATCAGGCTTCT
CGGCTTTGAATATGTGTTCAATGAATTCCCTGTTAGCTATATCGGCTCTATAAAAGACTA
CATCGTTTTCCACTTCCCTAAGCCTGGCAAGATCCCCAGCGTAGGTAAGCTTGTCTACCA
CAACCGTTTTTAATCCCCTTCTAACTGCCTGCCTCACAAACTCGCTTCCTATAAAACCAG
CTCCTCCCGTCGCAAGTAGTTTCATAGGTTTTCTCCGTATACAAAGTTTATTTCAGCGTC
TTTTAACAATGGCGCACACTTGTCCTTAGGAGATAGGATGGGTTCATCATCTATGGGCCA
GTTTATACCTATTTCAGGATCGTTCCACCTTATGGATCTGTCATGTTCCAGAGAATATTC
AGCTCCAGAGACCTTGTAGATGATTTCTGCCGTTTCTGACAAAGTTAAAAAGCCATGGGC
AAAGCCTTTAGGTATCCAAAGCATTAACTTGTTTTCCTCCGAAAGCTCAACCGCCACATA
TTTGCCAAAAGTAGGACTTCCCTTTCTAATATCAACAGCTACATCAAAGATAGATCCCCT
TACGCATCTTACAAGTTTTCCCTGAGCTTTCGGGCTGAGCTGGTAATGCAATCCCCGTAG
CACGCCTTTCACAGATTTAGAGTGGTTGTCCTGCACAAAACATTCGTCTATACCGGCTTC
TCTGAACTCCGATTCCTTGTAAAACTCCATGAAAAAGCCTCTGTCGTCATTGAAGACTAT
AGGTTTTACTATGATGACTTCAGGTATTTCTGTTTTAATGAATTCAAAAGGCATTCTTAG
TTTTCAACCTTAGCAATTTCTAAAAGATATTCGCCATATTCGGTATTTTCAAGGGACTTA
GCTATTTCCAAGAGCTGATCCCTCGTTATCCAACCATTTTTATAGGCTATCTCTTCTATA
CAGCCTATCATTAAGCCAGTTCTTTTTTCTATAGTGGCCACGAATTCGCCAGCTTTTAAG
AAGCTATCGTAGGTCCCGGCGTCAAACCAGGCAAAGCCTCTGCCAAGAAGCTTAACTTTA
AGTTTACTCCTTTTGAGGTACTCCTGGTTAACTGAGGTAATTTCCAGCTCTCCTCTATCC
GAAGGTTTAACATTTTTAGCTATTTCCAAAGCTTCCCTGTCGTAGAAATAAAGTCCAACA
ACTGCGTAGTTAGATTTTGGCTTTTCAGGTTTTTCCTCTAAGGAGATTACATTCCCGTTC
CTGTCAAACTCCACAACGCCAAACCTTTCCGGATCTTTGACATAATAGCCAAATACATAG
GCACCGCCGTTCTTTTCTACTTCCTCTTTTGCCTCGTTCAATATTTTTGCCAAGTTGTGG
CCGTAAAAGATGTTGTCACCCAATAGATAGCACACGTTGTCGTCTTTTATGAAATCTTGG
GCAAGGATAAGGCCTTCTGCGAGGCCGTTGGGCTTCTCTTGTATAACATATTGGATGTTC
ATGCCAAGCTTAGATCCGTCACCGAAAAGTCTCTTGAAAGACTCCAAATCCTGAGGATTT
ACCACAAACATAACATCTCTAATTCCAAGCAGCATTACCAAGGAAAGCGGGTAGTAGATC
ATAGGTTTGTTGTATATGGGCAAAAAGTGCTTGTTTATGATTTTGGTTACCGGATATAAC
CTTCTTCCACTTCCGCCTGCGAGAATAACTGCTTTCACTAAGCCCTCCAGTTTGCAATTT
GGAATTGTAATTAAAAAAAAAAGCATGCTGGTAGTCAAGTGATGGTGAGTTGAAAATATC
TTGACACTATATTTCATTGGCTTATCATTTTTTATGCCTGTGAGGGGGCGTAGGGTTTCG
ACGGGGATGGATGGGAGACAGGGTAGCACGCCGGGTGCCACCGACCCGTTACCCCAGGTG
GGTAAACACAAGTGCCGACTCTGAATTAGCACTGGCTGCTTAATTAAGCAGCCCGGGTCA
TGTGGCCTCGCCTACCGGGTTGCATGACCCGTCGGGGCAGGTAGGCTGGTCTGGAGCCTT
GCTCCGGGGGCTCCGGGCAAGATGCTAACCGGAGCTGGCAGGATGTCCAGTCTGCCCGTG
GGCTGGCTCCTGTGAGATGCCAAACACGGGCTGAGCGTGGAGAAGCCCTGTCGGCCTGCA
TCTCCGGACGCGGGTTCGATTCCCGCCGCCTCCACCAAGGTAAAGATAAGGATGGTTTAT
GCCTGATAGAAGTCACGACTGGCTGAAACAGGCCGAGAGGGACCTTGAGCAGGCGGAGGT
GTTCCTGAAGGAGCACCTTTTGAATATTTTTCGGCGATAAACTATGCCGGTAAGATCCTT
GAATACGTGCGTTCTAAAATGGGTTACCAAGGAAGAGATTGAAAAGGTTTTGATGAGATG
GGCTGAAGAGGTGAAGAAGGCCCATCCAGAGGTTAAGAGGATTGGCTATTTTGGTTCTTA
TGCCCGTGGAGATTGGGGTGTTGGCAGTGATCTGGATGTAATTATAGTTGTGGAAAAAAG
CGATGAGCCTTTTATTAGAAGGCCCCTTTCGTTTGACATTACTGAGTTTCCTGTCTGTGT
GGATCTTCTGGTCTATACTGAGGAGGAGTTAGAGAAGTTAAAAGGCACGGGCTTTTACGG
TAGGGTGATTGAGAGGGAAGTGGTCTGGGTGCTGGACGTTAAGAATTGATTTTGAGAACA
AGCTCGTCCAGTATCTCGTCGGCTATTTCTTCTTTGGGCAGTTCAGGTAGGTATCTGGTT
TCGCCGTTTTTGTGGATGATTACCACCTGGTTGGTGTCCTTCTGAAAGGCTTCTGTGGCG
AGATTGGCCACTATTATGTCCATGTTTTTTCTTTGCATCTTGCTTAAGGCGTTTTGCAGG
ATGTTTTCGGTTTCCGCTGCAAAGCCTACTACAATTTGATCCTGTCTTCTATCCGAGGCG
ATGGCGGCGATTATATCGGGGTTTCTTTCCAGTTCTACTGTGGTGAGGTTTGTTTTTTCT
TTTTTGATCTTTTGGGATGCGTAGTGTTTGGGTCTGAAATCGGCCACCGCGGCGCTCATG
ATGAAGATGTTTATCTGATCTTTAAGCGCTACTACTTTTTCGTACATCTCTCTTGCTGAT
GTTACTTTGGTAGTATGAACATGAGGCGGTGGATCCAGATGGACGGGACCGCTGATGAGG
TGAACTTCTGCCCCTCTTCTTGCTGCTGCCTTTGCTATTGCATATCCCATTTTGCCTGAG
GAGGGGTTGCTTATGAACCTTATGGGGTCTATGTGTTCGCGGGTGGGACCGGCGGTGACC
AAGACTTTCTTACCGGCGAGATCCTTCTGAGAGAGGAGATAGACTATTTCTTCATAGATG
GCCGGAGGTTCCGGAAGTCTTCCTTTGCCTTCTGTGCCGCATGCGAGAGGTCCTACCCCG
GGTTCCATGATGTGAACACCCCAGCTTTTGAGGATTTCCAAATTCCTCTGAGTTGCGGGA
TGGAGGAACATGTTGTGGTTCATTGCGGGAACTACGAGGGTTTTACCTCTGTATGCGAGC
CATATGCAGGTGAGCATGTTGTCGGCGATACCGTTTGCCATTTTGGCTATGGTGTTTGCG
GTGGCAGGGGCTATAACAAAGAGATCCGTTTCCTGGGGGATGGTTACGTGTTCAACCCGT
TCGGGGGATGTGTATTCAAAGGTGTCTATGAGGACCTCTTTCTGGGAAAGGACCCTGAAG
GTTTCCGGAGTTACGAATTTGGTGGCGTCTTTTGTCATGACGACCTGGACAGAGAAGTGG
TTTTTCTTCGACAGGCGGACCAGTTCGCATATCTTGTAAACAGAAATACCTCCGGTTATT
CCTAAGGTTATGCGGTTGCCAGTTAGTCTCATGTGCCCCACCTCTTGTAAAGCTGGTGTT
CTACGCCTAGTATATCAAGGATTCTGCCCACTATAAAGTTTATCAGATCTTCAATGCTTG
AGGGTTGGTGGTAGAGGGTGATGACCGGGGGCAGTATAACGGCTCCGGCCTCTGCCAGTG
TGGTGAGGTTTCTCAGGTGTATGAGGTTTAGAGGGGTTTCCCTAGGGACTATTATGAGGG
GCCACCTTTCCTTGAGGGCTATGTCAGCGGCTCTTTCTATGAGGTTGGAGGAGATGCCAC
TTGCGATTCTGCCGGCTGTCCCCATGGAGCAGGGAGCTATTATAGTGCCTTTTAGCCTGA
AAGAGCCTGAAGCTACTGGGGAGAGAAAGTCCTTTTCGTCAAGGAGTGTGAGGTTTTTGT
GCCGAGGTATTTTTGCGTCTTCCGCCTTTGCTATCTCAATGGCGTTTTTGGTCAGGCAAA
GGTAGGTTTGTTCCCTTGATGCCAGTTCTGAGGCTAATTTTAGCCCGAGGATGACACCGC
TTGCTCCTGTAACGCCCACAAAATAAGGCATCTTACACCAAGCTGTAGAATACAAGTCCC
GAGTAGAATTTGGGGTAGAAGTAGGTGCTTTTCTGGGGCATTATCTTGCCCTGCAGCGAG
TAGGAGGCGATCTCTTCCACCGTGGGTGGGATGTACGTGAGTATCAATTTGCCACCTTTT
TCTAAAAAACTTAGGGCTTCTTGGATGTTCTTGAAGTACTCTATTTTTAACTTTTCTTTT
ATCTCCTCTTCGGTAATTCCTAAGAGTTCGTGGATGATCTTTTGATGCAGGATGACAATG
TCCAGTTCGTCGCTGGTGTCGTCAACGTGGAAGATTATGCCCTTTTCTTTTTCAAGGGCT
GCGAAGTGTCTTTTGCCGAAGGATCTGAGTTTGTCTGTGATATCGGGGTAAAGGTCTAGA
GTGATGGTTTCTTTTACTGAGCCTTTCTGTTTGAGTTCTTCCTTGAGCCTGTTCACCACT
TCGTCGGTTATGTTTTTTATGACCCTGTGGATGGGTAGCACCAGTAATCCGGGATCTTTG
GAGCTTACTATTGCCATCAGGGCAAAGTTGCAAGGTTCTTCGCCGGTGTGGTTGGGATTT
TTGGCTTTCATCTCTTTCATGTAGTTGAGGGCGGTCTCGTAGCGGTGATGTCCGTCGGCG
ATGAGAATCTTTTTATCCTTTAAGGATTCGCTGATGCGCTGGGACTCTTGTGGATCGTAA
GCGTAGAACTGGTGTACAACCCCTTCAGGATCCGTAAACTCAAAAAGCAGCTTTTTCTGA
GCATCGCTTAGAGAAGATGAGAAGGAGCTGTCGTCCAAGGCTATGCCGAATACGGGACTT
AGGTTCATTTTGGTGTGCTTGAAGAGCTGTAATCTGTCCTTTTTTGGACCGGTGAGGGTT
TTTTCGTGGGGGATAATAGAGCCCTGACCCGGCTCTTCAAGCCTTATTCTTCCTATGAGG
GCCTTTCTGGTGTAGGTTTTGCCCTGGACGGTGAAGGTCTGGTAGTAGCCGTAGAACTGT
TCTTCTTCGCCCTGTTTCAGGATGCCCTTTGCCATCCACTCTTTTATGTAGTTTGCGGCT
CTCGTGTAGCGGTTGTTGGATTCGTCATCTTCGGGATAGATCTTGCCCAGGATGAGTCTT
ACGACGTTGTAGGGGGATTTCTGGTAGAGCTGCTCCTGCAGGTTTTCGTTGATGGTGTCG
TATGGAGGAGCCACAAGCTCCTCTAAGTTGAGCTTGTCGTAAGCGTAAAAAACCCCTCTG
AATGGTCTAACATCCGCCATGGGGCAGGCTTTTAGCACAGGAAGGAGGTTGATGCAAGGG
AGGTTACTATTCCTGCTTTCTCCTTCTCCTTGAGGGCTCTACCACCTTGAGTAGCTCGTC
CGTGGTTTTATTCTTTAAAGACTCTGAGATAAGGTATCTGATAAGTTTGTTGATCTTTCT
CTCATCGCCCCCACAAACGGCGTTGATTAGTTTAAAGTCTTTTTTGCTTATCTTGACTGT
CACTTCTTCAAATCTTGACCTTCTTCCCTCCATTATTGCCTCCCATGTTGCAAGGTTTTT
TAATATACATACACTAAAGTCGGTCTTTTTCAATAATGTTTGATAACTAATCCTGTCTGT
CTTTGGGTGGTTTTGTCCCTGCGAAAGGAAAAGTAATGAGAATTGCATTCAGTGCATTGA
ACAACGTTTGTAATGTTCTTGACACCTATTTTTATGAGCTCGCGTATCACAAATTCTTTT
AAAGAAAAGTGTAGCTTTGGGCCTCTTGTGAGTAGGAATTCAGTTGGGAAGAAGTTCTTA
AATTCATTACCAACACTGTAGCAGCAAGCGTCTATACAGGGGCCGAGGTAGGCTTTTATT
CTGGATGTAGGGACCTTTTCTTCTTGGATAATTTTGTGAAGTTGGCTCAGGATACCCTTG
GCAAGGGGTTTCCATCCGCAGTGCAGGACGCATGTGAAGCCTGTTTCCGGTTCCACAAGT
ATCACTGGAAGGCAGTCGGCCGTGAGGACGAAGAGGGCGATGTTGCTTTTGAAGGTGTAT
AGCCCATCGCCGGGACCCTGATAGCCCGGGGTCGTGACTTTTCTGATGATAGGCGAGTGG
ATCTGGGTGAGGTAAGCGGTATGCAGGGATGCTGTGCCTACGATCTTTTTAATCTGCTGC
CAATTTCTTGCGGCATCTTCTTGGTTTTGAAGTTTCCAGCTGAGGTTAAGGGTAGCGTCT
GTGAAAAGCACGGTGTATCTGCCTTTGAAGGGTTTGAAGATGTAGTACATCACTCTCCAA
CTACGGTGAGGATGAGGCGTCTGTTTCGGGGTCTGTTGTCGCACTCTATAAATACTATCT
GTTGCCATGTGCCGAGTACCGGCCTTCCGTTCTGGATGGGGAAGCTGAAGGAGGTGCCTA
TGAGAGCAGATCTCACGTGGGAGAAGCCGTTGCCGTCGTGCCATGCTTTGTCGTGCTCGT
AGGGGATGTTCCTCGGTGCCATTCTCTCTATGGCTCTTATGAGGTCGTTGATAACACCGG
GCTCGTACTCTATGGTGGTGATGGCGCCGGTGGAGCCGGGAATGATAACGCAGCCTATGC
CGTTTGATATGCCAGAGTGCTGGACCTTCTCGGTGATGTGGGGAGTTATGTCAATGACAT
GGTTCGTGCCCTTGGTTTTCAGGTTTATCTCATAGTGCCTTACCATTTGTTCCTCCTTGG
GAGATGTTGTATATCCGTTAATAAACGTATAATGTGGCACGGGCAAGGAGGTGCGGTATG
GATGCTCTTCTTATAAAAGGTGGAAGGCTGATAGATCCCGCTTCCAAGACCGATGAGCAG
TTGGATGTTCTTGTGGAAAACGGGAAGGTAACCAGAATAGCCAAGGATATAGAGGCGCAG
GAGCGTATGAAAGTTATTGACGCCTCGGGGAAGTGGGTGATTCCGGGATTGGTGGATCTT
CATGTTCACCTGAGGGATCCCGGGTACGAGTACAAGGAGGATATTGAAAGTGGAAGTAAA
GCAGCTGTAGCCGGTGGCTTTACCACCGTTTGCTGCAAGGCCAATACGAACCCTGTGAAC
GATACGGGGGCCATTACCAGGTATATTGTGGAGAAGGCGAAGAGTGTGGGGCTCTGTGAT
GTGCATCCTGTGGGGGCTGTGAGTAAGGGTTTGAAGGGTGAGGATCTGGCAGAGATCGGG
GATATGGTAGAGAATGGGGCAATGGCTGTTTCGGATGATGGCATGCCCGTGTGGAATTCT
GAGCTTATGAGGAGGGCTTTAGAGTACACCAAGTTTTTTGGTATCCCTGTGGTGGATCAC
TGTGAGGACAAGATGCTTTCGGCAGATGGGGTGGTTCACGAGGGTAAGTACTCCGCTATT
ACCGGCTTGAAGGGGATCCCCGCAGCTGCTGAAGAGGTTATGGTGGCAAGGGATGTGATA
CTGGCAAAGGAAACCGGTGGGATGCTGCACATTGACCATGTTTCTACCGCTGGTTCCGTA
AAGATTGTCGAGTGGGCCAAGAACGAGGGGATAAACGTGACTTGTGAGGTTACCCCCCAT
CATCTGTGGCTCACGGATGAGGTCATTACCACCTTTGATACCGATACCAAGGTGAATCCT
CCCCTCAGAGGGGAAGAGCATGTGGAGGCAGTGAGGGAGGCGTTGAGAAAGGGGATAATA
GACTGTATAGCCACGGATCACGCTCCCCATGGCAGGGTGGACAAGGATGTAGAGTACGTG
GAGGCAGCCTTTGGTATTTCGGGACTGGAGACGGCTTTAGCGCTTATTCTGAAGCTTGTG
GATGAAGGGGAGCTTTCTCTGATGAGGGCTTTAGAGGCTATGACCGTGGTGCCTGCAAGA
ATCTTTGGATTAGATGCGGGGTACATCGCTGAGGGAGCAAGAGCAAACATAGCTGTTGTG
GATCCTGAGAAGGAGTGGGTGGTGGAGCCTGAGAAGTTCTTTTCCAAGGGGAAGAACACA
CCCTTCAAAGGCTGGCGGTTGAAAGGCAAGGTTTACGCAACTATATACGACGGTAGGATT
GTCTACAAAGATGGGGAGATTTTGGGATGAGAAAGAGAGCAATTCTAGCCCTTGAGGATG
GGACCTACTTTGAGGGTTACAACTTCGGCGCTGAAGGTGAGGCCTGGGGAGAGGTGGTTT
TTAACACCGCCATGACTGGATACCAGGAGATCCTCACGGATCCTTCCTACAAGGGACAGA
TTGTTACCATGACCTATCCTTTGATTGGAAACTACGGGGTGAACGACGAGGATGTGGAAT
CTTTCAGGCCCTGGGTTGAGGGGTTTGTGGTAAAAGAGGCAAGCGGTATCGTGAGCAACT
GGAGGGCTAAAAAGAGTCTGCAGGAGTACCTTGCTGAAAACGGCATCGTGGGCATTGAGG
GGATAGATACCAGGGAGCTGACCAAGCGCCTGAGGGAAGTGGGGTCCCAGATGGGAATAA
TCTCAACGGTAGAAACGGATCCCGTGAAGCTGGTGGAGAGAGCGAGGAAGCTGCCGAAGA
TTGAGGGAAGGGATCTTGTAAAGGATGTTACCTGTAAAGAGCCCTATGTCTGGGAGCAGG
GGGACTGGGAGTTGGGCAGGGGGTACAGGCAGGTTAAGGGAGGCAAGTATAAGGTGGTGG
TTTACGATTTCGGGGTGAAGTTCAACATCTTGAGGATGCTGAAAGAGGTGGGGCTGGATC
TGACCGTGGTTCCCGCTAATACCCCTGCGGAGGATGTGCTGGATATGAAGCCGGACGGGG
TTTTCCTCTCCAACGGGCCCGGCGACCCTGCACCTGTGGAGTACGCTATTAAGAATATAA
GAAAGCTTGTGGGTAGGGTGCCCATCTGCGGTATTTGTCTGGGCCATCAGCTTTTGGGGT
TGGCACTTGGGGGTAGGACCTACAAGCTGAGGTTTGGGCATCACGGGGCCAACCATCCCG
TGAAGGATCTCGTGAACAACCGCATTGAGATTACCTCCCAGAATCACAATTTTGTGGTGG
ATCCCGATAGTATCCCGGGGGAGGTGGAGATAACCCACATAAACCTAAACGATCATACGG
TGGAGGGGTTGCGTCACAAGGGGATTCCCGCCTTCTCTGTGCAGTTTCATCCCGAGGCGT
CCCCGGGTCCTCACGATTCGCGCAACGTTTTCAACAGGTTCGTGAGGCTTATAGAGGAGT
TTAAAGGAATTTAGCCGTTATTTTTCAAATTCCAGATGGAGATGCCCGATTCTGCAAGGG
CTCCGAGGTGGAAGGTGCTGTTTAGAAGGGTTACCTTGGGGACCTGGTAGCCGAAGACTA
TCTCCGAGATGGAGGTGTTGTTAAAGCGCATCCTCCAGATGTGGTTCATATCAAGGTTCA
GCACACTCGCAATTATGGCGCTTATGGTGCCTCCGTGTGCCACTATGGCGATTTCGCCTT
CTCTCTCCTCCTCTACAATTTTGTAGAAGGCGTCCGTTACCCGTTTTTGGAAGGCATCCA
GCCTTTCGGCTCCCTCTATCCTCGCCTTGGCGGGTTCTGTGAACCAGAGGTTGAGGTTGG
TGGGATCCTTCTGTTTTACCTCTTCTATGGATTTCCCTTCCCATATGCCGAGTTTTATCT
CTTTGAATTCTTCTATCTCGATGAGCGGCACCTGAAGATGCTTGTTAATGATCTGAGCTG
TTTCGAGAGCCCTTCTTAGTGGGCTTGTGTAGATTTTCTGGATGTTGCTTTGCTCTTTGA
GCCACATGCCCGTGAGTTCCGCCTGTACTCTTCCTAGAGGGGACAGGGGCGAGTTGGTAT
GTCCCTGGATGATGCCCTTCTTGTTGAATTCGGATTCACCGTGTCGTATAAGTTTGACTA
CGAGCATGGTTTGGGTTAATACCCGCGAGGGTGTTTTATGGCAAGGTACTTGATAAAATA
AAGTAAAAGTGTTATTCGCTGCAGCTTGGTAAGTTTGAGAAGGGAGGTGTTTTTTATGCC
CAAGATGAAAACTAACAAAAGTGCAGCAAAACGCTTCAAAATCACAGGAACAGGCAAGGT
AAAAAGGAGAAAGGCAAACAGGAGCCACCTGAACGAGGAAAAGCCTGCCAAGAGGAAGAG
ACGCCTTAGAAAGCCAGCTGTTCTCAAAAAAACCGAATTGAAGAAGGTTCAAAGGCTCCT
TCCCTACGCATTCTAAAGCCAAAGTAAAGTTTTAAGGAGGGATGTAACCATGAGGGTCAA
AGGGGGTCCGAAGACTCGCTGGAGAAGGAAAAAGTGGCTGAAAATGGCCAAAGGCTACTG
GGGAGCCAAGAGCCGTTGCTACAGCATAGCCAAGCAGACTGTTATAAAGGCACTTACCTA
TGCTTACAGGGACAGGAAGGTAAAAAAGAGGGAGTTCAGGAGACTCTGGATCTTAAGGAT
AAACGCCGCTGCCAGGCAACATGGCTTGAAGTACAGCCAGTTTATCCATGGGCTGAAGTT
GGCGGGAGTGGAGATCAACAGGAAGATGCTGGCGGAACTGGCTGTTCACAGCCCCGAGAC
CTTTAAGTATCTTGTGGATCTTGCAAAGGAGGCGCTTGAGAAGAAGGCGGCTTGATGAAG
TATTTTGCGGTTATAGGCATTGGCCGTTTCGGTTACAGTGTAGCCAAGACCCTAACGGAG
ATGGGCTGTCAGGTCTTGGCCATTGATAAATCTGAGGAGCGGCTTCGTCAGTTGGAGGGT
GTTGTTACCCAGGTTGTGCAGGCGGATGCCACGGATGAGAAGGCGCTGAGGGCGGCGGGG
ATAAAGGATGTTGACGCCGTTATAGTTGCCATTGGCCAGAATATGGAAGCGAGTATTCTG
GTTTCTCTCATTTTGAAAGAGCTTGGAGTGCCGTACATAGTCTCCAAGGCCATCAACCGG
CTTCATGCGAAGGTTCTTGAGCGCATCGGGTGTGACAGGGTGGTACTTCCCGAGGAGGAG
ATGGGCATCAGGGTGGCAAGGTCCTTGGTCTCTCCCAATGTGATGGACGAGCTGGATCTT
TCCGAGAAGGTGAGAATTTACGAGATAAAGGTGCCCGGTGTTATTACCGGGAAGACCCTT
GGGGAGCTGGACTTTAGGAAGCGCTTTGGTCTTAACGTGGTTGCTGTGAAGTCCAAGGAC
GGAAGCCTGGAAACCTCCCCCACTGCGGACACCATGCTTAAAGAGGGGGATTACATCTTC
GTTATCGGCGATGAGGAGAGTATGGAGGACTTTGAGAAGCAGTTGAAGAAGATGGAGAAG
AAGAAATGAGGGAGCTGCTTGAGCAGATAAAGGAAAAGGCTCTTTCGGAGCTTGCAAAGC
TTGAGGACCTGAAGGCTCTCAAGGATTTCAGGGTAAAGTTTCTGGGCAAGAAAGGTGAGG
TTACTCAGCTGTTAAAGAGAATGAGAGAACTATCTCCAGAGGAAAGGCCCGTTTTTGGCA
AGCTCGTAAACGAGTTGAAGGAGCTTTTGGAGGGGAGGATAAGGGAGAAGGAGAAAGAGC
TAAAGGAACTTGAGAAAGAAAAGAAGTTTCAGAGAGAGAGAATAGATATCACTCTTCCTG
GAAGAAAGCCCTTTGGTGGGATAAAGCATCCCATTGTTCAGGTGATGGAAGAGATTGTGG
ATGTCTTCAACTCCATGGGCTTTCAGATCGCTGAGGGGCCCGAGATAGAGGAGGATTACT
ATAACTTTGAGGCGCTCAACATCCCTCCTGATCATCCCGCTAGGGACATGCAGGATACCT
TCTACATCACGGAGAAGGTGCTGTTGAGGACCCACACCTCGCCTGTGCAGATAAGGGTGA
TGAAGAAGTATCCCCTTCCCATAAGGATTATTGCTCCTGGGAGGGTTTATAGAAGAGATT
TTGATGTTTCCCATACCCCCATGTTTCACCAGGTTGAGGGACTTTTGGTTGATGAAAGGG
TGAGCTTCGCGGAGCTTAAGGGAACTTTGCAGGAGTTTGCGAGACGCATCTTTGGTGAAA
GGACAAAAGTGAGGTTCCGTCCAAGCTTCTTCCCCTTTACAGAGCCCAGTGCCGAGATGG
ACATTGGATGCGTTATATGCGGTGGTAGCGGATGCAGGGTGTGTAAGGGAACAGGATGGC
TGGAGATATTAGGCTGTGGGATGGTAGATCCGGAGGTGTTTAAGAGCGTGGGCTATGACA
TAGAGAAGGTAACAGGTTACGCCTTTGGGCTCGGGGTGGAGAGGATTACCATGCTTAAGT
TCGGCGTGGATGATATAAGGCTGTTCTTTGAGAATGATCTTAGGTTTCTTTCTCAGTTTG
TATAAGGGGGCGAGAAGTTGAGAGTTCTCTGGAGTGTTCTCGGGAGGTTTGTGAATATAG
AGGATTTGGATCCTTTTGATGTGGCCGAAAGGCTTACCATGGCCGGTCTTGAGGTGGAGG
CGGTTGAGTATTTGGGGGATGAGCTCAAAAACTGTGTTGTGGCTCAGATTCTTGAGGTGG
AGCCTCATCCAGAAAGCAATAAGCTAAAGGTTTTGAAGGTGAGCGATGGTAGTGGCCAGC
ATCAGGTGGTCTGTGGTGCTCCCAATGTTGAAAAGGATATGAAAGTTGCCCTTGCACTAC
CGGGTGCTGTTTTGCCCGATGGAGCTAAAGTGGATGTGGCAGAGATAAGAGGGGTTGTTT
CCAATGGGATGCTTCTTTCGGAGATAGAGCTGGGACTTGTGGATGAGACCTGGGGGATAC
TGGAGCTTCCAGATGAAGCTGAAGTAGGAGCTCCTCTGCATAAGTGGGTGTACATGGATG
ATTATGTGCTGGAGGTGGGTCCCACTCCCAACAGAGGAGATTGCTTTGGGGTTTTGGGAG
TGGCCCGTGAGGTTGCGGCTATTTACAAGATGGAGCTGAGTCTGCCCGAGGTGGATTTCC
CCGAAGAGCTTGATGAGGTGGAAAAGTACGTGGATGTTGAGATAGAGGCACCTGATCTGT
GCCCTCGTTACACTGCAAGGTACATAGAGGGTGTTATCGTTGATGAGTCCGCCCTATGGA
TGAAGGTTGCTGTCAAGGCTTTTGGTATGAGACCCATTTCCAACATTGTGGATGTGACCA
ACTACGTTCTGATGGAGGTGGGGCATCCCCTTCACGCCTTTGACTTTGAAAGGTTGAAGG
AAGGAAAGATAGTTGTCCGCAGGGCGAGAGAAGGTGAGTATATAGTGACCCTTGACGGGG
AGTACAGGGAGCTTACCCCGGATGCGCTGGTTATAGCTGATGGACAGCGCCCCGTGGCCC
TCGCGGGAATCATGGGCGGTGCCAATTCCGAGGTGGCTCGCTCCACCACGAAGGTGCTTC
TGGAGAGCGCTTACTTTGACCCTACCAGTATTAGAAGGACTTCCAAAAGGATGGGGCTTT
CAACAGAGGCCTCCAAGCGCTTTGAGCGCGGAATGGATATAGAGACTTTGGTCTATGCGG
TCAACAGGGCAACCCAGCTTATTGTGGATCTGGCCGGTGGTAAGGTTGCAAAGGGTATAT
ACGATGTCTATCCCAAGCCTTTTGAAAAGTCCAAGGTGTACCTGTCCTACGAAAAGCTGG
ATAAGCTGTTGGGAGTGGAGGTTCCCAAGGAGGAGGCCAAAGATATTTTAAAAAGGCTCT
GTTTTGAGGTGGAGGAGGAAGCCGGCGGTGTAAAGGTACGGGTTCCGTATCACAGGATGC
TTGATGTTACCAGGGATGTGGATCTGGTGGAGGAGGTGGCGAGGATCTGGGGTTACGATA
AGATACCTTCTCTCATGCCCGCCCAGAGGCTGCCCCATTATGTGATAGAGTCTGAGTATG
CTTTTGTTCAGAGGGTGAGGGATCTTGCGGTAAACTGTGGCCTTAAAGAGGCCATCTGCT
ATAGCTTCATCAATCCGGTTTATTACGACTATCTGAAGCTTGAGGCAGAGGATAAGCGCA
GAAAAGCGGTAAAGCTCTTGAATCCTTTGAGCGAAGAGATGTCCGTTATGAGAACCACGC
TGTTGCCAGGGCTTTTGGAATCGGCTGGGAGAAACCACAGGGTCAGGGTTTTTGATGCTG
CACTTTTTGAAGTAGGGCATGTCTTCTTTAACGATGAGGCCATTTCCGAAAAACTTCACT
TTGGTTTTGTGTTGACGGGGAGAACGCCCGTTCAGTGGATGCAGAAGCCGAGAAAGTATG
ACTACTTTGATGCAAAGGGTATCGTAGAATATATGGCGGAAAGGCTGGGGGTGAGTTTTA
CGTTTGTCCAGTCAAAACAGCCTTTTTTGCATCCGGGGCAGTCTGCTGATGTTCTGCTGG
AGGATAGGGTGATAGGCTTTATCGGGGTGCTTCATCCCGATGTGGTTGAAGCCTTTGAGC
TTAAACCTCCGGTTGTTGTGGGGGAGCTGGATTTGGAACCTCTAAAAACAGCTCAGAAGA
GTGTAAAATACAAGCCCATTCCCAAGTATCCAGAGACCACCAGAGATTTGTCTTTTATTG
TCCCTAAAGATGTAAGCTACGATGAAATCAGGAAGGTTGTCTTAGAAGTAAGGCCTGAGG
AGCTTATAGATTTCAGGCTGATAGATGTTTATGAAGGCGAACCCATAGAAGCAGGAAAGG
TGAGTATGACCCTTTCCTTTACTTTTGTATCCTATGAAAAGACTTTGTCGGATGAAGAGG
TGGATAAGATTTTCTGGTCAATAGCAAAGAGGTTGGAAGAGAAGCTACCTGTTAAGATCA
GAACAAGATAGATAAGGCGGAGGTGATATAATGGCAGTTGAGAGGACCCTTGCCATAATC
AAGCCGGATGCGGTGGAGAGAAACATCATAGGTGAGATCATTGCCGAGATAGAGAAAAAT
AGCCTGAAGATAGTTGCCATGAAGATGATTCATCTTTCTAAAAAGCAGGCCGAGGGCTTT
TACTATGTGCATAAGGATAAGCCCTTTTTTGATAGCCTGACCAACTACATGTCCTCCGGG
CCCATAGTGGTTATGGTGCTTGAGGGGGAGAATGCCATTGAGCGGTGGAGAAAGCTCATG
GGGGCCACCAATCCGGAAAATGCCGAGGAGGGAACCATCAGAAAGCGTTTTGGCTTGAAC
GTGGAGAAAAATTCTGTTCATGGTTCCGACTCTCCAGAGTCGGCAAAGTATGAAATTTCT
TACTTCTTTAACGCTCTAGAGATAGTGGGTTAGCCTTGGACAGTAAGGTGGAGGTTACTG
GGAAGACCAAAATTCTGGGGGTGGTGGGAAATCCAGTATCCCACTCCCTTTCCCCTTTTA
TTCATAACTTTTCCTACAAACTTTTGGGAATAGATGCCGTTTATGTCCCTATTGAGGCTA
AGGAGGCCTACATAGAGGAGGTGCTGTCGGGTCTTTGCTTTACCCTGAATCTTGTGGGTT
TCAATGTGACCATCCCTTTTAAGGAAAGGGTTGTGCGCCTTATGGATATAAGCGGGAAAG
AGGTTGAGGCCATAGGGGCGGTCAATACTGTTAAAAGGGGAGAGGATAAGCTTATTGGTT
ATAATACCGATTGGAAGGGCTTTCTTGAGAGTTTGAAGATAAATAATGTGGGGAATGTGA
AAACAGCCTTGCTTGTTGGGGCGGGGGGAGCTTCCAAGGCCGTAGCTTATGCTCTTTTGC
AGATGGGAGTGGAGAAGTTGTGGGTTACTAACAGGAGCAAGGCCAATTTGGATCTGTTCC
TTGAGAGGTTTCCACAGTTTGAGCCTGTCTTGTGGGACCAGGATGAGATTGCCAAGGTTC
TGCCCGAGGTGGATCTGGTGGTGAACACCACCTCCTTGGGTATGGATGGCAATTCCATCC
CGCCTGTTGATCTTGAGCGGTTGAAAAAGGATGCTGTGGTTTACGATTTGATATACGAAC
CTGAGACCACGCCATTTCTTGCCTGGGCAAGGGAGCTGGGGCTTAAAGCCGTAAATGGGC
TTGATATGCTTATCTTACAGGCCCTTTACGCCATGGAGATATGGTTTGGGAAAAGACCGG
ATTTTAAGGCAGTAAAGGACTTTGTTGTTAAGGGGAGGGGCAGCCGTGGGTAAGCTTAAA
GAGGGTTATGTTCAGGTCTATACGGGAAATGGTAAGGGAAAGACCACAGCTGCGTTGGGG
TTGACTCTAAGGGCTGTGGGGGCCGGTTTAAGGGTTTACATAGCGCAGTTTTTAAAGGGG
AGTGAGTACAGCGAGGTTAAATGCATAAAAGAGAGATTTTCTGATCTCGTGGATATTGAA
CAGTTTGGAACGCCAAGATTTGTATGCTCAGGCAGTATTGGCGATGAGGATTACGAGCTG
GCAAAAAATGCCTTGCAGAAGATTGAGGAGGCTTTGACTTCTGGGAAGTACGATATTGTG
ATCATGGAAGAGGCCAATGTGGCAGCTTATCTGGGGCTCATTGGTGTGGATGATATATTA
AGGATGATAGAGAAGAAGCCAAAGGATGTGGAGCTTGTGATAACCGGCAGGTATGCCCCT
GAAGAGGTGATTGAAAAGGCAGATCTTGTTACAGAAATGAAGGAAGTCAAGCATTACTAC
ACCAAGGGAGTGCAGGCCAGGATAGGGATAGAGAAGTAATTTATTTGGTAGGTTTAAAAG
AGGCTAGGGGTGAGATTCCTTCTGTTTACTTTTCTCATTAGCTTCTTTTTATGTTTTACT
TTTATCAAAGTAGGTCTTTTTCTTGATGAACAGGAGGGAGTTCAAAAATTCCATGAAAAG
CCGACACCAAGAGTTGGCGGTCTTGCTATTTACATGTCTGTTATTCTTGTTGCACCATTG
TTCTTTTTAGTGAGGAAGCCGTTTGCCAAGGATCTATTATTATTTCTACTTTCTTCTTTT
CCAGTATTTTTAGGCGGGTTTTTGGAAGATATAACACGAAAGGTATCTCCCAAATGGAGA
CTGTTAGGTGGTTTTGTTTCTGCGATACTTGCTTTTTACCTGGTTTCTGCGAAGGTGACG
CGGGTGGATGTTCCTTCGCTGGATGATCTTTTGAAAATAGAGGTGTTTTCTATTCTTTTT
ACGGTCTTTGCTTTTACAGGTGTGGCTCACGCTTTTAACATAATTGATGGTTTTAATGGT
CTTGCGTCAGGAGTTGCAATGTTAGTTTTTGGAGCTTATGCTTATATTTCTTTTTGGCAT
AAAGATATGTTCTTGGTGTATCTGAACTTACTGTTGGTAGCTGCTGTGCTTGGTTTTTTT
CTCTGGAACTATCCCTTTGGGTACATTTTCCTTGGTGATGGGGGAGCTTATTTTCTTGGA
TTTTCTGCTGCAGCTATAGGAGCGCTTATTGTTAACAGACATCCGGATGTATCGCCGTGG
TTTCCCTTTTTGTTGGTGTTGTATCCTGTTTGGGAAACTTTATTTTCGGCTTATAGAAGG
AAATTTTTAAAGAGTTATCCCCCTCACATGCCGGATGCTCTTCATTTCCACCAGCTTATT
TACAGAAGGTTGTTTCGGTTGATATTTGGATCAGGTTTGGATTGAGTTAAGAGAAATGCT
TACACCTCTCCCTTTCTCTGGGTTATGGAAATATTTTGTCTTGTTCCAGCGGTTATTTTT
TGGAAAAGAACAAGCTTGCTAATGATTGGCTCGGTTGCCTTTGTAGTTTTTTACACGTGG
CTTTATTTTAGAATAGTGACCTTCAAGACTCCCGGAATATTGAAGTAAAAAGTAGCTTAC
TGTTTCAAAACCGCTATGCCTATATTTTCTACGCCGTTGGCTTTGAGGATGCCCATAACT
TTAATGGCAAATCCATAGGGAATTCTGCGATCTGCTTTTATAAGGGCGCTTCGTTCAGGG
ATGTTTCTGTCTGCTTGCAAGATTAAGTCCAGTTGGGTGAGGGTAACCTTCTTTCCGTTT
AGGTATATTTTGCCATCTTTGGTGATGTCTATTTCATAACTTTTTTTTAAAGGGGCCGAT
GTGCCTGCTTTTGATTGGGGAAGTTTGATGTCCAGTCTTTTTGTAGTGCTTACAAACTGG
GTGGCTACCATGAAGAAGATGAGCAAAAGGAAGACCACGTCGGTCATGGAAACCAAGCTT
ATTCCGGGTTCCTCTTCCTCTCTCAAAAAACGCATAGTTTTTATCCTTCTGTGAACTTAT
CAAGGAATTCCAGAGCTATTTCTTCCATTTCCGCGGAGAGCTTTTCCAGTTTGTTTTTTA
GGAAGTTATAGGCAAGGATGGAAGGAATACCCACGATGAGCCCTGCCGCGGTGGTGATGA
GGGCTTCCGATATGCCTGAGGCGATCAGCTCGGGTCTTCCTGTTCCCACCTTTGCGATGG
TGGAAAAGGCCTTGATCATTCCTAGTACTGTACCCAGAAAGCCAAGCATAGGGGCAACGT
TGCCGATGGTGCTAAGCGCCCTTAACTCTCTTGCAAGCGTGGAAACCTCATGCTCACCAA
TGCTTTCCATGGCGCTTAAGGCTTCTTCGTAGCTGTACTTTGCCCTTTTGGCTCCCGCGA
GGATAATTTTGGCTAAGGGAGTTTTGTACTTATAGCAGATTTTCTCAACCTCCCGGATGT
CCTTGGGAGAGTTTAGTATGCTGTTGATGAAATCTCTGGGCAAGAGCCTTGCCTTCCTGT
AGGCAAAGAGCCTTTCAAGGAACACCGCAAGGGCGATGACGGAGCAGAGCAAGATGGGGT
ACATAACCAGCCCGCCCTGCTGAAACCACAACCATAGCTTGTTTTCCATCATGGCTTAAC
TTGATAGCAGAAAAGGGTGGAAAGGAAAAGCCGTGGTAAATATTTTGTGTTTTAGGATGA
AAAGGATAGTCCTTTTTCCGCAAAGGGGCATAGATCAGGACCTAATAGCGTTTTTGATAG
ATAATCTGGCAGAGCGCTTTGGTGTGTCTGTGGATGTGGGTTCTTATGTGAGGATCCCCG
AGTTTGCCTATGATGTGAAAAGAGGACAGTTTTTAGGCCCTATGGTTCTTGAGTGGATAG
CCGGTTTTGGTGTTGATGGTATAAAATTAGGCGTGTTTGACGTGGATCTTTATGCGCCTG
GGATGAACTTTATTTTTGGAGAGGCGTGGCCTGCGGGTTCTGCGGCTATAATATCCATCA
CCCGGTTGAAACCGGAATACTATGGCTTGCCTCCTGATGAGGAACTGCTGAGGGAAAGGG
CTTTAAAGGAAGCGGTGCATGAGATAGGTCATGTCTTGGGCCTTTCCCATTGCTCTAATC
CTTCTTGCGTTATGTACTTTTCAAATACACTGTGGGACACAGACAGGAAATCTTCCTGGT
TCTGCGAGAGATGCCTGGAGAAATTGGGGATTGTTCAATAAGAAAAGGTGCCGGTGAGAC
TACCGGCACCCGAAGTTATTTATTGTTCCTGCATGCCCTGCTGCTGGGCCAGTTCAAGCA
GCTCTTCGGGAGAGGCTTCCCTTACCTCTTTAAGATAAAGGGTAAAGTAAAGGGTTTTTC
CCGCCAGTGGATGGTTGAGGTCAACGGTAACTTCTTCGTCGTTGAATTCAAGTACTTTCA
TGCCAATCTCTTCGCCCTGGGGGGTCTGCATAACGAGGGTAAGTCCTTCCTTCAACTCTA
TGTGGGGAGGAATAAAATGTCTTGGTATCTTTTGTACTGCTTCTTCGTTTCTTTCTCCAT
AGGCCTGTTCAGGTGGTATTTCCAGCTTGACTACATCACCAGCTTCCTTTTCTGCAATGG
CTTCTTCAATAGCAGGAATAATCATACCCTTGCCATAGATGAAGGTGATAGGGGTACCAC
TCTCGATGCTTGACTCCACGAGCTCGCCTTCAAATCCGTCAACGCGAAGCTCGTAGTCCA
TGGTTACTACTGTGTTGGTTCCAACTTTCATAACAACTCCTCCAAATAAATTAATTTTGG
TTACGTTATTGCCAAAAGTGGTCTTTGTCAAATATTAATTTCCTAAAATTTTCAAAATCC
CCTGAAAAGGAGGGTTCCATGGGAAAGGAGGTGGAGTTCAACGGCAGGGAGAAGTGGGCT
ACCAAAATTGGCTTGATTCTTGCTATGGCTGGAAATGCCATTGGTCTCGGTAACTTCCTC
CGTTTTCCCGTGCAGGCTGCGGAAAATGGTGGTGGTGCTTTCATGATACCCTATCTCGTG
GCTCTGGTTTTGATAGGTATCCCTCTTATGTGGGTGGAGTGGGCCATGGGAAGATACGGT
GGCTCTGTATTGGGACATGGAACAACACCGGGTATCTTCTACGAGATGACAGGGAGAAAG
AGATGGGCGAAGATCCTGGGTGCTATAGGACTCTGGATTCCCATGGTGGTTTCCATCTAC
TACATTTACGTGGAGTCCTGGACCTTGGGATATGCTCTCAAATTTGCCATGGGGATGGTA
CCCAAGGTAAAGGCAGCTGTTGGGGGTACACAGACAGAGTACCTTAAACCTTTCAAGGAG
TTCCTCACCAATTACCTAGGGGCAGATGGTAAATTCTACAAGCCCACCTTTGCTTACGCT
GTGTTTCTTTTAACCTTTGCTATCAACTATTATATCCTCTATAGGGGTATCACGAAGGGA
ATTGAGGCCTTTGCAAAGAGGGCTATGCCACTTCTCTATGTGATGGCTGTCATTTTGCTT
GTGAGGGTATTCTTGCTGAAAACTCCCAATGGTGATGCGGTTCAGGGATTGGGTTTCTTG
TGGACTCCAGATTTTGAGGCGCTAAAAAAACCTGATGTCTGGATTGCTGCAGCAGGCCAG
GTCTTCTTCACTTTGTCTTTAGGTTTCTCCGCGATTGTAGCCTTTGCCTCTTATATTGAC
AGAGACGATGATATAGCGTTGTCAGGATTGACCACAACATCGCTAAACGAGTTTGCCGAG
GTTATTCTTGGCGGTTCCATTGCCATTCCCGCGGCCGTGGCATTCTTCGGTGTTGCTGGT
ACTGTGAGCATTGCGAAAAGCGGTGCATTTAATTTAGGTTTTGTAAGTCTTCCTGCTATT
TTTGTGAACACGCCCGGGGGAATGTTCTTTGGGTTCTTGTGGTTTTTCTTACTGTTCTTT
GCTGGACTTACCTCCTCCATAGCCATCACCCAGCCTTTCATAACCTTCCTGCAGGATGAT
TTTGGCTTCAGTAGAAGGAAGGCAGTTACTTTCACAATGCTGTTGATATTTGTTGTGGTT
CAGTTTGTTATCTTTATCCCTGGCGTTCTTGACGAGATGGATTTCTGGGCGGGAACCATT
GGATTGGTAGTGTTTGCCTTTATAGAGATCGTTATCTTCTTCTGGCTCTTCGGCTCTGAC
AAGGCGTGGGAGGAAATGAACAGAGGGGGATTAATCACCATTCCTAGGTTCTTCTATTAT
GTGACCAAGTATATAACTCCTGTGTTCTTGGCGATACTTATCGGAGTGTGGTTTGTCCAG
TATATTCCCAAGTTTATCAAGAACTATTCCTGGCAGGTGATGATAGCAAGGGTGATAATG
CTTGTTCTGTTTGTGCTCTTTGCTTTCATGGCTTTAAGGGCCAATAACAAGGGGGAGGTA
ACAAAATGAGCGGGATGGCGTTGATATTTATGATATTCTTCTGGGCCTTTATAATAGTGC
TGGTTACATACTGTCTTACTCTTGTTTTCTTTGAGGATATTATAAAGCTGGGTAAGGCTC
AGAAGGCAAAGGTAGAAGGTGGAAAGAAAGGATAACGTCATAGCAGGTTTTCGTGCCGTT
GAAGAGGCGCTTCTGGCAGGGGCGCCTCTTCACGCCGTGTACATTGAGAAGGGGAAGAGA
GGTTCAAGGGTAGGGAGGATAAAGAGCCTTGCGAAAGAGCTGGGAGTAAAAGTCGTTGAG
GTTCGTAAGAAGAAACTAGATTTACTTACAACTGCTAGACATCAGGGCTTTGTGGCTTTA
GTTTCTGAAGTTAGATTTCTGGATTTGTGGGAGCTTCTAGAACTAGTGCCCAAGGGCGAA
AACCCCCTTTTTGTGATGCTTGATGGAGTTACCGATGTGGGTAATGTGGGAGCTATCCTG
AGAACCATGGATGCGGCGGGTGGACATGGTTTGATAATTCAAGAAAGAAATTCCCCTTAC
TTTGGTGAGGCTATGGCCAAGGCATCGGCAGGGGCTATATGGTATGTTCCTGTGGCGAGG
GTGAAAAATCTCAACAGGGCCATTGAGGAGTTGAAGAAAGAGGGCTTTTGGGTTGTGGTT
ACCGTTCCCGGTGCTGAGCAGTCTGTGTTTGATTTTAAGGAGGATGTGCCCCTTGTTGTG
GTTTTGGGCGAAGAGGAAGGGGGAGTGAGAAAAAGCATTATAGAGAAGGCTGATTTCAAG
TTAAGCATCCCTCAGAGAGGCAGAGTTGACTCCTTGAATGTTTCGGTGGCAGCTGGCATT
ATACTCTACCACGTTGCCAGAGTTAGAGGATGGTTTTAGGAGGAGATTGAATGAATCATA
GGTTGTTTAGCGGTATTTTGTGGATTCTTCTTGCCATTTTCATGATCGTAGAAGGAATAG
TAGAAGTTGTAAAAAGCGGCCATCAGGAAGCATGGATTTATGTGGGTTTAGGAGTCTTGA
TTATTGTATTTCAGGGATGGCTGTACAAGAGAACGGGTTCTATAGGGGGCCCTCTCTGAA
GCATAGATGCTCCTCCCGGGTCGGGAGGATGCGGTTATAAGCCTCAACCAAAGCCCAGAC
CTCCTCGTAAAAAGAGAAAATAGTCTGGAATGGGAAGAAGCCTTTCTTTTACCTTTAAAG
AGGTTCCAGAGGATTTTGTTGTAGAGGAGGTTCTGAAAGAGCCCTTTTCTGGAGTTGGAG
AGCATCTTGTTCTGAAAATCAAAAAGGTGGGATTATCGACTCTTGATGTGGTAAAGGAGC
TTGCAGGGGCCTTTTCTGTACCTGAGAAGTTTATAGGCTATGCGGGGCTGAAGGATGCCG
ATGCCGTGGCTTGTCAGTATGTTAGTCTTCCCAAGAGATTTGTGGATCTAAAACAACTTG
GTGGAATGCGTTTTTCCACTTTTGAGGTGGTTGGGTTATATCAGCACAATAAAAAGCTAC
GGGCTGGAGAGCTAAAGGGGAATCTATTTACCGTTAGGCTTAAAAACATAAGCGATAAAG
AACTGTTGATAAGGCGATTGGAGCTGGTGAAAGAAAAGGGCTATCCCAATTTTTACGATG
TTCAGAGGTTCGGCAAGGATAATAAGAACGTGGAGCTTGGCTTTAAGATTTTAAAAGGGG
AGAAATTGAAAACTTCTCCTTACAGGAGAAGGTTGTATGTTTCTGCTGTGTCATCCTGGG
TTTTCAACCTTTATCTGAAGCGTAGGATGGATTTAAACCTTCACGATGAGATCCTTGATG
GGGATTTGCTTGTTGATAGGGAAGACAATTGGGTTCTTGCAAGATTTGCTGATGAAGATG
AGCTTTTGGTGCCTACCGGACCTATATTGGGATATAAGATGCCTATACCAGAGGGCAGGT
CCTGGGAGCTTGAAAGAGACGTCATAGAAGAAGTTGGGGTTTCTTTGGAGGATTTCAAAA
AATTCAAGGCAAAGGGATCAAGAAGGGCTATCAGGGTGTATCCTAAGAATATGAACTGGC
AATGGGAAGGAAATAGTTTGGTTTTGAGGTTTTTCCTGCCAAAGGGCTCTTACGCCACCA
CGATGCTTAAGTGGGTGCAAAAAGAAGATGCTTCAACTTTTTGTTGATGTTCTGGTACCT
GTCTATATTCTTATAGCCCTTGGTTTCCTCATAGGTAAGATAAAACCGGAGATTGAAACC
AAATCCATATCCACTCTGGTTCTGGATATCTTTGCCCCTGCGCTTGTGTTTGCTTCTTTC
AGGGGAGTAAGCTTCAACCTTTTACAGATGGCTTCTGTGGTCTCGGGAGCTGTTTCTGTT
GTCTTTGGCTGTTATCTACTGGTGCTGGTTGTGGAAAAATTCTTGTTGAAGCACCGAAAT
GAGGCGCTTGAGATTTCTTCCACCTTTATGAACTCAGGATATATGGGCATTCCTTTGATT
TTTCTTATGTTTGGCAAAGAGATGTTTCCCGAAGCCATAACCTACTCCGTTGCCATGACC
TTTCTACACTTTACTTTTGGCATAGTGATTTTGAAAGGTGGGGATGTGAAGGAGGGAATC
AAAGAGGTTTTAAGGATGCCTATAGTCTATGCTATGGTTCTGGCTCCTTTGACAAAGGAT
ATAGGGCTTCCCAAAGGAATTGAGAAAATGCTTTCCATGACAGGATACGCCACTTTGCCC
GTAATGCTTGTATGTATAGGAATAAGCCTTTCAAAGGTGAGGGTTACCGTTTTGAGGCTT
GCAGTGACCGGTACTGTGTTGAGGTTTCTAGGAGGCTTTATTTTTGGACTTCTGGGGGTA
ATTTTCTGGAATGTTCCAGCAAGTGTAAAGGCTGCTGTAGTGGTGCAGTCCTCTTTGCCT
TCCGCGGTTATGAACTACGTGTTGTGCGATAAATATGACAAGGATGCAGAGTTAGCCTCT
TCTATAATTCTGATTTCTACTTCTGTATTTCCCTTGTTCTTGCCTTTGTTAAGAGTTGCC
GCCTCTATAGCGGGATAGCTTTTCCTTTATAAAGGGGCGCAGCTTTATGTATCTGTCTTT
AGATGGGTATACCTCTTCTTCAAAGTGCCTTTTCATATTTTCAGGAGTCCAACGGTGGTT
GTAGGGATCTTTAAATTTCACTCTTAGTTTGCCGTCTTCTATAATGATGTGACCATATAT
GTTGCAAATGGGACATCTTACCTGAAGCCCTACTATCTCTATCATGTCATTGTGGCAGAT
GGGGCATATGCCTTCATCTCCCAGATAGGCTGTTTCTCCCAGGGCTATTTTTCTGCCTAT
CTCATGGCACCTTTTTATGGCTTCTTCATTGGTGAGAATCTCTCCCGGGCCCTGGCATCT
GACAAAAAACTGGTCGATTATGCGATAGCCTAAGGAAAGTAAAAATATTGATGCCTGAGC
CTTTGTTAACCCCTGCCAGTTTTCCACTCCATAAGGAATGATAGCAGCGGCAGGCTTGTT
TAACAAAGGTCTTGGTTCGTTGAACATAAAGTTCATGGATCTATCAAGAAGCATCTTTAA
GATGCCGGCACTTTGAAGGATATAGTCTGGAACCCCTAAAATAAACGCGTCTGCTACCGC
CATTTCTTTGTGAATCGTTTCCACATCATCTTGCAGGGGGCATTGTTTTTTCTTAAATAC
GCATCTCATGCAACCAGTGCAGGGCTTTATGTTGTAATCCGTAAGTCTTAAAAGTTTTGT
TTCAGCTCCAGCCTCTTCAGCTCCTAATAAAGCTTCCTTTACCGCTATTTCTGAATTTCC
GTATTTCCTAAAGCTGGCTACCATTCCCAGGATCTTCATGGCTTCTTACCCTTTACTCTT
TGTGGTGGGTGAAATATTATCTAATTCAATATGGAAAAGCAAAGGTTATTCACACTCTCC
TTTTTGACGATATGCTTTCTCATAGCAGTAGCGGTTCTCTACATCCTTTCCCCCTTTGCC
AAGCCTATACTGTGGGCTGTGGTTTTTACTTTGATCCTTATGCCATTACATTCTATCCTT
TCTTCAAAGCTCAGGTCTTCTACTTTATCTGCACTGGTTCTTTCCTTTTTGGTGGTTTTC
GTTCTTATAGTGCCCCTTACGGTTTTTGGTGTGATTGCTTTGAAAGAGTTGATCGATCTG
TCAAAGCATGTGCTTGATAAATACAAGGGGTTAAATCCAGATGAGCTTCAAAGACAAATT
TTTTCCCTGCCAATAGCTAAGCAACTTTTAAAGTATTTGCCTGAGAAAGCGCTGGATCCG
CATCTTCTGGCTAATGCTCTAATAAACAATTTGAAGTTTATCGCAAATGTTTCGGCTGCC
CAGTTAAAGAGTCTGTTTTTAAAGACCGGGGTTACCCTCACTAAGTTTTTTATCTTCATT
TTTGCCCTATTTTTTTTATTGAAAGATGCCAGAATTTTTAGGGAGTACATTTATAGGTTT
ATACCATTGGAGGAAGATGACAAAAGGGATATACTTTCCAGTGTCTATGTTACCACATTG
AGTGTGGTTTATGGGACTTTGGGTACCGCCCTTGCTCAGGGGATAGTTTCCTTAGTGGGA
TACATAATCTTTGGAGTGCCTTATCCTTACGTTTGGGCCTTCGCTACAGCTTACGCTTCC
TTTATTCCGCCTTTTGGGGCTGCTATGGTTTGGTTTCCTGTGGCTGTGTATCTTTTTGTT
AAGGTTGGTTGGATTAAAGGCCTGCTTATGGGTATATATGGTACAGCTTTCATCTCTTCA
CTGGATAATGTGATTAAGCCTCTGATTATGAAAAACAAGGTTCATGCGCCATACATAGTA
CTCTTTTTTGCCGTTTTTGGTGGGCTATTAAAGTTCGGTTTCATAGGGATGTTTTTGGGA
CCTATTCTATTCAACCTGCTTTTTACTTTGGCCAACATCTATGAGTCCAAGTTTCTCAGG
TCATAAGTGCATTGAGTTTAAGTCTTTACTTGGTTTCCAGTTAGTTGTATAGAGAGAGTG
AGCTATCATGAGGACTGTTAGGACCACATTAAGGGTGAGATACGAAGAGACTGACAGGAT
GGCTGTTGCTTACTATGCTAACTATTTTGTGTGGTTTGAGGTAGGCAGAACTGAATATCT
AAGAAACATAGGCATTCCTTATCGTGTAATGGAGGAAAAATACCACTGTATATTGCCTGT
AACGGAGGCTTTTTGTAAATATAGGCGCTCCGTAGAGTATGATGATGAAGTAATTGTAGA
GACCGCTGTGAAGGATTTGAAGAGAAAGGGTATAATTTTTGTCTACAGGCTTTATAGAAG
CGATGAGCTTGTGGCGGAAGGATATACGAAACATGTGGTGGTAGATCCTGGAGGGAGGGT
GAAGTCCTTCCCCGATGATCTTTATACCAATTTAAAAAGGATGGCGGATGGAGGTAATAA
AACCTGAGGGCTTAGCGGATTTGTTATCCATTTTGAAATCCCATTCCTTCGTTGATCCCA
CCATAACAAGAACAGTATTAGACATAATTGAAGAAGTTAAAAGCAGGGGAGACGAGGCTC
TTATAGAATTCACCAGACGTTTTGACCGGTGGGATCCGTCTAACGGCTTTGAAGCCACAG
AAGGGGATCTTGAGAAAGCGTGGGCTTCCCTGGAGGATGATGTAAAAAGGGCTTTGCTTA
AAGCTAAGGAGCGCATTGAGGTATATCACAGGCAACAGATTGAAAAATCCTGGTTTTTTG
AGGAGGGAAAGAGTCTATTAGGTATGTTAATACGCCCTGTTGATCGTGTTGGTGTTTATG
TTCCAGGGGGCAGGGCTGCCTATCCATCTACAGTATTGATGAATGTTATACCCGCCAAGG
TGGCAGGGGTTCCAGAGGTTATCATGTGTGTTCCAACTCCTGATGGATGTAAAAATCCCT
ATGTTCTTGGTGCTGCATATATAGCGGGTGTTGATAGAGTCTTTTTTGTGGGTGGCGCGC
AGGCAGTGGCCGCTATGGCTTATGGAACCAATACGGTGTCTAAGGTGGATAAGATAGTGG
GACCAGGTAATATCTACGTGGCAGAGGCAAAGAGACTTGTTTACGGAGAGGTTGATATAG
ATAGCATTGCTGGCCCCAGTGAGGTGCTGGTAATAGCTGACGGCACTGTTTCTGCTGAGT
GGGTTGCGGCAGATCTTCTCTCGCAGGCCGAGCATGATCCCATGGCAAGATCCATCTTGA
TAAGCCTGAGTAAGGATTACGCTTTGGAGGTTTTGTCTGAAGTTGAAAAACAGCTGGTAA
AATTGCCCACGAAAGAGGTTGCGGAGGAGTCCTGGCGAAACAATGGTGTAGTGGTGATCG
CAAAGGATATAGATGAGGCCTGTGAAGTTGCCAATGCGATTGCCCCTGAACATCTTGAAC
TTCTGGTGGAGTCACCGTGGGAGGTGGTTCCCAAGCTGAAAAATGCCGGGGCTATTTTTG
TGGGAGGTTATTCCCCTGAACCCATAGGGGACTATATAGCTGGGCCCAACCACACCTTAC
CCACGGGAGGGAGAGCACGGTTTTCTTCGCCCTTAGGGGTTTATCATTTTTATAAAAGGA
CCTCTCTTATAGCCATTGACGGAGAGCTCTTTCTTGACCTTGCCTATGATGCCATGAAGA
TAGCGGAAGTGGAAGGATTAATTGCACATAAAAGATCCATTGAAAAAAGAGTGGAGGGGG
AGGAGTAATGGCTTACAAGTACATCAAGTGGCTTGATGAGATTACCATGGAGGATCTGCC
TCTTGTAGGTGGTAAGAATGCCTCTTTGGGTGAGATGTATAATGCCCTCACACCTAAAGG
TATCAATATTCCCTATGGCTTTGCCATTACCACGGAAGCTTATTGGTATTTTGTTGACAG
CAATAACCTTAGGGAGAAGATAAAGGAGATACTCACCGGGCTTGATACCAGCAATGTTGA
GGATCTTGCTCTAAGGGGCAAAAAAGTAAGGGATCTCATATACTACTCCAAGCTGCCTGA
AGATTTGAGACAGGAAATTACAGATGCATATCTTAAGCTTTGCGAGAAATACGGTCCCGA
TACCGATGTGGCTGTGAGATCTTCTGCTTCGGCGGAGGATCTTCCAGATGCATCTTTTGC
TGGACAGCAGGATACCTATCTCAACATCAGGGGAGTCGAGAGGGTTATTGATGCCTGCAA
GAAGTGCTTTGCTTCTCTCTTTACAGATAGGGCTATATCCTACAGGCATGATAAGGGCTT
TGATCAGTTCAGCGTGGGCCTGTCCATAGGCGTTCAGAAGATGGTGAGATCCGATCTTGC
CTGTAGCGGAGTTATGTTTACCCTGGATACCGAGAGTGGATTCAAAGATGTTGTCTTTAT
AACCGCTACCTATGGATTAGGTGAGGTGCTGGTTCAGGGAGAGGTGAATCCCGATGAGTA
TTATGTGTTTAAGCCTACTTTGAGACACGGATACAAGCCTATAATAAGGAAGGTTTTGGG
TAAGAAACAGATAAAGATGATTTACTCCGACAAGGTGGGCACAAAAACCGTTAAGAAGGT
TGCAGTTCCTGCTGAGAAGAGGGAAAGGTTTGCTCTGACAGATGAAGAGATACTCAAGCT
TGCCCAGTGGGCTTTGATTATTGAGGAGCACTATTCTCAGAAGGCAGGCACCTACAGACC
TATGGATATAGAATGGGCCAAGGATGGGATTCTCAACGAGCTGTTTGTTGTACAGGCAAG
GCCGGAAACGGTTCACTCTCAAAAGGAAGAGAACGTTATAGAAATCTATAAACTTAAAGA
GAAAGGAAAGGTGTTGGTTACCGGTAAGAGTGTTGGCAACAAGATAGGCACCGGAAGGGT
AAGGGTGATCAATTCTGTTAAGGATATGCACAAGTTCCAGAAAGGAGAGGTGCTTGTTAC
AGAGATGACGGATCCAGACTGGGAGCCCATTATGAAGATGGCCTCTGCCATAGTTACAGA
AAGAGGAGGTAGAACCTGCCACGCTGCCATAGTTGCCAGAGAACTGGGAGTTCCTGCTGT
AGTGGGTGCTCAAGGAGCGCTTGAGAATTTGAAGACAGGAATGGAGGTAACGGTTTCCTG
TGCGGAAGGGGATGTAGGCTATGTATATGAGGGAATACTGGATTATGAGGTTGAGCGTAT
AGAGATAACGGGCCTTCCAAAGCCTAAAACAAAGGTTATGATGATCCTTGGCAATCCCGA
GGAAGCTTTCCATTATGCGAAGATCCCCAACGATGGGGTGGGGCTTGCAAGGTTGGAGTT
TATAATAAGCTCTTACATAAAGATCCATCCCATGGCTCTTATCAAGTTTGATGAACTTCC
AGAGGGAGAGACCAAAGAGAAAATAAGAGAACTAACCAAGGGTTATGAAACCAAGCCTCA
GTACTTTGTGGATAAGCTGGCTGAGGGTGTGGCCACCATTGCTGCGGCTGTTTATCCCAA
TCCGGTTATAGTAAGGATGAGCGACTTCAAGTCCAATGAGTATGCGAACCTTATAGGTGG
AGAGTTCTTTGAGCCTAAGGAAAACAATCCTATGCTTGGCTGGCGTGGTGCCAGCAGATA
CTATCATCCTAACTACAGGGATGGCTTTGCCCTGGAGTGTAAAGCAATCAAAAAGGTTAG
AGATGAGATGGGCTTGCACAATGTGAAGGTCATGATCCCCTTCTGTAGAACCCCTGAAGA
GGGGGTAAAGGTCATAAACGAGATGAAGAAGAACGGGCTTGTGCAGGGAGAGAATGGGCT
TGAGGTCTATGTGATGTGTGAGTTGCCTGTAAACGTGATACTTGCTGATAAGTATTCTGA
AATCTTTGACGGGTTCTCCATAGGTTCCAACGACCTTACACAGCTTGTGCTGGGTGTTGA
CAGGGACTCCGAGCTTATCGCTCACCTCTATGATGAGAGGAACGAGGCTGTTAAAAGGAT
GGTGGAAATGGTGATAAGAACTGCCCATGAATATGGCAAACCGGTGGGTATATGTGGACA
GGCTCCTTCAGATTATCCTGAGTTTGCAGAATTCCTTGTTAGATGCGGGATAGATAGTAT
ATCCTTAACTCCGGATACAGTGCTTTCTGGAAGGTTGACTATACTGAAGGCGGAAGGGAA
AATTTCTAGGGAGGAAAGCCAATGATAGTTTTAAAAATAGTCTTTGCGTTGATCTTTCTA
GTAATTGCAGCAGGTGCCCTCTTTGTGGGAGGGCTTGCAATATGGGCCAAAAATTACAAG
CTTGGGGTGCCTGCTTCGGTAATTGGGTTACTGTCTCTGGTGGAAACGTATGAAACCATT
ACTTATGCTCATCCGGTTATTTTCTGGATGCTCTTTTTGGCCTTTCTGATAGGAGCAGGG
GCGGCTGCACTTTATATAACGGAGCCGGAACTTGGAGTAATTGATTGGTTCAAGTCGCCG
GAACAGCTCATAAAAGAGGGTAAAAAGCACAAGGCAGCCATTAAGTACAGAAGGAAGAAG
ATGTGGAGAGAGGCTGCCAAGCTATACGAGGAGCTGGGATGGTATACTTCTGCTTCTATA
TGTTACGAGGAGCTCGGGGATTGGAAAGAGGTGGCCCGTCTTTACGAGCTGCTTGCAGAA
AAAGAGGAGCACGGAGATTACTATTTAAGAAGGGCAAGGGAGATATACGAGGAGAAGCTG
AAGGACTTCAAGAGGGCTGCGGAGATTTTGGAGAAGCTTGCTCGGATAGAGGAATGGTAC
TGGGACGATGCTGCTAAGGCATGGGAGAAGGTTGGTGATCAGGAGAGGGCTAAGAAGTGC
TGGGAGACAGCCCTTGAGGTAAACAAGAGACGTGCACAAGAAGAAGATGGCGTTTTCTGG
AGTGATGTGGCGGAAATATGTGAGAGGTTGGGAAGGATTGATGAGGCTATAGATGCTTAC
AAGAAGTTTTTGGAATACGCTATGAAGATGGATGAAGAGGAAGGTAAAGGATGGATAAGG
CATGTTGCAGAGACCTACTACGCACTTTACAGACTTACAGGGGATGAGGAGTATAAGAAA
AAGGGTGATGAGGCATTGGAGAAGTATAAGAAGTACCTTGATGAAGTGGTGAAGGACGAG
AACTTCAAAAAGGAACTCATAGAGGAGGTCCTTCGCTGGCAGAAAGAAAGAGTTGAAATA
GAGTTGTGATGAAAAAGAGAATATTTATTGCCGGTATAATTCAGGGTTCCAAAGTAGGAA
AGAGTATTCATTCTCAGGATTACAGAGAGAGGCTAAAAAAAACACTGGCGGAGTACTTTC
TCGACTGGGAGATCTACTGTCCTGTTACCAATCATCCTAACAGTGTGGAGTATACCGATG
AGGAGGCTACAAAGACCTTTCTCTATCATGTGGATCTGGTGAAGCACTCGGGACTCGTTG
TGGCGTATCTTCCGGAAGCGAGCATGGGAACTGCCATTGAGATGTGGGAGGCATATAAGA
GCGGTGTGCCTGTGTGGACCATTACACCTATGAAAGAAAACTGGGTGGTGCGGATCACGT
CACAAAGGATATTTGGCAGTATTGAGGAGCTGGAGGATTATCTGGCTGCTGGAGGAAGAA
TAAATGGATAGGGAAGAGTTTATAAAAAAACTTGTGGTAAAGAACGATAAGAAGATAGTT
TTGGTGGTTTTGGACGGTTTGGGAGGGGCACCTTTTAAGGATGGAAAAACCGAGCTTGAG
TATGCCAATACGCCCAACATGGATGCTCTGGCTGCAAAGTCGGAAATTGGGCTTGTACAT
CCCATAATGCCGGGGATCACTCCTGGATCGGGGCCCTCGCATCTTGCCCTTTTTGGCTAT
GATCCGCTTAAGTATGAGATAGGGAGAGGGGTTTTGGAGAATCTAGGGTTGGGGGTTGAT
TTAAAGCCTGGTGATATAGCCATCAGGGGTAATTTCTGTACCGTTGAGGGAAAAGATGGT
CGGTTAGTAGTTGTAGATAGAAGGGCTGGGAGGATTCCTACGGAGGAGAATAAGAGGCTC
TGTGCAAAGTTGCAGGAAAGCATTCCAGAGATTGATGGTGTTGAGGTTATCTTTACCCCT
GGAATGGAGCACAGATTTGCCATTAGGCTAAGGGGCGAGGGTTTAAAAGAGGGGGTTAAC
GATACGGATCCTCAAAAAGAAGGTAAGGCTCCATTGGAGCTAGTGGCTCAAAGACCCGAA
GCCGAGAGATTGGCTGAGGTGCTTAAAAAGCTGTTGGATAAAGCACGTGATGTGCTTAAA
GACGAGCCAAGGGCTAACTTCATCCTATTAAGGGGAATTTCCGAGCTACCTAGCATTCCT
TCTATGGAGGAGCTTTTTGGTCTCAATCCGGCTGCCATAGCTACCTATCCCATGTATAAG
GGACTTGCAAAACTTGTGGGTATGACAGTTTTGGAGGTTAAGGGTTCTTCTATTCAGGAT
GAAATAGACTGCCTTAGAAGTGAATGGGATAACTTTGATTTCTTTTATCTGCATGTCAAG
AAAACAGACTCCAGTGGAGAGGATGGGAATTTTGATGCAAAGGTTAAGGTCATAGAGGAT
TTTGATAGGCATTTGCCTCAGATCCTTGAGCTAAAACCTGATGTGATCGCAATTACCGGT
GATCACTCAACACCTTCACTTTTGAAGGGGCACAGCTGGCATCCAAATCCCTTCCTGTTG
CATTCTCCCTATGTTATACCCTCTGGAATAAATAGTTTTAATGAGAGAAGTTGTGCAAAG
GGCAACCTTCGCATATACTATGCAATGGAGGCCATGCCTCTTTTACTGGCTAATGCATTG
AGATTGAAAAAGTTTGGAGCTTAAAACATGGGAAGGGATTGGGAGGGGCATCTCCCTCCT
GAAAAGTTGTGGCCTGAATTTGTCTATCCCGATGAGTGCCGATTTTTCCACAATGACAAC
TACAATCTGGCCTGGTATCTCATAGACAGACACATAGAGGGTGGATGTTGTCTGAGATAT
ATGCTCTTTTTTGCAGGCAAGGAGTATACCTATTGTGATGTCTATAAGGCTTCTTTGCGT
ATCGCTAATTATCTGAAAAGCATAGGAGTTGAAAAGGGAGATAGGGTTGGTTTTGTTTTA
CTCAATTCCCCCCAGGCTCTGGCTATAAACTTTGCAATCTTTAGAATAGGGGCTATATCG
GTCCCCGTATCTCCTTACTGGAAGCCCGAAATCATAAGGTATATTATCTCTTCAAAGCAG
GTTAAGACAGTATTTTTAAGCGCTAAGTTCCTTGAAAAGGTTTTGCCCGTAGTTAACGAG
CTGGATGCTGTTGAAAGATTGATAGTTATAAAAAGGGAATTTCAAGTCGAGAGACATGGA
AAAATAGTAGGCTTTTATGAGGATATTCTGGAAAGAGGTGATGATACCTATTTCCTGGAG
AAGGTGGAGGCTCTGGATCCTTGTGTCATTCTTCATACATCTGGTACCACGGGTTTGCCC
AAGGGCTGTGTTCATTTTGCAAAGAATATTCTCTGCGAGTGCTATCTGGTTAATAAGTAC
GTATGGCGTCTTAACAGGGGAGATATAATAACGGGCGGAGCGCCTGTTACCTTTGCTGCT
GGATTTGGCACCTTTGTGTTGATCCCGCCCTTTGCTGGTGCCGCGGAGATCCTGTTTACA
GAGTTTAATCCGGTAAAGATTATTGACAGTATAGAAAGAAGAAAACCCACGGTGCTCACA
GGCTTAACCAGTTTTTATGAAAGGATAATGAAGGCTCCAAACTTTCACCCGGATAAGCTT
TCTTCCATCAGGCTGGCTACTACAGGGGGAAGTCCTCTGGATCCTAAGATATATACTGAG
TGGTTTGATTACACGGAGCAACCTATCTATGAAGGGCTGGGGGCCACTGAATTTTTGCAT
CTTGTGGCGTCCAATGCAGTTAGGCTTGTTCCTAAAATAGCTTCCTTTGGAGTTCCTATA
CCTGGTATTGAGATAAGGGTTGTGGACGAAAAAGGTAACGAGTGTAGGCCAGGAGAACTG
GGCAGGATGCTGGTTAAAGGGCCTACCGGTCCCATTTACTGGGATAACGTGGAGAAGCAG
AAAGAATCTGTCATTGATGGATACTCCTACATAGGGGATGTTGTGTTTTACGATGAAGAA
GGCTATCTGCATTTTGCTGCAAGAGAAGAGGATATACTGAGAGTTGGAGATAAAAAGTAC
TCTCCTTTAGAGGTGGAGGAGGTTATTAGGGAACATCCTGCCGTTGAGGATGTAGGAGTG
ATAGAGGAGGAAGACGGTACTATTGTGGCCTGCATTGCCTTTAAGAAGGCTTATGAAAAC
CGTTTTCCCATGAAGCAAATCATTCAGGATATAAAATCCCTAGTATTGAAAAGACTAAAG
AATAAGGATCTAGTTCCAGATGTTATAGAAGAGGTGGATTTTGTTCCAAGAACTCCTGCT
GGTAAAATACTGAGATGGAAGCTACGCCGCTGGAGATGCAAGAAGTAGGTATGAGGGAGA
AGCTAACAGTTATAATTCCCACCTTTAATGAGGAAGATAACCTTGAGGAGGCTATAAGGT
CGGTTTTGTGGGCCGATGAGATTATGGTGGTTGATTCCTTCAGCACCGATGCTACACTGG
ATATAGCCAAGAAATATGCTCACAGGATACTCCAGCATGAGTACATAAACTCAGCCACCC
AGAAGAACTGGGCCATTCCTCAGGCTACCCATGAGTGGGTTATGATCCTGGATGCGGATG
AGAGGGTGACCCCTAAGCTCCGGGACGAGATTCTAAAGGTTTTGGAAAACCCGCAGTATG
ATGGTTATTACATAGGGAGGAGAAATTACTTTCTGGGATATCCCTTGGATCATGGTGGAT
GGAGCCCGAAAGAGGACAGAAATATCAGGCTTTTTAGAAAAAGTGTTAGCCGATACGAGG
ACAAAGAGGTTCATGCCGATGTTATTGTTTCAACAGGTAAAGTGGGAGAGCTTAAGAACT
ACCTTGTCCATCATTCCTACAAGTCCTTAAAGCAGTACTTTAGAAAGATGGAGCGCTACA
CCGATTGGGCTGCTAAGGATATAGTAAAGGCTGGCAAAAAACCTAATCTATTTAACCTTA
TTCTGCGTCCCATAGGGGATTTTTTTAAGTTTTATGTTTTGAAGCAAGGCTTTAAGGACG
GTATGCCGGGGTTGATTATAGCTTTGCTTTCCTCCTATTATGTTATGGTAAAGTATGTCA
AAGCCTGGGAACTATACCACAGCAAGGCCTGATTTATGTTTGCATTTCTCAAAGGAAAAG
TAATTACCAAGCATGGTAGCGAGTTGTTTATAGACGTCAACGGTCTTGGTTTTGCTGTGG
TTGTGCCTGTTGATCTTTTCTGCAATATTCAGGAGGGACAGGAGCTCTTTTTATGGATCA
GATCTTTCTTTCGTGAGAGAGAGAAGGACTTTATCCACTATGGTTTCAGAAAAAGGGAGG
AGCTCCTCTTATTTAATCGTTTAATAAAGGTGCCTTCAGTGGGTCCTCAAGTGGCCATGT
CCATAATTTCTCATCTTGGATACCGGAGGTTCTTGCAGGTGATAGAGAACGGCGATCTGA
ATGCCTTGAAGGCAGTCCCCAAAGTTGGGGCTAAGACTGCAAAAAGAATAGCGGCGGAAC
TGGGTAAAGAGCTTCTTGTTGCTGAAGAACCTTCTGTATTTGCCAGCGTCGTTGAGGCTC
TGGTTTCTTTGGGTTATACAAGGGAAGAGGCTTCAAAGGTTCTTTCACAGGTTGAGGTAG
AGGAAGGGGATACGGAAGAGGTGATTCTTACGAAGGCTCTTAAAAAGCTGGGGGAGATTA
GGTGAACAGGTTTCTTAATCCTTTACCCGATGATGAGGAGAAGGGTTTAGGAACACTAAT
AAGGCCCCAGAGCCTTGAAGAATATATAGGTCAGAGCCAAATAAAGGAGAACTTAAAAGT
CTTTATAGAAGCTGCCAAGAGAAGGGGCGAGCCCATTGATCATGTGCTTCTCTGTGGTCC
TCCGGGTTTGGGTAAAACCACTCTCGCCATGATTATTGCTAAGGAGATGGGTGTTAACAT
AAGGATCACCTCAGGGCCTGCCATAGAAAGAGCCGGTGACATGGCTGCTATCCTTACGGG
GCTTGAAGATGGGGATGTTCTTTTTATTGATGAGATCCATAGGCTCCATCCCCATGTGGA
AGAGATTCTTTATCCTGCTATGGAGGATTTTGCCATAGATGTGGTGGTGGGAAGCGGTCC
AGGAGCCAAGACCCTTAGGGTTAAGCTTCCTAGGTTTACCCTTGTGGGGGCGACCACCAG
AATGGGAATGCTTACCTCTCCCTTGAGGAACAGGTTCGGTGTTATTTTAAGGCTCCAGTT
TTACGAGGTTGAAGAGCTTGTGACGATTATTAAGCGTTCCGCGAGAATTTTGGGAGTGAC
CATAGAGGATAGTGGTGCCTATGAGATTGCCAGAAGATCCAGAGGAACACCACGTATCGC
CAATCGTCTGCTTAGAAGGGTGAGGGATTACGCAGAGGTGAAGGGGGATGGAGTCATTAC
CCAAAAAGTAGCCCATGAGGCTTTAAGCCTTATGGAGATAGATGAGGCGGGCTTTGATAC
TGTTGATAGAAAGTTGCTTCTTACCATTATAGATCACTTCAACGGTGGTCCAGTGGGCAT
AGAAACCCTGGCTGTGTCTGTGGGAGAGGAAAAGCGTACTCTTGAGGAGGTTTACGAGCC
ATACCTCATACAGGAAGGCTTCATAAAAAAGACGCCCCGTGGGAGGGTAGCCACAGAAAA
GGCCTTTAGATACTTTGGCAGAACCTATCCTGCTTCATTGAGACAACAAAAACTGCCCAT
AGAGGAGTAGCATGGCAAGGGTCCTTATCCACGCCTGCTGTGCCAATTGTCTTCTTTATC
CTTTACAGGTACTGAGGGAAAGCTTTAACGATGTCTTTGTCTTTTGGTATAACCCCAACA
TTCATCCCTACACCGAATATACCAAAAGGCTTGAGGCCATGGAGCAGCTTGAAAAAGCCT
ATAATTTAAAAGTTATCTACAATATGAGATATGATATAAAAGACTGGATTCAAATGGTGG
CTTTCAGGGAAGATCGAAGGTGTATGCTTTGTTATCACGATAGATTAAAGATGACTGCTG
CAGTGGCAAAGAAGGGGAACTTTGACTATTTTACAAGCACGCTTCTTTACAGCAAACACC
AGAAACATGAGCTCATAAGAGAAATTGGAGAGAGCGTGGGCAAGGAAAAAGGAGTGAAAT
TCTTCTATTACGACTTTAGAGAAGGCTGGAAGGAAGGGATACAGAAGTCGCTCTCCTTAA
AACTATACCGCCAGCAGTACTGTGGCTGTATTTATTCTGAACAGGAACGCTTTAAGCCTA
AAAGATGAAGTTTTCTGTATTTAAAGAAGATGTTACCACGAAAGCGAGGATAGGCGTCAT
AGAGACACCGAGGTATATTGCCAAAACTCCTATTTTTATGCCTGTGGGAACCCTTGGCAC
GGTGAAGACCCTTTCTCCACAGGAGTTGAAAGAGTTGGGCGCCACCATAATACTGGGTAA
TACCTATCATCTTTATCTTCGTCCTGGGGTGGAGATTATAGGTAAACTCGGAGGACTTCA
CAAGTTTGCTTCGTGGAACAGGTTGATACTAACAGATAGCGGTGGGTTTCAGGTACATAG
CTTGAGCCCATTGCGGAAGATAAAAGAAGATGGGGTGGAGTTTCGTTCTCATCTTGATGG
AAGCACCCACTTTTTCACTCCGGAGGAGGTGATAAGGATACAGTGCGTTTTGGGTTCGGA
CTTTGTGATGCCTCTGGACTGGTGTGTTTCCTATCCAGCTTCAGAGGTAGAAGTTGGAAA
ATCGGTAAAATTAACTATAGCGTGGGCTATAAGGAGCAAAGAATGTCCTTTGCAGTCCCA
TCAATCTCTTTTCGCCATAGTGCAGGGTGGTATGGCAGAGTCTTTGCGCAGATACTGTGC
TCAAGTTTTGGTGGATATGGATTTCCCCGGGTATGCAATAGGTGGATTATCCGTTGGCGA
GCCCAAGAACCTGATGTGGGAGATGATTGAGTTTACAGCGTCTTTACTTCCAAAGGACAA
GCCTCGCTACCTCATGGGCGTGGGCAAGCCCGAGGATATAGTCTTTGCGGTCATGTGTGG
TGTGGACATGTTCGACTGTGTTTTGCCCACCCGCTGTGCGAGAAATGGGCTGCTCTTCAC
ATCGAAGGGCAAGCTTCGCATAAAGAACAACCCGTATAGAGATCAGGATATCCCGGTGGA
CGAAGACTGTGACTGCTACACATGCAGGAATTTCTCCCGGGCTTACCTGCGCCATTTGTT
TGTCAACGATGAAATCCTGGCTTTGAGGTTGAACACTATACACAACGTCCACTTTTATAT
GCGTCTCATGGAGGAGATCAGATCAAGAATAGCCAGCGGGACCTTTAATCAGTGGGCGAG
AAGATTTATAGAGGAATACCCATCCCTTGAGGCTACTTAAGTAGCCTTTCTATTTCATCT
TCAGGCATGGGTTTGGCAAATAGATATCCTTGAACGAGATCACAGCCCATATCCTTAAGT
ATCTCAAACTGTTCTTGAGTCTCTACTCCCTCTGCTAACGCCTGCATACTGAAGGTATGG
GCAATATCTATCATGATCTTTACCATATCCTTTATTTTGCTGTCCTGCTCTATCTGCATA
ACGAAGCCACGATCAACTTTTATTATGTCCACTTCAAGATCCTTCAGATACAACAGTGAA
CTGTAACCGGTTCCGAAGTCGTCTATTGCAAATCTAATAGGCTCAAAGCCTTTTTCTTCA
TAGTATGATTTACAATGGTTTATAAGCCATTTGGCATATTCCGGGTCCTTCATGGCATGC
CTTTCTGTTATCTCGATAACTATATTCTTCGCCTGTTCAAGGGGAATATTTTTAATCAAT
GTGTCTCTAAAGTTCTTTTCCATGAAACTCCTAGCAGATATGTTAATGGAAATGGGTACA
TTCCAAGCTCCTGCTTTTTGCACTGCTTCTTTTATGAGCCAGGCTTCGTAGTCCCTTATA
AAGATGCTATTTTCAAGGTAATCTATGAATTCGTAAGGTGAGTGTATATTGCCCTCTTCA
TCTTTTATCCTGATCAAAGCTTCCAACTCGGCAATACTTAGGTCTGTGGGGCGATATATA
GGTTGGTAAAACAGGACAAAAAGATTCTTTTCTATTGCTTTGGTTACCAGCTTTTCTGCG
GTAAGATAACCCGAAAGGCTATCTTTGAGTCTTTTGTTAAAGAAATATATCTGATTTGTG
CCTATCTTCTTTGACTCATCAACAGCAGCTGCTGCATGTCTTAATAGGGTGTTTATCATT
TTTCCGTCATCAGGATAAACAGCTATGCCTGCGTGATAATTAAGGAAGAATTTTGTATCA
TCTTTATAGATAGGTTCTGAAAAGGTTCCTTGCAGTATCCTTGTTATGACCTTTGCTATT
TCATCCCTTGTGGGAAGGTTTAACAGGAAAACTCCAAACCTGTCTCCATGCATTCTGAAA
ATTAGGTCATTTGTTTTTACATTTTGTCGAAGCCTTTTGCCAATTGCCTTTAAAATATGA
TCACCAGTTTCGTGTCCGTAAACGCTATTTATAGTTTTAAGGTCATGAATGTCTATTAGC
AGCAATGCAGCTATTTGATCAGGATGGCTGTTTAGTATCTCGCTTGCTATGGTGATGAAG
CCACGTTCGTTTAAAAGACCTGTGAGAGTATCGTAGTTTCTCAATTGTTCTATTTCCTCC
AACAGAGCAACTTCTTGGGTTACATCCCTTGCTACAATCAGAAGATTTTTTCTATTATCT
GAAATCAGTATCGGGAAAAGAGTAACTTCTAAATAAACCACATTGCCTTCCTCACCGGGT
AAATTTATCCGAATTGTAACAGGAGAAGATGCCTTGAAATCAACTTTTTCTAAAACTATT
TCTGGGATAGGGATGACGTCTTTTAAATGTATTCCTTCTTTGGCATTTAGCTTTCTTTGA
GCGAAAGCATTTGCAAACTGGATAATTCCTTTTTCGTCTGTAATGAACAGGTAGTAGGGG
GCTTTTCCCAAAGCTTCCGAAAGCATTATCTGGCCACGCAGGAGTTCTATCTTGGCCAAT
CCCCAGGATACAATATTTACAAGCTCTTGGAGGGCTTCTTTGATCTCATCCACAAAAAAC
TGCGCTTCACCAGAATATAAAGATATAACTTTTACCACTTTCCCATTCTTAAAGACCGGA
ATAGAGGCAGAGGATAAAAGTCCGTATCTTAATGCGGTATCTTTCCATGGTTCCATTAAT
GGGGCAGTTCTTGTATCTTCGTTTATTATTACTTCTCCTGTATTAAAACATGTGCCCGTG
GGACCTTTTGAGGTTGGCGAATACCCATCGGCTGTAACTTCTATCTCTTTTAAATACTCC
TTCGCTGTGCCTTCTGCAAAAACGGGTAAAACTCTCTTTGTCTTTTCGTCTTTTTCCCCT
ACCCATACAAGTTTAAGCCCGAGCTTATCCAGTAAAACCTTGCAGATAGATCTGTATAAT
TCCTCTTCAGAGTTTACCTCTGCGATAATACGATATGCTTCCTTTAATACTTCTTTGACC
AGTTCCAGTCTTTTGCGTTTGGTAATATCTATGCCTACAACGAGTCCTGCATATTCTCCA
TCGTAAACTATCGTGTTGGCAAAGACTAGAGCGTAAAGTATCCGATTGTCCTTTGTTTTG
AATTTTAATTCCGAATAAAGCGTTCTGAATCTTTCGCCCTTTAGTCTTCTTTTTGCCACA
TTTTTTGCTATCTCTCTATGTTCTTCTGCTACTAAGTCTTCTGGTTTTAGCTGGTATAAT
TCTTCTGGAGAGTAACCAGCAGCCTTTAAAAGATACTCATTGGCATACACGTACCTTCCC
TTATAGATAGCTATCATGAGTCCGGGAGTGTCCTTTATGTGTTCAAGTATGTACTTGTTC
TGAGCAGAATCTAAAGCACTTTGCACCCTATGGAATAGTGAACGGAGTTCTTCTTCTTGC
TTGTCAAGAAGAATTTCCAGGCCTATTTCACGCGTGAACCTGTCCAAGACTGATGAATAT
TTTTTCATAAATTCCGGGTGAACCCAGAGAAAATGTTCGTTTGGTATGTCAGTGGTTATT
ATAACTTTGATTTCCCTTTTAACTGTATTGTCTAAGCCCTCAAATATATTTTCCGGAACT
ATCGCTATGTCTGCTCTGTTTTCCAAGAGTTTTTTAACAGCGTCTGCATGGGAGTAGGTG
AAAAAGATTTCTAGATGGGAGAGAGGATGAGGTATATAGGGTAGAGCAGAAAACATGAAC
TTTCGCCTTCCTACAACAACCTTAAGTTCATTATCAAAAACCATATCTTTTCTGGCAATA
ACCATTAACCTATTTCTTTCCTCTGGAAATTTGCCTAAGGGGATGTATCCCTTTTCCCAC
AGGAAGAAACTTATGGAAGAGTCAGCGTAATAGATGGGAATATATGCTGTATCCCAGTCT
ATGGTTTTTATGAACTTTTCTTCCTCTTCTAGACTGTCAAATGTTACAAGTTCTACAGGT
TTACCAACTATTTCTGAAAAGGTGTCGGCAATTCTTTCCCATTTTTCAAGTCCTTTTTCC
TTTTGGCATTCACATACTGCAAGTTTAATCGTATCGTCCATGTTTGACAGTATAAGTTTT
GGAGTTCAGTTATTCAACTCCGGTGGATCCGAAGCCTCCTTTGCCTCGATTGGTGGGGCT
GAGATCTGCTTCCACAAAGTCAGCTTTGTATACCCTGCAGAGGACTCCCTGGGCTATTCT
CATACCATTTCCTATGGTGAAAGGTTCTTTGGACAGGTTGACGAGTATGATTTTGATTTC
CCCCCTGTAATCACTGTCTATGGTTCCAGGAGTGTTTAGTACAGTTATTCCTTTGCTGGC
AAGACCGCTTCTTGGTCTTACCTGCACCTCAAAGCCTGACGGGATTTCAAGATGTATCCC
TGTAGGTATAAGTGCCCATTCTCCCGGATTTAGAGTGACGGGATTTTCAAGGTGGGCTTT
AAGATCAAACCCCGATGCCCCCTCGCTCATGTATTGAGGAACTTCTACACCTTCGGCCTT
TTTGATCTTAACCTTTACCCTCAATGTTCACCAACCCCCTTTTGACCTTTTTCCATACAG
GATGAATACTTGCCAATTTTCTGGTTTTTATAAATTCCGTAATGGTTTTATCTTCCACTA
TAAAGCCCTCTTTTGCTAAAACGCTTGCAAGAAACCACAGCGCGTTTAACCGCGCACTTT
GTTCATCGTTACTTCTTCTCAGCGCACTGAGATATCTGCCAAACACAAAAGGATATGGTT
CACCTATTGGGAGGTAATCAAAGATGGGCTTGCATAGGTGGTGTATCCTAAAGTGGAAAT
CTTTGTAAAAGGCTTTTACGAGCTCTATCCTTTTGCAAATGCCCGCTCCGTTGTTTTTGA
AATCCACCTCAAGAGTGTATAATCCGGGTTCCCCAAGGGTAGGAACTTTTCCTTCTGACA
GAATAATGACAACTTTTCCCTCTTCTTTGGAGAACATTTTTAGTAAGCGGGAGTTTCCCA
AAAGTCTCTGTTTCTCAAGTAAGATTGCGTGTATGTACCTGTACATCTTTGGGCAGATAG
ATATTAAAAGTGGTCTTTCCGGGTATACTTTCAACAGTTATACGGCCGTGGTGGGCTTCA
ATTATCCTGTGCACAATGGCAAGCCCCAGTCCTGTTCCTTTCTTTTTGGTAGTGAAGAAG
GGTTCAAATATCCTGTCCAGATGTTCTTTGGGTATGCCACAACCGTTGTCTGTTATTGAA
ATGAGCTGTTCATCTTTTCTGTCTTCCAGTTTTATCTTTATTTTTCCTTTTTCATCAACT
GCTTGGATGGCGTTTATTATAAGGTTCAGTATAACCTGTTTTATGAGTTCAGGATCTACC
CAGGCTGCAACCTCATCGCCTTCCATTCCTACAGATATTTCTTTTTCTTTCAATGCAGCT
TTGGCAGCGTCTATGCAATTTTCCACCAGTTCTTTCAGATTGCATTCTTGGGGTTCTATG
TAGATAGGCCTTGTAAACATCAACATGTTGGATATGAGATTATTGATACTTTTGGTTACT
TTCTGAATGCTGGATGCCCACTTTTCTATCTCTTCTTTTGTTCCTCCTCTTTTGATAAGT
CCTGCAAAAAGCTCTATTGAGCCCAGGGGATTTCTGATTTCGTGAGCCACCGTTACCGCC
ATTCTGCCCATGGCTGATAATCTCTCTTTTCTTGAATTTTCCTCTTCCAGTTCCCTTTCC
CTGGTCACATCTCTAAGAACTATGACCTCGCCTATCTCTTTGCCTTCCTGTTTTAAGGGG
CTCTTGTAGATACGTATAACCTTTTTTTCACCATTGAGGTAGTAAAGTTCCAAATCTTTT
TGGTTATCGGGTAAAACGGTGCACATAGGGTTGGAACCATTTATCCCTAACAACTCCCTT
GCCTTCACATTTGCCACCAAGACCTGCCTATTTTTGTCTATGGCAAGCACTCCGTCGTGG
ATGCTCTCTATAATGGCTTTCAAGAGATTTTTCTGGGTGGCAAGTTCCTGTGAAAGCCTG
TTCACTTCCTGTTTAAGCTGGTTGTATGAGCGGTTAAGTTCCTCTGTTGCCTCTATGAAG
GCTTTTAGGGTTTCTTTAATGGCTTCTGTTTCCGATAGCTTTTCTTGCTTCATCCTTTAT
CTCACCTGCCAGATTAAAAGCTTTGATTTCTCTGGCCCAGTGGCTCTTCGGGAATCTGTT
AAGGCACATGTTCCAGAATATTGGTCTTACTTCAGGCTTTATCCACCCCAGCATGAAAAG
CGACTCAGGAGTATAGTTGTTGTCGCTGGTGAATGCATTTGCAAAAAAGAGATATTTTTT
AAAAGCCTTATCCTTTCTCCCTTCGTTAAAATACATGCGACCTAACAGAATCACTGAATA
TTTGTACCTATCCAGATAATTTGCCATAGCTTTTCTCGATTTGATGAAACTATCAAGTCT
ATTTTGACCCTCTTTCTTTTTGCCAGTGTCTATTAGATATAGGCCTACGTAGAAGCTATT
GAGTATGCTGTATTTTTCTGGTGCGCCCTCTTTTTCCATCTTTTGAATAATCTTGAGCAT
TTCGGGGTAATTCTCTTTTAGAAAGTAGAGCTGGACCAGAAGCTGGTGTACATCTGGAGT
CTCTTTAGCTGATGAAAGACCTACAAGTGTTTTCGCAGTTTTTTCGGCTTTTTGGTACTG
GTCGGTGTCATAGTAATAATGTGCCAAATAGCTGAACAATTCCTTTCTCTTGGGGAAGTC
AACACCTACGTTGGTTTCTATCCATTCTAAAAGCTTAACTGCTTCCTGTTTTCTATTTTT
TACCATAAGGCACTGAGAAACGTGAAAGAGAGGTAGTCCCTTTTTCTCCTTCTTGGGGAA
AAAGTTCTTGTAGTTGTCCCAGAAAAACAATATGCCTGCACAGTCTTTTCTGGTTATTTT
GTCTTCCACAATATTTACCAGTGCCTGACCGGCTAGTTTGATTGCTTTCGGGGTAAAAGG
ATTTTGTGGATACCTTATGGCGAATTGGGTGAGAAGTTTTACCGCTTCTTCCCAATTTTT
CTCCTTAAATTTTTTCTCTGCAATTCTGAACTCTGCCTCTTCTATGTACTGTTCTGCCTT
TTGGATGTAGGGGCTTTGGGGAACTTTGATCATGAAATCATTAAAGGCCTGAATGGCTTC
CTGGTATTTCCCAAGCCTGAGTAACATTAAACCTTTCTTAAATAGTGTGACTTCTATGAT
ATCGGGCATGTGTGGATAAAGAATTTCAGCTTCCGTATAGAGGTTTAAAGCGTCCTGATA
TCTTCCCAATTTTTCATAGTGTTCTGCAAGCTTGATTTTTGATATAGCCGCCGCCTTGGT
ATCTGGAAAAAGCCTGCTACACATCTTAAAAAACCACTCTGCAATATCCCACTTGTTCTC
ATCAGCATGGATTTGCCCCATCAGGGCCAGCGCTTTTGCAGCAGTTTCTCCAGAAGGGTA
GAGGTTGAAACATCTGAGTAGTATTTTCTTAGCTTTTTCTCTATACCCAACCCGATACAT
GGAGCTTCCGTAAATGAAGAAGACCTCGGGATCCGACTCCACAAGTTTTTTGTCAGACTT
ATACACTTTGTCCAAAAGTAGATAGGCAGCAAGAAAGTTATCCTTTTTATAGTAAGCCCG
TGCTAACTGTGTATAGATGTGGTTCAGATAGGATGAATCGGGATGCATTTTAACTCTGTC
TTTCAAGAGTAAGATGGCATCATCTATCCTATCCAGTTCTATAAGTGCCTTGGCCATGTA
TGAGGCTACCAGATCTGAAAGGGCATCGTTGTGCTTTTTTATGAAAAGTTTGCCTTCGGC
GAGAGCGTCTTCATATCTTTTGGCCTTAATTAACAGTTCAATTTTCTTTACCCATAATTT
TTCCTTTTCTTTGCCAATCTGCGTTAACATGGACACTGCTTTTATGGCTTCATCCCAGAG
TTTGAGCTTTTCTGCACAGTCTAGCTTCATTTTTAGGATCTTAAGGGCTTCTTCTGTGGT
AAGTTGAGAAAGATTCAATCTCGGGAAGTTTGCTAAAAAAGCAGAACATTCACTCTCTTC
ATAGAGTTTGAAGAGCATTCTCTTTATAGCTTCCTTTGCTGTAAGTACTACCGGAGAGAC
TATTAGTTTAAATGGAGGGAAACTTTCATATACCTTCACAGTATAGTTGCTTGGTATTTC
TATTATTATATAGCTGCCACTTGGGTCGGATTTGATTTCTATGGATTTTATTGGGGGCAC
ACTAACGGCCGTTCTTTCTTTCTTTTTTAGTCTCAGATTTTTTAAAAATAGGATTACCTT
TCCCGGAGTGGGCTCTCTGATCTCATATTTTATCTTTTGCGGAGAGGTTAACACAATTTG
GCTTGTGTTACCTTTTTCTACAATAAAGAGCTGTGCTCCTTGTGCGTAACCACAAAAGGC
TAAAAGCAGGATCAGAATCCTAAGTACCATTTAGCCAGCTCCTTGCCCCAAAAGGCGCAA
ATATAAATTGAAATTATCATAAAAGGACCAAAAGGAATTCTATCCTTCCTTCTCTTTTTC
TTCAACAGCATCATGGTGATACCGTAAAAAGCACCCAGAAAAACTGATAGAAAAAGACAG
GTAATGCCTATTTTCCAACCGAAATTGGCACCAATGGAGGCTGCAAGTTTAACGTCGCCT
AAGCCCATGCCTCCGCGACTTGCCACTGCTATTATAAAAAATAGTCCACCACAGGCTAAA
AGGCCTATCAGGGAGGATTTGATATCTACTGGAGAGAACCCCAAAAAGGATGCAGCTAAA
CCCCATAGAGCTGTTCCAATTGTTATACTATCTGGAAGGATGTAGTGGTTTATGTCTATA
AAAGCAGCAGGGATGAGAGGGAGGAGAAAGAGATAGGCCCACAAAAGCTTCCATGAAAGA
CCGTAATGAACGTATAAAAGGCTTGTAGCGCAGGCTGTAAGGATTTCAACCAAGGGGTAT
CTAAGACTGATAGGCTCACCGCAGTAGGCACATTTCCCCTTCAAGAAAATGTAGGAGACT
ACAGGGATGTTGTGATACCACTTTATAGGATTTTTACACTTGGGACAGTAAGAGCGCGGA
TAAACAATGGATTTCCCCTGCGGTAGTCTATGGATCACTACATTAAAGAAGCTTCCCAGA
ATCAGCCCTAGAATTATGCTTAGTGTCAGCGTAAGCCAATTGTAGTAAGTCATAGTGGAA
ATTTAGCAGGCTTTTTTTCGTTGCTCAACTTCTTGAGAGAAAGTGCTTCTATTGCTAAAA
AGCCAATAACTTAGTTTTGGTGGAGGTTATCGTGGACAGAAAGGCGTTCAGAAAGCTATC
ATACAAGCTTTACATAGTTACAAGTTTTAAAGGGGATAAATTGAACGGACAAATAGCCAA
TGTTGCTTTTCAGGTGACATCAAAACCGCCCAAAATAGCTGTATGCCTTAATAAAGAGAA
TCTGACGCACGAGTTTGTAGAAGAGAGTGGTTGCTTTGGGATAAGTGTGCTTTCTGTTGA
TGCTCCTTTTCCTTTGATAGGGTTGTTCGGTTTCAGAAGTGGAAGGGATGCAAACAAGTT
CAAAGATGTACAATATAAGATAGGCAAATTGGGTGTGCCATTAGTTACTGAGCATTCTGT
GGCTATTTTGGAGGCAAAAGTAACCGAGAAGCTGGATGTTGGTACCCATACCCTTTTAGT
GGGTGAAGTGGTTGATGCTGAAGTACTATCAGATGCAGAACCCATGACTTACGATTACTA
CCATAAAGTTAAGGGTGGTAAATCTCCAGAAAAGGCTCTCACGTTTATTAAGGAATGAAG
GTCCTTTTTATCCAAGGGGTTTCGCGCTACGGGGGAGCTTTAAAGTCCCTTTTTCACACA
ATGAGGCTTCTTAAAGAGAGTGGATATTATCCTGTCCTGGTTACTTCTCGTGAGGGCAAA
TTAACTCAAGATTGTTCTCGCGTTGGGATAAAGTATTACACTTTTCCAATAGGCATGTGG
AGAAAGGTTAAGACGTGGCCCTTTTTATGGTTTACTATCTATAGATTGGTAAAACTGGCT
TTAAGAGAAAGGGTCGAAGTTGTTCACTGTAATACTGTATGGGATGCTCCATACGGTTTG
GTATTGGGATGGATATTAAAAAAGCCTGTTGTGGTTCATTTAAGAAACGAACATTCTAGG
GCCTTGTTTGACAAATACTATGTTAGATTTGCTAACGCTATAATAGGTGTGTCTTTTGCT
TGTTTGAACCGTTTAAGTCCTGAGGAGAGGAGGAAGGCAAGAGTTATTTATAATCCAAAG
GAAACATTTTCTGTGGTAAAGGTTTGTTCAAGAAATCTTTCATTAGCAATAGTAGGTAGA
GTGGATACAACTAAGGGACAGATCGAGTTTATTGAGGAGGTATTTAGGAAGATTTTGGAA
AAAGCTAATGTGTGTTTGTACGTAGTTGGAGAGGCATCTCGAAGGGAAAAGTTTTTAGAA
AGAAAAATGTTAAAGTATAAGGAGGAGTTCAAAGGGAGTTTGATTTATACTGGAGCTGTT
TCTGATGTGGAAAGGTTTTATTCATTAGCGGATATTGTAGTGATACCATCAAAACTTTCT
GCACGCGAGGGACTACCCCGTGTTGCTATAGAAGCAGCTACTTTGAAAAGGGCAATAGTA
GCTACTGATTCGGGGGGTACTAGAGAAATTATTTTTGAAAAGACGGGAGTGATCCGACCC
AGTTTGGAGTATTTATTTGAACCTATATTGGGACTTTTGAACAATGCGTGCTTGCGTAAA
AAACTTTCAGTCAATAGCGGTAAGTTTGTGAATGAAAAGTTTAGCGAAGTCTTTCATGTT
AGTTCGCTCGACGTTGTGTATAAGGGTGTTTTGGAGGTGTATGGGTGAAAATAGTGTATC
TATCCTTGGCGAAGTTTCCGTCTCAGGCAGCAAATACGATAGAGACGATAAAGTTCTGTG
ATGCTCTTGCAAGTGAAGGGCATGACGTTACACTATTGGTTCCAGCTACAAAGCAAAAGG
CAGATATAGGCAGTATTAAGGATTTCTATGGAATAGAATACGATTTCGACATTCAATTTG
TTCCCATAGCTAGGTTTTTAAGTAAATCTTGGGGTTATATGTTGGCTTTGCCTAGAATAC
TTAAAAAGATAAATCCAGATTTGGTTTATGGTAGATCTATACATGGATGTTTTATCGCTT
CTGTGTTGGGATTCAACACCATGTTGGAGCTGCACGAGCCCGTACCTGATGGTAAGTTTT
TTCAAAGGCTGGCTGTAAGGTTTTTAGCTAATGCTAATAACTCAAAACTGGTGAGTATTT
CTCATTCGTTGAGATTTTTCCTTTTAGATAGGGACAATTTAGCTGATGACTCTATTTTTG
TTATTCCTTTAGGTGCTACTAATGTGGTTTGTAGAAAGGCTAACCTCCTGAATGAAAATA
AAAGTCTTCTTAACTTTGGATATGTTGGGAGTTTCTCGGAGCGTAGGGGAGTAGGTCTAA
TTATACATCTAGCTGATACGATTAAATATGCTAGTTTTCATATCATTGGTGGGAGAGGAG
ATTTGCCTAAAAGATTATTGGAGAGAGAAAATGTATTTCTTTATGGATTTATCCCCCATC
GAAAGGTTATAGAATACATTGAGGCACTTGACGTGGGTTTGTTGTTAAATAAAGGAACTG
TTAAGATTAAGGGTGTCTTCGATGACTTTACTTCCCCTCTGAAACTTTACGAGTATATGA
TGTGTGGAAAGCCTGTTTTGTCATCTGATTTACCTGTGCTGGGTGAAGTTGTTGAGAGAA
AGTTTGCTGTTATTTTATCTTTGAATAAGAGGAATGAATGGGCTTCTAAAGTGAAGAAAC
TAGTACAACCAAGAGTGAGGAGAGTTATGGGAATTAACGCTAAAAGGAGATTCCTGGATA
GATATGATAGAAGGTTAAGGGTTAGATTCTTGATAAGGAGGTTCAGGGAGGTTTGTAAGT
AGGTGGGGACTGAAAAAAATGTAACGAGATGGATTTTTTATTGTTTATGGACAGTTTTTT
TAGCTGCTTATTTTTGTAGGTCTTCTCTTTTGGGGGGACATTTTCTTTCGAATATTTCCA
GTTATGCTGGTTTGGCTTGTTTGTTGTTAACAGTATACGAACTGTTTAAGGGAAGACTTT
TGTTAAAAGGTAGAAGAATAAATATCTTGGATGTTGTGTTTCTTTTGTACATCTTTCTGT
TTTTTAACAAACATGAAATTGGCTATTTTGCTGTGTTGTTTGTTGTCTATATTGTAGTTC
GTTTAAATCTGTTTTACCGTTCTTGCAAAGTATGGCTTATTCTTTTGTTTCTCTCTGCTG
CAGCACCCATAGTAGTTTCTGGAGTACTGGGTAAGTTATCTCCTGTTGGTAACATACAAG
GCATTTTCAGTACTAAAAATACGTTTGGTTACTTTGTAATGATTACTACCAGTGTTCCTG
TGTTTCTACTTGTTGTAGAAATGAGTGAGAGACGGTTAGCAAAAGTTGTGCTTTATGGCC
TGTTGTTTTTGGTTGGTTTTGTGCTGACTGTTGTGTCTGGTTGTAGAGCTGCTCTCCTGT
CGGAGACTGTTTTGATCGTTCTGCTGTTATTTATCAGTCTTTTAAATTACAAGTTAAGGT
GGAAAGTTTTTGTGCTAGTTTGTGCTACGCTTCTTACATTGTTTGCTCTTGGGCTAACTA
ATAATGTTGTGAAATACAAATTAAAGAGCTTTCTTAATTTTCGGAAAGACAGCAGTGCTA
ATAGCAGGTTGATTATTGCGAGGGCTTGTTTTGCTCTGTCAAAGAAGCGTTTATGGAGTG
GATGGGGAACCGGGAAAGTTGAAAAGTATTTAGTAAAGTATCGTAAGGGCATGCTGGAGG
AGTATTTGCCTCGTGGCTTATGGCATTCTTTTGAAAAGGGCGGATGTCATAACACAATGT
TGTCTATGGGAGTACAGCGGGGAATATGGGGTTATCTATGTTTTTTCATGTTTGCCTTGG
TTATGGCTGTTCTATTTTTTAAGAGTGCCCTACATGTTCTTAAAGATGATAAGGATGAAG
ACGGTTGGTTTTTCTTAGCTGTGTCTTGTATTGTAATAGCCTTGTGGGTTAATTCTCATT
TTGAAGTTATGCTTTTTTCCAAGAGGGGAGTCTTGTTTTTCTATGTTTTTGCTTTGTGTG
CTAATGCATGGGAGAAATTAAATGAAAGTGGATAGGTATTTTGAAACGGCATTAATGCTG
GGTCGGATTGTAAAAGAGTGCCAAAAGATTTGGCGGGCATTTACTTTATTGTTCGTTTTT
AGATAGATTTTTCCTAGCTCGTATAATTGTCTGGCGAATGCTTTGGGGTGTTTTTCAAAA
TCATCTTTAAATTCCTGTAATATGTATTCAAAAGATTCTATTCTTCTTGTCAGATCGGAA
CTTAGCCTTTTATTTGTATGAACTACTTGGAAGGTTAAAGTTTCATCAATCCCGATTACA
GGATGCTGCTTTGCTATTCTTAGCCACATTTCATAGTCTTCTCTATAATTGAGTTTGGTG
TTAAACAGTTGCGATAGTAATAACGTTTCTTTCTTGACCATAACAGAAGATGTTGGACCT
ATAATGTTCTTTTCCAGTAATAAAGGGTAAATGTATCCTGAGTAAATAGCCCTTTGTACC
CTTTTGATTTTACCATTTGGATCAATGAAATTAACACTTGTGTAACATAAACCTGCTTCG
GGATTTTTCTCAAAGGCTTCTAGCTGTTTAGATATTTTGTTTTTAGCCCAAAAATCATCA
GAGTCTAAAAATGCTATGTATTTTCCTTGAGCTGCTTTTATCCCAGTATTTCTTGCTTCT
GAAACTCCCCTGTTTGCTTCGTGTTTTATGTATATAAGTCGATCGTCTTTTATGTTTTTG
ATTACCTCTTCCGTATTGTCTTGAGACCCATCATCTACAACTATGACTTCAATGTTCTTG
AGATCTTGCGACAGCGCACTCTGAATCGCCCTTTTTACGAATTGCGCCCGGTTGTATGTG
GGAATAACTACACTTACAAGAGGCATTTTATGGTCCCTTTTTACTCGTTTTGTTTCTCAT
CCCTTTTCCATATAACTCTCACAAATTTCTCTCCTTCGTTATACCAGAACTTCAACTCGC
CTTTGTGAGCGTTGTAGAGGGCTTCTCCTATCTTTCTTGCTAAGGAGGGATAGGTGACCT
CTATGGTTATCCCTTCATCGTCCTCTTCAATATTCATTATGCGCTGCAAAGGGCGTAAGT
TCTTCACATCTTCTTCTACATTTCTTATCAGGTTCATCAACTCTTCTTTTCTGTTTTTGA
AGTAAGCTCCTTCTATTCTTACCAAACCACCGGGGTATTTATCCTGTATTCTTTTGCAGG
CCGGGCATAAAGCTTCGTTGTATTCTTTAACTCCTTCCAGTGAGTCCCAGGTCCATCTAC
CATTTTTATAGACCGCTTTGCAGGATGGGCATAGTGTTGGTTCTGGATACTTTTTGAATT
CATAGTACGGATTTCCTGGATCCTGAGCCTCAAATTCTTTTCTCCACGCGCTATAGTATG
TCATGTGCTACCTCCTTGTCATTCTTTCTAATATTAATTTAGGTGCGAACTTCCTCTATA
GTAAACCCATAATCTTAAGGCAAGTGTAGTGGTAAGCAATGTTGGCGTAAAACAGTATCA
CTCCCATAGTAGCCCAGAATACACCTAATATGGGAAGGCCTACTATTCCAAGAAAGAGAG
CAATCATTGCGGATACTCCAACGGAAGCTACTGCTATAATGGTCAAAAGCATAGAAGGTT
TCCATAAGCCGGGTTTAAGGGATAGTAAAAAATACTTTGGAGTTAGCCCTTTCAGCGCTT
CTACAAAACCTTCCCAAAAGCTGCTTTTTAGGAATCCCTTCGCCATAGCCACACTAGCGG
TGAAAAGGAAATTGAAAGCAATATACAGTGTTAGTAAGATTATCCCTATAATGTACAATG
TGCTTTTCCCAGTGCCCATGAGCGCTTTCCACTGTCCCGGATTCAAGACAGCTAACGTAG
CAACGGGAAGTATAAGAAGGCTCAGGAAAAAGATGGATGATATAACGATTATCAAGGTAT
TAATAAGCATTCCTAAGTAGGCTCCCAAAACAGCCTCTTTATTAGCTTCTGACATAATTT
CAAATAGATCCTTTTGGACTAATTCTCTTTTAATATCTTCAAGCGAACTGCTCCTGTTTA
TTATCCTCAAGATAGCTGCCATGAATAAAGACAGCACAAATCCAGAGAAAAGACCTGCTA
ATCGCCCAAAAAGTGGTATAGCAGAAAGGTAGGATGAAAAGAGCATCCAGAAAAACAGGG
CGAAGTTCAATTTCCAATTGGAGCTGATAAGTGTGGCAAACAAAGTGAACATCAGCACTC
CAAAGAAAATTGATCCAATTTTTCTTCGGCGGCTTTTAACGCTTGGGTTGCAGCTTCGAA
GCCAAATCCTTGAAACTCAATCTCACCGCACACGGCTTTTAGAACCTTTGATAGTTTGAA
CTTGTTTGCTGGCATAGCTGGCAGGTAGTTTCCGCTTTCTGTGGTTCTAATTAACTCTCT
TTTTAGCAGTAACTTAACTATCTTTTCAATAAAGCTTTCGGGAATGCGTAACTCGTAGGA
AGTTTGCTGCACGCAAAACTCTTTTCCTTCTGCAAATTTTTTATACATAGCCTTTAATAC
TTCGATGGCCATGGCAAGCGTTGTGGCCGGATTGAGCTCTTGCTGTGGTTTGTATCCCTT
CCAATATTGTACTACAAAAGCTATCTGTGCGCCGTAGAGAAAGACAAGCCATCCCCAGTA
GATCCATATTAAGAATAAGGGAATGGTTGCAAAAGAACCATAAATTGCGTTGTATCTGGT
AACTCCTATTTGAAGCTTGATATACGCAAACTGGACCAGTATCCAGCCGATTCCGCCTAA
AAGCCCTCCTATAAAGGCGGGAAAGGCTTTTACATGGGCATTGGGCAGGAAGCGATAGAG
TATGGTAAATGTGACAACCAAAAGAGCAACAGGCAGAAGCTTGAGAAGTACGGCAGAAAC
CACAGGGATGGGTAAAAATTTGTCAATTTGAGCGGCTACCTTTTTCATTTGTGAGGCTGC
CATTGCTGCCAAAGCTACATTGATTGAAAGGGGCATTATGACGGTAATGGCAGTATAATC
TAATACCTTTCTTCCCCAAGGTCGAGCTTTCTCAACCTTCCAGATATCGTTTAAAGCACC
TTCTATCTTACTTAAGGTGGTGATCACTGCCCAAATCAGTCCTAAGATACCCAATAAACC
TAAGGTGGCAAAGTTTGTCCTTTCCACGTACTCAAAGATCTTGTCAACAGCTTCTTTCAA
GTGCTTGGCAAACTCGTTCTTTGGCACTGGAGATTTTCCATTTTCGGTAGGAGCTGGAGT
CGTCATCTCTTCAAACTGTTCGATGAATTGATAAGCTGCCTTTTTAACCATATTCCCCGC
GCCAAGACCCTTTAATACAGCGGTACCAAGGGCAAGCAGGGGAACCATGGAGAGGATGAT
AATATAGGTAAGGGCACTTGCCCTCAGTGATAATGCATTTTTCCTAGCCTCTTCCCAGAA
AAATTCGAGAATCTTTAGTAGATTTCTAATCCAGTTTTTAAAGAAAGGTGCTTCTTCTTC
GCTCCAAATCCATTGATGAAGAGAAACTGCCTTCTTCTTAATTGTTTCCTTTTTCATCTT
AATAGCAATCTACCACATGCGTTGTATATATCGCAATCTTTTCCTTGAAACTGCTAAAAA
ATGGCATAATCTTACTATAGAAGCAAAAGAAATCTAATAAATGTCTGGAGGCATGAGATG
GGCAGGAGAGTGGTAATTGTGGGAGGTCTGGCTGCTGGTCCCAAAGCTGCTGCAAAAATA
AAGAGGCTTGATCCGGATGCTGAAGTAATAATCATTGAGAAGGGAAGATATTTGTCCTTT
GGTACCTGTGGGTTTCCTTACTTTATCGAAAGAGAAGTGAAAGATATTACAGATCTTATG
AAGACTTCAACCGGTGTGGTTAGGGATGCGGTTTATTTTAAAGAGGTTAAGGACATAGAC
GCCAGAACCCAGTCCATGGTTATTGATGTTGATAGAGATGCTAAAAAAGTTACGGTTAGG
AATCTGGTTAGTGGAGATACTTATGATTTGCGTTATGACTATCTTGTACTTGCCACAGGG
GCAAGGCCTGCAACACCACCTATAGATGGTATCCATTTTAGAAATATTTTTCAGGCAAGG
ACTCCCGAGGATGCCATAGCCATTGAGAGGTTCCTCGAGGAGCATCCTGGTGTAGAGGCA
GTCGTTGTAGGTGGAGGTGCCATCGGTCTGGAGATGGCTGAGGCTTTAACTTTAAGGGGC
GCAAAGGTCACTGTGGTTGAGGCTTATTCACATGTTTTGCCCCCTTTTGAACCAGAAATA
GCTTTATTGGTTCAAAAGCATTTAGAAGAAAAGGGTGTGAGGGTACTCACTGGTACAAAG
GTTTTAAGGTTTGAGGATGATGGAGAAGGGTATGTTGCCAATGTAGTAACTGAAAAAGGC
GATATACCTGCGAGGATGGTTTTAATAGCCACAGGTGTGGTTCCAAATGTTGAGCTCGCC
AAGGAGTGTGGCCTGAAGATAGGTGAAACTGGTGCTATATGGGTAAATGAGTCAATGCAA
ACAAGTGATCCTTATATATATGCAGTGGGGGACTGTGCGGAGACGGTTAATTTGATCACT
GGAAGAAGGGTTTTTGCCCCGTTGGGTTCTACTGCCAATAAGCAGGGTAGAGTGGCTGCT
ATCAATATTTGTGGAGGGCATGCGGTATTTCCCGGAGTTGTGGGCACCTTGATACTCAAA
GTATTTGATTTGACTGCAGCGAGAACTGGACTTTCTATGAAACAAGCTATAGAGGCTGGT
TTTGTGCCTGAAAGGGTGATAATTTCCGGACCGGACAAGCCTGAGTTTATGCCTCAGGCA
AAGCCTATAATAATTGAGCTGATAGCTGACAGAAAAACTGGAAGAGTGCTTGGAGTGCAA
GCGGTGGGCTATGGAGATGTGAACAAGCGCATAGATGTGGCCGCTACTTTGCTGTACTTC
AAATCCACTATTTGGGATGTTATGGGTGTGGATCTGGCCTATGCTCCTCCTTATGCTCCG
GCTGTTGACAATATTGCAAAGGCGGCTTGGGCAATGGAGAACAAATTCAACGGCATGATG
GAAGGAATAACATGTGTGGAGTTGAAAGAGTTGATCGATAAAGGTGGGAAGCCTTTGGTG
CTTGATGTGAGAGCTCCTTGGGAGTGTAGAGAGCTCAATCTTCCGTTAGAGGTTATCAAT
ATACCCCTGGGGCAGTTGAGAAGAAGGTTGAATGAGGTACCAAGAGATAGGGAAATTGTG
ATTCTCTGCAAAAGTGGGACAAGAGGATATGAAGCATATTGCATACTGAAGGCAGCGGGA
TTTGATAAAGTTAAGGTCCTTGAGGGTGGTTTGATAGCATGGCCTTTTGAGACAGAAACT
GGAATAACCTGTTAGCCAAACTTTAACAGCAGTATTGTGGCAAAGGAGAGATAGATAAAG
TTAGCTATTATGTCACTAAAGGTTGTAATAAAAGGCCCCGACGGTAGTGCGGGGTCTATA
TTCAATTTTTTAAATAGCAATGGCGTGAGGGTGCCAACTGCTGCAGTTATAACTATGGAG
GTAAGCAGGGAAAGAGCTATTGTCAGAGAAAGTTGAACATTCTTTTGGATAAAGTATACC
GCTACTGCGGCTACCACTCCTGCTATAATTCCCATTATAAAGCCCACCCCCACTTGACGA
AGTATAATTTTCCATGGCCTTTCAGGATCCAATCTACCAGTTGCCAAGGACCTAACCACG
ATAGTTTGTGCCTGATTCCCCACATTACCTGCTAAGGCCATGACCAGGGGAATAAAAAAT
GATAGGGCAACAAATTCTTTTAGGGTATTGTTGTAAAAATGTATGACATAACCTGTTAAA
AGCTCTCCAATTAAGCTGAAGCTGAGCCAGGGAAGACGGTAGAGGGCAATTTTAAAAAGG
GACTTTTCCCACAGCTCCTCATCAGTGGTACCCACCATTTTGTAAATGTCTTCAGTGGCC
TCCTCAACTATGATATCTATGACGTCGTCAGCAGTTACTATACCTACAAGTTTTTTCTCA
TGATCTACCACAGGAACAGCAAGAAGATCGTACTTATCAACTATCCTAGCTACTTCCTCC
TGATCTGTGTCCACTGTGACGTAAATCACATCTGTTTTCATTATATCTTTTAGCTTTGCT
TTAGGGTCTGAAAGTATCAGTTCTCTTAAAGAAATTACCCCTACAAGATGTCCTCTCGAG
TCTATAACGTAGACATAAAAAACCTCTTTTTCTCTGGCTTTTCTTACCTCTTCTATGGCC
TCTTCCACCGTGAGATCTTCATGAAGGGCCAGGAACTCTGTGGACATAATACGACCTGCA
GTCTCTTCTCCATACTGCAGGAGCTTCCATATGTGGGGGTATTTCTCCAGAAGAGGAAGC
AGCTCTTCTTTTTTGTCGTTGGGAAGATTGTCTATAAGGAGAATAGCTTCGTCTGGGTCC
ATGTGTGGTATGTAGCTAGCTAGTTCTTCGGGGGATAGTTCTTCAACTATTTCTGTAAAG
GTGAGGGCGTCCAGTTTTGTTATTATTTGCGCCATAAGTTTGGGATCTATGAGTTTGAGA
AGTTCCTTTCTCTCTTCTTTGCTGAGTGTTTTTAAAACGTAGGCTATGTCTGCAGGGTGA
AGCTTTTCTAATAGCTTATTTAAATGGGAATGTGCCTTTTTCCGTAAAAATCTGCGAAAT
GTGGCTGCAATGATCTTTTTGCTTTTGGGTACTTCTATTCTTTCTTCAAGTAGTACCCCA
GTTCTTTCAGGCTCCCGCTTTTGCGTCTCCATTTTTCCTTCACCTTGACCCACAAGTTTA
GATAAACTTTTTTGCCGTAAAACCTTTCAAGTTCTTCTCGAGAGTACTGTCCGATCTTTT
TGAGCATACGACCGGATTTCCCTATTATTATCCCTTTTTGGGACATTTTTTCAACAAAAA
TGTAGGCGTCTATTACCACTACATCAGGTTTTTCCTGTATGTTTTCTATCACCACTGCAG
TACTGTAAGGTATTTCCTGTCTTGTAAGGTTGAAAATCTTTTCTCTTATGATTTCTGCTA
CCCAAAAGTGTTCCGGTTGATCAGTTATCATATCTTCAGGGTAGAAGGGAAAGCCCTCGG
GCAAGACATCCAGTATGGCGTTAATAAGTTCATCTAAACCTTCCCCGGTGACAGCGGAGG
TGGCAACAGCTTTTTTTATTCCGATGGCTTGTTCAATTTCTTGTTTAATTCTTTCGGCAT
TTTCTCTTCTAGCAATATCTATCTTGTTCAAAGCAAGGATTAGGGGCTTTTTAGTAGCTA
TCTCTGAGAGGTGTTCAATGACTAAATTATCTTCTTCGGTTAATCCCTCCTTAGCATCTA
CTACAAGTATTACAACATCCACATCTTGTAAAGCTCTTACTGCTACTTCTACCATGTATT
CGTTCAGTTTGTGTTTTGGTTTGTGGATTCCAGGAGTGTCCAAAAAGACTATTTGACCGT
TTGGCAGGTGCTTTACGCCTAGTATTCGGTTTCTCGTGGTTTGTGGTTTGTCAGACACTA
TAGCTATCTTTTCCCCTAAAATGGCATTTAATAGGCTTGACTTACCCACATTGGGTCTTC
CGATAAGGGATGCAAAGCCAGCCTTGTAACCTTCTGGTATTTCCACTTTTGCCTCCTTTA
GCTTTTTCCAATGGCTTATAATATAATTACAATATGCGCCGGAAAAAAGTACTTTTCATA
GGCGGCCCAACCGCTACGGGAAAAAGTGATTTAGCTATTGAACTGGCAAAGCTTTTTGAT
GGGGAGATAGTTAACGCGGATTCTGTTCAAATATACAAGGGGATGGATATAGGAACTGCC
AAGCCTTCCAAAGAAGTTAGAGGGTTGATGCCTCATCACCTTTTTGATGTTGCTACGTTG
GATGATCCCTGGACTGTTAAAAAATATAGAGAAGAGTCCATGAAAGTCGTTGAAGATGTG
TTGGAAAGGGGAAAACTTCCCATTGTAGTGGGGGGAAGTGGTTTTTATATGAAAGGCTTG
CTGGAAGAGGTGCCAGAGGGAATAGGAGTTGATGAAAGAATAAGATCTATGCTGGAGAAA
TTGAGTACTGATACTTTGGCTTATATATTGCAGAAGATTGATCCCAAAAGAGCACAGGAG
GTTCATCCTCATGATAAAAAGAGATTGGGGAGGGCTATTGAGATTTATGTTTTGACAGGG
AAGCCTCCAAGTTGTTTTAAGTGGAAGGGTGTAAGAAAAGATTGGGATGTATTTAAGGTT
GCCCTTGATAGGGACAGGAGAGAACTGAAAGAAAGAATCTATGAAAGAACGGAAAGAATG
CTTTCCTTGGGCTGGTTGGATGAGGTGAAAGAATTGGTTGAGCAGTATGGGTGGGAAAAT
AGGGTGTTGAATGAAACGTTAGGTTACAGAGAGCTAATAAGGTTTCTAAAAGGGGAGCTT
TCCTGGGAAGAAGCGGTGAGATTGATAAAGAGAAACACCTACAAATACTCAAAGCGGCAG
AGAACCTGGTTTAAAAAGGAAGGATATGCTTTTTACATGTCCAGTGAGAAAGAGAGGCTG
ATATCTGATGTTAGAAGGTGGTTGAATGATTAGAATAACTGGTGGAGAAGCTAAAGGAAG
AAGCATAAAAAGTCCTCCTGGTAGAAAGACCCGTCCTATTCTTGCAAGCATAAGAAAGGT
ACTTTTTGATACTCTGGGAGAAAGAGTATTAGATGCCAATTTTCTAGATGTTTTTGGTGG
GGTTGGAACGGTTGGTATAGAGGCTTTAAGTCGCGGGGCAAAAAGAGCAGTGTTTGTGGA
GAAAGATTACAGGATGGCGAGGCTTATAAGGGAAAATCTTGAGTTGTTGGGATATTTCCA
TAAAGGGGTCGTTATAAGGGGAGATGCTTTTAAAGTACCCGAATTTCTTAAAAACATGGG
ACCATATGATATAATCTTTTTAGGGCCACCTTATGGGCTGAAAGGCATTGGGAAGCTGCC
CGCATTGTATCTTCCTCTGCTATCAAAAGGGGGGATTTTAGTGGTACAGCACCACCATAA
AACCGAATTAGCCCTTGAAAGCGGCTTTATATCTAGGGTAAAAAGGATAGGAGAGAACCA
GCTAACTTTTTATATTCCGGAGGGATCATGAGTAAAAAATTGGCCATCTATCCGGGAACC
TTTGATCCTATAACATTTGGGCATCTTGATATTTTGAAAAGAGCTTCCGCCATTTTTGAT
GAGGTTATTATAGCTGTTGCGGACAATAAGCCTAAAGGACCTCTTTTTACGATAGAGGAA
AGGCTTGACATGATAAGAAGGTGCATCGAAGAAGAAGGGCTCAATAATGTAACCGCTGAA
GCTTTTAGCACCCTGCTCATAGAGTATGCCCGTCAGAAAGGTGCAAGGGTTATAATTAGA
GGCTTGAGAGCGGTTTCTGATTTTGAGTATGAGTTTCAGATGGCACTTATGAACAGGAAG
CTTTATCCTCAAATAGAAACCCTTTTCATGATGCCGAACGAACAGTATACCTATGTAAGC
TCACGCATAGTTAAAGAGATAGCCTCATACGGCGGCAATGTCAGGTGTCTTGTACCTTCA
TTTATAGCGGATAGGCTTTATAGAAAGCTGGGAGCTACCCCTCTACGTTAATACCTACCC
TTAGGTTACCCCAAACTCTGCCTTCAACTTCAATAGGCAGGTCTGCTTCAAGCATTATCT
CTCCAGTGTCCCTGAAGTAGACCTGGAGTAACAGGGGTTCTGTATTCCTTGCCGCTTTTA
ACCCTACAGGATCCTGGTATATTCTTTGTCCTCTACTGTACCTAAGGTCGTGCTCGTAGT
TTCCTGTAGGTGGTTTGTCAAACTCGCTATGGTGTGCGGGGCAGTAGCCATTGTTGTCAA
CCACTACACAATAGATGAGTTTTGGATGCTTTCTTAGATACTCATCCTCAATGGGTTGAA
TGTAGCCTTTAAAGAAATCGGTGAACTTTGTCTTGTACTTTTTAGGATTGGTGTTGGGGA
TTTCCACGTAGTTCCTATCCCATATCTCGCTACTGGATATGGTCCCCTCTTTTAAAGCCT
TTTCTATGGTTTCTTCAATCTTTTTCTTACACTCCCTGGCGATCTCAATGATATTTTCTA
ATTCGTGTCCAGATTTGAATTTTTGCAGTATCTTGGTGGTGATTTCTAGGATGGTTTCCA
AACTCACCGCTTCGCTTGAAACCTTATCCAAAGAGGTGACAATCATATTGAAGTTAGAAG
TCATGGCACTTACTGTCTGCGCTATCTCTTCAGAGCTGGCTGCCTGTTCTTCAACAGCTG
AACCTACGGAGCTTATCATATCCTTGGCCTGTTGGATTTTGTGGCTGAGTTCTTCTATAC
CCCGTGTTAGATTTTCAATGTTCTTGTCAGATGCTTCTATTTTTTCTGCTATAACTTTAT
TGGCTTCAATGAGTTTCTTTATCTCGTTAGATATGCCGGTGACTGTTTCATTTATCTCTT
TAGATCTTTTTAAAGTTTCTTCCGCAAGTTTCCTAACCTCGTCGGCTACTACAGCGAAGC
CCCTTCCATGTTCCCCCGCTCTGGCTGCTTCTATGGCCGCATTTAGGGCTAACAGGTTGG
TTTGGTCTGCAATATTGTTGATGACTTCCACGATCTTTAAGATGTTTCCAATACTGTTTT
CTAAGGCTTCTGTAACTTTGCTTCCCTCTAGGCTTGCTTCTAAGATTTCTTTTGAGCCTA
CACTCACTTCTTCTATTGTTCTCACTGTTTCTTCGGTGTATCTTTCCACGTCATCCATGA
ACGCCTTCAAGTCTTCCATATTTCGTGATATGTCGGTAATAGCCTGGGTGTTTTCGGAGA
TTGCAATATTAATAGCTTCTATGTTCTCCTTAATCTCCTTTACGTTTTCGTTTATCTGTT
TCAGTGCGAATTTTAGTCTTGCATTGAAGACTGAAGATTTGGTTGCTTCATCTGTAAGGG
TGTAAAAAACATTCCTCAGGTTACTGAATATTTCTTTTGTTATTTTATTGTCCTCTGGCG
TATCGGGCAGTATGTCAACTTTGGTAAGATCCATAACTCCATTGTTGATAAGCTGTATTA
TGCTGCATCTGTTTTTGCTCCCAAAAAGAGCCATTCTAACCCTCCTGTTCAGCACTTATA
AGTTCTGTTTTGGTTATCAGGCTTATAACTTTGTATCCTTCTCGCTCCACGTTTTCTTTA
CCCCCCTCTTCTCTGTCTACTAAGGCAATCACTCCTGCTATTTCTAAGCCAAAGTCCTTT
GCCGCTTTTATGGCTTTTAAGGTTGATCCTCCCGTAGTAATGACATCTTCCAGTATCGCC
ACTCTTTCGCCGGGTTCAACAGGGCCTTCTATCAATTTTCGCGTCCCATGGTCTTTGGGT
TCTTTCCTTATCACAAACGCTTTAATAAGATCTTTCTTAAAATAGCTGGTATAGGCCAAG
GCATAAGCTAAAGGATCCGCTCCCATGGTGAGTCCACCGGCAGCTGTAATGTTCCAATCT
TTTACAACCTCGTAGAGAAGGTTTCCTACAAGATAGAGGCCTTCTGGATCCATAGTGGTG
GGTTTACAGTTAATGTAGTAATTGCTCAGCTTGCCTGAGGCGAGTTTAAAGATGGGTTTG
TCTGAGTACATAAAGGATTTTTCCCTTAACAGCTCTATTAACCTTCTTTTCATTGACCCC
CTCTCTTAAATAGAAATCGGCCACTTTTATATTGGCTTAAGTCTTCTAAAGCAATATATG
TATTCCTATGTGCAGAGCTTTAATGATCGCCGGGATTGGAAGTGGTTGTGGTAAGACAAC
AGTAACCTCTGCGGTTATTCAGGGGTTTGTTGACAAGGGCTTTAAAGTTCAGCCCTTTAA
GGTGGGACCTGATTACATTGATCCTCAACATCATAGCAGGTTGGCGGGTAGGGCCTGCCG
AAACCTTGATTGCTGGATGATGGGAGAGGACGGAGTCATACGTAATTTTCTCAAAGGGTG
TGCAGGTGCTGACATTGCTATAATAGAAGGTGTTGGTGGTATTTACGATGGATTGGGAAC
AGGGGAATTTGCGTCAAGCGCTTATGTGGCAAAGGTTCTGGATGTGCCTGTTGTTCTAGT
GGTGGATACATGGGGTATTTCAAGAACAGCAGCGGCTCTGATTAGGGGAATAGCGAATTT
TGATAGTATAAACCTTGCTGGAGTGATCTTTAACTTTGTTGGCAGTGAAGGGCACTATAA
GCTTTTGAAAGACGTTGTTAAACACAATCTACCAAATATTAAAGTGCTAGGAGGAATTTT
AAGAAGCAAGAAGGGGTTTGTGCCAGAAAGGCATCTGGGAATTATTCAAGCTTCTGAGAT
AGATTGGGAAGAGAGAAGAGAGATTCTGAGGGATATTGCCAGCCAAATAGATCTGGATGG
GCTTTGGGAAGTAGCCAAAGAGGTAGATGTGACATCAATTGAAGAAGTTCCTTTTGAGAA
ATTGCCTGTTAGAGTAGCCATAGCTAATGATGAGATTTTTTCATTTTTATACACCGAAAA
CCGAGAGATGCTTAAAAGGATCAGCGAGGAGGTTTTATACTTTTCGCCTTTAAACGGTGA
GACAATCCCACCGGGAACACAGGTGCTTTTTCTACCCGGAGGATATCCTGAGCTTAAAGC
TGAAAAGCTGATGGAAAATAGAAAATTCAAGGAGGATATTGTAAACTTTGTTGACTCGGG
ACTGCCTGTTTATGCAGAATGTGGTGGTCTTATGTATCTTTCGCGTAAGATTATGTACCA
GGGCAAAAGTTATCCCATGGCGGGAGTCATTCCTGTAGATATCTCTTTTGGTTCAAGACC
TATTCTTGGGTATGCTGAAGGGATAGCCAAGAGAGCTCATCCTTTTTTGAGAGAGGGTGA
AAAGATAAGGGGGCACGTTTTTCACTATTCTGTAGCTGATGTGCAGGGGCATGTGGAATA
TGCTTATACACTACATGTTCCTACAAAAGGCCTTTATGTGGATGAAGGGTTTGTAATCCG
AAATACTCTCGTAAGCTATCTGCATATTAACTGGTTCTCCCCGTACGTTATAACCTTTTT
AAGAGGTTTTCTTGAAAGGGCTCTTTAGTTTTGCTCTTTCTGTCCGATTCAAACTTTGGG
GAGTTGTAGCAAATGGATGTTGGTACAATAAATAATGTGATCCAAGATATGAAAGTTGCA
GATGACTATAAGGTAAGGCAGGTTGTTGAGGAGTTGAAAACTATTGATAGAAAGGTTCGT
CAGCACGAAATGGCCCATAAAATTGCTGGAGGGCCCTATGCAGGACCACCCCAGTTCAAG
TTTGTTAGGGGGCCTGATGGAAGACTTTACGCGGTGGCTGGTGAAGTTAAAATAGATACC
TCCGAAGAGAAGGACCCGGAGGATACGATTAGAAAAATGGAGCAAGTTATTAGAGCAGCA
TTAGCTCCGGCCGATCCATCTCCTCAGGATAGAAAGGTTGCTGCCGAGGCAGCTCAGAAG
CTCATGAAGGCCAGAGTGCAACTCATTAAGGAAAAGCAGGAGAAACAGCAGGGTGGTAAT
ATTGATATAACTGTTTAGTTCCCTCCGTTTTTTCTAGCGTTTTCAAATTTGGGCTTGCAT
TTTTTAGAGAATATATTATTATTTTAACCAGAAAAGTAAGAAAATGTTGAGGAGGTGCCG
AGATGGCAGAGAGAATGCAGGTTTACAAATGCGAGATTTGTGGAAACATTGTGGAAGTGT
TGGTGGGTGGCAAGGGAGTGCTTTCCTGTTGTGGTAAGCCTATGGTGTTGCTGGAGGAGC
AGACAGCTGATGCTTCTACCGAGAAGCATGTGCCTGTTATAGAAAAGGTGGATGGCGGCT
ATAAGGTGAAGGTGGGAAGTGTACCTCATCCCATGGAGGAGAAACACTACATCCAATGGA
TCGAGCTTATTGCAGATGGTAAGGTTTATAGGCAGTATCTTAATCCGGGAGATGCTCCTG
AAGCGTTCTTCCAGGTTGAGGCTAAAGAGGTTTCTGCGAGAGAGTACTGTAACATACACG
GATTGTGGAGGGGCTAAGGGCTCAAGCCCCTCCCGGCTAACTTTAGTAGGGAGGTGAGAC
GATGGAAGTTTCTTCTTTTAAAGCTGTACCTATAACCAAGGACGTGTACTGGGTGGGCGC
TATTGATTGGAGTTTAAGAAATTTTCATGGTTATACTACTCATAAGGGATCCACATATAA
CGCCTATCTTATTTTAGCGGACAAGATTGTGCTTATAGACACAGTCAAAAAGCAGTATAA
AGATGAGATGCTTGCCCGTATATCCAGTGTGGTGGATCTTAAAAAGATAGACTACATTGT
TTCCAACCATGCTGAGATGGATCATTCTGGTGCTTTGCCTGAAGTGATAGAGATTGTTAA
GCCTGAGAAGGTCTTTGCTTCTATCATGGGTGTGAAAAATCTGACAGGACAGCTTCATCT
GGACACGGAGATTGTTGCTGTTAAGGACGGAGATGAACTGGATATAGGTGGTAAGAAGCT
AAAGTTTTTTGAAACCAGAATGCTTCACTGGCCTGATAGTATGTTTACCTACGTAGTGGA
TGACGGAATTCTCTTTTCACAGGATGCCTTTGGAATGCATTACGCTACCAGAAGTATCTT
TGTTGATGAATGCCCAAAGGCAACCGTGGAGCATGAACTTATAACCTACTATGCGAACAT
CTTGATGCCTTACTCTGGCTTGGTGTTGAACCTTTTCAAAAAACTCGAAGGACTCGATAT
TAAGATAATAGCGCCTGATCATGGCCCTATCTTCAGGAGAGAAGAGGATATCAAGTGGTT
GCTTGGGCTGTACAGGGATATGGCAGAACAGAAGCCCAATAACAGGGCAGTGGTGGTGTA
TGACACCATGTGGGGAAGCACCGACAAGATGGCCCGTGCCATTGCTGATGGGATAGCTTA
TGGTGGATCAGAAGTAGTGATACTACCAATATCGGGTTCTCATAGAAGCGATGTTGCCAC
AGAGACCTTGAAGGCCGGTGCGCTGGTTGTAGGATCTCCCACCATAAATAACAATATGTT
CCCCTCAGTGGCCGATATTTTGACCTATCTCAGGGGCTTGAGACCAAAGAATCTGATCGG
TGTTGCTTTTGGTTCTTACGGATGGAGTGGTGAAGCTGTGAAGCAGATAAAAGAGTACTT
TGATGCGATGGGTGTGGAACTTGTTGGAGAGATGAAGATCCAGTGGGTACCTACTGAGGA
GCAGTTGAGGGAGTGTTGCAATTTGGGCGTTGAGATATCAAAGAGATTGAAAGAGCTGGC
TGGTCAATAAACCATTTTAAAGGGAGAGTTTTCCTCTCCCTGTTGTTGACAGTATAGTTA
GTTTGTACTAATTTTAATAATGTATAAAATATAAGATAGGAGGTGGATCATGGAAGGGAG
GATTCCTTTGATAGGGGAGAGGTTCCCGGAGCTGGAAGTGAAGACTACTCATGGTGTGAA
GAAGTTGCCAGATGATTACAAAGGCAAGTGGTTTGTACTGTTTAGTCATCCTGCAGACTT
TACCCCGGTATGTACCACTGAGTTTGTAGCTTTCCAAAAGAGGTATCCCCAGTTCAGGAA
ACTGAACTGTGAGCTGATTGGTTTAAGTGTTGATCAGGTGTTCTCTCACATAAAGTGGAT
TGAATGGATAAAGGAAAAACTTGGGGTGGAGATTGAGTTTCCTGTAATCGCCGATGATCT
TGGAAATGTGTCCAAAGCTCTTGGTTTGATACATCCTGCTAAGGGAACAAATACTGTGAG
GGCCGTTTTTGTTGTGGATCCTGAAGGAGTTATAAGGGCAATTCTCTACTATCCTCAGGA
GCTGGGTAGGAACATAGATGAGGTAGTGAGGATGGTTAAAGCTTTCCAGGTGTCCGATGC
CAATGGTGTAGCAATTCCTGCGAACTGGCCCAACAACGAGCTAATAGGTGAAAAGGTGAT
TGTGCCTCCTGCGGCTGATGTGAAAATGGCTCAGGAGAGACCTAAGCAGTTTGACTGTTA
CGACTGGTGGTTCTGTTACAAGGCACTTTAAGGCGGGGATTCCTCCCCGCCTTTTACTTC
TATTAGTGGTGTTCCTCTGGTTCCTCTTCCCAGCCTGTTATCATGGCCTTAAAGTGTGCT
AATGGTGTGTGACCCAAGGTTGCAAGGTAGAAGTGGGCTATAATGAAGGAGAAGAAGAAG
AAAAATAGAAGCACATGTATGGTATCAACCACCTTAATACCACCAAGGAAATTTATAATG
TCTGAATATTCTTGAACATTAAGTAATAAAAGTCCTGTTAATATTTGCAATGGCAAGAGA
AAGAGCATTATGGTAAGATAAGCAGTTTTTTGCAATGGATTAAATTTGTTTTCTGGGGTT
GGATGGAAGGGATTGGGTTCACCTTTAAATATTCCATAGCTGTAATACCTAATTTGTCTA
ATAGCACTATAAAATAACTCTTCAGCTGCTGGAAAGTATATTTTTATTTTGCCTGTAAAG
GTATAATACACAAACCATAAGAGAAAATCTAATGAAACTATTATACCCACTATGTTATGG
AATTCGACAGCTTTCTTGAGCGGAACTAATAAGAAGTAGTCTGCAAATCTTATTTGAATG
CCTGATAGCACTAAAAGAACTATACAAATAGCATGGATCCAATGCCATATTCTTACTGGT
AATGGATGTAAATATATCCTCTTCATTTCTTCTTCCTCCTGAGAGGTATTGTTAAAATAC
GCATTGTTAGATGACCACCTGCAAAAGCTATTCCACCTAAAACTATCAATGCGCCAATAA
TGTCCAGAATCCTAACTCTTGTGGCATCTAAGACGTAGAAGTGAGTGACATAAAAGCTTT
CTAGAACTTTCTTTTCTACTGGGTAGTGTTCGACACTGCCGTCCTGTCTTGTAAGTACTA
GATATACTTCTTTGAAGAACGGTGAGCGTATGGAGTGACAAGTTTCGCACTTCTTTATAG
CTTTACCTTTCGTTACCTTATGTAATATCGGTTCCATGCTCACTGTCAATTCACCCCAGA
AAGTAGCACGGACTCTTTTCATCCTGAGTGTTTCTACTAATTTTGCGAACTCGTCAACAT
CTATCTTACCATTTCCGTTTGCATCGAATTTTTTGAGAAAATCGTCATATGTTGTGCCAA
GTATCTTAAGAATTTCTGGCCCTGTTAAAAATTTCTCAGTTAGAAGATCGTATAACCTTA
AATGGATATGTCTCGAGGTTTTTGGTGCGTGACAAACTTCGCACTCCACAAAGTTAAAAT
GCGTGTTTTTCTGCGGCAGCCAATTATGATATTTGTACGGATCGTGGCATCTTAAGCAAA
ATTTGTTCTCTCTTTCTACTACTGTGTGTGCTGCTAAGTGTTTTGTATAATGGTAATCAT
GACAGTTAAAGCATATAGGGGCAGCTTTCTTTCCTTTAGACCTGGCGTTGGCGTGTACAC
TTTCTTCATAATAAGTTTGTTCTTCGTCATGACAATCACCGCAGTTAACAAATGCTGCTG
GTACGTGATGAGGAACCTCTTTGTCATAGTCCAATTTGTTTAGATCTGCGTGGCAGTCAA
CACAAGCTATTTCATTCATTCCATGTACAGAGGCTTTGAATTTTTGTGGGTCTACATAAA
GTGATTTTGTTGTTCCGTCTGGCAACTCGACGCTAAAGTCGGGTTCACCATGGCAGTCTA
AACATTCTTCATTTTCTACAGCAAAGCTTTGGGCTGCAACCCAAAAGATAGAGATGATCA
ATAAAAGCAATATTAACTTAGGCTTATATTTCATCTCCGGTGCCCCCTCCTTTTGAATTT
GTGCATCTTCTAACATACTCCCAACTCTATAGTCAATAAATTAACCTCTTGACTAGAGGG
TTTTTTATGCTTTATAAAAAGCAAACGCTTTTTGTTGAGAAAAAAATCCAAAATAGTCCT
TTGTGGGGAGGGAGGGAATGATTTTGTACAAGGCAATTTTTAACCTTATTCTGTATTTTA
TAATTTTCGTAATTTTATGTGTTTTGCTGACATCTGTTATTAGAATACTTAGGGAATACG
AACGTGGTGTTGTTTTTAGGTTGGGAAAATATCATAGAACGGTAGGTCCCGGATTGGTTA
TCCTTTTCCCGTTAATTGATAGAATGGAAAAGGTAAGTTTAAGGACTGTGGTCATGGATG
TGACTCCCCAAGACGTGATAACTAAGGATAACGTCTCTATAAAAGTAAACGCGGTAGTGT
ATTTTAGAGTGATTTCTCCAGAGAAAGCTGTTATTGAGGTTGAAGACTTTATGGCGGCAA
CATCACAATTGGCACAGACTACCCTTAGAAGTGTGTTGGGATACCATGATTTAGATGAGC
TCCTTTCAGAAAGAGAAAAGATAAACCAAGAATTGCAGAAAATTTTAGATGATCATACCG
AGCCTTGGGGTATCAAAGTTATTACTGTTGAGCTAAAACACATCGATTTGCCCCAGGAGA
TGCAGAGGGCAATGGCTAAGCAGGCAGAGGCTGAGAGAGAGAGAAGGGCTAAAGTTATTA
GTGCTGAAGGAGAGTATCAGGCTGCACAGACATTGGCTAAGGCGGCAGAAATCATTGGTT
CTCACCCAGCGGCTTTACAGTTGAGGTTTCTGCAGACTTTAGTGGAGGTGTCTGCCGAGA
ATAACTCCACAGTTGTGTTTCCGCTGCCATTGGATTTGGTAAAGCCTCTTATGAAATCGT
TTGAAGTTCATAAGGAGGGTTAAGATGGATAAACCAAAAGATCCTTTGTTTGTGGAAAGG
TTTACACTTAATGAAAGAATTCAACATTTTATCTTGTTTGTGGCAGTTCTTCTCCTTCTT
ATCTCGGGTTTTGCTTTGAAATATTATTACACTCCTTTCGGACGAGCGGTTATTTCTCTT
GGTGGATTTGAGATGAGAGGAACTTTGCATAGAATAGGTGCTGTTCTCCTGACATTAGTA
ACGTTTTATCATCTTTGTTATATTTTATTTACCAAAAGAGGGCATGAGCTTTTTTTAGAT
CTGCTTCCTAAGAAAAAAGACCTTCAAGATTTTAAGCTATCTCTATTGTATAAATTGAGG
GCTACTCAAGAAAAGCCTAAGTTTGACCGATTTAACTATCGACAGAAGTTACAATATTGG
TTGGTTGCAGGTGGTGTTATAAGTATGGAAATTACAGGTTACATGCTTTGGTTTCATAAT
AAGAGTATAGCAGTGCTGTCAAAGAAAGTTTTGGACATAGTTTATGTTTTTCATAGCTAT
GAAGCAATGTTGGTATTTGTGGTGATAGTTTTATGGCATCTGTATGACATGCATCTGAGA
GACCATTTCCCGATGGATCCTGTATGGCTAACTGGGAAAATAAGCGTTGAGAGGCTGAAA
AAAGAGCATCCCTTGGAGTATGAGAGGCTGTTTGGAAAGGAGGACAAAGAATGAGAATCC
TGATGTTTATGATCTTGGCCGGGTTCTTTTTGCATGTTGGTTTCGCTCAAGCTGTTATAA
GAAAATGCATTATATGTCATCAGAAGCCGGGGATAAAAAAGGTATTACCGACTGGTGAGG
AGAAGTCGGTTTATGTTAACAAGAGGGAACTTAGGCATTCAGTACATAGAAGGTTAAAGT
GCCAGGATTGTCATATAGATGTAACGGTTATACCACATAAAAATATTAAGATAGGAAGAG
TTCACTGTGAAAGATGCCATTATCATGGGGCACCTCCAGATATTCCTCAACCTGATGATA
TATATAGGAAATATTGGAATAGTGTTCATGGTGAGAAAGTTAAGGCAGGAGATAAACGAG
CTCCTTGGTGTCAGGATTGTCATGGTGGTCACAATGTTTTTCCTCCTTCAGTAATTGCAT
CTTCGGTTAACAAGAAAAATATTCCGAAAACTTGTGGAAGATGCCATAAGAAAGCTTATG
AAGATTACAAAGACTCTGTACATGGAGTAGCGTTATTAAAAAAGGGTATCTTAGATGTTC
CTGTGTGTACGGATTGTCACGGAAAACATGATGTGTACTCTCCAGGTAAGCCGATATCTA
AGGTGAACCCTCAGAAAGTTCCTGAGACTTGCGCAAATTGCCATGCAAATAAGACTCTTA
TGAGGAGATTTAACGTTCCTGTAGATCCTGCATACACCTATATGAGAAACTTCCATGGTG
TTGCCTTGAAGTTTGGTGAGTTAAGAGTTGCTAATTGTTCAAGTTGTCATGGAATTCATA
ATATAAGGGCTCCTGAAGATCCGTTGTCTACTGTTAACAAGCATAATATTCCGAAAACTT
GTGGCAAGTGCCACCCTGGAGCTAACGAAAACTGGGCAAAAGGTAAATTCCATGTGGATC
CTCACAAGAAAGAATCCGGAATACTCTACTATATAACAAAATTTTTCATTATTCTCACTG
CCGGAACAATGACTGTGTTATTTATTCACATCTTCTTAGATTTCTATAGCAAGCTGAAAA
GAAGGGAGGAGGAATAATGCCTGTGCTAGAAGAAGTGCGCCATCTTGTTGTGAAAGAGGT
TAAGGAAAAGGTTTACGAGGCTATAAAAGATAATATTGATTCATTTTCTGGTGAGAAAAA
AGAGAAAATTCTTCAGGAATTGGAAAATTTAGCTTACGTAGGATTTGATTTGATTGCTAA
AGATAAGCTCGATGATGCTATTTCGGAAATTGAGAAGTTTGTATTTAAAGAAATTTCCCG
TTTGGTAAAAGAAGAAAAGAAAAAAGAGGTCAGATATTTTGAAAGATTTAGTATATGGGT
TAGGATGCAACATGCTATTCTTGCTACCAGTGTTATCATTCTGATGATTACAGGACTACC
ATTAAAGTTTCACGATGTTGGCATTTCAGGTAAGATACTTTCCCTACTTGGAGGGATAGA
CAATAGTAGATTGTTACACAGAATAGGAGCTTCTGGTCTTATTTTTGTGTCTATTTTTCA
TATATTTTACATATTGTTTACGGAGGATGGAAGGTACAACTTCAAAAAGCTTATACCTAC
TCTGAAAGATGCCAAGGATGCAGTCCAAATGATAAAGTATTATTTGGGGCGGACTGATGA
GAAGCCAAAGTTTGATAGGTTTAGCTACATAGAGAAATTCGACTATTGGGCTGTGTATTG
GGGTTGTTTCATAATGATAAGCTCTGGTTTGATCTTGTGGTTTCCGGAAAAAGCAATGCA
ATTCTTGCCAAAATATGTAACTGATATCGCTCATATAGCTCATAGTGATGAGGCGTTATT
AGCAACTTTGGCTATAGTTTGCTGGCATTTCTACAATGCTCATTTAAATCCTTCGAAATT
CCCTATGAATCCCGTTATCTTTACCGGGAAAATATCAGAAGAAGAGCTGTTGGAAGAACA
TCCTCTTGAGTATGAAGAGATCGTGAAAAAGCAACTAAAGGAAGTAAACAAGGAGGAACA
ACATGGCGAAACCAACGGTTAAAAGACGTCGTAAGAGAGATATTCTTGCTTTTTTTATGG
GATCGTCAGTTGTGGCTTTTTTGGTATTTTTCTTAGCTGTGTACACTAAGTCTAAGAATC
CAGAGTTTTGTACTAAATGTCATTATGAAAAGCCGTATTATGATAATTGGAAAGCTTCAG
ATCATAATTTTGTGTCCTGCGATAAATGCCATGTAGATATACCGATGAAAATGCCTTTTA
TAGTGGTAAAATACAATTTGGGATTATACGATATGTATCCTAGATCAAATGTTCCTACTT
CTGCTTGTCTTCAGGAAGGATGTCACAGCAAGGAAAAGTTATTTTCTGAAAAGTTAGTGG
TTAAAGATAAACCTGTTTTCAATCATAAACAGCATTTATCTTCACCTTTGAGAGGCGTAG
AGCTTAGATGTTCAAGCTGTCATTCTCATATTGTACAGGGTAAAAAGCATGTGACAGTTG
AAAAAACTGTTTGTTTTATATGTCACTTTATGGGAGCTGGTAAGGGGCATTCTATAACGG
GCTGTCCTTCATGTCATGGTCCTCCTAAAAAGGTTGTGGAGTATCATGGTTTTAGGTTTA
GTCATGAAGAATACCTAAAGATAGGGGTTTCTTGTGATCAGTGTCATGTAGACATTGTTA
AAGGTACTGGTGAAGTGGAAGAGGAAAAGTGTAGACAGTGTCATGTAATGAGAGAAAAGC
CTGAAAATCCAAAAATTGTCCATAATATCCATGTGAAAAGGGAAGGGATAGATTGTTATG
TATGTCACTCTCCGATTCAACATGGTAACATAAAGTTAGTTAGAACATTTTCTGTTACAT
GTGATGATTGTCATGAAAACTTACATAATTCTCAAAAAGCTATGTATATGGGAGTGGGTG
GAATTGGATTAAATGACCTACCAAGTAGAATGTTTGCTGCTCAGGTTACTTGTGATGGTT
GTCATACCAAAGAGCAGATTATAGGATATCAGAGAGAAACTACTAAAGTAGCTGCAGCTA
GTTCGTGTGTAGCCTGTCATGAGGAAGGTTACGATGAGATGCTTCGGGATTGGAAGCAGA
ATTTGGATAAGTTAGTAAAGTATGTGGGGGATAGAGTTAAGAATGCAAGTAGATATTATA
AATATCTTAATAAAGAACAAAAAAGATTGTTCGACGTTGCGAAACACAACTATAATTTTG
TTAAAGCAGCAAATGGAGTTCACAACGTTGAATATGCTGTAAAATTGCTTAGGGTTTCTG
TGGATAATTTGGATAAAATACTTGTTGCTCTCAAAAAGCGAGTTCCTAATAAGCCAAAGA
TAATTGCAACTCCTGATGGATATTGTACTATCATGTGTCACGCGAGATTAGGAATGCCTC
AAGAGGTTTACTTCAAACAGAAATATGTATTCCCTCATCACGTTCATTCAGAAAAAAATC
ATATACCATGTATGAAATGCCATTCTGTTGAACGACATGGGGTAACTATCCTGAAGGAAG
GTGATTGTCTAAAATGCCATCATCAAATGGAGCAAGCTTCTGAACTGTGCACTAAGTGTC
ACTCGACCGAAAAAGCATTCTATTGGGCGAGAGTGCCTGGTTTGCCATCAGGCGAGCCTA
ATCCTATGGGTTCTGATGTTGGATGTACGGATTGTCACGATGTGACAGAGACTGTTTCAG
TTACATTTAAAGAGGTGAAACAGTCTTGTGTGGAATGTCATGATGATGAGTCTTATGGTG
AAGTTTTAGATGAATGGAAAGCGGATATTGAGAAGTTTAGGCAAAAGATAAATATGATGT
ATTATGATGTTACTGAAATTTTACAAAATGCCAAGATAACAACTAAACAAGAGAGGCTTA
TAAGGGATCATTTCGTAGTAATCGTGAATGTAAGGAAGTTGCTTAATAAAGATTACGTAG
CCATACATAATCCAGAGTATGCTCAGGATTTGGTTAACATTGCAGAGAAGCACTTTAATA
ACATTAAGAAAATTTTACAGATTGAGAACAAGGTAAAGAATTAGTGGTTTAGATTAATAG
TGTAGAATATCTTGGAGAGGGAAACCCCTCTCCAAGATATGTAGTTTTTACGTATTAGAG
GATTATGCGAGATTCAAATTATATAGCCAGTGGAAATTACTTAAGGTGCTTATTCGAAAG
GAAAGTGCGTATTCTAAAACGTAGAGCTAAGAGCAGCAAGAACTCTTTATAGTCAAATCT
CTTAGTTAAGGCTAAGGAGGGGTAGAACCCCTCCTTTGTTTTTCCACTCTCTATTTAACC
TTATTTAATGACCTCGTCTGCTATTGCTAAAAGAGAAGGTGGTATGTGCATTCCTAGCTT
CTTGGCCATCTTTAGGTTTATTACAAAGTATGGATTTCTTACTTTATAGATTGGTATTGA
GCTGGGATCTTTTCCTTCTACCAAAATTTGATAGGCCATTTGAGCGGCTACTTTTCCGTT
TTCGTTAAAATCAGCTCCATAAGAAAACACAGCATGCTCTTTTAGGAAGGTTAGAACATT
TATTATTGGTGCTTTGTATTCATAAGAAAGTTTTTCCAGAATACCAGTTGTTAGGCATTC
TATCGCTACGTTATCATAAAGCACTGCTATAGAGTCAAAAGTGATATTTGTATTTTCTAG
TTGTTTTTGGATTTCTAATGCATTTTCTCCAAAAACAGTAATTATATCAAAGTGATACTT
TTTACTGATCTTTTCCATTTCTCTTTTAGAAGCAAGGGTGCATCCCAGTCCAGTACTGTC
TAATGGAACCAAGACTTTTTTATAAGGGCCTGCCCTTCTGAGAGTTTCAAAAAGTCTTCG
GGTTGGGAAAAACACCGAGGCTCCTGTAAAATTGTTTCCAGAATATTTCCAGTTTTTTAC
GATTCCTGATAATACCGGATTGGTTACAGCAGCAAAGACAACTGGAATATTAGTAATTTT
GTGTTTTACATTGATAGGACGCCCTGCCTTTACGCCTGCAAGATATTCTGTGATACCGGT
TCCCAATGAGAGTATTAAATCAGGTTTTTGAGAAAGCATGTCTTCAATAAGTGTATCTGC
GAACTCCCCTAACCTTCTATTACAGTTATACTCTATGTATTTTGCTTTTACACCTAACTT
TCTAAGTTCACTTTTAAAAGATTCTTTTGGGATGTCATAAACTAAACCTTTGTCGTATTG
TATAATGGCTATGGTGAAAGTTTTCGCCGCAATAGATTGGAAAAACAGAAAAACACTTGT
TAAAAGCATCAAACAAAACTTCGATTTTCCCATATTACACCTCCTTCTGTAAGTGTATAA
TCCCTTTAGTGTGATTAAATATACATTATAATAGTGAAAAAATCAACTTGCTGTGGCTCT
TAAACAAAAAATGTTTTGTTGTGAGTATTAACTTCTAAAGCTGCATTTTTCGAGGAAAGT
TATACTTTAAGTATCTAAAAAATAGATGACTTTAAAATAAAAATTGATAGCAGGGGTAAA
AAAATTGTATTTAGAAGTCGTAAGTTGTTTTTACTTCCAGCTGATGGGTGCTATTGGGTG
TTTAAACAGCGTTTACAAATGACTTTTCATGTGTGGATCATAGCGCAGATTTAGGCAGTA
ATATGCTTCAATCATTTCTTTTATCCCTAATGAAATTTTTGCTTTGTTGGTTCTTATTGT
TAGATAATTACCTCCTACGGTACCGATTTGCAGATAGGGTATCTTCCATTTGTCGAGTAA
ACGTTGTGCACTGCCGACTTTCCTTGGTTCAATAGTTACTATTGCTATGCCTTGTGTTTC
ACCAAAAAGTAAAAAGTCGGTTCTGAGGTTTTGGGGCAGTACTACTTTGGCTCCAATAGG
TTTTGTTTCGTTTAAGCAGCATTTAGCTAAAGCGATGGCAAGTCCACCTAAGGATACATC
ATGAGCGCTTTTAAGGAGCCTTTGGGATGCAAGTTCCACCAGGGCATTTGTTAGTCTTTT
TTCATATTGGAGGTCCACCTTCGGTGGTTTGCCGGCAACGGTATTGTGGATGTGCTCTAA
GTATTCGCTTCCGCCTATCTCTCCGGTGGGAGTTCCCAATAGTAAGATTACATCATTTTC
GTCTTTGAAGAACTGTGTGACGTGGCATGTGACATCTTCCAAGATTCCTACCATCCCAAC
AGTGGGGGAGGGCCAGATGGCTTTGCCAAGGGTTTCGTTGTAAAAACTTACGTTTCCACC
TATTACGGGGGTTTCAAGTATTCGACAGGCTTCTGCCATCCCTTCCACTGCTTCTACAAA
CTGCCACATAATCTCAGGCTTTTCGGGATTTCCAAAGTTGAGGCAGTCTGTTATGGCTCT
TGGCATGGCTCCGGCACATGCAACGTTTCTTGCTGCTTCAGCCACTGCTTGTTTGGCTCC
CTCTTTGGGGTCAAGATAGCAGTATCTCGGGTTGCAGTCGCAGGAGATGGCTATACCTTT
TTTGCTTCCCTTGACCCTTATTACAGCAGCATCCGATCCAGGAAGTACCACTGTATTGGT
TTGTACCATGTGATCGTACTGACGCCATATAAAGCGCTTGGAAGCAATATTTGGAGAGGA
AAGTAGTTCCAGAAGGGTTTCTTTGAGGTCATCAGGCTCCGGAATGGCTTCTGGATTAAA
GGAGTGAAGATCATCTATATATTCTGGTTTTCTGTATGGTCTATCGTAGACAGGAGTTTC
TTCGGCTAAGTACTTAACAGGAATTTCAACAACCACCTCTCCTTTATGCCTTACCCTGAG
CATCTGATCATCTGTCACATGACCAATGACTACTGAGTCCAGGCCCCATTTTTTGAAGAT
GTTTATCAACTCTTGTTCTTTTCCTTTTTCGGCAACTATGAGCATACGCTCCTGAGATTC
TGAAAGCATTATCTCATAAGGTGTCATGCCTTCTTCTCGCTGGGGGACGAGATCAAGATT
CAGTTCGATTCCTGTCCCGGCTTTTGCTGCCATCTCGGAAGATGAACAGGTTAGTCCTGC
GGCGCCCATATCCTGTATACCTACTATGAGCTTTTTCTCCATGGCTTCAAGACATGCTTC
CAAAAGCAGCTTCTCAGTGAAGGGATCACCCACCTGAACATTGGGCTTTTTCTGTTCCGC
ATCTTCTTTGAACTCTTCACTTGCCATGGTGGCTCCGTGGATGCCATCACGACCTGTTTT
AGAGCCCACGTAAATTACAGGGTTGCCCACGCCAGAAGCCTTGGCTTTGAAAATTCTATT
TTTAGGAGCTATTCCCAGATTAAATACGTTAACCAGGGGATTATGATCATAGCAATCAGC
GAAGAATGTTTCACCGCCCACTGTGGGAACTCCAATACAGTTGCCGTACCATGCGATGCC
AGATACCACACCGTTCATTATATATTCGTTAAGGGGATTACCCGGCTTGCCAAATCTTAA
GGGATCCATGGATGCCACAGGACGGGCACCCATGGTGAAAATGTCCCTCAGGATACCCCC
TACGCCTGTGGCGGCTCCCTGAAAGGGTTCTATGTATGAGGGGTGGTTGTGGGATTCCAT
CTTGAAAACAGCAGCTAAGTTTTCATCTATCTCAATAACCCCTGCATTTTCTCCAGGACC
CTGGATTACCCAAGGTGCCTCAGTGGGAAGCTTCTTGAGGTGAATCTTGGAGCTTTTGTA
TGAGCAGTGTTCACTCCACATCACTGAAAATATACCAAGCTCGGTTATTGTGGGTTCTCT
GCCCAGAATTTTTAGAATTAGCTGGTACTCTTCTTCGGTTAACCCGTGTTCTTCTATCAG
CTCTTTTGTAATCTTGATCTTTTCTTGCATTAAATGCCTCCGGTGCATAGATTATGATTG
AAACATGTAATACAGGAAAAAAGTAAGGAGGGAAAGAGATGGATTTGAGCAAATGGATAG
AGGAGGTAAAGGAGAAAGGTTTCATCCTTGCAGAGTTGGGTAAGCTCACTGCCAAAAGAG
CCAGTTTAAGCAGGAAGGTGTCCAAGTTTCACTGTCGCATAGGGGAGAGGGTTGATTATC
TTGACAAGATGGGAAGATCCTTTGATGATGACGATATCCTTAAAGGTTTGATTCAGGAGC
TGAGGAATTTGGAAAAAGAGATAGAGGAGATTGAGCAGAAGATAGAGGCGCTGAAGAAAG
AGCAGGCAAAAGAAGAAGAGGCCAGGGCACAGGAGACTTCTGAGTCAACGGAGGGTAATG
AGAAGAAGGAGGAAGGTGGTGGCTGTACTTCCAATTAGAACTTTTCCTGATGAGGTGCTT
AAAAAAAAGGCCAAGGAAATTGAAAATATCAACGGTGACGTAGCCAAACTAGCTCAGGAT
ATGCTTGAGACTATGTATCAGGCACCTGGTATAGGTTTGGCTGCACCTCAGGTAGGAGAA
TCTATTAGACTAATTGTTTTTGATATCAGTCATAAAGAGGAAAAACCTGATCCACATATT
TTGATTAACCCGGTGATTACTGCCTTTGAAGGTGAAGAGGTTATGGAAGAGGGCTGTCTG
AGCGTACCCGGGGTGTATGCCAAAGTGAGGAGGCCTGCAAAGATAGAGGTCAAGGGTTTT
GATATAGATGGTAATGAGGTAGTTATGCAGGTAGATGGTCTGATGGCGCGGGTCATTCAG
CATGAGGTGGATCATCTTGACGGTTACTTATTCATAGATAGGTTAAGTCGCATAAGACGG
GATATGATAAAGAAAAAGCTCCTGAAAGCAAAAGCCAAGTAGCTCTTGCCAAAACCATCT
TTTTATGCTTGAAGAAAGCCTTTGAGTTCAAAGGGAGGTATGGAAATGAAGAAGGGAATT
CATCCAGATTATCATGAGGTTACAGTGGTTTGTGCTTGTGGGAATACTTTTAAGACCAGA
TCCACTTATCCTAAGGATGTTTTGAATGTCGCGGTGTGTTCTGCGTGCCATCCTTTCTAT
ACAGGGAAGCAGAGGGAAAAGACAGTAACAGGTAGGGCTGAGAAGTTCAGACAGAAGTAC
GGCGAAATCAAATAAGCTGCATCCATAATGGAAGTTCGCCTTTTGTTTCATACTCCTGAT
CCAGAGAAGGTGGTCTATGTAGCTGCAAGATTGTGTTATTCTAAGTTTCCTGTTAGGGAA
CTAGAGAAGGAAGCAAATTTTAAAAGTCCAAAGGATTTTATAAGAAAACTAAAGGCTTCT
GGACATCATTCTGTATTCGAGCATGCAAGTTTTACCTTTTCTTTAGAAGGCATTTCAAGG
GTGACTACCCATCAACTTGTGAGGCACAGGATTGCTTCCTATTCTCAGAGGAGCCAAAGA
TATGTGGATGAGAGCAATTTTTCTTATGTGGTTCCTCCTTCTGTAGAAAAAAATAATGAG
GCAAAGCAGCTTTATGAGGAGTATGTTGCAAAGGCGAAAGAGGTATACAAGGCTCTGGTT
GACATGGGTGTAGATAAAGAGGATGCGAGATACATTTTGCCTCAAGCAGTAGAGACTAAA
ATAATTGTTACCATGAATGCTAGGGAACTCTTGCACTTTTTCACCTTAAGGTGCTGTAAC
CGTGCTCAATGGGAAATCAGGGAGATGGCAAAGAGAATGTTGGCGGAGGTAAAAAGAGTA
GCCCCCATTATTTTTGAGGATGCTGGTCCTGCCTGTTTAAGGGGACCGTGTCCTGAGGGG
CAATTTTCCTGCGGTAAAGCTGAAGAGGTAAAGAGGGAGTTCGCAGTGCTATGATCCCTG
TTGAGAAGCTACAGGAGATAGAGAGGAGGTTTCTGGAAATAGAGGAGAAGCTGGCAGATC
CAGATATATATTCGGATTACAAGAACTTCAAAAAACTTGCCAAGGAAAAGTCTGATCTTG
AACCCATAGTTACCAAGTTCAGAGAATACAAAGAGGTTTTAGATAGAATTGCGGAGTCAA
AGGAGATTATTGACAGCGAGGACGATGAGGAGCTTGTGGAGCTTGCCAAAGAGGAATTGA
AGGAACTGGAGGAGAAACAGGAGCAGCTCGAGCGAGAGTTAAAAGTTTTGCTACTGCCAA
AGGACCCCAACGATGAAAAAAACATCTTTCTTGAGATTAGAGCAGCTGCTGGAGGGGAGG
AAGCTGCGCTTTTTGCCGCTGATCTTTTCAGGATGTACTCAAGGTACGCTGAAAGGAAGG
GCTGGAAGGTTCAAATCCTTGACGCCAATGTCACTGGCAGAGGTGGATTCAAGGAGATTG
TAGCCCTTATAGAGGGGAAAGGCGCTTATTCCCGCCTGAAGTATGAAAGTGGAGTTCACA
GGGTTCAGAGGATTCCAGAGACAGAGTCGGGGGGAAGGATTCATACATCCACCGCTACAG
TTGCTGTTTTACCTGAGGTTGAGGAGGAAGAGGTAGAGATTAGACCCGAGGACATTAGGA
TAGACGTTTTTAGAGCTTCAGGAGCAGGGGGACAGCACGTTAACGTGACGGACTCAGCGG
TTCGTATTACCCATATCCCCACAGGTATAGTGGTGCAGTGTCAGGATGAAAGATCCCAGT
ATCAGAACCGAGAAAAGGCTATGAGAATGCTTAGGGCGAAGCTAAAAGAAATGATGGAGA
GGCAGAAGCAGGAGGAGATTTCAGAGCAGAGAAGAAGGCAGGTGGGAACCGGTGAAAGGA
GTGAGAAAATAAGGACTTACAACTTTCCTCAGAACAGGGTTACCGATCATCGTATAGGAT
TGACCCTTTACAGGTTAGAGGATATTCTTGATGGCGATTTGGACGAAATAATAGATGCAA
TAATAGCCTATGATCAGGCTGAAAGATTAAAGCGTATGGAGTAGGAGGGACAAGGTGGTT
AAAGCAGATTTGGTTGAGAGAGTTGCTGAGGTAACAGGACTCCCAAAAGTAAAGTGCAAA
GAAATCGTTGATGGCATCCTTGATGAGATATTCAATGCCTTGGTGAGAGGCGAGAGGGTT
TCTATCAGGCGTTTTGGCACCTTTGAAGTGGTAAGATCCAACAGAACCAAGGGCAGAAAC
CTGCAGACTGGTGAAGAGATCTACGTTGAGCCTAAAAATGTGGTTAGGTTCAGGCCCAGC
AGACAGATCAGGAAGGTGATTGAATAGGTTATATCCTGTTTTAGTTGTATTAACTTTTTT
AGCTGTTTCCTTTGCCTTTTGGAAACAAAAGGTAGCTTTTCTTGAGCAGGTAAGGTGTTC
CGAAAAGGGTTACCTGACTATTAAGGGAAGGGTGGTTTCTGACCCCATTCCCATTTCAAA
GTATGTAGATATTGAATCAAATGGATATAAGGTTAAGGTCTTCTTTCGCCGCAGTGTTCC
CCGATGGCGCTATGGGGACGTCGTTGAGGTTTCAGGTATAGCCTTTGTCCCTTACGCCTA
CAAGAATCCTGGAAGCTTCAATATTGTGGATCAGATGAACAGGCAGGGTATAGCCTATTT
TCTTAAAGTAAGAAGGTGGCAGATTGTTGGAAAGGGCAAGGGGCTCCTACCCTTGCTTCA
TTCTTTTAGAATGAAGCTTTTCGTATTTTCACAAAAACTTAACAAACCTTTAAGAAGCTT
TATACCCGCTGTTATTCTCGGCGTAAAAGAGCCCATGGGGAGATATAGCAGGGCTTTTTA
TGCATTGGGACTGGGGCATATTTTGGCCATAAGTGGATTACATCTTGGTATTTTTGTTGC
CGTTTTCTACTTTATTTTCCTTTGGCTTTTGAGAGTGGTGAATCTGTTCTATCAATTTCC
ATACTTATTGTTGCCACGAAGGGCAGCTCATGTGTTGGTTCTTCTACTTTTGCCTTTTAT
CTTGATCATAACGGGTAATCATCTGTCTACACAGAGGGCTGCTTTTATGTATCTATGTTA
CGTGTTTTTTGGAGTCTTTCTCGAAAGAAGAGTAGGGTTGTTGCAAACGCTGCTACTGGC
TCTGGCAATATTTGCAATGATAAAGCCCCAGCAGATAGCTACCCCCGGATTCCAATACAC
TTTTTTAGCGGTGTTTTTGCTGGGTGTTCTGGATGAAAAGTTCTGGGAGGCAAGCAGATG
GGTCAAATTAAGCCTTGCCTCTGTGGTTTTGCCTGTGGCCCTTCTTCCCATAAGTGCTTA
TCATTTCCATCTGATTTATCCTCTTGGCAGTTTATTTAATACTTTTTTGTTGCCCGTTTT
TAGCGCACTTATAGCTTTGGTGGCAGTGCTTTTCCCTCTTGCATTTGTATTAAATGTGCC
AAAGCTGGTAGGGTTATTAAATCCTTTTGTGAAAGTGCTATTTAAACTGGTTCTTCTGTT
TTCTGAGTTACCCGGTGTTATCTTTAATGCCAGCAGATTAGATTTTGCGATTGCTTTGTT
CCTAAGTGTTTTTGTGCTGCATGTATTTGTAAGAAATAGAGTCTGTCTTGTGCTTCTGTG
TGGTCTTCTTTTGTTTTTGGTGTTTACGTATTGGGACATAAAGAGGGACAGGGTTGTTTT
CTTTGATATGGGAAAAGCTGGTGAGGCATCTCTAGTGGTTAGAAATGGAGAATTTTTACT
GGTAAATGCCGGAGGAAAGGGTAGGGAAGGGGCAGAGGCATTGTTTCAGACCCTTATTTG
GGAGGGAGCCAACAGAATAGACAAGATAGTGTGTACCTCAAAAGGGAGAGAAGCGACCTC
GTATATAGACTATTTTATGAGGCGTTTTCCTGGCGCCATTCTTGAAGGATGCGATGGGTT
ATGGGAGGGAAAATGCAGAAAGTTTGAGGTTGAAGGAGTGGATTTTGTCTGTTTTAAAAG
GGAGTGCAGAGCTAATGTATGCAAAGTGCTAAAGGGGCCTGTAATTTATAAGGGTAAGGA
TTTTTACCCTTATAACACGGGTGCCGTAAAAATATACCTGGAGGGGTTGCTATGAAAAGG
GTGTTGAGCGGAATGAGGCCCACAGGGAAGCTTCATCTCGGGAACTATCTCGGGGCTTTG
AAAAACTGGGTGGCTTTGCAGGATGAGCATGAATGTTTCTATTTTGTGGCAGATTGGCAT
GCGTTGACCACCGAGTATGAGAACCCTAAAAATATAAAAGAAAATACCCTGGAGGTTGCC
ATAGATTGGCTGGCTGCTGGTATCGATCCCGAAGAAAGCACGGTTTTTGTGCAATCCTGG
GTGAAGGAGCATGCAGAGTTGCATCTTCTTTTTTCCATGTTTGTACCTGTTTCCTGGCTT
GAGAGAAATCCCACCTACAAAGAGATAAGACAGGAACTAAAAAATAAGGATTTAGCCACA
TATGGTTTTTTGGGATATCCTGTACTTCAGGCTGCTGACATTTTGATGTATAAAGCCCAT
TACGTGCCGGTAGGTGTGGATCAGCTTCCCCATCTTGAATTGACCAGAGAGATAGCAAGG
AGATTTAACTACTTTTATGGCCAATGCTTTCCAGAGCCTCAACCCAAACTGACGGAGATT
CCCAAGGTTCCTGGTGTTGATGGAAGAAAAATGAGCAAAAGTTACAACAACGCTATCTAT
TTGGCGGATACTCCTGAGGAGATCTGGAACAAGCTGCGTCCTATGGTGACTGATACCAAT
AGAAAGAGAAAGACCGATCCCGGAGATCCTGAAAAATGTCCTGTCTTTGCTCTGCACATT
GCCTTTACCCCCGAGGAGAAAAGAGAAGAGATCATAGAGGCGTGTAAGAATGCCAAATTT
GGTTGCATAGATTGCAAGAAGATTTTGTATGAGTGCATGATGGAGCATATTGGGCCTGTA
ATTGAGAAAAGGCGCTATTGGGAAACCAAAAAAGAAGAGGTTTTGGAGATACTTATAGAG
GGGGCTAAGAAGGCGAGGGAAATAGCCCAGGCAACTATGGAGGATGTTAGAAAGCTTATG
GGGTTTGACCTTGTGTGAGGCAATATTTGCGGGTGGATGTTTCTGGTGTCTTGGTTATGC
TTTTTCTAAAGTTAAGGGTGTAAAAGAGGTGGTGGTGGGTTATACTGGTGGAGATATCCC
GAATCCAACTTATGAAGATGTTTGCACTGGCAAAACAGGCCATTACGAGGCGGTGAAGGC
AATCTATGATCCGGAACAAGTGAGCTACAAGGAATTATTGGAGGTTTTCTGGAAGAACAT
AGATCCCACTGATGAGGGCGGTCAATTTGCGGATAGGGGACCTCAGTATAGAACAGCGAT
TTTTTATTTGAATGAAGAGCAGAGAAGATTAGCCGAAGAATCCAAGATATTGTTGGAAAG
GGCAAAGATTTTTGCAAAGCCTATTGTTACCAAAATTCTACCAGCAAAGGAGTTTTATCC
AGCAGAACCATGGCATCAGAGGTATTGGGAAAGATATAGAGCAGAATTTGCATCCTATCA
CTGGCGCTCGGGAAAAGATCAGTTTTTAAAGTCTATATGGAGCAAGAGACCCGGTTTTAA
GCTCTTTAAGTAGATTAACCAAAGATCTTGTACAGTTCTTTGTATGTTGGTGTTAGACAA
GGTAGTAGTTTTTTGAATATTCTTTTGTAAAGTTTGTCATAAAGTTCTGCGTTTTCTTTA
ATGGGTTGAAATGTGGTGGCGTCTTGGATCATGTGCTCGATAGCAGTCTTAACGTTTGGG
TATATTCCTATGCCGGTGGCTGCTAAGATAACTGCTCCTAAGGAGGATGTTTCGGAGTAT
CTCGGTCTTTTTACAGGCAGATTCATTATATCGGCTGTGCACTGGGCTACAAGATCACTT
TGGGAGCCTCCCCCAGATATGTGTAGTTCTTTAATAGCAATTTTTGTTTTTCTTTGTATG
AATTCTTTTCCCTCTTTTAAGGCGAAAATGAGTCCTTCTATCAGTGCTCGATATATGTGG
TGTCTATGGTGATAATCTCTAAAACCTACTATGCATCCTCTTGCATGCATTCCTGGGTAT
CTGACCCCTTGATTCCAGTAAGGCTGAAACACCAACCCGTGACAGCCAGGAGGGACCTTT
TTAGCCAGTTCCTCAAGCTCTTTTTCAGTTTTACCTGCAAGCTGTTTGAACCAGGTTACA
AGCCAAAACCCTCTGAAAACCTGGTATTCTATGTTGTATTCTTCCGGGATGGCGCTTGGA
TAAGCGGGGTTGAAAAGAAATGGTTCAACATACTTTGAATGGTTCACGTTAATGGTTGCT
GTGGTTCCATAGCCTAAGCAGCCCTGCCATGGATGGGTGCAGCCTGTGCCTATAACTTCG
CATGCTTTGTCGGATGCTCCTGAGATAACAGGAATTCCTTTTGGTAAACCGATTTCTTGT
GCTGCTGTTTGAGTCACCAGACCAAGAGTTGAGGATGGAGACTTTAGCTCTGGTAACATT
TCTCTTTTGACAGGGAACAGCTTGTATTTCCAGTTGTTTTCTTTTTCCCAACATTGTCTT
TTAAAGTTAAAGGGAAGATAACCAACCTGGTTAGCCACGGAATCTATATATTTACCGGTT
AGCTTGTGGTTGATGTAGGTTGAGAGAAAGCATACTCTTTTCGTTTTTTCCCAGGTGTCT
GGTTCATTTTCTATAACCCAGTTCACAGGGCATTTCTTTTGGACTTCTTTTAGGTTTTTG
TGGAGTAAGATGATTTTGAATAGAAATTCCAAAAACCCCAGTTTAGGGGGGTTTTGAGCT
TTGCGCTGATCAAGCCACAAAATAGCGGGCCTTAAAGGTTTGAAATTTTCATCAAGAAAT
AGGGTAGTGGCTCTCTGGGAGGTGACGCAGACTGCTTTAATGTTGCTTGGGTTGATGCCA
GAGTCCCATAGAAGTTTGAAAGCCTTTTTAATATACTCCCAGTACTCATCTGGATCTTTT
TCTGCAAATCCCTCTTGGGGCGAAGAGTAGGGTTCTTTGTAATAAAGCTTGACGAGCTCT
TTTAGCTCTCCCTCTCCTGTGAAAGCTCCAACTTTTAGGCTTTGTGTCCCAACATCTATT
GTGGCAAGGAGTAGTTTTGAAGGGTCTTTACATAGTTTCTCATCTCCTGTTGCCATTCGC
TTTCGCTCCAGTTCATTATCTTTTTTAGTTTCGGCTTGCATTCTTCCAAAAGGGGCAAAC
CTCTATCTTTTCTTATCAATCCCAATCTTGTTCTTCTTATCATGACGTCCTCTAAATGAA
CGCACATTTCCTCTTTTGTAGAGTAAAGAATGTTTTCTATAGAGTCAGTTTCTGGTGGAT
TAAAATCTATGGCAACTATTTTCTTTTCTTGTGGGGATGTGAGTAGAGGTTTTAGTTCTT
TCAGAATCTTTCTGGCTATGTAATCAAAGGTAGTTAGTTTGCCTCCTGTAACGAGGATAA
TACCTTCATCCAATCTTTTTATTATGTAGTCTCTGGTTTCTTTGGATGGATCTTTTTTGC
CGGTGTACATAACTGCTCTTATTCCAGAAAAGGTTGATATTATGTCTTCTTTTGTTAGTT
TGACCTCCGGAAACCAAAACTTTATTGCATCAAGCAGATAGTTGACCTCTTCTTCTGTTA
TCTTGGGTTCTCTTTTAAGACTTTCAAGGTGATCCAGGTCCGTTGTTCCTACCAAAGTAT
GTCCCATCCATGGCATGGCGTATAGTGGACGTCTGTCTTCCGGGTGAATAAGAGCCACAG
CAGTTTCTAAGGGTAGCTTTTGGGAAGATATTACTAAATGACTGCCTCGTAGTTTTCTTA
GTGGAAGAGTTGGATCCCAGTAGTCGCTCCACGCTCCAGAGGCTATTATGATGGCTCTGG
TTTTCACCTCTAGTTCCTTTCCTTTTGTTCTTTCTTTAAGTATGAGGGTCTTGGGAGAGG
AGCTTCTGTCTAAGAACATCGCTTCTGTATAGTTAACAGCTATGCCTCCGTGAAATATGC
CTTCTTTTATTACATGTAATGTTAATCTTGCATCATCTGTTATGGCATCTTGGAAGGTAT
AGCATCCCTCTACGTCATTTCTAATTAAGGGAGAACAAGGCTCTTTTTGGAAGGAATAGG
TTCTTTTAAATGCAAACAAGTCGTATACGGTGAGTCCTATTTTGTAAAGGACTTTGTTTG
CCAGTTTATTTTTTCTTACGGGGATAGTGAATCTTAGGGATTTTACGAGTAGGGGGTAGA
TTTTTAACAGCTTTTCCCTTTCTCTTACAGAATGGTAGGTAATGTTAAGCTGGCCCTGTT
TTATGTATCTCAGACCTCCGTGGACAAGTTTTCCAGATCTACTGGAGGTTCCCCATGCGA
AATCTTTCTGCTCTACAAGGAGAGTTCTGAATCCAAGCAAAGCTGATCTTCTAAAGATGC
CGGCTCCTGTTATACCTCCGCCAATTACAACTACGTCAAAAACGGGATCTCTTTCTATTT
CTTCTAACATTATCTGTCTCATGTCTATTTTGCCATCTTCCCGGGATTCATGATGTTGTA
TGGATCAAGGCTTTTTATTATGTCTTTGATGGCTTTTATGCCTAGAGCACCTTTTTCCTC
GGGCATATAGAAGGAGTGGTCTATGCCTACTCCGTGGTGATGACTTATGGTCCCGCCGTT
TTGTATAATTGCTTTGCTAACTTCCTCTTTCATCTTTTTCCATTTGTGCCAATTAACTTC
AGGAGAGGGGTTCAACGGGAAAATGAAGGTGGTGTATATACTGGAGCCTGTAGGGTAGAC
ATGTGACAAATGAGAAAAAGCGTAGGCACCGTTTCTTTCTAAGATTTCTTCAATAGTATC
TTTCAGGTTTATTACATTACTCCACCAGGTTGCAGTTTCTAAAGTATCAACTCCGTATCC
CATATCCCAGAGGTTGTTTCTCAAATAGGGCAGTTTGAATCTTTCTTTGAGCCAACGTTT
CCCGGGGATACTTCCTAAATTTACACCTTTGAACTTTCTAACCATGCTTTTCACGTGGGA
TGCTGACAGTCTGACCTGTTTAGGGGAACCGGATGCAGCAAAAAGTAGCAGACATTTCTC
TTTAGGTATCTTTCTGAAGTTTAAATATTTTTCTAACAAGTTGTACCACCAGTGGTGGGC
GGATAGAGAAAGTATGCTTTTGGTTTCTTTGGCGAAGCTAAGTCTTATCATTGTTAGAGG
AATCCTTTCCTGGGCAAGGTGTCTTACAAGTTCAAATCCGACTTCGTCAGAGGGCAATAC
GGACGCTTCTACCACCTCTTTTTCAGGGATTCTGCTAACCTTGATTATGGCTTTGGTTAT
GAAGCCTATCCTTCCCTCTGAACCTAATACCATGTGTTTAAGCTCTATTCCGCTTGCGGA
TGCGGGATAAGGAGAAAGGTTTATGGTGCCCTCTGGAGATATTACTGTACCTCCCTGGAA
GATCCTTTCAATCTTTCCGTAGCCCAAGGAAAACTGACCTGAGGATCTTGTGGCAATCCA
GCCTCCAAGGGTGGAAAGCTCAAAGGATTGCGGAAAGTGCCTGCAGGTGTAACCTTGGTA
GTTGAGTATCTTTTCAAGTTCAGGACCTGTTATACCTGCCTCAAAGGTGGCAAGCAAAGA
TTTTTCGTCCAAACCCAAGAATCTATTAAGGTTTTTCAGATCTACAGTGATAACGGGTGT
GTTTACTTCTGGAGGTTCAAGATGCCTTAGTACGGAGGTTCCTCCTCCGTAGGGGATTAA
TATGCATCTTTCTTTTTTGGCCTTTTGCAGAATTTCCTCTATTTGGTCTTCATTTTCCGG
AAAAGCTACAAGATCAGGGGCTTTTAGATTATAGCCCATCTTGAACTTGAGCCAGTCAGG
AAAGCTTTGGCCATAAGAGTGTATCAGTCTTTGGAATTGGCAGTCGGTGGCGTAGGGGAA
GGATTTTATTTTGGGTGGTGGCAGTTCATTCAATAGCTCTTTTAGAGACTTAGAGGGTGA
GGCGTAGCCTTTGCCCATTTTTTCTCTGATTAAAAGTAAAGCGGGATCTTTTATTTCATA
GTCAACCCATTCAAATCCCCAGCCGTTCCATCTCCTCATGTATACTGCTCCACAGAATTT
TGCTTTCTTCCATGGCTTCTCTTACTATCTTGGATGCTTTATAGGCATCTTTATCCATTA
CAGCTTCGATTAGTTTCAGGTAGAATTTTCGGGATGCTTCACGAGCCTTCTCAATATGGA
AGTATTTTAGCGCTTCTGTTTTGTATAGCTGTTCAAAGCTATTGATGATTAGAGGTGCTA
TGAGGTTTTGCGATAATTCTGCAATCTTCTTGTGCAAAATCCAGTCGAATTCCACAAAAT
CTTCTGGGCTGAAGAGTTCATTAGCTTTGTGGAGAACAATGATTAGTTTCACTGGGTCAT
TTTTTACAGCGTTGAAGGTGAGGGTCTCAAGTAAAGGCGGTCTAATGTCTAAAAGGTGTT
TAATAAGCTTGGTGGAGTAGGTGGGAACATGTTCCACCATTTTTGCCAGGGTTAAGAGAT
TCCCTTCATGCCAGAAGTCTTTAATACGGCATGGTTTTCCTCTTTTGCATTCTATAAATC
CATAAGATTCCAACTTTTTAATGGCTTCTCTTGCAACAGTTCTGGATACCCCAAGCATAG
AGGCTATCTCATCTATAAGGGGAAGATGGTTGTTGGGAAATTTACCAGAAATTATGTCTT
TTATCAGCTTCGACTCAACCTTGTAGTTTAAGTCCTTCATTGTGTACCTGCACAACAAGT
ATTGTTTGTTTTGTTTTCAAGTAATACTTAGAAAAGGAGCATAAATCAAGCCCTGTTTCT
TTCAAGTGTTATGAACTATTTTGCCTTACTTTTGAGTTGTTTAATGCTTCTTATTATTTC
CTCAGGGGGAAGTTCCCCCACAAACCTTTTCCTGATGAAACCTTGCGGGTCTATCAGAAG
TCCTGTGGGCAGAAATCTTACGTTTTGATAGTCCATAACCATCTGGTCAGAAATGATGGC
TATGGGTAGGTTGGCGAAACCATGTTCCTGAGCTACTCTTTTTACGCTGTCTTCAGACTT
GTCCATAGAAATGAGCAATATCTCTATGCCCGCTTCCTTCAAGCGTTGATAGTTGTCCGC
GATTTTCTTTAACTCCTTCTTACAGGTGGGACACCATGTGGCCCAGAAGATCAAAAGAAG
AGGCTTCCCTTTGTAATCGTTTAATGTATGGATCTTTCCATCCAGCCCTTTCACTTCAAA
ATAGGGTGCATGTATGTTGGTGGGCTGTTTTGAACAAGCAAGCATAAACAAAATTAGGGA
AAATAAAGACCCTATCTTTTTCCACATAAGGCCCTCCAAGAGGTTTTGTGAGCTTCAGGT
TTTATAAACATTATGTTTTACGTCTTGCAAGTAGCGAGGCTATTGTTTTGTTCAATAGTT
GCCTCAGTTCCTGGTCTTTCACCTTAGAAGTGAGTTCTTCTATCTTTCCCTGTTCTTCTT
TGCTTAGGGGCTTAATCATCACTTTACTTTTTCTTTGGTTGTATTTCTTTTTTGAAAACA
CAAATCTTACTTCAAGGTCTCTGATACCAGTTTTTTTCTCAATGTTTTCTTTGATTACCT
CCGATTGTAATGAAAGCTGATGCATTAAGACATGGTTGTCCACTCCTATGATGAGCTCAT
TCCCAACTATTTTAATAGGATAGGTGTGCTTTGCTACATAGTCTCCCACTATTTTTCTCC
ATTGGGCAGCTAATTTCAGTATAAGTGCACCTTTGCCCCACTTATTTTTATTAAATGAGC
CTAAAAGAGCTTCAAATAGGTGGATAAATTCGTTCATTTCGCCAGTGATTTTATCATTGC
TTTTGGAATATACCTTTTCCATATCTGTTGAGTAACCTGGTCAACTCGCTTTTGGGCATC
GATATACTGGGGAAAGAGAAACTTGGGTTTCGCTGGAATGGTATATCTCGGTATCCAGAC
TTCCTCTTTTTTTCTAAAGTTACAATCCCTGCAGCACGTTACTAAGTTCTCCCAGTTCCA
TCTGCCCCCTTTGGCCTTGGGAACAACATGGTCAATGGTTAATTCGTTATCTTTGAGCAT
CTTTCCGCAGTAGGCGCATTTGAAGCCATCTCTGTAGTAAATCATCATTCTTGTGGGAGG
TCCCTGAACCAGCGTGGTTCTGATAGAGTTAACCTTTATGACAACGGGTACGTCCCATTG
CTTTCTTGCGCTGTTAACTTTTTTAAACGGATGGTACTCTATTGTTAGACCTCTTCCCAT
GAACTCTAAAGTGATGGCTTTCTGCCAGGAAATTATATCGAAGGGCAAAAAGGTTTTGTT
CAGTACAAGGCAAAGTATGTCTTCTTTTGCCATCTCTATCCTCTTGATATGACTTTAAAA
CACTTCCTCGTTTTAAAATCAAGGGCACTAAAATTTTAAAGTCTTTTCCTTGCTTTATAA
AGTCTTGTTTAAAAATCTTGACAGTAATATGCTCAAGCCATATATTCTTAGCGAGAAAAA
TTTGCGAGGAGGGAGGTTTAAAGGATGAGCAAGGTAATTGGAATAGACCTTGGAACCACG
AATTCTGTGGTTGCAGTAATGGAGGGTGGTCAGCCCAGGGTTATTGTTAACCAGGAGGGT
TCTCGTACGACGCCATCTATGGTGGCGTTTACAAAGGATGGTGAGATTTTGGTGGGAGGT
CCTGCCAAGAGACAGGCTGTGACCAATCCGGAGAATACCATCTTCTCTATCAAGCGCTTT
ATGGGTCGTAGGTATGAGGAGGTGCAGGAAGAGATAAAGATGGTCCCGTACAAGGTGGTA
AAGGGACCTCACGGTGATGCCCGTGTGGAGGTTATGGGTAAGGTCTACTCTCCACCTGAG
ATATCTGCGATGATTTTGAGAAAGCTTAAGGAGGCTGCCGAGGCCTATCTTGGAGAGAAG
GTGGAGAAGGCCGTGATTACGGTTCCCGCATACTTCAACGATGATCAGAGGCGTGCCACC
AAGGACGCTGGTAGAATTGCCGGTCTTGAGGTTCTCAGGTTGGTGAACGAGCCCACGGCC
GCTGCCTTGGCTTACGGTCTTGATAAGAAGAAGGGCGGTAAAATTGCTGTTTATGACCTC
GGTGGTGGTACTTTTGATATTTCCATCCTGGAGGTTGGAGAGGGTGTTTTCGAGGTGAAG
GCGGTAAACGGCGATACACATCTTGGTGGAGACAACTTTGACCAGAGGATCATAGACTGG
TTGGTAGAAGAGTTTAAGAAGGAGACCGGTATTGATCTGAGAAACGATCCTATGGCTATG
CAGCGTCTCAAGGAGGCTGCTGAAAAGGCCAAGATAGAGCTATCTTCTGTAATGGAGACT
GAAATCAATCTGCCTTTCATTACCGCTGATGCATCAGGACCCAAACATCTTATCAAGAAG
CTTACCAGGGCCAAGTTTGAGTCCTTGATCAGAGATCTTGTGGAGAAGACTATAGAGCCC
TGTGAACTGGCTATGAAGGATGCTGGAGTTACTCCTGCAGATATAGATGAGGTGATACTG
GTTGGTGGTTCCACAAGGATACCACTAGTACAGCAGATTGTTAAGGAGATCTTTGGAAAA
GAGCCCAGGAAGGACATAAACCCTGATGAAGCAGTGGCGCTGGGTGCAGCGGTTCAGGCT
GGAGTTCTCACTGGAGAGGTAAAGGACATCTTGCTGTTGGATGTTACACCATTGTCTCTT
GGTATAGAGACCCTTGGTGGTGTGATGACTGTGCTCATTCCCAGAAATACAACCATTCCA
ACGAGAAAATCTGAGATTTTCACTACTGCTGCTGATAACCAGACCAGCGTGGAGATACAT
GTGCTACAGGGAGAAAGACCCCTTGCTAAGGATAACAGGACACTGGCAAGATTCATACTG
GATGGAATTCCTCCTGCTCCCAGAGGTGTGCCCAAGATAGAGGTTACCTTTGACATAGAT
GCCAACGGTATCTTGCATGTTTCTGCAAAGGATCTTGCCACCGGTAAGGAGCAGAAGGTT
ACCGTAACTGCCTCCAGCGGTTTGACCGAGGAAGAGATTGAGAGGATGGTGAGAGAGGCC
GAGGCTCATGCTGAGGAGGACAGGAGGAAGAAAGAAGAGATTGAACTGCGTAACCAGCTT
GACGGACTGGTTTACAGTGTTGAGAAGACCCTCAACGAGAACAGGGAGAAGATTCCTGTT
AGCGATATAAAGGAGATTGAAGAAGCAATTGCTGATGCCAAGAAGGTGCTTGAAGAGAAG
CGTGGTATTGATGAGATAAAGAGGGCTATTGAAAGGGTTACCCAGGCTTCGCACAAGATT
GCAACCTTCATGTATCAGCAGGCACAGGCCTCCGCTGGTGGAGCCGGGGCTGCAGGCGGA
GCTTCTGGCAGTGCTGGTTCCCCCGGTTCCAGCACTGGAGCCGAGGGTGACGTTATAGAC
GCTGACTTCGAGGAGAAAAAGTAAGGGGGAGGCAAAATCCTCCCCCACTTTCCCTTTAGT
GGGGGAGTATCATGGCCAAAAGGGACTACTATGAGATACTGGGGGTACCTCGTAACGCTA
CCCAGGAGGAGATAAAGAAGGCCTATAGACGTTTGGCGAGAAAGTATCATCCAGATCTCA
ACCCTGGAAACAAGGAGGCAGAGGAGAAGTTTAAGGAGATCACAGAGGCATACGAGGTTC
TTTCAGATCCTGAAAAGAGGAAGATGTATGACCAGTTTGGACATGCAGCCTTTTCCGGTG
CCGGTGCTGGAGCTGGTGCTCAGAACTTTTCTGGCTTTCAGGACTTTGGATCAGGGGGCT
TCAGAGTACACTTCAGCAACTTTGATTTTGGGGATATAGGCGACATCTTTGAAAAGTTCT
TTGGCGACACTTTTGGTGATATCTTTGGCAGGAGATCCGCAGGCTATAGAACCCATGCAG
GACCTCAGAAGGGAAGGGATATAGAGTACACCTTTGAGCTGAGTTTGGAGGATGCCTATA
GAGGTCTTTTTGCTGATATAACGATAAACAGAGGTGGCGTTCCTGAAACTATAAGGGTCA
GAATTCCTCCAGGTGTGGATAACGGCACAAAGGTCAGGGTTGCTGGGAAGGGTGAGCCGG
GGGTTGCCGGGGGACCTCCTGGGGATCTCTACATAGTAACCAAGGTGAGGCCCCACCCCT
TTTTTGAAAGGAAGGGGGATAATCTTTACTGCAAGATCCCCATAACCTTCTGGGAGGCGG
CACTCGGTGCTGAGATAGAGGTTCCTACCCTTGATGGGGTTGTTAAGCTGAGAGTGCCTC
CTGGCACTCAATCCGGGCAGAAGCTTAGATTGAGGGGCAAAGGTATGCCTCGGTTGAGGG
GTGGTGGATATGGAGACATGTACGTGGAGGTTCAGATCGTGGTTCCCAGGAATCTGGACG
GCTCCAGCATCCAGATGCTCAGGGAAATTGCGAAGAGGAACCCCTACAACCCCAGGCAGG
AGATTTTGGCTAAATATGGGAGGTAGATATGACTATGAAGAATAGGGATAAGAAACAGCC
TTTATACCAGATAAGTGCGGTGGCTAAGATGCTGGGGGTTCATCCCCAGACTCTGCGTTT
GTATGAGAGGGAGGGACTTATCAAGCCGGCGAGGTCTGAGGGAAATACAAGGCTTTACTC
CGATGAGGATATAGAGAGGTTGAGGACCATAATAAGTCTCACCAGGGATCTTGGCGTTAA
TCTGGCGGGAGTTGAGATCATTCTAAGGATGAAGGAGCAGATAGAGGAGCTCCAGGCCGA
GGTGGAGAAGCTTACGGAGCTGTTGAGGAGGTACATGGAGATAGAGGTAAGGAGGATGCA
GCAGCCCGGTTTGGTTAAGGTGCCTGTTAGCAAACTTGTGAAGATAGAGATTGTTGAGGA
GGGGAAGGAAGAATGATATCCATAGATAGGTTTACCATAAAGGCTCGGGAAGCCCTCGCT
AAGTCTAAGGAGATAGCTTCATCCAAGGGACATCAGCAGATAGAGCCGGAGCATCTCTTT
TATGCCCTGATTGACCAGGAGGGAGTAGCCACCGAGCTCCTTAAAAAGTGTGGTGTGGAT
CTGTCCTTGCTTAAAAGAAGGGTGGAGGAGAGCTTTGAGAAATTCCCCCAGGTCTCTGGT
GTGGGAGAGGTTTATCTTTCTCCGAAGTTCAACAGGGTGCTTGAAACCGCGGATAAGTTG
GCAAAGGAACTGAAGGACGAGTACATAAGTACGGAGCATCTTCTTCTTGCTATAGCCAAG
GAGCCCGGGTCCTACATCCACGATATTTTGAAGTCCTACGGTGTGGGTTTTGAGGAGCTC
TTGAAAGCCCTTGAGGATGTTAGAGGTCCTCACCGGGTTACTGATCAAGCGGCGGAGGAG
CGGTATCAGGCTCTCAAGAGGTACTGTGTGGACCTTACGGAGCTTGCAAGGCAGGGCAAG
CTTGATCCCGTGATAGGGAGGGACGAGGAGATAAGAAGGGTGATCCAGATCCTCTCCCGC
AGAAGGAAGAACAACCCCTGCCTCATCGGAGATGCAGGAGTGGGTAAAACCGCCATCGTT
GAGGGGCTTGCCCAGAGGATCGCCAAGGGGGATGTCCCCACGACCTTGAAGGACAAATCC
ATACTTGCCCTTGACATGGGTGCGCTTCTTGCAGGAGCCAAGTTCAGGGGTGAATTTGAG
GAGAGATTAAAGGCGGTTATCAAGGAGATACAGGAGAAGGAGGGGAAGATCATTCTTTTC
ATAGATGAGATCCACACCCTCGTAGGGGCGGGTAGGGCCGAAGGTGCCATGGATGCTGCC
AACATTTTGAAGCCCGCTCTTGCAAGGGGAGAGTTGCACTGTATCGGCGCTACCACGGTG
GATGAGTACAGAAAGTACATTGAGAAGGATCCCGCTTTGGAGAGGCGTTTCCAGCCGGTC
TATGTGACAGAGCCCTCGGTGGAGGAGACCATATCCATACTGAGGGGTCTGAAGGAGCGC
TACGAGATACACCACGGTGTGAGAATTTCTGACTCTGCCATAGTGGCGGCTGCCTATCTC
TCTGCAAGGTACATTCCAGATAGAAGGCTTCCCGACAAGGCGGTGGACCTCATAGATGAG
GCTGCTGCGAAGCTGAGAATGGAGATAGATTCCATGCCCAGCGAGCTTGACGATATTGCC
AGAAAGATAAGGCAGCTGGAGATAGAGAGGGAGGTTTTAAAGCTTGAGGGCAAATCCAGC
GAGGAGCTGGAGGTTATTGAAAAGAAGATTGCCGACTTGAAGGAGGAGTTTGACAGGTTG
AAGGCCCATTGGCTCGCTGAGAAGGAGGCTATACAGAGGGTGAGGGAACTGAAAGAGCAG
ATAAACAACGCACAGCACGAGCTTGAGCTTGCGGAAAGACAGGGGGATCTGGAGAAGGCT
GCGCGTATAAAGTACGACGTGCTCATGAGGCTCAACAAAGAGCTTGAGGAGGCTAACAAA
AAGCTTGCACAGATACAGAGCAAGAGGAAGCTTTTGAAGGAGGTGGTGGAGGACGAGGAC
ATAGCCGAAATCATCTCCAAGTGGACCGGTATTCCCGTGCACAAGTTGTTGGAGGAGGAG
GCTCAGAAGCTACTTCGCATGGAAGAGGAGCTACACAAGAGGGTTATTGGACAGGATGTG
GCCGTGAGGGCAGTTTCTGAGACCATAAGAAGGGCAAGGGCGGGGCTGTCCGATCCCAAC
AGGCCCCTTGGCAGCTTCCTGTTCTTGGGTCCCACCGGAGTGGGTAAAACAGAGCTTGCA
AAGGCGTTGGCTGAGTTTCTCTTTGACGACGAGAACGCCATGGTGCGTATAGACATGTCC
GAGTACATGGAGAGACACTCTGTCTCCAGGCTTATAGGTGCTCCGCCTGGGTATGTGGGA
TACGAGGAAGGAGGGCAGCTAACTGAGGCTGTGAGACGCCGCCCATATTCGGTGGTGCTT
TTGGATGAGATAGAGAAAGCGCATCCAGAGGTCTTCAATATCCTTCTGCAGATACTGGAG
GATGGAAGGCTTACAGACTCCAAGGGCAATACGGTTTCATTTAAGAATACAGTTATTATC
ATGACTTCCAATATCGGCTCCGAGTATATAACTCCTCCGCCTGCTGATTTTGGAACACCT
GAATACGAAAAGTATTACAACGAGATGAAAGAAAAGGTTTTGTCTGCCTTGAGGGGCTAC
TTCAAGCCGGAGTTTCTCAACAGGATAGATGAAATAATAGTGTTCCATTCTCTTGGCAAA
GAACACGTTAAACAGATTGCTGATCTTATGCTCAACAGGGTTAAGAAGAGACTTGCTGAA
AAGAAAATTGACCTCGTGTGGGATGATGCGGTAAAAGAGTATTTAGCGGAGGTAGGCTTT
GATAGTGTATATGGGGCAAGACCTTTGAGGCGCACTATCCAGAGGCTGGTGGAGAACACC
CTCGCCGAGCTTATTCTCAAAGGTGAGGTTAAGCCCGGGGATAAGGTGGTTCTTGAGGCT
ACGAGTGAGGGAATTGGCTTCAAGAAGGAGGAGAGGCTTTTAAAACAGGTAGCATAGAGA
GGTTTAGCCATGAAGGATGAGGAAATTCTGGAGAAGGAAACCAATTACGCCGAGGATATA
GAGCAGGTGGAGGTTTCTGAAGAAGAGGTTGAGGATCTTCTGGACAGTTTTGAGGTTCCT
GCAACTGAAGAGGGATTAACTTCTTATCTTAAGAGGATAAGCTCTTATCCTGTCCTTTCC
AGAGAGGAGGAGGTGGAGCTTGCCCGTAGGGCTAAGGCCGGTGATAAGGAGGCTTTTAAG
AAACTCGTAGAGAGTAACTTGAGGTTTGTGGTCTCTGTGGCATCCAAGTACAAGGGTTAC
GGTGTGTCCCTTATGGACCTCATAAATGAGGGGAATCTTGGACTTATCCAGGCTGCGAAG
CGCTTTGATCCCGATAGAGGGGTGAGGTTCATCTCCTACGCTGTGTGGTGGATTAAGCAG
GCCATCATGCAGGCCCTTGCGGAACAGTCTGGTGTTGTGAAGCTACCTTTGAAGCAGGCA
TCAGTGCTTTTGAAGATAAGGAACACGTACGAGGAGCTGTTCCAGCGCTTTGGTAGGGAG
CCCACCACGGAGGAGATAGCCGAGGAGCTGGGAATGGACCCCGAGGATGTGGAAGATATA
CTTAGAGTGGCCCGTATACATCTGTCTCTTGAAACGCCAGTGAACAGGGACGAGGAGGAT
ACCACCTTCCTTGACTTTATGGAGGCTACCACTCCCTCTGCCGAGGAGGAGGCTATAAAG
GCCTCTTTGGCTGCCCAGATACAGGAGTTGCTGAGTCAGCTGAATCCAAGGGAGGCCTTC
ATCATAAAGTGCCGCTTTGGTATAGATACTGATCACCCCATGACCTTGGAAGAGATAGGA
AAGATATTGGGTGTAAGCCGTGAGAGGGTGCGCCAGATAGAGGCGAGGGCTCTTCAGAAG
CTGAAAAGGTTAGCCAGTGCTAAAAAACTGGAGGATTATCTAAACTGATGTGGAGATGGG
CTAACCCTGTGGAGATACATTTTGGTGAGGGGATTTTTGAGAATTTGCCACAGTTTTTGC
CACCGGGTAGGATACTTGTAGTTACGGGTAGGAATTCAGTCAAGGCCACAGGTGTTATTG
AAAGATTGGGAGTTCTCATAAAGGATAGGGAATGGAAGCACTACGATGATATTGAGCCGG
AGCCTACATATGAGGTGGCCCAGAGGCTTGTAGATTTTGTCAGGGATTACAGACCAGATG
TAGTGGTGGCTATTGGTGGTGGAAGTGTTCTTGATGTTTCCAAACTCTCTGCGGCTATGA
GGGATAATCCCGGTGAGGTCAGAGATCTTATTGGGGTAAAGGAGCCTTTTGAAAGGAAAG
GTGCCTTTATAGTGGCGGTTCCCACCACCAGCGGTTCAGGTTCAGAGGTAACGCCTTTTT
GCGTTATAATGGATAGGGAAAGAAAGAAGAAAGCCCCAGTTACCAGTAGATTTTGTTACC
CTGATGTTGCCCTGGATGATCCAAAGCTTACCTATAGCTGTCCAAAACAGGTTACTGTAA
ATGCTGGGGTGGATGCCCTTTCCCACTGTATAGAGGCTTTTCTGTCAAAAAGGGCAAATC
CCATTACAGAGAGGTTTTCCCTTGAAGGCATTAAGCTTTGCTTCAGGTATCTGAAGAATG
CCGTTGAGAATGACGCACTTGCCAGAAACAAGATGATGCTTGCAAGTCTTTATGGTGGGC
TTGCCATTTCTAATGCAGGTGCTGGATTGGTTCATCAGCTGGGACATTCCTTAACCTTTC
TCAGAGGCTATCCCCACGGATATACTATGGGGCTTTTCCTTGTGCCTGTTCTTGAGTTTT
ACGGAGAGTCCATTAGGGATAGACTAAACGTGCTTGAGGGCTATCTTGGACTGCGTCACT
TTGTGGCTTTCCTTGCCAGATTCTTAAGAGAGCTTGGTATTCCCGAGGTTTCGCAGCTAC
AGCTTACCGAGGAAGAAAGAGAAGCTGCAGTGAATTTTGTTTTAAGTAGAAAGAGCATAT
TTGAGGTGCTGCCGGTAAAAGTTACCAGGGAGGATATTGAGAATCTCTTGGGAGGGTAGG
TGGCAAAGATTCTAATTAAAAGACTTCCGTCCTCTTATCATGGCCTGGTAGATGTAAGGA
AGGTTCCTGATAAGTACCTTAGAAAGGTTGTAGAAGTAGCTTTACAGGAAAGGCCAGATA
TACCTCAGCCTTTTGCCTTTGGTTTTAGGAAGTATTCAGAAGATGAAGCCAAGATGACCG
TCTCTGTAAGTGTAGCGAGATCTGAGGAGGTTTTAGAAGTTCTAAAAGAGCATCCCGAGG
CGGACTGTATAGTGACGGAAGAGGTGGCTTTTGCAAGTTATATTTCTAAAATAAACGGGG
GTTTGGCCTGGGGTGCAATAGCGGATGAGAACCTTAACCTGTTTCTTGTGGACAAGGGCT
GTGTGATCTATTCTACAGTAATCCCGTATGCGGATACTGAGAGTGCCAACGAGTTAGTCA
ATAATACTTTAAGATACGCACTCACTTTAGTTCCAAAGCTGCCTGAAAAAGGGTTTGTTA
CGGGAAATCATGCGGAGAGATTTGCTTCAGAGGAGCTGATTGTGCCTTTTGAGGTGGTAG
AAAGCTTTAGCTGTGATGTTTCTGATGTTGCAGATTATAACTTGATCCCTCCCGAAATAC
TCAAGAAGAGAAGGGAAAGGAGATTTGCAAAGCTTGTAGCTCTATCGACCTTTTTATTTA
GTTTGGCTTTTCTTGTGTTGGCTGGGTGGAATTGGAAACAGGCTATGGGTATATCAAAGG
AACTTGAAGCCAAAAGGCCTAAGATATTTAAGATTTACGAAGATTACAGGCAGTTGATCT
CGTTGAGGCAACAGGTGCAGAACACTCTAAATGAAATAAAAAAGGAGGCGGATGCCAAAG
AGAGCTTTCTGACGATTCTTGCAGCCTACAATGTCGCGTCCTTAGTTCAGGGTAGAAGTG
GTCTGGCGTTTGATTCATTAGATGTTAATGGGAATGAGATTACGCTGAAGGGAAAGGTAA
AAATGAATTCAAAATCCGAGGGCTTTTTGAAGTACCTTAGGTTGGTACAGCAGCTGGGTG
ATGATAAATTTGTTTTGGTAAGGCAGGACTTCGATCCAGTCAAGGAGACATTCCTAATAA
CCTTAAAGGTACGCAATGAGTCGTAATGGGCTTTTGATAGTTTTATCTATAGCCCTTTTG
GCTTCAATGAGCATATGGAAGTTGTCAAAGTTTAAACTTGCATGTTTTCAAAAACAGAAG
GAGTATGTTGATGCAGCGCTTGCAAGATCATCTATCATAAAGAAAGAGCTTACACAGTTG
AAACAAGTGCTATCGATTAAAAACAGATACTGTTTTAACTCCAAGGAAAATGCTTACAGG
GCCCTACTGGAGTTGTTGGACGATGTTTCCCAAAAGGATTATGTCAAAAAGGCTACGCTT
ACTCCCCGTCCTAACTATGTTACATGGACCAACACTCATACGCTGAATATTTCCTTTGAT
GATTTCAGCTGGAGTGATCTCGGGGATCTGCTGAATGCCGTTCTTAAGAAAAAGGGATTT
ATCTTTACATTCAAAAGCCTAAAAATAAAGGGAAAATCAGCAACATTGAGGCTTACCACT
GAAACTTGTGTGAGAAGAAAGGGTGCTTAGATTTGTACTTTTCCCAATAGTAGCGGTTAT
ACTGTTCTTTTTGGCTTTCGTCTTTTACAAACCTAAGTGTCAAGTACCAAACACCCTTTT
AGAGCTTGCCAACTATCATTATCAGGAGTGGAATCTTCCCAAAATGCCTGAGAAGCTGAC
TTTTCAGTTCAAAGATGTTATAGCTCAAACTGAAAACAAACCCGTTTTAGAAGATTTTTC
TGATCTTGTTGAAAAGCTGAAAGTTAGCGTTATAAAAGGTGAAAAGGAGTACTTGCTCAT
AAATGGGTTCTTTATAGAAAAAGGTAAAACTTTCGGCGGTATAAAATTTTTGGGGGAAAA
GAACGGAGAGGTTTTCATTGAGATTAAGGGGAAAGTATATAAAAAGCGTTTGTAGTCTTG
TTTGCTTAGTACTTTTTTTGGTTTCTTGTGGTCCCAGAACCTCGGATGTGGTGAGGCGTG
ATTTTAAAAGAAAGCCAACCATGCCAGAGGTGAAGTCCAACAAGATGCCCTTATCTGTGC
TGGTAAAACCTGTTCTCAAGGCGGATCTTGCAACCCTTCAGGAAGAGCGTAAAAGGAAGA
GGTTTGATCTGGTTTTGAGGGATGCTCCTCTTGGAGAGGTGTTGAGGACCCTTGCCAGGG
AAAAGGGGTACAATATAGTTTTTGGATCCGGAGTTCCCGTTCATGATACGGTTACAGTAG
ATCTTAGACAGATTACCTTTGATGAAGCACTAAAGGTATTATCCAAATCCAAAGGCTTTG
CCTATGTGATTGATGGAAACACTGTATGGATTGTCAAAAGTCAGATAGATACCCGTATCT
TCAAGATGGATGTGGTGAATTTGACAAGAGCCATGACAGTGGGAAGCAGTGTTTCCTCAG
GAGGTACAGGCGGGGAAGCCACAAGTGGAACCTTTTCTGTTAATGTGGATGTGGCCAACA
GCTTTTCCGTCTGGCAGGATGTGGGTTGTAATCTCTGTGTGCTCATAGGACTGTCCTGTT
CCAGTGGGTCTAAGGGTGCTCAAATAGGCGGAGGTGTTGTCCAATTATGTTCAGATGGTA
AAAAGTTTGTGGCCATAAACAGAACCACCGGGCACGTTATAGTAACCGCTGAAAAAGTGC
AGCTACAGAGGGTTGACGACTACATTGAGTCAGTTAAAGCGTCTTTGGAAAAGCAGGTGG
TTTTGGATGTTCGTATAGCCGAGGTGGAGCTGAAGGATGAGTTTAAGTTGGGAGTGGACT
GGAGTAAAATTTTAAACAATGTGTTCAGAACTCATTATCCGATAGCAGTTGGCCAGGTAT
CCACCCCCAGCGGAGAGATGCAGCAGGTTCCTGGCTTTTTCACCTTCCATCTGGGACCCT
CTCCCACTGCAAGGGATCCCTTTGAGCTTGCCATATCGGCGTTACAGCACTACGGCAAGG
TGCATGTGCTTTCAGCTCCAAGGGTGGCTGTGGTAAACAATCAGGGGGCTGTGATTAAGG
TTGGTGAGGATATCCGCTTTGTTACGGATGTTTCTTCGGAAACCAACACCGAGACCAATA
CAATAGGTTGTGATGTGGATACGGAAACCTTCTTTGTGGGAGTTTCTTTGTCCTTAGTTC
CCTATATCAACGAAGAAGGTGTTGTCACTATGTTTGTCCATCCTAATGTGACGGAGCTAA
AGGATGTACGCACCTTCACCAGTGAGTGTGGGGATGTTCCTGTTGAGGAACCCGAGTTCT
ACGTTAGGGAGATGGATACAGTGGTAAAAGTGAAGGACGGAGATACTCTGATTATAGGCG
GTCTTATAAGAACCAAGGGGGAGAATGCAAGCTATGAAACGCCGCTTTTGGGAAGGCTTC
CTGGTATAGGTTATCTTTTTTCCCGTGAGGAAAGGCTCAAAAAAAGAACAGAGCTTTTTA
TCTTCATAACTCCCCACGTTATTTACAATGTTGCTCCCAAACAGGCTGAAACGGTGAAAA
CATTAACCAACAATGTGGAAGTGGTGGGACAATGATTGTAACCAAGTATTACGAGACTTT
AAACCTTAACAAGAACCCCTTCTCTTTGGCACCGGATCTTTCCATGTTCTTTTTAATGCA
GTCCCATAAAGAGGCCATAGATACGGTGGTCTTTGCTCTAGATAACGATGTTCCCATGGC
CAGGATATACGGAGAACCGGGCATGGGGAAAACAATGCTCTTGAGGTATATAGAGACACG
TCTTCCGCAGGAGAGAAATGTTAACTGTAGATATGTGCCTTTTAACCCCATGATGGATAA
TTTCTCTTTCTTCAAAAGCCTTTTCTCAGTTGAACCCGAGGGTTTTGATGATGTCTCCTT
AAGGAAGGCATTGGCTAACATTTTAGAAAATGGTGATTTCGTGCTTCTGATAGATGAGGC
ACAGGATATGCAGATGCATCATTTCACTTTAATAAAGCACATGGTTGATGAAAGTAATGC
TAACTATTATGGTGGAAGGCTCTTTGTGGTGTGTGCTGGAACCTTGAAGTTAAGACAGGC
TTTTGAGAAAGAAGGCTTAAAGCCTCTTGCTCAGAGATCCCCGTATTTTTATCAGCTTTC
CGGTTTACAAAAGGATGAACTTGGAGCTTACATTGATTTTAGGCTCAGACAGACCGGGTA
TACTGGAGAGTTACCTTTCACCCGTTGGGCCTTAGGACGTATTTGGAAAGTTACCAAGGG
CAATCCCAGAAAGGTGAATATACTTGCTGAGAGATCTTTGTTAGCTGCCTTGGTAAAGGG
TAAGAGGCGTGTGGGTAGAGGGCAGGTGAAGGCTGCAGAAAAGGATCTTCCAGATGGAAT
ATAACAGGGGGGAGTGTTGTCGTTAGCTTCTAAATTCCTTTCTGCTGTGGGAAGAGGAGA
AGGAAACGGTGGCAAAGGCAACAAGTGGAAGCTAATTGGTGTTCTGGCTTTTTTTCTGGT
ATTGGGAGTGGGGATAGGATTAGGTTTTTACTATTACTTTGTTGGTGGTTTCTCTGGTTT
TAAAGAACTTTCTTTGGTGTCCCAAGCGGTGCATAGGCACGTAAAACGTCAAGTGGCTGT
TAGCTCTAATAAAACTGTGAAGGAAAAGGCAGCTTTAGAACAGCAAAAGCACAAAGTAGA
AGCTGAGAAGTCCTCAATGGCGGCTCAAAGAAAAGCTTCCACAGGTATTCCTACGAAGGT
GAGTTCTAAGAAGATCAATACTGTTAGGAGAGATGTTAATAGAAGGACCAGGGTAGTAAA
GCATAAAGTAACTAAAAAGAGTAAGGTCCCACGGCGATCTCTGGTAAAATACATTAATGA
AAACAAAATATCCCGAGAGATTCAGCTTATGGAAGAGGCCACCAAGGCTTTCAGAGAAGG
AAGATACGGGGAGGCAATTCAAAAGTACAAATTGGTGCTCAACCTATCACCCAACAGCAG
AAAGGCTCTTTTAAATTTGGGAGTTATCTATTTTCAGTTGGGTAGATACGATATGGCAGA
AGCTTGTTTCAAAAGAGTATTGGATAAATTTCCCTTGGATGTAGATGCACTGAACAACTT
GGCTGTTGTTTATATTAGAGAGAAAAAGTATTCTCAGGCCTTGAACCTCGTTGAGAAATG
CTTGGCGGTGGATCCGGTAAACAAAATTGCTCTAATAAATAAGGGGATATGCTACTGGAA
AATGGGAAATATTGCGGAGGCCCTGAAGGTCTTTTTCCAGGGGATGAAGGTCTATCCACG
GGAATACAGGTTTTATCTTTATGCAGGGGTGTTGCTCTACGAGCAGGGTGATACCAGACA
GTCCTACGAGCTTTTAAAGAGGGCCTATGATTTGATGGAGGATAAGCACTCAGAAGAAGC
TATGTTTTTGAGGAGAGTGCTGGAGAGATGAGCGAGCAGAGGAAGAAAAGATTAGGTGAT
CTATTAATAGAGAAAGGAAAGATTACCCAGAGGGAACTGAACATAGCATTATCGGTTCAG
AAGATTACTGGCAAAAGACTTGGCGAAACTCTTGTAGAGCTAGGATTTGTAACTGCCAGG
GATATTTCTGAGCTCTTGGCGGAACAGTTTGGTATGGAGTTTCTTGATCTTCAGCTTTTC
CCACCACAGGAAGAGGCACTCAAGCTTATTCCTCGTAGAGTGGCAGAAGAGTACAAGATA
TTACCCGTTTATTTGGAAAATGGTTCTTTAGTACTTGGTGTGACGGATCCAGCAGATATC
CGTGGACTGGATGTTGCTCGAAGGTTGACGGGTAAACTGGTTAGGCCCAAGGTTGTTGAT
GCCCAAAGCTTTAATGATGCCTTGGAAAAAACCTACTACTTTATAGAGAATCCCATTGAC
CAAGAGATTAACAGCATCATAGATGCTTTGAAAGGAACTGATTCTCCCGATGTTTCAAGG
GTTAGCAAGCTTTTTGACCTATTGGTTCAGGAATCCATTAGGCGAAGAGCTACTGATATC
CACATAACCCCTTACGAAAATGTGGTTATGGTATTTTACAGGGTGGATGGTGTTTTGCAG
TACGCCTATTCTATTCCTAAAACCGCCCAGAGTGCTCTTGTTTCAAGGATAAAGATCCTG
AGTGGTATGGATATAGCTGAGCAGAGATTGCCTCAGGATGGTGGCTTCACCTTCGAGTTT
CTGGGCAGGGGCTATGACATGAGAGTCTCCACAGTTCCTACTATTTATGGGGAGAATGTG
GTGATAAGGATTCTAACCAAGAATCCTGGTCTATTGGTCCTTGAAAGGTTGGGCTACTGG
CCCCATCAGATAGAGTTGTTACGCAACCTTTTCAAAAAGCCCCATGGAATAGTTGTGGTT
ACCGGACCTACGGGAAGCGGTAAAACCACCACGTTGTATTCTGCACTTAGGGAGATAGAC
CTGGTAGGCAGGAATGTTCTGACTGTTGAGGACCCAGTGGAGTACAGGTTTGCCTTTGTT
AAACAGACTCAGGTTAATGAAAGGGCTGGATATGATTTTGCCTTGGCCGGGCGTCATTTC
ATGAGGCAGGATCCAGATGTTATTTTGATAGGTGAGATTAGGGATGAGGAGACGGCAAGC
[truncated: 1,447,095 more chars]
