# Supplementary material for: Regions Enriched with Reverse Complement Triplets in Bacterial Genomes
Source: Int J Mol Sci. 2026 Feb 28;27(5):2301. doi: 10.3390/ijms27052301 (PMC12985086; doi:10.3390/ijms27052301)
Supplement: Supplementary file 1 [file ijms-27-02301-s001.zip › for_send/45/Armatimonadota/Chthonomonas_calidirosea_t49_gca_000427095.T49_.dna.toplevel.fa]

>I dna:primary_assembly primary_assembly:T49_:I:1:3437861:1 REF
TCGGAGGGTCTATCTGATAGGCCCAGCCATGGTGGTTGTGCACAAGGAAAAGGTGGGCGA
TAATGGTTTTCCAATTGTCTATTGGTATCGCTGCATCCCAGAAAGCCTGCGATTTCTGGT
TCATACCTGGGATGCAGAAGATGATGAGGAGGGAGAAGGCTAGGGCGGCGTAGTAGGGTG
GGAGGATGCGGCGTGCTCGGCGTTTCACATAGTCTGCTATTCCATTGGGCAAGGTGCCGT
TTGGGGTGCGTGTGACGGGCAGCATGAGCACATAGCCGGAGAGGACGATGAAGACGACGA
CAGCTTCGTGGCCGAAGGCGAAGAGGAAATGCAGCAGCCCATTCCAGAGGGTAAGAAGCA
GAGGGGGCAGATGGGTGCGTAGAGCGACTGGGCTCAGAAAGAAGGTAAGGAAGGTATGGT
GCATAACAACGAACAGCGCGGCAACCCCACGTAATCCGTCGAGATACTCGATGCGGACAC
GGGGTTTATAGCTAGATGACAAAATAGGGCCTCCCTTCTAGCGCGTGCTAGGTAGTAACA
TGGGATAAGATAGTGAAGCTTTCGATGTCGCGAAACCGACTAAAGAATCGTGTAGGTAGC
GACCTCATCTGGGCCGAGCCAGTGGGCTTTGTAGAGGGTTATATAGGCACCTACCTGGTC
GTTAATGGCGTCTATATTGACCACTAAATCCACCACATGGTTGGTAACGTCCTGCCCGTT
ATAGAAGACCCTTGTGAACTCGAAGGCGAAGGCTGGATGTACGTTCTCTATCATCAGGCT
ATGTCCTGGAAAGTACATCTCCAGGCGTCCCGGAAAGATTCCTACCCGAGCAGAAGGGTT
ATCCTGAGGGGCTACATAGGCATCTATCTCCCCTCCGAGACGTATACCGCCTTGTGCCGG
CTCTCCGTACTCGTTACGCCCTGCATGAAGTTCCACGTAGAGCTGTGAAGCAGGAAACTC
CTCTCCGTTGTTAAAGAGAGTGGTGGTGTCCCAATCGCCCTCGGTTTTAAACACAAAATG
GTTCAATGCCCTTCCTCCTTTTCCGCTTGTATAGGATGGCCGCTAGTTTTGCGTTGTTGC
GGGCGCGACTCCTACTTGTATTATATAATATTGGCGGCCTTGTTGCTGCAACACGAAGCT
CACCGCCACGGTATGCTCTTGCCCTTTACGGTCTTTATAGGTATGTGTACCGCTGACAAG
GTAGATATGGGGGGCTTTCTGCTGAACCTGCTCGAGCTGGAATCGAACGGTTTTAGACGC
CCGGAAGGCATCTTGTGTCATGCTCAGATAGTCGGACGCATCGAGGGAGTAGTTGTATTT
GCCGTTGAGAAACACCGCAATAAGTTCATTGCGGCGAAGGTGACGCGCAAGGGGGTCTAG
GTCGCTTTTTTGCCAGGCGTTTTCGATGTCGGCGATGGCGTTGCGCAGATTTACATCGAG
TTTCGGGTCGTTGGCGGAGTAGATGGGACCACCCTTCCCTAAATAGTAATGGTTAACATC
GCTATTTTCATTAGATTGTGACTCCTCCGTACTACGGTTGGCTTCGTTAGGCGAAGGCAC
ATAGCTTGCCGGCGGGGGTTGGATGGTGACCCCATAGAGGTCGAGATAGGGAGGGCAGAG
ATCGTAGTAGGTGCCGTATAGAGAGGGCACGGTTAGCCCGTAGGCCCCATAGGTAGAGTA
GTAGGGATAGAAGGCAAGGCCTCCAGGGAAGTAGGTATCGTACCAAGGCAGTACGTAGAC
GGTGGTTGTGCTATTACGCGAGAGCTGGTTACGATAAGAGTAGCCTTCGAGAGTGCGTTG
AAACCGGTCAAACGCGGTGGTAGGGGCTGGGTTGATGACGGTGACGCCACGGAGCACGTT
ATCTTGCGTGCTTTGTGGAGGTGGAGAGGGGTTCGTTATCTGCGGTGGCCTAACCCGTAT
AGGCGGGGTAGGAGGGCTTGGGGCGCGCATAGGGGGAGGGGCCGGTGCGACGCGCGGTGG
TGGTGCAGGTGCCATGGGGCGCGCGCGGCTTTGGGCTAATGCGGAGTGCAGTCCCAACGG
AGAGAACCCTAGAACCCAGGCGCTCAGTACCGTCCACAAAAGCGTTCGGTAAGGATTATT
CATGGTTTTCTCCTTACTCTGCAGGGGTTGGTACCCTTTGGATGCAGATGGCATAAAGAC
TTCTACTTCCTTCTACGTGCTTTCCTTAAAAGGAATTCCTAGGGATTAAGGTAAAGGACG
GTAGCGTTACAGGCGCCTGTTGCTTTTTGATGGCTTGATTGCGTATAATACAATGAGGCT
TACTGCTAAGAGAAAGGATTGGTTCATGAAAGAGGGTATCCATCCGGAATATAAGCCGGC
TCGTGTGATATGTCAGTGTGGGAACACCTTTGAGACCCGGTCTACCAAAGAGGTTCTGCG
CGTGGAAATATGTTCTGCATGCCATCCCTTCTTCACGGGCAAGCAGAAGATTGTGGACAC
AGAGGGCCGAGTGGAGAAGTTCCTTCAGAAATATAAGATGAAGGCTTAACGCTCTGGTTA
ACGTGAATCGCCGACGCCTCTTCCCTGTAGAGTACAGTGGGAGAGGCGTTCTGTTTAAAG
GGGGAAAGGAGATGGATAAGGACGCTTGTAGGCTGCCGCCGGAGCTTTTTCGATACGGTG
GGCTGGCCGTTCCGGAAGGGGTCATGATGCGGGGTCGTCGTTATTTTGCCATCGCCTGCC
GTCTGCCCGACGGCACGATTCTGGTGGACAAAGAGCGGTTGGACTCGCGATGGCTTTATC
GGCTTGGCAATGTGAACATCCCCTTCGTCCGCGGCATTTTTGCGTTGCTCGATACGATGA
CGCTGGGAATTCGATCGTTGCTATTTGCCTCACAGGTTCAGGTGAAGGCAGCGCAAGGCG
AGGGGCCGATAGACAAGCCGCAGAGCATCGGTAGCGGTGCCATCCTTGCCACGGCCATTC
TCAGCTTCGTCTTTGCCCTTCTGCTTTTCAAAGCGCTACCAACCTACCTCACCCAGTTTT
TTGTGCGAGGGCCTCTGTCGTCGGAAAAAGCGCATCTGTTGAACCTATGCGATGGCCTCA
TTCGTTCGGCGCTCTTTTTAGGCTACTTGGGGCTTGTGTCGCGAGATAGGCATGTTCGGC
GGCTTTTTATGTATCATGGGGCGGAGCACAAGTCTATCAATACTCTGGAGTCGGGACAGC
CCCTCACGGTGGAAAACACCCTACGCGCTTCCCGCATTCATCCGCGCTGTGGTACGAGCT
TTGCGGTGCTGGTGTTGTTTTTAGATCTGGTGACTGTGACCTTCTTGCCACGCCCCGCAT
CGTTTCTTTGGCGCTTTCTGCTTCAGACAAGCATCGTGCCGATCATCGCGAGCGTTGGGT
ACGAGTATATCCGTTTAGCAATGCGCCTTCAAAAGGTTCGGGCATTGCGCTGGCTCCTTA
CGCCCACATTGGCGGCTCAGTATTTAACCACGCGCGAGCCGGAAAGGGAGCAGGTCGAGG
TTGCACTAGCCGCTCTTTATGAGGTGTTGAAGGCAGATGGATATGCGGCATGGATACCGC
AGGCCTCTCTCGTCGTGCCCGAATCGCCTTGATGGATCGAGAGCCTATTGGCATTCAGAG
GCCGTCTTCGTTTGCACGGCGCCAGGCGGTTGCTTGACATCCTAAGATACGTTCATTTAG
CTGTACCCTCTGCTAAAAAGATTGTAAGACGAGATAACATCGCATAGCTCAGGTCGCCGC
CAATACACAGTAGTATTGCGAGATAACTCCATACGCCTCTGCTTAAACGGGAGGTCGAGT
GAAATTAGCACGAGGAGGGATAACTTCGATGTGCTGTAACGGAAATATCTCCACATCCAC
TTTGGCGGCATAGTGAACAAGCGGCTCTTCTAGGGGACGGCTTAGGCCCGCCGATGCGAT
GAGGCTTTCTTGGCTCTCCACTAACTTTGCCGTCTGCATGGGGTAGGGGGTGTGATGAAT
ACGTCCGCGATAGACTTTCCGATTCTGCACGGTATAGAGAACATAACGCTCTAGCAAAAA
ATGCTCCAGCGTGCCTGGCTGCGCCGGCGAGGGCGTATCTAGGGGATGGGCGCGAAGTTT
CGAGAAAGCGTGTGAGCGGCCTATGCGTCGTGAGACGTATTCTATCTCTCCACTCGGTGT
GCATTGTACCTTCATAACCGCCCAAAAGTAAGGCAGCTTCCAGAGGGCACGTGCTATGAG
AACAGCAAGAGGATTGGAGGCATCCAAGCTGAAGAACCACACACCGGGGTCTTGCCCTTG
CAGGTGGACGTAGGTACGCACATTGGTTTCATGGAAGGAGGAGAGGCCGGGAATTGCAAG
AGCCCAAGAGGGTCTAACGCCTTGCATTGTAAAGGCGATAAGCCCTATGTAGGCGCACCC
TTGGTACGTGTCTAACGAGAGCGGAGGAGGGATATAGGGGCGTAGAAGCTCTTCTGAGAG
AGGCCAGTGGAGGAAGAGGAGGTGGCGCCACCGTTGTCGCATCACAACGCGCTCGTTTGG
GCGCTGTGTTGGCGCCAGACGATTGAGGTCGTTGTCAGTTGTGCCGATGGACATGACATC
CTCCTGTGCGGCTTTGGCGTGGAAAAAGGAGCCTATCAAAAATATCGCGATGATTCGCAA
CGAAACGATATGCCGCTTCGAGAAGCCAAACCAGCGGGGGATAGGAGGCCCAGCGTGCCA
ACTTACCACCGCCAATGGACTCCAGAAGGAACAGGACTGCACGGGCGCCGCGTAAGACCT
TGCCGTCGGCGGTTATGACGTGAACGGCCTGCGCGCACGCCCTGCGTAGCTCAGGCGTTA
GGCGAGGATCTTGTGCCGTTTGGTAAGGAACCGCCTCAAAGAGGTGTTGGCGATCTCGGC
GTAAAAGCCACTCCACCGTTCTTTGACAGAAGCCGCACTCGCCGTCCCAAAGAATCGTAT
GTCGCACGGATCTTGATCCTTTCCTTACAACCCTCTCTTCCTATTACGTTGCTAGACGCC
CTATGCGACGAGTTTACGGACAAGCGGTTTTCAGATGGTTTGGCGGAGGGGCTTACGGCT
TACCGGGACTGTTTGCCAACGAAGAAAGGCTTATCTCCGCCACCCAAAGCTGGGAGTTCA
CGGTGCTATTTTATAGGATGAGAGGCCTGCCAGAAATAGAGGAGGAGAAAGGCGATGGTG
TTGTTGGTTCCGTGAACTATCATGCTCATCCATAACGAGCGGGTTTTCTCGTAGACAATC
CCTAGCACAAGGCCGATAGCGAAAATAGGAAGTATAGCGAGTGGGTCCATATGAACGAGG
GCAAAAAGAAGCGAACTGAGAACAAGGCCATGTTTCATCCCAAAGCGGTTCCGCAGAGTG
GTGTAGAGCCATCCACGGAACAGCGTCTCCTCCGCGATGGGAGCGAGGAACACCCCTATG
AGCACGAACCCCAAGCGTGACCAGCCGTGTAGCTTTAAGAACAACCTGTCTGCTAGTCCT
TGAACCTGAGAAAGCCAAGACGCGTGAGGAAAGAGGAGGTGCAGCACTTGAAACTGAACG
TTCCCCAGGAGGGTGCCAAGCAGAAAGACGGCAAACCCGATCCAGGGTGCTAGGAGAATC
AATAGAGGAGGAGTGGGAAGTTTGAACCCTGCCTGTCGGAGGGAGGGGTATTTCCTGCGA
ACAAGGACGATACCAAGGAGGAAGAGCAGCCCTTCGAAGAGGGTTTGTGCGAAGAGGATA
AGGGCTACATGCGAAGAGGACATCCTTAAGATGTCTAGGAAAAAGGCCACGAGACCGTAG
AAACTCCCAGCTATCCAAGCCGCCCATAAGGAACCGGTCTTTTCGTAGAGGAGTGTAAGG
AGGAAAAAGAAAAGGGCATGCTCCATCGCATAGATGAGGGAGTGTTGAACGAGAAGAGAC
AGCAGCCCTGTCGCGAGGGCTACTAGCAGGCTTGCCGACAGGACGCTTCGTGACTGCCGC
AGAGTGCGATAAAGCCATCCTTGAAAAAAGAGCAGTTGCGTTGGCAAGACGATGAGGAGG
AGAAGGATAAGTAGCGGAGCGTGAAGAGAGTTCCTCAGCATGGAGTCAGTAAGTTTTAGT
TGCTGCTGAGAGAAAGAGGCAAGGGCAGGAACGCTCTGCAAAGCGCGAAATAGAGCGGAG
AGCAGAATCTGGCAAATTTCGGCGGCGATAATCTGGCCAAAGCTCCATAGAAGTATGTAG
GGTATTTGCGAAGACGGTGGAGGGTTGAGCCCTATCTGCTCCCGCGTTGCTTTTCGACGA
GCGAGCAGTCTCCATGCCAGCAGGCCAAGGAGAACGCTCAGCAGCACGCGCTGAGCAAAG
TGAGCCGAATAGGTGTGTGCCGTAAGCATGCTTAGTCGTACTCCTATGAGATGTGGGCGT
CTATAGGCCCGAATCTATTTGTTGAGGTAGCGAAGCAGCTCCTCTTCGTCTGGGCTCCCT
GTCAGCTGTAGAAATATCTCTTCAAGGCTGGGGGCGTTTTTATCGGTTGGGGCAGTAAGA
GATTGCGCCTTTAGCTCCTCTATGGTGCCTTGAGCGATTAGGCGTCCTTTATTGATGATG
GCCACGCGATGGCAGAGCTGTTCCGCAATGCCGAGGCTATGGGTGGAGATAAAGATGGCG
GCGCCGCGTTGGGTAAGAAACCGCAGAACCGATTGGATGAGCCGAGCGCCGCGAGGGTCG
AGGCCCACCGTGGGCTCATCGAGAAAGACGACAATGGGATCGTGAATAAGCGCTCCGGCC
AGCACGATCTTTTGACGCATTCCGCGCGAATAGCTTCCGATGAGGGCATTCCCTTTATCT
TCTAACTCGAAGAGATGTAGGAGATTCTCAATGCGCTCCCTGCGTCCAACCCGCGGTACT
CGGTAGAGATCGGCCATGAGTTCGAGGAACTCCCTTCCGGTAAGTTTGTCATAGAGGAAG
GGGTTATCGGGGATATAGGCAAGGAGGCTTTTGGCCGCAATAGGGTCGCGGTGCACATCG
TATCCACCGATGAGGCAGCGACCGGCGGTTGGGCGCAGGAGGCCAGTGAGCAGCTTTATG
GTGGTGGTTTTGCCGGCTCCATTCGGGCCGAGAAACCCAAATATCTCCCCGCCTTCCACC
GTTAGGCTAACGTCTTGTACTGCCGGCATATTGCCATAGTAGCGGGTAAGGTTGTAACAT
TCGATGAGGGGCATCCTTTAGCCTCGATACCTCTGCTGCTGTAGAGGGGAGTTTGTGTGG
GCTAAACAGCCCGCTATCCGCCCGCACACGGCGCGCTCCACGGAGGCGAGATCGCGGAGA
ACCTCAATTTGGGAGTAGCCATTCGCTTCAAAAAGCGACCGAACTTGCGCGGCTTGCCCC
CAGGCGACTTCCACAAGGAGCCAGCCGTTAGGAACGAGCAGGTCTCGAGCCTGTTCCACA
AGCACGCGATGAAAAGTGAGCCCATCCGGCCCCCCATCCAACGCATGGCGCGGCTCGTAG
TCACGTACCTCCGGCTGCAGCTCACCGATCTCTGCAGAGGGAATGTAGGGAGGGTTGGAA
ACGATGAGAGCAAAGCGGTGCGGTTTGAGCGCAGAAAGCTTGTCACCACGTACGAGCGCT
AAACGTTCGGCTACCTGATGGCGCCGAGCATTAAGGCGTGCCACCGAGAGCGCATCGGCC
GCTATATCTACGCCGATGGCGAACGCTTCAGGAACATGTTTCAAAAGGCTAACGGCAATA
CAGCCGCTTCCGATCCCGATATCGGCAAATACGGGAGGATAAGCGGTCTGGCGTAGGCAG
GCGATGCCGCGTTCCACAAGCAGCTCGGTCTCCGGACGTGGGATCAATGTCGCCGGAGTG
ACGATAAACTCCAGCCCAAAAAACTCCTGGGTGCCTCGAAGATAGGCTAACGGCGTACGT
CGGATGCGCGCTGCGACGAGCTCTTCGAGGCGTTTTTGTTGTTCCGGGGAGAGGGGGTCT
ATGAGGTCGGCAACCACATGAGAACGAGGTCTTCCGGTGGCGAGACTTAGCAGAATCTGT
GCCTCGAGACGTGCCTCTGGAATGCCCGCCGCCTTAAGCTGGCACTCTACCGCACTTATC
GTATCTAGGGTCGAAACAGCCACCGCCGTCTGCTCTCCTTACGATTTCATGCGCGCTGTT
GCCACTTTCGCTGCGGCGGGCTCGTTGCCTTCTGCGACCTCTTTCAAGCGTTCGGCCTGG
TCGGCTGTGATAAGGGCATCTATGAACGGCTGAATATCTCCATCCATAACGGCAGAGATG
TTGTAGATGGTAAGGCCGATACGATGGTCGGTCACGCGGCCGTCGGGAAAATGGTAGGTG
CGAATCTTTTCAGAGCGCTCACCGGTTCCCACTTGCGAGCGTCGTGCGCCGGTGCGCTCC
TCTTGCTGCTGACGACGTTGAATCTCATACAGACGTGTTCGCAGCACATTGCGGGCTTTA
ATTCGGTTTTGGAGTTGGCTCCGTTCATCCTGGCAGGTAACGACGATGCCGGTAGGTTTA
TGAATGAGACGGATGGCAGTGGCCACCTTCTGTACATTTTGCCCGCCGGCGCTGGAGGAG
TGGTATACCTCCTCGATGATGTCGTCTTCGTTCAGTTCCACGTCCACCTCCTCGGCCTCT
GGCAACACGGCCACGGTAACGGTAGAGGTTTGGAGGCGGCCGTTCGACTCGGTGACGGGC
ACGCGCTGTACCCGATGGACGCCGCCTTCATATTTCAGCTGACTATAGGCACCTTTACCC
TGTATCTCGAAGACGGCCTCCTGCACTCCGCCAAGTCCGGTCTCTTGCAAGGAGAGGATA
TCTACCTTCCATTTGCGTCGTTCCGCATAACGCATGTACATGCGCAAAAGCTCGGCGGCA
AAAAGTTTTGCCTCCTCCCCACCGGCTGCTGGACGAATCTCGACGATGACGTTACGTTCG
TCATTGGGGTCTTTGGGCAAAAGCAGGAGGCGTATCTGATGCGCGAGCTCCTCCTGTTTC
CGCTCGGCCTTTTCGAGCTCCTCTTGATAGAAGCTGCGCTCTTCGCCTTCGGCGGTCTTC
AACATCTCTTTCGCGTCGGCAACGTCTTGCTCGACGCGCTTGTACTGCCGATAGGCTAAA
ACGACGTCCTCGATCTCGCTTTGTGCCTTTCTGGCCGTCATGTAGCGTTGGTAGTCAACG
CTGAATTCTGGATCGTTGATCTGGTCTGTCAGCTCTTGATAGCGCTTATCTAGCTCTTCT
AATCTATTTCTTGCTTGTTCTAACAACACGGTTGGGTTTCCTTATCCTCATAGAGGTTTG
GTTTCTGATCCTATAATACGTATTTGCTAGGTTTTACAGCGAGGAGATGGCAACCTTTTT
ATTTTACCCTTCTCGCGATACGTGGAGGCCTGAGAGAGCGGGGCAAAGCCGTATCAGGAA
GACCTGCCGTGTTGGACAGGGGAGGGAGTTTTGGAAGCGCTTGCAGGGAGCCATTTTGTT
CACGCTACGATCTTGTGTTTAACGTGTTGAAGTTGGTGAAGAGGTTTTAGAAGGGAGGGC
ACGGTCGGGTAGAAAACGGTTGAGGTCGTCGAAGAAATCCTCGATGAGGATATTGATGGC
ATCGCGCCAATCCGCAAAGAGGTAGGTGTGGCCTGCAATGGTGGTTAGGGGTTGATCCAC
AGAGTAGGTGCTATGGTAGAGCGTATCGCCCTGAGAATCAAGCAGGTAGAACGCCCCACG
ACAGTTAACGTGGGAGGGCACATGTTCAAGGCCTCCGAGGAGATCGTAAATATAGTGGCC
GTTGACCTTACGTGGCTCGTCAAGAACGCTGAGTAGGATAAGGTCGGCATGAAGCTGGCT
ACAAAGCTGTTGGGCGGTGTAGACGCGCGGTACCGGAAAGGTGTCGCCATGTAGAAGGCC
GTTATCGGTGAAAAGATCGCGTGGGGTGAAGTGATCGGCGGTCAGTTGTGCCTCCACTTT
CGGTTCGGGGATGACCGTGAATGCGGTGCGCTCTGCCGTGCAAGCGGGGAGTTGGTGGGC
GGCATGTTTTTCGAGCCTCTGCAAAATCTCCCGATACTGCTGTTGTTGCGCCAGCTGTTT
CGAAGTAAGTTTCGATTCTTCTTTAGGGTTAGGCAGCAGCGTTTGGGTTCCATAGAAGGG
CGCGATCACGATAATGCGGTGAGCGGTGGCGAGAATCTGACGTGTCTGGGCTTCGGGGAG
ATCGGCGTAGGTGTGCACCGGTAACAGGAAAAGGAGGCCGCTGCAGAGAGCTATCCAGGA
CGCTGTACGTTCACGCATGGTCTTACCCTCAAAATAGAAGCGTATCTCTTTAGTTTAGAG
ACGAAACATCGGCTCCGTACGTTCCGCTGTCGGCTATCTGGGGTGGGCAAGTCTTCTTTG
GCGGCGTTCTTCGTTGATGACCAAAATGTTCTGCTTGCTACCCAGTTCCTTGAGCACCCT
GCAGGCGTTCTTTGATGGTCAGGTTGGGACAGACGATCAGCACGGCGTCGCAGAAGCGCC
GGTCCTGAGGATTGGCGAGTTTATTCAGCACCTGCCAGGCGATGACCATTCCCATGACGA
CGGTTTTGCCCGAGCCAGTAGCCATCTTGCAGGCGTAGCGGGTAAGCTTGTCGTCCTTGG
GGACCACAATGCCCTGCTTCTCGGCCGGAGATGCCTCCACCAGCCAGACGAGCGCCTCGG
CTGCTTCTCGCTGGCAGAAGAAGAGTTTTCGCTCCCGCTCAGGGTTGTTCCAATGGTTCA
AGAGTTGCCGCGTGATCGGCGTGACGCCGGGATATCCTCGTTCCCGCCACCCTTTGACCC
GCTCGCGGAGGGTGTTGACCAGCTCCAGTGGCACGAATTCCTCTTCCAGGAGCGCCATCT
GCGGGCCGCGAGTGCGGGCCTTGAGGTAGTAGCCCGCCGCCCTCCATCCCTCCTTCAGGA
TCGGCTGCCCTGCTTCGTAAGCCCAGTAGCGCGTGGGCTCTTCAAAGGGAGAGGTGAGGA
TGGGGTTGTCAACGAGCATCCCCTTTCCTCCTCAGGATAAGAGTCCCGAAATTCTGACGG
TCTCGCCCAGAGTAATACTCTCCCTCTAAGCAGTCATCCTTCAATCTCAGAACGGCCGTT
CCTCGGTGGGAGTGCATGGTGGTTGGTACATTAGCTTTAGGATCATTACGATACACGTAA
ATCAAAGTAATCCCTTCATCTTCATTCACAAGTAGCGACGCCGTGATACTTTTTGAGCTG
GATTGTTCAGTCTCAATGCAGATACTAATGCGTGTCCATGTTTGTTTTATTACTGCCTCA
CCTTGATAATCTTGTCCTCTAGACCACTTCGTCCAACCCTGTAACTTCCACTCACCATTA
AGGTTGGGAACCTTAACTATGCCAATGCTACGAAGGAGAGGGATCGTCCACAGCCATTTT
TCAAAAACCTCGTATAGCCCTCCGGCAATACCCAATACACCTGGCGCATCCACCCACCAA
GGTATTTGCACATTCCGAGTCTGAAAAAACCAGTGGATGACATAATCAATAGCTACGCTA
ATTATCCCAATTCTAAGTGTCACCTTTTGCCATTCGGGTGAGTCCGTAGCATATGAACGC
ATAACGCCTCAGCTCCAATTTTTCCAGAGATCAATCATTTGCCTCACAAACTGGCGAGCC
TTATCCGCGGACCACTGTTCGGGAGAGTTACCGAACAAGGGCAGTTGTTCATTCTGACAC
ACAAATTGGCTAAGGTTCGCTTGAGAAAGCCAATGATGAAGCCAATTTACCACATTGCAG
AAAGTTTTCTGCAAAGATTCGTCAAACTTATCGTCCGGCACATTGTAAAGCAGACATTCT
AAGAAATAGGATGGTGCTATGTCTGCCGCGATATTCCCCCGTTTGATAAGGTGAGTGCGT
GCGTTCTTGAAAAGTCGGATGGTTGGCTTGTATAGGCCATTTGTATTTTTGTTCTTTCTG
ACGCCGTTCTCATAATGCAGCTTAGGATAGTTGATGACCCATCGATTTTCGCTTTGCACA
TAGAAAGTCATACCTTCCGTATACTTATCTGGGTCGCGGGGAGACGGTGGATACTTACGA
TATTGGATGCACACCACAGCATCTGCTGGTAGATACTGTGTTTGAACTTTCAGACACTTC
CGTCCTTCGCGCACCTTATCCCAGTCGCGGAAGCGGCCTTCGAGGAGGAGACCAAGCAGG
CGGTAGCAGAGCGGCTCCGCATAGTAGTCGCGCAATGCCATTAGCACATCTGATCTGAAC
TCGTTCCAACCGTAGGTGGCATCGGTAGAGCTGAAGCCTCCTTTCTGCTCTTCGCTCAGG
TTGTCACGAAATGTGCTATTCAACTGCACAACGATATCAACATCGCTGTTACCCCGTATG
TTGGTGTCATTCTTGTAGGAACCTTGAAGATAAACTTCGAAGTCCTTGCTCTTTAAGCGT
TCATATTGTTGTAGAGCTTTACGGATAGACTCATGGGTTTGCTTCGCGGTAGTATCCGCG
CCTTTACTAGACCAACTTTCTAATTGCGATTCAGGAATAGCCATAGTTTTCGCCTCCTGC
GTTGAACTTCACCACCCGCACCACCTCGTTCCCCCGGAAATCAATCACCTTCACGGCGAT
CCGTTCGTGTTCTCCGGGCTGGAAGGGGAACGAAATGGTGCCCTGCACCTTCTCGAAGGC
CTCGGCGTCAATCTGCGCTTTGAGTGCCCGCTGGAGTTTGTCCCACGCTTCCGAATCGCC
GGGGAAGAAGGCCTGGCAGATGTGGAAAGTTTTGCCATCGTAGTCGGTGTCCAGGAACCA
GGCGGCCACATCTTCGCCCCGCGTCGAGTGCGCCTCGCCCGTGAGCGGGTCGTATATGTC
TACGCCGCGTAACTTCACGACATGGGTGCCATCCTTCTGCGGGATGACGGCCACGTCCGG
CTGGCCGAAGACGGTGAAGATCTGGCTCGCCCGCGTGGTTTTGGGGAGGTCCCCCACCAG
CACGTCGGGGGCGATGTTCGCAAAGTGGACCTGGAGCCCCACCACCGGAACTTTCTGGAT
GAGCGCCTGGGCTTCGGGGAGATCGGCGTAGGTGTGCACCGGTAACAGGAAAAGGAGGCC
GCTGCAGAGAGCTATCCAGGACGCTGTACGTTCACGCATGGTCTTACCCTCAAAATAGAA
GCGTATCTCTTTAGTTTAGAGACGAAACATCGGCTCCGTACGTTCCGCGGTCGGTTATCT
GGGGTGGGCAAGTCTTCTTTGGCGGCGTTCTTCGTTGATGCGATAGACGAAAGCCATGAC
CTCGGCGACGGCCGCGTAGAGATCGGGTGGGATCTCGGCTTCGAGGGGCACTTGGCGATA
GAGGGTACGGGCAAGCGGCGGGTTCTCAACGATGGGGACATCGTGTTCCTGGGCGAGCTG
ACGGATTTTAAGGGCGAGAAGGTCTTGTCCTTTTGCCACGACGACCGGCGCATTCATTTG
TTCTGGCTCGTATTTCAGTGCGACGGCCCTAACGGCACCGAGCTGAGCTGCCGCCCGGAG
GGCGGTCGGCTCCAGCGAGTGGTTAGCCCGCTCTCGCCTTGACATCCCTCAAAATACCCT
GTAGCCTTGCCGGTTCTCTGCACACCGCGAAGGCCCACTGTCCAAGTTCCCGATGGTGAT
TAACGGCTATAACCCAGCGTCTTGCCGCCGCTTCCTTCTGGCGATCCTGCTCTGTTTCAA
GACCCTTCACTTCCAGAATGACCTTAAGTTCACTATCCCCCGGTTGGCGGAGACGAATCA
GGTAATCGGGACGATATTCGTGCCGAACTCCCTGCCATTCGTAGGAGATGGTGAAATCCA
GATGGTCATTCCGTGCATAGCTGATGACCTCTGGCATCCGCTCTAACTGAAAAGCCACCG
TGTGTTCCCACTTGGGCGCGTCCAGCACGACATGGCTGATATGGCTTTTCGTTGTGCCAA
CGGTGGGGCGCACCGTGCGGAAGAGGACCTCGGAGGTAGAACCGATCGGACGAAAGCGTT
CGATGACAGGCAGGAGAGGCGGCTCGCCCGCCTCCACATCGGGCTCAATGGCTTCCATCA
GCCGTTCCACGATCTGCTGCCGGTACTTAAGCAGGGCCACCTCTTCCAGCACGGTGTCCT
CCTCCAAAACCACCCGCTTCTCCAGGTACTCCCAGACGATGCGCAGCACCTGGGGAAAGA
GCACGTGGCGGGCGGCGCAATCTTGCCGCTTCTCCTTGAGGCGACCGGTGATCTCGGCGG
CGAGCTCGTAGACCGTGGCCTGAAGCCGCTTCTCCCGGTGGAAGGGGTTACGGTCGTGCA
GGACCTCCGGCCCGGGGCCGAGGCGGTCGGGCCGGCCGAGGCGGTATCCCACCGCTGGCT
TGACCATGACCTCCGTGGGCGCCTTCGTCGGGCTGATCACGAGATAGGGGACGCCGTCCC
AGTCCACCCGGAGGCGGCTCCGCACATCAAAGACATACCCCTCCACGCGGGGGAAAGTGA
TCTCCAGGTGCTTCCGCTCCGGCAGGGCCCGCACCAGGGTGGAGACCTTCGGCACCTCGG
TGCGGCTTACGGCCTTTTTCTTAACGGGGATGACCTCGAAGGGGACGCCGTAGACGTCCA
CGTATTCGGGCTCGGTGAAGTCGTCGTAGTTGAGCCGCCGCAGCCCCCGCCCCACCACCT
GCTCGCAGAGGAGCTGAGAAGTGAAAGCCCGAAGCCCCAGGATCTGGGTGACGTTCTGGG
CGTCCCAGCCCTCGTTGAGCATCCCGACAGAGACAATACAACGGATAGGCTTGCCCGGCG
GCTCCCCATCCCCCTCCCATTCGGTCTTGCCCACCGTGTCCACGACCTTGCGGAGCCGCT
CCGCTGCCTCCTGCTTGGTCTCCCCCTCGACGGCCGCTTCCGCCTCCGCAAGGAGCTTGG
TGTCGATGCGGAAGGTCACTTCCGGTTGGCCGTCTCGGTTCTCCAGCTCCGCAAGCACGT
TCCCCTTGGCAATGTGCTCGTGAACCAGCTTGGCCAGGTCGGTGTTGTCACAGACAACGA
TGAGAACGGGCGGAACCGGGGAGTCCGCCTTCCGGAACTCCTCGAAGGTCCGCTTCCACT
CAGAGGCCAGGGTGGCGAGGGCATCCTGGGCCTCCCGGAGAACCGACTCCGGCTTGGCCC
GTCGCCGCACGGTCTGGCGCTCCGAAGCCGGAAGCTGGCTGTTGATCCACTCCCAGAGGC
GGAAGTATCTCGGAATGAGCTCCCCGGTATTGTCATCCACGGGCACCCGCGGGACCTTGA
CGATCCCGCTTTCAATGGCATCTACCAAACCGAAGTCCGAGACCACCCAGGGGAAGGGAG
CCCCTTCCTCATAGCCGCTTCCCTTGATGTAAAAGGGCGTAGCGGAGAAGTCAGCGCAGA
AGTTAATTCCACGTTCGGCATGGATGCGATCCAGGCCGCTGACCCAGAGGGTCGCCTCTT
CCCGCTCGGCGATCTCTTCTGGGGAAAGCTGTTGCCGCAACTCATCCGGCAAGGGTGCGG
GACGGTAGGCGTGATGCGCCTCGTCGTTGATGACCAAAATGTTCTGCTTGCTACCCAGTT
CCTTGAGCACGCGGCGGCAGAAGGCAGCATCGCTCTCCGGACCGCGTTGGACCACGCTCT
TGGAGCGGCTGTCATCTTTGGGCTGGAAGAGGTGCCAGTTCGTGATCTGGAATTTGCCCT
GCTGGAGTCGCTCCAGCATCCCCGGGGGCACCAGGTCAAACTTCTCGTAGTAGTTGCCAG
GTTTCCAGGGCAGAAGCACCTGCAGGCGTTCTTTGATGGTCAGGTTGGGACAGACGATCA
GCACGGCGTCGCAGAAGCGCCGGTCCTGAGGGTTGGCGAGTTTATTCAGCACCTGCCAGG
CGATGACCATTCCCATGACGACGGTTTTGCCCGAGCCGGTGGCCATCTTGCAGGCGTAGC
GGGTAAGCTCGTCGTCCTTGGGGACCACAATGCCTTGCTTCTCGGCCGGAGATGCCTCCA
CCAGCCAGACGAGCGCCTCGGCTGCTTCTCGCTGGCAGAAGAAGAGTTTTCGCTCCCGCT
CAGGGTTGTTCCAATGGTTCAAGAGTTGCCGCGTGATCGGCGTGACGCCGGGATATCCTC
GTTCCCGCCACCCTTTGACCCGCTCGCGGAGGGTGTTGACCAGCTCCAGTGGCACGAATT
CCTCTTCCAGGAGCGCCAGCTGCGGGCCGCGAGTGCGGGCCTTGAGGTAGTAGCCCGCCG
CCCTCCGTCCCTCCTTCAGGATCGGCTGCCCCTCTTCGTAAGCCCAGTAGCGCGTGGGCT
CTTCAAAGGGAGAGGTGAGGATGGGGTTGTCAACGAGCATGACCGCTCTCCGATAGCTTA
CTTATAATAGCTTCAGCAGTGGAAATCGCTTCTATAGCCATATTATTGAGGTTAGAAACC
GTGTCCTCATAATCGCAACGCTTGCGCCACCCATGTAAATCCCTTAGTTTGTCCGCTATC
TCCTTCCCTTCAGGACCTTGTTGGCCAAGGTGTTCTCTGAGGAGTTTATGAACAATTCCG
GCCGTTGTCCGTTGAAATTTAAGATGCTTTTCGGCATAACTTCGAGTGTGACAAAAAGCC
GCATAGTAGGCGCGGCTTACAGCTGAGCGGCTTGCGGCCTCCATTAGAGGCGAGGTTTCG
AAGGAACTGCGCAAGGCCCTTGCCAGATCCAAGAACTCCCTCCAGTCAAAGGCCATTGTT
AATTCCTCCTACGGGCTTCGAAAGTCCGTCGTCAGCAAGGGCCATTCTTCCTCCTCTCCT
AAACTCGACAGAAACTCTTTTCGAACGTCCCTTACCCTTTTCATCGTAGTTTCGTCATAA
TTATGAAATCGCGCATAGAGAATAACATGCTCTTCATCTTCCTCTGGATCTCGGCTGATT
TCCAAGGACAAGATAGCATCCTGGAGACTTTCAGAAGCGAGCTCGGATAAAATCCTTGTC
ATTTCAATTAAACGGCGATGCTTCTCAAAATATTGCCACACATCATCCGGTGCAGGAACA
CGGACTTTCAGTTCTTCGAGGCGTCTGAATAGGGTCGTAATTTCCTCCGTTATAGAAGAG
GTAGATAAAGGACGTTGAAACGGGGTAACAGGTTCTTTTTCTAACTCTACCGATGATGAT
ATCCAACTCTGCGGCCACGGCAGTGTAGGGAATTTTTTCCGTAACACCTCCTCAGGCCGT
GGGGTTACGTCTCTCAGGCCCCATAATAAGGGTTCTAGATTATTCTCTGAAGTTTTAGAA
CTGACGGTGGCTTCCATCTCACTTCTCCTCCTCGAACAGTTCTCTCAAGCGATCGGTTAT
GCAACCTTCGAAGACTTCCTCGACTCGACTGTGTGCTTCTTCGACCCAACCAAGAACGTC
AGAAACTTTAACAGCCCTGGGTTGTGTCAAATAGTCTATATTCAACATGAATGCGCTCAT
TTCCTCAGAAGAGGCGAGCACGGGAGCGATCTGGATGCGGCAGCGATCTCTTCCTTCTAC
AAAAGGAAACTCTCCACCCACAATGAAAGATGCTAAATTCTGTGGGAGCCGCGGGCCGAC
GAACGGATAGAATTCGAAATACTCTAAGAGCTTCACCTCTGGAGAAGGTAGTTCAACCCG
GTTAATGTAACCCAAGGCGATGCGTTCCAGACCCTCGATCCGCAAGGTCTCCTTTAGGTT
TTCCCAAGCCATTTCGATTTTGGCCTTAAAGCCTTGCCAAGTGGGGTAGGGTCTTAACAC
GTTTACCGCCAACAAGCGGGGGCCAAGTTGAATAAGCATCTTTCTGTCCTCGGTAAACAG
CACGATTCTCTCGCTCGTACGAATTTCCTGTTGAAGGCCCTGAGGCCCCTCCGAAAGCAC
AACTTCTTGTCTGACGCTCTGTTCTCTTAGAGGGAATGTACCTTTCACCTTTTCGTAAAA
TAGGCCGGGAATTGTAAGATCCCAGGGTGTATCACTTGTTAATCTAAATTCACAGACTGC
TTCTATAAGGGGAGGGGTCTTGTATTGTCTACCCATGGTAAGTTGCCTCCTTTTGCTGTA
GGTTTACAACTCTTACTACCTCGTTCCCCCGGAAATCAATCACCTTCACGGCGATCCGTT
TGTGTTCTCCGGGCTGGAAGGGGAACGAAATGGTGCCCTGCATCTTCTCGAAGGCCTCGG
CGTCAATCTGCGCTTTGAGGGCCCGCTGGAGTTTGTCCCACGCTTCCGAATCGCCGGGGA
AGAAGGCCTGGCAGATGTGGAAAGTTTTGCCATCGTAGTCGGTGTCCAGGAACCAGGCGG
CCACATCTTCGCCCCGCGTCGAGTGCGCCTCGCCCGTGAGCGGGTCGTAGATGTCTACGC
CGCGTAACTTCACGACATGGGTGCCATCCTTCTGCGGGATGACAGCCACGTCCGGCTGGC
CGAAGACGGTGAAGATCTGGCTCGCCCGCGTGGTTTTGAGGAGGTCCCCCACCAGCACGT
CAGGGGCGATGTTCGCAAAGTGGACCTGGAGCCCCTGCACCGGAACCTTCTGGATGAGCG
CCTGGGCTTCGGGATCGAAGGCGAAGCCAGCAAAGATGAGGATATGATAGCCGTTCAGCC
GCGCCGTCGGGATGGCCTCCTGAACCTGATGGGCGATCACCGGCCCGTGCTGGGGCCCGA
AGGAGACCGCCACGCGCAGGGTCTTGCCGTTCTGCCTGGCCTCGGCCTCTGCGTGGAGAT
AGCCCAGGTTAAGCGGGCGAAGGTTCTCCAGCTCCATCTTCTTGCCGCCGGGGAAGAGCA
CCCCGCCCTGCTGCTTTAGCAGATTCAGCATGTCCGTGAGGTAGTCCCCGCCCCGGTCAC
TCACGCTGGCCTGGGCTTCTTGCTCCTCGAACTGTGGAACGGGTGCCTGCGCGGGGTCTT
CTACTGCCGGTACCGGGATCGCCTCCACGGTAAAAGGGCCGGAGACGCGCACCACGCCCC
GTACGACCTTCGGCCGGTCGTAGAGCGTCTCCTGCGGAGCGTTGCACTGAATGCTTTCAT
CAATTTCCTTTCGTTTGCGCCGCTTCAGTTCCCAGAAGCGGCGCAGCGCCTCCTGGGCCG
CCTCGGGCCAGTCCTCGGGAGGCATGGGATCGGGCACGTCGGACAGGGATTCCCACCGGT
GTCCCGTGAGGCGGTAGACCGTCTGGAGCCATTCCCGCAGCTCTTGGCTACCGGTTGACA
GGGCTTTCGTTCTGGCCTCGTACAGTTTCCGGTAAGCTTCCTGGGCCTCCCTCGGCCAGG
CGGGATGCGGTATCTCCCTGGGGACCTCCCATTCCAACAGCTCGTTGGCTTTGACAACCT
GCCCACCTGGTAGGGTATGGGTGGGACCATCCGGAGCCGAGAAGTCCACGACCTGCCCAG
CGCAGCCGCCTTCCTTCACGTGGATCTGGATGGGCCGGCCTTTGAGGGCGGCGTTGAGGT
CTGCCAAGGCTCGGTCAATCTGGGGCTGATACTTCGCGGCGATGGCGTCGATCTCGGTGT
TCTTGGCGATGCTCTCCAGGGTGATATGTGGGACGGTCTCGTAGATGAAGCCGCCGCTAG
GCCCCCGCTCGGCATCGCGCAGCTCGTAGTAGTCGAACCTGGCCGTCATGAGGCGCTGGC
GGGCGATGGCCAGGGCCACGCGGGAGGTGTCGCAGGTAATCCACCGCCGGCCCCACTTCT
CGGCGCAGTAGGCAGTGGTGCCCGAGCCGCAGTTGTGCACCGCGCAGACCTCGGTGATAA
AGGAGTGCGCGCCTTCCACTTCCAGGTCGTATACCTCTTCTTCCGAGAACGTCTTCAACA
CCTCTTCGACGCGCACCGGCGTGCGGTCGGGCCCACAGAACACGATGTCTCCCTTGCGAA
GCTCGCCCGCCTCCAACCACAGAGCATGTTCCGGCGAGAACTGCTCCTGGCACGCATCCT
GTATAGCCGTGTAAACGCCTTCGAGATTGCTCAATACTTCCGCTGCTGAGAAACGCACTA
CCCTCAGGCCCGCGCTACGCAAAAATTCATCCCGGATTTGGTCGTGTTCAATGGCGGCCG
GATCGCCGTGGGCAGCCGCGCCGTCTACTTCTACCACCAACGCCGCCTCACGACAGTAGA
AATCGGCGATATACGGGCCGATGGGGTGTTGACGCCTGAAGGCGAAACCTGCGCCGTTGC
CCCGCAAAACACTCCACAGGTTGCGCTCCGGCAGCGTCATGTTCTTTCGGAGTTCCTGGC
TTCGACCACGCAATGGCTTCGGGATGCCCGACCAATCGGCCTTTCCGCCCAGACTATGGG
GTCGTCGGTGCACCAGTATTCGGTGATCGGCTGTGACCCAAAGCGTTTCATCGGAGAGGC
TGTGACGGATGCCGACCATGATGCCGCGGTAGGTTCGGCGAATGGAGCGCACTACGCGGT
GAGGCAAGCCATCGTGTGCCAGTACCCAGTCACCGGGTTGGATAGTTTCGATGGGGGTGA
GAGCCCCCCTTGCATCCCCCCGCACGCAGGGGGAAATTTCTCCCTCCCCCCCCGTGTACG
GGGAGGGTCGGGGTGGGGCTCACCCACACCCGCGTCCCCTTCCGCACACACGTCGGGTCC
AACACCAGGTCGCCCGGGTCGGTGGTCATCAGGATGCAGCGCTCAACGACTTTTGTGTTG
GTCTGAACAGCATAGAGCTTCTCAGCAAAGGTTTGGGTATCGTCCCAAATGTTGTTTATT
GGGATAAGATTAAAATCATCCAAATAGCGGATGTACCTCAAGGTTTTACCGGATATCTCG
ATCCTCTCGGCGTCCGATAAGCGCCTAAGACCTTCAAAGTTCGTTTTCCAATGTCCTCCA
GATGGAGTAAACTTTCGACCCTGAAATTCAAATGCTTTGCTACCTTCCTCCGTCTTCCCT
GGACTAAATAGAGCCCCCGACGAATACAATTTACCTTCAAGCATTTTGTTATAACCGCTT
GTTTCTTGTGTTTTGTCACAGTAAAATTGACGATATTTTATTTCCTGAACCTTTTTCGCA
TACCAAAGCAAGTAATCCCCAGCTCTCGACAATGTTGTCGATTCAAACCCACTTGTCTTC
ACAAAGCTAACCACTGCCACAAAGTTCTCCCGCCCGAACACCTCATCCAGCAGGCAGCGC
ACCAGGTGCAGGTTATCGTCATTGATCTGGACGAAGATGGAGCCGGACTCGCTCAAGAGC
TCTCGCGCTAGCAGCAGTCTGTCCCGCAGGTAGGTCAGGTAGGAGTGAATTCCCAGTTTC
CAGGTGTCGCGATAGGCCTTGATCTGCTCCGGCTCGTGGGTGAGGTCCTCGTCGGTGTCC
TTCACGTCCCGCCGGTCAAGGCGGGGCTGGAAGTTGGAAGCGTACTTGATCCCGTAGGGC
GGATCCACGTAGATCATCTGCACCTTGCCCGCCATCCCCTCCTTGACCAGGAGGGAGTTC
ATCACCAGGAGCGAATCGCCCAAGATCAGGCGATTGGCCCAGCCCACCTCGTGCTGGTAG
AACTGCACCTCCTGGTCGGCGGGGAGCGGCGTTTCGCCGAAGAGGTCGAGTTGGACGGGC
TCGGGCCGACGCACGGCGCGCAGGATGGCCGATGTGGAGATGCGCTCGTGAATGTGCAGG
GAAACCAGGTCCACCTCAAACGAGGTGTGTTCTGCCTTGCCCGACCACTGTAGTTGGGGA
TCAAGATGCGGGTCGTAAGCGTATCCTTGGGTTCTCTGCTCACGTACCTCGTAGGTTGGC
GCAATACCGGCGGGTGGATTGTTCTTCCGCCGGGCCTCTGCGTGGCGGAAGTCTTTTACC
GGTTGTTCGCTGGTTGATTTGTGTTTCCTTGCCATCTTCTTTTATCTGATGTGATATGGT
TACCATAGTTCACTGCCCCTGTCCAGCCGTGAGCCCGCACGCACTCGCTCTCTGCGAGAC
AGATGGGTCGGCCCAAACACAGCGATCAGTATACCTGCCACTATCACATTGACCACACAG
CTCGCTGCGACCGAACTACTGCCGATGAGCACTCCATACGTGTTATCCAACACGTGATAC
ATCGCTATTGCCAACACACTCCCCTGTGTGCTATTTGTAGAGCCACATGTAAATGCGGGC
AACGGCTACTGTTCCAATAACCCACACAGCAAAAGGATATTCGCCATCGGGTTTTCCGCC
CAGAAGAAGAGAGGCAGATGCCACAACGCCCACAGCCCACCTACAATCAGCGTGGCGGTA
AAGGCCATATGTCGTGCTTGCAAACGAGGTAGGGCAAAGCCACGCCAGCCGACTTCTTCC
CACGGATTGGAGAGCAATGCGAACACAAAGGCAGAAAGAACCAGCCCTACTGTTTTCTCC
CCCGCGCTCTCCAAGGAGAGGGGCCATCCGAACGTCCGTGCTCCAAAATTGGCTATCAGA
TGCAGGATGGCAGGCAAGATAATTGCTACCCCAAGTCATAGCCAACCGACTTTCCAGCGC
CATAGCGAACGGAACCAAGAAGCCGCTCCTGTTTTGCCGTTCAAAACTCGTTGGACGATG
ACTGCGGCCAGAGTTGGCCCTGCCGCAGGCAGGATTAGCAAAAATTGAAAAGCCGGATGC
TGAAACAAAGATATACCCCGTGAAGCGGCAACCATTATTGCCCGTGCTTACTCCTGATGA
GGTCGAACTGTTCTTTAGTAACCATCGGACGCTCAGCACGACCTCTGTACGTCATGCCTC
TTCATAGGCTGCCTAACTTGTAATTATCTTGAGTCCCTATCTTATCTTGCGTGACTCTCT
TTTTATGCTATGCTGGGAGCCACGCCGTTGACTCAAGACTTGTCAACTATATCATATTCC
AGGGAGAAAATGCTGTCAAAAGGGGAAAATCACGCCACAACAGAAGAAAATTACCGACCG
CCTCCGCGAGGCGATTCGCCTGCGCGGCTACTCCATGCGCACCGAGAAGGCCTACCTCCA
TTGGTACGAACGCTTCATCCGCTTCCTAGGTCTGAAACGCTTGGAGGTCATGTATAGCGG
AGCCTACCCATCTATTGAGCGCCTTTTCTCTTTCCTCTGGGTCTGCGGAATCGGTGATAG
GGAAGCCGTAGCGCCGGCGCAGGGTGCATAGGTCTGCTCGCAATTCGGGGTTGTCCTCTA
CCAGCCGCTCCATCGTGATGATGTACTCCATCGCGTTATCCTCCTTTCCTGATGCTAAGT
TTTCATGTGGTAAGGAGATCGTAAATATAGTGGCCGTTCACCTTACGTGGCTCGTCAAGA
ACGCTGAGTAGGATGAGGTCGGCATGAAGCTGGCTACAAAGCTGTTGGGCGGTGTAGACA
CGCGGTACCGGGAAGGTGCCGCCATGTAGGAGGCCGTTATCGGTGAAAAGATCGCGTGGG
GTGAAGTGATCGGCGGTCAGTTATGCCTCCACTTTCGATTCGGGGATGACCGTGAATGCG
GTGCGCTCTGCCGTGCAAGCGGGGAGTTGGTGGGCGGCATGTTTTTCGAGCCTCTGCAAA
ATCTCCCGATACTGCTGTTGTTGCGCCAGCTGTTTTGGAGTAAGTTTCGATTCTTCAAAA
TAGAGGCGTATCTCTTTTAGTTTGGAGACGAAACATCGGCTCCGTACGTTCCGCTGTCGG
CTATCTGGGTTGGGCAACTCTTCTTTGGCGGCGTTCTTCGTTGATGCGATAGACGAAAGC
CATGACCTCGGCGACGGCCGCGTAGAGATCGGGTGGGATCTCGGCTTCGAGGGGCACTTG
GCGATAAAGGGTACGGGCAAGCGGCGGGTTCTCAACGATGGGGACATCGTGTTCCTGGGC
GAGCTGACGGATTTTAAGGGCGAGAAGGTCTTGTCCTTTTGCCACGACGACCGGCGCATT
CATTCGTTCTGGCTCGTATTTCAGTGCGACGGCATAGTGGGTAGGGTTTGTCACCACAAC
GTCTGCCGTAGGAACCGCATTCATCATACGTTTCCGAGCCATCTGGCGTTGTCGTGCGCG
AATACGACTACGGACGAGCGGGCTCCCTTCGAGCTGCTTATGTTCTTGCTTGACCTCATC
CTTGGTCATCCGCAGCGACCGTTCATAAGCGTATCGTTGGTAGGCATAGTCTAACACCGC
AAGGGCCAACATGGTGAGAGCGGCCCGCACGGCCATCTGACGCGCGGTTTCCAGCACCTG
CTGTACCCCAGTAAGGAGGTCCACCCTTGGTAGAATAAGGAAGAGGGGGTAGGCGTTATG
GATGGTGTTATAGCAGAGCCATCCCACCAGGAGAAGTTTGCAGAGGGCTTTTAAGAGCTC
GACGAGCGCGTTGAGGGAGAGATAGCGGGTGATGCCGTTGAGTGGGTTAAGGCGATTGAG
ATCGGGCTGCAGGCGCTGGAAGGCGAAAAGCGGCCCAGTCTGTGCCAAATTAATGGCAAC
CCCTAGCGCTGCCGAGAGGGCGACCAGAGGACCGACGGCCTTAACGACGGTAAAGGCCAA
GGCGGTTGCGAGGCTCAGCAGGGTAGAGACGGTGGGTGGGGTATCGAGCAGATGGGTATA
GGAGTATCGAAAATAGATCGCCGTCTGCTGAGCGGCGTTGCTGAATAGGGCAGGCATGGC
CAAGACAAGACCAAAGAGCACAAACAGGGATGAGAGATCGGGTGAACGCGGTACTTGACC
ACGCTTTCGTGCTTCCGATCGGCGCTTTGGGGTTGCGGCCTCTGTGCGATTATCTCCTGC
CATTCTTTAGCCGTTAGTGTGCCTTTGTGAGCAGTAGATTGAGGGAGCGGTCTATGCCGA
GCATGAGCTGGCCGGTTCCGAAGGCGAGCGCCGGCAGAATAATTGCCACGGTCATGATGC
CGATCAGCAGTTTTGCGGGTAAGCCAACAAAGAAAACGTTCACCTGAGGCGCCATTCGTG
CCATAAAGCCAAGGGCGGCATCGGCTAAGAAGAGCACCCCGATAACCGGCAGAGCGAGAC
GAAGGCCAATGAGGAACACCGTCTTAATGGCAGGCAGGATGGCGAGGCCCAAGGCAGAGT
GCAATAGGGGCGCATCCGGAGGAAGGAGCCGAAAGCTGGTGGCGAGGGCTGCGATCAGCA
GGAGATGGCCGTTCAGAAGAAGGTAAAGCACAAGCGATAGTTGATTATAGAAAGCGCTTA
GCAACGAGGACTGCAGTTCGGAGAAGGGATCAATAAGGTTGATGAAGCCAAGTCCCATCT
GAGAGTCAGAAAGCGAACCGGCTATTTCCATTGCTGTGAAGAGAAAGCGCGCGATATAGC
CTAGCATAATGCCAAAAACCAGATTTTGCGCGACGAAGTAGGCTAATAGGACTAACGAGG
GGGGAATAGGGCCTACGCGATGTGCGATTTGGGGAAGCAGGGCTAAAGAGAGGCAGAGCG
AAAACCCCAAGGTGGCCAACGGAGGCAGCGGCCGATTGCCTGGTATCGGTGCTGCAATCA
GCACTCCGGCCGTTCTTCCAAGCAGCAGCAGCAAAACATAGAAGGTATGTACGGCGGTGA
TCGGAACGTCCATGCGGTTTCCCAGAATCTATCGGGGCATATGGTCAAAGGCGTAGTGCA
TAAAATGCACGAGGGATGCGAGCATCCAAGGGCCGAAAAGGGCCAAGGCGACGACGACCG
CGAAGAGTTTTGGAACGAACGTCAGAGTGTATTCCTGAATCTGTGTCACCGCTTGGAAGA
TAGAGACAAGCACTCCCGCGACAAGGCCGAAGAGAAGCAGAGGTAGAGAGAGCTGCAGAG
TTACGACGAGCATGGTGCGTCCAGCTTCGAGCACCTCTTGTGAGGACATACGTAGTCTCC
CTTTACAGAAAGAACGAACGAGGCCGCTGTAACGGCGCGTGGCTGCTAAGAACGGTCTCT
CTTTTCTTATTATCGGGATGAAGGGCGCTAGACTGGAGTTTTGAGGAGGGAGTTTATCGG
TTCGATGTTATAGCCGTATGGAGAAACCTCTGTAGGGGCTGGAATCCGTATAAAGAGACG
TAAGTACATCGCTGCCGATCGGGAAACCGACCTCCCCTTGTTGGGAAGATGCCCCAAAAT
ATGGCACAACATTTACGCAGCTGTTGACGTGCCATAGGCAGCTGTGATATACTATATATT
GTGTGTCATTTCGGGTAGGACAGCGATGTGCCTACCACGACTAGCGCGCAAGAGGTAACC
ACCCATGGAAACGAACCAGAACGAGTGGAAGAGCGCAGAGAGCGCCATGCCAGAAGGGCC
TTCGCTCGAATTCATTCGAGCTATTGCCGAGCTGCTTGAAACAGACCCCGATGATATTCT
GGCAGAGTTGGGCTATGTCCGTGAAGGCGAGGAGCTAGCTACCTCTCGCTAAAACTATCA
CCCCCAAAAATCGGGAGAAGATCTTCTCCCGTGTATTATCTGTTGTACTTGGTTCGTGAG
TGTTGTGTGCGCATAGGAAAGGGGCGACGAAAGACCTCCACTTTCGCCGCCCCTTTTTAC
CGTTTGGTGATAGCTAATGGGGCAGAACTATCGGGGCGAGCTGTTAGAGCCGAAGTCGTT
CTCGCCGGTGGACGGTTGTTGAACTCCATTTTGGGAGGTATTGTCGGTTGAAGTTGGATT
TTGGTTCTCAGGACTTAGGGGCGTTGGCGGTTGCACGCTTGAGTTATCAGGGGACTTCGG
CTGGGGTGACGAGCTATTGAAGGAATTTTGAGGTAAGGCACTACTGTTTTGCGGGACGGA
GTTCGGAGCCGAAGCGTTTGTGGACGGAATAACAATAGGCCCTCCTGCCCCCTGCCCGCT
CCCATTGTTGGTAGGTTGAGCCGGCGGGGTGGGAGTGGTTGCTCCTGGCAGGGAAGTGGC
TTGTTGGACAGGTGGGGACGTTGAGGAGGTGGGCAAATTAGAAGTCGGCTGACTCGTTTG
TGGGGGGGTAGGTAAGGGATTTTGCGAAACCGGAGCACTGTTGGGAGTGTCCGGTCCTTT
CCCTGTGGGGATATAACGAGACAATACAAAGAAACCAAGCAGAAAACAGGAGGTGCCAAG
TAGGATGAAAAGCAGCGTGTTCAAGAAGAGGCGCATCGTGGGAGAGCGCTGCTTCTGGGG
AGATATGTAGTTCATTCGGCTTCGACCGGCCATTTCATCGTTCTCCTTTGGAGGCGTTAA
GGCGACCGAGTACGCGCTTGTATTGACTATGTAACATTATACCTGCTGCTGGGTGGTTTG
AGTTAAAAGGAAAAGGCGATCGGCGAGAGATTGCAGTCGGTCGCGATCTCGAAGGAGTTC
AAGCCACTGGGTTGGGATGGCCGTGCAACCGTGGAGGGCTCCGGCAAGGGCACCCGTAAT
GGAGCCGACGACGGCGGCATCGCCGCCATGGTTTACGGCTACGATCAGCGCGTTTTCAAA
GCGGGTGGTCTGCATTAGGGAGCGCAGAGCCACTTCCAGCGTTTCGGGAGCACTGCCAGC
AGGGAAAGTATCTAGGGAGGGATCTCCGGCCCGTTCTATAGCAAGGGCAATATCAGCGGG
AAGCTCTAAGGCTGCCCTATGAACTTCGTGATAGGCTGTCTCTTTGTCAAGCCCAGCTAC
CAGATAGGCGAGCATTAGGTTCAGCGCAACACAGGCTGCCTCGCTATTCGGGTGTGCATG
GGTAATGCGGGAGAGGATGGAGGAGAGAACGGGAAGATACTGAGGGCTATGGTAAAAAAA
GAGCGCTAATGGGGCGCAACGTCGCAGGGAGCCGCTTGAAGCCCACTCTGGATTCTCTTG
ATATACCGCGAAACTTGCCTCTTCCCATGGGGTACCCTGAGCGGTTCGTTCCAGCACCTT
ACGGGTGTGCTCTCCGATGGTACGTGGATTTCTCCGGTACCAATCTACAAAGCGCCCGGC
AATGTCGTCGGGGTCAAAAACCTGTTTCTTCAAGAGGCTATTGGCCGTTTCTAGGGCAAG
CTCGATCTCGTCTGTCCAATCTCCGGGGGCTAGCCGTAGCCAGCCGCCACCCACCAAATC
GGTAACCGCTCGCTCCGGATCGGAAGGAGGCAGGGAATCGAGAGGGGCACCGAAAGCGTC
GCCCAAGGCCAACCCCAGAAGAACGCCTCGAAAGCGGTTACGTAGAACTTCTGGCAAAAT
CGGCATCGGCAAGAAGGCCATTTTGCACGTGTTGCCTTATGATCAAGAGTTCATCAGGCG
GTTGATAGTCCAAGAAACTCTTTCATCACCTGAATGAGCTGCTTGCGGTCTTCTGGGTCG
GCAAGTTGAAGCCCGTAGTGGTTGATGTAGAGCACCTGTTGGGCTAACCACTCTTGCCAG
CAATCGGGGCATATCTGGTTTTGAATGGTCTGCCCAAGCGAGCCGCCCATGGGAGGTTCA
CTAAGGGCTTCTACGTTGCGCCCACAGCGTCTGCAAGTGATCTTGGCCATTTGCCAACTC
CCCTTTTCTGCTTTGTTGGTCTGTACGGCATAGTCTACCGTATTTTTGCTTTTTCGTTCA
CATAACAAAGGGTTTCTGCCTGCCAAGTAGGATGTGTTGCCGACGAACTGAAAACAAGGC
TGGGCAACGGGGAGTTTTCAAGCGCTTTCGATGGCTCTAAGCCATGAGAGCAGGGTGGCA
CGCGAACGGTCGGGGGCTTCGAGGTGAGAGGTTTCTAGAGTTGCGATCTGATGGGTAGGA
CCTAGGAGGGCAGCCAGCTCCTTCACCTGATCCACCGAAACCACGATATCTTGAGTGCCG
GCGATGCAGAGTATCGGCAGGAAGGGTAGCTGAGGAAGGGTTAGGCTATCAAACTGTTCA
AGGAATTGTATAATGGAAACCCCGTTAATGTAATCGGCGCGTTGGCGCAGCATGGCTTGC
CCTACGGGCGTAAGAAAGCCTCGTATGGGATGCGTGCCCGTACAGAGAGTGGCTACACCA
GCAACCCTATCCGGATGCTTGGCGGCGGCCATGATCGCTCCATATCCACCCATGGAGTGG
CCGACGGTTACGACACGTTTTGCACGAGTTGCATGCAGCCACAGCAACGCCTCACAGGCG
TTCTCAACAATCTGTTCCGGATGATACAGTTCCCCACCGGTGCCACCCAACTTATGCCCT
ACAAAGTCAAAGGTAAGACAAGGGTAGCCGTGAGCCGATAGGTAGTTTGCCAGCCCATCC
AGGCTATATTTGCCCGACGTAAGGCCGTGCATGAGAAGCAGCGAAAAGGGTTTTTGCGAG
GGTTGGGCTGTTTGGTAAAACAAGCCATCCAACGTCCCCACAGAGGAAGGAATGTGTACT
TTTTCTAGATAGACTGCAGGGTGAATAGGCGTCATGGTTGGTCTGCCTTGCGCTTCCACG
TTTGCACTATGAAGAGACCTCCCAATAGAAGGGCGCAGAGCCCTACAAACCAGTCTCCGA
AACGGACGTAGGGAGTCTGCCCGTGCAAGAGACACATGGGATGGACCAAGAAACCTTCTT
GATTGATGGGCAGCCTCGCCAGCAGATGACCTTCAGCGTCTATCATGCAGGTTATACCGG
TGGTGGTGGAGCGCACCACTTGGCGGCGGTTTTCGATGGCTCTTAACACTACGGCCGCCA
GATGTTGTTGCATGGCGGCACGGCTAAGAAACCAAGAATCGTTGCTGATGGTGACTAGAA
GGGAGGCTCCTCGCCGCGTGAAGGAGCGAACACGGGCGGGATACATAGACTCGTAGCAGA
TAAATGGGCCGATGGTCAACGAAACCCCGTTAGAGAGAGTTGTTTGCAGCGGCCGTCCAT
GGCGGCCTGGCGTAAGATCGGTTGTCGGGAAGTTAAAAAGACGCCCAAAAAGGGGAGAGA
GAAGGCTGCGGAACGGAATGAACTCTCCAAATGGGACAAGCTGCTGCTTAAAATACACCT
GGGGATGTGCAAGTTCGGGTGCAAACAGAACAGCCGCATTATGATCGGCTCCCTTTGCGT
AGATTTCGGCTCCAGTGAGAATAGCGGCGTTTGTGGTCTTGGCGAGTTGCTGGAAGAAAA
GATAGCCTGACGGATTCTGAATCGGGTCGTAGGGAGAGGCGGATTCTGGAAACACATACA
GCTGCGGGGCGGGTGCATGGGCCTTAGCTTTCATTGCAAGATGGTTCATGATTTGAAGTT
GTGTGGCAGGCGATGGAGTTTGGTAGGAGGAGACGTTTGTCTGCAGATCGGCTACTTGGA
GCGAAGGCCCAACATCGTGTTGTTGTAGGCGTGCAAGGCCATAGAGGCAGACCATAACGC
TAAGGGTACAAGCGGCCCAGAGCCGTCGTGGTCGGAGGGGCTGATCACGCCCCATCCAAA
AATAGGCGAGCGCCCCGTTTACGAGCATCATAAGAAAACTTACCCCGTAAGCTCCGGTGA
AATCCGCGATTTGCAGAATGGGTAGGAACCGATATTGGGTATAGCTCAACTGTGCCCAAG
GCATGCTAAGGGGGCCAAGTGTACGGGCCCACTCCATGACCACCCAGGCCGCCGCCAGTG
CGGTGACGGCCCACTGTTCGGGCACATTGCGGTCGAGCCACCAAGCGACACCTGCCCACA
GCGCGAAGAAACCCGCTAAAATGAAGGTCAGACCGAACCAGGCGATCCAGCCGATGGCGG
AGCCAGTCCACGCGCTGATCGTAAGCCCTATCCAATACCAGAGAGGGCCGAGGAAAGCCC
AGCCGAAAAGATAGCCTCGCCATGCGGCCTGAGCGAAATGGCGGGCTCTTAAAACGCTCA
CAACAAGAGGTGCCAGGGCGACCCAAGCGAGTGGCCATAGTCCCGCAGGAGGGTTGGCCA
GCCAGAGTAGGAGGCCAGACAGAAGTGCCAGTCGTAGCCCCCATGGCGTTCGGGGAGGCA
CCGTTCGGGTTGGCTCCGTCTTGGAGCCTATCTCTTCTGCGATCATACCCCTACGTTTTA
CCCGATAAGCGGCATCTAAGGCGGGTATAATGTCTTCTGGGCGTATTCTGGAGGAGCGTT
CTCGTATGATTTTAAAGAATGCTTCCCAACTCTTGTGAGAAAGGAACTTAAGATAATTTA
ACCATCTCCGATGTTTGTCGCCGTAACTGCCTTTTTGAGAAGGAAGACTTCTGAATTTAG
GGAGAATCTGGGATAGCGAACTTTTCGCATCCAATGCTTGTTTCTCTAAGGAGCTATGTC
GCTCACTCGCGCGCTCTTATGAGACTTAGAGTTTTAGAAACTAGGTTGGCAAATGAAGGA
GATGGATAGGATAAGAGGATGTCTATACGTAAGTTTTTAACGATACTCTTTGCTGCAGTG
TTTGGTGTTACCGGCTTTTGGGTGGGACTACTCATTCATAGTGCGGTAGCGCATGCCACG
GCAGGGTCGAGGCTTTCGTCTCTGTTGCAGCTTATTAAAGATGTATCCGATAGCTTCCCC
ATCTATCCTCAAGTGTTGATGGTATGTTTAGGAGCTCTTGGGGTGTGTTTTGGGGTTATC
CTGGGCCCTAAAGCGGCTAGAGCGTTGGAAAACGCGGGAGACGCGCTTGAGCGGATGCCT
GCTCGAGATAAGGTGGCCATCGGTTTGGGCTCTATTGTGGGGTTGTTTATCTCTTTGGTT
TTTGCGCCCTTTCTGTTGCGTGTGCCCTATGGCATCGGAATTTTTCTGCTCATTCCGGTG
ACGGTGGCCTCGTTCTATCTGGGCATTCGAGGAGCGCTTGGAATGAAGGATGAGTTTGCC
TTTTTACGCCCCGCTCCGGAGATAGAGACCGATGCAGGCCCTGGGCCTAACGTGAAGATT
TTGGATACGAATGTGATTATAGACGGGCGGATTGCCGACATCTGTCGAACGGGGTTTTTG
GAGGGCACGCTCTACGTGCCTGGATTTGTGCTGGAAGAGCTGCAGCATATCGCCGATTCA
AGCGATGATTTGAAGCGTGCCCGCGGACGCCGGGGGCTTGACATTCTTAACAGTATGCAG
AAGGATTTGCCGCTTGTCGTGCGTTCGTGGGACAAGCTGCTCGACCGCGCCTCTCAACAT
GAACCTGTGGATACGCGCCTTGTGAAGTTGGCCAAGGCTCTCGATGCGACCATCGTCACC
AACGATTTCAACCTCAACAAGGTTGCTGCTTTGCAGGGAGTGCCTGTTCTGAACGTCAAC
GAGCTAGCCAACGCCATCAAGCCGGTTGTGTTGCCGGGTGAGAAGATGCGGGTGTGCATT
GTGAAAGAGGGGAAGGAGCCGGATCAGGGCGTGGCCTACCTTGATGATGGCACGATGATC
GTGGTGGAAGATGGGCGTAACAGCATCGGTTCCACAGTAGATGTCATTGTAACAAGCATT
TGGCAGACGGCTGCCGGTAAAATGATCTTCGCACGCATACAGACATCAGAGGACAATGAG
AATGGAGATTCCGGAGAATCCACACCATCAACCCAATCGTCCCATTCTACCGGATACACA
GCACGTCGGGGTGATAATACCGGCCGCCGGACAAGCAAGAAGGTTTTTGAGCGGTAGCAA
CAAGATTTGGGCGGAGCTTGCAGGGCGTTCCTTGCTACAGCATGTACTAGCCGTCTTCGA
GGCGCATCCAAGGATAGGTGCCATCGTTGTTGTCGCGGGTGCTGCAGAGCGAGAGGCGGT
TGAAGAAGTTGTTAAAGACTATAGGAAAGTTCTCCGTGTGGTGGCCGGGGGAGCGACTCG
AGCCGAGTCGGTATATCACGGGCTTGAGGCGCTCCCCGAAACCTGTGAGTATGTGCTGGT
GCACGATGCCGCTCGTCCTTTGCTCTCTTTTGCCCTCATCGAAAGGGTTTTGGAGGCTAC
CGTTCGTTTCGGGGCTGCGGTGCCTGGGCTTCCTCTTGCCGACACCGTAAAAAGGGTAGA
TGAAGAGGGATTTGTGCGGGCAACGGTGCCACGAACGGTGCAGACGGCGGAGGGTACGAT
TGGTGGATTAACAGCTGTGCAGACACCGCAGGCCGCACGTGTAGAGCTTTTGCGGCGCGC
CTATGCCCGTTGGGCTTCTCAAGATGGGGAGCCTACCGATGAGGCCTCACTCATTGAGGC
TTTAGGCGAGCCGGTAGCCGTTGTAGAGGGTGATTTTTTCAATATCAAGATCACGCGTCC
AGAGGACCTGCCGCGGGCCGAGCAGTTCTATACGCTGCTACATCCTCAATCGGAGAAGGA
GACAATGCCCGAACCGCACAAGAAAGAGGCGGATTGGTGTTACCGAACCGGTTTTGGATA
CGATGTGCACGCGTTCGCAGAGCCTCTATCGGGCCGAAAGCTTGTGCTTGGCGGGGTGGA
GATACCCTACTCGCGTGGACTTGATGGGCATTCGGACGCCGATGTGTTACTGCACGCTAT
TTGTGATGCGCTGCTCGGCGCGGCCTCGTTGGGAGATATCGGCATTCTTTTCCCCAATAC
CGATCCGGCCTATCGGAATATCTCGAGTCTGAAGCTGCTGAAAGCCGTGCGGGAGCGACT
GGAGGAGGTCGGATGGCAGATCGAAAACGTGGATGCCACTGTTATTGCGGAGGCACCGAA
GCTTAAACCTTATCGCGAGCGCATTCAACAGACGATTGCGGATTGCTTAAAGGTCGCCTC
GGAACGCATTAGTGTGAAGGCGACCACAAACGAGCGAATGGGCTTCATCGGTCGTGAAGA
GGGCATCGCCTGTTCGGCGGTGGCGACGATTCGGCGTAGTCTTTCTTGACAGTAAATGTA
GAGGCCGATTATAATATTTTTTGAGAGTAACCGGCCCTTGTAGTATCTTTGAACGGTTGT
GAGAGGATAGACAACAGAATGACGAAGATTTGGCATTGAGGGAGGCTGTCTTAGAGGATG
ATGACGTTGGATGGTCGAAAGGTGCGTATTTTGCAGACGGTTGTTGAAGACTATGTTCAG
ACGACTCGACCGGTGGGCTCCGAGCGCTTGATGGAGCTTTGCGACCTTGGTTGTAAGCCA
GCGACCATTCGAAATGAGATGGCGGAGATGGCCGATATGGGATATTTGGCGCAGCCACAT
ACCTCAGCCGGGCGCATACCCACCGATTTAGGTTATCGCTACTACGTAGATGAGTTGATG
GATAGCCGTTCCTCCTTAAAGCCGGAAGAGGTACAGCAGATACGCTTGCCTCAAGGGGAG
GTAGAAGAGCTACTGCAGCAAACCTGTCGCATTCTGGCTCATCTCACGCATTATGCGTCT
ATTGCAACGCATCCGGTAACCGAGAGCGTGCGTCTGCGTCGAGTTTACCTGGCGGAGGCC
GACGCCCGGCATCTTCTGCTGGTGGTGCTACTATCCACGGGGCATGTCGAACATCTTTTG
TTAGAGAGCGAAGTGATACCCTCCTCGATAGATCTCTTGGCGCTATCGGGCTACTTGCAC
TCGATAACGGCCGGGTATACGCTTGAAGAGACTCTGCGAGGGATTCCTTTGAGCACAGTC
CCTCAAGAGTTTTTAGGTTATCGGCGCCTACTGCAGCAGGTACTGCAGGCGCTTGCACAG
ATGGCCGCTTCGCTCTCCAATCGGCGGGTCTACTTAGAGGGCACGGGCCAGCTGTTACGG
CAGCCGGAATTTCATGATATCCAGCGTCTGGAGATTCTCTTGAACGCCTTAGAGCAACAC
CAGGCGCTTCTGCAGGTGCTTAGCCGGGTCAGCGCGCAAGGCCGTTCCTATAGCGTCGTC
ATTGGCTCAGAGAATGAGTGGGAGCCACTTCAAGCGTGTGCCATTGTGACGACCACGTAT
GAGGTGGCCGGCCAGCCGGTTGGCTATTTAGGGGTCGTTGGCCCAACCCGCATGGAGTAT
TGGCGGGCTACAGCTGCCGTTCAGGTTATGGCACAGAACCTCTCGAACGTATTAACCAAT
CTAAGCTTAGCTTCGTAGCAAACCGTAGCTATTGTGCATGGCTCGTTGCTTGGCTTAGAA
GAAGTTAGGCCTTTTGCGTGCGTATGATCCTAAGGGAATAGCACCTAACTCTGGTAGAAT
TTTTGTAGGGCGACCGCTGCGCATTGTATCGTGAGGGCACTCGCGAGACCGTCCGCACCG
GTCGCCGAAAACCTGTTTAAGGAGGTTTGGGAGATGACGATGGAAGAGAAGCCAAGTGCG
GCTGAGCTAGACCAGGCTAAAGATGGACTAGCGCAGACACAGGAGGCTATAGATAAGGAA
CAAGAGGATGCGGAGGCAAAGCTTGAGGCTCTAAAACAGGAGCTAGAGCAGATACGAGCG
CGCGCCGAACAGGCCGAAAAGGAGTTGCTCTACGCTCAAGCGGAGTTTATCAATATCTCA
CGTCGGAAGGAAGAGCAGTATCGCGCCGATCAAAAGTATGCGGTTAGTGAACTCGTAAAA
TCGCTTTTGCCTGTGCTCGATAACTTTGAGCGGGCTCTGCAGGCGGCCGAGCAGACACGC
AACTTTGAGGCCTTGTTGGAGGGAGTGCGCTCGACGCAACGCCTGCTACAAGACGCTTTG
CAGAAGGTGGGGCTTGTGCCCATAGAGGCCGTTGGTAAGGAGTTCGATCCGAAGCTACAT
GAGGCGATCGGTCCGGCCGAGTCGGAGGATCTACCGCCTCATACCGTGGCCGAGGAGGTG
CAGCGCGGCTATCTGCTACACGATAGGGTGTTAAGGCCCGCGTTGGTACGAGTGGTACAA
GAAAAGGAGCACAGCGAGGCTTGAGCGGAACGCGACTTTTCGGCACGGATGGCGTGCGTG
GAGAAGCCAACGTTAGCCTAACACCACAGCTCGCTTTGCACTTGGGGATGGCAGCGGGAG
AGTTTTTGCGCCAGCAGGCCCTGCTTGAAGGGCCTGCCAAACGTCCTGAAGTGCTGGTTG
GGCGCGATACACGGCTTTCCGGCGAGATGCTTCAGGCCGCATTGGCCTCGGGTTTCGCCT
CTATGGGGATAGATGTGGTGGATGTGGGGGTGATGCCAACGCCTGGAGTCGCCCGATTGG
TTCTTCTACGTAAAGCGGTGGCGGGCGCCGTCATCTCCGCATCTCATAACCCCTATTACG
ACAACGGCATCAAGTTTTTAGGGAGCAACGGCAAGAAGTTGCCGGATGCCATGGAAGATA
CTATTGCCTCTCACATCCCCCTGCTCGAATCGCTGCCAAGAGTAAAAGGGGCAGAGATAG
GCCGTATCCGCACCGATACCTCTCTCGCGGAAGCCTATGCCCAGTGTGTAAAGGAGACCC
TCCGTTCCCTCGGCTCCAAGCCCTTGGCGGGCTTGAAGCTGGTGCTAGATTGTGCCAATG
GGGCTACCTATGCGCTAGCCCCATCTATTTTTGGGGACCTTGGGGCCGAGGTGGTGGTGT
TGAACGCGAACCCCGACGGAGTCAATATCAATCGGGAGTGCGGCTCGACACATCCGGAAC
CGCTCGCCAAATCAACACAGTATCACAAAGCCCATGCCGGCCTTGCTTTTGATGGAGATG
CCGATAGGGTTATCATGGCCGATGAGCAAGGGCGGGTTGTAGATGGAGACCGAATTATGG
CTATTCTCGCCCTGCAAATGGCTCATGAAGACCGCTTACCAGGCCGTATTGTGGTCGCAA
CCGTTATGAGCAATGTTGGGCTTGAGCAGGCTTTAGAGAGAGAAGGAATACGCCTACATC
GCACCGATGTGGGGGATAGATATGTGGCCGAAGCTATGGATGCTTTGGGGGCGGGGTTAG
GGGGTGAACAGAGTGGGCACATCCTGTTGCCGCATCTTAGTCCAACGGGCGACGGCATGA
TCACGGGCTTGCAGGTTCTCTCGATCATGGTGCAAACCGGCAAATCCCTTTCGGAGCTGG
CCAGTGTTGTGCAGACCTGCCCTCAAATCTTACGTAATGTGCGAGTACAAGACCGACAGG
CCTGGCGCAACGACGCGGTTATACAACAAGCTATCGAACGGGCTCGAAAGCGCTTAGGAC
GCGACGAGTGGCTGTCGGTACGGGCTTCGGGCACCGAGCCACTGGTGCGTGTGATGGCGC
AAGGCACCGATGCTACCCTCGTGCAGTCGGTGGTCGAAGAGATTTGTACCCTTATTGAAA
CACGCTGTGGTCTCTCCTGATACTAACGAAGTCTAAGAACCCACCGAAAGGATATACGCT
TATGTTACAACGGCAACGGACTCTCGTTTTAGTTGCTGCCACGCTCGCTCTGGTGTTTTC
CAAACCGGCCGTGCAGGCGCTTCCTCAAACGGTCTCCGACGACGTCACGGTGCAGAAGAA
CGTGCCTTATGGTGAAGTGGATGGCGTTAAGCTGCTAATGGATGTCTACTTACCTAAAAC
GGCATCGGGAAAGCATCCTGGCATCGTTTTGGTACACGGAGGCGGTTGGGTAGGAGGGGA
CAAAGTATTCTATGCGAATATCGGAAAGGCTTTTGCAGAGCAAGGCTACGATGCTTTTTC
GGTGAACTATCGGCTAGCGCCAAAATTTCACTACCCCGCGCAACTCGACGATGTTCAGCG
AGCTGTTCGTTTCCTACGCGCCCATGCAGCCGATTACGATCTCGATCCGGATCGGATAGG
CGCTATGGGCGATTCCGCCGGGGGCTATCTTGTAGCGTTTCTGGGCTTGCGCGACACACG
GGATAATAGCGACCCTGCATTGGCGAACTACAGCAGTAAGGTAGAGTGCGTTGTGGACTT
TTATGGCCCTACCGACTTCACCATACCGCCAGAGCAGGCACATCTCAACGCTTTTGTGGA
GAACTTACTGACAATGTATTTTGGAAAGAAGCCTGGGGAGGACCCTGCGCTCTATCGGGA
GGCGTCGCCAGTGGTTTATGCCAGCAAGGATGCGCCGCCTTTTCTCATTTTGCAGGGAAC
GGCGGATACGCTCGTGCCGCCCGATCAGTCGGAACGACTTTACGATGCGCTTCACAAAGC
TGGGGCAAATGTGACACTTCTATTGGCCTATGGCCTTCCTCATGCCTTTCTCAGCCCCCA
GCCCGATTTCTATTTTGATATCGCAAAGAAGTTTTTCGATCGCTATCTGAAACCTTAACA
TCAAAATCCCTCCGTAGCCAACAGGCTACGGAGGGTTGCACCGAATTAGGGATAGATGCC
TCGCGTGGTGGTGGCATCGGCAACGCGTCTCACTCCAATGAGGTAAGCAGCGAGGCGCAT
ATCCACGTCTTCACGGCGCGCCATGCTGCGCACATCGCGATAGGCCCGTTCCATAATGGC
CTCCATTTTTGCATTGACCTCCTCTTCTTGCCAGAAGAAGAACTGCAGATCTTGCACCCA
TTCGAAATAGGAGACCACAACACCACCGGCGTTAGCCAGAACATCGGGGACGAGAAAGAT
ACCGCGTTGGTGGAGAATACGGTCTGCCGCCGGTGTGGTGGGGCCATTGGCGCCCTCTAC
AATAATTTTTGCGCGGATGCGCCCGGCATTTTCTGTGGTGATCTGGTTTTCAACGGCAGC
TGGCACAAGCACATCCACTTCTAGCTCAAGCAGCTCTTTGCCACCTATCTTCTCGCCGCC
GGTGTGCGTGGTCAGGGTGCCGTCGCGGTTAGCGCACTCTTGCAGAGCGGGAATGTCAAG
CCCGTTGGGGTTGTAGATGCCGCCGAGCGCATCGCTTACGGCCACCACTTTGGCCCCCAT
CTGGTGGAAGATTTTGGCAGCAGCGCTGCCTACGTTTCCAAAGCCTTGAATTGCTACCGT
GGCCCCCTGCAGTTGGCGACCGTACTCTCGCAGCGCCTCGCGGGCCATCACCACGATGCC
TCGCCCCGTGGCATCGTTGCGCCCTTCAGAGCCGCCCACGGAGACGGGTTTGCCCGTGAC
GACGGCAGGAACCGTGCGCCCACAGCTCATGGAGTAGGTATCCATGACCCATGCCATGAT
CTGGGCGTTGGTGCCCATGTCGGGCGCTGGAATGTCGGTATCCGGGCCTATGACGATGCT
GATCTCTGAGGTGTAACGACGTGTAAGCCTCTCTAACTCGCCTATCGAGAGCGTTTTGGG
GTCACAGACCACACCGCCTTTGGCTCCGCCAAAGGGGATGTTGACGATGGCGCACTTCCA
TGTCATCCACATGGCAAGCGCGCGCACCTCATCAAGGTCTGTTTTGGGGCTGAAGCGAAT
GCCTCCTTTGCTTGGCCCTCGGGCAAGGTTGTGCTGCACACGATAGCCCGTGAAGATTCT
GATGGAGCCATCGTCCATTTTAACGGGGAAGTGAACGGTGAGCTCGCGTTCCGGATGTTT
CAAGATTTCGTGTAGGCCGGGGTCGAGTTCGAGATAACGGGCTGCGATGTCAAGCTGATG
AAGGGCGTTTTCGTAGGGATTGGTGCTTTCAAGAGGTTCGGAGAGAGCGGTTGTCATGTG
CTGTCGGTCCATGGAAGGCAGAGGGTTTTCTGCCGTTGTTACGGTTTGTGTGCTCAATGG
ATTCCTCCTCGAATCGCTACAATGGTCGAATGAAGACAGGTCAGCGGGAGACTTGCTCGT
CCCCTTTGGCGTCGCTGCCAAAGGCCGCTGTCTGTCGTAACATCCGCCGTCTATATATTA
CTCTACGCAAAGGAGTTTATGGGGTTTCCTTTGCTTTGATTTTTGGCAATTTCTTTTAGT
GTTCCACAAATGGAACCTGGTTCGGACATATTTGGCAGGAAGCTACAATGAATTTGGAGA
AACATCCTAATCAAACAAGAAAGCGATGAGGAAGCCGATGCCGGAGAAGAGCCCCAATTT
GCTTATTTTTGCCGTAGATAGCCTGCGCGCCGATCACTGCAGCTGCTACGGGTATCACCG
CCTTACCACGCCCCATATAGATCGGCTTGCCGCCCGTGGGGTGCGGTTTCAAAACCACTT
CAGCCCCTACATTCCCACAACCCCAGCTTATACAACCATTCTAACCGGTCGTGATGTAAT
GGCACATGAGATGGTGTCACTCACTCCAAAAGGGCCTATCGCCCCTGATATCCCCACGCT
GCCGGAGCTATTAAGAGAGGAGGCCGGTTACGCCTCGATCCGTGTAGGGTTTGCCGGAGA
TTTTTTTCGCGGATTCGACAAGTATGTCAGTTACGATGAGGGCTGGCTTGCTTGGCCCGA
CCGCCCGGCACGTAAGGCGGAGAATCTCAATCAGGTTGCTCTACCCGCTTTAGAGGAGCT
TGTTCGCAATGGATCACCTTGGCTGCTCTTCATACGCCATATGGATCCTCACGCTCCCTA
CCTTCCTCCACCGCCCTTTGATAGCCTATTTTATGGCAAAGACCCCACCGATCCCAATTT
GCCGGACACTATGGGCCCTGTGCGCAATTTTCCGCCGTTTGCCGACTTTCATCTTTCGTG
GATGCCTGAGGGCATACGCGACATAGCTCATCCGGTGGCCATGTACGATGGAGCGTTGGC
CTATATGGACGCTTGTATCGCGGTTCTGTTAAATCGGCTCGAGGAGCTGGGTCAGGCCGA
GGACACACTCATTGTTTTTACCGCCGATCACGGGGAGACGCTCACTGAGCATGACTGCTA
CTTCGATCACCATGGGCTTTATGAACCCACCATCCATGTTCCGCTTATTCTCTGCCAGCC
AAGTCGGCTACCGCAGGGGAAGCTGATCAGTGGTATTACGCTTCATCAGGATTTGGTCCC
CAGCCTGTTGGAGTATGTTGGCCTTGAAGTGGCTGTAAAAGCCCGTACTTTCGACGGTAA
AAGCGTTCTCCCGTTATTGAGAGGTGAGAGGGCAACAAACTACTCCGAGTTTTATCTCAC
CGAGTGCACCTGGATGAGAAAACGGGGTTGGCGAACGGCGGAGTGGAAGCTCATAGATGC
TCTGGAACCAGATTTTCACCAGAAGCCACCTGTTGAACTATACAATCTTGTAGAGGATCC
TGGAGAGAATGTGAACCTCGCAGAAAGGGAACCGGAGGTGCTGAATCTGTTGAAGAGACG
GATGATGGCATGGGTGAACCGGCGTATTGATGAGACGGGCAAGCCGGACCCGATATTGCA
GTATCATCTTGGTTTGGACAAGCGCATTGGTTCTATTGCCACCGCCAAGCGGCTTCAAGA
GCGCTAGAAAGGCCAACCGTTGTGCCGTCGTGCTTATTATCTAGGCTTCTTGGGTCTATG
CGTGGGCTTTTTGTTGGCGCAAGAAAAAGGGTTGTATCCGTTCTCAGCCAAAAACGGCTT
GCAGGGAGTGGATGTCGGGGCGCATCAAGCTGGAGAGCCGTTGATAGCCCATAATGATCC
TCCCGACTTAGTGTTTGCTCTGCATGATTATGCAACTGAAGCCCGTTTAACAATGGGATT
GGGAGGATGTTTTACAGCCAACAACCTGCCGGCACAGAACGGCCAGTTTGTTGGAATTGC
ACCAGCCGCCGGTCGTTTTGGAGGAATGATGGGTTTTCATACGACGGAGCAGGACGGTCA
TCCGTTACAGTTTGATACGATCGGTTTATTTAACAGAACAGGCTGGACCATTGCTTTCGA
TCTCATGAATACTCAGCGGAACTGGACGGAATATCCTGGCAAGTACATTACCCTGCTTCG
ACTCGGCTCTGATGTCTCGAATTTGCAGATGGATATTGCCAATAGGGCACCTCGTGTTTT
AGTGCAAACTTCCGGTTCTGCTTTGAAAGGGTCTACTTATCAGATCAGAGCGAACACGAA
GTCGCGCCTTTCAGGCCTATCGGCCAACTCCTGGCATCAGGTGATCATTACTTATGATGG
CTCCAACCTATGGTTCTATATAGATAATAACTTGATCGGCAAACAGGCGATTTCGGAGAT
GCCGCCTTTTTTCGGTCAGATGCTCTTGTTGGGTAATGCCCCTTCAAGGCCTGCCGGGCC
GGAGTGGGTCTTATCGGACTTTCGCATCTACTGTTTGCCACACTTTCCGGGTGCAAATGG
GTTAGTTGAGGATACCGTTTCGACGGCAGAGCCGGTAAATGTCTTAGAGATACACACGGA
TAGACCTTTGGGGAAGCCGATTAACCCGAAACTTTGCGGTTTATCGGGAGGATTGGTTTT
AGGGCGTGATTCGTACTGGCGCTATCGAACGGGGTTTAAACTCCAGCGTGTTAACTCATG
GATAGAGGCAACAATGATATCGTTGGGCCCACGTCCGGGGTATTGGCGTGGGCCGACCAC
AGGTCTCTATTTTTATACCGGTGTATGGGATAGAACCCTACAGTATTTTTCTGAGGCAAA
TCAGGATATCTATTTTAATCTGGATGGGGCGCCGGATGTGAAGCTACTTGGTATTGAGTA
TGCGAGCGGCCGAGGTTATAATCTCAAATCGGACCATTTGGGTTTGTCTGACTCGGTAGG
TGTAGCATCTGAGGTTCCTTCTCTCTCCATTTCGGAACAAGACCCCACAGTGCGGACGTT
GGCTAACATCTGGGCGGATATTCTCTACTACATCTTGGCTGTCAAACGTTTCTCTCCCTC
AAAGCTGTATATTGGTTTTTACAACGAGCCCGATCTCACCTATCGAGCTCCAGGAACTAC
GGATCAGCCGGGTGGAGGGGCAGATATCTCAACGTTCTATCAGGTGGTAACGCACCTTAT
TCAAAATAACCCCAACTTAAAACCGTTTCTTGCACAAATAGACCATCCATTTTGGTTTGC
AGGCGAGACCAGCGGGCCAGCCGATGGTGATATGACCAAAACAAAGGACGATCAGGTTGT
CTCCGGAATTATTGCGCTAGCGGCAAGCAAAGGAGCTAATTGTCCTTTGGATGGCATAAC
GTACCATCAATACTCGCCCGATCCAAACGCTCTCGAGCTGATGCGCAAGGCGGTAGATAC
CTATGCACAAGAGTATCATCTGGGAAAGCATTTGGCATTAGCGCTTGGTGAAACCTCGAT
GGATCCCCACTATGCGCCTAGAAACTATGGTCAAACGGCGAATTACAGTTATTTGGCATT
TCAAAATACCCGTATTGCTGCTTACGGCGCGGTCTATAGGGCGATAGTCCTTTCGGAGGC
ACAACGTTTGGGGTACGTGTTCAAATGTGACTATATTGGAGCGCTCGGCAATGGAGGAGG
CCCGTGGAGTTATGACGGGAGATATAGCGCGGACAACCATATTTTTGCTACCGCTTGGGA
GGACGTTTTGTGGAACCGCATGGCAAATTGGCAAGAGGTAGCTGTAACAAGCCGTGGGAT
AGAGTGTTATCCTCATGCCGCTATAAGCCCGGATGGTTTACGGTTAGGGGTTTATCTGGT
CTACATGCGTACACGGCCCGATGTAACACCTACCTTGCGCCTGCGGCTTGGAAAAGCGTG
GGTTAATGCACGGTGCTATCGTTGGGATGTAGACGATCAGAACAACAGCTTCTACGATGC
CGGGGCCGATCAGGAGGGCCTAACCGAGTTAGGTCCGCCAAAAGTAGATGCGAATGGAGA
CGTAACGATAACCTTGCGGCCGTGCTCGATCTGTTATCTAGAATTTGACAAACGAGTACC
TATTCCCACCTCTTCTAAATTAGCCACGCCCCAACTGAAGGCGGTTCCGGTTTACGGAGG
GGTCAATCTGTCATGGAGCGATGTTGGTGGTGCCGAAAGCTATGAGGTATGGCGCTTATG
GCAGGATTCTAACGGCAAGTTGTGTACCTATCTCGTCTACCAGGGCAAGGGAACAACGGT
TGACGATAGGGGTGACCTGGGTGGAGAGCCGGGTGCCATGCTCTCTCCGAAGCTTATGTA
TACCTATCGCGTCTACGCCATTGATCGCTGGGGAGATCGAAGCCCTGCGGCGACAGCAAC
GCTCACTCCTTTGGCTCAACCCACCAACCAGCCTCCACCGAAGCCAACGGGTTTTGAAGT
GACATGTATCTATGGCAGGGCTTGGCAAAATGTCGGTCTACAATGGAATCCGAGTACGGC
GCCTGATTTCTATTGTTATCGTCTCTACGATGGCGATAACAACCTGTTGGCCATTTTGCC
GCATCGGCAGAGCACGTGGTACTGGGTGGCCAACCTCAAAACAGATACCAACTATCTTTT
CCGGCTTGTCCAGGTCGATACGAGCGGTATAGAGAGTTTGGCGGCTATTCTCACGGTGAC
AACGGGTGCACAAAGAAAGGACTTCTCGCGTTTCTGTTTTGCCCCTCCGTTACCTCCATC
AAAGCCTCAAGTAGAGATAGACGGTCGCACGATAACGCTGAGATGGTCTAAAAGCCCAAG
CCAGAATGTCATGGGCTATGTCGTCTATCGGCACGACGTATCGGCAGGTAGAACGGTGTT
ACTAGGCAGAACCGATTCGACCCAGTATCGAGATAGGGTATCCGTTGGTGGCACCTACAC
CTACGAAGTCGTAGCAGTTACCAATACTGACCTTGGTGGAGGGAACCTGAGTCAGCCGGT
GAAGATAACGGTAGAGGTTGCCGCTGTTCCTGTAGAGGAGAGCCCCTAGATAAGAAAAGT
TTTTTCATAGAGTCCATCTGTTTATGTCAGAAAACGCAATGTCATTGCCCTGAAAACCTT
CCTAAAAAATATCTGTGGCATTCAGATAAGGCACTCTTGCAGACCTTTCATTGCATGGCA
ATTAGAATTGTGATAGAATAGAGTGGAGTGGATAAGCACAGGAAGCAGATAGTTCCTGTT
GTTCGCTCGCTAGTTACATTTCTATCTAGGCTTTAGGAGGTATAGGAAAATGCGGCAAAA
GCGAACCGCCTTCACGCTGATCGAGCTCCTTGTTGTTATCGCAATTATAGCGATCCTTGC
GGCGATCCTCTTCCCTGTCTTCGCCAAGGCACGCGAGCAGGCAAGGGCCATCAGCTGCCT
GTCTAATCTCAAGCAACTTGGCTTGGGGATCATGATGTACGTTCAAGACTACGACGAGAC
GTTTCCGGTGCCAGATATGACCTATCTTGCAAACAACCCTACAGATATCTGCGGTGAGGT
TTACGGTGGGCATGGCTCTATTGGTACAGGAAACTACCAGGTTCCCGCAGCGGCCATTCA
AAAGTACAGCATTGGAGGGCAGCTCTACCCCTATATCAAGAACTGGCAGCTGTGGGCATG
CCCCAGTGATTCTGGGGTCACCACTCAGTGGCAAGTCAATCAGCGGTGGACTTCCTACCA
CTATCGTTTCTTCTTCTATTCCGGGTTTGTAAGCACGAGTCCTTCTGGGTTGCCTGGAAA
TGCCGGAAACTGTGGCTCCGTTTTTGGCGCTCTGACGCCTGTGAAGGAGTCTTCACTTTC
AAAACCTGCCGATACCTTCGTGTTTCATGAGCTATGGGTTTTTCACGACAATCGAACGCA
GAATCTGCCATGGCTGAACGGCCAGAACCCACCCTCTGGCATGGCGCCCACAGCAAAAAT
GAACTTTACCTTTGCAGATGGACATGCTAAGTCGTTTCCAATTGACGACATCTTGTTAAG
GGCACCCTGGTGGCCTGGACAAGGGTATGACTATCACTGGCCGCGATGTCCGGAGGCTAC
CGACCTCGGGTGTAGCCAATACGTTCCATAGCGAACATGCCGGGCTGGACGAGTCACTTT
CACTCTCGGTGAGGGCGTGCGAGCCCTCATGCAGACTCTTGAGGAGGAAAGAGATGGCAG
ATTGGAGGAGTCTAAAGGAGGTCTCACTTTCACCAACGGTAGGTGGGATCATCATCGTCG
TGGTGGTGCTGATCGTGGCGTTTTTCCTTTGGCACTCTACGGGGAAGCCGGAGCCGAACC
CACAGGTGGAGAACGCGATTCGCGCCGAGTTCGCCCGCCCAAACACGATCGGCATCGGAG
CCCAGAAGCAAAACCAGAATCCCTATGGAGGAGGAAGTACCGGAGGACTTCCTGCCCCTA
GCACTATGCCGGGCGGAACCCGCTGAGCGCACTTGGTTTCAGGGCAAGACGCTTGTGCAT
TCAAAGCGAGAAAAAGATGCGCCGTTCCCATATCCTAGTGGGATGGTAGTAAGAAGAGAG
GGCCACAGGTATTATACCTGTGGCCTTTAGACGATTGGTGATCGTAGAGGAGGATAAGAT
GGGTTTTCAGTTTGAAGGAGTCATGGCGGTTGTGATGGTGCAAGACATTGAGAGAGCCTT
GCGATTTTACCGTGATCTTCTCGGCTTTACGGTGCAGGAGGAACAGGAGGACTGGGTATT
CTTTCAAGAGGGGGTGGGGCTACAAGCTGCTCCCGAAGCAGGCACAACGGTGCGATTTGA
GGCCAATGCCGTGGTGTTGACGTTGATAGTCAAGGACGTGGTGGCCGCTTATAGAGAGCT
AACGGAACGTGGAGTGGCTTTCTTTTTGCCACCTACCCCGCAGAATGGACTTATGATCGC
TGTGTTGCGCGATACGGAAAACAACCTCATTCAGTTGCTGCAGTTGCCTGACGGGAATGT
GCGTATCTCTCCTGAGTAGCCGACATGCAGTCGGGCTACTTTCCCTGGTTTCCGATGGTG
TAACTTCGCCAGAAGATGTGGAGCCCGATGAGGTTTTCGAACGGCAATATGACGTGACGA
TGGCAGAATGGGGATGTCGTAGGTTTGAAAGGTGAGGCCTTCTAGGGCGAGGCGCTTCTT
GTTGACAAGATCGCTCAGAGCGGCGGGTATGGTGATCGTGTTTGGATCGCCGTCGCTGAT
GTAGACCTTTTGGGGATGTTTCTGAAGCCAATCTATCCAAGCCCACAGGCCGTCGGGCCC
ATTGTAGGCAACAATGCGCGGAATACGGTAGGGATTAAACTGACGGGCACAAGGAGCCGG
AGCGGGACCTCCGGCGGCGAGCAAAATAGCTTGATTAGCATAGGCAAGGTTGTGCCAGCG
TCCTCGACACATGATCCACCAGTGGCGTGAACGTGGCGTACAGCCGCCCGGAATAGCGAA
GAAAGAGGTTTCGGCTTTTGGATCGAGTTTATCAATCATCGCTTTGCCAAGCGCGATCTC
CCTTTCAATGCCGTCATCGGAGAGGTGATTAAAGTATTTGTGGTCGTAGGTGTGATTGGC
TATTTCAAACCCCAGCTTTTGTAGCGTCAGCAGCTTCTTTTGAAACTGGTGCCGATTGCC
GAACGCGTTGGTGGGAACCACAAAGAAGACGCCCTTAAGAGCCCAGTCGGGATGGAGCGT
GTGGAAGTGCATCAAAATGCCCACAGCGCAGTTTGGATCGATGCGGCCATCCGGTAAATA
GCGAAACTGAGTAAGAAGCGCATCGTCAAAAGTGAAGATGACTGGCTTTTTACCGGGGGG
GAGAGCAATGCGGTCTTCTAGGTACTCTTTCAGCGAAATCGGGCGATAACCAAGGCGGTA
GAGTCTCTCGATGTCTTCGCGAAAAAGGGCAGCCGAGCGGCATGTCATGTAGCGCCCAGG
ATGGATATTATGATATTCTAGGATAGGGATAAAGCCGACCTCGTTTGGCCGGATGCGCTC
AAGCTCGGCCTGGGTTAGTTTCGTGGGCACGGGGGTGGCATTTGCGGTGGGAAGAGCGGC
GAGTTTCATGGGTCTGGTAAAGGATGCGGTGAAGCGATTACAGCCGCCAAAGAGAGAAAG
ACCAGCCAGCGCTAATGGTGCCAGCAAACGACGGAACGAATGTTTTAGGTAACGTGTATA
TTGAAACATGGAAAAAAACCTTTACACTGACTACCCTGCGTGCCGAGTTTAAGATTCGGA
TGGCAACGTTTTTAGTAGTATAGCATATTTATCGGAGGGGAGAGGAAAGACCTTTATGAG
TTGGAAAGAGGATGGCAGCGCCTCAAAGTTGGAGCGATTTCGCGCTCTCGTACAGAAGCA
GTTTGGGCAGAATCTGGAAAAAGCCACGCCGGCCAACGTGCGTGAGTTCATGTTGCTTTG
TCAGCAGAGCCTGCTCGGTGCCACTTCGCCGGAAAGGCTTGAACTCAATGAGAGCAAAAC
CACCTATGAGGAGATTCTCAAAGACTTCTTTGTTCGCGTACTTGAGAGGCCTACCGAGGA
AGCCCTTATTACGCTATGGCTTATGGCTTTTGAGCTTTCTTTTTACCAGATCGAGCAACA
CACTTCAGAGCGATTGCAGGCGCTCTTTGGCGATGTTGAAGAGAGTTTTTAGGGTTTCGT
GTTGATGGAGAACGGAGAACCCCAAGTAGGCTATTTCTACTGGTGCTATACGCTCCACAG
TAATTTGGGAAAAGAGTTCAGTGACAAAGAGTATCGCCCTGTGCTGATGGTAAAACGCAT
CGGTTATTATGCTGCCATCTATCCTTGTAGCACTCTATTCACCTCTCGCCAAGGGGCCGA
GCCGTTAGGCACGCTTTTTCAGGAAGAGCCAACCTATCTCATCTACAGGTCCGGCGTGTT
TTATATTCCTCTAGCCGACCTTACCCTGCCTGGTATCGCGTGGCCGGAGTGGCCTTTATG
GAGGCGGACCCATGCAGCGCTTGTGGAGGCCCATCTCTCTCAGTTGCAGAAGCGCTATGG
AGCCCTTTTAAGGGCACCCTTGATTAGGCCTTCGGACGAGAAAACCTCTCTTCACGTGCC
GCTGGGCGAGAGAGTCGCTCCAGAAGTTATGGCTCAGCTGCTAAGGCCTCGTGAGCGACC
TAAGCCGTCTGTAGCGCCACCAAGGCCCCCTTCGACCAAACCTGTGGAAGATAGCGAGAT
GTTTCTGCGGGCTATCGAATCGCTCCCTCCCTATCTGCGAATCGTTAAGGAGGACGACCA
CGCTGCCTTTGATTCGCCGCGCTCCAGAAGACGGCGCGAAAAACGCTAGCGGGTTCCGTG
AGAGGGATCGTTTTTATGGGCTACCACTTGGGGGATATGGACAACGGCCGGATCGCTCTG
TAGATTGTAGTTATTAACAGCGGAGATCGCCACAACATCGGGTAACTGTTTGGCATCCGA
AGCGAACGTTAGCGTGTGGCAATCGGCCGGTAGAATGCGCGTTTGCCATGTGGCCTGTTG
GCGCATTTGCACCACCCACACTTGTATGAGATTCGACGACGAAGAGCTGCCTTCGTACCA
CTGAAGAGTTATCCCATTATCAGCAGAAGCTGTTTCGACCTGCACACAGGGCTTGTCGGG
TCGAGAACCGCCGAGCCAGGGACAGCTCGGCACAAGGGCGGGTTGTGCATAGGGGCCGTT
TAGCAGGGCGTCGGAGAGGTTTTTGTTGGCGAGAAGTGTTTTCATGCTAAACTGCACGCA
GCCATCGCTGGTGGGATTGTTTGCGGCTATCTCGATCTGGTGCACGATCTCACTGGCAGG
CCAGGCACCATCGCCCACACGACCTGTGTAGAGGCTAGGCCACACATATCGGGGTGTATC
GCCTTGGCACTGCGCGAGCCACCAGTTCAGAAGGGCCGGATAGCTTTGTGCTTTTTTCTC
GATGGGCCAGTAGAGCTGGGGACTAAGGTAATCAAGCCAGCCTTTCCGAAGCCAAAGCCG
GGAATCGCAATAAATTTCGTTGTAGGCATCGAAACCCTGAATCTGTTCGGGATACCCAGG
ACGCCAAATGCCGAATGGGCTTACACCAACCAATACCCAAGGTTTTATCGCCTTTACACC
TAAGTAAAGCTGTTTCACAAACTCATTGATGTTCTGGCGCCGCCAGTCGGCAAGGTCTAA
CGTTCCTCCTTGTTGGCGATAGCGGCGATAGGTTGACTGATCGGGAAAGGGAATCTCATG
GCCATTTTTATCCGAAATGGGGTAGGGGTAGAAGTAGTCATCTATGGCCACGCCATCTAT
ATCATAACGCCGTACGACATCGAGGATGACGGATAGAGAGTAGGCGCGAGCGTTGGGGTC
TCCTGGATCGAGCCAGAGCATATCACCATAGTGGCGAACCCATTCGGGATGCGTGTGCGC
CACGTGGTTGGGAGCGAGTGGGCCGTGGGCCGAGGGATGGTAGGCGCGAAAGGGGTTGAA
CCAGGCATGAAGTTGCAGCCCTCGTTTGTGTGCCTCCTCGATGGCGAAGGCAAGCGGGTC
GTAGCCGGGGTCTTCGCCTTGATGGCCGGTGAGGTATATAGACCAAGGCTCGATAGAGGA
ACGGTAAAAGGCGTCGCAAGCGGGACGCACTTGAAGGATCACCGCATTGAGGTGGAGTTG
CACCGCCTTGTCAAGAATGCGAATGAGCTCGGCCTTTTGCTGATCTGCCGAGAGGCCACG
ACGCGAAGGCCAGTCTATATTATCTACTGTGGCCACCCATACAGCGCGGAACTCTCGAGG
AACCAGCGGCACATCTACGGTGGGCGTGGCCTCTTGGGCCGAAAGGCGCGTGGCTCCCAT
CAGCAACGTACAAAGCAGTAGGGTGATGAGGATGGCGCGAAAAAACACGATGACCCACCT
CTTTTTTGCGTAGACTAGGATGAGATGACGCTCAAAAGTCCACGATGTGCTGTTGGCGTA
TCTCCTCGACAAGAGCGTCTCTTCCCTCTATAGTTTCGGCAGTAAGGGTGATATGTCCTA
CCTTGCGTCGTGGACGAGGGGGTTTGCCGTAGAGATGAAGGTGGGCACCTTCAAAGGCCA
GTACAGTTTCAGGAGATGGCCACGAGCCGATCAGGTTGATCATAGCGCTGTGGCCTCGTG
GTGTGGTCATTCCTAAAGGATAGCCTAAGATGGCTCGAAGATGATTCTCGAACTGACTTG
TTGTTGCCCCTTCAATGCTCCAGTGGCCGGAGTTGTGCACCCGAGGAGCCATCTCGTTGG
CGATGAGATGTCCCTCCTTTTCGAAAAACTCGATGGCCAAAACGCCCACATAGTTTAGCG
CAGTTAGCACACGTCTACCGTACTCTTCCGCCTCTTGCTGAAGGCTTTGCGACAGATTGG
GTGCAGGAGCGAGCGTAAGACGTAGGATTCCCTCACGGTGATGATTCTCGACCAGAGGAT
AGAAGGCCAGCTCTCCTTGCAGTCCGCGCACCGCGATAAGAGATAGCTCTCGTTGAAAGG
GGATATAGCCTTCTAAGATCAAGGGACTGCCTTCAAGGGCTTCCCAGGCCGGGACAAGCT
CGGCTTCCGTCTGTAGAACGACTTGTCCCTTGCCGTCGTAGCCAAAACGACGCGTTTTTA
GCACGGCCGGTAGCCCCACAGTGCGAACCGCTTCTCGTAGCTCTTCGTAGCTTGTCACGG
GGCGAAAAGGCGGAGTAGGAATGCCTTGCGATCGAAAAAACTGTTTCTCTATCAGGCGAT
CTTGGGCGGTTTCAAGCGCGATTGGGGGGGGCAGCACGAGCTTGCCTAGAGCTTGTAGAC
GACAGGCGCTCTCCATGGGGACATTTTCGAATTCGTAGGTAATAAGGGAAAGATCATCCG
CAAATCGCTCCAAGACGTGTGGATCGTCGTACTCTCCCACGATCTGCTCGCCTACAGCGG
AGGCAGGGGCGTTGGGAGAAGGATCGAGAAAACGGAAGGTAAGCCCAAGAGGAATTCCGG
CCAAACCAAGCATGCGGCCGAGTTGCCCGGCACCCATAATACCGATTTTCATGAGACACC
CTCTCGTGGATCGGGATGGGAGAGCACTTTTTGGGTTTGCTCTTCGCGAAAGTGACGGAG
GGCCTCGCGGACGCTGGACATTTGGGTGCCCAGAATCGCAGCGGCAAGCAGGGCCGCATT
AACCGCCCCCGCCGCGCCGATGGCCAGTGTACCCACCGGTACACCTGCCGGCATTTGGAC
GATGGAGAGCAGGGAGTCGAGACCTTGGAGCGCTCGAGATTGTACCGGTACCCCCAGTAC
CGGTAGAAGGGTTTTTGCTGCTGTCATTCCGGGAAGATGGGCCGCCCCGCCAGCACCGGC
AATGAGGACTTTAAGGCCCCTTGCTTCGGCGCTAGCAGCATATTCGAAAAGTAGGTCGGG
AGTTCTATGAGCGGATACAACACGCACTTCGTAAGGAATGTTAAGCTGCGACAGCGTTTC
GGCCGCGTGGCGCATCGTTTCCCAATCGGACTGTGACCCCATGATGATGCCAACCAGGGG
AGATGGTTCGTTCTGCATATCAAAAGTATAGCATAGGCGCTTGTCGAAGCGCCTCATCCT
TCGGGTTCTAGCTCTTCGGTAAGAAGCGGTTCCTCCCGAAGTACAACCTCCTCGATGGCG
GGAACTTGCGGTTTATGCTCTTTTGGAAGCCAGAGGGTGGCCCCCAGCGAGATCGTGGCG
ATGACCACACCCACCCAAAACGGCAGTTGGTAGTTGTGATAGTGTGTCCAAAGCCAAGCA
CCTCCAACCGGAACAGTAACGGCGGCGATGTGGTTCATCGTCACTCCCATCGAGAGGCAG
GGTGTGATCTCGTTTGGTTCGGCGATACGATTGAGATAGGTGGTGAAGCCGACCCCGAAG
CTAAAAAGCACATTGTCAATGAGAAAAAGAGCCACAAGGGCATTAACGGTACGTATGGTA
GCGTAGCCTAGGAAGACGACAATAAGCCCAATGCTATAGAAGGTTAGCGGGCCACGCTCT
CCTCGTTTATCTATCTCTCTGCCGATGAGGGGGGCAAGGAGGATGATGAGAACAGCATTG
ATGAACTGAATGAAGAGCATATTTTCAAGCGGTACTTTATAGACGAGGACGAGGGCGAAA
GATGCAAAGATGCTAAAAATCTGTCTTCGGCAGCCGTCAAGGAAGGAGAGTAAGTAGTAG
AGAGAGTATTTTCGGCGAATAAGGAGACGGGCGCGTGAACCCTTCGTGGAGCCACGATGC
GAAATGCGCATGCAGAGAAGCCCTGCTAAGCAGATGCAGGAACCTGCGAAAGCAAAACTG
ATTAGATAAACGGAAGAGGGTGTTTTTCCTGCTATCGGACGCAGGCCCATTTGAGCCGAA
ACTACGGCGACCAGCCATGCAACGATGAGAGCTGCCACAGTGGCGGCATTGCGTATAGCC
GTCATCCTACTCAAATGACGTCCCCCTTCTTTGCCCTCAGCCAAAGCGAGGGCTATGGAG
GAGCTAACGGGAGAGTAGGAATGGAAGCCGATAGACCAAAAAACGGTAATGGCCACTAGA
AGCCAGTAGGAGGAGATGGTGCCGGAAAACCCGATGCCAATGCCCATTATAAGGAGGCCT
AAAGAGGCGATGCGCGTCTCGGGCAGCATAGCGAGGGTTCCAGCCATAAGGGCAGCCAAG
AGTCCGGGGATTTCTCGTAGCGACTCAAGTCCCCCCAGCATAAGAGGGTTCGCGCCGAGA
TGGTCGCGAAGGAAGTTCTGAAAGTCTCCCGAATAGACAGCAAAACCGAAAGAGAAGAGG
AAGGTGCTTACGAGGAAGAGAGTCCAATCACGGCGTAGAGCTTGTTGGTGGTTGGACGCG
GAATCGCTTGACGGATGAGCTTCGGTGCTCACTCAGACACTCCTTCTGATAAACGTTAGC
ACGATTATAGAATTGTACCTGCTTGTGGGCATACACAGAAAAGCTGAGGGCGGAAAGGTG
CCCTCAGCTGACACTTGTTAAAACTCGCTCTCACACTCTCCGGCAATATACTATAGCAGA
CGACGAGCGCGGTGTCTCAGGCCTTAACCGAAAATCCTACTATGTCGCCCCACGAGATCA
GCATGTTGCTCTACGGCTCCGAAGCAGTGGAGTTCAAAGGCACCGCCGACTACTACGACC
ATGACGGTTATGTCTGTAACTTTGGATGGACTGATATGGTTCCACAGCTAATGTCTGCGT
CTACACCAGGGGCTCATTATCCACCAGTCAGATTAAAGTGGACGTTATTCAGATTAGCTG
TCCACCACAAGATTAGTCGCAACGAGGCAGTGGGATCCGTACAAAATTGTACGATCCCTG
TGCATGTTTCTGTTGAGACGGTCGACGTGCAAAAAGGATGTGATGAAATTTTGTTACAGG
AGCTAACGATGTTATCTAGAAACAAGAAACAAGTTTCATGCTATGGATCTGGTGGAACGG
CGCTGCCCTATGGAGGGCGGCCTGCTAGGTTGGGCTGGCGTTTCTGCTATGGCTAGGCCC
CGCCGCACAGGCACAACCTCTTGATAACCCAAAGCACCTTCCTCCCGTCCAACTTTCTCT
AGCGCCACCGCCCCCACCCTCACCCAACAAGACAGTAGAGGTCAACTGGTACCACTGCGA
TATCCCAGGCCAAACCCTGGGTAGATATAATCGTAAGGACTTTCTGCCGGCCTCTTTGCG
GCCTGCCGGCGTGTTGCTTGAACATGGCTTTTGGACAAGGCAGCTCCGCTGTTTGAACAG
GCTCTTGCAACAGGGCTGCGCAGCCCTGCCCTCTACATGGCCTACTTGCAGTCGGTGCCG
CTTAAGTGGACTTCGTTAGTTCCCGCTTACGAACGGGATGTCGCTCAGAGCCCAACCATC
CTCAACGAGTTTAAACTCGCGCTTTTGTTGATTATATTGGAGACAATATCGGAGTTACCT
TGGGGCATTTTACACATCAACCTCCACCTGCTGGATCCTATAATGGGCCGGAGAGACAAG
CCTATCTGGCTGCGGCGACAAAGCGTTTCCACTTGGCGTTCAAAAAGATAGCACCAGAGT
AAGAACGGCCTGAGAATAGGCTTATATTGCATACTTATCTCAGTGTAACTCGGCGTTTTG
AACTTGGGGCTTACATAGATGACCATGGCAAGTTTATTGGAGATGGTACTACCGCGTGCA
GTTGGGGACGAGGAATATAAGCGCTATTTGATTGCCAAAAAGCATAAGTTCTATGCCTCT
GCCCCCCCGCCCCGCATGTCAGCAGAGATCGCCTGTTGCTTGCTAGATTTATTGTGGGCG
GGTTTCGAAGTCTGAGGGGCGGACATTTTTCGATAGCAGAGACCGTTGTGACCCCGTCCG
GTCAACAGAAAGTGGTGTGGGTTCCGATCCCTGTGACTAAAGACCAGAAAGTAGCATTTG
AGTACTTCAATACGTGGTACGAAAACATTAAAAAGGCCTTAGCGCGACCAGAGGCCAGAA
ACAGAGAGGCAAGCAGATAGGTTTTACTGCACCATGTTTGGACGATAGTCAACAGCTTGC
TGGGTGAGCGCTCTGAGCCGCGACGTTCCGACCCCGTTAGATCACATGGCTTGACAAGGC
CTGCAGCGTTCGGGTTTAATGGTACAGCGTCCTAAGAAGACAGAGAGATGAAGCTCGATT
CGCTTTTGGGAGTTGATGCTTTGGACAAGCCGTATGCGGCGAAGCAAGGAACGGAAAAGA
CCGGTGGGAAAAGAGTGAGAGGAGCCTCCACCGCGCGTTCTGCGGCGGCTCACTTTAACC
GCGGCGAACAGTTTCGTCGCAAAGGCCTTCTTCGCTCCGCCGCACAGGCCTATCGAAAGG
CCGTTGAGTTCGCTCCCGACAACGCCCACTATCGCTTTCGATTGAGTGAATGCTATGCGG
GCATCGGGCTCACCGAAGAGGCGATTGTGGAGCTGGAACGCGCACGCGACCTGAAGCCTG
AAGAGAGCTACTACCACTTTTCCTTAGGCAACCTCTATGTACGCGCCGGACGCATTGAGG
AGGCTATCGCTTCGTTACAAAAGGCCACTCACTTTGCTCCGCGCGATGCCTACTACAATG
TGCGTCTTGGCGTTCTCTGTTTGCGCTTTCGCTATCTTCACGAGGCGGCAGATGCCTTGC
GTCGTGCCATCAAGCTGGATCCCGAAAACGCCTCCTATCATGCCCTGTTGGGCGATGTCT
ATGCAGGGCTCGGGTATGATCGGGAAGCCCTTAGACACTATCGCAACGCCGGCCGACTAG
ACCCCTACGACGCGCGCTACGTGGAGCAGGTACGGCGTATGGTGGCGGGAGATATGACAT
AACATGCCGCTCGAGAAAGAGGTGCTAGATGCCGCCCGCTTCGATCCCGCACAGCGAGAG
CTTTTAGAGATCACATGGCGCTTGCTGCATGCCATTGACACGGGTGATGCGGAAACCTAT
GCCGCTCTCTCCTCTCCAGAGCTTTCCTGTTTTGAAGATGTCTGTGCGTACCGGATAGAT
GGCTTAGAGTTTCACCTCGACCTTATTCGATCCATGGCAAAGAGGCTGGGGAGCGCCCCG
CTCCGCTTTGACATGCTCTCTCCCCGCGTGCAGATCTACGGAGACTGTGGCATCGTAACC
TATACGCGCCTACAGACCTTTGAGCAAGATGGGATGCCCCACTGGAAGAGCTACAACGAA
ACCAGGGTTTTTGTAAAGCAAAATGGGGCTTGGAAGCTGGTTCATTTTCATCGTTCGCCC
ACGCGCTGAGAGGCTCGTTTTTCTGTGTTTTGGTTTTGTGACGGGCGCGCCGGATAATCG
AGGCGTTGGCGTAGCCACAGAACGAGATCGTCGAACAGCGTGTAGATAACCGGTATTGCC
ACCAACGTTAGCAGCGTGGAGACCAGTAGGCCGCCAATAACCACAATCGCCATAGGAGCT
CTAATTTCGGAAGCCTGTCCGATACGAAGCGCGATGGGCAACATGCCCAGAATCGTGGCG
ATCGTTGTCATAAGGATGGGACGGAGACGGGTTGCACCCGCCTCTTGAATGGCGAGGTCG
CGCGGCTCGCCGCGAGCGCGCAGCGTGTTGGTGTAGTCGAGTAGTAGAATTGCGTTTCTG
CCCATCAATCCCAACAACATAATGACCCCGATCGCGGCAACTAACGACAGGGTCTCCCCG
GTAAGTACCAGAGCCCCTAGGGCGCCGGCAAGCGCCATCGGCAATGTGAACATGATGACG
AAGGGGGTTCCTGGGTTGTTGAAAAGGATCGCCATGACGACATAGACGAGCAGAGCGGCC
ACAGCGACGGAGGTGGCAAAGGGGACGACATTTTCGTTCAGCGTCTCTGCATCGCCACCC
CAATGAACTTTGATGCCGGGATGAGGCAGCTTGTTCAAGATTTGGCGCTGTATTCTCTGT
TGGATATTCCCTAGCGGCGCATCGGGCGCGAGATCTGCGGTTACGGCAACCATCCGTTCG
CCGTTCTGCCGGTCGATGCTGGTGGGGCTGCTATGCAGCGAGAGATCGGCCACATCCGCA
AGCAGGATGGGCTGTCCGAACGAATCGTAGCCGATGACGATGTTACCAATCTGTTGCAGA
TCGCTGTGATCGAGGCCGGCAAGATGTACCCGCAGCGGAATGTCTTTATCACCGTCTCGA
TAGACGGCGGGTGAGGCACCTGCAATAGCCTCATGGAGAATGGTGCCGGCCTGAAGAGGA
GGAAGGTTGAAGGAGGCCGCGCGAAACGGTACGATGGCCGCGGTGACCTCTGGTTTTCCG
GTACGCACGGAAACGTCTGGGTTGAGCACGCCGGGAATATGGGTAAGACGATCGCGAATC
GCAGCCGCAAACCGAGCCAGCTGTTGTATATCCGCTCCTCTCAGCTGGATATCTATCGGT
TGCGTAACCCCCACCACCGAGCGAACGGCAGTGGCCACAATGCGGGCACCACTTCTCTGG
GCTAGGGGAGCAAGAGAGGCCTGAAGCTCTTGGGCGACTTCGCTATCGGTTTTAAGACGG
GTGTGCGACGGACGCAGATGAAGCCAGCGTGCGAAGACGTTTGCACGCGGTTTGAGCTGC
ACATTGACCTGGGCAAACTGCGGCCCTTGTTGCGGTATGGAGCCAAAGCCACCCAATATC
TGCCCCACCGTGGTGGCCATTTGGGCTGTTTCGGGCAAGGTGGCGATGGTGCGCTCGACC
TGTACGGCTAGCTGATCGGTCGCATTAAGGCTGCTGCCTGGAGGCATTTCGATGGTGACG
CTTATTTGACCTTGATCGATTCCTGGCAAAAACTCAAAGCCGAGATGAGGTAGAGCCAGC
CAAGCCATGGCTACAAGAATAACCCCGCCTGCTATCAGCACCGTCCATCGGCGGCGCATC
GCCACCCCAAGAAGCTGGCGGTACCTATCCTCAAGCTTTACATAGATGCGCTCTAAGATA
CGATAGATGCCCCTACGCGCTGCAATCGTCTCTCCTGCGCGATACCATGTGGAGGCCAAC
ATGGGCGTTAGAGTGAAAGAGACGAGCAGAGAAAAAAGAGTGGCAAAAACGATGCTCAGA
CCAAACTGCTTAAAGAAGCTGCCCACGATGCCGCCGGTAAAGGCAATGGGCACGAAAACA
ACAACGTCGGTCAGCGTTATAGCGAGACTTGCAAAACCGATCTCGGCTCGACCACGGTAG
GCTGCTTTAATCGGTGTTTCGCCTCGGTTAAGGTGTCGCGTGATCGATTCAAGAACCACA
ATCGAATCGTCCACCAAAATACCCACGGAAAGCGACAGCGCTAAAAGGGTCATCTGGTTG
AGAGTGAACCCCACTAGGTACATGACTAAGAAGGTAGCGATAATGCAGGTAGGAATGGCC
AGCGAGACAATGAGAGTGCCGCGCAGGTTATGGAGGAACAGCAAGACCACGCCCATCGCC
AGAAAAGCCCCTAAAAGGAGGCTAAAATCCACATCTTGTAACGCTTCACGAACGATGGTA
GCCGTATTTTGTAACGTGATGATGTGAACATCCGGCGGAAGGGTTGAATGGAGTTGTGCA
AGAGCGTTTTGCAGCTCTTCCACCACGGTTACGGCGCTGGCATCTGCTGCTTTTACCACT
ACAAGGCTCACCCCCTTATGGCCATTGATGCGCGTTATAACCGATTGAGGTGCATATCCC
TCTGAAACATCGGCCACATCGGCCAGGGTAAGCGGTGGTGAAGGCAGCGAAGGCGTTGTT
GGTGGAGAAGAGGAAAGAGGTTGAGGCGAAGTGGATGGCAGGAGCACGGTGTTGCGTAAT
GCCTGCAGAGAGGTATAGGCGCTGGCGAAGCGCACCTCGATCTGCTGTTGTCCTTGCGTA
ATGGAGCCTGCTGGCACATTGTGGCCGCCCATCTGTAAGCTGTTAATAACGTCGGCGAGG
GTAAGATGGTTCTCCTGCAGCCGCAGAGGGTCTACTCGAATGTCTATCTCGCGTGTTCTT
CCGCCATACACCTCGACAGCGCCGACCCCCGGTTCTCGGCGCAAGCGTGGAGCGATCACA
TCGTCGGCCAGTTGGCGCAGACGAAGCGAGTTCAGCGAGGGGCTTTCTATGCCAAGATAG
AGCACTGGCTGCGCATTGATGTCGAGAGGAGAGACTTGAGGCGTTTGTGCCCCTGCCGGT
AGATGAACGGATTGTAGGTGCTGGCGAACTGCGGCCAAAGCCCGCGCCACATCGGTTCCC
GCAACAAAGTCCATGCTGATAATGGAGACGTCTGGTTGCGAGCTAGAGTAGACGTTTTTG
AGACCAGCGACGGAACCCACCGCATCTTCGAGTGGCTTAGTGACCTCCGTTTCTACCTCA
GAGGGCGCTGCCCCTGGATAGACCGTTGTAATGGTAATGGTTGGTATGGTTACACGCGGA
TTAAGGTCTACCGGAAGATGAAAATAGGCAAGAATACCGAGCACCGTTATAGCGAGGAGT
ATCATCCACACAAGTAGGGGGCGTGATATGGCAAGGCGGGTAATCCACATGGCGGCCTAC
GGGAGCATCACCAGAATGCGGGCGCTCTGGCCGATCCGCAACCCCGCTGGAAGGTGGAGA
AAGGCGAAGTGCACACGGAACGACCGGCCATCGGGCTCGGCTACCGGCGATATGTAGGTG
AGTTCGGCTGTGTAGGCAGCACCCGGGTGGCTATCTAAGAACACCTTTGCGGCTTGGCCA
ATATGTAGCAAAGGAAGTTGACGTGCCAGCGCTAGGGCCTCTACATAGGGATGGTTTGTG
GAGACCACGGCAAGAAGCGGCAAGCCCGGCTGTACGATATCGCCGGTATGAACCGCGAGG
TCGGTAACAATGCCCTCGATCGGGCTGATGAGTTGGTTCGCCCGATAGACGGATTTTGCA
GCGACGAGAGCGGCATGGGCTTGCTGCACGGCATCACGAGCGGCGGCGACATCGTGTTGG
GCGATTGCGAGGACGTGCTGGCGTGCTGTGACCGCAGTTTGAACCGCTTGCTGTGCTTGT
TGAACGCCGGCTTTCGCCTGATCGAGGTCTTGCTGGGCAAGGGCAACCCGATAGGGTAGA
GATCCGCCGGGCGCTGTGCTAGTCTGCTGTAGCTGGGCTTTGGCGGCTTTGAGATCGGCC
TCAGCGGTCTCGACCTGGGCTTGTGCTCCCTGGAGTTGCAGTTGCGAAACCCCTCCGACG
GAGGCAAGCTGTTGTAGAGACCAGAGGTTTTTTTGAGCTTGATCGAGCTCGATCTTCGCT
TTTTGCACATTGGCAGCCGCAGCAACAGCATCGGCGTTGTTGGCAGCTTCAGCCGCGCGA
AGGGCCGTTTGGGCCTGCTGCTCCTTTTGTTGAGCTTGTTGGAGGGCCGCTTTAGCCGTT
TGCAGATCGCTATCAGCTTTAAGTCGTTGGGCTTCAGCGCCTACGATAGCCTTGCGAAGT
TGAGCTTGCGCGGCGCGATAGCCTGCTTCGGCCTGATCCCATTGGGCGCGTGTTTGCGTA
TCGTCAAGAACAACAAGGGTTTGGCCTGCAGTAACACGATCGCCATTGTGCACAAGAACC
GTAAGCGCTTTGGTGGGCTGCGAGATGGAGAGGACGGCTCGGTCGGAGGTCTGAACAAGT
CCGAGCAGTTGCAGCGGCTCTTGCTTTGGCGCTGAAGGTTGATTAGAGCTTTTGCTAATA
GTGGATGAGGTTAGAGAGGTCGGGGCAGAAGAGGGAGAAGTGAGAGAAACCTTCTCGCCG
CTTTCTTCCCTCCAAGGCCGATGCTCTTCGCCTCGCTCTCTACTCATCGCTATGAGCACT
ACAGCCAGGAGAGCTATAAGTGCGATGAACATAATAAATCGGCGGCGGTTGACGGAGCTT
TTCATGTCTTCTATTTGGGATTCTGTTGAGGAACGATAGTTCCCTGAGCGTGCCGAAAAG
CGAACTCGGCAGCGATCAGATCGTACTCAGCTTGAAGTTCACTCTGTTGCGACGTTGTAT
AGTCGTGGTAGGCGTTTTTTATGTCGAGTGCCGTGCCTTGTCCAACCTCGTAGGCTTTCT
CTGCCACGGCTAAGCTCGCCTTGCTGCTTTCCAACTGAACTTGGGCAAGGGCTAGTTGTG
CTTTTGCCTCTTCCATCTGCTGCCAGGCCTGTGTCACATCAAGGACAATACCGGACAAGG
CATCTTGGCGAAGCGCCACAAGGCGTTCCACGGCATTTTCGGCCTGTGCCCTATTTGCTT
TACGCTCCCCTTTATCCAACAGTTGCCAATCAAGCTCGATGGTAGCGGCCGCATAGTGTT
GCGGAACGAGGGCCGTACGCGTTTGCTCTGCAAGTTCGGCATGAAAGCTGAGTGTGGGTT
GCGTTGCAAGGCGTGCAAGAGAAAGTCCTGCTTTGGCGGCCTGTAGTTGAAGGTCAAGAA
GAAGCAAGTCGGGGCGTTGCGTTTGCGCTGTGGCGATGGCCTCTTCGGGGGAAGAGGGCG
GCTCCGGTAACGAGGCAGGAGGCACGATCTGAATGGAGGCCTCTAGGGGACGTCCTAGGA
GCCGATTGAGGTTCATTTTTGCCAAATGGTAGGCGCCTTGTGCTTTTGCCAGGCCAAGCT
CAGCCTCGGCTGTTTGAGACTGCGCGAGGGCGCGATCCACCGGCTTACCGAACCCAGCGG
TAATTTGCCGTTCCACGAGAGCAGCGTACTCTTTTGCGAATGCGACACCCTCCTCTGCCG
CCTTGAGGCCGGCCTGAGCGCGTAATAGATCTACACAGGCTTTTGAAACGGAAAGGGCGA
TGTCGGCCAGCTCTTTCCGATAGTTTTGATAGGCGATGGCGCGTTCGGCCTGATAGCGGT
TTTTTGCAGCGCCAAGCCCTGCGCGATAGAGAGGCTGTTCGAACTCCAGTTTTATTTGGC
CGAACTGTTCTGGAAGAGTCGGAGGAGCTGAGATGCCGGGAAGCCGCACCTCTTGGCCCT
GCTCGGTGCCGGAGGCGGTCGCGGTGATGGAGGGGCGCGCCACGGGGCGGTCGGGTTCCG
CTGCGGCCTCCGCCGAAGCCAGTTCGTAGCGAGCTGCTTGTGCTTGGGGGCTCTGTTGCA
GCGCGATTTGGATGGCCTGAGAGATGGTGAGAGAGGTGGGCGTTTCCTGTGCACGGCATA
AAGATATGCCGTACGCGATGAGCGCGACTAGGATAAAAAGGGATTTGCGGCCGATCATGG
GAGAGGCTCCTGCAGCACGGCAACGAGATTTTGAAGGTACAGCGCGAGCATCTTCGCTGC
GTTGGCAGCTCTTTTGCCCAATAGCAAGAGCTCTGGCAGGTTTTGAGGCTGTTTTAAGAC
GGCAAGCAGGAGAGGAAAAGGACGAATACGACCTTGTGTATCGGTGAGCACATTAAAATC
AAAAGGCATGCTATCCCGATGGCCATCCGTAATGGCGCGTACAACAATCCAAGGGCAGTT
GTGTGCAGCGGCAACTTGTGCTGCGCCGAAGCTTTCCATATCGATTCCCAAGGGTTTTTC
TGGATAGATTGCTGAGAGCTTCTGCAAAAAGGCGCTTTTTTCCGCTGAGTTTAGCAGAAC
GCGATTTACCGTTGCCAGCGGGCCTATCTGCAGGCAGACCTGCGGCGGCGCAACCTGTTG
TGCTTGCCAAAACAGTTCGACATTGGGCTTATAGACTTGCGGTGACGATGCCGCCCCGTC
AAGCACTTGGTCTGCCAACAACAAGGTGCCTGGCATAACCTCCTCTACCAGGCCACCGCC
GAATCCGCAGACGATAAGATACTGAGCGCCTTGTGCAAGAAGCTGCTGCGCGCCCCGTGC
TGCATTTTCTCTCCCGGCGCCGGAGCAGTGAACGATAAGATTTTGTTGCGCTGCCTCTAT
CGGCCGGAAGGGCTTTCTTTCTTGAGGCAGCGCAAAGAGCACTCCGATTCGCAGCTGTGC
TCTCTCACATATCAAGATGACTGCGCCACCGGCTCTTCCGACGGTGGTGCGATATCACAG
GAAAGCACCTTTTGGCGCACGGCCTCGACGAGGTCTTCCGGAGTGGAGAGGCCGGACGCG
ATGCCGATGGTTTTACAGTCGGCTAACGCCTCGATGGGCAGCTCTTCGGCGTTTTGAACA
TGGATGGTATTGGGGTTATAGTGTCTGCATAGCGCGGCAAGCTCCATGGTATTTGCACTG
GTGCGAGAGCCGACCACGATCATCAGATCTACTTTTTGAGCCAACTCGATGGCGTCATCC
TGCCGATTTTGTACGGGACGGCAGATCGTGTTGATGATGCGTATCTCCTTACACATCATC
AACATCTCGTTGATGATTTTGTGGCACAGTTCAAGCGCGTGAGTCGTTTGAAAGATCACA
CCGACTTTGCGCAGGAGCTTGAAGTTTTTCTTGGCTTCATGGAGTTCCTCAACGCTATCG
ATCACGAGGGCTGGGTTTTCAAGTGAGCCAAGGATGCCTTTGATCTCTGCATGATTTTTA
TCTCCGATGATCACCACCTGATAGCCATCTCGCTCCAGGATTTGGGCGGCCTCTTGTGCG
CGCAAGACGATGGGGCAGGTGGCATCTACCACTTCGATGCCCTGCATTTTGGCTTCTTCT
ATTTTCGCTTTAGGCAGTCCATGGGCGCGGATGACCATCGTTCCGCCACGGCTCTGCGTG
TAGTCTTCGACTTTCCGAAGGCCTTTGCTTTCGAGTTCATCGGTAACACGTTTGTTATGG
ACGAGATCACCGAGAATAAACACGTCTTTGCGTTCATCGAGGGCCTGACGGGTGAGATTG
ATGGCACGTTTAACGCCAAAGCAGAAACCCACCTCGCTGGCCATGATCACGGTTCGGCCA
GACGGTGTGCTGGCCACGTTATGGTTTTTGTTTTTTGGCATAACCTTTCTCCTGAAACCA
AGCCACTGCGCGGGCGAGAGCGTCTTCGATTGGGGATTGGGGCATTCCCAATTCCCGCAC
AGCGCGCGTTGAGTCGAAGTACATTTTATATCGGGCCATTTTCACCCCTTCGAAGGGGTG
TGTCGGCTCTTTTTTTAATAAACGTGCGACCAGAAGGTTTTCGAGGCCTACGGCGCACCA
GGCAATGGCATAAGGCAGACGAAGGCGCGGAGCAGGTAGCCCCGATATCTGGGCGAGCAT
TTCTAACATCTGCCTCAAAGTTACATTACGATGGCCGAGGATGTAACGTTGACCGGTGCG
TCCCTTTTCCGCGGCTAGCAGGATGCCTTCTGCCACGTCTCGCACATCCACGAGGTTGAG
ACCGGTGTCTACGTAAGCGGGCAGACGCCGGTTAAGAAAATCCACGATAATACGGCCTGT
TGGGGTCGGTTTGATATCGTTTTCTCCCACGGGCGTGCTCGGATTCACGATAACCACATC
GAGCCCTTCTGCTGCGAATTGTCGGGCGACCTCCTCGGCCAAGAATTTCGAGCGTTTGTA
GTGGCCGATCATATCGGCCAGAGATACCGGTGTGTCTTCATTTCCGGGCGAACCGTCGCG
AGGGATACCCAGTACCCCCACGGTGCTCGTATAGACCACGCGCCTTACGCCGGCATCACG
AGCTGCGGTCAAGAGGTTTTTTGTGCCCTCTACGTTGGCTCGGTACAGCTGTTGCGGGTC
TCGCGCCCACAGGCGATAGTCCGCTGCCACGTGGTAGACCACATCGCAACCGGCTACTGC
TTTGCGAAGTGAGGCGATATCGGTTAGATCGCCGCACACCTCTTCGTAGAGCGCCGGGTT
AAGAGCGCACAGGTTCTCGCGACGACTCGTCGGGCGGGTAAGCACCCGAATAGGTTGGCC
GCGTGCTGTAAGGAGACGGGCCACGTGAAAGCCGACGAAGCCGGTGGCACCGGTAACCAG
CGAAGGCATTGATTTTATTTAAGCGACCAGGCAGCGAGCTGAAGTTTTCCCTTGAGGGTT
TTCATCGCCTCGGTTACGGCGCTGTGCTCAAAACCGCTGTGCATTTTGCAGTTTTGGCAG
CGCGGGTCTAGGCGCGATTCCCAGTACTCCCAGTTGGTGGTGTTCCAGAAGGTCTCCCAA
TCTGGGATGTACCGTTCGCCGATCAAGTAACAGGGAGACTTCCACCCCATGGGGGTATAG
TTGACGGTAGACCAAGGGGAGCAAGGCAGCTCGCGCAAGCCGGCTGCGAATTCTAGAAAG
ATGGGGGTCGCACAGACTTTGTATTTGCCGGCGAAGCTGCGTATCTGTCGAAACTTTTCG
TGGATCTGCTCTCGAGTAAGAAAGATATCACGCTCCACGCTTTCGTATTCGTAGCCCGGC
GAAACGAGGATGCCCTGAGCTTTCAGTTCATCCACGAGTTTGCAGAGTGCCTCAACCTCT
TCTACCGAGGTCTCTTTATACACGGTGGTGTTGATATAGACATAGTAGCCGAGCTCGGCG
GCGCGCTTCATCATCTCGACGGCTTTGTCAAACACACCGGCGCGGTTGCACACATAGTCG
TGGGTTTCTCGAAGCCCATCAAGATGGATCATAATGAAGAGGCGAGGGTCTGGTGGTATA
ACTCCAAACACCTTTGTGTCGAGTTTAAGGGCGTTTGTGCAGAGAATAACGTATTTGTCG
CGCGCAAATAGCCCCTCGATCAGCTCCTTGAGCTCTGGATAGAGGGTAGGCTCGCCACCG
CAGAGGTTCACGATCGGGGCGCCGCAGTCATCAACCGCTTTGAGACAGGTTTCCACGCTG
AGACGATCTTTCAATTTGCCGGTATGGCGCTCTACAGAACAGCCGATACAGGCCAAATTG
CAGGTATAGAGGGGCTCAAGCATGAGCACTGTAGGATAGCGGGTTATGCCCGCCTTTTCC
ATTTTTGCACGATGACGCGCTTGCGCCATCATAAACCCTATCGGATAACGCATTGCGTGA
GGAGCCTCCTTTTAGGTGTTGTATCGCTGGTCTACGAAAAATTGCCGGTTCACTTTAGTG
ATTGTACCCTATAATACGCTCAGACATATGTTTTGTGATACTTGGCGATCTAAGATCGCA
ACTAGTATCTAAATAGGCAACTGTAGCCTATGGTTGCTTCTCCATCGCGAGGAGAGACGG
CTTTTGAGGCTATGCTCAACTAGAAAAGCCCGACGATGCGCCCGGTATCGTCTATATCTA
TGTTTTCGGCGGCGGGAACTTCGGGAAGGCCTGGCATGGTCATGATGTCGCCGGCAAGAG
CGACAACGAAACCAGCCCCTGCGGAAAGGCGCAACTCCCGAATATGGAGGATGAAGTTGG
TTGGTGCGCCTCCGGCCTTTGGGTCATCGCTAAAGGAGTATTGTGTTTTTGCCATGCAGA
CTCGGAGACGACCGAACCCGTTTTTCTCAAGCCAGCGTAGTTGCGTCGAAGCGGCCGGTT
CCAGAGCGATACCGTTAGCCCCATAAACCCGTTTCGCGATGGTCTCCATCTTGGTGAAGA
GGCTGCCTTCTTCGGTGTAGAAGGGGGTAAAGTGGGCGGGTTGCTCTAGTGCCTGAAGAA
CCTTTGCTGCCAGCTCCTCTCCGCCTTTTCCGCCCTGTCCCCAAACATCGCAGGGGGCGA
CGAGCCAGTTCTTGCTTTGTGCGTAGTCTTGTACGAGCGCGATCTCTTTGACTGAATCGG
AGGAGAAGCGATTGATGGCGATTACGAAGGGAACTTTGACCTGTTGCACGATACCTACAT
GACGTTCGAGGTTGACCAATCCGGCCTCAAGTGCCGCGAGATTCTCCTCGTCGAGCTTCT
GTTTGCGAACGCCGCCATGCGTTTTAAGGGCACGGATAGTCGCTACGATGACCACAGCAT
CGGGGGGTAGACCGGCGGTCGGAGCGACAATATCACAGTACTTTTCGAAGCCGAGGTCTG
CCCCGAAACCGGCCTCAGTAACAACGATCTCTCCCAAACGGCGTGCTAGTTTGGTGGCGA
TGATGCTACTACAGCCGTGTGCGATGTTGCCGAAGGGACCTCCGTGCACGAAAGCCGGTG
TTCCCTCTAAAGTTTGCACTAAATTGGGCTTAAGTGCATCGCGCAGAAGAACCGTCATGG
CCCCATGCACTTTAAGATCGGCGGCCGTTATGGGCTCACCTGCCCGATTCTGTCCGACGA
CAATCTTTCCTAAGCGATCTTTCAGCTCGCTAAGATGGTTGCTAAGGCACAAAATAGCCA
TGACCTCGGAGGCAACGGTGATAAAAAACTGTGATTCGCGGGGGATGCCTCCTTGTTTTC
CTCCTAATCCGACGACGATGTGACGTAACGCCCTATCGTTCATATCCACAACGCGGGGGA
AGGAGATGGTAAGAGGGTCTATGTTAAGACGATTACCATGATGTAGATGGTTGTCTATAG
CGGCCGCAAGCAGGTTATGCGCGGCGCTGATTGCATGCATGTCTCCCGTGAAGTGAAGGT
TAATATCCTCCATGGGGATGACTTGGGCATAACCACCCCCGGCAGCACCTCCTTTCAAGC
CAAAAACTGGTCCCATAGAGGGCTCGCGAATGGTGACAATGGCACGTTTTCCCAGTCGGC
AAAGGGCCTGGCCTAAACCCACCGTCACGGTGGTTTTGCCCTCTCCGGCGGTAGTAGGGG
TGATGGCGGTCATCAGCACAATTTTGCCTTCCGAGCCGACGGGATCGTTCAAATGCCGTT
CAATCGCAGAGTATCCAATTTTGGCTTTATAAGTGCCGTAAAGTTCAAGGTCGTTGAGAG
TGAGACCTAAAGCGGCTGCCACCTCGGTAATGGGGCGTGGGGTAACGGATTGAGCGATAG
CGAGGTCGTTATTCATGCGGGCTCCTTCGAGTGCTCCAAAGTTCACGAATGATAGCGGCG
AGATAGGGAGCGATGCGTTGAAAATCGGCATCACCTCTTACACTGAGGTCGGCGTGGACG
CGGGAGGGTTCTACGTAGGCTGCATGCCCCACGCGAGCACACTCTCGATAGTAGGTGGCG
ATCCAGTGGGGGTCGGTGCTTCCACGCCCACCCTGCATATCTCGAAGAAGGCGTCGAAGA
GCCCGAAGATCGGCATCGAGCTCCACAAAAAGGCGAAGATCGAATCGCTCTCGGAGTTCG
GGGACATAAAGTGCCATGAGGCCTTCCACGAGAATGACATCAGGGGCATTTTCTGAGGCA
CAGAGTGTCTCAAGTTCGGCAATGAGCCGCGCGTTATCGGCGGAGTTTGGATGGTTGTTA
TCGGGAAGGCGTTCGCCGGTGGAGGGGGAGATAAAGGTAGGGCCTCCGGGCGCGCCGCGA
TAGAAGTAGCGATCCATGCCGATCACCTCCGCATGCAGCGGAGGCCGACCGGCGGCAAGC
GCCTGCGCAAGGTGCTGAACGAGGGTGGTCTTTCCGGATGCCGAACCACCAGCGATACCT
ACGATGACTGAACGTGTTTGATTTTTCATCCTTCTTGTAGGCTGTTTCTTTTAGGGTGTT
GTTTGTGTTTATGAAAACTAGGTGACTGAGTTCACACTCCAGATCATGGAATTACCGCAC
TGGTTGAAAGCAGTAGAGTTCGCGTTTTCCTTTGCCTTCATCTACGAGCGCAAGCAGGCC
TATTTTCCCGTCGTCTCGTGGGTCACCGATACGCACATCGAGGACTTTGCCCGGCAGCGG
ATCGCTACGCCAGCTCTCTTCATAATCGTCAAAGCGAGTCAGTTGCCAGAAGGTTTTATC
GCGCTCGTCAGCTTTAGGCACATAGACGATGAGGCGGTCGCCATCGGGCGTGCCGGTTGG
GCTTCCGCTTGTGCCTGCTGTCAAAACTCCAATGAGCCATCTTCTCTGGCCTTGCCAGTA
GGTTTGAGCGTAGAGTATGTTGGTTGTGAGGTTTTGTCGGCCTTCAAACGGGTAGGTACC
AGTGCCCCAATGGGGGTAGCCCTCCTCGGTGGGGTTCAGGTGAAGGTCATCGGTCACGAG
TTTGCCTGCGTTCAGCGTCCATACCGAGGTATTATCGCCGTTACCGCAGACCAGGAGGTC
GAGCTGACCAGGGCGGATAAGGCTGAAGCGGAGCGCCGGTGGGGGATCGCAGAGGCGTTC
AAAACCTCCACCTTTCCACATAAAGATGCCACCAGAGGTTACGATCTGCACCATCGGCAG
CTTTGGGGTTTTCACGATTTTGTTTTTAGGTGGTTGCGCATCGGTTTCGTCTGGTGCGGC
AAGCGTTGGCCAAGAGTCGGCGAAGTGGCCGGCGATGAGAGGATCCGTAGCCCATCCAAT
AAAAGAGGCCGTAGCGTCGGTTGCAAAGCGAAAGCCATCCCAATGCGTAAGCAAAAGTCG
CCGTCGAAAGTCGGTGGGGCTTTCCGTTCCGATCAACAGCAAAAGGTCGTCCTGTTGATT
TTGCCGGATAGGGCAAAGCTCGAACAGTGCTGTATCATCGGGCAAAGGAGTGTGCCAGGC
GAGAGTGAAGGCGGTGAGAAAGGGGTTGTCCTTACGGGCGAACGGATTGAGCTGCCCTAG
GCATTGGCCGATCGCGCAGAGAAGAAAGAGCAGACAGAGGGGGGATAAGAAGCTTCGGCT
TCTCATCCCAGCCCTCCGTTTTCCATGCCAGGAGTCAAACCAGAGGTCATGGTGGAGTAG
ACAGCGGTGAAGACCTCTCTGGGGGTTGTAAGCCCGGCGAAAATTTTTTGATGGCCGTCT
TCTAACATGGTACGCATCTGTTGTTTTTTACGGGCGTATTCATAGATCTCCCCGATGGTG
GCTCGACGGGCGATCATTTCGCGCAACTCCGGTGTACTCACCAGAATCTCGAAAATGCCG
ATACGTCCTCGGTATCCCGTTTTACGGCACTGTTCGCAGCCAGCGCCTTTGTAGAAAGTT
TTCCCCTGCATCGCATCGGGGTTGAGGCCTATTTCGATCAGCTCGTCACGAGGGGGCTGG
TAGGGTTGTTTACAGTTAAGACATATCGTACGTACGAGGCGCTGGGCCATAACGGCTTGG
AGGGTGGAGGCGATAAGATAAGGCTCTCCACCCATGTCGATCATGCGGCCGATGGTCTCC
ACCGCATTGTTCGTATGGAGGGAGGAGAGAACGAGATGACCCGTTAGGCTTGCCTGAATG
CCGATTGCCAGCGATTCGGGGTCGCGCATTTCGCCGACCATCATGACGTCGGGGTCTTGG
CGGAGGAAAGCTCTCATAACGCGCGGAAACGTCATGCGTTCCGTGACCTGCACTTGGGTG
ATGTGGTCGGCGAACTCATACTCAATGGGGTCTTCCACGGTAACGATGTTACGGCGAGTG
CGGTCTAGCTTGTTGATGGAGGCGTAGAGGGTAGAGGTTTTGCCGCTACCTGTAGGGCCG
GTAACGAGCACCATGCCATAGGCGGATTGAATGGCCTGGCTCCACTTTTGCAGCACGTCG
GGTGGCATTCCCAGTTTATCTAACTCCACCCTGGCACCGACCGGGTCGAGAATACGCAGG
ACCATCTTTTCCCCGTTCAACATGGGCAGCACGGAGACGCGGGCGCTTAGTTTTCGCGTG
CCGTACTCCATGTCAATACGGCCGTCTTGCGGCTCTCTCCGTTCGTCTATGTGCATGCCG
GCGGCAAGTTTGAGGCGTGCGAGAATGTTGGGCACGATGTCTATGGAGAGTTGCCCCACA
TCATGCATAATGCCATCTATGCGATAGCGCACAAGCATGCGATTGCGTTCCGGCTGCAGG
TGAATGTCGGAGGCACCGAGGTCGAGCGCTTTACGCAGCAAGAAGTCGGTCTCGCTAACG
GCCTGGGTCAGTTCACCACCAAGCTCTCGCGCGATGCCGTCCTCGCGCATAATCAGTCGA
AAGGCCAAAGGGCCACGGGGTGCAACCTGGGTCATGGTTTCTGTTCCTCTTCAGCAAAGC
ATCGGCATAAGGGCTGTCGGTTATGGGACAAAAGCCCGTTTTCTATAGTGTACCGTATTG
CTAGAAATTTGTGCTACGTTGTTTGCAGGCATGCAACAGACTTTCAACGACCATCTGTAG
GGAGTGGAGAGCCTCTTGCAGTGCGGTTAGTTCATCCTCTTGAAGCTGCTCGATTTGGAT
ATCGGCTAGAAGCGGCAATATGTCCAAAACCTTCTGCGCTGCATGACTACTTGGCATATG
GTTCTCGACAACGGCACGCTCATCGTCCATGTGGGGAAGTTCACGGAGTTGCTGATAGAT
CTGTTCCCTTTGAGCGGGAGGAGTCTCCAAAATCTCCTGAGCGCGAAGGGGATCGGTACG
TATGACGCGAACGAGTTTCTCGGTCTCTTCGCTGTTGAGACGCTCTTGTTGAATATGTTC
CACCACCTGTTGCTGCAATTCGGGGTATGAGTTCAGCTGTTTGAGATAGCGTGCGTGTTT
TTCGGTAATTTGGCCGGCTGAGGGTCTATTGGGGCTAGAGACGACGGCCTCGCCGATCTC
TTCGGGGAGGGTGAGCAGGTCGAGAAGATAGTTTACCGAGCGTTCCGACAGGCCTAGCCG
CTGAGCGACTTCGCGGGTGGTAAGGTTCAAGGTCTCTTTAATTTGCTGGATAGCGCGCGC
TTTTTCGAGGGGCTGCAGGTCTTCGCGTTGAAGGTTTTCGATGAGCTGTTCGGTGAGGCG
CTCCTCGTCGGTGATCTCTCGTACCACGCAGGGAAGGGCATCGAGGCGTGCCAATTTGGC
CGCGCGCCACCGGCGTTCACCCGTGACGATTCGGTAGTGAGGAGAGCCGGGGATGGGGGT
TACGGTAATGGGGTTCAGCAAACCGTGCTGCCGGATGCTATCCGCAAGTCCCTGCAAACT
CTCCTCATCGTGGTATTTACGAGGTTGTGCGGTATCAGCAAGGATATGATCAATGGGAAT
CGCCCGTATTTCCAAAGTTCTCCTCCGAAAACCACAGGTTTACGCCATTATAACGACCTT
TTACAGCGGTGTCAACAGGCTTTCGCCAGGCGGAGCAGCACAGACCCCTCCGTTAGTAAG
AGACTTTAGAGTGCGGGTACGCGAGGGTGTCGTCACGATCACTGCCACACGGCGGCTATT
GCTTGCCGCCTCAGGGCCGACACTCTGTTCTTCGGAAACATCAAAGCAGGACTGTCACTT
GCTGAGCATGGAGGATAGCGGGGTCGAGCTGCGATTGTGGAACGGACTGAGGTTTTCTAA
AAAATGCAAAAATGGGCAGTGCTGGATTTGAACCAGCGACCTCCTCGGTGTGAACGAGGC
GCTCTACCCCTGAGCCAACCGCCCATTCTGCATTCATTGTACCCTCGCATAGAGCTGTTT
TGTCAAGCTGTTATGAGGCCGTGAGTCGGTGTCTTCAGGATAAACATGATCATCGTTTTG
TTGCAAGAGGTTTTCATAACTGCCGAATGACCTCTTGTAGTTCGCTGATGGTGGGGTTGT
CAGCGATGTCATTATAGTAGTGAGCATAGCGAATCGTGCCCTGGTGATCTACGAGAAACA
CACCGGGCATTTGGAAAGGATCGCCCTGCGGAAGCAGGCTGAAATGTTTATGAAGCATGG
CACGGAAGGCACTCGAAATGACGTGGCTCGTGGTGAACTGGGCGAGCGAGGCACGTCCTA
GAGCAAAGGCACGATAGGCCTCTCTCGTGGGGTCACTAAGACAGATAAAGGGTGCGTCGA
GGCGTTGTTGTTGACAAAAGTTTTGAGTACGTTCTGGGGTGCCTAGGGTAATAAGTGCGA
CTTGCACATTGGCACCGATGAACTGATCTTTTGCTTGACGAAGTTGATGGACTAGTTCGA
CACAGAAGGGGCAACCAAAGTGCCTAAGGAATACGAAAAGCGTGGGACGTTGAGTCCAGA
AACAAGAGAGGGCCACTGCCTCGCCGCTATCGGCTAATTGGACGGAGGCATCCGGGGCTT
TTTCGCCTAACTGTAAGGTCGGCGTGGTATCCTTTTGTAGGGATGAAGGCATAGACCATT
CCCTCCTACACACTATTCTACCATATTTCGGTGACCGATGGATCTTTCTATTGTTATCGT
AAATTACAACACATGCCAATTGCTTCGTGCCTGTTTGGCGAGTTTGCCAGCGGCGGCCGC
GGGTTTAGAATACGAAGTTTGGGTGGTGGATAACGCTTCACAAGACCACAGCGCCGACAT
GGTGGCTGCCGAATTTCCCGCAGTGCATCTGATCGCAAGTAAGGAGAACTTAGGGTTTGC
CAAAGCCAACAATTTGGCATTGAAACGGGCCTCTGGGCGATACTGTCTTTTGCTGAACCC
AGATACAGAGCCCAAACCAGGCGCGTTACGACGGATGGTGGAATATCTGGATGCGCACCC
CGATGTGGGAGCCATAGGGCCGAAACTGCTCAACAGCGACGGCAGCCTTCAGCGCAACGG
GCGTCCCTTTCCATCTCCATTGCGCGAACTGCTCGGCTTCGATGTGATCAGGAAGCTTTT
CTCGCGCTTATTAGGGCTGAAGTTCGAGTTTGGGCGTGATGATTTTGACGTACAGTGGAA
CGTAGACCACGTTTCGGGCGCATGCATTATGGTGCCACGGAGGGTTATTGAAGAGGTTGG
GATGTTGGATGAGGCCTTTTTTATGTTCTATGAGGAGGTGGAGTGGTGTTGGCGAATAAA
GCGAGCGGGCTACCGGGTTGTCTACTTACCGCAAGCAGAGGTGGTACACCACTGGATGGG
CAGCGTGAAAAGCCAGTATCGGCAGATGGCGCGCCTGCTTTTGAGGAGCAGCTTTATCTA
CTATCGCAAAACGGCATCGCCTCCTGTGCGTCTGCTAGCAGCTGTCGTTAATGTGGCTCG
TTTGGTGCGCAACGAGTTTATCTATATGGGTGTTATGGGCAAACGCCTGCTAAGACGCCT
TATCGGGAAGCGATCTGGCCTTTAGTGCTGATGAAGATTCTCATTCTCCTCTTGGGAGGA
TAGACCCGTCTTGTGAGGGGGATACTCGAATGAGCTCCTCCGATATCTTGGCATCTCGTC
TATAGAGGGCTTCCTTGGCTCTGAGGATGTCGTTTCGGCTTCGTCGTTGGTCGCTCGTCG
TCTTTCAGGTGTGCTATTGGCGAACTGTTCTACAATGTTACGGATACATACAAGAATGAA
GAGGATGGGATTATAAAGCAAAACCCTGCAACTCGGAATATTAGAGTAAAAATATCTTTA
TAGGGCGAAAACGAACTTATTCCCAAACCATCCTCATGAGACATACTCAGCATAATGCCA
AAGAAGAGAAACGGCAGTACCATCACGAGAACGAAGATGACAGTTAGCAGGTCCCATATA
CTTAGGTTCTTTTTTCGAGAGCTCATGCGTGCTGCCCCAACGATTTTTCTACAGAGGAGG
ACTGTTGCAAAGATCGGGTTAAGACCTCGATGCAGTTCTCCGCCTCTTGGCTAAGAACGG
AATCGATTCTATCATACCTTGAATCGGAGAGGAAACTCCGAAGTACTGGTAGGGTATGGT
GTTGGCCGGTTTTTGCCAAGAGCTGAAGCAGAACACGGCACGTCTGATGATCTTGGAAAA
GGTTCTCCATTTCGGTTCGAGTTGCTGGGCGCGCGTCAGACGGGGAGTTCTCCATCCAAT
CGCCTCGCAAATGCAAATAGTAATACGGAGAGTTGTCAGATAGGACTGACAGCACGTACA
CCAAACCAATAATCCCGGCGAATCGACCTGTCATGCAAGCGGCATCGAGAAGGTTCTCTG
GATCTAGACAACTTTTAAGCGCCTGTCTCCATTCATCAGCACGCTGGGGACAGAGCAGTG
TATAGATGCGAAGATAGCTGCGGGCGGGCAGCACCAGTCGCTCGGTTTCAGAGAGGGTGG
GGATGATTTTTGCTAGTGCCTGGCGCGCACCGTAGTGTTGCCAGATATCGAACCGTTGTA
GGTCGCAGAAGAGGTGGAGCTTTTCTATAAGGAAGGGAATGCTATGTTTGGTAAGCGAGG
CAAGTATTTCGTTCTCAACGCGGAGTTTTCTGATCTGGATGCGATAGGTGCGCTCCCACA
ACAACAAGCACACCATCGAACTACCGATGGCAACCATAAATGGAGAGTCTGTTCCGAGAG
TATGCTGCATCGAGATGCTGGACAGTAGGAGAAGCGGTGTTCCGAGAAGGCCTGCTAGAA
TGAGGAGCATGGTTAAGCGCGATTGACGGCGTTCGAGCACTCGGAGCAAACGCTGGGCTC
GTAACACGATGCGGCCCTCTCGAATCTGTGGTGTTGTTTGTAGGGCAATTTGAGTGAGGT
TCTGAGACTGGCTCTCCATTAATTGAGCGATATTCGCGGGAACAAGCAGGAACACGCCAT
TGCCCCAGAGAGCCATCTGATGCGGGGTATCTGGATCCGCTAAGCGTTCATCGAGAGCAT
AGAGACGAATTTTGTTGAAGGGAATACGCTGAAGCGAGCGGCCTTGTCGGACGCTGATGC
TTTCGTTGGTGACGATGAAGGTGCGGGGTCGCCATGCGAGTGCCTTTACAACGCCGATAC
CGAACAGATAGAGCAGCAAGCCAAGCGTCCACAGGGTGAGCGTTGCGAGCCAGGGTGCAA
ATGCGGCGTGAAGGCGCTCGTAGTTATACACGCCGATGAGGACGATTAGCAACACGTCAA
GGCCAAGCGCGAAACAGAGTATGGCAAAAGGCGCAGCTGAGGTCTTTGCTCTAAAGTAGC
CGGCGGAGAGCGCTGTTCCTGGCATATTCCATCGTCCTGTAGGGTTTTTTTAATACGACA
GACGTAATGAAAGCGCTAGGCGTTTCACGACTCTACGGCTACGCCGGTAAACGCTCATCG
TGCGACATATTTGGCCTATGGTTTCCGAGCTTGCGTCCCAATGGAGATAGGTTTCGGACT
GCGCTCGCCTACCTAGTTACATCCTCAAGAGTTTATATTAGGGAAATGACAGATCTGGCT
CTCCAGTGCGGCCTCCTCAATAAGCTCGGCTACGGTAGTGGAACGAAAGGCGTTTTCAAT
GATGGCCACAGCGCCATCAATGCGTCTATGGAGGGGGCACAGGTTTTCACCGTGCGCGGC
CAGCCGAAGCGGGCAGGTGCGTATACGCGGTATGGGGTCTACGGCATTGACTACCTCGTA
GATGGTGATTTCGTAAGGGGCTTTCAAAAGGCGCGAGCCGCCATAAAGGCCGCGTTGTGA
GCTGATGAGCCCTACCCGACTTAGGTTTTGCAGCACCTTTGAAAGGTAACCTACTGGTAC
TCGTGTAGCTTCAGCGATCTCTTTTGTTGTTTTTGCGACATTCGGCTCCTTTGCCAGATA
GACAATGGCACGTAGAGCATATTCAGCGGTCTGTGAGATCATGGTCGTCCAAATCGTTCT
CCAAAAAATTTTTTTACCAAAAGGTTGACATGTAGTGTACCCCAAAGCATATAATATTGA
TAAGTGGATGATGATATCCAAAATAAACTGCTTACCATCTAAACCGCGGAGGGTTTCTGA
TGCGTTACGCGCGATTATGGATTGTTGTAGGGCTCGTGGTGGGGTCGCTTATAGATAGTT
AGTTATCGTCTTTCAACAAGCGGCTTGTATTGCTACCTCTCATGGGCAAGGCCGCTGCTT
TCGTGCTTTCACGGTGCACTAGACAATCTCGATGTTGAGAGAACGAGGTTACGAACCTAA
ATCTCAAAGGAGGTAAGAAATGATTGAGATTGATGTTCAGAAGACAATAGGGCAGCTTGT
AGTGGAGCGGCCCGATAGAGCGCGTGTGTTCGAAGCGTTCGGGCTAGACTACTGCTGCGG
AGGGAAGAAGACCATCGGTGAGGCGTGCGCCGAAAAGGGCAAGAACGCAGCTGAGGTACT
TGCCGCCCTCCGCGAGCATGATGCAGCAACACCGCCAGCTTCAGAGAGAGATTGGGGCCA
GGCTACTTTGAGCAAGTTGGTAGATCACATTGTTGCGACACACCACGAGTACCTTCGCAG
AGAGCTTCCCCGACTTCAAGAGATGGCTGCGAAAGTGGCTTTGATGCATGGCGATCGGCA
TCCGGAGATGGTACAGGTGCATGAGCTTTTTAAGCGTTTTCAGAGCGATCAGGAGTTGCA
CATGGCCAAAGAGGAGACTGTGCTCTTTCCGATGTGCAAGCTGCTCGATACGGCTACGGA
GATGCCACCTACCTTTTGCGCCGGCACATTGCGGCACCCCATCCAGGCAATGGAGCGCGA
GCATGACATTGCTGGAGACGACCTCGCCGAGATGCGCCGATTGACAAACGATTTCACCCC
ACCCCCAGATGCCTGTAATACATTTCGTGTGTTACTGGCTGGGCTTGCCGAGTTAGAGGA
GGACATGCATATGCACATCCATAAGGAGAACAATATTCTCTTTCCGCGTGCGCTTGTGAA
GGAGGATAGCCTACGGGCGGCGAAAGCCGGGTAGACGTGGGAGGATAGAGGGCTGGAGGA
TTCTCTTCAGCCCTCTAAAAAGAGAGTAGAATCTAAGGAGGAGATAGGAAATGGCGCTAC
AGATTGGAGCAAAGGCTGAAGGCAGCTTTCGTGAGCCGCTGCAGCTACTAAGCGATTGTC
ATCGCCGCATCGAGCGGTTTCTGCAACAGCTCATTCATGTGGCTGAGCAGACCGAGGGTG
ATGGATTAAACGAAGCCTATCGGGATGAGCTAGATACGGCCTTGCGGTATTTTGAAAACG
CAGAGCCACTGCATACGGCCGACGAAGAGGTCTCTTTGTTCCCTCGCTTGCTCGCCAAGA
AGCATGAGGAGGCCGAACGCATTATCAGGACGTTAGAGGCCGATCACGATGTGGTAGGAG
CGCTACATAAGGCGGTTGGGGAGATTGGGAAAAGGTGGTTGGCGAGAGGATATCTAGAAA
AGCAGGAGCTCGAGGAGCTGCTCGAAAAGCTCTATTTTCTGCGTAACACCTATCGCCGTC
ATATAGGTATGGAAGATCAAGTGCTTTTTCCTCTTGCGGCAGCGCTATTGAGCGCGGAAG
AGTTAGAGGTTATCGGGCACGAGATGGCCGATCGGCGTGGAGTGCCGTTCGATACGCCGC
CGGGAATGCGTTGTGCGAGCCGCAGATCAAAACAGGAGCAGCCAAAATAAGACCGAAGTT
ACCATAAAAAGGAGGAGTGTTCTATTGCGCGACCGCGTGTTATCTATTCGCCTGACCCCC
GAAGAGTACGAATGGTTGCGACGTCGAGCCTACTGGGAAGGATGCTCTATGGCCGCTTTG
GTGCGGAAGGAGATCCATCAACGGATCGCCGAGGAGGGATATCTCCGCCCGCCTGATGAT
GAACCGCAAGACTTCGGCTATGAAAAAGAGATGATGCAGTTTGTGCTAGCCGTTCAGAAT
GGGGAGTTATCTTACTGAGGCCATGGTGTTAGGGGACGGCTTCCGACGTTAAAAACTGCT
CACCCGTGAGGGCCAGTGCGATCACTATCGGCCGAGCTGTGAGTCGGTTGTGGCGCGCTG
TTGTCCGAGTAGCGAGAGAGCGTCGAAAGGATGCACTCGCTGTTTGAATACCTGTGGGTT
GTGCGTGTAGAGAGGCTGGCGTTCATAAAATGTGTGCACCCGGAGACAGTAGGAGCGTAG
GTTCCTACGCCCCTATTGTGATTTTTCGTTCTAAAAATAGTCGCACCTGTCCGATCAAGG
AAGTGAGCCGTTCACGTTAGCCCTTTAAACCGGTGACAGCGATCCCCTCGATGAACTGTT
TTTGAGTGAAGAAGAAGAGCACGATAACCGGAGCTACCACAATGGTCGAGGCAGCCATGA
GGAGATTCCATTGCGTACCCCCATTTTGGCTTTGATAGTTTTGTAGGCCTAAACCGAGTG
TGTACATGTTCTGATGGGCTAGATAGATAAGAGGGCCGAGAAAGTCGTTCCATACGCCCA
TAAATGTGAAGAGGGCAACGACGGCCAAGGCTGGCTTTGCCAAGGGCAGGATGACCTCTC
GGAAGATGCCCCATTCAGAACATCCATCAATTTTTGCCGCCTCTGAAAGCTCGAAAGGAA
TGGTGAGAAAAAATTGACGCAATAGAAAGATGTAGAAGGCGCTGCCGAACCAAGCCGGCA
CCCAAAGAGGGCGATAGGTGCCTGTCCAGTGAATCTTTTCGAAGAGCACAAACGTGGGCA
CCATGAGGACCGGGAAGGGGATCATCATGGTGGCCAGGGTGAGCTTAAAGACGAGGTCGC
GGCCGGGCCAGCGAAGCCGTGCAAAACCGTAGGCCACTAAGGCATTGGAAAAGACGGTGC
CGCTGACCACAAGGATTTCAAGAATGAGGGTGTTGCGACCATAAATAAGAAAGGGGATAT
AGTGTAGCTGATTGCTCTCGTAGGTGAAGGCAGCGACATAGTTTTGCCATTCAATAGGAT
GTGGGATCCATATGGGAGGCATATGCATGGTCTGATCGATCGGCTTCAGCGACGTTGAGA
TCATCCAGAGCAGAGGAAAGGCGAATACAAAGGAAAGCGTAATGAGCACCGCATGTATGA
GAAGGGAGGTTAGGAAACGTTTTTTGTGCATGGCGAATGACGTTCTCCGTGTATTAAACA
GGTTTTGATTTGGGTGCATCGAGAATTTCGCGCACTCTGCGGGCTAGGGTAGAGGGCGTA
AAAGGTTTTTGTAAGAAAGCAGTGCCCTCATGGACGAGGTTTTGCACTTTTGTGTGTTCT
TCCGTATAGCCGGAAATGTAGAGTACCGGCAGGTTGGGTCGGATGCGATGAGCTTGAGCC
ACAAGTTCTAATCCGCTCTTTTGGGGCATGACCACATCGGTTATAAGAAGATCAATGGGT
TTTGGGTATTTTGCGAGAATTTCCAGAGCTTCGTCGGGACTTTCTGCCGTGAGGAGATGA
TAGCCCTTGCGCGTTAAAGAGAGCGTTAACGTTTGTAGCACAAGCGGCTCGTCTTCGACA
AGCAGAATCGTCTCATTTCCGCTTGGGGATGAGGAGGAAACAGGAGCAGGTTGTACGTCC
GACTCCTCATAGCTGCGCGGTAGAAAGATATGAAAGGCAGCTCCTTCCTGCAGGGCGCTA
TCTGCAGCGATATATCCGCCCGCTTGCCGAATGATGCCATAGCAAGTAGATAGCCCCAGC
CCGGTTCCCTTGCCGACCTCTTTTGTGGTAAAGAAAGGCTCAAAGATACGTGCAAGCACA
TCGGCACTCATTCCCTCACCGTCATCGCGGAATAGAATGTAGACGTACTCCCCAGGCGGA
ATCACCGTCTGAGCGAAGGTAAGCGTTTCAGAGACGGTTCTATTGTGAGTCTCGATGAGA
ATATGCCCTCCATGAGGCATGGCGTCACGCGAGTTGACCGCCAGATTCATGAGCACCTGT
TCCATTTGACTCCGATCCGCTTTGACCGTCCAGAGGTTATTGCTGGGGCGAAAAGTCAGT
TCGATGTCTTCCCCAATAATGCGGCGCAGGAGCTGCCCGATGTCTACAATGAGACGATTG
ATGTCGAGATTTTGCGGACGCGTGATCTGTTTTCTAGCGAATGCGAGGAGTTGGGAGGTA
AGTTGCTTTGCACGTTCGGCAGCTTGCTGGGCATGGTGCAGATGCGTTTGCGCCTGGGCA
TCGGATTGAATGTGATCTTCTAAAAGCTCCAGGTAGCCCACGATGGCAGCGAGCAGGTTA
TTGAAGTCATGTGCGATGCCACCAGCAAGTCTACCGATGCTTTCCATTTTTTGTGCCTGA
AGCAGTTGTGTCTCAAGGCGTCTACGTTCGGTGACGTCGCGGGCTAGAACAATACGCGCT
TCCCTACCGGCATAGTTGGTATCATGTGAGGTAATCTCGACCTCGAAGATGGTGCCGTCT
TTCCGTTTATGCCTCCAAAGAGTAGGAGGAGAATAACCGGCTTTCAGGTGAGCAAGGCGT
TCTTCTAATGCCTCCCAATCTTCCGGCGGGCGAATATCACGGATGGTCATTTTAAGGAAT
TCGTCTCGGCTATATCCATAATGCGCGATCGCGGCATCGCTTACATCGAGGAACTGGAGG
GTGTGGATGTCGAAGACCCAGACGGGGTCTGGGATGCTACGAAATAGGGAACGGTAGCGT
TCTTCGCTCTCTTGGAGAGAGAGTTGAATTTGCAGGCGAGTATAGAGATGGCCAAGTGTA
GAGGCGTAGAGGCGAAGAAGCTCTAGACGCTGCGGGGTAAAGTGTTGTCCAGAAAGTAGG
TTATCGGCGCTTAGAAAGCCAATACAGCGGTTATGATTCCAGACGGAGGCAAAAACCAAA
GTTCCATGACCTACTGGCTCCCCAAGAGCGTTACAGAGCGTGGAATTTTCGATGACGGCG
ATGGCTTGGGGGCTATGCTGTATTTGATGCAAAGCGTCGAGGGCTGGAAGAGGGCGTTGA
ACCGATCGCTCATCCACGGTTTTGCCCCCTTCATCTGTACCAAAGGTGCCTTTAATAAAG
TTCTCTTTTAGGCACCAGATACCAAGCCTATCAAAGCCGAGCCGTTCTCGTCCTAACTCC
ACAGCAAGTTTATAGAAGGTCTCTTTGTCAGGGGCAAGGGCAAGTTGATAGGTAATCTCT
TGAAGTGCGGTAAGTTTCTGAGTAAAAAGGCGATCCTCTTCATGGGCGCGTTGCAGAAGC
TCCTCCACGCGTTTTCGGTCGTTGATGTCACGAAAATAGACCGAAAGCCCGTGGACGTAA
GGATAGGCGTGGACTTCAAACCAGGTCTCTAAAGGCGGATAGAACTCTTCAAAAGCAACA
GAGCATCTCTCTTCAATCGCCCGATGATATTGCACATAAAATGTGGAACCCACTGCCTCG
GGAAAGACTTCCCATATATTTTGCCCCAGTAACTCTTGTCGCGAACGACGAAGTAGCTTT
TCGGCGTTACTATTGACGTACACAAAGCGCCAGTTCGTATCCAAGGCAAAGAAAGCATCG
GTGATACTTGCTAAAATAGCCTGGGCTTGCAGGCCATCTTTGTCTAAGAAGCCTTCCAAG
GTTGGATTAGTCGCGAAGGTATCAGAAGCTTGTTGTTCGCTCATCTATCGCAAACTCCTT
AATTGCCGCCATAATGCACATGACGTTCGCTAAATTTAAGGGCGGCAAGGGTTAAAATGA
GGATCACAACAAACAGTATCCAACCCATGGCACAGGCGTAGCCCATTTTATGGTAGATGA
AGGCGTTATCGAAAAGGTACATGGCATAGAAATAGATGGAGCGTGCCGGTGCGCCCTGAG
GTGAGATGACGTAGGGTACCGTAAAGATTTGAAGGGTACCGATAATGCCCATGATGACGT
TGAAGAGGATGACGGGGGAGATCATGGGAAGGGTAACATGGAGCGTTTTGGCCCACCAGC
CCGCTCCATCGAGGTCAGCAGCCTCGTAGAGTTGTCGGGGCACATCCTGCAGTCCGGCCA
AGTAGATTACCATAGCGTTGCCGACACCCCATGCCGAAAGCACGACGAGAGCCGTTTTTG
ACCAGGCCGGATCGCCCAGCCAGTTAGGGCCTTTAATGCCAAGATCCTGCAAGAAGGCGT
TGAGGATGCCGTACTGTCCGTTAAATATCCATTGCCAGAGAATGGCGAGAGCCACCATGG
GAACAAGGGAAGGAATGAAGAAAATAGTTCGGTAAAAGGCCATCCCGCGCACCTTTGTAT
TTAGTAGCAGGGCCAACGAGAGCGCCACCAAAGCGCTGATGGGCAACGCCCAGAGAGTAT
AGACGACAGTGTTTTGAACCGTTTGCCAGAAAATAGCGTCGTGGACGAGGTCACGATAGT
TAGCGAGCCCGATGAAGACGGGCGGATAGAGAACGGAGTAGTCGCAGAAGCTGAAGTAGA
TAGAGGCGACCACCGGGTAGAGCAGGAAGGCAGTGAACCCAATGAACCATGGAAGAACGA
AGAGGAGCGCAGTGCGCGTTTCGCGTCGGCTCTGTTTCATTGGTTAGCTCCTTGCGTAGG
GAGAGTCTGATCCTCGTGCATGACCTGTTGACGTAGATGTAGGCGTCGCAGGTATTCATC
TAACTTCGGTTGCATCTCTTTTTGCACCTCTTCGAGGGCTTGTTCGGGTGTTTTTTCCAT
GAGTGTTACCTCATCTATCGCATTAGAGAGGGCGCTACTATACTCAGGCCATATGCCCAT
TTTGGGCGGTGTGATCACGTTTTTACTATAGGCTAGCCTCACGAACAACTTGATATAGGG
GTTAGGGTGAGTCGCATAAAACTGGGGGTCTACGTGGCGCAGCGGAGAGAACTTTCTTTG
AAGGCCGCACAGCATTTCGCTGCCCTTACGCGATTCGATGAACCGAATAAAGGCGAAAGC
GGCGTTCGGATGTTTTGCCCCATGCGGGATCACTAAGACGTCCTCGTCGGCCACAGAGGT
ATTGGCCAGATCCGGCCGGTCAGCAGGATAAGGGAAAGGCACAACGCCCCATATGCGTTT
CGGTTTTTCCATTTGAGGCGCGAAGCGACTAATAAAGTTATACATCCATACGCCCTGAAG
CTCCATGGCGACCTTGCCATCGAGGAAGCCGTTTTGAGGGGAAGAAAAAGTTCCTAGGCC
ACTTCGGAAGGACTGCAAATTGCCCGGCCCATATTTTTGGGAGTAAGATTGTATCCACTG
ATAAGCCCGGATATTACCGGGATCGGTGGCCGTGATTTTATCGCTTCCATTCCACAGTTT
GCCGCCAAAGAAATAGCCCCACGCCCAGTTCCACCATCCTGGCTCTGTGGGTAGAAAACC
GACTTTCTGTATATTGCCGTTGGCATCACGAGTGGTGATCTTGGCGGCATCGGCATCCAG
TTCTTCGATTGTTTTCGGTGGGTGAGTGATACCGGCGGCAAGTAGCATGGCCATGTTGTA
GTGCAGAGCGGTGGTAGCAGGTGTGCTTGGAAGTGCGTATTGATGGCCGTGATAGTGCCC
CATATCCCAAAACACGGGGATAAAGTGGTTGCGGTCTAGCCCATAGCGTTTGCAGTAGCT
ATCGAGGGGAATAATCGCGTTATCGTCGGCATATTGGGCCACATTGGGGCCGTAGAGGCC
GGCTACGTCGGGCGGGTCTCCTCCGGCGATGGCAAGAAGGGTTTTGTTCTCAATGCCGCT
GACGGTGAGGAGATCTACATGAATGCGATTTTGAGAGCGGTTAAACGCTTCGACCGTCTT
GCGGATGGCATCGCCTTCGAAGTCCGTCCATTTTTCCCAGTAGATAACGTGGATTTTGCC
ATCGTGATAGGTAGGGTGCGCGATCATCTCGCTATAGATAGCTGTCGCGATAATCAGGAC
GGCTATCATGGGAAGGCCGAGTCGGTTCAGCGGCAGGGGCGAACGTTTCAACAGAAAAGC
GCTCCTTGCAGAGTTTCGAACATTATGCTCTATTGTACCCTCTGCGCACGAAGAATCGAG
CAAGCTGTACGTTTGTGTGCGCCACCTGTGTCACAATGTTTAGGATGTTTTGCAGGGGAG
GGACGCGATGCAGCAAGTTGCGAGCCTAGTGACGCCAGATGAACGTTTTTGGGCCGATGT
AGCTGCCATTGAAAAGGCCTCGACCGGGGTGCTCTGTTTTGCTGCAGAGGATTTACAGAC
ACGGAAGGTCGTGCAACACAACGCGGAGCATAAATGCCGTACGGCCAGCGTTATCAAGCT
GCCTATTCTAGTGCATGTTGGTTTAGAGGTCGCGGAGGGCCGACGGGCGTGGGAGGAACC
TTTGGTGCTGACCGATGAGGAAAAGGTGCCTGGGTCGGGCATCCTCTCGCAACTGACGGC
AGGCCTACAGCTTACTTTGCGCGACGTGTGCGTACTGATGATCGTTCTTTCCGATAACAC
CGCCACAAATATGATTATCGAGCATATTGGCGGGGTGAACCCTATTAATGCACGGATGAG
AGCGCTTGGGTTGGAGACAACCACCTGCTTTCGCAAGGTGTATGCCAGAGATGCCCTTCC
CAATCCCTATGGCTTAGGCGTGACAACGCCACGGGAGATGTTGCAACTTCTTGAGATGAT
CGCAACCGGTAGCTTGGGCAGTGAGGCCCTATGTGAAGAGTTTTTAGCTATTCTCTCCAA
GCAGCACTATCGCGATTGCATCCCGCGCTATCTGCCGGAGGAGTGGCGTTATGCTGGCAA
GACAGGTTCGATTGATGAGGCTCGCAACGACGTCGGCATCGTTACCGATGCAGTAGGAAA
TAGGTTCGCACTGGCGCTGTTCTGTCAGGAGCTGCAGGTGGTGTGTTGGACGGCGGATAA
TCCGGGTGAAATCGCTTTGGCTCAGCTTGCAAAACGGCTTCTTTTAGAGTAGCGGAGCAG
GGATGCAGGACCAGCACGGGCGCAATGCCTTTGCCCTTCCCTTTGGCTAGGTTGGCGGAT
AGGATCGCGGCTAGCCCCATTGCAGTTGGGCTGCTGTAAACCGGCCGTACGATTCGGAGG
CAGGTCCGAATGCGCGCCAGACCAAAGCTGGCGTCTTTAGGCGCGCGATCGTTTACGGCT
CTGATGTGATTTTCGATTCTGGGTTGGGTTCGACGTGCCAGGGCGTGTCTTCGATGGGCG
TGTTCTGAGGTGGAGGCGGCATAAGCGCATAGCGTGCAAGCAGAAGGCAGGTGGCGCGCG
TTACCAGTTGTAGCGGGAGCGCGGGGTAGAGCAGGATCCAAGCAATACCGGTGAGAAAGC
AGAGCAGCACGAGCAGTGCGGTGATACAAAGAAGGCCTAGAGTATAGAGCGGATTCCCCA
GGGTAAGAAAAAAGGAGCGACGAATAGCGGCCAAAGCTCCACGGCGCGCCCGCCGGTTTT
CTTCGTCAAAAACCCCGTTCTCCTGTAAAACCAGCAGTGGGTATTGGTAGAGCAGAAGCA
GTGACCAGCAAAGGAGGATGTAAGCCCAAAAGAGGGGGAGGAGGGTACCGAAAGGATGAT
GCCTGTAAGTATAAAAAAGGAGGTTTGCAAGCAACCCGAAGGTAATGACCAGCTGAATGA
GGCCAAGGCGCATGGCTGGCCAGTAGTGTTGACGAAAGCCCTGAAGCAGATAAGCCCAGG
ATACCGAGCGCCCCGTGCAAATTCGGTAGGCGACAAAACAGTAGGCCGTGAAAAAGGGCG
GAAAAATGGGTAGTGTCAGCAGGATAAGCAGAAAATAGCTCGCATGAGGGGGGCTGTGAA
AAAGCTTTATGGCGCTGAGAGGAACAGAGATGAGCAGAGGGATTAGCAGACTGTGGAGCA
GGCTGAAGGATATGGCCAAGCCAAGATGATCCCAAAAATCGCGCAGAGTAAGGCGCAACA
CCTGAAAAAGCGTGGGTCTGAAAGGGCTTTGCGTGGCAGAGTCGCTCATTGTGGACTTCA
TCTGTTCCTTTTTGTGCGTGTTTCTCTTGACAGTAACCTCTTTTCATTGTATCATATATA
CGAAGGGTGACAGGTGTTAGATATAAAGTAGAGAAAAGGTGACAGAAAACTATGGGGGTT
ACGATTCGCGAGCTGGCAGAAGCAAGTGGGGTGGCGCCATCCACCGTATCATATGTTATC
AACAACGGCCCACGCCGTATAAGCGCTCGTACACGAGCGCGGGTAGAAGAGGCCATGCGT
CGTCTCAACTACACTCCCAACGCACTGGCGCGTGGATTAGTGCAGAAACGCATTCATACC
ATTGGGGTCGTCTTCACACACTACGATCACCTCGTGCCAAATCTGTATTTTATGACGGTG
TTGCAAGGCATTCTAGGGGCAACGATGGAGCGTAACCAGAACGTGTTGTTGTTTACGGAC
AATTTAGAGTGTGACGTTACTAAGAACCTGATGCGTTGGTGCGATGGACGCTGTGATGGC
CTTGTGATTGTCGCATTACCGCACAACCCAACGGTAATAGATGAGTTGCTTGCACGCGAG
GTACCCTTTGTGCTAGTAAACTACATGACAGACCGCAAGGATGTCACCTGCATAGATGTA
GACAATGTGTCAGCCGCTCACCGGGCAGTTAACTATCTTATCGAGATGGGACATAAAAAG
ATCGCCATTTTTTGTGGTCATGATAGTACGGACAGCACCCACGAGCGATTGACTGGTTAT
CGTCAAGCCCTCATGGAGGCTGGTCTCCCTATTTGCGAAAAATGGATATTCCCAGGCAAA
TATTTTGAGGAGTTTGGGTACCATCAGGCGGAGAGGCTACTGGCTCTGCCCCAAGCGGAG
CGGCCAACAGCCGTCTTCTGCTCAAACGATGAGTTGGCGATTGGAGCGCTGAAAGCGTTT
GCTGAGCATGGAGTAAAGGTACCTGAAGAGATATCGCTTATTGGCTTTGATGACATTATT
ACGGCATCAACCATCCAACCCCCGCTTACCACGATGCGGCAGCCGCTAGTCGAGATAGGA
GCACGAGCTACGGAGCTGTTATTGGAACAGATCGAACACAAACGCGCCCCCGGCATCAAA
GAGCTTATGCCAACGGAGCTCGTGATTCGGGGGACCGTGGCAGAGCCGCCCTGTCGTTAG
TAATAATAACCTTATTGTAGCACAAGCCTCTCCTGGTGGTGCTAAGAGCTGTAACCCTTT
AGTAGACAGTGGCCATTATCTGCGCTATAATGCCTGTTCATGAATGGAATAGCGCGAATG
TGGCTGCTGTTAGAAAAGCCTCCTGACCTAGGAAGGCAATGGTAAACAAAAAACCATTTT
TCAGATAACCCCCGTCTTTCTTTTGCCTCCCTGTAGGCTGCAACAGCTGTTCCGACTCGT
CAGGCCCAACGGGGCGATAGGCATCGGCATTGATGAACCATATCCTTGTTGCCTAAGCTT
AAAGGAAATTAAAGGAAATCATCCGAAATTATTCTCAGGCACTCTTGGGAGAAGATTTCA
CGCGACGACCAGGCCTTTCTGATAAAGGTCGAACAGACTCCTGCGCATGCGCAGCCGGCG
CTCTCGGAATTTGCCGATGGTAATTTGCAAAAGGCCATAGATGGCCAGCCGTCCCTAGAA
GTAACAAGACCTGGAGGATTCGGAAGGTGATCAAAGTGAAACGGGTCTATGAGCCAGAAG
AACCAGATGACGGAAAGCGCTATCTGGTAGAGCGGTTGTGGCCGAGAGGGATGAAACGGG
AAGCGCTGCACATCTACGAGTGGTTAAAAGAGTTAGCCCCGTCGCCTGAGTTGCGACGGT
GGTTTGGGCATGATCCATCGAAGTGGCCGGAGTTTCAGCAGCGTTATCGTGCCGAGCTCG
CGCGGGCCGAGGCTTCCCTCCTGCAAGAGTTAGTTAAAGAGGCTCGCCAGGGGAATGTGA
CCTTGCTCTATAGTGCGCGCGATACGGAACATAACAGCGCGCTTGTACTAAAATCCTTTT
TAGAGGAGCAGCTTCGAAGGGGGGATTGACAGAGGGCGCGAAAAAATGTCTTAATCTGTT
ATCCTCGATGCAAGAAAGCGGCTTCTCAGAAGTTAGCTCTGAAGGCTTATGATCGAACTC
CGCAATGTATCGGTGATCTATCCGGAAGGAGTTCCCGCGTTATCACACATCAATTTCTGT
GTGAAACGGGGAGAGTTCGTTTTTGTGGTAGGACCGAGCGGTGCAGGTAAATCCACATTG
CTAAAGCTGCTCTATCGAGCCGAGGTGCCCACACAGGGCGAAGTTACCGTGGACGGTATC
TGTGTGAGCCGACTGAGGCCCCGCGACATCCCATTTTTCCGTCGCCGCTTAGGGGTAGTG
TTTCAGGATTTTGGGCTTTTGCCCGATCGCACGGTGTATGAAAATGTGGCCTTTGCGCTA
CGGGTTATTGGGGCCGGGCGCAGCCAGATTCGGCAGCGTGTGCCCGCGGTATTGGAGATG
GTGGGTTTGGCAAGTCGCCCCGACGCCTTCCCGCACCAGCTTTCGGGCGGTGAGCAGCAG
CGGGTGGCCATTGCCCGCGCTTTGGTCAACGAGCCACATCTTCTGCTTGCCGACGAACCA
ACCGGCAATCTAGACCCGGAGACCTCGGCGGGCATCGTTGACCTGCTGGCCTATATCAAC
GCGCAAAAGGGGACGACGGTGGTGGTTGCCACGCACGATGTGGCGATCGTGAACCGATTG
CAGCGACGCGTGCTCGAGTTTTCCGATGGAAGATTGGTACGTGACGATTCGCAGGGCGCC
TATGCAACCGTCGTGATGAGGGAAGACAATGAAGCTCGATAGTCTCTTTTTCCTCGTACA
AGAAGCGTGGCTGAACATCCGTCGGCATGGCCTAATGTCGTTGGCAGCTTTGGGTACCGT
GACGGTTGCCCTCACCGTGCTTGGAGGGTGTTTGTGGTTGGGGTTTCGCATCAACGAGTA
CATTGCGGCGCAGCCCCAAAAATTCAACGAGATCGATCTGTTTTTGCGCGTGAACGTGCC
TAGGGATAAAGTCATCGCCCTAAAGCACCAGATCGAGACGCTCCCGGCTGTAGCCGCGGT
GCATCTGGTAACGAAAGAGGAGGCATGGGCGATGCTGGAGCACGAAGAGCCAAAACTAAC
CCAAGCCATGCCTATGAACCCCTTGATGGATAAGCTAACCGTTCAGGCGCGCGATAGCGC
CGATGTTGGAAAGTTAGCGGCTTTCTTCCGCAATAAGAAGCATTTTCCGCAACTACAACA
GGTAAACGATGCCAACACCGAAGTTCAGATGCTAAGAGCCTTCGCTCGAATGGTGCGTGT
TTTAGGAGGCACGGCTGCGATCGCGCTTTTTGTTGCGACCCTATTTAGCGTTCAGAACGT
CATTCGACTCACGGTTTTTGCGCGCCGACGCGAGATTCGCATCATGCAGCTGGTGGGTGC
AACCGCCTCCTTTATTCGTTTTCCTCTCCTGCTAGAGGGAGCTTTTCATGGCATTTTAGG
GGGAGCCATCGCCTCTGGCTTGCTCCTTTTTGCCGCCCGTCAGGTGAGCCGTTTTGTAAG
TAGCCTCCATTCGCCGCTCGTGGGAGATATTCCATCGCGGATAACGCCCTTTGAAGTGAT
AGCTGGGCTTATCTGCGTGGGGGCATTTATCGGTATCACCGGCAGCCAGCTTGCGATCCA
TCGGTTTTTGAGGCAGACATGAGACATACTTCCTCTATCCTTATCATCCTCTGTATGCTC
CAATGCTTGCTTTCTGGACGCAGCTGCATTGGCTCTCCTCTACATCCTCCCTCGAACCAC
ACGAGGCCATCGAGGCAATCGCCCAAAAAGACTCAGAAAGTAACGGCCGAACTTGCGCGC
GAGGCGGTGAGAAAGAAACGGCAGTTGGCCTCTCAACTGCACGGTCTACGAGGTCATATC
GCTGCAGTGCGTGCAAAAATTCGCGCTACCCGAGTTAAAGAGCGTCATCTTCACGTTGTT
CTGCATGTCACGAAGCAGCAGGTAGATGCAGCACGTGCGCGTTTACAGGACATTAGTGAC
CGCATGAGCGCTCTAGAGCATCAGCACCAGGTGGTGCTGGAGCATTTGGCAGCCACCCAA
AAGAAGCTGGCTTTTCAGCGAAAAATGCTGGCCGAGCGCATTCGCGAGAACTATATGCGA
GGCCAGATAAGTTATGCTGAAGTGTTATTAAGAGCGGCCAGCGTTTCCGATCTCCTATCA
CGCGGGGTGTATGTGCGGCAGATTGTTCGGAGCGATATGGCCCTGATCAACTCAGTGCAG
CGAGATATCGTGCAAATTCAGATAGATAAGCGCCGTTTGGAGGCCCAAGAGGCTCAGCAA
CAACAGCTCGCTGCGCTTTACGAGCAGCGGAAGAAAGAGTATTTGACGTTGCAGTGGGCG
CAGGAGGAGGCGTTAAGCCATACGGTGGCTTTGCGAACTCAAGAGGAAGAAGAACTGGAC
GAACTGGAAGGCGAGGCCGAGGCGATGACGGCGCGTATTCAGTTTCTTTCGGGGCTTTTG
GAGGAGAGGCGACGTGAGGAGGAGGCAGCCTGGCGTGCGGCCCATCCCAATGCGCCGAGG
CGTGAGCTGCGCCAAGCTGAAGAGCATTTTGCCATCGCTCCCATCTGGCGCGGTGAGCTG
ATAAAGCCGGTGAATGGGGTTATCACCTCGGAGTTCGGAATGCGATATCACCCAATTCTG
CATCGCTATCGCATGCATACCGGGGTAGATATCGCCGCGCCGGAGGGGACGCCCATTCAT
GCGGCTGGAGATGGCACCGTTATTGTGGCCTCCTATTTGAACGGATATGGCTATACCGTG
GTCATAGACCATGGGCGTGGTTTAACCACGCTCTACGGTCACTGCTCTGAGCTGTTGGTG
CATGTGGGGGAGACGGTGCATCAAGGGCAGATCATCGCGCGTGTAGGGGCTACCGGTTTA
GCTACAGGGCCGCATTGCCATTTTGAAGTACGTGTAGACGGGCGACCTGTAAAACCATTC
TAATCGGCGTGCCGCTAGAGCGAAGTCCTTTCTCGCTCGATTTTCTACGCCTCTTTGAGG
TCGAGCAAATTCATGAATTCCATTCTTGTGCTGCGATCGGTTCGGAAGACGCCCAACACG
TGGCTTGTTACCATGTCGCTGCTCTTCTTTTCCACCCCACGTGCCATCATGCACAGGTGT
TTTGCTTGCAGGACGACCCCCACTCCTTTCGGTTTGAGAATCTCTTGCACGGCCTCGGCG
ATCTGCACGGTAAGACGTTCTTGGACTTGCAGTCGGCGGGCGAACATTTCCGTGATACGG
GCTAGTTTGGAGAGCCCGATAATTCGCCCGTCTGGGATATAGGCAATATTAGCGTGGCCG
AAGAAGGGAAAAAGGTGGTGTTCGCACATTGAAAAAAACTCGATGCCACGCACGATCACC
ATATCGTCGGAATCGGCTTTAAAAATGGCGCCGTTCACGATGTCCTCTAGGTTCATCCGA
TAGCCGCGCGTAACAAATCGCATCGCTTCGGCAGCTCGGTGCGGGGTTTTGATAAGCCCT
TCACGTTCCGGATTTTCGCCTATCTCTTCTAGGAGAGAGGCATAGATCTCTTCAAGTTTC
GATTTCATCGTTGTTCCTTGTCGTCTTCTTCCGAGTACTCAAATAGATTCCTTGGCGTCT
CATAGAGGCGCAACCGATAGAGGCGTGCCGGTGCTGGTATGCACGGGCGCAGGCGTTCCC
ATATGGTTTTTACGATCATCTCCGCCGAAGGTACCACATGAGCGAACTCTGGAACATCTA
AATTGAGGTAACGGTGATCGTAGCGGGAAAGAACTTCGCGCTCCACGACGGCGTCAAGGC
GTTCCGGCGGAAGCACTCTGCCGGTTATCGGGTTAATGGGGCCGCAGATCGTCACCTCCA
GTTCGTAGTTATGCCCATGACCGTTAGGGTTATTGCATTTCCCGAACAGAGTACGGTTCT
CTTCTGCCGAAAGAGAATCGCTATGGAGACGATGAGAAGCAGAAAACTCATAAATTTTTG
TCAGGAGCATGTGAGAGACCTCCTTAAGCGAAGAGAGCCACTCTGTATAGAGGACAGGGG
TTGGTTGCAGCCGAACAGAGTGCAGATGAATATCTGAAGGTAGAAAAGGGTGAACGGTTC
CGGCGATATAGGTAGCGATATTCTCTGGGGTTGCCAGGTGTGCTTGAAAAAATGACAGGC
GATCATTCAGACATTTCCCATCTATTTGGTTGAGAACGTGCTCTTTTACAATACGATCTA
GCTCCTTGATATTAACCAGTAATCCGGTGCGTTCGTTGATATGGCCACTTACGGCCACGT
CGAGGGTGTAGGTATGGCCAGTTAGCTCTGAACCTTGGATATCTCGGTGGGCGGCAGCAA
AATAGAGACGACGTGTCATGATCAGCATAGGTTCTTTGGTCCTCTATTTACTCTTTACGA
TAGGGACGCCCAAGTGCTGCAGGAGCGCGTGTGGAGCGGCTGCTGCCGAAGAGAATCAGC
ATGGTGACGAGGTAGGGCAGGGCAAGAAATAGCTGATAGGGAAAATGATCGAGATTAAGC
CGGTGCAAAAGCGTAGTAAGGTGGAAGATTGCAGCGATATGCCGATAGAGCCCATCGAAA
CCAAGGGCTTGGGCTTGAAACTGCAGAGCATTGGTGAAACCGAACAGCAGTGAGGCTACA
AGGCATCCGATAGGGTTCCAGCGGCCTGCTGTAACAATGGCGAGGGCGATAAAGCCCTTA
CCTGCCGACATATTCGGCACGAAGGTGTTGGAGTCGGCGACGGAAAGAAAGGCGCCGGCA
ATACCTGCCATCGCTCCATCAAAAATAAGAGCAATAGCGCGCGTTCTGCGAACGGAGATG
CCGGCTGCGTCGGCTGCAAGAGGCTGTTCGCCGCAGGCGCGTAACTCAAGCCCACTGCGT
GTGGAGTAGAGCCACCACCAAACGAGGGCGACGGCCGGAAGGGCAAGCGGCGTTAGGAGG
GTTACCGTGTGATGAAGGAGTGGGAGCTGGGCCGTGATAAGGCTTTTATCGTGTAAGGCG
AAAAGAAAGCGATAGAGCGTGCCTGTGATGCCAAGCGCAAAGAGGTTGAAAACGACTCCG
GTAACGACTTGATCGGCATGCAGGACAAGAGCAAAAAAGCCGAACAGCAGGGCGAAGGCA
ACGCCAGTTAACATGCCGATACCTACACCGATGTACGGGTTTCCAATATGATATGTTGTG
AGACTAGCTGTAAAGGCACTGGCTAGTAAGATACCTTCTAGGCCCACATTGATAACGCCC
GCGCGCTGGGCCACCGTTTCGCCGAGCGAGGTGTAAAGAAGGGGGGTTGTCTCTGCGAGG
GTGCCTAAGAGAACTCCGGTAACGATGCTCATCCTTGTTACTTCAATCCTTCAGTTCAGT
GGGGTAGTGTTGACGCCAGGCGTTGACACCGATGATGGCCAAGACAGCAGCTGCTTGTAC
GATGGCGATGAGGCTGGCGGGCACCTGCAACGTCTGCTCTGCGTTGACAGAGCCGGCCTC
AAGGGCGCCAAAGAAGAGGGCAGACAGGAGCGTGCCTATAGGATGTAGACCGCCAACCAA
AGCTACCGGGATAGCGGTATAGCCCCAACCCGGCGAAAAATTGGCGCTTAGGCGCTCGCT
TGTGCCAAGCAGCTGAACAACGCCAGCCAGACCGCAGAGGGCGCCGGAAAACGCCATGGC
TCGAACACGGATCCGGTCTACCAACACACCTGTGGCACGTGCGGCATCGGGGTTTTGGCC
AACAAGGCGTAGGTGAAAGCCTGGAAGTGTTCGATAGAGGTAGAGCCAGACGATGGGCAC
GGCCAGGAAGGCAAGAAAAACGCCACTATGGAGTCTTGTTGTGACGCCTCCAGACCATGA
GGGCGGTAGGATGTGGGCAAAGAGAAGCTTATCGGGCAACAGGTTGGATTCGGGATTGCT
GTGGGAAGATTCTTGAAGAGGCCCTACTACTGCAGCTCCGACGAGATAGAGGGCGATGTA
GTTGAGCATAATCGTGCTGATGACTTCCTGCACATTGCGCTTTACCCTAAGCCAACCGGC
AATGGCCCCCCAAAGTCCGCCTACGAGGGTACCGCACACAAGCATAAGCAGAATGAGCAG
ATTAGGGTTAACCACCTGCTGAAGCTGGGCGAGAACGGTGGCGGTCAGCGCCCCCATAAG
GAGCTGACCGTCGCCGCCGATGCTAAACATGCCGGCTTGCCACGCCACAACAATGCTGAG
CCCGGTAAGCAGGAGAGGGGTGGCCCGCACAAGGGTTTCGGAGAGGGCATAGGCAGGTGA
GATGGAACCTCCGCCGAACGCGCCCTGTTGTAATGCGAAGAGCGCCTTGCTCGGAGCGAC
CCCAAAAATAGCGAAAGTTGCGACTAAAAGGATGAGAAAGCCGATGATGTAAAGAAAAGC
AATGCTCAGAAAACGAAGGAGATGGTAGATGGCCTTGGGTTTTGTGGGGAAGCTTTTGGA
GAAGGACATCAAGGCGCCTCCTTGGTAAAGGCACCACCGAGCAGCAGACCGATTTGAGTG
GCATCGCGTTGGGTAAGGTCTATGGGGTGCATTTGACGATTGGAAAGGATGACGGTGCGG
TCTGCCAGAGCTGCCAACTCGTCGAGGTCAGTAGAGATGAGTACGATAGAGGCCCCGCGT
TGTTTGGCGTTCAGAAGTTGGGTATGCACGAATTGGGTGGCGTTAATATCGAGACCTCGC
ACTGGGTTAACAGCTACGATCCACTCGGCACGGTGGTGCAGAGCGCGTGCGACGACGATC
TTTTGCTGATTGCCACCAGACAGAGCCGAGGCGGGAAGCTTTGCACTTGGGGTTCGAATA
TCGAACTCACGAATCAGCGTTTCGGCAAGATCGTGCAGAGCTGCACGACGCAGGAAAGGG
CCGATACGATATTTGGCCTCCTTCACCGCTTCAAACAGAAGGTTTTCTTCTACCGTCATA
GTGAGGGCTAGCCCATGACGTCGCCGATCTTGGGGGATATAGCCGATGCGAGGGGAGTGT
CCTGGCTGAAACGCTCCTTCGTACCAAAATAACTGGCCGGATTGCGGAGATCGTAACCCC
ACAAGCGTTTCGGCAAGCTCTGTTTGGCCGTTACCATCTACGCCACCAACGCCGAATATT
TCTCCTGGATAGACCTCGAAGGAGATATTTTCCAGTACCTTCTCTCCCTTATCGCCGAGT
ACGGTAAGATTTTCGGCTCGGAAGGCGGGCGTCTTGGTGTGAAGGGGGCGTGAGATCGAG
TGGCTTTCTGGTGCACGCTGTGTTGCAGGTGCTTCGCCAACCATCCATTGGGCAAGCAGG
GCCGGATGAACCTGATGAATGGGCGCTGTAGCCACCTTATGCCCTCTACGCAGCACGGTC
ACGCGGTCGGCAATGGCCATGACTTCGGGCAGTTTGTGCGTGATGAAGACAATCCCTTTC
CCTGAATCGCGCAGCGCACGCAGAACGCGAAACAGCTCCTCGATCTCTTCACCAATGAGC
ACAGCGGTGGGCTCATCGAAGATAAGCCATTGTGCGTTGGTCGCCAAGGCTTTCGCGATC
TCGATACGCTGTTGAATACCCACGGGAAGATCCTCCACACGTGCGTGCGGATCGAGCTGC
CAGCCGAGCGCAGCGGCCTGGTTTAAGGCCGGCTTGGCAGCCTCTTCGGCGCGATAGCGC
AGAGTGTGTAAAGAGATGTCGGCGTCGAGAGCGAGGTTTTCCTGTACCGTAAAGGCCGGT
ACAAGGGTAAAGTGCTGGTGCACCATTGCGATGCCAAGCCGGCGAGCCTCTCTAGGGGAA
CCGATATGAACGGAGACATTGTTGATACGAACGGTGCCTGCATCGGGCTGGGTCATACCC
GATAGAACATGCATAAGGGTTGATTTTCCAGCGCCGTTTTCGCCAAGCAGGGCGTGAATT
TCGCCGGCTTGCAGCTCGAAATCTACAGCATCTAGGGCGACCGTGGTGCCATAGCGCTTG
GCGATCTGCTGCATCTGCACCGAAGAGATTGTAGGTGAAGGCGCTACGAGCGGAGTTTTT
GATCCCGCAGTGTCACGCGCTAAGTTCATTGCTAGCCTGCTTTCGGTATAACAAGGGTTC
CATCTATGATCTTTTGTTTGGCCGCATCTATTTTTTGTTTTAGCGCCGGGGGGATCTTAG
GCTCTAGTTTAGGATTGTAGACAAAACCGATAACGCCTGACTTAAGGCCATAAGGCGTTG
CATTTGGTTTAAAGGTACCCTCTTTTGCGGCCTGTATAATGTTAAGAAAAGCCGGGTAAA
GGTTGATCGGCGCGCTTGCCAAAATCACATCCGGAGCGTTGCCATTTTGGTCACTATTCG
TTCCTAGCGCATAGACAGGGTGACCAGGTCGGTTGCTCTGTTCGACGGCATTGAAGACCC
CCTGCGCGGCGTTATCGAGGTCTTGGATAATGACATCCGCGCCACGGCCGATGAGGGAGA
GAGTGGCCTGTTTCGCCTTGCCAACATCGTCCCAGTCGTTGGTGAAGAGAGGTTGTAAAA
CGTTGATTTTGGGGTTGATGGCCTTGGCGCCGAGCGCATAGGCTGAGAAAACGCTTTTGA
CCGGACCTATGGGGTCGGCACCAACAGCGCCGATGATGCCGCTTCTGCTCATTCCGGCAG
CTAACATGCCCTCGAGATAGGCGCCATCCTCCAACTTGAAGACGATGGGAGTCACGTTGG
TCGCGACCTGACTACCCGACGAGATGACAAATAGCGTTTTGGGAAATTCGGGAGCAATGC
GTAGCGCCGGCTGTTCGTACTCCTCTCCATGACCGATGACCACATTGTAGCCTTGGGAGG
CAAAAGCGCGAAGGCTTTCTAGTTGGCTATCGGCGGAGGTTGCCTGCTCTTTAAAGGCGA
TCTGGCTATCGCTTAGCCCCAACTTTTTGGCTACCGCTTTTAAGGCCTCGTAGGCGCCTT
GGTTCCAGCCATGGTCGGTAGTGGAACCGGACATAATGAGGGCGACTCGAAAAGGCTGTT
GTCCAGAAGGCGCTCCAGGGGGGGCGTTTGTCGGGCTGGAAGCGGCATTTTGTTGACGCC
CACAACCAACTGCCCAAACCAGAAGCGACAGAAGCAGAGAGATAGCGGCCGCTCGTTGCA
GCGATCTGTCAAAGTGCATGCAGCTCTCCGTGAATGGTGTTTGGTGTACATTATACGTCA
CAATACCGTATTTTTACTCATTATCAGGTGATGATATGGAAATAGGGGAAAGAGTGGACC
CCTAGGCGGTGTTTCAAGGAAGGAACCCTTCGTTCAATGTGCTGTTAAGAGGAAAGGTGA
TTCACGAACAATAGCGGCAGAGTATTCGATGTAAGACGGCCTGACCAGACGTTAAATCGC
TTTGACAAGGGGTCTGAGCTTACCGTATAAACCGCTCTAAGCATAAGAGTAAGAGAGTGC
TGAGCAGAAGGAAGGGGAAAGCGTTGCCATTCTTCGGAGGCAAAGTAGATGTCAAAAATC
TGTAGTTCGGTGGGATTCAGGAGAATATAGTCAGGGGTATTTTGTTTCCAATTGATGGAT
TTCCGCTTAATAGGAACCATGCCGTGCGGCGTCTGCATTTCAAACGACAAGGCCTCATAG
CCCCAGGAGCAGGCCTCGCTCCAAATACGAATAGGATCTTGCGAGATATTTTCGAGGACG
ACATGAAAATGTGAGGCGTGGCTCGTAAGAAAAACCGTTCTCGAGCCACGCCATAGGGGC
ACGGCAATAGCTAGTCGGAGCGAAGAGGTTGACATGTCTCTTTTTCCTTCGATGAGGTGG
ACTCAGGGACGATCCTTGAGATATGTTGTGACAGCGATAGCCATTTACAGGGAAGGTGTC
AGGAATCCACTGGTTTTAGCCTTGCGGCGGTTTCCATAAGCATTTCCAATTTAACTCTTC
GTTACGGAGGATTGCTTGTTCCGTTTATGCCATAGGGCAACACCGAGTAGGGTGAGTGCC
AAGGTAAGATTTGTGGAGAGCTCTGGTGTTGAAGCTGCAGGACAGTAGAGGGCGAGATCT
TTTCCAAACGCCCATTTCCAGCCGGCAAACCCGGAGTTATTCAACGCTTCCGTAAGATAG
TTGACAGGGGGAGTCTGGGTAACATCTATCTGCTTTGTAGGGTCAATACCTTGACCGTTG
TTATCGAAGCTATTGAAAACCGGATTTCCGTTATTGTCTCTACCGACCGTCCACTGGTAA
CCGAAGAGGATGTCAAACTCATTTTTGATCTTGGGGCCAGTAAATACAAGATAGGTTTGC
CAAGTGGTTTTAACGTTCTTACCATTACAGATACCAGGATAGTCGTCTGTCCAGCTCTTT
CCGAGGAACCCTGGGCCACCATTGTAGTTTTTATCATGTCTTTGAGCATAGTTGGGATAG
GCATACTTTCCGTTGTCATCGTTTTCGTAGTAGGGCGAGGTGTCGGCTCCTCCGTTGGGT
TTTTGGTAGTCCCATCCTCCCGAAGGTGGATCCACTGCGACGCTAAGAGGGTTACCCTTG
TAGGTGGCTGGACAATCGTCTTGAATGATGATCTGAAACCATCGGAACTGACATCCCATT
TTATCGTCCATCAGATAGTTGTACTTTTGTTTTAGCAGGAAAGTCCCGGTTTCCTGCCCA
CTATTTGCACCAGACAGTCCGACAGAGTAGCTTAAGTCTCCGATAACGACCTGTTGATTG
TTCAGAGTAGCCGTTACGTCGAATGCAAAGGCCGTTTGTCTTGTGGTTAAGAAAAATCCG
ACCAGGAAAACGGAAAACACAGCTTGATATACACGCTTTACAGACATATGGATTGTTTCC
TTTCCGCAATGTTAATAGATAGATGCTTTGAACGGACTAAGTTGTTGCCAAAAGTAGTTG
CCACAGATACTTGCCGGACATATTAGGTCAGCAAAGGAGTAACCTTGCCTGTTCAATCGT
AAATTGAGCAGAAACTCACCTATTTGAAAATGCTTGCATCCGTTCTCCTGTTTTGACAGT
TAGGACAGATGCTGGCATGAAGAAGGAGGATGTAGAATTTGAACGCCATACAATGGGGTG
GAAAACTAGGTGGACGAAGAAGAGGTCTGCTCGTTTCTGTGGTGACCGGCCTGTTGGCTT
TGCCGCTAACAGCCTATGCACAAACGTCTCAAGGGCAAGCGCCGGTGAAACCGCTACCGG
TGCCAACCGGTGTGGTGCCCTTACCCCAACAAGCGCCACCAACAACGCCGCTTGGTCCTG
TTCCGAAGCCGGCTCTGCCGCTGCCGAAGCCCTCCCAACCGCTGATGAGCTCTCCTGGCC
TTGACGCTCTGCAGAGCTATCTGCAGGGAAAGCCAGTCACCATAGACCAAGCGGTGGCTA
TTGCTTTAGGTACGAATCGGGAGCTGGCTCAAGCAGTGGCCGCACTCCTGACTGCTGAAG
GACGCACGGAGGAGGCACGCACGGCCTTCAATCCAACGGTGGGAGTAAGCGCACAGATAA
CAGAGTTTAATCGTGGCAATAAGGCGAGCTTCGGCGGATTGACTCTGCCTCTGCTCTACA
CCTTCAACCCAGTTGTGGTTGCACAGGCGACGCTGCCGCTCGACGTTTTTGGCACGCTGA
AGGCGGCCAAAACCCAGGCGCAGTTTCAAGAGGTGGCAGCTCGGTTAGAGGTGAATCGCA
TCCGCAACCAGATCGTGTTTCAGGTGAGGAACGCCTTCTATCAGGTGCTGCAGGCGAGGG
CGCAGCTGGCCGTTGCCGCCGATACGTTGCATACAACTCTCCTGCGGCTAGATACAGCCC
AAAAAAGCTACGCTGCCGGCGTCTCACCGCGCTTCGATGTGATTCAATCACAAACCGATG
TCGCCGCCGCGCAGGATGCCTATCTTCGTGCCCAACAGCAGTTGAGCTTGAGCCTCACCA
ATCTAAAAAACGTGATGGGACTTTCCATTTCAGCCCCACTAGAAATAACCGATGCCGGAG
CTGTAACCACTCCTCCTGGGGTGCCACTCTATACTGCAGCACCTCAGAACGCCCCTACGA
CAGCTCCATCAGGTGAGACAAATGCCGGTGGTGGGCAGACGACACTTTCGCCTGATGAGC
AGATGCGCAGAATTATGCCAGGGGCGGCAACTTTGGCGGAAGAGGGTATTGGCGGAGGTA
AGCCGTTGACTGTTTCCGACCCTCTCAACCTCGGGCCGGAGTACCAAAAGCTCGTTCAAG
AAGCTCTGCACCAACGACCGGAGATATTAGAGGCTGAGGCGCAGATTGATGCGGCAAAAG
CCGGGTTGACCCTTGCGAACGCCAGCGAACTGCCTACCTTTGGCCTAGGTTTTAGCTATA
CGCTCAATCCCAACGCCGCTGGCTTTACCTTGTTTAACCAGGCTGCGGTCACGCTCAATG
TGAATATTCCCATTTGGGATGGCGGTTTAGCGCGCGCTCGCAGAGAGGCAGCCCATGGCC
AGTTAGCACAGGCTCAGGTAGCCTATCGCAATGCGGTAGACTTGGTAAGCGCCGATGTGC
GACAAGCCTATATTAACCTTATCCAGGCTCAAGAGCGTGTGGCGGTTGCTAATGTGACCC
TTGCACAGGCGCAAGAGGCCTATCGTCTCGCGCAGGTGCGCTATAACGCGGGCGTATCAC
AGCAACAGGGGGTCTCGCCTATTTTGGAGCTAAGCACCACCCAAACCTCGTTGACACAGG
CTGAGAGCGATCAGGTAGCAGCGCTCTACGCCTACAACATCGCGCGGGCCCAGCTAGATG
CGGCACTTGGTCGCGCTGCCTTCGTGGGACAAGAACCGGGATATGCTTCTGCTCCATCTA
CGAAAGAGGTGCCTCCCGCTAAATAGGGACTGTTACGGCCGCTGTGCTTAGCTTTTTCGA
AGCGCAGCGGCCGCTAAAAGCAACCAGCCAGCAAGAAAGCAGAGGCCTCCTAAAGGCGTA
ATTGCCCCGAAAACTCTGATGCCGGAGATGGCGAGAACGTACAGGCTGCCAGAAAAGAGA
ATAATACCTACGATGAAGAGCCAACCGACCAGAGAGAGGTGGAGGCTGGGCTGTGTGCGT
TCCATAAAAAGAGCCACTCCAAGAAGCGCCAACGTGTGCACCATATGGTATTGGACCGCC
GTATGATAGACTTCTGTCATCTGTAAGGCGGCCAAATGCGCCTGCAGACCGTGCGCGCCA
AAAGCGCCTAAGGCTACCGAAAGAAAGCCGCTAATACCAGCCAGAAAGACAAAGTTTCGC
GCCGAACTTGATGATTGCCCCATAAAAATCTCCCCCTTCATTCTACCCACTCTTCACGTA
GGGCGTAGCAGGAGGATAGTATGCCTTTTCTGTATCCATTGATTAGATAGCAATAAATGT
AAAACTCTCTTTATGCAGGAAAACGGGACGCGCTTAGCTAAGAAGACTTTACTTGAAATA
ACAAGGGCAAGGGAGTTCAGAAACAAAATGGGTCTTATGCGTAGGTTATCGCTGTCGCTT
ATCGGTGTGCTTGCGGTGTTACAGGGCGTTCGTGCAAGCGCCAATCCCGCGATTCAACAG
CCGCGAGACGGACACGTTATCTCAATTGAGGCCCTAGGCAAGACAGGGCACTACATAGGG
TTTGAGGTGTTTGAGAACGGAAAGCCCATTGTGCCCGTCCATTTCACATCCGAAGGAGTT
ATCTTTGCCCCACATGCCGATGTGATTCGGCATGGAGACCTATCGCGACTTGTTTTTCCC
TCATTAAAGACGGTCCCTAACTCTGGGCTTCAACTTTCTCATAGTCGTATTGAGGTGACA
TTGCGGGCGGGACATTTTCCAAAAGTGTTTTTCGATCTTACCGTGGCGCATTTTTCTCCT
ACCGAATGGCAGCAGAAGGTAGGTAAACAGCCGTTCCATTTTCTCAAAATCCTGATGCCG
AGCGCGCTTTTATGGCAGCATGGCGGGTGGCTTAACGCCACACCTCGTGCCGATCTGTTC
CCCCTACTTTTAGATGTGCATGGTGGGACGCCGGAACTATCGGCCTATCCTTATAATCGC
GAATGGTCTACGACACCTCCGGTGTCCGCCCAACCCCTTCCGCTAACCGGTTTATGGGAT
CCGGAACATGGTCTCTACGCTGCTTGGGATTTTCAAGAGGCACGCCTCACCGATAACTCT
GAACGGGATATTGCATCGGGTTTTTGTAATCGCCTGATCACGCCGACCAATGGTGAGGTA
CCACCTACCGATGCCCTCAAAGAGGGGGTTAACGACGATGGCGAGTCGGCACTGACTCCC
TTACAGCGTCGTGAGCGCAATGCCGATAGAGAGGGGAGAAGCAAGTTTGTAGCGCTAGTC
TATCCCTATGGAGGGTTAGGGTACCAGCAGTGTGTCTATCCTACCGATGGGGCGCATATC
GCTTCCTTCGCCGACCTTGTGTTTAGCCGAAGCCTTGGCCCTACTGCAGACCCAAACTCC
TTTAATTGGCAACGGTGGTGGCGGAATCCCTTTGTACGGGCAAGGCTGCCGCGGGTTCCC
ACGACGGTAGATCTTTCCTATATTGGAGCTGCAGGGCATATGAACAACCCGCCCGAAGCA
CCAGGCGGCAGTCTTTTGGCGGGGCCAGAGGGCAACTTTCAGATTCCGGGAAGCCTACTA
ATTGATGGATGGTATTGGCACAATGAGAGCGCTGTGGCGGCGCCGGTTAAACAGGGGGAT
AGCACGCGGATAGAGGCGCTTGAACGAGAGGCGGCCATCTTTCTAAAGTACACCAAGCGA
TTCTCCGTGAACGGAAAGCCCTGTGCCTATTGGGAGAAGCCTCTTGTGGGGCGTTGGACT
GATCCATGGGGTGGGCAGCCTGTAACCACTTTGCACAACGCGAATGGTTTCGCAGCCGCG
CGCTTGCTGCTCGATCTGTACCACTACGTGGGGAAGAAAGAGTATTTGCCCTACGTCGAA
GGGGCTTATAACTGGGCAACTCAGATGGTGTGGACACGCTGTGAGTTTGCCGATGTACCC
TCCTCGCCCTTCGCTATCGGGGCTACACTTCCAATCGCTTTCCTGTTGGACTACTACTTC
ACCTTCAAAAACGACCCAGCGCATCACACACGGGCTGTTCAAGCTTTGGAGCTAGCGCGC
TCTTATGTTTATCGGTACATGGTCATGTGGACTGCCGACAGCCGGAGGGATGATAGCGTC
TCTAGCGCCTTTCTTTGGGAGCCCAATTCGGGAAGAGACTGGACGGGAGCGGCCTGCGCT
AATGAGGTTTTCTGGGACTTAGATACCCTCGCGCAGGTAGCTGTGCATACGGGCGACCCC
ATTTTGATGTGGGCTTTGCAAGGCTCTCTTTCACGTTGGTATCGCCTTTATCAAGATAAC
TACCATTCATCGCTCAATGACTATCTCCCATCTGAGTTCGCCGAAGAGTATGGCTTGGCA
CCCGGCAGTCCCTTCTATCCCGGTCATCATGCCCACTACGGATTTGGAGTTGATTTCGCC
ATGATGGACCCGGTTGGAGACACGGTGGTACGTGTGCTCGCAGGCGAGAAGGCTGCTATG
GCTTTTGATCGGGATGGCTCGCAGTTGCGACTTGCCCGTTATGTCTGCACCGGAGATGGT
GATTTCGCGTTTCGTTTGGTGGGGGAACCGTCAGGCCCGTTTGGCGTTACCATCACCTTT
CCCTATGGGGATCTATCTGCCAAGCCGATTGTCGTTCGCTCGCCAAATGGGGACGAGCGT
GCTATTGAGGTTCAGCGCGATCCGAAAGCGCTTTGGACGGTGGTGGTGCGTGGAGTATAT
GTTGGGGACACCGTGATCGTTGGGCATCCCGATCTTGCTCACGCGAAGCCGCTGCCTACG
AAGCCGCCGCTAACAGCGGCTGAAGCGCCCATAGCAGCGCAGGCTTATGCGCCTTTCGTT
TCATTACCGCTGTCCACCGATACCACCCTCCCTACGAGTTGGAGCGACAAACAGGCGTTT
GCCGGCCTATGGGTAGGGTTAAAATGGATAGACTGGGTTCCGTTTGTGCGTTCTGAGGGG
CCTTTGAGAGGGGCGTCGAAGCCTGTTCGATGGGCGCGCCCACTTGAGGGGCTGCAGGAC
GTCTACTTGCTGTACACAGCCCTACCTCAGGGGCAAGACACAGCGGTGGCGCCGCAAGTG
CTTTTGGAGAACGGCCAACAAGCAAAGCCGATCTATGCAACCCCTGCGCTTGCCTGGGAA
GCATGGCCACCTGTTATGTCGGCTCGGCTACTGTTGGCGGGTTATGAGGTTCCTGTGGGA
CAGCGTGTCGTGGGTATCGATCCAAATGGGCGGACGGTTATCGCCGCTGTGGGCTTGCCG
AGTGGGGCAAGTCAGGCGGTGGCTGATCAGGTGGCTAAGGCCATGCAGCAAGACGTACAG
CGTTGGGAGGCCATGCTGCGATTCGAGCGGATCGCCGATTCCATCCGAGCGCTTGCAAGC
CAAGTGCCACAAGGGGCGTTTGCTATTCTACCTTACACGCAAAACAGCAGTTCCGTGGTA
AATCTCCTAGACTTTGGGGATTTTCGGTCTCGATGTGACCAACTAACGCCGGAGCAGCTT
GTGAACCCGCAGATCTTCAATGCGGAGAAGTACAAGGCGGTTTTTGACCTCGATGGTGAG
GACTATCTCGATACGGTACACCAGCCTCATGACGCGGCAGAGGCTCTGCAAAGCTACCTT
CAACAAGGTGGAACCCTTGTATTGCTAACCGGCCTTCCCTACCCACTCTACTATGCGCAG
GCTTCTGGGCAGCTTTCTCACGCCGATCCCTTACTGCCGCGCCTCGGATTACCGCTCTAT
AATGCCATTGAGACGATGCCGCAAGATAGGCTAGAGGTGCAGGAGATCGAAGGGCAACAT
GTGTTGACCGATCTACCTCAGCGGTTTGCCTATCCGGATGGTGACCCCCGCTTGCGAAGC
GTAGACCTGACCTCGTTACCAGCAGGAGCGACCTTAGAGCCGATCTATCGGGTGGTGGGT
GCCTCCGGTAAGGACTATGGGGTTGCGGCGGCTCTCGTCACGTTGCCCCCAGGACCGGAT
GGAAAACGCGGGCGGATTCTCTATATCTCCGATGTGCTGCTGCATGACGATCGGTATAGT
CCGCTCATCCTCGAAGCCGTCGTGCGGTGGGTGGTACAGGGGGCCGCGGGCTCGTAGACT
ATTGCCTGGGCTGCTTCATAGGCCTCATAATCGGTTAGGGCCATTGGTTGTTTTGGCCTA
GGCTCCAGTAGTTCCCGTTGGTGGCGAGGGTAGAGGTGTGCATTGCCTTAACATGTCCGT
CGCAGAAAAAGGTGTTGTTGGTGGATTTGGGATCGGGGAGCGTGGGGCCGCCGCTGAGGC
TGTTGCGTACGAAGGAGGCGCTATGGCGGCCTGCGAGTGTCCACCAGGCGCCGTTTGAGC
CGGAAGGGATATTGGAGCCGGAGACATCGAAGTAGCTGAGTAACAGGGCGGCTCCGGGCT
GTTTGCCGTTGCAGAGCCAATCGAAAGTTTCGGCTAGGAGAACGGTGTTGGCTGGTGCGG
TAACCGCGGCGATGGAGGCGGGAGTATGGGTGCCGCTGTGGGAATCGGGGCCGCGCCAGT
TGACGATGTCGTCGCTAATGCCATAGGAGGAGATATAGCCGTTGCCGGCGCAGTCGGCCA
GTTGAGAGTTTTTATCTGGCGTGGTATCTGGGCAGGTAAAGATGGCCGGTAGGTCGGTGA
TCAGCGCCTGCCCCAAATGACCGTGGCCGATGACGTTGCCCTGAACGTAAGGACATACAA
GTTGCGGCCAGAACTGGTTTGGGGACACGAAGGCCGACTGATTGTTAATGTAGATAAGCG
TGCTGTAGTAGGGGCAAAAGACCTCGTCATAGTCTTGTGCATACATCAGCACGGCTTGGC
CCACTTGGCGCACATTCGAGAGACAGGCGGCGGCTCTGGCGGCCTCGCGTGCCCTAGCGA
ACACTGGAAAGAGCAATGCAGCCAGCAGTGCGATGATCGCTATAACCACAAGCAGCTCAA
TGAGGGTAAATGCACGGTGTTTCATAGAGGGTTCTTCCTTTGCTATCAGAAGCCTGCAGC
GCTATTCGGTATGCTGTTGTGAAACATATAGGGTGGGGGCGTTGGCGCCGGGGGGCGCGG
TCCTCGTACCTCACAGTGAAAGTGGGTTTGGTGTTCTGAGGGGTTATTTTGCCAGTCTAA
AACAAGATCGAAGTGGCGTTTGAGGAGCTTTTCCACTTTAAGGAGTTTTGGTGTTACACT
TGGATTGTCATGATCTTTGACCCACATCGTTGTTCTGTTTGAAAAAACGAAGCCGGCTAT
GTCTATCGCTTGACCGTAGGCATGCGCGGAGAGATGGGCGAGATCGTTACGGATCGTCCG
GTCGTTATAGACTCCCAGATGATGAATACCGACGAGCCCCAGCGTCTTATGGGCTAGGAG
TAGAAAAGCGGCAAGGTGTTGTTTTAGGCATGGGGCCACGTTAGGGATAGAGGCAGGAAT
TTGTGGGTTCACGAAGCTGTAGAAGGAGACTCCAAGCCAGTGGGCTGGAATAAAGTCGGT
GGCGCCTCTATCGTATACGTCGCGGTAGGGGCGCACAAAGCGGTCAATGGGTATTCGGGC
GGCCTGTTGAAGTTGAGCTGTTGTATATCGGTCACCAAAGAAGGCACTAAGGCGACCGAG
AGCTGTCTGTTGCCAGTGCGCCATTTTGTCGAGGGGGACATACTGCGCTTCACCGGTAGC
AGCAAGCTGAGGGTCGGGTTTTGGGGGATGCGACACAAGGCCTGCAAGCAGCGCGCTTTG
GGCGAGGGTGAGTTTGTCTGGGGTGGTATAGAAATACCCCCATGCGGCTTGTGCGATGCC
GTGATACCCCAGGCCGTAGTCAATGGTGTTAAGATAGAGCTCAAGGATCCGCTTTTTGGG
CAGTAGGCGGTTCATCAGCAGGGCAATAAGGATCTCCTCTAGCTTGCGGGATAGGGTTTT
ACGCGGCGTGAGAAATAGGTTGCGGGCTAGCTGTTGTGTGATGGTACTGCCCCCAAGCTT
GATCTCTCCGGCGCGAATATCTATCCGCATGGCGCGATCGGTAGCGTTCCAATCCACCCC
TGCGTTCTCGTAGAAAGAGCCGTCCTCCGTGGCGATCGTGGCGTCTTGCATGGTCTGGGA
GATATGGTTAAGAGGCACATACACGCTGTAGCCCGCCGGCTTGCCGTTACCCCTGTAGGG
CAAGATCAGGTGGTAGGCATGATACAGAAACGCGGCAAGCCACATTAGGCAAAGATCGCA
GGGGAGTGCAGCCGCCACTAGTAGTCTCCGTCGCCGGGCGCGAAGGCCTGTCAAGGTTTC
TGCAGAGGGTTCAGGCTTTGGGAAGTGGGTTAACCCGGGCAGAGCGAGAGAGAGGGCGAG
CGGCCATGTGCCGAGTGCTGAGGCGTCGGTGAGAAAAGCGGGGCGAATAGCATTAAACAG
CAGAAGCGTTAAAAGCGTGCCTGAGGCGCTTGCGGCGAGCAGCGTTTCATAGGAGTGTGC
CTGTGATGTAGATAAGAGAGCGCGTTGAAATGCTACGAGGCCAGCTACGATCAGCAAAAG
AGCAAGGCTGATGGTAGCGATAGGCCCCTGCTCCATGAGATAGGTTCTAGCGAAGGAAGA
GGTTTGAAAAGTGCCGAGGCCAGTGCCAAAGGGGTCGGTTTGAAGGAGGTGGAGCGGATG
CGGCAGCACCGAGAGAGCTACAAGAACGATGAGACCGAAAGTGAGGCAACAAAACAGAGA
CCAGCGGAGCTCGCATGGCGCTCTTTGGGTTAGAAGACATAGGGCGGTGAGGGCGGGAGC
AAGCAGTAATAGGAGGCGTAGGGACAGGGGCAGCGCGCAGATGAGGATGGCGAACACCCC
AAGAGCAACAAGCGGCCACGCTATCTTTCGCACCTTGCCGTGCCATAGGCCGGCGACAGC
AAGCGCGGTGGGCAAGGTAGCCCAAAGTCCCACGCTCGGCCCGCCATGAAGCAGTAGCCC
AACGACCATCAACAGATCGAGGAATCCCAACAGGCCGAGCCAAACTTTGTAGAGATCGCG
TGCGATGAGGAGCAGAGCAAGCCCAGCAAATGCGGCCGCCGTGATATACCCCGCAAGACG
ATACGGGTAGAGATCGGCCGTGGAGAGGAACCAGTCTTTCACGATGCTTTCTGTCCATAA
CAGATAGCAAAACGGTAGAAGAATGAGACCCAATCTGCGCAGCACGGTATGCCCTACCGA
TGTTTCTTTCGACGATTGGGTGGTTATGTCCAAGTTGATCGTGGTGGGCATCAGGAACCT
CTTTGCCGGAGCTCTCTGCGAAGTTTAAAGCTGATGGGCGATCAAGGTAGCTCCTCCGGA
TTGGAGGGGTAGGGATTCGAGTCGTCCCTCGATTCGCTTTGTTCCTTTGTTGCTTGCCGT
TTCCGAAGGAGCCTGCGCGGTTTCTGATGGGATAGTGTTGGCTTTGCAACATCTTCTTCG
ATGATAAGGCGCAGCTTTACTCTTGCCCGATGCAGGTGCATTTTCGCTCCGCTTACAGTG
ATGCGCAAAGATGACGCTATCTGCAGCAGCGACTCCTCTCCGTAATAGTACCGTTGCAAC
ACGTCCTGTTGGAGGGGAGTTAACAGCGGGAGGATCTGCTGAAAGAGGCAGCGAAGCTCG
GCGCGAAGGAATTCGGGCTTAAAGTTCATCTGGAGATCGCGTTCGGGTATCTCATCAAGA
CAAGTACAGGGCTTTAGAGCGCGGAGGTAGTTACAGGCGAAGTTGTGGGCTGAGCGATGG
AGGTACGGCTTATTGCTCATGAGGCCATCAGAGAGCGCTTTGTGAAAGAGGTGCACGGCA
AAGTCATGGGCACAGTCTTCACGTTCGAGGCAAGGGATTCCGACACGGCAGGCTTGAACG
AAGCCGATTTTCACCAACTCCTCGAATGCCGCCAATTCGTCCTTTTCTTCTTTAGACCAT
AGCGTATCGGAGACTGATAATGCAGTGGCATCTGAGTTCATCCTTCCTTCCTTTCCATAG
CATAAAAGAAGCCATCATGGGCTTCTGTCCAACTCATGGGGGCACCGCCCCGGCAGAGCG
ATCGAAAGCGTATAAAAAGGTTCTATCTATATTAACACACAAATAAGGCAAAAAGTCACC
GAGCGTAGAAAAATTTTTTGCTGAGATCTCAAACGAGACGTCTTGAAATTTGCAGCTCTA
ACAATGCGTTGTTAGGCATCCATCAGCTGTTCGGTTTCCCTTGGTGGGCTCTATTACGTA
AGAGAAGAGTTGCTATAATAAGTGTCACAATTAATAACGGAAGAATGATGAAAATAGAGA
CGAGAAGTACTTGCCGTTTTGTAATGTGCTTTCCAGGTACATGGGATTGCTTACAGGCGA
GGTGAAACGTACTATCTGGGAATTGTGTGTTTATATCGCTTAAATCCAGATGAAAAACCG
GAGAGGGAACCATGTAGGCCTCGAAGTCCACTTTTCCGGAAGGATGGGTTGTTTTTAAGT
GGGTTTCCACTCGATATTCAGTAGGAACCCAAATTCCAGCTATTTGCTGACCCCGCGTAA
AAATCACGACGACTTGGGAATCACCGTTCGTAGTTTGAATGCGCACTGGAAAGAAGTAGT
GTCCGATCGGGGCAAACCACAGGTCTTGCGGCACATCAAGAGCCGGTGGTTGCTGCCCCA
GAAACCGGACGTGGAAACAGTTCCAACCCCCGATTCTGTCTGTGCCCACCACCGAAAGAG
AGGTAGAACGCGTCAGATAGTAGGCTATCAAAGAAGGGCCGGACTGAATCATCTTGGCAT
CGAAGTTTGGATAGAGAAGAAGGTCGTTCAGAAAAATCGGCAATCCCTCAGCGCGTATAG
GAGCTAGATAGTTTTCTACGGACTCATCGCTTGTATGATGCGCACAATGAAATTGATGGG
AGAAAAATTGATTCTCCGCCGTATCGAAGCCCTTTCCATCGTAGGCGTACTCTTGTTCGT
CCTTGTGATTGGGGGAGTTGTCCGTGAAGAGCACGTGAAACTTATTGCCACTAACCACCG
TTTCTATCTGCTCCTGATAGAGCGGAGATGGTGTGGCATTTTTCAGGGGCATGTTGGGGG
TCACGAAGACCCGCATTCGATAAGACGAGAGAGCGTTGTTCACGTTTTGAACATACTGTT
GCCAGCCGTTGAGGAGAAGTTGTGGCGAGGGCAGTTGCGATTGGGCGTAGCCCGTAGAGA
CGCTCAACAAGATACATAGGCCTGAAAGTAGAAGCGCCTTGGGCTTCGTCACGGTCATCA
ACCGTTTGAATGATAGCTTCATTTCTTATTATCTCCTTCTTTAGCGATAGTAGCAACTCG
AGTGGAAGATCTCTGAACAAAGGCTGAGATAGGAATAGCAATAAGCGTTTTACCACCTCC
TTTCAGCTGGACATAGGCATCTATCTCGCCTGGACGGTCTGTTAGAAGCCGCACCGAGAA
AGAAGCTTGATGGGCGGAGTGCTTCAGCAGATGCGCCTCAAGGCTTGGGGTTGTACAACG
AACCGTGAGGTCGGCTGGCAGCAGCTCGTCGGTGACGATCTGAAACGTTTGCAGGGGAGA
AGGGCTGTTTTGCGCAACCAGCCCAAAGGTGTATTGGGGCGGATGAACTTGCCACTTCGA
GCGAATCTGACCGGTGATCGGGATGTCCGTCGAACCGGTTTGGTGTAGTGCGTCAAACTG
CACGTGCACAAATCCTGAAAACGGTCCCTCCGGTGCCTCCCCATCTGCTTTGCATACAAG
CACATGGCCTCTGCCAGGCAAAAGCTTTTGGGAGAGATGAAGCCAAGGGATCTGTGAGGA
GATATGAATGCTGTAGATGCTGGAATAGGGGTGAAAAGGGACGAGAACGGGATCTGTAGC
GCAGCCAGGGGCGCAGCGAACGAGTGTGGGCAACCTCCACACAGGCTGTGCCTCAAGGAT
GGGAGAATAGACGTGAACCCCGATCGGTACTTTGGCGACGGCTCCTTGCACAGAAGCGAA
AAGGCCTTCGAGGAGATCTCCAGAATCAGGACAGGTGATCTGGTAGGCGATGGTCACCTC
TTTATGCGGGGGCAGGATGGGAATGGAGGTAGCGCCCAAGATTTTAGTGCAGAAGCAGCT
TGTGGTGAGAGTGATATTAGACAGCGTCTTCTCGGTGGAGTTACGAAGGGTTACCCTGCC
ACGAATCACCCCGGGAAGCACCGCCATGGAGATATGCGACGGAACAAAGTTCAGACCACG
CGCGACCGGCTGACCTAAGCCTAACATCCTTCGTAGCCAGGATAGACCGTGAGAGTAGCC
ATCGGGAATAACAAACATAAAGGCCACCATAAACCACAGGATGACAATGCAGAACCATTG
CACGGTGTATCTATTCAGAAGCCTTTGTCTCATCGCCGTCTTTTCCTAAATCCCCAGGTT
GGGTACTGGTTCACCTAACGGATGGGGTCAATTTAGCGGTGATCTCATTTATAAAGACAC
CTGATAGCGGCGCAGGGTCACACTGCTGGAGGCGATTTTGACACGATGACATCGAAGCGC
CTGCCTAGCGCCAAACCTGTTAGAAGGAGCAGAGAGATTAGGCCGGCGTATAGCTCGACG
TCGAGAAACACACTGGGGTCGAAGAGGCCCGTAACTATCAAGGCCGTCCATGCGCCTAGT
GTTGCGACAACGAGACCGTTTTGAGTTGGTGGCAGATCGGGCGATTGGAGCTGTCGGCAT
AGCCAGTAGAAAAGGGCGAGAACGAGCAGTAGAAAAAGCGTCAATCCAACCGCGCCATAG
CCGTGGAGGAAACCGATGCAAAGATTATAATCTACTATAATATTATAATTGTAGGAGAAC
TGTTGCGTGCCCTCTTCAAGCCACCGGTCGTAAGCCCTAGAGATGAGGGTATGAATGCCC
GCCCCGTTAGAGAGGTCTGAGGGATGAACGAGCGCGTTAGCGCCAAGCCAGGGATAGTTG
GAGAGCGAGGATTCGAGCCCGCTGAACCAGTCTGAGATTCGCGTTCTTGTAGAGTTATCG
TGCTGAAGCAGCTGCGTGGAGATATGTTTATCGCTGCGCAGCCAAAAACAGCCTATGATC
AGCACGGCTGCGGAGAGGATCAACACGTAGCGTCGTGGGCGACTTTGAAAAAGGGCGATG
CAACCTAGGCCAGCGGCCAATCCAACATAACAACCGCGGGTGTAGGTTAAGAGAAGGAGC
ACCAGCACAAAAAAGGGTGCGTTCAATCGCCAAGGCGTCCGCCACGACAGGGGATGTTGC
AACAGCTCCGCTAACAGGATAAAGAAGAACACAAGCATGTGCGGGGTCAGATCAAAGGGG
TTGCCATAAAGGCCGGAGGCGCGATAGCCCACATAGGGGGAGTGGAACTGATGAAAGTGC
AAGGCATAGGCGAGATAGGCGATCACCACATGCAGTGCTAGCAGCACCTTAAGGGTTGTC
AGTGTCAGCTGACGTTCGCGGCCCTGCAAACACTGGGAGAGAAAGAAGAGCGACCAGCCC
GCGAGAAAAGACGAGAAGGTTGAACAAAGTAGGAGCACATAGATGCAGAAACAGATAGCC
GAGGCATTTACTAGCCCCAGTTTCGCCGATCGGGCACGCGAGTACCACGCAAGGAGGGCA
ACACTTCCGAGGAGACAAAGCCCCCAAGCCGCGTGGGGTATCAGGGTAAAGGGGTAACCA
TCCAGTTCAAATGTTGGATATCTCACAAAGTGAAGGGGCAGCAACGCCGCAGGTAGGAAG
AACCCGACGATCAACACAAAGACCAAGCCGCCCAGCTGTCCTGTGGAGTCTGCCGAATCC
GGTTGTTTTGTGCGCAGCGCAAAAGGAGTTTGAATCACTTTGCTCTCCTGTGCTCTTAGG
ACTTATTCCTTGGTGTGTCCTGTCTCCAAGGTAAACATTATGAACGATACAAAAAGGGCC
AAGGCCAAACTACTAGAAGGTTATCGGGTTCTTTGCACCTTCATCTATAATAACACCTAA
AACCGTCTGGAAGTCACTATAAGATCCGCTTTTTGCTGAACCAAGGGTGCCGCAAGGTTT
GGCGGAAAAATGGCAACGATGCTCTGAATGGCGAGGAAATGCACGATGAAGCAAAGCCAT
CTATTGAGGTGCTCTTTGCTAGGAGGCTTCCACGAAAAGTGAAAGTTGGGCAGGTAAGCA
CCTGCCCACGTTGGACTGGCTGGTATAGCCTCTTGAATAGGGAGGCGCGGTTTATAGACC
CCTGTCTAGATGGGTTGAAGGTATTCCGTTATGGTGGCGACTTCTGGAGTGCCGGAGCGG
CGGGCTTTGAGAGCGACGAGCAGGGCGCGAGCTGTGTCCAGGCTGGTTAGACAAGGTACA
CCGGCCTCCACGCTCGCGCGACGTATGCGGGCGGCCTCACGCTCAATGCGACGATCGCTT
GAAAGTGTGTTGATGAGCAGCGCGATCTGACCGCTGCGAATAAGGTCTACAATGTTGCCC
TCTCCCTCATGGAGCTTTTTGACGACGTTTGCCCGAATGCCATGTTGATTAAGGAAGCGG
GCTGTGCCCTCCGTGGCAAAGATGCGAAAGCCGAGCTCTTCGAACTCTCGTACAATGGGT
ACACTCTCGGCCTTATCGGCATCGGCAACCGTAACAATGAGGCTGCCGCCTCGGGGTACG
CCGATTCCCGATGCGATGAGGGCCTTGTAAAGCGCTTGAGGATAGTCGCGCGCGATGCCC
ATGATCTCTCCGGTGGATTTCATCTCTGGGCCGAGGTTGATATCCACCTGAGTAAGTTTA
AGGAAGGAAAAGACGGGGGCTTTTACGGCAATGGATGGCGATTCAGGGTAGAGACCCGGC
TGATAGCCCTGATCGCGAAGGGTATATCCGAATATGGCTCGCGTCGCCACTTTTACCATT
GGAATGCCCGTTATTTTGCTAAGATAGGGAACGGTGCGGGAGGAGCGCGGGTTTACCTCG
AGAACTTGGGCTGTATCGGTCTCGTTATCCACCACAAACTGAATGTTCATAAGACCTCGC
ACCTCGAGTCGCTTTGCCAAGAGCGTGGAGGTCTCAACTACCTGAGAGATAACGTGCTTG
GAAAGGGTCTGAGGAGGATATACAGCCATACTATCGCCAGAGTGAACGCCGGCGCGTTCG
ATATGCTCCATAATGCCAGGAATAAGGCACTCCTCACCGTCTCCAATAACGTCCACTTCC
ACCTCGCGCCCAAGAATATATTTGTCCACAAGAATGGGAGCACGAGGTGAGACATCCACT
ACATAGTTCATGTATTGCTCAAGTTCCGCGCGGTTGTACACGATCTCCATTGCGCGCCCT
CCAAGCACATAGCTGGGGCGTACGAGAACGGGGTAACCGATCTCTTCTGCCACCTCCAGC
GCTGCCGAAATGCTGGTGACAGCGCGCCCAGGTGGTTTTGGAATGCCAAGCTCGGTCAGA
ACCTTCTCGAATCGGTCGCGGTCTTCGGCGAGGTCAATGGAGTCGGGTGAGGTGCCTAGA
ATGGAAACACCGGCTTCATGGAGGGGACGAGCCAGATTAATGGCCGTTTGGCCGCCAAAC
TGCACGATAACTCCATCCACCTCTTCATGTTCGAGGACGTTGAGAACGTCCTCCAGTGTG
AGCGGCTCAAAAAACAGTCGGTCGGAGGTATCGAAGTCAGTGGAGACGGTTTCGGGGTTG
TTATTCACGATGATGGCCATATGGCCGAGTTCGCGGAGGGCCCAGATGCAATGAACGGAA
CAGTAGTCAAATTCGATGCCCTGCCCGATGCGAATGGGGCCGGAGCCAATGACGGCAACT
TTCATCGGTTTGCTATTCAGCATAGTGTGTACTCTTCACCATCCTTTCAAAATCAGTTCA
TATGAAGCAGTTCGATGACGGCCTGCTCGGTCGCCTGTGCTCTTTGGCGCACCTGTGCGA
TGGTGTCATAAAGCTCATTCGAGGCGCTTTGTAGCTGCGGTTCGTAACGCGGCACCGATT
GGAGGCGCACAAGGGCATTGCGGGCCGCTAAAATCGTCTGTTCGATGGCCTTTTGCTGCG
CTGAAAGGCGCTCGAGGTTGCGCTGCAGCGCGCGCAGCCCTTCGATGCGTTCCAGGCAGA
GCTGCATAGAATGCTCAAAGGTGGCACGTGCCGCGGGATCGGTCGCTGCATCCCGTTGGA
GGGCCAGTTCGGCGTACTCCTCGGATAGCCTTTGGAGGTTCTCTTCTTGATGAAGCTTAA
GGAGGTTTTGGCGAATAGTTTCAAGTTGTCGTTTCGATTCCAACAGGCGGCTAAGGTGGT
TCAGCGTCGAGCGAAGTTCGCGCTCCTGTTCCGGCTCGGAAGGAGACGTTTGGGCGAGGA
GGAGCAGAATATCGCCATAGGCTCGCTCTGCCTCAGAGAGATGGAGGAGAGGGAGAGCTG
CCGCCAATTCCTCGGGAGGAATGGTATTGTCGAGCGGCACCAAGCGTTGGCGTAGAGCAC
CTATGCCACAGCCCAGAACGCAGAACAGGATGAGGAACCATAGCATTTGAAGGAAGACGG
GCGCAGGGAACACAAATCCATAAACGATGTAGGTCGTCAAAAGGAGTAGAGCAAGAAAGC
CGATGCCTGCCGTAAGGTAAAGCTTACGGTTTCTTTGGCGACGACGGCGTTTCAGGTAGC
TGGTGTAGGCTTTCGCCTCTACGGGTGTAGGGGGGCGTTTTTGAATCCATCGAGGGCCGG
AGACGGCCGACCAGGTAAAGTGGAACGGCAGGGTTCCTTTCCAGGCGATGTTATCCAGCA
GATAGCTCCCCGGCGCCACTTCAAGCCGTGCAGCCAGTTGGGTTGCAATCTCTTTATCTA
TGTCCTTTAAGCCGATCTGCATGGCGTGCTGTAACCTTTGGCTTTTTATGTCTATTTCGT
GCCCCACACCTGCATCATACGCGCCATTCCAAAAACGACGCTTTCGTCGTTGGCCATTCT
CCGCAGCTGCTGACAGATATCGTTAATCTCCTCTCTGGTCGCAAGGCCAGCGGCTACCAG
GTTCTCGGTAGCCTCTTCGATTGTCCACCCTGGGAGAAGCTTTTGCGCGCCTTCTGCGAA
GATGGGCTGAGCAAGGTTCACCTGAACCGAGTGAAGCCCGAGGTCACGAACCAAGGAGAA
GAGCTTGCGGCCGATGGTGAAGTCTGCTCCTTGTTGAGCGCCGGCAGCCCGGTAGAGTTC
GAAGCAGCGTTCATAGGCGGGCGAAGGAGGCCAACAGAAAACCGCCGTGAAATCACCATC
TTCAACAGCCAGGACACCTCCTGGTTTCAGCAACGAAGCCATCTCGCGAAGCGCCCGTTG
AGGATGGGCAAGGTGCATGAGCAAGAAGCGGCAAAAAACCATGTCAAAGGTGCCATAGGG
CAGTCCTGTGGCATAGGCTGAGGCCGTATGAAACCGGAGGTTCGTAAGACCGGCCTTTTG
GGCTAGCTGTGTGGCCGTCTGTGTCTGCTCGGCACTCGCATCTACGCCGATAACCGAGCC
GCTAGAGCCCACTTGGAGGGCGATCCACTGGGAGACGATCCCTACACCGCACCCAATGTC
GGCCACATGCAGGCCCTCTCGAAGGCCTGCACGCTTAAGAAAGGCCTGGGTGTCGGGGCC
GTGGGTGGCCTCGACCACCTTTAGTCGTTCGATGGCCGTGTCGCCGGTGGCCAATACGTA
TTTTTCATGAGCCATGAGTTGTCTCCACCAAAGCCTCATCCTCCTGGTCGTAGCAGGAGT
AGAAATAGGGGGTGGCCGCCTCAAACTCGGCGGCACAGGTATCTACCATTTTATAGACCG
GTTGGATACCTAGACGTTTACGAAGAGCGCGAAGTTTCGCCTCTGGGATCTCCGCAAACT
CAGCAATGACCCTATCGGGAAAGCCGGCATGTTTTGCTTCTCGCAAGAGGCGGGTGACGA
GGGGATAGTTTGTTGGCTCATTGCCCAAGTCCTCTTCCTGTAGAGCCAGTCGCGCGATAG
CGCGTGCGTTAAGTCGTAGTTTTGTCTCCAATTTCACCAGCCCCTCAATCTTTCTCAGGA
ACCAGGGGTCAATATGACTCAACGCATGGATCTCTTCCACCAACATACCGCGACGGAAGC
CTTCAGTGATCGCCCATAGGCGTTCGTCATTGGGGACACGAATAGCCTCCTCCAGTTCAA
TATCGCTTAACAGATGTGATTTTCGGTTGGTGAGGCCGTAGATGCCGATCTCTAGAGAGC
GAATAGCCTTCATCAAGGCTGCCTCAAAGGAGCGGTCTATAGCCATAACCTCACCGGTGG
CCTTCATCTGGGTTGTGATACGTCGGTCGGCCAAGACGAACTTGTCGAAAGGCCAGCGTG
GGATTTTGACCACACAGTAGTCGAGCGCCGGCTCAAAACAGGCCAAAGTTTTACGGGTGA
CCGCATTTTCGATCTCATCGAGATGCAGCCCTATCGCGATTTTGGCGGCCACTCTGGCAA
TGGGGTAGCCCGTAGCTTTAGAAGCCAGTGCAGAGGAGCGAGAGACACGTGGGTTTACCT
CGATGACATAGTAGGCGAACGATTTGGGATCGAGGGCTAGCTGTACGTTACATCCGCCTT
CGATGCCCAACGCACGAATGATTTTGAGAGAGGCCGAGCGCAGCATCTGGTACTCTTTAT
CCGTAAGCGTCTGGGAAGGAGCCACAACGATGCTGTCACCCGTGTGCACGCCCATGGGGT
CTATGTTCTCCATGTTGCAGACCGTGATGGCCGTGTCGTTGGCATCGCGCATGACCTCAT
ATTCGATCTCTTTCCACCCGTTGAGGTATCGCTCTACCATGACCTGATGGCGCATAGAGA
GAGAAAGCCCTCGATGAGCGATCTCGTAAAGCTCCTCTTCGTTGTGGGCAATGCCTCCTC
CTGTGCCGCCGAGCGTGTAGGCTGGTCGCACGATAAGCGGCCAGATTCCTGCTGAAATAG
GCTCGGATAGCTGGTCTTCGTCGGTGATGATCCACGACTCGGGAACCGGTTCCCCAATAG
CCCGCATGAGGTTGCGGAACTCCTCGCGGTCTTCCGCCTTTCGAATGGCCTCAAGGGGTG
TTCCGAGAAGGCGAACCCCATATTTTTCCAGAATACCGGCTTCGGCAAGCTGGGTAGCTA
GATTGAGGCCGGTTTGACCTCCGAGGGTGGGGAGCAGCCCGTCAGGGCGTTCGCGTTCGA
TAACACGTGTGGCGAATTCGACGTTGAGCGGCTCAATATAGACCCGGTCGGCCATATCCG
AGTCGGTCATGATGGTGGCGGGGTTGGAGTTGATGAGCACCACCGAAATGCCCTCTTCAC
GCAGAGCACGACAGGCTTGGGAGCCGGCATAGTCAAACTCAGCGGCTTGCCCAATGACGA
TGGGGCCGGAGCCGATGACCATTACCTTCTTTAATGACTTATCTTTTGGCATAGTACCTC
TCTGTGACTTACTCTATGGAGGTGGGCACAGCGTAGACAACGACGCCGAAGCCCACAACT
TTGCAATGTAGTAAAGGCTTCTGTTGAAATATCGTAGGATATCTACGACGCCACCATTGT
AGGTTACGTCGCCCGTCGAGCAGAGCGAGATAGCGTGGATGTGATCGGTAGTGTGCTAGT
GGATCGCGATCGTTGCAGAGACCTGGCAGTACCGGCACGTTCACAAAACGATTGAACAGG
CAGAGCCCAGGAGCCGCATCGCCAAACAACACGCTGTTTTTAGGAAGCATCGACGCTAGC
TGAAGGCTCGTCTGTTTTTGGGTATAGCTTAAATGGGTCAGCCAATCGGTTGTCCAGGCA
ATTTGGAAAAATATCCACACCCCAATACATAGAGCGCGAAGCATGTTCAGCGAGGGCTGG
GTCAGCAGCTTTGGAGGCGGCATAAGTAGAAACGCGAGCCCACCGCAACACAGCCCCAAA
AGAAACGGGATGCCATCTTCAAATCGCCCTGGCAGATTGAGCAGACGACCGATTTGAAAC
CCTACATAGCCTGTCAGCAGACTTCGCGACGGGCGATGCGTAGCTACCGTGCGGAATACG
AGAGGAAACCTTTGTAATGCCACGGCGGCCAGCACGGCGAGAGCTGGGTAGAACAGCACA
TAGTAACGAGAGGGCGCATAGCTTGAAATGATACAGAAGAGGACGAAGACTGTTAGCCAG
CCGAAGAGAAAAGCAAGCCCATCGGTTTGGGGTGCCTGGAACCACCGTTCCTTTTTTATG
AGCAGAGCTGCGCTAAGAAGAAGCACCAGCAGCGTCTCGACGGGCAGATGAAGGAAGAGA
TAAGGAGCAATACCTCGATGATGGCCAAAGAGATTTACCAATATATTCTCACGTAATGCC
CACAGGCTATGAGGAAGTAGCTGATGGTTAAGATAGTAGCGGTTCATATGTTGGATCTGT
TTAGCATGTGGGAGATACCACCAGAGGAGATAGAAGAGGAGGGAAGCGAGGAACCCTCCA
CTCCACCAGCCCAACAAGCGCCATCGTCTTGTCCATCCCAACACCCCCAACGGCACCCCC
CACACCAGCGCCCCAAGCCCTCGAACCCCATACACCGCTCCCAACACCAACCCACTCAGC
CCCATCCACACCCCGCCTCGACCTCTCTCTGCCGCGAGCAGTCCTTCCACCCACAACGCC
CACCCTAAGCTAAGGAAGAAAGCTCCGCCGAGTGTCATGAGGGCGAGGCGGTTGTAGAGG
AAGTTGGCATGGCTCAGTCCCCACAGGAGGGTAGCGAGGAGGGCGGTAGGGGTATCGAAG
AGGCGTTGGGTTGGGAAGAAGAGGAGGGGGAGGGTCAGGAGGGAGAAAAGGACGCTGAGG
AGGCGGTCTTGGAGGAGGCCGGTACCGAGGAGGTGGAAGGTAGCGATTTGGGCGTAGTGG
AGGTAGGGCATGATGAGCTCATTATTGAAGTCATCGGTGATGGGGTGATGGAAGAGGAGT
TGGTTTCTGGCGTTATGGAGGTAGAAGCCTTCATCGGTGAGGAGGGCGCTGCTCCAGGAG
AGGCGAGGATATGCATCGCTGTCTAAAGCGTAGAGCCGTACTGCAAATAAGAGACCAAGC
AGAGCTAGGAAAGGAAGGACGTTTCGCCGATTATTTAAAGATAATGGCTTTCCCTGTCGG
TACGTCTGTTGTATGTTGTTGGCTTGGCTTCATTGACTCTCTGAATCTTTTGGTGGTTTG
GTATGATAGAGGGTCAGGACGTACTTGGCGGTAATGTCACGGATATGCAGTGGCCCCCAA
AAGCGGCTATCGTCGCTATTATTGCGGTTATCTCCTAAGACAAAGACGCAGTCGGATGGC
ACTGTTAGTGGTTGAAGGACGGCGTAGGGGTAGTAGAGGTTTGGGTTGTTAACCGGAATG
GTTGTATAGTTTTCATGTAGCGGCTTGCCGTTGATGTAGACGGTATTGCCAAGTATCTGC
ACGGTTTCTCCTGGCAAAGCCACGATTCGCTTGATAAGGATCTCCCCGCTTTTAATGGAG
GTGGCGTCGGTGCCAGGAAAATTGGCAGCATCTCGTTCTTGAGCCGCTTTTGTAAAGTGG
AAGGTCACCACATCCCCACGGGAGGGGAGGATGCCAAAGGGGTAAGCAGCCCACGCTCGC
ATAAGCAGCACATGGTCGCCTGGCTTCAACAGGGGTTCCATAGAGCTGGAAGGGATGTAG
CCTGTAGTGAAGGCCAGGGCCGTGTAGCCAAGCACAAGCAGAAGAAAGAGCGAAAAATAG
TAGCGATTTCTGTTTTTCAGCGGTAACTCTTGAATGTTGGCACTTGGTGTTGCCCGATCG
CTGTCGTGGTTAAAGATCTTCATTTCTTCGCCTCTACCTGCTCAAGAATCTCAATGAACC
TATGAAAGAGATTCGCGCTATCGTTAGGCCCAGGAGAGGCTTCAGGGTGATACTGGATCG
AGAAGATGGGTAGCTCTCGATGACGCAGCCCCTCAACCGTGCCGTCGTTAAGGTTGATCT
GGGCAACTTCCATCCCATCGCGCAGTTTATCGGGATCAACGGCATATCCGTGGTTTTGAG
ACGTGATGTAGACGCGCCCGCTTTGTAGGTCTTTCACAGGATGGTTGCTGCCGCGGTGCC
CGAACTTGAGCTTGAAGGTTCGACTGCCGAAGGCATACCCTAGCAGTTGGTTGCCAAGGC
AGACCCCCATGATCGGTTTGCGTTCGACCAGAGCGCGAACGGTGTTCACAATATAGCCGA
GGTGTGCCGGGTCGCCAGGGCCGGGCGAGAGAACAATGCCGTCGGGATTCTCTCGGAGAA
TCTCCGATGCAGTAGCCGTGCAGGGGTAGACGGTAACCTGACAATTCAGTGCGGCCAAGC
TGCGCAAGATATTGAATTTTACGCCGCAATCTATAAGGGCAAGGCGCCATCGCGCTTCGT
GCGAAGTTTTAGGGGAAGCGATAGGAGTTGGCGCCTTATCTCCTGGGTACCACCGATAGG
GTTGTTCGGTGGTGACAAGTCGGGTGAGGTCTGCCGATTCGTAGCGTGGCGCTGAACGCA
GACGTTCAAGGGCTTGTTGAGGAGTCTCCTCGGTGGAGATAGTGCCCATCATGACTCCAC
GGATGCGCAAGGTGCGTGTAAGCGCGCGCGTATCTACTTTGGAGATGGCAACGATCCCGC
GCTCCTTAAGAAAATCGTGAAGATTCCACTCGGCGCGCCAGTTGCTTGGCGTTTCGGATA
CCTCACGCACCACAAGGCCGCTTACCTGCACCTTCCGCGACTCGAAGTCGTCGGGATTGA
TGCCGTAGTTACCGATGAGCGGGTAGGTGAGAGTGACGATCTGATTGGCATAGGAGGGAT
CGGTAAGGATCTCCTGATAACCGGTCATGCCGGTATTAAAAACGACCTCGCCTGTGGTGT
ATCCACATGCTCCCAACGATTCGCCTTCAAAAACGGTTCCATCCTCAAGAACAAGTATCG
CTTTACTCATAGCTTTCTTTCCTTCAATATTCCTTTTCTAAGATAGCTCTCCATAGACAC
GCTCTCCCTGTATAAAAGTGGCTACGACATTGAGGCGTTCCCATTCCGAAAGAGGAACTT
TCATGGGGTTTTCAGAAAGAATAACGAAATCGGCCCATTTCCCGGCAGAGAGAGTACCGC
GATCATCATCGGTGCGGGTCGCGTAGGCAGGGCTAGCGGTATAGGCGTAAAGGGCGACTT
CGACCGGGACCCTCTCTTGTTCATTGAGAACGAGGCCGGAAGGAGTTTTGCGTTCCATGG
CAGCATGTATGCCATCGAGAGGAGCGCCGGGAACGACAGGGCAATCTGAGCTGAAAGCTT
GTGCCACTCCTTGGGCTTCGAGCGTTGCATAGGGGGAGAGCGCATTGGCTCGTTCCATCC
CTAGAGCGGCGATATAGGCATCGCCGAGCTGTGAAAGAAATTCCGGCTGACCGATAGACC
AGATCCGTTGGCGCCTCAGACGAGCGATCAGATCGGTGTTGAGGAGCATGCAGTGCTCTA
TTCGGTGACCAGGGCGTGGGCGCGGGTGGGCGCGTTGCGCCTTAGCATAGCAGCGCAGGA
CAAGATCTATGGCGGCATCGCCAATAGCGTGAGTGGCGATCTGCCAACCCTTCTGGTGAG
CCGCCAGGATATAGGCTTCTAGCTCTTCAGGTGGATGAAGGAAGAGACCATAGTTGTCGG
GCATGTCTTGGAAGGGCTGCGATAGGCGGCAAGTACGGGTGGTGATGGCACCGTCAGAAA
AGAGCTTTGCCTGCCCAATATGGAACTGGTGCCCGCTGATATCGGGATGGTGAAAGTCAT
GAGGAGCGGGTGGGTTGTTTCTGGCGGAGCGCATGACATCGGCCCAGGCGATCATGCCGT
TGACACGTACCTGCAGTACTTTGGTGTGCACCGCTTGGACGTAAGCCTCGATCTCTTCAG
GCAGCGTATTGGCGTCGGATGCAGAGGTGATGCCGCGCTCAACGAGGTAACGGTTGGCAA
GTTTTAGCGCTTCAAGCTGCTGTGCTCGCGTGGGGGGAGGGATAATCTTGTCAAGATTTT
GCCAAGAGGCCGTTTCAAGGAGCACTCCGGTTGGCTCGCCGTTAGCGTCGCGTACGATGG
TGCCCCCGATGGGGTCTGGGGTTTCCCTTGTAATGTTCAAAAGCTTGAGGGCGTGGCTAT
TGACGACGGCCGCATGACCAGAGGTATGCTCGATGCGCACCGGGCGATCGGTACAGACCT
TATCCAGATCGTACCGTGTGGGATGTGCGGGCGGAGTAAGACGGTTGTGGTCATAGCGAT
TACCTAGAATGCATGGTGCATCCGGCTGCTCTTCGAGACGCTTGCGCAGGAGCCGAACGA
TATCGTCTGTCGATTTGGCTACCGAGGGAGAGAGGTCTACTTGCATGAGCGCAAGTCCTA
GAGGCAGTATATGCATGTGACAGTCGAAAAAGCCTGGAAGAAGGGCCTTCCCTTGGAGGT
CAATCTGTTTGGTGGTGGAACGTGCGAGAATTTTAACCTCCGATTCTCTTCCGACGGCAA
GAATGCGACCATCGGAGCCGATCGCAAGAGCTTCTGCCACGGGGTTTTCCGGCTCCATCG
TAAGGATAGGTCCTCCGCTAAAAACCGTTTGCGCTCTGCTAATCATGCGAATCCACCTCT
ATTTTTCTGCCGTTCAGCAGGGTGAAAAGAGGTTTCCCTTTCACGGTAGCTCCATGAAAC
GGCGTATTTTTTGACTTTGAATGGAGTTTTGTGCGGTCAACCGTCCATTCGCAATCGAGG
TCAAACACCGCCACATCGGCAGGGGCATTTGGTTGCAACGTGCCGAGCTTGTGTGGGATT
GACAGAATGCGCGCCGGGTTGTAGGTTAGCCGTGCGATGAGATCGTTAAGGGTGAGTTTT
CCAGACAGCACGAGATGGGTATAGCCCAGGGCAAAGGCGGTCTCAAGGCCAACGATTCCG
AACGGAGCTGCTTCGAACTCCGTCTCTTTCTCGTGAGCGGCATGCGGAGCATGGTCTGTA
GCGATGCAGTCTATGGTACCATCAGCCAACGCCTCTTTAATCGCCTCGCAGTCCTGTGCG
GTACGCAGAGGGGGGTTCATTTTGGCGTCGGTGTTGTAGCCGAGGCAGGCCTCTTCGGTG
AGAGCCCAGTGATGGGGGCAGGCCTCACCGGTAACCGGCAAGCCTTTTGCTTTAGCCTGG
CGCAGAATCTGAACGGTTCGTGCCGAGGAGATGTGCAGGAGGTGAAGACGGCAGCCGGTA
TATTCACAGAGGAGGATATTACGAGCTACCGCAATATCTTCGGCGACCCGCGGCATGCCG
GCAATGCCGAGCACGGTGGAGATGTAGCCTTCGTTCATGGCGCCGTGGGCGGTTAGCGAT
TTGTCCTCATTATGGGTCAGCAGCGGAAGGTCGAGCATGGCACAATACTCCATCACCCTC
CGCATCGTCTCGGCGCTTTGAATGGGGAAGGCGTCGTCGGAGATGGCGATGGCACCGGCC
GCCTTCAGATCGGCCATCTCGGTTAGTTGGCCTCCTTCCATGCCTTTAGTGGCTGCCGCG
ATGGGGAACACCCTGGCCAAGCCACATCTTTCTGCCCGTTCACGAATGTAGTGGACAACC
GGTGCGCTATCTATGGCTGGGTTCGTATTGGGCATGCAGCAGACAGAAGTGAACCCACCT
GCGGCAGCGGCACGCGTTCCGCTTTCGATGTCCTCTTTATATTCAAAGCCAGGCTCACGC
AGATGGACGTGGATATCTATAAGTCCTGGGGTTACAAGAAGACCATCCACGGGTATTACC
TCATCGGCTTGGCGGGTTTCGCCTGGAGGGGTAATACCAACAATGCGACCGTCTTCAATC
AGAAGGTCGCCCACGCGATCGAGGTTCTGAGAGGGGTCGAGAATGCGCCCTCCGGCCAAA
ATCGTTCTCAATTCAGCTCTCCTCAGATTGGGGCACGCCCATCAGTAGATAAAGCACGGC
CATGCGAACGGCGATCCCGTTGGTCACCTGTTCGGTTACGGCACATTGCAATCCGCACTT
GCCATCGGCGACCTCGGCAGATATCTCAACGCCTCGATTCATAGGGCCTGGGTGCAGCAC
AAGCACATCCGGCTTTGCGTACCGCAGGGTGGAGGCGGAGATACCGTAGAGCCGAGAGTA
TTCACGAAGTCCTGGAAGAAGCCCACGGTCTTGACGCTCCGTCTGAATGCGGAGGACATT
CACCACATCGGCCCCTTCAAGCCCTGCACTTAGGTCGTAATAAACGCTGACTGGAAGCCG
ATCGACATCTTTTGGCATAAGGGTTCGCGGGCCAACAAGGCGCACTTTAGCACCGAGCTT
TGTAAGCCCCCAAATGTTGGAGCGAGCGACTCGGCTATGCGCGATATCCCCCACGATGGC
CACGGTTAAGTCCTCAATGGTGCCTTTGTAGTGCTGGATGGTGAAAAGGTCTAGCAACGC
TTGAGTAGGATGTTCATGGCGACCATCACCGGCATTCACCACGGGGATCTGTAGGAGCTT
TGCAGCAAATTCTGGGGCGCCGGCAGCGTAGTGGCGCATCACAATGCAATCGGCCTTCAA
AGACTGGAGGGTCAGCAAGGTATCTTTGAGCGATTCCCCTTTCGCTACCGAGGATTGGGC
GACGGCGATGTTGATGGCTTCGGCGCTCATGATTTTGGCGGCCATTTCAAAAGAGGTGCG
GGTACGCGTGGAGTTTTCATAGAAGAGGGTTACCATAGCGCGGCCGCGCAGCGTGGGTAC
CTTTTTAACAGGGCGCTGCAAAATCTCTTTGAAGCTGGCAGCCGTCTGTAGGATATGCAG
GATATCCTGTTTCGATGTTTCGCGCAGAGTCAGTAGATGACGCATACCCTAGAAGTTCCT
TCCTTTGTTGCTAGACCCCTTGTCTTTGCAGGAGGACACGATCTTCGCCGTCAGTTTCGC
TAAGGTGCACGGCGATATGTTCGTGCCGTGCGGTTGGCACATTTTTGCCAACGAAGTCGG
GGCGAATAGGCAGTTCACGATGCCCACGATCAAGCAGTACAGCGAGTTGGATGCAGGCCG
GGCGTCCCAGATCGAGGATAGCAGAGAGTGCCGCACGGACGGTTCGACCCGTGAAGAGCA
CATCGTCAACAAGCACGACGCGCTTTTCATTTAGGTCTACCGGTATATCGGAAGGGGCGA
CGGCGGGCAGGCCTTTGGGGTTTGTGCCGTAGTCATCGCGGTAGAGGCCAATGTCAAGGC
GACCTACAGGAACAGAGCTTCCTTCTATCTGCTGAAGGAGTCGCGAAAGGCGCTGAGCAA
GGGGAGCACCACGGGTGAGAATGCCAATGAGGACGAGGTTCTCAACACCTCGATTTCGCT
CAACGATCTCATGAGCAACGCGGGTAAGGGCCCTTCGGATGTCATCGGCATCCATAAGGG
GCACCGTTTGTAGATTGTTTTGGGCATCCGTCTTTGGATGTTCGCTCTCCACGGCTATCT
CTCCTTGCGGAGGCGGAGCGCACGACACAGCATGCCACCATCCGCGATCTGGGGCCGGGG
GAGGCGGAGAGGGTGTTGTGTCAATCCTAACCCAGCTTTTGGCCGGATGTTGTTTTCAAG
GTAGGATAGAACAAACCGCACATCCCTTGTCAGCCTCACCGGACCGACTTAAAGGTTCAC
GCTTTTTCTGCCTACTTTCGTAAGCGTCCCCATCATTCTACCGCAAGACATGCGTGCCAT
GCAAGCCCTCTTGTAGGTTTTGGGGCAAAAAATAGAGGAGTGTGATCTCTGTGAACGGAG
GGGAGTGAGATCGCAAAATAGCTGAAAGTCGCCAATCTGGTAACTGCGATAAGGAAAGAT
GTGTTCGAATGAGGTTTCGATGTGATCCTGTGGCCTAGGCAACGGCTACGAGGCGGACAT
CCTTGTCTTGGTTTTAGGGCTTTCAGTGGTAAGATGATTGCGTAACTATTGGCAAACGAG
AAAGGGGGTGAGGTTGTGAGCGAGCCGATTGATCAGCGGACACGACTGACGCATCTGGTG
CGTTGTGCCGGTTGAGCCAGCAAGATTGGGGCAGACCAGCTCGCGCAGGTGCTGCGCGAA
CTGCCTCCATCCGTCTCTCAAGCGCTGCTGGTTGGGTTCGAGACGGCGGATGATGCCGGC
GTCTATCGGCTAAACGAAACAACAGCGCTGGTACAGACGGTAGACTTTTTTACGCCGATC
GTGGACGACCCGCGTTGGTTTGGGGCTATCGCCGCAGCCAACTCCCTTTCCGATGTCTAT
GCGATGGGCGGTGAGCCGATCACGGCCCTCAATATTCTGTGTTATCCCGTTCGGGAACGC
CCTGCCGAAGAGCTTCGTGCCATCTTGGAGGCCGGTGCAGAGAAGGCTCGTGAGGCAGGG
GTAGTGCTGTTAGGTGGGCATAGTGTGGAAGACACTGAGCCGAAGTTTGGCATGGCCGTT
ACAGGTCTGGTACATCCTGAACACATCGCCACGAATGCCGGAGCGCGTCCCGGGGATGTT
ATTGTGCTGACCAAGCCACTGGGGACAGGAATCATCACTACGGCGGCTAAGTTTGACGAA
TGCCCAACGGATGTGCTCGAAGCGGCCTGTCAAAGCATGGCCATGCTCAACAGAGGAGCG
GCAGCGGCCATGCGCTCTTTGGGAATAGGTGCAGACCTACCGGTGCACGCGGCGACCGAC
ATCACGGGCTATGGATTGCTGGGGCACCTGTTCCAGATGGCAAGGGCAAGTCGCGTTGGC
ATGGAGCTGGAGAGTTCGGCGCTTCCTCTCCTACCAGAGGTAGAGGCTTTAGCAGCTGCC
GGCAATGTGACTCGGGGCGAGCGAGAGAATCGCGCCTATTTAGGCGCGCATTTAGAGGTG
TCCGAGGAAGTTGCTGCGACTCGTCTTAGCGTGATGCTAGACCCACAAACCTCTGGAGGC
TTGGCCATTGTTGTGGCACCAGAGAGTGTAGACGCCCTGCTGGAGGCTTTGAGAGACAAC
GGGGTGGCGAAGCCGGCGGTAATCGGGCGTTGTGTAAGGGACGTGGCTTTGCGGATCAGA
GTGTTCGCCTAGGAGGCGATGGCGAAAAAACCACTTGAAGGACGTATCAGAAGAGGCCTA
AAAAGAAGGCGCTCCCATCCCCTTTTTCAAATGGAATTAATGAGAGCACCGAAGGGCCTT
GATGGCAGAGATGTCGGTTGTCCCTGGCCGGTTCCGAAGGTCATTTGGAAGGGAGCCGCA
TCACACTAGAATAGATATCCTGTGCCTGTTATGCTGTTGCATGAATCTTAAAAAATTTTT
GCAGCTTACTCGAATTCGCGCTGAACCTGTTCAATGGTTGGACGAATGATCCGATAGAGC
CGCGATCGAACAGCACTCGCGCTCAGCGACTCGGCGAGAGGTAGAGCTTGAGCGATCTCC
TCCGAACTCATCTCATAGTGGAAGGTATAAATGTAGATGAGCCGGTTGCAGGAGCTGAGA
CGGGCGAGCACTGTGCTTTCCATTTGACGAAAGAAGAGGATATTCTCCAGCGTATGTTCA
TTGCGATCAGGTGTGAGAGCCTCTTCGGGCAACGGAAGGTAAGCATGCGCCTCTCGCTGG
CGACAGCATTTGAGGCTGTAGTTATAGGCGATGTGCCAAATCCAGGTTGTTAGGGCACAC
TCACCTCGATACTGTAGGAAATGCTTCGAAGCAAGGAGGAGAACCTCTTGAGTTGCATCT
TCTGCTTCGTTGGGCTCGTGAAGAACTGCATAGCAGATACGTAGAATGTTGTCGCGATAG
GTGCGACATAGATAATCAAGACGCTCCGCTCCGGTCTGAGACCGGAGTATCTCGATTTGC
TCTCGCTGCTCGGATCGTGATAGCATTTCTCTCTCCCGTAGCAAGTAGGGTAACGGTGTG
TGTTGGCCTCTCCGACGATACTGAAACCCATCTCGCTTCTAATAGTGTCACTGCTGCAGA
AGAGAGATAAAGTCATTGTATAAGAACATAAATGCATCATCTAAAAATGATATAATTTAT
ATTTTTACTTCTTTCTATTATATCGCTGGATTGTGAAATTATCGTGAAAAGTTCCTCTGG
ATTGCTGATCCCACATCAGCAGGGCTTAAACCGTTCTCATTGGAGCAGGAACATGCGGTA
GACTCTATGTGCGTTAAGAGCGGTCACAGCGAACATCGCACTTACCATTCCTCTGTGCCA
GAAGGGGTCTACTATGCTTCAGATTGCACTGGTTGGATGTGGGGTCATTGCACCCCAACA
CATTGCTGCGTTTGCAAAACAGTATGAGCGCGCCACCCTCTCGGTTTTCTGCGATCTCGA
CATGGAAAAGGCCGATCGGGCGCGAGCGCACTATGAAAAACTACTCGGTAAGAGCGTGGG
AAGCCGCATTGTGGCCTCCTATGAAGAGGTTTTGGCCGATTCCACCGTTGATGCGGTAGA
TCTTTGCCTACCACACCATCTTCATGCGGAATATGCGATTGCGGCAGCGAGGGCTGGAAA
ACATATTCTATGCGAAAAGCCTCTGGCCAACACCTTAGAAGACTGCGATCGCATGATCGC
TGCGGCTAGAGAGGCCGGGGTGGTTCTGTTTCATGGAGAGAACATGCGGCTGGATCCGGT
GGTGAATCGAGCGATGGAGTTGATCCGTGAGGGCCGAATAGGCATTGTAACCGGTTTGCA
GCAGACCTACGCGCACTGGCAGCCGGAGGCTATGAACCGCGGCTGGCGCGCGCGGCCTGA
AGAGGCAGGTGGAGGGCAGCTGATGGATGCGGCAATTCATCATGTGGACATCCTCCGGCA
CGTTGGTGGTGAGATCGTTCAGGTGCAGGCGATGACCACGCAGCATCGTCCGGAGTTAGG
GCCTGAAAGCGAGGATACCGGTGTGCTGAACTTTCGGTTCGATCGGGGGCACCTTGGGCA
GCTATTTGCCGGACACGCGACGCGCAACCGAGGAGGCTCTCCTCTGCTGACCGTGTTTGG
TACCGAGGGCAGCCTTACGCTCGAAGCGTTTTGGCCTAGACGCGGGTTGGTGTGGTTTCC
CGCCAACAACGAGCCGCAGGTGCTTATCGAGCACCATCATTGGCAAGAGAGTTTCGATGC
CGAGATAGCCCACTTTCTTGATGTGCTTTTGGAAGGTGTTCCTTTACGGGCGACACCAGA
GGAGGGGCGCCGAAATGTAGAGATTATTTTGGCAGCCTACACGTCGGCGCGGACGGGACG
ATTAGTGGAGGTATAGAGCTGCAAGAGTTATGGTCGTGTTGGTGGTAGCACGGTGAGGGT
GAGGTCGGCACGATTGCGGCTACATACCAGAAGCGGATTGTACAGAAAAGGCTTCTTCGG
GTCCCAAAGTCCTGCTCGAAGGATGCTACGTTCCACATCGGGACGTCGGCCCGGGTGCTG
CTCGTCCGCACCATACGCGAGAACGCTGATCGTCTGATCGTTCACAGGAAACCGTTTATC
TATGGTGAACTCCCCCTCGTACCAGCCATCTCCTTTGGGATAGAGTTGCCAGATGAGACC
GTTGCGGTTATCACGTGCAACAACCACGATGGCGACTTTGGGCACGGATGGTGTGGGAAG
AAAGGCCTCGATGCGCACCGTTTGGCCATAGGCCGCTAGGCTTGGGGAGAGGCGGGCTTG
GGTGAATGTGAGATAGTTCGATTCGGCATGAGAAGGCTCTTTAGCGTTCAAAGAGGCTAG
TTGCACCGGATCGACCCAGGCTACGGTCGCCTTTTGAGTTCGGCCGGCTACGTGGAAGGT
GTCCTCTTCCATCCAGTAGATGCTTGTAGGGCCGGCAAGGTCTTTATAGCCTGGTGCAAT
CGCCTTAAGTATGAGGATGCCGGGCTGCTTTCGGTCGTGTTGCTGTTGAACGGACGTCTG
TTTATCTGTAGAAAGGGCGAAGAGGGTTTGGTCTACGACACCAGCGCCAACGGCAATGCC
ACCCTTCGCAAGGGGGTTAGGGGTCGTGGCCGCTACACCGGCTGCCGCGGCATGCACCCC
GGCACGCAGTGGGTTGGCGATAAAATCGAGAAGTCCCCCAACGAGATGGCCTGCAGTGTC
AAACACTTGAGCCAAAAACGTTTGGCTATGATGTTGGGGAAGATGGAGAGCGCTTACTGG
CAGTGCGAGAATGTAATTGCCGTTATCATCGGTATGTGCATAGTCCACCACCTGATTCCG
GTCGTTAAACACGGCCACGAGCGCGTTGGAGAGGGGCTGCCCATGGGCATCGGTGACTTG
ACCGGAGACATAGACCACATCGGTAGCCGTAGCCGCAAAGCTCCCGCCGAGTAAGAACAG
CATTCCTATGGTTAGAATGGCGAAAAAGGGTTTCACTTCCACACCTCGTTATTGGGCTCT
TTGAGAAGTTTTTCGAACTCGTCAATACCTATAAACGAGTAGATATGGTTTGGCGTGATG
AGGAAGAAGGTGGGTGTGGAATTGACGTGGGCATGTAGACCGTCCATGTAGTCTTGGCGC
ACTCGTTGGATAATGGCCGGGCTGTTCATATCGGCAGTAAACTTTTGGACATCCATTCCC
AGGCTTCTAGCAAAGTCGGCGAACTGGCTTGGGGAGAATCCTGGAGCTTGCATAACGGGC
TGGTTTTTGAAGAGTAGATCGTGGTACTGCCAGAACTTGCCTTGAAGGGCGGCCGCTTCG
GCCGCTTGAGCCGCCATGCCAGAATAGGTGAAATGGAGAACGGTATCCAGGCCAAGAGGG
AAATTGCGAAATACGAGACAGATATCGGGATGGGATTTCAACAGATCTGGCAGAGCCTGG
GCGGCCTCAGCACAGTGGGGACAGTTATAGTCGGCAAACTCCACCAAGATATACTTTGCT
TTTGGGTTGCCGTAGATATGTGACCCAGGTCGAACGAGGATGGAGCGCATGTTGATGGAG
CGCTGAACGGGACCTGTATAAATACTACTTCCCAACATTCCAACAATGCCGGGAACATAG
ATGAAACCCAGTAGTACCAAGATAAAGCCTAACACCAAACCCAGCATCTTTTGTTCGCTA
TTGAGGGGACGGCCTTGCTGCACATAGTCGTACCAGGCGATAGCAGCAAGCGTGGTTACG
GTGAGGGCAGAAGTGAAGCAGTAAGGACAAAAGGAGCGTTGGACAAAGATTGCGATATAT
TGAAGCCACCAGGAGATGCAAAAGCCCGCAGCGGTAAGTAGCCAGATGAGACGGTCATAA
AGAAGCAGGCGCGCGAGGTCGGCTGGGGCGAGGGCGGCTTTCCAGTCGGAGACGGTTGAA
ATGGAAGCCTGGCGCACCGGTGATAGAGCTGAAGTGGTTTCTTGAGAGGCGCCCACTTGC
GCTAGAGCTGGCTCGGGAAGGGCAGCCGGTATGGTTTCTGCCGTGGGTAGCAGCTTTCTA
CGGAGTAGGGCGAGCACAAAAACGAGAAGATACATGCCCAATCCAAACGCTGCGGTAGGT
ATGGGCCCCAGATGAGAGTAGGGGCCATGCAGAATCTCCGTGCATCCTGCTCCCTTCATA
CTACACGGCAGCGGTGCAGAGGGCATGAAATGGGTAAGCGTTAGATAGCCCGCTAACAAA
GTACCGAAGGCAGAGAGAAATAGGGTAATGTTGTTTGTGAGAATACGTTTCATAACGACC
TCATTCTAGGGTTGTACAGGCCTATAGAGCCTCTTTGTTCTTTTACGCATTAGCGTGTGA
TTTCTTCCGCGCGAAGGTGTTGACGAAGATACGCTATTTGTGATGCATGTTGAACATCGT
GCAGCATGATCTCCGAGATAAGTTCAGACAGCGTAATAGGTTTGTCATCAAAGAAAAAGC
AGCTGCGATCGAGATCGGATTCGTGTAGTTTCTCCAGTTGGTTACACCATACGGCGCCTA
TCTCGCGATACCAATTACAGACCTCGGGCCAAGGGATGGAAGGGGGGGTAGAGTTTCTGG
GTGCTCCATAGGAGAGAGGGCATCCTCACCGCGCAGCAGGGAAAGCGCAGCCTGTTTCCA
GGCAGCCACATGATAGACAATGCCCGCGATGGAGCCATCTTGACCGATGCCCCACTGTTG
TGGTGGCCAATGGGGATGCCTATGGTAGAGAGCCTCTTGGGGAGTAATGGTCTCTATCTC
TTGTAAGAAGCTTCGATAGGCCTTTTTAGATTGTGATATCAAGAAAGCGAGTAAACTTTG
CGCCATATGTTTCTCCAATGCAGATTACGAAAGGAGGCAGACGAAACATCACCGGGTACA
GGCTTTCATCGCGGCCACGTAGTTAGCGGTGACGCGATCTATGGCAGTGATCGCCGTACC
AACGACAACGGCCCAGGCACCGGCACAGAGCGCCGCATAGGCTTCCTGGGGAGATCGGAT
ACGCCCTTCGCAGATAATAGGACACGGAACCTCTTGGGCGAGTTGGGAGACTAGCTCAAG
GTCGGGGCCACCCTGTTCTCTCTTAAATGCAGTGGGGGCCGTATAGCCGCTGAGGGTGGT
GGCAACGAGATCAACGCCGGCCTCAGCGGCTGCCAACCCCTCTTCAAAGGTGGAGATATC
GGCCATTGCGAGAGCGCCTAATTCGTTTTGAATGAAACGCAGAATCTCCTGCCAGGTGTA
GCCATTGGGGCGTGGACGGTCGGTAGCATCGAAGGCGATGATAGCAGGTGATGGGGTACT
GCACGCGAAAACCTCCTGAGCCGCTTGTGGGGTGGGGGTAATATAGACCTCGAAGCCAGG
ATGAACCTGCTTATAAATGGCAATAATTGGCACAGAGACTAGTTCGGCAATGGCGGCGAC
ATTGGCCGGACCATCCGCTCGTATACCTACCGCTCCTCCTTGCTCTGCTGCCGCCGCCAG
TGCGGCAAGCACCTCGGGGCGGCCAAGAGGGGTGGATGGATTGGCTTGGCAGGAGACGAT
GATGCCACCTTTGAGGCGTTGGAGGATTTGCTGTTTAACTATCATCTTTTTCGTGTTCGA
TGCGCTACACTCTTATTAGGCAATGCCGCCTCGGTACTATCGGCACTACAGCTTCTTTTG
GAAGGAGGGAAGAATGCGAACTTATTCTACCCGAACAAAACGGTTGTTGTTAGGGTTGTG
TTGGCTCTGCGGAGTGGTTTTTTGGGGGAGTGGTATATCGGTAAGAGCGGATACGGGAGG
AGCGAACGCGCAGGGTAGCTCTGTGGAGGCAGATGCGCTGCTGCGCCAAATGCAGGAGAT
CGCCTGCTTACAACTGATCACCCCACTCCACCTAACCGACGCTCAGCTCACCAAAATCGA
GGCCATTCTTGAGGCGACTATCAAGAACTACGACCAGCAGATGAAGGCTGTGGCAACCAA
GTATTTTGCCGATCTCATTCCTAAGATTGAGGCGGCGCATCGGGAGGCGCTTTTAGGCAA
GCAGCCGCCAAGCGATCTACAGCAGAAGTTCGAGGATGCGTTAGGTGCCGTACTGAAGGA
GCGCGACCAGATCAACGAAAAGAATATTGCCGCTGTTGCGAATAGCGTCCGACCTCTATT
GACGGACGATCAGATAAGGACGGCTGTAAAGCTAGCTCATACTATTCCGGAATTCAAGAC
GCGGACCGGCACAGATGCGCAATGGTTTAACTTATGGGTTGCTAGCGCACTGCTCAACTA
CGATCACATCGTGCCGCTTTTGAAAGAGCTTCAAAAGGCACAGGCAACGGCCAGCACTAC
GAACTCAAACTCTGACAAAAAATAGACTTTAGACTTACTAAGCCACCGGTGATCGAGAGG
TTTCGACCACCGGTGGTCTTACCTGATATGGGCGGCGTTATAGCAGCGCCTCTAACTTGC
GGGCGAGAGTTTCTTTCGTGGTGGTGCCGATCCATTGATCCACAACCTTCCCGTTTTTAA
AGAAGAGAAGGGTGGGGATTTGGAGAATATTGTACTTTTCGGCGATCTCTCTTTCCTCGT
CTACGTTTACCTTAAAGACTTTGGCTTTGCCCGCATATTCCTGGGCAAGCGCTTCCACGT
GGGGGGCAATGAGCCGACATGGATTGCACCATTCTGCCCAGAAATCTATTACAACCGGTA
CATTTGAGTTGATGACTTCCGCCTCGAAATCGGAGGCGGTAAGGGGGCGCGCGTGACTCA
TAGAGTTGACTCCTAACCGTTAAGAGGTCATGAACCTCCGTTTGAAAGTAGATTGGGATA
CAAAATCGCTGCGAGAGGGGCAGGATGAAAAACCCTCGCAACGATCTGCTTCGGATAGCA
CTTACGAACCACCCTAGAGAGAAGTTCCTAGAGGCGTTGGCTCTCTATCTCTCACATAGA
GTTTTGACTAGAGAAAGGCTGTCTCCGGTGACAAGGGCGTAGGTGCTTAGTTCGTTGGGT
TAATGGCGATAACATTCGCGGCCTGTGGGCCTTTTGCTCCTTCCACGATCTCGAATGCGA
CCTCTTGCCCTTCCGCGAGCGTTTTGTAGCCCTCTTGTAGAATGGCGGAGTAGTGGACAA
AGATGTCCTTACCTTCCGGAGTTTCGATGAATCCATACCCCTTCGCGTTGCTGAACCACT
TAACACGACCTCTAATTTGCATACACGTCCTCCTAAAGAAGGAAACGAATTCCGGCATAT
GCCCGGTAGTCATCAAAAAAGTATAAAGCCTGTAGGACAATTTGTCAAGAAGAATTTTTT
GCAGCGTATACTAGGTTTTGTTGAGCTCTAAGCTATTGCAAGTCTATGGGCTTCTATCTT
TTGCTTAGGACGAGTTGACGCGCTAGCTTCAGCGGCTGTGGAGCTCTGTGAGGTAGACTT
AATAGCATGAGAGATGTCTTGTATTCGCTTTTGGAAGTAGAAAGTGGTAAAGTGGTCATC
GAGAAGTTATATGTTGCGGACACTTTTTGGAAGCAAGCGGTTGGGCTACTTGGCAAGAGA
GGTTTGAGCGAGAACGAGGGGTTGTGGATTGAACCATGCAACGGTGTGCATACCTTTGGA
ATGCGCTTTGCTATAGACCTTCTTTTTTTAGACAAGAGTGGTCTTGCGGTGCACAGAGCC
TTTCATGTAAAGCCATGGCGAATCTGCGGGCCGATTTGGGGGACGCGGGTTGTTGTGGAG
ATGCCTGCGGGGGCCCTTGTACAGGTCAACATACAACCAGGAAGACACTATGTAAAGATT
CCGCGGGAACAGGAGAGCAAGTTTTGAGAGTCTAGTAAACGGGGAAGAAGAGTTTTTATG
TCTATTTTTCAGAAAGGGAACAAATCTATGTTTACGCCATTTCAGAACGAGTATCCATAT
CCGAACTTTAGCGAGGAGCGCCCTCGCAAGAAGATGGAGGAGGCTCTGCAGGCCGTTGCA
GGGCAGTTAGGCAAGCTTTATCCGGTTTGTTTAGGCACCTCTCGCATTGAGAGCACGGAG
CGTTTGGTGAGTATTAATCCGGCCAAGCCGCACCAGGTGGTAGGACAGGTCTGTACAGCC
CCACCGGAGTTAGTCGAGAAGGCAGTTTTAGAGGCCGAGCGGGCCTATCCGGCATGGTCA
AGCCTTTCGCCGGAGGTGAGAGCGAGGCATCTGGTAAAGCTGGCGGCCATTCTACGCCGT
CGCATCTACGAGTTTTCGGCCTGGATGGTCTACGAGGTCAGCAAAAGCTGGAGCGAGGCC
TATGCCGATGTGGCTGAGGCGATCGATTTTCTCGAGTATTATGCGCGCGAGGCCGTCCGA
TGGGGGCAAGGTAAACCCACGGTGGATTTCCCCGGAGAAGAGAACGTCTATTTCTATCTG
CCTTTAGGGGTTGGAGCGGTGATCGCACCGTGGAACTTTCCCCTAGCCATTCTCACCGGC
ATGACGATGGCTGCGGTCGTGGCGGGCAATACGGTGATTGTAAAGCCGGCGGAACAGTCA
TCCGTTATCGCTGCTAAGTTGATGGAGCTGCTAGATTTGGCGGGCTTTCCTCCTGGAGTC
GTCAACTTGATGCCCGGCCCGGGTGAGACCGTAGGAGAGGCACTGACGGCGCACCCGAAA
ATCCGCTTTGTTGCTTTCACTGGAAGCAAGGAGGTTGGAATACATATCTACCAAAAGGTG
GCAACGGTGCAGCCAAACCAGAAGTTTTTGCGTCGTGCTATCCTTGAGATGGGTGGCAAG
GACGCCATTATCGTAGATGATGGGGTAGGGCTAGACACTACAGCCACCGAGATAGTGCGG
TCTGCTTTTGGTTTTCAGGGGCAGAAATGCTCTGCCTGCTCACGTCTCATTGTACATAAG
AACCTCTACGAGCCGCTACTACAGAAGGTTATAGAACAGGCGCGGAGGTTACGCGTCGGC
GACCCGGCGCAGTATGGTATAGATATGGGCGCGGTGATAGATGCCGATGCTTATCGGAAA
ATCCAAAGTTATATCGCCATCGGCAAAACGGAAGGGGAACTCGTTATGGGCGGGGTAGAT
CCCGCTGAGCCAGACGAAACCGGTTACTTTATTCACCCGACCATCTTTCGAGATGTGGCG
CCCAACGCCCGCATCGCGCAAGAAGAGATCTTCGGGCCGGTGCTTGCCGTGATAAAAGCG
GACGATTTTGATCATGCGCTGGAGATCGCCAACAGCACGGAGTACGGTTTGACCGGTGCC
CTGTTTTCGTACAATCGCGAGCATATCGAGCGGGCGCGTCGCGAGTTCCATGTTGGAAAC
CTCTACATTAACCGTAAATGCACCGGTGCGCTCGTAGGAGTACAGCCATTTGGCGGATTC
AACATGTCGGGCACCGATAGCAAAGCCGGTGGACCCGACTACCTCGGCCTCTTCTTGCAG
GCTAAATCGGTGTCCGAGCGCTTCTAAGCAGGGGTAACAGCGACCTTGATGGCGTCGAGT
GTGCCGTTGGCTAGGCAGGCGAGGACGTCGGGAATCTGAGAGAGGGTAGCCCGATGCTGC
AGAAAGAGATGGGTGGGAATCTTGCCTTCTGAAAGAAGGGTTAGTGCTTGTCGCACAGCG
CTTGGTGTGTGATGGAAGGCACTGATGAGTGTAACCTCCTCATAATGAATGCGATGGGTA
TCTAGAGCGATAGAGCTTCCTGCGGGACAGCCTCCAAAGAGGCACACCGTTCCGCCGGGT
CGGGCTAGGGCGATAGCGTGCTCCCAGGCTTGTGTGGTACCCACGGCTTCGATGACCCAG
TCGGCACCTAATCCTTCGTCGGTAGAGCGTTTGAGATGCTGAAGTACCTCCTCGCCCATT
TGGAGATCGAAAACCTTATCAGCTCCTAACGCTTTGGCGAGTGTGAGCCGTTGTGCTCGT
CGCCCAATAGCGAGGACTCTTGCTCCAGCCAAAACGCAAAGGCGTACAAAGAGAAGCCCT
ACAGGGCCAAGGCCGATCACCGCCACACTCTCTCCAGGGTGGATAGACAGGCGCGCTAAT
CCGTGTACTACGCAGGCAAGTGGCTCTACCAAAGCTGCTTCTGCAAAATCGAGGTGAGGT
GGGATGGGTAAAAGATTCGTTGCCACAATGCGAGCGGGCACGAGGATGGTTTCGGCATAG
GCGCCGTTTAGGAACAGGAGCTCGCGGCACAACTCCGACTGCCCGCGCCGACAAAAGAGG
CACCGACCACAAGGGGCCGAATTTGCCGCGACGACGCGTTGACCTATCTGCCACCCCTGG
ACGTTAGGCCCGATGGCTTCAATGACCCCAGCAAACTCATGCCCAAACAGAGCGGGAGGC
TGAATCATGCGCGCATGATAGCCACGGCGATAGACCTTCACGTCGGTGCCGCAGGTTAAA
GCCGCCTGTATTCGCACTCGTACTTCTCCTTCAGCAGGCTCTCTTATAGGCACCTCTTCG
ATGCGCACATCCTCCGGACCGTAGAGAACGGCCGCTTGCATCGTGTTCATGGCTGAACGA
TCACTTTGAGGGTGTTCTCTTTGGGTTGCGAAGCGAGGGCGATGGCCTCTTGCATGGATG
AGAGTGGCAGGCGGTGCGAGATGAGCCGTTGCACCTCTATGTCGTGTCGAAAAATGAGGT
CTGCGGCTTCCTGAAGCAGCGTGACGTCCCCACTATAGGAACCTAGAAGCTGTTTTTCGA
GCATGCCGATAACTCCTGCATCTATTTGGGTAAAGTCTTGCAGATAGGTTTGAGCGAAAA
GCAGCACCTTACCCGCTGGACGCACCAGATCGAGAGTTGTTTGAACAAGGTGGCTGTTGG
CGACGGCCAAAATCGCCACGTCGGCCCCTCCGGTTGATAGGTTTTCGGTAAGGTAGCTTT
TGGCTTCGATTGCAGTAGCAAAGGCGACTTCGGCGCCGAGCTGTAGCGCTAGGGCACGCC
GTGAGGCCAGCGGATCGACAACGAACACCTGTGCTCCCACTCTACGGCAGAGTTGGGTAT
AGAGAAGCCCGATAGGCCCTTGACCAAGAATAAGCACCACATCGTCCGGCTGAATGTTGG
CTTGACGAACGCCCTTTAGACAGGTATTGAGCGGTTCGATGAAAGAGGCCTCTTCCGAAG
TGACGTTGGGGGGCAATCGGATCATCCCGTGTTTTACGCACCGCTCCATAACGCGCACAA
ACTCGGCAAAGCCGCCTCCCGCTGGTTCATAGCCGGCGGTTGTTCCAGTTTGCTTATAGA
CCGGGCATTGGGCAAAGGCACTACGGCGACAGTAAGGGCAATCGGAGCGAAGACAGGGCA
CATGGTGGACCACCGCTACGCGCTCCCCAACCTCCCAACCTTCCACATCCTCGCCGATTC
GGGCGATACGGCCGGCGATCTCATGACCAAAGATGCGAGGCGGTTCCACCAAGCCGAGGT
GTATTTTTTTGAGGTCGGTGCCGCAGATGCCACAAGCTTCTACCCTGATAAGAACCTCCT
TTGGACTGATGGGTGGGAGCGGAAGGCGTTCAAGCCGTATTTCATCTTTCCCCCTGTAAA
CGGCAGCGAGCATGGCGTGGGGTAGTTCATTCATGGCCGCTGTCCTACATCTATTTGAGG
TAGTGGAAAAGCCGGTGGAGTATGAAGCGCAGCTTCCACTTCACGCGGATCCAGATTACA
TCCGAAACCTGTTAATGAGATCGGTTTAAATCCAATTCGAAAGGCGGGGGAGTTCGACTT
TAGTCGAAAATCGCCTTTTTCCGGGTCAAGGAACTCGGGATCAGCGATGAGCGAGTGAAG
GTCTTGTCCTTTTTGTTGCCATTGGGAAAAGCTCATTCCATCGAAGGTAACCGGTTGACC
AGCAGCATTCCAGTAGAGATTATAGTCAAGATGATAGTTGTTGCCCGACCAGTTAGAGCC
GAGGAGCGTGCCTTGGCGATAGTAGACGATATTGTGCTCCAGGGTGAACGAGAGGTGGTC
TTCTGCACGCGTACGTACGAGCTGGGCCTCGAGATTAAGCGCGAAGATATTGTTGATGAC
ACGATTGTTGGCACCATAATGCTGGTGCAGGCCCCCCGACTTTGTGTCGTATACAATGTT
GTCCTCTGCGAGGACATCGCTAGTGCCCTCATCAAAGTAGATTCCCCATCCACCGTAAGT
AAGGGAACGGATATGGCATAGAAGGTTGTGTTTGAGAACCGTTCCTGGCGAGATACCCAG
CAAGTAGATGCCGCCCATATCGGAGAGCAGGCCTTGGCCGATGTTTTCGATTCGGTTGTT
CATGATGATATTGTCGTGGGCAAGACTCTTGCCGTAGCCCCACGTCCAGCCCACGGAGAT
GCCCGTGTAGTAGAGGTTACCAATCGTGTTGTTGATGAGGCGATTATAGGGAGATTGGCC
GATCCATATACCGGTTGCTGCCGGATGAAGGCGCCCCCCATCAGCGATAAGACAGTTTTG
CACCGTATTATTTGACGCGATGAGCTGGGGTTGGTCGCGTATGATCGTCTCTCCGAGCTT
GATGCCACCGGCACCGAGGTCGGTGAAGGCACAATTTTCGATGTGATTGTTCTGGCAGCC
CTCGCCCAAGGAGATGGCCCAGGCGCCGGTATGCATAATGTGGCATCGGTCAAACAGGCA
GTTGTGCGCCATAGTCGCCTCGATAGCCGCCGGCAGGTCCACTTCAGCTTGGGGGGCATC
ATGACCTTCAGGAGGCAGATTCCAGTTGGAGTAGGCAAAGGTCAGCCCCCGAAAGACCAG
GTAGGAGACCGGTACATCGGCATTGGGGTTACCTTGCAGAAGCAGGAGTTGGTCCAGGCG
GGGCGCGACGATCTGGGCGTTTTGCAGTCGCTCTTGCGCTTTGGGCAGATAGGTTAAAAC
GCCGGTGGAGCGGTCGAGATACCACTGGCCGGGCTGAGAGAGCGCCTCCTTAACGTTCTC
AATAAGGTAGCGATTTCCTTTTGGGAAGCTTGTCCACCACTCTGTGCCTGGGGTATGTCC
GACTAAAGTAACGATGGAGCGGCTGGTATCGAGCGATGCGACGTGGTAGCGCCCGGCGGC
CCAAGTATGAAACACAATGACCTCCACATCTTTGAGGTTGCGCCAGTGAGGGTTGAAGCT
GCCTGGCGCGTAGCCGAACTGGTCGAATCCCTTTCCTTGAGCAGCCGGAGAGGAGGTGCC
CTCTTGTGTAATGGTGTAGTATCCGTTTATCGGAAGTCGGGGCCGATAGCGTCGTTCGCC
GTTGACCCACAGCTGGCAGAAATTCCAGAGGCCGTTTTTGACGTCTGGCAGTGTTGTCGT
CCATCGGTCTGGTGCCACGGCCTGCCAATTGTTAAGCACCTGTCCGCCACTAATGATGGG
CTTTTCTCCTGGATAGGCTTCAAAAACGGTGGGCGATTCGGCAGTTCCACTATCTTCCGG
GGTAAATACCATGGGTTGTTTGAGAGGATAGAATCCACCTCGTATAAGAACAACGATGGG
ACGATGCAGATTAGGATGCTGAGATCGAAAGGTGCGGACAGCCATTTGGGCGCGTTCAAG
GGTAAGGAAGGGGCCGTCGGTACGATGCGAGTTGGGTGTAGCGAGGCGTCCCGACCAGCT
ATCGTTACCGTTTGGGGCCACGTAGAAATCGGCATGGGGCCGGGCGGCTAAAGCCATAGT
GGCACCGGTAAGCAGAAGGAGGCCTAGCCCCAACAACATAACAAAAGCTCTCATTGGCTT
CTCCGAAAGTTTTCTTTCTATCTAGCTTCTTAATCTCTTCTGCTTACGACCGCTGAAATC
CTGCTAGGTGTGGTTTCGTATATGGGAACCGTATTTACGAGGAGGCGGTATACTTAATCA
GAGTTTTAGGCATTCTTAGCGTATAAAAGTGTTTTAGGAGGATAGTCAATGAACTACGGG
TTTGTTCCCACCTATGGGACGGTGGCGGACGCACCTGCGGAGGTAAGAGCGACATTTGTA
CGTCGGGTCTACGGTTTGTTCTTTGTTTCTGTGCTTGTGACCATTCTGGTAAGCGCTTTT
TGTGCTCAGCAGGCCATCGCTGCTACCCTCATGCCCATGCTGCTGCCCCTGCTCATTGTG
CAGCTTGTACTGGGCATTATTATGGCGTTTACACGACGTACCACGGGTTTGAACATCGCG
CTATTCTACCTCTTCTCGGCGACGGAGGGGATGATCATCGGCCCGTTGATGACACTTGTT
TCGCGCGTGGCGCCCGGTGTTCCGTTAGAGGCGGCGGTGCTGACAGGGGCGGTTTTTGCG
GGATTGTCCCTTTACGCTTTGCAGTCGGGGAAAGACTTCTCGTTTTTGGGAGGGATGTTG
TTTGTAGGGCTCATAGCCCTCATCGTTGGCGGTTTGGTGATGATGTTCGTGCATGTGCAG
GCGCTCTATACCCTCTACTGCATTGTGGGAGTGTTGATCTTTTCGGGCTACGTTTTATAC
GACACTTCCGCGATTATGCGTCGGCTCTACCCTGGCGAGGAGATTGTAGGAGCCATTAGC
CTCTATCTAGACCTCATCAACCTCTTCTGGCTGATCCTGCAGTTGCTGATGGAGCTACAG
CGTCGCGATTAGAGGGTGGACTGGTTTCGGAAGAAATTGGATAAGGGCGACCATCAGGTC
GCCCTTACTTGTTGGAGACTACCGTTCGAGAGAAGTTCCTGTCTTTTTAAAACCGAGAGA
CACTTTCGTAGTTACGAATGAGCCCTACGACCTTGCCCATGATGCGGCTATCCTCGCGCT
GAATAGGAATAGGCGGATAGGCTGGATTCGCAGCGATGAGCTTAGCGCCTTGTGGGGTGA
ACTGTATCTGTTTTACGGTGGCCTCATCTCCAAGCAGAACAGCCACGATGTCGCCATTAT
TGGCCGTGCTCTGCTCCTTTACGATAACGATATCGCCATCGAGAATATGGGCATCTATCA
TCGAATCTCCGCGTACGCGGAGGGCAAAGAGGTTGCCGTTTGCCCTGAGATTCGGCGGTA
CGGGCACATAGCCCTCGATGTTCTGTGTGGCCGTGATGGGTTGGCCGGCCGCGATAGTAC
CCACAAGGGGAACGAGCGAGAACTCGCGTTGTCGAGTAGAGGGGCCAGTATGTCCCACAA
CGGTAATGGAGCGTGAGGTGCTGAGGCGAGTTATCTTGCCTTTTCGCTGCAGGGCATCGA
GGTGGACTGTAACGCCGCGCAGGCTTGAAATGTTAAAGGCGTTGCCGATCTCCCGAATGG
AGGGGGGGTAGCCTTTCTCTTCGATGTATCTGACAATAAAGTCCAAAATCTGTTGCTGTT
TTTCCGTGAGGCCTTTCGCCATCGCCGGACCTCCTTTCGGTTTAGAATATCTCCGCGTAA
GCGAATCTACTAGAAACCATTATACCACATTTTGTCCATCAGATTTTGAATCCCTTCAGA
ATTCCTGTGACAAAGAGAGGCGTAATAGGGAGGCGCTAACGAAAATTATTAGGATTCGCA
AAAGCTACCCTCTTCGGCCAAATTTCCAGGCGAGGAAGCTTTCTAAGAAAAGCAGAGCGA
TGGCGATCTCAATGAACAAACGCCAAACCTCCACCCCGTAGCGAGAACGGTTGACGGCCA
TGCTGAGTTGTTCTGGGGTAGTTACAAAGGTTGCTCGAGCTATAGGGTAGCCGATTTGGG
ATAGAGCCGTATTGGGGGCAGCGTAGGTTAAGTCCGACTCCTGTTCAGGGAGGGCGACTG
CAAAGGCCTCGTGGATAGGGCCTCCGGAAACCAAGTAGACCCCTGCCATCTGGGTGTTGG
GGTACTGCAACTCAGCGCCTTCGGCGCCGAGAACGGGCGTACGAGTATCCACCGTGCCGT
CGGGGCGGGTAATACGAATTTGGGCGTTTACAGCCGAGAGCGGAAGAGGAAGCAGGAACG
GCATATCCAGAGCAAGGTTATGGCGCACCTCGGCGCTGGCGCTTAGGGCGAGCAGAAGCT
GATAGAGCAGGGGCACGTAGCTGGCGGTGAGAGGTAGGTCGTTCCAGGACGTATCGGCAC
TGCTTGCGGCCAATATCACTTGACCTCGGCCGACCTGTCGCTCCACGAGGGCGGGTGAGC
CATCGCTAAATCGAAGTATTACCTGAACAGCGCCAGGGTTGCTGGAATCGTCGAAGGGAG
TGAGTTGACGATAGGCAGTGAAACGAGCGAGCCCGATGTTGATGTTGGAGGTATCCTTAA
AAAGGCTGAGCGGCGCATAGTTGCCAATAGAGCCTGGGTTGAGGGTCTGAGCATTTTCAT
AAGGGAAGCGAACTATTTTGCCTAATGCTGCCGGGAGTAGGCCGGCCTCCTTAAGTACCG
CGTTGACCTCGTCGGTTTGGGTGGCCTCACTAGGGAAGAGGAGAAGTCCTCCACCGGTAC
GCACGTAGTCCGCAAGAGCATGAGCTTCCTCTGTGGAGAGATGAGTGAGACCGGTGATGA
TGATGGCTTGATAGTTGCTAAGATTTTCTGCGTCGAGACTTTCACCCTCAATGCGGGTGG
GCTGAAAGATATTGCCTCCGCCAACCGGCGCCAGCGCCGCTAGTGTGTAGGTGGCGCTTT
GTGACTGCATCTCTTGCACAAGCACCCTGAGGGTCGCGCGCGACTCCAGCACGAAAGGGG
CGACGTTATCGAGAGGAAGGTTATCGGTGTGCTCTGGATCGGCCAGCTCGACGCGCCCCA
CATGAATACCTATTTGTGGTAAGTAGGGAGTAAAGGTCGCCAGCGACGCGGAGTGTGGAG
CTAGATTCACTTTCGTCATGCCTGCCAGCTGCCCATCGAGGCGCAGTACAATAGGCAGAT
TGTTGTAAGAGCGTGTCCCATAGTTGCTGATTTTGGCAGAGATACGGGCCGCTAAATGAG
GAGTCACCAGTTCGCGCTCCAACGGCTCCATATGCACGGCGAGGTTATCGCGCTGAGGGG
CAGGGGAGCCGACCGATATCCATATAAGACGCGCTTTGTTTCCAAGCTGTTTCCAAATGC
TATGTGCCGATTCGGACTGGCTGCTTTTCCAAGCATTTGCCTGGTCATCAGTGATCCAGT
ACACCTCATGGTTGGGGAGAGGAGATTTTTTGAGGAGGGCTACCACCTGTTTGGCGGTTT
CAAGGTAGTCGGTTCCACGGGTAGAGAGTTTTGCAGCGTTGAGGCGAGCATAGGCAAGGC
GTAGGTCATATGTTGGAGAGCCGATAAGCGTCGTAGGATGGTCATTGGCAAGGAGAAGGC
TGACGGCGTCGCCGGGGCGAAGCACATGGGTAAGAACTGTTTTTGCTTGCTGCACAGCCC
TTTCCCAGGCAGTGTTCTGATTGGGAATACGTTGTGCCATGCTGAAAGAGTTATCTACGA
CGACGATGGCGTAGACGTGAGCATTTTGTCCAAGAACGGAAAGCCCAACAGCTTTGATCA
CCGGCCTGGCAAAGGCAAGTACGGCTAGGAAAACGATAAGGAGACGCAGGGCTAGCAGAA
TAAGCTCCTCGATACGGAGGCGACGTCGGAGCTTACGTTGCGAGTGGTGCAGAAACTCCA
TAGCGGCCCATCGCACGATATGAAGGCGTCTGCGTCGGATAAGATGGATGAGGATGGGAA
TACCCAGCAGTGTTAGAGCGCCGAGAAAAGCAGGTGCTAAGAAAGACATCAGTGCGATTG
CCTCATCCGTTCGGCGAGATATTGCGAAAGGGCGGTATCCACGGGCTGGTCGGTAACCAG
TTGCACATAATCCATATTCAGCTCACGGCAACCGCGGCGCAGGGCCTCCACATAAGCTTG
AAAGGTGCGGAGATACTCTTGCCGGAGTGCATTTGGCTCTATCAGCAGGGGGGCTTCGCC
CTCCATGCCCTCAAAACGGCTTGTTTCACGAAAGGGAAATGTAAGCTCGTCTCTATCGAG
GACATGAAACAGGATGGCCTCGTGTTTTCTATGATGGAAATGCTGAAGGCCTCGAAGGAT
GTCGGTAGGGTTTGTGAAGAGATCGCTGAAGACGATCAGAAGGCTACGACGACGCACGCG
TTCCGCGAGATCGTGGAAGGTATCGGCGATGCCCGTTTTGGGAGCGCTGTCTTTCCGTTC
CAAGGTCTCTAAGAGGAGGCGCATGTGCGAGGAGGTAGAGGCAGGGGGGATGAACTGACG
TACGCCGTCGTCACAGAGCGCGAGACCAACCGCATCGCGTTGTCGCATGAGAAGCACAGC
CAGAGCCGCGGCGCATACCGTGGCATACTCGCGTTTAGAGAGAGCGGAGCGAATGCCCTT
ATAGTTCATGCTCTCGCTGGTGTCGAGGACGAGAATAGCTTTGAGGTTGGTCTCTTCCTC
GAACTGCTTAATATGGTATCGGTCGGATCGGGCGTAAACCTTCCAATCTATGTGTCGGAT
CTCATCACCGGGAACATAGTCCCGATGTTGAGCAAACTCCACACTGCTGCCCCGGTGCGG
GCTTTTGTGCATGCCAGAGATAACTCCCTCCACAACAGCACGAGCACGCAGTTCCAGGCG
TGTGATGCGTGCCAGCGTTTGAGGGTCGGCTAGCGTGCGCGGATGCATAACCATACTGCT
ATTTATCCGGGTCGGTAGGTCTAGGGATTCGCTCCAGCAGTTTTTGAACGATGGTATCTG
CGGAGATACCTTCGGCTTCTGCGTTGAAGTTGGTCACGATGCGATGTCGCAGTACGGGCA
GTGCCACGGAGGCAACGTCGCTAGTGGTGACGTAGGGTCGGCCGTAGAGGGCGGCACGCG
CTTTGGCGCCAAGTATAAGATACTGCGAGGCGCGCGGGCCGGCGCCCCAGCTCACACATT
CGCGCACGATGTCGAGTGCTTCCGGCTCTGTAGGACGTGTGGCACGGGCAAGCGCGACTG
CGTAGCGGAACACATGCTCTCCCACAGGAATGCGGCGTACAATATCTTGAAGCTTCAGAA
TATCCTCACCGGTGAGAACAGGTTTCAATTCGACTTGCTGGCCGCCCGTTGTGGCTTTCA
TGATGGCCACTTCCTCTTCTGGCGAGGGATAGGTCACCACGATCATAAACATAAAGCGGT
CGAGCTGAGCTTCGGGCAACGGGTAAGTTCCTTCTTGCTCGATGGGGTTTTGGGTTGCGA
GTACGAAGAAGGGTTCGGCCATGGGGTAGGGATGCCCCCCTACGGTAACGCGGTGTTCCT
GCATGGCTTCGAGCAGCGCCGCCTGGGTTTTTGGTGGGGTACGATTGATCTCGTCGGCGA
GGATCATATTGGCAAAGATAGGGCCGCGCAGAAAAACAAACTTCCGTTCTCGTGTGATAG
GGTCTTCTTGGATGACCTCGGTGCCGGTGATGTCGGCAGGCATAAGGTCGGGAGTGAATT
GGATGCGTTTATAGGTTAAGGAGAGCACTCGGCTCAAGGTGCTAACGAGGAGCGTTTTGG
CAAGACCAGGCACTCCCACGAGAATGCAGTGGCCACGAGCGAAGATGGCCATAAGCAGCT
CTTCGATAACGGTATCTTGGCCAATCACCACTCGGGCGATTTCAGCACGCATCGTATCGA
AGGCTTCGCGAAGCTGCTTTAGTCTCTCTAAGTCGGCTTGTGTTGTTTGAGATGAGGTTA
CTGTCATCGAGTCGAATTAGGTTCCTTTCAAGAATTAGGATGAAGGCAATAGGCGAGAGC
GATCAATGTATAACTAGTGACAAGGGCGGGTTGGTTTTCCCAAAAGCGCGCATTGGTGTT
GAACCAAGAGCCATCCGGATGCTGTAGGCGAATGAGCTGTTGGATAAGGTCTTTCTGCCA
ATCGTGCGGTTTACCATGGGTATCAATTACATATTTTTGGCCGTATACAGCAAGGGTTTT
AGCCATAGTATGATAGTAGTAGTAAAGAGCAGCGGTTCCCATGCCCGGGTTGGTGGTAAC
GGAATAGTGGCTGCGAATCCAGTTCCAGGCCGCTTGGGCACGGGGGTCTTTTCGTGAGAC
ATTACAGTAGATGTAGCTCTTAAGGCCTTCGTAGGTCATGGAGCCGTAGGAGGTGCGATA
GCCTTGAGGCGATTTCGAGCCGCCTAGCGGGTCGTAGACAAAGCCGCCATCGTTGGGCCC
CGTTTTCGCCCAAGCCTGGTCGTTAGACTCTTTGCGGTTCTGCACACGCTGCAGAAAAAT
GATGGCTCGTTTCCAGACCGGCGCATTAGCGGGCACACCAGTATCTTTGAGGGCCTCGAG
AGCTGTTGCAAGGTTGGAGAGGTCTGGGTGATCATCGGGATCGGAGCCGTAGCCGATGCC
GCCGTAGAAGGGGTTTGAGGGTTTCATACCGTCGGTGGCTCCGAACTGAGAGTCTTCAAG
GAACTTTTGCGCTTTGGCGATGATGGGTTTATAGGCGGGATTGTGGGTAAGATAGAGAGC
CATCATGCTGAGGCTGGTGTTGTAGTTAGGCAAAGCGAGATTGGGATCGCGGTCGTCATA
GATTCCGCCATTGGGTTTCACTAGATGAAGCAGGTACTGTATCCCATGCGCGACAGCAGG
GTCGTTTAGTTCATTATGACCGTTGCGCAGGAGGGCAGCGAGGGCCAAGGCGGTGGTACC
GGGATAGTGACTCCAGGAGCCATCTTTTTCTTGCACCCGATGCAGATAGTTAATACCTTT
CTGCACCGCCTTTTGTGCTTGGGCGATTAGCGCGTCCGGTGCTGCGGCAGCGGTTCGAGC
TCCTATCAAAGAGATCGCCAGAAACACCACATACACACTCATCTTATAAAGCAGGTGTCT
CATGTTTTTGTCTTCTCCTCCACATCTTTTGGCTAGAATGCGCCCTCCATGTTCTCATTA
TATTCTATTTAGATACTTCGAAACTCCTCTAAGTTACGCCCAGTTGGAGAACATAAGGGC
TTTAACTCATAAAGTTCTGTTGTGGCTTGAGGGGGTGGCTGAAGATTTTTTAAACAACCG
CCGGTTCTAATATTGTCAGCGTTTTGGCATCGGCATCCAACCTTGCTCGCGCGCCGAGAG
GCAGGGTAAGAGGGTTCGGCTCGTGCCCAAAAGGGAAACCAACTATTGTGGGTTTCCCTA
AAGGGAGCAGTAGGTCTTCCCATAAAGCGTAGAGTTGGTTTGGCGAATCTTCCGGCTCAT
GCTTCCTCCATCCGGTGACCGTGCCCACGATGAAACCTGCTGCTTCTTGCAGGATTCCGG
CGTTGAGAAGTTGGGTAAGGTAGCGGTCTACACGATAGACCGGCTCGTTCACGTCCTCGA
TCAACACCAGTTTTCCACGAAAATCGGGTTGGAAGCGAGACCCACAGGCATGCGACAAGA
GGCTAAGACAGCCGCCGGCAAGGGGCCCTTCCGCCACTCCACTGACTAAAGTTTCGATAT
TTTGCGGTGATGCTGGCAAGAGGCCAAACGACTGGGGATTTTCGAGCATCGTCCAAAAAC
AGTGTAAGGCCGTCTCCATGCCGACGTCTTTCCCCTCAGATAAGCGGACGAGACTGGTGG
CGTTAGGAGAATAGAAGGTAATCCAATCGGTGTAGTGACAAATAACGAGATGTAACGCGG
TGATGTCGGAGTAGCCCGCCACAATTTTTGGATAGCCGTCGAAAAGCTCAGAGGTTAGTT
TGGGATAGAGCCTTTGAACCCCATACCCTCCACGTGCACAAAAAATGGCGGTGATGTCGG
TCCGGCGCAGAAAGCTTTGAAGATCGGAAAATCGCTCCTCGTCCGTTCCTGCCAAGTAGT
TGTTGGTGGGATGTTGAGCCAGCACATGAGGCCCCAGCACAACCCTATAGCCACGCCGCT
CGATAAGGGTTTTGGCCTGAAACAGCTCCTCGCTAGGAACCGGGCCGGAGGGTGCGATGA
TTCCTATTTGGTCTCCTGGTTGCAGACGGCGGGGTGGGCGCATACGTTTAATCAACAACC
GGCAACGGAACGAAACGACGTTGCGGCTGAAGCTCTTCTGGCGGAGCCACGATCTCTCGA
TAGAGACTATCGCGCTCCACGGGAACACGACCTGCCTCTTCGATAAGCCGTATCATCTGG
CGCCTTGTGAGAACCTGCCGCTTATTGCCGTGCTCTCCGTCTTTATAGGTTATCTCGTAT
TCATGCACGGTGCCATCCACGTCATCGGCCCCGTACCAGAGGGCAACTTGGGTGACCTGA
GGTGTGTTCATGATCCAGAAGGATTTGATATGCGCAAAGTTATCCAACATGAGGCGAGCG
ACCGCAATGGTACGCAGATCATCTTCGCCAGTGGAATGAGGGAGATCGGCTAGCTCGGTA
CCTTCGGGATGAAACGCTAGGGGGGTCATGGTAACGAAATGGCGCGTTTCATCTTGCAGT
TCTCGGAGGCGCACAAGGTGCTCTACACGCTCCTCCAAGGTCTCGATATGTCCGTACAAC
ATGGTGGCGTATTGGGTTAATCCCACTTTTGCCACCGTGCGTGCCACCTCCATCCAACCC
TCTCCGTCAATCTTCCGGTCAAACAGCTCACGGTGGACACGCTCGGAGAGTATCTCGATT
CCTCCGCCAGGAAGAGAATCAAGGCCTGCCGCCATCAGCTCTCGCAGCACCTCCTCTAAA
GGCTTCTGCGCCTGCCGTTGAATCTCTACCAACTCCACCATCGTAAACGCTTTGATGTGG
ACATTGGGACGCACTTCCTTTACGACTCGGAGAAGGTCAAGATAGTACTGGTAAGGTAAT
CGTGGATTGATGCCACCCACCATATGAACTTCTGTGATGGGCACATCTATATGCATAAGA
AGGCGCCGTCGTACCTCTTCAAGGCTCAGCGTGTAAGGTGCCGGCCCGCCTTTTTTAGCA
TAGAACGAGCAGAATTTGCAAAATTTGTTGCAGATATTGGTGTAATTAATGTGCTGATTG
CGGACGTAATAGGCCTTCTGTCCATGCAGACGCTCCCGAACGATGTTGGCTAAATAGCCA
ATCGCCGTCAAATCCGGATGCTGAAAGAGACGCACACCGTCCTCATAAGTTAATCGCTCG
CGGGCGATGACCTTCTCATAGATGTCCATAAGGTCACGCCCAACGAGGCGTTCTACGAGA
CGTGGATTACTCATATCGTTCGCTTCCTCGCATGCATTATACCTTGCCGGCTCTCATCGT
GCTTCTCTTTTGGGAAAAAGCAGATCACCCTTCTTTACGTTAGGACCTTCTGCCTTGCGG
CCATTCAAACAGCCCTAGGAGGAAGATAAAACCAAACGCTACCCTCTCCGCAGCTCTAGG
GAACTACCTGCGTTCAGGCAACTCTACAGGCACTACCGTTAACGTGAGGGGCTCTAACAG
GCGCCCCTGACGCCGAAGGATGCGTAAGGGGATCTCTTTACCGATGCGCTCTCCGGTAAG
CTGACGAAGCAGATCGTCCGCACACCCTATGGGTTTCTCATCGAAACCGATGATCACGTC
TCCCACGCGAAGTCCGGCGCGCTCGGCCGGGCTACCGGGCTCTACGGCCTGCACTAAAAC
CCCATGGTGATGTGCTAACTCAAGTTGACGTACCACCACGCGTGGTAACTCTACGGTAAG
CCCTGCAACTCCGATGTAGCTACGGCGAACGCGACCTTCCTGAATGAGCTTAGCAGCCAC
CCACTTCGCCGTATCAATGGCAATGGCGAAGCAAAGACCTTGCGCCGGCAAGATCGTTGC
CGTGTTCACCCCAATGACCTCTCCTCGCGAGTTCACCAAGGGGCCACCGGAGTTGCCGGG
GTTCAGCGCCGCGTCGGTCTGAATGATGTTATCAATCATTCGACCACCTATGCCCCTTAG
GGAACGCCCTAGTGCGCTGATCACTCCAGCGGTTACCGTCCACTGAAAGCCGTAGGGGTT
TCCAATGGCCACCACGAGTTGCCCGACACGTAATTTACTGCTTTCGCCTAATCGCGCCGG
TTGCAGGTCGGGTGCGTCAATGCGCACAACGGCCAAATCCGTTGCTGGGTCGTCCCCAAT
GCGATCGGCAGAGACACGACGCCCATCCGTCAGCGTCACATGCACCCGACGAGCTCCATG
AATCACATGGCTATTGGTAAGAATGTAGCCGTCTGGGGTAAAGATAAACCCCGATCCGCT
ACCGTGTCCCTGTCGTCCACGCTCCACGGTCTCAACCTCGATGCAGACGACTGACGGCCC
CACCGTTTCGGCCGCATGAATCACCGCCTGCGAGTAGGCATCGAGTGCCTCTGTCTCCGT
GGTAAGTGGGTCTCGCTGCACGCGGTAGGATTCATCCGGACCTGTTTGCGCTCCGTTTAG
AGAAACAATCTCAACCTGCTTGTCCATTGCTTCTGTCCTTGCCTCCAAACTGTTATCTCT
AATTCGATATAGGTATTGGGTTGTCTATTTAGTTTCAATTGCTGCCTATGCTTTCGACTA
GGATATCTCGACTGGAAATAGGATGTTGTGCTCTTTGCAGAGTAGCACTCGCCGGAAAAA
CCTAGAGGAACCGTTCAGCCTTCCATTTTCCGCTTGAGGGTATAATGCATTGCGTCTGAT
TTTTGGATATACTCTCGAACGGCTCGGTTCCCAAAGGAGAAAAGTATGTTCTTCAAGCAA
CGATGCCTCCTCTTCTTTACCCTGTTCGCCATAACAACCCTTCTCAAACCTGTGTGGGCG
GAATATCGTCAAGAGTATCCGCTGCCGACTCCTTCTATTCCGGATTCTTTAGGGGTCAAC
ATTCACTTCACCGATCCCGCCCCGAATCGCCTTGATCTTCTCGCCGCCGCTGGTTTCAAA
TGGATCCGTATGGATTTCAGCTGGTCTGATACGGAGCGTGAGCGAGGCGTCTACAACTTT
TCCGATTACGACCGTCTTATGGAGGGGCTACGTCGGTACCATATTCGTGCTCTCTTCATT
CTCGACTACGGCAACGATCTCTATCAGCATGGGGCCCCCACCACGCCTGAGGCTCGGTCG
GCTTTTTGCAAGTGGGTAGCAGCTGCTGTCACCCACTTCCGACATCAGGGCATTCTCTGG
GAGATGTGGAACGAACCAAACATCGGCTTTTGGCAGCCCCATCCCGATGTGAACCAGTAC
GCCGATCTCGCGCTGGCTGTTGGTCAAACCATCCGACGTGTTGCGCCAGACGAGTGGTAT
ATCGGTCCGGGCATGTCCGGCATGGACTTTGGTTTCCTTGAGGGGTGCTTCAAACGAGGT
CTGCTGCAATATTGGGATGCTGTCTCGTTTCATCCCTATCGTGACAGCGCACCAGAGACG
GCTGCGCCCGATTTTGAGCATGTGCGACAACTCATCCAGCAGTATGCTCCACCCGGCAAG
TCAGTGCCGATATTGGCCAGTGAATGGGGCTACTCAGAGCTCTATCCCGGACTTGATCTC
GAGAAGCAGAGCCGCTATATCGTTCGTGAGTTTCTCTCTAACATCGCCAACGGCCTACTG
CTCACCATTTGGTACGACTGGCATGACGATGGCCTCGACCCCCACAATGCCGAACATCAT
TTCGGAACAGTCTTTAATAACTATCAGCCCAAATCTACCTACCTTGCGGCACAAACGCTG
GCCCGCACGCTGGATGGCTTTGTTTTTCGGAAGCGCATCAGTTTGGGCTCGCCGGATGAC
TATTGCCTTCTGTTCACTCATGGCGACCAAGCACGTTTGGCGGTATGGACAACGGAGGCG
CTCCCTCATCCAGTGCAGATCCCGCAGTTGACCGGGAAGGTCGTGGTGATTGGGTTAACT
GGAGCGCGCTTTGTGGTAACGGCAGGGGGGAACGGGCTTAACTTTTATCTCACGAATGAG
CCTCAATATCTTGTACCTACTCACAACACCGCACAGAGTTTTGGAACGGAGTGAGGGAGC
ACTTTAGCTGTTTTAGAGGGAGAAACAGAGGGAATGTTAGATATTCGGCTTATCCGTGAG
CAACCGGAGCGGGTGATTGCCGGCCTAGGACGCATGGGGGTTCCGCGCGAGGAGATCGAG
ACTATTCGCGCGATCGACGCCCAAGTGCGCGCTCTGAAAACGGAGGTTGAGCAAAAGCGT
CACGAGCTCAACGCAGCTTCCAAGGCCCTCGGTCGTTTAAGCCCAGAGGAGCGCGAACAG
AAACGTGCTGAACTACGTCAACTTGGCGATACCATAGCGGCTCTCGACGCTCAGAGGGAG
GAGCTAGAGCGCCAACTGCATCATCGGATGCTCCTTCTGCCAAATATTCCCGATGAGCGG
GTGCCCGATGGAACCAGCGAGGCGGATAACGTGATTGTGCGAACATGGGGTACTCCTCGC
ACCTTTACCTTTCCTCCGAAACCGCATTGGGAGATCGGCGCACAACTCGGCATTCTCGAT
ATCGAGCGTGGCATTAAAATTAGCGGTTCCCGTTTCTACGTGCTTCGGGGCGCAGGCGCC
GCCCTGCAGAGAGCGCTGATCACCTTTATGCTTGACCTCCATATTTACCAGCACAAGCAT
TTGGAGGTATACCCTCCTTTTATGGTGAAGCAGGAATGTCTCATCGGGACGGGCCAGCTC
CCCAAATTTGCTGAAAACCTCTATCATGACGCCGAAGAGGACTACTGGTTCGTGCCCACG
GCCGAAGTGCCTGTTACCAATCTCCATCGAGAAGAGATATTGGAGGCCTCTCAACTTCCC
CTACGCTATGTGGCCTATACTCCCTGTTTTCGTCGAGAGAAGATGTCGGCAGGCCGTGAT
GTGCGTGGCATTAAGCGCGGGCATCAGTTCGACAAGGTGGAGATGGTGCGCTTTTGTGCC
CCGGAAGATTCCGATGCTGAGCTTGAGATAATGCTGCAAGAGGCCGAAGAGGTCTGTCAA
AAGCTTGAATTGCCCTATCGGGTTGTATTGGTTTGTACCGGAGAGAAGGGAGAGTTCAAC
GCCATCCAATACGATATCGAGGTCTATGCCCCGGCCAGCAAGGGAGAGGAGGGGGGTGAG
TGGCTTGAAGTCTCCTCCTGCTCCAATTTTCGTGACTTTCAGGCGCGTCGAGCCAATATC
CGCTACCGTCCGGCGCCAGGCGCGAAACCGGAGTTTGTACATACCCTCAATGGCTCTGGG
CTAGCACTCCCCCGTGTACTGATAGCCATTTTGGAAAACTATCAGAACGAGGATGGGAGT
GTGACCATTCCTCCTATTCTACGTCCTTATCTTCACGGCCTCGAGAGGATCGAGGCCAGT
TCCTGATTTCTAAACTAGCCAGCAATGCCAAGGCTTAGTTAAAGTGCGAGCTCGTCTTGT
TCTTTTTGTTCTCTCCAAATCCCACCACCTGCGTCTTTATAAACGGCAACGCGACGGCCT
GTAAAAGGGGAGGTGGAATAGGGTTAGGGAGAGGGCTATCCCCTCTTAGGACGTGAAGAT
AGAAGCGCTTTGTTCCTTAAACGAAGCTTAATATGCAATGGACTAGACTAAATTGGGAGT
GCGCTGAGGATTCCTTTGGGAACGGCAGCGAATTCTCTCCTAAGATACATGAGGTCCTCC
TGTCAAGAGCCCTGCAACGGGGCAGGGTTGGCTCGTGCACCGAAGGTAGTTGCGGGCACG
AGCCAATTTTTTGATGCGGCTTTCTGCGGTAGAATGGCAGTTGAAAGGAGAGAGTAGTTT
TGTGAGGCTCATTGTTGGGTTAGGCAATCCGGGGCGTGAGTATGCCGGAACCCGTCATAA
TGTGGGGTTTGAAGTGGTGACGCTTTTAAGCAAGCGCCACGGTATTCCTCTGAGCGAACG
TGGCTTTCGTGCGCTTTACGGCAGGGGAGTCATAGAGGGAGAGCCTGTCTGTCTTTTTCT
CCCAATGACCTATATGAACCTTTCAGGCGAGGCGGTCGGAGCGATCAGTCGTTTTTATCG
GATTCCGCCTGAGGACATGATCGTGATTTTAGACGATGTAAACCTGCCATTGGGGCAGAT
TCGATTACGGGCGCAGGGAAGTTCGGGTGGGCAGAAAGGCCTTGAGAGCATTCTGCAGCA
CCTCGGCACTGAGGCGGTGCCGCGGGTGCGAGTAGGCATCGGTAGGCCTTCCGATGGGGA
TGTGGTCTCCTACGTGTTATCCCGTTTCAAAAGGGAGGAGGAGCCACTCGTGCAAGAGGC
GACGATGAGGGCGGCGGATGCGGTGGAGTATGTTTTGAAGGAGGGGTGGAACAAAGCAAT
GAGTCGATTCAATCGTCCGCAGGTTACACCAGAGACGCGATCGTAGGTGCGGAAAAAATT
TTTGGTTTTACCCTTGACAACACAGCGGCCTATGGCGTATAATACGCCTTGCCTTCGGAT
GAGCGCTTCAGAGGAAGCACGAAGGCTAAAGCTCTTTGACAATCGTGTGATGACGTTTTG
TGTGGGCTCTGTAGAGTTCACAACGTTTTGCGTGCCACACAAATCGAGCAGGGATCAACA
CTACCAAATACGTCTGCGACCCGCCTTTTAGGCGGTTTAGCATACTGGTTTTCAACGGAG
AGTTTGATCCTGGCTCAGGACGAACGCTAGCGGCGTGCCTAAGAAATGCAAGTCGAGCGG
GGAGAGCTCCGCAAGGGGTTCTTCTAGCGGCGAACGGTCGCGTAACGCGTAGGCAACCTG
CCCTACAAGACCGGGATAACACCTCGAAAGGGGTGCTAATACCGGATGGTGTCGTACGGA
GGCATCTTTGTACGATGAAAACCGGGCGAAGAGCCACGGGCTTGAGGAGGGGCCTGCGTC
CTATCAGCTAGATGGTGGGGTAACGGCCTACCATGGCGACGACGGGTAGCTGGTCTGAGA
GGATGGTCAGCCGGACTGGGACTGAGACACGGCCCAGACTCCTACGGGAGGCAGCAATTA
GGGATCTTGCGCAATGGGGGAAACCCTGACGCAGCGACGCCGCGTGGAGGAGGAAGGCCT
TCGGGTTGTAAACTCCTTTTCTTGGGGAAGAAGGAAGTGACGGTACCCAAGGAAGAAGCC
CCGGCTAACTCCGTGCCAGCAGCCGCGGTAAGACGGAGGGGGCGAGCGTTGTCCGGATTT
ACTGGGCGTAAAGGGCGCGTAGGCGGGGGAGCGCGTCTACTGTAAAAGTTTGGGGCTCAG
CCCCAAAAGGTCGGTAGATACGGCTCTTCTTGAAGCAGCTAGGGGGAGATGGAATTACCG
GTGGAGCGGTGAAATGCGTAGAGATCGGTAGGAACACCCGTGGCGAAGGCGGTCTCCTGG
GGCTGTCTTGACGCTGAGGCGCGAAAGCTGGGGGAGCGAACGGGATTAGATACCCCGGTA
GTCCCAGCCCTAAACGATGGATACTAGGTGTCAGGGGTATCGACTCCTCTGGTGCCGTCG
CTAACGCAGTAAGTATCCCGCCTGGGGAGTACGGCCGCAAGGTTGAAACTCAAAGGAATT
GACGGGGGCCCGCACAAGCGGTGGAGCATGTTGTTTAATACGTCACAAACCGTAGAACCT
TACCAGGGCTTGACATGCGGCGCACCGTGGTGAGAGCCACGTTCTCCGCAAGGGGACGCC
GACACAGGTGTTGCATGGCTGTCGTCAGCTCGTGTCGTGAGATGTTGGGTTAAGTCCCGC
AACGAGCGCAACCCCCATCCCATGTTGCCATCGGGTAGTGCCGGGCACTCTTGGGAAACT
GCCGGGGTAACTCGGAGGAAGGTGGGGATGACGTCAAGTCAGCATGGCCCTTACGCCCTG
GGCTACAAACATGCTACAATGGACGGTAGACAGAGGGTTCCGAACTCGTGAGGGGGAGGC
AATCCCAAAAATCCGTCCACAGTTCAGATCGCAGGCTGCAACTCGCCTGCGTGAAGTCGG
AATCGCTAGTAACCGCAGATCAGCGAAGCTGCGGTGAATACGTTCCCGGGCCTTGTACAC
ACCGCCCGTCACGTCACCTGAGTTGCCTGCACCCGAAGTCGGTGGGGCAACCCCGCAAGG
GGAGCTAGCCGCCGAAGGTGTGGGGAGCGAGGGGGACGAAGTCGTAACAAGGTAGCCGTA
CCGGAAGGTGCGGCTGGATCACCTCCTTTCTAAGGGTTATGGGGGGAGGATAGAGAGGAG
TGCTGAAACCTTCAGCCTCTCTACATACCTCCTACCACCTTGATGTCGATATCTCTGCTC
GAGTGCTCCGCAAGACGCGCTCTACAGAGCCCACACAAGCCGTCGTCACACGATTGTCTT
TCCCTGCTTTGTTCCGCCTTCTTCTTTCGTGAGTCTTCGTACAGCCATCTTGAAGGCCCA
GCACATCTCTTGTCTTGCCCCGCTCCCATAGGAAACAGGCCAAAAGATGGAACCGATCCT
CTTAAAAACCTCCGATGAAGCAATGAAATGAAACAAGATCCTACCTCGCCATCCACCGAT
TCTGCTTCAACTTCCATAGACGTACGTCGTGCGGCTTTACGGTTCGTGCTGTTGATAAGC
GTTCTTAGCTTCTTCGCCGACTTCACTTATGAAGGCTCACGTAGTATTACCGGCCCCTAT
CTAGAAACGCTACGTGCCAGCGCCTTCGTGGTAGGTGCTGTAGCCGGTTTTGGAGAGCTA
TGCGGCTATGCCTTACGCTTCTTCTCAGGACGCTTAGCCGACATCACGGGGCGTTTTTGG
CCGATCACGATTTTTGGCTATACCGTCCAAATGCTCTCGGTACCGGCCTTGGCGCTGACA
GGCAGTTGGCAAGCGGCAGCGACATTGATCGTGCTTGAACGGATAGGCCGTGCCATTCGC
AACCCCCCGCGCGATGTGATGCTTTCTCATGCGGCCAAACACATGGGTGGCTATGGATGG
ACTTTCGGAGTACATGAGGCTTGCGATCAGTTCGGCGCTTTATGCGGGCCTCTCGTTATC
GCGCTGGTGCTGGCTCATCACGGGAAGTATCACGAGGCCTTCGCCGTGCTGTTGGTGCCG
GCGCTCATCACACTGGGTTTTGTGTGGATCGCTTGTCTGCTGTACCCGAGACCGCAAGAC
CTCGAACCAGCTTTCATCGATCAAGGTCCGCCGACCTCCTACTCACGGGCGTTTTGGGTC
TATCTTGTGGGGGCTGCCCTGGTTGCCATCGGTTTTGCGGACTACTCGTTGATCGCTTAT
CACTTTGCGCGTGTGCATAGTGTGCCATCTGCAGTGATCCCTATTTTCTATGCGGTGGCC
ATGGCCGTTAGTGGGGGAGCATCCTTACTGTTTGGGCGCTTATTTGACAGGTATGGATTT
CCGGTGCTTGTCGGTCTCACCATGGTGGCATCGTTGTTTGCCCCTTTGGTGTTCCTCGGT
GGATTTTGGGTAGCACTGATCGGAGCGGCCATGTGGGGCATGGGAATGGGAGTTCATGAA
TCGATCATTCCTGCCACTGTTACTCCGATGGTACCTCCGCAGCGCCGTGCCTCTGCATTC
GGGCTATTTACGGCGTGCTATGGCATATTCTGGTTTTTGGGCAGTGCGGTGATGGGCTTT
CTTTATGACCATTCACGTATAGGAGTTATTGTGTTTTGCATGATAACGCAATTAATGGCA
GTACCGCTTTTTCTGTGGGTTAGTCGTAACAGGTCGCTTTCTTCAGAGGGGTAGATTAGG
TTGGAGCTGATAGGAGCTCTTAATCGAAATTTATCGTCCCATTAATACGTTCTTAAACTT
GAGCGGCTATGATAAAAATCGAAGCGGCTCCGCGAATGCGCCGCGACACTCTCTCCTAGT
AATATCCCGGCCTGCAAAGGCCGGGGATTTTTTTGTGAAGACCGAGTGCATGAAACGAGA
GATTGCATTGGAAGAGGTAGGCGCATAGGGCCCCGTGCGCCTACATTTCTTATTGGTTGG
GCTAGAGGATGGGATCGCGGCTCTATTGCCAGTCGGGTGGCTGTGAACTGGTCGTAGAGC
AGGGGGCAAGTTCTGTCTGTTGCGCCGCGGTCGTTTATTTTGGGGATCGTCGAGAAGGCC
TATGCGAAAAAATGAAACTTTTTGGCGAGTTGTACGTCTATCTCTAATGAAAGCATATGA
AAAGACGCCAAAAGATGAAAAAGTGGACTAGTGGATGCAACTAGAAGCCTTTAGAAGCAA
CATATGCAAAAAATGGAGAAAAAGAATGGGCCGTCGCTGTCTGCAGCGGGGCATAGGGCT
TTTCGTGAAAGTGATGCAGGGGCTGCCGGAGCGGGATCGAGGATATGGCTAGACCAAAGA
AGCCATTCCTAAATAGGCATACGACCCCGTTACACAGCCCGCACCTGCTTGACAGTAGGC
CGGGTATTTTTGTACCCTCTTGGACGGGGGCTACGAACTTGCCAAACAGACGGCTTTGAG
ACGACAATAGAAAGGATGATAAGCAGATGGCACCTTTAGTGAGGGAGAGACTAGATACAC
GGCCAGCGGTAGGGGCGCTGTCGAAGCGGCAACAACAGCAGCATGAGGCAGTGGAGCGTT
TGATCGCTCTTCTCGACCCAATGGGAACCGATGCCTACATGCAGGCACAAAACGACATTC
TGCGTTTGGCACGTCTGCGCGCCGCTCGTGCCCGATATGTGCTTTGCAACTCTGACGGTG
TGGCGTTGGCTCGCAACATGCGTCGGTCGTGTGAAAAGTGAACCGCGAATAGCTAAGAAT
GTGTTGAGTTGAGCATTGTAGCACATAAGCCGGTGGGGCCTAGGCCTCGCCGGCTTATGT
ATTTAGAATAGAACCCAGTCAGGTGATGGAAGGAAGTCTGTTATTCGGAAACCACGACAC
GAAGACAGGGAATGTTGGGAAAGCTACTGATTCCAACCGAGGCGCCCGTTGATAGAGACG
CTGTAGGTCGCAAAATGGTTGTGCGTCATACTGTAGACTGCCCAGATGGTCTCCGCACAA
AACTCCGCAAGAATGATGCCTAAAGCTACTTGGTGCAACTTATCATGTCCTTTAAGACCA
TAATACTTCTCTACGAAGAGTTTGATGAGATAGACGATAAGAAGACCAAACCAGAAGTAG
TCGAGGCCAAAGTTCATGGCAAGCGCATACCCTACTGGATGGAAAGGAAAGCCTGGTACC
TGAAACCGAATAAAATCGAGAAGCAGCACGACACAGAAGCCGATAAGGACGAACAGGATC
GCTACGATGTTAGGGGGCTGATGTTTGGTAGTAAAAGAGCTGACGGTGCCGGATACGTCT
CCTCCAACATCGCCAGCTCCCCAGACGTATCCGCGATAGATATAGATGAGGTGTCCGAGA
ATGCTGCCGACCACCATGGCAAGGAGGATGGCAATGAAGAGCGCCCGCTGGTTGATGCGC
GCTCTTTCACCCATTTTCATGGCCTCTAGTTGGTGCGGCATGGGGTGCGTGCGATGAATG
CGGTTTAGGAAGAAGAAGGTGTTGACCATGCGACTTACCCCAGCTTCGGGTAGGTTTTGG
GTGCCGGCAAAATCTACGATCATCTGGTTCGGCCCCATAAAGGCCATTTCATGAGAGGGA
GGGCCCACCTGTGCACGCATACGCGTAAGAGCGACACTGAAGATGAGGAAGAGAACAATG
GTAACGAAAGTCATCCATAACGGAATACCGATGTCCACGCCAATAACGCAGAGAGCCACG
ACGCTAAGCACAAGACCAGCAAATGCGACGCGGTGGGGCACTCCGCGATCGCCCGGAGGA
TGCCCATGAAGTATCTGTTGCCACACCTCCCGAAGGTAGCCACGGGCCACCCAAATCGCC
ATGACGAAGAGCCCGATGAAAGCCCCCCAACTCTGTTCGCTGAAGTAGGGTGGGCTGGGC
ACGAGCCCGCCACCGCCAAAAACTCCCGCGCTTTGTGTGTAGCCGATCGCGTAGGTAAAG
ACCTGAAGCGCCTTGCGGAAAAAGAAGAAAAAGATGCAGGAGAAGAGGAGATCGGTGGGC
ATAAAAAAGCCGATGACGGCCATGTAGGGGAAGATGCCGATGGGAGTCCAACCGATGGCA
TTAAAGGGTGGATTAGGAAAGAGCTGCTGGAGATCACCGATGAATCGCACGTTGATGAGG
GGCAGATTTGGGTAGAACTGGTGGAACCCATTGATGATGTCAATTGCGAACATAATAAGG
AAAGCACCCGTGAAGTAGCGGTTTTTCCAGAGAGGCAGACGCCCGGCGCCCATCTGCACG
ACGGCGAGTGGCAACTGGATGATAGGGAAGGCAAGCTTTTCGCGATTTGTCCACTCATCG
CGCATGAGGCTATTGATGCAGAGCATAGCGAAGCCGACGAGCCCCACAATGAGAGTCCAT
CCGAGAACATAGCTCCACCAGAGATGGAGGTGGGTTAAAAAATAGTGGAAGCCGTGCCCA
CCATCTCGATAATCTTTGAACTTATCGGCGTCTTGATAGGGCACAAACAGCCAGGTGGTG
ATGTAGGGCAGAATTTTGTTCCTGTAGTCGGAGTTGCTGCTGGCGTAGAGAGCATAGGTG
GCGATGTGAGGATTAACGATGTTCATCCACTCGGCACAAATGGCACCGAGCACAGTGTGC
ATACCGTAGAAGATGATCAGTTCTCCTTCGGTAAGTGCCCATCGCCTTGAGATTTTACGT
ACGCCAAGATTGATGATGGCAACGACGAAGGTCATAATGACCGGTGGAATCATCAGCGAG
AAGATGACATCTACAACCTGGTCGGCCGTCCAGTAGGCTGTTAAGGGGGCTAAAAGGAGC
GCTAGGAGCGTGACGCGAAGGCTTATCCAGCCTCTTCCTTGAGGCCTACCTTCTGAGAGG
GTTGTTTCTAGACTGTCTGCGGTTTTAGAAAAGTTCGCCACGTTGTTTTGTTACGGTTGA
TTGCTGAGAATGCAATTCAGAAGTACGCTAATCCCAGACGCACTGCGATATCCGTGCCTA
AAGTCGGAGAAAGCAGCAAACTACTCCTACAGTTTACCTCATAGAGCGTTTCTTTGCCAA
AATGCAGTGAATGAGAAAAACCCCCTCTGATACTTGCTAGAGAGTGCGAATCTGTTCAAA
AAGGGATTGGGTTGCAATCTGGTGGCCGCTTTCGAGGGCTTGTTGGAAGGGCTCTGAGCC
GAGTGTGGCGTTAAGTTGAGACCGTAGCCGCTCCTGGGCGCTTTTGCGGATGGGGGGAAT
CGGCATTTCGAGAAGCGACGCGTGTTGGTCGTAGGCACCCAGCAGTTGAGCGGCAAGGGC
GTAGTTCTTTTGGGCAGCAGCGAGTTCGGCAGCGGTTTCGATGACGAGAAGGCAGAGAAA
GTGGCTCGATATCTCACGGCAGGAATCAACGACCTCATGCAAGATCGCCGCCGCTTGGGA
GAGCTCGTTAAGGCGAATGAGAGTAAGACTGCAGTCGCAGAGCGCTGTGGCCGCATTAAC
ACGGTTACCAAGTTGTTGAAAAAGCTGGACACTCTGTTCACTATAATCAAGAGCCTCTTC
CAGATCGCCCTTTTCTCGCGCAATGTGGCCAAGGGTAAGAAGGGAGAAAGCGATGCCACG
TTTATCGCCAATCTGTTGGCGGAGGGTAAGGCTTCTACGACAAAATGCTTCTGCTTGAGC
GTAGTCGCCGTTCAGGAGAGCCACGCCCCCGAGGTTGTTGAGAGAGGCAGCGATCCCCTT
TCGATCTTGAAACCTCTCGCGCATCTCAATACTTTCCTGGTACTGTTTTGCCGCCTCCGC
ATATTTGCCTAGAAAGAGGGCAACATTGCCAAGAGCGTGTAACAGATTCGCAATGCCTCT
TTGGTCTTTAAGGGTACGGCGAATCTCCAAGGCCTCCATATAGTAGGCTCGGGCTGAGGG
GCATTCGTTGCGAGAAAGCGCCGAATCTCCTAGCCCTTGAAGTGCTTCTGCCATGTCGAT
ACGAGAGTCGAAGTTTTTTAGCGTTTCGTAGGCGGCGGCGAATCGAGTGAAAGCGGCATC
GTAATCGCCGCGGGCATGTGCGATCTCGCCTTCTACCACGCGAGTATGGGCAGCGGCGAG
CAGATCGTTATGTTGTAATGACAGCTGCAAACTCTCTCGAATCGCATATTCAGCGATATC
GTAATTTCCCTGTTTGCAAGCTAGGGAGGCGAGTACATGCAGGGCCTTCGCTTTTAGTGG
GGATGAAGGGACTCCCTTCTCTCGAAGAAGATGTTGAAGGAGGTCTTGACCTTCCTGTAG
TTGGTCACGTGCGAGCCAATGGCGCCAAAGTGCGATGGCCAAGCGCAGACGAAGCTCTAT
CGCCACGTTCGGCTGGGTAAGCACAGCCCGTAGATTATCGTTGTCTCGCTCCAGTCGTGA
AAACCATTCTTCCTGATCGGGACCGGGAATGCGCTCAGCGGCCTCTTCGACCCACTGCGT
AAACCACTGAGCATGGCGTTCTCGGAGCATGGGCTCCTCGCCGCTTTGCCGAAGGAGTTG
GAGGCTATATTGACGCATAGGCTCTAGCAGTGAAAATCGGTCGGCATGCGTATCGTAGTT
CACGAGGGAGCGGTCGGTAAGCAGAGAAAGCGTGTCGAGGACGTCGTAGGTGGGCAAAAA
GGCGGCATCGGTCGAGCGGTCATCGGTATCTGCACAGATAGCCTCGGCTGCTTCCAAAGT
CCATCCTCCCGTGAAAACAGCGAGGCGTTGCAGGAGTCGCTTTTGAGGCGGGGTGAGGGG
AGAGTAACTCCAATCAAGGGCGGCACGAAGGGTTTTATGGCGTGAGATGCTGGTACGCGG
AGATTGCGAAAGCAGCTGAAACATATCGCCAAGGTGAGACTCGATATCTTTCAGCGAAAG
GGCCCGACATCGGGCGGCCGCAAGCTCGATGGCAAGCGGGATGCCATCAAGACGCCTACA
GATCGAGGCAATGTAGTTCAAGTTCTCCGAAGAGAGGGAGAGATCGTTGGTCACGGCCTG
GGCGCGTTCCAGAAAGAGCTTCACGGCCTCGGATTCGATTAATCGTTCTGGTAGACCGAA
GTCATCGTTCTGCGGCAGCGAAAGAGAGGGAACACGAAAGGTGACCTCACCCGTGATATT
AAGCGGTTCTCGACTAGTCGCCACGATCTTGATGTAGGGACAGGTATGAAGCAGGGTATT
GGCAAACTGCGCCGCCGCCTCGATAAGATGTTCGCAATTATCTAGGAGTAGAAGCACACG
CTGGCTTTTGAGATGTTCCAAAATGGCCTCTTGTGCGGATGGGTAGATCGGTAGAGCTGC
AACACCAAGGGCATTCGCTACAGCATGGGGAATGAAGCTTGGATCGGCGATCGAGGCTAG
TTCTATGAACCAGATGCCATCGGAAAATTCGGCCTGAAGACGTTCGGCAAATTCGATGGC
AAGGCGCGTTTTACCACATCCGCCCGAGCCAGAAAGAGTTAAAAGACGGGTTCGATTTAA
AAGCTGCTCGAGCTGTTTTAGCTCTTTCTCCCGGCCAATAAAGCTGGTAAGAAGAGTTGG
AAGGTACCCTTTGATGGCATCGGGAGGAGATGACGTCGGAAGCATAGGGAATTGAGTGGG
CAAACCGGGAGCCACAAGCTGATAGATCGGCTCGGGAGTATAGATATCACGTAGGGCGAG
GGTGCCTAAATGCACCAGTGAAAAGCCTTCTGGAAGGTTCGATTCGATTTTCTGGGCTGT
GGTGGAGGAGAGGAGAATCTGCCCACCGTGTGCGATCGCGCGTAGGCGCGCGCAACGGTT
TACTGTAGGGCCAAAGTAGTCTCCCTCGCGCAGTGTGGCCATGCCGGTATGAAGCGCCAT
ACGTACTTTGATGATGGCGAGCGCCGGAGGCCATGCCGCCTGAAGGAGAGACATTTGAAA
TTGTGCTGCCGCAAATGTGGCTTTTAGCGGGTCGGAAAAGACGGCGAAGAGGCTGTCGCC
TTCTCCTCTGCTTTTGATGATAGTCCCATCATACTGTTGGATAGCGTGAATAGCGATCCT
GTCATGTTGCTCAAGTGCGAGTATCATCTCCTCAGGGTGAGATTCCCATAGGCGGGTACT
TCCCTCTATGTCGGTGAGGAGAAACGTTACTTGGCCGGTAGGAAGTCGCATTATATCACC
TCCGGCTTATTCTCTCGTGCAGCAGGGCTTTCCACAGCGTGCAGACGAGGGTGTGATGCG
TTTTGATAAACCTTGATTTTAAGGGGGAATCCCACGAAATAGATGCGGTCTATCTAACTA
TATTCTAGCATAACCGATTGCCGAAAGCGAGTGATGGAATAGGAGGAAAACTAACTCAGA
TTTTGGACTTTACGTAGTGGAGCGGAATGGGCATGACAAAGGGCAATAGCAAGCGCATCA
GCGGCGTCGTCGGGGGTAGGCGGGTTGGGAAGTGCAAGTAGCTTTGTTATCATGTACTGT
ATCTGTTTCTTTTCGGCGCGCCCATAACCGACGACCGCCATCTTCACCTCAGCCGGCCGG
TACTCTATCCAGGGGATCGCTCGTTGCGCTGCGGCGAGGAGCACAACACCGATGGAGCCA
CCAACGGCAAGAGCCGTGTTAACGTTGTTGGCAAAGAAGAGCTTTTCCGTGACCAGCACA
TCGGGATGCCATTGGCTGAGAAGATCGTTGAGTTGTGTATAGAGCGAGAGCATGCGGTTG
GGAGTAGGGAGGTTTTTATCGGTGAGAAGAACCCCATGTGCCAAATGTGTAATTTTGTGA
TCTTTCACTTCAAGAAGGCCATAGCCGGTGATAGCGGTGCCGGGATCGATTCCAAGAATA
ACCATAATGGACGCCTTTTAGGAGATTTATTTTTTAGTTATACCTCCTCATGAGGAGTAC
GTGCTGATGTGCTTAGAAGGCCGTTGCATATCCGTGGACAAGGGGGCTTGTACAAGTACA
TGACCTAGTGCGATAAACGACGGAAGGCAGGCGAGAGCCATCGCTAGGTAGCCTCCTGCC
TAGGCCTTTCTCGTAATTTGCTAGATGGCGGCTCCCTGTAGGATCCGCGAATCAGCAGAG
GTATAATAGAGCAGTTACGGCGTAGGCACCGGTTCGTGGCCGGTCTACGTTGGGGGGAAG
TCCGGTGAGAATCCGGCACAGTCGCGCTGCGGTGTGTCCTCCTATAGAGGATGAGTCCGA
ATGCCCACCTACGCTGCATCACTAGGCCCTTCGCGTCAAAGGGTGTGATGGGTTTGAGAA
CTTTTTCAGCCTGTGGTTCCTCGCTAAGCTGTTCTCCTCTGAGGCCGTTCAACGGCCAAG
GTGATACCCTCTCCTTGAGCGCGCAGGGGCATCGCAGAAGTGGGAGAGGGAAGTGAAGTT
TCATTTCATCTTCGGCATGGTATTTCTTGCTGCCGTGTGTGGCGGCTGTGGCCGTTATCC
TGCTGCTCACGAGGTTCGGCCAAAGCTTTTTCCCTCCAGCGGCTCCCCCTGTGTTCTTCG
CGATCAGACGGGTTTTCGGCTAGTTCTTACAGCGTGTCCGCGCCGGATCGTTTCGTTAGC
GCCAAGCAACACGGAGATAGTGTACGATTTAGGCGCTCAGGATCGGATTGTTGCTGTAAC
CACTGCCGACGATTACCCACCGTCTGTAAAACGAAAGCCGAAGGTGGGGCCTATGATGAA
CGCATCCATCGAAAACATTCTGGCTTACCATCCCGATTTAGTTTTGGCTTTCGGCGGGCT
GAACGATCGGGAGATCCGCCAACTGCGCTATCTGCACGTTCCCACGTTGGTGGTGGATCC
GCACAATCTTAGTGAGGTTTATGCTTCAATTTTGCTTATCGGGCGTGCGGTAGGAGAGAA
GGAGAAGGCGAGCTTGCTAGTGCAGACCATGAAGAGACGGCTTCTCCAAATAGAGCGAAT
CGTGGCGCATGCGAAACGCCGACCAAAGGTGTTGATGATATACCAATTGAATCCTATCTA
CACAACAGGCTCGAACTCATTTATTGACGATGCCATCGAATATGCTGGTGGAAGAAATGC
AGCGCTCACGTTGTCGGCAGACGATACTCTTTCTCCAGAAGAGGTTGTGCTGGCTCAGCC
AGATGTGATCGCATGCAGCCCAGATCTCGTGCCTTATGTAGTACGGATGCCTGGGTGGAA
AGAGAGCGTGCCGGCGGTTCGGTATCGGCGATTTTTTCCGGACGACAGTCCACAGGGCAC
ACTCGTGCGGCCTACCCCAAGGTTGGTAGATGGCATCAAGAATCTCGCCCACTTCCTCCA
CCCCGAACTCTTCACAAAGGAGACAAAGCATGTCCACACAGCTCTCAAAGGCTAGATTTA
TCTTCGTGGTGGGTGGTGCTCGTAGCGGCAAGAGCCGCTATGCACAAAATCTGGCGAAGA
CGCTTGCCGAACAGCGCTTAGGGAGGGTGCTTTTCATTGCCACGGCAGAGGTGACCGACG
AGGAGATGGCGGCGCGTATTGCATATCACCGAAGGGAGCGGCCTCAAGAGTGGGACACCA
TTGAAGTACCAATAGAGGCTGCCGATGCCATTCTTGCTCGCAAGGGACAGTACGACGTTA
TTCTCCTAGATTGTATCACGCTATTTCTGAGCAATCTTTTGCTTTCCATGCAAGAACAGC
CGCGTGATCAGATCGAAATTCGGATTCGACAGGAAGTGGAGCGTCTCTGTGCTGCCGCAC
GCGCGAGCGAGGCCGATGTGCTTTTTGTTAGCAATGAGGTTGGTCTAAGCCTGCATCCGC
TTACCGCTTTAGGACGTCTTTTCCAGGATATTGCCGGCAGGGCGAACCAGATCATTGCGG
CGGCAGCTGATGAAGTGGTGTTGATGTTTTGTGGCATTCCCTTGAAAATCAAGTCGCAGG
AGGGAAGCGATTGAGGAAAGCGCGTGTGATCGTCTCTTGGAGTACCGGCAAGGATTCGGC
GTGGACGCTCTATCGCCTGCAGCAGATGCCGGATATCGAGGTGGTTGGGTTGCTGACAAC
GGTAAACGCGGCGTTTCAACGCGTTGCCATGCATGCGGTTCGAGAGGTGCTGCTTGAGGC
ACAGGCCGAAGCGGCTGGGGTGCCCCTTATTCGGGTTCCGATTCCGTGGCCGTGTACGAA
CGCGCAGTATGAGGAAGCGATGCGCCGCATCGTCTATGAGGTCTGCCCCCAAATGGGAGT
TACCCACATGGCGTTTGGCGATCTTTTTTTGGAAGATGTTCGCGCTTATCGTGAAACTCG
GCTGGAGGGGACTGGCATTACCCCTCTGTTCCCGTTATGGGGGGAGCCGACGGATAAGCT
AGCGGCGCAGATGGTGAGGGAGGGTTTGGAAGCTGTGATCACCTGTGTGAACCCTGAGCA
GCTTTCAGAAACATTTGTGGGGAGGGTGTTTGATGCGGCATTCTTGTCGGAGCTGCCAGA
GGGGGTAGACCCTTGTGGAGAGCGTGGGGAGTTTCACTCCTTTGTCTACAAAGGGCCGAT
GTTTCGTCATCCTCTTTCGGTGGTAGTAGGTGAGATCGTACGGCGAGATGGTTTTGTATT
TGCCGATGTACTTCTTGCGGAGAGGCGTCTAGAGTGCGAAAGACGTAGGGGGTCTTTTTA
ACTACAAAGGGGGTGGATGAGGGAAAGTGGAGCTAAAACTACCAGAGATACCGGAGCTAT
CACGGCAGCACCGCTTAGCGGCTCAGGAGCAGCTTGATCGGAAGACAAAGCCGGTAGGAA
GTTTAGGCCGTTTAGAAGAGCTGGCCGTTCAGCTTTGTGCGATTCAACACAAGGTGCCGC
CGGACACGGCTAGAAAGCGCATTCTTGTTTTCGCCGCCGATCACGGTATTACAGAGGAAA
AGGTTAGTGCCTATCCGAGAGAGGTAACCGCGCAGATGTTAGCCAACTTTGCTGCAGGAG
GAGCCGCCATCAATGTGTTAGCGCGGTTAATGGGTGGTGAACTTTTTGTTGTAGACGTGG
GGGTAGCTGCGGAGCCGGTGGTCGGGGTCAAAAACCGCAAGGTGCGTTGGGGAACACGAA
ATTTTGCGCATGAGCCAGCGATGACGGTTGAGGAGACCCTGCAAGCGCTAAACGTTGGAA
TAGAGCTAGCGTTTGAGGCGGCGGAGGATGAAGTAGATATCCTCTGCTTGGGGGAGATGG
GCATCGGTAACACAACGGCCGCAGCGGCGCTGCTCTGTTTGCTGACTGAAGCCAGAGAGG
AGCAGGTTGTTGGGCGAGGGACAGGGCTAACGGACGCACAGCTAGAGCACAAGCGCGCCA
TTGTGGCTAGAGCGGTAGCACGCCATCGAGAGTGGGTGAAAACCCCTTTTGAGGCGCTCT
GCGCTGTAGGTGGGCTGGAGATCGCGGCGCTCGTTGGCAGTATGATAGGGGCGGCGGCCA
GTAAAATCCCCGTGATCGTGGATGGATTCATTGTAACGGTAGCTGCATTGGTAGCCTATC
ATCTAACCCCGAAAGCAAGAGATGCACTTATTTTTGCCCACCGTTCTGAGGAGTTAGGGC
ATCGGTATGCGCTGGAGCTTTTGGAAGCGAATCCACTGCTCGATCTCGGCATGCGCCTTG
GGGAGGGGAGCGGTGCCGCATTAGCGAGTTTTTTGGTTGAGGCCGCAGGACGCATTTTAA
GGGAGATGGCGACTTTTGCAGAGGCTGGGGTCAGCGAGCGGGAAGAGCAAGATGTTACGT
AGAGAGTTAGCCTATCTCGGAGCCGCCATGATGTTTCTTACAAGGCTGCCTTGCGCGCGC
TGGGCACGAATGCACACAGAACAGATGGCTCCTAGCCTTCGCTACTTTCCGCTGGTCGGT
CTTCTTATAGGTGTTATAAGTGCAGCGGCCTATAAAGCGGCGCTTGAGTGTCGTTTTTCG
GCACCGGTTGGAGTGCTGGCTGCTATGGGGGCTGCCATTGTTTTAACGGGAGCTTTTCAT
GAGGACGCATTTGCGGATTGGTGCGACGGTTTTGGGGCTTATACTCCCGAAAAACGGCTA
GAGATCATGCGGGATAGTCGGTTGGGTACGTTTGGGGTTGTAGGTCTCTTTTTTCTCCTC
GCGTTCAAGGCCGCTCTGCTGGCGAGCATGCCCCGTTCATGGGTCCCTTGGACCTTGATT
GTGGCGCCATGTGTCGCACGATGGGCCGTTCTTGCTACCTTCTATCGAAGCCCTTATCGG
GCTGTGCCAAACTCGACAGTAGCATTGTTCGCAGGAAAAGTTTCAGGTAAGGAGCTATGG
ATTGGCACTCTATTGGCTGCTACAACCGGGTTGATCTACGGCTGTGTGCCCATTGCAGGC
TTGTTGTTAGGGGTAGGAAGCGCGAGTCGGCTTTTGGCGGCTTACTTTGTGCGTCAGCTT
GGCGGACTTTCTGGGGACTGTTTGGGGGTTATTGTAGCGCTATCGGAACTGCTAACGATG
ATAGCTCTATCTCATGTACGCCCTTTCATCCTGCATTTCTTATGAGGAGATGTGGCGGAC
GAATAGACAGGTAGAGGGAAGAGGAGTAAACTATAGGTGCTGTAAACCGCACAGAACGGA
TAGGAGAAAAGGATGAGCCGGTTAACCGAATCTGAAGTTTGGAAGGCACTTCAGGAGCAT
TATCGTCAGATCGAGCCACTGCATATGCGCGACCTCTTTGCAAAGGATCCGGGGCGTTTT
GAGAAGTTTCATCTACAGTTCAACGATATCCTTGTAGACTACTCGAAGAACCGCATTACG
GAAGAGACGATGCAGTTGCTCTACGCTTTGGCACGAGAGGTGCAGCTAGATCGTTGGATA
GAGCGCATGTTTTCCGGTGAGAAGATCAACGTTACAGAAAATCGTGCCGTACTCCACGTA
GCGTTAAGGAACCGCGCTAATCGTCCCATCTATGTAGATGGGAGGGATGTGATGCCGGAG
GTAAACGCTGTATTAGCGCACATGCGAGAGTTTACCGAGGCGGTGCGCAGCGGGCGTTGG
CGTGGGTATACGGGGAAAGCGATTACAGACATCGTCAATATTGGCATTGGCGGTTCCGAC
CTTGGCCCAGTGATGGTGACCGAGGCGTTGAAGCCCTACGGCAAGCCAGATTTACGCGTT
CACTTCGTCTCGAATGTAGACGGCACGCATATCGTTGAAACGCTCAAACAGGTGCATCCG
GAGACAACGCTGTTTTCCATTGCCTCAAAGACCTTTACTACGCAAGAGACATTGGTGAAC
GCCCATACGGCCCGCGACTGGTTTTTGCGCTATGCGCACGATGAGGCCGCCGTTGCTAAG
CATTTCGTAGCGCTTTCGACGAATGAGAAGGAGGTTGTGAAGTTTGGCATTGATCCCAAG
AACATGTTTGTTTTTTGGGATTGGGTTGGGGGGCGTTACTCGCTTTGGTCTGCGATAGGG
TTGTCCATCGCTCTCTACATCGGTATGGACAACTTCGAGGAGTTGCTCACAGGCGCCTTT
GAGATGGATGAGCACTTTCGGCACACGCCTTTTGAGCAGAATATTCCAGTGACGTTGGGT
TTGTTAGGCATTTGGTATAACAACTTTTTCGGGGCGCAGACCCACGCCATCTTGCCGTAT
GATCAGTACATGCATCGGTTTCCAGCCTATTTTCAGCAGGGTGACATGGAGAGCAATGGC
AAGCGTGTTGATAGAGACGGCCATGTAGTGGACTACTCCACCGGCCCAATCATTTGGGGA
GAGCCAGGCACCAACGGCCAGCATGCTTTTTATCAGTTAATTCATCAAGGTACGAAGTTG
ATCCCTTGTGACTTCATTGCACCGATCGAAACCCATAATCCAATTGGAGAACACCACAAG
ATCCTCCTTTCCAATTTCTTCGCCCAGACCGAGGCCCTGATGCGTGGTAAAACGGAAGAA
GAGGTGCGGAAAGAGTTAGAGGCTGCAGGCATGAGTGGGGAGGCTTTAGAGAAATTGGTG
CCGCATAAAGTATTTCCTGGAAATCGGCCCACGAACTCTATCTTGGTTCAAAAGATAACC
CCGCGCACACTTGGTTCGTTGATCGCTATGTACGAGCATAAGATTTTCACGCAGGGTGTT
ATTTGGAATATCAACTCGTTTGACCAGTGGGGAGTGGAGCTAGGGAAGCAGCTGGCCAAA
GCGATTCTACCTGAACTAGAGGGTACACAGGAGGTTACCGGTCACGATTCATCAACAAAT
GGCCTCATCAATCATTACAAACGGCACCGTTTGCGTGAGTAACGGAGTTAGGTCGCAATC
TCCCTTTTGCGCTCATGTCGGCGTGAGCTGAAGCGTGCATCCTAAAGAAACCTAGGGGAA
GTGCACTTCCCCTAGGTTTGGTTCTTCTCATGTGCATCAGGCAGGCATGGAGGGTGCGAT
CGGCTCTACTTTGCGGATTCTCTTTTGGCCCGGCGCTTCCTTTTCTCTCGAGTTGGCGGT
CTCAGTATGTTCTGCAGAGTGTTTCCGTGGTGGTTCGAGAGCGAGGTTGAGCGCCTGTTT
TACATCCTTGATAAAGTGAAAATGCATCTCTTTTCGGATTTCCGGTTTTAGGTCCTCATA
GAGATCTTTCCGGTTTCTTTCAGGTAGGAGCACCGTTTTAATGCCTGCGCGTCGCGCACC
GAGCACCTTCTCTTTAATACCGCCCACCGGCAGCACCTTGCCCGAGAGGGTCACTTCACC
CGTCATGGCCATGAGGGGACGTGTGGGGCGACCGCTAAAGAGCGAGGCTAATGCCACCGT
CATGGTAATGCCGGCGGAAGGGCCGTCTTTCGGGATGGCACCTGCAGGTATGTGGATATG
GATATCGTGTTTTTCGTAGAAGTCGGGCGGGGCACCGATTTCGGCGGCATGAGCACGCAC
GTAGGAGAGGGCCGCTTGCGCCGACTCACGCATGACGTCGCCCACCTGGCCGGTAACGAT
AAGCGTGGAGGGACGGTTAGAGGTGATGGGCATGGCAGTGGCCTCTACAAAGAGGATATC
CCCACCCATTGGGGTCCAGGCAAGACCGGTGGCCACTCCAGGCCGTTCCACACGTTCCAT
AGCCTCCTCGTTCTCGAAGCGGGGTGCTCCAAGATACTCCTCCACAACGCGCGGTGTAAT
TTTACGCGTCTTGTAGCGCCCTTCCGCAAAGTCACGTGTAGCTTTACGACACACGGCGGC
GATCTCTCGCTCAAGATTGCGTACTCCAGCTTCCCGTGTGTAGCCACGCACGATGAGTTG
CACGCTCTCTGGGGTGAAGTGGATTTTGTTTTGAATGCCGTGTTCTTTCGTCTGTTTCGG
GATGAGGTGCGCCTGAGCGATGGCGATCTTCTCTTCTTCCGTGTAGCCGGCGATTTCGAT
GATCTCCATGCGGTCGCGTAGCGGCGGAAGAATCGTGTCTAGTACATTCGCGGTGGCGAT
GAAAAGCACTTTGCTGAGGTCAAACGGCACATCGAGATAGTGGTCTCGGAAAGTGCAGTT
CTGTTCTGGGTCAAGCACCTCAAGGAGGGCGCTCGAGGGGTCACCACGAAAATCCGCCTG
CACCTTATCGATCTCGTCGAGCATAAAGACGGGGTTATTGGTTTCGGCACGACGGATACC
TTGGATGATCTGGCCGGGGAGGGCACCTATGTAGGTGCGTCTATGGCCGCGAATTTCGGC
CTCGTCGTGGACGCCTCCAAGCGAGATGCGCACGAACTTTCTCCCAAGCGCATGGGCAAT
GGAACGTCCTAGTGAGGTTTTGCCCACGCCTGGTGGCCCAACGAAGCAGAGAATGGGTTG
TCGCACAGGGCCTTCGGTTTTGAATTTGCGTACGGAGAGATATTCGAGGATTCGGTCTTT
CACCTTATCGAGGCCGTAGTGGTCAGCGTCGAGCACCTCTTTCACGTGCTTGATGTCAAG
ATTATCCTGGGTGGATACCTGCCAAGGCATAGAGGTCATCCATTCCAGGTAGGTGCGTGT
GACGTTATATTCGGGCACAGCCGGGTTCATCCTGCTAAGGCGGTTCAGTTCGCGTTCGGC
CTCTTTGCGCGCCTCTTCCGGCATGCCGCTCGACTCGATCTTTTGGCGTAGTTCCTCAAT
ATCTTGGGTGCGTTCATCCCCTTCGCCGAGCTCTTTTTGAATTTGTCGTAGGTGCTCACG
CAGGTAGTATTCCCTCTGCGTTTTGCCGAGCTCTTGCACGACCTCCGATTGAAGGCGGTT
GCTCAGTTCAAGCAGCTGCACTTCGCGCGAGAGAAGCTCCAAGAGGCGATGCAGGCGCTG
TTTGATGGGGATGATCTCGAGAATCTCCTGACGCTCTTGGAAGCTGATGCGTGGCAGTTG
AGCCGCGATGAGATCAGCCAACGCGCCTGGGCCTTGCACGCGCGAGGGCAGGCTCTGCAT
CTCGTCCGGAAGGTCGGGTGAGAGCTGAACGATGCGTTGGAACAGCTGGCTAACGGAGCG
ACGCAGAGCCTCTACTTCTAGTTCGTCCTCCTTAGGAACCTCCGGCTCTGGGATCAGTCG
GATGCGAGCGCGCATGTAGGGAGTGGTTTGCACCAGCTCCACGAGTTCAAATCGGCGCAA
GCCCTGCACGATCAGGCGGATACCTTCGGGCACCTGGGCCATCATCTGCACGGCGACAAC
GGTGCCAATGGTGTAGATGTCGTTAATAGTGGGCTGTTCTATGGTGGGGTCTTTCATGCA
GGTCACGGCGATCAGCCGGTTGCCGCCCTGCAGCGAATCGTGCACAAGGCGTACAGAGCT
TTCGCGTCCCACACCGAGAGGGGCCACTAGCATAGGGAAGATAACCACTTCCCTCAGAGG
AAGGAGGTTCAACTCTTCCGGAATGGGTGGTGTCTCCGAGCGCGAGGCATCGTTCGTCTC
TGATTCGTTGCGCTCAAGGAGTTCGAAAGGTATGTCAAGTTCTTTGTTTGTGGCCATTTT
TCTTTCCTCGTTCGCTCTTGCAAAGTTTGCGAGAGCACAGGTTTGGTGAAGTGATAATTG
CTGAATTAAGACGACTCTACCTGGATGCGACGCGCTGCAGGTAGCAGCGGTAAGCGCACA
ATAAGGAAGCCGTCTCGATAATGAGCGGACAGGTTCTCTGCATCGAACCGAAGTTCCGGT
GGCAAGGCGATAAGGCGTTCGAAGGCGCCGTAGTAGATTTCAAGGTGATGGCATCTACGG
CGACCCTCGATATCGGCAACGCTTTCTTTGCGCTCTCCTCTCACGAGAAGTTGATGAGTC
TCTTCCGAGAGGGTTATGTCTATATGTTCGACCTGTACTCCGGGCAGCTCCACTTTCACG
ATGAGGGCATCTTCCATCTCATACATGTCTATAGCAGGTCGCAAGGGGCGTGCCTGCAGA
ACGCTGTCGGGGCCGAAAGGAAATTCGGCGTCCACACGGATGAAGATAAGCTCGTTCGGG
TGGAAGCCAAATCGGTAGCGTGTCATAGGTTTACGCTCGGTTCGATGAACGTTGTTATTT
TTAGCTAGCCTAAGAGTTACGACGGACAGGATATAGAAATCGTACCTGTTAAGATTACGC
AGCAGGTTCCTGCTCGGTTGCGCGCTGGAGCATTTTGAGTTGAGAATTGCGCATAGTACG
CTAAATCTATATGATAATACTTCACTCCCTCCGCGAAGGTTCCTTGCTGTCATAAGCGGG
TAGCGTGGCGACCGCTTATGACAGGGGCGGATACAAGTTTTCTCGTAAACGGGCTTCTAC
TGACCCATCAAGCGCCCTAGACATTGCAGATTCGATAGGCCTGTTCGAGTGATGCGACGG
CATCACGTGTGGGGGTGAACTCCTGTCCAACATAGCCGTCATAATTCGTCTCGGCAATGG
CGCGCATAATGGCCGGATAGTAGAGCTCTTGAGAGTCGTCTATTTCATGACGACCCGGAT
TTCCGGCGGTGTGGAAATGACCGATATGCTCGATATGGTTTTTGATGGTGCGGATGATGT
CGCCTTCCATAATCTGCATATGGTAGATATCGTAGAGCAGCTTTACGCGCGGTGAGCCGA
CACGGCGACACACCTCGACCCCCCAAGCCGTGTGATCGCACTGATAGTCGGGGTGGTCTA
CTTTGGAGTTCAGTAGCTCCAAAACGAGGGTAACGCCAGCCTCTTCTGCCGTTTTGGCCA
CACGGCGCAGACCGTCCACAGTGTTGGTTAACCCCTCCTCATCTGAAATACCACCTCGGT
TGCCACTAAAGACAATGAGGGAGGGGATGTCCCATTTCACCGCAAGTTCGATGTTATCTT
TAAGTTCGCGCTCGATGCGGTCATGATTCTCGCGACGATTAAGCCCATCGGTTAGGGACT
TGTGTCCTCCCATAGTGACGATGCGCAAGCCAGCATCCACCACTTTAGGCCAAAGCTCTT
GAGGGCACATCTCCACTCCGGCATAGCCGATTCGCTTAGCCTCTGCAATGAGCTTCTCCG
GTTCTATGGAGCGTGCAAAGCCCCACCACGCCAGCGACTGTTTGATCGTTCCCATAGCAA
AACTCCTTTTTCGTAAAAATGGGGGAAATCTATGTCTCTACTATTTCGCGGTCATATCCC
TATTCTCCTGCACGATCTCGTCTGAAGGCGGATGAGTTGGTTATTGCGAGTAAGCAGAAT
CTAAAAAATGTCTTAATTTAAATTCAATCTTTTATTAACATTCCATTAAATTTTTATAGA
CTACACTTCTAGTAACGCAAGACTAGACATGGACTTAACCGGAACAGAACACGATTACAT
AATAAAGGAGACTTACTATGATGAAGCGCGGGTTTGCCCTTATCGAGTTGCTTGTCGTTA
TCGCTATAATAGCGATACTGGCAGCCATTCTCTTTCCTGTCTTTGCGCAGGCGCGCGAGA
AGGCGAGAGCCATCTCCTGTTTGTCTAACCAGAAACAGCTTGGATTAGCGTTCGCGATGT
ACGCGCAGGACTATGACAACACGCTCATGCAGACCACCTACGAATCGCCTGTCTTGAAGA
TCCATTGGTCGTTTATACTGCAGCTCTACGTGAAAAACGTGCAGATATTTGTGTGTCCTT
CCGATCCCAACCCAGTGACTCCCAAGACACCGTGCTTGGCAGGGCAGACGCCGGGTTTAA
ACTGCGACGCACAGGTTCCAAAATTCTCGTATATCAATAACTACAACGTGATTCCCGCAC
ACGATTGGCTTCCCGTTCCCGAATCGGCTTATAACTACCCTGCTTCTCTCATCGTGTTAA
CGGAGCGCCGCGACAAAGAGAACAACGGATACGTGATCGGTCAGTGGAAAGGAACGAGCG
GTTTTGCTGGCGCTAGGAACGGTGGGCAGATTTGTAGCTATGAACAGCCATTGGGCAATG
GATACCACTATGTGACCTTGCAAGAGGCGCTTGCTGGCCTAAACGGCCCAAAGGATAAGG
TGGAGATCACGCGGGTGCGATGGGATAGGCATAACGGCGGAGCGAACTACCTCTTTTACG
ATGGACATGCAAAGTTCCTTCGCTTTGAGCAGACGCTCAATCCAAGTAACTTTCTTTGGG
GCGACCAGTGGTATCCACCTCAGGCACCTTGGAATACAGGATGTTAGGGGATAGGGGATG
CGACACGTGAGAATAAAGCTTCTCGTTGTATTGTTACTAGGCGTTACCTTGCCTGCAACA
TGCTTCGGCGAGAGCAGTCATATGCTCTCGCCACTGCCAACCCCGGCAGCCCATTTCGTT
ACGCAGCCGAGCAAACCAGGGCACTTTACTTTCGTGCTAGGTGGGGATAACAGGTCGGTT
GGGCGAGGGGTGCCTATGCCCCCAACCGCGCCACAGATATTCTCGGAGGTGGCCTTGCTG
CGACCTAATTTGGTTCTATGGACGGGCGACACCATCTATGGCACGGACGATACCCTGGCA
GAGGCCGATCAGGAATACGACGCGTTTCTAAAGGCCGCTGCTTTAGCGGAAGTGCCCGTT
TACAATGCCCCTGGCAACCACGAGATCCACGACCGGCCTGAGATGGCCAAGCTCTATGAA
CAACGCATGGGGCTCCTGTACGGCTCTTTTGATTATGGCGGGGTTCACTTCATCGCTTTG
AACACGGCCGATTTTGGGATGAAGGGGGGCGTGGGGCCAGAGCAGATGCGTTGGTTGGAA
CAGGACCTAGAAGAGCATAAAAATGCCTCTCTAATTGTCGTGTTCACGCACTATCCGCTC
TTTCCCAAAAATCCTGATGAGGGTTTTTCTGATACCACCAATCGCGATGCGCTCCACCAG
CTCTTTTTGAAGTACGGGGTTAAGTACGTTTTCTCTGGCCATGAGCACCTTTACTATGCT
TCAGTGCACGATGGCATTCACTACATCGTATCTGGTGGTGCTGGTGCGCCAAGCGACGCA
CCGGTTGAGGATGGTGGGTTCCAGCACTACCTTTTATGCGAGGTAGACGGCAAAGAGATC
CATATTACCGTGATGCAGCCATGGCGTCTCTTCGCAGAGATCCTTAAGGCCGATCCTCAA
GACCCGGCTGGCATGCTGATGAACTATACACTGCAAGACTTACCCATGTATTTGGAGCTG
CCTCGCGTAGGGGATGATGAGAAGGTTACCGCCACCATTACTTACAAAGGGAAGAAAACA
ACCCTGCCGGCATCTGAAGAGCCGGTTCCAGGAGATAAGAGGCACATCTATATTAAAGTG
GTCGTTCCTGCACATAGAGCGGCGATGGTGGAGCTGACGTCAACAAGGTAGCGCGTGACC
AAGGCTCGATTTTGGAGAGCTAGCCTACACGGCTAGCTCTTTTTTGTCCAGTTCGCTGCG
GGAATAGATCTTGCAGGGAGCGGGTATATAATATAGGAGGTCCGGGAGCAACTGAGCTGC
GCACGGACGGTTTCCTTGGAGGTGAACTGTTTGAGCCACGAACCCCAGACGGAGGCGACG
GCCACGCCCGATGCTGTCTCTCCCTATCTTAGTGTCGTTGTGCCCGCCTTTAATGAGGAG
AAACGATTAGGCCCCTCTTTGAAGCGCATGCTGACCTATTTTGATTCACAACCCTACTCC
TACGAAATTCTCGTTGTGAGCGACGGCAGCACCGATGGCACCGAGGAGCTTGTACGCCGC
ATTGCCGCTTGTCGCTCCCAAGTGCGGCTGCTGGCCTATACGCCGAATCGGGGCAAAGGC
CATGCCGTTCGTTACGGTATACTGCGCGCTAAAGGCGAACGTCTGCTTTTCACCGATGCC
GACCTTGCTACCCCGATTGAAGAGATTGAAAAACTCCATTCTAAGCTTGACGCCGGCTAT
GATATCGCCATCGGGTCGCGCGATATGCTGGGCTCGGAGTTAGTGAAGCGTCAATCCTGG
TTGAGGGAGACCGCCGGAAAGACCTTCAATCGCTTTGTGCGTTTGATCACCGTTCCCGGC
ATTCATGATACGCAGTGTGGATTTAAGCTTTTCTCACGTTCTGCTGCCCACACCATCTTT
AGTCGTTGTCGTATTGACCATTTTGCGTTTGACGTCGAGGTCCTCTATTTGGCGATACGC
GTTTTCGAGTTTCGGGTTGCTGAGGTGCCCGTGCGCTGGGCGCATCAGGAAGGATCGAAA
GTTCATTTACTGCGCGATGGTCTACGGATGGTGCATGCTGTTTGGCGCATTCGCACCACG
CGTTATCGGGGGATAACGGCTCCCTCTTTAGAGTTGCCCCTGCAATGAAAACGGCAGAGT
ATGAACGGATGTATCGCTTGGAAGAGGCCTATTGGTGGTTTGTTGGCCGCCAAGCGCTAC
TCGAGCAGCTTCTTCAACGGTTTTATGGCAACCCTGCCAAAAAAGAGGCGTCCGTGATTT
TAGATGTGGGATGTGGTACCGGGGCGATTTCGCGTCGGCTTACTCAGTGGGGGCGGGTGG
TCTCCACCGATTTTTCGGCATTGGCGCTGGAGTACTCTCGCAAACGCGGTCTTCGGCATC
TTGTGCGCGCCGATGCGATGCGACTACCGCTGGCTACGGCCTCGTTTGATCTGGCGGTTT
GCATGGATGTTTTAGAACACTTGCCCGACGACCAAGCGGCGCTGTGCGAGTTGTTTCGTG
TTTTAAAGCCGGGTGGACGGCTTATTGCCACCGTGCCAGCCTATCCCCACCTGTGGGGCG
AGCACGACCTCGCCCTCATGCATTTCCGGCGCTATATGCGCCGCGAGTTGGAGGATCGGG
TAAATCGGGTAGGCTTTCGCATCCAAAAAATAACGCATGTCATGACGTTGCTCTATCCTG
CGGTGGCCTTGCAACGGCGTCTGCTCGCCAAACGTCCCCCGCACGATCCCCCCCAGGCGG
CGATGCCAATGGTGCCCGAGGTTATTAATCGGGCGCTCATCGCGCTTTTAAAGCTAGAGA
ACCGGTTGGCCTGTCGCTTCTCGCTTCCTTTTGGTCTAACGATACTATGCGTTGCGGAGC
GACCGGAAGCGCTTGAGGTAGAGAGCCGGGTGGACTGTTCTGCAAAAACGGTGGTGTAAG
CTATGGACCGAGTTGAAGAGAAGACCCTCAAATGCATTCGTTGCGGCTTCTGTTTAGATG
CCTGTCCTACCTTTCGTTTAACCGGCAGGGAGACGCTCAGTCCGCGGGGGCGCATCTATC
TAGTACGTTCTTGGCATGAGGGCGTAATCCCTTTAAATGAAGAGGTTGTAGAGGCACTCG
ATACCTGTTTGGGGTGTCGTGCTTGCGAAACCGCCTGTCCTTCGGGGGTGGAGTACGGGG
CGATCCTCGAGATGGCTCGTGCCGAAATAGAGACGCAACACCAACGTCCGGTTCTGCAAG
GCCTGGCGCGTAAACAGCTTGTAGACCTCTTGGCTAACCCTCGCAGGTTAGCGTTTTCCC
TAAAGGCAGGGCGTCTGCTGCCAAGTGCTCGACGGGGTAAACTCCCTGGTTTTGCGGCAA
GGTTGTTGGCCGGTACGGCTCACACGCCGGTGCGGTTACCGCAAAGCCACGGAGAGGCCA
GCCCTTTGCCTGAAAGAAGCCCGGCTTTAGGGGAGAAGCGATACACGGTTGGCATGCTCA
CCGGCTGCGTTATGCAAGTGCTTTTTGCCAACATCAACGCAGCGACGGTGCGGGTCTTAC
AGAAGAACGGATGTGAGGTGATCGCTCCTTCACGTTTGGGCTGTTGTGGGGCGTTACATC
TGCATGTAGGGTTGTTGAACGAAGCTCGGCGATATGCTCGCACCTTCTTGGACGCTCTGT
CGCCGTTTTTGGAAGAGATAGATGCATTCGTGGTAAACTCAGCCGGATGCGGCTCCACAT
TGAAAGAGTATGCAGAGCTGTTAGGTGACGATCCGGACTATGCGGAGCCAGCGCGTCGTT
TTACGTCGAAGGTGCGCGATGTCAGCGAATGGCTGATGGAGATAGGGCTTTCAGCTCAGC
CGAGCCCCTTGTCTGTAACGGTGACCTATCACGATGCCTGTCATTTAGCGCACGCGCAGC
GTATTCGCAGTCAGCCACGGGCTCTCTTACAGACCATTCCGGAGCTCAAGCTCGTGGAGT
TGGAAGAGGCAGACACCTGTTGTGGAAGCGCCGGTGTGTATAACATCACTCAGCCGGAAA
TGGCAAAGAGGCTACTCGACCGCAAGATCGAGAACATCCGTTCGACAGGGGCAAGCTACG
TGGCAACAGGCAATCCAGGGTGCCTTGCGTGGATTGAGCAGGGGGTGGAAGACGCCCACC
TCTCGATAAAAGTATGCCATCCTATAGAGCTATTGGATAGAGCGCTTTCCTGAAAGAGTT
CCTACCGCAACAAACAACTACTTATAGTAGAAGGTACAAAACCTCCTACCTTCCCTTATA
CAACACCCACTTTCAGAGCATCAGGCGTGCCAGTGGCCGCTGCCCTTATTGCCTCCCCCT
CCTCCATGAGTTTCTATGCCATCGTCAGCAATAGTCGCTGGAGGAGCCGTTTTTGTTAGG
GTAAGGCTATATGGATTGCGTATTTGATGCGGCTTGCCCTGCGCTATAAAGAGAAGGCAA
GCCAGCCCTAAAAGCACGGGCACACCGATAAGCCATTTTACGACGACAGAAGATGGTTTC
ATTAGGAGTTTTCCTTTCCGAGTTCGGTTTCCAGCCAGTTCCACCAAGAGATCAGGTCAG
GATCGCGAATCTGGAACAGAGTTTGCAGAAGTTTATCCGGCGGGCATGAGGGCCAGTTCG
CCTTCAGCGCCGTTTCCAGCGCCCTTTTTGCCTCGATATAGTAGTGATCTTTCACATAGG
CTAACAAAAGGTTCACCACACGCATCGGTGTTGGTTTCTGTACCGCGATCTGCGCGTAGT
AGAGAGCGCTTTCAATATTTTTCTCTCGATTGCGCCCGGCATCGAACCAAGTAAGATAGA
TATCTGCGATGTTATTCGCGGCGATGTAACGTTCATCACCGGCTTGTGGATGGGTTAGGA
TCATCTGGTAGAGCTGAAGCGCTTCGCGAAGGCGCCCTTGTTGGATGAGAGTGGCACCGG
CTTCGGTAAGCGCAGGATAGAACGTGTTATCTTTTTCGAACGCCCGTTTATAGTATACAA
CAGCCTCCTCTAGTTTTCCATCTTTGCGAAGTTGCCAAGCTTTTTCGTAGAGCGCCTGCG
CCTCCTCGGAGGTAGAAGTGGGACGATCGCCGATGGTATAGGTATCGAGAACGCGTAGGG
TTTTGCGCATTTGTGGAGAGGGCGGCTCGACCCCATCGGCGAAGCTCACCTCATTGACGA
TGGCCTCTTCCACATTCCCTTGAGGATCGAGCGTGTTCGCGGAGCGGGCGGCCCAGGTAC
TTTGGAGCAATCGGGAGCGTAGAGCCTCTTTGCGCGCCTCGTTCCATGGGGCTGAAGACG
ATTTCGGCTGAGCGTTCCGGCGTTGGCTCGGCGCGGTTTTCGAATGCAGCAGCGCGTAAA
GGAAGGGGTTGTCGGCATCGCACTGCTGTTGGAGCAGGCGGAGTAGGGTGGCACGGGCAC
GACAGACTGTTTGGCGCTCTCTGTCGGATTCTGGAGGTAGATGCTGCCCTTGTTGGCGTT
GACGCTCACGTAAAATGTCGTGCTTTAGGGCCTCAAGGTAGTTCTTAGGAAGGGCGCGCA
TCGCTTTTGCCAAGGCCTGGCGGAAACGAGACCGCTCCTCTTTATCTATAAGAGTCGCTT
CTGGATAGACCTCCTCTGAGGTATCGGCGATCACATCGCGAAGGCAGAGACCTTCGTCAT
CGTCTCCTATGGGCTGGTCGAGGGAGACGGTTGGCACTTCACGACGTGCAATTCTTTCGG
CATCGCTAATGACCGATCGAATACAACGACTGAGATAGGCAACGGGGTCGGGAAAGAGGC
TGTCGAGGGCGGTAGCGAAATCGGTGTAGGGTTGGAGGCTGGCTTGGTAGTGGCGGAGGG
CCACTCGAGCCATTTTACGACAGGCCTCTTCGAGAACCACATAACAGTCGTTAGCACTAA
GGCGCGGGGGGAGGAGCCGTCCATCCTCGAGGGGGCGCGGTGAGGAGAGAAGGGAGACGG
CGCGCGCCCCATAACGCTGCAGAATAACCTCCGTGGCGCTTCTGAGAGCTTCTTCACTCG
GAAGGCCTGAAGTCACTCCGCGCGTTCCTGGAGGTTTTGGTAGAGGCCCTACCGTTACCT
GTGGTTTCACGGGCTATCTCCTCGGAACAGGTTGCAGTCGGTACGCACCTGCGCCCGGCT
TATTTTTCTATAACGTAGCGGGTTGTGCTTCGTGACACCGTAATTGGCTACCGAAGCAAG
AACCACTTTTTTATGCAGCACGCTCAACTGTTTAGACGCTTGAAACGTCCGATGAGGTTC
CACTTCTTTGATCGGCGTAGAGCAGGCAACGCACTTGCCGACCGGAGGGCAAACTATAGA
GGGGAACTTTCTCTTTATCACACAGATTAGGGATGCGAGCACGGCAGCGCGGAAAGAAGG
GGCACCCTGTAAACTTCTGGGTAAGGCTAGGGGGCTGGCCGGGGATAGTAGGAAGAGGTT
GGCGCCTTGCTTCGGGCTTTTCGAGCGGGATGGTGGCAGCAAGAAGGCCTTGTGTATAGG
GATGAAGTGGATTGCGAAATATCTGCTCGGTCGTGCCGGCTTCCATCAGTTGGCCGGCGT
ACATGACCAGGGTTCGATGGCAGGTCTCGGCCACAACGCCCAGATCGTGGGTGATGAGAA
GCAGGCCGGAGCTGTGTTGGCGTTGAAGGACTGCCGTACGATCCAGAATTTGGGCTTGGA
CGGTGACATCGAGTGCAGTGGTGGGCTCGTCCGCAATGAGGAGAAGCGGTTTGCAGGCAA
AGGCCATGGCAATGAGCACCCGCTGGCGCTGGCCTCCGGAAAGCTCGTGGGGGAACTGTC
GCATTTTTTGCTCAGGGGTGGGCATATGCACGTTTTTGAGAAGTTCCAGCGCATAGGCGT
AAGCGGCCTTGCCTTTCAGTGGCAGATGGATTCGGATGGCTTCGATCAGTTGGGCACCGA
TGGACATGGTGGGGTCGAGGGAAGAGAAGGGGTCTTGAAAGATCATGGCCATCTTCTGCC
CACGGAGCTTTTGGAGAAACTCGGCGGGTTTTCCGACAAGCTCCTCGCCGTCGAATCGGA
TAGAGCCGCCGGTAATTTTAGCGGGGGGCAGTCCCATGAGGGCAAGCGCTGTGGCGCTTT
TGCCGGAGCCCGATTCCCCTACCAGCCCCACGGTCTCGTTGCGGTCGAGGGTAAAAGAGA
GGTCGCTCACGGCGTAGACCGTCTGTTCCGGAGTTTGAAACTGCACCTGAAGGTTTTGCA
CTTCTAGCAGAGGCATCGGGTCGGTTAAGGCACTCCAAGAAGATGCTCTTTAGCAAAATC
CCGCAGTCGGGCACCCGTCCAGCCGAAATCCACATAGCCGTCGTGCACAATAAGCCGATA
GCGCAGCGAGATCGCTTTGGCAAGGTTTTGCGCAAACCCACTCCATAGGAGTGGGGAGGG
CGAGAGAGTTCCATCCGCTGAGAGATTCCAGTCGGTGGGAAAGAAGGGGTTTTGGGGATG
GTCCATCATCGCAAAGCCGACGGTCTCTTTTTGAATGACGCCCACAAAGCCGCACCAAGC
CGCGCTGCGCCGATGGATCTGATCTAGGCCCACGGCACCTCTACTATTGCGTACTAAGCC
TGTTTCACGAAGGAAAGGCTCAGCCACATAGAGCTGCAGCAGGTCGTGTGGGGCGCTGCC
GAAGACGATTTCATGCGAAGTGCAGGGACGAAGGTTTAGAAAAATATCGAGGATGCGAGA
GGGACCTGGGCCGGGCAGCGCACGAAAGATGCGCGTTTCGGCGATGATCGGTTCCCCGTG
TGGAGTGACCCAGAGGTTGTCTTGGCGAAGCCCTACGGAACAGGGGCCTCGGCGCGCCAT
GGTAGAGAGGGGAACGATGGTTCCTTTGGAGTGAGAGGTGTTTGCCGAGGGGGTAAAGTC
GAAACCATCCACGTTCTCACGCGCGATGCCAAGCACGATGCCGGCTTCGTTTGGCTTGAG
AACGGGCCGACGGTCTTTAGCATAGATGGCGGTAAAGCCACAGGGAGCGGCGGAGGAGGT
TCGGTAGACGGCAAACAGCCCACCGTAGATCCAAAACTCCACGTGTCCGGGCCGGGCGAT
AAGCGTTACAGGACTTTCTTCTGGCAGCATGGGCTTCGAGCCTCATTCTTCATAGATCGA
GTAGGTTGGTGTCGAAAGGTAGCGTTCGCCGGTGTCCGGCACGATCACCACGATCATTTT
TCCTGCGCTTTCTGGGCGTTTTGCCACCTCGATAGCAGCCCATACGGCCGCTCCTGCCGA
AATGCCGGCAAAGATGCCCTCTTCTCGCGCGAGCCGACGTGCCATCTCCATGCTATCGGT
TTCGCATACCTGAATGACCTCATCATAGATATGGGTATTAAGGACATTTGGGATGAAGCC
AGCGCCTATGCCTTGAATATCGTGGCGACCTCGCGGTTTGCCGCTGAGGACGGCCGAGTT
GCGCGGTTCCACGGCCACCACGCGAAAGGAAGGTTTGCGCGCTTTGATCACCTCTCCCAC
ACCGGTTATTGTTCCTCCGGTCCCTACGCCGGCCACAAGGATATCGCATCGGCCTTCAGT
ATCTCGCCATATCTCTTCGGCTGTGGTGCGCCGATGGATTTCTGGGTTCGCCGGGTTATC
GAACTGGCGAGGGATGTAGTATTCGCCCGGAGCGCTAGCGGCGATCTGCTCGGCTTTGGC
GATGGCGCCGGGCATTCCCTCAATGCCTGGGGTCAGCACAAGACGCGCGCCCAGCGCGCG
CAGGAGCGCCCTTCGTTCGCTCGACATGGTGTCGGGCATCACCAGAACGCATGGGTAACC
CTTTGCTGCGCACACAAAGGCCAGCCCGATGCCTGTGTTGCCGCTAGTGGCCTCGAGCAC
GGCCATTCCCGGCTTTAGCAGGCCGGCCTGCTCGGCGGCCTCGATCATGGAGACGGCGAT
ACGGTCTTTCACGCTGGATAGAGGGTTGAAATACTCTAGCTTGCATACCACTTCAGCGCG
AAGGCCGGCTGCAATGCGGTTAAGACGAACTAGAGGTGTGTTGCCAATCAGCTCCGTTAT
GTTGTTAGCTATTCTCATGGTGTTGCTTAAACTCTTTCCTACGTTTCAGATGCCGGGCAT
TATGCTAAGGGCATCATCCAAACTCTGTTTACGGATTACGAGATCTGCCAAAGTCGTCGA
GTAGAGGATGTTTGAGATGGCCTCTTCCACCTGCTCTTCGAACTCGTGGACAACCCAAGC
GATGCTAGGGGCATTAGCGATCGGTTCTTCCGGCCCTGCAAAGAGCCGATCGGTTCGCAA
CAGCGCACATACCACATCGCCCACAGTGATCTTGTCGGCGGGTTTGGCGAGCACATAGCC
GCCTCCAGCGCCCCGAATGCTGCGCACAATGCCGGCTCCTTTGAGGGCGGCTAGAATCTG
GTCGAGATAAGGCCCCGGAATATTTTGACGTGCCGCGATCTCCCGACTTTGGCAGGCACG
TGAAGGAGGTTGCATCGCCAAATCTACCGCGGCGCAAAGACCATAGCGCAATTTTGCGTT
AAAGAACGACATCGAGACATCACCGTTGGGCTTTAATCTTGACTCAATTTATAAGGTAAG
TATAGCGTCATTGGTTCCACTTGTCAAGTGCGTAGGGAGGGTGAGAACTGTGCCTTCAAT
CATATTCCTCACAAAACAATAACCCATGTAAGACACGTTGTATCTCTTATTAGGCCTCCG
CTAACGAGAAGATGGCGCTTTGCAGAAGTGTGTAGGCTTCTAGCCTGCAATGAAGAACCC
TGACCCTAGAGACTTGAATTCAGAGACCAATTTTGAGACCTATAATTGTGTACGTATTGT
AATAGCCAAGCTGCACCAACGGTAGCCTTTAAGGACGTCAGCTCCGTTACCGAGTCGTAA
GGGGATAACGATTTTTGTGTAGGATGCGATAGGGTTGCGGAATCTGCCCCATTTAATGAA
ACCATCGAGCGCTTTTATCGTCGTTAGAGTAAAAGACCAAAAACGACCTCTTCAATAAAC
GGGTTCGATTTATAACAAGCAGGATAGCGTGAAAGGAACAGAGAATTACAGTGCCAAATA
GGGAGTGGGAAGATGGGAATAGTTAGGTAGCGGAGCTAGTGGCAGGACAGGTGGTTCATG
GGGAATATGACAGGGCTAACTCGGAGCTTGTCTACATGCGGGCACGATACATGGATCCGG
TGTTAGGCCGGTTCATTAGTGAAGACCCAAGTAGGGATGGGGTGAACTGCTTTGTCTACT
GTGCAGATGAGCCTATTAATCAGGTGGATAACAACAGACAGGCAGCGCTTACTATCTTCG
AAGGCTTTTGGAGCGCTTTCTGTTATCTGTTAGGACTATGTATCGGCTACATGCTTACAA
CAGAATTAATCGAAGCTACACATCCAGGACATCATGGTGGCTACGCTTGTACCTACCTGA
AACTGGTTTAGCAGGTCTCGCAGGCATGATACCAATGCTCTTTGTAGGTCCAAAAGCTGA
CAGGAAAAGAGCAGCTGCAGAGGAGCTCGGGGCGTTCATGAGTGAACTGATTGAGCGCTT
TAATAAGTGTTGCCCCATCGCCAAACTTGGTCTCATAACAAGAGTAGCCCTTCTACGTGG
AGTTATCGTTGGTGCAGTTTGTGCCATAATTGAATTTTATAACTCGGACTATTGTCAGGA
AAGTACAAACAATGTCTAGCAAAAGAGTTCCTCTACATAAAAATCATGGACATTCAAACC
ATGATATATTGCTGTCCTACGATTTCCAAAGTTTCTATTTGATGACCATGTGGTGGCTGA
TGGCCTACGGTCTTCGGACGCTGATAAGTACGTTTTACTTCTGCCTTAAGTGGCTGCTAA
ACAAGCACCTCTCGCCGATGCTGACAAGCTACTCCTTTATGTTCCTTTGCTGTTGTCTAG
TAGCGACCTTTTGTAGGCAACGGAGGCACCCAGATTACTACAGCCGTCAACTATCTTGGG
TGCAACACACTCATCGCGGGCTGTTATTCGGTTGGATAGGCGTAGGTGTGCTATCGCTTT
GGACCTGGATGCGTCTTCCAGAGCCGATGTGGAAACACTACCTTATCGCGGTCATGTTCA
TGCATGTTTGTTTTTTTCTGTTTGTGGTTGCTGGTCCAGCTCTAGGAAAATCGTTGATGG
AAGCCCGTATGAAGAGAACCTATCTTTTCTTCCAGGAAGAGGAGAACGTTCCTATAGGAC
AGAAGGTTGAGGGGTACAGTAACCTGCTGCTTGCGTTCATCTATTTTAATACATGCCCCT
ACAAGTCCCGAGAGGGCGATACCAGGCTTCGTTTATCTAAAAAGGTGACCTCGCGTTTTC
TTGTCGTTGCAGATGCGCTATGCCAGTTGCTCAAGAGACCGGAGGTTAGGACGGGCAATG
ACTTGGAGCTGCCCTCTTCTACCCTAGATGTTCTCTTGATCCTTCTTGTACGGCTTCCGC
TTGTATGCGTAGGGGATAAAGGCAGTGAGACGAGCAGCGAGTTTTTAGCTTTGGAAGAGA
GCATTTTGGCTGTTCTGTCGGGGCGAGGATATGAGGAGGCGATCCCCTACCTAAAGGAGT
ATCTCCTCTTATTAGATACCAGGGGGCCAGGGGAGGGGGTCGAGGCTTTAAAAAAGCGTA
CCGAAGCGTGTTTAGCGAGCCTGCTTGCCTCGACCGATGCGGATAAGAGATACCTCCTGC
GTGGTAGTAGGTCTGATTCGAGGGAGTTAGTGCAAGCATCGGCAAATCCTCTAGCGAGCC
ATGGGGTAGAAGAGGAAGAAGAGTTGTTGAAATGAGAGTGCAGTTTAGGGTTGATAGCTA
GTAAGCTTATGCCTCGACCGACTCCCACCTTACCTATAGGGCTAGGGAGCAGAAGTTGAA
GACAAGGGGGTATGGTGGTGAGCAAGGCGGTCAGGCGGGGAGCAGCTCTGAGAAGTATGT
GGGGCGTTTAGGCCATGAGAGCGATGGGAGTACGGGGCTCATCTACATGCAGGCACGATA
CATGGATCCGGTGTTAGGCCGGTTCATCAGCGAAGACCCAAGTAGGGATGGGGTGAACTG
GTTTGTCTATTGTGCAGATGATCCAGTTAATCAGGTGGATAGAACTGGAAAATTACCCCT
ATCAAATTGGGTTGATTTTATCATCTGGTGCTTATTTGAAGTATTTTTCGTTGCCCTAGC
TGCGTTCTATGATCCCAAGGGTTATACAGATTTAAAGATATATATACAGGTAGGGTCGGG
TATTATCTGGCTGGTAAGTACTCTGGCAGGCGTCTGGTATGCCTTTCTCCGTCCAACTGG
CGAGGATACCATCAAGAACTACCGTGATAGAATAGAGAGATTAGAGCAGGAAATTGACGA
CGAAAAAACCTCTATGGGAGAAGGCAGTTTTGCGAGACGCCTTGATGGTTATTTTGCAGA
GGAAATTCTCAATTGACTGGAGACCGATGATGCTTGAACGCTACTACCGTAAGCTTTGGC
TGGACATGCTTCAAAAGGCTTTGACGCAAGCCGGCCTATCCTCTGCTGACATCGCGTTGG
ATGCCCAGACCTTGACGGTTCAGGCGGTTCCTCAGCCAAATCAGGATGTTGTCGTGCAGC
TGCTTCATCTTACCAAGGCTCTATACGATAACTGGCGTCGAAAGCGAGGTGTCCGTTGTT
TCATCAAGTACATGCTAACGGTTGTAGCTCTACAGGGAGTAGGTCTACTGGGAGCAGCGT
ATTTCGGCGTCACTGGTCTTAATCGCTACGCAGATGGGCTGGTCGCAGCAGTTGTGTGCG
CGTTGCCCTTCACTCTCTTTATGGGATGGAGGATAGTGCACGACGAATTGGAGGCAAAAG
CCTTCAGGCTCAGTGTGCATGCAATAGTTCAAGCTCTGAATGAGGCGATCCATCATCAAA
GCCGCCTTACCGAGACGCAGTGGGAGTTGCTCTTGAACCAGCTCTGCGTGCTGCATAGGA
GATCCTGTTATTTGCTAAGTTGCACGCTCGTGCCCTATCTACTGGCCCTCAAGCCTCAAA
ATCAGCAAGATGAGGGGGTGGTAAGGCTGTTGTGTGTCTCCTTGCCGTCGCTGCTGAACA
GGCGTGGCCAGTTCAGCAATGTGGAGGAGGGCCTTGGATATTCTCCCGATTTTGTTTTAG
CGGTACTTCGTCTGGTGCGGGAGGGCTGTGGGATGTCGCAGGATCTGTCGAGGGTCTTGA
GGCGGCTCAAAAGGGAGTTTGCGGGCGAAGAGATAGGGGAGGTAGCGGGTCAGATATTAG
CGGAGTGGTCAAAGGCGAGGTCACAGTTGGAGGAAGCGAAGAGTTTAGGCAGGGCAGCAC
ATTCTCCACGTTGTGAGGAGGAACGGGCGGTTCTTTTACGTGGGGATGTGAAAGATGTGA
AGGGTCAAACGTCTGCAGAGCTGCTGCGGCCAAGCGCGTGCGATGGGTCTGAGGTGGAAT
GAAGCTTAGCCAACGTTGCAGAAGTGCATTTCAGGTGTAGGAAATAAAGCCTGTAACAGA
TACAGCCGCGATATGGCTAGATCACTGAAAGGGCGAAAGCTCTATGAGAATAAAAAGCAG
ATGCCTTCTAGCCTCGATAGGGCAGTTCTTGGATGCTTTAGGAGGGTGACACGCCTTTTT
TGCTTCCATCTGTCGGAACTTCCTTGGACCGTGCATTGCATAGCTCTTCTGTCAGTATTT
CTATGTGATTGTTGGCTCTTTTTGGGAAGCCAAAGTTAGCTGCAAACACAAAAAGTCTAC
AGAAAAGGGCTTGGCTATCTAGCATATCACCTTGCAACTGCCAAAGCCTCGTCAGCTACT
CCGGCGAGTCAAAGAGCCCAGTGGCCTGGGCGGGTGCCGAGACAATTGGCAACACTTTAT
CGAATCGTTTTTCGAGTTGAGGTCATGGTTTGGCGTATCGTCGGGACGTGGTGCACCAGC
GTGTGAGCTGGTATGTTTACGATGGGTTAGGGAGTTAGGAGTAAGACGATGGGTTTGAGA
TAGAGCAAGTCTATAGGGTAGTTCCTCCTATATGGCTGGACGATAGAGAGTTTATAAATG
TCGCCGCGAGACTATCTGCATTCGTGTTTACGTTTCTTAGCTGTTGGGTGCGTTTGTATC
AGCAAAATATCTCCATGAAATGCATTCCGAGAGAAAATATCGAATATGGAAGCAGAAACA
TGTTGAGAACCGGTTGTGTCTGTTACGTCCATCCTACGGGCTTGATGCCTCTACACTTCT
CCGCACTTTGAGAGGCCTGGGAAGCCTCTCTCTAAAGCGGCAACTCTGTGCTCAAAAGTT
GAACCCAAGTGTCCAGAGGATGACGCGAAGCATTCTGTGAAATGAGTAGCATGGCTGAGA
GCGGAATTATGTGGTGATTCCCCGAAGGAGGAACTTTTCCCTGCTCACTTACGTTAATAA
AGATTGTACAGAGCGCCCTCGGGAGCCCTTCCGAGAAGTGTTCTGTGCAGCGCATGTCCT
CCTTTTCGATATGTGAAGACCGTCGTGTTTGATGGCGCCTGTGCTGTAGTTAGAGCACAG
GCTTATTTTTTTGCTTTCAGGAGCTCTATAAACTCCTCTAAGGCCTCTTGCCAAGCCGGT
AGGTCATCACGACCCTGCAGCTCCAGCACATAGCGTCGCAATACGGAGTAGGCCGGACGA
TGGGTCGGCGAAGGCCACTGCTCTGCCGGAATGGGGTGAAGGGTTACATGCGAGATGCCG
GCCAACTCCAACGTTTTCTGCGCGAACTCGAACCAGCTGCACTCCCCTTTACAAGCGATG
TGGTAGGTGCCATAGAGAGGAGTATCCAATAGCTTGATGAGCGCGCGGGAGAGGGCCAGC
GTGGAGGTGGGACTGCCGCGCTGATCGACAACAACGGGCAGTTCATTGCGTTTCTGGGCT
AACTCGAGAATGGTGCCGGGGAAGTTCTTCCCGTGAACGCCGAAGAGCCATTGGGTACGC
ACGATGTAGTGGCGGCGACAGAGCTTTTGCACGGCCTGCTCGCCCGCAAGTTTGGAGGCA
CCATAGTGGTTGATGGGGTTTGGTGGGTCGAACTCGGTGTAAGGTGTTGTTTTGCGGCCG
TCGAACACGAAGTCGGTGCTGATGTAAACAATGGGGATGTCTTGCTCCGCACAGGCGGCC
GCCACGTGCCAGGTGCCCAAGGCGTTGATCTGGAACGCGCGGTCTGGGTCACGTTCACAG
CCATCTACATGGGTGTAAGCGGCAGTGTGGATAAGCATATCCGGTTTGCACTGTTGGAGC
GTTGCACGTGTGGCGGAGAAGTCGAGGATATCCAGAGTTACATCGCTTTCGGCATGCTCT
CTTTGCGAAGAACGAATGACCTCATGGCCGCTCTGCTCGAGCAGGCAACAAAGGTCTGTA
CCCAGCATTCCATTGGCACCGGTGACCAGAATACGCATGTGTTTCCTCCCCTATTTGTGA
AGGATAAGGTAGCCCAGGAGTCCTCCTTTGGTGTGTCCGTCGAGGGCAAAAAGAACTAAA
ACCAGCAGAAACCACAGTAGAATGGTGATCTGGAGAGGCCGATCTTGCAAAAGTACCTCA
TCCGGCGCCCCTCCCCAACCCTTTCGATAGACCAGGTAGAGATAGCGAAAAAGCCCATAG
AGGACGATTGGAACGGTCGCCCAGAGATGGGGATGCGATCGAGCAGAAGGCGATTCAACG
GCATAGACGGAGTAGGAGATGAGGGTCATAGCGACCACGAGACCGATAAGCTGATCGAGC
AGCGGCAGACTGTACTCCTCAAGGATAGGCCGATGTTTCCCTGCATCGGGGCCAAGTGTG
ACGATCTCTTGGCGTCGTTTGCCAAAGCCGAGGAAAAGCGCCAGCTCCAGTGTGCAAAGC
AGCAGCCACGGAGAGATGCCGACTTGAATGGCAAAGCCTCCCCCCGCGGTTCGCAAAAGG
AAGCCTGCGGCAAGGGCAAACACATCCAGCAACACGATCTGCTTGAGAATAAGTCCATAG
GCCACTTGCAACACGATATAGGCCACGATCGTGATTCCAAACCGGAGGTTAATGAAGAAA
GCCGCGATGCTACCCGCTGCTTCCAAGAGGAAAACAGCGGTCCAAGCCAGCGGAACAGGA
AGGGCACCCGAGGCGATAGGGCGATGCCGCTTTTGGGGATGAAGCCGGTCGCGTTCGGCA
TCGAAAATATCGTTCCACAGATAGACCCCGCCCGTGGTGATGCAGAAAATGAGAAAGGCG
AGGAGGGCACGTAGAAAGAGCGAGGGCTTGAAGAGGTCACCGGCAAACACGAGCGCCGCG
AACACGAACAGATTCTTTGTGGCTTGCTTGGGGCGAGTCGCCTCTAGGAGCGCACACAGC
GTCCGTTTTAGAGAGCGATCTGTTTTCGGTAGTGGTTCTGGCAAGGAAGAAGCCTTTGTT
TCCATAAAAGACCGTTAGCCTCGTAACAGGGAGCGTTGTATCTTTTTTACGATATCTGTT
GTTGAATGCTCGGCCACCAGCGGTATCGTTAGAACCTTTCCCCCGAAGCGGTGCACCACC
GCTGCTTCCGGGATGGTTTCTAGGCGGTAGTCTCCACCTTTTACATGGATATCGGGCCGC
AACTGTTCTAGAAGCGCTTCTGGGGTCGGCTCGTCGAACAGGGTTACATAATCTACGCAG
GCAAGCGCAGCAAGAATTTCTGCACGCTCCTCTTGGGGTACGATGGGGCGGTCGGGGCCT
TTGAGGCGCTTGGTACCGGCATCGGTGTTGACACCGACGACAAGCAGATCGCCGAGCTGT
TTAGCGGCCTGAAGATAGCGCACGTGCCCGATGTGGAGAATATCGAAGACGCCGTTGGTG
GTAACAAGGGTTTTCCCCTCGCCACGAAGAGTGGAAAGAATTTCGGCAAGGCGATGGTAG
TCTGGAATGAACTGCCCCATGGTTAGAGATCTTCTCCTAAGTAGGGGCCGTAAAATCGGC
TAATGAAGTCTTGGTAGTCTGGGCGGGAGACGATGGGGCGCCACCAGCTTTCGTTCTCAA
CGTACCACCGAATGGTCTGCTGTAACGCTTCGCGGAAGGGGTGAGAGGGCCGCCATCCGA
GGGAACGAATTTTCTCGGTGCTTAGGCTATAACGATGGTCGTGAGCCTTCCCCCGCGGGT
CGGGGATGGTGCGCACGAGTGTGTCGGGCTTGCCTAACGTCTCTAGCAACAGGCGCACGA
TCTCCTTGTTGGAGTGCTCCTCGTTGCAACCGATGTTGTAGATCTCGCCTACGACACCAT
GGTGAAGCACGAAGTCTATGCCGCTGCAGTGATCCATTACGTAGACCCAATCGCGCACTT
GCGACCCGTCGCCGTAGAGAGGTACTTTCTTGTTATCTATAAGGCGGGTAATGAAGAAAG
GCAACAGCTTTTCGGGATACTGAAATGGGCCGAAGTTGTTGCCGCAGCGAGTAATCAGCA
CCGGAGTACCGTAGGCAATGTGATGCGCGCGCGCCTGCAGTTCGCCGCCGGCTTTGCTGG
CCGAGTAGGGGGTGTTGGGCAGAAGAGGGCTTTCCTCTGTGAAGCAGCCTGAAGAGATCG
TGCCGCACACCTCATCGGTGGAGATATGGACCATACGCTCCACATGATGACGTCGGGCCG
CATCGAGCAGCACGAACACTCCATATACATCGGTTTGAATGAAGCTACCAGGGTCAAGCA
GGGAGCGGTCGTTGTGACTCTCGGCAGCGAAGTTGACAATGTAGTTCACCTGCTCGGCTT
CTAGGATGCCGCGTACAACTGTTTCGTCCTGTATTTTGCCGGGATAGAAGCGGAAACGAG
CCTCGTTGGCTGGGTTTTGTTGGATGTCGGCGAGGGTGGAGAGGTTGCCGGCATAAGTGA
GGGCATCTAGCACCACGACACGGTAGTTAGGATGGTGCTGTAGCATATAGCGGCAGAAGT
TGCTGCCGATAAAGCCGGCCCCACCAGTCACTAAAACCGTTTTGGTATCGTTCGTCATGA
CAGCCTAAACTCCGAGTCGATCTCCTCGTGGCGTATCTCATCTACCGGCTCTTTACGCCC
CCAGCCCGCATAGAGGCGATCGGGGAAGTTGAGCACGAAGGCGTCGGTCTCCCCAATGTT
ACGATAGGCGTGCACCACTCCGGGAGGAACCAGCAGAAAAATAGGGTTTTCCTCACCGGC
AAGAATAACCTGTTTGACGCGCTCTTTGCCAGGCCTATTTTCCCATAGGGTGATCTCGAA
GCGTCCAGAGAGAAATGCGAAGCCGTCGGTCTGGTAGCGATGTTCATGAGGGCCTCGTGC
CACTCCGGGGTGGGTAAGGGAGATGTAGGCCATGGCGGGGCGAAACGCCTCCGGCAGCTC
GTCATCTCGAAATAGCTCGATGAGCCAACCACGAGCATCTGTATGACGTTTTAGCGGGCG
AAGGATCACCCCCTCAATATCCATAAATCGCTCCTTTTAAATCCATATTTAAGAACGCTA
TTATTGTAGCAGCTTGCGCCGTGGCTTTGTTAAATGCAGAAGGCCTTGTGCTGCACCGGT
CGACGGCTCATAGGGTGCTACATAACCAGCGGCTCGAAGTGCTAGTTGTTCTTTAGGCGT
GATATTTTCAGTTTATGTCGTTCCTGCAAAAGCGTCGGATAAGGAACGCAAACACTGTCA
ATGCGGGAAACGCTCCTATTTCCACTGAACGCGAATGGCGATGCCGTCGGGATCATTTGG
ATAGGTGAGCAGGAGGGTATCGCCGCTATCTAACACTTGAATGGGAATCGGATCTCCGTA
GAGGTCAATGGCCTTTACACCGAGCAGAGGACGATTTGCCGTGGCTATGCGCGCAAATCC
TTGGGTACCCGCTGGGCCAGCAACAAGGAAGCCGAGTTGATGAGCAACGGTGGACTCTGC
AAGCAGCCGTCCATTGGTAAACAGCAAAGCGGGTGTGCCGGAGGAGGGAACAGCTAAGAG
CAAGGCGGCGGTATGAGGGGGAATAACGCGGTCTTGGCGCACTTCGAGGGATAAAGAAAA
GAGGTCTAGAGAGCGACCTGGAAGCATATAGGAGTCGTTGAAGGTGCGGATCGCATAGAT
CGGTCCGTAGTGGCGAACCAGGTAACTGTGCTCGGGCAGGGAGAGACGTGCGTGGTAGGC
AGCGACTTCGAGAAGCGCCCGTAAGAGAGAGGCGCTTAGTTCGTTGGCAGCGAAATAGTG
AGGGGATAGCCCAACCTGCAGAACGATCCCGTTATTGACATGGGCTATCCAGATGGGGCT
GGTGCCGTTACGTAGTAGGTAGAGGGGCTGAACGATCCCCTTTTGCGCTTCGGTTGGCAG
AGAGTAGGAGGTGATAGTACAATCGTAGGGAGGATGAAAACGGGGGAAGAACCGAGTGAG
ATCGCCTTCTTGACTGGCAGATAGCAAGCCTCGTGCATAGTCTGGGGTGGCGGGACCGGC
GGCAATTTGAATAGGGCCCTCGCAGTCTACAAGTAGCTCGATAGGCTGGTTGGTCGGCAG
ATGATCGAACTGATATGTCCACGAGGCGTTTGAAGAAGCGATGCGACCGGTGGGGGCGAT
GTCGGAGCCATGATTGTATACGAGAAAATAGCTCTCTACCTCGCTGCCGGCGAGAAAGGC
GGCCACAACTTTACTGCCCACACGCAGCTCGATAGTGTGTACAAGGGCAGGCCGATTTAC
GGTGTTGCTAGGGTTTGTGAAGCGCACCGCGACGCTCCCATCCGCGCTGAGATAGGGAGT
AAGGTTGAGTGTGCGGACGACGCGAGGGTTATCGGCAGGATAGGTGACGATAGAAGTAAG
GGCAGAGGCTTCTTGTGGGGGAGATACGACGGAGGAAGCGCCAACGGGAAGACCGAGCCG
GTGCCACAGATAGGCGATGGGGGTTTCGAAGCCAGCTTGGTGCCACCAGGTATCCGTGAT
GTCGTTATAGGCGTTGGAGCCGCCGACCACAACCAATACACCGCCAGCCTGTACCCAGTT
CGCGAGGGCGTCCATGGTGGCAGAGCCGATGGGTTTTTGAGGATCGCAGGTAAGAATTAA
GACTTTATACGGGGTGAGATAGCCGGGATCAACACATCGCTCTAACGAGACGAGCGCACA
GGGAATACCTTGAGAGAGGATGGGCAAGGCAAGTGCGTAGAGGTCATCTAAAGCGCTGGC
CGCATTGCTCTGATAGGTTATGCTATCTCCTACAAGTAGCCCAATAGGCGATAGGTTGTC
TTGGGCAGCTGGATAGTTGCCGACCCCATTAAGAACCGACAGAATATTGAGCAGTTCTTG
AAGGTTAGATATTGAGGTGGTTGGGGAGGTTGAAGAGTAGATCGAAAAGGCTTGTGGGGA
TGCAGCCAGCAGTGCGGCAACTATCTGCTGTTCCAAAAGGTCGGTGGCTTCGCCTTGCGA
AAGCGTTTTGTTGTCAGCGGAGGGCACTAGCAGGGGAAAACGGGGAGTTGTGCGAAGGCC
ACGCGTTAGCTCTTGAAGCCACGATGCGATGAGGTAGGCGTTATAGAACGGATCGGGGCG
TCTATCACCTGCAAGCCATATGGGGTGAAGCAATGTGGTTAAATTCGGCTGGGCAGCGAT
CGCATCGTAGGGCGCTTTGTGGAGAATTTGCCACCAGGGAACGATCTCGTTCTGAAGGAG
AGCTGTTAGCGGATCGGGTACCAATAAGAGGCTTTGAGGATGGGTTTGGGCTTTTAGCTG
TTGCAGAAGGGCTGCATGAAAATCGGCATCGAGCTGTGCCATGAGCTCGGAAGTGCGGTA
GCGCGCGGCGGTATTAGCGGTGGGCGGCTGCCAAGGTACATGATAGCTTTGCTGCCAGGC
GGTTTGGAAGGGTGAGGAGAAGGCGGCATCAGCAAGGTAGGGTAGTGCCTGCACGGAGAC
TCCGTTAAGGGGTTGAGAGGCTAGCAGAGAAAGATTTGGCGTAAGAGAGGCCAGGTTAGA
GGGCATGGGCTCGAGAAGAGGAAGATGGTTAAGAAGAATAGGATGCCCGTCGGCCCCTGT
TTGCGCCAAATTGGGATGTGTCTGAAGATATTGGGGGGCAAGATTGGTTGGAAGGGAAGC
AAAGACGGTGAAATTACGCGATTGCCATGCGCGGATAGCCGTAGACGAAAGGTTGGTCAA
GGGTAGCTGCGCCGTGCTCACTGGCAGCTCGGTTTGCGGCGTCGGCAGTCCAGAGGTATC
CCAAAGCAGATCGGTTTGGTGTTCCTTCCACGGGAACTTGAGAGCTTGTAGGGTATTCAC
ACCAGAAAGCCAGTGAAGTACCCCTATGGGAAGATGAGAACTCGCATCGCAAACGGGTTG
TTCGTGTAAGACGAGCTGTTGAATCGTAAACGAGCCCACCTTTGCCCCCAGTCGTACACG
CAGCCTGTCGGCAAACGGCCAAGAGGGTGGAATTTGGCACAGCACGGTTTGTGTGCCGTC
TGGTTCGGTTTGGAGCCGAAAAGGCAACGGTTTATTGTGCATGTCGAGCACGGCAATTCG
AGGCAGGGCGGAGTCGGCAGACAGTGTAAGGTTCAGTTCAAAAAGAGCGCCTGCCGATGT
TGGAAAGGCATAGAGGACATAACTACCAACGGGAACTGTGCGTGCCTGCCCACGGACGGT
GCTGCCGATGTTTTTTAGCAGGTAGCGGGCTTCAATAACGGTGTTGGGCGTAATGGTTAT
TGGGTAAAAGGTTTGTTCTGCAAAGGCAGAGCAGGCCGCCAAAAAACAAACAAAACAGCC
TAATACGACATACAGGTGTGACTTCATAACAGAATTTTACCCCTATCTGCTAGATGTAAA
ACCTTTCGGCCCTATCTGGTTGAAGGGAATGGGACGAAAGCCCATACGTAGTGCAGGGGA
ATGAGCGAGAAGTTCAAAGCCACTTTTTTCGGGAGCCTGCGGGGTTAAAAAGCCAGGATC
GGTGGTCACCAAATTGTCTTTAACGGTGACGATACGGTCGTTCATGCCATCGAGCCATCG
TATCCAGGTTCCACCGACACAGATGTTATGGACGATCTCATTGTATTTCGGTACCGCTGG
GTCGTCCTGAAGGATATTGGCCAGGTGTGGGTAGGCGATGCTGTAGGGAGGCTGGTTGTA
GTGAACGGCCTCTAAGCGCGAGATGAGAACCGGGTCTTTACCGTTGAACCAGTCCTTCGC
CCAGCTGAGGCCGCGTGCATCTACATGGACGGCAGGGTCGCAGTAGAGAAAGAGATTGTT
CTCCACGCTGTTGTCACGGCCACCGCCGATCATCACGGCACAGCCAGCATGGAAGAAAAT
ATTGCCGTAGACGGTGGTGCCGCTGGCGCAGTCATCGAGATAGACCGATTGAACCCCCTC
GAAAGCGTTTGCCCGTTGGATATGGGGTTCAATATTATGAAAGTAGTTATAACGAACTGT
GTTTCCCCTCATGCTTAGGTCACGGCCCATATAGAAGGCGCCGGCGTCTCCAGTATCGAG
GCAGACATCGTGAATATCGTTGAACTCTATGAGGTGGTTATTGCCGGAAAGGAGGATAGC
ATTATGCGGGGCATTATAGATGGCATTATAGGCTATGAGATTGCCAACCCCATCTATATT
AACGCCGGCTCGATAGGTAAAGTCCCATCGGTTATAGTCGTGGATGGTGCATCCGATCAC
AAAGTTGCCGCCTGGAGTGAGGGTTTGACGGTCACCGCCGCCTAGGAACACACCTCCGCT
GCCGGTGTTGTAGATGGCGCACTCTTCAATACCGTTATGAGACCCGCTTTGGCGATTCAG
CAAGGTGTTAGCATAGATAGCGTTTTGATAGTTCTGTGTATCATCCCCAATACTCACGGC
ATACTCTCCGAGGTTGCGAAGGGTGCAGTGGATGAGAAGGTTGTGGTCTCCACCCACTAT
CTGCACGCCGCAGCCGCGTCCGCACTCGATGGTAAGCCCGTCGAGGATGATGTGGGAGGC
ATCGGATAGGGTGATGAGGGGAGTTTGAAGAATCGATACCTCGGTATCCCCTTCGCGGAT
CGGGGCTGGAGGCCAAAAATAGAGAAGACCGGTATTTCTATCGAGATAGTATTCGCCTGG
TGCAGCAAGCTCTTCGAGGACGTTCAATGCGTACCATCGTGAACCCACCTGATAACCGTA
AACGCCGTGCGGTGGAACGGTGTGGATGAGATGCTGCGCTGTATCAATGGAGGCGATCTT
TTCGTAGCTATCGGCCCAGTCAAAGGTCCAGTAACCGTGTACCCAAATATCCTGATCGTT
GCGCCAGCGTGATGGCTCGTTACCTGCATAACCAAACTCACCACCTTGGGGGCCGGCCGG
AGTGGAAGTAATTGTAGCATAGCCATGTAAGGGCCAGCGCGCGAGCTGCATTGGCTCTCC
GCGAAAGAAGAGCTCTAACGGAGTAGGAACGATGGGCAGTCCAAAACCACGTCGAGTAAG
CTGCCCAAAATCCTGGATGCCTTGGCTGCGCAGATCGCACTGGAGCACATGGTCGCGTGC
TGCTGCTGGCAGGCGTTCGAGAATGTGGGGATCGGTTATCGGTTGCCAACGCGAGATAAG
CTTCCCACCGGTAATGGAAACCGTTTGATGGTGCCATGCGGCGTAGCGAACGGGGGCTTG
GGCGGTGCCTCCGTCTTCACGCGTGAGGGTGAGAGGCTGACGGAGCTCATAGCGTCCTCC
TTCTATCCATACCGTGATGCCTTCTTTTAAGGAGGGGTGTTGACGTTTGAAAGCACGTAC
TGCCTGTTGCGCTTTGAAGAGAGTGGCAAAAGGCCCGTCGGTGCGGGTGCGATTGGGGGA
AGGAAAGCGCCCTGACCAGGCATCGTTGCCATTGGGTGACACGTAGAAGTTCATCGTTGC
AAAGCAGTGCATGGAAGTAAGCATAAGCAAGAGGCTGAAACTGCCGAAAGGAAGCGTTTT
CCAAATAGCCATAGGACCCTCTTACGTGGTGTTTTTATGTGGGTTCGACATCAATCAGGG
GATTCCTGCTCTCCTGCTCAGCGCGTCGATAAACAGCAGTAGCTCATCTAGCTCGCAAAA
CGGCGTTGGTACAAGCGGTACGAGCCGTATAAACTGAGGAGGATGGAGAAAGTGGAGACT
TAAAAATAAAGGGAGCGGGGGCCAGATTTGAACTGGCGACCTTCGGGTTATGAGCCCGAC
GAGCTACCAGGCTGCTCCACCCCGCAACGTCGCTTTAAATATGGCACAACTCAGGCGGAT
TTGTCAAGAGGCTGGGTTAGCGGGATGGCTGTACCTGCGCGTGTGCTAAAGGGTGCGATT
TAGGTGGAGCGGTTTTGGTGGATTTGGTGGGGCGGAGAAGCGTTACTCGGTAGAGAGAAC
TTGGATCGGCTTTCATAACCGCCCAGTAACGTTTGATGGGACTATATTGGTTGCACCGAT
CGAGAAATGCCTGTGCCGATGCTGGGATGACGTAGCGCAGCGTCTGTTCGGTTTTCATAT
CGGTAATGGTTGCTATGCCAAAGACAGGTTGTGATGATGGGGCGGCCATTACGCGCAGTG
TACCGCGACCCGGAGTGGCGATGGTAGCCAACATAATGCCGTCGGCCACGCACGGGCAGG
GCGCTTTAGGCCCCGATTGATAGGTTACTTTAACCTCTGTACGCTGAGCATGCAGGCGTT
GGAGAGCATCTAAGCCAATACGAATGCCGAGGGCGATATAGGAGCCAAACGCACCGTGGA
CGCGTTGGCCCAGAGCGACCCATTCTTGAGGTGTTTCTGCTTGCATAGGAAGGGGTTTGC
TGACAAGACCTCCACAGAGCAGCGCAGTTACGAGCGTTGGTAGAAGGCGGGTGTTCATAT
CCATTTTCTCCATTCAAAGCTTGCAAGGGAAGTCCGTAGTAGATTAACTCATTGGATGCT
CTGTTGTCAACGGGTTGGGAAAGAGGTGCTGCGTAAGAGGAGCTTGTATATCTGGGGCGA
GATGACCAAACAGCCAGCTCTCGCCCCACGAATGCCTACGTCCTTAAGCCGCACGTGGTA
GAGCGGCATTGGCCTGAACAAGTAAGGATTCAAAGTCCTGTGCTGTAAGCGGCTTGCTGA
AGAGATAGCCTTGCACGGTATGACAGTGGCGTTCTGTAAGGAATTGCTGTTGTTGAGGCT
CTTCCACACCCTCTGCAACGACATGAAGTTGAAGATTGCGGGCCATATGGAGGATCGTCT
CAACGATCGCGGCGTTGCGCGGATCCGCTTGAAGCGTCTGAATGAAGGACTTGTCAATTT
TTACCGTATCAACAGGTAGAAGAGAGAGCGAACTAAGTGAAGAGTAGCCTGTCCCAAAAT
CGTCCAGGGAGAGATGTACGCCAAGTCTTTTGAGCGCTTGTAGCACCTGCATGGTTCGAG
CGAGGTCTGACATCGCAACGCTTTCGGTTATCTCCAATTCCAGTAGTTGTGGGTCAAGAT
GTGTCTCTGTCAATATTTTCTCGATGTCTTCTACAAGGTTGGCCTGTTGGAATTGGCGCA
GCGATAGGTTGACGGCAACCCGAAGTCGGTGCCCTTTCTTATACCACAATTGTGCTTGCT
GACAGGCGGTACGAAGCACCCAATCTCCGAGAGGGATAATAAGACCTGTTTCTTCTGCTA
AGGGAATAAATTCACTGGGCGGAATCATCCCTAACTCAGGATGGTGCCAGCGGATAAGCG
CCTCCATACCGATGATTTGACCGGTAACAGTATCTACCTGAGGCTGATAGTAGACGACGA
ATTCGTGGTTTACAAAAGCTTTTCTTAAGCTCGTTTCAAGTTGTAGGGTTTCTTGAGCTT
GTGTGGCGAGTTGAGGAGTGAACATTTCGTAGCAGTTCCGCCCCCTTTGCTTGGCTTTAT
AGAGGGCTAAATCGGCATTTTTTAGCAAAGTCTCCGCGTCTGTACCGGCGTAGGGGTAAG
CGCTACCACCAATGCTAAAGGTTACAAAGATCTCATGCTCGCCAAGACGAAAAGGCGGTT
GCATAGCCGCTAGGATGCGGTTAGAAACGTTATGGATGTCTTCAAGACTGCCGACTTCAG
GTAAGAGAACGACGAATTCGTCACCTCCAGACCGTGATACGGTATCTCCTTCTCGAACGC
ACCAGACAAGGCGGGAAGCGACCTGACGTAGGAGCTCGTCGCCATTATGATGGCCTAAAC
TATCGTTGATAACTTTGAATCGATCCAAATCAAGAAATAGGACTCCCATCTCGCGTTTAT
AACGCGTGCATTGCGCTAACGAGACATAGAGTCTATCTTGAAAGAGGCGACGGTTTGGAA
GGCCGGTTAATGTATCATGATAGGCCAAGTGCCGTATATTTTCGGTGGCTAATTCACGCT
CTACGACACGCCCGAGCTGTGTTGCAATGTGCTCGGTAAGCTCCATGATCTTCGGATCAG
GGGTACTGATATCGCCGTAGAAAAACTCTAATATCGCATAGCATTTTCCTGCTACATTTA
CCGGAAAAGCGAAGCCAGATCGAAAGCCATATTGAACGATAAGACAAGCACGAGGACACT
TAGTGCACTGCGATATATCGGGAACCCAGAAAGGCTTGCCGGTATCTAGTACCTGTCCTG
GTAGGCCTACACCTTTCTCAAGAGGCGACCTTTGTACGCTGTCACGAAAGTCGTTATAGT
GCTCTGGATTGGGAAGATGAAAATACCAGATAGGGGAAGAGATCAGTTGGTTGCTATTTT
GGATATCGGGCAGGTAAACATGCCCTACGGGCCAATCCATATACTGGCATACCAAGAGCA
AAGTTTTTTCAAGGGCAGAGATTAGCGAGGCAGACTCGTTTGCTGCGATTGCCACATTCT
GAAGAAGTTCGATCTCTTTCTGTTTCTGATACAGCTGCCTTAATCCGTTCTCTGCAATGG
CTTCTGCCTCTTTACGTGCTTGGCGCTCTCGTTCAAGCCGTTTTTGAAGTCGTTCGATAT
GCTTTTGTGCCTCCGATGGAGTTAATGTTACCATCTATTTACCTTCCTTTTGATCAGATG
TGGTGGAGAAAACGACTTGAAGAATACAGGCTGGATCGCCTTGCTGCATACAGGCAAGAT
GTTGTAGCTCTATAGTCTCCCCAAAATACGCGGCAGTTCCTTCGATGAGGCCTTGGGCAA
ATCTGCAAAGCTTCCTTGGCGATGAGTACGTGATGATAAGTTGGTTGGAAGAGCTTGTGT
CAAACTCAAAGACGGGTACTTGGGCGTCTGGATAAAGCTTACGCACTTCGGGGTGGATGA
TCGTGTTGAGTGCCAAGATAAAAGCGCGTGTATTGCCATGAGCAGAGAAAAACTCTGGAT
GGGCGGTGGCCATTAAGGGAATAGAGTTTTGACCAAAAAATCGAATGACCTCTTGGCATG
GCATGTGTAGAATTTTGGAGGCCGCACTAACGATTTTGAAGAGCTCGTCGTCAGGATAGT
TACCTAGGGTTGTATAGACACCCTCTACCTGTGCATCCTCTAAAATATCGTCCCATGTAT
CGTCACCAAACCGGTTGCTTACGACGTCCTCAAGGAAATTAAATACGATTCCTTTCATAG
GAAGATCCTTTCGCACTAGGGTTGTTTAACTGGACTATATAACTTTGCCGTGGTCATTAT
CCACAGGCTGCATAAGCGAGGTATCTAAGTATCGGCCGGAGGGGCGGCGAACTTAAGAAT
CGCTGAAACCTACCTCAGCTCGCCCCTTGCTATGATGGATAGTAGAGTCGTGCTTAGCCG
TTTCAGTTTCCAATTTTCCAAGTTGAAAAATGACCGAAACTCGTAAAGGAGTTGTGCGTC
AAATATGACGGTTAAATTGCGTGTGCGCGCCGAAGAGGTTGTTAGGGAAAGGAGCACGAC
ATTGCTAAAGTTGAAACGGGCCCTTTTGGGCACCTTATTGGTAGAAGAGGGGGCCATTAC
CCAAGACCAGCTCGATATGGCTTTGACCGAACAACAGCGTGGGGAAAGCCGTCGGCGAAT
TGGGGAGATACTCGTTTCGATGCGCGCGATCTCGGAAGCGCGGCTTCTTGAAACGCTTTC
GCGTCAGCTTGAAGTGCCTCTAGTGGACCTGAACCAGGAGCCGCCCGACCCGGAAGTCTT
GAAGATGGTTCCTAGTGAGTTTGCCATTCGTCATCTGCTCATTCCCATTCGGCGCAACGA
TGAGACGCTTGTGGTGGCAATGGCTGATCCCCTAGATATTCAAGCCATTGACGATCTCCA
TCTTCTGACCGGTCTCGATATCGCCCCGATGCTGGCCTCGGCTACCGACATACGCCGCGT
GTGTGAGCAGAGTTACATGTCGCGGATGATACAAGGGGTTGAGGAGGCCGAACGCGCCGT
TACCGAGGATGAGGAAAGCCTGGATATCGCCGATCTGCAGAAGATGGCGAAGGAAGAGTT
CGTCATCCAGATGGTGAACCTTATTATCAACCAGGCCATTCAGGACGGGGCATCCGATAT
CCATATCGAGCCGTTTGAGCGTATACTGCGCGTGCGCTATCGCATTGACGGTGTGCTTCA
TGAGGTGAATGCGCCTCCACGTCGCTTCCACGCAGCCATTGTGAGCCGTATCAAGATCCT
TTCAGATATGGACATTGCCGAGCGGCGGCTGCCTCAAGATGGGCGCATGCGCATTCGCAG
TGGGGGGCGCCAAATTGACATTCGTGTCTCCTCTGTGCCCACTGTATATGGCGAGTCGGT
GGTTATGCGCATTTTGGACAAGCAAACGGCCATGTTAGGCCTTACCGAGTTGGGCATGAA
CCAACAGATGTTTTCCACATTTCGACGGCTCATCCAGGAGCCCCACGGCATTATTTTAGT
AACTGGCCCCACGGGCTCAGGAAAAACAACCACCCTCTATGCGGCCCTTAGCGAGATATA
TAGCATCGAGAAAAAGATCATTACTGTGGAAGACCCGGTAGAGTATCAGCTTTCAGGAAT
CAATCAGATACAGGTGCAGCCGCAGATCGGCTTAACGTTTGCCAATGGTTTACGCAGTAT
CGTACGACAAGATCCCGATGTCATTATGGTTGGAGAGATCCGCGACAGAGAAACAGCCGA
GATCGCCATTCAGGCGGCTCTCACCGGTCACCTCGTCTTCTCTACTTTGCACACCAACGA
TGCCGCCGGTGCTGTAAGCCGATTGCTTGATATTGGAGCTGAGCCCTACTTGGTGGCCTC
GTCTCTTATTGGGGTTTTGGCACAGCGGCTCGTGCGCATAAACTGTGAGCGGTGCCGGGA
GCCTTACGAGGAGAAAGCAGTGGCTTTGCGGGAGATCGGAATAGAGCCAGAGCAGGCTCA
CCTTTTGATGAAAGGGCGGGGATGCCCGGAGTGTCGTGGTGTGGGCTTCCGAGGCAGAAG
CGGTATCTTCGAGATGCTGACGGTGGACGAGGAGATACGCGGGATGATCACACGTCATGA
GCCATCGAATCAGATCAAACAGTATGCACAGCGTCATCGAGGGATGACCACAATGCTCCA
AGACGGTCGAGAAAAGGTGTTGCAGGGGCTTACCACGGTGCAAGAAGTGCTTCGTGTGTG
CCAGAGGGAGGAGTTTAGTATCTAGTCGCCATGCCAGAGTTTACGTATGAGGCACGCGAC
CGTAGTGGTCGCCTGACGACGGGGGTTATCAACGCGCAAGACCTTCAGGATGCTGCAGTG
AAGGTACGGGCGTTGGGGGTCTATCCCACGCGCATACTAACCGGTCAACAAGCAGCGAAC
GGGGCGATGGCCAAGAAAAAAGAGGCTAAGACGGCCGTTCCTGCAGCATCTGAGGGCAAA
AAACGCATTGGTCGCACTCAGATTCTGCTTTTTACACGGGAGATGGCCGACCTGCTTGAC
GCCGGTTTGCCGATGGATAGGGCTTTCTCCACGTTGATCGAGCAGATGGAGAGTGAGGCC
ATTCGCCCCATGCTGCAGTCTATGCAGGCTGAGATCCGTGCTGGCCAGCCCCTTTCTGAG
GCGCTGAGCAAGTTTCCGCGAGAGTTTTCCACGCTATACATCAATATGGTGCGGGCTGGT
GAGGTGTCTGGACAACTGCCCGAAGTGATGAAGCGCCTCGCCGATTTCATGGAGAAAGAG
CAAACACGTCGTAGCCAAATTGCAGCGGCGCTCACCTATCCGGCTGTGTTAATCACGGTG
GCTGTGGGCGCAGTAACCTTCTTGTTGACCTTCGTGGTACCTAAACTCTCAGGTATCTTT
CACGATATGGGAAGCGCTTTGCCTCTGCCCACTGTCATTCTCCTGAGCCTCTCTGGCTTT
ATCGGGCGCTATTGGCTAGGCATCGCTATCGGGATTGTGTTGGCGCTCTTTCTCCTAAGA
CGCTGGCTGCGTACTGAGACAGGAAAGCGCCGACTGGATGCGTTTCTCTTGGAGATGCCT
CTCTTCGGAACGTTGAATCGGAAGGTGGTTGCCTCGCGATTAGCGAGGACTTTGGGAACC
CTGTTGGCAGGCGGTGTGCCGATTCTCGAGGCCATGAGTATTACGGCCTCGGCACTAGGC
AATGAGGTAGCGGCCGAATCGGTGTTAAAAGCCCGTGGGCATGTGCGACAGGGTGAGACG
CTGCACTCCGCTCTAGAAAAAAGTGGAGATTTTCTACCTGTTGTTCTGCACATGACGGCG
GTAGGAGAGGAGACAGGAAGGCTGCCGAGCATGTTGCTTCGAACAGCGGAAACGCTGGAC
TTCGAGGTGGATAATACCATGCGGCGATTAACAAGTCTCGTAGAGCCGCTTGTCGTGTTG
CTGATGGGCGCTTTCATTGGGTTCATCGTGCTCTCTATTCTCTTACCGATATTTAAAGCC
AATACTCTCGTAAAATAGTTATAACTTTTAGATAAGGAGATAGTCTGTATGAGTCAACCA
GCCAAAAAGATTCGGCGTGCCTTTACGCTCATCGAGATTCTCGTCGTGGTAGTGATTTTA
GCGATCTTAGCAGCGATCGTGGTTCCAAACGTCATTAGTCGCATAAAAGACGCCAAGATC
TCGGCGGCTATTGCCGATATCAAGGCCTTCGACAATGCGATTGACCAGTACAAACTGGAT
ATGGGCACAGTGCCGCCAAGCTTGGATGCGCTAATCACACCGCCTAGCCCTCGTGGCAAG
TGGAACGGGCCTTACCTGAAGAACATTGACCATATTCCGCTCGATCCGTGGGGTCATCCC
TATATCTATAAAGTCCCAGGAAGCGATGGGCGTGAATATGATCTCTATTCTGCCGGGCCG
GATGGTCAACCAGGGACATCTGATGACATTCAGGACTGGAATCTGAAAGGGCAGTAGTGC
TTGAAAAAAAGAGGTAAGAGAGGCTTTACGCTCATTGAACTGCTCACGGTGATCTTGATC
ATCGCGATTGCGGCAGGGATCGTCGTGCCAGCTTACGATAGGTTCTATGCCAAGCGACAG
TTCAATGAAAAAGTAGGTGAGGTAGAGTCTCTCTTCAATGAGGCCCATCGCCAGGCTATA
GCATTAGATGAGACGGTTACTGTGCAGTGGGATCCGGCACATAACGCCTTTCTATTGCTG
GTTCCCCTGCAGCCGCCTCCTACCGACACACCGGTAGCTCTGCAACAAGATGTAACGTCC
CAACCTATGCCTCAAAGTCAACTAGTGGAGCTAGGCGACGATGTGCGCGTGTTGAGCTTC
ACACCCATCCAACCCTCGGTAACGTCTGGCTCGCTCGGGGGGATGACGCAAGTGAACTTC
TACGGTGATGGGACGTGTGACGGCGCGCAGATCAGTCTGGTAAGTGCGCAGGGATATGAG
ACCGATCTGCTGTTGCAGCCGGCAACAAGTCAGATCGAATCCCCCAACGTAAGCTCTGAG
ACCCAAGGACCGTAGCGATGCGAGTTTCTCATGGTTTCACCCTCGTGGAGATGATCGTTG
CCACGCTGCTCCTCGCGATAGGGGTAACAGCGGCGTTAGGTGCCATCTCTGCAAGTGTAC
AGTTGGCGTCGAGAGCAGAACATCTGCAAACAGCAGCGATGCTTGCCCAGGAGAAGCTTG
CCGAGCTGGAGCTGCAATCGGCTAGCCTCAGCGCTGGCACTCAAAAGGGAGATTTTGGCC
CTCAATACCCCGACTATCGGTGGACAGAGGAGGTGGACCCAACGCAGTACTCCGATCTTT
TCAAAGTGACGGTTCATATTGAGTGGGGCGATCCGAACCAACCGGTTGGGAGGGATTTTG
TAACCTATCTGCGTGTTCAACAACAGAATGGAACCTCCTCTTCGACAACCTCATCAAGTG
GGCTTACAGGGCAATGAGCGTGCAACGGAAAGGCTTTACCCTCATTGAGGCTCTTGTGGC
CCTCATCATCTTCGGCATCATTACCGCCGCGTTAGGGGTGGCGCTGTCTACGTCTATTCG
TGCCGAGCTCACCCTGCAGAACCATCAGCAAGATGCTGAGGTGGCACGCGCAGTGTTTCA
TTTCCTGCAGAAGGACTTGGAGGCGGCTTTTCCTGCCGCCAACAGTGCGGCCTCTCTGTT
TGTTGGAAACGGCGCCCCGAGCTCGGTGCAGCTGCCGCCTAGTCTGCTCTATCTGAGCAC
CCTAACCGGAAGAATACAGACCACCGACCCCAATCTCGATCCGGTGTTGGCTCTGAATGC
CAATCTATTGCCGAGCAATACGAACACCCTGACGGCAAACAGTTGGGTGCCTCAATGGGA
TTGCGCCCTGGTGCGCTACTGGTTAGATACCACTACCGGTGAGTTGCATCGAACGGTGGT
GAATGTGCCTAACTTGCAGCTTTTTGCCCAGACGAACTCGAACGTACCGGATGTAATCGC
GAATCACGTTATCTCTATGCAGCTACAGTTTTGGGACCCAAACCAACAGACTTGGCGTGA
CAGCTGGGATTTCGAGCAACCCAATTGGCAACAACAGATGCAGCAACTTACCCAGCAGAG
TGCGCAAGGACAAAGCGGGCAGAGCCAGAATGCGACGACAACCACCAATAGCGCTACGAC
GGGGGATATGCAGCTGCCCTCAGCGGTGCAGATAACGTTGGTGATTCAAGGCTCTGACGG
CAACCCAGATACGTTTATTACGACGATCCCCATCGAGGCACAACAACCACTCTTACCCAA
CACTCCGATGAACAGCAGTAGCTCATCTGGCTCGCAGAACGGCTCTGGCATGAACGGTAC
AAATGGGATGAGTTCGGGAGGAGGACAATGAGAGCACATCGCGGACAGGCGCTTATTCCC
GTTCTGCTAGCTATGTTGCTGCTGGTAGCCGTGGCTGTTACCCTTGCGGCACGCGCTCAC
GATCAGGCGCGGGCAAGCGCCAATTTCGTGGAGCAGGTTGAGGACTACTACGCGGCCAAA
GGTGCTCTGAACTACGCTATTAGCTCCTTAGAGCAGACGAGCAACAATGGGGCGACTTAC
GGGGTGGTACAGCCTGATCCTTCGGCAGACCAAAACGGTTGGTGGCAGATAGGCGACTTG
TGGGTGAAGGTAATGGCGGTAGATACCGCCTCACGCATCAACATCAATCAGGTTGACATC
AATACGCTGGAGCAGCTACCGGTTTTTGCCCAAAACCCCAACTTGGCGCAGGCGATTATT
GACTGGCGTACAGCCGTCACGACAACAAATGCTGCCCCGACAAGTGACCAAAGCACACAG
CAAGGGGGCTCGGAAAACTACGAAAGTTTGCCCACTCCTTACGATAATAAGGGGGCTCCC
TTCGATACCATTGGAGAGCTTCTACTGGTACAGGGAATGACCCCCTCTATTCTCTACGGC
ACCGTTGCAGGTACTCCGGCTGCTGCTGGACAGACCCTAGGTAATACCACCACAAACAGT
CTAAGCACGAGCTCTAGCGCCACAACCAACCGAAGTGCTGCGAATCGCTACGGTAATATG
GCAAGGACACGGCAGTCTCTGCTTGGGGGTGGCACGACGGGTGGAGGAACCACCGGTGGA
ACCGGCGCTAATGGGACAAGCAATGGGACAACTGGAGAGGATTTTAGCGATATTTATCAG
AATAGCACGTTGCCGCTAGCTCAGCTTTTTACCACCGTTTCGCGTGAACTGAACGTGGCG
TCTGATGGTACACAACGCATTAATATCAACACAGCATCTGAACAAGACCTTGAGCAGCAG
CTAAACATCCCTGCCAATATTGCCCAAGCGATAGTCAGCTATCGGCAAGGAGGCGGTGGC
GCTGTTGGAGGGAATGGAGGCGGTGTGGGCGGATCTGGGGCGGCGTCCAATGCTGCGAGC
CATAGACAAGCTAGGCCTGGAGGAGGCGGTGGTGGCCCGCGTCCTGGAGGGGCAGGTGGA
GGGCCTGGCGGCGGTCCACGTCCTGGAGGAGTAGGTGGAGGGCCTGGCGGCGCTGGTGGC
GGCCCACGTCCGGGAGGTAACGCCGGTGGCGGGGGCAATCCTCGCCCCGGAGGAGGGCCT
GGAGGTGGTGGAGCGAGTGGTGGAGGTGGGCAGTTCACCTCGATAGGTGATCTCTTAAAA
GTACAGGGGGTAACCACCGCACTGATGCAGCAGATCGCCGATAAGATAACGGTAGATAAT
AATACCTATCGCGAAAATGTTGTGGATGTGAACACCGCTCCGCCTGAGGTTTTGGCCATG
GTACCTGGTATGAGCCGCGATCTGTTGAATGCTATTGTGCAGTATCGCCAGGGCGGCCAG
GCCTTTCAGGGGTTAGGAGACCTGTTTAGCTTGCAAGTAAGCAACGATGAGCTGGAGAAC
GCCATTGGCTCGCTATCAACCAAAGGAGCCGACTATATTATCCACATTCTTGTACGACGT
CAGGGAAGCCCGAGAGTCTACGCGGTATCAGCGCTAGTGGAGTTTACGCCCAACGGACCT
CAAGTGCTTCAGTGGCGCGAGGTGCAGAGGGCGCCGGGATGGTACCAGTGGAATGCACCG
CCCTTATTACCGCTACCTTCGCCGAGTTCAGGCAGCACTTCCGGCGCAAATATGGGGACT
TACAACAACGGAGGGCAGTAACCGTTGAAGGAGTGTATGAGGAATTGAAGGAGAGACGAA
AGATGCGGGCGCAGAGATCCATAGTAACTATAGACTTAGGAGTGGAGTCTATTTGGGTAG
GAGAAGTTGCAAGCGGGGCGAGCGGTGAATTCGGAAAGCAGCCCCATCTCTTACGGCATG
CCCAAGTAGCGTTGCCGGCTGGAGTTTGGGAGAACCCAACTGCACTCACCGATGCGCTGG
TAGAGACTATACGTCAAGCCCTCCAGCAGGCCAACATCTCGGCGAAGGACGTCTTTGCCT
GTTTACCGCGCCATCTCGCTATGCTGCGCCCCATTCAACTTCCTCATGTGCCGCCGGAAG
AGCTAAAGGGCATGGTAAGCTTTGAAGCACAGCAATATATTCTGTATCCTGTAGATGAGG
CAGTTTTAAGTTACTGTCTCTTAGAAGGGAGACAAATTGCTGCTGACGGCGCTGAAGTAG
ACTGCGTGCTTTTAGCTGCCATGCGTAAAGATCTTATTGAGGCAGTGCTGCCTGCCTTTG
AGCGATTAGGGCTCACCTTACACGATCTGACCATCTCCTCTGCGGCTTTGGCACAACTTG
GCACAGATTTCCCCACAGGAACGGCTCTCTTGTTTGCGACATCGGAGAGCATGGATTTGG
TGGTTCCCGATCTGCAGGCTTTCTTTACTCGTGGCATTGCGTTGGTTGGAGCCCGGGGAG
ATGAGGTAGCTCATGCAGATCGCGTTGCCGAGGAGGTCGTGCGTTCGTTAGCGGCCTATC
AGAACGAGTATCGGCAGCGAAGTATTGGAAATCTCTATCTTTTAGGTGGACCAACCGCTT
TCCTCGAGTTATTACGCAGCCGTCTGCTTGGCAGCCTGGACATTGCGGTGGAGTTCTATC
CCTGGAGCGCAGTGCTAGGACAGAGCGATGCCTCTACCCTGGCCTATGCACGTGTGATTG
GTTTGGCACTTCAGGCCACATCGGAGCCGTTGTTGCCTATCAATCTTATTCCAGCTGAGC
TTGCTGAACGCCGTCAGCGGCTGATAAAACAGAGGCTTGGGTTCGTAGGTATTGGTGCGG
CAGGGATTGTGATCTTTTTGGGCACCACGTGGGCTATCGGCGCGTGGCAAAGGCACGAAC
AGCTTCAGCAGGAGACGTTAGAGGCTAATGTAAAACTTCAGAAGTTCGAGCACGATCGGC
TGAAACCCTTGCAGGATGCCACAACGAAGCTGACGACAGTACATCAGGAGCTGCAATCTG
GCTTGGATCGTTCCCACCCACTTCTGGACATATTAACTGCTCTTTCCCAGGCTATGCCCT
CGACGCCAAACATTTGGCTTACGCAGCTTTCTTTCACGCGGAACGGGGTCATTACGTTGC
GTGGAAACGCGAAAAAATCGTCGGATGCAGTAGCCCTACTGCTAAGTTTGCAGCGTTCTA
AGGCGTTTACTGATGTACAGCTCAGTTTTATGGGGGATGCGAGCCAGAGCAGCAATGGCG
CATCCTTAGCGAGTACAGCGCTACCGTCGAACCAACCGACTCGCCCATCGGTTAATTCGC
AGCAGTCTCCAAGCGCTCCTTCACCGACCTCTACAAATTCAGGGATAGGCAGCTCAAATA
GTCAAAGGGGGGTGCCTGCCGCGCCAAACGGAGGTATGAACGGTTTTCGTTCGGGTGAGC
AAGGAGGGGCCTTCAGACGTTTTGGTCCGAATGCGAGGCCAGCAGGTTTTAATGGGCGGG
CGCAGTTTGGAGGAGAACCTAGCTTCCAATCGGGTGGTGCGCCAGGAGGGCCTCCACAAC
CGACCGTTCAAGGACAAGTGCCTCCACAAGCCCCTCCATTAAGCGGTCCGTCTCCCAACA
CTCCACGTGGGGATGACCCTCCGTCGCTGCGGACTAACGAAACCGCCGCCGCGCCTCTAA
AGACGTTGCCATCGCCGCTTAACCCGACTCCGGCAGATGCGGGCACACTGACAAGTTTTG
TGATCACGTTTCGAGTGAATCCTGCTATGACATCGCTGATTTCTCAAAACGTGGCTGAAG
CCGCCATGCGGACACAACTAGTGGGAGGAGGCGGACAAAGTGACGCTCGGTAAGCGAGAT
AAGTTCTTATTGGTGCTCTTGGGGCTAGTTGTGCTGCTTGCTGCCTGGTTGGAGCTTACT
GCGCCAAAACCAACGAATACCGGTGGCATTTCGGGAAAGATTTTGCCGCTGGAAGTCGCG
CAGCGTCAGTATAGGGCCGATGAGGCCTCGTATAGATCATTAGAAGATCAGCAAAATAAC
CTACAAAAAAATATTGAAGCGCTTGCCTACGATATTCCACCGGATGCCCTTATGCCCAGA
ATCATCGAACAGCTCGAACAGAGCGCCGCCCAATCGGGGGTGCATTTGGCGGAGATCAGG
CCTTTAAGGCCAGAGACAACCCCTTCGGGTCAATTAATGCGTGTGCCGGTTCAAGTGCGC
TTCCAAGCGCCTTTTCAGCCTGCTGTAGTGAAGTTTCTTTACGCTATTGAGAAACCGAAG
GGACATCTGGTGGTTGAGAAGTTCGATGTCGGTTCAAGAGATACCCATCAGCAGGTGGTG
TCCGTAACGTTACAGATCACCGCTTATACGCGCGCAATTGCAAGCTCGGCAGCATCGAGC
GAAGGAGGAGAAGAAAATGATAACGGGAATCAATGACGGTTTTAATGGCCAGCCCGGTGT
GCTCTTCGGTGCACCTTATGAGACCCTCTTCAAGAAGGAGATCCGAGGCAAAAAGTTTCC
ATGGACGCTTATCGGTGTTGCAGGAGGGGCGCTTGTTCTTTCGATTGTTGCCCTACGCTC
CGCACCCGCTTACATGAAACATGCAACCCACCGGTTGCAAGTAAAGGCAGCAGCTGTTAA
TACCTCTAGTGGTGCTCTTCAATTGGCTGATGCTGGATCGGTGAATGATGGTATCGGAGG
TACGCACGCTCTGCAGCCAAGTCTCGATTTCTATCTAAGCGCACTTCGTGGAAGTCTGTT
CAGTCCTCCACAGCCACCTAGCCCGCCGCCAGCGAAACCAACGACTTTGCCTGCACCGGT
GGCACCTATGCCGGTCAATCCGTTTGCCGATTGGGCCTATACCGGTACGGTGCATATTGG
TAACGAGACGATCGCCCTCATTGAAAACTCGAAAACCGGTGAGGGCCGGTATATCCGTAC
CGGTGACTCCTTCCTGGGGGCGCAGGTTCAGAACGTGAGCGATCAGGTCGTCATGATGAA
ACTGGGGGATAAACCTTTTGTGCTCACGCGCTCCGATAGCATTGTTATTACCCCACTGGA
TAAGAATGCGGAGGTGCCTCAACAGACGAATACACAAGCCCAGAATACGCAAGCTGCGGG
ACAACCTCAGGCTCCAACGATGTCCATGCCGATGATGGGCGGTTCGGTGCCTCAGTTCAA
TCCTCAGCAGTACCAAGATCGAGCCGTGATGCGTGCTTATTGGCGACAGATGCGGCAGAT
GGGCGGTGGCAGATTCTCTGGTGGTAGGTTCTTTAATGGAGGCCCTGGACGATGAGACAG
AACAAGTTCTCTTGGAACCATTCGGCGAAGCTCTCGCAAGGGTGTGTGGTGGCCTTATTG
ACCCTAGCTAGTCTTCCCGTTTGGGCTCAAGGGCAGCAAGGGCCGCCGAACGGCAGGCCA
CCAGCACAGGGAGGCAATCCACCGTTCCGCATTGAGCCACGTGGCGGACAAGGTTTTGGC
GGTGCCGGTGGCTTTGGAGGATTCCGTCAAAGGGGAAGTGGCAATCCCTTTGCCGCTGTA
GCTGGACGACAGGGGATGCGCTTCTCTTTTGACTTCCGCGGCTCAGACATCATGAATGTG
CTGCAGTTCTACGCCCAAATGGCCAACGTGGAGATCGTGGCCGATCCGAGCCTTTCCGGC
AAAGTGACGATCATTAATCCAACACCCGTGACGCTCGATCAGGCCTTCACGATCCTTCAG
CAGGTGTTAGCAGTGCGGGGCTTTTCAGCGATCGAGAATAATGGAGTCATCTCTATTGAA
CCTTTTGCCACTGCAGCACGCAATACCACCTTGATCAATCCGGGAATTAATCCGAATGGG
CCTACCCCGGTTGATCCGAGAAACCAGGTGATGACGCAGGTGATCCCACTTGAGAACGCG
GATGCAAAGTCGTTAGCGCAGGACCTGCAGCCGTTGATCAATCAGGGGGCAAGCCTCATT
GGGGTACAAGATACCAACTCGCTGGTGGTTACCGACACCGCTAGCAATGTGCAGCGCATC
TTAGCCCTGGTGCAGTCGTTAGATAAAAGTTCCTACAAAACCGAGCTAAGAGTCTATCCG
CTGCGTCATGCCAACGCTACCGATGTCGCCGATGTGATCAATAACGTCTTCAAACAGATG
AGTGGCACAACAACTCCTGCTGCTAACGAGCCAGGAAGGCCTGGACCGCCTCAATTTCAA
CCAGGACAACAGCCTCAGGTACAGCAGAACCGACCCGCCGTTTTTGCGGTGGCCGATACA
CGTACGAACTCGGTGCTGGTTGTGGCCTCTCCAGATAACCAGGAGCGTGTAGCCCACGAT
ATTATCGATCGACTCGACGCCGATCAGAATGCTCTGCTACAGACGGTGGTCCGCAAAATA
AATTTTGCGGACGCTACCGATGTGGCCAATTTGGTGAATCAGGTTCTCTCGAATCAGTAT
GGCGCGACGCAAGCCAATCAACAGAACGCTTCCTTCCAGCAGAGAGCGTTTGGAGGGTTC
TTCAACCCCTTCTTTGGCAACCAACAACAGCAGACCGTGGAGAGCACGGACCCATTTGGG
AAGGTGGTAGCCGATCCACGAACCAACTCCGTGCTAATTACTGCAACCCCTGATCGGATG
CAGACGATCAATAAGCTGATTGATGCGCTTGACCAGGAGGTACCAGCCGAGTCGACTACC
TTTATTTTTCCACTTAAGAATGCCAACGCCGCCGATGTCGCCTATGCTCTTGGACAGGCG
TTCGGAACCGGCCAGCAGAACGGTTTTGGCAACTTTAATAACTTCTTCTTTGAGGGGGGT
GGCGCATCTACAAACAACCAAGTTGGGCTACCAAAGATCAATCGCCAGCTCGGCAACAAC
GCGCTGTTCACACGCTCAGCCGCACCTCCTCAGCCGCCAAATGCGCCGGATAGTGCTGCT
CCTCAGGGGCAGGCGGACGCCGGCTCGGTAGAGAGTGGAAGCAGTCCCGGCACGACCGAT
CCCTATCAGGCTAACACCCTTGGGCAAGAGCCGACCCGCCAGTTCTTCCGGCCGTTCGGA
GGCGGTTTCTTCGGTCAGCAGCGTGGTTTGGGACAGAATACCGGCCCGCAGTATGGACGC
GGACGCAACGGAGAGTACGCCAACCTCTTACAGTTGCAGAATAACGTGTATGTAACCCCA
TCTCCAACTGGTGATGCCGTTATAGTGACGACCACACCGGATAACTATGAGGCGGTAAAG
GAGCTGATAGATCAACTTGATGTTGTGCCACGCCAGGTGATGATCAAGTTGATTGTGGCT
GAAGTTAGCCTCGATAAGGACGAGAAGCTGGGTTTTGCCTTGAACGGTCTGTTTAAAGAC
CTTTTCGGTAAAACGAACACAGCTACTGGGCAGATTGGTCTGCAAGCACCGGGTTTCAAC
ACCGGCGCGAATGGACTTTCATTGGATCCGCTTGCTGAAGGTGCCCAGTTCGTGCTGAAC
GGGGCGAACTATACCGCGTTACTACAAGCTCTTGAAAGCGATAACCGTGTAAAAGTAATG
GCTACGCCAACTGTCTTTACTTCTAATGGGCAGGAGGCTTTGGTTAATGTGGTAGAGCGG
ATCCCCTATATCTCCGGTCAAACGATTAGCGGACTGTCGAACTTCGTGACGAACAACATC
TCTACGGTGCCAGTTGGGTATCAGATAGATATGACACCCCGCATCACACGAGATGGATTA
GTCACCATAGATGCAGTGGCTCAAGCCAGCACGCTCAAGCAGTTTGAGACGCTGGGTTCT
GGTGCCAATGCAAGCCAATACCCTGTGGTGGATGAGCGTAACATAGACACTGAGATAACT
GTACAGAGTGGACAAACGGTGGCAATCGGGGGCCTCGTTCAAAATACGGAGACGCTAACC
GTCAACAAGATTCCTCTGCTTTCGGATATCCCGATCATTGGCCAGTTCTTCCGTGAACGC
GAGCGCGTTACTAATCGTACGGAGCTAGTGTTGTTTATCACACCGGTTGTGATCAACAGC
ACTCAAGAGGCTCAAACCATGACGCAGCAGGAATCGAAGGGTTTGGTTCAGCAGTTGCCA
GATTTAAAGAAGGAGCATCCTGACCTTGCTCCGCCTCCGGCCTCCAAAACAACAGTGCCT
CCTCCACAAAAGTAGGACGAGAAAGCGGGATAGGTAAGGTAGGGTACGGTAGTCGCTCCC
GTACCCTACCTCATTTTTATGGGTTGATAAAAATCTGTTTAGCCTGTCCATCGTTACATT
TCTTGACAACAGAACTCTATGGTATAGGGTATTCTTAAGTAAAGAGAACAGAGCATTTTC
TACCGAAACCTGACGTTGGAGGAGAAAATGGGCCAGGAGAAGATCGTGCGAAGTGAAGAA
GAGTGGCGCAAGATATTAACACCTGAGCAGTACTATGTGTTACGACAGGCAGGGACCGAA
CCGGCTTTCACGGGAAAGTACTATAAAAATCATGAGACGGGCGTCTATGCCTGTGCTGGA
TGCGGTGAGGTGTTATTTACATCGGATACGAAGTATGAATCGGGGTCGGGCTGGCCGAGC
TTTTGGGATGCCGTAGATGAGCAAAAGCTTGAGCTTTTGGACGACTACAGTCACGGAATG
CATCGCATTGAGGTGCGCTGCGCCAAATGTGGAGGGCATTTAGGACACCTGTTTGATGAC
GGTCCTCGCCCAACGGGCAAGAGGTACTGCATTAACTCCGCCTCCTTGCAGTTTCATAAG
AGAGAGGAGCAGGGCTAACTACCGATGGCTTTTTGCGAACTGAAGTATTTTAGCCCGGCG
CTTCAAAAACAGACGGCGGCAAATATTATTCTACCGGAAGGCAAGAAGGGGCCTTTTTCG
GTGCTCTACCTACTGCACGGCCTTTCAGACGATCACACGATTTGGCATCGGCGAACCTCT
ATCGAGCGCTATGTGCAAGACCTTCCCCTTATCGTTGTTATGCCGGATAACGGTCGTGGT
TGGTATACCGATGCCGTTGAAGGACCGGCAAGCGAAACGGCTATTGTCTTGGACCTCATG
AACCTTGTAGATTCGCTTTTTCCAACGCGCGCAGAACGAGCAGGAAGGTGTGTGGCGGGT
CTTTCGATGGGTGGATATGGGGCGTTCAAGCTAGCACTGAAATACCCAAACAAGTTCTGC
GCAGCTGTTAGCCATTCCGGAGCGTTGGGCATAGGCCATTTTCCCCTGAGACCAGAGGAA
GTAGATAGTGTAGGGGACGACGCGAACCTTGAGGAGCGAAGGCGTTGGATGCGTGAGATG
GTGCGGATTTTTGGTGAAGACCCGGTAGGCAGCACGAACGATCTTTATGCGCTTGCCAAG
CAGGTTCCGCAATCTCTACGTCCAGCCTTACGCTTTGATTGCGGCACGGAAGATTTCTTG
CTCGATCAGAATCGCAGCTTCCACTCCTATCTTGCTGAGATTGGTTACCCACACCAGTAC
GAAGAGTTTCCAGGTGGACACGATTGGTCTTATTGGGATCGGCATGTGCAGGAGACCTTA
CAGTTTTTCCGACCGATATTGAGTCTCGATCAGGTTTAGCTTACAAGCGCAAGATCGGCT
ACGACTGGACAGTGGTCAGAGCCCACGCCGTCACCCGTTTGGCAGTTGTATATCTGCCAC
TGCGGGCTGGTGAAGATATGGTCAATCCGTAAAAAGGGAAAGGGAGGCAGCAGATATTGA
CCGTAGGTATAGCCATAGCCGCGACCTGCTTTGGAAAAAGCGTCCTGTAGACGTCCCTCT
CGTTCCAGTATTCGACAGACCAAAGAGGCAGGAGGGGAGTTAAAGTCTCCGGCAACGATG
GTTGGCTCCTGAGATGGCAGGAGCTTCAAAAGGCCAGTGGCTTGAGCAAGACGATGTCGC
GCATCCTCCTGTAAAACATCAGTATGGCCTTTGATCAAATCGAGCAGTGCCCAACGAGGT
GAGAGAAGGTGCACGGAGAAGATCGTAACAAGGTGCTTGTCAAATCGAATCTGAAACTGC
ATAGCGTGGTAGTTTGGATCGCCCGGGCTCAGTGAAAGTGAGCGTGCATTGAGAATAGGA
TAGCGACTAGCCACGCTGCATTGGTAGAGCGTTTTCGTGTAGTAGCCATGTAGAGCCCCT
TGAACAGGACTGTTAAGGATATTGGCAGAATCCTGCATCACCAAAACATCGGGATGAAAA
CGTCTGATTGTTTCTGCGATGGCTTGTGGGTTGCGTCGCCCCCATTTCACATTGTAGGTC
ATAATGCGCAAGGTTGGGATAGAATGAGAGGGTGAAATGGATGTATGCCAACAGAACCCC
ATTAATGGGCCGGCGACCCACAAAAGACTGATGATAGGTAGCCCCAATTTCCTCGGAGCA
TAGCGGAGCATAGGGAGCAAAAGAATCAGGGCCGGCAATCCCCATATCCATGAAGGCAAG
TAGAGAACGACAATGCCAAAAGTTGTTCTTTCGGGTCCGTAAAGTTGGAGTAGAGTGGCG
AGTGCCGGAAAGAGAAACTGCAAGAGAGCTAAAATGGTAAGCCGTCTGCGCCATCTGCGG
GCACGGATGCGCGGCTGGGAGTGTGCTGAGGGATAACTGCGCCACTCAACCGGACGTGCG
GGAATCGCCACGTTTTCTTCTCCAGCTATGTCGTTTGGGTCTATGGGTGAAATGGTCTTG
CTTCCAATTTATCGGTTAGGATGAGCGTTTCCCTAAGGGTAAAGGGCTGTTTTTTATTAT
ACGGCATGAGTGAGTGCTGTTTAATGAGCAGGAATTCAGCCGCTTAGGTGCGAAATTACA
TGCGCTTAAGAATTGTCGTGCGGAAAGTTTTTTGCGTTACTAAGGAGGGGTTCCGCGGTT
TGTCCATATCTAGAGAAGGTCGAACACTGTCCCTACTAGCCGAGAAGCGTGCCTCCATGT
GGGCTGCCTACTCGGGTGTGCTCGCTCCTCTTTCCTTTTTAGTGATCTTGTGTTTGGTAT
TATGGCGCCTATCACCTAATTTCGCAACTCGGGACAATCTCAAGCAGATCGTTGTTCAAT
CAGCGGTTGTGGCGATACTTGCTTGTGGTCAGACGGCAGTTATTATCGCTGCACAGATTG
ATCTCTCTGTGGGAGCCATTATGGCGTTTTCGGGAGTAGCCGCAGCCGTAGCTATGCACA
CCTATCATGTAAGTGTGCCTATAGGCGTACTGATCGCTTGTGCTACCGGATTGATTTTTG
GCACTGTCAACGGTCTGATTACTGCCTACGGGCGTATTCCCTCCTTTATCGTCACTTTAG
GCATGATGGAGGTCGCGCATGGCGCTGCTGGGTTGCTATCGGGCGATCAGGATGTGTCTA
CCCCTCAGTCGTTTCAGGTGTTTGGTTATGGAGAGCTATTCGGTGGTCCGACGCGTGATG
GAATTCCTTATGCAGCGCTAATGCTGATTCTCACAGCCATCGTGGTACATATTGCCTTAT
CGAAAACTCGGTGGGGGCGCCAGGTGTATGCTATCGGAGGTAACGCGGAAGCCGCACGGC
TGTCGGGGGTTCGTGTGGCCCGAGTGATCATTACCGTATTTATGTTATCGGGTTTTCTCT
CTGGAGTAGCGGCAGTGGTGAGCGTTTCGAGGGCAAGCGTGGCCTCGCGTGATGCTGGCG
TGGGCTATGAGCTTGACTCGATCGCAGCTGCCGTCCTCGGTGGGACCTCTTTGTTCGGTG
GACAGGGAGGTATTCCAGGAACGATTTTGGGAGCAGCACTTATCTACACCATTCGGAACG
GATGCGCTCTGCTGGGATATGGCCCTGACCTGCAAGAGGTTATCATCGGTTTGGTGATCG
TAGTGGCCGTGCTGTACGATCGATTTGGGCCAGGACGACGGGCGCTCCGCACCAGTTAGC
TGAAATGACAAAGGAGTAAATAATCAGGAGTAGAATATGCGATTCGATAGGAGTTACTGT
ACACTTCTGCTTGTTTTAGGGTTACTTGGAGCTGGGGTAAGCGGCTGTCAAAAGAGCGCT
AGCCCAAGTGGGCAGGCGGGAAGCAACACGAACCAGACTGTCATTGCAGTGATTCCAAAA
GGAACGGCGAACTCCTACTGGTTGGGGGTAAAAGCGGGTGCTGAGGCTGCTGGCAGAGAA
CATGGCGTGAAAATAGATTTCGATGGTCCGAAGCTGGAAACAGATATTACCGGCCAGATC
AATCTTGTAGAAGATAAAATTAATGCGGGTGTCAAGGGCATTGTCTTGGCGGCCTGTGAT
ACCCACGCTTTGCTGCGCCCGGTGGAGGATGCACTACGCCGAGGCATTCCCGTGGTGACC
ATCGATTCTGGGCTAGACCCGAAAGAGGATCCCTCCTATTGCTATATCGCCACGAACAAC
GAAGAGGGGGGTAAGAAGGCCGCGGACGCCCTTGCTGCCGCGATAGGTCAAAAAGGCAAA
GTGGGTATTCTTGGCTTCCTACAGGGTGCGGCATCCAACGACGATCGGCTAAAGGGCTTC
ACCGAGGAGATTAGAAAATATCCTGGCATCACCGTAGTAACGACGCTTTACGACGATAGC
GATACGGGCAAGGCAGTAAACCAGACGGCCAACATGCTGACGGCTCACCCCGATCTCAAC
GGGATATTTGCAGCCAATCAGCCTGGAGGAGTTGGTGCAGCTAACTATCTACGGCAGAGT
GGGCTGGTAGGTAAGGTGAAAATCGTGGCATTTGATGCTTCCGATGATGAGATAAACGAC
CTCAAACAAGGCATTATTCAAGCCTTGATCGTGCAGAACCCCTATCAGATGGGTTATCAA
GGGGTTATTGAGGTCTTGAACGCGCTTGCCAAAAAGCCAGCGCCCCAACCGCGCTTTATT
GATAGTGGCGTGACGGTGGTGACTCAGCAGAACATAAACGACCCGCAGATTCAGAGGTTA
CTGCATCCGGGTAGCTCATAAACAGGCTTTGAGCTCAGGGCGACTAACCTTCTTCATGAT
GCAGACGGTAGAGGAGGGGGGCGACAGCTGCGTAGTCCTGCACCTGTATGCCAAGCCCTG
CCGGCAGAATACGGCAGCCCGCGGCGATTCTTGCCCAGCAGCGCTCAGCGACTGCCTTAC
GTACCGGCTCCAGTAGGCACTCGCCAGCATGAACCGCTATGGTCCCAAGAATAACGCATT
CGGGGTTAAGAATCTGAAGCACGTTAGCGAGGCCGATACCGAGGTAGGTGCCCACCTCTT
CCAGAAGCCCCTGGGCGAAGTTATCGCCCTCTTTAGCGGCAGCGATAACGTGTTCTGCTG
TAATATTGGCTGGTTTCCCGTCGGCCATGCTAAGGACACGTTTGTGCCGGCCATACATTA
AGCTTTCCCTGGCGAGCCGTGCGATGGCTGGGCCGGAGGCAAGTGCTTCCAAGCAACCCT
GTTTGCCACAGGCGCAGAGGGGACCATTGGGCAGGATGGTTTGGTGGCCGATCTCACCGG
CCAGTCCCTGCTTCCCATGGTAGAGCTTTCCATCCAGAATAAGACCACCGCCAATGCCGG
TGCCCATGGTGAGATAAATTAAGTGAGAGGCTCCTTTACCGGCCCCAAAAAGCCACTCTG
CGAGGGCGCCGGCATTGGCATCGTTTTCTAGAACCACGGGGAGGTGGAAACGCTCTTGCA
CAAAAGAGACGATCGGCACGTTGTCCCAGCCTGGGAGGTTTGGAGGAGAGCAGATAAGCC
CCTTTTCGAGGTCTAGCGGCCCTCCGCAAACAACGCTGATGCCGGCAAGATCATCCTGGC
TTATATTTTCCTCTTCAAGGAGCGCCCGGGCTAAATCGGTGAGTTCTGAAAGAACTGTTT
CGGCATCACGCATCTGCGGGCGAGTTGGCATCTGCATTCTCGCACGCAACGTGCTATCTG
TTGTGGCGAGAATAACGGCACTTTTCGTACCGCCGATGTCGAAACCGAGAACATAGTTAG
CAGGCATAGTTTTTGGTATCTGAATGGTAACTAAAAAGATTTTCGAGAGTGTAAGTGCAG
AGAGAAGGGTATATAAACATTCCGTAGAGAGTCCCTTTTTTCCTGCTAGAGAGGAGGTAG
CATTGTGAAGATACGTGCCCACGCACCAGGGCGATGCGGTATTGTCGGAAATCCAACCGA
TATGTACGGGGGGTGCGTGCTCTCTTGTACGACTCAAGAGCGCGCCTTTTGTGAACTAGA
ACCTCGTGGAGAGGAGACACTTTTTCAGAATGAAGACCAACATAGCCTCGTGCGCAGCAA
GGAGGATCTGCGTCTGCGGGGAGATAAGCTCGACATCCTACGGGCTGCATTTGCCTATTT
TGATATCGATCCAGGGGCCACTCCAGTTCAGGTACGGGTTTGGACGGAGATACCTATGCA
GGCGGGACTGGCCGGATCTACGGCCATGCTGACGGCCATTGTTGGCGCTATTGTGCGTTG
GCAAAACCTACAGTTCAACCTTTATGCTTTAGCAGAGACGGTTCGAAAGATCGAGGCAAG
ACTGCTTGGTGTACTGTGTGGATTTCAGGATCAGCACATGGCGGTTTTTGGCGGCCTCAA
CTTTATGGATTTTTATGGAAAAGAGAGCCTTGAACAGAGGGAGGATGAGCCTTTAGCCAC
CATTGAGCCTTTGACTGAACGCTGTTCTGTACCACCCCTTCTTCTGGCACATACGGGTGT
TCAACATCATTCTGGGACGGTTCACAAATCTCCCCGCCAGCGTTGGGAGGAGGGGGATAC
AGAGGTAAGGAGCGGCTATACCCGTATCATGGCTTTAGCACGTAGAGGGAAGCGTGCGCT
CATTGAGCAAGATTGGCAGAAGCTCGGTGAGGTCATGAACGAAAACCATGCGATAGTTGC
TGCATTAGGCGGTTCGGGTTTAGAGAACGATCGTTTGATCGAGGCTGCGCTTCGATCCGG
TGCGTGGGGCGCCAAGCTTGCTGGTGCTGGTGGAGGCGGCACAATTATCGTGCTCGTAAA
GGATCACGAAAAAGTTGTACAGGCGCTACTAGACGCCGGCGCAGAAAAGCTATTAACCCC
AGCACCTCGGCCGGGGTTAACGATAGAAGCGGAAAACTAACTGGTGTCGCTAGCTTCAGC
TACTTTCCTTTTAAGAGGAGCACATTTGCTGAATAAGGGGCGAACTGAAAACGAAATGTG
GCCCCTGGAACAGTGCACCTTGTCATCGCCAGGTCTGGAGAACCTTTGCCTGTGCGCGCA
GCGTCATCTTGAGGGATGCCGTAGGAATAACAGAGTGCGGCACGCTGGGGGTTGAAGCCT
GCCAAGTGAATTTCGCCAGTGAGCGTCTGATCGGGGCTTTTGTTAATAATGAGCAGCGAG
AGGGAGCCATTTGGATGACGCGCGGCATAGATGGAGAGCAGATCGTAGTTACTTGAGGCG
CTGACGATCTGATCGCCGCTGTTGGCAAAGTAGGCAAGCAGTTTGAAAACGTAGTAGGTT
GGATAGCGGTCGTTTTGAGGCGACACAATACCATAGTCGCCGTAGTTGCGCCATCCATAG
AGAGTGGAACTATTGTTGTTATTGGGGCTGGGGCCGTTGCGTAAGTCCCACCAACAAATG
GACTGGAATTCCGTTTTCAGAAGGTTGGCCACGCTATCGGCAAGATAGAGGCCGTTAACA
AGACTGGTGGTCTGCTTGCCGGGGTTGTAAGAAACAGAGTTGTTCTCCGTGCACACCAGC
GCAACCTTGTCGCCATCGCTGCCAAGATAGTCCGAGAGCTGCTGTCGGAGGTTCGCCGCA
TCGTTTGGCCAAGTGCGAGCGGCTTGGAGAAGGAAGGCATCACTCTCGTTGCCCGGATTT
TGTTCGTAGCGGTGGTAGATGAGGAAGTCGGGTAAGACTCCTAGTTGGTGAAGAGTTGAG
AGCATGACTGGAGTCCAGCCGTAGTGGGTTTGGTGGGTACGTGGGTTCACGGCAGCATGA
TTTTTATTATTGGCGAAAGAATCCTCACCGACGACAGCGACGACGCCAACTTTAATAGAG
GGATCTACGGCTTTCATTTGGGTAATAAATTGAGCCGCTTCTACGGCATAGGTGTAGGGA
TCATGAGGAATCGGATGGTGATCTTCTTCCCAGTTTCCGTAGCATTCGTTGCCGATCTCC
CAATATTTGAAACCGTAGTGTTTTTCGATATTGGCATAGCGCACCCACGCCGCTGCTTCT
TGCGGAGTTCCGGAACCGTAGTTGACGGTGATAAAGGCCTGCGTATGGAGCGCTTGTGCG
ATGTGTGCAAAGCTGTCGAAATCGGTAGCCCATTTCCAGGTATTGTTGTCGGAGTTATTC
GTTTGCCAGTGATAGCCGTCAGAAGTAGAGCCGCCGGGAAAGCGGAGAATGTTAATATGA
AGGGGCGAGAGCAGCTCTATGGTCGCTGGTGTGTTGAGATGAGAGTCCCAGCAAGCCGTA
TTGAGGCCGATGGCGATGGGCGAAACGTTTCGAAGAATATGCTGAACATCTACATCCAGC
CGAATTTGAGCGGGTGGAGGAGCAGCCAGCAGGCGAATAGCAGCGAGATAGAAAGGCGGT
TGAGCGGTTCCAGAGGCATCTTGCAGCCAAAAACCGGTGAAGTTAGCTGCATGATCAACA
TGAAGCGCTGCTAAGGGTATAACGACTTCTTGCCACCGATCGGCTAAAATCGCGCCTCCC
TTGATGAAGGAGGCCAAGGGCACTGCTGGCTGCGCTTTGCGATCGAGCAGGCCTGCCACC
TGTATGTGCTGATTTCCCGTGTTCCCTCCGTTAATCCAGAAGCTGAGTGCCGTATACCCG
TCCGTCTTAAATGGTTCATGAGCCAGGTAGAATCCTTGCGAAGGAGCTGTGTAGTGCACC
TGAATACTCGGTTCACCGGCATACGTAAAACGTGTGTTCCCAAGCTCTGTTTGGCACCAT
GACCAGTTCTGCCAGCCGTTTTCTAGTTTGCCGGTATAGATGACGAGATTTTGGGCATGG
GCGGCTTGGACAACTCCGAGGCCTAGCACGAGAAGAGAAAGATAGTATAACCATTTCCTC
GCGTGGGAGAGGTGCATCTTGGGTACCTCCTAATAGATGGGTTTTACTAACAAAATGGAG
TTCATTACAAGCATGGCAGATTGAGGCAATTTCGTCAATGGAGGTTTGCATAGCACGATG
TTGGTTAAGAGCCACGCTCCGGTGCGTATCGACTTCGCTGGGGGTTGGACCGATGTGAAT
CTTTTTGCACTAGGAGCTGGGGGCGCTGTAGTGAACGCTACTATCAATCACTATGTTTCT
GGAGAGCTGGAAGTTTATGAAGAGCCAGAGGCGTTGAGCTTTCCCGTGGCTTTGGCAGGC
AGCCAAGAGGGCTTAAGAGTGGCCTATAGGTGTGATCTTCCTTCTGGCTCAGGGCTAGGA
ACGTCGGCTGCCCTGAATGTTGTGTGGCTAAGCCTTATTCACTCTCAGATCGCTTCAGAA
GAAGACAGAGCACGCATTGCAGAACTTGCGTATCAGTTAGAGGAGATGTTAGGGATTCTG
GGCGGGAAACAAGATCAGTATGCTGCAGCCTTCGGTGGGGTGAACTTTATGACGTTCAAT
CAGAAAGTGCATGTGGAAAGGCTCGCCATCTCGCCAAAGTTCATAGAAATGTTAGAGCAG
CGTTTAGTGCTGTGTTATACAGGCAAGCCGCGGCTATCAGGCAGCATTCATGCGCACGTT
TGGGGCGCTTTCAAGAGAGGAGTTCCTCAAACGGTACAAGCACTATATGGGCTTCGTGAT
TGTGCCTTACGGATGCGTGAAGCGTTATTAGGAGAGGACATCGCCCAATTTGCCTCTATT
TTGAGCGAGAACTGGCAGCATCAGAAGGCGCTTGACCCCTCGATAACAAACGATCAAATA
GAACTGTTGTTTGAGGTGGCCAGTAAGGCTGGTGCCATTGGCGGCAAGGCATGTGGTGCT
GGTGGGGGCGGATGCCTGCTTTTCTGTGCGAAGGAGGGCAAAGCGAATGAGGTGGCCATG
GCGTTATCCAAAGCAGGTGCACGCATTATTCCTTTTCATTTCGAATGGAAGGGCTTGGAG
GTGACGCGTGAGGAGTAGTTTGATGACAAAGAAGGTTGCTGTGGCTATCCTTTTGAGTTG
GATGCTGAGCCTCCTCTTTTCTGATGGGAAGGCCCTTGGGGCATCTGCTTTTGTAGCGGG
TGCAGCAAGCGTCAACATCACACCCGTTGGCGCTGCGGTCAGGGTGCCATTAGGAGGATA
TGCCGCTCGCAAGGGGGCTCTGGCGATGGGGGTGCATGACCCCGTTTTCGCCCGTGCTTT
AGTGCTTGGTAGCGGAGGTCAGCTTGTCGCCATTGTCTCGGTAGATCTCTGCTTTTTACC
TTCGGGCATCGTGCAGGCCGTAGCACAAGACCTACGGCAGATGAGGTTGGTCGAGTTAAC
CGGTAGCCATCTGTTCTTGGCGGCTACGCATACTCACAGCGCTCCCGATCCTCTGGCAAT
GGACCCTGCCAATACCTTTACGCAGCCCAAAGGTTGGAGCTGTTTTAATCCGCAGCTTCT
TCGTTGGACGGCATATCACATTGCGCTTGCTGTGAAACAGGCGTATGAGAATCGCGTGCC
GGCACTTCTAGGCTACACCACAACTGAGGTAGAAGGACTGAATCGCAATCGGCGTGACGA
CCCGGTGTTGGACAGGCAGTTGACGGTGCTGCGCGTTGTTCGTCGGAAAGATTTACGCTC
GATTGCCGAATTGGTAGTATTTGCTTCCCATCCAACCATTTACACAGCGAAGATGCTAGA
AATCTCCGCAGACTGGCCTGGAGTTATGGAACAGGCGATTGAGAAGCGCTACGGGGGCGT
CTGTCTGTTTTTGAACGGCGCAGAAGGCGATGCCGCTCCTCCAGATTCGCGGGGGCTCAC
GGAGGAGCAAGCAGTTGAACAGTATGGGAAGGCCATGGCTGCTGCGGTTCTACGGCTTAT
TCCCACTATCGTTTACGACGTGCCGGTGCCGGTAAAAGCTTGGCAAACCTCCGTGATATT
GCCAAGACGCCAACCAAATGGTCTTTATCTGGCTGCTGCAGGGAGTTTAGGGATCTCCAT
TCCTGATGCTCAAAACAGGGTGAGGCAGCTCATGCCGTCTACCACAACAATATCCTTTGT
TTGTATTCATCGGCTGCTACTTATCGGCATGCCTTGTGAGCCTACAGGCGCTCTGGGAGT
AGCCCTGAGGCGTGAGGCGGAGGAAAAGGGATATCATCGGGTTGCCATAGTGGCTCTCGT
TAACGACTGGTTGGCCTACGCACTTACTGCGAAACAGTACCAGCATGGAGGCTATGAGGC
GGGCATGTCGTTTTACGGCCCTCAACTAGGAGACGTTCTCGAGCGAGCTGTATCGAGGGG
ATTATCGCAGGAAAGAAACTCCTCAGCGGAGCAGTAGGGTAAGGCACTTTGCAGCTCCTC
CTGCCTTAAGGAACTCCGACATCTCCACGGCATAGCACACGAAACCTCTCTGTTGCAGTG
CATCTGTTAGTTGGGGGCAACCGGTCGGCAAAACAACTTGGTGGCCTATCACCACGGCGT
TACAGGCGAAGCGTAAGGCCTCCTCTTCACAGACGGGAATGGTTTCAAAGTTGTTTTCGA
TAACCGTTCGGGCATAATCATCGAAAGCTTCGGGATAGTAGGCGACCAGATGGGCTTCGA
GAGGTAGGAAGCAGGTGTCGAGATGATACCATCGGTCATCTACGAGTTCTAAGGAAAGGA
CAGGCAGGCCCAGGGTGTCGGCGAGCCAACGATGGGAACAGATATCGCTCCGTTTGAGGT
AGCCAGCCGCAAGCACATCTCCTACAAACAGCGCATCGCCCTCTCCTTCGAAATGGCAAT
TGGATGGCGGGGTTATTACCTGATATCCCTGTTGTTCAAACCAGGTTCGGAAGTAAGCTA
CTTCGGGCTGACGTTGCGGGTATCGAAACTGGGAAAGCAGCGCTTTCCCTTCGTAAACGA
GGCCGGCGTTTGCTGTGAACACCATGTCGGGACATTCGGGTGGCTGTGGAATCAGATGGA
CGGTAAGGCCTATTTTAGTGGCCAGCACTTGATAGAGCGCATCCCACTGTTTAGCAGCAA
GAGATCGATCGGGTCGGTTTTCAAGATGCATCCATGGGTTGATCTCATAGCAGACGTCGT
AGGCCGTAGGTGGGCACATTAAAACCTGGTGGATAGTAGAGGCAGCGGTCATTTCACGAC
TTTGACGTTTGGCAGTTGAGCTGCCAGTTCTTTAAGGAAGAATTCGCAGTCGGTTACGAG
GCCAAACGCCTGATGGGTTCCCCGATCCATCAGTTTAATAACCGTATCTGGGTCGGAGTC
GACACAGAGGGTACGAACGGAGGCAGGCAGGAGATTACCGGTTGCCACCGAATGAAGGGT
GGTTGCTACCATGATGGCAACGCCGACTCCGCGTACATGTTGGCGCATCTTATCTTGGGC
TTCGACAACGTCGGTGATGACGTCGGGCAGGGGGCCGTCGTCACGAATAGAACCGGCTAA
CACGAAGGGGGTATTTGTGGTGATACAGGCGTGCATAATGCCGGATCGAAGAAAGCCTGC
TTCAACCGCGTGACGGATAGAGCCATAGGCCCTTATAGCGTTGATGGCACGCAGATGGTT
TTCATGGCCATGAGGCATGGCCGTTCCAGTGGCGATCTCGACTCCTAAAGAGGTACCGAA
AAGCGCTCCCTCGATATCGTGGGCAGCCAACGCATTACCTGCGAAAAGCACGTCTATCCA
TCCTGCACGAATGATGGCTTCGAGGTAGTGGCCGGCACCTGTGTGGATGATAGCCGGGCC
ACCCACAAACAGAATTTTCTTTCCCTCCTGTCGCGTCTCTTTCATCGCGTGCACGATAGC
GGCGACGACGCGCTCTTTTGGACGTTCGGTGGAGACATCGCTCCCCATAAAGCTAAACAC
ATCGTCCGGTTCTCGCCGTTCAACAGGGGTAACGCGCACACCGGTATCACCAACAACGAC
GAGTTCCCCTTCACGCACATGATGCATGGGGGTACAACGTGCGATGGGCGTACCCTCCTT
GTGTTCGACGACGATGGCGCAATCCATCTCAATGAACTGCACGGGGATCCATTCGTTACC
TAGTCGCACGTGGGTTTCGAGATTGGTTGTGGCGTAGAAGCCTTCGGGAAGCACACCATC
CTTCGGGGCAGGCACCAATCGGACCTCTCCCGCTGTGCGCTCCGTGCCATGTTGGCCGGT
TGCATGAAGGATGCGTTCCAGCGTTTCATTATCTGGAGCACTGATCTCTATCTCAGCATG
ACTCGGATCGGAGCGTGTTGCGCCCATTTGAAAGCGCAGCACACGATATTCACCCCCCTC
TTTGAGGATGATGTCGAGGACTTTTGAGAGGGTGAGCGAGTCGATAATATGTCCATCTAG
GCGAACGATCTCAGAGGGCATCCGTCTCTCTCTATTGAACTTTAATAACAAAATCGGTTG
TTAGAATTTTACCTTCATGTTGGAACTGCGTCCAAATTTTGTAGATGCCAGGTTTAGACA
GCAGAACATGAAACTGAACCGTTGGGCCGTAGTGCTTTTTACCCACTTCCAAAGGGTGAG
AATGGCAATAACCCATGGTGTCTTGACTGATAACCACACAGTGTCCGGCCGCACCAAGGT
AGGGTTGAAGATCGGTTACGGGTAGGCCATTTTTCCAAATGGTGTAGGTAAGTACGGTTT
CATCGCGCCAAGAGGGGTGGCTCGGAGTCATAAGCATCTGCACGCGATAAGGCCCAAATA
CCTTTGCTTGTGCCGGCGTCAGCAAAAGCGGCTTAGGAGGTGGAGGGCTACCAACGACGT
GAACCGGGATGCGAAATACCTGATTTCTATCCCCAAATGGGGTAATGTCGGCAAAGAGCA
GGAAATTGCCGGCAAAGGGAAAAGCATAGTCTATAAGCAGTGTGCCGTTGGGCTGTAGTT
GCGGGTGAATATGGTCGAAGAAAGAGAGGTCTTGGCTTACCACAATAAGGTGCATCTTTT
TTTCGTGGACGGTTGCAAGGTTATGAAGAATTTGCCCTTGGTAGCGCGGCGTAAAGACCA
AGCGTACGAGCTGATCAGGCCGAGGAGATGAGATGGGGTTGAGTTGTGCATGTTGGGTGG
GAAGGAGTAGTTGACCCGCCTCGGCATTGGCGCGAATGGTATCTTCCGATACAGCTTGTG
GCCGCTTCGAGGAAGTAAGAAGGGCTTGAGGAGATGAAGGAAGAGATGGACTAGAGAGCA
TGGCGAAGTCGAGCGTGTAGCCTGGGTCGTGCAGCACTCCCCAAGGGCGCGGTGGTTTGT
TTGGTTCTAAAGGCATGCCACATAGAGGACAAAAGCCAGGGTGAGTGGCTCCCACGTTTG
AATGCATGGGACAGACATAGGGCAAGTAGCTGTGCGGAAAAGCCGCATTGTGGTCTATCC
ACGGCTCGAAGTCGGCGATGAGCGGCGCTGCGGTCGGAGGGCGATCGGAAGGCCAGAGCA
GTGCTCGTGGTTCGAAGAAGGTGACGTTATGCAAAAAAGTGGCGACGCCCGTGTAATGGC
TAAGGTCGGCATTTGTGGGATGTAGCTTGAGCGCTGTGGTGTCACCACCAATTTTAATAA
CGAGTTGGGCGCTATAGACCTTAATGGGGTAGGGGAGATCGTTGCTCTGATGATAAAGGT
AGAGATCGAAGCGTTGTGTGTCCGGGTTATAGGTCAACTCGGCGCGTTCATGACCTAGGG
GCGCTACAAGGCCGTGATGAGGGGCCGAGCGGCTTAGGTGTCCATAGCCTAAGAACCAAG
GAAGCCCTTCATTGTAGTTGATAAGAAGGAACGCCTCGAACATCATAAGACAGGGGTAGG
CGATGGCTAGACTGCGGGTAACCCGTGTCGGAGCAGTAAGAGGAAAGCTTTGCTTCTGTT
TCTGTTGTAGGTGGTCTTCTGCTAACTTAACGGCGCCGATGAGCAGGGCAACAAACCCCA
TGACGGTATGATGGATATAGACCCCTGCAGCTACATTCGCATAGGGTGCATTGGAGTGAA
CGTGGGTAAAAAGCAAGGCTCCCCCTACCAAGGCGAAAACGGCCAGCAGGCGGTGTTGAG
GTTCTTTTCCAATTTTAGCGACCTGCTGACGTTTGAGTAGTCCATGTAATCCCATAGCAA
TCATGAGGACGGCGTAGATTTTGTGCATTAAAACCTCTTTGTCGGTGAGGGGGCGGAATG
GGTGAACATGGTAGAGGGGCCAGGAATCCTGATCGCTAAAAATAAGGAGGAAAACACCAC
CGGCAAGAAATAGCAACGGAGCCAACCGGCGTACCTGACTGCCCCATTCGGGAGAGAGAA
GATCGATAAGTAGCATTAGGGAGAGTATGAGTACCAACCAGCCGAAGATATGGTGCATCA
TGTCGGAGTAGAAAATGGCGGATTGCGTCTGGTGTTGTAGTAGAATGGCGAGGTCCTCAT
GTGTAGGAGTTGGGGCGATACCTGGAACCTGTACAGCTGCGGCATGGTGGTAGACAAGCA
TAGCACCGAGATGGCCTGTATAACCCAGTAGCGCGCAGCAAGCAACCGCAAAGATGAGGT
AGATGGCCATGGCGCTACGTCGCGTGCTGATACCTAGAAACAGCCGTGCGGCGGCAAGGA
AAACGAACGACCAGCTGGTGATAGTAGCCATCAGCTCATGATATTCCATGGGATCTTGAG
GAACCCCATCGCGGGCCGCCCAGATTTCGGCAAAGTTACCAGCAACGAAGGCAAAGAGGG
TTGCACAGGTGCCTAAAAGCAGGGTAAGTTGGGCAAATCGTGCGATGTTGGGGTTTTGTT
GAAAGAAGCCGATAAGATCAAGAGCGACAGCGAAAAGGAGCAGGACGATGGGAAAATGCA
CAAGTGCCGGGTGTAAAAAACCGATAAAACGTGCGATCTCCATGAGCGATTCACTCCGAA
GCGTGCTGTGATTCAGTGGAAAACAGTGAGGAAATGGCTACTAGTTTAGCGTTTATCGGA
GGCGCGAAGTTCCCGGCTCTTCGATAGGGAGGCCTTGACGGCAGAGAGGACATTCATCGG
GCGCATAGGAGGGGGATTCGACCGTCAGTAGGGCTTCGAGGCGATAACCTAAATTAATGG
TCCCTCCACTGCGATCCACAAGCACTGCCACACCCACGATGTTAGCCTGGTGTCTTTGTG
CCAGCTCGATACACTCACGGGTAGCACCGCCGGTGGTCATAACGTCGTCTACAATAAGGG
TATGCGTGTTGGGTGGCAGTACAAGCCCACGGCGCAGACAGCGTATACCCTGTTCTTTTT
CCGCATAGAGCGCGCGTGTGTGCAGCTGTCGCGCCACCTCATAAGCCAGGAGAATGCCTC
CTGTGGTGGGGCCGAGGACAACGTCTACCGTGTTATGGCGGAAGCGTCGGGCTATTTCGG
CACAAAGCGTTTGAACATGTTCAGGATATTGCAATACCCAAAACTTTTCCCAATACTCAT
TGCTATGGCGCCCCGAAGAGAGAAGAAAGTGGCCTGTCCGTAAAGCGCCAACTTGGAGAA
ATATTTCACGGACTTTTTCTGGAGACAATCCTGCTTCCATAGGTGAGCTCAGTATACCCT
ATCTAACCTCTGATGAAAACGACCCCCAATCCAGGGAAGGCCTATGAGTACCCTCGCTGC
ACGCAGGTTTTGTGGGACGCTTGTGCCGTGTAGATATTGAAAAAGCGGTGTATGGGGTAA
AATGATGTTCGGTTTCCGATGTGGTTTTTTCAAAAGATCACGGAGGAGAGACCGAAAATC
TTATGAGGGGTTGCGATCGCTTCGGCGATGTGCTATACTAGTATGGTTCGAGCAAGAGAC
CGCTAGGCCCCTTGTAGAGCTGTACAAAGCAATATCCCACCGATGAGGAACAGCTGAATG
TGGGTTATATCCGTCCCACATTGTGAAAAAATGCACAAAGTGCGATTCGCAAAGAGAGCG
GTAACGTGGGTGTATCGTTGTTTGGCTAGGTGTGGATTTTACCTAGCCAGTGCGGATCGA
AATAGACAGGGAGTGTACTGATGGCTCAACTCTTCCATCCGGCTGCGAACACAGTTGCGC
GTGTGATGGTGCTTTGCGCTTTCACCGGCCCTATTGTGGCACTGCTTGTGGGTAGTGCGA
TCACGCGCTCCTCATTCAACACGAATGTAGGTGTGCCGCTCGCTCAGCCGGTTCCTTTTA
GTCACGAGCATCATGCAGTAGAGCTTGGTATAGACTGTCGTTATTGTCATACCGATGTAG
AGCGATCGCCCAATCCTGGGCTGCCCTCTTCGGAGATCTGTATGTCGTGTCATTCGCAGA
TTTGGACCGACAGTCCGCTTCTGAAACCGGTGCGTGATAGCTATCGTGAAAACAAACCTC
TCGTGTGGAATCAGGTGAACTGGGTTCCGAGGTTCGTTTATTTCCCGCATGATATCCATG
TGGCACGCGGTATCAGCTGTAACAACTGCCACGGTCCCATACAGAAGATGATGATTACCT
ATAAAGGCAAAGCTTTCTTTATGGTCTTTTGTCTTAACTGCCACCGTCAGCCCGAGAAGT
TTTTAGCACCTCCTCAGTTTGTGTGGCAGCTCTATCAAGACATTCAACGCTATGGCGATA
GAGTGGATCCAACCGGTAAAGACGGTCTAACGCCACGTGAATATGCGCTTGCGGAGGGTA
AGTACTACGAAAATCAAGGGGCTGACCTAGTGGAGGGGGAGCGTCTTAAGAAGGAGTATC
ATATCCACACCGTTCAGATTACCAACTGCTCTGTCTGTCATCACTAATAGCGGGCAGGCG
AACTTGGTGGAGATTAGGTGGAAAGAATGGCAAACGAAAATCGGTCGAAGCTAGATTTAG
CGACTATTAAAGCGCGCCTGGCGGCTGCACGTGGCAAGAAGTATTGGCGTGTGCTTGAGG
AACTCGCGGACACTCCGGAGTTTCGCGAGGTTGTTGCCAATGAAATACCCGATGTCACCC
GCTCAATAGATTTACATATGGACCGCCGACAGTTCCTCACATTAAGTGCGGCTTCATTGG
CTCTGGCCGGCCTGAGCGGGTGTCGTTATCTGCCTCAACACAAACTCGTTCCTTATGTGA
ACCAGCCTGAGGAAGAGACGCCGGGCATACCGTTGTATTATGCCTCGGCCGCACCTACTT
TTTGGGGATATGGCATAGGTACCATCGTAACGAGCCGTGATGGGCGCCCTATAAAGATGG
ATGGCAACCCAGGCCATCCGGCGAGTTTGGGGGCCACCGATATCTTTACTCAAGCAGCCA
CGCTGACCCTTTATGACCCCGATCGCTCTCAAATAGTGAACCATCAAGGCGATTTCTCCA
CCTGGGAAGATTTCTTTGCCACCGCTCGCCCGCTCCTGCAGCGCCAACTCGCTGTGAGAG
GTGCAGGTTTACGAATTCTTACAGAGACGGTTACGTCGCCCACTCTGTCGGCTCAGTTGC
AGGCAATCTTAAAGCGTTTTCCTGAAGCGCAATGGGTTCAGTATGAGCCAACCTACCCCA
ATCATGCCTACGAGGCCGCTGTAGTCGCTTTTGGCGAGCCAGTTCACACCTATTATGACC
TTGCCAAAGCGAAACGTATCCTGTCGCTGGATTCCGATTTCCTTATTTCAAACCCAGCCT
GCGTACGCTACGCACGCGATTTTGCCGACGGTCGGAGGGTACGACAGGGCACCACCGAGA
TATCGCGATTCTATGCCATAGAGAGCACGCCCACATTGACCGGGGCGATGGCGGATAACC
GAATTCGGGTACGAGCCAGCCTGGTAGAGGGTCTTGCCCGGACTATTGCGCAGCAGCTTG
GAATAGATGTGGGGACGGAACCATTGCCTACGCTTGATGCGGAGCAAGCCAAGTTTGTTG
CGGGGGTCGTGAAGGACTTAAAGGACAACGCAGGCGCCAGTGTGGTGATCCCCGGCGAGT
TTCAGACCCCTGCGGTCCATATTCTGGCGCATGCTATCAATGAGCGCCTTGGCAACGTGG
GGAAAACTGTTTTCCACACGGAACCCGTAGAAGCTCGGCCACAACATCAGATACAGGCGC
TTCAAAATCTGGTGGCCGATATGAATGCAGGCAAGGTGGATATCTTGCTGATCCTTGGTG
GTAACCCTGTTTATAACGCGCCTGCCGACATCGGCTTTGCTGAGGCGCTTCCACGAGTTC
CATTTCGTGCCCATCTTGGACTATATGAGGATGAGACGTCGATAGCTTGTCAGTGGCATC
TGCCAGAATCGCACTTCCTCGAAGCTTGGGGCGATCTGAGAGCTTTCGACGGCACGGCTA
GCATTATTCAGCCCCTCATCCTTCCCATCTACGACACGAAATCGGCTTATGAGTTGCTTT
CAGGCCTTTTCGATACGCCTGAGACCGGTGGGCACGCGGGCGCTGCTCCACGCGACGGTT
ACACCATTGTTCGGCAGTACTGGGCAGAGCATGGCTACCCCATAGATGAACCGTATGATT
TCGCCTTCAACAAACTTTTGCATGATGGGGTCATCCCGAACACAAAGGCGAAAGTCAAGC
AGGTGCAGGTACGTGCAGAAGCTTTGCGTTCGCTGCAGGTTCAGGTGCCTGTCAACGTGG
GCGGTACGACGCTTGAGGTGATGATTCGGCCTGATCCCACCATTTGGGATGGACGCTTCG
CCAATAATGGATGGCTACAAGAGCTTCCCAAGCCCTTTTCTAAGGCCACCTGGGACAACG
TGATTTTGATGAACCCCGAGACGGCTGAGCGACTACAGATACCGCTTGGAGACGGATGGG
CGATTATTCCTAAGTTGAACGAATCGCAAGGGGCAAAAGCCTCCCCTGTGATTACCGTCA
ACCTGAATGGGAGAACGGTGAAAGGGGCTGTTTGGGCAATGCCAGGGCACCCTCACGATG
CGATTACGGTCTACTTAGGATACGGTCGCACAAGTGCTGGTGTGCTGGGCACGGGGACTG
GGTTTAATGTGTACCCGATCTTTTTATCGAAGAGCCCTTGGAACGGGACGGCACAGATCG
AGTACACCGGGGAAGGTTATCAAATAGCAACGACCCAGTACACGCATATGATGGACAATC
GCGACGTCGTTCGAGTGGGAACGATCAAGGAATTTCTACGACACCCCTCTTTAGCTCCTG
ATGAGGACGCAGAACAAGCAAACGTGGCCGAGGGCACCGGAAAAGGGCAACCCGACTATT
ACCCAGCTTTTCCCTGGCCTGAGCCTGGTATGAGTCACAAAGGCGCGTATAACTGGGGTA
TGGTCATTGACCTACAATCCTGCATTGGCTGTAGCGTCTGTATGGTGGCCTGTCAGGCAG
AGAACAATATTCCAGTGGTCGGCAAGGCACAGGTCATGCGGGGACGGCATATGAACTGGA
TTCGGGTGGATACCTACTACGAAACGAAACCCGACGACTTTGAGACATTCGCACACAATC
CTCGCATCTACTTCCAACCGGTAACATGCATGCAGTGTGAACAGGCGCCTTGCGAGTACG
TGTGCCCCGTTGGCGCGACGCAACATAGCGTGGAGGGCATTAACCAGATGGTTTATAACC
GCTGTATCGGAACCCGCTATTGCGCCAACAACTGCCCCTATAAGGTGCGTCGCTTCAACT
TCCTCAACTACAACAATCATTTCAATCATGACTTTTTTGGTCGGCCCAATAAAGTGGAGC
AGCTAGTTTTTAACCCGGATGTCACCGTGCGCGGACGCGGTGTCATGGAGAAATGCATGT
ACTGCATTCAGCGCATCAACTCGGCCCGTCAAAAGGCAAAAATCGAGAACCGTGATCTGC
GAGATGGAGAGGTTTTGACAGCTTGCCAACAGGCCTGTCCAACTCAGGCTATCACGTTTG
GCAATATTACAGACCATGCCTCGAAGGTCTATGCGCTGAAGATTCAGCCTCATAACTACG
GCCTGCTGACCGATTTGAACACACGGCCACGAACCACCTATTTAGCGCGAGTTATCAATC
CAAACACGGATATCGAACCGGAAACGGAGAAGCAAGTTGGATAACGAGAGCTCTATCCAG
TCATCAAGCAGCGTCCCTGAGAATCCGGCAATTGCCGGTCTTATAGAGGGCGATCAGACG
TTTGAGACCGTAACGGAACGAATCGTTTCGGTTGTGCTGAGCCAGAGCAAGCACAAGCTG
CCCTGGTGGATCATGACCGCAATCGGTTTCCTGTTTTTTAACGTCCTTGGTATCTCTCTA
ACCTATCTCGTCTTTAAAGGAGTAGGAATTTGGGGAATCAACCAGCCGGTAAGTTGGGGA
TGGGCGATCATCAACTTTGTGTGGTGGATCGGTATCGGCCATGCTGGAACGCTTATTTCG
GCCTTTTTGGCGCTGATGCGACAGCAATGGCGTGCCTCCATTAACCGATTTGCCGAGGCC
ATGACCATCTTTGCCGTGATGTGCGCAGGCATCTTTCCTGCTCTACATACAGGGCGTCCT
TGGGTGGATTACTGGATGTTTCCTCTTCCCAATATCCTCGCCATGTGGCCTCAGTGGCGC
AGCCCCCTTATGTGGGACGTTTTCGCCGTAGGTACTTACTTCACTATCTCCGTGCTGTTC
TGGTTTCTGGGGCTTGTGCCCGATTTCGCTACCGTACGTGACCGGGCGGAAAACCCAGTC
ATTAAGTATGTCTATGCTATCCTCTCCTTAGGGTGGCGTGGAGCTGCAAGCCATTGGGAG
CGATTCGAAACAGCTTACCTTATCCTTGCCGGTCTCTCAACGCCACTGGTGCTGTCGGTG
CACTCCGTGGTGAGCTTCGACTTCTCCGTTGGGATCGTTTCCGGATGGCACGCCACCATT
TTCCCACCCTACTTCGTAGCCGGAGCCTTGTATGCAGGTTTCGCTATGGTGATTATGCTG
GCAGTTCCTTTAAGAAAGTGGTACCACCTGGAAGATTATGTAACGATGAAGCACTTCGAC
TGGATGGCCAAAATGATGCTTACATCGGGCCTAATCGTTTTCTACGGTTACATTATGGAG
TGCTTTTTTGCCTACTTTGGGGGAGACTACTTCGACAGGCGGATGATGGAGTTTCGGCAG
TTTGGGCCCTACGGATGGGCCTACTGGGTCCTTATCCTTACCAACTGCATCATCCCACAG
GCTCTGTGGATCCCATGGGTTCGTAGAAATCTTAACTGGCTCTTCTTTATCTCGGTGGTC
ATCAGCATCGGCATGTGGTTTGAGCGCTACGTGATCGTTGCTGTATCGCTGACTCGCCAG
TTTCTACCCGGTTCATGGGGGTACTATACCAACACCATTTGGGACGTGCTGGTGTATTTA
GGAACGTTTGGTCTGTTTACTTTCTTCTTCTTCCTATTCGTACGCTTCGCCCCGATGATC
TCCGTATTCGAGATGCGCGACCTCGTTTGGCGTCGTTTCCACTTCGGCCATCACGAACAC
GGGGCTGAAACAGCGGAGATGGAGCATACGACGGGCACTACAGAGGCCTAGCTTAGAATG
CAACAGGAGTACTAGACATGAACTCGAACCTCTACGGTCTTGTTGCCGAGTTTAACAATC
CGGAGGACCTCTTGAGAGCTGCTAAGGCGGTACGAGAGGCTGGCTACCGTAAGGTAGAAG
CCTACACGCCTTTCCCTGTACATGGCCTTTCAGAGGCCTTGGAGATACACGATTGGCGTA
TGCCCTGGCTGATCTTTCTTGGAGGGGTTACTGGCTGCGTTTTCGGTTTCTTAATGCAGT
GGTACACGGCGGTTGTTGACTATCCTTGGAACGTTGGTGGAAAGCCCTACAACAGCTGGC
CTCAGTTTATACCCATCACCTACGAATGCACCATTCTGTTTGCCGGTATAACTGCATTTT
TGGCAACGATCTTTCTAAATGGGCTTCCACGTCCCCATCATCCTATCTTTAATGCGCCCC
GATTCGAGCGAGCAACCTCCGATCTCTTTTTCCTCTGTATTGAAGCGGATGATGGCATGT
TTGACCGAGAGGGAACCGAGGAGTTTCTACGTGGGCTAGGGGCTCAACTGGTGTCGGAGG
TGGAAAAGTGAGTTTAGTTCAGTGGCGAAAGAGGGGCTGGCTGCCTTTAGCGGCGATGGC
ATTATGGCTGCTTGCCGGATGTCATCAAGATATGTGGGATCAGCCTAAAGCCGATGACTA
TAGCCCTTCTGAGGTGTTTCCCGATGGCGCTACCATGCGTCCTTTACCGGCTCATACCGT
AGACCGCACGCATTTTTGGACGGATGAGGGGCGCTACACGGGCTATGTGGGCACGCACTA
CGTTGGCAATAAGTTGGTGATGGGGCGATTGGTTACACGTTTCCCCTTCAAGATTACCTA
TGAAGATTTGAAGCGAGGGCAAGAGCTCTACAACATCTACTGTTCCCCATGTCACGGTGC
GTTAGGCAACGGGATGGGGATGATCGCCATGCGCGGTTTAGCTTTGCGCCGGCCTCCAGC
AACCTACCACACCGATCGATTACGGAAGATGCCCATCGGCCATTTTTATGATGTGATCAC
CAACGGATACGGCACCATGTTTTCTTATGCCTCACGCATCGAGCCGGACGATCGATGGCG
CATCGTCGCCTATATTCGAGTGCTTCAACGCAGCCAAGATGCCAAGCCTTCAGACCTACC
GCCTGGAGTAGACATCAACCAGCTGCCGCTCATACATACCACTGGGGATACAGGGCCAGC
CTGGCATAACATCACCTATACGGCTCCCTATATCTCCATCTCATCAACAGAAAATGGAGG
ACCGATGAGTACTAATCAAGAGGGAAGCGAGAAATGAATCAGGAACAGGGCTTTCCGAGA
ACCTATACAAATTTGCAGGTTTTAGGGGTTATATGTGCCATCCTAGGGGCGCTTTGTCTC
ATACCCTACGCCTCGAATTTGGAGCAGCTCTATCGTGGCTACTTCACCGGGTGGGTTTTT
CTTGTGAGTTTGTCTATAGGATGCCTTGGCTTAACTCTGTTGCAAGGGATGGTGCGCGCT
CAATGGGGGGTGCCTGTGGTGCGTATTTATGAGGCGGGTGCTAAAATTCTCCCTCTGCTA
GGAGTCGCGGCCTTACCAATTATCTATGCGGTCTTTACGCATCATCTCTATCCTTGGGCG
AATCCTGCCGAGGTTGCCAAGGATAGCGTTCTACGATGGCGTGCGCCCTATATGAACGCC
CCGTTCTTTTTCTTGCGAACTATCTTCTACTTTTTGGTTCTGTCTTGGTTCGCCTTTCAG
GCGGTGAAGTTAAGGAGGTTGCAGGATGAGACGGGCGATGTGGTTTATGAGAACAAGTTG
GCCAGTTTTTCGGCTCCTGCTTTCGTGTTCTCCGTCTTGTTAGCAACCTTTGCCATTACC
GACTGGGTGATGACGCTGGATAAGCATTGGTACTCAACCATCTATGGCTTTTACTTCTGC
ATTAGCAGCGCGCTGACGGCGCACTCCTTTGCTATTTTCCTCGTGTGCTGGCTGAAAATA
AAGGGCTATTCGCCCTACGACAAGCTGATTACGCCGCAGCGTACAAAAGACCTCGGAAAC
CTTATGCTCGTGATGACCATGGTGTGGGCTTACTTTGCCGTATCGCAGTTCATTATCATC
TGGTCGGGTGACTTACCCTACGAGATCGAGTTCTACCTACGGCGGAACACCGATTTTGCT
TTCGCCACATTCACCACCTTTTTAGTGATTTTCCACTTCTTCGTGCCCTTCTTACTACTG
CTTTCTGGGCGTACGAAGCGGGTGCCTGCCTTGCTGGCGATGACGGCCACTATACAGTTT
GTGACCTGTCTGGTGGATATGGTGTGGAATGTAGAGCCAATGTTCCAGTCGCTAAACGCA
AGCTTTGCCGCTCAGTTTCATGGTTTTCTTTCCTACTTAGGTGGTTTCCTGCTTCTAGGC
GGTCTATGGCTTGTTCTCTTTGTGTTTAATTTGCGACGGAATCGCCTTGTGCCGCTCTAC
ACGGCAGGGCTACCGACAGAAGTATTAGAAACGGAGGTGCTATCACATGCATCCTAGTCA
CGGTCATGGCGGCTCTCCTACTCCTGGAGCGCGATATGAGAAAAGTGATCTAACACCCCA
AGCCGCTGCGATGACGCTCTTTGGGCTGGCGCTTCTAGCTACTATCGCAGCTTTTGTCAT
CTGGCTCTTTAAACCCTATATTCTGCATGTGGCGCCAGAACGTACCTCTAAGTTTCCAAT
ACCACGGGAGGCTGTACGGCCGGCGGAGCCTCGGTTGCAGGCAAACCCCACCATAGACAT
TGAGAACTTGCGTAAAGATGAGGATTTTATCTTAAACACGTACAGCCGAGATCCGATCTC
TCATCGGCTCCATATTCCGGTGGAGAGAGCTATGGAGATCGTCGCTAGGGAGGGCTTACC
GACACGTCCAAACCCTGCACAGCCCGACCCGATGGAACCGAACGAGCCTTCCTACACGGT
AGGGCAAGCTTCCGATCAGTTGCCGCAGGCAACCATGCAAGGAGCGAAGGGAGAAAGCGA
GACGGGTATGCCGCGCCCTAATATTTCTACAGAGACCTACCAGCCGGGAATGAGTTCGAT
GGGTTCTCCTTAACTATGAAGTAGAAAAGCCCTGGTGAGCCGTATTTAAGATAGAAGTGT
CCAAATTCGGCCTAGGGTGTTGTGAGCGAGAGAGGCGATGAACATGATGCTGGAAAGAAA
GAAGTGCATAGCGGTAGCTACATTTGCGGGGAGTATGGCTTTGATGCTTACTAGGGCGGT
TGCCCAGACCAATTCGTCACAGGTGGCGGCGCAAGCGGTAGCCCAGTCGGCCACAAGCCC
AACGAAAGGAGTTTACTATGAGCAGAAGGTTAACCATGCGATACCGCTAGATCTTACCTT
TACGAACTCTAGGGGGCAGGTAGTGGCCCTAAAGCAGTTTTTTGACGGTAAACATCCGGT
TATTCTCGTTACTCCCTTCTACCGATGTAAAGCGGGCTGTACCTTGGAGTTACAAGGAAT
GGCGGATGCTTTCGGGAAGCTTCAGTACAAGTTAGGGCGTGATTTTACGGCTCTCACGAT
AAGTATCAACCCCTTAGAGCCCCCGCAGTTGGCGGCGCAGACGAAAGAAGGTTATCTGAA
GATGACGAAGAATCAGCCCTATGCGGCAGAGGGATGGCACTTCTTGGTAGGCACCCAAAA
AAACATCCAGGCGTTGGCACAGGCCACAGGATTTCACTACAACTATAACCTGCAGTACCA
ACAGTTCGTGCATCCCACTGGTATCTTAGTGCTGACGCCGCAGGGACGTATCTACCGTTA
CTTCTTCGGTACCGATTACAACCCGTCTGACCTGAAGATCGCGCTGATCAAAGCATCGCA
GAATCAGATTGGTTCTCCTATAGATCAGATCATTGCCATCTGCTGTACATGGAACCCTAC
CACGGGACATTATGGAGTGGTGATACAGCGGGTCATTGTAGGTGCGGGCACCCTAACTGT
GCTAGCCCTGGCTGGTTTAATTGGGGGATTGTTCTATTGGGAGAAGAAACATCCGAAGCT
GCCGCTGGCTGCATCAACCACAGAGGGCGAACGACACAACGCTGGAGGAGCGATCTGAGT
TATGGAGTTACCCATTATTCCACCGGCAGCCTCTACCTTTGCCGATGAGGTGGACCACAT
CTTCTACACCCTAGTAGGGCTTACTATATTCTTCACTGCTTTGGTGTTCTGTCTGCTCTT
GATTTTTGTGGTACGTTTCCACAGAGGTTCGAGAGCAAACCGAGCCAACCGCTCTTTTGG
TAATCTGCCTCTGGAGTTGACCTGGTCTATCATCCCCGGCATCATCGGGTTGGTGATATT
CGCATGGTCTGCCCGTCCTTACGCAGAGGCCTATAACCCACCAGCGGATGCGCAGGAGAT
TTTGGTTATCGGTAAGCGGTGGATGTGGCATTTGCAACATGCGGATAGCGGTATCCGCGA
AAATAACGAGCTCCATATTCCTGTTGGCAAGGCCATTAAGCTTACCATGATCTCCCAGGA
TGTGATCCATGGTTTCTATGTACCCGCCTTTCGTGTGAAGCGCGACTGTCTGCCTGGCTA
CTACAATACCGTTTGGTTCATTCCGACCAAAGTCGGAAAATATCCTTTCTACTGCACGGA
GTACTGTGGAACCAACCACTCTAAGATGGGTGGGTTCGTCTATGTGATGACGCCTGCCGA
TTATCTGCAGTGGAAGGAGAATGGTGGGAATCTGGAGGTAGCGCATCGGGAGACCGCGGC
CGAGCGCGGCTACGACCTTTTCAATAAGTATGGATGCGCTAACTGTCATGCAAGTGAAGA
CGGTGTGCACGGCCCCACGTTGAACGGTCTTTACGGATCGAAAGTCGTCTTGCAAAATGG
GCAGACAGTGACAGTCGATGACAACTTTATTCGGCAATCCATCGTAAATCCCGACTCGGT
TCGCGTAGCGGGCTATCCCCCCCTCATGCAGGCATATTCCGTGGGTGACGGGCCAGGGCA
GCTAAGTGAGGAGGAGATTCTGGAGCTGATCGCCTACATCAAATCGCTAGGGGGTCAGAA
TCTGAGAGCTTTGAAAACCACGTCGTCTTCTACAGCGCCACTCTCAAAAGGGGCTGGTGG
AAAGAAATGATAGAGCATCGCTTTCACAAAACGGAAGAAGCGCTCTAGAAAGTAACAAAG
AAGGGGTGTTGAACAATGAGTAGCATAACCGTACCAGGTGCTGTACCGGTTCCAGAAAGT
CGTAAGGAACGAGAGAACTATCTGAACATTCAGCATACTGTAGCATCTTGGCTCTTAACG
CTAGACCATAAGCGCATCGCGATCCTCTATCTTGTAGGGATCACGTTTATGTTCGCGATA
GGAGGTGCTGCTGCCGCGGGCATACGTATTGCGCTGGTAAGGCCGCACGATACCTTCTTC
TCGAACGAGGTATACAACAAGCTGTTCTCTATTCACGGGATCGTGATGGTGTTTTTCTTC
TTAGTACCTTCTATTCCTGCGGTGTTCGGCAACTTTGCTCTGCCGCTGATGATCGGGGCA
CGTGATGTGGCGTTTCCACGCCTAAACTTGCTGAGTTGGTACCTCTATATGACGGGCAGC
TTCCTCATGCTGCTGGCGATCATGTTCGGCGGCGTGGATACCGGATGGACGTTCTATACG
CCCTACAGCTCGGTGTATAGCGACACGAACGTCTCTTTGGTGATCTTTGGGGTTTTTATT
GCCGGATTTTCCTCGATCGCAACAGGAGTCAACTTCCTCGTCACCATTCACAAGATGCGT
GCTCCTGGCATGACATGGTTCCGTATGCCGCTCTTTGTATGGGCGATGTATGCTACCAGC
ATTATCATGATCCTGGGGACGCCTGTGGTAGCTATCACCCTCTTTCTCGTTGCGATGGAG
CGTATTTTTGGGTTCTGCGTGTTTAACCCCGTATGTGGCGGTGACCCGCTGCTTTTCGAG
CACCTGTTCTGGTTCTACTCTCACCCGGCCGTCTACATTATGATTCTGCCTTCAATGGGT
GTGGTAAGTGAGGTTATCGCCTGCTTTTCACGAAAACGCATCTTTGGATACGAGTTCGTA
GGTTTCTCCAGCTTAGCCATCGCCCTCCTTGGTTTCCTTGTGTGGGGGCATCACATGTTT
GTAACCGGCGAGTCGATGTACAGCGGCATGGTGTTCTCCTTGCTGTCGTTTCTTATCGCC
GTACCGTCGGCTATTAAGGTGTTTAACTGGTCGGCAACCCTATACAAGGGCAACATATGG
TTATCGGCTCCTATGATCTACGCTCTCGGTTTTATCGGGTTGTTCACCATTGGAGGGCTT
ACCGGCTTGTATCTTGCGTCTTTGGCAGTTGATGTCCATCTTAACATGACCTATTTCGTA
GTGGCCCATTTCCATTACGTTATGGTAGGTGGCGCCATTTTCGGGTTCATGGCGGCCCTT
CATTTCTGGTGGCCTAAGATGACGGGACGCCTCTATCCGGAAAGCTGGGCTAAGCTGGCC
GCGTTGATCATGTTCATTGGATTCAACCTCACCTTCTTTCCTCAGTTCATTTTAGGCTAC
CTTGGCATGCCGCGACGCTATCACTACTACTTACCGGAGTACCAGGCCTGGAACATTCTC
TCTTCAGCGGGTGCAAGCGTGCTAGCAGTGGGTTACATTATCCCCTTCTGTTACCTACTC
TGGTCGCTGTTTAAGGGTGCCCCAGCTGGCAACAACCCTTGGGGGGCAGTTGGGTTAGAG
TGGACGATCCCCTCTCCACCACCCTCTCATAACTACGATGAGGTGCCCATCGTTACCTGG
GAGGCCTATGATTATGAGCCGGTGATTCAAGCGGAGCTAGCTGGGGCGGCCGTAGGCCAT
CCTCTCATGACGACAGAAGAACCGTATATAAAGGAGACAGAATGAGTACCGTAGAACTGG
AACATCCCACGTTTGCACCCCAACATGTGGGGCATCAGTTCGAGGAGCTAGAGCAGCAGA
ACGACGCCTATATCGTAGGCATTTGGATTTTCCTCGTAACGGAGATTATGTTTTTCGGGG
CGCTTTTCTTGGCGCTCACTATCTACCGTTACAACTATGCCACTGCTTTTGAGGAGGCCC
ATAACGCCCTTAACTGGAAGCTAGGCATGTTAAACACCTTCATCCTGCTCACGAGTAGCT
TCTTTATGGCTATGGCCGTAAGGGCGAAAACGCTTGACATTCGTTCTCAAGCAAAGTTCT
GGCTGGGCCTAACGCTTCTCTGCGCTTTTGGCTTCCTTACGGTGAAGTATTTCGAGTACT
CGGCGGAAATAAGAGAACATCATTTTCCCGGCCCAACCTTTCGTTGGGAGGCTCCTAGCA
AAGCGAACATTGAGGCCAACACGCCGCTTATCCAGATGAGCCAAGCACCGAAAGGAATCG
CTAGTTTGGGGAACTATACGCCTCAGCCCATTGAGCATCACGCCCATCAACTCTTCTTTA
GCCTCTACTTCATCATGACCGGGCTTCATGGGCTGCACGTGCTCGTCGGCATTCTTGTGT
TGGGGTGTCTCTGGGTACTCATCGCCGTGAAACATCCGGCTGTAGAGGATTACATGCCTT
TAGAGATCGGAGGAATTTACTGGCACTTCGTGGATATCGTATGGATATTTCTCTATCCTT
TAGTCTATCTTATCGGGAGGCAATAGCGAATGGCAACACATGGTTCAACTCACACGCCTG
AGGAAGGGCAGCATGTACCTCATGTGGTATCAGCAGGCACCTATTTCCTTGTCTACGTGA
TCCTACTCGTTTTGCTGGTCTTAACGGTGGTGGTATCGCGTTTCGACTTAGGGGCGCTAA
ACATTATAGTGGCGTTGTTGGTCGCAGTTGCGAAGACTTCCTTAGTGATCCTGATCTTTA
TGGGCGTGAAATGGGCCTCTCGACTTGCCTGGATATGGTCGGTGTTTGGGTTTATTTGGC
TTTTAGTGCTGTTTGGTACGTTAGGTGACTACATTACCCGTGAGTGGGTTCACCTCCCAA
TGGGATGGTAATTTAGGCCTCTGAACCTACTTAGGCAGCCTCCGGTGTACCATCACCGGA
GGCCTTTTGTGTTTACCAGTAGCTCCAATTGTGGGTGTAGAGAATAGAGAGCCCGAGGAG
GAGATTGGTGAGCATGTGGGCAATAAGGGGTGCCGTGAGGGTGCGAGTGTAGCGAAGGAG
AAGCGCATACAGAAGGCCACAGAGAAAAGCTGACAACCACTCCGGGTGAGCGAGCGCAAA
ACAGGCACTGCCGAGAAAGAGAGCGGTATTCGAGAAACCCTCTAGAGGAAGCTGAAGAAA
GTCCTCGTTTGATGTCGTAAAGAGCCGAAGCAAGAAAGAGCGCCAGAAAATCTCCTCCAT
GATGGGCACCATGATCACCAGGCCATAGAAGCGTAGGAGAAGGAAAAGGTTTCGTTCCAG
TGGTTTTGGTAAAAAGAGGTAGGGGTCAAAAGCCGAGCGCTGACCAAATGGAAAATGAAA
CGGTGTTAGCTTATCGAGTGGAATCCAAAAAAGATAGACGGCAAACCCAACACCAAGAGC
CGGTAAAACAGCGGTTGGTTGCCATTGATAGTCCTTTAAGGGTGCGCGGAAAATGCATAG
AGCGACAGTGACGGTAATGACTTTAACCGAGTAGACAAGTGGATAGTTTGTTTTTGGTAC
CAGGCCTTCAAAAACAGTGAACAGAATAAAGAGGCCAGTAGGAACTATATAATCCAACAT
AAGCGGATTGCGGAGGCGAGAAGGAGGCGTATTTGGGGATGGGGACATTATTTTGCACTC
CATTCAGCCAGTGCTTGACCATAGAGTGGATTCGGGCAGATGTGCCAACGATCCAGGCCG
TTGTCGTGCGCAGGTGTCACAGCAATAATGCGCCGGTCAGCGAGGAAATCGAGAGTATAT
TCTAGCCGATGTAAGCTTTTTTTATCTGCAGGGGGGAGTAGATCGAAAACGAGACCAGTT
GCATGGTAACTAAAGGAGAGGGGAGGCCCTACGTTTGCATGTGGCCGATTCTCAGAAGAG
TTCGTACCAGCAACATAGCTCGAAGCGGGGTTGGAATCGGCTTTTGCAGAAGGTGAGGAT
GGGTTTAAAAGAAGACAGTCGCCGACAGTGAGCGGCTCCGTACCGCCAAATTGTTTGTAG
AGGGCATTGATGAGTCGAAGTGTGCCGTAGGCTTCAGGGCGTAGAAGCGGGAAACGATGG
TTGGACGAGGTGGGGATAGAGATCCGAACATCGGTTAAGTTTTGTACCGACAGGAGAAGG
TGCTTTTTAACGGCCTCCTCAACTTCCGAAGGAGTGTCAAAAGCGTAGGTAGGGCCTTTG
GGATACCATACGGCGTCTTGTAACCGGCCTGGCATCAAGGCGTTCCATGTTGGGAAAAGC
GCACCCGGATCTTTCCGGAAATACTCGAGGAGATGAGCCGCTTCGAGAACCTTCCACCAG
TAGTGGCGGTGGTCATCGCCGCGGCTGTAGAGGTAATCGAAGGCACGGACGTGGCGATGC
GGTGAGATGGTAAGATAGACCTGCGCGTAGGTCAGGGGGTGTCCTTGATCGCCGTGAAGG
ATAAGAGAGTTTGTCGGGGCTGTTTTACCTGTATAGAGGTAAAGCAGTTTTCGTTCCCCC
ATCTGACCACCATGATAAGCTTGGAATATCCATGCGAGCGAAGGAAAACGCGGATAGAGA
TGTAAGAGATAGCGCGTCTGGGCAAATACAGCCAGGCGAGTATTGAAACGTTGATCGATT
TGAGCGCGTTCATTGACAAGTTGGTCGCGGAGGGCAAGCATGTTTTGGGCAGGTGAAGGA
GGTACAGAAGAGGACATCTCTGCATTTTTCGCGATTTGCAAATTAAGGCTAACGATCTGC
TGGGTAAGGAGCTGCGCTTTAGGTGGAGCTACCTTCAATCCCTGTTCACGAGCTAGGGAG
GGAATCCACTGTGCAACGCCAGCCGCGTTGGCCGATGAAATCTGATTTTCATCACCCCCC
GATTCAACCAGGATATCTGCGAGCTGAAATAGCACCCAACGCTTCTTCGCCTGCTCATAC
GAAAGGTGGTGGCTATGAGCTATCATCTTGAGGTAGGGTTGCGCCGCTTTTTGGTCGGCA
GCTTCTTCGACAAGAGGACGCAAGTTCAGAACTCGTTGAATAGCAGTGAAAGAGTCAAGT
CGGCCTAAGAGTGGTTTTTTCCATCTTTCGAGCATATTTTGGAGGAGAAGCGCGCGAGGC
ATTTGCAATGGTAGGGGCGCGGTTCCACGCGGTGGAGTGGCAATGAGACGATGATGAGGA
GAGTGCAAGGAACAACCGCCGAAAAGCAACATCATAATGCCTAAGACAACAACGATTCGC
ACGTGCTGTGGCAAGGAGAAGAGGGGTTTGGCGTACATGAAGCTATTTTACCCGTTCTCT
TTTGTAATTCGAGAGCTAGAGTATGGTATAATAGCAGACACGAGTTCAAGCAGGCTCGCG
AATGATGCGGGCCGTACGCGGTCAATAGGGGGTAACGAATCATTTGGCACAGGTAAAAGT
AAATCCTGGTGAAAGTTTGGATGTGGCGCTGAAGCGCTTTAAGAAGATGATCATGGAGAG
CGGTATTCTGAAAGAGGCGCGCGAACACGAGCACTACGAAAAACCAAGTGATCGGCGCCG
CCGTGAGGAGGCCGCTCGCCAGCGCAAGCTACTTCGCGCTCGTCGTCAAGCGGAAGCGCG
CGAAGGACGGTAGAGCGGAGTTTAAAGCTTTTACAGGAGAATAGGGGTACCAATAAAGGT
CACCCCTTTATTTTTTGTTACAACGTATGATGCCGGTAACGACTACGGCGGCGCGAGTAG
GGGTTCAGAGCGAGCGATTTATTAGGGGGAGGAACGACATTGAGGCTTACCTTTGTGGTG
TCCCCGTTGTAGAGCATATCAGCGAGCATTTTGGTGGCTTCGGCAGGTTTAATGTAGACA
TAGCTTCGCCCCTCTACGCAGGGTAGGATGGAGAAATGGATGTTTTGTTGGGGGAGTTGG
GTAGCCCAATGCACGAGGGCTAGCATCTGCCCTTGCGACATGTTGGTTTCTATGTCATCC
GCCACTGTGTTGAGGATATCGGGAAGAGCTAAGAAAGTTTTTGGACTCGTTACTTTAGCA
CGTAACGCTTCCAAGAACTCGTGTTGACGTTGTTCCCTTACTAAGTCATTATCGCAATGG
CGAATACGCACAAATCCCATTGCTTGATAGCCGTTGAGATGCTGGTATCCTTTTTTTAGA
TGGACATGAAGGTGGCCCCAATTATCGTCGTAGTTGAGATCTTTATCTACATAGAGGTCC
ACACCCCCCACTGCATCCACAATTTTTTGAAAGCTTTCAAAATGGAGGGCTACCGTATAA
TCCGGATTAATGCCGAAATCCTGTTGCAATGTTGCATCGGTCAGCGCATTGCGACCCCAT
TCATGTGCCGCGTTAATCTTGTCGAAACCGCGATGTCCGGGAATATGAACTGCTGAGTCG
CGTGGAATAGAGACGATATTTAGTGTATTATTATCGAAATCCACATGGGCGATTAGAAGG
GCGTCGCTACGACCGGGTGAGCCTGGAATGGGCACAGGTTTATCGTTGTAATAGTCGGCA
TCGCAGCCAAGGAGAGCAATGATCAGGTTATGTTGTTGCTGTCCTTGGAATTGGCGTGAA
ACTGCATAGGGCGCAAAAATATCGCGATGTGCAATGACAGATGCAATATTGTGGGGGGTG
AAATAGTTATTTACTAGTTTGCGTATGAAAGGGCTTCGAGCATAAAAGCTGCCGGCGATG
ATTCCTATACTAAGAAAGACAAGGCTGACGATTGTGATGAGACCTCGTTTGAACCACGTT
GCAATTCGAGCACGCTTATTAAGCTGGCTGTTCAGAGCATTCGTCGTTGGGCGGTTCTCT
TTCATTATTCATAGTCCTTTCAGGCGTAGGGTACCTCAGATGTGACAGAAAGAGTGGGCG
AGTGAGGTAATGGATGAAAGCGATCATCCGCAAAGCAAAGTAGAACTTTTCATTGCGGTT
CATCCCAGGCAAGTATACACCGCTCTCTTTCAGTCTGTCAAGAGCAGAACGCTACTTTGC
ATGTTCCTCGGCATCATTGTCGCCATTCGGCATGTGACTGCCTGCGGGCGAAGTCGTTTC
TGGATATCTTATACGAAATTCAAGGGCCAACTATTCATCCTCCAAAGGGGAGTCAAATGC
TGCGTTGTACTCAGCAGGTGATAGGGGCCTCTTTGTATAATCTAAAATGGAACACTTTTT
ACAGGCAGGGTTGCACCTTGCCGGAACGTTATTAGATGGAGAGTAAGCCATGAGCCTAAA
GAGTACGCGTCGTGAGTTTTTGGGCAGCGCCTTAGTCGGCGGTTTCAGCATATGGATCGC
TGACCCGTCACGTGCCCAAGGAGGAAAGTCGCCAAACGAGCGAGTTCAGTTTGCCTGCAT
CGGTGTAGGTGGTAAAGGAGATAGCGATACGGCGGATGCTGCTCGTTTGGGTGATGTCGT
AGCTATTTGTGATGTGGATGAGAACACTCTCAACCGCGCAGCTCAAAAATACCCATCGGC
CAAAAAGTACAACGATTACCGCAAGATGCTTGAGGAGATGGGGTCAAGCATAGATGCGGT
AACCGTGAGCACGCCGGACCATTCGCACGCACCGGCAGCCCTCATGGCGATGGAGATGGG
AAAGCACTGTTTTTGTCAGAAACCTCTCGCCCACAGTATCTATGAGATCCATCGCATGAT
GGAGGTCGCTCGGCAGAAGAAGCTTGCTACTCAGATGGGCAACCAAGGAACGGCATTAGA
TAGCTTGCGGCGATTTGCGGCTATGGTGCGAGCGGGAGCTATTGGAGATATCCAGGAGGT
TCACGTCTGGACAAATCGCCCCATATGGCCCCAAGGTATTAGCCGTCCTGCCCCCGAGCC
TGTGCCCTCCTATCTGCACTGGAACTTATGGATTGGGCCAGCACCATTTCGGCCCTATGC
ACCGGGTTATCATCCGTTTTCATGGCGCGGCTGGTGGGATTTTGGCACAGGCGCTATAGG
GGATATGGCCTGTCATACTATGAATCTTCCCTTCATGGCGCTTGACCTACGAGATCCGAT
TGCGGTAGAGGCCGAGACATCTGGGACGAACCATGATAGCTATCCGTCTTGGTCTATTAT
TCACTACTACTTCGGCCCAGCCGAGCAGGTGGGGCCGCCCTCCTCTGCCTGGCCGGCCGA
TATGGTAAAGCCATTTAAGCGGCCTGCTGTGGTCATGCACTGGTACGATGGAGGAAAGCT
GCCGCCAGATGACGTGCTTACGGATGTACCAAAAGACCCTAAGACGGGCAAAATTAGCTC
GAGCGGCTCCTTGATGATAGGCACCAAGGGAAAAGTCTACTCCCCCGGCGATTATGGTGA
AAACAATATTTTGATCGGGGGCGTGGATGTGGGAGAGGTTTCGTTCCCGCAATCTCCGGG
CCATTTCGAGGAGTTCGTGCGTGCAATCAAAGAGGGAGTGCCTGCCATGTCTAACTTTCC
AGACTATGCAGGGCCACTAGCTTCCATGGCGATACTAGGCAATCTAGCTGTTTGGTCTGC
TGGAAAGAAGATCGAATGGGATGCCAGGAGAATGGTAGCAACGAACGCTCCTGAGGTTAT
GCACATCGTTCATCCGACCTATCGGCACGGTTATCACATGTAGCAGTCCCGTTCCCTTTG
AAAAAGAAGTTACGCGCCTTTCTTCACGAGAGGCGCGTAACGGTTAGTAATGGGCAGATT
CGAACTCTCTTTGCAAAGGATGCGTTGCCGTACCAAAATCTTCAAGCACACATTCCGCGG
CGATTTGCCCTGACATAAGCACCATAGGAACACCGGGGCCAGGGTTCACGCTGCCACCAG
CAAAGTAGAGGCCTTTAATAAGATGGCTTCGATTGCCTGTTTTAAAGGCCGAACGTAGTC
CTCGTTGCGTAACGACCCCATAGATCGCACCACGGTTTGCCCAGTAGAGCTGTTCGATAT
CTTGTGGCGTAAGCATGTAGGAAACCTGAATAGATTCTCTCAATCCGACTAGGCCGGAGC
GTTCCAACTTTGAGAGAATACATTGTTGATAGTCGGTGCCCATCTGCTGCCAATTAAAGG
CATCGGTAAGATAGGGGCAGTGAACCAGCACATAGAGGGCGGTGGTATTAGGCGGAGCTA
CAGAAGGGTCGGTTATACTCGGCACGGCCAGATAGCAGGTTGGGTCTTGATGAGGGATTT
TATGTTCGTAGAGATCGCGAAACTCGGCGTCGCTATTAGCAGAGAAGAAGAAGTTGTGAT
GTTGAAGCTGTGGCCATGTGCGGTTACATCCGAGATAGAGCACGATGCCGGAACAGGCCG
GCTCTAGCTGCTTCTGGCGGTTTTTGAGATAAGCTTTGGCTTCAGGAATATCGAGAAGCC
GCTCTAAGGTGTGCACGATATCGGAGTTCGCTATAACGGCATCAAACCGCTCAAGTTGAC
CTCCCGATGGCAATACACCGGCGATTTTGCCGTCGGCTGTTTCGATGTGCTCGACGAAGG
TGTTAAGGCGAATGTCCACGCCAAACTCATGACAGAGCGCCCCTAAAGCCCTTGCAATTT
CTCCGGTACCTCCCATGGGATACCAACAGCCTTGCCCGATTTGAACCCATACAATGAGGC
AGAGAATGGCCGGTGCCACAAACGGTGAAGAACCTACGTACTGTACGAAGTGTTCGAATA
GTTGGGCTAATCGTTCATCTTGGAAGTGCTTGCGGATCGCGCGATGCATGGTGGTGAAGG
GATCCATTTGAAGAGCGAGGAGAGCCGATTGAAGGTTCAGTGGGCTGGCTGTCATCAGGT
CGCGCAGGCTGCCGTAGGGTTTCCAGTAGAACCATCGCTCGGCGATTGTGTTCATGCGAT
GGCTGTAGCGAAGAAAGCGGAGATAGTTACTTACTTCTTGTGGGGCGAACCTCTGTAACT
CGGAATTCATTTGATGAAGAGAGGAGTAGAGGTCAAGATGTGAACCATCGGCGAAAAAAG
CGCGCCATTGCGGATCAAGGGCAACGAGGTTAAGGTAGTCCCTGTAATGACGGCCGACCG
CATGAAACAGCCGCTCGATCACCTCCGGTTTTGTGATAATGGTAGGGCCCATGTCGAAGG
TGAACCCATCTGCTTGCCAGACGTTCATTTTGCCACCGAGGTGACTATTTTTTTCGTAGA
GGGTTACGCGATGTCCGGCATGCGCGAGGCGTACGGCCGCGGCTAATCCTGCTAATCCGC
CTCCAATAACAGCGATTCGCACTATTTACCTCCTCGATGGACGTTATTTTTGAGAGCGTA
TTGGTGTTCTCGTCTCCAGCTTAGCACAGCAGCAAAGAGAGAGAAAAGCGCTTGAAGGCG
ATGGTGAAGCGAGGAAGGGATGTAGAGCTCCACAAGTGAGCGAAGCAGATGCACGTTAGC
ATGATGGTATGGGAAAAGATGATATCTCCGTTTGAATGGTGACGTATGGTATATGGCCTT
CCACACCACGAACTCATCCAGCCCTTCGCGCCCGCGCTGCTTCCCAAAACCACTTAGGCG
CCATCCTCCGAAGGGTATCGCAGGGTTCGCAGCGATCAGCAGCTCCACCTCGTTGATGGT
AACAACTGCGGCCCGCAGTTGCTGAGCTAAGAAGCGGCCGTGTTGTCTGTCTTTTGTCCA
GATGCTGACGCCAAGGGTAAATTCCGAGCGGTTGGCGCGTTCTACGGCTTCCTCATCGCT
ATGAACGGATGAAACGGCGAGCACAGGCCCAAAGAGGTCTTCCTGCATAAGGGCCATGTC
GTCGGTGCAGTCTGCGACCAGCGTGGGGGCGTAGAAGTAACCTGTGCGTGAAAGCGCGTA
TCCTCCTGTAAGCAACTCTGCGCCCTGTGCACAGGCTGCCTGAACGCGTTGGTGGAGATT
GCTTCGCAAGTTTTCGGTACGCAGAGGGGTTAGCTCTTGTTCGAGCTGCAACCGTTCCAT
TTGTTGTTGGCATAGGGTAAGAAACTCATGATAGCATTTTTGATGAACAAAAATACGTTG
CGGAGCAACGCAACTTTGACCGGCATTGCAACAGCGTGCCCATACAAGACAGCGCGCGGC
AGATGGCAGGTCTGCATAAGCGGTTACGATGCTAGCATCATTGCCAGATAACTCCATAAC
GGCAGGAGTAGGCCCTTGTGCTAGAGTGGATAGAATGCTGCGGCCCGTGGCCGTACTACC
TGTGAAAGCAAGCTTCTGGATGCTGCTTCGACAGAGCGCTTGACCTACTTGGGCATCGCC
TATAACAAGGAAGACGGGGAGCTCGGCTTGTTCAAGGCAGCTTTGCAGGGCGAACGACGA
AGCGGTAGCTAGCTCGGATGGTTTCCATACCACGGTGTTGCCAGCTGCGAGTGCCCAGAG
AATAGGGGTAAGGTTGAGCCATAAGGGATAGTTCCAGGTGCCGATGATGCCTACAACACC
GTAGGGTTGGGGGGCAAGGGTCACCTGGCGAAGACGACGAGGGCGCAGGTAGTGGGCAAT
CTGTTGTTCAAGCCATTTAATGGCTGAGAGCGAGGGCAAGATCTCGGCTCCGTAGACCTC
CTGAAGCGGCTTGCCGATCTCTTGGTGAATGGTTGACACGAGTTGTTCCGCTTGGGCTGC
TAGCACCCTGCGAAGTTGTTTTAGGTAGTCACCACGCTGGCGGGGCGTAAGGCGCGACCA
GTGGAGTAAAGCCTTGTTGGCGCGATGAATGGTCGCATTCACCTCTTCTTCGGTTGCAAT
GGGGTAGCAACCGATAGTCTCTTGGGTAAGCGGGGATATGGAGCGAATCGTGCGCATTTT
ATGGCCTAGCATGGGAGTGGATTCCATATATTATCCCTCAGTAATACGCCTGGACTCTTA
AGAAAGTGACAGGATGGAGGCGCATTGCAAAATAAAAATGGCGGTCGGTTCCTCCCGGCC
GCCATCAAAAGGGGCGATAATGGGGTTTTCCGTTCTCTACGAGCACCTTTGCGAAAGATG
CGGGGGCTCGCATCTTTGCAAGTTCGCGATGCTTCGTTTGAGGTGGAAAACGTCTTTTAA
TAAAGACGAATATATTCTATCACCCTAGCATGAGGCTGTCAAGTACTTTTTAGGGTTTTT
GTAGCAGCGGACCAACAATTTTTCCGTTTTTCCTAGAAATAGGGGATATTTATGTAGGAT
TGGCACGCAAATTGCAGTAAGGATTCTGGTGCACTCTTTGTGAACGTGAGTTGTTGACGC
TCCGGGAGTCCGCACTGAAAGTTGTGCAGGTCTTAGGAGTACCAGACAATATGCTTTTGG
GCAAAGTAAAGTGGTTTAACAACGCTAAGGGCTATGGGTTTATCGTTGCCGAAGACGGAG
TAGATGTTTTCGTGCACTACTCGGTGATTCAGATGGAAGGGTTCAGAACGTTACGAGAGG
GACAACTCGTACGTTACGAGGCAACGGAAGGGCCGAAAGGCCGACTCGCCACCCGTGTAA
TCCCCAGAGTTGAGGATGATGAACCGAGCCAAGCCTAGCGTAAGAAGGGCGTCCTGCCTC
TGACGATAGGCGGGGCAGGACGCAAACAAAATTCGGCATCTGCAGGTTGTGGGGGACGTG
CAAACCGCGTTTTATGGGCTCTCTGTGCGATCATCTGTACCTTTATGGCCATTTGCTGGC
TAAGATAATCGAGTTGGAGCGCAGAAGGATCGTTCGCTGCAAGGGGAATGTCCGCTTTCG
CTGTGTGGTTTAGATGGAGCACGCCTACCCCGTAAAGAGCAAGGTAGCCGACGATAGCGA
TGCGTAGGGCTCCCGTAACGAAAAGCGGATGGCGCTGACGCGCCCACTCCATGACAAGTA
GAGGCCCAATAAGGCAGACGAGCTTAGCCACAATAAAGGCTCCTAGCCCCATTTCCCAGA
AATGGCGAAAGATGGGGTTCGCTTCCTGCGCGCCATGTCGTTCTATAAACAGGATGGTAC
TGCCAAGGTCGGCTAGGCCAATAAGAGCCATGAGCCAGCTTTCGACAGTGAATCGCTGTT
TTTGTGTTTTCTCCGATCTCAACCGTGATTTCCCCCTTTTGTGTCGTTCGTCTTAGCGGG
AGTGTTGTTTGATATTCGGATGGACGACTCGATTCCTGTAGAGTTCGCGGGGTATTGTTA
AAAGCGGAAATCTTTGAAGCGAGGAGGAGACATGCCCTTAACGCTAGAGCATAAGCTGGG
AAGATATCTGGATCCGGTCTACTGGCAAAACATTTGGCATCTGTTCGTGAATCGAGGCTT
AGAGGCCTTAATTCAAGTAGTCGTACTTATTTTTCTCTATTTTGTGCTGCGCAGCGTATT
GTTTCGTATCGTAGATGGAGGTATGGCGCGGATCGTACGTCATCACCCAGATGGAGCTGG
GCTGGGACGTATGAAAACCCTGCAGGGATTGGCGCGCAGCATTTTAAGCTATCTGCTTTT
TTTCATCTTCGGTGTGTTGATCCTGAAAGCGATTGGGGTGAACATCATTCCGTTTATTGA
AGCGGCCGGCGTGATTGGGCTAGCGATAGGGTTTGGTGCTCAGAAGTTGGTACGGGATAT
GATCTCTGGTTTTTTTATCATTGTAGATAATACATTTATGGTAGGAGAGATGGTAACAAT
TGCCGGAGTAACCGGAGTGGTGCAAAATATAGGCATGCGCGTAACGCGCATTGTGGATAA
TTCCGGACGCATCTACATGATAGCCAACGGGGACATAGGAACGGTAACGAACCTATCGCG
TAATCCCATTGTAGACTTTGTGGAGATCAACGTAGCTGCTTCCGCGGATTTGCAAAAGAT
TATGGAGGTAGTTGAGGCTATAGGGAAGCAGCTTGTGGAGGCACCGGGCAGCGTACTGAA
GAAAGCCCCTACATTGGAGGGTATTATGGCCTTTTCTGCAAGTTCGATGACGATTCGAGT
AAGTTTGGCAACAGACCCCATTCATCTCTCAACAGAGCAGATGCGCTTGCGGGGTGCTTT
ACGGGAAGCATTCATTGAGGCTGGTATCGCTTTAGCTTGAGAGGCGCCTCCAAGCTTGGA
GGCGCCTCTCTGCTAGTGGCTATACCTTTTAAGAAGGATAGAGCCGTTATGCCCGCCGAA
GCCGAATGAGTTTGAGAGAGCGATATTCACGTCGGCCGGCCGAGCTTTGTTTGGAACATA
GTCTAGATCGCAGTTGGGATCGGGATACTCGTAGTTGATGGTGGGTGGAACGATGCGGTC
GCGTATGGCGAGAGCGCAGAAGATCGTCTCAACGGCACCGGCAGCACCCACCATGTGAGC
GGTCATAGATTTTGTTGAGCTGACAGGTATACGGTAGGCATGTTCTCCAAAAACCGCTTT
AATAGCGAGTGTCTCTATGCGATCATTTAGCTCGGTCGAAGTGCCATGGGCATTAATATA
ATCTACCTCTTCTGGTTTGACCCCAGCCTCATTGAGTGCGGCGCGCATACAGCGAATGGC
CCCGTTGCCATCGTCAGGAGGAGCTGTAACGTGATGGGCGTCACCGGACATCCCGTAGCC
GACTACTTCGGCATAGATCTTGGCGTTACGAGCCAGGGCCGAATCGAGCGCTTCGAGTAT
CACGATGCCGGCCCCTTCTCCCATGACGAAGCCATCGCGTTGCGCATCAAAGGGTCGGCT
AGCTCGTGTAGGTTCCTCGTTACGGGTAGACATGGTTCTGGCGGCGCAGAAACCCGCAAT
GCCGAGGGGAGTGATGGCGGCTTCGGCCCCACCTGCGATCACTACGTCGGCACCGCCACG
TTTGATGAGCTCGTAAGCATCGCCGATGTTATTCAGACCTGTGGTGCAGGCGGTGGTAAT
GCAGGAGTTCGGCCCACGGGCACCGGTAAGGATCGAGACCATTCCAGCTCCCATGTTGCA
GATGATCGCGGGAATGAGAAACGGTGTGATGCGATCGGGGCCGCGTTCTAGCAACGTTTT
GTGCCACTCTTCGAGAGTTGCTAGACCGCCGATACCGGAGCCAATATAGACGCCTACACG
CTCGCTGTTGTCTGGGGTGATCTCCAGTTTAGCGTCTTCGATGGCCATACGTGAGGCCGC
AACGGCAAACTGGACGAATCTATCCAGTCGACGTGCCTCTTTTCGGGACTCGAAGTAAGG
GGAAGGATCCCAGTCTTTGATCTCGGCGGCTATGCGCGTACTGTAGCCACTGGCATCGAA
GAAGGTGATGGGGCCGACGCCGGAGCAGCCGGACAGGCAAGCTCTCCAGGTATCTTCTGC
AGTATGCCCAAGGGGCGTCACGGCGCCGATACCCGTGATCACCACGCGCCTTGGCACGCT
CTGGTTATGAGATTGCGCTTGCATAACCACTCCTATGCAAAAGCTTGCTAAAATAGGAGC
CTATCGAGCGATGGCTCATGAGGCTGCAGCCTTTTTGTCTATGTAGTCCACGATGTCTTG
AACGGTGACAATCTTTTCGGCATCTTCGTCGGGGATATCTATGGTGAACTCGTCCTCAAG
ACGAAGCACAATCTCCATCACGTCTAAAGAGTCGGCTTTCAGGTCGTTCACCAGAGAGGC
TTCAGGAACGATCTCCTCTTCAGTGACATCAAGTCTATCAAGCAGCACCTTACGCACACG
ATCGAAAGTTGTAGACATGTTATCTTCGTCCTCCTAAGGTAAGTATTCTCTTGTACAAGG
AATTCTCTCCTAAATGGTGATATTTAGCAAGTGTGCTCATCTCGTTCTGAGAAAGCCACA
CTAGGTTATTGTAGCACGCCTGAGGCATCGTGCGTACTCACATATACAGTCCACCATCCA
CGGTGATGACCTCACCATGGATATAGGAAGCATCGTCCGAGCAGAGGAAGACCGCAACGC
GTGCGACCTCTCTACTGCCTCCAAATCGCGCCAAGGGTATCTGTTTTAGTGCTGCCTCGC
GTTGTTCGGGTTTCAGCACGTCGGTCATTTCGGTTTCGATAAAGCCTGGAGCGATGGCAT
TCACGCGGATATTACGAGAGCCTAGCTCTTTTGCCAGAGATTTTGTCAGACCAATCAGCC
CCGCTTTCGATGCGCTATAGTTTGCTTGACCCGGCCCGCCCACTTTACCGATCACGCTAC
TAATGTTAACGATGACGCCGCTGCGCTGTCTAAGAAAGATAGGAGTCACCGCACGCGAGC
AGAGAAAGGCCCCTTTAAGGTTTGTATTCAGCACAGCATCCCAATCTTCTTCGCTCATGC
GCATGACGAGCTTATCTCGAGTGACCCCCGCGTTGTTGATCAGGATATCTACTCTGCCGA
AGCGTTCGATGGTGCTCTGCACCAGTTTTTCCACTTGAGAAGCGTCGGCAACGTCTGCCT
GGAAGGCAAAGGCCTCCTTTCCGCTCTCTAGGAGCACTCTCGCGGTTTCTTCTGCGGAGG
CAGCATTGCGATTGTAGTTAATAACCACTTTTGCTCCTTCGGCAGCGAGTTCAAGGGCAA
TCGCTTTACCTATGCCTCGGCTGGCTCCAGTGACGATAGCGACGCGATTTTGTAGTTTCA
TTCGTTGACTCCAGACTGTACGAAGTGGGCTAGCAGTTCCGCAACTTTGGAGAGAGTTTG
TGCATCGTAGGCGCTTAACGCTGTGACATCGGGAGCAATGCGTTTCATGAGGCCAGTGAG
CACTTCACCACTGCCAAGCTCAATAAAGATACGGAAACCATCTTGAACGAGGCGCTGCAT
AGAGGGTTCCCACAGGACGCTACCGCTTACCTGCATAGTGAGGCCGGAGACTATATCTAT
TGGCTGTTCGATATAGCGGGCGTTGATATTCGCTATGATAGGAATAGTAGGTTTTCGAAG
TGGCACGGCGGCGATATCGTTATAGAGGGCATCGCCGGCTTCTACCATGAGGGGCGAGTG
GAAGCCGCCTGACACGGCTAAGGGCACGACGCGCTTTACCCCGCGCTCTTTTGCGAGCTG
AGCGGTCTTCTCCACTGCAGCAGGCTCGCCGGAGATGACGATCTGTCCGGCACCATTCAC
ATTAGCGACGCTGACGATGCCGGCATCTCGAGCGGCGAGGCAGACTTCTCGAGCCATATC
TAGAGTGGCTCCGAGGAGAGCCGCCATGGTGCCCGGGCGTTTTCGAGAGGCATCACGCAT
CAGTTCTCCACGGCGGCGGACAAGTCGGAGGCCATCTTCGAAAGAAAAGACCTCTGCCAC
GGCAAGAGCTGCATATTCGCCCACACTATGACCTGCCACGGCATCCGGGCGACGCGGACA
GAGGGATTGTAGACAACGATAGGCGACATAGCTTGTAACGTAGAGCGCGGGCTGTGCATT
TTCGGTAGATTTCAGCACCTCTTCGGGGCCTTCAAAGCAGAGATCGCTAAGCGGAAATCC
GAGAAGGGCATTTGCCCGCTCGAAAAGCGCACGAGCCTCAGCAAAGCTTTCGTAAAACGA
GCGCCCCATGCCAACCTTTTGGGAGCCTTGACCTGGAAACAGAAATGCGACTTTACTCAT
GGCGGTTCTATTTTGCGTTCCACCGAATGATGTTAACCCCCCAAGCAAGCCCTGCGCCAA
AGCCTGCTGTCACCACGATCTGGCCTGGTTTAAGGAGGTTCTGTTGTACGGCCTCGGTGA
GGGCGATAGGAACTGAAGCCGCGGAGGTATTTCCATAGCGGTCGATGTTGATAAAAACGC
GCTCTTTAGGAATGTGAAGTCGTTCGGCAACGGCCTCTACGATGCGTATGTTCGCCTGAT
GCATAACCAGCCAATCCACTTGGCTAGGGGTTAGGCAGGCTTTTTGAAGCGCCTGTTGGA
TAGCCTCAGGAATAACCCGCACCGCAAATCGGTAGACCTCTCGGCCTTGCATGATGAGCT
TATTTTGGGAGCTTTCTATAAGTTCAGGGGTTAATGGGCTACGGGTGCCACCGTGGGGAA
GCCACACCATTTCGAGGCCATCGCCGTTAGCACCGAGTACAGAGGTAAGTACACCCTGGC
CGCTCTCGTTGGGGCCTAAAACAGCGGCTCCTGCCCCATCTCCGAAAAGAACACAGGTGG
AGCGGTCGTTCCAGTTAACGTGTTTTGAGAGGGCATCGGCTCCGATGAGCAGGATGCGCT
GGGCAGCGTGGCTTTGAATGAAGGCCCCTGCGACCGCCAGACCATAACAGAAGCCGGCAC
AAGCGGCGGAGAGGTCGAAAGCTCCCGCCCGGTAGGCTCCTATTTTTCGTTGCACCACGC
AGGCGGTAGCCGGCCAAATGTAGTCTCCGGTTGCTGTGGCGCAAAGAATGAGATCAAGCT
CATCTGGGTGGACATTTGCATCCGCGAGTGCAAGTTTGGCCGCCTCTGCAGCAAGATCAG
ATGTGGTTATGTTTTCCTCAGCAATGTGGCGTTGACGAATGCCGGTTCGGGAGGTTATCC
ACTCATCGCTTGTATCTACCATTTGGGCTAGGTCATCGTTTGTGAGAACGCGTTCAGGCA
CGCACATTCCCAATCCGAGGATGGCGGCCAAGCACTCTTTTGTAGGGATCAGGGGACTAC
TCATCGGGCTTTAACTCGTCTTTCCAGTAAATTTCTCAAGTGGCTGGAGGCATTAAAGGA
GCTTTGCATACGCGCGACCGGATAACCTCTACGATATTATGTTCCACCGCCTTTTCTGCT
GCACGGCAGGCATTGGCCACCGCATAGTAGGTGGAGCGTCCATGCCCTATGATGCAGATT
CCGTTGACGCCTAAAAGAGGGGCACCCCCTCGCTCTGCATAGTCTATACGGGTGCGCAGG
CGCCGCATGGCAGGCAGAAAGGGTGCCAGGAGGGGGCGCATCCAGATGTGTCGGCCTAGC
TCCTGTTTAATAAGCGAAAGAACCATTTCCGCGACCCCTTCGGCTGTTTTCAGTAACACG
TTGCCTGTGAATCCGTCGCAGATCACCACATCGGCTTGGCCTTTAAACAGATCGCGTCCT
TCTACATTACCTACGAATTCAAAGGGTGCCTCCATTTGGGATGCGCTTAAAAGCAGCTGA
TGGGTTCGTTTAACAAGCGTATTGCCTTTATTCATCTCCTCACCGTTAGAGAGAAGCGCC
ACACGGGGTTTTGTTACGCCGAGCACGTGCTCGGCATAGGCACTGCCCATCAGTGCGAAC
TCATAGAGGTTATTCGGATCACAATCCACCGTTGCGCCAGCATCGAGCAGAATGACAGTG
CCACCTGTTAGGGAGGGGAGCGGGGTGGCGATAGCAGGTCGGTCTATCCCTTTAATGCGG
CCTAGGGTAAGGAGGCCGACGGCCATCGCGGCCCCGGTATTTCCGATGGTCACGAGCGCG
TCTGCCTGTCCCTCATGAACCATGCGGGCTGCGATGACCACTGAGGCATCAGGCTTTTTG
CGAAACGCCACAGCGGGCTGGTCGGTCATTTCGATGACTTCGGAGGCGGGCACGATCTCG
ATGTTCTTGGGGCGGTTATGCCACTTTTTCAGCTCCTGTTGAAGCACGTCCGGATGGCCT
ACAAGGTAGAAATGAGATGTTGAATGGAGTGCAGCCTCATAGACTCCGCGCGCAACCTCC
GCTGGGCCGCGGTCTCCTCCCATTGCGTCAACAGCGATCCGCTTCGCGACGGGCATATTT
TTGGAGCGTTTCCTATCCTACTTATTCTGAGGTTTATCCGTCGTCTCAAAAACAGTACGA
CCGCGATAGCGCCCCGTATCAGGGTCTATATGATGTAGAAGGGTATAGCTACCAGGTTGC
TCAAAGCTAGGCACTATAGCAAGCTTATGTGCCAGCTTGTAATGGGTTCGTCTTTTACGG
GTTCTCTGATTCGAATGACGTCGTTTTGGTAACGCCATAAAAACACCTCTCTTTCACTGG
TTTCTAATTTTCATACTTACACACATAAAAAAGGATTCTACCCCAATAGAGGAGCATCCA
TTACAGGTTCGGTGTTGCGTTAGGGTTGCTCTTCAAGCAGTTCTCGCAGGCGAGCAAACG
CTGGATGGCCGCTGGGTTCGATATCCTGTTCGGAACGAAGTTCGGCTAGCGCCTCTTCGG
GCCGACGATGGCACAAGGAGCACAGGTCTTTGTGCTGAGGCGGCAAGGGCTGTGTCGGCT
GGTTCAGCAGAATATACTGGCGGAGCATTTCCGTAAGGTCGAACACATTGCCATCGAACA
GTTTACCGGCGATGGGGCTTTCATCTTCTTCCACCACGACGATATGAGGTAGGGAGCGTG
GCCCGGTAGAGATGGCTCGAAGTTCGAACTGTTCTTCAATGACGAGCGAAACCGGCTGTT
GGTAGTAGGTGCAACAGCGGCTACAGGGCAGCATCACGCATGTATCGCAGCTTCCACGTA
GAAGAAGGGCATCGCCCGTATTGATAAAATCCAACTGTCCGATGATATCGTCCGTACATT
CGATATCTTCATCCACCAGGGGCGGTTCATGCACCGTGTAGTGGGCACTTTTGCCTGGCT
CTCTTATAATCTCGGAGATATCGAGGCGCATAGAAGCTCTCCGTTATTTTGAGTTAGAAA
GCAGTTCTTTTCCTTTTTGTACTTGTAACAAGGCGCGTTGGAGCACCTCTTCCATGCTGC
TCAGCACGGTTTTGGCGTACTCATCGGCACCGTGTCGGGTAGCAGCGGCATCATTTTCCG
CTTCGAGCCGAAGGGCTTGGGCGCGTTTTTCAGCCTCTTTGTAGATAACGCTTTCTGTGA
TAAGGTGAGCCGCTCGCGCCTCCGCCTCTTTAAGAATTTGGTGCGCCTGTTCACGCGCCT
GATCCAAAATTTTCAGGGCCTCTTTTTCTAATCTCTTGCGTTCTTCTTCGAGCTCTTGTT
GCATTTTAAGGCGCATTTGCGCCAACTCATTCTGTCTCCGCTCTTGTTCCGCTAAAAGGC
TTTCTCTCGCCTCTTGTCGGATGCGCTCGGCTTGTTGGCGGGCCTCTTCGAGTAGCTGTT
CTCGTTGTTGGGCTATATTAGCGGCGCGTTTCACCTCTTCGGGCAGATTCGCTCTAATTT
TCATAAGGGTTATGTGAAAGCGCTCCTCTGAAAACCCGATTAGGATGCCCATAGGGCCGC
GTCGAGCGTGATCCACTATATCCTCAAGCTCTGAAAGGAGCTTGAGGATGTCCATATTCC
CTCTTGTTGGGGCCACGAACTGTGGGGCCCCTTCAAGTGGTCGTGCCGTCTGCGGCGTTG
GCTTCGGCATTTCGTTTTGCGCTGCCGCGCTTGCGGTCTCAGGTGCTCTGGATGGTGTAT
TTTTCTCGGAGACGTTGTTGGACAATTTCGGGTACCAATCCTTCCACCGACCCGCCGAGG
CGGGCGATCTCTTTAACGATGCTCGAGCTTAGATCGGAATAGGGGGCACCGGTAGGCAAG
AAGACCGTTTCAATGGCGCTATTGAGACGGCGGTTCATCAACGCCATTTGCAGCTCATAC
TCGAAGTCTGAGACGAAGCGCAGCCCCTTTACGATCACCGTGGCACCGCATTCCAAAGCG
TAGTTTACCAGAAGACCCTCAAAAGAGTCTACAGTCACACGGGCAAGAGGAGCGCACACC
TCTCGCAACATTTCGAGCCGTTCCTCCACAGTGAAGAGGGGTGTCTTCAAACTGTTGCGA
GCGACAACCACACGTACCTCATCAAAAAGCTCAACGGCCCGCTGGATGATATCTAAATGC
CCATTGGTAACGGGGTCGAAGCTCCCCGGCACAAGCGCTAAAGTCATAAAGTGCCACTTT
TTCTTTTATATTGTACTACAAACACGTAGAAAATGTTAGCTTACAGAGGCGAGTTCAAGA
TGTGTGTGCATTCGCTGGAGGGCTTCTCGCAGCGTACGATGCTGAGGAGAAGAGAGGGTA
GGGTCTTGTTTTACAAGTTCAAAGGCGGCGGTACGCGTCTCAACAAGGACGTCACGGTCT
GCTAAGAGATCGGCGATATGAAGGTTGGGTAGGCCACTTTGCTTTGTGCCAAGGAACTCA
CCGGGCCCGCGCAACTGCAGATCTTCATCCGCGATGCGGAAGCCGTCGCAGGTTTTTACC
ATGATCTCCATACGAGCCTTGCCTTCGGGAGTTTTGGGGTCTGCAAGAAGAATGCAGTAA
GAAGGATATTCTCCACGGCCTACGCGACCGCGTAGCTGGTGCAGCTGAGCTAGCCCAAAA
CGGTCGGCATCCTCAATAATGATAATGGAAGCGTTGGGAACATCTATTCCTACTTCGATA
ACAGTGGTAGAGACAAGCACGTCAAGCTCGTGAGCTTTGAACCGCAGCATGACCTGCTCC
TTTTCCGATGGCGGCATTTGGCCATGTAGCAACCCTACTCTTCGATGAGGATAGACTTTG
TTGGCAATGTAGTCATAGAGCTTCGCGGCACTTTGTGCTTCTAGTTTTTCGCTCTCTTCG
ATGAGAGGGCAGACGATATAGGCTTGACGACCATCTGAAAGCAGACGTTCCGCAGCGGCG
TAAACCTGCTCGCGTTTGGAGCGGCTTCGCCAGTGAGTCGTAATCGGTTTTCGTCCTGGC
GGCAGTTCATCGAGCACGGAGACGTCGAGGTCTCCATACAGGGTGAGGGTAAGGGTGCGG
GGGATAGGAGTAGCCGTCATAACAAGCACATGAGGTTGATCGCCTTTGCGAGAGAGCGCT
CGACGTTGAAGTACGCCGAAACGGTGTTGCTCATCTATGATAGCGAGGCCGAGACGAGCG
AATCCGACCTCCTCTTGAATGAGTGCATGGGTACCGACGGCGATGAGGCTTTCCCCTGTG
CGCAATCGTTCATAAACCTCCTGTTTTTCACGTTTTGAGAGACTGCCAATGGCTAGCTCC
ACACGTAAGTGGAGGGGGGCAAGGAGACGTTGCAGCACGATGGCGTGTTGTTGCGCCAGA
ATCTCCGTTGGAGCCATGAGGGCGGCCTGATAGCCGTTTTGTACGGTCATAAGGATAGCA
GCGAGAGCGACCATTGTTTTGCCACTGCCCACATCGCCTTGAACTAGCCGGTTCATAAGA
TGACCACTGCTCATGTCGGAAGCGATCTCCGCGATGGCTCGTTGTTGCGCTTTGGTAAGA
GGGAAGGGGAGGACGGCTTGGAGCGATTGGTGCAGCTTCTCAAGGGAGACATGAAAGCGA
ATGCCTTGCGAGTTTGTGTGGAGTTTGTGACGTTGGAGGGCAAGATAGAGTTGCATGAAG
AAGAACTCCTCAAAGACGAGGCGCCTGCGCGCGGCATCGAGAGCCTCAAAGGTGGTGGGA
TAGTGGATGTTTTGAAGAGCTTCGCGTAGCTCTATGAGGCGGTATCTTTGGCGCAGTTCA
GGCGGCAGTGGCTCGTCAATAAGCGGCAAGCATTCACGCAGCACGTGATCAGTGAGACGG
CGAAGGCGTGCTTGGGTTATCCCTTCGGTAGCTGGATAGACGGGGGTGATGCGCCCACTT
GAGAGCGAGTCGCCCGTTTCGTCTAGGGGCTCCCATTCTGGGTTTTGGATTTCGACGATC
ATACCGGAGCGTTTTGCCTGGCCGTAGACCACGACGGGGTGTTTTGCCGTGATCAGTTTG
CGGAAGACCTGCTCCATATAGGGTTGATTAAACCAGACAAGCATGACAGCCGCGCCCTGG
TCGTCGAGAAGAGCTTTTGTAAGGGACAGTCCAGGCCGTGGCTGGGTGGTACTAACGGAG
AGGGGTAGCCCACAGAGCGTCACGAACTCGCCGCCGCGCAGTTGTGCGGCATGGGCAAAC
AGAGTTCTATCCTCCCATCTTCGTGGATAGTGGCGAAGGAGGTCTCCTGCTGTGTGAAGG
TTGAGTTTTGCTAATCGTTGAGCGATGAGCGGTCCCACGCCTTTCACATATTGAAGGGGT
GTATCGAGGGTAAGAGGGAACGCTGTTTTTTCGGACATGGCTGTGGCTTATCTTTCTTTG
TAGCGGCTCTTGCCAGGATATTGTAACAAAGCATGAGATGGGCTGTCAATTTGGGGCTTT
TTAGTCGTTGACATGGTGGAAGCCCAAAGGTGTTCACGTGGGGTTGGAGAATAGTTATCT
TAACGATAGAGTAGTCAACCACGGAGAGAGTCTGTGGAGGAACGTTTCCGATAGATGGTA
AGCGCGATGCCGCAGAAGACGAGAAGCGCGCCGATAAGCGTGTTGGTACGAAGCGTCTCG
CCACGTAAAAAATGACCATATAGAGGGCCGAGCAGAGGCTGTAGAAGAATGAATACTCCC
ATTTGGGAGATCGCATGCCGTGAAAGAAGGCGATACCAGATGCCGTAGCAGAACACGGAG
CAGACAAGGCTTAGAAAGGCCAGAGCGGCAAGGGGGCGTAGAGAGACCTCATGCGGATGA
TGATGCCACTCCCACAGGGCAAGAGGGAGCATAAGCGCTGCCCCAATAAGCATTTCATAG
GCCACCACTAAGAGACCTGGATAGCGCATGGCCAACCGCTTTGCTGGCACGCTAACGCAG
CATTCGCAGGCAAGACCAGCAAGCGCCAGCCAGTCACCTAAAGCGCGGCCGGCAATGAGC
CAGATGCCCGTAATACCCACTAAAAAGCCCGTCCATTGCAGCCAGCTAAGCCGTTCTTTG
AGGAAGAGATAGCCGAAAAGAGCGATGAGGATAGGTTCACACGCGAATAGCAATGAGGCA
TCGGTTGCTGTGGTGCGTTGAAGGCCGAAGTAGAATATACCGTAAGTTGCGGCAATGCCG
ATGCCACCTAGCGCTAAGAACAGCCACAGGTCTTCCCGAGCGATAGGGGGCAACCGGCGT
CGTAGGCGTGCCAATAAGAGAAGAATAAGCCCCGCGGGTGCAAAGCGCACGAAAGTAAGT
GTAAACGGCCCGAAAGCCATGAGCGCTGTCTTAGATGCTACGGAAGAGGCACCCCAAAGA
ATATTGATGAGTGCCAGTTGAAGGACCGCATTCAGCCGAATCTCATGCGATTGACTCTCC
ACGGGCTGCGTTGCGGAAGCGGCACTCACTCTGTAAGACCTCGTTGGGCGGAGATGAAAG
GCAAAGGCACGACGACCGCCTTTTTGCGCGATGGCCCTACGTACAAGAGGGTGTTCGGCA
GCGCAAATTCATGCCGGGCAAACGCAAGGGCGATAGGACGATGGCTCATAGCAGGCGAAG
AGGCGGCAACAGAGGTAATGCGGCCGACCTCACGGGCAGGCTCTTCCGCGGGGTATAGGA
CTTCACCACGTTCGGGAATTTCGTCTGGAGAAAAGACGAGGCCGATAAGACCCCGATTCG
TGTGGCCTCTTGATTCGATACGGGCCATGATCTCCTGCCCGACATAGCATCCTTTTGTAA
GGCTTATATGCGTGTGACGAAGATTGGCCTCGAGGGCGATAACGCTCTCATCAAGCTCTG
CACCATATTTCGGAATGGCGGCTTCAACGCGCAGCAACTCGACGGTTTGCTCATCCAGAA
TGGGTATGTCCAGCGAATGAAGAACGGTGTGGCGCATTTCGATAGGCAGGTAGATGTCAA
AGCCTCCGCTGCCGGTATGGTCGGCTTCGACGATGAGGGATGGTTCTATTGACAGTTGCT
GGAGCTGCTGGGCTGCAGCAGGGCCTTGAAGAGAGAGGCAGGCCAGTTGCGAAGTCACGT
CTCTGAGTTCGACGTCTTCTGTGATCAGGAAACGATTGAGTAGGCGCCAGATTTTCTCTC
TATTTTCGCGTGGCATATCGAGCAGGATGCAGGTGGGTAGGTTAGGTAGTTGCCCATGGG
AGATGGCAATAAGTGTCAGATCGGTAAGCACATGTCCAGTTGGATTTAAGATACAGGCCT
GTAGACGTTTTGTCCCCTGTTCCAGGAGGCGTACGTCGTTGCTTACCATCCCTTGAAGCC
ACAAAAGGCGGTCATTGCCGATGGCACAAAGAAGGCCGATATGGTCTGTTCTATCTATCC
ATGCTGCCTGATGACGAGCGGCACGGTAGCTATCCAAGTTTTGTTCCATCCTATTCTACC
CTCCTTATTGATGATACCTGAAGGCGTCCATTTACGTCTGTAGGTAGAATCCGCAGGGGT
CGCGGAAAAAAGACTCAGAATGGATGAAGCCTATTCGCTAGCTATCAAGAGAGCACAATG
CTTTGCACAAACTTTTTGTAGATTTTGGGAATTTTTTGGCACTGAAAACTGTCTTGATAG
ATAGGGGTAGACCACTCCTCTCTTGATGGCTCGGAAGGAAATAAAAAGGAGCTGAACAAG
CTATGGCTGTTACACTTGGACAATTAACCGACATCTTTAAAGAGGCGAACGCTGCTGTGT
TCACAGATAACGAGAAGATGCTGCTCTATCCTTTCGTGCATCAGAACCAGCAGATGCTCG
TTTACATCACGTTGGCGGAGGATGGGGAGTATGTGCGTTTTATTATTCCCTGTTACCTGA
ATTTGAATGCCGCTCGCAACCGCGAGGCGCTACTTATGAAGTTGATGGAACAGAATCGCA
CTCTTAAGCTGCTGAAGTTCGGGGTAGATCCGGAGGATGGGGAGATTACGGTGAGCATCG
AACTGCCAGTAGAAGATAGCCCGCTTACGGCAGGCCAGGTGCATCGCTGTATGTACACGC
TCACTCATGTAGCCATGAACGAGCGGGAGCGTCTGCTTTCATTAATTCAGACGGGCATCT
ATCCCGATAGTCGGAACGAGGAGTTCCAGACGATAGTCAGCAATCTATTGTCGGGCGATG
AGGAGACAGAAGAGGGGCACGAGGCGGAAACAGAGGAGACCGATCTTCTTGAGGAGGCAG
ATGGGGATACGACCTCGGAGGAGTAATGTTGAACATTGAGTAATGTTGAACATTTGGGTT
GTTTCAGTACGGTCGAGGGCAGCAAGTCAGTTCTCGACCGTGTTTTGCATGCAGATGAGG
ATAACCCACTTTTTAACGGTTGGGCAGTAGCCTTTCCAATTGACAAATAGAGCTATTTCG
CTTATACTAGAAGGAAATAGGGCGGTATCACGCAGGCCGCGCTGTTTCGTTAGAGGAGTA
TGGTTGGAGAGAGATTCGCCAGGAGGTGAGATTATGAGCAAAGACTCTAACAACTGGAGT
GGTTATGTCGCCTGCTTTATGTTGGGGGCTATAACAGGAGCGGCCATCGCGCTGCTGTTC
GCGCCACAGGAGGGGGCCGAGACTCGAAAGCAGCTTGCACAAAAGGCCAACGAACTGAAG
AGCAAGGCGTCGGATAAAGCAGTTGAACTGAAGAGTAAAGCCTCCGATCTGAAAGAAAAG
GCTAGCGGTTACTCCACAGAGATTGCCAAGACCGCCAAAGAGCGCTGGGGTAGCCTTGTG
GAAAACGTTGCTTCATCGGCGCAAGAGGTGAAGCAGCGCATCCAAAGCGCTGTGGTCAAA
GATGGAAGTAGTTCGACATCTGCCGAGGCGCAGCCATCACTTGAAGCTCAAGAAGAGGCC
TAAGCCCTTTGCCACAGCACATACTCGTATTGTTTTGGTCAGCTAAGGTGGTTTTGTAGA
AAAAGGGGCTAGGTGTTGCACCAAGTCCCTTTTCTCATGTGTGATCCTTTTATAGGTCTA
TAAGACGTTCCCGACTCTGGTTGCAGACCTCCCAAGGGGTCTATGGATGAAGCGATAGGC
CTCTCTTGTTGCATTTGAAATGGCGAAGAGCGGGGCAATGGGTAGCCTAACGCGCTGAGA
CTAAGCTCGATAAAACTTTAAATTGGAGCTGCCAGTGTACCGGCAGGGCCTTGCCATCCG
CCTCTGCATAGGGATAGATGAAGTAGTTTAATGGGCCGGCCTTTTGAGGGGGTGAGAGCA
CGATGTCTCGTCCACAGGACATATCCACCGCGGTGCGAGGTAAGTAGAGAGCACCAAAAA
GCTTGTTTGCCATTGAGGGTAACCGTGGTCGTGCCATCGGATCGCGTCTGCGGCATCCAT
AGGTATCCAGCCCTTGTGAGGAACGTTCGCCCAAACCCAACAGTGATACCCTCCAATCAT
GCCTTCAGTGGGAAGAGGATTCGGGGCGGGAATACCGGTGAGCGGAAATCCAAAGGCGAT
GTAGGCCGGGATGCCGAGGCTGCGTAAAAGGGTTACCAGCACGCTGTGAATATCGGAACA
GTTGCCTTTTTTGTAGCTGCAGACGAAGGCCACATCTCCTTGCCCATACTCCGGTGAGGT
ATCGGTGTAGTCATATTCAAAGTGTTGCGTAACATAGTCAAAAATGTCCTTAACTTTATC
GTAAGGGGTAGATGCAGACGCGGTTTGTAGGAGGGCAAGGGCAGCGTAGGATCCTCCGAC
GGGCACAAGCCGATCTGGACGGAGCAACTGAGCGGCTACCAACGCGGAAAGCCACTGCGC
TGGATATTGAGGGTTAGAATGGCGTGTAACAACCCAGCTTACCTCAATGGAAATGGGTTT
TTGATTGGGTTGAGCGAAGACGAGATAGGCCATGCGATTATGATAGAGCTTCTCTTGGGT
GATCCGGTAGGGCACCGGCGCGTGGATGGAAACCTGGGAAATGTGTTGCTGGGGACTATC
GGAGGGAATCGGTATCCAAAGCCGTATCTGTTTGGTTTGGAGGGATGGTGACTGCAGGGT
GATGGCTTCAGTGAACTGCGTAGTAAGCGCAGTAGGGTTTATTGGCGAATGTAAGCTTTG
AGCGCGGACAGACGATGCTATCCTAAGGGCTAGTAGGGCTATGGAGCAGAACGTGAAGGT
TTTTGATTTCATGGGGCTACTCCTCTGAATGTGACGTTCTTTTCTGGTATGAGGGCCAAG
TCCACAATGACGGGCAGATGGTCGGATGCGAGCCAGATTACCTGTTCGGTGGAGAGCACG
CGAAAGTTTGGTGTGTGAAAAATGTAGTCTATGCGCACTTGTGGGTTAAGTGCAGGAAAG
GTAGCGAAGGGTGCAGATAGGAGGACTGCGTCGTGGAGGCGTGTTTGTTCTAGAAGAAGA
TGGACGGCAAGCGATTCGGGATGGTCGTTGAGGTCGCCACAGAGCAGGTAAGGAAACGGT
GTTTGCCGAAGATAGTTCGATAAAGTTTTCGCTTGTCGGAGGCGTTCAGCGGGTTGAAGT
CCCCAGTGCGTATTGAAGACGGTAATGGGGCCAACGGGGGTTTGAATGCGGCATTCAAGC
GCCCCGCGTGGTTCGCGTTGAGAAGGGAGGCGATGGGAGCGAATCTCCTGAATAGGCCAG
CGTGAGGCAATTGCGTTGCCGAACCCCCAAAAGCAAAGGCCAAGGCAGCGCTGAAAAAAG
AGGCGCATCTGAAGCTCACGCGCGAGGCGGCGGGGCTGATTAGAGAGCCGAGAAGAGGGG
AGGAAAGCGTGCACTTCTTGAAGGCAGATGATATCGGCTCGCAACTGGTTTAGATGGGAG
GCGATACGGGAGATAGAGAAACGCCCATCTATTCCAAAACCTCCATGCACATTGTAACTA
ACGATACGCATCTGTTAGAGCATCTTCAAATCTTCAGCCCGATCGAGAGCTGCGTAGACG
GTGGGCATGAAAACAGCTCGGCACATCGTGCTGCCAGTTCGGCAAAAGCAGTTTTATCGC
CAAACCGTCAACAAAACTTATAATACCTGTTCCAATGGCTATATCTATCCAAGGGAAGGC
CCTTCGATAGATCAGGAGGGTATAGATGGCCAGAAAGAGGGTAAGGCCCCAAACCTTTGC
GCTATAGGCGTGCAATGAGGTGATACGACGATATTTAACGTAATCAAAGAGATAAGAGAA
AATCTGGAGACCAATCTCGAGCGCAATCCAGAGGAGGTAAGGCTGCAGTAGTCGGCGTCG
CGTTCGCCAGAGGGTGATGAGTATCCAAGCGAAGTACCACGCATCCGTACGACTATCGGC
TACGCGAAGGGCCGGCGTCACGATTTTGAGTCGGCGGGCGATAACTCCGTCGAAAATATC
GGATAGAAAAGCTGCAATGAGCGCTAATGCGAGCCAGCTGGAATGGACATTGATTTGGCT
TATCCAAAAGATGGTGGGGCCGAGCAGCACGCGCAACACAATAAGGACATAGGGGGTGTG
GCGCATTGTTTCTACTCGACATGGTTGCGGCGAAAGATCTGCCGTACCCGTTGCGGCCAG
CTGTCCCAAGTCGTTTTAGGAATAACAACCGGTTCCGCGTGGGTACAAGCGCGCTGGTAG
ACGATGGCCAGCATGGCGCGAGGTCGGGCGGAGCGATTAGGCATACCCCGGTGCCAGGTG
CGCAGGTCTCTGAGCACCGCAGTGCCGGCCGGAACGTTCATACGGATAGAAGGCATTGCT
GCAGCGCGAGTCTCTAAGGAAACGGTCGCTTGGGCTGGGGAATCTACGATAAGATGCGTT
CCCGGCCAAACCTCCGTGCTTCCGTTCTCTTCTGTGAAGTCACATAGAGGAACATTGAGC
ACCATATGTGTTGGAAGATGGGGGACTGGTAGTGAAGTGCCAAACAGGGGAGGGTGATCG
CGATGGACGGGTTGGAACTCCGATCCTGGGTAGGCCGTGTTGGTATGGTAGAAGCAGCAG
ATAAAATCGGCACCCAGAAGCGATTCGAGCAGCGGGATGAGGTGCGGATGCGCCACGAAT
TCAACATTGGAAAAGGGCGGGAGGAGCGGTGGAAAAAAGCCGATATGATTTTTCCCGAAT
GCCCTCTTATTAAGCTGCTCGAGACCACCGTGAGCCTGAATATGCTGTTCTAGAGCTTTC
TGAAAAGCCATTTCCAGCTGCGCGATCTGCTGGGGAGTATAAAGCCCGGAGATAGCGACG
AGCCCGGCATCGTAGAAGTGCTGTAGAACGCTTTGCGCGGAGCATGCCGACAATACGTCC
TCCTCAATCTCCAATGTGTGTAGTTGCATGGCAAACCTCACCAAGGGTTTGATAGCGAGC
CTTGAAGTGTGTTGAAAGTGATGTTACGCTTTCCTCTATTTCTAGGTGGTTATGAGAAAA
TCCTTCTTTGGGAACCTTTCCCTTTGGCTAATCTGAATCGCTATAATTGCGTATTTTTCT
TGGGGAACCACCATGCGGTGGCACAAACGAACAGATTTACTTTTGTCTACTTTTATGCTA
TACTATGTTCGTGCTTGCGAAGATCTAGAATTTGTGAGAGGAGTTGTGCATGGCACTTGA
GAAGGAAGAGGAGAAGGTCCTTTCTATTTCCGAGGAAGAGCTGAGTGCAATTGGGCGTGT
AACGGGCAACTACAGTGCCGATCAGATTCAGGTTTTGGAGGGGCTGGAGGCCGTTCGTCG
TCGCCCTGCCATGTATATTGGAAGTACTGATGCGAAGGGGCTTCATCATCTTTTTGTGGA
GGTAAGCGATAACGCCATTGATGAGGCTTTGGCAGGCTACTGCAATCGTATTGATGTGAC
CCTTCACGCCGACGGTTCGGTTTCCGTGCGGGACAACGGCCGAGGCTTTCCGGTGGACAT
TAACCGAGAATACAATATGCCCGGCGTAGAGTTAGCTCTCACTCGGCTCCATGCGGGAGG
AAAGTTCGATAGCGGAGCTTACAAGGTTTCTGGTGGGCTGCACGGTGTCGGTGTATCCTG
TGTCAACGCGACGTCCGATTGGTTGGAGGTGACGGTATGGCGCGATAAAAAGATTTACTA
CATCCGTTTCGAACGGGGCGTCACAACCGTCCCTCTAAAAGTCATCGGCACGGCCAAGCC
CAGCGAGCACGGCACTCTGGTGCGTTGGCACGCAGATCCAGAGATTTTCGGAAAGCACCA
GTACGATGCCGAGCGCATCGAGCGTCGCCTACGGGAGCTGGCCTATCTCAACCCCACCGT
CACTTTAACCTTCACCAACGAGCGCGATCTGCCAACGGATGTAGAGCCAGGTAAGCTGCC
CATGCCGGAGACAAAAGTGTTTCATTATCCCAAAGGGCTAGCAGAGTTCGTACAGCACCT
CAACGAGACAAAAGAACCGCTGCATAAGCCCATCTATTTCAACGGGATACGCGATACCAT
CATCGTAGAGGTAGCCATTCAGTACAATATGGGCTACCAAGATACGATTTTGACGTTTGC
CAACAACATCAATACCCCTGATGGCGGCACCCATCTCTCTGGCTTTAAAACAGGGCTTAC
CCGTGTGCTCAACAACTACGCGCGCAAATCCGGCATATTGAAGGAAAAAGACCCTAACCT
CACAGGGGATGATGTACGTGAGGGGCTTTCTGCGGTTATCTCGGTGAAGCTTCACCACCC
ACAGTTCGAGTCGCAAACGAAAGTCAAGTTGAGCAACCCGGACGTGGAGGGTGCAGTGAA
CTCGGTGGTAGGCGAGAAGCTGGCGGAGTATTTGGAGGAGAACCCTTCAGTGGCTAAGCG
CATTATTGAGAAAGCGCTCACCGCTCAGCGAGCGCGTGAAGCCGCTCGAAGGGCAGCCGA
GCTGGTAAAGCGTCAGAGCGCTTTAGAGGCGCATTCCCTGCCTGGTAAATTGGCCGACTG
CACCGAGCGCGATCCTAGCAAGTGCGAGCTTTTCCTCGTAGAGGGCGACTCTGCCGGTGG
ATCGGCAAAGCAGGGACGCGACAGGCGCACGCAGGCGGTACTTCCCCTACGAGGGAAAGT
GTTGAACGCTGGGAAGACGCGAGTAGATAAGGTACTGGAGAACGAGGAGATACGTGCCAT
TATTACCGCTATTGGCACTGGCATCACCTATGGCGACGAGGATAACGGAGAGACCGAGGA
GGAGAAAAACGGAAACGGTAAGGGTTTTGATCTCTCGAAACTTCGGTATGACAAGATTAT
CCTTATGAGCGACGCCGATGTGGATGGCGACCATATCCGAACGCTGCTGCTGACGTTCTT
TTGGTACTACATGCGCCCGCTTATTGAAGAAGGCCATGTCTATGTGGCGCAGCCGCCTCT
CTATCGCATTAAGGTGGGACGCAACGAGCAGTACTATGCTAAAGATGAGGCCGAAAGAGA
CCGCATTTTGAAGTCGCTGCGAGGACGCAAGGATGTGGTGGTTCAACGCTTTAAGGGGTT
GGGCGAGATGGATGCAGCTGACCTCGCAGAAACAACTATGGACCCCAATAAGCGTCAATT
AGCGCGTGTGCAGATCGACTCGGAAAACCTCACTGCCGCTATCGAGCTGTTTGATATCTT
CATGAGCGATAAGGTCGAGCCACGTCGTGACTTCATCATTGCGCATGCAAAAGAGGTTAC
TGACGTTGACTGGCACGGATAGTTGGCTGCGATAAAACTAGAAAATTAGCAGGATTTTGC
TTTCCGGGTTTTGAAGTTTACTAGCAGCTCCTCAGGTAAGAGGAGCTGTATTTTTTACGG
GGAGGGATCCCATGAGCGAGGGTGTTTTAGGAAAGGCAGATATTGCGTTCGATGCGACAC
TGCTCCAAAACGAAGCCGAGGCCATGCAGCGCGAGTGGTTGGTAACGAACGGTATTGGAG
GGTACAGTTCGGCCACACTGGCAAATGCAAATACGCGCCGGTATCATGGGCTTTTGGTTG
CAGCGCTCAGGCCACCGGTTGGAAGATGCGTGCTCCTTTCAAAGCTTGAAGAGACGTTGT
GTGTGAAACAGGGAGACCAAGAAAAGCGGTTTGAGCTTTCTACCAACCTCTATCCAGCGG
TGACACACCCGACGGGGTATCGGTGGTTAGAGGCATGGCACATGTTGCCCGTGCCCACTT
GGACGTGGCGGGTTGAGGAAGGGGTTAAAATCTTTAAACAGGTGTGGATGCCAAAAGGGC
ACAATGCGGTTTATGTGGCTTATTGCGTTTTAGAGGGACCGAAGGATGTCGAGATACACC
TGGAGCTTGTGCCTCTCCTAGCTTGGAGAGACTATCATTCCGAAATGGCTGCCACCCCGT
CTACGCCCCTTGCAATTTGGTGTGAAACGAATCGATGCCTACGTTTACGCCTATCGCAGA
TCGAAGGGATAACGGAGGCACCGATACCGCTTCTCCTGCGCCTTTGCAAAAGAGATGGGC
AGCCTTATCCTGCGGCCTCTTTCTCAGCAAACGCCTGTTGGTACTATCGTATTCAACATC
CCCGCGAACAAGAGAGAGGGTTCGACTTCTGCGAAGACCTTTATTCTCCGGGTGTCTTCA
GAGTGCCCGTTGCCGTAGGACAAACCCTTGTAGTAGAGAGCGGTGTCGAACCACTTGAAC
TCCCTACTCCGGCGGAAAGTCTCGACGAGCTAGGAAAGGAGCAGCAGCTTTTGCTGACAC
ACTGCCTTGATGCCGACCCTTTCGAAGCCCGTTTAGTGCTTGCAACGCGCGACTTCCTTG
TGAAGCCACCGGAAGGGCGTGCGACAGTGGTGGCTGGGTACCACTGGTTTACAGACTGGG
GACGGGATACGATGATCTCTCTTCCAGGCCTCTGCTTAACGACTGGAAAGGAGGCGTTTG
CATGTTCTATCCTCAGAAGTTTTGCGCAATTTGTAGACCAAGGTATGATCCCAAATCGCT
TTCCCGATACAGGTTCACAGCCGGAATATAACACGGCCGACGCCTCCTTGTGGTTTGTCC
TAGCCGCTTGGCGCGTCCACAAAATAAGAAAAGAGAGGACGTTTCTTGAGGAGTTGTGGC
CGGCACTGCAGGGGGTTATAGAGAGTTATTGGCAGGGTACACGTTACAACATTCATGTAG
ATGCACGGGACTATCTTCTCTATGCAGGGACAGAGGGGGTGGCGCTGACCTGGATGGACG
CCAAAGTGGGCAACTTTGTGGTGACTCCACGTATCGGTAAACCGGTGGAGATCAATGCGC
TTTGGTACAATGCGCTTCGATGCGTTGCCGAGATGGCACGCGAGATAGGTAGAGCGCCCG
ATGCCCAGCGCTATGACGAGGAGGCCGAAAGAGTAAGAACGAGTTTTCAAAGTCGTTTTG
TCCGAGCTGATGGGCTGGGGTTGTACGATGTGCTCGATACACCGCCCAATGGAGAGCCAG
ATGGAACTATTCGTCCTAACCAGGTATTTGCTTTAAGTCTTCCATTTCCATTGTTCGATG
CCGCGCATCCCACCGCGCTGGCGATACTACGTACCGTACAGAACAAGTTGCTAACGCCGT
TTGGCTTGCGGACACTTGCACCTGACGACCCTCACTATACCGCGCGTTATGAGGGGGACG
TGTGGCACAGAGATACGGCCTATCATCAAGGGACAGCTTGGCCTTGGCTGCTGGGGGCTT
TTGCCGAGGCGGTATGGAAGATGACTGGCAACAGGGAGGAGGCGCGTAGGATGCTCCTGC
CTTTGTCCACACAGATGGAGGTGTACGGGGTGGGATCGTTGGCGGAGATCTATGATGGTA
GCGAGCCGCAGCGGCCCAACGGCTGTATTGCGCAGGCATGGAGCGTCGCTGAGATCTTAA
GGGTGTTGAGACAGTTGAAGGTCGAGGGTGAAAAGGAACGTTTTTAAAGGTAGGGTACAA
TGAATGCGCTGCGGCCGTAAGACTTCTGCCGCACGAGGCTAGTGCCTCTCATGGTTAGGC
GAGCGTGGTAAAGGAGGCGATCAGGATGGCATCGAAGCGTTCAGTGCGTGTGCGGTTGGA
CTATCCGTTGAATCGAGTGGCCGAACCGGTGGTCTATCATCTCGTTACCGAGTTTCGATT
GGTCCCTAACATACGTCGTGCTCAGATAGATAGTCGTGTGGGCGGCTGGATCGCTCTAGA
GTTAGACGGTTCAGAGGAGGATTTAGAAGCGGCTATGAACTATCTAAACGATCTAGGCAT
TACTGTGACACCTATTGACGAGACCGAGGATTGGAATGTCTAGGAGAGCCTATTGTCTTT
GATGTGGCAGCTATAACTTCATTAACCGAACGGAGCGCTGAGTGAAGAAAAGCGTCTTGA
GTTACATCCTATTAGGTTTGATGGCCGTTCTTCTTGAAGGCCTTCTATCTACGGCCTATG
CCGATGATCTCACCCCCCTCATCTTAAAGCAACGCCTCGCAGACCATCCAACAGGTGCGA
TGGCGGATCAACTGGCCGACCAAGTGCGAAGCTGGTTTGGCCGAACGGAAATAAAGGATG
GTGCTCCTCCACGAGTAGACGGTTTGACGACTGCTTGGGCTATAGAGGCTCCCGATGCCA
CCATGCCTCCAAAGGTGCTTTCGGATACCGGGCAGTACACCATTCCCTTACAACGCATTG
GACAGACTCCCGTCTACGTGGCGGTTGTAGATTTGCCAAACGGGGCTGGAATGATCTGGA
CTTACGAAGTGAATGGACGCCGTGCACGATCCGGAAATTTAGAGGTCTATGCAAGAGAAC
CAGAGACAAACTACGATACCCACGTTGCTCATGGTAAGTTGATTCAAATGCCGGATTGGC
ATAGCAACATCTTCGCGGGCACGGTGCGAAGCTGGTGGATCTATGTACCGGCCGAATACA
CACCGGAGCACCCTGCCTGTGTTATGGTCTTTCAGGATGGGGGCTACTACAAGAATTTTG
TTCCCACAGTTTTTGACAATCTCATTGGCAAGCGGGAGATGCCGGTAACGGTGGGCATTT
TCATTGATCCAGGTCACTTTCCCGATAACCGTAGGAGCCCTGGTGAGGAACGTAGTTTCG
AGTATGACACGTTGTCCGATCAGTACGCGCGTTTCTTGCTAGAGGAGATACTGCCCGCAG
CCGAGAGAGTTGTGAAGCTGCGTGAAGATGCGGCAAGCAGGGCCGTTGCCGGTATTAGTA
GTGGGGGCATTTGCGCCTTCACCGTGGCGTGGAGCCGCCCCGATCAGTTCAGTAAGGTGA
TGTCATGGGTCGGTAGTTTCACCGATCTTGCAGCTGGTAAAACACTTGTAGAGGGCGGGC
ATAACTATCCTTTCTTAATTCGACGACTTCCGCCCAAGCCCATTCGAGTGTTTTTGCAGG
ATGGCTCACATGACCTCGACAACATTGCGGGCAATTGGCCGTTATGCAACCAGCAGATGG
CAAGGGCTCTCGCATTTAAGGGTTACGACTATAAGTTTGTGTTTGGAGAAGGGTTTCATA
GTGGCGCCCAGGGCGAGGCGATTTTGCCGAGCACTCTTCGCTGGCTATGGCGCGACTACC
CGATGACCCCATAAGAGGTAACAGATATCTATTTCTCAATTTAAGTACATAAACACTATG
GAAAGAGGAGTTCTGTGAATTGGCTTACAATGTAACGCTCATTCGTGGAGACGGAACCGG
CCCCGAATTGGTGGAGGCCGCTCGGCGCGTACTGGAGGCAACTGGAGTTCCATTTAACTG
GGATATCCAGGATGCCGGCATAGATGTCATGGAGAAAGAGGGAACGCCCCTTCCTCCAGC
AGTGCTCGAATCGATTCGGCGCAATAAGGTCGCCCTTAAAGGGCCCATTACCACGCCAAT
TGGCACCGGTTTTCGCTCGGTGAATGTGACCTTGCGGAAGGAGCTCGATCTGTATGCCTG
CTTGCGTCCCTGCAAGTATTACCCTGGCATAAGATCGAAATATACCGATGTAGATTTAGT
GGTGGTACGTGAGAACACCGAGGATCTATATGCGGGGGTGGAGTACGATGTTGGGACGCC
GGAGGCAAGACAGATTATTGAGATGGCCGGTCCTGGCAAGATTCGAGAAGATGCAGCGAT
TTCGATCAAACCCATCTCGATCTCCGGCTCACGTCGGATCATCAAGTTTGCCTTCGAATA
TGCGAGAGCTTACAAGCGGAAAAAAGTGAGCGCGGTAGCCAAGGCCAATATTATGAAATA
CACCGATGGTCTCTTCTTCCGCGTGGGGCAAGAAGTTGCCAAGGAGTATCCGGACATTGA
GTACCAGGAGGTGTTAGTGGACAACATGTGTATGCAGCTCGTGCAAAAGCCGGAGCTGTA
TGATGTGTTGGTGCTGCCCAACCTCTACGGCGATATTCTGTCTGACCTCTGTGCTGGCCT
GGTGGGAGGTTTAGGGGTAGCCCCTGGAGCCAACATTGGCGATGAGATCGCGCTCTTTGA
GCCCACTCACGGCTCGGCCCCTAAATATAAGGGACTCAACAAGGTGAATCCCACTGCGCT
CATTCTCTCCGGTATGATGATGCTTCGCCACTTAAAGGAGTACGAGGCGGCAGACCGTCT
AGAGCGAGCTGTGGCTGCCGTGATCGCCGAAGGAAAGTACGTGACTTACGACATGAAACC
CGATCGGAACGACCCAACCGCTGTAGGCACCTCTGAGATGGCCGACGCCATTATCCGTAA
GCTAGAGGAGATGCATTAGCATGCGACGCAAGGTAACGATTGTGGGAGCGGGGCAAACCG
GTGCCACCCTTGCACACTGGTTGGCTCTTCGGGGCGACGTGGATATCGTGCTCTACGACA
TTGTGGAGGGCATGCCCCAAGGCAAAGCGTTGGATTTGCAAGAGGCGATGCCGATTATTG
GTTCGGATGCACGCATTGTAGGCACGAACGGCTGGGAGGAGACGGCCAATAGTGATATCG
TGGTGATTACAAGTGGCCTGCCGCGCAAGCCCGGAATGAGCAGAGACGACCTGTTAAAAG
TGAACGCTGAGATCGTGGGCAGCTGCACCAAGGAGGTTACAACACGCTCCCCTAACAGCA
TTCTCATTTTGCTCACCAATCCGCTGGACGCTATGTGTCATGTGGCATTGCATGTCAGCG
GTTTTGAGCCACGGCGTGTGTTCGGGCAGGCGGGTATCCTCGACACTGCCCGTTTTCGAA
CGTTCCTCGCTTTAGAGGCAAATGCAAGCGTGACAGATGTGAATGCCTATGTGCTTGGCG
GTCATGGGGACGATATGGTTCCCCTGCTAGGAAGCACCAATATCGGTGGGGTCCCTGTCG
AAAAGCTCATCCCTGCGGAACGTTTGGCGGCCATTGTAGAGCGTACTCGTAAGGGCGGAG
GGGAGATCGTATCGTTGCTCAAGACCGGAAGCGCCTACTATGCACCTTCTGCGGCGTTAG
CACAGATGATAGATGCCGTTCTAAACGATAGAAAGCGTATTTTGCCTTGTTCGGTCTACA
CGGGCAAAAACGGTGGGGGGTACGGCATAGATGATCTTTATCTAGGGTTGCCGGCAGTTA
TCGGTGCTTCCGGCGTAGAAAAGATCGTTTCTGTGGAGTTGACCCCCGCAGAACGAGAAG
CTCTTCATCGATCTGCTGAATCGGTGCGGAATCTAGTCGAAGCACTGAAAGGGTTTGATC
CGCCTTTGCTGCCTCGCAATTGACACTAGGGTAGGGAAGCCCACCATCATGCTGTAAATG
GAGGGCTTCCTTTCCTCTAAGACAAGGGGTGAAGTTATGCGTTTTCGAGGGATGGATGTG
TCTCTAGGGGCGCTCTTTGTTGCGGTGGTTTTCGCTTTGCTCCCCGGCCGAGCCCTATCA
CAGGGGCTGGAGAAGCGCGATTTTGTGTTTCTTGATATTACCGATACGCATCAAACCGCT
GAGGGAAGTACAAAAGCACTTCGTGACCTAGTATCTCAGGCGATTGCCATGTCTCCCCGT
CCGGCATTTGTCATTGACACCGGTGACATCACCGAGTCGGGGCGCCCAGAAGAGTATGCG
GCTTTCAAGGTGGCGATCGCCCCTCTTGCGGATGCAGGTATCCGATTCTACGCTGTGCCA
GGCAATCACGATGTGCGTTGGTGCCCGCTTGGCAAGGAAGGATTCGAGCAGCAGTTTGGT
AAGCTGTACCAGTCATTTGATTACGAGGGAGTGCACTTCATTTTGCTCGATACAACGGTG
CTTTTGGAGCATTGGGGGCATTTTGATCAGAGTGAATTAGATTGGCTTGCCCGCGATCTA
AAGCATGTTCGGCCTGAAACCCCCATTTTTGTTTTCATGCACCATTGGATCGGTCGAGAC
GCGCCCGATGTACGCATGGTTGACAATGAGTACGACCTAATTCATCTCTTGAACGGCCAT
AATGTCGTGGCAATTTTCACAGGGCACGGCCACCAGAATCTCGAGTGGAAGACCAACGGT
ATTGAGACCCTCATGGTGGGGGCGCTTTATAACGGCGGGCCTTTTTGTAGGGTACATGTA
CGCTCTGACTTGGTGACGTTAGAGAGAGGTTCTTCGGAAAAGCCAGGCACTTTTGTGACT
ATTGCTTCATTGCCAATCAACCCCCCACGTCCTTCCCAGTTGCGTGCTGGATGGGACGAT
CCGGATGTCCCTTATCTCGCACGGCGCAGAATCGCCGCGTTGCTCGACCCACGCTCACCA
GAGGACGACCCTTCGAAAGAGAGCGCCGAATATCGTATTGATAGCGGCCCGTATCGGCCT
ATGGAGAAGGATTCACGGGACATATGGCATGTGGTATTTCCTACAGCGCCAATACCGGTG
GGGGTGCATTCGAGCGATGTGCGCTTAACGACGAGCAACAAGGTGACTTACAGCGACGAG
TTGATTTTCGAAGTTGAGCGTGACGATGCTCGAGAGCCTTCACGGGAGTGGGCTATCAAT
TTAGGAGACGCCATACAGTCTTCTCCATTGCTGTATGGAGATACTCTTTTCGTCTCCTCT
TTAGATCATAAAGTCTATGCGCTAAATGCCAAGACGGGCAAGATACGATGGTCTTTTGCT
ACAAAAGGTGCCGTACTAAGCTCTCCAGTGATCTCCGACGGTATCCTTTATATAGGATCG
ACCGATCACTACTTTTACGCTTTAGATGCGCACACGGGGAAGCTTTTATGGCACTTTGAT
TCGGGGGATCCCATTTTCTCTACGGCGGGAATTACTAGTGGGGTGGTTTGCTTTGGTGGG
AATAAGAAGATCTTTGGGCTTAATGCAAGAACGGGGAAGCTGTTGTGGACGACTCCAGCG
AATGGGTTCTTTCAGTCTCGGGTAGCTGCTGATGATACGACCTTCTACATGGGCGATTGG
GCGAACACCTTTTATGCGATTGACGCAAAAACGGGCACACCTCGTTGGGAAGACCATGTA
GGACGGCTATTTTACTTTTCCCCCGCTATCTCCGCGCCAGCTTTGGGTGATGGTAAGGTC
TACGTGTGTTCCGATGACGGTGTGCTTCATGCTTTTGATACGTCGTCGGGGAAGGAAGTA
TGGGAAGTGCATGCCCCTAATGGAGACGATGTCTTCGGTTACTCTTCACCAACCGTTCTT
GGAGTAACCATCTTTGTGGCAGGTCTAGGTCCGAAAGGCAATGTATATGCCTTAAGTACG
GCCAATGGGCAGCCTATCTGGGTATCGGCTATTGGACAGACCATTTACGATTCCTCTCCG
TCTTTGGCCCCCGATGGCCATTCGTTGGCCATTATGGGGGTACGAGGACATGTGGCTGTG
CTTGACGCGAGCGATGGAAAACCTCTGTGGAGTTATGAGCTAGGCCCAGGCAATATTTTC
TCGACACCTGCCTACGATGGAAAAACAGTGTATACAACTACGATGGCCGATGATGTTCAG
GCTATCGCCGCGCCTAGCGTTATGAAATGACCGAGGTTTTACTGGAAAAGCTCGCGCTGA
TCATTCTGTTGGGTACGCTTGCTCAATGGGCTGCCTGGAAACTGCGCCTACCCTCTATTT
TGTTGCTCCTGCTTACAGGCATTGTGGCTGGGCCGGTGATGGGGGTGATCCGCCCGGAGC
GCATTTTGGGCAATCTTTTGTTGCCTTTTGTCTCCTCCGCTGTTGCCATCGTGCTCTTTG
AGGGAGGATTAAGCCTAAAATACGATGAGGTTCGGCAGCATGGTTGGGTTGTGGCAAGTT
TGGTGAGCGTAGGAGTGTTAACAAGTTGGCTTTTAGGTGTGTGGGGTGCTCACTATCTCG
CTGGGATGGGTTGGCCTATTGCCGTGCTAACGGGCGCGATTTTAGTGGTTACCGGCCCCA
CAGTGATCGGGCCTCTGCTGCAGTTGTTACGTCCTAAGGGGCCTGTTGGGGCGATTTTGA
AATGGGAGAGCATCATCATAGATCCGATTGGCGCTGCACTGGCACTTTTGGCGTTTGAGG
TTGTTTTTGGGGTAGATATCCATCGGCCTGAGCTTTTTGTGCTAAAAAGTACACTTATCA
CGATATTTTATGGAGGTTGTATCGGGATAGGGGCGGCTCTCTTATTGGTTGTCGCTCTAC
AATGTTACTGGATTCCCGATCAACTACAGAGTCCCTTCACGCTTGCACTGGTGTTAACGA
TAAACGCTTTAGCAGAGCATCTTCAACCCGAATCAGGGTTGCTGGCTGTTGTCATTCTGG
GTATTGCGCTGGCGAATCAACAGGCGGTCAATGTCGAGCATATTGTGGAGTTCAAGGAGA
CCTTGCGCACCTTATTACTAGGTATGTTGTTTATTGTGCTTGCTGCGCGGCTTAGGCCTG
GTGAGATGTTCAGCCATTTTGCACAGGATATGTTGTACACGTTGTTTGTACTTTTTGTGA
TACGCCCTATTGTGGTACTGCTCTGCACCTTCCGCTCCCCTTTGCGCTGGGCAGAGCGAT
TGTTTTTAATGTGGACAGCGCCTCGAGGAATCGTGGCAGCATCGGTCTCATCGGTATTTG
CTTTAAAGTTAGCAAGCGTAGGGCATTTTGAGGCCGAGCGGTTGGTACCCACCGTATTTT
GGGTGATTCTATGTTCTGTTGCGTTAGCAGGTTTCACTTCGCGGCCGGTGGCGATACGGC
TAGGTATAGCGCAGAAAGAAGCACAAGGTATTCTCTTTTTGGGTGCTGGCTTGGCTGTGC
GTGAGATGGCAAAGGCGTTGAAGGCGGAGGGTTTGCCGCTACTTTTGGTAGATACCAACC
CAGCCAATGTGTTGAGCGCCCGCATGGAGGATTTGCCAGCGTTAAGAGCTAATGTGCTCT
CTGGAATGGTGCGAGAGACCCTTGATCTTGATGGCATTGGGCGGCTCCTGGCATGTACTC
CAAACCACGAAGTGAACACGCTGGCCGTACTGAGATTTAGAGGAATTTTTGGTCGTGCCG
AGGTCTATCTGCTGCCCCCTGAGGGATTGACGAAAGTTGGTCATGAAGAAGGAGGGGTAC
ATCCATATGGGCGTTATCTGTTCCGTGCAGAGCTGACGAGTGCACAGCTCGAAGAGCTTT
TCATGCGCGGGGCCACGATTAAACGGACAACCTTCATCGCGCAGTTTACCTATTCCGACT
ATTTGCGGCACTACGGGGAGAACGCTATCCCTCTATTTCTTATTGGGGATAATCGTCGCG
TGCTGATCTCTGCTGAAAATCCATTGCCCCCACCGAAGGAGGGGAATGTGTTAATTAGCT
TGATTCGACCAGAAGCAGATGGGGTACAGGCCCATCAAGAGGCTACCGCGGCGAGCCATA
GAGCTGTTTAGGATTTAGCTGTCCTGTTTTGCCTTAGTTCGTTCTGAGGATCTGGCGATA
ATAATCTTTTCTAATAAGCTCGGCCGTTAACTTTCCGGAGGTGAGCACGATGGGCACACC
GCCGCCGGGGTGGGTAGAGGCACCGACAAAATAGAGGTTTTCTATCTCTTCGCTGCGGCT
ATGAGGGCGAAAATAGGCAGATTGAAAGAAGGTGGGTGTTAGCCCACCGTAGGCGGCACC
GGCGTAGCAGCCATATAGTTTTTCAAAGTCGACAGGGGTAAACCAGCGTTCGAAGACGAT
GTGTTGGTGCAGATTTGGAATAAGGCCGAGCCGTTCGAGTTTGCCGATGGTGCGATCGCG
AAGGATGGGTGCTGCCGTTTCCCAGCAGATATTGCTTTGCGTGTTGGGACATGGCACGAG
GATGTAGAGAACGTGATGGTCGGGAGGTGCCAAGCTGGGATCGGTATGCGTGGGCACGCA
GAGATGCATGGCGGGGTCCGTTGGCAGAGCGCGTTGTATAAATATCTGATCGAGAACTTC
ATTGTAGTTTTCTGAGAGGACGATAGAATTGTGTGGCAGGTGTGTCAGTGAAAGCCCTTT
AACCCCAAGATAGAGCAGAAAGCCGGAGCAGCCGTAGTCTTTTTGTGCTAAGGCTCCGTC
GGAGTATTTACGTCGCAAGGCATTTGGGATCAGTTTTTGGTAGGCAGAGGGTAGATCGAG
ATTACAGACGACTATATCGGCAAGGTGTTCACAACCATCTGCCGTGCGCACTCCCTTGGC
AGCTCGGCCTTGAATTGCTATCTGATCGACCGGAAGGCAGTAGCGGATCTGTCCACCTAG
TTCAGTAAAGAGCCGTTCTAGACCCCTGGCAAGGGTGTAAGTGCCTCCGATGGGAAACCA
CACTCCGAACTCCATTTCCACATAGGGTAAGAGAGCGTAGATGGATGGGCAGCGATACGG
ACTTATCCCAAGATAGAGGGTTTGAAAGCTAAAGGCTTGGCGCAGTTTTTCGTTTGTAAG
ATAGCGGCTGACCATTTGGTAAACCGATTCAAGAGGCAGCGCTTTCAAGAGACCGACGAG
CGTTGTTGGATGGAGTAGATCGAGAGGCGAGTTAAAGGACCGCTCGATGAAACGGTAGCG
AGCGTTTTCGTATTTCGCCTTCATGGCTGCCAGAAGTGCGGGAACACGGGCGGCGTCAGC
TGCTTGAATTCTACGCACTTGCTCCACAAGGCAGTTCATTTCCACCCCCATATCGAGGGT
AGTGCCATCTGGCCATAAGATACGGTAGGCCGGGCACAGTTTTGTAAGCGGGAGGTAGTC
GTGGGGGTCGCGATCGCCGATGGAGAAGATTTCGTGCAAAACCTCCGGCATCATCAACAT
TGTTGGCCCCATATCAATACGAAACCCAGCTTCTTCCAACACATTCATTCGGCCGCCGGC
ATGCCTGTTTTTTTCGAAGATCGTGACCTGCCAACCATGGCGGGCCAGATGAATACCAGC
CGCTAGCCCCCCTAGTCCTGCACCGACGATAATGGCACTAGGGGATGACCGATGCTTTTG
TAGGGAGGGATGTTGCGACATCAGTAGCAACCTCTCTATCTGTTTGGGACTTATTGCCGA
AGTAACTTCTCTGCATTGTGCCTTAGGGATCTGGGATCTGTGCGGTATGCGTGGAAACCA
TGCCGTTGTGTGCGCTTGCGTAGGGCGGTTCGTCGTGCAAGGAACGTAAAACCTGTAGAA
GTTCGGCTATATTCGGGTTCCCGCGGCAAGCATAAGCGATGAGGCCTTTTTTGTCTACAA
TATACACCGTTCGTCTATTTATGCCAAACCAACTACAGCATCCATAGGCTTTTGCAATCT
TATGCCCCTGATCGGAGATCAGAGGAAAGGGGAAGGCGAACTTTTCGGCGAAGAGGCGAT
GTTTAGATGGTTTTGCAGGGTTGATCCCCACAACGAGGGCATCATGTTCCAGAAGTTGGT
TCCAGTGGTCTCTTAGAAGGCACAGCTGTGCCGTGCAGATGGGTGTGAAATCGCCAGGAT
AGAATACGAGGACTAGGCGTTTTTTACCCTGAAAATAGGAAGTCGGCCAGGCTGTGCCGT
CCGGCATAAGAATATCGAAGACAGGAGCCGGAACACCTATCGGTAGAAGAGTCGAAGCCA
CTGAGAACCTCCTTTCAGCATCATGTATCATCAATCATATTACTCAGAAATGATTTGTTC
GGTTCCACTTTAGAAAGCTGGCAGCCAAAAACGATGGAAGCCTCTAGCCGTGTGCAATGA
AAAGGATCTGATCGGCTGTAAGTGCGATATCGGCCGCGGTCATGCTGTCGCGTACCTGTG
CCACACTGCGACAGCCGACGATGGGAATGGTTGGGAACGGCTGCCCTCTTAAATAGCCGA
GCACAATTTGGGTTATGGTGAGCCCCGTTTCCTGAGCAAGTCGCTGCATACGGTGAAAGC
GACGGGAGGTTTCGGGTAAGCGATAAAAACTTAAAAAGCCGGGGTTCATTTCGTGGAGGG
TTCCGTTGGCCATACGATGAAACAACCCATAAGCTTGAGATTGGAAGGGCACTGCCGCCA
TGCCCGTTTCCTCATGGAAAAAGAAACGCTCTTCATCCATCCAACCAACGGTTGGGTCGC
CATAAGGATATTTTGCGAGAACGGCAGCGTTCCAAAGCACTTGGTCAGCAACGAAGCCTT
GAAGTCCATGAGATTTTGCATAGGCATTAGCGGCTCGCAGACGTGGAGTTCTCCAGTTGG
AGGCGCCGAACCATCGCAATTTTCCTGCCTCCCGCTGCGCGTTGAGGGTTTCGATGATGG
CTTCATACGGTACGTCGGGGTCATCTCGATGAAGCCAGTAGAGGTCTATGATATCGGTTT
GAAGAAACTGTAGGCTTTCATCAAGGTCTTTTACAATCTCTTTTGGTGTGACACGGGAGA
CATGAGGAGCCTGGAGGTCCCAGTGTCCTCCTTTAGTTGCGAGGATGATCTGATCGCGAT
TCTTGCGCGATTGAATCCAGGCTCCAATCGTCTTCTCACTGAGGCCTCTTTCTCCGGGAA
CCCAATCGCCGTAGACGTGGGCGGTATCAATGAAGTTGCCTCCGCACTCCACATATGCAT
CGAGAATGCGAAAGGAGCTTTCGCGATCAAGAGAGGTACCAAATTCACCTGTTCCAAGAC
AAATGGTGGAGGGGTAAAGATCGGTGCCCGGAATATTGATCAAAGCCATACTTCAAGCGC
GCTCCATCCTCGAATTGTAAAATTGTACCCGATTTCCCGCTTGAGGAGCGGCCTAGAATC
GAGCGTCCAGATACGGGCTACCAGCGCGCAATGAAAGTAATGATGTGGGACGGCATACCG
GTGAGAGTATGGATACCCAAGACGCTAACAGGCAGTTCAGGCGTATCACAGGCGAGTTGA
GCTTTCTTATCTTGGACATGTAGCTCCCATGTTCCGTTGCGCATATAGAGGGAGAGCAGG
GAGCGCACGTGTCCTGTAGGTTTCATTGGGGCAAGCCAAACGGAGGTGGGGAACGAAGCG
GGTTGACCGTGTGTGGTGACCGGAGGGTGCCCTGGGTTCACTAGCACCCATGGTGCTGGG
GAACCATGGGGAGCACGACGCAGTTGCTGACCGGTATTCTCCGCAATGGAGACCATTTTG
ATCAACAGATTTTGAGAGCTTCTAAGCGGTTTGCCGTCCAGGGCAATGGCCATGAGCGCC
CCGTAAGGTGTGGCCGTGGAGAGACAAAGGGGGCCGACACGGTAGGTTTTCTTTGGTTCG
AAAGCGCCTGCGATCATCACAAACGAGGAAGTGTGTATGGTTAGCAACCGGTGCACCGAG
TCGAAATGGATCTGGTTCGTATCGCTGATCCACTGGCCTGTAAAGCGACTTTTTGGGTCT
ATTGGAGCGCCTCGATGATAAAGGGTGGCGAGAAGCCGATCTAGTTGGCGATTATCTTGG
TCGGTGCCTGTTGGGGTGACAACTAAACTCGCTGCGGTGGGATGGCTCGTGCTGTTCAGT
TGGACGCACCACGCGAGACGTGCAAGGAGTTGTGTGTCGTAAGGCCAGTGAAAAAGTTGG
GGTTTGGGAAAGGCGAAAGTAACGGTGTGGTTGGCAGGTTGAATAAGACCTGAGAGAAAA
ACACGCCCTGCGATGGCATAGAGGCCCCAAATGGCCGGATCGCTTTGTTCCGAGTACATA
TTAAGAGCCATCGGGCTCGAATCGTTAGGCCCTCTATTTGTTTGATAGCCAAATAGAAGC
ACGGCATCGTAATTCTGGAGGGCGGAGTAGGCGAGGACGAGCGGTACGGAGGAGCTGCGC
CAGCGATTAGGCCAACCGACGTCCCACTCTCGGATCACTACGGGCTTGTTGTTCCATCGG
AGGGTGGCTGTATAGGGGGCGAAACCCAGTCCACTGTCGTTGGCGAGGGGGTCTTGATTG
CTGATATAAGATAGGTTGCGATTTTGTGGATCGGGTAAAGAGGTTTCGCCATACCAGTTT
TCGGCGGTGAAATCGCACTCTTCGGCGACAGCTGCCAGATCGGCTGGCGCGTCGCTAGAG
ACCACGGCCGTGATAGGGATTTTCACACCGATGCTGTGCAGGTAGGAAACCATCTGATGG
AAGTAAGAGCGCTCTAGAGTATAGAGAAACTCGACGCCATCTTGCACACGCTTTGGAGCA
TGACGCACATCAATGACGTTAGCAGGGAGATCGGTAGGCGGAGGTGTAAGCAGCGGGAGG
TCTACGCTATTATTGTTGGGGTCTTCGTCTGGGCGCAAAACCGGATAGCCTTGAATAGAT
CCCCAAGAGGAGGCTAAGTTAGTGCGATTCCCATAACGCGCAAGGAGCCATTGATTCCAA
AGTTTCCTCAACTCAGTGCGGTAGGGTTCTACAAGGTCATCAAGTTGGTCGGGTTGGAGG
AAGAAGCCACTTTCGTTACAGATCTCAAGCATAACGAGATCGGGGTCATCTACAAGTTTC
AGCCCAGTATAGGGGTTTGTGTGACACAAGAGGTCGTGGGCGTACTGTTGTTGGAGTTGG
ATAAGTTTTGGATCGAACATCGCATAGGGGCGTGCTCCTCGGTGAAGCGCTGTGGCGTTC
GGCACGCCATCACCTGGTTTGAAGCTACGAAGATCAAGAAGGTCGAGGTAGTAGCAGATA
TGATACTGCTTCAGGGTAGCGATCCATCGGTCGAGGCGGTCAAGATAGTGAGAATCGAAG
TGCAGGGAGTCGGGGGCATTTTCTGGACCTAGCAAACAGCCTCTGTTATCTATGGCTTCG
AAGCGAACGAGGTTAATGCCGGCATTGGCAAAAGTGCGAACGACGTTTTGTATCTGTTCG
TCGGGAATATCAAGACGAGTGCTCGACACATTGATGCCCCAAAAGCGGGCGCGCGTGCCG
TTAGCCCAGTGGAAGTGTCCATCCGGTCCCACTTTTAGAAAACCATGGTTGTTAGGGGGG
AGGAGGTCACGAAAATTGACCATACAAGATGGAGTAGGAACGAACCCTGTTCCAAGTTCA
GCGGCTTTTGGGTTGGGAGTATTAGCGAGCAAGAACAACAGAAGAGGTACACTCCAAAGC
GGAAGGTTCCTCTGTCTAAGGATAGGGCAACATGAGCGCTGTATGAATCTTTCCTGACCT
CTCATTTCCTTCCGTTTCACCAAAGGTGAAATATATTATGGCGGAAGATAGAGATAACTT
TTCACTCGTAAAGACGGCCTACAGTTCGAACAAGTTATCCTGAGCTTCTCAGATATCGCG
TTCAACGATGAACTGTGCTAGCGCACGAAGGGGATCGGCCTTTTCGTCAAACTCTTGTAG
TTGTTGGAGAGCGGCTTTCATCTCGTGGCGTGCACGCTGACGTGATTCTTCGATGCCGAA
CAGGCGGGGGTAGGTGGCTTTATCCTGCTTTTGATCGCTTCCAACGGGTTTTCCAATACG
TTCCTGATCGCCCACAATATCGAGGATATCATCGGCAATCTGGAAGGCAAGCCCGATATG
TTCTCCGTAACGGCGGAGGGCCTCGATCTGTTGAGCACTTCCGCCGGCTAAAGTGGCTCC
TGCAACGACCGAGCAGGTAAGCAGTGCCCCTGTTTTATGTGAGTGGATGTAATGCAGAGT
GTCGGGAGTTACGGTTTGGCCTTGGGACTCCATATCCACCACCTGTCCGCCCACCATGCC
CCATGTACCAGAGGCTTTTGCCACGAGATGGAGAGTAGGCAAAACACGTTCTGGAGGTAC
GCTTGCCGCATTTTCGGCGATCAGTTGGAAGGCCAATGCCAGGAGGGCGTCACCGGCGAG
TAGGGCTAGGGCCTCGCCAAAAATTTTATGGTTTGTGGGACGACCACGGCGGTAGTCATC
GTTATCCATGCACGGGAGATCGTCGTGAATGAGGCTAAAGACGTGAATACACTCAAGCGC
ACAGGCCGTTGGGAGAACCTGCTCTGCCGTACCACCTACCGCCTCGGCGCCAGCGATGAC
CAGAATGGGACGAATGCGCTTGCCGGGTGCGAGCACGCTGTAGCGAATCGATTCATGAAG
ACGTTGTGGTCGGTCTGAAGGAGATGGAAGATAGCGTTCAAGGGCTTGTTCTATAAGATA
GCGCCGGCTTTGCAGATATTCGGCCAATGAAAACGACACGATAGGTCTCCACCGAGGTAC
GCATTCCAGACAGGGTTTCGTATACTTAGTATACTAGGTGGCCTCCAAAAAATCAAGGAG
GAGGAAGCAGATCGAGGCGCAATTTGGAGACACGGTAGAGGTTGAGATATAATGTAGGTC
ATGGAAGAGACAAGAGATGTTACCGTGGGTGTTTTGGCGTTGCAGGGCGATTTCGATGCG
CATCTGCAGACGATCCGAAAATTGGGTTTGCATGCCAAAGAGGTGCGTAGTCAGCGAGAT
CTTGAAGAGGTGGATGCGCTCATTCTCCCCGGAGGCGAATCCACAACCATTGGGAAGCTG
CTGGCACGCACGGGTTTGGATGTGGCCATTCGCGATCGAGGCCAGGCCGGCATGCCGATC
TACGGCACTTGTGCCGGCATGATTCTGTTGGCGCATACCATTGAGGGGCGTCCGGAACAG
CCAACGCTCGATTTAATGGATATTGCGGTGGCTAGGAACGCATTCGGCCGCCAAATCGAG
AGTTTCGAGGCGGATATTCCTTTCGATTTTGGCGCGGAGGTTGTTCCGATACGCGCGGTT
TTCATCCGCGCCCCTTATGTGACAAAGGTTGGGCCGGATGTTCGGATACTCAGTAAGTTT
CAGGATAAGATAGTGGCCGTGAGACAAGGAAACCTTCTAGCAACGGCCTTCCACCCCGAG
CTAACCGATAATTTGCGCCTTCATGCGCTCGTGGCGGAAATGGCGCGTAACTACAGAGCT
AGCAGAGGCTAGTTCTATAAATCTGGGGACAGGAGAACTTCCATGCGATTGAAGGATAAA
GTGGCACTCGTAACGGGCGCGAGCAGCGGAATCGGAAAGGCCATTGCAGAACGTTTTGCT
GCAGAGGGAGCGCACGTTGCGGTGAACTATCTACCGGTAGGCGCACAAGAGGCGGCAGCG
GAAACGGAGGTTACAACTTTTGGGGTTACAGGTATCGCAGTGTCCGGAGATGTAAGCAGA
CGTGACGATGTAGAGCAGATGGTTGCCACGGTGGTGCAGCGTTTTGGGCGCTTGGATATC
GCAGTCAACAACGCCGGCATCGAGATGAAAAAACCTTTTTTAGATTTGACCGATGAGGAC
TGGCACAAAATTTTGTCGGTGAATCTATATGGGGCATTTTTAGTTTGTCAAACCGCCGCG
CGCCAGATGGTAAAGCAAGGGCAGGGTGGAAAGATCATCAATATCTCATCCGTACACGAA
GATGTGCCATTCCCAGGGTATGCCCCTTACTGTGTTTCGAAGGGAGGGTTGCGCATGTTG
ATGCGCAATCTGGCTTTGGAGCTAGCTCCTTACCAGATTAACGTCAACAACATTGCGCCT
GGGGCCATTGCAACTCCTATTAACCAGCAGGTGCTAGATGATCCCCAAGCGCGGGCTAAC
GCCATTAGTGAGATTCCGTGGGGACGTTTTGGGAAGCCGGAGGAGGTAGCGGCTGTGGCC
GTATTTCTCGCCAGCGACGAGTCGAGCTATGTAACCGGCAGCACCTACTACGTGGATGGT
GGTTTGACCCAACAGGTCACCAAATATTAGGGAATCTGTAGGTTTAGCCGTTTTCCAGCG
CCGTGTGCCAAGCAAATGGTGTGCACTACAAAAAAGCCTGTTGACATTTCTGGAAAGGTG
TGGTATAGTAACTTAACGGTTTCACGGTTTGAAGAACGGGTGCGGTTGGTTTGGTTGTGT
GAGGAGGAGTTATCTGCCCCTATTGCATCTCCCTCGGTGCGCCTGCTTCCACTCCTGTTC
GGAAAGTGTGACCGTATTGTAACGCGCCATGTGCGCATGTGAAACCCAGGGGACGATCAA
TCTTTTAGGCGTCCTCTTTGTGTGAAGGAGTGAAGAATGTCTAAGCGCATCTATGTGGGA
GGCCTGCCCTATTCCGCTACCGAGCGGGATGTGGAGGCTCTCTTCTCGTCAGCTGGTACG
GTGAAAGAGGTGACCTTGGTGTCGGACCGTTACACCGGACAGGCGAAAGGTTTCGGCTTC
GTGGAGATGAGCACGGATGCTGAGGCCGATGCTGCCATCAACATGCTGAATGGTACGACA
ATGGGCGGCAGGACGTTAACCGTTAACGAGGCTCGCCCGCGCCCTGCACGTCGCTACTAG
ACCCGAGACTTACAAGAACATACCCTCCTCTTCATTGTTAAGTAAAGAGGAGGGTATTGT
TTTTGCATCTCAGTAAGACGTGGTTAGTATACGGATAGATACTTGACGACCATTTTTTAG
ATAGGTGAATACGCTTATGGAGGTTATCCCTCATTCAAGGTCGCCTTCGGAGGCTGGATG
GAGTTCACGGGGATGTCATAAGGATATGGGCGGCCTTTTCCCGTTTCCACGAATTCCTTA
AGGCTCAGGAGAAAGAGTGCCCAAGTCATAGAGCATTCCGGAAACGACGTCGCATCTAGG
TTCCACTTCGAATGCCGGAAGTGGAGCACGGTCCTCCCCTGATCGCGGAATATCTTGAAT
TCCAGTTCGGTGCCGATCCACTCACCCCCAGTGCCTGAATCGATCACCCGCCATTGAACG
AGCTCGTGCGGTTTGAGCGCCATCACTTCCATAATGGCGGATGCATGCGACTTGGAAAAC
CAAAATTCCAGCGTCTTGCCCACTTCAGATCGCCCTCGGGTGTCGGTTGTCCACCAGTGG
GCGAGTTTTTCCACGTCGGTCACGGCCTCATACACGTCCCTCGGTGAAGCGTTAATCCGA
ATCTCATGCCAGATTTCACGAGACGACATAGCATCTCATCCTCCTTCATTTGAAATCATA
CTGTCCTTCCCTGGTAGGTCAGACATAACTAGTATACTAATATAGGTAGATATTCGTCAA
CTATTTTATGTGATTTTTTATTCTAACACCCACGTTATTATAAGCAAAGCTATTATGTGC
CGGGGCTACGGAACACCCTACTACCTCTCACCCTTTTGTGGCGCAACGCAATCGAGCTTG
ATGTGGCCGAATGTATCGTGCGAATAGAAAAGCCTATTTTAGCTCCTGTGCCAGCCAGTG
CACCGCCTCCGCGCGATGCACTACTTGCGGCAACTCTTGCGCCGGTAGACCCAGCAAAGC
GCGCCAACTACCCCAATCCTCAGGTTGCATTGGCTCTTTCGGCCGGAAGAGTAGGTCGGT
CTCTTTACCAAGGCCGAGCCCTCTACAGGCTAAACGCTGTAGGGCGTAGAAAGCTGGATG
GTACGGCGGCACGTCGGTATACCAGTGCAGCACAAGCCCTTCTTCTAAAAGCTTTGTCTG
AAACTTGCTGAGTGCTGACGGAAGGGCATAGACTTCGCGCGGAGTCGTGTTTGTGGCGAT
GCAGTACGCGATGAGGATGCCGGCTGCCTCGCCAATGCACCATTCAATGGGGTGTAGACG
ATAGGCACCGTTGGTCAGGTGGGTGAGGCCTGCATTTTTGCTAGCCGGTAGAAGATTTTC
CCAACGCCTAGGTATAAGAATACGCAGAGGGATTTGGAACGGACGGGTGGGAACATAGGC
CGATGGCTCCCCGTGGGCGTTTTGGTGGATATCAAGCGCATAGTGGCCAATACCGATTGT
ATCCGGCATGAAGACCGCGCGCGCCTGTTCTCCGCGGCAGATATTTCCTTGAAAATCGCG
CACCACAATATCCTGCTCGCGCACGGTGTCTACCGATAGGATGCGTCGAGACTCTCGGAT
ATAAGGGGTGGGAGCGCAGCCGTCTTCGGTATCGAAATAGTCCTTTCGTAGACGGAACTC
TGGGTAACCACACCGGTTTGGGTCGTCCTCACGGGGACACTCGTTTTGGAGCCAGTAGAG
ATAGCCGATGGAGGCTCGACGCGCGCGAGCAAGGGTGGAGCGTATCTGGTTCTCATCTCC
GGCGTTAGCGCCGATGATATTGCCTCCATAGAAGTCGTTGCTGGCTGTGTTGATCATGGA
GACGTCGTGCGGAATGCGGGGATCGTTGAAGTTTTCGGCTGCAAGGATACGCCGGTAGCT
CCACCAAGGGTAGTTGCCGCTAAAAAGTCCGGTGATAGCCCCATCTACAAGGCTGTACCG
CTGCAGCTTTTTCAGCTCTTCATAGTCAGGTGGAGGCGCAATAAGGTTTTGTTCCTTTGT
TTCGGGGCACCATTCAATGGCAAACGGAAAGGTGAAAGGCTGAACCCAATCGGGGCGCGG
GGTGGGAGGCGCATCGGGCTCACCCGTTTGATCTTGGCTTTCTGCCCCGACAACCCAGTC
TACTCCCTCTTTGCCGCAGAGCGGGAGCAGGTCGCCCGTGTCGGTCGCATCGAGCACATA
GTGCGGGCGAAAAGCCAATGTCTGCCCTTCAGCAGAGAAGATAATCAGGTTCAGCATGCG
CCCATCTGTGCTCATCTCACAGCGAAGGCAGCACGTATTCAGCAGGATGTGCAGGTTACC
ATTCTCTTCAAGAGAATGAAGGCGCTCGTAAAGTATCCGTTGGCCCACTTTCGGCTCGAA
GGAGATCCGACTTACCCAACACCTCCCCGGATTAAAGGGTTCCATGGCTTTACCGATAGG
GCTGAGCTTGTAGAGGGTGCGATAGTAGTCTCGGACGGAGGCACGGAACCAGGCATATCT
GCGGGAGGGAGGAAAGGTCTCGATGAAGGCGTTTTCATCAGGGGTAGAGACACCTTGGGC
CGTAAGTTGCCCTCCAATCCATGCGGTAGGCTCAACGAGCCAGGTGTTTAAACCCAATTC
TGCGGCAGCCATGGCTGCTGCCGTTCCACCGGTGCTAGCACCGACAACGAGGAGGTCGCA
CTCGTGTATTTCCATAAGCTATTCCCTTTTGGATAAGAGAACATGATGAGATACATTGGC
GGTACGCTCGGGAGTATGTTCGTGCAGAACTCCCGCCTTTAGGAGGGCGAGAATCAGAAC
GCCGAGTAGGATACGATAGCCGATGAAGAGAAACGTGTTATGGAAACGCATATAGCCCAT
AAACCACTTGGTGACGATGTAGGCAAAGATGCCTGCAACGAGTGCCGCGAAGAGGAACAT
CCCTAGTTCGGTAAAAGTAGGGGGGCCGACATGAAACGGCATCAACCGATGAGCTTCGTT
GGGGGAAAATGCGGAGGGTTTCAGCACAAAGAGGGCTGTTTTGCTCAGCTTGTAGAGGCC
GGCCGCGGTGATAGCGGGAATGGAGAGAAGGAAGCTGAAATGGGTGGCGCTCTCATGGTC
GAGATCGCGAAAGAGGCCAGCGGTAATGGTGGTTCCAGAACGGGAAGCGCCAGGAACGAG
GGCAAGCACTTGGGCCCATCCAATGATCTGGCTGTCGAGAAAGCTAAGGTGCTCCAGGTC
CTTCTTGCGTTTGCCAACAACTTCTGCCACCAACATAATAGCTGCGAGCACAATAAGCGC
AACGGCTACTACGTCGAAACGGCGGAAGGTTGTGTCAATCTTTTTTTCGAGCAGCACCCC
AAAAACCGCCAGAGGAATGGTGCCGAACGCGACGTACCATCCCAGGCGTGCGTCGGTGTC
ATGGGGAGGGATGTTGAGGGGCGTGCGGGTTCGCAGAATGCCACGTAGGTACCGAACGAT
ATCTTTCCAGAAGTAGACGATAATGGCCACGATAGGGCCAAGCTGTACGACCGCGGAGAA
GGCCGACCCGACGTCATGACCGAGCATAAGTCGTGAAGCGATATCCATGTGCGCTGTACT
GCTGACAGGAAGAAATTCGGTGAGGCCTTGTAGTAGGCCAAGTAGGGCGGCTTGGAGCCA
ATTCATTCTGAAAATCCTCTCTAAACCTCAAATCTGTTAGAGTATACCAAAGCGGCAAAG
TGTCTCCCCTCAAAGTTGTGACAAGCTTAGACGATTCTAAGTTTTGGAATAGTCAAGATA
AAAAGGTTGCGGGCAGTACCGTGTACTGCCCGCAACAACAACGCGTTTATGGACACGAAA
GGGGCTAGGGGACTTTGAGTTTGGCAGAGCCTCCGAACGTGCCCTTCTGGCCTAGACCGG
TTACATAGCTGCCTTTCACCAGCAGCATTGCGTTCCCCGAGGAGACCGAAGATGGGAAGG
TGAGGCTAAGGAACGTTGCGGTGTTCGGCGCCATATTGCCGAGGGGGATGGGCAGAGCTC
CAAGGGGTTTAAATGTTTTATTGGAGCTATCGGTGAGTTGTGCGGAGTTAAGGAGGACAT
TATAGGCGGTGCCAGGCCCTACGTTCCGGATCTGCAGGTAAATGGTTACAGCGCCGGGAG
CTCCTGTAGGCGAACGTCTTCGGACGATTTCGATGAATCTCAGAATGAGCCTTGGCGGCT
CCCTATCTCCGATGAGGTAGCAGGGATCAGGAGGCAAGGACGTAAGACCGCTGTCGGGGT
CATAGACCTGGACGGAAGCAATGCCTGGGGTCGTTAGGAGGGTGCTTGGGATGAAGCAGG
CCAGGTAGCGCCCGTCACGAGAGACCTCAATGGGGTCGATGGGAATGCGTACGTTTGGCA
TGTCAGAGGGCGTCCACTCCACGATGTCGTCTTGAGTGAGGCCCGACCCTACGATGAACA
TGTATATTCCGCCAGAGACGGGCCCAGGGCCTATGGGAGGGGAGGGTGGGACTGGATTGC
CTGGCGGAGGGATGAATGGGATGTGGATAACATTGGGCAGGATATAGAATATCTTAGGCC
CTATTCGATATACGCTACCATATATGCTACTATCTCCCAACGTGCATTCTCCATAGAGAC
ATCCATCGTTGGCTTGAATGAGAGGGCCTGGCCCACTTCCTGGGCTGAAGTTTGCATCAA
ATGAATGGATCACCTGGAAGCCAGTCCCATAGGGGCTGATGCGATAGGCAACACCATCTC
CAGTAGCGCCGCCTTGGAACGTCGTTCCATACAATGTGCCGTCGGCGGCTTGAAGAAAGT
AAACAGGTTTGTCACCATCTGGTCCTCCTGAAAAGGCATGGAGCACTGTTAGGTTAGAGC
CTGTGGGGTAAAGCCGAAAGAGGGTACCATGACTGCTTGACCCTCCACCGTAACAGGTAC
CGTAGAAGTAGCCATCCTGACCCTGCAGAATGAAACTAGGGCCAACCCCGTCATAATTCT
GTCCGCTGGCATTAGTGGCCGAAAACGTGTAGAAAGTGAAATGTACATCGAAAGGCTCGG
TGTCACAGCAGAAGATGGTGCCGTTGCCGTTGTTTCCACCCTCAAGGGTCGTTACAAACA
GAAGCCCGTAGTTGTCCTGGATGATATGAGTTGGAGCTGCCCCATCCGGATTTTGCCTTG
CTGCATATAAGGCAGAAAAGTCATAGAGTTTAGTGAAAAACGAGCCGTCCGTGGCTAGCG
CAAAGATCGTGCCAGTGCCGTTTGAACCTCCGGCTCTACACGTTCCGTAGAGAAGCCCAT
CGTTCCCTAACACGAGACTGTCTGGGTAATCACCATCGTCGCCATTGAAGTCGTGTAGAT
CCTGAAAGTTAGACCCATCTGGGTTAAGGCTAAATACATAGCCGTGGTACCCTAAATCAT
AGTCTGAATAGGGATTGAGCGGGACAGCTGTCCCGTAGAGGGTGCCATCGGGGCCTTGTA
TCAGACTGATTGGCATTGATTGGGCGTAGAAGTCGAATGTGTGGAGCACTTGAAAGTGCG
AACCATCCAGATCCATTCGAAAAATTGTGCCTCCCCCGACGACGGAATCCCCCTCGGTTG
TACCGTAAAGCTTTCCATCTTTGCCTTGCAGAAGGGTTGTCGGATGGTAGCCATCATCGA
AGTTGCTGCCGAACTCATAAATGGTCACGGCAGGAACCTCCGCTTGCGCCCTGTGGGCTT
GCCCGAAAAGCCCTAAGAGGAGGAGGGCAGCAAGCATCCCCATAACTAATCGCAGCGTGC
GTCGGAGGTGGAATTGGGGTGTGGAAATCCCCTTTCTCTCTTTTGAGACGACAATCTCAG
AGGGTGCAGAGAGAGGTGTTGCTCCGTTGGCGAGCATTCCTACGGCCCTAGGGGTCGAGT
GTTTCTGTGCATGCATGTGTCTTCTCCTTTGCGAACAGGTTAATTGGTAAGCAGAGGCCG
TGGTAACGAGAGGGAGTTATCCAGAGCCTCTAACAACTATTATATCACAGTGTATTTTCA
TATACAAGTAAATGTATGCACACATCAGGAGAAAAAATTACATTCTATGTCTGTCTGGTT
TATTGGCTCAAGCTTGTGGTCAAAGGGGTTTTCGGTAGTTGGAATGTGTGCAGGAAATAG
AAATCGAGGGTAAAGGCAGAGATGCCGATAGGTTGGGCGCTAGTTAGGCATGGGCATGCA
TCCGAAAGAAGATCTAGAAGAGTTTGGCTATTCTTTTTTTGTAACTTTTTTGTGTCGAAG
GATTCAAACTACTTAGAACTACTATCGGCCTTCTTCATAAAAAAAGAGCAAGCAGGAAAA
TTGGAGTGAGGGTAGAATAAGACAAGAAAAGATAAAGAAAGGGTTTGATGATGCATTTCA
AACGTCATGTCTTTCTAACGAGCCTTATAGGGATAAGCGTTGTGGGGCTAGGGTGGTTCT
GTGTTGCCGCTCCGCCAAAGAAAAAACCACACCCTGCTCCTCACGCAGAAAAGGTGAGCT
ATTATCACCAAATTCGTCCCATTCTTATGGCGAAGTGTTTGCCATGCCATAGCGCAGCCA
ACCATGCAGGAATGCTCGATGTCACCAGTTATGCTGCACTTCTGAAGGGAGGAGCGCACG
GCCCAGCTTTCGTCAAAGGGCAGCCGGCAAAGAGCCTGATCGTTGGGTATTTGCACGGCA
AACCGATGCTGATGCCTAAGGGCGGGCCTCCGTTGCCCAAGGAGCAGATAGCGCTTATCG
AGAAGTGGATAGCCCAGGGCGCTGTGGATGACACGCCGAAGCCGCACGGCAAACCTTCTC
AACAAAAGGTATCGCATCGCTAAAAATTAGAGCAGAGCTGACTTATGCGACCAAGCGTCA
TTCGTAATCTGATATCATTGATCGTCGTATTTGGCGGGGCAGGACTTGTATGGCTCTGCC
TCGCCGTTCCTCCAAGACCCCACATTGCAAAGCCTTCTGCTGTGCCCCGCAGTCGTGAGG
GGAGGGTAAGTTTTTATCATCAGATCAAGCCGATTCTGCAGGCGAAGTGTCAAGGGTGCC
ATCAGCCGAACGTGCGCAGTGGCCATCTGATGCTGATCTCCTATGCCGACTTTCTGAAAG
GAGGGGCACACGGCCCGGCTTTTGTAAAGGGGCATCCGGAAAAGAGTCTGGTGATAGGCT
ATTTGGAAGGAAAACCGGAGCTGATGCCTCAGGGAGGGCCGCCGCTTTCCAAGGCTGAAA
TAGAGCTGTTTAAACGCTGGATCGCTCAAGGCGCTGTGGACGATACTCCTGCTGAGCATT
CTGCCTATGATGCGGCGCACCCGCCGGTGTATACCTCCTCGCCAGTCATCAGCGCTGTGG
CATTCAGTCCCGATGGAAAGACGTTGGCCGTTGCAGGCTATCATGAGGTATTACTGCTGA
ACGCCGATAATGGAGCTTTGGAGGCGCGCCTTGTGGGGGACGCTCAGCGACTTCAGTCGC
TCGTGTTCACGAAAGACGGTAAGCTGCTGATCGCTGTGGGAGGGTCACCGGCGCGCTTTG
GAGAGATACAGTTTTGGGACGTGTCGAGCTATAAACAGATTCGGTCGGTGCGCTATACCT
ACGACACTCTATTCGGCGCTTCTTTATCGCCCGACGATAAGGAGCTTGCCTTTGGAGGCG
CGGATAATACGGTGCGGGTCGTGAGCGTGCCCGATGGCAAGCAGATTATGATGCTGGAAA
ACGATACGGACTGGGTGTTTGGCACCGTCTTTTCGCGCGATGGGAAGTATGTGGTAAGCG
CAAGCCGGGACGAAGCGTTGAAACTCACGCAGGTGCAAACCGGCTCTTTCATTGACGATA
TCAATACCCATACCACTCCGATGCGATGTATGGTAGGGAGACCGGGCCAAGATCAGGTAC
TTTGTGGGGGCGACGATGGTATTCCGCGCCTCTATAAGATCTTTCGTACCGAGGCCCGCA
CCATGAACAACGAAGATCATAACCTCATTCGTGCTTTCGAGCGACAGCCGGATACCATTA
CGGCATTGGCCTTCGATCCTACCGGAAACCTGTGTGCTGTCGCATCGGAAGCAGGAACGG
TTAACCTCTACGATGTGAACAGTGGAACCAAGCAGTTGAGCCTGCCGCCGGTGCGGGGGG
CGGTCTTTACGCTCGCATTTCGACCGGATGGGAAGGTTTTGGCGACCGCTGGTTTTGACG
GCTATGTGCGTTATTATGACGTGCAAAGCGGTCGGTTACTACGTGCGTTTATTCCCGTGC
CCATCCGCAAACCCAATCGCTCTGTGTTATCGGTGCAACGGAGAGGACATCATGGTTAGG
CAGAAGGGGTATTGTGACATGAGCAACATATGGAGGTCTCTTATTCAGAGGTGTACACCC
AAGGGCTTTGCCGCTCTTATGTGGCCGCTAGTGAGTTTTATGGTGATCGGCTTCATGACG
CTGGCGATTCCTAGCGCTCAGGCTGCAAAACGTGGGCAGGGGATCTCTTTTAGACCGACA
TCCTCGCTCTCACTTATTTCCATTGAGGTGCAGCCGTCGGCCCTAGTTTTCAATAATGCG
AGGGATGCGCGAACCTTCATTGTGACGGGGCATACCTCCGCTGGCTACGCGATCGATCTC
TCACCGATAGCTCGAGTGCGCGTACTACAGCCCCTTGTGCGTATGGATGCTGAGGGCTTT
CTGCATCCGATTCGTGTGGGGCATACAAAGCTTATCGTTTCGGTAGGAGAGAAAAAGGCT
GTTGTGCCGATCACAGTTAAGAGTGTTATAGATCCTCCGATCAGCTTTATGCGCGATGTC
GAGCCGATTCTGAGTAAGATCGGGTGCAATGCAGGGATGTGTCATGGAGCGGCACATGGG
AAGAACGGCTTTCGACTGTCTTTAAGAGGCTACGACCCGGCTTTCGACTATCATTCGTTA
GTTTATGACGTTTCAGGGCGTCGCTTCGACCGAACAGACCCGGCACGCAGCCTTATGCTG
CTGAAGCCTACGGAAACGGTGCCCCATCGCGGAGGGCTCGTGTTACCGATGGGATCGCGC
TATTATCGTATCTTGAAGGCCTGGATCGCCCAGGGTGTGCGATCAGACGTAGGAAAAGTA
AGCCGACCCGACCGCTTAATCGTCTTACCGAGTGTGCCTCACTTAACCCTTCCAGGTATG
CATCAGAAGATGGTGGTTATCGCACACTATCCCGACGGCACCACGCGGGATGTGACGCGC
GAGGCCATTCTTTCCAGCAACACCCCCTCCGTCGCATCGGTAGATAAACTTGGCACGCTT
TGTGCTGTGCGCCGTGGAGAAGCTGCTTTGCTCGTTCGCTATGAGGGACTGTTCTCCACC
GTGAACATCACTGTGTTAGGCGATCGGAGTGGTTATCGTTGGACAGGAGCTCCGGAGTTT
AACTATATTGATAGGTTGGTGGATGCCAAGCTTCGCAAGGTGAAACTGCTGCCCGCCCCT
GTATGCGATGATGCCACCTTTATTCGCAGGGTAAGTTTAGATTTAACCGGGTTACCTCCC
ACTCCAGAAGAGGTAAAGGCCTTCTTGGCTGATCCAACACCAACCCAGCAGAAGCGCGCC
AAGTTGGTTGATAGGCTACTTAATTCGCCTGCTTACGTAGACCGCTGGACTAATAAGTGG
TGTGACCTTTTGGACTGCAATAGCAAGTATATGGGACCCGAAGGCGAGCGCAAATTCCGC
GATTGGATTCATCTTGCGATCGCTCGTAATATGCCCTATGATCAGTTCGTGCGCGCTCTC
ATAGCCTCTTCAGGAGACTGCTATGCGTACCCGCAGGTAAACTACCTCCGGGTTATTTCA
GATACCAGTACGGCAACAGAGGATATAACCCAGCTGTTTCTAGGCATTCGATTCTCCTGT
GCCCGTTGTCATGATCATCCTTTTGAGCGATGGACACAGAACCAGTATTACAATTTAGGG
GCCTTTTTTGCCCATATGACAAGCAAGCCAGGCCCACGACCAGACGACATGGTGTTTTAT
GAGCAGAGCAGCGGTGAGGTGATCAACCCGCGAACAAACGATCCTGCGAAACCGATACCG
CCATTCGGGCAGGTGAACCTGGCGGAGTATCATGGAAATTTACGCGAGGCTTTCGCCGCT
TGGCTGACGTCGCCCTCTAACCCCTATTTCGCAATGGCGATGGCCAACCGCCTATGGAGC
TATTTCCTGGGCAAAGGGATTATAGACCCTGTGGACGATATTCGTGCCGACAATCCGCCC
TCTAACCCAGCGCTGCTTGCGGCGTTGACACAAGACTTCGTGATGCACCACTTCGATATG
CGTTACCTAATGCGTCAGATCGTGCTTTCGCGAACCTATCAGTCCTCAATTGTCACCAAC
AAATGGAACGATGATGACGATATCAACTTCTCACATTTTATACCCAGGCGTTTAGATGCG
GAGCAACTTTACGATGCGATTAACCTTGCTGCGGGAGTCAAGCCCGATTATGTGGGGGCT
CCGCCAAGTCTTACCGCGCAACAGCTGCCAGGGGTAAATCAGGATAGTAGCGATGGTTTC
CTTGATCTGTTCGGACGGCCCACGCGCCAAACGCCCTGTGAATGTGAGCGCAATAGCAAT
ATGGGGATCGTGCAGGCTCTCGATCTCATCAACGGGCCGACGGTAAATCGAGCGCTCTCA
GCTCCAGACGGCCGCATTGCGAAGATGATTAAAGAGAAGCTTTCTGACAAAGAGATGATT
GAGGAGATTTTCCTGGCCACGCTGTCACGCCCGCCCTCGCCAAAGGAGATGCAGTCGGCG
CTCAGTTACTTCCGAAAGGCAGGCGACCGCGCACAGGCCGCTCAGGACCTGATGTGGGCT
TTGTTCAACAGCCCTGCATTCCTATTTAACCATTAAGGAGGCATTGCCATGCTTTCTATT
CCAGGTAATCATACTCGAGACTGTGACGGCATAACCCGCCGTGAGCTTTTAAGGATCGGG
GGCTCTTCTATTTTAGGGCTTTACCTTCCGGAGTTTTTGGCCTTAGAAGCCAAAGCAAGC
TCTATTGCGAAGCCTACGGACAAGCCTGGCTTTGGTAAAGCGAAATCGGTTATCCTCATT
TTCTTGCAAGGGGGGCCAAGTCACATAGATATATGGGACCCCAAACCAGATGCACCGGAT
AACATTCGTGGAGAGTTCAAGCCCATCCGAACCAATGTTCCGGGCATTTGGCTGACAGAG
GTGATGCCCCTACTGGCAAAGCAGATGGACAAGGCGACCCTTATTCGGTCGGTTTCCTAC
ACGCCAAACGGGCTGTTCAACCATACGGCGGCCATGTACCAGATGCTTACAGGAGAGCAG
GCGACCGACGTATCTCCATCTGGACAGTTGCAACCGCCCTCTCCGGCAGACTACCCGAAT
GTAGGGTGCCGAGTGGTGGAGTTCAAGCCCCCGGATGTGCCCATGTTGCCCTTTGTCATG
TTGCCGCGCCCGCTGCAGGAGAGCAATGTGATCGGCAAGGCAGGCAACGCGGGTTTTCTA
GGGCGTGCTTACGACCCCTATACCCTCTACCCGCCAAATGCCGACACCGATCCGAATGCA
ATGGACAAAATCCAAATTGCGGATTTGCAGCTCGCCAACGAGGTGACGCGAACGCGCATG
GCCAAACGTGTTGAGCTGAGGAAGCTGATCGATTCGGGCATGCCGGCGCTGGAAAAGGCG
GTAAGTAACTATCAGTTGGATTCCTACTATGAGAAGGCATTGGGGCTTATTCTGTCGGGG
AGAGCGCGAAAGGCGTTCGACCTTAAAGAGGAGCCGGATAAGGTGCGCGATCGCTATGGG
CGCCATGTTTTTGGCCAGTCGGTGCTGATGGCGCGTCGTCTCATCGAGGCCGGTACGCGA
TTTGTGCAGGTGAACTGGCCTTCTGTTGCCAACGGCGATCCGCGAGTAACAGCCTGGGAC
ACCCATGCTGCCAATTTCGGGCCGCTGCGCAATCTACACTGCCCCAAGCTCGACAGCGCC
CTTTCTGCCTTGTTGGAAGACATGCACCAAAGAGGGTTGTTGGAAGAGACCATGGTCATT
GCCATAGGTGAGTTCGGACGTTCTCCGCGGCTTGGTGTTTCGACTTCGGGAAATTCCAAT
GCACCCGATGGACGCGACCACTGGCCTTATTGTTACACAGCCCTCATTGCCGGAGGCGGT
ATTCGACCAGGCCAAGTCTATGGAAAATCGGACTCCACAGGTTCTTCACCGGCGGAGAAC
CCCGTGCATCCTCGGGAGATACTCGCGACGATGTATCATGCACTGGGCATACCACCAGAT
ACAGTTGTGACCAACTATCTGGGTCAGCCTCGACCGTTGGTGAGTGGGAAGCCGATCTTG
GGGTTGTTTTAGTTCACGATTCGTTTGTTAATGATGAAGCCTCTGAAGGGGACTCTCTCT
TCAGAGGCTTTTTATTGTTATTGCTTGTAGGCTTCGGAGGAGACCTTAGGCGTAGTAGGC
GATGAACTGGTCGAGATACTTCTTGCCAATCAAGAAGCCCTCTTCGCGCTCTACGGCACT
ATCTTCGTGCTCAATGGAGATCACCCCATCATAGCCATTACGGCGAAGGGCGGCGATATA
CTCTCCCCAGCGGATGACCCCTAAGCCAGGGATCACGTAACGCCACCAACCATGACCAAG
AATCCCCACTTCACGTTTCACGTGCTCTTTGATTTCAGTGTCTTTTCCATGCGTATGGAA
AATACGGTCAGCGAAGCGATCTACGGCTTCAATGTAGTCTATGCCTTGCCAGACGAGGTG
GGAGGGATCGAAGTTTAGACCGAAATTCTTGTTAGGAATAAGCTCAAAGAGCCGCTTCCA
GTGCGCGAGGTTCTGAATATTCGTGGCCGTCCAGTTTTCGAGAGCAAGCTTCACCCCGTT
CTTTTCCGCATGTTCCAGCAGAGGGGGAAACACCACCGTGCAGTCCTCCTCGATGGTTTT
CATGCGATCTTTACCGTTGGGCGGCAAACCAGCCATAGTGCACACCACATCTACACCCAG
CATTTTCGCGATACTAATGGCGTTGTAGACAGTTTGAATATTTGTACGGCGTCGTTCCGG
GTCTGCTGCGGTGAGGTCGGTATAGGCGGCAAGAGAGGAGATGCGCAGGTTGCGTTTTTC
CATGAGGGTAAGTACCTCTTTCGCCCTTTCTGGAGTGAAGTTATTGGTATCTATATGTTT
GCTGCCTGGCCCGGCAACAATTTCGAGACTACCGAAGCGATGCTCTCCGGCGAAAGCGGC
CACTACCTCGAGGGGTTCACCTGAGAAGGGGGCGGTGAGAATGCCAACAAACATGAGAAA
CCTCCTAAAAAAGATTTACTCCTATGGAGAGGAGTTTGCATTTTTTACGCACCTAGTTCC
AGCTGGAAAAGTTTTTCTGCATTCTCCGAAAGAATGCGGCGGCGATTGGAGGGGCTGATC
TCGGCGTCTTCGAGAAGCCCTATGATCGCTGCGGGGTCAAGATTGGGCAGGCCGCTGCCA
AACAGTAGACGATGAGAGCCGACAGCCTCGATGGCCGCCGGGATGCGGCCTAGATCGAGC
ATACCCGAAATTTCGAGAAATATGTTGGAGGCCTGTTGGGCCGCCATGATAGCGGTTCTC
CAGTCGGGGCCTCCCATTCCCAGCAGCACGAAACGATGCATATGGTAGCGTTTGGCAAGT
TCTAGACCAACCTCCACACAGAGCCGATTAGGGGCATGAAGGTAGATCGGCTTTTGAAAG
CGGCGACAGGCATTAAGAATCTCGTCTGCACTTAGGGGATGGAGCGGCTCTTCCGGATCA
TCGCCGGTAAGCAGTACCCCGAGGAAGCGGCGGTGGCCGAGAAGATCGCGCACGGCATTA
ATAGAGGACTCCTGGTTGCGGACGTGGGTAGCGAGACAGCCGTACAAACCGTTGGTTTGC
TCCAGCATATTTTTGAGAATGGTGTTCCCAGAAAGCGGATCGAGCCTGGCAGCACGCGTA
GAGATAACGATGGCCTGATCGATCCCTCTTCCCGCAAGAAGCTCTGCGAGGGTCTTAGCC
GTTTGGTTGGTCGAAGGTATCGGGCTACCTTCTATATAGACATGGCAGTCAATAACAGAC
ATAGTGCCTCACAGTGAAAAGATACGTTCTGCATTACGATGCAGAATCAGTTCTAGCTCC
TGAGTGGAGAGCTCGGCAAATTCCAGAGTGCGTAGGACTGAGGCGATGGGCCGCTGGGGG
GCTTCTGTCCCGAACAAGACTCTTTCGGCCCCCACATGGTTAGCCACCAGTCGAACCGCT
CCTGGAGCGAGCAGATGGGAGGTTTCTAGATACCAGTTGGGCTGTTCTTTAAGAACGGCA
ATAGCCTCCGCTACAGTACTACTGTCCACGTCGGAAAGGATGATAGTGGCAGGGTAATCG
TTGAGCAGGGATTGCAGGAGAGTACAATCTCCCATACGTCGAATCTGGAACATTAAAGGA
AGAGCGAGGGGGCGCAGCGCCCGTAGGAGAGCGCGGAATGAGGCCAGATTCACTGGCCAG
CCCTGCGAAAAGGGGAAGAACCGGATAAGGCGAAACCCATCCTCCTTCAACTGATGCAGC
TCGTGTTCATCTCCGAAATAGTGTGTCGGATTGAGGGAGGCCGCGGGTAAGAGCGCGGGC
GTATCCAAGCACGTTGCGCGTGTAATGGCATTGCCGATTTGGTGGGAGAGTCTGATTCCG
ACGGTAGAGCATACAAAAGCACGTCCTATCTCATGTTTTGCCATGAGTTCGAGAAGATGC
TCTACCGAGAGATCGGCTCCGGCAGAGGGCAGTGGCCCAACGATGGTATTAACATCCGTA
ATGTCAGGCATTTTGTTTCTCTGAGAGAAGAGCGCTTACACTCTTTGTAGCACCCGACGT
AGGCGCATAAGAGTACGTTCACGCCCTAGGCCCCATAGCGTATCGAACAGCCCAGGGCCT
ACGGTACGACCGGTTGTAGCGACGCGAGTAGGATGAACCACCTGAGCAAAGGGCACTTGA
AGCCGCTCGGCAACCTCTCTTGTGGCTTTTTCAAGGCTCTCTTGCTTCCATTCTGGTAGA
GCTTCATAGGCTTCGATCTCCATTTCAAGCATCGGTTTAAGATGAGGAACCCCAAACCAT
TTTGCCACCGCTTTTTCCTCATAGCCATGTGGGTAGTCAAGCGGTTGAAAGAAGAAGCCG
ACGAGATCGGTGACTTCAGATAGAACTTTCATACGTTCCATTTCAAGAGGGATGACACGT
CGCGCCATCTCTAACTCGTCTGGTTTGGGTGGATCGGAGATAAGGCCGGACTTTATGAGG
TAGGGCAGGCACATCCCGACGATACGACCTGGTTCGCTGTGACGAATGTAGTAACCGTTC
ATCCAGCGCAGTTTGTCGTAGTCGAAAACGGCAGGATGTTCCGAAAGTCCTTCAAGAGAG
AAGCGTTCGATGATTTCGGGGATGCTCATGATCTCGCGATTCTCCTCTCCGGCAGACCAT
CCGAGGAGCACGAGAAAGTTGAAGAGGGCTTCAGGTAGGTAGCCTTCGCGTACAAACTCC
ATGAATTGTGTGGCACCGTGACGCTTGCTGAGTTTTTTTCGATCGGGCCCGAGTATGAGA
GGAGGATGCACCAGTTTTGGGGGTTCCCAACCGAAAGCTTGTATCACGGCCATAAATTTG
GCGGCGCTAGAGAGCCAGTCATCCCCGCGGATAACGTGGGTTACCCCCATGAGATGATCG
TCCACGACGCAGGCGAGAAAGTAGGTGGGATAGCCGTCTGACTTCAGAAGAATCTGGTCA
TCTTGTGAGCGGTTTTCGTAGACGATCTCGCCCCGCACGAGGTCGTGCACAACCGTTTGG
CCTTCGAGCGGCATGGCCAAGCGAATCACGGGGGTTGGTTCAACGCCCTCTTCACTTAGG
CGCTTCAGACGCATCTGCTCACGACGTTGAGGGTCGCGGCAGTGCCGGTCGTAACCGGTG
GGGACGCCGCGTGCTTGTTGCTCTTTACGCATCGCTTCCAGGCGTTCCTTGCTGCAGTAG
CAGTAGTAGGCCTTTCCTTCGGCCACGAGCTTTTCTGCATACTCTTTATAGATGTCGAGC
CGTTGGCTTTGTATGTAAGGACCTTTAGGACCGCCGGTGACCCACCATTCGTCAGGAACG
ATGCCGAGGTAGCGTAGGCTCTCTTCGATCTCCCACACGCCTTCAGGAACGTAACGTTCG
GGGGTGCGATCGGTGTCTTCCAGGCGAGCGATGAACTGCCCCCCCTCTTTTTTGGCGAGC
AACCAGTTGTATATCGCGGTGCGCAGATTGCCCACATGAGGTGAGCCCGTGGGGCTTGGC
GCGTAGCGGACGCGAACCGGCATAAATTCTCCTTAGTGGATTATGTATTTGCGTTTAGAA
CGGTCGAAGCCCTGAGAAAGCTTGCGGGCATCAAAGACCCATACGCCGCCTCGTTGGAAA
AAGCAGTGATAGCCGGAGAGAATCGAGGCAACCATTCGGCGTTTCATACGGCGTACCACG
TTTGCTTCGGTAAGCAGGGTAAGGTACTCGATGCCTTTTCGATAGTGCTCCATGATGTGT
CGCAAAATCTCAAAGTTGGGGAGTTGCTCGTTTTCTGCGCGTTGTTGAAGCTCAAGCAAC
TCATTGATGCGGTTGCGGCTAATGAACATAATTGGTTCACTTTCATCGTTATAGTTAACG
ACGTAGCGATCCGGAGCTTGGCGTTCGAGGGTAAAGGTGGCTCCTGAATCGATTGGAATT
GTCGAGAACCAGTCGAAAAGGCCATAAAGAAGGCGCGTTTCGTTGTTGACCCAGATCTGC
GCTGTATGCCCCCCTGGCAGCATGAATTCGGTTTCCAGGATAGTAGGCTTTGGTGGGAAA
AAGCCTGGTGGAAACTGACAGAGCGGCATGGTTCCGATCTGTTTGTGATGATATTTAATC
ACCGCTCGGGCCGTTGTGGGCGGGTTAGGGTCCGGTTCAGGAAGGGGTTCTTCCTCATCG
AGTACGTCTTGGGCGAGTGGGTTAAGGATCTCCTGGCGGAGATTGCCGTCGAAGCCTTCA
TCTTCGAGTAGGACATCTATGGGGTTGCCATCGGCATCGAAGTAAGTCTCTTGTGGATAG
TGGAGAATAGAAGGAACCGTATAGACGTATGGCGGAAGGGAGCCTTGCGGGCGAAACCTC
AAGCTACCCACCCACAGCACTCTGGGGTCCTCTTTGAGCGCTTCGGTAACGGTTTGCAGA
TCTTGTTGGTATGTCGGGTAAGAGGGTGGTATTTCGAAGTGCTCTTCAAGAAGTTTGTTG
GCAAAAGTTGTTCCTTCAGACTGAAGCACCTTTTGCACGAGGATTTCTTTGTCTTCATCG
GTGAGCTCGAGGGGTAGAATCTCCTGTTCCTTCTGTAGTTCAACCTCATCGCCCACCTCT
TGTTCAGCTAGTATGGGGAAGAGCGCTCGCAGGCGAGTCTCAGTTTTCGACCCTATCCAT
AGATTGCCCTGAAGCGGAAAAGCACCGCTGCGGTAGATGGCTGTATAGAATTTGCGGGCG
TCGAAATTTTCTGGATCGAGATGGTAGGCGAGAAACTGCAGTACTTTACCATTTACCGGT
TCATCTACCCTATCGAGAAAAAGAGGAATTTTCTCTATGGGGTTTGACAACAGTTTTAGC
TCTTCGGCAAGAGGCAGATAGCGGCCGACCTCTTCAGGGGTTAAGAAGTTATCGAAGAGG
ATCTCCTCTTCGCGCTCCTGCTGCGTTTTGCTGAAGATGGCTTCAAGGCTAGCTTCCGTT
TCGAGAAGCCAGCTCGTAAGGGCGATGGTAGTATTTTCAACATGGAAGTAGCGTTTTCCA
TCTATGACGTAGCGCCGGATAATGTCGTCATAGACCTCTTGGGGGCGATGGTAGATCGCG
CTCATTTCTCGTGCAAGAACTTCGATACGGAGTGGACGGCCAGCTTCCAAAAGAATGCGC
TGCAGATTCCGGTCGAAGGAATGCGAGGTATCCATATACCGCAGCCAAAGTGTCCATCGC
CGTTCGCGTGGTGCCACACGCTGATTATTCTGAGTTGGGTCAAGGGTAAACCGCTCACGA
TGGGTTATCAGGATGACGCGTGCTAGTTTCGCATCGAACTCGGGCAGGGCGATGTCACGA
GCGATATCTATGGTGCGTAGCGCTGTTCCGGCCTGCAGCAATGTGTTGCAGATGAGGTCG
GCAGCATAGAGCGAGGCCAGAGTGAGATCTTTGTTTTGTTCTTCCGGTTTTTGTGGTGCG
GCAGTGGCCACGTTTATATTCCCCCTTGCTAGCTCAGCTAGCTATAGAATGTTTCGCTGT
AGATAGCAGTGATGTATGTGTTAACGTTGTTGTAGGTGACTCAAGAGGCTCGCCGATCAG
ATCGTAAGTGCGAGCTTCCGTTATTCGGGCTGTAACGAAGGTACCGGGCTGGGCGAAACA
GCGTTTCACGTAGACTTTGCCGTCAACCTCAGGACCATCACGGAAGGAACGCCCCACCGC
AATCGTTGGATCGAGAGGTGAGCGTCCTTCGATAAGTACCTCTAGAGTTCGTCCGATCCA
CTGACGATTACGCTCATAAGAGATGGTCTGTTGGAGCGCCATAAGCCGTTCTCGTCGTTG
AAGTTTGACTCGTTCAGAGACCTTTGGGCGCATGGTGGCGGCCGGTGTGCCTTCTTCGAG
CGAGTAGGTGAAGACCCCGACTCTATCGAATTGGGCTTCTTCAAGGAAACGTTCCAGGGT
TGCAAAGTGCGCCTCGGTTTCACCAGGAAAGCCCACAATGAAGGTTGTGCGAATGGCGGC
ATCCGGCATAGCATGACGGAATTTCCGAAGAAGTTCCATATAGCCCTGATAACTCATGGG
ACGACGCATTTTGCGCAGGATGGCGTCGTCGGCATGTTGGAGAGGCATATCAATATAGTG
ACATATCTTCGATGTCGTTGCCAGCGTTTCAATAAGTTCGTCGTTAACGCGCGATGGATA
GCAATAGAAGAGCCGAATCCAGTGCAGCTCATCCACCTCTGAAAGGGCTCTAAGTAGTTC
GGGCAGTCGGGGGCGCTGATAAAGGTCGTAACCGTACTGCGTTGAATCTTGGGCGATCAG
GTTCAGCTCGCGTACTCCTTGAGCCGCTAACCAGCTCGCCTCTTCGATGATTTTTTCAAA
GGGCTTACTGACATGGCGACCACGGAAAGAGGGGATGGCGCAAAAAGTGCAGGCGTGGTC
GCAGCCTTCGGAGATTTTAAGATAGGCCGACCAAGGCGTGCCCCATCGCACCCTTGTTGG
CATGTTGACCCAGCGGTGGTGTGGTTTAGAGACGGTTTCCACAAGTTGGTTAGGGCGAAT
AAGTACCTGTTGGGTGATCTTTGGAATGCGCTCGATCTGTCCAGTACCTAGGAAAGCATC
CACTTCAGGAATGGCTTCGGCCAGTTCTTGAGGGTATCTTTGCGCAAGGCAGCCGACCAC
AACAACTTTCTTGACATTTCCCTGTTGTTTTTGAGCAACCGCTTCGAGGATGGTATTGAT
CGACTCTTCGCGTGCCGATTCGATGAATGCACAGGTGTTGATGATAACCACATCGGCGGC
GATAGAGGCCAGCTCCTTGGGGGAGCGAATGAAACGCACGGTGTGGCCTTCCTCTTTTAG
AAGGCCTAGCATCTCCTCGCTATCTACCTGGTTTTTGGCACAGCCTAGGTTAATAAGACC
TATGGTGCGTTTGTCTACTGTTATTTGGGTTTGAGACATGGCGACTGCCGCGATATGGAT
TCGTTCGAGTTATTTTATCTACGCTCTGGATTGACCAGCAAGATGCCGGCGATCCCAAAT
AATGCTGCAATGTTGATTCGAGCTATTAAGTATACCCCAAACGCGAGATGGCGTGTCCGG
TGCTCTGCTGCACCACATCGTAGCAACACGGAGCCCTCCGACGACTGGATAGGTTGAAAC
GAATGGGGATACGGTATTATGTTTAGGAAAGAGGAGGTGGGTGGTATTGTATGTTCACGG
GCATTGTTGAAGAGATCGGAACGGTCGTTTCTGTGCAGAGCAGGGAGCGATCGGCTATAA
TCGAGATAGAGGTCTCGAAAACAGGCCAAGGCACGGACGTGGGAGATAGCCTAGCGGTAA
ACGGCTGCTGTCTTACCGTTGTGGGCAGAGAGGAGATAAGCCGGGACGCACATGTTGGAG
GTGTGATTCTCCGTTTCGATGTTGTTCCTGAGACGATGGTCAGAACGAATTTAGGCGACC
TACGGGACGGCGATCCAGTGAATTTGGAGCGTCCGCTGAAGGCGGATGGGCGCTTCGGCG
GCCATATTGTGCAGGGACATGTGGATGGAGTAGGGCGTATTAGAGAGGTCAAAGATGCCG
AAAACGCTCGGATCATGGAAATAACCTTCCCATCTGCATTGCGGCGTTATATTGTTGAGA
AAGGCTCCATCTGCGTAGATGGTGTCAGTTTGACCGTTGCCTCGGTAGCGCCCGATTCAT
TTACGGTTTGGCTCATCCCGCACACTTGTGAGGCGACGACGTTAGGAAAAGGTCAGCCAG
GGCATAGGGTGAATTTGGAGTGCGATCTCATTGGAAAGTATGTAGAGAGGCTTTTAATGG
ATGTCTTGCCTGACTACGTGAAGTCCTTTGAGAAGGGGTGCTGAGAGACAGATGGCGCGT
GAGGCCTCTGCACTGCAGGTACGTCCTCTGGTTGCAGCGGACGCGGAGGCCTGTGCGCGC
CTTTTTGATACCGATGTAAACCGCTTCCTTACCTCTCGCGTTAACCTAGAGGTTTACGGA
TACCAAAATGGAGCGTTACCTTCGTGGGGAGCCTTTGACGAAGGGAGGTTGGAGGGGGTA
CTGTTTCGCTATGCAAATATGGTGGTCGTTGTAGACAGAGACGGACGCACGGCGGCAAGT
TTCGCTTCTATTATAGACGGTCAGGAGGGACTATTAGGCGCAAGGGGGTCTCTAGAGACG
ATCTATGGTTTGCGGGCTGCTTTGCGGCGCTACCGCGTTGTAGGGTTGGAGGTGAGTCCG
TTTATGCGTTTGGACAGCCCACCACAGTGTGAGGAGTCGCTTCTGAGGCTAGCACGTCGA
GCGACGATAGCTGACCTCGATAAGTTAGCCGATCTCTATGCTGGGGCGGGCAACATGTAT
CGGAGCCGTCCAAACGTTATGAGTAAGCTCTCCAGCGGTCGGGTGTTTGTGGTGGAGGAG
CAGATGGGTCAACCCTCCGCAACGCGGATTGTTTCTTGTGCCCTGCTAAACGTGGAAAGT
CAACATGTTGGGCTTATCGGAGGTGTCTATACGCGGCCCGAGTCGCGTGGTCATGGCTAT
GCGGCGGCGTGTACGGCGGCGTTGGCTTTAGATCTCCAAAAAGACGGCAAGTTGCCCTGT
CTGTTTTACGAGAACCCCGTGGCTGGCAGATTGTACCGGCGATTAGGTTTTAGAGAGGTC
TCGATGTGGGGCCTACTCTATTTGGAGGATACGCAGGAGGCATCGGGTCGTAAATAGGGC
AGAAAAAGTGTAGAATGTATCGGTTTTGTGTCAAGAAATCGAAGGTGGAGGTCCTATGTT
TGTCTCTATTCGAGATGAGATCGTTTTCGCTGCGGGGTACAAGCAGCTTGGAGAAGGGTT
AAAGGATTTAGGCTATCAAGCCGTAGAGCTGTTGGTGCTTCGCGATGACACGGTGCCGGC
GCTCTTACCGGTAGAGGGTAAGGAGCGTCTTCGGGTTTCCAGCGCGGAGGAGCTAGCAGA
GCTGAAGCGCCAGGCAGAAAGCCTGAACGTGCAGGTTTGCGCTCTCTGTATGGGCAACAA
CTTCAACGCCGCGGATAGAGAAGCTGAGGTCTCTTGGGCGGTACGCACCGTGGAGGCTGC
TGCTCAGTTGGGCATACCAGTCGTTCGGATTGACCCGCTTTTGAAAGGGGAGCCCCATCG
AGCTGCTGAGGAAGCCCAAACCCTTGTTGTTAGCGCTTTAAACGAGATACTACAGCGTAC
GGCTGGCATCGGAGTGGATTTAGGAATCGAGAACCACGGAAGTGTTGGCAACGACCCGGA
TTTTCTGGGCTATGTGCTCTCCGCTGTCCATTCGCCTCGTTTAGGGTTAACATTGGATTC
GGGCAACTTCTACTGGCGCGGTTGGCCTCTGTCTAAGGTCTATGCCATTTTTGAGCGTTT
CGCTGGTGATGTGAAGCATACGCATATTAAAAACATTGCCTATCCGGAAGAGATCCGAGA
AAGCGAACGCTCCATTGGCTATGAGTATGGGCGCTATGTCTCGCCAATAGACGAGGGGGA
TATTGACCTAAGCCGCTATGTACGTTTGTTGAAGCAGGCAGGATATTCTCGCGATCTCTG
TGTGGAGGACGAGTCGTTGGGGCGCTATACTGAGGCGGAAAGACGAGCGAATTTACGCAA
AGGACGCCAGTTTTTGGAGAGGCTTATTCAGATCGCGTGAGGTGTGGCCTCTCGATTGGA
AGGACAATTTCGCCGAGAAAGGAGAGAACGGATATGGAAAGAAGAGTTTTAGGAAAGACC
GGTTTAGAGGTCAGTGTGCTTGGGTTTGGTGGCGCGGAGATAGGCTACCTCGGAGCAGAA
GCTTCCATTGTGGAACGTCTGCTCAACAGTGCCTTGGATGCCGGCCTGAACGTAATTGAT
ACGGCTGAGTGCTACTCCAATGGCCAAGTTTCAAGCGAAGAGCTTATCGGTGCGGCGATT
GCACATCGGCGATCCGAGTGCTATCTGTTCACCAAGTGTGGCCATGCTTCCGGGCTAGAC
TACCCTGACTGGAGCCCGACCTTGCTAGAGAGGTCTATAGAGAGGAGTTTGAGGCGCTTA
CGCACGGATTATCTGGATCTTATTCAGCTTCATACATGCTCGCTCGAGATTTTACAACGC
GGAGAGGTCATCGAGGTGCTGCAACGGGCGCGGGATGCTGGCAAGGCGCGCTTTATCGGT
TACAGTGGAGATAATGAGGCCGCACTCTACGCGCTTGAATGTGGTGCTTTCGATACTTTA
CAAACCTCGATTAATATTGCCGACCAGCGTGGCATCGATCTCCTGCTACCGGTGGCCCAG
AAGAATAACATCGGCGTTATTGTAAAGCGGCCCATAGCGAATGCAGTATGGCTTTATAAA
GAGCGGCCTTCAAACGGCTATATCGCGCCTTACTGGGAGCGTCTGCAGAAACTTCAGTAC
AGTTTTTTGGACGATCCTGAAGAGGCAGCAGCAACGGCACTTCGTTTCGTGATCGGGTTA
CCGGGGGTTCATACGGCAATTGTCGGCACAACGAAGCCGGAGCGCTGGCAACAGAATGCC
AAACTACTGGAGGCAGGGGGGTTAGAACCAGAGCAGATTGAGGCGATACGTAGGCGCTGG
AAGGAGGTGGCCGAAGCCGACTGGGTATCCCTTAGTTAGCGACATATGCGAATAACGTTT
CTTGGGACGAGCTCTGGGGCTCCGACTCGCAATCGCAATGTAAGCAGCGTGGCTCTACAG
CTTCCGGAGCAGGGTGTCCTATGGCTGTTCGATTGTGGGGAGGGGACACAACACCAGATT
TTACGCTCTCCATTGCGATTGAGTCATCTCGAGCGCATTTTCATTACTCATCTCCACGGC
GATCATCTGTTTGGACTACCCGGGCTGCTAGCAAGCCGAGCAATGCAAAACGGTGGCACC
ACACCCGTTACCTTGTATGGGCCGGTCGGGTTAGAGGAGTATGTTCGGCTATCGTTGGAT
ATCAGCCGTTCGCGGCCAAACTACCCCATTGCCGTACAAACGGTTCGCCCCGGCTTGATT
TATGAAGATAAGCGGTTTGAAGTTTGGGCAGCCCCCATGCGGCATCGAATAGAGTGTTAC
GGCTATGCGGTAATAGAGAAGCCGTTGCCGGGGCGTTTTGATGTGGAGCGCGCGAGGGCC
CTTGGAATACCCGAGGGCCCCCTCTATGGACGGCTAAAAGCAGGGGAGGTGATTCGGCTA
GAGGATGGCCGCATTATTGATGGCAAAACTCTTGTTGGACCACCGCGTCCAGGGCGCAAG
GTGGTTTATTGTGGAGACACCATCTACACACCCAAAGCTGTAGAGTTAGCCAAAGGAGCC
GATCTGTTAATTCATGAGGCAACCTATACAAATGAGGAGTTAGAGCATGCCAAACGCGGC
ATGCACTCCACCGCTGAGATGGCGGCACGGACAGCGGCCGAGGCCGAGGTGCGATGCTTG
ATCTTGACCCACTTTAGTGCGCGCTACGAAACCGGTGATAAGATGAATACGCTGTTGCAG
GAAGCGCAGGCGGTTTTCCCCAACACCCTTGTGGCCTATGACTTTATGGTTTATGAGGTG
CCTCGTCGTGAGCCGCAATGAGCTTGGAGGCGATATCGGGCAGGAACTTTATAATATCAC
ACTAATGTAGTATTATAACGAGACGCTAACTTTGAAGAGTGTGAGGGATGCCCTATGCGC
ATGGATAAATTGACCATCAAAGCTCAAGAGGCGGTGCAGGACGCCCAGCAACAGGCTGTG
ACACATCAGAACGTGCAGATTGACGTTGAGCATCTGCTTGCCGCTTTGCTTCAACAGACG
GATGGTGTAACTCAACCTATTCTTCAGAAACTCGGAGTGAACGTGCCGGTGCTGGAACGT
CAACTTGAAGCGGAGATTGAGAAGCTACCTAAAGTTTCCGGCTCGGCGGAGCATGGATCA
ACGATATCCCCGCGCCTTCGCAACGTTTTTAACATCGCGTTTTCAGAGGCCGAGAGGATG
CAGGATGAGTACGTAAGCACAGAGCATTTGTTACTCGGTATCGTTGCGGACGGCCAGAGC
GGTGCGGCGAGGCTTCTTAAAGCGCAGGGAGTAACGCAGGACAACTTATTGCAGGCATTA
CGCGACGTGCGCGGGAATCAGCGGATTGTTGACCCCAACCCCGAAGAGAAATACCAAGCT
TTGGAGAGGTATGGTCGTGATCTAACCGAAGAGGCACGCAAGCAGAAGTTAGACCCGGTG
ATCGGGCGTGATGAAGAGATACGCCGTGTTATTCAGGTGCTCTCACGGCGTACAAAGAAC
AACCCGGTTTTAATTGGAGAACCTGGAGTCGGGAAGACGGCTATTGTAGAGGGTTTGGCA
CAGCGCATTGTGGAAGGAGACGTGCCTGAGGGATTACGTAATAAGCGCATCATCGCGCTT
GATCTCGGCTCTTTAATTGCAGGCACGAAATATCGTGGCGAGTTTGAGGAGCGCCTAAAG
GCTGTTCTCAAAGAGATCGCGCGTGCTGAAGGCTCCATCATTCTGTTTATAGATGAGATC
CACACCATTGTTGGAGCAGGTGCAGCCGAGGGCGCCATGGATGCCTCCAATATGCTGAAG
CCGATGTTGGCACGCGGTGAACTGCGCTGCATCGGTGCCACCACGCTCGATGAGTACCGA
AAACACATCGAGAAAGATGCCGCTCTTGAGCGACGCTTCCAACCGATCTACGTTGGCGAG
CCATCTGTAGAGGACACAATCGCCATTTTGCGAGGTTTGAAGGAGCGCTATGAGGTTCAT
CATGGCGTGCGCATCACCGACAGCGCTCTGGTGGCAGCAGCGGTGCTTTCGCATCGCTAC
ATATCCGACCGATTTTTGCCAGACAAGGCCATAGATCTAGTGGATGAAGCTGCCTCACGT
CTGCGTATCGAGATCGACTCGATGCCGGCAGAGATTGATGCGGTGGAGCGCAGGATACGC
CAGTTAGAGATCGAGCGTATGGCGTTGTCGAAGGAGACCGATGAAGCCGGCAAAGAGCGT
CTTGCAAAGATCGAGCAGGAGTTAAGCGAACTGCGCGAGCAGTCGGCACAACTGAAGGCT
CGTTGGGAGAATGAGAAGCGGGTGATCCAAAAGATCAGCAAGACGAAGCAGGAGATCGAG
CAGACTCGGTTGCAGGCGGAGGCTGCAGAGAGAGAGGGCGACTTAGCGAAAGCCGCTGAG
CTTCGGTACGGGGTAATGCACGCGCTGAACAAGCGCTTAGAGCAGGAACAAGCCGAACTT
CGGGAGGTGCAGCAGGGTGGTCAGGCCCTGTTGAAAGAGGAGGTAACAGCGGACGATATC
GCCGAGATCGTCAGCAAATGGACGGGCATTCCCGTGAGCCGCATGTTGGAGGGTGAGATG
CAGAAGCTGCTCCACATGGAGGAGCGACTTCGCCAGCGTGTGGTCGGTCAAGATGAGGCG
ATTACGGCGGTGGCTAACGCTGTACGGCGTTCACGCTCCGGTTTGGCCGATCCGAACCGA
CCCATCGGCAGCTTCATGTTTCTCGGCCCGACCGGTGTGGGTAAAACGGAGTTGGCACGT
GCGTTGGCCGAGTTCCTCTTTGACGACGAGCGCGCCATGGTGCGCATTGACATGAGCGAA
TATATGGAGAAGCACTCGGTGGCGCGACTGATCGGTGCCCCGCCGGGATATGTGGGCTAT
GAGGAGGGAGGTCAGCTGACGGAAGCGGTACGGCGCCGGCCCTACTCGGTGATTCTCTTT
GATGAGATCGAAAAGGCGCATCCGGATGTTTTCAACGTGTTGCTGCAGCTTTTGGATGAT
GGCCGATTGACCGATGGACAGGGTCGCACGGTGGACTTCCGGAACACCGTGGTCATCATG
ACCTCGAATATCGGAAGTCACATTATCCAGGAACTTGCGCTCACCGACCCGGCTCTCATG
CGCCAGCGGGTCATGGAGGCGGTCCAAGCTCACTTCAGGCCGGAGTTTCTAAACCGCATT
GACGAGATCATCCTCTTCAAGAGCTTGACGATGGAAGAGATTCGAGAGATTGTAGAGATA
CAACTCGGGCTTTTACGCAAACGCTTGGCCGAAAAGAAGATCACCCTAACACTTACGCCC
AAGGCACGCGAGGCGGTTGCTCTGGCGGGTTACGACCCGGTATATGGGGCGCGACCGCTT
AAACGGGCAATCCAACGGTTGATCGCCGACCCATTGGCTCAGAAACTATTGGCCGGCGAG
TTCCGTGAAGGTGACCATATTCTTGTAGACGCAAACGCAGAAGGGGTCCTCTCCTTCCAG
CGTGCGCCGGAGGTCATTGAGACAACGGTCGTGGGAAGTTAAAGGGAGCAACAGCGAGGG
GAAGCGGGGCTATTACCGCTTCCCCTTTCTTTTTAGCGGTAAACGAAACGATGGATGCCC
AAAGGGCAACTATTTTTAAGGACTGCATTAATGGAGGGCAATGCCGAATGGGCTGCTAAA
GTTGCCCACTCCATGACCTCCTGAGCCGTAGCTTATCCATCCTGTACCTGTCATATCGTT
GAAGCGTACAATACGGTTGTTGCCGTTATCTACCACATAGATGCGGTTTTGGCTATCAAT
GGCGATACCCGTGGGGCCGGTAAACTGGTTAATGCCATTGCCTTGAGTCCCAAAGGCGGT
CCAGTTGGTACCGTTCATGTCGCTCACGCGCACAATGCGATGGTTAAGCGTATCAGCGAT
GTAGATGTTGCCTTTACTGTCGAGGGCGATGTTGCTCGGGAGGTTGAACTGGTTTTGTCC
GTAGCCTGCAACGCCATAAGTTATCCAGCCGGCTCCCGTCATGTCGTTGACGCGGACAAT
GCGATTATTATTGGAATCCACGATATAGATGCGCCCGGAGGAATCGATGGTTACCGCAGT
GGGATTGTTAAATTGGCCTTGGTTCGTGCCGGCCTGTTTGTAGGTTCCCAGATAGAGCGC
ACCGGCACCCGTTATGTCGTTGACTCGAATGATACGTTGTCCGCCAAAGTCGGCAATATA
GAGGAGACCGCTGCTATCTATCGCCACACCGTAGGGGCCGACCAAAGAGATAGCGGAGCT
GAGAACTGTCCATCCTGTGCCGCTCATATCGTTGAAAGAGACAACACGTGCGTTGGTATA
GTCCGCCACATAGATATGTCCTTGCTTATCTACGGTGATGCCTCCAAGCAGACCGAACTG
CCCAGTGCCACTACCGCGTGAGCCATAGGTTGTCCATCCTGTGCCGATAAAGTCGTTGAA
TCGAACAACGCGATTATTGCCTTGATCGGTCACATACATGGTCGGACCGGGACCGCCACT
ATTGCCGCCACTGCCCGATGCAGGGGAGCCGTTTCCTCCTCCACAGCCCGCCAGCAGAAC
AAATGGGGTAAGCATCCCGACCTGAAGAAACTTACGTCGCTCCATTCCCATTCCCTTCGT
TGTATCTTTGACTTCTACTTCTCCCTAGTAGGAACCACGTTTAGTATAACCGATTTTGCG
GCGTGGAACTTGCTAGGGAGTGGGCGCCCCGTTGGTGAAGCGTATCAAGGAGCGGCAAGA
AAAGAGGGCGGGCAGCCCTGGAGGGTGGATGCCCGCCACATAGTTCATTGGGGGGTGGTT
AGTGAAGTGCGATACCGTATGGGCCAGCAAAGTTGCCAACACCGCTGCCCTGGGAGCCGT
AAGTAATCCAGCCTGTTCCGTTCATATCATCGATACGTACGATGCGATTGTTATCAGTAT
CAACCACATAGATGCGATTTTGCGAGTCGATGGCGATTCCGTAGGGATATTGAAATTGGT
TGGTCCCAGTACCTTTGGTTCCAAAGGTCGTCCAGCCGGCACCCGTCATGTCGTTGATGC
GAACAATGCGATTGTTGAGGGTATCGGAGATGTAGATACGGCCGCTGCTATCCAGCGCTA
TGCCGCCGGGCTGATTAAACTGTCCTTGGCCGTTTCCTTGGGAGCCATAGGTTGTCCAGT
TGAGCCCACTGATGTTGTCAACACGAACGATGCGGTGGTTAAAGCAGTCGATGACATAGA
TATGCCCGGTAGGATCCACAACAGCCGCGTAAGGACCGTAGAAGTGACCTTTCCCAGAGC
CAGGCTGTTTTAGCTGCCCCAGTGCCACTGGGTTTGTTCCGTTCATGTCATCGACACGAA
TAATGCGATCACCACCAGAGTCAACAATGTAGATGTGGCCAGAGCTATCGAATGTTACAT
CATTGGGAGCTTGTAGGGAAAGCGTGTTACCGAGAGCAACCCATCCGGCACCGGTCATAT
CGTTGATGCGCACGAGGCGGGCGTTCTGGTAATCTGCGATGTAGATACGCCCTTGAGGAT
CCACGCTAAGTCCACGTGGCAGCATGAATTGGCCTTGTGAACTACCCATAGATCCATAGG
TCGTCCAACCTGTTCCCGTGAAGTCGTTGAATTTGACGACGCGTCCATTATTCCGGTCAG
TAACATAAATAGTCGGCCCTGAAGAGCTTCCTCCAGAGCCAGCCGATCCGCTTTCTCCAG
AGCCTCTTCCTGGTGAAGAGCTAGGGCTCCTACCGCATCCACTGCAGCCTGCCAAAAGAG
CGAACGGGGCGAGAAGGCCAAGTTGCAAAAACTGACGTCTGTCCATGCATATCCTCCCGA
AGTTAGAGATTTTTGAAGAACGTTGGATTGGGTTTATTACGTGTGATCGGCGTGTATAAA
CACACACCCTTTATTTTAACACATTTCCATAGGGAGTTTGTGACACGCGAAAATTTGCTT
GAAATTCTTCGAATAGTTTTTTGACAGAGTGAGAGAAGCCTTGCATCCTGCTAGGGAGTG
GTCGCCCCGTTGGTGAAGCGTATCAAGGAGCGGCAAGAAAAGAGGGCGGGCAGCCCTGGA
GGGTGGACGCCCGCCACACAGTTCATTGGGGGTGGTTAGTGAAGTGCGATACCGAATGGG
CTAATAAAGTTGCCAACACCGCTGCCCTGGGAGCCGTAGCTAACCCAGCCTGTTCCGGTC
ATATCATTGATACGCACGATGCGATTGTTGCCATTGTCAGCCACATAGATGCGATTTTGC
GAGTCGATGGCAATTCCGACGGGAGCTTGAAATTGGTTGACCCCAGTACCTGGGGTTCCA
AAGACCGTCCATCCGGCACCCGTCATGTCGTTGATGCGAACAATGCGATTGTTGAGGGTA
TCGGAGATGTAGATACGGCCGCTGCTATCCAGCGCTATGCCGCCGGGCTGATTAAACTGT
CCTTGGCCATTTCCTTGGGAGCCATAGGTCGTCCAGTTGAGCCCACTGATGTTGTCAACA
CGGACAATGCGGTGGTTATTGGAGTCGACGACATAGATATGCCCGGTAGAATCCACAACA
GCCGCTACAGGACCGTGGAATTGACCTACAGCAGAGCCAGGATTATTTAGCTGCCCCAGT
GCCACTGCGCCTGTTCCGTTCATGTCATAGACACGGACGATGCGTTGACCACCAAAGTCA
ACAATGTAGATGTAGCCAGAGCTATCGAGAGTTACATTATAGGGACCTACTAGGGAAAGC
GTGCTACCGAGAGCAACCCATCCGGCACCGGTCATATCGTTGATGCGCACGAGGCGGGCG
TTCTGGTAATCTGAGATGTAGATACGCCCTTGAGTATCCACGCTAAGTCCGCCTGGCAGA
TTGAATTGGCCTTGTGAACTACCTGTAGATCCATAGGTCGTCCAACCTGTTCCCGTGAAG
TCGTTGAATTTGACGACGCGTCCATTCCCCTGGTCAGTAACATAAATAGTCGGCCCTGAA
GAGCTTCCACCGGAGCCACCACTGCCAGAACCACCGGAACCGCTTCCTGAAGAGCCTCCT
CCTGGTGAAGAGCTAGGGCTACCACCGCCTCCACCGCAGCCTGCCAAAAGAGCGAACGGG
GCGAGAAGGCCAAGTTGCAAAAACTGACGTCTATCCATACATATTCCCCCCGAAGTTAGA
GATTTTCGAAGAACGTTGGATTGGGTTTATTACGTGTGATCGGCGTGTATAAACGCACGC
CCTTTATTTTGACACTTTCCCCTACAGAATCCTGCATGGAGTTTGTGACACACGAAAATT
CGCTTGAAATTCTTCGAATAGTTTTTTGACAGAGTGAGAAAGGTCGCAGGTTCCCTCACA
ATCAACTGCTAGAGGCCTCTACATGAAGCTTATCACCTGCTTTCAGAGCTAGAGTAGGGC
TCAGATGAAGCCTCGCATCCTGATAGACGACAGGTACCTGCTGTTTTTGAAGGCAAACTG
TCGTGTTTTGCCCGAAGATGGGCGGTAAACATAAGTCGGTAAGTGCAAAAGAGCCCCAGA
GCACTTCCAATTCTAAAACTCCTTCCCTATCTAAATGCACGATGCCCCAGGCGGTACCGG
CGGTGAAGAGGCATCGGAACGGATCGGCAGACCACCTGGGAAGGATTTCTAGGCGGTTCG
CAGGAGCCGAGTAGCGAATGCCGCTTAGTGCAAGCAGTAGGCCCCAGGAAGAGAGCGCAC
GGGCATAATGATGCCCACATTCAAACTCATTCCATGGGTTACGGCGTACCCCATCATGAC
GATTCCGAACGCCACGCACGATGGCAAGGCCTTCTTCGAGTTTTCCTTCATAGATTAAGT
GGCTGGCTACCTGATATTCGATACCTGTCCACACCTCATCGGCGTAGGGAAACGGGTAGC
GTGGACGCCTGCCGTGCGGCCAAGTGCACAAAAGAAGGCCCGATTCGTCGTTAAGTGCAT
AACAACGTTGCACGCTGGCATGTTGTGACAGATCGGGCTTCCAGTTGTAACGGAAGACGG
ATCCTATGGCTTTTTTAACAAGCTCGGGCGGCAGTAGGTAGCCGAGGCCAATAACATGGG
CCATCCACTGACCTAGGAGTTGGTCGGAAAGGCAGCCTGCCCCAAACTGGTGGAGCGGCT
CCGGTTCGAGTGGGAGCTGGTTAGGCGACTGTTGTTGCACTGCACCGGAGTTTGTTGTCG
TAACGATTTGACGGAAAAACTCCCCATTCCACAAAAGCTCCACAAGACGGGTGCGGCCTT
GTTCGTAGCGATTCCGATATTCGCTGGCCTTCTCATAAAATCCCAGCTCTCTAGCCATCT
CTTCGGCAGCCCGGAGGGCACCGAGATAGAGAACGCTGCAAAGGGGATTTGGGCCGTAGA
ATTCAATGTCGTAGGTATTGTGCTGTTCTCCTTCCATGACGCCGTCTTGATCGGAATCCC
AAGAACCTGGCTGCCAGGCAAATTCGAGAGCGCGCTGGACGCCTGGCCAGATGGTTTGGA
GAAACTTTCTATCTCCACACTGTGTCCATTCACGGTAAGCGCGGAGGATTGTGCCCATTT
GACCATCGGCGGCTGGTTTAAACTGCCATAGGGTTGAGCTAAGAGGCAGCAGGGTTCGAA
ACGCCATATGTCCATTAGGACGAGTATTGTGGCAAAAATCGGTGAGGCGCACGCTGCGCT
CAAGTGAGGGAAAGAGAAAAGCGGCGGACATCGCATAGTTCCAGACATGTGTGCAGTTCA
TCGGACAGCAGCCTCCTCGATCGCCACATCCTTCAAATGCGTTCATGCGTCCATCGGCAG
TATACAAAACCGTAGGCGATCGAAGAATAGAAATATTCGCTCCTACGGCATCGAGGACAA
AAGGTGGCAATGTGGAGCGATAGAGGGCATGATGAAAAGCGCGCGTTGTCTTTTCAAGGC
TAGCAAGGTTCTCGAAAGTGTAGCGAGCAGCCTCCCATGAGGATTGAAAACGGGTGGCAT
AGTGGTTGCCGATATGTTTTCCATGCACCTCCGGTTCCGAGTTCCAGTAGTTAACAAGGT
TGGGGAAACGCCAGGCAATGAGGAAAGGTAGCTCAACATGGCTTTTGGGTGCAAGATGCG
CGTGGAGTGCGAGAGTGGCGACGTCGGTTTGATGATCGGGAGAGGGGGAAGCTTGAGGAT
CGCTGGATAAGTGTCCTTTAGAGGACACGAAATCGTCCCAAAAGTTTTGGGCATCGTCCC
ACCAACCTGCACGTTCCCAGCGTAGGCGGTAGCTAACGTTGTACCAGTCGGTCATTAAGG
TTATATCGCCGTGGTGAGGGTCGGAGGGTTGGGGTTTTCCACCGGTCATAAAGATGCCAT
GTAAAGCGTTTTCTTCTTGCCAGGTATTGAGATTTCTCCCAAGCTGTTGATGATAGCGGC
TACCAGGAAGTTCGTGGCCGGTGAGGCCAATGGGATTTAAAAGGCACAGGGCGATGGTGG
CAGATAGGGCATGTTCTGTAGGGTTGCGCACCCTCCACCGGAAAAAAGCGACCGGGAGCG
ACGAGCTTTCCACATCCATGGGAATAAGGGGATTGAACGCTTCAAGAGAGAGTTGAACGG
GCAGAAGGTCGTCATGAAAATGAAGCCATGCGAAGGGATATTCTCCGCGAAAGGTGTTAG
AATGAAGTCGAGGGAGGCCCGGAACCCTGCCCGTTGGCAGGCCGGATGCACCGCTGTAGG
GCGGAGGGATACGGCTTTCAAGTACGCGAGCAACACCTTTGTCATTTTCGCTCTCGAAGT
AGCCGAGAAAGAAGGTAAAGGGTAGGTGAAAGCCCTTACCGGGATGATTGAATATCTCCC
AGTCTCTCAGGTCGCCGCGGCCACCCAGTGATATCGTGCCGGTGCCAATGCCACCGAGTG
GAAAGGCGATCTCACATAGCCTACTCCCGCGATAGATATGGCGGTATGGAGTAGATTGCT
TTGGCATAGACCTCCTAGACCAAGTGGGTAATTTAAACGGGTTATTCGCCATTTGTTTCC
CCGACTCCTGTTTTAATAGAATAAGGGGGCAAGAAACTCTTAGTGGCTTGCCCACAGGGA
TAGATTGTTCATCGTCGTCAATCAACTTTACCTGAACCAAATTTAGCAAGAGTTTCAGCG
GTCAAGTGGTGAAGGTGAGCCGGTTCACCCACTCAGCGAATCCCCATGATTAGGGGGATG
TGTGGGATTTAGAACTTTCTGATGGGTAAGGAAAAGGGCGGTGAAGGTTCACGAAAAAAG
TGAAGATTCGGTGCAGGGCAGTCTTGACGGCGGTAGAGGTATAATGGCGGCTAAGATGAG
AGTTTTAGGCATAGAGACAAGTTGCGACGAGACATCGGTAGCCATTGTGGAAGAGGGGGA
GCGAGTTCTTTCGAACATTGTGGCTAGCCAGGTGGACCTCCATGCGCGGTATGGTGGGAT
CGTGCCAGAGGTCGCTTCACGGCATCATGTTGAGCGATTTATACCGGTAATGTGCGAAGC
GTTGGCAAGTGCCAAGACAACATTAGATGATGTGGGACTTATCGCCGTAACAAATAGGCC
TGGGTTATTGGGCGCTCTGTTGGTGGGTGTTTCGGCGGCGAAAGCACTGGCCATGGCTTT
GAGGCGGCCCATTGTGGCTGTGCACCATTTAGAGGGGCATCTTTATTCGGCTTTTCTTGC
AGATAACACGCTTTATGAGAGGCTACCGCTCGTTGCGCTGATCGTTTCCGGAGGGCATAC
GCAACTGGTTTGGATGGAAGGATATGGGCGTTACGCCCTGTTGGGCGCTACTCGTGATGA
TGCGGCCGGTGAGGCTTTTGATAAGGGAGCTAGGTTGCTTGGTCTACCCTATCCTGGGGG
GCCTAACCTCTCGAAACTGGCGGAGGGCGGAGATCCAAGTCGTATTTCTTTCCCGCGAGG
CATGATCTCTGAGGGGTTGGATTTTAGCTTCAGCGGGCTCAAAACGGCTTTGCGTACCTT
TCTAGAAAAAGACCAAGGTGCCACTTCATTGGCGGACATAGCAGCCTCGTATGAGGCCGC
TATTGTAGACGTGCTAGTGGCAAAGTTACGTCGTGCCTTGCAAGCGACGGGAGCAAAGAC
CGCCTGTGTTGTGGGAGGGGTGGCAGCCAATCGGCTGCTGCAGCGTCGGATGCGAGCGAT
GGCCGTTGAGGAGGGCCTTCATTTGGTGATGCCTGAACCGACGCTCTGCACCGATAACGC
GGCTATGATCGCTGCCGCCGGTTACTGGCGATACCGCACCTGTGGAGCAGATGCCCTGAG
TTTTGACACGCTGGCAACGGCTCCGCTTGCCACATTCCAACTTGCTTAAGAGGGAAACGG
TGGAACTGTTAGGAATTTTAAAGGAGTCACCTGCCCTAAAGACGCTGTTCGAGGATTGCA
TGGCAGGGCGGTCGGGCTTCACTGCTGACCATTTCGATGCTCAAGTTCGCAAATGGATCG
GCCTTTCTAGCTCTACAGCGCTTCGATGGATTACCTATAGGGGCCTTGGTGGCGAAATGG
ACGGTGTAATGGCTTTAGGTATGAGCGATGAGGCGTGCAAGGCCTTTCTGATGTATGCTT
GCGGTGAGCGGGCCGTGCGAGAGCTTCTTTTGAGGCTACCTAGGGATCATTGGGTTGAAT
TGAAATACGTGGCCGAGTGGATGCGTAACGGGATTACTGAGTTGATAGACGTGCAGGAAG
AAAACAAGGAGAACGAGACTGTTTACAAGGTAACAGGGCGAAGGCGTGGCAGGCGTTCTG
TGATAGAGCACATGGTGGATGGGAGTAAGGACGGTGTTCTGGCTGAAGTTCGCTCTCTTT
TGCGCGAAACATCTTGCAGAACTCGAAGATACTTTGCCATTGAAGGAGATTTGTTATGTC
TGCGTGCCGTTGAGGATGGACTAGCGATTCACTGGTTGCTTTACACTCCGGAGTTAAAGA
GCGATCCCCTAGGTTACCAACTGTACGAACAGGCCTGCTTACAAGAGGTGCCTAGGGCGT
GTCTGAGTGGAGGTTTAATGGCTAAGCTCACCACAACACGGCCGGTTCCACGTGTGATAG
CGGTCGTTGAGACAGGAGTGCGTTCGCTGACTCATTTTCAGCTAGGCTCGCGGTCTGTCC
TGCTCATAGCCGAAAATATTGCCAATCCCGATAACCTTGGAATGATATTGAGGACTGCCG
ATGCGGCTGGAGCAGAGGGAGTTATGGTGGTAGGAGAAGGGTCGGATCCGTTCCATAAAA
ACTGCATTCGGGCGGCACGAGGAGCGATAGGACGATTGCCGCTATTGTATTGCGATAATT
TGCGGACTGCCCTGCATGCCTTTGTGGCAAAGGGTACTCAGGTGATAGGCGCGACCGGTT
CGGCGCAGGAGACTCTCTGGCAGCTAGATTTTCGACCTCCTTTGCTCTTGCTGGTAGGCA
ATGAGCAAAACGGCCTAACAAAAGAGGTGCTTGAGGTATGCACCCATCAGGTTCGGATTC
CTATGGTAGCAGGCCAGGATTCGCTAAACGTTGGGGTTGCCGCGGGCATTCTGCTCTACG
AAATACAGCGGCGACTATACGCCGAGTGCTCTCGTAGAGATATGAGGGTGAATTCCATAG
TAAAATAGAGGTAGCATAGCGTCTGCTTCCTGCTGGGAAGTCGCATGCTGGAGGGTAGCC
TGCAGGTTGCTATCCTCTCTCCACGTATCAGCAAGAATGGCAAGTTGGCTTGCCCAATTT
CGTTTTTCTATTGAAGGTGTCGGTAGGGAGGAGAAAGCTTAGCGTGGCGTTTGGAAGCGC
GTCGCCAAAGCGCCTTAAACAGGGGGTTAGGACTGCATGGGGATGGGTTGGAGTATGGTA
CAACAATGGAGTGCGCATGAAATTAAGATGTGCTCCGATGTAGCCGGATGACATCGGAGG
AATAGCAGTTCACTTGCCGCCTTTTCTGTGGAACAACGATACCGCTCGAGGCGGTGGTGA
GCTTCGCAAATTTTTCCTGATAAGAAAACAGGAAAGGAGTAAACAGAATGGCAACGATTT
CTCTGTCGGATATGACGCGGCGTGAGGCTCTTGTCGCCGAATTGGCGACCCAAGTGAAGA
ACCCACCCGCAAGGGTGGGTGACGTGGCTAGTGATCCCGCGTTGGCAAAATTGCGCCAAT
TGGGCACACAGCTCTGGATGGATACAGGGGATTTAGAGGCTGCGCGTAAGCTGTGGAGAC
AGGAGTTCTCGGCTCTAACCACCAACAACACCTTAGCTAACCAGGTGGTTCAGACGGGGA
TTATGGATGAAGATATTAAAGAGGCGGCTCGACGGATTCGGGATGTCGAGCCGGGTGTCG
CCCCGGACGATTTGGTGATGGACATCGGGTTCGTTATTAACTGTCACATCGCTCTTCGGC
TTGTGAGCGCGTTCGATGCTTTCGTTAGCGTGGAGTTGCATCCCTCAATTGCTCATGACA
TCGAGAAGACGGTGCGTTATGCGCAAAGATACTATGCGGTTCATCCCGAGCGCTTCATTG
TAAAGATCCCTATGACTCCAGAAGGGTTTTGTGCCGTGGCTCGTGCTCGTGCCGAGGGCA
TTCCCATCAACTACACGCTTGGCTTCTCTGCCCGACAGAACTATTTGGCCACTTTGCTCT
CGAAGCCGAACTACTGTAATGTGTTTCTAGGAAGATTAAACTCGGTGGTGGCCGATAATC
ATCTGGGTGATGGCAGGTTCGTTGGTGAGAAGGCGACGCTGGCTTCGCAGAGAGTGGTAC
GGGAGTTACGTGAGCACCACCCAGATATTCCAACGCGCCAAATTGCCGCTTCGATGCGGA
GTGGAGAGCAGCTATTAACGCTGGCCGGAGTGGATGTGTATACGGCCCCTCCGAAGGCGG
TAGAGGAGTTCTACGCTGCTCACCCGAGGCCGGAGAGCATCGAATCGTGTCTGAACAAGG
ATTATGAGGTGCATTTGAACCCTGGTGCCGATGCTGAAACCCATCGGCAGCTTGAGCTCC
TTTGGACGGTAGATGATGCGTTCAAAGCTTTTGCAAAAGAGCTTGCTGCGCGAGGTGGCG
TGCACTTAACAGGGAACGACCTTCGGCAGGCAGATCGAGACCATGGAACCCGCTTGTTTA
GCAACTTCACATCGGAGGAACAGCAGGCGATTCGCGAGAAAGGTAAAATACCCGATTTTG
CTCGATGGAAGGGGCGAGCCTCTCTTGACGACCTCATGACCGAAGCGGCACTGCAGTCGT
TCATTGTTGACCAGGAAGCACTAGATGCTCGCATCCGTAAACTGATCGCGGAAGCCTAAG
GACAACCAGCCGTAGAACGGTAAAGTTGAGGGAGGGCTGTGCTCTCCCTCTTGACTTGTA
GGCAGCAGGATTTCCGCGGTGCTTTCGCGAAATGAAAACATGTGACAGTCGAAGGTTTGC
TTGCTTTACTACGCGACATCGTTGGGGATGATGGCGTCCTCTCCGCTGACGATTTCCCTT
GGCCAAGATGGTGGCAATCGCCTCCTCTTGCTGCATTGTGTCCGAAGGAGAAGTCTCAGC
TTGCTCCATTGATATGTGCTCTAGAAGAGGCTGATGTTGGCATTGTACCGGTAGGCGGGG
GCACGCGACTACATACCGGCTACAGCCCGAGCAAGCCTGTGGTTTTGGTGAGTAGTGTTC
ACCTTAATTCTCTGTTAGACTATCAACCCGATGACCTAACGGTAACTGTTGAGCCCGGAA
TGACGCTTGCCGATTTGCAGGGTATTTTAGCGAAACGTCATCAGCGTTTAGCGCTCGATG
TGCCTCTGCCTGATAGGGCCACGCTAGGAGGCATTGTGGCCAGTGCGCAAAGCGGTTTTT
GGCGGACAGCTTATGGAACACCTCGCGATATTTTGATCGGCGTTCGTGCGATGATGTCGG
GAGGTGTTGAGGTTCGCGGTGGTGGCAAGGTTGTGAAAAACGTAGCTGGTTACGATATTA
GCAAACTCTTTACCGGATCGTGGGGAACGTTAGGCTTTCTTACCGAGTTAACGTTCAAAG
TCCATACGGCACCAGCATTTCAGCGCACTCTCGTTTGGGAAGTCGCTGATCTTGCTACGG
GAGCAAGGATCGCATTTGAGCTTTATCAAGCGCAACTTGCCGCTGTAGGTTACTGGGTCA
CGAATGAGGTCGCCTCACGTCCTCAGGTCGTCTTATTTTTGCAGGGTACTCGCAGACGCG
TGGATTGGCAAACAGACGCGTATACCGATCTTGCGAGAAAGCTTGGTGTTTCGATGGCAC
CTGAAGAGCTATCCCAGGAGAGGCAGCAGGAATGGCAAAATCGCCTTGCACGGTTATCCG
ATGCGACACCTTTAGCTGTGCGCATCTCTTGTTTGCCGACCGAAGTCGCGTCGCTTTTAG
AGCGCATTGGCGATGCACCAGACCTGCAAGTAACAGCAGATTGTGCCTGCGGGATCGTAG
AGATCGCTGCAGCGGCACCTGAGCTACTTTCGCCAAAGCGTGTCCGTGAACTTTTGCCGT
CGCCGCGAACCCGTTTGATTTGGACACGGTTAGACCCCATCACTCCTGAACTTGAAGATA
CCGAGCGATGGGGCCATTTGGGAGCGGATTTTCCGTTGCAAAAACTTCTCAAACAGTCAC
TCGATCCGCACAACACCTTCAGCCCTGGCCGTTTTATCGGGCATTTATAGGGACTTGAGA
GGTTTTCTGCGCTGTAGAAGTAGGCATTGGTTGCTTGAAGAAGGGATCAGACAGCGCCTT
AAACAGGTTGAAATGGAGAAACGGCCTATCGTAAGCCATTTGGTGTGCTGTGGCGTTGGC
CACCCAGAGGTCGCCTGTGGCCGGTTTGAAGACCACCGCGTGCAAACTACCGGTTTTCAG
CTGGTGCATGATCTGCTCTGCGACCGGGACGGTAATGTGCCCATAGTCTTGAAGGAGCAC
ATGACCAAGCTTGGCGTTCCAGTCGCTATGCATCCCCATTGACATATAGACCATGCCAGG
CTTGGTAGGGAACGGCAGATCGGTCGAATTATACACGTAGCACTTATCGTGACTTGTTTG
TAGGGCAGCCATCTGCCCTGTTTTACCCCACGAAAGGCAGTAGAGGATGGAGAGCGTTCG
AGGGTAGTCGCGCACCTGATGGATCGCCTCTTGAAGCGTTGTACCGAACTGAACGGCATC
GCGCATGACATAGGTAAGGGGGCGTCCATCGAAGTTATTCGTTTGTTTGTCCCAGTCGTC
ACCTATTTCAGACATGGCGATGGTATCAGCATTCAGCGCGGTAACCACTCCGGCGAATCC
CAGCCAACCGACACTTACAAAAGGCACTCCATGGTCTGGGGCGTAGACGATGAGGGCCGG
ATACTTTTGAATACCAGCATCGGTGGTATAGTCGAGCGCTCGGATTTGGATAAGATCACC
GTGTTCCGTTGCTTTCCCATCAGCAGCGAAGAAAGAGCAGCTCCATTGAGAGATGTCGGG
TATGGCCGATAGTCGTTCGATATCTCTTAGAGGAACGCCAGAACCATCGGCTAGCCCCTT
CAGCTCTTCCAGATAGTCGGGGCGTAGGTGCTTCGCATAGAGCTTCCAGATGGCATCTAC
ACGAGAAGGAGAGCACCCCATCCCCAGCATCATCATCGGGGCCACCTGCTCTGCAAGATA
GCGTACCTCTTTTGCGCAAAGTTTCCCGTGCGCATAGCCCATTTCATAGGGTGTACCCCT
CAGGTAGAGCACGGTTAGGCGATTGTCTCCGGCTCCAATAGTAAAGCGTTTCCCATGTAA
AGCCACATTTACACGGGGTTGTGCTGCATGCAGTGGGCAGATGCCAATGGTAAGCATCAG
CAAGGCAAGAGCATAACGAATGATGCGCATAGCCAGACTCCTTTTTGTAGCTTAAAAATA
CTAATTCGCCATTTTTTTCCGTGATTCCTGCAGGTTGCTATGCCGTTAGTCCAGACGGTG
TGGGCGAGAGTTGAAGTGAGAGATGATCAGGAATTCAAGGACGTTCTCTTGGTTCAGCAT
GCCGATGAGCTTCGGCGAGTCGGTGGGCGTTTGAGGTGGCTCCATAACAAGAATGGGTTT
ATTGGGTGTGAACGCCTGAAGTACCTGTTCGAGATCGGTATTGGGATAGACGTAGGTAAA
GTCACGTTGCATGACACCGGCGACGTAGGCATCGGGTCCCTCCTGTGCTAGGCCACGCAG
CAGGTCGGCACGTGTCAACACCCCTTGTACCTCCTCACCGAAGACAACAGGAAAATCGTG
TTGGCTGCCCGAGAGCAGTTTTTCGGCAGCAGTGCGCAGCGTGTCGCCAACGCTCAGGGT
ATGAAAATCGCGCAGCATGGCTTCACGTACGGTGTGACCCGTGGCCAGCAGATGCGTCTG
GTAGGCGTTCGCCTCCTGGCCGGCAGCCACAAAGACAAAAACGGCGATGAGAAGAAGAAG
CGGATTGAGGGTGAAGAGGGACCAAAGTCCCAAAAGCAGCGCCAGCCCCTGGCCGATGCT
GGCGGCGATTCGAGTAGCCACCAACACATCCAGATATTTTGCAAGAAACGAGCGCAGAAC
ACGTCCCCCATCCATCGGAAATGCGGGCAGCATGTTGAAGGCGAAGAGAGCGATATTAGA
CCAAAAGAGATCGACTACGAGGCGTGGTAAGGGGGCAGGTATTTGCGAGGGATCGAAGGG
AACACCTGCTGCGGCGATCGCGATGCCAAGCAGAGCTGCAAGAACGACATTGACTGCAGG
ACCAGCCAGGGCAATCCAGAGCTCCGACTTCACATCCGGCAGGTTTTGTAGCCTTGCTAC
GCCCCCGATAGGATAAAGGACGATGTCGTAGGTTCGGATGCCGTAACGCCTGGCGGTAAG
AGCATGACCGAGTTCATGGAGCACTACGCAAGCGAACAGCAGGATCACATAGATAACGCT
GATCAGGCTATGACCCTGATTGCCTCCGATCCCTGTTGCGGCAACGAGGACGAGGAGCAG
TAAGAAGGTGAAGTGAATGCGTATCGGGATACCCGCGATCACCGCTAAAAGAAAGGAGCC
GGAATCGAACGGATTTTGGGGCCTTCGGAATGGCGACGCCGACTGATGTTCTGGTGGTTG
TGGTGGGATGGGTGTCATACAAAACTCCTTTCCGCTTTCTTTTGATCTACGCAGAGATAC
TCGATAGATACGCCTGTTATTATGACGAGGGGACAGATTCCCTATGCCCTATATACATAC
CTTATTCAGCTCAATTATCTTCCTTTTTAACAAAAAGGTGGTGCAGTGGTCAGAGAATGG
TATTTTGAAGAAGATTTTGTGGCCGCTAAGGTTTTGCGCCTTTCTTGATGATGCTTAAGC
TCGACCACGCACTCTTTGGAGAGATAGAAAACGGTGATGCTAATGCGAAAGGATGTGTTT
AGGATTTTGCGCCGATAGGGGCTTTCTCTAAGCGACGGCGAAGGTTAGAGTCGAGGATGC
GTTTTCGCATACGAACGGATTTCGGGGTGACTTCCACAAGCTCGTCCGGACCAATATATT
CTAAAGCCTGATCGAGGCTTAGGATGGCAGGAGGAGTGAGTCGCACCGCGATCTCAGAAG
TTGAAGAGCGGATGTTAGTGAGGTGCTTTGTCTTACACACATTCACTTCGAGATCGCTAT
CTCGCTGGTGTTTCCCGACGATCATACCCGGATAGACCTCGGTTCCCGGCTCGATAAAGA
GGATGCCTCTTTCTTCTGCATTGGAGAGGCCGAAGTGAGTCGCTGTACCCATTTCGGTGG
CGAGGAGGGAGCCGCGACTAGCGCGACTAATGTCGCCGGCGTAAGGGTAATAGCCCGCGA
ACAGGCTATTGATGACAGCGGTACCTCGGGTGGCCGTGAGCAGTTCGTTGCGAAGGCCAA
GCAGACCTCGTGTAGGCACGAGATAGATGAAATGAGCATTACCGCTCTCTTGCCACATGT
TTTGCAATTCGCCCCGACGACGCCCCATCTGCTCGATGACGATGCCTCGATAGGTTTCTG
CAACCTCAATTTGTACCTGTTCATAGGGTTCAAGCTGCTGTCCATCGGCATCTTGATGAA
AAATCACCTCCGGCTGAGAGACTTGGAACTCGAAGCCCTCACGCCGCATGGTTTCAATGA
GGATGGCCAGGTGAAGCTCGCCTCGCCCGCTGACAAGGAACACGTCTGGGCTTTCGGTCT
CTTCCACTCTAAGGCTCACATTTGTTTCTAGCTCTCGGAAAAGACGTTCACGCAGTTTTC
TGCTGGTAACGTGCTGCCCTTCTCTACCGGCAAGGGGGCTGGTGTTGACTCCAAAGCTCA
TGCGGAGGGTTGGCTCTTCGACTTGAATAGGTGGAATAGGTTGTGGGGTGTCACGCGAGG
TTACGGTTTCACCAATAGCGACATCTTCGAGGCCGGAGAGAATCACGATCTCTCCGGCTT
GAGCTTGAGCTCTCGGCACTTTTTTAAGCCCTTCAAAAACGAATACGCTAACGACTTTTC
CGGGTCGAAGCTGACCATCTCGACTAATGATGGCGATATTGTCGTTTGGATGGACGGTGC
CGGCGAAGATTTTGCCCACCGCCAGGCGTCCGCGATAGTCGTCGTAAGTGAGATTAGATA
CGAGCATTTGGAAGGGGGCAGTGGGGTCACCTTGCGGGGCAGGAATGTGAGCAAGGATGG
TTTCAAAGAGGGGTTGGAGATCACGACCAGGTTGGGAGAGATCGAGTGTAGCGGTGCCGG
CCTTGGCACAGGTATAGACGATAGGAAAATCGAGTTGAGCGTCGTTAGCCCCTAGCTCCA
CGAGAAGGTCGAAGGTTTGGTCAACGACCCAGTCGGGTCTGGCATCTGGTCGGTCAATTT
TATTGACCACGAGGATTACCTTATGCCCCATTGCAAGGGCTTTGGCAGTTACAAAGCGGG
TTTGTGGCATGGGGCCATCTACTGCATCCACGAGGAGCAAAACACCATCTACCATGCTCA
TCACACGCTCGACTTCCCCACCAAAGTCGGCGTGACCAGGAGTGTCCACAATGTTGATGA
AGGTATCCCTGTAGAAGACGGAGGTGTTCTTGCTAACAATGGTAATGCCGCGCTCTCTTT
CCAAGTCGTTACTATCGAGGATGCGTTCCCCTAAATCTTGGTTTGCCCGGAAGACGTTTC
CCTGACGCAGCAGTCCATCTACAAGGGTCGTTTTGCCATGATCTACATGAGCGATGATAG
CGATATTACGAACGGTATTCAGATACATATTGAAAATCTATCTAACTCTTGAATGATCAG
AAATCAGCGTGCAAATTATGGACAGTTGACGCATTTTCAATAGAAAGAATACCCTATTTT
GCTTCAAAAGCGAAGCGATGTCAAAAAAGAATGAGAGGAGGCAGGATTTTTGGACGTTTG
AGCAGAAGAAACTACTCAGTAAGGCTGCAGGGAGGAGATAATGAGAGATCCACGGTATGA
GAAACTAGCCAAACTATTGGTGACCCACTCAATGAAAGTGAAGTCGGGAGATAAGGTGCT
GATTGAGGCTTTCGATATTCCTGTGGACTTTACGGTCACGTTGATACGAGCCGTAGCGGA
GGCAGGTGGTGAACCTCTCGTGAGCACCTATCATCAACAGGTTTTGAGAGCGCTTTTTCA
GGTGGCTACGGAAGACCAGATGTGCACGATAGGCTCGGTAGAGCGCGCCCGTATGGAGGC
GGTACAGTGCTATGTAGGGGTACGAGGGAGCCACAACATCACGGAGCTATCGGATGTACC
ATCGGAGAAGATGGCGCTTTATGAGAAGTTTTGGTGGCATTATGTACATTCCGAGGTGCG
TGTTCCCAAGACGCGTTGGGTCGTGCTTCGATGGCCTCATCCCAGTATGGCGCAGGCTGC
CGGTATGAGCACAGAGGCTTTCGAGGATTTTTATTTCCGTGTCTGTACGGAAGTAGATTA
TGCAAAAATGGCGCAGGCAATGGAGCCGTTGCGAGAGCTGATGGAAAGCACCGATAGGGT
GCGAATTGTTGGGCCAGGCACCGAACTTACTTTTAGCATTCAGGGTATTCCTGCTGTGGG
ATGCGCCGGAGAGCGTAATATACCGGATGGAGAGCTATTTACCTGCCCCGTGAGAGATTC
GGTGGAGGGTACCATTCAGTTTAACTGTGAGACGCTCTACCGGGGAACGCTGTTTCAGAA
CATTCGTCTTACCTTCAAGAGAGGGCGCATTGTGGAGGCAACGGCCCAGGCCGAGACTGA
AAAGCTCAACGCCATTCTTGATACAGACGAGGGGGCGCGCTACATCGGCGAGTGGTCTCT
AGCCTTCAATCCCTGGATTCTAAAGCCAATGAAGGACATTCTTTTTGATGAGAAGATCGC
AGGCAGCTTTCATCTTACCCCTGGTCAGGCCTATGAAGAGGCGGATAACGGAAACCGATC
GCAGATACATTGGGATATGGTCTGCATACAGCGGCCCGAATATGGAGGAGGCGAGATCTA
CTTTGATGATAAACTTATACGTAAAGATGGGCTGTTCGTTTTAGAGGAGCTCGCAGGTCT
AAACCCAGATAGGCTCGTTATGTAGCTGAGCGATCGTGCCTAGGAGCGCGCGCTCCTAGG
CACTTAACGCAAGGGATCACTTTTGTTGATTTTGGAGGAACTGCGGCCAGTTTGGGGCAT
CTTGTGCGAGCGCCAGGCCGCTGTAGACAGGGTCATAACCTACTGCATAGTCTACCGAGC
TTGGTTCTTGGGGCCCGGGTAGATAGATGGACATGCCGCTGGCTTTGGCCTCGTTGGAAG
AGCCGTGTCCAAAGGCGAGGATAGCACCCGAAGGGCCGTATAGGGCGTTTTCAACGTTGT
AGGCTGCCTGAGCGAGGTCGGAAGGAACCCCAGGTGAGGTGCGGACGAGGTCGGCAAAAT
CGTAGAGGTCTTTATATTCGGGGAATTCAAAGTATTGGGCGTTATAGCGCGCGTTGTAGA
TAAGATTGGCCTGGTCGTTTACGTGCTGCAGCAGGCTGCCTCCGAAGGCGTTAATGGTCT
GTGCCACATTGCCCATTTGTGAAAGGTCTACCATGGCTTGTGTGATGTCGGTATAGCTGG
GGCTGGCGTAGGTGGAGAGGGTGTCTTGAATAAGAATATTGCCCATATCGCACGGATTGG
TGCCACCACCGTTCTTAATGGCTTGTAACCAGGTATCATAGGGGTAACCAGTGCCCGGAG
GGCTCTCTTCGCTCGCCACCATGACGCGCGCCACATTGCGGACTTGGTAGGCCACCTCCG
CAGTGCATTGCAGCGAGGCGTCTATGATGAGATCGTCAATGGGACGAGGGGAGGCGGCAA
GTGCCTGTGCAAGTTGCTGGGTTGTGATCTGATTGCCTGTATTTGCATCTTGAGAGACCG
CCCGCGTGACGGCCTGACGCCCAGCGGAACGATTCAGCACCGGTAACGCGCCGGAGCCGT
GATCCCAAATCACAACGGCGAGGTGGTCGGAGGGATAGTTTGTGGCACCCCATTGGATGA
AGTTGGCAAGAACGTGCCAATCTCCCATATCCGAAGTGCCGTTGACATTGGTAGAAGGAT
CGGGAAGGCGCTCTTGAGGGTCTTCCAGAGAAGAGGTATCGCCGTTTTCTATGGCAGCCA
CGTCCGCCGCAGAGTGGTGCAGAATGTAGTAGCGGTGGGTTCCAACAAAAGAGGGGTTGC
CACAGTTGTTGACAGAAGAGAAGTAGGGGCAGTTATTCGCCTGTTTCCATTGGATAACAA
TGTTGAGGTTTGTGCCATCGGAGCCGACAGAGGCCATCTGGCCCACATTCAGTAGGCTAT
CTGGTTGGAGATTGTTGGCGGCGTTGATGTAGACAAGTACTGTCCAACGCGCTCTTCCAG
ATTGGTGTGGATTCGGCTGGCAGGCCGCAGCCGTGGCCTGGCGAGAACTGGTGTAGGGAC
TGGTGCCAGGGGCCGGCAACCCAGAAGGAACGGGGCCTCCACCACCGCTGGAACTTCCTC
CACCGCAACCAGAAAGCGAGGCACTGACTAGCCCTAAAACACCCACAAGCATGCTAAGAC
GAGAGAACTTGAAACGGATATTCATTGTTCACTTTTTTCCTATTGCCTAAATTGTGATTC
TTGGCCGCGCTATGAACAAGGGGGTGGGGGATACGAGTATTTTAACATAGATTTGACGAT
AACGTGACAGGTCGCTCTTAGCGAAGAGAGACCGAAGGCACTTTTTTAGACTGGACTAGG
ACTAAAGAAGTTTTCTCTAATTTTCATCGAGGGTACGGCCTAAGGAGGCTGGGGGTACGA
TGCGTCCAACCACACTAAGCAGAGCGGCCACCGTCATAAGATAGGGTAGGGTATCGAGAA
TATAGGGATTGCTCCAGTCCACACCAAGGAAAGTAAGATGGATATTACTGATTTGGAGTT
GGGTTTGGAGGGCATAGAAGAAGCCAAAGAAGAGTGCACCGAGGGCAGCTCCGATGGGAT
TCCATTTGCCAAAGATCACTGCGGCAAGAGCCACATAGCCTTTTCCAGCCGACATGTCGG
TGGAGAAACTGTGGGCATCTGCCATGGAGAGGTATGCACCACCAAGTGCACCTAGGACGC
CTGAAAGTGTAACGGCAGCATAGCGAATGGGAATAGGCTTCATACCGCTAAGAATCGCGT
TTTCAGGGTTTTCACCGGAGGCTCGTAGGCGCAATCCGAAGCGGGTGCGGTAGAGAAGCC
CGAAGATGAAGAGGGGCAGCGGCACTGCTAGATAGAGGAAGGAGGCTCTTGATAGGCCTG
TTACCATTACTCCATTTGGATAGAGCGTGAGATAGGCATAGTGGGTTGCTCCTGCAGCAA
GCAGATTGATGCCAAGGCCGCTTACCACGTGGTCCATCTTGGTATGCTGCGTGAAAAATG
CATGCAAAAGACCGAGTAGGGCTCCAACGGCGACGACAAGGAGGATGCCTAGGAGGCTCG
CAGCAAGAGCATGGAAGCCGTGATGCTCGGCGGCGGATTCGCCCCATATGCCTACAAAGG
CACCGATGAGCATAAAGCCCTCAAGAGCGATATTAACGACACCAGAGCGTTCGGATAGCA
CACCGCCCATAGCGGCCAAGATGAGTGGAACAGCACTATAGAGCGTTGCGACGAGAAGCG
CCTGGAGGCTTGATAAGGAGGTCATAGAGCTGTGGAATCCTGAACTGGCATCGTTTCGGA
ATGAGTTAGCGTCTGCTTTCTTTTGCGTTGATAAAGCAAGAAGCGCATACCAACGAAAAG
AATGATGATAGCCTGGATGATGCGGCCTAAAGAGTCAGGGATATTTGTTTGGTCTTGCAG
GTAGCCTGCCCCACCGGCAAGAGCGCCGAAAAAGAGGGCGCTATAAAACACGGAGGTACT
ATCAATGCCGGCCAGGAGAGCGACCGCAATACCATCGAACCCATAGGTGCCCGCTAGGTT
CGGGAAGTAGCGATGTTGTGCCCCAAGTACCTGGATGGTACCTGCTAGGCCTGCCAGGGC
GCCAGAGAGAGCCATGGTGATGACGATGGTATGCTTTACAGGAACCCCAGCGACGCGTGC
GGCTTTTGCGTTTCGCCCTACCGCTCGAATTCGGAAGCCCAGCGCCGTGCGCTGGACAAG
GAGGCCGAGCACGGGCACGGCAAGCAAGGCGAGGAAGAGCCCGGTAGAGAGGTTTGTATG
CCTCACAAGAATCGGCAAGGTAGCACTTGGCGATACGGCGGCTGTTTGTGGAGCCTGATT
GTGAGGGTCTTTGAGGCTATGCGTGATGAGGTAGTTCGCGATGTTGTCTGCCACGTAGTT
GAGCATGATGGTAGAGACCACTTCGTTTACTTGGCGCCATGCTTTAAGAAGGCCGGCAAG
CCCTCCCCAAACGGCACCGGCGAGCGTTCCGGTAAGCAGGGCAAGAGGGAGATGGAAAAA
CGAGGGCAGGGTAGGCCATGCGACGCCCACGGCGGCGGCAGTAACAGCACCCGCGATAAA
TTGGCCCTGACCGCCAATATTAAAAAGGCCGGCTTGCAGACCTACGGCGACAGCTAGGCC
GCAAAGCAGTAGGGGGATAAACTGGGTAAGGGTTTGGGCGAGCTGGAAGAGATCGAGATG
AAAAGACCCTAACGGAACCTGTTGGCTTCCATGAGCAGGCCCGGCAATAATACCGGTTGC
TCCGCTCCAGAGGGTACCGAACGCCATAGCGACGTTATAGCCGGACAGTCCGAGAAGCAA
AGCGGCCAGGAGTAGAGCGGCTGCAACACTTATAAGAGAGCGAAGGAGTCCAGGACGTGA
GATAACTGTTGGAACCATATTTATGTGTTGCTTCCTGTCATGAGATGACCTATGCGTTCC
ACGCTAGCGTCGGAACGAGGTAGGATGCCAGCGATGTGCCCGTTGTAAAGCACGACGATT
CGATGGGCGAGAAGCAGTATCTCATCCAAATCCAGGGAAAACAGGAGAATGGCCGCTCCT
TTGGAGGCCGCTTCTTGCAGTGCGTTGTGGACAAATCGAGTAGCCCCTATGTCGAGGCCG
CGCGTTGGTTGATAGGCAATGAGGAGACATGGTCGGCTTTCCAAAGCCCTAGCAATAACG
ATTTTCTGTTGATTGCCACCTGAAAGCGTTCTAACGGGGGCTTGTACACCCTGGCTCCCG
AGACGAACATCGTAGCGGTTAGCGATATCGGTAGCTTGTTGATGAAGCACCTTGTAATTG
AGAAAGTATCCTCCGCCCCACTGCGTTTGAAGCTCGTGCCCTAAGAGCAGATTCTCGGCC
ACACTGAAATCGAGTACTAAACCCTCTTGATGGCGATCCTCCGGGATGTAGGCGATGCCT
CTGTTCCGTCTGCTTGCAACGGTCTGGCATGTGATCTCTTCGTTGTCGAGAAAGATACGC
CCAGATTCCACGTCTCGTAGTCCAACAATGGCCTCCGCAAGTTCCTTCTGACCGCTGCCA
TCCACTCCGGCAACACCTACGATCTCTGCAGGAAAGAGTTGCAAAGAGATATCTTGGAGG
CTTAAAGCGCCGTGATCGTTACGCACTGAGATATGTTCAAGCTTTAGCAGCGGGGGAAGA
GCGCTGTCGGATGCGGTTGATTGAGGGGTAGTAACGGTAGAGACTGTTGCTCCAGAAAGG
AGACGAGATTGGATGTCGCTTTCTGAGGAGCCCAGCATGGCTGCAAGAAGCTGCTCTGGT
TGAACATGGCTCGTTTGAAAGTCACCGGCGTTCCGACCACGCCGTAGTACGGTGATATAT
TCGCTATGAGCCATGACCTCCCGCAGCTTATGAGTAACGAAAATGACCGTAGTTCCGGTT
TCAACGAGCCGATGAAGGAGGCTAAAAAGCGCCTCGACTTCGGCAGGAGCGAGCGTAGCA
GTAGGTTCGTCTAGGAGCAATATTTTGGCGTTGCGATAGAGCGCTTTCAGAATTTCGACC
TTTTGCAGGGTAGCCAGCGAGAGCTGCTCAACGCGTTGTTTCAGAACTACTGGGGACAGA
CCGAGCTGCACGGCCAATTCTTGAATGTGTTCGAGTGCTTGAGACGGAGCAAGTAGGCCT
CCGGCGAGGATTGGCTCAACACCTAGCAAGATGTTTTCGAGCACGGTAAGCGCCGGTATC
AGCGCATGGTGTTGGCTAACGAGACCGATTCCGAGACGAATCGCATCAGCTGGAGAGCGA
AGTTCTTGCGTTACATCGCGTTCATAGAGAAAGATGCGGCCCTCATCCGGCAGAATACGA
CCATACAGAATGCCAAGAAGGGTAGACTTGCCCGCGCCATTCTCCCCAATGAGAGCATGA
AAAGTGGCTCTTTTAACGTAGAGATGCACGTCATCGTTTGCGATGACACCGGGGAAACGG
CGAGTAATATGTTCCATTCTCACGATATAGTCAGAGTGGGAGCTTGGCTTTAGTTCAGGC
GATGAAAGCACCATGGCAGATATTTTAGCGGAGCGAGGAAATCGAAGTCAATTGGAGTGG
CAGAGACGGTGACACCTCCCTGTCACAGTCCCTGACAATTAGTTTGAATTGTTACTCCTC
CCCCGGTGCTATCCAGGGGAGGAGTATGCGTCCTACCCAATCTCTGAAAATTGAGTTGGG
CTGTTACGGCTGAAACTGCTCGTTGCCCGATGGATAGGGGGGAATGGTGGCCGGGCCGAT
GGCGTTTGGATTGTAGGTGCTTGCCCAAAAGTCGGGAGGCCCTTGGCTTGCCGGCACCTG
ATTGCTGACGGCCTTGATGCCGTGGTGGATATAAGCGACGATAGACCACAGATCATCATC
GCTCAGGTGGCGGAACGAAGGCCAGGGCATGGGCGGGGCGAGGTAGTGCGGTGTGGACGG
GAAGTTGCCTTGCCCAGGAGTTGTGGAGGTAATGACGACATCGGGTGTAAACATGGGATC
AAGGCCATATTTGAGAGCATTGTAGATTTGTCGGTCGGTGAAGTTGCCTAGACCGGTGTT
CGTATCCGGGGTGATGTTGGCGGCGTAAGTGGTGAAGGGACCAATCTGAAATTGGGCGGT
AGGGCGTGAGCTCGTGTAGCCCGCAAGCCACTGAGGATCACTAGGATCGTCTTTTCCGCC
GTTATGGCAGTCGGTGCAGCCATGTGAGGTAACAAGGTATTGACCGCGTGTGACCTGCGC
TAAGGTCGTAGAGCCGCCTGGAAGACCACCGGAAGAGCTGCCTCCGCATCCAGCTGCAAG
AAGCAGACCGACGATGGCGGGCCCCCAAAAAGGGAGGCCTACCAGTGCTGCATGTAGACG
AGCAGATTTCATGGTTGTTTCCTCCTAATGGCAAGTTTATTATATAATTGGAAAATAACC
ATTGATTTAAATTCCTCAGGGAAAGCTATGAGTTACTTTTGAGTATAGTACCATTGAATA
TTGTATCATACTCTTATAACGGTGTCAAGCGAAAGGATGGTCTTGTATGTTTGAGGTTCG
ACGTACAGGGCATTTCTGAGGTATTCTTTGAGGCATATGAGACGCCAGCAACCAATGAGA
ACCTCACAATCTAGAAGGGGACGCACCCTACATCGGCTCCTATTTGCTAGCTTTCTGGTC
TGTTTTGCGTTTGGATGTGGAGCGCTTGGCACTCTACTTGGATGGCACTATTGGATGCAT
CGTCGTCCACCTTCAATTCCCGGTATCGTACAAAGTGTTTCTGCTGCAACTTCCAACGTG
CTTTCAAGTCTGGGCACGAACCCGAGCTCCGACACTCCAGGGCTGTTGACGTCTGGAACC
CAGCCCATTCCGGTGATTATGTATCATGATGTGGTGCCCCGCAAGCAGGTTTGGTTCGAT
CTGACGACAGAGGAGTTTGCCCGTCAGATGCAGGAGTTAGCGGAAGCTGGGGCGCATCCG
ATAACGATTCAGCAGTTTTATGATCATCTCAGTGCAGGTAAACCCCTGCCCACGCATCCG
ATTCTGCTTACCTTTGACGATTGCACATTGGGGCAGTTTACGCAGGCACTACCGATTCTC
GAAAAGTACCGTTTCCCCGCCGTCTTTTTTGTGCAGACCGGGTCGGTGGGAGTTACCACG
GTAAAGCCCCATATGACGTGGGAGCAGCTGAAGGAGGCAGAAAGTACCGGATTGATCACC
GTCGAATCTCATACCGTGACACATCCTGAAGATCTCACTAAGATCTCCGATCATCAACTT
GAAGAGGAGATGGAGGTGTCCAAGCACTCAATCGAGTACCATTTGGGGCATCCGGCACTC
TTTTTAGCTTATCCGAGTGGAAACTGTGATGCACGTGTGGCCTTGGCGGCCCAGCAGGCA
GGTTATCTCGCTGCTTTTACCATGAACAGGGGGTGGGCTGCTAGCCCTGCTCCGCGCTAT
TTTCTACCGCGTTTGACACCGAAGCGCATAGAGGATGTATTGGCGGTTTGGCGAGGTCAA
CAGGCAATTGCACCGCCCTTACCGCGTCTGATGACTATTCGAGCGAGTCCTTTAGAGCGA
GGCACCTTTACAGGAGGTACTTATCCTGTAGACTGGATTGCAGGGGGTAGCCTAACTACG
GAAACGCTCGATCATCGCGACACCGTAGGAGATATGGCTCAGCAGGTGGGGGCGATAGCC
GCCTTGAACGGCACTTTCTTTGCGGATGCCCGTATCGCAAGCAATGCAGGCGGGATGATC
GGGCCTTGTCTGAGCAGCGTAAACGGTACCTACCAGCCTTCTGATCCTTCAGATGATCCG
CGGCTGGAGGGGCGACCGCTTATCCTATTTAGCCCCACCCACTGTTTAGTGGTGCCTTAT
GCGGCCTGTTTTGGTAGCTCACAAGCCGTTCTGCAACAGCTCTTACCAGATGTCACCGAT
GCTTTTTTGGCAGGAGGCTGGATCGTTCACTATGGAAAGGCACTGCCGCCTGAAGAGATG
CGACGTTGGTCCTCCTCTGATCTCAACGATCCGCGGCATCGTGCTTTTGTTGGGATTGAT
GCGCAGGGCCGTTATATGTTAGGTGCGACGCGAGATAGCATTAGTACAGAGGTGTTATCG
CATCTGTTGGAGAAGATGGGGGTTCAGGAGGCTTGGCTCCTCGATTCGGGGTTTAGCACT
AGCCTTATCTGGCAGAATCATGTACTGGTTTCTGGACATTCAGAGCCTGGAGTTCCAAGC
CGTCCTGTACCGCATGCGCTGTTCCTCATCGGGAACGCCGCCCCGGACGCCCCACCGCCT
CCGCCGGATACGCCGCTTGCAGCAGGAGAAGGGGCCGCGACCCTGCAGGATGCCCTTTCT
GCCGATAGCACCGCTGGAGCAGCTAACTACTATCGGCGACATCGTAGACGACATAGGTAG
AAGCTTTAGGGAGAAGTAACTTGCGACACAGCAGAGTCTGGTTGGCTTGCAGCCTCTTAG
TTCTTTACGTGCTTGGGGCCTGTGATAATACAGAACAAGGAGCCAAAAAGGGCACAAACG
TTCGTGCGCCCACTAGCGAAGTGACAAGTGCCGAGAATGCTTCGGGTTTACGGCCTGCCC
TACCTCATGCTACAAAACCGACGGATTTGAATATGGGTGCGCTCAAAGAGGCTCAGCATA
CCATCGCGAACGTGCATGTCGTAGAACCGTTTCTCTTGCGGGGTGCTGCGCCAACAGCAA
AAGGTGTTGCGTGTTTGAAGGCATTAGGGATAAGAACCGTAATAGATTTACGGATCGCTC
CAAAACATGTGGCGGCAGAGCGCAAACTGGTGGAGTCTGCTGGAATGCACTACGTGAATC
TGCCCATGAGCGCTGAACCACCGACGCAGAAAGAGATTGACACGTTTTTGACGATAGTGC
GCGATCCTAACAAAGAGCCGGTCTATGTGCACTGTCAGTACGGAGCCGATCGAACAGGGT
GTATGGTCGGCCTTTACCGAGAGATCTATGAGGGCTGGAACTACCAAAAAACCTACTCTG
AGATGCGGCGATATGGCTTTAAACCCTATCTGCACAAGCTTGCTGCGACGGTGCAAAAGT
ACCAACCAGGTTCACCGGAGGCAAAGTCAGAAAGAGCGAAAGTGGACGCTCTGTTGGAGC
ATGAAACCATAAAACCTTAGCAAATTGGGGTTGGCTTATGCGCGCTTTTCGATATGCAGT
ACTTTGGGCAAGCATCTGTTGCCTGTTCGTAGGGCTCTGGCTTGAAGTTGGCGCGGTTAG
GGGTGAGCTTCATCACGGTGTCCATCGGCGTGAGCTGGTCCAAAAGAAGACACCCTTACT
CTCTGAGGGAATGTTGCCGAAGCCGGTACCAGGGGCAGCGAAACAGTTCGCTGCCGTATT
GGTTTGGCATGATATCGTACCAAAAACCAAGCAGGTCTGGTTCGACACAACTTTATCTAC
CTTTCGTAGGCAGCTCGAGTTGATCCATCGAGGGGGTTTTCATGTCATTACGCTGCGTCA
GTTATATGATCATCTCACGAAAGGTACACCACTTCCTCCGAAACCTATTGCGCTGACGTT
TGACGATAACAATCAGGGCATCTACTACTATGCATTTCCGCTCCTACGTCGCTATGGCTA
TCCTGCGACCCTATTTGTGCATACTGGCTATGTGGGGGTAACGACTGACAAGCGTCATAA
CACTTGGGATATGCTTCGCACCATGGTGCAGAGCGGTCTGATTGATGTGCAGAGTTTAAC
CCAAAGCCACCCTGAAAACATTCTATTGCTATCGGACAAGCAGATCGTCAAAGAGTTAGT
GAACTCTAGACGCTCTATTGAACTGCATCTAGGAATACCGGTTTACGCCTTTGTTTATCC
TTGTGACAAACACGATCTGCGAGTTGCGGAAGACGTCTATCGTACAGGGTACGAGATCGC
TTTCACGGAGGATAGGGGCAATGCTTGTGCCTCACCAAATCTCTACTTGGTACACCGATA
TGCTGCCATTCTCTGCTTTGACCAGGCGCTATCCGATGTCGCTCATGCCTGGCACTGAGT
ACAGGCAACGGGTAGGAGGCATCGCTCGTGCCTGTTTCTTTGCGAATTAGTTTAATTTTG
CCAGCTTGAGCGTAGATCTTACTACTTAATAGTACATCATCGAAAAGAAGCATCTTTGGG
GGATAGAAATGAACGAAGAGCGACATCTGTTTACTCTACATGGGGTTTGGAATGGAAACT
CTGATGGCGACGGGATGCTTACCGCCCCACGGGGAACCAATCTGCCTTTTGGCGTGCCGG
AGGCATTCGGGGGAAAGCCAGGGCGCACCAACCCGGAAGAGCTACTGTTAGGAGCTGTGA
TCGCTTGTTATAGCATTACGCTGTCTATCTTAGCAGAAAAGCGGCGTCTTCCGCTTGAAC
GCATCGTGGTGGATGCGGAGGGTGAGGTAATACGACAACCCAACCGAGTGCTAAAGTTTT
CGGCGATCCGATTACATACGAAACTGTTCCTTGTAAATGCAGACGAGGCTCAACAGCAAA
CGGCGATCGAATGTGCGCACAAGGCAGAGGAGTATTGTATGATATCTTGTGCCTTGCGCG
GCAATGTGGCGATAAGCGTAGAACCCGAGATCGTCAACGCTTAAAGTGGCGATGGAGTGC
AGGTAGGTAAAGGAGACGCGAGTTAGGGCTTTGCGCCCTAACTTTTTTGTGCCTCGCGGG
AAATCTGACATTTAGTGGAACCATTGAATATTCTCCGGTGTATTATTTACCGGTGAATAA
TTTCATGGTGCAAGCACAATCTTTTCTCCCAACTTGGCATCGAGGTATCAGTCATTATCA
AGTGAAGCTAGGCATTGTGATGGGGCTGCTTGGCTTGCATCTATTCCCCGCCAAAGTGTG
TTGGGCGGAGGAGGGATACTTCAATTCGGATGGGGTTCAAATACATTATGTTCAGGCGGG
TTCTGGTCAGGCCGTTGTACTGATACATGGATGGATGGCAAGTGCCAAAATGTGGGGCAC
GGAACAAAGAGGTAACTCTATTTTCTGGAGCCTTTCAAAAAATTTTCATGTTATCGCTAT
GGATGGTCGGGGGCATGGTCTCAGTGACAAGCCACACGATCCTAAAGCTTATGGCTGTGC
AATGCCCTTAGATGTTGTGAGGCTGCTAGATCACTTGCATATTCAACAAGCCTATCTTAT
CGGCTATTCTATGGGAGCGATTCTCACCGGGAAGATCGTCGCCTCTTATCCTCAACGTGT
GCTTGGGGCGATCTTTGGAGGTGGTGCCCCAGTGGTTCGTTGGGGGCCTGAGGATTTAAA
ACAGAACGACGCCTTTTTAGAGAAATGGCAAAAAGATAGAGGACTTCAGGAATTGTCCGC
TTTACTGTTTGGGGTACCGGATCGTACTGCTCTTGTCATGGCAAATCAAAGCCTTCGCGA
GATTACTGTGAAAGAATCGGAATTGAGACGCTTTAAGGGGCCTATTTTATTCCTATACGG
TGATAGGGACTCGGAGGCCACTAGGCACTATGTAGAGGCCGCTCGTCAAGCTTTTGGTCA
TGGGGATATCCGCGTCGTTCCTGGAGCGGATCATTTTAACACACCAATGAAACCCGAGTT
TCTCAGGATGATTCTCAGTTTCCTTGATCGGGTGGAAACACCGAGCAAAGATCGCAATTA
TTAAAACACTATCTAATTTGTCCGAGAAATAGATGTAACAAAAACAAGGCAATGAGAAGC
ATGAAAACAAAGAGAAACCTTTTGCGGGACGAGGATCTTGCTCGTTCCATTCGCGAGCGC
ATGGAGGAAGATGATCTGTGCACACTCTTAGCTATCGAAAACCTTGTGCACCTGTTAAGA
GCACACAAGGTGATCTATGAAGCGCTCGCCGCACGTTTGGTGGAATGGGAGCTTTCCCCA
GCGCACTATAACTTTCTCGTCGTGCTTTACAAGGCGCCCGATAAGCAGCGCCAGATGTCG
GATATTGGCGAACATATGAATGTTGCCGTCTCTCCATCCAATATCACGAAGCTGGCGGAT
GCGCTCGAGCGTCGCGGTCTGATTCGACGAAAGGCATGTGCACATGATCGTCGCGTGGTG
CTTGCAGAGCTTACGGAGGAAGGGGAAGCGCTTATAAAGACGCTCATGCCAGAACAGTAT
CGTTGGATTCGGCATCTTTGGCGCGAACTGTCGGAAGAGGAACGACGGATGTTAACGCAT
CTTCTGCTCAAGTTACGTCAGAGCGTTGAAAAGACCCTATTGGAAACGGGCATCGAGAGG
TCATTACCGATTTGTGAGGTGAGAACGGAGGAGTAAAGAAAATGAGTGACGAGAACCGCG
ATAGTCGCGTTTTGCTTGAGCCAGAGCAGAAAGTAGAGACCCCCTCAACCGTTTCCGATG
GATTGGGGGCAGAAGAGGGAGAAGCACCAAAGCGAAAAGCCACGATAAAAGTTGTAGGTT
TAGTGCTCCTGTTCTTTGCCCTCATCATTGGGGGCATCGTAGGCTATTCCTACTGGCGTT
ATGCCTCGACCCATGTCTCTACCGACGACGCCTATCTCACGACGGATGTCGTTCAGATAA
CGCCGCAAGTAAGCGGTAGTGTCGCAAAGGTTTATGTAACTGATAACCAGCATGTGCAAG
CTGGACAATTGCTTGTTATGTTAGATGATTCGACCTACCGGGCGGCTGTAGAACAGGCGA
AGGCAAATTTAAAGGCAGCTATTGCCGCCGCTCAAGGGGCATCTACTGGGGTTGGTCTGA
CCCAACAGACGACTCTGGCCCAGATTACGCAGGCAGAGGCAGGGGTGACCCAAGCACAGA
CCGGAGTTGAGACGGCCTCTGCAGACGTCAGCCGAGCTGAGGCTGCTTACGCAGCAGCAC
AAACGGGGGTGCAGACAGCTCTGCAGACTGCGAAGACCGCACAGGCAGGTGTTGTAGCGG
CCGAAGCCGCTTATAGAAAGGCTTTGCAGGGTGTGCAGGCGGCTAAACAGAGACTCGCCG
ACGCAGAGGCTACCCTACAATCGGCGAAGGCCAATGTCGTAGCTGCTCAGGCCAAAGCAA
AACAGGCGGCCACGGATGCCAAGCGTTATGATCAACTCTATCAAGAGGATGCCGTGAGTG
CCCAGACGAGAGATGCCGCGGATACAGCGGCTATTGCTGCTCAAGCTGCTCTCGAAAGTG
CTCAACAAGCTGTTAGCCAGGCGCAGGCTTTGGTGGGAGAGCAGCAGGCGGCCTTGAATT
CTGCCCAACAAGAGGTGACAACCGCTCAGGCCAATTTACAGCAGGCTCGTGCACAGTACG
CAGCAGCCCTCTATGGCATTAAGGTGGCAAAAGACAGCGCGAAGCAAGCCCAAGCCCAGT
ACTTAGCTGCTCAGAAGGGTGTAAACGCAGCGCGTGCGCGTGTTCAACAGGCTGAAGCTC
AACTTCAGCAAGCAGAGACCGCCCCTGCCCAAGTAGCTGTGCAAAAATCAAACGCTCATA
CAGCTGCAGCACGTATCGCACAGGCGGCTGCTGCTTTGCATGAGGCGGAAATTCATCTGC
AGGATACCCGTATCTATGCGCCAGTAACCGGCCGAGTCAATGCCAAGACCGTAGAGATCG
GTGAGCAGGTTGCCCCCGGTCAGGCTCTTATGGCCGTTGTGCCAGATGATGACATCTGGG
TTGTAGCGAACTTTAAAGAGACTCAAATCACCAATATGAGGCCTGGCCAACCCGCGGAGA
TCCACGTGGATGCGTTTCCTGGTATAACCTATCACGGACATGTGGACTCGTTAGCATCGG
GTACGGGAGCGGTGTTTACCTTGCTACCACCCGATAATGCGACAGGGAATTTTACCAAGG
TTGTGCAGCGAGTACCTGTAAAGATCGTATTCGATCCGAAACAACCAGGATTGGACAAGT
TGCGTGCAGGACTTTCTGTAGAAGTTAGCGTGAAGGTAAAGTAGGGCTTCTCATTTATTT
ATAGGATCTGCTGGGGCGGGTTCGTGCTAAGAACCCGCCTTTGTGCTCTGTGGATGAAAC
GATAGGAACACTGGAAGTGGTGGCAGGGTATTATGAATCAGTAAGTATATTGAGGAAAGG
AAACAAATTCTTCTTGATGAGAGTCCGCACAGCAATAGGAATGGGGAGTTTATTAGTCGT
GCTTGCTGGGTGCCAAAGCGTTAATACGGCTCCGGCAAACAGTGGTTCAGCATCACGTGG
CAATACACCTGATGCGTTTGCTGGAACGAACGTGGCTACGTCTCCTGCCGCTCCTTCTGA
GGAAAAGAAGCCCACGCTATCTCAAGCACTCGCCGAGGCCCCGATGGACGATCCCTCTTT
AAAGCCTTTGGCGCAGAAGTATGCGCAGGCAGAGGCTGCTCTTAAGGCACATCCCAATGA
CGCGAATGCAAAGAAAGCCTATGTCAATGCAGCCTATAACTACGCGCATACTATCGAGTA
TGTAAGCGACAAACTTGAGCCGGTGATCAAGTATCGTGCTGCGCTATTACTCTATCGCAA
GGCACTTGCCGTAGACCCAAATAACGCGCCCTGCGAGCGGGAGAAAGACCAGATCGAGGC
CATCTACCGCACTATGCCTGGGGGTGTTCCTCAGGAGTAAGGAGGCCGAGCATGAGGTTT
TGGCAAAAAATATTTGGCATAAGCCTCTTTGTTCTTTTTGGGTTTGTTGGGAGCTGTACT
CTTGGATTCGCTCAGGGAGACGGAAATGAGACGCCGATGCCTATGCCCTCAAACCCTTTG
AAGCTAACATTGAAACTCGACAAACAGACCTATAGTCCCGATGAACCGATCGTGGTACAG
TTTCGGGTAACCAACGTCTCTAAAACCTCACAGCGGCTGGCTTTTGCCACAACTCAGCAT
TACGATTTTGAGATTCATGCTGGAGATGTAAAAGGTCCTGTGATCTGGCGATGGTCGAAG
GGAAGGTTGTTTGGGCAGGTGGTTCTACAGCAAACACTTGCGCCTGGACAGGAGATCCTC
TACAAAGAGACGATCTATCCTCAAGATGCGAAACATCCGGAGGGCATTCCGCCTCTCAAA
CCAGGAAAATACACACTGTTGGCCATTCTGACAACGATGCCGCGCACGGCGCGCCCATCG
GTTTCTTGCACGTTTGAGGTGAAAAAATAGTAGGCTATCCGCCCCGCGCCCAGCGGAGAC
CGGTGTAGAGGCGATATCCATAGCATTTTGCAAGATAGATCGTCGCAATAGGGTGCCTAT
AGAGTGGGCGTCGGTAGAGATGGACGGGCGGTAACCACTGAACCCGTGCAAAAACCTTAT
GCAGATCGGCATCGTTCGCTTTGCCCGCATTGATGAAGATCGAGTTTTCACCGATATGTC
GTTTCAGTTGTTGGACGTAGGCCGCATACATATCGAGCCGATAGTGGAGGAAGAGATCGT
AAGTGGGCGGATGGTCGGGCAAATAGAAGGCCATGAGGGCGATATATTGATAGCCATTGC
CTGAAATGAAAACCTTATGCCCCTGCATCTCCATCTCCGAGCGAATTTGCTGTACTTTTT
TGGCAAGCGTGCGCCATCCAAAAGCTGTATTTGTAATGTCGGACTTAGGTGGAATGTGGA
TGCCAACGGCCAGGCGCAGTCGAGGAAAGAAAAGAAGCAGCGTGAGAAATGCCGTGGAGA
TAGCAGCAAGGCTAAACCAAAAGATATTGGTGAACGGTTTGCGCTGCTTTTCAACGGAGA
GGTAACGGCCGACCCAAAGAAGACAAAGAGAGGGATAGGCAAAAGGAACCCAGTTAGCCT
GCACTTTGGTTTTGAAGGCCAGAAGGCAAAACAGGAGCAAGGAAGGCAGACCCATGAAGG
CCAGAAATCGGTGTGGTAACGGCGCCTTTGTACACAAAGCAGAGAGGCTCGCACCGAAGC
TACCCAAAAAAATAACTGGTCCTATAAACAGGGCTTGAGAGGCTAGAAAATCCCCAAAAC
GATGCAGTGGATTTCCTCCATGATGGTGGACTAAGAAAAAGAGATGCAAGAAGGTCCACC
AATGATGCTGCGCGTTCCACCATAGGACGCCGCTATACATGACCAACATAATACCAAGGG
CAGCGTAAGGTTCCCAGCGCCTTAACCAGAAACGCTGGGGCGGTGTAAGGAGAAGGTAGA
GCAGAAGGCTTCCGGGCAGAAGAAGCAGGGTGTGTTTGCTTAGCAGTCCAAACCCGCAGA
AGATGCCTGCGATGAGCCATGCTCGACGTTGTTGAGCGGAATAGGGGCTGTAGACAAAGA
GGGCTTTTGCTATCTGAAGAAGGGTAAGTGTCCAGAAAAAAACAAGAGGAGGGTCGTAGG
TGGCAATTTGACTGCCGACCGCAACTAGGGGAGATAGGGCTAATAAGACGAGGGTGAGGA
AACCGACTTGTGGCGAGAAGAAAAGAAGGGCGAGCTGATAAACGCAGAGAAGCGTCCCAG
CCGTTAGCAGGCAAACGCCAATACGAACGCCAAATTCATTTGTACCAAAGATCGCCGTGG
TAAGGCGAATAAGATAGGCGATGAAGGGGCCCTGATCGTAGTAACCAAGTGCCAAATGTC
GTGACCAATCCCAGTAGTAAGCCTCGTCGGGAACGAGATCAATGGCTTTAAGGAGGGGGA
GGCGTAGCAGGGTGGTAATAAGCAGAAAGAGAAGCGCAGCAAGATGAATTTTTTTTGTTT
GTAGTGGGCGATAGGAGGGGGTTTGCATTCTCAATTACCTGTAGCGAACAGTTCGTCGCT
AAGCGGCTCGTCCACGCGAATTTTCTCAAGTTCCGTATCGGCTGCGATGTTGCCTTCAGC
GTCGCGAACTTGAATGTGTGTAGGTATCCAGAGAGAAGGGGCCACTTGGCGCGGCATAAG
ATAGCAAAACGCTGCCTTTAGCTTGCCATCTGCCGAGTACCATTCTCGTTTGACGACAAA
GTGTTTTTCCGGATCGAGCCAAATACGGTAGAAGGTACTATTGGGATGATGGATATAGTG
CAATTCGAAGACAAGGAGCTGATGACCCTGCTTGTCATCTGTCTGAACAAAATGCGCTTG
CATAAAATCTAATGTCTCGGAAGTGATCAATCCTACATATTCAAGAAGCGACTGACGCTG
AACGGGGTGATCTGTTAGGTCCTCCTTTTTTCTTAGATGCAGTTTAGGCACGGCGTAGAA
GCGGTAGGGGCCGTTATAGATCAGTACCGCATCTCCAAAGGCTGTGGATTGTCCGTCGAG
TCGCAGCTTATCAGGCGCTTTGTAGAGTAAGAGCAGTTTATGAATAGCATAGTTGCGTGC
AAAATCAGGGCCGATATGTGCTAACACCTCAGAATTGCTAGAGGTGATATGCAGGATCGC
TTCGAGAGATTTAAGATCGGTAAGTTGGGAGACGAGGTCAGGGTCGTTAGGTGCTTTGCG
AGTTATGATATGCTGTGCGCGCAGGGAAGAGCCAACAAAGCATAGGAACAGAATAAAGCA
CAGGAACGGCCATGGGGAGACATCTCCTTTCCGAGACTGCAGAGTGGCCCTCCTAGAGCC
TGCTGAGATATGCAACTGTCCTATCTCCTGAATATAGAATCGTGTCTATTTAACGTATAA
TTACAGGCACAAGGATTTTCAGTAGACAGCCTGTTCATCGTTAGTATAGCCTTTAGAGAG
GCGGAATGTCAAAACAGTATTCGGAGGACTGGGGTGCGTCGTAATAATAAAGAAAGGGTG
AGAATGAAGCAGACATCAAATTGGCGATATTGTTGGTGGTTATTCATCTCTCTATTTATT
CTTGTAGCCTATGGGGCAGCCTATGGGGAGGATATGCGCCATGTTGCTACGAGCGGCCTG
TTCGCTCATGGGGTGGACCCCTGGCTCTTGCCCTCTAAACCGCATACTTTATGGGAAGGC
AACCATCTCATCGCTATTGTGCGAGGAAATCCACAAAGAAAAGAGATCGCACTAACCTTT
GATGACGGTCCTCATCCACTGTTCACACTACGCCTCTTGGCGTTGCTCAAGATGCTTCAT
GTGCGCGCCACTTTTTTTGTGGTTGGATGGAAGGTCGATCAGGCACCATGGGTGCTACAG
AGAATGCTTGAGGATGGGAACGAGATCGGCGACCACACCTATCATCACTTCGATCTGAAG
TCAGGGCCGCCAGAGTTGACAGCAGCTGAGATCGAGATGTGTAACGATGCCATCTATCGG
GCTTGTGGCTATACGCCGCTCTTTTTTAGGCCCTCTGGAGGGCAGTTCGATCCTGCTGTG
ATCCATGAAGCGGCGGCGCACCACATGATCACGGTGTTGTGGACAGACGACCCGGCCGAC
TATGAGAGTCCCCCTGCCGATGTCATCGAAGACAGGCTGCTTCATCATGTAAGTCCTGGA
GCTATCATCCTATTGCATGATGGTATTGAGCAGACCTATGAGATGCTCCCTGATTTTATC
GAGCGTATGCGCCGTGCGGGCTATACATTTGTTACCCTTCGTGAAATGATTGAACATTTG
GATAACACTCCCCATGCCGAGAGAGTTCAACTTGCCTCCTTCCGAAGATTCAACACCAGA
ACCAAATAGACCGGAACTCGATACCGTTAATTGGGATGAGCCAAGGCAGCAACCCGTCTT
CTATGATGCGGGACAGCGGCGTTGGCGAGTGGTGCGTCGCGTGCTGTTTCTGACATTCGG
AGCAGTTTTTGCAGGTTTTGTTGTACTGGTAGTAAGCCTGTTTGCTAGGCCTTTAGTACC
TTATACAGCTTTACCTAAGTTAGCACCCGTGCGCGATGTGGGAAATTTAGATCCTATTGC
CACAGAGCATGCTGTCTTTAAACGACACGAGCTCGACGTGAAGTTGCAGCGAGACAAGCA
AGCTTTACTGGCCATCCAGAAGGAACGGCGCATGTTGCGGTTGAGGCGTCATGAACGAGC
TCAAGCCTATCTTCGTCTGTTGGCAGCGCAGGCACCGAGGATGTTAGACCGAGGTGGGCC
TGTGGTCGCCGGTTTTTATGTGGATTGGGAGCATACTTCGATTGTCTCTGCTGAGCAGCA
CATAGATAATTTAACTCATCTCATTCCAGAATGGTTGCATCTGAAGCCCTCCGGCTTCGA
TTATGCGGATCCATCACAGGTTCCTTTTGTAGATGCGCGACCGAAATCGGATGGAGCCTT
AATTCAGCTGGCGCGTGCACACCATGTAGCGATTCTTCCTCTCATTAACAATTATACGAG
TAGGCCTGGACAAGAGCTAGGCGATGGGCAATGGGACACCAATGCCGTGGATGCATTGGT
GACCGATGCGGACGCGCGGGCGAATTTTATCTCTCAATTGCGCCTTTGGCTGCTCGACCA
TCACATGCAAGGGATAAATATTGACTTTGAGCAAATAGATGTTGATGATCGAGAGGCGCT
TGTCGAGTTCATGCGCGAGCTGTATCGTGCTCTACATCCTTATGGTCTCTTGGTTACACA
GGAGGTAGAGCTAGAGAATCAAGCTTATGATATTCCAGCACTTGCGCGATGGTGCGATTG
GATTGTGCCGATGTTCTATGACGAACATGCTGGAGGCACTTCTCCGGGGCCGATTGCCGG
GATAGATTGGACACGGCATGATCTAAAGCTGTTGTTAGAGAAGGTCCCGCCGCAAAAGGT
TGTGATGGGCATTGGGAACTATGCCTACAATTGGGTGGACGAGCCAGGGCAGACCGATGC
GGTGTCGTTAAGTTATCAAGAGGCTGTCGAGACCGCGCGTGAAAGCCAGCCTGATGCTGT
GGTACATCTCGATCCAAAGAGCTTAAACCCTGTATTTTCCTACTGGGAAGATGCTGTGGA
TGCCTCTGGCAATCGGTTTGCTCAGAAGCACGTGGTTTGGATGCTTGATGCGGTTAGCGC
CTATGACCAACTCGTTATTGGACGAAAATACCATGTGCGCGGGGGCGCGCTATGGGTTTT
AGGCGACGAAGACCCAACTATCTGGAGTTTCTATCACAAGGCGTTATGGCATGGCAATTG
GGAACAGATCCTTGCAAAGGGTGCCCTAGACCGAATCGTTTTTGCCGGTGCAGGCTTAGT
GGATTTTGATGGTGAGGGGGCTTTACTACAACCAAAGGCAGAACCGCATGTTGGTGAGAG
GACAGTAACTCTGGATACACAAACGGGGCTAGCGGTAGCGGAGGCCTATCGCAAGGATGC
GCAAGGGCACTTTCTTTTTCCTACATCGTATCTTATCCGGCGCTATGGAGGGGCCGACAA
TTTGCGACACAAAGAGGTGCTTCTCACTTTCGACGACGGTCCCGATCCCGAATGGACTCC
CAAGATCTTAGATATTCTGAAGCGGTACCGGGTACCAGCGGTCTTTTTTGTTTGTGGTCG
GAATGCGGAAGCATTTCCCTATCTCATAAAGCGAGAGTGGGAAGAGGGGCATTTAATAGG
CAACCATACCTGGGATCATCCCGAACTTGACGAATTGCCTGCGGCGCAACAAATTGTGGA
GTTAAACGCAACACAGCGTGTGATACAGGCGATCACGGGGCACTCTACAGTCCTTTTTCG
ACCTCCTTATGGAGGAGACGTTGAACCTACCACGGGAAGTGAAATACGCCCTCTGGTGCT
GGCGGGAAAGCTTAACTATATCACGGTGGGAGAGATGGATGACCCGCAGGACTGGCGTTT
ATATGATCTAAAGCCGGGTACGGGCACTCCTGATCCCTCCCGGCCGCGCTCCGTTGAGTC
CATAGTCAACGATGTTCTGAACCAGATCGGTTCAGGAAGTGTTGTGTTGCTTCACGATGC
TGGAGGGGATAGAAGTCGAACGGTGGCAGCTTTGCCTCAAATTATCACCCGTCTGCGAGC
ACGTGGTTACCGATTTGTCGATCTTCCCCATCTTGTTTCTATTCCCCGAACACGACTTAT
GCCACCGGTTACAGGAAAAGATGTTGTCCTAGCTGGAACCGATCACTATGTCTTTTTGTT
CTCTTACATCTTTCAACGCGTGCTCACCACACTGTTTCTGCTCTCCATCGTACTTGGAAT
AAGTCGCGTTCTGATTCTCATGCTTTTAGCTATTCCGCAGTACTTCAAAGAGAAAAGGCG
GGTATTTCCTACGAGGTATCAGCCTACGGTCTCTGTGGTGATCGCTGCTTACAACGAGGA
GAAAGTGATTTGCAAGACGGTGGAGGCATTGTTAGCTAGCGACTACCCAAATCTCGAGAT
CGTGGTCGTAGATGATGGTAGTAAAGATAAAACGGCAGCACTTGTACAAGAGCGTTTTGC
CGGTGTGCCGAATGTGAAACTGATCCGTAAGCCGAATGGAGGCAAAGCTTCCGCCTTAAA
TCGGGGAATTCGAGAGGCATGTGGAGAGATTATCGTTTCGCTTGACGCGGATACATTGTT
CGCGCCTGACACGATTTGGAGATTGGTTCGCCATTTTGCCGACCCACAGGTAGGAGCCGT
TTCAGGAAACGTTCGGGTTGGCAACGCGCGAAATCTCATCACGAAGTGGCAATCCTTAGA
GTACATAACAAGCCAGAATTTCGATAGACGTGCCTATGATCTTCTCAACTGCATTACTGT
GGTGCCTGGTGCTGCTGGTGCGATAAGGCGATCTGCTTTAGTGGAGGTTGGCGGGTATAC
ATCGGATACTTTAGCCGAAGATACCGACCTAACTTGGAAGTTGCGTCGAGCCGGTTGGCG
TATTCGGAATGACAGCTCTGCGTGGGCCTACACAGAAGCTCCCGAGCATTTAAATGCTCT
AGCAAGGCAGCGCTTTCGATGGGCTTTCGGTACCCTTCAGTGTCTATGGAAACATCGCCA
CGCGTTGTTCGAGGAAGGCACCTTTGGTTGGGTCGCACTGCCAAGCTTATGGGTCTATCA
AATTCTCTTTCCCGCCGTATCACCCTTCATGGACATTGGAATTCTGTATGCGTTGATAGA
ACATAACTTTATCGCCTTCGGATCGCTTTTTGCGTTAATGACGGGCATTGAGATGCTAGC
AGCTTGGATAGCGCTGTGCATGGATCATGGCAATCGGCGCTTGCTTTGGTACTTACCTCT
GCAACGCTTTGTTTATCGTCAATTGATGTATTACGTGGTCTTGAAGTCGCTTTGGGTAGC
CACGCGCGGTTCGGCTGTGGGGTGGAACAAGCTAGAGCGAAGCGGCACGGCTCAGTTGGG
CATAAAAAAGCCTTTGCCTGTACCTGGGGTCAAAGAGACGGTTACGCCAGAGCTGATCGA
ACCACCAAAGGCCGGCAAGTTGTGAGAGCTAGCAATGGGCTAACCACTTAATTAGCAGAT
GACGGGTCGAAGCGCTGCCCCGCCATGTCCCATAGGGTGTTCTCCCACCCAGCGTTCATC
TACCGGCTCTGAGGCGAGTTGGTAACGTGAGTCGGTAGACAGACGAATGCGCTTTGAGCG
ATTATCGAGGCTTGCATGCACGAGATACACGTTAAAAGCAAGGAGGTCGCCCATACGGAA
GAGAGGCGACGTAAGCCAACGCCCTCCTAGATGGTCTCGAAGGCGCGATGGGTTCTTGGA
AAGCATTCCAAAGGCGCCAGTGCCCGGCCTCTTATCGGGGCGGTTTTCACACCAGGTATC
CACATCTTTTTGGCAATAGACCTCTCTAAGGCGGGAGTGTTTGTGGGAGTTTTCCAGTAT
CATAAGGCCGCCTTCCATAAGGTCTATATCGTCTATAGGTGTCCAGGAAGTAAAGAGGTT
ATGGGTGCCTCGTCCCATATAGACGATATCGCAATGAGGGGGTGTAGAGTTTCCAGGGCT
TACGGCGCGGACCCAGGTGTAGTCGAAGTGACGGACTTCACCGCCAAGAAGTTGCTCGTA
AAACTTCATCATGCGCCCCGAGTAGAGAACCTGCCAGAGCGAAGGGTTATCATGAGCTAG
TTCTGGCATGAAGCCAACGTTGATGCCCTCTTTGGCAATGGCTTCCATTGGGTCGGTGTC
CGGCTGAAGCAGTCCTTTTTCTGCAAGGCGTTTCGTTAGTTCACGGCGTGCTTCTATCAC
CTGTTGGCGATCAAGGTAGCCGGGGAGATAGAGATAGCCCTCTTCTGCCATACGCTGGCG
CAATGCTTCTGGGTCGTCGGCGATATCCGAAGAGTCGCGAAGCCAGCCAAATTTGTGAGG
CGAGGTATCTATCGGTTTGTGTAGGCATGTGAGCGCAGGAAGCGATGCAGTAGACATTTT
TATCCTCCGTACTATTACTGATCGTTATCCTCTGCTGTATTGGAAGAATCGTCGTCAGTG
TCCTGACTAGGGGCTGCAGGTTGAGCTGAAGCTTGGTCGGTAGCTGCGTCAGGATTATCT
GCCTTAGGTTTTAGTCCAAAGTAGCTAAGGGCTTGGTCAGCTAACTCTTTCGCCTTATCA
CCAAAATGCGATTCGGCCTCGGTTTCAACTTCGTCAGCGAGAAGCTTTTTAATTTCGTCG
TCCATAGCGAACTCCTCTCGGTATGTTATACCTCTTTTGAGTCTTGTAAGTTATCTATTG
CTAGTTCAGCTCGTACAAGTTCATAGGTATTTGGTGGGGCGATAATGAAGGGTTCTCGTG
TTTTGCCTTGCGTGAGAAGGGGTTTAAGTTCAACCGGCTGACCGGAAAAGTAGCGAGCTA
CGCATCCTGCTTCCTTCGCCACAAGGAGAGCTGCTGCCATATCGTAAGCGCCTTCGCTCC
ATCCAACGAGGCAGGCGAGGCTGCCGCGCCCCACATAGGCGATATCAGCAGCGATGGAGC
CGAGACAGCGTATCCGGCCATGGAGCGCTTTCGTGCGAAGGTTTTTGGCTGCCGCACTAG
TGAATCCGATGGTATCTTCAAGATGGAGCACTGTACGATCTGGGGAATGAAGGCGTATGC
CATTGCAGTAGCTGCCTTGCCCCAATTGCGCATAGAAGAGTTCATCGAGGCGAGGGATGT
AGAACACACCGGCGACGGGCTCACCGTCAAGAAGTAAGGCAATAGAGACCCCCCAAATGG
GGATATTGTAGACCATGTTTGTGGTACCGTCAATAGGGTCTACAGCCCAAAGAGGCCCGT
CGGTAGAGCCATGCCAGCCCGTTTCTTCTCCAAGAAAGGCAAAATGTGGGTATCGGTTTT
TGAGTTGCTCATAAAGGAACCGTTCGATCTCACGGTCTACGCGAGTGACAAAGGTTTGAT
CGGGCTTAAGTTCGGCATGGAGGTTTTCTGCCATATCAAGGGCGTGACTGCCGGCTTCAC
GGGCGAGGGCGCATAAAAAATCGCTATCTATGTCTACCACTGGACAAGGTTCCTCTCGTT
TTAAGATACGGAATCATCTTACCAGGATCCCGCAATTAGCTAGGTAAGTTCCGGATTCGG
GAGGTTCGAACGGTTATCTACATGGCGAAAAAGCAGGAAGTAGAGCACGAGGTAAAAGCC
TTGAAGGCACGCAGCACAGTAGAAGGGAAGGGCGAGCTCGTCGGCTTGGAGCATCCATCC
GCTGAGAGAGGGGCCCACTGCGGATGGGAAGCTAGAGGAGATATTGTTGATGCTGATACC
TAGCGCCCTCCAACGCTCCGGAATCAGACCGATAGCTACGGCTTGGCGGGCACCGACGGT
GCCGCGATTGAAGGCAGAGCGGAGAATGTAGAGAAGAGCGGCGAGTGGATAGGTAGGTGC
CAACGGTAGAAGCACTAGCAAGAGAAGGCCTATGCTGCGGGGGATAACGACGGAGCGTAT
GAGCCCAACCCGTTGGGTAAGGTGTCCTGTGAGTAAGGCGGAGATGCCGGTCAGAAGAAA
AGTAAATAGAAAAGCCGAACCGATGCGTTCAGGCCCAACATGATAGCGAACAGCAAACCA
ATAAGAGATAAGGGGGCTTGTCATCCCGATGGCAAAGCCGTTGAAGGCGTTCGTAAGAGA
GAGCAAAATCAGCATGCGAAAGTCGCGTAGCCCCTCTTGTATGCGGATGCGGATAGAGGG
ACTTGTGGAGTGAGGAGATTGGATGGGCGGTTTGGGCGCGATATCGGGCACGGTAGAGAG
CACACCAACGGCGAAGATGGCGGCGAGGATAGGAAGCAGGAAGAGCGGTCGAAACGCACT
ATCCCCATGAAACAAGGGTTGCCATAGAGGTTGGAGAGCAGCTAGGAGCGAGCCCACAGC
CATGCCAAAAAAGCCGGCAGCGGAGTTTAAACTGAAGGCGTTTCCGCGCTCTTGGGAGTG
TAAGAAACCGGCGAGCCAGGCTGTCTCTACGGCCGAAAACGGTCCGGCTGCTCCGTTTTG
TCCACGCCCTAGATTCCCCACAAAGGCTGCAACGGTAATGAGAAAGCGGCCGGAATAGAA
CAGCATCGGGAGTAGAATGAGGCCGACGAGCGACTGGTGGAGAAGAAGCAACCGTTTTGG
CCCCATTTTATCGCCGAGGGCACCGAAGAAAAGGCTAAGCGCGGCGTTAATAAGGCCAAT
TGCACTTAGCAGCAGCCCAATAGCGGCAGCGCTCCAGCCTAGCTCACGTAGATAAAGGGT
AAAGGAGACGATCATAGCTCCTTGTCCAACAGCTCTTACCCCACGCACGAGAATGAGACG
TCGCGCATAAGGGGAAGAAGGACAAAAAGCTTGCAGCGCGCCAAGCATTGCCTTTAGTGC
ATGGCCTCCGCCGCCGCGTTGGTGGAGGGCTTACGGCGCACGCGCATGATCAGCACGAGT
GGTGAGACGCATAGAGTAGAGATCCCGATGAGGAGGAAGGCGTTGTTGAAAGCCATAGTG
GCCGCCTGACTTTGGACCGTGTAGGAGATAAGCGCCAAGGCCATTTTGTGGGCTTGGACG
GCGTCATGCCCTCGTGTCATGAGATAGTGTTGTAGCATGGTAAGGCGGCTTTGAAAGTAA
GGATTTTCGGGATAGAGGTGGGTACTTAGCATCGTGGCATGGAAGCGTTCCATGTTATCA
AGATAGGTGCTTAGGATAGCGATCCCGAACGAGCCGCCGAGCTGACGGCACAGGTTCAGA
AGGGAGGCGCCTTGGGCGATCTCCACTCCTTTAAGGCTGTTGAAGGCCACGAGGTTAATA
GGAGTAAACAGGAGGCCTAGCCCAAGCCCACGAATAATAAGGGCGAGACGTACGGCCGGC
TCACCACTTTGGGGGGTAAGGTGGGCTAGGGACCACATCGAGTAGATAAATAGGGTAAGA
CCAGTCCAAATGAAGATGCGTGGGTCAGCCCGCATCACTTTTCCGTTTAGCATTCTGCCA
CAGAACATAGCGGCGATACCGGTTGCGATGCCACCGGGCATAAGCACCAAACCTGTAAGG
GTCGCCGTAAAGCCGAGAACGTTTTGTGCGAAAAGGGGATAGAGGAAAACACCCCCATAA
AGGCCAAAACCAAGGATAAGAAAGAGAATGAGCGCGGCGCTGAGATCGCGATTTCGGGTG
ACACGAAAGTTAACAACAGGCGATGTATTACGCGGTGAAAGCTCCCATATGACCATAGCG
ATGAGAGCTATGGCCGAAAGAATCGTTAGTCGCGTGATAACGGGATCATCAAACCAGTTG
TTACGATTGCCCTCTTCCAGAACATATTGCAGTGAGCCAAGCCCAACCGCTAAAAGACTT
ATGCCGAGCCAGTCCACCTTTTCGATCTGCATTTTATGCTTGGCTTCTGTTAGGAAGAGT
CCTATGATGAGGGCCGCTACAATTCCGATAGGAACGTTAACAAAGAATATCCACGGCCAG
GTGTAGTTGTCGGTAATCCAGCCTCCGATGGTGGGGCCGAGAGTTGGAGCGATGATGACT
CCCATTACGTAGATGGCCTGCACGGTGCCCTGTTGTTCTCGAGGAAATATCTCACGAATG
GTGGCCTGAACGGTCGAAATGAACGCCGCTCCGCCGGCTCCTTGAACGATTCGCCACAAG
ACGATCTCTCCGAGAGTGCGTGAGGTGCCGCACATAAAGGAGGCAGAGATGAAGAGGATA
ATAGAGCTGACAAGATAGCGCTTTCGCCCAAAGCGTGAGGCAAGCCAAGCGGTAAGCGGA
AGGACGATCACGTTAGAGAGGATATATCCGGTAGCGACCCAGCTGATCTCCTCTGTCGTT
GCCCCCACGTTTCCGGCCATTTGCGGCAGAGAGACGTTAACGATGGTGGTATCCAAAACC
TCGAGAATGGCTGTAGTGATCAGCCCCACGAGAATAATCCAGCGATACGGCGACAGCTCT
TCACCCGTATCGGTCAAAACAACACGACGCCCGTTCTTAGCAGCAAGGTTAGAGGCTGTC
ATAGGTGATTAACTTTCTCATTTTTGGCATATTTTGAGGTATTTCCCTAAGGATATACGA
AGGAGTTAACCAAGTTGCTGCTTTATCCGCTTACGAAAGGCATAAACAGATGAGGTTCTT
CTGAGGCTGCGTCGAGCAGGATCGAAAAGAGACGAGTGTGAAACGTAGTTTTGAGCAGAG
ACGGAGGTAAGCGTATGAGCGTCGGGAGAGTGGAAGAGCGCACCTACTATTCTCAAGCGT
TAAAGCGCACTCAACCTTTTAGTGTCTACTTGCCGGAGCTGAATAGAAATGAACAGCTGC
CCTTGCTCATCCTACTGCATGGAAGGGGTGGGAGCCACAGAGATTGGTTCGAGCAGACCC
GTGCGATTCGATATTTGGCCGGTTACTACCTCTGTGTGGTTTGTCCTCAAGGGGACGATG
GGTGGTATACGGATGCATTCGATGGTTCAGGGGCTTATGAGACCGACCTGATCGCCTGTC
TGATACCTCATTTGCAGGCCACACTTCCAATAGCCCCGCCTGGGAAGGCTTGGGCGATTG
AGGGGTTGTCGATGGGCGGATATGGGGCCATTAAGCTTGCATTGAGGCACTACAAGCTCT
TTGGTACTGCTGTGAGTCATAGTGGCGCTTTCGACATTACACAAAGTACTCACCCTCACC
CGGTTTTCGGCGATCTGCAGACATGTAGACGCTTTCGTCGGCAGCACAACGTCTATGCTT
TAGCTGAAGAGGCTCTTTGTCGTTACCCCTACGAACGGGCAGCTCTTTGGATCGATTGTG
GCTTGCAGGATGAGTTGTTAGCAAGCACACGACGTTTTCATAACCATCTCCATTTCATCG
GTTATGGGCATGAGTATAAGGAAGAGCCTGGTTATCATACCTGGCCTTACTGGGACCGAG
CCTTTCGTGCGGCATTACCGTGGGTTGCGCAGCGTGTGGGGGCAAAATCGGTTGGTGGGC
GCTTTAAGTAGGAGAATCATGCTAGAAGGTCGAAGTTAATAAAATAATACGACAGGATGG
AGGAGTTCGGAGGCCATGTGGAGCAAGAGGACAAAGCGACTTGTTTTTTGTGCTGTAACG
GGAGCTTGCATAACTATTGGCTCGCGACTGCTGGCACAATCGTGGCCTGATCTCATGGTG
AATCCTGAGACTCATGAGACAAAGGCACAGTTTGCTAAGCGAACGGCCTGGTGGCGGGAG
GCCAAATTTGGGATGTTCATTCACTGGGGCATCTACGCCGTTCCTGCCGATTCCTCGCAA
GGTGCGGCGGAATGGTATTTCTCCAATCACACCACAATTGACCCAGCAACCGGCAAGCCG
AGGCATCTGCAAGTTGCGGAGTACGAAAAGTTTGCAAAACAGTTCGACCCAGTGAAATTC
AACGCAGAACAGTGGGTTTCTATCGCAAAACGGGCTGGTATGAGATATATCGTCATTACG
AGCAAGCATCATGATGGATTCTGTATGTTTCGTACGCGCTTAACTTCCTACAATATCGTG
GATGCCACTCCCTATCACCATGATCCGATGGCCGACTTGGCTCGCGCATGTCGGGAACAA
GGTCTGCATTTTGGGTTTTACTACTCCTTTATGGATTGGCATGCTCCAGACTATCTTCCG
CGTCGTCCATGGGATACGCGCCCGACGGAGGGAGCAAGTTTGGAGCGTTACGTGGAGTAT
GTAAAAGGACAGCTTCGTGAGCTGTTAACGCAATACGGCCCCATTAGCGTTTTGTGGTTT
GATGGCGGTTGGGAGCATACGGCGCAGGAAGAGCACGCTCTCGAGATCGTCCAACTTATC
CGCTCTCTTCAGCCTAACATCATTATCAACGATCGTTTGAATTTGCCGGAGGATTACTCT
ACCCCGGAACAGACCATTCCATCGGCACCGCTCCCTAACGGTAGGTTATGGGAAACTTGT
ATGACGATCAACAACACATGGGGCTACTCGAAGAACGACACGGATTTCAAATCGGCGACA
CAACTAATTCGCGATCTTTGCTTGATCGTGGGAAGGGGCGGCAATTTTCTCCTAAACGTA
GGGCCGACGGCGGAGGGCATCATTCCCCAACCAGAGGTGGATCGCCTCCTCGCCATAGGG
GATTGGCTGCGTGTGAATGGAGCTTCTATTTATGGCACCGAGGCTGGGCCGTTTCGTCGT
CTACCGTTTGATGGAAGCTGCACGAAAAAAGGCAACAGACTCTATTTGCAAGTATTTAAC
TGGCCACAGGATGGGATGCTACGCCTGCCAGGCCTCAAAACAAGGGTTTTGGAGGCGAGA
TGCCTGTTGAATAACCAGCGACTTCCGGTGACGACAGGCGCAGATGGTGTTATGATCGGC
AAACCGGATAGGCTTGATCCTGCAGCGACCGTTATTGCCCTTAAGCTTGCAGGAGCACCG
GAAGTAGAGAACGTACCCATCGTGGAAAAGCCTGGTGGGGATGGTCGTTTTTGGCTACCG
GCGACAGATGCCGATATTCATGGCGAGCACGCTCAGCTGGAGACTAAGGGAGGCCAACCG
AACATCGGATATTGGACGGATGTGCATGATACGGTGAGTTGGCTTTTGAAGGTTCCTCAG
AGCGGGGACTACGAGGTACGGCTTATCTATGCTTGTGAGCCAGCAAGCGCAGGTAGCACA
TTTCAAGTGGTAGTCGCATCAAAAGACGCGCCGGAGTCTCGACTAAGTGGAGAGGTCACA
GCGACGGGAGGATGGGATGATTTCCGTTCAATGGCGCTAGAGGGGCATCTGCACCTGCAG
GCTGGTGTCGTTACCTTGAAGGTAATACCCATAACGATGCCTCATGGAGCAGTGATGAAT
CTGCGTGCTATAGAGCTGATCCCTCAGTCTTAAGCCTCTACAAGCCGTAGCCGATAATCA
GGAGACACATCTTGAGAGGGTTGGGAGGCCGTAACGGTTTGTGTGAGGTGTGCGAAGGAG
AAGAGAGATTTATGTCGGCAGAAAGAATCCCACGGATGACCGATTCAGGGCAGCCTAGCA
GCAGCGCAGCGTCGTTTGTCCATCGGTTTCGGAACGGACTATATGAACTTCAGTTAAGCC
CAGGGATATTTCGGCGTATTGAAGGGTTGCTAGAAGAGTTTGCACAATCGCATCCGAATC
TGCGCGGTTCCTATCTTTCCCATGAGGTAGATCCGAGCTATTTCAGCGACGGGTCGTATG
GATGGGAGGCGGTGCATCGTCCACACTTACAAGGGTTGGCAATAGAGGGAGAGACGCTTT
TCGAGTTTTTAGCCTTTGCAAACGGTTTTCGCATGCACTCCACCCCTCTAGAGAGTATTG
TGAACATTGAGGAGCTGTGGATGGAACTGGCTTCTGATAAGCCTTTCATTTTGCGAGTTT
GCATTTACCACAGCTTTCCGGCAGCAACCCTGCTCTATGCACCCACTGGCGAGACGCAAG
AGGCTGCGGCCGCTTTTGTATCTCGTCTGAAGTACTTACGAGGATTTTAGGCATGCCAAA
ACCAATGGCGCCTCTCCGCAACGGGCTCGTTGTGCCGAATTGGCGTCCTTATTCCTCTAC
AAGTGCTGCGGAGAGTGAAAAGGCCTCTTTAGAGGCGTTATTGCAGGAGAATGAGCGGTT
GCGGGCTGAAAACGAACGTCTGCGCGCCATGCGCCGGTTATCGAAACCGTTGTGGGAGTC
GCATCTTCTGGCATGGGGCGCGATTCTGCTGTGTTTGGCCGCGCTCGCTTTTGCTGGGCT
AGCTCTCTATCTTCGTGGCTAAGTAGAGACAAAACGGTAGAGCGCTCGATGTGTTATACT
TCCCTAAACTACGTATAGCAGATAGGGATGGGCGCCTATGAAAATCGGGATGTACACCAC
CGTTGGCGATCGCTGTGGCATCGCAGCCTATACACAAGCTTTGGTCAATGCGTTGCGTTT
GTTGCCTGAAACGGAAGTAGAAATTGTGCCCATTACCGAGGGAAAGCAGTCGAGGGGGCA
CTATTTAGCGATTGCGGAGCGGCTTAACGCGGACGATATTGATGTGGTACATGTGCAGCA
CGAGCACAGTTTTTGGGGCGGGATTTTGCCTGGGCATTCGGCATATTGGGAGTTTCGGTA
TCTCATCACGAAGCCGATCGTGCTGACGGCCCATACGACCTACACTGCAGAGGAGATGCT
GCGTTACCGCACGGAGCGGCGCCTATTGAAAAAGCTGGCGAAGTGGGTTCTACTACGTAA
TCATGCATGGGTAGATAGTGTACAGGTAGCCCCCTTTGTCACAGCGGTTACCATCGTTCA
CACGGAAGAGGCCAAGCAGCAGCTAGTGGGGCGAGGGGCCGATCCGAAGTTCATACACGT
CTTGCCGGCAGGTGTGCCGGAAGTTGTTGCGGCCACTACGGGTGGCGAAGCTTTTCGACG
CCGTTTTGGGCTGGAGGGCTATCGTTTGATCACCATTTTTGGTTATACAGCTCCTAATAA
GGGCTATGAGTTGACATTAAAGCTGCTCCCCTCTTTACCGGAGGACGTTAAGCTTGTTAT
TGCCGGTGGGCCTCGAAACGCTGCGATGGAACCCTATTTCGCCCAGTTGGTAAGGGCTAT
AGAGTCATCGGGGGAACGGCATAGGGTGATCGTAACAGGTTATCTACCGGATGAGGAAGT
GGCTGAGGCGATGGCAGCAAGCACGGTGGTGCTGGCTCCTCATACCGAAGCAACCGGTTC
TTACTCCGTCACAATTCCGTTGGCTTACGGAAAGGCCGTGTTAGCGTCGGATTTGGCCTG
TTTTCGAGAGATCGTGGGCCGTATTGCCTGTTTAGAGCTATTTCGCTCAGGAGATGTGGA
GGACTGCCGCAGGCATCTGCACCGGTTGTTGAACGATGAATCGAGGAGGGCAACTTTAGA
GCGGTTGGCAAAGGAGTATGCAGAGCGTTACTCTTGGCCGCGTATTGCCCAACAGACGCG
GTGCATCTACGAGGAGGCAATACAGGTTTATGCGCCTGTTTATCGAAGGCCATACACCCT
GGTAGGTAAGAGGGGCCCCTCTTAGTGATAGCTGAGCATGAGGTTATTGAGGAGCAAGAG
CGCTAGAAGGAGCACGAATATGCCCATGCAGCCTGAGGAAGCTACTGGTAGCGGAACAGG
CAGACCGGAGAGACGTTTAGCGAGCGACTGCTCGTCGGCGATGGGGGTCTGATGAGAGCG
TTCATAGACAGCCCAGCCGAAGCGACGAGCGATGTTAAAAGCGAACTCTGCAAGGGGTTC
TATCAGAGAATTGGGTGGGTCATTGGGAATGCGGATGAGAATTGCATTACATTGCTGATA
GGGGTTGGGGCCGGGGTGGAAGCTTTCCCCATCGAGATTTCCTATTTGCACAACAACATA
GAGGCCCTGTTCCTCATCGCAGAAGACAAAATCATCTCCTTCAGGTACCGCGTTTGGCAA
ACCGCTTAAATAGGCTTTCAGGTCTTGATAGGATTGTCCTTCGGATGTAGTTGCTTTGTG
CAGAATGAGTTCAATGGGCATGCTGCTCTCCTCATGATTTGATGTTGGTTTGCCGCCAGA
GTCAAAAAGGCGCCGCAGTATATACGTAATTCAACGGTGCATATCTCTCAGGTTTCCAAC
GCGCTCGAGTCACGAGCTCCCAGATTTGCGTAGATTTCACGTGTGGCGGAAGACTGATTT
AGGGTGTAGAAGTGGATGCCTCGCACGTGGTTGTCAAGGAGATCACGACACTGCTCTGTT
GCCCACTGAATCCCCACACGGCGCACATACTCTTCATTGTCTCCGCAACGACGGACGGCA
CGGAGCAGCCCGGCGGGAATGCGGGAGCCACGAGCGAGCTCTGCGATGCGCTCCATATTA
CTAATGGAGGTTATAGGCATAATGCCGGCGATGATCGGAACATGAATACCTGCTAGCTCA
CAACGTTCACGAAAATCGTAGAAATCACGATTGTCGAAGAAGAGTTGGGTTACTATATAG
TTAGCGCCCGCATCCACTTTAGCCTTCAGGTAGTCCATCTCTTTAAGGCGATTTGGGGTA
TCGGGGTGTCCTTCTGGATAGCCTGCAACGCCGATGCCGAAGCCACGCGGATCTGGGTGG
AGGCCACTTTCGTTAAATTTTCGAATGAAACGAACAAGTTCAGCAGCGTAACGAAAGGCA
TCTTTAGTGCGGTCGTGATGAGGCTTATCACGGGGGATATCCCCCGAGAGCGCCATGATA
TTGGAGATGCCGTGTGCGGCATAGCGTTGGAGGATCGCGTGTATCTCTTCTTCCGTATGA
CAAACGCAGGTAAGATGCGGTATAGGTTCGCAGCCGATTTGCTCTTTAATACGCACCACC
AGTTCGTGGGTTTTTTCTCGGGTAGACCCACCTGCTCCGTAGGTAACCGAAACAAAAGAG
GGACGCAGGGGCATTAGGTCTTCGATTGTTTTGAAAAGCTGCTCCCAACCTTTTGGGGTA
TGCGGTGGAAAGAACTCAAAACTAAAGGTTGTGCGATGTGCGGCAAAGATGTCGCAGATG
TGCATTTCGTGTCTCCTCAATGTTTATGATACCTCAGCATTCGAGAGACGGCATGCTATA
ATAAGACCGTAGATAATCGAATCCTCGGTAGCAAATAGGACTCTATGGATCAAAGTCATA
TTCGTAACTTTTGTATTATTGCGCATGTTGACCACGGCAAATCCACCTTGGCGGATCGCA
TTCTCGAGGCGACCGGTGCGGTGAGCCCACGAGAGATGCAGGAGCAGTTGCTTGACACCA
TGGAGTTGGAGCGGGAGCGAGGCATCACCATCAAGATGACCGCGGTCCGGCTGTATTATA
AGGCAAAGGATGGGCAGGTTTATCAGTTCAATCTCATTGATACTCCTGGGCATGTGGACT
TTACGTATGAAGTTTCACGTTCGCTAGCGGCTTGTGAGGGGGCCTTGCTTGTCGTGGATG
CAGCCCAAGGAGTGGAGGCGCAAACTTTGGCGAATGTAAACCTTGCTTATCAAAATAACT
TGGAGATCGTGCCCATTATTAATAAGATCGACCTGCCCGCGGCCGATCCAGAGCGTGTGA
AAGAGGAGATCGAAAACGTTCTGGCTATAGATGCTTCTGAGGCAATTTTGGCGAGCGCCA
AGACCGGAGTGGGGATAGAGCAGATTATGGAGGCGATAGTCCAGCGGATTCCTCCGCCCT
CAGGCGACCCTAACGCGCCTCTACGTGCTCTTATTTTCGACAGCAAGTTCGATACTTATC
TTGGCGTCATCTGTTATGTGCGCGTTGTGGACGGGCAGATCAAGCCAGGGCAGCGCATAC
GTTTCATGTCTACTGGCAAGGAGTTTGAGGTTTTGGAGGTAGGGACTTTTACTCCAGAGC
GGCAGCCCGGAGAGATGCTGGCAACGGGTGAGGTCGGCTATTTAGCGGCAGGTATTAAGA
CCATTGGAGATGCTCGCGTCGGGGACACCATAACCGATGCCACACGACCCGCCCAGGAGC
CTCTGCCAGGGTATCGAACGGCGAAACCGATGGTTTTCTGTGGGCTTTATCCTGTAGATG
GGGCAGACTACACTGACCTGAGAGATGCTCTGGCCAAGCTTCAATTGAACGATGCCGCAC
TCTCTTTTGAGCCAGAAACTTCTGCAGCGCTTGGTTTTGGATTTCGGTGTGGTTTTTTAG
GGTTGCTGCACATGGATGTGGTGCAGGAGCGGTTGGAGCGTGAATTTAACCTTAATCTCA
TTGCGACCTCCCCGTCGGTAGTTTATAAGGTCTATCGAACGGACGGAACCGTAGTGGATG
TAGATAACCCGGCTCATATGCCTCCACCGACGACGATCGATCATATCGAAGAGCCCTATG
TCGCGGCCACTATTTTGACGCCGAAGGAGTATGTGGGACCTATTATGGAGTTGTGTCGGG
AGCGGCGGGGCGAGTTTGTGCACATGGAGTATCCGGCCCCAGATAGGGTGCTGTTGAAGT
ACGATATTCCCCTTGGCGAGATTTTGATGGATTTCTTTGACCAGCTCAAATCGCGCACGC
GGGGGTATGCGAGTTTCGATTATGAGCTGGCGGGCTATCGCGAATCGAAATTGGTAAAGA
TTGATATTCTGATGAACGGAGACCCCGTAGATGCCTTATCGTTCATAACGCATCGAGACA
AAGCTTACGAGCGCGCACGTCAGATTGTGGAAAAATTAAAGGAGGTCGTGCCGCGCCAGC
AGTTTGAGGTGCGCATCCAAGCGGCAATTGGGGGCAAGATCATCGCGGCTGAGTCGGTGA
AACCGCTGCGTAAGAACGTGACAGCGAAGTGTTATGGTGGTGACATCACACGAAAGCGCA
AACTTCTGGAGAAGCAGAAAGAGGGTAAGAAACGTATGAAGCAGGTGGGCAGCATCGAGT
TGCCGCAAGAAGCCTTCTTGAGCGTTCTAAAGATCGGGGATTAGATGAGGAGGATGGGAG
CGACCGCAACACGTTCTGCATAACTCGGATGGAGCGTACATGTTGAGGCTAGAGGAGTTT
CTTCTACAGTTTGCTTGTGGTGTATTCCTATCCTTCAGTGTTCTTACGCTGGGGTTTTTA
GGAATAGATTTTGTTGGGAGAGACCTTTTTGCTTGGTTACAAAGGCGGAGATGTTGGCGA
CAGCCCTGCAGCGCTCTCGTGCACGAATTGGCCCCTCTATTGCTCTCGGAAGATAGTCGT
GTTGCCATTGACGCTGCAATGCGTTTGGCCGATGCGGGGGATTGCAGCGCGGTGCCTCAC
CTTGTTCATGCGCTGCGAGTCACCGTAGAGATGCAGCATCCAGGCTGGCGGGAACGGGGC
GAGGTATTTACTGAGGCGCTGGCCAAGCTAGGCGATGGGCGTGCGCTCCCTCTGCTGCGT
GAGCTTGAGGATGTACGCGGTATCGGATTTATACCCTCGATACGGCGAGCTATCCTCTAT
TTAGAGCCTCGTTCCTTGCTGTTGCGGGCTGGCACCTTGCCCTCCGATCCACCTGCACTT
TTGTTACAGCCCGTTGGTAGGCACGTAGAGGAGTTAAAGACGCTTCTTCATATTCTTCCA
AAAGACAGAGGCGTGCCATATGAGCGATTCTCAATGCATTTTGGTGAGGAGGAGAACGTT
TCTCTGTTATCGAATGAACGGGCAGAACCCCCTCAAGGAGACTAAAATGGAATGGGAAGC
GCTTTTGCCGTCCGCTGAGGATGTGGCTTTCTACCGTGAGAACGGCTATTGGTTGGCACC
GTGTATCCTTTCGGACACGGAGTTGGAGACGTTGCGCGAGCACCATGCGCGTGTGGTAGC
AGGGTGCTATGAAACGACGCGTAGCCCTTGGTCTCACGACCCACCACCAGGACAGCCCAT
TGACCGTATTGTGAAGATAGATAATTCTCACTGGGCTGACGCCACCATGGCCAAGTTGGC
GCTACATCCGCTGATTGGGGCGATGGCATGTCGCTTGACAGGTGCTAGTGCCATAAGGCT
TTGGCATGACCAGCTCTTGTTAAAGCCCCCGGACAGCGGTACAAAGGGCAACGTGGGATG
GCACCAGGACTATCATTATTGGCAGTGCACCGACCCTCCGGAGTTGTTGACAGCTTGGGT
AGCTCTTGACGATGTGACCGAGGAGAATGGATGTATGCAAGTGGTTCCGGGTAGTCATAA
GTGGGGACTACTGCCGGAAGGTGACTTTTTTGCCAAAGATCTCGATGCATTGCGGGCACG
AATTGAGGCGGTAAGTGGTCGGAGTTTTCGTACGGTCTCATGCATTTTACCGGCTGGGGC
GCTCAGTTTTCACCACTGTCTAACTATTCACGGCAGCGGCCCGAACCGCAGTTCTCGACC
ACGCCGTTCTCTTGTGGTGCATCTTATGCCAGAAGGAACGCGGTATCGTGCTGGTACACC
CGGCGATGGACATATGAATGTGCGCTTGCTAAGCGGTAAGGATGGCGACTATTTCGCTGG
CCCCTACTTTCCGGTGCTCTATCGTGAGGGAACAGGTGAAAACTCTTGGCGTGTTTGGTA
ACCCTCACGTTGTCGGGAGCTTCCGAGAAGCAAGTGCCAGAAGGGATCTTAGCGTTTCTC
CATCGCGGTGAGGAAGGCAGCATATTTTTCTGCCACAAATCGGCGTTTGACTTTGAGGGT
GGGTGTGAGTTCTCCTCCTTCGATGGAAAAAGCGTTGGGCACAAGTTGAAAGCTACGCAC
TTTCTCAAAGTCGGCTAGGTCGGTGGTATAGGCATCTATTTCGTTGCGGTAGAGTTTTTG
GACTTCCGGGCTCTTCAGTAAGGTTTCACGATTATCGGTAGGGAGGCCTGTTTCGTTGGC
CCAGGCTTCCAGCCTCTCAAAGTCTGGCACAATCAGAGCGGATACAAGAGATTGTTGATC
ACCGAAGAGCACCGCCTCAGCAATAAAGCGGCTTTGCTTTAGCAGAGCTTCTATGCTTTG
GGGGGCTACCTTTTTACCGTTGCTGAGTACAAGGATATCCTTTTTGCGGTCGGTAATTTT
AAGATAGCCATCGGCAGAAAGCTCGCCAATGTCGCCAGTATGGAGCCAGCCTTCCTCATC
AATGGTCTCTTGGGTATCTTGTGGCTTATTATAGTAGCCCTTCATACAACCAGGGCTACG
TACAAGAATTTCGCCATCTTGAGAGAGTTTGAGTTCGACGTGAGGGAGTCGTGTGCCCAC
CGTTCCGATGCGCTGTTGACCAGGACGATTGATGGTGATCACTCCTGCTTCTGAAAGTCC
ATAGCCCTCCATGATGGGCACTCCCAGCCCTAGAAAGATTTCAGCGAGGTGGGGAGCCAA
AGGCGCACCTCCGGAAACACAGTAGCGAAGCCTTCCTCCAGTTACCCGCTCTCGAATTTT
ACGAAGCACCAGGCGCTCTGCGATAGCGTACTGCAATGCTAGCAAGGGGTCAAGATGTTG
GAAGCCTTCAGCGCCATAGCGTTTACGAGCTACCTTTCGCGCGATAGCAAGTGCCCACTC
AGCTACACGACGTTTTTGGGGCGGGGTTTTTTTGATGGTATCCTCAACTTTTTCGTAGAT
GGCCTCCCAAAGTCGAGGCACACAGAGCAAAGCGGTCGGCCGGACCAGCCTTTGAAGTTC
ATCTATGAAGGTCATTAGCCCTAAAGAGTAGACGATGCAAGCGCCGACTCGGAGAGGAAG
GTAGTAGCCTCCAACACGTTCAGTGATGTGGCTGAGTGGAAGGAAAGAGAGGAAGACATC
TCCGGGGCCGAGCTGAGCGATCGGCTCTTCTACGACAGCATCGGGAGTATGAAGGAGGCT
GGCGTGGGTAAGCATGGCACCTTTTGGCTCTCCGGTAGTCCCCGAGGTATAGATGAGGGT
TGCCAGATCATCCGGTTGTACCTGAGCGCTCAGGGCGTCGAGTTCAGCCTCCGACTTCCC
CGTTCGAATACCGAGGGCCTTCACCTCATTAAAGGCTAAAGCTTCTGCCGATTCTAGATC
CGCTTGGGTCTCTGTCATGCTAACTAAGAACTCAAGCGAGGGCAATTCGGCACGATGGGC
TTGAATTTTCTGGCGCTGCTTCTGATCAGCCACGATGGCCATACGCGCTCCAGAATCCCG
TAGGTAGTAGGCCACCTGGGTAGCGGTAAGCGTGCCGTAGATAGGCACGGTAACAATGCC
GAGAGATTGAGCGGCCAGGTCGGCAATAGCCCACTCCACGCGATTTTCGTGGGACATAAG
GGCGAGGCGATCGCCTTTGCGAAGTCCTAAGGCGTCAAGCCCACGTCGAAAAGCGCGGAC
CTCGGCATCGAGCTGTTGGTAGGTCCAAAAAGTGTAGTCCTGGTTGCGTGAGGAGCGAAA
TCCTACTGCGTTAGCGTTGGGGTAGGTTTGTACCGTCTGTTGGAACATGGTGTAGAGACT
GCGGGGTTGCATAGCGCTGTCCTTCTTTTTATAAATTATAGATTTGGGAGCACAAAACCA
GAAACCTGGGAATTCAGAATGCTACGCAAACATTATACCGCATAAAATATAGCAAATACA
GTAATCATTAGACATCTTAACAAGCGCCCCTAAAGCCATTTGGGACGTACTGGCGGGTCG
GTTCATGGAGAAGCATAGATCTGCAGTGGCCTGAGTTGCGCGATAAGTCCATGTTCAACG
CACTTTCTTTGAAAGGTTTTTAGTCCTTCGAGCTGGTCATCGGTAAGATCGTAATTCATG
ACGCAGTGCAGATAGTCCCAACAGCGGTCGAAGGGGATATGCATCTTTTGAGACCACTTG
ATGGCGAGCTGGTCGAGATGTTGAATCCCCCAATTCTTTGCCTGTTGGAGAAGGGAGAGC
ATTTGAGCCGAGACACGTTTTTGGGGAGCGATCCAACAGGCATAGACGAAGGGAAGTCCT
GTGAGCTCAAGCCAGCCACTGCCCAGATCGTAGACGAAGGTGTCGGGTAGCAGCTCGAAG
AGGCGAAGGTCACCAATGATTAAGGCGGCATCGTACTGCACCAACATGGTTCTGAGATCT
GGGGCATGGGGAGCAAAGGACGGGTGTACGCCAAACTGCTCGGCCAGCAGGATGCGGGTA
AGAGCCGAAGAGGTAAGTGAGGAGGAATCCAAGGCCACGCTAGCCAGCTTGTGAAGAGGC
TTTTTGGCAAACAGTCGAACGCTTTTAACAGCACCGTAGGCCGAGATGGAGATGTTAGGT
AGGATCGTTAAATCGGGATTGCGTAAGGCCTCAAAGACCGAGACGTTAGCCACGTCTAGG
ATGCCGTTTTCCAGCATCGTGGCAAGAGCAGAGGGTACGGCGTAGACGATCTCGACATCG
ACGCGACAGTCTGGGCTATGGAACCAGTCTACAAGCGGTTTCGCATTGAGATAGGGCACA
CTACCGATTCGCAACGTCATGTTGGAGTTTGTCCTCTAAATGAAATACGTTCCACATTAG
CACGATATAGCGGTAGAAAGTACCGGCTTAGGTAACGAGGGCGGTGAGTTAGGATGAGAG
AGATTTTACCATCCAGACTATTGAGTCGGCGCCTGTAGAGGGACGCACAATGGCATCAAT
TTCGAAGCCATGTCGGCGATAGAGGGCGATGTTTTTCGGCAGGCTAAGTCGAGTCCCTAG
ACGGAGCTGAGGTCTGTCTAGTAGACGGGCAATATACTCCATGTAATTGAGAACGGCGGA
AGCGATACCGCGCCCGCGGCAGGTAGGGAGTACCGAAAGCCGTCCAATATAGAGATGATC
GGGTCGTACGCGGAATTGGGCAGAAGCGACTGGCTGTTTCTCAATGCGGCCGAGCACCGC
CCCGCCTTCCTGTATCGTTTTTTGCACATCCTGCAGAGTAGCCAGTGTGGCACCGGAAGG
AGGATCGAGCTTCCCGGTGTATTCTGCAAATGCGATACGCATAATGTCGTACACGATGGG
AATCTCTTCTGGGGTGGCGATGGCCACGCAAAGTTGAGCGTCGGGTTTGCGAATAGGGTA
GGCGATAGGCTTAGCTTCCTTGATGCGTTCGAGTAGACGTGACCTCTCCGCCAACCAGGG
GTCTTCCGCGATCATAGATTTATTATACCTGCGTAGAAGGGATGGCACTTCTAATGAGGG
TGACCGCTTAGCCTCGAGGGGCTTTCAGAAGGCAGAGCATGCAGCATTGCCATATGGAGG
AGCGCAGGCGGCATGCAGGGTCTAAGGGGATAATCGCATTTCCTGTTGGGCTAGCAACTT
GTAGGCTGAGAAGATGCAGATAAGTAGTAAGGTGATGTTGGCAAGAGATATCTACCCTCA
CATCCTTCGGAGTCAGTACATAGGGTTGTCCGATTGGGGAATAGTTAAAAGCTGCTCGTG
GTGGGAGATGGGTAACGATGTCGAGACGGTTGACAATGCGGAAGGTGTTAGGCACTTTTG
CGTCATAGGTTTTTGCGAACTGCGAATTACCTACATAGGGGCTTGCAAAGGTATAGACCA
CAGTACACGAAGGCAACACGCTATTGCCCACGGCATCGAGTGCAAAAAGAGATGCAACAG
CTGCACCTAAGCTGTGGCCGCAGACGATAATGCTTGTGTCGGAGACGCGGTCACCTAAAA
GGGACGGGATAGAATCGACAAGCCGCTGTGAGGGAGCGGTGGGATTCGTACAGAGAGACG
CGTAGACATCGGTAAAGCCGTCGTCTGTTTCTCCTGCGTTGGACACAAAGCCATAGGGAG
TTGTAAGAAACTCAGCATCATGAATCCACTCCCAAATCGTCTCAGTACCTCGAAACGCAA
TAACCACATGCGAATCAGAACACGCTATGAATCCGAATGGGACGTAGTTTTGTCTTTGCA
TCAGGTCCGTAGAGAGCTCTTTCGCATAAATAGTGGCGATAACAGAAAAAGTCGCGTTGT
TAATCGTTAGCTTACGGCCATTGAAGCCATCTGTAGACGGCATCGCTTCGGCTTCCCTTG
TCAGTAGTCCAGCGAGAATCGCCTCACGAAGATTGATATTTGTCATGATCGTCAGCTCTT
TATTGTATGAGATTGGGAGGTTAATGATTGGGCATCGAGCACACCGTACCTTACTATTCA
AATTTACTTATTATAGCATAATATATTCCCAAATGTGTTTCTCGAGCCGTAGTTGAATGC
AATGAAGGAAGCGATTGAGTGTTTGGAGGGGGGTGTTCAGGAACTATGTGTTAAGATAGG
CGTCGGGCTGCAACAGACAACTGTTGCAGCCCGATGATTTTCATATTTTAAGGACGGGTA
GCGATCCACTGATAATCTTGTGTCCCGCCGGTATAGAGACCATTTTGAAGGGCGCGTCGC
TGCCAATGTGCGTGGCCGTCTGTGAGGACGTAAACAAAACCTTCTGAGTGACGCGGGTAT
CCATCTTGAGCAGCACCGTTCACTTGGAGGTAGCGGTTGTCTCGATGGCCGAGTTGCCAA
CCGATCTCATGACGATTATGGGCGATATCGTTAGGATTTTGCGTAGCCCCGCGCGAGACA
TCTTCTTCACCTGTATCACCGGATGCAGGGACATTGTCGGTTATGAGGATGGTATCGGAT
GGGTAGGTGATTGCGGCGAGAGGATGGCCTGCTACGCCGATATGAGCACAGGCGGGACTA
TCTGGGCCGCCGCTACCATTTGGAGTGCAGGCATCTGAGCTGTCCAGAATGTCATTGATC
GCATAGTTATACGACCACTCTTCGCTATAGCCTGTTGCGGATTTGAACTTCAGGGGTGAA
CTGGCACTAGGGCATACGAGCATCTGCCAGTTTTTGAGGTAAGGCTGGAGCATGTCGCCC
CAGTAGTACTCGTGGGCATCGTCTATATCGCCGCCGAGTTCGGTATGAACGATATTCTCA
TCATAGTCTTGGGCATACATTTGTACCGCTAAGCCAACTTGTCGAAGATTAGAAAGGCAG
GCTGCTTGCCTAGCCTTCTCGCGGGCTTGAGCAAAGACCGGGAAAAGAATCGCCGCCAAT
ATCGCTATTATCGCGATCACGACAAGCAACTCTATGAGGGTGAATCCTTTATTGGAATGT
TGTGTATGGTGTTTCATGTTGGAACTCCTTTGGACTAAGAGGTTTTAAGTTTTTTGACCG
CCAACATGCGTAAATACCGCCAACATGCGTAAATGAGGCGAGTCTCAAACGTGAATCTAC
CACTAAAAAACTTACAAGTCAAGATATAGTCAAAAAAAATATTTGTCAAGTCTAAAAATA
CAAGAATATCCAAATAGAACTAAGAGTCGAAAATTTTGTTTTGAAGGAATTCTTTTGGAT
GTTTCGGAGGTAAAATAGAGTAAGAGGAGATAATTGAGATGGCCAGCAAGGAAGTGAGGG
AGGTTACCTTAAGGGTACCTGCCAGCTGTCGTCCGGCAGCAAGAGACAGGGCACGTCAGG
AGTTAACCGAGAGTATTGAAGAGTATACGGAGGGCATTTACCGCCTCCAAGAGGAGCTAG
ATGTGGTGAGCACAGGGGACATCGCGCGATATATGTGTGTTTCCCCTGCGTCAGTAACCA
CTATGTTGAAACGCCTTGTGGAGTTAGGGCTTGCAGAGCATACGCCGTACCATGGCGTTC
GGCTTACGTCTCAGGGTGAGGAGCTTTCGCTAAAACTTTTGCGCAAGCATCGGCTGGTGG
AGTGCATGTTGGTGGATTTCTTGGAGTTGCCCTGGGATGATGTGCATGAGCTTGCCTGTA
AGCTGGAGCACTATCTCAGTGAGGAGGTAGCCGATAGGATCGAGCACGCCATGGGCTATC
CGAAAACCTGTCCGCACGGCAACCCAATAGATGCGCGCGTACGGGATGGTTCCGTGCGAC
TTTCAACATGTCTCACCGGGGATAAGCTATGTGTGGTGCGCATTACAGATGAAAGGGCGG
AGTTTTTGGCGTATCTACTGGAGATCGGTCTCGTTCCGCGCACAAAAATAGAGGTTATGA
ACCGGACTCCGTTCGGCGATGTGATGACTTTACATGTAGAGGGGCGCGAAATGCCCGTAG
CTGTGGGACGTGAGGTGGCAGATAGTGTATGGGTTTGTCGGCAAGAGGAGATTCAAAGTT
CTCCTACGACGACGGACTCCCAATGAAACTTTATGCTAAGTGTTGCGTCAGAGTGAGTAC
GTAGGTATGGAATAAACAAGGGTGGAGCAACGAAAAAGAATGAGGGCAGACCCACATCGT
CATAAGGGAAAAAAGCCAGGATGCTGGTTTTCTCGGTGGCTTTATCGCATGCAGGAGGCG
CAAGGGGCTCTGGAACGCGCAGAGGCTTTTCAAGATGGAAAAGGGCCTCGTAGTTTGGCA
GATCTGCGTCCTGGGGAGTGTGCGGATGTGCTGTTTTTGACCGGGACGGCGCGTGAGCGC
TTGCGGTTGATGGAGATGGGCCTAACGCCTGGAGTACATGTAAAGGTCTTGCGTGTGGCC
GCATTTGGTGGGCCTTTAGATGTGCTCGTTCGTGGTTATCAGCTATCTTTACGAAGGGAA
GAGGCAGCAGCAGTGCTGTTAGCCGATTTCGAGGAAGGGTCATGAGCTCTCTGTCGGTGG
AGACGCGCCTAACAGGAGCGCGAATCTTTACCGTTGCTATTATTGGCAACCCGAATAGTG
GGAAGACAACGTTGTTCAACGCGCTTACCGGCTTGCGTCAAAAGGTAGGCAACTATCCGG
GCGTGACCGTAGAACGTAAAGAGGGGCGTGTTACCTTGGAGGATGGAACGCAGCTTGTAC
TTTTTGACCTTCCTGGCCTCTACTCCCTCACGCCACATTCTCCTGATGAACTTATCGCCC
GTGAGGTGCTTCTGGGCCTTCGAGCCGATACTCCACCTCCTGACGTCGTTCTTAACGTGG
TAGATGCCTCTAATTTAGAGCGCAACCTCTACCTTACCAGTCAGCTCTTGGATCTAGGTG
TGCCCGTAGTCATCGCCCTCACCATGACCGATATGGTGCGAAAGGAGGGCAAGCAGTTAG
ATACCGACGCCTTGGAACGTGCTACTGGTGTGCCGGTAGTTGCTGTGGTAGCTGCTAAAA
AAGAGGGCTTACCACAACTTTTAGAGGCCTTGAAGCAGAGTGCCGGAATGCCAGCACCTT
CTTTAGCGTGGGAAGTACCTGAGGAGATTCGGCAGGGAATCTCTGGTCTGCAGGAGGCTC
TACAACAAGAGCATGCTTTAGATGCACGAAAGGCGTTCGCCGAGGCCGTAACCCTCTTGA
TGCAGGAGAGCGACTTAGTCCCCATGGAGAAGATGAGGCCGTCGGTACGGCAGCGCATAC
GTTCCACGCGAGAGCAGCTAGCCAAGGAGGGAATAGACTTTGCCACCCAGGTTATTGAGG
CACGATATCGCTGGATCGCAGGAGTTTGCGACAAGGTTTTATTGGTTCCGAAGAGTGTCG
CCCAGCATAGTCCCCTCTCTTTCAACGAGCGCATAGATAAGGTGCTGATGCATCCGTTTT
GGGGGTATGTTATTTTCTTTGGCCTTATGGCGGTAGTTTTTCAGCTTATCTTTGCTTTAG
GGCAGGCGCCTGCCGACGCGATAAAGGATGGTATCGCCAAACTCGGTAGCTTGCTCACAC
GGTATGTGCCTGCAGGAGATCTGCGTGATCTGTTAAATGATGGCGTTTTGGGTGGGGTGG
GCACAACACTCTCTTTCCTACCGCAGATTTTGCTGCTGTTCTTCTTCATTAGTTTGCTGG
AAGATACAGGCTACATGGCACGTGCCGCCTTTTTAATGGATCGACTGATGAGCCGTGTAG
GGCTTCATGGGAAGTCGTTTATCCCTTTACTATCCTCCTTTGCTTGTGCTATTCCAGGAA
TTCTCGCCACACGTACCATTGGGGATCGAAAGGCACGACTGATCACCATCCTTGTTGCGC
CTTTAATGTCATGTTCAGCACGCTTGCCGGTATATCTATTGATGACAAGCGCTTTCATTC
CCAATCGGCGTGTGTTCGGCATTGGATCTGTCACGCTCTTAACCCTGCCGGCAGCAACAT
TTATCGCTCTCTACTTTTTGGGGATGGCGGCAGCTTTTGGCATGGCTTGGCTGTTTCATA
AAACCCTTTTGAAGGGGGTATCGCCCACCTTCCTCATGGAGTTACCACCCTATCGCCTGC
CGAGCGTAAAAGCAGCTGTCATCCAAATGGTGGAACGCGCAGGGCTGTTCGTACGCAGGG
CAGGCACGGTGATACTTTCCGTAGCGATCGTGGTTTGGTTCCTTTCAAGCTATCCTAAGT
ACCCACATCTCACACCGGATCAGGCGCTTCAAAAAAGTTATCTGGGGCAACTTGGCCGTC
TGATCGAGCCGACGATACGACCTCTAGGTTTCAATTGGAAGATGGGGGCTGGCATCGTCT
CCTCGTTTATCGCACGAGAGGTGTTTGTTTCGACGATGGGCACCATCTACAACGTGGCCG
ACACGGATTCAAGGGCAGGACAGGCCGATCTTGGAAAACGCATGCAGGCCGATATTGACC
CCGCAACGGGCCAACACGTTTTTACCCCGTTGGTGGCGGTGTGTTTGATGATCTACTATG
TGCTCGCAATGCAGTGCATGTCTACGGTTGCAGTTGTAAGGAAGGAAACAAACGGCTGGA
AATGGCCTCTCTTCCAAATCGCTTATATGACAGCATTGGCATGGATAGTTACGTTTGCTG
TATACCATGTAGGGTTGTTGTTCGGTTGGGGGATGCATTAGATGAATTGGCAACAGATTA
CTACATTTGGGATGGTTGGAGCCGCAGCACTCTATCTAGTCTGCTATATCTGGCGCATGG
TGCAGTCTTTTTGGAGAGAGGGGAGTATCTGCAAGGTTTGTCAAGGATGCGCGCTCGTCA
AGTTAAAGCAGGCAGCCGATAAGAAGCAAAAGCGAGTTAGTTCGATCCGACCTAATGAGA
TAGTTCCTATCTCTACTATTTACACTTACTCGCGCCCAGCGAAGAGAGAGGATAGACAAG
GGTTAGACTAGTTGCGGTTTTTTGGCATAACGTTGACGTAGACAGGAATGTCCATCTGCT
CCCGATCGATCGCTTGTACGAAAACGTGAAGAGTAAGCGCTCCGGCGGGTGCGCTAGGGG
TTAGTTGAACCTGCAGAATGCGTGTTAACGATGAATTGGATGAAGCGACGGTCGTTGGAG
CGGGCAGAAGAAAAGCTTTAAGGTAGGGAGCGGAGGTACGGATGGTAAGGTCGTGCCATA
GATCTGGGCGAGTAGTTTTTAAGGTGACTCTATCGTAAGCCGTACGTCCCTGAAAGACGG
AACCTAACACGAGGACATGCGGATCGCATTGGAAGGCGCCAACGACGTTGGCTTTGAAGT
AGGCTATATCATGTGCTATGGTATTTGACGGATAGGGGACAGTGGGGTAGAGGGTTCCCT
GAAGCGGTCCTAGGGGCGCAAAAGGCTCTAGGGTCACTTGGTAGGCCGCTTCAATGGCGG
TGCGTGAATGCCATTGAACCGTATGCGGTTTTGAGATTAAAACGGTTTTGATAAATGGTA
AACTCCGTTGTCGATCCGAAGGCTGGGGAGCGGACAAAGGTGTCATGCCTAGCCGTAGCG
GTTGGTGGAAGTTTTTCAGTAAACGAGCGTCTATGCGAACCTTGAGCATTTGGGAATGAG
ACTGCCCAAAAGGAACCGTGCCGAAATCCACCACCTGTGGATCGAATTCGATAAGAGGCA
ACACCGTACCCTTCATCTCCAAAGACACTGCCGGGGACAGATCGCCTTTCGTGAACACAT
AGATGTATTTGGTGAAATCGCCTGGTTTGAGGTGGTCTACTTGGATGTCGGCATCAAGCG
TAACGGTTTCGTTCGGGGCGATGATCGTCTGCCCGTTGGACTCTATAGAGGGGGAGAGAA
GGAGGGAAGTGCAGCCGCAGGAGGGTTGAATCTGTTCGATGGTAATGGGGTTGGTCGTAT
TGTTGTGCAGGTGAAAACTACATTTCAGCGTTTTGGTCTGGAGTGGGTCTACGATACCAA
AGTCATATACTGAGACACTAGCGGGAGGATGTTTGGAAGATAGCACAACGAGACCGGACG
GTTGAGCTAATGCGATGGAAGCCGACGTTATGAGGAGGAATGTCAATAGCGGAGAGACTT
GTAAGAGGCGCATTAGTGGGTCTCCGATGTTTTATTGGTTAACTGCTGAATTGCCTGGAC
GGCATTTAATGTAATTGTTATGCCTGTGGCTTTTTGAGGGGCATCGGCAGCATGATCGTT
GGTGTAGATGATCTGTTGTTCCGTATTGAGAATAAAAACACGCGGGCATACCGGTGTTTT
GTAGAGTAAGGCCACCCGCATGGACGGATCGGACAAGAGTAGGGTGTTTTTGATGTCGAG
TTGCGTTTCCTGAAGGAATGTTTTTGCATCGTTTGCCGAACCGGTGAAGACGATAAGGGT
AAGGCAGGTAGATGGTAACTTCCCGCTTTGTTGAACGGCCGCCCACGCGCGTGCACATTC
TTGGCACCATGGACATCCACAAAAGAAGAAAAGCGCTAAAGGACGGTGAATATAGTCGCG
TAGAGTGTGTAAACGGCCTTGCGTGTCCTTGAGCTGAAAGTTGGGAGCTGGGTCGGCTTT
AGTGTCGGTGGTAAGCGGAGTCAACAAAAAGACATGGGTTTCTCCATCCAAGCGCCCGAT
ACCAACGATCTGTCCGCGATTATTAATGCGAAAAGCGCGTTGGAGTATCCAACCGGAGTT
TGAGGGGATGCAATGGTTTAGGTCTTCCATGTGCCCATTTTCCCATAGGAAAGCATGTTG
GTGCTGATAACGGTCGGCGGAGGAGCCTACGATCTGCCCTTGTGCATTGATGCCCCATGC
TGTAGAGGGAGAGTCACCAAGAGTTCCAAGGTCAACAATTTTATGATTTTTCCAAAGACA
GGCATGGATATCTCCGTCTGCTGTGTTGGCCCAACCGACAACCACCCCTGCGTCGTTGAT
AGCATGGGCGTGGCTAAAAGAGCCACCCGGAAGCAGACCAAGATCACTCATCTTTCCTTG
GACATATACAAAGGCTCGGCTTACCGCTTTCGGGGCATTATTAGATATCCCCACAACGGC
ATCCTTGTTGTTGATCCCCTCGGCAATGCTAAAATCCCCGTTGGGCAGGGTACCGAGATC
GCGTATCTTACCATTATGATAGAGAAAGGCATGTGTGAAACCGGAGGCAAGCTGGCTAAA
CCCGACGATATCCCCCTGTGCGTTGATGTCCAAAGCGGCACCAAACGAACCGCCTAGCCC
GCCCAGGTCGTGCATAGATTCCTTTTCCCATAGAAAGGGATGCATAAAACGGACATCTTG
GGCAGAGCGGGCGATACCTACAACCTGCAGTTTGTCGTTGAGCGCCGTCGCGTAAGTATC
GGGATAGTTGGGCAGTCCATGCAATATTTTAAGCTGCCCTTCATGCCAAAGCCAGGCAGT
GGGGTGCTCATTAAGTTTAGCAGGATGCCAACCGGTTACTGCTCCCTCTTGATTGATTGC
TGGACCGATGTTGTCTGTTGGTGTTGAGATAAGACCTAAATCGGCCACGCGGTAGCGTAT
CTTATTAGTCAAATTATGGGGAGGGGTTTCGATGCCTTCCTGTGGCTCTTGAAAAACCAG
TAGGATGGGAAGGAAGAGAATGAGTAGCACTTTTGAACGCAGCATGGGTTTCTCTTTGGA
CTAGGAGTAGGTGCGATAACTTATTATATTCTTCATTTCATCTTGGGGCAATAGCGACTG
ACGAGACTCTTGCAGCTGTCGTTCAAGAAGAGGATGATGGGGAGAGAGAACACAGACGGG
ATCGGTTACCGAGGGATCGCCTGTGAGTAGCGCGGCTTGGCAACGACACCCTCCGAAGTC
TATCTCTTTATAGGGGCAGCTACTGCAAGGCTCTTGCATCCATTCGGTGCCTCGGAAGCG
GTTGAATGCCTCAGAGTGTTCCCAGATCCACTGCAGGGAGCGCTCTCGTACGCTGTCAAA
AGTTAGATTAGGTATTTCATAAGCTGTAGGGCATGGGAGAACATCACCTATAGGATTTAC
GCAGAGATAGCGTCGTCCCCAGCCGTTCATGCAGGGTTTTGGACGCAGACTGTGGTAATC
GGAAAGGACATAGAGTATCTCGATGCGATTTTTGTATGTTTTTCGCGCTTCTGCCACCGC
TTTCGCGGCGTCCTCGATCTGTTGAGCGGAAGGCAACAAGGCTCTCCTATTTTTGAAAGC
CCAACCGTAGTATTGCGTATTTGCCAGCTCTAAGCGTTTGGCTTTGAGGTTAACGGCAAA
TTCGATGATTTGAGGGATACGATGAATGTTGAAACGGTGAATCACCACATTTATGGTTAG
TGGAAGGTTTATTTCTTGAACAGCTTGAACTGCTAGGAGTTTTGAACGAAAGGCATTTGT
ACCGGCGATACTAAGGGCGAGAGCCGGCTCGTCGGCCTGGAAGCTAATTTGAACGCTATC
AAGCCCTGCCTTTTTAAGGCGTTTTGCACGGGAGAGAGTAAGTCCTACTCCACTCGTGAT
AAGATTGGTGTAGAGACCAGCATCGTGGGCCGCTTCAATGAGCATCTCGATGTCTTTACG
TTGTAGGGGCTCCCCTCCGGAGAGTAGGGCATGAAGAACGCCGAGATCGGCAGCTTGTCG
GAAGACATGTGTCCATTCGTCCGTATTTAGCTCAGCATGCCCTTGCGGATAGCGCACAGG
ATTAGAGCAGTAAAGACAGCGGAGAGGGCATCGGTAGGTAAGTTCGGCTAGAAGACCAAA
GGGACGGGTGTTCATTGTCGGTTTTGATCGGACGATGGAGGTTCGTCTTCGAAAATAATA
AGATTGCGTTGGTGAAGGCGATGGAGATAGGCCTGCACGTCAGCGATAAGGCTTTCGGCA
GAGGCAGAGTACTGCTCACATAGCTTTGAGCAGATCGTGGCCAGATCGGTATAGCCGTCG
CAGAGTTTGAGAACAGCGGAAGCTGTCTCGTTTAAAAGAAGCACACCTTCTGGGTACACA
AGGACCATTTTGCCAGTGACCCGATCTTGTTGGAGACGGGCGTAAGAAGAGAGGATAGGA
ATAGCATTTAGAGGTAGGGAGTTAGAACTCATTATTTTGTTTCCTCTTTTGACGGTTGTG
TTGCGCCGCCATAGGCGAGTTGAATAGCATCTAACATAGCCCAGAGCAGATCGCATTTGA
ATGCGAGGGCCTCGACGGCCTTTTCTTGCAATTCACGTGTGTTACAATAGGTAAGCGTTA
GCTCGAGACCTTCGTTCGAGTCACGCCGGGCTTGCATAAGTCGCGCACGGAAATACTGCA
GCCCGTCTGGAACGATCCAGGTATAGTGTTTCTCAAAGGCAGCAAGTCGCTCGCGCATAA
GGTCGGGAGCGAAAAGCTCTGTAAGAGAGGCTGCAATGGCGATAGGCCAAGGCTGTGTAC
GGCAGAAGTTGACGTAGGCATCCACGGCGAAACGCACCCCTGGCAAGAGGTAGCGATGGC
TCCAAACATCATCACGTGATAGACCGGCTGCTTCAGCCAGTCGAAGCCAGGCTTCAATAC
CCCCTTCTCCTTGAGCTTGACCATCGTGATCGAGAATTCGGTGAATCCAGATGCGACGAA
CTTCCGGCCGTGGGCAGTTGGAAAGAATGGCAGCATCCTTTATAGGAATGTTCTGTTGAT
AGTAGAAGCGGTTGGCTATCCAGCCGCGAATCTGATTTTGAGAGAGTCGTCCGGCGTTCA
[truncated: 3,095,244 more chars]
