# Supplementary material for: Regions Enriched with Reverse Complement Triplets in Bacterial Genomes
Source: Int J Mol Sci. 2026 Feb 28;27(5):2301. doi: 10.3390/ijms27052301 (PMC12985086; doi:10.3390/ijms27052301)
Supplement: Supplementary file 1 [file ijms-27-02301-s001.zip › for_send/45/Armatimonadota/class/mirror.txt]

SMAX=  132.00     KMAX=     300   
NOM=     1     7     8    11    12    13    15    17    18    19
NOM=    20    21    22    23    26    28    29    30    32    36
NOM=    37    38    39    40    41    42    44    47    49    50
NOM=    51    53    57    58    61    63    64    68    71    72
NOM=    76    77    78    80    82    86    90    92    94    96
NOM=   100   102   103   104   106   113   114   119   121   123
NOM=   124   125   126   128   130   135   140   141   145   146
NOM=   152   155   157   159   165   168   179   180   182   183
NOM=   187   188   190   191   192   194   195   198   199   202
NOM=   204   205   206   209   210   211   213   216   220   222
NOM=   224   226   227   229   234   244   249   250   254   255
NOM=   258   259   260   268   269   270   275   276   278   282
NOM=   283   285   287   289   291   293   294   297   298   300
NOM=   301   302                                                
KK= 3282597  LL= 3283406  Z=    4.94  JJ= 3282567  DL=   810    
CAGCACACCCAATTTGGGGGCCAGCTCTCGCATGGCCTGCAGTTTACCGCTGGGCACCTCCGTTTTTAGGAGGGCTTCGATCTCGCAGGCGATATCCTCCAGGTCGGCGGCCCCTAGCGCCAGCGACATGCGTTTTCGCGAGCCGAAAACGTTGATAGCTACCGGAATATCGCTGCCAACAGGGTTTTCGATGAGAAGCGCAGGCCCGCCACCGGGTTGACGCATAACGCGATCGGCTACCTCGGTGATCTGCAGGTAGGGATCGAGAGGCTCCTTTATGCGTTTAAGTTCACCCATCTTTTCGAGGTAGGCAAGAAAGTCTTGAAAATCGGTGTAGGCCACCCCTCTATCCCCCTTATATGTCAGTCGCTAATGTTATATACGTTTATCGAAATTATACCCTGTCCCCTTGCTCGAACTTTTTAGAGGGAAAATCGAATTTGAAGCAGAAACTAACGTAGAGATGGGCAACCAAGCCCACTCGTTTTAGAAAAGGTGAACTTCCAGATGTCGACAGAAGATAGTTTCAGACAGTTCCTTCAACAGCATCTTGTCGTGATAGAACCTCTCTCCTGTGAGGCCGCGAGAGCCTCTTGGGAGATGCAGACGACGGGAAGTCCAGAAGCCATGGAGCGTGCCCGCAAGCTGCGCACAGAGCTGGCGTTGATCTACGCCGATAAAGAGACCTATCGCTATCTCAAAGAGCTACCGGTGGAGGCACTCTCCGACCCGCTTCTGAAACGTCAGCATACGCTACTGCTTCACGCCTATCTCAGTCGGCAAGGCGATGAGGAGACTTTGAAGGAGATC                                                                                                                                                                                                                                                                                                                                                                                                                                                                                                                                                                                                                                                                                                                                                                                                                                                                                                                                                                                                                                                                                                                                                                                                                                      
A===      323      123      433      111      223      114      314      343      224      124      113      313      244      243      132      112      333      413      131      334      234      2
B===      414      412      443      222      411      322      324      434      311      312      422      424      331      431      142      122      444      423      242      344      341      4
RRR=   1743.5    535.5    465.9    427.2    285.3    200.9     89.8     57.0      7.2      2.5      0.8      0.0      0.0      0.0      0.0      0.0      0.0      0.0      0.0      0.0      0.0      0
M=     7174.     9528.     5576.        
M=     5563.     9451.     7182.        
M=     9414.     7392.    11363.        
M=    11359.     7139.     9389.        
J=   1      -3.0  25.3 -22.3            
J=   2     -22.2  24.8  -2.6            
J=   3       0.3 -21.7  21.4            
J=   4      22.5 -23.5   1.0            
SMAX=   36.00     KMAX=     252   
NOM=     4    59    66    67    69    75    83    87   110   127
NOM=   133   136   150   160   164   171   174   208   215   217
NOM=   228   237   239   247   251   252   256   263   266   267
NOM=   272   277   280   288   296   299                        
KK= 2811164  LL= 2812333  Z=    6.47  JJ= 2811134  DL=  1170    
GAAGTGCTGCCAATCGAGGGGGCATTTGCTTGCGAGCCATCGTGCCGAATCCGCCATTCGGGCTGAAAGGAAAAAGGGGTGGAGGTTTGGGCGGGCACCATTTGCCCGGCTGCCAGAAGGGCCGACAACAGGCCGGCCCCTATAAGGGGTTTCTGTTTCGCGATATGCATCTCTCTCCTAAAAAAATAAAGAAATCGGTAACATCGCTCCCTCGTTTCTGAAGCCTAATGCCGCGGTCTCTACGAGGTTGGAAAAGGAACAGGCAGGCAAGGAGAGTGGGGAGCTTTTGCGCTCTTTCCATCGCAGGTCAAACTTCGCCCTGCGGGAAGGAGCCATTTTATTCTGGCATCCAAATTATTAAGGGAATGTTAAGGCGGCCATGAAAGCGCGTTGAAAGCAAAGAAGGTTCGACTTTTGCAGCCTTCAGCGGTAGACAACGAATCGGCATGCTTTCAAAACGGAAGAAAGAATCGGGCGAGCAAGTGCGAATCTATTTATTTCATATCTTTTACATCCGTTTCTGGTCTTGTCCAACGCCGCATTTTCCAGTTTTGCCTGCCGTGACGGTATTTCCTTACTAGTGGGCAGCACGAAAAAGCCTTTAAGGCAGCAAGCAAGGAGATGCACATCCATGCGCCCTAGGAAATCTTTGGAGCCGCCGCAATGGCCGCAAAGACCTTCTATCCCTTATCGGGCGTCGCTGGCTCTCTCGCTAAAACTGATCACCCCCCTGTTTGGGGGCGGCTACGAGGCCGGCGAAGTGGACAAGGACTGCCCCGTGCGCGCGGCCACTATTCGAGGGCATCTGCGCTTTGGGTGGCGTGCGATCTACGAAGCTCAATACGATAGCCCCAAGGCGCTGTTTGAAGCCGAAGAGGGGATTTGGGCAGCACCAACCGACCCAGTGCCCTCGCTCTTAAAGCGGAGGTTACTCAGGAGGGTATGCCTATTCCCTACTCTAAGCTTAAAGATGGCCATCGCCCTTTAGCCTATTTTCTTTTTCCTTTTCAAGGGAGCTCAAAAGATCAGCAGAAAGAGGGATATCAAGATATCGCCTTCGATCTCACCCTCGAATTTCCCTCGGTACGTCAGCAAGCCACCGAGCGCACTATCAAAGCCTGGATCGCCTTTGGAGGCGTGGGGGCGCGCACCCGTCGCGGCTGCGGAGCG                                                                                                                                                                                                                                                                                                                                                                                                                                                                                                                                                                                                                                                                                                                                                                                                                                                              
A===      111      433      123      323      114      343      223      113      314      124      224      143      234      243      244      313      413      334      333      233      231      1
B===      222      443      412      414      322      434      411      422      324      312      311      432      341      431      331      424      423      344      444      441      241      4
RRR=    493.2    192.9     25.4     21.7     15.2     11.3     10.4      4.1      0.5      0.4      0.3      0.1      0.0      0.0      0.0      0.0      0.0      0.0      0.0      0.0      0.0      0
M=     2396.     2590.     2164.        
M=     2074.     2575.     2392.        
M=     2679.     2604.     3169.        
M=     3201.     2581.     2625.        
J=   1       0.3   4.4  -4.7            
J=   2      -5.9   4.9   1.0            
J=   3      -2.7  -4.2   6.9            
J=   4       7.9  -4.4  -3.5            
SMAX=   21.00     KMAX=     151   
NOM=     9    45    56    73    81    85    93   101   120   129
NOM=   142   151   156   172   184   196   203   238   243   245
NOM=   265                                                      
KK= 2000660  LL= 2001529  Z=    5.73  JJ= 2000390  DL=   870    
CCCCGATTTTTCCATCTTCTCCCCTATTGCTCCTCTTGCGGGTGCGAACGCAATAACTCTTCTGGTTCCAACAAGGTCTCGCGCCGCTCTTTTAGGGGGCGCAATAGCTGCCTCTCAAAATCGGGTGGGGCAGCAGGGCGTAGCAATAGACGGCTCGGACGCTTTTCTAGACCACGCAAAATCTGCCCCATAGCGGCAGCTGCTTCTTGACGCAGCGCCCGATTCCGGCCTTGCGCTAGTCTCTCCAGTGCCGGAAGCGCTTGAGGATCGCCAAGTCGGGCAAGACAGCGCACAAGCGGGATGACGATATCGAGATGTGCCCCCTCTAAGGTCTGGAGAAGATAAGGTACGGCACGGCGATCGGAAAAGGCGGACAGAGCTTCGGCATAGGCCAAGCGACGGCGCTTCTCGCCTTGCATGAGGCCGTGCCAGAAACCCGGCAGCTCCTGCGGGGGCATGGCCGCAAGCGCTAGAGCAGCTTCATTGGCCAACGCCGCCGCATCCTGCGCATTGAGCCGCCGCATAACGCTCGGTTGCTTTAGCTCATAGAGCAGCCTACACAGCCCCTTGTGCGCTGTAGCCACACGCAGCCTTCGCACGCTCGCCATGGTATCTCGACACGTTCCTAGCAACGCCAAATAGAGCGCACAGCTTAGAAAGGAATAGTGCATGTTGGCCATACCGCGCAAGTCATTCGCGCTCTGTTCTAACAGATCATGGAGGGCTTGTGCCACCTGCTCTAAACGCTCCTGCGGAGTTGGGGCGATGTTCTGGCCGGTAAGACGGCGCAGCAAGGCTCCGGCAAAGTGTCCATTTCTGGGAATGTAGGCTCGATGACCATCGCCGCCTGAGAGCGCTAGGGCGGCAGCC                                                                                                                                                                                                                                                                                                                                                                                                                                                                                                                                                                                                                                                                                                                                                                                                                                                                                                                                                                                                                                                                                                                                                                          
A===      141      243      143      111      234      144      114      433      231      343      113      112      233      244      313      314      334      333      323      413      224      1
B===      232      431      432      222      341      332      322      443      241      434      422      122      441      331      424      324      344      444      414      423      311      3
RRR=    142.2    139.4    107.3     57.3     17.0     16.2      3.6      3.5      2.4      2.2      1.1      0.0      0.0      0.0      0.0      0.0      0.0      0.0      0.0      0.0      0.0      0
M=     1438.     1068.     1461.        
M=     1488.     1013.     1315.        
M=     1338.     1870.     1617.        
M=     1526.     1839.     1397.        
J=   1       3.3  -7.3   4.0            
J=   2       6.3  -7.5   1.3            
J=   3      -7.1   6.8   0.2            
J=   4      -1.6   6.6  -5.0            
