# Supplementary material for: Regions Enriched with Reverse Complement Triplets in Bacterial Genomes
Source: Int J Mol Sci. 2026 Feb 28;27(5):2301. doi: 10.3390/ijms27052301 (PMC12985086; doi:10.3390/ijms27052301)
Supplement: Supplementary file 1 [file ijms-27-02301-s001.zip › for_send/45/Armatimonadota/class/selection.txt]

KOK=         1
KK=   12541  LL=   13320  Z=    4.54  JJ=   12481  DL=   780
A===      111      112      113      114      121      123      124      131      132      133      134      141      143      144      211      213      214      223      224      231      233      234      243      244      313      314      323      333      334      343      413      433
B===      222      122      422      322      212      412      312      242      142      442      342      232      432      332      221      421      321      411      311      241      441      341      431      331      424      324      414      444      344      434      423      443
RRR=    8.920   -1.476    0.439    2.733    3.556   24.648   -0.297    0.807    0.022   -0.790    1.404   -0.839   -0.154    2.306    0.850   -0.065    1.476   69.612   -0.435    1.476    0.585   -0.358    0.262   -0.612   12.357    5.916   35.875   -0.022    1.769    2.090   16.887   19.131
X1==    2.410    1.305    1.111    1.800    2.305    5.846   -0.273   -0.889   -1.029   -0.295    2.589   -1.060    0.252   -1.463    1.305   -0.047   -1.152    8.842    0.369   -1.029   -0.464   -1.419   -0.701   -0.948    7.532    1.031    5.952   -0.014    0.939    4.124    4.925    4.124
X2==    3.701   -1.131    0.395    1.519    1.543    4.217    1.087   -0.907   -0.021    2.675    0.543    0.791   -0.612   -1.576    0.652    1.391   -1.280    7.873   -1.179   -1.434   -1.261    0.252   -0.373    0.646    1.641    5.738    6.027    1.596    1.884    0.507    3.429    4.639
CD1=        3        2        2        3        3        7        1        0        0        1        5        0        2        0        2        1        0       11        2        0        1        0        1        1       10        3        9        2        4        9        8        9
CD2=        6        0        3        4        3        8        3        1        2        9        4        3        2        0        2        4        0       12        0        0        1        3        2        3        7       13       14       10        9        6        9       15
CCGTTCGTGTTCTCCGGGCTGGAAGGGGAACGAAATGGTGCCCTGCACCTTCTCGAAGGCCTCGGCGTCAATCTGCGCTTTGAGTGCCCGCTGGAGTTTGTCCCACGCTTCCGAATCGCCGGGGAAGAAGGCCTGGCAGATGTGGAAAGTTTTGCCATCGTAGTCGGTGTCCAGGAACCAGGCGGCCACATCTTCGCCCCGCGTCGAGTGCGCCTCGCCCGTGAGCGGGTCGTATATGTCTACGCCGCGTAACTTCACGACATGGGTGCCATCCTTCTGCGGGATGACGGCCACGTCCGGCTGGCCGAAGACGGTGAAGATCTGGCTCGCCCGCGTGGTTTTGGGGAGGTCCCCCACCAGCACGTCGGGGGCGATGTTCGCAAAGTGGACCTGGAGCCCCACCACCGGAACTTTCTGGATGAGCGCCTGGGCTTCGGGGAGATCGGCGTAGGTGTGCACCGGTAACAGGAAAAGGAGGCCGCTGCAGAGAGCTATCCAGGACGCTGTACGTTCACGCATGGTCTTACCCTCAAAATAGAAGCGTATCTCTTTAGTTTAGAGACGAAACATCGGCTCCGTACGTTCCGCGGTCGGTTATCTGGGGTGGGCAAGTCTTCTTTGGCGGCGTTCTTCGTTGATGCGATAGACGAAAGCCATGACCTCGGCGACGGCCGCGTAGAGATCGGGTGGGATCTCGGCTTCGAGGGGCACTTGGCGATAGAGGGTACGGGCAAGCGGCGGGTTCTCAACGATGGGGACATCGTGTTCCTGGGCGAGCTG
KOK=         2
KK=   16531  LL=   16830  Z=    6.87  JJ=   16261  DL=   300
A===      111      112      113      114      121      123      124      131      132      133      134      141      143      144      211      213      214      223      224      231      233      234      243      244      313      314      323      333      334      343      413      433
B===      222      122      422      322      212      412      312      242      142      442      342      232      432      332      221      421      321      411      311      241      441      341      431      331      424      324      414      444      344      434      423      443
RRR=    0.030    2.426    2.432   37.477   -0.787    0.062   -0.167   -0.009    0.566    0.077   -0.123   26.474   -0.123   -0.032    0.019   -0.055   -0.186   -0.133    0.594    0.843    5.727    1.554    0.115   -0.311    0.478    0.262    0.346   -0.836   -0.527    0.553    1.623    4.658
X1==    0.184    1.071    1.014    7.332    1.071   -0.117   -0.761    0.014   -1.070   -0.177    0.192    4.332    0.192   -0.548    0.071   -0.117    0.239   -0.249   -0.867    1.789    9.246    1.080    0.080    0.376   -1.102    0.192    0.559   -1.214   -0.976    1.024    1.192    3.024
X2==    0.163    2.265    2.398    5.112   -0.735   -0.529    0.220   -0.602   -0.529   -0.433   -0.639    6.112   -0.639    0.058    0.265    0.471   -0.780    0.536   -0.685    0.471    0.619    1.439    1.439   -0.828   -0.433    1.361    0.619    0.688    0.540    0.540    1.361    1.540
CD1=        1        2        2        8        2        1        0        1        0        1        1        5        1        0        1        1        1        1        0        3       12        2        1        1        0        1        2        0        0        2        2        4
CD2=        1        3        3        6        0        0        1        0        0        0        0        7        0        1        1        1        0        1        0        1        1        2        2        0        0        2        1        1        1        1        2        2
CTTGCGGCCTCCATTAGAGGCGAGGTTTCGAAGGAACTGCGCAAGGCCCTTGCCAGATCCAAGAACTCCCTCCAGTCAAAGGCCATTGTTAATTCCTCCTACGGGCTTCGAAAGTCCGTCGTCAGCAAGGGCCATTCTTCCTCCTCTCCTAAACTCGACAGAAACTCTTTTCGAACGTCCCTTACCCTTTTCATCGTAGTTTCGTCATAATTATGAAATCGCGCATAGAGAATAACATGCTCTTCATCTTCCTCTGGATCTCGGCTGATTTCCAAGGACAAGATAGCATCCTGGAGACTT
KOK=         3
KK=   17131  LL=   17490  Z=    4.99  JJ=   16801  DL=   360
A===      111      112      113      114      121      123      124      131      132      133      134      141      143      144      211      213      214      223      224      231      233      234      243      244      313      314      323      333      334      343      413      433
B===      222      122      422      322      212      412      312      242      142      442      342      232      432      332      221      421      321      411      311      241      441      341      431      331      424      324      414      444      344      434      423      443
RRR=    0.047   -0.156    0.335    0.000    1.761    2.070   -0.971   -0.216    0.101    2.306   -0.026   12.225    1.227    0.008    0.803    0.101    0.944   62.467    0.162    0.101   -1.325   -0.062    2.391    0.001    1.067    0.071   13.011   -1.492    0.082   -2.159    3.605    0.019
X1==    0.721   -0.153    1.698    0.001    1.719    1.781   -0.957   -1.094   -0.120    1.760    0.032    4.001    1.032    0.178    0.783   -0.120   -0.957    7.687    0.083   -0.120    1.843    0.073    2.073    0.212    0.814    0.032    5.704   -1.060    0.063   -0.937    3.032    0.063
X2==    0.065    1.025    0.197    0.055    1.025    1.163    1.014    0.197   -0.837    1.311   -0.811    3.055    1.189    0.045    1.025   -0.837   -0.986    8.126    1.962   -0.837   -0.719   -0.847    1.153    0.003    1.311    2.189    2.281    1.408    1.303    2.303    1.189    0.303
CD1=        2        1        3        1        3        3        0        0        1        3        1        5        2        1        2        1        0        9        1        1        3        1        3        1        2        1        7        0        1        0        4        1
CD2=        1        2        1        1        2        2        2        1        0        2        0        4        2        1        2        0        0        9        3        0        0        0        2        1        2        3        3        2        2        3        2        1
GGTTCTAGATTATTCTCTGAAGTTTTAGAACTGACGGTGGCTTCCATCTCACTTCTCCTCCTCGAACAGTTCTCTCAAGCGATCGGTTATGCAACCTTCGAAGACTTCCTCGACTCGACTGTGTGCTTCTTCGACCCAACCAAGAACGTCAGAAACTTTAACAGCCCTGGGTTGTGTCAAATAGTCTATATTCAACATGAATGCGCTCATTTCCTCAGAAGAGGCGAGCACGGGAGCGATCTGGATGCGGCAGCGATCTCTTCCTTCTACAAAAGGAAACTCTCCACCCACAATGAAAGATGCTAAATTCTGTGGGAGCCGCGGGCCGACGAACGGATAGAATTCGAAATACTCTAAGAG
KOK=         4
KK=   45811  LL=   46770  Z=    4.63  JJ=   45661  DL=   960
A===      111      112      113      114      121      123      124      131      132      133      134      141      143      144      211      213      214      223      224      231      233      234      243      244      313      314      323      333      334      343      413      433
B===      222      122      422      322      212      412      312      242      142      442      342      232      432      332      221      421      321      411      311      241      441      341      431      331      424      324      414      444      344      434      423      443
RRR=   27.205   13.258    4.836   16.650    0.107   13.061    3.704   -0.428    0.321    0.233    2.262    0.450    3.669    0.040   -0.046    2.055   -0.471    3.882    2.061   -0.453    0.162   -0.163   -0.247   11.165    0.374    2.701    0.150    2.546    0.319    7.212    2.626   38.515
X1==    5.172    5.137    1.575    3.541    0.056    5.226    2.873    0.838   -0.646    0.133    1.672   -0.305    4.912   -0.685    0.056    0.822    0.321    1.537    1.576   -0.646    0.863    0.360   -1.576    3.230    0.133    3.616    0.120    1.673    0.415    3.036    1.024    7.623
X2==    5.260    2.581    3.070    4.703    1.902    2.499    1.289   -0.511   -0.498    1.752    1.353   -1.475    0.747   -0.058   -0.814    2.499   -1.469    2.525    1.308    0.701    0.188   -0.452    0.156    3.456    2.806    0.747    1.247    1.522    0.769    2.375    2.565    5.052
CD1=        9        9        4        8        2        9        7        3        1        2        5        2       10        2        2        3        3        4        5        1        3        3        0        9        2        8        2        4        3        7        4       14
CD2=       10        6        8        9        5        7        4        2        2        7        5        0        4        2        1        7        0        7        4        4        4        2        3        7        9        4        6        8        5        8        7       13
CAAGGACGTGGTGGCCGCTTATAGAGAGCTAACGGAACGTGGAGTGGCTTTCTTTTTGCCACCTACCCCGCAGAATGGACTTATGATCGCTGTGTTGCGCGATACGGAAAACAACCTCATTCAGTTGCTGCAGTTGCCTGACGGGAATGTGCGTATCTCTCCTGAGTAGCCGACATGCAGTCGGGCTACTTTCCCTGGTTTCCGATGGTGTAACTTCGCCAGAAGATGTGGAGCCCGATGAGGTTTTCGAACGGCAATATGACGTGACGATGGCAGAATGGGGATGTCGTAGGTTTGAAAGGTGAGGCCTTCTAGGGCGAGGCGCTTCTTGTTGACAAGATCGCTCAGAGCGGCGGGTATGGTGATCGTGTTTGGATCGCCGTCGCTGATGTAGACCTTTTGGGGATGTTTCTGAAGCCAATCTATCCAAGCCCACAGGCCGTCGGGCCCATTGTAGGCAACAATGCGCGGAATACGGTAGGGATTAAACTGACGGGCACAAGGAGCCGGAGCGGGACCTCCGGCGGCGAGCAAAATAGCTTGATTAGCATAGGCAAGGTTGTGCCAGCGTCCTCGACACATGATCCACCAGTGGCGTGAACGTGGCGTACAGCCGCCCGGAATAGCGAAGAAAGAGGTTTCGGCTTTTGGATCGAGTTTATCAATCATCGCTTTGCCAAGCGCGATCTCCCTTTCAATGCCGTCATCGGAGAGGTGATTAAAGTATTTGTGGTCGTAGGTGTGATTGGCTATTTCAAACCCCAGCTTTTGTAGCGTCAGCAGCTTCTTTTGAAACTGGTGCCGATTGCCGAACGCGTTGGTGGGAACCACAAAGAAGACGCCCTTAAGAGCCCAGTCGGGATGGAGCGTGTGGAAGTGCATCAAAATGCCCACAGCGCAGTTTGGATCGATGCGGCCATCCGGTAAATAGCGAAACTGAGTAAGAAGCGCATCGTCAAA
KOK=         5
KK=   61201  LL=   62310  Z=    4.87  JJ=   61141  DL=  1110
A===      111      112      113      114      121      123      124      131      132      133      134      141      143      144      211      213      214      223      224      231      233      234      243      244      313      314      323      333      334      343      413      433
B===      222      122      422      322      212      412      312      242      142      442      342      232      432      332      221      421      321      411      311      241      441      341      431      331      424      324      414      444      344      434      423      443
RRR=   16.710    3.218   14.429   12.275    1.741    4.912   -1.161    0.845    0.262   -0.129   -0.008    0.578    0.506    4.428   -0.105   -0.536    0.339    3.703   28.854   -1.685   -0.048   -0.342   14.516    3.124    0.037   33.308   11.662    0.111    4.643    2.225   -1.272   21.516
X1==    4.142    0.898    3.440    4.215    2.396    1.861   -1.016   -0.750   -0.158    0.267   -0.023    0.355    0.555    3.418    0.149    0.515   -0.396    2.330    6.071   -0.831    0.136   -0.154    8.767    2.124    1.522    5.182    1.951   -0.675    1.158    3.239    1.712    4.799
X2==    4.035    3.582    4.195    2.912    0.726    2.640    1.142   -1.127   -1.654   -0.484    0.360    1.629    0.912    1.295   -0.702   -1.041   -0.855    1.590    4.753    2.027   -0.352    2.228    1.656    1.471    0.025    6.427    5.977   -0.164    4.009    0.687   -0.743    4.483
CD1=        7        3        7        9        5        5        1        1        2        3        3        3        4       10        2        3        2        6       13        1        3        3       19        8        5       12        6        2        6       10        6       13
CD2=        8        7       10        7        3        7        4        1        0        3        4        5        5        5        1        1        1        5        9        6        3        7        6        5        4       15       15        5       13        6        2       14
TTTTTGCAGCGCCAAGCCCTGCGCGATAGAGAGGCTGTTCGAACTCCAGTTTTATTTGGCCGAACTGTTCTGGAAGAGTCGGAGGAGCTGAGATGCCGGGAAGCCGCACCTCTTGGCCCTGCTCGGTGCCGGAGGCGGTCGCGGTGATGGAGGGGCGCGCCACGGGGCGGTCGGGTTCCGCTGCGGCCTCCGCCGAAGCCAGTTCGTAGCGAGCTGCTTGTGCTTGGGGGCTCTGTTGCAGCGCGATTTGGATGGCCTGAGAGATGGTGAGAGAGGTGGGCGTTTCCTGTGCACGGCATAAAGATATGCCGTACGCGATGAGCGCGACTAGGATAAAAAGGGATTTGCGGCCGATCATGGGAGAGGCTCCTGCAGCACGGCAACGAGATTTTGAAGGTACAGCGCGAGCATCTTCGCTGCGTTGGCAGCTCTTTTGCCCAATAGCAAGAGCTCTGGCAGGTTTTGAGGCTGTTTTAAGACGGCAAGCAGGAGAGGAAAAGGACGAATACGACCTTGTGTATCGGTGAGCACATTAAAATCAAAAGGCATGCTATCCCGATGGCCATCCGTAATGGCGCGTACAACAATCCAAGGGCAGTTGTGTGCAGCGGCAACTTGTGCTGCGCCGAAGCTTTCCATATCGATTCCCAAGGGTTTTTCTGGATAGATTGCTGAGAGCTTCTGCAAAAAGGCGCTTTTTTCCGCTGAGTTTAGCAGAACGCGATTTACCGTTGCCAGCGGGCCTATCTGCAGGCAGACCTGCGGCGGCGCAACCTGTTGTGCTTGCCAAAACAGTTCGACATTGGGCTTATAGACTTGCGGTGACGATGCCGCCCCGTCAAGCACTTGGTCTGCCAACAACAAGGTGCCTGGCATAACCTCCTCTACCAGGCCACCGCCGAATCCGCAGACGATAAGATACTGAGCGCCTTGTGCAAGAAGCTGCTGCGCGCCCCGTGCTGCATTTTCTCTCCCGGCGCCGGAGCAGTGAACGATAAGATTTTGTTGCGCTGCCTCTATCGGCCGGAAGGGCTTTCTTTCTTGAGGCAGCGCAAAGAGCACTCCGATTCGCAGCTGTGCTCTCTCACATATCAAGATGACTGCGCCACC
KOK=         6
KK=   82591  LL=   82980  Z=    6.11  JJ=   82561  DL=   390
A===      111      112      113      114      121      123      124      131      132      133      134      141      143      144      211      213      214      223      224      231      233      234      243      244      313      314      323      333      334      343      413      433
B===      222      122      422      322      212      412      312      242      142      442      342      232      432      332      221      421      321      411      311      241      441      341      431      331      424      324      414      444      344      434      423      443
RRR=   10.936    0.489   -2.583    0.874    2.661   18.924   -2.691   -0.505    0.221    1.421   -0.022   -1.299   -0.022   -0.073    0.877    0.103   -2.141    2.024    0.132    0.935    3.695   -0.007    1.028    5.573    0.200    2.906   -0.122    0.078    0.048   -0.072   -1.239   58.059
X1==    3.275    0.178   -0.773    1.178    3.178    5.123   -0.931   -0.773    0.123    2.175    0.123    1.178    0.123    0.069   -0.822    0.123    2.069    1.007    1.910   -0.877    2.065    0.007   -0.993    0.928   -0.825    1.123    1.065    0.120    0.065    0.065    1.123    8.065
X2==    3.339    2.741    3.339    0.742    0.837    3.694    2.889    0.653    1.789    0.653   -0.180   -1.103   -0.180   -1.069   -1.067    0.837   -1.035    2.011    0.069   -1.067    1.789   -1.035   -1.035    6.007   -0.242    2.587   -0.115    0.653    0.742   -1.103   -1.103    7.199
CD1=        4        1        0        2        4        6        0        0        1        3        1        2        1        1        0        1        3        2        3        0        3        1        0        2        0        2        2        1        1        1        2        9
CD2=        5        4        5        2        2        5        4        2        3        2        1        0        1        0        0        2        0        3        1        0        3        0        0        7        1        4        1        2        2        0        0        9
AATAAAGTTATACATCCATACGCCCTGAAGCTCCATGGCGACCTTGCCATCGAGGAAGCCGTTTTGAGGGGAAGAAAAAGTTCCTAGGCCACTTCGGAAGGACTGCAAATTGCCCGGCCCATATTTTTGGGAGTAAGATTGTATCCACTGATAAGCCCGGATATTACCGGGATCGGTGGCCGTGATTTTATCGCTTCCATTCCACAGTTTGCCGCCAAAGAAATAGCCCCACGCCCAGTTCCACCATCCTGGCTCTGTGGGTAGAAAACCGACTTTCTGTATATTGCCGTTGGCATCACGAGTGGTGATCTTGGCGGCATCGGCATCCAGTTCTTCGATTGTTTTCGGTGGGTGAGTGATACCGGCGGCAAGTAGCATGGCCATGTTGTA
KOK=         7
KK=  136441  LL=  136920  Z=    4.87  JJ=  135721  DL=   480
A===      111      112      113      114      121      123      124      131      132      133      134      141      143      144      211      213      214      223      224      231      233      234      243      244      313      314      323      333      334      343      413      433
B===      222      122      422      322      212      412      312      242      142      442      342      232      432      332      221      421      321      411      311      241      441      341      431      331      424      324      414      444      344      434      423      443
RRR=   16.906    0.123    3.269   -0.018    4.483   43.748    3.348    1.112    0.185   12.636    0.303    1.097    0.303    1.387    0.779    6.615    1.112    7.270    0.742    1.106   -1.980   -0.269    0.280   -0.692   -0.444    0.788   15.475    0.912    0.128    5.386   -2.645   13.639
X1==    4.022    0.109    3.744   -1.115    2.109    6.998    1.801   -1.057   -1.002    3.409    0.537   -1.115    0.537   -1.249   -0.891    3.998   -1.063    3.087    0.985   -1.002   -1.070    0.673   -0.228   -1.191   -0.216    1.398    3.674    1.374    1.180    1.180    2.258    4.428
X2==    4.204    1.125    0.873    0.016    2.125    6.252    1.859   -1.052   -0.184    3.707    0.564   -0.984    0.564   -1.111   -0.875    1.655   -1.046    2.355    0.753   -1.104    1.851   -0.400   -1.229    0.581    2.059    0.564    4.212    0.664    0.109    4.566   -1.172    3.080
CD1=        5        1        5        0        3        8        3        0        0        5        2        0        2        0        0        5        0        4        2        0        0        2        1        0        1        3        5        3        3        3        4        7
CD2=        5        2        2        1        3        8        3        0        1        6        2        0        2        0        0        3        0        4        2        0        4        1        0        2        4        2        7        3        2        8        0        6
GACCCGGCGCAGTATGGTATAGATATGGGCGCGGTGATAGATGCCGATGCTTATCGGAAAATCCAAAGTTATATCGCCATCGGCAAAACGGAAGGGGAACTCGTTATGGGCGGGGTAGATCCCGCTGAGCCAGACGAAACCGGTTACTTTATTCACCCGACCATCTTTCGAGATGTGGCGCCCAACGCCCGCATCGCGCAAGAAGAGATCTTCGGGCCGGTGCTTGCCGTGATAAAAGCGGACGATTTTGATCATGCGCTGGAGATCGCCAACAGCACGGAGTACGGTTTGACCGGTGCCCTGTTTTCGTACAATCGCGAGCATATCGAGCGGGCGCGTCGCGAGTTCCATGTTGGAAACCTCTACATTAACCGTAAATGCACCGGTGCGCTCGTAGGAGTACAGCCATTTGGCGGATTCAACATGTCGGGCACCGATAGCAAAGCCGGTGGACCCGACTACCTCGGCCTCTTCTTGCAG
KOK=         8
KK=  145171  LL=  145710  Z=    4.51  JJ=  145141  DL=   540
A===      111      112      113      114      121      123      124      131      132      133      134      141      143      144      211      213      214      223      224      231      233      234      243      244      313      314      323      333      334      343      413      433
B===      222      122      422      322      212      412      312      242      142      442      342      232      432      332      221      421      321      411      311      241      441      341      431      331      424      324      414      444      344      434      423      443
RRR=   12.517    0.007   -0.085    0.251    0.458   12.520    6.749   -0.194    1.191    2.127    1.606    0.433   10.194    0.132   -0.038   -1.132    1.186    8.946   -0.154    1.191    0.099   -0.204    0.187    0.775    1.256    1.606   58.299   -0.611   -0.298    6.578    4.152   10.238
X1==    3.879    0.045   -0.120    2.857    3.045    3.948    2.252   -0.120   -1.018    0.723    3.462    0.398    2.671   -0.126    0.045    0.968   -1.183    3.067    1.571   -1.018   -1.056    0.432   -0.397   -0.708    1.638    3.462    8.534   -1.148    0.195    1.723    1.088    3.252
X2==    3.227    0.150    0.704    0.088    0.150    3.171    2.997    1.614   -1.170    2.942    0.464    1.088    3.817   -1.044   -0.850   -1.170   -1.003    2.917   -0.098   -1.170   -0.094   -0.472   -0.472   -1.095    0.766    0.464    6.832    0.533   -1.534    3.818    3.817    3.149
CD1=        5        1        1        5        4        5        4        1        0        2        6        2        5        2        1        2        0        4        3        0        0        2        1        1        3        6       10        0        2        4        3        6
CD2=        4        1        2        1        1        5        4        3        0        6        2        2        6        0        0        0        0        5        1        0        2        1        1        0        3        2       12        4        0        8        6        7
ACCGCGGCGCAGGGCCTCCACATAAGCTTGAAAGGTGCGGAGATACTCTTGCCGGAGTGCATTTGGCTCTATCAGCAGGGGGGCTTCGCCCTCCATGCCCTCAAAACGGCTTGTTTCACGAAAGGGAAATGTAAGCTCGTCTCTATCGAGGACATGAAACAGGATGGCCTCGTGTTTTCTATGATGGAAATGCTGAAGGCCTCGAAGGATGTCGGTAGGGTTTGTGAAGAGATCGCTGAAGACGATCAGAAGGCTACGACGACGCACGCGTTCCGCGAGATCGTGGAAGGTATCGGCGATGCCCGTTTTGGGAGCGCTGTCTTTCCGTTCCAAGGTCTCTAAGAGGAGGCGCATGTGCGAGGAGGTAGAGGCAGGGGGGATGAACTGACGTACGCCGTCGTCACAGAGCGCGAGACCAACCGCATCGCGTTGTCGCATGAGAAGCACAGCCAGAGCCGCGGCGCATACCGTGGCATACTCGCGTTTAGAGAGAGCGGAGCGAATGCCCTTATAGTTCATGCTCTCGCTGGTGTCGAGGAC
KOK=         9
KK=  193621  LL=  194670  Z=    6.14  JJ=  193501  DL=  1050
A===      111      112      113      114      121      123      124      131      132      133      134      141      143      144      211      213      214      223      224      231      233      234      243      244      313      314      323      333      334      343      413      433
B===      222      122      422      322      212      412      312      242      142      442      342      232      432      332      221      421      321      411      311      241      441      341      431      331      424      324      414      444      344      434      423      443
RRR=    1.926    0.088   17.598    0.882   -1.522    0.166   -1.454    6.711   -3.634    9.957   19.133   89.092    6.745    7.548    0.129   -1.038    1.759    1.179   -0.894    0.693   -0.252   19.591   25.150    0.869   -0.037    1.286   -0.781    1.289    1.419   -2.086    0.224    5.196
X1==    0.490   -0.520    5.547    0.645    1.814    1.382    1.650    3.256   -1.437    4.065    4.089    9.028    3.456    4.033    0.258   -1.437    1.005    0.391    1.268   -1.437    0.962    4.100    4.684    2.370   -0.083   -0.973   -0.953    1.509    1.662    3.382   -0.973    2.235
X2==    3.933   -0.168    3.173    1.366   -0.839    0.120   -0.881    2.061    2.528    2.449    4.679    9.869    1.951    1.871    0.502    0.722    1.750    3.012   -0.705   -0.482   -0.262    4.779    5.369    0.367    0.451   -1.322    0.820    0.855    0.854   -0.617   -0.231    2.324
CD1=        2        1        9        3        4        4        5        6        0        8        9       15        8       10        2        0        4        3        5        0        4       10       11        8        2        1        1        5        6        9        1        7
CD2=        9        2        9        5        1        3        1        7        7        9       12       19        7        6        3        4        5        7        1        2        3       11       12        3        5        1        5        7        6        3        3        9
AACACGAACAGATTCTTTGTGGCTTGCTTGGGGCGAGTCGCCTCTAGGAGCGCACACAGCGTCCGTTTTAGAGAGCGATCTGTTTTCGGTAGTGGTTCTGGCAAGGAAGAAGCCTTTGTTTCCATAAAAGACCGTTAGCCTCGTAACAGGGAGCGTTGTATCTTTTTTACGATATCTGTTGTTGAATGCTCGGCCACCAGCGGTATCGTTAGAACCTTTCCCCCGAAGCGGTGCACCACCGCTGCTTCCGGGATGGTTTCTAGGCGGTAGTCTCCACCTTTTACATGGATATCGGGCCGCAACTGTTCTAGAAGCGCTTCTGGGGTCGGCTCGTCGAACAGGGTTACATAATCTACGCAGGCAAGCGCAGCAAGAATTTCTGCACGCTCCTCTTGGGGTACGATGGGGCGGTCGGGGCCTTTGAGGCGCTTGGTACCGGCATCGGTGTTGACACCGACGACAAGCAGATCGCCGAGCTGTTTAGCGGCCTGAAGATAGCGCACGTGCCCGATGTGGAGAATATCGAAGACGCCGTTGGTGGTAACAAGGGTTTTCCCCTCGCCACGAAGAGTGGAAAGAATTTCGGCAAGGCGATGGTAGTCTGGAATGAACTGCCCCATGGTTAGAGATCTTCTCCTAAGTAGGGGCCGTAAAATCGGCTAATGAAGTCTTGGTAGTCTGGGCGGGAGACGATGGGGCGCCACCAGCTTTCGTTCTCAACGTACCACCGAATGGTCTGCTGTAACGCTTCGCGGAAGGGGTGAGAGGGCCGCCATCCGAGGGAACGAATTTTCTCGGTGCTTAGGCTATAACGATGGTCGTGAGCCTTCCCCCGCGGGTCGGGGATGGTGCGCACGAGTGTGTCGGGCTTGCCTAACGTCTCTAGCAACAGGCGCACGATCTCCTTGTTGGAGTGCTCCTCGTTGCAACCGATGTTGTAGATCTCGCCTACGACACCATGGTGAAGCACGAAGTCTATGCCGCTGCAGTGATCCATTACGTAGACCCAATCGCGCACTTGCGACCCGTCGCCGTAGAGAGGTACTTTCT
KOK=        10
KK=   19622  LL=   20251  Z=    5.20  JJ=   19442  DL=   630
A===      111      112      113      114      121      123      124      131      132      133      134      141      143      144      211      213      214      223      224      231      233      234      243      244      313      314      323      333      334      343      413      433
B===      222      122      422      322      212      412      312      242      142      442      342      232      432      332      221      421      321      411      311      241      441      341      431      331      424      324      414      444      344      434      423      443
RRR=   -0.202    0.030    1.002    2.645    0.200   26.797    0.456   -0.091   -0.507    0.236    7.026    1.260    1.304    0.228    0.685    8.465    1.260   55.842    3.472    0.100   -0.140    2.048    0.006   -0.674   14.027    5.943    3.888   -1.047   -1.585    4.434    1.915   16.215
X1==    0.228    0.170    0.587    0.874    0.170    4.698    0.768    0.587    0.484   -0.189    3.037   -1.050    0.828   -1.251   -0.830    3.012   -1.089    9.330    0.663   -1.202   -0.292    2.122   -0.011   -0.514    3.156    3.774    2.938   -1.503   -0.692    2.699    0.828    5.526
X2==   -0.887    0.174    1.706    3.026    1.174    5.704    0.594   -0.156   -1.048   -1.249    2.313   -1.200    1.575   -0.182   -0.826    2.810   -1.157    5.985    5.234   -0.083    0.481    0.965   -0.565    1.310    4.444    1.575    1.323    0.697    2.289    1.643    2.313    2.935
CD1=        1        1        2        2        1        7        2        2        2        2        6        0        3        0        0        5        0       13        2        0        2        5        2        1        7        7        7        1        2        8        3       13
CD2=        0        1        3        5        2        7        2        1        0        0        5        0        4        2        0        4        0        7        7        1        2        3        1        4        7        4        3        3        6        5        5        7
GGAGTGCGCGCCTTCCACTTCCAGGTCGTATACCTCTTCTTCCGAGAACGTCTTCAACACCTCTTCGACGCGCACCGGCGTGCGGTCGGGCCCACAGAACACGATGTCTCCCTTGCGAAGCTCGCCCGCCTCCAACCACAGAGCATGTTCCGGCGAGAACTGCTCCTGGCACGCATCCTGTATAGCCGTGTAAACGCCTTCGAGATTGCTCAATACTTCCGCTGCTGAGAAACGCACTACCCTCAGGCCCGCGCTACGCAAAAATTCATCCCGGATTTGGTCGTGTTCAATGGCGGCCGGATCGCCGTGGGCAGCCGCGCCGTCTACTTCTACCACCAACGCCGCCTCACGACAGTAGAAATCGGCGATATACGGGCCGATGGGGTGTTGACGCCTGAAGGCGAAACCTGCGCCGTTGCCCCGCAAAACACTCCACAGGTTGCGCTCCGGCAGCGTCATGTTCTTTCGGAGTTCCTGGCTTCGACCACGCAATGGCTTCGGGATGCCCGACCAATCGGCCTTTCCGCCCAGACTATGGGGTCGTCGGTGCACCAGTATTCGGTGATCGGCTGTGACCCAAAGCGTTTCATCGGAGAGGCTGTGACGGATGCCGACCATGATGCCGCGGTA
KOK=        11
KK=   47252  LL=   47731  Z=    4.67  JJ=   47222  DL=   480
A===      111      112      113      114      121      123      124      131      132      133      134      141      143      144      211      213      214      223      224      231      233      234      243      244      313      314      323      333      334      343      413      433
B===      222      122      422      322      212      412      312      242      142      442      342      232      432      332      221      421      321      411      311      241      441      341      431      331      424      324      414      444      344      434      423      443
RRR=   24.151    0.928    0.423    5.930   -1.818   -0.048   -2.124    0.367    1.867    1.047   -0.239    0.014    1.250    0.036    1.335    1.141    0.020   14.416    2.661   -1.036   -0.999    0.541    0.220   -0.912    0.369    4.091   58.597    0.044   -1.142   -0.267   -0.746    5.976
X1==    3.967    1.422    0.835    1.205   -1.175   -0.099    2.059   -1.066    0.859    3.088    1.592   -0.430    1.592    0.244   -1.175    0.859   -0.413    3.782    2.926    0.859   -0.897    0.711   -0.201    1.051    1.088    5.211    5.103    0.259    0.992    0.992    0.687    3.992
X2==    6.088    0.653    0.507    4.921    1.548    0.484   -1.032   -0.344    2.173    0.339   -0.150   -0.032    0.785    0.147   -1.136    1.328   -0.049    3.812    0.909   -1.206    1.113    0.761   -1.095   -0.868    0.339    0.785   11.483    0.172   -1.152   -0.269   -1.085    1.497
CD1=        6        3        2        3        0        1        4        0        2        4        3        1        3        2        0        2        1        5        5        2        0        2        1        3        2        7        6        1        2        2        2        5
CD2=        8        2        2        6        3        2        0        1        4        2        1        1        2        1        0        3        1        6        2        0        3        2        0        0        2        2       16        2        0        1        0        3
TCGGAGGGGAGAGGAAAGACCTTTATGAGTTGGAAAGAGGATGGCAGCGCCTCAAAGTTGGAGCGATTTCGCGCTCTCGTACAGAAGCAGTTTGGGCAGAATCTGGAAAAAGCCACGCCGGCCAACGTGCGTGAGTTCATGTTGCTTTGTCAGCAGAGCCTGCTCGGTGCCACTTCGCCGGAAAGGCTTGAACTCAATGAGAGCAAAACCACCTATGAGGAGATTCTCAAAGACTTCTTTGTTCGCGTACTTGAGAGGCCTACCGAGGAAGCCCTTATTACGCTATGGCTTATGGCTTTTGAGCTTTCTTTTTACCAGATCGAGCAACACACTTCAGAGCGATTGCAGGCGCTCTTTGGCGATGTTGAAGAGAGTTTTTAGGGTTTCGTGTTGATGGAGAACGGAGAACCCCAAGTAGGCTATTTCTACTGGTGCTATACGCTCCACAGTAATTTGGGAAAAGAGTTCAGTGACAAAGAG
KOK=        12
KK=  114302  LL=  114991  Z=    5.66  JJ=  114062  DL=   690
A===      111      112      113      114      121      123      124      131      132      133      134      141      143      144      211      213      214      223      224      231      233      234      243      244      313      314      323      333      334      343      413      433
B===      222      122      422      322      212      412      312      242      142      442      342      232      432      332      221      421      321      411      311      241      441      341      431      331      424      324      414      444      344      434      423      443
RRR=    2.866    2.162    1.411   12.520   -0.060    3.728    0.603    0.163    0.638   -0.570    3.236   -0.104    0.093   -0.287    0.235   -0.694   -1.724   12.957   15.151    0.638    0.143    0.001    0.164    0.487   -1.294   13.293   67.252    0.016    0.412   26.632    0.455    7.119
X1==    1.487    2.476    0.534    7.214    0.676    1.479    0.826   -0.323   -1.153   -0.375    1.354    0.743    0.652    1.203   -0.224   -0.275    1.562    7.853    6.181   -1.153   -0.327    0.018    2.171   -1.700    1.297    5.561    8.227   -0.427   -0.805    3.982   -0.750    1.930
X2==    1.927    0.873    2.641    1.736   -0.089    2.520    0.729   -0.505   -0.554    1.519    2.390   -0.140    0.142   -0.239   -1.050    2.520   -1.103    1.650    2.451   -0.554   -0.437    0.075    0.075   -0.286   -0.998    2.390    8.174   -0.037   -0.511    6.689   -0.607    3.689
CD1=        3        4        2       12        2        3        3        1        0        1        4        3        3        5        1        1        4       10       10        0        1        2        5        0        3       10       11        1        1        8        1        5
CD2=        3        2        5        3        1        5        2        1        1        5        5        1        2        1        0        5        0        4        4        1        2        2        2        1        1        5       16        4        2       14        1        9
GAGGCGCACAAGGGCATTGCGGGCCGCTAAAATCGTCTGTTCGATGGCCTTTTGCTGCGCTGAAAGGCGCTCGAGGTTGCGCTGCAGCGCGCGCAGCCCTTCGATGCGTTCCAGGCAGAGCTGCATAGAATGCTCAAAGGTGGCACGTGCCGCGGGATCGGTCGCTGCATCCCGTTGGAGGGCCAGTTCGGCGTACTCCTCGGATAGCCTTTGGAGGTTCTCTTCTTGATGAAGCTTAAGGAGGTTTTGGCGAATAGTTTCAAGTTGTCGTTTCGATTCCAACAGGCGGCTAAGGTGGTTCAGCGTCGAGCGAAGTTCGCGCTCCTGTTCCGGCTCGGAAGGAGACGTTTGGGCGAGGAGGAGCAGAATATCGCCATAGGCTCGCTCTGCCTCAGAGAGATGGAGGAGAGGGAGAGCTGCCGCCAATTCCTCGGGAGGAATGGTATTGTCGAGCGGCACCAAGCGTTGGCGTAGAGCACCTATGCCACAGCCCAGAACGCAGAACAGGATGAGGAACCATAGCATTTGAAGGAAGACGGGCGCAGGGAACACAAATCCATAAACGATGTAGGTCGTCAAAAGGAGTAGAGCAAGAAAGCCGATGCCTGCCGTAAGGTAAAGCTTACGGTTTCTTTGGCGACGACGGCGTTTCAGGTAGCTGGTGTAGGCTTTCGCCTCTACGGGTGTAGG
KOK=        13
KK=  142142  LL=  143011  Z=    4.68  JJ=  142022  DL=   870
A===      111      112      113      114      121      123      124      131      132      133      134      141      143      144      211      213      214      223      224      231      233      234      243      244      313      314      323      333      334      343      413      433
B===      222      122      422      322      212      412      312      242      142      442      342      232      432      332      221      421      321      411      311      241      441      341      431      331      424      324      414      444      344      434      423      443
RRR=   10.685   12.710    8.279    2.351    1.006   39.705   -0.063    0.476   -0.671    0.045   -0.094    0.651    2.811    0.045   -0.075    1.292   -0.461    6.480    2.432   -0.671    0.357    0.440    1.305   -0.184   -2.474    5.238   28.387    0.037   -0.187    4.530   -0.196   44.274
X1==    2.393    6.709    3.798    2.033    0.827    5.850   -0.114   -1.373   -0.674    0.064   -0.101    1.336    1.275   -0.266    0.092    3.675    0.571    2.131    1.848   -0.674    2.154    1.195   -0.831   -0.321    2.249    1.275    5.013    0.023   -0.142    1.215    0.587    7.998
X2==    4.464    1.894    2.180    1.156    1.216    6.787    0.555   -0.347    0.995    0.698    0.936    0.488    2.205   -0.167   -0.818    0.352   -0.808    3.041    1.316    0.995    0.166    0.368   -1.572    0.571   -1.100    4.108    5.663    1.620    1.320    3.729   -0.333    5.536
CD1=        5       11        7        5        3       10        2        0        1        2        2        4        4        2        2        7        3        5        5        1        5        4        1        2        5        4        9        2        2        4        3       14
CD2=        9        5        6        4        4       13        3        2        4        4        4        3        6        2        1        3        1        7        4        4        3        3        0        3        1        9       12        6        5        9        2       12
ACTTTCGTAGTTACGAATGAGCCCTACGACCTTGCCCATGATGCGGCTATCCTCGCGCTGAATAGGAATAGGCGGATAGGCTGGATTCGCAGCGATGAGCTTAGCGCCTTGTGGGGTGAACTGTATCTGTTTTACGGTGGCCTCATCTCCAAGCAGAACAGCCACGATGTCGCCATTATTGGCCGTGCTCTGCTCCTTTACGATAACGATATCGCCATCGAGAATATGGGCATCTATCATCGAATCTCCGCGTACGCGGAGGGCAAAGAGGTTGCCGTTTGCCCTGAGATTCGGCGGTACGGGCACATAGCCCTCGATGTTCTGTGTGGCCGTGATGGGTTGGCCGGCCGCGATAGTACCCACAAGGGGAACGAGCGAGAACTCGCGTTGTCGAGTAGAGGGGCCAGTATGTCCCACAACGGTAATGGAGCGTGAGGTGCTGAGGCGAGTTATCTTGCCTTTTCGCTGCAGGGCATCGAGGTGGACTGTAACGCCGCGCAGGCTTGAAATGTTAAAGGCGTTGCCGATCTCCCGAATGGAGGGGGGGTAGCCTTTCTCTTCGATGTATCTGACAATAAAGTCCAAAATCTGTTGCTGTTTTTCCGTGAGGCCTTTCGCCATCGCCGGACCTCCTTTCGGTTTAGAATATCTCCGCGTAAGCGAATCTACTAGAAACCATTATACCACATTTTGTCCATCAGATTTTGAATCCCTTCAGAATTCCTGTGACAAAGAGAGGCGTAATAGGGAGGCGCTAACGAAAATTATTAGGATTCGCAAAAGCTACCCTCTTCGGCCAAATTTCCAGGCGAGGAAGCTTTCTAAGAAAAGCAGAGCGATGGCGATCTCAATGAACAAACGCCAAACCTC
KOK=        14
KK=  190292  LL=  191161  Z=    4.56  JJ=  189962  DL=   870
A===      111      112      113      114      121      123      124      131      132      133      134      141      143      144      211      213      214      223      224      231      233      234      243      244      313      314      323      333      334      343      413      433
B===      222      122      422      322      212      412      312      242      142      442      342      232      432      332      221      421      321      411      311      241      441      341      431      331      424      324      414      444      344      434      423      443
RRR=   14.059   -0.374    0.862   14.496   -0.910    3.567    0.085    6.400   -0.581   -0.278    0.723   11.475   34.383   -0.671    0.437    1.455    1.715   13.120    3.954    2.330    9.011    0.020    4.691    2.544    1.101    3.045    0.948   -1.315    0.576   -0.396   -3.454   10.436
X1==    3.719   -1.282    0.603    5.724    2.670    2.163   -0.115    3.237    0.480   -0.146    0.947    3.580    5.511   -0.410   -1.282   -1.203    1.255    3.584    1.734    2.163    1.559    0.065    2.982    2.439    2.657    3.990    1.559   -1.014   -0.442   -0.442   -1.334    5.225
X2==    3.780    0.292    1.429    2.532   -0.341    1.649   -0.740    1.977   -1.210    1.903    0.763    3.205    6.239    1.636   -0.341   -1.210    1.366    3.660    2.280    1.077    5.780    0.304    1.573    1.043    0.414    0.763    0.608    1.297   -1.304    0.897    2.588    1.997
CD1=        6        0        2       10        5        4        2        5        2        1        3        7        9        2        0        0        4        6        5        4        3        2        6        7        4        7        3        0        1        1        0        8
CD2=        9        3        6        6        2        6        1        7        1        8        4        7       13        4        2        1        4        9        5        5       15        3        5        3        5        4        5        8        1        5        7        7
CTTGAACCAGCTCTGCGTGCTGCATAGGAGATCCTGTTATTTGCTAAGTTGCACGCTCGTGCCCTATCTACTGGCCCTCAAGCCTCAAAATCAGCAAGATGAGGGGGTGGTAAGGCTGTTGTGTGTCTCCTTGCCGTCGCTGCTGAACAGGCGTGGCCAGTTCAGCAATGTGGAGGAGGGCCTTGGATATTCTCCCGATTTTGTTTTAGCGGTACTTCGTCTGGTGCGGGAGGGCTGTGGGATGTCGCAGGATCTGTCGAGGGTCTTGAGGCGGCTCAAAAGGGAGTTTGCGGGCGAAGAGATAGGGGAGGTAGCGGGTCAGATATTAGCGGAGTGGTCAAAGGCGAGGTCACAGTTGGAGGAAGCGAAGAGTTTAGGCAGGGCAGCACATTCTCCACGTTGTGAGGAGGAACGGGCGGTTCTTTTACGTGGGGATGTGAAAGATGTGAAGGGTCAAACGTCTGCAGAGCTGCTGCGGCCAAGCGCGTGCGATGGGTCTGAGGTGGAATGAAGCTTAGCCAACGTTGCAGAAGTGCATTTCAGGTGTAGGAAATAAAGCCTGTAACAGATACAGCCGCGATATGGCTAGATCACTGAAAGGGCGAAAGCTCTATGAGAATAAAAAGCAGATGCCTTCTAGCCTCGATAGGGCAGTTCTTGGATGCTTTAGGAGGGTGACACGCCTTTTTTGCTTCCATCTGTCGGAACTTCCTTGGACCGTGCATTGCATAGCTCTTCTGTCAGTATTTCTATGTGATTGTTGGCTCTTTTTGGGAAGCCAAAGTTAGCTGCAAACACAAAAAGTCTACAGAAAAGGGCTTGGCTATCTAGCATATCACCTTGCAACTGCCAAAGCCTCGTCAGCTACTC
KOK=        15
KK=  223682  LL=  223981  Z=    5.47  JJ=  223022  DL=   300
A===      111      112      113      114      121      123      124      131      132      133      134      141      143      144      211      213      214      223      224      231      233      234      243      244      313      314      323      333      334      343      413      433
B===      222      122      422      322      212      412      312      242      142      442      342      232      432      332      221      421      321      411      311      241      441      341      431      331      424      324      414      444      344      434      423      443
RRR=    0.864    4.105    0.148    3.365   -0.213    3.290    0.146   -0.196    0.374   10.844   -0.030   -0.171   -0.167   -0.211   -0.213   -0.261   -0.189    0.933    0.567    0.374    0.224    0.797    2.368    0.005    2.303    2.389   10.767    0.942    0.348    1.337    0.797   38.951
X1==    0.532    2.547    0.344    2.313    0.547    1.365    0.335    0.344   -0.635    5.079    0.036    0.313   -0.964   -1.008    0.547   -0.635    0.335    2.385    1.357   -0.635    2.109   -0.932    2.068    0.025    1.079    2.036    2.109    0.630   -0.307   -1.178   -0.964    4.920
X2==    1.624    1.611    0.430    1.455   -0.389    2.411    0.437   -0.570   -0.589    2.135   -0.827   -0.545    0.173    0.209   -0.389    0.411   -0.563    0.391    0.418   -0.589    0.106   -0.854    1.146    0.183    2.135    1.173    5.106    1.495   -1.135   -1.135   -0.827    7.916
CD1=        1        3        1        3        1        2        1        1        0        6        1        1        0        0        1        0        1        3        2        0        3        0        3        1        2        3        3        2        1        0        0        7
CD2=        2        2        1        2        0        3        1        0        0        3        0        0        1        1        0        1        0        1        1        0        1        0        2        1        3        2        6        3        0        0        0       10
GCTTTCCCTGGCGAGCCGTGCGATGGCTGGGCCGGAGGCAAGTGCTTCCAAGCAACCCTGTTTGCCACAGGCGCAGAGGGGACCATTGGGCAGGATGGTTTGGTGGCCGATCTCACCGGCCAGTCCCTGCTTCCCATGGTAGAGCTTTCCATCCAGAATAAGACCACCGCCAATGCCGGTGCCCATGGTGAGATAAATTAAGTGAGAGGCTCCTTTACCGGCCCCAAAAAGCCACTCTGCGAGGGCGCCGGCATTGGCATCGTTTTCTAGAACCACGGGGAGGTGGAAACGCTCTTGCAC
KOK=        16
KK=  357572  LL=  358231  Z=    5.01  JJ=  357122  DL=   660
A===      111      112      113      114      121      123      124      131      132      133      134      141      143      144      211      213      214      223      224      231      233      234      243      244      313      314      323      333      334      343      413      433
B===      222      122      422      322      212      412      312      242      142      442      342      232      432      332      221      421      321      411      311      241      441      341      431      331      424      324      414      444      344      434      423      443
RRR=   20.419    6.665    1.477   10.441   -0.196   -0.783   14.851   -0.836    1.639    2.168   -0.250    0.098    6.757    0.042   -0.566   -0.104   -0.128    3.990    3.113    0.671    2.898   -0.465    0.181   12.896   -0.845   16.394    2.108   -0.473   -0.308    3.086   -0.190   16.066
X1==    4.726    2.547    1.445    3.275    1.195   -0.438    3.809   -0.414   -1.250    1.604   -0.147   -0.120    2.566    1.443    0.519   -0.438    0.107    1.110    1.872   -1.250    2.861    0.640   -0.249    1.994   -0.625    4.600    0.913    0.651   -1.245    1.196    1.209    2.824
X2==    4.320    2.617    1.022    3.188   -0.164    1.787    3.899    2.022   -1.312    1.352    1.703   -0.812    2.633    0.029   -1.091    0.237   -1.194    3.593    1.662   -0.537    1.013   -0.727   -0.727    6.468    1.352    3.564    2.309   -0.727    0.247    2.579   -0.157    5.688
CD1=       13        6        5        9        4        1        7        2        0        4        2        3        6        5        3        1        2        2        3        0        4        2        1        4        1        9        2        2        0        3        4        5
CD2=        5        4        2        4        1        4        6        3        0        3        3        0        4        1        0        2        0        9        5        1        4        1        1       10        3        5        6        1        2        5        1        9
CATGAGGGCGATATATTGATAGCCATTGCCTGAAATGAAAACCTTATGCCCCTGCATCTCCATCTCCGAGCGAATTTGCTGTACTTTTTTGGCAAGCGTGCGCCATCCAAAAGCTGTATTTGTAATGTCGGACTTAGGTGGAATGTGGATGCCAACGGCCAGGCGCAGTCGAGGAAAGAAAAGAAGCAGCGTGAGAAATGCCGTGGAGATAGCAGCAAGGCTAAACCAAAAGATATTGGTGAACGGTTTGCGCTGCTTTTCAACGGAGAGGTAACGGCCGACCCAAAGAAGACAAAGAGAGGGATAGGCAAAAGGAACCCAGTTAGCCTGCACTTTGGTTTTGAAGGCCAGAAGGCAAAACAGGAGCAAGGAAGGCAGACCCATGAAGGCCAGAAATCGGTGTGGTAACGGCGCCTTTGTACACAAAGCAGAGAGGCTCGCACCGAAGCTACCCAAAAAAATAACTGGTCCTATAAACAGGGCTTGAGAGGCTAGAAAATCCCCAAAACGATGCAGTGGATTTCCTCCATGATGGTGGACTAAGAAAAAGAGATGCAAGAAGGTCCACCAATGATGCTGCGCGTTCCACCATAGGACGCCGCTATACATGACCAACATAATACCAAGGGCAGCGTAAGGTTCCCAGCGCCTTAACCAGAA
KOK=        17
KK=  398972  LL=  399931  Z=    5.39  JJ=  398822  DL=   960
A===      111      112      113      114      121      123      124      131      132      133      134      141      143      144      211      213      214      223      224      231      233      234      243      244      313      314      323      333      334      343      413      433
B===      222      122      422      322      212      412      312      242      142      442      342      232      432      332      221      421      321      411      311      241      441      341      431      331      424      324      414      444      344      434      423      443
RRR=   -0.320    5.613   -1.641   13.849   -0.353   33.337    1.176   -0.854   -1.034   -0.020    2.594    2.257   -0.015    0.521    0.751    1.291    1.290   41.456   -0.800    1.228   -0.478    4.032    1.029    0.507   -0.109    7.085   98.846   -0.351    0.107    2.882   10.763   21.811
X1==   -0.232    4.155   -0.543    5.474    7.270    7.203    0.438   -1.313   -0.842    0.457    4.305   -1.336   -0.906   -0.304   -0.518    0.499   -0.880    9.941    1.672   -1.512    0.545    2.178   -1.228    0.405   -0.205    3.002   10.939    0.497   -1.256    0.427    3.654    3.233
X2==    1.380    1.351    3.021    2.530   -0.049    4.628    2.684    0.651    1.228   -0.044    0.603   -1.690    0.017   -1.710   -1.448    2.588   -1.466    4.170   -0.478   -0.812   -0.876    1.851   -0.838    1.251    0.532    2.360    9.036   -0.705   -0.085    6.746    2.946    6.746
CD1=        1        7        1        9       11       13        3        0        1        3        9        0        1        2        1        3        1       20        6        0        4        7        1        4        2        7       22        4        1        4        8        9
CD2=        5        4        8        7        2        9        6        4        4        3        4        0        3        0        0        6        0        7        1        1        1        5        1        4        4        7       16        2        3       15        8       15
ATAGATAAGGAGAGGATCGATCTGTTCGTAGCCTCGAAGTCCGATGCCTTCACGGAGGTAATCCATATTCGCGAGGTGCTCCATCCAGCGATCGTTGATGGCTCGCAGCGCGAGGAAGCGTTCAAGTTGACGCATGGCGTTCGGGTCGCCCTGAAGTTCGGCCAACTCTTTTTCACGAGCCTCGTACACGCCGACGACGTGATTATAGATCAGCTCAATGATCTCGTCCTGTCGTTTCCCACGAAGCTGTTCTTCCGTAATTTCCGGATAGAGCATGAAATATTCGTTCAGCTCGTTATAGAGAGTTTCAATGTCCCACTCTTGGGCAGGGGCCTCTGGCGAGCAGTAGGCATATACGGCATCTTCAATATTGGTGCGGATATAGTGGAGAATGGTCTCTTTTAGATCGACCCCCTCAAGGATGCGGCGACGCTCCTTGTAGATAACGTCGCGCTGTCGGTTCATGACATCGTCGTAGTTCAGCGTGTTCTTACGAATCTCGAAATAGTGCTCCTCGACCTTCTTTTGTGTACGCTCAATGAGTTTCGAGAAGACCTTTGCATCCATCGGAAGATGCTCTTCCCACCCGCGGAGGAGGGGCGAATTGAAGCGATCGCCAAAGAGGCGCCAGAGTTCATCTTCGAGGGAGACATAGAAGCGACTTTCACCTGGGTCTCCTTGGCGTCCGGCGCGGCCACGCAGCTGGTTGTCTATTCGCCGGCTCTCATGGCGTTCTGTGCCGAGTATGAACAGGCCACCTAAGGCGCGTACCTCATCGGCGGCACGTTTATGCTCCTCATCAGTAAGCGCACCCGTAGTCACCGCTTCAAGGACGGCTGGCTTTCCATATCGGCGATAGCTTTGCTCCCCTTCTGTGGCTTCCGAAGTCTCCGTTGGTTGTTCTGAATCGGCCAGCTTGTCGGCCTGTGTGAGCGATCGGAGGCTGCCATCTACGGTGGG
KOK=        18
KK=   64653  LL=   65222  Z=    5.07  JJ=   64083  DL=   570
A===      111      112      113      114      121      123      124      131      132      133      134      141      143      144      211      213      214      223      224      231      233      234      243      244      313      314      323      333      334      343      413      433
B===      222      122      422      322      212      412      312      242      142      442      342      232      432      332      221      421      321      411      311      241      441      341      431      331      424      324      414      444      344      434      423      443
RRR=   17.747   -0.190    4.900    4.937    9.430    4.298    7.580    1.845    1.415    2.848   -2.632    0.374    0.606   -2.335    1.263    0.262    0.427   -0.733   -0.262    1.415    0.509    0.204    4.118   -1.205    1.115    0.532   70.457   -0.821   -0.166    8.121    1.416   13.086
X1==    2.693    0.732    2.452    2.282    6.240    1.458    1.321    1.556   -1.162    0.513    2.052   -0.310   -1.236    1.889   -1.103    0.585   -0.363    2.211   -0.417   -1.162   -0.393   -0.468    1.134    1.001    5.626   -0.414    7.913    1.177   -1.302    2.608    0.408    3.390
X2==    6.591   -0.260    1.998    2.163    1.511    2.949    5.738    1.186   -1.218    5.552   -1.283   -1.205   -0.490   -1.236   -1.145    0.448   -1.174   -0.332    0.629   -1.218   -1.297   -0.436    3.631   -1.204    0.198   -1.283    8.904   -0.697    0.127    3.114    3.474    3.860
CD1=        4        2        4        4        8        3        3        3        0        2        4        1        0        4        0        2        1        4        1        0        1        1        3        3        8        1       11        3        0        5        2        6
CD2=        9        1        4        4        3        5        8        3        0        9        0        0        1        0        0        2        0        1        2        0        0        1        6        0        2        0       13        1        2        6        6        7
CACGAGTTTGCAGAGTGCCTCAACCTCTTCTACCGAGGTCTCTTTATACACGGTGGTGTTGATATAGACATAGTAGCCGAGCTCGGCGGCGCGCTTCATCATCTCGACGGCTTTGTCAAACACACCGGCGCGGTTGCACACATAGTCGTGGGTTTCTCGAAGCCCATCAAGATGGATCATAATGAAGAGGCGAGGGTCTGGTGGTATAACTCCAAACACCTTTGTGTCGAGTTTAAGGGCGTTTGTGCAGAGAATAACGTATTTGTCGCGCGCAAATAGCCCCTCGATCAGCTCCTTGAGCTCTGGATAGAGGGTAGGCTCGCCACCGCAGAGGTTCACGATCGGGGCGCCGCAGTCATCAACCGCTTTGAGACAGGTTTCCACGCTGAGACGATCTTTCAATTTGCCGGTATGGCGCTCTACAGAACAGCCGATACAGGCCAAATTGCAGGTATAGAGGGGCTCAAGCATGAGCACTGTAGGATAGCGGGTTATGCCCGCCTTTTCCATTTTTGCACGATGACGCGCTTGCGCCATCATAAACCCTATCGGATAACGCATTGCGTGAGG
KOK=        19
KK=  127443  LL=  127952  Z=    6.53  JJ=  127143  DL=   510
A===      111      112      113      114      121      123      124      131      132      133      134      141      143      144      211      213      214      223      224      231      233      234      243      244      313      314      323      333      334      343      413      433
B===      222      122      422      322      212      412      312      242      142      442      342      232      432      332      221      421      321      411      311      241      441      341      431      331      424      324      414      444      344      434      423      443
RRR=    0.306    1.839    5.425   -0.171   -1.326    4.828    0.954    4.838   -0.260   -0.072   -0.336    1.350   16.543   -0.242   -0.717   -1.464   -0.269   15.741   -0.148    0.412    0.033    3.543    3.623   -0.547   -0.072    1.412   65.398   -0.191   -0.549    1.072    1.320   -0.363
X1==    0.520    3.063    2.540    1.196    4.766    1.612    1.182    1.627    0.703   -0.064    1.444   -1.249    4.925    0.242   -1.194   -1.115    1.993    5.220    1.167   -1.115   -0.071    1.429    2.296   -0.543   -0.064    0.573    9.640   -0.932    1.698    0.768   -1.167   -0.161
X2==    0.589    0.600    2.136   -0.143   -0.278    2.995    0.807    2.974   -0.369    1.135   -0.233   -1.081    3.359   -1.000    0.600    1.313   -0.135    3.015   -0.127   -0.369   -0.461    2.480    1.578    1.007    1.135    2.461    6.784    0.205   -0.324    1.396   -1.131    2.255
CD1=        2        5        4        3        7        3        3        3        2        1        3        0        7        2        0        0        4        7        3        0        1        3        4        1        1        2       11        0        3        2        0        1
CD2=        2        2        4        1        1        5        2        5        1        3        1        0        5        0        2        3        1        5        1        1        1        4        3        2        3        4       10        2        1        3        0        4
ACACTAGAATAGATATCCTGTGCCTGTTATGCTGTTGCATGAATCTTAAAAAATTTTTGCAGCTTACTCGAATTCGCGCTGAACCTGTTCAATGGTTGGACGAATGATCCGATAGAGCCGCGATCGAACAGCACTCGCGCTCAGCGACTCGGCGAGAGGTAGAGCTTGAGCGATCTCCTCCGAACTCATCTCATAGTGGAAGGTATAAATGTAGATGAGCCGGTTGCAGGAGCTGAGACGGGCGAGCACTGTGCTTTCCATTTGACGAAAGAAGAGGATATTCTCCAGCGTATGTTCATTGCGATCAGGTGTGAGAGCCTCTTCGGGCAACGGAAGGTAAGCATGCGCCTCTCGCTGGCGACAGCATTTGAGGCTGTAGTTATAGGCGATGTGCCAAATCCAGGTTGTTAGGGCACACTCACCTCGATACTGTAGGAAATGCTTCGAAGCAAGGAGGAGAACCTCTTGAGTTGCATCTTCTGCTTCGTTGGGCTCGTGAAGAACTGCATA
KOK=        20
KK=  314763  LL=  315182  Z=    5.84  JJ=  314043  DL=   420
A===      111      112      113      114      121      123      124      131      132      133      134      141      143      144      211      213      214      223      224      231      233      234      243      244      313      314      323      333      334      343      413      433
B===      222      122      422      322      212      412      312      242      142      442      342      232      432      332      221      421      321      411      311      241      441      341      431      331      424      324      414      444      344      434      423      443
RRR=    8.400    1.723    0.084   -0.667    1.723    6.985    0.150    0.281   -0.849   -0.324   -0.745    1.056    3.373   -0.104   -0.019    1.613   -3.614   44.172   -0.067    0.124    1.101   -0.008    1.073   -0.045   -0.136   13.412   54.984    0.108   -0.841   -0.154   -0.002    7.060
X1==    2.204    1.018    0.162    3.060    1.018    3.928   -0.150   -0.838   -1.025    1.117   -0.990   -0.940    2.010    1.808    0.018    1.947    3.595    8.684   -0.364   -1.025   -1.052   -0.202   -1.115   -0.319    0.117    3.010    9.568    0.070   -1.029   -0.042    0.010    1.931
X2==    3.811    1.693    0.522   -0.218    1.693    1.779   -1.005   -0.335    0.829   -0.290    0.752   -1.124    1.678   -0.058   -1.095    0.829   -1.005    5.087    0.185   -0.121   -1.047    0.038   -0.962    0.142   -1.165    4.456    5.747    1.544    0.817    3.656   -0.173    3.656
CD1=        3        2        1        4        2        5        1        0        0        2        0        0        3        3        1        3        5       11        1        0        0        1        0        1        1        4       11        1        0        1        1        3
CD2=        6        3        2        1        3        3        0        1        2        1        2        0        3        1        0        2        0        6        1        1        0        1        0        1        0        6        7        3        2        5        1        5
GAGCTCGAGGGGTAGAATCTCCTGTTCCTTCTGTAGTTCAACCTCATCGCCCACCTCTTGTTCAGCTAGTATGGGGAAGAGCGCTCGCAGGCGAGTCTCAGTTTTCGACCCTATCCATAGATTGCCCTGAAGCGGAAAAGCACCGCTGCGGTAGATGGCTGTATAGAATTTGCGGGCGTCGAAATTTTCTGGATCGAGATGGTAGGCGAGAAACTGCAGTACTTTACCATTTACCGGTTCATCTACCCTATCGAGAAAAAGAGGAATTTTCTCTATGGGGTTTGACAACAGTTTTAGCTCTTCGGCAAGAGGCAGATAGCGGCCGACCTCTTCAGGGGTTAAGAAGTTATCGAAGAGGATCTCCTCTTCGCGCTCCTGCTGCGTTTTGCTGAAGATGGCTTCAAGGCTAGCTTCCGTTTC
KOK=        21
KK=  508783  LL=  509892  Z=    4.88  JJ=  508693  DL=  1110
A===      111      112      113      114      121      123      124      131      132      133      134      141      143      144      211      213      214      223      224      231      233      234      243      244      313      314      323      333      334      343      413      433
B===      222      122      422      322      212      412      312      242      142      442      342      232      432      332      221      421      321      411      311      241      441      341      431      331      424      324      414      444      344      434      423      443
RRR=    3.690   -0.137    4.418   34.636   -1.877   44.555    0.524   -0.220    0.793   -0.890   -2.489    0.822   -0.379    1.747    0.733   -1.725   -1.526   22.444    0.249    0.628   -1.067    3.616   -1.147   -0.006    0.070    6.569  105.985   -1.031    9.726   19.668   -0.779    7.859
X1==    3.092   -0.870    2.630    9.512   -0.870    5.944    1.610   -1.288   -1.260    0.600    1.920   -0.663    0.292   -1.022   -0.870    2.742   -1.360    6.128    0.945   -0.460   -1.104    1.488    4.260    1.617    0.015    1.378    9.645    1.145    5.585    3.146   -0.250    2.739
X2==    1.194    0.158    1.680    3.641    2.158    7.495    0.326    0.171   -0.629   -1.484   -1.296   -1.240   -1.296   -1.710   -0.842   -0.629    1.122    3.663    0.264   -1.368    0.966    2.429   -0.269   -0.004    4.658    4.768   10.988   -0.900    1.741    6.253    3.114    2.869
CD1=        4        0        5       15        0        9        4        0        0        4        7        1        4        2        0        5        0        9        3        1        1        6       11        7        3        6       19        8       20       14        3       13
CD2=        2        1        4        6        3       12        2        2        1        1        1        0        1        0        0        1        3        7        2        0        6        8        3        3       13       12       26        6       12       24        9       15
TGCAAGCGATTGGCCGAGGTGGATTTCCCGATCGCGGAGGTTTCGAAGCAAGCGGCGCGGGAAAAGTCGATCCGACACGGACATCCCTCAACGCTGCACCTATGGTGGGCGCGGCGACCACTGGCATCGTGCCGGGCGGTACTGCTTGGACTGCTCTTCCCCGATCCGTGCGATCCGCTCTGTCCGGGAGATTTCAAAGCGAAAGCGCGCGAACTGCTGCCGAAGGTGGGTTGCGGCAGTGGCGAGAGCGACGAGGCGTTGCGGCGAGGGCTTCTCAAGTTCATCGCCGACTTCGCCAACTGGGATCTCGCCACCAACCAGACCTACCTTGAGGTCTCCAGGGCGCTGGTGCAGGCGGCCTATCCGGAGGAACCGCCGCTCGTTGTGGATCCCTTTGCCGGCGGGGGCTCGATCCCGCTCGAGGCGCTACGGCTCGGATGCGAAACGTTCGCCAGCGATCTCAACCCGGTTGCCTGCCTAATCCTCAAGGTCATGCTCGAAGTCATCCCGCGGCATGGGCCGAAGCTGGCCGAGGAGCTGCGCCGCGTGGGCGCGGAGATCAAGCGCCAGGCGGAGATGGAGTTGGCGGAGCTCTACCCGAAAGATCCGGATGGCGCCACGCCCATCGCCTATCTTTGGGCGCGCACGGTGCGCTGCGAATCGCCCAACTGCGGCGCGGAGATTCCGCTCATGCGCTCGTTCTGGCTCTGCAAAAAGCCGAACCGAAAGCGGGCTCTTCGGTATCGGGTGGAGAGGGCATGGGGAAAGCCGCCGGAGGTCGTCTTTGAGGTCTTCGAGCCGGCGAGCGAGAGAGAGGTGCCCCCAGGCACCGTGAGCCGTGCGCGAGCGACCTGTCTCTGCTGCGGCATGGTGCTTCCACCCGAGCGGGTGCGAGCGCAACTGGTCGCGCAGCGCGGCGGCGGGGATGTCGTCTTCGATGATAAGGGCCGGCGCATCGGCGGGGCGCGGCTGCTCGCCGTTGTGACGCTCAAGCCCGGCGAGACGGGACGACACTACCGCCTCCCGACGGAGCGCGACTACGCAGCCGTGTACCGCGCGCAGGAACGCCTCGCGAAGCTGCTCGAGGAGTGGGAGCGCGGCGGGAAGCAG
KOK=        22
KK=  510853  LL=  511902  Z=    5.58  JJ=  510733  DL=  1050
A===      111      112      113      114      121      123      124      131      132      133      134      141      143      144      211      213      214      223      224      231      233      234      243      244      313      314      323      333      334      343      413      433
B===      222      122      422      322      212      412      312      242      142      442      342      232      432      332      221      421      321      411      311      241      441      341      431      331      424      324      414      444      344      434      423      443
RRR=    6.016    0.646   -0.433    5.607    2.695   21.760   -0.844    1.616    1.616   -1.658    0.746    0.010    0.447   -0.789   -0.362   -0.135    1.616   32.414    0.050    0.589    1.383    0.529    0.297   -1.747   -3.494   30.168  110.820   -0.044   -0.313   25.580   13.995   11.399
X1==    3.921   -1.008    3.199    2.884    1.983    4.228    2.388   -1.506   -1.282    3.400    2.527   -0.310    1.517   -0.690   -1.008    0.293   -1.350    5.364    1.478   -1.282    0.858    0.646   -1.127    2.683   -1.386    3.538   10.188   -1.183    0.626    4.236    4.044    5.840
X2==    1.534   -0.641   -0.135    1.944    1.359    5.147   -0.353   -1.073   -1.261   -0.488    0.295   -0.031    0.295    1.143    0.359   -0.460   -1.197    6.043    0.034   -0.460    1.613    0.819   -0.263   -0.651    2.521    8.526   10.877    0.038   -0.500    6.039    3.461    1.952
CD1=        6        0        7        7        3        7        5        0        0       10        9        2        7        3        0        2        0        7        3        0        4        4        1        8        1       11       19        3        8       17       12       21
CD2=        2        0        1        3        2        8        1        0        0        2        3        1        3        4        1        1        0       11        2        1        7        5        3        2        7       16       25        7        5       21        8       11
CGCGTTGGAGACTGGATGGAGCGGCTCCAGGCCGAAGGCATCCGCGGCGCCGATCTGGTGTTTGCCTGCATCGGGCCGGCGCTCGAGATCTTCAGCCGCTACCGCAAGGTCGAGACCGCCGAGGGGCGCGAGGTGAAACTGGCCGCGTATCTGGAAAAAGTCTGGGAGGTGGTCGGGCGCACGGCGCTCGAGAACGTCCTCGGCACGGAGGAAGCCAAAGCGCGAAACGGGGCCGCGGGAGCGCTGGAGGAGGATGCCCGACTCACGGCGCTCTTCCTCTGGACGCTGCAAACCACCGAAGGCCAGAACGGCGGAGACGAAAACCCTACCGAAGACGATGAGGAGGAGACGGAGGAGGACGAGGAATCGCCTTCCAAGGGAGCCACGAGGGGCTACAGCCTGGTCTTCGACGTGGTGCGCCGCTTCGCCCAGCCCTTAGGGATCGACCTCCCTAGCTGGGAAAGGCGGATCATCGAGACCAACAAAGGCGTCGTCCGCTTGCTGGCCGTCAGCGAGCGTGCCGGACAGCTCTTCGCAGACGACGGCGCAATGGCCTCCGCCGAGTGGATCGCTGAGGCTCCGGCGAAGACCTCCCAGCTGACGCTCTTCTCCGAGCTGGAGGGAGAACGCGCGCCCAAGGTAGGTCGCCGAGATGGGAGGCGCAAGGCCCTCATGACCCCAGGCGACGTGGAATTCCCGCAGGATCGGGCGGCGACCACCCTCGACCGCCTCCATGCGGCCATGCTCCTGCAGGCGTGGGGCCAGACGAGCGCCCTGCGCGCGCTTCTGAAAGCCGAGCAGGAACGCGGGCCGGACTTTTTGCGCCTGGCCAACGCGCTCTCGGCCCTCTATCCGAAAGGCAGCGAGGAGAAGCGCCTGCTGGATGCGATGCTCTTGGCGGTGCCGCGATGATGGCCACTCGCACGGAGACGTGGTACGGACCGATGGCTCTCGATAGCGGATTCTCTTGCTGCCATAAAGCTTGCGCAGCCGCTGCCTGCGCAAACCGCGCACAACGGAAGAGATCGGCAGCCGAGCCGTTCGCCCATA
KOK=        23
KK=  651253  LL=  652242  Z=    4.63  JJ=  651193  DL=   990
A===      111      112      113      114      121      123      124      131      132      133      134      141      143      144      211      213      214      223      224      231      233      234      243      244      313      314      323      333      334      343      413      433
B===      222      122      422      322      212      412      312      242      142      442      342      232      432      332      221      421      321      411      311      241      441      341      431      331      424      324      414      444      344      434      423      443
RRR=   12.998   -0.493    3.987   20.750    1.696    9.596    9.019   -0.090    0.338    0.568    0.282    1.006   20.079   -0.224    1.608   -0.278    1.099    3.861    3.766    0.112    9.040   -0.019    1.798    0.345    1.907   -1.460   21.491    0.000    1.121    7.995    1.087   10.597
X1==    2.373    0.629    2.380    4.175    1.324    1.999    3.032   -0.239   -0.443    0.531    0.203    1.367    4.519   -0.211    2.714   -0.443    1.069    1.627    1.386   -1.664    1.853   -0.045    1.679    2.050    1.107    3.286    7.755   -0.001    1.368    2.994   -1.030    5.161
X2==    5.478   -0.784    1.675    4.970    1.281    4.801    2.975    0.378   -0.762    1.069    1.389    0.736    4.443    1.060    0.593    0.628    1.029    2.373    2.717   -0.067    4.878    0.416    1.071    0.168    1.723   -0.444    2.771   -0.212    0.819    2.670   -1.055    2.053
CD1=        5        3        6        8        4        6        7        2        2        4        3        4       10        2        6        2        4        6        5        0        7        3        6        6        5        8       18        4        6        9        1       13
CD2=       11        1        5       11        4        9        7        3        1        4        5        4       10        5        3        3        4        5        6        2        9        3        4        3        5        2        6        2        4        7        1        6
TACCGTTTAGCAGCCCGCTTCATGGGACCTCTAGAGTTTGAGCGGTTTCAGAGCGCAGCCCAACAAGATGATGAAGAGGCTTTACGCCGTCGCGTAGCGGCCCATTTCTCGCTGATGGAGGCTTCCGCAAAGGCACTTGGCACCGGCCTCAAGATCGGAGCGTTTATGGGACATTCTGCTTCCCTTCCTCTTCCAACGATCGGAGCCCTCCAAATCGAACCCTCTGTGCAACTTTTTTTTGATGGTATCGCCCAAACTTGGCTCGCTACCCTCAACGTTCAAAGATGGGAGGCCTACTGGGGAGCCGACGATATGTATCTCGTCACCGGCGTGTTTCTTTTTAGGGCGGATGTATAGCGTATATAATGCTGCCACGCGTTGGCTTGTTGGACGGCTGCGATCCTCGCTTGACGTAGAGGCCGCTTTCATGCCATATTATAAATGCAGCATGCGGGAGTAGCTTAATGGTAAAGCTCCTGCCTTCCAAGCAGGCGACGCGGGTTCGATTCCCGTCTCCCGCTTCCGCATATGGGTGCCCCGAAATCGCACCGCAGCCTCCTATGTCATCCCCTCCTTAGCTGATGCGGCATTTGCCCTCCTCAGCAGGAATATGATATACTTTTGCTCGGCGTGTAAAGACAGTGCTTCATCGCCGATAATGGTCTCGAGCACAAATGGTCCGCTCTCTATAAGCCCCCGTAGCTCAGTGGATAGAGCAACCGCCTTCTAAGCGGTCGGCCGCAGGTTCGATCCCTGCCGGGGGCGTAGCTCTCCAACTTGACTTTCCACGCTGCCCTAGTGAGCCTTGATCGGCCTCAGCACCTCTATCTCGTTGTTAGCCTCCGCTTGAAGAGACGGGCCCCAGTTTTCTTTAAAACATTTTGTATGGCCTCGACAATAAGCCGACGCTCTCCCCATTAAAAGCAGGAAAACAACGGAAAAACCACGAATTTGAAGAATAACAAGGTGTTTGAAAAATCTCTCAAGGGA
KOK=        24
KK=  667513  LL=  668682  Z=    4.83  JJ=  667513  DL=  1170
A===      111      112      113      114      121      123      124      131      132      133      134      141      143      144      211      213      214      223      224      231      233      234      243      244      313      314      323      333      334      343      413      433
B===      222      122      422      322      212      412      312      242      142      442      342      232      432      332      221      421      321      411      311      241      441      341      431      331      424      324      414      444      344      434      423      443
RRR=   19.506    0.304    3.543    2.889    6.299    0.268   -0.904    3.666    2.064    8.576   70.499    0.802    1.322    0.860    2.111    4.577   -0.244    0.751    0.618   -0.011   -0.263    6.299    0.702   -0.092   21.103   -0.138    2.211    0.485    0.340    9.380    0.010    0.080
X1==    4.573    0.906    0.934    0.662    2.793    0.094   -0.895    1.487   -1.456    3.665    8.013    0.662    1.111    1.527    2.164    3.192   -0.241    0.771    0.164   -1.456    0.553    2.931    0.786    1.226    6.851   -0.039    6.923    0.233    0.200    2.562    0.536    0.200
X2==    4.265    0.335    3.795    4.366    2.255    2.860    1.011    2.465   -1.418    2.340    8.799    1.212    1.189    0.563    0.975    1.434    1.011    0.974    3.757    0.008   -0.475    2.149    0.894   -0.075    3.080    3.531    0.319    2.081    1.705    3.661    0.019    0.401
CD1=        9        4        5        3        7        4        1        6        1       13       17        3        5        4        6       10        2        6        3        1        7        9        5        4       20        3       22        8        5       10        4        5
CD2=       10        3        8       12        6        6        5        6        0        5       18        6        5        6        4        4        5        3        9        2        1        6        4        4        6        9        2        4        5        8        3        3
GGTTTTCTTAAGCTCGCTCTTGCCATACCTCACGAATAAACACGATGGGGTTTTGGCTCGATTTAACCACAGAGAGATGCTGTTTCTCTATCGCCATCTTTGTGTCGCTCTTTTCCTTGTCTAAACGGGTCTATATACCCTTTCATTGTGAGCATAGCGCCTTATAACGGCTCGAAAACGGCGCCAATCCTCACCCGCCCTACCTTTTACCTTAAGGAGACAACAGGGGCAGAGAGACTCGAACTCCCGACCTGCGGTTTTGGAGACCGCTGCTCTACCAGCTGAGCTATACCCCTTCACTTCTTTTTACGCACGCTACACCTTCACTTACACCAAGACGCGTGCTTAACGAGCCTCACGATGAAGCGTGTGCTTACGGCATGATGGCTGAGGACAGTATTTCCGCAGCTCTAGTCGCAATTGTTGGTTGTTATTTCCTGTTCGGCGGCGCGTTGTCGTGTAGTTGCGCGACTTACATTCGCTGCAAGCTAGCACAACAATTACCCGCGCTTCTTTCTGTGGCATCTAAAACTCTCCCTACGAAACTCGAAACCGAATACGCTCTATCCACAACGATGTTCAGATAGAGGGAGGGCGCATTTTACGTCGCCCTCCCTCTATAGCGCATCTTCCTTATTCCAGGATTTTGGTCACGACACCGGCTCCTACCGTGTGTCCGCCCTCTCGTACCGCAAAACGCAAGCCCTCCTCCAACGCTACCGGCTGGATTAACTCCGCCGTTATCCGAACGTTGTCACCGGGCATCACCATCTCTACACCCTCCGGCAACACCATCGAACCCGTTACATCCGTCGTCCTAAAGTAAAACTGAGGACGATACCCACTGTAAAACGGCGTGTGACGGCCGCCCTCTTCCTTCGTTAACACATAGATCTCTCCCTGAAACTTCGTGTGAGGACGAATGCTCCCTGGCTTTGCCACTACCTGACCTCGCTCTACATCCGTACGGTTCACACCACGCAACAATATCCCCGCGTTGTCCCCTGCATAAATCACATCACACGTCTTGTGAAACTGCTCTAACGAGGTCGCCACCGTCTGACGTGTCGGACGTAAACCCACGATCTCCACCGGCTCGTTGACCTTCAACTGCCCGCGCTCCACACGACCCGTCACCACCGTCCCACGACCCGTTATCGTGAACACGTC
KOK=        25
KK=  732193  LL=  733032  Z=    7.10  JJ=  731953  DL=   840
A===      111      112      113      114      121      123      124      131      132      133      134      141      143      144      211      213      214      223      224      231      233      234      243      244      313      314      323      333      334      343      413      433
B===      222      122      422      322      212      412      312      242      142      442      342      232      432      332      221      421      321      411      311      241      441      341      431      331      424      324      414      444      344      434      423      443
RRR=    0.215    0.815   -0.600    2.407   12.085   -2.145    3.119    9.205   -0.426   -3.360   -0.204    0.733   -6.004   -1.838   -4.120   -0.279    0.828    7.912    9.603    1.070    0.126   -0.064   18.688   -1.465    0.638    1.883   78.518    0.048    1.001   32.113    1.480   -4.072
X1==    0.396    0.349   -1.513    3.258    5.168    1.761    3.913    2.511    1.101   -1.301   -0.365    0.203    4.028   -1.418    3.562   -0.219   -0.595    3.631    1.588   -0.879   -0.256    0.823    3.910   -0.739    0.354    1.518   10.602    0.454    0.597    5.762   -0.993   -0.953
X2==    0.543    2.338    0.396    0.739    2.338   -1.218    0.797    3.666   -0.387    2.582    0.558    3.610   -1.490    1.296   -1.157    1.274   -1.392    2.179    6.046   -1.218   -0.493   -0.078    4.779    1.983    1.805    1.241    7.406    0.105    1.677    5.573   -1.490    4.274
CD1=        2        2        0        6        8        5        7        6        4        1        2        2        9        0        6        2        1        8        4        1        3        4        9        1        4        5       23        6        5       15        1        2
CD2=        2        4        2        3        4        0        3        6        1        5        3        7        0        5        0        3        0        4       10        0        1        2        9        6        4        4       11        2        5       11        0        9
TCTCAAAGACATGCAACTGCAGTGGCATGTGCGGAAACAGCACGGTATGTAGCGGAAACAGCGGGATATCGAAGATCTTTTTGTCCATTTCCATCTACTTGTCTCTCATTGATGCCTTTCATATCTCGTAAGCAAATCGGCGAGGGTCTTTTCACATGCGTTTATCACCGCCTTCTCCCTCTCCCCATTCAGTTCACTTGTTCGATAGAGAGCCAGTGCCGCCCGATAGTGGAACAACGCCCGCTCTAAATTTTCGAGAGCCTCCGCGTGCAACCTCCCCAACGCTTGGTGGCACTCCCCCATCGCAAAGAGATGGGCCGGTGTGGCTGGTGCAGCTGCATAAAGCTCTATCGCTCTTTCGTAGCGGGGTAACGCCTCGAGCGCATAACCCCGTCGAAAAAGGGTGGTCGCAATGCGTACACAGAGATAAGCCTGCTCTGCCTCCGTATCCGTCCTCAGCGCGAGCAAATTCAGCTGATGCTCATAATGTACGAGCAAAAGGGCTAGTCTTCCGAACGGATGTCCCTCTAAAGTGCGGCAGCACGCCACAGCGCGATGAGCGCATTCCTTCATGCGTTCTCGCGAATCGGGCCACCCCGCCAATTGGCCCCACACATCGGTGGCCTCCTGGTAGGTTCGCGCAGCCTCTGCCGGCCTATCCTCTTGTTCGAGCCACTCGGCACAGAGTGTGCACGCCTCGGCTCTGGCACGAAGCCATAACTCATTCGGCTCTAACCCCTCACACCCAGCCAACCGCTCTGCCTCAGCATAGCGTAACAAGGCGAGCTGAAGCAGCCGCACACTCTCGCGGTTGCCTCCATGTGCACGAATGACGCGTGC
KOK=        26
KK=  796303  LL=  797232  Z=    4.86  JJ=  796273  DL=   930
A===      111      112      113      114      121      123      124      131      132      133      134      141      143      144      211      213      214      223      224      231      233      234      243      244      313      314      323      333      334      343      413      433
B===      222      122      422      322      212      412      312      242      142      442      342      232      432      332      221      421      321      411      311      241      441      341      431      331      424      324      414      444      344      434      423      443
RRR=   32.517    2.634    1.531   13.079    0.586    5.055    1.601    0.311   -0.012    1.135    0.059    0.016    0.754   -0.428   -4.139   -0.768   -2.590    0.276   -0.057    1.126    1.419   -1.389   -1.453    3.016   -4.143   -3.488   69.482   -1.150   -1.667    5.705   -0.109   38.580
X1==    6.348    1.655    2.536    3.594    0.154    2.419    3.459    0.515    0.440    0.648    0.270    0.016    0.899   -0.183   -1.348   -0.219   -1.446    0.366   -0.105   -1.539    0.562    1.428   -0.420    2.373   -1.721    3.415    8.102    1.159    1.471    3.131    0.270    9.215
X2==    5.122    1.591    0.604    3.639    3.811    2.089    0.463    0.604   -0.026    1.750    0.218    1.038    0.838    2.339    3.071    3.500    1.791    0.754    0.538   -0.732    2.525   -0.973    3.458    1.271    2.408   -1.021    8.576   -0.992   -1.133    1.822   -0.401    4.187
CD1=       10        4        6        7        2        6        7        3        3        4        3        2        4        2        0        2        0        3        2        0        4        5        2        6        0        8       17        6        6        9        3       20
CD2=        9        4        3        8        7        5        3        3        2        5        3        4        4        7        6        7        5        3        3        1        6        1        8        5        6        1       15        1        1        6        2       10
AATTTAGCAGGCGCCTCCATCGCCGGTAAGCGCTGGAACGCAGCCTATAAAGAGGAGCTTGTGCGCTCTCGTGTGGAGACCACCCATACCCTTGTAGATAGCATGCATCGCTGTAAGCAACCTCCCTCTATCCTCCTCTCCGCCTCGGCGGTAGGTTACTATGGGGACTGCAACGATAAGATGATCACAGAGGAGCGGCCAGCCGGCTCCGATTTTTTGGCAGAGCTCTGCCTCCAGTGGGAGGCCGAGGCCAACCGCGCTCGCCAGTGTGGAGCACGCGTGGCGACGATGCGACTAGCCACGGTGCTCGGACCGGGCGGCGCCTTAGCGAAGATGCTAAGGCCTTTCCCCTCTCTCCCTATCAACCCATGGAAACTCGGTTTAGGAGGCCCGTTTGGCTCGGGAAAACAGTGGATGCCCTGGATCCATATCGAAGATGCCGTAGGCCTCTTCCTATGGGCTCTTCAGGAAGCCTCGCTCGACGGTCCATGTAACGCGGTAGCCCCCGAGACGATTAGTAATTTAGAGTTTGCTCGTGCCCTCGCAAGTCTCTACGGCAAACAAGCCTCTTTCCCTATTCCTGCCTTTCTCCTTAGGCTTCTACTTGGAGAGTTTGCCGAATCGCTCCTCGCCAGCCAGCGCGTTGTGCCCGCCGTTGCAAAACGTCTCGGCTATACCTATCGCTATCCGGAGCTACTGCCGGCTCTCAAAGAGAGCGTCACAGTATTAGAGAGAGTGTTTAAGCAGTGAACTGGTTTACCTATTCCGACTATTGCCCCTAAAGCCTCCCTTGGCAAGCAGGACAATGTCTTGTATGTACCCGTAAAACCAAGCATGTTTAAATTTCCACTTTCGGTTGCAAACGCACAATTTCAGGCGTATACTAATCTCGATCCGACAGGAAAAAGAGAGATAATACGCATGAAGGCG
md=   1  K3=  429734  K4=  860664  IDL= 3437860
KOK=        27
KK=  466544  LL=  467173  Z=    5.36  JJ=  466154  DL=   630
A===      111      112      113      114      121      123      124      131      132      133      134      141      143      144      211      213      214      223      224      231      233      234      243      244      313      314      323      333      334      343      413      433
B===      222      122      422      322      212      412      312      242      142      442      342      232      432      332      221      421      321      411      311      241      441      341      431      331      424      324      414      444      344      434      423      443
RRR=   -0.108   -0.001    0.745    1.968   20.440    1.784    6.645    1.412   -0.557    0.562    0.336    6.632    0.236   -0.142   -1.536    0.123   -0.557    0.158    3.938   -0.136   11.513   -0.655    0.336   19.832    3.357   -0.244   24.796   21.589   -0.513   -0.876   -0.823   -0.589
X1==    0.219    0.003    0.907    0.789    4.003    1.412    2.921    0.907    1.412    0.452   -0.464    2.659    0.337    0.223   -0.997   -0.312   -0.394    0.200    0.821   -0.312    4.541    1.411   -0.722    6.713    1.286    0.337    7.500    3.584    0.580   -0.796    1.139    2.644
X2==   -0.494   -0.244    0.821    2.494    5.107    1.264    2.275    1.556   -0.394    1.242   -0.722    2.494    0.700   -0.637    1.540   -0.394    1.412    0.789    4.799    0.435    2.535   -0.464   -0.464    2.954    2.610   -0.722    3.306    6.024   -0.884    1.100   -0.722   -0.223
CD1=        1        1        2        2        5        3        5        2        3        2        1        4        2        2        0        1        1        2        3        1        8        4        1       12        3        2       12        7        3        1        3        6
CD2=        1        1        3        5        7        3        4        4        1        4        1        5        3        1        3        1        3        2        6        2        5        1        1        5        6        1        6       12        1        4        1        2
CCCTCCCCCTCCTCTTCTTCCCAACCCAACGCCTCTTCGATACCCCTACCGCCCTCCTCGCTACCCTCCTGTGGGGACTGAGCCATGCCAACTTCCTCTACAACCGCCTCGCCCTCATGGACACTCCCGGAGCTTTCTTCCTTAGCTTAGGGTGGGCGTTGTGGGTGGAAGGACTGCTCGCGGCAGAGAGAGGTCGAGGCGGGGTGTGGATGGGGCTGAGTGGGTCCGGTGTTGGGAGCGGTGTATGGGGTTCGAGGGCTTGGGGCGCTGGTGTGGGGGGGTGCCGTTGGGGGGTGTTGGGATGGACAAGACGATGGGCGCTTGTTGGGCTGGTGGAGTGGAGGGCTCCTCGCTTCCCTCCTCTTCTATCTCCTCTGGTGGTATCTCCCACATGCCGCCCAAATTGAGCACATGGATCACTACTATATCGCGGTACAACTTGAGCCTCATAGCATAACTCAGCTCTGGCACAATGTGAGGGAAGCTTTCTTTAGCTGGGGTAGGGGACTTTGGCCATATCTCATAAAACATATGCCAATCGAGGTTCTCATGACCATCTATCTACTTGCAACTACGTTAAGACCAATAGTGAGACATTTACAAAAGAGATATCTCAACATACAAGAAATG
KOK=        28
KK=  503414  LL=  504043  Z=    4.79  JJ=  503234  DL=   630
A===      111      112      113      114      121      123      124      131      132      133      134      141      143      144      211      213      214      223      224      231      233      234      243      244      313      314      323      333      334      343      413      433
B===      222      122      422      322      212      412      312      242      142      442      342      232      432      332      221      421      321      411      311      241      441      341      431      331      424      324      414      444      344      434      423      443
RRR=   -0.454   -0.440    1.807   13.068   -1.423    6.060   -0.051   -0.074   -0.158    1.543    0.227    0.018    1.053    1.835   -0.351    4.384    0.125   16.885    2.418    1.197    2.721   -0.293    1.003   -1.263   -0.955   11.305  108.531   -0.094   -0.753    0.215   14.758   15.252
X1==    0.717   -0.132    1.558    4.483   -1.073    5.479    0.486    0.088    0.177    1.831    0.431   -0.421   -0.887   -1.385   -1.073    3.964   -1.200    4.170    3.182   -1.338    0.772   -0.139   -0.819    0.924   -1.133    5.043    9.937    0.235   -0.870    1.791    3.066    2.855
X2==   -0.633    3.327    1.160    2.915    1.327    1.106   -0.105   -0.840   -0.894    0.843    0.527   -0.042   -1.187   -1.325    0.327    1.106   -0.105    4.049    0.760   -0.894    3.525    2.101   -1.225   -1.368    0.843    2.242   10.922   -0.399    0.866    0.120    4.813    5.342
CD1=        2        1        4        7        0        9        2        2        2        6        3        1        1        0        0        7        0        7        5        0        4        2        1        3        1       10       19        5        2        7        7        9
CD2=        0        4        2        4        2        2        1        0        0        2        2        1        0        0        1        2        1        5        2        0        5        4        0        0        2        4       13        1        3        2        7        9
CGTTTGGAGGAGGGACAGATCCTCACCGGCTCGCTCTTCAAAGAGCCCATGCGGGTAGTGACCGCCCGCGCGACAGGATCCGACGTCTGGGAGGTCGGACTGGTTGGCACGCAGTCCGAGCAGTTCCGCTTGGTGTCCCTTACTCAGCGCGACCTCGAAAACCTCACCATTGAGGGCACAAAGCCCACGTATCGAGGAGATGGCCACCTCCTTCGCCTCGGTCTACAAGCGTACTCCTTAGGAATCGCCTACGAGTACGATCCCTATTTCGGCCTCTCTATCACTCGGGTAGACCCGTTGCCGCATCAGCTCGAGGCCGTCTACGAATACCTCCTCAAGCTGCCCAGAGTTCGGTTCTTGCTCGCCGACGACGCCGGCGCCGGCAAGACCATTATGGCCGGTCTCTTGATTCGAGAACTCGAACTGCGTGGCCTTGTCGAGCGCATCCTCATCGTCTGCCCCGCCAACCTCACCTTCCAATGGCAGCGCGAGCTCAAGGAGAAGTTCGACCAGACGTTCATCGTCCTCAAGGGCAGCAACATCCGCTACCAGTACGGGATTAACCAGTGGCTGGAGCAGAATCGAGTCATCACCTCGCTCGACCTTGCCAAGCGAGAAGAGATCCTCAAA
KOK=        29
KK=  504584  LL=  504943  Z=    6.46  JJ=  504194  DL=   360
A===      111      112      113      114      121      123      124      131      132      133      134      141      143      144      211      213      214      223      224      231      233      234      243      244      313      314      323      333      334      343      413      433
B===      222      122      422      322      212      412      312      242      142      442      342      232      432      332      221      421      321      411      311      241      441      341      431      331      424      324      414      444      344      434      423      443
RRR=    0.002    0.206    0.069   19.070    0.249    5.179   -0.766    0.486   -0.266    0.113    0.628    0.418    0.628    0.912    0.249   -0.142    0.520   21.986    0.476    0.520   -1.188    1.022   -0.008   -0.824   -0.242    1.280  119.046   -1.364    0.423    2.617    0.698    2.440
X1==    0.003    0.328   -0.155    5.347   -0.672    2.214    1.192   -1.089   -0.786    0.553    0.512    0.738    0.512   -1.214   -0.672    0.214   -0.808    5.470    0.455   -0.786    1.082   -0.945    0.055   -0.972   -1.179    5.635    8.082    1.130   -1.296    1.870    3.073    1.079
X2==    0.750    0.629   -0.446    3.567   -0.371    2.339   -0.643   -0.446    0.339    0.205    1.227    0.567    1.227   -0.751   -0.371   -0.661   -0.643    4.019    1.047   -0.661   -1.098   -1.082   -0.138    0.848    0.205    0.227   14.730   -1.207   -0.326    1.400    0.227    2.262
CD1=        1        1        1        7        0        3        2        0        0        2        2        2        2        0        0        1        0        6        1        0        2        0        1        0        0        8        9        3        0        4        5        3
CD2=        1        1        0        4        0        3        0        0        1        1        2        1        2        0        0        0        0        5        2        0        0        0        1        2        1        1       17        0        1        3        1        4
CGGCGCTCCCTCGAGAACCGCGTGAGACGTCTTGAAGAGGGCTTGGAGAGAGCGCAGGCTCTTTTCGGTCAGGCTCCCCCAGATCTTCCCGACCCAGACGAGCAGCAGGAGATGGAGGAGAGCGAGCGCGAGCGCTTCGAGGAGATGCTGCAGGGCTTCACCCTCGCGAGCAATGCCGAGCAAATCCAGGAAGAGATCCAGGAGCTCAAGTGCCTCGCAAGTCAAGCCAAGGCGGTCGAGGACTCCGGCACCGAAGCCAAACTCTCTAAGCTCAAGCAGCTTCTCGACGAGGAAGGCTTCTTTAAGGATCCCGAAAAGCGTCTCATCATTTTCACGGAGTTCAAGGACACGCTCGATTAC
KOK=        30
KK=  525404  LL=  525703  Z=    4.52  JJ=  525314  DL=   300
A===      111      112      113      114      121      123      124      131      132      133      134      141      143      144      211      213      214      223      224      231      233      234      243      244      313      314      323      333      334      343      413      433
B===      222      122      422      322      212      412      312      242      142      442      342      232      432      332      221      421      321      411      311      241      441      341      431      331      424      324      414      444      344      434      423      443
RRR=   -0.229    0.194    7.944    0.140   -0.229   34.179    0.519   -0.183    0.391   -1.235    0.786    0.512    0.011    0.078    0.194    0.562    0.391    0.562   -0.866   -0.290    0.442    0.011    0.166    0.325    3.654    0.011   22.522    0.022    0.046    5.118   -0.066    1.465
X1==   -0.424   -0.424    3.426    0.371   -0.424    6.426    1.371   -0.574   -0.574    1.222   -0.852    0.371    0.148    0.067   -0.424    0.426   -0.629    0.426   -0.629    0.426    0.222    0.148    2.148    2.067    1.222    0.148    3.222   -0.053   -0.145    3.624   -0.852    2.682
X2==    0.541   -0.459    2.319    0.378    0.541    5.319    0.378    0.319   -0.681   -1.011   -0.923    1.378    0.077    1.157   -0.459    1.319   -0.622    1.319    1.378   -0.681    1.989    0.077    0.077    0.157    2.989    0.077    6.989   -0.414   -0.320    1.412    0.077    0.546
CD1=        0        0        4        1        0        7        2        0        0        2        0        1        1        1        0        1        0        1        0        1        1        1        3        3        2        1        4        1        1        5        0        4
CD2=        1        0        3        1        1        6        1        1        0        0        0        2        1        2        0        2        0        2        2        0        3        1        1        1        4        1        8        1        1        3        1        2
CCACTCCACGTAGAGCAGTCTTCAGAGGATATCTGGAGGGCGGTTTCTATCGCCGTGCGCACCTGCTGCCAACGCGCTGGATGTCGGCCTGAAGAGGTTCGAGGCATCAGCTTCGATGCCACCTGCTCGCTCGTGGTGCTCGGCGATCAAGATAGACCCCTGCCTGTGAACTTTGAGGGAGATGCCAACCGCAACATCATCGTATGGATGGATCATCGCGCGCTTGCCGAGGCGGAAGAGATCAACGCAGGACACTATGAGGTTCTCCGCTACGTCGGGTGGAAGATCTCCCCGGAGATG
KOK=        31
KK=  632024  LL=  633103  Z=    4.74  JJ=  631994  DL=  1080
A===      111      112      113      114      121      123      124      131      132      133      134      141      143      144      211      213      214      223      224      231      233      234      243      244      313      314      323      333      334      343      413      433
B===      222      122      422      322      212      412      312      242      142      442      342      232      432      332      221      421      321      411      311      241      441      341      431      331      424      324      414      444      344      434      423      443
RRR=   39.544   -1.947    0.216    4.728    5.868    2.156   -1.513   -0.949   -0.326    4.966    0.721    0.267   51.911   -0.758   -0.475    0.084   -2.714    1.438    2.139   -0.110    0.300    1.408   -0.052   -1.005    6.241   12.611   11.051   -0.304    2.464    1.598   -0.727   22.081
X1==    5.484    1.518    0.158    2.638    5.417    1.426   -0.488   -0.310   -0.216    1.457    0.502    1.098    9.078   -0.729    0.962    1.426    3.114    0.978    2.073   -1.857    0.258    1.818    0.049   -0.269    2.377    2.520    3.483    0.447    1.411    0.916   -0.507    4.385
X2==    7.211   -1.282    1.363    1.792    1.083    1.513    3.103    3.063    1.513    3.409    1.435    0.243    5.718    1.040   -0.494    0.059   -0.872    1.470    1.032    0.059    1.163    0.774   -1.058    3.733    2.626    5.004    3.173   -0.682    1.746    1.746    1.435    5.036
CD1=       16        6        5        9       13        6        2        4        3        8        5        6       22        2        5        6        8        4        5        0        4        6        3        2       10        9       10        6        7        6        3       13
CD2=        9        0        3        4        3        4        7        5        4        6        4        2       10        4        1        2        1        5        5        2        4        4        1       10        5        9        7        1        5        5        4       10
GCTGAGTGACTCATAGAATACATACTCCTATTCCTTAATTTTTTCAGCAGCCTGCTGCTCCATAGCCTTCTGCGTGCCTGGTCGAAGGCTTAGCTGTGCCTGTCGTACGCGAAGCTGAAAAAGCCATACAAACAGCAGGGTAAACGCAAGAAAGGACGGATAGAGCACCAATTTGTAGCTCAGACTTGTGTTGGACGGATCGGAGAGCGTAGTGGTTGGGTGCATTGTCTGCACCAAGCGCGGCACAGCCCAAATAAGATATTGAGCCGGCACTAGAGCCACGAGAGCGTACACGCTACTAAGCCGCATTCTCCGGTCTAAACGCTCCGCTAGGGCACCCCGTAGCACGAGATAAGAGGCATAAAGCAGCAGCATGATCACAATCGAGGTCTCACGAGGGTCCCAGTTCCAAAAGCTGCCCCATTGCACACCAGCAAATAGGGAGCCGGTAATTGTAGCCAATAGACAAAAGAGAAACCCAAGCTCCATCGCCGTTGCCGATTTTATATCGTTCAGAGTAGCTTTGCTTCGCTCTCCTCGCCGAACGGCCGATAAACAGAGAACCGCATAGACAACCCCCACAAAATAGGCGATAGAAGATAAAACGGCACAGGGTACGTGGAAGAAGACGATTCGAGCCGGATCGCCTTGTTTTCCAAACCCTACGGCGCCTTTCGCAATAAAGAAGGCTCCTACTATGACATAGGTCATCAAAAGACCCGTGCCGATCTTCCACCAAGCGCCCGACAGTGTACCTGAACGTCGTTCAGACCGAACTTGGGCCTCACTCAGCTCTTTATGTATAGCGGTCATCCCTAATCTTCCCAGATATAGTTAAAAAGGAGCGCCGAAACCGCCACGATCAGCACACCGAAACTTAGCGCTCCCCCAATATTCTTTACGTGCAGTATCGTCGGCGCCCCTTGTATATAAAGTGTCCCCGCAGCGTTTAGCAAAAGCAGCAGAAATACCACCAGCATCGGCAGCCCTACCGCTCCATAGAGCGCTCCACTGCCTCGCGCTTTGGCCGTGAGAGCGGCGATAATGGTGGCCGTGCTGGCCAAACCTAAACAACCGCTC
KOK=        32
KK=  649604  LL=  650233  Z=    4.56  JJ=  649154  DL=   630
A===      111      112      113      114      121      123      124      131      132      133      134      141      143      144      211      213      214      223      224      231      233      234      243      244      313      314      323      333      334      343      413      433
B===      222      122      422      322      212      412      312      242      142      442      342      232      432      332      221      421      321      411      311      241      441      341      431      331      424      324      414      444      344      434      423      443
RRR=   47.740    1.618    0.715   -1.777   -2.082   11.931    3.744   -0.492    0.166    1.401    2.146    1.566   11.614   -0.023   -2.975   -0.240   -0.829    5.418   -4.151    0.704    0.892    0.088   -0.644    0.930   -0.236    7.117   17.713    0.025   -0.003    1.016    0.423   43.356
X1==    6.675    0.623    2.024   -1.012   -1.146    2.382    2.549    0.391   -0.612    1.982    1.331   -1.012    3.019    0.051   -1.146    0.885   -1.107    1.942   -1.212   -0.612    0.920    0.232   -0.541   -1.071   -0.093    3.019    5.995    0.589    0.002    2.147    0.487    7.865
X2==    7.152    2.597    0.353    1.755    1.817    5.008    1.469   -1.259   -0.271    0.707    1.613   -1.547    3.846   -0.459    2.597   -0.271    0.748    2.790    3.426   -1.150    0.969    0.377    1.190   -0.868    2.525    2.357    2.955    0.042   -1.207    0.473    0.868    5.513
CD1=        8        2        4        0        0        5        4        2        1        5        3        0        5        1        0        3        0        5        0        1        4        2        1        0        2        5       12        4        2        5        2       13
CD2=       12        5        2        5        4        7        4        0        1        2        4        0        7        2        5        1        3        4        6        0        2        2        3        1        4        5        4        1        0        2        3        8
ATCGGGGCCGGCCTTTCGGGATTAGCGTGCGCTCGCATTATTCAGCGTGCTGGTCATTACGCACATCTCTATGAAGCCTCGGATGCTGTGGGCGGCCGCGTTCGTACGGATTACATGGATGGCTTTTTACTCGATAGGGGCTTTCAAGTGCTCTTTCCGGCCTATCCGGCTGTACAAACAGAGCTCGATCTCAATGCCCTCCGTCTGCACTCCTTTCTTCCTGGAGCCCTCATTCATCTCCAAGACAAACTCTACCTGGTCGCCGACCCAAGCCGTGCACCCTCCACGCTTCTGGCCACCGCTTTTGCCCCCATCTTTACCCTAAAAGATCGATTTCTCGTGCTACGCCTGAAATCCCAGGTCAAAAAACTTTCCGTTGAAAATCTCTTTCAACAGCCCGATAAAACTACGGAGCAGTTCCTCAAAGAGTATGGTTTCACCAACGCCTTCATCAACCACTTCATCCGCCCCTTCTATGGCAGTATTTTTTTAGAAACACGCCTACATACCAGCGTCCGAATGTTTGCATTTGTGTTTAAAATGCTGGCCGAATCACAAGCGACCTTACCTGAGAACGGCATGGGCGCCATTGCTCAACAGATCGCCAGCAGCTTAGCTGCCAACAGCCTT
KOK=        33
KK=  676694  LL=  677893  Z=    4.74  JJ=  676694  DL=  1200
A===      111      112      113      114      121      123      124      131      132      133      134      141      143      144      211      213      214      223      224      231      233      234      243      244      313      314      323      333      334      343      413      433
B===      222      122      422      322      212      412      312      242      142      442      342      232      432      332      221      421      321      411      311      241      441      341      431      331      424      324      414      444      344      434      423      443
RRR=   -0.000    0.091    1.353    1.181    2.242   17.584   13.582   -0.075    5.552    0.140   -2.827   20.217   20.802    6.002    0.222    0.001    0.420    4.133    5.564   22.955    0.220   15.062   12.635   11.544   -0.610    0.257    0.007    0.108   22.092    0.727    0.847    4.388
X1==    2.723   -0.214    0.812    0.393    1.106    4.676    2.671    1.427    1.759    0.304   -1.193    4.944    3.405    1.975   -0.214    0.009    0.821    2.587    1.771    5.259   -0.429    3.039    4.674    3.997   -1.328    1.106    0.087   -0.683    6.634    1.042   -0.618    3.584
X2==   -0.000   -0.426    1.667    3.005    2.028    3.761    5.085   -0.053    3.157    0.459    2.370    4.089    6.110    3.040   -1.039    0.135    0.511    1.598    3.142    4.365   -0.513    4.957    2.703    2.888    0.459    0.232    0.083   -0.158    3.330    0.698   -1.371    1.224
CD1=        6        2        4        3        4       11        7        5        6        4        1       10        9        6        2        3        4        8        6       12        3        9       12       10        1        5        4        3       17        6        2       11
CD2=        3        2        6        9        6        9       12        3        8        4        8       11       15       10        1        3        4        5        8       10        2       12        8        9        4        4        3        3       10        5        1        6
TGATCGTGGCATCCTTCAGTGCGATCAACTCAACCACTGCCGCGTGCAGTTGGTGCTCATCACGCATGGGAGCCGTACAGCCCTCAAGATAGGAGACATAAGCTCCCTCATCTGCGATGATCAATGTGCGTTCGAACTGCCCGGTATCTCTGGCATTGATACGGAAATAGGTGGAAAGCTCCATGGGACAGCGAACTCCCTTAGGAACATAACAGAACGTTCCATCCGAGAACACCGCCGAGTTGAGCGCAGCAAAGAAGTTATCGGTTGGGGGCACGACCGAACCCAGATACTCCCGCACCAGATCGGGATGCTCTTGAACCGCCTCCGAAATAGAGCAGAAAATGATGCCAAGTTCGGCCAGTTTGTCTTTAAAGGTCGTCGCCACCGAGACGCTATCGAAAACAGCGTCTACGGCAACCCCGACCAACCGTTTCTGCTCTTCCAATGAAATGCCGAGCTTTTCAAAGGTGCGAATCAGTTCCGGATCGGCCTCTTCTAAACTGTTGAGCTTCGGCCGCTTCTTTGGTGCCGCGTAGTAGATGATATCTTGATAGTCTATAGGGTCGTATTTCACATTTGCCCAGTGGGGCTCTTTCATGGTAAGCCAGTGCCGATAGGCGTTCAATCGCCATTCTGTGAGCCATGCGGGCTCGTTCTTGCGCTCGGAGATCATGCGAATGATCTCCTCATTCAGACCTTTCGGCACGGTCTCGATCTCTATTTGAGTCTCGAAGCCGTAAGCATACTCTTTGCGCGCAAACTCTTCGATGGTGGTTAATGCATCCGACATCTCTCTATTCTCCTATCAAACCTTATTGGCAGGTCGTATTCTTCTTCGATACTTTCTGAGATGGCATAATATCGATCTCATCGGTAGGCACCTGGACAGCAGGTGCTTCACCGCCACATATCTCCGCAAGCGTGATAAGGTTCAGCATCTGCCGCAGTCGTGCGTTGATCCGCGCCAGAGGCGCGCGAATGGTACAACGCGGCATCTGCTCACAGGCGTTCAGATGCTCCTCTTTCATACAGTAGACAAAGGCAGGCGGCCCGTCTATCGCTTCGATCACCGCCCCGATGCTGATCTGCTCGGCCGGTTTTGCCAACCGATACCCTCCGTTGGGGCCGGCTGTGGAGACAACCAATCGCGCCCGGGCTAGCCGCTGCAGTATCTTGGCTAGCAGCTCCTGTGGAATG
KOK=        34
KK=  684824  LL=  685993  Z=    4.66  JJ=  684794  DL=  1170
A===      111      112      113      114      121      123      124      131      132      133      134      141      143      144      211      213      214      223      224      231      233      234      243      244      313      314      323      333      334      343      413      433
B===      222      122      422      322      212      412      312      242      142      442      342      232      432      332      221      421      321      411      311      241      441      341      431      331      424      324      414      444      344      434      423      443
RRR=   -4.417    1.468   26.181   21.108    1.617    5.989    2.490   -0.709    7.707   -1.534    1.445   23.708   10.142    8.260   -0.444   -0.214    0.544   -2.467   11.453   -0.760   32.535    8.570    4.044   -0.125   -0.012    2.597   -1.426    6.250   -1.319   -0.912    0.856    2.774
X1==   -0.923   -1.589    4.223    4.381    1.597    2.954    1.891   -0.524    2.368    2.500    3.186    4.381    3.742    5.601    1.597   -1.147   -0.500   -1.177    3.005    1.782    6.191    2.549    1.449   -0.127    0.317    0.958   -0.812    2.482    1.594    3.130   -1.269    2.106
X2==    4.784   -0.924    6.200    4.818    1.013    2.028    1.317    1.354    3.255   -0.614    0.454    5.411    2.710    1.475   -0.278    0.187   -1.088    2.096    3.811   -0.426    5.255    3.362    2.791    0.981   -0.038    2.710    1.756    2.518   -0.828   -0.291   -0.675    1.317
CD1=        1        0       10       10        5        8        6        2        7        8        9       10       10       13        5        1        2        1        8        6       15        8        6        3        4        5        2        9        7       10        1        8
CD2=       10        1       13       11        4        6        5        5        8        2        4       12        8        6        2        3        1        6        9        2       12        9        8        5        3        8        6        8        2        3        2        6
AAGGTAGAGGGCTGCGTTTCCCAATGCTAAGCTCTCCATAACTCTCAAACTTCGTAGAGAGGGAGAGTGCAGAGGGTTTTTTAGGCTCTGCTGTAACCTCACCATGAGCCCGAGTGTGGAACCTCTCGACAGAGCCTTGGAACGTGCGGAGGAGAAGGAGAAGATTGTCTGGCCAGTTTGCAACTTCCGCGCTAACGCTACTCCCCCCACGATAAGCCCCAGTATTGGTATAAGATAGAGCAACATACGGCCACCATCGCTTATGGCGCTAACAGGGCTATCTAAAGGCCGTGCAGATTTGTCCGAAAGGGCTGGGTCATCGGGGCGCGCCTGACTAAGTGGATCGGTTCCTTTGGCCAAATTTGTGGTCCGCACTATGGGCTTCGATTGGTTAGAAGGCAACGCCTTTTGAGCGTGTGAAAGGTTCGACAATGCACCTTTTCCGCTAGAATGAACCGCTGTCTTCGTCGCCGACGAACTCTTGTTGGGCGCACTCGACTGGCCTTTTCCACTGGCTTGAGAGGGCTGCGCCAGCACCCCGTTCGCCAAGAGAGTGCATCCGATGAAGATCATCAAAACAGATGTCAGAAAGCCTTTCCTTTTCATGTTGATGCTCCTTAACTAGCCTTGCCCAGACTTGTTACCCGTTCTTCTGGGCTGAGGATCTCTGTAACGCGGATACCGAAGTTGTCCTCTATAACCACCACTTCACCCTTGGCAATCAGTTTTCCATTTACGAGCAGGTCCACTGGCTCCCCGGCAACGCGATCGAGTTCGACGATCGATCCGGCTCCTAGCTCGAGGACGTCTCGTATCAACATGCGAACGCGCCCTAACTCCACCGTTACCTCCAGTGGAATATCAAGCAGCAGCGAGATGCCACGTGGAAGGTCTTCATCTTTATTTGGGTCAAAGGAAGGAAGTATAGAAAGACCCTCCAACCCAAGGGTTTCACCATCGCCCGCAGACGCGCTTCCCGCCGTTGTTAGTTCGCTTTCCTCTCCACTGAGGCTCTCCTCTGCCTCAACGGCAATGTTGAGCAGCGTTCGGGCAAGCTCTGGAGTAAAGAGTAGGGTGGCATCCAGGCTTTCGAGACCGGGGATGTTAATGGAAAACTGAGCCTGCACAGCGCCTTCGCTTAAGGCAAACACAGGAGGAAGGTTCAACGGA
md=   1  K3=  429735  K4=  860664  IDL= 3437860
KOK=        35
KK=  480315  LL=  480914  Z=    5.05  JJ=  479715  DL=   600
A===      111      112      113      114      121      123      124      131      132      133      134      141      143      144      211      213      214      223      224      231      233      234      243      244      313      314      323      333      334      343      413      433
B===      222      122      422      322      212      412      312      242      142      442      342      232      432      332      221      421      321      411      311      241      441      341      431      331      424      324      414      444      344      434      423      443
RRR=   11.505   -0.584    0.303   -0.229   -0.238   23.368   -1.050   11.470   -0.134   -0.005   -0.122    0.867   -3.559    0.051    2.183   -0.037    0.159    7.413   -0.299   16.145   -0.366   20.149   10.715    0.162   -0.024   -0.696    1.511    0.021    0.186   21.096    0.585    8.016
X1==    3.655    0.549    0.278   -0.227   -0.133    4.361    0.912    2.804    0.755   -0.187    2.034    0.432    3.431    0.065    2.592    0.033   -0.594    2.068    0.547    3.640   -0.565    5.112    2.719   -0.382   -0.856   -0.759   -1.328   -0.021    0.105    3.802    0.638    4.542
X2==    3.148   -1.064    1.090    1.006    1.795    5.358   -1.151    4.090   -0.178    0.028   -0.060    2.006   -1.037    0.786    0.842   -1.100   -0.267    3.584   -0.547    4.435    0.649    3.942    3.942   -0.426    0.028    0.917   -1.138   -1.026    1.765    5.548    0.917    1.765
CD1=        9        3        3        2        2        8        3        7        3        2        5        3        7        2        6        2        1        4        2        7        1        8        5        1        1        1        0        2        2        7        3        8
CD2=        4        0        2        2        3        7        0        5        1        1        1        3        0        2        2        0        1        6        1        6        2        6        6        1        1        2        0        0        3        7        2        3
TACCGCGATCCTTCTCGCCAGCACCGCTGCTTCTATCGGCGGTGCTATAACGATTTACGCGATCTGGCGCTGGCGTATGCGCCAACAAGCTGCACACGATGTGGCGCATCATTTGCGCGATGCGAATTCAATTCTTCAGGCTTGCTATGAGAAAATCCGTGAGATCGAATCGCAGTTACCGGAAATTGGAGTTGTTTTAAACGAAAAGCCGTCACGTGAGAAAAGAGGTCGCGGTCGGCGTCGTACTTCGTCGCGCGTTAAGGACGATGTATAAGGACATTTTGTGTTAAAAACGAATGTCCGATAAGACAAGGTATGTAAAAAAAATTAGATCTTGCAGCCACAACGGCCACGAAAACATAACCCAGAACACGAAACGCCGACTAATCCGACTGCACTGCCTCTAGCACCGACTCGGCCACATAAATCGGCGCATCAAAACGCAAAGCCAGCGCGATCGCATCGCTTGAACGCGAATCGATCTCAATCAGCTTTCCCTCATGAGATAGCACGATCTTGGCATAAAAGATCGATTGATAGAGATCGTCAATGATCACGTGATCAAGCGTGGCCCCTAAACGCTCGATGACTACTTTCAGC
KOK=        36
KK=  524205  LL=  524684  Z=    4.57  JJ=  523635  DL=   480
A===      111      112      113      114      121      123      124      131      132      133      134      141      143      144      211      213      214      223      224      231      233      234      243      244      313      314      323      333      334      343      413      433
B===      222      122      422      322      212      412      312      242      142      442      342      232      432      332      221      421      321      411      311      241      441      341      431      331      424      324      414      444      344      434      423      443
RRR=   20.323    3.168    2.618    0.207   -3.079   13.995   18.398   -1.295    1.216   -0.012   -0.462    0.033   -0.483   -1.314    1.141    1.121    1.216   18.729    0.067    0.026    0.383    1.048   -0.870    1.280   -0.482   -0.462   13.780   -0.091    0.090    4.610   -0.201   20.413
X1==    5.049    1.705    1.304   -1.100   -1.090    5.030    5.759    1.304   -1.151    1.105   -0.287   -0.176    2.339   -1.053   -1.090    0.615   -1.043    3.554    0.032   -0.268    0.458    0.740    0.740   -0.986   -0.487   -0.287    2.969    3.172   -0.398    2.921   -0.287    2.921
X2==    4.025    1.858    2.007   -0.188    2.826    2.782    3.195   -0.993   -1.056   -0.011    1.613   -0.188   -0.207    1.248   -1.047    1.822   -1.166    5.270    2.087   -0.097    0.836    1.417   -1.177   -1.299    0.989    1.613    4.641   -0.029   -0.225    1.578    0.703    6.988
CD1=        7        3        3        0        0        7        7        3        0        3        1        1        4        0        0        2        0        5        1        1        2        2        2        0        1        1        5        6        1        5        1        5
CD2=        5        3        3        1        4        4        5        0        0        1        3        1        1        3        0        3        0        7        4        1        2        3        0        0        2        3        6        1        1        3        2        9
CGTGGTTTCGATGCCTTTACGATCCTGCTCGAATCGGTAGGCAAACCCACACAACTCGTTTACAAACATGCGGTTACCTCCATCGTCCCTGCCCGCCCCGTTCCTAACTTCTATTCGGAAGTGCATCGAGAACTCAGCGGCGAAAAACTGGAGCGAGAACAACAACCCGCTTCCACCACAACCTCACAAAGCTGATTTTTTGAGAGACGGTATGGCCCTATGAAATTCACAAAAATGCATGGCATTGGCAACGATTTTATCGTAGTAAATGCCATTCATCAGCCCATCGAAGAGGCGATGCTGCCGGAACTTAGCCGACGCATGAATCATCGTAAATTCGGCATTGGAGGGGATGGCCTCATCCTCATCTTGCCCTCTCGCGTGGCCGACTATCGCATGCGTATGTTCAATCCCGATGGCAGCGAGGCGGAGATGTGCGGCAACGGAATCCGCTGCTTTGCCAAATACGTCTATGAGCAC
KOK=        37
KK=  540045  LL=  541064  Z=    5.15  JJ=  539895  DL=  1020
A===      111      112      113      114      121      123      124      131      132      133      134      141      143      144      211      213      214      223      224      231      233      234      243      244      313      314      323      333      334      343      413      433
B===      222      122      422      322      212      412      312      242      142      442      342      232      432      332      221      421      321      411      311      241      441      341      431      331      424      324      414      444      344      434      423      443
RRR=   31.753    0.773    7.694    1.206    0.401   19.678   10.256    2.329    0.727   22.754    4.478    0.002   -0.090   -1.164    1.840    2.444    1.318   27.751   -0.156    2.329    1.129   -0.370   -0.909    1.175    1.868    2.280   50.026   -1.619    0.737    3.493   17.687   32.230
X1==    6.188    0.872    3.091    0.853    0.128    4.934    9.126   -1.536   -0.725    4.666    1.235   -0.391    0.052   -1.277   -1.360    2.812   -1.524    3.964   -0.709   -1.432    0.509   -0.973   -0.973    1.865    0.896    1.235    7.234    1.284   -0.689    3.811    4.193    4.373
X2==    5.131    0.886    2.489    1.413    3.126    3.988    1.124   -1.517   -1.002    4.876    3.625   -0.006   -1.713    0.912   -1.353    0.869   -0.865    7.001    0.220   -1.626    2.219    0.380    0.934    0.630    2.084    1.846    6.916   -1.261   -1.069    0.917    4.219    7.370
CD1=       11        3        7        4        2        9       16        0        1       10        5        2        3        1        0        6        0        7        1        0        3        1        1        6        4        5       13        5        2       10       10       11
CD2=        8        3        6        4        6        9        4        0        1       12        9        2        0        4        0        4        1       15        3        0        8        4        5        4        7        6       17        2        2        6       10       19
GTCTGCAAGTCGCTTCTGGGCAAAGCCCACACGGTTATGGCCGAAGGCGGTGTCGCCGCAGCACTTGGCAATATGGATCAGCCCGACGGTACCAAAGAGCCGGACAGCTGGGAAGTTCATTTCGTTGATACCATGAAGGGCGGTGCCTTCCTTAACAATTGGCGGATGGTTGAGATCTTCACGAAAGAGGCACCGGAACGTGTATTGGAACTCGAGCAATATGGTGCCGTGTTCGACCGAACGCCTGACGGCCTCATAGCGGAACGCCCCTTTGGAGGTCACAAATATCGTCGTCTCAACCATGTAGGCGACCGTACGGGTCTGGAGATCATCAGAACCCTCCAAGATAAAGCGGTCAGCCTCGGCATAGATGTCTTCATGGAGGTCGTGATCACTCGCCTCCTCAAAGATGGGGATAGGGTCGTAGGAGCCTTTGGCTACTATCGCGAATCCGGCAACTTCATTGTTTTTCGAGCGAAGGCCATCGTCCTCGCAACCGGTGGTTGGGGGCGCATGTACCGCTATACCTCCAACTCTTGGGAGGGAACCGGCGACGGTGTGATGATGGCCTTTGAGGCCGGAGCCGAACTGCTCGATATGGAGATGGTGCAGTTCCACCCCACCGGCATGGTCTGGCCTCCTGGCATGCGCGGCATCCTCGTGACGGAAGGAGTGCGCGGAGAAGGCGGCATTCTGCGCAATGGTAAGGGAGAGCGTTTTATGTTTAACCCTAAATACATGCCAGAGCTCTATCGAGGCCAGTTTGCAGAGACCGAAGAGGAAGCGGAGCGATGGCTCACCGACAAACAGAACAACCGTCGTCCCCCAGAACTGCTGCCAAGAGACGTTGTATCCCGCGCGATCTATCGTGAGGTCGAAGAGGGACGTGGCTCTGAACACGGCGGCGTCTACCTTGATATTAGTCATCGCGGTGCGGACTACATCAAACGGAAACTACCAAGCATGTACGAACAGTTTCATGCCCTCGGTGACGTGGATATCACCAAACAACCCATGGAG
KOK=        38
KK=  575655  LL=  575984  Z=    4.88  JJ=  575115  DL=   330
A===      111      112      113      114      121      123      124      131      132      133      134      141      143      144      211      213      214      223      224      231      233      234      243      244      313      314      323      333      334      343      413      433
B===      222      122      422      322      212      412      312      242      142      442      342      232      432      332      221      421      321      411      311      241      441      341      431      331      424      324      414      444      344      434      423      443
RRR=    0.222   -0.804    0.496    0.496    0.686   31.556    3.041    0.058   -0.111   15.764   -1.052    0.496    0.029    0.156   -0.265    0.072    0.496    9.711    0.911   -0.111    5.257    0.894    0.002   -0.417   -1.525    0.165    5.533   -0.133   -0.465    3.883   -0.079   13.953
X1==    0.429   -0.540   -0.865   -0.643    0.460    7.183    1.393    0.135    0.183    6.803   -0.973   -0.643    0.027   -0.723   -0.540    0.183   -0.607    2.229    0.427    0.183    1.604   -0.919    0.081   -0.683   -1.158    2.027    4.333   -0.710    0.440    2.111   -0.973    2.946
X2==    0.519    1.490   -0.573   -0.771    1.490    4.393    2.183    0.427   -0.607    2.317    1.081   -0.771    1.081   -0.215    0.490    0.393   -0.817    4.357    2.135   -0.607    3.277   -0.973    0.027    0.611    1.317    0.081    1.277    0.187   -1.057    1.840    0.081    4.736
CD1=        1        0        0        0        1        8        2        1        1        9        0        0        1        0        0        1        0        3        1        1        3        0        1        0        0        3        6        1        2        4        0        5
CD2=        1        2        0        0        2        5        3        1        0        3        2        0        2        1        1        1        0        5        3        0        4        0        1        2        2        1        2        1        0        3        1        6
CCAGCCCCACGTGAACTCGATATGATCATGGCCTGCGGAGAGATCATCTCCACCGTGGTGTTCGCCCATACCCTCCAAACATTCGGCTATAAATCCATCGCGCTCTCCGGTGGGCAAGCCGGCATTATCACCGATCCGCAGTTCGGCGATGCACGTATCCGCGAAATACGCCCTCAATATATCCTGCGCTTGCTCGAACAGGGCTACATTCCCGTAGTCTGTGGCTTTCAGGGAACCACTGAGCCGGAAGATACCCATGAACATGGAGCTATCACCACCCTCGGTCGCGGAGGCAGCGATACCACCGCGTCAGCGCTCGGTGCTGCCTTA
KOK=        39
KK=  588285  LL=  588734  Z=    5.14  JJ=  588255  DL=   450
A===      111      112      113      114      121      123      124      131      132      133      134      141      143      144      211      213      214      223      224      231      233      234      243      244      313      314      323      333      334      343      413      433
B===      222      122      422      322      212      412      312      242      142      442      342      232      432      332      221      421      321      411      311      241      441      341      431      331      424      324      414      444      344      434      423      443
RRR=   10.496   -0.111    0.391    6.296    0.677   58.480   -0.793    0.303   -0.884   18.136   -0.505    0.820    2.270   -0.107    0.677    0.025   -0.071    3.846    0.132    1.011    0.418    1.261   -0.045    1.261   -1.325   -0.300   46.571   -0.513    0.471    3.608    2.270   19.802
X1==    6.725   -0.082    1.155    1.871   -1.049   11.632    0.849   -0.458    0.910    3.625   -0.483   -1.291    1.111   -1.307   -1.049    0.910   -1.062    1.274    0.244   -1.040    0.934   -1.053   -0.090   -1.075   -0.441    0.314    5.848   -1.244   -1.270    2.748    1.111    5.158
X2==    1.561    1.354    0.339    3.365   -0.646    5.028   -0.933   -0.661   -0.972    5.004    1.044   -0.635    2.044    0.082   -0.646    0.028    0.067    3.018    0.541   -0.972    0.447   -1.198    0.506   -1.173    3.004   -0.956    7.964    0.412   -0.371    1.313    2.044    3.839
CD1=       10        1        3        4        0       13        2        1        2        6        1        0        3        0        0        2        0        2        1        0        2        0        1        0        1        2        7        0        0        5        3        8
CD2=        2        2        1        4        0        6        0        0        0        6        2        0        3        1        0        1        1        5        2        0        2        0        2        0        4        0       11        2        1        3        3        6
ATCATCGCAGAGGATGTAGATGGAGATGCCTTGGCGACTCTCGTGCTTAACCGCATCCGTGGAACCCTCAGCTGCGCCGCGGTCAAAGCTCCTGGTTTTGGCGACCGGCGCAAAGCTATGCTCGAGGATATCGCCATCCTTACCGGCGGTAAGTTCATCAGCGAAGACCTTGGCGTCCAGCTCAAAAACGTTGACTTCTCCTACCTCGGCACCGCAGAGAAGGTGATCATTGGTAAAGAAGAGACCACTATCATCAATGGGGGCGGCACCGAGGCCGCCATCATGGGGCGTATCAACCAAATTAAACGCCAGATCGAAGAGACAGAAAGCTCCTACGATAAGGAGAAGCTACAAGAGCGCCTCGCCAAACTCGCCGGTGGTGTGGCCGTCATCAAAGTGGGTGCGGCTACCGAAACGGAGCTTAAAGAGAAAAAACACCGCTTTGAGGAT
KOK=        40
KK=  591945  LL=  592574  Z=    5.29  JJ=  591675  DL=   630
A===      111      112      113      114      121      123      124      131      132      133      134      141      143      144      211      213      214      223      224      231      233      234      243      244      313      314      323      333      334      343      413      433
B===      222      122      422      322      212      412      312      242      142      442      342      232      432      332      221      421      321      411      311      241      441      341      431      331      424      324      414      444      344      434      423      443
RRR=   23.406    0.431    2.364    3.711    0.056   43.670   -0.768    0.635    1.508    8.021    0.913   -0.433    8.077   -2.503    1.281    1.195   -0.316    6.050    1.138    1.508    0.843    1.680   -0.860    3.776    0.773    0.714   14.203    0.196    0.542    0.105   -0.915   35.358
X1==    6.543    0.626    0.977    1.332   -0.259    6.629   -0.293   -0.558   -1.284    2.631    0.918   -1.201    3.183   -1.221   -1.144    0.299   -1.163    2.836    0.669   -1.284    0.682    1.030   -0.527    3.100    0.572    3.183    4.929   -0.442   -0.837   -0.162    1.673    5.917
X2==    3.577    0.689    2.420    2.785   -0.215    6.588    2.623   -1.138   -1.175    3.048    0.995    0.361    2.538    2.050   -1.119    4.000    0.271    2.133    1.703   -1.175    1.236    1.631    1.631    1.218    1.351    0.224    2.882   -0.444   -0.648   -0.648   -0.547    5.975
CD1=        9        2        3        3        1       10        1        1        0        6        3        0        6        0        0        2        0        5        2        0        3        3        1        5        3        6        9        2        1        2        4       11
CD2=        5        2        4        5        1        9        5        0        0        5        3        2        5        5        0        6        2        4        4        0        3        4        4        4        3        2        5        1        1        1        1       10
AAAACGCCTTTGCGCGGCATCGCCGTAGATCAGCAGAACCTCTTTGTAACCGACCTTCTCGGCAACCGAGTGTGGCGTTTCGACAAGGAGAGCGGTGATCTTTTGGGCAGCTTCTCGGTGCCTACGCCGCGAGCCATCGCCGTAGATCCACAAGGGCACGTTTGGGTTAGCGCCGAGAAACACGAAATTCGTGTCTACTCCGCTACCGGCCAGCAACTCGCCGTACCTATCCACGATCTATCTGAGGCGGTTGAGATCGCCTTCAGCCCCCTCAATAAACTCTATGTAGCCGACACGGGAGCAGGACAAGTGAAAATATACGCTATCCATGGCCTTAAGGCTCGACGGATCGGTGCCCTTGGTCAGAAAGCAAAAGCAGGCGATCGTGCCCCCGATCGCTTCTTTCATCTCACCGGTGTAGCCATCGCTCCAGATGGTAGCATTATCACCACACAAAAAGAGCCTATCTCCGGCGCCCGACTGGCAAAATGGTCGCCAAACGGCAAGCTGCAGTGGGAACAGTGGTGCACCGAATTCGTTTCGCTTGGCATCAATGCTCCAGATTCCCCTACCCTCTTTCTCTCTATGAGCGGACATCTATTTCATCTCGACGATTTTGAACATGGCAAA
KOK=        41
KK=  663525  LL=  663914  Z=    5.14  JJ=  663375  DL=   390
A===      111      112      113      114      121      123      124      131      132      133      134      141      143      144      211      213      214      223      224      231      233      234      243      244      313      314      323      333      334      343      413      433
B===      222      122      422      322      212      412      312      242      142      442      342      232      432      332      221      421      321      411      311      241      441      341      431      331      424      324      414      444      344      434      423      443
RRR=    0.423    0.046    2.197    2.247    0.046   10.467   -1.950   -1.053    0.857    7.010    0.768   -0.049   -0.882    1.110   -1.691    0.190    0.857   35.878   -1.922    0.857   10.586   -0.087    1.110    0.093   -0.157    0.007   43.505   -0.789    0.272    0.948   -0.057   13.899
X1==    2.239    0.231    2.103    1.094    0.231    5.093    2.084    1.103   -0.907    1.903    0.908   -0.906   -1.043   -1.048   -0.769    0.093   -0.916    7.082   -0.926   -0.907    1.881    0.892   -1.048   -0.088   -0.057   -0.067    7.729    0.679   -0.235    1.564   -0.067    3.363
X2==    0.189    0.198    1.045    2.054    0.198    2.055   -0.936   -0.955   -0.945    3.685    0.846    0.054    0.846   -1.060    2.198    2.055   -0.936    5.066    2.075   -0.945    5.629   -0.098   -1.059   -1.054    2.734   -0.109    5.629   -1.163   -1.157    0.606    0.846    4.133
CD1=        3        1        3        2        1        6        3        2        0        3        2        0        0        0        0        1        0        8        0        0        3        2        0        1        1        1        9        2        1        3        1        5
CD2=        1        1        2        3        1        3        0        0        0        5        2        1        2        0        3        3        0        6        3        0        7        1        0        0        4        1        7        0        0        2        2        6
GAGGTTCTTGAAACCGGTCTCAAAGTAGTAGATCTCCTCACCCCCTTCTTAAAGGGAGGAAAAATTGGCCTCTTCGGAGGAGCCGGTCTCGGCAAAACAGTGCTTATCCAAGAGCTTATCTACAATATCGCCACAGAACACGGAGGTTTCTCCGTGTTTGCCGGCGTTGGAGAGCGCACGCGTGAAGGAAACGATCTCTGGTTAGAGATGTCCGAATCGGGCGTCATCTCTAAGACGGCCATGGTCTTCGGCCAAATGAACGAACCGCCCGGTGCTCGCTTACGCGTGGCTCTCTCGGCGCTCACCATCGCCGAGTATTTCCGTGAGGAAGAGGGCCAAGACGTACTGCTCTTCATAGATAACATCTTCCGATTCGTGCAGGCGGGTTCC
KOK=        42
KK=  706785  LL=  707924  Z=    5.13  JJ=  706755  DL=  1140
A===      111      112      113      114      121      123      124      131      132      133      134      141      143      144      211      213      214      223      224      231      233      234      243      244      313      314      323      333      334      343      413      433
B===      222      122      422      322      212      412      312      242      142      442      342      232      432      332      221      421      321      411      311      241      441      341      431      331      424      324      414      444      344      434      423      443
RRR=   17.017    8.522   11.043   -0.884    8.522   15.994    1.558    2.633    0.995    2.144    6.876   -0.127    7.860    3.002    2.105    2.249    1.731   12.931    7.697   -0.315    2.389    0.141   -0.123    0.137   -1.091   25.169   17.701   -1.726    1.054    6.009    0.548   49.200
X1==    4.116    2.154    3.930   -0.280    2.154    6.019    2.442   -1.640   -0.963    2.002    2.246   -0.925    1.672    2.493   -1.416    1.576   -1.530    2.349    1.225   -1.598    1.583    0.628   -0.550    2.644    0.901    3.968    3.277    1.828   -0.981    2.084    1.672    7.192
X2==    4.134    3.956    2.810    3.161    3.956    2.657    0.638   -1.605   -1.033    1.071    3.062    0.138    4.702    1.204   -1.486    1.427   -1.131    5.504    6.283    0.197    1.509    0.224    0.224    0.052   -1.210    6.343    5.401   -0.944   -1.074    2.883    0.328    6.841
CD1=        8        5        9        2        5       12        6        0        1        7        7        1        6        7        0        5        0        6        4        0        6        4        2        7        5       10        9        8        2        8        6       18
CD2=        8        8        7        8        8        7        4        0        1        5        9        3       12        6        0        5        1       12       14        3        6        4        4        4        1       15       13        2        2       10        4       18
TCCCTCTTGGAGACGGCGAAAAGGGAAATCAACCAACGATGAAGAATTTTGATCTGAAAAGCGTCCCCGAAACACTGAGGACCAGGTGTTCCTTCCCTAAGGGAAGAAAGGAGGCTGCTCATGTTCGCAACGACTCAAGAACTGCTGGCTATTAACGGCGGCAAGCCTGTTCGCGACCGACAACGGCATCCCTGGCCACGATGGCCTATCTTCGGCCACGCTGAAGAGCAGGCGCTGAAACGAGCACTTCAAAGCGGTCAATGGTGGTATGTCGGCGGAGTAGAGGGCGTTAGCTTTGAAAAAGAGTTTGCTACGTTTCAGCAGGCTCAATACGGTGTCGCCTGCACGAATGGAACGGCGGCCATCGAGATCGCCATCCGTTCTCTTAACATCGGCTACGGCGACGAGGTCATTGTCCCCTCCTATACCTTCATCGCCTCGGCAAGTGCGCCTCTCATGGCTGGCGCCCTGCCCGTGTTCGTAGATGTAGACCCACAAACCTACAATATAGACCCCGATCAGGTAGAGGCCGCAATAACCCCAAGGACGAAAGCGATTATCGCCGTTCATCTCACCGGTCGCCCTGCCGACATGGACAGGCTTTTGGAAATAGCGAAGCGTCACAACCTCTATCTTATTGAGGATGCTGCTCAGGCTCACGGCGCTGAATGGCGTGGGCGTCGTGTAGGAGCCCTGGGCGATCTTGGCACCTTTAGCTTTCAAGCCTCGAAAAACCTGAACGCGGGCGAAGGCGGCATCGTTCTCTCGAATAATGAGGCGCTTGCTGATGCTGCCTGGTCCATTATGAACGTTGGACGCTCTCGCGGCGGGCAATGGTACGAACATCCCTTCCCTGGTAGCAACTATCGTATGACGGAGTTTCAAGCCGCCCTTCTGCGCGTTCAGCTGCAACGCCTCCCCCAACAGATTCAGCTCCGTTCGCGCAATGCTGCCTATTTGCGTCAACTGCTCGCGCAGATTCCCGGCATACTGCTGCCCATCGAAGATGAACGGATCACCTGCCAGTCTTATCACCTGTATGCCTTTAGGTACCAAAAAGATGCCTTCGGAGGCCATAGCCTTGAGGAGTTTCTGCGCGCCCTGAACGCCGAGGGCATACCGAGCATGTCCACCTATCGT
KOK=        43
KK=  791955  LL=  792944  Z=    5.11  JJ=  791835  DL=   990
A===      111      112      113      114      121      123      124      131      132      133      134      141      143      144      211      213      214      223      224      231      233      234      243      244      313      314      323      333      334      343      413      433
B===      222      122      422      322      212      412      312      242      142      442      342      232      432      332      221      421      321      411      311      241      441      341      431      331      424      324      414      444      344      434      423      443
RRR=   -0.468    7.481    1.539   51.305   -1.006    5.736    6.002   -0.680   -0.044    2.564    2.573    0.200    2.092   -0.104   -1.006    0.621    0.012    0.870    7.898    0.353    0.236    9.736    0.985    2.570    0.893   -0.213   11.658    4.110    0.065   10.483   -0.993   23.535
X1==    3.685    2.686    0.701    7.470   -0.483    3.326    2.141    0.701   -0.106    1.419    1.600    0.100    0.962    0.457   -0.483    0.581    0.003    0.461    3.352   -1.478   -0.525    3.292    0.822    1.620    1.419    0.323    3.639    2.878    0.367    3.135   -0.954    5.349
X2==   -0.127    2.785    2.195    6.868    2.081    1.725    2.803   -0.970    0.416    1.807    1.608    1.991    2.175   -0.227    2.081    1.070    3.433    1.889    2.356   -0.239   -0.450    2.958    1.198    1.586    0.629   -0.661    3.204    1.428    0.177    3.344    1.041    4.400
CD1=        6        5        3       12        1        7        5        3        2        5        5        2        4        3        1        3        2        3        7        0        2        8        4        5        5        3        9        9        4        9        1       13
CD2=        2        6        6       14        5        5        7        1        3        6        6        6        7        3        5        4        8        5        6        2        2        8        5        6        4        2        8        6        4       10        5       12
GGCGGTTGGGGCTATCTCATGGGCGATGAAGGCAGCGGCTACTGGATCGCCTTAAAGGCGCTTAATGCCTGCTGCCGTGCTGCCGATGGCATCCTCCCCCCCACACTCCTACAACCGCTTATTCTAAGTCGCCTTGAGCTGGAGAATTTAAAGCAGCTTCACACGCTGCTTTACTCTGGAAAGCTCTCGCGTCCCGATATCGCCGCTCTTTCCGAAGTCGTGGGGGCGGCTGCGGCGCAAGGGGATGCAGTCGCACAAAAGATCTTACATGAGGCCGGTCGAGAGCTTGCTCTACTTGCCGCTACTGCTATCCGCCGATTGGGAATGGAGAAACAGGAGGTCTTGGTTGGCACCGTCGGCGGTGTTTTTCGTGCGGGTCGTTCCATCCTTCGTCCCTTCCGAACCGCCATTAAGCGAACCGCTCCTTATGCCTGTGTAACGTCGGCCCATCTACCGGCGGCGGTAGGGGCCGTCCTCATCGCGCTAGAGGCAATTGGCGTTCCCCCTACCGAATCGCTCGTTCATCGCCTTAAGCAGAGTCTAAAAAAGAGAAACCTCTTGAAGTCTTGAGCCGTTTTGTGCGTAAATAAAAATAAGCGGCAATAATATAAAAAGACGCGCGTGTTGGTGCGAGCGCGCATGAAGGTGGTATGGAAACACATTGGGCTATTGATTTAGGAACAACCAATACACTTATCGCGAAGTGGGTTGGAACCCACGCGGTTACTATCGCCCTAGAGGACCTCGTGGATTATGAGCCGGCCGGCAAACGCCTCTTATCCCCTCGGTCATCTTCTTCCAAGATACCCAGCGGGCCATCATTGGAAAGCCGGCTCTCGCCTCTCGTGAAATTCTGCACGGTCTCGACCTCCAAGGGATAGGCCCACTCGCACGTTCGTTCAAGAGAACCTTAGCCCGTGCAAGCCAACAAGCCGTCGCACAGGTGGGCACCGAGACTATTTCGGCTCGCCAATGCGCCACCATCTTTTT
KOK=        44
KK=  806175  LL=  806624  Z=    5.50  JJ=  805635  DL=   450
A===      111      112      113      114      121      123      124      131      132      133      134      141      143      144      211      213      214      223      224      231      233      234      243      244      313      314      323      333      334      343      413      433
B===      222      122      422      322      212      412      312      242      142      442      342      232      432      332      221      421      321      411      311      241      441      341      431      331      424      324      414      444      344      434      423      443
RRR=   21.355   -0.831    2.859   -0.538   -0.831   11.283   16.160   -0.033   -0.908    8.166    2.378    0.208    1.086   -0.316    0.713    2.850    1.003    3.873   -0.951    1.044   -1.323   -0.167   -1.790    2.346   -0.266    0.050   25.051    0.368    0.600    0.127   -0.261   46.079
X1==    4.301   -0.772    1.032   -0.837   -0.772    1.881    6.075    0.032    0.907    4.931    1.722   -0.837    0.786   -1.003   -0.772    2.855   -0.925    3.544   -1.018   -1.042    1.261   -0.251   -1.142    1.812    1.445   -0.150    3.751   -1.381   -0.484    0.313    0.786    5.897
X2==    4.965    1.077    2.771    0.643    1.077    5.998    2.660   -1.059   -1.002    1.656    1.381   -0.249    1.381    0.315   -0.923    0.998   -1.084    1.093    0.935   -1.002   -1.050    0.668    1.568    1.295   -0.184   -0.332    6.678   -0.267   -1.239    0.407   -0.332    7.814
CD1=        5        0        2        0        0        3        7        1        2        7        3        0        2        0        0        4        0        5        0        0        3        1        0        3        3        1        6        0        1        2        2        9
CD2=        6        2        4        2        2        7        4        0        0        3        3        1        3        2        0        2        0        2        2        0        0        2        3        3        1        1        8        1        0        2        1       11
AAATATGTTCTCGCCCGTCGTTTTGCGCGTATCGCCGCGGAGCTGATGGGCGTTGAGGGCGTGCGCCTCTATCACGATCAAGCCCTCTTTAAAGAGGCAGGTGGCGGCCCAACTCCATGGCATCAGGATTTCTACTACTGGCCTCTCGATACCGAGAAAACGATTACGATGTGGATGCCACTTGTAGATGCCGACGAGACCATGGGCACCATGACCTTTGCTTCCGGCTCTCACACCCAAGGTTTTCTCGGGCACTTCGAGATTAGCGATACCTCCGAGGAGTACTTTCGAAACTTCGTAGCCGAACATGGCTTTCCGCTTACCTCGGCAGGCGCCATGAAAGCAGGCGATGCCACATTCCATGCCGGTGCTACTCTCCATTCCGCTCCTGGCAACAAAAGCGATCGCGTTCGAGAAGTCATGACGATCATCTACTTCGCCGACGGCGTT
KOK=        45
KK=  833205  LL=  833834  Z=    4.84  JJ=  832815  DL=   630
A===      111      112      113      114      121      123      124      131      132      133      134      141      143      144      211      213      214      223      224      231      233      234      243      244      313      314      323      333      334      343      413      433
B===      222      122      422      322      212      412      312      242      142      442      342      232      432      332      221      421      321      411      311      241      441      341      431      331      424      324      414      444      344      434      423      443
RRR=    8.908   -0.012    1.926    0.002    0.453   -0.338   -4.421    0.572    0.393   -2.158    0.652   24.274    1.689    7.673   -2.856    0.393   -1.270   11.866   -0.007    2.694    1.758   19.482   40.176   -0.579   -3.419    0.028    4.397   -0.214   -1.203   -0.744   -1.042    5.570
X1==    2.761    0.366    1.958   -0.022   -0.443    1.101    3.659    0.582   -1.279    1.858    1.308    4.228    3.391    1.434    2.795   -1.279   -0.425    2.556   -0.130    1.894   -1.306    4.336    6.737   -0.406   -0.839   -0.080    1.804   -0.224    1.902    0.541   -0.774    1.222
X2==    3.227   -0.033    0.983   -0.074   -1.022   -0.307   -1.208    0.983   -0.307   -1.162    0.498    5.741    0.498    5.352   -1.022   -0.307    2.992    4.642    0.057    1.422   -1.346    4.494    5.964    1.427    4.074   -0.349    2.438    0.957   -0.633   -1.374    1.346    4.559
CD1=        6        2        5        2        1        3        6        3        0        5        4        8        7        4        5        0        1        4        1        4        0        7       10        1        1        2        4        2        5        3        1        4
CD2=        4        1        2        1        0        1        0        2        1        0        2        7        2        8        0        1        5        8        2        3        0        8       10        4        6        1        5        3        1        0        3        8
ATCTCTTGCCCTGGGCTCAAACCGGCAATCCCCTGTTGCGCAAAAAGGGTTCCTGCACGATGGTAAGAAAGCCCGAAAGAGGCCCCACGCATGGTGGCCATGCTATCGAGTAGAAATCCGCTACGACGAAGCCAATCTTGCCCGTGCATGTCTAAAAATAGGCCTGTTGTGAGATCAGAGGTGGGCAGAAGATGAAAACGATCTTGAAACTGCAGAGCACTGTAAGTCCGAGGGTCAGAAGCATTTGGCGATGTGGGGCTATCGGAAGCACGTAGCAAGGAAGAGATTCGAAGAAACCCGTTGTCGTTTTGCCAGAAATTCCACTGCAGCGGCACATAACTCGCCGAAAGCACGCGTTCTGCTGTCGGCGTGTTCACGCTATAACTTACCCTCGCAAGCTCTCCACTCGGCAACGGCACGCTAAAGCGAATGACCCCTGAAGACCAGTCTATGGTATAGTCACGCCCCGCCTGTAACAGGCGACCATCGACAACCACCATCTCGGAGCCTTGCACCGCATTCCGCCAAGAGAGCCGGTAAGGCCCTACGGTGTTTTGCCCAACAATAAGGTCGGTCTGCAGATCGTTTTTCGCATCAAACTGAGAACCTGCAGGCAGAATGGCTCCTGAA
KOK=        46
KK=  922585  LL=  923544  Z=    5.02  JJ=  922465  DL=   960
A===      111      112      113      114      121      123      124      131      132      133      134      141      143      144      211      213      214      223      224      231      233      234      243      244      313      314      323      333      334      343      413      433
B===      222      122      422      322      212      412      312      242      142      442      342      232      432      332      221      421      321      411      311      241      441      341      431      331      424      324      414      444      344      434      423      443
RRR=   21.458    3.669    5.849    0.135   -0.494    3.231   39.091    1.948    0.839    3.298    0.970   -1.699    1.403   -0.526    1.304   -0.014    0.440    4.966    1.221    0.441    0.337   20.128    4.931   -0.049    7.588    0.970   26.481    0.049   -0.496    9.169    1.251    4.929
X1==    7.533    1.726    1.792    0.253   -1.078    2.461    4.763   -1.306   -0.575    1.530    2.178   -0.524    0.283   -0.338   -1.078    0.184   -0.568    2.356    0.881   -0.575    0.199    3.924    1.449    0.844    2.789    2.178    5.133    0.044    1.600    3.656    2.810    3.142
X2==    2.849    2.125    3.263    0.534    0.458    1.313    8.206   -1.491   -1.460    2.155    0.445    3.242    4.952    1.554   -1.210   -0.074   -0.774    2.108    1.386   -0.767    1.697    5.129    3.404   -0.058    2.721    0.445    5.159    1.118   -0.310    2.508    0.445    1.568
CD1=        9        3        4        2        0        5        8        0        1        5        6        1        3        2        0        2        1        5        3        1        3        9        5        4        7        6       11        4        7       11        7       10
CD2=        5        4        7        3        2        4       14        0        0        7        4        7       12        6        0        2        1        5        4        1        6       12        9        3        8        4       12        7        4       10        4        8
GCTGCACGCGCCGAGGAGTCGCCGGTACGATGCGCTGACCCTGAAGCAGAGGCTCAAATGATCGCGGCTATTGATAAGTGCATGCAGGAGGGATCGCGAGATACGCTCGGCGGCATTTTTGAGGTCGTCGCTCTTAACTGCCCTCCGGGATTGGGTAGCTTTGTGCACTGGGACCGTAAACTCGACAGCCGGCTGACGGCAGCGGTTATGTCTATCCAGGCCATCAAAGGTGTGGAGATCGGCATGGGGTTCGGAGTAGCAGAGGTTCCCGGCTCTAAAGTCCACGACGAACTGTTCTTCCAGCAGTCTGCTGGCTTTCTACGCGGTACCAACAATGCAGGGGGTATTGAAGGGGGTATGACCAACGGGGAGCCTGTGGTGGTGCGCGCCGCCATGAAACCGCTCTCCACGCTGCCAACCCCGCTCGCCTCGGTGGACATGCAGACGCATCAGCCTGTTAAAGCGCACTTCGAGCGCTCGGACGTTTGCGCGGTGCCCGCAGCGGCCACCATTGGCGAGGCAATGGTCGCCCTTACCCTGGCCGACGCGCTCCTCGAAAAATTCGGTGGCGATAGCGTTGAGGAGTTTGAACATAACCTCCATGGATACTTGGATGCGATCCGCGCTCGCGGCTGGCAACCACATCATGCTTCCTGAAATACGCTCCGATCGTCGGCCCAATCTGGTACTTATCGGCTTTATGGGCACGGGAAAAAGCACCATTGGCCGTCTGTGTGCGCGCCGGCTCGACATGGAGTTTCGCGATAGCGACGCCCTCATCGAGCAGCGCACCAATCTCTCCATCCCCCAAATTTTCGCAGAAAAAGGCGAGCCTTGGTTTCGCCGCATCGAACGCATCATCATCGAGGAGCTCGCCTCGCATCAAGGTCTCGTCATCGCTACCGGTGGGGGCGTTCCGCTCGACCCCACAAACGTCGAGCGGCTTCGCGCCTCCGGCCT
KOK=        47
KK=  945445  LL=  946224  Z=    5.11  JJ=  945445  DL=   780
A===      111      112      113      114      121      123      124      131      132      133      134      141      143      144      211      213      214      223      224      231      233      234      243      244      313      314      323      333      334      343      413      433
B===      222      122      422      322      212      412      312      242      142      442      342      232      432      332      221      421      321      411      311      241      441      341      431      331      424      324      414      444      344      434      423      443
RRR=    0.996    0.828   -0.598   20.314   -0.822   14.084    1.574    0.047    0.053    4.632   -0.164    1.282    1.091    1.277    0.454   -3.435    0.279    3.478    1.104    0.339   -0.461   -0.183    1.292   -0.448   -0.311   28.043  106.262   -0.576    0.087   11.219   11.048   16.450
X1==    2.157    2.289   -0.344    5.301    1.289    3.519    0.642   -0.344   -0.171    1.093   -0.333   -1.238    0.938   -1.667   -0.711   -1.094   -0.247    1.000    0.892   -1.094   -0.700   -0.090   -0.781    0.470    1.093    7.296   13.640    1.077   -0.103    2.376    3.481    3.864
X2==    0.462    0.362    1.739    3.832   -0.638    4.002    2.451   -0.137   -0.309    4.238    0.493   -1.035    1.163   -0.766   -0.638    3.140   -1.128    3.479    1.238   -0.309    0.658    2.044   -1.655   -0.954   -0.284    3.844    7.791   -0.535   -0.845    4.721    3.174    4.257
CD1=        3        3        1        8        2        5        2        1        1        4        2        0        4        0        0        0        1        2        2        0        1        2        1        3        4       14       21        6        4        9        8       12
CD2=        1        1        3        5        0        6        4        1        1        9        3        0        4        1        0        5        0        6        3        1        4        6        0        1        2        8       16        4        3       15        7       14
GAGCGCCAACAGCGCCGCCTCATCTAGGTCAGCAAGCGGTGGAGCGTATTCCTCCTCCGCCTCGACCCGCCGCATGTAGGACTCCGCGACGATATCCTCTGGCCGGACCTCCTCGCCGAAAAGGGTGGAGGCAAACTGCGCCAGGGCTTTCAGGCCATCGCTCTCCGAAGCCACCGTGGCCGAAGTGCCGATGGCGACCAGATCCCCTGAACCGAGGCCCGATTGGGTCTTGAGGCGGCGAAGGAGACAGGCGATCTCGGTGGCGAGCGCCCCACGATAGCTGTGCAGCTCGTCGAGCACAAGATAGCGAAGCGAGGGCTGGAACATGTGTCGGTCTTCGCGGCGCACCAGCAGGAAGTCGAGCTGCTTGTAGTTGGTGAGCAGGACGTCCGGGGGATTCTCACGAATGGCAGCCCTGCTAAGGCGCTCCGTCTCTGCGGGCTCCTCGCGCAGGGTCAGACTGGCCGAGTCGCTCTCGCCCGTGTAGAGGCCAAAGGAGATGTTCAGACCGGTCCCTCGGAGCAACCGGCGGAGGCGCTCAAGCTGATCATGGGCCAGGGCGTTCATCGGGTAGACAATGATCGCCTGGAGACCCTCAACGCCCCCGGCCTTGCGGCGAAGAATGCCGTCCAGCATGGGCAGGAGGAACGCCTCGGTCTTTCCCGAGCCTGTCCCGGTGGTGACCACGAAGGAGCGCCCGGCGCGGCCGATCTGGAGGGCGCGCTCCTGATGGGCGAACAATTGGCCCTTGCCAAATGGCCAGCGGACCTGGAGGAGACC
KOK=        48
KK=  953935  LL=  955104  Z=    4.74  JJ=  953905  DL=  1170
A===      111      112      113      114      121      123      124      131      132      133      134      141      143      144      211      213      214      223      224      231      233      234      243      244      313      314      323      333      334      343      413      433
B===      222      122      422      322      212      412      312      242      142      442      342      232      432      332      221      421      321      411      311      241      441      341      431      331      424      324      414      444      344      434      423      443
RRR=    2.595    5.637   -0.066   14.892   -0.191   11.285    9.599   -0.318   -0.185    2.202    9.019    1.656    6.160    6.080    0.319    0.208    0.275    9.898    0.010    8.540    3.034   37.630   -0.277   18.848    0.676    7.677    0.084    0.658   -1.254    6.598   -1.194    6.255
X1==    2.344    1.870   -0.763    2.845    0.295    4.635    2.267    0.624    0.882    0.911    2.720    0.712    2.720    2.878   -0.492   -0.994   -0.297    3.276    0.557    2.758    4.413    7.173   -0.472    4.839    0.360    4.415    0.931   -1.025   -0.483    3.114    3.285    1.765
X2==    1.107    3.014    0.086    5.235   -0.647    2.435    4.234   -0.510   -0.209    2.417    3.316    2.326    2.264    2.113   -0.647   -0.209   -0.926    3.021    0.018    3.096    0.687    5.246    0.586    3.895    1.879    1.739    0.090   -0.642    2.594    2.119   -0.364    3.544
CD1=        4        4        1        6        2       10        6        3        4        5        8        3        8        8        1        1        2        9        4        7       13       18        3       13        4       11        6        3        4       12        9        9
CD2=        4        6        3       12        1        6        9        2        2        8       10        7        8        8        1        2        1        6        2        7        4       12        4       10        7        7        3        3       10        9        3       12
AGGATTCGGTGGCTGCTCGACCACGATATCAGGGAATCGAGCTGGCGCAGTTCGAAGCAGAGGTCCTCCGTAGGCAAGGGCTGCGGTTCCTCGGGCGGCACCGACACGGGAAGGCGGATGGGCTCCTCGCCATCCAGGGCTTCGAGCGTGAGCAGGTGGTGCCCATCCGCTATCTTCTTCACTTCCCGGACGATCCAGGGTCGGTCGCGAACCACAACCCGAGTGTTCGTCTCGATCAGCATGTCGGTCATGGTGAAAGCTCCGTTCTCTGGGATAGTGATGCGGCTGACCGCCCAGCGAACGGGCAAGTTGGCCGCCGGTCGGTCTAAGCGAATCGATTCCGCAGCGTTCCGGTGGCCTTGGCGTGGCCGCTCGAGGTAGACGCGAGGTCCAGCGCCGTGGCGTCGTTCGTCAGCGCGGTCCAAAACTCTTCGCCTGCCTGCCGCGTCGCTCCGCTTTGCGGCGCAGGCAGGTTCGTGTTGGTCAGGCGAAGGAACACTTCATCGGCCTTCTTCTCGTCCTTGAAGCGGAGATCACCAACATCAGGTGCGACTTACCGGTGCCGTAGTTGCCGACGACAAGCAGTCCTTTGTTATCGACGGCCTGATCGAACTGAAGCTGGGGGATCACCAGGTGAGTCATTCGTTCGGCCATCTCGTCGGAGGGGACATAGGTGCTGACCAGCTTTTTGCGCTTACGGCTACATCGGCATCCCGTAGCTGGACGACGGACTCGATGGGCTCGAATTGGACTAGATTTTCGTACTTCATCTGTATGGCCTCTCCTATCTCAAACGAGCTGATCAGGCTCAATCCTCGAAAAAATCCCGGTCTATTGATTTCAGCTCATAAACAGATTCGGTAGTTACGCCCACGTTATGTTTGATCATCAAGCGCGCCATGGTCGTCCCATCGATCAGAACGACTCGCGGCTCCAGCCGATTGACATAATCGCGTGCCTCCCTGGTGAATTCCGAGCTTGTAATGAAGACGCCTTTCTTTGCGCCTCTTCCGTGCAACGCGCCGACAAACTTCTGAACTTCAGGACGCCCCACCGGATTGGCCCATTGCTTGGCTTGAACGTAGATGACGTCCAGGCCCAATTCATCTTCTTTGATGCCGCCGTCGATTCCTTCATCGCCGCTCCCACCCACGACCTGAGCAGCTTGAG
KOK=        49
KK=  968185  LL=  968994  Z=    5.52  JJ=  967945  DL=   810
A===      111      112      113      114      121      123      124      131      132      133      134      141      143      144      211      213      214      223      224      231      233      234      243      244      313      314      323      333      334      343      413      433
B===      222      122      422      322      212      412      312      242      142      442      342      232      432      332      221      421      321      411      311      241      441      341      431      331      424      324      414      444      344      434      423      443
RRR=   15.063    2.697    4.467   10.656    4.200    4.514    0.225   -0.166    0.745   -0.239    0.365   -0.058    0.152   -0.171    0.244    0.285   -0.282   31.452   -0.038    1.714   -0.595   -0.681    1.081   10.205    1.137   13.385   57.151    1.339   -0.173    4.602    6.084    4.553
X1==    4.960    0.802    2.753    2.082    2.678    1.688    1.038   -1.260   -0.582    1.021    1.143   -1.223    0.476   -0.793   -1.075   -0.582   -1.299    5.714    0.089   -1.339   -0.447   -0.362    0.896    4.256    0.373    3.811    6.886    1.182    1.332    2.950    3.811    4.567
X2==    3.037    3.364    1.623    5.117    1.568    2.674    0.217    0.131   -1.280   -0.234    0.319    0.047    0.319    0.216   -0.227   -0.489    0.217    5.505   -0.427   -1.280    1.330    1.883    1.206    2.398    3.052    3.512    8.299    1.133   -0.130    1.560    1.596    0.997
CD1=        6        2        5        4        4        4        3        0        1        4        4        0        3        1        0        1        0       10        2        0        2        2        4        9        3        8       14        6        6        9        8       12
CD2=        5        5        4        9        3        5        2        2        0        2        3        2        3        3        1        1        2        8        1        0        4        5        4        6        7        8       14        5        3        6        5        5
TGGATTGTAAGCCTGCGCGGGCCGAAGAACCCTCTGGATCCTTGGCGGCCATATGCATGGCTCCACGAGGAAGAGCGCGACCCAAAAGGCGCTATTGTCTCTTCCAACGTGGTTTTTCTCACCAACAAAGAGTGCCCCTTCCGTTGTCTTATGTGCGACCTCTGGAAAAACACGCTCGATACTTCGGTGCCGGAAGGGGCCATACCCACCCAGATTCGATGGGCGCTCGAACAGCTACCACCGGCAAAACAGATCAAGCTCTACAACGCCGGCAGCTTCTTCGACCCCCATGCCGTTCCTCCCTCGGACGACGACGCCCTGCTAGCCCTGCTCGCCCCCTTCGAGCGCGTGATTGTGGAGAGCCACCCGGTCTTCCTGGGAAAACGGTGCCTTGCGTTTCAGAAGGGACTTGCGGGCGAGTTGGAAGTGGCCATCGGCTTGGAGACCGCCCATCCACTTGCGCTCGACCGCCTGAATAAGCGCATGACGGTGGAGGATTTTCGACGAGCGGCTCGCTTCCTTCGCGCGCACCAGATCGCCCTGCGAGTCTTCCTTCTGGTTTTTCCGCCCTTCCTCGATGAGAAAGAGGGTTATGAATGGGTTATTCGTTCCATGCAGATAGCCTTCGAAGAGGGGGCTACCGTCTGTTGCCTCATACCAACGCGCGGGGGAAATGGCGCCATAGAGAGGCTCGCAGCCCAAGGTTGGTATGCACCGCCAACGCTTTCTCTCCTCGAACAGCTCCTTGAAGAGGGATTACGGTGGCGACAGGGGCGCGTCTTTGTGGATCTTTGGGACATCGAGCGTTTC
KOK=        50
KK= 1015945  LL= 1016814  Z=    4.81  JJ= 1015885  DL=   870
A===      111      112      113      114      121      123      124      131      132      133      134      141      143      144      211      213      214      223      224      231      233      234      243      244      313      314      323      333      334      343      413      433
B===      222      122      422      322      212      412      312      242      142      442      342      232      432      332      221      421      321      411      311      241      441      341      431      331      424      324      414      444      344      434      423      443
RRR=   11.826   -2.113    9.823    3.741   -0.439   59.304   17.634    0.424   -0.191    5.361   -1.064    0.181   -0.253   -1.274    0.586    0.113    0.299    9.924    1.884    1.990    4.753   -0.429    0.301   -0.132   -1.908   -0.875    8.440   -1.288    0.383   -0.208    3.868   91.576
X1==    4.041   -0.485    3.625    0.950   -1.277   10.560    7.360    0.380   -0.844    3.093   -0.291   -1.331    0.998   -1.342   -1.277    0.498   -1.287    1.310    1.194   -1.515    1.046   -1.526   -0.860   -0.516    1.441   -0.291    2.752    1.994   -0.236   -0.236    1.642   10.146
X2==    2.927    4.353    2.710    3.939    0.343    5.616    2.396    1.118    0.226    1.734    3.660   -0.136   -0.254    0.950   -0.459    0.226   -0.232    7.579    1.578   -1.314    4.545    0.281   -0.350    0.257   -1.324    3.008    3.067   -0.646   -1.625    0.881    2.355    9.026
CD1=        7        1        8        3        0       18       11        3        1        9        2        0        4        0        0        3        0        4        3        0        5        0        1        1        6        2        8        9        3        3        5       22
CD2=        5        7        5        8        2        9        6        3        2        4        8        2        2        5        1        2        2       12        5        0        8        3        2        4        0        7        6        1        0        4        6       17
GCGCATGGACACTGTCCTTTCATCGTTCCCGCCATGGGCAGCCACGGCGGCGCCACAGCCCAAGGACAGACGGAAGTCCTTTATAGCTACGGCATTACCCCAGAAAACGTTGGCGCCGAAATCAAAGCCACCATGGAGGTCGCTCCCATCGGAGAACTTACGCAAGAGGCTGGAGATTATAAAGGCTTTCCTGTTGTCTGTGATCGTAACGCCCTCCAAGCCGATGCGATTTTGCTGATCAACCGCATCAAACCGCACACCGACTTTACCGGCCCCATTGAAAGCGGCATCGCCAAAATGCTGGCCATCGGTCTTGGAAAACAACAGGGCGCCGAACGTATCCATCACTTTGGAGCCACCGGCCTTCGTGACCTCATGCCCTACGTAGCCCGCTTCATGGTCGAACGCCTCCCCATCTTAGGCGGCATCGCGCTTATTGAGAACTCTCTCGGACATACCTGTGAAATCCATCCGCTTCCACCTCACGCCATCGGGCGAGCACCAGAAGAGGCGCTCCTGGATAAGAGTCGTAAGCTGATGCCCCATCTGCCTTTCAACTCTCTTGACCTTCTATTGGTAGACGAGATGGGCAAAAACATTAGCGGATCCTGCATGGATACACATGTCATTGGTCGAGCCGTTATGCCCTCCATCCCCGAATCCGAATGGGACGGTCCGAACATCCGTCTCATTGCCGTTTTTGATCTAACCGATGCATCCCACGGCAATGCCGCCGCCTTTGGCCTCGCCGATATGATCACCGAGCGTCTCGCCAAAAAGATCGATTTCGTCGCCTCCTACATCAACATGCGTACTAGTGGTGAAGGCGGCACCCAACGTGCCCGATTGCCCCTGATCCTGCCTACACCA
KOK=        51
KK= 1078255  LL= 1078614  Z=    5.20  JJ= 1077985  DL=   360
A===      111      112      113      114      121      123      124      131      132      133      134      141      143      144      211      213      214      223      224      231      233      234      243      244      313      314      323      333      334      343      413      433
B===      222      122      422      322      212      412      312      242      142      442      342      232      432      332      221      421      321      411      311      241      441      341      431      331      424      324      414      444      344      434      423      443
RRR=   -0.952    0.779    0.028    9.141    0.400   53.267   -0.920    0.653    0.028    0.279    1.883    0.036    0.096    1.051    0.400    0.028    0.653   21.799    0.653    0.653    3.514   -0.003   -0.036    0.001    1.568    0.062   15.185   -0.350   -0.926    3.493    0.890    2.230
X1==   -0.676    0.324    0.101    2.170   -0.676   10.101    1.170   -0.899    0.101    2.591    1.821    0.170   -0.100   -1.018   -0.676    0.101   -0.830    5.101   -0.830   -0.899    1.667   -0.100   -1.060   -0.020    0.744    1.821    1.667    0.331   -1.225    4.622    0.861    2.951
X2==    1.408    2.408    0.273    4.213   -0.592    5.273   -0.787   -0.727    0.273    0.108    1.034    0.213   -0.966   -1.032   -0.592    0.273   -0.787    4.273   -0.787   -0.727    2.108    0.034    0.034   -0.045    2.108    0.034    9.108   -1.057    0.756    0.756    1.034    0.756
CD1=        0        1        1        3        0       11        2        0        1        4        3        1        1        0        0        1        0        6        0        0        3        1        0        1        2        3        3        2        0        7        2        5
CD2=        2        3        1        5        0        6        0        0        1        1        2        1        0        0        0        1        0        5        0        0        3        1        1        1        3        1       10        0        2        2        2        2
ATCCTCTCCTTCCGGGTCGGAGAGTACATGGATAGAGATGAGGCCATCCGCCGCCTCATTGATATGCAGTTCACGCGAAATAACCTTGAGCTGACTCGCGCAACCTTCCGCGTGCGGGGCGATACCCTCGAAATCCAGCCCGCCGATGAGGAGATTATCATCCGCGTCTCCTTTTTCGGCGACGAGGTGGAGAAGATCGCCCTTGTAGACCCCCTTACGGGTGAGATCGTTGGAACGCGCGATAGCATCACCATCTTTCCAGCCTCTCACTTCGTGACCTCGCGTGAACGTCTTGAAAAGGCCATCCACTCCATTGAAGAGGAGCTTGCGGAACGCATCGCGTGGTTCAAGAGTCAGGGA
KOK=        52
KK= 1102885  LL= 1103694  Z=    4.70  JJ= 1102825  DL=   810
A===      111      112      113      114      121      123      124      131      132      133      134      141      143      144      211      213      214      223      224      231      233      234      243      244      313      314      323      333      334      343      413      433
B===      222      122      422      322      212      412      312      242      142      442      342      232      432      332      221      421      321      411      311      241      441      341      431      331      424      324      414      444      344      434      423      443
RRR=    8.114   -0.394    0.991    8.050   -0.093   -1.130    1.490   -1.013   -0.055    0.861    0.132    5.578    7.184   17.153   -0.093   -0.175   11.437   -0.164   46.049    0.018    0.627    4.543    4.543   18.997   -1.116    4.206    0.335   -0.967   20.549    3.518    2.324    1.265
X1==    1.820    0.582    4.320    3.004   -0.288    1.173   -1.236    1.314   -1.511   -0.819    0.451    1.541    3.838    4.013   -0.288   -0.169    5.296    0.149    9.840    0.502   -1.974    2.166    2.166    2.512   -1.284    1.580    0.618    2.149    4.627    1.130   -1.807    1.130
X2==    4.458   -0.678    0.229    2.680    0.322   -0.963   -1.205   -0.771    0.037   -1.052    0.293    3.619    1.872    4.274    0.322    1.037    2.159   -1.104    4.680    0.037   -0.318    2.097    2.097    7.562    0.869    2.661    0.543   -0.450    4.441    3.112   -1.286    1.119
CD1=        4        2       10        6        1        4        0        5        0        3        4        4       10        8        1        2        8        2       12        3        0        6        6        5        2        6        5       14       16        8        0        8
CD2=        5        0        1        4        1        0        0        0        1        0        2        5        4        9        1        2        4        0        8        1        1        5        5       16        2        5        2        1        9        7        0        4
AGGTCGAAGCAAAATCCCTTTCGACTGGCGCCTCAAAAGAGGAGGGCCGCCCTAAAGAATCCGCCGGCGCTACTTCGGCGGCTGCCGCCCGTGCCTATCGCACTATCGCCGCCGTAGCCAACAACAGCACAGAACAACGCTCCGCGTCCAACCGCTCAGCAAGCGCCACCAAAACACGCCCTTCCCCAAGCATCTCCAGCTCTCACGAAGAGGAGTATCTTCCCTCTTCTACGTCGAAAGCTCGCCGTACCACCCCTGCAACCAACAGCCATCCTGTAGAGCCCGCAGCAGAGCCCACCCCCACAACGAACGGGGCAAAGAAGCCCTCTGTTTCCTCCATGCAACGTATTGGCGAGCTAGAGCAGGCCCTAGCGGAGATACGTGAGGCCTTAGATACCCTACAGCAACAACAGCAGCTCGCGCAGGAGCAGACGGTCACCGCGGTTGTCTCCGCGCTCGCCCCCGTTGTTGCCCCCTCCGCGCCGCCTCCCCTTGTATTGCCGGCCTGCCCCGAACTCTACAAGAGGCTCTTAGAAATTGGAGTAGACGAGGCTTTAGCTCGCGACCTTGTGGAAAATCTGCCCGACGTAAGCCGCTGGAGCGAACAAGCGCGGCTGCCCATGGCACTTTCCGCCCTTTCGGACCTCATTGCGCGGCGCATTCCCATCGCCGCTCCCCTTTCCCCCACGCCAGGCCAACTGACGACAGTGGTCTTTATTGGGCCAACCGGCGTGGGCAAAACGACCACCATTGCCAAACTGGCGGCGCGTTTTGCCCTGCTTGAACACAAGCGAGTCGCCTTGCTCACGG
KOK=        53
KK= 1158205  LL= 1159254  Z=    5.86  JJ= 1158085  DL=  1050
A===      111      112      113      114      121      123      124      131      132      133      134      141      143      144      211      213      214      223      224      231      233      234      243      244      313      314      323      333      334      343      413      433
B===      222      122      422      322      212      412      312      242      142      442      342      232      432      332      221      421      321      411      311      241      441      341      431      331      424      324      414      444      344      434      423      443
RRR=   50.075    6.349    1.544   12.787   -0.803    5.969    3.924   -1.693    0.059   -0.600    0.643    0.138    9.637   -1.335   -1.211    1.349   -2.063    1.772    5.812    0.734   -0.148   -0.316   -0.084    8.200    0.021    6.244   37.910   10.463    0.491    6.108   -0.670   41.333
X1==    6.589    2.991    1.410    1.890    0.802    4.914    5.186    1.410    0.109    0.594   -0.905    1.890    3.653   -1.392   -1.386    2.511   -1.512    1.554    1.609   -0.491   -1.574    0.359   -0.192    4.501    0.010    3.002    6.347    2.685   -0.292    2.390   -0.254    6.682
X2==    7.600    2.123    1.095    6.766   -1.001    1.215    0.757   -1.200    0.537   -1.010   -0.710    0.073    2.638    0.959    0.874    0.537    1.364    1.140    3.611   -1.495    0.094   -0.880    0.437    1.822    2.101    2.080    5.973    3.897   -1.680    2.555    2.638    6.185
CD1=        9        6        4        4        3       11       10        4        3        4        1        4        8        0        0        7        0        7        6        2        1        4        3       10        3        7       17       10        3        8        2       16
CD2=       18        6        5       17        1        4        4        1        3        1        2        4        8        6        4        3        5        3        7        0        2        1        3        6        6        7       10        8        0        7        8       13
AGAGGGCTTTTTAGAGCGCTGCCCAAAAGACTTCGCTTCGGCTTGACAGAGCTAGCTAATACGAAACATAATGAGCACGGCTCAAGCCCACAGCTCTGGTTTGTCGCCCAGGCCCTCGTATTACAGAAGTTAGCGCTCCTGGAGGAAAGCATGGCGGTTTCGCCCAGCAATCTTTCACAATCTAAAGAGACACCCGCGCGAAGTGCCCTTAGCTTGAAAGCGCTTCTCATTGGGCTTATCTGCGTGGGTGTTACTTGTGTGCTTGTTTGCTACGCCGAACTCGTCGTCGGGAAAATTCAGATAGGCTACCTGCAGCTTCCCCCTGTCGTAGTGGGCATGTTGGCCCTGATCTTAGGCATACAAGCCATCCTCCGCAAGCTTTCGGAGCGCCTCAGTTTGGCTCAACATGAACTCTACACCATCTACGTCATGATGCTGTTGGCATCCATGGTCTCTTCTCGCGGCATTATGGAGAAGCTCATCCCTCTCCTCGTGGTGCCAAACTACTTTGCTTCTCCCACAAACGGGTGGGCCAGCATGTTTTTTAAATGGATTCCGAAATGGGCGGTTCCCTGGGATCCGCACGGCCCTCCAAAACAGTTTGTTGCCGCCCGCTTTTTCGATGGCCTACGCCCAGGAGAGCACATCCCTTGGGCACTCTGGGCTTTTCCTCTTGCAGCTTGGGGGCTATTTGTCGGGCTGCTCTTCACTGCTTTTCTCTGCCTTGCCGCCCTCCTAAGACGCCAATGGGCCGATAATGAGCGTCTCACCTTTCCTCTTGCGCAACTTCCCTTAGAGATGATCCGTGGAGAGAACATCACCATAGGGGGCAGTACTCAACCAAGCTTCCTTAAGAATCGCCTCATGTGGCTGGGCTTCGCCATCCCAGCTTTTGTATTTGGCCTTAAAGGGCTACATCAGTACGCCCCCGCTGTGCCCGACATCACAACCGACTTCGATCTTAACAGCTTGCTTTTTTCGCAACCGCCCTACAATAGCGCCATTGGCTTTTTTCATGTCTATATCTCGTTTATGGCCATTGGCTTTTTC
KOK=        54
KK= 1165315  LL= 1166304  Z=    4.67  JJ= 1165285  DL=   990
A===      111      112      113      114      121      123      124      131      132      133      134      141      143      144      211      213      214      223      224      231      233      234      243      244      313      314      323      333      334      343      413      433
B===      222      122      422      322      212      412      312      242      142      442      342      232      432      332      221      421      321      411      311      241      441      341      431      331      424      324      414      444      344      434      423      443
RRR=   24.286    3.340    0.820    3.543   14.455   13.207    0.350   -0.315   -0.918   12.686   -0.176    0.012    4.414   -0.754    0.734   18.297    1.171   13.176    0.612   -0.495   -1.041   -0.485    0.446    5.714   16.278    2.616    0.704   -0.441   -0.481    3.805    2.616   44.740
X1==    4.132    0.901    0.859    1.464    3.899    3.120    0.622    0.237    0.715    2.452   -0.613    0.028    2.843   -0.859   -0.598    4.322   -1.459    4.637   -0.842   -1.689    0.776   -0.160   -1.829    3.555    5.450    2.843    4.156   -0.161    1.023    1.486    2.843    5.189
X2==    5.878    3.707    0.954    2.419    3.707    4.234    0.563   -1.330   -1.283    5.175    0.288    0.440    1.552    0.878   -1.228    4.234   -0.803    2.842   -0.727    0.293   -1.341    3.029   -0.244    1.607    2.987    0.920    0.169    2.741   -0.470    2.560    0.920    8.622
CD1=        7        3        4        4        7        8        3        3        4        9        2        2        8        1        1       10        0       11        1        0        6        3        0        8       15        8       13        6        7        8        8       16
CD2=        9        6        3        6        6        7        3        0        0        9        3        3        5        5        0        7        1        5        1        2        0        7        2        6        6        4        2        6        2        7        4       17
GTATTTACTCTTGGCGCCAGACCAGTGATTGACCTGATTCCCCATACTCACATCACCATCGAACCGGCCTTCCAGTTCGGGCACTTTGGCGGCAAAGCGATTGGTGCATGGGCCTACGCGGCTGTGGCCACTTACACCTTTCCGGGCCCTACGGCCCTCCACTTCGTCGTAGAACACGACTTCGCCAGCGGTGGCAACCCCACCGACCCCGCGCATTACGAAACTTTCGATCAGCTCTATCCGTCCACCCACGGTAAATCGGGTATTTTGGATTACATGGGTTGGCGAAATATGCGACACTGGCACGTGGGCATGGGGTTTGCCGCCACAAAACGCCTTACCTTTTCCGTAGACGGCCACTTTCTCTCTCTTGCCGATGGGCGAGACTACTGGTATGGTGTGAACGGTGCACCGGTAAAAGGCAGCAACGGCAAACCGCTCTGGAGCCCTACCGGCGCCGCTGGGCGTGATATTGGTTCGGAAGTAGACATCGTCGCCGACTATCGAGTAAGCGCCTATCTCGGCCTCTCCATCGGCTACAGCCACTTCTGGCCAGGGCACTACATTAAAACGCTCGATCCAACACAGGGGCATGAAGCTAACTGGTTTTACGTGCAGCCCACCTATCGCTTCTAACCCATAGCCGACCGAAGCCCTCCTTGGTTCTCTTGAAGCACCAAGGAGGGTCTCGTTCTACTCCAGACCGTTCTCCGCTCTATAGCGCGCCCGCAACACATCAATGCTTATCAGCTGCCCATCCTCGTCTTCATAGTACCAATATTCCCATCCGTTACAGGCCGGCTTTCCCTCCGCAAGAGCGGCGATCTGGTGAATAGAGCCTTCTTTGCTGTCCCATCGCAGCAGCGAATCGGCCTTTACATAGGCTACGATCCGCCTATCGCGTGAATAGAGCACCGTGCCCACCTTAAGATATCCCGCCTCCACAAGCTGGCCAAAGGCCACGCGCGGCGCCGCGCGTTTCGAAGGCGT
KOK=        55
KK= 1193005  LL= 1193304  Z=    4.99  JJ= 1192945  DL=   300
A===      111      112      113      114      121      123      124      131      132      133      134      141      143      144      211      213      214      223      224      231      233      234      243      244      313      314      323      333      334      343      413      433
B===      222      122      422      322      212      412      312      242      142      442      342      232      432      332      221      421      321      411      311      241      441      341      431      331      424      324      414      444      344      434      423      443
RRR=    1.412    2.082    5.343   -0.759    0.196   -0.243   -1.432    0.401   -0.187   -0.203   -0.157    7.550    0.725    0.001    0.196   -0.243    1.711    0.452    0.371    0.096   -0.792    0.328    0.166    2.542    0.016   -0.097   -0.034   50.227    0.863   -0.010   -0.097   -0.185
X1==    3.478    1.462    2.304   -0.617    0.462   -0.717   -0.635    0.304    0.283   -0.928    0.178    3.383   -0.822    0.271    0.462   -0.717    1.365    1.262    1.345    0.283    1.044    0.153    1.153    1.249    0.072   -0.822    0.044    7.071    0.873    0.873   -0.822   -0.093
X2==    0.406    1.424    2.319    1.231    0.424    0.339    2.254    1.319   -0.661    0.219   -0.882    2.231   -0.882    0.005    0.424    0.339    1.254    0.358    0.276    0.339   -0.758    2.144    0.144    2.035    0.219    0.118   -0.758    7.104    0.989   -0.011    0.118    1.989
CD1=        4        2        3        0        1        0        0        1        1        0        1        4        0        1        1        0        2        2        2        1        2        1        2        2        1        0        1        9        2        2        0        1
CD2=        1        2        3        2        1        1        3        2        0        1        0        3        0        1        1        1        2        1        1        1        0        3        1        3        1        1        0        8        2        1        1        3
GTAGCACCGCCCCTTGCGCATCTCGTTAAAAACGGGCGATCCCGACCAAACCGGAAAGGCCCATGTCTATTATCGGTTTCCATTTGTCGGTTCGTTTTTTGCCATCTTTATCCCTCTCCCTAGAGAAGAGGGAGATAACCGTAGGGGCGACCCCCTGTGGTCGCCCAATGCCCCCCATGGTTGCCCGATTTCGGTGAATTGTGGAATTCAACGGGCAGGCACGGGGGCCTGCCCCTACGCAACATTACACATCCCTCTCCCACTGGGAGAGGGATAGGGTGAGGGAATTCTAAAAAACGC
KOK=        56
KK= 1214665  LL= 1214994  Z=    4.72  JJ= 1214605  DL=   330
A===      111      112      113      114      121      123      124      131      132      133      134      141      143      144      211      213      214      223      224      231      233      234      243      244      313      314      323      333      334      343      413      433
B===      222      122      422      322      212      412      312      242      142      442      342      232      432      332      221      421      321      411      311      241      441      341      431      331      424      324      414      444      344      434      423      443
RRR=    2.177   -0.421    0.894    2.779   -0.576    0.073   -0.169   -0.106    0.073   -0.102    4.197   13.901   46.785   -0.268   -0.084   -0.574   -0.169    0.056   -0.185    1.193   -0.850    6.576   12.642    2.495   -0.306    0.074   -0.132    0.382    0.292   -1.765   -0.038   -1.251
X1==    4.136   -0.830    1.639    1.203    1.170   -0.154    0.234   -0.194   -0.154    0.233    1.796    2.203    5.612    0.266    0.170   -1.088    0.234   -0.113   -0.736    0.781    1.875    2.847    3.819    1.294   -0.543   -0.112    0.291   -0.912   -0.458    2.775   -0.112    1.966
X2==    0.526    0.507    0.546    2.309   -0.493   -0.473   -0.719    0.546   -0.473   -0.436    2.337    6.309    8.337   -1.009   -0.493    0.527   -0.719   -0.492    0.252    1.527   -0.454    2.310    3.310    1.928    0.564   -0.663   -0.454   -0.418   -0.636   -0.636    0.337   -0.636
CD1=        5        0        3        2        2        1        1        1        1        2        3        3        7        1        1        0        1        1        0        2        4        4        5        2        1        1        2        1        1        5        1        4
CD2=        1        1        1        3        0        0        0        1        0        0        3        7        9        0        0        1        0        0        1        2        0        3        4        3        1        0        0        0        0        0        1        0
AAAAGATGCATGAGCACGGTTTCTACGCGATCATCCAAAGTATGGCCAACGGCAATTCGACTTGCTCCCTCTTCTTTCGCTACCCTCTGAAGAAAGGCATAGCGCATCTCGCGCGCCGCTTGCTCTAGCGACAGCTTTAGACGCCTTCGCCGTGCTGCCACATCGGCTCTCTCGTAACGTAACTCTAAACCAAAGGCTTCACAATGCGCAATAACCCAGCTTAAATCCTCGTCCGCTTCTGTGCCGCGTAACCCATGATGCAAATGGGCTGCCACTAGCCGAATATCCCACTCTGCTTGTAACAGCCGCAGCGCATGCAGGAGCGCCGTC
KOK=        57
KK= 1234345  LL= 1235034  Z=    5.50  JJ= 1234165  DL=   690
A===      111      112      113      114      121      123      124      131      132      133      134      141      143      144      211      213      214      223      224      231      233      234      243      244      313      314      323      333      334      343      413      433
B===      222      122      422      322      212      412      312      242      142      442      342      232      432      332      221      421      321      411      311      241      441      341      431      331      424      324      414      444      344      434      423      443
RRR=    4.040    5.886   10.263   16.277   -0.090   40.847   -0.293   -0.095   -0.146   -0.084   -0.018    1.542   -0.205   -0.423   -0.038   -0.188   -0.075    5.816   -1.859    0.748    0.104   -0.026    3.096   -0.790    0.521    0.080   18.363   -0.469    0.242    3.067    0.498   58.934
X1==    1.041    3.845    3.903    4.310   -0.059    5.211    0.546   -0.343    0.361   -1.448    0.143   -1.118    1.642   -1.271   -0.059   -0.447   -0.315    4.064   -0.418    0.361   -0.184   -1.428    1.426    0.942    0.664    0.143    3.836    2.913    0.839    3.325    0.892    6.434
X2==    3.880    1.531    2.630    3.776    1.531    7.839   -0.537    0.276   -0.404    0.058   -0.125   -1.379   -0.125    0.333    0.641    0.420    0.237    1.431    4.446    2.069   -0.563    0.018    2.171   -0.838    0.785    0.558    4.787   -0.161    0.289    0.922    0.558    9.160
CD1=        2        5        6        6        1        8        2        1        2        0        2        0        4        0        1        1        1        7        1        2        2        0        4        3        3        2        8        8        4        8        3       13
CD2=        6        3        5        7        3       11        1        2        1        2        2        0        2        3        2        2        2        3        7        4        1        2        5        1        3        3        8        2        3        4        3       17
CGCGGTGGCGCAACGGCGGCCCAAATTCGTGCCGTGGCCGAGTATGTGAAGGCAAAAGTTTTCGAGCGCTTCGGCGTCCTCCTCGAAGAGGAGGTACTCTATATCGGCGATTGGCCCCCGAAGTTTTAAGCGGCATCAGCTCTATGAAGCCGGTGCCGCTTTTCACGCATCGTATGGGGCTAGTTCCTCAGCCGAAATCTTGTGCCGTTCCCTCTATTCCCGTGAACATTAGGCCAAGCGATGTTACTTGCCCCCCGTCTCTATGCGAACCCTCTCCGAGGGTTCGCCAACGACCTGCTCCTGCCTATCCACAATGGAGCCACGCTTACTGAAGAGAATCGCTCCGGCCAACAGAATAACGGCAACGATGCAGATTGTGGCCCGAACGGCAGCTGAGATATTTTGGATGACGATGCCTGCAATGAGGATGCTTACCAGGTTCATCACCTTGATAAGGGGGTTCAAGGCTGGGCCTGCTGTATCTTTGAACGGATCGCCCACGGTGTCGCAGATAACGGCCGCCTTATGGTTGTCAGTCCCTTTGCCCCCAAACAACCCATCTTCGATCTTTTTCTTTGAGTTATCCCAGGCGCCTCCGGCATTGGCCAAGAGGACGGCCAAAAGCTGCCCACTGAGGATGGCCCCTGCAAGATAGCCGCCAAGCGCCGCAGCCCCTTTCTCCGGATCGGC
KOK=        58
KK= 1245415  LL= 1245744  Z=    5.31  JJ= 1244725  DL=   330
A===      111      112      113      114      121      123      124      131      132      133      134      141      143      144      211      213      214      223      224      231      233      234      243      244      313      314      323      333      334      343      413      433
B===      222      122      422      322      212      412      312      242      142      442      342      232      432      332      221      421      321      411      311      241      441      341      431      331      424      324      414      444      344      434      423      443
RRR=    2.226   -0.498   -0.039    1.699   -0.498   12.374   -0.321    0.581    0.425    0.920    8.131    0.580    0.861   -0.453   -0.154    0.117    0.425    0.554   -0.152    0.425    0.039    0.017   -1.037    0.057   -0.622    1.980   47.709    0.144    0.668    4.685   -2.507    2.849
X1==    1.284    1.446    0.083    3.036    1.446    2.291   -0.746    1.083   -0.709    0.771    2.515    1.036   -1.122    0.622    0.446    0.291   -0.746    0.452   -0.577   -0.709   -0.907    2.045    1.045    0.996    0.771    1.606    8.093   -0.415    1.145    1.145   -1.122    1.951
X2==    1.734   -0.344   -0.463    0.560   -0.344    5.401    0.431    0.537   -0.599    1.193    3.233    0.560   -0.767   -0.729   -0.344    0.401   -0.569    1.225    0.264   -0.599   -0.043    0.008   -0.992    0.058   -0.807    1.233    5.895   -0.347    0.583    4.093    2.233    1.461
CD1=        2        2        1        4        2        3        0        2        0        2        4        2        0        2        1        1        0        1        0        0        0        3        2        2        2        3        9        1        3        3        0        4
CD2=        2        0        0        1        0        6        1        1        0        2        4        1        0        0        0        1        0        2        1        0        1        1        0        1        0        2        7        1        2        6        3        3
GATCGTCTTAATCTCCTCCGCCTCCAGCGTACGCGGGTCAAAAAGTACCCAATCATCCTGAACTCGTGTGAAGATTGGCGTAGGGGCAAGGCGGAGGCGTTTTGCGATGATCTCCGCGGAAAGCCCGCCATCGGCGCCCCGCAACGCCACACAGAGCGTGTCGAGTCGCTCCTCTGGGAGAGAGCCACCACCGATCTCCGAGTAGTCGCGGCGGAGTTCAAGCCGGAAGCGCTCTCTAGGCAGCACTCGCTGGAGGCCACGATAGAGCCGTTTTGCCAGACGGGTGATCTCCGGCATAGAACGACAAAAATAGCGTAAGGTGGGAATGGC
KOK=        59
KK= 1249915  LL= 1251084  Z=    5.27  JJ= 1249885  DL=  1170
A===      111      112      113      114      121      123      124      131      132      133      134      141      143      144      211      213      214      223      224      231      233      234      243      244      313      314      323      333      334      343      413      433
B===      222      122      422      322      212      412      312      242      142      442      342      232      432      332      221      421      321      411      311      241      441      341      431      331      424      324      414      444      344      434      423      443
RRR=   65.787   12.766    2.737    4.757    0.048   -0.971    0.028   -1.118    0.590    2.704    0.308    0.028   -0.978   -1.417   -0.891   -0.735   -1.215    5.737    8.994    2.816    0.911   -0.082   -1.599    0.019   -5.105   41.594    2.245    0.463    1.987   -0.501    4.129   70.408
X1==   10.030    2.759    5.149    1.188   -0.369   -0.614    0.861    1.363   -0.614    2.925    0.260    0.019   -0.278   -0.581   -1.620    2.263   -1.006    4.467    2.446   -1.765    0.723   -0.057   -0.629    0.840   -0.559    8.870    3.370   -0.863    1.404   -0.577    3.489    8.831
X2==    6.559    4.627    0.532    4.003   -0.130    1.581    0.033   -0.820   -0.960    0.924    1.183    1.503    3.521    2.438    0.550   -0.325    1.208    1.284    3.677   -1.595    1.260    1.442    2.540    0.022    9.140    4.689    0.666   -0.537    1.415    0.869    1.183    7.972
CD1=       20        7       13        5        2        2        4        6        2       10        4        3        3        2        0        7        1       10        6        0        5        3        2        4        3       20       10        3        7        3       10       22
CD2=       11        9        3        9        2        5        3        1        1        4        5        5        9        8        3        2        5        5       10        0        5        6        8        4       17       11        4        2        6        5        5       18
CCCCGAAACCGGAACCGGTCCCGACGGAAAAGACACTCCAGAAGACGGCTCCCGTGCCTGCTTGGAATATCTGCGCCGCTATTTCCACGTATCCTAAAAAAGACTCAGGACAGGTTTTGGGTAGGCTACCTGTTAGTTGAGAAATTCTAGCTTCTTGGTGCTCTTGGAGGACACAAACCTTTTATGAAAATCTTCTCTCTTACCAACTTTCGAAGGCTAACAAAAAATACAAACTGGTGTTGCGCCCTCTTCTTCGCTATTTTATTGGGCTTCGGCTTTGCCTGGAACCAGCTCGTTGGGGTGGGGCGAGGTGGCGGACCTACTGCCACAAATAGCCTTGACCGCACCGTGCTCAAAATTGACGGCATTCCGGTCTCCCAACTCGAATACGAACGTGCAGCCCAAGCATTGGGCCAAACGGCCGCTCCAGGCCCTCCCTTCGTGCAGGCTCAAGTGGCCGCCATTGCCCAGTTGGTGCAGAATACAGCGCTACAGGAGCTGGCAAAAAAATACCATGTGCAGGTGACCTCTACCGATGTTGACCGGTACATTGATCAACTGCGTGTGCAGGCCGGCCAGCAAAAAGCCTCCGACTCGGCTTGGGAAAACTTTTTGGAACAGAATATGGGCACAACGCTTGCCGACCTGCGCCGCCAGCTCGCTAAAAGCCCTCAGCTTCTGGCTCAGGCCCTCATTAACTATTTCAAACGACACCAGCATATTACCCTGCAGGATGCACAGAACCAGTATGCCCAGGTGAACCTCCTTACCGTCTTTGTGCCGATTGGTAACTCGCCGCTCTCTCCAGCAAAACCTGGACAAAAGCCGCTGACGGATGCAGAGGCTCAAAAGTTGGCCAATGAACTGCTGGCGAAAGCCAAAGCCGGTGCCGACCAGAAAGCCCTCGCAAAAACCGACCCACGTGTGCGGGTGGTGCAAACGGGCTTTCGTTCGGAGTACTCCCAAGTCCCCGGCATGATGGGCGACAATAGTCCTTTCGGCGTGTTGGGCTACGGCAAAGACTTCGATGCCGCGGTGCATGCTACACCGGTCAACGGCTTTACCCCTGTGATAAAGACCAACGGCCTGTTTTCTGGCTACATTTTTGCCAAGGTACTAGCGCGAAAAACCGTGTTACCTAAAAACTTCAATGCCAGCCAGGCAGTCGCC
KOK=        60
KK=  940736  LL=  941185  Z=   19.08  JJ=  940226  DL=   450
A===      111      112      113      114      121      123      124      131      132      133      134      141      143      144      211      213      214      223      224      231      233      234      243      244      313      314      323      333      334      343      413      433
B===      222      122      422      322      212      412      312      242      142      442      342      232      432      332      221      421      321      411      311      241      441      341      431      331      424      324      414      444      344      434      423      443
RRR=    0.565   -0.410   -0.639    0.860    0.054   -0.239   20.429    0.795   40.115    1.118    1.210    0.860   -2.429    6.151    0.642    0.902    0.977   -1.950    0.158   36.372   25.635    1.264   10.662    1.265    0.764   32.951   46.407    0.037    1.566    0.765    1.868   -2.337
X1==   -1.199   -1.052    1.047   -1.199   -0.088   -1.141    6.653   -1.302    9.530   -1.414   -1.302   -1.199    2.613    2.192   -1.052   -1.141   -1.052   -0.991   -0.843    8.641    3.689   -1.141    2.416   -1.052    3.651    8.095    7.795   -1.536   -1.414   -0.690    0.264   -1.414
X2==   -0.471    0.390   -0.610   -0.717   -0.610    0.209    3.071   -0.610    4.209   -0.791   -0.929   -0.717   -0.929    2.806   -0.610   -0.791   -0.929    1.968   -0.188    4.209    6.949   -1.108    4.413   -1.203    0.209    4.071    5.953   -0.024   -1.108   -1.108    7.071    1.653
CD1=        0        0        3        0        1        0        8        0       12        0        0        0        5        4        0        0        0        0        0       11        6        0        4        0        7       12       11        0        0        1        2        0
CD2=        0        1        0        0        0        1        4        0        5        0        0        0        0        4        0        0        0        3        1        5        8        0        6        0        1        5        7        1        0        0        8        3
GAGTCCCGCGTGGTCGTCGGCGAGATAAGTCAAGGACTGAGGACTGAGGACTGAGGACTCAGGACTGAGGACGGAGGACTGAGGGATGAGAACTCAGTCCTCAGCACTCAGCACTGATGCATGGGAACTCAGTCCTCAGTCCTCAGCACTCAGCACTGCTGCATGGAACTCAGTCCTCAGCACTCAGCACTGATGCATGGAACTCAGTCCTCAGCACTCAGCACTGAGGCATGAGGCATGGAAACTCAGTCCTCAGTCCTCAGCACTCAGCACTGAGGCATGAGGCATGGAAACTCAGTCCTCAGTCCTCAGCACTCAGCACTGATGCATGGGAACTCAGTCCTCAGTCCTCAGCACTCAGCACTGATGCATGGAACTCAGTCCTCAGTCCTCATTACTCAGCACTGATGCATGGAACTCAGTCCTCAGTCCTCAGCACTCAGCACTGAG
KOK=        61
KK=  951476  LL=  951775  Z=    8.58  JJ=  950666  DL=   300
A===      111      112      113      114      121      123      124      131      132      133      134      141      143      144      211      213      214      223      224      231      233      234      243      244      313      314      323      333      334      343      413      433
B===      222      122      422      322      212      412      312      242      142      442      342      232      432      332      221      421      321      411      311      241      441      341      431      331      424      324      414      444      344      434      423      443
RRR=    0.026    0.026    1.069   -0.768    0.026   -1.676    0.144   -0.413    0.144    0.166    0.479    0.144    0.479   -1.065    0.026    0.144    0.144    4.253   -0.172   -0.311   -1.464    0.010   -0.087    0.444   -0.430   -2.053   98.928   -1.458    0.218    5.378    1.088    5.378
X1==   -0.240   -0.196    1.442    2.526   -0.196   -0.455   -0.387   -0.558   -0.455   -0.264    1.823   -0.474    1.823   -0.939   -0.196   -0.455   -0.387    1.628   -0.316   -0.455    1.905    0.099   -0.901    0.233   -1.153    2.785   13.680   -1.195   -0.363    2.194    0.862    2.194
X2==   -0.107   -0.131    0.741   -0.304   -0.131    3.683   -0.372    0.741   -0.317   -0.627    0.263   -0.304    0.263    1.134   -0.131   -0.317   -0.372    2.612    0.544    0.683   -0.768    0.097    0.097    1.904    0.373   -0.737    7.232    1.220   -0.601    2.452    1.263    2.452
CD1=        0        0        2        3        0        0        0        0        0        1        3        0        3        0        0        0        0        2        0        0        3        1        0        1        0        4       15        1        2        6        2        6
CD2=        0        0        1        0        0        4        0        1        0        0        1        0        1        2        0        0        0        3        1        1        0        1        1        3        1        0        8        3        1        5        2        5
GCGGAGCTCCTCAGCACGACGCGCGAGCCAGCGCTCGGCCTCGGCTCGAGCCGCCTCGCGAAGCGCCTCGAACCTTCCCTCGAAGAGGCTGCACAGGGCCTCGCGCGGGACCTCGCCAGCCTCGTCGGGTTCGAGCCAGCGAAGGTTCTCCTCGGGCGCGCCCAGGATTCCGCCGTCGAGACCGACACGGATCGTCAGAAGGTGTTCCTCCAAGAGTCCGCCGCCCCCCTCGATCCTGCCGAGCCATGTGAACAGCGCCGAGGGAACCTCTGACGCTGGAACGATCCGGGCGGCGAGCCG
KOK=        62
KK=  955106  LL=  956095  Z=    7.68  JJ=  955046  DL=   990
A===      111      112      113      114      121      123      124      131      132      133      134      141      143      144      211      213      214      223      224      231      233      234      243      244      313      314      323      333      334      343      413      433
B===      222      122      422      322      212      412      312      242      142      442      342      232      432      332      221      421      321      411      311      241      441      341      431      331      424      324      414      444      344      434      423      443
RRR=    1.030    1.891   -0.177   11.697    0.267   10.362   -3.171    1.386    7.787   -0.247    0.746    0.442   -0.457   -1.831    1.705   -1.411    0.891    9.601    8.736    9.492   14.306    3.283   -0.561   -0.314   -0.247   42.516   48.714   -0.133    1.286    0.354    9.003    1.178
X1==    1.075    1.520    0.557    3.684   -0.662    2.916   -1.332   -1.178    0.775   -0.277    1.330   -0.411    3.740   -0.326   -1.389   -0.831   -0.574    2.401    2.064    5.593    6.882    2.081    0.408   -0.487   -0.277    7.958    6.882    0.157   -0.976    0.357    1.932    0.357
X2==    0.958    1.244   -0.318    3.175   -0.404    3.553    2.381   -1.177   10.049    0.892    0.561   -1.075   -0.122    5.619   -1.228    1.697   -1.553    3.999    4.233    1.697    2.079    1.578   -1.374    0.646    0.892    5.343    7.079   -0.847   -1.318    0.989    4.660    3.296
CD1=        3        4        4        6        1        9        0        1        5        5        5        1        9        1        0        2        1        9        5       14       24        7        4        1        5       16       24       11        3        6        6        6
CD2=        3        3        1        8        1        5        6        0       12        2        3        1        2       16        0        3        0        5        8        3        3        4        0        5        2       10        8        0        0        3        9        6
CAGGCCGCCTCCGTACCCCATCGCAACGAGGAGCCGGATCACCAAGCGCTCGAACAACGCTGGATTTGCCCCGCGCACCTTCTCCAGCACGTCTCCGGTTAGCGACTCGATGTTGAGGACTCAGGACTGAGGACTCAGGACTGAGGACTGAGTCCTCCTCCCTCAGTCCTCATCGCTCAGTCCTCAGTCCTTCCCATCCCTCAGTCCTCATCCCTCAGCACTCAGTCCTCATCTCTCAGCACTCAGTCCTCATCCCTCAGTCCTCATCCCTCAGTCCTCAGCACTGAGACGATCGATTCATTTCCCGCCATCCCTTCGTTGCTTGTCCACAGCAGCTCGCAACCCACCAAGGATGCGAGCAACTTCTTCTGCCTGTTTCATCAATCGGTCGAAGCTCGTTTGATCAAGATAGCCGACATCAAGGGCTACGTAGAGCTGCGAACGGACCTCTGCACAAGAGGCCTTGGCGGTTGAAAGAAACTGGTGAAACTCACCACGCCCCCCACGTTCGAATCCTTCCGCGATATTCGACATAATCGAAACCGCAGCTCGTTGAATCTGGCCACTCAAGCCCAAATCCTTTGCAAAGGCACCTTGCCGCGTCACCTCGTATATGGCCTCCGTAAGTTCCCGCGCCTTCTGCCAGGCAATCAACTCTTCGAAACGCTCGACTTTCGCCATAAGCAGAGCCTTATCTTGTCCACCATTCTTGAGCAGCAAAGCTCAGTGCTGAGTAATGAGGACTGAGGACTGAGTTACCATCCCTCATCGCTCAGTCCTCAGTCCTTCCCATCCCTCATCCCTCAGTCCTCATCGCTCAGTCCTCAGTCCTTCCCATCCCTCAGTCCTCAGTCCTCATCGCTCAGTCCTCAGTCCTTCCCATCCCTCCTCCCTCAGTCCTCATCCCTCAGTCCTCAGTCCCCATCCCTCAGTCCTCCTCCCTCCGTCCTCAGTCCTGAGTCCTCAGTCCTGAGTAACGAAACCCCTGTC
KOK=        63
KK=  961826  LL=  962995  Z=    4.58  JJ=  961826  DL=  1170
A===      111      112      113      114      121      123      124      131      132      133      134      141      143      144      211      213      214      223      224      231      233      234      243      244      313      314      323      333      334      343      413      433
B===      222      122      422      322      212      412      312      242      142      442      342      232      432      332      221      421      321      411      311      241      441      341      431      331      424      324      414      444      344      434      423      443
RRR=   14.458   -0.044   -0.237   22.377   -2.353   25.044    1.610   -0.047   -0.380   -0.026    2.623   -0.137    5.441    0.018    0.241    5.177   -0.732   19.100    7.862   -0.413    0.042    1.731    0.433   -1.043    0.897    7.545   53.431    0.039   -0.195    1.426    3.842   34.862
X1==    3.177    0.416   -0.620    4.539   -0.893    5.805    0.838   -0.045    0.225    0.308    2.477    0.523    2.477   -0.248    0.416    3.945   -1.019    2.503    1.827    0.845    0.034    0.615    0.615    1.195    0.853    1.933    7.085    0.087   -0.434    3.173    1.389    8.843
X2==    4.551   -0.106    0.382    4.930    2.634    4.314    1.921    1.030   -1.689   -0.084    1.059   -0.262    2.197   -0.073    0.579    1.312    0.718    7.630    4.304   -0.489    1.224    2.813    0.704   -0.873    1.052    3.903    7.541    0.442    0.449    0.449    2.766    3.942
CD1=        8        3        2       11        1       12        4        3        3        4        8        4        8        3        3        9        1        6        5        4        3        4        4        5        5        7       15        4        3       10        6       21
CD2=        8        2        3       10        6       10        6        4        0        3        5        2        7        3        3        5        4       17       11        2        6        9        5        2        5       10       18        5        5        5        8       12
CGGTGTGGCCGTGGTGCCCGGCTCTGGCTTTGGTGCCGACACGCACATCCGCCTCTCTTACGCCACCTCTATGGAGAAGATCGAGAAAGGCCTGGAACGGATGGCTCAGGCTCTTCGCAAACTAGAGTAGGAAGCGCGTGATGAGGAGAAGGCCGTATGCTGGATAGAGAAGAGCTCACGGAAAATAGCACCGTCTTACCCTTAGATAAGCTACAACAGCTTGAACAGAGACTGGGGGTAGATTTTCGTCGAAAAGAGCTGCTCGCACAGGCCATCACGCATCGCTCTGCCGTCTCCTCGCATCAGCTTCAAAGCAACGAACGGTTGGAGTTTCTTGGGGATGCCATCATCGGCCTTATCGTGGCAGAATGGCTCTTCAAGCACCATCCCGACGTGACAGAGGGCACCCTCGCTAAGGCAAAAGCCTACGCCGTTAGCGAGCAGGCCCTCGTCGAAGCCGCACGCCGACTCGGCATCGAGGAGTTTGTCGTTGTCGCCTACCCCGAATCCCTCCTAGAGGGGCGCGGTGGACGCGCGATCTTGGCCGACGCTTTCGAGGCCATCGTGGCCGCTCTCTATCTCGACCGGGGCCTAGTTGCCACCAAAAAGTTCGTGGAGAGGGCCATGGCCGACATCATTCAAGAGGCTATTAAAGAGAGCTACCGCCGCGATTACAAGTCCACACTCCAAGAGCTCGTCCAAGCCCAATATCGTCTTACCCCGGTCTATCGCATCCGAACGGAGTACGGCAGCGACCACGATAAAACGTTTGAGGCCGAGGTGCTGCTGCACGAGCGCCCGCTGGGGTACGGGGTAGGCAAAAGCAAAAAGGAGGCCGAACAAGAAGCGGCCCGTGCGGCGCTAGCTCATTGGAGCCAAATGGAAAGGGAAGACGAAAACAAGTAAAATTGCTGGTTTTTGTTGATAATCTAATGTTTGCTTGCTTATTACGCTTTCAAGCGATTTGAAGTATGTTAAAATGATCATGGTATCCCACTGGATAAATCAGGCTGTTCAGTAGCCCTCCAGCGATACACTCCAAGAACGGAAAAGAAGTAGATGAAGCTGTACCCTTATCTGCGATCACGCACAACGTTCTGCCTTACGTTTTGCCTGCTTATCCCCTCGCAACTTGCCCGGTCGCAGGTCTTTCAACGAGGAGGCACTTTC
KOK=        64
KK=  975926  LL=  976345  Z=    6.26  JJ=  975626  DL=   420
A===      111      112      113      114      121      123      124      131      132      133      134      141      143      144      211      213      214      223      224      231      233      234      243      244      313      314      323      333      334      343      413      433
B===      222      122      422      322      212      412      312      242      142      442      342      232      432      332      221      421      321      411      311      241      441      341      431      331      424      324      414      444      344      434      423      443
RRR=   11.214   -1.059   -0.009    8.506    1.271   53.531   -0.051   -0.088   -0.012   -0.088    0.209   -0.121    0.123   -0.957    0.759    0.011   -0.979    0.094   -0.014    1.009    2.926    0.018    0.018   -0.063    2.001   12.061   37.610    0.323   -0.630   10.124   -0.181    7.335
X1==    4.976   -0.909   -0.102    2.751    1.091    9.012    3.003   -1.060    0.012    0.733   -0.196   -0.111   -1.112   -1.117   -0.909    0.012   -0.997    0.117    0.109   -0.988    1.872   -0.082   -0.082   -0.091    0.733    4.382    4.788   -0.272   -1.160    3.234    1.635    3.234
X2==    2.254    1.165    0.083    3.092    1.165    5.940   -0.017    0.083   -1.020   -0.120   -1.065    1.092   -0.111    0.857   -0.835    0.968    0.982    0.801   -0.131   -1.020    1.563   -0.225   -0.225    0.691    2.731    2.752    7.855   -1.188    0.543    3.131   -0.111    2.268
CD1=        6        0        1        4        2       10        4        0        1        2        1        1        0        0        0        1        0        1        1        0        3        1        1        1        2        6        6        1        0        5        3        5
CD2=        3        2        1        4        2        7        1        1        0        1        0        2        1        2        0        2        2        2        1        0        3        1        1        2        4        4       10        0        2        5        1        4
GTGTGGGAGTATCTCGACTTTTTTGCCGCCGCCTATCGCATCCCTAAAGCACACCGAGCGGGCATCATTGATGATGTGCTTGCTCTTACCGATCTCACTGATAAGAAGGATTCTTACGTTGAATCGCTATCCAGAGGAATGAAACAACGGCTCTGTCTAGCGAAAACGCTTATTCACGATCCCAAAGTGCTGCTGCTCGACGAGCCTGCCTCCGGTCTCGACCCACGCGCGCGCATCGAGCTGAAGGAACTGCTCAAAGAGTTGCAGGCGATGGGCAAAACCATCATCGTCTCTTCCCATATCCTTCCAGAGATGGAGGAGTTCTGCAACAAGATAGGCATCATCGAGCGGGGAGAGATGGTAGTGGCCGGAGATGTACAGCAGATCGCGCGCCAGATACGCGGCCAGCAGTTTATCGAG
KOK=        65
KK=  978536  LL=  979405  Z=    9.04  JJ=  978206  DL=   870
A===      111      112      113      114      121      123      124      131      132      133      134      141      143      144      211      213      214      223      224      231      233      234      243      244      313      314      323      333      334      343      413      433
B===      222      122      422      322      212      412      312      242      142      442      342      232      432      332      221      421      321      411      311      241      441      341      431      331      424      324      414      444      344      434      423      443
RRR=    5.472    0.914    3.278   35.414   -0.221   -0.931   10.457    1.603   -0.017   -0.228   -0.969    1.678    1.658   -0.353   -0.221    0.908   -2.581    0.056   43.883    0.050    0.826    0.801   -3.532   -0.218   -1.299  252.511   17.018    0.219   -0.059    3.472   -0.372   10.954
X1==    3.571    0.789    2.787    6.949   -1.392   -0.742    9.641   -1.946   -0.040   -0.496   -0.863   -1.856    0.200   -1.836   -1.392   -0.742   -1.377   -0.135    3.889   -0.040   -0.820   -0.720   -1.428    0.122   -1.004   17.201    3.242   -0.625    0.054    2.619   -0.332    8.261
X2==    1.532    1.159    1.176    5.096    0.159    1.255    1.085   -0.824    0.429    0.459    1.123   -0.904    8.300    0.193    0.159   -1.224    1.874   -0.411   11.285   -1.224   -1.006   -1.114    2.472   -1.795    1.294   14.680    5.248   -0.351   -1.089    1.326    1.123    1.326
CD1=       10        3        9       16        0        1       15        0        2        3        2        0        4        0        0        1        0        1        5        2        1        1        0        2        2       36        7        3        4        9        3       20
CD2=        2        2        2        6        1        3        3        0        2        2        3        0       12        2        1        0        4        2       22        0        1        1        7        0        3       20       11        2        1        5        3        5
CCCTTCTACCCCGCGCTGCGTGACGATGCCGAGCGCCACGCCGCCAGTGTCGATCTGAAAGCTATCTATCCGCTGCGCATTCCTCGCACGTTTTGGCTTAGCCTGCTGGCTTTGGCTCTGTTGGCCGGTGTCACTCTATTGCCGTCCCTTCCGCTCTTTTGGTCAAAGGAGAAAAAAGCCGAGATGAACGAGGTGAAGAAGGAGGGCGTTCGCATTGTGCGCCTGGCACAACAGGCAGAAAAAGAGGCCACCCAAAAGCATCTGCCGATGACCAAGCAGGCCGCAGAGGAGCTGAAAAAGCTGGGGACGAAGATGCGCGAGGGCAAGTTGGACAAAGTCCATGCCATGGTGGCCATGAATAAGCTCACTCAAAAGCTGGCTGAGCAGCAGCGTCGACTGGCCGCTCAGAAGCAGAACGCCGCCCAAGCGCAGCAGGCCGCACAGCAGCTGAAGCAGTCACTGCAAAAACTAGATAAGCAGCTTCAACAGCGTCAACAAGTTCTGCAACGGATGGCGGCAAACCAACAGATGAACCCCAACAACGCCCTCCGCAATGGTCAGCAAGCTCGCCAACAACATGGCGCTCAGAAAAACGGCTTGGACGCCCTTAAGAAGCACGCAGAACAGATGCAGCAGCTTAAAAAGGAGCTGGCCAGCCTACAAAAAATGCAGCAAGCCCTCCAAGCTATGCAGCAGGCTCTGCAGATGCAGAACAGTCAGGCCATGCAGCAGGCGATGCAGCAGCTATCGCAACTTGCTCAACAGAGCATGGGAAACCCTCAACTCGCCCAACAGATGGGGCAACAGCTCCAAAGCCTCGCGCAGGCACTGCAGCTGGCCGGCTTAAATCGCACCGCTCAGCAGCTGGCT
KOK=        66
KK=  979556  LL=  979915  Z=    5.23  JJ=  979346  DL=   360
A===      111      112      113      114      121      123      124      131      132      133      134      141      143      144      211      213      214      223      224      231      233      234      243      244      313      314      323      333      334      343      413      433
B===      222      122      422      322      212      412      312      242      142      442      342      232      432      332      221      421      321      411      311      241      441      341      431      331      424      324      414      444      344      434      423      443
RRR=   23.318   -0.979   -2.632    4.759    0.409    3.861    9.093   -0.001    0.657    2.239   -0.006    0.657    2.906   -0.974   -0.979   -0.118    0.657    1.392    0.343   -0.118    3.855   -0.116    1.009   -0.618    0.220   13.940    0.001    7.619    1.330   -0.782    0.104   16.450
X1==    5.182   -0.694    4.001    2.087   -0.694    3.152    4.225    0.001   -0.848    0.714   -0.110   -0.913    2.758   -1.018   -0.694    0.152   -0.775    1.280    0.342    0.152    1.948    1.054   -0.946   -0.865    1.629    2.758   -0.035    2.084   -1.180   -0.313   -0.110    3.155
X2==    4.500    1.411   -0.658    2.280   -0.589    1.225    2.152   -0.658   -0.775    3.135    0.054   -0.720    1.054    0.957    1.411   -0.775   -0.848    1.087    1.001   -0.775    1.979   -0.110   -1.066    0.714    0.135    5.054   -0.019    3.656   -1.127    2.496   -0.946    5.214
CD1=        6        0        5        3        0        4        5        1        0        2        1        0        4        0        0        1        0        2        1        1        3        2        0        0        3        4        1        4        0        1        1        5
CD2=        5        2        0        3        0        2        3        0        0        4        1        0        2        2        2        0        0        2        2        0        3        1        0        2        1        6        1        5        0        4        0        7
TTGGCTCTGCTTGCGGCTTTTCAGAAGAACGGAAAGTTTGGGTTTGGTATTCCTGGGTTAGGCCTTATCCCAGGCGGTATGTCGAACGGGGCGGCCCTTTTCGGCAGCCACCGACGCTTCTCCGCCATGAAAGACCCAGGAAAAACCAAAGCGCATCTGCTGATCGCCAACAGCAAAAGCGATAAAATGGGACAAGGGAAATCCGGCTCGCTGCAAGAGTTTATCCACTACCTGGCCATGCATCCTCACACGCCCAGCCATGCGCCCAACGGCATGATTCTGGGTACACGTACCCAGAAGGGCAACGAACTCTCCATCCAGTTTTTAGGTGATCCCGAAGGGGGCGTGGCCTCACAGCCC
KOK=        67
KK= 1045106  LL= 1045915  Z=    5.65  JJ= 1045046  DL=   810
A===      111      112      113      114      121      123      124      131      132      133      134      141      143      144      211      213      214      223      224      231      233      234      243      244      313      314      323      333      334      343      413      433
B===      222      122      422      322      212      412      312      242      142      442      342      232      432      332      221      421      321      411      311      241      441      341      431      331      424      324      414      444      344      434      423      443
RRR=   44.385   -0.377    5.288    8.230   -3.132    8.256    0.459   -0.131    0.388   -0.006    5.903   -0.061   18.411   -0.101    2.257   -0.249   -0.006    3.827    0.180    0.622    2.745    3.036    1.117    0.631    0.266   -2.527    4.043   -1.175   -0.047   14.238    0.069   27.817
X1==    5.276    1.044    2.145    5.245    2.604    1.930    2.084   -0.708   -0.802   -0.380    2.933    0.095    6.799   -0.198    1.044   -0.802   -0.030    3.027    0.521    0.564    3.084    3.906    1.437    0.950   -0.380   -0.933    1.289    1.417   -0.115    3.273   -0.933    4.403
X2==    8.413   -0.361    2.466    1.569   -1.203    4.279    0.220    0.185   -0.483    0.017    2.012   -0.642    2.708    0.510    2.163    0.310    0.220    1.264    0.345    1.104    0.890    0.777    0.777    0.665   -0.701    2.708    3.136   -0.829    0.413    4.350   -0.074    6.318
CD1=        8        3        5        9        5        5        5        1        1        2        7        2       13        2        3        1        2        7        3        3        8        9        5        4        2        1        5        6        3        9        1       11
CD2=       12        1        5        4        0        7        2        2        1        2        5        1        6        3        4        2        2        3        2        3        3        3        3        3        1        6        6        1        3        9        2       12
AAGCGTCGTAAACTGTTCAGCCCCTTATTTCGGCCTAGGTAGCGCTTTTCGACTTGTTCAAGCTCGGCTAAGTTCTGCGCGGCCTCAACGGCCGCCTGAGCCTCCTTCAATAACAACTGGATAATCTCCTCCAAGAACTGGCTAATTGGATCGCTCACGAGATGAACCTCCCAAGAAAAACGCCTCGCCTCCTGTAGCGCTTTTTGCGAAAAGGCAGGAGCGAGCGAGGCGCTTTAACGCGTTGGTAAAAAGGATACCCGATTAGGCGGCATCTCCTGCAGCGTTAAGAGCGCTCGTCGCCTGAGCGACGAGCTGTGAAAACGCCTTTGGGTCATGAACGGCCATATCGGCCAACACTTTCCGGTCGAGGGCGATGCCGAGATATCGAAGCCCCTGAATAAAACGGCAGTATTGCAGCCCTTCTGCTCGACAGGCGGCGCTGATACGCGTGATCCAGAGGCGACGAAAATCGCGTTTGCGAGCACGCCTATCTCGATAGGCGTAGTTGCCCGATTTGAGAACCTGCTCGTTGGCGGGTCGGAAAAGGCGATGTTTTGCGCCCCAATACCCTTTGGCGGCCTCGATGATCTTTTTATGGCGTTTATGAGTGATGGTGCCACGTTTCACGCGCGGCATAAAGCTTACTCCTTCCTTCTCGTTTTAGCTGGATAGGGCAGCCGCTCGCCCAATTAAAGCGCCGTGCCCAGCAAGCGCTTAATGCGCTTCCTATCCCCTTTGTAAAGCTCATCGCCGGCAAGAAGCGCCCGACGTCGGCTGCCATCTTTCTTGCGCATAAGGTGGTTTAAACCG
KOK=        68
KK= 1055816  LL= 1056235  Z=    4.81  JJ= 1055186  DL=   420
A===      111      112      113      114      121      123      124      131      132      133      134      141      143      144      211      213      214      223      224      231      233      234      243      244      313      314      323      333      334      343      413      433
B===      222      122      422      322      212      412      312      242      142      442      342      232      432      332      221      421      321      411      311      241      441      341      431      331      424      324      414      444      344      434      423      443
RRR=    1.755    0.782   -0.349    1.461    0.256   27.136    8.029   -0.447    0.958    1.085   -0.317   -1.230    0.039   -0.131    0.750    0.087   -0.012    0.504    0.773   -0.098   -2.791    0.629    0.229   -1.320    2.307    0.015   72.021    0.037    0.070   -0.899   -1.242   17.294
X1==    4.131    2.959   -1.198    0.661    0.969    6.629    2.012   -0.346   -1.057   -1.241   -0.308    1.558    1.426    1.629   -1.020   -0.096    0.012    0.140    1.228   -1.057    2.618    0.920   -1.037   -0.952    2.049    0.559   10.971   -0.492   -0.381   -1.218   -0.308    2.132
X2==    0.425    0.264    0.291    2.211    0.264    4.093    3.991    1.291   -0.907   -0.874    1.027   -0.789    0.027   -0.080   -0.736   -0.907   -1.009    3.597    0.630    0.093   -1.066    0.684   -0.221    1.387    1.126    0.027    6.565   -0.075   -0.183    0.738    4.027    8.110
CD1=        6        4        0        2        2        8        3        1        0        0        1        3        3        3        0        1        1        1        2        0        4        2        0        0        4        2       13        1        1        0        1        4
CD2=        1        1        1        3        1        5        5        2        0        0        2        0        1        1        0        0        0        5        2        1        0        2        1        3        2        1        8        1        1        2        5       10
ATCTTGATCTCCCTTGACATGGAGATGACATACAAGGCTAGCTAGCTCAGGGTGCTTCTCCAAAAACCATTCGGCCCTCTCACGAAACTCAGACATTCGCTTCAGATCCTCATCCTCAATTGTCTCCACGGCGAGGATCGGAATGAGCCCCACGAGAGAGCGAGCTCGCAAAGGAATGGCCGTGCCGTCGGGCATGCGGAGCACGTCATAGAAAAAGTGGTCTTGCTCATCCCAAAGCGATATTCCCGAATCGCCGATATTGTTGATGGCGCCGGCGATAAAGAGGAAATGCTCGAAAAATTTGATGGCCATATCCTCATAGGCAGGGTCGTCCCGAGCCAGCTCCACGGCAATGGCAAACATAGAGAGGCAGAAGAAGCCCATCCAGGCCGTTCCATCTGACTGCTCGAGTGTCTCTCC
KOK=        69
KK= 1103846  LL= 1105015  Z=    4.57  JJ= 1103846  DL=  1170
A===      111      112      113      114      121      123      124      131      132      133      134      141      143      144      211      213      214      223      224      231      233      234      243      244      313      314      323      333      334      343      413      433
B===      222      122      422      322      212      412      312      242      142      442      342      232      432      332      221      421      321      411      311      241      441      341      431      331      424      324      414      444      344      434      423      443
RRR=   42.019    3.633    8.768    0.675   -0.452    2.475    7.040   -1.178   -0.131    0.976    2.234    9.350    0.175    2.853    2.006    0.247    0.535   12.607   13.402   -0.329   -0.754    1.731   -2.265   -0.213   10.227    0.352   21.581    1.516    7.671   11.225   -0.500    6.648
X1==    7.507    2.064    5.528    0.414   -1.024    1.322    3.660   -1.239    0.118    0.345    1.938    3.206    0.306    0.806    0.829   -0.483   -1.107    2.916    3.494   -0.483   -0.561    0.572    2.894   -0.617    1.993    0.306    4.713    1.307    2.318    4.968    0.850    5.498
X2==    5.597    1.760    1.586    1.632    0.442    1.873    1.923    0.950   -1.107    2.833    1.153    2.916    0.572    3.541    2.419   -0.511   -0.483    4.323    3.836    0.681    1.345    3.026   -0.783    0.345    5.133    1.153    4.579    1.160    3.309    2.259   -0.589    1.209
CD1=       16        6       13        4        1        5        9        1        3        4        7        9        4        5        4        2        1        7        8        2        2        4        8        2        7        4       11        6        8       13        5       14
CD2=       10        5        5        5        3        6        6        4        1        8        5        7        4        9        6        2        2       11       10        4        6        9        2        4       12        5       12        6       10        8        2        6
ACGGAGCCAAAAAAACACCATGCAGGTAGGAGAACTCAAGAGCCTCATCGATCGCCTAAACACCAAAAGCTATCTCGTTCTCTCTGCCTGCATGAAAGAGCGCGACATGCTAGAAGCGGTGGAGCGCTTCTCTAAAGCGCGTGTGGATAACCTCATCTTCACTAAGCTGGATGAGACCGACAGCCGCGGCTCTCTGCTCAACGTGCTCGACAAAACCGGTGTGCCCCTCGCTTATATCACCACAGGCCAAAAGGTACCAGAAGATATCGAGGTTGCTGACGGGCGACGTTTTGCGCATCTTCTCCTCGAAGAGGGCCGTTAACGAACAAAAACTTCTTGCGAACTCCTTTCGATAAAGGGCCGTCGCGGTCATCGCGCCGGCCTCTCTTTTTGCTGTTGCAATCATGCCCCTAAGGATGCTTTTGCTGGCATCCGTGTAGGTTTTGAGCCTAGGTTCGTGGTATGATTTTTACGGAATGAAGACAAAGAGGGCGCCAGTTCTGCCCAAAGAGGGAATTTGTGGGCGCCTTCCCAGAAAACCAAAGAAGGAAACCGTTGGAACCGTTAACTCGCAATGAAGGGGAAAATGCCTGCATGGCCGGTGTGATACTACGGAATCTCACCAAAGTGTTCAACAAAGTGGTTGCCGTTAACAATGTGAATTTGGAAATTCGTGACAGTGAGTTTATGGTGCTCGTAGGCCCTTCCGGCTGTGGCAAGACGACCGCGCTGCGCATGATCGCCGGTTTAGAAGAGGCCACCTCCGGGGAGATCATCATTGGTGACCGCGTGGTGAACGATGTGTCGCCCAAAGACCGCGACATCGCCATGGTCTTTCAAAACTACGCCCTTTATCCCCACATGAACGTCTACGATAACATGAGCTTTGGCCTCCGTTTAAAACGGGTGCCGACAAACCTGCCCTGGCCTTTCAATACGCGACGCGCCTTCAGCGAAGAGGAGATCGATCGGCGAGTGAACGAGGCGGCCGAAATGTTGGGGTTGAAACACCTCCTGCAACGCAAACCCAAAGAGCTTTCTGGAGGCCAGCGCCAGCGCGTTGCCTTAGGACGGGCCATTGTACGCGAGCCCAAAGTGTTTTTGATGGATGAGCCGCTCTCTAACCTCGATGCGAAACTCCGCGTTCAAACGCGGGCGGAGCTTATTAAG
KOK=        70
KK= 1123046  LL= 1124065  Z=    4.85  JJ= 1122866  DL=  1020
A===      111      112      113      114      121      123      124      131      132      133      134      141      143      144      211      213      214      223      224      231      233      234      243      244      313      314      323      333      334      343      413      433
B===      222      122      422      322      212      412      312      242      142      442      342      232      432      332      221      421      321      411      311      241      441      341      431      331      424      324      414      444      344      434      423      443
RRR=    0.946    1.245   13.303   15.549    1.088    0.354    0.187    0.114   -0.613   -0.219    0.691   16.634    7.434    3.650    3.402    0.521    0.206   11.343   12.421   -0.023    2.431    0.393   13.060    2.211   -0.241    2.223   33.299    6.602    0.444    0.915   -1.236    1.142
X1==    0.302    1.077    4.917    6.484   -1.285   -0.534   -0.865    0.253   -1.308    0.968    1.731    4.482    1.731    1.567    1.077    0.240    0.463    2.540    5.079    0.240    3.235    0.403    3.016    2.106    0.204    1.075    5.518    2.409    2.293    0.358    1.731    1.003
X2==    3.133    1.156    2.706    2.398   -0.847   -0.663   -0.216    0.451    0.469   -0.227    0.399    3.711    4.295    2.328    3.160    2.167    0.444    4.466    2.446   -0.097    0.752    0.976    4.330    1.050   -1.183    2.069    6.035    2.740    0.194    2.555   -0.714    1.138
CD1=        2        3        8       12        0        1        1        2        0        3        5        9        5        6        3        2        3        5       10        2        6        3        7        7        2        4        9        5        6        3        5        4
CD2=        7        4        8        6        1        2        2        4        4        4        4        8       11        6        7        7        3       11        6        3        6        5       11        4        2        7       17       13        5       10        2        7
GGATGGCCAACGGCGGGGCAATGCCTCCGTCTCCGTTCATGCCAAGCTAATCATCCGGGCTGGGCGGCTCGGAACGAGGCCCTTGCATCACTGTTTGGGGTGCAGGGGCTTTTCTTTTTGTTAGGGAGACTTCCTCCGTTTCTTCTCCGATTATCTTTCGAAGAGGGAGCCCCTTGAGGGGCGGACGGGTGCGGGCACACCAAGGGCGCAGGCGCAAGACCGCAAAGTGGGCTGAAGCCGCCCAACTGTGAGCGCAGATCTGCGCTCCTATGGTCGCGATCCTTCTTGTTGTCTGGAGCAGTTCATCTGAGCGGTTTTTCCGAGAAGCAAGAGTTGGCAAAGGCTCTCTCCACCTGCTTGGAAGGCTGTGAAGAACCTCCATTACGCCAAGCGTTGACAGTGTCTTTACAGCGTTGAAAGGCTAGGGACGAGGAAGTCAAGACGCTGTTGCGGACGCCAGGTTCGAGCACAGCGGATCGAACGGAGCTGTTACGAGCGGAGTCCTCTGAAAGCAAGGCAGAGAACGATTAAGCAGAGAAGGGTTTAGTAGACATGGTTTAAAAGGAGGTTATCGTTGAGGTTGTAGGCTTTGTAAATAGAGTCCTAGCTCTATAGATTGGCTTCGCGTTGCCTGCAGCACGAAACAGATGGAGTAGCTTTATTTAGTTTGAGAGAGCTGTATGGTCTCACGTTGGAGTTGACAGGAGTTGACGGGTTTACAGGGCTCGTTGCATTCAGCTTTTGCCCTAAGTAGGATGTGAACGCACCGCTTCCTATCTCCTGTGCAAGCGGGCTTTAGGGCGGAATAAGTCCCCCTCTCCCTCTGGGAGAAGGCTGGGTGAGAGAAACCTTCTCCCCTGGGAGAGGGTAGGGGGAGGGAACAACCTCTACGAATTCAAAGTATCGGCTGAGGACGCTTGGGGCGCCAGCCAGGCACTCGAAAAAGAGAGGGCGTGTACGATTCCTCCGGAATAGAGAGCACCGTGCAGTGGGGAAAACGCCGCGCCAAAGCCTTTGCAA
KOK=        71
KK= 1154756  LL= 1155745  Z=    7.32  JJ= 1154546  DL=   990
A===      111      112      113      114      121      123      124      131      132      133      134      141      143      144      211      213      214      223      224      231      233      234      243      244      313      314      323      333      334      343      413      433
B===      222      122      422      322      212      412      312      242      142      442      342      232      432      332      221      421      321      411      311      241      441      341      431      331      424      324      414      444      344      434      423      443
RRR=   23.879   -0.104    0.487   10.919    6.886   -3.102    1.092   -0.196   -0.488   -0.414    3.539    1.821   14.748    3.823    0.750   -0.775   -0.318    5.254    4.779    0.166   -0.311    1.911    0.360    7.729   -0.516   14.478   51.295    0.569   -0.815    7.743    0.830   17.982
X1==    3.999    0.708    1.885    3.501    2.130   -0.974    1.095    0.532   -0.974   -0.486    2.770    1.385    4.025    1.716    1.419    0.922    1.095    3.592    1.426   -0.974   -0.126    1.192   -1.151    3.830    1.319    3.398    9.997   -1.372    1.520    3.194   -1.619    3.752
X2==    5.971   -0.147    0.258    3.119    3.233    3.184    0.997   -0.368    0.501    0.852    1.278    1.315    3.664    2.229    0.529   -0.841   -0.290    1.463    3.353   -0.170    2.469    1.603   -0.313    2.018   -0.391    4.261    5.131   -0.414   -0.536    2.424   -0.513    4.792
CD1=        7        3        5        7        5        1        4        3        1        2        7        4        9        5        4        4        4        9        5        1        3        5        1        9        5        8       21        1        6        9        0       10
CD2=       12        2        3        8        7        7        4        2        3        4        5        5        9        7        3        1        2        4        7        2        6        5        2        6        2       10       10        2        2        7        2       11
TCGAAGAGAGAGACGCCAGCCACAACAAGCAAGGCCTTGGCCTTGACGAAAGGAAACGGAAGCCAAAGGTAGAATGTCTCCTTAATGAAGGATTTTGTTTAGAAAGAGATGGCCGCTTGGAATGGCTTCTTAGCGATGGGTCAGTTTCAGCCCCAACAACGTCTCCACCTCGCCCTCGGATACGCCTACTTCACGGGCTATAGTAGCCGGAGGGATACCTTTTTCCGCTAAGGCATAGATGGCCTCTTTTGGAGCGGTGGTTTTAGTAGGCGTTGGTGAAGATTCGATGGGAGCGCCCTTGAGGTCGTGGTTTACCGCTCCCTCTTTTTGGGACTTGCCGCTCCTCTGCGTCAGCGCAGCTGTTGGCTCCGCAAGCTCCTCATATCGTTTTATCTGGCGCTCTAAGGAGGCCAACAGCTCACGCGCTTCTTCGCAGCTGCGCTCGAGCCGAACAGAGGCCTCTAACGACGCCTCCTCCAGCTGCTCGATGAGCCGATTCACATTCCGCTGCAAGCCCTTTAGCTCCGAAAGCACAGGCGCCTCGATAGCACGAACGGAAAGCTCGGCGCGAGCTTTTTGAAACAAAACCCATCCTACCGTGAGCAGGAGTATCTGCAGAGCAAAACCTATGGCCTGCCACTCCATACGGAACATCCTTTCTCAATACGAATAATATGGCACAAAACGGCGTCGAAAAACATCTCTCTTGCAGGCAGTTCTCTCATGACTAGGTGATAATATCTATATGAGGAGTTTTGGAGAGAACCGGGGCCTCTTCTGACACGATCGTCTCATCCGTCGCCATGGTGGTTCCTGCAAGTGCATCGGCACTTAGCTCTACCACGTCCTCCTCAGCTGTGGTGTCCTCTTCCTGCTTCTTTGGCGGTTTCTCTTGATGCTGCTCCGGAGAAGGGCGCTGGCGCGGCTCTCGCCCCACTTCGCGAATGCTTTCTGTATTTTCGATTCGGTGAATAGAAAGTAAATCGCTTT
KOK=        72
KK= 1247066  LL= 1247665  Z=    6.07  JJ= 1247006  DL=   600
A===      111      112      113      114      121      123      124      131      132      133      134      141      143      144      211      213      214      223      224      231      233      234      243      244      313      314      323      333      334      343      413      433
B===      222      122      422      322      212      412      312      242      142      442      342      232      432      332      221      421      321      411      311      241      441      341      431      331      424      324      414      444      344      434      423      443
RRR=   17.840    0.094   11.966    0.378    3.793   13.121    0.059    0.009    1.320   -2.337    8.184   -0.186   -0.251   -0.460   -0.108    0.034   -1.402   16.492   -0.006    1.320    8.363    1.817   -0.886   -0.087    0.043    6.469   33.409   -0.226   -0.269   -1.959    3.125   19.852
X1==    4.235   -0.105    3.915    0.585    1.804    2.749   -0.154    0.153   -1.265    2.185    1.551   -0.288   -0.652   -0.338   -1.059   -0.462   -1.086    4.812   -0.022   -1.265    2.542    1.053   -0.514   -0.204   -0.350    2.285    3.218    0.735    0.197    1.434    1.551    6.383
X2==    4.213   -0.898    3.056    0.646    2.102    4.773   -0.380    0.056   -1.043   -1.070    5.277    0.646    0.385    1.360    0.102   -0.074    1.291    3.427    0.267   -1.043    3.290    1.725    1.725    0.425   -0.124    2.831   10.382   -0.307   -1.366   -1.366    2.015    3.110
CD1=        6        1        7        2        3        5        1        2        0        6        4        1        1        1        0        1        0        7        1        0        6        3        1        1        2        5        7        5        3        5        4       13
CD2=        5        0        4        2        3        6        1        1        0        0        8        2        2        4        1        1        3        5        2        0        5        4        4        3        1        5       13        1        0        0        4        6
CCCGATTCCCCCACACGTCGTGTTGGCGCCGAGCCGGCAGTAACAACCTTTGCTCCATTTCCTCACCGCGCCCCCATGCTCTCTCTCGATAACGCCTTCTCCTATGAGGAGCTACGCGCCTGGGAAGATCGTAACCGTCGTTTTCTCGGCGCCCCGCCAGACCTGCGCTTCGAGTATGTTTGTGAGCTGAAAATAGATGGACTCTCCATCTCTTTAATCTACGAAAATGGAGAGTTCGTTAAGGGCGGCACCCGTGGCAACGGGTATGTCGGCGAAGATGTTACGCTCAACTTGCTTACCATCCCATCGCTGCCCAAAAAGCTTCGTCCGGCCCCCAAAAAATCCGAGCAGAAAAGCATATCCGCAGCCCACACGCAGCCTACGCTAGACTTCGCTGCCGATTCGCAACAGGCCGCCTTCCCTACCTTCATCGAGATACGAGGAGAGGTCTTTCTAACGCATCAGGAGTTCCAGCGCATCAACGAGGAGCTGGAAGAACGAGGAGAGCGAACCTTTGCCAACTGCAGGAACGCAGCCGCCGGATCGGTGCGTCAAAAAGACCCTCGCGTCACCGCATCCCGAAGACTCGACCTCCTGGTC
KOK=        73
KK= 1265396  LL= 1266415  Z=    5.80  JJ= 1265366  DL=  1020
A===      111      112      113      114      121      123      124      131      132      133      134      141      143      144      211      213      214      223      224      231      233      234      243      244      313      314      323      333      334      343      413      433
B===      222      122      422      322      212      412      312      242      142      442      342      232      432      332      221      421      321      411      311      241      441      341      431      331      424      324      414      444      344      434      423      443
RRR=   17.505   -0.009    5.130    6.973   -0.001    0.821    6.953    2.788    0.098   -1.303    0.581   14.820   10.582    9.461    2.874    0.655    5.422    0.949   17.899    1.202    1.960   15.859   18.350   -0.006    0.187    0.482    1.525   -3.604    0.004    5.956   -1.557   17.726
X1==    4.222   -0.771    2.728    2.498   -0.079   -1.056    2.381    1.483    0.163   -0.760   -0.546    3.167    5.347    3.462    1.997   -0.447    2.381    0.685    4.830    1.992    0.789    4.008    4.008    0.222   -0.760    0.632    1.326    3.691    0.113    1.671   -1.136    4.270
X2==    4.146    0.011    1.880    2.791    0.011   -0.777    2.920    1.880    0.604    1.715   -1.063    4.680    1.979    2.733    1.440   -1.468    2.277    1.384    3.706    0.604    2.485    3.957    4.578   -0.025   -0.246    0.762    1.150   -0.976    0.034    3.563    1.371    4.152
CD1=        8        1        7        6        2        1        6        5        3        2        2        7       12        8        5        2        6        4       10        6        5       10       10        3        2        4        6       12        4        7        1       12
CD2=        8        2        5        7        2        1        7        5        3        5        1       10        6        8        4        0        6        4        8        3        6        9       10        3        2        4        4        1        3        9        5       10
GGCAAAAGAGCCACCGTCCATTAACATCTTCAACCCTGCTGCCGCTGCCAACGGCTGTGAGGCGGCCACCAGCCCCCGTTTGGCCACAACAATCCCGCGATGTTGCTCCATTTTTATCTCCTGCTCTTGCTAGGCAAGGCCCCATATTAAGCTTCGCCTTAACTATTCTACTCGAGCCGATCGCCGCATCTTATACCTCGCAGCGGAGAACAAGGCAGCTGGTAGAAACAACCTGGTGAGGTTCCCTCAGCGCTTTAGGCCTGTTGGGCAATCATGAGACCTGGACGGTGTCTCCTAGGAGCCTGCGACTTGTGCAGAGGATTCTTATCTGGTTGCCAAAAGAACTCTCGGCTCCAAGAGGGTGTCGCGGTGTCTTCGCAAGAGAGACGAAAACCATCCCCCACTTTGCGATACCCTAACGCACGACCGGTGTAAGGGTCACGCGGCCATTTCGATGAATCCGGTCTACCCGGCAGTCTACCCCTAACGCAGCGCAAGGCAAGTAGTTCCAGAGCCGAACGAGTTAGCAGCGCTTGGGCAATGACATCGGCCCGTACCTTGGCGATATCGGCATAGAAGGCGTGTGGCACATCACATTGCGAGCTTGTTGCAGCAGAAAGGTCTATTCCCTCTCGATCAAGCGCTCTGAGCTTGTTAACAACTTGCCAGTAGGGCTTAGCTTCCAGCGGTAACGCGCCATTAAGGCGAGCCAGCACTTGAGTCGCATCGTCTTTGAACTGTCCTTTTGTTGTCTTGGCCTCACGCAACAAAAGCCTTCGCTCCCCCTTCAAAGCACTTATGAAATCTGGAAGGACATAGCCCTGCCGATAACATGCAAAGGCTTCTCTTACAAACTCTCCGTTTTTGCCCTCTACGGTCAGAAGGAAACGCATGTTTTCAAGGGCGAGCTGTTCGATGGCGGCCTGCGTTAGGCAAGCGTTTAGGCAGGGACTGGCTCCCGCCCTCTTGGCCAAACGAAAGAGAAGGTTTTCGTAGTGAAGCGCCTCGCCTATTTTTCCT
KOK=        74
KK= 1285256  LL= 1285885  Z=    6.34  JJ= 1284686  DL=   630
A===      111      112      113      114      121      123      124      131      132      133      134      141      143      144      211      213      214      223      224      231      233      234      243      244      313      314      323      333      334      343      413      433
B===      222      122      422      322      212      412      312      242      142      442      342      232      432      332      221      421      321      411      311      241      441      341      431      331      424      324      414      444      344      434      423      443
RRR=   10.266    0.143    0.588    4.182   -0.032    0.704    2.891    0.104   -0.057    1.757    1.744    5.485    1.090   39.686    0.026   -0.056    8.914    0.260    1.314   -0.605   -1.177   -0.618   35.734    0.728   -0.016   -0.874   -0.229    0.312    0.167   16.679   -0.482    0.282
X1==    3.226    1.984    0.558    2.416   -0.443    0.781    1.940    1.924    0.055    2.016    1.200    3.169    1.876    5.349    0.366    0.781    2.741   -1.311    3.077   -0.672    1.049    1.466    7.942    0.310    0.175   -1.505    1.049   -1.311    0.141    3.180   -0.829    0.141
X2==    3.182    0.072    1.054    1.731    0.072    0.900    1.490    0.054   -1.043    0.871    1.453    1.731    0.581    7.419    0.072   -0.071    3.252   -0.198    0.427    0.900   -1.122   -0.421    4.500    2.347   -0.091    0.581   -0.218   -0.238    1.183    5.245    0.581    1.995
CD1=        6        4        3        5        1        3        4        5        2        6        4        6        5        9        2        3        5        0        5        1        4        4       13        2        3        0        4        1        3        8        1        3
CD2=        4        1        2        3        1        2        3        1        0        2        3        3        2       11        1        1        5        1        2        2        0        1        7        5        1        2        1        1        3        8        2        4
CCTATCTGCGCGCCTACCGTTCCTTCGATACCTACAATCGGCAGATGCCTTTTGAACGCTGGTTCTACCGCATCCTTTCTAACCTCTTCATAGATGTGCTGCGCCGTCAGCCCAAGCAGAAAACGCTGTCGCTTGATCAGCCCACAAGCGACGAAGAGGGCGAGGAGAACCTCTTGCTGCAGATACCCGACCCGAAAGGTGGGCCGGAGGACATCGTGATGCGCGAGGTAATGGATGAACGCCTGCAAGAGGCACTTGCCAAGCTGCCCGAATCGTTCCGTCAGGCCGTTTGGCTTTGCGATGTGGAAGGATATTCCTACGAGGAGATAGCACGCATTATGAACTCCTCTATTGGAACGGTACGTTCGCGCATCCACAGAGGACGCACGCTCCTGCGCAAATACTTAGAAGCCTCTCCTGAGGCCTCTAAATCGCACAAAACGTCCTCATTGCCGCCCATGCAGGCAAAACCTGCATAAACCTTAACTCAAAAAACACGTAAATCATACACCCCTTCCTACCGCGATGTAGAAAGGGGCTTTTTATTTGGCACGGGATCTAAGCCTAACGAGAGCCCGTGCGCGCGGCTCGTCGCTCCTCTGCCGCCTTGCAGGTGCGTAGCCATACACG
KOK=        75
KK=  908067  LL=  908696  Z=    4.63  JJ=  907947  DL=   630
A===      111      112      113      114      121      123      124      131      132      133      134      141      143      144      211      213      214      223      224      231      233      234      243      244      313      314      323      333      334      343      413      433
B===      222      122      422      322      212      412      312      242      142      442      342      232      432      332      221      421      321      411      311      241      441      341      431      331      424      324      414      444      344      434      423      443
RRR=   20.208    3.227   -0.061   14.404    0.476    3.163    1.146    0.302   -1.791    7.046    2.113   -0.244   -0.497    0.043    0.283    3.346    0.604   10.559    0.279   -0.296    8.539    0.995    0.676   -0.315    0.873    0.773    7.593    0.106   -0.052   -0.797   -0.575   30.514
X1==    4.970    1.754    0.148    3.687    1.754    0.831    0.351    0.148   -1.380    2.185    1.855    0.405    1.068    0.540   -0.553    1.568   -0.454    2.211    1.087   -0.643    3.504    2.544   -0.544   -0.358    1.465    0.282    4.918   -0.098    0.159    2.421   -0.505    4.682
X2==    4.066    1.840   -0.415    3.907    0.272    3.807    3.266    2.049    1.297    3.225    1.139   -0.603   -0.465    0.080   -0.513    2.134   -1.329    4.777    0.257    0.461    2.437    0.391   -1.243    0.882    0.596    2.743    1.544   -1.082   -0.329   -0.329    1.139    6.517
CD1=        8        4        2        6        4        3        2        2        0        5        4        2        3        2        1        4        1        5        3        1        7        5        1        1        4        2        9        2        2        5        1        8
CD2=        7        4        1        7        2        6        6        4        3        5        3        1        1        2        1        4        0        7        2        2        4        2        0        3        2        5        3        0        1        1        3        9
ACGTCGTCCAACTTCATTGAAGCGCTTGGCAGAGGCAAGATAACCCTCTACCGTGCCGGCGGCCACCCCTGAACACATCACGTTTTCGATGCCAAGCGCCTTGGCGTAGGAAATGATACCTTCAACCTTGGAATCGTCTGTATACTCTCCATAGCCAAAATGCGCTCCCGACACGCCAAGGTGCAAGGTATCGAGCAGGCTTCGCATACGCGCCTCGCCGTACATGGCAAAAAGGTGACCACCCTCGAAGGCTGTGTAGCCGGCAGCAGCTACCTCTCGCAGTGTTCCTTCGATGTCATTTCGCGCTTTCTCTCCGAAGACAATAAGCTGTACAGCTACTTGAGGCTTTAAAGTCTCCACATTCTCCTCCCACATGGTTTTTATTTTTATGATGAAGAAGGTTCACCAAGTGGAGAGGGAATTCCTTTTCTGCGTACGTTTGAACGAACGTTTGGTTAGTCGCTTTTTAATATACTTCATTTCCCGCCAAAATCCTGCCTGCCGCCCAAACTTTCTGGCATCGCCGCCGTACTGTTGTTAGATCCTCTGCAAGTCCGTAAAAGATTGTGATGGCATCGCGGTAAAAGTTGTGATAAAATGAAAGAGAAGCGGACAACCTCCGAAAATAGG
KOK=        76
KK=  948687  LL=  949796  Z=    5.92  JJ=  948627  DL=  1110
A===      111      112      113      114      121      123      124      131      132      133      134      141      143      144      211      213      214      223      224      231      233      234      243      244      313      314      323      333      334      343      413      433
B===      222      122      422      322      212      412      312      242      142      442      342      232      432      332      221      421      321      411      311      241      441      341      431      331      424      324      414      444      344      434      423      443
RRR=    0.994   -0.495    0.253   11.561   -0.495   33.234   -0.039    1.404    1.494   -1.744   -0.848    0.835   -0.135    1.918    0.439   -1.856    1.494  143.147   -0.358    1.494    0.323    0.373   -0.130   -4.696   12.868   30.718   87.134   -0.860    3.337   16.228    2.057   22.211
X1==    0.661    0.530    0.112    2.103    0.530    6.126   -0.220   -0.888   -1.114   -0.877    1.083   -0.897   -0.888   -1.554   -0.470   -1.114   -1.120   11.005   -0.555   -1.114    0.998   -1.825   -0.145   -1.278    4.408    8.970   15.068   -1.281    2.401    3.634    0.426    4.046
X2==    1.504   -0.934    2.256    5.498   -0.934    5.425    0.177   -1.582   -1.341    1.989   -0.783   -0.930    0.152   -1.234   -0.934    1.666   -1.334   13.008    0.646   -1.341    0.323   -0.205    0.893    3.675    2.919    3.425    5.783    0.671    1.390    4.465    4.827    5.490
CD1=        1        1        1        3        1        8        1        0        0        1        4        0        1        0        0        0        0       16        1        0        5        0        3        1        9       16       30        3       12       15        3       16
CD2=        3        0        6       11        0        9        2        0        0        9        3        1        5        2        0        4        0       16        2        0        4        3        5       10       11       12       14       11       13       22       15       25
CGGGAACTCGAGTTCCCAGTGGAAGAAGCGCTCGCGCTCGCGCACTTTCTCGAAATCCTGCCACCAGGGCCGTCTTTCCGCATAAGCACGAAGGCATTCGGGATCGCGTCCGGGATCGTGGATGTGGTTCGTGAGCTTATCCCATTCGTGCCAAATCTCCGGCACGAAGGCGCTCGCGGAGCGGAGGTCGAAAAGCAGCTTCGCGGCGGCCAGGGTCTTCTCGGCCTTCGCGCGCAGGTGTTCCTTGTAGCGCTGCTCATCGGTGCTCTCGGGCTCGATGCCCTCGCGACGGAGGTCCTCGGGCCGTGCGTCGTCGATAAACCTGCGCAGGCGGGCCGCTTCGCGGATGGCCTCGCGGATGTTTTCCTGGAAGGGGAGGAAGCCCTGGCTCTGGTCTTTCTTCTGTTTTCCCGGGAGCGGTGGCTGCTCCAGGCGTGCCATCCAGGTTCCCAACAGCGAGTTGCCGCAGCGGATGTGGTGCTGGAAGTAGGTGAGCGGCCGGTCGCCGGCGAGCGACTCGATCCAGAGCGCCACACGGGCGAGCTCGACCGCCGTCGGGTTCAGGTCCACGCCGAAGAGGCAGCGTTCGGCGATGCGCCGCTTGCACCAGGCGCGGGCCTCGGAGTTGGCTGCCCGGGCCGCTTCGTCGCTGGCGCGCCAGTTGTCGTCCCACCCTTGGCCCGTGGTGGACCGGAACTCGGGCGGCGCCTTGCCGCGATGCTCCTCGACGTAGGCGCGGTGCAGCGCCTGGCCAAGGAACCGCATGGCCTCGACCAGGAAGTGGGCGCTTCCGCAGGCGGGATCCAGCACACGCAGGCGCTCGATCTCGGCGGCGGTCTTGCCCTCCACCAGCGGTCCCAAGGCGTGGCGCACCAGGTCCTGCACCAGGGCCCGCGGGGTGTAGAACGACCCGGAGCCCTTCCTGCCCGGGCCGGGAACGAAGTGGAAGGTACCGGGTTCCAGCCGCCGCAGGAGCCGCGCGGTGCCGCCCCGCTTGAGGCCGTCCTCGGCCCCTTCCTCCGCCTCCGGCTCTTCCACCGCCGCTTCGGGGTCGAGATCCGGCTCTTCCGGCTCGTCTTCTTCCGCGTCGGCGCCCTCATCCTGGGCCTG
KOK=        77
KK=  950427  LL=  951476  Z=    5.48  JJ=  950307  DL=  1050
A===      111      112      113      114      121      123      124      131      132      133      134      141      143      144      211      213      214      223      224      231      233      234      243      244      313      314      323      333      334      343      413      433
B===      222      122      422      322      212      412      312      242      142      442      342      232      432      332      221      421      321      411      311      241      441      341      431      331      424      324      414      444      344      434      423      443
RRR=    0.703    0.095    0.500   13.035    0.408   46.092   -0.549    0.511   -0.169    0.408    0.679   -0.524   -0.062   -0.605    0.478   -1.519    0.165   24.746    0.164   -1.519    1.604    2.775    0.443    0.476   -2.549    1.914   40.984    0.863    3.587   13.427   15.911   34.441
X1==    2.313    0.305    1.257    4.484    1.305    5.341   -0.430   -1.221   -0.407    1.030    1.539   -0.418   -0.141    0.928   -0.695   -1.228   -0.430    2.846   -0.442   -1.228    3.816    5.960    0.951   -0.751   -1.233    4.338    9.441   -0.718    2.317    3.474    3.218    4.246
X2==    0.304    0.312    0.398    2.907    0.312    8.630    1.278   -0.419    0.415    0.396    0.441    1.255    0.441   -0.652   -0.688    1.236   -0.384    8.696   -0.371    1.236    0.420    0.466    0.466   -0.634    2.066    0.441    4.341   -1.203    1.548    3.865    4.944    8.112
CD1=        3        1        3        7        2        8        1        0        1        5        6        1        3        5        0        0        1        5        1        0       10       14        5        2        1       11       20        5       13       16        9       18
CD2=        1        1        2        5        1       12        3        1        2        4        4        3        4        2        0        3        1       12        1        3        4        4        4        2        7        4       11        4       11       17       12       28
TCTCTCGTCGAGATCTAGGGGTGAGGCGATCACCTTCCGGGCGACGGCGTCGGCGATGAGGCCCGAGACGAGGGATTCGGCCGCCCGAAAGACGGAGCCCTTCAGGTCCTCAGAAACGCGCTCGGCGTGCGCCCGGCTCTCCCGCTCGATCGCTTCGATGGGCGGAGGTTCGTCGTCGGCGTACAGGAACGTCGCGGCGGCGAAAAGCTTCATGAAGACGGCGAAGGCCTCCGGATCCTCCTCGTCATAGAGACCTGCGAGGTCCGCCTCGAGGAACGCGCCGCGCGGGCCGTCGCCGGTGGCGCGGATCAGACGGATCCGCTCGCCGGTAACCAGGAACCCGTGGCAAAGCCTTTTCTGGGCCAGGGCCTCGCCCAGCCGGTGCATGGGGTTCGCTCGGCCGCGGCCCGAATCGAGGTCTTCGTCCCACTCGCCGCAGTAGACGAGAAGCAACGGCCTCTCGCCGGCCTGTTCCGCCTCGGCGCTGGCGAAGAGGGCGTGGATACGCTCCTCACCCGCTCCCAGGTGGAAGCCCAGGACATCGCGAAGCAGCGGACGGATGAACCGCTCGCGCGTGGCCGCAGCGTCGGCGACCCGGCCCTCGGCTCGCTCCCGGATGCGCCGGAAACGGGCTTGCGCGATCTCGATGGCGCGGTCGGCGAGGCGGCCGGCCCGGCCTCGGCGCCCGCCGAAAACGCTGCCGAGATAGTAATCGGAAAAGAAACCCCGGACGTTGCGCAGGTGCTTCAGATTCATCGTGCAGGTCCCTCCGGCACCAGGAAGAGGGCGCCCAAAGGCCGAGGTGGCGGGGGATCGGACACTTGCTCGAATTCTGCGATCTCTGCTGATCGCTGATCGCGGTATTCCCTAACGACCTCGCGGCGTGCGGCAAAGCCATGGTCCTCGAGCTCGGCGAAGAGGCTTTGCTGTCCGGTGCTGTCGATCATCCCCCGCGCGTGACGCTCCTCCTCGTCGAGTTCCCGAAGCCGGTCCCTGACGTCCCGCTCGAGGTCCTGCCGCAGTATGTCGGCCTGCCGGCGGCGGTGGGCG
KOK=        78
KK=  952047  LL=  952916  Z=    6.80  JJ=  951747  DL=   870
A===      111      112      113      114      121      123      124      131      132      133      134      141      143      144      211      213      214      223      224      231      233      234      243      244      313      314      323      333      334      343      413      433
B===      222      122      422      322      212      412      312      242      142      442      342      232      432      332      221      421      321      411      311      241      441      341      431      331      424      324      414      444      344      434      423      443
RRR=   12.709   -1.281    1.275    1.393    0.663   65.310   -0.184    1.484    1.483   -1.067   -0.109    0.712    1.160   -1.210    0.663   -1.059    1.483   18.807    0.073   -0.715   -0.319    1.106   -0.022   -0.584    0.453   44.665   63.542    0.134   -0.227   22.082   28.327    1.338
X1==    2.473    1.318    0.941    1.783   -0.682    6.619    0.459   -1.025   -1.167   -0.745    1.208   -1.063    0.531    1.059   -0.682   -0.302   -1.210    5.524    0.091    0.563    0.823    3.063    0.079   -1.199    1.359    7.981    8.240   -0.542    2.727    4.183    4.595    0.785
X2==    5.140   -0.972    1.354    0.781   -0.972    9.868   -0.401   -1.447   -1.270    1.431   -0.090   -0.670    2.185   -1.142   -0.972    3.503   -1.225    3.404    0.798   -1.270   -0.387    0.361   -0.284    0.487    0.333    5.596    7.711   -0.247   -0.083    5.279    6.165    1.704
CD1=        3        2        2        3        0        9        2        0        0        1        4        0        3        4        0        1        0        9        2        2        4        8        3        1        4       14       16        3       10       13        9        6
CD2=        7        0        4        3        0       14        1        0        0        6        3        1        7        1        0        6        0        5        2        0        2        3        2        3        4       13       15        5        5       17       14        9
CTCTCGAAAGATTCGTCGTCAGGCAGGAGCGGCTCCGGCGTATCGAGCGCGTCGAGGATGCGCCGCAACTCATCTTCGGACGCCCCCGCTCGCAAGCAGGAGAGGTTGCAAGTCACGCACGAACTGTTCGGTGCGGTCCTCGAAGGTGCGCACCAACCCCTGCTTTCCCGACTCGGCATCGCCCGCCTCCGCGTCGAGGCGGACCAGTTCCTGCCAAAAATCCTGCTGGCCTTGGATCAGTCCCAGGATGTCCGGGGTCGATACCCGATCCGCTGCCATCTGCTCGATCTTCTCGACGAGACGGCGCAGGACATCGTCTTCAGGGCTATCGGGGTAGTAGAGGAAACGGATGATCGGCTCTCGGCTCTGGCCGTAGCGGTCCACGCGACCGTTGCGCTGCTCCAGCCGGTTCGGGTTCCAGGGAAGCTCCACGTGGATGACCCGGCGGCAGTGATGCTGGAGGTTGAGCCCCTCGCTCGCTGCGTCCGTGGCGAGCAGAACGCGGATCTCTGGGCGCTCGAACAGCTCCTGCCGCCGGAGCCGCTGTCCCCGGGTCAGGCCGCCGTGCAGAATGACGTAGTGGTCCGCCAGGTCGGGATCGGCGTCGATGCGGGCGCGGATCGCTTCGAGCGTGTCTCGGTATTCGGTAAAGACGATGACTTTTTCCGCCGGGTCGTCGGCGAAGACGCATTTGAGTTCCGCGAGCAGAGCCTCAATTTTTGCATCCCGATCGGGCAGTTTTTTGAGGCGCGCCCAGATGCTTTTGAGGCTCTGCAGTTCGGAACGGCGGCGTTTCTCGTCCTTCGGGATGGCGGACCTGAGGATGCGCCGCGCCGTCCGCTCGCTCTGCGATTCGGTGAGGGGAAGATC
KOK=        79
KK=  992547  LL=  993746  Z=    4.73  JJ=  992547  DL=  1200
A===      111      112      113      114      121      123      124      131      132      133      134      141      143      144      211      213      214      223      224      231      233      234      243      244      313      314      323      333      334      343      413      433
B===      222      122      422      322      212      412      312      242      142      442      342      232      432      332      221      421      321      411      311      241      441      341      431      331      424      324      414      444      344      434      423      443
RRR=   24.889    0.546   30.127    2.247    0.820    0.123    1.141    6.030   -0.700    1.731    1.421    5.796   24.782    6.075    1.333    1.169    0.239   12.300   -1.719   -2.059    3.240   10.133   20.936    5.910   -0.118    0.708   -0.694    1.289    0.246    4.928   -3.489   10.677
X1==    5.230    0.385    4.055    1.131    0.385    0.269    2.063    2.248    0.808    2.055   -1.526    2.165    4.503    2.264    0.940   -1.348    0.211    2.290   -0.630    1.346    2.248    2.510    3.110    1.968   -0.140    1.991    0.676    1.010    2.307    1.330   -1.526    4.260
X2==    4.759    1.418    7.430    1.987    2.129    0.457    0.553    2.682   -0.867    0.842   -0.931    2.677    5.504    2.683    1.418   -0.867    1.131    5.370    2.730   -1.529    1.442    4.037    6.731    3.003    0.842    0.356   -1.027    1.277    0.107    3.706    2.286    2.506
CD1=       16        4       14        6        4        4        6       10        5       10        1        8       13        7        5        1        3        6        1        6        8        7        8        5        5        8        5        8        9        7        1       13
CD2=        7        4       11        5        5        3        4        5        1        3        1        6       11        8        4        1        5       13       10        0        5       11       16       11        3        3        1        4        3        9        6        7
GTTTTAGGCGCTAGCCGACGCTCCGGCCATACCGCTAAAAGACCGGCCCCTAATGCAAAAACAACGGCCAATGGAGCAAACAAAAACCATCCAATAAAGGGAAACCCCATAGCTAAGCTTAACGTGAGGCTGCCACGAAGCAGGTTACGAAAGTTTGGCTGTCCGACTTCCGGTTCCCCCCGTCGCCCAATAAGCTGCGCAATGCCTGCCGCCCCCAACACCAACAAGGCGCCGAAAAGCTCAAGACTGGCAAAACCTAACAGCTTAGCAACAGGGCTTCCGGCCCGAAAAAGGCTAAAACCGATCGCAATGCTGATGAGAAGCCCCAAGCCCAGAAGAAACGACCGAACTTTCGAGGTCTGTAAATGGTGTTCTGCAACCTGTGTGGCAGCTGGCAGCAGAAGCGCCACCGCCATGAGCAGGCCGGTCCATGTAGCCATTAAGGTCAATAACGTTACCACCGTTGCTTGCACCGCCGCAGTTGTCATCTGTTTCTCCTCCCTTATTCCCAACCGAGTCAGGTTATAGAGACTACCTAACTGCCTCGCCTTCGGTTTCGTGAATATTTGGCAGGCCGTCAAAATTCAGCAAAACTTTCAGGCGACTTCTTAGTCTATATTTGGCGAAAGGGTTAGCAGCTCCTTTCAGCTACACACCATGGAACCAACTCTATTTTCTCAATGGAACCAACTCTATTTTCTCAAAGGAGGGAAAATCTATGAACCGTAGATCGTTTCGCAATGGGCTAGCGGTCCTTGCCTTTACCTCACTGGCGCTGTTGGGCTTTGCCGCACCGAATGCGCGTGCGCTTCAAGGTCAGCCGCCCGCTGCACCCACTGGTCAACAACAGCGCCCAAATCGCCGTCAGAACGGGTTTCTGCAGTTCCTCAACAGCCTCAATCTCACCGCCAGCCAGAAACAGCAGATCCAGGATATCATGAAAAAGCAGCGCGAACAGATGCGCCAGCTTCGCCAAGACACCTCTTTAACTCCCCAACAGCGTCGCCAAAAGTTTATGCAGATTCGTAAGAACACCGACGCGGCTATTCGTAAAGTGCTGAACGCCGACCAACAGAAAAAGTTCGACGAATGGCTCAAGCAACAGGAGCAGAATTGGCGTAACCGTCAGCGTAATCGGAACAGGGGACAGCAGAACCCAAATCCCAGCGGCGGCAATAACAACAACTAAGCTTCCCTTTC
KOK=        80
KK= 1062927  LL= 1063466  Z=    5.56  JJ= 1062807  DL=   540
A===      111      112      113      114      121      123      124      131      132      133      134      141      143      144      211      213      214      223      224      231      233      234      243      244      313      314      323      333      334      343      413      433
B===      222      122      422      322      212      412      312      242      142      442      342      232      432      332      221      421      321      411      311      241      441      341      431      331      424      324      414      444      344      434      423      443
RRR=    7.545    0.013    2.089   19.159    0.492   15.806    0.656   -0.344    1.344    0.805    0.161   -0.065    1.591   -0.142    0.344    0.401   -3.022   -3.718   21.900    0.253   -0.172    0.489   -0.660    0.572    0.500    2.226   50.864   -0.412   -0.085    5.204    0.125    7.280
X1==    2.031   -0.038    1.740    3.846    0.949    5.238    1.755    0.801   -1.118    2.281    0.665   -0.061    1.563   -1.087   -1.026   -1.118   -1.075   -1.159    3.444   -0.210    0.451    1.431    1.431    2.480    1.417    0.665    7.133   -1.283   -0.407    2.071   -0.233    2.897
X2==    3.714   -0.335    1.200    4.982    0.518    3.018    0.374   -0.430   -1.202    0.353    0.242    1.058    1.018    0.131   -0.335   -0.358    2.811    3.208    6.360   -1.202   -0.381    0.342   -0.461    0.231    0.353    3.346    7.131    0.321    0.210    2.513   -0.534    2.513
CD1=        3        1        3        5        2        7        3        2        0        4        2        1        3        0        0        0        0        0        5        1        2        3        3        4        3        2       10        0        1        4        1        5
CD2=        6        1        3        8        2        5        2        1        0        2        2        3        3        2        1        1        5        5        9        0        1        2        1        2        2        6       10        2        2        5        1        5
GCGGCGGAGATGGAAACGAAAAAGAGAGCGATCTGGTCGCCGGTTCAAAACACAGATTCCGATGCCAAAACACGGCTTCTTCAGCGGATCAAGGCCTGGAAGACGGAAGAATATCGCGCGCGTTTGCGATGGCTAGGCTATTTTTGCGTCCTCTTTCTCCTTCTACCATGCTTTACCATCCTTCGAGAGCCTTTAGGGGAGGAGAACGGCATCGGCTCTGCCATAGGCCTACACGTTCTGCAGGTGCTTATATGCGGGGTACTGCTTGGTCTAGAGCTGTTGGCTGGTCAAAATCGCCGTATGGCGCAACGCGAGCTCATCCAACAACTTGAAGCCATTAGCGATCAAAAGCTGCTCCCTGCTCTTATCTCTTCCCTCGATGCTACCCATCCAAAGCTCAACCATCTCCTCATCCAAACCTTGAAACGCTTTTTGGCAGATACCTCGCAAGAGCTCAGCGGATTGGTTTCAGCCGACTGGGAGCAACTGTGTAGCCACCTCTCGCTATTTCTGTCTGAAGGCGAGTTTGAGATGGTGCAC
KOK=        81
KK= 1086807  LL= 1087916  Z=    4.81  JJ= 1086807  DL=  1110
A===      111      112      113      114      121      123      124      131      132      133      134      141      143      144      211      213      214      223      224      231      233      234      243      244      313      314      323      333      334      343      413      433
B===      222      122      422      322      212      412      312      242      142      442      342      232      432      332      221      421      321      411      311      241      441      341      431      331      424      324      414      444      344      434      423      443
RRR=   19.049    0.598    1.392   -0.140    0.836   -0.830    0.287   -0.495    0.132    0.083    5.974   30.553   44.755   15.882   -0.035   -2.850    0.145    0.291    4.587    9.386    8.793    2.345   22.703    2.438    0.970    0.584    1.786    0.416   -0.997    8.680   -0.067    0.521
X1==    4.713   -0.681    0.460    5.314    0.761   -0.972    0.384   -0.203   -0.340   -0.588    4.261    5.314    6.051    2.626    0.040    2.821    1.033    0.728    2.074    3.453    3.708    1.057    5.040    1.178    2.319    0.682    1.490   -0.475   -0.905    3.282    0.086    0.142
X2==    4.042   -0.878    3.029   -0.026    1.098    0.854    0.746    2.437   -0.389   -0.141    1.402    5.750    7.397    6.048   -0.878   -1.010    0.141    0.400    2.212    2.718    2.371    2.219    4.504    2.069    0.418    0.857    1.199   -0.876    1.102    2.645   -0.778    3.673
CD1=        8        1        3       10        3        1        3        2        2        2       10       10       13        7        2        7        4        4        6        8       10        5       12        5        7        4        6        3        2       10        3        4
CD2=        9        1        8        3        4        4        4        7        2        3        6       13       17       15        1        1        3        3        6        7        7        7       11        7        4        5        5        2        6        9        2       11
GCTCCCGCATCCCAGAGCTGATGCGGAACCTGGGCAGAGGCAAGCGCGAGTTCGAGAAGGGCCTGCGCGGTGAAGACGAGGACGATGAGCTGCGTCGAGAGCGCGAGCGCGAAGCGGAGATCCGACGCCGTGTTGAAGAGGAGATGAGACGAGAAGGGCGTTAAAGGCCCTTCCAAAAACCGCTGAAGCCTACATAGGAGATAGAAAAAGAGAATATGAAGATCATACATGGTTTGTTGGGCGTGCTTATCTTTTTGCTTTCTGTTGCTCTCATCTACGTCATCACCATTCAGGAGAGCAAAATTGACGGGCTGCAGGGGCAAATCGGATCGGCCTCTGTCTCGACCTTCAAAGGGAAAGCGGGCAAAGAGGAGTTACTGAACTCGATAACAGCGCGACTGGCAGCGGTCTTATGCGTCTGCCTGCTGTTGTATGCCATACTCGGAAGCTAGCGCAAAGCAACACGCTAGACGTCGCGTAGGAGGCTCCATAGGAAACGTTATACATGGAGGGGCAGCAGAGCAGACGCCGTCAACGCCTTATCGAACGACGGCTTAGCCTATCGGCCTGTGTGCTGCTGCTGTGTGTTTTTTTGCTTGTGTTTTTTGCCCGTTGGCGCGCCGAGATTCCGGCCAACGCCCTGCTGGTCAATCAGGTTAGTGCCGATACTCTCGCCCTTTCGTTGAACATAGACCTTGGTATAGCCCAACAGATCGTAGCCTATCGTAACACCCATGGCGGTTTTTCGAGCGTGAATGAACTGCTCGGAATTCCGCTTTTTCCAAAAGCTCAGTGGCCCTCGCTCGCGGAACGCCTCTCGGCCTCCCACCTCGATTGGCATACGGCCAACACAACGCAGTTTGCCGCCGTGCTCCATATTCCCCTCTTCGAAGCGGCACGGCTTGCAGCTTTTCGTGATGCCCTCCTCGCCCAGCTCTCTCCGGAGCGTGTTAGACACCTTACCCCCTCGTTTCTCATCGCAAAAGCCACCCTGTTAGACCCTACCACCACCAAACCGTCTCTCAAAAACTACTTGGTAAGGCGTCCTTCCACCGTTTTTTGGCACTTCTGGATCGTGGCGGGGCTGCTCTGTCTTCTTCTATTTCTTCT
KOK=        82
KK= 1095477  LL= 1096226  Z=    4.97  JJ= 1095087  DL=   750
A===      111      112      113      114      121      123      124      131      132      133      134      141      143      144      211      213      214      223      224      231      233      234      243      244      313      314      323      333      334      343      413      433
B===      222      122      422      322      212      412      312      242      142      442      342      232      432      332      221      421      321      411      311      241      441      341      431      331      424      324      414      444      344      434      423      443
RRR=   30.649    0.893    7.555   -1.558   -0.124   12.482    5.676    0.570    0.462    0.435    3.027    1.543    1.653    0.006    0.038    2.422    1.543   10.225   -1.523    1.543   -0.040   -0.054    2.274    5.793   -0.858    0.620   30.993    0.358   -2.272    4.664   -2.802   46.326
X1==    3.968    0.941    5.927   -0.366   -0.042    2.661    2.921   -0.468   -1.284   -0.303    1.186   -1.205    0.512   -0.021   -1.026    5.028   -1.221    1.814   -0.420   -1.284   -1.609    0.466   -1.530    5.530   -0.303    1.186    5.365    2.659    1.902    1.359    1.861    7.326
X2==    7.723    0.949    1.275    4.259    2.922    4.691    1.943   -1.218   -0.360   -1.432    2.551   -1.280    3.227   -0.295   -0.037    0.482   -1.263    5.636    3.626   -1.202    0.025   -0.116   -1.486    1.048    2.826    0.522    5.777    0.135   -1.195    3.432   -1.506    6.323
CD1=        5        2        9        1        1        5        5        1        0        2        4        0        3        2        0        8        0        4        1        0        0        3        0       10        2        4       11        9        7        6        5       17
CD2=        9        2        3        7        4        7        4        0        1        0        6        0        7        2        1        2        0        8        6        0        2        2        0        4        6        3       10        3        1        9        0       14
AACGCCGAAGGCAATGTAGGCGGCTGGACGCCGGCGATGAAGGCGCATGTACTTACCGACGCGAACGGCAAAGAGATCCCCTACCCCACGCCCGGAGGCCATTGGATGGATTTTGGCAGCATCGCCTGGGCGCACTTATGGCGTGATCGTGTGCTTCAGCTCGTGAGTCAATATGGCGCCGATGGCGTTGTGGCGGCCGAACTGCCGATTAACAACACGTTCCTCCCAGAAAAACCGGGCAAATATCCCGACTTTGCCGCCCGAGCTGAGGCCACCCTCCGCTGGCTTCGAGCTGCGCGTGCTCAGGGGAGGTTTTTCATGGTGCCGGAGGCTCTTGGCTTCGATAGGCCGGCCGGACACCCAACGCTTCCACCCCCTCTCCAAGCCGACGCCCCCGCCCTTAAAAATCGTCTGTGGGATGACTACTTTCCCTACATAGACGGCGCTTGGGTGGAAGATTGGGTTGAACCCTACTGGACAGGGAAACCGCTCTCGGAAGCGGAGTGGGAACGCCAACAAGAGGCGGCCGAACGGTATTCGCTTAACGCCCTCTTCTTTATCGCGGCCGGCGCCTACCATAACCCTGCCGAGCTGGAGTATGCTCTCGCCAGCTTTTTGCTCATCGAGCATCGTCAGGGCCGCCTCGCTTTTCAGCCGATGCCCCTCTACCCAGGGCAACGCAACGATATCGGCTTTAGCCTCCGCATTATGCGCGAGGAGGTGCAACGTTACTCGAACTACTTTAACGTT
KOK=        83
KK= 1126137  LL= 1127006  Z=    5.20  JJ= 1126047  DL=   870
A===      111      112      113      114      121      123      124      131      132      133      134      141      143      144      211      213      214      223      224      231      233      234      243      244      313      314      323      333      334      343      413      433
B===      222      122      422      322      212      412      312      242      142      442      342      232      432      332      221      421      321      411      311      241      441      341      431      331      424      324      414      444      344      434      423      443
RRR=   48.506    1.204    0.657    0.555    1.608   14.778    4.204    1.012   -1.784    1.599   -0.795    0.030    1.343   -0.006    0.299   -0.957   -2.738    1.598    7.225    0.320   -1.511    0.798    0.825    0.025    0.170   22.113   -0.336    1.162    0.634   12.855    1.343   38.757
X1==    6.912    1.468    0.461    0.137    0.594    2.845    1.939   -0.866    1.422    1.898   -0.459    0.137    3.191   -1.484   -0.280    2.134   -1.263    0.963    1.399   -0.713   -1.180    0.397    1.049    0.084   -0.268    4.408    3.461    0.754    0.410    3.389    3.191    5.872
X2==    7.018    0.820    1.425    4.061    2.708    5.194    2.168   -1.168   -1.254    0.842    1.734    0.219    0.421    0.004   -1.068   -0.448    2.168    1.660    5.165   -0.448    1.280    2.011    0.786    0.302   -0.634    5.016   -0.097    1.541    1.547    3.793    0.421    6.600
CD1=       10        3        3        2        2        6        4        1        4        7        2        2        8        0        1        5        0        3        3        1        1        3        4        2        3       10        9        7        5       11        8       16
CD2=        8        2        3        7        4        8        5        0        0        3        5        2        3        3        0        1        5        4       10        1        4        6        4        4        1       10        2        5        6       10        3       15
CGGACTTCTCTATTTCGGCTGCTGTGCCTGGCTTAACCAAGAGAGCTTTCGGCGGGACCATCTCCTCGCCCAGATCCGGATTGAAAAGGAGCGCGCCGTGCAGCTCGAACGCGCCCTGGCTCAGATCCGCTCGACATCGCGCATCGAAAAGGAAGCCACCCAACTCGGCCTGACTCCGGCCGACCCAAGAAAAACCATCACGCTTGGAGCTACCCCCTGAGCATGAAACGTACCCAGAGAAAAGGCGATGTCTTTTCGCAACGGCGGCTCCTTCTGGCCGGCGGCCTCATTACCCTTACCTACCTAGGCCTTATGGCACGTCTAACCTACCTACAGGGGTTTCAAGGTCGAAAAATTCGCGCAGCCGCCTTTCAAAGCCGTATCGAGGATATCCCCAGCAAAGCCCATCGCGGGGCCATCTTCGACGCCGAAGACCGCCCCCTCGCCATAGATACCTACAGCGGCACCGCGGGCTTCGACCCCGCCGTTCTGGCCAATCCCTTTATGGACAGCGCCACTCGCAAACGGCTGCAACAGCGCTTGACAAACGACCTCCCGCGCGCGGCCATGCTCCTAGGGATCCCCTTGTCGCAGCTGAACACTCAAATACAACAGGCCGTGGCCGCCTATCAACAACGTCTGGCGGAAGGGCACTATGCCGAACATGGTTTTTATCCGCTGAAGTATGGCCTTACCCAAACGCAAGCGCAGCTTTTTAAAGCGGCACATCTCTGCGGGTTCGGCGTTCAGGATAATCGCGTACGACGCTACCTCTGCGGCGCCGATGCGGCGCAGGTCATCGGCTTTGTTAATCCGAGCGGACAGGGCGTCCTCGGTTTGGAACAGGGCTGCGACCGATGGCTTAAAGGC
KOK=        84
KK= 1163817  LL= 1164746  Z=    5.05  JJ= 1163547  DL=   930
A===      111      112      113      114      121      123      124      131      132      133      134      141      143      144      211      213      214      223      224      231      233      234      243      244      313      314      323      333      334      343      413      433
B===      222      122      422      322      212      412      312      242      142      442      342      232      432      332      221      421      321      411      311      241      441      341      431      331      424      324      414      444      344      434      423      443
RRR=   30.087    0.429   -0.698    2.465    0.569    2.866   18.815   -0.004    4.281    2.304   -0.545   -1.158    4.531    0.212    0.536    0.098   -0.640   10.489    4.793   -0.038    1.255   -0.182    0.886    0.276    5.814   -0.541   38.200    8.282   -0.491   12.140    0.222    0.112
X1==    6.128    1.800   -0.554    1.476    2.388    2.616    3.600    0.034    1.393    0.782    0.368   -0.391    3.600    0.567    0.623   -0.441    1.661    2.213    2.521    0.170    0.942   -0.167    0.505   -0.716    2.616   -0.278    7.932    4.755   -0.167    1.849   -0.278   -0.167
X2==    4.910    0.238    1.258    1.671    0.238    1.095    5.226   -0.111    3.072    2.946   -1.481    2.966    1.258    0.375    0.862   -0.223   -0.385    4.739    1.902   -0.223    1.332    1.095    1.754   -0.385    2.222    1.943    4.816    1.742    2.946    6.567   -0.796   -0.675
CD1=       14        6        2        5        7        7        8        3        5        4        3        2        8        3        4        2        5        6        6        3        4        2        3        1        7        2       15       10        2        5        2        2
CD2=       10        3        4        5        3        4       11        2        7        6        0        7        4        3        4        2        2       10        6        2        4        4        5        2        5        5        9        4        6       11        1        1
AAACTCCCTTCGGAAGAAGGTAGCGCTTAGCACAAGCTCCCAGGGCACGACATGATCGTGTAGAATTTTCTGTTCATGATAGATATCCTGCAGAAAGAGGTTAAGCGCCACAACGCGTTGAGTTAGCCCCTTCTCGAGGATCTCCCACTCATGCGCTGGAATAATACGCGGCACGAGATCCATAGGAAAAGGGCGCTCGCCTCCCGATTCATCCCCGTAGACAGCAAAAGTAATCCCTTGTTCCATAAAGCTGCGTTCGGCCAGACGGCATCTACGGCGATACTCCTCTAACGGCATCTGAGCTAGGCGTAAAAAGAGCGGCCGATAGTGAGCGCGCGGACTTCCATTCGGCTCGAACATCTCATCAAAACAATCTTCGATTAAATAGGAGCTGAAAAGCGACATGGGACCGAAAATCTCCTCAAGGTGTGTCGGCCCGCCGTTGCGCCGCAAGGTCCTGGGGGTGGACGAGAGTTAAGCAGCCGAACCTTCTCTTTGAAATACGAAGAGAGGGCAGAAACTAGACATCATTTTACCCCCCAACTTCCCTCTTCTGCTGTAAGTAAGTATCGCTTTATGGAAAAAGAGATATTGCCTACCTTATATGGAGATAGTTCCGGTCTACACATGGTGTGCTTTCTCCACATAAGTCTCACACAATAAGGAAGCAATTTGTCTATGCGCAAAAAATTGTCTATAAGTGGTTGACACCTTGTCACAACTGTGTTACAATGAAGCTGCCAAGGGCGCTCCCATGCGACTTCAGCGCTTCTATCGCCCTTTGCGCTCGCAGAAGCAGCAGGTCTTCTGAAATCTATTCCCAAATTAAACTCACTGTAGGAGAGAATCTATGCGTTTCCCATGTTTGAAGAGGTTAGTACTTTTATGCAACATATTCATCATTCAGTTTTTTACTGTAAATGCTTTCCC
KOK=        85
KK= 1190217  LL= 1191356  Z=    4.82  JJ= 1190187  DL=  1140
A===      111      112      113      114      121      123      124      131      132      133      134      141      143      144      211      213      214      223      224      231      233      234      243      244      313      314      323      333      334      343      413      433
B===      222      122      422      322      212      412      312      242      142      442      342      232      432      332      221      421      321      411      311      241      441      341      431      331      424      324      414      444      344      434      423      443
RRR=   27.456   -0.250   -1.252    0.201    0.220    0.108   -0.469   -0.553   -0.260   -5.007    3.126  101.955   31.942    1.010    0.190   -3.603   -2.767    1.952    2.016    3.866    7.630   13.955   17.325   -0.065    0.207    0.569    0.000    0.200   -0.023   32.221    1.859   23.668
X1==    5.744    1.130    4.067    1.824   -0.196    0.321    0.317   -0.996   -0.770    3.796    1.300    5.955    8.582    0.470   -0.859   -1.316    3.496    1.214    1.267    1.411    5.355    4.330    5.376   -0.442   -0.375   -0.642    0.417   -1.641   -1.370    3.430   -2.099    5.030
X2==    4.780   -0.221   -0.308    0.110   -1.121    0.338   -1.478    0.555    0.338   -1.319    2.406   17.122    3.722    2.148   -0.221    2.739   -0.791    1.608    1.592    2.739    1.425    3.223    3.223    0.146   -0.552   -0.886    0.001   -0.122    0.017    9.394   -0.886    4.705
CD1=       12        4       12        6        2        4        3        2        2       15        7       13       22        4        1        1        8        5        4        6       17       12       14        2        5        3        6        4        3       15        0       19
CD2=        6        1        1        2        0        2        0        2        2        0        6       25        8        7        1        5        1        4        5        5        4        8        8        4        1        1        2        2        3       19        1       11
CGTGCCTCTGAAGGCAACTTGGCACACCAAAATGCGATCTCTTGCGCATAGCGCCTCTCTTCGTCCACATAGTGCGAAAGCGCCATGAGAAGCAACAACAGATTTTCCTCGCTCTGCATTGCGGCAAATACGGCATCGTGCACCTCTCGATTTCGATAGACTGTAGCCAGCGCCTTGAGCTCATCTGGAACCCCTGGGGGCAGAGCGTTTTCTTCACTGAGCGCATTGCGCAAAACCTGCGTCACGTAGTCCGGATCGTAATAGAGATAGCCTAGGCGACACGAAACGATCTGCGCTGCGGCCAACAGGGCGTCTGGCGCGCAGCGGAAAGGGTTCCAATGAACGACGCGCTGCAGCTGCAGCGCGTGCGCCGCGGCGTCGTCTCCGGCCTCTGCTAGGCGCCTTATCTGCTCCAAGGCGCTCTCCTCGTCTTTTCCAAGCAACCAACGAACCACCCCAGCGCGCGTAGCTTCTGCACCTTGCGGCAGCTCATCTAAAGCGTTCAAGGCGCTCTCCACCGTATCCGGCGGCATGTCGCACAAAGCACGTAACAGAGCGTAGGAGGGCGATACCAAAAAGCGCTTCAGCAGCAAACGGGCTTGTTCCGTATCTTTTCCTTTCTGGGCGAGAGCCACCAGCAGTTCGCACTGAACCTCTTCAGGAAGCCACTGAAAACGCTCTAGAAATCCCTCCTCCTCCAGCAACGTATGCCCAAATAGCACACAGGCGATATAGCCATCGCGCAGCCGCCGACGCGCTAAGAGCTCATCGCTCGCCCCCTCTGGCAAAGGCACCTCTAGCGCCTGCAGAAGCGCCTGAACGGTGGAGTTATCTAACCAGACCAGACGTAAGAGCGCGACCGTTGCCCAAAGGGATGGCTCTTTCAAGAGACGCTCGAGCCAAAAATGCTCGTACCGCTCTCCTCCTACCGCTCCGAGTCGCTCTGCTGCCTCCGCCCGAATGTCCGCAGAAACCCCTTCCCCCTCCAACAGCTGACGGGCGAACTTTTCTACTGCGCGAGGCGCCAAAGCTTCTAACGCCTCCGCCATAGCCAACCGTACCCGCAGACTCTCATGGCTTTCCAAAATCTTGCGAAAACGTCCCCGTTCTACGCTAGGATCTGCCTGTAGAAGACCGCGC
KOK=        86
KK= 1266897  LL= 1267406  Z=    5.08  JJ= 1266567  DL=   510
A===      111      112      113      114      121      123      124      131      132      133      134      141      143      144      211      213      214      223      224      231      233      234      243      244      313      314      323      333      334      343      413      433
B===      222      122      422      322      212      412      312      242      142      442      342      232      432      332      221      421      321      411      311      241      441      341      431      331      424      324      414      444      344      434      423      443
RRR=    8.024    3.884    0.586    4.591    5.053   12.557    1.439   -0.063    0.217    0.817    1.315    0.479   -0.657   -0.181    1.504   -0.955    0.086   18.242    1.937    0.507   -0.095   -0.131   -0.677   -0.169   -0.106   -0.507   59.589   -0.655   -0.574    7.157   -0.657   -0.007
X1==    2.367    1.501    1.666    1.619    1.501    3.533    0.719   -0.179   -0.171    1.850    2.757   -1.115    1.802   -0.133   -1.151    0.755   -0.196    3.554    1.648   -1.097   -0.076   -0.101    1.817   -0.125   -0.083   -1.063    5.745    2.012   -1.013    4.987    1.802   -0.013
X2==    3.390    2.589    0.352    2.835    3.368    3.554    2.002    0.352   -1.266    0.442    0.477   -0.429   -0.365    1.364   -1.306   -1.266   -0.437    5.132    1.175   -0.462    1.259    1.304   -0.372    1.350    1.273    0.477   10.372   -0.326    0.567    1.435   -0.365    0.567
CD1=        4        3        3        3        3        5        2        1        1        3        4        0        3        1        0        2        1        5        3        0        1        1        3        1        1        0        7        3        0        6        3        1
CD2=        6        5        2        5        6        6        4        2        0        2        2        1        1        3        0        0        1        8        3        1        3        3        1        3        3        2       14        1        2        3        1        2
GACGGAATACTATTCACGGCGTTTCATTTTTTGCATTGTGGTTTCTGCACCACTCCTTTCATAAGGCCTACGTTGACGCCATTGCTCGATTGAAGCTATAATGCGATCGTTATCTGCTAGGAGGCTGGCAAGATGGACATCTTTGAAAAGATCAATCACTCTTTTGCACAATGGTATGAGGGACTTTTTGGTGGAAACGATGATGTGCGCCCCCGTGATATTCTTCGCATGATCCTCACCGAACTCGAGGAGAACCGAAAAGAGGGCTTCGACACACGCACCTATGTGCCCAATCAATACATTCTTGAACTCTGCCCAGAAGATGAAGAGGAGAAGGAGTATCTTCTCTCGTTTCTCGATAAAGCGGAGCTTGAAGAGGCCATTCGGCGCTATTGTCGGCAAAACCGATATCATATTCGAGGGGAGCTGGAATTCGTGCTGAAAGTTCTCACGCCAGAAGAGGTCGAGGAGCGCCATCCCCCTAAAATATCCATTCGTAGCCGCTACAGC
KOK=        87
KK= 1271727  LL= 1272656  Z=    5.19  JJ= 1271547  DL=   930
A===      111      112      113      114      121      123      124      131      132      133      134      141      143      144      211      213      214      223      224      231      233      234      243      244      313      314      323      333      334      343      413      433
B===      222      122      422      322      212      412      312      242      142      442      342      232      432      332      221      421      321      411      311      241      441      341      431      331      424      324      414      444      344      434      423      443
RRR=   57.423    3.530    9.614    4.244   -0.355   18.698    0.101    0.480    0.076    2.311   -0.358   -0.423    0.105    2.310    0.750   -0.169    0.101    5.531    0.770    1.168    1.645    2.483   -0.843    0.266   -0.091    0.610    6.254   20.637   -1.685    2.301    5.934   18.290
X1==    8.021    2.165    2.935    2.430   -0.359    4.042    0.108   -0.387   -0.094    1.228    2.258   -0.242    0.070    1.054    2.165    1.285    0.108    4.519    0.797   -0.783    0.453    1.348   -1.683   -0.266   -0.132    1.529    2.150    5.981    3.080    1.884    2.258    3.080
X2==    7.159    1.631    3.276    1.747    0.988    4.626    0.933   -1.241   -0.811    1.881   -0.158    1.747    1.513    2.192    0.346   -0.132    0.933    1.224    0.966   -1.491    3.628    1.842    0.501   -0.998    0.687    0.399    2.909    3.451   -0.547    1.222    2.628    5.938
CD1=        9        4        5        4        1        8        2        1        2        4        5        1        2        3        4        4        2       11        4        1        4        5        0        2        2        4        7       14        8        6        5        8
CD2=       17        5        9        7        4        9        4        1        1        6        3        7        6        8        3        2        4        3        3        0        7        5        3        1        4        4        6        8        2        5        8       13
TTGTCTTTTCCCTTACTCAACCCAATATTCTCTCGACGAGGAGGTTTTTCGCCCATGATTTCCCGCTCTCAGCTAAGCAAAGCTATCGCCTTTGCTACCCTAGCAAGCGTTCCTCTGTTTGCCAAAGCGGATGTACCCTCGCTCCCCAATACGCCGTTCTCTCCTATCACTCAAGTTTCAACGTTCGATCCCTTTTCCAAACCCGCCCCTTGTCAGGTTGGGCCTATCATTGGAGGCCATTTCGTCCCTCTTAACCTACGATTAGGAGCAGAGCTCTCTCCGCGCACCAAATTCGACGGCGGTGTAGACCTCGACGTGCCCGGGGTTCATTTCGGAAGAGGTTCTAGTGCTCGCATTGATTTCGATGCGATCGTCTCGGCGAATTTTGGCGGGGTTTCCACCCTTTTTCCGCTCACCTTTGATCTGATCTATCACCCGGCCTTCGTCGGCATCCATAACCCCTATCTTGGGTTTGGCATCGGCCCTTACTTTGGTGAGCGCACGCGATTTGGTGGAAAAATCGTCTTTGGCGCCAACTTTACACGGGATCAAGGGCTGGAAGGCGCCGTTCATTTCGCCGGCTACGGCCCCGCACTTTTCACGCTTCAAGTCCGTTTTCCGCTTTAACCCAAGCACCGACCCTCTTTGGATTTAGACAAAGAGGGTCGGTACCGCTACCGTTTTCCGTATGGGTAAGCTTTTGTGCTATAATAGCTCGGCATTGAGGTTGTCTTCTAAAAATTTTAGGTCGTTTGGCAGCCTTATGCCGATTCCAATTTGAAGTTGTCGCCTCCGGATCCCCTCAGGAGGAGGGAAAAGGGAGGAACGAAACCGCCCCGCGCGGCTTCGACTCCCGTGGGGCTGGAGGTCGAGAAACGTATGAACAATCTTGTTATTGTGGGCGCGCAGTGGGGCGACGAAGCTAAGGGG
KOK=        88
KK= 1330387  LL= 1331406  Z=    4.75  JJ= 1330297  DL=  1020
A===      111      112      113      114      121      123      124      131      132      133      134      141      143      144      211      213      214      223      224      231      233      234      243      244      313      314      323      333      334      343      413      433
B===      222      122      422      322      212      412      312      242      142      442      342      232      432      332      221      421      321      411      311      241      441      341      431      331      424      324      414      444      344      434      423      443
RRR=    4.784   -0.711   39.884    9.271    0.347   15.176   -0.232    0.242    0.575   -1.608    1.036    2.427   10.531   -0.247   -2.701    0.021   -0.087    0.192   15.120    0.176   -0.247   -0.757   18.812    1.422   -0.349    9.192   21.444    0.987    0.841    0.193   -0.014    2.672
X1==    2.607   -0.595    5.779    2.195    0.906    3.649    1.310   -0.404   -1.111    2.334    0.502    1.475    3.927   -0.195   -1.345    0.079   -0.075    0.515    3.146    0.674   -0.278    2.542    5.289    0.972   -0.120    2.785    3.503    1.645    0.457    3.178   -0.069    4.085
X2==    1.835    1.195    6.901    4.223    0.382    4.159   -0.177   -0.599   -0.518   -0.689    2.063    1.645    2.682    1.265    2.008    0.262    1.163    0.373    4.805    0.262    0.889   -0.298    3.557    1.463    2.908    3.300    6.122    0.600    1.840    0.061    0.208    0.654
CD1=        5        1       12        5        3        9        4        2        1        9        4        4       10        2        0        3        2        4        7        4        4        8       13        4        4        8       12       11        6       12        3       14
CD2=        4        3       11        9        2        7        2        1        1        1        6        5        7        6        4        2        4        2        9        2        3        2        8        6        6        8       10        3        6        3        3        4
GTGCCCCGCGTCGTTCAAAAGGCTCCGAAAGAGCAAACGGTTACCGATCCCCTCGCCCCCCTGCCCCTTGTTACCCTGGCATTTCGTATCCCAAAAGCCGACGATCCGGCAACCCCCGTGTTGGAGGTCATTAGCAATCTCCTCTCCAACGGAGATAGCTCGCGCCTCTACCGTGTTTTGGTTCGCCAAACACAGCTAGCTAACAGCGTGAGCGCCTATCCGAACAGCTTACAGATAGGAGGGTGGTTTGAGTGCGATGTTAGCCTAAACGCAGGGGTTTCGCCGCAAAAGGTTATTCGCCTTCTGCAACAAGAGTTTGCTACACTTCGCAGTCAACTTGTGTCGCCTATGGAGCTAGCCAAGGCAAAACGCCAAGCCCTTGTAGCCCGTATCTTCAGCCTCCTCTCCACTGAGGAGAAGGCCGATGCGCTTGGCGAAGCCGATCTGTACTACGGTAACCCTGCCGAAGTAAACCAGGAGATCGCCTCGATTCAAAGGGTGAGCGCAGAGGACATACGACGTGTCGCCCGTCGCTATTTCGCACCGCATCTCTTCAACATCCTGATCATGCTTCCACCTACCGCTTCCTCATCCTCAGCTCGCACGCCCCACCAGGAGGATCGCCCCAAATGAAACTCGTTAAACGTTGTGCCATGTCCTATCGCCTGCTCTCTTTTTTCAAGAGCCTTAGCTCTCTTGCTGCCCTGCTCTTCACGCAGCGACTGCTCTACGCGCAGATCGCGCCGGGCGGGCTTACCTCACCTCCGTCCCCTGCCAATCTGCCTTCCTTTGTTCTGCCCACAGTGCTGCGTTGGAACCTGCCTAACGGGCTGCATGTGGCATTCGCACCTGACCATCGGCAACCGGCTCTCTGGGTAGACCTTGCGGTGCCGGCCGGCTCGGTCTATGATCCTCCACAGAAGGTAGGTTTGGCAGCGATGACGGTGCGCCTGCTGGATAAAGGCACTCAACACCGCACAGCAGCCCAAATCGCCCAACAGATTGACCAGCTTGGCGCCA
KOK=        89
KK= 1346737  LL= 1347696  Z=    7.76  JJ= 1346737  DL=   960
A===      111      112      113      114      121      123      124      131      132      133      134      141      143      144      211      213      214      223      224      231      233      234      243      244      313      314      323      333      334      343      413      433
B===      222      122      422      322      212      412      312      242      142      442      342      232      432      332      221      421      321      411      311      241      441      341      431      331      424      324      414      444      344      434      423      443
RRR=   33.121   -0.714    2.795    1.676   13.126   17.685    7.753    0.470    1.426    9.232    0.045   -0.379    1.351    0.110    0.936    0.128   -0.200   21.342    2.680    1.426    0.716   -0.299    4.692    9.702   27.357    0.704   -3.321    3.244    0.548    5.130   -0.434   35.797
X1==    6.389   -0.416    2.425    0.898    3.282    5.420    4.293    1.345   -0.955    3.196   -1.221   -0.203    0.487   -1.173   -1.649   -0.955    1.041    4.690    0.993   -0.955   -1.538   -0.161    2.530    3.327    5.428    1.056   -0.878    1.122   -0.551    2.393   -0.652    7.692
X2==    5.184    1.716    1.153    1.867    4.000    3.263    1.806    0.349   -1.493    2.889   -0.036    1.867    2.775   -0.094   -0.568   -0.134   -0.192    4.551    2.699   -1.493   -0.465    1.855    1.855    2.916    5.040    0.666    3.781    2.892   -0.994    2.144    0.666    4.654
CD1=       16        2        8        5        8       11        9        6        1        9        1        3        4        1        0        1        4        8        3        1        0        2        6        7       13        5        1        5        2        7        2       16
CD2=        7        4        3        4        7        7        5        2        0        6        2        4        6        2        1        2        2       11        8        0        2        6        6        8        9        3        9        7        1        6        3       10
AGAAAATAGGTCATACGAACACCATCTTCTATATTCTAGCACGGCTGCGCACAAGATGTAAAGAGAAAATAGCACCGACCCATAAAAACCGGTTTTTTGCTTAGCGAAGCGAGGCAGGAACCCCGCCCACGAAAAGCTAACAACAAGATACCAAAGGTTTGTGCAGTGAGAAACAATACACCTTTTTCAGAAAAAAGCGTTTAGGAGAAACCGATGTCTCAAAAATATCGCTATGCCATTATCGGTACAGGGTTCCCCCATGGTTCGCCAGGGGCTACCGGCTTCGGAATGGCTCACTTCCATTATCCAGCCTTCGCCTCTACCGGAAAAGTAGAGCTAGTGGCCATTGCCGAGCCGAACACATCGGCCGCACAAGCTTTTATAGAGAAGCACCACATCACCCCCAAAATCTACGCGGACTATCGTGCCATGCTAACGCACGAACAGCCCAACATCGTCAGCATCTGCACATGGCCACACCTTCATGCGGAGATGGTTATGGCCGCCGCCGAAGCTGGTGTGCGTGCCATCCACTGCGAGAAACCTATGGCGATCACTTGGGGGGATTGCAAAAAAATGAAGGCCACCGCAGATGCCCACGGCGCTAAACTTACCTTTAACCACCAACGCCGACATCTGCTTGTGTTTCAAGCCGTGCGCGATGCCATAGCACGGGGCGATATTGGTGAGCTGGTGCAGATAGAAGCGCAGTGTCCAAATCTCTTCGACTGGGGCACACACTGGTTGGATATGCTGTTTTTCTATAACCAGGAAACCCCAGCGGAATGGGTGATCGGCCAAATAGATAGCCGCCAAGAGCGACGCATTTTTGGGGCCTATCACGAAGAACAAGGGTTATGCCATTTCAAATGGAAAAACGGGGTGCGAGGCTGGATGGTCACCGGCTATGAAGCAGGCATCGGCTGCACCCACCGCTTGGTGGGTAAAGAGGGGATCATC
KOK=        90
KK= 1353187  LL= 1354176  Z=    5.21  JJ= 1353157  DL=   990
A===      111      112      113      114      121      123      124      131      132      133      134      141      143      144      211      213      214      223      224      231      233      234      243      244      313      314      323      333      334      343      413      433
B===      222      122      422      322      212      412      312      242      142      442      342      232      432      332      221      421      321      411      311      241      441      341      431      331      424      324      414      444      344      434      423      443
RRR=   44.980    6.148   -0.062    3.970    3.094    3.093   -0.638   -0.330   -0.760    3.358    0.741    0.543    8.229    0.391    0.993   -1.402    0.491    2.823    0.100   -0.760   -0.172    1.616   -0.205    1.042   -2.969    8.166   45.436    0.291   -2.392   11.773   -1.281   13.847
X1==    6.317    2.220   -0.171    2.772    1.496    0.942    2.466    1.171    0.942    1.215    0.201    0.665    2.667    0.365    1.496    0.942    0.471    1.920   -0.982    0.942   -0.155    1.761    0.593    0.784    2.982    3.283    7.097    0.091    1.363    4.071   -0.415    2.988
X2==    7.120    2.770    0.363    1.433    2.068    3.282   -0.259   -0.282   -0.806    2.763    3.684    0.816    3.085    1.073    0.664   -1.488    1.043    1.471   -0.101   -0.806    1.111    0.918   -0.346    1.329   -0.996    2.487    6.402    3.192   -1.755    2.892    3.085    4.634
CD1=       10        5        2        6        4        4        6        4        4        5        3        3        7        3        4        4        3        6        1        4        3        6        4        4        8        8       16        4        6       11        2        9
CD2=       13        6        3        5        5        7        2        2        1        7        9        4        8        5        3        0        4        4        2        1        4        4        2        5        1        7       12        8        0        8        8       11
CGTGTTGAGGTGAAACTCGAGGGCACTCCGAATGGCGTTAGCCGCTCGGCTCTCTAACCACTCTCTCGCAAAAGGATTGGCGACACCAAGGGTCACCACGTTGCCCGTATAGCTTAAAGGGCGTGTGTCGCTCAGAAAACTATTAAACGTTACTGGGCTTACCTTTGTGGAGAGCAGAGCCAGGCAAAGGTCCCATACCTGGAGCAGCGTCTGCGTGCGGTCTTCCTCTCCGAATTCGAGCTCTCCGCTCACTCGCTGCCTCCGTAACCGAGGCCCGCTTCCGGCGGGCATGAAGGGTAGTTAAAGTGATCTATGAAGGAGGGGACGCGACTGTTTGCGCCCACAACGCGCCGATTATAGCAAATTCCAAGCCGTCTCCGCAAGCAGAACAGCGTCTGCTTTTTTGGGATTCAGAGAGATTTTTTTGATAGAATAGATATTAATGAGCTCGCTTTTATGGCCTCAATAAACGATGGTTGCACGGGATAATCTCCTAAGGGAGATTGCCACAATAAACCCTATGGTCAGCTGGAGCGATCGCGCACATCAGCGCTCTCGACCTTTTCTTCAGCGTCATAGGCGAAATTCAAAGGGACTATGCGTTATACTATAGGCATGTCGAGCCGTCAGCCTGAACCGCGCGAAACCATCCGCCCAAAACGTTTTTTTCACCCAACCTATTTCGGCCTAGGCTTGCTCGCCGGCGGCCTCCTTTGGGGAGGTCTTGCCGCCAGCTACGCCTATATCGCCACACACCCGCCTCGCATCCCCGTCCTCCTACCTAAAGACGCGCAAAGCCTCGGGCTAGAGGAGGTCACCTTTCTCTCGCGCGATGGCATTGCCCTAAGTGGTTGGTTTTTACCGGCCAAAGGCAATGCGATCGGTGGGGTCGTCCTCTGCCACGGGCATCTCTTTAATCGCATGGAGATGCTCTATTGGGCACGACTTCTGAGAGAGGCTGGTTTCCACACACTTCTGTTTGATTTCCGC
KOK=        91
KK= 1386517  LL= 1387326  Z=    6.55  JJ= 1386517  DL=   810
A===      111      112      113      114      121      123      124      131      132      133      134      141      143      144      211      213      214      223      224      231      233      234      243      244      313      314      323      333      334      343      413      433
B===      222      122      422      322      212      412      312      242      142      442      342      232      432      332      221      421      321      411      311      241      441      341      431      331      424      324      414      444      344      434      423      443
RRR=   -0.958   72.548   33.090    0.932    2.153   15.357   -0.446   -1.976   -0.117   17.065   -0.136   -1.074    7.868    0.237    0.545    0.342    1.925    1.298    5.906    0.971   -1.903   -0.224   -3.097    3.293   -1.172    2.039   -1.736    0.034    9.118   -1.162    2.039   25.159
X1==    1.980    6.930    4.604   -1.373    2.029    5.437   -0.611   -1.361    0.162    4.714    0.554    1.583    2.600   -0.154   -0.422    0.162   -1.358    0.954    1.677   -1.346    2.015   -0.097    1.971    1.927    1.274    0.554   -0.767    1.569    1.526    2.155    1.918    4.673
X2==   -0.484   10.469    7.187   -0.679    1.061    2.825    0.729    1.452   -0.721    3.620   -0.245   -0.679    3.027   -1.540   -1.291    2.115   -1.417    1.360    3.522   -0.721   -0.944    2.313   -1.571    1.709   -0.920    3.681    2.264    0.022    5.976   -0.539    1.063    5.384
CD1=        4       10        8        0        4        9        1        0        2        9        3        4        6        2        1        2        0        3        4        0        5        2        5        5        4        3        1        5        5        6        5       10
CD2=        1       15       12        1        3        6        3        4        1        8        2        1        7        0        0        5        0        4        7        1        1        6        0        5        1        8        6        3       13        2        4       12
AGCCGGCAATGGCAATGCGGTACGGGTGGCATCCACACCGTTTTGTCCTGTAACGGAAACATTGGTCGCCGCAATAGCCGGATAGTCCGGGGTGCTTGTGCCATCACCTGGGAGCTGTTCCCAAGGCAACGGGTTCATCACAGAGCTAGGCCCACCCCACCAAACCAGCGACGGCATCTGAACGATAATGTTGAGTGGGCTTCCTGTCAGCAACTGGTAAGCGCTTCTGTCTTCCACATAAAACGCCGGAACTCGATTCCCGTTGGCATCTATGCCACGATACTGTACGCTGCTGCCATCAACAGCCATATCGAGCGGGGCAAAGAGCGACTTTACCCCAAAATTACCTATCCAACCGGTCTGTGCCCCATTGCCCAACAGTTCAGCAATGTTATTGATGGTAATATTGGGATTATCCGCCGACGGTGCCCAACCAATGATATTGAAAATGTTATTGCCGGTTTGGTCGGCACTGCCCGAACCCGAGGGGTTCGTACCGGCGACCGTGAGCGCCAACGGGTTGGTAATGTAGACTCGCCGTGCCCGTCCACGGGCTGCGATATTGTTTGGAGAGCTTTGCAAGGCCCGACTGACATTGCCGAAAATGTAACCGTGGTCGGCTCCGTTGACATCCCGTTGCCCGCCGAAAAAGAGCGGAGAATCGAAGCGGGCCGGTGTGTAATTGATAGTCTGGTTTCCGTTTTTGTAGACAACATTCTGCTCGATATGAGCGCGGGCTGAAACCCGATAGCCCGATATGCCGGGGGCTAATGGATTATTCGCATCCGGCTGAATCGGAATAGAGGCCAC
KOK=        92
KK= 1441657  LL= 1442496  Z=    4.96  JJ= 1441357  DL=   840
A===      111      112      113      114      121      123      124      131      132      133      134      141      143      144      211      213      214      223      224      231      233      234      243      244      313      314      323      333      334      343      413      433
B===      222      122      422      322      212      412      312      242      142      442      342      232      432      332      221      421      321      411      311      241      441      341      431      331      424      324      414      444      344      434      423      443
RRR=    0.302    0.093    1.088   10.056    7.120   13.297    0.202    0.000   -0.361   -0.164   15.030    0.160    0.164    0.126    0.498   -0.361   -1.659   50.761    5.801   -0.309   -0.078    1.016   -0.673   -1.142    0.050    2.790   63.305   -0.848    0.017    1.975    3.464    0.899
X1==    0.144   -0.295    0.542    2.638    2.278    4.630    0.163    0.031    0.876    1.905    4.266   -0.431    0.085    0.028   -1.581    0.876   -1.343    4.826    0.762    0.251    0.153   -0.649   -0.649    4.156   -0.579    2.474    5.632    0.772   -0.012    1.150    3.071    4.636
X2==    2.099   -0.315    2.009    3.812    3.126    2.872    1.235    0.009   -0.412   -0.086    3.523   -0.372    1.926    4.435   -0.315   -0.412    1.235   10.517    7.612   -1.233   -0.510   -1.566    1.037   -0.275   -0.086    1.128   11.241   -1.099   -1.330    1.718    1.128    0.194
CD1=        4        2        5        7        6       10        2        4        4        8       10        2        3        2        0        4        0        8        2        3        3        1        1        6        3        7       12        6        3        5        8       11
CD2=        3        1        3        6        5        5        4        1        1        1        6        1        4        9        1        1        4       18       17        0        1        0        4        3        1        3       16        0        0        4        3        2
CAGCACATGGAGACGCTCTTCACACCGGACACAAAAGAAGGCCATGAGCAAACCTCCACCGACCAAACCGGCTTGCTAGACGCCTCAAAGCTCTCTTACACGCTCGCCAATGCCGAGCCCATCGCTATAGAAGAATCGCAAGAAGTCTCCCCCATCGCACAAAACGAAACTCCCTCAACGGAAGCCAAGCCAATAGAAACACCACTTCAAATGTTGGAAGAGGTCCCAGAAGCGCCTCGCTCCTGTACGACGCCTCAGCCTACCCCTCCCAATGAGCTGAGAGATTGGCTTGAAACTCAGCCGATACCGGCTCCCAAAATCCCTGTAGAGGACCTCCGTACCCAAGTGGATCGTCTGTTTTCACAGTGGCAAGCCCTCAACGAGCAGCCTGAAACGGAGAGCGAGCGTATCGTCACGCTATTTGAGATACGTGCACTGGCGTGCGAGATCAACGCACTCTATACCCTCGATGTTATCTACGACGACCAAAGCCGTAGTAGGCTAGAGCAGCTTCAAAACAAGATACTCTTCTTCCGCGAGTACGCCAAGGATATAGAACAAAGCCTTCCCTTCGAGGTTTGGGACAGACCTACCGAACCTGCAGAACACGCTATCACTACAAAGGAGTGGGTTCAGCTTGCCCAATATTTCCGCTATACGGCTCAAGCCCAAAGGGCGTTAAACTGGTGGGAAGCGCATCGCTATGAGATTCATCCTGAAGAACGCCACAAACTCCTCGACTATATCGCCGCCGCCCAACAACTTCTCTTTCGTTTCATCACGCAATTCGGAGGTTTCGATAAGCTACAAGAAAAGCTCTACAAAACTATCACGACCCAT
KOK=        93
KK= 1443877  LL= 1444506  Z=    5.52  JJ= 1443697  DL=   630
A===      111      112      113      114      121      123      124      131      132      133      134      141      143      144      211      213      214      223      224      231      233      234      243      244      313      314      323      333      334      343      413      433
B===      222      122      422      322      212      412      312      242      142      442      342      232      432      332      221      421      321      411      311      241      441      341      431      331      424      324      414      444      344      434      423      443
RRR=    4.391   -0.927   14.936    0.172    0.279   -0.030    2.893    0.801    1.899    0.005    1.532    7.595   18.622   31.157    0.055   -0.971   -0.166    0.675    6.331    0.321    1.623    3.661   29.069   -0.456   -0.685    0.893    0.219   -0.810   -0.689   -0.448   -2.030    1.194
X1==    2.840   -0.765    3.453    0.503    1.322    0.189    1.657   -1.187    2.471   -1.610    1.500    5.661    4.631    5.154   -0.070   -0.572    0.154    0.992    2.932    0.189   -1.216    2.057    4.523   -0.434   -0.343    0.874   -0.384    1.995    0.566   -0.118   -1.004    2.620
X2==    1.546    1.211    4.325    0.342    0.211   -0.161    1.746   -0.675    0.769   -0.003    1.021    1.342    4.021    6.045   -0.789    1.698   -1.077    0.680    2.159    1.698   -1.335    1.780    6.427    1.050    1.997    1.021   -0.569   -0.406   -1.217    3.801    2.021    0.456
CD1=        9        1        9        4        4        2        4        1        5        0        5       13       10       11        2        1        2        2        4        2        0        4        7        1        2        4        1        5        3        2        1        6
CD2=        2        2        5        1        1        1        3        0        2        1        2        2        5        7        0        3        0        3        5        3        0        4       10        3        3        2        1        1        0        6        3        2
TGATCGCCTCCCCAATGCGCCCGACTCAGCCAACTGCCCAACACTCCTGCTGCAGTCATGGCAAAAAGAAGGGTTTTCTCTCTGAGAGGCATTTGATGCACTGTTTGCCACCCTAAAAGGGCGATCAGGATGATAAGTGGTGCATATAGCGGGAGGTCGTTGTAAAGAAACAACAGCGCTAAGACGGCATGAATACCATTGGAAAGCGGCACTCGAAAACAGTAAAACCAAAACCAGCCGTTTGTGGCACGATTTAGAAGGAGAACGGCGACGACGCAGCCTCCACCTGTTAGCCCCAGAAGAAGACATAGAGATCGCCAATCTCGCAGGTGCCAAAGCGCCAAAACTGCCGCTACGATAAAAAGCAGGGCCTGCTGCTTGGTAAAAAAGGCCAACGTAAAAGCGAATGAGGCTGTCAAGGTTCCAATTCGTCCTTTGTCAAGCGCATAGATGCCCAGTAGAGAAAGGAACAAAAAGAGCATATCGAGACGTTCGAGGTCATACCATGCCCCGGTTACTCGATAGGCGGCTAGAAACAAACCGGCAGCAAGGGTGGACCAGAGGGCGCTTTGGGTGGAACCCGCAGTAAGCTGCTTCGTCCACAACGCGATGAGAACAGCACATCCTATC
KOK=        94
KK= 1487437  LL= 1488216  Z=    6.46  JJ= 1487077  DL=   780
A===      111      112      113      114      121      123      124      131      132      133      134      141      143      144      211      213      214      223      224      231      233      234      243      244      313      314      323      333      334      343      413      433
B===      222      122      422      322      212      412      312      242      142      442      342      232      432      332      221      421      321      411      311      241      441      341      431      331      424      324      414      444      344      434      423      443
RRR=   -0.089    2.162    6.281   10.924   -1.361   -0.668   -0.759    0.267    1.731    1.161    3.404    0.296    4.813    0.946    0.988   -0.437    0.040   46.725   10.051    0.023    0.310    0.664    0.375    2.261    6.087    0.668   79.259    2.251    0.542    1.662    0.695    7.213
X1==    0.482    1.258    2.101    3.198    1.258    2.014    1.609   -0.727   -1.460    0.664    0.943   -0.582    2.214    1.905    1.258    1.319    0.123    8.072    2.263   -0.071    1.176   -1.005    0.245    1.819    1.854    0.307    7.605   -1.552    1.296    3.972    0.943    2.366
X2==   -0.184    1.719    2.989    3.416   -1.082   -0.332   -0.471   -0.368   -1.186    1.749    3.610   -0.508    2.174    0.497    0.785   -0.332    0.327    5.789    4.442   -0.332    0.264   -0.661    1.531    1.243    3.284    2.174   10.422   -1.450    0.418    0.418    0.737    3.048
CD1=        2        3        5        6        3        5        4        1        0        4        4        1        6        5        3        4        2       14        5        2        5        1        3        5        6        3       16        1        6       11        4        8
CD2=        1        3        5        6        0        1        1        1        0        4        7        1        5        3        2        1        2        8        7        1        2        1        4        4        6        5       15        0        3        3        3        7
GAGTTGGCTAAAGAACTTGGCATGTCAGAGGAGAAGCTCACCGAGTTGCTGCGTAGCTCCGTGGAGCCGCTTTCCTTAGAAATGCCGGTGGGTGAAGAGGGCGAGAACCGATTGGCTGACCTCATTCCTGCAGGTGACGCCCATAATCCGGCAACAGAAGCCGCGCACATGGCCGTGCGTGACGCTCTCATGGAGGTGCTTGCCGAGCTAACGCCTCGTGAGCGTGACGTCATCATTCTTCGCTTCGGACTGGATGGCGCAGAACCACGCACCCTAGAGGAGGTAGGAAACGCCCTTGGTTTAACCCGTGAACGCGTTCGCCAGATCGAGTCGTCTGCCCTCGCAAAGCTGCGCCAACAACGCAACAATCCGCGCCTGCGCGAGGTGATCGGCCTGAAGCCCACGCCGGAGTAGCGGATAGCCGAAGTTAAAGTTAATGCGAGGGGCTTCTCATACAGAGTGGCCCCTCGCTTCGTCTTCTTGAGCTTCTTTCAACAAACGCTTAAGAGCTGCTGCTAAAGGATTTTCTGATAACGTTGTCTCTTGCGTGCTCTCCACATAGAAGCGCCAGGCATCCCGTTCTGGATCCTCTACAGCTCCCTCACGCGCTTCCGGTTCAAGCCAGTTAGCTGGTAGCTCCAAACCCAGTTCCAAGGCGCTCTCTTCTACAGCCGCAGGAGGAACCCACACCACTCCCAACTCTTCATACTCTTCGGTAGGTGGCACCTCTAAAAGTCCCTCCGGGTTCTCTTCGTCTACCAGCACTGGAACTGGCTCTGC
KOK=        95
KK= 1492237  LL= 1493256  Z=    6.15  JJ= 1492177  DL=  1020
A===      111      112      113      114      121      123      124      131      132      133      134      141      143      144      211      213      214      223      224      231      233      234      243      244      313      314      323      333      334      343      413      433
B===      222      122      422      322      212      412      312      242      142      442      342      232      432      332      221      421      321      411      311      241      441      341      431      331      424      324      414      444      344      434      423      443
RRR=   36.235   -0.488    4.191    2.460    4.167    2.560   13.148    0.475   -0.278    5.386    0.287    0.270    1.228    0.731   -1.651    1.598   -2.993    2.875   -0.483   -0.875   -0.398    0.429   -2.886   44.508   -2.671    0.059   33.668    0.448   -0.260    2.849    0.287   40.640
X1==    5.111   -0.353    3.972    0.641    3.020    2.597    6.316   -0.318   -0.808    4.080   -0.695   -0.247    0.739   -1.363   -1.197    4.640   -1.438    2.443   -0.142    0.554   -0.754    1.059   -1.221    9.477   -0.770    0.022    6.406    0.978    1.139    1.139   -0.695    8.676
X2==    7.090    1.380    1.055    3.836    1.380    0.986    2.082   -1.494    0.344    1.320   -0.413   -1.091    1.662   -0.536    1.380    0.344    2.082    1.177    3.392   -1.580    0.528    0.405    2.363    4.697    3.467    2.699    5.256    0.458   -0.229    2.501   -0.413    4.684
CD1=        6        1        6        2        5        6       11        1        1        8        1        1        3        0        0        9        0        8        3        3        2        5        1       19        1        2       15        5        5        5        1       18
CD2=       19        5        6       12        5        4        6        1        3        6        3        2        7        3        5        3        6        3        6        0        3        3        6       10       10        9       10        4        3        8        3       12
CTCTACGAGGGTGCGCCCAACGGCGTGGTGCCATGGCATCTCTGGATCGTTCCATTGCTCTGCTGGCTTGGTTTCTTTCTAGCGCTCTGGTGGTGTTTAGCAAGCCTCATGGGGCTGCTCTACCATGCATGGGCCGATGATGAGCGGCTCTCCTTCCCCCTTGTCGCGCTACCATTAGAGATGTCGCAAACGGATGTTCAAGGCCCACCCTTCTTTCGGAACCCGTTGATGTGGTCTGGCTTTGCGCTTGCTGCCGTATATAATCTCATCAACATTGCCCATGCCCTAGCCCCGGCATTTCCCGCCATGGGCAAACAGTTCGATCTCTCGCCTCTTTTCACCTCACCACCTTGGAGTGAGATGAAACCGCTTATTTTCCATATCCGTCCAGAGCTGATTGGGCTGGGTTTTCTGGTTTCAACAGAGATAAGTCTTACCGTGTGGGTATCCTACTTTGTGCTAAAGCTCGCAGCTGTTTTCGGGGTAGCCCATGGAGCTTCTCCTGGCCTTTTGCCGTACTTTCAAGAAGAGGGCATAGGTGCCTACATGGTGCTTGCCGTGCTGCTGATATGGTTAGCCCGACGACGCCTAAAAGAGGCTTGGAAATCGGCCTGGCACAACATTACCGGCCCAGACAACACCCGCTATCGCCGACTTTGGCTAGGATTTTTTGGCGGGTTCCTCATCACCTGGAGCTACATGTGGATGGCGGGAATGGGTTGGTGGATCGCGCTGGCCTATCTCGCCCTCGTTGTGGCGGTCGCCATGGTTTACGGCCGGCTTCGTGCTGAAGCCGGCGTCCCACTTATCTGGCTGTTTCCCTATCAACAACAAAAGGCTTTTTTTCTGTACACCTTTGGCTCGGCCCCGTTTGCCCGCAACAGCCCATCAACTTTAACCGTGTGGGCGCTCTTTGTGTTTCTCGCCAGAGGCTATTTTCCAGAAATGACCGGTTACCAGATAGAGAGTTTAGAGATAGCACGCCGTGTGAAAATTCATGCTGCAAAACTTTTTTCGTTT
KOK=        96
KK= 1520227  LL= 1521216  Z=    4.74  JJ= 1520077  DL=   990
A===      111      112      113      114      121      123      124      131      132      133      134      141      143      144      211      213      214      223      224      231      233      234      243      244      313      314      323      333      334      343      413      433
B===      222      122      422      322      212      412      312      242      142      442      342      232      432      332      221      421      321      411      311      241      441      341      431      331      424      324      414      444      344      434      423      443
RRR=   16.840    1.427   -0.239    9.114    5.717   15.014    6.349    0.774    0.350    0.054    3.247    2.160   14.201    2.193   -0.047   -0.257   -0.581   13.411    3.412   -2.182    2.255   11.424   -0.532    0.334    0.758    4.143   15.532    0.483   -0.079    2.310   -0.695   17.997
X1==    3.547    0.821    1.282    3.657    3.289    5.289    4.019   -0.509   -0.362    0.150    1.963    1.869    2.569    0.741    0.204    0.266   -0.368    3.085    1.755   -0.990    1.606    3.510    0.321   -0.322    0.758    0.750    2.245    2.067    0.205    2.674    0.750    3.908
X2==    4.747    1.738   -0.187    2.492    1.738    2.839    1.580   -1.521   -0.967    0.357    1.655    1.156    5.528    2.958   -0.232   -0.967    1.580    4.346    1.944    2.204    1.404    3.255   -1.656   -1.038    1.001    5.528    6.918    0.233   -0.383    0.864   -0.927    4.605
CD1=        9        4        5        9        8       11        9        2        2        3        6        6        7        4        3        3        2        7        5        1        5        8        3        2        4        4        6        6        3        7        4        9
CD2=        9        5        2        6        5        7        5        0        1        3        5        4       11        7        2        1        5       10        6        6        5        8        0        1        4       11       14        3        2        4        1       10
TTGCGAGCTTGCGACCGCGCGATCCGTTCGCAATAGCGATAAGAGGCTCTGAGACGATCTTGCATAAACTGGTGAGAAGGCCTATCGAGCTGAGGCATCGCTTCCCAAAAACTCCGAAAATTGCTGAATAAGTTTACCCGATCCAGCATAAAGCCCCTGTTTTAGAGAGATTCCTAACAGATGAGCAGGTCGCCCCTCCATCGCAGGAGATGAACAATGTCGCTTGCTCTACCAAAACTGTGCGCTTTCGCTCCCCTTAAGTCGTTCTCCGTCCACAAAGCTTGATTTTGACCTTCTCTATGAAGTATTCTCTCTTCAAGGACGATCAGAACGATCGAGAATACCACGGAAATAGAGTTCTAAAAGATGCCTAAATCGCTGAAGATTCTGCCCGACGAAATGCGACGTGCGGGTCAAATAGAGTTTACACCTATCCCCCTAAACCAGTACCGCCGTACGCTTAAAGAGGAGCTTGATCGGTTTGCCCGTGAAGATTTGGTGCGCATCTATCGGGACATGCTGATCATTCGCACTTTTGAGAGCATGCTCGATAGCGTTAAGAAAACGGGAGGCTATCGTGGAATCGCGTACAACCACCGAGGGCCTGCCCATCTCTCCATAGGTCAAGAGGCTGCCGCCGTAGGCCAAGCCTTTTTACTGGATGTGAACGACCATATTTTCGGCAGCCATCGCAGCCATGGAGAAATCTTGGCGAAAGGGCTTTCTGCTATAGAAAAGCTGCCGGAAGAGACTCTCCAACAGATCATGGAGCGCTATTGGGATGGAGCCACCTTACGAGTGGTGGAGAAGAGGATAGAGCAGGCTCCGGAAGGCCCTCCGCTTCACAAGGAGTCGGAAGTTAGAAATCTAGCCATTGATTATCTGCTGTACGGCGCCTTGGCTGAGATATTTGGAAGAGAAACGGGCTTCAATAAAGGGATGGGTGGCTCGATGCACGCCTTCTTCCCTCCCTTTGGCATCTATCCTAAC
KOK=        97
KK= 1555177  LL= 1556346  Z=    4.64  JJ= 1555177  DL=  1170
A===      111      112      113      114      121      123      124      131      132      133      134      141      143      144      211      213      214      223      224      231      233      234      243      244      313      314      323      333      334      343      413      433
B===      222      122      422      322      212      412      312      242      142      442      342      232      432      332      221      421      321      411      311      241      441      341      431      331      424      324      414      444      344      434      423      443
RRR=   22.941    4.496   13.962   14.524    0.208    2.868   -2.090    1.836    0.328    4.137    0.156    8.347   -0.487   19.385   -0.230    0.408    7.570    1.618    6.315    0.194   -3.115    7.965   10.441   11.418    0.073   -0.075    8.037    6.121   -1.754    1.812    0.940   16.785
X1==    4.489    2.364    2.958    3.965   -1.550    2.815    1.981   -1.145   -1.198    2.144    0.324    2.722   -0.223    3.462    1.712    1.095    1.981    0.431    4.240    0.522   -1.520    3.438    4.507    2.740    0.598    0.870    3.015    2.723    2.195    2.195   -0.769    3.636
X2==    5.111    1.902    4.720    3.663   -0.134    1.019   -1.055   -1.604   -0.274    1.930    0.482    3.066    2.187    5.600   -0.134    0.372    3.822    3.757    1.489    0.372    2.049    2.317    2.317    4.168    0.122   -0.086    2.665    2.248   -0.799    0.825   -1.222    4.616
CD1=        9        6        8        9        0        8        6        1        1        8        4        7        3        9        5        5        6        4       10        4        1       10       12        8        5        5       10       11        9        9        2       12
CD2=       10        5       10        9        2        4        1        0        2        6        4        8        7       14        2        3        9        8        5        3        6        7        7       11        3        3        7        7        2        5        1       12
GGCAGAAGGTGCTACAGATTCCCCTCGTGCCCATCTTAGGAGCGCATTTTTGGTTTGATCGGCCCATCGCCTGCCCGAAAGCCGTTGCCGTGCTCGATCGGCGCATCGAGTGGATTTTTCATCGCTCGCACAATCTCGGCAAAGACCCCCAAGAAGGCTCTTGCCTTAGCATAGTGATCAGCGCCTCCTATCCTTACGAGACGATGGAGAAGGAGCACTTGAAATCGCTGCTGCTAGAAGACCTCGCCGCCTGCCTGCCAGATGTGGCAAAGGCGCAACTTGTGCATTGGACGTTGGTGCGTTGGCCCAAAGCCACCCTCTCACCAGCACCAGGGATAGAGGCTCTGCGCCCCCCCCAAAAAAGCCCCCTTTCCAATCTGGTTGTTGCCGGAGAGTGGACTCAGACCGGTTGGCCCTCCACCATGGAGGGTGCTGCTCGAAGCGGTTATTTAGCAGCACGTATCATTTTAAACCAGGAGGGTTTGCCCTGCTCCCTACCGGTTCCCGACCTGCCCAAAACCGGCTTGGCTAGGTGGCTTCTGCGAGAGAGAACGAAAAGGTGAAGGGCGAATGGGGAACTAAGAAAAGCTGCAACTAGTGTCTCTAGAACCTCTACAACCCCTCCCCGCGCTCATCAAACCGGAATCTGGCAGGGCACCTTCATCTGTTATGACCGCGGGATCGCTCTCTGTGGGGAAGCGGCAAGGAGGGTAAAATCTATCGCGATTTGTTACCCTCTTTTCTCCATAATAGAGGGGGAACCATTCTAATAGCGGCTGAGACAAAGTTCGATCGCTATACGGTATTTAAAACGGCACCCTATCGTCAGAATGGGAGGAGGATATGCCTCACAATCGTAAAGCGCAAAGAGGCGTACGTCGAAAAGTTATTTTGTGGCTTTTTGCTGCCCTACTTTTTGTAGGGAGCTTTGCAGGTGGCGAGCCTCTTTTGGCACGCCTCTACCAGCTGTATAACGATCGCTCCCTCGCCGTCGCCATCGAACGCGGCGATAATGCCATGCTCCTTCGCCTTCTAAACGCTGGTGCCGACCCCAATTTTCCTCTTGATTATGAGAACCCTAAGCCTACGCCGGCCACCTACTTAAAAAACGCATTGCACGGGCCTTTGCGTGCCCCACGCGTTCCCGTTACGACGCCACTTATGTTGGCT
KOK=        98
KK= 1568227  LL= 1569156  Z=    5.86  JJ= 1568077  DL=   930
A===      111      112      113      114      121      123      124      131      132      133      134      141      143      144      211      213      214      223      224      231      233      234      243      244      313      314      323      333      334      343      413      433
B===      222      122      422      322      212      412      312      242      142      442      342      232      432      332      221      421      321      411      311      241      441      341      431      331      424      324      414      444      344      434      423      443
RRR=   10.477    3.227    0.097    0.286    1.703   93.088    7.652    0.001    0.055    4.013    0.124    0.305   -0.648   -0.543    1.689   -1.664    2.702    0.027    3.853   -1.278   -0.367   -0.864    1.401   -0.072    7.007    4.162    1.752    0.411    3.836    6.046    0.872   20.750
X1==    4.492    2.081   -0.711    0.178    2.081    9.387    0.971    0.002    0.030    2.710   -0.220    0.936   -0.220    2.764   -1.224   -1.410    1.736    0.058    2.551   -0.690    0.885   -1.526    2.475   -0.015    3.332    1.762    2.140    0.819    1.103    4.560   -1.541    4.560
X2==    2.332    1.551   -0.136    1.602    0.818    9.916    7.878    0.543    1.852    1.481   -0.566    0.326    2.948   -0.196   -1.380    1.180    1.556    0.474    1.510    1.852   -0.414    0.566    0.566    4.683    2.103    2.363    0.819    0.502    3.476    1.326   -0.566    4.551
CD1=        7        4        1        2        4       15        3        2        2        7        2        3        2        6        0        0        4        2        5        1        4        0        6        2        8        5        6        5        5       11        0       11
CD2=        5        4        2        5        3       17       15        3        5        5        2        3        8        3        0        4        5        3        5        5        2        4        4       12        6        7        4        4       10        6        2       12
ACATTTTGCATTGGGGATTATCGGGATCGGTGCGGCTTTCTGTCCACTTAGCCATCTCGGCACAAAAGATATCGAGATGGCCATCGCGGTTGAAATCGGCTACGGCGAGTGTGTGGCCATGCACCACATTTCGCTCAAGGAGGTCGTGTGCCGTCCAGTTTGCTGTGACACGCGGATCGCCATGATAGGCATACCAGCGTAGTTGGCCAATAGCATCACCATTGACCATCACCACTTCAAGCTGCTTGTCACCGTTGAGATCGCCTACCGCTATGCGCGGATGCGTCTGATCTGCAGCAATGACATAAGCAGAGAACCGATTTTGGCCCTCATAGCGAAACCACTTGCCCCCTGCCAAAAGCTCAGGCTTGCCATCGCCATCTATATCGCCAGCAGCTAGCCCCTCTCCCGCGCCCGACCAAATGTCATAGTAGGGCCACGGCTCAACATAGGGATCGGATGGGATAGGGGCATAGTAGAGCTTTTCGGCTCCTTGGTTCCAAAAAACCACTCGGCTTGCCCATCGCCATCGAAATCGCCAAAGAGCTGATCGTGATGTTGGTGGGCGCCGTCCGGCTTAATAACGTGGCGTTTCCACGGAGTGCCCGGCGCATAGTGGGGCCATGGATTCTCCCACCAGTAGAGCGCACCGCCTTGATAATCGTTACCGGCCACGATATCGAGATCGCCATCCCCATCAATGTCGTAGCAGGCACAGCCCGCCTCAATGGGGATGGCCTCATCTTCGATCACGTAGATCGCCCAACCCTGCATCACCCGGCGATACCACGCGATGGCAGGTGCCTTGCCCCTGCAAGTGATGATAAAATCCTTATACCCATCGCGATCGAAATCGGCCACGAGGCATCCGGTCTGTTGATTCGAGCCTGGAGGGGTAGGTAGATCCCCATTACGGCTCGAAAGATGTCT
KOK=        99
KK= 1617937  LL= 1618656  Z=    5.67  JJ= 1617877  DL=   720
A===      111      112      113      114      121      123      124      131      132      133      134      141      143      144      211      213      214      223      224      231      233      234      243      244      313      314      323      333      334      343      413      433
B===      222      122      422      322      212      412      312      242      142      442      342      232      432      332      221      421      321      411      311      241      441      341      431      331      424      324      414      444      344      434      423      443
RRR=   28.912    4.653   -0.708    2.690   -2.256    8.759    5.302   -0.490    0.329    3.703   21.462    0.826   -1.608    3.317    0.278    0.487    0.936    4.756   -0.632    0.550   -0.152    0.032    1.072    9.381    8.487    3.728   30.920    1.130   -0.123   -0.540   -0.314   13.250
X1==    4.396    1.770   -0.320    2.876    4.416    2.246    2.174   -0.958   -0.952    1.432    4.760   -1.418    1.300    4.130   -0.214    0.967   -0.696    3.544   -0.690   -1.592    0.827   -0.076    2.699    1.813    3.283    1.300    7.013   -1.114    0.488   -0.850   -0.776    3.164
X2==    6.577    2.628    2.213    0.935   -0.511    3.899    2.439    0.511   -0.346    2.585    4.509   -0.582   -1.237    0.803   -1.296    0.503   -1.345    1.342    0.916   -0.346   -0.183   -0.422    0.397    5.173    2.585    2.867    4.409   -1.014   -0.253    0.635    0.405    4.188
CD1=        9        5        2        6        9        6        5        1        1        5        9        0        4        7        2        4        1        8        1        0        4        2        6        4        8        4       14        1        3        1        1        7
CD2=       10        5        4        3        1        6        5        2        1        4        7        1        0        3        0        2        0        3        3        1        1        1        2        9        4        5        6        0        1        2        2        6
CTCTCCCATCGTATACAGATTTGGCTCTGCTGCCTCTTTGGCTATACGCTCTTTGGCGAGATGCACATACTCCTCTTTGATTTCGATCCCGATGTATCGGCGATCCAAACGAACGCAGGCTACTGCCGTTGTACCTGAGCCGATAAAAGGGTCTAATACCACATCTCCAGGCTCAGTAAAAAGTTTGATGAACCATGTAGGCAATTCCACAGGAAACGTGGCAGCATGATAACGATTATAGCACTCGGTTGCCATGTGAAGCACATTATCAGGATAAGCTAGCTCACGTCCGAGCCAGTTAGCGACCCGTTTGCCAAAACCACTGCCAACCTGCGAGGTGAATCGGGTGAGATCGTTTTCGCCAAGCCTCTTAAGCCGTTCATGCCTCCAATCTCCCATCGGCACCGTCACGGCTTCCTGAAACATTTTGAACTGCCGTTGTTTCGTAAAATGGAGGAGGCGCTCCCATGCATCTCTAAAACGATTAGGCCATTTGCCTGGATAACAGTTCTTTTTGTGCCAAATATACTCTTCCGTCCAAAGCCAGCCCTGCTGACGCATGGCCAGAATGAGTTCTAACACATACGTGTGACGCTCACCGTTTACCACACGTTCCTTAATATTCAAGATAAAGGAACCGGTTGGTTTCAGAGCACGCCTCAGCTCCGCTGCAATAGGAAGAAACCACTCTACGTAGTGGTCTGGATGAATGCCACCATA
KOK=       100
KK= 1629847  LL= 1630866  Z=    6.61  JJ= 1629817  DL=  1020
A===      111      112      113      114      121      123      124      131      132      133      134      141      143      144      211      213      214      223      224      231      233      234      243      244      313      314      323      333      334      343      413      433
B===      222      122      422      322      212      412      312      242      142      442      342      232      432      332      221      421      321      411      311      241      441      341      431      331      424      324      414      444      344      434      423      443
RRR=   20.715    0.385    4.966    1.141    4.885   84.407    4.915   -1.555    2.243   12.593   -0.115   -0.616    0.875   -0.097    1.662   -1.419   -0.951   17.054    0.623    1.263    1.397    0.326   -0.038   -0.553   -0.381    5.506   43.867    0.740   -0.414   10.399   -0.513   61.276
X1==    3.895    0.195    3.693    1.687    2.479   12.453    3.744    1.073   -1.522    5.100   -0.087   -0.911   -1.792   -0.681   -1.327    1.805   -1.536    5.264    0.501   -0.857    1.163   -0.608   -0.031    1.084   -0.057    2.186    4.656   -1.539    0.429    4.906    1.049    7.393
X2==    5.318    1.971    1.345    0.676    1.971    6.778    1.313   -1.450   -1.474    2.469    1.316    0.676   -0.488    0.143   -1.253   -0.786    0.620    3.240    1.245   -1.474    1.201   -0.535    1.241   -0.510    6.645    2.519    9.422   -0.481   -0.965    2.120   -0.488    8.288
CD1=        7        2        8        5        5       21        8        4        0       12        3        1        0        2        0        5        0       10        3        1        5        2        3        5        3        7       11        1        5       14        5       19
CD2=        8        4        4        3        4       12        4        0        0        7        5        3        2        3        0        1        3        7        4        0        5        2        5        2       14        7       19        3        2        8        2       20
ACCGAGTTCGCCAAATTTCAGGCGTGCAACAGAGAGCTCCGCGATGCAGGTATACAGGCCGATACCCGCTGGTACACCGTGTTCGGCGCGATGACGTTCTTCATCGCCTCCGGTGGCTTGATCAACTGGGTTTACGGGGGCTGGATGGTCTATCGCGGACAGATGTCACTGGGCAACTTCGTGATGGTGAACTCCCTGTTGGGGCTCGTTTATGGCCCACTCATGTGGTTTGGCGACCTTAATCAGTGGTTTACACGCGCCATGGCAGGAGCAGAGCGCATCTTTGAGGTGATAGATGCCGAGCCTGAACCGCATGCGCGCGGTGGCATTCGCCATGCGATCGTGGGCGAGGTGGCATTCTGCGATGTGCGCTTCGGTTACGATAAGTCGAACCCGGTGCTAAAAGGGCTTACCTTCACCGCGAAGCCGGGCGAGATGATCGGCCTAGTGGGCAAATCGGGCGCCGGCAAATCTACCACCATCAATCTCATCTGCCGTTTTTACGAGCCGGATGCGGGCGTCATCCGCATAGATGGCATAGACTATCGGGAGATCGCCCTGGAAGATCTTAGGCGCCAAATTGGCATCGTTCCCCAAGAGCCTTTTCTCTTCCACGGCACCATCGCCGAAAACATCTCTTATGGACGCCCAGATGCCCGTTTTGAAGAGATCGTGGAGGCCGCAAAGGCGGCTAACGCCCATCAATTCATTCTCGCCAAACCGGACGGCTACGACACCGTGATAGGAGAGCGAGGAACCAAGCTCTCCGGTGGTGAGAGGCAGCGCATCGCCATCGCCCGCGCGATCCTGCACGACCCTCGTATCCTCATCCTCGATGAGGCCACCTCCTCTGTGGATGTGGAGACAGAAAAGCAGATTCAAGAGGCCCTACAGCGTTTGGTGAAAGGTCGCACAACCTTTGCCATCGCTCATCGTCTCTCCACGCTGCGAAACGCCGATCGGCTCATCGTACTGGAAAAAGGCGAGATCGTTGAAACGGGCACACACGCCGAGCTGATG
KOK=       101
KK= 1709797  LL= 1710666  Z=    6.64  JJ= 1709617  DL=   870
A===      111      112      113      114      121      123      124      131      132      133      134      141      143      144      211      213      214      223      224      231      233      234      243      244      313      314      323      333      334      343      413      433
B===      222      122      422      322      212      412      312      242      142      442      342      232      432      332      221      421      321      411      311      241      441      341      431      331      424      324      414      444      344      434      423      443
RRR=   22.804   -0.045   13.834    7.308   -0.445   -0.081    0.341    1.863   -0.010   -0.040    2.435   13.961   15.949    8.911   -0.045    1.080    1.637    1.654    2.174   -1.130    1.803    8.604   62.285    1.984    0.137    0.467   -0.435   -0.020    0.209    4.611    0.467    0.857
X1==    3.966    0.033    4.319    2.558    0.753    4.642    2.278    0.737    0.555   -0.140    0.973    3.911    3.533    3.148    0.033   -1.489    0.992    1.022    2.003   -0.807    1.003    6.237    8.063    2.246   -0.140   -0.307   -0.931   -0.300    0.137    1.348   -0.307    3.165
X2==    5.749   -1.345    3.203    2.857   -0.591   -0.017    0.150    2.529   -0.017    0.287    2.504    3.570    4.515    2.830   -1.345   -0.726    1.650    1.619    1.086    1.399    1.799    1.379    7.725    0.883   -0.979   -1.518    0.467    0.065    1.531    3.421   -1.518    0.271
CD1=        7        2        8        6        3        9        6        3        3        2        4        8        8        8        2        0        4        4        6        1        4       13       16        7        2        2        1        2        3        5        2        8
CD2=       10        0        7        6        1        2        2        6        2        3        6        7        9        6        0        1        4        4        3        4        5        4       13        3        1        0        3        3        5        8        0        3
TTCGTTAGGCAGTCGGCATAAGCAGCATGAAGGCCGGCGTTTCGTGAGTCTAACTGCACGGCTAACTGCCATTGTGTATCGGCTTCGGCAAAGCGGTTCTGTTGTTGTAAGAGGTCGGCATAGAACGCATGCGTTTTTGGATCGTTGGGGCGGAGGTTTACGGCCAGCGCTGCCTGCTGCAGGGTTTCGGTTGCTCTTTGGTGCGCCACCTGCATCGCTTGCCACTGTTTTTCTTGTCGTTGCAACTGGGCGATCTGCTGCCGAATGCGTATCTGCCAAGGCAGCGTGATAAGGCCTCCAAAAGCCACTAAGACAAGTAGAATCAGTAGAAGCCGTAGACGCTTTTTGTCGGGTGCACTCTTCATAGATTTTGAAGGATCTTCTCTAGAAACTGACATCTTTCCTGCTAGGGAATGAGGAGGAGCCAAAAAGCAGTTTTAGCATGAGAAGCGTAGCTCGGCAGAGACACTTTAATGGCTTGGAGTTGTTGCTAAAGACAGCTCCGTTAAGGGGCGGCCAGCCTTTTGGAGGGCTATCTTTAGCCCCTCTCTTCCGGCAGCATTGTGGGGGTCGAGCTGACAAACCGCTCGAAACTCGATGATGGCGCGAGGCAGATTGCCGATGCGAAGATAGTATTGCGCCAAACGGAGATGGAGAGGCACAGAATTGGGTGCGTTCATAATCTGGCGGCCTAAAGATTGCCACTCGTCAGCATCGCGCATCCTTTGCAAACTTTCTTGAACTAACTCCCTACCAGCAGCCCGCCTACCTAATGCGATGAGAGCGCGCCCTAACAATAACCCTACGTTGTCCATGTCTGGTGCGCTATCGTAGACGAGCTGCCAAGCGCGTATCGCACCCCGCAAATCC
KOK=       102
KK= 1327118  LL= 1327627  Z=    4.57  JJ= 1327118  DL=   510
A===      111      112      113      114      121      123      124      131      132      133      134      141      143      144      211      213      214      223      224      231      233      234      243      244      313      314      323      333      334      343      413      433
B===      222      122      422      322      212      412      312      242      142      442      342      232      432      332      221      421      321      411      311      241      441      341      431      331      424      324      414      444      344      434      423      443
RRR=    4.572   -0.730    0.511    3.636    0.073   53.070   -0.083   -0.129   -1.049    4.604    0.035    0.419    7.162    1.169    0.292    0.021    0.288   10.764   13.598   -0.303   -0.598   -0.634    0.855   -1.485    0.075    3.275    4.415    0.397    2.272   -2.357   -1.800    1.142
X1==    1.071   -0.340   -0.640    1.202    0.511    7.511    0.615   -0.640    1.123    4.074   -0.564   -0.429    2.497    0.490   -0.340    0.324   -0.267    2.278    2.753    0.324   -0.610   -0.400    1.254    3.460   -0.087    1.732    0.888    0.378    2.889    2.170    1.732    1.452
X2==    4.268    2.143   -0.798    3.024    0.143    7.065   -0.135    0.202   -0.935    1.130   -0.062   -0.976    2.868    2.388   -0.857    0.065   -1.078    4.725    4.940   -0.935    0.979    1.585    0.681   -0.429   -0.870    1.891    4.971    1.052    0.787   -1.086   -1.039    0.787
CD1=        3        1        1        3        2       11        2        1        3        8        1        1        5        2        1        2        1        4        4        2        1        1        3        5        2        4        3        3        6        5        4        4
CD2=        5        3        0        4        1        8        1        1        0        2        1        0        4        4        0        1        0        6        7        0        2        3        2        1        0        3        6        2        2        0        0        2
TACGACATCCAGGATGAGGATATCTACCAAGATTTGGCTACCGCCAAGCCGGGGCTGATTCTTTTCGCACTTGACCTTCACTGGACCGAGCGCCAGCCGATCACCCCTGACATCGCCGGTTTTATGACCCAAACCTGTAATCTTCCTTGGGAAACACGCCTCGAAATAAGCCCGGATGGACAATCGGCCACGCCGATCCAAGAGACTCGCGATCCCCAAACTATCGCTCAGGAGATCGGAGATCAGTTTCCTACTACCGAAGAGTGCGAACGCTTTGCTCAAGAGCTGGCTGAAACCTATGCCAACTGCACCGATCTCATCCTCGATCATCGAGACGGCAGCTTGATTCGGCGTCCACTGCCCATCCACTCCCCGATAAAAAGCCCGCGCTTTGGCTTCTAGTTCAAATGGCAATGGGGGTTGTTTAGGTCAAGCAGCGAACGAGGTAAGAGGATGCCTTAACGGAAGGCAATCTGCCCCAGAAAATCAATCGTACGATTGATTTTCTGG
KOK=       103
KK= 1338008  LL= 1338577  Z=    4.56  JJ= 1337378  DL=   570
A===      111      112      113      114      121      123      124      131      132      133      134      141      143      144      211      213      214      223      224      231      233      234      243      244      313      314      323      333      334      343      413      433
B===      222      122      422      322      212      412      312      242      142      442      342      232      432      332      221      421      321      411      311      241      441      341      431      331      424      324      414      444      344      434      423      443
RRR=    0.600    6.351    0.843   19.557   -0.130   47.974   -0.705    0.388    0.260    0.215    9.641    0.217    0.615    1.613    0.128    0.304   -0.668   15.695   -0.703    1.367   -1.737    0.088   -1.139    1.613    4.198   26.739   30.327   -0.055   -0.165   15.794    9.680    0.153
X1==    1.005    1.779    0.616    5.362    0.831    5.422    2.308   -1.149   -1.222   -0.544    3.591   -0.174   -1.257   -1.201   -0.118    0.439    0.570    4.174   -0.424   -1.222    1.509    0.184    0.945   -1.278    3.319    3.591    7.330   -0.156   -0.734    2.806    2.783    0.682
X2==    0.597    3.569    1.369    3.647   -0.156    8.847   -0.305   -0.337   -0.213   -0.395    2.685   -1.247   -0.489   -1.344   -1.088    0.693   -1.172    3.760    1.659   -1.119   -1.151    0.480   -1.206   -1.263    1.265    7.447    4.137    0.355    0.224    5.629    3.479    0.224
CD1=        2        3        2        7        2        8        4        0        0        1        6        1        0        0        1        2        2        7        1        0        4        2        3        0        6        6       12        2        1        6        5        3
CD2=        2        5        3        6        1       11        1        1        1        1        5        0        1        0        0        2        0        5        3        0        0        2        0        0        3       11        6        2        2        9        6        2
CTCGATAACGACCTGATCGTGCTCTTTGTCGTAGCGCACCAGTGCCGAATCACCTTCTAGCAACTCTCCCTTTAGGAGCGCTGCCGCAACACGCGTTTCGACTTCAGAGCGGATACGGCGCTTCAGCTCGCGTGCGCCGAACTCCGGTTGATAGCCGACCTCCGCGAGATGTTCGAGCAGCGTATCGTCGAACTGAAGGTTGATTCCCTGCCCACGGGCCGTACGGCGTACACGCTCAAGCTGCAATCGCACGATGTCCTTGATCTGCTCCTGTGTAAGCGCATGAAAGACGATCACCTCATCAATGCGATTAAGGAACTCCGGTCGGAAGTGGCGCCGAAGTATCTCCATTAACGCATTTTTAAGCTGATTATAGTCCTTACGCTGGTGTTCGGGCAGATGGAGATTCTGCTGGATAATATCCGATCCGAGGTTGCTCGTGGCGATGATAATCGTGTTAGTAAAGTCTACCACGCGCCCCTTGCCGTCGGTAAGGCGTCCTTCATCGAACACCTGCAGCAGCACATTGTAGACATCGGGATGCGCCTTTTCGATCTCATCGAGCAAGAT
KOK=       104
KK= 1340228  LL= 1341337  Z=    5.74  JJ= 1340198  DL=  1110
A===      111      112      113      114      121      123      124      131      132      133      134      141      143      144      211      213      214      223      224      231      233      234      243      244      313      314      323      333      334      343      413      433
B===      222      122      422      322      212      412      312      242      142      442      342      232      432      332      221      421      321      411      311      241      441      341      431      331      424      324      414      444      344      434      423      443
RRR=   15.881   -0.023    3.161    3.360   -0.712    4.137    1.355   -0.798    1.004    0.977   13.233    4.256    1.725    0.315   -0.836    6.046    0.024   24.083   -1.092    0.568    4.365   -0.005   -0.785    0.153    0.977   25.447   58.198    0.789    0.465    8.593   -0.221   16.671
X1==    2.813   -0.049    2.120    1.146    3.446    2.673    1.096   -0.377   -1.029    1.458    4.155    1.812    1.801    0.268   -0.748    3.907    0.437    4.433   -0.255   -1.646    1.397   -0.005   -1.749    0.847    1.458    5.920    7.936   -0.643    0.632    2.191   -0.552    5.828
X2==    5.645    0.455    1.491    2.933   -0.206    1.547    1.236    2.115   -0.976    0.670    3.185    2.349    0.958    1.176    1.117    1.547    0.054    5.433    4.280   -0.345    3.124    1.012    0.449    0.181    0.670    4.299    7.334   -1.227    0.736    3.923    0.401    2.860
CD1=        6        2        6        4        7        7        4        2        1        6       10        5        6        3        1        9        3       10        2        0        6        3        0        4        6       13       18        3        5        8        2       15
CD2=       11        3        5        8        2        5        5        6        1        4        9        7        5        6        4        5        3       11       10        2        8        5        4        4        4       11       15        1        5       11        4        9
CTCCAAGTATCCCTTTACATCAGCTGGGGAGATGCGGAACTGTTTAAAGATGGCCTGAGCCACCTCATTATCCGCAAGCACGTAGAGCAGATGCTCTGTATCCACCTCGGACTGGCCCCACTCGGCAGCCTTTTCGGCGGCCTCCTGCAACAACTCTTTGGTCTGCTCGCTGAAATAGCGGGAGATGTCCACCGCGTTGCGCTCACCGGAAGACGGTGTAGGCATTCGCCCTCCGAGAGACCAGCCCTCTTCTGGAGAGCGCAAGGAGCTTAGAATGTCTTCGAACTCCTCAAACAGTCCACGACCGAAAAGCGACTCGAAAGGGGAATAGGAGCGTTGTTCGCGCTGCCGAAACCGCATATAGTCGGCTTCACAGAGGTTCATATAGGTTTCACGACCGTCACGTCGAACGCGTACCCGCACCGTGGCCGGTCGAATCCCGCATACATCGCACAGTCTTGTCGCCATTGTTTTCTCCCTCCTATGATGCTGGCAAACAGTCTATCTCTCTGGTAGGAGCGCACGCAGTTACCTAAAGAAAACACCTACTTGTATGCTTTCGAAGCCTACGAGGTTGGCGAGTGTGTGAGATGGAGCGAGAAGCAGCAAACTATCTGAGGTTCTGTATCTTGAAACGGTCCCCTTTTCTTTTCTGCTCGGAAAGACCGTTCCAACACACCTCCATCCTAATTTTACGCAATAAGCCGACCGATAATTCTAAAACGAGGCTGTTTTTAGCTCTATTTTTCTGAACCGGCCTTTGTACCATCTCTTTACAGCATGCGACGCTTTACGTTCCGCTTACAGACCGTTTTAAACTACCGTCATACGATAGAGCAGCTGCGCGAGCAGGAGTTTACCGCCGCTCAAGGGCGGCTTGTGCTCGTTCAAGCCCACTTAGCGCAACTGCGTGCCGAATTCCAGCAAACGCTAGCGCTGCGTCCTGGAGCCCTTCCTGGCGAGCGTTTTGATGCGGCCTCCATTGCCGACAGAGAGCGATACCTCCAAACGCTTCAGACGGCCATCGAAGAGCAGCAGCGCAGGCTGGATGCCGCCCAGATCGTGGTGGAGGAGAAGCGGACGGCCCTTGTAGAAGCGCGTCGTGCCCGT
KOK=       105
KK= 1344428  LL= 1345447  Z=    4.64  JJ= 1344398  DL=  1020
A===      111      112      113      114      121      123      124      131      132      133      134      141      143      144      211      213      214      223      224      231      233      234      243      244      313      314      323      333      334      343      413      433
B===      222      122      422      322      212      412      312      242      142      442      342      232      432      332      221      421      321      411      311      241      441      341      431      331      424      324      414      444      344      434      423      443
RRR=    4.025   -0.064    7.762    9.833   -0.476   -0.252    0.749    0.557    7.665   -1.265   -0.035    8.031   12.941   11.461   10.054   -0.111    0.942    1.912    0.601   -0.724   -0.124    3.228   47.737    3.236    2.230   -0.113   -2.630    3.624    7.517    0.950    0.591    7.275
X1==    1.651   -0.556    2.520    3.160   -0.556   -0.109    1.921    0.505    3.317    0.716    1.893    4.496    2.491    2.461    3.269   -0.109    0.558    2.045    0.629    2.632    0.185    1.999    5.663    1.971    1.318    0.096   -1.657    2.421    1.852    1.852   -0.502    2.389
X2==    2.437    0.115    3.080    3.112    0.855    2.311    0.390    1.101    2.311   -1.766   -0.019    1.786    5.194    4.657    3.076    1.018    1.689    0.935    0.956   -0.275   -0.672    1.615    8.429    1.642    1.692   -1.177    1.588    1.497    4.058    0.513   -1.177    3.045
CD1=        4        1        6        7        1        2        5        3        7        4        6        9        7        7        6        2        3        5        3        6        3        6       12        6        5        3        0        8        7        7        2        8
CD2=        5        2        7        7        3        6        3        4        6        0        3        5       12       11        6        4        5        4        4        2        2        6       18        6        6        1        6        7       12        5        1       10
TAAAGCTGTTAGAGGAGAGTGGCTATGAGGGCATGCGCCACTTTGATGCCCACGCCTATCGCACCGAAGACGAAGAGGGAGTGTGGGACTTCGCACGGGGCTGCATGCGAACCTATCTCATTCTTAAAGAGAAAGCGGAACGATTCAACGCGGACCCCGAAATTCAAGGCCTGCTTCATGAGCTGAACACCGATTCGGAGGGCATCGGCGGCCTTATCCGCTCCTACTCACCGAGCAATGCCCAACGCATTATGGAGATGCAGTTCGACCGTGCCGCCCTCGGAAAGCGTGGCTATGCTTACGAGAAGCTCGACCAGCTTACCATGGAGATACTGCTAGGCGTCCGTTAGAGCTAAAGTTAAATGCTAAGGATAAGGCCCTGCTTCCTTTAGAAGCAGGGCCTACCTATTTTTGAAGGCAATAGGCGCTATTCCGAGTCGGACGCCGTTCGCGTGGTGCGACGCCGCACAGTTGTTACGTTCACAGGTTTGGGAGGTTGATTCTGTAACGCCTTCACGAGATCGACTAGACCAAAACCGTTAGGCAACAGCACAAAACGCTTGCCTTCGCGCGCGCAGATGTCGGCCACCCCACGCCACTCTTTGCGGCTATAACGTAGGCTTAGGGCCACGATGTCGGTCTGTTGAATATCATGCTCGAAATGGCTGAGCAGCGTGGAAGGGCGCATCTCAGGCCAGTTCAACTCGGCAAGCTCCAGGGCCTCCTGAATTTGGCGCCGATTCTCCTCCCGTGGCAACCCGCCGATAAGGGTAAGGCGTTTTCCGCGGGTTTCGGCACGTACGGCCTCTAGTTCCTCTGCGGACAGCTCTTGAGCGGAGTTCAGAGTGGACTCTTCGTAGTCCGAGTTAATGCGTCTATCCCACTCCATGCTCGCTTCACGCAGCACTTCGCGCAAGCGGGGATCGCTCTCTAGGAAGGAGACCCAGGGTGCAAGAGCATCGCGCAGGCGCTGATCCAGTGCGGAAACCCCTATGCTTTGGCAACGTAGCAGAGCCTCAT
KOK=       106
KK= 1379078  LL= 1379947  Z=    4.97  JJ= 1378838  DL=   870
A===      111      112      113      114      121      123      124      131      132      133      134      141      143      144      211      213      214      223      224      231      233      234      243      244      313      314      323      333      334      343      413      433
B===      222      122      422      322      212      412      312      242      142      442      342      232      432      332      221      421      321      411      311      241      441      341      431      331      424      324      414      444      344      434      423      443
RRR=   11.967   -0.152    3.181   21.722   -0.417   21.727    9.500   -0.420    0.476    9.672   -0.289    0.474   12.598   -1.375    1.598   -0.024    0.039   35.795    7.785    1.095   -0.113    0.105   -3.244    0.392   -2.944    1.599   24.608   -0.414   -1.420    1.043    0.338   17.593
X1==    2.909   -0.460    2.047    4.739   -1.262    4.608    2.304    0.648   -0.818    4.797   -0.296   -0.574    3.560   -0.757   -1.262   -0.140   -0.640    3.718    2.149   -0.818   -0.052    0.238    2.108    2.557   -0.536    0.989    5.696    0.468    0.846    1.390    0.346    6.839
X2==    4.114    0.331    1.554    4.584    0.331    4.715    4.123   -0.648   -0.582    2.016    0.975   -0.826    3.539    1.817   -1.266    0.175   -0.061    9.626    3.622   -1.338    2.170    0.443   -1.539    0.153    5.493    1.616    4.320   -0.885   -1.679    0.750    0.975    2.572
CD1=        5        1        5        8        0        9        5        3        1       11        2        1        8        1        0        2        1        8        5        1        3        3        6        6        2        4       13        5        5        6        3       16
CD2=        7        2        4        9        2        8        8        1        1        5        4        1        8        6        0        2        2       14        7        0        5        3        0        3       10        5        8        1        0        4        4        7
CGATTGCCTTTCGAAAAATGCCCCAAAGTGGTCGTCTTCGGCGAGACCTTTCCGGTTACCTCCACTGGAAAATACCAAAGAAACAAGCTGAAACCCTTGTTCTCCGCCTGGAAGTCGGTACAATTTAGGGAAGAGAAGCCTACAAACTAGGAGTGCACACCGAAAATGCAGCTTGGCGAAAAGAGTTGGCCCGAAGCCCATGAGCTGGCCGATAAGGTGGTTGTGTTGCCCCTTGGTTCTTTCGAACAGCATGGGCACCATCTCCCTTTGCTTACCGATACGCTCATCTGCACCGAAATTGCTCGCCGCGCCGAAGCCGCCCTTGGCGATGCGGTTCTTTTTCTACCAGTGCTCTGGGTGGGCGCTTCCGATCATCATCGCGCCTTTCCGGGCACCATTAGCGTCAGCAACGAACTCTACGTCGCTCTCCTCTGCGATATGATCGAAAGCCTTATCGGATCGGGCTTCCGAAAGATCTTTCTCCTCAATGCCCATGGAGGCAACATCACACCGGGACGCATGGCCATCTATCGCGCTCAGATGCGACATAAGGACCTCACCGATCTGTGGATCGCCCTAGGAACCTGGTGGACGCTCGCTGCCGACGCGGTTGCGGCTGTGCCAGAGCTCCAGCAACTTGTGGTGAGCCATGCCTGTGAACAAGAGACCAGCATGATCCTTTGCCTTCGTCCCGAACTGGTACGTCGTGAGCTCGCCACCGGTGCCAACATCCCTTTTGAATCGGCCTTCTATTGCCCAGATTTCTCAAGCCCTAGCCGCGTGGATGTGCCTCGTGCTTTCGACCAACTGAGCCAAACCGGTGCCTTTGGTCACCCGGAATTGGCTACCCAAGAAAAGGGTGAGGCGCTC
KOK=       107
KK= 1392518  LL= 1392997  Z=    4.89  JJ= 1392518  DL=   480
A===      111      112      113      114      121      123      124      131      132      133      134      141      143      144      211      213      214      223      224      231      233      234      243      244      313      314      323      333      334      343      413      433
B===      222      122      422      322      212      412      312      242      142      442      342      232      432      332      221      421      321      411      311      241      441      341      431      331      424      324      414      444      344      434      423      443
RRR=   -0.006   25.514   20.408   -1.540    1.104   25.734    0.071   -2.938   -0.164   -0.455    3.293   -0.647    1.381   -0.389   -0.019    2.121    0.187   -1.540   12.579    1.145   -2.168    0.382   -1.784   -0.276   -4.160   -0.791   -0.175   -0.376   -1.076    0.290    0.382   61.225
X1==   -0.043    5.021    3.651    1.540    1.021    4.812   -1.102   -1.074    0.911   -0.214    1.381    0.648    2.237    0.359    0.021    2.861   -0.180   -1.000    2.737   -1.039    1.721   -1.150    1.501    1.286    3.411   -0.332   -0.150    0.568   -0.419    1.224   -0.332    6.974
X2==    0.138    5.082    5.590   -1.000    1.082    5.348   -0.064    2.737   -0.180    2.121    2.385   -1.000    0.617   -1.085   -0.918    0.741   -1.039    1.540    4.596   -1.102   -1.260   -0.332   -1.188   -0.214   -1.220    2.385    1.168   -0.661    2.567    0.237   -1.150    8.779
CD1=        1        6        5        3        2        6        0        0        2        1        3        2        4        2        1        4        1        0        4        0        3        0        3        3        5        1        1        2        1        3        1       10
CD2=        1        6        7        0        2        7        1        4        1        4        4        0        2        0        0        2        0        3        6        0        0        1        0        1        0        4        3        1        5        2        0       13
GGCATCTACCTCCAAAATGCGATTTGCATCGGCCACAACGGTCAACTGATTGTTCAAGGCGGCAATGCCGGCTCCAGAGCCGACGGCCACAATGCCCTGAGCTGCCGCCGGTGGGTTGATCACAACTTGTGTAAGTGGACTTCCGTTGCTCGGATTGGTAAGAGTGGTTATCACACGAACGCTGATTTTGCCTTGTTGAGCGGCGTTCAAATCCACGGCGGCGATACGTCCATCTACCGTGCCGTAATAGAGCGTTTGCGCGGCAACCGTTGGCCCCGAGGCAGGAAGCGGTGTAGCCTGAACACCAAAGGTGGGTATGAGCAGGTACCAAGCCAAGTTATCGAGCGGGCCGAAGCCGTTACTGCCATAAATTGCCTGGCGTACCCCTGTATTGCCCAAAGAGATGAAGATAGGTAGCGCTGTATTGAAGGCATCAATGCCATTGATCGGCCGCATGTTTAAAATACGGATGGCCGTTAC
KOK=       108
KK= 1418018  LL= 1418407  Z=    5.86  JJ= 1417358  DL=   390
A===      111      112      113      114      121      123      124      131      132      133      134      141      143      144      211      213      214      223      224      231      233      234      243      244      313      314      323      333      334      343      413      433
B===      222      122      422      322      212      412      312      242      142      442      342      232      432      332      221      421      321      411      311      241      441      341      431      331      424      324      414      444      344      434      423      443
RRR=    3.209    0.279   -1.254   40.002    0.928    5.582    0.990   -0.023    0.101   -0.275    0.908    1.008    1.911   -0.052   -0.038    0.205   -0.001   27.028   -0.071   -0.013    1.859    0.001    0.050    7.562   -1.298    0.036    1.859    0.263    0.047   -0.354   -0.096    7.989
X1==    2.835    2.937   -1.090    4.987   -1.025    1.792   -0.972   -0.156   -0.114   -0.236    0.871    0.987    1.834    0.049   -0.035    1.792    0.028    3.819    0.068   -0.114    1.641    0.933   -0.050    2.088    1.561    0.871    1.641    1.413    0.755   -0.171   -0.092    2.609
X2==    1.132    0.095    1.150    8.021   -0.905    3.114   -1.019    0.150   -0.886    1.168    1.042    1.021    1.042   -1.060    1.095    0.114   -0.021    7.076   -1.040    0.114    1.133    0.001   -0.999    3.622   -0.832    0.042    1.133    0.186    0.062    2.062    1.042    3.062
CD1=        4        4        0        6        0        3        0        1        1        1        2        2        3        1        1        3        1        5        1        1        3        2        1        3        3        2        3        3        2        1        1        4
CD2=        2        1        2        9        0        4        0        1        0        2        2        2        2        0        2        1        1        8        0        1        2        1        0        5        0        1        2        1        1        3        2        4
CTTTCGTACCCAAATGCGGCCATCAAAAGCAAAAAGGTAGAACTTCTGTGGAAGTTCTACCTTACGCCACTCACTCCCCGCGATGGACTCGAACCATCAACCCTTCGGTTAACAGCCGAATGCTCTGCCGATTGAGCTAGCGGGGAATAAACGCTTTCGCCGAAACCACTTTTATTGTGGCACGGCGAAGAGTTTCTTGTCAAGAGATTCTTCGGTATCTTCCCATCTATTCTACAGCCCTACTAGCCCTGTGGCAATCCGGAAAATAATGGCGCTGGTCGTAAGGGAGCGGAAGAAGTCCTCGATGTTGTTTCCTCCTCCCGAAAGTTTGGCAGCAAGCACCTTCGTAGGGACAAAGATCAGATCGCCTGGTTCGAGAGAGCGCACCTT
KOK=       109
KK= 1448228  LL= 1449397  Z=    5.51  JJ= 1448198  DL=  1170
A===      111      112      113      114      121      123      124      131      132      133      134      141      143      144      211      213      214      223      224      231      233      234      243      244      313      314      323      333      334      343      413      433
B===      222      122      422      322      212      412      312      242      142      442      342      232      432      332      221      421      321      411      311      241      441      341      431      331      424      324      414      444      344      434      423      443
RRR=    6.274    1.286   73.046    4.076    9.020    9.063    0.773   -1.290   -0.405    4.753   -0.627    1.547    3.384   -0.472    0.584    1.791    0.787   -0.571    2.821    0.087   -0.331    0.083    3.744   24.920    0.021    1.881    0.240    5.892    6.709    3.513    1.129   12.792
X1==    2.056    0.435    7.946    2.436    3.726    4.745    2.099   -0.827    0.303    2.993   -0.955    2.436    2.871    1.500    0.435    0.938    0.855   -0.512    1.184    0.303    1.395   -0.498    2.500    2.970    0.391    1.596    0.172    2.768    2.033    2.033    0.958    3.877
X2==    3.052    2.959    9.193    1.673    2.421    1.910    0.368    1.561   -1.336    1.588    0.657    0.635    1.179   -0.315    1.344    1.910    0.920    1.115    2.383    0.287   -0.237   -0.166    1.498    8.391    0.054    1.179    1.394    2.129    3.300    1.728    1.179    3.300
CD1=        5        3       14        6        8       10        6        1        3        7        1        6        7        5        3        4        4        2        5        3        5        2        7        8        3        5        3        7        6        6        4        9
CD2=       10        9       22        7        8        7        4        7        1        7        5        5        6        3        6        7        5        5        7        4        3        3        6       18        4        6        6        8       10        7        6       10
GCGGCACCTGCTGGTGTTGCTCAGATATCGATGGTCGTAGAGGGGTTCGCTAGCGGCATTTATAACGATTGGGATAACGGCGGCCCCGAAGCCAACCATAACGATGGCATGTCGCGTCTACGGTGGCTTAACTACAACCCTTGGGTTCAGCCGCACGGGGGTCCCAATATCCTGTATGCCGACGGTCATGCGAAGTTTATGCCACAGAACGCCATCGTAAGCTACGCACGCCCCTCCAACTGGAAAGACTGCCGAGAGCGCCCCGTAGTCGATCCGAACTGCAACGTACCCTAGTTGGCCTATAGGCAACACTCTATTATTTATCCCGCTCTGTCTATAGACAGAGCGGGATTTTAATTGTGTATATGAAGTTATATCTGTACGCTAATTTTTATAATATTTGAGGTTTTTGTGTTATCTCTACGCAATAGGCCAGTATACGTTGAGGTGATGGTTGATTAGCGGCGGTGTATCTTTGGGTTATTAAGGAGAAGGGTTACCCTGTAAAACGGGGTAACCCTTCGCAAAGAGCTGCTTGGCGTCTAGTAAAAGGCGAAGATTTTTAGATTTATTTGGGCGGTGGCACCATGTGCTCTTTCATCTTCATGAACTCGGCCGGCGAGACGTTCTGTTTGGTAGGCCCAAACACCTTATAGCCTATTACGGCCAGAATGATGACTACCACCGCCACAACCACCGCAATCACTGCGGGATGGACTTCACGTTGCATGTTGCTTATACCTCACTCTTGTTACTTTACCGATAGGCCGGAGGAATCTCTTTGAGCAAGCAGGCAACGAAAGCAGCACCTTGTCCGGTCGAACCCTGATTGCAGGGATCGCCACCCCAGTTGGACCACTCGTTCGGGTCGTTATCGGGGTTCCACATAAAGGTCGGTGCTATTGTCGCCGCCAACTTCATCCATTTAACATGTCCGTCGGCAAAGGCCCAGTTGCCTGCGGTGTTGTGCCAGAACGGAAGGCTTCCTCCGTTAGCGTTATAGTTCCACCCGATCGTCCATGTGCCAAGATCGGGCCAGAAGTCGCGCGTTTCAAGGACATCTATGGTCGTTGCTGGGTATTGAACAGAAGCCAGAGAGGGACCACCTGGATCAAACAGATTGCCATTATCTGCATAGTTGGCCAACGAATGCCAGTTGTTGTTTTGCCA
KOK=       110
KK= 1495208  LL= 1495537  Z=    5.02  JJ= 1494638  DL=   330
A===      111      112      113      114      121      123      124      131      132      133      134      141      143      144      211      213      214      223      224      231      233      234      243      244      313      314      323      333      334      343      413      433
B===      222      122      422      322      212      412      312      242      142      442      342      232      432      332      221      421      321      411      311      241      441      341      431      331      424      324      414      444      344      434      423      443
RRR=   26.705   -0.019    0.546    2.080    0.905    3.259    1.424    0.802    0.633   -0.285   -0.251    0.101   -0.428   -1.368    0.022   -0.011    0.030    0.278    0.351    0.633   -0.705   -0.096   -0.924   -0.803    7.699    0.111   21.299    0.542    0.121   12.352    0.676    3.250
X1==    4.763   -0.041   -1.193    4.397    1.936    0.964    1.106    0.520   -1.023    0.536   -0.181   -0.192   -1.104    1.940   -0.041   -0.030    0.106    0.239    0.339   -1.023    0.980    0.116    1.116   -0.768    3.119   -0.181    4.975    1.417   -0.170    5.397   -1.104    0.758
X2==    5.606    0.467   -0.457    0.473    0.467    3.381    1.287    1.543   -0.619   -0.531    1.388   -0.527    0.388   -0.705   -0.533    0.381    0.287    1.163    1.036   -0.619   -0.719   -0.828   -0.828    1.046    2.469   -0.612    4.281    0.383   -0.711    2.289   -0.612    4.289
CD1=        7        1        0        6        3        2        2        2        0        2        1        1        0        3        1        1        1        1        1        0        2        1        2        0        5        1        6        3        1        7        0        2
CD2=        6        1        0        1        1        4        2        2        0        0        2        0        1        0        0        1        1        2        2        0        0        0        0        2        3        0        5        1        0        3        0        5
ATAGAGTTTTTGGCGCATAGGTTTCCCCTTCTACCCTCCATGCAATGCGGCCTCCACCTCGGCAGGCCGTTCATGTGCTTTCTCTAGCGCAAATCGGCTGCGATCACACCCCATATATTTGCCCACCGTGAGAAAGAGCACACAAGAGAGCGCGATCACAAAGAAATCGGCGTACTCGTGCGCAATGTGAAACGCGTGCTCACCGAACTCTGTTCCGATAAAGATAAGACCGGCGATGCGTATTACATTGGCCGTTAACGCCACAGGCAGCGCCAAAAGTGTAAGGAGAAGCCAACGTTTTTTGGGAAGCGCAAAAAACCAGCCATAAAG
KOK=       111
KK= 1503038  LL= 1504057  Z=    5.00  JJ= 1502918  DL=  1020
A===      111      112      113      114      121      123      124      131      132      133      134      141      143      144      211      213      214      223      224      231      233      234      243      244      313      314      323      333      334      343      413      433
B===      222      122      422      322      212      412      312      242      142      442      342      232      432      332      221      421      321      411      311      241      441      341      431      331      424      324      414      444      344      434      423      443
RRR=   24.398    0.626   -0.472    9.836    2.468   12.378   -0.277   -0.422   -0.476   -0.263    5.340    4.330    3.182    1.508   -0.543   -0.191    0.017   -1.999   13.997    0.293    6.835    1.282    1.618   -0.030    0.969   19.015   14.965    1.578   -0.370   25.360   -0.704    6.915
X1==    6.080    0.965    0.431    2.337    1.603    4.384   -0.212   -0.563   -1.243    0.732    3.672    2.337    1.101    1.935    2.241    0.445   -0.212    2.874    3.140   -0.680    2.909    0.585    1.749   -0.114    0.732    2.644    3.902    1.598   -0.897    3.641   -0.955    2.280
X2==    4.013    0.649   -1.094    4.209    1.540    2.824    1.308    0.750    0.383   -0.359    1.455    1.853    2.889    0.779   -0.242   -0.430   -0.078   -0.696    4.457   -0.430    2.349    2.192    0.925    0.264    1.324    7.193    3.835    0.988    0.412    6.965    0.737    3.033
CD1=       14        4        5        7        5       11        2        3        1        7       11        7        6        6        6        4        2        7        6        2       10        4        6        2        7        9       12       11        3       13        2       10
CD2=        5        2        0        7        3        5        4        2        2        1        4        4        6        4        1        1        2        1       10        1        5        6        4        4        3       12        7        3        3       13        3        7
GCTCTCTTGAAGGCCAAGCAACAGATTGAGCACCTGCGCACGAATAGAGAGATCGAGCGCCGATGTAGGCTCATCTAAAACGAGCAGTTGAGGCTTCGTGGCAATCGCACGCGCAATGCCGATACGCTGGCGCTGCCCCCCCGAAAACTCATGCGGATAACGTTCAGCAGCGGAAGCAGGCAGTCCAACGCTTTCGAGAAGCTGGCATACTCGCGCAAACCGATCTGCTTTTGTACCAACCAAACCATGCGCCATCAACGGCTCCGCCACAATATCACCCACTAAAAGACGAGGATTAAAAGCGGCAAAGGGGTCTTGAAAGACCAAGCCTATCTCGCGACGTAACTGGCGTAAGGCTTCCCCTTTCAGAGAACGCACATCGTGCTCCAGAAACCACATCTCACCCTCATCTGGCTCGATCAACCGCAAAAGCGCGCGCCCTACCGTGGACTTTCCACAGCCGCTCTCTCCCACAAGCCCCAGCGTCTCGCCCTTTGCGATGGAGAGGTCTACTCCATCCACAGCGCGGATCCATGCGCGTCGCCAACGCCCCCCGATGCGCTGCTGTATAGGAAAGTGCTTCCTTAACCCTCGTACCTGAAGTAGCGGCAATTGGCTCATTGCCCTCTCCAACAAGCAGGTACTCGCTTCGCTATCTCCTGCCCAATCGCTAAAGAGGCCGTGGCAGCCGGCGACGGCGCGTTGCAGACATGGAGTGCGTTTGGGGCCTCTAAAATAAGAAAATCATCTACGAGCTTCCCTTCCGGAGTCACCGCCTGCGCCCGAACGCCTGCGCCGTTAGGAATCAGATCGCTAGCGCATATATCCGGCACCATACGCTGAACGCTTTTCGCGAAAAGAGCGCGACTTCTGGAACGACGTATCTCTCGAAGTCCCTCTCGCATATAGGGCAAAACAAGACGCCAAAACCCCCTGTAACTGAGGCACTCCCAGCAGTCCTTGAGACTAAAATCCTTTCTGGTATATCCCTCACGCTTCAAACTTAACACCGCATTTGGG
KOK=       112
KK= 1533518  LL= 1534297  Z=    5.33  JJ= 1533098  DL=   780
A===      111      112      113      114      121      123      124      131      132      133      134      141      143      144      211      213      214      223      224      231      233      234      243      244      313      314      323      333      334      343      413      433
B===      222      122      422      322      212      412      312      242      142      442      342      232      432      332      221      421      321      411      311      241      441      341      431      331      424      324      414      444      344      434      423      443
RRR=   -0.177   30.973   39.289    2.330   -0.829    5.209    0.748   -0.721   -0.353   38.680    1.693    0.219    8.001   -2.202    1.546   -0.015   -0.950    1.063   17.709    1.850   10.527   -0.914   -1.754   -0.215   -2.038   10.447    0.649    9.100    0.392   -1.122    0.098    3.326
X1==    1.369    6.168    4.435    1.828   -1.348    2.821   -1.418   -1.533    0.695    8.379    0.281   -0.180    3.438    1.588   -1.348   -0.014    0.728    0.178    4.793   -1.431    5.164   -1.506    1.193    1.913    1.499    1.544    0.485    2.400   -1.714    1.264    0.912    3.051
X2==   -0.129    5.022    8.858    1.274    0.615    1.846   -0.527    0.471   -0.508    4.616    6.028   -1.219    2.328   -1.386   -1.147    1.062   -1.305    5.958    3.695   -1.292    2.039    0.607   -1.470   -0.112   -1.360    6.768    1.340    3.792   -0.229   -0.888    0.107    1.090
CD1=        4       10        9        5        0        6        0        0        3       16        3        2        8        5        0        2        3        2        8        0       10        0        4        5        5        5        3        7        0        5        4        8
CD2=        1        7       12        3        2        4        1        2        1        8       10        0        5        0        0        3        0       10        7        0        5        3        0        2        0       11        4        8        2        1        2        4
AGCAGGGTTCGTAACGGAACCAAGAATGTTGGAGGAGACGAGCTGTCCTAGCAGCGTGATGGAGTTATCGTTATTGATGTAGGGCGTCACAATAAGCTCGACGGTGACGGGGAAAAGCGTGTAAGATGTGGTAACCACAACGGTACCATTTGGCCCAATCACCGGCGTTTGCGTAATAACAGGCACCTCTTGCACATTTTCGAAAACGGCGGGAACCCCATTCAGCGTACTTGCTGTTGGCGAGGTCAAGACCTTACCTTGTCCTTGGGTCAGTATCCAGCTCAACTGCGTTTGAACATTACCAGCTGCGTACTGAATGAAAGCCGTGTTCGACGCCGAGAAGTTGAGGTTGGCTCCACTGATAAACTGCCCCTTCGCCAAACTCCAGTTAATGCCGAAGGCATTTAGCGCATTTTCGGTAACGGTAACAAACTGTGCGCTTATCAGAATCTGTTTTGGCTTTACATCCAACAAGCGGATAAGCTGACGTAGCTCCTGAATTTGCGCTGGAGTACCACGTACCAACAGGGAGTTATCTGCATCAAGGGCGCTAATGTCGCCAGGCGTCATACCGTTTGGCAAGAGGTTAGAGAGGTTTCCACCGGTGCCAATCTGGCCACCCGCACCGGGAGCGCCGGGAGCACCGGGAGCGCCAGGAGCTTGCCCCCCAGCACCAAACTGACCTCCCGGTCCAAACTGGCCTCCACCGGGGAATCCACCACCGGGGAATCCACCGCCAGGGAATCCTTGCCCACGCCCGAAGAAATCGCTGTCATCGCT
KOK=       113
KK= 1625288  LL= 1625797  Z=    6.06  JJ= 1624718  DL=   510
A===      111      112      113      114      121      123      124      131      132      133      134      141      143      144      211      213      214      223      224      231      233      234      243      244      313      314      323      333      334      343      413      433
B===      222      122      422      322      212      412      312      242      142      442      342      232      432      332      221      421      321      411      311      241      441      341      431      331      424      324      414      444      344      434      423      443
RRR=    4.107   -0.005   11.660    2.150   -0.005   68.341    1.240   -0.930    0.196    2.910   -0.351   -0.054   -0.252   -0.723   -2.152   -0.296   -0.819    1.210    6.624    1.210    0.128   -0.111    1.160    1.729    2.769    0.219   10.332    0.308    0.970    0.708   -0.252   21.012
X1==    1.193    0.073    2.923    0.949    0.073   10.888    0.744    2.923   -1.100    1.450   -0.294   -0.038    0.578    0.578    2.073   -0.178    0.744   -1.180    2.266   -1.100   -0.436    0.379    2.008    1.193    2.321    0.578    4.451   -0.555    0.985    0.215    0.578    3.295
X2==    3.443   -0.063    3.989    2.266   -0.063    6.277    1.666   -0.318   -0.178    2.008    1.193    1.405   -0.436   -1.250   -1.038    1.666   -1.100   -1.026    2.923   -1.100   -0.294   -0.294    0.578    1.450    1.193    0.379    2.321   -0.555    0.985    3.295   -0.436    6.376
CD1=        2        1        4        2        1       13        2        4        0        3        1        1        2        2        3        1        2        0        4        0        1        2        4        3        4        2        7        1        3        2        2        6
CD2=        5        1        6        4        1        8        3        1        1        4        3        3        1        0        0        3        0        0        4        0        1        1        2        3        3        2        4        1        3        6        1       10
GTGGCTGATAGGTTTCTCACAGTAGGCATCTTTACCGGCCTCACAGGCGTAGATGAGCGGTAGCGCATGCCAGTGATCTGGGGTGCAGATTAAGACGGCATCAATATCTTTTCGCTCTAAAACGCGCCGAAAATCTTTGTAGGTATCTGGTGCCGGGCGATTTTGGCCATCCTTGGCCGTGCGCTGTTGGTTTTTCTTGATAACGTTTTGAAGCGTGTTGTTCAAATGGTGCTCATCCACATCGCACAGGGCGGCCACCTCCACATCTGGCTCATCCATGGCCCAACCCAGGTCTACGTTGCCCATGCCTCCACAGCCGATGAGCGCGATCACGATCTTATCGTTTGCTGCAACGCGCCGCGAGAGAGGTCGCGGCTGAGCCAAGGCGGAGGGAGCTTGTGCGACGAGCCCCAAAGTGGTTAGGCCACCGCCCGTACGCCGTAAAAAATCTCTGCGTGTGATGCGGGTCATACAAAGAACCTCCTTTCTTCTCCAGGCAGATATCAAATA
KOK=       114
KK= 1642568  LL= 1643497  Z=    7.27  JJ= 1642418  DL=   930
A===      111      112      113      114      121      123      124      131      132      133      134      141      143      144      211      213      214      223      224      231      233      234      243      244      313      314      323      333      334      343      413      433
B===      222      122      422      322      212      412      312      242      142      442      342      232      432      332      221      421      321      411      311      241      441      341      431      331      424      324      414      444      344      434      423      443
RRR=   39.878    0.278   -1.544   25.417    0.041    3.903   32.638    0.242    0.593   -0.030    1.742    1.123    0.818   -1.597   -0.359   -0.736   -1.436    8.017    4.778    0.312   -1.430   -0.478    5.183   -0.006    0.717    1.243   29.149    0.841   -0.527    8.825   -0.275   30.311
X1==    5.699    0.152    2.752    3.421    0.152    1.754    5.227    0.250   -0.882    2.538    0.784   -0.759    2.620   -1.489   -1.349    1.095   -1.379    1.316    1.786   -0.223    1.712    1.002    1.647    0.025    0.339    0.784    4.028    0.772   -0.289    2.938    0.172    7.241
X2==    6.998    1.827   -0.561    7.430    0.266    2.226    6.245    0.966   -0.673   -0.012    2.221   -1.480    0.312    1.073    0.266   -0.673    1.041    6.090    2.675   -1.397   -0.835   -0.477    3.147   -0.256    2.115    1.585    7.237    1.090    1.822    3.004   -1.597    4.186
CD1=       10        2        7        7        2        5        9        3        1        8        4        1        7        0        0        4        0        4        4        2        6        4        5        2        4        4       10        6        3        9        3       17
CD2=       10        4        1       13        2        5       12        3        1        2        6        0        3        5        2        1        4       11        7        0        1        2        8        3        5        5       13        4        6        8        0       10
CAACCGAAACATAGCCGTCGCGCAAAGGCGCGGCGGCCAGCGTCGCGCCCAAAAACCATGCTTCCCAACTTTTTCGAGGGGCCGACGCAGCGATGCGAAGGCTCCTCGAACTTTTTAGAGGCTTTGTACGAAAAAATTGCTCTGCTTTCCAACAATTTGAAAGAGAGTGCACCGACATGCAACCATCGGAGAAAGGATAACAGCATGACAAAAACGAAAGACATCCTTGCCCTCAACGAAGAGGGTTTGTTAGCAGAGGTGCTCGGATACGAAACCAAGGAGGTTGCCAAAGAGGCCCACGGCGCCGAGATAGATACCTATGCAGGGCATCATCTTATAGATTTTACAGCGGGCATTGCCGTGCATGCATGTGGGCACACGCACCCCGAAATCGCGCGGGCCATTAGCGCCCAAACCCATCGGGTACTTCATGTGTCGGATACCATGCGTCATGCCCCTCAGCTGGAGCTTGCCGACTGGATGCGCCGCCTTCTCAATCGCCTGCTTCCCGGCCCCTCACCTTGGACGTTTCTTTTCATGAACAGCGGCAGCGAGTCCATTGATGCTGCCGCCAAGCTTGCGCTGAAGGTGACCAAGCGTAGCGAGTTTCTCGCATTTGCCGGCGCGTTTCATGGTCGTACCCTCTTTGCCACCGCGCTCTCCTACTCCAAAATGGCCCATCGCACTCCCTATATGGGGCTACTCTCCTCACTTCGCGAACATATCTTTCATCTACCTGCACCACGATGTCAAAGCTGTTTCATCGGCCAAAAACGTGCCTGCTGCTGCCTCGAATCGCTTGAACAGCTACTGGAGGAGCGTAAAGAACGGATCGCCGCCCTCTTCTTTGAACCTCTCCAAGGCGAAGGCGGCTACGTGCCCCTAGACCCTCGCATGGCACAACAGATGCAAGCGCTTTTGCGCAAGCAC
KOK=       115
KK= 1685618  LL= 1686427  Z=    4.91  JJ= 1685258  DL=   810
A===      111      112      113      114      121      123      124      131      132      133      134      141      143      144      211      213      214      223      224      231      233      234      243      244      313      314      323      333      334      343      413      433
B===      222      122      422      322      212      412      312      242      142      442      342      232      432      332      221      421      321      411      311      241      441      341      431      331      424      324      414      444      344      434      423      443
RRR=   15.288    5.049   -0.638   -2.492   -4.141   15.949   -0.887   -1.816    0.248    0.693   -0.747    0.269    4.092    0.037    0.219   -2.597    1.767   -0.328   41.464    0.027    5.506   -0.540   -0.259    0.786    1.424   66.060   12.283    0.174    0.207    0.251    1.446    6.797
X1==    6.014    1.649   -0.439    3.077    3.482    5.968   -0.536   -1.249    0.824    0.382   -0.803   -0.333    2.615    0.028   -0.184   -1.380   -1.309    1.142    7.674    0.090    2.396   -0.402   -0.402   -0.906    2.981    5.349    5.345    0.119    0.329    6.368   -1.486    1.427
X2==    2.542    3.061    1.454   -0.810   -1.189    2.673    1.655    1.454    0.301    1.813    0.930   -0.810    1.565    1.321   -1.189    1.882   -1.349   -0.287    5.403    0.301    2.298    1.342    0.643   -0.868    0.478   12.350    2.298    1.463    0.630    0.039   -0.973    4.763
CD1=        7        3        1        5        5       10        1        0        3        3        1        1        6        2        1        0        0        4       13        2        7        2        2        1        7       10       12        4        4       15        0        6
CD2=        5        5        4        1        0        5        4        4        2        5        4        1        5        5        0        4        0        1        8        2        5        4        3        1        3       22        5        5        4        3        1       11
CTCGCACAAAGAGCAGATTTTCTGAAACCTCGATCACATAGGGAAAGCGATGCCCACAATCCACGGAAAGCAGGGCACGAGGCGGGAAACGCCGGCCCTGAGGAGAAACCTTCCTCAAAATCCTCCTCCTAAATCCCCATAGTTTGGCAAGGTATTCACGTTTGTATCGCCCCCAGCATTCATCCCGTGGAGCTGATCCAGCAGTTGTTGCGCCTCTTGTCCCTCCGGCAAGCCAGCTCCTTTACCCACCGCATCCTCCAACTGCCTCTCCGCCCTGTATCTATCTCCTTGCGAAAGCAGCTGTTGGGCTTCCTGAATATCCTGCTGTGCCTCTCGCCGGCGCTGGGCAAGAAAATCGGTGCTGCTCGATGTCGCGGAGGGGCCGGACGTTTGAAGCGTACCGGGCAGCGGGGAAGTATTGGTTGAAAGCGTTGTGGGGGGCTGTGTATTACTTGACGGGTTCTGTTGAGCCAGCTGGCTTTCCTGGGCCGCCTCCTGGGTACGCCCTTCCATCCGCAGCAACTCACTCAACTCCTGATGCGCCACCGCATAGCCAGGAGCAAACTGCAACGCCGCCTGATAGTCCTCTTCCGCCGCTTGAAGATCGTGGTGCTCCATCGCCTGCCGTGCCAACTGCACGTAGGTATAGGCGATATCGGATTTGGCAGTGGCTTTTTGCGAAGCATCCGTCGCGATGCGCAGCGCCTTCAGAAAGCTCTGCAGGGCGGCCGCATAGTTTTTCTGGGCGTAGGCTTGGCTACCCTCATTGAGGATTCGCAGCACAATTTGCCGACTTTGCTGCTGTTGGTA
KOK=       116
KK= 1688018  LL= 1688707  Z=    6.86  JJ= 1687658  DL=   690
A===      111      112      113      114      121      123      124      131      132      133      134      141      143      144      211      213      214      223      224      231      233      234      243      244      313      314      323      333      334      343      413      433
B===      222      122      422      322      212      412      312      242      142      442      342      232      432      332      221      421      321      411      311      241      441      341      431      331      424      324      414      444      344      434      423      443
RRR=    2.115   15.834    1.997   -0.021    0.825   32.720   -0.420   -0.368    1.377   -2.103    2.611   -0.089    2.074   10.911    0.825    0.650   -0.051    3.986    6.480   -0.451    1.292    1.887   -3.043    1.735    5.855   11.907    1.292   22.090    0.224    0.604    2.072   16.623
X1==    2.198    3.144    1.346   -0.088   -0.856    5.326   -0.154    1.346   -1.236    1.615    0.786   -0.088   -1.398    2.903   -0.856    0.405   -0.154    1.105    5.189    0.405   -1.026    0.669    4.193    0.331    2.257    2.969   -1.026    3.237   -0.209   -1.314    0.786    6.420
X2==    0.962    5.037    1.483    0.236   -0.963    6.144    2.727   -0.273   -1.114   -1.302    3.323    1.010   -1.483    3.759   -0.963    1.608    0.330    3.608    1.249   -1.114   -1.259    2.820   -0.726    5.242    2.594    4.010   -1.259    6.825   -1.069   -0.460    2.637    2.589
CD1=        3        4        3        1        0        8        1        3        0        5        3        1        0        5        0        2        1        3        7        2        1        3        8        2        6        6        1       11        3        1        3       15
CD2=        2        6        3        2        0        8        5        1        0        0        7        3        0        9        0        3        2        5        3        0        0        6        1       11        5        8        0       12        1        2        6        7
GCCTGCCTAGATGATCCACAATCTGCCGAAATCGGGCGACCACGGGTGGATATCATCGGGCGACCACAGGGGGTCGCCCCCTACAGAACCACCACACGCCAATCGTAGGGGCAGGCCCCTGTGCCTGCCCGTCTTGCCCCCGTGCCTGCCCATTTCACCCCTGTGCCTGCCCGTTTTTTCCCACGTCTGCGTGAAATTGGCGATCATAGGGACATCATTGGGCGACCACAGGGGGTCGCCCCTACAGAACCATCACACGCCAATCGTAGGGGCAGGCCCCTGTGCCTGCCCGTCTTGCCCCCGTGCCTGCCCATTTGGAATCCCATGCCTACCCATGTATCCCACAATTTGCCTAAAACGGAACGATTGTGGGAAATCCCATTGGGCGACCACGGGGGGTCGCCCCTACAAAACCATCACACGCCAATCGTAGGGGCAGGCCCCTGTGCCTGCCCGTCTTGCCCCCACGTCTGCGTGAAATTGGCCGATCATGGGGACATCATTGGGCGACCACAGGGGGTCGCCCCTACAAAACCATCACACCCAAATCGTAGGGGCAGGCCCCTGTGCCTGTTGAACAACGCCACCGCGCTGTTCCAGCGTCTCGTTCCGCTGGTTGTATTTGATATTGTCATCTTGTGCGCCAAGGATTCGGGCGATGGCGCGCAGGTTCTTACGATTCGATACTCT
KOK=       117
KK= 1703918  LL= 1704217  Z=    5.64  JJ= 1703018  DL=   300
A===      111      112      113      114      121      123      124      131      132      133      134      141      143      144      211      213      214      223      224      231      233      234      243      244      313      314      323      333      334      343      413      433
B===      222      122      422      322      212      412      312      242      142      442      342      232      432      332      221      421      321      411      311      241      441      341      431      331      424      324      414      444      344      434      423      443
RRR=   -0.572   -0.937   -0.074    7.365   -0.273    0.360    0.515    0.463   -0.917   -0.041   -0.097    5.177    2.602    0.678   -0.273    0.515    0.300   18.190    4.446   -0.204    0.484   -1.469   21.645    1.306    1.354    0.153   -0.201    0.894   -0.054   12.383   -0.196    1.112
X1==    1.188   -0.664    0.125    2.188   -0.664    1.284   -0.664    1.125   -0.716    0.057    0.125    2.188    2.125   -0.812   -0.664   -0.716    1.336    4.414    1.457    0.284    0.228   -0.716    4.284    1.336    1.057    0.125    0.228   -1.017    0.057    4.057   -0.875    1.057
X2==   -0.482    1.411   -0.589    3.366    0.411    0.281   -0.775    0.411    1.281   -0.719   -0.775    2.366    1.225   -0.836    0.411   -0.719    0.225    4.121    3.052   -0.719    2.121    2.052    5.052    0.978    1.281    1.225   -0.879   -0.879   -0.948    3.052    0.225    1.052
CD1=        2        0        1        3        0        2        0        2        0        1        1        3        3        0        0        0        2        5        2        1        1        0        5        2        2        1        1        0        1        5        0        2
CD2=        0        2        0        4        1        1        0        1        2        0        0        3        2        0        1        0        1        5        4        0        3        3        6        2        2        2        0        0        0        4        1        2
CGCAAAGCAGCGCCAAGCCGATGCCGCAAGGGAAGATAGGCCACCGTGGCATGCTGGATTCTCCTTTCTGAAAGCGCTCTTGGAGCGCAAGCATCTTGCTTGCACGAAAGTAACCAGAGAAAGCGCTCTAGAGCCCGCCTTCACTGTGAACTTTTAGGATTCTGCGCTTGGCCGTCCTTGTTCTATCTGAAACGAACAGCGGTCAAGCAAGTGACACGACGCATCGAAATTTTCGGCTAGTGCGCACCAGGCGCACTACAAAGTATCCTGGCGTTCAGCACGCAAGCAGATTCATTCGAA
KOK=       118
KK= 1310979  LL= 1311818  Z=    4.82  JJ= 1310799  DL=   840
A===      111      112      113      114      121      123      124      131      132      133      134      141      143      144      211      213      214      223      224      231      233      234      243      244      313      314      323      333      334      343      413      433
B===      222      122      422      322      212      412      312      242      142      442      342      232      432      332      221      421      321      411      311      241      441      341      431      331      424      324      414      444      344      434      423      443
RRR=   34.428   -0.002    1.861    8.172    0.821    0.091    0.215    0.702   -1.054    0.547   10.083    4.240    4.441    1.915    0.821   -0.659   -0.047   -0.358    2.964   -0.434    0.469   -0.999   29.914    2.212   -0.048    2.624    4.130    0.070   24.758    1.501    0.497   -0.201
X1==    6.122   -0.006    0.982    3.597    0.706    0.185    3.443    2.267   -0.575    1.261    2.807    3.005    1.544    0.570    0.706   -1.334   -0.753   -0.224    2.087    2.463    1.187   -1.357    5.364    1.273   -0.111    0.912    1.998    0.080    4.562    1.190   -0.351   -0.159
X2==    5.624    0.358    1.895    2.272    1.164    0.494    0.062    0.310    1.834    0.434    3.592    1.411    2.876    3.361    1.164    0.494    0.062    1.597    1.420   -0.176    0.395    0.736    5.576    1.738    0.434    2.876    2.067    0.874    5.427    1.262   -1.417    1.262
CD1=       13        2        4        9        3        2        7        6        1        4        7        8        5        4        3        0        1        1        4        5        3        0        9        4        2        4        4        2        9        4        2        2
CD2=        7        2        4        4        3        3        2        2        5        3        7        3        6        6        3        3        2        6        5        2        4        4       12        5        3        6        7        5       12        5        0        5
CATGCAAGGTTGGTGCGGCCTCTGACCAGACGGTGGATTAGAACGGCACCGCTCGGTCGAAGCGCACCGAACGGTAAGAGGGCTGCAAACGCGCCTTGCAGAGGCCATGCAGCAAGGGCACTGGGGAAGGTGAAGAAATTTTGCGATGGCTGCTAACCTATGCGTTCAGCGGTAAAGTGCTTGCCGTTAGATGAGCTACTGCAAACCAAAATGAAAAAACCGGGCGTAGATGGGGAAACATCTGAGACACTTCGGATGCCAAAGCCAAAGTGGTGCGAAATAGCATGCCGGCTCCCGTCCCAGGAGGCTTTGCAGAGACTTAAGCCGTATGCGGAGAAATCTGCACGTACGGTTCTTAAGGAAGGATGGCGTAGCAGTGTACCGTCCTTACCCAATAGCATGTCAAACCGCAAATTTTGGAGTTTTTTTATGGCTAGAGGGCGGAAACTCTTGACAACGTAGAAACGGTATGTTATAATGTAAGTGTGAACAAGAGAGCAAGCCCGAAATGGGCACAAAGCTTCAAGCTTTGGAAACTCTGTTCACACAATACTCCGAAAGGAGGGAGCGACGATGCGCGCTTCAAAAAGTCGTGGAACGCGGAGCTGTACTCGTCTGGACGAAGAGGGCTTAACACCACCGGACAGTTTTGCCGGGGCACGGTGCTGAGGCCCGACCCGTCCTAGATGTCGCCGGTAAAGGTTCCCTAGAGAACCATATCTTACGGCGAAACGTGCTACGCGACGGCAACGCGCACGGGAAAGTCGGTCCCCTCTAGCAGTTAAATGCCCCATCATCCAAATTTCAAAAACCCTGCAGCAACCACTGCAGGGTTTTTGC
KOK=       119
KK= 1327629  LL= 1328678  Z=    5.82  JJ= 1327479  DL=  1050
A===      111      112      113      114      121      123      124      131      132      133      134      141      143      144      211      213      214      223      224      231      233      234      243      244      313      314      323      333      334      343      413      433
B===      222      122      422      322      212      412      312      242      142      442      342      232      432      332      221      421      321      411      311      241      441      341      431      331      424      324      414      444      344      434      423      443
RRR=   35.088   12.092    3.422   39.620   -0.436    2.215    0.681    0.470   -0.025    4.129    1.596   -0.483   17.331    0.141   -0.643   -0.688   -0.286    6.424    1.464   -3.976    2.066   -0.732    0.138    0.368   -2.641   -2.418   64.472    1.579   -0.694   18.526    0.697    2.635
X1==    5.954    4.123    1.527    5.376    0.311    1.006    2.250   -0.706   -0.682    1.397    0.997    0.304    4.928    0.325    0.946    1.006   -0.946    4.447    0.361   -1.807    0.943    2.167    0.469   -0.289    1.892   -0.688    8.921    2.043    0.435    3.421    0.435    0.435
X2==    5.893    2.933    2.241    7.370   -1.402    2.200    0.303   -0.666    0.037    2.956    1.601   -1.588    3.517    0.434   -0.679   -0.684    0.303    1.445    4.052    2.200    2.190   -0.338    0.296   -1.273   -1.396    3.517    7.227    0.773   -1.595    5.415    1.601    6.053
CD1=       12        9        6       11        3        5        6        2        2        7        5        3       12        3        4        5        1       11        3        0        6        7        4        2        8        2       22       10        5       11        4        5
CD2=       10        6        5       14        0        5        3        1        2        6        5        0        8        4        1        1        3        4        9        5        5        2        3        1        0        8       12        3        0       11        5       12
GCCCCTCGTCTTGGCCTTAAGGAGAAGGGACGTTAGCCTTGAAGCACCCCTCACCGCAGCAAGGATGTCGCTAACTGATTATTTGGATGAAGAGATAACCGAGAGCTGCTGAGCATGCACAAGCGCCCGAATGAGCTCGGCAGCCTGAGCCGCATTGAGTTGGTCGAGAGCCTCCGCACCGCAACGCTCTCGTACGACCTCTTCAACCTGAAGCCCCTGTCGCTTACAAAGCGTGCGAATGGCGTTTGCCTGTTCCTCGGAGAGCCGCTCTGAGGCGTCAAAACTCTCTTTGCGTTTGCTAGGGGCGCGATGACCTCGATTTGAACCGGTGCTGCCATCCCCTTCACGCCCGCTAGGAGAGCGCCCCAAAAGATAGCCTCGTTCTGGTGTGCTTTCCATAGAGAGGCTCTCTCCTTCCGCATCTCCAAGCTCCTCGAGGGCCGCAACCCCAATGTTGACGGCGTCGCGCAAAGCGCGAGCCTTCGCGCGCGTCTCAGCAAGTCGCAATAAGCAGGTGCGCATTGCGGGAGCTACGTTAGTTGGATCGGCATCTCCTAAACCGGTAAAAATCCGCTCTTCCCCCTCCTTGCTACCTTCCATTCGCACCACTGCACGCACAATGGCCACGTTTTTATTGGCCTCGGTGGGAATCTGTACCAACTCGGTCTCAATCGCCTTGAGCCCGCGAGCATGCGCAAGGTCTAACAACCCCGCATACAGACAGAAAACCTTCCCTTGCCGTTCCACAATAAATTCGCGTTTCACACTCTCCTCCTCGCTATAAAAGTAGACTAATTTCTACTACTTATTCTCCCTTACAAAAGTTCCCCGATCGGACCCGATTTTAAAAAGGCAGTTTTCTACCAAATGAACCAACTTGGCACGCCAAAAGGTAAAATGAAAAAAGGACTTTTTGAGCTTGATGGGGATAAAAGGCTTTTTTCCATGGAATCGCGCATTCTCGAGTGCAAACTAACCGAAAATAGCGAGCTTTTTCAAGCGTTGGCCTCCGAAACGCGACTGCGTATTCTCCAGCAACTTGCCGACGGC
KOK=       120
KK= 1429269  LL= 1429958  Z=    4.85  JJ= 1428999  DL=   690
A===      111      112      113      114      121      123      124      131      132      133      134      141      143      144      211      213      214      223      224      231      233      234      243      244      313      314      323      333      334      343      413      433
B===      222      122      422      322      212      412      312      242      142      442      342      232      432      332      221      421      321      411      311      241      441      341      431      331      424      324      414      444      344      434      423      443
RRR=   25.891    0.702    1.006   -0.151   -3.103    0.007   -0.305    3.577    0.394    3.122   -0.113    7.111    9.331    9.032   -0.061   -1.727   -0.842    2.865    0.067    1.695    5.065    2.778   73.228    0.893   -0.278   -0.824    2.428    1.347    0.543    3.770    1.123    8.236
X1==    6.259    0.788   -0.977    1.104    2.970   -0.024    0.838    0.922   -1.437    2.030    0.339    1.104    4.190    3.172    0.788   -0.731   -0.637    1.082    0.419    2.801    2.635    2.881    9.328   -1.355   -0.430   -1.587    1.263    0.679   -1.012    2.105   -0.945    4.599
X2==    4.136    0.891   -1.030   -0.137   -1.045   -0.274   -0.364    3.878   -0.274    1.538   -0.335    6.444    2.227    2.847   -0.077    2.364    1.321    2.647    0.159    0.605    1.922    0.964    7.851   -0.659    0.646    0.519    1.922    1.984   -0.537    1.791   -1.189    1.791
CD1=       12        3        1        4        6        2        3        4        0        6        3        4        9        7        3        1        1        3        2        6        6        6       15        0        2        0        4        4        1        6        1       10
CD2=        5        2        0        1        0        1        1        5        1        3        1        8        4        5        1        4        3        5        2        2        4        3       12        1        2        2        4        4        1        4        0        4
AGATGCAGGCGAAATGCCTGCGGAAGGTGTCCTTCCGCTATATCTTGCTCCGCCCTATCGTGCACATAAAAGGCCATAGCCCGCAAAGCCTGCAAATGCGGAAAAGAGAGCAATGTAAGCGGCTCAATTTTTTGCAAAGCCCCCTGATCGCCGAAAACCTGTGCATAGAGTCGCCACTCACCTAATACCTGCTCATAAAGATGCGAATCCCACCGCGAGGTAGAGGCGATACGCTCTAAAGCCTTCTCCCCCCGTTGCTCTTCACGATTGGAAAAATAAAGCCAAGCGCGCATAGCAGGCCAAAAGGCGTTTTTCGGCTCTAGCTGTTCACCCCTCCTCAAAGCGATATCAAGGATTGCAGCTCTTTGTGGTGCTATGGAAAAAAGCGTATTGGGTCTAGAGGCAGGTACAGGATCTAGAGAAACGTCGGCAGTAATCCCTTCGCTACTCTCTTGCTGCAGGGCTACGCGCACCAAAAGGGCATACAGCCCTGCCACGTTTGGATGCTTCTGTATAAGCCCTACAAGCCGAGCAAGAGTGTTTCCAGGGAAGTTAGTGGGGGAAAAAGGGTGATCTAGGCTGGCAGCAATGAACCCCATCTGCACCAGCACATCCGATGGCTCTGCATTTGCCACCCATTCCAAACGGGCATCGTCGCTCGCCGACAAGTGCATGGGGGCAACCAGGCTG
KOK=       121
KK= 1478319  LL= 1479128  Z=    4.96  JJ= 1478079  DL=   810
A===      111      112      113      114      121      123      124      131      132      133      134      141      143      144      211      213      214      223      224      231      233      234      243      244      313      314      323      333      334      343      413      433
B===      222      122      422      322      212      412      312      242      142      442      342      232      432      332      221      421      321      411      311      241      441      341      431      331      424      324      414      444      344      434      423      443
RRR=   12.139   -1.559    0.002   14.661   -1.931   46.196    3.285   -0.998    0.473   -0.378    0.675    1.036    1.491    0.046    0.782   -0.034    0.398    9.051    0.126   -0.062    0.022    0.021    0.219    0.550    0.591    1.433   51.386   -0.217    0.284    8.945   -1.776   19.465
X1==    4.800   -0.498    0.003    2.364   -0.498    5.959    1.745    0.716   -0.649    3.789    0.619   -1.362    0.619    0.050   -1.286    1.554    0.211    1.679    0.294    0.085   -0.119    0.007   -0.707    3.118    0.463    1.313    6.040    0.832   -0.281    4.252    2.008    4.899
X2==    2.529    3.128    0.788    6.202    3.875    7.752    1.883   -1.393   -0.728   -0.100    1.091   -0.761    2.409    0.909   -0.608   -0.022    1.883    5.390    0.427   -0.728   -0.183    2.891   -0.309    0.176    1.276    1.091    8.507   -0.261   -1.011    2.104   -0.884    3.973
CD1=        8        1        2        5        1       10        4        3        1        8        3        0        3        2        0        4        2        4        2        2        2        2        1        6        3        4       11        4        2        9        5       10
CD2=        5        6        3       11        7       13        5        0        1        2        4        1        6        4        1        2        5       10        3        1        2        7        2        3        4        4       15        2        1        6        1        9
GGCGTGCTCCAAATCTACTATCGCGGACCACGAGAGTTCGATGCCGAGTGGTTCAACTTCCTAGAAACCCTTACCGAGCAGGCGGCTATTGCCATCGAAAACGCCACCCTCTTTGAAGACCTTCAGCGCACCAATCTTGAGCTAACGCTTGCCTACGATGCCACTATCGAAGGCTGGGCTCATGCCCTCGACCTACGAGATCAAGAGACAGAGGGCCACTCCCGCCGAGTTACCGATCTTACCCTACGATTAGCGCAGGAGGTAGGGCTTAGCAAAAGTGAACTGATGCATGTGCGCCGCGGTGCGCTGCTGCACGATATCGGCAAAATGGCCATTCCAGATAGCATTCTCTTTAAACCCGGCCCTCTCGATGAGACCGAATGGGAGATCATGAAACGACACCCCATCTATGCCTACGAGATGTTGGCAAAAATTGACTATCTGCGCCCAGCCCTTGATATTCCCTATTGCCATCATGAGAAATGGGATGGCACAGGCTATCCTCGTGGGCTAAAAGGAGAGCAGATACCTATTGCGGCTCGCATCTTTGCTCTTGCGGATGTTTGGGACGCACTCCTTTCCGATAGGCCCTACCGTAAAGGTTGGCCGGAAGAGAAGGTACGTGCCTATATCCGTTCAGAAGCTGGCAAGCATTTTGATCCGGAGATCGCTCGGCTCTTCCTTCGACTCCAACTCGAGACCGTCGCGGTGTGAAAGGACCTCCCTACGCGATCTTAGATCTTTCTTACAGAATATCGCGAATCAAGCAAGTAGGTGTCGGTTCGCTCGACGAGGTTGGGCGATCTCAAG
KOK=       122
KK= 1525569  LL= 1526168  Z=    6.42  JJ= 1525239  DL=   600
A===      111      112      113      114      121      123      124      131      132      133      134      141      143      144      211      213      214      223      224      231      233      234      243      244      313      314      323      333      334      343      413      433
B===      222      122      422      322      212      412      312      242      142      442      342      232      432      332      221      421      321      411      311      241      441      341      431      331      424      324      414      444      344      434      423      443
RRR=   10.125   -0.181    3.300   -0.522    1.134   -0.256   -1.170   -0.017   -0.256    1.667    0.969   20.553   29.127   -0.549   -2.616    0.045    7.520    3.326   -0.021   -1.151   11.824   53.052    3.579   -1.633    0.008   -1.626    3.022    0.368   -1.064    0.538   -0.221    4.466
X1==    4.890   -0.191    0.819   -1.132   -1.106    0.244   -1.070   -0.651    0.244   -1.643    2.455    6.915    5.492   -0.172    2.553   -0.533    1.764    2.044   -0.013   -1.309    4.387    5.149    3.545   -1.035   -0.393   -1.341    3.727   -0.354   -0.943    1.637    0.178    1.637
X2==    2.071    0.948    4.027    0.461   -1.025   -1.049    1.093    0.027   -1.049   -1.015    0.395    2.972    5.304    3.191   -1.025   -0.085    4.262    1.627    1.641    0.879    2.695   10.303    1.009    1.577   -0.019    1.213    0.811   -1.039    1.128    0.329   -1.241    2.728
CD1=        7        1        3        0        0        2        0        1        2        0        5        9        9        1        4        1        3        4        1        0        9        8        6        0        2        0        8        3        1        5        2        5
CD2=        3        2        5        2        0        0        3        1        0        0        2        5        8        7        0        1        7        3        4        2        4       15        3        5        1        3        2        0        3        2        0        5
GGATAGGCAGTTGGCCGAACTCGAAGCTAAACTGAACAACCAGAATAAACAGTAGTTCGTCCTCTGCCTATTTCGAGGAGCCTGAAAGCCAATAGCGTTCATGAGTTTATCAAATCGCCTCTATCGCATTGCACGTAGCAAGCTAAACGAATTAAAGGAGTGGTTCGATCGTGTGGAAGAAGAGCGCACGAGCGACTCCCTTCGTAGTCCCGAAGAGCTTGCCGCAGAGGAGCTCGACGCGGCTCTCCATTCCCCTCCTCCCGCTTCGCCTGCTTTTTCCTCATCGACCCCACGCTCTCCCCAGAAAGCGACCTCGCCAGCTGCAGAAACCGATCCGCTCTACTACCACTATCGTCTGCTCGGTCTGCAGCCCGGTGCCGATCTAACGGCCGTGCAAGCGGCCTATAAACGCTACGCCGAACGCGCCAACCCAGCTCGCTTTCCTCCCGGCTCGCCAGAAGAGGCCATTGCACGCGACCTCCGTAAAAAGCTCGACCTCTCCTACAAAACCCTTTGTGAAGCTCTCGATCCCACCTTGCGTCGTTTCGAGCTGCTTGAGTTCGATACCTCCTCAGCTCCCCAAAAAGAAGAAAATTCCTG
KOK=       123
KK= 1560249  LL= 1560848  Z=    4.52  JJ= 1559859  DL=   600
A===      111      112      113      114      121      123      124      131      132      133      134      141      143      144      211      213      214      223      224      231      233      234      243      244      313      314      323      333      334      343      413      433
B===      222      122      422      322      212      412      312      242      142      442      342      232      432      332      221      421      321      411      311      241      441      341      431      331      424      324      414      444      344      434      423      443
RRR=    1.038   -0.047   16.229    2.605   -2.853   20.673    1.330    1.420    0.073   -2.336    0.210    0.074    0.386   -0.165    0.046   -0.637    0.362   10.520    2.194   -0.135   -1.682   -0.445    0.309   -0.047   -0.523    1.667   60.667    0.209    0.841   10.625   -1.534    1.753
X1==    1.014   -1.010    3.223    4.044    2.990    4.891    0.536    0.595   -0.304   -1.341    0.904   -0.298    1.656    0.127    0.990    0.562   -0.322    3.096    1.351    0.562    3.144    0.862    0.118    0.093    0.935    1.656    8.394   -0.240    1.691    2.343   -0.601    0.387
X2==    1.024    0.046    5.035    0.644   -0.954    4.227    2.481    2.385   -0.241    1.743    0.233   -0.247    0.233   -1.304    0.046   -1.134   -1.124    3.398    1.624   -0.241   -0.535   -0.517    2.615   -0.498   -0.560    1.007    7.227   -0.868    0.497    4.535    2.555    4.535
CD1=        2        0        5        6        4        7        2        2        1        0        3        1        4        2        2        2        1        5        3        2        6        3        2        2        3        4       13        2        5        6        1        3
CD2=        2        1        7        2        0        6        4        4        1        4        2        1        2        0        1        0        0        5        3        1        1        1        5        1        1        3       11        1        3        9        5        9
CTCCTCGATGCTCTCGAAATCGCTATAGGCCAGCCCCTGAACCCGTGTTCCAGCATCCAAGAGCCGCCGTAAAACGGCCTTCTCCTCCACGAGGCGGGCATAGTGCTCTACGTTCGCCGCCGTTGCTGGAGCGTCCATGATGTTTTGCAAATAGAGCAGCCCTCCCACCAGATCGAGCTGTTGACGCGATCGGAGTTCATCGGTAAGGGTGACGAGATCTACCGGCTCGTTGCGTTCGGTGAGGGCAAGCATGGCCTCGAAGATAAAGCGATGCGCGTCGCGATAGAAATCGTCGGGCCGAAGGATCTCGGCGGCCCGCTCCACCGCACTACGTTCCAGGAGCATGGATCCGAGAACAGCCTGTTCGGCCTCCAAATTGTTCGGAGGGATGCGGTCGAGAGTCATCTTGAAGCCTGTAGGGTTGATAAAAAGATGACAGAGGGCAAGCGGTGTGCGCTCTCCCTCTGTATCTTAAAGGGTTTTAGCTAGTTTGCGGCAGCGGTTTCCGCGTTGGCCGTTTCGCCAGAAGCAGCAGCCTGACGTTCTTTCTCACGCTCAGCACGCTGCTCCTCGGTCAACACATAAAGAACGAACTGGGCA
KOK=       124
KK= 1574859  LL= 1575878  Z=    4.97  JJ= 1574679  DL=  1020
A===      111      112      113      114      121      123      124      131      132      133      134      141      143      144      211      213      214      223      224      231      233      234      243      244      313      314      323      333      334      343      413      433
B===      222      122      422      322      212      412      312      242      142      442      342      232      432      332      221      421      321      411      311      241      441      341      431      331      424      324      414      444      344      434      423      443
RRR=    5.085   -0.768    3.982    1.866   16.045    8.731   10.184    5.268    0.920    0.020    6.280   -0.130    0.991    6.230    0.189   -0.847    0.064    1.367    4.012   -0.051    3.354    0.298    0.143    2.289    1.068    2.016   49.249   -0.011    2.083    6.546    0.610   13.760
X1==    3.248    1.207    1.830    0.443    5.263    2.409    2.410    2.421    1.229   -0.428    2.264    0.443    1.113    1.632    1.883   -1.132   -0.223    1.807    1.742   -1.722    1.626    1.103    0.528    2.263    1.638    2.264    8.842   -0.020    1.488    2.494   -0.615    1.991
X2==    1.565   -0.636    2.176    4.210    3.049    3.625    4.226    2.176    0.748   -0.048    2.774   -0.293    0.891    3.817    0.101    0.748   -0.287    0.756    2.303    0.029    2.063    0.270    0.270    1.011    0.652    0.891    5.570    0.564    1.400    2.625   -0.992    6.912
CD1=        7        4        6        3       10        7        6        7        5        3        7        3        5        5        5        1        2        6        5        0        7        5        4        6        7        7       21        5        7        9        2        8
CD2=        4        1        5        9        6        7        9        5        3        2        7        2        4       10        2        3        2        3        6        2        5        3        3        5        3        4       10        3        5        7        1       14
TAACTCGGGAAAGAGTTTACTTATCCACGGCCCGGCCGTAACGATAACCCTATCATAGGCCTCCTCTCCATGGGCAGTAACAACTATCGGTTGCTCGCGACTCATAATAAGCCGTTGAACGGAGGTATGCTCTCGAATTTGCGCCCCATACTCTCGCGCTAACCGAATGTTGGCTAACACACACCGCGTCGCACGCAAAAAGCCACCCTCCGCTTGATAGCAGGCCAGCTCGTTTTCTGCAAGCCGAATAGCTGGAAAGCGCCTCTCCACCTCCACTTTATGGAGAAGTTCATAGGGGATATCTTCAGCATCGAGAGCCTGGATTGTTTTGCGGAGAAAGGCATTGCCCTCCTCTCCAAAGAAGAGGCTTCCACAACGTACTCGTAGCTCTTCGTTAGCCTCCGCCTCCAACTCATCCCAACATCGGTAGGCGAGCTTCATCAGATGGGTATAAAACGAATCGGCGTAGCCATAGCGGATCGCACGCGACTCACCGTAGGAACTTCCCTTATCGTTCCCCACACGAAACTGCTCATAACCGACCACCGTATGGCCCCTCTTTGCCAGATACCTACAGGCGGCACTTCCCGTGCCGCCCAACCCGATCACGGCAACACGCATCTTCTCGTCCTTTTCATCAGATGTAGCCCAGCTCCTCTAGCCGACGCGCCAACTCCTCTTCCTCCTGCTCCGTGTAGGCGCGTTCCGCTTGCATAGGTGTGGATAGAGAGGATATCTGCTCTCGGCCTGAGGGAGATGCGCCAGTCCAGTCCCTTTGGATGACCTTTCCTCGCATATTTGCAGGGATGGGGAGATCAAACGCATTTAACACCGTGGGTGCAATGTCGTACAGGGAGAGGCCCTTAAGAGCATCTGTCGTATCGAACGTCTTTACAGGCGCTTCGGCATCACGAAGCGCTTTGACATCGGCCATAAGAAAGATGCCAAAGGGTGCATGATTGGCGTCATCGGGGCCAGTGTCGTTGGTATGAGTCCACAAGGAGTTATGCCCTACGCTGC
KOK=       125
KK= 1581309  LL= 1581908  Z=    4.99  JJ= 1580739  DL=   600
A===      111      112      113      114      121      123      124      131      132      133      134      141      143      144      211      213      214      223      224      231      233      234      243      244      313      314      323      333      334      343      413      433
B===      222      122      422      322      212      412      312      242      142      442      342      232      432      332      221      421      321      411      311      241      441      341      431      331      424      324      414      444      344      434      423      443
RRR=    0.743    0.009    1.970    1.948    5.063   32.146    9.194   -0.273    0.253    0.737    0.663    0.083   -0.281    0.884   -1.874    1.163    0.310   11.787    2.610    1.382    1.721    0.043   -0.722    2.798    1.721   16.312   12.745    0.732    0.153   16.750   -0.578    7.692
X1==    0.941   -0.111    1.248    1.644    1.792    5.915    2.402   -0.403    0.326    1.301    2.523   -0.188    0.216   -1.188    1.792    0.326   -0.256    6.409    0.532   -1.272   -1.524    0.120    1.608    1.247   -1.472    3.292    5.185    0.567    1.000    3.585   -0.553    1.646
X2==    0.790   -0.078    1.579    1.185    2.825    5.434    3.828    0.678    0.776    0.566    0.263   -0.439   -1.301   -0.744   -1.045    3.571   -1.209    1.839    4.906   -1.087   -1.130    0.359   -0.449    2.244   -1.169    4.955    2.458    1.291    0.153    4.672    1.045    4.672
CD1=        2        1        3        3        3        9        4        1        2        4        5        1        2        0        3        2        1       10        2        0        0        2        4        3        0        6       10        4        4        8        1        5
CD2=        2        1        3        3        4        7        6        2        2        2        2        1        0        1        0        5        0        3        7        0        0        2        1        5        0        8        4        3        2        8        3        8
GGCCAGAGTGATGCGGTAGTTTTCCTTATCCCCTATCTGCTTTCGAAGTTCCAGTGCGCGCTGATAGAGCTCTATCGCCCTATCATGCTGCGCGTTATCCGTGTAGAACTGTGCCATCAGGTCAAAAACGCCGCCGATACCACTTTTATCGTCAAGCGCACGGTAGATCTCCAAAGCTCTTTCAAGCAACGCGATGGCATCGGGGCGGCCTGTTATGGCAACGTTCTCCAAAACAGTGGCCTGTAAATCGGGTGGCAGATCGGCCATACGTTGGAAGGCCAGCTCACGCCAATGGAGCCGCTCCAAACGATAGCCCAAACCGCGCCAAAACGCATCCGACGCTTTGCCGATCCGTACCCCCAACTGCGGTTCACTCCCTGTTAAACACCATTCGACGGCAGCCCGTATATTTTCCCGCTCCATTTCGATAATCGGCATCCATCGTGGTACACCTGGCGAACCGTCTGCCTTTGCTTGTTCTAACAGCCCATCATAGTAGAGCGCATGACGATGGCACAAGGTGGTGCGTTCTTCGGGAGAGAGCTGCTCGTAGGCGAACTCGCGGATCGTCTCTAGCATGCGCCAGCGCTGCATCTCCGC
KOK=       126
KK= 1582809  LL= 1583288  Z=    5.60  JJ= 1582179  DL=   480
A===      111      112      113      114      121      123      124      131      132      133      134      141      143      144      211      213      214      223      224      231      233      234      243      244      313      314      323      333      334      343      413      433
B===      222      122      422      322      212      412      312      242      142      442      342      232      432      332      221      421      321      411      311      241      441      341      431      331      424      324      414      444      344      434      423      443
RRR=    5.980   -0.156    0.147    3.355    0.713    4.851    1.078   -0.931    1.140    0.066    3.539   -1.136    9.832   -0.087   -0.760   -0.083   -2.013    8.083   17.693    0.142    0.161   -1.970    1.342    0.059   -0.303   56.886   28.921   -0.012    0.199    1.069   -2.092   10.463
X1==    2.743   -1.045   -0.139    2.978    4.770    2.767   -1.191   -1.078   -1.059   -0.166    2.080    1.301    3.734    0.093    0.894   -0.102    2.222    4.804    5.780   -1.059   -0.129   -1.207   -1.207    1.649    0.762    6.216    6.480   -1.108   -0.429    0.387   -1.229    2.020
X2==    2.180    0.150   -1.057    1.127    0.150    1.753   -0.906    0.863   -1.077   -0.398    1.702   -0.873    2.633   -0.930   -0.850    0.809   -0.906    1.683    3.061   -0.134   -1.252    1.632   -1.112    0.036   -0.398    9.151    4.463    0.011   -0.463    2.761    1.702    5.179
CD1=        4        0        1        5        6        4        0        0        0        1        4        3        6        2        2        1        4        6        8        0        1        0        0        4        2        9        8        0        1        2        0        4
CD2=        3        1        0        2        1        3        0        2        0        1        3        0        4        0        0        2        0        3        4        1        0        3        0        1        1       11        7        2        1        5        3        8
CTCCTGTTCACGACCGAAAAAGCTCGTTAAATAGAGAGGTAGCGTATTGCTAAGTGGAGCTGTTGTCGTTGGAGCCAGAGCGCGCAGCGGAGGAGCTGAAAAAGAGCTGCCGGCGAGCTGCTTCTTGATATCTTCGGCCAGTTTCTGGAGCGAATCGGGTGGAGAAGATTGCAACTGCTCCTGGAAGAGACGTTCTATCTCTTGATAGCGCTGGAGCGCGCGCTCGTGCTGTCCTTGAGCGGCTAGAAGCTGTAACAGCAGATATTGCACCGATTCGTCGAGTGGGTCGTAGGCCAAAACGCGATAAGCATACTCGGTGGCCTGGCCAAACGCCTCTTGTTTTTGAAGCAGCACGATCAGTTCGCGCAAGGCCTGCTGCCATTTATCGGCAAGACGTTGCCGTTCCAAAAGGATAAAATCCTCATAGAAGCCGGGCAGTAGGTCGCCTTGGTAGAGGCTTACGGCACGCGATAGCAGCTC
KOK=       127
KK= 1583289  LL= 1584308  Z=    4.54  JJ= 1583259  DL=  1020
A===      111      112      113      114      121      123      124      131      132      133      134      141      143      144      211      213      214      223      224      231      233      234      243      244      313      314      323      333      334      343      413      433
B===      222      122      422      322      212      412      312      242      142      442      342      232      432      332      221      421      321      411      311      241      441      341      431      331      424      324      414      444      344      434      423      443
RRR=   37.745   -1.129   -0.857    8.466   10.174    7.792    4.175    0.151    0.058   -0.390    1.006   -1.272    7.467   -1.186   -0.653    1.288    0.185    7.833    6.725    1.496    1.146    2.162    1.104   -0.491    1.110    3.751   21.969    0.521   -0.675   32.359   -0.151   11.972
X1==    4.870   -0.355    1.105    5.116    4.050    2.561    2.970   -1.771    0.139    2.587    0.651    0.809    1.835   -0.969   -0.355    0.744    1.026    2.874    1.929   -1.678    1.169    0.866   -1.005   -0.185    0.926    2.427    5.250    0.215    1.633    5.622   -0.534    4.482
X2==    7.750    3.183   -0.776    1.655    2.512    3.042    1.405   -0.085    0.420   -0.151    1.546   -1.572    4.070    1.224    1.842    1.731    0.180    2.725    3.487   -0.891    0.980    2.496   -1.099    2.661    1.199    1.546    4.185    2.423   -0.413    5.755    0.284    2.671
CD1=       11        2        5       11        9        7        7        0        3        8        4        4        6        1        2        4        4        7        5        0        5        4        1        2        5        7       12        4        6       13        2       11
CD2=       13        7        1        5        6        7        5        2        3        2        5        0        9        5        5        5        3        7        9        1        4        7        1        8        4        5        9        6        2       12        3        7
AAGCCGACCGGCCTCTTTCGTGGCCTGTGCTTCCGCAAGCAAGGCATCAAACTCCGCCACATCCGTAACAACCGCCTGTTTGCGCAGCCCCACATAGTCCCGATTGGCAATAAAAAGGCTTTCGGTACTGATAGAGGGGATACGAAATAGTTTGCGCAGCGTGCTAAGCGCCATGCGGAGATTGTGTCGGCCCGTCTCTTCATCCGCATCCGGCCACAGCAAAGTGGCCAACTCCTCGCGTGGGAAAAGGCTGCCTACATGAAGCGCAAGATAGACCAAAAGCACGCTCGCTTTTTTGGTGGCGAAACGCTCTATGCGATAACGTCCAAACTCCGCCTGTAGAGCACCAAACATCTGTATTCGCCACATAGCTTTCAGTTTCCAGTAGCCCTATCCGAACCACTCCAGACCTCGATAGGGCCGCGAGGGTTTTTACAAAGCGAAGCGCATTAAAAACGAACTTAGAGTTGGAGACGATGTAAATCGCCTTCCGACAAGAAGCTCATATGAATTTTATTATGTACTATTCAACACAACTAGGAAAAGCACCTTCTCCATTTTAGTATGTTTGCTTTTTTCTTGACGATAAGGCGCCCAATAGCGGTATAACGATTCGCACTTCTTATGCCAGGAGAGACCAGAGCGTTGCAAAACCCTTTGCTATCCGAGTTTGAGTTAAAAGTATTCGCTGGGCCAGGAAACCCAGAGCTTGCCTACGCCGTGATAGAGCAGTTAGGCGTGCCCGCCGGGAAAATGATCTATCGGCAGTTCCCCGATGGAGAGAGCTATGTACGCTTTGAAGAGAGCGTGCGAGGAACCGATGCCTACATCATTCAACCTACCAGCCCGCCGGTAGATACCAATCTCATGGCGCTGCTTGCCGCCATAGATGCTCTACGCCGCGCTTCCGCCCGACGTATTACCCCTGTTATTCCCTACTATGGGTATGCCCGCCAAGAAAAAAGAGCTTTGCCTCGAGAGCCGATCATGGCGAAACTCGTCGCGGATATGTTGGTCGCG
KOK=       128
KK= 1632009  LL= 1632758  Z=    4.73  JJ= 1631739  DL=   750
A===      111      112      113      114      121      123      124      131      132      133      134      141      143      144      211      213      214      223      224      231      233      234      243      244      313      314      323      333      334      343      413      433
B===      222      122      422      322      212      412      312      242      142      442      342      232      432      332      221      421      321      411      311      241      441      341      431      331      424      324      414      444      344      434      423      443
RRR=    1.415    0.322    0.126   30.227    0.027   30.232    1.216   -3.539    0.912    2.995    4.665   -0.102   12.342    0.402   -2.177    0.912   -1.976   12.027   11.702   -1.315   -0.614    0.171   -1.414    1.182   -0.720    5.105   12.328    0.431    0.616    9.701    1.380   30.759
X1==    0.619    2.499    1.325    6.677    0.206    6.442    0.901   -1.689   -0.864    1.717    1.236   -0.129    4.194    0.484    2.499   -0.864    1.652    5.205    2.086   -1.528   -1.189    1.049    1.049   -1.375    0.669    2.419    4.008    0.935   -0.448    3.155   -1.131    3.155
X2==    2.285    0.129    0.095    4.527    0.129    4.693    1.349    2.095   -1.056    1.744    3.775    0.787    2.943    0.830   -0.871   -1.056   -1.196    2.311    5.609    0.860    0.517    0.163   -1.349   -0.860   -1.077    2.110    3.076    0.461   -1.375    3.075   -1.220    9.750
CD1=        3        5        5       12        2       12        3        0        1        7        5        2       10        3        5        1        4        9        4        0        1        4        4        0        5        7       10        7        3       10        1       10
CD2=        3        1        1        6        1        6        3        3        0        3        6        2        5        3        0        0        0        4        9        2        2        2        0        1        0        4        5        2        0        6        0       15
CAATCGCTTAAACCGTTCGCTCAAAGGCTGCACGGCTTTTGAAGCGCCTGCTTCGCCCAAAGCGAACGTAAGGGCTTCGAGTCGCTGACCATCCTCTTCCGTTGAGAAGAGACGAATAAGCGCATCAACCGCATCGGCCCCGCCCAACTTACCGAGCGCACGCACCAACGCGAAGCGATCGCTTTCGGAAAGCGCCTCTTGGGGGCCCTTCAACAGCGTGATCAGGGCCTGATTGGCGCGCCTATCTCCAAGCTTCCCTAAAGCCCTAGCGATCTCCCCAACAATATCGGTGCCGGTATCTTCAAGCGCCTTTAAAAGCAGATCCACAGCGCTTGTATCTGCCGTCTCCCCCAAAGCCCGAGCGGCCTCGGCACGTACCGCTCGGCTGGGATCGCTTAAAGCTCTCCCTAGCTCCTCTATGGCGAGATGACTGCCTTTTTCCGTGAGCCCTTCGGCCGCTCGTCTCCGAGCCTCCTCCTCGGCCGCCCTTTGTAACGTACGAATATAGCGCCATTGGCGTAAACCAGAGCGGCCTAGATCTTGAAGCACTTTTGTGGTCGAAACGGCCCCCTTATCTTCCAAAGAGCGCAGAAAAGGTAGCGCGGCTAGACGCATGACGGCTGCCAAGGCAAAAAGAAGATGATAGTTAATGATGGACAGGCCGAACAGCGAGATATGAACGCCAGCAAGCATCTGCAGAAGAATACCACCCACCATAGGGGCGATACCACCGATAAGGCCTGTAACTGC
KOK=       129
KK= 1636089  LL= 1636898  Z=    6.36  JJ= 1635939  DL=   810
A===      111      112      113      114      121      123      124      131      132      133      134      141      143      144      211      213      214      223      224      231      233      234      243      244      313      314      323      333      334      343      413      433
B===      222      122      422      322      212      412      312      242      142      442      342      232      432      332      221      421      321      411      311      241      441      341      431      331      424      324      414      444      344      434      423      443
RRR=    2.402   -0.374    0.943    1.124    0.113    0.988    8.688   -3.240   -2.010   -0.361    1.108   15.662   45.101   19.461   -0.823   -3.269    4.332    0.040    5.220    6.361    0.356   24.507   47.058   -0.015    0.778    0.734   -0.699   -0.076    0.416    7.143    1.510    2.073
X1==    0.862   -1.051   -1.195    0.394   -0.090    0.508    2.042    2.195    1.358   -0.605    1.487    3.664    7.274    4.819    1.831    2.208    1.222   -0.336    1.233    1.358    0.153    4.401    9.479   -0.057   -1.355   -0.684   -0.599    1.118   -0.956    2.247   -1.407    0.966
X2==    2.786    0.356   -0.789    2.851   -1.254    1.944    4.255   -1.476   -1.480    0.596    0.745    4.275    6.201    4.038   -0.449   -1.480    3.545   -0.119    4.235    4.683    2.333    5.569    4.965    0.258   -0.574   -1.073    1.167   -0.068   -0.435    3.179   -1.073    2.147
CD1=        2        0        0        2        1        2        4        4        3        1        4        6       12        9        3        4        3        1        3        3        2        8       15        2        0        1        1        4        1        6        0        4
CD2=        5        2        1        6        0        5        8        0        0        4        4        8       13        9        1        0        7        2        8        9        7       12       11        3        2        1        5        4        3       10        1        8
TCGCCTTCATCCGCGATGTCTCAAAAGCAGACAAGAGATAGCCAAAAATTTGCTTTTGAGTGGACGCGAGAGGAGCGAGATCGTGAGTTGGGCATCGTCGGAAGCGCGGCGGCTTGAAGGCGATAGGCTACAAGCGCAGGGGCAATACGAGCAGGCTCTAGCATGCTATCAGCAAGCGATAGCCCTAGAGCCTGCCAACATCTATGCGCTGAACAACATGGCCGTTCTCTTGGTAGAGCACAACGGTGCGCAGGATGCCGAGGAGATTTGTCGTCGTGCCCTCTCGATGCGAGGTGACCTAGCTGAACTGCACTACAACCTAGGACGTGCACTGGCCAAGCAAGAACGCTTCCATGAAGCCATCGCTGCCTATGAACATGCGCTAGACCTTGCCCCTAACATGGCCGAGGCCTATAACATGCTCGGCAACGCGTGGCGCGCTTTGGGCATCATTGATAAGGCGGAGCACTGCTATCGGCAAGCGGTTTCTCTGAAGCCAGAATCGGCCGAGTTTCGGGTAAATAGAGGGCTTACCGCTCTTTTACAAGGTCGTTATGAGGAGGGCTTCGCCGATTTTGAGCGCCGCTTTGCGCTAGCTGCCGTTCATCTTCCCCCTCTCCCGCGGGGTCGCCCATGGCATGGCGAACCGCTTAGAGGACGTACGCTATTGGTGCGATTTGAAGGAGGCTTCGGCGATACCCTCCACTTCCTGCGCTATCTTACGCCCATAAGAGCTGCAGGTGCGCGCGTGCTGCTGGAATGCCAGCCGGAGCTAGCTCGCCTACTGAGTTGGTGCGCCGATGCCGATGC
KOK=       130
KK= 1669239  LL= 1670348  Z=    5.84  JJ= 1669179  DL=  1110
A===      111      112      113      114      121      123      124      131      132      133      134      141      143      144      211      213      214      223      224      231      233      234      243      244      313      314      323      333      334      343      413      433
B===      222      122      422      322      212      412      312      242      142      442      342      232      432      332      221      421      321      411      311      241      441      341      431      331      424      324      414      444      344      434      423      443
RRR=   21.063   -0.084   -3.451   18.404   -0.314   41.269    0.384    0.712    0.762   -0.164    1.752    0.090   -0.696   -0.433   -0.291    7.872   -0.349   37.518   17.208    2.421    4.753    0.007   -0.090    0.610   -4.780    4.476   42.357    0.272   -0.290   11.768    3.431   71.082
X1==    4.324   -0.071    2.609    3.878   -0.071    4.764   -0.246   -1.276   -0.542    1.143    2.231   -1.036    0.663   -1.178   -0.764    5.353   -0.899    4.018    3.393   -1.721    2.982   -0.167   -0.167   -0.423   -1.220    1.708    6.996   -0.549    0.364    6.149    1.708    7.929
X2==    4.872    1.194   -1.322    4.746    4.442    8.663   -1.561   -0.558   -1.407   -0.143    0.785   -0.087   -1.050    0.367    0.382    1.470    0.389    9.338    5.071   -1.407    1.594   -0.040    0.536   -1.443    3.918    2.621    6.055   -0.496   -0.798    1.914    2.009    8.965
CD1=        9        2        8        9        2       11        2        1        2        7        8        1        5        1        1       12        1        9        7        0       10        3        3        2        2        7       18        5        6       19        7       23
CD2=        7        3        0        9        7       14        0        1        0        2        4        2        1        4        2        4        3       16       11        0        5        3        4        1        8        7       12        2        2        7        6       20
CTCATGCTCACCTACTCCATCGCGCCGGCCTCCGACACGTTGGGCATCTTTTTGCCTGCCCTGCGATTCCTAACTGAACGCCGTCTTGAAGCCAAACGAAAGGCCGCCGAAACCCAAAAGCCCTCCACCGAGTTTGCCTATTGGGATGGCCTACAGGCCTCCCTCAAAGTACTGATCAACTCGTTCTATGGCTATTTGGGAGGCCCTTTTAACTTCAACGATTACGACGCTGCACGCCGCGTGACGGAAGAGGGACGCAAGCTCGTCCAATCCCTCGTGCAGTCCCTTGAAGCGACAGGCAGCCGTGTGATCGAGGTGGATACCGATGGCGTCTACTTCGTACCGCCTGAAGGCGTCGAAGGAGAAGAGGCCGAGCGCGCCTACGTAGCGCAAATCGGTGCCACGCTTCCCCAAGGCATTCGATTGGCCTTCGATGGCCGCTATGCCGCCATGCTCTCCTTAAAAACGAAAAACTACGCGCTTGCCTGCTACGATGGCACCCGCATTCTTAAAGGCGCCTCCTTGCGCTCGCGCGCCGATGAAAACTATGGCCGCCAGTTCCTCGAAAAAGCCGTGGCCTATCTGCTCGATGGCGATATCCAGAGCCTCTGCCAGCTCTATGAAGAGACCAGACAACGCCTGCTGAACCGCGAAATCCCCATCCGGGACTTGGCAAGGCGCGAACGTGTGACCCCCAAGACGTTCCAAAGCGAGCTCAAGACTCGCTCGGCGGAGGTCGCCAAAGGCGTGCCGATAGGAGACTACGTGTGGGTCTACGAACGCGCAGATGGTCGGCTCGGGCGCCTAGAAGAGTACCAAAACGACGAGAACATCGCCTACTACATTGACAAGCTCTACAAGTTTGCACGCCGCCTCGAAGAGGCCTTCCCATCCCCGCAAGATTTTGACAAATGTATCCCCTCTCCTAAGGATTCTCTTCAGGCCCTTCAAGGAGAGCTGGATCTCTTTGGCTAAACGGCCAGCACGTTAAAACAGCGTTAGCTTGGGTTCACGCTTGGCCTCGATCACTTTTTGGCGTGCGGCCGCAATGTCGGCCACCAACTCCCGCCGAGCGGCCTCGTAGGCATCTCCCTGAAGGCGCAAAATATA
KOK=       131
KK= 1713309  LL= 1713608  Z=    4.82  JJ= 1712439  DL=   300
A===      111      112      113      114      121      123      124      131      132      133      134      141      143      144      211      213      214      223      224      231      233      234      243      244      313      314      323      333      334      343      413      433
B===      222      122      422      322      212      412      312      242      142      442      342      232      432      332      221      421      321      411      311      241      441      341      431      331      424      324      414      444      344      434      423      443
RRR=    0.036    0.292   -0.355    0.539   -1.231   58.146    0.426    2.943   -0.994   -0.865    2.409   -1.073    4.022    0.047   -0.113    0.069    0.539   -1.431   -1.655    0.539    0.262   -0.175    0.651    4.764    0.175    2.697   -0.233   -0.039   -0.139    4.460    1.373    3.384
X1==    0.070    0.203   -0.894   -1.002    2.203    9.234    1.141    2.106   -0.766    1.141    1.037    1.998    3.037   -0.078    0.203    0.234   -0.859   -0.657    2.264   -0.766    2.264   -0.826   -0.826    2.074    0.141    2.037    0.264   -0.825   -0.926    2.074    1.037    1.074
X2==    0.521    1.441    0.397   -0.537   -0.559    6.297    0.373    1.397    1.297   -0.758    2.324   -0.537    1.324   -0.602   -0.559    0.297   -0.627    2.180   -0.731   -0.703    0.116    0.212   -0.788    2.297    1.242    1.324   -0.884    0.047    0.150    2.150    1.324    3.150
CD1=        1        1        0        0        3       10        2        3        0        2        2        3        4        1        1        1        0        0        3        0        3        0        0        3        1        3        1        0        0        3        2        2
CD2=        1        2        1        0        0        7        1        2        2        0        3        0        2        0        0        1        0        3        0        0        1        1        0        3        2        2        0        1        1        3        2        4
AAACAGATCGAAAGTGATCTGGCGAGCACGCATCCATTTTACATGGCCATCGGCGAATCCGATGACATCTCCCTCAGAATGGCGCGCTTGCTGATCGAACAGGCTCGCATATTGGGAGATATCTGGGCGATAATCACCAATATCGTCTTGAGCCGCACCACACGTGGCCGTATTGCTCCAACAGTCGGCAGGAGCATTCGGATAGGCGACACGAGAGATGATGTAGTGGTGAGTTGGATCGTTGGGATCCGAAGATGGTGTCCATCCTGTCGTTAAGCCGATGATACAATCAGCCACCAG
KOK=       132
KK= 1752259  LL= 1752708  Z=    4.76  JJ= 1751509  DL=   450
A===      111      112      113      114      121      123      124      131      132      133      134      141      143      144      211      213      214      223      224      231      233      234      243      244      313      314      323      333      334      343      413      433
B===      222      122      422      322      212      412      312      242      142      442      342      232      432      332      221      421      321      411      311      241      441      341      431      331      424      324      414      444      344      434      423      443
RRR=   -1.722   21.752    4.366   -1.063    1.595   61.950   -0.173   -1.553    0.300    4.669    0.134   -2.412    0.015    0.047    0.277   -0.614    0.300   -0.037    4.366    0.300   -0.371    1.144    0.015    1.499    4.669   20.493    1.492    2.870   -0.727   -0.343   -1.915    9.135
X1==    1.526    4.224    1.851   -1.168    0.649   10.608    2.339   -1.049   -1.045    2.083   -0.125    2.319   -0.125    0.514   -0.245   -1.045   -0.288   -0.065    2.359   -1.045    1.091   -1.067   -0.116    1.384    2.083    5.557    1.091    2.225   -0.956    2.044   -1.072    2.044
X2==   -1.128    5.149    2.359    0.910    2.457    5.840   -0.074    1.479   -0.288    2.242   -1.067   -1.040   -0.116    0.091   -1.133    0.588   -1.045    0.575    1.851   -0.288   -0.340   -1.072   -0.125    1.083    2.242    3.688    1.368    1.290    0.760   -0.168    1.786    4.470
CD1=        3        6        3        0        2       12        4        0        0        3        1        4        1        2        1        0        1        1        4        0        2        0        1        3        3        7        2        3        0        3        0        3
CD2=        0        7        4        2        4        8        1        3        1        4        0        0        1        1        0        2        0        2        3        1        1        0        1        2        4        5        3        3        2        1        3        6
TGCAAAATTCAGGAGATCAATCTCGATGGGATTGTCTATCTGCAATTGATACTGACCCACATCCGCGTGGATTGGCCCTCCTAAGTGCAGGTATTGGGTATTCGGGTCAATATGCAGCACAATCTGCCCACCCGCATGAATGATCTTATGATCACGTGATGGGATGTTGATATCGGCGGCCAAAGAGGCCTGGAAGGTCGCAGCAGAGGGATTTATATAGATATCCCCAATCAGCACCCTATCGTGCTTAGATGGATCGGCGGGTATATGATTATTATCAACAGGATCCAGCAGGTAGCCGTTGCCGTGCAGATCGATAACGAGCGGATTTGTGGAAACTGTGAGGGTAAAGTCGCCCCAAAAGGTGTTCTGATCCATTGTTTCCAAGCGGATACCGGCGCAGAATATCCAGCTAGTTTGTCCGTTGGCAATCTCTTGATCAGATAGAGG
KOK=       133
KK= 1782589  LL= 1783368  Z=    6.08  JJ= 1782529  DL=   780
A===      111      112      113      114      121      123      124      131      132      133      134      141      143      144      211      213      214      223      224      231      233      234      243      244      313      314      323      333      334      343      413      433
B===      222      122      422      322      212      412      312      242      142      442      342      232      432      332      221      421      321      411      311      241      441      341      431      331      424      324      414      444      344      434      423      443
RRR=   70.352    0.038   -0.012   -0.253    0.106    5.451    7.767    0.530    0.475    9.436    1.207    2.221    1.859   -1.324   -1.709    0.191    0.492    9.952   -1.741   -1.246    9.260    0.547    1.624    1.989   -2.687    0.555    7.425    1.584   -0.157    0.618    0.396   35.689
X1==    8.610    0.840    0.055   -0.527   -0.111    4.149    2.951    0.781   -1.301    6.028    0.948    1.027    0.948   -0.811    1.790   -0.523   -0.381    3.798   -1.130    1.035    3.510    0.559    0.559    1.532   -1.716    0.948    2.233    0.826    0.125    0.125    0.311    5.880
X2==    8.171    0.046   -0.221    0.480   -0.954    1.314    2.632    0.679   -0.365    1.565    1.274    2.163    1.962    1.632   -0.954   -0.365   -1.291    2.621    1.540   -1.205    2.638    0.980    2.905    1.298    1.565    0.586    3.325    1.918   -1.257    4.942    1.274    6.070
CD1=       11        2        2        1        1        7        5        3        0       13        4        3        4        1        3        1        1        6        0        3        8        3        3        4        0        4        6        6        4        4        3       15
CD2=        9        1        1        2        0        3        5        2        1        4        4        4        5        5        0        1        0        5        4        0        6        4        7        5        4        3        7        6        1       12        4       14
GGCCCAAAAACCATCGAGGTCTTCTCAAACGCGGTACAGGGCGCCGGCACCGTTTTTTGGAACGGCCCCATGGGCATTTTTGAGTTCGCGAAGTTTGCCGAGGGAACACGCGCCGTGGCCAAAGCGCTCGCCGAGTCCGGTGCCACGACCATCATCGGCGGAGGTGACTCGGCAGCGGCCGTGCAACAGCTCGGCTTCGCCGACAAAATGACCCATATCTCCACCGGCGGAGGCGCCTCTCTCGAGTTCCTCGAAGGGCGCCCACTGCCCGGCGTGGTGGCGCTTCAGGATAAATAGGGAGCTACCACCCATCGAGGAGAAGAAAGAGAGCTCGCATCCCAAACCCGTAGGGCCGACCAAGCGAGTTGGCCCTACGATTCGTTTTCAGGTCTTTTCTCTCGAAAATTTGCGACACAAGCCCCTCTCTGCCATCCGGCCGAATAAGCGCCTCTGCCACCTACCCCCTCCTGTACAGGCATCTTTCCGGTCTGCGGGGATGCGAAAGCTGGTGGCGCGCCTCGCCCTCATAAAGTCGAGAGAGCTATCGCGAATTGGCGAGCAGGGAGAGGACGTTAAACGATGTCTCCATTCAGCGCTTCCACCACGAAAGTCACCGGCCCGTCATTTACCAGCTCCACCTCCATGTGGGCACCGAATATCCCCCATGCAACGGGGATATTTTGCGCGGCCAAAGCCTCTCCAAAAAGCCGATAAAGCCGCTCGGCCTGTATGGGCGGGGCAGCTGCAGAAAAACTGGGGCGTCGTCCCTTTCGGCAGTCC
KOK=       134
KK= 1788949  LL= 1790148  Z=    4.61  JJ= 1788949  DL=  1200
A===      111      112      113      114      121      123      124      131      132      133      134      141      143      144      211      213      214      223      224      231      233      234      243      244      313      314      323      333      334      343      413      433
B===      222      122      422      322      212      412      312      242      142      442      342      232      432      332      221      421      321      411      311      241      441      341      431      331      424      324      414      444      344      434      423      443
RRR=    0.449    0.450    0.617    5.647    1.393    6.186   -1.671   -0.195    0.261    1.071    0.761    5.842   11.806   21.931    3.816    0.002   13.051    0.088   10.060    1.939   -0.460    0.500   21.821   46.689    0.249   -1.148    4.621   -0.442   16.642   11.448    1.008   -0.005
X1==    0.638    0.671    0.532    2.446    0.671    3.471   -1.513    1.106    0.571    0.695    0.874    1.122    4.701    3.433    2.780   -0.010    3.836    0.024    4.577    1.731    1.222    0.366    4.230    5.404   -0.255    0.874    2.181   -0.666    4.512    3.608   -0.767   -0.009
X2==    0.704    0.670    1.160    2.308    2.075    1.782    1.104   -0.177    0.458    1.540    0.872    5.208    2.511    6.389    1.373   -0.204    3.402    3.703    2.198    1.120   -0.376    1.369    5.159    8.639   -0.979   -1.315    2.119    0.664    3.688    3.173   -1.315    0.597
CD1=        3        3        4        6        3        9        0        5        4        6        5        4       12        8        6        3        8        3        9        6        7        4       11       11        4        5        9        5       15       13        2        5
CD2=        3        3        4        7        5        5        5        2        3        5        5       12        8       18        4        2        9        8        7        4        2        6       13       23        1        1        6        4       11       10        1        5
GAAGCTTCTCTTTGGAGATGCCCGGCAACACCCCATCGGCCAAATAGCGATCAAAGGCCTCTTGTACGCTGGACACCACCCCAAGTTTTACCATGACCTTCGCGAAGTGAGGACGCGCCAACAGCTCGCCCTGGGCTTCCTGAGCCACAGCCTGCAGCGTAATGGGAATGCCCATCTGGTTCAACCGCTCCACAAGCGCGCGGTTACGGGCATCGCGCGCAGCTCGCAGCACGCCCAGTCGCTCTCGCAGTTGGGCACTGGCGGGGTCTATAAAATAGCCTAGCAGGTGGCACTGCCCTTTATCTATCACAGCACTTATCTCAATGCCGGGGATAACCTCAATACCATATCTTTGGCCTGCCTCCAGCGCCTCTTCCACTCCCTCTACCGTGTCGTGATCGGTCACCGCGACGGCCGCCAAACCCAACTCTTTGGCCAATTGAACCAGCTCCGTTGGCGACCGATCGCCGTCGGAAGCCGTTGTATGGGCATGCAGATCGATCCCGCCTTGAAAGCGCCTCTCTCTCACCTGTTTCTCGTTCCTCTCTCTATCGCGTTGCATCGGGCACTTAGAGCCGATCCATTCTCCGTATACATTATGGCTTAGCAAAGCCATCTCCTGAACAAAGCCCTTATTCAACAGAATTTTTGAAGGAGATCGCTCTATGCGCAACCGACCGATCCTTGTGCTGATTCTGCTAGTAGTGTTTGCCTTAGGCCTGGCCGCCTATAGCTCGCGAGTGCACCCAGGAGGCGACCTGCCACCCGAAGACCAGCCCGATACTACCCAACTAACGCCTCCCGCCCCCTCGGCACAAAGCTCCAAGTTGCCCATTGCGCAGCAGGAGCAGCTCTTTAGCAAATACGAGCCCACCGCCATTCACGCCACGCTGCAGGTAGAAGGCCTGGCGCCTATCGAGATAGAGCTTTATCCGAAAGCAGCTCCCAAAACCGTGGCCCATTTCGTAAAGCTCTGCAAGGAGGGGTTCTACAACGGAATCCTCTTTCATCGAGTCATCCCCAACTTTGTGGCTCAGGCGGGCGATCCGGCCTCCAAAAAGATTGACGGCAGAAAACTGCGCGGCCTAACCGATCAACAGGTGGCTATGAAGTATCTCTTAGGCGCCGGTGGATCGGGGCAGACGGTCCCCTTTGAGGGGAACGATCTGACAAATCTACCCGGTACTATAGCCTTGGCGT
KOK=       135
KK= 1822099  LL= 1822398  Z=    5.36  JJ= 1822069  DL=   300
A===      111      112      113      114      121      123      124      131      132      133      134      141      143      144      211      213      214      223      224      231      233      234      243      244      313      314      323      333      334      343      413      433
B===      222      122      422      322      212      412      312      242      142      442      342      232      432      332      221      421      321      411      311      241      441      341      431      331      424      324      414      444      344      434      423      443
RRR=    0.184   -0.850    0.370    3.282   -0.529    0.595    0.476    0.370    0.147    0.019    2.175   -0.010   -1.392    0.140   -0.333   -0.971   -0.300    8.140   14.515    0.370    0.671    0.270   -0.011    0.744   -0.111   12.892   21.155    1.188    1.254   21.091   -0.682   -1.136
X1==   -0.750   -0.517   -0.801    2.026    1.483    0.448    0.329   -0.801    0.448    0.145    0.952    0.026    1.944   -0.237   -0.517    1.448   -0.671    1.619    4.538   -0.552   -0.589    0.284    0.284   -0.870   -0.855    3.926    2.411   -0.913   -1.065    6.615    0.952    3.735
X2==   -0.246    1.644   -0.462    1.619   -0.356    1.329    1.448   -0.462    0.329    0.130    2.284   -0.381   -0.716   -0.589    0.644   -0.671    0.448    5.026    3.199   -0.671   -1.138    0.952   -0.039   -0.855    0.130    3.284    8.776   -1.302   -1.177    3.188   -0.716   -0.304
CD1=        0        0        0        3        2        1        1        0        1        1        2        1        3        1        0        2        0        2        5        0        0        1        1        0        0        5        3        0        0        8        2        5
CD2=        0        2        0        2        0        2        2        0        1        1        3        0        0        0        1        0        1        6        4        0        0        2        1        0        1        4       11        0        0        5        0        1
GCGATAGAGGAGCGCCTGGAGCTTCTCCGCACGCTTAAGCGCAAGTACGGTGCCACTATCGAAGAGATTTTGCAGTACCGCGATGACACCGAACGCAGACTACATGCGCTCACGCATAGTGAGGAGCGCAGCCGTGACTTGGATCAGGCAATTGCCCGTTTGGAAGCGAGGTTGTCGGAGCAGTGCGAGCGATTAAGCAGCTTGCGCCGAGCCGCGGCCGAAGAGTTCCAAAAGCTGATACAACAGGAACTGCAAGAGCTCGGCATGGAGCGTGCGCGCTTCCAAGTGGAACTGCAGGCC
KOK=       136
KK= 1892929  LL= 1893798  Z=    5.72  JJ= 1892809  DL=   870
A===      111      112      113      114      121      123      124      131      132      133      134      141      143      144      211      213      214      223      224      231      233      234      243      244      313      314      323      333      334      343      413      433
B===      222      122      422      322      212      412      312      242      142      442      342      232      432      332      221      421      321      411      311      241      441      341      431      331      424      324      414      444      344      434      423      443
RRR=   47.931   -0.604    1.948    5.968    0.505   10.011    1.670   -0.046    2.024   -0.028   -0.119   11.963   24.661    1.670    0.228   -0.174    1.670    1.971   -0.303    8.023    6.167    0.942    4.650   -0.628   -2.346   -0.611   -0.048    9.655   -0.959    5.210   -1.511    6.292
X1==    7.531    1.623    1.111    1.914   -1.358    5.785    1.939   -0.212   -1.526    0.635    0.147    2.594    6.221    1.499   -0.613   -0.862    1.939    1.154   -0.099    2.462    3.029    0.775    3.828    2.780   -1.726    0.754    0.063    3.329    2.454    1.911   -0.460    1.369
X2==    6.365   -0.372    1.753    3.119   -0.372    1.731    0.861    0.217   -1.326   -0.044   -0.810    4.611    3.964    1.114   -0.372    0.202    0.861    1.708    3.060    3.259    2.036    1.215    1.215   -0.226    1.359   -0.810   -0.757    2.901   -0.391    2.726    3.282    4.596
CD1=       12        4        4        5        0       11        5        2        0        4        3        6       13        5        1        1        5        4        2        6        8        4        9        7        0        4        3       10        8        7        2        6
CD2=        9        1        4        6        1        4        3        2        0        2        1        8        8        4        1        2        3        4        6        6        5        4        4        2        4        1        1        7        2        7        7       10
GTTTGAGGCTCTAAAGGCTCAAAATGAAAGAGCTGCATTCGGGAAAGCAAGGGGCCTGCAATCGTGAAGTAGGGGTTTTCGGTCGTAGCGCCGATCAGCACCAAAGTGCCGTTTTCTACAGGCTCTAAAAGCGCGTCCTGCTGCGCTCGATTCCAGCGATGGATCTCATCGAGGAATAGAATCGTCCGCCTACCGCTTTGCTTCAAACGACGCGCCGTCTCAACGATCTTGCGCGCCTCAGCCACCCCCAATGTCAGGGCGCTATAGCTCTCAAAATGAGACTTCGTTGTTCGTGCAACGATCTGCGCCAATGTGGATTTTCCGCAGCCGGGCGGCCCCCAAAACAGCGCTGAAGGGATGTGATCCGCCAAAATGGCTCGGCGCAGCGGCCCCTGCGCTCCCACGATCTTATGTTGGCCTAAAAACTCTTCTAGAGAGCGCGGGCGCATGCGAGCTGCAAGCGGCATGTGGCCCTCTATCTCCTGCGCCCCCATGCTGGGATGCGATTCCAGCTCCTCCTCTTGAAAAAGGTGAGGCCCCTGCGATCCGCCTGTCGAAAACCCCATCTCTCTTCCCTCCCCTCATAGCCTATTCTACCTCCTTCATCGCTTTCAGCAACAGAGCCCAAAAGCGCTTCATGGTGGCAGAGGAGTTGCTTAGCAAAGGCTCGGGTGGTTGAGGAGATGGCCGAAACAAAATTCCAAGCCCTATTTTACCGGCCAAGGGGAAGGTAGAGATAGCGTCCAATAGGTGGCGGGATAGGGACTTGTAGCAAGCAAAGCGTTTCTTTTTAAGACATGGGGGCCGGACGCTATCTCGTTTGCGGTCAGCCCATAAAACTGGTTTTCAAGAATCTGTACCGGATCGGCT
KOK=       137
KK= 2045359  LL= 2045778  Z=    4.68  JJ= 2044609  DL=   420
A===      111      112      113      114      121      123      124      131      132      133      134      141      143      144      211      213      214      223      224      231      233      234      243      244      313      314      323      333      334      343      413      433
B===      222      122      422      322      212      412      312      242      142      442      342      232      432      332      221      421      321      411      311      241      441      341      431      331      424      324      414      444      344      434      423      443
RRR=   11.791    0.000   43.918    1.006    3.916    0.767    0.190    3.758    0.190   -0.078    5.159   -0.243    0.765    0.752    1.031    0.156   -0.632    2.758    0.143    0.190   -0.083    0.089    1.110    4.588    0.944   -0.155    4.556    0.261   -0.578    0.613   13.252    7.124
X1==    2.997   -0.012    6.196   -0.895    1.988    0.699   -0.903    3.455   -0.210   -0.400    1.848    1.105    0.882    0.202   -1.012    1.609   -0.903    2.495    0.088   -0.210   -0.410   -1.056   -1.056    2.194    0.430   -0.085    2.069    0.905    0.595    0.595    4.748    2.351
X2==    3.934   -0.022    7.088   -1.125    1.970    1.097   -0.210    1.088   -0.903    0.194    2.791   -0.220    0.867    3.722   -1.019    0.097    0.699    1.105    1.627   -0.903    0.202   -0.085   -1.051    2.091    2.194    1.829    2.202    0.288   -0.970    1.030    2.791    3.030
CD1=        4        1        8        0        3        2        0        5        1        1        3        2        2        1        0        3        0        4        1        1        1        0        0        3        2        1        4        3        2        2        6        4
CD2=        5        1        8        0        3        2        1        2        0        1        4        1        2        6        0        1        2        2        3        0        1        1        0        4        3        3        3        1        0        2        4        4
CAGGTTTTCTCTCTGCCAAACCCCCAAACATCAAGCGAGAGGGTAACGATAGCGCTGAAAGGCCTATGGGAGGTCTGTCGTGACGACGAAGCCTTGCCTACTGTTGTGGATGCTCCTATCAGAGACTATCCACCAAAACACCCCTTTTGGACAGCCATTCCTGTGCCGAGCGACAAAAACGAGGCGCGTCCTGACCTGCTCTTCGCCCATCGCCTCTGGTATCGTACACGAGTTTTTGTTCCTGCCACGTATGCTGGGCGTTCCTTTTACCTCGTTTTTCCGGAAAACAACCTCAATACAACCGTCTACGTCAACGGAGTCTACTGTGGTTTCAACCCTAACCCATTTGTTCACTTCCAACTAGACATCACACGCGGCGTTCAACCCGGCAAAGTTAACACGATAGATGTGGGCATAAGA
KOK=       138
KK= 2053729  LL= 2054748  Z=    5.36  JJ= 2053549  DL=  1020
A===      111      112      113      114      121      123      124      131      132      133      134      141      143      144      211      213      214      223      224      231      233      234      243      244      313      314      323      333      334      343      413      433
B===      222      122      422      322      212      412      312      242      142      442      342      232      432      332      221      421      321      411      311      241      441      341      431      331      424      324      414      444      344      434      423      443
RRR=    1.063    0.654    0.067    3.587    0.261   -0.382    0.907    0.456   -1.003    2.143    2.304   31.270   -0.309    1.652    4.211    6.151   -1.229    0.812   49.579   -0.257    8.093   12.048   40.368    2.654    0.353    0.035    1.199    7.788   -0.060    0.349   -0.195    0.269
X1==    0.579   -1.027    0.996    1.682   -0.409    3.657    0.777   -0.689   -0.513    0.831    0.942    6.282    1.498    1.622    2.676    4.848   -1.053    2.189    6.851    2.465    1.683    3.576    7.698    1.333    0.289   -0.168    0.533    2.762   -0.293    0.243    0.942    1.314
X2==    1.835   -0.637    0.067    2.132   -0.637   -0.104    1.167   -0.662    1.955    2.578    2.445    4.977   -0.207    1.018    1.574    1.269    1.167    0.371    7.237   -0.104    4.809    3.369    5.244    1.991    1.220   -0.207    2.250    2.820    0.205    1.440   -0.207    0.205
CD1=        4        1        5        6        2        9        4        2        2        5        5       14        6        6        7       11        1        6       13        7        6        9       16        5        4        3        4        9        3        4        5        6
CD2=        4        1        2        5        1        2        4        1        5        6        6        9        2        4        4        4        4        3       14        2       10        8       11        6        4        2        6        7        3        5        2        3
ATCAAGCCCACCGGCCCCCAACAAGAGCGTTGCCAGCGCAAGCAACACACCAGAAAATGCTAACCAGCCTACCGATACCCCTGCCAACGACATTCGCGTACATGGGGTTACTCTCTACTGTGATCGGGTAGTGGAAGATACGCAGACCAAGTTATTTACCCTTACCGGTAACTTGCATGCCATCCAGAGCTTTACCGACTCGGATGGCAAACTGATAGAGCGTAACCTTACTGCAGCCTATGCTAAGTACAACGACACGACGCAGCAACTGACCCTCTACCCTCCCGTGGACTATAAAGACAATCAGGGTACAACTGCCCACTTCGATGCCCCTATCGTCATTGGAACGAAGGAGGGCGAGGAGACGATAAGCGGCGTTGGAGGTACCATCGAAGGCACCCGCGAAGAGGAAGAGACCTCCAAATCCAGCCCTTCTCCCTCCAACTCAACGCTTCTTCCTCCCGCAAAGGGAGGTAACAAACCGCCGGGGAAGTAGGCATCTTCTGCTACTTCAGCTCGATATTAAGTTGCTTGAGAGCGCTTTTAAGCGCATTGGGGTCAAAGCCTTCCGCCCAATAACGCACAATGCCCTCTTTGTCAATCACCACGTTGGTGGGAATGGCCTCGATCAGATAGGCATCATCTACCTTGTTGTCTGCATCGTCGAGAATGGGAAATGTGAGTTTGTGCCTTTTGCGGAAGTCTAAAATGGGTTGCAACTTCTCACCACCATCAATAAGGAGAAGCACGGCGCCCTGCTGCTTCAGTTGAGGCCAAATCTCGTTTTGTAGATGCGGAGCCTCCGCATTACAGGCGGGTCACCAAGAGGTGGAGAAATCGAGAAGAACGATCTTGCCGCGCAGGTCGTGCAGCGAAACGGTTTTACCGTCTATCGTCTTTAGGGTAAAGTCTGGAGCGGGTTTGCCAATCAGTTTGGCCGCACGTTTTTGGGAGGAGTCATTGGTGGCTGCATTTGGGGTACTGCCCGGGTTGGGTAGATTCAACAGCTCTGCAACGGTC
KOK=       139
KK= 2079529  LL= 2079918  Z=    4.98  JJ= 2079469  DL=   390
A===      111      112      113      114      121      123      124      131      132      133      134      141      143      144      211      213      214      223      224      231      233      234      243      244      313      314      323      333      334      343      413      433
B===      222      122      422      322      212      412      312      242      142      442      342      232      432      332      221      421      321      411      311      241      441      341      431      331      424      324      414      444      344      434      423      443
[truncated: 480,721 more chars]
