# Supplementary material for: Regions Enriched with Reverse Complement Triplets in Bacterial Genomes
Source: Int J Mol Sci. 2026 Feb 28;27(5):2301. doi: 10.3390/ijms27052301 (PMC12985086; doi:10.3390/ijms27052301)
Supplement: Supplementary file 1 [file ijms-27-02301-s001.zip › for_send/45/Atribacterota/Candidatus_atribacteria_bacterium_gca_003451675.ASM345167v1_.dna.toplevel.fa]

>contig_265 dna:primary_assembly primary_assembly:ASM345167v1_:contig_265:1:148739:1 REF
AGAGGAAGAGTTTTTCACTTACTACTTTGAAATTGTACCTTAGACTTAATCCCCTGCCTT
TAACGAGAATATATGTAAATCTCTTTGGTTAGTAGCGTTTTTGTAAGATAATATGAAGAG
CCGAATGCTCGAATGGGGCACGTTCGGTTCTGTGAGGGGTGTTCTATCAATCAGCTAAGG
AACTAATATTGTGACACTTCCATTAAGGAAACGGGAAGATAACAGGGAATACAAAGTTGT
TTCTAAGGTTGAGAGATACTCATCTACTCGACTCTATTATAGATATTGGATGTTTTGAAT
AGTATTTATAATATAGCGTATAGTGGATAGGATATTAGTTAGCTGGTTAGCTAATTACTT
GCTTAATTAGTTAAGGAAATAGAATTTAAATAACAAAATAGTTAACTAAATTGATTGACA
GCTGAGTAATTGAATTAACTTGCACCTTGTATCTTACATCTTGCAAGTATAAACTAAAGA
CTTATACTAACGACTATTCACTATTCACTAACGACTAAGTAGGAGGCGTTGGGATTAATT
GGATAAGACGAGATTTGTAATAATTACCGGTCTGTCCGGAGCGGGAAAAAGTATAGCGGT
CAAGTGCTTTGAAGATTCTGGTTTTTTTTGTGTAGATAATATTCCTTCCCAGCTAATCCT
CAAATTTGCTGAAATTTGTTTAAAATCAAAGGGAAAACTGTCAAAGATCGCTTTAGTGGT
AGATATAAGAGGAGGGATTTTTTTTAAGGATTTATACAAATCACTCGATTATTTAAAAGA
GTTAGGAATTAATCGAGAGATATTATTTTTGGAAGCAAGTGATGAGATGTTAATGCACCG
ATTTAGCGGAACCAGGAGAAAACATCCTTTAGATATTTCAAACAACATTCTGGAAAATAT
ACAAGCAGAGAGAGAACAGTTAAAAGAATTAAGGTCACAAGCTAACCTAATAATAGATAC
TTCTGATTTAACTCCTAAACAATTAAGTAATGAAATTATCAGGAATTTTATAAAAGGGAA
AGAACAAGAGATTCAGATAACCTTAATCTCTTTTGGATATAAATACGGTATCCCTATTGA
TGTAGATATAGTTTTTGATGTTAGATTTCTTCCCAACCCCTTCTATATAGATAAATTAAA
GAATCTACCGGGAACCAATGAGAAGATTGAAAAATATGTAACCGAATTTCCAGTAACCCA
GCATTTTATGAAAGTTTATTTTGATTTATTAAATTATTTAATCCCTTATTATCTTAAAGA
AGGCAAAACATATCTGTCTATTGCTTTCGGGTGTACGGGAGGCAGACATAGATCGGTGGT
TTTAATAAACAATTTAGCAAATTATTTAAAGGGGAAAAAATATAAGTTATTTGTGAAACA
CAGAGATATGAATAAAGATGAAATAAAGATTAAAAGTGACTTATGAGATTTGACTAAGAA
CTCAAAGCGAAAAGAGCAGAGCCATAGAATGTTATTTTTTTACCGAGTAAAAAATGAATT
AGCCAGGATAATTCCCAAGGATATATCTAAACAGAAGAGTGAATTACTGGCATTTATAAA
ATTAAAAGGAAATATAGTTAAATCGGGTCAGAAAAAAAATATAATTATTATCTTAGAAGA
CCCTACTACCACACGAACTGCTTATAATTTGATTAAAAGGGTTTTTAAAATTTATCCCTC
AGTTAAAAAAGAAAATTTATCGAATACGAAAAAACATTATAAAGTTAAAGTTCCTTTTTT
AAAAGAAACTACAAGAATTTTAAAAGAATTGAATTTAAACTGGGGAAATGAACCTATACA
CAATAAACAGCATATCGGAGAAAGGAGGTCAAATTTAAATAAAAATTTTTCTAATGATTC
ATATTTAAGAGGGGCCTTTTTGGTAAATGGATTTGTAAATGATCCGGAAAAGATGTATCA
CTTGGAAATTTCCACAAATGATAAAGGAGAAGCAAATTTTATTCATACACTCTTTAACTA
TTACGGTTTAAACTCTCGGATAAGTTTTTGGAAGAAGAAGTGGGTAGTATATTTAAAGAG
AGGGGATAGCATATTTGAATTCTTAAGACTAATCGGGCTTCAGAATGCTTTATTGTATTT
TCAGGATATAAGGGCCAGAAAAGATGTATTAAATATTGTAAATAGATTAGTTAATTGCGA
AACGGCAAATTTAGATAAAATAGTTCTTTCTGCTGCTAAACAGTTACACGATATTGATGT
GATAGAAAAGAAAATAGGTTTGCAACATATTTCACCGAGATTATCATTGGTAGCTGAAGT
ACGTAAAAATTTACCTTATGCCAGTTTACAGGAATTAGTTGAGGAAGTAGATTTTAAAAT
TACTAAATCGGGGATTTATCATCGTTTAAAGAAGATTTCTCAGATTGCGGAAAATTTATA
AACCATAAGAATTTTTTTCTTCACTCGATACTCGATACGCAATACACGATACGAAAATGA
ATTTATAAAATAAAGATAAATTTGGTATATTAAAAACTTTTTGGTAAAATAATATAATTG
TATTAATAAGGAGGAATTAAAATGGCAAACGTAATCTTAAAGAATCTTACTAAAAAATTT
AAAGAGGTAACTGCGGTAGATAATGTAAATATAGAGATAAAGGATAAGGAATTTGCAGTC
TTGGTCGGACCATCTGGTTGTGGGAAGACTACAACCTTGCGGGCAATTGCTGGCTTAGAA
GAAGCAACCTCAGGGGAGATTTATATTGGCGATAAGTTGGTAAATGATGTTCAGCCTAAA
GATAGAGATATTGCCATGGTATTTCAAAACTACGCTCTTTATCCTCATATGGATGTTTAC
AATAATATGGCTTTCGGTTTGAAATTAAGAAAGTTTCCAAAAAAAGAAATTGATCAAAGA
GTAGGAGAAGCCGCAGAAATATTAGGAATAGAAAATTTATTAAAAAGAAAACCTAAACAG
TTATCCGGTGGGCAAAGACAGCGAGTGGCAGTAGGAAGAGCCATAGTAAGAAAACCAAAA
GTATTTTTATTTGATGAGCCACTTTCGAATTTAGATGCTAAACTAAGAGTGGCAATGAGG
GCAGAAATCAGCAAACTTCACCGTAGATTGGGAGCTACTATAATTTATGTAACCCATGAT
CAGGTAGAAGCTATGACCATGGCAGATAGAATGTTTATAATGAATGACGGTCTCTTGCAA
CAATCAGGTTCTCCTTTAGAAGTTTACAAAAAACCCAACAACAAATTCGTAGCCGGTTTT
ATCGGTTCACCGGCAATGAATTTTATAGATGCTAAAGTTGTTAAAGAGAATGGAGATTAT
TTCATCGATGCAGAAAGTTTTAAAGTAAAAGTTCCCCAGGCTTTTTATTCTAAAATAGCA
GATTATGCCGGGAAAGAAGTGATTTTTGGGGTAAGACCTGAAGATCTTTACAATAAACAG
TTTGCACCTAATACTACACCTTCTAATACTATAAAGGCTAAAGTGGATGTGATTGAACCT
TTGGGGGCAGAGATTTTCATATACCTGACCTGTGGAAAGCATTCTGTGATAGGGAAGATG
GATACACGTACCCAGGTAGAAGTTGAACAAAATATGGAAGTAGTATTAGATATGGAAAAG
ACTCATATTTTTGATCCTAAAACTTTATTAGTTATAGTTTAGATGAAGTTTAATTTAAGT
TTTAGTACCAAAGCTTATTTTATATTCTAATAAAGCATAGACAATGTCTTATATTTTGAA
AAAATTATATATAAAATGTACCAATATCATATACAAGATAATAGTGGAGTTTGTGAGATG
AAACCTGAATTATCATTGACACAAAAACAAAAATTAATTCTTACTCCCCAATTATATCAA
GCAATTAATATATTACAATTAAATTTAGTTGAACTAAAAGATTTAATCGATGAAGAATTA
GTAGATAATCCCTTATTAGAAGTTAAACAAGAAACAGGTTCAATAACAGAAAAAGTAAAT
CAAGAGGAAAATGCTTTAACTCAAACCGAAGAATCTAATGAAAGAAGAGAAGAGAATAAC
TTTGATGATTGGTTAAGTTATCTCAAGGAAAAAGATTATCGAGCTTTGCCCAATAGACCT
GTAGCGGAGAAAGAAAATAGAGATGAAAATTTTATTTATTATAGAGAATCATTACAAGAT
TATTTGCTAATCCAATTAAGTACAGCTGTAAGCAGCGATATTGATTATAAAATTGGTGAA
TATATAATAGGCAACATAGACGATAACGGTTATTTAAATATTGGTTTAGATGATATTTCT
CTTGATTTAAATATAAAAAGAGATAAAATAGAAAAGATATTATCTTTGATTCAAAATTTT
GACCCGCCTGGAGTGGGAGCAAGAAATCTACAAGAATGTCTATTAATCCAGATAAAATAT
CTGGACATTAGTGATATAAAAATTGAGAAGATAATAAAATACCATTTGCAAGATTTAGCC
CGGAAATCATTTAAGAAAATTGCTAAAGATCTGAAAATATCTATATCTGAAGTTCAATCT
TTGGCTGATGTAATTAAAAACTCCTTTGACCCTAAACCCGGCAGAAGAGTAGGAAACTTC
AAGGAAGTTAAGTATATACTTCCCGATTTGGTGATAATGAGAAAAACAAGAGGAGGATAC
AGAGTAATTTTGAACGATAGTTATCTGCCTCAAATAAAGATAAATTCTCGTTATAAAACG
ATTTTAGAGCTAGGTAATAATATTTCCCCTTATGGTAAAGGAAAAATAATTAAAAAGGGA
AGCATTTCTGACCATGAGATCAAAGATACTAAAAAATATGTTGAAGAAAAATTAAATTCT
GCTAAGTGGTTAATTAAAGGTATAGAGCAGAGAAAAAAAACTATATATCGTATTGCTGAA
ACTTTAATAGAATATCAGAAGGATTTTTTAGATAAAGGTATTTTATATATAAAACCCCTA
ACTTTAAGGAAGTTAGCAGACAGATTAGAAATTCACGAATCTACTGTGTCAAGGGCGATT
CACAACAAGATTGTGCAAACTCCTCGAGGACTTTTTAAAATGAAATTTTTCTTTTCTAAA
GGAGTGAACAAGAAAAATGGAGGCGCTGTCTCTACTGATAAAGTTAAAAAATTAATAAAA
GAATATATAAATAATGAGAATTGTTTAAAACCATGGAGCGATAAAAGATTAGCAGATTTA
TTAAGCAAAAAAGGGGGTGTAAATATTTCCCGTCGAACAGTTGCTAAATATCGAGAGATA
TTGAAAATACCATCTTCTAATCTGCGAAAAAGGTTTGAAATTTAGTTACTTGGTTAACTA
GTTACTTAGTTAATTGGTTTGGTTTGCTTTGATTTATTAACTAAATAACCAGGCAACCAA
CCAACTAACTAACTAATTAGTAATTTATCAAAACAAAAAAAGGAGAAGAAAAATGACAAT
AAAAGTAGGAATTAACGGATTCGGAAGAATTGGGAGGAATGTTTTTAGGGCTGGGTTAAA
AGACAAAGAAATAGATTTTGTAGCAGTAAATGATATAACCGACGCTAAAACATTAGCCCA
TCTATTAAAATATGATTCTGTTCATGGTAAATTACCAGAAGTAAAATTAGAAGATAATAC
TATTTTAGTTGGAGAGAGAAGATTAAAAGTAGTGAGTGAAAGGGACCCCTCCAAACTTCC
CTGGAAAGATTTAGGTGTTGACATAGTCATTGAATCTACGGGAATTTTTAGAGATAGAGA
AGGAGCTTCAAAACATCTAACTGCTGGAGCAAAAAAAGTGGTTATATCTGCCCCTGCTAA
AGGAGAGGACATAACTATAGTGATGGGGGTTAACGAAGATAAATATATTCCTGAAGAACA
TTATATAATTTCCAATGCTTCTTGTACAACTAATTGCCTTGCTCCAGTTGCAAAGGTTTT
AAATGATATATTTGGAATCGAGAAAGGGGTTATGACTACTATACACTCTTATACTGCTGA
TCAGAATTTAATGGACCTTCCACATAAAGACTTAAGAAGAGCCAGAGCAGCAGCACTATC
TATGATCCCAACTACTACTGGAGCAGCCCAGGCAACGAGTTTAGTAATCCCAGAATTAAA
AGGAAAATTAACAGGTATGGCTTTTCGTGTTCCTACGCCCAATGTTTCAGTTGTGGATTT
AGCAGTAGTACTAAGAAAGAAAACAAGTCCGGAAGAAATTAATCAATCTTTTAAAGAAGC
CTCACAGAGGAGTTTAAAGGGAATTTTAGATTATACTGAAGAACCTTTAGTTTCCAAAGA
TTTTAACGGTAACTCTTATTCTTCTATTGTTGATGGATTGTCTACTCTGGTAATAGATGG
TAATTTAGCTAAAATTATAGCTTGGTATGATAATGAATGGGCTTATTCATGTAGAATCTT
AGACCTTATAAAATATATTTGGAAATAAAAATCGTATCTCGTATCTCGTGAATCGTATCT
CGTAAAAAAGCAAATAGTTAAAATATTTAAAAATTAAAAAAGTTGTGTATTTGAATTTAT
TTTTCTTTCGAGATACAAGATACTAGATACGAACAACGAATTAATTGGGGGTTAAATTAA
TGCGTATTCCAGTAATTGCTGGAAATTGGAAGATGAATAAAAATATCGTAGAATCAGTAT
CTTTAGTTAAAGAATTAAAAGATTTTGTTCGCGGAATCAAGGGAGTAGATATTGTAATTT
GTCCGCCTTTTATTTCTCTTTGGGTGGTAAAAGAGATAATTAATGGCACAAACATCCATT
TGGGAGCTCAGAACATGTATTGGGAAACAAAAGGGGCATTTACTGGAGAAACATCTCCCC
TAATGCTTAAAGATGTGGGTTGTAAATATATTATATTAGGGCATTCCGAGAGAAGGCAGT
ATTTTAAGGAAACTTCTGAAGAAGTTGCCAGAAAGACAGAAGCCGCACTTTCAGTTAATC
TAACACCTATTGTGTGTGTAGGCGAAAATTTAGAGGAAAGGGAAAGTGGTAAAACTGAGA
GTATAATAGAACAGGAGATTAAAGCTCTATTTCCAAAAATAGATTCTACCTTAGCAGGAA
GAATAATCGTAGCCTATGAACCTATATGGGCTATCGGTACAGGTAAGTCTAGTAGCTCAC
AGGATGCCAATCTAATAATTAAATTTATTAGGGAATTATTTTCCTTTAAATATGGAGGTA
AAATAGCTGAGCGAATAAGAATCTTGTACGGAGGGAGCGTAAATCCTAAAAATATTAATG
AGTTTATAAACGAATCTGATATTGATGGAGCTTTAGTGGGAGGAGCAAGCTTGCATGCTT
TAAGTTTCTCTCAAATAGTAAAAGCAGCTAAAATATTATAAAGTTAGTATAAATTTTCTT
GCTTTTTTACGCAATACGAAGTTACTCCGGTTCTTGGCTTTCTTCTTTTATTTTCTTAAC
TAGCTAACCAGGTAACCAACTAACCAACAAGTGAGGTAATGTGTAACATGTGATAAGTAC
CTGTTTTTATAATTTAAGAAATTTAATCCTATTACTCATTACATATTACTTGTTACTGTA
TTTTATAGGAGATACGATTCACGAGATACGATTATAAAGGATATCTTGAACTTGGTATAT
AATTGTGTTAGAATAAAAAACCGAAATTATTGAGGGAATAAATATAATAAATTAAGGATT
TTAGAGAAATTTCTCTTTGATTATTTTGATCTAATTTTTATGAGAGGAGTTACAGGATGC
CTATAGCATTAATGATAATTCAGATTATAATAAGCATAGCTTTGATTTTAACAGTGATAC
TCCAGCATAGAAAATCAAGCAGAGCTTCAGGAATATTTGGCGGAGGGACAACTGCTGATT
ATGGTGGGAAGAAAGGTAAAGAAGCATTTTTAATGAAACTTACTACTGTTGTAGCGGTAC
TTTTTATGCTATCTTCCCTTTTGCTTAGTTTAATTAAATAGAAGGAAAATCTTTAAAAGT
ATGAATAAACCTATTGGTTCGGTTAATGAGATAAAAAATTATTCTATCAACTTAAATAGA
AAATTTTTTTCAGCTACCCATGAAGAAATAGAGAAAGGGTTAACTACCGATATATATTTC
ATAAGAGCTCAAGAGCTATTGAGATATCTTCGATTAGATAACACTATAGTAACTGCAGAA
ATATTTCCCCGCAAAGATGGTATATTCGCTGGGGTCCAAGAAGTATATAATCTTTTAAAA
GAAAAGAAGATAAAATTATGGTCTTTAGAAGAAGGAGAAAGCTTTCAGCATAAAGATACA
GTAATGAGAATTGAAGGACCATACTGTGAATTTGGTGTTTTTGAAACAGTTATTTTAGGT
ATTTTAGCTAGTAGTTCGGCGTGGGCTACTGCTGCTCGTAAATGCAAAGATGCTGCCGGG
TCAAAGAAAGTCGTCTGCTTCGGTTCTCGACACATTCATCCGGCTGTAGCTCCAGTTATG
GAAAGATCTGCGCTGATAGGCGGTGCAGATGGAGCAAGTTGTATATTAGGGGCAAAATTA
TCCGGGGAAAAACCTCAAGGAACTATTCCTCACACTGTAATGATTATTTCGGGAGATACT
ATAAAAGCAGCCCAAGCTTATAATGTTTGTATGCCCAAAGATGTTCCTCGAATTATTCTT
ATCGACACTTTTAAAGACGAAGCAGAAGAATCTATAAGAGTAGCTCGTGCTTTAAGAAAA
GACTTATTAGGGGTAAGATTAGATACTCCAAGCGAGAGAGGTGGGGTAACCCCTGATTTA
GTAAAAGAGGTAAGAGCAAGGCTTGATCAAGCTGGCTTTCCTTATGTAAAAATCTTTGTT
TCGGGAGGACTTACCCCGGAAAGAATAAGTATGTTAAGCAAAGAACAGGTTGACGCTTTC
GGGGTAGGTAGTTATATAAGTGATGCCAGCCCTATTGATATGACCTTAGATATAAAAGAA
GTTGAAGGGAAGCCAATTGCTAAAAGAGGAAGAATCCCTGGCAAGATAGAAAATTCAAAA
TTAAAGCGAATTATGTAAAAATAAGTGTGTAATGGAGGAAGAAGGTAAATGGAGGATTTA
CTGTTACAGATTAAAGACTTAAAGACCTATTTTTATACTGATGATGGTGTGGTTAAAGCA
GTTGATAGTGTTGATTTTACGATAAGAAAAGGGGAAACACTGGGTATGGTAGGTGAGTCA
GGTTGTGGGAAAAGTGTTACTGCCCTTTCCGTATTAAGATTAATTCAGGAACCGCCGGGG
AAGATTGTTAACGGTGAAATTTGGTTTAAGGGTGAAGAATTATTAAGAAAAACGCCCGAA
AAAATGAGAAAGATTAGAGGGAACGATATTTCTATGATCTTCCAGGAACCGATGACCTCC
TTAAATCCCGTTTATACTATTGGTGAACAGATTTCAGAAGCCATAGTGCTACATCAAAAA
TTAGATAAGGAAAAAGCCTTAAAGAAAACCGTAGAGATGTTACGCTTAGTAAGCATACCT
TCCCCCGAAACCAGGGTTCATGAATATCCTCACGAATTAAGCGGAGGGCAAAGACAGAGA
GCAATGATTGCCATGGCTTTATCTTGTAATCCAGATTTATTAATCGCAGACGAACCAACA
ACCGCCTTAGATGTTACCATTCAGGCTCAAATTTTAGAACTGATAAAGAAATTAAAAAAT
GAAATTGGTATGTCAGTTTTGATGATTACTCATGATTTGGGAGTAATTGCTGAAGTATCG
GATGATGTAGTAGTTGTATATGCGGGTAAAGCGGTAGAATATGCAGATGTGAAAACTATC
TTTAAATATCCGCTGCATCCCTATACTATAGCTCTCCAAAATTCCATTCCTCGCCTAACA
GATAAACCAGGAAAAAAACTAGAAGTTATTCAGGGTGGAATTCCTGATCCTTTAGCTTTG
CCTTCTGGATGCAAGTTTCATCCTCGCTGCAAATTTGCTATAGATATTTGCAGGGAAGAA
GAACCTGAACTTGAAAAGATAGAAGACAACCATATTGTACGGTGTTGGATGTACAATAAA
GATAAAGCAAAAGATTTTAAAATTAAACAAGAAGCGGTAAGTATTACCCAAAATTAATAT
AATTTGATTGTATGAGAAATTTCTTTTTTTGTAGGGGTTCGATTCATCGAACCCGCAATG
AAAGCGAATCGGATAAATCTGACCTTTTAAAAGTAATATTTTATACGAAAAAAGTTTTGA
GCTTTGAATTGTAGTTTTTCGTTTTTTGCTTTAAGTTTTTAGTTTTAATAAGGTAGTGGA
TTAATTTATCAAGCCCGTTAAAAAAAAATTATTTATTATGGGCAGACACAATGTGTGTCC
TACATATTATACATTACTATTTTTCTTTACGCGATACGAATTACTATTTACTAATGACTA
ATTTAAGGTAAAAAATGGGAGGGAAAAAGGATTGGAAAATAATGTATTACTTAAAGTAAA
GAATTTGAAAAAATATTTTCCCGTGAGAGGGGGAATATTATCCAAGGTAATAGGATATGT
CCAGGCGGTAGACGAAATAAGTTTTGATATTAAAAAGGGAGAAACTTTAGGTCTGGTGGG
AGAATCAGGCTGTGGTAAAACTACTGCGGGAAGAACAATTATCAGACTTTTAGAACCCAC
TGCCGGAGAAGTAGATTTTGAAGGGGAAAATGTCTTTAAATTAAGCAAAGAGGAACTCAG
AAAAGCAAGACGTAATATTCAAATAATATTTCAGGATCCTTTTGGTTCTCTAAATCCCCG
GATGACTGTAGGTGATATAGTAGGAGAGGCATTAATTATTCATAAAATTGCGAAGAATAA
AAAAGAAAAAGAGGAAAGAGTTAAAGATTTATTAGAAACCGTTGGCTTAAACGCAGGACA
TGTAAGAAGGTATCCTCATGAATTTAGCGGAGGACAGAGACAAAGAATTGGAATAGCCCG
AGCTTTGGCTCTGAATCCTAAATTAGTAATTTGTGATGAACCCGTATCTGCGCTCGATGT
TTCCATTCAAGCTCAAGTAATAAATTTATTAGAAGATTTGCAAGAAAAATTTAAGCTTAC
TTATTTGTTTATTGCTCACGATTTGAGTGTGGTGAAACACATTTCTGATAGAGTTGCAGT
AATGTATTTGGGTAAGATTGTAGAGCTGACCTCTACTTATGAATTATATGATAATCCTCA
ACATCCCTATACTGAAGCACTCCTTTCAGCTGTACCTATCCCTGACCCCACTCTAAACAG
ACAAAGAATTGTTTTGGAGGGAGATGTTCCAAGCCCGTTTAACCCTCCTAAAGGTTGCCG
TTTCCATCCGAGATGTAAATATGCTAAACCAATTTGCAGCCAGGAAGAACCTAAATTAAT
AGATATAAATGGTGGACATTATGTAGCTTGCCATTTGAGAAAATAAAATATTTTATATTT
ATAATTTTTTAATCCTTTTATAAATAAGTGATCACAATTTATACACTAAAATTATAGATG
AATAGTTAATTGATTAAACACATATCAGTTTTATCTGTGTAATCATTTTTAATTATGTTA
AGATTTTGCCGGGATGGCGGAATAGGTAGACGCGTCAGCTTGAGGGGCTGGTGAGCTTAT
TGCTTGTGGGGGTTCAAATCCCCCTCCCGGCACCAATAAATATTTCAACAAAAAGAGGAA
GGGATGACTTCCTCTTTTTGTTGAAAGTTACTTAGTTAGCTGGTTACTTGGTTAACTGGT
TGGGAATTAATTTACGAAATATAAAATAAATTAGTCGTTAGTATGTAATATAAATACAAG
TTACAAGATGCAAGGCGTAAGTTATTTAAATATCCAGTTACTCAATCAATTTAGTTAACC
AGTTAGTTGTTTTGATTTTATTTCCTTAACTAACTAACCAACTAACCAAATTTAGGTGAA
AGTCATGCATGAAGGCTCGATTGCTCAAAATTTATTAGCCATTGCCATAGAAAAAGCTAA
AGAATACAAAGCAAATACGATAACTCTTATTCGAATAAAAGTTGGAGAATTTGCCGGAGT
AAACCAATCTGCCTTAGAGTTTGCTTTCGATAATTTTAGCCAAGGCACCATTGCGGAAAA
AGCATCTTTGGAGATAATATCGTCTCCTTTATTAGGGAAATGCCGAAAGTGTAACGAAGT
TTTCGAGATTAAAAAAGATAATTTTAAATGTACGAAATGTTATAGCTTAGAGATAGATAT
AATTTCCGGCGAAGATTTGTATATTGAAGATATTGAAATAGAATAAAATATTCAAAGTTT
TTTTAAAAAAAACTTTACATTAAACAAAATAAAATGTTATACTTTATTTTGTTAATTTAA
GTTAAAAGAGGTGAAGTGATGATAGATTTTATTGTAACCTTTTTGCTTAGCATGCTTACC
TATCTAATTCTTACAGCCAGCCAGGGAGAAGTATGGGGGCTATGGAGCATTTTCGAAATT
ATAACCGGAATTGTACTTTCCTTTATCGTAGCCTTTATAGCCAATAAAGTATTATTTCAA
AAGAGAACTTACAGAATGTTAAACCCGCTTAGGTGGGTTATTTTTTTGATTTATTTAATT
GGTCCATTTTTCTGGGCAATGGCTAAGGCTAATATCGATGTTGCTTATCGAGTAATTACC
GGAAAAATAAATCCTGGTATAGTAAAAATATCCCCAGGATTGAAGACCGATCTGGGGATA
ACTTTATTGGCAGATTCGATTACTTTAACCCCGGGAACTCTCAGTGTTGATATTGATGAA
AAAAATAATGATTTATACATTCATTGGATAAATGTTACCACTTTAAAACCTACTACCCAC
CATATTTGTGCTAATTTTCCTCAGTGGATAAGGAGGATTGCAGAATGAACGAATTTTTTA
AAATTTTTATTATTCCCGGAGGATTATTGCTGTTATTTATGTTCTTATCTTTAATCAGAT
TGATTCTCGGGCCCACTGTTCCTGATAGAATAGTAGCTTTGGATACCATAAATACTTTAG
TGGTAGCCGGGATGATTCTTGTAGGGGCAGCTTATGAAGAAGTTATTTATATTGATGTGG
CTATTGTTTATGCTTTGCTATCCTATATTGGTACTCTATATGTAGCAAAATATTTAGAAG
GGAGAGCTAAGAAGTAATGGAAATATTGTTAACTATTTTATATATTTTTTTAGGAATAGG
TGTATTTTTTAATTGTTTAGGTTCAATAGGCCTCCTTAGATTTCCTGATGTTTACACCAG
ACTTCATGCTGCAACTAAAGCTACTACTTTTGGCTCAATATTTACTTCTTTAGCAGTTAT
TGTTTATGGTTTTTCCCGGTGGAATATTACCGGAGATTCAAAATTTATAGTCCTTGCTCT
CCATACTATTGTGGCATTAGTCTGTTTAGTAATTACCAACCCAACGGGGGCCCATGCTAT
TGCCCGAGCAGCTCACCGTAGTGGAGTAATGCCTAAACAAGCAGTAATTGACGAATTAAA
GGAGGCTAAATTAAAATGAGTTCCTTTGTTGAGATAATTCATATTTCTACCTTAGTATTG
ATGATAATTGCTAGCTTTTTAGCGATAGTTTTTAAGAAATTATTGCCCTCAATAATTGCC
TTGTCGGTAGCCAGTTTGCTTCTTTCATTAGAGTTTTACCTTTTACATGCTCCAGATGTA
GCCATAGCTGAAGCAGCTATCGGAGCAGGATTGACTATGGCAATATTTATCTTTGCTATT
AGAGGGACTAGATAGGGGGAGGATAAAATGAAAAAAATAATTTTCGGTATCGCTTTTATA
ATATTTTTTTCTTTCTTGATAGTTAGCGCCATAAATATGAGAACGTTCGGAGAACCTACT
ATTAGCGAAATGGATGATTACTTTATTGAAAATGCTCAGAGCGAGACCGGGGCAAACAAT
GTAGTAACTTCCATCGTCTTTGACTATAGAGGTTTTGATACTTTAGGGGAAGCTACAGTC
CTTTTTACCGCAGTAGTGGGAATTGTAGCTCTGTTCAGGGGGGTTAAGAAATGAAAGAGA
TGTCCAGGATAGTAAAGACTGTTACCAATTTTGTGTATGGTTTTATTATTATTTTTGGTT
TTTATATAATAGTACACGGTCATCTTACTCCAGGGGGAGGCTTTCAAGGAGGTGCTGTAG
TAGGCTCTGCTTTTGCTTTACTATTAGTATCTTATGGCAGTTTGAATTCCAAGAAATTTC
TTAAAAAGGATATTTTCTCACTCTTTGAAAACTTTGGTTTAATCCTGTTTATAGTATTAG
GTTTTTCGGGATTAGGAATCACCTTTTTTTATAACTTTTTAGCTAACAGTGGGGGCTGGT
TCGGTGATGCTGCTGTGATCGGTGTTAATCCAGGTAATATGAATACCGGAGGAGTAATTC
CTCTGATGAATATTGCCGTTGGATTAGAAGTTTTATCTGCTTTTGGGGTTATTGTTTTAA
CTATGGCTAGTGGAGCGGAATTTACTAAGAAAAAGGAGAATTCGTAAAATGATAGGCAAT
TTACCTTATGTTGCAGTAGCAATATTTATTGGATTAGGAATTTATGCTCTTATGTTTAAG
AAGAATTTAATCAAAATTGCAATTGGCGTATGTCTAATTGAAAACGGAGTAAATTTATTT
TTAATCACTTTAGGGTACAGAAAAGGAGCAATTGCCCCGATTTATACCCAGGCACCCTCT
GGACAAGCAATGGTCTTGCCAACTCCTCAAGCCCTGACTCTTACCAGTATAGTTATAGGT
ATCGCAACTACTGCCCTAATATTGTCGGTTGCCATGATGATTTATAAACACTACGGGACT
TTGGATACAGATCAGGTAAGGAGGTTGAAAGGATGAATCTATCGAACCATATTCCTATAT
TAATAATAGCTATACCCTTATTGGCAGCTTTTTTAGTTCCGCTTATCGGTCGGATAAATA
AAAAAGCTACGGGGATTCTTACCACCCTTGCTTTAAGTGTAAGTTTAATTTTGACCATTG
CTTTAGCGGTGAAAATACTAACAGTTGGTCCCCAGGTATATGTATTTGGTGCAACATCTC
CAACTCTGACTTTGCCTTCAGGGTTAAAATTCCCAATCAGAATTATGTTCCAGATAGATG
CAATGAGCATATTTATGGGTTTAATTACTGCAGTTGTTTCTTTTTTAGGGGCAATCTATT
CTTTATCTTTTATAAAAAAATATGATGGAGAGGATAAATATTATTCTCTTTTATTGCTTT
TAACTGTAGGTATGTTTGGGATGGAATTTACCGGTGATATATTTAACTTCTTTGTATTTT
TGGAAATTGCCTCTATTGCTTCGGTTGCTCTAATTTCTTTTAGAGGGACTGATTTAGGAG
AACCAGCTGAAGCGGGGTTTAAATATATGGTGGTTAGCTCAATATCTGCTCTTATGGTTT
TATTTGCAGTGGGAATATTTTATGGGCAGTACGATGTTCTTAATTTTGCAGCTATAGCTA
GTGTAATTAAGTACTCACAATTAGACAAGATTGCTTTGGGCCTTTTAATACCAGTTCTGG
CTATGAAGGCAGGAGCGGTACCGATGCATATGTGGACACCAGATGCTTATTCGGAGGCAC
CTGCACCGATCACTATGATATTGGTTGCTGCCAGCCAGGCTAGTTTATATGCTTTATTTA
GAATAGTTTTTTCCTTATATAATATTTCTTTAAATACTTTAACTGTAGGCTGGATAATTA
TTATTTTTGGTCTTTTATCTATGTTTATCGGAGTTACAATGGCTATTGTTCAAAAAGATA
TAAAAAGACTTATGGCTTATCACGCTGTCTCTCAGACTGGCTACATGCTTCTGGGGGTAG
GAGTAGGATTGGCTGTTTTAGGTAACCCTACAGCTTTACATCAATATGGAATTACCGCTA
TGGAGGGTGGAATATTTCATATTATGAATCACGCTATGTATAAGGGCTTGCTATTTTTAA
CTGCCGGTGCTTTATTTTTCAGGACAGGGACAAGAGATCTTAATAAAATGGGTGGTTTGG
CTCACTCGATGAAATATACTACTATTTTCTTTATTATTGGAGCAGCAGCCATTGCCGGGC
TTCCGCCCTTTAACGGCTTTGCCTCTAAACTTTTAATTTACGAATCTGTGTATAAATTTA
ATCCCTTGCTTTCTATAATAGCCATGGTAGTTAGTATCCTAACTTTGGCATCATTTGTTA
AAGTATTTCATAGTGCATTTTTAGGTCCAAAATTACCTCAATTTAAAGAAGTCAAAGAAG
TCCCGCGTAGCATGGTCTTTGCTATGGCGGTTTTATCCTGTATCATAATATTCTTTGGAT
TATTCCCTGATTTAATAATAAAAAATTTAGTGCATCCTGCGGTAGTGTCTTTAATAGAGC
AATTGCAATATACCGGCACAGTATTAGGAGGTATGTAGAAAATGTTAGGATTGCTAGAAA
CAGGTAGCGGTTTTTGGAGTGCAATAATTTGGATAGTAGTTGTATTAATTATTGGGAGTA
TCGTAATTTATATCAGAAATAAAGGTGAAGATAGTTATAAAAAAAATACCGAACAGGATA
AACCTTTTATTTCCGGTAATCCCGAAGAAAGTAAAGAAGGTTCTCATTTAAGTGCGAGCC
ATATTTATTGGGGGTTTACAGAAGCGTTAAAGGGTTATTATAATCCTTTAGTAAAAATGC
ACACTGGCAATATAAATGATTATTCTAGCTGGATAATTGTAATAACTGCGATAATATTAA
TTATGGTAGGGGTGAGTGGATAGTGAGATTAAATAAATATTTCGAAAGATCTCTCTGGGT
TTTTCATCTAAATACAGGTTCTTGTAATGGTTGTGATATTGAAATTGTAGCAGGACTAAC
TCCCCGGTACGATTTAGAAAGATTTGGGATTAAATTGGTAGGTAGTCCTAAGCATGCAGA
TGTATTATTGGTAACCGGTCCAGTGACCGGGAGAATGGCCGATAGAGTAAAACGTGTTTA
TGAACAAACTCCTGATCCTAAAGCAGTAATAGCAATTGGGGCATGTGGAACAAGTGGAGG
AGTCTTTTACAACTCCTACAATCTCTCAGGTTCTATAGACAAAGTTATACCGGTAGATGT
TTATGTTCCAGGATGTCCTCCTCGGCCGGAAGCTATAATAAATGGAGTGTTACAAGCCTG
GATAAAATTAGAAAAGTTAAGAGAAAGTATGAAAGCTGCTCCAGCAAAGTAGCGAAAACG
TATCTCGTTAAAAATAACTTACTTAGTTAACTAGTTACCTGGTTAGATAGTTAAGAAAGC
AAAAGGAAGAAACCAGGAGCCAAAATAAATGCGTATCTCGTATCCCGGGAATAAGATAAG
AACCAAAAAAATATGAATAGCGTGTATCGTATAGTATTAGTATTAAACCAGCTAACTAAG
TAACCAACTAACCAGCCGACTAAATACTAGTGACTAAAAAAGAAAAGGTGGTAGAGAATG
GAACACATGAAACCAGAAGAAATTATAGAATTATTTAAAGAAAAATTTAATGGTTCGGTT
ACAAATAGCAAAATAGAAATTAAAACAGCAGGATTAAAAAAGACTAGCTATAGTTTAATA
TGGTTAGAGATAGAACTAAAGGACTTTAAAGAAGCAGTAAAACTTTTATGCACTATTCAA
TTTCCTCATTTTGCTATAATTTCAGATAATGATACAGGGGAAGAAATCAAATTAACCTAT
CATTTCTCCCTTTATTATGGAGAGAGATTTAAAGAAATATCCTTGAATCTAGCTACTAAT
TTACCAAAAAATAATCTTAAGATACCCACTATTACCGATCTAATACCGGGGGCCCAGACT
TCAGAAAGAGAGATGAAAGAAATGATGGGGATTACCTTTGAGGGTTTACCTGATTTACCT
AATATATTTTTACCAATAGATTTTTCAAAAGGTGTTTTTCCTTTTAGAAAAGATGAAAAA
GGGATATATCCTTTAAGCAAAAATGGTAAACATGTAGGTGGTAATATAACTGATAAAGAA
GAAGAGGTGAAAAAAGTTGAGTAAAAAGACTTACTCTATACCTATAGGTCCGGTTCATCC
ATCTTTAGAAGAACCGATGACTTTTAATTTTGAAATATATGGAGAACGCATAGAAAAAGT
AAATTTAGCACCCGGAGATAATCATCGAGGGATAGAATTTATGGGAAGACAAAGGAATCC
AATACAGATTATCTATTTAGCAGAAAGGATATGCGGTATCTGTTCTGCTTCTCATCCTTT
TGCTTTTTGTCAAGCAGTGGAGAATGCTGCTGGAATTGAAGTTCCCGAAAGAGGTCAATA
TATTCGAGTGATTATTGCTGAGTTAGAAAGAATACATTCGCATATTTTATGGGCAGGGAT
CGCCGGTCATGAATTAGGCTTTGATTCTGTTTTATATATATCTTGGAGAGCAAGAGAAGA
AGTATTAGACCTTTTAGAATATCTTACTGGAAATAGGATTAATTATGGAGTATTTATGAT
AGGTGGGGTAAGAAGAGATATTACCGAAGACCAAATACCTCGAATTCGAAAAGCTTTAGA
ATATTATAAGGATATCTACGGAAAATTAGAAGATATATTTTTAAATGACCCCACTATTGC
TTTAAGAACAAAGAATGTCGGTGTTTTAACTAAAGAAGATGCTCTCCGCTTATGTGCAGT
GGGACCTACCGCCAGAGCATCGGGGATAAAAAAGGATATAAGGCAGGATCAACCTTATTC
AGCCTATGCTGATTTAGAAGTGAAAGCCATTACTCCAGATGTATTTTCTGGAGAAGTAAA
CGGTGATGTCTATGATCGGATAATTGTCCGATTGTTGGAAGTAGTACAATCTATACAGAT
TATCGAACAATGTTTAGAAAATATGCCTTCAGGAGAAATTGTAACTGAGAAGAAATTAGT
TAGATTATTAAATCAATTAAAGAAAGCTAAAGGTGAAGGGATTGGAAGGCATGAAGCCCC
TCGCGGTGAAGTATTTCATTATGTAAAATTAGCAGAAGCAGAAGTACCGGAAATCTGGAA
AGCTCGTGCCCCCACGTATAATAATTTAATGCCCTGGGTTCCTATGCTCTTAGGCCAACA
GATAGCCGATATCCCAATTGTTATAGCATCTACCGATCCCTGTATAGCCTGTATGGATAG
AGTTACTATTTTAAATAAAGACAATGGTCAAAAAAGTATATTAACCAAAAAAGATCTACA
TGAATTGAGTGTGCAAAAGACAAGGAGGATTACTCCATGACTACTATAAGCTTATCTGGA
ATATTAATGAAGATAATAGGGGCAATTGTAATTGCCTTTTTGGGAGTAGTAATAGGTTTG
TTTTATAAAGGTATTGACAGAAAATTAGCAGCAAGGATGCAGGCTCGAGTTGGTCCTCCT
ATAAGACAGCCTTTTATGGATTTCTTTAAGTTAATGATTAAAGAAAATATTGTACCACAA
AACGCAGTTCCCTGGATATTTAACGGAGCGCCAATTATGGCCCTGGTATCTTCTATTACT
ATCTTGCTTTATTTACCTGTAGGAAACATTCCTCCTCTGTTAAGCGGGTACGGAGACATT
GTGTTAATTATTTACTTACTAACTCTACCAGCTATTGGAATGGTAGTGGGTGGTTTTTCC
TCTGGTTCTCCTTATGCCAATGTGGGAGCACAAAGAGAGATGGTGTTGATGATGAGTTAT
GAACTTCCTTTGGTAACTACAGTAGTTGCTTTGGGATGGAAATTAAGTCAGGTTTATCCA
CAACTTAATGTATTTTCTTTAGCCGTAATTAATGCCCATCCTATTTGGGAATTAGTGGGC
CCATTAGGTTTTATTGGTGCAATTTTACTATTTATTACTCTTGCAGCGGTTACACCGGGA
GAACTCTCTAAAGTACCCTTTGATGCACCAGAAGCTGAAACAGAATTAGCTGGAGGAATA
TTAGTAGAGTATTCGGGAAGAAATCTTGCTCTATTTGGTTTAGCCGATGCGGTGAAGACA
ATAGTAATGATTTCCCTAACTGTGGCTTTATTTTTTCCGTATAATATATCTCACTTACTT
GGTTTAAGTGGTGGAGCATTTGCTTTAATAGCAGATGTGCTGTTCTTTTTAGTAAAAATG
TTTTTAGTAATGTTTGTCGAAGTAACTTTTATTAGAGTTGCAGTTGCGCGTTTAAAAATA
GACCAGGCTTCCTTTGCTTACTGGATTCCAGTATCAATTATAGGTTTACTCGGTCTTACA
TTAATCGTTTTAGATACTATTATAGTTTGAGGTGATAAAATGGCAACACCAATGGGATTT
GAACTGCTAAAACAGTTATTTAAAAAACCAGCTACCAATGTATTTCCGGTTACTTATTAC
CCTGATTCGATATTAAAATTATTGGAAAAAGTTGGAAAGGAAGAAGCAAAGATACATCCT
CCCGTAGAAATACCTAAAAATTTTAGAGGGAAGATTGTCTATGATAGAGATGAATGTATA
GGGTGTAAGTTGTGTATTAAAGTATGCCCCGCTGAGGCAATCGAATTTATTCCCGATAAA
AAGAAGATTAAAATCCATATAGATCATTGTATTTTTTGTTCTCAATGTAATGATATATGC
CCCAAAGATTGTTTGAACATGACTGAAGAATTTCTTCTTGCGGATACAGATAGATTATCG
TCTAAATTAATGGTAGAATAGATAATCAATAAGAATAAATAATAAAAATCATGGTCTTAT
AATTTTTTAAGGAGTTTAAAATTTTTATCTTTCAATATCTTTATTATTTCTTCAGAACTC
TTTAAAACTTTAGGACTAACAGAATTAGAATAGTCGATAATTTTAGGTTGAATGCCGATA
AAGATAATATTCTGAGCATATTCTTTCAAATAAGATATTAAAAAGGATAAAGGCATGCTG
TGGGTAGTGAGGTGCAGGGCACTAATTCTATCAGGAGAGATTATTCTAAATTCACCAGAT
TTAAGGTCCATCTCTACAGCATCGATAAGTACTACGAGATTGGGCCTATTTTTTTTGATG
ATTGAGGTAAAATTTTCAGGAACAACCCCACAGTCTATAGAAAGCCAGTCATGATCTTTA
AAATTTTGGGCAATAATTGACCCTATTCCATCATCACCTCGAAGCGTATTTCCAATGCCC
ATTAAAATATATTTTTTTGAATCCATATTTTTTCCTTTAAATTAGTCGTTAGTTTTTTAG
TTAGCTGGTTAAATGGTTAGTTAGTTAACTGGTTGGGAATTAACTTACAAGATGTAAAAT
AAACTAGTCGATAGTATATAGTATAAATACAAGTTACAAGATGCAAGTTTGTTTATATAT
CCAGTTATTCAATCAATTTAGTTAACTAATTAGTTGTCTTGATTTTATTTCCTTAACTAA
ATAACCAGATAACCAACTAACCAGCTAACTAAAAAGGAGATACGAACTAATATTCACTAA
CGACTAGCGACTATTCACTAGTTATGTTATCATAATAAAAAATATTTAACAAATTGAATA
ATAAATAAAAATTAAAAGCAAAAAAAGAAGGATTTTAGTAATTTTTGTAGAATAATTAAA
GTATAATAGTATATAATGTAAAAAATAAGATATAAACTTTTATCTATCCAAAAGTTAGTA
TAGGAGTATGATTTAATATGAGAAAAGCGAGTAGGATTTATAAGAGGAAAAGCAGAAGTA
ATCTGGAAACCTTTATAATTTTAATAGGCGCGATAATAATTTTGGGTGTGGCCTTTAATT
TAGCCAGGGATAGGAGTTATATTCCCCCTGAAGAGCCGACAATTGTGGAAGAAGAGAAAG
TAGAATCTCCTGTAATAAAAGTGCCTGTTGAGTTACCTCAAAAGAAGACAGTGGAAAAGG
TTGAAGAGAAAGAGAAATTTCCTGAGGAAGAAATAAAAAAAGAGGTTACTCCAGAAGAGA
AACCACCACTTACTGAGCCGAGCATGATTAAATCTCCAAAAGTAGAACCAGAAATAAAGG
CAGTAAAAGAGTCTGAAATAGTTACAGAAAAGAAGTTATATACTGTTCAGGTAGGAGCTT
TTTCAAAAGAAGAAGGTGCCCAGAATTTAGCTAAAGAGATAAGAGGTAAAGGATACCAGA
CTTATGTAATTAAGGGGAAAACCCTTTACAAGGTTCAAGTAGGGGAATTTAAAACTTCAG
ATGAGGCCAAAGCAATTTCAGAGAAGTTGAAGAAATTAGGTTATGAAATATGGGTAACAA
CTAGATAGGAAAGGGAAAAATAACTTTGAATAGAAAAAATATTCCTTCCGTTACTATAAA
CAGGCTATCTATATACCATCGTTGTTTAGAAAAATTAATTGAAAATATAGATAAAAGAAA
GCAAAAATTTATTTCTTCATCTGAAATTGCCGAAATGACTGGAATAAATTCAGCACAAAT
TCGTAAAGATTTGGCTTATTTCGGAGAATTTGGCAAACGAGGAATCGGATATCCCCTAAT
AGATCTTAGCAGAGAATTAAAAAAAATATTAGGACTGGATAGAAAGTGGTCAGTTATTAT
TGCCGGAGCAGGAAATTTAGGAAAAGCCTTAGTAAAATATAAAGGTTTTCAGAAAAGGGG
CTTTATAATTAAAGGAATTTTTGACAATAATCCCTCAAAAATTGGCAAGAGACTTGGCCG
TACTTTTATTTACGATATAAAAGAGGTAGAAAAATTTATCCAGGCGGAGAATATAAGTAT
TGGGATAATAGTGGTACCAGCTGATTCAGCCCAGGAAGTGGCAGATGAGATGGTAAGAGG
TGGGATTAAAGCCATTTTAAATTTCGCCCCCGTCCATATTACATTACTCCCGGAAATTAA
AATACATAACGTAGACTTATCTATTGAATTTGAAGGATTGACATACTACTTGTCTTAGTG
ATATAATAATTTTGTATTTTGATTTGTGATAATTTTCACAAAATAATATAAAGTAATATC
AGGTGATTTAATAAAAATGAAAATCAGTAGTTAATGTATATTTTAGGCAAGAACCAAAGA
ATTTAGATAAAGAGAATATTAAAAAAGTACTTAAATAAATAATATAAGTTTAAGAAAACT
AAAATGTTGCAATTATTTCACAAGAGGAAGTACTAATATGCAGTACATTTCTTCTAGTAA
TTTTGCAAAATTTCTCGAAAATTTAAAGGACGATTACGAGGTTTACGTCCCTGTTAAAAA
AGGCGATCGATATTTTTATAAAAAGTATATAGACTTCACTGATGATGTTGTTATCGGTGA
GGTACGAGCCTTTGAACCACTAAAATCCTTTTTCTTCCGTGCACGAGAAATCGTTGCCGA
AAACTTCAAGTCTAATATTCCTCATACAAGCCAAAAACCTTATTGTATAGTTGGTGTGAA
AGCTTGCGATCTCAAAGGATTAAAAATACATGATTATGTATTCAAAAATCATGATTTTCA
AGATCCTTTCTATATTAATAGGCGTAAAGATAACCTTATTATTTCTGCCGATTGTACTTC
TGCTATAGATACATGTTTTTGTCTTGCCCTAAATGTTAAACCTTATCCCCTTGAAAATTT
TGATATAAATCTTTCTGCGGTGGGAGAGGATTTTATTGTTGAGGTTGGCTCGCCAAAGGG
TAAGAGGCTTGTTGAAAAATATTCTTCTCTTTTTGAAGAAATAAAAGATAAATTCCTTTC
CCAAAGAAACGAACAGAGAGAAAAAGTTACTAAAGCAGTCGAAAAAAATATAAAAGAAAA
CAAAATCCCTCATCAGGATTCACTTAAGGGTATTATTGAAAGAGGATATGAATCAGATAT
ATGGGCTGATGAAGCGGACAAGTGTGTTGAGTGCGGAGCGTGTAATACAATCTGTCCTAC
GTGCCACTGTTTTTTACTTTATGACCAAAATAGCGAAAATCAGATGGCACGTTTGCGTAT
TTGGGACTCCTGTATGATAAAAGATTTTGCTCAAGTTGCAGGAGGGGCAAATCCCCGACC
AGAATTATGGATGAGATTAAGAAATCGATTTGAAAAGAAATTTGATTTTTTTCCAAAAGT
TGCTAACATTTATGCTTGTACAGGTTGTGGACGTTGTATATCTGCTTGTCCAGCGAAGAT
AGATATTAGAAAAGTCCTTAAGAGATTGGTATATGATGTATAAGATTAAAAATCCGTATA
GGCCTATTAGGGCTGAAATTACAGGAGTCATATCTGAGACACCTACTATAAAGACGATAA
GGATTGTACCAGAAGAACCGATAACATTTGAAACAGGCCAGTTTATAGAGCTGACCATTC
CGGGGATTGGTGAGGCTCCTTTTACCCCCTCATCAAGGCCTGCTATGAAAGATATAATGG
AAATTACTATTATGAATGTAGGCAAGGTTACCAAAAAGGTTCATGAACTGAAAAATGGTG
ATATTGTAGGTGTGAGAGGACCTTTCGGGAAAGGTTATCCTATAGATAGGTTTAAAGGCA
AGGAAATATTGGTTGTAGGCGGTGGATGCGGATTTGCACCTATTAGAAGTTTGATGTATG
AACTTTTCGATAGGAGTGAAGAATTTAAAAAATTATTTTTTAGAGGTGGTTGCAAGACAG
CTCAGGAGTTGCTATATAGAGGTGAAATAGCTGATTGGGCCAAACGAAAAGATTTAGATA
TAAAACTTACTGTAGACAAAGGTGATAGCGGGTGGAAAGGGAATGTAGGTGTTGTAACTA
CCATTTTAGAAGATATAGATATAGATTATGAAAATTGTATTGCTATTGTGTGTGGACCAC
CAGTAATGATGAAATTTTCAACTAAAAAATTAATTGAAATGGGTTTTAAAGAAGAGAATA
TATACCTTTCTATGGAGAAGAATATGTCATGTGGTATAGGAAAATGTGGTCATTGTAGAA
TAGGGACATATTATGTTTGCAAAGATGGTCCTGTTTTTACTTATGATAAGATAAAAAATT
TTTCAAATATATGGGATTAAAAATGAACACAAGTGCAGAACAAATTCATCAGGAAAAATT
AAACATTAAGCCAAAAAAAGGCAAAGATTTAAGACTTTTTATAGATCTTGATATTTGTGC
TTCTGGTGAGTGTACAGAATGTGTTATCAATTGTAGTTATTTTTATCATCCAGGTAATAA
TGGGATTATTTCTATTATAGAGCTTGTAACCTATGCATTGGTATGCCGTAAGTGCGAAGA
GCCGCACTGTGTTAATACTTGTCCGGTAGAGGCAATTGAACAACAGCAGGATAAATTGTT
GATAAGACACAATATGAGATGTATAAGCTGTAAATCATGTTCCTATGCTTGTCCTTATGG
CACAATATATCCTGAAAATGTTCCGTTATTAATTCATAATTGTGATTTTTGTCTTGATAG
AAGAGACCGGAAAGATGAATTGTTATGTGTAAAGAGCTGTCCTTATGGGGCATTAAGTTT
GAAAAGGGGCGATATCAAACTGGATGAGAATACTTTTTTAGTTGGTGATAATATTATAGT
TCACTCAATTCATTGGAATAGAGAGAAAGCATGATTTATATTTTATATTTTATATTTTTT
GGATTTCTATTAACAGCTATTATTGGGCTTTTAGCCAGCTGGATAGATAGAAAGGTTACA
GCGAAGGTTCAATATCGTATGGGTCCACCTCTTTTGCAACCATTGATAGATATTGTAAAG
CTTTTAGGTAAGGAAACACTCATTCCAGCAGGTTCATCAAAGATAACGTTTTTGATTGCT
CCAGTTATTGGATTTGCAAGCGTGATATTAGTATCTACTTTATTATGGATAAATAATATT
TATCCTGCAAAAAGTTTTTTGGGTGATTTAATAGTAGTGTTATATCTTTTGCTTATTCCT
TCTATAAGTATTATTATGGGTGGTTTTGCATCAAGAAATCCACTTGCAAGTTTAGGTGCA
TCAAGAGAGATGAAGCTTATATTAAGTTATGAACTTCCTTTTATACTTGCGATATTAGTT
ACAGTAATAAAATCTGGATTTACTTTTAGACTTGGTGAAATATTAACTTTTCAAGCACAG
AATGGGGCGTTTGTTAGAAGTTGGTCTGGTACTTTAGCACTAATTGTGGCAATAATATGT
ATGCAGGCGAAATTAGCGTTAGTTCCCTTTGATATCCCTGAGGCAGAGACGGAGATCGTA
GGTGGTCCATTAATAGAATATTCGGGTTCCGGACTTGCTATTTATAGACTTATGAAGAAT
ATGCTTATGTTTACAGTTCCATTCTTTTTAATAATTGTATTTATGGGTGGTTTAAGGTTT
GATGGCATACATCTCTTGTATGGTGTGTTAAAATATATTGGTTTAGTTGCCTTGATGACG
GTTATAAGAAATACCAATCCTCGTGTAAGAATTGACCAGGCTGTCAAGTTTTTCTGGGGG
CCCATGACTATAATTGCTATAATAGCTATAATATTGGCATTATTAGGAAGATGATATGAG
TATAAAATTAAAAGCACTTCTAAAATCGCCGTGGGTATTTCATTTGTCTACAGGTAGTTG
TAACAATTGTGATATTGAAATACTGGACTGCCTTACTCCGAGATTCGATATCGAGAGGTT
TGGCATGCTTCTTGTAGGGAGTATAAAACACGCTGATGTTCTGTTAATTACTGGTTCAGG
TAATCGGAAGTCGATGGAAAGGGCAAAAAGACTATATGAACAGATGCCAAAACCATGCTT
GGTGGTAGCAGTAGGAGAATGTGCTTTATCAAGAGGCATGTTTATTCATAGTTATAACTG
TCCTGTTCCGATAGATAAGGTTATTCCTGTCGATGTTTATATACCGGGTTGCCCCCCAAA
GCCAGAGGCAATTATTGCCGGTGTAGTAAAGTTAATTGAGAAAGTTAAAAAAGGTACTGC
GAAAAAGTGATCAGTTCGACTGCATTGATTATCATACTTAACGACAAAGGAGACGGAGCA
TGACGCGAGAAGAAGTTTTATACGATTTAAGAAAAAAATTTAAAGATGACATAATCGAAG
TTTTTGATAAATCTCCTAAGAGGGTATATGTCGAGATTAGACCTGATTCAATAGTTCAAG
TGGCAAGCTATATTTTTAAAGATTTAAAAGCACGGTTCAATACTGCATCCGGCGTAGACG
TGCGGTATCATATGGAGATTCTTTATCATTTTTTGATTGAGGATATTAACCTGTTGATTT
CTCTGAGGGTAAAATTACAAAAGCCAAAATTAGAGATAGATTCTCTTTCACCTATATTTG
AAGGTTCAAGCTGGATAGAAAGAGAGATACATGAAATCTTAGGTATAAATTTTAGGGGTC
ATCCTGATTTGAGGAGACTTCTTTTGCCAGACGACTGGCCAGATGGTGTTTATCCATTAA
GAGGAGATTATAAAGAGTGGGATAAGAACGCTATAAGGGATAGAGGAGTATAATGAAAAA
AACAATAATACCAATAGGACCGTATCATCCATTACAGGAAGAGCCGGAATTTTTTATGCT
TACTGTTGAAGGAGAAAAGGTCGTAGATATTGAAGTACGAATTGGATATAATCATAGAGG
AATAGAGAAACTTTCTGAAATGAAGTCATTCGATCAGTCCACTTTTGTGATAGAGAGAAT
TTGTGGTATATGTTCAACAAGTCATCCCTTTGCTTATACGAGAGCAGTAGAAGATATTAT
TCCTATAGAGGTGCCAGAAAGGGCTAAATATATAAGGACTATAATAGCTGAAGCTGAAAG
GATACACTCACATCTGCTATGGTTAGGTCTTGCCGGCCATTTCTTAGGATATAATACTTT
ATATATGTGGGTATGGAAGCTAAGAGAAGAGATTCTTGATGTGATGGAGATATTAACCGG
GAATAGAAATAATTATGCTATGTTTAAGCCAGGAGGGGTAAGAAGAGATATAAAATCTGA
AGATATACCAGTGGTTATCAAAAAGATGGATTCTATCGTGCCTACATTGGAGATGTTGAA
AAAAGCAGTTATAGACGATCCGGTTATACATGCTCGGACGAAAGGAATAGGTATTCTTTC
AAAAGAAGACGCTATAAGTTATTGTGCTCTTGGACCCACTGCAAGGGCTTCAGGCGTAGC
CAGAGATGTGAGAGAAGACTCACCTTACGGAGCTTATGATAAAGTAGAGTGGGATATGAT
AGTTACATATAATGGTGATGTTTTTGATAAGTTGGTGGTAAGAATATTGGAGGTATTTGA
GTCAATAAAGATAATAAAGAACTGCTTTTTGAACCTACCAGGTGGTAAAATAGATGCTAA
TATTAAGGACATTCCTCCTGGGGAAGGTATAGGATTTATAGAAGCGCCAAGAGGCGAATG
TTTCCATTATGTAAAAAGCGATGGTACAAACAGGCCTGTTCGTCATAAGGTAAGGGCACC
TACATTTATGAACCTTCCTACATGTAAAGCTACTATTATAGGTGAATACATTTCAGATGC
AACGATAATTTTGGCTGCAATAGATCCTTGCTATTGCTGTACTGAAAGAATGACCGTATG
TAATACAAAGAGGAAGAAGATATATAGTGGAAAAGATTTAATTAAACTTTCTCGGGGAAA
AACCGAGATATTAAGAAATAAGATGGGAGTTAAATGAATTTAACTACACAGTTTTTTAAA
TTCGATAATCTATCCATATTTGTGGGGATATTTATTGGAATATTTTTCCTGCTAATTACT
ATTTATTCTTTTGGTTTTATGCGGCAGAAAAAAAGACTGATTTACTATTATTCTTATTTA
ATCCTTACTTTTATAAGTTCACTTGGTGCTGTCTTTTCCAATAATCTTATTCTTTTTATG
GTATTCTGGGGATTTTTAGGGCTTCTTTTATATTTACTAATAGGATTTGCTCAAACTGAA
AATGCATCTTATACGGCTAAGAAAGCGTTTATAATAATTGGTGGCACAGATGCCCTTATG
CTTCTTGGGCTGGCTATTATATGGCGCCTTACAGATTCACTTCAGATGGATGAGATAAGT
ATAACTTTAAATACAAAGGTAGCAGTTTTGGCATATATGTGTCTTGCAGCTGGTGCCTTT
GCCAAGGCAGGTGCTATGCCGTTTCATACTTGGGTTCCTGATACTGCCGAAGACGCCCCC
ACACCTGTTACTGCATTTTTACCGGCATCACTGGATAAGCTTTTAGGTATATACTTTCTT
GCCAGGATTTCCCTAAATATGTTTAAAATAAGCACAGCCGTAAATACCGTCTTAATGATA
GTAGGTAGTGTTACCATTGTAGCTGCAGTTATGATGGCTCTCATACAGCATGATTTAAAG
AGACTTTTAGGATATCATGCTGTAAGCCAGGTCGGATATATGATCTTAGGTATCGGCACT
GGTAATCCTATCGGTATAGCAGGTGGATTGTTTCATATGTTAAACCATGCTATATATAAA
TCCTGTCTTTTTCTTTCAGGAGGGGCAGTTGAAAAAGAAGCTGGAACAACTGATCTTGAG
AAATTGGGCGGTTTTGGTAAGATTATGCCTATTACCTTTATTACATTTTTAATAGCATCA
TTATCAATATCAGGTATACCTCCTTTTAACGGATTCGCATCAAAATGGATGATTTACCAG
GGCATAATAAAGACAGCTGATAATGGTAATCATCTCTGGATAATATGGCTTATTGCAGCT
ATGTTCGGAAGTGCCCTTACCCTGGCGAGTTTTATGAAATTAATCCATGCTGTATTTTTA
GGACAGCCGGCCAACGAGCAACCTCGGTCTAACAAAATACCGACAAAGGCGGAAGCAATG
ATTAGCAAGCGACGAGAAACTAGTCCAACCATGTGGATTCCACAGGTTTTTCTTGCAATT
CTCTGCATTATATTTGGTGTATTTGCTTACAGGATACCTCTTAAAATGTTTATCTTTCCA
AGCTTAGGAGAAAAAATAGAATTCTTTGGTATATGGAACGCAAGCCTTGCTACTATTTTG
ATAATTGTAGGGGTTGCAGTCGGTATTATAATCTATTTTTTGGGGACAATAACAAAAACA
AGAGAGACAGAAGCATTTGTTGGTGGAGAGATATTGGAAGAACAGTTAAATATGAGGGTT
TCAGGAACCGAATTTTATAATACAATAAAAGACATAACTCCCTTAGGTACTGTTTATAGA
TTAGCCGAGAGAAAAGTATTTGATATTTATGATATAAATAAAATTATAACATTTGGTTTC
AATAAAATTTTACGTAATTTACATAATGGTGTACTCCCTACATATTTATCTTGGTGCCTT
TTAGGGATGGTAATACTATTTTATTTTTTACTGAGGTAATAAGATGATAGAATTATACAT
TTTAATGATATTTATGATTATTGGAGCGATAATCGCAATTGAAATGAAGGACCTACTTTC
TTCTGTGATAGCTGTTGGAGCTGTCGGTCTGGTGCTTTCGATAGTTCTTTTAATACTTAA
AGCGCCTGATGTAGCAATTACACAGCTTGTTGTTGAGATATTGTGTCTTATCCTCTTGAT
AAGAGCGACCTTAAAGAAAGATCTTCCATTTTCGACAACAGGCAGGTTGCTTCTTAATAC
ACTTATTACTGCAGGTTTTATTGTGGTATTCTTATTTGTGGCTATAAAAGCCTTTAAGGA
TTTACCTGAATTCGGTTATCCTATTATGAGAGTTGCCAACACATATCTGAAAGAAGGGTT
AGTTAGGACAGGTGCTTCTAATCTTGTTGGTTCAGTAATACTCGATTTCAGGGCTTATGA
TACCCTGGGAGAAGCCACGGTCTTATTTACTGCCGTAATAGGTGTTCTGGCTATTGTACG
GCGCATAGGTAGAAAGAAAAAGGATGAGATTGTGGAGGAAGACGATGAGTAAAGAACATG
ATAAAGGTATGTCGCTAATCGTAAAAGTAATTACCCGTCTTACTGTGGGGCTTATACTAC
TTTATGGAATTTATATAGTTTTACATGGTCATGTATCACCCGGTGGGGGATTTGCTGGCG
GAGTTATTATAGCGCTTTCTTTTGTACATCTTATGCTTGCTTATGGTAAAGATGTAGCTT
TAAAGAAATTACCTAAAACAGCAATGTCTTTTTTGGAAAGTGTGGGTGCAATTCTATTCT
TAGGTATAGCATTATTAGGATTTACAGGTGGCTACTTCTTTTTGAATTTTATATCAAAGG
GAGAGCCTTTCAGGTTATTCAGCGCAGGCATTATACCTCTTTGCAATATAGCCATAAGTC
TTAAAGTTGGTGCCGGGCTCTTTGCTATATTTGTTGTATTGGTATTATTAAAATTTGAAT
GGGAGAAAAAAGAATGATAATATATCTGCTTTGTCTTATACTTTTTTGTTGCGGACTTTA
TTGCATTTTAAGAAAAAGAAATATTATCAAGATTATTTTGGGAATTATCATAGCAGAATA
TGCTGTGAATCTTTTCTTTATATTAGTAGCTTATCGTATGGAAGGTAGGTCTCCAATTCT
TTCATCTGATGTTGAAATTGTCAACATGGTTGATCCTCTTCCTCAGGCGCTTGTCCTTAC
TGCAATCGTAATCGGGTTGGCAACCACAGCATTGCTGGTGGCTTTAGCGATGCGAATTTA
TGAAAAATACAAGACGTTTGATATTACAAAAATAAAGGAGCTACGAGGATGACAGCTACA
TCTAATATACTACCACTTTTTGTTGGCATATCTCTGGCAGGAGCATTTTTAACTTCAATA
GTTGGTAAGAAGTTAAAATGGCTGCCAGATTTAATGGGAAGCTTAACAACACTTATTTTG
TTGGGCCTTTCTCTTTTTGCAGTACGGATTATAGCCACAGAAGGTACCCTTGTATATAGT
ATTGGTAGCTGGAAGTTGCCTATTGGAATAGCTCTTGTATTAGACGGCTTGACGGTCTTT
ATGCTGGTTACTATAAACCTGATGGCGTTTTTTATTGCCATCTATTCAATAAACTATATG
GAGAGATTTACCTCTAAATGGAAATTTTATACATTGTTTCTACTCATGGTGGCTGGGATG
AATGGTGTGGTGATAACTGGCGATATGTTTAACCTATTTGTATTTTTAGAAATTGCCTCT
GTGGCAAGTTATGCCTTAGTTGCTTTTGGTACAGAACGTCATGAACTTGAAGCAGCATTT
AAATATACTGTAATGAGTACCGTAGGTTCACTTTTTATTCTTCTTGGAATTGTGTTTTTA
TATAGCTATACCTCTACATTGAATATGGCGGATATGGCAAATATCCTGGCTCAAAAAAGT
GCAAGCAATATTATCATCATGGTGAGTGTCTTATTTATTATGGGGTTTGGGCTTAAGGCA
GCGCTTGTTCCTTTTCATGCCTGGCTGCCAGATGCCCATCCATCTGCACCAGCACCTATA
TCAGCAATGCTTTCAGGGGTATTAATTAAATCATTGGGTGTATATACTTTATGCAGGGTT
TTCTACAACATAATTGGAATAAACTCTTCCCTTTCTTTAATACTGATGGTGTTAGGAACC
CTATCAATGGTTATCGGTGTATTTTTAGCTATTGGACAGTGGGATTTTAAGCGACTTCTG
GCATACCACTCTATAAGTCAGATAGGGTATGTTATCCTGGGAATTGGTCTGGGCACACCG
CTTGGTATAATGGGAGGTTTGTTCCATCTTTTTAACCACTCTGTATTTAAGTCATTGTTA
TTTTTAAATTCAGGAGCAGTGGAATACGCAACCGGCACACGTGATTTACAAAAAATGGGA
GGACTAATGACAAAAATGCCTATCACGGGCGCCACAAGCCTTGTTGCCTCTATGTCAATT
GCAGGTATTCCTCCCTTTAATGGTTTCTGGAGTAAATTGATTATTATAATTGCATGTGTG
CAGGCTAATCGCTTAGGATATGCTTTCTGGGCTGTACTGGCAAGTATATTAACTTTAGCA
TCTTTTATGAAGGTTATGAAGTATGCCTTCTTTGGTAAGCTGAGAGACAGATGGAACGAG
GTAAGGGAAGTTCCTGTTTTCATGAAGCTAGCGATGGTAATTCTAGCACTTATTTGTGTA
GTCGGAGGAGTTTTGCTTATTTATAACATAAACGAGATTTTTCTTAAGCCTGCTTCTGAC
GTACTTTTAGAAGGTACAAAATATGCTGATATAGTCTTTAAGGGGATACAATAGATGAAG
AGTAGAATAAGTATGTTTTTCGTAGCATTTATAGTATGGTGTCTTTTAAATTGGGTGCCG
GATTGGCAGCATCTTATTATTGGTGGATTTGTTTCTGCATTTGTTACCTTTATGGTAGGA
GATTTATTTATAACCCGACTACATGTGTTAATGCATCCATCGCGGTACTGGTATTTCTTT
GTTTATTATTTACCTATGTTCTTATGGGAATGCTTTAAGGCTAATCTGGATGTTGCATAC
CGTGTTTTGCATCCTCGGTTGCCTATATATCCAGGGATAGTTAAAGTAAGGACTAGATTA
ACGACAGATACGGCCTTGACATTTTTAGCCAATTCCATAACCTTAACACCAGGCACTATG
ACTGTTGATATAGATAAAGATAATGGTATTCTGTATATACACTGGATTGACGTAAAGACA
AAAGATGTTGAATCAGCTACAAGAATTATCGTAGACCGTTTCGAGAAAGTGTTAAAAAAG
ATTTTTGATTAGAGGATAGATTATGAAGATATATAGATGGTTTATAGGTATGATTTTTTT
AGTTGGGATTGTTATTTTAATTATAATACGCCCGTTGCCATTTCTTTTCTATCCCGACCT
TCCCTATATTGATTTTTTAGGTAGAGTTCTCTACATAATTATTTTAGCATGTATTTTATG
CCTTTACCGAGTATGGAGAGGTCCAACCGGTGCTGACAGGATAGTTGCTGTAGATATTCT
GGGTATTATGATTGTGGGACTCTGCGCGGTTTTGACTATTTCAACAGGAAGGTCCTGGTA
TATAGATATAGGGATAGCATGGGCACTTCAGAGTTTTATATGCGCACTTGCACTTTCAAA
ATACTTAGAGGGGAAAGGATTTGATGATTAATATTATAGGTTTGATATTTATAAGTATAG
GGTTAGCTTTTGATTTATTTGGTTGTTTAGGGCTTGTACGTCTTCCGGATGTATATTGTC
GTCTACAGGCAGCTACAAAGTGTGTTACTCTGGGCACCTGCAGTATTCTATTTGGCACAT
TTCTTATAGTAGGATTCACTGCTGCTGGAATAAAATCGCTCTTATGTATGATATTTCTTA
TTCTAACAGCTCCGGTAGCCGCACATGCTATAGCCAGAGGTGCACACAGAGCAGGAGTAA
AACTATGGAAAGGTAGTGTTGTTGATAAATATACTGAAGATAAAGAAGGAGAAGTTTAAA
TCAGGATTAACAATTAAATGAGAAAAGAGTTGTATTATGAAATCTCCAAAAATAAGAGAG
TTAATAGAGGCGATTAAAGCTTTTGTTAAGGGACCGTATACTTCTAAATTTCCAAAGGAA
CCGCATACGGCTCATCCAAATTTCAGGGGTCAGCCTAAATTTTATCAAGAAAAGTGTGTT
GGTTGTCTTGCGTGTAGTGAAGTATGTCCTGTAGGAGCAATTGACCATAAAGATATAGTA
GATCAGAATGGTAATGCTAAGAGAATTATAATACATTATACAGATACCTGTATATTCTGC
GGGCAGTGTGAGGCTGCATGCATTGTTGATCACGAAGGGGTCAAATTAACCAACGATTGG
GAACTTTCATTTTTTAACCGGAGCGAATCCGATGAGAGGATAGAGAAAGAGCTGCAGCTT
TGTGAAATCTGTGGTAAACCTATTGCCTGTAAAGACCATTTAAAGTGGATATCTGAAAAA
ATAGGTGAATTGTCCTATTCAAATCCTACCCTTTATTTGTCCCACCTAAAAAGTCTTGGG
ATTATAGATGGAAATATTATATCAGCGTTAAAAGACAATGGACGTTCTGATCGGGTAAAG
ATTCTCTGTGCCCGCTGTAGAAGAGAGACTACCTTGACTACGAAAGAGTAGAAAATAATA
AACGAAATCTATCGGAAAATTACCAAATAATTAGAATAATTCATGATTTACCATAAAAAG
AAATTTAAATGAACCCTCCTAATTCTAGTTTCTTACTTAATTAGAATGTTATATAATTTC
AATATAAACAATTTTTAAAATTATTCTACGCGAAAAAACAACAGATATAACAGAGTAAGA
AATGAAATTCAAGCTACTTACCTTCCATCCTAATTCACATTATATAATCCACTTATAAAA
AATACATAAAATAAATTTATTTATTAAATACAAAGGGTTGACATACAATTTAAATTTGTG
ATAAAATTCTTCTATATTATTTGTGATTTATTTCACAATTACTAATGAGAGTAAAAATCG
TATTTATCATAAGGTTAAGAAAGATAATATAAAATGATATATATAGATGTCTTTTGGAAA
GAGAGCTATTATGAAAGTTAAAGATTTAATTCGCGTTTTAGATGCAGAAGTTTTATGTGG
TGAAGATTTTTTAGATCAAGAAATCTCAGAATTTGGTGCAAGTGATCTTTTAAGTGATAT
CTTAGCTTATTCCAAAGATGACTATGTACTCTTGACTGGTTTAACCTTTTCACAAGTTGT
TCGTACAGCCGAATTAACTGGTGCCATTGCTATTGTTTTTGTGCGAGGTAAACTACCTCC
TCAAGAAGCAATTGGTTTAGCGAAATCTCATCATATTCCCCTTTTAAAGACGGATAACCT
GATGTTTGGTTCCTGTAAAAAAATTGTTGAGGAATTAATAAAAGAAGAAAATAAATGAAT
GCCAATTATTCCAAAGAAAAGTTAACTTTAGTTAATGAACTAATTTACGAAATCAAAGTT
AAAGAAGCCATGTCTAAGAAAGTAATCTTTTTTAAGGAAAATGCCACCTTTCGGGAAATA
CAGTTAAAACTTAAAGAGAAAAAAATTTCCGGAGTTCCTATCCTTGACGATGAAAGAAAT
ATTATAGGAATCGTAAGTATTGATGATGTTATTACTGCCTTTGATAAAGATTATGTAGAT
AACAAAATTACTGATTATATAAGTAGAGACGTAATCACCATCCCGCAAAACTTTTCAGTA
GTTTCAGCAATCAATAGATTAGAAAAATTTAAAGTGGGGCGTCTTCCGGTTACCGAATCT
TTAAATAGTAAAAAAATTGTAGGTATAATAACTCTTAGCGATATTCTAAATAGATTGTTG
GTTGTGGTTCAGTCAATTGCCGAAAAAGTCGAAGATAAAGAAATAAAAAATACTCAAATT
TCTCATGAATTAATTAAAAGTATTGTCAAAAAACCGCTTCGGTTTGAAGTTAAGGGAGAT
GATTTTGATAATGCCGGTAGAGTTGCCAGTATAACTAAAAAGTATTTTCAGAACCTGGGA
ATCAGTAAAGACATTATTCGTAGAATTGCTATTGTTTGCTATGAGGCCGAGATGAATATT
TGTCTTCACTCCCTGGGGGGGAGTATGACTATCGAGGTTAATGATGGTAACAATGCGGTA
ATCTGTGCTAATGATAAAGGTCCTGGGATTTCAGATGTTAAACTTGCTTTAAAACCAGGA
TTTACCACAGCATCTGAAAAAATTAGAGCTTTGGGTTTTGGTGCAGGGATGGGTCTTCCC
AATATAAAACGTTATGCCGATAAACTTGAGATTAAATCTTCTTTAAAGACTGGAACAGAG
CTAAAAGCAATAATTAATTTAGGAGTAAAAAATGAAATTAAGCAAAATAGTTGATAAATG
CCGATTGGAAAAGATTGTTTTCTGTGCTAACTACGAAATTAAAAACGGTTATTGTGGAGA
TTTGATGTCTGATGTTATGGCTCATGCTCAGCCAGATTGTATCTGGATTACTATACAAGC
TCACAAGAATAGTATCGCAGTTGCTCTTATCAAAGATATCAAGTCAATAATATTTACCAA
TAATGTAACTGTTGAGAAAGAGGTAATCGAAAAAGCTAAGGAAGAAAAGATTAATTTACT
CCGAACCAATAAAAATTCTTTTACTGTGTGCGGAGAAATATATTGTTTGATGGAGGCTGA
AACTGCAAAGGATTGATTTACATATCCATTCTGCTCTTTCGGCTTGCGGTGATGATATTA
TGTCACCTCAGCTAATTTTAGAGCAGGCTGTTCAGAAAGAGCTTAATCTTATATCTATTA
CTGATCATAATACTGTTCAGCATTCAATTTTAGCCTGCAAGCTGAGCGAAGATATGCCTA
TTCGAGTAATTCCGGGGGTGGAATTAACCAGTAGAGAGGAAGTCCACCTCTTAGCTTATT
TTCCCAATATTGAAGCACTTTTAAAAATGGAAAAAGAAATAGATAATTATTTACCCGGGA
AGAAAAATAATTCCAGAGTTTTTGGGAACCAGCTATATTATAATCTAAATGGCGAAATTA
TCGGAATCGACGATACCCTAAGACAGGTAGCTTTAAATATAGGGTTAGATAATTTGGTTG
ATTTTGTACACAGCATAGAAGGAATTGCCGTTCCTGCCCATATTGACAAAGATAGATTTA
GCTTACTTAGCCAATTGGGGTTTTTGGATCGAGAAGAATATTTTGATGCAGTGGAAATTT
CTAAATTTAAGTGGAGAAAAAGGAAATTTCAGTTAGGTGATACCTGGGACGGGTTCCCGG
TAATAGCCGGTTCAGATAGTCATGGGGTTGAAGATATAGGGCTCTTTTTTATTGAAGATA
ACCAAGGAGAGATTAAGAATTTTTTATTTTTGAAAGATTTTTTAAAAAGAAGTAAACAAT
GAAAGATTTAGCAGATCACCTATTCGATATTTTGGAGAATTCTGTAAAAGCTGGAGCCAC
AGAAGTTAAAATTATCTTGGGAATTCAGGATAATCTTTTTTTTTGTAAGATAGAAGATAA
TGGTAGTGGAATTAAAGATGAAGACGTTACTGACCCTTTTGTAACCTCTCGAAAAACCAG
AAAAGTTGGATTAGGACTTCCATTTTTAAAGAAAGCAGTAGAAGGTACAGGGGGATTTCT
TAGGATTTTTAACTTAAATAAAAGAGGAGTCTGTTTAGAATTTAAAACAGACATTTCCCA
TATCGATGCTAAACCTTTCGGAGATATAGCCAGAACTTTTGTTGATGCTATCTACAGTTG
GCCAAAGGTTAATTATGATATTTTTATTCAGAAGGAGAATAATAAAAAGATATCTATTTT
TAATAGTAAAAAGATTAGGAAAATTGTTAGTTATTCTGAGATGCAGCAGAAAGAAGTTCG
AGACTTCATTTATGTTTCAATAGATCAGGAGCTTAAAAAAATAGGGATTGATACCCAGTT
TGGTATATTGTAATTTAAAGGAGTCTTTTGGATATTTTCACTAAATAAATATTTAATTTA
TTTGATTACTATTTAATATATAAGAAATGAAGGGGAGGAAGATGAAGAATTTAGAAGAAC
TAAAAAAAATTAGAGAGAGAGTAAGAAAAGATCTGGAATTACGTACTGGAAAGCATCGGA
TTAAAATTGTGGTTTGCCTGGGGACTTGTGGTATTGCTGCCGGAGCAAGGGAAACTATGA
ATGCTCTGATTGATCTTATTGCCAAGAACGACAGATCCGACACTATAGTAACCACAGCAG
GCTGTGCTGGTTTTTGTGAACAGGAACCCATGATTCAAGTTTATATAGAAGATAAGGAGC
CAGTCGTATATGGAAAGGTTGACCCGAAAGCTGCTGAAGAAATATTTAAGAAACACATAT
TAAATGGCGAAATTGTAGAAAAATATCTTTTTTCAAAGGGGATATAATTATGGGATGTCT
TTGTAATGAAAAAGAACTTACTGATGAGCAAAAGTATAAACAACTTAAAGAATTTATTGA
CGAAAATAAGAATAAAAAAGGCTATTTAATACCCGTGCTCCATATGGCGCAGGCAATATT
TGGATATCTCCCGCCGGAAGTACAGAATTTTGTGGCTAAAGAAATGAATATTCCAGTAAG
CGTAGTAACCGGAGTGGTTACTTTTTATTCTTATTTTAAGACCTTTCCTTCCGGTAGGCA
CACTATTACGGTATGTTTAGGTACAGCTTGTTATGTGAGAGGGGCGAAAAAAATATTAGA
AACACTCGAAGAAAAGCTTGAGATAAGAATTGGAGAGACTACTGAAGATAGAAGGTTTTC
TATTGGAGTGCAAAGATGTTTAGGGGCCTGCGGATTAGCTCCGGTTATTATGATTGATAA
AGATGTCCATGGTCGGATATCAGCAAAGAAATTAGATAAAATATTAGAACAATACAAATA
GATAAGGTAGGGAATATTAATATGTATAACTTAAGAGCACATGTTTTGCTTTGTTATGGA
GGTGCCTGTATTTCTTCAAATGCGGGTAGCGTTAAAGAAGCAGTGGAAAGAGCAATAGCT
AAAGCAGGGCTTCAAAATGAAGTTGATGTTGTAACTACCGGATGTATGGGAACTTGTGAG
CTGGGCCCACTCATGGTTATCTATCCAGATGGTGTTTTCTATCAAAAGGTTAAACCCGAA
GATGCAGAAGAAATTGTTCAAGAACATCTATTAAAAGGGAGAGTAGTTAAACGTCTATTT
TATAAAAAACCAAAGACTGAGGAAATGGTGGAGATGTTTAATGATATAGATTTCTTCAAG
CTTCAGAAAAAGGTAGCTCTCCGAAACTGTGGAATTATTAATCCCTTGGAAATTGAAGAA
TATATAGCAGCTGATGGATATATGGCTTTAGGAAAAGTGTTGACCGAAATGACCCCTCAA
CAAGTAATTGAAGAGATGAAAAAATCAGGTCTAAGAGGTCGAGGCGGAGCAGGATTTCCC
ACTGGTTTGAAATGGCAATTTACTGCTGCTGCAAAAGGTAGCAAGAAATATGTTTTATGT
AATGCTGACGAAGGCGACCCCGGTGCCTTTATGGATAGAAGTATTTTAGAAGGAGATCCT
CATAGCATAATAGAAGCTATGATGATCTGTGGTTATGCTATAGGTGCGAATCAGGGTTAT
ATATATGTTAGGGCTGAATATCCTTTAGCCGTGGAGAGGTTATTGATTGCTATTGAGCAA
GCGAAAAAGAATGAACTTTTAGGAAAAAATATTTTAGGGACCGATTTTGATTTTGATATA
GAAATAAGAATAGGAGCAGGTGCTTTTGTCTGTGGCGAAGAAACCGCTCTAATGCGTTCT
ATAGAAGGGAAGAGAGGAGAACCTCGTCCAAAACCTCCTTATCCCACTCAAAAGGGACTC
TTCGAATGTCCTACTGTACTGAATAATGTGGAAACTTTTGCTAATATACCTTATATAATT
TTACGAGGGGCTGACGATTTTGCTTCAATGGGGACCGAAAAGAGTCGAGGAACTAAAGTG
TTTGCCTTGGCGGGCGATATAAATAATACCGGGCTTATTGAAATTCCTATCGGAATGCCT
TTAGGAACAATTATCTATGATATTGGAGGAGGAATTCCTAATAATAAAAAATTAAAAGCG
GTGCAGATTGGTGGTCCTTCAGGGGGTTGTATACCTGCTGACCACTTAAATGTAAAAGTT
GATTATGAGTCATTACAAGAACTTGGTGCAATCATGGGTTCAGGCGGATTAATTGTAATG
GATGAAGATACCTGTATGGTCGATTTAGCTCGTTATTTTATGGAATTTATTCAGGAAGAA
TCATGCGGAAACTGTACACCCTGTCGTCAAGGGACGCGGATTATGTTAAATATTTTGGAG
CGAATCTGTCAGGGAAAAGGAAAAATGGAGGACCTGGATATTCTGGAAGAATTATCTGAG
CAAATAAAGCGGACTTCTTTATGTGGTTTGGGGCAGACCGCACCTAATCCGGTTATTGCA
ACTTTAAGATATTTTAGGGAAGAGTATATTGAACATATTCGTGATAAAAAATGTCGGGCA
GGAGTATGTTCAGAATTAGTATATGCTCCTTGTTCCAATATATGTCCTGCCTCAGTAAAT
GTACCAGCTTATCTTGCCTACACTAAAGAGGGCAATTTTGCGCAAGCCTTAAAAACACAT
TTAAAGAATAATCCATTTCCTGCTGTTTGTGGACGGGTATGTCCTCATCAGTGTGAAGCC
AAATGCAGAAGAAACGATCTCGATTCGGCCGTCAGCATTCGTTCTGTAAAACGGTTTATG
GCTGATTCAATAGATGATTATTTAAAATGTTTCCCTGAAAAACAAAATTCTAATGGAATT
AAGGTAGCAGTCATTGGTTCAGGTCCATCCGGATTATCAAATGCTTACTTCTTAACCATG
TTGGGATATGATGTTACTGTTTTTGAATCTGAGTCTAAGACGGGAGGGATGCTTACTTAT
GCCATTCCTTCTTATAGACTACCAAAAGATATTGTGGAAAAAGAGATTCAAGCCTTATCT
CAATATGGGGTAATGATAAAGACTAATGTCCAGGTTGGTAAAGACATAAGTATTGACGAA
CTTAGAAAACAAGGCTTTAAAGCCTTTTATATTGCCGCCGGAACAGGGGATTCCATTATG
CCTGCAATTAAAGGTATAGATGGTAATAATAGAGTTATGAGTGGGTTGGATTTTTTGTAC
AAAATCAACAATAATGAAAAAATCTCTGTTGGCCAGGAGGTAGTAGTTATTGGGGGTGGG
AATACCGCTATAGATGCAGCCAGGACTGCTAAGAGACTTGGTGCAGAGGTCACTATTGTA
TATCGTAGAACTAAAGAAGAAATGCCTGCTGAGTTAGAAGAGATTAATGAAGCGGAAAAC
GAAGGAATAAAAATACATCTTCTGCAAAATATCAAATCAGTTAAGTCAAACAGTAACGAT
AAATTAAAAGTTGAATTTGTGAATATGCGGCTTGGTGAATTTGATAAATCTGGTAGACGA
AGACCTGTTGAGATAGAAGCTTCTTCTTTTACTAAAGAAGTTAGTCTTTTAATTTTAGCT
ATTGGCCAGAAGCCATCTCTGGGTAACTTATTTGACAAAGAGACAATCAAACTTAATAGA
AATGGAACTATCTTTTGTAATTCTCATAAAGGAGAGACGATGTCAGAAGATATCTTTGCT
GGTGGTGATGTTGTGACTGGCCCTTCTACTGTGGTGGAGGCAATTGGTCAAGCACAGAGA
GCAGCTGAGGCCATAGATAAATATTTAACCGGTGGTCGAGAGGAATATCCCTGGAATATC
ATGGATCCAATCGAAGTGAAGTTTGACCCGGAAGAAGAACCGGTAGATTATGAGCGGGCA
AAAAATATATTGGTTCCAGTAGAAAAAAGAGATTTTTATACGGAAGTTGAAAAGACCTGG
AACAAGGCAACTGCTTGCAAAGAAGCAGACAGATGTCTACGTTGTGAGTTTAAGAAAGAA
GAGGAGGGAATATGACAGTAAAAGAGATTATTAACAAGTACGGAAATAAAAGAGAAAATT
TGTTACAGATTTTGCATGATATTCAAAATCAAAGCCCACAGAATTATATTAATGAAGAGG
ATATTAATTTGTTGAGTAAGGAAATGAAAATACCAGCATCTGATATTAAAGGGACTGCTT
CTTTTTACACAATGTATAGTTTAGTACCTCGTGGCAAATATATAATTAGAGTTTGTGAAA
GTCCTCCTTGCCATTTGTTAGGCGCACAAACTATTTTTCAGGCTATAGAAACTAAATTAG
GGATTAAAGAAGGAGAGACAACCAAAGACGGACTTTTTACCTTAGAAGGAACCAGTTGTT
TAGGAATTTGCGGAGTGGCTCCGGCTATAATGATTAATGAAGAAGCCTATGGTAATTTGG
ATGAAGAAAAGATTGGAAAAATATTGGACCAAATTCAAAAAAAGGAAAGGAGATAATTAT
GCCAAAAAGAGGCATTGCCCAGATTTTTATTAGTATTGACGGAAAAACCGTACTTTCCGA
AGCAAGAAAGATAAAAACTAAGTTGATTACTGAAATAGATAATCAGAATCTTTCTGACCA
AATTAAGGTGTTTGAAACAGGCAGTATTAGTTCTATTAATCAAGGTGTTATTGTGGGTGT
CTATCCTACAGGGGAGATGTATAGAAATATGACCGAGCAGGATATTGAAGAATTTATAGA
AGAAAGATTTATTAAAGGTAGACCTTACAAAAAACTGCTTATTTCAGAAAAACTACAATC
AGAGATGGATTTAGTTGATATTGATCTCAGAGAAACACAATATTTTGGTAGGATTGTGCT
GAGTAATTGTGGAAGAATTAATCCTGAAGATATTGAAGAATATATTGGAGTAAATGGTTA
TGAAGCATTAGGAATAGCTCTAAAAGAAAAAACACCAGAAGAAGTTATTAAAATAGTAAA
GGATTCCGGGCTTCAAGGTAGAGGAGGGGCAGGATTTCCCACCGGTCTAAAATGGTCTTT
TGCTGCCCAGGAAAAAGAAAGTCCAAAATATGTTATTTGCAATGCGGACGAAGGAGAACC
AGGTACTTTTAAAGATCGATTAATTATGGAAGGTGACCCTCATAAGATTTTAGAAGGAAT
GGCCATTTGCGCATATGCTATAGGAGCTAATATCGGATATATTTATATTCGTGGAGAATA
CCAGCTTTCTATTCAAAGATTACAAAAAGCTATAAAAGATGCTGAAAAATTAGGTTTTTT
AGGTCAAAATATATTTGATACAGATTTTGATTTCGAGGTGAAGATAAAAATTGGAGCAGG
TTCTTATATCTGTGGAGAAGAAACTGCTCTTCTAAATTCAATGGAAGGCTTTCGAGGAGA
ACCAAGACTTAAACCACCTTTCCCGGCTAAATTGGGATTTTTATCCAAACCCACTAATGT
AAATAATGTAGAGACCCTTGCCAATATTGCACCTATTATTTTGAATGGTGCCGAATGGTT
CAAAAAATTTGGAACTGAAAGTTCACCTGGTACTAAAGTCTATACTATATTAGGACATGT
AAAACGCCCTGGCCTAATAGAAGTACCCATGGGGTTTACCTTAAGAGAGATTATTTATAA
TTATGCAGGAGGCATGTCTTCTGGAGAATTTAAAATGGCTCAAATAGGAGGTACTGCTGG
TGATATTCTTTCTATAGAACTTTTAGATGTATCACTTGATTACCTATCTCTTCAAATGGA
AGGACATAATCTGGGTTCTGGGGCAATATTAGTTATGAATGAAAAAGTTTCAGTGGTGGA
TTTTTTAAAGTGTTGTATGAAATTTTTTATCCATGAATCATGTGGGCGATGTTCTGTGTG
TAGAATTGGGGCTAAGCAGCTATACGAATCTTTCAGCCGCTTAGAAAAGAAAGAAGCATA
TTTTGATGAACTTAAAAATATAGAGGAATTGGCTGAAGGTCTAAAATTGACCGCTTTTTG
TCCTCTTGGTCAATCAATAGCTTCCCCCGTTCTCTCTGCTCTGAAGTATTTTAGGGCAGA
ATTAGAGGAGGGAATTGATCCTAAAAAGGTTCATGAGCCTGTTACTAGAGAAACGAACGA
TAAAATGCTAAATTTTTCTTGAAATTAATAGTTATAATTACATAGAAAAAATTTAAATTG
CATAATGAGATTTATATAGTTAGCAAATATATGGGAAGGCAATAAGTGTAATCATTTTTA
AGGAAAAACATTATAAAAAGGAGAAGAAATTAATGGCAAATATTACTATAAATAATATAA
AAGTTGAAGTGCCAGAAGGTACAACTATTTTAAATGCTGCTAAAAAGATTGGAATAAAGA
TACCTACTCTGTGTTATCTTGAAAATGTTCAAGAACCAGGATCATGCAGAATGTGTGTTG
TGGAGGTTGAAGGGGCCAGAACACTTCAGCCCTCTTGTGTAACACAGGTTTCAGAAGGTA
TGAAAATCCATACTAATACTAAAAAAATACGCGATGCTAGAAAGATTATATTGGAGTTAC
TTTTAAGTGATCATCCCTCGGAATGTAATACTTGTGATCGTAATCAGGATTGTGAACTGC
AAAAATTAGCAGATGAGTATGGTATTAAAGAAGTTAGATTTCAGTCCGTGAAGGAAAGGT
TGCCTTTAGATGAAAGTACCCCCGGGATCGTAAGGGACCCAAACAAGTGTATCTTGTGCA
GGAGATGTGTCACCGTATGTCAAGAAGTACAAGGGGTGGGAACATTAGCCCCCAGAGCCC
GTGGTTTTGATACGATTATTGCTCCAGGACAAGGAGATTTATTAAACGATGCCATATGTG
TACAATGCGGACAATGCGCTGCTGTTTGCCCGGTAGGTGCAATCAGTGAAAAAGATGATA
TTGATAAAGTATGGGAAGCAATCGATAATCCAGATAAGTTTGTAATTGTTCAGACTGCTC
CCGCTATAAGAGCTGCCTTAGGCGAATGCTTTGATTTAGAACCAGGTACTTTGGTTAAGG
GGCGAATGACTACTGCTCTTAGAATGCTGGGTTTTGATAAAGTATTCGATACCAATTTTG
CTGCTGATTTAACTATTATGGAGGAAGGAACAGAGCTTCTAACCAGACTGAAAAAAATAT
TAGTGGATAAAGACAAAAATGTGGCTTTACCCATGTTTACTTCTTGTTCTCCCGGATGGG
TAAGTTATATGGAACACTTTTATCCTGAATTTATTTCCAATATATCTACCTGCAAATCTC
CTCAACAAATGTTTGGGGCAGTTGCTAAAACTTATTTTGCTGAAAAAGTCGGAAAGAAAA
AAGAAGATATTGTTGTCGTATCTATTATGCCCTGTACCGCGAAAAAATTTGAATGCAACC
GAGAAGAAATGACAGATAGTGGAGTAAAAGATGTAGATTATGTATTAACTACCAGAGAAT
TAGGGAAAATGATTAAACAAGCAGGAATAGATTTTGTCAATCTTCCTGATGCAGAGATGG
ATGCCCCTCTGGGTATATCCACGGGTGCTGCCGATATATTTGCTAACACCGGAGGAGTTA
TGGAAGCAGCCCTTAGAACTGCCTATGAGATTGTAACGGGAAGGGATATTCCATTTGATC
AATTACACGTTACCCCCATTCAGGGGCTTAAAGGAGTAAAAGAAGCATCACTGACAATAG
AAGGTACAAAAGAAGAATGGAAATTTTTGGAAGGTGTTACTCTAAATGTTGCAGTTGCCC
ATGGTCTGGGGAATGCTAAAAAGATAATAGAAGAAATTAAATCTGGCAAGAAACAGTATC
ATTTTATAGAAATTATGACTTGCCCCGGTGGCTGTATTGGCGGAGGTGGACAACCAAGAA
TGACTACTGATGAAATAAGAAAAGCCAGAATTCAGGCCATATATAAAGAGGATGAAGGTA
GAAAATATAGGAAGTCTCATGACAATCCTGCATTAAAGGTTCTCTATGAGGAATTTCTTG
GAAAACCTCTGGGAGAGAAATCTCATCATCTACTCCATACCAAATATTTTAATAAAAAAG
ATGAAAATGTTTAAGTTATTTGTTACCATAAAACAAAAAAGAAGATGAAATAAATAAAAA
GCAGTGATCTTTTAAAATAGATAACAAAAGAATAATTAATCATTGACTACCTGCGAGAGA
GGAAGAACTCTTCTAATCTTAAGGGGAAATCGTAAATTTCCGAGATAATTAAAGGGGTTT
GATTTCTTAACTTAAGGTTATATAATCAGACCTCTTTTTATTTATTTTTATTTTTTAAAA
ATCAGAAAGGGGAGGAGGAAAATGTCTAAGCGGATCGGAACAGTTACTATTATTATTACT
GATAGGGCTAACCAATCTTCTAAGGTTAATGAGATTTTAAGTAAACATGCAGATATCATT
ATTGGCCGAATGGGCTTGCCCTATTTTCCTAAAGAGGTTAGCATCATCTGTCTGATTGTA
AATGGCTCAACTGACCAATTAGGGTCTTTAACCGGTAAGCTGGGTTCTATTAAAGGAGTT
CAGGTTAAATCGGTTATGGCAAAAGTATAGTTATGCAGTAATTGTTAAATTTTTAAAATT
AAATTATAAAAAATATAAAATAGACAAAGAAAGAGATAATTATTTTTGAAATATTTATAA
AAAAGGAGAATGATTATATGGAGAACAATAAAATTAGATTTATTACCCGGACTGGAATAT
TATTAGCGGTAGCTTTAGTTGTTCAGATGGGTGGCTTCCCTCAACCGATAACCGGTCCAC
TAATTAATACAATACTTTATTTAGCTGCCTTATTGGTGGGAAGTTGGAGTGGAATCATTA
TCGGTATTTGTACGCCGGTTATTGCTTTTATGAGGGGTATTTTACCACCACCTTTGGGCC
CAATGATTCCTTTTATTGCTCTGGGCAACGGTGTTTTAGTGGTTGTTTTTAGTCTATTAA
AAGGAAAAAATAAAATTTTAGGAATTATTATTGCTTCCTTGGTTAAGTATTTAATTTTAT
TTACAGCAGTAAGTTATATTGTAGATGTACCAGATAAGATAGCTAAAGTTATGAGTTTAC
CTCAATTATTTACTGCTCTATCAGGTGGAGTAATTGCTATATTGGCGTATAAAGCTTTAT
GGGTTATTGGTATAGATAGAACAAAAGAAATCCCGAAAGATAAAAAATAATAATATTCAC
AAAATATTTAACGAGCATAAAGTTTAAATTTTGCGGAAATTAATTTTTTATAAGACTATA
TTGGATAATATCTCATTATAGGATATAATTAATTAATATTTAAGATATTTATAGCCAATA
TTAAAGAGTACTTCATGTTAAGCAGAGTATGTTCAGATTTTATCCATTAATAAATTTTTA
GTAATAATAAGATAGAGATTTATAACTTTTTATTAGTAGGTGGAGAAAAGAGATGGAACG
ACAGATAGATAATTTGTTAGAAGAATTTACGCTCGAGCAGATAGATGAATTAAATAAAAT
TATTGAAAAATACAAAGCGGAGCCGGGAGGTTTGATACCTTTATTGGAGGAAGCTCAAGC
TTTACTCGGATATCTGCCCATTACTATTCAGAAACAAATATCTAATAAAACAAATATCCC
TTTAAGCAGAATTTATGGAGTTGTAACCTTTTATTCATTCTTTACTATGACTCCACGGGG
GAAACATACGGTGAAAGTGTGTTTAGGTACAGCTTGTTATGTTAGAGGGGGCAAGAAAAA
CGCAGAAATAATCGAGAAGGAATTTGGAGTAAAACCCGGAGAGACTACTACCGATAGAAG
GTTTACTTATGAAACAGTAAGATGTCTTGGAGCTTGTGGATTAGCCCCGGTAATAGTAGT
TGATGGAGAAGTTTATGGAAGAGTTAAGCCTTCAAAGGTAAAAGAGATATTAGAACAATA
TAAATAACGGTTAAGGTTAAGGCAGGAAAGGGGAAGACTGTGGGAAAAATTAAGACAGAA
GATTTAATAAAAATTAAGAAGCATACCTTAGCTAAAAGAGAATTATCAAAAAGAGGAAAA
AAAATAAGAATAACCGTCCATATGGGCACCTGCGGCATTGCTTCGGGTGCCCAAAAAATT
ATGGATGCTCTGACAAGGGAAATTGAGAAAGAAAAACAAAAAAATATTGCTATCATTACT
TCTGGTTGTATGGGGTTATGTAGTAGAGAGCCTTTAATTACTGTGGAGATATTTGAGCAG
GAACCAATAATTTATCAGTATATGGACAAAGAGAAGGTATTGGAAGTTTTTAAAAAGCAT
ATTTTAGGAGGAAAAGTTCTTGCTGCTTATGCCTTGGCAAGGGGGAAAGAAGAGCAGATT
AAGGAAAGGATTAAATATAAAGGTATCTTACCAGATGAAATTGTTTTAGATAAAAGTATA
CCCGGCATAGAAGAAATCCCTTTTTTTTCAAATCAAGAGATAAGAGTATTGAAAAATCGG
GGGATAATTGATCCGGAAAAAATTGAAGATTATATTGCTAGGAATGGATATATGGGGATG
GCTAAAGCTTTAACGGAGATGACCAAAAGAGAGATTATTCAGGAAATTTTAGATTCGGGA
TTAAAAGGAAGAGGTGGAGCAGGTTTTCCTGTAGGTATCAAATGGAAATATGCTACTCAG
ACAGTAAATAAAGTAAAATATGTTGTTTGTAATGCTGATGAGGGTGACCCTGGTGCTTAT
ATGGATAGAAGTATTTTAGAAGGTGATCCCCATGCTGTTATTGAAGGAATGGTTATTGCA
GCAAAGGCTGTAGATGCTCATCAAGGATATATTTATTGTCGTGCAGAATATCCTTTAGCT
ATAAAAATGTTAAATAAAGCTATTCATCAAGCTAAAGAATTCGGTCTTTTAGGCAAGAAC
ATTCTGGAAACAGGATTTGATTTCGATTTGAAAATTTACCGGGGAGCAGGGGCTTTCGTT
TGTGGAGAAGAAACTGCTTTAATGAGATCTATTGAAGGCAAAAGGGGAATGCCTCGTCCA
AGACCACCTTTTCCCGCTAATGCAGGTTTATGGGAAAAGCCGACTGTTTTAAATAATGTG
GAAACATTAGCTAATATTGGCCAGATAATTTTAAAAGGAAGTTCTTGGTTTGCTAATATA
GGTACAGAGGCTAGTAAAGGAACTAAAGTTTTTGCTCTTACCGGTGATGTAAATAATGTG
GGATTAGTGGAAGTTCCTATTGGAACGACTTTAGGGACCATTATCTATGAGATTGGAGGG
GGCATACCTGATGGAAAAAAATTTAAAGCTGCCCAATTAGGTGGACCTTCAGGAGGTTGT
ATTCCTGTTGAATATCTTAATGTCCCTATAGATTACGATACTGTAAAAAATTTAGGGGCT
ATTATGGGTTCCGGTGGGCTAATTGTGATGAATGAGGATAAATGTGCTGTAGATATAGCC
CGTTTCTTTATGGATTTTTGCCAAGAAGAATCTTGTGGTAAATGCACTCCTTGTCGTGAA
GGAACAAAAAGGATGTTAGAAGTTCTTACTGATATTTGCGAAGGAAAAGGGGAAGAAGGA
GATATTGAACTTTTGGAAGAAATGGGAGAAGTAATTAAAGATGCTTCACTTTGTGGACTG
GGCCAAACAGCACCAAATCCAGTTTTGACTACCTTGAGATATTTCAAAAATGAATACGAA
GCTCATATACAGCATAAGAGATGCCCAGCAGGGGTTTGCCGTGGCTTAATTAAATATAGC
ATTGATTTGGAAAAATGTATTGGCTGTGGTTTGTGTCTAAAAGTTTGCCCGGCTGATGCC
ATAAGTGGTGCGAAGAAGCAACCCTACAAATTAGACCAGGATAAATGTATACAATGTGGT
TTTTGCTATGAAATATGTAAATTTAAAGCAATAGTAAAAAAATAGATAGTTTTTAATTAT
TAAAAAAGAAAAGTTTTAGAAAGAGGAGAGGGAAGAGCAGTGTCTTTGATAAATATAATA
ATAGACAATATTAAGGTAAAAGTAGAAGAAGGAATAACTATTTTAGATGCTGCTAAGGGG
GCAGGTATTAAAATTCCCACATTATGTGCTATGCCCGAACTTAAATTTTCTCCTGGTTCT
TGTCGGATATGTGTTGTAGAAGTTGTTGGTATGCCTGCATTGGTTGCTTCTTGCGCTTAT
CCGGTAAAAGAAGGTTTAAATATCTATACTAACAATAAAAGAGTTGTCAGAGCCCGGAAA
ATGACTTTGGAATTCTTGCTGGCCAATCATCCTCTGGATTGTATGACTTGTGAGAAGAGC
GGTTCTTGTATTTTGGAAGACCTGGCTTATGATTTGGGTATAAAGAAATCCAGATTTGAA
CAAAATAAAAAAGAGATTACTATTGATAATAATAACCCTTTTATTGTAAGAGAATTGGAT
AAATGTGTGCTATGCGGAAGATGCGTGGAAATATGCAATGAAATTCAGCAATCAAATATT
ATCGATTTTGGGTATCGAGGAACAAAAACAGAAATTGTAGTCGAGGGAAGAACTGATTTA
AAAAATTCAAACTGCGTATTTTGTGGACAGTGTGTTGCAGTCTGCCCGGTAGGTGCATTA
ATAGATAAAGAAGCACAAGGGAAGGGTAGAACTTGGGAATTTAAAAAAGTAAAAACCACT
TGTAATTACTGTGGATGTGGATGTAATTTTGATTTTAATATAAAGGAAGGCCAGGTGGTA
AAAGTTACTTCTAATTCTGAGAGTGTAGTAAATGGGATTAACCTCTGTGCTAAAGGACGC
TTTGGCTACGATTATATTCACCATAAAGACCGGTTAACTGCTCCTTTAATTAGAAAGAAT
GGAAAATTAGAAAAAGCCTCCTGGGAAGAAGCTTTGCAATTAATTAGTGATAAATTTAAC
CAGTTTAAAAAAGAGAGTGGTAGTGATAGTTTAGGAGTTTTATCTTCTGCCAAATGCACC
AACGAAGAAAATTATCTTCTAATGAAGTTTAGCCGAGCTGTTTTAGGAACTAATAACGTT
GATCATTGCGCCCGCTTGTGTCATTCAGCCACAGTTGCAGGTTTAGCTCAGGCTTTTGGT
AGTGGAGCGATGACTAACTCCATAAAAGAGATTGCTGATGCTTCAGTAATTTATCTTACC
GGCTCTAATACTACTGAAAATCATCCCATAATTGCTCTGGAAATTAAAAAAGCAGTTACT
AAAAATGGCGCAAAACTAATTATAGCTGACCCTCGAGAAATTGAACTTACTAAATATGCA
ACTATCTGGATGAGACAACGTCCTGGTACTGATGTAGCTTTATTTAATGGATTGATGAAT
TTAATTATCAGTGAAGGATTAGAAGATAAAGAGTTTATTGCTCAAAGAACTGAAGGTTAT
GAGGAATTAAAAAAGACTGTGCTCAAATATACTCCTGAAGTAGTAGAAAAAATAACCGGT
GTGCCAGCTGAAGATATACGAAAAGCAGCCAGGATTTATGCAACTGCTCCCACTGTTTCT
TTAATTTATTCGATGGGAATTACTCAACATACAACTGGTACAGATAATGTATTATCTACT
GCTAATATTGCTATGCTTACCGGTAATTTAGGGAAGGAAAGTACAGGAGTTAATCCTCTA
CGTGGGCAAAGCAATGTACAGGGAGCTTGCGATTTAGGGGCTTTACCTAATTTTTATTCC
GGTTACCAAAAAGTTACAGACCTTAAAATTAAAGAGAAGTTTTCTAAAGCCTGGGGAGTG
GATTTATCTAACAAAGTAGGTTTAACCGTGGTAGAGATTTTGAATGCTGCTTATAAGGGA
AAGATTAAAGGCATCTTCATTATGGCAGAAAACCCTGCTATGTCTGACCCCGACCTCAAT
CATGCTCGAGAAGCTCTAAAGAAAACGGAGTTTTTAGTAGTCTCAGATGTCTTTATGACC
GAGACTGCTGAATTAGCAGATGTAGTTTTACCCGGGGTTACCATAGCTGAAAAAGATGGT
ACTATGACCAATACGGAAAGAAGAGTACAAAGAATAAGAAAGGCTATTGAACCTATAGGT
GACTCTAAACCGGAATGGAAAATCATTTGCGAATTGTCTCAAAAGATGGGTTATAATATG
AGTTATAATAATCCAGTAGAGATAATGGAAGAGATTGCCCAGCTTACCCCTATTTATGGA
GGAATACATTATAATCGATTAGATAATGGGGGATTACAGTGGCCTTGTCTTGATGCCAAT
CATCCTGGGACCAAATATCTACATAAAGACAAATTTAGCCGGGGCAAAGGGAAATTTACT
GCAGTAGAATTTAAAGAAGCAGTCGAACTGCCAGACGAGGAATATCCTTTCCTCTTTACC
ACTGGCCGGGTATTATATCATTTCCACACAGGAACTGTTACTCGGAGATCTAAGGGGTTA
AATGAGATTTATCCGGAAGCATTAGTGGAGATTAACCCTCAAGATGCGCAAGAGCTAAAG
GTCGAAAACGGAGAATTTGTAGTAGTAGCCTCTCGTCGAGGAAAAATCAAGACTAAGGCA
AAAGTTACTAAAAAATCAGGAAAAGGTGTGGTGTTTATGAGTTTCCATTTCCGTGAAGCA
GCTGCAAATCTACTTACCAATGCTGCCCTGGATCCGGTAGCTAAGATTCCTGAATATAAA
GTGTGTGCAGTAAAAATAAAGAAAGCATTAATAAAATAACATTTAGAACATACACAAAAA
AGTAAAGGAATTGTCTTGTATCTTGTATTTAATGCTAACGACTATTCACTAACGATTGAT
TCAATTGGTGAATCGGTGCATTGGTAAATTGGTCAATTGTTTAGTGTAAACTTTAGTGAG
GTATTTTAAGAAAGAAGATGACAGTTTTTTAACTATTGTTTTTATTTTTTTCTTTACTCG
ATACGAATTTATAACTTTATAATCGAGATGGAATGATATATAATATGAAAATTAAAAAGA
ATAAAGAAATTTCTCGTTTAACAGCAATTATTTTAGCAGGAGGGAAAAGCAGCAGAATAG
GTTCGGATAAAGATAAAGCAATACTCAAATTGAATGGAAAACGCCTTATCGATATAGTAA
TATCAAAACTCAAACATATAGTAGGAGATAATATTATTATAGTCGGTTCTCCAGAGAAAT
ACCCTTCTTATAAACAAGTAGTACCAGACCTATTTAACCAAAGAGGTCTCTTGGTGGGGT
TGTATTCCGGTTTGAAGGCATCTGCTTCCTGGTATAATTTGGTGGTGGGTTGCGATATGC
CTTTTCTGAAAGTTGAATTACTTCAATATATGAGGGAAAAGATTGATTCAAACGATATTA
TTATCCCCCGCTACAATAAAGGGTATATCGAACCTTTATGTGCGATTTATAGCAAAAAGT
GTTTAGAAATTATAGAGAAAAATATACAATTTGGGGTCCTATCGGTTAGGAAAATATTTC
CTCATTTGAGAATAAAATTTATTGAAGAGGAAGAGATAAAAAGATTTGATCCCAAGTTTT
ATTCGTTTTTTAACGTGAACTTTAAACATGATTTTAGAAAGGCAGAAGAGTTAATAAAAA
AGAAGGAGACAGAATAATTGTTTGGTAAGGAAAAAGGAGTAGAGGTAAACTTAACTCGAA
TTAAAGGAAACAAGAGAGAAGAAATTTCAGATTTAGTAGCAAGAGAAACTACTTTTACTA
TCTTACTAAATAAAAAAAAGTTTGTCACCTTAAATTGCAGTCCCGAAAAATATAAGTTTT
TAGGATTGGGTTTTCTCTATACTTCAGGTATTTTACAAAAGAAAGAAGATATTATATCTT
TAGATATAAATGAAAAACAAGACCTGATGGATATAGAAATTAAAGGTGTTTCTTTATCGT
CAGAAGATATTATTAATAGTAATTTATGGATAGAAAGTTACCAACAACAAGAAGAACAGG
GAGAGACCCCTCTATCTGTCGGTACTTCTTTAAAAATTAATAGTAATTTGATTTACTCTC
TTGTTTCTGAAATGCAGGAAAGAGCTAATTTTTTTAAATTTACTGGAGGAGTACACAGCT
GTGCATTGGTTGGTAAAAGTGAATCTATAATATTATTTAGTGAAGATATCAGCCGTTATA
ATACTATCGATAAAATATTAGGAGAAGCTTTTGTAAAGGATATTTCTACTGAAGATAAAA
TAATTTTAACCTCTTGCCGTATAACTTCAGGAATTTTAAAAAAGATTATTATCGGGAAGT
TACCAGTGCTTATTTCCAGGGCTGCTCCGACAGACCTTGCTATAAAACTAGCTAAAAGAA
TGGGTATAACTTTGATAGGTTTCGTCCGAGGGGAAAGGATGAATATTTATACTCATCCCG
AAAGGATAGAAGTTTAATTATTAACATAAGGAGTTGCTAAACAGATTATGCCAGAAGAAG
AAATAATTATTGCTATCGATCCGGGAACCAAAAAGTGTGGCTATGCAGTGGTGGATTCTA
ATTTGAGCGTTTTACAAAGAGAAGTTATTTCCACAGAGAAAATAGCAAAGACTATTGAAG
ATAATTTAAATATTTATAAGATAGATAAAATTATTTTAGGAAATGGCACTAATTACAAAA
CTATAGAAGAAAGCTTAGAAAACCACTTTTCGCAATTAAAGATAATTTTAATTGAGGAAG
AATTCAGTACTTTAGAGGCGAGAAAAAAATACTTTGAGGCACATCCTCCCCGAGGTATAC
TTAAACTAATTCCTTTGTCTTTAAGAGTTCCGCCTTGCCATTATGATGATTTTGTAGCAA
TACTTTTAGCAGAAAAGTATTTTAGAAATAAAAAAAGTTAGTTAGTTAACTGGTTAATTG
GTTCAAAATACAAGAAAAATACAGGTTTTCAGTATGCAATTAAAAATTTAAAAATAAAAG
CGAAAAACTCTAACTCAAAACTTTTCTTAGTTTTTAACTATACACTATATGTTAACATAC
GCGATATTAATTTATTCTGACTACTGGATTCTGGCTCCTGACTATTGATTTTTATCTTTT
TATTTTTTAAACTAGCTAACTAGGTAACCAACTAACCAGCTAACTCTTTTTTACTTATTA
CTGTATTCTGACGCGATACACAATACGAATAAATGGAGGAAAAAGAAATTGACTAAAGTA
AAAGTTTTTACCAATATTTTAAAAGCTAATGATAGCATAGCCCAAAAAAACAGAGATATA
TTTAATAAAAATAAGGTTTATACTATTAATCTAATGAGTTCTCCCGGCTCTGGAAAGACC
AGTCTTTTAGAAAGGACCATAGGTTCACTGAAGAATGAATTAAAAATTGCAGTTATAGAG
GGAGATCTTCAAACCACTAATGATGCTGATAGGATAGGGAAATATAATATTCCGGTGACT
CAAATAAATACTGACGGAGCTTGTCATCTTGATGCTAATATGGTAGATAGCGTATTAGAT
AACTATAATTTTAAAGAAATTGACTTTTTTGTCATAGAAAATGTAGGCAATTTAGTTTGC
CCGGCCAGTTTCTTTTTAGGTGAAGATGAGAGAGTGGTTATGGTGAGCATACCCGAAGGG
GACGATAAGCCCATAAAATATCCGGTGATGTTCCGTAAAGCAAGTGTGGTTTTAATAAAC
AAGATTGATTTATTGGCTTATACAAATTTTAATATGGCTAAAATAAAGAAAGATGCTTTA
AGTATTAATCCCCATTTAAAGATATTTGAAATTTCCTGTAAGACCGGAGAAGGTTTAGAT
AACTGGTTCGATTGGTTAAAAGAACAAGTAAAGGAAAAGTTAGCTAGTTAGCTGGTTATC
TAGTTAATTGGTTTAAAATACAAGAAAAATACAGGTTTTCAGTTATTGGTTTTCAGTATG
TAACTAAAAATTTAAAGCGAAAAGCGAAAAAGCATAATTCAAAACTTTTCTTAGTTTTTT
ACTTTGAGTTATAGTTTTGCGTTTTTCGCTATATACTTATACGCTAACATACGCGATACT
AATTTATTCTGACTACTGGATTCCGGCTCCTGACTACTGATTTTTATCTTTTATTTTTTT
AACTAGCTAACCAGGTAACCAACTAACTAAATAAATACATTATTAGCTAACATACTAAAT
ATATTTTGTATTTTATGCTATAAATTTCATTAGGAAGTAATTTTCAATGAAGATTAGAAA
AAATATAATTATCAAAGGCATTGTCCAGGGAGTTGGCTTCCGGCCTTTTATTCATAAATT
AGTACAAAATTATAATTTATCAGGTTGGGTTCTTAATTCAAACCAGGGTGTGGAGATAGA
TGTAGAGGGAAAAGAAGAAGAATTAAATAGTTTTATTAGTGATGTAAAAAAGAAACTCCC
TCCTTTGGCCAGGATTGAAAAGATAGAAGTGAATCAACTTCCCTTAATGGGCTATAAAGG
GTTTTCCATTAAGAAAAGCATGGTTAAAGAAGGGGATAGTTTTGTCTTAGTCTCCCCGGA
TATAAGCATATGTGAAGACTGTTTGCAAGAATTATTTGATCCTCATAATCGACGCTTTCA
TTATCCTTTTATAAATTGTACTAATTGTGGTCCCCGTTTTACCATTATTAAAGATATCCC
CTATGATCGGAAAAAGACCACGATGAATAATTTTAAAATGTGCTCTTTATGTCAGGGTGA
GTATGACGACATAGAAGATAGAAGATATCATGCTCAACCAAATGCCTGTGCTGATTGTGG
TCCACAGGTATCTCTTTGCCAAAATAAAAGAAAATTAGAAGGTATTGATCCCATAGAAAA
AGCTGTTAAACTCTTAAAAGAAGGGAAAATTGGTGCGATTAAAGGATTGGGTGGTTTTCA
TTTAGCCTGTGATGCAACCAATAATAAAGCAGTTGCAAGATTACGCCGGTTAAAAAATAG
AGAGGCTAAACCCTTTGCTATAATGTCTTCTAATTTAGAAAAAATTATGCAATATTGTAA
ACTCGGGGAGAAAGAAAAAGAATGGTTGGTGAATCGGGCTCGGCCCATTGTCCTTTTACA
AAAAAAGGAGGATAGCTTAATCTCACCATTGGTAGCCCCGCGTAATAATTATTTGGGAGT
AATGTTACCCTATACCCCTCTTCATTATCTATTATTAAAAGATAATTTTACCGCTTTAAT
AATGACCAGTGGCAATATCACTGATCAACCGATAATTGGTGATAATCTGGAAGCCTTAGA
GAAGTTAGATGGAATAGTTGATTTTTTTCTTTCCTATAATAGAGATATATTTAACCGGTG
TGATGATTCTGTAGTAAAAATTATAAATGATGATAATGTGTTTTTTCGAAGATCAAGAGG
ATATGTACCCCACCCTATAATTCTTAATTTCAAGTTAAAGGAAGTATTGGCTTTGGGTGG
GGAATTAAAAAATACTATTAGTTTTTCTAAAGAAAATTACATTTTTCTCAGTCAATATTT
GGGGGATTTAAAGAGTGTAGAAACCTTGGAATTTTTTAAAGAGTCAATAGCAAGTTTTAA
AAAAATGTTTAGACTAAAGCCTGAAATTATTGCCTGCGATCTTCATCCCGATTACCTCTC
TACCCAATATGCAGAGGAAATAAAAGCTAAAAAGGGATTAAAACTAGTAAAAGTTCAGCA
TCATTACGCCCACATAGTAAGTTGTATGGCTGAAAACAATCTTAAGGGAAAAGTGATAGG
GGTGGCTTATGATGGAACAGGTTACGGAGATGATGGTAATGTATGGGGAGGGGAGTTTTT
GTTATGTGATTTGAAGGAATATCTACGGGTAGGTCATTTAAAATATTATCCCTTACCGGG
GGGAGATAAGGCTATTGTAGAGCCCTGGAGAATGGCATATAGTTACTTATATTCTATCTA
TGGCCCCAGGGCTAAAAAAATTGATATAGATTTTTACCGTAGAATGGATTATGATAAATT
ATCTATTATTAAAAAGATGATCGATAAAAATATAAATTCTCCGCTTACTTCCAGTTGTGG
ACGTCTTTTTGATGCAGCATCTTCGTTAATTGGGATAAGAGATGAGATAAGTTATGAGGG
TCAGGCAGCTATGGAATTAGAATCGTTTTGTGCATCTGGGATAAAAGGGAGATATAAATT
TAGTATATACAAAGAAGAAGAGAAATTTATTATTGACCCTCAAGGGGTTTTTATAGATAT
AATAGAAGACCTTAAAAAGGGGTTAGAAAAAAAGGTAATGGCTGCCAAATTTCATAATAC
CGTAGCTGAATTTACGGTAGATTTATGTGGTAAAATAAGAGAAAATACCGGAATTAATGA
AATTGCTTTAAGCGGAGGGGTATTTCAAAATAAATATTTAACCGAAAAAGTGGTCTTCTT
ATTAGAAAATAAGGGGTTTAAAGTATATATCCAGAGAAAAGTTCCCCCTAATGATGGGGG
GATATCTCTGGGACAGGCGGTAGTAGCAGGATGCGAATAGTTAGCTGGTTACTTGGTTAC
CTGGTTAGTTAGTTATAATTAGTCGTTAGTCGTTAGTGAATAGTATTTAGCAAAGAAAAG
GGAAGAAAATACAGAAGCCAGAATAAGACAGTGATAAGTAATGATTAATCTGTGACAAGT
AATAAGTTTCGGGTTACAGGTTGCAAGATATATTGGTTAGATAGTTATTTGGTTAATTAG
TTTAATACTAAATTCCTAACCAGTTAACCAACTAACTAATTAACCAGCTAACCAAAGAGA
GGAGGAAAGAAAATGTGTTTGGCAATACCAGGAAAAGTTAAAAAAATATTTGATGATCAT
ACAGCGGAAATAGAAATCGGGGGAATTGTTAAGAATGCAAGTTTAGATCTAATTCCTCAA
GCTGCAGTGGGCGATTACGTGCTCTTACATGCTGGTTTTGCTATTGAAGTTATTGACCAA
GAAAAAGCTTTAGAGATATTTAGGGCTTGGGAGGGGAAGGTAGATTGAGATATGTTGATG
AGTATAGAAATAAAGAAATAGCCCAGAAAATTCTCCGGCAAATTAAAAATATTTCTAAAA
AGAAGATTAATTTAATGGAAGTTTGCGGAACTCACACCGTAGCTATATTTAGAAATGGCA
TTAGAAAAATCTTGCCCCCAAATATTAATCTCATCTCCGGACCGGGTTGCCCGGTATGTG
TTACCCCCATTTCATATATCGATGAAATAATTGCTCTATCCAAGAAAGATAATTTTATTA
TAACTACTTTTGGGGACATGATGAGAGTTCCGGGTTCTACCTCTACTTTAGAAAAAGAAA
AGACCGAAGGAGCAGATATCAGGATTGTTTACTCTGCTTTAGATGCCTTAAAGATCGCTC
AGGATAATTCTTCTAAAGAAGTTGTATTTATGGGAGTGGGGTTTGAGACAACTTCTCCTA
CCATAGCAAGTGTTGTATTAAAAGCACAAAAAGAGAAGATTAATAATTTTTCCGTTTTGA
GCGTAGCAAAGATTATACCCCCCGCAATGAAAACCTTATTAGAGGGTAAAGAAGTAAACA
TCGATGGCTTTATTTGCCCGGGACATGTAAGTGCGATTATCGGCAGTAAACCTTACAATT
TTATTACCACTCAATATAAAGTACCTTGTGTTATCTGTGGATTTGAGCCCCTGGATATTT
TGCAGAGCATCTATATGCTGGTTAAACAGATTGAAGATGGTAGGGCAGAGGTAGAAATAC
AATATGAACGGGTAGTTAAACCTGAAGGCAACAAGACTGCCTTGGATAAAATTGATGAGG
CATTTAAGGTAGTTGATTCCGATTGGAGAGGGATAGGCAATATCTCCCTTAGCGGCTTGG
AGATAAAAGATAAATATGGGAAATTTAATGCTAGAAAATTCGAAGTAGAAATAGAAGAAA
CTAAGGAACCTAAGGGGTGCCGTTGCGGAGAGGTATTAAGAGGAGTAATAACTCCACCTG
AATGTCCTCTTTTTAGAGGGGTTTGCACTCCCGAAAATCCTCAAGGAGCATGTATGGTTT
CTACTGAAGGAACTTGTGCTGCTTATTATAAATATAACTAGAGTCGTTAGCGGATAGCGT
AGAGCGTATAGTTATAGCGAAAAACGCAAAGCGCAAAATTAAAATAGTATCTCGTATCTC
GTGAATCGTATCTCGATATTTAGTTAGCTGGTTAGTGGTTACCTGGTTAGCTAGTTAAGA
AAATAAAAGATAAAAATCAGTAGCCAGAATAAACTAGTATCCTGTATGTTAACGTATAGT
ATATAGGGAAAAATGCAAAACTATAACGTAAAGCTAAAAACTAAGAAAAGTTTTAAATTA
TGAATTTTTAGTTGCTTACTGAAAACGTGTATTTTTCTTGTATTTTGAACCAACTAACCA
GCTAACCAAATAACTAACTAACCAATACTGACTGCTAAATTGGCTAACCAAACACTAACG
ACCAAATATGAAAGGGAAAGATGATGAAAGAAAAAAAAATATTGTTGAGTCATGGAAGTG
GAGGGAAATTATCTTTTAATCTAATAAAAAAATTGTTTTTGCCTAATTTTAATAATCCTT
ATTTGAAAAGACTTGATGATGGCGCGGTATTAAATATCGAAGGATTAAAATTAGCCTATA
CTACCGATTCTTATACAGTAGACCCTTTATTTTTTAAAGGAGGGAACATTGGGGAGCTGG
CAGTTTACGGCACAGTCAATGATTTAGCAATGTGTGGGGCAACTCCTTTATATTTAAGCT
GTTCTTTTATTATAGAAGAGGGATTCTCTTTAAGCCTGTTAGAAAAGATTGTTTTAAGTA
TGAGAGAGGCTTCAGTAGTTGCCCGGGTTGATATTGTGACTGGGGACACTAAAGTGGTAA
ATAGAGGGGCTGCAGATAAAATATTTATTAATACCTCAGGTGTGGGAATGGTAAAAAAAG
GAGTAAATATTTCCGGAAGTAATGCTAAAGTCGGAGATGTAGTTATGATAAATGGTCCCA
TTGGCAGTCATGGGATTGCGGTTTTATCGGAGAGAGAAGGCTTAAAATTCGAAACAGATA
TAAAAAGTGATACTGCTCCTCTTTCGTCTTTAGTGGCAGATATGTTAGAAATTAGTAAAG
ATATCCATGTTCTAAGAGATCCTACGCGAGGAGGCTTATCTACTACTCTAAACGAAATAG
CTTTATCTTCAAAGGTAGATATAGAGATAAACGAAGGCGATATCCCTGTTCAGGAAGAAG
TAAGGGCAGCTTGCGAAATATTAGGTTATGACCCCTTGTATCTCGCTAACGAAGGTAAAT
TGGTGGCTTTTATTCCCTCGGAAATTGCCCCCGATATGCTAAAAAAGATGAGAAAGAATA
AATATGGAAAAGAATCAAGAATTATCGGTAGAGTGGTAAAAAAATCAGAAGGAAAAGTTT
ATCTTGATACTAAAATCGGAGGGAAAAGGATAGTAGATATGCTAACAGGAGAACAATTGC
CCAGGATATGCTAAAATAAGTTAGTTGGTTAGCTGGTTACTTGGTTAATTAGTTAGGATA
AAGATTAGTTAGCCGGTTACCTTGTTTATCAGTTAGCCAGTTGAAAATTCAAGTTACGAG
TTGCAGGTTAAGAGTTACAAGTTTATTTAGTTAACCTGTTTACCGGTTACCCGGTTGGCC
AGTTAAAATACAGTGATAAGTAATGAGTAACAAGTAATAAGTTTCGAATTGCAAGTTTTA
TGGGAATGACAGATGTAGGGGCTTGATTTATCAAGCCCGCAAACACGGGTCGGATAAATC
CGACCCCTACATTAAAAAAATATTTTATTTAAAATACGAAAAAGTTTTAAGTTTTGAATT
ATGGTTTTTCGCTTTTAGTTTTAAATTTTTAATTACATACTGAAACCCGTATTTCTCTTG
TATTTTAAACTAATTAACTAAGTAACCAACTAACCAGCTAACTAATGTAATTGGAGAATT
GGTAAATTGGTTAATCGGACAATTGGTCAATCTTTAATTAGTCATTACTTATCACTGTAT
TTTAACTGGTCGATTGGAAGACTGGTAGATTAGCCAACTGGTAAACCGGATAACTGGTTA
ACTATCTTAATTGGTCAATTGGCGAATTGGTCAATTGGTAAATTTAAATAAAGGTGGTAA
TAAATTATGAAAAAGAACGAGAAAAGTGCTTATGTTAGATTAGCGCGAGAAACGATTGAA
AATTATATAAAACAGGGAAAAATAATTACTCCTCCCCCGGACCTTCCTAAAGAGATAGTT
AATCAAAAGGCAGGGGTGTTTGTTTCAATTAAAAAATTTGGTAATTTGAGAGGGTGTATA
GGAACTTTTATGCCCACTCAGGAAAATATAGCCCAAGAGATTATAAAGAATGCCATTAGT
GCTGCTGTTGATGACCCTCGTTTTTCTCAGGTAACAGCTTCTGAACTAGGTGATTTAACT
ATTTCGGTGGATGTCTTGTCTCCTCCTGAAGAAATTTCTGATATCTCAGAACTTGATCCT
AAAAAATATGGAGTGATTGTTAGCAGTGGTTACAAAAAGGGTTTATTATTACCTGATTTA
GAGGGTGTGGATACAGTAGAATACCAGATTGATATTGCCAAACGTAAAGCAGGAATTTAT
CCCGGTGAAAAAGTAAAATTATATCGCTTTGAAGTGAAAAGATACCATTAGATTAGTTAA
ATGGTTAATTGGTTGCTTGGTTAGCTGGTTAAGAGAATAAAAGATAAAAATTAGTAGTCA
GGAGCTAGAATCCAGTAGTCAGAATAAATTATTATTGCGTATGTTGGGGTACAGCGTATA
GGATATTAGTTACCCGCTTAACCAGTTTGCCAGTTAAGATTAGTTAACTGACTAATTAAA
TTCGTATTTCATTAAATTATACAGAATTTTTGCTTCATAATATACAAGTATTGTTTTTGT
AGGGGGGAATTTATCCGACCCTTACATTTCCATAGACAGGCGAGACGCCTGTCCTACGGT
TTTATCTTATATCTTATAACTTATAACTAGCCAACCGGGTAACCGGTACACAGGTTAACT
AAATAATCTTGTAACTTGCAACCTGTATTTCTAATTGGTCAATTGGCAAATTGGCTAATC
GGGCAATTGAAGAGAGGTGATTTTTAAAATGAAAGAAGCCTTGTTTTATGAATTATTCGA
TAAAGAGAAAGGGATTATAAAATGTTTGCTTTGCCCCAAAGAATGTTTGATACAGAAAAG
CCAGGTTGGTTTTTGTCGAGCACGGCAAAATATAGACAATCAACTTTATTCTTTAATCTA
TTCCAAGGTTTCCTCTTACGGAATGGACCCTATTGAAAAAAAACCGCTTTATCATTTCTA
TCCCGGGATAATGGTTTTATCACTGGGCACAATAGGCTGTAATTTTGCATGTGCTTTTTG
CCAGAACTGGACTATTTCTCAAGCAAACATAAAAGATGTTCAAGTGGAAGAGTTATCCCC
CGAAAAGGCAATACAATTAGCCCTGCAGAATAATTCTCCAGCAATATGTTATACTTATTC
TGAGCCCTTAATCTGGTATGAATATATTTTAGATACTGCAAAGCTAGCTAAAAAAAATAA
CTTAAAAAATATTTTAGTTACTAACGGATTTATTAATCGTGAACCTCTTATTAAACTTTT
GCCTTTTATTGATGCCATGAATATTGACCTTAAATCTTTTCGAAACTCCTTTTATCAAAA
ATATTCTAAAGGAAGCCTCTCTCCAGTGCTTAACACTATTAAGCTTTCTAAAGAATATTG
CCATATAGAAATAACCAATCTAATCATACCCGGGTTAAATGATAGTGAAGAAGAAATTAA
AAAAATGGTGGATTGGATTTCTTCTATAAGTGGAGATATACCTTTGCATTTTTCTCGCTA
TTTCCCCTGTTATAAGATGGACATTGAAGCAACACCCATTTCCACCCTATACAAAGCTCG
GGATATTGCTCAGAAAAAATTGAAGTATGTATATGTAGGGAATATATGGGATGAGGAAGC
CAACACCACTTATTGTGGAAATTGTAAAAAAACTTTAATCAAGCGAACAGGTTATAATAT
TATTAATGTGGGTTTGGATAAAGATGGAAAATGTAAATATTGCGGAGAAAAAGTAGTTCG
TCTTTAGTTATCTGGTTAGTTGGTTACCTGGTTAGTTAGTTAAAAATACAAATACAAGAA
ACAATATAATTGACCAATTCTCCAATTCACCAATTAAGATTAAGATAAAGATTAATTCAG
CGATTGACCAATTAAATTAGTTAGCCAGTTACCCGGTTTAGCAGTTATAATTAGTCGTTA
GTCGTTAGTGAATAGTATTTAGCAAAGAAAAGAGAAGAAAATACAGAAGCCGGAATAAGA
CAGTGATAAGTGATGAGTTATGTGTAACGAGCTGCAAGTTGCAGGATAAAAAGATTGTTT
TTAGTTATTAGTTTTTCGTTTTTAGATATTAGGAATTGGTTTTCAGTTTACAGTTTTCAA
TTATCAGTTTTAGTAATTAGAGGTATATTGCCAAACGCCTTTGTAATAAATTTATAGACA
GGCGAGACGCCTGTCCTACGAAGGGCAGATACAAGGTCTGCCCTTACGACTTCTTTAATA
ATGATTAATTTATTTTGAATTTATTCTTTGTATTCTCTTTACTTGAAACTCTAAACCTGT
AACCTAAAACTTATATTTTGTATTTTTCTTTCTTAACTCGATACTGTTTTTAAAACTTGA
CTTTTACCATCCCCTTTTGTTATATTTTCCTTAGCGGGATATTTACTTCCTGTTTCGTAT
AGCGTACCTCTTTTTTGTAGAAGCAAATTCTATTTTCTCTATTTTTTCAACCATAGGTCA
CAAGCTTAGGACAATCATAATAGTTTTTATGAACATCTGACATTTCTAAAAAAGGCAAGA
TGAATAGGTGTAAACAGGCGGTGGATTCAAAATCAATATAGCTTGACACATACTCAGCTA
TTGAGTTTTATTATATCGATACTTTTTTTAATAATAATTTACAAAGTGTCAAGCATATAA
ATTGAGTAGAGGATAATTATATATATTATGTATAAAAAAGGTGTCAGATTAGTTTTAACC
TTCTTTGTGCTCATGGGTTTCTGGTTGGTTCTCAGCCAAAATCTTCAACCAGCTTCGTTG
CTTATTGGTGTTCTCTTTTCGTTTCTGGTTGCCTTATTGAGTTACGATTTCTTTATTAAA
CCAGACGAGGGCATTCGCGGTAGAGCTATTCGAACGATCTGGTTGTTACTTATTTATGTT
TTTGTTCTACTTTACGAGATGTTTCTTGCCAGCATTGATGTAGTCTATCGAGTTATAACT
ATGGATATCAATCCAGAAGTGGTTATGATAAAGACAGATATAAAATCAGATTTGGGAATC
GTGCTATTAGCAAATTCTATAACCCTAACACCTGGCACTATCACCATCGATATCGAAGAT
GATCATCTTTACGTCCACTGGTTGTATGCACGTACTACCCATTTTGGGCATGCAGCAGAG
TTGATCAAAGGGCGATTCGAATACTGGTTAGGGAGAATATTTATATGACTGCTGTGACCA
TTATCATTGCTGTATTAGGTATAACTGCTTCACTTGCTCTTTATCGGGTCATTTTTGGGC
CTACACCATGGGATAGGCTAATAGCTGTAAATCTTATTTCATCTAAGGTCGTTATGATTA
TGGTAGCCGCTGCAGTATTCTTCGAACGAAGGATATATCTGGATGTTGCACTGGTATACG
CTATTATAGGTTTTGTAAGCATAATCGCTATTAGTAAGTTTTTAGAAGGTGAGGATACCG
ACAGAAAATGATAGCTTACCTATTTATATTTCTGGGATTAGTTTTTATATTTTTTGGCAC
ACTGGGAATCATTCGCTTTCCTGATATTTACACTCGGTTACAGACCAGCTCAAAGTGCGA
TACCGCAGGTGCCATAGCGTTGCTTGCCGGCTTGATGCTAAAGCAAGGTTTAGATTCATT
CTCCTTAAGGATATTAATAATACTAGTATTTTTAGTATTGACCAACCCGGTAGCCTCACA
TGCCATAGCACGCTCTGCTGCTATCAGAGGGATAAAGCCATGGCGGAAGAAAAAGAAATA
TTAAAAAAAAGGGGGGTAGCAAATTAGAGCTACGAAATTATGCTAATTGTGTTTTTGATA
ATGTTACCTGTACTTGCTTTAGTAGCACTTGAAATAAAGAATTTATTAAGTGCAGTAATA
GTATTGGGTGCATTTAGTCTCGTGTTATCTTTGGTATTTTATTATCTACATGCACCCGAT
GTGGCTATTGCTGAGGCAGCAATAGGTTCTGGATTTGCCACAGTCATATTCCTAATCGCT
ATCAAGAAGAGAGGTGTGCTTATCATGTTAACCTATCCACATAGTCGCTTTTTCTATTAT
GATGATAAAGGTCAGCCAACGGGTTTCGATTACGATATTTTATTACTATTTGCCAGAAAA
TTAAGCATCGAGTTGGAGGTGAGATGTGTCCAGGATTGGCGAGAGCTCATCCCACAGCTC
ACATCAGGCAAAGGTGATGTTATAGGCGCAGGTATGACTCGCCTGGATAAGCGCATGAAA
GAGATCTCTTTCTCTGATGGTTATTTTCCAATCAAAGTAGTAATAGTAACTAATACAAAG
AACACTACACTGAACTCTCTTAGTGATCTAAAAGGTAAAATTGTTACCTCCGTTAAAGAC
ACTTCCTATCTGTCTGCATTGCAATCAATTGAAGGCATTAAAATTGATACTAACTTCTCC
GACCCAAACACATTATTACAAGCAGTATCTGAAGGCAGAATCAACGCCGTTGCTGTTGAC
TTACCAGAGGCATTAATAGGGCACATAGTTTACCCTAACCTGAAAATTATCGATACCATT
ACTGGCTTACAACAGTACGGATATGCAGTATCTAAAAATAAGCCAGAGCTGTTAGCTGAA
TTGGATTCTTTCTTAAAAGAGATCAACGAGGATGGTACCTATCAAAAGATATATAAAAAG
TACTTTCACTAAAAAATATATTATGGAGCGCAGTGGATGTTCAAAGAAATGAAAAAATTT
TTTTTTATTATTATAATACTTGTAATGGCCATATTATTTATCTTGTCTGTCGATATCGAA
TATGGTAATCCGAAAAACCTGGATGTCACTAATTACTATATCGATCATGGTCTTCACGAT
ACCGGTGCAATTAACCTGGTTGCAGCCATATATCTTGGTTATCGTGCTTATGACACTCTT
ATTGAGACAATAGTCTTATTTGTGGCAGTAACAGGAGTTGTATTCTATTTGCGGGGGAAA
AATAGATGAGGAATTCAAAGATAATCAGGACTATAGTTCAGAAGTTATTTCCTTTCATCG
TGCTTTTTGGTCTTTATCTGATATCACATGGGCATCTATCTCCAGGTGGTGGTTTTCAAG
GTGGAGTTGTGATAGGTACAGCTATAATACTTTTAGCGCTCTCTTATGGTATTGAGAAAA
CAGAAAAGAAATTTGAGAATAAGCGGCTAAGCATGTTGGAGAAATTAGGGATTTTAACCT
TCATCTTTTTGGGCTTTTTGGGAATATTCCTGGGTCACTCCTTTCTAGGTAATTTTTTGC
CATTGGGTGAACCAGGTCAAATTGCCAGTGGTGGGTTGATGTTGCTTTTTAATATAGCCA
TTGGTATCGAAGTAGCCGCAGGCGCTTCAATTATATTTTATGCATTAGTGAAATATAGAG
GTGAGATATGAATCCTATAAATATTAGCCTTTTAGTCTTTATGATTGGTTTATATGGTGT
AATAAGCAAGAACAACTTGATTAAAAAGATCATGGGGTTAACCATAATGAATGGTAGTAT
TGTTTTATTTTTTATAAGTATCGGCTATAAGGAAGCTGGCTTAGCGCCAATATTGGAGAA
AGGAACGACTGGCGGTATCCCCACTACTATACTTGTTGATCCATTACCTCAAGCACTGAT
GCTTACTGCAATTGTTATCGGAATATCTATAACTGCTTTAGCATTAGCGCTGATTGTAAG
AATCTATGCAAAATACAAAACTTTAGACATCCAACAACTCTCAAAGGAGCGATAATTATT
TGGCAATTCATATCCCCATTCTGATTATAATATCACCGCTTCTGGCTGCATTTCTTGTAT
TGCTTACCAGGAAATATAAAATTATATTAGCAATTACTAGTCTCATAACTTCAATTGTGT
TTATATTGACACTCTCACCTCGGATTCTATCTGGTGATAAAGTAACATACCATCTTGGAG
GCTGGCAAGGTCCGCTAGGCATCAGCTTGGTAGTAGATGGACTAAGCTTTTTCTTCTCTT
TGATAGTATTGGGTTTAGGGCTGTTAGTGATTATATATTCTATACCAGAAAAGCGCTATG
GTAGAACATACTACTTTCTGCTGCTTGTTTCGTTAAGCAGTATGATCGGTATCATTTACA
CTGCCGATATATTCAATATGTACGTCTTCTACGAGCTTTTAGCGCTCGCTGTGTATTTGC
TCATTGCCTATTACAAGAAAGGAGCGGCTTTGAGGGCGAGCTTTAATTACCTTATTATGG
GCGGCGTAGGGCTGTCTTTCTTTCTGTTGGGAGTTGGCTTTCTTTATGCTATGACGGGTA
CGTTAGATATGTCCCATATAGCTGAACGGCTGCCGGCTGCATTTGATTCCAGTATGCAGA
TGGTGATCATGTCCTTTGTGCTCATAGCTATCGGTATAGGTATAAAAATAGCTGTGTTCC
CTCTTCACGGCTGGCTACCTGATGCACATTCTATAGCACCGTCACCTGTTAGTGCATTGC
TTTCCGGTGTTACTGTGAAGATAGGCATTTACTGCTTGATTAGAGTGGTCTATAGTGTAT
TCAGTACAGAAATTTTTCTTCTTATTAGCAACAATAATATATTGCTGGTTTTGGGTGTAG
TTACACTTTTATTTGGTGCCAGCATGGCCCTGGCACAGAAAGACTTGAAACGATTGCTGG
CATATTCGACTATTAACCAGCTTGGGATTGTGCTTATCGGGTTGGGCATCGGAACCGAGC
TGGGGCTCACTGGTGCACTATTTCATATTTTGAACCATGCTATAATGAAGAGCGCTCTAT
TTTTTTGTGCAGGCATAATGATTACTGAGACTGGCACGAGAGAAGTGAAGGGGCTCAGTG
GGTTTGGCAGGCAACAGCCAGCCATAACCTTTGCCTTTATTATAGTCTCTTTAGGTATGA
TCGGCATACCGCCTATTAACGGCTTTGTAAGTAAGTGGATGATATGTTTAGCAGCTGTAG
AGGCTGGCCACGTTGTTCTCGTAGTAATTATACTTATGGCGAGTGCTATTGCTGCTGCAT
ATTATTTTCGTGTGATACAAGTGCTTTTTAGTAGCCAACTGAAACAGGATTCCATACCTG
CCCATGAAGGGGGGCAGATGATTCATGGGAGTAATCTTTTTAGATCCTGGCCGATTTACA
TTTTGGCGGCTGGATGTCTATTACTTGGGCTTGTACCGGCTTTGGGCATCTCCATGGTAA
AACCAGCGGTGAGCTTGCTCTTATCCCATGTCATCCCGTAAAAAATTAAGTTTATGTATA
AAGATATTATCTAAAGGCGGTGAATTCCAGTTTTGAACTCTAATCTTCCACTTTTAGCTG
TAATTATACCTTTCTTCTTGGCTATAACTGTAGTGTCGTTTGTTAAAGAGCGGTTCAATC
GAGCTCAACAACTTCGGCTGATAATGGTTGTTATATTTATTGTAGCAATAGTAATGGCTT
GTTTACTTGGGATCATGTTATTTTCTATTCTCAAAGGCAACACGATTCATAGTGCTTTTT
GGCCACAGATGATTCCCTTTGAACTATGTTTCCAAGTAGATGGGCTAAGTATTATTATAG
CTATAGTTAGCTTCTTGTTATGGCTTGCGGTTTCTATATATTCTATAAGCTATATCAAAA
CCGATCTAGTTAGGTATTATTCTTTGTTATTGATCTTACTGGGAGCCGTTCAAGGCACGG
TATTAGCCAAAGATCTTATAAACTTCTATGTGTTCCTCGAGATGACGACTGTGACTACAT
ATTTTCTCATAATACATAAAAGAAGTACTGTCGTGTTACAAGCTGGTTACAAGTATATAC
TCATGAATTTAATTGGTGCTTTTCTTATTTTATTATCTATCATTTTGGTCTATGTTGATA
CAGGTAATTATGGAGTAACTGGGTTTGTTGAGTCTAGTAGCTTTGTAGCACCTCTACTAT
TTTTAGTAGGTTGTTTTATCAAGGCTGGTGCAGTCCCATTACATACCTGGTTGCCAGATG
CACATCCTGCTGCACCATCACCTGTCAGTGCTTTCCTGTCTGGTATAGTGATAAAAATAG
GCACTTATGGCATAATAAGATTTATCTTCCCTATATTAAATTCTGATTTATATGTTAATA
ATTTTAGAGAGCTATTGAGTACGCTAATTATATATATTGCTGTAGCTTCTATGTTGATAG
GCGTGCTCTTGGCTTTGGCGCAAACAGATGTTAAGCGATTATTAGCATATCACAGTGTAA
GCCAGATAGGATATATCCTCTTAGGTATAGGGCTGGGCACCGAACTTGGCCTGGCTGGTG
GGTTGTATCACATGGTGAACCATGCCATATTTAAGGGATTGCTATTTCTATGCATGGGTG
CAGTTATCTATTCGACTGGTACGAGGAAGCTTGATAATTTAGGTGGCTTATGGAAGAGAA
TGCCGATAACAACATCAACCTGTATTATTGCTGCCTTAGCTATTTCGGGCATACCACCGT
TTAATGGGTTTGCAAGTAAGACAGTGCTTGCAAAAGCTGCAACCGATTTTAGTTTTGTGC
TTAAGTTTGTCATGATTGTCACCGCAGCATTAACTTTTGCCTCATTTTTTAAATTAATAA
GCTATACTTTTTTCGGTGAAACTAAGAAACAGCTGATAACCGTCAAAGAAGTACCGCTAC
TAATGCGATTACCCATGATATTGCTCGCTATTTTATGTGTACTTTTAGGAATAAACGCAC
AATTTGTGCTGGATAGGTTCATAACATTTGCAATATCCGGTCTAGTTCATTCCCGATCGG
TTTCAAAGGTAGAATTCTGGACACAAGGCGCAGCTTTAAATAGTTTAATTATTACAACTT
TAGGCTTCATTGTCTATATTGCGGCTTCAAAGCTGGGGTTAATAGGTCGAGAAAAGAAAG
AATTTGAGATGGGTAGCTCCCTGGTAAAGCTGATCAAATATTTAAGTGTGGATAGAATTT
ATTGTAATATTGCTACATTAATAGATAAACTATGTAAAAAGCTCGACAGTATACAACCAC
GAGATTTGAATATACACCTATCCTGGGTAATTCTGACTTTAATTGCATTGTTTGTGACAT
TATTCTTTGTAATAGCTTAGTTTTTTATAAATTTCCCTTTTTCTACCTTATAGTCGATAT
TTCCTCAAAATATTAGTAGCCAATAAGTTATTTAGTTAGCTAGTTACTTGGTTAAGAAAA
TAAAAGATAAAAATCAGTAGTCAGGAGCCAGAATCCAGGAGCCAGTGAACATAGAGAAAC
AGTGATGAGTAATATGTGATAAGTAAATAGTTATATATTCCAAATTGTAGGTTTTTTCTC
TTTTTGTCATTTAAATACGAACGCGATACTCGGTACTCGATACAAATCTACTAACCGGTT
TTCCTCCAAGTCTCTTAACTAATTAACCAGCTAACTGATGTAATTGGTCAATTGTATTAT
CTTGTATCTCGTAACCAACTAACCAGTTAACTAATATAATTGGAGAATTGGTCAATTGGC
GAATCGGTCAATCGGTCAATTAAGTAAGGTATCTTAAATAGACATAGATTAGAGATATGA
AAAAATTAAGGATAACCAGAGGAAGGGCTACTTTGACAAAATACCAGAAGGGGATAGGTT
GATTATTTTTTTCGGCAATATCAGCAACTATTAAGTTAGAGGCTGTCCCAATTAGGGTAC
CATTAGCCCCAATATTCGCTCCTAAAGCAAGCGCCCACCATAGTACAGTAATGGTAGTAG
ACCCAAGATGATGGGAAATATTTTCAATTATAGGAATAGTTAAGGCTACAATGGGGATAT
TATCGAAGAAGGAGGACATGAAGGTAGATAATCCAAGAGTGATAAAACTTAAAAAGTTTA
AATTTTCTCCTGAAAAACTTAAGAGTTTAGAAGATATAATTTCAATTAATCCATTTTCCA
CAAGAGTCCCCGCTAAGACATTTAATCCGATTAGAAAGAAAATTACTCTCCAATCAATTT
GAGCATAGATTTCATCTGGTCTATCTTGACTAATGATTAGTAAAATTATTGCACCTGATA
AATAAATTATGGCCAGATTTAGATTGATTATATGGGAAAAGAAAGATGCTATAAGAACGA
TACTTAAGATTAATAAAGAATTTTTAAATAGAGCAGGATTAGTAATAGCCTTTTTTTCAT
CAATTTTATTAAGGCGGGAAATAATTTCTGTTGGTATATTATTTTTTCTAAGAGTATCTT
TAAAAAGATTAATAAGATAAAATGTATTTACTGTTATGAGTATTAATGATATTGGAGTCA
TATGGTATATAAAATCATAAAAATTAAGATTAGCAGCAGATCCTATCATGATATCGACTG
GAGTTCCGATGTAAGTCGCTAATCCACCAATATTGGAAAATATAATTTCTGAAATTAGAA
AAGGCAAGGGGGATATTCCTAAGATATATGTAATAGCTAAAGTAATATTTGCTAGAAAGA
GCAGTGTTGTAATCTCATCTAATATCGAAGAGAGAAAACCAGCCAACAAAGAAAGGGTGA
TTAGAAGAATTAAAGGATTTCCTTTGCTATATTTAATAACTTTTAGAGCTAAATATTGAA
ATATCCCACTCTCTTTTGCTATTATAGTAAAGATCATCATTCCAATGATAATTCCCAATT
TATTAAAATCTATATAAGTGATAGCTTTGTCAAAGGTTATTAATCCTAAAATAATAGTCA
AAATTGCCCCAAAAAAGGCAGAGGTTGCTCTAATACGACGGTTGGTAAATATTGAAAAAT
AAGTTATAATTAAAACAATTAAGCTAAGAGTCAATTTAATCACTTTTATAATTCCTTAAA
ATGCTTATTACTGGATTAAAAAAATAGTGTTAGACCGAATTGGCTGTAGAATGTACTAAC
AAAAATTATAACATATAATTTTTGTTTGTGAATTAATAAAGTTAAACATATTTTAAGATT
TTAAAATATGTTTATGAAAAAGGAGAAATAGAAAATGTGGTTAGATTTTCTTTTTGGATC
ATTTTCAAAAAATATAGGGATTGATTTAGGCACTTCTACCACCCTTGTACATATCAAGGG
GAAGGGAATTGTCTTATACGAACCGTCAGTTGTTGCTTTTAAAGATGGAGGGAATAGGAT
ATTAGCAGTCGGGGAGGAAGCGAAAAAGATGCTGGGGAGAACTCCCCGAGGTATATTTAC
CGTCAGACCCTTAAAAGAAGGTGTAATAGCTGATTTTGAAGTTACTGCTGAAATGTTAAA
ATATTTTATTAAAAAAGTTCATAATCCTACTCGTTTTACAAGGCCATCGGTTGTAATTTG
TGTTCCTTCCGGGGTTACGGAGGTAGAAAAAAGAGCAGTATCGGAAGTTGCTTATAAATG
TGGAGCGGGACGAGTATTTTTAATAGATGAGCCTATAGCGGCTGCGATTGGTGTAGGGCT
TCCTATATTTGAACCTATGGGAAATTTGGTAATAGATATAGGAGGAGGAACTTCCGAGGT
AGCCATAATATCTTTGGGAGGGATAGTGGTAAGCGAATTAAGTCAAGTTGCCGGGGATTA
TATCAATGAAACCATTAGTAAATACGTTAAACAAGCACATAATTTATATATTGGTGAATT
AACTGCTGAAGAAATTAAGCTTGGTTTATACACAAATAGGGCAGATGGAGAAAATGGTGA
TTATGAGATTAAGGGGAGAGACAAAGTTACGGGTCTTCCTAAAATAATTAATATTTCTAA
AGATGAATTAAGGGAAGCCCTTTCTGAACCCCTAAGAATAATTGCTAATACAGTGAGGAT
GGCTTTAGAAAAAACACCTCCTGAATTGATCTCAGATATTGTGGATAAGGGAGTGATTAT
GACTGGTGGAGGTTCACTTTTAATGGGTTTACCAGAACTTTTACAAGAAGAGATAGGTAT
TCCAGTTTTTGTATCTCCAAAACCGGTATACTGTGTTATTAAGGGGATAGGAAAGGTCTT
GGAGGATTTTAATTTTTACCAAAGAGTGTTAATTAGAACATCTAAAAGTGTTTGAATTAG
CGTATAGCGTATAGCGTATACATTTAGTTAACTGGTTAAAATTAATTGACCAATTAGCCG
ATTGACCAATTGACCAATTGAAGATAGGAAATTAGTTAACCACATATATTAGTTACCCGG
TTAGCTAGTTAAGAAAATATAAAAGATAAAAATCAGTAGTCAGGAGCCAGAATAGAATAG
CATCTCGTACAATCAGCTTAGGGTGTATAGCGGATAGTTTAAGGAGTTAGTTGGTTACTT
AGTTATTTGGTTAGTTAGTTGATGTGAATTAATATTAAACTAGTTAACCAGGTAACCAAC
TAACCAGTTAACGACTAATTTAATTGGGGAATTGGGAATTTGAAAAAATTTTCTTCTCAA
AATAATACTTTAATAATTTTTATTTTATTAATTATTATAACTATTTTTATAATGACTATA
GACTACCATGGCAAAATGTACTTTAATTGGTTAGAGAGTATCGGATTAAAACTTTTTTCC
CCAATTAATCGCGGGATAACTTTAGTTGCTGATAATACAAAAAATTACTTAAAGGCTATA
GCGGAATTTAAGAGAGTGGAAGAAGAGAATAAAGAACTAAAAGAAAAAATTGAAATTATC
TATCAGGAAAACGCTATATTAAAAGAAAAATTGATAGCTTATGATAGATTGAAAAAGATG
TTAGAACTTAAAGAAACTTTTTCTTATGAAATGATCCCCTCTTTGGTAATCGGCCGAGAA
CCAGGAAATTGGTTTAATAGTATAATTATTGATAAGGGAATAACTGATGGAGTAAAGAAA
AATATGGCGGTAGCAACTCATCGTGGATTGGTAGGCAGGGTAGTTAGTGTCGATTCCCGA
ACAGCAAAAATATTATTAATATTGGATCAAAGAAATGCTGTGGGAGGTATGATTCAGAGA
TCAAGAGATATAGGGGTAGTGAGGGGAAGCGAAAGCAATTATTGCTATATAGAATATCTT
TCTCATGATGCTGATGTAAAAATAAATGATGTGGTGATCACTTCCGGATTAGGAAGCATT
TTCCCCAAGGGAATTATTATTGGCAAGATAGTAGGGATAAAAAAGGAAAGCCATGATTTA
TTTCAAAAAGTAATAGTAAGGCCAGAGGTGGATTTTACTAAATTAGAAGAAGTATTTGTA
GTGAAAAAAACTGAATAGAATATTAGTTATCCAGTTAAAATACATTTATAAGTGATGAGT
AATTAAAGATTGACCAATTGACCAATTGAAGATAGGAAATTAGTTAACCAGATATATTAG
TTACCCGGTTAGCTAGTTATAAGATATAAGATAAAAGATAAAACCATAGGACAGACGTCT
TGCCTGTCTATCTAAATGTAGGGGCTTGATTTATCAAGCCCGTCTGTTTCTTCTGTCATT
CCTGCGAAAGCAGGAATCCAGAGCAGTTCTACCCACATATATGAATTAAATTAACTGGGT
AACTGGTAAACTGGGTAACCGGGTAACTAGTCTTTATCCTAACCAGTTAACTAATTAACC
AACTAACTAAATTAATTGGTCAATTGGCAAATCGGTAAATTAATCTTAATCGGTCAATTG
GTTAATGAAGTTAAGGAGGAATCATTATTTACAAAGTAATAAAATTAGAAAATGATTTAA
GAATCGTAGTAGAAGAGATGCCCTACATGAAGTCTACAGCTATTGTTTTCGGAATAGGAG
CTGGGTCGAGGTACGAAGTACAAAAATATCAAGGAATTTCTCACCTCATCGAACATATGC
TATTTAAAGGAACTAATAAGAGAAAGAGCACTTTAGAAATATCTCAGGTAATAGAAGGTA
TTGGCGGAGAAATAAACGCTTCTACATCCAAAGAGACAACTCATCTATATGCTAAAGTCC
CTCAGGAACAATTTAAAACTGCTTTTGATGTGTTAGCCGACATAATATTAAATTCGTTAA
TGAGAGAAGAAGACCTTCATAAAGAAAAAAATGTAATTATCGAGGAGATTAAGAAATATC
AGGATATACCAGAAGAATTAGTAGAAATCTTGCTTGACAGGATAATGTGGAAGAATCATC
CTCTGGGAAGACCTCTTCTCGGAGATGAAAAGAGTGTAAGAAATATTCAAAGAGAAGACC
TCTTATCATATATAAATAAATTTTATCGTCCCAACAACTTAGTAATAAGTGTTGCAGGCA
ATATTAAGATAGCAGAAGTAATTCTGCAGGTCGAGAAATATTTTAAAATAATGGAAAAAG
GTGAAGTTAAAAATTATTTATCCGCAAAGGATAATCAGAAAAATACTCAAATAGGAATAA
AATTTAAAAAGAGTAACCAGACTCATCTTTCTTTTGGTTTTCCCGGAATTTCTCGCTTAG
ATCCTGATAAATACTCCGTGGATTTATTAGATATAATATTGGGTTCGGGATTGAGTTCCC
GGCTTTTTCAAGAAATAAGAGTTAGAAAAAGTTTGGCTTATGATATCCATTCATTTATTC
AGTATTTTAACGATATCAGTTCTTTTAATATTTATGCTGGTATCGATTCTAGTAAACTGA
GGGAAACTATCCAGACAATTTTAGAGGAGCTTAATAAAATAAAAGATAATAATTTAAAAG
AAGATGAATTGAGAAAAGCAAAAGAAATGTATAAAGGTGCACTATCTTTAAGTTTGGAAA
GTACTCTAAGCAGGGCATTTTGGTTGGGGAATAGGATGCTTTTACATGGCAGACCTTCAA
CTTTTGACGAAATAAAAGAAAAAATTGAAGAAGTAAAAGTGAAAGATATTCAGAAAATGG
CTCAAAATATTTTTACCAAAGATAAAATAAATTTATCTATTGTTGGCCCCTTTAAAAAAG
GGGATAAGGAAGAATGCAATTCTCTCCTACGAGAACTGTGATTTTAGTTGGTTACCTGGT
TGATTAATTAGTATCTCGTATCTCGTGAATCGTATTTCGTATTATAGCGTAGAGCGTACA
GCGTTTAGTGCATACATTTAGTTATTTGGTTACCGGTTAGCTAGTTAAGAAAATAAAAGA
TAAAAATCAGTAGTCAGGAGCCAGAATCCAAGATTTAGAATTGTTTTAAGTTATAAGAGT
ATATCTTGGTTGTATTTTCTTCTGACTTCCGAATTCTTAAATAACAATTATGGCTTTTCG
TTTTTAGTTTATTGATTTATTCTATACGCTAAACGCTCTACGCTCTACGCTATAATATAT
ACTAACGACTAATTTAATCGGTCAATCGGTCAATCGGCAAATCGGTCAATAAGGAACAAC
ACATGCCTTTAAAATTAGGAATGGGAGATATTATTAGATTGAAGAAGAAACATCCTTGTG
GAGGTTTCCATTGGGAAATTACCAGGACCGGTATTGATATTGGCTTAAAATGTCTTTGTT
GCGGCAGAAAAGTCCTGGTTCCCCGGGTAAAATTAGAGAAGAAAATCAGAGAAATTATCC
CCAGAGATTAATTTAATTGTATAGTAATTTCCTTTTTTTCATAAAGCTCTAATTAGTGAT
TAGTATATAGTAATAAAACGAAAAATGAAAAGCGCAAAACGCAAAGCCATAGCTCAAAAT
TTAAAATTTAAATATATTATTTTATCTATTGAGTTTTATCTTTCTTATCTCGTATACTAT
ATAGCAAAAATGAAAAGATAAAGAAGCAAAAAAATAAAACTTAAAATTTAGTATTAAGAG
AAAAAGTTTTGAGTTTTGAATCATGGTTTTTCATTTTTAGCTTTTAGTTTTATTTTAAAC
TGAAAACCAATAAGTATAAACTGATAACTTGTATTTTAACCAACTAACTAAGTAACCANN
NNNNNNNNNNNNNNNNNNNNNNNNNNNNNNNNNNNNNNNNNNNNNNNNNNNNNNNNNNNN
NNTAACCAACTAACTAAGTAACCAAGTGTAACCAAGTGGATACGAATAAAAACTTGATAT
CGAAAATATCTGTGATATAATATAAATCGTTTTATATTTCTAATTTCCTTGCTCCTGAAG
AATCTTTCAGGGGCTGATTAAACCGAAAGGAGGTGGTAACAGATGAGAAGTTATGAAATA
ATGCTTGCCATAAATCCCCAGTTAGAAGACAAAGAATTAGATTCCTTATTAGATAAATTA
AAAAAGCTTATTACCGACGCAAAGGGAGAAATAATTAAGACAAATAAATGGGGCAAAAGA
AAGTTAGCTTATGAAATTAAGGATTTTACAGAGGCGATTTATGTCGTTTTAAATTTCAAT
GTGGATGAAAAAATTATTCCTGAACTTGAAAGAGTTATAAAGTTAGAAGAGAGAGTTATC
AGATATTTATTAACCTTACAATATAAAGAAAAAATTCAAAATAAAGATAGCTGATTAATT
ATTTAAAGAAATAATAAAAAGAGAAAATAGATTAAGAAGGAGGAAAAATATAAATTAATG
GCACGATACGGTTTTTTTAGAAAACCACAAAGGAAAATTTGTCTTTTTTGCAAAGAAAAA
ATAGTAGCCGATTATAAAGATGTAGATTTATTAAGAAAATTTATTACTGAACAAGGTAAA
ATGCTGCCTCGTAGAGTAACCGGAAACTGCGCAAGACATCAACGTACACTGGCCATATCT
ATAAAAAGAGCAAGAGAAATAGGGCTCCTCCCCTATGTGGCTAAATAAGTAAATAATAAA
TTCGTATCTCGTATCTCGTGAATCGTATCTAGTAGGGAAGATGGAAATCAGGAGCTGGAA
TCCAGTATCCAGAATGTTAAACGGCGTATAGTGTTTAAGTTCTAAACGAAATACGATATA
CGAAAATAATTCTTAAGTTTAAGAGGTTTTTTATTGAGTGAACGAATTCCAACTAAATCG
GTAGTTGAGGGTGCATTTTTAGCAGCAATTACTGCTGTTTTATTTATTATTAGTATATAT
ATCCCCTTATTAGGTACGTTTGTTAGTTTTTTGTGCCCTCTCCCGATTATAATTTTATGT
TTACGCCATAGCATAAAGTTTGCCATTATCTCAACTTTTATATCAGGGATTTTGGTAACT
ATTCTAGCTGGTCCCTTGCAAGGGCTTATGGTTCTATTAGGTTTTGGAATATTGGGGCTA
ACTTTAGGTTTTGGCATAAAAAAAGGATTATCTTTAACAGATATTATTATCATTGGAAGC
ATAGCTTCTCTTGTTTCTAAAGGTTTAATCCTTTTAATCGGCTTTTGGGTTTCGGATTTT
AATCCCGTATTATTTGATGTAGAAGAGATAGACAGAATTATAACTCAATCTTTGAATTTT
TATAACAGTATGGGATTATCTCCGGAACAAATATCTTCCCTGAAAGATTCCTTAACTCAA
ACTTTTAGTATTGTTCGGATAGCATTCCCCGCAATGCTTATTCTTGCTTCAATTTTTGAT
ACTATTCTAAATTATTGGGTAGTTCGGTTAGTTTTGAAGAGGTTTGGATATAAGTTAGCG
GATTTTACACCCTTTTCTAATTGGAAAGCTCCAAAGTCTTTTTTCTGGAGTTATTTTTTT
GGGGTAATTTTAATATTTTTAGGAGCAAAGTATGAGATTCCTCTTCTAAATAAAATTGGA
GTGAATATACAAGTATTTTTTACAGTAGTATTTTTAATCTACGGTCTTTCTTTAACAAGT
TTTATATTAGAGCAGTTTAAAATTAAAAGTTTTTTAAAGTGGGTTGTATATATTTTAGTA
TGTTTTCAACCCCTTTTATCCCAGATTGCTACCTGGGCAGCTATGTTAGATATCTGGGTA
GATTTTAGAAGATTACTTGTTGCTAAAAAAGACTAAATTAGTCGTTAGTAAATAGTGAAT
AGTATTTAGTATATTAGCGTAAAGCGTATACATTTGTTAGCTGGTTAGTTGGTCATCTGG
TTAGCTAGTTAAGAGGATTAGCGTAGAGTGTATAGTATTTATCGGATAGGATATTAGTTA
TTCAGTTACCCGGTTAACCAGTTTACCAGTTGATTGGGTTGTGAGACCTATGTTGTGGCT
TACAGATTTTTTCTCAATTCTGTCATTCCCGCGCAAGCGGGAATCTATTAGAATGTCATT
GCAAGCCCTGATTTATCAGGGTGGGGTAATCTCATCTAAAAACAAAAAAGGAATAACGAA
AAACCAGTTTTCTTAACCAACTAACCAATTAACTATCTAACTATCTAACTAATTAACTAA
TTAATTAAAATATCTTGCTAAAAGCAGTAGAAGAATTTATAATAAATAGAGAATAGAGTA
GGGAGGCTTAAAATATGAAAATAATTTTGAAACAAAATATGGAAAAAATTGGACAAGTAG
GAGATGTAGTTGAAGTAAGCGACGGCTTTGCCCGTAATTTTTTGATTCCCCAAGGTAAAG
CAATTTCTTTTACCATAGGTAATTTTAAACAAATAGAATATTTAAAGAAACGAGAAGCAG
AACAAAGAGAGGGAGAGTTGAAGGAAGTTAAGGAATTAGCAGAAAAAATTAATAATATCT
CCCTGGAAATTAAAGTTAAAGCTGGGGAAGAAGGGAAGCTTTTCGGTTCTGTAACCAGCA
AAGATATTGTAGAAGCTTTATTAAGGGAACACGGAATTGAATTAGATAAAAAGAAACTTA
ATTTAAAAGAATCCTTAAAAAAATTGGGTGTTCATACTGTACCGGTTAATTTATATAAAG
ATGTAACTCCTCAAATTAAAGTTAATTTAATTTCTGATTCCGCATCTGAGCAGGAAACAG
AGGATACAAAAGAGGAATAATTTAGTATATAATAAGGGTATATCGTATTCTAGAGGATAG
CGTTTAGCGAATACATTTAGTTACCTGGTTAACTAGTTAAGAAAATAAAAGATAGAAATC
AGTAGTCAGGAGCCAGAATCCAGGAGCCAGTGGACATAGAGAAACAGTGATGAGTAATAT
GTGACAAGACAAGTAAATAGTTGTATATTCCGAATTGTAAGCTTTTCTCTTTTTGTCATT
TAAATACGAACGCGATAGCGATACAATATACAAAAAAAGTTAAGAATTTTGAATTATGGT
TTTTCGCTTTTATTTTTGGGTATAATATATACAAAATACGAGCGATGAAAATAATTGGAC
AATCGGAGAATCAGTTAACCAACCGCTAACTGGCTAAATAGAAAACTAATTAACTAAATT
GATTGATAAACTAGTAAACTGGTCAACTAATTTGTCTTATGTCTTGTAATTTACTTCCCT
AACGAGTTAACTAGCTAACCAGGTAACCAACTAACTAAATACGGAGAAAAGCAAATGGAA
TTAGGCAGGAATCCTCCTCAAAATATTAGTGCAGAACAGGCTGCTTTAGGTTCAATGTTG
CTTCAGGAAGATGCTATTTTGCATAGTGTGGATATTTTAAGACCTGAAGATTTTTACAAA
AAATCTCACCAGATTATCTTTAAGTGTATTCTTGAACTGTTTGAAAAGAGCAGAGGTGTT
GATTTAGTTACTTTAACCGAGGAATTAAATAGGATAAATTTATTAGAAGAGATTGGGGGA
GTTACCTACCTAACCAATTTAATTAATAGTGTCCCTACTGCAGCAAATATTGAGCACTAC
GTCAAAATTATCGAAGAAAAATCGATTTTGCGTAACTTAATTAATAATGCTACTAAAATT
ATTTCTATGGGTTACGAGGAAAAAGAAGATGCTAAAATTTTGCTGGATAAAGCAGAGCAT
TTGATTTTTGAGGTTTCAGAGAGAAATTTAGGGCAGTCTTTCGTTCCTATTAAGGAGATA
CTTCAGGATAGTTTTGAGAAGATTGAAAATCTATATCATAGAGATGAATTTATTACCGGG
ATTCCCAGTGGATTTAACGAATTTGATGATATTACTACCGGATTTCAGCCCTCCGAGCTT
ATTGTTATTGCCGGTAGGCCTGGAATGGGTAAAACAGCTTTTTGTATGAATATTGCCCAG
TATATAGCAGTCTCGAAAAATATACCGGTAGCCCTTTTTAGCTTAGAAATGTCAAAATCT
CAATTAGTTCAAAGGATGCTTTGTTCAGAGGCTCGGGTTGATGCCCATAATTTGAGAAAA
GGACGATTAGCAGAATCAGATTGGCCTACACTTTCTATGGCAGCAGGTCGACTAGCTTCT
GCCCCCATTTTTATTGATGATACAGCCGGGATTACTTGTTTAGAGATTAAGGCTAAAGCC
AGGAGATTAAAAGCTCAAGCCAATCTTGGTTTAGTAATAATAGATTATTTACAGCTTATT
ACAAGTTCTGGCAGAGTAGAAAATAGACAGCAGGAGATTTCAGAAATTTCTCGTTCTCTT
AAAGGTTTAGCGAGAGAATTAAATGTTCCGTTAATAGCAGTTTCCCAATTATCCAGAGCG
GTGGAACAAAGAACTGAAAGAAAACCACGTCTTTCTGATTTAAGAGAGAGTGGGGCAATT
GAGCAGGATGCTGATTTGGTTGTTTTTTTATACCGAGAGGAATATTATAAGCCAAAAACA
GATAGGAAGGGCATTGCTGAGGTAATTATTAGCAAACAGAGAAATGGTCCTACAGGTCAA
ATAGATTTAGCTTTCGTAAAAGAATATGCAAAATTTGAAAATTTAGCCCGAATTCCCGAA
GAGGATAGAGAGTATTAAGTGCGATAGACTAATAATTTGTTTTACTAACGACTAAATTAA
CTGGTAAATTGGTGAATCGGGCAATTAATTTCCTAATCTTTGTTCTTATCTTAATCGGTC
AATTGGTAAATTGGTGAATCGGGCAATTAATTTCCTAATCTTTGTTCTTATCTTAATCGG
TCAATTGGTAAATTGGTGAATCGGGCAATTAATTTATCGGTCAATTGTATTAACTTGCAT
CTTGTAACTTGTAACCTGTATTTAATACTAACGACTAACGACTGTTAGTGTAAACTTTAA
TGGAGTAGTAAGAAAGAGAAAAGAATATTCATTGCTTTTGTTTTTTTATCTTCTTTTTTC
TTAACTATACGCTCTACGCTAACGTACGAGATACGATTCACGAGATACGAGATACGAATT
AAGTTATTGACAGGTAGTAAAAAATATAGTAACATTTAGAAGCAAAATTTTTTAATTTTA
AATATTTTTAGGGCCGTTAGCTCAGTTGGTAGAGCATCTGACTCTTAATCAGAGGGTCGC
AGGTTCGAGACCTGCACGGCCCATCAAAAAAATGCCCCCATCGTCTAGGGGACAGGACAC
CGCCCTTTCACGGCGGCGACAGGGGTTCAAATCCCCTTGGGGGCACCATTTATTTATTAT
AAAAAATGGGCGGATAGCTCAGTTGGCAGAGCACCTGCTTCACATGTAGGGGGTCACAGG
TTCAAGTCCTGTTCCGCCTACCATTTTTTTAAGAGGATATGATGCCGGCGTAGCTCAATT
GGAAGAGCAACGGAATCGTAATCCGTAGGTTGTCTGTTCAACTCAGATCGCCGGCTCCAA
AATTCGTTAGCTAGTTACTTGGTTAAATGGTTAATTGGTTAAGGATTTATCTTAGGTTAT
CTAACCAGATAAAATAGCAAACAGGCTAACTAATAACTAATTGGCTAATTAATTTTGCAT
TTGCATTTTTAACTAACAAACCAGGTAACTAAGTAACCAACTAACCAAATATATACACTA
CCCGCTATACTATTCACTGCTAACTGAAGCCTCGGAACATTGACTAATTAAGCGAGGTAA
AAAATGAGCAATCCTAAATTAACATCCCCTACAGAAGTTAGAAGGCTCCTTACTAAATAT
GATTTTAAGTGCAAAAAAAGATTAGGCCAAAATTTTTTAGTAGATCAAAACACCTTACAA
ATAATTATTAATTCACTAAAATTGAATAAAAAAGATTGTATTTTAGAAATTGGCACAGGT
ATTGGAACTCTAACCTCTGCATTATCTCCCTTGGTCAAACAGGTTATATCTGTTGAGAAA
GATAAAAAATTAGCTCCCCTTTTAAAAGAAAGTCTCTCCTCCTCTAATAATATAGAAATT
ATTTTTGAAGATATTATAAATTTTAATCTGATTAATTTTTTTGAGCAGAAAAGAAAAAAA
GGTGGAAAAATTGAAAAAATAGTGGGTAATCTTCCTTACTATATCTCCATATCCTTAATA
AGACAGATTCTTGAACTTAATCGATATTTAAGATTAGCCGTATTTTTGGTCCAGAAAGAG
GTAGGAGAAAGATTGATGGCCCAAGCAGGAAATAAGAATTATGGCATATTATCCCTTGTT
GCCCAATATTACTCTCAACCCCAAAAAGTACATATTGTCCCTTATACGGTATTTTATCCC
CAACCCAAAGTGAGTTCGATGATAATAAAATTAGATATCTATAAAAAACCACAAATACAA
GTAAGTAATGAAAAACTGTTTTTTAATATTATTAGAGCTTCCTTTCAACAAAGGAGAAAA
AGATTGATTAATTCTTTGTCTAACTATTTTAAAAGAGTGATCGCTAAAGCGGAAATAGAA
GATATTTTAACTGAAATTAACATTGATAAGAAACGGAGGGGAGAAACCTTGACTTTAGAA
GAATTTGCCAAACTAAGCATAGCGATGGGGAAAAAACTTTCATAGACATACGAGACGCCT
GTCTATGAAAGTAGTATATAGTATATCGTATCCATTTAGTTAGCTGGTTAGTTGGTTACC
TGGTTATCTAGTTAAGAAAATAAAAGATAAAAATCAGGAATCAGAATTCAGAAGACAGAA
AAAAATAGTAATGAGTCATTTGTGGCAAGTAATCAGTTTTTATAAACTTAAAAATATAAG
CTCGTTACTCATTACATATCACTTATAACTGTATTTTATTCTAGCTTTTGTATTTTTTCT
TCTTTTCCCTGGTTTTTCTTTACTATATACTACAACTATTCTATACGCAAAACGCTCTAC
GCTATAATATATACTAACGACTATTTAATCTTGTATTTGTTTTTTAACTAACTAACCAAC
TAACCAGCTAACTACTACTTTTTTTGACAATAAAATTCTATCATGTTATAATTTCTTCAA
CTAAAACCTTACAGAAAAGAACAGGGAATTAACAGTGCTGACTAATAACATTGCAGAAAA
TAAAGACAGATATAATTTATCAAGAAGAGAAAAATATAAATATTAAATAGATTATTCCAG
AAACACAGCAGTTATTATTGCTGTGTTTATTTTTTAATAAAAATGTTTAAACATTTACTG
AAACAGGGAGGTAATAGCAGCTATGTGAGAAATCTGGAGTAAATTAGTCAAAATGAAGGT
TTAGGAGGTTATAGTTAGGATTAGATTTATTTTATTAAACAAAAAAGTTTGGTAGTAGTG
CAGCAGGAATGTATTACATACATAAGAAGCAGCTATAAATAGAGAATATAATTGATTGTA
TTAATTTTTAAAAAACTAAAATTGAAAACAAAAAAGGCGGTGTATTAAGTGGAAATTACA
GATGTTAGACTTAGAAAAATAGAAACAGAAGGAAAATTAAGAGCGTATGTGTCAATTACT
TTCGATGATTCTTTTGTAGTGCATGATTTACGGGTTATCGATGGCAATAAAGGCATGTTT
GTAGCAATGCCTAGCAAAAGGCTCCCCAATGGAGATCATAAGGATATTGCCCATCCTATA
AATACTGAGATCAGAGAAAAGATACAAAACGCAGTTTTAGAAGTCTATAACAGAGAACTG
GAAGAGACTCCTCAAGTTAAAGTAGAAGAAAAAGTAGAAGAAGCGGAAGAAACAGTAGCG
GAAGAGGAAACCGAGAAGAAAGAAGAAGGTCTATTTTAAGTAAGTTACAAGAATAAAAGA
TCCTGGTTTGGGGCGTAGCCAAGCGGTAAGGCACGGGAATTTGGATCCCGCATTCGAAGG
TTCGAATCCTTCCGCCCCAGCCATATAGATTTGTTACTTCGTTACATGGTTAACTAGTTA
ATGGTTGAGGAATTATAGTATATTGAAGAATTAATATTAGCCTAATTAACTAATATATCG
GTCAATTATCTTATCTTGCATTTTAACTATCTAACCAATTAACCAGCTAACTAAGTAACC
AAGTAACTGAATAAAATTGCATCTTGTATTTTAATTAACGACTAATTATTGGAGGTATGA
TTATGAGCGATACTGCCGTAATTATTATGGCAGCAGGTAAGGGTAGGAGAATGAAATCTA
ATCTGCCCAAAGTCCTTCATAATCTTGCAGGAAAACCAATTTTAAATTATGTATTAGACA
CAGTTGATCGACTCGAAGCAAAAAGAAAGATATTAATAGTCGGTTATAAAAGCTATAAGA
TAAGAGAATTAATTGGTGATAAAATAGAGTATGTAGAACAGAAGGAGCAGTTAGGAACTG
CCCATGCAGTTTTACAAACCGAAAAATTATTGTCTGCTTTTAAAGGAGATGTGCTGATTT
TATCCGGCGATGTCCCCTTTTTAACGGTTAAAACTCTAAAAAAGCTTTTGAAATATCACC
AGGCTAATAATTTTTGCTGCACCTTGCTCTCTACTGTTTTAAAAACCCCTAAAAGTTATG
GTAGAATTATTAGAGATAAAAAGGGTGAAATAAAGGGGATAATCGAAGAGGCAGATTTAT
CTCTAGAGAAAAAGAAAATAACCGAAATAAACAGTGGAATTTACTGTTTTAAGAAGGAAA
AACTGTTTCAGGTTTTAGAGAAGATTACCACAGATAATAAACAAGGGGAGTATTACCTAA
CTGATACGGTAAAGATATTATTAGGGGAAGGATTAACTGTAGGGAATATAATAGTAAAAG
ATTATTCGGAAATATTAGGAATAAATAATCGATTAGATCTTGCTAATGCTTCCCAAAAAG
TATATCAAAAGACTCTTCAAGACTTGATGCTTCAAGGAGTAACTATAGTTGATCCTAACA
ATACTTTTATAGAACAGGGAGTTAAAATCGGCCAGGATAGCATTATATATCCCTTCACTA
TTATTGAAAAAGATACTAAAATTAAAAGTAGCTGTCTTATCGGACCATACTCTCATCTAA
TTGATGCCGATATAAGAAAGGGAGTTAGAGTTTGGGCTTCAATAATAGAAAGTAGTACCG
TTAAAGAAGGAGCAAATATTGGCCCTTATGCCCATTTGCGACCCGAAACTGTCGTGGAAA
AAGGAGCAAAGATAGGAAATTTTGTAGAATTAAAGAAAACTATTATGGGTGAAGGCAGCA
AGGCCTCTCATTTAACCTATCTTGGCGATACCACAATTGGTAAAAGAGTAAATATTGGAG
CGGGGACTATAACCTGTAACTATGACGGAGAGAAAAAACACAAAACTGTTATAGAAGACG
GAGTATTTATCGGAAGCAACAATTCTTTGGTAGCACCGGTAAAATTAGGGAAAGATTCTT
ATACCGGAGCTGGCTCAACTATTACCGAGGATGTGCCAGCAGGCAATTTAGCTATTGCCC
GTTCCAGGCAAAAAAATATTTCCGGATGGCAAAAGAAGAAGAAAGAAAAAGAAGGAAAAT
AAAAATTAAAATTTTATATAATAAATTTAAAAAATGGGGATGATAAAACTTTGATACCTG
ATGAGAAAAGAGTATTAAAAATTTTTGCTGGTAATTCCAATAAAGATTTGGCAGAAGAGA
TATGTAGGTATTTAAATATTCCTTTAGGAAAGGCAGATGTTTCCAGATTTCCTGATGGCG
AAATTAAGGTTAAGATTGAGGAGAGCGTAAGAGGTGAAGATGTTTTTATAATTCAATCTA
CCTGTCCACCCACCAATGAATATCTTATGGAATTATTAATTATGATAGATGCTCTAAGGA
GAGCTTCAGCGGGAAGAATTACTGCGGTAATACCCTATTATGGTTATGCCCGACAGGAGA
GGAAGACCCAGCCTCGTGAGCCTATTACCGCAAAGTTAGTGGCAAATTTATTGGTCTCTG
CGGGAGTAAACAGGGTGCTTACTATGGATTTGCATGCTGGGCAGATCCAGGGATTTTTCG
ATATACCTGTAGATCAATTAGAAGCTGTAAGCATATTATCGAGTTATTTTAAAGAGAAGA
ATTTAGATAAAATAGTGGTAGTTTCCCCCGATGTAGGAGGAACTGCTCGAGCAAGAGAAT
TTTCCGGGCGTCTTAAAAAACCGATTGCTATTATCGATAAATATAGGTCGTCTTTTGACG
ATGTAGAGATAATGCATATAGTGGGAAAAGTAAAAGGTAAAACGGCTATTATAGTTGATG
ATATTATTGATACAGCCGCTTCAATAATAAAAGGAAGCCAGGCCTTATTAAATGCTGGGG
CAGAAAAGGTTTATATTTGTGCTACTCATCCTGTGTTTGCCGGTCCGGCAAAAGAAAGGA
TAGAAAAATCTTTTCATGAAGGTCTATTTAAGGAAGTAGTGGTAACCAATACCATTCCCG
TTGATAATTATAAGTGTTTACCTGGTATTAAGGTTTTGTCAGTAGCAGAGATATTTGCTG
AGGCCATTAACAGAATTCATAAGAATTTATCAATAAGCACTTTATTTAAACAGAATAAAA
TTTAATTAATCAATTAAATTAGTTAGCTGGTTACCTGGTTAGCTAGTTAGAAAAACATAT
TTAAGATAGAAAACTGGTTTTTCGTTATTCGTTTTTTGTTTTTAAATAAAGAAAATCAGT
TTACAATTTTTAGTTAATGTTTAATAGACGCAGTTTATTAAGTTGTCTATAGTTACCGGG
TTAATTGGTTTGATATCAATTTCTTGAATGAATAATCAACTATCTAACCAACTAACCAGG
TAACCAACTAACAAAATATATACGAAATACTGAACCGGAGGTTAATAGGGTGAAAAAACC
AAAATTAAAAGTAGAATTAAGAGATAATACAGGAAAGGAAATTAATAAGAAATTTAGAAG
AGAGGGGATTGTCCCTGGAGTATTATATTCTCCCCATGACAAAGAAAATTTAATATTAAA
GGTTAAAACCAATGAATTGTCAAAAATATTATCCGCTAAGACGCACGGACTCATAGATTT
AGAGATAAATGATGGGACGAAAAAAGTTAGCCGATTAGCAATAATTAAAGATTTCCAGTA
CAATTCGTTAAAAAGACAGATAGTGCATGTTGATTTTTACGGAGTAACTTTAAAAGAAAA
ATTAACCTTAGAAGTCGATATTGAATTGATTGGCGAACCTATCGGGGTCAAAGAAGGAGG
CATTCTACAGGTTGAATTACGAAAAGTAGAAATAGAATGTTTACCTTCCCACGTACCAGA
GAATTTAAAAGCCGACCTTACCAGTCTTAAAGTAGGCGATCATATTACTATCGGAGAGAT
GGAAATTCCGGAAGGTGTTGAAGTATTAACTGACCCAGATAAAATTATTGCAGCAGTAGT
TCCTCCCGCCAAAGTAGAAGAAGTGGTTGAAGAGGAAGAAGAAGTGGTAGAAGGAGAAGA
AGCTAAGGGAGAAGAAAAAGTTGAGACAAAGGAAGAACCCTCTTCTTCTGTACCTAAAAA
AGAATAGAACAATAAAAGGATAGTGAGTTTTATTGAAGGTCGTGGTTGGCTTGGGTAACC
CTGGTTTAAAATATGAATTTACCAGGCACAATATAGGGTTTAGAATAGTTGATAGTTTAG
CCCAGGATATAGAAATAGAATTCAAGAAAGTAAAATCTTATTATTCTTTAATTTCCCGGG
GGATGATAAATAATCATAAAGTAATTCTGGTAAAGCCGCAAACTTTTATGAATTTAAGCG
GAAGAGCAGTAAGTAAAGTAGTTTCTTATTATAAAATACCCCTTCAAGATTTATTAATAG
TTTATGATGACCTGAATTTAGAATTGGGTCAGGTAAGGATTCGCAAAAAGGGGAGTGCTG
GCGGTCACAAGGGGATAGAGTCGATTATGCAATATTTGGGCAGCGAAGAAATCCCCCGTT
TGAGAATAGGAATTGGCAACCCTTTAGTGAACTTCAATTTTGATTTTGATTGTGTGTCTT
ATGTCCTTTCTAATTTTAATGGTGATGAAAAGGATAAAATAAAGAAAGTAATACAACTAT
CTACTGAGGCAATAAAAACAATAATAGAAGATGGCTTTGAGAAAGCTATGAGAAAATATA
ACAGAAAATTAGAGGTATCTTAATCGATAATCTTTTGAAATAAAGAATATTATCTAAAAA
ATATAGTAGGGGCAGACCTTGTGTCTGCCCCTAGCAAGGATAATTAGTAAAAATTCAGGG
ACATGTCTTCACATGTCTCTTTTTTTATAGACAAATCTAGTGTAATTAGATACAATATCA
ATATAGCGTGGAGCGTACAGCGTTTAGCGTATAGGATATTAGTTATCCAGTTACCCGGTT
AACCAGTTTGCCAATTAAAATACAGGTTACAAGATGCAAGGTACAAGATAAAAAACTTGT
TTTTAGTTATTAGTTTTATCTTAAACTGAAAACCAAGAACCGTAAACCGATAACCTGTAT
TTTTCTTGTATTTTTAACTAGCCAACTAGGTAACCAGCTAACTAGTGCTAAGTTAACTAA
GGTAAGATAGTTTTGAGATTGCTTCGCTAACGCTCGCAATGACAAAATACCGAGTGTCAT
TGCGAGGAGCAAAGCGACGAAGCAATCTCAAGAAATATAACATACTTTATTTAATAGAGC
ACTAGCTAACCAGGTAACCAATTAACCATCTAACCAACTAACTAATTGAGGAGAACAGAG
ATGACTGAATTGAGGAAAGATCCTATAATCGACAATTGGGTGATAATTTCTACAGAGAGA
GGCAGAAGACCCTTAGATTATAAAATAAAAACAGAGGAAAAGAAAAAAGTTAATTGCGTA
TTCTGTGAAGGGAATGAAGGTGAAACACCCCCTGAAATATTTGCTTTTCGAGAAAAAGGC
ACTACGGAAAATAGCCCGGGATGGAAAGTAAGGGTGGTAGCAAATAAATATCCTGCTTTA
AAGATGGAAGAGAGGGAAATAATCTTGAAAGAGGCAGGAATGTTTAAAAAAATGAACGGT
TTGGGAGCTCACGAAGTAATAATTGAAACTCCTCATCATCATAAAGATTTTGATAATTTA
AGTGTTGATAATATTGTTTTAATCTTAAAAACTTATCGGAAAAGATATTTAGATTTATCT
AAGGATAAAAGGATAAAATATATTCTAATATTTAAGAATTACGGTATTGATGGAGGAGCA
TCTTTAGAGCATCCTCATTCTCAGCTAATCGGTACTCCTATTATCCCTAAAAGGGTAAAA
GAAGAGTTAAATGGCGCGAAAGAATATTTTGACCATAACGGAAGATGTATTTTCTGCGAT
TATATAAAACAGGAGATAGAATCTAAAGACAGATTGATAAAAGAAACAGAAAAATATGTG
GCTATTTCGCCTTTTGCTGCCAGATTCCCCTTTGAAACCTGGATACTTCCAAAATATCAT
AATGCCTATTATGAGAAAATCAACGATAATGATATTTTAAGTTTAGCTAGAATAATGAAA
GAAATTCTATCTAAGATAAAGAAAAAACTAAATAATCCTCCTTACAATTTTATAATTCAT
ACTGCACCCTCTAAAGAATTTTCTACCAGAGAATGGTCGGATTTGGATAAGAAATATCAC
TGGCATATAGAAATAATTCCTCGATTGACCAAAATAGCCGGTTTTGAATGGGGAACAGGA
TTTTATATTAACACTACTTCTCCGGAAGAAGCAGCTGGAATTTTAAGTAGTACTTAGTTA
GTTGGTTACTTGGTTACCTGGTTAATTAGTTTAGGATTTAATCTTAAACCAACTAATATA
CTATACAACAGGATTTAAATTTTGAATTATGTCTTTAAGTTTTTCGCTTTCAGCTTTTAG
TTTTGTATACTGATAACTATAAACTATGAACTAAAACCAGGATTTCTCTTGTATTCTAAA
CTAACTAACCAACTAACTAACCAACTAACCAACTAACTAACTAACTAACCAATTGCATTG
GAGGTAAAACTGTTATGAAAATGAAAAGAATCGCTGTTCTTACCAGCGGGGGAGACTCCC
CGGGAATGAATGCTGCTATTCGAGCAGTGGTACGAACCGGAATATTCCATAATTTAGAGG
TATTTGCTGTGAATAGAGGATTTGCCGGTTTAATGGAAGGACAAATTTCTCCTATGAATC
AGGTATCAACAGGCGGAATTATGCAAAGAGGAGGAACTGTTCTTAAAACTTCCCGCAGTG
AAAAATTTAAGACTAAAGAAGGTCTTGATATTGCTCTACAAAAACTTAAAGAATTCGATA
TTGATGGGTTGGTAACTATCGGGGGGGATGGTACCTTACGAGGAACCCGGGATTTAAGCG
CTTTAGGACTGAAGACTATCGGAATTCCGGCTACTATCGATAATGACCTGCCTAAAACAG
ATATGGCTATAGGTGTAGATACCGCCTTAAATACAGTTATTGATGCCATTGACAAAATCA
AAGATACTGCTTCTTCTCATCAGAGGGCATTTGTAGTGGAAGTTATGGGAAGAAATTCAG
GTTATTTAGCCCTGATGAGCGGAATTGCCGGAGGAGTTGAAGTAATTCTTGTTCCGGAAA
TATCTTATAATTTACCGGAAATTAGTTTAAAATTAAAAAAGGGTTATCAAAGAGGGAAGA
CTCATTGTATTATTGTTATTGCCGAAGGAGTAGGAAAAACCGATGAAGTAAGCAAGTATT
TAGAAGATAAAATTGGTTACGAAACACGGATTACCATTTTAGGTTATCTGCAAAGAGGTG
GTTCCCCTTCTGCCTTTGATAGGATATTAGCCAGCCGCTTAGGGGCAGCAGCCGTAGAAT
ATCTATTAAAAGGTGAAACCTCTAAAATGATTGGATTAATCGGGAATAAGATTGAAGCAA
CTGATTTAGAAGAAGTCCTTAGTCAACAAAAAACCATTAAACAAAATCTTTATAATTTAG
CTTCGGTTTTAGCAAAATAGTAACTAGTCGTTAATTGGTTAGTTGGTTACATGGTTACTT
AGTTAAGAAAATAAAAGATAAAAATCAATAGTTAGGAGCCAGAATCCAGTAGCCAGAATA
AATTAGTATCGTGTATGTTAGCGTATAGTATAATATAGTATATAGCGAAAAACCCAAAAC
TATAACTCAAATCTAAAAACTAAGAAAAGTTTTGAATTTTGAATTATGGTTTTTCGCTTT
TCGCTTAAAATTTTTAGTTGCATACTGAAAACCAATAACTGAAAACCTGTATTTTTCTTG
TATTTTAAACCAATTAACTAGGTAACCAACTAACCAGCTAACTAAATTGAAAGGAATTTT
AATGAGCTTATCGGGAATACTGTCTTTATGGAAGCAATCAAAGGAATTTGAAGAAATAAT
AAAAATAATAAAAGGAAAGTTGATTAACAAAATTTTACTTTCCGGCCTGAAGGATAGTGC
TCGTTCTTTTTTTATCTCTGCCTTAACCTCACCAGAAGAATTAAAAAAATCTTACCTCAT
TATTACCGATACTCAGGAAGATGCCTTAAAGATATACCAGGATTTAGGTACTTTTTTAAA
TAAGTCTAAAAACGAGGAAGAGAATATTTTTCTTTTTCCTTCTTTTGATGTTCTCCCTTA
TGAAGACATCAGTTCTGATCCCCAGATAATCCAGCAAAGAATTAATATCCTGAAACATCT
TTCTACGAACGACCACAATAATAAAAAGAGGATTATTTTAATTGCTGATGTTAAAGCCCT
CCTGCCCAAATTAGCCTCTCCTCAAAAATTTAAGAAGACGAGTTGGAAATTAAAAGTAGG
AGATGTCCTAAAAAAGGAAGATTTTTTGAAAATTCTATTAGACCAAAATTATCGATCAGT
AGAGTTAGTTGAAGAAAAAGGCGAATTTAGCAGCCGGGGAGGGATTATCGATTTTTTCCC
GGTAACCAGCGAAAACCCTCTTCGATTAGAATTGTTCGGAGACCAGATAGAATCGATCAG
GTATTTTAATTTGAGCACTCAAAGGTCGATACTTAAATTGAATGATTATACCCTTCTTCC
TTCTCGGGAATTAATTGCCGATGGTTCATCTAATTATAATTACAGCACTATATTTGATTA
TCTTCCCGAGGAACTGATAGTATTGCAAAATGACCCGGAATCAATCAAAGAAAAAGAGGA
GGAGTTTCAGGAAGAAGTTGAAGACATTTACCAAAAAATACAGCAAGATAAAAAGGAATT
AATCTTCTCACCTTCTTCTTATTTTATCACTAAATCTGAGATATGTGATAAACTAAAATC
TAAAAAAATAATTAATTTTACCTATCTTCCGGAGGAAAACAAAGAGGGTACTTCCGGTAA
TCAGGAAGAGAGAAAAGAAGATATCAGAGAATTTACTTTAGAAGGACAGGAAATTAGTTC
TTATTTTGGAAATTTAGATCTATTTGTTAAAGATTTAGAAAAGTGGCAGAAAGAGAAACA
ATATATTGTTATTCTGGTTAGGAATGAAGGACGGGCCCAGCGCTTAGGGGAGATATTAGA
GGAAAGAGGAGTAGAAAGATTTACTATAGGAAGGATAGAAGAATATGCTCATTTAAAATC
AACTATCTTCATTTCTTATGGTTACTTAAATTATGGATTCAGACTTCCTGATCTTAAGAC
AGTTTTTATAACTGACCAGGAAATATTTGGCAAGGAAAGGAATAAAAGATATAAATTAAC
CAGGCGTAAGAGCGAACCCTTTTCTACTATAATGGATATCTCTCCGGGAGATTATGTAGT
GCATATTGATCATGGTATAGGCATATATAGAGGGATTGTAAATTTAACTATTAAAGGAGT
AAAACAGGATTATCTTTTAATCGAATACGCGCAAGGAGATAAACTGTATGTCCCGATAGA
CCAGTTTAATTTAGTTCATAAATATATAGGTATTAAAGATAAAACTCCCAAGATTTACCG
TTTAGGAGGAGTCTCCTGGGGAAAGGCTAAAGGAAAAGCAAAAAGGTCAATTCAAAAATT
AGCCCAGGAGCTTTATAATTTATATGTTGCTCGCAAAGAAATCAGGGGTTTTGCTTTTTC
TAAAGATAATAACTGGCAGCAAGAGCTGGAGATGTCTTTTCCTTTTGAAGAGACTTATGA
TCAATTACAGGCTTTATCCGAGGTTAAAGCTGATATGGAAATAGTCAAACCTATGGAGAG
ATTAGTTTGCGGAGATGTAGGTTATGGTAAAACCGAGATAGCCATAAGAGCTGCCTTTAA
GGCGGTATTAGACGGAAAACAAGTGGCAATCTTAGCGCCTACCACTATCCTGGTTCAACA
ACATTATGATAATTTTCGGGAAAGGATGAGTTCCTTCCCTATAAATATAGATATGCTCTC
CCGTTTTAGAACCAAACAGGAACTGAAAAAAGTAATCGAAGGCCTGGAAGAAGGGAAGGT
AGATATTATTATAGGAACCCATCGGTTAATTCAAAATGACATCAGGTTTAAGGATTTAGG
CTTGTTAATCGTGGATGAAGAGCAGCGTTTCGGAGTCCTTCATAAAGAAAGAATAAAAAA
ATTAAAAGAAAGTATTGACTCTCTTACCTTGACTGCCACGCCTATCCCCCGTACCCTGCA
TATGTCGCTTATCGGAGTCAGAGATTTAAGCGTAATAAACACTCCTCCTGAAGACAGATT
CCCTATCGCTACTTATATATGCAGAAGAGATGATAAAGTGATTATAGAGGCTATAAGAAG
AGAATTAGACAGAGAGGGGCAAATATTCTTCGTCCATAATCGAGTAAGGAGTATCCAGAA
AATAGCCCGGGATTTGAATCGACTCTTCCCTCAGGCCAGAATCGGAATTGCTCATGGACA
GATGGTAGAAGAGCAGCTGGAAGATATAATGATTGATTTTTTAGAAAAGAAATACGATAT
TTTAGTTTGTACTACCATTATAGAGATTGGCCTGGATATTCCTAATGTCAATACGATTAT
TATTGATGATGCCCATAAATTTGGCTTATCTCAGCTTTACCAACTAAGAGGGAGAGTAGG
GAGGACTGACCGACGTGCCTATGCTTATTTTCTTTATCCTTCCTATCGCTCTATTTCTGA
TACTGCAAAAAAAAGATTACAGGCTATTAAAGAGTTCAGCGAGTTAGGCTCCGGTTTTAA
ATTAGCCATGCGAGATTTAGAGATTCGTGGAGCAGGTAATCTATTAGGTAAAGAGCAGCA
CGGTTCTGTAAGCGAGGTTGGATTCAATCTTTATTGCCGCTTATTAGAAGAGGCGATTAA
GGAATTACGGGAAGAGGAAGAAGGAAAGGAAAAGAAAAAAGATATCACCCCGGTTATCGA
CATAAAGATAGATGCCTATATTAGCGGAGGTTACATTCCTGATTTAAAACAAAGGGTCTT
AATTTATAAGAAATTGGCTGAGATAAAAGATTTAGAAAGTTTAGAGAGGGCAAAGGAGGA
GCTGAGGGACAGATATGGAATTTATCCCCAGGAGGTAAGAAATTTATTAGAGATAATATA
TCTGAAGATATTTTTAAGAAAGTTAGGTATTAGTTCATTGGTGGTAAAGGAAAACAGGTT
AATTCTTAGATATCTGCAGAATGTTAAGATAAAAGCTAAATTAAGTAGGCTGCCTTCTTT
TTATCAGCAAAGATTAATAAAGGAAGAACATAGATTATCTGGAATTTCTAAAATTGACCT
TTCCGGGATTAAATCTGCAGAAATTTTGAAATTTTTGAAGGAATTTATAATACACTTGGC
GAAATAAAATTAGTTAGCTAGTTAGCTAGTTACTCAGTTAGTTGGTTACCTGGTTTTAAA
TACAAGAAAAACAAAGGTTATCGGTTTACGGTTCTTGGTTTTCAGTTCAAGATAAAACTA
AAAAGTTAGAGCTAAAAGTAAAAAAACATTATTCAAAACTTAAAATCTTTTCTATAATTT
TGAATTTTAATTTATAGTTTTACGCTTTTAGCCTTACACTTTACACTCTATATTATTCAC
TAACGACTAATTAATCTTGTATTTGTATTTTTAACTATCTAACCAAGTAACTAACTAACC
AAGTAACTAACTAACCAACTAACCAAATACGGAGGAACAAATGTACGAAAAAGAGAAAGA
ACTATTTGCAGAAATGATTAGTATTATTGTTAAATTGAGGGGGCCGAAAGGCTGCCTTTG
GGACAGAAAGCAGACCTTAGAATCTCTGGCTCCCAATATTTTAGAAGAAGCTGAAGAGGT
TTCCCAGGCAGTTAAGTCTAAATGTAAGGATAATCTGTGTGAAGAATTGGGTGACCTGTT
GATGGTAATACTTATGGAGATTGGAATTGCCCAGGAAAAAGGCTTATTTACTTATTCTGA
TGTACTGACCGGAGCAATAAAAAAATTCGTCAGGAGGCACCCTCATGTCTTTGGTGATGT
AAAAGTGAACACTCCCGAAGAAGCCTTAGCGATATGGAAAAAGATGAAAAGAAAAGAAAA
AGAAGCAAATAATTAAAAATAATACAATATAGATTAAAAATTACATTTAACCTATATAGG
ATATATGATATAATAAATTGGTTAACTGGTTAACCGTTAATTAGTTACTTGGTTACCTGG
TTAAATAGTTAAAAATACATGATAAGTGATGAGTAATGTGTGACAATTAAATAGTTGCAA
GTTTAAAAAGCATTTATTTATAGTGAACTGATAACTGAAAACTTAAAGCGAAAAGCGAAA
AACCATAATTCAAAATTCAAAACTTTTTCTTCAATTTTAGATTTTAAGTTTTGGTTTTGC
GTTTTTAGTTTTACACTTTACGCTCTAATATTATTCACTAACGACTAATTTAATCGGTCA
ATTAATGAATTAATTTTAATCTTTATCTTAATTGGTGAATTAATATAATTGGTCAATCGG
CCAATTGGCAAATCGGGGAATTGTTTCATGTCTGATAAGAAATCAAAAAAATCCTTTCCA
AAAATAATATTAATTACTCTGATTCTCGTTGTTCTAATTACCGGAGGCTATTTTGCTGTT
CGGAGTAATCAAGCTAAAAATGAGCTGAAAAGTCAGATCATTTCTACGATAGAAAATGCC
ATTGATCGGGGAATTTATATTGGTAAAGTTAAAAATTACTCTCTTAGTTCTATAACTTTA
TCTAATTTTAAGGTATTCAAAGACAGTTCATTAAAAGATGAAGATTTATTTTTTGAAGCA
GAAGAAATAATTGTCAATTATGATCTGGATATTCTCTCTGCTTTAAAAAGGAAAGCAGCT
TTGAATATTAAAGATATCACCCTGGTTAAACCCCGGGTGACTTTGATTAGAAACAGTCAG
GGGATTTTTGATTTTATAGAAAAATTTAATTTTGGTAAGAATGATTTTTCCAATTCCTTT
TTAGTTAAAAGAATAAATATTGAGAATGGAAATTTATCTTACAAAGACTATCGAGTAACT
AAAGAAGAAAGCCTCTTAACCAAAGTAAAATCTTTAAATGGTTATTTTTATCTGGGAAAT
TTACCCAAAGTTGAATTTGATTGTTCAGGTTTAAGGGAAGAAGACAATGCTCCTCTTGCC
CTAAAGGGATATTTCTTTGCTGATAGAGCAGATTATTCCCTCGATTTTACTTTTAAAGAT
GCTGATGTTACTCATTTTCAATATTATTTTGCGGAAACCAAGCCCTTCAATTTAAAAAGG
GGGTTGTTTAATTTAAGTCTCCACCTGGCCAATGATTCAGATACTACTAAAGGAGAAACT
ATCTGGTATGGCCAGGTCTCCGCAAGAGATGTTGATCTATCTCCGGATTTTTTGGACGGC
ATAGAACTCAAACAAGCTGAGGGTTCAGCGACCTTTGATTCCAAAGAAACCATAATAGAA
AAGGTAACCGCACTTTATAAGAATTCCCCCTTTACCCTAACCGGCAATCTCACTTATATT
GATAAGTTTAATTACAATATAAGGGTTAAATCAGATGATTTTAAATTAAGCGACCTGGAA
GAGGGGCTAAAAGAATATATATCTCTGTCTCAGGAGTTTCAAGCTAAGGGAAACTCTAAT
CTATCATTTGAAGTAAGTGGTTCAGAAGATATTTTTCAGATGCAGGGTGAATTGTTAACC
GAACAAGGGGAGATTCAAGGATATGATTTTTCCCATCTAAAGACAGAATTTTATTATGAC
CAGGATGGTTTTTATTTTAAAAATTTGAAAGCAGGGGTTGGAGAAGGCATTATTGAGGGC
ACAGGTAGAATTAATCTGAAAAGTGAACTGCCCGAATACAATCTTTTATTTAACCTGGCA
CAGGTAGACGTAGAAAGTGATTTTCTAAAATCTTTCCATCTGGATTATCTAAAGAGGGGA
TTATTATCGGGAAAAGTTGAGATTAGAGGGATTGCTGCTCAAGGCGAGAAAGTGAATCTT
TCTACTGAGGCAAAGATTAAAAACGAAGCAGGAATTCTTTCTCTAAAAGCAGAAGGAATA
ATCGCTGAAAATAATTATATGAATTTGAAAGTAAATACTAGCGGAATTAAGTTGGAAGAG
CTGGGAGAATTCTTAAATTATCAAGAGATTAAAGGATTGGCCAGTTTTAATGGTGAGTTG
AGCGGTCTGCCCGATAATTTAAAGATTAAAGGTAAAATCGAAGCAGAAAAAGGACAGATA
TCTGAATTACCTTTTAATTATCTGGAAGGGAAGATAGATTATCAGAACAATAGTTTAAAG
CTGGAAGAGCTTGTTTTTAAAAATGAAGGTATTATCTTTAAGAGCAAAGGAAATATTGAT
TTTTCTGAGAAAAATGATATTGAGACGAGCCTTGCCTTCAAGGTGGAACAGGCAGACATA
AACTATCTGGCAAAGCTTTTTAATTATGATTTGCCCCTATCCGGTTTGGCTCAAGGAGAA
ATTATCATTGAAGGCATTTGGCCTAAATTAAATGCACACGGTAATTTAGGGTTAAAAGAT
ATTAATTTAGTTAGCCTTAAAGCAGAATCCGGGAATCTCATCTTTGTTTTAGAGGATGAT
AAGATAGGAATTGACAGTATGGTTTTGAATTTAGGGAAAAACCAGCTCTATACCCAGGGA
GAAATAAATTTAGAAGAAGATTTCCCCCTAAACTTGAGAGTTAATTTCCTAAATCAAGAT
ATTTCATCTTTAATATCAAATTTTGTAGAATCAGATTTAATAAGTAAATTTAGAGGGCAG
GCCACAGGCTCTCTGGAGATAAAAGGTAATTATGCTTCTCCTGACCTATATCTATCTGCC
TTGATTAATGATGCCCAGTTAGAAGGAGTAGCTTTAAACTCCATAGAAGTAAAATTAGAA
AAAATTGGTTCTATGGTAAGGATTAATCAGCTAAAACTGAGTCAGAGAAAAGGGGAGCTT
ACAGCGGGGGGATGGATTAATCTTGATGAGGATAATAAAAATATAGATATTCACCTCTCA
GCAGATAATGTGGATATGAGCCAATTGTCTAATCTTTTTGGTATAGAAGATAAAATTGAA
GGTATGATGAACTTTAAGGCGGAGGTCACGGGAGATATCAACTCACCCGATATATCTTTC
TCGGCAAAGGTTGAAAAGGGGAGATTCCAGGATTTTATTTTTGATAATCTTACCTTTGAA
GCTCTATACAACCAGGATATTTTAGAGGTTAAACAATTTGCAATGGATAAAGGAGGTCAT
CAAATAAAAGGAAAGGGCAAGATACCTTATGAGTTTTCTTTTATGGGAAGAGAAAAAGTT
ACCCCAAGCTTAGCCGATATTCCCATAGATTTCATCCTTACTTTAGAAAATACTGATTTA
AGTTTTATTAGTATGTTCTTCAAGGAAGAAATTAAACAACTCCAGGGCTTAACTAATGCC
GAATTAGAAGTTTCTGGCACTTTAAACCAACCGATTTTGAATGGACATATCACCCTTGCA
GGCGGCGAAATAGAACTTTACCAATTTCCAGCTAAAATAAATGGCCTAAATGTCTCACTC
CAATTAGAAGATAATTTAGTTAAAATAAAAGATATGAATTTTCAGATTGACCGATATAGG
ATGTATACTTCCGGAGAATTTGCTTTGAAAAACTTGCAACCTCAGGATTTAAGTATTAAT
ATATGGAGTGATAAGGAGGAAATTCTATACCAGGATATTTTCAAGGCTCAGGCTGATTTA
AAAGCAAAGGTGACTGGCCAGTTTACTTCTCCTCATATAGAAGGAATTTTAACTCTTTCT
CAGGCAGAACTGAACTGGAAAGATAATAATAAAGATATCTCTTTGAATCCATCTGCGCTT
TTATCTAAATTAATTAACCTTAAAGGAGATATCGATCTTGAGGTGAAAATTCTAAATGAT
TTTATGGCTAAAACTAATGATTTTAATTTGAAATTAGCGGGAAGCGTAAAAGTTCAGGGA
GCTCTATCTGCTCCCAAATTGAACGGGGGATTACAGATTAAACAGGGCTATGCCACTTTT
TTAGATAAGAGGTTCAGGGTATCTGATGGTAAAATAATATTTGTTGATTCTATAGGGAAA
GATATGATTTTAGATCTAAGAGCAAAGACTGAAATTGATGACATAGATGTTTTTTTAAAT
GTGAGCGGGATTCTTGCTCAACCAACGATTACCCTTAGTTCCTCTCCTACCTTAACTGAA
AGTGAAATAATTTCTCTTTTAATGTTTAATAAAAACTATGCCGGATTGACCGAGGGAGAA
ATGGAAACAATTTTAAAAGAAGAAATGGTTAATTTAATAGCCCAGGGGTTGAGCATAAGA
TTTTTAAACCAGATAGAAGATGAAATTGCTAATTCCTTAGGTTTAGATGAATTTAAAATT
GAAACAATCTTTAAAAAGGAAGAGGGTTCTGATTTAGTTTTTTTCCCTGGCTTTACCTTA
GAAACCTTAGCCTTTAAAATAGGAAAGTATTTTTCAGAAAATTTTTATTTATCTTATTCT
GCGCCTTTATTTGAAATGGAAATAGGTGACCTGGAATTGGAATATAAGCTTGAAAATGAC
TTAACTTTAAGTACTCAAATAGGTTCAGTAGGTTCGCAAGATGGTGAATTTGAATTAAAA
TTTGAATTACAATATGAATTTTAATAAAAATGTAAAAATGGGGTCAGGTCTCAACATTTG
ACATAACTTACACCTAAATAAGACAGCAAAAAATGTTATGTCAAATGTTGAGACCTGACC
CCCAATCAAGGGGAGGAATAAAAAGTGAGGAAGAATAAATGGAGCAAGATACTCATATTT
GGAATTTTAGCTTTAATATTTGTTTTGAGCAGTTTAAGCGTAGTTCAGGCACAGGCAAAC
AATCAAGGAAAGATAACTGCTATAGTGGTCCAGGGGAATGAAAATATTTCTAAGGATTTA
ATAATTTCCCAAATTGCCTCTAACCTGGGAGATGTATTTTCCAAAGAAAATATAGAAAGA
GATCTAAAAGCAGTATATGATCTGGGTTATTTTAAAGATGTTAAAATAAAATTAGAATCA
TTCAGAGACGGCTACAAAGTAGTTTTTGAAGTAATAGAGAACTTGCCTATAAAAGAGATC
AATATTGAAGGTAATACCGTAGTCTCCGTAGAAGAGATGCGAGAAGTAATGGTTTTGCAA
GAAGGGCAAATTTTTTGCCAGAAGATACTAAAAAACGACCTTGATCGTATTTCTCAACTA
TATAAAGACCGTGGGTATCTTTTAATTAATATTAAAGATATTAATTTTGATGAAGAAGGA
AAATTATGGATAAACATTTCCGAAGGCCGACTGGAAAAGATAGTAATTGAAGGTAATGAC
AAGACCAAAGAAAAAGTAATTACCAGAGAAATTGATATTGAGCCCGGTGACCTCTTCAAT
TTTGAGAAAGTAAAAAAATCCCTGCAGAAAATTTATAACTTAGGATTCTTCGAAGATGTA
AGTATGAAATTGGAACCGGGTGCCGAAGAAGATTCAATAGTTTTAGTTGTAAAAGTAATT
GAGAAAAATACAGGGAAATTTGGTATTGGAGCAGGATATAACTCCGAAGAGGGGCTTATG
GGATTTACTAGTTACGAGGAGAATAATCTTTTTGGAGGAGGACAGAAAGTACAAGCCAAA
ATAGAACTGGGAGGAAGGACTACTTATAAACTTTCTTTCCTTGAACCCTGGTTAGCTGAC
ACGCCTACTTCCTTCGGTTTTGAAGTATATGATACTATAAATCACAAAGAAGACAAGGAA
GAAGAAGTGATTCTTGCTGAATATGATGAAGAAAGACTGGGAGGAAGGCTTATTTTCGGA
AGGAAGGTAAGCGATGCAGTTAAATTAGGATTGGAATTAAAGAGCGAGAGAGTAACCTAT
GATCTAGTTTCCGGAACCCTACCCGAAGATACTAATGAAGGGTTAACTAATAGCTTTGTA
CCTACTTTTTCTTATGATACTCGTGATAATGTATTTGAACCTACTTCCGGTTGGTATCAT
AGTTTTTCTTTAGAAAAAGCGGGAGGATTTTTAGGAGGAGATTATAACTTTACCAAATAC
AATTTAACTCTTAGAGCATATATTTCTACTAAGTTTATTGGAGACGTAGTCGATATCGGC
AGTGTTAAAAAGATAACCGATAATTTAAGCAAGGGGGTATTAGCTCTCCGGGCTATGGGT
GGTATGGCGGATACTGATTTACCTTCTTTTGCAGCATATCAAGTAGGAGGAATGAATACT
TTAAGAGGTTATGATTTAGGTGAATTTTCCGGAGATAAGTCTTTGGTATTTAATGCGGAG
TACAGATTTCCTTTAGCTGAAAATTTCCAGGCAGTGCTTTTTGCAGATTGGGGTCAAGCC
TGGGAGATCGAACAAAGCATTAATTTAGAAGATTTAAAATTTGGCAGGGGAGTAGGTATC
CGTTTTGATACTCCTCTTGGGCCAATTAGATTAGACTATGGAATCAATGAAGAAGGAGAA
GGCGAAACTTACTTTAGTATGGGGCATACTTTTTAAATAGTTAGCTGGTTAGTTGGTTAC
CTGGTTAATTAGTTAAATAAATATTCACTAACCATTAACTAATTAACTAATTTACCAATT
TACCGATTAAATTAGTCGTTAGTATATAATATAGCGTATAGCGGGTAGCGTTTAGCGTAT
AGTTGTGAGCTGCAAGTGTAAGGATAAGACAATAAAAAAATACTATATTCCGTGTAAAAT
TAAGTTTTCATTTATCGGTCTTCAGCTAATAGTTACAAGTTGCAAGATGCAAGTGTTTAC
AATTTGCCAATTAAATCTAATTCAATAATCAGCAAGTTGGCCGGTTAGAAAGGAAATTGC
AAGACTAGTTTTTAGTTGGTGTTTATTATGCTCTCTGTCATTGCGAGCTCCGATTTATCG
GAGCGTGGCAATCTCGCAATGACAAAAACTTATACGCTAAACGCTATAATACGAGATACG
ATTTACTAGATACGAGATACTAATTTTTGACGCGATAACTAATTAATATATTAAGGAGGA
AAACAATGCAAGTAGCAGAAAAAAGGATAGGGAATAAAGCAATTTTTATTCTATTGTTTA
CAGTAGTAGTCTTTTTATTTTTAAGTTTTCAAAATATTGAGGCAGCAGCGGGAAAGGTAG
GTTTAGTAAATCTGGCGGAAGTTATATCTAACCATCCTTATACCCGAAACATTAATCAAC
TTAGTTTAAACTTACGAGAAGAACTTCAAAAACGCCAGGAAGAATTAAATAAACAAGGTA
AAGGACTTGATGAAACTGGACTTAAAAAGTTGGAAGATAAATTTAATAAAGAATGGTCAC
CAATTAAAGAGAAGATCCTTGCTGAGATAAAATCATACCAGGCAGCTCGTTATTCAGATA
TTATTGAAGCAATTAAGGCAGTAGGAGATAAAGGGAAATATGATTTAATATTAAATAGTG
AGATAAAAGTGCCAGCTGGGACCGATATTTTAAATTATCCTATTGCTCTCTATGGAGGAG
AAGATATTACTCAGGATGTAATAGCAGAGATTAATAGGAAATTAGAAGAAGAACAGAAAG
AAAAAGATAAAACACAATGAAACAAAAATTATCCATAGGAAAAATTTTAAATCTTTTACC
CCATCGTTATCCTTTTTTATTAGTAGATAAAATATTGGAGCAGGAAGAAAATAAAATTGT
AGGGTTGAAAAATGTAACCATAAATGAGCCCTTTTTTCAGGGACATTTTCCGGGGCATCC
GGTGATGCCTGGAGTTCTCATACTTGAAGCTATGGCTCAAACCGGTGGAGTACTGATGTT
CTCCAAAGAAGAAAACAAGGGGAAGATTCCCTTATTTGCCGGTATCGATAAGGCTCGCTT
TAAAAAACCTGTTTATCCCGGAGACCAATTAATAATTAAAGTAGAAATTGTAAAGATGGT
AAGAGGAATTGGTAAGGCTAAAGCAAAGGCCTATGTGGATGATAATTTAGTAGCCTTTGC
TGAGTTAATGTTTACTGCAGTTTGAATTTAGTTAGCTGGTTAGCTAACTGGTTAATTGGT
TAGTTAGTTAAGATAAAAACTAGTTAGTCGGTTGGCAAGTTACCCAATTTACCAGTTAAT
GGAACAAGCAATGCGGCCCTACTTACTGAAAACTGAGAATTAAAAACTGTAAACTAATTT
TCTTTATCTAAAAACTACTTTGTATCTTGCATCTGTGTTCATAACCAGCTAACTAAGTAA
CCAGTTAACCAACTAACCAATTTAAGGGAGTTAATCGTGCAGGGAATAAGGACAGAGAAT
TTAATAAAAATTTACCGAAAAAGACGAGTGGTTGATGATATTAGCTTGGAAATTAATAAA
GGTGAGGTAGTAGGTCTTTTAGGGCCAAATGGGGCAGGAAAGACCACTACCTTTTATATT
ATAGTGGGCTTAATAGCTCCGGATGAGGGAAAAGTATCTTTTAATAGTAAAGAAATCACC
AAAGTTCCTATGTTCCAAAGAGCCAGGATGGGCTTGGGGTATTTAGCCCAGGAACCCTCA
ATCTTTCGTAAACTTACCGTAGAAGAAAATCTCCTTCTAATTTTAGAATCTTTGGGAGTT
AAGAGAGATGAACAGAAAGAAAAATGCTATTCATTGCTAAAGGAGCTGGAAATAGAACAT
CTTGCTGATTACAAAGGATATATGCTCTCCGGAGGAGAAAGACGCCGGGTGGAAATAGCC
CGAACTTTAACCAGCTCACCTTCTTTCATGCTGCTTGACGAACCCTTTACCGGAGTTGAC
CCTATTGCGGTTTATGATATTCAGGAAATAATTTCTTATCTAAAAAAGAAAGGGTTAGGA
ATATTAATTACCGACCATAATGTAAGAGAGACCCTTAAAATTACCGATAGAGCTTATATT
ATGCATAATGGGAAAATACTGACTTCAGGAACTCCCCAGAAGGTAGCCAATTGTGAAATC
ACCCGAAAGATCTATCTGGGGGAGAGATTTAATTTATGAATTAGTTAGCTGGTTAGCTAG
TTAATTAGTTAATTGGTTAGGAATTTACAAAAGAAAGAAATTAATAATATAATAAAGGGA
AATTTATATGTCAACTGTAAAATTATTTGAAGAACTGACTATTTGGCAGGAAGCAAGAAA
ATTTACTATCAGGATGTATACTCTAACTAAAAGGTTTCCAAAAGAGGAGTTGTATGGTTT
AACTTCGCAAATGAGAAGAGCTTCAGTTTCCATCATGTCCAATATTGCTGAAGGATTTAA
CAGAAGATCAACAAAAGAATTTATAAATTTTTTAATAATATCTCGAGCTTCGATATCCGA
AGTTCAAAACGATCTATACATTTCTCTAGACCTAAACTATATTAATAAAGAAGAGTTCAA
AACTATTTATAATCATGCACAGAAAATATCTATGTCAATTAATAAATTGATTACTTATTT
AAGATCACAAGTAAAAACTTACCCAAAAACAACAAAAATTAATGAACAAATTCAACAGTA
TTTTTAAGTATTTTTAATATTTTTTGGTTAGAAAATCTGGTAAACTAACATTGACCTACT
AACTAATTAATCCGGTTAACCAGTTAACCAACTAACCAGGTAACGACTAATTGGACGACT
GAAAGGAGTCCAAGAAAGACATGTACAGTTTTATTTTAATTTCTACTCTTATTATAATCA
GCGGATTAATCGCCTTTATCGGTGATTGGGTAGGCCTTAAAATAGGTAAAAAAAGAGTAA
CTATCTTTGGCTTGCGCCCCCATTATACAGCTATATTTATTACTATAATTAGTGGTATTT
TGATTGCCATCATTACAGTAACTATACTTGCCATTTCCTCCAATGATGTTAGAACCGCCC
TATTCGGAATGGAAGAATTAAAGGAAAAACTCTCCAACTTATCCCGGGAAGTAGAGTTAA
GAAATATGCAGCTATCTTCTGCCAAAGAAGATCTAAAGGAAAAAACTACTCAATTACAGG
AAATAGAAGAGAAATATCAGAAATTATCTGAAGACATAAAAAACAAAACAAATCAATTAG
AAGAATTATTGATAATTAGAGAAGGATTGATAGAGGAAAAAGGGAAACTGGATAAGGAAG
TAGAAGAATTAAATGCCACCATAAAAGCCCTTTACTCTGGAATTGCCTGGGTTAGAGAAG
GAGAGGTTATTTTTGGGTCGGACGAACAGATTGCGCTGACTATTATTCAAGGACAAAGGC
CGATTGAAGAAATAAAGAAAGCTCTATTTAAATTCCTAAATGAAGCTTCCAATAAGGTAT
TAGCTATGGGTGCCAAAAAAGATGAGCGTACCAATCAAGTATTTATTATTTCTCAAGAAG
AATTTGAGAATGTAGCACAGAAGATATATGACAGTGATAAAGAGATGATAGTAAGACTTT
TATCTTCTATAAACGTGATTAAAGGAGAACCTATAGTAGCACATTTTAACATCCTGGAGA
ACAAGTTAGTCTTTAAAATAGATGAAGAAATTATTTCCGAGGAAATTGAAAGTTCAGAAG
TTTATAGTGAGGTGGAAAAAAAACTTTTATCTCTTCTAAGAAAAGTGAATATTATTGCCG
TGAAAGAGGGGATAATTCCTGACCCTAAAACCAGTTTTGTAGGAACTATATCCGCAGTTA
ATTTATATGATACAGTTAAAACTATTGTAGAATCGGGTACAACAATGAAAGTTTCATTAA
TTTCGGTTTACGATACCTGGAGTACGGGTCCCCTGAGAGTGAGGATGGAAGCCAAACCCA
TTTCTTCTTTAAACCTCTAACTTCTAAATTAGTCGTTAGTTAAAATACAAGATAATTTGG
TTAGCTAGTTAGCTAGTTAGTTGGTTAACTGGTTAAAAATACAAATACAAGATGCAAAAC
TGGTTTTCAGTTTACAGTGAATAAAGGCTTTTTTAAACTTGCAACTCGAAACTTATCACT
TGCCACACATTACTTATTACTCATCACTTATTACTGTATTTTATTCTGGCTTCTGGTTTC
TTCATTGTATTTTCTTAACCAACTAACCAGTTAACCAACTAACTAGCTAACTAAACAGAT
ACAGATAGTGTAAAATTTTAGTAGGGGGTTTTGAAAATTTATTTGACATTATAATACAGT
AACAATTATAATAAAAGCAATAGAACTATAATATTATAGTGGATTATTTATAAAAAACAT
TGTGTAAAATATGCACCTGTGGAAATATTAAATATTTTATAAACTTTTTTAAAATATTTT
CAAAAAAAAGAAGGATTTTTAAACATCGATGTAGTATATATACATGATATGTAAAAATGA
TATACAAGTATATCATCTAAGATTGGTTAAAGTAGGGAGAAAGGAGGTGAAAAAATTCTT
GGACCTGCTTTAATTTAAATAAAAGATGATATAAAAACCAGTTAGCAATTTAAAAAGAGA
AAATATTAGTGAGGGAACTTTGGATACTCAATTAATAGATACTCCTTAAAATAAAGCTGA
CTGGAAATATAAAAAAACCAAGGAGAAAAAAATGAAAAAATTAGCATTAGTATTAGTATT
AGTTTTGGCTTTCGCTCTTCCTGTATTTGCTAATCCTTTTGTAGATGTTCCTTTAAATCA
TTGGGCATATGATTCAGTCCAAAGCTTAGCCGCAAAGGGTGTTATCGTAGGTTATCCTGA
CGGTACCTTTGGTGGAGCAAAATCTCTAACTCGTTACGAATTTGCTGAAGCGGTAGCCAA
AGCATTGGCTTATGTTGAAGGTATGGACTTTGCTTCCGCTGATGATGTAGCAATATTAGA
GAAATTAGCCATCGAATTTGCTGACGAATTAGCCAGCTTGGGCGTAACCGTAGCTGACTT
AGAAGCTTCCTTAGGTGCAAACACAGAAGCAATCGCTGCCTTAGAGACAACCGTAGCCAA
ATTGGATACCTTCTTTGAACCAGTTGTGATAAGTGGTGACTTTACTGCAAGTTATGAAAA
GGTTGTAGTTCCAATGGCTGCCGCAACTTTAACAGATGACACAAACATTAATATTGAAGC
TACCATTAATGATGAAACTACTGCTGGTATTTCTGTAGAAGTTGAAGACATTTTCGGTGG
AGCACCTGTAGTAACCTGGGGTAGTTTCTTTGTTGACTATCAAGGTGCAGATTTACAATT
GAGAGTAGGCGAAGTTGAACCAGCTACCATAGGATTGGGATTAGTATATGACTTTGATAC
CCTTGAAGAATTTGATGGATTCTTAGCTACCTGGGTTTGGGATACCGAAAATGATCTCGG
TAACTGGACTCTATTTGGAGACGTAGAAGATTACTATGTGGCAAACGTTGGCTTTGCTCT
TGGCGATGAAGATGAAGTAGCTGTTGGTATTACCGGTTCTTACGATGTATTAGCTTCTGG
TTATGCTGGTAGTTTAGACTTAGCATTTAACTTGGGCGATGAAGATGAAGCAGCTATTGC
TGTTGAAGCCGGTGTATTCTACGGTACCGCATTAACTTATGCAGGCGCATTAACTCTTGA
TACTGCATTAGACGACCTCGGTTTGGCAATAGATGCTCATTATGTACAAGCTGGATTTGT
TCCATCAACTGGTGGATTTACTGCTGATAGATTTGGTGGTGGTATAGAAGCTACTTATCC
ATTAACCGACGAAGTTGGTGTAACATTAGGCTGGACCTACGATATGGATACAGCTATGGC
AGTCCAAACTCATGAAGCAGAAGTAGATTTACTCTACACAGTTGATGCTGATACCTCAGA
AACTGCAGGATTAGGTGTTTCTTATGATGTGTTATTGACCACAGCTACCATAGATGCTAA
CTACATGAACTATCCATTAGCTGATGATTATGTCTTAAGCGGTGCAGTTCAATATGATTA
TCCTGCTGCTACCTATGCCGGTGTAGCTACTTTAGAGTATGATTTAGCTGAGGATATGGA
TCTTACAGTAGAAGGAAGAGTTGATAGTGATAGTACTGCTTTCTGGAGTGCTGAAGTACA
GTTAGCTTATGCTTTAGCTGAAAATACTGACTTAACCGTTGGTTTTGAAATGAATGATTG
GGATGATGATATCAATGATTATGGTGATATGGTCATTTCTGGTACTGCTGGTACTTTAAC
CGCAGAACTCGCAGTAAGCTTCTAATTGTAAAAGCTTAGTGTGATTTTCCAAAATAACCC
TCAGAAATTTTTCTGGGGGTTATTTTTTTTTGGGAAAATATTTGCGGAAATTAGAGAATC
ATATTATAATCTAATTAGTTATTTGGTTAGTTGGTTACTTAGTTAATCGGTTAAGAAAAA
AATAAAAATAAAGATTAAGACTGTTAGTTGTTTTAGTAGTTATTTAATTTATTTGTAATT
TATTTACAAACTAATTAACCAAGTAACCAACTAACTAACAGTCTTTATATCTTTATCTTA
ACCAATTAACCAGGTAACTAACTAACCAGCTAACCAATAATAAAGGTAGGTGACCTTAAA
TGTTATTTAAAAAATCATTTTCTCTTATTTTAATAACAGCTTTTATCTTCACTTCAGTAT
TAGCTCAATTTTCCTGGGCGGCCGAGGCCTCTCAGGCGACCTTATTGGAAGATTTATCGC
AGATAGAAATGGCTATCTATGGAACAACCCAGGAAAAACCTTTAATTGAGCGGGTAGAAT
ATTTAGAAAAAGAATTAGTAGGCCGAACTCTCCCCGGAACAATTACTAGTAGAGCAAAAC
AGCTAAAAGAATTTATAATTTCGGGAACCCCGGAAGACCCTTCCGTAATCTTCAAAATCA
ATGCCTCTCAGTGGATATTAGAAGAAAAAATTACCTCGGAACCTTTAATTGTTAAAATAG
AAAATTTAGAAAATGTGTTATTTGGTAAAACATCGGATGATGTCCTGGCTATGAGGGCAG
AGAGTATTTTTGGAGTTTGTTTCAAAGAGGGTAAACCGCTGGTTGAAGAAGTGTTAATTC
CTGCCGGGACCTTGGTACCTATCCGTTTTTTAAGTGCTCTAAGCTCTAAAAATAATAAAT
CCGGTGAAACATTTAATTTCCAAATAGCTGAAAATGTATTTATAGATAATAAATTAATTA
TTCCCGCCAATTCTGAAGGGGTAGGCGAAATAATTAAGGCTAAGAAAGCTACCCTTTTAT
CTCGACCCGGGAAGTTAGAGATAGAATTTAAATCAATTTCAACTTTAGACGGGACTTCTC
TTAGTTTAATATTAGGAGAAAAGGCAGAAGAAGAAAATAAGAGATTATATGTAGCAATAG
GAGCAGGAATTTTAGGATTAATTATCTTAAGTAATCCCGTGGGATTAATTTTTGGGGCTT
TAGTCCCAGGTAAAAATGTAAAAATAGAAGAGGGAAGCGAAATGTTCCTGCAGGTTAAAG
ATGATACTACGGTAATAGCGTTGGTACAGTGAATTAGTCGTTAGTGAATAGTTAGGAAAG
AACAAAGAATTTTGTGAACTGAAAGTCAGAGGCCAAATCAGTATATAATATAATGCAAAA
TATGTAGGGGCAGACCCTGTGTCTGCCTTTTTTTTACAGTTGGCCAGTTAAAATACAGGT
TGCAGGTTGCAAGTTAGAAGTAGGGGCGTATTGTATAGGCCCTCAATAATCTATATAAAA
CCGGAGGACAGGCGTCTCGCCTGCCTATGTAAATGTAGGGGCTTGTTTCCTGTCTGCGTG
CGTACACGCACAGGTAGATATCAAACCCGTCTGTTTTTCCGTCATTCCCGCGTCTCTTTA
TGTCATTCCCGCGAAAGCAGGAATCTAAAGCATTTCTACCCACATATATGAATTAAATTA
ACTGGTTAACCGGTAAACCGGGTAACCAGATAACTAATTAACTAACTAACCAGCTAACCA
AATTAATATTCCACAATCGTAAAAGGTGAATTGTTGGGGTAGACTTGCACATCCTGGATA
ACTCCGTAAGAAAAAACCCAATCTCTTACATAAAGATATGCTTCCTGTAAACTGACTTGT
GTATTAAAGTTAGTATCTGCCGGGTAACTACCGGAATAACCACAACCATCACATAAAGCC
ATGGTAAATACTCCAAAAGGGTCGCCTTCTTCTGGTTGTATTTCCCAACATTCCTGGTAG
TAATGGCAAGAAGTCAAAACTTTATATTTATTAGTAGTAAGCAGTCCTTTGGATTGGGCT
TGGGAAAAGACGTTAATAACCTCATCATTAAAAAATTCTAATTTTTCTTTAGAGGCTGCT
GTTACATCTATTGCTTTTCCAATAAATCCGCCTGAATAACAAGAATCAAGGAAAACAATT
TTTATACCTGGAATTGCGCTTAAAGCAGCTTCTAATTCATCTATACTGATATAAGTGGAC
ATAGGCGCGTAATAATTTGCTTCAGTTGGACAAAGATAGGAAATATTATTTCCCCAAATT
CCGTGGCCACTAAAATAAAAATAAGAAATATCATTATAATCTGCTTCAGAGAAAACATTG
GCAATTCCCTGCAAGATGGCTGATTTTGTAGCAGACCAATCAGTGGTATACCAGATTTCC
GAAAATTCGGTATTTGATGTCCCAAATCGACATTTGCTAAGAGTATAACATATTCTGTTT
ACATCATAAGGCGGACCGGGAAGGTCGATATTCCCATAACTATCGGGGAAGTAGGTATAA
TCCCCCACCCCCACGCAGTAAGCGCGGTATATTGTCTTATTAACAGTGATGGGAGGTGAA
GTGGTTCCCCCGCATCCGGAGTGTAATAATGAGCTTAACATTAGAATCGTCAGCAAGATT
AAAAAGTTTTTATTCAGTAATCTTTGATTATGCATAATTCATAACCTTTATTTATGAAAT
ATTGTTGTCTTATAATAACCAATATTCGATAGTATTTCAAAAAACCTCTTTTCTTTTTAG
AAAAATATTTATTTAGGAAAGGAAAGACAGACTACTTTCATCCGAAAAATATAGATTAAG
AGCAGTCTGTCTTTTTTAATTTTTTCATACTTAATTCTTTGTTATATTACTTTGTAGATA
TCCATAAGATTGAGCTAAAAATCAAGGATTAAGATATACATAATTTACCCCACCAGCTAT
GTATTGTGTAGCAGAATCATAACCCCAAGTCCATCCCCAGGTATCAATTGCTTCGAAGAA
ATGAGTTCCTATGGGAACGTTGAATAGTGTATAAGTACCTGGTGCAGCTGACCAGAATTT
TTGGTTGTAATCCATGTAAATGTCATATACCCAACCACCTGTAACAATAATGTAAACTGT
TCCTGTGGTAGGCGCACATCCTGTAAATGCGAGTGACAAAAATGCAATTACTACTAATAC
TAAAATACCTTTTATTAGAACATTCTTTTTCATGAAAATTTACCTCCTTTGGTAAGTTGT
TTTAAATTATCCTCCTTTCTTCAATTATTTTATTATACATGTTATATTATGTTAATAATA
CATTTATATTTATATTTATAATACCATATAGTTTTTAAAAATCCTTCTTTTTTTTTAAAT
TTTTTTAAATTTTTTTTAAAAACCATTTTTTAGACGCACAATCTGCCTTGGAAGTTGTAT
TTTTTATATTGCTAAACCGACCGGTCAATTAATTTCCTAATCTTTATTTTTATCCTAATT
GGTAAATTAAATAATCTTGTATCTATCTTCAGTATTTTCTTCACTATATTATATACCACA
TACTATATACTAAAATAATTGGGCAATCGGTCAATTGGTCAATTGGTGAATTGGTCAATT
ATCTATATTTTTTCGACTTCGTATCGATTATATGCTATATTATTTAAAATAACAAAAAAT
AAATTTGCAATGTCGGTATAAGTATCCATTTTTATTTTTTGTCGTTGCAAGGAGCATCGC
AAGCCTGCCCCTGCGAAAGCAGGGGAAGCAATCCTAAACCGAGATTGCCACGCTCTGATA
AATCAGAGCTCGCAATGACAGAGAATATCATAAACTAATAGCTAATGAATAAAAATCTAA
AAACCGTCAACTGATAACTTATATTTAATACTAACGACTATATTGACTGGTTAACTGATA
TTTATCTTAATCTTAACCAGCTAACCAACTAACCAAAAAAAGAGGAGTAACAATTTATGA
ACAATAAATATATAATAATTTTTATTCTAATGATCTTATCCATCGGTCTCACTGGTTGTT
TTCTATTCCCGCCGATTAACAACACTACTGAATGGACAGTAATGATTTACCTTGATTCTG
ATAATAATTTAGAGAGTGCTGGTATCGATGATATTAATGAAATGGAAATGGTCGGCTCAA
CTTCTGATGTAAACATTGTAGTTCAGGTAGACCGAATCCCTTATAGTGTATTAGCTGCCA
ATAATGAAGGTTATGCTGATGATATATCTAATGGCAATTGGACTAATACTCGAAGGTATT
ATATCACTCAGGATTTTGACGCGGTTCAGATAAATTCTCAATTAAAAAGTGATTTGGGTG
AACTTAATATGGGTGACCCTCAGACCTTAGTCGATTTTACTAATTGGGCAGTAACTAATT
ACCCGGCTAAAAAATATTTGCTGGTAATCTGGAATCATGGAGGAGGGTTCCGATCCTTAA
ACCTCACCAAAGATATTGCCTGGGATGATACCAGTGGAGGAGACAAAATAACTATGCCCG
AGTTAGAATATTCCCTCTCTGTCATTAATGCTCAAATGGGGAAAAAGATTGATATTGTGG
GAATGGATGCGTGTTTCATGGCTATGACTGAGGTGGCTTATCAGATAAAAGATTATGCCG
ATATCTTGGTTGCCTCAGAAGAGAATGAACCTGGAGATGGCTGGCCTTATGATACCATTC
TGGGAGAATTGGTGGGCAATCCTCTTATGCCTGCAGAGCAATTAGCAGTTGATATTGTTA
ATAAATATATTTTTTCTTATCCTTATGCTAATGTCACCCAATCAGCAATTGACCTAAGTT
ATATGGATACTTTGACTGATCAGCTATCCGCTTTAGCCCTAACTATAATGAGTGATAATC
TGACACCAAAATATAATTACTTAAATGCTGCTAATTCCAGTCAGTATTATGGTGATTGGG
ATTTTATTGATTTATATGATTTTTGTAATCAATTATTAGCTTATTCAAATAGCCTTGAAG
TCAAAAACATTGCCTTAAACATTCAACAGACTTTAAATTATGCAGTAATAAAATCGGGAT
ATAGTGGCGGAAGCGTAAGTGGCTCCAAAGGCCTTTCTATCTACTTTCCCTATATTGCTT
ACCATTATTATTATAACTATACTAATTTTTCTAAAGATACTTTATGGGATGAAATGCTTT
TATCTTTGGGACTTTAATGATATTATTATAATATGCTTAAACAAAGATATTCATGGATTA
TTTTAATAATAATTCTGGCTGTAGCCCTTTCTTTTTATTTTATTTATAATAAGGGGAAAG
ATGGGGGTACGGTTCAGACAGAAGAAGAGATTGAAGAATTTGAGGAAGAAGATATCGAAG
TAAATGAAGCCCCGGTTAAAATAGAAAAAGGGACAGTGGTAGGAGTTAAAGCCGGGGAAA
AAGAATGGGAGATAGAAGCCGATAAAATATCTTTAGCAGAAGACAGAAAAAAAACTATCT
TTGAAAAAATTAAAAAAGCGGTTATCTTTAAAGATAATGAACCATATCTAAATATTAAGC
TTAATAAATGTATTGCCGATATGGGAAGCAAGAGCATGGAATTGGTGGGAGAAGTAATTA
TCGAGACTGAAGAAGGGGATATCCTAAAAGGGGAAAGGTTTTACTGGGATTCGCAAGAGG
AGACCTTAGCCAGTCTGGAACCGGTTGAGCTAACAGTAAAAGAAAATAATATTACCGCCG
ACTGGCTGATGAGTGATGTTGAACTAAATAAACTTGAATTACAGGGGAATGTAAAAGTAA
CTTTTAAAATCGAATAATTTCACTTCCTGTATTTCTTATCTCTAATTGGGCAATTAGTGA
ATTAATTTCCTAATCTTTATTCTTATCTTAATCGGTCAATTGGGCAATTATTTAATCTTG
TATTTCTCATCTTTAACTGGCAAACCGGCTAACTGGGTAACTGGTTTTTATCTCTATCTT
AACTAGCTAACCAACTAACTAAATTGAAAGGAGTTTTTATGCACAATGAAAAATTGTAAA
AAATTCTATTTTAATAGGTTTCTATTAACATTTATTAGCTTATCTCTTATTATATTTTTA
TCATTTTGTGCTTCTGCCCAGGAAGAAAAAAAAGAATCAGTAGTAAATATTCAGGCAGAT
AATGTAACTTATGATAAAAGCACGGATAAGATGATCTTTAAAGGCAATGTCATTATCACC
CAGGAAGATATCACTCTAACTGCTCAAGAAGCTGATTTTGATGTAGATAAAAAGATTGGC
CAGATAAAGGGTAATATAAAATTAGTCCAGAGCGATATCACTATTACCGGCGAAACCCTT
GAAGCTTTTCTCAATGATAAAAAATATATCTTTCAAGAAAAAGTAATATTGGTTCAGGAG
CGAAAAGATAAAAAAGACAAAGAAGACAATATTACCTGGAATTGTAACAACTTGGAGATT
TTTACTGATACCCAGGATTTAACCGCCACTGGAGAAGTAAAGATTTTAAAGAAAGATTAC
ACCATCACTGCTGAGGAAGCAGTTTATAATGATAAAGAACAGAAAATAACTTTAGTGGGG
AAAGTAAGAATAGAAGAAGAAGCCGGTAGATGGATTACTGGCGATAAAGCCGTCTTTTAT
ATTGACAGCGAAAGATTAGAAGTAGAAGGAAATGTCCGAAGCGGCATTAAATTAGACTAA
AGTTTCCCAAAGGTGCCTGGCACCTTTGGGAAACTTTAGTCGTAGAGAGGCGATTTTATG
AGAATTATGAAAGTGAAAAGAGCGATAATTATTTTATTGATAATAGGAATAATGGCGGTA
GTAGCCGGATGTGCAAGATGGCCGGAGGGACCGGGACCAGAACCTGGGGAAACCGAGTAT
CAATTAGAGATTACCGTGGAAGTTGAAGGCGTAATCGATTCTAGCAACGGAATATATTAT
ATAGTAATGGATACCGATGGAAATTCAGCTACTGGGCCAGGATATGATATTTTATCTTGG
GATGATAGATTTTATTATATTAAATTAGAGGATGGATTCTTTTATTTTGCTCAAAAAGAA
GAAGGCTCTCCAGAACTTTATTTAACGGATAATTTAATCAGTGGAAATAAGATTCAAGTA
ACCATAGCATTAAGTGATTTAGAATATCCGAGCAGTGTTGACGTTAATGTTATTGCTACA
GATTTAGATAATAATACTTATGATTCTTTAGATGAATATTTTACTATAGATGTTACTTAT
AATCCATCGGAGGAGGTAGAGGATCTGCCGCTAGGTGATTCAGGAGATGGAATAGATTTT
GATATTATAAAAGTAACTGCCGAAATAATTATCCCTTAAATAGGATCCGGTTAGAAGGAT
AAATTTATAATGATTAAAGATAAAAAACTTCCTGAAAATATATTAGAGATTTTACCTGAA
GTAAATAATTTCTTAGAAAATTACTCAAAAGTAGTCTTTGCTTATCTTTTTGGTAGTCTT
GCTAAGGGCAAAGTTAATCCCCTTAGTGATATTGATATAGCTTTATATCTAAAAAAAGGA
ACAAATTTTGCCAGAGAGAAGATGGTTATTTTAAAAAAGTTGATAGATATATTTGGTACC
GAGGAAATCGACCTGGTTATACTTAATATTACACCTCTCACTCTTAAGGCAAGGATAGTA
GGGAATAAGAAAATATTGGTAGACAAAGATCCATTTTTAAGGCATTCTTTTGAGTCTTTA
GTCTTGAGGGAGTATTTTGATTTTTCTAAGAAAGAAGAGGACATTTTTAAAAGGAGGTTT
TCACTTGGTAGATAAAATGTTAATAATGAGAAAATTAGCTGAGCTCGAAACTTATATTAT
ATTAAACAGATACAAGAATATTCCGCTATAACGGTAAAAGAATATTCCAGAGATTGGAAG
ATTCAGAGAATTATTGAAAGAACACTTCAGATGATGATTGAGTTATGTGTGGATATAGCA
AATCACATTATTGCTGATAAAAAATACAGAATTCCAACTAGCTATAGTGATACTTTTCAA
GTACTCGAGGAAGAGGATATTATCTCTAAGAAGCAGTACAAAACGATGAAAAATATGGCT
CAATTTAGAAATATAATAGTTCATCACTACGATAAGATAGACGAGGCAATTGTAGTAAAT
ATTTTAAGACGGAATCTTAAAGATTTTTTTGAATACAGGGATTCTGTATTAAAAATTATA
AAATAATATTTCTAAATTTAATTCAAAAACCGACGAAATATCTATCTGTGAACATGTAAT
TGTAATATGGAGGCACAATGCATCGTGTCTATTTAATTCAATCGGCATGGCACGCCGTGT
CGCTACATTAACTGCCCAACCGGTAACTTGCTAAAAAAGTAGACAGGCGAGACGCCTGTC
TACTTTTTTATATAGATTATTGAGGGCGTATGCAATACGCCCCTATGTGTTGTTTTCTTC
TGGCTTCTATTTTCTTTTTTCTTTACAAGATACGATTCACGAAATACTAGATACGAATTT
GGCTTCTTTCTTCTATTTCCTTAACTAACTAACTAACTAACCAACCAACCAATTTATTTT
CCTCCCAAAGTTATCTTCTCAGTTGGAAAGGCCTTGATATAAAATTCCACCCAGATAGAC
TTAGTGGCTTGTTTATAATTTATAGTGAATTCCCGGCAATGGAGGTCGCGGGTAATTCCT
ACTACGCTATTAGTGAGTTTAAAATCATCTAAATCTACCACACCTTTATACTTGATTCTC
CAATCCTCGCTCAACCGTAGATCAAGTGTGGAATTTATCTTCTTAGTCCACTCCTTAGTA
TTTAGATTATAGGAGGAGCTAAAATTCATCTTCCAGTCGTCTTTTGGCTTATATTCTACT
TTTCCCACTAAATTTCCAAAATTTTCCGTAACAAAATTATAATTGGTAGATAAATCTAAT
TTAATTTTTTCAGAGGGCTTTAAAGTCAATTTCCCCTTAACTGTATTGGACAGAGGAGTG
ATATAGTCAAAATTAAAAGGAGTCGGACCTACTGATTTATTATAATTATAAGATAGAGTA
GAGGAAATGTAGGGGTTGTAAGCTGCCTTCAAATCCACTTTTCCTCCCACCAAATAGCGG
GCTTCCCCGGTCAAATAAACATCCTGCCGAAAAATTCCCGAAGGAGTCAAGGTTAAATAT
TCACCCAGCTCAAAGGGTCTCTTAACATTAATAATATATTCTCCGCGCCAGTTATCTTCT
TCAGTAGCTGCTTCATAAAAATGTCCCACTGAGGCATCAATATCATAAGTAATCTTAGTG
TCTCCGATAGCAGCGGCATTTTTCTTAAATGAGAATTCCGGCAAGCGGTCAATTATTTTA
GAAATATTTTCTCCGGTATAATTATCACTATCCAGGTCAAATCTCTTTTCAGTTGTCAAA
TTTAAGGTATAGCCTTCGCCCTTATATTTTAGTTCCCATTTCGGCTTTAATTCGCGGTCT
GCTACTTCCCAACTGGCCGGGTTTTTGTCAGTGTAAATCAAAGCGAGGGCTGAACTTAAT
TTATCATTAAAAGTATAATTATGGTTCACTTTAATGTTGCCATTGATACTCAACTCTTCT
TGCCCCAGTCCTGTACCACTAAAGTTATATTTTCCGGTAAGTTTAAGATTATATTTTTTT
CCTTTTTTATCTAAACTAAATTGTGATTTTAAACTATTACTGAGAAGTTCTTCTCCTGCG
GCCTTGCTTCCACTGTAACTTAGAGTTACCTGAGTTTTTAAGTCTTCTTTAAATTCTTGC
CCATATTTTATCTTTCCAGTTAAATTGATTTTTCCGCTATCTTTTTCTTTAATCTGATAC
AGATAAAGGGAGGTCTCTCCGGGATTATTCTGGCTTCCTATTTCCCAGGTATGTTCAACC
CCTGTGCCAATCCCTTTCTTTTCCAGCCAATCAATATAAAGTGTCCCATAAGATTTTTCA
TCTACATAATAATTAAAATAGGTCTTTATAAACCATCCGTCTTTACTATTTTGTCCTATC
TTGGGAAGAATAGGCTGCTGGGTTTTGCGGTCTAAGAAAATCAAGAAATAGGGAAGGGTA
ATAATTTTAGTCTTTCCTTCATACCAGGAGATATTACGAGCGATTATTTTGTCTTTGGGA
TAGATAATCATTTCTTTGGCGACTATACGATAGTGAGGTTCTTCTAATTCACAGGTGGTA
AAACTTCCTTCGGTAATTTCCACGGTTTTGGGGAAATTTTCCATTTTTTCTCCCCGATAA
TAGAGTTTTCCCTTGATGCCTTCCCCGGTTAATTCACCTTTTAATCGGAGTAAAATTGTT
TTTTTTGTCTTCCAGTTATAAGTAAGTTCTTCACAGTTAGTTTCGGTCTCATCTTGTTTA
AAGAGGACCTCTCTGGAAGCGAAGAGAAGGTGAGTGGTTAAATTAATCTTCAGATATTCA
GCCTTTACCTCGATATCCTGGTATTTAAGATGTACTCCGTCTTTAGCAATAATCAGGTCT
TCGCCCTCTATCTTTTCATAAGTGATATATTCAGCGATAAGGGAGATATCTAATTCTTCT
TCATCTTGTGATTCTTTGGTTCTTTCTTCAATTTCTTTTTCTTTTGTCTCTTCTATTTCT
ACAACCTTTTCATCTGTTTGTGCTTCCGCTATTTCTCCCGCCTTAATCGTCTCTCCGGTC
TCTTGAGCAAAAGATACCAGAATAAACCTGGAATTTTGATTACCCAGATTCAGGTTTAGC
CCTAAAAGTAATATAAATATTATTAAAAAAATTACTGCATTCTTTACTTTTCCGCTTTGT
ATCATATTTTATATATTTCCTTATAGGATATCTTTATCTCTTGTATTTTTTATCTTATAC
CCGGTCAACTGGCTAACTGAATTTTCTTGTATTTAATACTAACGACTATCCTAACCGGCT
AACTAATCTTTATCCTAACCAGCTAACCAATTAACTAATTAACCAACTAACCAAATTCAC
TTCTTCTCCGCCCCAAATATAATAATCCCTCCCAAAATACCAAAAATAATATTGGGTAGC
CAGGCCGCCAGAAACGGGATTAACATTCCTCCTCGTCCCATGGATCTGGTAGTGGAAAGG
AGGACATAATAAAGCAAAACCAAAACAATACTTAGGATTACTCCGGTAGCCTTGCTTCCG
CGTTTTACCCGTAAACCCAAGGGCACTCCCAGTAGAACAAAGATTAATCCGCTAAAAGGG
ATGGAATATTTCATATAGAAATCTACTTCAAAATTTTTAGTATCTGCACCTGCTTGTTGC
AAAATATCTATTTGCTGTCTTAATTCTTTACTGCTCATCTCCTGAGGAGTCCTCTGATTT
TTAAAGAATTTTTGCAGGTCTTCTTTAACAATAATATCTAAAGTTTCAAAGCTCATCTCA
TAGGTAATTTTGCCCTCTTCATCGTAATTATATATAGTCCCATTCTCCAGTTTCCAGGTA
TCAACCACCCACTTCCCTTTCTTGGCTGTTATCATTCGGGGAAATCTTTCCCGAGTCATT
TCATAGACCATAATATCCTGCATAATCATATTTTTTTCATCAAGCCGATTTATATAGAAA
TAGCGATTTTCAGCATCACGGAAAAAGACGTTTCGCCTGATGTTAGGAGGTCCCTTTTTT
AACACAATCTCCCGGATAATATTCTGGGAAATATGGTTGGCTTCGGGGACGATATAATCA
TTGATTATAAAAGCCAAAATACTTATGGCAAAAGCAGCAATTAAAAAAGGAATCATTATT
CTGCGCAGGCTTATCCCTCCTGCTCTCATAGCAGTTATTTCCCCATCTGTGGAAAGGCGG
CCAATAGCCAGTTCACTGGAAGCAAGTAAAGAGATAGGGAAGGTTACTACCAGAAATGCC
GGAAGACGATAGGCTAATAACTTGACAATATAGGGCCAGGCCACTCTCTTATTAATCAAC
ATATCCATTAACTCAAAAAGAGTTTGCATAATTAGCATAATGGTTAGGGCGGCAACAGCC
AGAGCCACAAAACTCATTACTTCCTTTACAATGTAGCGGTCTAATATCTTTGACCGCGGA
AACTTCCTAATTGATATATTTATAGCCATCACCCCGTACTGAAAATATTTTTATAAGTAT
AACATATTTTTATTTTTTACAAAAATCAAAAAAGTTGCCCAAAAGTGCCAGGCACTTTTG
GGCAACTTTTTTGATTTGCCAAAAGGAGGGTATCTATTATATAATCAAAAAAATGGGGAG
ATATAAAGTAAATAATAAATATGAAAGATAATATAATTAGAAAAAATATAAAGAATAGAA
TATTTTCTTTAATAATTCACATTGCTTTTTTTTTATTTTTTATTCTGATGGCCCAGATTT
TACCATCACACAGCAATACGGCTATTACCCTGGCTGGCAATGGTCCCGCTCTCTATTTCC
CGGAAGATTCCTGGGATTTTGGAGAAATCACTCCTGATGAACTGCCTACTCATATTTTTA
AATTTAAAAATATCGGAGACGAGGTTTTAATTATTAAGGGAACCGGAGTTAGCTGTGAAT
CCTGCATCGACCCTCTAATTTCTATCAAAGAACTTAATCCGGGAGAAGAGAGCGAACTAG
AAATTACCGTTAATTCTCTGGATATGATAGGCCGTTTTACTAAACGGGTTTACGTAGAAT
CTAACGACCCGGTCAATCCTCGGGCAGCAGTTACTGTTTCCGGGTTTATCAAAGAAAAAA
ATGAATCTGTTGTTCAGACTCCTTTTAAGGTAGGAATGTCTTATTTTAGCAAGGGAGAAT
ACGATAAGGCTATTGCTGAATTTGAAAAATCGATTGAACTAAATCTAAATCATACTGAAA
GCTATTATTACCTGGGGCAATGTTATCTGCAAAAAGGGATTATAGAATATAACAACAAAA
ATATTTTAAAAGCCTACAGTCTATACCGAAAGGCTAATAAGTTTGCGGAGCAAGTCATTC
CTCAATATGAAAAAATTATCGAAGACAATCCGGAAAATTTTAATAGTTATCTGAGATTAG
GCTATATTTATGAAACAAGAAGTATCGTCCCTTTTATTAATGAGTACAATGAGGCTTTGG
AATATTATTTAAAAGCCTTAGATTTAACGACAAGCTCTTCTTCATCTTCAGCAGGGAATA
CGGGAATTATTATTTACCTTAACGTCAGAATAGGATATGTATATTTTGAGAAAAAGAAGT
ACTCTCAAGCTATAGAATACTTAGAGAGCGCGATAAAAATGTCTTCCCACAATGCAGAAG
CTTACTATTATTTAGGATTATCTTATGATAAAATAGGGGAAAAAGAAAAAGCCCAAGAAT
TTCTTTCCCGCGTGATTGAACTCGCCCCCCAATCAGAGTTTGCGCAGGAAGCGAAAAAAA
AATTAAAGAAAATAAATAAAAAATAGTTATCCGGTTTGCCAGTTTGCCAGTTTACTAATA
TAATCGGTTAATTGGTTAATCAATAAACTGGTCAATTGTATTATCTTGTATTTCGCATCT
TATCCTAACTAGTTAACCAGGTAACCAATTAAATAGCTAACTAATTAACCAACAATGGAG
GCTTTTATCGTTGTTATTATTAATTAAAAATTTCAAAAAGATAAAAAATGACAAAGGACC
GTCCCCTGTCATTTTTTTAATATTACTATCTTTTTCGCTCCTACTTTTAAATGGCTGCTT
ATTTTCGCCTTTCTCTAAAGGCTCGGTAGAAGGGTATGTCTATGAAGAAACGGTTATTAA
TACCCGTCCTTTAGAAGGAGCCCTGGTTAGTATAACTGGCTCCTCCAATACTGCCCTCAC
AGATGAAGATGGTTACTTCCGGATAGATGAAGTAGCAATAGGTGCGCGGACTTTAACTAT
TAGCAAAGAAAGTTATATTACTTATAAAATATTAAGTGTTGTAATAAAAGAGGATGAAGT
TACTTTGATTGATAATGGTAATCCTATCGTTGTTCGGGCGGTTGATGACAAGTATCTCTT
TGATGGAGGAATTATCTATTACGATTCAGGCGAATATACAAATGCCCTCACCGCATTTCA
ACAACTGATTAGTGATTATCCTAATAGTCAATATGCTGATGATGCTCAATATTATATCGG
TTATATTAATGAAAAAAAATTGGGCTATTATATTCAAGCTCTCCTCGAATATCAAGAATT
AATTAACAATTATCCCGACAGCTCCTATGCTGATGATGCTCAGCTGGGAATAGGAAATTG
TTATTATGTAACATATGACTATTCTCACGCCATCGAGGCATATCAGAAATTGATAGATAA
TTACCCCGAGAGCTCTTTACTGGCTCTTAGTCAATACAGTATTGCTCAGAGTTACCGCAA
ATTAGCTAATTATGAACAAGCTATTCTCGAATTTACTAAAGTTATCGAAAACTATCCAGA
GAGCGATTATGCTGCTCCTGCCCAATATTATATTGGCTATTCCCATTATCAAGCACAAGA
TTATAGTCAGGCTATTTTAGAATTTCAGAAAGTTATAGATTATTATCCTGATTCTACCTG
GCCAGGTGAATCAGAAAGGCTTATCGCCCCTTGCGCCCAGTACTATATTGGCTGGTGTTA
TGGACAAAAACTTGGGCAGTGGAATGATGCCATCACTGCCTTTCAACTGGTAATCGATAA
TTATCCCAATAGTACCTGGAGTAACGGTAATGAAATTCCTCCGGATGCCCAATATCAGAT
TGGCTGGTGTTATGAGCAATTAGAACTGTGGTGTGAGGCAATTGATGCCTATCAGCTGGT
AATAGATAATTACCCTGGCACTTCCTGGTCTAATTTTGCAGAAGAGAGAATCAATGCAAT
AAGTGAAAATTGTCCTCCAAGCTAACAAAAAAATAGTATTTTGTATGCTGTAGGGCGTAT
ATCGTGAATAATTTAGAATTCAAAAATCAGAAGTCGGAAATCCAGACATGGGAAGATTAG
TTAACATATAGCGCTTAGAAGATAGGACTTGGATTTATCCGAACTGAAACGGGTTCGATG
AATCGAACCCCTACATTGAATAATTAAATAATTGGTGAATTGGTGTATCGGTGAATCGGT
AAATTGATTCATTGGTAAATTGGTGAATTGCTAATGGACGATCTCAAAATAATAGAATCC
TGTCTCCTGGGAAATACACAAATATTTTCCCGGTTAATAGATAACTATAAAAATATGGTC
TATAATTTAGCCTACCGAATGAGCAATAGTCCTCACGAAGCGGAAGATATTTCTCAGGAA
GCCTTCCTACGAGCGTATCAATCCCTTGCCCATTTTAACCCATCTTACAAATTTTCCACC
TGGCTCTATCAGATTACTCTAAATATTGTTAGGGATAAATACAAAAAAAAAGAGATAGAT
TATGTTTCCCTCGATACCCCAATAAAAACAGATGATTCGGAATTTTATCACCAACCCGCG
GATTTAACCAATAACCCGGAGCAAATTATTTCTCAAAAGGAGAACCTCCAGACAATTCAA
CAGGCCATCTATTCTCTACCTCTAAAATACAGAGAAGTTATAGTATTGCGTCACTTACAA
GACCTTTCCTATATTGAAATAGCAAATATTCTTAAATTGCCACAGGGCACAGTTAAAGTC
CGTCTCTACCGTGCTCGCGAACAATTAAGAAAAATATTAGAAAACAGTCGTTAAAATTTT
AGTTAGTTGGTTACCTGGTTAGTTAGTTAATGAATTAATATTAAACCAGTTAACCAATAA
ACCAAGTAACTAACTAACTGATAAGAGTGAAACTTTTTCATTATCTTTTCGTATTATATT
ATGCAAGCAAGAAATCATTTAATTAATAAATTTGCATTTTGTATTTATTTGTTTCTTGCT
AACGACTAAATACTAACGACTAACGACTAAATCATTTATATCCCGAGGTTGCAAAAATGA
ACTGTCAAAAAATTAAAAAATTAATAAATCCCTATATAGAACAGGTACTCGATACGGATA
TGACCAAGCAAGTTGATAAACACTTAAAATCCTGCCCGGCCTGTAACAAAGAATATCAAA
GATTAAAAGAGATAATTATTTCTTTGAATTCTTTATCGCTTCAACCGGCACCGGAAACCT
TTACTCAAAATCTAATGGCAAAAATTTCACGCGAAGAAGTCCAGATTCAGACTTCCTGGA
CGGACCGCATCAAAAAGAGAATTTCTATTCCACAGCTTTCTTTCCGTCTGGTCGGTGCAG
CAGCCGCAGCAGCACTAGTCGTATTTTTTGCCTTTACCTTTATCTTTAATACACCTGATA
CTTCTCCTATCTGTTCAGCTGAAGTGCAATTTTCTTTAAAAATTAGCAATAACAAAGCTC
ATACTGTGGCAATTGCTGGTGATTTCAACGGTTGGAACCCCCAAGCTAATATTTTAGAAG
ACCCCGATGGGGATGGCATCTGGACCGGAACCCTTAAATTAGAACCAGGTAGATATGAGT
ATATGTTTGTACTGGATGGGGAAAAATGGTTTCCTGACCCCAATGCCCTTCGTTACGTTA
AAGATGGTTTCGGCAACAGAAATGCTATTTTAGAAATAAATAGTTGCAACTCTACCTAAA
AACAGTATCGAGTATCACGTATCGAGTTAAGATGTAAGGGTTGGATTAATCCAACCCGTC
TGTTTATTCTGTCATTCTTATGAAGCTTGTACTCGTGAAAACAGGTAATGGGAATCAATC
TTGGTCATTGCGAGGGAGTGAAACGACCGAAGCAATCTCAAACGGGGATTGCCACGCTCC
CTGTGGTCGCTCGCAATGACTGAATAACGTGGTAATTAAACTATGACTCTATCAAAAAGC
AAAATTAAATTTAAATTAATATTATCTTTAATAACCTTACTCACGATATTCTGTTTTACT
ATATCTGCTTTTTCCGCAAATGCAGCAAATATTGATGAACAGTTAGAGCAGTTGAAAAGC
ATCATAAGTTCTTCTTCCTCTTATTCTGCTTTTCAAAGCAGAATGATTTTAAACTCTGCT
CAGGATTTACTCGAATTAGGAATACCTTTTGAAGATACCAAAAAAATTATTGAGAATAGC
ATAGAAGAATCATTCGATGCTTATAGTGTAAAGAAAGTCTTTGATGTGATATTGGAGACC
CAACAAGAAGGCTTACCCACTGAGCCCTTAATCAATAAGGTAAACGAAGGATTTGCCAAG
AACGTTGACAAGACTGTAATAATTTCGGTAATCTCCACCAAAGTGGAGAATCTAAAAAAA
GCTTCTATGCTCTTAAATGAGGCCCGGCAAGAGGGTCTTGAGATTAATGGCGAGGAAGAG
ATGGTTGAAATATTGGCTGATAGCCTGGAAAACGATGTGCCTCAGGAATCTTTGTTCTGG
CTGTTAAAGACCGGAACCACCGAAGGCAAAAATATAGAAGAGATTAGTGAAATAAGTGAA
GAACTGAGTTATTTAAGCTTATTGGCAACTGATTCAGGTTTATCTTCAGAGGAAATTTCT
CTTTTATTTAAGAAAGCTATAGATAATAGCAACAGTACCGAAGATATGTGTGAAAACATT
CAAAACAGTTTAGAGGCAGAAATTAGCACAGCTAAAATAGAAGGAGGAGAAGGAAAGCCC
TCTGCAACTTCAGATACCGGAACTCTACCTACTTCTACGACAGAAAGCCCGGTGGAAATT
GGAGAAACTCCCACTCAAGAGACAGGGGAAGCTCCTACCGAGACCGGTAGTGCACCTGAA
CCATCCACTCCACCAGCAGAAGAGACTCCCTCACCTCCGGAGAATTAATTTTGTCATTCC
GCACTTGATGCGGAATCTATAAGATAAGTAAGAATAACTATTTATCAGTTCTTTAAAAAT
TTAAAAAATGAAAATATTTTTCCTAAAAAGAAGGATTTTTCAACTAACATGTCGAATAAG
TAAAATAATTAACCAATTAACCTATTTACCAATTCACCAATTGTTAACAAGCTAAATAAT
TTTTATTTACTTAATTGGTCAATTGGGTAATCGGTAAATTGGTAAATCAACTAAATTAAA
GGAAGAAAATAAATATAAAAAGGAACGAAGAATGAAAAAAGAACACTTTGAAGTTATATT
AGAAGAGATGAATTCTAAATTTGACTTAGTATTTGAAAATTTTCAAAGCCTTAGAAATAA
GATAGATGAATATAATGTAGATTATAATAAACAAATTGACGGAATGAATGAATTTTTAAA
GAAAAGATTAAGCGTAAAAATGACGATTTGAATAAAAAGATTAAAGGAAATATCAAGAAG
ATTATGGAAACAAACTTAAAAGAGGGGAGAAAATGAAACTAATAAAAATAATAGCTGAGA
AGCATCCTGAGGGATATGTGGCATACCCTTTGGAATTAAATTAAATTTCCAAAGGATGCT
TGATCGTGTTAAAGAATTTAGATAACGAAAGTAAGGAGGAAGACGTGATTAAAAGGACAG
CAGCTATTGAAGAGATGGTTTTTGATGGTTTTAAGAAGTTATCAAAAAAACGCAAAAAAG
AGGTAGTTGATTTTGTTTCCTATTTGAAGGCAAAAGAGGAGCTTGAAGCGACAAAAGAGA
TTATTAAGGATAAGGATTTCCTGGAAAGTATCATGAAAGGTGATGAAGATTTCAAGGTAG
GACACTTCAAAAAATGGTCTGAAGTTAGAAAAGATGTATGAGGTCTATATATCTCATGAA
GCTGAAAAGCACTACAAGAAATTGGACAAAAGTAGCAAAAAAGGATAAGCAATTCTATAA
GCAATATTACTAAGGAACCACTCTCAGGATTACATATAAAGAAGCTTTGGGGCGAATTAG
AAGGAAAGTATCGGTATGCTATAGGTACTCTTAGGATAATTTATGAGATTGATAACAAAA
ATAAGATAGTGAGAATAAAAGCAATTAGAAGTCGAGGAGATGTGTACAAAAAGCTTTAAA
AGCTTTAATAAAGATTGACTGTAGACTAAAAACTATAAACTAAAAACTAAAAACTATTTA
AAATTGAAACTTTTCTTGACTTTTATCGTATTATTTATTAGTATTTGTTTAGTTACTTGG
TTACATAGTTAATTAGTTAATTGGTTTGTTAAGTAAGTTATCTTTGTTTTAACCAACTAA
CCAGTTAACCAACTAACGGATAATCTAGCTGATAAATTTCTTAATTTTCTATCTGGTCTT
TATCTTAATCTTTAATTGGATCTTTAATTGGTGAATTGGTAGATTGGCCAATTGGTCAAT
TTGTAAAAATCGTAGTTTCTTAACCCGTATCAGGTCGAGATACGGACAAGGGTTTATGAA
ATAAAAGGAGTAAAAACTCCTCTCATAAGCAGCGAGATTAAGAAGCTATTTTAAAAAACA
GAAATTAAAATTAGTTAATTTCGCGAAATTAAATAATAACAGATTCTTTTTCAAAAAACG
AAAGGAGAAAAAAATGAAGAAACTTTTATTAGTACTCTTAGTAGTAGCACTCGCTTCTTT
CCTCTTTGTCGGCTGTTTACCCACAACACCAGCTGAAGGCGAAGACGAAGGCGAAGGCGA
AGCAGAAATTTGCCCAACAGTTGCGGTTACATCACAAGTAGCAGTCGGAGGCAAAACTTA
CATTAAAGCTGGTACACAAACCATTACTGTAACCTTTGCAGTTCCAACCGAACCGGTATC
AGTATTTGTTGGTGGAGCAATCAGGGGTAATCCTGAAGGTGTACCTGACGACGCAAAAGA
AGTAGTAATGTATACAGCAGATGGAGGATTAACCTACACCGGGACATTTAAATTTGGTCA
AGGTTATACTGCTGGTGAGACTCAAGTAGCCTTTGCAGATTGTAATGAAGATTATATCTA
TGTATTAACCTGTGACGCCTGTGCTCCCTGCAAATATCCATACATCGTTGATGACGAGGG
ACCAGAAACTGAAATTGAAATTACCTCAAAAGCTTGCGTTTGTGAAGGTTGTGATTTAAT
CTTCAAGACACCTACACAAACAGAAGTATGTGGAGAGACTCCTGAATGTTGTGGTGATTA
TTGCTCAGGTTTTGCCAGCTATACTATAGATCTTTATCTAGAAGATCCTTTTGATGATTG
CTGTGACGTTCCTTGTGTCACTCCTGCTTACAGTTGTACACCAGGCGTTGCCTGCCCGGT
TGACTGCACATTATCTTGTTTACCAGCAGACACATATTATGTAGTTGTAACTTTATTAGA
TGCAGTAGGAAACAAAACCAGATATTATGCTATAGTTGTTTTAAATGCTGATTGCACATT
TACCGTTACAGAATATTCAGAGAATGTACTAAATGAATGTACTGATTGGACAGTAGAAGT
AGATACCGATACAACTATTGGTGTTTGCTTAGGCGCTGACTAAATAATCATTAACTAAAT
AAAATTATTTACTTGAGTATAATAAAAAAAGGGACACTTTAGTGTCCCTTTTTTTATTTT
GATTTTTTTAAAAGCTCATTTAAATTTTAATTGTTTTATTTAATTCAGTTTGTTATAATT
TATTTAATAAATTATTTAAGTCGAGGAATTATAGTAAAAATGAAAAACCACAATTTTAAA
ACAACTTACTTGTTTTATATGTTAATTGCATTTACCATATTTTGCACGGGATGTACTTCT
AATATTCCCCCCATTTTTCCTATCATAACCGCAGGACCTACCAGCGGAACACTTTTAATT
GAAAGCGGAGCTGAAACTACTTTTGACCGTACCCCTGCATTAACACTTTATTCAGATGGG
GCAGATTATATGTCTTTTAGTGGAGACGGCGAGAACTGGAGTGAATGGGTAGAATATAAT
TCTTTTTATGAAGGTTTTAATATGGTAGATAATCAAAATGGAACCCAATTTATCTCAGGA
TTAAAGTACATTTATGTTCGGTTTAAAGATGAAAATGGAAAATTATCTCCATCGGATAAC
CTTGCCTTTGATACAATTAATTTTGAATTTAAAGATTTAAATTCTATTAAAATAATTCCT
TCTGAAGTTACTATGACAATCGGTAGCCAATATACTTTTGAAGTAAAAGGTTATGATATT
GATGCAAACGAGGTCCCACTTGATGGTTCATTGGTTATTTGGGAGAAATGCTGTGGAGTG
GGTAGTCTCTCAAATACATCCGGACTTACTACGACTTATACTGCACCCACCGTTGCAGGG
GAGAGAGATATAATTGTAAACTGTGGACCGCTAAGAGTAGGGGCGAAAGTCATAGTTGTT
AATGAATTAAAAGATATTCTTTTGAAAGGGGAATAATTAAATGAAAAAATCATTACTAAT
TTTATTGGTAATTGGTTCGATTATTTGTTTGCTTGTCGGTTGTAATGCAGTAGCTCCACC
CATAAACGGAGGAGAAGGAGAGGGTGAAGGAGAAACGGTGGATAGAGTCGTATTCGTAGA
ATTTTTTACAGTCGGGTGCCCAAATTGTATAATAGCTGAACCAATCATTGAAGGTTTGGC
TGAAGAATATGATCGAACTGAAATGATATTAGTAGAAGAACGCCCTTGGGGAACACCGAT
AACTCCGGGAGCTAATGATAGATATGAATGGTACTTACCAAATGCAGCCGATAGAAGCAC
TCCTAATACTTTTTATAATGGCTCTAACCAGAGAGTCCATTATGGCAGTGCTTACTATAT
TTTTAAAAGTCCGATTGTTAATGAATTAGCAAAAGAATCTAAAATTAGTATTACTGTCAC
CAGAAGTGAAAATAATGGCACAACTGTCTTAACCGGAAAAATAAAAAATATAAGTGATTC
CACTTTAGACAACCTGGTAATAAATGGAATGACTTTTAGGGATTATTATGAATCAGGGCA
AAGGTATTTAGTGAAAGATATTTTTAAGGGAGTGGAAGAAGTTGGTGAAAGCCTTGAAGC
TGGGGCTGAACAAAATTATACCTTTACTTTAGAAGATGTTCAATGGGAAAACAATGATCT
TCACGGAGTAATTTTTGTACAAAGCAGTTCTACTAAAGAAGTTTTTCAGGCATCATACGT
AGAGTAAAATAAAAAAAATATTCTTTTGAAAGGAGAATAATTGAATGAAGAAATTTTTGC
TGATTTTATTAATGGTAGGATTAATTGCTTGTTTACTTGTCGGTTGTAATGTAACCACTC
CAACTGAAGGTGAGGGTGAAGGAGAAGGGGAAGAGGAAGTTGCCCGAGTAGTGTTAGTAG
AATTATTTAATACTGATGGATGTGCTGCTTGTGCAGTAGTAGAACCTATTTTAGAAGAGA
TAGCTGCAGATCCGGAGTATGACCGCGATAAGATGGTATTTGTAGAAGAAGCTGGTTGGG
GTATCTATTCTACTTCCGAAACAAGCGATCGCTATAAATGGTATCTTCCTAATGTAAGTG
ATAGGACTACTCCTAATATATTAATTAATGGATTAAATAAAAGATATCATGGGAGTTCTG
GGGTTAGTAAAACTGTATTAACATCACAAATAGACACTCAAAGTAATTTGGAAGCAAAAA
TAAAAATTACTGCCACAAGAAACACAGATGCAACATCTACAATTATTAGTGGGATTGTAA
CTAATATTAGCGCTTCAGATTTGAGTAATTTGGTAGTAACTCTTATGACCTATAAAAATA
GAGGGCAGCAAGGTTTTAAATATTCGGTTACTAACATTGTAACTGAAGAAATTGGTTCTT
TAACCTCTTCCGGTACCCATGCTTTTTCTTTTACAGTTGATGAACCTTATTGGGTTGCTA
ACGGTTTACACGGAGCAGTTTTAGTGCAGGAAACAGGCACATCTAATAAAGAAGTACTGC
AAGTTTTCTATGTAGAATAAATCAGTTGTCCGGCTAAATTAGTCGTTAGCAAAGAAAGTA
CAGGTGAAAGTTAGTTAACTGGTTAGTTTGTTAGGAAATAAAACACAAAAACCAGGATAA
GATAGTCATTATTAAAAAAATACGAAGAAGGAAATAAAGTAAAGATGCAAGTAGGGGCAG
ACCTTGTGTCTGCCCTCTTTATAAAAGAAAAGATAAAAAATAATAAAACCTAATGATAAG
GTGAGGAATATAAAAAAAATGAAATATCATAATAAATCCATATTATTATTTGTAATGATT
TTTATATTCATAACAATGAGTATGGGGTGTAATGGTAGTAATACTATAATTCCGGGAATA
GACCCGAATCCATCGACAAACCCAGATAATAGCACGGTAAGCTATGTAAAAGTTAGCGCT
GCCTCCTCTACTATAAAAGTTAATCAATCATTACAATTAGTAGTAAAAGGTTATAATTCA
GATGATGAATGGGTTATCCTGGATAAATCTAAGATAAAATCATGGGGCTGGACCGTTCAA
GGGCAATGTTATAATTGTGTAAAACCTTATGTAAGTTTATCCCCCCAAAGCGGTTCTTTA
ATTACTACATTTTCTTCTGGAGTCACCGGAACATTTTATATTGTTGCCTATTATCAAGAA
AATCCGGGAGATGAATATATTACCGATTATACGGAAGTAAAAGTAACTAAATAATACAGA
GAAATTATTCAAGAAGGAGCGTACTTTAATTTTGCAAAAAAGGAATATCATTTTTTTTAT
AATTATCGTAATAATAATTGTTGCAGGTTCTATTGTAATATCCGGTAATTTTTCAAGTAA
ATCCGGGCGGCCTCCTCAAATTACAATTTCTGAGGAAGAATGGGATTTTGGAAAAATTAT
ACCAGACGTAAAACCTAGCCATAAGTTTATTATAACTAATAAGGGAAATGAAGATTTAAT
TATTGAACGAGTAAGAGCATCTTGTGGATGTGTTCAGACTTCTATTTCTAATAATCGCAT
TCTTCCGGGAAAATCAGCTGAACTCAAAGCAACATTTAATACTGTAGGATATGAAGGAAA
ATTAGAGAAAATTATTTATATTAATTCTAATGATCCCAAGGAACCGGAGAAGAAGATAAA
AGTAAAAGTAGATATTGAACATCAATTTAAACCAAAAATTAGCATTCTCTCTACCGAATG
GAATATGGGACTCGTTTCTCAGGGAGATGTCCTTAACTTAAGCTTTCCTGTAGAAAACCA
GGGAGATGCGGATTTAATAATTGATAAAATAGAGACTTATGAACACATTCAGTACAACAC
AAGCCTTCCTTTAAAGATTTTACCCAAAGAAAAGTTTGAATTAATTTTGACTTATAATTC
TACTGAGCATAAGTTAGGTGATGTAAGGGAGGCTGTTCGAATATATTGTAATGACCCGAC
AACAGAATCTATCTTTGTTAGGATTTCCGGTTACATAACAGAAAAAGAAACCCCTAAGAT
TTCCATCTCACCAACAGGGGCGATTCTTAATTTAGCTCCTGATTCAGAAGAAGGAGCAAT
AGGAAAGTTTACCATAAAAAACTCAGGAGACGAAACTGTAAAGATTATTTCAGTTAAATC
TTCTGCCGATTATCTTGCCCCTTTAAGAAGTGAACTTAGTCTTAAATCACAAGAAGAACA
AGACCTCCAGATAGTATTGCTGAAAAATAAGGCTCGGGAAGAGATAAAAGAGAACAAGAC
CGAAGAATATCTTTATCTAACCATCGCTCTTCCTATAAAAATTAACAAGTAGTTCTTTGG
TTAGCTGGTTACTAGGTTAGCTAGTTAAGAATAAAGATGCAAGAAGAATTAGTTGTTAGT
GAATGGTGAATAGTATTTAGTAAGGGTTTGATTTATCAAACCCGTCTGTTTTCTATATTA
TTTTCATTTCCTTTTATGTCATTCCCGCGAAAGCGGGAATCCAGATTATCTATATTCATT
ATATGTGAATTTAATTAGCCAATTTACCAGTTAACCAGATGAGGAGAACTCCGTATGGTT
ACTAAAAAGAGAATGAAAATATTATCCATAATAATCAGTTTACTGGTAATTTTTTCTTTA
GTGGGTTGCAAATCAGCAGGTACCGATGAAGCTCAAATTATGCAGATTGCCGAAAATATC
GAAGAAGCTATAAAGGAAAAAGATGTAGATTTATTTATGGAAAATGTTTCCTATAATTAT
TCTGACCTCGATGGGGGAACTTACGATAATCATATTAATAATCTCCCAGAGGAAATATTT
TCCAAAATAGAAGATGCAGAAGATTTAGTAGATGCTTTTTCTATTTTAAAAATTGAAGTA
AAAGTTACTATCCCTGAAAGTGATATAATAGTAACTGATATATATGCCACCGGGAAAATG
GAAATTAAAATATCTCTAAAGGCTTGTGTTTTATGGGTTGTATGTACAGATTTATACAAT
GAAAATATTGAATACAATGTAGATTTTATAAAAGAAGAAGATGATTGGAAAATCATTTCC
TTAACAGAAATATAAATCTGGTTAACTAATAATTTAACCATCTTTTTTAATTTTTTTCTC
TTATTTTTGATGCAGGTACAAGGTCTACTCCTGTTTGCAACATGTCTTTTATCTTGTATT
GTATTTAAACTAAAAACTGTAAACCAATAACTAAAAACCGGTCGACCGAAGGGAGGCCTC
CATGGAACAAAAAGAATTAAATTTAGCCAAAGATAATATATCTCCATGGACGAACGCTAT
TGAAGCATCAATTATTGCTTTAGTTGTTTTAGTTCCAATTGCCTTTTATCCTCGTTGTAT
GGATGTATTTCTTCCGATTAAAGAATTCATTTTTGAACTTCTTGTGGTAATAAGCTTAAT
GTTTTGGTGCTTTAGAATAATAAATCAGGAGAGGTTTAATTTTATTCGTTCTCCTTTAGA
TTTTCCCATTTTAAGTTTTATAGTTATTTGTATACTCTCTTTACTCTGGTCTAATAGCCC
GATGGTTAGCTTAAAGGAATTACCTATTTTTTTAGCTGGTCCATTATTGTATTTTGTTAT
TACTAATAACATCAAATATGAACAGCAAATTAACCGTATCCTAAATGTTATACTAATAAT
TGGAGGTTTATTTGGAATATATGGTATCTTACAGTATCAAGGAATAGATTTTTCTTTTTG
GACCGGGAATATCGGAAGACAAAATGTTTTTGGGCTTTTTGGCAATGTTAATTATTTTGC
TGAATATTTGATTATTCCTCTTACTATTGCCGTTCCTCTTTTCTTTGTTAGTAAAAATAA
AATGAAAAAACTATTACTACTAATCGGAATACTTGCTATGGGAGGTAGCCTAATATTAAC
TTTTACTCGTGGTTCGTATCTTGGTTTTGGAACTTCTTTAATCTTTATGTTCTTTCTTTT
TATCTTCTCCGGTGGAAAAGCCTTTATCAAAGACAATAAAAAACTTTTTATTATTATTTC
CTTGGCAATAATCATAATCATTTCTTTATTTGTTATTCCTAATCCTTTGAACAAACCAGG
AACACTTGTCTCCAAAATTAAAGGCAGGACCTCAGTAACTCAACTCATCCAGGGCAGTTC
TATTAAAAGAAGAATGGCTATCTGGAAATTTACTGCTCTTATGATTAAAGACCACCCTTT
GCTTGGTTCAGGAATCGGAACATATAAATATAATACGTTAAAATATCAGGCTGAATTTTT
TGAACAGGGAGAGAATCGTTCTTTATATCCTCACGGATTTGCTGACAAAGCTCACAATGA
ATATCTGCAGCTATGGGCAGAAATGGGAATAATCGGTCTTGGAATATTTATCTGGCTTGT
GATTTGTTATTTTAATTATGGAATAAAGATATTAAATAAAATAAAGAACCATTATAAACA
GGCTATATTAATTGGATTAATGGGGAGCATAGTAGCTGTATTAGTTGATGGAATATTTGG
TTTTCCTTTACATCTCGCAGCAACTATTGTTTTATTTTGGGTAGCTATAGGATTTATAGT
TGTAATAGGCACAAGTAATAAAAATAATATTTTGGCAATGAAAATATCTAAAGAATCCTT
AAATCAGGATGAAGATGAAGAAGCAAATAAGTCCAGGGAAACACAAGAAAAAAATATTGT
TAAAACTAAAGGTAATAGAAAAAGTGCCTATATATTAAAATTACCTTTATATATAAGTAT
TTTAATTTTAGCAATTTTTTTATGTTTTACTTTGTTTCGACCATTTATGGCCCAAGTTTA
TCGGTTTTACGCTTATAAAGAAATAAAAAATGAAAATTTTAATGAGGCAATAAAAATAGA
CGAAAAGGCTTTAAAGTGGGATCCGTATTTAGGCGAAGCTTATTATGATATAGGGAGAAT
ATTAGAAATCAAAGAATTTTATGGTGTATCCCTGGGATATTTTGAAAAAGCTGCAAAATA
TATTGACCATCCTGATTTACCTCAAGATTTTGCTTTGATTTATCTAAAAAAAGGTCAATT
AGATAAAGCAGCAATATGGTTAAAAAAAGCAATTTCTTACCAGAAAAATGAAAAGTCAAT
GCTCCCATTATACGCTGAGTTAGGAAATACTTATATACGCCTAAAAAAATTTAATAAGGC
AGAAATTGCTCTTAAAAAATCATTGAAGATTGATCCGGATTTTATTAATGCTCATTATGG
CCTGGCGGGAGCCTATTTAAATCAGAATAAGATCGATGAGGCACTGGTTGAATTACAAAA
GGTTATCGAACTTGCCCCGGACAGCCTGGAAGCTCAATATGCCCGGAATATTATGCAACA
AATCGCCCAAGATAAATTAAAATCCCAACCGACAGAAACCGACAAGCCGTAAGAGCATAT
TTCCTCCCCAGTGAGGGAGAAGATTAAATCAATATGTCTCCTCCCCCTTGAGGGGGGGGA
CTAAGGTGGGGGTGAAGAAGTAACTTGCACCTTACACCTTATAGCTTGCCGAACAACTAA
AATGGCTAACTAATCTTTATCCTAACCAGTTAACTAGGTAACCAGCTAACCAAATAACCA
AATAATGGAGGTCTTTTAAAATGACAGAAATACAAGAAGAAGAAATTGATCTTCGCGAAT
ATATTAATGTTCTAATAAAAAGAAAAGGTGTAATTATCTTAATCTTTTTAATCGCAGTGA
TAACCGCCGCCATCGTAAGTTATTTTGTTTTACAACCTGTCTATGAAGCAAATGTAGTTA
TAGCAGTTTCAAAACCCAAGATTAAAAATTCACTTGTAGATGAAATTTCTTTAGAAGAAT
ATAAAAACTTAATTAAAAATATTGAAATTGAAGAAGAATTAATACGAAAATTAAATTTAG
ACAAACCACCTGTTGAGGTAACTCCTTATGATTTAGAAAGAATGATTGCCATAGAATTAC
CAAAGGGTACCAATCTTATAAAAATGAATTTACAGGCTTCCAATCCAAAGTTAACTAAAG
ACATAATTAATACCTGGGCTACTTTATTTGTAGAGAAAAATAAGAAACTATATTTCGATG
AAGTAAAAAAAGCTAAAATTGGTGTTGGAGATAGATTAAAACATGCTGAACAGGATTTTT
TTGAAATTGAAGAGAAATTAATGAAATTTAATGAAACTAGTAATATTGATGTTATAGGAA
AAGAAATCACCAAAAAACTCAATAAAAATATACAGAATGAATCAAGACTCGTTGATATTA
GGACTAATATTGAGATAGGAAAAGCAAAGATAGAAGAAATTGAGTTTCAAATGAATTCGA
AAAAGAAACTTATTTCTTCATCTAATTTAAATAGACTTATTGAAGGAATGAGTTTAAATG
AAGCTAACAATTTTATCGAAGGTCAATTAGAGTTAGCCAAACAAAATCTCCAAGCCAAAG
AAGAAGAATTAAAAATATTTAATCAAAAAAGTAAAATTTCTTTGTTAGAAAAAGAAATTA
CAAACAAGACAAACCAAATAGTAAATTTTAATAGCAGACTTGTTAATCTTAAAATATTAA
TAGAACAGGAAAAAACAAAGATTAAAACAGCAAAAGAACAATTAAATGAACAAGAAAAAA
CTTTTATTTTAACTAATTCTATTTATGATGATGTTTCCTTGAATCAATTGATTTCAGAAA
TAAACAAAGAAGATGCATTATTACTAAAAAACTTAAAATTAAAAAGTGAAGAATTAAATC
CTTTATATATAAATCTTGAAGGAAGAATAATTAATTCTGAGATTAATTTAGAGACTTACA
AAACAGAAACGGCTCAAATAATTTTAAATATTGATATATCAGAAAATGAATTGGAAAAAA
ATAAGAAAGAATTTGCTATTGAAAAGTCAAAATTAACTAACTTAGAAAGAGAGAAAAAAG
CATTAGAGAGTACCTATGTTATGCTTGACAGTAAGAGCAAGGAAATAAATATTGCCAGTG
CAAATGCTGAAAATAAGGAAAGGATAATCCAATTTACTAATCCAGAATATTTGAGTCTTC
AAAAACAATTAACCGGATTAGTTATTGCTCACAAAGCATTATTAGCAGAAGAAAAACAAT
TACAAGAAAATATTGGTGTTTACTCGAAAAGGGTTAGCAATTTAAAAAAAGAATTAACTG
AAAAAAAATTAATACTATCCCAATTGAATAGAGAATATAGTGCAAAAGAAAAATTGTATA
ATAATCTTTACAAACAAGCTGAAGAAATTCGACTAACCGAAACAGCCGAAGCAGATTTAT
TAAAGATTTCCAGCTTAGCTTATGAACCGAGGGCACCAATTAAACCCAATAAAAAATTAA
ATATCTTAATCGCTGGAGTGCTTGGCCTATTTGTAGGAATCTTTGTCGCCTTCTTCCTTG
AATTCTGGCAAAAAGAGAAATAAAGGATATTACCTTGCCTGTCATTCCCTCGAAACCTGT
CCTCGACCTGATCGGGGAGAGGGAATCCAGTATCTCCTCCCCCTTGAGCTGGGAGGATTA
AGGTGGGGGGCGAAGTACTCGTATCTTGCAACTGTAAATTAAGAGGTTTTTATAAATATG
AAAATAAACCAAAGAATATCTATATTCATATTTTTAATAATATTTTTATTAACCCTGTCT
GGTAATAATATATTTACTCCCCGAGTCTTTGCCCAAAACACCGACTCTACACCCAATACT
GTTCCCCGTACCGTTTTAGTAGAACTTTTTGTCCAGGGAAGCTGTCTTACCTGTCCCACT
GCTGAATTTTGTTTAGAAGACCTGGCTTACGAATACGGCACTTCCAAATTTATCCTGGTA
CAGGAGCACCTCTGGGGAGACGGTTACGATACGGCGGAGACCAATGCCCGCTATAACTGG
TATGTTGGCGACAGTAAAAGAGGTACCCCTGATGTATTTATCGACGGCTTAACCAAAAGG
CTTCAGGGTTTGTCTTGTGATTGTGTTGAAGGGAATTATGAATGTTATAAAGATGCTATT
GATGAAGAGCTTACCCGGCCATCTTTTCTTGAGATTTCTGCGAGTAAAACCCCTCACCCA
AACTCTCTGCCGAACATAATTATTGAAGGAACAGTAAAAAATGTAAGCGATACCCCTTTG
AAAGATTTAGCGGTCTGCGGAATGGTCGGTAAAGAAAGAGATAAGCCCGGTCTGTATAAT
TACATACAGGAAATATTCCCCTTCAAAAATATACCCCTACTTTTGCCCGGGGCTACCTTT
AGCTTTAAATTTATTCCCGAAATATCGCTTAGTCAAGAGAATGAAGCCGCTAAAGACAAA
GAAAATAATAATGAAGATGAAGAAGAGACCCTGCACCTGGTAATATTTGTCCAAAACTTG
GAAACCAAAGAAGTCCTCCAAGCCTTATATGTAGAATAATATTAATTATCCAATTTGCCT
ATTTACCAATTACCCAATTAAATTATTCGTTAGTGAATGGTGAATAGTCGTTAATATAAA
ATACAAGAAAATTCAATTAACTAATTGGTGAGACAGGCGTTTCTATTGCCTAAAATGTCA
TTGCGAGGGAGTGAAACGACCGAAGCAATCTCGTCTCATATCTCCTCCCCATTGAGGGGG
AGGATTAAGGTGGTGGGGTAGGGGTCGGATTCATTCGACCCGTCTCATACTAAAATTATA
GACTTTTATTTGCAAACCAGAGTTGACAAATAATCACAATTATTGTAAACTACAGTTAGC
AATATTACAGTAAAATAATAAGAGGAAATAGAACGATGCAAAATATAGAAGGCAAGGAAA
AACTGAAAAAACTTTTATATTTCCATAACCCTTGGTGGATAGACCATGAAGTTCCGGACT
CCCTCAAACTAACTTACCGAAGGCCGATATTAAAAAAGCTCCTCGAGTATTTTAAATTAG
ATCGGGCTATCCTTATTAAGGGGCCGCGAAGGACAGGGAAGACTACCCTTCTTTATCAGC
TCATCGATGAATTAATTACTAAAAGAGAAATACCAGCCCAAAATATAATCTATCTTTCCT
GTGATGATCCTGAATTAAAATTGCTCACCAACCCTTCCTCAGATTCACGGATAAACCTGT
CTGATATATTAGATGTTTATGAACAGTTAAGAGAAAAAACCACAAAAGAATTAAAAGCCA
ATGAGAAAATATACCTTTTTTTAGACGAGGTTCATTTCTGGCAGGGGTGGCAGTTTGAAA
TAAAAAAATATTTTGATAAAAAGTATCCTCTTAAATTTATATTGTCAGGTTCCTCAGCTT
CCCTTATCAAAAGAGGGTCTGAATCATTAATGGGCAGGACCATAGAAGAGCTTATATTAC
CCTTTAGTTTTTATGAGTTTTTATCCTGCCGGTTAAAAGATAAAAGATTAGACAAAATTA
TCCTTAATTCGCAGGAGAGTTTCGTCCCTTCTAATAATTTACTTAAAGGGGCAAAAGAGC
TTTTTTCGGACATGGACAGCATATCGCCAATCGACCAGATGATTCCTTATCAAAATAAAA
TCAAAATTCTTTTTGCCGAATATCTTAATCGGGGAGGATTTCCCCATCTTCTGGAGGTAG
AAAATTCTATTCTATGGAAGAGGCTTCTTCGAGAGGATGTTATTGAAAAAGTGATTTATC
GAGACCTGGTAGACCTTTACGAAATAAAAAAACCGCAGGTTCTGGAAAAATTTTTCCTTT
ATTTGGCCGGTCATTCTTCTGATATTATGAACATTACCAATATAGCCAATTCTCTCTGTC
TGAGCCGAGAATATACCCTAAAGTATCTGAATTACCTTATCGAATCATTTTTAGTTTTCG
GGATAAAAAAGTATTCTCCTTCGGTAGAAAAGCAGATTCGCAGTAATCAGAAGGTTCATC
TTATCGATAGCGGCTTAATTACTGTCTTTGGAGGAGGGAATAACGAGAATAGAGTAGAGG
GTCAGAAAGTAGAGAGTTTGATTGGCAGGTGTTTCTTAAAAGATAAGGTTTTTTATTGGA
GGGAAAGAGAAGAGGTTGACTTTGTGTTAGATTTAGATGCAGGAATAAGTAGCAGCAAAT
CTCTTTTGCCTATTGAGATTAAATACCGTAATACTATTTTGCCAAGAGATTTGAAAGGAA
TAATCAAATTTATGGAAAAGTATGGAGTTAGAGAAGGGATAGTAGTTAGCAAAGATTTAT
TGCAGAAGATGGAACAGGATGATAAAATATTATGGCTAATCCCCGCCTGGCTGTTTTTAC
TAATGATAAACTGAAAAAAGGAGTTCAAAAAATTGAATTACTTAGAAAAATATAAATTCT
GGTTAGAAAATGAATATTTTAGCGACGAAGCAAAAGAAGAGCTGCGTGCCCTTAGCGGCA
ACGAAGAAGAAATCAAAGACCGTTTCTATAAAGACCTCGAATTCGGCACCGGAGGCTTAC
GCGGTAAAATCGGTATGGGCACCAATCGGATGAATATATACACAGTTTCCAAAGCCACTC
AAGGTCTGGCTGATTATCTTATCGAAAAAGCCCGTGAGCAAAAAGATTCCCAGCAATATT
TAAATCGCGGTGTGGTCATTGCCCACGACTGCCGCCACAAATCAAGCGAATTTTCCGAGA
CCATTGCCTTAGTCCTTGCAGCCAGCAACATTAAAGCCTATCTCTTTGAGGATGTCCGTT
CCACTCCCGAGCTATCCTTTGCCGTACGCCACCTTCATGCCGCAGCCGGGATAGTGGTTA
CCGCCAGCCACAACCCCCCCGAATACAACGGCTATAAAGTTTACGGACCCGATGGCGGGC
AGATAATTCCGGATATTGCCGATAGAGTAATCGCCCACATCAACAAAATAAAAGATTATT
CTTTGATTAAAAAACTTGACCGTCCCGCCGCCATCCAAAAAGGTCTGTTTAATATTATCG
GTCAGGAAGTAGACCAGATTTACCTGCAAAAAGTAAAAGAGCTTGCCCTCAGAAATGATG
AACAGATAGATAAATCTATCAAAATAGTCTATACTCCCCTTCATGGGGCAGGAAATATGC
CTATAAAGCGAATCCTAAAAGAAAGAGGATTTACCAATGTATTTGTGGTAGAAGAGCAAG
CCCAACCTGACCCTGATTTTTCTACTGTGGAATCACCCAATCCCGAATATCCTGCGGCTT
TTGAGCTGGCTATTAAATTAGGCCAAAAGGTAGGCGCCGAGATTCTAATTGCCACTGACC
CGGACTCTGATCGCATCGGCCTGGCCGTAAAAAATCCCAATTCCACCGTCATTGCGAAGA
AGTCTATTTTTCCCGTCATTGCGAGGAGCGAAGCGACGAAGCAATCTCTACTCACACCAA
ACGAATATACTGTCCTAAACGGCAACCAGGTCGGCATCCTACTCCTCCATTACATCCTGA
GCAGTAAAAAAGAGCTGAATCAGCTCCCTTCCAACGGCTTTATCGTCAAGACCGTGGTAA
CCAGTGATATGTCCAGGGTAATCGCCGATAGCTTCGGGGTAGACACCTATGAAACCCTGA
CCGGCTTCAAATTTATCTGTAATATGGAAAAAAATGTACAGGAAAAAGAGAGTAAAGAAT
TCCTCTTCGGCTATGAAGAGAGTATCGGCTACCTGACCGGTGATTTTGTGCGCGACAAAG
ATGCCGTGATTTCCGCCATGTTGATTGCCGAGATGGCCGCCTATTATCTTAAAAATGGGC
TTAACCTGCTTCAGGTCTTGGAAGGCCTCTATCAAAAATATGGTTATTACGAAGAATACC
AACACTCTATCTATCTGGAAGGTGCAGAAGGGGAGAAGAAGATAGCCGAGATTATGGAAG
CCTTCCGAAAAAAACTCCCTGAAGTGAAAGATATGAAGATGGTTCGAATCGAGGATATTC
TAATCGGTAAAAGTTATAATTTAAAATCCAAAAAGACTACCCATATCAACTTGCCTATCT
CTAATGTCTTAAAAATTATATTTTCTGATAATTCCTGGTATGTCCTGCGTCCCTCCGGTA
CTGAACCCAAGATAAAATTATATCTGTCTTTTCACGCCCCTACCAGAAAAGCAGCCCAAC
AAAAACTCAATCTCGTAAAAACCACCATCTTACAAAAAATAGAATCGGTTATTAAGCCTG
ATTAAGTATTGTTAATTTTGACAATTGTCTTAACTTTAATTATAATCAGGGCAGACGCCT
ACGGGAGTTAACAATAAGAAATAAGAAGAAATTTGGAGGTTTAAAAAATGTCTACCCAAC
AAGTGATAAGCTATAGAATTTTGCTTAGAAAAGAACCTGAAGGTGGTTATACGGTAACTG
TTCCTTCTCTTCCAGGGTGTGTTACCTATGGTGAATCAATAGAAGAAGCAATAGAAATGG
CGAAGGAGGCTATTGAATTATACTTAGAAAGTTTAAAAGCACACAACGAAGAAATACCCA
CTGATGAAGGTGTTTTAGAATATACCTTAACGGTGGGAACTAATGCATAAACTCCCATCT
ATAACACCTCAAAAAGTTATAAGGATACTGGAAAGAAAAGGTTTTGTAGTAGATAGAGCC
AAAGGTAGTCATCGTATCTACTATCATTCTAAAGGCGGAAGGAGAGTTGTTATCCCTTAC
CACAGGAAAGATTTACCTAAAGGTACTTTAATGGAAATTTTAAAACAAGCAAGCATTGAT
AAGGAAGAATTAGTAAAATTACTATAATTAATATTTCTTCACCCTTAGGACAGGCGAGAC
GCCTGTCCTACTGCTCGTACATATACGCTAGTATATATTTAAATTTATTCTCTGTATTTT
TACTAAATACTAGATACTATATACTAACGACTGTTTTAACTTGCAACTTGTAAAACAATG
GGGTCAGGTCTTCACATTTGACATATAAAATATAATACGTTATATTAATAATTATGAGCA
GACCATTAAGAATAAGTTTCGATAATGCAGTTTACCATATAACCGTCCGGGGAAATAGAA
AAGAAAAGATATTTTATTCCGATACTGACAGAAGAGTATTTCTCCAAAAAATGGACCAAA
CCTTTCTCAAATATTCCTTCCTTTGTTACGCTTATTGTCTTATGGATAATCATTATCATC
TATTTATCAAAACCCCCCTAGGTAATATAAGCCAGGGAATGCACTATCTGAATGCCTCTT
ACGCCAACTATTTTACCGCAAAATATAAAACCAATGGTCCTTTATTCCAGGGTAGATATA
AATCATTATTAGTAGATGAGGATAATTATGCTCTTGTTCTATCTTCTTATATTCATCTTA
ACCCCCTTCGAGCAGGCCTAACTAAAAATCTGGAAGAGTATACCTGGAGTAGTCTATTAG
ATTATTTAGGTAAAAGAAAGAAAGAGTTAAAAAAATTGGATACCCAATTTATCCTTACTC
AACTTCATAACAACCTGACTCAATCCTGCGCCATATATAAAAGATATCTCCTAGAGAATC
TTACTATGGATTTTCCGGTAAAAGATATCTATCGTGGTATAGCCCTTGGGGAGGAAAGCT
TTATCAAGGGGATAGAATCTAAAATCAAGTCGGTAGGGGAGAAGCGAGAAATTCAGACTA
CTAAATACTTTAATTCCTATTCTTCCGAGGAAATTATCCAAAAAGTTTCCCAAGCATTTA
ATCTGAACAAAGGAGATGCCCTAAAAAAGCGAAGAGGTAATCTATATCGACAGATAACCC
TTTATTTAGTTAAAAGATATTCATCTTTATCCCTAAAGGAAATTGGCAAGATATTCAATA
TGGATTATACTGCTGTTTCCCAGGCGACAAGAAGGTTTGAGGATAAGATTAGAAAGGATA
ATAAAAAAAGAATAATGGTAAATTCTGTTTTAGAATTACTGAAAAATTAAAAAATGTCAA
ATGTGAAGACCTGACCCCACCTAAATATAAAAAATATTTAAGAAAGTTGATACCGATGTA
TTATCATAACCTAAATAAAATAAGGGCAATTGTGCTTATTGGTAAAAACCATAAGTCTTA
ATAAAACAAGGGGTAGGTCTACCCAAAACCAGAAGAATTTTTTTCACCAAAGAAAACTAC
CCCCAAAGAGTTGACACAGACCCAGATAATTCTACGTTTGACATTTCGATTAATATTTGC
TATATTATCTTTAGAATGAAAGTAGGAAATTCTTACTATAGGATTATTTGTGATTGAAGG
AGATAAGACCAATGTCTTTAATTCAAGTTCGAGAAAAAGCGCAAATTACCATTCCCAGTA
AAATTCGCAAAGAACTGGGTATCAAAAAGGGTGATTATTTAGAAATTGCCAAAGAAGGTG
ATAGAATAGTTCTTATTCCCAAAATTTTAATAGAAAAAGTCTCGGTAAATTTGTCGGCGA
AAGGTGAAGAAATGCTAAAAGAGGCTATAGATGATGTCAAGAAAGGCAAGGTCAAGGTGC
ATAATAACGTAACACATCTAATTAATGACCTTCACAAATAAATGCAATTAATTTATACTG
CTCATTTTAAGAAAGACTATAAAGAACTTTCGGATACTACTCAGAAAAAAACAGATGAGA
AAATAAAGCTCTTGATTGAAAATTTATCCCATCCTTCCTTAAGAGTGAAAAAAGTTAAAA
AATATCAGAATGTTCTGGAGGGAAGTATTAATAAAAATTACCGATTTTTATTTCAAATTA
CTTCCGAAGGATATCTTTTTCTTCGAATTGGTAAACATGATATTTTAGAAGATTTATAAA
AATAACCCTCTTTTTTATTCTTTCGTTTTACACTTTTCCAGTCCTATTACTCTATGTTCC
ATTCCGCCAGAGCCCTTTTGTTTGCCAGGAATTACCGAGAGCACAACTACTATTTGTCTT
ATTGTTGCTATGCGGGCTCTTTATGTAGAGACAAGGCTGCTCCCAGGCAGTTTAATAGAA
GCCCTCGGAAAAGGTAAAAGGCTAAGAGAGGTATATTTAAATCGCGAGAATATCTCCGGA
GGATAGATTTATCAAAGCAGTTAAAATTAATCAAAATAACCATATATTTTAAAATTATTT
TTAAAAAAAAGAAGGATTTTTAAAAGTTTTGTAGTATTATGAATATAAAGTTAAAACATT
ACTGACCTTTAATTAGGATAGGTAAACGAATAAATATATTGGAAAATAAAAATAAGCAGC
CAAAAGGAAAAAGACGCATTATTAGAATCTGAAAGAAAATATCGTACAACAGTGAAATAT
TTTTAAAAATTTTAAGGGAGGAAGATTAGATGCTTAAATATGGGCTTGAGGTTAAAAAAC
AAAATTTATTATCCCCGAAATCCGGGTTTTCTTTCCCATGTTTTAATACCAATTTTAAAG
AAATATTTTCAAGAGAGCCCTATTTTTTTACAAGTTAAGAAAAAATTATTAATAAAAAAC
TCAATAGTGGCAGCATGCCAGCCTTTGAGTTTTTTTATTTTCAGGCTGTGCCGTAGAAAA
GAAAGGTAAGGAGTAAGTAAAATGATAAAGGAAGGGGTTATAAATTTGTATGAATGAGGT
AACTTATGAAAAAAAGTTAGATACTAGCTATGAGGAGATCCTCAGAGATTACTTGAGGAC
CGGACAGAAGAAAGATCTCTACCAGATTAAAAAGTTCAGCAAGGAGCTGATGAAAGAGGG
GGTTGCCCCCGAGGTAATCGTAGAGATGCATCTTAAGGCTATAAAGAAAATTAATAAAAA
TAAGAAGACCTATCCAAAGAAGATTATTGATGAATCCTTTACCTTCCTTATGGAAGGAAT
CATAACCTATAAAACGGCCTACCAGGAATATCTGGATTCTAAAAAAGCGGACTATTTGGA
TGAGATTAGAGAACTGAACCGGAAATTAAGTGAAAAGCTGGCTGAAATGACCACCCTCTA
TGAGACCGCTAAATTAACCTGCTCTTCTCTTAATTTAGACGAGATGCTTTCCTCTGGATT
TGACAGTGCGGTCAAGATCTTAAACGCAGAGACCGGTTCTTTAATGCTTTTTGATTCAGA
AAAAGAATTTTTGACCATAAAGAAGTCCTACGGTCTGAATGAAGAGATTATCCGAAAGAC
CAGAATTAAGAAGGGAGAGACTATTGTAGGGTTGGTGGCTCAGAGTGGTGAACCTTTGAT
CATTTACGGAAGAGCAGATCTGCCTGTGCGTTGCACGCAGACAGGTATTTCACCAATTA
>contig_954 dna:primary_assembly primary_assembly:ASM345167v1_:contig_954:1:113816:1 REF
CTGGTGTTTTATGTGGCTTAATAACTTTCAGAAAATTTTTTTAACTTTAATTAAAGGGCT
AATTGGAAAGATAATTCTTTAGGTAAGATCTGGTAATTATGGGTTCGATAAATTAAATCT
CTATTTTAACTCATACACGAGACATCTGTCCTGCAGTTACATATACTAATAGTTAGCTCG
ATAAAGAAAAATTCTTATATTGATTTTGCATTTTTGAGTAAATACTTTTCAGCCTTTGTC
GACCATACACCATTATTCTTTTCTACTATCTTTACCAATCTCGCAAACAAAGGATCAGTC
TTTCCTTTTTTCTTAAAATCAGAAATAGCAGTAAGTTCCAAATCAATATTAGTGTAGATT
AGCTTTTTCCCGCCCGATATTTTAGGAAGATTTAAAGTAGTACCTACTACACTGTTTAAA
CCTCCGATATGAGTAATCATAGCAGCCGGATTGATAAGACCTTCTTCCATCATCTTTAGA
GATTCAATCATATCCTGTGTATTTCCCCCACTCGTTCCCACAATATGAGTGGACATATAA
TGGACATTATAAAAATTCAACATTGCTGAGAATTTTGGGTTGGTGGGACCGGCAAAGAAA
TTCAGACAACCATCCTTGGTTAAAATTTTATCCCCTAGTTCTACCACTTCTCTTATCGGT
GCAAAAACAAATACATCATTATATCCTTTTCCACCAGTTATTGAAATAAGGTACTCTTCC
GGATTTTCAGTATCTTTGGTGTTTATATATTTGAGCTCAACACCTTTTTCTTCTGCCTCC
TGTATAGTATATATTGTAGATGCCCTTTTTAGTCTAAACTCATCGATATCAGTAACCACC
AATAATTTAGGTTTCCTGTCACGATGTATCGTATAATCTATTGCTCCAAGGCCCATCGGA
CCCGCTCCAGCCAAAATTGCCATATTCCCACCTTCTACGATATCCATATTATGGATGTAC
TTTCCGGGAACTGTATGATAAGTAGCATGAAAAGATCCGATTATACAGGACATAGGTTCT
GCCAGAGAACCTTCATAAAAAGCTTCCCCTTTATACTCTAACAAACAATCCATCTCCATA
ACTTCATTAGGGATAATTATATAAGTAGCATCACCACCTATGTAAGGGAAAGAATACCCA
GGAGCAGCAAGACTCCCTTTATAATTAAGGGCAGGTTGAATAGCGAATTTTTGACCTGAT
TTAAATTTATGCTGCCATTTTTTACCTACCTCTATAATTTCACCACAAAATTCATGTCCA
ATTATAACCGGATTTTTTGCCACATTTGTCGGTACTCTCTTGTGATTAGCTCCTTGAATT
GTTGCTTTATAAGAAGACATACAGAGACTATCTGAAATAATATGAGCCAGTATCTCGTCC
GCCTTAATTGGGAGAAGCTCAAATTCTTCCAATCTCAAATCTTTTTTTCCATATAACCTT
ACCGCTTTAGTCTTCATTATTATCGCTTCCTAAAATTAAAATAGTTTATTTCAGCATTAC
CTGGCCACCAGTTACCGGAATAGCCTGACCAGTTTCATACTTTTGATCGACTAAATAATA
AATGGCTTTTATCACATCTTCACCGGTACAGCCCCTCTTCATCGGGATTTTTGATTCATA
AAATCTCTTCACATCTTCAATGGTTTTTGCACCAGGTACTTTCCCGGTCTGAAGATATTG
AACAAAAAGTCCTTTGTCCGGATCAGACCATAGAGGACCTTCGAAGAAATTGCCTGGACA
AATGGAATTTACTTTGATGTTATCTTCAATAAGCTCAAGGGCAAAACTCTGGGTAAGACC
TAAGCCTCCAAATTTACTTCCGGCATAAGCACTGTTTTTATTTGACCCTTTAAGTCCCGA
TTTTGAGTTGATTTGAATAATATCAGTAAAATATTTTCCACTGGGTATATTTTGAAGTGC
CATAACTCTTGAGGCATGTTTTACACAGAGAAAATAACCAAAATAATTAACTCTATTAAC
AAAGGTAAATTCATTAAATAACATCTCTTTCACACTACCGGCCTGTAGTACCCCTGCATT
ACTAATAAAAATATCAATGCCACCGGCTTTTTTAATAATCTCATATATCATTTTTCTAAC
AGAATCTTCATTTGTCACATCTGTTTCTATAGGTAAAGCTACTATTTTTTTATATTTAAT
ATTTAGCTCTTCTGCCAGCCGATCAGCCCCTTTAACATTAATATCGGCAATAAATACCAG
ACATTCTGATTTCGTCATCTCTCTCACTATACTTTCTCCAAAACCCTGCGCCCCTCCGGT
CACTACTGCTATTTTATTTTTTACTATATTATTCCTATTTGATTTTTCACCATTACGACA
CTCCTCCGAACTTCGATCGCAGCCATTACCTTTTATTATCTTTGAATTTTTTTTCTCTAT
GCAATCTTGAGGTCCAGAGGGTTCAGGTTCAACTTTTATATTTTTTAAGGCATCTTCAAA
ATTATTTTTTATATTAATCGCATTATCATAAGATTCCCCCAAGTAAAAGATGCCAATATT
TTCAAGAATTACAATCTTTGGCCTTTGTTTATATTTCTTAATATAATCTTTGAACTTATT
AATTGTATAAGAAATTATTTTTTCTTCGAGTTGTTTCTTGTTTAACAGCTGGCAATTTTT
TATCTCTTCTAAATAAAGAGGCAAAACCTCTTCTGATCTTATTTTATTAAAAGCGAACTC
CAATTTCTTTAAATCATCTTCAAATATACTAACATTTCCCTTTTCACCATCAAATGTTAA
CCCCCGTAAAAGTGGGGCGATTGTTTCTATGTAAATATTTTTCATCTTTCTCCTCCGAGA
AATAATATCAAAAAATTATTTAGAAGTTTAGTTTTTGGTAAACAAGTTCAGGATGCCGAT
TATCTATTTTCCTGCCAATTTCTCTATATATTACCATCCGCTCTTTTAGTGATTTGCCTT
TTAAGGGATTTCTATTATTAAACAAAGCATATTTTTCATCATAATTTGCCAGTTTTTCAT
GAGCAATAAGAGCCCAGGTTGCCTCAATCAAATGGGAAAATTCTGGTTTCAAAATAATTG
GGCAATTAAAAGATTGCCGAGGGCTGTTTATATCCACACCGCTTATTTCCATAAATCCAT
ATTTTCTGCAAAGTCTTTGCAAACGCAATAGCTGGTTAAGAGTATTACGCGGAGGCATAT
AAGTAATTGCCTTGAAACCTATTTTCTTTAATTCGGCAATCAGTTCATCTAAAAAATCAT
CTTCAAACTTTTCAGCTCTCTTGTCGCTTGTGGGCGAATCAGTCACATCTCCTAAATAAG
CATAAGCAGGGATAGCATTGATAGAATTACAGAACTTTATCGCCTCATATACAGATATAC
ACTCCTCATAATCAGGTTGGATAAAGACTCTATCTAAAAAGGAGCTTTTTAATATTCCCA
AAAGGTCGTATAAATAAAATTGATTATTTTCATCTAAGAGAAATTTTTTAATCTTTTCGG
AAAGCACTATATCAAGATTATCTTTTAAAAATGAAATAAGTTTTTCCCCTTTTCCTGTTT
TCTGGATAATTTTTTTAACAAAGGCGTAAAGAATATGACGTTCGGTAATGCTCCCGCCTT
CTTTCGCCTGGGAAATATTGTAAATCTCTTTTTTAAAATCAATTTTTTCTATTCCATAAT
CTTTAATTAAATTATTTAGTTTAGTCAGTATTTTTTTATTTCTTCTATTCCGGGCAATCT
GTATTGGATTTAAAAATTTCTTAGCTTCTGTTAACTTTGATTCAGGAATACCATGAATAG
AAATATAACCTATATTTTTAGAATCCGGGTTATTTAATTTTCTCCCCTCTACTTTGGTTC
CGGAAAAATTTACCCGTAATTCAAATCCAATAGTTGAGGCAATACCCATTATTTTACAAG
CTTCTATTAATTCTTTACATCCAGAAACAGAATCATGATCCATAATCCCTACAGTTTGAA
GACTAGCCTTCCAGGCTAAATAAGCAGCCATTGAAGGTGAATAAGGGCTGAAAGAATATA
TGGTATGTACATGATTATTTACTTCTTCTGTTTTTTTAAATTGTTTCCCCTCTTTTTCTA
TTAACTTATAGATTCTCTTTAATCCAAAAAGCCTGGCTGTTTTATTACTACTATTTATTT
CTTGAATAATCTTATCCTTCATCTTTTTATCTCGAACTAAATTTAATCTTTAATAACCAA
CAATCTTATACCCCAATTTTATTTCTCCTTATCTGCTCGGTTGTAGACTGATCAGTTGTA
ATTTGATGCCCGTCTAAAGGATAAAGACGTTCGTGAATTGCATCGATAATCCACTCTTTC
TGCGGGAAAAAAACAGATTCCATCTCTGCCGCCGGAGTAATCCAATTACGGGAACCAACC
ACTACCGCAGGGCCATCAAGATAATCAAATACAAATTGGGTAATATTGGAGGCAATGGTG
TGGAGAAAAGAACCGCGTTCACAGGCATCAGAGACCAGCACTAATTTCCCGGTCTTCTTT
ACAGAATCAATAATCAAATCATAGTTTAGGGGATTAATAAATCTCAAATCGATTACCTCT
GCTGAAACTTTGTATTTCTTTTCAAGCTCTTCTGCAGCTTCCATTCCCTTATAAAGAGCG
GCACCTACAGTAAGAATAGTAATATCATTCCCTTCTTTCCTGATTATCGGTTCACCTTCC
GGTACTTGGTAATAACCTTCGGGAACTCCGGTGGAAACAAATAACTCTCCTATATCGTAA
AGTCTTTGGCTTTCAAAAAATACTACCGGGTCTGTCCCTCGAAGAGCGAGATCCAGCATT
CCCTTGGCATCATAGGGAGTGGCTGGAAACATTACTTTAAGACCCGGGATGTGGGTAAGC
AGGCTGGTCCAGTCTTGAGAATGCTGGGCTCCGTATTTATTCCCCACTGAAACGCGAATG
GTAAGGGGCATAGTGAGAAGGCCTGCTGACATTGACTGCCATTTGGAGACTTGATTGAAA
AGTTCATCCCCTGCCCGTCCGATAAAATCACTATACATAAGCTCTACCACAGCACGTCCA
CCACTTAAGGCATATCCTACCCCTGAACCGATAATAGCTCCTTCTGAAATAGGGGTATTG
AATAACCGATGATAGGGAAGAGCCTCGGTTAAGCCTCTATACACGGCAAAGGCTCCACCC
CAATCGCGATTTTCCTCTCCGTAGGCAACCATAGTCGGATCTTCATAAAAACGGTGGAGC
ATAGCCTCAAAGAGAGCATCACGATAAGTAAAGACTTTCGTCTTTGGAAGAGATTTGCCA
TTCGCGTCCAGAGCAAAACGACTTTTGCGAGCAAGTGATTTAATTCGAGGATTATCATTT
TTAGGAATTAAAACTTCCGGTGTTCGTTGTTCCATTTTATCTTTATACTGATTAGAAAAC
ATTACCGTTTCAATAAAATCAGGATTGACTCTGGGTGAGATTTCAAGAGAGGCCGCTAAC
TTCAGGGCTTTAGTAATTCTCAAGGTTACTTCCTGTTTTAAAGCCTCCACTTTATTGGAA
GTTATAATTCTATTTTTCTTAAGGTAATCCTCATATCCCTTAATACAATCGGTCTCTTGC
CAGGCAGCAATTTCTTCTTTTGTTCTATAGGAAGATGCATCTGAGGGTGAATGCCCGGAA
ATTCGATAAGTGATGGTATCAAGTAATACCGGACCATTTCCTTGGAGAAGAATTTTTTTC
TTTCTTTCAATAGCATCAGCCACTGCCAAAGGATTATAACCGTCAACCCGTTCAGCATGC
AAGTTTTCAGGGTTTACCCCGGCCCCTACCCGGGCAAGTATTTTGTAACCCATAGTTTCA
CCTGAGGTCTGGCCACCCATGCCGTAGAAATTATTAAAGAAATTAAATAGAATGGGAGGA
GCACCTCCAATATCTTTATCCCAAAGGGTGCGGTATTGATCCATTGCTGCTAACATCATT
GCTTCCCATACCGGGCCACAACCCATAGAACCATCACCGATATTACAGACTACCATACCG
GGTTTTTGATTAATTCTTTTAAAAAGAGCAGCACCTACTGAAATATCCGCTGCCCCTCCT
ACAATAGCATTATTGGGCATACTGCCAAAGGGGGCAAAGAAAACATGCATCGAGCCACCC
AAACCCTTATTAAAACCGTTAGCCCGTCCGAATATCTCTGCCAGAACTCCGTATAGTACA
AAATCTTGAGCCAGTGATTTAATATTACCTTTATGTTCCTTTTCTACCACTTTCAGGCAG
GCTCCATCCATATAAGATTTCATTATCTTAAGAAGTTCATTCTCTCCTAATTCATCGATG
GCGGAAAAACACTTGGCTAAAACTTCTCCGTGGCTGCGATGAGAACCGAAAATAAAATCT
TCGATAGCCAAAGGCAGGCATTGGCCTACGGCGGCTGCCTCCTGGCCGATAGATAGATGA
GCAGGACCTTTATGATCGTATTCGATACCCTCATAAGATCCTTGGGTTTTTATAGAATTA
AGCATGGATTCAAATTCTCGAATTACAAGCATATCATAGTAAATCTTAAGGAGTTTTTCT
TCTCCATACTTCTTTATCTCTTTTTTTATATCAGGTTTATACTGGTTTATGGGAATGTCG
TTTATTTTTAATATCTGTGATTTTCTGATTTCTTTGGGGTCAATAAAAATAGATTTAGGC
ATAGTCTTTTCCTTTCTACAAAAGTAGAACATTTCCTTAATAATGTTACAAGGATTTATC
ATTGCGAGCGATAGCGAAGCAATCTCAAGCCCTTGCAAATCGCAATGACAGAACCAAATG
TAAAGGTATTTAGAAAACGAACTACTAGATATTTTTCAACTCAAATTTAGCTATTGCTAT
AGCAAGTTCCTGAAGGAACCTGGCTGCCGGAGCACCATCTACCGCTCGATGATCAAAGGT
AAGCGATAAACCTATATGAGGAATAAATTGTACTTTATCTTCTTTCATAATTGGTTTAAG
AGAAATACTGCCTATACCCAGAATTGCCACTTGAGGAATATTTAAGATAGGCGTAAAACT
TTCAATCCCCATTGTGCCAAGGTTGGTTACCGTAAAGGTCCCTCCATTAAGTTCATCCGG
TAAGATAGTTTCTTCTTGACAGGCAGTACTTAATCGTCTTGCTTCTTTAGAAATTTCCTC
TAATGATAAGAGGTGGGCATTATGGATTATCGGTACCATAAGTCCTCGCGGTGAATCTAC
AGCAAATCCTAAGTGCACCTGTTCAAATTCCAGTATCTTGTCTTTAAGAAAATGGGCATT
AATATTTTTAAATTTAGGAAGAATATTGGCAACTATATAAAGTAGAAAATCATTAATATT
AATTTTGCTTAACCTTTTCATTGGGGGGCTGGATTTTAGCGATTCCCGACAGGCCAATAA
ATTAGAAGCATCGGCTGAGGTATTTAAAGTAAGCTGAGCAGTGCTTTGTAGAGAGGTAAG
CATTCGTTCAGAGATAATCTTCCGCACCCCTTCTACCGGAATCTCCTTTACCGGTCCAAA
AAATTCTTTGCTAACCTCACTTGAAATAAACGGTTCACCTTCGGATAATGCTTTTTCTAC
ATCTTTTTTTATAATCCTTCCTCCCGGACCCGAGCCGACAAGCCGGGAAAAATCAATTCC
CTTTTTCTCTGCCAAGCGTCGGGCAAGCGGAGATATAGGTATTAAGCCGTCTCCAAAAGA
AGGTTTTGTTTTTTTGAGGGATTCACCCGGGGTTATAGCTTTCTGCTTTTCAACATATTC
TTCCTTAGAAACAGAGACAGTTTTTTGGGGAATAAGATGGTCAATTTTTTCTCCCGGTTG
CCCAATTATGGCAATAGTTTTAAGGACCGGGACATCGTCACCCTCTTTATAAAAAATTTT
TAGTATTGTTCCTTCTTCCGGAGCTTCCACTTCAAAGACTGCCTTATCGGTTTCCACTTC
ACAGATAGGCTCTTCAGCTTTTACCTTATCTCCCTCTTTCTTATTCCATTTAATAATGAG
GCAGGATTCAACAGATTGTCCTTGTTTGGGCATAAGTACGGGTATAGCCATATTAAATTA
AAGTCCTCCTTGGTGCACTTTACTATTCTTCTAAATAATATATAAATAAAATAATAATTT
GATATTTTTAAAATAAATATTTCATATTTAACTAATTTTATCTTTATTCTTCAGGTAAGT
ATTTTTTAATATCAAAAGATTCTCTGATTATCTTCCTACCCTCAGCGATTGATTTAATTT
GTCCCATAGATTTTGCCTGAATCATTAGATTCCCAATGGCGGTTGCTTCAACTGGTCCTG
CATATATTGGCAGACCGGTGGCGTTAGCAACAAGTTGACACAGGAGAGCATTTCGAGATC
CTCCTCCTATTATATATATTTCTTTAAGAGGCCTATTAGTAATATCTTCAATCATCTTAA
TGGTTTTTGTATACTTATCAGCTAAACTTTCGATTACTCCCTTTATAATCTCTGCAGGAG
TCTCGGGAACCTTTTGCCCTGTTTCCTGGCAATAATCTTTAATTCTATCTGGCATATTGT
CATCAATTAAACCGGGCTTCAAGAATCTTACGTCATCCGGATCGATCCTAAAATTTACTG
AACCGCACTTTAAAGCTATTTCAGTCAGTTCATCATAAGAATATAGCTTTACCTTCTCAT
CCCAGAATTTTTTACACTCCTGAATAATCCAGAATCCAGTAACATTCTTTAAAAATCTGA
AACCACCATCGGCAGAACCCTCATTGGTAAAATTATATTTAAAACTTTTCTCATTAATAA
TTGGCTTTGAGGTCTCTATCCCTATCAAAGACCATGTACCTGAACTGATATAGGCATAAT
TAGTATTACCTTCAACCGGAACAGCCGCAACCGCAGATCCGGTATCATGGCAGGCAGGAG
CCACAACCATTACTTCTGAATTAGCGCCAATCTCCCACGCAATAGTCGGTAAAAGCTTCC
CAATTTTTGTTCCGGGCATAATTATTTCTCCAAATATCTCCTTTTTAAATCCAAGTTCAT
TCAATATCTTTGTTGACCAGTTCTTTTTTGTAGGATTATAGAGCTGAGTAGTGGTAGTAA
TTGAATATTCATTTTTTATAATTCCGGTTAACCAGTAGTTTAAAAGATCGGGAATAGTCA
GAAAATATCTTGTATTTTCTAAGATCTGTGATTTTTTCTTGGCAAATGAGTATAGTTGAT
AGATAGTATTAAGCTGCATAAATTGAATGCCGGTCTCGGTAAATATTTCCTTTTTGGGTA
TTATATTGAAAACTTCCTCCATTATATTATCTGTTCTCTTGTCACGATAGTGATAGGGAT
TTCCTAAAAGGTCTCCATCATCATCTAAAAGAACGTAATCAACTCCCCAGGTATCTATAC
CGATACTTATTATCTGGTCGGGATATTTTTTAAAAGCTTTTTTTAAACCTTTCTTTATCT
CATTGAATATTCCCAGAATATCCCAAAAAATACTATCTTTAACCCTTACTAAATTATTAG
GGAAGCGATATACTATCTCCATCTTTGATATATCACCAACAATCACCCTCCCGGTTTCTG
CACCGATATCAATAGCTATGAATTTTTGCATTATACTGCTCCTTCTATCTCTGTTCTTCA
AATAGATTTTGTCTGTATTTTTCATCTGTTCTTTCAGCGATATAGTTTACTATATCTTCA
GAAAATGCATTTATCCCTCCTGCAAGTAATGCTCCAAAACGAATTTCCGCTGCCTTATCT
GCCATTAAAGTAATATTCTCTACTTCAGTCGGGGTAGAACCTAAAGCAACAAATCCATGA
TTCTGAATGTAAATAGATTTGGGTCTCTCTCCGTGTTTATCTAAAAATATATCAATTTCA
TTTTTTACTTTTTGGGCAAGTTTAACCCCCGGATCTGTATAAGGAATAAAGACCGATTCT
TTCCCCAGCAGAACAATTTCATCAGGATAAATTCTCCCTTTTAGATTCTCCGGGAAACTC
TTTGAACAGGTCAATCTATTTACTGCTGTAGGATGAGTATGGCCGACAAAATTTACTCCC
TCCAGATTAAGACAGATAGCATGTAATAAGGTTTCCACAGAGGGGGTAGCTTGGTATTCT
TTATCCACCTTAGCTTTTTCAAAGATGTAATTAATTTCTTCAGCATTAGGATTCTCCATA
CTTATAAGCTGCATAATCGGTTCAAAGTAAACCTGAACAAAATCATTCTCGCTTACCGTT
GCCAGCTGGGTCCCGCTTGCTTTTATATAAAAACTATCAGCAATATCTTTTGTCTCAACT
TTAGCCGAAGTATTACCTTCTCCAATAATTGCCAGATGATAATGTTCTCTTCCCAAATTA
TTAGAAAGTTTTACCAGTTTACGTAAAGTCTCAACTTTAATATCCTGAATATCCTGCCAT
TCCTTCATTTTCCATTCCCCTCTCACAGTTATTAACTTCTTTTGTTTTGTTTAACTCTTA
TATTATTATAAAAACTCTTCTGTCGTAAAATATTTTCTAAAATTATTATACTCTTCATAT
TGTGCCCTCACCATATTATTACCTAATTTCTCTTGTGGGCACGATGCATCGTGCCCCTAC
CTTACCATTTTTTTTGCTTTTTAGGTTATAATCATATATTTATTAAATAAAAAAATCTTT
AATCCATATGAAAAACCTCTTCCAAAGAGGTAGTAACCGGGGAATTATCCGGATTAGTTT
CCATAATATCTTTCATGTAATCCCACCATTTTTTCATTATCTCTTTTGAAGGAAGTTCTT
CAACTGTATTATTATCTTTTAATTTTTGCACCGCAAAGAGAGTAAGGGTTTCTTTATCAA
GAAATATGGAATAATCATAAATTCCCGCTCCGGATAATTTTTCTTTAAGTTCAGGCCAGA
TTTCACCATGTCTTTTTCTATATTCTTCCTCATATCCCACTTTTAATTTCATTTTAAATG
CTACTCTTTTCATTAACCTGCTCCTAAAACTATTTTTTAACATTACTAAAATTATTTTTA
GGCTTTAATCTTTTAAGTAATTCCGGAAGCATGATTGCTAAGATTAACAATAATCCTATA
ACAATATTCATAACTTTACCGGGAACATTGATTAAACCCATTCCAAATTTAAGAAACCCA
ATTATAAAAATGGAAATAACTACTCCAAAAATGTTTCCTTTACCACCCGTAATAGCTACA
CCACCAAGCACAACTGTAGTTATAATCTCAAGCTCCCATCCATACGCAATATTCGGACGG
GTACTTCCAATCCGCGAAGTAAGCAAGATTGAAGCTAATCCTGAACAAAGACCGGTAGCT
GTAAAAATAATAAGACGTATTCTGTTTACAGGTATCCCTGAAAAACGAGCAGCAGTAGAA
TTATTTCCAATTGCAAATACCTTCCGTCCAAAAGTAGTTTTGTGTAAAATTATGCCAAAA
ATTATAGCAAGCATAAAAAAGAGGACCAATTCAAAAGGAATCATAGTATTTCCTATATAT
CCTTGTCCAAAATAAGCAAAAGTTGAAGGATATTTAGTAAATGCTTTGTCTCCAAGAATT
ACATAAGCTATCCCTCTAAACAAAGACATGCTTCCCAGAGTAACGGCGATTGCAGGAATT
CCAAATTTTGTTATAATGAAACCATTTAAAAAACCTGCCGCTGAACCTGAAAAAAGTCCT
ATTACAACCAATCCAAAAGTATTAACTCCGGCTTGAGAGGCCATACCCATAAAAACTGAA
GATAAGGCTATAATTGAGGCAACAGAGATGTCAATATCACCACATATAATTACAAACATC
ATAGGAAGAGCGATTATGGCTTTTTCTATAAAATTAAAAGTTGTGTTCATAAGGTTGGTA
TAATCTAAAAAATAGGGAGATAAGTTAGAATTTATTATTACCACCATAACAAAAATAAAA
AGGAGAATGATTTCCCACTGCCACATAATATTTAGCAAGGAAATTTTTCTTATTTCTTTA
ATATTAAGAATATCATTTTTTTTATTCATTAAAACTTCTCTTTTTTAACATCAGTTGCTG
ATTGCGTTTATCCATAACAGTATTTATTATAATCGCAAAAAGTATAATGAAGCCCTGAAT
TGCCATCTGCCAGAAGGGCGAAACATTAATCATAGTCAGAGCATTATAAACAATTCCAAT
GAAAAAGGCTCCCAGCACAACCCCGATAATCGTCCCAGAACCACCGGTAATACTTACCCC
GCCGATTACGCAGGCCGCAATAGTCTGAAGTTCAAAGCCGATAGCAGTCTCGCTCTGTGC
AGCGGCATAACGGGAAACCCAGAGAAATCCGGCAAGACCAGTAATTCCTCCACATAAGGT
AAAGACAATATATTGAATTTTCTTCAGGTTAATGCCCACATATTGAGAGGCTATCTTATT
GCCGCCTACCCCGTAAATCTCTCTTCCGGTCCTGGTTAAATTTAAAAAAATTAAAAATAA
TATTACTATTAGTATCGATATATATATAAGACTGGATATACCTAAAAAACTTCTCCTGGG
AAATACGCGAAAAACCTCGGTCATTTCATGAGCACTAACCCAGGTTCCCTTACAAAGTAC
GAATACCAAACCTCTGTATATGCTCATAGTTCCCAGAGTAGTTATGATAGGTGGAATTTT
AGCCTGGGAAACCAACAAGCCATTTATCGAACCGAGCAGGAGTCCAATGGCTATGGAAAT
TAAAATAATCATAAAGATAGGAATTCCAGGAAAATATTGATTTAAAAGTGCCACACTCAT
ACCGCTTAAAGCGAGACTGGAACCGACAGATAAATCTATACCCCCGGTAACAATAATCAT
AAGCTGCCCAATGGCTACCATAGACAGAATAGCAGTATCATTCAAAATATCAACAAAGTT
ATTAATATATAAAAAGCTGGGGGTTCTCAAACTAACCCCAAATATTATAAATAAAATAAA
AATAAAAAGATTAAATTCTCTTTTCCTAAATAAATCCCTCATTTTAAAATTTCCTCACTT
TGAAATACTGCCAATTGCAGCTCTAATTATCTTTTTAGAATTTGCTTCTTCGCGAGTAAA
TTTAGCAGTTATAACCCCCTCATGCATTACTATAATATTATTAGACATACCAAGAATCTC
AGGAAGTTCAGAGGAAATAAGGATTATTGCTATGCCTTTTTTTGCGAGTTCAGAAATAAA
ATTATGTACAGTAGCTTTGGTTGCTACATCAATTCCTTTGGTTGGTTCATCCATAATTAA
TATTCGTGGTTTGGTGGCAATCCATTTAGCTAAAACTACCTTCTGTTGATTACCTCCTGA
GAGATCTTCTACCAGCTGATCCCAACCTGAGGCTTTTATTTCTATATGTTTTCCATATTC
ATCAGTAATTTCAAATTCCCTATTACGGTCTAAAAAAATATATCTACCTATTCTATCTAT
TATCGGTAGGGTAATATTCTCCCTAATATTCATAGCTAAAATAGCACCTTGTATCTGTCG
GTCTTCAGGTAGATAAGCAAGGCCATGATTCATTGCATTAGAAGGACTGGTAATGTAAAC
CTTTTCCCTGTCTATAAAAACTTCGCCTGATGTTTTTGTATCAATTCCGAAAATTGCCTG
CATTACTTCTGACCTTCCCGCTCCCACTAATCCGAAAAATCCCAGTATCTCCCCTTTGTG
CAATTCAAAAGATATATTTTTAAATACACCTACCTTGTTAAGGTTTTCAACCTTTAGGAT
AATATCCTCTTGCTCTGCCTCTAATTTTGGATACATCTGTTCAAGACTTCGTCCAATCAC
CATTTGTACAATTTTATCTACGGTGATATCGGCAATCTTCCCTTCTCCGATATATTTTCC
ATCTCTCAGTACGGTAAAATAATCCGCAATTTCAAAGACCTCTTCAAATTTATGAGAAAT
AAAGATGATGGCTTTTCCTTCTGATTTTAATTTTCTAATAATTTTATATAAATACTCAAC
TTCTTTAAGGGTAAGGGCAGAGGTTGGTTCATCCATAATTACTACTTTTGCATCCAGTGA
GAGTGCTTTGGCAATCTCTACCATATGCCTTTGAGCTATACTTAGATTTCTCACTTTGGT
ATCAGGACGAATATCCAATTCAAGTTTGTCAAGAAGTATCTGTGTTTTATCTTTCATTTC
TTTCCAAGAAAGCAGACCGTTGGATTTATTTTTAATATGATGACCCATAAAGATATTTTC
CATAACGGAGAGATCGGGGAACATTGTAGCTTCCTGGTGTATGGCAGATATCCCAGCTTT
TTGTGAGACTTGGGGAGATGGAAATTGAACAGGTTTATCATTAAGAATAATAGAACCAGC
GGTAGGTTGATATACACCGGTTAAAACCTTTACCAGAGTAGATTTCCCAGCCCCATTTTC
ACCTATAAGAGCATGTACTTCGCCAGTTCTTATTTTAAAATCTACTCCATCAAGTGCTTT
AACGCCATAAAAATATTTTTTAATCCCTTTCATTTCAATAATGCAATTATTCATTAAACC
AAAAATCCTCTTTTGTTTTGAGGTATTTATAAGTAAAGCGGGATATGATTAACCCCGCTT
TACCAAACAGATTTTTTAATTCAAATAGTAAACCATTAATAAATCTCAGCAAATTTATCT
ATATTGTCTTTTTCAAATATATATGGCTCGCCCATTACTGCTTCGTTACCCGAACCTATT
TTAATTTCTCCCATTCTACCGACCTTCATTACTTCACCCTCTTTGCCTTGAAATTCACCT
TGAACCAATTTATAGGCAATATAAGTTGATGAATAACCTAAATCAATAGGGTTCCAAAGA
GACATTTGTCTACAGGTACCATTTTTAATATATTGCTTCATTTCAGATGGCAGGCCAAGA
CCGGTGAGTTCAATCTTTCCTGATTTTCCAGCATCTTCTAATGCCTTTCCAGTTGCTGCG
ATACCAACAGTTGTGGGTGAAATAATCCCTCTTAAATTAGGATAAGATTTAAATAGCCCC
ATTGCTTCCCGGTAACTCTTATCGGAAAGGTCATCACCATATACCACTGCAACCAAACTC
ATATCTTTATAAGCAGGTTCTTTCAGTTCCTCTTTCATCCATTCAATCCAGGTGTTTTGG
TTGGTAGCCTGAGAAGAAGCACTTAAAATAGCAATTTCACCCTTGTAGTCAATTAAATTT
GCCAACATTTTTACCTGACTTCTGCCAATAAACTCACTACTGGACGGAGCTAAGTGAAGT
ATTCGTCCTTCTGGTGCAATTCCTGAGTCAAAAGAAATTACTGTAATCCCGCTCTTCATC
GCTCTTTTACAAATAGGGACCAGAGCATCTACATCATTTGCAGAAATAACTATAGCATCT
ACTTTCTGGGCAATAAGCGAGTCAATAATTTCTATCTGGCCCTCGGCAGTTGGTGTGGTA
GGGCCTTGATAAATAAGTTCAATGCCACCAAGTTCTTCAGCTGCTTCTAAACCTCCATCT
CTACAAGCTTCAAAAAAGGCATTCCCCAAGTTTTTAACCAACATAGCAATTCGAACATTC
TCTTTTGCTCCCGCAAAAGAAACCACAGATGAGATAAAAATCGCGATTAAAACTATCGTC
AGTATAAATTTTTGTTTTTTCATTTTATTTACCTCCTTTTTGTATAAAATGAAAACTATT
TGATAATATCTTATCTATTTTTTATCTTTTTGTCAAGATATATAATCAAGAAATTTTCAT
ATATTGACTTTATTCTCATCATATAATATAATATTTAATAAATAAAATTAAATAGAATAT
TACAAATAAAATATATTAACATTTACTAATAGGTGAAAAAAGTATATGAGCAAAGCAGAA
AGACTTGAAAAAATATTAGATTTAATCCAAAATAGCAATTTTATCTCTCCGGTAGAACTT
GCTGAGAAAATGAATGTTTCTCTGGTTACCATCAGGAGAGATCTCAAAAAATTAGCAGAC
CAAAGATCTATAATAAAAGAGTACAACACCATTAAAATGGCTCGGGATTACGATAAAAGA
TTTCATGAAAGGCATAATACTAATCTCGAACAAAAAAGAATTATAGCAGAATTAGCCAAA
AAATTTGTGCAATCAGGAGATACGATTTTTTTGGATACCAGCACAACTTGCTACGAGTTT
GCTCGTACATTAGCACTCTCCGCACAGAACCTGCATATTATAACTAATAATATATATATG
GCAGTTGAGTTGATGAGTATTTATAAAATAGACCTGGTTCTTGTTGGAGGTAATATAAGA
CACGGCTACTTCTCAACAATTGGCCCGCTCGCAGAAAAAATGTTATCAAATATAAAGGTC
ACTAAATTCTTCTTCTCCTGCACAATGTTAGATACAAGAGGTATCTATGAATCTAATGTC
CTGGAAGGAAATATTAAAGTAAAGATGTTCGAAAATTCCCGGCTTCATTATCTTCTGGTA
GATTCCAGTAAATTTGATAAGGCGTCTATCTTCCGGACAACTGGTATTGAAAACGTAGAT
GCGATTATAACGGACAAACCATTGCCAAATGAATATCTTGATATATTGAAAGATAAAAAT
GTTGAAGTTATTACTCCGAAAAATAATGAAGAAGGTTATCAAGTTTAATTTAATTCATTT
TTGTTTTATATATTTCATTTTCTCTTTATAGGCTGACTAAGAAAATTCTGAAATTATTCC
GCTCTTATAGAAGAGTCCTTACATCCTTTTCATATCTTAATAAATCCTCTGTTTTTACCT
AAAAATTTTAGATAAGGTATTTTTATCCTATTCTTTTGGAATTAAAGTAACCTCTAATGG
TAGTTTGGTACTTGCATTAATCACCATTTTTGCTTTAAATCCGAGAGCTACAAAGTTTTT
GGTAATTAACTTTATATTAGTTTTATCTTTAGAAGATTTTTGTTTTTTATTATATTTACA
CCTGCTGCCACTGCAATTGCAACTTTTCTTTTTGCCATTATTAGAATTTTTTATTATATG
GACTATATTACTACTTATATTTATTTTATTTATTGTGGCGGCAACTACTGTTTGGGCTAT
TAGACGGTGTAAGATTTTATAATAAATATCTTTTCCAATTCTTTTTCTGAAGCAGGAAAA
AGTAGAATGAGCAGGGGTTTTAAGAAAGTTATTAAAACCGCAAAGGACGCAAAAACGCGA
GTCAAATTGTAAGCTCTCAGCCAATCTTCGGTTTGATTTTGCTTCACCTAACCAGATTAA
AAGTTGGGCTTTAAATAGAGACACCGGGTCATAAACTAATTCTCTATCGGTGGTGTATTT
ATCTTTGATTATAGGATAAATAAAGCTCCAGTCTATGGATTCAAAAATAATCTTCAGAGG
ATCATCTTTTTTGATTTTTTGGGAAGCTTCATAAGTAATAAAAGAAAGCTGCCGACCTTT
TGCCTTTTTCATAAGAATAATTGCACCAAAATTTATTTTAAACAAGTGTAAATCTGCAAA
AGTTGCCAAAAGGTGCCAGGCACCTTTTGGCAACTTTTGCAGATAAAATAGATTTTTAAT
TTAAAACAAAGTCTTTTTCGGCTTTGAAGAATCTTTCGGTAAATTCCCTTTCATCTTTTT
CCTTAAAAAAGCAGGGATTTCCAGGTCTTTATCATCTATCAATTGATCTTTAATTTTAAA
TTTATCTTCTATCTTCAGATTATCTTTTTTTGCATAATTTTCTTTAAATAATTCTTTCTT
GTTTACTTCTTCTTTTTTTTCTTCTTCTTCAATATTTTCTTCGCACTTTGTAGCAATAAC
AGATACTCTTATTTCATCCTGCATTTCCTCATTAATAATTGCCCCAAAAACAATATTTGT
ATCTTGCCCAACTGCTTTAGATATGATATCAACTATTTCGTTTACTTCAAATAAGCTCAT
ATCTAAACCGCCGGTAACATTAATCAATAATGATTTTGCTCCTTTTATGGATACCTCTAA
CAAGGGGCTGGAAATAGCCATTTTTGCTGCAGCAGCTGCTTTCTTTTTCCCTTTACCTGT
TCCAATACCTACTAAGGATAAGCCAGCATCTTTCGCTACTGTTCTCACATCGGCTAAATC
TAAATTTATTAATCCAGGAATTGTAATCAAGTCCGCGATAGCCTGAACAGATTGACATAA
TACTTTATCAGTCATTTCAAAGGCGTCTTTCATAGAAGTGTCTTTAGAAATAATTCTTAA
TAAACGGTCATTAGAAATAGTAATTAAAGCATCTACTTCATTTTTTAATTCTTCTATCCC
GGCTTCTGCTTGTAATTTTCTCTTTTTACCTTCAAAAGCAAAGGGTTTAGTTACTACACC
TATAGTTAAAATTCCATGCTGTTTTGCTATCTTTGCCGCAACTGAGGAAACTCCACTTCC
TGTTCCTCCTCCCATACCGGCTGTAATAAAAATTATATCTGCATTTTCCATGGCCTTAGA
AATTTTATCTTTATCTTCTTCGGCTGCTTTCTTGCCTAATTCGGGATTACCTCCGGTTCC
TAAACCATTGGTTAGAGATTTACCAATTTGAATTTTTTGTCCAGCTTGAGATAAGGATAG
GGCTTGTAAATCCGTATTTATAGCAATTAGATCAAGATTACTCATCCCCTGTAGAGTCAT
TTCCCGAATTGCATTATTCCCTCCTCCTCCAATACCAACTACTTTAATATTTACGAATTT
ATCTACATCTTTTTGAGGAGGGGTTATAGGTCTACTTAAAAATTCATCTTCTTCTTTATT
CTGAATTTCAACTCTTTCATTAATGCCCTCTGATGTATCCCTAATTAATTCTTCTTTATA
ATCTATGATTTTACTGAATCCCCGCGCTAATCTCTTCTTTTTCAAAAGATATCACCTCTT
GAGCTAATTTATAATAATCAATAGCCCCATGAGACTTGGGGCTATAATGTAGAGCCGGTG
TACCCTGGCTGCTGGCCTCTACCAAAGTAATATTTTTTCTTATTATCGTTTTAAATAATC
TATCACTAAAATATTGTTTTATTTCATCTATAACTTCCTTGGCTAAATTACTTCTTGTGT
CAGCAATGGTAATTAAAATATTTATTTTTAAAGAATGGTTTAAATTCTTCCGTACGATCT
CGGTTGTCTCTATAAATTCTTCTATCCCCCTGAGAGCAAAATAATGTGGCTGCATAGGGA
TAATGACTTCATCACAAGCCTTTAAAGCATTCACGGTCAATATCCCTAAGGAAGGAGGGC
AATCAATAAGAATATAATCAAAAGGGACTTTGCATTCTCTGATACTCGCACCTAAAAAAT
CTTCTCTACCTATTTGGTCAATAAGTTTATACTCTGCACTGGCAAAATCAATATTAGAAG
GAGCTAAAAATAAATTATTTTCGCTATTTATTTTTAACTTTATTATTACTTCTTCTAACT
TCAATTTATTCTTAGAGCGATGAGGTTCTAAAACATTTAATATAGTTTTTGATAAACTAT
CCGGCTCAAGGCTTAATCCTAAAGTAGTATGGGCCTGAGGATCTAAATCGATTAATAGCA
CTTTTCTCCCTAATGATGCTAAACTTGCTCCTAAATTTATGGTAGTAGTAGTCTTTGCTA
CTCCGCCCTTTTGATTAGCAATAGATATTATCCGCACGCACCCTATCTCCCTAAAAGAAT
AAAAGTGAATTTATTTTTAGCAAAATATTTTGATATAATTATATCATAGTTTTTTAAATA
TAGAAAAGAATTTATAAAAATAACAAATATTCTATCTTTCCAATAAACCTTTTTATATTT
TATTCTACATTATTTTAAAAAATCCTTCTTTTTAATTAACTTTTTTTAAAAAATAATTTT
TTATTTCGGCAAAGTAGGGTTATTTTTCTTTTTCTTTTTTTTCTTCGCGCGGTACTCGAT
ACGCAATATGCAATACGAATAATGATTTGACTTTTTTAAAATTTATATATATACTTGGTG
TTAATAACTACTATTAATATTAACTAATAGTTATTTAATAAAGATTATGGGGGAGGCATT
TTTATGAAATTACAAACACTAAATGAAATGCTAAGAAACAGTGTAAATCTTTATGGTGAT
AGAACTGCTTTTAAAGTAAAAAAAGAGGGAATATTTGCGCCAATTACTTATAAAGAATTC
AATAATAAAGTAGAAACTTTTGGAACGGGGTTGCTTAGTATTGGGATAAAGAAATTCGAC
CATATCGGTTTAGTTAGTGACAATCGTTTTGAATGGATTATATCTGATATGGCAATTATT
GGCTTAAGGGCAGCAGATGTTCCCTGCAGCGGAGCCAGCTCGCCTCAAGATATCTACTTT
AAACTCAACCATTCAGATGCTAAAGCTGTTATACTGGAAGGAGAAAGGCAATTTTCCAAT
TTTTATAAAATCGCCAAAGATCTCCCTAAGATAAAAAACATCATCCTCTATGACAGAGTT
AAGATATTCTCTGAAAAAGAAGATACCCCGGAATGGACTATTCCTATTAGTTTTGAAGAA
AACAAAGAAATAAGCAAAAAACTTAAATCTGAAATAGAATTATTAATAAAAAATAAAAAT
AAACATATCTTCTTATCATCTGAAGCTAAAAATTTCTTAGAAAAATACCTGGAAAGAAAT
ATAGAAAATCTTCTAAAAGAAACTCGCTCTAAAGATACAGCCGATTCCGTTAAAAACAGT
CTTATAAATAGAGCGGTGGTAATAGACGGACAATACAATAAAACTCATTCCCATAAAATT
TATTCCTTTGAAAAAATAAATAAAATCGGTGAAGATTTATTAGCCCAGGGAGATGTTTCC
TTTTCAGAGGTAGCCAAAAGTGGCCAGCCCGATGACCTGGCAACTATAATCTATACCTCG
GGAACTACTTCTGACCCAAAAGGAGTTATGCTTACTAATTCTAATTTTATGCATAATGCC
ATAAATGCTCCTATTGCTATTACTATAAATAAAAATGATAATTTTTTATCGGTTCTACCT
TCATGGCATGTTTATGAACGGTCAATAGAATATTGTGCATTGCAAGTAGGTGCTTCAATT
GCCTATAGTAAACCTTTTAAGCAAGTTCTTCTTCCAGACCTTAAAGTAGAAAAACCTAGT
GTTATGTGTAGTGTCCCTCGAATATGGGAAAGCGTATATAAGGGAATTATAGATAATGTT
AAGAAAGGAAGTTCTCTTCAAAAAACTATCTTTAATTGGGCTATTAAAATAGGAGAAGAA
TATAAAAAAGCAGAGGGAATCCTTAATGGTAATTGGCCTTTATTTGACCGAGCCGAATAT
ACTACCGAAGAATTGGCTCAAGCCAGAAGAACAGTTAAAAGATTGGGTTGGAAATATCGC
TTAGCTGATAAAATAGTTTTTAAGAAGGTTAGAGAATTAACCGGTGGAAGATTTAGATTT
GCAATATGTGGAGGAGGGGCACTTAATGAATCCATAGATAAATTTTTTAATACTATCGGA
TTAATTATTACTGAAGGATATGGATTAACTGAAACTTCTCCAATTCTTGCTGGTAGAACA
AAAAAGGATAATATTATGTTTACCGTTGGTCCTCCTCTCCCGGAAGTAAAGATAAAAATT
ATGGATAAAGAGGATTATAATAAAGAATTACCCAATGGCGAAATGGGTATTGTGCTGGTT
AAAGGTCCTATGATAATGAAAGGTTATTATAAAAATGAAGAAAAGACTAAAGAGGTAATT
AAAGATGGCTGGTTTAATACCGGAGATTTGGGCAAGAAGACTTATAACGGAAAATATATC
CAATTAGTAGGGAGAATAAAAGACACCATAGTCTTAAGAGGAGGAGAAAATGTTGAACCT
CTTCCTTTGGAAGATAGACTAAAAGAGAGTGAATATATTAATATGGCAATTATAGTTGGC
CAGGATAAGCCTCGTCTGGGCGTATTAATTGTTCCTGACTTTGAAGCTCTGAAAGAATAT
ACCGAAAAAGAAGACATTCAATATAAAAACACTGAAGAATTGATAAAGAAACCCGAAATA
ATCGCTTTATACCAGAAAGAACAGAAAAGATTAATCTCAAAAAAACACGGGTTTAAGCCA
TACGAAACGGTAATGGGAATAGCCTTACTTACTCATGAATTTACCATAGAAGACGGAGAT
TTAACCGAAACTTTAAAAATGAAAAGATTTGAAATACACAAGAAATACAAGAAAGAGATA
GATAAAATATGTGGATAAAAGCCAATTGACCAATTTACCAATTAAGCAACCTATCAATTG
GCCGATTCACCGATCAAATTAGTTAGCCAGTTAGCCGGTTTACCAGTCTGCCGGTCAAAT
TAGTCGATAGTGAATAGTAATTCGTATTGCGTATTGGGTTGGGTATCGAGTATCGCGCGA
AGAAAATCAGTTATCGGTTATTAGTTTATTAAGATTTCTGTCATTGCGAGCTCTGATTTA
TCAGAGCGTGGCAATCTCATTGTTAAGCTAAAAACTTGAAGCAAAAAACCATAATTCAAA
ATTCAAAACTTCTTTTGAATAATATATGATTTTTAATAATGTAGGGACGGATAAATCCGC
CCCTACTTCTCTATTCTTGAACTTTTTCTTTCTTCACGATATACGATATACGAATTTATT
CTTTGGGAATTGTAAACCTTTGATAGGGATAAATTAAATCAGGATTATTTATTTTATCTG
TGTTCGCCTCAAAAATTCTTATCCATTTCTCGCCTGTATTATAAAATCTTTCAGCAATTT
TCCAGAGTGAGTCTCCCTTCTTTACTTCATAATAATCTGGCATACTCTTTTTTATTGCCT
CGGCTAATTTAGCCTCTATTATATCCTTACCTTCTTTTAATAAAGCTAATCTATCAGCAT
ATTCTGCTTCTTTTTCTTTTCCCTCTTTGGCCATCTGTTCTCTTATTTCCGTAACTAGGT
TTTCATATCCTTTTATGCTTTCGGATAGCTCTGCAATTATTTTATCTTTGCTGGAAATAG
CTCTTTCTGAATCTTCTTTTTGTTGTTTAAGGAGCACGATAGTATTTTCTTTTTCTAAAA
GAAGCTTTTGAGAAGCTTTTAATTGAGTTTCAAGTTTGCTTTTTTCTTCCGTTAATAAGG
ATAATTTATTAGAATATTCTGTCTCTTTTTCTGTTTCTTTTTCTTTTTCTTTGGCCGCCT
GTTCGCTTATTTCCTTAATCTGATTTTCATATCCCCTTATGCTTTCGGATAATTCTGTAA
TTGTTTTATCTTTTTCAACAATATTTTTCTCTGATTCTTCATTTTGTTGCTTAATAAGCA
CAATAGTATCTTCTTTTTCTGATAAAAGATCTTGGTAAATCTTAAGTTGATTCTCCAATT
TACTTTTCTCTTCTGTTAATGCAGATAGTTCTGCAACATAATCTTTTTCATCTTCAATTT
TTTGTTGAACCAATTTTTCTTTCACTTCGTTAATTTTATTATTACAATCCTCTAATTTAC
TGATAAGCTCCTCTTTCTCTCGATCTTTAGTTTGCAAGGTTCCTTCCTGTTCAATTAATA
AAGCTTCAAGTTGTCCTTTTTCCTCCATTAATTCAGACAATTTAACAGCATATTCTTTCT
CCAAATCTTTTTCTTCTTTAGGTAAACTTGCTTTTAATTCTTCAATCTGTTTTTCTTTTT
CTTGTATATTTTCTTGCAGTTCTGAAATAAGTTCGTCTTTTAGAATAACAATCTGTTCAG
ATTCTTCTTTTTGCCTCTCAATGGTTTTAATTGTTTCTTCTTTTTCGGTTAACAACGCTT
CGAGTTGAGCTTTTTCTTCTTTTAGTTCTGATAATTTATCAGCATATTCTTTCTCCAAAT
CTTTTTCTTCTTTAGGTAAACTTGCTTTTAATTCTTCAATCTGTTTTTCTTTTTCTTGTA
TATTTTCTTGCAGTTCTGAAATAAGTTCGTCACTACTTTCCAGTTTAAGATTTTTTTCTT
CTACTTCTTTCTTTGCCTGATTAGATTGGTCATAAGTATAAATACCAAAACCGCCAACAA
TTAATAAAACTATTATAAATAAAACTATTAAATTTTTTGACATTTTTACCTCCAATATTT
TCAATTTTTATCTATATTTTATTAATTCGACAAAAATTTAAAATATCCTCTTTTATAAAT
AAAAAAAATTTTATTTTTTTCAATTATTCGTATTCACTTTAACTTTTTTTACTTTAATCT
ATTCCCTATCGTAAAACTTGTATCCTTGCTTCTTAAAAAGTTGACTTAGTAGGAACGGCT
AGCAGGAATCCGTAAGAGAGCTGCTGCCCCGAGAACCCCCGCATTTCCTCCCAACTCTCC
AATAACAATTTTAAGAGATTTATAATTGGAATAAAATGCTCTCTTTTTTACTTCCTCTCT
AAGGGGAATAAGTAACTTATCACCTTCATTAGTTATTCCTCCCACCAGTACTATCATTTC
AGGATTCAATATATTAGCGATATTGGCAATGGCTATACCTAAATAAGAGATGGCCTCTTC
AACCACACCTTTAGTTAATTTATCCCCTTTACGGGCACTTTCAAAAATTAATTTTAAACT
AATTGATTCAACTGACTCAGCATTATCTAAATTTAAAAATCGGCTCTTTATCCCTTTTTT
AATTCTATCTCTAATCCTATTTTTAATTCCAGTAGCCGAAGAATAGGCTTCTAAACAACC
ATAGTTTCCACAATTACACTGAGGACCATCATTGTTTACGGTCATATGTCCTAACTCTGC
TGCTCCATAATTGTTGCCATGATATATCTTGCCATCAATAATTATTCCGCCGCCAATTCC
GGTTCCCAGGGTAAAGCATACTAAATTATTTACCCCTTGACCTGTCCCAAAACACCTTTC
CCCCCAGGCAGCTGCATTAGCATCATTTTCTAAAACAACTTTCATATTAAATTCATCTTC
TAATATTTTCCTTAAAGGGACATCTCTCCATCCGGGAAGATTGGGAGCAAAATTGATGAT
TCCTCTTTTAATATTGAGAGGACCCGGTGCTCCAATCCCTATACCTATTATATCGTCAGG
AGCTACGGAAGATTGAATAATATTCTTATGGATGGTTTCTATTATTCTTTTAATGGTAGC
TTCTTTACCTCTTTCGGCTAAAGTTGGAACTTTCAGGCGGTTTACTATCTTCCCCTGGTA
ATTCACTGTTGCGCTAACAATATTCGTTCCTCCCAAATCAACGCCGATAGAATATTTTTT
TTCTAAACTTTTTTTATCTACCATCATATATGCCACCTTCCCATCATTGCCACATTTTTT
CTTTGTATTTCTTAAAAGCGTCTACTTGCCGTTGAATTACTTCCTCTGACTGCTCCATAT
CTAAATTTTTTGTTTCAATAGCAAAACTAGCTAAGCGCCCCTGCCATAAAATTCTTAATA
TCTCTAAAATATCTTCTTTCCTATCTCTTTTCTGTTCATAATAACTTAAACTATAATATA
CTATTTGAGCCCATAAATCTATAGGAAAATTAAAATCCTCCATACTGGCACTTTTAGATA
TTTTATCTAATGAAGATATTGTTTTTGCTGGCAAGAAAAAATTTTTTGCCTTTATCGTCT
CTTTATATCCAGATTTAAAATCATTTATATATCCTGATATATCCATAACCACCTCTTTAG
GTGTCTCTACTTCTTTTATTCCAATCCTTTCTACACTTTTATCTACCACTTTCCTTTTAG
AAAAATCTTTATAAAAAATGGTTAAGTCTAAAATACTTCCTGTTACCTGATTGAACATAG
GAACTAATAATACCTTGGGGTCTTTATAATCTTTGGTGGAATCATGACTTTTTATCCCCA
GTTTCGCTTCTATCATCTTCATGTTTTCGCAAGCAGCCACTGTAGTAATAAAAATATCTA
TTCCAAATTCAGCCGGGAAAAGAGGGTGAACTAACACTTTTTTCACCATTTTAGCGGATA
GGCCATATTCTCCCCCTATGGGTTGTCTGATAGAAATCCCGTAGAGTGCTCGAGTCAGAG
GATAAGCCAGATGATTGGTAATTACTCCATCATATTTATGTCTTGCATAAAAGGGAGCAA
CCAGATCATGTCCGGTTAATATAGGCTGAACTAAGTATTTTAACCATTCCGGGGTTATAC
TGGTAAGATCGCCATCTACCAAAGCTACTGCCTTTGCTCCTACTTCTTCTGCTTTAATAA
ATATGGTTTTTACTCCATTTCCCTTTCCGATTTTCCCAACTTGATCCAGTACCATCTTCT
GTGTTCCGGTTACAGTTTTATTAGCCCTCTCTTTGGTGTGGTCTTTAGAAAAACCATCTG
AGACTATAATTAAACTTTTCTTCTCCGAAAAATAGTCATTCAGACCCTGATCAACTACTT
TAATTACTCCTTCAATGGTATCTTCAACATTTTTAGTGCAAATACCTACTACTATATCTA
CTTTATCTCTCATTATAAATTTTCCTCCTTCTTTTTACTATATATTAAATCTGCTTCTTT
AAGTGATTCTAAAGAACCTATATCGAACCATTTACCTGAAAATGCAAATCCAAAAATTCT
TTCTCTCTTGATTAACCACTTTATAAAAAATCCTATGGCATCAGGATTTTCTCCTGCATC
TAAATAAGTTAAAATACCTCTAACCCCTTCTTGAGATAATATATAGCAGGCGGTGGAAAC
GAGTGTAGAAGAAGGGTTTTCGGGTTTTTCTACAAAATCTATTATCCTCATTTCCTTATC
GACCTTTGCGACTCCATAATTTTGGGCTGTCTGAATAGATTTTAAATCATATAGGGCGAC
TACATTCCCCTTTTTTTCTCTATAATAATTAATCAAATCTCTTAAATCAAATTCAAATAG
ATTATCACCTCCTATAATCATTAATTCCTCATCTATATTTTTTTCCTTTATTAAGTATCC
CAACGCTCCTACTGAACCTAATTTATTTTCTTCGGACAAAGTCGGTTCAACCACTAAAGA
AATATCTTTTGTTGATTTATATTCTAACAGCCATTCCTTAAAATTTTTTCCGAATTTTTC
ATTAGTGGATATTATAATTTTATCAATTTCTTCTTGGGCCTTTAACTTTTCTATAATATA
CTCAATCATCGGCCTTCCCCCAACCGAAAGTAGTTGCTTGGGTTTATTTTTAGTCAAAGG
CCAAAGTCTTTTGGCATATCCACCCGCTAAAATTATTGCTTTCATATTTAATACTCCTCT
TTTATAGTTTTTGGTTTTCAGTTCTCAATTTCCAATTAATTCTATCTAATTTATTAAGCA
AGAGGTGAAGAGTAACATGGCTACTATTAATAACTGTATGTTTTATCTGGTTATCCTGAG
GAGAAAAATGGGTAGCAAGTATATCTTTAACCTTTCACTCCACCTGCAACTAAACCTTGT
TCTAAGTACTTTTCAAAGGCTAAAAACAGGACAATTATAGGAACAGTGATTATTACCGAA
GCAGCCATTACCAGATCCCAGGAAGTATGATAAGAATGATAAAGCCGTACCAGCCCCAAG
GGCATAGTAAATTTATTAGAATCATATAAAAAAACTAAAGCATATAAAAATTCATTCCAG
GCTATCATAAAAGTATATATCCCTACTGAAGCCATCGCTGGCACAGAGAGAGGCAGGGTT
ATTTTAGTTATAACTTCCAACCTGCTGCAGCCGTCTACTAATCCCGCTTCTTCAATTTCC
TCAGGAACAGTCCTAAAATAAGCAGCTAACATATAAAGGGAAACGGGCAAAGTTTGAGCT
AAATAAGTAAGTATTAATCCATTTAAATTATCTATAAATCCTACTTTTGCTAACATAGCA
AATAAGGGAATTATTAGTAATATTCCAGGAAACATATATACTAAAAGGATAGACCTCATC
ATCATAGCCTTACCTTTAAATCTTAATCGAGCTATAGCGTAAGCTCCCAAGCAAGCCAAT
ATTAGATTTAATATAGCTGTAAATGAGGCGACATAAAAACTATTTTTGAGATACAGAATA
AATCCTTCTTCAAATAAGACCCGCCAATAAGCTCTTAAATTAAAACTATCTGGTAAGAAC
CTGGGAGGGTAAGCAAATAATTCGGAAAATCCCTTCATAGATGAAATTATCATCCAATAA
AAAGGAAAAAGAATCACAATTAAAAATAGAATGATACTTCCAGCAACCACAATTTTTCCA
AAAGATATTTTTCTTTTCTCCATTTTTTTTACTCCTATCCTTTGTAAAATTTTGCACTTC
AAATAGATGTTACCATTCCAATGCATATTTTACATAAAAAATCATAAAAACACCGAGAAT
AATAAACAAGAACATTGAGGTAGCTGAACCTAAGCCAAAATCATTCATACCAAAACTAAA
TTCATAGGTAAGAACCGGTAATACTTTGGTCCCTGCTGCTCCACTAGTTAGTAAGTAGAT
ATCATCAAATTTATTAAAAGTCCACATTAATCTTAATAAAAATAAAGTACCTAATACATA
TTTTAATTCGGGTATGGTTATGTAAAAAAACTTTTTTATTATTCCTGCACCATCTATACT
TGCTGCTTCATATAATTCATTAGGAATAGCCTGAAGTCGAGCTAAAATCATTAACATAGC
AAAGGGGAAATATCTCCATCCTTGAAATAAGATCACTATTAGCATAGCCCAACCCCTTTG
AGAAAGCAAAGCAATAGGTTTGGCCCATATACCGCTGCTCATTAAAGCCCAACTAACTAC
CCCATTTACCGGATTAAGCAGCCATCTCCAAATAAAAGCCACCGAAACAACCGGAGCAAT
ATAAGGAAATAAAAATATTGCTCTTACTAATCCTCTTCCTTTAAATTTTCTATTTAATAA
TAGAGAGGCTGCCAAGCCTAAAACAATAGATAAAATACTTCCTAAAAACGAATATATAAT
AGTTGCTTTTAAAGCATCTTTAAACATAAAATCCTTCGCAACTCTAAAATAATTTTGTAA
TCCTACAAAAGGTGCTCCTCTTTGGCCAAGATTCCCCAAAGTAACTTCATGAAAACTTAT
CCATATATTATAAAGTGCAGGATATATTACCAATCCAAACACAATAGCAAAAGTAGGAAC
AACAAACCAGTAAGCTAAACGTGCTTCTCTTTGTTGAAGAGTAAGAGTATTTATTTTTCT
CATCTTTACCTCCACTCAAAAGTAGGACTATGCAGTTAATTTTATTTTAACTGCATAGTC
CTTAGAAGATTAAAAAATCTTACTTTAATTTTTAATTATTAGATATTCTATTATTTTAAT
GCCTCAGTCTGTTCTTGTAACCATGCAGCTGCTTGTTCTGGAGTCATATCACCAGTTAGA
ATTTTTTCTATTACCACTGGTACTAATTTTCTGCCATAGACATCTGAAACTAAAGGTACA
ATATTCCCTTCCATAAAGCCCCATCTTTGAATCATATCCATACCACCGGCTACATCTGCA
ACTACCTCTGGAGCATAAAGGCTAAACACCTCATGATTTAACCATTCATCTACTACAGCT
TTACGAACAGGAACCTTTCCTCCCGGACTCATAAAGAGAATATCTACATATCCTGGTCCT
AAGACATATTTTACGAATTCAATAGCTGCTTCTGTATCTGTGTCTTTAAAGATTCCCAAG
GTTACTAACTGTCCGTAAGAAGCCTTGATTCCGCTGGGTCCTTCTATAATCGGACAAAAG
CCAGTATTTTTAGCTAAATCAGGAACAGTAACTTGATATGCCTCTACTAATCCCGCAATA
TCATCCATTATATAGGGAGAATAGAACATCATAGCTACTTGACCTACAATATAATACTGT
CTGCACTCTCTCCAGGTAGTAGCCCCCGGAGGTCCATAAGCAGCTAATTTAGTGTAATAG
TCTAAAACCTCTACCATTTCAGGGGTATTCATAACAATATTACCATCTTTATCAAAACCA
GTTGCACCATTGGATAAAGCAAAAGGTTCAAATACCTGTTGGGTGAATATCTGTCCCGAA
TCGGTTCCAATCACTATTCCATACATAGCATTAGGAGGATCATAAAAAGCTTTAGCTGCC
TCTAAAATCGTATCCCAGCTGGTAGGAGCAGCCAATCCTTTTTCAGCAAAAAGGTCTTTT
CTATACCATATGCCTTGTACCCAGCCATCAATAGGTACAGCTGCCCATATGCCTTCTACA
GGGGAACGAACAAGATCTAAAGCACCTTTGTAAAAACTAGCATAACCCATATCGGCAATA
GCTTTAGTAGCAGCTTTGGTATCCAATAATCCATCTAAGGCAAAACCAGCTACATATTCT
AATCCAAAACGGCAGACGTCAGGTAATCTTCCAGCTGCTTTGGCAGTTGCAAGTTTTTTA
GGAACATCTACTTCATCAACTGGAATTACTTTTACTTCAATTTCCGGATGAAGCTTCATA
AAATCTGCTGCTATTGCTTCTTGTACATCAACTCTAGCTTTTTCATTGTCTGTAGTCCAG
AATTCTACAACAGTTTTTTCTGCAAAAGCAAAAATACTTATACTAAACACCATAATCAAA
ATTAACAATACTACAATACTCTTTTTCATTTTTTTCTCCTTTAAATATTTTAATATTCTT
TCTAAAAATACAATTATTTTTCTCTATCTCATCCCTCCTTTTTTTCTTTAGTTTTTCTTC
AATTCTTTCCCTGTCTTTATTGCCCTCATAGATTGTTTTATGCTATTTTTAATTAATGAT
ATCTTGTTTGGTAATGACTCATCTAATCTCATCGGTTGCCCGGAAACACTAATTAAAGAA
CTAATTCCATATTGATGTACAATATCTGCATCGTCACCGATGATTGCAGCTACAGCTATT
ACTGGAATATTGTATTTTTTGGCAATCTTGGCTACTCCTATTGGCGCCTTTCCGTAGATA
GTCTGACTATCGATCTTCCCTTCACCGGTAATTACCAGATCAGCATCCTTTACAGCCTGT
TCCAGTTTTACTACTTCAATCATAATCTCAATACCTGGTCTAAGCTCTGCATCCAAAAAT
GCCATTGAACTAGCTCCCAAACCTCCGGCTGCCCCTGCTCCCGGTATATCTTTTATATCC
TTATTTAAATCTCTTTTTATTACCTCTGCAAAATGGGCTAAAGATTTGTCCAGCTCTTCT
ATTATCTCTGGAGTGGCGCCTTTCTGAGGTCCATATATCCGAGCAGCCCCTTTTGGCCCA
CAAAGCGGATTACTCACATCCGAAGCAATTAATACTTTAGTCTCGGATAAGCGGTTATCT
AAATATTTTGTATCAATTCGGAAAACTTTTTTTAATTCTCCTCCTCCAAAACCTATTTCC
TCCCCGTCTTTATCTAATAATTTTGCTCCTAAGGCCTGAACCATCCCCGCTCCCCCATCA
TTAGTAGCACTTCCCCCGATACCGATAATCATCTTTCTACATCCCTGGTCTAATGCTGCC
TTAATTAACTGACCGGTTCCGTAAGTGGTAGTTATTAATGGATTCCTTTTATTCTCTGGA
ACTAAAGTTAATCCTGACGCTTCAGCCATCTCAATAACTGCCGTCCTCTTATCTCCTAAA
ATACCATAACAAGCCAAAACTCCATCTCCCAGGGGACCTGTAACTTTCTCTCTTAAAATT
TCTCCTCCGGTGGCATTAACCAGGCATTGGACTGTACCATCTCCACCATCTGCCATAGGC
ATTTTTATAATTTCAGCTTCCGGGAAGATTTCTCTTACTCCTTGCTCTATTGCATCTGAT
ACTTCTACAGCAGTCAAGCTGCCTTTGAAAGAATCTGGGGCTATAACTATTTTCATCGTT
TTTTATACCTCATCTTGGAACTATATATTTTCTTAATTTGTTTACTGCTATAAAATATAC
GACATCGCATATAAGATTTCCTTTGTATAATAGTATGAATAATACACTTTATTTCTTATT
ATATTTATATAGCTTGCACAATTTTTCAAAATTTCTTTACCCTCACTTCAAGCCCTCACT
CCAAAACCTCACTCAAACCTTTATAAAATAAGGCTTTTCACCCACATCTAAAATAAGCCA
TTTTAAGCCCTTTTAAGCGCCTATTTTAAAAAATATGAACAATCACCTTAGACCTCCTCA
AAAAACGCTGCTACGACAAAAATTCTCTTAAACCCTTATTTTGCAAGGCTTTCAAAGTGT
TAAAAATAGGGTTTTTAGCCCTTTTTTACCTCATTTTCCCCATATTTTAGAAGTACTACT
AATATCCCATATAACAAAAAAACGCAGAAACCCTTATATTTTCTACGTTTTAGAGCCTTA
CCATTTTTTTCTATAAAAACTGATAATCTCCTAATTCTATATATATTTATCTACCTTGCT
CAGCTAAAAATCAGTTTTTCTATTCCTCTATTTTTTCCCTTTACTCTAAAAAAAGGCCTC
CTGAAAGTCTTGTATAATAAGGGTTTTAAAGTTAGGTTGCGTATTTTTGATTGTAAGCGC
TTATTTTGCCTTAACCTATGGTTTTACCCTCGGAAAATAGGTGTTTTTTGGCTTATTTTC
ACTCCCCCAAAATCTAAAAATGGCTTCCTGTAAGGGTTACAGAGTTTTGAAGAGGTCAAA
AAAGGCTAAAAAAAGTGTCGTAAAATATACCCTTTTTTCGAAAATTGATGCCCGTTTAAA
GGCACTCTACGTGCGTTAGAAGGGCATTCCTGAAAATACTCTATTGATTTTTTACCTTTA
TTACATCCTCCCTGTTTTAATATAATAATCTATCATTTTATTGATTAATTTTTTACCATT
GGGAGTAATCCAAAATTTTTTAATAACCTTAATTTTTATCCCGGGAAATATTTCTCCCTT
TTGAGTTCTGACTACCCCCAGCCATTGTAAATACTCTATTAGAATTGTCTCAATTGCTGA
AGCTAAATCATTAAGCAGGCTTTTAGAAAATTTTATTTCTTTTCCCTTGGGGGTATAGAG
CTTAATTACAAATTCTTCCATATCTATTTTTCTATTTATCTTATATTCATCAATACAATA
AAGTAAAGTGATAAAACTTTCCTGATATTCTTTAGCCTGATTATCCCAATAATTAGTAGC
CAGGAACTTTGTCCAATTCGCTTTTTCAACCCAGATAAAAAACAACTCAAAGAGCTTTTC
TCCATAAGATTTCTCACAAAATTCTTTAAAACGACCAACGTTTACCTTGATCCAACCCTT
CTTATCTGTATAAATAAACCTTGCTGCTCGAGACAATATATCTATAAAATAGATATATCT
TTTACTAACTTCTTCTCCTCTTTTTTCTTCCTCGCCTAACGAAATAAAACTATCCTTATT
TATAAAATCTTTCTCTATTGATTTTATATGCTTAAAAGGAATCCATCTGTTTTTTAAAGT
AACCTTTACGCGATTTTTTATAAAATAATTTACAAAAGTTTCTAAATCTTCTGCCAGAGG
ACTGTCTTTTTTGCTTAAATTAGTTAAATCAATATATTCTTCCCTCATTCCACAGCTTAC
AGGTGTTATGGTCATTGAAAAGGTGAAACCCTTTCTAGGGCTGCCCAATCTTTTTCTTTC
ATCTGAAATTACTTCCCAGGGAGTTTTATGGTCAAGCTCTTCCTGGGGTTGTTGAAGCCA
TTGATCCTGACATTTCTTAATCGCTTTGTCTAATTCTTCTTGATTGGAAAAATTATTCGG
ATTAATGTTCGATTGAATCTGGCGCATTAAATCCAGAATCAATTCTCTTTCCCGGGGTCC
CATACTCTGTTCATTAACTTCCTGGGGAGATTCTCCCTGAAATTCATCACGGGAAGAAAG
ATTCCAGAAATCCATAAATATTTTATGAAATTCTATTAATTTATCATCAGAGGGAAAATT
AAATTTTCCCGACAATTTTCTCATTAGAGGAAAAGGGTCGGTAATTTTATTTATCTTCTT
TCTAAGATTTTTGATAGAAGGTGCTTTTTTCCCTAAATATTTTTTTAAAAAATGTTTTAG
CTTTTTTTCTACAAATTCCAGATTGTTTTCCTCTACTTTAAAATTTTGACATGCCTGGTA
AATTTCTTTTTCTATCATTAAAGGGGTAATGGAATGTATGATCTCAGAAGGGTCATTTCT
CCGCAATCTTTTTAATGAATAGGTAAAATCTTTTGGACATAATATATTGAAATTGCATAA
AGCATAATCTGTCTCATAGGGCAAAATGCGTCCTACAACATGGTCTCCTTCTTTGATTTG
ATAGGTAGCATTACTTTCCCACACTTTATATTCTTGATTAGAAGTAAAATTCTTAGCTAT
AAAATAAGAGCCAGCCACAACCTTGACAATGTTAAAGATATCAAAGATATCATTTCTAAA
TCCCAGGAGAATATTTCGGTCTTTTTTATTATATTTAAATAAATTCTTGGATAAAAAAAC
TTCTAGGGGACTTGTTTCGTAATATTGAGAAATACAAGTAAAAATATAATAATCGGCAAA
CCTCTGCTCGACGGAATTTATTTCTTCAAATGTTTTATAATACAACTCGGGAGTGGTAGT
AAAAAATCTTTCTCTTTCTTTGATTAATTCTTTAGATAAATGGGGATCTCCTTCACAAAA
TTCCATTATGCCAATAATAAAATCTATAATTTTGGTATCGAGTTTCATAATAGTTTCCTA
CTTTCTATTCTTTATTTTTTTGCATAATGCATAAAAATTTATATTTTTTAACAAATTAAA
TTGAATAGTTGTTGAATTGGCAAAATATATAAAATATCAAGGGCTTAGCTTCAGCGGTGA
TCGTTCTCTACACAGGTTCAATTCCGATACTATTTAACCACTCAATNNNNNNNNNNNNNN
NNNNNNNNNNNNNNNNNNNNNNNNNNNNNNNNNNNNNNNNNNNNNNNNNNNNNNNNNNNN
NNNNNNNNNNNNNNNNNNNNNNNNNNNNNNNNNNNNNNNNNNNNNNNNNNNNNNNNNNNN
NNNNNNNNNNNNNNNNNNNNNNNNNNNNNNNNNNNNNNNNNNNNNNNNNNNNNNNNNNNN
NNNNNNNNNNNNNNNNNNNNNNNNNNNNNNNNNNNNNNNNNNNNNNNNNNNNNNNNNNNN
NNNAACAACCTCTCCTGTTTCTTTATCAAGATAAAAGTCCATATCAATTCGGTCTACATT
TCTCATTATCTCAGCAATCATTTCCAGATCCACTTTTAATTTTTTCATAATTTTAACCTC
CTTGTCATATCAAAATTGTACGCCAGATTACATATTTAATTAAAATAGGAACACATCCTA
TTTTTTCTAACAACGTCGCCATCTGCATTAATCTTTATTTTCGAGGCTGTATAATTCATT
TCAGGAAGTACGGTCTTCCCTATGGTCTATCTGCTTCCCGGTGTACGCTTCATCTAATGG
TTACCCATTTTGATGCAACACTATTCATTTAAATAAGATAAATTAATGTCCTCTTGTCTT
ACTATAAATGTCTTTTTCATTATCCTATCGTTTCCATAGCTTTGTTAATTCTTCTAAGAG
CTATACTTAAATCAAAGTTCTTGCGCTCTTCAGGTGCCAAAACGTCAAATAACTCTGTTT
CAATACGTGAATTCATATCCTTAATTTCACCATCTGATCTGCCGAGGTTCTTCTTATATT
TACCCAAATCTGTATCAGCATCATCCTCTTGAAGTTTCTTTTTAAACAACGTCATTACTT
CTTTATTGGATAAATCAAATTTATTTCGCAGAACAAAGTCAATATCATAGAAATCCCGAG
GAGCTATAATTTTTCTTATCGCACCTGCACGTAACTTTTCCGCTATGAGCTCATTTAAAG
ATAAGCAATTAATTTGACCACCATCAAAAAGTGGATCACCTGTAAATGGATGTAGAAAAA
TATGCTGTACCGGCCGTTTTTCTATTGTATCAAGCGGATTAAATCTAAGCCCAATCTCTA
ATTTAATTTTTGCTTCTATATTACGTAGTGCTGATTGGTACACAAAGTAAAACACATATT
GCTTAGACTCATTACGGCCGGGATTACCAACATCGTCCAACCTCATACCAAACTGTTCAA
TGAATTTTTCAATTTTATCTTTAACCGGTTGGATACATCTACGTCTTTGACCGCGTGTAG
CTTCATACTGTGGTAATATCATGCTAAAATCAAGATCCTCGCTTAAACGATAATACGTAT
AGTAAACCTTATTAAGGCAACTTCCTCCTTTAAAAACAAGATTTTCGGAAAGCTCATATA
TTCGTGAGAGAATCAAGGTTAAATAATAATCTTTTTCAATTAAAGGTAGTAGAAAACCCC
TTTTCTTCGATGCTCTTCCTAACGCTTTTATAAACTCATCTTTATTTTCGTGAATCATTG
ACTATAACTCTCCATTTTTTATTAAGGGTGCCTTTACGCGAACCGTTAAGAGAACCGATA
GATGTCTTTTCTATGCTTTTTATAAGAGGTTTTAAAATATTTTCAGGAACTCCGGCATCA
TCAAGTATCAACCCAATACGTTTTCTGGTCTTAATATTGGGAAAACAAACTGCATATTCA
ACTAGCTTTTTTATATCACATTTATCACTTTTTACAATTTCTGTAAATATCCTGGAAGCG
CCTATAATACCTCCAACAGGTTTATTAAAATAAATGAGATCTATTAGTGTCCTCTCTTTT
GAGCTGATGTTTACCTCTTCATCTTTTACTTTTATTTTTTCTATCCCATACATACGATTT
TCCATTATCTTTATAAATTTATAAGATAAACCGCAAATTATCTTATCCATACGCTTCGTG
GTATTCAAAACATACACAGTTTGGAAAAGCTGCTCTGTAAATCCGTAATAGTTAAACATG
GTCGAGTATCCGACATAGTAGTTTTTCTTCGGAAAGAAAAGCGGCGGGATAAGCAATTCA
TCTACACCTGTTCCTTCGGGGCCTGCTTCAAGAGGAGAAAAAATATATACACCTGGTTTT
ATTGGGGAGAGTATTCTTTTCTTTTTGAGCCTAAAAACAATTTGTTTTCTATCCTCCGGC
GAAAGATTAAATAATTGATCCATATCTTTCGCTGTAATAATAGCTTTTTTTTCATAGGTC
AAACGAGCTACAATATTCGTCTCTATCGGTCCTAAAATCTTATATGTATTTTTAGGTTTC
ATAGGTTATCTCTCAAATAACTTACGGTACATTTTTTTACATTGTCATTTTACCACACTA
ATTAGCAATGTCAAAATAAAAAATAAGAGTAAGCTCTCAAATATTTGATATTTTAATAGA
CACATCCTATTTTTTCTATGATTTAGCTTTCCATTTTACGAGGTCTTCCTTTAGGACGTC
TATCTATAATAATACCTAAAGCCTCAACTATCTAATTAAGAAACTCCTCAGACCCCATGG
ATTTTCCGCAAAAAGTGGCTGAATTATTGGCTTTGTACGCCTTCTCTATTTATTTAGAAT
GTGATGAAGTATCATATATGTTTCTCAAGGTAAGTATACTACCTGCAAATCAACATTCCC
TAAGCCAAACATATCAGTCGAGGAATCCATATCAGTCAATAAAGAGAATTGCAATTTTAA
CTGACAGCGGTCTTCTACGGCATTCACTAAATTTTGAAAATAAGGTTCTGTGTTAACTCC
ATCCCAGGATTCGGTAACATCAACATTCCAGGGATTCAGAGGATAGTTTGAAATACGACA
CCCCTTTACCAGTACCCCGGGAGCATCAAAATCGGAACTATCCAGATCAGAAAAACCACC
ATATTCATAAAAATAAATCTCAAAAAATCCCAGTGAATCAAAATCCGGCTCATGCACTTG
AGTAATATTATTTAAATTTAACTCAACGGAAACAATATATGATCCTAAAGGAATAGAAGA
AATATCAAAACTTAAAAAGGCTCGGGTAGCTTTATTGCTAGCTGTATCCCCTACCTGGGG
AGAAGAATACGCAGTTAGGTTATCCTCCAATAAAAAACCATCTTCGGCAGAAAGTGTAGG
TAATACCAGTTTTACTCCACAACTGTAAGAAGTTTGATAATCATTATTGCCCTCTTCTTT
TTCTGCTACCTCTTCTTCACAATCTGCGGTTACCAAAATTACATCTTCTTCTCCGGAACA
AACATAGTTATAACTAAAAATATCATCCACACTTGCTCCCGGGAGTAAACCTGGTACTAC
AATTGTGTTTTCTAATATACCATTAACCAATAAGCAGACCTGACATAGTTCAGATTCGCT
ATCACCTTGATTCATTATCTGGAAACTGACCACACCACCTACGATATCTACCTGGGTAAT
TACCAGATCCGGTAATTCGGGCAATACCGAACATCCACTAATAAAAAGAATACTAATAAA
TACCAACACATAAACTAATCTACTTAAACTTTTCATTTTTTATCACTACCCTTTTAAAAA
TTATTTTATGAAATATACTTATGAAATACTTTTTTTAATAAAAAAACAGGGATACATTCT
CTAGAAACTCCTCAGACTCTATAGGTTTTCCGTTAAAAATTACAGAATCATTAACCTGGT
ACACGTTCTATCTATTTAATTTAAAAGTAAAATGTTGATTGTCTAAGAAAATAGGTGTCT
GTCCCTATTATATTCCTATTATATTTATAATCCGGAATAATACCCGGTATATCAAAAATT
ATCGATCAATAAATCCTATGTATTTAAAAAAATGCTTGACAAAGTCATAGTGTTTCGGTA
TGGGTGGCTGGCTAGACCTTACCCAACAGGGACTTTCACCCTGTAAGAAATATAGAGCTT
CTTGGCGCTCTTCCTCTAAAAGTTACCGAATTATTAACCTGGTACACCTGTCCCTATTTT
CTAAACCCTTTCTTCTTGTGAGGTAAAAGTTTCCGAAAAGTTTCAGGATATTTTTTAACT
AACTTCATTAATCTATTTTTTATTTTTTTATTTATGATATTATCTTTTCTTTTAATGATA
GATAATAATAACAATAACCTGGCTTGGGTTTCTATTTTTAAATCATATATTTTTGGAAAA
GATTCTAAAAAAATATTGATATTTTCATTAAATTCGATATCCGTCATTAATTCTTGGGTT
GCCCATAATATTAATAACATTTGAAAGTAACTTTCTTCATTTAATTTTTTTGAGAGCGAA
TAAAATATTGACTTGGCTTCATTATAGATAAGCCTGCTTCCAAGTGATAAATCTGATAAT
AACATTATAAATAAATCAGAATATATTAAAGGTTCTTTATTAATAACTTTTAGAATTCCT
TCTCTAATTTTTGGTGCAAATTTTATTGATTCTTCTATACCTCTATACTTTATTGCTGTT
TTAGAATGCCAACCTGCTTGAAGTAATTTTCCCAATAAAAATTTATCTATTAAGCTGGAT
AAGTCCCTTTCTTCAAAGTGTAATATTGCCTCTAATATATCCTTACTTATTTCTCTTTTT
AAACCAATATAGTAAAAGGTTACATCTCCCCATAATTCACTAAAATATATTTCGACAATC
ATATTGTTTAAATTAGATATTTCATCCCTTTTATCATAAATATACCTTGCAACAAAATAA
TCTAAAAATGAACGGTGATTATATTTTATTTTTCCGTTTATATTTATTATTCCTGCTCGC
TCTATCTCCTTTAAAAATTCGTTCAAATTATAATCAGTAGCGCCAAAATATAATTCACAA
TAATTCTTGCTAAATTCTATATATTCTTCTTTATTTATTTCCACTCTATCCTTTTTAAAA
AATTCTTTGAATGCTAATTCAGATAAAAAATTCCTTTTAATAATATATTCAAATATAATT
TTAATACCTTTTTCACTATCCCACCTTCCAAGCATTAAATCACTAAACCGCTCGTATAAT
TCAGTAATTGATGCAGGGATTTCCTTATTTTCTTCTACTAATTCAATAAGCAATATTAAT
GACAAAGGAACTTTTGGGATTTGAAATGTTATTTTTTCTAAACAATTCTTTAGGCACTTC
AATTTATTTTCATCTTGAACTAACTTTTCAAAAAGTTGTAAAGCTTGGCTATATTCAAAA
GGTAATATTTCATATTTTTCAAAACCCTCAGGAGTGTTTTTTATAATATCAATTTTTCTA
CTAGTAATAATTAAGGGACATGACATTTTTTCAGAATATACTTTAGCCTTTTCTATAACC
TCTATACTTTTTATTGCTGTTATCTCATCTAGAGCATCAATCATCAATGTTTCAATTTTA
AATCTTTCTTTTATATTATCATCTATACAAAAATATTCATTTATAAATGAATCAATATCT
TCCGCCTCTACTATATCTTTTGCGGAAATCAAAACAGGAATATTTATTTTTTTTACTTTT
CCTTTCATTGATTGATTAATTTCTTTTTTCATTAAATCTATCGCCAGTTTCGTCAAAGCC
TCTGATTTACCAACGCCTTCTTCGCCTACTAAAAGAATTGGTTTCTTAATATTCAATAAA
GATTTTAATTTGGAAAAAGATACTTTTTGTTTTTTACTTATTGATTCTAATATTTTTTTT
GAGATATCATCATTATTTATTTTTATATTAGTTCCTATCTTTTCTATCATTGGTTCTACA
AAATATTCTGACAGATTTATTTTCTTTTTTTTTGAAAGCCAATGCTTATTTTCCATTTCT
TGAATTTTATTTTGTAAAAAATCTATTGCTTTGCCTTCAAAAAAAACTTGGGGGTAATAC
TCAGAAAATTTATCGGTAAGCCAGTCAATATCTCTTATTTCAACATTCCCTTCTATTTCT
TTAGTTAATCTTTCAACTGCTTGTCTGCTAAAAGTCCCTACCAATATCACTATTACTTTT
GAAACTGGCAATTTTTCAAAAATAGTTTTTATTTCTGCTGGATGAGTGAGAGCTTGTTCT
ATCTGACTTTCAATTTCCTTTATCTTTAATTCCTTTTTACGAGAAAACATTGCTTTTACA
TGATGTTTAATTTCATCAACATCTCCCAATGTCTTTGCCTTAATATTACCTATTTTAACT
ATAAGTCCAATTACATCTATTCCGATTTTATCTTTTTTCACTATAACTAGGTCTTTGCCT
AATTCTCTCACCCCGTGCGTAATTTCTATTGTGTAGTTAGGCTCCATTATTTGTAAAAGT
TCTTTTAAAAATGAATGAAATTTTATTTCTTTGAATGACATTAAAATTTCTTTTCTTTTT
TGCTTTGGAATTGCTTTCGCATGTTGTATTAATTCATAATTATCTGCCATAAAGGTACCT
CCAAATTATTAATATTTTTAAAAATAGGGATAACACATCCTATTTTTCCTATGGTTTAGC
TTTTCCCTTTTACGAGGTCTTCCTTTAGAACGTCTTCTATAATAATACCTAAATCCTCAA
CCATCCGGATAAGAAACTCCTCGTATCATATAGGTTTTCAGTTAAAAGTTTGCAAATTAT
TAACTTGGCCAAATGTTACCTGTGACATTGTCATAAATTATAGAAATTCAATCAATTCAT
TAAATCTCTCGAATATATCTTGCCTTAAATCATCTATATATTCATCGGGTCCATTTTCTT
TCTCGATCATCAGACAACCTTGACTCGTTTTTCTTTCAAAATATTTCTTAATATTTTTAG
AAATACCTGTAAAATAACCTTTTTTCTTATATTTAGCAATTTCAGATAAAATAATATTCA
TATTAGGCGCGTATCGTAATATAAAATACATATAGTACAGATCTTTTGCCTGTTTTAGTT
CCTCTTCTCTATCAATAAAAGTAGCTCCTTTATGATATAAAAATGCAGAAGGTTTGGGGC
ATTGAATTTTGTAACTTATTTTTCCTCTTTCTGTTCTAACTTTTATAGGCATTCTATTTT
CAAGAAGAAAATCGAATTTATCGATTTTATTAATAACAATTTGTCTACCAACTAGCTCTT
CTACGAATTTATTCTTTGTCTTTGGAGAGGTAATAAAATCTATAGGCATTTCCCCCTGTT
TATATAAAACTACAGGATAGGTCTTACCAATATGGAGATGGCGTTCTTTGTAATTCGAAG
AAGAAAGAACCTCAAAAATTGTTTTTGAATATGGTTTTGCTTTGCTCCCACCGAATCCAA
AATCAATATCTACTGTCGTTACCGCTTGTATTTCAAAATTATTCCATAGGAATTTTGCAT
ATACATAAGATAACCAACCACCCACAAGTGTAAGGTCATCAAGATAATCTTCTAAATCCT
TCAAAACCTCAAAAAACAATAACTCTAATTGTTTAATATCGTTCAATACTTCCTCCCTTC
TCTTCTAATAAATTTCTTAGATGTTCTGCCTGTTCTCTGCCCCGTGGCTGGAAATTGTAT
AAATCAAGATAGAGTTGAAGGTTAGAAACCACGGTATAACCTTTTATTTTTTGGGTATTA
AAAAAAACACTATTTTTATAAAAAGGATGAATCAGGTGAATATTTCCTCCTCTGACTAAT
TCTTTTAACTCTAATTTTTGCCGGATATCTAAAATTTCCTTCTCCCATTCCTTCAAATTC
ATATAAATAAAAATATCTTCTGTTCTTACAAAAGAAGTAATGAGATTAGCCCCAGTATGG
AGTGTTAAGGCATATTGTTCCTCTCTTAAGACTTTTTTAAATTTATTTAAGATATTCTTA
TTCGCACTGTAGTAAGTATCAATTACATTTTGATCAAAACTATACTCTTCTAACCAATCA
GAAATAAGTTTTTCCTTATTAGTAAGAATAGTATAACTATCTCGTCCTTTTTTAATTCTT
TCAACATATCCATTTTTAACCATTGCTTCCAATACTTCCTGAGACATCCCCAAGCTGACT
CCTTCAGGACCAGTAAAGTCACGCACTACCCATCGTCTCTCTGGATCTTTTAGCATTTTT
CTCAGTATGAGAGAAGCCTTATCCGCAAAAACGTTTTTCATTCTAAAATTCTTTCGCATA
ATGTTCACCTACTTATTAATGTTCACTATATAATGAACATTATATATTATGTGAACATTA
ATTGCAAGTATACTCAAATCCTATATTCTCTTATCCTCTTATATCCTGACATTCGCCTTG
TTCTCTCTTCCTTGCTAATCTTAAAAACGCTAGATCAAAAAAAGAACAGGCTACTTTTTT
GCCTTACCTTTTTTTAATACTAGATAATAAATAAAACAGGGGACGGTTCTCTGTTTCAAG
CTCTAAAGATCTTATTGACCGTAAATCCTGTTAATCTTGATAATTGCCGCAATGAATTTC
CCTCAAGTTCCTTTAAATATCTCAAAACCTCAATTTGCGTTTTTGCCTGCTCATTGTGAA
GTGAAAGTAATTCTATTTAATATCTTTTTAACGCTAATTGCCTTATCTTTTTGTCGGATA
AGGTTTTATTTTTTTAATAGATTTCAAGACATTGATCATTATTAGATTTCTTATTGAATC
TTTTAAATTTTTTAATTGCCCTATCCTTTTCTTTGTCAAACAGAAAAAGAGCAAAATCAA
CATTGACTATCTTTGTTTTAGAAATGTATTCCTGGTAACTGCTCCATTTGACCTCTTCAT
GCCAAACAAAGAACCGTCCCCTGTTTTACCCTTTATTAATGACAAACTAGATTTATTAAT
TGTCATTAATAAATAGGCTGACCAATTTTGTTCTTCTGTTTTCCTTTATTTTAAATTATA
TTATATTTTTAAGGATTGATTTTTGAAATTTTATCTATTAATCGGTTATATCTTACTCCA
TTTCTTAATTCCGCTATTTGGTTGAATTTTTGTATCAAAGTTAATTTATTATATTGTTAG
TTGAACCGTTATCTTGACATTGCTAAAACGTCCTTATAATATTCTTCTATATTTTTAAAT
TCTTAATATGTTTTTTCAAGGATTTTTCTAATCGAATCATTCCGTCAACCATATCGTCTT
GTAGCTTATCCTTTTTTTCTTCATCATCTAATCCTGCGTAGTTAAATCTTTTACTAATTC
GAGAAGCTCTTCTATCGTCTAGGCGCTCCCACTTGAGCTTATCTCCAAATTCTTTCTCAA
TTTCATCCATATGAGATTCAAGCTCGTCAAATATCTTCTTATTTTCATCCTGGCTATCCT
TTCCCCTATCAATATACAACTCAATCTGGCCATGCTTATATGTCACAACATAATTAAATA
CTAGACCTCTTTTTCCAGAACCAGTACCAATCCATGAATTTATTGATGGTGATATATTGG
AATGCAGAGATGTTCTCTTTTTACTTTTTTCTAATAAACCTTCCCAGAATTTCAATCTCT
TCTTGTGTCTTTCTGCAAGTTCTTTCTTTTCGCTACCCGCAACTTTACCACTTTCAGTAG
GTCCGGCTATAACTGTAAATTTAGGTGCCGGATCTGAATTTCCTATTTTATAAGCTTCAA
CTTTTACTAAATAAAAATCAATATCAGCACTTAATTCATTAAGCCATTCAGTAGCTCTTT
CATGTTCCGATCTTGGTTCTTTTGAAATCCAGATAGCCTTTTTAGCATCAAGGTTTGAAA
CATAAGTTAATATTTTACCTAAATGGTCATGATCAGTTTTTCCCAATTGATTTTCAATTA
ATACAGTTTCTCCTGTAGACCCTTCTGCTATTATATCCGCAGAAAAAGAACCTATCTTTT
TTTCTTTTTCAACAGCTGTAAGGTCAATATCTAATTCTTCTGCTAAAATTTCTATATTTT
CAAAAAGCCAACTACTAAAATCTTTTACTTCATTCTTCCATACTTTCCTTAAGTCTACTC
TCTCCATTTTTCCTATCATATTAAGACCCCTTTCTTATTAAAATGAGCTGTGCTCCCCGT
TTATTCCATAATTATTCTCCATTGCCCTGACTTATATTGTAAATATAATTGTCTCCGTGA
TACCTTTAATCTTTATTTTTTAACTCTTTAATTGTTTCATTAATCCATTTTCTTATTATT
TCCTCTTCTACTCCTCCAATAGATTTGGATATCCCTTGAAAAATATTTTCTGCATCATGA
TTTTTATCAAAAAACCAAATTGTAAGTTCTCTCACTAATTTTCTTCGTTCAGCTATATAA
GGATCTTCAATATTAAAGTGTTTCAATAAAGCATCTATTTTTTTATGAATTGAATAACTA
TCTCCATCAATGTTGTCAATCTTTTTTTCTAATTCATTTATTGTACCTAATATTTCATCC
GAAAAACCCATTGCTTCTCCTGATGACTCTTCCGCAATTTCTGCGGAAGAAAATATTCTC
TCTAATATTTCGATGGTTTCATCAGACATATTTGTAACTTCACTGAGCAAACAATCTATG
TCTTCTTTAAATTTTTCTTTCAATGTATTTACATTATTATTTATTTCTAATAGATTTTTC
TTTGTTCCCCCAATCTTTTGATCTAATTCTGCTGTAGCCTGTCTAAATTTGTTAATAAAT
TTGCTACTTTGTATATCCATATACATATCTAATAAATAATCTGGAGTTAATGGCTTATTT
TGTCCGTCTCCTCTAATAGTATAAGTTCCATTTTCTGTACAGTATGGTTTATTTCCCCCA
CTAGGTATTTCAACTCTGAAAAACGGTTGACTATTTATATTTTCAATAAATATCTCCAAA
TCTATTGGAGATCGACATGAACGTGCTTTATTTAATATAATCAATTTATCTTTATCTCCC
GTTGAACATCCTACAATTTTTCCTTTTTGGTTGCCTTTTTTATCTTTTATTTCTTCCACC
CCAACTAAAATCGTGCCACCTTCAGGAGAATTTGAAAAAGCAACTAAATCTTCCGTACTT
ATGGATTTAACTGTCCTTTTAAAATCTACATCGTAACTTTCAGATTTACACAATAATTTT
TTTGACTTTTTAGTAATATTTTTAAATATTCTGTTTACTACACGCTTGTTCATAAATTTA
AACCCCTATCGCAATAAGAAACATTTCTTTATTGTACATAAAACTACTCTAAATTACTAA
TATAATCCTTAAAAGCTTTCTCTAATTTCACCATTCCTTCAATCATTTTTACCTGTATTT
CGCCCCATGTTGCTCTATCGTTAAGAGTAGAAAAATTATATCTTTTTCGTATCTCAGAAA
ATATTTGAGTATCCCTTCTTTCCCAGTTTAATTCTTCGCCAAAGATTTCTTCTATTTCCT
TTTTATGTTCATACAAACCATCAAATATCTTCTTATTTTCTTCCTTTCTATCCTTTCCTC
TATCAATATATAACTTAACTTGACCAAAATTATTAGTAATTGTGAAATAAAAATACAGTC
TGCTCTTCCCAGCTTCTTTTCCAATAAAATTGTAAGTACTGGGCGATATATCTTCATAAA
CACCTGTTATATTTTTTCTACGCTCTAATAAACTTTTCCAAAAACTATATCTTAATTCAT
ACCCCTTGGTCATTTTATTTTTGTCCTCTATAAATTTCTTATACTCTTCATTTTCAATTG
CAATTTTATCCAAATATTTATCAATCGCTTCAATCAATTTAACCATTCCATTCACCATAT
TATTTTGAAGCCTTGCCCAATTATCTTTGTCCATTAATCCACCATATTCATATTTTTTAA
AAATGAAGCATGATTTTGTATCCGGAGAAATATCCCATGTTAAATTATCGCCAAACAACT
CTTCAATGTCTTTTTTGTACTTTAATAATACTTCAAAAATAAAGTTATTTTCTTTTTTAT
CTCCTCTATTAATGTAAACTCCTATCGCCCCGCAATCTAGAGTTATCGAGTAATAATATG
CTACTCCACCAAGGCCCGATCCTCCACTGGTGCTACCATTTTCACTCGGTTTACAATTTG
AATGGCGCCACGTCTTTTCATTACTGAGTTTTAGTAAACCCTTCCAAAATTCTTTACGTT
CTTGCCCTGCTATTTTTCTAACTGTTGGCGGTTCAATTATTGGTTCCCCTTCCCATTTCC
ATATTTCAACTGCCTTTTCTGAAAATCTCTTGCTCCTATTTTCAATATCATTAAAGACCC
ATTTGTTGTTATCTTTCAATTCCCTTGTTATAGGAAACTCCGATTTTCTATAATCAATTT
TTTTCTGCACAAACATACGATTTGACATGCTTCTATTCCAAGCTTCCTTAATTATGGTTA
AGTTTCCAATATGATTAAGCATCTCTTCATGTAAAGCAGTTATTTGATTCTCATCTTCTC
CAATTTGTTTTTGTAAATCCTTTATCCATTGCTCACTTAAAGTTTGAGGCATAATATGTT
CTGTTTCAATTTCTTTAATATCCAATATTGTTTCGCCGGTAGGATCAAATAGTTTCCACA
AAATATATTTTGTCCGTTGTTCTCCAAATTTAAAATTTCTTGAAGCAAAATTACGCTTAA
ATATTTCATCATCGACATTCTCTTTAACATAACGAGATAATTTTCCCTCAATATAAGCTG
AATATTCTTCGAATTTTTTCTGTTTTAGTCCATCACAAATTTCATTATATATCTGGTCTA
ATCTACCAGTTGACTGACCACAAATTCCCCATCTGATGTGAAAGGTCTCAATCATATCCA
TAATCTTCAAGATATCATTTCTTCTAGATTTTTTATCTTCTTCGTAAAGAGGTATAATTT
TAATTAATAATGTAAAACTGGGAGATACTTCAACAACTTTTAATTCATCTAATTTTTTGT
TAATTTTATTATCAATGAATGAGCTTTCAAAAATCTTTTTATAAATGGAGGCACTACTAT
TTAATTCTTTAGCAAACTGAAAATATTGTCTAGTTGTGTTATTTTCCAAGCGACTTCTTA
CATGCTTATATAGATTACTTTCGGAAAATTTCCCTTTATAATTTGCCAACATGTATCGTC
TGATAAATTTTACAGGACTTTTATCCCTTATTTTTTGATACATTTCCTCCCATTCATAGA
TACAATTATTAAAGATATCTTTATTTGTAGATGTATTCATCAATATATAGTTTTTAATTA
AATCTGCAGCTGAAAGCTCTAACCCTCTATCATTTAAAGTTTCGAACAATTTGAATGCGT
TAAAATAATTCTGCGCATTAATATGAACAATAAAAATATTATTTAATATTATTGTCCAAA
TATCATCTGAATATTTTGCATTTTTGTAAAATTCATAACATTTATAAATAGGGTGCTCTT
CCTCTTTTATATTTCCTTCTAGTATATTTTTTAAATGTTTATTATCATATTCCCCCAATT
CGAATTTTGGAAAGGAGATTGGTTTTCCCTCCCAAAAAGTATTAGAGGATAAAAAACTAT
TACTTATGTGTTTCGCTAACCCATTATTTTTATCTTTCATTTTATCTCTTATTGCAGAAA
GCCAAATTAATATTGTAGCTAATCTTTGTTGGCCATCAATAACATAAAATGATTTTATTC
CATGATCAGGCTCTTGCGTAGGTACCACTACAATAGCTCCAAAAAAATGAATATCATTTT
TAGATAATGAAAGAACGTCTTCTAACAAATCTGCCCACTGATCTTTAGTCCATGCATAAG
GCCTTTGATATAAAGGTAATTTAAAAACTTCTGCCGGTTGATATAAAAATTTCTGTAAAT
TTATTTCATTTGCATCAATAAATGACATAATGTCCTCCTAGTTTGTTATTTAAAATTATC
TAAAATAATAGAAATTATTTTGTACCGGTGGTTGATTTTTTATGAATATCTTTGAGTCAG
GGTTCATAATTTCACATTTTCTTTTTCTGTTTTCATTTTATATTTTGTGAACTTGTGAAG
ACCCCCTTTTCTGCTTCCTTAGTGCTTGCGGGTTATCTTTGGTGTATCGCCAACTATAAA
TTCTGTGCAGAATTAACTCGGTTATTTTTGTAAATGCCATGACTGCTTCAACTTTAAATT
TTTCTGGAATATGGTCATCTTTATCTGAAATTTTAAAAGTGGTAGTTCTCTGTTTAGAAT
CTAATTCGGTTATATTTATAAGCATATGCTTATCTGAAAGATGGATGTACCCAGAGGTAT
TCTCATAAACACTTTTAATCCACTTATATTTTTTGCTAAATTCATCAACAAGAAAACGAT
CTGTCATTCTCTTTCCTTCTTTTGTCTTTATGTTCCTTATGTGTTTTCCAGACAAGATTT
TTGCAGCAAATTCATGGGGATCAGAAACTAGCCAACCTGCTGCATACCTTAAAAAATTAT
CGAGCTGCGTTCTAATAAGCGGAATCGCTGCTACAAAGTTATCCTTTCTCATCAGTGTGA
TGAAACCAGAAGTCAACGACATGGAACGGTTAAGCACTGCAAAGGAGAGTAGATCAAATG
CGTATACAGCTCCTCCAAATGCTTTTCCGATGGCCTCACCTTGTTCTAAGTGTACATCAT
TTAATTTCTCTAAATCTTTTAAAAGTCGATCTAAACATTTAACCATCAAACCTACTCTAT
ATTAACTACTCTCCTATCACTTTATATTTATTATGCAAATCTTGTAAAAAATAATAACTA
TTTTCCCCATATATATCTGACACGTTATCTGCGACATCTTTTTGTCCCATTTCATATAAT
TTTTGAACAATTTTTTTAATACCTTCTTCATCAGGAGGATATAATTCGACCTTATCAGCC
ATTTCTATTAGAATACTCCCTACTCTTTTTGGTGTTTTTTCTGTATGCACTAATAGACCT
TTTAAGAAAGAATAAATATCTGGTTTCAAATAAATATATTTAACTGATAATCTTATCCAA
TCAAAGATATCATCATCTATTTCATCCACCAGTGATGACCAATTTATCAACTTAACAATA
ACCTTTTGATATTTTGTGTTGTTTATTTCATCCTCTAGTACATTAATTATCTTTTCCCAG
AGTGGTTTTATTGCTTCAATAGAAACACTATCCTTTTTTCTACCTATAAAACTAATAACT
TCTTCCAAATGTGCTATCTTTTTGTTTTCGATTAGTTTACATATAGCACTATTACTATCT
ACCAACTTCTCCCATCCTTCAAGGTAAGCAAGACAGATATGTTGGACAAAATGTTTTTCG
CTAAATTCTTCTTCAAAATCTGTAACAATACCTTTTAATAAATGATTGCCTTGTTTAAAA
AGTATATAAAATTCTTTATAAATAGTTTTAGAATAAAATAAATAACTTGAAAACGCCACT
TCCCACAATTGTTGTATTTCTTTATTAAATATTTTGTTAAAATTAGCTACTGTCCATTCT
TTATCAAGATAATAGATGCTTGGTAAATATTTTCCAACCACTGCCCCAAGCTCAATGGGA
GGATTATCTTTTCGATTTAGTATTTTATTAAAATAAAATTTTATTTTTTTGGGCCATCTT
TCTGAATTTTTTCTTTTATTTTTCTTTGCATACCTAAATGAATAAAAAACCATAGCAGAT
AACAGCTTCCCTAGACTTGAATTTATAGCTTTATTAACAATATTATCTGCATTATATTTT
TTAGGTTCTACTTTAGATGAAAGTTTTAATAATATTTTTTCAGTCCTTGGAAAAAATTTA
AGGTCATATGCGTTTTTCTTATCTTTTGATCCCTCTTTAATAAGTTCAAGTATTTCGGAA
ATTATCCATTCTCGATAATTATGTTTTCTCTTCTGGTATTGTTCTTTCCAAAAATTATCT
ACCGAAATTATTTGCTCTATAAATACAAATACTCTTTTCCAATCAAATATTTTATTTTCT
CTGCAACCCCTGGTTATACCTGATAAAATATCGCTTTGATAAATCCGTGGAATTTCTAAA
AAAGGATTTAAATCATCGGTAAACCTTTCAGGTTGTTCAAATACGCCCTCTCTAAACATA
TAAGACAAACCACTAATGGAGGGACTTTTCCGGTTTCCTTCTTCCTTAAATTTAATAAGA
TACTCTGCAATTTCTTTATTTGTTTTTTCTAATAATTTCTCTTTAGATATTGGGCTTTTA
TCCCCTTGCCAATCTTCAAAGCAAAAATCAATTCCAGGATGAGTAATTTCTTTAGGATTT
ATCTCGTTATATTCATTGTATTTTTCTAATACTTTTTCATTTTTAGTTTCAAGAAGAGCA
GTAAGCCATTCTTTTTTCCTCAATGCTTTATATTTTTTAATATCTTCTTGGTTATCCTTA
AAATGTTCATGTTTAATTTCGCTAGTAAGGTAACTTGCTTTTTCGATCCAATTAATCATC
TTTTCTACTTGTTCACCAGTAAATAAGCGACAATTATTTTTTACAAGCTCATACATTTCA
TGTTTCAACTCTTCTTCATTAATAAAATTCCGATTAATTCCCCAAAAAATATCATTGAGT
TTCTGATAATTTTTATTTATGATATAAATTGCAATACGGATAAATATTGGTTGTTTTTCA
GCGAGTAATTGTTCTACTTTTCCTCTAGTTTGGTCTATATCTAATAAACAAAGTACATCT
CTTATAAAATAAATTATTTGATATTCATAATCTTCTTTTATGGAAGATTTAGCATTGTCT
TCAATCGTATAAATCGAAAATCTATTATTAAAATCAGAATAATCATGTTTAATAAGATAT
TTCATTTTATTTATAGCTACCCCTACTGCTTCTAAACCGCAAAGTTCCGCAATTCCTGGT
GTATTCTTTTTTATAAATTCTTTTAGATGATATTTTTCCATTAGAGGAGTATATTTATTT
TCTTTTTCTTGAAAACTAAAAATTATTTCCAATAAGTACAGAAGGCATTCCTTATTTTTG
TCTTTAATTAATTTTGGTATAAAATATTCCACTATTTCTGATTGTAAAAGCGAACTGCCC
CAGTTTGTTTGTAAAGCTACCTTTATAAAATCTATATGTTGTTTCTCTATCTTTTCTTTC
GGAAAAGTACGAATTATTCTTACCATAATAAAATCAGTTTTATGATTATCTATTCTTCTA
CCATTTTCATCTCTATAATTTATAATTGAATTTACAATTTCTACTAAGATATCTGTTATT
TTTTGATTAGGTTTTTGCAAATTATCGTTTACAACTTTTCTTAAATAATCCAGTATAATC
CAATATGGCGTAACGTAATAATCTTTTTGAGAATCTTTATAGGTTTTAGGATTATTTTCT
GGATTAAAATAACCTTTTTCTTTTAAAGATCCTAACCAGTATTTTGATTTTAAATTTTTA
AAAAAATAATATTCCCTTGCTTTTAACTTTAATAAATTAGGTAAAACTTCGAGTATTTTT
TTTGATGGTTTTTCATGCTTTAAGATACGATCAACTCTATCTAATAAATTATAGAAATTA
CCTACTAAGGCAAGAAGAATTCTTTCAAAATCTTTCCAAATTTCTTTACCTAAATACTCC
TCTCTAGGTTCTCTACCAGCACCATGTCTATGAGCATATTTATGAAACTTTGTGGAAACT
TTAAACCATTCTTTTGCAAAATAATCTTCCTTATCTACTCCCAATGATTCGCAAATAGAT
TCAATATGACTCTTTCGTTCTACAATTAACTGTCCACACATTTCACATTTTTGTACATCT
CTTTTCCCTTCTGATAGAATATCTCTTAACCCGCCTTCTATTTCTCTAGCAATATGTGAA
AGTAAATAAGATTTGGTTTTTAATTCCTCATTTTCATATATTTTTACTCCATCAAGATAA
AAAGATGCGATTTCGTTTCCTATACTTTTAAGCCCATTGTATACATCTATTTGCTCTGGA
TTAAGTAGAGTTTTATCATTTAAAATTATCTTCATATCGTTTTTTTTCATTTCTGATAAT
TTTCCCCGATAAAGCTATTAATTTTTTCATTAAATAAATACATCTAATTCACAGGGGACA
TCTGTCTCTGTTTTATTTTACTATTTTCTTTTAATAGCATTTCTTTCAATTAAGTATTTA
TTAATCTCTTCGTTATCCAATATTGTAAGTTTCTTTTAACCCTAATGCTACAGTTTTTAG
GTATCTATTATTTGGTAGAATATCATTATTCAGCTTTTCTTTATTAGTGATTGTATAAAT
TAGGATTCCGTTGTCTTCTCCTATACATATCTCATAATTATACCAACATTGTCCTTCTTG
TTTTTTAACTTCCTCATGTTGGTCTTTCGTTATTTTCCACATTCTCCCCAAAGTCCAGAG
ATTTTTATCTTCTACTTTCTCAGGAGTAATAAAAGCAACCCCACCTTCTCCCCAATTAGA
TGTTTTTTTCTCTGACATGGAGTAATATTTCCAGACCGTCCGTTTGTTTAATCCGGTTTC
TCTTACAATATCTGCTTTGGCAAACCCTCTTCTCTTAAAATACTGAATCTTCTGATACAT
AATCTTGTTAACCATATCTTCAGTTCTTTCCTTATAGTATTGATTCTTATTCATACTATA
GTAAAGAACTGTTTCTTTTAAAAGGTGCATTTTTATTTTCCGCCCTAGGTGCATTTTAGT
TTACCATTTCCAGGTTACCCATTTTGATGCAACGTTCGGTATGGGTGGTTGGCTAGACCT
TACCCAACAAGGACTTTCACCCTGTAAGAAATATAGAGCTTCTTGGCGCTCTTCCGTTAA
AAGTTAAAGAATTATTGACCTGGTACACCTTCCCAATTTCTCTAATTTAATAGTAAAATA
TTAATTATCTAAGAAAATGGAATGTGTCCCTTGTATATTTAAGAAAATGGGGTCTATTTG
TTCTATTTATTTTAATTTATTCTGAAGTTGGGCAAAAATCAATCTCATATAATGTCCACC
GTTAGTGTCTTACTCTCCATGTTAAGTTCCTTAATGACCAAATCTTTCTTTTGCCTATCT
ATTTTTTGAAGTTGCTCTACATTCATACCTGTTAATTTTCCGACTTTTTTATAATCAAAA
GTACATACCCAGAATTCTTTATTATACTTTACCACTATCAAATTATCTTTTTTTATTCCT
TCTTTTGGTTCCAGTTGTTTCAAATAGAATTCCAAAGCAAGCTTTGATTTACCTTCTGCA
TATGTTTTAGCAATCACTCTTTGATAGCAATCGTCGATAATGTCCTTGTCTATATCTTGA
AAATTAGCTTCCCAAAATGAATAATCCAATTCTTGAAGCCACTGTTTAAATTCCTTATAA
CTAACCGATTCGTGAGAAATCGAGTAAATCTCAGCCATCTTTATAGCTGTCTCTCTGTCA
TGTACTCCTAAATTAATAGCATACACTGATCCAATAGAAGGTACCCCATGATATACTATG
GATGAAAGATTATTAATAATGTTGGGAATATTATTCTCATCTACTAAGGTTTTAAGATGT
TGAATTAACGCGTTCAATCCCCACGGTAGCAAAAAGGTAATTTTTTCGACATCCTTCACA
GTTTTTTCTATTTTACCGTTATAAAAATTGTCTGCTATTGCTTTGTATGTCTTTCCAGCT
ACCCACTCAACAAGAACATTGACTTTGATTTTTCTTATATCAGAAAATTCGCGTGCCTCT
TTCATTTTTTCATGGATATTTATCCAAAATTCTTTTGGTAATTGGTCGACACTCGCAAGT
GAGTCAAGTTCGGTTTTAACCTCTTTAGCTAGTCCATTAACTATTCTGTTATCGGATATA
CTTAAACCAGTCCGATTAAATAACTTTCTTTCACTTTCATTAGGTACTAAACGCCTGACG
GCAAGAAAGCGATTCTTGAGACCCGATTTAAATAGCTTTATCTTTTCGGGAATATCAAGG
GTCTGAACAGAAAAAAGCATTTTACCTAACCACTTTTCAATGATTTCATCGTCAATTTCC
TCTATGGATTCTTCGAGAGCCCACGCTAACAGTTGAGAATCTAGAATTGATAATATCTCC
TTCTCAACTGCTTGTGCATTATTTTTTTTTCTATTTCCCCAAGATTTGTAATCTGCCCCT
TCACGTCTAAATTGTGGAGTTGACGCTAACGCCCATTTTTCAATGTATTCTTCCACTGTT
TTAGCAGATGGAAGCCTTGAACCAATCAAAAGACGAATTCCAGAAGAAATGAAACTTTCT
GATTTTTCTAAATCTGAGTCAACAACCCTTTTCAAATCTTGGAAGAAGCAAAAGATTATA
TGCCCCTCTGTTTCATAGCCAGCTCTACCAGCACGCCCAACAGCATTCCAAAACTGCGTC
AACGGAACCTCTCTACCATAGTATAAAGAATGAACAATGATATTCCTTATTGGAAGATTT
ACACCTTGAGTGAGTGTGGTTGTAGAAACAATAAGAGATAAAACACCATTTCTAATACTT
TTCTCGACGATTCTTCTTGCACTTCTTGGTAGGTCACTGTGGTGATAACAAAAACCAAGT
TTGATTGCTTTTATAAGTCTATGGTTTTCTCCAAGAATGGCTCCACATTCTTTTACGATT
CTTTCTTTATCTATACTAATTTCAGGTGGATTGATTTCAAGAAGCTTTATTAAAATATCC
ACTATTTCTTCCACCAAAAGTTTAGTCGTAGTAAAGACTAGCGTAGTGCCAACCTTTGAA
TAATAAAGTGCTAAACGAGCAGCTACTTCAGTCTTCCGTCTGTCTTCATTTTGTAATTCA
TCCTTCTTAAACAAACGAGGAACAAAGAATTTCTCAGTTGGAAATTCATTTCTAAGAGGT
GGGTATACAACTTGTCCTGTTCCACGAAACCATTGAAATAAGCCATAACGGTATTTTGTA
GGCCTCCAGTCTATTTCGATTTTGTTTTCTACACTCCCAGAAATCCACTTCGCGAAGTCC
TCAGAATTCTGGATAACCGCTGATAGACAAAGTGTGCGGGCATTGTTCTTTTCGGCTAAA
TAAATGATCCTTGAAAGGATAAACTCTGCTCTAAGACCTCTCGTTGAAGGAGAAGCCATC
CCCTGAGCTTCATCAATAATTATAAGTGATATCTTCGTTTTAATCTCCTTATTTTGTCTT
GATATTAAGTCTAGTTTTTCAGGAGTTAATACTATTACCTGATTTTCAGCAAGTATTTCC
TCTTCAAAGGGGCTGAAATCGTAACCGCCATAAAGAGCGGAAACACCGATACTCATTCGG
CCCAATCTTGAAGATAAACTCTCTTCAACTTCCACAGCCAGCGCTCTGGTTGGAACAACA
TAAACGCACAGACCATTAGGATTATCTCTAAATGCTTTATAAATTGCAAACTCCACAGTC
CTTGTTTTTCCAGAACTTGTTGGCATTGAAAGTATCAATGAATTAGAACCAAGTAACCCT
CCTTCAAGCGCTTTTTTTTGAGATTTCCAAAGAGTTATCATTGGAAATTTGCCGAGACGA
AGATTGCGAATATAATGCTTCCAGGTTTCATCCAATCTTTCATTTAAAAAAGTGGGTAGT
ATATTTTGTGGGGAATCGTCAGCTATTTTTTCAAAATATTTTCTTAGAATTATGGCTAAG
TGATAAGATTGGTGTTCACCTATAGAGGAATATGCCTTCATTGCCCGGGTGAGAAAGTTC
AAGGCATCTTTAACAAGTTCATCTTTGCCTGTTCTCATATAATGAAGAAAATTAGCAAAT
GCCAGAGCAACTAATCGGTCGCCTATATATGCCAAAGCTCCTCCAAGTGTTTTAAACCAA
TCTTCTTCTGTTCGACTTTTTTCTAAATTATATATAGGACAATCAAATAAAATATTGGCC
AACTCATCTTCTAATTCCGACAGCTTAGATGATAAAAAAAGATTTGCAATATTAAGAACA
GAAAGTGAGAAAGGAATCTCTATATCTTGAATTTTATTTATTACCTTTTCTACCAAAACT
TTTGCATTGGCACTATATCCCGCAATACTATAGGTAATAGCACTATTCATTATGGAACTT
ATAGCTCTGCTTTTGTCGCCCCTTTCCAAATCCCATATAGAAAGACGCTCAAAAATCCTT
GCAGCCTTATATAGCAGATTTTTCTTTTCTTCTTGTTTTTCTCTCGAGGGCCGGATACCT
GTGTAAGTTAAGAGGCGGGCTGCTTTTTCCAGTTTTTCTGGATTTAATTTATATTGAATC
GTCTCTCTATCTTCTACTTGGAGCTCACTTGCTAAAGCAGCTGAGGCTAAACGATTGTAT
TGATTTTTAAAATCTGGATTATCAAGTAAACTTGTACTATCTTTTACCTCATCCATATAA
ATGATAGGTAATGTCAAGTATGTGTTTTTTTCCTCTTCTGGTAATACTAAGGACTCCTGA
ATTTTATTGGGAATCAATGACACTGCAGCTTCCAAAGGGATTGCTGGATTGGAACTTACC
TCGAGAAAAAATTCATCATTCCATTCGTCTTTGTCTGCAACAACAAAAGCAAGATATTCG
GTTTTGTATAAATAATTGTATTCATCAAGAAACCTCTGGACCATTATAGCTTCTTGGTGA
CGATTTTGAGAATCAAGTTCTTCAATAACAAAATTTAAGAGTGTTGGTGAACTGTTCTTA
ACTTTCAGCAATGTTGCATTTGCGGCCTTGAGTGCTTCTTTTGAGTCCTTCCAATTTTTA
GCCTCTCCAATTAACAAAAAAGCTGGCTCTCCTCTTTCTGTGAATTTAAATCCAAGTAAA
TCATCACCGTGCATTGCTAACCGCCGATTGGGAACAAATCTAAGTTTAAATATTGGCATT
GCATAATCTGTAAATCCCATTACATACGCAGTTGCCATGACTTCACCTATAGTTCCTTTC
CAAACTTTAATGTTTTTTATTGACCTTGCTAGATCTTCAGTTAAGCCAGTCTCTTTTAAT
AAATTGCTAATAACTATGTCAATCCCTTCTTCCTCCAATTTTTTGACTTCCTCCAAAATC
CGTCTTGGGTGGCGACAAAAATAAGCGATTAAGAATTTAAGAAAGCTGGGCAGATTAATT
AAATTTGATGGCAAAACTTTTGTAGCTAGAAAATGTTCGGGGAGAGGGATTGAAACTTGG
ACTTTTTCTATATTTTCTCTTATTTTTGACTTAATTTTATTTGAGGCTTTCAAATTTTAA
CTCTCCTTTTACTCAATTTCGCACAATTAAAAATAACCGAACTACTTTGTGTATATTTCC
AAATTGTTTTTTCCTAGAGACTTTATTTATGTTATGTATAACCTACTGTATAAAAAATAT
GGATTATCTATTTAGAGCAAATAGATATTATTAATAAAAAAACATTGTATTATCAGTCAG
TTGAGGAATTTTGAATTTGTGCAAGAATTTTTCGTCCTTTTGGTGTCAATTCGATCCATC
CAAATTCATCCCAATCCTCAAGCTCTCCAGGAAAACTATGATTTCTCATTTCACTGTGAT
ATTCAACAAGACCTAAATCAAAGACTATTTCATATTGTGTCTTAGTGTAACCTCTCTCGG
CTAAGCCTTCAAACATTCCATCAAAAGCTTCGTGTGGAAAAACTTGAGAAGATAGAAAGG
AAAGTAAATCAGATAGTTGTGATTCATTTTCAAAGATACCCTGCTTAATCAAGCCCTTAA
CTTCACCTATTTCTGCAAAACTAACATATGATGTATCAATAAGGTCTAAAAGTTCACTTG
CTAATATCATAATCCTAACACAAATTATTTTATTAACCTTATTCCCTTCTTTATGAGCTA
AATAATTTCTATAATAAGAAAATGCACTTTTGAACAATTCTTTCGCTTCCTTCTGGAGTT
TGTCCCCTAAAGGAATCTTCAATTTAATACTTTTACCTGACCCGAAAAGTGTCTCAATCA
ATCTTGCACCAAATAATTTTTCTTCATCTTTGATTCCACCTTTCTTCTTAAGGGCAAGTT
CTACTTGTTTCACCGATTCCCAAGCCGCTTGAGGAAAATTTCCTTTTTTGTAAAGAGAAA
TAGATTTATCTATTATTCTTGGATGTAATAAATCATCTAAATTGATTTTTATTATTGCTC
TAAGCCCCCTTTTTCTTAATACTCAGATTTAACTTGTCGCTAACTTTTTAGAAGCATGTC
AATATAGCTCTTATAATAATTTAATTTTATTATTTTCTATTAAACCATTCTCTTTCCTTA
AACGCCGGAATAATAAATAATAAAAATAAAATCATAACCTGATTTATTGACCTATCTCTT
AATTCTTTTTAAGATTTATATCCTTATTACATTATTTGTATATGGAATATATGCTCTAGA
AGGGGTTGCAGTTTATCCCATAAAGTCAATAAGGATGGAATTGGAGTAACAATATTTTTT
ATACCTAACAAAACACCTCTTAAAATACCTGTTTTTTGTTTTTCTTTTAGTAAAACAGAT
TGAGAAGTTACAAAAGATATCTGTTCAATTATTTCATTTTTTAAGTTTTGATTTAATTTC
TCTGTATTAATTACAGATTCTGTAAATTCTTTTAAAGCTTTCAATAGAATATCATTTCCG
GATTTTTTTATTTGGTCCATTGCTACATCAATTTGTTTAACATCACCTGTATTAATTGAA
CCAATAATGCTATTGTCAACATTGATATTATTTAAAGTTAAGGGACCTTTGTATACACTA
GTTTGTGGTATTTTATATCGAGGCAGAACACCATAAAGGCCTATTGTAGATTCTATTGTA
TCGGTTAGATAATTCATTTCATGCATAAGATTTGTTGCTTGAATATTTACTGCTTGTTGA
AATTTTAGATAACAATCTACACATAATGGATTACCATTAATTGTTACAACCGCTTTTTTA
CCGCACTGTGAACAATATGTCATAGGTTCTCTCCTTTCTAATTATAAACTTTTTTAGAGA
TTTATTATATTCTCTAATGAAAAATATTTTAAACATATTAATATATATTAATATATATTA
ATTTTAAATTCATAAATTAATGGTCGAAACTCAAGAAATAAAATCCAAACAAACCAATTT
CAATTTATTAATATCAAAAGGCTCGAGCCCATCCTCATCATCTTCAAAATAAGAAAGCTC
TTTAATATAATCATGCAAATCTATAACCATTTTCTTCCAATTTTTATGCTTTCCGTAATT
TCTCCAAATCCTTCTTATTTTTCTCAATCTTTGGGGAGTCTGGTGAAATTCTCTTAATTT
TTCTAAAGTAATCTCCCATAATTTCTGAACCTCTTTGTCTTCTGGAAATTCCAGTAAATA
ATTATCTAATTCAAATTCTACATCATGGATTAAGGAATTAATAAATCTGCTGCGCCTATC
TCTGGCGAAAATCTTGGTAGGAGTATCTTGCTCTTTCTGCTCTAATTGCTTATAAGTATT
TTCTAAATCTTCCACGACTAATTTATTTATTTCGTAAACTTTTTGAAAAAAGTCCGGAAT
AACTCTCCCTTCTGTCTCTTTACAAATTATAAAATCCAATATTTGTGTTTTATTTTTTAG
CATTATTTCTTCATCCAAATTATACAAATACCAAAAATGGAAATCTTCACTATATTTATA
GTAATAAAATATACCTTTTATTTTGTGTGTCTCTAAACCGCTATGCACTCCATCGGGTAT
TTTGCTTATCTCCTCTATTCCTTTTTTCTTTAAAAAATCTCTTAAGGGTTGGTAAAATTT
TTCTCCTCCCCCAAATACTTCTCTTTCTAATTCCTCAAATAAAGTATTATCTTTTTCTTT
TATCCTTCTTATGGTCCCAAAAACTTTCGGATGAATAGTCTCGCCCAAAATAGTTTGATC
CAAACCAATCGAGGAATCTATATTTCTTATTTTTCCCTGTAAAATACGTACCAGTCTCAA
TAAATCTTCCAGCTCTTTTTCGGGAAAAAAATTATATACATAAATTTTCTCGAAAGGCGA
GCCAATCCTATCAATTCTTCCAGCTCTCTGAATCATCCGGGTAGGATTCCAATGCAAATC
GTAATTAATTACAAATTGCGCGGTCTGTAAATTCATCCCCTCGGATAGCACATCGGTACT
TAATAAAATATCAGTCTTTTTATTAAAAAATTCATCTATAATTTCTCCCCTTTTCGTTGA
GGGGACTTTTCCCGAAATATTTTCTATATTAAGCTTTTTAAATTTTAAATCTTCTTTTAA
GTCCTGGCTTATATATCCGAGAGTGTCTGCGTAATAAGTAAAAACTACTATCTGACCTTC
CTTTGTCAGTCTATATAACATATCCTTAAACTTTATTAATTTCGCATCTTTTTCAGGTGT
AATTGGAGCTACTTTCTTATAAATTTTCTTCAGTAATTGTTCATCTTTTTTAATATCATT
AAATAACTCTTCTTTATCATAATCATCTAAATTAATATCTTCCAATTTTATTTTTAACTC
TTCAGCGCTTTCTTCATCTAATCCCACGACATATTTGTTAAACAATTCTTTTCGCAGTAA
TTTTCCTTTCTCCAAATATCTTCCCAATTTTTCTAAAAATATTATCTGGTTATCTACTGA
CTTTCTAAATGCCTCTACGCTACTTTCTAATCTCTTTAGAAGAATGGTTTTAAATATCCC
TTCTAAGGCAATCATCCTACCTTTAAGCATTTCTTCTTCTGTAGACAATTTCTCCACTTT
TTTATATTCTAAAATCCTATAATAAGCCATAGTCAATTCCTCAGTAATAATATGAGAGAT
ATCTTTATACATTCCCTGGTAAGTTTTCTCTAATTCGTAGTCTACATTTTCTAAAACCCT
TACAGGAAAGTTTATAAGACTTCCATTAATCTCAGCATCAGGATAGTTATCTTTTATAAA
ATTCCTGGTACGCCTAATGGATATCTCATTTAAAAGATCATTTAATAAAGCGGGGTCTTG
CCTTTTTTCTACATTTTTAAAATACTCAAAAATTCCGGTTATTCCCTGTTTTAAAAAAGC
TTTTTGGTTTGAATATAGCATTAACATTATCTGCCAGTACAAATCCCATAGTGTGTTATT
GATAGGAGTAGCAGTTAAAAATAAAACATAGGGCTTTTTCTGATTCTCTTTTCTAATTTC
CTCTAATAAATTAAATAGGTTTTCCCACCTATTAGATAAAGGATTTCTGAAATTATGACT
TTCATCTACCACTACCAGTGAAACTTCTTTTAAACTTCCTCCACAAACTTTGGTTGCCTT
TTTCTTAAAATCATCCATAGCTAAAGCCTCTTGAGATAAAATATTTTCAGATAATCTTAA
GTCTTTTATCTCTTTGGTCCACATTCCTCTAATTTGAGCAGGACATACAATTAAGAAATT
TCTCCTTTTATAAAATCCAAATTCTTCGATTACCTTTTTAGCAATCCAGGTTTTTCCCAA
ACCTACCGAATCGGCTACTAAGACTGCACTGTATTTTTTCAATCTCGAAAAAACTCTTCT
TACTGCATCTTCCTGAAACTCTGCTAAATTCACTCTGGTTTTTATATACCCTTCTTTTAA
CTTCTCTTCATCCTCATCAAATTTTAAATCTTCTTTTTGTAATTCGTACAGTGTTTTAAT
AAAAATCTGATAAGGTGAATATTCTTTACTGCCAAAACGAGATTCTTCTAATATCTTGAT
GAGTTCTTCCTTGAAATCAGAAGCCTGGTTCCAAAACTTATCAAACCACCTCTTTCTTAT
GTATTCAGCTTCCGCCTCTAATGACACCACATTCAATTCGGTATTAGAAGTTAAACCGGC
CCGGGTAAAATTTGAAGAACCTACTACCACCATATTATCGAAGATATAAGCTTTGCCGTG
TAAAAAATCTTTGGTATAGATACGAATCTCTACATTCTTCTTCTTTAAAAAGTTTATTAA
ATCTCTTACTAATTCATTCTGGCTTTTTTCTAAATTAAAACCCTCTACCTCTTCTTTTAT
ATCATTCAGAAGTCTCTCTCCTAAAGTAATCTTTTCGTTTAACTCAGGACTTTTTCCTAA
AAGCAGCCTGAAGTGCTTTAATCCGTTTACCTCTTCTTTTATTAACTCATATGCTTTGAT
ATTAAAAAAGGCGGTGGCAATATCTAAATTTGTATCTTTAGAAGATTTTAAAACTTCTGA
CAAGAAACTTGCTAAAGTCATTTTAGAATTATCAATAACTTTTTGGGGGATATACATTGA
AGACATTATTTCTTTTTCACACTCCTTGCTTTGTCTAATCTATTCTTTACTAGTTCAGCA
GTAGCCCAATAAATTTCTTTTCTTTCTTCTTCGGTTAAATCCAAGGCATCAAAAACCACA
TCATCAAGGGCTTTACGGTCAGGAAGTGGGTTGGGTTGCTGTTCTCTAATTGGTTTTGTA
GGATCAAATCTAAGTTCTTGAAAAATTGAATAAGTAATACGTTCATCTAAATTATTTTTA
ACATCTTTAATATTGGTATTTAATATTAAAATATCTTTCCAAACATTAACATCGATATCT
GCTATTGCTTGTGCTCCCGTTAATTGTCTGCTTAATATTTCTAAAAATAGTCTACAAACT
GTAGAATTTAATAAGAAAACAATTTTATTGTAATTTATTTCTGTTTTAGGTATCACTCCA
TAAAGAAGTTTATTTTCTAAAAATTTATTTGGATTTAAGCAAGTTATATATCGTTCACCA
ATTTTTTCTGTAACGATAATTGGTGCTCCAATTTTCTCGCCTAAATTCCACCAATATTTT
CTATTTGCACAAGTGGGTCTTTTAGAATATCCTTGCGTCTCTCCCCATTTAATATAATCT
AATAATTTTGACCTATTTAATTCATTTTTCGATTTACGGCATACAATAACTTTATATTTC
ATATTTTTTAATTCGACTATAATCGATTTACATTCTCGAGAGGTTTTTATAATTGGCCTT
AAAAATTCTTTTTCAATTAACCAATAAGCGTCGTCTTTCTTATTATAAATAATTCTTAAG
CCCACTTTTTTTATTTCTTCAATATTACTAAAATTTCCTATGTTTTTAATCTTCGGTTTA
ATTTGTGAAATTTGTATTTTATCCGTTACATCTTCAATATAGAAGAATTCATTGGCGCCA
GTAGTAAAACCACGACGCACTTCGGCAATATCTCCCAATCTTACTAATTTACCCTTTCCT
TTTTTCAATATCGTAAAGTAAATATCGGGTGCCCTTAAATATTTTCCACCCCATTTTGAA
CCAATATATTCTCCGGATAATTTATCCTCAAATATTTCATTTTTATTCTGCTTAATTTCT
ATCCCTTCTTCTAATAATTCTCTTTGTTTTATAGCGTACGCTCTAAATTTATCTGTTTTT
AAAATATTCCCAAATAAGCTTTGATCATCATGAATAAAATTATCAATTACTATTAAATTC
TGGCTAGAAACAACTTCTTCATATGGTTTTTTAAGCATAATAAATTTAGTAATATTACCT
AAGCAGGTAGGATTGAGGTTTTTATCATTTTTAATTAATGGAGCACCGAAAAATACTATT
ACTGTATTTATGGAAGCGTGAGCGAAACTTCTTTTAACTTGATTATCATATATAGCCTTT
ATCGGCACAAATTTAACTAAAAATTCTTGTAATATTTTACCATAACCCACATCAAGCCAG
GAATTAGAGGTAATAAAACAAAAAGTTCCTTTTGGATTTAAAAGGCTTAACCCTTGGAAA
TAAAAATAAATGTAGTAATCACAGTTTTTATCAAATTTTTCAATGAAAGGATACTTTATT
TTTATATTCTCAATAAGATCGTCTTTATATTTTTGTATTTCGTTTTTGCTTGTTTTATTT
TTGGGTTTAAACGGAGGAGATATTCCTCCGGTTCTTATATAAGGAGGATTCCCAATAACC
ACATCAAATCCACCTTTTTCTTCAAATACATCTGCAAAATCAATTTCCCAAACAACAAAT
TGTTTTCCTTTGAGTTTTAATTCTTCATAAGCTTTTTCGAGTAATTCTCTTTTTTCTTCT
AAAAATTCTATCTCATTCTTAAGATTTTTTTTATTTATTTTATCTTTAGAGGTTTCTCCA
AAAATATTTAATTGGCTTATCTTATATAATTGATTATTTAACGCTTGGACTTCTTTACTT
ATATTTAGTATCTCTTCTTTTAAAATTTCCTGAAAAATTTTTGTTTCTTCTCTTTTTACT
GCTTCAGAATCCTTAAATTTTCTTGACGGGTCATTGTTATAAAATCTCCGTTCTTCTTCT
TTTAGATATTTAAGTTTTCTTTTTGTTTCTTTTGAAATAGTTAAATCTCTTAAATCTAAA
CTTATGCCTCCTATCTTTTGAACTAAACTATCACCCACCCGCAACCTTAAATTAAAATTG
GGCAAAAGCGGTTCTTTTCTTCTTTCTTCCGGTAGGTCTGCTTCCACAATCATAGAAAGC
CAAAGTCTTAATTCGGCACAATGCAATGCCCACTTCATTACATCTACCCCAAAAAGGTTA
TTTCCAATAATATCTTTTTTAATATCAAAATCTTTTCTTTCTCTACCTAAATGCCTATTT
GTTATTTGAGTTAATTCTACTAATACTTTTAAACATCCTAATAAAAAGGCGCCACTACCA
CAAGCCGGATCAACTACTTTCACATCTTCTATAAGAAATTCTAGATCTTCCCATAAGTTG
CGTTTATTAATATATCCTATAGCTTCTTTCTTGTCTTCATCAAAAACAAACTTGTAAATA
ATGTCTTTAGGTATTTTTTGTAAATGGTTGGCAAAATATTCTACTAAAGATCTCCGAACC
ATAAAGTCGACTTCACTAACCGGAGTATAAAAAACTCCTAAGTCATTTCGTTCGTAGATT
TCCTCAGCAATATTCGCAAAAGATTCATACAAATAACCCAGCATCTGGGGGTCAACCGCT
ACCTCAACATCTAAAGGCGAATCTTCTTTTATAGTAAAATTATATTTATCTAAAAAAACA
AAAATTTTTTTAAAGGTAGAATCCGGAATATTCACCCCGACTTTATCAAAATCTTCTTCG
TTAAATAGGCCGCCATTAAGATAGGGAAACATTATTAAATTATTTTTAAATTCAGCAGGA
ATATATCTGGCAATGCCTAAACTGGGAAAAGATTTATTAAAAACTTCGAAGAATAATATC
TTTAACCAATTCTCATAAAAAGAATCTTTAGGAACATTGCCCTTGTTTCTTTCTATCTTG
TATTCTTTATAAAAATTACTTATGAATTTTTTATCAGAAGCTAACCATTTCTTTTTTGCA
ATGAAATAAAGGAAAATAAATCGGTTTAAGGTTTGCTGGGCAAATTCGTGAGCTAATTTT
ACATCTTTTATCTGTTTGAAAACTAAACTTCTTAACTCAAAAAATACTTTTTCAAAATCT
TTAAAAAACTCATCATTCACTCTTTCTTTGTTAAAGGCTTGCTGCCAGCAATTTCTCCAG
ATATCCCGGTAAGTTTCTTGTTGCGTAATATTTAAGGTCGAAATAACTTCTAAATCAGTA
CGATAAATTTGTTTTGTATCTACAATTAAAGTAGATAATTTTAATCTTTTCTTTCCTTCG
TGTTTTTCATATTGAGGTAAAGTAAAATAATAAGTCTCCCAATCATCTGTAGAGATAAGA
AGAACCCTGATATAGCTATCTAAGAGAGATTTAGAGAGGGCCTTTAAGAAAGGTCGGGAA
ATATTTTTAGTTTCAATAGTAAAACAGAATAAATGTTTTTCGATGTTGAATACAGAATAC
ACATTCTCTATATTAGGGAGAATATCTTTTGGAAGGTTAAAATCAGTTTTATTTCTTTTG
TAGGATTTGTCAAAAAGATGTTCTTTGTATCCTAAAAATTCGAAAAGCTCAAAAATAGAA
TCGATATCTTTCAAATTTCTTACTTTTTCTTCTATTGCAATCGGAATCATATTATCCCCC
CTACAAAGATAAAGGTCATTTTTTATTTATATTTCATTTAGTCTAATGAGTCCATAAAAC
CCTTTCTGGTAACAAAATTATAAATCGCAGAAAAAACACTTGCGTAAAAATTATTAAATT
TGAAAGACTCTTCTGCTTCTTTTAAATTTTTGGGAACAATTATTTTGCTTGCAGGTTCAA
TTAACATTCCTCTATGAAGATAGGCTGAACGTATTGCATAAGGATCCTTTCCGCTTGCAA
ATTTGTAGCTATCCGTACGTGTAGAGTATTTTTTAATAAAATATTCAAGCATTTCAGTTT
TATTTAAAACTTTACTGCCTGATAGTTTTGGAATAATATTATAATTAGGAGAACTTTGAT
AATTACCTTTTTCTATCATATATAACGCCTCTAAAGAATTAATACAATCTGTTAATGCTT
CAGTAATATGAGTGGAAGATTTATATTTTGCTAATCTATTCATATGAATAGAAGCTAATA
TTCTTTCTTTATATGGAGAGGAATATATTTTTTGAATAATATTAGTCGCTCCATTAACAT
TTAAAAAAGTACTTTTAGAGCCTTTATAAGTCAATTTTTCTGAAAAACTTTTAGAAGGTA
TAACTTTGGTTATGCCCCAACCGGGAACATAAGAATATTCACTAAGTCTGGGTAAAAAAT
ATGCAACATGACTTGCAGTAGCAAATGATAAAATGTCACAAATTCTTTCTATAACAATAA
ACTGATTTCCTTTTTCTATATCATCTTTTTGGCATTTTACATATAGATTAACTGGGTTAT
ATTGCGGAATAATATTACAACTCTTTGCGCCAGTATTAATTTTAAATTCAGTAGACTCTT
CTTGTGTAATTATAAAGCATTCTCTGTCTTGAAAATTAAATTTCACTTGGCCCTCTATAG
GCGTAAAAGATAAACCTAATTTAGGAAATATCTCTAATACAAAATAATCGCTCATTTAAT
ATTTTTCCCCTTAACTACTTTTTAATTAAAATTAGATATTATTTATAATTATATCACACG
GCTACGACTACTGTATGGCAATAATTAATAAAATAATTTGAAAAATATGAAAAAAGTTTG
ATTTTTTTAGTTTTTTTTTAAAAAATGATAATTTTGTAAAATAGTACACACGTAAAAAAG
CCGGTAGTCTGGCGGTCATAATATTTTAGACCCATAACTTTGCATTCTACATTTTCGGGT
AGTTTACCTTTTCAGCTTTTGATTAATTGCATAGAGTGTTCATCGTAAAAACAAAAGGAC
GGAGTAAGAGAGTAATATAATTATTTTCTTACTCTGTCCTTTTACCTGAAAGATTCTTCC
TAAGAAAATAGGAAATAACTCTTTAAGTAAACTCTGTATGGGTTTTCCTAAAAATTAGGA
ATTGCCCCTTCGGTGCTTTTATGTATAAAGCTCTCCAGAGTTCTGTCCGGCAACGGTTCT
TTTGCCTGAAAGTTTCAATACTTTTGGTATCTTACCTCTTCGGCTCCTTTTCTTTTATGA
TGAAAAGAAAAAGTCTCTCCTGTTACCTTCATACAGGTTACAATATTAAATTTAATCAAT
TTAAAAACTCAAGTGCTTATTTTATAGTTGCTTATGACAAAATTTGTCTATATTTATTAT
ATACGATATAAGTTTTAAAAATCCTTCTTTTTTTAGAAAATAATTATTACAAGGGGGACA
CACTTTACTTTTCGTCAAGCGTAAGTGCGGGAATACAAAAGAAGAATGTCCCCCTTTTAA
TGTGTAAGTGCGAGAGTATAAAAGAAGAATGTCCTCAGTGCATTACGGTGGTAAGTTGGG
ATTGCCGCGTCACTTCGTTCCTCGCAATGACAGAGGGGGGAGAGATAGAGGGAATATTGA
AATAATATTTTAAAATAGTATAATCAAAAAGTGTGTCCTGCTGCAGTTTATTACATTTTT
TCAATTACCCACTCTTTTAACTAATCACTATCTTATACCAGGGAGGTGATTCTATCGTTC
TATTTTTCCATTACAGCTTAGATTTGCAATAGAGGTTATTCTAATATTCGTTTTAGTTTT
AATTAAAAAAATATATAAAGAAAGGAATATATTAAATGACTGAATCAATGAAAATTGAAG
AATTGAAGAATTATGGTATACCTTCTCATATTGTAAACATCTTGGAAAAACATTACTCAC
CTGATTTGCTGCCGATACAGGAGGAGGCGGTGAAAAATTATGGGATTTTGAATTGGGGGG
AAAATGAGATTCACCCTCACCCTGCTCTCTCCCCTCAAGGGCGAGGGAAAAAAGAAGAAG
GGAATGACATAAATGGGAGCAATGACAAAGGTAAAAATCTTCTGGTTATCGCCCCAACAT
CTTCAGGAAAAACCTTCATCGGAGAAATGGCTGCAATAACTCAGGCCATTCATCTTCAAA
AAACCATTTATTTAGTTCCTTTAAGAGCACTGGCTGATGAAAAATATAGGCATTTTAAAA
ACCTCTACAGTCAATACGGAATAGATATGGTCATCTCTACCCGTGACCGGAGTGAAGATG
ACCAAAATATCATCTCCGGAGATTATGATATTGCGGTAATGGCCTATGAAAAATTTAATT
ACTTTTGTTTGATGTGTCCTCGTTTTTTAGAAATTGTTTCTTTGGTCATCATCGATGAAA
TGCAGTTGATTAATGACTTAAAATGGGGTCCCCTGCTGGAAAGTATGGTAAACCATATCG
ATACAAAGAATAAAAATATTAAGATTATCGCCCTTTCAGCTTTTATTGAAAATCAAGAAG
CTCTCTTAAGGTGGTTTCCTGCACGAATCCTTATTTCCTATCAACGACCGGTGGAACTGC
GTAAAGGAATGGTGAGGGATGGTGTCTTTGAATATATTACTTCAAAAAAGAAGGAAAATT
TTAAAAAAGAAGTATTTTTTAAACCGGAAGCAGTTCGTGATAATTATTTTAAGGATTATC
TATTGGAGACAGTGAAACATCTGTTAAAACAGGGAGAATCGGTCTTGATATTTTTTGCAA
CCTGTGAAGAAACGCAAAAATGGGCTAAGTGGCTGGCGTCTCAATTAGAAAGCCCTGCCG
CATCTTGTGCATTAAAAGAGTTGAAGGAAATGGAAGAAACTCTTTCCCGAGATGAGTTGA
AAGAGACCTTAAAAAAAGGTATTGCCTATTATAATAAGAACCTATCATGGGAAGAAAGAA
ATTTGATTGAGACTTACCAAAAGGAGGGGGAAATAAAGGTTATCTGTGCTACCAGCATCA
TGGCCATGGGTATCAATCTTCATTTTAAGAATGTGATTATTGCCCTGGATAAAATATATA
ATGATGAAGGAAATTACCCTCCTAACTATCGAACCAGCCTTACCTTTTCTGCTATTGAAA
ATATGAGCGGAAGAGCCGGAGCATTAGAGTTTGGGAGGGTCATTTTTCTGGCTCATTCCC
TACTCTTTCAGATTATTTACCAGAATCTTTATTTTAAATATTTAAAAAATAATAATTGCA
AATATAAGGCAAATAAACAGTTGTTAAATGTTGACAATGATTTAATTACTTATCTTCTAA
GATTAGCAGTAAATATAAAACTTAATTATGAAAATTTAAAGAGTCATTTAAAGAAAGAGG
AATTTGTTTCTTTAAAAAGTCAGAGTAAATTCGAAGATAATAATTTCCTTTCCGGTTACT
GGAAGTTTGTTTTTAATAAGGCAAATATTGATAAAAGAATAGAAAAAGCCTTGAATATTT
TAAAAGGAAACAGATTGATTAGGATGGATAAAAATGGTGTTCTGTTCCCTACCGGTAGCG
GTATTTTAATAGCTGCCAAGAGAATTAAAGTTGAAACTTTTCTGTTTTTTAAGTCCTGGT
TGGGATATTGTAAAAATGGAGATATTAGTATTCTGGAGATTCTTTTTGTATTGGCTTTAA
GCCCTGATGGTAAAGCTTTACCTATCCCCTTTTCTCAAGCTATTAGAGATGATTATAAAA
AAGGGATTTATCAATATGGTTGTAAAAAAAGTTACTGGAATAAACTCTTACATCTGATAT
TCGAACAGGGTGATGAAGATAAGAAGCTTTTTCGAGAAAATATTTTAATTAAAAAAGAGA
AAGAAGGGATTACTTCTTTGGAGGATGACATCACCTTTATGAAGACTCATTTATTATATG
ATTTGGTAGAGGGAAAAAAGAACGTTAAGGAAATTGAGGAGGAATATGGTCTTTACCGGG
GTTGTATCTATAGATTGGGGAAAGGTTTTTCCTGGTTAGCAGATTGTCTGTCAGCGATTG
CAGAAGGTATGGGCTGGGAGAAAAAACTAAATGAAGATTTAAATAAAATAAGGATGTTAT
CCAACAGATTAGTAGAAGGAGTACAGGAAGAGGGAGCAAATTTAGCCCTGCTGTATATTC
CCGGTTTAAGCCGATACTATATTAGAAGGTTGGTAGGGGCGGGATATAGGGATGAGAATT
CTTTGAGGAATGCGAGTGAGGGTAAATTAGGTAAATTGATTCCAAAAAGATTAGTTCAAA
GAATTCTAAGAAGAATGAAAGAAGAAAATAATCACCAGAAAATGCTGAAAGTAAAATGGA
TGGTGAAAGATGAAAACCGTGATAAGCCCGGATCGGCAATCCTCCCCTCTCCACTAAAAA
CCACAAGTACTACTTCGACATCTCATAACTTACAAACCGTATCCGTAAGTTCTCCGTCGA
TAACTGAAAACCCGAATTCTAATCTAAAACCTAAAAACCAAAAGCCAAAAACTGTACTTG
AAATCTCCCTCAACCGCCCGGACAGAATAATCTTTATAGGGGAAAAGATTGAGGTAACTG
CTACAGAATTTTCTTTAATTCATCTCTTGGCCCAACACAACAGGCAAGTAATGAGCTATG
AGAGTATTGTAAAGAAACTATGGGGAGCAAGAACTGAGGCAATCTATACCCGAATAATTC
AGCATATATGCAAATTTAGAAAAAATATTTTAAATACAATTGGTAATAACCAAACAAATA
GAGAAAAAATTCGGGATATATTAAAAGTAGTACCCGGAAGAGGTGTAATGTTAAATATAA
ATGATAAGGAACTAAAAATAAATTAATAAACAGTAGGACAGGCATCTCGTCTGCCTATTA
TTAAAAAATATAAATTAATCAAATTTAAATCTTTAAATCCGAACAATCAAAATGGTTGTT
CGGATTTTTTATTTTCAGATTAACTTCGGATAAAAATAAATCGAAAATAAATCAAAAACA
AATGGAAAACAAATCGAAATCTTATTACAACAAATTTTTACTATGATTTAATAAGTTAGT
TAGCTGGTTAATTGGCTTACCGGTCGTAAAGAAACAGACGGGGTGGATGAATCCGCCCCC
TACAAAGAACTGAAAACCGTAAACCGAAAATCGTTTTTGACTAAGGAGGAAGAAATACAT
GCAAAGAGAAAGGCAAAACAAGCGGAGTAAACCGGGTGAAGAAAAAAAAGAAGGCTACAT
CATTGTCACCAACCACTTCCTAAAGAAATGGGTCAGTATATTAGGGGTAGGTCCTGTGGT
GCTCTATCAGGAACTGCTTACTTACTGCCATAAAGGAAAAGTTATGGCCTGGCCGACCAT
AGATTCTCTTTGTAAGCAGATGGGGATAGCTAAAACTACCTTGCTTAGATACCAGAATAC
CCTGCTTAAATTCGGTCTGATTAAAAATATCAGAAGGGCTAAATCTACTACCGGTCATTA
TAGAAATAATATCTATCAGATTACTCCTCTGGAAGAGCTCTCAGGGCCTCCGGATCCGGA
TAAAATAATAGATTTTATTGGTAGCAAAATGAAACCTGATAGGTATCAAAATGATACCTC
TATTGGTAGCAATATGAAACTTTCTTTGGTATCAAAACGCTACCCTAACAATACCAATCT
TAACATTACCAATTCAACAGCAGCAACAAAGAGAGAAAAAGAGGCTGTTGTTGCTGTTAA
TTTTAAAAAATTAAAAGAGAAAGGAGAAGAAAGAATGCAAGTAATAAGAGAACGGTTAAG
GGATTTAGATTTTGAGGAGGAATTTATGGAAAAGATATTAAAAGAATATTCGACCAAGAA
GATTGAAGAGAAGTTAGATTTGCTGTTGGAGAAGAAAAATATTAAAAATCCTGCAGGCTG
GTTGAGAAGCGCACTAAAAAATGATTACCGGGGAGAGGAACCGGAGTCTCGGCCAATACC
TCACCCCCACCTTAATCCTCCCCCCTCGAAGGGGGAGGAGACAAGAAGGATGGATTCCCG
CTTTCGCGGGAATGACATAATACCCAATGTCATTGCGAACGACCGCAGGGAGTGTGGCAA
TCCCAAGCATGTCAATCTCGATTCCCTACTCCCCTCTCCCCTGGAGGGAGAGGGTCAGGG
TGAGGGGGATAAAATCCTCTCCACTGAAGAAGCAAGAGAACGGTTTCATTCTCTAAGAGA
AAAATTAATGGTAATGGATTCACCTTAATCTAAATCATAGGACGGGGGGAAGCTTATCTT
TCTGAATGTAGGGGCTTGATTCATCAAGTCCGAAAAAGGACGGGGCGGATGAATCCGCCC
CCTACAAAAAACTGAAAACTATTTTCGACTGAAAGGAGAAAATTTATGTCCGAACTAAAA
GAATTAATCACTCGTGCCAAACAGAGAAAGGTAAAGGCGATGGAGGAACTGTTCAATCAA
TTTAAGCCATTATTAAAATCGAGAGCCAAAAGATATTCCCGAATAGGCCTGGAATATGAT
GATGTTTTTCAGCAGGGGGCACTGCTTTTTATCCTGGCTGTCTATGATTATAAAGAACAG
CCTCCGGTTACTTTTGCCGGTTACCTAAAGAAAGTGATTGACTGGAGACTATGGCTCTAT
TACCAGAAATACCTTAAGCAAAAAATAGAAATCTCCTCTGGTTTAAAAATAAGTGATTGA
GACTTGCAAGGGCGTATTGCAATACGCCCCTACCAAATATCGTAAGGAGGATAATGCTTT
TGAATAGATTAGAAAATATCTTACAGGAAGTAGATATGGAAAAAGGTTATGAACGTTTAA
CCATAAAAGAGAGAAACATTATCTCTCTATATTATCTGGAAGGATACAAGGAAGAAGAAA
TCGCCAGATTTTATGGAGTAAGCCAACAGGCAGTAAACAAAAGCAGAAAAAAGGGAATAA
ATAAACTCATGATTGTGTTTTAAAAAATACGGGCAAAAGAAAGTATTAAAGAATATTTAA
AAATATTTATATGGTAGGTTGTAAAATAACCCTTTTTTCTTTTCTATATAAGTAGAGGGG
TAAATTAGTCGTTAGTGAATAGTCGTTAGTCGTTAGCCGGAAAAATGAGAAAAAATAGGA
GCGGACTAATAACCATAAGCTAAAAACAGTAACCAGTAATGAGTGACAAGTAATAGGTAA
CCCTTGATTAGCCTGAAAGTCAAGGTAAAGGTAGGGGCTCGATTCATCGAGCCCGCTAAG
ACGGGTCAGATAAATCCGACCCCTACCAGATACAACTTGCGATTTACATTTTAAAACTTG
AATGCAAATCCTTAATTACTCATTACCCCTCAATTAATCAGAAAGGAGGTGAAATATAAA
TGGCCACAGTAGTAACCGTTCCCCGTGATTCAAGCTTACAGTTAAGGTTAGTAGTAGGCA
CTAATCCGGAAACCGGAGCACCTATCGTTAATAGCAAAACCTTTAACAAGATTAAATCTA
CTGCTATCGAACAGGATGCCTATGATGTAGCTACCGCTTTAGTAGGCTTGCAGAAGTACA
CTGTAGATGAAGTCAGATTCGAAAAAGAATCCCAACTTACGGAGTAGCAAATTAGTCGTT
AGTGAATAGTGAATAGTCGTTAGCCAGAAAAAACAAGAAAGTAAAAATTAAAATAAATTA
ATCAATTAACCTTTCCCAATTGGCAGATGTCATTCCCGCGGTTCCCTCTGTCATTCCCAT
GAAAATGGGAATCCAAAGCATTTAATACCCGCATTTATGAATCGGAGAATTGGTGAATCG
GTCAATTGGTTAATCGATAAGGAGGTGAAAAAATATAATGGCCACCGAATTAGGAGAAGT
AACCAGTTATAAGAGACTGTATATGCAGTTTAGAGATAGTGCAGCTAAAACCATAAACCT
AACCTTAAATAACCCCAAGAACGTAGATGATGGAGACTATGTGGACTTAGTTGCCCAGGA
TGCAGCAGTAGAAGGAGTGATGGATACGATCATCACCAAGAACATCTTCCATAATAACGG
TAATGACTTAGTAGCTAAAGTAAATGCTCGGATACTTGATTACAAGTCTACTGATGTTAT
GGATGTGTAGGAAATAATGGTTAACCATTATTTCCAGTTTTTCGTTTATAGTTTTTAGTT
TGTAGGGGCGTATGGCAATACGCCCCTACCACTTGCAACTTGAAACTATTTTCGACAGAA
AGGAGAAAATTAATGCTTGAAACTATTATATCTAAGTATCTATTAAATGCCCTGCTATTA
TCTTTAGTCTCTATCTTCTACAGTTTCTTAAAGAACAAATTAGGAGAAGATAGAGCAAGT
ACCATAAAAGAAGCCATCTTATCTTCTATGCTCTGGGCAGAAGAAGAGCTGGGGATAGGA
AACGGCAGCCAGAAATGGGAGATAGCCTGGAAGAAGTTGATAGAGATATTGGCTGATAAG
AATATCAAATTAAGAAAATCGGAAGAAAAGACAGTAAAGACTATGATGAAGGCCAATGTG
GGAAGGATTAATCAGCAGAGATATGATTTGTTATTGAAGAAAAAATTAATAAAAGATAAA
GGCCCTATCCAACAGTCACTTATGACTAAATAAATTTCCGTAGGATAGGCGTCTCGCCTG
TCTATGTATCACCCCCACCTTAATCCTCCCCCTCAAGGGGGAGGAGATTGTAATTAGTTA
ATTGACCAATTGGTCAATTAACTAACGACTGAAAGGAGTTAGTTCACATGCAAATGCTAA
ATAGTATCAATAATTTGAAAGTAGCTAAAAATTTTAAATTATCCGAGTTTGCCTGTCCCT
GCTGTAATCTGGTAATGTTACATCCCAAGCTGCTGGCTAAATTAGTAGAATTAAGAAATA
TTTTGGAAAAGCCAGTTTATATTACTTCCGGTTATCGCTGTTCGGGATATAACCGGAACG
TGGGAGGAGTAGTAAACAGCTACCACCGTATCGGACTGGCAGCAGATATAAAGGTAAAAG
ATATTAGTTTAATTGAACTTTTAGAGATATGTGAAAATATTGGTTTTGGCGGAATCGGGT
TCTATGAGAAGAAGAACTTCCTGCACTTAGATGTCCGACCTACCAAGAGGAGCAGGTGGA
GGGAGGAAAAAAGGGGACACACTTTACTTTTCACCATGCATTAAATGCGGGAATATAAAA
GAAGAATGTCCCCCTTTCCCCCCTTTTGGTTAACTTTTAGAAAGGAGGAAAATATTGGAT
ATTCATAATTTAGCAGATATCATTGCCAATCAGGGGTTCCCTATCGCCTTATCGATACTC
TTAATCTTTCGTATCGACAGATTTATGCAGGAGATAGTAATTGCCCAGAAAGAAGGATAT
CGGCAGGTCCTGGAAAATACTAAAGAGATTCACAATACTATCACCAATCTTAATCAGCAG
AATCGGGAATATTATTCTCTGCGTTTTGCGGAGGTACAGAAAGAACTCTCGGGAATGAAG
GTAGAGTTGGGGAGAATTGAATAGAGATAAAATTTTAAAATAAAAAGGGTAAGCTAAAGA
AAAGAAGCTAATTTTCTTTATAGCTTACCCCGTTTTTATTTTGTCATTAAATTTGCTAAT
ATATATTTACTTTTTAACTCTATTTCAAATCATAATATAAATTACAGTCACAGTTTTAAC
CGAATTTTATAAATTTCTTATCAAGTTCAGCCACCCCTATAACCGTATCTGCCCCGCCAT
AATAGACCAGGATTCTGTCACCAATCTCTGCCTGACCACAACTAAATACTACTTTGGGGA
TATAACCATTTACTTCCCAATCGAGCTCAGGTTCTAATATTGGTTCAGTTTGTCTGGCCA
GAACTTTGGAAGGGTCATCTAAATCAAGGAGGGCTGCTCCCAGACAGTAACCTTTTTCAT
TACTTGTGCCGTGGTATATTAAGAACCAACCCTGCTTTGTTTTCATCGGAGGCCCGGCTA
TTCCTATTTTATTATATTCCCAATCAGAATCGGGTAGGGGCTTCATTATAATCTTATGGT
CATACCAGGTTTTAAGGTCATCAGAATATGCTATCCAGATATCCGGTTCTCTTCGGTGAA
ACATTACATATTTACCTTTGATCTTCTCGGGGAACAGGGAAGCATCTTTGTTGGGTTCAT
TAAGGACTATACCTCGTCTCTCCCAGTCTATAAGGTTTTTGGAAGTTGCCAGACAAATTC
TGAAGTCTTCCGGAAATCTACCCCCATACCCGGTATACATCATATAAAAGGTATAACCTA
TTTTAACAATTCGAGGGTCTTCCGGGCCCCTCGCCTCTTGTTCTGTATCATTGGATAAAA
TTGGTTGTTCTAAGCGGTTGAAGTGAATCCCGTCTTTGCTTACTGCATAACCCAGGCGAT
TAATATAGGGTCCTTCTTTTCCATTGGGGGCAATATCGGTAGCTCGGTAAATCATATGTA
CCAGGCCATTATCATATATTGCGGCACAGTTAAATACGGCTTCCGCTTCCCAGGGATGTT
CTTTTTTGGGTAATAGGATGGGTTGGTTAGAGAGTCTTTTTAATTTTATCATTTAACTAC
CTCTTTCAATTTTTGATCATTTTTGATATCTTTAATCATATCTTTCCATAATAAGCGAAA
TTTAAAATATTCCGGCACTAACTTTTTTGCCCTTTCTTTGGCATAATTAATAAACTCTCG
GGCTTCCTTTTCAGGCTCTGTTTCAGCTATGTTTTTATCAGATAGGGCTTTTCCAAGTTT
CTTTTCTGCATCGGAAAAAACTTTATCCTCGAAAAAGCTACCCGGATATGGCATTAATTC
CTCAATATCTATATTATTTAAATTATTATATTTTTTTACTTGCTCAATTTTCTCTTTTTC
ATAAATAAATCGCAAGATATCTTGTTTTAGTTGGGTAATATTAATCCTATTATGGATATT
TTTATAATCAGGTTGTAAATGAGTTATATTTAATTCTTTATCTAAAAAGAAATTAAGCCC
TTCCATTTTTGCATTTATTAAATAATCAATATCTTCTCCTCTGGTATTGTAGGGGTCAAA
AGATATTCTTTCTATAGTTGTGCGAGGAAATACCATATTTCCACCAAAGACTAGAGGGGT
TTTGACTAAACGCCCCTCTGTATGGTCTAATCTATCATAGGTTAAATCCATAAGGTAAGA
TTTTTTATCAAAGAGATTTTCTAATTCCTCTTGTCCCTCAACTTTTAATCTATGATTCCC
TTCTCTATCTAAATAGTAGCCAGCTACTCCTGCTACAAAATCTCCTTTGTATTCTTTCCC
CACATATTCAGCTGCTTTATATAAATAATTACCATCATTAATTACTTCATCATCATCAAT
GCCAACCACCACATCACTATTATTAATATAAGACACGATCAATTGTAAGTTTCTTATATT
ATTATAATTTTCCAGGTTAATCTCCTGTAAAATCTTATAATGCCCAAGTTCAAATAATCT
TTCTCTTAATATCTTTAATTTACTATAGGAAAAATGTTTTATTTCCAATTTATCTTTAAA
CTTATCAATAATTCCCTGAATTCTTTTTTCTACTTTCTCCGCAATCTCCACATTTGTGAA
AGCTGTTATTACTAAAATATCAAAATCAGGATAATTTATCTTCTTAAAACTTTCCAATGT
TCTGGCTAATGTTCCATCTAAATCAAGGGGAGTCGGATGGTCAAAAATAGATTTCTCTCC
CTTATCTTTAATATCTTTAGGCCAGGTCCAATAAGTCGGTATAACTACAGTTACTTTCTG
CATTTTAATCTCTCCAATAATTATATTTATTCACAATAAAATATTTTACTTTATTACTTT
TTACTTGCATATTTAAACTTCTCTAATGGAATAATATCACATAGCCTTGCAGAGGCTACG
CCTATTACTTGATCTCCTCCACCATAATACATCATAAGTTCATCAGTATCATTAATGATT
TGATCTGAATCTTTATTTTTTGGGACAATTCCATTAGTAAAGACCACATTAGGAGCCCAG
CCATAAAATTCATAATCTTTTTCCGGTACAAATATTGGTTCAGGAGAACGGTATATTACT
TTTGTCGGATCACCTAAATTTAATAATGCTGCACCTATCATATAACTCCTTCTCCCTTTA
TTAATTCCAACTCCATGATAAATCAATAGCCATCCATATCTACTCTTTAAAACCTGTGCT
CCGGCTCCTACCCGTTCAGAATCCCACATCTTTGGGCGGGCTTTCATAATTTCTACAAAA
TTGTGTTTCCAGGGTGGTTCCAGGGTTTCGGAAAAACTAATGGCGATATTTCGTATTTTT
CCCCGTATTGGCCTTCGTAATAATACATATTTTCCATCTATTCTTTCAGGGAATAATACT
GCATTTCGATCGTATACATTAGAGAATAAGGGACCATATTTTATCCATTTTTTCTTAATT
TCTGATTTTGGAGTATTAGGTATTTTAATAAAATCTTGAATCTTAATCGAGGCCATTGCT
ATTTGAAGTACTTCACCATAAGCACTATAAGTCATATAAATCCTATCACCAATTAAGGTT
AATCTCGGGTCTTCGCATCCTCCTTTTTCTCGTATTCGATTTCTTAAGATCTCTGTTTCT
TTAAATTCATATTCAGCATCAGGTGTAAAAATAGGATAATTTAATTTCCCATCCATATTA
AAACCATCTCTACTCCAGGCAAAACCTAAACGAGAGATATTATCATTCCCTAAAGCCCGA
TATAGAATATAAGTTGCGCCATCTATTCGAATCGCAGCAGGATTATAAACTGACTTTGCT
TCCCAATAATTCTCTGGAATTGGTTTTAGAATAGGATTTCCTTCGTACCTTTTTAAAATT
TCAACTTTTTTAAAAAGAATATTTATGGGTTGACCAAATAGTTTCTCACGAAACTGATAA
CTTGAACCATTTATATAAGAAGCCTTAAAATTAGAAAACTCTAATAATTTATTAAAGGTT
ATTTCTCTGCCATCAATATTAAATATTTTATTCTTGATTATTTCCCCAATTTTTGAACAT
ACTCTAACTTTTCTAATTATTCCTTTATCTAAAATTATTAAATCTGTTAGAAATTGTTCC
TTTTCGGTTTTTACTTTTTGTTCATCTAATTGTTCTACTAAAAAAAGCATGCTTTTTGAT
TTTGCTTCAATTTCCTGTATTATACAATCAATCACTATAGCGCTTTTTTCTATTTTCCCT
TTTAAAATCTTTGTTTTCCCTAATATCGCCGCGCCTTTCTCTACCTGGACACTTTCTCCT
AACTCAACTTCTTTTCCCCAAAGAATTCCACCTTTTAACTCTATTTTTAAACTGTTCCTT
AGTTTTTCGTCTTTAAATAATTGGTTTATTTTTTGACGTAATTCCAGGGTTCTATCATAA
TCTGACTTTTTCTTCATGAATTCTGATAAATTTAACTGATCCAATTTATTCACTATCCTT
TTATCTCAGATATTGTTGTACTTATCCTTTCAAACCAGTCGTTTTTACCCCTTCGATGAA
ATATTTTTGTGCGAATATAAAGACTATTACTATCGGTAAAATGGACATCGCTGAGGCTGC
CATCATTAGTGGCCATTGGGTTAGTCCTTCTCGGAAACCCTTAAAACCAGCAATACCAAG
AGCAAGGACTTTCATATTGTCCGTGTTTGTTACAATAAGTGGGTAAGTAAAATCATTCCA
GGCAGAACCAAAGGTAAATATTGCCATCGCTGCCAGTGCGGGCTTTACCAGTGGTAACAT
TACACTCCAAAATATTCTAAAAGGACTTGCTCCATCTATAATAGCCGCCTCTTCTAACTC
CTTAGGTATGGTAAGAAAAAACTGTTTCAATAAAAATACACTGAAAGCCCCACCGAATGC
TCCCAGTGCATGAGGAATAATCAGAACCTGATAGGTGTTAATCCAATGCAAATTTTTCAT
TAGTATAAAGACTGGTACCATAAGAACTTCAAAAGGCAGCATCAAGGAACTAAGCAAGAG
GAAAAACAGAATATCTCTGCCTGGAAACTTTAATCGGGCAAATGCATAAGCAGCCAGCGT
ACATGTAATGAACATACCGACCATCCGTCCTGTAGTTACCAATATAGTATTCCAATAATA
TCTACCAAAATTTATTAGTTCAAAAACTCTTTTGTAGTTTTCCCAATGAATAGGCTCTGG
TATCCATTTTGGAGGAATAATAAAAACCTGATTAATATCTTTAAGTGAAGTTGATATCAT
CCATAAAAATGGCATAAGCATACCGATCGCACCGGCAATAATCAAAATATAAGAAATAAT
TACCCAAATTAGCCCTTTTTGTTTATGAAAAATTAATTTTTTATTCATAAAACACCCACT
TTTTCTGTAGTTCTTTTTGAACATAAGTAGCCAGGATTAAGATGACCAATAGTAATACTG
CTTGTGCACAGGCGTAACCCATATGAAACCACTCAAAGGCATTCTTGTAGACGTAGTAGA
CAATAGTGGTTGTTGCTTCTTGTGGTCCACCTTCCGTCATTATGTAAGCTTGTTGAAATA
TTTGAAATGAATGTATCATCGTAGTTATAACAATAAAGAATGTTGCAGGAGAAAGAAGAG
GCAATGTAACATTTCTAAACTTATGCCACCAATTTGCCCCATCGATTTCTGCTGCTTCAT
AGTAAATTTTAGGAATACCTTGTAACCCCGCGAGAAATATAATCATATTATATCCAGTCC
CCTTCCAAATACTCATTAGAATAAGTCCGGGCATAGCCCAACGTGGATCGAGAAGCCAAT
TCACGGGAGGTAATCCTATAAGTCCAATAAAATAATTAACGAGTCCATGATTCGTACTCA
ATAACCATTTCCATAGCATGGAAACAGCCACCATCATACTTATTACAGGAAGGTAATATA
TTGCTCGGAAGAAATTACGTCCCTTTAAAAATTTTTGGTTTAAAAATAGAGCAAGAATTA
AAGCCAGGGGAACGCCTGTAAACAGAATCCCTAATGTATAATAAATAGTATTCCACACTG
CTTTAATGAAATGTTTATCATTAAACATTTTTACATAATTAGCGGTCCCAATCCATTCCT
GAGACCCAAAACCACCCCATTTTGTAAAACTCATCAATATACCACTTAGCATTGGATAAA
GCATAAAAAGGGAAAATCCCAACATTGCTGGAAAGATAAAAAGATATCCCCAAAACCACT
GTTGATGTTTATAAGATAATCTTATTTTTTTCATCTAACCATTTTAACCTTTCTTTTTTA
TATTATGAAACTTATTAAAGCAAAATTAAAATTTTTTATAGAAAATGGGAAGGGGAATAA
TCCCCCTTCCCATTAGAGAACAGTGATTTTTATTACTCTGCCATTAGACGATCTATTTCC
TTTTGTGCTTTTTGGAGAGCATCTTCAGCTTTTTTCTCTCCCATCCATACTGGCTCTAAT
GCCCGATTTATCGCTGTCCAGATCTCACCCCAGTGATTAAACACCAACATCGTTTCGTAA
TATGGCACCAGATGTACAGTATTGTGAATTCCTCTATCAGGAAGCACTTCTGCAAATTCA
GAAGAATAAGCAACAGACATCCTCGAAGGGATAGCATGACCAGCTGCAGCCATTAATTCT
TGCCCTTTTCTACCAGTTAAGAAACTTGCCAACTTATACGCATCATCAGGATTTTTACTA
TCTTTAGCCACACAATAAGCCACCAGATCTACCCAGGTGTACATCCCTTTATTGTATGGT
AAAGGAGCAATATCCCATTCAAAATCTAGATCTTTATAGGACATAGCTTTCCATCTTCCA
CAGATGTACATCGCTGCTTTTTCATGAGCAAATCTGTCTGATGGTCCCTGGTCTGCCTGT
TCAGTCATATCAGGAGCTACATTATGTTTCAGCCAGAGATCAGCATTAAACTGAATTGCC
TTGGCAAACTCAGGAGTATTCACAACAACTTTGTTAACCCCTTGAACCCAATTCGCACCT
CCTTGAGGTGGAAAGACTTTCCATCTCCCTGCATCTAAAGCAACTCCGTGAACACCATCT
TTAGTAAGTTTCTTAGCGGTCTCCAGAAAATCTTGCCAACTCCACTGTCCATAACCGAAC
ATTTCATTAGGAGTAGGCAAACCTGCTTTCTTAAACATTTCTTTATTGTAGTACACTACA
TATGTGCTCCAATCTTTGGGAATCCCAAATATCTCTTTTGTATTCCGGTCTTTGAAAGCA
CTAAGTAGACCAGGGAAGAAATCCGATTCATTAAAATTGGGATCAGCATTTACGTAGGAT
TGAAGATTTAAAATAGCACCCTTTTCATGATAACTAACAAATTCAGGAAATCCCATGTAA
AAAACATCTGGGGGTGTTCCTGCAGCCATCATACTCATCAATTTTGGCCAATAGTCTGCT
GGTCGAATTATTTCAACTTTTATATCAGGATATTCTTCATTGAAGGCAGCTAAATATCCT
TTCATCTCTTTTTCCTCGACTGCTCCTCCCCACATCATAAGAGATACTTTACCAGCATAG
ACACTTCCTACATTCATCAGAAATATCGCTACAATAATTAACAATACAAATACTAAGAAC
TTCCTTTTCATTTTACTTTATCCTCCATTTTTAAAATTTTTAATTTAAGTTAAAATTCAC
TAAACGCAGATAGATTATTAATTTATTTTATCACCCCCTCTCTTCTTTTTGCTTGATTTT
CACTTTCTCGATGCTACTTCATTTGCTGTGTTATAATCTTCTTTTTCACATAATTTATAT
TTTTTCTCTTTTCTTTGAATTCTTTTATCTTAATATTCTTTTGTTTTAACCTAATTTTTT
CACACTCTTCCTAAATATCATTTTAGGGATTAATGCTATGTGCACCTTATCATTTTTGTT
TTCAACCTTCGTATCAAAATTAAATTTCATCTTTGGAAATTCTTCTAAATAACCTAATTC
TCTTAATATTATATTCGCCCCTAAAACTCCCATATCATATATAGGTTGTGAAAATGTAGT
TAAATCAAGATACTCAGATAAGGGGTTATCATCAAAACCTATTAATGAAATATCATTTGG
TACTTTTAAACCAGCTTCTTTTAAAGCTTTTTCTGCCCCTGCAGCTTGATAATCACTTGC
TGCAAAGATTGCTGTTAATGAATTAGTATCTTCTTGTAATAAAAATCTTTTCATTGCTTT
ATTTCCGGCTTTAAAGGTAAAATGATCTATAGAAATAAATCTATTATCTAATGCAATTCC
TTTCTCTTGGTAAAACTTTTTAACACCTAATAATCTTTCATAACCTGAGGTAGTGGATTG
AACCCCCATAATATAACCAATAGCTCTATGGCCTTGTTGAAAAAGATAATTAACGGCGTT
ATAAGCTGCAGAAACATTATCAATATAAACAGAGGATAAATTATCTCTTTGTGAATCGAT
TAATACAATAGGATAATCCTTGGGAATTAAATCAGGTTTTAATTTAGATTCCGGTAACAA
ACTGATAATTACACATCCATCAGTTTTGCTCCGAATAGAGAAATTTTGAATTCTTTTACT
AAGTGTTTTCACTTCTTCCGCATTGTCTAACCAGTTTAATATTATGTCAAAGTTAAATTT
TCTTAACTCACTTTGAATGCCTCTAACCACATTCGTTCTAAAACCTGTAAAATCATGTAA
TAAATATACTGTTATTGTATTTGTTTTTTTAGAAGAAAGACTCCTGGCTATAGCATGAGG
TTGATAACCTAAGTCTTTAATAACTTCAATTACTCTCTCCTTGGTTGCGGAACTTACATG
CTCTCTTTTATTTAAAACCCTGGACACTGTTCCTATTCCAACTCCAGCCTTTTTTGCTAC
CTCTTTAATCTTTATCCTTCCGATATTTATCACTCCTTTCAAATTTACTATTTTTTTCAC
TGATTATAAATTGTAGAAAACTCCCTTCATCATCAAAATTTTTTAAAACTCCTATGCCAC
AAAGTATAATTTTATCAAAGTTGTTCTTTGGAAACGTTTCCAATTTATCTGAAAAAAATT
TATTTATTTTTTATGCTAACATAATATTAAATAAATTGCAAATTTTAAAATCAATAAATC
TTTAACCACATAATTTGATATGTTGTCAGAGAGATTTTTTCTATATCTATTGTTTTCTCA
GATATTATGTCAAAATATTCTTTTTTGTTTAAGCCATACTGATTTTTTATAAAACAACAT
TTCTGCATATTATCTGTAATATTATGTAAGACTATTATTTTTTCCTTACCATCCGGAGAA
GTCCGTAATAAAGAAAATATTCCTTTCTTTAAAAATAATACTTCCTGCTTTCCGTTGGGA
TAAAAGGCTTTTTCAGATTTTCTTTTATGAATTAATTTCATGAACTCAGTAAATATTTTA
TGTTCTCTGGAATCCGAATTTGCTAAATTTTCTTTTAATTTATCGTATTGAAATTTTTTT
CGATTAATAGTTCTTTTTTGACCTGTTTCCTTTACTCCTTCCAGATAATTTTCCGTTCCG
AACAGGCTATGAATATAAATTCCCGGAATGCCTAATAGAGATAATATTATTGCTTGCGAA
GCTATAAATTTCTCTATATTTAATTCTTCACTTTTTTTAGAATCGGCAATAGCACTATAA
TAGGTAATATTCATTTCGTATGGTTCTTTAACCCCATTTTTTACAGTTTTATAAGATACA
AATCCACCTCTTTCTTTTATGTTATCTGCGATATCGGTTATTTCCCTGTCAGTTAAAATG
GCTTTAACCGGAACAACCCCCAGACCATCATGGGTAGCAAGCACATTAAAGAAAGCTGTT
TTATCAGAAACATTCTTGATGTGGGATGCCCATTCAAGAAGGCGGGAGGCATCACCGGTG
TAGAAGGTATGTAATACTAATAAGGGGAGGGCAAATTGATATACTAATTGGACTTCATTA
TAGCCATTACCAAAATAACTAATATTCTCTTTGTGTGGTACATTTGTCTGTGTAAGCAAT
AATGTATCAGGAAAAATTTCATTAAGAATAGCTCTAATTAATTGAATTATATAGTGCGTT
TCTTTCAAGTTAATACAACTTGTCCCTAATTTTTTCCAGATATGACCGATTGCATCCAGG
CGGATAATTCTGGCCCTTTTACTGGCATAAAATAATATTACATCGATGATCTCCAGTAGT
ACATTTTCATTTGCGAAATTAATGTCAATCTGGTCCGGACTATAAGTTGTCCAGAGATAA
ATATCTTCCCCTTTTCTTTTAAATTTTGTTAATAATGGATGCGTTCTTGCCCTTGTAACT
GAAGATAGATCAGCATCTTTATCAACACTAATAAAATAGTCATCATATTTGGGGTTGCCT
TTTAGATATTCTTTAAACCATATACTTTCAGAGGAAATATGATTGGCTACCAGGTCAAAC
ATTAAATTGAATTTTTGACCTATATCTTCAATATCTTTCCAATCCCCTAAAGCTGGATTA
ACTTTTTTATAATCTATAACCGAAAATCCGTCATCAGAAGAGTAAGGATAAAATGGTAGT
ATATGAATGATATTTATTGCCTGTTCAATATATTCATCGGCAAATTTGAATAAGGATTGT
AGGGGGTTTTTATTGGTTGCTTGAATATTATCTCCATAAGTAATTAAGATAACATCTTTT
TCATTTAAAAAATTGGCTTTTGGAATTTTGCCGGCACCATTCTTCTGGTATCTATCGATT
AATTCATCAATCTTCTTAAATGTACTTTGAGCTCTATCCCTGCCATAAAGGAATTCCAGT
TTGTTTATTATTATTTCCCGACTTATTTTAGATACTGACATATTGCACTGCTTCTCCGAT
ATGGTTTTTCAACAATAAGAGTAAATTGTTTAATAAAGTTTCATCGTCCTAAGTAGAGGC
TCTGATAATTAATTTTGGCTGGAAAATAATTCTTTGACTTTTATGATTCTCGGGATCTTT
TAACTGTTGAGCTAAAATTTTTATTGCCCCCTCTGCCATCTTTCTTACAGACTGGCTAAT
CGTTGTCAGGGCCGGATAATAGTATTCTGATAACGGAATATTATCAATTCCAAGTACCGC
AATATCCTGGGGTATTTTTAGCCTCTTTTCCTGAATAGCATGATAAACCCCTATTGCCCT
CTGGTCACCGGAGACAAAAAGGGCATCAGGAGCTTCTTCTTCTAAAATATTCTTCATCTT
TTCATAAGCAAATTTGGGGTTCATAATTCCATAATCAATATGCATTAATTCACTCTTGAT
ATGATAATCATTAAAGGCTTGAATAAATCCTTTTGCTCTATCCTGGTTTACCGTAAAATT
TTTATCCCCCAGAAAAAATCGAATAGACCTCTTCCCTCTTTTGATAAGATGCTCAGCTCC
CAAATAACCTGCTTTAACATTATCAAGATTAACAAAAGAACTAGATTCATAGACATTATC
CCTACCGACAATAACAAAAGGAATCTTCCTTTCCACAAGATAGTCAATCCGGCGATCAAT
TTCCCGAGTATCAAAAATTATAGCACCGTCTGCAAAGCCGTTTTTTAGCAAATAGAAACC
ATCATGTTTATTTTCTTCAACTTTATAAGCTGAAGACTTTGAAACTATTAATTTATACCC
TAATCTATTGGCTTCGCTATCTAAATATCGGATAAAAACATTATGGAAATTTCCTATATA
ATTTGCCGCATTTTTTTCTACAAAGACTATCAAAATCCCGGTTGTTTTTTTTCTAAGTGA
CCTGGCAATAAGATTAACATCATACCCGGTTGATTCAATGATTTTTAATATTTTATCTCT
TGTTTCTTTCTTTACTTTTTTTTCTCTATTTACAACTCTGGAAACCGTCCGCGGAGAAAC
GTTGGCGATTTTTGCGATATCTTTAATAGTATATTCCTTTATTTCAAATCACCTCCATAA
AATCATTATATAATCATTTTTAATTTTTCTTCTAAGCTTTCATGTGAAAAATATTTTCTT
CCTAATTGGAAATTTCCTTCAACCATCTTTTCTCTGTAATCTTTATCTATAAGTAATTTT
ATACATTCCCCGGCAGCACGCTTTATTACTCCTTTACTCACCTTTGCCAGACCGTATTTA
TCAAGCTCGTATTTGTCGCCTAAAGAAATGACCTTAAACCCTTTTTCTTTGATATCTTCT
TTATAAACATCATACTCAAATACTAACATCGGTTTTTTGGCAAATAAACCTTCTAAAAAC
TGATTTCCCCATCCCTCCTGAATACTCGGATAGGTTATTATATCTGCAAAAACATACGTA
TCCCATAAGGAATATATCTTATTATTGTTTTTTGTACACCTTGAATGTTCAACCAGATTA
TTGACAAACAGCAATTCTACATTGCTTTTTTTGGCTCTGGTTTTAAGCCTCTCAACATAA
TCATCTGCAGTCTCTATCATCCCCGCTAAAACGAGTACGATCCTGCTATCCTCTTTAAAA
CTTTTGCCATTATATAATTTTGCTTCTTCAAGTATTTTCCTATTCTCCTCTTTCTGCATC
TCCCCAACTACATCTATTGCCAGTTCAATTGCTTTTCTATTTGTTACCCTGGTTGCCTGT
AACATAAGAATATCATTATCTTTAATGCCTAATTTTTTTCTAAAATCTTTATTGTAATTA
TCAGTCTCCCATAACTTCTCATTAAAATCAAATACATTAGGTATAATAGTAGAATCTAGA
TTTCTTCTCACTTTTAATTCTTTTTGAACAATACTATTAATCACCACATGTGAAATCAAA
TCATCTTTTGGGGGATAGTATTTATTTAAGATGTGGCGAACAAAATTACATGTTGGCTGA
GAAAAATTATCCCTTTCCCAGTAAAAATCATGATGATGTCCGATACATCTAATACCTAAT
TCCTTAATAACATTAACAAACGCCATAGCAGTAGGGATGCTTCTGCCGATTGAAAAAATA
TTATTGGGAACAATTAAATCTATCTTATTTTCTATTAAGATTTTTTTCAAAGCTTCTTCA
ATTTTCAAAGTTTGCCTTCTTATGGCTCTTATTAATTCGTCCTCATCCTGATAATCTTCT
AATTTTAAGTAAGCATTTCTTTCAATTTTCAAATCCTCTTCAAATCTATAATTCATTTCC
GGTATAATATAACCATCAGATGTACCTGTACTGCCGGCGATAAAATATACTTTATGCCCC
ATATTTTCTAAAACTTTTTCCCATTTATCCATTTCCAGGGAAACTCCATCAGTTTCGCCA
ACTCGATAATGACATAATGCTATATTCATATTATCCTTCCTTTGTGTAATAATTCTATAT
CCCCTCATGACTTTCATAATCAAAAAATAATATACCAAATAAATTGCAAATTTTTTTATC
TTATCAAAACTATATTTATTTACGCAATAATACTTCAAAAATAATAGTCTTTATCTCCTT
TGGCTTAACTTCTATTTTGACTCCATTATTATATACTAATTTTTCTTCATAACTTTCATC
CAGCTTACCCAGGTAAACTTTATTTACATCAAATTCTAATTTAATCTTTCCAATAGTCAC
TTTATCGGTAGGATTATAAACCCTGATTAGCAATTTATCTTTGAACTCATGTTTTTTAAT
AGCGCTGATCTCTAAATGGTCACCTTCTAATTGAATAAAACTATATTTATCTGATAGATT
TCCTGGTTGATTTTCTAATTGTTTAGTTACTACTTTGGTCTTGTACTGTTTTGTCTTATG
AGAAATACGGGCATCATCCCAACTGCCCTGATGAGGTATAATAGCATAAGAAAAAATATT
TTCTCCTAAACATTGTGCTTCTGGGGTGGCAAATGAAGGACCAGCATTTCCTTTTTTATA
TTCCAGATCTCCCCGTGATAACCAGCCTACACTACGAACTAAAGTTAAAGCTATAGTATT
ATTATCAGGAATTATCTCGTATTCAGGTAGTCCCCGATTCAGTACTGCCAGTCCATATTC
TTTATTATTAATATCTATGAATCCTGAATTATGAGCAGTTTTATAAGCTTTTTCTTTCCA
GCCTTCACTATCAGATACATTAATGGAACGCTTTACTACATCAAAATGACCATCAGCATA
AACATAATCGCTTTTAATAGCAGTGGGAAATTCTACTTGTAAACGATGATCACAGACTCT
ATTATTAAATTTGGTTTTAAATTCTATTCTCTGAATCTCACTATATAATTTTATTTCAGA
TTCAAGAGGACACTCTATCATCTTATCTGCTCGGGATTTTCTATCAGGGTTTAATCCCAC
TGGCAACATCATCTTTCCCGATACCTTTAAAGTAGCTTCAGATGGACCTACATCCTGAAT
ACTAAGATTATCCAATTGACTAATTATTATTTCATCATTTAAGGGAGGAGAATAAGTGTA
TTCATCACCTGCATCTCCACCATCTATAAATCTATGGCAATTCTTAAAAACTTTATTATT
TAACTTATCTACAATAGTTAATGTTCGGTTAGCTTCAACAATTATTTTGTAATATTTATT
TTCAATGTAATCTCTACCGGCTCTTATATCAGTCTCATATTCTTTGGAGGTCATTAAATT
ATTAATTGCCTTAACTATAAATATTTTATAACCACAGGCAGGAATGTCTTTAGCGGTAAA
AGATATATCAGCATAATTAACTTCTAAAAATTGAGGAACCTTAAAAGGATTAAAAATAAT
TTTATAATCTGCTCCATATCCTTTTAATTGATAAGGAATCTCTTCCCTTTGTGTATTTAA
AACCTTCACTCGATTTAAGTTAATCTCTTGGGGGAATTTAATCCTTACCTCTACATTCTC
ATCTATGAAATAAGGAAGAGGGTTAAAGACCAAAAGAGCCAACTCATCTTTATTTAAATA
ATTAATCTTAATCTTTCCTGTAATATAATCTAAATTTTTATTGATTACCCCTTGGGCGAT
CTGTTTGGACCAATCAAAGCGGGTCATCATCTCTTTATGTACCTGATCTATACTGCAGCC
ACAGATACTATCATGGGGATGATTTTTTAATAACCATTTCCAGCTGGTCCAGATTAAATT
TTGGGGATAATCTTTGCCTAACAGCCAAGCCAGAGAAGCAGTCGGTTCAGCCCAATTTTT
TAAAAGGATTTCACACCTTTCATTAGCTTGTTTGATATACATACGGGATGAATATACACT
CTGTAAAATATGAGTATCTTTGCCTGATCTAAATTCACCGCTAATTTTATTAAGATTAGA
TTTTACAGTCTCTTTAGCATAATCTATATATTCTTCCAGGTTCCCTTGTTTTATCTCAAC
ATCTATAAAACGTTTATTTAACTCTTTTACTAAAAGAGGTATAAGGGGTTGAGCTTCCAA
ATGATCAACACCATTTAATAATAATAGCGATTTTGAGGTTTCTCGAGATAATAAATCTTC
AATTGCCTCTTTTATTAGCTTATAGGCTTGGTCTACATCCTCGGGTAAACTCATAGCATT
ACAATAACCGACTTTGGGTAGATGAACAGCAAAAAGCTCTGTACCATCAGGTCCTTGCCA
GATAAATTCATTCCCTTGACTCTGGTCATATTCTATACCCCGCCAGAAAATAATATTATC
AATTCCAAAACCTTTTAAGATCTGAGGCATCTGGGATATATGGCCGAAAGGGTCGGGTAT
ATAACCGATCTTCATTACTCTGCCGAACTCAGAGGCAATCTTATGACCTAAAAGTAGATT
TCTTATAATTGATTCTGCACTCACCAGAAATTCATCAGGGAGAACATACCAGGGACCAAC
ATGAATTTTGCCTTCAGTGATATATTTTTTTAGAATTCCCCTTTTTTCGGGATGAACTTC
CAGGTAATCTTCCAGAACAATAGTCTGACCATCTAAGGTAAAATCACTAAATGTTTTATC
ATTTTCTAAAATATCGATTAAATTATCTACCAAATTAATTAATCTAACTCTAAATTGTTG
AAATGTTTGATACCATTCTCTATCCCAATGGGTATGAGGTACAATGAATGCCTTGTATTG
CTTTTTATTAATCTTAGCCAATTTAATTTTCTCCTTTCTTTTTTTCTCTTTTGTTGGTCA
GAAAGTTTTCTTAGTTTTATTATATAATTTCCTCCTTAGTCCTTATTCATTTTTAATTTC
TTTAATCATATGCTTCTAAAATAAGCAAAACTTAAAATATTCTGCAGAATAAATTTAATA
GTAGTTAGTACAACTTAAGATTATTTAAACTAATTACTTCCTTGATATATCCTCATTTTT
AAAGCTAACCTCAGTTGTACAGCATCATCAAATTTTTTAGGGTCTAAACCGGTTATCTCT
TTAACTCTTCTTAATCTATAAAGTAAAGTATTGCGATGTACATAGATAGCTTGAGCAGTT
TTTGAAATACTTAAATTATTATCAAAAAAGGCTTTTAAAGTTTCTAGCAATGTTTCGTTT
ATTTTCTTCTCTTTATTATTTTTTGTAGAATAAATAGTTTTTCCCATAAATTCTTGCTGA
CTTTCTTCTCTTATCTCCGCTAACAGCTTGCCTACGCCCAGATTGTCTACATGATAAATA
TCTCCCGCTCCTTCCAATCTAGTCCCTACATCTAACGCCTGGGTAGCTTCTTTAAATGAT
TTATTTAAACCCTGAATACCTCCACGATATTCTCCGATTCCGATGGTCACTTTAAATTTC
ATCTGCTGAGAAATGGTATCTTTTATTCTCTTTCCAATTCTAAATAATTTTTTTCTTAGA
ATTTCATCTGAATCTTTAAGATTAATAGTTTTCAGAACTACAAATCTATCTCCCCCCGTA
TAAGATACAATTTCCTGAGGGGTATCCACAAATATCCCTTGAATAGTTTTTAATACATCA
TTCTTTAATCTTTGTAAATGAATTTCTCCTTCTTTCGACCCTTTGAATGCCTGCAAACTC
TGTTTAGCGGTCTTTTCAAACTGATAAATATCCATAACTAAGGCTACTCGAGGAATTAGG
ATATCATACCCCACAATTTGCCCTCGAGTTAAAAATAAATCTGAATCATTTCCAATTCTT
CCGGAGATTAGATCGTGAATAAAATTTTCCTGAGCCTGTTTTTCTAATTGTATTTCTTTT
AATAAAAATTCCTGCTGTAACATCATCTCTACAGTCATTTTAATTACTTCGCCAAAAGGG
CTAACTTCATTTGGTTCACCGGTAATACCCACTACTCCTATAATTTTGTTATTATGTTCT
ATGGGGAGATTAATTCCTGGCTTTGCCCCTACTAAATTATTTATATCTTTGGAATAAATC
TCCATTTTTTTTCCTTCCTTAATTACCTGGGCTGCCCCCTCATGAAATTGGTTCAAACGG
CTTTTGTCGCCAGAACCGATAATCACGCCATTCTCATCCATAATATTAATATTTTTCCTT
AAAATGCCCATAGTTCTCTCTACGATATTCTGAGCAAGTTTATGGGTAATCTTCATCGAT
TGCCACCTCTCTTTAAATAAAATTCGTATCTCGGTATTTAGTTAGCTGGTTAGTTAGTTA
ACTGGTTATTTGGTTCATTAGTTATCCGGTTTGCCTGTTAACCAGTTTATCGATTATTAA
TAGTTTCAAGCTACAAGTTAAGATGATTACTTTACACTAACCATAGTCTCGTATCTCGTA
TATAGTATCGAGTATCGCGTCAAGAAAGAGAAAGAAAAATACCATTCTACTTTTTATCTA
CCTCAATAAAGTTTATATCGGCAAATTGTCTTTTATAATTAGCTTATTCGACAAAATAAG
TAAAAATCCTTCTTTAATTATATATGCTGATTTAAAAATTACAACATTAGGCAGGTGAGA
TGGCTGTCTTAATAGTTAGTTGGCTAAAAGTTTTCCAATTAGCTGGTTCATTGGTCTTGT
TTCGGGCAGACACAAGATCTGCCCCTACTTGTAACTCGCAACTTGCATCTTGCAACTATT
TTCTTTTTTGTTTTTTCTTACTAAATACTATTCGCTATTCACTAACGACTAATTTAATTG
GGTAATCGGTAAATTAATTATAAATATTTTTATAAAAAAAGAGGATTTTTAAAAATAATG
TTGAATATATAAGTATTAAGTATAAATTCTTTTAGTATTTCTTCGATTTTATCCGTAAAG
TTATAAAATATTAAAAAAGAAAGGATGGTAAATATGTATAGAGAAAATTTGAAATTAAGT
TTTGTAATCTTTTTAGTAATTTTATTAGCCCTTTTTACTACCACTGTCTTCGCCAGCAGT
GAAACAGAAAAATTATTGCAAGAAATTATAGAAGGAAAAAACGCGAAACCTGATATCTTC
ACTTTCATCAATATGGGAAACTTTTATTGTTCATTAGATCTATATGAACCCGCGGAAAAA
GAATACGAAAAAGCCTTAGGTTTAGATAAAACAAATATATTGGCCAGGATAAATCAGAGT
TATGCTTTGTACAAAATAGGAGAAAAGGAATTAGCTCTTACTAAATTAACTCAAATTATT
ATCGAAGACCCCAATAATGCCTTTGCCTATTTTGTAAAGGGAATGATATACAAAGATACG
TTCGAGTATGATCTGGCAATAATAGAATACGAAAAAGTTGCTGAACTCATTCCCCAAAAT
GACAAGCTTATTTCCGAATTAGCCCAGCTCTACCAGGATAATGACCAACTAATTAAAGCT
ACGGAAACATATATAAAATTGGGTAAACTTAAACCCAGCCCTTATATCCTGGACAATTTT
TTAGCTTACCAGGAAAGTGCTGCTTGTTATTTAAATTTAGGTGATTACTACAGCAGTGTG
GGAAGCATTGATCAAGCTGTATCTGCCTATAATAAAGCCACACAATTTAGCGATGATGAA
CGGTCAATAGCTATAGCATATTATCGATTAGGACTTATTGAATTAAAAGGTAAAGAATAT
GAACAGGCGATAATGAAAAAAACTTTATCCCAAAAAACTTATCCCCTATATATAAAAGAT
TTTACCTTTGATAATTTTGCCCAAGCCTTCATTGAAATAGGAGATATGCATTATAATGCA
GGAGACCTTCTAAAAGCTCATAAAAACTATGAGCTGGCTCTTCAGTTAGCGGATTCAAAT
TATATTCTTTCTGAAGCACATTATAAATTAGGCTTAGCTTATTACCGCAGCCAGGATTAT
GAAAATGCAGTAAGAGAAGGAGAAATTGCCTTAAGTCTAAATCCCGAATATTTATCTGAC
CAACAAAGATTAATAGATCTTCTAATTGCTAACTCCTGGTCTAATCTTACTAAGAAAGAA
TAAAATCGTATATCGTAAAGATAGCGTAGAGCGTATAGCGTATAGAAATACAGTAATAAG
CAATATGTAGGGGCTTGATTCATCAAGCCCGTAAAACTCGGGTCGGATAAATCCGTCTCC
TACAAAAAAACTAAAAATAAATACAGATTCTTTATTTCATTCTCTCTATTAAAAAGAGAT
TAAAGGTAAAGTTAAATAAAGTTAAAATTGTAAAAGAAAAATATTTTATCGTAATACTAT
ACACTAAACGCTGTACGCTAATCATATGCTATTTACTATCGACTTATTTAATTGGTGAAT
TGGTAAATTGGTAAATTAATAAATCGAGGTGAAAAAATGAAAGCGAATAAAATAATTAAC
GGTTTAACTTTATTACTTATAGGAATAATCCTTTTAGCAAACACTTTAAATATATTAGAG
TGGTCTGTTTGGTCAAACATAATTAAACTCTGGCCTCTGCTTTTGGTAAGTTGGGGTATA
TCTTTAATCTTAAGAGAAAAAAGCCTTTCCTTCCTGGGTCCGTTAATCATATTCTTAGGA
ATTATTTTAGGAGTAGTGGCAAGTTATATGGGAATTGGTTTGGAAGGAGAAATGGTAAGG
GAAGTAAAAACTCTGAGCCGAGAAATAGTTGTCGAAGTCGAAAAGGCTCCGGAAATCGAA
ACACCCTCAGAAACCGAAGTTACACCAGAAACCGAATCAACTCAACAAGTGGAAATATCT
CCGGAAGTTAAAGAATATTCTAAAATAGAAAAAGCTTCAATTAAATTAAAGTTTGATGTG
GGGACTCTTAATATAGACGAATCTACCCCCCTACTTTATGAATGTATCTCCCATTACCGC
TATAAAGAATTTGAACCTTTTGAAAAATATTCTACTACTGAAAAGGAAGCTAACATTCTT
ATCTATCATTCGTCGGTTAAAGGAAATTCTCGTAACCCTAAAAATAAATGGCAGTTAAAA
TTAAATAATCAACTAATATATGATTTAAATATAGAAACAGGAGCTGTCAATATGGATTGT
AACTTATCAGGATTTAAGGTAGAAAAACTTTACATAGAAAGTGGGGCAAGTAATATTAAT
TTAGTTATTCCTAAATATAATTCTAAAATAATTATTGATACAGGGGTATCCAATATTGAT
ATTGCCATTCCTAGAAATGTGGGAACAACAGTAAATATTGATTCGGGAATTGCTATAAAA
GATCTTGACGACTTTATTAAGAGAGATAGTATGTATATTTCCAATAATTACAACGAATCA
GAATTCAAAACAGAGATAGAGATTGATTGTGGAGTTTCTAATATAGATATTGATTATATT
GATATTCCTTAAGAAGATAAAAAGTGTATTTTTAAACTAAATTTTTTAAAAGATTATTTT
ACCATAATCTTAAAAATATATTTACTTGTATTTCGTACTCTAAGAATCTTTTATTCTATG
TGAAAATCTATTTAAAAATTGATATTTGGAATATCAATTGGAATCAGTTTCACTAATCTT
TATTCTTTCTCTTTTCTTAGGTAGACTACCTGTCTGGGGAAGGGAATTTCTATTCCTTTT
TTATCAAAAGTATCTTTAATTCTTCGTTTAAGTTCTCTTTCTGCTCCCCAATGAGTCATT
GGCTTAACTTTAATTGCTATCCTTAAAATAACATCTGATGAACCGAGAGATAATACTCCT
TGAACAATTGGTGGCTCTAAAACAATATCTTTATTCTCTTCAGCCCATTTATCGGCAATT
TCTTCTAAGGCTTTCATTCCTCTTTCTATATCTTGTTCATAAGCTATTCCTACTTCAACA
ATGGCCCTCATGTACCCTTTATTAAAATTACCAAAACTATTAACTTCTCCGTAAGGGATT
ACTCTTAACTCACCTGAAAATTTCCTTAAATGAATATTCCTTAAACCAACAACTTCCACT
GTACCAGAATGTTCTCCTATATTAACAGAATCTCCTACTGAAATTATCCCCTCAAAAAGT
AAAAAGGCACCTGAAATAACATCTTTCACTAGAGATTGTGCACCAAAACCAACTGCTAAA
CCAACAACTCCGGCACTAGCAATAATCGCGGTAGTATCTATTCCTAATTCTCTTAATACT
ATTACTCCGGTAATAAAATAGATTACATATTTAGAAACACTCTGCAAAAGCGGAATAAGG
GTATTTGCACGAGAAATCTTCTTCTTATAATTTTTAGATTTTTTTAAAGGTGTTAAAGAT
TTTTCTATAAATTTATTAACTATAGATAAAACTAATTTTGCAACGACTACTATTATAATT
ATAGTTATAAATTTCCCCCACCACAGAATAAGATTTTCCGGACTAAAAATACTTAATACC
GCTTGCCAAAAACTGTTCATATATTGTATAAACATTTATGTTTCTCCTTTATAAATTATA
TTGACCGATTCATCAATTTTCCAATTCACCAATTCCCCTATTAGCCAATTTACCAATATA
GCAATTAACCAATTCACTAATTCTTCAATTAGTCGATTAAGATAAAGATTAAGACCAATT
TACCGATTAAATTAGTCGATAGCGAATATTATATTCGTATTGCGTATCGAGTATCGTATG
AAAAAAATCAGAATTCGAAACTCAAAACCTCCTTTCATGCTTTTCTGTTATTGCGAGAGA
AGTACTCGATATTACTTGAGTTCTTCTCTCGCAATCTATGTTTGGGATTGCTTCGTCGCT
TCGCTTCTCGCAATGACAAAAGAGAAACCTAACGCGAACGAATTTATTCTGGCTTCTGAC
TCCTGACTTCTTTATTCTATTTTCTTAACCAAATAACCGGGTAACCAAATAACTAGCTAA
CTAATATCAAATTTACAATTTCTTGAAAATTATTTTCTCATTTTTTTCATCCAAATTGGC
TTCTAATTTATCCCCTTCTTTGAAAACTCCCTCTAAAATTTGCAAGGCTAAAGGGTCTTG
AATATACCTTTGAATGGTTCTCTTTAAAGGTCGAGCACCATAATGAGGATCATATCCTTT
TTCAGCTAAAAATTCTTTTATTTTTTGAGTAACTTTTAAATAAACTTTTTTAGTTATTAA
TCTCTTTTTTAAAATATTGAGCTGTATATCTACGATTTTAATAATCTGCTCTTTATCTAA
ATTGTTAAAGATAATTATCTCATCAAGTCTATTTAAAAATTCCGGCTTAAAGTGCTCACG
GAGAGAATCGTTTACTTTTTGCATAACAGACTCTCTATTTCCCTCATTCATTTCGTAAAT
CCACTGACTTCCAATATTCGAAGTCATAATCAGGATAGAATTTTTAAAGTTAACTATCCT
GCCCTGCCCATCAGTCAAGCGTCCATCATCTAAAATCTGTAATAGAATATTAAAAACATC
GGGATGGGCCTTCTCGATTTCATCAAAGAGAATAACCGAATAAGGTTTGCGCCTAACAAT
TTCGGTGAGTTGTCCTCCTTCTTCATATCCGACATAACCCGGGGGAGCCCCGATTAAGCG
GGCTACACTGTGTCTTTCCATATATTCAGACATATCAATACGTACCAGGGCATTTTCATC
ATTAAATAAAAAATCAGCTAAACTTCGTGCAAGTTCGGTTTTTCCTACGCCTGTGGGTCC
CATAAAGATAAATGACCCAACCGGTCTTTTGGGGTCTGCTATCCCCACCCGGGATCTTCT
GATAGCATTGGAAATTAACCTGATTGCCTCATCTTGTCCAACCACTCTTTGTTTAAGCTC
TTCTTCCATCCTGACTAATTTACTTGCTTCACCCTCCATAAGTCGGCCAACAGGGATGCC
AGTCCATTTAGAGACAATCTCAGCAATATCTTCTTCATCCACTTCTTCTTTAAGCATCTT
GGTTTCTTTTTGTAAGGAAGCCAATTTTTCGTTTTCTTCTTCCAATTTTTTTTGAAGTTG
AGGGATTACTCCATATTTTAACTCGGCAACTCGATTAAGGTTCCCTTCTCTCTCTGCTTT
TTCGGCTTCTATTTTCGCTTGTTCAGTTTTACTTTTTATCTCATGGATTTTTTGAATACC
TTCTTTTTCATTATTCCAATGCAATTTCATACTATCTCTTTTTTCTTTAAGGGTACTTAG
TTCCTGCTCTATCTTTTTTAAACGATCTTGAGAGCTGGCTTCTTTCTCTTTCTTTAGAGC
CTGTTTTTCTATCTCTAATTGAATAATTTTTCTTTCCACTTCATCTATTTCGATAGGCAT
ACTATCAATTTCTATCCGTAAACTGGCAGCTGCTTCGTCAACTAAATCGATAGCTTTATC
GGGTAAAAATCTATCAGTTATATATCGACCCGAAAGGACAGCTGCCGCAATTAAGGCTGA
ATCTTTTATTTTTACTCCATGATGCACTTCATATCTTTCTTTGAGCCCCCGCAAAATAGA
GATTGTATCCTCTACCGAAGGCTCTTTAATTAATACCGGTTGAAACCGCCGCTCTAAAGC
TGCATCTTTTTCGATATATTTTTTATATTCCTTTAAAGTAGTTGCTCCGATACAATGAAG
TTCGCCGCGGGCTAAAGCCGGTTTTAACATATTAGAAGCATCTATAGCTCCTTCTGCTGC
TCCTGCTCCCACTAAAGTATGAATTTCATCTATAAAAACAATTATTTCTCCTTCAGCTCG
CTGAATTTCTTTTAAAACAGCTTTTAGTCGATCCTCAAATTCTCCTCTATACTTTGCACC
CGCAACCATAGCGCTTATATCTAATACTACTATCCTTTTACTCTTTAGACCCTCCGGGAC
ATCTCCCCGCACAATTCTCTGAGACAGACCTTCGGCAATGGCGGTTTTTCCTACTCCGGG
TTCACCTATTAACATGGGATTATTCTTCGTGCGACGGGAGAGAATTTGCATAACTTTTCT
TATCTCTTCGTCCCGCCCAATTACCGGGTCAAGTTTTCCTCTTCTGGCCAATTCGGTCAG
GTCACGGGAATAACGTTCCAAAGCCTGATATTTTTCCTCCGGATTCTGATCGGTTATCCT
TTGGCTTCCTCGAATATTGACTAAAGCCTGATAAATTTTATCTTTACTGATTCCTTCTGC
TTTCAATATATCACTAACTCTGGTTCCCCCTGCTTCAACCAAAGCAATAAATAAATGTTC
CGTACTTACATATTTATCTTTTACTTTTTGAGCTTCCTGCTGAGCTGTATTTAATATATC
GTTAAGTTCATTACCGATATACTGTTGCCCTCCGCCACCTCCATGGACCTGAGGTATTTT
TTCCAATAATTTTTCTAATTTTACTTTAAGTTCTTCAGAATTAACTTCTAACTTCTGCAA
TATTGAAGGGATAACTCCCCCTTTCTGATTAATTAAAGCTAATAAAAGATGTTCGCTTTT
TATCTCTTGATGGTTATAACTACTGGCAATTTGTTGTGCTTCGCCAATTGCTTCCTGCGC
TTTTATGGTAAATTTATCAAATTTAATCATTTTCTTCATCTCCTTTAAATATGTAACGTG
TCAGGGAACGGTTCTTTGACACATTTTCTAACCCTTTAATTAAAATATCATTCTCCTCTC
TATTCCCCACAGTTATACGCAAAAAATATCGGGAGGTTGAAAAAACCGGATCAGAAACTG
TTTGAACTAAAATTCCCTGTTTTAATAGATTGTCATAAACTAATTCCGACTTTTCTTTGG
AGCCCGCCTCAACCAAAACAAAGTTAGTCTGTGAAGGGTGAGCCTTAAAAGATGAAAGTT
CGTTTATTCTGTTTATTAATCTTTCGCGCTCTCTAATAATCTTCTCTACACTATCTTTTA
AAACTTCTTTATTCTCAAAAACCACCTGGGCTGCAAGCTGAGAAAAAGAATTTACGTTAT
AAGGACCTTTAACTTTTCTTGTCTCATCTATAATTTTAGAATTAGAAAATAAATACCCTA
CTCGTAAACTGGCTATACTGTAAGCCTTGGAAAAAGTCCTAAGAATAACCAAATTGTCGT
AACGAGATATAAAGGGCACAAAAGTCTTTTTTCCAAACTCATAATAAGCTTCATCCACTA
CTACCAGACAACCTGATTCTTCAATTATCTTTATAATCTTATCCTCGGCAAAATAGTTTC
CGGTAGGGGCATTGGGATAGGCTAAAAAAACTATGGAAGAATCCTCTTTTTTTGCTTCCT
CTAAAATCTTATCCTCATTTAAACTAAAATTATTCTGACCTAAGGGAATTTGTACAAAGA
TAGACCCGTTAATAATTGAAGAAATTTTATACATGGCAAAAGAGGGCGCAGTAGTAACAA
CCTTTCTCCCTTTTTCGGAGAAAGCCTTGATCAAATAATCGATAAGTTCATCAGAACCAT
TTCCTATAAGTATATTATCTCTGGTTAAACTCCAAAAAGTAGAAATGGCTTCACTTAACT
TCACAGAATTTGCGTTAGGGTAACGAGAATATTCTAAATTTTTAGCTTTTCTTAATATTT
CTTCAATAATTTTATCTGGTAAACCATAAGGATTTTCATTAGCATTTAATTTCACTTTAT
AAGGCACTTCATGAGGATCGTAAGGTTTTAATTTTTTTAAACTATCCCGATAAAATTTCT
TGTCTTTTTTCATATCTTATTATTGCTCCCTTCTTACTGTGTCAAAGTAGTATCTCCTGA
TATAATTTAAAAATCTATTTCAATCTCTCTATTATTTCGATTCAGTAAATCAGTAGTTAA
TTCTGCTTTGCACTGCTCGATTAATAATTTTGCCAATTCATCTCTTGCTTCCTCTATAAT
CGATTGAGAAACTGCCTCGATTCCATCAATATTAATAACCATTCTTTTGGTATCTTTAGT
AATTTTACTAAAATCACCATTTCGCCAATTCCATCTCCTACACATCACCTTTAAAGTTTT
ATCATCAAAATAAATTACCTCTCCTGGCTGAGGATTCTCTTTCTCTTCACTGCCTAAAGC
AATAAACCATTCATCCCCTTTGGCAAAACCAAGGTGTAAATTTCCCTCTATTTTATCTAC
ATCATCACCACCGCAAGGGATAAGATATTTTATAGAAATATAGTTAAATAAAGCCACTAC
AGAGTTGATAAAAGGAAACCCTCCGCCCTTTTTAATCCTTTTTAAAAGTGATTTTATAGA
GGGAGGAAATTTATTAGGATTAGAACCGAATTTTAAATGTACTTCATCCCATGATTTTAC
AAAAGGATGTTCAATTAAATCTTCCTTCATCCTCTTTTCAATCTCTTTATTTAAAGGTTT
CTTTATTCTTTTGTTACCGAGTGCATTTTCTTCATTTTTAACAATTATAATCCCTCTTTT
AAAATCAGGAAATTGAACAAAAATTTCTGGATCTATTATTACTTTTCTCATGATCTATTT
ATTTCCACCTTTCATTTAAAATTTATGTATTTTTTCTTAATTTATTATCCTTAAAATTGT
TCTTTGAAGCTTAATTAATTTGATACTTTTTTATTTTAACTGTTTGGGAATTAATAGTTT
TTGAAGAAAATAAAGGAAAGAAAAGATTATTTCTTTTTTAAGCTCCTGATTTGATCCCGT
AATTTAGCAGCTTCCTCGTAATTTTCTATCTCTATTGCTCTCTGCATCTTTTGTTGTAAC
TCGACAAGTTTTACTTCTTTTTCATTCTCTAAGGTAACTTTCTCTGTAGAAGCCTTATTT
AATACCTCTTCAGTTACGTAAATAGGGGCGTTTGCCCTCAGGGCTAAAGCAATAGCGTCA
CTCGGTCTGGCATCAATTTCTTTTTCCGTTTGATTTGTTTTTAATCTAACTGTAGCAAAA
TAAGTATTATCCTTAATATTGCAAATTACTACTCTTGTTACAACTACGCCAAGGGAATCT
AAAATATTTTTTATTAAATCATGGGGTAAAGGTCTTACTGGTTTTACTTTTTCCAAAGCT
AAAGAAATCATCTTTGCTTCGTAATGCCCTACCCAGATAGGAAGCCACCTTTTTTCAGTT
TCATCTTTTAAAATTACCACAAAACCTTTTGTCACCGGGTCAATTGCTACACCGGAAATT
TTTATCCTTATCATTTTTATCCCTCTTTTTTATTTTGTATTTTAACATATTTTACTTTTA
ATTTTAAGAGTTTTTCTTTTTCTCTATATATTATATTCTACAAAAAATATAAAATCCCTG
CATAAATTTTAATTTTTTTCAAAATTTTTTCAGTTATCCACCGCAAACAATTATATTACT
AGATATCTCCTATTACTTATTATATATTACTCATCACTGTATTTATATACTCGATACTAA
ATACTATCTTATCTTCTGGCTTCTTTGTTCTATTTTCTTAACCAGATAACCAGCTAACCA
TCTAACTAAATAACGAGATACTAATTTTGATTGATTACCCTTTAAAGAAGTGTTATAATT
TTTTAAGTTATATAAGGTAATATTTTTTATTATATTACAATAAATCTTATAAAAATAAAA
TACTTCAACCACGGGAGGAATGCAGTAAATTTGCTTAATTTATGGCTCTTATTTTTAATA
TGTGCCCTAATAATTATTTTTACAGGAACTAAACTGACCCACTATGGAGATATAATTGCT
AAAAAAACGGGGTTAGGAAGGGTTTGGATTGGGGCTGCATTAATCCCACTAGCTACCTCT
CTTCCTGAAATCACTTCCAGTTCCGGTGCCGCCTGGATCAATGCTCCCAATTTAGCTATT
GGAAATATCTTCGGCAGTATCATGTTTAATCTACTAATTATCGCCATAGCAGATTTTGCT
CATGGTTCCGTCCCGCTTCTTAGAGAAGTCTCTGCCGGCCAAATTCTGACCGCCATATTA
GGAATATTTCTATGTGCAATTGCTGCCTTGAGTATGTTATTAAAACCATCATTTCTCCTT
GCAGGGATCGGTATAGATTCTCTAATTTTAATAATTCTGTACTTTTTAGGTATTTTAGTA
ATATTCAAATATAGTAAAAGAAATAAACCCGATGATGTCCTGGGAATCCCTGAGGAAAAT
TATACTGCCTATTCTTTACCCTTAACCAATATCAAATTCTTAATAGCAGCTATAATTATA
ATCTTTGCCGCCATGAAGTTAGCACAAGTAGCCAATAGTTTAGCTAACCTTACCGGATGG
GGAACAACTTTTATGGGCACTATAATGTTAGCCATCGTAACTTCTCTACCAGAATTAGTT
ACCGCCCTTGCAGCTATTAGAATAAAGGCTTATGATCTTGCGGTAGGCATTGTCCTGGGA
GCAAATATTCTTAATATGACTATACCATTCTTCTCAGATATATTTTATGATGGCCCACCA
ATTTTAAGTGTAGTCTCACCCCAGCATATTATTAGTGCTCTAATAGCTATAATTCTCACC
AGCATTGCTATTAGCAGTGTGGTATATAAACCTAAAAGAACGGTATTTAATTTGGGAATT
GCCGGCTGGTTAATTTTTATAGTATATTTCCTGGGAATTTTTTTAATCTTTAAAATAGGA
ATAAAAATATAAAGAATTTTTGACTTTTCCTGATATATATGTTATCTTATTAAAAATTTA
ATATTTGTACCTCACTTTTTTCTTAAGTGAGGTAGAGGCGCGAGTAATAATCAGTACTGG
TAATAAGATGAGCAACTTTGATTTGCCAGGAAAGGTATTCTCGCCGAAGCATAAAGATGA
CAGCTCTAATCTTTATGCTGGGTTTATGGTTAAAAGCCATAAGACTGTCATCAGAAATTT
TACCCTGATTTCTGATGGAGCGCTATCTCATCTGATGAGAAAATAAGGGAGTAAATCTAA
TTGTCAAATTAATTTCAGGCAATTGATGAGCATAGCGTTTGTCAATTGCCTTTTTTATTT
ATGAATTTGGATTACCTGTCTATGCAAATGTAGGGGTTTGATTTATCAAACCCTCCTATG
CCTTATGTCATTATGTTATTCCCGCTCCCTGATCAGGTCGAGGACAGGTTTCGCGGGAAT
GACATAAGTTGTGGGAATAACATATTGGCAAATTAAATATGACTGGTAGATTGAATAAAC
TCGCAACTTACCATAGCAACCTAAAACTAAATACTAACGACCAACGACTATTTTAAGGAG
GAATAAAATGAAAAATCAAAACAGTATAACACCTCGAATTAATCGAGAAGGTCTTTCCCT
AAATAGATCTGGAAATTTAGAGTTTGACCGATGTGAACTTCTAAAATTAGCCCAAAAATA
TGGAACCCCCTGTTATATCTTTTCGGAAAGTATAATTAGAAAAAAATGCCGGCAATATAC
TTCTGCTTTTTCCAAAAGAAACATTGATTTTGAAGTAATTTATGCTGGTAAAGCCTTTTT
AGTTAAAGCAATGTGTAATATTTTAAAAGAAGGAGATTTAAGTTTGGATGTTTCTTCTGG
CGGAGAATTATATACTGCCCTATCAGCAGGATTTCCTCCGGAAAAAATATTTTTCCATGG
GAATAATAAATCCAAAGAGGAAATAGAATTCGCTCTTAAAGAAAAAGTTGGCACCATGAT
GGTAGATAGTGAATATGAACTCGACGTAATTAGCCAGGTTGCAGAAAGTTTAAATACAAA
GGTGGGAGTAATTCTCCGGGTAACTCCGGGAATAGATACTCATACTCATAAATATATTCA
AACCGGACAGGTAGATTCAAAATTTGGAATCAGTATTGATAGTATCCCTGATTTCATAAA
AAAAGTTCTTTCTATAAAAAATATTTCTTATAAGGGTCTGCATTTTCATCTCGGTTCACA
AATTTTTGATCTATCTCCTTATGCCCTGGCTATTAAGGAAATGGCAAAACTCATTAAGCA
AATAAAAGACCTCTGGGGAATAGATACCCTTAATCTAAATTTAGGTGGAGGTTTAGGGGT
GAAATACCTTGAATCTGATCAACCTCCTTCTATAGAAAATTTTGTAAATTTAATTGTAGA
TAATCTTACAAAGGAAATAAAAGAAAATAATTTAGTAATGCCCAAGATATTGATAGAACC
AGGAAGGTCTATAGTGGCGGAAGCAGGCATTACTCTTTATACTATCGGTAATATAAAAGA
GATACCTGGGATTAGGAAATACCTTATTGTAGATGGCGGGATGACTGATAACCCTCGACC
TATCCTTTATGAAGCAAAATATGAAGGTGTTTTAGCAAATAAAATAAATAACAGCCTGCC
CAAGGAAGTGGTAACTATTGCCGGGAAATGCTGTGAATCAGGAGATATCCTAATTAAAGA
TTTAAAACTTCCCTCAGCTTCCCCCGGAGATCTCTTAGCAGTATTTACCACTGGGGCATA
TCATTATTCTATGTCAAGTAATTATAACCGACTTCCACGGCCTGTGGTTGTCCTGGTAAA
TCAAGGAAAAGATGATTTAATCGTAAAAAGAGAAACTTATACTGATATTGTAAGAAATGA
TACTATGCCAGAATGGTTCAATAAAATATAATGTAAAGGTGGTATTTATGAGAATAATAG
TAAAATTCGGCGGAACCAGTGTTCAGGATTCTGAAAGAATTAAAAAAGCCGCTCAATCAA
TAATTCAACAAGCAAAAAAAGGATATGAAATAGTAGTAGCTGTTTCAGCAATGGGAAATA
CCACCGATACTTTAACTTCTTTACTTAAAGATTCTGTTAAAGACCGTATTGAGGATAGAG
ATTATGCTGACTTTGTTTCTATGGGAGAGCGAATAAGTGCCAGAGTGCTTGCGGCTACCA
TTAAATCTATGGGATTTTCTTCGAAATATTTTGACCCCGCAGATGAGGATTTTCCTATAA
TAACTGATGAAAATTTTAGTCAGGCTAAAATACTGCCTGCGGAAAGCAAAAAAAAGTGTG
AAAAAATAATCGACCCATTGCTTAAGAAAGGCATTATTCCTATAGTATGCGGTTTTTTAG
GTAGAAATTATGAAGATGGAAGTATAACCACTCTTGGCCGGGGCGGTAGTGATATCACCG
CTTTTGCCCTGGGAAAGTTTTTAGAAGCCGATGAAGTAATTATAGTAACCGATGCAGTGG
GAGTATTAAGTGCTGATCCCCGTATAATAAAAGAACCCGTAACTTTAAAAGAAATAAGCG
TGGAAGAGATGGGAGTCCTTGCCGAAGGTGGAGCAAAAGTTTTACATCCACAGGCCTTAA
AATATAAAACTGATAGAATGAAAGCAAAGATAATTCACTTTCAGAACGGAAACTTAGCGG
CAGAAGGTACAGAGATAATAGGGGCTTTTAGAAGTAAATTAACTCTTTTCAAAGAAAAAC
TGACTATGCTAACTGTTCTGGGAACTGAAATTTTTAATACTCCGGGACTATTAAAAAAAG
TAATTACTCCTATCTCCGATAATCATATTAGCCTATACGGAGTTTCTATCGGGACAAAAC
ATATCGGAACCTATGTTACGGAAAATTATGCCCAGCAATCTTATGATCTGATTCATCCCA
TTGTAATTGAAGAGGAAAAATTAAAATCAGTTACCTTAAAAAAAGATATTGCTTTAATCA
TCGCCAGAAGTAGAGATTTTATCGAAACACCTGGTATTATCGAGAGAATTACCCGGCCTT
TGGCTCAAAACAATATAAATATAATTGAAATGACTACTATCAAAACAGACATTTTAATCT
TTTTGGAATGGAAAGATAGAGAATTCGCTTACAAAATAATCAATAAATCATTAGAAGAAG
CAGGAATCAAGGTAAGCAATTGAATTTAGCGTGGAACGTTTAGCGTAGAGCGTATAGAAA
AACAGTAATAAGTAATGTGTAATAAGAAAAGAGTTAGCTCGTTAGTTGGTTACCTGGTTA
GCTAGTTTGGGAATGAGTATATTGAAGAATTAATCTTAAACTAATTAACCAATAAACCAG
TTAACTAGCTAACTAAATACTAGCGACTAAATAAAAAAGGAGGAATAAAAAATGTTTAAA
GGATCTTTGGTAGCTATGATTACCCCATTTACCGAAAGTGGTGAGGTCGATGAACAAGGA
ATAAAAGAATTGGTGGAGTTTCATATCAAAAATGGAACCAATGGTATTGTCCCCTGCGGC
ACTACCGGGGAATCCCCTACTCTTTCTCATGAGGAACATAAAAGAGTTGTGGAATTAATC
ATAAAAGCAGTAGCGGGGAGAGTTCCGGTAATTGCCGGAACCGGCTCCAATTGCACTCGA
GAGGCCTTAGATCTAACTTCTCATGCTAAAGAAGCAGGGGCAGATGGTGCACTAATAATC
ACCCCTTATTATAACAAACCAACTCAGAAAGGATTGTATCTGCATTTTAAAAAGATAGCG
GAAGAAGTGGATATTCCAATTGTAGTCTATAATGTCCCTTCCCGAACCGGAGTAAATATA
CTGCCTGAAACATTAGCGGAATTAGCAGAATTAAAAAATATTGTGGCAGTAAAAGAAGCC
AGCGGGAATTTAGATCAGATGACCCAGATAGTTGAATTGTGCGGAGATAAAATAACTCTT
TTATCTGGAGATGATAAGTTGTTACTTCCATTATTATCTATTGGAGGGAAGGGGGTAATC
TCAGTAGTAGCCAACATTATCCCTCGGGATGTTTCTGATATGGTCAGGGAATTTGAAGAA
GGGAATTATCAAGAAGCTAAAGAAATTTTCTTATCTAAAGTTTACCTTTTAAGTAATGCT
ATGTTTTACGAAACTAATCCTATCCCGGTTAAAACGAGTGCTCGTTTAATGGGATTACCT
TCTGGTGATTTACGGCTACCTCTGTCTCCTATGAGCGAAAATAATCTTGCTAAATTAAAA
GCAGAATTGATAAAATTTAATTTACTGGAGGAATAATAAATGATTAATGTCATTGTCTGT
GGCGGTTGTGGAAAAATGGCTTCCACAGTAGCTCGGTTAGTTCATCAGAACGAAGATATG
AAATTAGCAGGTATAATTGAATCCCCTTCTCATCCCCAGAAGGGAAAAGACTGGGGAATA
GTAGCGGGCTTGGGAGAAACTGGAATAATTATCAAAGATAATTTGGAAGAGATAATTCAA
AATACCGACCAGATAGTTGAATTTACCAATCCCCAAGTTTCTCTAAAACATCTGGAAATT
GTTTCTAAATATAAAAAAGCTATAATTGTGGGAACTACCGGGTTCTCCTCAGAAGAAATC
GAAAAAATCAATAAATTAGCTCAAGGCATTCCTCTTCTTCTTTCACCAAATATGTCTTTG
GGAGTAAATTTACTATTTAAACTTGCAGCGGAAACTGCTGTAGCTTTGGGAGATGATTAC
GATATAGAAATTATCGAATCTCACCATCGTTTCAAAAAAGATGCTCCCAGCGGCACGGCT
AAGAAATTAGCTCAAGAGATTGCTCGAGCTAAAAATATAAACCTTGATGAAGTAGCGATT
TATGGAAGAGAAGGAATGATTGGAGAAAGGAAAAGAGAAGAGATAGGTATTCATTCTATC
CGAAGCGGAGACATCACTGGGGAACATACAGTGATGTTCACTGCTTTGGGCGAAAGACTG
GAATTAACTCACAAAGCTCACAGCCGCGATACCTTTGCTTATGGCACAATTCAGGCAATA
AAATTTATGGAAGGCAAACCCGCAGGCTTTTACGATATGAAAGATGTACTAAAGATATAA
AAAAGAGTTAGTTGGTTAGTTAGTTACCTGGTTAATTGGTTAAGAAAAAGAAAAACTCAA
AGTTAGAGTAGTGGCGTATTGCTATACGCCCATAGCATTAAACTTTAGTTTGTCATTCCC
GCGAAAGCGGGAATCCAGAACATTTATCCCTACATAACATATATGAATTTATTTGGACCG
GATGACCGGTAAACTGAAAGATTCTCTAAGTTTTGCTTTTAGTTTTGCATTTTTAGTTTT
TATCGCGTAGGGACTCAATTCATCGAGCCCGTGGAAAATAAAGACGGGGTGGATGAATCC
GCCCTCTACTAGTATAAAAATAATAAAACTTAATTTAACTAAATATTTTTTACAACCTAC
AAAAAAGAATTGTAAAGGAAAAAATCACTATGAAAATAGATTTTGTTAAAATGCATGGAT
TAGGGAATGATTTTATTTTAATAGATTGTTTAAACAAATCATTGGGCGATTCTTCATTTC
TTTCTTATCTGGCGAAAAAACTTTGTGATCGCAACTTTGGAATTGGGGCAGATGGGCTAA
TACTTATTTCGCCCTCTTCTAAAGCTGATTTGCGAATGAGGATTTTTAATTTTGACGGTA
GTGAAGCCCAGATGTGTGGAAATGGCATTAGGTGTTTTGCTAAATATGCCTATAAAAATA
AATTGGTTTCAAAAAATAAATTCACTGTAGAGACCTTAGCAGGTATAATAATTCCTGAAT
TAATAATTATAAATGACCAAGTTTCGGGTATTAAAGTAAATATGGGCACTCCCAAATTGA
GAAGAAGAGAAATACCTATGAACGGCGAAGATACCCCCGCAGTAGTGGATGAAACATTGA
AGATAAATTCCGAGCAGATTTTTAAAATCACCTGTGTCTCTATGGGAAATCCTCATTGTA
TAACCTTTGTAGATGATGTACAATCCATACCAGTAGATAAAATTGGCCCAAAAATTGAAA
ATCACTCTCTCTTCCCTGAAAAAACTAATGTAGAATTTATTCAAGTTTTAAACAGGAAAG
AGATAAACTTCAGAGTATGGGAAAGAGGAGTTGGAGAAACTTTGGCTTGCGGAACCGGAG
CATGTGCAGCTTTAGTAGCTGCAGTTTTAAATAAAAAGACCGATCGGAAAGCTACAATTC
ATTTACCTGGAGGGGATTTAGATATCCGATGGGCTGATGATGGAAACATTTACATGATCG
GAGCAGCAGAATTAGTTTTTAAGGGAGAAATGGAAATTCAATTGACCGATTAGCCGATTC
ACCAATTGACCAATTAATTTTAGTTAGCTGGTTAATTAGTCATACAGTTAGAGTAAATTA
GCATATCGCATAATAGCGTTTAGCATATAGATTTCCATGTCATTGCGAGCGACTATAAGG
AGCGTGGCAATCTCGTATATTCGTATATTAGTAAATAGCGTATAGGAAGATAGGGGTTCG
ATTCATCGAACTTTCCTTGTAGGGGCTTGATTTATCAAGCCCGCAATAAAGACGGGGCAG
ATGAATCCGCCCCCTACAATATACAACAAACAGAATTCGTTATACAAAAGTCTAACATTC
TTTAAGTCCATTCAATTTATTTGTTAAAAAATAATTGATAAAGAAAATATGTCATTCTCG
CGAAAGCGGGAATCTAGATTAACAAATTTATTTACTTTTTGGGTTACTATAATACTATAT
TACAATTATAAAATAATTTTAATAGAAAGGAATTTTATTAATGAAGATAGCACAAAGAAT
AGAAACAATTCCCCCTTACTTATTTGCAGAAATTGATAAGAAAAAAGAAGAAGCTATAAA
AAGAGGAGTCGATATTATTAACTTAGGCATAGGCGACCCTGACCAACCAACACCTAATAA
TATAATTGAAAAATTAAGGGAAAGTGTTAAAGACCCTAAAACCCATGATTACCCACCTTA
TGCAGGAACAGGTGAATTCAGGCAAGCAGTTGCCTTATGGTATAAAAATAGATTTGGGGT
TGACTTAGACCCGGATAAAGAAGTTATGGCTCTTATCGGTTCCAAAGAAGGGATAGCCCA
TATCTTTTTGGCCTTTATTGATCCGGGAGATTTCAGCCTTATACCTGATCCTGGTTATCC
GGTCTATAAAACAGGAACTCTATTCGCCAACGGTTTCCCTTGTATTATGCCTTTATTAGA
ACAAAATGATTTTCTGCCTGATTTAGAAGAGATAGATGAAGAAATCGCACAAAGGGCTAA
ATTAATGTTTATCAACTACCCTAACAACCCTACTGCTGCAGTAGCCAATAAAGATTTTTT
CAAAAAAGTAATAAAATTTGCTAAAAAATATGATATCTTAGTCTGCCACGATTTCGCTTA
TTCGGAGATGACCTTTGATGATTATAAAGCTAACAGCTTTCTGGAAATAGATGGGGCTAA
AGAAGTAGGGATAGAATTTCATTCTCTATCTAAAACTTATAATATGACCGGCTGGCGTTT
GGGTTTTGCAGTGGGAAATAAAGATGCTATTTCCGCTCTCTCTATTATAAAGACTAATAT
CGACTCGGGTGCATTCAAGGCAATACAACAAGCCGGGATAGAAGCCTTAACCGGTCCGCA
GGATAATATAGAAAAGATGAATAAAATTTATACCGGTAGACGAAATGTAGTGATAAATGG
ACTAAATAAATTGGGATGGAGTTTAAAGCCAACTAAAGCTACTTTTTACATCTGGATTCC
CACTTTAAATAAAATGAGTTCTATAGATTTTGCTAATCTTTTGTTAGAAAAAACGGGAAT
AATTGTAACTCCGGGAATCGGTTATGGAGAATATGGCGAAGGATATGTACGAATTGCCCT
AACTGTTGATGAAAAAAGATTGGAAGAAGCGATTGAAAGAATGGAAAAAGCTGGTATTAC
CCAAGGATAGAAAAGAAAGGTAAAACTGTATTCCCTGAAGGAAGAATATAAGCTTGAAAA
TCTTTCCCATATTTATCTTTAACATAATTTAAAGCTTGAGAAATATTTTCCATAGGAATA
AAAAATAGTTTTCGAGCTTTATCCGAAGGAAGGGAAGAAATTAAAATCACTTCCACTTCT
TTTGTTAATTCAGCTATGGTATAAGCTTTGTGACCGCCTAAAACAAATTTATTCTTCAAG
CGTTTGATTATATCATCGGGAGTATTTGCTTCTTCTATCCACTTTTCAATTTACCCAAAT
CTTTTAGGTAGGGATCATCACAGTTATGATTAATAAATTTATAAGCAGAAAAAATATTTT
CCCCAAATATTTCCTTTATTTCTTCTCGAGAGTTACCGCGGTGTATTCCGGTAGCCACCA
TAAAAATTATATTTTCTTTTTTTATCCCTATTTGATGTAATTCATCTAATAAAGGAGGTA
AAATTATTTCATAGGGCGTAGGTCTGGTTATATCGTTTGCAATGATTAAAATCTTTTTGG
CTTTTTTCTGAATAATTAATTCTTTCAAACAAGGGTAACCAATCGGACTTTTTAAAAGTT
CTCTCAATTTAATTTCCGGATTTAATAGAGCTTTCTGTTTTTTTAAATTTAGTATTTTTA
TTATATTTTTATCTTCAATCGGTAATCGAATGTCCTCTTTACCATATTTTAATTTCATTT
ATTCCTTATATGTAAAAGTGAGTATGTCTACTTTTTAATACCACAATTTACAAGAAAAGC
TACTCTAAAACTCCAAAAAAAAGTATGTATTACTCCGCTTTTAACTTATAATTTAAATAT
CCGCTTACAATTATGAGAGAAGCACCGAATATACTAAATAAATCAGGTGCCTTTTTAAAA
ATAAAAGTGTCAAAAATAGCACTAAATACAATTGTTAAATATAAACAAAGAGATACCAAC
TTTGGGGGCGCCATATGATATGATAAAGTAAGATAATATTGCCCTGCTAAACCCACCAAT
CCTATTAGAACTAAAATGATTAAACTTCTTATATTAGGAACAATAAAATTCCCTTGCCAT
AATAGCACTCCTAAAGAGGACAGACCTACAATATATCCAAAGTAATTAACTACTACCATA
GGATGATCACTCAAACGTAAATAACGAACTACCGAAAAACCCATTGCTTGCAATGTTGCT
CCCCCTAAACCAACAATTGCTGGGAAAATATCTGTGCGAAATCCCGGTTTCACCACTAAT
AATGCCCCTAGAAAACCGAAAATAAATATAGAAACCTTTTTATAACCTATTTTTTCCTTC
AAAAATATAGCTGCAAAAAATACTGATAAAAAAGGACTAAATTGTTTAATAGAAACCGCA
TCAGTTAAGATCATAACTTTAATAGTATAAAAATAAGAAATTGTACTAAAAATAGATAAC
AATCCCCATAATAATAATAAAGGCCGCTTATTCCCCAAAATTGGTATTCCCTTCTTTATT
AATATTAAAGGAACTATTAACATAATAGGAATATTTCGAAAGAAAATTAGTTCCATTAAG
GGAATATCTGGTACAAATTTTATCAAAAAAGCCAGAACAGCGAAACAGATTGCAGCAATA
AGCATCATTAAAATTCCCTGTGCCTTTACCTCACGTTTAGCTGGCTTTGTAGATGACGAT
TGATCCATAGTAAGTAATTTCCCTTTTTGATATATTTTAAAATATTCTTTATCTCTTCCT
CAAAGTCCCTCCAGAAGTAAGATATTCATCAACTGCCCGAGCTGCTACCTTGCCAT
>contig_755 dna:primary_assembly primary_assembly:ASM345167v1_:contig_755:1:79706:1 REF
CAAGTTCTTGACACCAACAATCGAGTAAAAGATTTTGGTTTCATAAACAAAAAGTATTAT
AATTATATAGAATAATTCTTTTTTCTCTTAAAAGAGAGAATGGAGAATAAGATATAAAAA
TTGTTAATAGAAGGAGAAAAGATAAGATGAAAAAAGATAAAGAAACTTTAGAAAGTTCCG
AAGCGCAGGATGAATTAAAAGAGCTGGATAATCTGGATGATTCATTAGAAACAGAAGATT
TGGAAAAATTAGATTAAGAATCAAACTAAATGACCTAGGACAGGCGTCTCGCCTATCTTC
GAATTAATTTACTATACTTAGGAATCAACAAAAATAGTAGGGGACGGATTCATCGAGCCC
GATAAATATTTAATGTCATTGCGAGCTCCGATTTATCGGAGCGTGGCAATCTCGGGATTG
AGATTGCTTCGTCGTTTCACTCCTCGCAATGACAAAAGGGTAGAGATTTGATTTATCAAA
CTCGTATTAAAATTCAAGAGGAGGAAAATATGGTATTAGAGGCAATTAAAAAAAGACAGA
GTGTACGCAGTTATCAGGTTAAAGAAATTCCAGAAGAGTTACTTCAGCAGATTTTAGAGG
CCGGCAGATTAGCCCCTTCGGCTAAAAATACTCAATCCTGGAAATTTATTGTAGTTAAAG
ATAAGGATTTAAGAAAGAAATTAGTACCGGCCTGTAAAAACCAGGAATTTGTAGGAGAGG
CTCCGGTAGTTATAGCCGGTTGTGCCACCAATATAGATTATGTAATGACCAATGGTGAGC
ATGCTTATTCTATCGATTTGGCTATTGCACTAGATCACATGAGCTTGCAAGCAGCCTCTT
TAGACTTAGGAACTTGTTGGATTGGCGCTTTTTACCAGGATCAGGTCAAAAAAATTTTAG
GTGTACCAGAAGATGTACGAATAGTCAATTTATTAACTTTAGGTTATCCCAAAGAATTGG
GACCTAAAACCAGGAGAAAACCTTTATCGGAAATAGTTTGTTACGATAAATATACTTCAT
AGACTTTGTCAAGAAACGGTTATCCTTTAACAAACTTTAATTATAATTTATAACAGCACG
GCGTTGTCGTGCTGAATTTTTTAGTCAATTGTTTTTCGTTTTTAGATAAGAAAAATTATT
TTTTAGTTTTTTGTATTGTTTTTTGTGTAGGGGGCGGATTTATCCGCCCCGGATTTTTTG
GTAATATTTTTAAATTTTTAATCAAATAAAAGATTTAATCCTACTTCTTCATTAAATTCT
CTTTCTATTTTTCCTTCAATCTCTTCAATAGTAATTTCTCCAGTTGCACTGATTACTGCT
GAACTTAAATGACCTCCAAAAGTATTATGGTTTGAATCAGCTAAATTAATATGGAGATGT
AAATATACTTCTCCATTCATAGTAGAAACATTTCCCATTAGACTTGTAAATTCATAATCT
CCTACCAATTCTTTGGTGTGATATTCTTTTGTTTTAGTCTCAAAAAGTCCAATAGTTGTT
TTATTAACAGCTCCAATTCCATTAATTATGCCCAGTTTTATTTTATTTTCTTGACAAAAC
TTTTTTAATGTTTGAACAATCTCTTCTCCTTTATCGATTCGTACAATCCACTTGCTTCCA
AATTTTTTAAATTTCATATTTTATCCTCCAGTTTTTTATTAATTTACTAATCTGCCAATT
CACCAATTAATTAGTCGTTAGTTTTTAATGCAAGTTTTCAGTTGTTAGTCTTTTATGTTT
TATGTCATTGCGAGAGAGTGAAACGACCGAAGCAATGACAAAATAGGAACCTAACATAAT
ATGTGATACGAATTTATTCTGGCTTCCTTCTTTTATCTTTTTCTTCACTATCTTTTACAC
ACTATCCGCTCTACGCTAATATACGAGATACGATTCACGAGATACGAGATACGAATTTAG
CTCCTGGATACTGTCTCCTGACTTCTTCTTTCTTCACGCGCTCGATACGCAATACGCGAT
ACTTTTTCTTTTACAGTAATTTATAAGGTGACTCCATTTTTTTGCTCTTAATTAAAATAT
TTTGGGGAATTCCAAGTTTTATTAATTGTTCATAAAGAGCCTTAACGAAGAATTTTTCAG
TATCGAAGTGTTCTACTTCTAAAATATTTAATCCTAATTCTTTGGCTCGAAGGGCATTGT
GATAGGTAATATCTCCAGTTATGTATAAATCAACATTTTTATGGCAAACTTGCTCCAATA
GAGAGCTGCCTCCCCCTGTGCAGAGGGTAACTTTCTTTATTTTTTGGTTATTGGATTTAA
TAAGTCTTACATATTTTGCCTGGAGTTTTTCTTTTACCCAGCAAGAAAATTCAGTTAACT
CTGATTGGTTATTTATTTCACCCAGCAGGCCAATCCCGGATGATGATTTAGTCAAAATTT
CATATATATCATAAGCTGGTTCTTCATAAGGATGGGCATTTTTCATAGCCTGAACAACTG
ATTTTAAATATCTTTCAGGAACAATAGTTTCAATTTTTGTTTCCTCAACTTCTTCTCTTT
TTCCTATTTCCCCGATAAAAGGGTTAGTTCCTACCATAGGTTTAAAAGTTCCTTTTCCGG
TAATATTAAAAGATGTTTCAGTGTATTTGCCAATTTTTCCCGCTCCTCCCTTAAAGATTG
CCTGGCTAACTTTATCAGCATATTGTGTAGGAACATATACTGCAAATTTAAAAACTTTTT
CCGAACTGCCCTGCAGAGGGGCAATCTTCTTTATTCTTAATAAATTAGCTACATAATCAT
TTAGTCCATTTTCAGCCAGATCATAATTAGTATGCAGGGCTAAGAGATTTATCTTATCGG
TGATGATTTTAAAAAGCAGTGGATTTTTCTGCTTGGTAATCTGCTTTAAAGGAGAAAAGA
GAAGAGGATGATGGGCAATAATTAGATTTGACTTATTTTCTATAGCCTCATCCAAGACAC
CTTGAGTAACATCTAAAGATAATAAAATTTTTATTATAGGGGCATCAAGGTCAGCAAATT
GAATACCACTATTATCAAAACTTTCCTGTAAGAAAAAAGGGGCGATTATATCTAAAATAT
CTAAAAGTTCTTTTATTTTCATTTTTTCACCTTCTCTCGTTAGTATAAACTTATTTCTAT
CTTTTCTTTCTCTTAAATAATTAATTTTTAACGAGATACGAATTTATTCTAATTCTTGGT
TTTCTTGTCCTATTTTTTCAACCATCTAACCAGGTAACTAAATAACATCTAACTGATTTT
CAACTCGATACTCGACACCGTATTCTCCCGGTTTATTAGGTTAATTGATTAAAATTATGT
TATCATTATAATATATTTTCTAAAATTTAAAAGCAAAATAATAAAGAAATAGGAAATTAC
TTTAAATTAAGAGGAGACAAAAGATGAAAAAACCGGAATTGTTGGCCCCGGCTGGCAATT
TGGAGAAATTGAAAATAGCGATTATTTATGGGGCTGATGCAGTATATTTAGGTGGCGAGA
ATTTTGGATTAAGAGCAGGAGCAAAAAATTTTACTCTAAAACAATTAGCAGAAGGGATAA
AATTTGCACATGATAGAGGGAAAAGAATTTATCTGACCCTTAATATAATACCTCACAATA
AAGACCTGGTAGGATTACCCGAGTACATAGCTAAATTAAAGGAGCTGGACTTGGATGCGA
TAATAATTTCAGATCCGGGGGTGCTTAAGATTGTGAAGAATATCATCCCGGAAATGGAGA
TTCATTTAAGCACCCAGGCCAATGCTACTAATTATGCAGCGGTAAATTTCTGGTATGAAC
AGGGGGTCAGAAGAATAATTTTAGCTCGAGAATTATCCCTGGAGGAGATAAAAGAAATAA
TAAAAAAAATTCCTCCTAATATGAAAATTGAAACATTTGTACACGGAGCTATGTGTATCT
CCTATTCAGGCAGATGCCTGTTAAGTAATTATATGGTAGGTCGGGATGCCAATAGAGGGG
ATTGTGCTCACTCCTGTAGGTGGAGATATTATCTTATGGAAGAGACAAGACCGGGGGAAT
ATTTCCCAGTATATGAGGATAAAAAAGGAACTTATATTTTTAATTCCAAAGACTTGTGCA
TGATAGAACACCTGCCTTCATTGATAGAAGCAGGAATTTCCGTTTTTAAGATTGAAGGGA
GAATGAAGAGTTCGTATTATGTGGCTACCGTGGTTAAAGCTTATCGGCATCTTATTGATA
GCTATTTTTCAAAACCGAAGGAATATTTTTGTGATGAAAAATGGTTAGATGAAATAAAAA
AAGTGAGTCATAGATATTTTACTACCGGGTTTTACTTTGCTAAACCAGGCGGCGAGGAAC
AGAGATATGATAGCAGTGCTTATATCAAGACTTACGATTTTGCCGGATTGATACTTGAGT
ATGATGCAGATAATCAGATAGCAACCATAGAACAGAAAAACAGGATATTTGTAGGAGATG
AGATTGAAATATTTGGTCCGGATAATGATTTTTTCACCCAGAAAATCGAGAAAATGTGGG
ATGAAGAGGGGGAAGAGATAGAAGTCGCTCCTCATGCTAAACAAATTATCAGAATAAAAA
TGTCTAAACCGGTAAAGCCCTGGTATATAATTAGAAAATTTAATAAAAGTTAGGTACTAT
TAAATTATCTAATTATCGGCATATTTCTTTTTGAATTTTTATCTAAGAATAGAATTGAAT
TTTCAGTTAAATAAAAATTAAAAAAGGTGAGGTAATATGACCACCGATAATCGCCCAAAA
ACTTTTACAGAATATAATTTAAAGGTAAGCCTAAGTGAAAAGATAGTAACCAGAGATAAG
GTCTATTCTATCTTAAGTAAAGCCATCTTTCGTGGTGATTTAAAACCAGGCCAGAGATTA
GTGGAATCCAAACTGGCTAAATTAATGAAGGTAAGTAGAACTCCAATTAGAGAAGCCGTT
ATAGAATTAGTACAGAAAGGTCTGGCAGTCCCTTCTCCTCCTAAGGGGGTAAAAGTAGCT
CCTCTCCCTACCAAAGAAGAATTAACCGAGTTTTATGATATTAATAGTGTCCTAAGAGGC
TTAGCAGCCAGAAAGGCAGCCTCCGATATCACTCCCCAGGAGATAAGAAAATTGCAAGAG
ATTATCCTCCAAAGTGAGCAATCCCTAAAAGAAGATTTTCTTAAAAATATCTCTAAATTA
AATGTAAAATTTCATCAGATCATAGAAAAAAGCAGTAACAGTAAAGAATTGGTCTTTTTA
TTAGATAATGTTTATAGAAGATCAAGCGAACGGTTTTCAGAGATCTTATCTCGAAAAAAA
AGACAGAAAGAATCGATAGAAGAACATAAGGTAATCTTAGAAGCTCTTATTAGAAAAGAT
GGAAAACAGGCAGAACAATTAATGAGAAAACATATAGAAAATGGCAAAGAAGACCTTTTG
CAACAGATTGAGTTTCGAGATAATAATCGTGAAAAAGAGTAGTGAAATAGAAGGAAATAG
AATTTTAGGAAAACAGTTCTAAATAGGATAGCGGTGTAGAAAAGAGTATTTTATTATAAA
ATCCTACCCATCAAATCCCTTTAAAGATTTTTTAACCTGCTTATAATCCTTATATATTCT
AATTCAAATAGTAAAAAATATTTTTCGCTATCAATTTCTACAAATAATTAAAAATTTTTA
AAAAAATAAATTTTTTTTAAAAAAAAGAAGGATATTTTAATTTGATGTGGTATATTATTA
ATATGTATACGGTATACCGAATACTATATAAATTTGAGAATATAAATTTTTGCAGTGTTA
ATATATAAAGATATCTATATTTGCTAAGTGTAGAGACTGGCATAAAAAAGTAAAATAATA
CTGTAACTCTTATTTCATGATTAGAAAAAGAATTAAGGTTTTATAGCGAAACTAATACGA
CTATCAATTATCATTATAACTTACCAGGTTTTTACCACTGATTATATACAAGAATTAACC
TACTAATATATAAAAAAAACGGATTCAAAATCCAGAATAGTAAAGGATTGGTTGGCAAGG
GGAAGACTTAAAAAAAATAGAGAAAAAAGGAGGGGGTAAAAGCGAAAAAATAAGTAGATA
ATTAGCAATACATGCGTAATAAAAAGTTTTTAAAGAAGAATTAAGAAAAATATTCTTTTT
TAAGAAAGATTTCACAGAAATTTGAGCTATATTAATAAATAAAAAAAATAAAGGAGAAAA
ATAAAGATGAAAAGATTTATAATTTTATTTTTGGTTGTTTTTTTATTGTTGGGAGTAGTG
AGCAATGCGATTGCTGCTCCAAAGGATACTATAGTTGTAGGAATAACAGAGGGAATTATT
AGCTTAGATCCGGCTAATCATCGAAACAGGACTTCAGAAACTGTAATAAGAAATATGTTT
GATGGTTTAGTAACTCGCGGACCTGATATGAAAATTGTTCCTGAAATTGCTGAATCTTGG
GAATGGTTAGATGATACAACATGTAAATTTAAAATTAGAAAAGGTATAACTTTTCACAAC
GGCGAAGCTTTAACCGCTGAAGATGTTGAGTTTACTTTTAACAGAATTATAAAAGAAGGT
GGAATGGACGGAGAAAGTTCTCCTCGTAAAGGCCTATTAGGTCCTTTGGAGAGTGTTGAA
ATGGTCGATGATTATAGTGTTGTATTTAAATTATCTAAACCTTGGCCGGTTCTACTTAAA
ATGCTTCCTCATCAACAGATTGTACCTAAAGACTATTTAGAAGAAGTGGGAACTGAAGAA
TTCCGCAAACATCCAATTGGGGCAGGACCATTTAAATTTGTAGAAGGAAAACTTAATGAA
AGAGTTGTTCTGGAACGTTTTGACGATTATTACGGAGGTTCACCTGACCTTCCACCGGTA
GGAATTGCACCAATAAAAACGGTTATTTTTGAAGTACTTCCAGAAAGTAGCACAAGAGTA
GCAGCACTTCTAAGTGGAGAATGTGATATTATTCAAAATGTGTCTGCTCAAGATGTACCA
CTGATTGAAAAAAATCCCAATTGTTTAGTTAAATATGCCAAAGGAACACGTGCTTATTAT
CTTGAAATGAATCTAACTAAGCCTCCTTTTGATAATATAAAAGTTAGAAAGGCAATGAAT
TATGCTTTTAATAGGGATTTACTGATAGAAATGGTATATGGTGGAGAAGGTAATGTTTTT
GCCGGGCCTTTATTTCCTTATGAGGAAATGTTTGATACTTCATTAAAACCATATGAATAT
AATCCAGAATTAGCTAAAGTTTTACTAAAAGAGGCGGGTTATCCGGATGGATTTTCAATA
GTTTTAGATACCGAGACAGATTTAAAAGAGCCAGCAGAAATTATTGCGGGAATGCTGTCA
GAGGTTGGAATTAAGTGTACTGTTAGACTTTGGGAATGGGGTGTATTAAAACCTTTATTA
CTTAAAGGTGAAAGAAATCTGCTTTTCAACTACTGGGGATCTTCTATCTTAGATCCTGTT
GGTTATGTTGATGCCAAATTTCTTACTAATGGTAGAGGAAACTATTCCAAATATTCTAAC
CCCGAAGTTGATAGGTTAATTAACGAAGGAGCAACTATCGTTGATCCGGCTAAGCGAAAA
GAAATTTATAAAAGGATGCAAAGAATTATTTATGAAGATTGTCCTTATATTGGTTGGAGT
GTAAGTAGTTTAACCGGTTGTTCCACTGATTTAATTAATTGGGAACCAATTCCTGATGGA
CGTATCAATTTACATGATGCGAATTTTAAATAAGTAAATTATAAGAAAAAATTTTTTTAA
ATTGCGAGGGAAGTATTTTCTTCCCTCGCAAAAAAATTCTAAATAGGAGTAAAGATGAAA
GGAATAAAAATATTAGAGAGAATTCTTATTGCAATTCCAACAATGTTAGTCATTGCTATG
CTTATATTTGTTCTTATGCGAACAATGCCAGGTGATCCTGTAGATAAGATGATGGGGAAA
AGCGGAAATATCAGCATTGAGGAAGTCCAGGCATTAGAAAGAGAATTTCATCTCGATTTA
CCTATTTCCACTCAATTAAGAATATTTCTTCTTGGGATTTTTCATGGAGATTTGGGAACA
TCATTTCAAGAACGAAGACCGGTATGGGAAATGATTACCGAAAGGATACCTGCTACTGTA
GAGTTAGCTTTAAGTGCTCTTTTATTTTCCTTAATTATAGCTATTCCAATTGGAATTATT
TCAGCAGTGAAACAAAACTCTCTAATTGATAGACTGGGAATGTCCTTTGCTTTTTTGGGG
ATATCTGCTCCCGCTTTTTGGTTAGGTATTGTTTTGATTATAATATTCGCAGTTAAATTA
AGTATTTTCCCTGTTTATGGCAGAATTACCTTTGCTTGCAAGCCCATTCATATTACCGGA
ATGTATGTATTAGATAGTATTTTGTCTCGTAATTGGCTTGCTCTAAAAGATAGTTTAATG
CATTTAATCCTTCCTTCTATTGGCTTGGGGGCTGCTCAGGCAGCAGTTACTACCCGTATC
CTTCGTTCCAGCATGTTAGAAGTATTAAGAGCTGATTATATTACTTTAGCTAGAACTAAA
GGATTAAGCGAATATGTGGTAATTACCAAACATGCTTTAAAAAATGCTCTTATTCCGACG
GTTACAGTGGTTGGTTTGCAGGTAGGAATGCTTTTAGGTGGAAATATGATTATAGAAACA
ATATTTGGATGGCCAGGCTTAGGAAGATTAGTGGTAACTTCGATTTTTAATCGAGATTTT
CCGGTGGTGCAAGGAGCAGTAATGTTTTATGCATTCACTTATGTTATAGCAAACTTAATA
GTGGATATTATTTATACATATCTAAATCCAAAAATATCCTTCTAAACATTAAAGGACTTA
TTTCTGTTCAGTAATTATAAATTTACTATAAGAGGTAAAAATCAATTGACAGAATTTTAC
ATTCAAAAGGGTTCAAAGAAAAATATCAAATATAGCAGAAGTAAAATATGGTGGAAAAAC
CTTAAACATTTTATGAAAGAATTGATAAAATGTCGTACTGCATTTATAGGTGCAATAATA
GTTTTATCTTTTATTTTGGTAGCTATTTTTGCTCCTTTTATTGCACCACATGACCCTCTG
AAGGCCAGTATTGTAAAGCGTTTGCAACCTCCTTTCTGGATTGATGGAGGGAGCACTACC
TATCTTTTGGGAACTGATGAGATTGGTCGCGATATATTTTCCCGGATAATATACGGGGCT
AGAGCTTCTTTATTAGTAGGATTAATTACAGTAGCTATATCGAGCATTTTAGGTACATTA
TTGGGAACTTTTGCTGGATATTACAAAGGGCGTTTTGATGCCATTTTATCACGTTTTGCC
GATTTGTTATTATCCTTTCCTGATTTAGTTTTTGCCATTTTTCTTATGGCAATAACCGGG
CCAGGATTTTTTAATCTTATCGTTATTCTTTGTTTTAAAAGTTGGGTAACCTTCTTTCGT
TTAAGCAGAGGAGAAATGATTTCAGAAAAGACTAAGGAGTATATAGAAGCAGCTCAAGCT
TTAGGGGAAAGTGATATAAAAATTATATTTAAGGAAATATTGCCTAATATTGTTCATTCT
CTTTCAGTATTAGCAACTTTACGAGTAGGATATTTTATTATTTTAGAAGCATCTTTGAGT
TTCTTAGGTTTAGGCATACAACCTCCTACTCCTGCTTGGGGGTCAATGATAAATTCTGGG
CGAGCATTTATGCTTACTTCTTGGTGGGTTTCAACTATGCCAGGCATAGCTTTACTTATT
TTAGTATTGAGTATAAATTTATTAGGAGAGGGTTTAAGAGATATTCTTGATCCTCGACTA
AAATTAGAATAATAATTAAGAGGATAAATAATTGCTTAAAATACATAATTTGTGTACTAA
TTTTTTTACTTATCGTGGGATAGTTAAAGCAGTAGATGGTCTTAGCCTGGAACTGAAGGA
AGGTGAGGTGATGGGATTAGTAGGTGAATCCGGTTGTGGAAAAAGTGTAACTTTACTATC
TATCCTTAGATTAGTCCCTTATCCAGGAAAGATAATCGATGGAAAAGTATGGTTTGATGG
AGAAAATTTATTAAAAAAATCTTCTAAAGAAATGAGGTATTATAGGGGAAAAAAAATATC
TATGATTTTCCAAGACCCTATGACTACTTTAAATCCGGTATTCCGTGTAGGTGAGCAGAT
TCGAGAATCATTAAGGGTGCATAATTATGAAAAACTATCAAAGAAAATAGAAAAGGAAAG
GGTACTAAAGTTAATTAATGATGTTGGACTTCCTTCACCAGAACAAATTTATCAGCAATA
TCCCCATCAATTAAGTGGTGGAATGCAGCAGAGAATTCTTATTGCCATTTCTCTTTCTTG
TAATCCAAAATTGATATTAGCTGATGAGCCTACAACCGCCTTGGATGTAACAGTTCAAGC
ACAAATTTTAGATTTATTACGGAAAATTAACAATGATATTGGAACAGGGATTATTCTGGT
AACTCATGACCTGGGAGTTGTAGCAGAATTTTGCCAGAAAGTTGCAGTTATGTATGCAGG
AAAGATAGTAGAAATAGGTTCGGTAGATCAGATAATTTTTGAACCGAAGCATCCTTATAC
TCAAGGACTATTAAAATCTATTCCTAAAATTGGGGACAAGAAAACTAAAATACAATCAAT
TCCTGGAGATGTACCTGATTTAGCTGCCTTACCTTCGGGATGTTCTTTCTACCCTCGGTG
TGATAAAGCTATGCCCGATTGTCAAAAAGATAAAATTCCTTTACGGGTGGTGGAAAAAGG
ACGGCAGGTACGCTGCCTACTTTATAGTAGTAGATAGCAGTGTAGAAAACTGACATTATG
AAGGAGAATATGTTGAGTAATAATAATGATATTTTAGTAAATATAAAGAAAGTAAAAAAA
TATTTCATAAAATCACCCAGCTTTTTAGGAAAAATTTTAGCAAAACAGAAAGAGATAGTC
TTGAAAGCTGTAGATGGTGTAGATTTACAAGTGAAAAAGGGGGAGGTTTTAGGTTTAGTT
GGTGAAAGTGGTTCCGGAAAAACTACCTTAGGCAAGATGGTGGTTAATTTGTATAAACCT
ACTGCAGGAAGTATTACTTATAAAGGGGAAGATATACATAAATTAGATAAAAATGGGTTA
AAAAAGTTTCGGAATTATGCTCAAATTATTTTTCAGAATCCTTATTCTTCATTAAATCCT
CGAAAAGCTGTCAGGGAAATAATTGCAGTTGCTTTACAAATGAGAGGAATCAATAGCCCG
GTCGAACAAGATAATATAATTATTGATTTGCTATCTCGAGTAGGCTTACCCGAACGGGAT
ATTGTAAAATATCCACATCAATTTAGTGGTGGGCAGAGACAGAGGATTAGTATAGCCCGT
TCTTTAGCTACGAACCCAGAATTTATTGTAGCTGATGAACCTGTTTCAGCTTTAGATGTT
TCTATTCAAGCTCAAATTATCACTTTGTTAGAAAAACTGAAAAAAGAATTTAACCTTACT
TACCTTTTTATTGCTCATGATCTTAGTGTTATAAATTATATCAGTGACCGCGTTGCAGTT
ATGTATTTGGGTAAAATAATGGAAATAGCACCCACTGAGGAGCTTTTTAAATCTCCTCTT
CATCCTTATACTCAAGCCCTTCTTTCAGCCATTCCTGCTTTAGGGAAAAAAGGTACTAGT
AAGAAAAAAAGAATTTTACTTAAAGGTAGAGTGCCAACACCTATTGATCTTCCTCCAGGA
TGTCCCTTCCAAACTCGTTGTTTTGCAAAAGTAGGGAGAATATGCGAAGAAAAGATACCG
TCTTTAATTAAAGTTTCAAAAAATCATCAGGTGGCTTGTCATAAAATATAAATAAAAAGA
GGTAAATATTAATGGACCCAATAATTGGCATTACTTGTTTTTGCAATTTAGGGAAAAGAA
ACACAGATGAAACTCCGTATTATCGAGTAAGTAGAAATTATATAGAACCTATTGTAAAGT
GCGGCGGAATACCCTTTATTATTCCTGTATTTTCTAATAAGAATTTATCCGAAAAGATTT
TAGATATTATTGATGGATTATTTTTAACAGGAGGGAGTGGAGGTACTACTAAAGGTGATC
GGATAGAAGTAAAAAAAAGACCAAGAACTTTACGAGGATTGGATGAGAAACGATTTGTTG
CTGACCAATATCTTATAGAAGCTGCCATGAAAAGAAATACACCTTTATTAGGAATATGCC
GAGGGATGCAGATGATTTGTGAAACAGCGGGAGGGAAACTGAGTTCTAATTTTTTAGACG
AGATAGATACAGGTGGAGTTCTACACCGGCAGGAGAGTAGTGGTAACATTCCTACTCATA
TAATCAATTTGGAAGAGGGAAGCCAATTACAAAAAATATTGGAAGTTCCAGAGGTAAAAG
TAAATAGTTTCCATCATCAATTTTGTGTAGAACCTGGCAAGAATTTTAAAGCCTCTGCCT
GGGCTAAAAACGGAATAATCGAAGCTATTGAAAGCCCTATTTATCGTTTTGCTTTAGGTC
TACAATTTCATCCAGAAATGATGTTTAATGATTATCCTGTATTTATTAAGATATTCGAAG
CTTTTATAGAGAAATCTCGAGAGTATCAGAATTCAAAGAAATCATGATAAAAAAATATTT
GACTTTTATATGGAATAACGTTATTATTATTGTATACGGTATACCGTATACAATAATATA
GGAATAATAGATATTATTGCTTAAGAAAATATTAAAAATATATTGCTACATTGCTACGCG
CAATTTGTAGATAAAGTGTTTCAGCTCAATAAAGATATTTTTTGAAATATAAAGAGGTCA
GTAATGAAAATTGAAACGATTACTATCTGCGGAGGTGGTAATGCTGCTCATGCCATGATT
CCTATCACCCGAAACCATTTTTCCGGCAAGCTCAATATTTTTCTCCCTTACGGTAATGAA
TCTACTCATTTTCAAAAATTAATTGATGAGAAAAGATTTTTAACCGCAACGATAAGAGAT
AAAAAAATATATGGCCGGCCGGATAGGGTGAGCAAATTTGCCAAAGATGCATGTAAAGAA
GCAGATTTAATACTTATGCCGTTACCGGCTTTCGCCCATGAACCAACTCTATTACAAATA
GCACCCTTTTTAAAAGAAGAAGCAATAATAGGAGCAATTCCGGCTCGAAGCGGATTTGAA
TATGCCGCTTTAAAGATTTTAAAAGATAATAAAAAAGAAAAAGTAAAAATTTTTGGTATG
CAAACTCTTCCCTGGGCTTGTCGGATAAAAGAATATGCCAGTAAAGTAGATATTTTAGGT
AAAAAAAGATCAGTCGGAATGGCTGCCTTTCCTCATAAAATAACTTCCGAATTAGCACCT
TTCTTATCTCGAATACTTGATTTAAAAATCGAACCATTGCCAAATATGTTAACCCTCACC
CTGGCGAATGTAGGCCAGATTATTCACCCGGGGATTATGTACGGCCTTTTCAAAGGCAAA
GAGGGATTAAAATACCGAAAAGAAAAAATCCCCTTATTTTATCAGGGAGTGACTAAAGAG
ATTTCCGAAACATTAAGAATGATGAGTGATGAAATATTGGTACTTACCAAGGAAATTAAG
AATATAGATAAAAGTGTTAATTTAAACCATGTTTTAGGTTTAAAAGATTGGTTAATATAT
TCATACAAAGAGTCAATTGCAGATAAAAGCACTCTGCAAAATTGTTTTGTCACCAATAGT
GCTTATAAGGGTTTATGTGCACCTATGAAAAAGGTAAACGACGATTATTTTTTACCGGAT
TTTCAGGCACGTTACTTAACTGAAGATGTACCATATGGATTAATTGTTACTAAAGCAATT
GCCCAATTGGCCAAAGTAGATATGCCGGTAATTGATGAAGTGATTTTAACTATAAGTCAA
TGGATAGGAAAAGAATATATAAGGGGGGGTTATTTAGAAGGAAAGGATATAAAAGATACT
CGAATTCCTCAAAATTACGGTATTAACAATTTAGAAGAAATTATAGTTTATTAATTTGTT
TAATTTTTAATTTTTTTTATGTAGTAAAAGGAGAAGAAAATGGAAAAACAGATAAAAAGA
AGAGTTTTAAATTGTTCCATTGACCCCTGTGTCCACACTTTAGGGGTAGAAAAATTTGCG
GAATGGATGGAGACGATGGGAATTGGTTATCTTGCCATAAAATTAGGACCAGCGGTTTCC
ATTGATGAACTTATAGATAAAATAAGAGAATCAAAACCGGAAGTAGTATCTTTTTGCTAC
CGCTTGGGCGATTTGCATGTTGATGAAATAATTGTAGAATTGGTAGAAAAAGTATACAAA
TATGGACTTGAACCGAAAAAAGGCGGAATCCGTTATTGTTTTGGAGGTTTAAGACCAGCA
GCTAATCTGGTAAGAGCAATGACTGGTCAACCTATTTTAGAAGACAAATTCTCTCCTAAA
AAAGACCGGCATTTTGACTTAGAGAAGATTGCAAAAGAGTATAAAGATAAAGAGAAATTT
CAAAATTTCTTTGCTTTAATAGTAGATGACTATGTAACTATGGCTGAATTGGATGAATTT
GCCCGTAATAGAATTCGGATTGCTAAAGAAAAAATCGCCTGGTCAGATGATTTATTAGAA
AGAATTAAGCAGGTACGTGAATTAGAGGATCGGCCAATTATCCGGGCTCATATTGGAGCT
GCTGCCGAAACTATTAAACCTACGGTGGATGCTGTAAAAACCTTAAGTGAAGCAGGATGT
CTGGAAATTATATCTTTAGCACCTGACCAGGTTACTCAGGCTTTCTTGCCAAAATTTGAT
CGAGGAGAAGAAGATCCTAAAAAATATCGCAATGGAGAGGGCGGAGCTCCTATTCGAAGT
AGAGAGGATTTAAGAACACTCAAAAATGCTACTAAATGTGGTAACTGGCCTATGACCAGA
ATTTATTCCGGAACAGATGAATTAGTTGAAGCGGCAAAAATTTTTGAAGATACCTTACAT
ATGCCATTTCCCGCAGTTCCCATCTTTTTTTACAACCGTTTGGACGGAAGAGGACCGCTT
TCTATTTTAGACGGGATAAATGAACATTTTAATACCATGCGTTGGTGGGCGTCAATTGAT
AAACCTTTAGAAATAAACGATCCTCATCAATGGCAATTACGCAGGTGTTCAGATGATATG
TATGTCACTGATCATATTTTATGCGGAATAGTTGCTTTAAAGATGGGTTTAAAAAACTAT
ATTATGCAATTAATGTTTGACCTGCCGCCAGAAATTGAACCTTTAAACGATTTAGCTAAA
ATGAAAGCAGCCTTTGAGATAATCGAACCTTTAACCAGACATTTTGATTACAATATTATT
AAAGAGACCAGAGGAGGATTGTCCAGTTTTCCGCCCAATTTGGATGAAGCTAAAAGCCAT
CTTGCTATGACTACCTATTGGCAGATGTTTATGGAACCGGAAATTGTGCATGTAGTTAGT
TATTGTGAAGCACATCATGATGCAAAGCCGGAAGATATTATTGCCAGCTGTGATATTACC
AAACAGTCATTTAGAGAATATGATAGGGCGCCTCTTTCCGATATTTGGAATATTCCTAAA
GTAGCTGCCCGTAAAGAAGAATTGAAAAAAGGTGCAATGTATAATATTTTCCATTTAGCT
TTGATGGGAGGATATGAAGGAAAAGTCACTTTAGAAAATTTCTCAAAATTTGCAGTTTCA
AAAGAAGTGTCTGCAAAAAGAGAAAAAACCGAAGAACAAGAAATGAACTATGAAACCATG
TTGCTAGATCTTATAGATGGAAAAAATTATCCTTCCGGTGAATGTAATATGATTAGTGCC
GATAATCTGGATTTAGCTTTACAGGTAGGATTATTCCAGGCGCCCCAGGTTACGGTAATT
GATAAGCATTATGAATTAACAGGTATGTGTAGGACTAAAATAGTAGATGGATGTTGCAAA
ATTGATACATTCTGTGGAGAAAAAGTCAAGGATGAATTTGAGAGAGTTGATATAGTAAGG
AATAAATTCCCCTGGTATTTTAATAAAAATATCAGTCAGTCGGATGATTGGTCAGTATTA
GCAGATTCAAAAGATGTTATCGAAGAAGATTCTACTCAAGCTTTCAGAGAAGAATTGGGC
ATTACTGATTTTGAAAATAAAAAAATCCTGGCCGTTGATTTTGGAAGCACTTATACCAAA
GTGGCTATTTTTAATACCAGTAAAGATGAAGTCGATTTACGCTATGTTCCAACTACCATA
AATGATATCCGCGAAGGATTAGCTAATGGCTTAGGATGCCTTTCTGAGTGTAAAAAAGCA
GGGAACTGGGATCCTTTAAAGGAGAAAATGAATGAATTTGATGTAAAATTGCCCTGTAGT
AGCGCGAAAGGCGGCTTAAAAATGGTAACTATTGCTTCTACTTCCAGGGAAAGTGGCTTT
GCCGCTGACCTGGCTGCCCTTACGGCTGGGGCAAAGCTTCTAAATAGTTACAGCGGAAAA
TTAACTCTTGAAGAAGCCAGAAAAATTTATTTGGAAGATTGCCCGGAAATTATTCTTTTA
AGTGGGGGAGTTAACGATGGAGGAGATTCGGAAACAGTTTTACACAATGCAAAAAATTTA
GCTGAAACTGCAAAATTAGCTACCTATGCCAAATATGGAATACCGATAATTTATGCAGGG
AATGAAGATGTAACAGAAGAAATTTTAGATATTTTCCACAGTCACAATATTGATGTTAGA
GCTACAGGGAATATCATGCCTGAAGTAAATAAATTTAATATTGAGGTAGTAAATGAGGCA
ATTCGAGAACTATTCCAAACGGTAGTTATTCGAGGAAAAGGATTTGACGTGGTAGAAGAA
TTTATGAGTGCTAAATTCATTCCAACCCCTCGAGCTGCCTTTTTAGGAATTAATCTATTG
GCTCGGGGTTATGGAAAAGAGGAAGGTTTGGGAAATATTGTAGCTCTGGATGTAGGTGGC
TGCACCACCGACTTTTTCTCTAATGTGCGCTCTAACCCACTATATCTTTACCCCTGGGAT
GATCCCAAGAAAAAGGCAAAGAGGACTATATTAAAAACTCCTAATTATCCTTTAGCTTAC
CGAAGGGTAGAGGGTAAATATGGATTAGCTTATAATGCAGAAAATTTAATGGAATTAGAG
AAATTTAAAAGTGGAAGGATAGAAAAGGAAATTAGCGACGATTTTAATCAAAAATATCCT
AATTTTCAAGGAAATAGCGATAATCTTGATCAATTTCTGGAGAAAAAAGATGGAAAGTGG
CATATACAATTAAGTAAATACCTGAAATGGATCCATAATAATCCTCATATAATGCCTGAA
ACAGAAGAAGAAAATTTTATCAGAAGTATCCTTGCTAAAGAAACTTTAGCCATAGCTACC
GCAAATAATGTTGGACATGTAAAAGAAACCGATGTCTATTTTTTGCAGGAGGGAATCAAT
TTCTTTACCCAGGATTGTACTTTGGTTTTAGTTGGCGGAACAATTTACCATAAATGTAAG
GAAAACAAGGATTATCTTTGGGAAAACATAAAAACAATTGCTAAGGGTGCTCTTTTTAAC
CCGAAGGAATATACGATCTTGCGTCCCAATGGGAAAGTATTACTTGATGCCTCCTATATT
CTCTCCACTGTGGGTGGGCTTTACGGTAGACTTGACCCCGAAAGGGCTATCCGTATTTTG
AAAAAACATTTCAAACCTTTAGAGTTATAAATTAATATTTTAAAAAATAAACCCATGTTA
TATATAGCCAATAAGTAGAAAAAATAAAGAAGAAGTTTATATAAAAAGTTAAATCAGGAA
GGTAAAATATAATGTCTGTTCAAATTGACAGGAGTAAAATATTTAATAGAACTAATGTAT
TGTTTTGGGGAGGTTTAATTTTTGCCATTACCCAGTTGACGCTTCCTATTTTTTTATCTT
TAATAGATTTACAATTAAGGGCGATTCATATTATTTTAGGAATTTCACTTGCCTCATTAG
CTTTTCCTTATGGTAAATCAAAGGAAGAACAAACTAAGATTTCCCTTTGGGATTTATTTG
TTATTGCCGTGATAATTATTGCCAATGTTAATACATTCTTGAAAGCTATGCAAATTTATA
TGGTTCCCGGAAGTGCTTCTACATTCGATTTGATTATAGGTTCAGCTTTAATTTTAATAA
TTCTTGATGCTGCTCGGAGGTCAGTAGGATGGGCAATACCAATATTTGTTGCACTTTTAT
TTCTCTATGTCTTTGCCGGCCCAATAATGCCCGGTATGTGGAGGTTAGCAGGTCTATCCT
GGAAGTTTGTTATCAATTCAGTATACTTCTCTCCATTGGGAATTTATGGAAGCATTACCG
GAATGTCTGCGACTTTTATCGGTATGTTTATCATCTTTGGTGCCCTTATTTCTGGTGCAG
GGGGAGGGAAAACCTTTATTGATTCTGCTCTTGCCCTAACCGGGCGATATAGTGGCGGAC
CGGCTAAAACAGCAGTCGTATCCAGCGCACTTTTTGGGAGCATCTCAGGTAGTGGAGTAG
CTAACGTATCTGTTACCGGGAATTATACTATTCCTTTAATGAAAAGATTAGGATATGATC
CTAATTTTGCAGCTGGTGTAGAAGCTATTGCTTCTACTGGTGGCGGAATTACCCCACCCA
TTATGAGTGTAGCAGCCTTTATAATGGCAGAATTCTTAGGAGTTCCTTATATTAAGATTA
TCGGTTATGCTTTAATACCTTGCCTTCTTTACTATGCTGGTGTTTTTGCTGGAGTTCATT
TTGAAACCATACGTTCTGGTTTAGCAGCTGTACCAGAAAGTGAAATTCCCAGTTGGAAGA
GTATTTTAACTTTTAGAAGGGTTGCCTCACTGGTTATTCCTACAGGAGTTTTATTATATT
TTATAGCCAAAGGAAGTCCTCTTGTTTTTGCTGGATTTTATGCTTGTGTTGCAGTAGTTA
TTGTCTTTTTGTTATCCGATCTTTCTCCATCCGGGATTAAGGAGACTATTACTAAAATAG
GGAAAGGATTGTATGAAGGAGGATTGGGGTTGGCGAAAATTGTTCCCATATTAGTAGCGG
TTAATATTTTAGTTAATATGATTGGAATAACTGGCATAGCACCAAAATTAAGTGGATTAA
TATTAGAAGTAGGAGGAGATAATCTATTTTTGGCACTTTTTATTGCCACTTTTATTCCTT
TCCTTTTAGGAACTTCTCTTCCGGTAGTTCCGACCTATATATTGTCTCTTTCTATCCTTG
CGCCATCACTTTTGCAATTGGGTATTGATGAGATAACCGTACACTTATTTTTCATTTACT
GGGCAATTTTAGGGGGAGTAACTCCTCCTACTTGTACTCAAGCCATTGTAGCTGCTGGTA
TTGCAAAAAGTAATTGGTTTAAAACTGCCTTGGTTGCAGTAAGACTTGGTATTGTAGCCT
TTATCATACCCTACTTTTTTGTCCTTAATCCTGCACTTGTCGGCCGTAGTGACTTTTTTA
GTGTAGTGATTTACAGCGGAAGCGCATTTATAGGTGCAATTATGCTGGCTTTTGGTTTCT
TTGCTCATATAAATAGTAAATTTAACCTTATACTAAGGGTATTATTCGTGGGAAGTGGTT
TATTGCTTATGTATCCCAGCCATATTTTGTCGGTTATTGGTATTTTAGTTGGAGTTCCAC
TCTTTTTGTTACAGAGCTTTATAGTTAAGAAGCTGAAAGCTATAGAAGCATAAATATTAG
TAATAAATTTTTATAATAAAAGTTTAAAGTTAAAAAGTAATTACTAATAAATGAAATATT
TATTTTTTAGTATATTTTCAATTATTTAGTATTTTTTATCTTTGTAGTTTTGAAATAAAT
AATTGAAAAAATTCAAAAAAGAAAGGAGGTGAAAAATAATGAAAAAAAGACTATTAACTG
GTTTGGTAATGGTTATGGTTTTGGTCCTCTTGGTTGGTTTAAATGTAGGATTTGCCAAAA
CAACATATCTAAACATGGGTAGTACTTCTTCTACTTCAGGATTATACGCCTGGGCCGTAG
CTACTGCTTCGGTAATTAATAAGGCTGATAATGATATAAGGGTTACTGTTATTGAAAGTG
GAGCTGCTCTGGATAATTTAAGACGGATTAAAGACGGTGCTTTTGATTTTGCCTTGTGTG
TGGATTCTGCTTCTGCCATGCAGTTGTATAAAGGTATTAGTACTTTTGAGGGCGAAGGTT
GGGAGCCAATAAGATGGTTATTCCTTAGAAATGCAATTACCAATAGGCTTCACGTTCGCG
CTGATTCGGGTATTAAAACTTTTGACGATTTAGCTGGAAAGAAATTCTGTCCTGGTTTTC
CGGGGGCTTCTTCTACGGCTAATTTTATAAAATTCAACAAAGTTTTAGGGACCGGAATTA
AATTAGTACCTGCATCACTGGGAGATGCGATTACAGCTTTTAAACAAGGGAAGATCAGTG
GGTTGCAAAAGTCAAGCTCTATGGCTTCTTTAGATTCTTCATTAATCGAAGTCAATTTAA
AAACTCCTTTAGCAGTTATCGGTTATAGTGAAGAAAATATGAAGAAGATAAGAGCAAAAT
ACCCCTATATTATTTTCTTTGAAACGAAAAAAGGCAGTATTCAACAACTTCCAAATAACC
CGACGATTATGGAAGAAGGGCAGGTAGTTGGAGCGGTTGCCTCTTCGAATATGCCGGAAG
AAGTTGGTTATGAAATAGTAAAAGCATATATGGAAGGTTTTAAAACAGTTGAATCTGCGT
ATCGCGGAGTAAAAGGATGGGATCCCATTGCTGATGCCTTTAAGTTAATTGCCCCGGGTG
GTGAAATTCCTATTCATGCCGGACTTTATAAGTATTGCTTAGAGAATGGCATTGAAGTTC
CAGAACGTTTTATCCCCCCAGAGTGTAAATAAGGGATAAATGCTTTACTCGATCAAGGCT
TTTAAGTAAATTGTTAAATGGGAAAAATCAATAGTCTTTTACTATCTAAGAAAATTGGGT
TACCTGTTTAGGAGGAAAAGATATTTCCCCTTTGCAGGGTAACCAACCAAATAAACAAAA
TAATCATTACTTACTAAAATTAGATTTAAGTTGTTATATAGACAAACGCATTGGGAGGTG
CTTAAAATGATGAACTGGAAAAAGCCAAGCATGTTTTTTATCATAGCACTGTTATTAATT
GCCTTTGGTTCTATAGTTTTAGCTTCTGATCTCCAGGTTCCCAGCCTTGTGGTTGTTCCT
ATTAGCGGAGAACCATTAACGAAGTTGACTTTTTATGGTGCTGGATTTGTTCCGGGAGAG
AAAGTCAGAGTTCTTCTTACTGTTGATGATGTACCATACGCATTTGGTGTAACTGGAACC
GGAGGAATTGTAACCGTTAATGAGTATGGCGCCTTCAAACTTCAACCTCGGGGCGGTATT
CCAAAGGTAATGCTTAAACCTGGTGTTTACACCATTGAAGCTATTGGCGACAAAGGTTCA
AGAGCTACTACACCATTAGAGGTTTTGGAGAAGAAAGAATAAAAGGTAAAAAACTCAGTA
GTTGGCATGACAATTGGCTTATTGTGAAGACGGCCTGTGCCAGGCCGTCTTTTTTTAAAT
TTTCTTTAAAATAAATTTTGTAGTATTAATCTTTTTATTGTATCCTTAATATAAGGAAGT
GAAAATTTGACAAACAATACACAATTTGAAGAGTCAACAGAATACAACCTCAAGGTTGAC
CTAAGCGAGAAGGTAGTAACCAGAGATAAGGTCTATTCTATCTTAAGTAAAGCCATCTTC
CGGGGTGATTTAAAACCAGGCCAGAGATTAGTGGAATCGAAATTAGCCAAATTAATGGAG
GTGAGTAGAACTCCTGTCCGTGAAGCAATTATCGAATTAATCCAAAAAGGCCTAGCTGTT
CCTTCTCCTCCTAAGGGGGTAAAAGTAGCTCCTCTCCCCACCACAAAAGAGTTGACCGAG
TTTTACGATATTAGCAGCGTCTTAAGAGGCCTAGCAGCCAGAAAGGCAGCCCGCAATATC
ACTCCTCTTCAGATAAAAGACTTACATGAGATTATCCTCCAAAGTGAGCAATCATTAAGA
GAAGGTTCCCTTAAAGAAATTTTTAAGTTAAACAAAAAATTTCACCAGGTCATAGAAAAA
AGCAGTAATAATAAAGAGCTAATTTTTTTGTTAGATAATGTTTATGAAAGGTCCAGAGAA
CGTTTTTCCGAGATCTTATCTCGAAAGAAAAGACAAGAAGAATCGATAGAAGAACATAAG
GTAATCTTAGAAGCTCTTATCAACAAAGATGAAGAACGGGCAGAACAATTAATGAGAAAA
CATATAGAAAATGGTAAGGAAGATCTTTTGCAACAGATTGAGCTTCGAGAGAATAATTCT
GTAAGAAATAAGTATTAAAGTTCGGCGATAGTTTTTTTAAGAGTTCTTATATCTTTCCAG
GTTAATTCTTTAGGGCTGCCCGGGAAAGTTGCTTCGTTTCTTAATAAGTAACTAGGATGA
AACATAGGAAATATTTTTATACCGCCTATCCAATCAAACCATTGACCTCGAAGCTTAGTA
ATTCCCTGGGTGGTTTCTAAAAGAAATTGAGTGGGAACATTACCCAGAGCAACAATAATT
TTAGGATTGATTAAAGCAATCTGGGTTTCTAAATAAGGAAGACAGGTTTCTATCTCGCTT
TTGGAAGGATTACGATTAGCCGGTGGTCGGCATTTTAACATATTGGTTATGAATATATCT
TCTCTTTTTATATCAACTGATTGTAGGATTTTAGTCAAAAGTCGGCCAGCTTTTCCTACA
AAAGGTTTGCCTTTGAGGTCTTCCTCTTCTCCCGGTGCTTCTCCGATAAACATTACCTTA
GATTTTGCATTTCCCTCTCCGGGGACAACCTTGGTGCGGGAAAGATACAAAGGACATTTC
TTGCAATTTCTACATTCCTTTGCCACTTCTTCTATAGTAAGTGGATTAAGATTTTTAGAC
ATCAATTTTTTACTCCCTTTTATTTTAATTATTGAAGTAAACATTAATGAAAAGAACTAC
TGATAATTATTTTAGATAATTAAGTATCTTTAAATTATTATAATTTTACCATTTTTTTAT
ACTTTTTAGCAAGAGATTAAGAGGGAAGGCCAGGGAAAATCCCGAGCTGAACAAACTCCA
TCTCTCTCATTTTTATTCCTTTCCTGTGTCCAAAAGTAAAGTGTCTCCCCCTTTTACCTA
GAAAATAAATTTTCCTTAAAAAAAAGAAGGATTTTTAGAATAAGTGTAGTATATCTGATA
TATTAACTTTTAAATAAATTTAATATTTAATCTGGATGAAGGTAACAGGAGAGACCTTTT
CCTTTAAATGTGTCCAAACTTTCAGGCAAAAGGACAGAATAATAGAGTGATGTAATTGTT
TTGTGAACTTGTGAAGCCTGACCCCAAAGGTTTAAATATGATAGAATATATTCTGATAGT
TTGCTTATCTATTTTTATGGCAATCCTTTTTGTACCAATATTTTTTTGTATCCAGGCAAG
TAAAAACCAGAAAATTCTCTTTTCGGTAAGAATTAATTGGTTTTTTAGTGCTGTTTGCTG
TAATTTCGAAAAAAAAGAGAATAAAGAGCTGGAAATAGATGTAAAAATTTTGGGCATAAG
GATAAAAACTAAAACAAAAAAAACGAAGAAAAAGAAAAAAGAAAGTAAATATAATTTTAA
AGCACTGATTAATAAATCTTTTTTAAGTCGAATATTTAAATTTATGGGAAAAGTATTAAA
ACATATTGCTATCCGTGAATTTCGAGCCCGAATATTTTATGGTTTTGATGATCCTGCCGA
CACTGGAACACTATGTGGTTTTATTGCCTTGTTTTCTAGTTATTTTTATGGTTACGATAT
TAAATTTAATCCCTTTTTCGATCGGGAAATATTTGAAGGAGAATTATTTTTAAAAGGCCA
GATATTTTGTTTTGTTATTATCTTTTATACCTTACAATTAGTCTTATCTAAGACTTTCCG
AGAAACAATAAAAAAGGCGAAAAAAAATTAATTTAGGAGGTATCTATAATGAAAGAAGAA
TTACATAAACAGGTCGAAGTATTATTCGAAAAGCTGCGGGATTTTTTAACTTCTAAAACT
TTGGTGGGAGAAGAGATAAAAATAGGAGAGGTAACCATAGTTCCTATTGTTGAAGTAACT
TTTGGTATGGGTGTGGGTACTCGTTCTGGAGGAGATAAAGATACCAAAGATCAGGAAAAA
TATGGCGGCGGAATGGGTCTGGGCGTCAAAGCAAGACCATCGGCTTTTATCGTCATAAAA
GAAGAAAAAGTTGAATTAATATCTTTGCGTAAATCAGGGTCTTTGGAAGTAATATTAGAA
AAATTCCCCTCAATTATGGATAAATTCATTTCTAAATCTAAAGATAAAAAAGAAGAAAAA
AAGGAAGAAGAGAAAGAAAAAAAATAGGGGAGTTCTTAACGATGAAATTTATAGCCCTTC
GCTGCCTGGCCCGGCAAATGATTAAAGTAATCCATAAAATGTTAACTGAAGATAGAGACT
ATATTATCAGGAAAGAGTTAAGGAAGGTTGCATAGAAAAGTTTAAAATTATCTTGATTTT
TCAGATGGGAAGTTCAGGTCTTGCAATATAACAAGGGCTATACCATATTAGCAATATGAC
CAGACCACACCTGAATGAGATCTTTAAATATAAGGACAAGAAGCCAAAAGATCAAGTAAT
GTATAAGGCTCACCTCCAGTATGGCTATACTTTAAAAGATATAGCAGAATATATTGGCGT
GCATTTTACTACAGTGAGCAGAACGGTTAAAAAAATCGAGGGAGAAGATAAAAAGTGATA
TTGCAAGACCTGACCCCAGAAAGCCTACTAAAGGTGTTTCAATATGTCAAAGATCTCCTG
ATGCTCCTGACCGGGGCTGGAGTAATGCAGATCCTTTACCATTTTATGATCAAGTGGAAG
AATAAATAATTGTAACAGATACAATTGTTAACGCTAAAAAGTAAAAGGAGGGGGGTAGAG
TTTAAGCTCTAACGAGAAATAATTATGTTTAATCAATATAACTTACAAGCTAGAATTGCC
CCAGCGATAATTTGTGCAATTCCGATTTTACTTTTCCAATACTTTTTTCTTAGTCAAGAA
ATTTCTATTTTTATAGCATTTTTAGGAAACTTGAAATTTGCTGGAAATCTTACAATTTCA
ATTGTGATTCTGTATTTTTTTATCTCAAATTAATAGATACTTATCAAAAACATTTTTTGA
AAAAGAAAAAATATATATACCAACGACTGAATTTTTACTTTTTTCAAACTCAGAATATAG
CAATGAATACAAAATAAAAATTTATGAAAAACTTGAAAAAGACTTTGGATTAAAACTTCC
CATATAGGAAGAACAAAAGGAAAACGAAATAAATTCCAGGAAAAGAATTTCTGAAATTAT
GAGTTTAGCAAGAAAGAAAGTAGGAAGCGGAAAATTATTACTTCAACATAACATTGAATA
TGGATTTTGGAGAAATTTAATAGGGGGAACAATTATTTCTGTTTTATTTTCTGGAATAAC
AACTTATTTTTCTTATGTAGAAAATAATAAAACTCTTTTTATTGCATCAATAATCTTGCT
GGTAATTTATCTACTTATTTTGATTTGTAACAAGTTTATAATTAACAGTTTTGGGAAAAT
GTATGTAAGGGTTTTGATTGGGAATATATGGGAATGAAATTATAATAATTAGAGACAGGT
ACGCCAGAGCAATAATTCGTAAACTTTTACCGGAAGAGCGCCAAGAAGTTCTATATTTCT
TGCAGGGTGAAAGTCCTTGTTGGGTAAGGTATAGCCAACCACCTATACCGAGTGTTGCAT
TGAATGGTCTGTTGTCGGGGTCCTAGCACATGGCATGTCTGTAAACCAGTTTGACCACGA
AATGCAGAAATATTGTCATAGCGGCGTTTTTTGAGGTGATTGTTCATATTTTTTAAAATA
GGCGCTTAAAAGGGCTTATTTTTAGGTGTAGGTGAAAAGCTATTTTATAAGGGGTTGAGT
GAGGTTTTGAGTTAAACAATAGGGACAGAAACCTATTTTTATTGTATTATGAATGCATTT
TGTGTCCTGCGAGGACACAAAATGCAATATAAATATAACTTTCTTCTTGATAATGTTATA
TTATTAATGTAAAATATGGCTTAGGAGGACACAAAATGCGTTATAAAAATAATAAACTAA
AGACCCTTGGACCCCAAGCTGCTCATTTGGTTATCACGCTTTATGAGCAAAATAAGCCCA
TATTTCGCTTGAAGGAAGTACAAAAAATTCTTCATTCAGATGGAGCTTCCTCGCGCAATT
TTGTCCGCAAGCTTGTAAATAGAGGAGTTGCTACACGTTTAAAACCAGGACTTTTTATTT
TAGTCCCATTCGAGCTGGGGAAAGAAGCCGAGTATATAGGGAACCCATTCGTTGTGGCTC
GTGAAATTATGGGTGGGAAAAACTACTTTCTCTCCCATGCTACAGCTATGGAAATTCATG
GAGGGCTTACTCAGCCTCAATTAGTTGTTTATATAACGACCTTGAAACCGCGCAGGTCTA
TTACTGCACAGGGTATTGAATTTAGATTTATCCATAACCAGAAGAGGTATTTCTTTGGTA
TAAGTGACCACTGGGTAACAAAACAAGATAAAGTAAGAGTTAGTGATCTTGAACGAACAA
TTATCGATGGTCTTAAGCAACCGGAATATTGCGGTGGTCTAACAGAAGTAGCCAAAGGAC
TTTGGATGCGTCACCAGGATGTTAATATAAACCGACTTATCAGTTATGCAATAAAGATTG
GTGTAGGTGCTGTTATTCGTAGACTTGGATTTTTGCTTGAACTTTATAAAATCGGTACTT
CGGAAGACTGGGAAATCCTTTGTTCATATTTAACAGAGACTTATGTGCGGTTAGATCCGC
TTTTGCCATCTGAAGGAAAATTCTTGCGAAAGTGGAGACTCCAACTTAATGTATCTCCTG
AAGAGCTTCTATCTGTAGTGAGGACATAGCTAATGATACCCCAGCGAAATCTTTCATTAC
TCTCTAATCGACTTGTACGAAAAGGAGGTCGACGTGTTCCAGAGACAGTTCTCGAACGTG
ACTATTGTCTCTCCTGGTTTTTAATAGGATTATCCCATAGTGCTCTTAAGAATACTCTTC
TATTCAAAGGAGGTACATGCATCAAGAAGTGTTACATTCCCTACTATCGTTTTTCAGAAG
ATCTTGATTTTACTCTAGCAGAAGAGTGTATCTTTAAGAATATCCAGAAGAATCTTGATA
TTGCCTTTAAGCACATATATTTATCCTCAGGCATCAAACTAAATTTTCGCCATTACGATC
GGCACACCCATGAAAACACTTATACCTTTTTCTTGGGTTACGAAGGGCCCCTACCCGGTG
TTTCTAGCAAGGAAGTCAAGATAGATATTACAATAAGGGAAAAAATTGTTTATCCTGTCG
AAGAGAAAATAATTCTCAGGGGATATAAAGAATATGAAGATCTACCTGAGGATGCGGCGA
TTCGCACCTATTCTATTAATGAAATAGCTGCAGAGAAAGTTGTTGCTTTATTAGATAGAG
CGCGTAACGAACCGCGAGACCTTTATGATATATGGTATCTGACTTCTAATCAGTATGTGG
ATATTGCTGAGTTGATTGAGGCTGTTGAAGAGAAATGGGAATTCCGAGGAAAAAAATTAA
CCGATGTAAGGGAAGAATTTCTGCGTAAAGAAACCCGGTTTAAAAAACTTTGGAAAATGC
GTCTTTCGTCTCAGATGGCATCCATCCCTGAATTTGGCCAAGTTTATCGAGAAGTACAGC
GAGAGCTTAGACAGGCAGGATTATTTAAGCAAAGAAAAATTTGATTTTGTCATATTAGAT
CTTCTTGTCCCTAGTTTTAGAACGATGTTATAGTGTCAAATGTCACGGGGATGCCAGACC
GTGTAAAAAAAGGCAATCTGAAAAGGGAACGTTTCGTTTGTATACTCAGTTCAATTTCCA
GCCTATCTCCTAAAAGGCACCAAGCTGGCACCAAGTTGAGACTAAGCCGGGATCAAGTTT
TTAAAGTATTAGAATTATGCGTAAAACCATAAATGTGACAGTGATGGTTCTTTGTCACAT
TGTGCAAATAGTTATATAATTAAAAAAATTGGCTACAGGGAAATTATTATGCCTAGACGA
AGATTATAGGAAATTCCTGCAAGTCTTGACCACTAAAGATAGAAGATATTTCTAAAAGCC
AGAATAGATATTATAAGGATGATTTGATATTAAATCTAAAAAAGAAATCTAATTTGTCCA
TCAGGGAGATAGCTGAAATTTTAGGTATTAATCGAGGTATAGTATTGAGGATTAAAGTGT
GACAAAGAACCGTCAGACCGTGTGAAAAACACCAACAAACTCTTCAATAATAGTACGAAA
CTGTAAAACTCATCTTCTTTTTCAGTTCTTTGATAAAATAATAGGAAAGAAAAAAAGAAA
TACCGGTCTATGATACCAGTACTGCCCGCTTATTCTCTCTTAATCTTCTTAAGATTTCCT
CTGTTCCCAAAATATTGATCACCCGCCTGAGATTATAGGCTAAGAAGGATAAGGCAATTT
CGGCACTGACTGAAACCTTACACCTGGTCAGAAAATAGGAGGCACCCCAGGCCCTCTTGA
TGGTGCCGAAGGGATGTTCCACAATCATCTGCCTGAGCTTATAGGTTGGAAGATTCTTTC
GGGTCTGCTCATCAATATAATCTAAGAAGTCCTGGTTCCTATGGCGGAAGATGGTCCTGC
CCCTTCTGGCTTTGGTACACCTGGGCTTTACAGACATCTCTGGCAGGCTTTGCTATTACG
ATAATCATCACCGAGAATCTGATTGTGTTTTTTTCGGGTTCGGTAATAATACAGTTTTTG
TCTGGCAGGACACAGATAGTAATCGTTATCCGCATCATAACTAAAACGATCGGGATAGAA
ATCCTTATCTCCGGTCCCATTGGAGTAGACCTGTTTGGTAACATAAATGGTCATTCCCTT
ATTATCTTTACCAATGTATTCCTCGATGCTTTCGGGAAAGAGGATGATCTGGTTTCGGTC
CTCACCCTGGATATAACTCATGGCATTCACCTTTTTCTTTCTTTTGTATTATTTTCTATG
GTTTTATTATATCATGTTAGGTTTTTATATGCAAATAGAAGGTGACTTTTTCTTATTACT
AACATAAAGAAGGTATTATTAAATATATAATATATTTTCTTCTAACTACCCCACTAAAGT
TTACACTAACGTGACTTTTCATACGGTCTGACGTCCCCTGTCACACAAAAGGAATATAAA
TAGTAATATGACGGAAAAATTATTAAAACTTGATGCAAAAATTGTTATTATTTTATACAT
ACTTATCGAGATAATATGTGTTGGAATGGGTATGGGCATTCCAATTTTTTGCATATTATT
TGGATTTCCACTTGGCTGGTATATTGTTAAAAGAATCTGTATGTCCGTAGAATATTCTCA
TTTAATGTTTTATAAAATTTTGAAATTATCCTTCTTGGCATCAGTCTTCACTTTTCTACT
AATGATTGTTATCTGGGGGAGAACAATTCCAATGCTTTTTGATCCCATGTCTGATTTTCA
AAATTTTGGACATCCTTTTATTCTCTATGACCCTAAAATAAGTTTTATTGGTTGGCTAAT
CCTAATGATATTTATTTCACCATTCTTACAGCTATTAACAACAATTTTTTCATCTTTTAT
AACTCTAATTAGAATAGAACAAAAAAATAGCAACAGCGTATAACAGAGCATATGTGCTCC
ACTTCGCTCCGGGCTTCGCCGTATTTGCCCTTCGGGCAAACGTCACATATACTCGGAACG
TTAGATGAAATGGCTTGACGAGTATAAAAAGGAGAATTATACATGAATATAAATAATAAA
ACATTTTTTGTTCCTGGAGCGGAGGCAAAGACTCTTGTTTATCTTTGTATTATGCTCTCA
AACAAGGTGGCATACCTAAAAAGTTAATTACAATGTTAATAGAGAGCAGTCTGGATCCTT
AAATATTCCACTTAGTACGTATGCTACATCATGGGAAGATTATGAAACAAACTTTATAAC
AGCATTAAAAGAAATTAAAGAAAGTGGGATTAATATTGGAGTGTATGGTGATATAGATAT
AGAAGACTATAAAAATTGGGTTAAGAAAGTTTGCAATGAAACTAATATGTTAGAATATCT
TCCTTTATGGAAAAAACCCAGAAGAAAAATAATCAAAGAATTTATTGATTATGGATTTAA
AGCAATAATTGTAGCTGTTAAAGATGATAAGTTATCAGGTAAAGAATTATTGGGTAGTGA
ATTAGACAAAAATTTGAAAAGGATACTTGAAAAAAGAGGGTCGACCCTGTTGGGGAAAAT
GGTGAATATCATACATTGGTGACAGGGGGACCAATTTTCACAAACGATATAGAGTATAAA
TTAGAAGAAAAAATATTTATTAATGGTTATTGGTTTCAAAATGTGTCAGTTGAAAAATAA
AGCCACTTCGGCTAACAAGGTATTTCCGTGACGGCTAAAACTAACCTACCCTAACGGGAC
ATGCTCTCTGTTACAAGGCTTGCAATTAGTGATATAATATTTACAAGGGTTTTAACCCCC
TTCAGGAATACCCTTTTAACGCACGGAGAGTGCCTTTAAACGTACTTCAATTTTCGAAAA
ATCGGCACGACGTTTTTTTAACTTTTTTGACCTTCTCAAAACTCTGTAACCCTTACAAAT
AGCCACTTTCAGATTTTGAAGGGGGTAAAAATGGGCCAAAAAACGCCCATTTTACGAGGG
TAAAAGTGTATAAGTTGAGGCAAATTTTGCCCGTATAATCAAAAATGCGCAATCTACCTT
TAGAACCCTTATTTTACAGGACTTTCCTGAGCACGACAGGAGACGGTACTTTTCTGTAAT
TAAAAGTAGAAAAAGATAGGAACAGGAAAACTGATTTTTAGCTAAGTAAGGGAGATAAAT
ATATATATAGAATTAGAGGATTATCAGTTTTTATAGGAAAAAATAGTAAAGCTCTAAAAC
GCAGAAAATATAAGGGTTTCTGCGTTTTTTTGTTATATGGGATAGTGATAGTAGTTCTAA
AATAGCGAGAAAATAGGCAGAAAATGGCCAAAAATTCTATTTTTAGCAGTCTGAAAGCCT
TGCAAAATAAGGCTTTCAGCGAAAAATTGCCGTAGAAGCGTTTCTTGAGCTTGCCTGGGG
CGATTTATCATATTTTTTAAAATAGGCGCTTAAAAGGGCTTAAAATGGCTTATATTAGAT
GTAGGTGGAAAGCCTTATTTTATAAGGGGTTGAGTGAGGTTAAATTTGAAAGTATTATAA
AAAAGAGGAATTTTAAGAGTTTTGTAGAATATATAAAGTAAACAGGGTTTTAATTAAAAA
AATAGTTTGTGATTGTAGACGCTATATATAAAAGAAAAGAAAAAAGATAATAGGAGTTTT
ATTATATAATAATGGAGGGTGAGGGAATTGAAAAATTTAGAATTATCCCGAATATTTGAG
CAGATTGCCAGGATATTAAAGATTAAAGGAGAAAATCCTTTCAAGATTAGAGCTTATGAA
AAGATAACTTTAGTCTTAGAGAATTTGCCTATTGATATAGAAACAATTTATCACCAGGGA
GGATTAAGCAATATCCCGGGAGTCGGCACAGGTATAGCCAAAAAGATTGAGGAGTTCTTG
ACTACTGGCAAACTTGAGTATTATGAAAAATTAAAAGAGACTGTACCTTCCGGGGTGATA
GAGCTTTTGGATATTTCTGAAGTGGGACCTAAGACAGCTAAGCTTCTATATGAAGAATTA
GGTGTAGATAATATAGAGAAGTTAGAAAAAGCAGTTAAGGAACATCAGATTAAAGATTTA
CCGGGGATGGGCGAAAAATCGGAAGCTAATATTTTAAGAGGAATAGAATTATATAGAAGA
CGGAAAGAAAGGGTTCTTTTAGGTACTGCTTTGCCTTTAGCTGAAGAGATTGTGGAGAGT
TTGCGTCAGTTAAAAGAGACGGATAAAATAAGCTTTGCCGGGAGTTTAAGGCGGAAAAAA
GAGACTATTGGGGATATCGATATCCTGGTCACTTCCCGGAAGCCTGAGAAGATAATGAAA
ACCTTTACCTCTTTACTTCAGGTGAGAGAAATTTTGGCTGAAGGACCTACCAAATCAAGT
GTTATTACCAGGGATGACATTCATGTGGATGTAAGAGTACTGGAGCCAATAAGTTTCGGA
GCAGCTCTTCAATATTTTACCGGCTCTAAAGCCCATAATATCAGATTGAGAGAATTAGCC
CTAAAGAGGGGTTTGAAGATAAATGAATACGGAGTATTTGATTCTAAAACCGGGCAGAGA
ATAACCGGGAAAGAAGAAGAGGGAATCTATCGAATTTTAGATTTACCTTTTATCCCGCCA
GAGCTAAGAGAAGACAGAGGAGAAATTGAGGCAGCACAGGAAAATAAATTACCTCAACTG
ATAGAATATTCCCAGATTAAAGGTGATTTGCATCTTCATACTAAGTGGAGTGATGGGGCA
CATACTATTAAACAAATGGCGGAAGCAGCAAAGAAGAGAGGCTATAAATATATCGCCATT
ACTGATCATTCACAATCACTTAAATTTGCCGGTGGATTAGTCGAGGAAAGACTTAGAGAA
CAAGTGGAGCAAATTCAAAAAATAAATCAAGAGTTAAATAATTTTACCGTTTTAACCGGA
ATCGAAGTAGATATAAAATCAGATGGCAGCTTAGATTTTTCTGACGAAATTTTAAGTAAA
TTAGATGTGGTAATTGCGGCTATTCATTCTGGCTTTAAGCAGGAGAGTAAAATTATTACT
GAGAGAATTATAAAAGCTATGCAAAACAGGTTTGTAAATATTATTGCTCATCCCACCGGA
CGTTTAATCGGATACCGTGAAGCATATCAAGTGGATACTGATAAGATAATGGACATGGCT
GCGAAGACGGGAACTATTTTAGAGATAAATGCCTATCCGGAAAGGCTCGATCTAAATGAT
GTCTATTGCCGGATGGCTAAAGACAGGGGAGCGCAATTAGCCATTGAGACTGATGCTCAC
AGTATCGATGGGTTAGAATTTATGAATTTAGGAGTAGATGTAGCTCGCCGAGGATGGTTG
GAAGAAAAAGATATAATAAATGCACTTCCTCTGGATAAATTATTAAAGAGATTGAAAAGT
AAATTATGAGATAACCATCCTATATAGCTATGATAATTTTTGATAGGAGAAAGCTCCTTC
GGGATAAAATAGAATTTTCTATATAACTACAAGAGATTAGAAGGAAAAGTAGGAATAGAT
AACCTTTGATTTTACTTTTTCCCCTGAAATTGTGCCTACTACAGATACTAAAAACAGGAT
CAAAACGAACCAATGTTCAAACCAATTGTTGAATTTGTAAAAGATATAAAATTTGTTATA
ATAATGCCAATAAATATACTTACTTTTTCTCTACCAAGAAAGAGGATTTAGCTAAAAGAT
TATATATCCATTTTAAACTTTAGCTTTATCTTCTGTTTATTTAAACAAAAAGACAGGGAA
TAATTATGCAGGATAATTTTGTAAATAAAGAATCTAATGAGGGAAATATTTTTCAAATGA
AAAAGGTAATTAAATGGATCTTAGATTCTTACGTAAGATTAACAGGATTTCAAATACATT
TTTTAAATGACAGGGGTGAGAGAATATTTTCACCATCCAGTTCTATTAGAAATGGGTGTG
CCTTTTGTAAATTAATTCAAAGCAGTTCAGAGGGAAGAAAGGAGTGCTATAAATCGTTCT
ATGATAATGGTTTAAGAAGTGCTGAATATGGAAATTCTTATATTTTTCGATGCCGTTTAG
GTATTATAACCTGGATTACTCCGGTGTTAATTGATGGGGAATTTTCTGGTTCTTTTATTT
CTGAGGGAATTTTAATGCGAAAACCAGCTCCTTATTTTATAAAAGAAGTAATAGAAATGA
CTAAGAATTTAGGAATAGAAGAATTTAAATTAAGAGAAGCTCTGAAAGAGATAAAGATTG
TCTCTGAAAAAAAAGTTAAAGCCGCTGCAGATATACTTTATATGGCAGCTAATTATTTAT
CTAATACGGAGTTGTTAGATGCTAAAATGCGTCAAGAAAAATATATTCAACAGGCAAGGA
TATCTGAAGAAATTCAGATGATGAAAAGAAAAGAGTTAGAATTACTTGAAAAAGAAGAGG
AAGAGGAGAATTCTTTTATTTATATTAGTTCGATTTATCCTTTAGAAACAGAGAGAGAGC
TACTAAAGAGAGTTAGGTTGGGGGATAAAGAGGGAGCCAGAGAGGTTTTAAATGAAATTT
TAGGTAAGATACTATTTAAAAATGCTGGGCGAACAGAATTAGTTCGAGCTCGAATCCTGG
AATTAGCCGTAGTTCTTTCTCGAGCTGCCGTAGAAGGTAATGCGGAATTAGAAATGATTT
TGGGATTGAATTTTGAATATATTCAAAAATTGGGTAAGATTAAATCTATTGAAGAATTAT
GTGTTTGGATTGTAGAAGTTTTGGATAGATTTACTGAATGTGTTTATGAAAATAGAAATA
TTAGAAATGTTAATATTATAATGAAGGCGAAAGAATTTATTCGAGCAAATTATAAAAAGA
AGATAAAATTAGAGGACATAAGCAAGGTAGTTTATTTAAGCCCTTATTATTTAAGTCATA
TTTTTAAAAAAGAAGTCGGATTTACCTTGTTCGAGTATCTAACCAAGGTCCGAATTGAAG
AAGCTAAGAGATTATTGGAAAATACTCCATGGAATACCACTCGAATTTCCTTTGAAGTAG
GTTGCACAGATCAAAGTTATTTTAGTAAAGTCTTTAAAAAGATAGAAGATATGTCACCTT
CTGATTATAGAAAAAGAATGAAAAGATAAATAATTTATCTTAATATTAAAAAAACTCCTT
CTACATCATTGGAGTATCTACTGTTTAAGTCCGTTTTTTAAAGTAAAATAAGTTTAAATG
AATAATAATACTATTTAAGCAAAGTATTACCTGAAAAGACAATATATTACTATTAATCTA
ATTGATGATGTTTCTATAATATAAAAAATATATAATATAAAAACATTTATTTAACCTACT
TTATTACTTCAAAATATTCTGTAGATAAAAAGCAGAAACTAAACAAACTCTAACCAATTA
CCATATAAATAGTTATTAAAGAAAGATCACTAATCTCCTTATATCCATTTATTTATAAAT
TTATAGTGCTATAAATTTATAAATAAATTAATCTAAATTAGTAGGAGGAAACATAATGAC
TGCTATTTTATCTGGGGGCCAATACAAGCCTCTTTCCCCAAGTGGAGTTAAAGAAATTTA
CGATACTTCCCTAAGATTATTGGAAAAAGTAGGAGTAGAAGTAAATTGTAAAGAAGTCTT
AGAGATATTTAAGGAAAAAGGTGCAGAGGTTAATTTTGACACTCGCCTCGTAAAACTTTC
CCGCAAGATGGTAGAAGATGCTATTGATACAGCTCCTTCTAAAGTAATACTTTATGGTAG
AGAGGATAAACATAATCTTGTCTTGGAAGATAAGAATGTCTACTTTGGAACCGGGGGGAC
TGTTCTAAATGTACTGGACTGGAAAACTAATCAAAAAAGACCTTCTACTTTAGAGGATGT
AGCTCAGTTTGCCAAACTGGTTGACGCTCTGGATAATGTTCATTTTTATCTTTTACCCTT
ATATCCTACAGAATTACCTAAAGAAATAATTGATGTGAATAGATTTTATGCCGGTATTTC
CAATACCTCCAAACATATTATGGGAGGTATTTACGATAAAGCAGGTCTTTTAGAGACAAT
TAAGATGGCAGAAGAAATTGCAGGAGGTGCAGATCGATTAAGAAAACGTCCATTTATTTC
TTTTATTACTTGTGTAATGAGCCCTTTAAAATTAGAAAATACCTATACTGAATTTTTAAT
TGAGATTGCTCGCAGGGGTCTACCAGTAGCCTGTCCCAGTGAAGTTCTAACTGGAGCAAC
TGGTCCAGTTACTCTTGCTGGTGATCTTGTCTTAATTAATGCCGAAACTTTAGCCTGTGT
AACTTTGACTCAATTAGTCAATCCTGGAACCCCGGTTATCTATGCTTCCAGTGCTTCTAT
TATGGACATGCAAAAAGGGGTTTATCTTTCTGCTGGAGCAGAAGCAGGATTAATTAATGC
TGGTGTAGCCCAATTAGCTCAGAATGTAAAACTTCCTTATTATGCTACTGCTGGAATGTC
TGATTCTAAAATTCCAGATGCTCAAGCAGGATATGAATCAGCAATCAGTGCTTTAGCTGT
AGCCCTGGCCGGAGCAAACTTTATTCATGATGCTGCTGGAAACTTAGAATTTTGCATGAC
TATCAGTTTTGAAAAAGCAGTAATTGATAATGATATTTTAGGGATGGTTATGCGAATGGT
CAAAGGTATTAAAGTAGATAAAGGAACCTTAGCAGAAGATTTAATTACTAAGGTTGGCCC
AGCCGGGAATTTCCTGGCTGAAATGCATACAGTACAAAATATGCGTAAAGAATTATACTT
TCCTACTATGGCTGATCGTAAGCTTGAGACTGAATGGGAAGAGCTGGGAAGTAAAGATAC
CAGAGCGAGAGCGCGCGAAAAAGTAGAAGATATACTAACTAACCATAAGCCTTTACCTAT
TCCTACAGAAGTTTATCAGAAACTGAAGTCAAAGATAAAAGGATTAATATAATTTATGGT
TAAAAGAAAAAAATAATTAATAGTTAGTGGGAGAGATAAACTATGCTGGAAACCTGGGTT
TATATAAATACACATTGGGGACTGATTGGTCAATTAATTTTGCAACACTTGGAGATGGTT
GTTTTAGGTTGCGGGATTGGTGTTGTTATAGGAGTTAGCCTGGGAATATTTATTTCTGAA
GAGGGAAGAGAAGGAATTGCAGATCTAGTTCTTTATCTTGCTGAAATTATGATGACCATA
CCCAGTTTAGCTCTCTTTGGTTTGTTGATACCGATTTTAGCTGCGTTGCACTTACCTGCT
CTTGGACTTCTTCCTGCTGTTATTGCTTTAGTTGCTTATGGACTTTTGCCTATTTTGCGA
AATACTTATACAGGGATCAGAGAGGCTGACCCAGCAATAATTGAAGCTGGGCGTGGGATG
GGCATGAACAAAAAGCAACTTATGTTCAGGATTAAATTACCCCTTGCTATACCTGTAATT
ATGGCTGGTTTAAGAAATGCCATTATAATGAATATAGGTATTGCGGCAATCGCTGTGGTT
ATAGGAGTGGGAGGATTGGGAGTACCTATATTTCGAGGAATAAGGAATTTTCGTTTTGAT
CTTATTCTTACCGGGGCGATATTTGTATCCATTATGGCTATAATAGTTGATACTTTTTTG
GGTTTCGTTGAGAAGAAGATAACTCCAGAGGGATTAAAAAAGGCTAGGGGTGTTAGTAAA
TGATAAAATTTGAAAAGGTAAGAAAAATTTATTCGGATGGTACTGAAGCAATCAAAGGTA
TAAGCTTCGAAGTTGAGAAGGGAGAGTTTTGTATTCTCCTTGGTCCCTCTGGATGTGGTA
AAACAACCACCATGAAGATGATTAATCGCTTAATCCCGATTAGTGAAGGAAAAATATATA
TCAATGGGCAGGACAATACAAAGATAGATGAAAATAAACTTCGAAGAGGGATAGGATATG
CGATTCAACAAATAGGTCTCTTCCCTCATATGACTGTTAAGGAGAACATACAAACAGTTC
CCGTATTGAGAGAATGGCCCAAGGAAAAGATAGAGAAAAGGGTTAAAGAACTTATGTATC
TTATAGGTCTGGATCCTTCTATATATCTTAAAAAATATCCTGCTGAGTTATCTGGCGGGG
AGATGCAAAGAATTGGTGTAGCTCGGTGTTTAGGAGCCGATCCTCCAATATTATTAATGG
ATGAGCCATTTGGATCCATTGATCCCATAAATAGAGGGAAATTGCAGGATGAATTCCTAA
AGATACAAGCAAAGATAAAAAAGACTATTATATTTGTAACTCATGATATTGATGAAGCTA
TTAAGATGGGGGACAAAATTGTCTTAATGAAGGAGGGAGAGATAGTAGATTATGATACAC
CTTCCAATTTGCTCTACCGGCCTAAGAATGAATTTGTAAGGAATTTTGTGGGTACGGATC
GCGCTCTTAAAGGACTGCAACTAATGAGGGTAAAAGAAATTATGGATAGTTCCCCTAAAA
TAGTAAGAGCAGATGAGGAGATAACTGAAGCTAAGAGTTATATGGAACAAGAGAAAATTA
GATGGTTGATAGTGGTCGATGATAACCATAGATTTATAGGTTGGCTTGGCAGAGCAGATC
TTGATAATAAAAAAGTAAAAGAAGTAAGAGATATTATGATTCCTCCAACTGTTTCAGCTA
CAGCGGAAACACCTTTGAATGAAGCTCTTTCTCTTATGTTAAGTAGTGCAGTAGGGAATT
TAGCTATAGTTGATGATAAAAATAAATTAGAAGGAATTGTAGACTTTAATTCTATTCGAA
GTGTTTTAGAGAAGATTTATAATAGTAGAGAGGGGCAAAAATGAAACGGCGCATTACTTT
GTTTATACTTTTAGGAATTCTTATTGGGGTAACTGTGTGGATCACGAATCTTGAAATGCT
GAAGTTTAGGCCACCTGCTACCTATAAAGAACTATTTATAAGAATAAATGAGCATCTTAA
GATGGTAGGTTTAGGAGAGTTTATTGCTATTATCGTTGGTATTCCACTTGGCATTTTGGT
TACTCGCCCTAAATTTAGCAAGATTTCCCCTTTAGTGATGGGCATAGTAAATACTGGTCA
GACTGTTCCGAGTATGGCGGTTGTTGCTATTGTGGCGGTAATTATAGGAGGTTTTGGTTT
TACTCCAGCAGTTATTGCTCTTTTTATATATGGACTGCTTCCCATTGTGCGTAACTCATA
TGCTGGGATAAAGAATATTGATCCCTCAATCATAGAGGCGGCAAAAGGGATGGGTATGTC
CAAAAGACAGATTATCTGGAAGATAGAGCTTCCTCTTGCCAGACGTATAATAATGGCCGG
CATCAGAACTTCGACAGTGATAAATATCGGTACAGCAGCATTAGCTGCTCTTATAGCTGC
AGGTGGATTGGGAATGATTATACTTGCGGGCTTACTTAATAATATCCCCCTCTTACTGCT
TCAAGGAGCTGCACCAACAGCTGCGTTGGCAATGATTCTTGATGCTATTCTTGGAGGCAT
AGAGGAATGGGTGACTCCCCGTGGTTTAAAGGTTAAAAGAGGAGTATAATATGAGAAAGA
ACTTCCTTAAACTTATTCTAATGATTTTTCTAATTTCCTTTTTGATAGGAATTCCTTCTT
TTGCTCAAAACCATCTAATTATAGGAATTCAAGATTCTATACAGCAGGAAATCCTTGGCC
AGATAGTGGGAACTTATTTGGAGGAGAATGGTTTCGAGGTGGAATATAGGATGAGTTTAT
CTAATTCATCTTTATATAGTGCCCTTGCTCAAAAACAGGTTGATCTTTCCTATCAAGATC
CTGCTTTGGTGTGGTTTCTCAAATATCTAAAGACAGATTTTTTATCATCTGAAGAGCTTT
ATAAAGAGGTTAAAGAATTAGAGAAGAAAGAAGGACTTTTATGGTTTGAGATGCCTAACC
TTAAGATTAGATATGTACTAGTAATAAGGATGGAAAAATCGGAAGAGTTGAAGATAATGA
CTATTTCTGAGTTAGCTGATTATGTGAGAAAAAACCAGAAAAAGTTCAGGAGTGCCATGA
GTTCCGAATTCTTCTTCCGTCCCGACTGTTATTTCAACCTTAAGCGAGTTTATGGATTAT
CTTTTTATAAACCAAATGTAAAATTGGTTTCTCCTGCAGTAGGTTTTGGTTTACTCTGTA
GGGATCAAGTTGATGTAGTTTTTGCCTTTTCTACAGATCCTTTAATTGAAAAATATAAGT
TAAACAAACTTAAAGATGATAAAGAAGTTCTCCAATCTTATTGTATGGGAATAGTAGTTA
GAGAAAAAATAATAGATATGTTTCCCGATTTACCAGGTTTGATCGATAAGTTGAGTAAGA
TATCTCTACCAACCTCAGAACTAACAAATTTGAATTTAAGAATTTACAATGGCGAATCTT
CAAAGGAAGTTGCTCGTGAGTACCTTATTAAGGAAGGGTTGATTGTGAAGTTCGAGAAAG
AATAAAATATGAAAGGAGTTGATAAACAGGTCTGAATAAGTTTAGGAAATGAAAAAACTG
ATATTTTTATTTATTAAGGAGGTATAGAAAAAATGAAAAAACTAATTAGTTTGCTAGTAG
TGGTAATGTTAATCTTTGCAATGAGTGGTGTTTGTCTGTTAGCTGTTGAAAAGCCTACCA
TAGTTGTAGGGAATAAAAACTTTACCGAAGAATATTTAGCCGGTGAGTTGATGAAGCAAA
TTTTGGAAGATCGAGGATTTAAGGTTGAGTTGAAATCCGATCTCTCCTCTATGATTATGC
GAAAAGGGATGGATACAGGAAATATCGATGTTTGTATGGAGTATACCGGAACTGCTTGGA
TGGTACATCTTGGGCGTAAATATGTTCCAACAGGCCATGAGGAACTTTACTATATGACTA
AAGCAGCTGATGCTGCAAACAAGATGATATGGCTGCAGCCAATGTGGAACCATAATAGTT
ACGCTCTTGCTGTATGGCCTGAGTTTGCTAAAGAAAACAATATAGAGACACTTTCTGACC
TGGCAGCTTTTTGTAACCAAAAAAAGGGAAAGGTTAAAACCTTTATTGATTTTGAATTCT
CTCAGCGTCCAGATGGGTGGCCAGCCGTACAAAAGGCTTATAACTTTGCAGTTGATCCAG
ATTATCTTGAGGCTGCAGCTCCTGGAGCATCTCTAATAGCTTTAGGAAAGCATAAGACTG
AGGTAGCAATGGTTTTTGCCACTGATGCTTCAATAGCCAAATATGGTTGGGTAGTTTTAA
GAGATGATAAAAACTTCTTTCCACCCTATGATTTAACCCCTGTTGTTAGAGCGGAAGTTC
TGGAGAAATATCCCGAAGTTGGGATTGCCCTCAATGAATTAGTAGCTGCATTTGCAGGTG
CTTCAGGTGTACCATATACTACGGAAAAGTTGAGCAATGCACAAAGGATGTGGCAGTGGT
TTAATGGGAAAGTTGATATAGAGAAAAAAGATGCAGCTGAAGCTGCTCATGACTTCCTCA
TTGGACATAATTTGATAAATAAATAACTCATAGGCATACAGTGAAAAGGTATTAATCAAA
AAAGGGAGCCATCTAAGTGGCTCCCTTTTTTGATTAATAAAAGAGGAATAAAAATATGTT
TGGGTATAACGGTAAGATATTAGAGGTGGATTTAAGTAATCGAATAATAGATATTCTAAG
TTTAGATGAAGAAGGCCTTACGAGGCTTGTAAAAAAATTATTCCTCAAATGAGAGAGGAA
ACTGCTTATCTGGGAAATTATGGGACCACAGGCTCGGCGGTAGAATTAGAGGAAATAGGC
GAACTCTCCTTAAGTAGCAAATTAAAAGAGGTGGACTTGGATGTACGAATTTAGTTTTCC
CACAAAGGTAATTTTTGGAACAGGGGTGATAAAAAATATAGGGAAAGAGATACATAAATT
TTGTAACAAATTACCCTCCCCTTTGATGATAGTTACAGTTAGGGAAAAATGGAATGAAGA
GTTTATTAAAAATATTAGAGTGAAACTTAAAGAGGCAGGTTGTAAAAAAGTAGATATTTT
CCGAGGAGTAAAACCGGATCCCACCAGAGAGTGTATTGAAGAAGGAATAAAATTCTGTAA
ACTTTCAAATAGTAAGGGTATAATTGCCTTTGGAGGAGGCTCTTCAATGGATACAGCGAA
GGTTATAGCTAAAGGAGCAAATATCAATTTTTTACTTACTATACCTACAACAGCAGGTAC
AGGTGGAGAGATTTCTCCCTGGGCAGTGATTACTAATGAGAAAACCCAGGAAAAGGAAAG
TTTTATAGCAAAATTTCCTGATATGGCATTGTTGGACCCCTGTCTGACAGTGAGTATGCC
TCCAAAGGTGACTCTTTTTACCGGAATAGATGCCTTTTCACATGCTTTAGAATCTTACTT
TTCTAAATCTACTTTTTCCTTAACCGATGCTCTGTCGCTGCAAGCTATTCAGCTAATCGA
AGAGAATCTGCTTAATACACTAAGAGAGGGTAATAATTTATCTGCCCGAAGTAAAATGCT
TGAAGCGAGTCTTTTAGCAGGAATGGCTATGTTACATTCTGGTTTAGGCTTAATTCATGC
TATTGCTCATCCTATAGGAGGGCTGTATTATAGCAGTGGATTGGTTCACGGTTTTATTAT
TACTCATCTTATTCAAAGGGTGGCTGAATTTAATAAATCAGCAAATTTAGCTAAGTATCG
GAAAGTTAGAGATTCTTTAGAAGTAATGAAAGAAATTATAGATGAAGAATTATTTTTAAA
ATTAGGTATGTCTAAGATAGAGATAAAAGAGAAGGATATTCACTTGTTGGCAAAAAGAAG
TACGGATAATGTTAATGCACTTACTAATCCAAGAAGTTTCACTTTGAGCGATATTGAAGA
TATTATTAGAAATAGTTTTAAAGTAGTGTAATCTTTTTTTAGTTTTATTATATATAGATA
AAATATAAATAAACCCAAAATAAAAGGAGGTTATTATGATTAAAGGTGGTATAGAGGGAG
GAAAATATCGTATTCTTTCTGAAGAAGAGATTAAAATGATTCATGAATCTTCCCTGAAAA
TTTTACAGCAAACAGGGATAAAATCAGAAAACGAAGAAATTTTAAATCATCTTTCTAAAA
TTGGTGCTGATGTAGATTTTAAAGAAGGAATAATAAAATTTTCACCAGCTTTAGTAGAAG
ATGCTATAAATAAAGCAGCTTCTAAAGTACTTCTTTGTGGAAGAGAAGAAAAAAATGACC
TTGTCTTAGAAGGCAAAAGAGTATATTGTGGCACTGGGGGAGCAGCTTTGAATGTACTCG
ATTTGGAAACAGGAGAAAAAAGAAAAGCGGTACTCAAAGATATTGCTGATATAGCTAAAT
TAGTAGACGCCCTTGATAATATACATTTTTTTATAAGACCTGTGGTGGCCCAAGATATCT
CTTCAGAATTTCTTGACGTAAATAAATATTATACCGCTTTGAGTAATACCTCTAAGCACG
TGATGGGGTCGGCTTACTCTGTGGAGAGCGCTCTTAAAGTAATTGCTATAGCTGAAGAGA
TTACTGGGGGAAAACAAAGATTGAGAGAAAGACCTATCATCTCTTTTATTACTTCTTGGA
TGAAAAGTCCTTTACAGTTAGCTGATTCTACCACTTTAGTTTTAATGAAAATTGTGGAAG
AAGAGATACCAGTAGCTTTATCTTCTGCACCTATGGCTGGTTCTACTTCTCCGGTAACTT
TAGCAGGGACTTTAGCACAGGTTAATGCAGAGCAACTTAGCGGAATAGTTCTTACGCAGT
CAATTAATTCTAAAGCTCCTGTAATTTACGGAGGTATTCCTACTGTAGCTGATATGAGAA
CTATGAATTTTTTGGATGGAGCCATTGAATTAGGAATACTTGCCGCTGCTTGTGCCCAAT
TAGCACAATATTATAATTTTCCATATTATGCCTGGGGAGGTCTTACTGATTCTAAAATTC
CTGATATCCAGGCTGGATACGAGAAAGGAATGACTCTCATTATGGCAGCTTTAGCTGGAG
CAAATTATATTCATAATGCTGCTGGAATGTTAGAATCTACTACTACTGTAGCTTATGAGC
AATATGTAATAGATAATGAGATTATAGGTATGGCAATGCGAGCTTTACAAGGAATAGAGG
TAAATGTAGACACTTTGGCTCTTAAAGTAATAGATAAAGTAGGGCCAGGAGGCAATTATT
TAGCCGAAGCACATACAGTAAAACATATGAGAACAGAATTATTCTTCCCAAAAGTCAGCG
ATAGATCTTTAAGAGAAGAATGGATCTCAAAAGGAGGCAAAGATGCTCGCGAAAGAGCAA
GGGAAATAACTGAAAATATTTTAGCTGAACATAAGCCTCTTCCTATTCCTTCTGAGGTAG
ATAAAAAAATAAAAAGTTCAATTAAAGGTTTAATAAAATTTTAGGAGTTGAGGATAAATG
AAAATCGGATTGGCTCAAATGAAATGTGAGTTGGGGAATGTAAAGGCAAATCTGAATAAA
ATAAAAGAATTCATCTCCAGGGCAAGAGAGGAAAAAATTAATCTTTTAGTTTTCCCTGAG
CTAAGTCTTACCGGTTATTCGGTAAAAGGGCTTGTTCCCGAAGTAGCTATAAGGATAGAT
AATCCTATAGTTGAAGATTTAAAAAGAGAGAGTAAAGATATATCTTTAGTGGTGGGCTTA
GTAGAAGAATCGAGAGATTATAATTTTTATAATTCAGCTCTTTATTTAGAAGAAGGGGAG
ATAAAACACCTTCATCGAAAGATATATCTTCCTACTTATGGTATATCTGAGGAGAAAAAA
TATTTCGTTAGTGGTGAAAGAATGAGAGCTTTCGAGACATCTTATGGGCGAATGGCTATT
TTAATTTGTGCTGATAGCTGGCACCCTGTTTTACCTTACATTTCAGTTTTGGACGGAGCA
TCTATTTTTATACATTCTGCTGCCAGTTTTGAGGAGGGTTTAGGAGAGGAAATTTCCAAT
CGTATTGCCTGGGAAAGATTGAACAAATTTTATGCTCAAACATTTTCTTGTTATGTCATT
TTTGTTAACAGAGTAGGTACTGAAGGTGAAAATAGATTTTGGGGAGGTTCTACTATTATT
GCTCCCGGAGGTAAAGAGATAGTAAAAGCTGATTATTATAAAGAACAGCTAACTAAAGCT
GAAATAGATTTAAAAGAGGTTCGACATTATAGAAATATTTTACCGGAATTTAAAGAAGAA
AAGATTGATTTAGCTATAAGAGAACTCAAGAGATTAGAAGTAAAGAAGAAAGAAAGTCCC
CTATTCTAACACTTCAAGCCATTTAGATAAAGGGCCCTATCAAATTAACTTTTTTGGATT
CCTCTTGTAGTAATAATTTTTTAAAACAATAGAAAGCTAATTTTTCTATTGTTTTTTAAT
TATTTTCTTATCAATCTGATTTTATACATCTTCTTAGAAAAGCAAGATTTTACCTAATAG
TGCAATCATATATATAGTATTAGTATTTTTTATTTTATAGAATTAAATTAAATTTTAATA
GAGTTTAGGAGGTAATGTTATGTTAGATTTAAATAATGTATCTGAATCTTTACAAAGAGG
AGATGCAGAAAAAGTAGAAAAACTTGTTAAGAGAGCTTTAGAGGAAAATTTAACGCCAAA
AAAAATATTAGAGGATGGCTTAATTAAAGGAATGGATATTATCGGTGCAAAATTTAAAAA
GAACGAAGTGTACGTTCCAGAAGTCTTAATTGCTGCTCGAGCAATGCATGCAGGAATGGA
TATTCTACGACCCAAATTAACTGAAACTGGAGTAAAAGATATAGGTAAAGTAGTAATGGG
GACGGTAAAAGGGGATTTACACGATATTGGAAAGAATTTAGTAGAAATGATGTTAGAAGG
CGCAGGGTTTAATGTAATAGATTTGGGGGTAGATGTTTCTGCAGATAAATATGTGGAAGC
TGTAAAAGATCATCAACCTGATATATTAGCTATGTCCGCTCTTTTAACTACTACTATGAT
TTATATGGGAGAAGTAATTAATGCCCTTAATGATGTGGGCCTTAGAAATAAAGTAAAAAT
AATGGTAGGAGGAGCACCTATAACTCAAGATTATACTGATCAAATAGGAGCAGATGGCTA
TTCTCCTGATGCTGCTTCTGCAGTAGACAAGGCAAAGATTTTTATTGCCTAAATATTTAT
AATATTCAATATCTTAAATCTATTTCTTCTCAAATTATGCAAGACAAAGAAGGGAAAATT
AAGATAAGATATGAAGACCTCCCGGGGTGGAACTATAGAGAAGCCGGTGGCATATTACGG
GAAAAAGGCTTAATTTAACTGCTTTAGGTGGTTTGTTATATTTTATTAATATTGCGATAA
AAAAATCAAAGACATCAAATGTTTGTGACGATTGTTGTCTTGCTTGGTATTGGTTCGGAA
ACTCCCCCTGCACAAATAGTGAGAATATAAAGATCTCTTGAATTGCAGGTTTTATTGTGG
TCTCTTTTTTGAGAATACAAATAGTTACAAAATAAAATTTTTCCATAAGGTCATTTTGTT
GAATGTTAAAATATTGTAAATTGTAGTTTTCGGATTAACCAATTTAATTGAGATAGGAGA
GTATCATGATTCATCACATCCAGAATAAGATCTACCACGTTGAAGTTTTACCACCCAAAC
AGGATTCAGAAAAGCTTGAAAAGGATCTTGAAATATTTTCAAATAAATATCTTAGGGTTA
TGGACAGCGGTTATTGTGCATGTATAACCGATAATGCAATGGGTCTTCTGTCATTCCAGG
GAACAGAAATGATTGAGGAACTTGACCTTCCCGTCATACCAGAGCAAGTGATGATTCACC
TTAGTACTTTTCATACAAAAGATGATCTGGACAACATTCTTGACATATGTAAGACAAAAG
GAATCAGGCATCTCCTGATAATAACAGGAGACGGTTCGGAGCGTCTTCCCAAGCTTCAAC
CTTCAGATGTAGGCGCCACTGATGTCGAGTCCGTCACTTCTGTTGATCTGTTAAAATACA
TAAACCATGGGTATCCGGATACTTTTGTACTCGGAGTCGCATTTAATCCTTATGAACCGG
AAGAACATGAATTTGAAAAGATGGAAAGAAAAATGAAAGCAGGTGCTACTTTTATTATTA
CTCAACCTTTGATAGAGAGAAATGAAGTTGTCGACAGACTTCTTGAAAAATATCCTGAAA
TACCGGTAATTGTAGAAGCTTGGATGAGCAGAAAACTGCATCTTCTTTCGGAAGCAGTCG
GCTATGAAATACCTGAGAATACAGAATTTGACCCCATATCCACTTTAAAAATGCTCCACA
AATTATATCCGGGGTGCGGCGTTTACCTATCACTGCTCGGATTTAAAACACAATACGATC
TGATTAAAGATATCTGGGTCTGAGGGTCCGTAATTGCAAGGAGGCGTTATGAAAATAGTA
ATATGCATCAAGCAGGTACCGGCAACTAACGATGCGAAAATCGATCCTGAAACAAAACGC
ATAGTAAGAAAAGGTATAAAAGCGATCCTGAATCCTTTTGACACTTACGCTGTGGAAGAA
GGTGTACAGTTGAGAGATAAATTCAGGGGAGAAGTAATTGCCCTGTCAATGGGTCCGCCA
AAAGCTGAAGAAAGCCTGAGAGAGGCTGTTTCAGTCGGAGTTGACAGAGCCATTCTGCTT
AGTGACCGTGCTTTTGGCGGTTCGGATACATGGGCTACAAGCTATGCCCTTGCAAAAGCC
ATTGAAAAGATCGGGGATGTTGATCTTGTAATTTGCGGCAAGCAGGCTATAGATGGTGAT
ACAGCCCAGGTAGGTCCTGGAATTGCAGCTCATCTTGACTGGCTTCAAGCAACTTATGTT
ATGGCCGTGGAAGAGATATCTTCTTCATCCATCAGGGTCAAAAGGATGTATGAAGATGGT
TATGATATATGTGAAATGTCTCTTCCTGCAGTAATAACCGTTGTAAAAGACATCAATACA
CCCCGTGTACCATCACTTAAAGGCCGACTGGCTTCGAAAAAATGTGAAATACCAGTATGG
AAACCCAATGATATAGGTGCGGATACATCAAAAATCGGTCTGGACGGATCACCCACAAGG
GTTGTAAAAATACAGCCTCCACCATCCCGACACACAAGCACAAAAAAGATTAAAGGATCT
TCAACAGAATGTGCACAGAGTCTACTAAGAGAGTTAAGACTGCGAAGTATAGTTTGATTC
AGAGGAGAGAAAAATGATAGCTTTTACAGATGTTGAAAGAAAAGAATATCGCAATATATG
GGTAGTCGCTGAGATTTTGTCCGGCGAAATACAGCCTGTGACGCACGAGCTGACAGGTGC
TGCAAGAACTCTTGCAGATCTCAGAAAGAGTGAAGTCTGGGTTGTTGTCATAGGATCCGG
TATTGAAGGAAAACCGGAGTCGCTTTTTGCGTATGGAGCGGATGTTGCAATAGTGGTTGA
CAATCCGGGATTATCCGGTTTTGTCGATGAAACCGAAACAAAAATCATAAAACGCCTTAT
CGTAAAATATAAGCCCGAAGTCGTGATTTGCGGAGCCACAACAAGAGGACGTGCCCTGAT
TCCACGAGTTGCTGTAATGACAAACTGTGGTCTTACAGCTGACTGCACGGGTCTTTCTAT
TGACCCTGAAAACGGTGACCTCCTTCAGACAAGACCGGCTTTTGGTGGTAATATCATGGC
CACTATCCGCTGTTCAAACCACAGACCTCAGATGGCGACCGTACGGCCAAGAGTCATGAA
ATCGCCGGAACCCGATCCTGGTCGTACCGGAAAAATTATAAAAGAAGAGATGCTTACAAG
TGATACCGAGAAGATCAAGCAGATAATAGATGTTTTTCATAGTACGGAAACTGCTGTTAA
TCTTGCCGATGCACAGATAATAATATCAGGTGGAAGGGGAATGAAAGGTTCCAAGGGCTT
TAACCTTTTAAAACAGTTTGCTGAAAGGGTAGGCGGAGCAGCCGTAGGTGCAAGCAGGGC
AGCTGTTGATTCGGGATGGATCCCTTATGCACACCAGGTCGGACAGACAGGACAGACAGT
CCAGACAAAGGTTTATATAGCCTGCGGCATTTCCGGACAGATTCAGCATCTTGTAGGAAT
GCAGTCTTGTGATTTGATCATAGCTATAGATAAAAACCCCGATACACCTATGATGCAAAT
TGCGGATATAGCCGTAGTCGGGGATCTGTTTGAAATCATTCCTGAAATTGTCAAGGAGAT
AACTATCCTCTAGAACAAATGTTCTGATTGTAATAGATACTAAGTAATAAGGTATAATCA
TTTAATATAATTTATTTATATTTGTAATAAGCTTTCAGAAAACTTGCTCTTTTAAAATTA
AATATTAGGAAGGAAAGATTTTACAAAGCCAATCTTATCTTTATTACCTGTCTTGTAAGC
GGTCAAGGCAATCAGAAGAACAGTAATATGAGCGATAGTACAATGGTTGGAGACAGCCCA
TAGAAGACAAGGGGTTAAGAGTTGTCTGAAAGGCACTTTGTATTTATGTATTTGAGAAAA
AGGAGGTTAAATGATGTTAATTATTGGAGAAAAACTAAATTCAGCAAGGAAAAAAGTAAG
AGAAATGATCGAGAATAGAGATGTAAAATCTATTCAAGATTTAGCCAAAAAGCAAGTAGA
AGGCGGCGCTGATATTTTAGATGTAAATTCTTCTGCTGCAAGTGGCAATAAAGAAGAAAA
TATGGAATGGTTAGTAAAAACAGTTCAAGAGGTGGTAGATGTTCCTTTATGTATTGATAG
TCCTAATGCAGAAGAAATTGAAAGGGGTTTAGAAGTATATAATTGGGATAAAGGAAAAGC
TTTAATTAATTCAATTACCGGTGAGAAAGAAAAAATTGATAGATTATTACCTACTATCAT
AAAATATAAATGCGCAGTAGTAGCGCTTGTTATGGATGAAGGAGGCATTCCTGATAATTC
CAAAACCCGGGTTGAGATTGCCGAAAAATTGATAAAGGTATTAACTGATAGTGGAGTTCC
TTTAAAAGACATATTTATTGATCCCTTAGTAGTGCCTATAGGGACTAACGATAAAAATGG
CTTAATAACGATGGAAACTATAAGAAGCGTTAAGGAAGCCCATCCCGAAGTTAAAATAGT
AACGGGTTTAAGTAATATATCTTTTGGTCTTCCGGAGAGAAAGCTAATTAATCAAGTCTT
TATGATTTTGACTATGGGCTGTGGTATGGATGCAGCAATTATTGATTCTACAGATAAAAG
AATGATGGCTATTATTAAGACTGCTACAACCCTTCTGGGAGAGGATAATTTTTGTGGTGA
ATATATCAAAGCCTACAGAAAAGGAAAATTAACTTTTGAAAAATAAGTTAGAAAGAGCTA
TTTTATATTTTAAATAATAAATTATTAATTTTAAAAAAGAGAAAAAGGATTATTTTACTA
AAAGATGATAAAAATAACTTTTTTACCCGATAAAAAAAATATTAAAGTAAATGAAGGAGC
TACTATACTGGAAGCATTGGAAAGTGTAGGGATAAATATTAATACTCCTTGCGGAGGAAA
AGGGATTTGTGGTAAGTGTAAAATATTAATTAATAAAGGAATTACCACAGCCACTCTCAT
AGAAGAAGAACTTTTATCAGAAGAAGAAATAAAAGAAGGTTTTAGATTAGCTTGTCAAAC
TAAAATTTTTAAGGATACTATAATAGAAGTAGCATTAAAAATTAGGTTAGATTTTAAAAA
AGTATTTTCTTCTAATTTGGAGGGAGATATTCATCGTATTAAAAATAATTTTTTTCTTTG
CTCTAATTTAAAGAAAGTATTTTTAGATTTAGAAAAACCTTCTTTAGCTGATCAAAGATC
AGATTGGGAGAGAATTAAAAATGGATTATCTTTGAAGAAGATAGAAAATATTTCGAATTT
GAAAGTACCTGTAGAAATATTAAAGAAGATACCTGACCTGCTTAGAAAATCAGATTTTAA
AATAACAGTTACCTTGCAGAATAACGAAATTATAGATATAGAAAGTGGAAATACTACTAA
AAATAGTTATGGTATTGCCTTTGATATTGGAACAACTACAGTAGCAGGATATTTAGTTGA
TTTAGTAATCGGTGAAGAAATTTCTGTTGTAGCTAAGACTAATCCCCAAATTATTCATGG
TGATGATGTTATTTCAAGGATTGGATTCGCCCAACAACATAAAAAAGGTTTAGAAAAATT
GCAAAAGGAGATAGTGAATACCTTAAATGAAATAATTAAAGAAAATACTCAAAAGGCAAA
AATAAACAGGAGCAATATTTATGAAGTAGTAATTGTTGGTAATACCTGTATGCATCACTT
ATTATTAGGGCTTAATCCTTCTTATATTGCACCTTCCCCTTATATTCCTGTAATAAAAGA
GAGCCTTAATTTAAAAGCAAAAGATATTCCAAGATTAGCGCTTGAGCCCACAGCAAATGT
TTTTATACTTCCTAATATTTCAGCCTTTGTAGGAGCAGATATTGTAGCGGGAATTTTAGG
AATTTGCATGTGGAAAAATGAAAAAATATCTCTTTTTATTGATTTAGGAACTAATGGAGA
AGTAGTTTTAGGTTCAAAGAAAAAAATGTGGACTTGTTCTACGGCAGCTGGACCAGCGTT
TGAGGGAGCTCGTATTAGTTCAGGGATGAGAGCGGTGGAAGGGGCTATAGATAAAGTTAA
AATAGATAATAAATCTATTGATTATAGGGTAATAAAAGATGTCAAAGTTAGGGGTATTTG
TGGTTCGGGATTAATTAATCTAATTGCTGAATTACTTAAATTAGGATTAATAAATAAAAG
TGGTAAACTTATAGATAGAGAAGAATGTAGCCCCGAATTGAGTGAAGAAATTAGAAAAAG
AATTATTAAAGAACAAAAAGCTAATAAATTTCTTTTAGTGAAAGAGAAGGAAACAGAAAA
TGGAAAACCTATTTATCTTACTCAGAAAGATGTTAGAGAAGTGCAATTAGCTAAGGCGGC
AATATATACAGGAATAAAAATACTTTTAAGAGAGGTAAATATTTCCCCAGAAGATATTCA
AAAAATATTACTGGCGGGAGCATTTGGTAATTTTATTGATAAAGAGAGTGCAATAAGAAT
AGGATTAATTCCTCAACTACCTTTAGGACGGATAAAATGTATTGGTAATGCAGCGGGAAC
AGGTGCAGAGGTAGCTTTATTATCTGAGAGGATGAGGGAAAAGTGTCAAAAAATAGCAAA
GAAAGTTAAATATATTGAATTATCCTCAAGGCCTGATTTTCAGGAAGAATTTACCAAGGC
AATGTTTTTTAATTTTAAAGTTTGAAAATAACAAATTGTTAAGATGGCTAATAAATTAAC
TAAATAAAAAGAGTATATTTCTATGAAAATTATAAAAAATATTAAATTAAAAATAGATGA
AGAAGAGGTTTTGAGGTATCAAGGTTATAGCAAGAATAAGGTAAAAAAACCGAGCAAAGT
TATTTTACAGATTACCAAAGAAGAGATTGTTCGAAGTTATGGCCTTTTTAAACCAAAAGG
GATTTTTTCTCCCGTTAAAATTAAACAGATATCCTTTTCAGATGGAAGGGTAGATTTAAA
AAATGGCTTTTCTTTAAATTTTAGTAATTCGATAATTAATTTACTAAAGGGAACAAGTTA
TTTGGTCCTTGGGGTAGTTACCATAGGGAGCTCTTTAGAAAATAAAGTTTCCGAATTTTT
TACCCAAGGGGAATATCCTCGAGCAGTAGCTCTCGATGCTGTAGGAACAGTGGCAGTTGA
GAGCTTAAGCAGGGATATTAGAAACTTAGTTTGTCAGGAGGCAAAAAAGCAATATTTTAA
AACTACCAGATATTTTAGTCCAGGTTATGGTGACTGGGATATAAGCCAACAGAAAGATAT
ATTTAAAATTATTCCTACAAATAAAATTGGGGTAAGCTTAACTGAGTCTTGTATGATACT
ACCCAGAAAGTCTTTATCCTGGATAATGAGTATAGGTAAAGGGGTCATTATATCATCGAA
AGAAAGAGATGCATGTAAAATTTGTAAGCTGAAGAATTGCCAATATAGAAAGACTTTTTA
ATTGATTTTTCTTCACATAATTTGACACTAATGTATTTCGGTGTTATATTTTAATTAGTA
AAAAGTATTCAAAATTAAATAGTGTATACTCGTATAAACTCTTGAATATGGCAAGGGTGT
TTCTACCAGGTGACCGTAAATCACGAAAGGCTACGAGTGGAAGTGCATCTTAGGGATTCA
CTTATTCTGGGGTGATATGTATTTGATAAACATCGGGCCTGGAATAAGGTTAGAACCAAG
TGGTGCAAAGTATATTTATTTTATACTACACCGGAGGGTTAAAAGCCCAGGCGGAGAGGT
TCCACTCTAATTGATGGAATTTCTGCTGTCTGGGCTTTTTTATTTGTTATAAAGTTATTA
ATTGAATATATAAAATTTAAGGGATTAAGGAGAGAGGATATGGATGATAAAGTAGCAATA
ATTATGGGAAGTATATCAGATAGAGAAACTATGAAAAAGGCAGCAGAAATATTAGATGAA
TTAAGTATTTCTTATGAAATGAAAGTGCTTTCTGCTCATCGAACTCCTGATTTACTATTT
GAATATATAGCCCAGATAGAAGAAAAGGATTTCAAGGTTATAATTGCCGGTGCAGGAGGG
GCAGCTCATCTTGCCGGAGTAATTGCCGCTAAAACACTTTTACCGGTTATCGGAGTACCT
ATAGAGACAAAAACCTTAGGAGGACTTGATTCTTTATTGTCTATGGTTCAAATGCCTGGT
GGCATTCCAGTGGCTACAGTAGGAATAGGGAATGCCAAAAATGCCGGGCTAATGGCAGCA
CATATATTAGCTATTGAAAATTCTAAAATTAGAGAAAGACTTAAAGATTATAGAGAAGCG
ATGGCACAGAAGATAAAAGATATTAAAATATAGCGTGTAGCGTGTAGCGGATAGGATTCG
TATCTCGTATTTAGTTAGCTAGTTAAAATACAGATTGCAAGTTGCAAGTTTAGAGTTTAT
AAATTTCCTTTAACCAGTTATTGTGTGGAGGTTCTCCTCTTGTCATTGCGAGGAATGAAA
TGACGAAGCAATCTCAACCCGAGATTGCCACGCTCTGATAAATCAGAGCTCGCAATGACA
TAAAACACAATAAACTGACAATTGGGGATCAGTACCGAAAACTTGCATTTAATGCTAACG
ACTATTCACTAACGACTAATTTAATTGGCAAATTGGTCAATTGGCGGATTAGTGAATTGG
TAAATTTGTAGAAAGGAGCGAGAAAATGGGTAGTGTAAAAGATTTAACTGTTATAGAGGA
GCCTTTAAAAAACAAAACTGGCAGAGGAAGATTTATTTTTTCAGATCGTTACTCAGTATT
TGATTGGGGTGAGATGCCCGATCATATTCCCAATAAAGGGAAATCTTTATGTATTTCTGC
AGCTTATTTTTTTGAAAAACTTAGATCTTTGAAGATAAAGAACCATTATTTGGGATTGGT
CGAAGATGGGAATAGATTGGGAAAATTATCAGATACCAAGAATCCAGTTAATGTTATGGA
AGTAAAATTACTCAGAGTATTGAACCCCCTACAAATGGGTAGTCATTATGATTATTCTAT
TTATCAAACTGAAAATAATAATTTTTTAATTCCCCTGGAGATTATTTATCGTAAATCTCT
TCCAAAAGGTTCCAGTGTATTTAAAAGGTTAGAAAAAGGGGAATTAGAATTAAAAGAATT
GGGATTAAAAAAGATGCCTATTCCCGGAGATAATTTAGAAAAACCTTTTCTGGATGTATC
TACTAAGCTTGAGGAAAGTGACCGCTATTTAGGTTGGAAAGAAGCTCAAGAAATAAGTAA
TCTCAGAGAAGAGGAATTAGAAGAGATTAAAAAGATTACCCTGATAATCAACGAATTAAT
CGGACAAGAAGCAAATAAAATTGGATTAAAATATGAAGATGGGAAAATAGAATTTGGATT
TGATGAAGAAAGAAATCTGATAGTAGTAGATGTACTGGGGACTTTAGATGAATGTCGTTT
TACTTTTGAGGGAATGCCAGTAAGTAAAGAGATTGCCAGATTATATTATCGAAAAACTGA
TTGGTTTAAGGAATTGGTTAAAGCCAAAAAGAGAGATAATATAAACTGGAAAGAAAAAAT
GACTCTATCTCCTCCACCTTTGCCAGCAAGATTAAAAGAACTTATTTCTATGGCTTATTG
TGCCTTTGCCAATGAAATTACCGGGAGAGAATGGTTTAATAATATTCCTTCTATGCGAGA
ATTATTAGAGGAAACAAGCCAGATAATAGATAGATTTGATGGATAGTGTAATAATAGACA
GGCGGGCCTGTCCTCGTGAAAACGGGGAACGCCTGTCCTACGGAAGTGTCAATTGTAGAA
TTGATTAATTGGTAGATTGGTCAATTGGTGAATCGGCAAATTAATATAAAGGAGAGGAAA
ATGTGGTTGGTTAAAATTTATGTAACCTTAAAAAATGGGTTATTAGATTCTCAGGGAAAA
GCTACTCAAAATGCTTTAGAATCATTGGGATTTAAAGAAGTAGAAGAAGTAAGGATGGGA
AAATTTATAAATATTAAAATGAAGGGACAGAATCGCCAGGTGGTTATTCAAAGAGTTGAA
GAGATGGGTAAAAAATTGTTAGCTAATCCGGTGACCGAAGACTTTAATTATGAAATCGAG
GTGTTAAAGTGAAGTTTGGTGTAATTCAATTTCCAGGTTCAACCTGTGATTATGATTGTT
TTTATGCCCTTAATGATATTTTAAAGGTAGAAGTTGAATATATCTGGCACAAGCAGACTA
ATTTAGGGGGATATGATGGAATATTTTTACCGGGTGGATTTACCTACGGAGATTATTTAA
GGGTTGGGGCTATAGCTCGGTTTTCTCCGGTTATGTCAGCAGTAATTGATTATGCTACGG
CCGGAGGATTAGTTTTGGGAATTTGTAACGGATTCCAAATTCTTACTGAAGCGGGTTTAT
TGCCCGGAGCATTAATGAGAAATAATAGTCTGCATTTTATCTGTAAGTACAGCTATCTTA
AAGTAGAGAATAATCAAACTCCCTATACTAATTCTTGTAAAGGCGGGCAGGTTTTAAAAA
TACCTATTGCTCATGGGGATGGCAATTATTATATTGACGACCATGGCTTGTCTGAACTTA
TTAAAAACAATCAGATTGTATTTCGCTATTGTGAAAAGAACGGAGAGATTACTTCCAGGG
CCAATCCCAATGGTGCTCTTTATAATATTGCTGGCATATGCAATAAAGAAGGTAATGTTC
TGGGTATGATGCCCCATCCGGAGCGTTGCGTAGAAGATTGTTTAGGCTCTTCTGATGGCA
AATATATTTTTAATTCTGTTTTAGACTTTCTAAAGAAAAAGTCAGTACATATATAAATAA
ATCTCGGAAATTAGAAAATCATAATAAAACTTATTAGCAAATTGGTAAGCTAGAAATAAT
TGGACAATTGGTGGATAGGTGAATTGGCAAATTATTAAAATAGGAGATTAATGGTTGATG
AAGAGTTTTAACCAGGAAAAATTTTGGAAAAAATGGAATCTTACTCCGGAGGAGTATGAG
AAAATAAAAGAATATCTAAAAAGAGAACCCAATGAAGTAGAGTTAGGGATGTATTCAGTA
ATGTGGTCAGAACATTGTAGTTATAAGAACTCAAAGCCACTTCTTAAATTGTTTCCCAAT
TCAGCGGAATGGGTCCTTCAGGGACCGGGAGAGAATGCGGGCATTATTGATATCGGAGAA
GACCAGGTTATAGCTATGAAAATAGAGAGCCACAATCATCCTTCGGCTATAGAGCCCTTT
CAGGGAGCAGCAACCGGTATCGGAGGAATAGTGCGAGATATCTTTGCGATGGGAGCTCGT
CCTATAGTCTTGCTGGATTCTCTAAGATTTGGAGATTTTAATAATCCTCAAACCCAATAT
CTTTACAAAGGAGTAATAGAGGGTATCTCTTTTTACGGTAATTGTATAGGAGTGCCTACG
GTCGGGGGGGAAACTGTTTTTTTCTCAAATTATCAGGATAATATTTTAGTAAATGTAATG
TGTGTAGGGTATGCCAGGAAAAATGATATTTTGCGGGCAGTAGCAAAAGGCGAAGGGAAT
TCAGTAATTTTAATAGGGGCCAAAACAGGTAGAGATGGAATTGGAGGGGCTTCTTTTGCC
TCGACAGAATTAGATGAAACCTCTGATGAGGATCGTCCCGCAGTTCAAATAGGAGACCCC
TTTTCTGAAAAATTATTAATTGAGGCTTGTTTAGAGTTAAGAGGATTAGATTATGTGATC
GGACTGCAAGATTGTGGAGCTGCCGGTCTGACCAGTTCTTTGTGTGAAATGGCCAGCCGG
GGAGATAGCGGGTTAGATATTGAACTATCAAAAGTACCCAAACGAGAAGAAGGGATGAAC
CCTTTTGAAATTATGCTTTCTGAATCTCAAGAAAGAATGATAGTGGTAGTTAAAAAAGGA
AAAGAAGAAGAAATTAAAAAAATTTTTGATAAATGGGGTTTGGATTTTGCAGTGATTGGC
AGAGTAACTAATAATGGGAAATTCAGGGTCAGAGATAAAGGAGAAATAATAGCAGATATA
CCCGCTAAATCACTTGCTGAAGGAGCACCTACTTACCGTCGCAAAGGGAAAAAGCCGGAT
ATTTTAAATTTGGTAAATCAGCTTGATTTATCTAAGATACCCCAGCCAGATGATTATAAT
CAAGTGTTATTACAGTTGTTAGGTTCACCAAATATTATAAGTAAAGAAAAGATTTATGAA
CATTATGATTATATGGTAAGAAACAATACTATATTACCTCCGGGGGATGATGCTACCGTC
TTAAGAATAAAAGGAACTAAAAAATCCATAGCTATTACCACTGATGGCAATGGAAGATAT
TGTTATCTTGACCCCTTAATGGGAGGGAAGATAGCGGTAGCAGAAGCGGCCAGAAATTTA
TCTTGTAAAGGAGCTTTGCCTCGAGCGGTAACTGATTGTTTAAATTTTGGAAATCCTGAA
AAAGAAGCTATCTACTGGCAATTAGAAGAAGCTATTAAAGGGATAAGTGAAGCCTGTCGA
GTATTACAGACCCCGGTCATAAGTGGGAACGTAAGCTTATATAATGAAAGCAAAGGAGAA
GCCATTTATCCTACACCGGTTATCGGGATGGTGGGGATTATCGAAGATTATAACCATATC
TGTTCTACGGAATTTAAAAATTATAATGATTTAATAGTGCTTTTAGGAGAAAATAAAGAA
GAATTGGGTGGAAGTGAATATTTAAAAGTTATTCATAATTTAGAAAAAGGGATACCCCCC
CAGATTGATTTGTTGAAAGAACAGGCAGTTCAAAATGTATGCCGAGAGGTAATTAAGAAG
GAATTGGTTTCTTCAGCTCATGATTGTTCAGAAGGCGGATTGGCTATAGCCCTGGCAGAG
AGTTGTATCAAAGGGGGAAAAGGAGCGAAAATAGAAATTAAAGACAAAATAAGGAGCGAT
GCCTTATTATTCGGAGAAAGCCAGTCTCGCATCATTGTATCTCTCAATCCGAAAAATCTA
TCTTCATTAGAGGAGATAGCCGATAAATATCAGGTTCCTCTTTTGGTCTTAGGTTCTGTG
GAGGGGGAAGTATTGAATATTAACCGGTTAATTAGTGTAAAAGTAGAGCAACTAGAAAAA
GTTTGGAGAGGCATAAAATAATGCATGAGGAATGTGGAGTTTTTGGAATTTTTAATAAAG
AAAAAGGTTCCTTAGATGTAGCTAAATTGACTTATTTTGGCCTTTATGCCCTTCAACATC
GGGGGCAGGAGAGTGCCGGGATTGCAGTATCTGATGGAAAAAAGCTCTTAATTTATAAAG
ATTTAGGGTTAGTATCTGAAGTATTTAATAAAGAAAAGCTAAAGACTTTACAGGGTAATT
GTGCCATCGGCCATGTAAGATATTCTACCACAGGTGCTAATATTTGGGAAAATAGCCAAC
CTCTTTTAAAGAATTATAAAGGAGGAACTTTCTCTTTAGCTCATAATGGTAATCTGGTAA
ATCAGGCAGACTTAAAGGCAAAATTAAAAGAAAAAGCTGTTCAAATTTATTCCTCGACAG
ATAGTGAGATAATATGTAATTTAATAAAAACAACTTCCGAAGAGAGTATTGAAAAAAATA
TTGAAATTGTGGCTGCCCAATTAAAAGGGGCTTTTTCTTTAGTGATAATGACTGAAGATA
AATTAATCGGGTTAAAAGATTCTTTCGGTTTTCATCCTCTCGCCCTGGGAAAATTAGGAG
ATTCTTATGTTTTTGCTTCCGAGACCTGTGCATTTAATCTTATGGGTGCCGAATTTGTTC
GGGAAGTGGAACCGGGAGAGATGGTAATAATTGATAAAGAAGGAGTGAGATCAATCAGAG
TTTTGCCTGATAACAGGAAAGCTCTTTGTATTTTTGAATTTGTCTATTTTGCCCGTCCGG
ATAGTAATATATGCGGGGAAAATGTAGCTTTAAGCCGGCAAAAAATGGGTCGAAGACTGG
CCCTGGAATATCCGGTGCAAGCAGATATAGTAGTTCCCGTACCGGACTCAGGAATTTCTG
CAGCTATCGGTTATGCAGCCCAATCAGGCATTCCTTATGAAGAAGGATTAATTAAAAACC
GTTATATTGGAAGAACTTTTATCCAGCCCGAACAATTAATTCGGGATTTTGGAGTTAAAA
TAAAACTCTCCCCTATCAAAGAAATAATAAAGGGTAAGAGAGTGATATTAATAGATGATT
CTATTGTTCGGGGGACTACCAGCCGAAAGATTGTAAACTTAGTAAGGGATGCGGGAGCTC
GTGAAGTTCATGTTCGGATAAGTTCACCGCCTATTTATTTCTCCTGTTTCTATGGAATAG
ATACACCAAAAAGAGAACATTTGTGGGCTTCAAACCATAACATAGAAGAGACAGAAAAAT
GGATAGGAGCAGACAGTTTGGGTTATTTGAGCATAGAAGGGTTATGCAGTGTTTTTGATA
AAATCCTTGCTGATGATTTTTGTTTAGCCTGTTTTGACGGGAAGTATCCGACGTAAAATT
AGTTAGTTGGTTAAATGGTTACTTGGTTAACTAGTTGAAAAGATGAGAATATTGAACCAA
CTAACTAACCAAGTTGACCGGTGAACTAAAAAAAGAAGAGGAACTAGTTAAATGGGAAAA
TCCTATAAAGACGCTGGCGTGAATATCGACCTGGCTAATCAAATAGTTAATGAGATAAAA
CCACTAATTAGCAAAACTTCTATCCCCGGAGTATTGGGTGGTATAGGTAATTTTGGCGGA
TTATTTTCTTTAACCGGGCAAAATTACAAAGAACCGGTATTGGTTTCCGGCACTGATGGA
GTGGGGACTAAATTAAAAATTGCCTTTACTCTAAATAAACATAATACTGTGGGAATAGAT
TTAGTGGCAATGTCGGTGAATGATATCATTACCTGTGGGGCGAAACCTTTATTTTTTTTG
GATTATATCTCTATTGGTAAACTGTCAGAAGAAGTAGTTGTCAATCTTATAAAAGGAATT
ACCGAAGGATGTAAAATGGCAAACTGTGCTTTACTGGGCGGGGAGACTGCCGAGATGCCC
GGATTTTATCCGGAAGGAGAATATGATTTAGCCGGTTTTGCTGTAGGAATAGTAGAAAAA
AGTAAAATAATAGACGGCGAGGAGATTAAAGAAGGCGATTCGGTTATAGGTATTGCTTCT
AATGGATTACACAGTAACGGTTTTTCTTTAGTTAGGAAAGTTTTGTTGGCTGTTCCTTCC
TTAAAGAAAACTTTAGGAGAGGAATTACTTGCTCCTACCCGAATCTACGTAAAACCAGTT
TTATATTTGTTAGAAAAATATAAAATTTTAGGAATAGCTCACATCACCGGAGGAGGGATA
GTGGAAAATATTCCTCGTATTTTACCTGAAGGAGTTTCAGTCCAGATTAATCAAAAAAGC
TGGACCAAACCTCCTATCTTTTCTTTAATTCAAAAAGAAGGAAAAATTTCTGATGAGGAA
ATGTATCGGACTTTTAACATGGGAATCGGAATGGCGCTAGTTGTTAGGACAGATAAAACT
GAACAGATAATTAACGAACTTAAAATGATAAGATATGATTCTTACATCATCGGCAAAGTT
ATAAAAGGGAATAAACAGATAATTATTGGGTAATGACAAATCTGGTGCCAGGCACCTTTT
GTTTCATTTATCGGAGGATTAAGACCATGCTAAATATTGGAGTATTAGTTTCAGGAAGAG
GGACTAATTTGCAAGTCATAATTGAGGCTATCGAAGAAGGTAAAATTGAAGGAAGAATCA
GTATTGTAATCAGTGATAATCCTGATGCTTATGCACTTAAAAGAGCAAAACGATATAATA
TTGAAACCCAGTATATTAACTTTAAGGAATTTAAAACTCGAGAAGATTATGATAAAAAAA
TTATAAAGAGCTTAAAAGAAAAAGAAATCGAGCTGGTGGTTTTAGCTGGTTATATGAGGA
TCTTAAGTTCTTATTTTATCAGAACTTATAGGAATAAGATAATGAATATTCATCCTGCCT
TACTTCCTTCTTTTCCAGGATTAGAAGCTCAAAGTCAAGCGGTAAATTATGGAGTTAAAA
TCTCTGGTTGCACTGTCCACTTTGTTGATGAAGGAATAGACTCGGGCCCCATTATTCTAC
AAAAAGCAGTAGAAGTAAAAGATGATGATACCGAAGAATCTTTGGCGGAGAGAATTTTAA
AAGAGGAACATAAGATTTATCCTCAGGCAATTCAATTATTTTCTCAAGGTAGATTAATTA
TAAAGGGTAGAAAAGTTTTTATTAAAAAGAGGTAAATTTAAGATGAAAGTATTGGTAATA
GGAAGTGGTGGTAGAGAGCATACTCTAATATGGAAAATTGCTCAAAGCCCGAAAGTTTCA
AAAATATATTGTACCCCCGGTAATGCCGGGATTTCTCGTTTAGCTCAATGTATAAATATA
GGCGTAGATAAGATAAAAGAATTAACTGATTTTGCCCGGGAAGAAAAAATTGATTTGACC
ATAGTGGGACCTGAATTACCTTTATCCGGGGGGATTGTAAATGAATTTAACAGATTGGAT
TTAAAGATATTTGGTCCTAGCCGAGAGGCTACCAAGATTGAATCAAGTAAAGTCTTTTCT
AAATATTTAATGAAAAAGTATAATATTCCTACAGCTAATTACGAGGTCTTTCAAAATAGT
GAAGAGGCACTCGATTATATAAAACAACAGACTTTTCCTTTAGTAATAAAGGCAGATGGA
TTGGCTGCCGGCAAAGGAGTATTTATTGTAAAAAATCTCGATCAGGCTGGAGATGCTTTA
AATACACTGATGAAGAAAAAAACATTTGGAGAAGCGGGTAGGCAGATAGTAATAGAGGAG
TTTTTAAAGGGAGAAGAAGTATCGATTTTGGCATTTTGTGATGGCAAAACTGTTGTACCA
ATGGTTTCATCTCAAGACCATAAAAAGATATTTGATAATGACCAGGGACCTAATACCGGA
GGGATGGGGGCTTATTCTCCTGTACCTTTTTATACTACTGAGATTAAAGAGAAGGTTTGT
AGAGAAATTTTAAAACCTACTGTAAAAGGTTTACAGAATGAGGGGAAAGAATACAAAGGA
GTACTTTATGCCGGATTGATATTAACCAAAGAAGGACCTAAGGTCTTAGAATTTAATGCT
CGTTTCGGTGACCCGGAAACTCAAGTTGTATTGCCGAGATTAAAAACAGATTTAATAGAT
ATACTAAATGCAGTAATTGAAGGGTCTCTTCATGAAATAAATATTGAATGGAAGAATAAT
TCTGTAGTATGTGTGGTGGTCACTTCCGGTGGATATCCGGGTAAATACCAAAAAGACAAA
GTTATTAGCGGTTTGGAAAGATTGAAAAAGATGGAAGATGTGATCGCCTTTCATGCCGGT
ACTAAATTTCAAGAAGATAAGATCGTAACTTCAGGAGGAAGAGTCCTGGGGATTACCGCC
TGTGATGATACTGTATCTAAAGCTAAAGAGAGGGCATATAAGGGAGTAAAAGAAATTTAT
TTTGAAGATATATATTACCGAAATGATATTGGTGCCAAAGCCATAAAATAATTACCTAAT
TCTGTCATTCCCGCCTGTCTGCCGTGTTCCCGCACAGGCAGACGAAAGCGGGAATCCAGA
GGAATGACACCAAAAAAAGAAACTGAACCAATAAATAGACTGCTACAAAATAAAATAATT
ATAAAGTTATAGGATAATGGATAATATTTATATTCCATATTAATAACTAAAACAAGGAAG
GAGAAGAAAAAAATGACCAAAATAAAACGAGCTTTAGTTAGTGTATCTGATAAAGAAGGA
ATTATTGATTTTGCTAAAGGATTGGAAGAGTTAGGTATTGAAATAATATCTACCGGCGGG
ACTGCTCGATTACTCCAGGAAGCAAAGATTAAAGTAAAATTAATCTCTGAAGTAACTGGT
TTTCCGGAGATATTGGAAGGAAGAGTTAAAACTTTGCATCCCCTTATCTTTGGAGGGATA
TTGGCCAAGAGAGAAGACCCTCTTCATCAGAAAGAGATAAAAGAACAAGAGATAGAACAG
ATAGATTTGGTAGTGGTAAATCTATATCCTTTTGAAAAAACTGTTTCCCAAAAGGAAGTA
GAATTAGATGAAGCTATTGAAAATATCGATATTGGCGGACCCTCTTTGTTAAGGGCGGCA
GCCAAAAATTATCAAGATGTAGCTGTAGTAATAAATCCTCAGGATTATCCGATAATTTTA
GAGGAATTAGAGAAAAATCAGGGAGAAATATCTTTAGATACTAAAAAGAGATTAGCGACA
GAGGTATTTGAACATACTTCATTCTATGATGGAATTATTAACCATTATTTAAGAAAAAAT
TTACTTAAAGAATCAACTTCTTTCCCCCAGATTCTAAATTTACTGGGCAAAAAAGTTTCG
GACTTGCGTTATGGAGAAAATCCCCATCAATCTGCTTCTTTCTACAAAGAAGTGTTGGTA
AAAGAGGCCAATCTGGGAGATGCGGTACAGTTAGGTGGAAAAGAATTATCTTTTAATAAT
TTAGTAGATTTAGGAGCGGTTTTGGAGATGGTTAAAGATTTTCAGGAACCTACTGTTGTC
TTTGTAAAACATACTAATCCCTGTGGATTAGCTTCCGCAGAAACTATTCAAGAAGCCTAT
CAGAAGGCTTATGAAGGCGACCCTTTATCTGCTTATGGGAGTATTATTGGAATTAATAGA
ATAGTTGATGAATCACTGGCTAATTTGATCAATGAGACCACCTTTGTAGAAGCAATACTG
GCTCCCGATTTTGAAGATAAGGCCCTAAATATCTTAAGGCAGAAAAAGAATCGCCGTCTG
ATAAAAGTGGGAGATTTAAAAAGTAGAGATGTTCAAATAAAAGATATTAAAAAAATACCC
GGTGGATTTCTAGTTCAAGATAGAAACATAAAAGAGATCACTACAAAAGACCTGAAAGTA
GTAACCAATAGAAAACCTAACCAGGAAGAATTAGAAGAGCTTTTATTTGCCTGGAAGGTA
GCCAAACAGGTAAAATCAAATGCCATCGTTTTAACCAAAAATAAGCAGACAATAGGTGTT
GGTGCCGGACAAATGAGCCGGGTAGATTCTGTAAAGATTGCTATTATGAAATCAAAAGGG
CGTTCCCAGGGTTCCTATCTTGCTTCTGATGCCTTCTTCCCTTTTAGGGATGGGGTAAAT
GAGGCAGCTAAAGCGGGCATAACCGCCATTATTCAGCCCGGTGGATCAAAGAGAGATGAG
GAAGTTATAGAAGCCGCTAACGAACATAATCTGGCTATGGTCTTTACCGGTACAAGATGT
TTTAAACATTAATTTTAACCTTCCCTCTCTCTGTCATTGCGAGCTTTCGGAAGAAAGCGC
GGCAATCTCCATTTCCCATATAAAAAACAATAGCTAATAACTTTTAAAAAAACTTTTCCA
AAAAAGAAGGACTTTTAATATTTATATAGTATAATAATAAATAGACTTTCATTTAAATCT
ATAAGGAGAACTTAATGCCGGAAAAAAATGAAATAATAATTTACACTACTCCGGATGGCA
AAGAAACTTTTGAAGTCAATTTAAAAAAAGACACTGTCTGGCTTTCTCAAAAGCAGATGG
CAGAATTATTTGAAAAAAATACTGATACTATCGGGTTACATATAAAAAATATTTTTTCCA
CCAAAGAATTAAACGAAAACTCAACTACCGAGAAATACTCGGTAGTTCAAATAGAAGGCA
ACAGAAAAGTAGAGCGTAAAATTAAATTTTATAATCTAGACATAATCATCTCCGTCGGTT
ACCGTGTTAATTCCAAACGCGGCACCCAATTCCGCATCTGGGCAACCAATGTCTTAAAAC
AGCACCTCATAAACGGTTATACCGTCAATGAAAAGAGAATCCGCGAAGATAGGAATAAGC
TAAAAGAACTGCAAAAAACATTAAAAATAACAGAAAGGCTCTTACAGCGCAAAGCCCTGG
ATTCCAGGGAAGCTACCGGCCTGTTAAAAGTCATTCTTGATTATCAAAAAGCCCTGCATT
TGCTCGATAAATACGATTTCCAAAAATTAGAAATAAATAAAGTTACCACAAAAGAAAGAT
TCAAAATTAACCTGCAAAAAGTTCGCCAGCAATTAAATCAACTGAAAAACCATTACCCCA
CAGGACTATTCGGCTTAGAAAAAGACCAATCTTTTTCTGGCTCTATAGGAGCGATCTATC
AAAGTTTTGACGGAAAAGACCTTTATCCCAGCATAGAAGAAAAAGCTGCCCATCTCTTAT
ACTTTGTGGTCAAGAATCATTCTTTTATAGATGGAAATAAACGAATTGCCGCATCCCTCT
TCCTCTGGTTTTTAAATGAGAATGGTATTTTATATAATGAAGACGGCAGTAAGCGTCTTG
CTGACAATGCCTTGGTAGCTTAACTTTATTAATTGCTGAAAGCAAAGCAGAAGAAAAAGA
TACGATGGTCAAAGTCATCGTCAATTTAATCAATAAAAACAATTAAAAAGTAGCAGAGCT
TGAATTTGATAATTTCTTTACAGTTACCTTTAAAAAAACTTTTCCAAAAAAGAAGGATTT
TTAAAACCCTATGTCGAATATAAAATTATAATAGTTTATATAAATAAAAATATCTTTACT
CAAGATTATTTATCTTTTGCTCTTAATTATTTTTTAATAGGAGAAAAATAAAATAAATAA
AATTGCAGGATTGATAAATACTTTTATAATTCTTAAATCTAATTCAAGCATTAAAATAAG
AAATACAGAATCTACCATATTAGAGCAATTAACATCTCTAATGAAACCTTTCGAAATGCC
TACCAATTTCTTTCTCTTCAATTATACAGGTAAAACTTGGCCCATTTCCTTCTCTATAAA
TACAAACTAAATTTACTAAAATATAAAAATATTAGGTCTAATATTAAAATAATCGATCAG
GATTGTTAATGTAAATAAGCCTATATTGATAGATAAAGAGGAAGACTGAAGGGGGGGTGA
AAAATAATAAATAAATATAGTAAAAATAGGAAAATCTTTTTAGGAGGTTTTATATGATAG
AAGCGATAAGAAATATTGGGGAATATGCGCTTGGAAAAGAAGAAAAAAACGTTGATAATC
CTTTAGAAATTTTAATAGATAATCCTGCAAATAAAAACACTAAAAATATTTTATTCATTC
TTTTGGATGAAGAAAATAGGGAGTTTAAATATCATGGTATAGAAACTGAGGAATATTCAA
AAGATAAATTGGAAAATTATTTATACAAAAAGGGTACTTCTAGGGGTACAGATATTACTC
CAACCGTTATGATAACTACTCCAGAAAAAACCTTTAATAATAAAATTTTAAACTGGTTTA
AAAACTATAATTCTGATAAAAATAATAAAAATGAGATGTTGCAAAATATTTATCTCTGCA
TTAAAGAGAATAAAGAAAAAATACTACAAGACTTAAAAGAAAAATCAGATATAGAAAATA
ATATTATAAGTTTTAAAATTAACGAAAAATATTTGGGTGATTTTGAAATATTTCGAAAAA
TATTAGTAAATAAAGCTTCAGAAAATTTCTATAACAAGTTTGGGAAAATATCTAAATCAG
AAAATAAATTATGCTCGATTTGTAAAAAAAATAATACCGAGGTTTATGGTTTTGTAAGCA
CTTTTAATTTTTATACTGTAGATAAGAAGGGATTTGTTAGCGGGGGTTTTAAGCAGAGAG
ATGCATGGAAAAATTATCCGGTATGCCTTAACTGTGCTTTAACTTTAGAGAGGGGTAAGA
AATATTTAGAAGAAAATTTGAATTTTAATTTTTACGGCTTTAGGTATTTATTAATTCCGA
AATTTATAAAAGGAGTAAAGAAAGATATTCAAAAAGATATTTTTAAGAAGATAGAACTTC
AAAAAGATCCACGATTTAGAAAAAAAGAAATAAAAAATTTAACTAATGATGAAAATGAAG
CATTAGAAACAATGAGCGAGCAAGGAAATTACCTAAATAATAATTTTTTATTCTATAGTG
CTCCCAAGGGTTTCAATGGGGCAGTCTTTAATATATTGCTGTACATTGAAGATATTCTTC
CATCTCGCTTAAAACAATTATTTGAAGCTAAAAATGTGGTTGATCAAGAAGAAATTTTTC
AAAATTGCGAAATAGATATTTATCGGGATAGAAAAAAAATTGGCAAAGGTCCGTTAGAGT
TTAATTTTGGAATATTGCGAACTTTTTTCCCAAGAATAACTAATAATAGAACATTTAATA
AATATTTCCTGGATATTACCAATAAAATATTTACCAAAAAACCGGTAGAATACGATTTCT
TGCTTAATTTTATAGTAAAAAAAATAAGAGACGATTTTATGCAGAATTATCCTACTAAAA
TTGATACCCTGAAAGCCTTTATGTTGTTAAATTATTTGAATGAATTAAACATATTAAAAT
ATAAAAAGGAGGAATCAACAAAAATGGAAAAATCAATTTTACCCAAAGAAATAGGAGGCG
AAATCAAAGAGAAAACTGAAGTTTTTTTTGATAAATTTTCTAATTTTTTTGATAGTGATA
TCAAGAAGGCAATATTTTTAGAAGGAGTACTCGCTCAATTTTTACTGAATATTCAATATC
AAGAGAGAAAAGCTAATCCTTTTAGAATAAAATTAAAAGGATTAAAATTAGATGAAAAAC
AAATTAGAAAACTCTTACCGGAAATACAGAACAAATTAGAAGAATATGGAAAAAATTATT
ATCGAGATTTAGAATCAATCATTTCTAATTATTTTGTTTCATCAGGAAATGATTGGAATG
TTAGTAATGATGAGATTAGTTTTTATTTTGTATTAGGAATGAATCTATCCGATGTATTTA
AAAAAGAAAAAAATAATGGAGGTAAAGAAGATGAGTGAAATAATAAAAAACAGGTCGGAA
ATTGTATTTCTCTATGATATTAAGGATGCTAATCCTAATGGAGATCCTTTAGACGAAAAC
AAACCGCGTATAGATGAGGAAACAGCAATAAATATTGTAACTGATGTTCGACTAAAAAGA
ACCATTCGGGATTATTTATATAATTTTAAGGGAGAAGAAATATTTGTTCGAGAAATTGCG
GACGAAAATGGAATAATTCAAGATGCCAAACAGAGAGCAAATAATTTTTTGGAGAAAGAT
GATTTAAAAGGGGATAGTTTTAATAAACAAAAAGAAGCTATTAAAAAAGCAATACTTAAT
AAATGTATAGATGTGCGCTTATTCGGGGCTACCATTCCTCTTGATATATCGGTAAAAGAA
GGCAATAAAGTGAAAAATGTTACTGGTTCTATTACTTTGACTGGGCCAGTGCAATTTAGA
ATGGGTCGCTCTCTTCATAAAGTAGAATTAAAACATATTAAAGGAACTGGAGCTTTTGCT
GGTGGCAAAGATAAAAGACAAAAGACTTTTAGAGAAGAAGATATTCTCCCTTATTCTTTA
ATTTCTTTTTATGGGATTATTAACGAAAATGCTGCTCAGCATACACAACTAAGCGAAGAT
GATATTTCACTTTTGTTAGAAAGTATGTGGAATGGAACTAAGAATTTAATTTCTCGAAGT
AAAGTCGGGCAGATGCCTCGCTTGCTTTTAAAAGTAAATTATAAAGAAGAAAATTATCAT
CTCGGAGATTTGGATAAACTGATTAAAATAAAAGATATTAAAAATATAGCAGAGGAAAAG
ATTCGTGATATTGGTGAAATAGAATTAGATACCAGTGAATTAGTAGAAATATTAAATAGC
AATAAAGAAAAAATTGAAAGTGTTGACTTAAAAATTGAAGAGAGGGTTAAGATTAATTTA
GAGAAATTAGATGCAACAATAAAAATAAATAACCTTGTCTTGTAATGATAAAAAGGGGAT
TTAGAAAATGGATAAAATGTTAGTTTTTAATGTATGGGGAGATTACGCCCATTTTAGAAG
ATTTTATACTACTACCTCTCCCCTTTCTTTTCCCATTCCTCCCCGAACCGCTTTGTGTGG
TCTGATAGGGGCAATAATTGGTTTAGAAAAAGAAGATAATGATTATTTAAAATATTTCTC
TACCGAGTTCGCTAATATTGCTTTAAGATTACTTAACCCTATCAAAAAAACTGTAATTGC
CGAAAATTTAATAAATACTAAAAATGCTCGTGGTCCGGGAATGAATTTAATTGTTAATAG
GACTCAAATAAGATTCGAATTTTTAAAAAATCAAAAATACAGAATATATTTTTGCTATCC
TGATAAAGAAGGTAATCTATATCAGAAGTTAAAGTATAATTTAACTAATCATAAAACGAA
ATATACTCCCTGTTTAGGGTTAAGCGAAAATATTGCGAATTTTGAATTCGTAGGGGAGTT
TGAAATTAAAAAACTTCCTCTTTCTGATGCTTATGTTCCTATTAATACAGTAATTCCTTC
GCAGAAAATATCACCGGATAGTGGTATATATTTTGAACGAGAGGGAGAGTATTTTTCAAT
AAGAATTCCGGTTGAATTAAATGCTAAAAGGGTAGTCACTAAATATAGTGATATTATCTT
TGATAGAAACGGAAGGCCGATAAGAACTAAATTAATAGAACCGTATACAATTATTAACTA
TCCAGATGGAAGGAGTGAAAATATTGTCTTCATTGAGTAAAGTGTATTCTCATCCGGATA
AATTATTGGTAGATCATTTACAAAAAGTAGGAGATTTATGTAGGCAAAATTTATCTCTTA
AAAAATTAAATCTAGATGGTTATATTGATTTTAATATTCTTAAAGATATTTTTTATTTAG
TTGGAGTGGCTCATGATTTTGGAAAAGCTACGACTTATTTTCAAGAATATTTAAAAGAAA
AAAATGAGTCCAAAAAAATGGAGATGAAAAATAAGGTAGAGATTCATCACTCCCTTATTT
CTGCTTTATTTACTTACTATGTGGTAAAGGAATATTTGTTAACCAAAGATTTATTATCTG
GAAGATATTATCAGTATCTTCCTGTAATTAGTTTTTTAGTAGTCAAAAGGCATCATGGTA
ATTTAGATGATGCCTTAGACGAAGTTATTCTTGATTCCAGAGATGATAAAATTTTAGAGA
AACAGGTTAATGCTGTTGATTTTAAAATAATTAATAATATTTACAATAAGTTTTTTTCTA
AAATTGATTTTAAATTTGATTATAATTTATTTCGAGACAATATTTTAAATGCTAAACCTA
TTTATATTTATAACGAAATTGATAGATATGAAAAAAATTACATAAGAGATTTAAACCATC
AAGAAAAAAAATTAATTACTTACTTTGATGAAGAAGACACACTTTTTTATTATTTTATAA
CTATGCTTTTATATTCTTTACTTTTGGATGCGGATAAAACCGATGCAGCTAATTTGCAAG
AAATAAAAAGAATTAAAATAGATAAAGATATTGTTGATAATTATAAATTACATTTATTTA
AGGATATTAATAAAAAGAAAAAAGAGATAAACAAAATTAGAAATGAAATTTATAACGAAA
CTATAAGCAGTTTGGGAAGATTAAACTTAGAAAAAGACAAAATATTATCTCTAAATGTCC
CTACCGGTACAGGTAAAACTCTTGCTTCTTTATCTTTCGCTTTAAAATTAAAGGCAAAAA
TAGAACAGGAAAAAAAATATAAACCAAGAATTATTTATTCTTTGCCCTATTTAAGTATTA
TTGATCAGAATTTTGCGATTTTCGAGGATGTCTTTAAATTTTCTTTAAAAGGGAAAACTT
CCAATTCAAACTTATTATTAAAACATCATCATCTTTCAGATATAAATTATACAGCATCGA
ATATAGGGAAAGAAGAATTTGAGAATGTATCTCCAAAAGATATAGGTAAAGATTTATTAT
TAATTGAGGGCTGGAACTCGGAAGTTATTGTTACTACTTTTTTCCAATTTTTTTATAGTC
TAATCTCTAATAGAAATAAATCTATTCGGAAATTTCATAATATAGTAAATAGTATTGTTA
TCTTAGATGAAATTCAAGCAATCCCTCATTGCTATTGGTTGTTGTTAAATAAAATAATTC
ATTTCTTAGCTGAAAAATTTAATATATATTTTATCTTAGTAACCGCAACCCAACCTTTAC
TTTTTGACGAGAAAGAAAAAGAAATAAAACCTTTAATAAAAGATAAGGAAAAATATTTTA
AAGCCTTAAATAGGGTTAATTTGGAATACAATCCAGAGCCACTCTCATTAAATGATTTTC
AAGAAATATTAGAAGAAAATCTATGCAATAACCCAAATAAAGATTTTTTAATTGTTTTGA
ATACTATAAATTCTTCCCTCGAAATATATAACTTTATTTGCCAATTAGAATTAGAAGATA
CTGAAATATATTACCTTTCTACCAATGTAATTCCCAAAGAAAGATTAAGAAGAATTAAGA
AAAGCAGAGAAAAAACTAAAAAGCGAAAAATTATAATTAGCACTCAATTAATTGAAGCCG
GGGTGGATTTGGATGTAGATATTGTCTATCGTGATTTTGCTCCCCTTGATTCGATTAATC
AGGTGGCAGGAAGGTGTAACCGAAATTTTAGTCAAAATAAGGGATTAATAAAATTATTTA
TCCTAAAAGAAGAAGAGAAAAAGAAAGAATATTATCGCTATATCTATGATAGTTTTATTA
TTTCTAAAACTAAAGATGTTTTAAGAGAAGCAAGCAAAAAACAAATAGAAGAAAAAGATT
TTTTATCTTTAAATAATTTATATTTTGACAAGGTAAACCAAGGCAAAGCAGATGACAAAG
CTAAAGAAATTTTAGAAGAAGTTAAAAAATTAAATTTTGGGGAGTTAAACAAATTTAAAC
TTATTAAAGATACTTATAAAAAGATAGATATTTTTGTAGAAGTAGATAAAAAAGGCAAGG
AAATATATCAAAAATATAAGGACTTATATTTAATAAAAGATTTATTTAAACGTAAGAATG
AATTCTTAAAGATTAAAAAGAATTTTTATGATTATGTTATCTCTGTCCCTTATAATTATG
CTGCCGATTTTGTTACCGAGGATAAAGGTATGGGACATATTTCTCTGGAAGAGATAAAGC
AAAATAATTATTATGACCCAGAGACTGGTTTTAAAAGAGAAGAAAAATCAGGGGGAGGGA
CATTAATTTACTAAATGGGTGTTAAGATGAAAGTAAAAACGATGTTATTAAAAATGGAAT
CTGACCAACCGATAAAAGAAGATTCGGCTAAATTACGGGGATTTTTTGCCCGTAAATTTA
ATGGCTATCTGTTATTGCATAATCATTTAGGCAATAATAAATTTCTTTATCAGTATCCTC
GAATACAATACAAAACTGTCAATCATGCAAAGATGATTTTAGGACTGGTTGAAGGTGTAG
ATGTATTGCAAAGTATCTATAATCAATATGATCAAATAGTATTAGACGGACATGCTTATC
AAATATTTAGTAAAGAAATTTCTCTAAAGATGGAAGATTTTGGAATTGCTTCTGAAAATA
TAAAATACAAGTTTCTTACTCCCTGGTTTGCTTTGAATGAAGAAAATTATCAGAGATATA
AAAATTATAATTATGCTGAACGAACTGACCAATTAAAAAGTATTTTAATTCGTAATATCA
TGGCCATATCTAAAACTTTCCAGTATTTTATTGACTCTAAAATAATAGTAAATACCAAAT
TAAAAGAAACTTCAATAAAATTTAAAGGGAAAGATGTGATAGGTTTTTTGGGCACTTTCC
AGGTAAATTTTAACCTTCCTGATTATATCGGCCTGGGCAAATCAGTCTCACGAGGATTTG
GCACAATTAAAAAAAATAATTAAAAAGGGTAAATTATGCAATTAGTCATAAATTCCAGAG
GTTCTTATTTACGAAAAAAGAATAATTGTTTTTTAATTAAAAATGAAGATAAAGTTTTTG
AAATTTCTGTTAAAAAAGTCGATAGTATTTTAATTACAACCAGTGCTTACTTTTCAACAG
ATGCAGTTAAATTTGCTGTTGATAACAATATTGATATTATATTTTTAGATCATTTTGGTA
ATCCCTATGGTAGAGTCTGGCATTCTAAATTGGGGAGCACAACTCTAATAAGAAGAAAAC
AATTAGAATCTTCTACCGGAGAAAAAGGCCTAAACTTAGCCAAAGAATGGGTAATTTGTA
AAATAGAAAACAAAATTGACTTTTTGAAAAATTTAGTAAACTCTCGCCCCAATAAAGAAA
AAGCTATTAATGAATGTGTAATTTCTTTAAAGAAAAAAATATATATGCTGCAAAAAATGA
AAGGTTCTTTGGAAGAAAAAAGAAATAGTATTATGGCCATAGAAGGGATGGCGGCTAAAG
AATATTTTGAAGTTTTGAATCATATTATACCGGAACGATTTAAATTTAATGGTAGGAGCA
GAAACCCGGCTAAAGACGAATTCAATTGTCTGCTTAATTACGGTTATGGAGTACTTTATT
CTATGGTAGAGAAAGGGTGTATTCTTTCTGGACTGGATCCTTATCTGGGTTTTATCCATA
CAGATAATTATAATAAGAAATCCTTAGTCTTTGACCTTATCGAGATGTTTAGAATATTAG
TCGATAAGACTGTAGTCTATTTATTCAGTAAAAGAAAAGTCAAAAAAGAATATTTCGACC
AAATAAAAAATGGGCTTTCTTTAAATCAAGAAGGAAAAGTAGTTTTGATGAGTGCATTAA
ATGAGACTCTGGAGAAAAAGGTCAGATACAGAGGAAGAAATATTAAAAATAGAAATATAA
TTCAATTTGAATGTCACAGGATTGCCAATAATCTATTAAAACAGAAATGAGCCAAAGTAT
AATGTTAGTATGGGTTATATATGATATTACAAAAAATAAAACCAGAGGTAGAATAGCAAT
CTACTGTAAAGGATATGGACTTTACCGGGTTCAAAAGAGCGTATTTTTAGGAACCCTAAA
TAAAAATGAGATAGATGAACTATCTTTACAGTGTGACAAGATTATTAATAAAAAAGAAGA
TTCCGTATATATTTTTCCAATGTGTGATGAAGATTTTAAAAAAGTAAAACTTTTAGGCCA
GGCTTTTGATAAAAAGATGGTAAAAGATGAAGTGATTGCCAAGCTTTTTTAGAGGTTCAA
TAAAATGGAGGAGATTGTAAAAGAGGGGGTTTATATTACTCCTTCAGAGGTAATAGAATA
TTTATATTGTCCGAGATTTATATATTTTATGAATTGCCTTTCTATCCCTCAACACGAAGA
ACAAAGATATAAAGTATTAGCTGGAAGAGAAATTCATGAAAAGAAAGCTAAAATAAATAA
AGATTATTTAAGAAAAAAATTAAATTGCAATAAAAGAGAAATAAATGTTTATTTAGCTTC
TGATAAAAACCATTTAAAAGGGATTATTGATGAAGTTTTATTTTTAAAAGACGGAACTGC
TGCTCCACTTGATTATAAATTTGCAGAATACAAGGAAAGATTATTTCGTACTCATAAGGT
CCAATCAACTCTCTATGCTATTTTGATTAAAGAAAATTATCAAGTGGGAGTAAATCGAGG
CTATATCTGTTATACAAGAAGCAAAAATATAATTAAAACAATAGATTTTAAAGAAAGTAA
TTTTAGAATAGCAGTAGAAATAATTGATAAAGTATTAAAGATAATTCAGGCTGGCTATTA
CCCTAATAGTACCAAATATTCCTCTAAATGTATTGATTGTTGTTACAAAAATATTTGCGT
TTAAGAAGGCAAAACAATGAAAGTCCTATATGATAAGAGTTTGCAACTACAAAAAGTATG
TAAAGAGTCTCAAAAAATAATCTATTTTAAAGAAAAATTTATTAAAATATGCAAATATAA
CTATAGTAAATATTCAGGAAGTTGTTGTATTAATTAGCTTTTAAGATATGAACTGGTTGA
AGAGGAACATCCATTAAAACAAGGATTGAAACGATTTACGGGAATAAGCGGAGGGCTAAC
GGTAATGTTGAAGAGGAACATCCATTAAAACAAGGATTGAAACTTCCTCCTCATCAAATA
ATATTATTTTGCCTTTTAGGGTTGAAGAGGAACATCCATTAAAACAAGGATTGAAACAAG
GAGAGAAAGCAATGAAAAAAAGAATAGTGAAAATTTGAAGAGGAACATCCATTAAAACAA
GGATTGAAACTATCAATTAAATGAAAGACAAGAAAAGGTATTCTCGTTGAAGAGGAACAT
CCATTAAAACAAGGATTGAAACAAGACCTTCCTTTCGAGTCCATTCTCCACCTGCTCCTG
TTGAAGAGGAACATCCATTAAAACAAGGATTGAAACTTAATATTATTAATATTAGTATTG
GAGGATTCTGGGTTGAAGAGGAACATCCATTAAAACAAGGATTGAAACCATCCTTGACAA
TCGCTTTTTGTGCATATTCCTTTATGTTGAAGAGGAACATCCATTAAAACAAGGATTGAA
ACTTTAAAGAGCGAGGCGATTTGGCAGCACAGGCAGAGTTGAAGAGGAACATCCATTAAA
ACAAGGATTGAAACATTTCTATTTGAATACTTTCGCTTTCCAGGTTGTGTTGAAGAGGAA
CATCCATTAAAACAAGGATTGAAACATTGCAATAGTAAAGTCTCCCCAAGAATTTTCACC
TGTTGAAGAGGAACATCCATTAAAACAAGGATTGAAACAGGCTCTAAAGGTTGAGGCCGA
AGAACACGCAGGGGGTTGAAGAGGAACATCCATTAAAACAAGGATTGAAACCTATCACTG
TAACAGGAGCAGCTTTGGGAGATTTTGGTTGAAGAGGAACATCCATTAAAACAAGGATTG
AAACAGAGTGCTTTGATTAACGTATTAACCCATCAGAGTTGAAGAGGAACATCCATTAAA
ACAAGGATTGAAACCGGATATTCTTTTCAAGCTCATCATTATCCATAAAGTTGAAGAGGA
ACATCCATTAAAACAAGGATTGAAACAAATATTCTCTTGCTTCCTCAACAAATAACTTGC
ACCGTTGAAGAGGAACATCCATTAAAACAAGGATTGAAACATAATTCTAAATCTTTTTCT
GTTATTACTTCTTGTTTGTTGAAGAGGAACATCCATTAAAACAAGGATTGAAACATTGGG
CTTTCAATAAGGCTAAATTGGGATAATAGTGTTGAAGAGGAACATCCATTAAAACAAGGA
TTGAAACTTAATTAGTGAACATTAGCATATTAGTGAACATTATTGTTGAAGAGGAACATC
CATTAAAACAAGGATTGAAACTATTTATTTTTTGGATTGCCACTTTTCTTGTCCGTGTTG
AAGAGGAACATCCATTAAAACAAGGATTGAAACATAATGGGGGTGTAAGGTATCGATAGC
TTCTCCACGAGTTGAAGAGGAACATCCATTAAAACAAGGATTGAAACATATCTTGTCACC
TACTCCAAAATTAAGACCTAAAGTGTTGAAGAGGAACATCCATTAAAACAAGGATTGAAA
CAGTTTCCTGATAAGTGAATTGGCCTTCATATCAAGGTTGAAGAGGAACATCCATTAAAA
CAAGGATTGAAACTTAACACCCGTTGGAGCAGGCGGGATATTTATGGCGTTGAAGAGGAA
CATCCATTAAAACAAGGATTGAAACCAAAGAAGTCGGATGTTTGACTGATTAGAAATAAC
GTTGAAGAGGAACATCCATTAAAACAAGGATTGAAACGTGAAATATTATTCTCAATTCAA
GGGTAGAAAAGGTTGAAGAGGAACATCCATTAAAACAAGGATTGAAACTTTGATTCTTGA
AAAGCCTCGTGTCTGGAATACTTGTTGAAGAGGAACATCCATTAAAACAAGGATTGAAAC
CTAATGTATCTGGTCGGTTAGGATAGTATTCGAGTAGTTGAAGAGGAACATCCATTAAAA
CAAGGATTGAAACTAGATATGTTGCTAATAGCAGAGTTACAATCTATCCTGTTGAAGAGG
AACATCCATTAAAACAAGGATTGAAACAGTGTTTCAGTGCCATCAGCGTCTAAGGTAATA
CAATTGTTGAAGAGGAACATCCATTAAAACAAGGATTGAAACGCAAGATACGTATTAGAA
CAGGTCAAAGAAGGTAAAAGTTGAAGAGGAACATCCATTAAAACAAGGATTGAAACTTGA
TAAAGATTTTGATTACAAAATGGAGGAAATTAGTTGAAGAGGAACATCCATTAAAACAAG
GATTGAAACACCAATTGTTCTTCGGTATATCCGCGTGTTTTCGCTGTTGAAGAGGAACAT
CCATTAAAACAAGGATTGAAACACTTTTTCAAATACTCTAAATTATCCATTTTTCTTGTT
GAAGAGGAACATCCATTAAAACAAGGATTGAAACTATGGTTATCTCGGAGCATTTAGCCG
TGATAGCCGGGTTGAAGAGGAACATCCATTAAAACAAGGATTGAAACTTATTCTTGTATT
TATAAAAATGGTGTTAAGATTTGTTGAAGAGGAACATCCATTAAAACAAGGATTGAAACA
CAACCCAACCCCCGTAACCAATCCAGGCAATATCATGTTGAAGAGGAACATCCATTAAAA
CAAGGATTGAAACACAAATGGTCTATCATTATTAGAAAATCCTCTAAATCTGTTGAAGAG
GAACATCCATTAAAACAAGGATTGAAACCCACCTCGGACCGGGAAAAGCTATCTTACCTC
GCTTTGTTGAAGAGGAACATCCATTAAAACAAGGATTGAAACTGCTAAATGCGACTACTA
AGGTCTTATCTTTAGGGGTTGAAGAGGAACATCCATTAAAACAAGGATTGAAACTGTAGA
ATATGCCGATACTTTAGCAAATAAAAAACTGTTGAAGAGGAACATCCATTAAAACAAGGA
TTGAAACTTACCTTTGTTTTCGTCAGTATGTTCTACATTGTCGGTTGAAGAGGAACATCC
ATTAAAACAAGGATTGAAACAAAATTATTATGATAAAAACAAAGAAGAAAGGAAGTTGAA
GAGGAACATCCATTAAAACAAGGATTGAAACTACTCCTCTGGCGGTGGGCAAATCCCACT
TTCGCACGTTGAAGAGGAACATCCATTAAAACAAGGATTGAAACTCTTATTAGTATCCAG
CATGACTGGTTATGCTTATTGTTGAAGAGGAACATCCATTAAAACAAGGATTGAAACGTC
ATGCCGGTTTCAAGGTAATCATTAATCTTTTTAGTTGAAGAGGAACATCCATTAAAACAA
GGATTGAAACTTAAGTAAGTGCCATCAATAGGAGCAGTAAAAGTGGTTGAAGAGGAACAT
CCATTAAAACAAGGATTGAAACTGATAGGTTATCCTATAATTACTCGATACAATTCTGTT
GAAGAGGAACATCCATTAAAACAAGGATTGAAACTATATGAAATCATCCATTAAAACTTT
TTTCCCATCGTTGAAGAGGAACATCCATTAAAACAAGGATTGAAACGATAATTCCACTTC
CCAGGTATAAGGAGTCTCTAAAGTGTTGAAGAGGAACATCCATTAAAACAAGGATTGAAA
CCCGAATGTTGGCTTGCAAGACCTGACCCCTACTGCCGATATTTTATTTTAAGGCTATCT
TCACTGGCGTTGGATTAGCAATATTATCACTTACCGGACACCTGGATTCTATAGCCTCCA
ACCATTTTTCTAGTATTTCCCGATTAGCATCAGTATCAGGCTTTATATTAACTCTTATCT
CCTTATACCCTGCTCTTTCTTCTGTTGTCTGTCCGGAGAATTTAGCAGGGTTTAGATCAC
CTTCCATCTCGAATTCAATTCCTCTGAGTGTGAAACCCATCTCTTTGGCAACAATGTGAC
CCACAACATTTAAACATCCAGAAAGTGCAGCCAGTACATACTCTACCGGATTGGCACCAT
CATTGGTTCCTCCGAGATTTTCCGGTTCATCAATAATAATCTTAAATCCCCTTGCTTCAA
CAACTGTCTTTGTTGGATTTTCACTACAGGCCTTAGCTGCAAATTTTAATACTGACATAG
CCCAATCACTCCTTTCATTTTATGTATTTATTTTTATATATATTTATTATTTCTGTCCGG
CGACTGTAATGGCGTGAACGTAACGCCCCGCGAAGCTGATCCAGCAGTTTCAGTTTCTCG
CCGACGGCCGAAGAACGGGCTTGGCCTCTTCCGTTCAGGCCCCGAACATATGTGACAGCG
CGTTCGTCTTCCATGAGTTTCCAAAATTGGATTATAGCACCCATTCCTACAGCTTGTCAA
TACGAAGATATAATATGTTGGTGTCAAGAACTTGTGGGGAATTTTCTTACCTCAAAAAAA
ATTATTTGATTTTAATTTAGGATAGAAAAGATAGATCTTTGGAAATTGACCTTCAAATAA
ACGAATAATAATTCTATTAAACTATGTTCTAAAATATTATTCATCCTAAACCTATCTCTT
TCTTAAAATATTTAATAATCTATACT
>contig_508 dna:primary_assembly primary_assembly:ASM345167v1_:contig_508:1:73865:1 REF
TTTTCTTACGGGCCTATTCCCTGACTGTCGACTCTTAAATTTTATGGGTTAATCCAAGGA
CTCCAAGACTTTCTACTGGTGATTTGGCTATAATCTTACCAGGCAGGATTTCCACCTGCT
AAATATCACGACCTAAACCAGGCCGCGCCAGGCGAGACGCCTGTCCTACGGTTTTATATT
AATCTTCGAGGGCAGACACGAGGTCTGCCCCTACAACTACCTTCTGAATTCTAGCTCCCT
GCTTCTATTCTCTTTCCTAAACCAGCTAACTAGCTAACCAGGTAACCAACTAACCAATTA
TATACTATAACTGTTTCCTTGCGCGATACGCAATACGCGATACCATTATAGTCCCGCCTG
TTCTTTTAGTATCTCCGCTTTATCGGTCTTTTCCCAGGTAAAATCTTCATCTTCCCTTCC
GAAATGACCATATGCAGCAGTCTTTTTAAATATAGGTCTTCTTAGTTTTAAGTGTCTTAT
TATTGCTTCCGGACGTAAATCAAAATTCTTTTTGATTAATTCTAATATTTTCAATTGAGG
AATTTTTTCTGTTCCAAAAGAATCTAACATAATAGATACGGGATGAGCTACTCCTATGGC
ATAGGCGATTTGTATCTCGCATTTATCAGCCAATCCGGCAGCTACAACATTTTTAGCGAT
ATACCTTGCCATATAACTACCTGACCTGTCTACTTTAGTTGGGTCTTTTCCGGAGAAACA
TCCTCCACCATGACTTCCAACTCCACCATAAGTATCTACAATTATCTTTCTACCGGTTAG
ACCGGTATCTGCCTGAGGGCCGCCTATAGCAAATCTTCCGGTAGCATTAATAAAATATTT
GGTATTTTCATCAAGATATTTTTGGGGTATAACATAGTGAATAACTTTTTCTTTAATATC
TTTTTTTATAGTTTCATAAGGAATATCAGGGTGATGTTGGGCAGCGATTACTATCGCTTC
TACTCTTTTTGGGTCTCCATTCTCATATTCAACTGTAACCTGAGATTTGCCATCAGGTCT
GAGATAAGGAATTATCTTCTTTTTTCTTGCTTCTGCCAGTCGATAGGTTAATTTATGAGC
CAATATTATTGGTAGGGGCATCAGTTCGGGAGTTTCTCTGCAGGCATAACCGAACATCAT
TCCTTGATCACCTGCCCCGATAGTTTCCATATCATTTTTTTCTTTTTCAGTTTCTTTTAC
TTCTAGTGATTTACTCACTCCTTGATCTATATCCTTGGACTGTTCATCAATAGAGGTTAA
TACCGCACAAGTATCACAATCAAATCCATATTTAGCCCTGGTGTAACCTATGTCTCGGAT
GGTTTGACGTACTATTTTTGGAATATCAACATAGCAAGAAGTAGTAATCTGTCCGGCAAC
CATAACCAGTCCAGTGGCAACCAAAGTCTCTACTGCCACTCTTCCGTAAGGGTCTTCTTT
GTAGATTCCGTCTAGTATAGCATCAGATATTTGGTCAGCCATTTTATCCGGATGTCCTTC
GGTAACTGACTCGGAAGTAAATAAATATTTGTTCTTCAAATCTAACATCTCCTTTGTTTT
TTTTAATACTAAATTAAAAAACCCTTCAATACCGAAGAGGTAATTTTTTTTCTTATCTCT
CGGAATTGTAATTCCGCGGGAATTAGCACCGTCACAATGCATTTGGTTATAGCATCATAG
GTTGCTGGGCTTCTCAGGGTCCGTCCCTCCACCAACTCTTGATAAGAGTATATTATTTTT
AGTTCGTTAAAATAACATAGTTAAAATCTATTGTCAAGCGAAATACCGTATCTCGTATCT
CGTGAATCGTATCTCGTGCAAACTAGCGTATAGCGTATACATTTGGTTATATGGTTAGTT
GGTTACCCGGTTAGTTAGTTAATAAATTAGTACAAACCAGTTAACTAATTAACTGTATAA
ACGTTCAGCTGTCTAACAAATATTGATTGGTAATAAGTATTTCTTTGATTTATCAAACCT
GTTTCAGCTCGATTAAATTTGATACAAAAAATCGTAAAATACATAACAGACATTCTGTTT
ATGATACTATGCGCTGTACGCTGTATGCTATATGCTATATAGGTTTTGAATTTTAAATTA
TGGTTTTTAGTTTTAGTAAAGTTCTATTTTTTTAACTATAAATACTTTTTATATTTTTCG
TTATTAATCATTCTTTTGATTATCTTCTTTAAATCACCTTCTCGTTTTTTGGGATAAATC
AGTTTTATATCTCCACTTGATATTACAACTAAATCAGATAAGCCAATAGTAACTATTAAA
CCTTCATCGTTTATGATAACACACCTCTTGGTATCTACTCCCTCATGGCCACCTTGAATT
ACATTGCCATCTTTATCCTGAGGAAAAATTCTCTCCATCGAAGTCCAGGAACCAATATCA
TCCCAACTAAAATTTCCTTTTACCACCAATCTATTAGAAACTTTTTCCATAATAGCATAA
TCTATAGATATTTTTTCTAATCCATAAAATACTTCTTTTACGACTTCTTTTTTGTCCAAT
GTCCCTAAACTATTTTTTATTCTCATTAAGCCATTGTAAAGTTTTGGGGTCTCTTTTTTT
ATAGCATTCAAAATATCTCTGCAAGTCCAAACAAATATACCACTATTCCAAAGATAATTT
CCCTCATTTATAAATTTTTTTGCAGTTTCTAAATTTGGCTTTTCTGTAAAATTTTTCACC
ACACAAGCGCTAATATTATCGATCTTTTCTACTTCCTCACCTACACAAATATAACCATAT
CCGATTTCTGGCCGCGATGGTTTAATGCCTATGGTGATTAAGTTACCTGTTTCACGAGCA
AGTTTACAAGATTCTTTAATAACGTTTAAAAATTTTTCTCCATCTTTTATTATATGATCT
ATGGGAAGTGTAATCATAGTGGTGTCAGGGTCCTTATATCTATGTTCAATAACTACTGCA
GCCAAACCGATACAGGCTGCGGTATCTCTACCAACTGGTTCAAGGATATAATTTAAATAA
TCTACTTCCGGAAGAGCATCTTTTATACTGTTAAAAAGATCTTCTGTGGTAGAAATAAAC
ACATCTGACAAATCAATTAGTGGTGAAACACGATTAACGGTCTCTCTAATCATACTATTC
CCGCCAGTGATAGATAACAACTGTTTAGGCGTATCAAATCGACTATGAGGCCAAAATCTT
TGTCCTCGACCTCCAGCCATTAGAACTGCAACATTTTTCATATAAATTATCCTCCCCATT
TAAACAGCATATAGTATTTAGTATTTAGTATAGTAAAGAAAAGAAGCAGAGTGAAATTGT
ATCTGGTATTGCATATATTAGCCTATAGCGTACAGCGTTTAGCGTATAGAATTAGTTGGT
TGGTTAATTGGTTACATGGTTAGTTAGTTTATGAATCATCATTAAACTAATTAACTAGTT
AACCAAGTAACCAGCTAACCAATATAGTTTTGCGCTTTTCGCTTTAAATTTTCAATTTAA
CTTATTATATAATCATTTCTTCAATTTATCAAAAAAAATTAATTTAGGTTTATTTACTAA
TTATCAAAGGGTATAGTCTTTTATATAAAATGAAAGTTAAGATACCACTAATAATCCCTT
TTAAAAGATTAAAGGGAATAATAGCTGGAATTAACATTTTAACTACGATATCTCTATTAA
CCCCTAAATAAAGAGGGGTAATTATCAAATTAGCTGGAACCATTATTAAGGTCATTGCTA
ATGTCCCCAAGATTAATCCTAAAATTGCTCCCTTCTTGTTATGATGCAAGAAATAGATTT
GCGATGATACAAATACAAAAGTTCCCGTTGCTAAAAAATTCATCAAAGCGCCATAGGGAC
CGCCTTGTCCGGTAATAAGAGCAAAAAGCATAGCAGTAATTAGAGACATTAAAACACCAA
TTTTCGGACCTAATTTAAAAGATCCAATCAGGAGAAATACACTCCCCGGGTCATATAATA
AAAATGGCGCTTGGGGTAAAATAGGGAAATGAACAAAATACCCTGCTACTATCGATAAGG
CAATTAATAATCCAATACTTGTAATTCTTTTACTTTTCATACTGATTCTCCTTTTATTTA
AATTTTTTAACTTTATTTATATGTACTAATTTCGAGTAGTGTTTACAATTTGACTAAAAA
CGCAAAGCGAAAAACCATAATTCAAAACTCTTAATTAGTCGTTAGTGAATAGTCGTTAGC
TTGAAATACAATATGGAAGATAAACTAATTAAATAGTACTATTCTAATAATTGGTTAACC
AATTAACTAAGTAACTAATCAACGAGTCGAGACATATATTTAAATTTTAAATTTTGAACT
ATAGCTTTACGTTTTACGCTTTTCGTTATATACTATATGCTAATTAGGGCTTACGTAAAA
AGGAAATTCCTATCCAATTAATTTAAATTCAAAAATGTTTTCTATCAATAATAAAATATC
CCCGAAGAAAATTTATTTCTCGGGGATAATCTTTGTTTAAAATATATTACTTCTTCTCCC
TTCCAGACTTTACTGTCGGCTCTGGCTTTTCACCAGATCTGCCAAGCACACAATAAATAA
TTTAAGTTTAAAGTATAATCTTTTAAAAAATATTGATTTCATTTTTAAAGATTATTAACT
TCGTTGTGTACTCGACTCGTGGGCTTATTCAATCATTGATATAAAACAATAGAAAGAATT
TACCACCGGTCGGGAATTGGTTATCTTTTAATTTAACCTCACCCTGCCCCGAAAAAGTTT
AATCTCCAATATTCTATTTTAAGAAATTATATCACTTTTTTTTTACTCTTTATAATAAAT
CAATTCACCCATTAACCAATTCTCCAATTTACCAATTAAAACTGCATCGATAAGTTAAGA
AAGATAAGAACGAGTTCGATAAATCGAGCGTCTACCTCCGAAGCTATAAACTTGAAACTC
GCAACTTGCAACCCGTAACCTGTTACTCATTACTTATTTAATTATACAGTTGGCCAGTTA
TAAGACATAAGATACAAAAAACTATAAGATGGGCGTTTCTCCGATTTAAAATGTCATTGC
GAGCGACCATAGGGAGCGCGGCAATCTCGTCTAAAAACTATAAACAAAAATTTTATTTTC
TTTCTTGAATTTATTTTCTTAACTATCTAACCAGCTGACTAAGTAACCAACTAACCGATC
TTTTTACTTGATACTATAATATTATATTATACGCTAAATGCTATCCGCTATTCTAAATAC
TAAGACTGATTTAATCAGTAGCTTTGATTTCATTTTGAGCTTCTTCTAAACTAAATCCTC
TTAAATTAGCATAATAGTCTAGTACCTTGTTCAGGTAGTTATCAGATAATTCCTGATTAT
TGGTCAATCGTTCTTGTACGGCATAAGGTCCCTGGTTGTAAGCTATGACAGCAGTTTTTA
AATCATTAAAATCTCTATTTAATATAGATAGATAATATACTCCGATTTTAATGTTTTTAA
TGGGATCAAACAATGTTTTCTCTGCTCCGTCCCATTTAATATCAATGTTCTCTGCTAATT
CAGGAGCTATAAATCTTCTCACCTGACACAATCCATAGGCATAAGAATCCGAAACGGCTT
TGGGATCGTAATTACTTTCTGTTTTTATTATGGCAGTTATTAATAAAGGATTAAAATTAT
ATTTTACAGCTTCTTCATAAATAGTTTTAGATATTTCATATATAGATTTACTGTCTAAGG
TAGAATTATTTTTAGAAATATCCTTTACTGCTTTTGTAATATAATATTCCCTTTTTGCTT
CGTTTGAAATCATTCCGGTTAATTCCTGTAATTGCATATAGATTTCTGTAAATTGGTCCC
TATCTATTTTCACCTGGCTGTATTTCCCTATTTCTTTTGATAAGTTTTCTACTTTGTTAA
CTATTTCTTCGTTCTTCAAGTTGATATTTTCAACATATTTTTCTGTTTGAATAGTTAAAT
TATTAACTTTTACCTGCAAAGTAACAAATAAGATAAGTAATGCACACATAAAAAGTATGA
ATATCAATCCAAGATTTTTGTTAATAATTTCTTTAAACGAATTTGACATAATAACTTTTT
CTCCTTTAGTTTTTTCATCAGACATAAATATTCCTCCTTAGATATTTTTTAAGGGGTAAC
GGCTTAATTTATTGGATTTTACTGCCTTCAGTAATATCTTTATCTACAGTTAATAAAACT
ACATTATTATTACCAACCGCTGCCAAAAGCATCCCCTGAGATTCTATACCTCTGAGCTTT
ACAGGCTGTAAATTAGATACTACTATTATCTTTTTCCCTAATATTTCTTCAGTAGAATAA
TGCTTTTTTATTCCGGCTACAATGGTTCTTTTTTCTTCTCCCAGAGTAACTTCTAATTTG
AGTAATTTATCTGTTCCGCGTACTTCTTCGGCAGAAATAACCTTTCCTACTCTCAAATCG
ATTTTTTTAAATTCATCGTAAGATATAATATTAGCTTTATCTTCTTTTACCTCTTTCTGC
CCTTTCTTTTTAGTGTCAATCCTGGGAAATATTATTTTCCCCGGCTTAACTAAAATTCCT
GGTTTTAATTTTCCCCACGAAGCATCTTCATCTAATCTTATTTTTTCTAGATCACTTTCC
AGTCCTAACTGTTCCCAAATCTGCTTAGCTTTGATTGGCATAAAGGGGTAAATTAATATA
GTGAATAGGCGTATAGATTCAGCTAAATTATATAGAATAGTAGATAATCTTTCCTTTTGT
GAACTATCGCGCCCTAATATCCAGGGCTCTGTTTGATCAATATATTTATTGGTTCTTCTT
ATAAATTGCCAGATAGTTTCCAAAGCGGTATTAAGCGATAAATTATTCATTTGAGTATAA
TATTTTTTTATAGTCTTTAAAGCAAAATTCTCTAACTCCACATCATATTTTTCTTTATCT
ATCCCTGATTGGGGGATTTCTTTATTGAAATACTGACTAATCATTGCTACAGTTCTACTT
ACTAAATTCCCCAAATCGTTAGCCAGGTCATAATTTATTCTTTTAATCAATAAATCTTTA
GAAAAATTACCATCCTGCCCAAAGGAAACCTCTCTCATTAAAAAATATCTAAAGGCATCA
GCGCCAAATTCTTCTGCCATTTTATAGGGGTCTACTACATTACCTTTAGATTTTGACATT
TTTTCTCCTTCTATAGTCCACCAACCATGAGCAAAGACCATCCGGGGAGGTTCAATTCCA
GCCGCCATTAACATGGTAAACCAGATAACGGTATGGAATCTTAATATATCTTTTCCTACT
AAATGAACATCTGCCGGCCAGTATTTTTTAAATTTTCCATTATCTGCATTATATCCTGCA
ACAGTAATATAATTCAATAAAGCATCATACCAGACATAAATTACATGATTATTATCAAAA
GGAACATCTATCCCCCATTTTAAGCTTTTTTTTGTTCTGGTTATACTTTGGTCTTTAAGA
CCGCTTTTTACAAAACTTATAATTTCATTTCTTCTTGTTTCTGGTTGAATACATTCGGGA
TGTTTTTCAAAATATGATAATATCTTGTCCTGGTATTTTGACATTTTAAAGAAATAACTT
TCTTCTTTTATTTTCTCTATTTTTTTACCACAAGTAGGGCATGTTTTATCCGTCAGTTGA
GTCTCAGTCCAAAAGGTTTCACAGGGCACGCAATACCAACCCTCATATTCACCTTTATAA
ATATCACCATTTTTATATAACTTATTAAATATTTCTTGCACTACTTTAATATGTCTTGGT
TCAGTTGTGCGTATAAAATCGTCATATTCTATATTCAGTAAGGGCCAGAGATTTTTAAAT
TTTAAGACCACTTTATCTGCCAGCTCCAGAGGGGTTAGATTTATTTTTTCTGCTGAATTA
GCAATCTTTTGGCCATGTTCATCTGTCCCGGTAGAAAAAAGAACATCATATCCGGATAGT
TTTTTATATCTGGCCAGAACGTCTGCGGCTATAGTGGTATAAGCGTGTCCGATATGTGGT
ACATCGTTAACATAATAGATAGGGGTAGTTATATAAAATGTTTTTTTAGATTTATTATTT
TCTTTCATTATAATTCACCTTTCTTTTCTCGTATTTCGTATATCGTATTTCGTATATCGT
ATATCGTAATAGACTTATAATACACTAGCCTCTAAATTATATATAATCTTCTGACCTTTT
GATTCTGTCTCCTGGCTCCTGGCTTCTTAACGATATACGATATACGATATACGATATACT
ATTTATTTTTCATTTCCAATAATTTTTTGTATATCAGATTCTTTGGAATATTTAATTTTT
CCTGAGTAATCCTTATTATATCTTTGTTGGAATAACCTTGTTTTTTTAGTTTTTTTAAAT
ATTTTTGCATTATACATTGATCTTTTAAAAAATTTATTGTATCGTTTTCTTTTTTCTTAA
TTCCTCCCTGAACAATCAGGGTAATTTCACCTTTTATCTCTTTTGTACTAATTTTTGTTA
GAACCTGACTCAGTTTTCCTCTAATTATCTCTTCGTACATCTTGGTCAACTCACGAGCTA
TAACTATTTTTCTATCTCCCCAAACATCCAACATATCTTTAAGGGCTCTTTTTAGTCTAT
GCGGGGTTTCATAGAAAATAATGGTTCTCTCTTCACTTTCTATACTCTTAAAATATCTCT
TCCTCTCTTTAATTTTGCGGGGCAAAAATCCCTCAAAAACAAATTTATCGGTAGGTAATC
CTGATACAACTAAAGCAGTTATCAGTGCTGAAACACCGGGTATAGGAATTATTTTTATAT
TATTTTTTAAAGCTAAATTTATCAATACATACCCTGGATCGGAAATTCCTGGCATGCCAG
CATCGGATACCAGAGCGATATCCTGACCATTTTTTAACATCTCTACCAGATAAGGAGCTT
TTTTAAATTTATTATATTCATAGTAACTTGTAATTTTTGTATTTATCTGGTAATGATTTA
TTAATTTTTTTGTATGCCTGGTATCTTCAGCGGTAATTAAGTTTACCTCTTTTAAAATCT
TTAAAGCCCTTAAGGTAATATCTTCTAAATTTCCTATAGGTGTTCCGCATACGTATAAAA
TTCCCTCTGTTTTATTTTTACTCAAATTGCCTACTTGTCTCCATTTTTTAAATTAAGGAA
TATAGGATCCTCGATTTTTAATTCTTCTTTTCCCCTTTTTATTCCTTCTAATAATACAAG
GTTCGCTTTTTCTCCTGGTTGTGGATGAATAAATTTAATAACCTTCGGTTCAATGCCATA
TTTTTTTAAAGCTAATACTAATTTTATTAATTTAGCACTTCTATAAATTAAATAAATTCT
TCCTTTATTTTTTAATAAATAATTACTTACGGAAATTATATCCTCTAAATCACCTTTTAT
TTCGTGCCGGGCAATAGCTTTGCTGCTCAGAGGATTAATCTTTCCCTGCCCCAGAGAAAT
ATAAGGAGGATTGCTTACTACTACATCAAATTGTTGGTTTTTAAAAATTTTTTTTAGGTT
TCTAAAATCTTCTTGAATTATAGTTATACAATTTTGTAATTTATTTAATTCAACACTTCT
TCTGGCCATATCGGCTAGATCTTTTTGTATCTCAATTCCATAAATAGATAATCCTTTTCT
TTTACTAAATAAAAGTAGAGGGATTATCCCAGAACCAGTACCCAAATCAATAATTTTTTC
ATAGCTTCTAACTCTAATAAAATTAAGCAGTAAAATAGAATCTACCGAAAAACGATATGA
ATCTCTTGCCTGAATAATTTTTAATCCTTTATATCCTAGATCTTCGATTTTTTCATTATT
ATTTTGCACTTTTATTTTTTATTACAAGTCCTCCGAATTCTTCTTCGGGTATCTTAATTC
TTTTCTTAATACCACCATTCTTGCTGTTAGAATCGCTTTCTAATTCAACTATAATATATC
TTTTTAACACATTTATTTCTATAACTTTTCCTTTGCCTTTCTCTGTTTCAACATTATCTC
TCAATTTAGGATAATTTTTCAAGCACTCTTTATAGAATTCAGATTCGTAAGATAGACAGC
ACATTAATCTACCGCAAAGGCCTGATACTTTAGATTGATTCAGGGCAATTTTTTGTATTT
TAGCCATATTAATATGAATTGGAGTAAACTTTTGAATATAAGAACTGCAGCACACTTCTC
TCCCACAAATTCCCATTCCACCTATTAATTTTGTTCCATCTCTTACCCCAATCTGTCTCA
GCTCAATTTTAGTTTTAAAGACTTTAGCTAAGTCTTTAACCAATTCTCGAAAATCTATTC
GTTGAGTAGAAACAAAATAGAATATTATCCGACTTTTATCAAATAGATACTTTGCATAAA
CTAATTTCATGGGCAAGTTATATTTTTTAATCTTCTCTTTACATATATTTAATGCATCAA
TTTCCTCTCGCTTTATTATTTCGAGTTTCTTAAAATCCTCTTTATTCGCTTTTCTAAGTA
CATTTTTAAGCGGGGTATCTATTTCATCATTTTTTATATATTTGTAAGGGATCACTACTT
TGCCCAAGTCTAAACCAATAGCTGTTTTTACTAGACAAATATCCCCTTTTTTTAATCTAA
TTTTATTATTAATTTTAAAATAATAGATATAATTTGTTTTGGCAAATTTTAAACCAGTTA
CTTTAGGCAATACTCAACACCTACCATCTTTATATATAATCTTTCTAAAATGAGACGTTT
ATTCACATTTTTTATCAAATATTCTTCAATTTGTTCTAAATAATCCAAAATATCAATTAG
AATTTCCTGGGAATAGATTTGAGATTTTTCCTCAAGCATTTCTAATTTATCGCAATTAGC
AACATACTTTTGATCTCCTGTATTTTTAATAATTAAAATATCCCGATACCATAATTTTAT
CATTTCTAAAATCTCTTCTATTCTATCTATTTCAGATACCATCTTTTCAACTTTTGCAAA
AACATCGTCACCATATTTTCCGGGAGATATAGCTGATAAGTAGTTTAGTACTTCTTCCCT
TCTAATAAAATATTCCTTATCTGACAACAATTTTAAAGCGCTTCCGATACTCCCTTGAGC
TAATTTGGAAATAATATCAGCTTTCTCTTTTTCTAAATTTTTATTTCTATTTAATAAAAA
CTCTTTTATTTTATAGTAGGATATTAATCCAAAATTTACTATCTGGCAACGTGAGACTAT
AGTAGGCAATATTGGATCTATCTTTGAGCAAATCAGAATTATTATTGCGTAATGAGGTGG
TTCTTCAATGGTTTTTAATAAACAGTTTGACGCCTCAAGGGTCATTTTTTCTGCTTTGTC
TATTATGTATACCTTTTTTTTATTTTTAAAGGGCTTCAGTCCAATCTCTTTTCGCATTTC
TCGTATTTGTTCAATCTTTATCGAACTCTTTATTGGTTCAATTATTTTTAAATCCGGGCT
GCATTGCTTACTAATCTCATTACACGATTGACAGTCTTCGCAAGCTTCTGAATTTTTATT
AAGGTTCAAACAATTTACCGCCTTGGCAAATTCTATAGCCGTAAGCTTTTTCCCAGTCCC
TTTGCTCCCGACAAAAATATAAGACGAGGAGATTTTATTCTCTTTTAGGGATTTTTTCAG
TATTTTTATTGCTCTTTCCTGTCCAACTATATCTTTAAAAGACATAACTTACTCCCTTTA
TCAGTGTTTAGGATAAATCAATACACTAAAAATGCAAAGTGAAAAGATACATCAGTTAGT
TAGTTACTTGGTTAGCTGGTTAGCTGGTTTAATGCTAACTCATTAACTAACTAATTTTAT
ACGGTATATTATATTTAATAATCTGACTTCTATTTTATTTATGAGATACAATTCACTAGA
TACAAACTTGGCTTCTGGATTCTGACTCCTGGCTTCTTTCTCTTATTTTCTTAACCATCT
AACCAGGTAACCAGCTAACTATTTAACCAAATGTATACGCTAAACGCTATCCGCTAATTT
TTTATTCACAATTTTGATTATCTCTTCGAATATATCTTCTTTGCTTCTGTTGGCATTAAT
TATTTTAATTCTTCCTTTTTCTTCATGAGATAATTGGTAATAGCCGTGCCTAACTCTTTC
TAAAAATAATTTTCCTCCGATAATTTTTTTATTTATAAATTCTTCTTCAAATCGCATTTC
ATGCGAATTACCGAAAGAAGCTGACCTCCTTAATCCTTCGTATGGATCAATATCTAAGAT
GAAAGTTAAATCAGGAATAGCTTTTCCCACGACTAAGTTATTTAGATGCTTTATAATTTT
TAAATCTATACCTCTTCCGTACCCTTGATAAGCAGTAGTAGAATCATAAAAACGATCAGA
TATAACTACCTTCCCCTCTTCTATCGCTGGTAAAATTATTAATCTGACATTTTCTGCCCG
AGAAGCTAAAAACAATAGCATTTCGGTCTTATAATCCATACCATCATTTTTTTGGTCGAG
AAGAATTTTACGTATTTTATATCCAATCTTTGTTCCTCCCGGCTCTTTAGTGTAGATAGA
AGGAATTCTTTGTTTAACTAAAAAATCGAAAAGCATCTTTGCTTGGGTAGTTTTCCCACA
GCCTTCAAGCCCTTCAAAAGTTATAAATAACCCTTTTTTCATTATTTACCTCGATAATTT
AAATTAGTCGTTAGTGCACAAAATTAGCGTATAGCGTACAGTATTTAGCGTATATATTTA
GTTAGCTGGTTATTTAGTTAGTTGGTTAGTTGGTTAGTTGGTTACTTGGTTAACTAGTTA
AAAATACAGGTTGCAAGTTACGAGTTCCAAGTTTATAACTTCGGAGCTAGACGCTCGATT
TAGCGAACTCGTTCTACCTTTCTTAACTCGATACTCGATACTATATACTTATTTCTCAAA
GAGATACGAATACCGTTTTGTGCTTTTCGTTTTCGCTTTATTACTACTCACTATATACTA
ATTTTATTATTTTTTATTTTCATTATTGTTCATAAGTACTCGGCAAATATCAGTTAGAGT
TACTATTCCCACTAATTTCCCATCTCGCAAGACAGGAAGTCTTTGAATTTTATTTCTAAT
AAGTAGATCCGCCGCTAAAACTTCGTTATCATCTTCATCGATAGTAATAATATTCTTTCT
CATAAATTCTTCAATTGGATGTTGAGAGTATTCTTTTAAACTTTTAGATAATTGTATAAA
TTCAGAAAGAATAGAATTACTATTTATAATTCCTAAATAATTCGGTAGGGTAGCTTTGAT
TATGTCGTGTAGAGATATAAATCCGATAACCTCTTGATTATTATTAACCACTGGAAGCCC
GGTAATTTTATGTCTGGATAATATGCCTATCAAATCCACCAATTTACATGTAGCTAAAGC
ACTGGTAACATCCCGAATCATAATATCCTTTATTTTCAATTTTGATTATCTCCTCTCAAT
ATCTATCTTTATAATCTCTTAACCTTCACACATTGAAGACATTTCTCTACTTCTTCTCTT
GAACTAAATTCCTCTTCTTCTCTTAGGGCACTGGCTAAAGCACAGGCCATAGAAAATTTT
ATTGCTTCCTCAAGATTTTTCCCCTCTTCGCTTAATGTAATTGCAAATCCTGCAATTAAG
GCATCTCCCGCTCCGATTAAATTTACGATTTCATGATAGTCAGTCTCGGCAAACCATATT
TCATCTCGGGTAGCAATTATATCTTTTTCTTGTTCCAGAGAAACTACACCAATTTCTGCT
CCTCTCTGTACAACTTCTTTTGCTGCTTTAATCGCATCTTTTTCCTTATTAATTTTAATT
CCAAAAATTCGATTGCTTTCTCGAAGATCAGGCTTTGCTAAAAAAGGCTTTTTCTCTAAA
CCTCTTATAAATTGTTCTCCGGAAGTATTTAAAATAGTTTTTACCTCTCTTTCCCTGGCA
ATAGAAATTAAATCACCATATATATTTACAGGTACTCCTCGAGGCAAACTTCCAGAGAGT
GTAACTACACTACATTGAGACATAACCCGATAAAAGATTGATTTTAACATCTCTAAGTCA
TATTCTGTAATTTTAGGTCCTGTTTCGCTTAATAAGGTATGTTGCCCCGTTTCTTTATCT
GAAATAATCGTATTACTTCTAGTCTTCTCTTCGATATGCCAAAAATTAGTAGTTATGCCC
ATTTCTCTTAGTTCTTCTTCTATCATTCTCCCTCTGCCGCCTCCTAAAAATCCGACAGCG
ATAGTTTCTCTGCCACATCCCCTAATAGCTTTAGACACATTTATCCCTTTGCCCCCAGAA
GTGGTATGGGCATTTAAAACTTTATTGTAATGATTTATTTTTAAATTACTAACCTCTAAA
ATCACATCTATCGCAGGGTTTAAGGTAACAGTACCTATCATATTTTATCCCTTCCTTTTT
ATTATGTTAATTTTTTCGATATTTATAAAATTATAACTTACTTAAGTATATTTATCAATC
TTATCTCGTATGTGTTTGGTTAGCTGGTTAATTGGTTCCCTGGTTAATTGGTTAGAAATA
CAAGGTGAATTACAAGTTATCAGTTTTTGTTTTTTAGTTTACAGTAATCCCTCTCACCCT
AACCCTCTCGCTCCAAAGGGAGGGGGAATATGTTCTACATATTATAGCCTATCTTGTATT
TTAGCTCCTAAATTCCCGCTTCCCAGGCTGTAAATGATATAGTAATGTTGGAATAACAGA
AGAACGAGTTATTTTTTGTTTTGCACTTTTAATTTTTCGCTATCTTAACCAGTTAACTAA
GTAACCAACTAACCAACTAACTAATTTTACATGCTAAACGCTTTACGCTATACGCTATTA
CGCTAGATACTATTTTACAAACGGTTTAAATAATTTAATTAAAATGATTCCGCAAATAAA
GCCACCAATGTGAGCAAACCAGGCTACCCCACCCTCTCCTGTTCTAACCGCTAAAGAAGA
TATGCCATATAAAAATTGGTATATTATCCAAAAACTTAATACTACTACCGCGGGAATTTT
AATCAATCTTATAAAAAAACCAAAGATAATCACCGTAGTCACTTTAGCTCGGGGATAAAG
CAACAAATATGCTCCTAATACACCAGCTATTGCACCACTTGCTCCAACCATTGGTACTCT
AGAATCAGGATTAATAAATATTTGTGTGAGAGCAGCAACTATGCCACAAAGGAGATAAAA
AATTACAAATTTTTTTCTACCTAAATAATCCTCTACATTATTTCCAAATATCCATAAAAA
CAACATATTTCCTAATAAGTGAACAATGCTACCATGCATAAACATAGAGGAAAATATGGT
TAAATAAATAGGTGATGGACCGGAAGGAAAAAGATCGATATGATGACTAATTTCAAAAGG
AAGCAAACCCATTGAATAGATAAATTCAGCAAACCTTTCGCCTAAGGATACTTGATATAA
ATATACTATTGAATTCAGCGCAATTAATGCTACTGTTATTAAGGGAAATTTTTTTGTTGG
TAAATCGTCATAAATGGGAAACATAAATTATCACACCTTTAAATAGTTGATAGTCGTTAG
TATTTAGTATATCGTATATCGTAGAGAAATAGAAGTCAGAAACCAAATTAGTATCGAGTA
TCACGTTAAGAAAACAGAATTCAGATACGAGGAGACAGAATATCAAAAAGCGGATAGCGT
ATAGCGTAGAGCGTATAGTTAGAAAAGAAGACAGAAGCCTAATTCGTATCTCGTATAAAA
TACAGTGACAAGTAATATGTGATGAGTAATAAGATTAAATGCCCGAAACTATAAAAACAG
GTTACTTGTTACACATTACACATCACATAACCTGGGCAACTAATATTAATTGATAAATTG
GGGAATTGGGGAATTGGTGAATTGGTGAATTGGTGAATTTATTTTGCTTTAAATTCATCA
GGAGATTGATCAATTAAATTAAAATTATATAGAATCTTTTTAACAATTCTTCCTGAAGCT
TTTCCGTCTCCATAAGGATTGATACTTTTTGACATTTCCATATATTTTTCTCGATTGTTT
AAGAGTAAATCAACCTCACTATAAATCCTTTCTTCGTCAGTTCCAATCAGCTTCACCACA
CCCGCTTTAACTGCTTCTGGCCTTTCTGTTTCATCCCGTAAAACTAATACTGGCTTACCC
AAAGAAGGTGCTTCTTCTTGTATCCCACCAGAGTCTGTAAGTATAATATATGATTTAGAC
ATTAAGTTAATCATATCATCATAATCTAAACTATCGAGAAGTAAAATATCTTTTTTATTT
TGCAAGATTTCCTGAACATTCCTTCTTATTTCAGGATTTTTATGCAGAGGGAAAATTACA
AATATATCAGAATGTTCGTCGATTATTTTATTTATTGCTTGGCAAGTTTCTTTTAATGGT
TCTCCCCAATTCTCTCTTCTATGCATGGTCACTAAAATAATCTTTTTCTCAAATATTTTT
TTATCTTTTAATTGAGATTCTCTAAATATATAGTTCTCTTTAATCATTAATAACAGAGAA
TCTATCACAGTATTTCCAGAGATAAAAATATCTTCTTTTTTTACTCCTTCAGAAAGCAAA
TTTTCATATGATTGGGTAGTGGGAGCAAAGTGGAGATCAGTTAGCACACTGGTTAGATGT
CTATTTACCTCTTCAGGAAAAGGATAATATTTATTGTTAGTTCTAAGCCCGGCTTCTACA
TGACCTATTTTTATTTTCTGATAAAAAGCAGCTAATGCTCCAGTAAAAGTAGTAGTAGTA
TCACCCTGCACTAACACCATAGACGGTTTTTCTTCTTTTAATATTTTTCCAATACCTAAA
AGACTATTCTTGGTAATATCTGATAAAGATTGACCTTGTTCCATGATATCTAAATCGTAA
TCAGAGTTAATCTGAAAAATTTCTAACATCTGATCCAACATTTCACGGTGTTGGCCAGAA
ACTATAATTCTGTAATCTATAAGATGGGGGTATTTTTTTATTTCTGAAATTACAGGAAAC
ATCTTTATGGTTTCGGGACGAGTTCCAAAAATTATTGCAATTTTTATTTTATTCATAATA
AATCTCAATTACTCCTGCATCCTTTAGAATTTTCCGAGCTAACTCATCAGGGTATTTTTC
TTTATAAATTATTTTTTTTATTCCTGAATTTATAATCATCTTAGCGCAAGTAACACAAGG
TTGAGTTGTACAATATAATACACTGCCTTTTATGCTTATACCGTATAATGCGGCCTGAAC
AATTGCATTTTGTTCAGCATGTAATCCCCTACATAATTCCTGCCTTTCTCCGGAAGCAAC
TTTTTTTATTTCTCTTAAACATCCTATTTCCAAACAATGAGGCAGCCCCCTGGGTGCACC
ATTATACCCGGTAGTAAGTATTCGCTTATCTTGTACGATTACTGCTCCGACTTTTCTTCT
TAAACAGGTAGAACGCTTGGAAACTAATTCAGTTATTTCCATAAAATATTCATCCCAGGT
TGGACGACTCATAAACATACAACTCCCTTAATAGTATTGTTATTTAGCGGGCAACATAGA
ATCTAATTTGCAGCGAAAAACTATATTAGTTAGTTGGTTACATGGTTAACTGGTTTTATG
CTAATTCATTAACTAACTAATTCTACAAGACACATGTTATTTAATATTCTTTTTCTATCT
TCCTCTTTTACCACTATATGTTTTACACTAGGCGCTATTTCTTATCAAGGCGTATGCAAT
ACGCCCCTACCTTCCTTTTTTCTATTTTCCTTAATATTACAGTATATGCGTATTTGTTTA
TCCGGTTTATCAGCTACTTTAATTAGTTAATGATACCATTACACAGTTAACTGGTTTGAT
ATTAATTTTTAACTAGCTAACCAGGTAACTAACTAACCAACTAACTAATTCTTAGCGAGA
TACGATTCACGAGATACGATATACTAATTTATTTTGTTCCAAACAGTCTATCCCCAGCAT
CACCTAAGCCCGGGACTATATATCCATGTGAATTTAATCTTTCATCAACAGCTGCTGTGT
ATATCTTTACATCTGGGTGGTATTTTTGTAACATATTTATCCCTTCCGGAGCAGCAATTA
AGCACATGAATTTTATATCTTCCGTGCCACATTTCTTGATATAGTCTATACAGGCAACAG
CTGTACCTCCTGTTGCTAACATCGGGTCAACAATAATTACTTTTCTATCTTTAATATCAA
ATGGTAATTTAGCATAATATTCTACAGGTTTTAAAGTTTCAGGATCACGATACATGCCAA
TATGCCCTACTTTTGCAGGAGGAATAAGTTTTAATATTCCATCAACCATGCCCAAACCTG
CTCTTAAAATAGTTACAATAGCAATGTTTTTCCCTGAGATTACTTTACTTTTAGTCTTGC
CAATGGGAGTTTCTATTTCAATTTCCTTTAATTCTATTTCTCTGGTTGCTTCATAAGCTA
TTAAATTAGATAGCTCATCTACTAATTCTCTAAATTCTTTCATTTGAGTATTTTTATCTC
TTATTAAAGTTATTTTGTGTTGTATTAAGGGGTGGTCCAAAATAATTACTTCTGACAATG
ACTTTTCCTCCTTTTATAATCGTATATCGTATTTCGTATATAGTATATAGTATAGTATAT
AAATAATGGGTATTGTATAGAGTGAATATTCTTTTGTACAAGATATTTATTATTTTTACG
TTAAACAAAAACGTAAAACAAAAAGCCTAAAACCACATTGGTTGGTTAGCTGTTTTTATA
CTAACTTATTCATTAACTAACTAAGTTTTAGTGAGATACAATTCAAGAGATACGAGCTTG
GCTTCTGTTTTTTTTACGCAATACCATTTTACTCTGGCTACCGGATTCTGTCTATTTGTT
CTATTTTCTTTTCGATATACGACATACGATATACGAGATACGAGATACGAGATAATAATT
TATTTATAAATCTTATCTTCTTCTTGCTTTATTTTATTTAAACGATTAATATGTCTTTCT
TCCTGACTAAACTTGGTATTTAACCAAACTTTTACAATTTCTTTAGCCAATCCTACACCT
ATCACTCTTGCCCCTAAAGTCAAAATATTCGCATCGTTATGTTCTCTGGAATACCGAGCA
GTAAATTCATTATAACAAAGTGCTGCTCTGATGCCTCTAACTTTATTAGCAACTACAGAC
ATACCAATTCCTGTTCCACAGATCAAGATTCCTCTGTCATATTTTCCGCTTTTTACTTCT
ATGGCAACTTTAAAGCCAATATCTGGGTAATCTACAGATTTCTCGTTTTCGCAACCAAAA
TCCATATATTCTACATTCAGCTCCTTTAAATATTCTTTTAAATTTTCTTTTAATTGATAA
CCTCCGTGATCACTACCCAAAGCTATCTTCATCTTATACCTCACCACCGTTATTTATTAT
TTTCTTCAAGAATTTTATCTAGTATCTTCTCTAAGTTTTCTTTTAACTCTCTTGCTATAA
TTCGGTAAAATTCAATAGGTCTACCAAGAGGGTCGACTACTTCATAATTTTCGTCGGTTT
TTCGCTTACTTTTAAATTCACCAATCTGAGCAAATTCTTTAAGCAAATATATTTTATCTT
GAGCGAAAGGAAATTTTCTCAGAATATAATCTTTATGTGTATTGGACATAACTAAAATTA
GATTTGCCTTTTCAACTAACTCTTCCTGTACTTGCGTGGCTATATGTCGCGAAATATCAA
TTTCCTGCTCACTCATAACCTTGATAGCTTCGGGTGTAGGGCTCATCCCCGGCAGAGCAG
AAATTCCAGCCGATATAATATTAAAACTGCTATTATCTTCTTTTCTTTCTTTTAACATTT
TTTTAAATATACCTTCAGCCATAGTGCTTCGGCAGGTATTACCGGTACAGACAAATAAGA
TAGTTTTAATCATTTTATAAATCCTTTTAAATTAAAAACTTAAAGTAAAAAGCTATATCG
GTTAATTGGTTACTTAGTTAGCTAGTTAGCTGGTTTAATGCTAACTTATTAACTAACTAA
TCCTATATCCTATCAGCTAATCTTCTTGATGCGATAAAAAATACGCTCTCACTTCTGTTT
CTTTGTTTTCTTTTTTATGCGATAAAAGATGTTAAACTAAGATTGATTTGTCGCTTCGTT
CCTCGCAATGAAATTTTTATTTTTAAATTATATGTTTTATTTTCTTAACCAACTAACCAG
GCAACCAACTAACCAACTAACTGATTCTTAACTAGATACGATTCACGAGATACGAGATAC
GGTTTTTATTTCCGATATGCTATTACTACTCTTTCTATCCCCAAATAATCTTTTATAATT
TCTATATCTTCATCAAAATTATTATCTTTTAGAATTAATTCTTCAACCATTTTCGACTGA
TTCAAACCCACTTCTAAGGCTAGAAAACCATTCTTTTTTAAATATTGAGGACTTTTCTTT
ATAATTTTACGATAATAACCTAAACCGTCAATTCCTCCAAATAAAGCAATCCTGGGTTCA
TTATTTTTTACTTCGGGAGACAATGATTTAAAATCGTAAGAATTTATATAAGGAGGATTT
GAAATAATTCCATCTAAGTTGTTTTTTTCAATTCTACCGATAAAAGGTTCAAATAAGTCT
CCCTGTAGAAATATTATTTTATCTTTACAATCATGTTTTTGAGCATTTTTTAATGCTATT
TGCAAAGAATTTTTAGAAATATCGGTTGCGTAGATGATAACATCTTCTATAAATTTAGCT
ATACTTATAGCAATTACACCTGTACCGGTTCCTAAATCTGCTACCTCTAAATTATCAGAA
TATTTATAGTTTTTTAATTTTTTAATAGCTTCTTCTACCAAAATTTCTGTCTCGGGTCGG
GGGATTAACACTCCTTTTTCTACCAAAAAATCCATCCCCATAAATTCTTGATGTTTAGTT
ATATACTGGAGAGGAATTTTTTTTATTCTTCTCTTGATCATATCTTCTAATTGTAATTTT
TCTTTGTTTTTTAATTCTCTATCACCATTTAAATATATCTTACTTCTATTCATTTTTAAA
AAATAACTTAATAGAATTTCCGCTTCTCTTTCTGAATTTATTATTCCCTTATTTTTAAAT
ATTTTGTTAATATTTTTTAAAGCTTGTCCTACAGTTTGAAATTTATACTTATTTTCCAAC
ATTGTTTTAAATTTCACTGCTCGTTTTTAATTTTTCTGAAAGATTAGCCACTAAATCATT
TAAATTTCCTTCTAATACCTCTTCCAAATTATGTAAATTTAAACCAATACGATGATCTGT
TATTCTATTTTGAGGGAAATTATAAGTTCTAATTCTTTCACTTCTATCTCCGGTGCCAAC
CTGGTTCTTTCTCTTTAGAGCAAGTTCTTCATGTTTTTCTCTCTCTGCCTTATCTAAAAG
CCTTGCCCTTAATATTTTTAGAGCTTTATCTTTATTTTTATGTTGGGATTTCTCGTCCTG
ACAGGTGACTACCATCCCGGTTGGAATATGGGTAATCCTAATTGCTGAATCTGTAGTATT
AACGCTTTGACCTCCAGGACCGGTAGAACGAAAACGGTCAATTTTTAAATCATTTGAACT
AATTTCCAGTTCAACCTCTTCTGCTTCGGGAAGTATAGCTACCGTAACGGTTGAAGTATG
TATCCTTCCGCTTGATTCGGTTATAGGAACGCGTTGTACCCGATGTACTCCGCTCTCATA
TTTTAACTTTCCGTATACACCTTTTCCTATTATGCTAAATATTATCTCCTTAAACCCTCC
GATTCCCGTAGGATTGGAACTCATTACTTCAGTTTTCCAACCATTATTTTCTGCAAATCG
AGAATACATTCTAAAAAGATCGCCAGCAAAAAGTGCAGCTTCGCTGCCTCCAGCGCCAGC
TCTTATTTCTGCTATACAATTTTTATTATCATGAGGATCTTTGGGGAACATAATTTCTTT
TAATTCTATTTCCAAATTAGATTTCTTCTCTTTTAATTTTTCTACTTCTTCACTAATTAA
TTTTTTAAATTCTATGTCCTTTTCTTCTGAAAATAATTTTGAGTTTTCTTCAATTTCTTT
TATTATATCCTTGTATTCTTTGTACTTTAAAACTGCTTTCGAAATATCAGAGTACATCTT
TGCGCATTCCTGAAACTTAGCCTGGTCAGCAATAATATTTGGGTCAGAAAGATTTTTATT
TAATTCTTCATATTTTTTTTCTAATTCTTCTAATTTTTTAAACATTATTTACCACTTCAG
ATTTTAAATTTTCGTTTTCTCCAGGCAAAACACCTTTTAATGCTTTTATAGCCACCTCAA
TCTGGGCATCATCAGGTTCACTGGTAGTAAGTTTTTGAAACCATAATCCAGGCATTACTG
CCCATTTTATAAAAGTTTTATTCATATTTTTTGCTGATAATTTCAAGATTTCATAAGACA
GGCCAGCTATTATGGGAATTATGGCAATCCTATAGGCTATCCTTAAAAGTAAAGTTTGCT
TCCCCAGCAAAGAAAATACCAAAATACTCATTATTAAAACAATAAAAATAAAACTTGTTC
CACATCGAGGGTGTAAAGTACTGTATTTTTTCACATTATCAACATTGAGTTCTTCGCCTG
CTTCATAGGTATATATTACTTTATGTTCTGCCCCATGGTATTCAAATACTCTTCTTATAT
CTTTTATTTTTGAGATAAACAATAGATAAACTATAAATATACTAATTCTTAATAATCCTT
CAAATAAATTATAAATAATTATATTAGATAGGTACCTGTCTAAATATCGAGCCATTGCGG
TAGGAAGAGCTATAAAAAACACTATAAATAGTGCAAAAGCAATTACAATCGTAAAAAACA
TTTCTACGTTACTTATTTTCTCTTCTTCGCCCGTTGCCTGTTCTGCAGAATAAGTTAGCG
CTTTCAAGCCAAGCACTAAAGACTCGATTAAATTAATTATCCCTCTAAAAATAGGCCATT
TAAGAAATTTCATCTTATCGGACAATGTCCTTAATTTACCTACTTTTAAAATTATTTCTT
TATCTGGTTTACGAACAGCAATAGCATATTTTAAAGGAGATCTCATCATCACTCCTTCAA
TTACTGCTTGACCTCCATAATTACAGTCAGCATTTTTCATTATTATCTATTTACTCCTTC
TTCTTTATTTTTTGACCAGGGTTTACCACAGGATAATTCCCCTTCGGGGCAAGGTCCTAA
AATGCAAGGCGGACCTGCATTTTCAAATATAGTGGGCGCAATACTCTTAACTTCTTTTAA
CATATTCATAGCAACTTCTCTGATCTCCCATTGGGCTCTATTGCAGCATCTTAATTTAAA
GATATGCAGTAATTCCCGAGCATTTGCAGTTATTATCATTTTAGTTGTAACCGCCTGTGG
CAAAATATATCTTGCATCTTCTGCTTTTATATTATGATCTAACAATATACGGTAAATTCC
GTCTAATTTTTTTATAGCATCGATAAATATTTTATTTAATTTTTCTTCCTGCGCGATAGA
TTTTGGAACAATATAAGGAAATCCTTCTTTATTTATTTTAACATACCTTTGGCTTTGTTG
AGAAAAAGAGGCAAGCCGATGTCTTACTAACTGATGGGAGGTGACTCTGGAAATTCCCTC
TATAGCAAAAGTAAAAGTTGCATGCTCTAAAACAGAATAATGCCCTAATTTCATTACTTT
TTTAACTAATTTTATTATTGATTCATTACTAAGCTTTTCCCTTAATTCTTCTATTCCTAA
TGCAGAATAACACAATCTTGCTGACTGAGCTACAATTTTTTCAGGGTCTTTAGTGTAATT
TATCAACATAACTTTCATAGAATTAACCTCACTCATCTCGTATATCGTATCTCGTATATC
GTATGTCGTATATAGTTAAAGCTTTTTAATTAAACTTGAAGTCATCCTGCAAATATGATC
TAATTTTTCAACCAGTTTTTCTTCTTCATTTTCATTTATATATTTTAACTCTTTTGCGAT
AATTATTTGCGTTTCTAACTCAGCGCAACTTCCTAAAGTGATAAACAGAAATTGTTTATA
CTCTTTATTGTGAAACCTTTTAAATCCTTCGGCAATATTAGAAGGTATAGAAATTGCAGA
ACGTCTTAATTGTGAAGTTAAGCTGAATAATTCTTCTTTGGGAAATTTCTTAGTTAAAAT
ATAAACATCATTAATGATCTCTATCCCTTTTTGCCAAATTCTTAAATCTTTAAAACTTTT
AATTTTTTCTTCCATTTTTCTCCAATACGATATACGATATACGATATACGAAATCTATTC
CTTAGGTACTTCATGACATTTACGACATCTTGCCTCATAGCTTTCTTTTGCTCCAATCAA
TATGGTTGGATCGCTATACTTTGCTGGCTGACCATTTACTAATCTTTGAGTTCTGGAAGC
CGTATTACCACAAACCATGCAGATAGCTTGCAACTTATCTATGTATTCTGCTACTGCAAG
CAATTTAGGTATTGGGCCAAATGGTTCCCCTCTAAAATCCTGATCTAAACCTGCAATAAT
TACTCTTTTCCCTTGGTCGGCAAGTTTTTGGCAAATGGGCATAATATCCTCATCATAAAA
TTGAGCTTCATCAATAGCGATTACCTCAGTATCTGGTTCTATTCTTTCCAAAATTTCTTT
TGATTTAGTAATATTTATAGCTTCAACCTTAGTGCCATTATGCGAGTAAATATACTGAAC
GGCGTATCTATTATCAATAGTTGGTTTAAATACCTGAACTTTTTTTTTGGCAATTTGAAC
TCTACGAACTCTTCTTATTAATTCTTCACTCTTTCCGCTAAACATGCTCCCACATATAAC
TTCGATCCAACCAGTGTTTACACCTTCACGCATTTCTTCCCTCCTCTACACTATAAAATT
AGTTGATAGTGAATAGTCGTTAGTTGTTAGTTGTTAGTTTAAATCTCAAAACTTTAAGGA
AATTCCTATACAATTAGATAAATATAAAAAGACAGAGCCTTATGAAAGCTCTGTCTTTTT
ATATTTAAATTGATTCATCATTTTATTACAAATATTCTTAAATAATATCTTTTTCCCGTT
CATATTTTTTATTCTTGTAATCATTCATCAAAAACTTTTTCTATTTCTTTTTTAATGGAA
TACTCATTTTTGAAATCATTTAAATATTTTTATGATAGTATCATTAATTATCACTATCTT
CATCGTTGCTTAAATTGTATTTTTTATTAAATCTCTCAACTCTTCCTGCAGTATCAATTA
TCTTTTGTTTACCGGTAAAAAGGGGATGACAAGCAGAACATATTTCTACTTTCATATTCT
TTTTAGTAGAACCAGTTTCAAAACTGTTACCACAAGCACAACTTATTGTTGTTTTTCCAT
ATTTTGGATGTATATCTTTTTTCATTTTACTATTCCTTTAACTTCCTTTTGTTAATATTA
TTAGATTAAAAACATAAGAAATTATAACATATTATTATTTTAAGGTCAAAAATTAAATCA
GTATCTCGGAATTGGGGTCAGGCTTCACAACTTCACATTTTCTGTTTTCGTTTTAATTTT
TGTGAAGTTGTGAAGCCTGACCCCAATTCTATCCTCTTATCAAATATCCTGTTCTTTAAT
AGAACCTAAAAACTCTTGATTATTCTTTGTCTTTTTTAATTTATTAATCACTAATCTTAC
CGCACCCAGAGATGGTTGTGAAGCTAATACCCTTCTTAGTAACCATATTTTTTGTAATTT
CTCTTTAGGCAGTAATAATTCTTCTTTTCGAGTACCTGATTTCTTAATGTCAATTGCCGG
AAATATTCGATTTTCAGAAAGTTCTCTATCTAACCTTAATTCCATATTACCAGTACCTTT
AAATTCCTCAAATATTACATCATCCATTCTGCTCCCAGTTTCCACTAAAGCGGTGGCAAG
TATAGTCAAGCTACCTCCTTCTTCAATATTTCTCGCTGCCCCAAAGAATCTTTTTGGTAA
ATAAATAGCACTTGAATCTAAACCACCGGATAGAGTTTTGCCACTTGTTGGAATAGTTTG
ATTGTAAGCTCGCGCTAATCTCGTAATGCTATCTAATAATATAACTACATCTTTCTTTTG
CTCTACTAACCTTTTAGCCCTTTCCAGGACAATTTCCGCTACTTTTATATGATTACTGAC
AGGTTGATCAAAAGTAGAGCTTATCACTTCAGCTTTTACTGATCTTTGCATTCCGGTTAC
TTCCTCCGGTCTTTCATCAATTAATAAAACCAGGAGATTTATCTCTGGATGATTAATTGT
AATTCCATTAGCAATCTTTTCTAATAAAATTGTCTTACCTGCTTTTGGAGGAGAAACTAT
TAGACCTCGTTGACCTTTCCCAATTGGTGAAAATAAATCAATAATTCGTGTTGATAGTCC
ACCTGATTTATTTTCTAATTTAATCATCTTTTCGGGAAAAAGAGGAGTAAGGTTTTCAAA
ATCTATTCTTTCTTTAGATAATTCTGGATCTTCGTGGTTAACTGCTTCAATTTTTAATAA
AGCATAGTATCTTTCTCCTTCTTTAGGAGGTCTAACTTGGCCTGAGACAAGATCACCAAT
ACTAAGATTAAATCTTCTTATTTGAGAAGGGGAAATGTAAATATCATTTTCACCTGGCAA
GTAGCCTCCTGTTCTTAAAAAACCAAATCCCTCATTCATAATCTCCAAAATTCCCTCAGA
AAACATATAACCCTTTTTCTCTGTTTCGGCTTGTAATATTTTGAAGATCAAATCCATCTT
TTTTATTCTGGAAAAATTATTAATATTATATTCTTTTGCAATTTTACATAAATCGTTAAT
CTTTTTTTCTTTTAATTCTGTTAAAAGCAAACTGTAAGACCTCCCTTTATATATATAATT
AGATTTTATTAATATTTTTAAAACATTTATAATATTTAAATTAATAGCTTGGTTATTTCT
AAACGAATTTAATAATAAATTACTGATGTATAAAGCTATTTTTATCCCGTAAGATCAAAA
AATATTTTTCCACCGACACTTTCTAACAAGAAAATATCTTGAAGTAGTAATGTTATTAGA
AAATTCATTAAAAAGGGGGCTATTGAAGAGTTATCCTTTTAATATACTATGTCCAATTAC
ATTTTATCACTAATGTTTTATTATTACAAATATTTTTATTTTTTTATTACTTGAAAATAT
CGAGTTAAAAATGCTATAAATGTAAAGCTATAAACTCAGACCTAACTTATCTATTAATTT
TTAACTGATGATTTTCTCTGCCTCTCTAAACATTTTCGAATTAATTCCAAATCACTGGGT
TTATCTAAATCAATCATTATTTCTGGATATGATACCATAACTGCAATAGAATTATAACCA
ATTATGTCGGTTACTCTTTTTTCTATTTCCTCTAAGGTTAAAGTTTTAAATAAAAATTTT
AATATAAACTTAAGGCCTAATATTTTAGCATATTTCCAGGTAGATTTTCTGTTTTCAAAT
AGTTCCTTAATTAATTCTTTCTTTTGATAAAATACCTCTGGTTTAAAAAATACAATATTT
CCTCCACAGAATATTCCTTCTTTCATTTTTACATAAGTTCTCTCGGCTTCGGGATATTTT
CTCATAATATTTTCTTTAGTTATTATAGGGTAACCAATGTAAGCTTTTCTTTTTGTGCAT
ATTTCTATAAATTCATCAATTGCTTTAGGAGTAATCAGGGGAATATCAGAGGTTAAAAGT
AATAAATTATCATTGGAATTAAAATATTTTAACCCAATCTCCATATTTTCAAGTATAGAA
TTACCGGGATTTAACATTTCTTCAACTTTTTTACCTATATAAGGATGAAGTTCATTTTTT
GGACTTACCACTAAAATTTTATCAATATTTTCTGAATTATTTAACGCATCAACAATATAT
TCAATCATAGGTTTACTGTCTATCATAATTAGAGCTTTGTTGTTTACATTCTCAGCAATT
TCTAAGGGTCCTTTTTCTTTTGCACCTGCTAATACCAAAGCATTAAACATGTTTTTATCA
CCTACTTATTAACCTAAAATTTAAAATTTATAAAATTTTCCAGTCTACCGGTACACTTAT
CAATTTGGTTTGCTAGTTAGCTGGTTTGCTAGTTAATTAGTTTAATATTAATTCATCAAT
ATATTTATGGCTCAACCAGCTAACCAAGTAACTAATTAACTACCTAACTATATTATCCGC
TATACGCTAAGAAACGAGATACGATTTTTATTCTGGTTTCGTTCTTCTATTTTCTTAACT
AGTTAACCATGTAACCAACTAACTAATTATATACGCTGTACGCTGTACGCTATATATTAT
TATGTTCTACTTTTTTATATTTTTGTCTTTTGTTGGGCAGACACAAGATCTGTCCCTACT
TGCAACTTGCATCTTGTAACTTGCAACCTTTTCTTTCTTTACTATATACTAAATATATAC
TGTTTTTTTATTTCTTAGCTAAATACTATTCACTATTCACTAACGACTATTTTTTATCGC
TGCTTTTATAAATCCCCTAAATAATGGGTGAGCTCGGTTAGGTCTTGATTTGAATTCGGG
ATGAAATTGCACTCCTATAAACCAGGGATGATTCGAAAGCTCGATAATCTCCACTAAATT
TAAATCCTGATTTAAGCCGCTAAATCTTATACCGTGTTTATAAAATTCATTTTTATATGA
ATTATTAAATTCGTACCTATGTCGATGCCTTTCGTAAACCATTTCTTGGTTGAATAATTT
AAAGGCAAGAGAATCTTTTTCTAATTTACAAGAGTATTTGCCTAAGCGCATAGTGCCGCC
CTTTATTTTTATTTTCTTTTGCTCCGGTAAAAGGTCAATTACGGGAAAAGGTGTTTTAGA
ATCAAATTCTGTACTATTAGCTCTTTTTAAATTTATTACATTACGAGCAAGCTCAATAAC
CGCACATTGCATACCTAAACAAATTCCTAAAAAAGGTATTTTATTTTCCCTTGCATATTT
TACTGTTTCAATTTTACCTTCTGTCCCTCTTTTTCCAAAACCACCCGGTATCAGGATTCC
ATTAATATCTTTAAAAATATCTTTTGGGGAATGTTTTTTTAGTTCATCCGAATCAATTCT
TTTTATTTTTACTCTACAATCATTATCGATTCCACCATGAAGAAGCGCTTCGGTAATACT
TATATAAGCATCTTTTAAACTAATATATTTTCCCACCACCCCAATGTTAACTTCTCTTTT
GGGATGATATATTTTATCAACCATATTTCTCCAATTTTGCAAATCAGGATCCTGGCATTT
TAAATTTAACAACTTTACTATTAAATCTCCCAACTTTTGTTCTTCAAATACTATTGGTAC
TTCATAAATAGATTTAACGTTTATTGCTTCAATTATTGCCTCATTCTTAATATCGCAAAA
TAAGGATATTTTATTTTTTACCTCTTCGGAAAGTTTTGATTGGCAACGGCAGATAACTAT
ATCTGGTTGAATGCCAATCTCTCTAAGCTTTCTTACGCTATGTTGAGTAGGTTTTGACTT
TAACTCTTTGGCCGCTTTAAGATAAGGAACAAAAGTAACGTGTACATACAGAACGTTTTC
TTTACCTAGATCATTTCTAAATTGCCTTATAGCTTCTAAAAAAGGAAGGCTTTCAATATC
ACCTACTGTTCCTCCGATTTCTATGATTACTACATCTACTTTCTCTTTTTTATTTTGGCA
AATATTTTTAATGGTAGATTTAATCTCATCAGTTATATGGGGTATCACCTGAACCGTAGC
CCCTAAAAAATCTCCTCTTCTTTCTTTGGAAATTACAGAACTATAGATTTTCCCGGTAGT
TACATTATTATAACTAGATAAATTTGTATCAATAAATCTCTCATAATGTCCTAAATCTAA
ATCTGTCTCCGCTCCATCTTCGGTGACAAATACTTCACCATGTTGATAGGGATTCATAGT
TCCTGCATCAACATTTATGTAAGGATCTAGCTTCTGTATGGAAATATTTAAACCCCTGCT
TTTCAATATCCTACCGATAGAAGAAGCAGAAATACCTTTACCCAAAGATGAAACTACTCC
TCCTGTAATAAAAATATATTTTGTCATAAATCTCCTCTTTTGTTTAGTTAGTTGGTTAAC
TGGTTAAGAAAACATATTTAAGATATAAAACTAGTTTTATAGTTTTGCGCTTTTCGTTTT
TAATTTTCTTAACTATCTAACCAGGTAACTAGTTAACTAAGTAACCAAATTTTTAGCTAT
ATTCTATTCATATTGTAAAACATAAATTTGAGTATTTTGGGGTAATGTCTCCTTTTTTAT
TTCGAACTCGCTCGATTCTAATCTTTTTACATTATCTTTATTTGACAGAAATACTTCCAC
TGGGTCTATAGAGAATTTAATGGCCTTGGTTTTATAATGCATAGGAACTGTTATCTTAGG
TTTAATGTCTTTAATTATCTGAGTGGCTTGACTGCTATTTATAGTATAAAATCCACCCAC
AGGAATAAAAAGAATATCTACTTTACCTATCTCAGCTAATTTGTCAGAATTTAAAATATG
TCCTAAATCACCCAAGTGACATAAGCTTAATCCATCAGCCTTTATAACAAATATTGTATT
TTGCCCTCTCTGACTTCCGTAAACGCTATCATGATAAGATGATATTCCTTTGAATTCCAT
TTTATGTGATTCTCTACTTACCAGACCTTTGAAAACTACCGGCCTTCCTTTTACTCCTCT
CACATAATTATGGTCAAAGTGTTCGTGACTAACAGTTACAATATTTACTTTAATCCGAGG
GAGTTTATAGCCAAGAGTTTCATCGAAAGGATCAGTGATAATTTTAATTCCTCTTTCAGA
TTCAATTAAAAATGAAGAATGCCCTAACCATTTTATTTTCATTGAATATCACCTCTTTTT
CGTATATCGTATTTCATCTGGTTGGCTAGTTAGCTGGTTTACTGGTTAATTAGTTTAACA
TTAAATTCACAAATATGATCGCTCCTTGACCAGCTAACCAAGTAACTAATTAACTATCTA
ACCAATATTATACGCTATTCTAAAATATTTCCCCAATTGCTTTATTTAATCTTTCTTTTG
CTAATTCCGGTTTAAAGTTTAATATAATGCTTCCCATTTCGGTTTTTTGTATTATATTAA
ATGGCTCCAAAGAAAATAATTTTGTAATTTCTTCTACTTCATATTCTTTCACTCTTTTAA
ACCCAATGTATGCATCAATTTTTTGATTAATTATTTTAGTTAGTGACTCTACATTAAGAT
AAAGTTTTTTGCCGCTATTCTCGTGTAATAAATTAATAATGATATTAATCAGTTTTATTT
TATTATAGAGTATTTTTCTTTTTTCAAATAATCTAAAAATATTATTCTTAACAGAATTAT
CTGCTGAAAAAATTGATTTCAAATCATTTAAAGAAAAGGGTAATTTATCATGTTCTTCTA
TAAGATTGCATAACCATCTCAGCTCAAACAATATAATTTTGTTCTTATCTGTTTTTCGGC
TTAGTTTATCATAATCGAAATCCGGAGAAATAATTACCGAATAATCTGATTTTGTTTCCT
CTTTTACCTTGCACAACTCGCTCCAATGTTCATACTTTTGTATTTTTTCGCCTTTTTTAT
CTGATAACTTTGCATCAACAATTAAATTGTATGTTTTATAATCTAATAATGCTTTTGCTA
AAATAAAAGATGCCTCTCTTTCTAATACAATAGAAGTTTCAAAACCCAAAAATTCAAACA
CTTTTTGAAGTAATTTTTTAAGACTTTTGCTATTTTCAGAACTTATCAGTCTTAATTGCA
ATTTTTTAATTTCGCTTAACCAATCAAAGAGACCCCACATTTCTTCTTTCTCTTCGATAA
ATCGGAAGTCTTTCCTCAAAATATTATCAATATATTTAGAAAATAAATTTTCTTCATTTA
CTTCTACCTCTAATACCCTTTCGCAAATCTCTTTATAAGTTAGAGAGTGACCTGCTTCTT
GCAATATTTTAAAAACTTTTTCACTTAAATCGTCCTGAGGTTCTATTTTGGTTTCATCTT
CTGTCACCAAAAAATATCGTTTTCTATCATAGTCAATAAGGCCAATAAAAATAATATCGT
TTACTTTTAGTTTCTTCTTTTCATACCATTCCTTTAATCCAACTAAACAATTGAGATCAT
TATTCACTATTGCTTCTATTTCATTTCCTTCTTTGTCTATAAAGGTAATTTCAACGGCAT
TTTCTTCTTTAGGGAAAAATGGTCTCATATAACTGGTTAAAAACATAGTACCGTCTTTCA
AACAATAACTAGTGAGAGAATACTTAATGTTTGCATCTTTATATTGCCATTTCACTAAAC
CCCATACTCCTCTTTTTATCCTCATAAATCTTTTATCTCCGCTCATAGAGGCATTTACAG
CATAATAGGGTTCTTTGACTTTTAATGGTCTTATTTTTGTTAACTCTTTAGTAATTTGAC
GATAATGTAATGGCTTTTTATGTTTGATTAGTATTTCATAAGCACTGTCAGCAACTGATT
TATGTTTCATAAGTCTCTAACCTCCAATTGACCGATTTACCGATTCTCCAATTTACCTAT
TTACCGATTTACCAATTCGCCGATTAATTTAGTCGATAGTGAAGTCGTTAGTCGTTAGTT
TCAAATAGAAATTTTCAGTTATCAGTTTACAGTTTTTAGATAAAGAGATAAAAAAAAATC
GTATTCTGTATTCTGACTACTGTTCTTCTTAACCAGCCAACCAGGTAACTAACTAACTCT
TTACGAGATACGATTCACGAGATACGGCTTTTTATAGTTGATAATAATTCTCAAGAAATT
ACCTTGATATTGTTTAAAAATTCACCTTATTTATTATATACAATTTTCATTATATTTTAC
AAATAAATTAGTTGTTAGCATAGAATTAGCGTATAGCAGGTAGCGTTTAGCGTATAGTTT
TGGATTAATAGGATGCTTACCCTAATTCCTAATTAAATTAAAAAGTTAAAACTAAAAGCT
AAAAACCATAATTCAAAATTCAAACCCTTTTTTCTTTAATTTTAAATTTTAAGTTTTGGT
TTTGCGTTTTTCGCTATACGCTTTGCACTTCCGCCTATATGCTCCACGCTAAACGCTCCA
CGCTAATTCTTATTTTCTTAACTAGCTAACCAGGTAACCAACTAACCAGGTAACTAATTC
TTAACGAGATACGATTCACGAGATACGAGATACGGAATCATTTATATCTTTTCATTAACT
CAACGTAATCCAGGGCGTGTTTTTTTAAATTTTCAATTTCTTCTTCAGAAAGATTGCGCA
CCACTTTCGCTGGTACACCTAAAGCCATGGTAAACGGTGGTATTTTAGTTCTCGGGGTTA
CTATTGCTCCAGCTCCTACTATGGCTCCTTCGCCTACTTCTGCACCATCAAGCACAATTG
CCCCAATCCCTATTAAAGAATTGTCTCCAATCTTGCACGCGTGAAGCATTACATTGTGAC
CTATGGTAACATTGTTTCCTATTATAGTAGGAACTCCTACATCACAATGAACAATACTGC
CATCCTGAACGCTGGTATTACTTCCTATACTAATGGGAGCTATGTCACCTCTTAATACTA
CATTATACCAAATACTGGAGCATTTTCCGATTATAACTTCTCCAATTATAGTAGCATTTT
CCGCAATAAAAGATTTTTCATTTATTATAGCTTTTTTTCCTTGAAAATTTAATATCATCT
TCTTACCTCCATAACTGTTTTAATTTTTTCCGCAATTTTATCTCCAAATCCTGGTATCTT
ACTTATGTCGACCTTGGAAGCATTTTTTATATCTTCTATGCTTTTAAAGTGTTCTAATAA
TAATCTTTTTCGTTTAGCACCAATTCCTGGAATAAGGTCTAACTTTGAATTACGTAATTC
TTTACTTCTAATCCTCCTGTGATAAGTCACCGCAAATCTATGAGCCTCATCTCTTATTCT
TTGCAGTAAAAAAAGTGACTCAGAATTAGAAGGTAATATTATCGGTTTATGAACCTCTGG
TTTAAATATTTCCTCTTCTTTTTTGGCTATACCTATTATTGGTAATTCAAGATTCAAATT
GTTTAATATTTTTTTCACCGCACTAAGTTGACCTCTTCCTCCATCAACAAGAACTAAATC
TGGCAATTTTTTACCTTCAGATAATAATCTTTTATATCTCCTCTCTGTTACCTCTTGCAA
CATAGCATAATCGTCAATTCCTTCAACTCTACTCACTCTAAATCTTCGGTAATCTTTCTT
TTTTGGTCGTCCTTTTTCAAAAACAACCAAAGAACCAACAGATAATTTCCCCTGAATATT
AGAGATGTCGAATGCTTCAATTCTTTCTGGTAGTTTCTTTAAGCTTAATTTATCTTTTAA
ATCAATAACTGCCTTCTGACCCTTCTTAATTTCGTCTTCTTCTACTTCTTCTACCTTCTT
CAACAAATAACTATTTTTATTTTTTTTTCTATATAAGTTTATTTCCTGACCCTTTAAAAT
TGTTTCAATTGATTTTATTTTATCTCTTACTTTGGCAGCTTTTTCATAATTTAGATTATG
AGAAGCTTCTTTCATTTCTTGATAAAGACCATTTAATAATTTTTTTTGTTTCCCTGCCAA
AAACAGGCAAATTTCTCTTATTCTTTTTCGGTACTCTGTTTTGCTAATCATATTCGCACA
AGGCGCTGAACACAAACCGATCTGGTAATCTAAGCAAATTTTCGCCTTCTTTAAATCTTT
TTTTCTGCATCCCCTAATTTTAAAAATTTGCCTTAATAATTTTATAACTACCCGGGTAGC
ATTTGTATCCACAAAAGGGCCAAAATATAAAGCTCTATCCTCCTTTGTTTTTCGATTTAT
TTTTCTGTAAAGTAAGATTTGAGGAAATTCTCTCTCTAAAGTAATTTTAATATAGGGATA
GCTCTTATCATCTTTTGATTGAGTATTATAGTAAGGGTTATTACTTTTAATCATTTTACT
TTCTAAGATAAGTGCTTCTATTTCAGAAGAAGTGGGTATGTATTCAACATTTACGATCTC
TTTAATCATCCTATTTATCTTTGGAGATTGTTGGGAAGAACTACTAAAGTAAGAAGAAAC
TCTACTTTTTAAGGAATTGGCCTTCCCTACATAAATTACTTTTCCTCTTTTATCTTTAAA
AAAATAAACTCCACTTGTTTCAGGTAATTTATTTATCTTTGATTTAATATCCATGGTTAA
CCAATTCTCCAATTTACCGATTCACCAATTTACCGATTCACCAATTTACCGATTCACCAA
TTTATCGATTCTCCAATTTATCGATTCTCCAATTTATCAATTCACCAATTTATCAATTCA
CCAATTTATCAATTCACCAATTTATCAATTAATTAGATTAGTTAGCTGGTTATTTGGTTA
GTTGGTTAATTAGTTAATTCAATGAGTAGTATGTTATTTAACTAACTAACCGGGTAACTG
GGTAACCAAGTAACTAATTCAGTACTTTCTTTAAAAATTCTCCAGTAAATGAATTCTTAT
TATGTGCTATTTCTTCAGGAGTTCCCCTGGCTATAACTCTGCCTCCTTCTTCTCCACCTC
CCGGACCAAGATCAATAATATGATCTGCTGACTTAATTACCTCTAAGTTATGTTCGATTA
CTATGACTGTATTCCCAGCATCTACTAACCTATCTAAGACATTGAGTAATTTTTTTACAT
CATCAAAATGCAGACCGGTAGTAGGCTCATCTAAAAGGTATATGGTTCTTCCTGTGCTTT
TAGCACTTAATTCTTTAGCCAATTTCACTCTTTGTGCTTCACCGCCGGATAAAGTGGTGG
CAGATTGTCCTAATTTTATGTATCCTAATCCTACATCATATAAAGTTTGTAATTTTCTTT
TTATCATGGGAATTGCTCTAAAAAATTCCAGGGCCTCTTCAACAGTCATATCTAACACCT
GAGCTATATTTTTACTCTTATATTTTATATCTAAAGTTTCACGATTGAACCTTTTACCTT
TACAAATTTCACAGGGTATATATACATCAGGTAAAAAATACATTTCAATCTTTATTATCC
CTCCACCCTGACAGGCTTCACATCTTCCACCTTTTACATTAAAACTAAACCTGCCCGCCT
TATAACCTCTAATTTTAGCTTCTTTTGTCCTGGAAAATATTTCCCTAATCGGAGTAAATG
CCCCGGTGTAAGTAGCCGGATTAGAGCGAGAAGTTCTACCTATAGGTGATTGATCGATAA
TTATCACTTTATCAATATTTTCTATTCCTTCAATTTTATCATAATCACCAGGATGAACTC
TGCTCTTATAAATTTTCCTGATTAAAGCTTTATATAAGGTTTCCTCGACTAAAGTACTTT
TTCCGGAACCAGATACTCCAGTGATACAAGTAAGTGTACCCAAAGGAACGGATACATCGA
TATTTTTTAAATTGTACTGGCGAGCTCCTCGAATTTTCAAATATTTCCCGTTCCCCTCTC
TCCTTTCGGAAGGAACATCAATTTTACTAAGATGGCTTAGATATCTTCCAGTAATGGATT
TCTTATTGTTTATAATATCTTTAATGTCACCTTTCGCTACTAAATATCCACCGTGTACCC
CTGCCCCCGGTCCTAAATCAACAATGTAATCTGCAATTCTCATTGTAGCTTCATCATGTT
CAATTACTATCACCGTATTCCCTAAATTTCTCAGCTTTATAAGAGTCTGCAAAAGTTTAG
AATTATCTTTTTGGTGTAAGCCAATACTCGGTTCATCTAAAATGTAAAGTACTCCGGTTA
AGTTCGAGCCAATCTGAGTAGCCAAACGAATTCTCTGGTTTTCTCCTCCTGCTAAGGTAG
AAGATGAACGAGATAAGGTTAGATAATCTAAACCTACATTACTTAAAAAACTTAATCTAT
TTTTTATTTCTTTTAAAATTTGGCCGGCAATAACTCTTCTTCTTTCATTTAATTTTAATT
TTTCAAAAAAATTATAATTCCATTTGATAGATTTTTCAGTAATATCCGCTATAGAGAAAC
CATCAATAGTAACATTTAAGCTTTCCGGACGAAGTCTTTTACCCTCGCAAGAGGGACAGG
GTCCAATATTCATAAACTTTTGTATCTCTGAGCGAATATATTCTGATTTAGTTTCTCGAT
ATCTTCTTTTTAAATTATTAATTACTCCCTCAAAAGAATTTTTATAACTCCAATAGGTAG
ATTGTTCATCATTCTGATATTTAAAGGGTATCTTTATTCCTCCTGAGCCGTATAATATAA
TCTCCTGAAATTCAGGTTTTAATTCAACAAAAGGAGTGTCAAGACTAAAACCATAAAAAT
CGGCTAAACCCTTTAACATGTGATATAAATATTTTCCTTTAACCTCTCCCCAGGGAACTA
AGGCGCCTTGCAGTATAGATTTATTCTTATCCGGCACAATTAATTCCGGATCAAATTCCA
TTTTAAAGCCCAAACCACTACAAGCAGGACAAGCTCCATAAGGATTATTGAAAGAAAAGA
TTCGAGGAGCAATTTCCGGTAAATTAATTCCGCAGCTGGGACAAGAAAAATGCTCACTAA
ACATCTTTTCTTTACCACCTTCTATATCAATTACTACTGTTCCTTCACTTAGACTTAAAG
CAGTTTCGATAGAACCAGCTAAACGAGTCTTTATTTCAGGATTCACTAACAACCTGTCTA
CCACGACTTCTATATTATGGTTTTTATACCTATCGATTTTTATATCTTCTTCTACTTCGA
AAGTGTTTCCATCAACTCTCACTCTAACAAATCCTTTTTTTTGAATATCTTCTAATATTT
GTTTGTGTTCACCTTTTTTGAAGCGAATTATCGGGGCTAAAACTTGTATTTTTGTTCCCG
GGGATAAATTTAAAATTTGATCAACCATCTGCTCGACTGTCTGCTTGCTAACCCATCTAC
CGCACTGTGGGCAATGAGGTATTCCAATCCGGGCAAAAAGTAACCGTAAATAATCATAAA
TTTCCGTTACGGTACCTACTGTAGAGCGAGGATTCTTACTTGCTTTTCTCTGATCAATGG
AAATCGCCGGTGATAGTCCTCCAATATAATCCACATCAGGTTTTTTCATTCTTTCCATAA
ATTGACGAGCATAAGAAGACAAAGATTCAATATATCTTCTCTGACCTTCTGCATAAATCG
TATCAAAAGCTAAAGAAGATTTACCAGAACCGCTCAACCCGGTAATTACAATTAATTTGT
TTCTGGGTATCTCCAAATTAATATTCTTCAAGTTATGTTCTCGTGCACCTTTAATTATTA
TCTTAGTCTGAACCACTTAATATCTCTCCTCTGTTGGTTACCTGGTTAGTTGGTTACTTA
GTTTACTGGTTAATCGAGAAATTAATCAATTCACTAATATGCTAATAATAAAGCAACTCT
TCTTCTAACTAATTAACCAGGTAACTATCTAACTAAATAACTATATACTGATTCACTATT
TTATTTCCCCGAATAAAGTTTTCTCTTTTTTTAATCTTCTTATCTCATCTCTCAACAAAG
CCGCTCTTTCAAAATCTAAATTTTTTGCTGCTTGCTTCATCTCTTTCTCTAAAGATTTTA
TCAATAACCATAAATTGCTCTTACTTAAGTATTTTTCATGTTCTTCATTAATAGTAGAAA
AATTTTCGAAGTTATTTATGTTATTAATAATTGCAAATTCTTCTACTGTCTTAGTTATAG
TTTTGGGAGTTATCTGGTATTTGCGATTATATTCTAATTGTATTTTCCTTCTTCGATTAG
TTTCTTTCACTGCCCTTCTTATCGACCCAGTAATATTTTCGCAATACAAAATAACTGTGC
CGTTTATGTTTCTTGCTGCTCTCCCCATAGTCTGAATTAGAGAGGTTTCTGACCTTAAAA
AACCTTCTTTATCTGCATCTAAAATAGCTACTAAAGATACTTCCGGGAGGTCTAATCCTT
CTCTTAAAAGATTAACTCCTACTAACACATTAAATTTACCTAATCTTAAATCCTTCAAAA
TGTTAATCCTTTCCAAAGTCTTAATCTCTGAATGAAGATATTTTGCTTTTATATTAATTT
CTTCCAAATACTCAGCTACATCTTCAGCCATTCTTTTAGTAAGGGTAGTTACTAATATTC
TCTCCTTTTTTTCCGTCCTCTTTTTAATTTCTTCTATTAGGTTATCAATCTGATTTTTGG
CTGGTTTTAAAATTATCTCCGGGTCAACTAATCCGGTGGGTCTGATAATCTGTTCAACTG
TTTGCTTACTTCTTTCTAATTCATATTTGGCTGGGGTTGCTGAAACGAAGATAACTTTTT
CCATGTAATTTTTTATTTCGTTAAAATACAATGGCCTATTATCATAGGCAGAAGGTAGAC
GAAAACCATATTCTACCAAACTATCCTTTCGAGACTTATCGCCCGCAAACATACCTCTTA
ATTGAGGAATAGTAACGTGGGATTCGTCAATAAACATCATAAAATCAGAAGGAAAATAAT
CTAACAGAGTTGCCGGAGGTTCTCCTGATTCTCTTCCGCTAATATGACGAGAATAGTTCT
CAATTCCACTGCAATATCCCACTTCTTTTAACATTTCTAAATCATATTTAGTTCTTTGTT
CTAATCTTTGAGCCTCTAAGAGCTTTCCCTCTTTTTTAAAATATTTTAATCTTTGTCTTA
ATTCTTCTTCAATAGATAAAATTGCTCTTTCTAATTTATCTTTAGTAGTAACAAAATGTT
TTGCAGGATAAACTATCAATTTATCTCTTCTCTTTATAACTTTTCCGGTTAGAGGGTCTA
TCTCGGAAATTACTTCTATTTCATCACCCCATAACTCTATACGAAAAGCATATTCTAAGT
AGGAAGGAAATATTTCAATTACATCTCCTCTAACTCTAAAACATCCACGGTGAAAATCAA
TATCATTTCTCTCGTAGTGTATATTTATAAGACTTTCTAAAATATTATCTCTTTTGAAAA
TTTCGTTCTTACTAATTTTTAATACTAATTCTTGATAATCTTTGGGTGAACCTAATCCGT
ATATACAAGATACGCTGGCAACAATAATAACATCTTTTCTTTCCAGGAGAGAACTGGTAG
CAGAGAGCCTTAAACGGTCAATTTCTTCATTTATAGAAGAATCCTTTTCGATATAAGTAT
CTGTACGGGCAATATATGCCTCCGGTTGATAATAATCATAATAGCTTACAAAATATTCCA
CTGCATTATCAGGAAAAAATCTTCTAAACTCACTGCACAATTGAGCAGCCAAGGTTTTAT
TGTGAGAGATCACCAGAGTAGGCAATTGAATTTCCTGAATTACATTTGCCATAGTAAAAG
TCTTCCCTGAACCAGTTACTCCCAGTAAAGTTTGATATTTGTAACCATTACGTATACCTT
CTACCAATTTTTTTATAGCATGGGGCTGGTCGCCCTGAGGGGGGTAATCAGATACCAAAT
TAAATCTCTCAGTCATTCACAACACCTTTTTAAAAAATTACACTTATAATTTAAAACTCA
CTTTCGTCTTTAAATAATTATACACTATAGAATAATAACATTCTATAAAGATTTAAACAG
TATTATTGTTTTCACTACAATTTCTGAAGCTAAAGGACAAAATACTTATTTTATAATACT
TTGAGGCAGCTAAATGGTTAAATTGCCTGCAAGTGTCAAAATTAGGAGAAAGAAATAAGA
GAATTGGGGAAGTTTAAAGGATAAATTAAAGATTTTAACCTTTGAAAGCTGAGTCAAATA
TTTTAGATTACAGTCAGTTTTATGCTATCAATCAAAAAAGAGGGGACATAAACAGAACCG
TCAATTCCATATTCTCTATCTTTAGAAATTTCAATAATACTATTAAACAAGTTTATCAAA
TTACTTTGGAAAAATACTCTTGCACGCCCTAATAATCCTTTATTATTTATTAAATATCCT
TCTGAAGTCACTTGAAAATCGCTAGTATTTGGGTTTATCCCGGAAGCAATACCCATTAGA
TCATCGATGATAAAAATTTGATTATATCTGTTAATAATCTCTTCTGTCGAAAAAATTCCA
GCTTCAACAGAAATAGATGTAGCTTTTACCTTTGGCATTTGCTGATAACTATCGCGCCAC
GCAGAAGAAGTACTAGCAATCTTCATTTTAGTTCCATACTTAGTATCAGAAATAATATTA
CATAATTCCCCTTTTTCAATTATTTTTACCTCTCGTCTGGAAATTCCTTCTCGGTCAATA
TTTGCATTATAAATTTTGTTAATTTTAGAGTTTTCAACGATAGTTAGTTGATTACCAAAA
GAAATATTAGCATTTTTATTTGAGATAAAGCTTCTTTTATGAAAAATTGATTCACTAGTA
AGTAAAGATAAAAATACATATATTATTATAGAAACTGCATTATGGGTTAGTAAAATTGGA
CAATCAATAATTTTTTTCCGCAATGAAGCAATAATCTTAGTATTAGCTACTTTCTTTGCC
TGGGAAATAACTTCATCTACATCTATTTTGGCTACTTTTGGGGAAATAGTAGTTATAATG
AAACATTCATCTAATTTCTCATTTTTCAAATGGAAATTGAATCCTAATGAATATAAATTG
GCGGTACCACCTCCTTGAACTTGTACAGTATTTATTAATAAAAATTGCTCTATTTTACTA
TAAAAATAAATATTTTTAAGACTTAAACCTGTTTTATACGCTTTCTCATCAATAACTTTA
AATAAATCTTCATCCAAATAATCTAATGGGTTAATATCGCTACTTGAAAATTTAGGAATA
AAATGACACTGTGATTTTTTTCTAACAAAGGGGATATAAAAATTATTATTGGTAAATTTT
ATATTTTCTCTTGCATCTTCAAGTGCACTATTGATATCATCTTCACTAAATCCGGGCCGT
GACGAAAAACCTATTCTCTTTCCATCAAAAACTCTTGCGGCAATCCCCATGTCTGAAAAC
AAAGAGTAATTTTTTTCTTGTTTATCATTTATTTCAAAACAATGTGTTTCTTTATTAGAA
AAATATATCTCAGCATGACTTTCTTTCTTTAGTACTTTTTTTATATTGCTCTCTAACTCA
TAAATATTCCCTTTCATCTTGAACCACCTATTTTTTGTGAAGAAATTCGTAATGTGGGCT
GGCCATAAGATACATCCACCATTTGTCCACTTTTACCACAATCTCCAATTTCAAATTTCA
AATCGTTGCCAATAACATCGATTTTTGATAAAATATCTAATGTGTTCCCAGCGTATAAAA
ATGGTTTTATAGCCTCTGTAATTTCTCCATTTTCAATAAAAAATCCACTATTTATACCAA
AAATAAAATCACCTGTTTGAGTATTCACTTCTCCCCCTGAAAATTCAGTCGCATAAATAC
CTTTTTTTGTATCTTTTATTATCTCTTCGGGTAAATGTATACCTGGTTCAATATATGTAT
TCCTCATTCTACAAATTGGTTGAAATTGATATGATTCTCTACGCCCATTGCCAGTACATT
TTAAATTTAACTTTTTAGCTGTCCTTATATCAGTCATAATACCATCAACAATTCCATTTT
TAATAAGATAAACAGGGTTAGATAATGTTCCTTCAGAATCATAGGGTTCATAGACCCAGT
CACCTCTTGTATCACCACGATCAGTAATTGTAATAAAGTCTGGTGCTACTTTTTTACCCC
ACATTTTCGAGAAAATGCTATCATTATCTATAATTGCATCTGCTTCTAATGCATGTCCAC
ATGCCTCATGTATAAGAATTCCTCCTGCACCTGGAGCCAAAACCAGATCTAATCGACCTG
GTTTAACAATTTTTAACTTTAAATATTTTTTTGCCTCTTCAACCAAATCAAAACCATTTT
TTAAGATTAACTCTTTAAAATCAATATTATTACCTTTAGAAAAACTTTTTTTTGTTTTAG
TCATTAATTCCCCTTCTATATTAAATATCAAATTTATCTTGGCTTTCAATTTACTTTCAA
CCCATTCCCTAACTTTGCCTTTTCTATCAAGTACTATAACTTTTTTAAAACTACCAGAAA
TATGACATGAGAGATCGTATAAATTTACCTCGTTGCGTGCAAATTTTTCTAAATTGTCAA
AATAATTATTTGCTTCTTCGTAAGGTAAATCAAATTTACAATAAAGAGAATTATTTTGAC
TTGCAAAGTAGTTATTTTTAGTCTGAGAATTTGTATCCCAAATTTTGTTTGAAAGTAATT
TTTCTGAAGCAGTTTCAAATAATTCATATATATTTTTATATTCAGCAAGAGTTTTACAGA
TATATATTTGATTATTCTTTTGGTTAAGACGTAAGCCTGCACCACGTTTACTCGAAAGAA
ATGGCCCTACCCTTTCCGTTAAACCCAAATACCAACTTAACCCAACAACTTCTTCGACAT
AAAGATCTGTATAGTCTGCCATATTCATTAATTTCTTCTGAAATTCAGATAGTTCACTAA
AATCAATTTGTTCTATTGAAAAATTATATTTTTTCATAATCTCTTTTCGCTCCTTTTATA
AATATGTAATTACACAGAAAAGTAGGAAAACTAATTAAAAAAAGATATAAAGGAGAAAAA
TGAAGAGCACTAAAAAAATATCCTATAAATATAATTAAACCAATTATGTATCTCAGAGAA
ACAACCCTCATATTGCTAAAACTCTTGGTAACAGTTAGCAATGGTAATAATATGCCTAAT
ACAAAGTTTACTAATATAATTCTTATTAAAACATTTGGCGGATTCAAAATAAATATAATA
ACAGTTAAGGAAATGATAGAAATTATCAAAGGAATAAGCAACATTCCCGATAAAAATTCT
TTAGAAGATAACGGAATCATAAAACCTTTTTTTTGTTTTTGTATAGTTTGATAAGACGAA
TTGGCAAATGTAGTTGTGAATCCAAAAACAATTATTATACCCCCAATGAAAAATGAACTC
TGACCACCAGATTTCATTAAATAGACAGCAAAGGCCATTTGAGCAAAAAGCATAAGCCAT
AAACTAAATGATAATCTCGAATAGATTATTAATTCCTTAAATACTAGTGATTTCCACCCA
GGCCAGTATAATTTTTTGCCCCACTTATTATCAGCCGTGTCTTTCTTTTGTTCATACATC
AAAGTCAGCAATCCTGCCCAATTTCCTTCAAAAAAATATTTTTTACTTAAATAAGCAAAT
CTACAATGTTCCATAAATTTAGGCCATTGAATCTGTTCAACAATCATAATTGATAGCAAA
AAACTTACAAGTGAAGCGAATACCCAAAAGACAATACTACCTTTAATCGGAAAAAAGATG
ATAACTAAAGAAAATGCTATAAACTGACATAAGATTTTTTTGAATCTAATTTTTAAATTA
TAATTTAACCATGATATATTTGTCAAAAAGATGAGGGATAGTGCCAATACAACACTATTG
ACAGTAACCAGATGGTTCAATCCCAAAAACGGGAAAAGAATAAAAACAAGTATTAGTACT
GGGATATAGTTTAATAACAATTTTATTGCAATAATGAGTTTTACATTAAACGGTCCAGTA
ATAATGTAGTATATACCGGGGATAGAAAAAAAGATAGGTGGATATTTACTAAAGAAAATC
TTGTTTAAAGCAAAGATGATAAAGATAATTGAAAATAACGATGTAAAAAAATTTTGAGAA
ACTACTTTCTCGTTTATCATTCTGAATGATTCCTGTATAATTGCCAATAATATAATTATA
GCAAATAATTCCAGTAATATTTTTTGCAAATGACTTTTGATGAATCTATACTCATTCTTT
AATAGCAGTAAACCTATCTGAAAATAACACAACAAAAATTACCTCCTTTAACCTTCGATA
AACTTGAGGAATATCTCTTCTAAAGAAAGATCTTTGTCTTGAGCAAAATCAATTCTTTCA
TTCATCTCTTGCTGACTTCCGCTGGCTATTATTTCACCCTGATTCAAAAAAATATATTTA
TCACAAAAAGTTTGGGCTAAGTCCAGAAGATGGGTGGAAACAAAAATGCTTTTACCTTTA
TCTTTATATTTTAGGAAAAGGTCTTTTAATTTCCTGATAGAACCCGGGTCTAAACCGAAA
AACGGTTCATCAGCAATTAGTAAGTCAAAATCCCTAATAAAAGCACAACTAATCATAAAT
TTCTGCTTGGTTCCTTTGGATAATTTATCTGGAAATTTCTTTAAATGCTTTTCTAAATTT
AAGTACTCAATTAAAAATTCTTTCCTTTTTTGATATTCATTTTTAGGAAGTTTGAATAAC
ATAGCAACAAATTGAAGATGCTCTTCTAAAGTAAGATCTTCATAATAGATTGGTTGCTCT
GGAATATAGGAAATATGGGAAGCAATCTCCTTTTGTTTTTTCAAGATCTGATCATTATAA
TAAATATCACCCTGGTCTTTTTCAATAAGTCCTAATATACTCTGCATTGTTGTAGTTTTC
CCGGCACCATTTGGTCCAATCAGGCCAACAATTTCACCAGATTTAACCGTAAAAGAAATT
TCATTTAATACTTTTTTTGAATTGTATTTTTTAGTTAAATTATTAACTTCTAAAATATTT
TTCTTCACTTTTACTTCTCTAATAATATTTTTAGGATATGTAAGGTCCTCAAATCTTATT
TTATACCTTAATTGTTTAATAAAGCAACTTTTTAAAATTCTTTTTCCAAATACAATCTTC
TTTCCCTGCTTGATAAGCCATTCCGTGACAGTTAGCACAAGTATCATATACTTCACAATC
ACCACAAAGGCTTTTGGTTGGGGATTTTAAATTTTTGAAAACAAATGTCTTTTTAGAAGC
AAAAATATCTTCAATTTCATCTTGAACCAGATTGCCTATAACATAATTAAAAACAGTACA
TGGAGTAACATCACCATTAGGTAATATATTTATACTAATATACCCTGCACCACAGTTACC
TTGTTCTTTTACTTTATCAATAAGAACGCCTTCTTCATTCTTCCCAATAAAGAAATTTTT
TGTTTCATATAAGCTTTTAAATTTATTAATATCTCTTTCTATTTCTTTAAATTCGCCAAA
ACTATACGCCCACTCTTTATTTTTAGCTCTTCCTAATTCCATTGTACGCCCAATAAGAAC
TTGTACTACTCCTCTCTTTTTACCATATTTAATTACAGATTCCAGTTCATTTTTATTTAA
TGGATTCAATGTAAAAGAAATTACTACGGGTAACTTATATTTTCTTAAAGATTTTATTGC
AAAATCTGCACGCTCAAAAGAATCTTTTCGACCACGAATTAAATTATGAGTCCTTGGCTG
TCCATCAATACTAATTTGCCATGCAATATTTTTATAATCCTTAACCTTTTCAACAAATTC
TGCTGTAAAAAGATATCCACTGGTTCCCACAACCGCAACGAAGAATCTTTTAGAAATTTC
ATCTAATATATTAATAAAATCTGGTCTTGCCGTTGGTTCTCCTCCAGTAATAAAAAGTTT
ATTAACTCCCATTTTTTGAAGTTTCTTCAGAATGATCAGAACTTCTTCAGAGTCCATTTC
CTTTTTTATACTATAACCTGCAGAGTTATAGCAATGTTTACATCTTAATGGGCATTTTCT
AGTTAATTCTATACTTGCAGCCATTGGTATCACACAATAAAAATTTCCATATACTTTCCC
ACTTTTTAACGAATTAGGTAACTGTTTGTTTACAACTACATATCCTCGATTAATACTGTC
ACATAAAAATTTCTTGACTAGTTTTTCCGTCCTATTATATTCTTCAGAATAACGGGAAGC
CATTTCATTAATTATTTGAGTAACACTTTTATTCCCATCACATAATTCTAATATTTCAGC
CCCGGTTTTATTCACCAAATCATATTCCATAGAAGCTTCATTCCACTTATATAATACAGA
ATCTCCATACTGTTTTATCAAAACATAAGGATCTACAAATAAAGGATTCATGATTAATAA
CCTCCAAATTGGTTAGGGGCTATTTATTATAGCCCCTAACCCCCCATAATTTAATTAAAC
AGGAGCAGCTATAAACCAAATGGCACATGGAAAACTAATCAAAGCTGGGTTCAAACCAAG
AACAGCACAACCAATACATGCAGCAATTTTTTTCCCTTTATAGGTAGGCTTATTCATCAA
ATTCACCCCCTTTTTTTATTAGGATTATACATTATATTATATGCAATCCATATAATCCCT
GTCACTATACTAAAGTATAAATTTTTCTGCATTAACTAAAAATCCTATACTATAGTATAG
GATTTTTAGCATTAATTTATTCAATTTTTACATTTTAGTTGATTAAATTAAATCATTTTT
TTATTATTATCTTCACTGCAAATTGCACTAAACCCCGAGATTTTCCCGATAGCAGCAGAG
GCATTTTTCACATCCAATTTAGTAAAGATCTGATGCTTATGATATTTTATCGTTTCTTTG
GTACAGAACAGTCTATTAGCTATTTCGTCTTCCGTCTTTCCTTTAGCCAATAAAACTAAT
ATTTCTTTCTCCTGTTTACTTAGCATATCTTCATATTTACTAAATTGAGGAAATTTTAGT
TCATTTAATATCTTATCAGATAATAATTTAACAAGCGCTAACTGTTCTTTTTGCATATCG
TAGGCAATAGTAGAAACATCCAGATATCCAATTGTTTTATCCAAAATTTTCAATGGTACT
GCCGCACAATACCATTTCCGAAAAAATTTGCAAAAATGCTGTTCTGGGGTAAGATATACT
GGCCGCTTTAACTGTGAAGCTAAGCATATGGCATTAATACCACAACTGTTCTCCTGAAAA
GAAATACCTGGTTTGATACCATTATTAACAAGTCTCTTTGTTAATGAATTGTCCCCGGCT
ATCGATAATAAAATCGTATCTTTATCTGTTAATAAAAAGAAATAATTTCCGGTTATCAAG
TTAATAATATCGTCAATACAATCTTTAAATATCCTTATAAATTCATCATATTTATTAAAT
TTTTCCTTCAATCTTCGCCCACTTAAAAAATGTTGAGGTTTATTAATCGTAGAATTTAAA
CCATTTTTAATGCATCTCTGCCATGCTTTAACAACTTCATCTTGGGGAATGAAAAATTCC
ATTTCTATCCCTCCAATAATCTTGAAGTATTGTCAGAAGTTTTTAGTTTTGAATTACAGT
TTTTCGCTTTTAGCTATGGACCAATAGACAGGCGAGACGCCTGTCCTACGGGCAAACACA
AGGTCTGCCCGCCCCTACAACTTATCAACTATCAACCATCTGATTGGTAGACCTAAAAAA
TTGGTAAATTATTTAACTGGTTAATGGTTTAATCTAAAAATAAATCAACAATTTTTGAAT
TATCAACATCTACCAAGCCTTTATTGGTTATTTTAAGATGAGGAGCCACTTCTAAAGATA
GAAAAGCGATACTCATAAAAGGATTGTCCACTGTAACTCCTAAATTTTTGGCAGTTTTAT
AAATGGAATCCAAATTTTCTTTCACTTTTAACAAAGGCCTATCTGACATCAAACCAGCAA
TAGGCAAAGGTAATGAATCTACTATCTTTTCATCCACAGATATTGCCAACCCACCTCCCA
TCTTAGAAATAGCTGCTCCGACATTTAACATATCTTTACTGTTAGTACCTACGATTATGA
TATTATGGGAATCATGAGCAACGGATGAGCCTAAAGCACCTTTTTTTAAACCAATCCCTT
TGACTAAACCTATACTTACTTTATTCGAAGCATGATGTCTCTCTATTACGGCAATTTTTA
AGATATCACGCTTGGTATCAGAAACTACAAAGCCATCTTCGATTTTAGGAACTTCTATAT
TTTCTTCAGTAACAATTTGACCTGGGGTAATTTTTATCACTCTGCATTTTTCGCCTTTTA
CTGGAATCTTGAAATCTTCAGGATAAAGCCATTTGATATTTATTGATCCTCTAATAGGTA
CCTCCAATGGTTTAGGACTTAGCTCTAATAACTCTCCGTTTTCAGCAACTAATTCACCAT
TATTAAAAACTTTAAGGATATTAAAATCTTTAAAGTTATCAAAAACAACCAAATCAGCTA
CATAGCCAGGAGCAATTGCACCTAAGTTTCTTAGTCTAAAATATTCTGCAGTATTCAGGG
TGGCCATCCTAATAACAGTAACTGGGTCTATCCCCTTTTTTATAGAAGTTTTTATAATAT
AATCAATATGCCCCTCCTCAATTAAATCTTTGGGGTGACGATCATCACAACAAAAGAAAC
ACCTCCTGGAATTATCAGCATTTACAAGAGGTAAAAGATCGATTAAATTTCGAGTAACTG
AGCCTTCTCTCAACATAATATACATACCTAATCTCAATTTTTCTTTAGCCTCTTCTACTG
TAGTACATTCATGGTCAGATCTTATTTGAGCGGAAACATAGGCACAAAGATCCTTGCCGG
TCAAATTAGGAGCATGCCCATCGATACATTTTTTTGAAGATACTACTATTTTATCTAAAA
CCTCGGGAATTTGGTTTAAAACTCCCGGAAAATTCATCATCTCTCCCAGCCCTAAAACCC
ATTTTTCGTCTAAAAGAGGAAATAAATCATTTACGCTAAGGTTTGCTCCGGAAGTTCCTA
AAGATGAAGCAGGAACACAAGAAGGAAGCATCATAAAAATATTTAAGGGGTTATATTTGC
TGGATTCCAACATATACCTGATACCTTCCAAGCCTAAAACATTGGCAATTTCATGAGGAT
CAATAATCACTGAAGTTGTCCCCAGTGGTACTACAGTCCTGGCAAACTCTGAAACTTTTA
CCATAGAACTTTCTAAGTGAATATGACCATCCATAAATCCGGGAGACAAATAACAATTGG
AGATATCTATTTCATTAACGGCACTATATCCTTCACCTAATCCTACAATCGTATCCTTAT
AAATTACAACATCAGTAGTATATATTTCTCCGGAAAAAACATTTATTATCTTCCCATTTT
TTAATAATAAATCTGCTTTCTTCTCTCCTCGAGCAACTTTAATGATTTCAGCAAGACTCA
TAATTATCACCCCTTTTTCGTATATCGTATTTCGTATATCGTTAGAGAAATAAAAAATTA
ATTCGTTCTAATTGTCATTGCGAGCCTTAATTTTATCAAGGCGCGGCAATCCCTTCATTA
AACTAAAAACTTAAAGCGAAAAACGAAAAGCCATAATTCAAAATTCAAAACCCTTATAAT
AAAGTATTGCGGTTGGTGTAGGGGTCGAATTTATTCGACCCGAATTATTTTTACAATTTT
TTAGGAGGCACGATTGATCAAGTCCCTTGACATTCCTTGGGCGTATGCAATACGCCCCTA
CAGTTTTTATGATTTTTTTTGCCTTGGGCACGATGCATCGTGCCCCTACATATTATACGT
TACGGGCAGACACAAGGTCTGCCCCTACTATTTTATTCTGGCTCCTGACTCCTGGCTTCT
TTATTCTATTTTCTTAACCAGCTAACCAGGTAACTAACTAACCAACTAACTAATTCTTAA
CGAGATACGATTCACGAGATACTAGATACTAGATACGAGATACAAATTTTTTCCATATTA
TTTCTACCTGTTCTTTAGTCTTATCCAATGAGCTACTATTATCTATCACGTAATCAGCCA
TTTTAGCTTTTTCTTTCATAGGTATTTGAGATTTTATCCTCTGTAAGGCTTCTTCTTTAG
ATAAATTATTTCTCCTAATTAATCTCTTTACTTGTTCATCTTCATTTATATATACGACTA
TTATCTTATCCATTAATCTATCCAACTTAGCTTCATAGATTAAGGCAGCATCTATAATTA
ATATTTTTTCCTGGTTATGAGTTTTATTTCTTGCTAAATTTATCTCTTTTTTAATCAATC
TTGTTATTTCAGAATGAGTAATATCATTTATTTTTTTTAAGAGAGTCTGATTTGCAAAGA
CTATTTTGCCCAATTTTTTTCTATCAATAATCAGGTCGTTTTGTAAAATATTTTTCCCAA
[truncated: 2,222,875 more chars]
