# Supplementary material for: Regions Enriched with Reverse Complement Triplets in Bacterial Genomes
Source: Int J Mol Sci. 2026 Feb 28;27(5):2301. doi: 10.3390/ijms27052301 (PMC12985086; doi:10.3390/ijms27052301)
Supplement: Supplementary file 1 [file ijms-27-02301-s001.zip › for_send/45/Atribacterota/class/mirror.txt]

SMAX=   94.00     KMAX=     253   
NOM=     1     8    10    13    15    16    21    24    32    36
NOM=    38    43    51    52    58    59    61    63    68    81
NOM=    85    94    95    96    98    99   103   109   116   118
NOM=   122   132   133   136   139   145   160   161   169   172
NOM=   174   183   189   205   213   214   217   225   226   229
NOM=   230   231   239   240   244   253   257   267   274   305
NOM=   307   310   312   315   325   329   334   335   342   350
NOM=   353   356   365   366   372   375   376   381   386   387
NOM=   391   393   396   397   399   406   409   412   413   416
NOM=   418   421   422   427                                    
KK= 1484432  LL= 1485391  Z=    7.48  JJ= 1484402  DL=   960    
TATCTTTTTTTGTTATAAAAAGAAAATAAATCATTGGCATTTTGCTGACCTTTTTGTTCCTGCTATTCCTTTAGGCTATACCTTTGGCAGATTAGGTAATTTTATAAACGGTGAGCTTTACGGTCGGGTTACCACTTTACCCTGGGGAATGTATTTTCCTTTAGACCCTACTTATCAATTAAGGCATCCCTCTCAACTTTACGAAGCTTTTTTTGAAGGGGTATTCTTATTTTTCATTTTTTGGAGGGTAAGGAAAAGAAAATATTTTGACGGTTTTTTTCTTTCCCTTTATCTTATAGGATATGGTTTAGCCCGTTTTTTTATCGAATTTGTTCGAGAGCCGGTTTCCTATGCAACTTTTAGATTAGGCCCTTTTAACTTAGCTCAGATTTTTTGTCTGGGAATGGTACTGGGAGGAATTCTTATTATTCTGATAAAAAAACCAGCTAAACAGCCCAGCTCTTAGTAAAAAGTTTAGGATTGATATTCTTCTTTTGTGATGAAATGGCCGCCGGTAATTTGTTCAGATATCTTTTGATAACCTCGATCGAACTCCAAATGCAAATTAATTCGATTGGGACAACTTGCCCCAATTAATTCTTTTTTCAATATGTAAGCTGGTCTATCATCTTTGTAAGTGGGGGTAAGATCATTATATTTTCTAATAAGGGTTCTAAATTTTTCTCCACATTTGTCACACTGGCTATAAATCCAGAGAAACCCTGAAGACTCTTCTTCTCTTTTTCCAAATAATTTTTTAAAAAAACCAGTACTCATTTTAATACCTCCTTATTTACTAATGACCAATTTATTATAACATAGTCTAAATTTAAATTAAATCAAAAAATTTTTAAATTATTTTTAAAAAAAAGAAGGATTTTTTAATCTTTTGTCGAATAAATAGTAAGGTAGTATTGGTTTTATAAATTTTATAGGTTTAAGGTGAAAAATGGAAGAAAA                                                                                                                                                                                                                                                                                                                                                                                                                                                                                                                                                                                                                                                                                                                                                                                                                                                                                                                                                                                                                                                                                
A===      111      333      433      233      144      133      141      223      334      143      114      244      243      413      234      313      323      112      343      314      231      1
B===      222      444      443      441      332      442      232      411      344      432      322      331      431      423      341      424      414      122      434      324      241      2
RRR=   1203.4    403.4    125.7     99.0     98.4     66.2     36.0     36.0     14.7      7.9      7.3      4.0      0.0      0.0      0.0      0.0      0.0      0.0      0.0      0.0      0.0      0
M=    10067.     9563.     9433.        
M=     9780.     9407.    10216.        
M=     4453.     5025.     5283.        
M=     5000.     5305.     4368.        
J=   1       4.1  -1.3  -2.7            
J=   2      -0.2  -4.2   4.4            
J=   3      -6.9   1.5   5.3            
J=   4       1.6   6.1  -7.7            
SMAX=   49.00     KMAX=      87   
NOM=     3    11    14    17    20    23    26    47    48    49
NOM=    50    53    54    62    69    74    84    87    92   117
NOM=   119   129   140   150   159   164   170   176   177   178
NOM=   203   207   212   218   238   248   264   266   277   293
NOM=   297   298   360   362   363   371   373   374   417      
KK=  447513  LL=  448412  Z=    6.90  JJ=  447213  DL=   900    
CTTATCTAATATTAACTTGACCTATCCTAAAGAATCATCCTATATATTAAAAAGATTGTGGAAAAATATCCCTCCTGATATTACTCGAGTAGTTACTCCTTTAATGATAGAGAAAGAACTTTTTCAGAAAGTTAGGGGAGCCCCTAAAGAGGAAAAAAATCTGGAGTCTGTAGAGAAGAAGTTAAAGCATTTATTGAAAAAACATTTGGGTAAAAAGGCACCTTCTATTAAGAATCTTAGAAAAAAAATAAATAGAATTACCGATCCTTTCCCTCTAATGAGGGAGTTGTCGGGAAAATTTAATTTTTCCTCTAATGATGAATTGATAGAATTTCAACAGCTTTTTATGGATTTCTGGAATCTTTCTTCTCGGGATGAGTTTGGCGGAAAATCTCCCGAGGAAATTAATGAGCAAAACATAGGTTCAAAGGAAAAAGAACTTACCCAGGATTTGATGTTCTATGTCCAGTCTGAGGTTGATCCGGCTAATTATTCCAATCAGGATGAATTAGATAAAGCAGTTAAAAGATGCCAAGAAAGATGGCTTAACCAGCCCCAAGAAGAGCTTGATAACAAAACTCCCTGGGAAGTGATTCTGGAGGAAAGAAAAAGATTAGGTAATCCCAGAAAAGATTACTCTATTTCAATAACCATAACCCCCGTATCTTCTGGAATGAAGGAAGAATATATTGATTTAACCGGTTTAAACATGAAGGATACTCCTTTAGTAAAAGATTTAGAAACTTTTGTTAATTATTTTACAAAAAATCGCGTAAAAGTTACTTTAAAGAACAGATGGATTCCTTTTAAACATCTGAAATTAATAGAGGAAAACTTTATAAATAAAGATATTTTTAATTTTTTAGGTAAAGAAGAAAATAGGGGAGAAGAGCCTTTTAA                                                                                                                                                                                                                                                                                                                                                                                                                                                                                                                                                                                                                                                                                                                                                                                                                                                                                                                                                                                                                                                                                                                                            
A===      233      111      141      333      223      144      433      334      112      231      244      114      243      234      113      313      413      323      314      343      224      1
B===      441      222      232      444      411      332      443      344      122      241      331      322      431      341      422      424      423      414      324      434      311      3
RRR=    453.5    300.5    178.5    155.0     46.3     27.3     10.4      9.3      2.3      1.1      0.6      0.1      0.0      0.0      0.0      0.0      0.0      0.0      0.0      0.0      0.0      0
M=     5053.     4642.     5396.        
M=     5206.     4398.     4959.        
M=     2177.     2838.     2648.        
M=     2724.     3282.     2157.        
J=   1       0.3  -5.8   5.5            
J=   2       5.3  -6.9   1.6            
J=   3      -7.7   5.8   1.9            
J=   4       0.1  11.1 -11.2            
SMAX=   41.00     KMAX=     338   
NOM=     2     4    41    46    56    76    78   115   121   123
NOM=   147   152   153   154   156   166   186   199   204   208
NOM=   210   216   252   296   304   314   318   331   338   351
NOM=   361   369   383   390   394   400   404   411   414   425
NOM=   429                                                      
KK= 2153041  LL= 2154060  Z=    4.79  JJ= 2152861  DL=  1020    
AAGCAGCTCCGTATCCTTCTAAAGCCCAAACTTCCATTTCCCCAAATCTTTGGCCTCCAAACTGTGCTTTTCCTCCTAAAGGTTGTTGGGTAACCAAAGAGTACGGGCCAGTAGAACGAGCATGAATTTTATCATCTACTAAATGGGATAATTTTAAAATATAGCTGTAACCTACAGTAACCTTTAGATCAAAGGGTCTACCTGTTCTACCATCATAAAGAATTGTTTTACCATCTTTGGGCAAACCTGCTTCTATTAAAGATTGTTCAATTTCTTCTTCTTTTGCTCCATTAAAAACAGGAGTTATAACTCTAAGACCTAAAGTTTTAGCTACCCAGCCTAAATGTACTTCTAAAACTTGCCCCACATTCATCCGAGAGGGTACTCCTAAAGGGTTCAATACTATTTCTATTGGCGTACCATCTGACATAAAGGGCATATCAGCCTCAGGCAAAATTTTAGCAATAACTCCTTTATTTCCATGTCTTCCCGAAATCTTATCCCCTTCAGAAATCTTTCTTTTTTGGGCAATAAATATTTTTACTAATTGATTTACTCCCGGGGGAAGGTCGTCATTGTTTTCCCTGGAAAATACTTTTACGCCCATAACCTTACCTTTTTCACCATGGGGAACTCGGAGAGAAGTATCTCTTATTTCTCGAGCCTTTTCCCCAAAAATTGCTCTCAATAATCTTTCCTCTGGCCCTAAATCTGTTTCGCCCTTAGGAGTTACTTTTCCTACTAAAATATCGCCTGATTCCACTTCTGCTCCAATTCGAACTATTCCTCTTTCATCTAAGTTAGATAGGCTGCCTTCCCCGATATTAGGGATATCACAAGTTATTTCTTCCGGTCCTAATTTAGTATCTCGTGCTTCACACTCCTGTTCAGAAATATGAATAGAGGTGAAAGTATCTTCTCTAACTAATTTTTCACTAATCAAAATAGCATCCTCAAAATTATAGCCTTCCCAAGGCATGTAAGCTATTAAAACATTCCTACCCAAAGAAAGACGCCCTT                                                                                                                                                                                                                                                                                                                                                                                                                                                                                                                                                                                                                                                                                                                                                                                                                                                                                                                                                                                                                    
A===      114      214      323      314      111      333      244      144      334      211      233      231      234      413      343      313      243      224      223      124      123      1
B===      322      321      414      324      222      444      331      332      344      221      441      241      341      423      434      424      431      311      411      312      412      2
RRR=    329.5    242.6    114.5    103.8     85.7     66.0     37.5     30.4     25.5     21.4      0.3      0.0      0.0      0.0      0.0      0.0      0.0      0.0      0.0      0.0      0.0      0
M=     3149.     4058.     3804.        
M=     3766.     4237.     3228.        
M=     2863.     1586.     1638.        
M=     1682.     1579.     2790.        
J=   1      -9.1   6.8   2.3            
J=   2       0.4   8.5  -8.9            
J=   3      19.1 -10.1  -8.9            
J=   4      -7.7 -10.1  17.7            
SMAX=   26.00     KMAX=      57   
NOM=    27    57    60    75    79    80   102   112   135   157
NOM=   162   165   173   185   236   243   261   269   288   291
NOM=   300   301   319   352   378   401                        
KK=  597181  LL=  598080  Z=    4.89  JJ=  597151  DL=   900    
TTACTTCTCTTGCAGAGAGGTTTTTTCTAAGTCTATATTCACAATTATTTCTTTCCTGTTCGATCTGTTTTTTAATTTCAGCTCCTTTGGAGGAAAGAGATAGAATAGAAGATCTCCTGTCTTCGGGATTCTCTGTTCTTAATAAATATCCTTTTTTGACTAAGCTATCTATTATTCTACTTCCCCTGGAAACAGACAAACCCATTTTTTCAGATAAAACATTACAGGTTATTCTTTCTGTTGTCTCAATTTCCAGAACCGCTTTGTATTCTGCCAAAGAAACATTGCATAGGGTTCGAATTTGCTTTTCGTCTTCCATGCAGCCTTTCTTCAATTCAATTATCAGGTCTACTAAATTCTTTTCCATCTTATGATCAACCTCTGTGCCGTTGGCAATATTTGCTATTAGCAAGTATAAAGGATAAAAAATTATTTGTCAAGCTTTTTTTAACAGCTTTTTTTAAAAAAAATTTAAATTTTTTTGAATATTTTCTGATTTTATCAAGAAATCAGATAAATAGTAATGGAAACATATATAAAAAGATGATATTATTAATGAAATCAGTATAATGCCGCAAAGAGAAATATAGATTAAATTTTATGGTATAAGCATTTACGCTGAAAAAACAAAGTAAAGAACCGGAGGTGATGGCCAGGGAGAGAACTATTAAAATGTGTGTAAAGAAAAATTAATTTTTAAATTCGAAAGTGAGGTAATTTTAATGAGAAAGTTCACCAAGAAAGCTATTAGTTTTGTACTGATTTCTTTAATATTATTCTGTTTAGTATTTATAGCAGAAGGAGCAGACAGGCATACCCCCATTGATACAGTAGCAGAAAATGGTATGGTAGCCGCTGCCCATCCTTTAGCCGCTCAGGCAGGAGTGGAAATTCTTAAAA                                                                                                                                                                                                                                                                                                                                                                                                                                                                                                                                                                                                                                                                                                                                                                                                                                                                                                                                                                                                                                                                                                                                            
A===      314      244      111      333      323      334      114      144      211      223      233      214      231      413      343      243      234      313      224      213      123      1
B===      324      331      222      444      414      344      322      332      221      411      441      321      241      423      434      431      341      424      311      421      412      2
RRR=    198.8     99.2     91.4     40.4     18.7     17.2     13.8      9.3      9.3      3.6      1.4      0.5      0.0      0.0      0.0      0.0      0.0      0.0      0.0      0.0      0.0      0
M=     2083.     2541.     2565.        
M=     2708.     2749.     2281.        
M=     1742.     1257.     1184.        
M=     1207.     1193.     1710.        
J=   1      -6.8   3.1   3.6            
J=   2       2.7   3.5  -6.2            
J=   3       9.6  -3.8  -5.8            
J=   4      -4.5  -4.9   9.5            
