# Supplementary material for: Regions Enriched with Reverse Complement Triplets in Bacterial Genomes
Source: Int J Mol Sci. 2026 Feb 28;27(5):2301. doi: 10.3390/ijms27052301 (PMC12985086; doi:10.3390/ijms27052301)
Supplement: Supplementary file 1 [file ijms-27-02301-s001.zip › for_send/45/Atribacterota/class/selection.txt]

KOK=         1
KK=    1651  LL=    2610  Z=    4.79  JJ=    1441  DL=   960
A===      111      112      113      114      121      123      124      131      132      133      134      141      143      144      211      213      214      223      224      231      233      234      243      244      313      314      323      333      334      343      413      433
B===      222      122      422      322      212      412      312      242      142      442      342      232      432      332      221      421      321      411      311      241      441      341      431      331      424      324      414      444      344      434      423      443
RRR=   70.011    2.789   -0.716   10.491    0.218    3.543    0.084    1.966    3.543    6.594   -1.439   -1.059    0.070   -0.784   -0.448    3.601    0.677    7.288   -0.236    7.652   12.758    3.574    7.115    0.329   -0.478    0.070    3.855   -0.242   -0.820   -0.168   -0.113   -0.820
X1==    7.002    1.195    0.684    2.520    0.144    1.151   -1.421    2.476    1.151    2.244    1.601    2.050    0.696    1.420    3.998    1.818   -0.895    3.124    0.615    2.486    2.397    2.019    4.019   -0.475    1.244    0.696    2.397   -0.200   -0.326   -0.326   -1.113   -0.326
X2==    9.998    2.334   -1.046    4.162    1.518    3.078   -0.059    0.794    3.078    2.938   -0.899   -0.517    0.101   -0.552   -0.112    1.980   -0.757    2.333   -0.383    3.078    5.322    1.770    1.770   -0.693   -0.385    0.101    1.608    1.209    2.514    0.514    0.101    2.514
CD1=       33       12        4       10        9        4        1        7        4        3        3        9        2        4       20        5        2        6        4        6        3        3        5        1        2        2        3        0        0        0        0        0
CD2=       27       12        1        7       10        9        2        4        9        5        0        1        1        0        6        7        1        9        2        9        9        3        3        0        1        1        4        2        3        1        1        3
GATTAAAAGGGTTTTTAAAATTTATCCCTCAGTTAAAAAAGAAAATTTATCGAATACGAAAAAACATTATAAAGTTAAAGTTCCTTTTTTAAAAGAAACTACAAGAATTTTAAAAGAATTGAATTTAAACTGGGGAAATGAACCTATACACAATAAACAGCATATCGGAGAAAGGAGGTCAAATTTAAATAAAAATTTTTCTAATGATTCATATTTAAGAGGGGCCTTTTTGGTAAATGGATTTGTAAATGATCCGGAAAAGATGTATCACTTGGAAATTTCCACAAATGATAAAGGAGAAGCAAATTTTATTCATACACTCTTTAACTATTACGGTTTAAACTCTCGGATAAGTTTTTGGAAGAAGAAGTGGGTAGTATATTTAAAGAGAGGGGATAGCATATTTGAATTCTTAAGACTAATCGGGCTTCAGAATGCTTTATTGTATTTTCAGGATATAAGGGCCAGAAAAGATGTATTAAATATTGTAAATAGATTAGTTAATTGCGAAACGGCAAATTTAGATAAAATAGTTCTTTCTGCTGCTAAACAGTTACACGATATTGATGTGATAGAAAAGAAAATAGGTTTGCAACATATTTCACCGAGATTATCATTGGTAGCTGAAGTACGTAAAAATTTACCTTATGCCAGTTTACAGGAATTAGTTGAGGAAGTAGATTTTAAAATTACTAAATCGGGGATTTATCATCGTTTAAAGAAGATTTCTCAGATTGCGGAAAATTTATAAACCATAAGAATTTTTTTCTTCACTCGATACTCGATACGCAATACACGATACGAAAATGAATTTATAAAATAAAGATAAATTTGGTATATTAAAAACTTTTTGGTAAAATAATATAATTGTATTAATAAGGAGGAATTAAAATGGCAAACGTAATCTTAAAGAATCTTACTAAAAAATTTAAAGAGGTAACTGCGGTAGATAATGTAAAT
KOK=         2
KK=   53611  LL=   54390  Z=    4.61  JJ=   53341  DL=   780
A===      111      112      113      114      121      123      124      131      132      133      134      141      143      144      211      213      214      223      224      231      233      234      243      244      313      314      323      333      334      343      413      433
B===      222      122      422      322      212      412      312      242      142      442      342      232      432      332      221      421      321      411      311      241      441      341      431      331      424      324      414      444      344      434      423      443
RRR=   22.194   -0.271    2.024   42.374    7.296    0.760   -0.237    0.506   -0.027   -2.393   -0.185    0.072   -0.185    2.412   14.203    3.664   21.690   -0.335   -1.141   -0.084    0.640    0.016    0.005    0.657   -2.131   18.158   27.179    0.949   -0.761    0.190   -0.185   -0.761
X1==    4.534   -0.996    1.554    5.955    4.232   -0.780   -1.204   -0.344   -0.090    2.164   -1.107    0.159   -1.107    1.690    3.427    1.291    4.542   -0.590    1.509   -0.090    0.300    2.966    0.977    2.083   -0.836    4.357    4.300    0.725    1.600   -0.400   -1.107    1.600
X2==    4.895    0.272    1.302    7.115    1.724   -0.974    0.196   -1.470    0.297   -1.106    0.167    0.451    0.167    1.427    4.144    2.838    4.776    0.568   -0.756    0.932    2.137    0.005    0.005    0.316    2.548    4.167    6.321    1.309   -0.475   -0.475    0.167   -0.475
CD1=       20        4        5       15       17        1        1        2        2        3        0        4        0        4       15        4       11        1        5        2        1        4        2        4        0        6        5        1        2        0        0        2
CD2=       13        5        4       10        8        1        2        0        3        0        1        2        1        2       13        7        8        4        1        4        4        1        1        1        4        5        9        2        0        0        1        0
AAAAAGGAGTAGAGGTAAACTTAACTCGAATTAAAGGAAACAAGAGAGAAGAAATTTCAGATTTAGTAGCAAGAGAAACTACTTTTACTATCTTACTAAATAAAAAAAAGTTTGTCACCTTAAATTGCAGTCCCGAAAAATATAAGTTTTTAGGATTGGGTTTTCTCTATACTTCAGGTATTTTACAAAAGAAAGAAGATATTATATCTTTAGATATAAATGAAAAACAAGACCTGATGGATATAGAAATTAAAGGTGTTTCTTTATCGTCAGAAGATATTATTAATAGTAATTTATGGATAGAAAGTTACCAACAACAAGAAGAACAGGGAGAGACCCCTCTATCTGTCGGTACTTCTTTAAAAATTAATAGTAATTTGATTTACTCTCTTGTTTCTGAAATGCAGGAAAGAGCTAATTTTTTTAAATTTACTGGAGGAGTACACAGCTGTGCATTGGTTGGTAAAAGTGAATCTATAATATTATTTAGTGAAGATATCAGCCGTTATAATACTATCGATAAAATATTAGGAGAAGCTTTTGTAAAGGATATTTCTACTGAAGATAAAATAATTTTAACCTCTTGCCGTATAACTTCAGGAATTTTAAAAAAGATTATTATCGGGAAGTTACCAGTGCTTATTTCCAGGGCTGCTCCGACAGACCTTGCTATAAAACTAGCTAAAAGAATGGGTATAACTTTGATAGGTTTCGTCCGAGGGGAAAGGATGAATATTTATACTCATCCCGAAAGGATAGAAGTTTAATTATTAACATAAG
KOK=         3
KK=   93211  LL=   94110  Z=    6.97  JJ=   93181  DL=   900
A===      111      112      113      114      121      123      124      131      132      133      134      141      143      144      211      213      214      223      224      231      233      234      243      244      313      314      323      333      334      343      413      433
B===      222      122      422      322      212      412      312      242      142      442      342      232      432      332      221      421      321      411      311      241      441      341      431      331      424      324      414      444      344      434      423      443
RRR=   54.954   14.647    1.549   -0.434   -0.988    6.236    0.217   -0.262    0.121   -0.400    1.386   13.620   -0.162   22.533   -1.817    0.144   -0.335   16.002    0.015    0.639   10.996   15.096    1.858   -1.303    0.400   -0.691    3.180    3.057    0.435   -0.231   -0.467   -0.231
X1==    6.179    3.580    1.817   -0.526   -1.567    2.009   -0.420   -1.137    0.173    1.351   -1.183    6.609    0.523    3.977    2.722    1.397    0.196    3.474   -0.315    0.173    2.367    3.282    4.167   -0.242   -0.344    2.229    1.488    2.324    0.333    0.333   -0.330    0.333
X2==    8.894    4.091    0.853    0.825    0.630    3.103   -0.517    0.231    0.703   -0.296   -1.171    2.061   -0.310    5.665   -0.667    0.103   -1.709    4.607   -0.049    3.703    4.646    4.599    0.446    5.378   -1.163   -0.310    2.138    1.315    1.306   -0.694    1.413   -0.694
CD1=       21       14        6        2        2        6        2        1        3        3        0       14        2        6       12        5        3        8        2        3        4        5        6        1        1        4        3        3        1        1        1        1
CD2=       25       15        4        4        7        8        2        3        4        1        0        6        1        8        4        3        0       11        3        9        7        7        2        8        0        1        4        2        2        0        3        0
TTTGAATTTTGAATTATGGTTTTTCGCTTTTCGCTTAAAATTTTTAGTTGCATACTGAAAACCAATAACTGAAAACCTGTATTTTTCTTGTATTTTAAACCAATTAACTAGGTAACCAACTAACCAGCTAACTAAATTGAAAGGAATTTTAATGAGCTTATCGGGAATACTGTCTTTATGGAAGCAATCAAAGGAATTTGAAGAAATAATAAAAATAATAAAAGGAAAGTTGATTAACAAAATTTTACTTTCCGGCCTGAAGGATAGTGCTCGTTCTTTTTTTATCTCTGCCTTAACCTCACCAGAAGAATTAAAAAAATCTTACCTCATTATTACCGATACTCAGGAAGATGCCTTAAAGATATACCAGGATTTAGGTACTTTTTTAAATAAGTCTAAAAACGAGGAAGAGAATATTTTTCTTTTTCCTTCTTTTGATGTTCTCCCTTATGAAGACATCAGTTCTGATCCCCAGATAATCCAGCAAAGAATTAATATCCTGAAACATCTTTCTACGAACGACCACAATAATAAAAAGAGGATTATTTTAATTGCTGATGTTAAAGCCCTCCTGCCCAAATTAGCCTCTCCTCAAAAATTTAAGAAGACGAGTTGGAAATTAAAAGTAGGAGATGTCCTAAAAAAGGAAGATTTTTTGAAAATTCTATTAGACCAAAATTATCGATCAGTAGAGTTAGTTGAAGAAAAAGGCGAATTTAGCAGCCGGGGAGGGATTATCGATTTTTTCCCGGTAACCAGCGAAAACCCTCTTCGATTAGAATTGTTCGGAGACCAGATAGAATCGATCAGGTATTTTAATTTGAGCACTCAAAGGTCGATACTTAAATTGAATGATTATACCCTTCTTCCTTCTCGGGAATTAATTGCCGATGGTTCATC
KOK=         4
KK=  110761  LL=  111630  Z=    5.38  JJ=  110761  DL=   870
A===      111      112      113      114      121      123      124      131      132      133      134      141      143      144      211      213      214      223      224      231      233      234      243      244      313      314      323      333      334      343      413      433
B===      222      122      422      322      212      412      312      242      142      442      342      232      432      332      221      421      321      411      311      241      441      341      431      331      424      324      414      444      344      434      423      443
RRR=   15.395    1.062    1.315   22.881    0.074    0.840    0.801   -1.249   -0.557    0.725    0.617    0.173   -0.155   14.369   25.749   -1.907   33.465   -0.217    3.992   -0.592    4.656    0.397    1.446    6.521   -0.905    2.906    7.231    7.132   26.407    0.339   -0.212   -0.104
X1==    4.264    2.109    1.965    4.511    0.021   -0.537    1.711   -1.866   -0.537    1.039   -0.566    0.230    0.956    3.106    4.615   -1.129    7.498   -0.306    1.506    0.647    2.175   -1.225   -1.225    2.773   -1.297    1.717    5.546    2.186    6.148    1.148    0.195    0.148
X2==    3.610    0.504    0.669    5.072    3.549   -1.565    0.468    0.669    1.039    0.698   -1.089    0.751   -0.162    4.625    5.579    1.690    4.463    0.710    2.651   -0.914    2.141   -0.324   -1.180    2.351    0.698    1.692    1.304    3.262    4.295    0.295   -1.089   -0.705
CD1=       18       11        7       12        6        2        6        0        2        3        1        4        3        6       17        1       16        2        5        4        4        0        0        5        0        4        8        3        7        2        2        1
CD2=       10        5        3        9       11        0        3        3        4        2        0        3        1        6       15        5        9        4        7        1        4        1        0        4        2        3        3        4        5        1        0        0
TATTTACAAACTAATTAACCAAGTAACCAACTAACTAACAGTCTTTATATCTTTATCTTAACCAATTAACCAGGTAACTAACTAACCAGCTAACCAATAATAAAGGTAGGTGACCTTAAATGTTATTTAAAAAATCATTTTCTCTTATTTTAATAACAGCTTTTATCTTCACTTCAGTATTAGCTCAATTTTCCTGGGCGGCCGAGGCCTCTCAGGCGACCTTATTGGAAGATTTATCGCAGATAGAAATGGCTATCTATGGAACAACCCAGGAAAAACCTTTAATTGAGCGGGTAGAATATTTAGAAAAAGAATTAGTAGGCCGAACTCTCCCCGGAACAATTACTAGTAGAGCAAAACAGCTAAAAGAATTTATAATTTCGGGAACCCCGGAAGACCCTTCCGTAATCTTCAAAATCAATGCCTCTCAGTGGATATTAGAAGAAAAAATTACCTCGGAACCTTTAATTGTTAAAATAGAAAATTTAGAAAATGTGTTATTTGGTAAAACATCGGATGATGTCCTGGCTATGAGGGCAGAGAGTATTTTTGGAGTTTGTTTCAAAGAGGGTAAACCGCTGGTTGAAGAAGTGTTAATTCCTGCCGGGACCTTGGTACCTATCCGTTTTTTAAGTGCTCTAAGCTCTAAAAATAATAAATCCGGTGAAACATTTAATTTCCAAATAGCTGAAAATGTATTTATAGATAATAAATTAATTATTCCCGCCAATTCTGAAGGGGTAGGCGAAATAATTAAGGCTAAGAAAGCTACCCTTTTATCTCGACCCGGGAAGTTAGAGATAGAATTTAAATCAATTTCAACTTTAGACGGGACTTCTCTTAGTTTAATATTAGGAGAAAAGGCAGAAG
KOK=         5
KK=  140761  LL=  141600  Z=    4.50  JJ=  140461  DL=   840
A===      111      112      113      114      121      123      124      131      132      133      134      141      143      144      211      213      214      223      224      231      233      234      243      244      313      314      323      333      334      343      413      433
B===      222      122      422      322      212      412      312      242      142      442      342      232      432      332      221      421      321      411      311      241      441      341      431      331      424      324      414      444      344      434      423      443
RRR=   12.600   11.402    0.128    0.310    4.446    0.895   -0.132    1.097    0.231    7.117   -0.462    0.039    1.098    1.125    6.821   -0.167    1.571   18.119   11.242   -0.351    7.143    2.376    0.147    0.540   -1.464    1.318   -0.320   35.996    0.004    0.031    3.911    1.162
X1==    3.604    3.073    0.806    0.176    2.176    0.836    0.745   -0.814    0.216    4.636   -0.651    0.176    1.546    1.451    2.625   -0.403    1.351    2.131    4.804    1.455    3.984    2.163    0.481   -1.228   -0.604    0.814   -0.314    7.070    0.027    0.027    1.546    1.027
X2==    3.496    3.710    0.158    1.760    2.043    1.071   -0.178   -1.347    1.071    1.535    0.710    0.222    0.710    0.775    2.599    0.415    1.163    8.504    2.340   -0.241    1.793    1.098    0.306   -0.440    2.425    1.620    1.018    5.092    0.131    1.131    2.530    1.131
CD1=       16       12        5        4       10        4        4        2        3        8        1        4        4        4       11        2        5        5        9        5        6        4        2        0        1        3        1        8        1        1        4        2
CD2=        8       10        2        4        7        4        2        0        4        3        2        2        2        2        8        3        4       18        7        2        4        3        2        1        4        3        3        6        1        2        4        2
AAAGATTTAGCGGTCTGCGGAATGGTCGGTAAAGAAAGAGATAAGCCCGGTCTGTATAATTACATACAGGAAATATTCCCCTTCAAAAATATACCCCTACTTTTGCCCGGGGCTACCTTTAGCTTTAAATTTATTCCCGAAATATCGCTTAGTCAAGAGAATGAAGCCGCTAAAGACAAAGAAAATAATAATGAAGATGAAGAAGAGACCCTGCACCTGGTAATATTTGTCCAAAACTTGGAAACCAAAGAAGTCCTCCAAGCCTTATATGTAGAATAATATTAATTATCCAATTTGCCTATTTACCAATTACCCAATTAAATTATTCGTTAGTGAATGGTGAATAGTCGTTAATATAAAATACAAGAAAATTCAATTAACTAATTGGTGAGACAGGCGTTTCTATTGCCTAAAATGTCATTGCGAGGGAGTGAAACGACCGAAGCAATCTCGTCTCATATCTCCTCCCCATTGAGGGGGAGGATTAAGGTGGTGGGGTAGGGGTCGGATTCATTCGACCCGTCTCATACTAAAATTATAGACTTTTATTTGCAAACCAGAGTTGACAAATAATCACAATTATTGTAAACTACAGTTAGCAATATTACAGTAAAATAATAAGAGGAAATAGAACGATGCAAAATATAGAAGGCAAGGAAAAACTGAAAAAACTTTTATATTTCCATAACCCTTGGTGGATAGACCATGAAGTTCCGGACTCCCTCAAACTAACTTACCGAAGGCCGATATTAAAAAAGCTCCTCGAGTATTTTAAATTAGATCGGGCTATCCTTATTAAGGGGCCGCGAAGGACAGGGAAGACTACCCTTCTTTATCAGC
KOK=         6
KK=  145441  LL=  146610  Z=    5.12  JJ=  145441  DL=  1170
A===      111      112      113      114      121      123      124      131      132      133      134      141      143      144      211      213      214      223      224      231      233      234      243      244      313      314      323      333      334      343      413      433
B===      222      122      422      322      212      412      312      242      142      442      342      232      432      332      221      421      321      411      311      241      441      341      431      331      424      324      414      444      344      434      423      443
RRR=   10.118    4.415   -0.883    6.223   18.566    4.684    1.678    0.206   -0.025    4.631   -0.518   -1.520   -0.127   29.900   18.126   -4.720    5.983    8.548    0.036    3.299    1.150    0.316   -0.160    8.256    0.216   -0.495    2.202   45.635    3.740   -0.285    1.066    0.266
X1==    5.344    0.857   -1.904    1.692    4.850    3.835    1.460   -1.029   -0.594    2.997    0.451    1.692   -0.209    5.199    3.519   -1.578    3.458    2.600    0.447    1.374    3.752   -0.611   -0.611    4.711   -0.904   -0.209    0.822   10.608    2.922   -1.019    0.451    0.951
X2==    1.893    5.151    0.464    3.678    3.828    1.221    1.149   -0.200    0.042    1.545   -1.148   -0.898    0.608    5.751    5.151    2.990    1.730    3.288    0.080    2.401    0.306   -0.517    0.262    1.752   -0.239    2.364    2.680    4.302    1.280    0.280    2.364    0.280
CD1=       30       12        1        9       24       12        7        3        3        7        3        9        2       10       20        1       11        8        4        7        7        1        1        8        1        2        3       12        4        0        3        2
CD2=        8       17        3        8       14        5        5        2        3        3        0        1        2        8       17        8        6       10        4        7        2        1        2        4        1        4        5        5        2        1        4        1
GGGTCAGGTCTTCACATTTGACATATAAAATATAATACGTTATATTAATAATTATGAGCAGACCATTAAGAATAAGTTTCGATAATGCAGTTTACCATATAACCGTCCGGGGAAATAGAAAAGAAAAGATATTTTATTCCGATACTGACAGAAGAGTATTTCTCCAAAAAATGGACCAAACCTTTCTCAAATATTCCTTCCTTTGTTACGCTTATTGTCTTATGGATAATCATTATCATCTATTTATCAAAACCCCCCTAGGTAATATAAGCCAGGGAATGCACTATCTGAATGCCTCTTACGCCAACTATTTTACCGCAAAATATAAAACCAATGGTCCTTTATTCCAGGGTAGATATAAATCATTATTAGTAGATGAGGATAATTATGCTCTTGTTCTATCTTCTTATATTCATCTTAACCCCCTTCGAGCAGGCCTAACTAAAAATCTGGAAGAGTATACCTGGAGTAGTCTATTAGATTATTTAGGTAAAAGAAAGAAAGAGTTAAAAAAATTGGATACCCAATTTATCCTTACTCAACTTCATAACAACCTGACTCAATCCTGCGCCATATATAAAAGATATCTCCTAGAGAATCTTACTATGGATTTTCCGGTAAAAGATATCTATCGTGGTATAGCCCTTGGGGAGGAAAGCTTTATCAAGGGGATAGAATCTAAAATCAAGTCGGTAGGGGAGAAGCGAGAAATTCAGACTACTAAATACTTTAATTCCTATTCTTCCGAGGAAATTATCCAAAAAGTTTCCCAAGCATTTAATCTGAACAAAGGAGATGCCCTAAAAAAGCGAAGAGGTAATCTATATCGACAGATAACCCTTTATTTAGTTAAAAGATATTCATCTTTATCCCTAAAGGAAATTGGCAAGATATTCAATATGGATTATACTGCTGTTTCCCAGGCGACAAGAAGGTTTGAGGATAAGATTAGAAAGGATAATAAAAAAAGAATAATGGTAAATTCTGTTTTAGAATTACTGAAAAATTAAAAAATGTCAAATGTGAAGACCTGACCCCACCTAAATATAAAAAATATTTAAGAAAGTTGATACCGATGTATTATCATAACCTAAATAAAATAAGGGCAATTGTGCTTATTGGTAAAAACCATAAGTCTTAATAAAACAAGGGGTAGGTCTACCCAAAACC
KOK=         7
KK=  160591  LL=  161490  Z=    6.66  JJ=  160501  DL=   900
A===      111      112      113      114      121      123      124      131      132      133      134      141      143      144      211      213      214      223      224      231      233      234      243      244      313      314      323      333      334      343      413      433
B===      222      122      422      322      212      412      312      242      142      442      342      232      432      332      221      421      321      411      311      241      441      341      431      331      424      324      414      444      344      434      423      443
RRR=   15.093   27.434    0.285    3.875   16.218   -2.425    0.329    0.710    3.691   18.252    0.159    3.001    4.587    0.430    0.845    1.099    0.742    1.607   -0.174    1.921   24.793   -1.478   -0.508   -0.219   -0.053   12.528    1.230    3.240    0.773    1.953    0.754   29.732
X1==    3.830    5.182    1.994    2.019    3.064   -1.282    0.160   -0.524    0.940    3.760   -0.667    0.914    2.965    1.127    1.369    2.051   -0.450    0.792    1.183   -1.282    5.919   -1.259    1.147   -0.264    1.114    2.965    0.806    2.328   -1.052    0.862   -0.667    5.647
X2==    3.941    5.294    0.143    1.920    5.294    1.892    2.059   -1.354    3.927    4.854   -0.238    3.284    1.547    0.382    0.617    0.536   -1.651    2.028   -0.147   -1.499    4.189    1.174   -0.443    0.832   -0.048    4.225    1.526    1.392   -0.735    2.265   -1.131    5.265
CD1=       17       18        8        7       13        1        3        3        5        8        1        5        6        3        9        7        2        4        4        1       10        0        3        1        4        6        3        4        0        2        1        7
CD2=       10       14        2        5       14        5        6        0        8        6        1        7        3        2        5        3        0        6        3        0        6        3        1        3        1        6        3        2        0        3        0        6
GGAAGAGCGATTATGGCTTTTTCTATAAAATTAAAAGTTGTGTTCATAAGGTTGGTATAATCTAAAAAATAGGGAGATAAGTTAGAATTTATTATTACCACCATAACAAAAATAAAAAGGAGAATGATTTCCCACTGCCACATAATATTTAGCAAGGAAATTTTTCTTATTTCTTTAATATTAAGAATATCATTTTTTTTATTCATTAAAACTTCTCTTTTTTAACATCAGTTGCTGATTGCGTTTATCCATAACAGTATTTATTATAATCGCAAAAAGTATAATGAAGCCCTGAATTGCCATCTGCCAGAAGGGCGAAACATTAATCATAGTCAGAGCATTATAAACAATTCCAATGAAAAAGGCTCCCAGCACAACCCCGATAATCGTCCCAGAACCACCGGTAATACTTACCCCGCCGATTACGCAGGCCGCAATAGTCTGAAGTTCAAAGCCGATAGCAGTCTCGCTCTGTGCAGCGGCATAACGGGAAACCCAGAGAAATCCGGCAAGACCAGTAATTCCTCCACATAAGGTAAAGACAATATATTGAATTTTCTTCAGGTTAATGCCCACATATTGAGAGGCTATCTTATTGCCGCCTACCCCGTAAATCTCTCTTCCGGTCCTGGTTAAATTTAAAAAAATTAAAAATAATATTACTATTAGTATCGATATATATATAAGACTGGATATACCTAAAAAACTTCTCCTGGGAAATACGCGAAAAACCTCGGTCATTTCATGAGCACTAACCCAGGTTCCCTTACAAAGTACGAATACCAAACCTCTGTATATGCTCATAGTTCCCAGAGTAGTTATGATAGGTGGAATTTTAGCCTGGGAAACCAACAAGCCATTTATCGAACCGAGCAGGAGTCCAATGGCTATGGAAATTAA
KOK=         8
KK=  165841  LL=  166470  Z=    6.84  JJ=  165841  DL=   630
A===      111      112      113      114      121      123      124      131      132      133      134      141      143      144      211      213      214      223      224      231      233      234      243      244      313      314      323      333      334      343      413      433
B===      222      122      422      322      212      412      312      242      142      442      342      232      432      332      221      421      321      411      311      241      441      341      431      331      424      324      414      444      344      434      423      443
RRR=   71.718    2.167   -0.372   13.188    0.181   10.301   -0.053    1.966   -2.353    8.627   -0.119    2.202    3.352    0.106   -3.285    0.886   -0.035   -1.740    6.296   -0.193   -0.094   -0.000   10.958    0.080    0.103    0.223    0.033   -0.204    1.447    0.176    0.395   -0.713
X1==    7.355    2.539   -0.589    3.309    0.503    6.321   -0.695   -1.345   -1.444    4.093    0.129    1.767    3.129    3.163    2.030   -1.444    0.025    3.723    1.842   -1.444   -0.042   -0.002    4.998    0.037    0.093    3.129   -0.042    0.537    0.556   -0.444    0.129   -0.444
X2==    9.752    0.853    0.633    3.986    0.359    1.630    0.077   -1.462    1.630    2.108   -0.929    1.247    1.071    0.033   -1.618   -0.614   -1.390   -0.467    3.418    0.134    2.224    0.192    2.192    2.160    1.108    0.071   -0.776   -0.380    2.604   -0.396    3.071    1.604
CD1=       17        9        1        6        5       11        1        0        0        5        1        4        4        4        8        0        2        8        5        0        1        1        6        1        1        4        1        1        1        0        1        0
CD2=       26        6        3        8        5        4        2        0        4        3        0        4        2        1        1        1        0        1        6        2        3        1        3        3        2        1        0        0        3        0        4        2
TCCAATTCTTTTTCTGAAGCAGGAAAAAGTAGAATGAGCAGGGGTTTTAAGAAAGTTATTAAAACCGCAAAGGACGCAAAAACGCGAGTCAAATTGTAAGCTCTCAGCCAATCTTCGGTTTGATTTTGCTTCACCTAACCAGATTAAAAGTTGGGCTTTAAATAGAGACACCGGGTCATAAACTAATTCTCTATCGGTGGTGTATTTATCTTTGATTATAGGATAAATAAAGCTCCAGTCTATGGATTCAAAAATAATCTTCAGAGGATCATCTTTTTTGATTTTTTGGGAAGCTTCATAAGTAATAAAAGAAAGCTGCCGACCTTTTGCCTTTTTCATAAGAATAATTGCACCAAAATTTATTTTAAACAAGTGTAAATCTGCAAAAGTTGCCAAAAGGTGCCAGGCACCTTTTGGCAACTTTTGCAGATAAAATAGATTTTTAATTTAAAACAAAGTCTTTTTCGGCTTTGAAGAATCTTTCGGTAAATTCCCTTTCATCTTTTTCCTTAAAAAAGCAGGGATTTCCAGGTCTTTATCATCTATCAATTGATCTTTAATTTTAAATTTATCTTCTATCTTCAGATTATCTTTTTTTGCATAATTTTCTTTAAATAATTCTTTCTTGTT
KOK=         9
KK=  168151  LL=  168450  Z=    5.79  JJ=  167401  DL=   300
A===      111      112      113      114      121      123      124      131      132      133      134      141      143      144      211      213      214      223      224      231      233      234      243      244      313      314      323      333      334      343      413      433
B===      222      122      422      322      212      412      312      242      142      442      342      232      432      332      221      421      321      411      311      241      441      341      431      331      424      324      414      444      344      434      423      443
RRR=    2.523   -0.217    1.157   -0.171    7.509    2.211    0.003    0.841   -0.117   -0.227    0.175   -1.293    0.878   -0.499    0.233    0.841   57.119   -0.022    2.297   -0.117   -0.527   -0.264   -0.703   -0.278    0.175    0.175    2.475    0.649   -0.146   -0.329    0.175   -0.163
X1==    1.119    1.623    1.164    1.264    3.878    1.042    1.157   -0.836   -0.958    0.564   -0.383   -0.736    1.617   -0.337    0.120   -0.958    8.157   -0.095    2.034   -0.958    1.501   -0.439   -0.439    0.614   -0.436   -0.383    1.501    0.773    0.800    1.800   -0.383   -0.200
X2==    2.255   -0.134    0.994   -0.135    1.936    2.122    0.003   -1.006    0.122   -0.402   -0.457    1.757    0.543    1.481    1.936   -0.878    7.003    0.234    1.130    0.122   -0.351    0.601    1.601   -0.453   -0.402   -0.457    1.649    0.839   -0.183   -0.183   -0.457    0.817
CD1=        3        4        2        2        7        2        2        0        0        1        0        0        2        0        2        0        9        1        3        0        2        0        0        1        0        0        2        1        1        2        0        0
CD2=        6        2        2        1        5        3        1        0        1        0        0        3        1        2        5        0        8        1        2        1        0        1        2        0        0        0        2        1        0        0        0        1
ATTTATTCTTAGAGCGATGAGGTTCTAAAACATTTAATATAGTTTTTGATAAACTATCCGGCTCAAGGCTTAATCCTAAAGTAGTATGGGCCTGAGGATCTAAATCGATTAATAGCACTTTTCTCCCTAATGATGCTAAACTTGCTCCTAAATTTATGGTAGTAGTAGTCTTTGCTACTCCGCCCTTTTGATTAGCAATAGATATTATCCGCACGCACCCTATCTCCCTAAAAGAATAAAAGTGAATTTATTTTTAGCAAAATATTTTGATATAATTATATCATAGTTTTTTAAATATAG
KOK=        10
KK=  180571  LL=  181470  Z=    9.61  JJ=  180301  DL=   900
A===      111      112      113      114      121      123      124      131      132      133      134      141      143      144      211      213      214      223      224      231      233      234      243      244      313      314      323      333      334      343      413      433
B===      222      122      422      322      212      412      312      242      142      442      342      232      432      332      221      421      321      411      311      241      441      341      431      331      424      324      414      444      344      434      423      443
RRR=  113.311    1.904   -0.677    8.703    2.725    1.246    0.524   -0.982    2.717    3.666    2.201    0.088   -0.019    8.668    0.721   -0.563    3.534    1.757   -0.025   -0.103   -0.801    1.193    0.566    4.600   -0.116    1.047    0.444   20.175    0.192    0.192   -0.534   11.920
X1==   11.873    2.262    1.993    2.804    1.353    0.943   -1.373   -1.060    2.056    1.650    0.983    0.373   -0.013    2.430    0.444    0.386    1.579    1.017    0.505    1.499    1.246   -1.112    0.703    1.311    0.149    1.980    1.246    5.363    0.333    0.333   -1.010    3.333
X2==    9.543    0.842   -0.339    3.103    2.014    1.321   -0.382    0.927    1.321    2.223    2.238    0.236    1.383    3.568    1.623   -1.458    2.239    1.728   -0.049   -0.068   -0.643   -1.073    0.805    3.510   -0.777    0.529    0.357    3.762    0.577    0.577    0.529    3.577
CD1=       28       10        6        5        8        5        0        1        7        4        2        2        1        3        6        4        4        6        3        6        4        0        2        2        2        3        4        7        1        1        0        4
CD2=       35        9        2       11       12        4        3        4        4        3        4        5        3        8       11        0        8        4        3        2        0        0        2        7        0        2        1        4        1        1        2        4
TTTATATAGCTTGCACAATTTTTCAAAATTTCTTTACCCTCACTTCAAGCCCTCACTCCAAAACCTCACTCAAACCTTTATAAAATAAGGCTTTTCACCCACATCTAAAATAAGCCATTTTAAGCCCTTTTAAGCGCCTATTTTAAAAAATATGAACAATCACCTTAGACCTCCTCAAAAAACGCTGCTACGACAAAAATTCTCTTAAACCCTTATTTTGCAAGGCTTTCAAAGTGTTAAAAATAGGGTTTTTAGCCCTTTTTTACCTCATTTTCCCCATATTTTAGAAGTACTACTAATATCCCATATAACAAAAAAACGCAGAAACCCTTATATTTTCTACGTTTTAGAGCCTTACCATTTTTTTCTATAAAAACTGATAATCTCCTAATTCTATATATATTTATCTACCTTGCTCAGCTAAAAATCAGTTTTTCTATTCCTCTATTTTTTCCCTTTACTCTAAAAAAAGGCCTCCTGAAAGTCTTGTATAATAAGGGTTTTAAAGTTAGGTTGCGTATTTTTGATTGTAAGCGCTTATTTTGCCTTAACCTATGGTTTTACCCTCGGAAAATAGGTGTTTTTTGGCTTATTTTCACTCCCCCAAAATCTAAAAATGGCTTCCTGTAAGGGTTACAGAGTTTTGAAGAGGTCAAAAAAGGCTAAAAAAAGTGTCGTAAAATATACCCTTTTTTCGAAAATTGATGCCCGTTTAAAGGCACTCTACGTGCGTTAGAAGGGCATTCCTGAAAATACTCTATTGATTTTTTACCTTTATTACATCCTCCCTGTTTTAATATAATAATCTATCATTTTATTGATTAATTTTTTACCATTGGGAGTAATCCAAAATTTTTTAATAACCTTAATTTTTATCCCGGGAAATATTTCTCCCTTTTG
KOK=        11
KK=  221071  LL=  221670  Z=    6.67  JJ=  220501  DL=   600
A===      111      112      113      114      121      123      124      131      132      133      134      141      143      144      211      213      214      223      224      231      233      234      243      244      313      314      323      333      334      343      413      433
B===      222      122      422      322      212      412      312      242      142      442      342      232      432      332      221      421      321      411      311      241      441      341      431      331      424      324      414      444      344      434      423      443
RRR=   16.869    4.323   -1.910    1.458   -0.247    0.409    0.214   -1.214   -1.859   -0.847   -0.355    9.139   -0.389    5.932    0.269    1.658   -0.550   22.515   -0.430    5.060   42.672    1.942   -0.488    0.085    0.082    0.055   -1.660   16.714    4.762   -0.059    0.276   -0.012
X1==    4.582    2.393   -0.776    1.464   -0.240    0.496    0.174   -0.776    1.343    2.447    0.333    4.578   -0.468    1.446    1.076   -1.198   -1.343    4.055   -0.170    1.343    5.154    1.897    0.919   -0.285   -0.238   -0.468    2.154    3.243    3.052    0.052    0.333    0.052
X2==    3.682    1.807    2.462    0.996    1.028    0.824    1.231    1.564   -1.384   -0.346   -1.066    1.996    0.830    4.102    0.250   -1.384    0.409    5.553    2.531    3.768    8.279    1.024   -0.531   -0.299   -0.346   -0.118   -0.770    5.153    1.560   -1.129    0.830   -0.233
CD1=       12        6        1        5        2        2        2        1        3        4        2       10        1        4        4        0        0        5        1        3        6        3        2        1        1        1        3        4        4        1        2        1
CD2=        5        4        4        2        3        3        3        3        0        1        0        3        2        5        2        0        2       12        6        7       14        3        1        1        1        1        1        8        3        0        2        1
TTTAGATTTTGAGGAGGAATTTATGGAAAAGATATTAAAAGAATATTCGACCAAGAAGATTGAAGAGAAGTTAGATTTGCTGTTGGAGAAGAAAAATATTAAAAATCCTGCAGGCTGGTTGAGAAGCGCACTAAAAAATGATTACCGGGGAGAGGAACCGGAGTCTCGGCCAATACCTCACCCCCACCTTAATCCTCCCCCCTCGAAGGGGGAGGAGACAAGAAGGATGGATTCCCGCTTTCGCGGGAATGACATAATACCCAATGTCATTGCGAACGACCGCAGGGAGTGTGGCAATCCCAAGCATGTCAATCTCGATTCCCTACTCCCCTCTCCCCTGGAGGGAGAGGGTCAGGGTGAGGGGGATAAAATCCTCTCCACTGAAGAAGCAAGAGAACGGTTTCATTCTCTAAGAGAAAAATTAATGGTAATGGATTCACCTTAATCTAAATCATAGGACGGGGGGAAGCTTATCTTTCTGAATGTAGGGGCTTGATTCATCAAGTCCGAAAAAGGACGGGGCGGATGAATCCGCCCCCTACAAAAAACTGAAAACTATTTTCGACTGAAAGGAGAAAATTTATGTCCGAACTAAAAGAA
KOK=        12
KK=  227881  LL=  229050  Z=    4.64  JJ=  227881  DL=  1170
A===      111      112      113      114      121      123      124      131      132      133      134      141      143      144      211      213      214      223      224      231      233      234      243      244      313      314      323      333      334      343      413      433
B===      222      122      422      322      212      412      312      242      142      442      342      232      432      332      221      421      321      411      311      241      441      341      431      331      424      324      414      444      344      434      423      443
RRR=   44.200   17.824    1.721    2.430   -1.031    0.205    0.288   -0.970    2.494    6.523   -0.939   15.552    0.147    3.844    3.553   -1.391    0.096   13.644    0.249    3.140   16.777    3.433    3.982   20.743    1.644    0.147    0.000    0.200   -0.371    4.845   -1.468    2.812
X1==    7.557    4.419    0.942    1.424    1.966    1.313    0.246   -1.278    3.263    2.457   -1.184    2.846    2.221    1.159    1.558    1.313   -0.378    4.020    0.877    2.288    4.078    1.632    3.124    3.737   -1.525    2.221    0.002    0.318   -0.968    2.032    2.221    2.032
X2==    5.849    4.034    1.826    1.707   -0.524    0.156    1.172    0.759    0.764    2.655    0.794    5.464    0.066    3.317    2.281   -1.060   -0.253    3.394    0.283    1.372    4.114    2.104    1.275    5.551   -1.078    0.066    0.114    0.627    0.384    2.384   -0.661    1.384
CD1=       21       17        5        4       11        7        3        1       11        6        0        6        4        2       10        7        2       15        5        9       10        4        6        5        0        4        3        2        0        3        4        3
CD2=       30       20        7       10        7        3        7        5        4        4        3       19        2        9       15        1        4        7        4        5        5        4        3       11        0        2        1        1        1        3        1        2
GGATAATTTAATTTCCCATCCATATTAAAACCATCTCTACTCCAGGCAAAACCTAAACGAGAGATATTATCATTCCCTAAAGCCCGATATAGAATATAAGTTGCGCCATCTATTCGAATCGCAGCAGGATTATAAACTGACTTTGCTTCCCAATAATTCTCTGGAATTGGTTTTAGAATAGGATTTCCTTCGTACCTTTTTAAAATTTCAACTTTTTTAAAAAGAATATTTATGGGTTGACCAAATAGTTTCTCACGAAACTGATAACTTGAACCATTTATATAAGAAGCCTTAAAATTAGAAAACTCTAATAATTTATTAAAGGTTATTTCTCTGCCATCAATATTAAATATTTTATTCTTGATTATTTCCCCAATTTTTGAACATACTCTAACTTTTCTAATTATTCCTTTATCTAAAATTATTAAATCTGTTAGAAATTGTTCCTTTTCGGTTTTTACTTTTTGTTCATCTAATTGTTCTACTAAAAAAAGCATGCTTTTTGATTTTGCTTCAATTTCCTGTATTATACAATCAATCACTATAGCGCTTTTTTCTATTTTCCCTTTTAAAATCTTTGTTTTCCCTAATATCGCCGCGCCTTTCTCTACCTGGACACTTTCTCCTAACTCAACTTCTTTTCCCCAAAGAATTCCACCTTTTAACTCTATTTTTAAACTGTTCCTTAGTTTTTCGTCTTTAAATAATTGGTTTATTTTTTGACGTAATTCCAGGGTTCTATCATAATCTGACTTTTTCTTCATGAATTCTGATAAATTTAACTGATCCAATTTATTCACTATCCTTTTATCTCAGATATTGTTGTACTTATCCTTTCAAACCAGTCGTTTTTACCCCTTCGATGAAATATTTTTGTGCGAATATAAAGACTATTACTATCGGTAAAATGGACATCGCTGAGGCTGCCATCATTAGTGGCCATTGGGTTAGTCCTTCTCGGAAACCCTTAAAACCAGCAATACCAAGAGCAAGGACTTTCATATTGTCCGTGTTTGTTACAATAAGTGGGTAAGTAAAATCATTCCAGGCAGAACCAAAGGTAAATATTGCCATCGCTGCCAGTGCGGGCTTTACCAGTGGTAACATTACACTCCAAAATATTCTAAAAGGACTTGCTCCATCTATAATAGCCGCCTCTTCTAACTCCTT
KOK=        13
KK=  250351  LL=  251460  Z=    4.71  JJ=  250261  DL=  1110
A===      111      112      113      114      121      123      124      131      132      133      134      141      143      144      211      213      214      223      224      231      233      234      243      244      313      314      323      333      334      343      413      433
B===      222      122      422      322      212      412      312      242      142      442      342      232      432      332      221      421      321      411      311      241      441      341      431      331      424      324      414      444      344      434      423      443
RRR=   83.353    7.743    0.144    8.733    0.749    8.164   -0.071   -0.227   -2.520   16.722   -0.351    7.252    2.371   18.874   -1.688    0.416    1.014    8.237   -0.102    1.711    0.692   -1.071    3.471    0.746   -0.015   -0.222    0.439    6.401   -0.114   -1.157    0.562    1.110
X1==    8.195    2.634    0.063    4.331    0.628    5.517    0.160    0.655    2.498    6.103    0.695    2.179    0.695    8.165    3.035    0.485   -1.058    2.727    0.095    1.995    3.460    0.983    0.983    0.777    0.137   -0.209    2.194    1.749    0.227   -0.773   -1.113    2.227
X2==   10.171    2.939    2.296    2.016    1.192    1.480   -0.445   -0.346   -1.009    2.740   -0.505    3.328    3.412    2.312   -0.556    0.858   -0.959    3.021   -1.072    0.858    0.200   -1.090    3.530    0.961   -0.110    1.062    0.200    3.660   -0.502    1.498   -0.505    0.498
CD1=       22       13        3        8        8       15        3        4        9       10        2        5        2        9       14        5        1       12        4        8        8        3        3        2        2        1        6        3        1        0        0        3
CD2=       46       17        8       10       12        5        3        3        1        4        1       13        6        6        7        4        2        6        1        4        1        0        5        3        1        3        1        4        0        2        1        1
AAACCATTCATCCCCTTTGGCAAAACCAAGGTGTAAATTTCCCTCTATTTTATCTACATCATCACCACCGCAAGGGATAAGATATTTTATAGAAATATAGTTAAATAAAGCCACTACAGAGTTGATAAAAGGAAACCCTCCGCCCTTTTTAATCCTTTTTAAAAGTGATTTTATAGAGGGAGGAAATTTATTAGGATTAGAACCGAATTTTAAATGTACTTCATCCCATGATTTTACAAAAGGATGTTCAATTAAATCTTCCTTCATCCTCTTTTCAATCTCTTTATTTAAAGGTTTCTTTATTCTTTTGTTACCGAGTGCATTTTCTTCATTTTTAACAATTATAATCCCTCTTTTAAAATCAGGAAATTGAACAAAAATTTCTGGATCTATTATTACTTTTCTCATGATCTATTTATTTCCACCTTTCATTTAAAATTTATGTATTTTTTCTTAATTTATTATCCTTAAAATTGTTCTTTGAAGCTTAATTAATTTGATACTTTTTTATTTTAACTGTTTGGGAATTAATAGTTTTTGAAGAAAATAAAGGAAAGAAAAGATTATTTCTTTTTTAAGCTCCTGATTTGATCCCGTAATTTAGCAGCTTCCTCGTAATTTTCTATCTCTATTGCTCTCTGCATCTTTTGTTGTAACTCGACAAGTTTTACTTCTTTTTCATTCTCTAAGGTAACTTTCTCTGTAGAAGCCTTATTTAATACCTCTTCAGTTACGTAAATAGGGGCGTTTGCCCTCAGGGCTAAAGCAATAGCGTCACTCGGTCTGGCATCAATTTCTTTTTCCGTTTGATTTGTTTTTAATCTAACTGTAGCAAAATAAGTATTATCCTTAATATTGCAAATTACTACTCTTGTTACAACTACGCCAAGGGAATCTAAAATATTTTTTATTAAATCATGGGGTAAAGGTCTTACTGGTTTTACTTTTTCCAAAGCTAAAGAAATCATCTTTGCTTCGTAATGCCCTACCCAGATAGGAAGCCACCTTTTTTCAGTTTCATCTTTTAAAATTACCACAAAACCTTTTGTCACCGGGTCAATTGCTACACCGGAAATTTTTATCCTTATCATTTTTATCCCTCTTTTTTAT
KOK=        14
KK=  262561  LL=  263190  Z=    4.82  JJ=  262561  DL=   630
A===      111      112      113      114      121      123      124      131      132      133      134      141      143      144      211      213      214      223      224      231      233      234      243      244      313      314      323      333      334      343      413      433
B===      222      122      422      322      212      412      312      242      142      442      342      232      432      332      221      421      321      411      311      241      441      341      431      331      424      324      414      444      344      434      423      443
RRR=    9.628    4.152    0.125    4.644   -0.456    5.152    0.381    3.372   -0.804    0.983   -0.065   46.576    0.282    0.519    0.558    0.411    2.116   -0.196    0.217    2.051    9.437    1.826    3.753    1.790    0.983   -0.428    8.412    0.578    0.652    0.514    0.109   -0.179
X1==    2.797    1.219    0.222    1.852    1.219    1.988   -0.877    1.466   -0.779   -1.127   -0.321    6.614    1.395    0.408    2.182   -0.779    1.772    3.303    0.096    1.988    1.986    1.810    3.721    1.637   -1.127    0.537    2.985    0.402    1.346    0.346    0.537    0.346
X2==    3.442    3.407    0.565    2.508   -0.374    2.591   -0.435    2.300    1.032   -0.872    0.203    7.042    0.203    1.271    0.256   -0.528    1.195   -0.059    2.265    1.032    4.751    1.009    1.009    1.093   -0.872   -0.797    2.818    1.436    0.485    1.485    0.203   -0.515
CD1=       12        7        3        6        7        5        1        5        1        0        1       14        3        2        9        1        5        6        2        5        3        3        5        3        0        2        4        1        2        1        2        1
CD2=        7        8        2        4        2        5        1        4        3        0        1        9        1        2        3        1        3        2        5        3        6        2        2        2        0        0        4        2        1        2        1        0
ATTTTAAAATATTCTTTATCTCTTCCTCAAAGTCCCTCCAGAAGTAAGATATTCATCAACTGCCCGAGCTGCTACCTTGCCATCCTCTCTCAATGTTCGTCCTCAGATCGTTGGTTTCTTTGTGACATAAGGCAGCCTTAGAAACCAAAATTTTCATGCACAGTAGAGTCCAAGTTCTTGACACCAACAATCGAGTAAAAGATTTTGGTTTCATAAACAAAAAGTATTATAATTATATAGAATAATTCTTTTTTCTCTTAAAAGAGAGAATGGAGAATAAGATATAAAAATTGTTAATAGAAGGAGAAAAGATAAGATGAAAAAAGATAAAGAAACTTTAGAAAGTTCCGAAGCGCAGGATGAATTAAAAGAGCTGGATAATCTGGATGATTCATTAGAAACAGAAGATTTGGAAAAATTAGATTAAGAATCAAACTAAATGACCTAGGACAGGCGTCTCGCCTATCTTCGAATTAATTTACTATACTTAGGAATCAACAAAAATAGTAGGGGACGGATTCATCGAGCCCGATAAATATTTAATGTCATTGCGAGCTCCGATTTATCGGAGCGTGGCAATCTCGGGATTGAGATTGCTTCGTCGTTTCACTCCTCGCAATGACAAAAGGG
KOK=        15
KK=  285751  LL=  286710  Z=    8.01  JJ=  285601  DL=   960
A===      111      112      113      114      121      123      124      131      132      133      134      141      143      144      211      213      214      223      224      231      233      234      243      244      313      314      323      333      334      343      413      433
B===      222      122      422      322      212      412      312      242      142      442      342      232      432      332      221      421      321      411      311      241      441      341      431      331      424      324      414      444      344      434      423      443
RRR=  111.233    3.401   -0.488    3.154    1.433    2.290    0.863    0.557    0.571    3.144    0.014    2.263   -0.042   12.579    0.219   -0.051    0.624    6.206   -0.028    2.115    3.134   -0.124    2.256   -0.304   -2.236   12.851    2.360    0.992   -0.160   -0.160   -0.429    5.178
X1==    9.987    2.924    1.730    2.308    3.321    1.758    1.173    0.418    0.438    1.169   -0.063    1.146   -0.063    3.128    0.143   -0.221   -0.579    1.122    0.025   -1.541    1.179   -0.051    0.927   -0.301   -0.831    3.828    2.179    3.708   -0.374   -0.374    1.883    3.626
X2==   11.138    1.163   -0.282    1.367    0.431    1.303    0.735    1.333    1.303    2.690   -0.228    1.975    0.668    4.021    1.529    0.233   -1.078    5.529   -1.091   -1.373    2.659    2.433    2.433    1.009    2.690    3.357    1.083    0.268    0.428    0.428   -0.228    1.428
CD1=       32       14        5        7       15        5        5        3        3        2        1        5        1        5        7        2        2        4        3        0        2        1        2        1        0        5        3        4        0        0        3        4
CD2=       38       11        3        5        9        6        4        6        6        5        1        6        2        5       12        4        1       14        1        1        5        4        4        2        5        5        3        1        1        1        1        2
TAATTTTACCATTTTTTTATACTTTTTAGCAAGAGATTAAGAGGGAAGGCCAGGGAAAATCCCGAGCTGAACAAACTCCATCTCTCTCATTTTTATTCCTTTCCTGTGTCCAAAAGTAAAGTGTCTCCCCCTTTTACCTAGAAAATAAATTTTCCTTAAAAAAAAGAAGGATTTTTAGAATAAGTGTAGTATATCTGATATATTAACTTTTAAATAAATTTAATATTTAATCTGGATGAAGGTAACAGGAGAGACCTTTTCCTTTAAATGTGTCCAAACTTTCAGGCAAAAGGACAGAATAATAGAGTGATGTAATTGTTTTGTGAACTTGTGAAGCCTGACCCCAAAGGTTTAAATATGATAGAATATATTCTGATAGTTTGCTTATCTATTTTTATGGCAATCCTTTTTGTACCAATATTTTTTTGTATCCAGGCAAGTAAAAACCAGAAAATTCTCTTTTCGGTAAGAATTAATTGGTTTTTTAGTGCTGTTTGCTGTAATTTCGAAAAAAAAGAGAATAAAGAGCTGGAAATAGATGTAAAAATTTTGGGCATAAGGATAAAAACTAAAACAAAAAAAACGAAGAAAAAGAAAAAAGAAAGTAAATATAATTTTAAAGCACTGATTAATAAATCTTTTTTAAGTCGAATATTTAAATTTATGGGAAAAGTATTAAAACATATTGCTATCCGTGAATTTCGAGCCCGAATATTTTATGGTTTTGATGATCCTGCCGACACTGGAACACTATGTGGTTTTATTGCCTTGTTTTCTAGTTATTTTTATGGTTACGATATTAAATTTAATCCCTTTTTCGATCGGGAAATATTTGAAGGAGAATTATTTTTAAAAGGCCAGATATTTTGTTTTGTTATTATCTTTTATACCTTACAATTAGTCTTATCTAAGACTTTCCGAGAAACAATAAAAAAGGCGAAAAAAAATTAATTTAGGAGG
KOK=        16
KK=  293191  LL=  293970  Z=    8.00  JJ=  292921  DL=   780
A===      111      112      113      114      121      123      124      131      132      133      134      141      143      144      211      213      214      223      224      231      233      234      243      244      313      314      323      333      334      343      413      433
B===      222      122      422      322      212      412      312      242      142      442      342      232      432      332      221      421      321      411      311      241      441      341      431      331      424      324      414      444      344      434      423      443
RRR=   91.632    0.144   -0.162   -1.741    1.245   -0.030    1.484    0.806    3.461   -0.670    1.135    7.096    0.721    4.773    6.641    0.501   -0.324    1.443   -0.377    0.145    0.575    0.307   -0.492   -0.239    0.080    5.943   -0.130    9.646    0.346    4.104   -1.462   19.914
X1==    8.469    0.251    0.958   -0.577    2.175   -0.117   -0.999   -0.958    1.251    1.631    0.462    2.351    0.462    2.506    3.137    0.567    2.765    0.817   -0.169    0.567   -1.030    0.666   -0.230    1.231   -0.194    3.805   -0.052    2.412    0.298    1.298    1.297    6.298
X2==   10.820    0.572   -0.169    3.018    0.572    0.256   -1.486   -0.841    2.765   -0.411    2.458    3.018    1.562    1.905    2.117    0.883   -0.117    1.765    2.235    0.256   -0.558    0.462    2.133   -0.194   -0.411    1.562    2.506    3.999    1.162    3.162   -1.127    3.162
CD1=       24        5        4        2        9        2        1        1        4        3        2        7        2        5       11        3        7        3        2        3        0        2        1        3        1        6        1        3        1        2        3        7
CD2=       23        5        2        6        5        3        0        1        7        1        4        6        3        3        8        4        2        6        6        3        1        2        4        1        1        3        5        5        2        4        0        4
ATGTGTCAGTTGAAAAATAAAGCCACTTCGGCTAACAAGGTATTTCCGTGACGGCTAAAACTAACCTACCCTAACGGGACATGCTCTCTGTTACAAGGCTTGCAATTAGTGATATAATATTTACAAGGGTTTTAACCCCCTTCAGGAATACCCTTTTAACGCACGGAGAGTGCCTTTAAACGTACTTCAATTTTCGAAAAATCGGCACGACGTTTTTTTAACTTTTTTGACCTTCTCAAAACTCTGTAACCCTTACAAATAGCCACTTTCAGATTTTGAAGGGGGTAAAAATGGGCCAAAAAACGCCCATTTTACGAGGGTAAAAGTGTATAAGTTGAGGCAAATTTTGCCCGTATAATCAAAAATGCGCAATCTACCTTTAGAACCCTTATTTTACAGGACTTTCCTGAGCACGACAGGAGACGGTACTTTTCTGTAATTAAAAGTAGAAAAAGATAGGAACAGGAAAACTGATTTTTAGCTAAGTAAGGGAGATAAATATATATATAGAATTAGAGGATTATCAGTTTTTATAGGAAAAAATAGTAAAGCTCTAAAACGCAGAAAATATAAGGGTTTCTGCGTTTTTTTGTTATATGGGATAGTGATAGTAGTTCTAAAATAGCGAGAAAATAGGCAGAAAATGGCCAAAAATTCTATTTTTAGCAGTCTGAAAGCCTTGCAAAATAAGGCTTTCAGCGAAAAATTGCCGTAGAAGCGTTTCTTGAGCTTGCCTGGGGCGATTTATCATATTTTTTAAAATAGGCGCTTAAAAGGGCT
KOK=        17
KK=  301921  LL=  302880  Z=    4.78  JJ=  301921  DL=   960
A===      111      112      113      114      121      123      124      131      132      133      134      141      143      144      211      213      214      223      224      231      233      234      243      244      313      314      323      333      334      343      413      433
B===      222      122      422      322      212      412      312      242      142      442      342      232      432      332      221      421      321      411      311      241      441      341      431      331      424      324      414      444      344      434      423      443
RRR=   28.526   -0.246    1.363   -0.293    0.097   17.141    0.705    0.063   10.380    5.125    0.550   23.943   -0.361    8.121    4.405    1.222   -0.981   11.736   -0.664    4.074   26.515   -4.254    5.535   10.736    0.159   -0.106    0.037    0.334   -0.388   -0.622   -0.680    0.022
X1==    4.777    3.369    0.499   -0.109    0.287    4.452   -0.703    0.499    3.123    2.030   -1.177    7.245   -0.320    2.209    3.809   -0.864    0.979    5.041   -0.731    1.794    5.011   -1.188    4.758    2.877   -0.970   -0.320    0.011    0.583    0.410   -0.590    0.538    0.410
X2==    5.971   -0.073    2.734    2.686    0.337    3.850   -1.003    0.126    3.323    2.525   -0.467    3.305    1.129    3.677    1.156   -1.415   -1.003    2.328    0.909    2.270    5.291    3.580    1.163    3.732   -0.163    0.331    3.256    0.574   -0.946    1.054   -1.265    0.054
CD1=       16       13        3        3        6        9        2        3        7        3        0       16        1        5       14        1        5       10        2        5        6        0        7        6        0        1        1        1        1        0        2        1
CD2=       21        6        9        7        7       11        1        4       10        6        1        8        3        5        9        1        1        8        4        8       10        6        3        5        2        2        7        2        0        2        0        1
GCACCAACAGCTGCGTTGGCAATGATTCTTGATGCTATTCTTGGAGGCATAGAGGAATGGGTGACTCCCCGTGGTTTAAAGGTTAAAAGAGGAGTATAATATGAGAAAGAACTTCCTTAAACTTATTCTAATGATTTTTCTAATTTCCTTTTTGATAGGAATTCCTTCTTTTGCTCAAAACCATCTAATTATAGGAATTCAAGATTCTATACAGCAGGAAATCCTTGGCCAGATAGTGGGAACTTATTTGGAGGAGAATGGTTTCGAGGTGGAATATAGGATGAGTTTATCTAATTCATCTTTATATAGTGCCCTTGCTCAAAAACAGGTTGATCTTTCCTATCAAGATCCTGCTTTGGTGTGGTTTCTCAAATATCTAAAGACAGATTTTTTATCATCTGAAGAGCTTTATAAAGAGGTTAAAGAATTAGAGAAGAAAGAAGGACTTTTATGGTTTGAGATGCCTAACCTTAAGATTAGATATGTACTAGTAATAAGGATGGAAAAATCGGAAGAGTTGAAGATAATGACTATTTCTGAGTTAGCTGATTATGTGAGAAAAAACCAGAAAAAGTTCAGGAGTGCCATGAGTTCCGAATTCTTCTTCCGTCCCGACTGTTATTTCAACCTTAAGCGAGTTTATGGATTATCTTTTTATAAACCAAATGTAAAATTGGTTTCTCCTGCAGTAGGTTTTGGTTTACTCTGTAGGGATCAAGTTGATGTAGTTTTTGCCTTTTCTACAGATCCTTTAATTGAAAAATATAAGTTAAACAAACTTAAAGATGATAAAGAAGTTCTCCAATCTTATTGTATGGGAATAGTAGTTAGAGAAAAAATAATAGATATGTTTCCCGATTTACCAGGTTTGATCGATAAGTTGAGTAAGATATCTCTACCAACCTCAGAACTAACAAATTTGAATTTAAGAATTTACAATGGCGAATCTTCAAAGGAAGT
KOK=        18
KK=  304831  LL=  305790  Z=    6.38  JJ=  304681  DL=   960
A===      111      112      113      114      121      123      124      131      132      133      134      141      143      144      211      213      214      223      224      231      233      234      243      244      313      314      323      333      334      343      413      433
B===      222      122      422      322      212      412      312      242      142      442      342      232      432      332      221      421      321      411      311      241      441      341      431      331      424      324      414      444      344      434      423      443
RRR=   22.920   12.828    0.050    2.801    1.147    2.299    1.453    0.050   10.784    3.344    0.302   51.457   35.759    7.442    1.421    0.730    0.403    9.803    1.398    0.048    0.545    1.076    2.459    0.298   -0.096   -0.668   -0.709    1.135   -0.096   -0.096    1.285    0.131
X1==    5.390    4.604   -0.284    0.985    0.998    0.624    0.821   -0.284    3.402    1.212   -0.269    8.039    5.881    3.308    0.598   -0.765   -1.888    3.133    1.749    0.624    0.321    0.828    0.828    2.309    2.212   -0.269   -0.679    0.745   -0.422   -0.422   -1.148    0.578
X2==    4.253    2.786   -0.176    2.845    1.149    3.685    1.769   -0.176    3.170    2.759   -1.119    6.401    6.081    2.250    2.377   -0.954   -0.213    3.129    0.800    0.077    1.696    1.300    2.972    0.129   -0.043    2.481    1.045    1.523    0.227    0.227   -1.119    0.227
CD1=       22       18        2        6        9        3        5        2        7        2        1       20        8        7        8        1        0        6        6        3        1        2        2        5        3        1        0        1        0        0        0        1
CD2=       15       13        3        6        9       11        5        3       10        6        0       11        8        3       12        2        2       11        4        4        5        3        5        1        2        4        4        3        1        1        0        1
CATGCTTTAGAATCTTACTTTTCTAAATCTACTTTTTCCTTAACCGATGCTCTGTCGCTGCAAGCTATTCAGCTAATCGAAGAGAATCTGCTTAATACACTAAGAGAGGGTAATAATTTATCTGCCCGAAGTAAAATGCTTGAAGCGAGTCTTTTAGCAGGAATGGCTATGTTACATTCTGGTTTAGGCTTAATTCATGCTATTGCTCATCCTATAGGAGGGCTGTATTATAGCAGTGGATTGGTTCACGGTTTTATTATTACTCATCTTATTCAAAGGGTGGCTGAATTTAATAAATCAGCAAATTTAGCTAAGTATCGGAAAGTTAGAGATTCTTTAGAAGTAATGAAAGAAATTATAGATGAAGAATTATTTTTAAAATTAGGTATGTCTAAGATAGAGATAAAAGAGAAGGATATTCACTTGTTGGCAAAAAGAAGTACGGATAATGTTAATGCACTTACTAATCCAAGAAGTTTCACTTTGAGCGATATTGAAGATATTATTAGAAATAGTTTTAAAGTAGTGTAATCTTTTTTTAGTTTTATTATATATAGATAAAATATAAATAAACCCAAAATAAAAGGAGGTTATTATGATTAAAGGTGGTATAGAGGGAGGAAAATATCGTATTCTTTCTGAAGAAGAGATTAAAATGATTCATGAATCTTCCCTGAAAATTTTACAGCAAACAGGGATAAAATCAGAAAACGAAGAAATTTTAAATCATCTTTCTAAAATTGGTGCTGATGTAGATTTTAAAGAAGGAATAATAAAATTTTCACCAGCTTTAGTAGAAGATGCTATAAATAAAGCAGCTTCTAAAGTACTTCTTTGTGGAAGAGAAGAAAAAAATGACCTTGTCTTAGAAGGCAAAAGAGTATATTGTGGCACTGGGGGAGCAGCTTTGAATGTACTCGATTTGGAAACAGGAGAAAAAAGAAAAGCGGTACTCAAAGA
KOK=        19
KK=  105452  LL=  106501  Z=    4.96  JJ=  105362  DL=  1050
A===      111      112      113      114      121      123      124      131      132      133      134      141      143      144      211      213      214      223      224      231      233      234      243      244      313      314      323      333      334      343      413      433
B===      222      122      422      322      212      412      312      242      142      442      342      232      432      332      221      421      321      411      311      241      441      341      431      331      424      324      414      444      344      434      423      443
RRR=    8.092   -1.899    1.525   10.089    0.800   -0.320   -2.060    1.416    1.774    4.129    0.996    4.046    2.350    5.651   49.268   -0.684   15.014    5.804    0.196    0.083    0.634    0.808    3.145   28.178   -0.465    2.569    2.834   12.205   12.056    0.984    0.057    0.000
X1==    4.168   -0.817    1.605    1.682    2.230    0.502    2.368   -1.474    1.073    2.556   -0.850    2.570    0.483    2.844    5.658    1.073    4.834    1.577    2.531   -0.069    0.548   -0.618    3.091    5.466   -0.533    1.817    0.548    5.262    4.007   -0.993   -0.183    0.007
X2==    1.941    2.323    0.950    5.997    0.359   -0.637   -0.870   -0.961    1.654    1.615   -1.171    1.574    4.861    1.987    8.707   -0.637    3.106    3.680    0.077   -1.210    1.158   -1.306    1.017    5.155    0.871    1.414    5.171    2.320    3.009   -0.991   -0.309    0.009
CD1=       21        5        7        9       13        4        9        1        5        5        1       11        3        8       22        5       14        5        8        3        2        1        6       11        1        5        2        6        5        0        2        1
CD2=        7        9        4       10        5        2        1        1        6        4        0        4        7        3       22        2        7       11        3        1        4        0        3        7        3        3       10        4        4        0        1        1
TTAGCTGGTTAGCTAACTGGTTAATTGGTTAGTTAGTTAAGATAAAAACTAGTTAGTCGGTTGGCAAGTTACCCAATTTACCAGTTAATGGAACAAGCAATGCGGCCCTACTTACTGAAAACTGAGAATTAAAAACTGTAAACTAATTTTCTTTATCTAAAAACTACTTTGTATCTTGCATCTGTGTTCATAACCAGCTAACTAAGTAACCAGTTAACCAACTAACCAATTTAAGGGAGTTAATCGTGCAGGGAATAAGGACAGAGAATTTAATAAAAATTTACCGAAAAAGACGAGTGGTTGATGATATTAGCTTGGAAATTAATAAAGGTGAGGTAGTAGGTCTTTTAGGGCCAAATGGGGCAGGAAAGACCACTACCTTTTATATTATAGTGGGCTTAATAGCTCCGGATGAGGGAAAAGTATCTTTTAATAGTAAAGAAATCACCAAAGTTCCTATGTTCCAAAGAGCCAGGATGGGCTTGGGGTATTTAGCCCAGGAACCCTCAATCTTTCGTAAACTTACCGTAGAAGAAAATCTCCTTCTAATTTTAGAATCTTTGGGAGTTAAGAGAGATGAACAGAAAGAAAAATGCTATTCATTGCTAAAGGAGCTGGAAATAGAACATCTTGCTGATTACAAAGGATATATGCTCTCCGGAGGAGAAAGACGCCGGGTGGAAATAGCCCGAACTTTAACCAGCTCACCTTCTTTCATGCTGCTTGACGAACCCTTTACCGGAGTTGACCCTATTGCGGTTTATGATATTCAGGAAATAATTTCTTATCTAAAAAAGAAAGGGTTAGGAATATTAATTACCGACCATAATGTAAGAGAGACCCTTAAAATTACCGATAGAGCTTATATTATGCATAATGGGAAAATACTGACTTCAGGAACTCCCCAGAAGGTAGCCAATTGTGAAATCACCCGAAAGATCTATCTGGGGGAGAGATTTAATTTATGAATTAGTTAGCTGGTTAGCTAGTTAATTAGTTAATTGGTTAGGAATTTACAAAAGAAAGAAATTAATAATATAATAAAGGGAA
KOK=        20
KK=  141752  LL=  142741  Z=    7.47  JJ=  141662  DL=   990
A===      111      112      113      114      121      123      124      131      132      133      134      141      143      144      211      213      214      223      224      231      233      234      243      244      313      314      323      333      334      343      413      433
B===      222      122      422      322      212      412      312      242      142      442      342      232      432      332      221      421      321      411      311      241      441      341      431      331      424      324      414      444      344      434      423      443
RRR=   38.539    3.272   -0.183    1.302   -0.269    2.855   -0.858    0.534   -0.088    3.101    0.689   65.251    1.181   25.044    1.698   -0.449   -0.796   14.868   -2.773    6.406    8.348    8.287    1.111    0.026    0.025    2.767   -0.119    1.013    4.181    0.724   -0.086    1.974
X1==    5.908    2.585   -0.947    0.928   -0.092    1.727   -1.233   -1.587   -0.895    0.827   -1.235   10.354    1.217    4.222    3.923    1.072    0.468    5.865   -1.178    2.383    2.833    2.141    0.467    0.047   -0.119    2.853   -0.072    0.489    2.314   -0.686   -0.418    2.314
X2==    6.524    1.266    0.193    1.403    2.932    1.653    0.695   -0.336    0.099    3.750   -0.558    6.302    0.970    5.932    0.433   -0.419   -1.698    2.535    2.354    2.688    2.947    3.871    2.379    0.561   -0.213    0.970    1.656    2.074    1.807   -1.055    0.206    0.853
CD1=       19       11        1        5        5        5        1        0        1        2        0       22        3        8       14        4        4       11        1        6        4        4        2        2        1        5        1        1        3        0        1        3
CD2=       21        9        4        5       13        7        4        3        4        8        1       13        3        8        7        3        0        9        7        9        7        7        5        2        2        3        5        4        3        0        2        2
AGAAAAAACCACAAAAGAATTAAAAGCCAATGAGAAAATATACCTTTTTTTAGACGAGGTTCATTTCTGGCAGGGGTGGCAGTTTGAAATAAAAAAATATTTTGATAAAAAGTATCCTCTTAAATTTATATTGTCAGGTTCCTCAGCTTCCCTTATCAAAAGAGGGTCTGAATCATTAATGGGCAGGACCATAGAAGAGCTTATATTACCCTTTAGTTTTTATGAGTTTTTATCCTGCCGGTTAAAAGATAAAAGATTAGACAAAATTATCCTTAATTCGCAGGAGAGTTTCGTCCCTTCTAATAATTTACTTAAAGGGGCAAAAGAGCTTTTTTCGGACATGGACAGCATATCGCCAATCGACCAGATGATTCCTTATCAAAATAAAATCAAAATTCTTTTTGCCGAATATCTTAATCGGGGAGGATTTCCCCATCTTCTGGAGGTAGAAAATTCTATTCTATGGAAGAGGCTTCTTCGAGAGGATGTTATTGAAAAAGTGATTTATCGAGACCTGGTAGACCTTTACGAAATAAAAAAACCGCAGGTTCTGGAAAAATTTTTCCTTTATTTGGCCGGTCATTCTTCTGATATTATGAACATTACCAATATAGCCAATTCTCTCTGTCTGAGCCGAGAATATACCCTAAAGTATCTGAATTACCTTATCGAATCATTTTTAGTTTTCGGGATAAAAAAGTATTCTCCTTCGGTAGAAAAGCAGATTCGCAGTAATCAGAAGGTTCATCTTATCGATAGCGGCTTAATTACTGTCTTTGGAGGAGGGAATAACGAGAATAGAGTAGAGGGTCAGAAAGTAGAGAGTTTGATTGGCAGGTGTTTCTTAAAAGATAAGGTTTTTTATTGGAGGGAAAGAGAAGAGGTTGACTTTGTGTTAGATTTAGATGCAGGAATAAGTAGCAGCAAATCTCTTTTGCCTATTGAGATTAAATACCGTAATACTATTTTGCCAAGAGATTTGAAAGGAAT
KOK=        21
KK=  181982  LL=  182611  Z=    9.02  JJ=  181442  DL=   630
A===      111      112      113      114      121      123      124      131      132      133      134      141      143      144      211      213      214      223      224      231      233      234      243      244      313      314      323      333      334      343      413      433
B===      222      122      422      322      212      412      312      242      142      442      342      232      432      332      221      421      321      411      311      241      441      341      431      331      424      324      414      444      344      434      423      443
RRR=   47.922    5.423   -1.046   -0.242   -1.478    0.170    0.155    0.137   -0.121    0.408   -0.264   20.540    1.690    0.199   -2.940   -0.103    0.135    8.532   -1.471   16.816   39.525   -0.005    0.887    0.054    0.038    3.760    0.397    7.046   -0.721   -0.252   -0.041   -0.252
X1==    9.382    3.498   -1.182   -0.198    1.159    2.295    0.265    0.533    0.087    0.140    0.241    3.451    2.241   -0.670   -1.180   -1.385   -1.300    2.169    1.164    4.504    6.340   -0.036   -1.023    3.085   -0.860    2.241    1.696    4.464   -0.473    0.527    0.241    0.527
X2==    5.108    1.550    0.885    1.221   -1.275    0.074    0.585    0.256   -1.390    2.903   -1.094    5.952    0.754   -0.296    2.492    0.074   -0.104    3.933   -1.264    3.734    6.234    0.133   -0.867    0.018   -0.045    1.678    0.234    1.578    1.523   -0.477   -0.170   -0.477
CD1=       16        9        0        1        5        5        2        2        2        1        1        5        3        0        1        0        0        6        4        8        8        1        0        4        0        3        3        5        0        1        1        1
CD2=       19        8        4        5        2        2        3        3        0        4        0       13        2        1       10        2        2        6        0        7        7        1        0        1        1        3        1        2        2        0        1        0
AAAGGAATCCATCTGTTTTTTAAAGTAACCTTTACGCGATTTTTTATAAAATAATTTACAAAAGTTTCTAAATCTTCTGCCAGAGGACTGTCTTTTTTGCTTAAATTAGTTAAATCAATATATTCTTCCCTCATTCCACAGCTTACAGGTGTTATGGTCATTGAAAAGGTGAAACCCTTTCTAGGGCTGCCCAATCTTTTTCTTTCATCTGAAATTACTTCCCAGGGAGTTTTATGGTCAAGCTCTTCCTGGGGTTGTTGAAGCCATTGATCCTGACATTTCTTAATCGCTTTGTCTAATTCTTCTTGATTGGAAAAATTATTCGGATTAATGTTCGATTGAATCTGGCGCATTAAATCCAGAATCAATTCTCTTTCCCGGGGTCCCATACTCTGTTCATTAACTTCCTGGGGAGATTCTCCCTGAAATTCATCACGGGAAGAAAGATTCCAGAAATCCATAAATATTTTATGAAATTCTATTAATTTATCATCAGAGGGAAAATTAAATTTTCCCGACAATTTTCTCATTAGAGGAAAAGGGTCGGTAATTTTATTTATCTTCTTTCTAAGATTTTTGATAGAAGGTGCTTTTTTCCCTAAATATTTTTTTAAAAAATGTTTTAGCTTT
KOK=        22
KK=  216452  LL=  217411  Z=    6.55  JJ=  216242  DL=   960
A===      111      112      113      114      121      123      124      131      132      133      134      141      143      144      211      213      214      223      224      231      233      234      243      244      313      314      323      333      334      343      413      433
B===      222      122      422      322      212      412      312      242      142      442      342      232      432      332      221      421      321      411      311      241      441      341      431      331      424      324      414      444      344      434      423      443
RRR=   24.462    4.425   -0.825    8.555    5.526    1.298   -0.007    0.288    0.311    1.429   -0.367   12.258    0.201   15.527    6.008   -0.350    1.997   21.387    2.168    7.091   -0.802    0.638    0.739    1.311    1.192    0.465    5.028   36.347    1.326    0.056    0.105    0.012
X1==    5.476    3.576   -0.968    2.487    2.673    0.898   -1.127    0.937    0.898    0.641   -0.369    4.283   -0.369    4.241    1.318    0.269   -1.720    3.973    1.200    2.784   -0.267   -1.218    2.928    1.050    1.530    0.468    3.253    6.353    1.270    1.270    0.468    0.270
X2==    4.467    1.237    0.852    3.440    2.067    1.446    0.006    0.307    0.346    2.229    0.994    2.862   -0.544    3.661    4.557   -1.304   -1.161    5.382    1.806    2.546    3.009   -0.524    0.253    1.248    0.780    0.994    1.545    5.722    1.044    0.044    0.225    0.044
CD1=       17       13        1        7       11        4        1        4        4        2        1       10        1        7        8        3        0        9        5        7        1        0        5        3        3        2        5        7        2        2        2        1
CD2=       17        9        5        9       11        6        3        4        4        5        3        8        1        6       17        1        1       13        6        8        6        1        2        3        3        3        4        7        2        1        2        1
CCCCTTCGGTGCTTTTATGTATAAAGCTCTCCAGAGTTCTGTCCGGCAACGGTTCTTTTGCCTGAAAGTTTCAATACTTTTGGTATCTTACCTCTTCGGCTCCTTTTCTTTTATGATGAAAAGAAAAAGTCTCTCCTGTTACCTTCATACAGGTTACAATATTAAATTTAATCAATTTAAAAACTCAAGTGCTTATTTTATAGTTGCTTATGACAAAATTTGTCTATATTTATTATATACGATATAAGTTTTAAAAATCCTTCTTTTTTTAGAAAATAATTATTACAAGGGGGACACACTTTACTTTTCGTCAAGCGTAAGTGCGGGAATACAAAAGAAGAATGTCCCCCTTTTAATGTGTAAGTGCGAGAGTATAAAAGAAGAATGTCCTCAGTGCATTACGGTGGTAAGTTGGGATTGCCGCGTCACTTCGTTCCTCGCAATGACAGAGGGGGGAGAGATAGAGGGAATATTGAAATAATATTTTAAAATAGTATAATCAAAAAGTGTGTCCTGCTGCAGTTTATTACATTTTTTCAATTACCCACTCTTTTAACTAATCACTATCTTATACCAGGGAGGTGATTCTATCGTTCTATTTTTCCATTACAGCTTAGATTTGCAATAGAGGTTATTCTAATATTCGTTTTAGTTTTAATTAAAAAAATATATAAAGAAAGGAATATATTAAATGACTGAATCAATGAAAATTGAAGAATTGAAGAATTATGGTATACCTTCTCATATTGTAAACATCTTGGAAAAACATTACTCACCTGATTTGCTGCCGATACAGGAGGAGGCGGTGAAAAATTATGGGATTTTGAATTGGGGGGAAAATGAGATTCACCCTCACCCTGCTCTCTCCCCTCAAGGGCGAGGGAAAAAAGAAGAAGGGAATGACATAAATGGGAGCAATGACAAAGGTAAAAATCTTCTGGTTATCGCCCCAACATCTTC
KOK=        23
KK=  218942  LL=  219901  Z=    5.55  JJ=  218702  DL=   960
A===      111      112      113      114      121      123      124      131      132      133      134      141      143      144      211      213      214      223      224      231      233      234      243      244      313      314      323      333      334      343      413      433
B===      222      122      422      322      212      412      312      242      142      442      342      232      432      332      221      421      321      411      311      241      441      341      431      331      424      324      414      444      344      434      423      443
RRR=   30.094    5.180    0.334    9.713   -0.967    3.648    1.160   -0.119    0.416    0.795   -2.000   19.567    4.103    6.408   -0.189   -1.199   -0.040   21.388   -0.097   19.010   15.461    0.241   -1.652    0.934   -0.746    0.034   -0.318   23.311    2.875    0.857    0.013    3.343
X1==    4.842    2.111    0.961    2.964   -0.394    0.957   -1.374    0.403    0.957    0.533   -1.411    4.840    2.894    3.126    3.782    0.957    0.232    4.442    0.172    2.870    2.888   -0.409    1.232    0.592    0.533    0.024    0.930    4.421    3.174   -0.826    0.024    1.174
X2==    6.216    2.453    0.347    3.277    2.453    3.811   -0.845   -0.296    0.435    1.493    1.418    4.043    1.418    2.050   -0.050   -1.253   -0.174    4.815   -0.566    6.625    5.354   -0.588   -1.342    1.578   -1.400    1.418   -0.342    5.273    0.906   -1.037    0.555    2.848
CD1=       21       11        5       11        5        4        1        4        4        2        0       15        6        8       15        4        4        8        3        7        4        1        3        3        2        2        2        5        4        0        2        2
CD2=       14        9        3        6        9       10        1        2        4        4        3        7        3        3        4        1        2       14        2       15       11        1        0        3        0        3        2        8        2        0        2        4
GGAGATTCTTTTTGTATTGGCTTTAAGCCCTGATGGTAAAGCTTTACCTATCCCCTTTTCTCAAGCTATTAGAGATGATTATAAAAAAGGGATTTATCAATATGGTTGTAAAAAAAGTTACTGGAATAAACTCTTACATCTGATATTCGAACAGGGTGATGAAGATAAGAAGCTTTTTCGAGAAAATATTTTAATTAAAAAAGAGAAAGAAGGGATTACTTCTTTGGAGGATGACATCACCTTTATGAAGACTCATTTATTATATGATTTGGTAGAGGGAAAAAAGAACGTTAAGGAAATTGAGGAGGAATATGGTCTTTACCGGGGTTGTATCTATAGATTGGGGAAAGGTTTTTCCTGGTTAGCAGATTGTCTGTCAGCGATTGCAGAAGGTATGGGCTGGGAGAAAAAACTAAATGAAGATTTAAATAAAATAAGGATGTTATCCAACAGATTAGTAGAAGGAGTACAGGAAGAGGGAGCAAATTTAGCCCTGCTGTATATTCCCGGTTTAAGCCGATACTATATTAGAAGGTTGGTAGGGGCGGGATATAGGGATGAGAATTCTTTGAGGAATGCGAGTGAGGGTAAATTAGGTAAATTGATTCCAAAAAGATTAGTTCAAAGAATTCTAAGAAGAATGAAAGAAGAAAATAATCACCAGAAAATGCTGAAAGTAAAATGGATGGTGAAAGATGAAAACCGTGATAAGCCCGGATCGGCAATCCTCCCCTCTCCACTAAAAACCACAAGTACTACTTCGACATCTCATAACTTACAAACCGTATCCGTAAGTTCTCCGTCGATAACTGAAAACCCGAATTCTAATCTAAAACCTAAAAACCAAAAGCCAAAAACTGTACTTGAAATCTCCCTCAACCGCCCGGACAGAATAATCTTTATAGGGGAAAAGATTGAGGTAACTGCTACAGAATTTTCTTTAATTCATCTCTTGGCCCA
KOK=        24
KK=  230192  LL=  230701  Z=    6.73  JJ=  229502  DL=   510
A===      111      112      113      114      121      123      124      131      132      133      134      141      143      144      211      213      214      223      224      231      233      234      243      244      313      314      323      333      334      343      413      433
B===      222      122      422      322      212      412      312      242      142      442      342      232      432      332      221      421      321      411      311      241      441      341      431      331      424      324      414      444      344      434      423      443
RRR=   44.238    6.744    0.720    5.642   -0.253   -1.077   11.356   -1.006    0.568    1.783    0.588    1.821    0.053   -0.280   -0.271    0.740    0.558   -0.514   -0.006    1.555    5.188   -0.188    0.278    7.871    1.093    9.502   -0.114   14.653    0.149    0.149   -0.206   -0.160
X1==    6.098    2.420   -0.639    2.702    3.014   -0.664    2.644   -0.639    0.801    3.467   -0.740    2.702    0.260   -0.452   -0.554   -0.664    0.779   -0.690   -0.178   -1.397    3.401    0.242    1.242    1.537    0.722    2.260   -0.218    5.212   -0.482   -0.482    0.260    0.518
X2==    7.254    2.787   -1.127    2.089   -0.084    1.621    4.294    1.575    0.709    0.514   -0.795    0.674    0.205    0.618    0.490   -1.113    0.716    0.744    0.035   -1.113    1.526   -0.776    0.224    5.122    1.514    4.205    0.526    2.811   -0.309   -0.309   -0.795   -0.309
CD1=       13        7        1        4        8        1        4        1        3        5        0        4        1        0        2        1        2        1        1        0        5        1        2        2        2        3        1        6        0        0        1        1
CD2=       16        8        0        5        3        3        8        3        2        1        0        3        1        2        4        0        3        2        2        0        2        0        1        7        2        5        1        3        0        0        0        0
CAGGGGAACGCCTGTAAACAGAATCCCTAATGTATAATAAATAGTATTCCACACTGCTTTAATGAAATGTTTATCATTAAACATTTTTACATAATTAGCGGTCCCAATCCATTCCTGAGACCCAAAACCACCCCATTTTGTAAAACTCATCAATATACCACTTAGCATTGGATAAAGCATAAAAAGGGAAAATCCCAACATTGCTGGAAAGATAAAAAGATATCCCCAAAACCACTGTTGATGTTTATAAGATAATCTTATTTTTTTCATCTAACCATTTTAACCTTTCTTTTTTATATTATGAAACTTATTAAAGCAAAATTAAAATTTTTTATAGAAAATGGGAAGGGGAATAATCCCCCTTCCCATTAGAGAACAGTGATTTTTATTACTCTGCCATTAGACGATCTATTTCCTTTTGTGCTTTTTGGAGAGCATCTTCAGCTTTTTTCTCTCCCATCCATACTGGCTCTAATGCCCGATTTATCGCTGTCCAGATCTCACCCCAGT
KOK=        25
KK=  260342  LL=  261481  Z=    6.00  JJ=  260342  DL=  1140
A===      111      112      113      114      121      123      124      131      132      133      134      141      143      144      211      213      214      223      224      231      233      234      243      244      313      314      323      333      334      343      413      433
B===      222      122      422      322      212      412      312      242      142      442      342      232      432      332      221      421      321      411      311      241      441      341      431      331      424      324      414      444      344      434      423      443
RRR=   23.884   16.634   -1.763   25.874   10.983    2.785    1.134    0.916   -3.683   19.402   -0.077    2.469    8.357   -1.730    0.241   -1.675    0.272   36.593    4.580    0.885   12.550    0.040   -0.412    1.813   -0.157    0.479   -0.136   10.600    4.612    0.291   -0.390    4.612
X1==    5.437    5.939   -1.759    4.331    2.031    2.933    1.243   -0.603    3.518    4.930   -0.497    1.190    2.649    1.424    1.249   -1.156    0.186    5.361    1.831   -0.572    3.248    0.320   -0.475    1.469   -0.289    0.290   -0.267    2.417    2.286    0.286    0.290    2.286
X2==    4.393    2.801    1.002    5.974    5.409    0.950    0.912   -1.519   -1.047    3.936    0.154    2.074    3.154   -1.215    0.193    1.449    1.464    6.825    2.501   -1.546    3.864    0.125    0.867    1.235    0.544    1.654    0.508    4.386    2.018    1.018   -1.345    2.018
CD1=       21       22        0       12       12        8        6        2        9        7        1        6        5        4       10        1        4       12        7        2        5        2        1        4        1        2        1        3        3        1        2        3
CD2=       19       15        6       14       22        6        5        1        2        8        2        7        6        0        8        7        6       18        8        1        8        2        3        3        3        4        3        6        3        2        0        3
AGCTTTCTGGAAATAGATGGGGCTAAAGAAGTAGGGATAGAATTTCATTCTCTATCTAAAACTTATAATATGACCGGCTGGCGTTTGGGTTTTGCAGTGGGAAATAAAGATGCTATTTCCGCTCTCTCTATTATAAAGACTAATATCGACTCGGGTGCATTCAAGGCAATACAACAAGCCGGGATAGAAGCCTTAACCGGTCCGCAGGATAATATAGAAAAGATGAATAAAATTTATACCGGTAGACGAAATGTAGTGATAAATGGACTAAATAAATTGGGATGGAGTTTAAAGCCAACTAAAGCTACTTTTTACATCTGGATTCCCACTTTAAATAAAATGAGTTCTATAGATTTTGCTAATCTTTTGTTAGAAAAAACGGGAATAATTGTAACTCCGGGAATCGGTTATGGAGAATATGGCGAAGGATATGTACGAATTGCCCTAACTGTTGATGAAAAAAGATTGGAAGAAGCGATTGAAAGAATGGAAAAAGCTGGTATTACCCAAGGATAGAAAAGAAAGGTAAAACTGTATTCCCTGAAGGAAGAATATAAGCTTGAAAATCTTTCCCATATTTATCTTTAACATAATTTAAAGCTTGAGAAATATTTTCCATAGGAATAAAAAATAGTTTTCGAGCTTTATCCGAAGGAAGGGAAGAAATTAAAATCACTTCCACTTCTTTTGTTAATTCAGCTATGGTATAAGCTTTGTGACCGCCTAAAACAAATTTATTCTTCAAGCGTTTGATTATATCATCGGGAGTATTTGCTTCTTCTATCCACTTTTCAATTTACCCAAATCTTTTAGGTAGGGATCATCACAGTTATGATTAATAAATTTATAAGCAGAAAAAATATTTTCCCCAAATATTTCCTTTATTTCTTCTCGAGAGTTACCGCGGTGTATTCCGGTAGCCACCATAAAAATTATATTTTCTTTTTTTATCCCTATTTGATGTAATTCATCTAATAAAGGAGGTAAAATTATTTCATAGGGCGTAGGTCTGGTTATATCGTTTGCAATGATTAAAATCTTTTTGGCTTTTTTCTGAATAATTAATTCTTTCAAACAAGGGTAACCAATCGGACTTTTTAAAAGTTCTCTCAATTTAATTTCCGGATTTAATAGAGCTTT
KOK=        26
KK=  279692  LL=  280801  Z=    4.84  JJ=  279602  DL=  1110
A===      111      112      113      114      121      123      124      131      132      133      134      141      143      144      211      213      214      223      224      231      233      234      243      244      313      314      323      333      334      343      413      433
B===      222      122      422      322      212      412      312      242      142      442      342      232      432      332      221      421      321      411      311      241      441      341      431      331      424      324      414      444      344      434      423      443
RRR=   36.950    7.955    2.824    4.793    3.924   -1.103    0.359    0.113   -0.233    2.283    0.655   12.383    3.255    3.361   15.669   -0.530    0.245   -2.741    3.325    1.823   44.365   -3.131    0.715    7.641   -0.032   -0.088   -0.610   10.104    1.583    0.406   -0.279    5.114
X1==    5.104    1.523    1.364    3.170    1.888   -1.751    0.605    0.281    0.571    1.439   -0.540    3.652    2.541    1.260    4.809    0.571   -0.428   -1.005    0.932    2.893    5.434   -1.219    2.915    5.237   -0.295    0.230    0.780    3.484    1.345    0.345    0.230    4.345
X2==    7.239    5.224    2.071    1.512    2.079    0.630    0.593    0.400   -0.409    1.587   -1.213    3.391    1.281    2.668    3.258   -0.928   -0.574    2.726    3.568    0.630    8.165    2.569    0.245    1.459    0.110   -0.381   -0.782    2.900    1.177    1.177   -1.213    1.177
CD1=       24       12        6       11       13        0        5        4        4        3        1       12        5        4       21        4        3        1        5        8        7        0        5        9        1        2        2        4        2        1        2        5
CD2=       23       20        7        5       12        5        4        4        3        4        0        8        3        4       15        2        2       10       10        5       14        5        2        3        2        1        1        4        2        2        0        2
ATATCTTTACCCCTGGGATGATCCCAAGAAAAAGGCAAAGAGGACTATATTAAAAACTCCTAATTATCCTTTAGCTTACCGAAGGGTAGAGGGTAAATATGGATTAGCTTATAATGCAGAAAATTTAATGGAATTAGAGAAATTTAAAAGTGGAAGGATAGAAAAGGAAATTAGCGACGATTTTAATCAAAAATATCCTAATTTTCAAGGAAATAGCGATAATCTTGATCAATTTCTGGAGAAAAAAGATGGAAAGTGGCATATACAATTAAGTAAATACCTGAAATGGATCCATAATAATCCTCATATAATGCCTGAAACAGAAGAAGAAAATTTTATCAGAAGTATCCTTGCTAAAGAAACTTTAGCCATAGCTACCGCAAATAATGTTGGACATGTAAAAGAAACCGATGTCTATTTTTTGCAGGAGGGAATCAATTTCTTTACCCAGGATTGTACTTTGGTTTTAGTTGGCGGAACAATTTACCATAAATGTAAGGAAAACAAGGATTATCTTTGGGAAAACATAAAAACAATTGCTAAGGGTGCTCTTTTTAACCCGAAGGAATATACGATCTTGCGTCCCAATGGGAAAGTATTACTTGATGCCTCCTATATTCTCTCCACTGTGGGTGGGCTTTACGGTAGACTTGACCCCGAAAGGGCTATCCGTATTTTGAAAAAACATTTCAAACCTTTAGAGTTATAAATTAATATTTTAAAAAATAAACCCATGTTATATATAGCCAATAAGTAGAAAAAATAAAGAAGAAGTTTATATAAAAAGTTAAATCAGGAAGGTAAAATATAATGTCTGTTCAAATTGACAGGAGTAAAATATTTAATAGAACTAATGTATTGTTTTGGGGAGGTTTAATTTTTGCCATTACCCAGTTGACGCTTCCTATTTTTTTATCTTTAATAGATTTACAATTAAGGGCGATTCATATTATTTTAGGAATTTCACTTGCCTCATTAGCTTTTCCTTATGGTAAATCAAAGGAAGAACAAACTAAGATTTCCCTTTGGGATTTATTTGTTATTGCCGTGATAATTATTGCCAATGTTAATACATTCTTGAAAGCTATGCAAATTTATATGGTTCCCGGA
KOK=        27
KK=  298802  LL=  299701  Z=    4.67  JJ=  298502  DL=   900
A===      111      112      113      114      121      123      124      131      132      133      134      141      143      144      211      213      214      223      224      231      233      234      243      244      313      314      323      333      334      343      413      433
B===      222      122      422      322      212      412      312      242      142      442      342      232      432      332      221      421      321      411      311      241      441      341      431      331      424      324      414      444      344      434      423      443
RRR=    3.146    3.731   -0.862   19.521    2.605    2.496   -1.831    0.179    0.027   -0.025    1.572    2.526   -0.448    0.791    4.888    0.644   25.720    5.488    0.904    1.045   -0.117    0.496    1.521    4.946   -1.500   75.526    1.660    6.803    1.165   -0.002    0.715   -0.184
X1==    1.278    3.355    0.836    5.933    1.599    1.049    2.776    0.217    1.049    0.756   -1.362    1.440    1.607    0.687    1.160    1.049    4.351    2.635    1.464    1.701   -0.064   -1.293    3.394    4.670   -1.091    6.804    0.908    2.473    1.182    0.182   -0.620    0.182
X2==    2.462    1.112   -1.031    3.290    1.629    2.379   -0.659    0.825    0.026   -0.033   -1.154    1.754   -0.278    1.151    4.215    0.614    5.911    2.083    0.618    0.614    1.828   -0.384    0.448    1.059    1.376   11.101    1.828    2.751    0.986   -0.012   -1.154   -1.010
CD1=        9       13        4       16        9        4        9        3        4        2        0        7        4        4        8        4       12        6        6        5        1        0        6       10        0       11        2        3        2        1        1        1
CD2=        8        6        1        6        7        7        1        4        3        2        0        4        1        2       12        4       10        7        3        4        5        1        2        2        4       14        5        5        2        1        0        0
AATTAGTCAATCCTGGAACCCCGGTTATCTATGCTTCCAGTGCTTCTATTATGGACATGCAAAAAGGGGTTTATCTTTCTGCTGGAGCAGAAGCAGGATTAATTAATGCTGGTGTAGCCCAATTAGCTCAGAATGTAAAACTTCCTTATTATGCTACTGCTGGAATGTCTGATTCTAAAATTCCAGATGCTCAAGCAGGATATGAATCAGCAATCAGTGCTTTAGCTGTAGCCCTGGCCGGAGCAAACTTTATTCATGATGCTGCTGGAAACTTAGAATTTTGCATGACTATCAGTTTTGAAAAAGCAGTAATTGATAATGATATTTTAGGGATGGTTATGCGAATGGTCAAAGGTATTAAAGTAGATAAAGGAACCTTAGCAGAAGATTTAATTACTAAGGTTGGCCCAGCCGGGAATTTCCTGGCTGAAATGCATACAGTACAAAATATGCGTAAAGAATTATACTTTCCTACTATGGCTGATCGTAAGCTTGAGACTGAATGGGAAGAGCTGGGAAGTAAAGATACCAGAGCGAGAGCGCGCGAAAAAGTAGAAGATATACTAACTAACCATAAGCCTTTACCTATTCCTACAGAAGTTTATCAGAAACTGAAGTCAAAGATAAAAGGATTAATATAATTTATGGTTAAAAGAAAAAAATAATTAATAGTTAGTGGGAGAGATAAACTATGCTGGAAACCTGGGTTTATATAAATACACATTGGGGACTGATTGGTCAATTAATTTTGCAACACTTGGAGATGGTTGTTTTAGGTTGCGGGATTGGTGTTGTTATAGGAGTTAGCCTGGGAATATTTATTTCTGAAGAGGGAAGAGAAGGAATTGCAGATCTAGTTCTTTATCTTGCTGAAATTATGATGACCATACCCAGTTTAGC
KOK=        28
KK=  306692  LL=  307291  Z=    4.60  JJ=  306422  DL=   600
A===      111      112      113      114      121      123      124      131      132      133      134      141      143      144      211      213      214      223      224      231      233      234      243      244      313      314      323      333      334      343      413      433
B===      222      122      422      322      212      412      312      242      142      442      342      232      432      332      221      421      321      411      311      241      441      341      431      331      424      324      414      444      344      434      423      443
RRR=   22.907    1.654    0.775    1.739    0.512    7.890   -0.474   -0.092   -0.573   -0.781   -0.228   38.558    9.826    6.332    2.898   -0.591    0.194   13.531    0.713    4.177    4.261    0.273    0.017    0.650    0.638   -0.027    1.420    0.800   -0.439   -0.400    0.008   -1.056
X1==    5.206    1.554   -1.317    1.750    1.041    3.330   -0.841   -0.544   -0.242   -0.546   -0.964    6.433    3.036    1.775    1.041    0.651   -0.166    3.053   -0.526    2.437    2.593    0.281   -0.719    1.545   -0.546    0.036    0.593    0.825   -0.309    0.691    0.036   -0.309
X2==    4.400    1.065   -0.588    0.994    0.492    2.369    0.564    0.168    2.369    1.431    0.237    5.994    3.237    3.568    2.783   -0.907   -1.169    4.432   -1.357    1.714    1.643    0.970   -0.024    0.421   -1.169   -0.763    2.393    0.970    1.421   -0.579    0.237    3.421
CD1=       17        7        0        6        6        5        1        1        1        0        0       14        4        4        6        2        2        4        1        4        3        1        0        3        0        1        1        1        0        1        1        0
CD2=        9        5        1        2        4        6        2        2        6        3        1        7        4        4        8        1        0       11        0        5        4        2        1        1        0        0        5        2        2        0        1        4
TTCTTCCCAAAAGTCAGCGATAGATCTTTAAGAGAAGAATGGATCTCAAAAGGAGGCAAAGATGCTCGCGAAAGAGCAAGGGAAATAACTGAAAATATTTTAGCTGAACATAAGCCTCTTCCTATTCCTTCTGAGGTAGATAAAAAAATAAAAAGTTCAATTAAAGGTTTAATAAAATTTTAGGAGTTGAGGATAAATGAAAATCGGATTGGCTCAAATGAAATGTGAGTTGGGGAATGTAAAGGCAAATCTGAATAAAATAAAAGAATTCATCTCCAGGGCAAGAGAGGAAAAAATTAATCTTTTAGTTTTCCCTGAGCTAAGTCTTACCGGTTATTCGGTAAAAGGGCTTGTTCCCGAAGTAGCTATAAGGATAGATAATCCTATAGTTGAAGATTTAAAAAGAGAGAGTAAAGATATATCTTTAGTGGTGGGCTTAGTAGAAGAATCGAGAGATTATAATTTTTATAATTCAGCTCTTTATTTAGAAGAAGGGGAGATAAAACACCTTCATCGAAAGATATATCTTCCTACTTATGGTATATCTGAGGAGAAAAAATATTTCGTTAGTGGTGAAAGAATGAGAGCTTTCGAGACATC
KOK=        29
KK=   21033  LL=   21362  Z=    4.99  JJ=   20343  DL=   330
A===      111      112      113      114      121      123      124      131      132      133      134      141      143      144      211      213      214      223      224      231      233      234      243      244      313      314      323      333      334      343      413      433
B===      222      122      422      322      212      412      312      242      142      442      342      232      432      332      221      421      321      411      311      241      441      341      431      331      424      324      414      444      344      434      423      443
RRR=    1.718   -0.315   47.091    0.127    1.826   -0.046    0.077    0.092    1.977    0.429   -0.489    0.127    1.122   -0.289   14.680   -1.123    1.868    0.949    2.114   -2.659    2.744   -0.246   -0.206    1.118    0.118   -0.185    0.118    0.015    0.015    0.015    1.037    0.015
X1==    0.935    1.087    6.588   -0.155    1.087   -0.042   -0.089   -0.108    0.946    0.629    1.611   -0.155    1.611   -0.407    3.410   -1.030    0.877   -0.976    1.972    2.922    1.652   -0.364    0.636    1.619   -0.371    0.611   -0.348   -0.124   -0.130   -0.130    0.611   -0.130
X2==    1.838   -0.289    7.148   -0.814    1.679    1.090   -0.869   -0.852    2.090    0.682   -0.303   -0.814    0.697    0.710    4.305    1.090    2.131   -0.972    1.072   -0.910    1.661    0.676   -0.324    0.691   -0.318   -0.303   -0.339   -0.119   -0.113   -0.113    1.697   -0.113
CD1=        5        5        8        1        5        1        1        1        2        1        2        1        2        0        9        0        2        0        3        4        2        0        1        2        0        1        0        0        0        0        1        0
CD2=        5        2        8        0        5        2        0        0        3        1        0        0        1        1        9        2        3        0        2        0        2        1        0        1        0        0        0        0        0        0        2        0
TCCTTTAAATTAGTCGTTAGTTTTTTAGTTAGCTGGTTAAATGGTTAGTTAGTTAACTGGTTGGGAATTAACTTACAAGATGTAAAATAAACTAGTCGATAGTATATAGTATAAATACAAGTTACAAGATGCAAGTTTGTTTATATATCCAGTTATTCAATCAATTTAGTTAACTAATTAGTTGTCTTGATTTTATTTCCTTAACTAAATAACCAGATAACCAACTAACCAGCTAACTAAAAAGGAGATACGAACTAATATTCACTAACGACTAGCGACTATTCACTAGTTATGTTATCATAATAAAAAATATTTAACAAATTGAATAAT
KOK=        30
KK=   45843  LL=   47012  Z=    4.76  JJ=   45843  DL=  1170
A===      111      112      113      114      121      123      124      131      132      133      134      141      143      144      211      213      214      223      224      231      233      234      243      244      313      314      323      333      334      343      413      433
B===      222      122      422      322      212      412      312      242      142      442      342      232      432      332      221      421      321      411      311      241      441      341      431      331      424      324      414      444      344      434      423      443
RRR=   30.750   15.836    4.536    6.173   12.560    2.284    6.958   -0.048    0.522   17.553    0.700    3.102   -1.695    7.860    8.697   -1.488   -0.004    0.971    0.185    0.329    2.363    0.275   -0.325    2.730    1.072    8.242    8.192    1.940    4.201   -0.517    0.046   21.907
X1==    7.180    3.080    2.317    3.105    3.851    1.485    2.094    1.155    0.862    2.721   -0.527    1.194   -0.527    2.221    3.465    0.862    0.048    0.486   -0.215   -1.007    1.024   -0.381    0.451    0.561   -1.064    3.350    2.024    0.580    2.373   -0.627    0.249    3.373
X2==    4.283    5.142    1.957    1.988    3.262    1.538    3.323   -0.042    0.605    6.451   -1.330    2.597    3.218    3.539    2.510   -1.726   -0.084    1.996   -0.861   -0.327    2.309   -0.721   -0.721    4.871   -1.007    2.460    4.048    3.342    1.770    0.825    0.186    6.494
CD1=       28       15        7       11       17        5        8        5        4        4        1        7        1        6       16        4        4        3        3        1        2        1        2        3        0        6        3        1        3        0        2        4
CD2=       17       21        8        6       16        8        9        4        6       13        0        7        6        5       14        1        3       10        2        4        7        1        1        7        1        5       10        6        3        2        2        8
GGTCTGGGGAATGCTAAAAAGATAATAGAAGAAATTAAATCTGGCAAGAAACAGTATCATTTTATAGAAATTATGACTTGCCCCGGTGGCTGTATTGGCGGAGGTGGACAACCAAGAATGACTACTGATGAAATAAGAAAAGCCAGAATTCAGGCCATATATAAAGAGGATGAAGGTAGAAAATATAGGAAGTCTCATGACAATCCTGCATTAAAGGTTCTCTATGAGGAATTTCTTGGAAAACCTCTGGGAGAGAAATCTCATCATCTACTCCATACCAAATATTTTAATAAAAAAGATGAAAATGTTTAAGTTATTTGTTACCATAAAACAAAAAAGAAGATGAAATAAATAAAAAGCAGTGATCTTTTAAAATAGATAACAAAAGAATAATTAATCATTGACTACCTGCGAGAGAGGAAGAACTCTTCTAATCTTAAGGGGAAATCGTAAATTTCCGAGATAATTAAAGGGGTTTGATTTCTTAACTTAAGGTTATATAATCAGACCTCTTTTTATTTATTTTTATTTTTTAAAAATCAGAAAGGGGAGGAGGAAAATGTCTAAGCGGATCGGAACAGTTACTATTATTATTACTGATAGGGCTAACCAATCTTCTAAGGTTAATGAGATTTTAAGTAAACATGCAGATATCATTATTGGCCGAATGGGCTTGCCCTATTTTCCTAAAGAGGTTAGCATCATCTGTCTGATTGTAAATGGCTCAACTGACCAATTAGGGTCTTTAACCGGTAAGCTGGGTTCTATTAAAGGAGTTCAGGTTAAATCGGTTATGGCAAAAGTATAGTTATGCAGTAATTGTTAAATTTTTAAAATTAAATTATAAAAAATATAAAATAGACAAAGAAAGAGATAATTATTTTTGAAATATTTATAAAAAAGGAGAATGATTATATGGAGAACAATAAAATTAGATTTATTACCCGGACTGGAATATTATTAGCGGTAGCTTTAGTTGTTCAGATGGGTGGCTTCCCTCAACCGATAACCGGTCCACTAATTAATACAATACTTTATTTAGCTGCCTTATTGGTGGGAAGTTGGAGTGGAATCATTATCGGTATTTGTACGCCGGTTATTGCTTTTATGAGGGGTATTTTACCACCACCTTTGGGCCCAATGATTCCTTTTATTGCTCTGGGCAACGGT
KOK=        31
KK=   94953  LL=   95492  Z=    5.08  JJ=   94803  DL=   540
A===      111      112      113      114      121      123      124      131      132      133      134      141      143      144      211      213      214      223      224      231      233      234      243      244      313      314      323      333      334      343      413      433
B===      222      122      422      322      212      412      312      242      142      442      342      232      432      332      221      421      321      411      311      241      441      341      431      331      424      324      414      444      344      434      423      443
RRR=    3.909   -0.707    9.853   25.206    2.761   -0.129   -1.924    0.252    0.602    0.040    0.213    2.753   -1.016    9.361    0.995    0.203   28.129    7.539    1.302    0.125    0.827    0.055   -0.006   12.497    0.954   -1.508    3.061    5.529    0.557    0.150    0.827    0.150
X1==    1.791   -0.783    2.796    6.071    3.059    0.308    1.842   -1.443   -0.485    0.040   -0.301    1.279    1.434    3.752    0.314   -0.485    5.875    3.325    0.918    0.308    1.242   -0.061   -0.061    3.720   -0.960   -1.168    1.242    2.548    1.367    0.367   -1.168    0.367
X2==    2.182    0.903    3.524    4.152    0.903   -0.417   -1.044   -0.175   -1.241    1.006   -0.709    2.152   -0.709    2.495    3.165   -0.417    4.788    2.267    1.418    0.406    0.666   -0.898    0.102    3.360   -0.994    1.291    2.464    2.170    0.408    0.408   -0.709    0.408
CD1=        8        2        6       13        9        2        5        0        1        1        1        5        3        7        4        1       11        5        3        2        2        1        1        6        0        0        2        3        2        1        0        1
CD2=        4        3        5        5        3        1        0        1        0        2        0        3        0        3        6        1        6        5        3        2        2        0        1        4        0        2        4        3        1        1        0        1
TTAAAGATAAAACTCCCAAGATTTACCGTTTAGGAGGAGTCTCCTGGGGAAAGGCTAAAGGAAAAGCAAAAAGGTCAATTCAAAAATTAGCCCAGGAGCTTTATAATTTATATGTTGCTCGCAAAGAAATCAGGGGTTTTGCTTTTTCTAAAGATAATAACTGGCAGCAAGAGCTGGAGATGTCTTTTCCTTTTGAAGAGACTTATGATCAATTACAGGCTTTATCCGAGGTTAAAGCTGATATGGAAATAGTCAAACCTATGGAGAGATTAGTTTGCGGAGATGTAGGTTATGGTAAAACCGAGATAGCCATAAGAGCTGCCTTTAAGGCGGTATTAGACGGAAAACAAGTGGCAATCTTAGCGCCTACCACTATCCTGGTTCAACAACATTATGATAATTTTCGGGAAAGGATGAGTTCCTTCCCTATAAATATAGATATGCTCTCCCGTTTTAGAACCAAACAGGAACTGAAAAAAGTAATCGAAGGCCTGGAAGAAGGGAAGGTAGATATTATTATAGGAACCCATCGGTTAATTC
KOK=        32
KK=   99333  LL=  100232  Z=    6.50  JJ=   99123  DL=   900
A===      111      112      113      114      121      123      124      131      132      133      134      141      143      144      211      213      214      223      224      231      233      234      243      244      313      314      323      333      334      343      413      433
B===      222      122      422      322      212      412      312      242      142      442      342      232      432      332      221      421      321      411      311      241      441      341      431      331      424      324      414      444      344      434      423      443
RRR=   60.415    1.683    0.025   -3.842   -4.207   10.463   -2.367   -0.008   -0.910   -0.033    1.324   47.968    7.572   43.536    5.419   -1.646   -0.084    5.205   -0.242   12.461   -1.636   -2.075   -1.242   -1.439   -0.336   -0.618    0.511    1.378   -1.880   -0.499    0.353   12.880
X1==    6.782    1.960   -1.527   -1.531   -2.392    3.794   -1.829    0.470   -1.373    0.224   -1.173    7.568    2.269   10.170    6.312    0.842    0.970    2.040   -1.023    2.318   -0.629   -1.056    2.763   -0.681    0.224    0.548    0.371    0.737   -0.461    0.539   -0.313    2.539
X2==    8.908    0.858   -0.016    2.509    1.759    2.757    1.294   -0.016    0.663   -0.149   -1.129    6.338    3.337    4.281    0.858   -1.955   -0.087    2.551    0.236    5.376    2.599    1.966   -0.449    2.113   -1.500   -1.129    1.379    1.869    4.074   -0.926   -1.129    5.074
CD1=       24       10        0        1        0        7        0        3        0        1        0       19        4       18       20        3        5        4        1        5        0        0        4        1        1        2        1        1        0        1        1        3
CD2=       22        7        3        5        9        9        4        3        5        2        0       10        5        5        7        0        2       10        3       14        7        4        1        3        0        0        5        4        5        0        0        6
TTTCCATCTGGATTATCTAAAGAGGGGATTATTATCGGGAAAAGTTGAGATTAGAGGGATTGCTGCTCAAGGCGAGAAAGTGAATCTTTCTACTGAGGCAAAGATTAAAAACGAAGCAGGAATTCTTTCTCTAAAAGCAGAAGGAATAATCGCTGAAAATAATTATATGAATTTGAAAGTAAATACTAGCGGAATTAAGTTGGAAGAGCTGGGAGAATTCTTAAATTATCAAGAGATTAAAGGATTGGCCAGTTTTAATGGTGAGTTGAGCGGTCTGCCCGATAATTTAAAGATTAAAGGTAAAATCGAAGCAGAAAAAGGACAGATATCTGAATTACCTTTTAATTATCTGGAAGGGAAGATAGATTATCAGAACAATAGTTTAAAGCTGGAAGAGCTTGTTTTTAAAAATGAAGGTATTATCTTTAAGAGCAAAGGAAATATTGATTTTTCTGAGAAAAATGATATTGAGACGAGCCTTGCCTTCAAGGTGGAACAGGCAGACATAAACTATCTGGCAAAGCTTTTTAATTATGATTTGCCCCTATCCGGTTTGGCTCAAGGAGAAATTATCATTGAAGGCATTTGGCCTAAATTAAATGCACACGGTAATTTAGGGTTAAAAGATATTAATTTAGTTAGCCTTAAAGCAGAATCCGGGAATCTCATCTTTGTTTTAGAGGATGATAAGATAGGAATTGACAGTATGGTTTTGAATTTAGGGAAAAACCAGCTCTATACCCAGGGAGAAATAAATTTAGAAGAAGATTTCCCCCTAAACTTGAGAGTTAATTTCCTAAATCAAGATATTTCATCTTTAATATCAAATTTTGTAGAATCAGATTTAATAAGTAAATTTAGAGGGCAGGCCACAGGCTCTCTGGAGATAAAAGGTAATTA
KOK=        33
KK=  122013  LL=  123002  Z=    4.57  JJ=  121803  DL=   990
A===      111      112      113      114      121      123      124      131      132      133      134      141      143      144      211      213      214      223      224      231      233      234      243      244      313      314      323      333      334      343      413      433
B===      222      122      422      322      212      412      312      242      142      442      342      232      432      332      221      421      321      411      311      241      441      341      431      331      424      324      414      444      344      434      423      443
RRR=   27.367   37.558   -2.051    6.621    7.794    9.114   -0.324    0.710    0.112    0.091   -1.043   -0.381   20.853    6.026    0.070    0.680    1.119    5.272   -0.459   -0.047    8.612    0.695   -1.346    0.467   -1.266    6.450   -0.526    6.268    3.292   -3.096   -0.692   14.197
X1==    4.918    6.277   -1.364    2.448    3.357    2.153   -0.078   -1.901    1.588    0.075    0.835   -0.260    7.461    3.093    2.106    1.023   -0.648    2.454   -1.096   -0.673    1.760   -0.528    1.022    0.271    2.995    2.308    0.992    2.968    3.000   -1.000    1.572    2.000
X2==    5.564    5.983    1.504    2.705    2.322    4.233    4.169   -0.373    0.071    1.208   -1.249    1.464    2.795    1.948    0.033    0.665   -1.728    2.149    0.419    0.071    4.892   -1.316   -1.316    1.720   -0.423    2.795   -0.530    2.112    1.097    3.097   -0.440    7.097
CD1=       19       21        1        8       14        7        3        0        6        2        3        3       12        6       11        5        2        7        1        2        4        1        3        2        6        5        3        4        4        0        4        3
CD2=       16       18        5        7       10       10       10        2        3        3        0        5        5        4        5        4        0        7        4        3        8        0        0        4        1        5        1        3        2        4        1        8
TTTTTCATCAAGCCGATTTATATAGAAATAGCGATTTTCAGCATCACGGAAAAAGACGTTTCGCCTGATGTTAGGAGGTCCCTTTTTTAACACAATCTCCCGGATAATATTCTGGGAAATATGGTTGGCTTCGGGGACGATATAATCATTGATTATAAAAGCCAAAATACTTATGGCAAAAGCAGCAATTAAAAAAGGAATCATTATTCTGCGCAGGCTTATCCCTCCTGCTCTCATAGCAGTTATTTCCCCATCTGTGGAAAGGCGGCCAATAGCCAGTTCACTGGAAGCAAGTAAAGAGATAGGGAAGGTTACTACCAGAAATGCCGGAAGACGATAGGCTAATAACTTGACAATATAGGGCCAGGCCACTCTCTTATTAATCAACATATCCATTAACTCAAAAAGAGTTTGCATAATTAGCATAATGGTTAGGGCGGCAACAGCCAGAGCCACAAAACTCATTACTTCCTTTACAATGTAGCGGTCTAATATCTTTGACCGCGGAAACTTCCTAATTGATATATTTATAGCCATCACCCCGTACTGAAAATATTTTTATAAGTATAACATATTTTTATTTTTTACAAAAATCAAAAAAGTTGCCCAAAAGTGCCAGGCACTTTTGGGCAACTTTTTTGATTTGCCAAAAGGAGGGTATCTATTATATAATCAAAAAAATGGGGAGATATAAAGTAAATAATAAATATGAAAGATAATATAATTAGAAAAAATATAAAGAATAGAATATTTTCTTTAATAATTCACATTGCTTTTTTTTTATTTTTTATTCTGATGGCCCAGATTTTACCATCACACAGCAATACGGCTATTACCCTGGCTGGCAATGGTCCCGCTCTCTATTTCCCGGAAGATTCCTGGGATTTTGGAGAAATCACTCCTGATGAACTGCCTACTCATATTTTTAAATTTAAAAATATCGGAGACGAGGTTTTAATTATTAAGGGAACCGGAGTTAGCTGTGAATCC
KOK=        34
KK=  128103  LL=  129272  Z=    4.51  JJ=  128103  DL=  1170
A===      111      112      113      114      121      123      124      131      132      133      134      141      143      144      211      213      214      223      224      231      233      234      243      244      313      314      323      333      334      343      413      433
B===      222      122      422      322      212      412      312      242      142      442      342      232      432      332      221      421      321      411      311      241      441      341      431      331      424      324      414      444      344      434      423      443
RRR=   20.424    3.826    2.711   13.668    3.826    6.826    0.259    1.112   -0.723   10.155    0.804    0.259    5.583    3.450    5.768    0.052    1.131   23.862    6.966    5.882   36.257   -0.237    2.513   -0.064    1.413    0.132    4.425    0.083   -0.741    1.682    1.139    0.082
X1==    5.494    1.273    1.587    4.821    1.273    1.812    0.671   -1.234    1.812    4.028   -0.766    0.663    2.004    1.499    1.919    0.045    0.671    3.806    4.205    1.812    7.150   -1.157    1.451    0.637    1.433   -1.458    1.150   -0.391   -0.612    1.388    1.312    0.388
X2==    3.717    3.006    1.709    2.835    3.006    3.768    0.387   -0.901   -0.399    2.521   -1.050    0.391    2.785    2.301    3.006    1.163    1.685    6.269    1.657    3.247    5.071    0.205    1.732   -0.101    0.986   -0.091    3.847   -0.212    1.212    1.212    0.868    0.212
CD1=       37       14        8       20       14        6        6        2        6        6        1        9        5        6       16        3        6        7       10        6        8        0        3        3        3        0        2        0        0        2        4        1
CD2=       10       12        5        5       12       11        3        1        3        5        0        2        4        3       12        6        5       21        7       10       11        2        4        1        3        1        9        1        2        2        2        1
AGAAACTCCCACTCAAGAGACAGGGGAAGCTCCTACCGAGACCGGTAGTGCACCTGAACCATCCACTCCACCAGCAGAAGAGACTCCCTCACCTCCGGAGAATTAATTTTGTCATTCCGCACTTGATGCGGAATCTATAAGATAAGTAAGAATAACTATTTATCAGTTCTTTAAAAATTTAAAAAATGAAAATATTTTTCCTAAAAAGAAGGATTTTTCAACTAACATGTCGAATAAGTAAAATAATTAACCAATTAACCTATTTACCAATTCACCAATTGTTAACAAGCTAAATAATTTTTATTTACTTAATTGGTCAATTGGGTAATCGGTAAATTGGTAAATCAACTAAATTAAAGGAAGAAAATAAATATAAAAAGGAACGAAGAATGAAAAAAGAACACTTTGAAGTTATATTAGAAGAGATGAATTCTAAATTTGACTTAGTATTTGAAAATTTTCAAAGCCTTAGAAATAAGATAGATGAATATAATGTAGATTATAATAAACAAATTGACGGAATGAATGAATTTTTAAAGAAAAGATTAAGCGTAAAAATGACGATTTGAATAAAAAGATTAAAGGAAATATCAAGAAGATTATGGAAACAAACTTAAAAGAGGGGAGAAAATGAAACTAATAAAAATAATAGCTGAGAAGCATCCTGAGGGATATGTGGCATACCCTTTGGAATTAAATTAAATTTCCAAAGGATGCTTGATCGTGTTAAAGAATTTAGATAACGAAAGTAAGGAGGAAGACGTGATTAAAAGGACAGCAGCTATTGAAGAGATGGTTTTTGATGGTTTTAAGAAGTTATCAAAAAAACGCAAAAAAGAGGTAGTTGATTTTGTTTCCTATTTGAAGGCAAAAGAGGAGCTTGAAGCGACAAAAGAGATTATTAAGGATAAGGATTTCCTGGAAAGTATCATGAAAGGTGATGAAGATTTCAAGGTAGGACACTTCAAAAAATGGTCTGAAGTTAGAAAAGATGTATGAGGTCTATATATCTCATGAAGCTGAAAAGCACTACAAGAAATTGGACAAAAGTAGCAAAAAAGGATAAGCAATTCTATAAGCAATATTACTAAGGAACCACTCTCAGGATTACATATAAAGAAGCTTTGGGGCGAATTAGAAGGAAAGTATCGGTATGCTATAGGTACTCTT
KOK=        35
KK=  143343  LL=  144302  Z=    5.30  JJ=  143343  DL=   960
A===      111      112      113      114      121      123      124      131      132      133      134      141      143      144      211      213      214      223      224      231      233      234      243      244      313      314      323      333      334      343      413      433
B===      222      122      422      322      212      412      312      242      142      442      342      232      432      332      221      421      321      411      311      241      441      341      431      331      424      324      414      444      344      434      423      443
RRR=   34.825   23.438   -1.175    2.960    2.595   36.770   -0.868    0.954    0.663    3.106    0.647   -0.302    0.037   -0.201    2.155    7.032   -1.971    7.500    0.100    1.753    0.661    1.351    1.351    1.466   -1.296   12.630   10.198    9.554   -0.081    0.108    8.457   73.161
X1==    7.541    3.886    1.745    1.574    0.711    6.109    1.634   -1.416    0.706    3.079   -0.947   -0.118    0.973   -0.108   -1.935    1.306   -1.580    1.257    0.086   -1.095    1.239   -1.386   -1.386   -1.292   -0.508    2.894    2.602    4.615    0.061    0.061    2.894   10.239
X2==    4.618    6.031   -0.673    1.881    3.650    6.019   -0.531   -0.673    0.940    1.009   -0.683    2.557    0.038    1.860   -1.114    5.384    1.247    5.965    1.154   -1.600    0.534   -0.975   -0.975   -1.134    2.553    4.364    3.919    2.070   -1.314    1.762    2.922    7.145
CD1=       21       11        7        6        5       13        5        1        4        8        1        3        4        2        0        5        0        4        2        1        4        0        0        0        2        7        6        9        2        2        7       16
CD2=        9       13        1        5        9       12        2        1        4        3        1        6        2        5        1       11        5       14        6        0        3        1        1        1        5        8        8        4        0        4        6       11
GCCAGCCACAACCCCCCCGAATACAACGGCTATAAAGTTTACGGACCCGATGGCGGGCAGATAATTCCGGATATTGCCGATAGAGTAATCGCCCACATCAACAAAATAAAAGATTATTCTTTGATTAAAAAACTTGACCGTCCCGCCGCCATCCAAAAAGGTCTGTTTAATATTATCGGTCAGGAAGTAGACCAGATTTACCTGCAAAAAGTAAAAGAGCTTGCCCTCAGAAATGATGAACAGATAGATAAATCTATCAAAATAGTCTATACTCCCCTTCATGGGGCAGGAAATATGCCTATAAAGCGAATCCTAAAAGAAAGAGGATTTACCAATGTATTTGTGGTAGAAGAGCAAGCCCAACCTGACCCTGATTTTTCTACTGTGGAATCACCCAATCCCGAATATCCTGCGGCTTTTGAGCTGGCTATTAAATTAGGCCAAAAGGTAGGCGCCGAGATTCTAATTGCCACTGACCCGGACTCTGATCGCATCGGCCTGGCCGTAAAAAATCCCAATTCCACCGTCATTGCGAAGAAGTCTATTTTTCCCGTCATTGCGAGGAGCGAAGCGACGAAGCAATCTCTACTCACACCAAACGAATATACTGTCCTAAACGGCAACCAGGTCGGCATCCTACTCCTCCATTACATCCTGAGCAGTAAAAAAGAGCTGAATCAGCTCCCTTCCAACGGCTTTATCGTCAAGACCGTGGTAACCAGTGATATGTCCAGGGTAATCGCCGATAGCTTCGGGGTAGACACCTATGAAACCCTGACCGGCTTCAAATTTATCTGTAATATGGAAAAAAATGTACAGGAAAAAGAGAGTAAAGAATTCCTCTTCGGCTATGAAGAGAGTATCGGCTACCTGACCGGTGATTTTGTGCGCGACAAAGATGCCGTGATTTCCGCCATGTTGATTGCCGAGATGGCCGCCTATTATCTTAAAAATGGGCTT
KOK=        36
KK=  147213  LL=  148382  Z=    6.72  JJ=  147183  DL=  1170
A===      111      112      113      114      121      123      124      131      132      133      134      141      143      144      211      213      214      223      224      231      233      234      243      244      313      314      323      333      334      343      413      433
B===      222      122      422      322      212      412      312      242      142      442      342      232      432      332      221      421      321      411      311      241      441      341      431      331      424      324      414      444      344      434      423      443
RRR=   65.668    7.095    1.239   14.472    3.909    1.782    0.299   -0.681   -0.397    3.380    0.418   13.608    2.181   45.251    1.442   -1.224   -0.030    1.629   -0.172    1.095    6.479    2.788   -0.143    0.908    0.252   -2.432    1.755    6.603   10.424    0.052    0.023    3.918
X1==    7.162    1.932   -1.088    4.528    1.932    1.417    2.174   -1.088   -0.222    1.975   -1.431    5.391    0.685    7.624    0.251    1.417   -0.219    0.754    0.740    0.870    5.146    1.065    0.281    0.584   -0.443    2.096    0.668    3.429    3.253    0.253   -0.020    3.253
X2==    9.169    3.673   -1.139    3.196    2.023    1.258    0.138    0.626    1.789    1.712   -0.292    2.524    3.182    5.935    5.735   -0.864    0.138    2.160   -0.233    1.258    1.259    2.619   -0.509    1.553   -0.569   -1.160    2.628    1.926    3.204    0.204   -1.160    1.204
CD1=       35       15        2       16       15        6        9        2        3        4        0       18        3       15       10        6        4        4        5        5        7        3        2        3        1        5        2        4        4        1        2        4
CD2=       25       15        1        7       11        6        3        4        7        4        1        6        5        7       20        2        3        9        3        6        4        5        1        3        1        0        6        3        4        1        0        2
AAAAATTACCGATTTTTATTTCAAATTACTTCCGAAGGATATCTTTTTCTTCGAATTGGTAAACATGATATTTTAGAAGATTTATAAAAATAACCCTCTTTTTTATTCTTTCGTTTTACACTTTTCCAGTCCTATTACTCTATGTTCCATTCCGCCAGAGCCCTTTTGTTTGCCAGGAATTACCGAGAGCACAACTACTATTTGTCTTATTGTTGCTATGCGGGCTCTTTATGTAGAGACAAGGCTGCTCCCAGGCAGTTTAATAGAAGCCCTCGGAAAAGGTAAAAGGCTAAGAGAGGTATATTTAAATCGCGAGAATATCTCCGGAGGATAGATTTATCAAAGCAGTTAAAATTAATCAAAATAACCATATATTTTAAAATTATTTTTAAAAAAAAGAAGGATTTTTAAAAGTTTTGTAGTATTATGAATATAAAGTTAAAACATTACTGACCTTTAATTAGGATAGGTAAACGAATAAATATATTGGAAAATAAAAATAAGCAGCCAAAAGGAAAAAGACGCATTATTAGAATCTGAAAGAAAATATCGTACAACAGTGAAATATTTTTAAAAATTTTAAGGGAGGAAGATTAGATGCTTAAATATGGGCTTGAGGTTAAAAAACAAAATTTATTATCCCCGAAATCCGGGTTTTCTTTCCCATGTTTTAATACCAATTTTAAAGAAATATTTTCAAGAGAGCCCTATTTTTTTACAAGTTAAGAAAAAATTATTAATAAAAAACTCAATAGTGGCAGCATGCCAGCCTTTGAGTTTTTTTATTTTCAGGCTGTGCCGTAGAAAAGAAAGGTAAGGAGTAAGTAAAATGATAAAGGAAGGGGTTATAAATTTGTATGAATGAGGTAACTTATGAAAAAAAGTTAGATACTAGCTATGAGGAGATCCTCAGAGATTACTTGAGGACCGGACAGAAGAAAGATCTCTACCAGATTAAAAAGTTCAGCAAGGAGCTGATGAAAGAGGGGGTTGCCCCCGAGGTAATCGTAGAGATGCATCTTAAGGCTATAAAGAAAATTAATAAAAATAAGAAGACCTATCCAAAGAAGATTATTGATGAATCCTTTACCTTCCTTATGGAAGGAATCATAACCTATAAAACGGCCTACCAGGAATATCTGGATTCTAAAAAAGCGGACTATTTGGATG
KOK=        37
KK=  170523  LL=  171692  Z=    4.62  JJ=  170523  DL=  1170
A===      111      112      113      114      121      123      124      131      132      133      134      141      143      144      211      213      214      223      224      231      233      234      243      244      313      314      323      333      334      343      413      433
B===      222      122      422      322      212      412      312      242      142      442      342      232      432      332      221      421      321      411      311      241      441      341      431      331      424      324      414      444      344      434      423      443
RRR=   14.072   24.007   -0.509    3.433    3.337    1.354   -0.110   -0.179    0.951    0.352   -0.032   45.558    5.577    0.725    2.653    0.147   -0.412    8.222    3.238   15.185    4.956    5.092   -0.479    1.484    0.375   -0.032    2.620    4.311    4.421    1.163   -0.075   12.605
X1==    4.114    4.791    1.353    0.964    3.616    0.760   -0.192   -0.267    0.760    2.331   -0.557    5.985    2.499    1.091    2.050    0.760    0.911    2.818    1.949    3.429    1.542    1.684   -0.581    1.049   -0.627   -0.557    1.542    2.023    1.086    1.086   -1.321    6.086
X2==    3.421    5.011   -0.377    3.560    0.923    1.782    0.572    0.670    1.252    0.151    0.057    7.613    2.232    0.665    1.294    0.194   -0.452    2.917    1.662    4.428    3.215    3.023    0.823    1.415   -0.598    0.057    1.700    2.131    4.071    1.071    0.057    2.071
CD1=       17       19        6        5       16        5        3        3        5        5        1       14        5        3       12        5        5        9        7       10        4        4        1        3        1        1        4        3        2        2        0        7
CD2=       17       21        3       11       10        7        5        5        6        2        2       19        5        3       11        4        3        9        7       12        6        6        3        4        1        2        4        3        5        2        2        3
AAGAGGAGGAGAAAATGTTGAACCTCTTCCTTTGGAAGATAGACTAAAAGAGAGTGAATATATTAATATGGCAATTATAGTTGGCCAGGATAAGCCTCGTCTGGGCGTATTAATTGTTCCTGACTTTGAAGCTCTGAAAGAATATACCGAAAAAGAAGACATTCAATATAAAAACACTGAAGAATTGATAAAGAAACCCGAAATAATCGCTTTATACCAGAAAGAACAGAAAAGATTAATCTCAAAAAAACACGGGTTTAAGCCATACGAAACGGTAATGGGAATAGCCTTACTTACTCATGAATTTACCATAGAAGACGGAGATTTAACCGAAACTTTAAAAATGAAAAGATTTGAAATACACAAGAAATACAAGAAAGAGATAGATAAAATATGTGGATAAAAGCCAATTGACCAATTTACCAATTAAGCAACCTATCAATTGGCCGATTCACCGATCAAATTAGTTAGCCAGTTAGCCGGTTTACCAGTCTGCCGGTCAAATTAGTCGATAGTGAATAGTAATTCGTATTGCGTATTGGGTTGGGTATCGAGTATCGCGCGAAGAAAATCAGTTATCGGTTATTAGTTTATTAAGATTTCTGTCATTGCGAGCTCTGATTTATCAGAGCGTGGCAATCTCATTGTTAAGCTAAAAACTTGAAGCAAAAAACCATAATTCAAAATTCAAAACTTCTTTTGAATAATATATGATTTTTAATAATGTAGGGACGGATAAATCCGCCCCTACTTCTCTATTCTTGAACTTTTTCTTTCTTCACGATATACGATATACGAATTTATTCTTTGGGAATTGTAAACCTTTGATAGGGATAAATTAAATCAGGATTATTTATTTTATCTGTGTTCGCCTCAAAAATTCTTATCCATTTCTCGCCTGTATTATAAAATCTTTCAGCAATTTTCCAGAGTGAGTCTCCCTTCTTTACTTCATAATAATCTGGCATACTCTTTTTTATTGCCTCGGCTAATTTAGCCTCTATTATATCCTTACCTTCTTTTAATAAAGCTAATCTATCAGCATATTCTGCTTCTTTTTCTTTTCCCTCTTTGGCCATCTGTTCTCTTATTTCCGTAACTAGGTTTTCATATCCTTTTATGCTTTCGGATAGCTCTGCAATTATTTTATCTTTGCTGGAAATAGCTCTT
KOK=        38
KK=  184653  LL=  185612  Z=    5.24  JJ=  184443  DL=   960
A===      111      112      113      114      121      123      124      131      132      133      134      141      143      144      211      213      214      223      224      231      233      234      243      244      313      314      323      333      334      343      413      433
B===      222      122      422      322      212      412      312      242      142      442      342      232      432      332      221      421      321      411      311      241      441      341      431      331      424      324      414      444      344      434      423      443
RRR=   33.881    3.269    4.234   24.882    8.422    4.434   -0.969    0.227    0.439   24.361    4.270    6.268    1.450   10.504   -0.026    3.148   -0.178    2.499   -0.510    0.432    2.535    2.441   -0.080   -0.844    0.650    0.568    3.771    2.648    0.432    0.574   -0.689    0.726
X1==    5.151    2.095    3.764    5.377    2.095    4.777   -1.000    0.134   -1.297    4.717    2.256    4.006    0.540    3.830    0.323    2.016    0.251    4.016   -0.645    1.464    2.672    1.055    0.273    1.525   -0.580   -1.176    1.292    1.779    0.129   -0.871    0.540    2.129
X2==    6.578    1.561    1.125    4.628    4.020    0.928    0.970    1.703   -0.338    5.165    1.893    1.565    2.685    2.742   -0.079    1.561   -0.708    0.622    0.790    0.295    0.949    2.314   -0.292   -0.553   -1.122   -0.483    2.919    1.489    3.341   -0.659   -1.276    0.341
CD1=       15       10        9       10       10       12        1        3        1        8        4        8        2        5        6        7        3       12        2        6        6        3        2        3        1        0        4        3        1        0        2        3
CD2=       25       10        5       13       16        4        5        6        2        7        4        7        5        6        6        5        2        3        4        3        2        4        1        1        0        1        4        2        4        0        0        1
TTTTCAATTTTATCTTTAACCGGTTGGATACATCTACGTCTTTGACCGCGTGTAGCTTCATACTGTGGTAATATCATGCTAAAATCAAGATCCTCGCTTAAACGATAATACGTATAGTAAACCTTATTAAGGCAACTTCCTCCTTTAAAAACAAGATTTTCGGAAAGCTCATATATTCGTGAGAGAATCAAGGTTAAATAATAATCTTTTTCAATTAAAGGTAGTAGAAAACCCCTTTTCTTCGATGCTCTTCCTAACGCTTTTATAAACTCATCTTTATTTTCGTGAATCATTGACTATAACTCTCCATTTTTTATTAAGGGTGCCTTTACGCGAACCGTTAAGAGAACCGATAGATGTCTTTTCTATGCTTTTTATAAGAGGTTTTAAAATATTTTCAGGAACTCCGGCATCATCAAGTATCAACCCAATACGTTTTCTGGTCTTAATATTGGGAAAACAAACTGCATATTCAACTAGCTTTTTTATATCACATTTATCACTTTTTACAATTTCTGTAAATATCCTGGAAGCGCCTATAATACCTCCAACAGGTTTATTAAAATAAATGAGATCTATTAGTGTCCTCTCTTTTGAGCTGATGTTTACCTCTTCATCTTTTACTTTTATTTTTTCTATCCCATACATACGATTTTCCATTATCTTTATAAATTTATAAGATAAACCGCAAATTATCTTATCCATACGCTTCGTGGTATTCAAAACATACACAGTTTGGAAAAGCTGCTCTGTAAATCCGTAATAGTTAAACATGGTCGAGTATCCGACATAGTAGTTTTTCTTCGGAAAGAAAAGCGGCGGGATAAGCAATTCATCTACACCTGTTCCTTCGGGGCCTGCTTCAAGAGGAGAAAAAATATATACACCTGGTTTTATTGGGGAGAGTATTCTTTTCTTTTTGAGCCTAAAAACAATTTGTTTTCTATCCTCCGGCGAAAG
KOK=        39
KK=  214233  LL=  215222  Z=    4.85  JJ=  214023  DL=   990
A===      111      112      113      114      121      123      124      131      132      133      134      141      143      144      211      213      214      223      224      231      233      234      243      244      313      314      323      333      334      343      413      433
B===      222      122      422      322      212      412      312      242      142      442      342      232      432      332      221      421      321      411      311      241      441      341      431      331      424      324      414      444      344      434      423      443
RRR=   53.762    7.654    1.386    6.809    0.304   10.987    0.700   -0.280   -0.675   -1.086    0.025   18.671    0.579    1.879   -5.588    1.315    2.055   39.053   -2.567    3.037    2.643   -0.022    0.550   -0.736    0.552   -2.983   11.553    0.890    0.281   -0.309   -0.160    5.298
X1==    6.435    2.625    1.105    3.104    1.162    7.498   -0.626    0.530   -0.203   -1.156   -0.197    3.703    0.713    2.737    4.454    0.897   -1.200    7.007    2.534   -1.853    1.292    0.581    0.581   -0.202    0.588   -1.107    3.792    1.429    0.476   -0.524   -0.197    1.476
X2==    8.355    2.916    1.254    2.194    0.262    1.465   -1.117   -0.528    3.328    0.939   -0.129    5.042    0.812    0.687   -1.255    1.465   -1.712    5.573   -1.013   -1.639    2.046   -0.038    0.946    3.649    0.939    2.695    3.046    0.623    0.589    0.589    0.812    3.589
CD1=       24       15        5        8       11       17        2        4        3        0        1        9        2        4       20        5        1       17        8        0        3        2        2        1        2        0        6        2        1        0        1        2
CD2=       31       15        5        7        8        5        1        2        8        2        1       12        2        2        4        5        0       11        1        0        3        1        2        5        2        4        4        1        1        1        2        4
TCTGGCAATGCCTAAACTGGGAAAAGATTTATTAAAAACTTCGAAGAATAATATCTTTAACCAATTCTCATAAAAAGAATCTTTAGGAACATTGCCCTTGTTTCTTTCTATCTTGTATTCTTTATAAAAATTACTTATGAATTTTTTATCAGAAGCTAACCATTTCTTTTTTGCAATGAAATAAAGGAAAATAAATCGGTTTAAGGTTTGCTGGGCAAATTCGTGAGCTAATTTTACATCTTTTATCTGTTTGAAAACTAAACTTCTTAACTCAAAAAATACTTTTTCAAAATCTTTAAAAAACTCATCATTCACTCTTTCTTTGTTAAAGGCTTGCTGCCAGCAATTTCTCCAGATATCCCGGTAAGTTTCTTGTTGCGTAATATTTAAGGTCGAAATAACTTCTAAATCAGTACGATAAATTTGTTTTGTATCTACAATTAAAGTAGATAATTTTAATCTTTTCTTTCCTTCGTGTTTTTCATATTGAGGTAAAGTAAAATAATAAGTCTCCCAATCATCTGTAGAGATAAGAAGAACCCTGATATAGCTATCTAAGAGAGATTTAGAGAGGGCCTTTAAGAAAGGTCGGGAAATATTTTTAGTTTCAATAGTAAAACAGAATAAATGTTTTTCGATGTTGAATACAGAATACACATTCTCTATATTAGGGAGAATATCTTTTGGAAGGTTAAAATCAGTTTTATTTCTTTTGTAGGATTTGTCAAAAAGATGTTCTTTGTATCCTAAAAATTCGAAAAGCTCAAAAATAGAATCGATATCTTTCAAATTTCTTACTTTTTCTTCTATTGCAATCGGAATCATATTATCCCCCCTACAAAGATAAAGGTCATTTTTTATTTATATTTCATTTAGTCTAATGAGTCCATAAAACCCTTTCTGGTAACAAAATTATAAATCGCAGAAAAAACACTTGCGTAAAAATTATTAAATTTGAAAGACTCTTCTGCTTCTTTTAAATTTTTGGGA
KOK=        40
KK=  234303  LL=  235412  Z=    5.03  JJ=  234243  DL=  1110
A===      111      112      113      114      121      123      124      131      132      133      134      141      143      144      211      213      214      223      224      231      233      234      243      244      313      314      323      333      334      343      413      433
B===      222      122      422      322      212      412      312      242      142      442      342      232      432      332      221      421      321      411      311      241      441      341      431      331      424      324      414      444      344      434      423      443
RRR=   29.161   11.048   -0.043    0.575   11.174   38.489    0.641   -0.507   -0.260    0.934   -0.004    8.762   -0.856    1.879   -1.497    0.245   -0.790   10.019    1.375    0.032   -0.200   -0.236   -1.006    4.341    0.742   10.488    0.755   16.121    4.435   -0.145   -0.898   18.825
X1==    5.028    3.953    1.333    0.368    3.528    7.744    0.521   -1.080    2.384    0.963   -0.418    2.952    1.215    0.598    2.677    0.241    2.242    4.517    2.073   -0.295   -0.142   -0.670    2.230    1.805   -0.562    3.665    0.535    3.781    2.059   -0.941   -0.418    3.059
X2==    5.800    2.795   -0.032    1.562    3.167    4.970    1.230    0.470   -0.109    0.970    0.009    2.968   -0.704    3.142   -0.559    1.020   -0.352    2.218    0.663   -0.109    1.412    0.352   -0.451    2.405   -1.321    2.862    1.412    4.263    2.154    0.154    2.148    6.154
CD1=       15       15        5        3       14       18        4        1        8        3        1        7        3        2       12        4        7       14        8        3        2        1        5        4        1        6        3        5        3        0        1        4
CD2=       27       15        4        8       16       12        6        5        3        3        2       11        1        7        6        5        3        6        4        3        3        2        1        5        0        6        3        5        3        1        5        7
CCAGATATGACCGATTGCATCCAGGCGGATAATTCTGGCCCTTTTACTGGCATAAAATAATATTACATCGATGATCTCCAGTAGTACATTTTCATTTGCGAAATTAATGTCAATCTGGTCCGGACTATAAGTTGTCCAGAGATAAATATCTTCCCCTTTTCTTTTAAATTTTGTTAATAATGGATGCGTTCTTGCCCTTGTAACTGAAGATAGATCAGCATCTTTATCAACACTAATAAAATAGTCATCATATTTGGGGTTGCCTTTTAGATATTCTTTAAACCATATACTTTCAGAGGAAATATGATTGGCTACCAGGTCAAACATTAAATTGAATTTTTGACCTATATCTTCAATATCTTTCCAATCCCCTAAAGCTGGATTAACTTTTTTATAATCTATAACCGAAAATCCGTCATCAGAAGAGTAAGGATAAAATGGTAGTATATGAATGATATTTATTGCCTGTTCAATATATTCATCGGCAAATTTGAATAAGGATTGTAGGGGGTTTTTATTGGTTGCTTGAATATTATCTCCATAAGTAATTAAGATAACATCTTTTTCATTTAAAAAATTGGCTTTTGGAATTTTGCCGGCACCATTCTTCTGGTATCTATCGATTAATTCATCAATCTTCTTAAATGTACTTTGAGCTCTATCCCTGCCATAAAGGAATTCCAGTTTGTTTATTATTATTTCCCGACTTATTTTAGATACTGACATATTGCACTGCTTCTCCGATATGGTTTTTCAACAATAAGAGTAAATTGTTTAATAAAGTTTCATCGTCCTAAGTAGAGGCTCTGATAATTAATTTTGGCTGGAAAATAATTCTTTGACTTTTATGATTCTCGGGATCTTTTAACTGTTGAGCTAAAATTTTTATTGCCCCCTCTGCCATCTTTCTTACAGACTGGCTAATCGTTGTCAGGGCCGGATAATAGTATTCTGATAACGGAATATTATCAATTCCAAGTACCGCAATATCCTGGGGTATTTTTAGCCTCTTTTCCTGAATAGCATGATAAACCCCTATTGCCCTCTGGTCACCGGAGACAAAAAGGGCATCAGGAGCTTCTTCTTCTAAAATATTCTTCATCTTTTCAT
KOK=        41
KK=  323221  LL=  323550  Z=    5.14  JJ=  322951  DL=   330
A===      111      112      113      114      121      123      124      131      132      133      134      141      143      144      211      213      214      223      224      231      233      234      243      244      313      314      323      333      334      343      413      433
B===      222      122      422      322      212      412      312      242      142      442      342      232      432      332      221      421      321      411      311      241      441      341      431      331      424      324      414      444      344      434      423      443
RRR=   24.826    0.055    0.085    9.657    0.055   -0.924    0.199    3.823    0.987    0.297   -0.614    0.684   -0.355    0.754    0.681    0.995    6.242    8.049    0.158    0.031    1.736   -0.189    0.297    1.978    0.297    3.431   11.912   -0.271   -0.199   -0.199    0.297    0.089
X1==    4.447   -0.127    0.862    2.257   -0.127    0.960   -0.259    1.822   -1.025   -0.521    1.348    0.535   -0.652    1.185    0.561    0.960    5.077    2.033   -0.192   -0.033    0.512    0.390   -0.610    3.237   -0.521    1.348    3.512    0.754    0.692    0.692   -0.652   -0.308
X2==    5.582   -0.433    0.098    4.279   -0.433   -0.963   -0.771    2.098   -0.963   -0.569   -0.455    1.279    0.545    0.636    1.213    1.037    1.229    3.959   -0.823   -0.963    3.392   -0.486   -0.486    0.611   -0.569    2.545    3.392   -0.359   -0.287   -0.287   -0.455   -0.287
CD1=        9        2        2        4        2        2        1        3        0        0        2        2        0        2        3        2        7        3        1        1        1        1        0        4        0        2        4        1        1        1        0        0
CD2=        8        1        1        5        1        0        0        3        0        0        0        2        1        1        3        2        2        5        0        0        4        0        0        1        0        3        4        0        0        0        0        0
ACAGTAACGGTTTTTCTTTAGTTAGGAAAGTTTTGTTGGCTGTTCCTTCCTTAAAGAAAACTTTAGGAGAGGAATTACTTGCTCCTACCCGAATCTACGTAAAACCAGTTTTATATTTGTTAGAAAAATATAAAATTTTAGGAATAGCTCACATCACCGGAGGAGGGATAGTGGAAAATATTCCTCGTATTTTACCTGAAGGAGTTTCAGTCCAGATTAATCAAAAAAGCTGGACCAAACCTCCTATCTTTTCTTTAATTCAAAAAGAAGGAAAAATTTCTGATGAGGAAATGTATCGGACTTTTAACATGGGAATCGGAATGGCGCTAG
KOK=        42
KK=  328051  LL=  329220  Z=    5.26  JJ=  328051  DL=  1170
A===      111      112      113      114      121      123      124      131      132      133      134      141      143      144      211      213      214      223      224      231      233      234      243      244      313      314      323      333      334      343      413      433
B===      222      122      422      322      212      412      312      242      142      442      342      232      432      332      221      421      321      411      311      241      441      341      431      331      424      324      414      444      344      434      423      443
RRR=   52.138   11.968   -1.081    3.173    1.661    1.252   -0.037    0.063   -0.630    3.503   -0.009   19.469    7.477   13.108    8.685    0.018    0.018    8.302   -0.000    1.252    5.094    0.744   15.782   15.779   -0.923   -0.009    7.031    0.727   -1.559    0.200   -1.110    0.295
X1==    7.302    3.271   -0.964    0.850    3.271    0.545    0.060   -0.073    1.054    0.901    0.169    4.434    3.937    1.702    2.660   -0.983   -0.452    2.334    0.026    0.545    2.258    1.423    4.011    4.050    0.901    0.169    2.258    1.375   -0.618    0.382   -0.584   -0.618
X2==    7.140    3.658    1.122    3.732    0.508    2.299   -0.616   -0.866   -0.598    3.888   -0.054    4.391    1.899    7.700    3.265   -0.018   -0.040    3.557   -0.016    2.299    2.256    0.523    3.934    3.896   -1.024   -0.054    3.114    0.529    2.523    0.523    1.899   -0.477
CD1=       42       22        3        7       22        5        4        5        6        3        2       15        7        4       20        2        3        7        3        5        4        3        6        6        3        2        4        2        0        1        1        0
CD2=       21       16        4        8        8        7        2        1        2        5        1        9        3        9       15        3        3       11        4        7        4        2        6        6        0        1        5        1        3        1        3        0
TTATCAAAAAGCCCTGCATTTGCTCGATAAATACGATTTCCAAAAATTAGAAATAAATAAAGTTACCACAAAAGAAAGATTCAAAATTAACCTGCAAAAAGTTCGCCAGCAATTAAATCAACTGAAAAACCATTACCCCACAGGACTATTCGGCTTAGAAAAAGACCAATCTTTTTCTGGCTCTATAGGAGCGATCTATCAAAGTTTTGACGGAAAAGACCTTTATCCCAGCATAGAAGAAAAAGCTGCCCATCTCTTATACTTTGTGGTCAAGAATCATTCTTTTATAGATGGAAATAAACGAATTGCCGCATCCCTCTTCCTCTGGTTTTTAAATGAGAATGGTATTTTATATAATGAAGACGGCAGTAAGCGTCTTGCTGACAATGCCTTGGTAGCTTAACTTTATTAATTGCTGAAAGCAAAGCAGAAGAAAAAGATACGATGGTCAAAGTCATCGTCAATTTAATCAATAAAAACAATTAAAAAGTAGCAGAGCTTGAATTTGATAATTTCTTTACAGTTACCTTTAAAAAAACTTTTCCAAAAAAGAAGGATTTTTAAAACCCTATGTCGAATATAAAATTATAATAGTTTATATAAATAAAAATATCTTTACTCAAGATTATTTATCTTTTGCTCTTAATTATTTTTTAATAGGAGAAAAATAAAATAAATAAAATTGCAGGATTGATAAATACTTTTATAATTCTTAAATCTAATTCAAGCATTAAAATAAGAAATACAGAATCTACCATATTAGAGCAATTAACATCTCTAATGAAACCTTTCGAAATGCCTACCAATTTCTTTCTCTTCAATTATACAGGTAAAACTTGGCCCATTTCCTTCTCTATAAATACAAACTAAATTTACTAAAATATAAAAATATTAGGTCTAATATTAAAATAATCGATCAGGATTGTTAATGTAAATAAGCCTATATTGATAGATAAAGAGGAAGACTGAAGGGGGGGTGAAAAATAATAAATAAATATAGTAAAAATAGGAAAATCTTTTTAGGAGGTTTTATATGATAGAAGCGATAAGAAATATTGGGGAATATGCGCTTGGAAAAGAAGAAAAAAACGTTGATAATCCTTTAGAAATTTTAATAGATAATCCTGCAAATAAAAACACTAAAAATATTTTATTCATTCTTTTGGATGA
KOK=        43
KK=  389971  LL=  390930  Z=    4.75  JJ=  389731  DL=   960
A===      111      112      113      114      121      123      124      131      132      133      134      141      143      144      211      213      214      223      224      231      233      234      243      244      313      314      323      333      334      343      413      433
B===      222      122      422      322      212      412      312      242      142      442      342      232      432      332      221      421      321      411      311      241      441      341      431      331      424      324      414      444      344      434      423      443
RRR=   49.311   12.053    4.286    0.836    1.020    4.890   -0.502    1.365   -0.366    8.392   -0.260    5.493   -0.104    1.398    1.318   -0.402    0.679    8.532    4.302    0.076    5.597   -0.271    3.881   11.323    0.716    0.921    0.051    1.589   -1.156    0.065    1.792   11.693
X1==    6.626    3.779    1.775    0.797    0.986    4.383    0.778    1.245    1.749    2.767   -0.425    1.411    0.389    0.825    2.183   -0.886   -1.053    2.247    2.583    0.168    2.741   -0.435    1.186    4.574   -0.741    0.389   -0.053    2.647    2.142    0.142    1.203    2.142
X2==    7.442    3.189    2.415    1.049    1.035    1.116   -0.645    1.096   -0.209    3.033    0.610    3.893   -0.269    1.694    0.604    0.453   -0.645    3.797    1.666    0.453    2.042    0.624    3.273    2.475   -0.967    2.368   -0.958    0.600   -0.540    0.460    1.489    5.460
CD1=       23       16        7        4        9       12        4        6        7        6        1        5        2        2       12        2        1        8        7        4        6        1        3        6        1        2        2        4        3        1        3        3
CD2=       23       13        6        5        8        4        2        4        2        4        2       10        1        4        7        3        2        8        6        3        3        2        5        5        0        4        0        1        0        1        3        6
TTTTTGCATATCGTAGGCAATAGTAGAAACATCCAGATATCCAATTGTTTTATCCAAAATTTTCAATGGTACTGCCGCACAATACCATTTCCGAAAAAATTTGCAAAAATGCTGTTCTGGGGTAAGATATACTGGCCGCTTTAACTGTGAAGCTAAGCATATGGCATTAATACCACAACTGTTCTCCTGAAAAGAAATACCTGGTTTGATACCATTATTAACAAGTCTCTTTGTTAATGAATTGTCCCCGGCTATCGATAATAAAATCGTATCTTTATCTGTTAATAAAAAGAAATAATTTCCGGTTATCAAGTTAATAATATCGTCAATACAATCTTTAAATATCCTTATAAATTCATCATATTTATTAAATTTTTCCTTCAATCTTCGCCCACTTAAAAAATGTTGAGGTTTATTAATCGTAGAATTTAAACCATTTTTAATGCATCTCTGCCATGCTTTAACAACTTCATCTTGGGGAATGAAAAATTCCATTTCTATCCCTCCAATAATCTTGAAGTATTGTCAGAAGTTTTTAGTTTTGAATTACAGTTTTTCGCTTTTAGCTATGGACCAATAGACAGGCGAGACGCCTGTCCTACGGGCAAACACAAGGTCTGCCCGCCCCTACAACTTATCAACTATCAACCATCTGATTGGTAGACCTAAAAAATTGGTAAATTATTTAACTGGTTAATGGTTTAATCTAAAAATAAATCAACAATTTTTGAATTATCAACATCTACCAAGCCTTTATTGGTTATTTTAAGATGAGGAGCCACTTCTAAAGATAGAAAAGCGATACTCATAAAAGGATTGTCCACTGTAACTCCTAAATTTTTGGCAGTTTTATAAATGGAATCCAAATTTTCTTTCACTTTTAACAAAGGCCTATCTGACATCAAACCAGCAATAGGCAAAGGTAATGAATCTACTATCTTTTCATCCACAGATATTGCC
KOK=        44
KK=  405271  LL=  406440  Z=    6.12  JJ=  405271  DL=  1170
A===      111      112      113      114      121      123      124      131      132      133      134      141      143      144      211      213      214      223      224      231      233      234      243      244      313      314      323      333      334      343      413      433
B===      222      122      422      322      212      412      312      242      142      442      342      232      432      332      221      421      321      411      311      241      441      341      431      331      424      324      414      444      344      434      423      443
RRR=   28.944    2.108    2.500    8.990    7.883    6.407   -0.050    0.066    1.337    1.522    1.375    6.203   11.892   -0.100    1.220    3.926   -0.500   57.840    3.274    0.354   -0.251    1.236    4.929    0.704   -0.040    0.278    2.170   23.149    0.892    5.834   -0.273   -0.086
X1==    5.875    0.968    2.522    1.778    2.091    3.000    0.175   -0.506    3.000    0.560    1.442    3.365    2.156    0.149    2.091    2.497    1.756    7.982    1.734   -0.520    0.546    0.714    2.848    0.884   -0.121    1.442    1.903    4.434   -1.041    1.856   -1.414   -0.075
X2==    4.927    2.177    0.991    5.057    3.771    2.136   -0.285   -0.131    0.446    2.720    0.953    1.844    5.516   -0.668    0.584    1.572   -0.285    7.247    1.887   -0.681   -0.460    1.731    1.731    0.797    0.329    0.193    1.140    5.221   -0.857    3.143    0.193    1.143
CD1=       23       10        9        7       13       10        4        3       10        3        4       10        5        2       13        9        7       20        7        3        3        3        6        3        2        4        5        6        0        3        0        1
CD2=       19       12        5       13       16        7        3        3        4        5        3        7        9        1        8        6        3       16        7        2        1        4        4        3        2        2        3        6        0        4        2        2
GAAGGCCAGGAAGAATCAGCTAAAATTATTGCAGAAACCGAGAGAGAGAAAACAGTTATTTTGGCTGAAGCTTATAAAACCGCTCAAACGCTTAAAGGTGAAGGAGATGCAGAAGCGGTAAAAATTTATGCTGAAAGTTTTAATCAAGATCCTGAATTTTATAAATTTTACAGAACTTTAGAAGCTTACAGAAAAACTTTTAAAGATAAAACTACTGTCTTGCTTTCTACTGATTCTGAATTTTTGAAATACTTGAACAAACCCTGAAAGTACAGTATATAGTTATAGTATCGAGTATCTCGTGAATCGTATCTCGCTAACCGTTAGCTGGTTATTTGGTTACTTGGTTAGTCGGTTAAGAAGAAAGAAAACAGAAAACAGAATTAAAAAATAGAAATGTTATCGCGAGGGAGCGTAGGGAGCGTGGCAATCTCAGAAAACAGCGTAGAGCATACAGCGGATAGAACGCAGTAACAAGTAATATGTGATAAGTAATTTGTAGGGGCACGATGCATCGTGCCCGCTTAAAAATTACCAAAGAAATAGGGGGCGGATAAATTCGCCCCCTATTTCTTTTCTCTTCTTTGCTATAGCAATATACTCGCGACATTATCTTATCTTCTAGCTTATTTATTCTATTTTCTTAACTAGTTAACTAGATAACCAATTAACCAGCTAACTAAACGTATACGCTATACGCTAGTTATATCAATATTCTAATTCTGTATCTATTTGATTTTCTGGTTCTTCCGCATAATAAATCTTCACTATATTATCAAAAACAGATTTTATATTTTCCTCTAATGCTCTATCGGTATATCCTGCTGTATGAGGACTCATTACTACATTATCCAATTTATGAAAATCAAATTTACTGGGTGGTACTTCTCTTTGTTCCGAAGAAGGATATTGATACCAGGTGTCTATTGCTGCTCCCGCAAGCTGATGTTCTTTTAAAGATTTGAATAAAGCTTCCTCGTTTATTACAGTACCACGAGAAATATTAATTAAATACTTCCCCTTCATTAGCTTTAATTCTTTTTCTCCAATCAACCCACTGGTTTCCTTAGTAAGGGGAACGGCTACAACAATAAAATCTGATTCTTTAATCACTTTTTCTAAATCTTTTTTCTCCCCCAAAAATTCCAAAATATTTTTCTTTTCTAAATC
KOK=        45
KK=  414421  LL=  415260  Z=    4.60  JJ=  414211  DL=   840
A===      111      112      113      114      121      123      124      131      132      133      134      141      143      144      211      213      214      223      224      231      233      234      243      244      313      314      323      333      334      343      413      433
B===      222      122      422      322      212      412      312      242      142      442      342      232      432      332      221      421      321      411      311      241      441      341      431      331      424      324      414      444      344      434      423      443
RRR=    4.915    5.566    0.000   14.166    2.575   -0.089   -1.608    2.468    0.852   -0.308    0.738   -0.150   -0.624    4.464   22.175    0.852    3.116   14.827    7.587    2.785   -2.148    0.381    0.629    7.596   -0.318   -0.059   42.892   -1.409   33.388   -0.086   -1.985    2.356
X1==    2.371    3.563    0.014    2.376    0.616    0.349   -1.281   -1.420   -0.940   -0.508   -1.046    0.614    0.884    1.287    5.921   -0.940    1.095    4.032    1.418    1.639    2.085   -0.300    0.567    2.114    0.277   -0.081    4.908   -0.318    8.098    0.098    2.814    2.098
X2==    2.073    1.562    0.019    5.962    4.182   -0.255    1.255   -1.738   -0.906    0.607   -0.705   -0.244   -0.705    3.470    3.745   -0.906    2.847    3.677    5.350    1.700   -1.030   -1.272    1.110    3.593   -1.149    0.721    8.740    4.423    4.123   -0.877   -0.705    1.123
CD1=        6        9        2        4        4        3        0        0        1        1        0        2        2        2       13        1        3       10        4        5        5        1        2        3        2        1        9        1        9        1        4        3
CD2=       12        9        3       17       15        2        6        0        1        2        1        4        1        9       14        1        9        7       12        5        0        0        3        8        0        3       10        5        5        0        1        2
CAAGAGAGATTAAATCATCTCTTTTTAAAAAATATAAATCCGAAATATCTTTAATTAATTTATTTTTCACTAATTGCTCAATTATGGCCGGACCTAACCCCTCAATATCCATAGCATCTCGAGAGGCAAAATGTCTGATTCTTTCCTTTATTTGGGCTGGGCAAGCAAGGCTATTGCATCGAGAGACTACTTCGCCTCCCGGCCTGAATACCTTTGCCCCACATACCGGACATTGAGTGGGCATAACAAATTCTTTTTCTTTGCCGGTTCTTTTCTCCTTAATTACTTTTACTACCTCCGGAATAACTTCTCCCGCTTTTTGAATTAAAACAATATCTCCAATTCGAACATCTTTTCTTCTAATTTCATCTTCATTATGCAGAGTAGCTCTCTTCACCACTGAACCGGATATCCTAACCGGATCAAGTATTGCCACCGGAGTTAGGGCTCCCGTTCTCCCTACCTGAATGATAATATCCTGAACTTTCGTGGTCAATTGTTGAGCAGGAAACTTATAAGCAATACTCCAGCGGGGACTTCGAGTAGTTGATCCCAATTCTTCTCTCATCCTCAAGGAATTAACCTTGACTACCATTCCGTCAATCTCATAATCCAATTCTTCTTTCTTTTCTATCCATTGCAAGCAGTAATTTATAACTTCTTCTATATCCTGACAAAGTTTAATATGGGGGTTTACTTTAAATCCACTTTTTTTTAGATAATTTAAAACTTCCATATGGGTATTGAATTTATTTCCCACGGGAAAAGTTGCTCTATAAATAAAAGTATCTAAATGCCTTTGAGCGGTAATTCGAGGGTCAAGTTGCCTTACTGAACCGG
KOK=        46
KK=  415321  LL=  416280  Z=    4.69  JJ=  415291  DL=   960
A===      111      112      113      114      121      123      124      131      132      133      134      141      143      144      211      213      214      223      224      231      233      234      243      244      313      314      323      333      334      343      413      433
B===      222      122      422      322      212      412      312      242      142      442      342      232      432      332      221      421      321      411      311      241      441      341      431      331      424      324      414      444      344      434      423      443
RRR=   36.874    3.493   -0.076    6.537    1.305    5.441   -1.845   -1.366    0.650    0.597   -0.566    1.381    0.603   10.992   12.147    1.073    8.037   -0.183   -0.119   -2.393   -0.082    7.505    0.168    1.186   -0.233    3.055   18.487   24.696   -1.045   -0.128    1.421    0.221
X1==    6.524    2.023    0.837    3.676    0.615    1.692   -0.832    2.076   -0.616    0.967   -0.234    0.776    0.660    3.082    2.962    0.538    1.866    0.778    0.888    2.269    0.706    3.775   -0.383    0.912    0.203    3.343    2.838    5.530   -0.825    0.175    1.554    0.175
X2==    5.652    1.727   -0.090    1.778    2.123    3.216    2.218   -0.658   -1.055    0.617    2.419    1.778    0.914    3.567    4.101    1.996    4.306   -0.235   -0.134   -1.055   -0.116    1.988   -0.439    1.300   -1.144    0.914    6.513    4.466    1.266   -0.734    0.914    1.266
CD1=       17        9        4        7        6        6        1        6        2        3        1        3        2        4       11        4        5        5        4        7        3        6        1        2        2        5        6        7        0        1        3        1
CD2=       23       11        3        8       12        8        8        2        1        2        5        8        3        8       17        6       12        2        3        1        1        4        1        4        0        3        8        5        2        0        3        2
GCTTTTTAAAATCGCTCTTTTTCATATAAACTTCCCCGTATACCTCGATACGAGGAGGTATATTTTCACCGAACAATTTTAAGGGAATAGTTTTTACAGTCCTAAGATTGGAGGTAACCTCTTCTCCGGTTACCCCATTCCCCCGAGTTGTTCCTCTTACGAATATACCGTTTTCGTAGACTAAAGCAACGGCCAGTCCGTCAATCTTTAGCTCTACCACATATTCTAATTTTTGTTCATAAATTATTTTTTTAATCCTCTGGTCAAAGGCTCGTAGTTCTTCGATCGAAAAAGCATTCGCCAAACTCAACATGGGAGTAATATGTTTTACTGTAGTAAATCCAGAAACTGGCTCTATTCCTACTCTCTGAGTAGGAGAAGAAGAGTTAATATACTGAGGATATTCAGTTTCCCATTCTTCTAATTCTTTCATTAATTGGTCGTATTCAGCATCAGAGATAATTGGATCATCTAAAATATAATAGCGATAATTATGATATCTAATCTTTCCTCTTAATTCCTCTATTTTCTTTTCTATATTATGGGAATTAGAACTCATTTTTTTCTCTTCTTGTATTTTTTGTCCCCTCGCCCTTGGGGGGAGAGTTAGGGTGAGACACCTGTGGGCACGATACATCGTGCCCTCTACCTACAGACTCAATCGATAATCTATTAAATAAATCATTTGCCTTTTTGCATAATAAACCTTTATAAGTATATAACAAAATCAGCTTAAAACTCAAATTATTTTAATATATAAATACAACTTCAGGCTTATTTTATAAAAAGGGGACAGGCTACTTATTTAATCCAAAAGATAAATCTAAAAAAGTAGTCTGTCCCCTTTTTATCCATTAGATAATAATTCTAAAGTTATACAAAGCAGAAATTTCGGTAAGAATGAAAAGGCTGAACTATTTTCCTCCTTTTGACATCACCTTCTCGATAAAGACCTTCACG
KOK=        47
KK=  422731  LL=  423900  Z=    4.70  JJ=  422731  DL=  1170
A===      111      112      113      114      121      123      124      131      132      133      134      141      143      144      211      213      214      223      224      231      233      234      243      244      313      314      323      333      334      343      413      433
B===      222      122      422      322      212      412      312      242      142      442      342      232      432      332      221      421      321      411      311      241      441      341      431      331      424      324      414      444      344      434      423      443
RRR=   30.405   14.674   -0.047   -1.294    3.298    1.724   -0.197    1.829    0.573   -0.032    1.657   25.025    7.962    9.553    5.463   -0.179    1.421   -0.253    0.006   11.008   77.599    0.357    0.923    2.825    1.037   -0.235    0.221    1.074   -0.416   -1.732    0.247    4.115
X1==    5.000    2.596   -0.029    1.581    1.140    1.489   -0.757    1.702    2.736   -0.012   -1.342    6.388    3.920    4.458    2.596    0.243    1.601   -0.157   -0.478    5.228    9.134    0.384    5.257    1.414   -1.009   -0.591    0.134    0.664    0.408   -0.592   -0.591    1.408
X2==    6.081    5.653    1.586   -0.819    2.893    1.158    0.261    1.075    0.210    2.671   -1.234    3.917    2.031    2.143    2.105   -0.738    0.887    1.613   -0.012    2.106    8.496    0.931    0.176    1.998   -1.028    0.398    1.645    1.617   -1.020    2.923   -0.418    2.923
CD1=       24       15        3        9       11        5        3        6        7        1        0       20        7       11       15        3        8        2        3       11       10        2        8        5        0        1        1        1        1        0        1        2
CD2=       20       21        7        1       14        7        3        6        5        7        0        8        4        3       12        3        4        9        3        9       18        3        2        3        1        2        6        4        0        4        1        4
TCCGGTAATTGCTCAAGGGCTTCAATTAAGATATAAAGAGAGAGGAAAAAATCCTTTAGATATTATTATTGCCGAGAATTTGAGGAATGCAGCAGACTATTTTAGAAAGGAACTAAAAATTTATCTTCCACAAGAGTATCCGTTTGATGAATTGGTTGGATTAATAGAATCAAGTATAGGGAAGATGGTTCCTCTTATAAAAGAGGAGGATAAAAAAAGGGATTTGGTGTGGATATATGCCGAGCCTTATAATACTCTTATTGTAGATAAAAAAGGGTTTAAGAATCCCCTTCCTCAGGTTAGGGATCTCTGGGCTGTTGAAAATATCAAAGCCTATGTAGATAGAAAACTTTTCATCCATAATCTTGGTCATTCTGCGTCAGCTTATTTTGGCTATCAATATGACTCAGAAATGACTTTTATATATGAAGCATTAGAAGTATCGGAAATTTATAAAACTGTGCGGGAATGTATGAGCCAATCAGCAGTGGCTTTGAGTAGGGCATATCCTAAGGATCTAACTCTACAGGATTTACAAAACCATATTGATGATCTACTTTTTAGATTTCAAAATAGATCATTAGGAGATACTATTTTTCGAGTAGGTAGAGATTTGTATCGTAAGTTAGATAAAAATGAAAGATTAGTAGGACCAATGCTTTTGGCGCAAGAACAAGGTACCCCTTATAATAAGATCAAAAGTGCATTTTATGCTGCTTTAGAATTTAAAGCAAAAGACGAGAAAGGGGAAATGTATCCCCTGGATAAAATATTTTTTGAGCGAGAATATCCAAGGGGATTAGAAAATATATTAAGAAGTGTTTGTCATTTATCTAGTCATCAGGAGAAAGAAGCAAAAATTATGAAAGAAATAACAAAAGGAATCTAAATTAACAAAAATATTTTATATTTTTCAAATGGGAGAATTTTATGGATATAATAGTTGCTGGTCATATTTGTTTAGATATTATACCGGATTGGAGGACAGGAACTATTAAAAATATTGTTCCTGGACATATTCTGGAAATGGCGGGATTAAAATTATCAACTGGGGGAGCTGTTGCAAATGCGGGAATAACTCTTAAAAAATTGGGTATTAGTACAACTTTGTTAGGAAAAATTGGGTCAGATGCCTTTGGGAAGGTTATTTTAGAGATTTTACAGAAAGAA
KOK=        48
KK=  425911  LL=  426900  Z=    7.88  JJ=  425731  DL=   990
A===      111      112      113      114      121      123      124      131      132      133      134      141      143      144      211      213      214      223      224      231      233      234      243      244      313      314      323      333      334      343      413      433
B===      222      122      422      322      212      412      312      242      142      442      342      232      432      332      221      421      321      411      311      241      441      341      431      331      424      324      414      444      344      434      423      443
RRR=   37.959    6.355   -0.771    9.013    4.846   -0.996    0.245   -0.598   -1.309    0.130   -0.555   35.872    0.322    1.613   -1.465   -0.330    0.486   11.134   -1.462   -0.330   65.279    1.588   14.392    5.647   -3.762   -0.412   -0.001    6.045   -0.320   -0.678   -0.652    5.263
X1==    8.393    1.240    0.647    3.465    1.655   -0.294   -0.248   -0.537   -0.294   -0.173   -1.299    5.971    0.257    1.745   -1.253    0.991   -1.335    4.831    2.407    0.991    6.996   -1.193    3.033    3.583    2.590    1.035   -0.004    4.515    0.318   -0.682   -0.521    1.318
X2==    4.523    5.126   -1.191    2.601    2.928    3.383   -0.991    1.114    4.445   -0.755    0.428    6.008    1.253    0.924    1.169   -0.333   -0.364    2.305   -0.607   -0.333    9.331   -1.331    4.745    1.576   -1.452   -0.398    0.345    1.339   -1.006    0.994    1.253    3.993
CD1=       29        9        4       11       10        2        3        2        2        1        0       16        2        5        3        4        1        9        7        4        8        0        5        7        4        3        1        5        1        0        1        2
CD2=       14       17        1        6       12       10        1        5       12        1        2       11        3        2        8        3        2        9        2        3       17        0        8        3        0        1        3        3        0        2        3        5
ATTCTTTTAAAAATATTCAAAATATGGGGAGGAAAAAATGGAAATAAAAGTGAAATATCCGGCGCTAGAAAATTTCACAAAATTTGGCACTATAGTAGTTCCCTCATTTAAAGAGTCTCCTGCTACCTTTTCAGAATATCATAATTACTGGCATAAAGTAGCAGATATTTCTTCGTTAGGGGAAGAGGGTACTGTTGGTTATTTAGAGATTGAAAGGAAAGATAGAAAATTTTCTTTAGAAAAGATGGAAAGGCATCAGGAAACCTTAGAGGCTTTTATCCCTGTGTCAGGAGTAGGAATTTTTTGTCTTGCCCCTGCAAATCCAGACAGAAATGTTCCAGATATAAATTCTATTGAGGCTTTCTATATAGATGGGTCTTCTTCATTTTTTCTTGCCCCGGGAGTATGGCATTGGCTTTCTTTCACTCTTACTCCTGAAATGAAATTTATCCTTCTTCTCAAAAAATCTACCGTAGAAAAAGATTTGGAGATAGTAGATCTTCCGGAAAAAGTAAAAATTGTTCTAACAAAATAATTTTAGGAGGCAAGAAAGGAGGAATAGGGTTATTTGCCCTAATTAAAATGAGAGATTATAAAACAAGTTATAAAATTTTGAAGTCCTCTTTGGAGAAAAAGGGAATTAATGTAAGTGAAATTGAGAAAAAGTTAAAGGCATTAAAGATTGAGACTCCAAGTTGGGGTTATTCAGATTCAGGAACTCGTTTTGCAATTTTTAAGCAAAAAGGAGCTGCGAAGAGTGTAAAAGAAAAAATTCAGGACGCAGCAGAAGTACACAAGATCACCGGCATATGCCCATCTATTGCCTTGCATATTCCCTGGGATATGACAGAAAACTGGAATGATCTTTTGGAATATTCTCTTTCTTTGGGAATAAGGCCAGGAGCGATAAATCCTAATTTATTTCAGGATCCGGATTATAAATTTGGAAGCCTTTGTAACCCCGATGAAAAAATAAGGAAAAAAGCAATT
KOK=        49
KK=  449851  LL=  451020  Z=    6.11  JJ=  449851  DL=  1170
A===      111      112      113      114      121      123      124      131      132      133      134      141      143      144      211      213      214      223      224      231      233      234      243      244      313      314      323      333      334      343      413      433
B===      222      122      422      322      212      412      312      242      142      442      342      232      432      332      221      421      321      411      311      241      441      341      431      331      424      324      414      444      344      434      423      443
RRR=   35.407    7.596   -1.099   -0.278    4.805   -1.154    0.309    1.617   -0.158    0.115    0.362   12.727    0.537    2.077    3.040    3.500   -0.034    4.158    0.575   16.067   33.801   -0.705    1.359    2.270    1.328    0.446    2.153   50.243    3.915    0.994   -0.539   -1.879
X1==    6.052    1.750   -1.257    2.311    1.392   -0.209   -0.522    1.079   -0.757    0.751   -0.879    4.881    0.438    1.333    2.467    4.727   -0.019    2.296    0.643    4.727    5.573   -0.528    1.020    0.702    1.470    1.096    1.345    7.186    2.027   -0.973    0.438   -0.973
X2==    5.851    4.340    0.875   -0.120    3.452    5.526   -0.592    1.499    0.209    0.153   -0.412    2.607    1.226    1.558    1.233    0.741    1.729    1.810    0.895    3.399    6.066    1.333    1.333    3.235    0.903    0.407    1.600    6.992    1.931   -1.022   -1.231    1.931
CD1=       31       13        2       11       12        3        3        7        2        3        1       17        3        5       15       12        4        6        4       12        8        1        3        3        4        4        3        8        3        0        3        0
CD2=       15       15        4        2       13       14        2        5        4        2        1        6        3        3        8        5        6        9        6       10       12        4        4        6        3        2        5        9        3        0        0        3
TCCTCACCCTAAAGAAGAATATACAATGCTCCCTTCTTATCAAGAAGTTAAAGGAGATAAGAAAAAATTTATCTCTATGTTCCGTACTTTTTATTTAAATAATGACCCTCTGACTGCCAAAGGATTGTGTCAGCAGCAGGATAGCAGATATTTAATTCAAAATCCCCCTACCTATCCTCTTACCCAAAAGGAACTGGACAAGATTCATGATTTACCCTATGAAAGAGAAGTTCATCCCTATTATAGAAAGAGGGGTGAGGTAAAGGCCCTGGAGACTATAAAATTTTCTATCACTACTCACCGTGGCTGTTATGGGGAATGTAATTTTTGTTCCATAACCGTCCATCAGGGGAGGGCTATCCAGGGAAGAAGCGAAAAATCTATCTTAAGAGAAGCAAAATTATTGACCAGGTTGAAGGATTTTAAAGGATATATTTTAGATGTGGGCGGACCCACGGCCAATATGTACGGAATAGAATGTCGCAAGAAATTAAAGTTGGGAAGCTGTACTAATAAGAGATGCCTGTATCCGCAGTTTTGCCCAAGCCTAAAGATAAGCCATAAAAGACAGATGGAAATTTTAAAGAAGATAAGGCAGATTGAGGGGATAAAAAAGGTTTTTGTTGCCTCAGGGATACGCTATGATATGATCTTGTGTGACCAAAAATATGGAGAAAAGTATTTACTCGAATTAATTAAGTATCACATCTCAGGTCAGCTTAAAATTGCTCCTGAACATACGGAAAATAATGTATTGGAAAAGATGGGCAAACCTGACCGGGGATATCTAAAAAGATTTAGAGATAAATTTTTACAGATAAATAAAGAACAGAGAAAGAGACAATTTTTAACCTATTATCTAATAGCAGCTCATCCGGGTTGCAGAGAAGAAGATATGTGTAGATTAAAAGAATACACTTCTAAAGAATTAAAGCTCAACCCCGAACAAGTCCAGATATTTACCCCCACTCCTTCTACCTATTCTACTCTGATGTATTATATCGAAATAGACCCTTTTACCGGAAATGAAATTTATGTGGAGAAGAATTTAAAAAAGAAAAGCAGACAAAAGGAAATTGTGATAAAATAATAGGAAAAGAATTTATAGATTATAAAAATTTATCTAATATAATATATATCAATTCAATTGAAAAAATATTGTACAGTATC
KOK=        50
KK=  452551  LL=  453270  Z=    7.88  JJ=  452251  DL=   720
A===      111      112      113      114      121      123      124      131      132      133      134      141      143      144      211      213      214      223      224      231      233      234      243      244      313      314      323      333      334      343      413      433
B===      222      122      422      322      212      412      312      242      142      442      342      232      432      332      221      421      321      411      311      241      441      341      431      331      424      324      414      444      344      434      423      443
RRR=   41.194    2.134    1.264    0.431   -0.150    2.493   -0.083   -0.291   -0.103   -0.461    0.305   67.265    8.915    3.193   -3.085    0.047    1.540    4.854   -2.334    4.846   30.833    0.001   -0.068    0.156   -0.461    2.596   -0.106    0.265   -0.903   -0.643    0.875    0.643
X1==    3.316    1.130    0.799    0.489   -1.736    1.063    0.171    0.259   -0.900    0.573   -0.434   10.088    6.871    0.943    2.767    0.409    1.395    3.493   -1.364    3.026    3.096   -0.035   -0.035   -0.172    0.573    2.001    0.096   -0.510   -0.584    1.416   -1.245    0.416
X2==   12.423    1.888    1.583    0.881    0.087    2.345   -0.485   -1.123    0.115   -0.805   -0.702    6.668    1.298    3.387   -1.115    0.115    1.104    1.389    1.712    1.601    9.959   -0.040    1.930   -0.909   -0.805    1.298   -1.099   -0.520    1.546   -0.454   -0.702    1.546
CD1=       19        9        5        5        2        4        3        4        1        2        1       24       10        3       13        3        5        6        0        7        4        1        1        1        2        4        1        0        0        2        0        1
CD2=       19        6        3        2        3        5        1        0        2        0        0        8        2        4        1        2        3        5        5        4       12        1        3        0        0        2        0        0        2        0        0        2
AGGTACCACTTCCGGAAGCAGCAGTAATCCTAAAATTAGTTTAAAAACTACGAAATTATTTCCTAACGGAATAATCCTTCAATCGGAAATTTCCTTAAAAGAGGAAGACTGGTTTGATCTGGAAAAGCTTTCGGAAGGACCTAATAGCACTTTTAGCGCAACCAAAAGCCTCTATCCTATACTTCCCATCAAATCAGAACAGGAAAAATATTTAGCTTCTAATAACTTGCTTAAAGCCAGGGAAAATCTAACCTGGCAGCAAGAATACAAAAAAATAGAATTTTTAGAATCTTATCTTAATCTTTTACGCCTGCAGGAAAGATTATCTTTAGCTAAAACCAATTTTCAGTATGCTCAAGATGATTTAAGCAAGATATTAAAAAAAATTGAGATTGGAGAAGCAGGAGAAAGACAGGAAATAGAAGCAAAGATCGCTTTGAAAAAAGCAGAGATAAATTTTTTACAAGCTCAAAATACTTTTCTTCAACAAAAGAACAGATGGTATTTGAATCTAAATTTACCGGAAGAAACCGAAGTAGCTCTAGAGGAAGATTCGCCTTTTTTAGAAGAGATTATAAAATGGGCTGATTCTTTAGAATTTAATTTAAAAGAAGAAGAGTTAATGGAGTTAGCAGTAGATAACTACTATCGAATTAGAAATATTCTCCTGGATCAAGATAGCTCTCAAAAAGAAGCAGAATGGAATTTGGCTAAAAATAA
KOK=        51
KK=  467281  LL=  468390  Z=    5.52  JJ=  467251  DL=  1110
A===      111      112      113      114      121      123      124      131      132      133      134      141      143      144      211      213      214      223      224      231      233      234      243      244      313      314      323      333      334      343      413      433
B===      222      122      422      322      212      412      312      242      142      442      342      232      432      332      221      421      321      411      311      241      441      341      431      331      424      324      414      444      344      434      423      443
RRR=   66.585    0.306    0.030   12.349    4.715    6.245    1.227    3.004   -0.235    3.550    1.835    2.944   -0.114    9.159    4.941   -0.056    0.870    1.279   -0.051   -2.430   -1.097    0.380    5.269   -0.822   -1.960    2.546    2.647   38.957    4.659   -1.645    0.004    4.718
X1==    8.817    2.233   -0.102    2.296    1.330    2.045    1.611    1.030   -0.728    1.334    3.572    1.717    0.720    2.992    2.684   -0.174    0.476    0.841   -0.164    3.154   -0.800    0.648    4.141   -0.700    1.334    2.146    1.930    5.695    3.247   -1.146    0.007    1.490
X2==    7.552    0.137   -0.296    5.378    3.545    3.054    0.762    2.917    0.322    2.661    0.514    1.715   -0.159    3.061    1.841    0.322    1.830    1.520    0.311   -0.771    1.371    0.586    1.273    1.175   -1.469    1.186    1.371    6.841    1.435    1.435    0.514    3.167
CD1=       24       10        3        7        8        7        6        5        2        4        7        6        3        6       11        3        4        5        3        9        1        3        8        1        4        5        5        8        5        0        2        3
CD2=       24        6        3       14       14        9        5        9        4        6        3        7        2        7       10        4        7        6        4        2        4        3        4        4        0        4        4        9        3        3        3        5
GGGAGATATGCCCGGTGTGGGCGGCCCGGTGGATGTGGCAGTTATCACTGCAGACCAGGGCTTCACCTGGGTCAGCAGAAAAAAACTAAAAGTCGAAGGAAAAGAAATAGATTTAGATTAAGAATTATCTTTCCGTGTAGGGGCACAATGAATCGTGACCATTTGCTTCTTGTCTTTTATTTCTTTCTGTTGTAGGGGCTTGATTCATCAAGCCCGTCTTTTCTTTTCTGTCATTGCCCTGATTTATCAGGACGTGGCAATCTCTCTCCTCCCCCTTCGAGGGGGGAGGATTAAGGTGGGGGTGATTAATTTCTTATCCTCTCTGTCATTCCCATGAAAATGGGAATCCATCTTTGTCATTGCAGCGAAGCAACGAAGCAATCTCTACTCACACCGTAGGACAGGCGTCCCGCCTGTCATTATTAAATAAAAATGGATTAATTAAAAATAGGGACATCCTATTTTCTCGTATTTATATGCGTTTCATAACTTTTATGTAATATGAAATTATTACTTTCTGAAACCCTTTGTATTCAAGGCTTTCAGACCCCCTTCAGGAATGCCCTAAAAACGCACGGAGAGTGCTTTTAAACGCACGCAAAAATTTTTAAAATCGGCAATTTACTACCCTGATTTTGGGGTATTTTTGCTCTTCCAAAATCACCAAACCCTTATAAATAGCCATTTTCAGTTTTTGAATATTCGAAAATACAGTCAAAAAAGTGCGATTTTCGAGGGGAAAGTTATAAGTCAATCCAAAAAAATGCGCCTACGAACGTTTTCAGCATCTTTCTCTCAAAACCCTTATAATATAAGGCTTTCATAAATGTATTTTTAAACAAATCTTACTTTTTAAGGGAAGTAGATTATCTAACCTACCCTCAGACGGGTCGGGTAAATCCGACCTCTACACTTCCGATGGCGTATATCAATACGCCCCTACTGCGAAAAGAGGAGTTTTGCTCGTTTTGTAAAATAATAAAACTTGCGGAAAAGTGCTGATATGGGTAATAAGTCATACCTTAACTATACTTTTTTGCAAGTACACTACTTGATATTACGGATAAATTGCTGTATTATACTAAGAAATAGTAACAATTTGCAAAAAAG
KOK=        52
KK=  470281  LL=  471450  Z=    5.74  JJ=  470251  DL=  1170
A===      111      112      113      114      121      123      124      131      132      133      134      141      143      144      211      213      214      223      224      231      233      234      243      244      313      314      323      333      334      343      413      433
B===      222      122      422      322      212      412      312      242      142      442      342      232      432      332      221      421      321      411      311      241      441      341      431      331      424      324      414      444      344      434      423      443
RRR=   68.047    6.108   -0.789    2.198    6.429    0.039    0.002   -0.175    1.596   10.469    0.558    4.248    0.105    3.290   10.499   -0.627   -0.015    2.198    2.043   -0.121   10.357    0.401   17.873   21.765    3.409   -0.460   -0.068    5.721    0.068    1.633   -0.120    2.012
X1==    9.015    3.121   -0.713    1.719    2.765   -0.611   -0.064    0.400    1.117    2.525   -1.288    1.719    0.278    1.879    2.765    1.117    0.434    1.278    2.136   -0.035    5.512    0.377    5.241    4.146    2.525    1.061   -0.130    1.547    0.389    1.389    0.278    0.389
X2==    7.549    1.957    1.106    1.278    2.325   -0.064   -0.035   -0.438    1.429    4.146   -0.433    2.471    0.377    1.751    3.798   -0.561   -0.035    1.719    0.957    3.419    1.879    1.061    3.410    5.250    1.350   -0.433    0.528    3.699    0.176    1.176   -0.433    5.176
CD1=       35       17        2        8       16        2        4        4        5        4        0        8        2        5       16        5        5        5        8        3        7        2        8        8        4        3        1        2        1        2        2        1
CD2=       27       13        6        5       14        4        3        3        7        8        1        7        2        3       18        3        3        8        5       11        5        3        6        7        4        1        3        5        1        2        1        6
AATAAATAAAAATTATCTCCAAAGGATACACCACGCTATGTCCCTACAGGAAGAATATCTAAATATGCACGAAATGCCTTTTTAGGCGTTCAAATTTTTCAAAAATCGGTAATTTACCACCCTGTTTTTGGCCTATTTTTGCATTTTTGATATTCTGTAACCTTTATAAATAGCCACTTTCAGATTTTGAAAGGGTGAAAATTTAGTGAAAAAATGTCGATTTCCGAGGGGTAAAGTACAGGTAAATTAAAAATTTGCTCATATAAGCGATTTTTTGCAATTTCTTCTCAAAATCCTTATACTATAAGGCTTTCCTGCTACATATTACTATTAGCTCTTGTTTTAAAAGGGAAAGAGGATTTTATTTTCAGACAGGCGAGACGCCTGTCCTACGGTTTATTACATTTTTTAAATAATTAGATAAAATGATTATCTTTGTGGTTAGAAAGTTTAAAATTATTTGTGTTGTATGTTATAATACAAATAAAATAATAAAATTAATTTTTAAAGTTCATGATAAAAAAAGAATAGGTGCTTAAAAAGCCGAAAAAAGCAAACTATCCAAAAGGATAGGACGCAAAGTTTTGGGTTTAAGGCACTTTATTGCTATGATTGCCAGACTGCCGACTTTTTAAAATAAAAGGTAGGCAGTTTTTTGTTTTTTCAGAAGTATTAACAAAAGCGTTTTCCCATAAAAATAAATAGAATTACAAGAAAATAAAAATATAAAAGGGGGGATTTGTGGATAACAAAATAAGAAATATGTTTTCTTTGAAATAAAAGATTTTACCCGAAAGTGAGGTGAAAATAAATGAAAGTTAAATTAATTATAATTTCAGTTATTTTACTTTTAGTTGTGGTATTTGTATGTGGTTGCTCCCAATTTATGGAAAATATTGGCTTGATTAATCCTACGAATGAAGACCAATTATCTCCGGAAAAAGGCGGACCTTCTAATGGTTTGGTAAAGGTTTTAATAGGATTTAAAGAGAAACCGGGATCCACTGAGCAAGCGCTGGTTAAAGGTGCTGGTGGTAAAATCAAATACACTTACCATATCGTAGATGCTATTGCGGCTTCAATCCCAGAAAAGGCAATTGATGCACTTCAAAATAATCCTAATATTAGATATGTTGAACCTGATGGTTTGGTGCAGGCACTTGATGCTGA
KOK=        53
KK=  482341  LL=  483330  Z=    5.18  JJ=  482131  DL=   990
A===      111      112      113      114      121      123      124      131      132      133      134      141      143      144      211      213      214      223      224      231      233      234      243      244      313      314      323      333      334      343      413      433
B===      222      122      422      322      212      412      312      242      142      442      342      232      432      332      221      421      321      411      311      241      441      341      431      331      424      324      414      444      344      434      423      443
RRR=   34.600   16.556    0.678    0.056   -4.954   -0.052    0.081    0.724    2.885    1.661   -0.469   15.485   -0.114   17.436    1.655   -1.937    0.081   11.693    1.378    0.707   29.304    0.382    9.127   10.842   -1.602    0.662   -0.617    2.195    9.895    0.237   -0.181    1.244
X1==    6.251    2.611    0.626    0.168   -1.190    0.216   -0.178   -1.141    2.074    0.574    1.027    4.386    0.250    4.095    6.833    1.455   -0.178    3.653   -1.165    0.836    4.377    0.397    5.297    2.266    2.310   -0.526   -1.103    1.390    1.236    0.236   -0.526    1.236
X2==    5.535    6.342    1.083    0.332    4.164   -0.242   -0.455   -0.635    1.391    2.892   -0.457    3.531   -0.457    4.258    0.242   -1.331   -0.455    3.201   -1.183    0.847    6.695    0.961    1.723    4.783   -0.694   -1.259    0.559    1.579    8.007    1.007    0.345    1.007
CD1=       22       12        4        4        3        3        3        1        6        2        3       12        2        8       22        5        3        8        1        4        6        2        8        5        4        1        0        2        2        1        1        2
CD2=       17       20        5        3       15        3        2        2        6        6        1        8        1        6        6        1        2       10        1        5       12        3        4        7        1        0        3        3        9        2        2        2
AGAACTACAGGGTTTATCTTTAAAAAATGTTTTTCTCCAATTATTCCAAAATAATAAGAAGAAAGATGAACGTTTTGGTGAAATGCTTTTTACCCACTTTGGAGTAAGCGGTCCTATCGTTATGGATATGAGTAAAAATATCGGAGCACTGTTGAAGAATGGTCCGGTAAAATTGATCTTAGATTTAAAACCGGCTCTGGATTTTAAAAAATTGGATAAACGTATCCAGCGAGATTTTCGGGAGTTTAAGGGGAGAATGTTTAAGAATTCACTGAAAGGATTATTGCCTTTATCAATGATACCGTTAATTATTAAACTTTCTGGTATAGAGCCGAATAAGCAAGTGGATCACCTGACTCGGGAGGAAAGAAATAAATTGGTTCACCTGTTAAAAGAATTAGAATTAACTCCCACAGGACTATTAGGATTTAAGTGGTCGGTGGTAACCAGCGGAGGAGTTGCCCTTAAAGAAGTGAATCCTAATACCATGGGTTCTAAGAAGATCAAAAACCTTTATTTTGCCGGGGAAATATTGGATCTTGACGGCCCTTCCGGAGGATATAATCTGCAGGAATGTTGGAGTACCGGATATCTGGCTAGCCAAAGTGCTGCAAAGGTACTAAAAAAATCTTTGTAAGTTTCTTTAACTATTCTTAAGTCTAATTCAATTTATGCTATAATTAATTATTATCTAAAATGTAAAAAATTAGAATAAGGATTATTATTTTCTAAAATTATTATCTTAACTAGAGGAAAAAGCTAAATGAAATTTCTTCACATAGCCGATATTCATTTAGGAATGGAAAATTATGGACGTATAGACCCTTCCACCGGCCTGCATACCCGATTAAAAGATTTTATAAAATGTTTTAGTTTTGCTATCGATGTTGCCCTTGAAGAAAAGGTGGATTTAGTAATATTCACCGGCGATGCTTATAAAAACACTAATCCAAATCCTACCCACCAGCGTGAATTCGCCCGGCAAATCTA
KOK=        54
KK=  500191  LL=  501210  Z=    6.36  JJ=  500191  DL=  1020
A===      111      112      113      114      121      123      124      131      132      133      134      141      143      144      211      213      214      223      224      231      233      234      243      244      313      314      323      333      334      343      413      433
B===      222      122      422      322      212      412      312      242      142      442      342      232      432      332      221      421      321      411      311      241      441      341      431      331      424      324      414      444      344      434      423      443
RRR=   45.463    0.677   -0.168    0.418    3.125   -1.967   -0.575   -0.092    0.082    0.478   -0.181   39.831    8.422    2.809   10.562    0.784   -1.092   10.782    0.665   11.084   31.414    1.711    0.111    6.077    0.016    3.190   -1.076    9.164    1.559   -0.426   -0.080   -2.248
X1==    6.116    1.824    0.618    0.359    1.824    2.398   -0.413    0.100   -0.576   -0.469   -0.588    6.800    2.424    0.805    2.674    0.415    0.819    3.060   -0.543    5.868    5.189   -1.403    0.038    2.469   -0.469    0.918    1.137    1.397    5.022    0.618    0.165    3.261
X2==    7.433    0.371   -0.271    1.163    1.714   -0.820    1.391   -0.919   -0.143   -1.020    0.307    5.857    3.474    3.490    3.950    1.889   -1.333    3.524   -1.225    1.889    6.054   -1.220    2.918    2.461   -0.034    3.474   -0.946    6.558    0.310   -0.690   -0.485   -0.690
CD1=       19       10        5        3       10        9        2        4        3        2        1       13        5        2       12        5        4       11        2       16       12        0        2        4        2        3        5        4        7        2        2        5
CD2=       23        6        2        6        9        1        6        1        2        0        2       15        6        8       14        5        1        7        1        5        7        0        5        6        1        6        0        7        1        0        1        0
GCTCAGCTGTTGAAAAAAACACCCCGTAAATCCGGGAAACACTATTATATCAACCTGTTCTTTTATCGCTTTTTCCAGATATTCTTTTATTTTATCCACTAAAATCTTTGGTTTATCTATCCTTTTCCATTCATTTTTCTTCCATTCTACTGAAGCTACCTTCATTCCCTCCCCTCCTTAATCAAGACATAATAGAGAGAATAAGCCAGATACCCACATCCGGAAGCAAACCCGACTCCGGTCTTAGCTTCTCCTGAATCTTTATCAAAACTCTCCGCAAGAAGACCATAGTCCATATTCGCTTCTTTTAACCATTTCAGTGCCGCATTTGATAATAATGGATTTAGAATACTCCCGCATAGCCCCAGCCCTGAAGGGGTATTAGGATGGTGATCACAGGCCAATTCATTTATCCTGGCATTTTTAAAGTAATAAGGGTATTGAGAAGAATAATAATAATCTATAGTATTTTTAAATATGGGATCATCTTTATTTACAAATCTATAAAAACAAAGAGTGCCTAAACTCCCGGGAGGGTCATTATATAATCTGAAATTTTCCTTCCCATCAGTAGACCATAAAAATATTTTCTTCCCTTCTATTTCCTTAACTAAATATTTATAGATCCCTTTATGGATGTTTTCTATTTTTTGATTTATAAGCTGTGCCTTTTTTATCTCCCCTTTTTTTAATAAAATATCTCTCAAATTCTGCAACCCTCGCCATAGAATAACATTATCAATAGTAACCAGGGGATAATCTGACGGGTCATCAGAAGGGAGTAAGAAAGTTTTATATAGACCGGTTCGGGGGTCATACTCTCTTTCTACCCGTTCAAATACTTCTTCCAGAGCTCTTATTAACATCTCATCAAAAAGATGGTCTTCCAGGTTATCTAAAAGAATAAAATAACTGGCTGCTTCATCCAGCTCAAAACCCGGATACAAAACGGTACCATCAATATAATAGGCATGATCCCCGGGATTTTTGCTGTGCAGAAGAATCATTTCTCTTGCCAAA
KOK=        55
KK=  510751  LL=  511770  Z=    5.97  JJ=  510691  DL=  1020
A===      111      112      113      114      121      123      124      131      132      133      134      141      143      144      211      213      214      223      224      231      233      234      243      244      313      314      323      333      334      343      413      433
B===      222      122      422      322      212      412      312      242      142      442      342      232      432      332      221      421      321      411      311      241      441      341      431      331      424      324      414      444      344      434      423      443
RRR=   30.900   19.529   -0.126    1.173    8.424   -0.387    3.475    6.590    1.741    0.511    0.633    6.137    0.534   51.344   -0.008   -3.346    0.344    1.778    0.868   -0.280   22.945    0.413   10.488    0.717   -0.236   -1.191    0.033    8.934    0.424    0.424   -0.533    3.219
X1==    6.567    4.802   -0.576    3.283    2.331    2.462    1.273    1.624    1.461    2.143   -0.605    1.714    0.142    5.101    0.567   -1.041   -0.514    0.492   -0.814   -0.541    5.723   -1.184    2.220    1.024   -0.991   -1.352    3.581    3.356   -0.880   -0.880   -0.605    2.120
X2==    4.706    4.067    0.218    0.357    3.613   -0.157    2.729    4.057    1.191    0.239   -1.046    3.581    3.772   10.065   -0.015    3.214   -0.670    3.610   -1.067    0.517    4.009   -0.349    4.724    0.700    0.239    0.881    0.009    2.662   -0.482   -0.482    0.881    1.518
CD1=       32       22        4       10       15        9        5        9        7        6        1        7        2        7       10        2        2        4        1        3       10        0        4        2        1        0        7        5        0        0        1        3
CD2=       13       14        2        3       13        2        8        7        4        1        0        8        5       14        5        7        2        9        2        3        5        1        7        3        1        2        1        3        0        0        2        2
TTCTCCAAGAACTCCCATAATAAATATAGCTAGAAGAAGGGGAGGGAAAGAAAAAATAATATCATTTATTCTCATTATAATATTATCGTAAATTCCTCCTAAAAATCCTGCCCAAATACCCATTAAAATTCCAAATGTAGCTGCTATAAGTGTTGCACTAAAACTGACACTAAGAGATATCCTGCTACCATATATAATACGTGATAAAACATCTCTTCCAAATTGGTCAGTTCCCATAAAATGCCTTGTTTTAAAGCATGGGGGCTGCAACATCTCTTCAAAATTCATCTCCAAAGGGTCGAAAGGTGTCCAAAAAATGCCCATAATTGTAATAAAACCATAAAATAAAATAATTAAAAGACCTACAAAGGCTACATGATTTTTATTTATCTTTAAGTAAAAAAGTTTCATTTTTCCCCTTCTTATTCATATCTAATTCGAGGATCTATATATACATAAAGGATATCAGTAAAAAGATTTATAAGGACAAAAAATACAGTAGTAATCAATACAATTCCTTGCAAAAGGGGGTAATCTCTCTGATATATGGCATAAAGAACCAATCTCCCCATTCCTGGTAAAGCAAAAACTTCTTCTATTACAATGGCTCCTCCCATTAAATATCCTGCATTAAAACCCAATACAGTGATTACAGGCAAAAGGGCATTTTTCAAGACATGTTTTGCCAGTATATTTTTTTCAGAAACTCCTTTAGATCTTGCAGTTCTAATATAATCCATTTGGGTAACTTCTAATATATTATATCTCGTAAATCTCATAATTACTGCTGCTAAACCTCCTCCTAAAGCCAGAGAAGGAAAAAACATCATCTTTAAATTAAGAATAGAATTTTTTGATAAAGAAATATAGGTTCCCATAGGAATCCACCCTTTAAAGGAAGAAAAAAACATCACAAATAAAATTGCTAAAAAAAATTGAGGAATAGAAAGTCCTAAAAGTCCTGCAATCCTTATAACCAAGCCCATAAATGGATTTTGTTTCCTGCTCGAGAGAATGCCA
KOK=        56
KK=  542881  LL=  543300  Z=    5.37  JJ=  542251  DL=   420
A===      111      112      113      114      121      123      124      131      132      133      134      141      143      144      211      213      214      223      224      231      233      234      243      244      313      314      323      333      334      343      413      433
B===      222      122      422      322      212      412      312      242      142      442      342      232      432      332      221      421      321      411      311      241      441      341      431      331      424      324      414      444      344      434      423      443
RRR=   18.744    0.895    0.124   35.444   -1.926    0.027    0.043   -0.090    1.279   -0.542    0.568    2.043    0.568    1.506    0.234   -0.085    6.369    3.932   -0.647    2.388    0.055    0.568    0.320    1.550   -0.451    0.424    9.393    2.192    0.288    0.205    0.059    1.517
X1==    3.747    0.836    0.864    8.672   -1.035   -0.395   -0.330   -0.627   -1.226    0.975   -0.958    0.979   -0.958    1.101    0.836    1.267    1.385    1.684    1.808    1.267    0.181   -0.768    1.232    1.279   -1.017    1.042    2.181    3.433    0.468   -0.532    0.042    2.468
X2==    5.002    1.070    0.143    4.087    1.861   -0.067   -0.132    0.143   -1.043   -0.556   -0.593    2.087   -0.593    1.368    0.280   -0.067    4.597    2.334   -0.358    1.884    0.306   -0.740    0.260    1.211    0.444    0.407    4.306    0.639    0.615   -0.385    1.407    0.615
CD1=       10        4        3       13        1        1        1        1        0        2        0        3        0        2        4        3        3        3        3        3        1        0        2        2        0        2        3        4        1        0        1        3
CD2=        7        3        1        5        4        1        1        1        0        0        0        3        0        2        2        1        6        4        1        3        1        0        1        2        1        1        5        1        1        0        2        1
GAGGCCCTCAGGGAGGAGCTATTTGTGGAAAAGAGATTTATCTGAAGAAAATATCCCAACACCCTTTATTTCGAACCCTCAGAGTAGACAAAATGGCTTTAACTATCTTACAAGAAGTTTTATTGTATTATTTAAAGGATGAAGCGGTTACTAAAATTCCCATCTGGAAGATGATTTCCTGCCCCTTAGAAAAAATTGAACTACGCAGCCAAAATATCTGTCAAGAATTAAAAGAAGAAGGTATCCCAGCATTTACTAAAGAAGGGCAAACTGCTATTGGGGGAGGTTCTTTGCCCGGACAAACTTTACCCACAAAATTGATAATCATCAAACCCCCTTGTCCAGTAGAAATTTTTTCTAAAGAATTGCGATTATCCCACCCTCCTCTTCTGGGAAGAAAAGAAAAAGAATATTTTGTTT
KOK=        57
KK=  597181  LL=  598080  Z=    4.89  JJ=  597151  DL=   900
A===      111      112      113      114      121      123      124      131      132      133      134      141      143      144      211      213      214      223      224      231      233      234      243      244      313      314      323      333      334      343      413      433
B===      222      122      422      322      212      412      312      242      142      442      342      232      432      332      221      421      321      411      311      241      441      341      431      331      424      324      414      444      344      434      423      443
RRR=   47.695   -1.254   -0.140   14.043    3.632    0.015   -0.909   -0.028   -0.681   -0.517   -0.104    3.608    0.387    1.998    4.539    0.142    3.848    6.305    1.799    0.101    0.065    0.065    1.549   16.415   -0.072   38.676    6.358    0.849    1.279   -0.265   -0.594    0.158
X1==    7.139    2.341   -0.284    3.450    1.909    0.213    1.960    0.361   -1.025   -1.082   -0.193    1.553    0.719    3.338    1.046    0.213    1.960    3.035    1.155    1.452   -0.236   -0.279    2.345    3.105   -0.151    8.017    1.550    2.447    3.423    0.423   -1.105    0.423
X2==    6.681   -0.536    0.492    4.071    1.902    0.070   -0.464   -0.079    0.664    0.477    0.538    2.324    0.538    0.598    4.340    0.664    1.964    2.077    1.557    0.070   -0.276   -0.234    0.661    5.286    0.477    4.825    4.103    0.347    0.374   -0.626    0.538    0.374
CD1=       21       11        2        8       10        3        6        3        1        0        1        5        2        5        8        3        6        8        5        5        1        1        4        5        1       10        3        3        4        1        0        1
CD2=       24        5        4       10       11        3        2        3        4        2        2        7        2        2       17        4        6        6        5        3        1        1        2        7        2        7        6        1        1        0        2        1
TTACTTCTCTTGCAGAGAGGTTTTTTCTAAGTCTATATTCACAATTATTTCTTTCCTGTTCGATCTGTTTTTTAATTTCAGCTCCTTTGGAGGAAAGAGATAGAATAGAAGATCTCCTGTCTTCGGGATTCTCTGTTCTTAATAAATATCCTTTTTTGACTAAGCTATCTATTATTCTACTTCCCCTGGAAACAGACAAACCCATTTTTTCAGATAAAACATTACAGGTTATTCTTTCTGTTGTCTCAATTTCCAGAACCGCTTTGTATTCTGCCAAAGAAACATTGCATAGGGTTCGAATTTGCTTTTCGTCTTCCATGCAGCCTTTCTTCAATTCAATTATCAGGTCTACTAAATTCTTTTCCATCTTATGATCAACCTCTGTGCCGTTGGCAATATTTGCTATTAGCAAGTATAAAGGATAAAAAATTATTTGTCAAGCTTTTTTTAACAGCTTTTTTTAAAAAAAATTTAAATTTTTTTGAATATTTTCTGATTTTATCAAGAAATCAGATAAATAGTAATGGAAACATATATAAAAAGATGATATTATTAATGAAATCAGTATAATGCCGCAAAGAGAAATATAGATTAAATTTTATGGTATAAGCATTTACGCTGAAAAAACAAAGTAAAGAACCGGAGGTGATGGCCAGGGAGAGAACTATTAAAATGTGTGTAAAGAAAAATTAATTTTTAAATTCGAAAGTGAGGTAATTTTAATGAGAAAGTTCACCAAGAAAGCTATTAGTTTTGTACTGATTTCTTTAATATTATTCTGTTTAGTATTTATAGCAGAAGGAGCAGACAGGCATACCCCCATTGATACAGTAGCAGAAAATGGTATGGTAGCCGCTGCCCATCCTTTAGCCGCTCAGGCAGGAGTGGAAATTCTTAAAA
KOK=        58
KK=  604051  LL=  605010  Z=    5.08  JJ=  604051  DL=   960
A===      111      112      113      114      121      123      124      131      132      133      134      141      143      144      211      213      214      223      224      231      233      234      243      244      313      314      323      333      334      343      413      433
B===      222      122      422      322      212      412      312      242      142      442      342      232      432      332      221      421      321      411      311      241      441      341      431      331      424      324      414      444      344      434      423      443
RRR=   39.649    2.476    0.200    4.164    3.394    0.084   -0.089   -0.214    0.912    2.669   -0.003    3.363   -0.003    7.093   19.494   -2.522    2.083    1.458   -0.361   -2.287   -2.727    0.142   -0.156   10.230    0.202    1.404   13.621   30.952    5.238    0.343    0.713    0.510
X1==    6.179    0.623    0.158    3.423    1.377    2.007    2.127   -0.368   -1.661    2.258    0.039    1.654    0.039    3.169    3.260   -1.049    3.156    1.428   -0.501    2.007   -1.005   -0.360   -0.360    3.504    0.542    0.759    3.995    5.494    4.280    0.280   -0.682    2.280
X2==    6.417    3.971    1.271    1.216    2.465    0.042   -0.042    0.583   -0.549    1.182   -0.081    2.034   -0.081    2.238    5.979    2.404    0.660    1.021    0.721   -1.139    2.714   -0.394    0.434    2.919    0.372    1.848    3.409    5.634    1.224    1.224   -1.045    0.224
CD1=       29        9        4       13       11        6        8        3        0        4        2        9        2        8       16        1       10        4        2        6        0        1        1        7        2        3        5        6        5        1        1        3
CD2=       14       12        4        3        9        3        2        3        2        3        1        4        1        3       16        7        3        6        4        1        6        1        2        4        2        3        7        7        2        2        0        1
CCCGAGGGGAGATTAGCATCTATGATAGTGAAACAGACCAGGGGAATTTAAGGGGAATAATATTAAAAGAAAGTAAAAGTACCGGAGAGATAATGGTAATTTTTATAACCAAAGAAGAAAAGTTAAAGATAGATGAAATATTTTTAAATAATCTTATCAAAGATTTTTCTCAAATAGTTTCTGTTTATCAAAATATCAACAAAAGTTCAAAAATGGTATTATTAGGGAAAGATTTTAAGCTTTTAAAGGGAAAAACAAACATAAAGGATGCAATTGGTTCTTTTAAATTTAGAATATCACCTTCATCCTTTTTTCAGGTCAATGTTTCTCAGGCTCAGGCATTATTTGAAAAAATAGTAGAATATGCAAATTTAAGCGGAGAAGAGACAGTTATCGATTCTTATTGCGGAACGGGGGCTATCTCCATCTATCTGGCCGGTAAAGCCAAAAGAGTTTATGGTTTAGAATTAGAAAAAGAAGCAGTCAGGGATTCCTGGGAAAATTGTAAGCTTAACAACCTTTCTAATTTGAAATTTTTTACTGGTAAAGCGGAGAAATGGCTTTACGGATGGATTAAAAATCGAGAAAAAGTTCAAGTTATGGTAATAGATCCACCTCGCAAGGGATGTTCCCGGGAGATGTTAAAGGATATAATAAAAATTAAACCCGAACAAATTTTATACGTATCCTGTAATTTACCCACCCTGGCCCGAGATATCAAGTACCTTACCCAAAATGGGTATAACCTGGAAAAGATGCAACCCGTAGATATGTTTCCCCAGACGAGCCATATAGAATGCCTGGCTCATCTAAAAAGGTTTTAAAATGGAAAAAGAAAAAAACCGTAAATTCAATTTAAAAATTAAATTAAAAGATATAGACCCGGGAGCCCTGTCTATAATAAAGAGACTAAATGGTTCAGGATATGAGGCTTTAGTGGTAGGAGGGTGTATTCGCAAT
KOK=        59
KK=  613261  LL=  614340  Z=    4.96  JJ=  613171  DL=  1080
A===      111      112      113      114      121      123      124      131      132      133      134      141      143      144      211      213      214      223      224      231      233      234      243      244      313      314      323      333      334      343      413      433
B===      222      122      422      322      212      412      312      242      142      442      342      232      432      332      221      421      321      411      311      241      441      341      431      331      424      324      414      444      344      434      423      443
RRR=   50.315    6.373    8.980    5.031   -0.183   -0.312    4.243    0.314   -1.179   18.603    1.621    6.276    5.151    0.529    3.746   -1.092    0.314    3.818   -0.422    4.827   13.634    0.729    5.159   18.740   -0.000    0.226   -0.410    2.172   -1.099   -1.676    1.621    5.240
X1==    6.383    1.669    3.066    3.696    0.492   -0.235    1.477    1.277   -0.891    4.000   -1.318    4.611    2.514    4.128    0.884    1.731    0.975    1.480   -0.745    1.731    6.175   -1.196    2.175    4.871    0.000   -0.552   -0.825    2.651   -0.601   -0.601   -1.318    1.399
X2==    7.882    3.817    2.929    1.361   -0.371    1.323    2.873    0.246    1.323    4.650   -1.230    1.361    2.049    0.128    4.236   -0.631    0.323    2.580    0.567    2.788    2.208   -0.610    2.372    3.847   -0.991   -0.410    0.497    0.819    1.828    2.787   -1.230    3.746
CD1=       26       11        8       13        8        2        7        5        1        5        0       15        5       10        9        5        6        4        2        5        7        0        4       10        1        1        0        3        0        0        0        2
CD2=       22       15        9        4        5        7        7        4        7       10        0        4        4        1       16        3        3       11        4       10        7        1        5        5        1        1        4        3        3        4        0        5
TTTCTTGGGAGGAGCTCAAATAGATCCTTTTGGCAATTTAAATTCAACGGTTATAGGAAATTACTATAGTCCTAAAGTAAGATTCCCTGGGAGCGGAGGTGCAAATGATCTAGGTTCTTTATGTTGGCAAACATTGTTAATTATGAATCATTCAAAAAGAAGATTTGTAGAAAAATGTGATTTTATAACTACTCCTGGGTATTTAGATGGACCTGGTGCGCGGGAAAGAGAAGGGCTGCCAAAAGAAAGCGGTCCTTACAGAGTAATAACTGATTTGGCAATATTGGACTTTGAAGATAGAAGTAAAAGGATGAGATTGTTGGCATTATATCCTGGGGTTACGGTCGAAAAGGTTAAAGAAAATACTGGTTTTGAGCTTTTGTTAGCACCGGAAATATTAAATCTTAAGCCACCTGCTCATGAAGAATTGAAGGTTTTAAGAGAAGAAGTTGACCCGTTAGGAATGCTAACAATGAAGGTTAGTAAAGCAAAATAATTTTTTGTTTCAAGTTATACAAAGAAATAAATTTTCTACGGTGCAACATTGTATTTTAGGTTGAAAGCAAATAACACAGAAGGGGGTGAAAATGAAGAACAAACAAAGCAATCGGTTTAAGGATAATAATTAAACCAAGTATTTATCATTTTAATCCTAAGTTAATGTAATGTCTGTAAACAGTATTAAAAAAATTAAAAAAGTAGATAGGCTTTTAGAGAATTTTAAAACAAAACGGAGGCGTTATAAAATCCTTATAAGATAAAGGTTTTAGAGTTTTTTGAAAGGCACTATTACAAACCTTAAGGAGGTTAAAAATGAGTGAATTTAAATTAATTGATTTAAGCGTGCCAATCGAACATGATTCTTCATCTGAACCATGGCCAGCGAAGTTTAGTTACTTAGATCATAGAACAGGTGCTAATGAGATGGGAAGTAAACTTGGAATAGCACAAGAAGATTTTGTTTTTTCCAATGGCTTGGGTTGGTCATATGAAGAGGTTACTATGATTACACATTGTGGGACCCATTTAGATGCGCCATGGCATTTTCATCCCATGGCAGAAGGAAAACTTGCGAAAACA
KOK=        60
KK=  615751  LL=  616470  Z=    5.22  JJ=  615751  DL=   720
A===      111      112      113      114      121      123      124      131      132      133      134      141      143      144      211      213      214      223      224      231      233      234      243      244      313      314      323      333      334      343      413      433
B===      222      122      422      322      212      412      312      242      142      442      342      232      432      332      221      421      321      411      311      241      441      341      431      331      424      324      414      444      344      434      423      443
RRR=    3.798   -0.346   -1.150    5.108    4.035   -0.963   -0.283    0.258    0.236   -1.652    0.397    0.787    0.429    0.038   11.429    0.782   16.026    3.784   42.105    0.149    0.031    0.202    0.202    3.770   -3.026  124.132    4.950   -0.026    0.072    0.465    0.002    0.072
X1==    2.816    1.050   -1.202    2.427    1.621    0.938   -0.142   -0.358   -0.580    1.204   -0.996    0.917    1.004   -0.223    3.334    0.938    3.936    1.925    7.512    0.179    0.015   -1.117   -1.117    3.611   -0.796   12.004    4.015    0.556    0.444   -0.556    0.004    0.444
X2==    1.349   -0.329    0.957    2.105    2.489   -1.026    1.994   -0.719   -0.406   -1.372   -0.398    0.858    0.428   -0.170    3.428    0.834    4.071    1.966    5.605    0.834    2.054   -0.181   -0.181    1.044    3.803   10.341    1.233   -0.047    0.163   -0.837    0.428    0.163
CD1=        7        5        0        5        6        3        2        1        1        2        0        3        2        1        9        3        8        5       15        2        1        0        0        6        0       13        5        1        1        0        1        1
CD2=        9        4        5        6       10        1        5        2        2        0        1        4        2        1       12        4        8        5        9        4        4        1        1        2        7       14        3        1        1        0        2        1
ATTTAGGTTCTGCTTTTCCAACTACATTTGCTCCTATAGGGAAAGTTCCCCCTGCAGCAAGTTTTGGAATATTTTTGAAAAGTATTAATCCTGCTGCTGCAGCTTATTTACTTTTAACCACAGTAGCAGCGTCTATTTCAACAGCAACAGCAACTCATATTGCTGGTACTTCTATGATATTTCGTGATGTTTACCAAAGAGTATTTAGACCAAAGGCCAAGCCAGAAGAATTGGTAGTACCATCTCGTGTTATATCTTTAATTTTTGGTATTGTATGCTTGGCATTATGTTTCTTCCCAGGTGGTCCTGTATATCTCTTTGCTTTTGGTTGTGCATGGCTTGCTCCAAGTGCAGTAATTGTTATATTGGGAATGTACTGGAAGAAAATTACTACTGCAGGGGCATTTGTAGGAGGATTGGGTGGAATTATATTCTTGAGTGTTTGGACAATTCTTGATCTTACTAAGCTTTACCCGATGACTGCAAAATTTGGCCATATGGTACTTCCTGGAGTTGTAATCACCTTTTTATTAACGGTTATTGTTAGTCTCTTTACTAAGTCTAAATATTTTGGAAAATCCGAAGGGACAGAAAAAATAAAGTTAACTGATACAGATATCAAAGTTTTAGGCTACATAAGAAAAGGTTATACTCAAATGGCTGAAATTACTGATATGTTAGATGCTGATTCTTCAGTAAGTAGCAAGATTATAGAGAAAT
KOK=        61
KK=  619081  LL=  619980  Z=    5.55  JJ=  618811  DL=   900
A===      111      112      113      114      121      123      124      131      132      133      134      141      143      144      211      213      214      223      224      231      233      234      243      244      313      314      323      333      334      343      413      433
B===      222      122      422      322      212      412      312      242      142      442      342      232      432      332      221      421      321      411      311      241      441      341      431      331      424      324      414      444      344      434      423      443
RRR=   58.860   13.860   -0.386    1.139   -0.478    6.413    0.438    0.190    0.140   -0.415    0.076   14.367   -0.714    2.897   -9.454   -0.132   -0.237   27.475    2.694   -0.444    9.184    0.000    3.969   -1.111   -0.715   -2.132   27.999    6.212    0.243   -0.226   -2.500   -0.226
X1==    6.014    4.369    0.528    0.580    1.390    1.887   -1.070   -0.148    0.092   -0.097   -0.067    4.697    2.844    4.887    3.518   -0.506    0.144    9.719    0.783   -1.703    3.032   -1.176    3.970   -1.159   -1.053    1.874    5.568    2.453    0.469    0.469   -1.038    0.469
X2==    9.788    3.172   -0.731    1.963   -0.344    3.399   -0.410   -1.286    1.516    4.279   -1.138    3.059   -0.251    0.593   -2.687    0.261   -1.647    2.827    3.443    0.261    3.029   -0.000    1.000    0.959    0.679   -1.138    5.029    2.532    0.518   -0.482    2.409   -0.482
CD1=       17       16        3        3        9        6        1        2        3        1        1        9        4        6       14        2        3       22        5        0        5        0        6        0        0        3        8        3        1        1        0        1
CD2=       37       15        2        7        6        8        2        1        5        6        0        9        1        2        0        3        0        6        7        3        4        1        2        2        2        0        6        3        1        0        4        0
ATTTTTTAAGGTTTTTGCTGAGAAGAAACAGTAAGGAAATTCTCTAAAAGTATAAACTTTAGATTGTTTCATCTTTTCTTCCTCTTCTGCTAACTTTTTACTCAGCTCACATTTTAAAGGCCTTACTTTTTCTCCCATAAAATTATTTATTGCTTTGATCTCTTCAGAAATTTTTTGTTTTTCTGCCGATGTGAGAGCCCCTCTAATTTTTTTAATTAATTCAGTTTTTTTCTCAGCCAACTCCGCAATTTGATTTTTCTCTTTTTTGGTTAAAGGCAGTTCATTAATATATCTTTCCGGATTAAATCCCAAATCTCTTATTTTATTCTTTAGGGTAGATATTTTAGCATCAGATGATTCAAAGGAAGATTTGAAATCGAGATACAAAGTGCAGGAGATAACTAAAAAATGAGGAGGCTTAACTTTGAAAAATTCTTTGATGATTTCATCGGTTACCAGGTCATATTTTGCCCCTCCTAACCCGTGGATAAAAAGGTCAGAAATAAATAGACGATTGTATAAAGTTAACAAAAGAGCTTTAGGTCTTATCTTTAATTTTTTTTCTTTGAGGATGGTTTTTAAGGAAAACAAAGATTTCAAACCGTCGTTTTCTATGAGAAATATTTTGCCATAAGAATTACTATAGAGATAATTTTTTTCTTTCTCTCTTAGAATAAAAATTTTTCCCCTTTGGTCTCCTTCTCTCCAAATCCAGAAGGGAATCTCGATAAGATTTTCCTTAATAATTAAATTGGGTGAGGGGTGTGCCCGATTTCTGATTTTAAATAACTTTCTGTATTCATCCAATTTATTATTATAAATTTTATAAAAGGTTTCAATGTTTTTAGTAATTTCTAAAAAGAAGGAGAGAAATTCATCACTGCTGCAAATTTGAGAAAA
KOK=        62
KK=  620041  LL=  621000  Z=   11.00  JJ=  619831  DL=   960
A===      111      112      113      114      121      123      124      131      132      133      134      141      143      144      211      213      214      223      224      231      233      234      243      244      313      314      323      333      334      343      413      433
B===      222      122      422      322      212      412      312      242      142      442      342      232      432      332      221      421      321      411      311      241      441      341      431      331      424      324      414      444      344      434      423      443
RRR=   30.766   35.207   -0.035    5.859   -0.005    3.852   -0.606    0.837    0.174    0.074   -0.097   20.448    0.403    4.858   -2.080   -0.012    0.296   23.435    4.026    1.283   10.389    0.376    0.178    0.569    0.661   11.543    2.002   48.852    0.000    0.000   -1.230    3.378
X1==    3.908    5.505    0.237    4.141    0.026    2.784    1.178    0.860    1.071    0.269   -0.464    6.689    1.933    2.036    1.396   -0.071   -0.574    7.477    2.380   -1.213    2.165    0.816    0.084   -1.349   -0.512    3.531    1.449    6.818    0.001    0.001   -1.263    3.001
X2==    7.872    6.395   -0.146    1.415   -0.176    1.384   -0.515    0.974    0.163    0.274    0.208    3.057    0.208    2.386   -1.490    0.163   -0.515    3.134    1.692   -1.058    4.798    0.460    2.130   -0.422   -1.291    3.269    1.381    7.165    0.126    0.126    0.973    1.126
CD1=       12       17        3        9        5        8        5        4        5        2        1       13        4        4        8        3        2       18        8        1        5        3        2        0        1        6        4        8        1        1        0        4
CD2=       26       20        3        6        5        5        2        5        3        2        2        9        2        5        2        3        2        7        5        1        7        2        4        1        0        6        3        8        1        1        3        2
GAATTCTCCCAGATTAGCTTTTTTATGATTTTGGCTGCAAAGGCGGGAAGAATCTTCTAGACACCGGGCAAAAATTTTAAAATTATTTAAGATGCCTTTATTTTCTAATTCCAGGGGCTTGAGTCTATGAATGATATCTCGAGTAAATTTATTTATCAGTGCCCCAGAAGGGTAAGAGTATTCTTCAAAGGGGAGATTTGTAGAAAGAGCAGGGGATAAAAAATTAATCCCTTCCAATCTCAAATTCCCGGTTGAAGAAAGAACGGGAAGAGAGAAGTTAAGGTCTTTACAGATATCATTATCCAGGATAATATTTAATCCCAAAGACTTATCCAGAAGAGGAGATTTTAAGAGTTCGTTTAAAAAGATGTTTTTAATCCATATCCCGGGATGAAAGAATGCCGGTTGATGGCCGGTCTGAATAATGTATTGGGGAGTGGAACAAATTTTTTCTTCAATATTGGGGTCAAATTTAGAACTAAATTTTAAAGCCCTCTGAATAACTTCTTTTCGGCAATTTTCTCTTACTTCCCTAAAAGGTTGATTAAGAATTGTAAAAGAATACTGGCCGAAAATTTTCTTATTCTCTTCCAAAAGAGAACTAATCTTATCCGCCGAGGAAGAGAAGAAAATCTGCTTATTTTGGGGAGCTTTAATATTTATTATTTTCATTTATACAACAATACCTCAATATCCTAAATATCTATTTCTTTCTTTTTGCCCCACAATCTCGCTCTCTCCAAAACTTTTTGTACGCCCCCTGGGCTGATTACTTTTTTGTTATTGTTTTCTTTTACAATGACCGAAGCAATAGTCCTGCGTCCCCAACTAGGATTTTTCTTCTTTAGTTCGATTGCCCTACAGGCATATTTTTCTGGAACTCTCCCCAGATTCTTTCGTATATGTTTTTTTGGCTCTCTTATCCCTTCCATCCCTTGTTCTAAGTAGCGAGGATACCAT
KOK=        63
KK=  326852  LL=  327721  Z=    4.51  JJ=  326612  DL=   870
A===      111      112      113      114      121      123      124      131      132      133      134      141      143      144      211      213      214      223      224      231      233      234      243      244      313      314      323      333      334      343      413      433
B===      222      122      422      322      212      412      312      242      142      442      342      232      432      332      221      421      321      411      311      241      441      341      431      331      424      324      414      444      344      434      423      443
RRR=   45.835    4.519   -1.522    0.943    0.724    2.306   -0.007    0.591    4.270    6.522    0.090   16.580    2.132   -0.057    3.570   -1.336   -1.435   15.418   -1.511    0.067    1.427    0.107    1.600    4.230    0.538    0.041   -0.116    4.154   16.950    2.762    0.234    0.500
X1==    6.907    1.946    1.142    0.337    0.312    1.455   -0.004    0.623    2.693    1.885   -1.361    3.756    2.354   -0.054    1.538    0.835    1.743    3.070   -1.458    0.216    0.825   -0.247    4.194    2.963   -0.487   -0.618   -0.120    1.313    3.221    1.221    0.125    0.221
X2==    6.636    2.322   -1.333    2.795    2.322    1.585    1.887    0.949    1.585    3.460   -0.066    4.414    0.906    1.058    2.322   -1.600   -0.823    5.023    1.036    0.311    1.730   -0.431    0.382    1.427   -1.105   -0.066    0.966    3.163    5.262    2.262    1.877    2.262
CD1=       29       11        6        5        7        5        3        5        7        4        0       12        5        2       10        4        6        6        0        3        2        1        6        5        1        1        1        2        4        2        2        1
CD2=       13        8        0        5        8        5        5        3        5        5        1        7        2        2        8        0        1       13        5        3        4        1        2        3        0        1        3        4        6        3        3        3
GAAAAAGAATCGCCGTCTGATAAAAGTGGGAGATTTAAAAAGTAGAGATGTTCAAATAAAAGATATTAAAAAAATACCCGGTGGATTTCTAGTTCAAGATAGAAACATAAAAGAGATCACTACAAAAGACCTGAAAGTAGTAACCAATAGAAAACCTAACCAGGAAGAATTAGAAGAGCTTTTATTTGCCTGGAAGGTAGCCAAACAGGTAAAATCAAATGCCATCGTTTTAACCAAAAATAAGCAGACAATAGGTGTTGGTGCCGGACAAATGAGCCGGGTAGATTCTGTAAAGATTGCTATTATGAAATCAAAAGGGCGTTCCCAGGGTTCCTATCTTGCTTCTGATGCCTTCTTCCCTTTTAGGGATGGGGTAAATGAGGCAGCTAAAGCGGGCATAACCGCCATTATTCAGCCCGGTGGATCAAAGAGAGATGAGGAAGTTATAGAAGCCGCTAACGAACATAATCTGGCTATGGTCTTTACCGGTACAAGATGTTTTAAACATTAATTTTAACCTTCCCTCTCTCTGTCATTGCGAGCTTTCGGAAGAAAGCGCGGCAATCTCCATTTCCCATATAAAAAACAATAGCTAATAACTTTTAAAAAAACTTTTCCAAAAAAGAAGGACTTTTAATATTTATATAGTATAATAATAAATAGACTTTCATTTAAATCTATAAGGAGAACTTAATGCCGGAAAAAAATGAAATAATAATTTACACTACTCCGGATGGCAAAGAAACTTTTGAAGTCAATTTAAAAAAAGACACTGTCTGGCTTTCTCAAAAGCAGATGGCAGAATTATTTGAAAAAAATACTGATACTATCGGGTTACATATAAAAAATATTTTTTCCACCAAAGAATTA
KOK=        64
KK=  337982  LL=  339151  Z=    8.49  JJ=  337952  DL=  1170
A===      111      112      113      114      121      123      124      131      132      133      134      141      143      144      211      213      214      223      224      231      233      234      243      244      313      314      323      333      334      343      413      433
B===      222      122      422      322      212      412      312      242      142      442      342      232      432      332      221      421      321      411      311      241      441      341      431      331      424      324      414      444      344      434      423      443
RRR=   17.092   -0.052    9.981    5.416    0.532    7.437   -2.882    6.555    0.137    0.873   -1.184    1.797   -3.516   28.102    0.801    1.761    1.782   11.957   13.791    9.225  102.446    0.065   -1.353   -0.222   -0.002    0.118    2.514   -0.058    0.001    1.065    0.370    0.104
X1==    3.932   -0.006    6.028    3.714   -1.447    3.174   -0.536    6.487   -0.161   -1.419   -0.941    1.233   -0.941    8.035    1.434   -1.272   -1.037    2.545   10.464    2.063   10.927   -0.521   -0.521   -0.047    0.004   -0.301    0.562    0.182   -0.013   -1.009   -0.941   -1.009
X2==    4.348    7.964    1.656    1.458   -0.367    2.343    5.375    1.010   -0.851   -0.615    1.259    1.458    3.738    3.498    0.558   -1.384   -1.719    4.697    1.318    4.472    9.375   -0.125    2.599    4.719   -0.615   -0.394    4.472   -0.319   -0.103   -1.056   -0.394   -0.103
CD1=       25        8       18       15        4        9        3       19        3        0        1        9        1       17       12        1        2        6       20        7       14        1        1        2        2        2        2        1        1        0        1        0
CD2=       11       22        5        4        4        8       12        4        2        1        3        4        6        5        6        1        0       16        7       12       18        2        6        8        1        1       10        1        1        0        1        1
AGAGGAACATCCATTAAAACAAGGATTGAAACTTCCTCCTCATCAAATAATATTATTTTGCCTTTTAGGGTTGAAGAGGAACATCCATTAAAACAAGGATTGAAACAAGGAGAGAAAGCAATGAAAAAAAGAATAGTGAAAATTTGAAGAGGAACATCCATTAAAACAAGGATTGAAACTATCAATTAAATGAAAGACAAGAAAAGGTATTCTCGTTGAAGAGGAACATCCATTAAAACAAGGATTGAAACAAGACCTTCCTTTCGAGTCCATTCTCCACCTGCTCCTGTTGAAGAGGAACATCCATTAAAACAAGGATTGAAACTTAATATTATTAATATTAGTATTGGAGGATTCTGGGTTGAAGAGGAACATCCATTAAAACAAGGATTGAAACCATCCTTGACAATCGCTTTTTGTGCATATTCCTTTATGTTGAAGAGGAACATCCATTAAAACAAGGATTGAAACTTTAAAGAGCGAGGCGATTTGGCAGCACAGGCAGAGTTGAAGAGGAACATCCATTAAAACAAGGATTGAAACATTTCTATTTGAATACTTTCGCTTTCCAGGTTGTGTTGAAGAGGAACATCCATTAAAACAAGGATTGAAACATTGCAATAGTAAAGTCTCCCCAAGAATTTTCACCTGTTGAAGAGGAACATCCATTAAAACAAGGATTGAAACAGGCTCTAAAGGTTGAGGCCGAAGAACACGCAGGGGGTTGAAGAGGAACATCCATTAAAACAAGGATTGAAACCTATCACTGTAACAGGAGCAGCTTTGGGAGATTTTGGTTGAAGAGGAACATCCATTAAAACAAGGATTGAAACAGAGTGCTTTGATTAACGTATTAACCCATCAGAGTTGAAGAGGAACATCCATTAAAACAAGGATTGAAACCGGATATTCTTTTCAAGCTCATCATTATCCATAAAGTTGAAGAGGAACATCCATTAAAACAAGGATTGAAACAAATATTCTCTTGCTTCCTCAACAAATAACTTGCACCGTTGAAGAGGAACATCCATTAAAACAAGGATTGAAACATAATTCTAAATCTTTTTCTGTTATTACTTCTTGTTTGTTGAAGAGGAACATCCATTAAAACAAGGATTGAAACATTGGGCTTTCAATAAGGCTAAATTGGGATAATAGTGTTGAAGAGGA
KOK=        65
KK=  339362  LL=  340321  Z=    6.31  JJ=  339212  DL=   960
A===      111      112      113      114      121      123      124      131      132      133      134      141      143      144      211      213      214      223      224      231      233      234      243      244      313      314      323      333      334      343      413      433
B===      222      122      422      322      212      412      312      242      142      442      342      232      432      332      221      421      321      411      311      241      441      341      431      331      424      324      414      444      344      434      423      443
RRR=    0.600    2.169    5.234    2.119   -0.046   -0.339   -6.823   27.145   -0.086   -0.659   -1.009    5.375   -0.180   11.029    2.105    1.141    0.166   11.711   25.423   -1.012   58.566    0.278    1.532    3.084    0.268   -0.116    6.419    0.576    0.003    1.323   -0.437   -0.310
X1==    3.820    0.295    1.328    1.798   -0.112    1.773   -1.837    8.324    0.450   -0.269   -0.634    2.705    0.841    5.174    1.110   -1.534   -0.725    2.015    7.400   -0.212    7.142   -0.201   -1.110    0.960    1.489    0.103    3.142   -0.483    0.312    1.312   -0.634    0.312
X2==    0.157    7.352    3.940    1.178    0.409   -0.191    3.714    3.261   -0.191    2.453    1.591    1.987   -0.214    2.132    1.897   -0.744   -0.229    5.811    3.435    4.781    8.200   -1.380   -1.380    3.212    0.180   -1.117    2.043   -1.194    0.008    1.008    0.689   -0.992
CD1=       21        7        6        9        6        5        0       19        3        1        1       11        3       11        9        0        2        4       13        2        8        1        0        3        3        2        4        0        1        2        1        1
CD2=        3       19        8        3        5        3        8        7        3        5        3        4        1        3        8        2        2       18       10       12       16        0        0        5        2        0        6        0        1        2        2        0
TTGAAGAGGAACATCCATTAAAACAAGGATTGAAACATATCTTGTCACCTACTCCAAAATTAAGACCTAAAGTGTTGAAGAGGAACATCCATTAAAACAAGGATTGAAACAGTTTCCTGATAAGTGAATTGGCCTTCATATCAAGGTTGAAGAGGAACATCCATTAAAACAAGGATTGAAACTTAACACCCGTTGGAGCAGGCGGGATATTTATGGCGTTGAAGAGGAACATCCATTAAAACAAGGATTGAAACCAAAGAAGTCGGATGTTTGACTGATTAGAAATAACGTTGAAGAGGAACATCCATTAAAACAAGGATTGAAACGTGAAATATTATTCTCAATTCAAGGGTAGAAAAGGTTGAAGAGGAACATCCATTAAAACAAGGATTGAAACTTTGATTCTTGAAAAGCCTCGTGTCTGGAATACTTGTTGAAGAGGAACATCCATTAAAACAAGGATTGAAACCTAATGTATCTGGTCGGTTAGGATAGTATTCGAGTAGTTGAAGAGGAACATCCATTAAAACAAGGATTGAAACTAGATATGTTGCTAATAGCAGAGTTACAATCTATCCTGTTGAAGAGGAACATCCATTAAAACAAGGATTGAAACAGTGTTTCAGTGCCATCAGCGTCTAAGGTAATACAATTGTTGAAGAGGAACATCCATTAAAACAAGGATTGAAACGCAAGATACGTATTAGAACAGGTCAAAGAAGGTAAAAGTTGAAGAGGAACATCCATTAAAACAAGGATTGAAACTTGATAAAGATTTTGATTACAAAATGGAGGAAATTAGTTGAAGAGGAACATCCATTAAAACAAGGATTGAAACACCAATTGTTCTTCGGTATATCCGCGTGTTTTCGCTGTTGAAGAGGAACATCCATTAAAACAAGGATTGAAACACTTTTTCAAATACTCTAAATTATCCATTTTTCTTGTTGAAGAGGAACA
KOK=        66
KK=  387002  LL=  387901  Z=    5.58  JJ=  386732  DL=   900
A===      111      112      113      114      121      123      124      131      132      133      134      141      143      144      211      213      214      223      224      231      233      234      243      244      313      314      323      333      334      343      413      433
B===      222      122      422      322      212      412      312      242      142      442      342      232      432      332      221      421      321      411      311      241      441      341      431      331      424      324      414      444      344      434      423      443
RRR=   28.365   16.392    1.148    2.883   -4.409    3.195    0.655    0.024   -0.451   -1.012    1.129   12.342   -0.178    9.657   -0.627   -0.293   -0.047   14.345   -0.793   32.430    5.844   -0.639   30.643    7.264   -0.093   -2.124   -0.201    1.606   -0.887    0.215    1.129   -0.152
X1==    6.053    4.988    0.986    1.607    3.448    2.503   -0.387   -0.136   -0.229   -0.459   -1.102    1.607   -0.189    3.075   -0.788   -0.229   -0.387    3.402    1.961    6.874    2.605    0.647    5.096    3.024   -0.459   -1.102    0.265    2.236    2.414   -0.586   -1.102    0.414
X2==    4.686    3.286    1.164    1.794   -1.279    1.277   -1.690   -0.176    1.965    2.202   -1.024    7.678    0.943    3.140    0.796    1.277    0.122    4.216   -0.404    4.718    2.243   -0.987    6.013    2.402    0.202    1.927   -0.757    0.718   -0.367   -0.367   -1.024   -0.367
CD1=       22       20        5        5       16        8        2        3        3        1        0        5        1        4        5        3        2       10        6       16        5        2        7        4        1        0        2        3        3        0        0        1
CD2=       18       14        4        6        3        4        0        2        5        3        0       16        2        5        8        4        3        8        2        9        3        0        7        4        1        3        0        1        0        0        0        0
ATAAAGATAATTGAAAATAACGATGTAAAAAAATTTTGAGAAACTACTTTCTCGTTTATCATTCTGAATGATTCCTGTATAATTGCCAATAATATAATTATAGCAAATAATTCCAGTAATATTTTTTGCAAATGACTTTTGATGAATCTATACTCATTCTTTAATAGCAGTAAACCTATCTGAAAATAACACAACAAAAATTACCTCCTTTAACCTTCGATAAACTTGAGGAATATCTCTTCTAAAGAAAGATCTTTGTCTTGAGCAAAATCAATTCTTTCATTCATCTCTTGCTGACTTCCGCTGGCTATTATTTCACCCTGATTCAAAAAAATATATTTATCACAAAAAGTTTGGGCTAAGTCCAGAAGATGGGTGGAAACAAAAATGCTTTTACCTTTATCTTTATATTTTAGGAAAAGGTCTTTTAATTTCCTGATAGAACCCGGGTCTAAACCGAAAAACGGTTCATCAGCAATTAGTAAGTCAAAATCCCTAATAAAAGCACAACTAATCATAAATTTCTGCTTGGTTCCTTTGGATAATTTATCTGGAAATTTCTTTAAATGCTTTTCTAAATTTAAGTACTCAATTAAAAATTCTTTCCTTTTTTGATATTCATTTTTAGGAAGTTTGAATAACATAGCAACAAATTGAAGATGCTCTTCTAAAGTAAGATCTTCATAATAGATTGGTTGCTCTGGAATATAGGAAATATGGGAAGCAATCTCCTTTTGTTTTTTCAAGATCTGATCATTATAATAAATATCACCCTGGTCTTTTTCAATAAGTCCTAATATACTCTGCATTGTTGTAGTTTTCCCGGCACCATTTGGTCCAATCAGGCCAACAATTTCACCAGATTTAACCGTAAAAGAAATTTCATTTAATACTTTTTTT
KOK=        67
KK=  407132  LL=  408121  Z=    4.54  JJ=  406952  DL=   990
A===      111      112      113      114      121      123      124      131      132      133      134      141      143      144      211      213      214      223      224      231      233      234      243      244      313      314      323      333      334      343      413      433
B===      222      122      422      322      212      412      312      242      142      442      342      232      432      332      221      421      321      411      311      241      441      341      431      331      424      324      414      444      344      434      423      443
RRR=   15.133   20.838   -1.003    2.065    3.218    2.942    1.388    1.166    1.556   22.618    0.266    1.719   12.120   -1.594   20.838   -0.053   -0.001   -1.270    4.265    0.036   22.618    0.071    3.194    6.644    0.262    0.480   -0.484    4.852   -0.900   -0.004   -0.430    9.267
X1==    3.153    4.416    1.052    1.206    2.177    1.888   -1.429   -1.223    1.888    5.306   -0.214    0.391    4.297    2.403    4.416   -0.587   -0.014    3.639    1.426    0.403    4.154   -0.505    1.846    2.207   -0.356   -1.117    0.871    2.723    1.990   -0.008   -0.214    5.987
X2==    4.799    4.719   -0.954    1.712    1.479    1.558   -0.971   -0.954    0.824    4.262   -1.242    4.395    2.821   -0.663    4.719    0.090    0.056   -0.349    2.991    0.090    5.445   -0.141    1.730    3.011   -0.738   -0.430   -0.555    1.782   -0.452    0.548    2.008    1.548
CD1=       10       15        5        3       10        8        0        1        8       11        1        2        6        3       15        3        2       14        5        5       11        1        4        3        2        0        5        6        3        1        1        7
CD2=       22       18        1        9       10        4        2        1        3        5        0       15        5        2       18        2        4        1        8        2        6        1        3        7        0        1        0        2        0        1        4        2
TTATAAGATTTTCCCGGTTTTGAACTACTTACCAAAAAATAATTATCTTTTCTTTCTACTTTTAAATCTTTAGCAGCTTTTTCCCTTTTCCTTACTTCTTCTTCAACCAGGGCTCTCTTAGCTAAACCATCAGCCACAAAGTTATTATCTCTTCTATCCCAAATAAAATATATTTTGCCAGGAATAGTCTGACAAATCTCATTAACCTTATTAAATAAAGGAATTATCCTTTTATTCTTAACTTTATATTTTTTATTTAACTGCTTAACCACTAGTTGGCTATCACAATATATATCTATTCTCTCCGGATTTATTTTTTTTACCTCTTCTAATCCTCTAATTAAGGCTTTATATTCTGCAATATTATTGGTTCCGTAGCCAATAGCTTCACTTATTTTTTTAAATAATTCTCCATCTTTGTAAATTACTATTCCGATTGCCATATTCCCCGGATTGGGATAACAAGCACCATCTACTTTCATTAATATCTTAGACATATTTCCCAACTTCCTTATCAAAATCACTTTTTAATATTCTTTTAATTAAATTTATCACTTCTTCTGGCTGTTTGGCATAGATTAATTGTTTCTCTTCTTCGTATTTTTTAAACAAAGGGCCCAAATCAAAATTTAAAGAAATCACTTTTTTACCAATATTTAAAGCCAAAGCAATCTCCGAAATAGTCCCGGTTCTTCCGGGAAGCGCAACTACTACTTTACTGGTTAAAACATTGATGTAATTCCGGGCAAAACCTATACCGGTCAATATGGGAATGTCAATATATTCAGAAGCCCATGTAGGGTCATCGCCTGGTAAAATACCTATAGTTAATCCGCCATTTTCTTTTGCCCCTCGAGCTGATGCCTCCATGATTCCGGATGCCCTTCCTCCATTTAATAAAATCCACCCTTCCTTAGCAATTAGACCGCCTAAGCGACGAGCATCTTCATAGTCACCGGTATTTACTATTTCTCCTCCGCCCATAACTCC
KOK=        68
KK=  456362  LL=  456991  Z=    5.02  JJ=  455972  DL=   630
A===      111      112      113      114      121      123      124      131      132      133      134      141      143      144      211      213      214      223      224      231      233      234      243      244      313      314      323      333      334      343      413      433
B===      222      122      422      322      212      412      312      242      142      442      342      232      432      332      221      421      321      411      311      241      441      341      431      331      424      324      414      444      344      434      423      443
RRR=   51.316    0.997    0.133    0.466   20.463    2.100    0.653    0.133    0.065   -2.441    0.209    0.745    8.042   15.601   -0.223    1.044   -0.218    0.989    1.009    0.398    2.320   -0.431   -5.023    0.382   -0.491   -0.210    2.320    2.059    7.624   -1.144   -0.059    0.072
X1==    6.754    1.537    0.194    0.992    3.785    1.097    1.822    0.194   -0.489   -0.864   -0.199    0.347    4.356    4.831    0.413   -1.281   -0.187    0.415   -0.772   -0.489    2.200   -0.121    4.611    0.327    1.136    2.534    2.200    0.572    2.397    1.397    0.712    0.397
X2==    7.598    0.648    0.687    0.470    5.406    1.915    0.359    0.687   -0.132    2.824   -1.048    2.148    1.846    3.230   -0.541   -0.815    1.166    2.386   -1.307   -0.815    1.055    3.553   -1.089    1.168   -0.433   -0.083    1.055    3.599    3.181   -0.819   -0.083    0.181
CD1=       16        6        2        4       10        3        5        2        1        0        1        3        6        8        4        0        2        2        1        1        3        1        6        2        2        4        3        1        3        2        2        1
CD2=       15        4        3        2       12        5        2        3        2        5        0        4        3        4        2        1        3        6        0        1        3        5        0        2        1        1        3        5        4        0        1        1
TGCTGCTATATCCCTGCTGGTAGGGGGGATAGGGATTATGAACATTATGCTGGTATCGGTAACCGAGAGGACCAGAGAGATAGGAATTCGTAAGGCTTTGGGAGCAAAGAATAAAAATATTATGAGCCAGTTTCTTATCGAAGCTTTGAGTTTAAGCGGAATGGGAGGGCTGATTGGTATTTTTTTCGGTTGGTTAGGAGCCTATCTTATTGCCCAAGCGGGGAAATGGCCTTTAGTAGTTTCTCCTATCTCTGTTTTACTAGCTTTTGGTTTTGCATTAATTATCGGTCTTTTCTTCGGTCTCTACCCCGCCATGAAAGCTGCTAAGATGGATCCTGTCGACGCCCTCCGATACGAATAAAAACACACCAGGGGACGGTCCTCTGTCAGGTTTTTAACAAGCTAATGAAGATGATAAAACCTGACAGAGGACCGTCCCCTGGTGTGTTTTGCAAAAAAATAAAAAAATTTTAAATAAAAAAAAGGATTTTTAAGATACTCTATCGAATATAGAATATAACATAGAATATAGAAATGTGACCGGGAATAATCCTTGGTCACAAAAATAAAAAATATAAAAGGAGGATTTTAGAAATGAAAAGACAGTTCAAAGTATTTTCAATTTTACTG
KOK=        69
KK=  461402  LL=  462421  Z=    5.77  JJ=  461252  DL=  1020
A===      111      112      113      114      121      123      124      131      132      133      134      141      143      144      211      213      214      223      224      231      233      234      243      244      313      314      323      333      334      343      413      433
B===      222      122      422      322      212      412      312      242      142      442      342      232      432      332      221      421      321      411      311      241      441      341      431      331      424      324      414      444      344      434      423      443
RRR=   39.579   11.643    0.032    6.218    5.534    1.025    1.752   -0.120    1.462    3.550    0.130    4.700    0.130    1.023    4.221   -0.504   -0.143    3.890    0.375   -0.184   51.622    0.195    1.256   -2.387    3.550    7.769    1.057    5.325   -0.311    0.035    3.918    3.682
X1==    5.540    4.559    0.262    2.567    1.653    1.447    2.475   -0.993    0.829    2.686    0.429    2.567    0.429    1.510    1.653    1.447   -1.333    0.768   -0.833    0.210    8.171   -0.427    3.642    2.162    2.686    2.906    0.764    1.496    0.346    0.346    2.081    3.346
X2==    7.144    2.554    0.121    2.423    3.349    0.708    0.708    0.121    1.765    1.322    0.303    1.831    0.303    0.678    2.554   -0.348    0.108    5.063   -0.450   -0.877    6.318   -0.457    0.345   -1.104    1.322    2.673    1.384    3.560   -0.900    0.100    1.883    1.100
CD1=       19       17        3        8       10        5        8        1        4        4        2        8        2        4       10        5        1        4        2        3       10        1        6        5        4        5        2        2        1        1        4        4
CD2=       25       13        4        7       15        5        4        4        7        4        2        6        2        2       13        3        3       13        2        2       11        1        2        0        4        5        4        5        0        1        4        2
AAATATTGAAGTAAAATTTTAAAAAAAGAACAGGAGACGATTCTCTGTTCCCCTTTAGAATTTTAAATTTTAGACTAAAAAGGAGTAGAGGACTGTTCCCTGTTTCACTGGAAAAACCTTAATGTTTTCAAAATGGAAAGAAAAAGCAAAAAAACTTAAGCAAGAAATTTATGCTCTATATCTTGCTTATAAAGATCCGAGAGTGTCATGGTATGCTAAAATATTTATAGTGATACTCGTAGGATATGCAATAAGTCCTATAGACTTAATACCCGATTTTATACCTATAATTGGCTATTTGGATGATTTAATTCTCTTGCCCTTAGGGATTGTTTTAGCTATAAAGATGATACCAAGGGAAGTAATGGAAGAATGTCGGAAGGAGTCTACAAAAGGCATAAAGGATAAAAAAATTGCAGTAATTGGCTTAATCATTATAATTAGTATTTGGGTAGTATTGTTATATTTAATATTCACTAAGGTAATTTTTTATAAAATTAAATCCTATTAAAATGGTAAAGAGAACCGTCCCCTGTTTCAGGTGATCAGGTGATGGAAATTATGGAAGACATACACGAATTAATTAGAAAAAATAATCAAATAAAAAAGTTTTGCCTGTATGGGTTTTTAAAAAACCTTAAGTTTTTTGAACCCTACTTATATATTTATCTCATACAGGTGGTGCACCTTAACTTGTTTCAGATAGGAACTTTATTTTCTATTAGAGGGATAATTATCTACCTATTTGAAGTGCCCTCCGGGATATTTGCCGACCAATACGGAAAAAAGACAGAACTGATGATCTGTTTTATCTTTTATATTGCGTCTTTCTTCTTCTTTTCCCTGGGAGGAAGTTATGCAGTTGTAGCTATAGCTATGGTCTTTTTTGGGCTGGGAGAGGCCTTTAGGTCAGGCACGCATAAGGCCATGATTTACTCCTATTTAGAACAGAAGGGCTGGTTTGAACATAAGACTTTTGTCTATGGTCGTACCCGCTCTTTTTCCTTAATCGGGTCATCC
KOK=        70
KK=  479912  LL=  480901  Z=    6.68  JJ=  479732  DL=   990
A===      111      112      113      114      121      123      124      131      132      133      134      141      143      144      211      213      214      223      224      231      233      234      243      244      313      314      323      333      334      343      413      433
B===      222      122      422      322      212      412      312      242      142      442      342      232      432      332      221      421      321      411      311      241      441      341      431      331      424      324      414      444      344      434      423      443
RRR=   20.120    3.163    2.669    2.243    4.050    6.933    3.477    0.167    3.464   11.653    0.968    5.447    5.894    1.230   -2.792    0.461   -1.141   56.320    2.114    1.854   13.767   -0.495   -1.359   -1.394   -0.111    9.273    5.190    2.603    5.956   -0.218    1.191   15.222
X1==    2.615    1.843    1.131    1.901    1.843    3.490    1.858   -0.197    1.744    2.211   -0.632    4.617    5.273   -1.340    1.307    2.908    0.668   10.244    0.645   -1.749    2.825    0.370    1.017   -0.875    0.767    3.797    1.559    1.857    2.756   -0.455   -1.370    2.756
X2==    7.695    1.716    2.359    1.180    2.198    1.986    1.871   -0.846    1.986    5.269   -1.532    1.180    1.118   -0.918   -2.136    0.158   -1.707    5.498    3.275   -1.060    4.874   -1.337   -1.337    1.594   -0.145    2.442    3.328    1.402    2.161    0.480   -0.869    5.523
CD1=        7        7        4        5        7        9        6        2        6        5        1        9        9        0        6        8        4       24        5        0        7        3        4        1        3        7        5        4        5        1        0        5
CD2=       24        8        8        6        9        6        6        2        6       10        0        6        4        1        0        3        0       10        7        1        8        0        0        4        2        6        6        3        4        2        1        8
CAAAGCCAGGCGGGATTTTTCTCCTCCGGAGAGAACACTAATCGGTTTATAAACAGCATCACCGGAGAAGAGGAAAGCTCCCAACAAATTTCTCCTTTCTCCGGTAGTCATAGAACTTGGTTCAGCAGATATTTCCTCCCAGATAGAATTATTATAGTTGAGATTTTCAGAGCTTTCCTGAGAGAAGAAAGCCAGATTTACTTTATGCCCTAAATCTACTGTGCCGGCAGTCGGTCTTTCTCTTTTGCTGATTAATCGGGAAAGGGTAGATTTGCCTGCCCCGTTTACCCCCACCAGAGCTACTCTTTCGCCCCGGTGTAAGGTAAAATTTAGTCCGTTGAATACGGCAATTTCTTCATATTTTTTGGCAAGGTTCTCTACACTTACCACTTTATCCCCGCTTCGGGGACATTTGGGAAAATAGATGGCTGCTTTTTTCGGCGCTTTATCAATTTTTACTATTTGAATTTTTTCCAGCATCTTTATTCTGCTTTGCACCTGGGCTGCCTTAGTGTTTTTGTAACGAAATCTTTCGATGAAGGCTTCAGTCTTAGCTATCTTTTCCTGTTGGTTTTTGGCTTCTTTTTGTAATAGTTCATGTCGTTTTTCTTTTTCCTTTAGATAGTAGGAAAAATTACCCTCATAGATGGTTAATTTCTGATGGGCCAATTCTGCAATCTGGGTCATAAGTTTATCCATAAAGTACCGGTCATGAGAAATAACCATTATAGTTCCGGAAAAATTTAGGAGCCAACTTTCCAACCACTCCAAACTTTCTGTATCCAGATGGTTGGTGGGTTCATCAAGCAAAATTATATCCGGTGAAGAAAGCAGTATGGAAGCCAGTATTATGCGCATCTTCCATCCGCCGGAGAATTCGGTACATTGCCGGGTGAAATCTTTTTCCCGGAAGCCTAAACCTTTGAGAACTTTATGAGCCTGGGTAGAGAAAGTATAACCACCCCGGTGCTCAAAGAGGTTGGTGATACT
KOK=        71
KK=  484412  LL=  484951  Z=    6.98  JJ=  484172  DL=   540
A===      111      112      113      114      121      123      124      131      132      133      134      141      143      144      211      213      214      223      224      231      233      234      243      244      313      314      323      333      334      343      413      433
B===      222      122      422      322      212      412      312      242      142      442      342      232      432      332      221      421      321      411      311      241      441      341      431      331      424      324      414      444      344      434      423      443
RRR=   17.639   23.574   -0.054    9.361    0.278   -0.747    0.100    0.725    1.100   11.758    0.108    9.361   11.158    0.067   -2.310    0.370    1.632    4.638    0.716    1.632    3.992    0.075    0.996   -0.001   -1.122   37.290    0.334    0.019   -1.188    0.219   -1.079    0.521
X1==    4.756    4.478   -0.360    2.480    1.135   -0.260    0.329   -1.205    1.514    5.199   -0.984    2.480    3.016    0.724   -1.540   -0.260   -1.273    0.771   -1.211   -1.146    3.274    0.108   -0.892    0.869   -0.801    8.016    0.274   -0.449   -0.553    1.447    1.016    3.447
X2==    3.708    5.264    0.150    3.775    0.245    2.877    0.305   -0.602    0.727    2.261   -0.110    3.775    3.700    0.093    1.500   -1.424   -1.282    6.017   -0.592   -1.424    1.219    0.698   -1.116   -0.001    1.401    4.652    1.219   -0.043    2.151    0.151   -1.062    0.151
CD1=       10        9        1        5        4        1        2        0        3        6        0        5        4        2        0        1        0        2        0        0        4        1        0        2        0        9        1        0        0        2        2        4
CD2=        8       11        2        6        3        6        2        1        3        4        1        6        5        1        5        0        0       11        1        0        3        2        0        1        3        6        3        1        3        1        0        1
TTTACCCAGTTTCATATAGCCTGTCTTTCGGGTAATAATGGTCAGGGTAAATCTGCTCTTCTGGATGCTTTAACCTGGGCGGTGTGGGGAGAAGGAAGAAAAGCCAGCCAGGAGAAAAAGGCTGATAACAGTCTTCTGCGGATAGGCCAGAAAGATATGCAGGTGGAATTTGTGTTTGACCTGGAAGGGGACAGATACCGCATTATTAGAACTTTTTCTCTGGTTAAAAAGAGTTCCCGCCCAAGTTTAGAATTTCAGGTTTTTAATCAAGAAAATAATGAGTATATTTCTCTCACCTCTCCTTCTATTCGAAAAACTCAGGAAAAAATTACCAAAACTTTAAGGATAGATTATCAGACCTTCATTAATTCCGCTTTCATCCTTCAGGGACGGATAGATGAATTTAGCCGAAAGAGCGCCCGGGAAAGAAAGGAAATTTTATCCGAGATTTTAGGTCTTTCCCGTTATGATGAACTGGCTAATCTGGCCAAGTCTCATCTTAGAAAAATTAATAATATTATTATGACCAAAGAAAGCAGG
KOK=        72
KK=  486212  LL=  487351  Z=    5.03  JJ=  486152  DL=  1140
A===      111      112      113      114      121      123      124      131      132      133      134      141      143      144      211      213      214      223      224      231      233      234      243      244      313      314      323      333      334      343      413      433
B===      222      122      422      322      212      412      312      242      142      442      342      232      432      332      221      421      321      411      311      241      441      341      431      331      424      324      414      444      344      434      423      443
RRR=   19.647   20.745    0.097   14.486    0.176   18.833   -0.137    0.547    0.804    4.974   -0.370    3.162    4.080    0.001    4.927   -0.664   -0.137   25.064    0.463   -1.561   12.107    0.966    0.728   -0.660    0.139   28.988    0.471   10.531    0.817    0.179    1.578   -3.751
X1==    6.319    4.418   -0.121    4.335    0.101    4.177   -1.022   -0.684    3.537    3.530   -1.393    0.785    2.236   -0.071    1.278   -0.944   -1.022    3.712    2.235   -0.944    4.092   -1.221    1.258    2.334    0.758    5.864    0.092    2.567    1.296   -0.704    1.510    3.296
X2==    3.109    4.695   -0.801    3.342    1.753    4.508    0.134   -0.801    0.227    1.409    0.266    4.029    1.825   -0.019    3.855    0.703    0.134    6.753    0.207    1.654    2.959   -0.791    0.578   -0.283    0.184    4.943    5.113    4.102    0.631   -0.254    1.045   -1.138
CD1=       27       18        3       15        7        9        2        2        8        5        0        7        5        3       10        1        2        7        7        1        5        0        3        6        2       10        1        3        2        0        4        4
CD2=       11       17        2        7       10       14        3        2        5        5        2        8        4        1       15        6        3       22        4        8        9        1        3        1        3        8       13        8        2        1        3        0
AAAGGAGAATTAAAAGAACTTCCTTTCCTGAAAGAAAAATTAGTTCAAGAGGAACAGGTATTAAATTCCGAGCAGACCCTTAAAGATAATATTTTAGAGGAAAGGGGAGGGTATCAGAGCAAATTCGACCAGTGCCTTAAATTGGAAAAAGAGAAGAAAGAGATAGGTAAAGAATTAGAAAAAAGCAAGAAAGAGCAGAATATCTATGAGAAGCTGATTGTGGCTTTCGGGAAAAACGGAATTCAGGCATTGATTATCGAAAATGTCTTACCGGAAATAGAGGAAGAAGCTAATGACCTTTTAGCTAAGTTGACTAATAATAGCACCCAGATTTCTATCGAGTCTCTCCGTGATTTAAAGAGCGGAAGAATGAAAGAGACTCTGGATATCAAGATAAGTGATGAATTGGGAATCCGGGACTATGAGCTGTATAGCGGGGGAGAAGCCTTTAGAATTGATTTTTCTTTAAGGATTGCCCTATCTAAGTTACTGACCAGAAGGGCAGGGACTAAATTACGGACTCTGGTTATGGATGAGGGATTTGGTACTCAGGATGAAGAAGGTATAGATAACCTGGTACAGGCCATCCAATCTATAAGTGATGATTTTGATAAAATATTAGTCATCACTCACCTGGAATCTCTAAAAGATGCCTTTCCGGTAAGAATCGAGGTAACCAAGCTTCCCGAAATTGGTTCCCTATTCAAGATTGTAAAAAATTAAAAAAATTATGATATTTAAGCAGAAACAACCGTCTGCGTATTCTCCAAAATCTCAAGTATTTCCTGGGCGGTGCAGCCCTGTATTAATCAAGGAAAGGATAATAAAAATAATTATGAAGACACTTTATATTTTTGATATGGGGGGCGTCTTGTGTTGTGACTTTAATGACATTCCCATTATAAGCGATTATCTTGAAATTACTGAAGAAAATTTTTTCATTTATGCTGGTGAAAATTTTAGAAAACTTCTTGATGGAAAAATTAATAGTAATGAATTTTGGGTAAGATTTTCTTTAAGATATGGTAAGAAAGTGAAAGAAGAATTATTTGGTAAATTTTTTAACCCGGGAATAATCCAGGGAACAAAGGATATAATAAAACAGCTTAAAAGCAATTCAAGAGTTGTTTGTGGCACTAA
KOK=        73
KK=  490652  LL=  491611  Z=    5.06  JJ=  490592  DL=   960
A===      111      112      113      114      121      123      124      131      132      133      134      141      143      144      211      213      214      223      224      231      233      234      243      244      313      314      323      333      334      343      413      433
B===      222      122      422      322      212      412      312      242      142      442      342      232      432      332      221      421      321      411      311      241      441      341      431      331      424      324      414      444      344      434      423      443
RRR=   46.642    5.169   -0.133    5.659    2.844    3.120   -2.590   -0.289    0.233    2.294   -0.334   10.589    9.740   -0.111    7.417    4.351    1.275    1.285    0.289    0.282    7.140    0.376   19.530    4.715   -0.053    6.071    0.179    3.211    3.305    0.326   -0.042   -0.623
X1==    7.812    1.727   -0.094    2.604    1.352    2.880   -1.100    0.400    0.215    2.090    0.311    2.604    2.688   -0.240    2.478    1.814   -1.100    1.675    1.010   -0.317    2.474   -0.324    4.806    1.838   -0.025    1.104    0.193    2.011    2.219    0.219    0.311    1.219
X2==    5.970    2.992    1.405    2.173    2.104    1.083    2.354   -0.722    1.083    1.098   -1.073    4.067    3.623    0.462    2.992    2.398   -1.159    0.767    0.287   -0.889    2.886   -1.159    4.064    2.566    2.098    5.501    0.929    1.597    1.489    1.489   -0.134   -0.511
CD1=       31       12        4        8       11        9        1        5        4        5        2        8        5        1       14        7        1        6        4        3        5        1        7        3        2        3        2        3        3        1        2        2
CD2=       17       12        4        6       10        4        7        1        4        2        0        9        5        2       12        6        1        4        4        1        4        0        6        5        3        7        2        2        2        2        1        0
AATAGCTCTTTTTAAATCACTACAATAAACTGCATCTACTGGTACTTTTTTTAAGCGATATGCTAATCTCTCTGCTTGCCATATACCTTTTTTAGTCAAATCTACATCCTGAAAACCAGAAAATTTTTTCTGGACATTACTGTAGCTTTCTCCGTGACGAATTAAAAATAATTTTATTGCCATTTCTATAAATACTCTCCCTTTCTTAGCACCCTGGTAGGATTTATACATAAATAAGATTAAAAAAGCCATCTAATTAGAATTGTTTTCAAATTAAAATAAAAAATATCACCCTCTTTCTCCACGAAGAGGTGATTTTATATTTATAAACAGGCAGGTCTCCTGGCTCAGGGGTCAACCTAATTGCTGTGCCTTCCCATCTAACGCTAAAGTAGAAATTATTTAACAGTGGCCCTTACAGCTTTCGTCTCCCATTACAGTAGCGGGACTGCGGTGGATTTTCACCACTCTTCCCTTAAACTGTTTATATTTAAGTATTTAGTTTATTCTAAAAAAATTATAGCTCAAAAAAATAAAAAATACAATCTTTTGAATTCTTCTAATACAGATTTATCTGTATTAGAAGAATTACAAAAAGGATTTTCCATTTATTTTTTATGTTACGAGAAGATTGTATTAGTTAACCCAACAAATTTTCGGCTGAAGAAATAAATCATTTTAGGTATTTAGAAAGGAAAGATTATTTTCGCTGCATCGAAAATAAATTTAGCACCAAAAAATAAGAGAAAAACTCCGCATATTGCAAATAAAATCTGCTGGAGTCTTTTGCCAAAAAACTGCCCTCCTTTAAAAGATAGAGCAGAAAGAAAGTATAACCATAAAAAATCACATGACCAATGGGCAATCATAAAGATAGTAAAACCGAGCAATCCAAAAGTATAAGAGCGGAAAATAAGAATAGAACCGATGGTTGCCATCCAGACCAGAAAATAAGGATTA
KOK=        74
KK=  522482  LL=  523081  Z=    5.57  JJ=  522212  DL=   600
A===      111      112      113      114      121      123      124      131      132      133      134      141      143      144      211      213      214      223      224      231      233      234      243      244      313      314      323      333      334      343      413      433
B===      222      122      422      322      212      412      312      242      142      442      342      232      432      332      221      421      321      411      311      241      441      341      431      331      424      324      414      444      344      434      423      443
RRR=   33.626    1.053   -1.295   -0.092   -0.794    7.338    1.713   -1.295   10.079   -1.553   -0.130   35.213    0.268    5.231    1.382   -0.314   -0.378   20.711   -0.092   -0.521    3.591   -0.346    0.849    1.502   -0.027   -0.130   -0.820   -0.050   -0.137    0.090    0.069   -0.703
X1==    5.488    1.671    0.968   -0.070    0.626    3.120    1.324    0.968    2.455   -1.032   -0.652    5.753    1.348    1.597    2.194    1.124    0.482    5.165    0.072   -0.872    2.206   -0.868    2.132    1.463   -0.053   -0.652    2.206    0.359    0.604   -0.396    0.348   -0.396
X2==    6.127    0.630   -1.337    1.302   -1.268    2.352    1.293   -1.337    4.106    1.505    0.199    6.121    0.199    3.276    0.630   -0.279   -0.784    4.010   -1.276    0.598    1.628    0.398    0.398    1.027    0.505    0.199   -0.372   -0.140   -0.226   -0.226    0.199    1.774
CD1=       12        7        3        1        5        7        3        3        6        0        0        7        2        2        8        4        2       12        2        1        4        0        3        2        1        0        4        1        1        0        1        0
CD2=       21        6        0        5        2        4        4        0        6        2        1       13        1        5        6        1        1        5        0        2        2        1        1        2        1        1        0        0        0        0        1        2
ATAACTTCATCTGAACCATTAGTGGGCAAAATATTCTCTCTATTTACTCCTACATGCTCTGCTAAAACTTGACATAGTTGGGAATACCCTCCTCCTGAAGGATAAAGATTAATGTCCTTTAATTCTGTAGACAACTCTTTTAGTAGCATGGCAGGCAGAGGATATTTAAAATAGGAATGACTTAAAAATATTTTTTCTTTTTTAAAAGGTTTTATCTTCTCTTTGTTTTTCATCTTTTTGTTCTAATTATTTTCTCCTCTTTTTATCATTTTATCCTTTAAGATATTTAGAGATTAGCTCTTTCCATTCTTTATCGAAAACTCCTCTTAAAGAATCTTTTTCTCTTTCGGTCATAAAAGAAGCTTCGATAGAATTAAAACTAATCTTTCTAATCTCCTCTAAACTAAATCCAAACTTTTTAATTAAAATTAAATATTCTTTAGTAATCGAAGTATCAAACATAGTAGGGTCATCAGAATTGATAGTTACCATTAACCCTTCTTTAAAATAATTTCTAACTGGATGTTCTGCAAATTTTTTACATGCCCGCGTCTTGATATTACTTACTACACACACCTCTAAAGGTATCTGTCTTTCTTT
KOK=        75
KK=  523472  LL=  524431  Z=    5.19  JJ=  523412  DL=   960
A===      111      112      113      114      121      123      124      131      132      133      134      141      143      144      211      213      214      223      224      231      233      234      243      244      313      314      323      333      334      343      413      433
B===      222      122      422      322      212      412      312      242      142      442      342      232      432      332      221      421      321      411      311      241      441      341      431      331      424      324      414      444      344      434      423      443
RRR=   35.550    6.603    1.037    8.134    0.468    0.061    0.109    0.664    2.035    0.153    1.460   13.667   -0.293    5.230    0.808    0.347    0.109   27.633    3.336    0.108    5.442   -0.317    1.658    6.362   -0.394    9.519   10.254    1.970    0.423    0.066    1.162   -0.113
X1==    5.677    2.983    1.995    2.048    0.767   -0.176    0.308   -1.057    0.933    0.214   -1.147    2.748    0.611    4.011    3.869    0.378    0.308    5.031    1.701    0.378    2.723    1.130    1.130    2.563   -0.552    5.007    3.420    3.776    0.179    0.179    0.611    0.179
X2==    6.262    2.214    0.520    3.971    0.610   -0.346    0.353   -0.628    2.181    0.713   -1.273    4.974   -0.479    1.304    0.209    0.917    0.353    5.493    1.961    0.286    1.998   -0.280    1.467    2.482    0.713    1.901    2.998    0.522    2.369    0.369    1.901   -0.631
CD1=       16       12        6        5        7        3        3        1        5        2        0        6        2        5       14        4        3       14        6        4        6        3        3        4        1        7        7        5        1        1        2        1
CD2=       25       12        4       12        8        2        4        2        6        2        0       14        1        4        7        4        4       10        6        3        3        1        3        5        2        4        4        1        3        1        4        0
TCTGAAAGTGAAATCTCGAGGAGAATAGAAAGCCTCTACATATTTCACATTTTGTTCACTCAGACTCTTTAGAACCTGGTAAGATAATTCCTCAAAATCCTCATATTCAGTAATAAAACTGTTCTTCCATAACCAAACTTTAATAAATTGAGTAAAATTAGAGTAGGTTAAATGCCTTTTAAGGTCTTTAAGATTCTTGATGGAGGAATTTTTATTTCGTTTTTGAATAAAGTTTAATAAAGTTGGTAAAGGAATTGCTCCTTCTAAGTGGAGATGGAGTTCAACTTTAGGTATTTCTCGCATAAATTGCGCTAATTTGTCCGAATGTTCTATTTCATTATTATTAAGAATTTGTATCTCTCTCCCTTTCAATCTTTCTCAAATCTGCCTCTCCCAAACCAAAATAATGCCCAATTTCATGAATAACCACTTTTCTGACCGATTCTTTTATGTCTTCTTTATTTTTACAACGAATTTCTATAGGTTTTTTAAAGATAATAATCTTATCAGGTAAAACATTCTTATACCAGATACCTCTTCTGGAATAAGGAACCCCCCGATAAAGACCTAAAAGACCATAGGGCGATCTGATCTTCATCTCCCTAAGAAGTTCTTGAGAAGGCAAATCTTCAATAACTACGGCAATATTTTCCATCCTTTCTCTGAATTTTTCAGGAAGGGTGCTTATTGCCTCAGTTACTAATTCCTCAAATTCTTCTTCGGTTACTTTCATTTTACTTTTTTAGCTTTTCTTCCAAATTTTTTATAAATTCTTTCACTTTCTGCAGGTATTGGTCCCTGTTTACTTCTCGGGAGGTCAACTCAAGTAAAGCAAGTGGAGGTTTTTGGCAGATATCTTCCATATCTGTAAATACCTTCTTAGCATCTGAACCCAAACAGGTGCAGAAAAAAGCTACATTTTTAAAATCTTCCTTATGTAAAGAAAGATAGGTCCTGATA
KOK=        76
KK=  524912  LL=  525871  Z=    4.71  JJ=  524912  DL=   960
A===      111      112      113      114      121      123      124      131      132      133      134      141      143      144      211      213      214      223      224      231      233      234      243      244      313      314      323      333      334      343      413      433
B===      222      122      422      322      212      412      312      242      142      442      342      232      432      332      221      421      321      411      311      241      441      341      431      331      424      324      414      444      344      434      423      443
RRR=   12.617   -0.238    1.272   27.819    1.051    0.041   -0.062   -1.818    0.237   -0.327   -0.111    0.689    0.040   25.532   27.723    1.604    7.478    2.421   11.262   -1.967    0.230    1.681    0.264    7.563    2.874   25.091   11.879    3.319   -0.525   -0.049    0.785    1.912
X1==    4.070    0.413    0.611    4.016    1.406   -0.289   -0.054    1.785   -0.289    0.311   -1.220    0.964    0.435    5.135    5.874    1.324    2.741    2.845    2.890    2.400    2.912   -1.335   -0.578    1.939    1.583    3.745    2.912    0.599    0.672   -0.225   -1.220    1.570
X2==    3.100   -0.576    2.082    6.927    0.748   -0.143    1.164   -1.019   -0.820   -1.053    0.091    0.715    0.091    4.972    4.719    1.212    2.728    0.851    3.897   -0.820    0.079   -1.259   -0.457    3.901    1.815    6.699    4.079    5.541   -0.782    0.218   -0.643    1.218
CD1=       11        5        4        7        7        3        2        6        3        3        0        3        2        6       16        6        6       10        7        8        8        0        1        3        5        6        8        3        2        1        0        3
CD2=       14        4        6       19        7        2        6        1        1        0        2        6        2       12       16        4        9        3       10        1        1        0        1        9        3       11        5        6        0        1        1        2
CCTTTAATGCCGGTGCAGCAATTAGAGGGCCACACATCCAGCAGGTTCCATAACCTTTTTCTGTAGCAGCCAACAATAAATTCTCCACTGCAGCAGCAACACTTTGAATCTCTACCTGGGAGCGCAAGAGCTCTGCTTGGCCCTTCTTTAACCCCTCTAACTTTAATACCTCGTCAATCATTGAATGATAAGGTTTTACCAGTACAGCAAAAACCAGGGGTGCCTTTACAAAAAAAGTAGAATAAGCCCTCATCCCCTTTACTTTAACTCCTGCTCCTTTTAATTCTTGCCAGTTACTAACTTCTTCTATTTCGTTCATAATTGCCCTTTTCATCTCTCTCAATATATCTTTATTGCTTATAGCTATAAAACGCCACATCTGTTTATTGTGAGCACTAGGGGCAAGGGTAGCTGCATAAATAATATCATAAATATCTTCTTTGGGAATTTTATCTGATCTAAATTTACGTATACTCCTTCTTTTTTTAATTGCCTCTATTAATTCCATTGTTATTACTCCTTCCATTTATAATGTCCCACTGGCATTACGTATAAGGGGATAGGTTGCGCCCGCAGAGGGTGCAATCCTGAAACCTATTCTTTTTTCAATAATTCCCTGGGCTGACCACAAGAGTTGCGAAACCTGTTCCAGAGTTAAAGAATAATCTTTAAATTCTCTTCTTGATCTCCTTCTGGCTAAGGCCTCTTCCACTGACATTTTCCCTTCTAACTGAGGTAAAGGGAGTTTAATCTCCTCTTCTGAAAAGGCATAAGCTATCAAAGGAGTTATAAAGATACTAATCATTATCAAAATAAATATTTTAGCAATTAACCAACCTCCTTAAATTGCTCTTTTTCCCAGTCATATTTTTCTACCAATTCCCCAAAACTCATCTGGCCACACTTCACCTTTTCTATATATCCCTTGCTCTGAAAGAAAAAGTTCTCTAAAGGATCTAA
KOK=        77
KK=  529442  LL=  530401  Z=    6.80  JJ=  529232  DL=   960
A===      111      112      113      114      121      123      124      131      132      133      134      141      143      144      211      213      214      223      224      231      233      234      243      244      313      314      323      333      334      343      413      433
B===      222      122      422      322      212      412      312      242      142      442      342      232      432      332      221      421      321      411      311      241      441      341      431      331      424      324      414      444      344      434      423      443
RRR=   12.222    0.021    4.535   35.892    3.015   -2.660    0.280   -0.158    0.694    0.532   -1.169    4.080   -5.035   42.082   19.845    0.321    1.584    0.146   -3.555   -0.621    4.337    1.818    0.532   21.645    0.566   12.009   46.495    0.443    0.373   -0.268    0.214   -0.268
X1==    3.343    0.046    2.771    7.485    2.975    3.668   -0.181   -1.125   -0.957   -0.495    1.009    1.198   -1.570    5.486    2.975   -0.443    3.689    0.292    3.512   -0.443    2.825   -1.485    1.238    4.486    0.703    2.944    5.986    1.584    0.320    0.320    0.364    0.320
X2==    3.656    0.448    1.637    4.795    1.013   -0.725   -1.548    0.140   -0.725   -1.074   -1.158    3.404    3.207    7.671    6.672   -0.725    0.429    0.499   -1.012    1.402    1.535   -1.224    0.430    4.825    0.806    4.080    7.767    0.280    1.164   -0.836    0.588   -0.836
CD1=       15        6       10       18       13       11        3        2        2        2        4        6        0       10       13        3       10        4        9        3        7        0        4        8        4        7       12        4        2        2        3        2
CD2=        9        4        4        9        5        1        0        2        1        0        0        7        5       11       15        1        3        3        1        4        3        0        2        8        2        6       10        1        2        0        2        0
GAGATGCGGGGAGAGCACTGGGATTCCTCCCTCAGGAAATAAATAAAATTGCCCAATTTATGCCTATATTCTCCTCACCAGGAGTAATTAAAGCTGCTCTTAAACATTTACCTGAACTGCAAAAACTTCCCTGTGACCAGGAACCCCTTAAATCACTATTCTCTTTTGCTCAGGCCATAGAAGGAAAACCTCGACATCTCTCCGTACACGCCTCCTCAATGATAATCTCAGATAGACCGCTTTCAGAAGTAGTCCCTCTGGAGGTAACTAATCAGGGAGAGATAGTCAGCCAATATGAAAAAGAATCCATCAAAGATTTAGGCTTATTGAAGATGGATATCCTGGGCTCCCGCAGCCTTACTGTAATTAAAAAGACTTTAGAAATGTTAAAAGAAAATAATACAGATATTGATCTTAATAAAATTCCTCTTGACGATAAAGCTACTTTTTTTGCCCTGCAAGAGGGCAAGACTCTGGGAGTCTTCCAGTTGGAAAGTTCAGGGATGTCCTCTCTTCTAAAGAAGGTTTCTCCTTCTTGCTTAGACGATTTAATTGCTGCCTTATCTTTATATCGACCAGGTCCCTTAGATAGTGGAATGACTGAACACTATCTTAAAAGAAAACGGGGAGAAGAAGAAATAATTTATCTACATCCCAAATTGGAACCCATTTTAAAAGACACTTTTGGAGTTATCCTTTATCAGGAACAGGTTATGCAGGTAGTTTCTGCTTTTGCCAATCTTAGCTTAGGAGAAGCCGACCTCTTTCGTCGAGCCATCAGCTCTCGTTCGCCGGTAGAAATGGAAAAACAGAGAGATAATTTCCTTAAAAAAGCCATAAATCAAGGGAATACTCAAGAAGAAGCAGAAAATATTTTTAATCTAATTTCCAAATTTGCTCACTACGGTTTTAATAAAGCACACAGTACCTCCTATGCCTTGATCTCTTTTATAACCTGTT
KOK=        78
KK=  535532  LL=  536611  Z=    4.95  JJ=  535532  DL=  1080
A===      111      112      113      114      121      123      124      131      132      133      134      141      143      144      211      213      214      223      224      231      233      234      243      244      313      314      323      333      334      343      413      433
B===      222      122      422      322      212      412      312      242      142      442      342      232      432      332      221      421      321      411      311      241      441      341      431      331      424      324      414      444      344      434      423      443
RRR=   14.557    4.154   -0.504   17.378   -0.568   -0.378    5.022    0.079    1.365    7.998    1.053    2.659   -1.652    0.858   20.347    1.468   14.262    4.643    2.015   -0.036    6.260   -0.033    0.285   24.047   -0.600    5.871   35.018    4.032    2.189    0.867   -0.439    0.050
X1==    3.019    2.122    0.634    4.244   -0.453   -0.478    1.940   -0.063    0.732    3.688   -1.085    1.087    1.703    2.093    6.758   -1.083    2.625    1.722    0.659    0.127    4.975   -0.450    0.356    4.373   -0.413    6.350    4.975    1.853    1.160   -0.840   -0.156   -0.840
X2==    4.822    1.957   -0.795    4.094    1.255    0.791    2.589   -1.261    1.864    2.169   -0.970    2.447   -0.970    0.410    3.011   -1.356    5.433    2.696    3.058   -0.283    1.258    0.073    0.801    5.498    1.453    0.925    7.039    2.176    1.886   -1.033    2.819   -0.060
CD1=        8        8        3        7        3        2        5        2        4        6        0        3        3        3       17        1        6        7        4        3        9        1        2        6        1        8        9        3        2        0        1        0
CD2=       27       14        3       16       12        5       10        2        7        5        1       12        1        4       17        1       16        7        9        3        3        2        3       11        4        4       10        3        3        0        7        1
TCCAGTAAACGAGTTGAAGGAGTAGTCTCTACCTTTTTTTTCTTACCATTAATGGTCAACTCTATTATTAATTTAGTCATTTATATGACCTCCACCAACTTGAATACACTTCTTCTAAGGCATTGATCATTATTTCTTTGGCTACATCTTTGCGGTATTCCCTGGTCCCTCTAATATCATCAATAGGTGAAATCTTGTCTTCTACCATCTGTCCTAACTGATTAAAATCTAATTGATTAAAGTTTTTTCCTATCATTCTTTCTCTAATCTCTTTTATTTGAATAGGAGTGGGTGCTACTGAGCCCAAGCAGGCTCTTGCCTCTTTAATTGTTTTATTATCTTCAGCCATTTTAACTACCAAAGCTAAAGTAATAGTGGCAATGGCTAAAGCCCTTCTCTTACCAATTTTAATCCAGCTATCATAAGTTTTTTCATATGGCAGAGGAAGGATTACCTGAGTCAATAATTGGTCTGGTTTTATAATAGTTTGTTTAGGTCCTACAAAAAATTCTTCCGCGGGAATTAGCTCTTCTTTTTGAACAGAGAGCAATTTAAATTGAGCGTCATAAGCCATTAAAGGAGGCAAAAGGTCACCAGCTGGTGAGGCATTAACAATATTCCCTCCCACGGTCCCTCGATTTCTTATCTGGGGAGAACCAATATCAGCAGCTGCTTGACTTAAGATGGGAAAGTACTTTTTGATATCTTCAGAGTTTTCTAATTGGGAGTGGGTAACCGTCGCCCCAATTTCCATTTGATTCTTGCTTATTCTTATCTTCTTTAATTCTATAATGTTTTTTAAATCTAACCAGTTATTGATTTCATAAAGTCGGTCATAATATTGAACTAACAGGTCGGTCCCTCCAGCAATTATTTTAATTTCTTCTCCATATTTAGATAAAATTTCCAGTGCTTCCTCTATTTTCTGAGGAGCAAAATACTGAGAGAGAGCAGTTTTCTGATAAGTTTTTTGGCATCCCTTTAAATCTCCGAATGATTCTTCCATAAGTCGGATTCACCACCTCCTAATCCAATATATATTTTATCACTTAAAAAATGCTCTTGCCAAGTTATTATAAA
KOK=        79
KK=  562922  LL=  563881  Z=    6.74  JJ=  562832  DL=   960
A===      111      112      113      114      121      123      124      131      132      133      134      141      143      144      211      213      214      223      224      231      233      234      243      244      313      314      323      333      334      343      413      433
B===      222      122      422      322      212      412      312      242      142      442      342      232      432      332      221      421      321      411      311      241      441      341      431      331      424      324      414      444      344      434      423      443
RRR=   17.393   -2.076   -1.554   26.964    1.299    0.028    0.693    0.465    0.490   -0.847    1.875   -0.022    0.723   24.078   34.592   -0.429    3.532    0.025   -0.835   -0.042    4.924    0.394    0.049   51.462   -0.972    2.556    9.403   14.577    9.442    0.056    0.513    0.311
X1==    3.122    3.583    1.213    5.514    0.631    0.112   -1.361    1.213   -0.491   -0.777   -1.179    0.475    2.248    5.107    5.355   -0.491    0.875   -0.848   -0.214    0.112    2.028   -0.572    1.710    7.409    1.992    0.535    3.872    2.799    5.841   -0.281    0.535   -0.281
X2==    5.571   -0.579   -1.281    4.890    2.060    0.250   -0.509    0.383   -0.999    1.091   -1.590   -0.046    0.322    4.714    6.460    0.874    4.035   -0.030    3.894   -0.375    2.429   -0.689    0.029    6.946   -0.488    4.783    2.429    5.209    1.617   -0.200    0.959   -1.108
CD1=        7        9        4        8        4        3        0        4        2        1        0        2        4        6       12        2        3        2        2        3        6        1        4        9        5        2        9        6        8        1        2        1
CD2=       21        4        1       16       10        3        3        4        1        3        0        5        3       13       20        4       12        2       10        2        4        1        2       15        1       10        4        6        3        1        4        0
AAGCATCTTTCATTACCTTGCTTATTGTTTCCTCTCTACCCTTTTTGGTTAAGGAAACTACCGAGGGTCCGGAACCACTTAAGGCAACACCTGCTAAGCCCGTTTTTTTTATTTGGAAAAACATATCTTCAATCCCCGGGATAAAAGGAGCCCTATAAGGCTGGTGCAATCTGTCTTCCATGGCCTCGGCCAACACTTCCCAATCTGAATTTTGTAAGGCATTAACTAAAAGAGCAGACCTGCTTAAATTAAATACCGCCTTAGATAAAGCAATTTTCCGAGGTAAAACCTTTCTCATTTCTCCTGTGTTTAAAGTAAAATCCGGTATCGCCACCACAACTCGTAAATCAAGCGGGGTTTTTATCCTGGTCCACTTTATCTCCTCTTGTCCTGTTTTATAAGCCAGGGTAAGTCCTCCGATTAGAGCAGGGACAATATTGTCCATATGCCCTTCTAAAGAAAGGGCCAACTCAAGCATCTCCTGATTAGTTAAATTAATATTATAGAGCTTGGCTGCTCCCACTATTCCCCCTATTATGGCTGCTGCACTACTGCCTAATCCCCGGGTAACCGGAATTTGATTGAAGGTTTTTATCTTTAATCCTTTTTTGTGTCTATCCCAGCCTGTTTTTTTAAACACCAGCTGTGTGGCTTTCCAGATTAAATTATCTTCTGCCTTATTAAATTCTTCTGCACCTTCTCCCTGGTATTCAATAACCAAACCTTTTTCTATCTCTTCTATCTCCAGGTTTAAATACAGTTTTAAGGCCAAACCCAGACAATCAAAACCCGGACCTAAGTTGGCGGTAGTTGCCGGAACTCTAATTTTTATCATAAATTCTCTCCTTTATATTTCCACCACTCTGATGGCACAGCATATTTTTTCTACGCATTCTAAGCGGGCAACTTCCTTTAAAGCCTCCCGGACATTGCCTTCTTTGGCCTGATGGGTTAAAAAAA
KOK=        80
KK=  572762  LL=  573841  Z=    7.23  JJ=  572672  DL=  1080
A===      111      112      113      114      121      123      124      131      132      133      134      141      143      144      211      213      214      223      224      231      233      234      243      244      313      314      323      333      334      343      413      433
B===      222      122      422      322      212      412      312      242      142      442      342      232      432      332      221      421      321      411      311      241      441      341      431      331      424      324      414      444      344      434      423      443
RRR=   27.920   12.460   -0.232   16.057    7.800   -0.341    0.454   -0.453   -0.491   -0.110    1.391    2.827   -0.339    5.630   19.298   -0.070   11.121    0.696    1.424    0.090    5.773    0.778   -0.123   25.756    0.146   22.917    0.247   40.265    3.328   -0.171   -0.211    0.338
X1==    5.208    3.611    0.223    4.278    3.219   -0.519   -1.777    0.844    1.267   -0.111   -1.101    1.288    0.728    1.500    4.003   -0.519    4.535    0.500    0.898    0.671    1.625    0.605   -0.272    6.414   -0.111    5.302    0.715    5.527    2.491   -0.509   -0.187   -0.509
X2==    5.361    3.451   -1.037    3.753    2.423    0.657   -0.255   -0.536   -0.387    0.994   -1.263    2.194   -0.465    3.753    4.821    0.135    2.452    1.393    1.585    0.135    3.552    1.285    0.453    4.016   -1.312    4.323    0.346    7.285    1.336    0.336    1.131   -0.664
CD1=       19       16        3       10       15        2        0        4        5        1        0        5        2        3       17        2       11        4        5        4        3        2        1        9        1        7        2        6        3        0        1        0
CD2=       26       19        2       11       16        5        3        3        3        3        0        8        1        6       23        4        8        6        6        4        6        3        2        6        0        7        2        8        2        1        3        0
TTTTTAATTAATTCACTTATTATTCTGCTGGGGATAACTGTAGAACCAGTCTCAATAACCTGGGCAGGAATATAACAGTCTATCCCAATTTCTAAATCGGTAGCGAATAGATGGACTTTATTGTCCTCATTCGCTTCAAAAAGTATTCCGTTGTAGATAGGTAATCCAATTCTGCTGGATATTCCCTTTTGTACTGTTTGGATTCCGTGTAATAAACTTTCTTGGGAACAGATAATTTTCATATTTTTACTCCTTTACTCTAAATGATTAAATAAAAAGATAGTATTATTATTAATAGTATTGTTGAAACTGGGGAAAGAAAAAATAAACCCTAATATTTTATTATAAATACCCTGTGGATAAAATTAGGGATAAAATTTTTAGATATTAACAAAATCCCCATTTTTTATTTTTAATTAAAAATAATATCTAACAACTAAAAGTTTTAAACATATTATTAAAAGGTTATTAACAATTAACTTTTTTTAATATCCAAAGTTAAATTATCTATGATATTTTTAAAACCCTTATCTTTTTTAATTTTATTCTTAATTTTAATATAAGAATGAATAATGGTGGTATGGTCTCTTCTACCAAAGACTTCCCCGATTGAAGTTAGAGATAGATCGGTTAATTCCCGGGAGAGATAAATAGCCACCTGTCTGGCTAAAACAACATCTTTAGTCCTTTTTTTAGACAATAAAGAATTAACTTTAATATTATAATAATCTGAGACTGTTTTTTGAATTTGATTAATAGAAACCTTTTTATTTTCTAAAGGGATAATATCTTTTAATATATTCTGGGCTAAAGAAACAGATAATTCCTTTTTAGTGAAAGTAGAAAAGGCAACTAATTTAGTTAAGGCCCCTTCTAATTGTCTGATATTAGAAGGAATCTTCTCGGCGATAAAGTCGATTACTTCAGCAGGCACATTTAAATTTTCCGACTGGGCCTTTTTTCTTAAAATGGCAATGCGGGTTTCAAAATCAGGAGGTTGGATATCAGTTATTAATCCCCATTCAAAGCGGGAGATTAAGCGATTTTCTAAAGTGGGGATATCTTTCGGGGGACGGTCAC
KOK=        81
KK=  574262  LL=  575221  Z=    5.25  JJ=  574232  DL=   960
A===      111      112      113      114      121      123      124      131      132      133      134      141      143      144      211      213      214      223      224      231      233      234      243      244      313      314      323      333      334      343      413      433
B===      222      122      422      322      212      412      312      242      142      442      342      232      432      332      221      421      321      411      311      241      441      341      431      331      424      324      414      444      344      434      423      443
RRR=   67.573    7.341    0.464    8.887    1.220    0.221    0.165    1.885    3.140    4.328    0.052    0.279    2.401    0.976   15.308   -4.168   -0.141   -0.873   -0.993    0.301    4.383    1.012    0.180   -0.515    0.075   10.576    8.129   -1.951    6.527    8.036    0.163   -1.144
X1==    7.795    2.620    1.629    3.311    0.502   -0.958   -1.658    0.987    2.232    3.840   -0.134   -0.406    5.502    0.696    4.314    2.232    1.417   -0.975   -0.450    0.956    3.796    0.783   -0.149   -0.224   -0.059    3.623    1.861   -0.456    1.508    1.508   -0.134   -0.492
X2==    8.668    2.802    0.285    2.684    2.429   -0.230   -0.100    1.910    1.407    1.127   -0.391   -0.688    0.436    1.403    3.548   -1.868   -0.100    0.896    2.208    0.315    1.155    1.292   -1.209    2.296   -1.265    2.919    4.368    4.275    4.327    5.327   -1.219    2.327
CD1=       24       12        5        8        7        1        0        4        6        5        1        2        7        2       16        6        5        1        2        4        5        2        1        1        1        5        3        0        2        2        1        0
CD2=       31       15        4        8       14        3        3        7        6        3        1        2        2        3       17        0        3        5        7        4        3        3        0        4        0        5        7        5        5        6        0        3
TGTCTTTTAAAAAAGGCTCTGTTTTTTTTATGTTCTTTTTAGGATGAGGGGTAGAGCGAGCAGGCGCGGAAAAATTTTGATTAGCTGCTCTAAATTCTATTTTTAAATTGTTATCTGAGCCGAGCGTCCTTTTAAAAATATCTTTAATAAAGCCGGTATAGTGTTTTTCCAACCAGTCTTTGCAAAAGTCGCCGGGGGCAGAAATTATCAACTCGTTTTCGCCGAACTTTACAATTTTTGTTTGGCTGAACCAACTATTATAAGCCTGGGGGCTTAATTCTTTTTTAATTACTTCTAAAATTTTATTCCACAGTTCTTCAATCTCTGCAAACTCCATATATATACACCTTTCCGTACAATTAAATATTTTTTTGTCTGAATTTGATTATAAAAGTTTTATAGAGTGAAAAATGATTATCAAACTATAAATTATTTACGAAAACCTATAAGTTATGAGGGTTTTATGAATTTTCCCCAAAGTTAACAGTTGGCTGTGGAAAACTCCAGGAGAATTTTTTTATTAAATTTTAACATTTTCCTCGAAAAAATAAACTTTAATACTTTATTTATAGATTACTAAATAGCCAAAAGTAAAGGACTTAAAGAAGTTATTAACAGTTTATTAACATTTGTGGACAACTCGGGTAAAAAAGCAATTTATTTTGTACTTATAATAGCAAAAATATTTTTATTAAGCAAAAATATTTTTCCACATACTCGATACTTTCCTCATAAGCTTGACATTTAGAGGGTATTAAAGATATAATTTTCATTGAATTTTAAATTATACATTTTAACAAATAAGGAGAGAACTAGTTAAATGAAGCGGACTTATCAACCAAATACCAGAAAAAAACTGAAAGTACATGGATTTCGCCAAAGAATGAGCACTAAAGCCGGCCGTTTGGTATTAAAGAGAAGGCGTTTAAAAGGGCGCAAGCGCCTTACGGTATCCGGATA
KOK=        82
KK=  587342  LL=  588361  Z=    4.54  JJ=  587192  DL=  1020
A===      111      112      113      114      121      123      124      131      132      133      134      141      143      144      211      213      214      223      224      231      233      234      243      244      313      314      323      333      334      343      413      433
B===      222      122      422      322      212      412      312      242      142      442      342      232      432      332      221      421      321      411      311      241      441      341      431      331      424      324      414      444      344      434      423      443
RRR=   16.392    4.782    0.396   18.970   12.728    0.001   -3.254    0.000   -0.309   -0.073   -1.732   10.784    0.387    0.335    9.046    0.595   13.592    0.138    1.764    1.477    0.585    0.792    0.178   22.999   -0.167    1.392    0.203   48.604   17.148   -0.606   -1.517    0.706
X1==    3.387    1.290   -0.509    3.042    4.037    0.014    2.294   -0.004    0.598   -0.585    1.530    5.150   -1.612    2.778    4.429   -1.154    4.732    1.888    2.151    0.598    0.595    0.798    0.798    3.189   -1.339    0.902    0.595    7.213    4.574   -0.129   -0.983    0.812
X2==    4.840    3.709   -0.778    6.236    3.153    0.081   -1.419   -0.087   -0.516    0.124   -1.132    2.094   -0.240    0.121    2.042   -0.516    2.872    0.073    0.820    2.470    0.984    0.993    0.223    7.213    0.124    1.543    0.341    6.739    3.749    4.709    1.543    0.869
CD1=       19       10        3       13       17        3        9        4        4        1        5       18        0        9       18        1       14        5        7        4        2        3        3        8        0        4        2        8        6        1        1        2
CD2=       10       10        1        9        9        3        0        2        2        2        0        4        1        1        7        2        6        4        4        7        4        3        2        9        2        3        3       10        5        6        3        2
CCCTTCAAGGTTTTGCTAATGTAGAAGGGACCAAAATAATAGTATTTTTCCCTTATAAAGGGGTCAGCAAGATACAAGAAAGACAGATGCTCACCCAGGAAGGGGCGAACACTTACGTGGTAGACGTAAAAGGAAATTTTGATGATGCCCAGAGAGGGGTAAAGGAAATATTTGAAGACCCGGTCTTTAATAAAAAGATAAAAGAGAAGAACTATATCTTTTCTTCGGCAAATTCTATAAACATAGGTCGCCTAATTCCCCAAATAGTATATTACTTTTATGCTTATTTGAATATGTTAGGCGAAGGCGAAATCAAGAACAGTGAAAAGATAAATGTTGCTGTTCCTACCGGTAACTTCGGAGATATTTTAGCCGCCTATTATGCCAAAGAGATGGGATTGCCGGTGAATAAATTAATCTGTGCTTCCAATGAAAATAAGGTATTAGCAGATTTTTTTAATACCGGAGTCTACGATAAACGGAGAAAATTAGTAATGACCATTTCTCCTTCGATGGATATCCTGGTATCCAGTAATCTGGAAAGATTGCTATGGGCGATAAGCGAAAGGGATGCTAAACAGGTAAAAAGGTTATTAAACTCTTTAAGGGAGAAGGGCTTTTATCGGATAAAACCCGCAATGAAGAAAAAATTAAAGGATTTTTATGGCGGATTTGCCCCCCAGGAGGAATCTCGTCAATGCATAAAAGAGATATTCGAGAAGTCAAAATATTTGATCGATCCCCATACCGCAGTAGCTTACGCAGTATATAAAAAATATATCAAAGAAACCGGGGATAAGACCAAGACAGTTATTGTGGCCACGGCCAGTCCTTTTAAATTTACTAAAAGCGTGATGGAGTCAATAGATAGCCGGTACAGAAAATCTGACGATTTTGAATTAATAGAGAAGATGTCTGATTTAGCCCAAATTTCCATTCCGCCGGGGATTAGGGATATTAGGGAAAGGCCTATTCGGCATAAAATGGTTTGCGGAAAAGAGGAAATGAGGGTAAAGATAG
KOK=        83
KK=  590012  LL=  591031  Z=    7.14  JJ=  590012  DL=  1020
A===      111      112      113      114      121      123      124      131      132      133      134      141      143      144      211      213      214      223      224      231      233      234      243      244      313      314      323      333      334      343      413      433
B===      222      122      422      322      212      412      312      242      142      442      342      232      432      332      221      421      321      411      311      241      441      341      431      331      424      324      414      444      344      434      423      443
RRR=   29.967    7.949    4.522   14.811   -0.041   -0.192   -0.003    0.071   -0.192    9.391   -0.499   65.885    0.327    5.147    5.145    0.799   -1.740   -1.110    1.757   12.288    8.167    0.231   -0.120    0.410    1.215    0.622   -0.489    4.740    0.394   -0.149   -2.351    9.101
X1==    5.264    1.932    1.669    3.212   -0.104    2.201   -0.725   -0.626    2.201    2.783    1.074    7.128    0.288    2.512    3.153   -1.218    1.496   -0.670    1.458    5.619    1.943   -0.513    0.267    0.953    1.170    1.861   -0.459    2.223    0.181    0.181    1.861    4.181
X2==    5.693    4.115    2.709    4.611    0.390   -0.087    0.004   -0.113   -0.087    3.374   -0.465    9.243    1.133    2.049    1.632   -0.656   -1.163    1.657    1.205    2.187    4.203   -0.449   -0.449    0.430    1.039    0.334    1.065    2.133    2.177   -0.823   -1.264    2.177
CD1=       19       11        6        9        6        7        2        2        7        5        3       16        2        5       14        1        6        2        6       13        4        1        2        3        3        4        1        3        1        1        4        5
CD2=       20       16        8       11        7        3        3        3        3        6        1       19        3        4       10        2        1        6        5        7        7        1        1        2        3        2        3        3        3        0        0        3
GTGGATAAAAAGTTTTAAAAATAGACCCAAAAAAATATTTGTGGTTCATGGAGAAGAGGAAGCAACTGAAGAAATTTCCAGAAAAATTGAAGAGGAATTAAAAATTAAGACTCATATCCCAGAATTAGGAGAGACTTTATCTATTGAAGGAGAAAGCGTTTTACCTGGAGGAAGATTAGAGATAGATAGAAGAAGCAAAGAACTCAGAGAGATAGAGGAGAATATAGAAAAATTGAAATCAATATTCTGGCCAACATTTCAGAGATTAGGATACATGGATAATGGTAGTGCTGATAGCGAGAAATTAAACAATATTAAAAATAAATTAATTGAGGTACAAAAAAATATATTGGATTTAAATATGCTGCTTGCTGAGAGCAAAAAAATAAAAAGTTAAATTTAAATCAGAAAGTGGGCTCTAACTAAATCTAAGTTTAGAGCCCACTTTTATGTTAAAGTTAAGGGAGTGAATTAGTTGTAATTTCTCACTATTCTGGTTTAATTTCTATCTCTTTTGGCTTAACTTCTTCAACTTTAGGGAGAACAATCTCTAATACCCCGTTTTTGTAAGAAGCCTTTGCTTTGGTTTTATCCACTTCTACTGGGAGGGCAATAGTTCTGGAATAACTTCCAAAAGCCCTTTCACAGCAATAATAGTCTTCTTTTTTAGTTTCTTTCTCTTCTTTTCTTTCTCCCCGGATAGTTAGAGTATTTTCACTTATAGTGATCTTTACGTCTTTTTTGTCTACTCCTGGAAGTTCAGCCTTGACCACGATGTTGTCTTTTTTGTCGATTACGTCAACCGACGGAGACCATTCCCCTCCTTCTAACCACCTTTTTCTTAAACGCCGGCTCTGAGGCATGATCTCAAAATCAAAGAATTCATCAAAAAGATTTCTTAAGTGTCTTGTTTCTTTTGGTTCCCATGGTACTAACGCCATAATATCACCTCCCAAAATTTAATTTTAATTTTTTATTCTTGGTTTTTACCACTCCCTTAACCGGGTTGAGCTAAAGTTA
KOK=        84
KK=  601742  LL=  602701  Z=    4.95  JJ=  601532  DL=   960
A===      111      112      113      114      121      123      124      131      132      133      134      141      143      144      211      213      214      223      224      231      233      234      243      244      313      314      323      333      334      343      413      433
B===      222      122      422      322      212      412      312      242      142      442      342      232      432      332      221      421      321      411      311      241      441      341      431      331      424      324      414      444      344      434      423      443
RRR=   16.735    2.342   -0.028    3.076    8.527    1.154   -2.397   -0.028    0.002    0.174   -0.015    3.659    0.256    0.949   15.081   -0.018    0.528    4.290    0.290   20.058   30.597    1.593    0.670    2.517   -0.537   -1.010    0.848   40.704    3.511   -0.041   -0.015    0.847
X1==    2.980    2.898   -0.123    1.295    2.022    0.623   -0.708   -0.123    0.035    0.183    0.033    3.433    0.753    1.932    4.650    0.035    2.084    2.652   -0.576    4.740    3.482    0.914    3.171    2.154    0.941    2.192   -1.274    9.039    0.905    0.905    0.033    0.905
X2==    5.615    0.808    0.227    2.375    4.218    1.853    3.384    0.227    0.069    0.950   -0.461    1.066    0.340    0.491    3.244   -0.525    0.253    1.618   -0.503    4.232    8.787    1.743    0.211    1.169   -0.571   -0.461   -0.666    4.503    3.878   -0.046   -0.461    0.935
CD1=       13       12        3        6       10        4        2        3        3        2        2       10        3        5       16        3        7        7        2       11        6        3        6        5        3        5        0       10        2        2        2        2
CD2=       15        6        3        6       13        6        8        3        3        3        1        4        2        2       11        2        3        6        2       10       14        4        2        3        1        1        1        6        5        1        1        2
GTATATTCATTTTACCACCCCTTCGGGTATAAGAGAATTTAGATACGGTTCCCGAGCCACCAATCCCATTCATCAATGGCCCGACCCGGATATTTACATTAATCAACATGATCAACCTCTTTCGGGTAGTGATAATCGAAATTTAAATCGAGGTTATCCCGGGAACCCTAATGGCAGCTACACCGAGCAAATTTGTTATGGGATTATGGAGTTAATACGTAAGGAGAAATGTGATCTATCCTTCGATTTACATGAAGCATCCCCGGAATACCCGGTTATTAATGCGATTGTAGCCCCGGATAGGAGTTTAGATATTGCCAGCATGGCAGTGATGGACTTACAAATGGAAGAAATTGAAATGAATTTAGAGCTTTCCCCTCCTGATTTTCACGGTTTGTCCCACCGGGAGTGGGGAGATTATAGTGATACCATGCCCATCCTTATGGAAACTGCTAATGCTTCCCAGGGAAGACTAAGGGGCAGAACAGATGAAAATTTGGTTCTTACGGGGAAAGATAAAATGTATGTTCAGGCCGCTAAACTAGGCAGACTTTATGTCCCTTACGATGAAAATGGTCATCCCATTGAAGAACGGATAGGTCGGCATGCATTTGCCATAGAAACTTTTATTAGTAATTTTAATATGCTTTTTCCGGATAAGACAGTGGAATTCAGCGGAATTCCTTCTTATCAGGATATATTAAAAAATGGATATGGTTATTACTTAAAAGAAGTAAAATAAATTATTCAAGGCAACCAATTCGCTATAATCGTTAAAAGGCGATAAAAATAATAATAGTTCTTAAGCATCTATCTGATAAGAATATCCCCTTTCCCGGTTTCCGGGAAAGGGGATTAATTCTATAGGATGTTTATCCTTAAAATTTTTTGAAAGACTCATTTTAAGAAAAAAAATAGGGATAAATATTACTTCTGTAAAATTTTATCAAAATAACCCTT
KOK=        85
KK=  351153  LL=  351962  Z=    5.09  JJ=  351153  DL=   810
A===      111      112      113      114      121      123      124      131      132      133      134      141      143      144      211      213      214      223      224      231      233      234      243      244      313      314      323      333      334      343      413      433
B===      222      122      422      322      212      412      312      242      142      442      342      232      432      332      221      421      321      411      311      241      441      341      431      331      424      324      414      444      344      434      423      443
RRR=   24.465   25.317   -0.641   -2.113    3.340   -1.735   -0.296   -1.562   -0.471    7.823   -0.082    0.650    9.977   22.144   -0.443    1.763    1.556    0.246    0.068   -0.378   30.316   -0.586    3.293    0.766    0.990    3.407   -2.073    5.548   -0.343   -0.343    1.021   -0.557
X1==    3.519    5.704    0.611   -1.244    2.906    2.450    0.641   -0.774    0.665    1.525    0.074    0.382    6.074    5.332    5.237    2.450   -1.454    0.550    0.099   -0.526    4.766    0.662    1.557    1.090   -1.137    2.074    3.242    3.225   -0.560   -0.560   -0.926    1.440
X2==    6.953    4.439   -1.050    1.699    1.149   -0.708   -0.461    2.018   -0.708    5.130   -1.103    1.699    1.642    4.153   -0.085    0.720   -1.070    0.446    0.690    0.720    6.361   -0.885    2.115    0.703   -0.870    1.642   -0.639    1.721    0.613    0.613   -1.103   -0.387
CD1=       10       17        3        0       11        7        3        1        4        3        1        2        7        6       16        7        0        5        3        2        8        2        3        2        0        3        6        4        0        0        0        2
CD2=       28       17        1        7        9        1        2        6        1        6        0        7        3        7        6        3        1        2        3        3        7        0        3        2        0        3        0        2        1        1        0        0
AAAATATCTCTTCCTCTCTTTAATTTTGCGGGGCAAAAATCCCTCAAAAACAAATTTATCGGTAGGTAATCCTGATACAACTAAAGCAGTTATCAGTGCTGAAACACCGGGTATAGGAATTATTTTTATATTATTTTTTAAAGCTAAATTTATCAATACATACCCTGGATCGGAAATTCCTGGCATGCCAGCATCGGATACCAGAGCGATATCCTGACCATTTTTTAACATCTCTACCAGATAAGGAGCTTTTTTAAATTTATTATATTCATAGTAACTTGTAATTTTTGTATTTATCTGGTAATGATTTATTAATTTTTTTGTATGCCTGGTATCTTCAGCGGTAATTAAGTTTACCTCTTTTAAAATCTTTAAAGCCCTTAAGGTAATATCTTCTAAATTTCCTATAGGTGTTCCGCATACGTATAAAATTCCCTCTGTTTTATTTTTACTCAAATTGCCTACTTGTCTCCATTTTTTAAATTAAGGAATATAGGATCCTCGATTTTTAATTCTTCTTTTCCCCTTTTTATTCCTTCTAATAATACAAGGTTCGCTTTTTCTCCTGGTTGTGGATGAATAAATTTAATAACCTTCGGTTCAATGCCATATTTTTTTAAAGCTAATACTAATTTTATTAATTTAGCACTTCTATAAATTAAATAAATTCTTCCTTTATTTTTTAATAAATAATTACTTACGGAAATTATATCCTCTAAATCACCTTTTATTTCGTGCCGGGCAATAGCTTTGCTGCTCAGAGGATTAATCTTTCCCTGCCCCAGAGAAATATAAGGAGGATTGCTTACT
KOK=        86
KK=  442143  LL=  443102  Z=    6.06  JJ=  441993  DL=   960
A===      111      112      113      114      121      123      124      131      132      133      134      141      143      144      211      213      214      223      224      231      233      234      243      244      313      314      323      333      334      343      413      433
B===      222      122      422      322      212      412      312      242      142      442      342      232      432      332      221      421      321      411      311      241      441      341      431      331      424      324      414      444      344      434      423      443
RRR=   29.971   22.036   -0.463    0.112    3.811   40.250    0.114    1.668    0.353   26.350    0.665    2.186    2.409   -1.210   -5.662   -0.183   -0.111   11.730   -4.753   -0.356   14.917    0.187   -0.370    0.961    0.011   11.995    2.322    1.158   -4.370   -1.313    0.420   12.976
X1==    7.164    5.553    1.157    0.097    0.960    5.659    1.787   -0.850    1.726    5.666   -1.175    1.896    1.402   -0.546   -1.795   -0.896   -1.738    2.269    2.830    0.415    3.628   -0.359   -0.359    1.671   -0.091    4.838    1.748    0.472    4.340   -0.660   -0.316    4.340
X2==    4.184    3.969   -0.400    1.153    3.969    7.113    0.064   -1.962    0.204    4.650   -0.566    1.153    1.718    2.215    3.154    0.204    0.064    5.169   -1.679   -0.858    4.112   -0.522    1.032    0.575   -0.122    2.479    1.329    2.451   -1.007    1.991   -1.327    2.990
CD1=       20       17        4        3        7       11        6        1        5        7        0        6        3        1        1        1        0        6        8        3        5        1        1        4        1        7        3        1        5        0        1        5
CD2=       17       16        3        5       16       17        3        0        4        9        1        5        4        4       14        4        3       13        0        2        8        1        3        2        2        5        4        4        0        3        0        4
CTCAAATCAAATTTAATCTGGAAATTCCCGAAGAAACATTTTCTTTGCAGAACTTGAGGTAGATTAAAATACCACACAAAATAATTTTGAATTAAGGAAATCAAATTGATTGTGAAAAAATATTTTAACATCATCATTCTATTTATAATTATTTTCTTCTTGGCATCAATTCCAATTTCCGCCAGGATTGATATTGGTGGTGAGCTCGCCGCTTCTTTAATAAATATTATCGATAATGAAAGAAATATTTCCTCTTATCTGCAGGAAAGTTTGGATTTAGAATTATTCTTGCCGACCCTTAACAATACCCAGGTTAAATTCGAAATATATTTATTTAACAATCCTGTGAGTGGAGGATTTGATTATTTAATTAAAAAACTTTATCTTAAACATAAATTTGAGAAATTACATTTAACCCTGGGTCGTCAGCCCATTTCCTGGTCTTTCGGTTCAATGCTCAATCCGGTTGATTTTACTTTAGGGGCGATGGTAATGGATGAAGAGACCGGCGCCAAATATCAGGATGCGATAGAGGCCGATATCCCTCTAAATTGGAATACTAGTGTTTCGGCAGTAGCTGCTTTTCCTGAAACCAGCCAGGATATTAAATGGGGCTTGAGAGGCAGAACCATGATTGAAGGGTATGACCTTACTCTGAATTATATCCGAGAACCGGAAATAGATTTTATGGGCAGCATTATCCCGACCAGCCAGAGAATAGGTTTTACTGCAAAAGGAGATTTGGGGCCATTGGGAGTATATGGAGCCCTGGGGTATTATTTTAAAGATAATGATGATGGTGATTTAGCTTATCTAATCGGTGGTGATTATAGTTATTTTTTTGAAGCGGGAAATAAGATATATTTTCAGTTAGAATATTTATCTATGAAAAAAGATAATCTGTCCTCTATCTTAGGACCTTTTTTTGTAGGAAATATCTCCAACAATTTGAATGAAAAT
KOK=        87
KK=  447513  LL=  448412  Z=    6.90  JJ=  447213  DL=   900
A===      111      112      113      114      121      123      124      131      132      133      134      141      143      144      211      213      214      223      224      231      233      234      243      244      313      314      323      333      334      343      413      433
B===      222      122      422      322      212      412      312      242      142      442      342      232      432      332      221      421      321      411      311      241      441      341      431      331      424      324      414      444      344      434      423      443
RRR=   55.839    1.092    1.157    0.423   -5.289    1.920   -0.038   -0.041   -0.693    0.062   -1.036   26.686    0.705   -0.666   -4.906   -5.097    0.213   18.679    0.919    1.423   88.578    0.793   -0.514    1.468    0.397    0.330   -0.674   11.086   -0.744    0.391   -0.753    1.877
X1==    6.210    0.569    1.044    0.477   -2.222    1.633   -0.086   -0.092   -0.296   -0.169   -1.238    8.532    0.394    0.763    5.752    2.918    0.483    4.428   -1.578    0.347    9.079    1.683   -1.090    0.399   -1.092    0.394    1.079    3.557   -0.568   -0.568   -0.422    1.432
X2==    8.992    1.919    1.108    0.886    2.381    1.176    0.441    0.447    2.345   -0.363    0.837    3.128    1.786   -0.873   -0.853   -1.747    0.441    4.218   -0.583    4.099    9.756    0.471    0.471    3.675   -0.363    0.837   -0.624    3.117    1.311   -0.689    1.786    1.311
CD1=       26        8        5        5        1        5        3        3        2        1        0       21        2        3       21        7        4        8        0        3       10        3        0        2        0        2        2        4        0        0        1        2
CD2=       21        9        4        3       10        5        3        3        7        1        2        6        3        0        3        0        3       12        2       10       15        2        2        5        1        2        1        4        2        0        3        2
CTTATCTAATATTAACTTGACCTATCCTAAAGAATCATCCTATATATTAAAAAGATTGTGGAAAAATATCCCTCCTGATATTACTCGAGTAGTTACTCCTTTAATGATAGAGAAAGAACTTTTTCAGAAAGTTAGGGGAGCCCCTAAAGAGGAAAAAAATCTGGAGTCTGTAGAGAAGAAGTTAAAGCATTTATTGAAAAAACATTTGGGTAAAAAGGCACCTTCTATTAAGAATCTTAGAAAAAAAATAAATAGAATTACCGATCCTTTCCCTCTAATGAGGGAGTTGTCGGGAAAATTTAATTTTTCCTCTAATGATGAATTGATAGAATTTCAACAGCTTTTTATGGATTTCTGGAATCTTTCTTCTCGGGATGAGTTTGGCGGAAAATCTCCCGAGGAAATTAATGAGCAAAACATAGGTTCAAAGGAAAAAGAACTTACCCAGGATTTGATGTTCTATGTCCAGTCTGAGGTTGATCCGGCTAATTATTCCAATCAGGATGAATTAGATAAAGCAGTTAAAAGATGCCAAGAAAGATGGCTTAACCAGCCCCAAGAAGAGCTTGATAACAAAACTCCCTGGGAAGTGATTCTGGAGGAAAGAAAAAGATTAGGTAATCCCAGAAAAGATTACTCTATTTCAATAACCATAACCCCCGTATCTTCTGGAATGAAGGAAGAATATATTGATTTAACCGGTTTAAACATGAAGGATACTCCTTTAGTAAAAGATTTAGAAACTTTTGTTAATTATTTTACAAAAAATCGCGTAAAAGTTACTTTAAAGAACAGATGGATTCCTTTTAAACATCTGAAATTAATAGAGGAAAACTTTATAAATAAAGATATTTTTAATTTTTTAGGTAAAGAAGAAAATAGGGGAGAAGAGCCTTTTAA
KOK=        88
KK=  468813  LL=  469622  Z=    6.83  JJ=  468753  DL=   810
A===      111      112      113      114      121      123      124      131      132      133      134      141      143      144      211      213      214      223      224      231      233      234      243      244      313      314      323      333      334      343      413      433
B===      222      122      422      322      212      412      312      242      142      442      342      232      432      332      221      421      321      411      311      241      441      341      431      331      424      324      414      444      344      434      423      443
RRR=   33.250    3.417    0.811   17.278   25.583    0.536   -0.015   -0.422   -0.137    3.393    0.761    4.600    6.992    2.178   -4.501   -0.555    1.272   45.649    0.014    2.421   -1.474   -0.449    0.283    0.060   -0.331    3.425   16.263   -0.043    0.835    0.516   -0.069    3.785
X1==    6.802    2.443   -0.873    2.911    4.638    0.201    0.196    0.454    0.966    1.260    0.805    1.301    3.625    0.936   -1.946   -1.327   -1.656    5.020   -0.008   -1.327   -0.555   -0.857   -0.857    0.591    0.260    3.625    3.445    0.763    0.635    1.635    1.745    1.635
X2==    4.888    1.399   -0.930    5.935    5.516    2.661   -0.074   -0.930   -0.142    2.692    0.945    3.536    1.929    2.327    2.314    0.418   -0.768    9.094   -1.692   -1.824    2.656    0.523   -0.330    0.102   -1.274    0.945    4.721   -0.056    1.315    0.315   -0.039    2.315
CD1=       25       11        1        9       16        2        3        3        3        2        2        6        5        3        1        0        0        7        2        0        0        0        0        2        1        5        4        1        1        2        3        2
CD2=       13        8        1        9       17        8        2        1        3        5        2        6        3        3       10        4        1       23        0        0        6        2        1        1        0        2        9        1        2        1        1        3
TTTAAATTCCAGGGGATAAAATATCAGACGATAAAAAGCGATGTAAGCTTTGGTATAGAAACTATATTAAGGGAAGGTATAAAGATCCAGGTAACGGACCGTGAACGAACTATTATAGAAGGAATAAATGGACTTAAATATATGGGAGGCTTAGAGGAATATTTTAAAAGCATTGAACTTTTCCCCTCTATCGATTTTGACCAGGTAATAATATATCTTAAGAGATTCAATAAGAAAATTCTTTATGCTAAAATAGGTTTCCTTCTTTCTTATTTTGAGAAAAGGTGGAGTTTCCCAGAAAATTATAAAAAGGAAATAAAAGCTCATTTGGGAACAAGGATAAATTATCTTAGTGATAAAAGAGAAGAAGCCAAATTAGATAAGGAATGGAAGCTAATGATTCCGGTTCGGCTGAAAAGCTTATTAGAGGAGTATTAAATGGAAAGAAGCACCAAAGGCAATAAAGAATATTTTGAAAGATTTTCTAAAGAGACAAATTTTCACCGTGATACATTAGAGAAAGCCTATCGGCTTGAGCAGTTGTTAAAAGAAATAAATCGCCATCCTGAACTCAGAGAAGGACTCGTCTTAAAAGGAGGTACTGCAATAAATTTTCTCTATTTCAGATATCCTCGATTATCTGTAGACCTTGATTTTAACTTTATTGCTGGTATTGAAAAAGAGGAAAAGGATAAAGAAAGTCCTAAAATAGAGAAAGCGCTCCGCACCATATTTAAATTTGAAAAGTATGAATGTGAAAATATTTCTGATTATGGCTTAAATAAATATTTCCTGAAGTATATTAATTCT
KOK=        89
KK=  493203  LL=  494222  Z=    5.14  JJ=  493173  DL=  1020
A===      111      112      113      114      121      123      124      131      132      133      134      141      143      144      211      213      214      223      224      231      233      234      243      244      313      314      323      333      334      343      413      433
B===      222      122      422      322      212      412      312      242      142      442      342      232      432      332      221      421      321      411      311      241      441      341      431      331      424      324      414      444      344      434      423      443
RRR=   46.916    8.847    0.318    4.898    3.463   25.191    1.011    0.504    1.180    9.175    1.276   -3.828   -0.741    2.192    3.449    0.002   -1.649    2.609    1.175    1.361   16.365   -0.319   -1.050   -0.193    0.014   30.423    2.218   -0.915    3.104   -0.134    7.445    0.347
X1==    6.783    3.902   -0.896    2.708    1.882    5.034    0.682   -1.420    0.495    2.398    1.034   -1.635    1.812    1.670    3.498   -0.009    1.278    4.677    0.518   -1.522    4.073   -0.605    0.889   -0.253   -0.229    5.699    2.180    2.068    0.919   -0.056    2.589    0.919
X2==    6.917    2.267   -0.355    1.809    1.840    5.004    1.482   -0.355    2.382    3.827    1.233    2.342   -0.409    1.312    0.986   -0.239   -1.290    0.558    2.266   -0.894    4.018    0.528   -1.181    0.762   -0.063    5.338    1.018   -0.442    3.378    2.378    2.875    0.378
CD1=       22       16        2        7       11       14        4        1        5        6        3        0        4        3       15        4        5       14        4        1        9        1        3        1        2        9        6        4        2        1        5        2
CD2=       23       11        2        7       10       10        6        2        6        5        3        8        1        4        8        2        1        3        7        1        5        2        0        3        1        8        2        0        4        3        5        1
TTTTAGTCCTCCTGCAAACAGGACAAGTTGGAAGTCCGTATAATTTTACTTTTTTATTCATAATAACCCTCCATTATTTTATTTTCCAGGGAAAGCTATACTTCTCTGCTTTAGTTATATGTTTATTTATAAAATAATTTACATAATAAATGGGACAAGGGACGGCCTTATTTATTTAATTTAAAAGTAAAATATTAATTGTCTAAGAAAATAGGATGTAGGCACCTATTTATTTAAACATTTATTTTACTTTTTCTTTTCCTGATTAACAGTCTTTTTTCTTTTTTCCTGATACATCCGCCGATCAGCAAGACTAAGGATATCTTCTAGGCTTTCCGTTTTGTCCGGTTTCCACAGTGCAGTCCCAATCGATAATGAAAGAGGGAAACCAGTCATGATTTCATCAATATTTAGCTTTTTCAGCTGTCGTATTAATCTCTCTTTTACACTCTCCAATTCCTCTCTCGATTCCGGGAGGACAATTAAAAATTCATCCCCACCATAGCGGATCACTTTATCAACAGTTCTCAACTGATTTTTTAAAAATAGTGCTACTTTTTTTAATATCCTATCTCCCTGCTGGTGACCAAAGCGATCATTAATCTCTTTAAAACGGTCAATATCAAGCATCATAAATCCGATGGTATGACCATAGCGCCTGGAACGATCTATCTCCTGTTTCGCTGTCCTGGTAAAATAATGACGATTATAGGAACCGGTGATACTGTCATGATCAGCCAAATAACTTAATTTTTTTTCAATTCTTTTTTGTTGAAAATAATGAATATAAAAGCCGTAGGCAATAATCAATAATCCCGTGATAGTGATGATACCTTCCAGAATAGTGTCAAAAAATTCCGGTTCCTTGGTAAATTCATCCAGAAAATCTATAATCAATCCCCAGGTAAACAAGCCCCACCCAATATTCAGTACCAATAAGTTCAGTCTTTTGATAAACAGTAAGGATACCAGGACAGCGAGTAAATACATTCCTTCAAAAAAGACATCCTCGATATCAAA
KOK=        90
KK=  496353  LL=  497312  Z=    5.01  JJ=  496113  DL=   960
A===      111      112      113      114      121      123      124      131      132      133      134      141      143      144      211      213      214      223      224      231      233      234      243      244      313      314      323      333      334      343      413      433
B===      222      122      422      322      212      412      312      242      142      442      342      232      432      332      221      421      321      411      311      241      441      341      431      331      424      324      414      444      344      434      423      443
RRR=   25.250    3.008    0.279   28.912    5.471    0.385   -0.211   -0.215    0.502    3.332    1.477    8.114    2.760    0.528    9.401    3.134    0.819   19.518    1.685   -0.262    3.992   -0.494    0.543    5.302   -1.975    6.240   -0.013    7.114    3.972    0.717   -0.805    2.778
X1==    3.774    2.247   -0.436    4.940    3.153    0.463   -0.899    0.177   -1.236    0.991   -1.135    2.816    1.532    1.048    5.418    2.163    1.064    4.329    0.733   -1.236    2.124    0.411    0.411    1.786    1.759    2.420   -0.007    4.749    1.194    2.194    1.532    1.194
X2==    6.691    1.339   -0.640    5.852    1.735    0.831    0.235   -1.211   -0.406    3.363   -1.302    2.881    1.802    0.504    1.735    1.449    0.770    4.509    2.298    0.212    1.879   -1.200    1.320    2.968   -1.123    2.578    1.879    1.498    3.327    0.327   -0.526    2.327
CD1=       12       10        2        9       12        4        1        3        1        3        0        6        3        2       17        7        4       12        4        1        5        2        2        3        4        4        2        6        2        3        3        2
CD2=       26       10        2       16       11        4        4        1        2        5        0       10        4        3       11        5        5        9        7        3        3        0        3        6        0        5        3        2        4        1        1        3
TAAAAAGCCAAACCTATTAAAAAAATTCTTTGGTTTATTTTATAATGACTTTTCGAAATTTTATCTTTTATTAATACAATTGTAGGTTTGGCTTTTTTATATACATTTTTATTTTCTATTTCATAAGTAAATAACTAATTATATAGGATTTAATATTGTCCCGAACTTTTCGGAATACTTTGGCAATTTCTTCTTCACTTCCTTGAGCTTTGGCAGGGTCCTCTATTTCCCAATGAATCCTTTCAACCTTACCTGGTAAAACTGGACATCGTTCAGCAGCATCTCCACATAAAGTAACCACTAAATCTATTTTATCAATAGGAATCTCTGAAATATTTTTTGATTTCTGATGAGAGATATCAACGCCTATTTCTTGCATTACTTCTATCGCCATAGGATGTACACCTTTTGGCTCCAGCCCCGCACTAAAGATTTCCATATTTTCGGGAAGCATTTTTTTAACAAACCCTTCCGCCATCTGGCTACGGCAGGAATTTCCGGTACATAAAAATAAAATTCCTTTTTTTGAGACAAACATTTCTTTACTTCTTTCCATTAAGTAATCTTTCTTTTTAATAGAAAATATTATTAAAGGTAGATTCCCGCTTCCGCGGGAATGACATAAGTGGAGCGGGAATGATAGAATTCTTCTCTTGCTGAGAATTATAAACCTAGCAATATTTTATAAAATTATTTTGATAATAAATCTTTAATCTGCTTTTCCGGATATCGGGTCATAATTATAAGCCCTAAAAGGGCTACTATACTCCCTAATACCGGAGCTAATCTTACTCCCAGGGGGTTGCTGATGTCTTTCCCGAAAATAGAATATAAAAGAGCAAGGCTTGCGGTAGAAAGTCCTAAATTGAGTTTCATAAAGAAACCCTGGACCCCAAAATACATAGCTTCTCTTCTCTCTCCGGTTTTTTTATAATCAACATCGCAAAGTTCAGAAAGTAT
KOK=        91
KK=  498063  LL=  499232  Z=    6.49  JJ=  498033  DL=  1170
A===      111      112      113      114      121      123      124      131      132      133      134      141      143      144      211      213      214      223      224      231      233      234      243      244      313      314      323      333      334      343      413      433
B===      222      122      422      322      212      412      312      242      142      442      342      232      432      332      221      421      321      411      311      241      441      341      431      331      424      324      414      444      344      434      423      443
RRR=   57.481    6.188    0.219    4.710    4.367    5.024   -0.514    0.350    0.032    0.466    0.755   30.221    0.888   13.736    5.078    0.261   -1.310    2.274   -0.010    3.355   15.937    0.008   16.904   -4.932   -0.127   -0.084    3.017    4.637    0.534    0.942   -0.790   18.919
X1==    9.180    1.739    0.762    3.576    2.579    3.050   -0.443   -1.375   -0.497    1.015   -0.516    4.219    0.263    2.692    2.999    0.516    0.778    1.713   -0.021    2.036    3.855    0.109    3.802   -1.130   -0.277    1.042    2.017    1.055    4.596   -1.066   -1.295    4.596
X2==    6.262    3.557    0.287    1.317    1.693    1.647    1.161   -0.254   -0.065    0.460   -1.462    7.162    3.374    5.103    1.693    0.506   -1.683    1.328    0.458    1.647    4.134    0.073    4.446    4.365    0.460   -0.081    1.495    4.395    0.116   -0.884    0.610    4.116
CD1=       26       10        5        8       12       10        2        1        3        4        1        9        2        4       13        5        4        8        3        8        9        2        7        0        2        3        6        3        6        0        0        6
CD2=       26       17        4        8       12        6        7        3        3        2        0       21        7       12       12        4        1        5        5        6        6        2        8       10        2        2        3        5        1        0        3        5
GAAAAATATCAGAACTGTAGATAATGCCAGAGGAAGTCCGCCCATAATAAGGAACAATCTCCTTCTCCCAAATCTTGAGGTGGAACGATCAGTCCAGGAGGCTACCAAGGGATCTGCAACAGCATCTATTATCCTTCCAAAGAGCATCACTGCTCCTAACACAGTAATAATTCCCAAAAATCTCTCATTCGAAATAAAAGAAATCATACCTTCTGCTACCTTCTCTTTGGGGGGAAGTAGAAAGGCTATAGCAAAAGTTAACCAGATCGAATCTAACAATACCCATCCTGCTGTGGATAGGTTATATAGAAAAAGTCTCTTGCCTTTAAATTCTTCCATCTCTTTCTCCTTTCTTAAAAAATTTATTATTAATTTATACTATAGGTTCTTTCAATATATTTTTTTTCAAACTTAGCATTCTTATCTTCGTGATACTCTGCTTTTTCTCTTGCTTCATATAATTTCTTTATGTTTAGATTGGCTGTTATCAGGTGATTTCCCTCATAAGAGGGAGATAAAGATAAAACTCCATCTTTTCCTTCAGTCATTAATAAGGGAGCAAATATTCCGGCCTTTCCTGTAAAATGCATCCCGGCAATCCATCCATTTAATGAGGATTTTAAACCATACAGATATGATTCTTGCACTCTCGGCCAGATTCCTCTGAGGGCTTTCCATATAGTATATTCTTCTAAATTAGCAATAGGTAAAATAACCATATCTGCTCCTATCTCTCTGGCAATACGGAAAGTCTCAAAGTAAGTGGCATCCATACAAATGGGGCATGCCACCTTACCAAAAGGCAAAGAATAAATCTCCATTTTATTACCTCTTTTTATTCCTATTTTAACCTCGAAATCAGTAAGGTGTATTTTCTTTTGAGTTCCTATTAAATTTCCATCAGGGCCAAAAAGAGAACCGGCATTATAAATTTCTTCTTTCTCCTTTAAAATATAACTTCCGGTATAAATATATATTCCATATTCCTTTGCTAACAGAGAAACAATTCTTTTAATCCCCGCCTCTATTGGCTTGGCAACTCCTTTAAAAATAGTGGTCAGAAAATAATTGCTCCCTTTTAAATGAGATCCTTTTTCTTCTTCTTTTGCCTTTATTGCTTTTTTATTTAGAATTTGATTTAAGAAGTTAAACCCGGGAATTAGACCGAAT
KOK=        92
KK=  528393  LL=  529352  Z=    5.32  JJ=  528393  DL=   960
A===      111      112      113      114      121      123      124      131      132      133      134      141      143      144      211      213      214      223      224      231      233      234      243      244      313      314      323      333      334      343      413      433
B===      222      122      422      322      212      412      312      242      142      442      342      232      432      332      221      421      321      411      311      241      441      341      431      331      424      324      414      444      344      434      423      443
RRR=   30.918    3.502    0.411    3.306    2.634   -2.297    1.977    0.009    1.375    1.480    0.230   63.279   -1.307    1.802    6.493    0.345    1.879   -1.470    1.180   15.405    8.013   -0.407   -3.190    4.538    0.149    0.946   -1.444   30.595    8.439    0.158    0.230   -0.185
X1==    5.956    2.402   -0.568    0.751    0.761   -1.350   -1.179   -0.568    0.808    0.420   -0.735    8.214    4.187    0.925    4.454   -1.350   -1.757    2.953    0.272    5.126    1.427   -1.322    2.499    2.870   -0.891    0.671    4.275    5.762    2.634    0.775   -0.735   -0.154
X2==    5.191    1.458   -0.724    4.403    3.464    1.701   -1.677   -0.016    1.701    3.528   -0.312    7.704   -0.312    1.948    1.458   -0.255   -1.069   -0.498    4.334    3.005    5.614    0.308   -1.277    1.581   -0.168    1.410   -0.338    5.310    3.204    0.204   -0.312    1.204
CD1=       23       12        3        5        8        1        1        3        5        3        1       19        8        3       17        1        0        8        3       13        4        0        5        5        1        3        8        8        4        2        1        1
CD2=       13        7        1        9       11        5        0        2        5        5        1       14        1        4        7        2        1        2       11        7        8        2        0        4        1        3        1        6        4        1        1        2
TCTTTTAGCCAAAGATAAAAAGGGATACAATAATCTCTGTCAGATTATTACCAAAGCCCATTTATCTAATCCTAACTCTATCCCAGCTATAGAAAAAGATATCTTGGTTAAATACAGCAAAGGAATTATTGGTCTAAGCGGGTGTAATAACGGAGAAATACCTCTTCTTCTTTCCCAAAAGAAGGTCAGACAAGCCGAAAAAGCTGCTTGCTGGTATCAACAGGTATTCGGTAAAGAAAACTTTTACTTAGAATTGTATTTTCATGGCTTCGCTCAAGAAAAAGAAATTAATTCCCAATTGATAGAAATGGGACGAAAATTAAATATTCCCGTAGTAGCAACTAATAATGTTCATTACTTAGAAAAAAATCAAGCCTCCTCTCAGCGTCTTTTAAACAAGATTGCTAATTTGGGAACAAAGGAAAGGTTTTATCACCAAAGACTGGAGACTGACGAATACTACTTTAAGTCCCCCTCAGAGATGGAAAAAATATTTTCCCGGGTGCCTCAAGCCCTTAAAAACTCAATTAAAATCGCTGAAAAATGCAACTTAAAACTTGATTTAGAAGAAATTCATCTCCCGGCATATCCCCTCCCCTCTTCTTATTGTTCTGCTCAGGATTATTTAAAAAAACTTTGTCTGGATGGACTCAAAAAATATTATTCTCTCCCCTCACCAGAAGTCAAAACCCGTTTAGAATATGAATTAAAAATAATCAATCAGATAGGTTTTGCCGGATATTTTCTAATTGTCTGGGATATAGTCCGCTTTGCTAAACAGAACAATATCCCAGTAGGACCGGGAAAGGGTTCTTCGGCTGGCAGTTTAGTCTCTTATCTTCTTAATATCACTGAGGTAGACCCTCTAAAATACCGACTCTTTTTTGAAAGATTCCTCAACCCGGAAAGAATAGACCTTCCGGATATAGATATTGATTTTGGTCAGCTGGGGAGAGAAAA
KOK=        93
KK=  531993  LL=  533162  Z=    7.21  JJ=  531993  DL=  1170
A===      111      112      113      114      121      123      124      131      132      133      134      141      143      144      211      213      214      223      224      231      233      234      243      244      313      314      323      333      334      343      413      433
B===      222      122      422      322      212      412      312      242      142      442      342      232      432      332      221      421      321      411      311      241      441      341      431      331      424      324      414      444      344      434      423      443
RRR=   18.032   -0.963    1.511   29.266   -1.028    0.981   -0.220    0.180    0.817    0.426    0.017   14.900    0.061    6.670    9.627    0.541   48.248    9.311    1.574    1.303    7.077    0.060    1.811   37.637    1.044   -0.961   18.692   11.031   23.992    0.240    0.380   -0.061
X1==    6.151    2.331    1.334    4.694    0.708    1.542   -0.405   -0.919   -1.501    0.456   -0.027    2.390    0.549    1.823    1.520   -0.994    8.413    3.364    0.601    2.049    2.219   -0.256    1.044    7.787   -1.799   -0.604    4.125    3.520    5.113   -0.672   -0.604    0.051
X2==    2.932   -0.413    1.133    6.235   -1.451    0.636    0.543   -0.196   -0.544    0.933   -0.628    6.235    0.111    3.659    6.335   -0.544    5.735    2.768    2.617    0.636    3.189   -0.233    1.736    4.833   -0.580    1.590    4.531    3.134    4.693   -0.357   -0.628   -1.198
CD1=       25       12        8       15        8        7        3        3        1        4        3       10        4        6       10        2       20        9        4        8        6        2        4       14        0        2        9        7        9        1        2        2
CD2=        8        3        4       12        1        4        4        2        2        3        1       12        2        7       16        2       13        9        9        4        7        2        5       10        1        4        9        5        7        1        1        0
AAGAAAGAGTTTATCAAGAATTAGGACTCAAGGTTTCGGTAGGAATAGCAGAGAATAAATTCTTAGCCAAGATAGCCACCAACCTGGGGAAGCCGGACGGTTTCTACATCATCCCTTCAAAAGATATTCAAAAAATTCTCTATCCCCTCCCCATCTCTGCTCTCTGGGGCATAGGGAAAAAGACGGAAGAATTACTTAACAAATCCGGTATTTACCGGGTAGAACAATTAGCCCGGATGCCTGATTCTATCCTGGAAAATCTTCTGGGGAAAAACGCAAAAAAGATAAAACTTCTGGCTCAGGGGATAGACGAGAATCCGGTTACTCCTCCATCAACCGCAAAATCTATCGGCAAAGAAACGACTTTTAGCACTAATATAACCGAAAAAGAAATTTTGGTAAAAGAATTGCTCAAACTTTCTCAGCAGGTGGGTTATGTCGCCCGAAGAAAAAGTTATAAAGGCCGAACCATTACCTTAAAAATAAGATTTCAGAATTTTACTACCTTTAACAGGTCTAAGACTTTAGAAAACCCTACCAATCTTGATGATATCATCTTTAAAACCGTGGTAGAACTCCTGGGCAAAGTAAGATGTAAAAAAGGCGGGGTTAGACTTTTAGGGATAAAACTCTCCAATCTTGCTTCGGGAAATGAAAGAAAACAATTGAAGCTCTTAAGAGAGGAAGAGGATAAAAAAGGTGATAAATTAGAACAGCTTACTCAGTCCTTAGATAAAATCAGAGAAAAATTTGGCACTAAAGCCGTAACCCGGGCTAGTCTCTTATCTAATCCAAAGAGGTAAAACCTTAAAATTATGTAAAAAATTAACTTTCAAATTAGCTATTCCTTGCAGTCCCCTCTCTTCTCTTTCAGGGCTTTTAGAATCTTTTCCGGAGTGATAGGAAGGTCGCAGATTCTTGCCCCTGTGGCATCATAAATGGCATTGGCAATGGCCGGAGCAGTGGCAATAGTAGCCGGTTCCCCGATTCCCTTGGCTCCAAAAGGCCCTTCTGAATCTTCGTTTTCTACTATCCGAGTAGTGAAGAGAGGAGTGTCCATAGAAGTAGGAATTAGATAACCGGTTAAATCCGGATTCAAGGTGATGCCTTCTTTAACAACCTGCTCTTCCATCAGAGCCATACCTATCCCCTGGACGGTTCCTCCTTCTA
KOK=        94
KK=  547233  LL=  547742  Z=    5.50  JJ=  547053  DL=   510
A===      111      112      113      114      121      123      124      131      132      133      134      141      143      144      211      213      214      223      224      231      233      234      243      244      313      314      323      333      334      343      413      433
B===      222      122      422      322      212      412      312      242      142      442      342      232      432      332      221      421      321      411      311      241      441      341      431      331      424      324      414      444      344      434      423      443
RRR=   19.580    2.851    0.476    1.348   -0.052    1.339    1.591   -0.667    2.219    0.000   -0.072   24.446    1.218   24.919   -0.802    0.203    0.757    7.703    0.119    3.980    1.206   -1.884    0.114    2.228    0.803    1.218    0.182    5.295   -0.822    0.264    0.803    0.235
X1==    3.693    1.954    1.016    1.173    0.128    1.061   -1.241    1.793    1.061   -0.000    0.082    3.603    1.082    6.158    1.954   -0.511    0.398    2.697    0.434    1.061    1.024   -0.896    1.104    2.178   -1.000    1.082    1.024    3.408   -0.543   -0.543   -0.918    0.457
X2==    5.302    1.459    0.468    1.149   -0.410    1.262   -1.282   -0.372    2.092   -0.803   -0.875    6.784    1.125    4.047   -0.410   -0.397    1.899    2.856    0.273    3.751    1.177    2.103    0.103    1.023   -0.803    1.125    0.177    1.554    1.513   -0.487   -0.875    0.513
CD1=        9        6        3        3        3        3        0        4        3        1        1        6        2        7        6        1        2        5        2        3        2        0        2        3        0        2        2        4        0        0        0        1
CD2=       11        5        2        3        2        3        0        1        4        0        0       10        2        5        2        1        4        5        2        6        2        3        1        2        0        2        1        2        2        0        0        1
TTTAGGGGAAATAAAAAAAGTTTTAGAACAAAAAAATGCAACGAACAAAAAGATAAGAATATTTTTAGCAGGAATTGGCTGAGGCGGCCCAAGCTTTAATCTTGCTCTGGATGAGCAAAAAGAAAATGACGAAATCTACTCAGAAGATGGTATTGATTTTGTGGCAGATAAAAGTTTAATAGATCAATATAAAGGTTTTAAGATTGACTATTCTAACTTTTTTCTTCAGAGAGGATTTTTAGTCCATCCCTACAGCGGCCCAGCTTCTACTTGTTAACAATAGAAAACAAAAAACCTATCAGGAGTTAAATCTCCCGATAGGTTTTTTATTTTTCAATTTTTTAGGAAAACCAACCTTCTCTTTTCATTACTTCTCTGGTTACCTTACTACTCGGGCCATCTCCTCGAGCTACTGAAATTCCTACATTCTCTCCTACTGCTTTGGATATCTCTGCCACATTCTGATGGGTAAATCCCGGGCAGAGGAGTACGGAATGAATACCCTCTTCT
KOK=        95
KK=  558573  LL=  559682  Z=    4.86  JJ=  558573  DL=  1110
A===      111      112      113      114      121      123      124      131      132      133      134      141      143      144      211      213      214      223      224      231      233      234      243      244      313      314      323      333      334      343      413      433
B===      222      122      422      322      212      412      312      242      142      442      342      232      432      332      221      421      321      411      311      241      441      341      431      331      424      324      414      444      344      434      423      443
RRR=   44.724   11.538    1.081    8.973    6.963    8.958   -0.192    1.101    1.070    4.943   -0.059    4.836    1.958    3.992   -1.171    1.529    0.786    4.697    0.092   -0.055   33.620    1.645   -2.235    3.441   -0.018   -0.936    2.025   16.459    0.451    0.176    1.075   -0.098
X1==    6.112    4.221    1.593    3.942    2.548    3.979   -0.143    0.956   -1.196    2.374   -1.178    2.702    0.534    1.287    2.548    2.254    0.976    2.702    1.005   -0.046    5.868   -1.309    1.779    1.658    0.614    1.390    1.108    2.322    3.283    1.283    1.390   -0.717
X2==    7.317    2.733    0.678    2.276    2.733    2.251    1.344    1.152   -0.895    2.082    0.050    1.790    3.666    3.103   -0.460    0.678    0.805    1.738    0.092    1.202    5.730   -1.257   -1.257    2.076   -0.029   -0.673    1.829    7.088    0.137    0.137    0.773    0.137
CD1=       18       16        5        9       12       10        3        4        1        4        0        7        2        3       12        7        5        9        6        3        9        0        4        4        2        3        3        3        4        2        3        0
CD2=       33       16        6        9       16        8        6        7        2        5        2        8        7        6        7        5        5        6        3        6        9        0        0        4        2        1        4        8        1        1        3        1
TTAACATAAAAAGTATACGTAATTTCCCCCAGAGACTGAGTTTTTTCCAGATACGGGTAAAAGTGACCTGGATATCTCTATCGGCAAGAACCAGATGGGCATTGGCCTCTTTTGCTGATGAGATAGCCTGAATCATTTCCTGACCCGGATTAATTCCTAATTGCTGAGCTAATCGTTTCTGAAAAGAAGATAAAATCAAATTAGCCAGGAGGAGTAGGGCCTTTTTTTGTTTGATTATGGTGATAATATCCATATTTTTCCATTTGTTCCGATTGTTTATACTGTTATAGCGGGCAGGACATAATTCTACGCAGACACTATCCGGCTTTTCTTGCTCAATTAATTCTTTTACTTCCCGAGCACTATCTTTAGAGACATGGGCAGTGCCTACTAATAAAATTTCTTTTCCGTCTTTTTTTAATATGTGGATATTTTTACTATTCAGTAACAATTGTTTTTTCCTCCGGGTGAAATAATGTGAATGTGTCTATGTTTATAAAGTTGAATTAATATTATACCATAAAAAAAATTATAAAGAATAATTTTTTTGGGGATTTTGAAGGAAAAAAGTGCATAAAACCTACCAGGGGACGCTTGTCTGGTAGGTTTTTATTTATTATTAATTTTTCTAATTTCTTCTTTGAAAAAACTTTTTACTTCTTGCCAGGAAACAGGAACTGTCATCTTTGGCATTGGATTATTTTCGGCATCTTCGAAATAGGTTAAGCTTTTTAAAATATGTATCATATTATAATTTACGCTTTTGTATTTCTTTTTAAACAAGCTTAGGAGATTTTTTAGAGAGATTGCTTCTCTACAGATAAAAAATAAGTCAATAAAATCTCTTTTTGTTCCGCGTGAGGAAATAGCATCAATTTTCATACAACCTATATCTCTAAGGTCTGCAACGTTAACTCCCGTTATTTGTTTGAGGTCAAAAAGCAGGGGATAATCATATTTTAAAAAGCTTACCCGGGTTCCGTTAAATATCCCAATTAAAGTATTCTCTGTCTCTCTTTCTATAGAAAATTTACCCCGGATTTTGATTTTTTGAATTAAGGTTTTGGTATCAATATCATTTTTAGTAAAAAAATCTAAATCAAGGGAAAC
KOK=        96
KK=  564303  LL=  565472  Z=    4.74  JJ=  564273  DL=  1170
A===      111      112      113      114      121      123      124      131      132      133      134      141      143      144      211      213      214      223      224      231      233      234      243      244      313      314      323      333      334      343      413      433
B===      222      122      422      322      212      412      312      242      142      442      342      232      432      332      221      421      321      411      311      241      441      341      431      331      424      324      414      444      344      434      423      443
RRR=   44.759    7.562    0.297   17.533   21.622   16.976   -0.113    0.090    0.328    8.043    0.052    0.257   16.223   -0.423   -2.035   -1.054    0.577    2.973    0.222    0.581    4.394   -0.060    1.450    0.596    0.079    0.467    2.127    4.068    1.195    0.408   -4.536   54.654
X1==    5.608    4.470    0.250    5.458    4.470    3.753   -1.190   -0.375    0.635    1.952    0.191    1.306    4.750    4.700    3.049    1.675   -0.615    4.986    0.260   -0.923    3.349   -0.341    1.554   -0.744   -0.104    1.711    4.489    3.928    0.462   -0.373   -1.328    4.634
X2==    7.981    1.692    1.191    3.213    4.837    4.523    0.095   -0.240    0.515    4.120    0.273    0.197    3.415   -0.090   -0.668   -0.630   -0.939    0.596    0.853   -0.630    1.312    0.177    0.933   -0.801   -0.755    0.273    0.474    1.036    2.589   -1.093    3.415   11.794
CD1=       13       14        3       10       14       11        1        2        5        5        2        4        8        7       11        7        2       17        5        2        9        2        5        1        2        4       11        7        2        1        0        7
CD2=       34       11        7       13       19       11        4        4        4        8        3        6        8        3        5        2        2        3        4        2        3        2        3        1        1        3        2        2        4        0        8       14
AAGTTTAACGGTATAGCCCAACTCTCGGGCATATTCGATATCCAGCTTAGAAATATTTCTTATCCCCTCATAATAGATATTGTCCGGATCGATCTTCGCCCTGAAGGCAATGGCAGAAAGAATAAATATCTTGTTAAAGGCATCAAAAGCATCAATGTCTTTGCTGGGGTCAGCCTCAGCATACCCCTTCTCCTGAGCCTCCTTTAAGGCCTCTTCATACTCTTTGCCCTCTTCGCTCATCTTGGTGAGGATATAATTGGTAGTGCCGTTTAAAATCCCTATTATATCTTTTAATTTATAGGAAGTAAGGGAATGAGAAAGTGCCCCGATTATAGGAATAGCGCTGGCAACGCTTGCTTCAAAAAGAAAATACACTTTATTTTTCTGGGCTAAATCTAAAATTTCATATCCTGCTTTGGCTATTACTTCTTTGTTGGCAGTAACTACGTGTTTTCCTGAGCTGAGGGCTTGTATGATAAAGCTTTTTGCCGGTTCAAAACCGCCGATGGTCTCCACTATTATATCAATTTCCGGGTCAGCTACTACCTCTTTAGCTGAATCGGTTAAGATTTTATAATAATTTTTATCATCAAGTGCTATTTTTTTATTTTTGTCGGCTATTTTTTTTATGTTTATCTTGCAAGGGAATATTCCTTGTTCGATAAACTTTTTATTTTCACATAAAATTTTAAGTACTCCTTGTCCTACGGTACCCAGTCCTAATATGCCAATATTTATGGCTTCTTTTTTCATAATTATCTACCAACCTTCCAGATTAGTCGTTAGCATATAAAAAAATCTTTCGCCTTATATACAAAGACGAAAGATTTTCGTGGTTCCACTTTATTTCCCCGAAGACAACGTGTTTTCGGGGCTCTCTTGTAAGCTGTAAGGGTCTTCTCCCGAAAGATTTACTCTTTTTGTAAGATTCATCTTAGGCCTCCGGGCTGGTCTTCGGTCGAAAAATTTTTACAGTAAACTTTTCAACCTACTCTTCCCGTCATCGGCGTATTATTAAATTTCTATAATTTTAGCACTCGGACTTAATTTTGTCAAAATCCCCCGGGTCTTCTAGTTTGTTTTTGTTTTTCTAAACTTGTTTAGTTTAGGTCAATATTTTCACTTGATACCAGGGCAACGCTGGCCACCTTGTCTTCCGGAGCAAGGTTC
KOK=        97
KK=  570303  LL=  571472  Z=    5.65  JJ=  570273  DL=  1170
A===      111      112      113      114      121      123      124      131      132      133      134      141      143      144      211      213      214      223      224      231      233      234      243      244      313      314      323      333      334      343      413      433
B===      222      122      422      322      212      412      312      242      142      442      342      232      432      332      221      421      321      411      311      241      441      341      431      331      424      324      414      444      344      434      423      443
RRR=   28.600    3.880    0.002   47.283    1.104    1.400   -0.151   -0.521    2.452    3.170   -0.410    5.717    1.038    9.048   25.233    0.097   -0.839    2.672    2.606    1.243    7.036   -0.170    2.308    0.000   -0.367    1.038    1.759    9.906   -0.816   -0.258    0.908   22.486
X1==    7.534    1.561    0.002    8.484    3.439    1.099   -0.245    2.138   -1.775    0.596   -1.011    1.187    0.982    3.220    6.256   -0.051   -0.245    2.429    2.285    1.674    4.202   -0.456    1.951    1.639    0.596    0.982    0.677    4.129   -0.670    0.330   -1.011    5.330
X2==    3.796    2.487    1.043    5.573    0.321    1.274    0.615   -0.244   -1.381    5.323    0.405    4.818    1.057    2.810    4.033   -1.912    3.416    1.100    1.140    0.743    1.674    0.374    1.183    0.000   -0.616    1.057    2.596    2.399    1.219   -0.781   -0.898    4.219
CD1=       16        8        2       12       12        5        2        5        0        2        0        3        2        4       18        3        2       10        8        6        8        1        4        3        2        2        3        5        0        1        0        6
CD2=       32       19        8       22       12        6        6        5        1        9        3       20        4        8       24        0       12        4        5        5        3        2        3        2        1        4        4        3        2        0        1        5
TGCGCCTCTTTTTAACTGTCTTTAAACTGAGGCCTTCGGACCTTAAACAGGATGTTAGAAATTATTTTTTCCCCCGCCTCCAGGTTGATTTTTTCAATAAGCTCTCCTTTTCTTAAATTTAGTTCATTGGCCCAAACATTGCTTTTTACAGCTAAAAAAAGGCACTTGTCCTCTATTTTAATCGGCTGGGAAGATTGAGCAATCTCCTTACCTGCCAGATTCTCCCAATTGCTAATTATTTGATACCCTTTTATCTTTTTGCTCCACTTTTTCTCTTTTAAAAATTTTTCTAAGGCTGTTTTAAAGGGAATTATGTCTTTCTTTTTCATAAATTAATTATCTTCCCCTCTTCAATTTTAAATATCCTGCCTTTTTCTTTGATATTACTATTAAAATAATCCAGATTTATACTGGTAATAAAAGTCTGGACCTTTTTGTCAATAATTAATCCTAATAAGAAATGCCTTCTGTCTTCATCTAATTCTGACATAACATCATCTAAAAAAAATATAGGGTAGACCCCCTCTTTTTCCTTAATTAGTTCTAATTCGGATAATTTTAAAGATAAAACAGCTGTTCGTTGCTGGCCTTGTGAGCCGTAAGAAGCGACATTAAACCCGTTGATATATATCGAAAAATCATCCCGGTGGGGGCCGAGCAAAGTAGCCCTCTGTTCTATCTCTTTCTCTCCGTATTCTTCTAATTTATTTTTAAATTCTTTGTTTATCAAAGAAATGTTTTCTTCTTGGTCTTTCAATATATTGCTTTGGTAGGTTAGTTCTATATTTTCTTTTTCTTTGGTAATTTTTTGATGAAATTTATGAGCCAGGCGGTTTATCTTTTTTATAAATTTAATTCTTGTTAAAATTAAAAAAGATCCCCTCTCTATCAGCCGAGGATTCCATATAAGGAGTTGTTCTTTCTTCTTTTTTTGATTAATTTCTTTCTTTAATATATTGTTGCGGTGTCCTAAAATTCTATAATATTCTGAAAGATATTTATAATACAGGGGGTAAATTTGGGATATCTGTTCATCTAAAAATTTTCTTCTTAAAGAAGGAGCGCCCTTTATTATCTGCAGGTGCTCAGGAGAAAACACTACTCCTTTAAATTCTTTATTTAAAGCAACTTTTTTCTGAATATTTTGGTTTATTTTTATTGTTTTAATCA
KOK=        98
KK=  575523  LL=  576542  Z=    5.69  JJ=  575493  DL=  1020
A===      111      112      113      114      121      123      124      131      132      133      134      141      143      144      211      213      214      223      224      231      233      234      243      244      313      314      323      333      334      343      413      433
B===      222      122      422      322      212      412      312      242      142      442      342      232      432      332      221      421      321      411      311      241      441      341      431      331      424      324      414      444      344      434      423      443
RRR=   55.496   16.590    0.389    6.142   16.950   -7.043    0.113    1.782   -0.074    7.847    0.686    5.446    0.537    7.385   -0.623   -0.896    0.038   -0.633   -1.037    1.790    3.885    0.189    7.261    1.264    0.189    0.981    1.335   11.432    1.004   -1.699    0.167   22.202
X1==    5.944    4.411   -0.392    1.382    3.656   -1.781    0.816    1.173   -0.068    2.701   -0.594    4.838    0.908    2.838    1.013    0.504    0.275   -0.370   -1.125    1.646    2.325   -0.402    2.068    2.595   -0.476    1.659    1.454    5.318    0.237    2.237   -0.594    4.237
X2==    9.337    3.761   -0.991    4.444    4.637    3.954    0.138    1.520    1.087    2.905   -1.155    1.126    0.591    2.602   -0.615   -1.779    0.138    1.710    0.921    1.087    1.671   -0.471    3.512    0.487   -0.397    0.591    0.918    2.150    4.240   -0.760   -0.282    5.240
CD1=       26       19        3        7       17        0        5        6        3        5        1       14        3        6       10        4        4        2        1        6        4        1        4        5        1        4        3        6        1        3        1        5
CD2=       24       14        1        9       16       10        3        5        5        5        0        4        2        4        4        0        3        7        5        5        4        1        6        2        1        2        3        3        5        0        1        6
ATTTTGAGATATGTCATGATTTGGAAAACCTTTTTTATAGAGGAAAACTGTTTTTATAAAAAAAGAGCAGCAAACAGGAGATTTAAACTAATATAAATATAAAGAAAATCTACGCTCTTTCTTAAAGAAAAGAAAAAGTAATAGAATTTCATTAGAGATTTTATGAATAAAATAATTATTTTACTGATAAGTTTTTATCAAAAATACATATCCCCTTTAAAGCCTGCCACCTGTAGGTTTTATCCCACTTGTTCCGAATATGCCACACAGGCTCTGGAGAAATATGGCCTTTTAAAAGGCCTATGGCTTTCTATGAGGAGAATATCGCGCTGCCACCCCTTTAATCCGGGCGGCTATGATCCCCTTCCCGATTTTTCAGGAGCTTGTGCACATAAAAAGTGAAATAAAAATAAAATACAGTACGATAACATAAATAAAATAAAAATAAAAGAAAGAAAAACAAAAACAAAAAGATAAAGGAGAAAAATATTTGGGAAGTTTATGGAACTCTTTAGGCGATATTTTCGCCAGTATAATAGTATTTTTTTATAGCTTTACCCACAACTACGGTATCGCTATTATTTTGATGACCATTCTTATTAGGGTAGCCTTATATCCCTTAATGCAAAAACAGATGGTCTCTACCAGAGAGATGCAGGTAATTCAACCTTTAATGAAAGAGGTGCAGGAAAAATATAAAAATGACAAAGAAAGATTAAATCAAGAATTGATGAAATTATATAAGGAATATAAAATTAATCCTTTAAGCGGGTGTCTACCTTTATTAATTCAAATGCCTATATTGATTTTACTCTTTCAGGCCTTGAGAAAATTTGAATATTTAGATAGTGCCGGCAAAATAGCCGGGGGATTTTTATGGATACCCAACCAGGTGGAAATTATAGTTGACGGTATCCCTAAAGTTGTTGCAGGGTTGGCTGCCCCTGAACAACTAATTCAATTGCCGGGTAATGGAATTTTTGGAATACATTCCCTTGGCATAATGCCCCTTTTAGTAGC
KOK=        99
KK=  583113  LL=  583892  Z=    5.69  JJ=  582993  DL=   780
A===      111      112      113      114      121      123      124      131      132      133      134      141      143      144      211      213      214      223      224      231      233      234      243      244      313      314      323      333      334      343      413      433
B===      222      122      422      322      212      412      312      242      142      442      342      232      432      332      221      421      321      411      311      241      441      341      431      331      424      324      414      444      344      434      423      443
RRR=   63.121   -1.722    2.679   21.289   -0.728    0.290    0.326    0.125   -0.498    1.538    0.687    5.634    1.364    0.672   10.236    0.133   11.545   10.489    2.785   -1.657   -0.805   -0.854    0.025   -1.327    0.606    0.249   -0.378    4.415    2.857   -0.159    0.687   -0.410
X1==    7.767   -1.839    0.838    6.228    0.950   -0.644   -0.652    0.838   -0.644    0.471   -0.885    1.648    1.115    1.252    3.340    0.826    6.194    5.207    1.043    1.561   -0.532    1.108    0.108    2.884   -0.529    1.115    1.468    1.850    1.749   -0.251   -0.885   -0.251
X2==    8.126    0.936    3.196    3.418   -0.766   -0.450   -0.499    0.149    0.773    3.262   -0.776    3.418    1.224    0.537    3.064    0.161    1.864    2.014    2.670   -1.062    1.512   -0.771    0.229   -0.460   -1.146    0.224   -0.258    2.386    1.634    0.634   -0.776    1.634
CD1=       26        2        3       14        9        1        2        3        1        1        0        6        2        3       15        3       14        9        5        4        0        2        1        5        0        2        2        2        2        0        0        0
CD2=       25        8        8        6        4        2        1        3        4        5        0        6        2        1       13        3        4        6        5        1        3        0        1        0        0        1        1        3        2        1        0        2
TCGGTTCTTGGTTTTAAGTTCAAGATAAAATTAAAAAGTCAAGTTAAGAGTAAAAAATCATTATGCGAAAGTTAAAACCTTTTCTTTAATTTTGAATTATAAGTTATAGTTTTGTGTTTTACACTTTTCATTTTTGCTTTCAAACTCTACGCTAAACCCTAATACTGTAAGGTATAGGCAAAAAAAAGAAAGGATGGTTTAAAATGAGTAAAGAAAGTTTTAATAATTTAATTTTTGTTCTGTTTTTAGTAGTTGTAGTTTTTATCTCCGGAATTTTTTTGGCTCTTTCTTTAAGATTATTTTCCTTAGAAAGTTTTTTCTTTAAAACAAATTATTGGATTTACTCTAATTTCTTCAACCAGATCATCTTGGGTTTAGTAGGGGCTTTATTAATTTTTTTAGCTATTTATTTAATCTGGCAAAAAGCCCAAATTAATAAGGGAAATTTATCTGTAGTTCAAAAGACTTCATTTGGGGAAATTAAAATTTCTATCGGGTCTATAAAGCGTTTGGTCTTAAAAGTGGTTAAAGGGATGGAAGAGATTACGGAAACAAGGCCAGAGGTTAATATTTTAAAGTCCGGGGGAATAAATATAGATATTCATCTTTTTGTTAAGCAAGATGTAAGTATTCCGGAACTTTCAGAGAAAATTCAACGAAAGGTAAGAGAATATATTTTAGAAACAAGCGGGATAGAAACAAAAGAAATCAAGATACACATAGATAAAATATTTTATGAAGACAAAAAAATAGTTTAAATAAATTTTTTAAAAGGGTGGT
KOK=       100
KK=  592623  LL=  593732  Z=    5.27  JJ=  592533  DL=  1110
A===      111      112      113      114      121      123      124      131      132      133      134      141      143      144      211      213      214      223      224      231      233      234      243      244      313      314      323      333      334      343      413      433
B===      222      122      422      322      212      412      312      242      142      442      342      232      432      332      221      421      321      411      311      241      441      341      431      331      424      324      414      444      344      434      423      443
RRR=   34.256    3.592   -0.410   15.927    4.652    1.525    3.258    2.224   -0.032   -0.464    1.107    1.015    0.324    7.559   16.896    0.467    6.438    5.462   -0.074    2.194    5.564   -0.039    5.605   10.099    0.119    0.498    0.183    1.522   19.364    4.936    0.430   12.476
X1==    5.681    1.023   -0.242    7.210    2.225    2.604    3.265   -1.873   -0.444    1.281   -0.862    0.683    1.128    3.909    3.426   -1.054    1.802    1.941    1.416    1.994    2.654    0.877    1.621    2.454    0.450    0.465   -0.145    0.383    4.026    1.026   -0.862    4.026
X2==    6.030    3.511    1.696    2.209    2.091    0.586    0.998   -1.188    0.071   -0.363   -1.285    1.487    0.287    1.934    4.931   -0.443    3.572    2.814   -0.053    1.100    2.096   -0.045    3.457    4.116    0.265    1.073   -1.261    3.979    4.809    4.809   -0.499    3.098
CD1=       24        9        3       22       12        7       11        0        2        3        1        7        4       11       15        1        8        5        6        6        4        3        4        7        2        3        1        1        5        2        1        5
CD2=       15       12        6        5        9        5        4        1        4        2        0        4        2        3       15        3        8       11        3        6        7        2        7        6        3        3        1        8        7        7        1        5
GCAATCAAAATATCAAAGCTTCGCCCACCATAGGAATGAAAGGTCCTTGGCGTTATCGCAATAAAGGCTATTTTCAGGTGAGCCAGGAAAAAGGGAGGGTGCGATTAGGATTTTATAAAGCAGGCAGTTATGATTTTGTACCGGCCGGCGGATGTGTTCTATTCAGTTTGCAAATTAATAAATTGGTTGGCTATTTAGAAGACCAATTGAGTTCACAAAAAGTTACCGTTTATAATAGCAAGGCCGGGGAGGGAAATTTAAGGAATGTCTTAATAAGGGAGAGCAGGAGTACGGCAGAAATAATGATAGTTTTTTTTACTAAAGAATATAATCTTGGTTTTGAGCAAAAGGTTTTAAATGATTTAGTCAGAACATTCCCTCAGGTGGCCTCTATTTATCAAAATATTAATAGGAGCCCTAAAGCGATTTTGCTGGGAAAAGATTTTAGGCTTTTAAAAGGGGAACCTGACTTGGAAGATGCCATCGGCCCATTTAAATTTAGAATATCGCCCCGGTCTTTTTTCCAGGTTAATGCGGAGCAGGCGGAAATATTAAATGAAAAAGTATTAGAGTATGCAAATTTAAGCGGAAAAGAGACGGTTATCGATTCTTATTGCGGAACAGCGGCTATTTCTATCTATGCGGCCAAGCAGGCCAAAAAGGTGTATGGTATCGAAGTAGAAAAAAGCGCTGTCAGGGATGCTAAAATTAATTGTGAATTAAACGGTATTCCTAATTTAAAATTATTTAGCGGAAAAGAAGAAGAGTGGCTCTATAGATGGAGGAGAAGCGGCGAAGAAGTTCATCTTATTATAGTGGACCGCCCCGCAAGGGTTGTTCTTTAAAAGTTTTAAAAGGGATTATAAAGGTTAAACCAAAAAAAATTATATATATATCCTGTAATCCGGCAACTTTGGCCCGTGATTTAAAATATCTCACCAAAGATAATGATTATAAATTGAAAAAAGTTTTGCCCCTAGATATGTTTCCTCAGACGGGTCACATAGAATGCATAGCATCCTTAGAAAGGTGACTAATAAAAAAGCAGCAAAGTTAAACGAACTATAATGGAAACGATTGCCAGAGAATAAAGGGTGGGGAAGATGCCCT
KOK=       101
KK=  599073  LL=  600092  Z=    4.65  JJ=  599013  DL=  1020
A===      111      112      113      114      121      123      124      131      132      133      134      141      143      144      211      213      214      223      224      231      233      234      243      244      313      314      323      333      334      343      413      433
B===      222      122      422      322      212      412      312      242      142      442      342      232      432      332      221      421      321      411      311      241      441      341      431      331      424      324      414      444      344      434      423      443
RRR=   15.868   45.535    1.607    0.346    2.839    1.319    4.699    0.154    4.400   24.069   -1.540   -1.333    1.784    5.758    1.497   10.800    1.416    6.084   -1.450   -0.046    2.094   -0.019    0.091    0.101    0.117   -2.008    0.053    4.723    0.419   -0.063   -0.251   48.947
X1==    3.994    6.054    1.285    1.462    1.715    0.439    4.820   -0.094    1.759    4.621   -1.185   -1.021    1.372    1.749    1.715    3.079   -1.123    2.178   -1.228    3.079    0.701   -0.423    2.024    0.088   -0.116    1.372   -0.206    2.410    0.269    0.269    3.077    6.269
X2==    3.973    7.521    1.251    0.236    1.655    3.005    0.975   -1.640    2.502    5.209    1.300    1.306    1.300    3.293    0.873    3.508   -1.260    2.793    1.180   -0.015    2.989    0.045    0.045    1.151   -1.008   -1.463   -0.259    1.960    1.554   -0.233   -0.082    7.807
CD1=       12       17        4        5        8        3       11        2        5        6        0        1        3        4        8        7        1        6        1        7        2        1        4        2        1        3        1        3        1        1        5        7
CD2=       18       26        7        4       11       10        5        1        9       11        4        6        4        6        9       11        1        9        5        4        7        2        2        3        1        0        2        4        3        1        2       10
GCTGGCAATGTTGTAGCCTTAACCCAGACCATTAATTATTTCTTTGGTTCCGGTGTAATTGTTCCTGAGGTAGGGATTATTATGAACAATGAAATGGATGATTTCTCTTCTAATCCTGATTCTCCTAATGCCCCCGAACCGGGTAAGATTCCATTATCAAGCATGTCACCTTCTATTATAGAAAAAGACGGTAAACCTTTCATGATACTCGGCACACCCGGAGGAACCCGTATCTTTACAGCAATGGTACAAATTATTTCTAATGTGGTTGATTTTGGCATGAGTATGGATGAAGCCATTGAGGCTCCCCGAATGCATTGCTATACTTCAGGAGGGAAAGCCAAGTCAATTCGCATAGAAAGCCGTATTCCAGCTATTACCGCCAAGACTCTTCGAATTTTAGGTAACGAAGTAGACGTAAAAGGTGATTATGATCTTTACTTTGGTGGAGCACAAGGCATTATGGTTATAGATGGCGTAATGTACGGCGGAGGAGACTCACGTCGTGATGGCGTAGCCATTGGCTATTAGGAAATAGTAATTGCTAATAACAAACAAAAATATATAAATTTTTAAAATTTAAAAATTTATATTAAAAGTACTTTACAGTTTAATTAATGTGAAAATGTCGTAACCCTATCAAAGGCGTATCAAAATGCCCATTGACGGGGTTACGACATCTATCTTTTCAGGTGATACTTGTTTTTTGGGTAATTAAACCACCCTGTTTTTGGGTCATAAATATTTTAAAAAACTTATATTTTTTTAGATTTTATAAAAAAGGTAAATCAAGTTACTATGAAAGGAGAATGATTTATTGGCCAGCATTGAATTAGTTTATTTTTTAGTAATGGTAGGAGTATTTGCTTTTTCTACCTTTAAGTTTAAATTACCAGTCGGAGTGTCAATGGTTTTAGCGGCAGTTTCAGGGACATTAATATCCGGATTTGGCATTCCAATTCGCCATCTGGTAGAAGGTGGATTTAATTATATAAATACCATTTTAGTTATTGCTACTGC
KOK=       102
KK=  628623  LL=  629582  Z=    5.52  JJ=  628413  DL=   960
A===      111      112      113      114      121      123      124      131      132      133      134      141      143      144      211      213      214      223      224      231      233      234      243      244      313      314      323      333      334      343      413      433
B===      222      122      422      322      212      412      312      242      142      442      342      232      432      332      221      421      321      411      311      241      441      341      431      331      424      324      414      444      344      434      423      443
RRR=   55.690    3.250    0.366    4.407    3.066   10.600   -0.613   -0.338    0.365    5.065   -0.071    0.127    5.045    1.968    2.898   -0.064   -0.778    8.043   -0.001    1.254    2.493    0.516    0.260   -0.551   -0.611    9.311   16.547    8.089    8.786   -0.126    1.221    0.537
X1==    7.029    0.514    1.713    3.567    1.434    3.630    1.181    1.059   -0.267    2.618   -0.377    2.389    2.958    0.904    0.974   -0.267   -1.159    2.296   -0.012   -0.916    0.746   -0.391    1.267    1.626    0.765    5.460    3.508    3.420    2.283    2.283    1.291    0.283
X2==    7.922    6.328    0.213    1.236    2.138    2.920   -0.519   -0.319   -1.368    1.935    0.187    0.053    1.705    2.178    2.976    0.240    0.671    3.502    0.098   -1.368    3.341   -1.322    0.206   -0.339   -0.799    1.705    4.717    2.365    3.848   -0.055    0.946    1.896
CD1=       20        6        5        9        8        8        5        4        2        4        1        7        5        3        7        2        1        6        3        1        2        1        3        4        2        8        5        4        3        3        3        1
CD2=       25       21        4        5       11        9        2        3        1        5        2        3        4        4       13        4        4       10        3        1        7        0        2        1        1        4        9        4        5        1        3        3
TTACTGTAATCGAAGGAGGCTATTTTGAAAAGAGTACCCAAAAAAGACGTTGAACAGTTCTGGAAGAAAAAGGAAGAGGATATTGGAGAGAAAATTAAAGGGAAGAGTATGGCCGAGCTCATCGGCGGCTATCAGAACTTTTCCGGACCGATCCTGGGAATTTTATTCTATACCGAGAGCGCTTTTTATTTTCAGACTTTTCCCCGGCAAAACTTGCTCTTTTCTTTTATGAGAGCTGAGCAGCCGGAACGTGAAGAGAACCAGTTAAATTTTCGCATTCTCTGGTCCGATGTAGAAAAGATAGATATTCCTCCCAGGAAATATCCTTTTCTGGCACTTTTATCTCCTACGGATTATCGGATTTTCATTGACTATCAGAGCAATGGGCAAAAAATTACCCTAACACTGAACATGCACTGTCGGGAGGATCGCAGCAGGTTAATCGATTTTTATAAAGATCGCAAAACAAAAAAGGAATGGTAAATTATCCATCAGCCGATTGAATTAAGCCGGTTTTTGATTGTCACAGGGACTTGTTACGGAGACGGTCGTGTTATCTTAACAATTCGGCTACTTTTTCTACTTTTACCTAAAAGATTTGATAAGTTCATCTTCCAATGCGTTCTCTTTTATATTCTCTTTTAATTTTTTAAAATCTTTGTCATATTAGTACTAAGATGTAGAAAAATTGGAAAATGCTAATTCCTTTAGACCGCTGGTGGCGATTCAATAAGGTAAATATATATTCTTGAAGTGTGCCAGAGAACCGTCCCCTGACACATAGTATTTTAAAAAATATTAAACAGATAAATTGAAGGAGGAAAAAATCATATGGAAGAGAAAGGTATTTTTAATAAAAAGAAAATATTTATTTTAGGTTTTGGTTTTTTTGGGATATCTATCATTTGGGCAATGTACAATGCGTATGTTCCAATTTTTTTAAAGTATTTTAATTTAAGC
KOK=       103
KK=  640263  LL=  641372  Z=    6.74  JJ=  640233  DL=  1110
A===      111      112      113      114      121      123      124      131      132      133      134      141      143      144      211      213      214      223      224      231      233      234      243      244      313      314      323      333      334      343      413      433
B===      222      122      422      322      212      412      312      242      142      442      342      232      432      332      221      421      321      411      311      241      441      341      431      331      424      324      414      444      344      434      423      443
RRR=   85.285    2.096   -0.878   15.350    5.462    4.107   -0.253   -0.319    0.326   17.268    2.857    2.075    0.584   18.379    2.840    0.572    0.129    3.424    0.363    0.080    0.128   -0.330   -0.219   -0.095    0.677    4.785    0.020   11.114   -0.390    1.922   -0.106    8.235
X1==    9.885    2.490    1.872    3.405    2.113    1.432    0.345    0.679    0.816    3.906    2.366    0.743    1.488    4.194    0.607    1.432    0.345    0.953   -1.225    0.200    0.030   -1.110   -0.201    0.373   -1.021    2.366    0.030    3.625    0.527    1.527   -0.269    2.527
X2==    8.628    0.842   -0.469    4.508    2.585    2.868   -0.733   -0.469    0.400    4.421    1.207    2.794    0.393    4.382    4.677    0.400    0.373    3.593   -0.297    0.400    4.185    0.297    1.085   -0.254   -0.663    2.022    0.671    3.066   -0.741    1.259    0.393    3.259
CD1=       35       14        6       10       13        5        4        4        4        5        4        5        3        7        9        5        4        4        1        3        1        0        1        2        0        4        1        4        1        2        1        3
CD2=       32       11        3       11       16       10        2        3        5        8        3        8        2        6       22        5        4       12        3        5        8        2        3        1        1        4        3        4        0        2        2        4
ACTAAATAAGATAAATAAATATATATAAAATTAGATAATTATCAGTTTTTTAAGGCAAAATGGTAAATCTCTAAAACGTAGAAAATATAAGGATTTCTGCGTTTTTTTGTTATGAGGGATGGTGGTAGTGGTTCTAAAATAGGGAAAAAATAAGGCAAAAAAGGGCTAAAATCCCCATTTTTTGCAGTCTGAAACCCTTGCAAAATAAGGCCTTCAGAGAAATATTGTCGTAGCAGCGTTTTTTGAGGTGGCCTAAGGTGATTCTTCATATTTTTTAAAATAGGCGCTTAAAAAGGCTTAAAATAGCTTATTTTAGATGTGGGTGAAAAGCCTTACTATATAAGGCTTTCAGGAAGGCCTTTTTACAGTTTTTATACGTTTAACTTACTTGTCTTTCCCAATCTCCTTCTTTATTTAACCTTTCATTCACTTTCTTTATTTTGTATTTCTGGTTTTGTTTTTTGATACTAACGACTAAATTATCTTGCACTTCGAAACTATTTTTTAAAAAAAGAAGGATTTTTAAAATAGGCGTAGTATATATATAATATATTAACTTTAAATGAATTTAATATTGTAAACTATATGAAGGTAACAGGAGAGACCGGACAGAACTCTGGAATGGTAAAAGAACTATTTCCTAATTTCATAGGAAGAATCTTTAAGTTAAAAAGACAGAGTAGGAGAGTAAAATAATTATTTTATTTTCTGTCTTTTTTATTTCAAATAAAAACGTTTTACAAGAATACATTAAAGAAGAGTTTAATCTTTAGAAGTAGATCTTTCAAGTGTGAAGACCAGACCCCGGGAATTTATTGACCCGAGAATTTTTTAAAAATTCTGTTAAAAAGGAAATAAACTTTGTTAGAAGAATTATTAAAACAATATCTTAAGAATCTTACAAATACTTTTCAACGCGGTGATGCCCGTGAAGAAAGCTATTACACCAATCTGGATGAATTAATCAAAAAAATGGCCGCTATTTTAAAAGTAAAGAATATTGATATCACGATACTTCCCAAAAAAACAGAAGCGGGGAATCCCGATTTTCGCATTTGGGATGGGAAAAACCATATTACCGGTTATATTGAAGCCAAAGATCCTTCTATT
KOK=       104
KK=  654901  LL=  655860  Z=    4.90  JJ=  654901  DL=   960
A===      111      112      113      114      121      123      124      131      132      133      134      141      143      144      211      213      214      223      224      231      233      234      243      244      313      314      323      333      334      343      413      433
B===      222      122      422      322      212      412      312      242      142      442      342      232      432      332      221      421      321      411      311      241      441      341      431      331      424      324      414      444      344      434      423      443
RRR=   42.957   17.756   -0.284    1.296    5.053    1.369   -1.951   -1.490   -3.618    0.495   -0.856    1.601    9.889    0.746    0.207    1.862   -0.427    1.322    8.153    7.263   12.623    1.127   17.946   13.083   -0.173    0.136    0.924    1.643   -0.496   -0.369    0.104    2.250
X1==    5.696    5.183    1.111    2.227    1.018    1.878    1.292    1.111    1.878    0.295    0.812    2.750    1.754    2.351   -0.496    2.554   -0.846    0.604    4.680    1.203    3.326   -1.047    2.801    3.981    0.295   -0.129   -0.674    0.786   -0.345    0.655   -1.070    0.655
X2==    7.542    3.426   -0.256    0.582    4.963    0.729   -1.510   -1.341   -1.926    1.677   -1.053    0.582    5.639    0.317   -0.417    0.729    0.505    2.188    1.742    6.040    3.796   -1.077    6.406    3.286   -0.586   -1.053   -1.371    2.090    1.436   -0.564   -0.097    3.436
CD1=       23       21        4        8       10        5        6        4        5        1        2        9        3        5        6        6        2        3       12        4        4        0        4        7        1        1        0        1        0        1        0        1
CD2=       26       16        3        3       20        5        0        1        0        4        0        3        7        1        6        5        3        8        5       15        7        0        8        4        1        0        0        3        2        0        1        4
AGAGAAAAATTGATGGAAACTAAATATAATTGGAAAGATAAAAAATACTTTAAATGGATTTTTAATATGTTTTTGAATCTAGTTGCTGGATATGGTGAAAGGCCATTACAAGTATTAGTATGGTGGGCAGGTATCATATTTGGTTACGCTGCTATATATTATTTCTATAATGGAATATATATTAGAATAGCTAATAATATTGCTTCATATAATCCAAAGTTCTTAGAAGCATTGTATTTTAGCATTGTTACTTTTACTACATTGGGTTTTGGAGATTTAGCTCCTAAGCCAGGATTTTTTCAAATATTCGCTTCATTTGAAGCACTTTTGGGGGCAATTTTTATGGCAATGTTTATATATGTATTTGCAAGGAAAATGATTAGATGATAGTTAAATTCTAATAAGTATTTTTATCAAATTTATTCTTATTTTATATGAATCGGGAGGATTAATAATGAATAAGCAATACACAAAAATTGCTTTTTGTCCCCATTGCGGAAATATAACAACTCAACGATTATTATATACCTATGATTGTGAAGAAACTATTACTATGGATGATGAGAATGAAGGGCATGAAGAATCATTTCCATTAATGTATTATTTTACCGCTTGTGAAACTTGTAACTTCCCTATTTTATATGCGGAATTACTTTGGGGTACTGATGAAAAGGATCTTCAAAAAAGTATTTTAATTTGGCCAAAACAAAAAATATTATCTAAAAAAATTCCACTAAAAATCAGAAAGTACTATGAAGAGGCGATAAGAATTAAAAAGATGGCTCCTAATGCTTTTGCTGGACAAATAAGGAAGTGTTTAGAGGCTTTATGTGATGATAGAAAAATAAAAAGAGGAAACTTGTCTTTATCTAAACGATTAGAAAAGTTAGCAAACAATGGAGCAATACCCAAACATTTTATTGAGATGGCAGATATTTTAAGATTTTTTGGAAATGTCGG
KOK=       105
KK=  663721  LL=  664440  Z=    4.77  JJ=  663481  DL=   720
A===      111      112      113      114      121      123      124      131      132      133      134      141      143      144      211      213      214      223      224      231      233      234      243      244      313      314      323      333      334      343      413      433
B===      222      122      422      322      212      412      312      242      142      442      342      232      432      332      221      421      321      411      311      241      441      341      431      331      424      324      414      444      344      434      423      443
RRR=   17.130    3.340    0.573   19.653   10.916   -3.623   -2.289   -0.094   -2.192    0.184    0.381   -1.120   -0.839    1.666    9.238   -0.031    2.763   -1.111   -0.961   -0.031    0.735    0.966   -0.314   31.027    0.472    1.003   10.336   30.935    3.296    0.707   -1.950   -0.157
X1==    4.727    0.947   -0.858    3.996    2.618    2.556    4.100   -1.525   -1.503   -0.437   -1.334    2.120   -0.574    2.134    2.618   -1.503    2.832   -0.795    1.632   -1.503    2.060    1.768    0.997    5.816    1.185    1.705    2.882    8.843    3.528    0.756   -1.334   -0.168
X2==    3.624    3.528   -0.667    4.918    4.169   -1.417   -0.558    0.062    1.459   -0.420   -0.285   -0.528    1.462    0.781    3.528    0.021    0.976    1.397   -0.589    0.021    0.357    0.547   -0.315    5.335    0.398    0.588    3.586    3.498    0.934    0.934    1.462    0.934
CD1=       12        5        1        9        8        6        9        0        0        1        0        6        1        5        8        0        7        1        5        0        4        4        3       10        3        4        5       10        5        2        0        1
CD2=        8        8        1        8        9        0        1        2        4        1        1        1        3        2        8        2        3        4        1        2        2        2        1        7        2        2        6        5        2        2        3        2
CGATTGCTGTGGATACCATAATTAATCAAAAAGAGAAAGATGTTATATGTATTTATTGTGCTATCGGTCAAAAGATGTCTTCCCTGGCCAGGGTAGTTGCTCAACTTAAAAAGTCAGAAGCCCTGGAATATACCATTGTTATGGTGGCATCAGGAGAAGATACGCCCGGCTTAAATTATATTGCCCCTTATGCGGCGACCAGTATCGGTGAATATTTTATGGAAAAGGGAAAAGATGTATTGGTGATATATGATGATTTAACTCATCATGCCCGCTCTTACCGGGAGCTGTCGTTATTATTAAGAAGGCCACCTGCCCGGGAAGCCTATCCCGGAGATATTTTTTATATCCATTCCCGCCTTTTAGAAAGAGCAACTCATCTAAAGAAAGAGAAGGGGGGCGGCTCTTTGACCGCTTTGCCCATTATCGAAACCCAGGCACAAAATTTATCAGCTTATATCCCTACTAATCTTATTTCCATTACCGATGGTCAAATTTATTTATCACCTCAATTATTCCAGGGCGGGCTTTTGCCGGCCGTTGATGTGGGGAAGTCAGTATCCCGGGTAGGAGGAAAAACGCAATTAGCTTCCTATCAAGAGGTAGTGGGCAGTCTGCGTTTAACTTATTCTCAATTTCAAGAGTTAGAGATCTTTTCCCGGTTCGGGACCCAGTTAGATGAGAATACCATAAAAATCCTGGAAAGAGGAGAAAGAATAA
KOK=       106
KK=  667381  LL=  668340  Z=    4.68  JJ=  667201  DL=   960
A===      111      112      113      114      121      123      124      131      132      133      134      141      143      144      211      213      214      223      224      231      233      234      243      244      313      314      323      333      334      343      413      433
B===      222      122      422      322      212      412      312      242      142      442      342      232      432      332      221      421      321      411      311      241      441      341      431      331      424      324      414      444      344      434      423      443
RRR=   26.071   23.113    0.152   -0.379    6.056   -0.556    0.983   -0.047    0.051   -4.478   -0.791   10.904    1.431    5.049    2.991   -0.484    0.094   -2.124    4.490   10.241   30.227    0.156    3.616   16.452   -0.015   -0.074   -0.597    5.248    0.300   -0.276    0.180   -0.221
X1==    5.979    3.804    1.798    2.188    3.036    0.527    2.064   -0.555   -0.048   -1.136   -1.054    3.453    0.856    1.047    1.499   -0.623   -1.027    2.119    1.941    5.128    7.513   -0.146    0.787    4.002    0.640   -0.099   -0.295    1.444    0.520   -0.480   -1.054    0.520
X2==    4.360    6.076    0.084   -0.173    1.995   -1.055    0.476    0.084   -1.055    3.944    0.751    3.158    1.672    4.820    1.995    0.776   -0.092   -1.002    2.314    1.997    4.023   -1.068    4.592    4.111   -0.023    0.751    2.023    3.634    0.576    0.576   -0.171   -0.424
CD1=       22       17        6        6       15        4        6        2        3        0        0        8        2        2       11        2        1        7        6       12       10        1        2        5        2        1        1        2        1        0        0        1
CD2=       20       24        3        3       13        1        4        3        1        5        2        9        3        7       13        4        3        1        7        6        5        0        6        6        1        2        3        4        1        1        1        0
GAAGTTAGAACAAAATGGGGTGCGTGAATTATTAAATTCGGGAAAGTCTTTAATATTTTTTCAAATTGTTTAAAATATGGACGGCTACTGTTTATATGGTAAAGAATAGGGATTCCCTCCTCCTCACAGTACTGATATATTTCCATCATTCCTGGGTCATCTAAGGGAAGATCTAAAAAATGGTCATGGAAAAATCCATGCCCATTCCATAATGTTAAACCTTTTGCTCCGGCAGCAATATATTTTTTTAGCTTTTCCAACTTGTTCTCATCAAAAGGGTTAATAGTACACAAGGCAATAAATTTATCAGGATATTCTTTGCTAATTTTAATTATTTCTTCATTATTCTCATCAATTCCAGTAAAACCATATTTGAGATCAAGGTAAAATGTATAATTAGAGGTTCCTAATAAAAGCATTTTTTCGATCTGACAATCTTCCATGTATTTTAGAATTAGAGGAATATTATCCAAAGATTGAATATGTTCATGAGCATTTATAATCTTAAAATTTGCCCTTTTCTCCCTAACTGCTGGTTCCATTTGAGCAATGAGGGGTGAGGGTAATTTATCTATCCAAAGTGGTAACCAACCTTGTCGTCTGAAAATTATAAATATTTCTATTACTAATATTATGCCTATAATAATATAAAAATATAATTCCCATTTTTTCATTTTTTTGTTTGCTCTTTTTCCATTTTTTCCTCTTCCTTCTACTTATTTTTTAAATTAACCCTATTGCTAACATACAATTTTAATTTAACTCTTTTATTAAATAATTCAAATTTAATTATACATGATTATTCAAAGATTTCCAAACGTAATATAACGTAATATAAAAAAGTCCAACAAGAAATCTCATCACTTATTGAACAATTATATGAAATAGAACAGAGAGCAATATAATTATGGAAAGAAGCAAAAAAATTGGAAAGTGTAATTGAAAATGAAATTCGCAAAT
KOK=       107
KK=  693271  LL=  693690  Z=    5.11  JJ=  692821  DL=   420
A===      111      112      113      114      121      123      124      131      132      133      134      141      143      144      211      213      214      223      224      231      233      234      243      244      313      314      323      333      334      343      413      433
B===      222      122      422      322      212      412      312      242      142      442      342      232      432      332      221      421      321      411      311      241      441      341      431      331      424      324      414      444      344      434      423      443
RRR=    0.696    4.861    0.438   38.977   -0.421    5.185    1.097   -0.419   -0.173    0.555   -0.086   10.376   -0.086    0.555   -1.432   -2.834    5.890    2.544   -0.934   -0.173    0.555    0.314    2.835    9.397    2.802   -0.311    5.050    0.313   -0.671    0.190    0.181   -0.252
X1==    0.617    1.584   -0.420    6.446    0.304    3.297    1.302    0.402   -0.257   -0.771    0.133    2.564    0.133   -0.973    2.224   -1.145    2.141    0.865    3.415   -0.257   -0.658    1.261    1.261    2.170    1.229   -0.867    2.342    0.606    1.558   -0.442    0.133   -0.442
X2==    1.129    3.069   -1.043    6.047   -1.387    1.573    0.842   -1.043    0.671   -0.720   -0.641    4.047   -0.641   -0.570   -0.644    2.474    2.751    2.943   -0.273    0.671   -0.844    0.249    2.249    4.331    2.280    0.359    2.156    0.516   -0.431   -0.431    1.359    0.569
CD1=        4        5        1       10        3        5        3        2        1        0        1        5        1        0        6        0        4        2        5        1        0        2        2        3        2        0        3        1        2        0        1        0
CD2=        3        6        0        7        0        3        2        0        2        0        0        5        0        0        1        4        4        5        1        2        0        1        3        5        3        1        3        1        0        0        2        1
ATTTTATAGAAGATAAAGATTCACCTGCTCCTCCTAAAATTGCTACTTACACACTTTTGAAAGAGCAATTGGACGATGTCTTGGAGACTTTAACTTATCGAGAGAAGAGGGTCTTAGAATTAAGATTCGGAATCGCCGGTGGTCATCCTCATACTTTAGAAGAAGTTGGCAAAGAGTTTGGAGTAACCAGAGAAAGAATTCGTCAGATTGAAGCAAAAGCATTAAGAAAATTAAGACATCCCAGTAGAAGCAAAAGATTGAAAGACTATTTAGAATAACGCAAGTGTAATTAAAATTAGAAATCCACCGTCTATAACAGTGGTAATGTAATTTTTGCTTTGCCATATCATTCCCGATCCACTTATGTCATTCCCACGAAAGTGGGAATCTATCCTATCTTGCCTTCTAGTATTTGTGGGC
KOK=       108
KK=  695881  LL=  696780  Z=    6.75  JJ=  695881  DL=   900
A===      111      112      113      114      121      123      124      131      132      133      134      141      143      144      211      213      214      223      224      231      233      234      243      244      313      314      323      333      334      343      413      433
B===      222      122      422      322      212      412      312      242      142      442      342      232      432      332      221      421      321      411      311      241      441      341      431      331      424      324      414      444      344      434      423      443
RRR=   27.600   22.303   -0.023    0.276    0.841   34.064   -0.478    1.804   -1.915    2.673    0.301   -1.332   12.477    0.640   -1.693    0.082    1.479   12.098    5.279   -0.946    2.192   -0.052    0.936    0.829    0.866   29.081    4.597   -0.756   10.991   -0.032    0.808    6.524
X1==    5.967    4.405   -0.051   -0.464    3.276    4.650   -0.196   -1.450   -0.588    0.756   -0.401   -0.464    4.544    0.818    1.016   -0.588   -0.861   10.009    1.478   -1.753    2.500   -0.109    1.948   -1.290   -0.685    7.017    2.500   -0.620    5.609    1.361    1.247    2.210
X2==    4.625    5.062    0.451   -0.594    0.257    7.325    2.439   -1.244    3.254    3.534   -0.751    2.871    2.746    0.783   -1.665   -0.139   -1.718    1.209    3.572    0.540    0.877    0.481    0.481   -0.643   -1.264    4.144    1.839    1.220    1.960   -0.024    0.648    2.951
CD1=       11       11        2        1        9       11        2        0        2        3        1        1        7        2        5        2        1       25        6        0        7        2        5        0        1       10        7        1        8        3        3        4
CD2=       18       15        4        3        5       13        7        1        7        6        1       10        6        4        1        2        0        3        7        3        2        2        2        1        0        8        3        2        3        1        3        4
ATCCACAGCTTTAAATTCTTCATCCCGCATTCCATATTAAGCTTCATAAGCTTCAGAAGCTTCAGTTTTATCCCCAATCTGATATTTATTTTTTAAACTGCTCAGCCTTTCCGTATTTATGTAGAAGCCCATTCTACCGTTTCTGAATCTTGCTTTACTAAATCCTAATCTCCTGATCCGATGATTGATTGCCCGATCGGAAATGGCTTCATTCTCTGATCGGAACTCATTGATGCGTTTTGAGATGGCCTGGGTTAAAAATTGCCTGTCCTGATTCTCCCGGTATTCATCATTAATGGCCTTGACAATTTCTGCCTCCAATCCCATGCCTTCTTCATTATTTTTATTTTTTTGGATTTGTTTTACGATATCGATAAACTCGCTTTTTCTCTCCGGTTCGGTCATCAATAGCGCTTGATACAGAGGAAACATGATTTCATTCAACCTTCCCCGGGCAATATGCTGCGCTTCCGGCAATTCCTGCGACATATAGTTTGCCCGAAAAACGGTCAGTCTTTCTCTCAAATCATTAGCCCATTTTATATCAATCTTTCTTTCTATTTGAGGATTGCTATTTTTCTGCATGATAAAGAGGATGCACCGGCTTTCAATAATATCGGGAATGCTTTCGGTAGTGCAGATGACCAGCGGTGTAAAAGTGTCATAATATTCAATCTGATCTTCACCATATTTATTCAGGTTAATTCTTGATACTTTCAATCCCCGTTTATAGGTAGTCTTTATCAGGTCCGCAAGTCCCTGGTTTCCGCCTTTGCCCAGGAGTTTTATTTCATCGATGATGAGAGTGGGTTTAAACAGTTCAACCGAACGAAATAAAGTTGCCTCGGTCAGGGAAGTTAATCTTTGAGCTCGAAAAGCCAGTTCGCTCAAGACTTCACC
KOK=       109
KK=  710611  LL=  711780  Z=    9.19  JJ=  710581  DL=  1170
A===      111      112      113      114      121      123      124      131      132      133      134      141      143      144      211      213      214      223      224      231      233      234      243      244      313      314      323      333      334      343      413      433
B===      222      122      422      322      212      412      312      242      142      442      342      232      432      332      221      421      321      411      311      241      441      341      431      331      424      324      414      444      344      434      423      443
RRR=   62.895    1.391    0.919   15.178    5.315    0.050    0.356   -0.310    0.266    0.165    2.361   32.051    0.581   12.391    9.938    0.266    5.502    2.780    0.224    2.507    0.032    0.708    2.319   -2.386    3.652    0.044    8.014   49.210    1.462    5.908    0.575   -0.489
X1==    7.983    1.646    0.653    6.042    2.427    0.138   -1.378   -1.702   -1.429    0.922    1.007    6.523    0.362    2.407    2.036   -1.429    2.885    1.143    0.648    1.704   -0.040    1.449    0.734   -1.383    0.922    0.362    4.165    8.995    0.570    2.302   -0.926   -0.296
X2==    7.879    0.845    1.408    2.512    2.190    0.366   -0.258    0.182   -0.186    0.179    2.345    4.914    1.603    5.147    4.880   -0.186    1.907    2.431    0.345    1.471   -0.802    0.488    3.160    1.725    3.962    0.121    1.924    5.471    2.567    2.567   -0.621    1.650
CD1=       31       11        6       17       13        4        1        1        1        4        4       18        3        6       12        1        9        5        4        7        2        4        3        0        4        3        8       12        2        4        1        1
CD2=       20        7        5        7       10        4        3        3        3        2        5       11        4        9       16        3        7        9        5        6        1        3        7        5        7        2        5        7        4        4        1        3
TAGCCTATAGTGGTTTAGTCTTATCCCCGTAAAAGAGAGATAAAAAATAAATGAAAAAATAAGAGCGGGATTTTTTTATCTCCCTTTTCGGTGGCTATATTTATCTGATTTCGTGCGATTGGCGATAAGTAAAAACATCCATAAATAAAATGTTAAAAGAAAAGAAACATTTTATTTATGTAGTTATTCACCTATCGCCAGAGAGAAGAGAAGAAGAGGAGAAAGAAAAAATCAAAGCAATAATTTAATCCACTCCTGCTATCCCTAATTTTACAACTCAAACCACGCGCGGGGCGGGTAACTTTCCTTCCCCCTTCAATCCCCCCTAAGACCCCCCTCTTAACCCCCTTCTTTTTATTTTTGCTCCTTGGCTCAAAAGCTACGCTCGCAGGGACGCTTCTAAGTATAAATGCAGGTGTAACGCTCTTATGCCCCGCTGTTGCTTCGCTTTATTCACCACCGCAAAAAAATTAAGGTTAGGTTATCTATAATAGGGGGGAAGCATTAAGGGGGAAGGAAAAACTGCGGTCAATTCACCCCCTACTCTACAAGCATAAGCGTAGGCATTATCGAGACCCTCTCTCCCTTGCCCCGCCCCTATTTGCGAACCTTTTCGTGATTTTGCTATCGTTTGTGGTTTAGTCTTCTCCCCGTAAAAAAAAGATAAAAAGTAAAAGAGGGTAAATAAGCGGGAACTTTTTATCTTCTTTTCGGTGACTATATCCTTATGATTCTTTGTGTTTACGCGATAAGTAAAAAAGACCTCAAAACAAAAAGAAAAACCCTTTTTGATTTAAGATTTTTTTACCTATCGCAAAGAGAAGAGAAGAGAGGAAAAACAAAGAAAGAGCAATACACTCACAGGATAAATAGTAATTTACCCGATTAAGAGTATTGCCAGAGAGACCTGTCTGCGTGCGGATACGCACAGGCAGAGAAGCATAACACTCAAAAAATAATTAAAATTTAGGAAAAAAATTTGAATTATTTTTATCGTGTAATGCATAGATAAGACGAACGCTTAAAAGATATATAAGAAGGGAAAGACACCCCTCTTATATATCTTTATTCTGATATAGAGTGTGCAGCAGTTAGCAAGCGGTGGTTTAATCTTCTCCCCGTAAAAGAGAGATAAAAAATAAATGAAAGAAATAATAGCAGGAATTTTTT
KOK=       110
KK=  714541  LL=  715530  Z=    4.76  JJ=  714541  DL=   990
A===      111      112      113      114      121      123      124      131      132      133      134      141      143      144      211      213      214      223      224      231      233      234      243      244      313      314      323      333      334      343      413      433
B===      222      122      422      322      212      412      312      242      142      442      342      232      432      332      221      421      321      411      311      241      441      341      431      331      424      324      414      444      344      434      423      443
RRR=   47.704    0.884    0.054    3.975    7.538   -1.435   -3.164   -0.180    0.088    4.621    8.556    0.926    0.008   21.325   13.372   -0.260    1.301    0.669    1.718    8.651   -0.857    1.704   -1.383    8.168    0.870    3.241    0.222   12.445   12.230   -1.648    0.247    2.828
X1==    6.539    2.384   -0.129    2.467    1.975    2.058    2.107    0.432    0.207    2.216    2.797    1.067   -0.024    3.530    4.022    0.207    1.082    1.222    2.135    2.675   -0.140   -1.302    2.576    2.284   -1.185    0.681   -0.140    2.399    2.122   -0.878   -0.729    3.122
X2==    7.296    0.371   -0.416    1.611    3.817   -0.697   -1.501   -0.416    0.426    2.085    3.060    0.868   -0.339    6.042    3.324   -1.259    1.203    0.548    0.805    3.234    6.107   -1.309   -0.537    3.576   -0.734    4.759   -1.586    5.188    5.763    1.877   -0.339    0.906
CD1=       25       12        3       10       11        6        8        4        3        4        6        7        2        9       16        3        6        4        7        7        1        0        5        6        0        3        1        3        3        0        1        4
CD2=       17        5        2        4       12        2        0        2        4        5        5        3        1        7       11        1        4        5        4        9       12        0        1        5        1        7        0        8        7        3        1        2
ACAAGTTTGGCCAGGACAGGGCAGATAAAATAAAAGAGGCCATACTGGCGGCTATGCTTTGGGCCGAAGAAGAACTGGGGATAGGGAATGGTCCCGAAAAATGGAAAATAGCCTGGGTAAAATTAATTGAAATATTAAGGAAACAAAAGGTTACCTTAAAAGAGGGTGAAATTTCCTATGTAAAGGACCTCATGAAAGCCACTGTTCCGGAGATTAACGAAAAGATATATAAGGCTATGCCGGATGTGGTAAGAAACGGTAGGACCTTAAAGTATAAATAATTATGGATATAATTAATGATATAGAATTAACTGAATATTTTTCTTTGCGTGAGTTTGAATGCCCCTGCTGCAGGCGGGTTATGTTATCACCGGACCTTCTGGTAAGATTAAATCATTTAAGGATGGTGATAAACAAGCCTATATATGTAAATTCCGGTTACCGCTGTAAAGAAGAAAACAAGAAGGTCGGGGGAGTTCCCGGCTCTTATCATCTTTTGGGTATGGCGGCAGATATCCACGTAAAGGATTTTTTACTTTTTGATCTCCTTACTTATGCCCAGGAAATAGGTTTTAAGGGTATCGGATATTATGAAAAGGAAAATTTCTTACACCTGGATATTAGGCCTGGACAAAAGCGGGTTTGGAAAGGAAGTCAATTAATTGGATATTGAATATGTACTAAAATTAATAGCAAATAACGGCTTTCCCCTGGTGCTTTCTGTATACCTAGTGTGGAAATTAGAGTTTTTTATTAACGAAATAATCAAGAATCAAAAGGAATTTTCCCGCAATGTTACTGCTGAAATCAAAGAAATTAAGCATGCAATCAATGATCTGCGGGTTGATTTTGCTAAAAATCAATAAAACCCTTGAAATATAAGGGTTTCAGCGTTTTTGAAAAAAGCTTCGTATTTTGCGTATAAGCGACGAATTTATCCTAACTTAATGAATCATACCAGCCACTTTAAAAAAAACGCTTAAAACGCGT
KOK=       111
KK=  722881  LL=  723840  Z=    5.46  JJ=  722761  DL=   960
A===      111      112      113      114      121      123      124      131      132      133      134      141      143      144      211      213      214      223      224      231      233      234      243      244      313      314      323      333      334      343      413      433
B===      222      122      422      322      212      412      312      242      142      442      342      232      432      332      221      421      321      411      311      241      441      341      431      331      424      324      414      444      344      434      423      443
RRR=   33.629    5.900    1.297   24.658   -0.845    2.547    1.386    0.831    3.202   -0.398    0.135   13.442    9.945    1.532   -0.231   -0.288    0.553   -0.268    2.965   15.826   13.318    2.445   -0.171    8.691    1.532    0.578    0.360    0.376   -0.293    2.745    0.578    0.190
X1==    5.439    2.120    0.683    6.568    1.168    2.862    2.572   -1.436    2.225   -0.115   -0.213    2.529    4.304   -1.173    0.691   -0.323   -0.465   -0.053    3.064    7.958    3.946    1.202   -0.427    1.800   -1.063    0.690    1.382    0.382    0.319    1.319    0.690    2.319
X2==    6.183    2.783    1.900    3.754   -0.723    0.890    0.539   -0.579    1.439    3.472   -0.636    5.314    2.311   -1.306   -0.334    0.890   -1.190    5.029    0.968    1.989    3.375    2.034    0.400    4.829   -1.442    0.838    0.260    0.985   -0.918    2.082    0.838    0.082
CD1=       14        9        3       12        7        7        7        0        6        1        1        6        6        0        6        2        2        3        9       15        6        3        1        4        0        2        3        1        1        2        2        3
CD2=       26       14        8       11        5        5        4        3        6        7        1       14        5        0        6        5        1       11        4        7        6        4        2        7        0        3        2        2        0        3        3        1
GTTGCTCTTGTAACGGATGAAAAAATTGAATGGCAAAAGAAGCTAATGGATCTTTATCTTATTGAAGCCGGATCATATGGTGGCAACAGCGGTTCGCCAGTATTTTTCTATTTGGGTAGCGACCGAGAACCGGGAAGCCTCATGGTTGGATCCCCCATAATCAAACTGGCGGGTGTTATGCAGGGTACTTTTCTCGATGCCCATGAGATTAAGGTTGTCGAAACTAAGGAGATACCAATTGCATTTTCAAATATGGGAATTGCGGCAGTCGTCCCAGGTTATAAACTTCATGAAATTCTCTTTAGTAATGAACTTAAGAAGAAAAGAGGATTTTAAGTTTTGTCAATGTAAAAGTTAGACAGTTGTACTATCTCAATAATTTGGTAACTTTTTCCAACTTTTCGTAAGAGAGTTGATAATCAATGATAATTTCAAGTATTGATTATTTCTTCTAACTTTTGATACACTTTTTCAGTTTCATCAATCATGCAAAAGTTGCGAAAGTCGTCCTGTCTGGGGAGCCAGTTTTCATTTTGGCCACATTTGGCTATCATATAGAAGGGTGAACGCAAGGAAAATAAAAGCTTTCGCCCAGAAAGTAAAGGGTTCTGAAGTAATAAATTTATCAGAGCCCTTTTTTCTTTCACTTCAGAACTTTCAAATATCTCCAGAGCTCGATTAGCTAAATTAAGAATTTTGGGAGCGGTTATGTAAAAATTTTCATCTGCTTTGGTATGATCTTCTATTTGAATTAAAATATCCCTTTGCTTTTCTTTGTATTCTTTTACCTTTTTTAGATAGAGTTCTTCCGATATCAATCCATCAAGTTTATCATCATACATTTTACTGATACGATCTTCTAAAATATCATAATCTTTTTGTAATTTTTTTAAATTTTCCTGATGGAATAAACTTTTATTTTCGTGAATTCTTTTTAACTCTTTGGTAAGCCATTCTAAA
KOK=       112
KK=  727021  LL=  727680  Z=    4.56  JJ=  726961  DL=   660
A===      111      112      113      114      121      123      124      131      132      133      134      141      143      144      211      213      214      223      224      231      233      234      243      244      313      314      323      333      334      343      413      433
B===      222      122      422      322      212      412      312      242      142      442      342      232      432      332      221      421      321      411      311      241      441      341      431      331      424      324      414      444      344      434      423      443
RRR=   35.576   -0.437    1.252    0.921    1.212   12.761    0.458   -0.380   -0.033    1.722    0.178    4.224    1.662    8.370    6.982   -0.033    0.458    0.105    0.078   10.179    6.500   -0.031    0.804   -0.142   -0.004   14.460   -0.648    0.639    3.462    0.178    0.178   -0.227
X1==    6.253    1.721   -1.248    1.385    1.721    3.671    0.957    0.379    0.045    1.023    0.120    1.385    1.120    2.207    1.721    0.045    0.957    0.357    0.541    3.671    1.599    0.847    0.847    0.998    0.023    6.120    0.693    1.378    1.439    0.439    0.120   -0.561
X2==    5.689   -0.254   -1.003    0.665    0.704    3.476    0.479   -1.003   -0.744    1.683    1.484    3.049    1.484    3.792    4.058   -0.744    0.479    0.293    0.144    2.773    4.066   -0.037    0.949   -0.142   -0.167    2.363   -0.934    0.464    2.405    0.405    1.484    0.405
CD1=       12        6        0        3        6        7        3        2        2        2        1        3        2        3        6        2        3        3        3        7        3        2        2        2        1        7        2        2        2        1        1        0
CD2=       19        4        1        4        6        7        3        1        1        3        3        8        3        6       13        1        3        2        2        6        5        1        2        1        1        4        0        1        3        1        3        1
CAGATCCAATCATTATTTCCGTCAGGTCTTCTCTGGCTGAATCCTTTCGGTTTGTAGCGGACCACCTGGTATAATAAATTTCCTTCTTCATCTTTATAATTATAAGTGGCGGCAATATTTCTATGATAGCTGTATTTTAATTTGCGGTATTTTGGATTATAAAGAAAACCGTTCTTATTACAGGCAAAGCAGTGATATTTTTCTTTTTCTTCGTCGATATATAAATTAGGCCGACGTTCATCCGGATGAAAAGGACACAGAGCTATCCAGTTTTTACCCTCTTTTTTAGTCGCTTCAACAGATACAATTCTTCTTTCCTGATTATCCCATAAATGAAAAATCCTACTTTTCAATGATTCTACTTACCCTCCTAATACTTTAATTAATTTTTTAATAGATCTGTTATTTATTCCCATCTGATTTTCTGTCATGCTGGATCAAAAAGCTAAATAAAGCCGTCATGTTGTCGATGATCTCTCTTGCATCTTTTAAGGACAGCGGAGCAGGGAAGTAGGGTTGCCATACTTTGATGGTCCTATCTAGAAAATCTTTGGAATATTTGAAAGAATATTTTTTCGCCATATGTTTTCACCTCTATATATAATTAGTGACATGTCACAGAGGACGAAAAAAAAGTGTCAGAAGCGTTGCAAATAAAGG
KOK=       113
KK=  727951  LL=  728910  Z=    7.09  JJ=  727921  DL=   960
A===      111      112      113      114      121      123      124      131      132      133      134      141      143      144      211      213      214      223      224      231      233      234      243      244      313      314      323      333      334      343      413      433
B===      222      122      422      322      212      412      312      242      142      442      342      232      432      332      221      421      321      411      311      241      441      341      431      331      424      324      414      444      344      434      423      443
RRR=   37.349    4.992   -1.244   10.087    6.158   28.325    5.867   -0.451   -0.090    1.433    0.043    0.193   -1.738    2.338   -5.881    0.614    1.768   47.831    4.923   -0.986    3.147   -0.094   -0.094   -0.477   -0.042   26.315   -0.547   10.041   -0.835   -0.250    0.819    0.824
X1==    4.882    1.609   -1.406    3.891    4.924    8.077    2.190    0.757    0.156    0.779   -0.074    0.895   -1.041    3.004    2.082   -1.063   -0.975    7.805    1.299   -1.672    1.858    0.396    0.396   -0.341   -0.152    6.699    3.430    2.307   -0.642    0.358    0.894    0.358
X2==    7.650    3.103    0.885    2.592    1.251    3.507    2.679   -0.596   -0.577    1.839   -0.589    0.216    1.670    0.778   -2.824   -0.577   -1.814    6.128    3.791    0.590    1.694   -0.238   -0.238    1.400    0.274    3.928   -0.160    4.353    1.301   -0.699    0.917    2.301
CD1=       12        8        0        7       15       16        6        3        3        2        1        3        0        4        9        1        1       19        6        0        4        2        2        1        1        8        6        3        0        1        2        1
CD2=       35       16        6       10       11        9        8        3        2        4        1        5        4        3        0        2        0       11        8        4        3        1        1        3        2        7        1        5        2        0        3        3
GAGATCATACAGTAGCTCCCATTGCTTATTCGGTCTCCCGTTCTTCAGGTTTTCAAAACCCATTTTTCGAAAATCGGCTATCCTTTTAAAATGATTGGGTGCCTGTATTTTCACTTTATCATAATCTAAAAATTGTATAGTGATATGTTCCCACTTGGTGCCGGATGGAAGTTTTAAGGGAATGAATTTTTTGTGAGAAGGAGTAGGATATTGTTTTAAGAAAGGTATGCTTATTTCAAAGCTTTCACCATTTTCAAAACATTCGATAAGACTATGGATAAAGGGGTAATATTTTTTCTTGATCAAACAATTTATATTCAAGCTTTCTTTTTTCGCATGTTCTATCGTATCGGCAATATACGGTTTGTTTTCTGCTATTTTTTTATCAATTTTACGCAGCTCTTTATCCAATTGATTCCTTATATTTTTAAATCGGTTCATTTCCAGTTCATCTTCGGTAAACTGATCCAACTGGTAATAAGAACTGATATTTTTCTGATAGGCAAATTTCGATCCTTTTAAAAGGGATTTCATCATATTCTTTTCCAGGTTCATCTTCCCGAATTTGTCTTCTTTATAGCAAAATATAATGACATCAATTAAGCTATTCAATCCCCCATTCAATGAATAATTGAATAACTTTATTTGGTCATATTTATTATCAATGGTTTCAATCATCTGAAGATCCTTTTCTGAGAATCTACTGAAAAGCATTCTCAAACAATCCTGAAGCCAGATGTCTTTATCGGTAGATTCCAGAAAAAGGTGCTGTGTGATCTCATACAAGACTGATTTCTTTAAATCCAGGAATTTCTCCCTCATTTCCTCGATATATCCAATCTCTTTATGGGACAGTCTTTTGGGTAATGATGTTGTTCTTCCTTTATATTTCTTGAATTGATTGATTTCGTTTAAGAAATATTTTTTTACGAAGAAATAGGGATCATTATGAGGATTTTT
KOK=       114
KK=  751951  LL=  753120  Z=    4.51  JJ=  751921  DL=  1170
A===      111      112      113      114      121      123      124      131      132      133      134      141      143      144      211      213      214      223      224      231      233      234      243      244      313      314      323      333      334      343      413      433
B===      222      122      422      322      212      412      312      242      142      442      342      232      432      332      221      421      321      411      311      241      441      341      431      331      424      324      414      444      344      434      423      443
RRR=   16.406    8.866    0.060   24.893    9.249   -0.741    1.439    1.645   -1.114    7.673    0.270    0.514    1.311    7.707   12.929    0.101    3.490    0.706   -1.063   -0.650   31.127   -3.245   -1.172   29.966   -0.058    3.714    2.389    1.528    0.176   -0.067    0.270    4.223
X1==    4.120    4.304    0.088    3.607    3.373    2.753    5.877   -0.645    1.502    4.921   -0.284    1.019    0.588    1.761    2.907   -0.374    1.462    0.752    3.002    0.877    3.017   -1.361    0.868    6.316   -0.027    2.333    2.174    1.438   -0.724    0.276   -0.284    1.276
X2==    3.982    2.060    0.680    6.901    2.742   -0.269    0.245   -2.549   -0.742    1.559   -0.953    0.504    2.229    4.376    4.447   -0.269    2.387    0.938   -0.354   -0.742   10.317    2.385   -1.350    4.745    2.121    1.592    1.099    1.062   -0.243   -0.243   -0.953    3.310
CD1=       11       14        2        8       12        7       14        1        5        6        1        4        2        4       11        2        6        5       11        4        5        0        3       12        1        4        4        2        0        1        1        2
CD2=       26       15        8       20       17        4        4        0        3        6        1        6        6        8       22        4        8        5        2        3       18        5        0        7        7        5        4        3        1        1        1        5
AGCACGGTATATTTTTTAGGACCATCTGGCTTTTACCTCGATTTACTCCCCCTGTAGTTTATGGAGTTATTTGGCTTTGGATCTTATCTCCTATGAAGGAGGGGTTACTAAATTCATTCTTAGGGCATGATTATATGCCCTGGATTTCAAACTTCCCTTGGCAAGTAATTATTATAACTAATGGTGTTATTGGTGCTTCGATGGGGATGGTAATTTTTGCTTCAGCTATAAAATCGATTTCTAAAGAATACTTATGGGCTGCCAGGGTTGATGGTGCTTCTTGGTTGCAAGAGATAAGTTATATAGTTTTGCCTATGATTCGTTGGCCTTTAGTTTTTATAACTGCTTATCAAACCCTCTCTTTATTAACTTCTTATGAATATATATTATTAATTACTGAAGGTGGTCCATATTTCAAGTCAACAGTTTGGTCTTTATATTCATATAAGGTAGCATTTAGTTCTTATGCAGGGACCTATGAATTTGGTTATGGAGCAGCGCTGGCTACGGTATTGGTAATTGTAGGAATTATTGCCTCTATATTTTATTGGAGGATATTTAAATTTAAAGCGATGATGGAAGAACCCAAAATTGATGTTGTATAATGGAGAATAAATTATGTTTAAAAAATCCAATAATGAGAAAATAAATAGAAGAAAGAGAAAGGTTAATTTTCGAGAGCTTGGAATCATTATCTTTTTAACTATAATTTCAATTGGAATTGTGATGGGTTATTTCTGGCTTTTTGCCGGTTCATTTAGTGGAGAATTAGTATATGGAATTTTTCCAAAAAGTTTTACTTTAAAAAATTGGCGTTTCCTCTGGGAAAATCCTTTTCCTGAAAATCCTGACTGGCCAAGCATCTGGCCTATTTTATTAAATACCCTTTATCTTGGATTGGGAGTGACCATAATAGTGGTATCAGTTTCCACCTTAGCTGCTTATGTAATCTCTCGAATGAAATTTCCAGGAAGGTCTTTTTTGTTGGCTTCCACTCTTATTCTTCACGCTTTTCCAGCGATTACCCTTTTAATAGCCTTATATTATATTCTAAAAACCCTTAACTTACTGGATACAATAACCGGAGTTGTTTTAGCTAAAGCTGGTTTCTTTATCCCTTTTGGAATCTGGATAATGAAAGGGTTTTTCGATGGAATATCCTGGGATATG
KOK=       115
KK=  771361  LL=  772260  Z=    5.69  JJ=  771301  DL=   900
A===      111      112      113      114      121      123      124      131      132      133      134      141      143      144      211      213      214      223      224      231      233      234      243      244      313      314      323      333      334      343      413      433
B===      222      122      422      322      212      412      312      242      142      442      342      232      432      332      221      421      321      411      311      241      441      341      431      331      424      324      414      444      344      434      423      443
RRR=    9.854    2.804   10.503   45.868    0.598   -0.186   -0.030    0.118   -0.390    0.459    0.584    0.029   -0.115    1.890   25.174   -0.873   14.707   -0.247   -1.583   -2.277    1.074    0.518    1.442   19.651   -0.025   36.227   -2.899    9.110    4.851   -1.345    1.540    0.041
X1==    2.597    2.293    3.137    7.075    2.293    1.228    0.813   -1.524    0.548    0.988   -0.483    1.246    0.309    0.903    5.484    1.228    3.518   -0.766    2.014   -1.492    1.032   -1.249    1.178    4.846   -0.010    5.062   -0.968    3.554    5.289   -0.711   -1.276   -0.711
X2==    3.794    1.223    3.348    6.483    0.261   -0.152   -0.037   -0.078   -0.711    0.464   -1.208    0.023   -0.371    2.094    4.591   -0.711    4.181    0.322   -0.786    1.526    1.041   -0.415    1.224    4.055    2.458    7.156    2.994    2.563    0.917    1.892   -1.208   -0.058
CD1=       11       10        7       17       10        4        5        0        3        2        1        6        2        4       17        4       10        1        7        0        2        0        3       10        1        8        0        4        6        0        0        0
CD2=       12        7        9       11        5        3        2        3        2        3        0        2        1        3       14        2        8        4        1        6        4        1        3        5        6       10        7        5        2        3        0        1
AGATTGGTTCTAATCAACCTGCTTATTGTGCTGCTGTAGGGAAAGTCTTGTTAGCTTATTTGGGCGAGCAGGACTTAGTTAGTTATCTGGAGAGGGTAAAATTAAAATCTTATACCCCTTATACTATTACCAGTAAAGAACATTTAAAGAAAGACCTAAAATTAATTAGAGATAAGGGTTATAGTTTTATTAGTGAGGAGTATATGCAGGGAGTATCTTGTGTGGCTGTCCCCTTAAAAGATCAGCAAGGAAAAGTTTGTGCTGGTTTAAGTTTTAGCGTTCCCACAGTTAGAATGGATAAAGAAAAACTGTCTTTATTAATAAATTCCCTAATTTCTACAGCTAAAAAAATTACCATACTAGGTTTTTTAAAAAGTAAATTTTGATTAGTTAGCTAGTTAGTTGGTTACCTGGTTACTTGGTTGAGGAATGGGTATATTGAAGAATTAAAATAAACTAATTAACCAACTAACTGGCTAACCGGGTAACTGGTTAACTAAATGCTGATAACTAAACTACGGGATACGAAATAAAAAATTAGGAGGAAGAAATTGAAAGTAAAAGAAATTTTAACCGAAAAAGAAGGAGGAAAATTATTTTTACTGGGCAATGAAGCTGCTGTCCGAGGTGCACTGGAAGGCGGTGTTTCGGTAGCATCTACTTATCCCGGCACCCCTTCCTCAGAGATAGGAGATGTGTTTTATAAAATTGCCCGGGAAGCAGGAGTATATTTTGAATTTTCTTCCAACGAGAAAGTGGCATTAGAAGTTTCCACTGCAGCCGCAGCCGCTGGATTACGTTCCTTTGTTTTTATGAAACATGTGGGATTAAATGTAGCGGCAGATTCTTTTATGAGCACAGTTTATACCGGGGTGCGGGGAGGAATGATTGTCTTATCTG
KOK=       116
KK=  787531  LL=  787860  Z=    8.95  JJ=  787261  DL=   330
A===      111      112      113      114      121      123      124      131      132      133      134      141      143      144      211      213      214      223      224      231      233      234      243      244      313      314      323      333      334      343      413      433
B===      222      122      422      322      212      412      312      242      142      442      342      232      432      332      221      421      321      411      311      241      441      341      431      331      424      324      414      444      344      434      423      443
RRR=   75.925    0.267   -0.154   -0.178    0.267    1.859    0.971    0.797    0.158   -0.609   -0.392    2.004    0.164    2.074   -1.856    3.324   -1.895    5.748   -1.175    5.313   -0.075    0.313    2.065   -0.159   -0.705   -0.574   -0.075    8.081   -0.756   -0.327    0.313    1.202
X1==    8.120   -0.326    0.361    0.164   -0.326    1.269   -0.955   -0.639    0.269    0.661    0.556    1.164    0.556    1.420    2.270    2.269   -0.955    2.165   -1.058    2.269   -0.388   -0.507    1.493    0.337   -0.339   -0.444   -0.388    1.820    1.765    0.765   -0.444    0.765
X2==    9.350   -0.818   -0.426   -1.088   -0.818    1.464   -1.016   -1.247    0.588   -0.922   -0.705    1.721    0.295    1.461   -0.818    1.464    1.983    2.655    1.111    2.341    0.193   -0.617    1.383   -0.472    2.078    1.295    0.193    4.440   -0.428   -0.428   -0.705    1.572
CD1=       10        1        1        1        1        2        0        0        1        1        1        2        1        2        4        3        0        3        0        3        0        0        2        1        0        0        0        2        2        1        0        1
CD2=       17        1        1        0        1        3        0        0        2        0        0        3        1        2        1        3        3        4        2        4        1        0        2        0        3        2        1        5        0        0        0        2
AAATAAGGGTTTTGAGTGGATGTTAAAATAACGTTTGCATTCGCATTTTTTTAAGGCGAGCTATACTTTATCCCTTGAAAATGGCTATTTTTTGGCTAAATTTTCACTCCCTCAAAATCTGAAAGTAGTTATTTATAAGGGTTTGTGGATTTTAAAGATAAAAAATACCCCAGAATCAGGGTACTAAATTGCCAATTTTTTGAAAAATTTGAACGCCAAAAAAAGTACTTTCCGTGCGTATCTAGAGTATTTCTGAGGGGGTTTTGAGAAACCTTTGGAAACAAAGGGTTTCTGCCTGCCGTGTGAAGCTCTGCTTCACCGGGGTCATTC
KOK=       117
KK=  804181  LL=  805350  Z=    4.76  JJ=  804181  DL=  1170
A===      111      112      113      114      121      123      124      131      132      133      134      141      143      144      211      213      214      223      224      231      233      234      243      244      313      314      323      333      334      343      413      433
B===      222      122      422      322      212      412      312      242      142      442      342      232      432      332      221      421      321      411      311      241      441      341      431      331      424      324      414      444      344      434      423      443
RRR=   23.520    4.250    0.007   15.404    3.410    4.711   -0.502   -2.557   -0.260    0.178    0.017    8.892    0.157   19.403    0.112    1.080    0.289   14.463    0.934    0.289   32.552   -0.798    2.312   22.779   -0.310    3.867    2.602    8.279    1.468    0.138   -0.320   -0.527
X1==    4.734    2.307   -0.414    3.792    1.851    3.211   -0.394    2.177   -0.177    0.353   -0.019    2.463   -0.725    6.147    0.028    1.275    0.227    5.871    0.563    1.275    3.670    1.101    1.101    3.889    0.904    3.512    1.614    3.527    1.657    0.156   -0.725   -0.594
X2==    4.968    1.842   -0.016    4.062    1.842    1.467    1.275   -1.175    1.467    0.503   -0.876    3.610   -0.217    3.156    3.972    0.847    1.275    2.463    1.659    0.227    8.869   -0.725    2.099    5.857   -0.343    1.101    1.612    2.347    0.886    0.886    0.442    0.886
CD1=       14       10        3        8        9       11        2        8        4        4        2        6        1        8        5        7        3       18        4        7       11        4        4        6        5        7        7        9        4        2        1        1
CD2=       19       10        3       14       10        5        7        1        5        2        1       13        2       10       15        4        7        6        7        3       11        1        5       14        1        4        3        3        2        2        3        2
GAGTTCCTTTTCTGCTTCTTCTTTAGGTTTGGAAGTTATCGCTCCAAAGAGACAACAATCAGTCTCTTTAAGAAGTTTTATAGTTCTGTCAGGCAAAGGGTTTCCTTCTTTTTTCCAAAATTCCCAACCCACATCACCGGATATATAATCAGCATCAAGCTTTAGCTCATCCAATACAATTTTCGCTGCCTCCATTACATCATTTCCAATTCCATCACCTGGCAGCCAGGCTATCTTATATTTTGCCATCTTTATTCTCCCTTCTCTATTTTCAATATTTTTTTAGTATGAGGAATAAGTCCTCCATCTTTAAGAATTCCTAAAACAGATTCCGGTAAAGGAGGAAAGTTAAAAACTCCTTTTTTACAAGATAATTTGCCTTTTTCAAAATCAACGGTGATCGTCTCGTCTGGAGATATACTTTCCACAGCTTCTTTGCACTGAACTAAGGGAAGTCCCTGGTTAATAGCATTTCGGAAAAATATTCTGGAAAATGATTTTGCAACAATTACTCCCACGCCAGCATATTTTAGACAGGTTGCGGCTTGTTCCCGAGAACTACCACAGCCAAAATTCCTTCCCGCGACAATAATATCTTCCTTTTTAATTTCTTTAGCAAACTTCGGATCAAGGTCTTCCAGGGCATGAAGAGCCATCTCTTGCGGATCTGTTATGGTATAAGTATATTTGCCCGGAAAGATAACATCAGTATTTACATTATCACCATATTTCCATACTTTCCCTTTAATACTCATTTTAAATCCCCCCTTACATCAGTAATCTCACTATAGAGGGAAGAAATCGCCACAGTTGCCGGACTGGCTAAATAAACTTCTGCCTCTTTACACCCCATTCTCCCTTTAAAATTTCTATTAGCCGTACTCAAACAAACCTCTCCGGGGGCCAAGGCCCCTTCATGAGCTCCCAAACAAGGGCCACATCCCGGATTCATTATTACTGCCCCACTTTTAACTAATTCCTGAAGGATTCCTAATTCCATCGCCTGGGCAAAGACTTCCATCGAGGCAGGAAAGACTAAAAGTCTAACTCCGTTAGAAATCTTTTTACCATGAAGAATTTTACTGGCAACTTTTAAATCTTCTAATCTTCCATTGGTACAGGTTCCAATTAATGCCTGGTCAATTCTGGTCCCTGCTACTTCCGAAACAG
KOK=       118
KK=  809071  LL=  810240  Z=    5.89  JJ=  809041  DL=  1170
A===      111      112      113      114      121      123      124      131      132      133      134      141      143      144      211      213      214      223      224      231      233      234      243      244      313      314      323      333      334      343      413      433
B===      222      122      422      322      212      412      312      242      142      442      342      232      432      332      221      421      321      411      311      241      441      341      431      331      424      324      414      444      344      434      423      443
RRR=   70.785    1.444   -1.358    3.681    5.325    8.335   -0.618    0.531    5.475    6.092    0.051   10.951   -0.275    1.394    0.586    5.475   -0.532   11.580   -0.606    0.206   13.516    0.132   -0.097    0.737   -0.989    1.561    2.504   25.703   -0.973   -0.092   -0.474   10.672
X1==    8.490    0.553    0.796    3.002    4.383    2.431   -0.628   -0.430    1.891    1.048   -0.387    3.653    2.101    0.619    3.532    1.891    0.519    4.506    0.501    0.271    4.706    0.074    0.074    0.248   -1.293    1.272    6.079    4.955   -0.900    0.100   -0.387    2.100
X2==    8.337    2.614   -1.705    1.226    1.215    3.429    0.985   -1.235    2.896    5.815   -0.131    2.997   -0.131    2.250    0.166    2.896   -1.025    2.570   -1.209    0.761    2.872    1.780   -1.306    2.967    0.765    1.227    0.412    5.187    1.081   -0.919    1.227    5.081
CD1=       22        7        4        7       16        8        2        2        7        3        1        8        4        2       14        7        4       14        5        4        9        2        2        2        0        3       11        6        0        1        1        3
CD2=       38       16        1        8       12       10        6        2        9       10        2       12        2        6        9        9        2        7        1        5        5        4        0        6        3        4        2        6        2        0        4        6
TCCAAAAGTTCTAAAATAGAAGATTTTTCTAAACTTAAGATAATATTTTCTGTATTATTATGGCCATTTTTTCTTATCTCTCGAATATATCTTCCTCCACCAGGTTTACTCTTAATCAGACCCCGTGATTCCAAAACTCTAAAGGCTTCCCGTAAAGAACTTCTACTGATTGATAGCTTTTCAGCCAATTTTCTCTCTGGAGGAAGTTTATCCCCTGGTTTTAATTCATTATTTTCAATTAAATCCATAATTTGCTCTATTACACTCTCATACAAACGAACAGGAGTAATTTCTTTAAACACTACTTCGCCTCTTTATTTGGATAATTGAGTCACTGGGTGACCCACTTTTATATCCTATATACGACATAAATTTTAAAAATCCTTCTTTTTTTGAAAAAAATATTAATATTTTTTTGAAGTGGTATAAATTATGCGGATAAAACTGAAGATAGATAGTTAGTTCTCGCAGAAGGGGGGCAGATTTCTCTGCCCCCCTTTATTTAAATTTATTTTTCTGTAGTTTTTTTAAATACAAGAATCTATTATTTATTTTTTATATATCTAAAAACTTAAAAGGAGAAATTATGTCCTCTCCATATTTTGTTTTCGCTAATTTTAATCTCTCGGTCTGTGTCTTTAACTCTTCGGTAAAGGCTGAGGGCATTTGGATATTTCTAAAGATTTTGCTCATCCTTTCCATTTTCTCCAGGTATTTTACTACTCTTAAGGAGAATTGTTGAATGTATTCAGCCTTAGTATAATCTTTATCCAGCTCACGGATGAATAAGGTTTTTAAATCTTCGTATTTTGGTATTAGGCCAACGGGAGTTTCAATGGCTTCGTATTCACCGTAAACTCTCCCCTCAGCCCAGAGAAGCCATACTTTTTTATCTAATTTACTATTTAAATAATTGCCAGATTCGTCTTTTAAGAAATAATTGGTAGTATAAATTTTGGGAACTTCTTTAAGACCATAAGAAAATTTTAGGTGATTTTCTATGTAGGTATTAAAAGGTACCGAGATAAAGTCAAGATTGGCCATCGGGTTGTGTTTCCTTATCCCTTGGGCACCGATAGTGGCAGAGGTAGTCTCTGATTCTACGGTAGCCCCAAAAAAGACTCCATGGGACCAACTGAGAGATTCTACTATGGGCATAGTGGTATCAGA
KOK=       119
KK=  820351  LL=  821520  Z=    5.45  JJ=  820321  DL=  1170
A===      111      112      113      114      121      123      124      131      132      133      134      141      143      144      211      213      214      223      224      231      233      234      243      244      313      314      323      333      334      343      413      433
B===      222      122      422      322      212      412      312      242      142      442      342      232      432      332      221      421      321      411      311      241      441      341      431      331      424      324      414      444      344      434      423      443
RRR=   34.786   18.117   -0.150    2.619    1.066    3.674    0.607    0.680   -0.319    3.765   -0.400   13.326    2.450    2.107    4.341   -0.073   -1.300   13.134    0.091   -1.794   22.333    0.231    6.396    1.013    0.639   -0.423   -0.044   36.803   12.132   -0.012   -0.169   -0.737
X1==    5.548    5.283   -0.442    0.842    4.390    1.574    2.051    1.999    0.553    1.352   -0.346    3.791    1.344    1.039    1.266    0.042   -1.030    2.724    0.081    3.106    4.694    0.687    5.630    2.234   -1.446    0.499    0.601    6.761    3.811   -0.068   -0.346    0.902
X2==    6.270    3.429    0.340    3.111    0.243    2.334    0.296    0.340   -0.578    2.785    1.155    3.515    1.822    2.029    3.429   -1.742    1.261    4.822    1.125   -0.578    4.758    0.337    1.136    0.453   -0.442   -0.848   -0.074    5.443    3.183    0.183    0.487   -0.817
CD1=       14       17        2        3       15        7        6        6        5        4        1        7        3        2        8        4        1       12        4       10       11        3       10        4        0        2        4       10        5        1        1        2
CD2=       33       18        5       14        9        7        5        5        2        5        4       15        5        7       18        0        7        9        5        2        6        2        3        3        1        1        1        6        4        1        3        0
CTTATATAAAGAGGTAATTATTGCTTTCTTCCCTCCATTTTCTAAAAATCTTAAACAAGCTTTCATTTTTGGCCCCATACTTCCTGCTAAAAAATGTTTTTCAATCAATTCCCACGCCTTTACAGGCGTGGTACGTTCAAAAATCAAGCTTTGCTTGTCCTGTTTCTTCCTTTTCTTGTGATTGGACGTATCTTCGGATCACTTCTTCGTTTATCCCTACCGTAGATACAAAATATCCTCTGCCCCAAATGCCTTTTCTGTCCCAATACATCTTTTTCAAGAAGGCAAGCTTCCTGTTTAGAGATTTGCTGGTATTCTTTTTGATGGTTTTCACTACTTTGCTTACGGCATATTTTGGGGGAATGACCATATATAAATGAACGTGATCTTTCTTTATTCCTATCTCTATATATTCCCAATCAGGATAATATTTTTTTATTTCCTGAAGTTTTATTTTCAGATAACTTTTTATCCCGGTTACTAAAATCTTTCTTCGGTATCGGGTTATCCAGACAATATGATATTGGGTCTTGTTACGGTATGAGCTGCTTTATATAATTTCATGTTTCCATTATAGCAAAGTACGAACGGAAGAAACAGGAAAATGCTCTCATCCTCACCTTTACAGATGGGGATTTCCCGCTAGATTAAAATATCTTAAATTACACTTGCATATATGACTTTTTAATAATATCATTTTCTTCTAATTCGCTTTTTGTTCCGTTAAAAATTATCTCTCCCTTTTGCATAATATATCCCCTATTGGCAACCATAAGAGCCTTATTAGCGTTTTGTTCTACCAGAAGAATTGTTATTTTATTATTTTCATTTATGTTTTTTATATATTCAAAAATTTCATCAACTAAAACCGGAGCCAAACCCAAAGAAGGTTCGTCCATTAATAGTAATTTTGGATCTGAAATCAATCCTCGGGCTATGGCAAGCATGGTCCTCTCGCCGCCACTTAAGGTTCCGCCTTTTTGGTTCCATCTTTCCTTTAATCGAGGAAACAGTTTATAAATATCTTCCAAACGATCTTTTATTACATCTTTGTTTTTTTCAAAATATGCTCCCATTATAAGATTTTTCTCCACTGTCATTTTTGGGAAAACTCCTCCTCCTTGCGGAACAATAGAAATTCCCAATTGTACAATTTTATAAGAAGGGATG
KOK=       120
KK=  825571  LL=  826710  Z=    5.51  JJ=  825541  DL=  1140
A===      111      112      113      114      121      123      124      131      132      133      134      141      143      144      211      213      214      223      224      231      233      234      243      244      313      314      323      333      334      343      413      433
B===      222      122      422      322      212      412      312      242      142      442      342      232      432      332      221      421      321      411      311      241      441      341      431      331      424      324      414      444      344      434      423      443
RRR=   33.616    9.032    0.036    1.837    8.417    2.549    0.003    0.319    0.644   32.029    0.967   10.535   29.044   26.628    0.136   -0.211    0.860    0.592    0.722    2.168    9.473    1.986   28.216    4.396    0.597   -0.009    0.140   -0.415   -1.946   -0.746    0.019    8.110
X1==    5.348    1.651    1.018    1.353    3.307    3.257    0.006    0.512    0.823    4.851   -1.415    3.169    5.009    3.958    3.721   -0.151   -0.577    0.628    0.992    2.770    2.815   -1.472    6.083    2.070   -0.511    0.013   -0.625    0.668    2.171   -0.354    0.013    3.855
X2==    6.286    5.472    0.036    1.358    2.545    0.783    0.551    0.624    0.783    6.603   -0.683    3.324    5.798    6.727    0.037    1.394   -1.491    0.942    0.728    0.783    3.365   -1.350    4.638    2.124   -1.167   -0.683   -0.225   -0.622   -0.896    2.104    1.477    2.104
CD1=       18       10        6        5       14       11        3        5        6       11        0        8        9        6       15        4        2        6        5       10        8        0       11        4        2        2        2        3        4        1        2        6
CD2=       22       19        3        7       12        4        5        4        4        9        1       11       10       14        6        5        1        4        5        4        5        0        8        6        0        1        1        0        0        3        4        3
TCTAGTTATGGTAGGATAATTTTCTGCGCTAGTAAGGCTTTCACCGATAGCACCCCAAATTACCAAAGGCACCTCTGCATCTTTAAAAATAGGAATGGTTGCATTTGCAACAGGACTATTCCAATGGCCACTTGCAGCAACAACATCAGGGTCAGACAATAATTTCATCGCGGCAGATGCGCCCGTACCTGGATTAGAAGCATCATCCATAGCAACAACTTCAATTTTATAATCAAAATCTCCTGATTTATTAGCTAACTTGACAGCTAAATCAAAAGAATTTTTAGCACCAACACCTTGGGCTGCATTTGGACCGGTTAAAGGTCCTATAAAACCTATTTTTACTACCTTTTCTTTAGCACCGACATTCATACAAAAAGCAAATGCTAATATTAGAATTAATGAAAGCAAAAATATAAGTAAGCTTTTCTTAGATAACATTGTTCAATACCTCCTATTTAATATTTTTTTGATCTCACCCCACAAATTTATCATAATTTTTTTATTTTACACTTACCTCCTATCTATTTTTTTCTTCTTTATTCTTCTTATTAAAAAAGTATTTATTTTTCAAAGTAATCTTTTTTTAAATCTCTTATTATTTTTTCTGCAGTAGCAGGCAATTGCCTAATTCTTACTCCGGTAGCATCATAAATAGCGTTTAAAATGGCAGGAACAATATTATTAAATGAGGGTTCTCCTATGCCTTTGGCTCCATAAGGTCCTAAACCTCCGCCTGATTCAATCATAATAGTTTTAACTTCCGGAGAATCAACAGCCGTAGGAATAAGATATTCAGCCAAAGAAGGTGTTTGGGGAATTCCCTTTTGCAAAGCGTAATCCTCAGATAGAGCATAGCCTATTCCCTGTATAGAACCGCCTTCCATCTGTCCCTCTACACAGGCCAGATTGAGTGCTTTTCCTACATCATAACAACTGATAATTTTTAAAACTTTCACCTGCCCTGTCTCCATATCAACCGCAACTTCTGCGGCCTGGGCTCCAAAGGTAAAATCAGGATGAGTCATACCTTTCATATTGGTTAAATCTGGTATTCCGGTAAAAGGTGCATTAAATTGAGCTTCCGAATACAATTCTATCCCAGCTGCATTGCAGGCTTGTATAGCTTCCGTCAAAGGT
KOK=       121
KK=  852211  LL=  853050  Z=    5.38  JJ=  852121  DL=   840
A===      111      112      113      114      121      123      124      131      132      133      134      141      143      144      211      213      214      223      224      231      233      234      243      244      313      314      323      333      334      343      413      433
B===      222      122      422      322      212      412      312      242      142      442      342      232      432      332      221      421      321      411      311      241      441      341      431      331      424      324      414      444      344      434      423      443
RRR=   31.184    3.972   -0.090   18.842    0.785    1.492   -1.500    0.482    0.891    0.064    0.519    0.877   -3.059   -1.809    1.971   -0.877   22.389   16.604    2.120    0.047   13.069   -0.126    0.255    3.637    0.577   -0.419   -1.253   22.175    2.470   -0.656   -0.073    2.798
X1==    5.835    1.506   -0.554    3.592    2.012    1.377    1.844   -1.321   -0.736    0.125   -1.119    1.008   -1.119    1.705    5.048    1.377    4.220    3.609    2.493   -0.736    2.916    0.438    0.438    3.432    1.125   -0.216    1.931    4.555    2.370   -0.630   -0.216    1.370
X2==    5.344    2.638    0.162    5.245    0.390    1.083   -0.814   -0.365   -1.210    0.513   -0.464    0.870    2.735   -1.061    0.390   -0.636    5.305    4.600    0.850   -0.063    4.482   -0.289    0.582    1.060    0.513    1.935   -0.649    4.868    1.042    1.042    0.336    2.042
CD1=       14        7        1        8        8        4        6        0        1        1        0        4        0        4       14        4       10        8        8        1        4        2        2        7        2        1        3        5        3        0        1        2
CD2=       19       11        4       11        6        5        1        3        1        3        1        4        5        0        6        2       10       10        3        3        8        1        2        2        3        4        1        7        2        2        2        3
GAAGATGCTATCAGAAAAGGACAAGCCGTGAAGATTGTAGGAATAATTAAAACTGGCGAAGCGTACGGGATAGCAGTTAGAAAAGAAGATAAAGAATTAAAAGCATTGCTTAATGAAGGAATAGCTAAATTGAAAAAGTCAGCTAAATGGGATGAATTGATTATTAAATATTTTAGTGAATAAAAGATATAATAAAGGTGGAGAAAATGTATTCTTATCTTTAGGTTATTTCTCCACCTTTATTTGGTTATAAAGTGAGAATAATAACTATGAATGAAAATCTCGCATTAATCTACCAATCCCTTCCTTATTTACTTAAAGGCTGTGGGGTAACTATTGGATTGGTAGGGGGGGCTTTAGGCCTGGGTTTTGTAATAGGGATTCCTATGGCGGTAGGTCAAGTTTATGGGAATAAATATTTATCCGGTCTAATTTCTCTTTATGTCTGGTTCTTCCGGGGGCTTCCGGTTTTAGTCCTTCTTTTTCTTTTTTATTTTGGATTATTTTCCCTTTTGGGACTAAATTTATCTGCTTTTACGTCTGCTATCTTAGTTTTAGGGTTACGAAGCGCTGCTTATCAATCTCAAATTTTTCGAGGAAGTATCCAATCACTCGGTGAGGGGCAAATGTTAGCTGCCCGTTCTTTAGGGATGAAGAAATCCGAGGCAATTTTGTATATAATTTTACCCCAAGCTTTGCGGATTTCTATCCCCGGCTGGTCTAATGAATATGCTATTCTTTTAAAAGATTCAGCAATTACTTATGCTATAGGGGTAATGGAAATATTAACCAGGGCGAATTTTATTGCTACCCGGACTTATAAACCTATGCCCATTTTTC
KOK=       122
KK=  853351  LL=  854460  Z=    5.09  JJ=  853321  DL=  1110
A===      111      112      113      114      121      123      124      131      132      133      134      141      143      144      211      213      214      223      224      231      233      234      243      244      313      314      323      333      334      343      413      433
B===      222      122      422      322      212      412      312      242      142      442      342      232      432      332      221      421      321      411      311      241      441      341      431      331      424      324      414      444      344      434      423      443
RRR=   31.979   25.584    1.120    1.276    2.634    0.072   -0.657    0.140    6.231    9.405   -0.327    6.645   14.337    0.705    2.408    1.143    1.657    2.016   -0.365    4.867   19.831    1.472   -0.096    0.067    1.243    3.440    0.529   33.520    0.592    0.237    0.060    5.080
X1==    5.833    3.638    1.170    1.658    0.911   -0.280    0.911    3.182    2.951    1.821    0.398    5.097    3.667    0.640    1.365    1.659   -1.298    0.856   -0.327    2.305    5.363    1.077    2.651   -0.166   -1.052    2.850    0.752    6.465    0.264   -0.736   -0.419    2.264
X2==    5.483    7.032    0.958    0.769    2.893   -0.259   -0.722    0.044    2.112    5.164   -0.820    1.304    3.910    1.103    1.764    0.689   -1.276    2.355    1.117    2.112    3.697    1.367   -0.036   -0.403   -1.182    1.207    0.703    5.185    2.244   -0.321   -0.144    2.244
CD1=       17       13        4        6        7        2        5        7        7        3        2       12        6        3        8        5        1        4        3        6        7        3        5        2        0        5        2        7        1        0        1        3
CD2=       23       26        7        5       15        4        2        5        9       12        1        6        8        3       12        6        1        9        5        9        9        4        2        1        1        4        4        9        4        1        2        4
TAAGGGCAAAATCTGGTTAGAAAACGAAGAAGTAACTCATTTCAGGAAAGATATTAACCGATTTCGCCAGAAAATGGGTATGGTTTTTCAGGATTTTAATTTATTTGATCATTTAAATGCCTTAAAGAATGTCGAAATAGGTTTGATAAGAGTAAAGAAGATGGATAAGAAAGAAGCCAGAGAAAAGGCAATGGAAGAATTAAAACAAGTTGGTTTGGAAAAACAAGCTGATTTATATCCTGCACAACTTTCGGGAGGACAAAAACAAAGAGTGTCCATAGCCAGAGCTTTGGCTATGGATCCAAAAGTTATGCTTTTTGATGAGCCTACTTCTGCCCTTGACCCGGAACTAATCGGGGAAGTATTAGAAGTAATAAAAAAATTAGCTCTTAGCGGGATGACTATGGTGGTGGTTACTCATGAAATGGGTTTTGCTCGTTCGGTAGCAAATGAGATAATATTTATGGAAAATGGGAAAATATTGGAAAGCGGAATACCTTATCAACTTTTTAATAATCCCAAATATGAACGTACCAAACGATTTCTTAATAAAATAACCGAGTTATACGGAGAGTAGAGTGAAAGAAGATGAATGAATTTTATTATTTTATTCGAAATATTCTCTTGCCCCCTTTATTTGAGGGTACATTAGTTACTATCAAATTAATAATTTTATCCATTCCCCTTGGTCTGATTTTAGGGGTTTTAATAGCTGTGGGGAGAGTATACGGGAACAAAATTATTTCCACACTATGTACTGTTTATGTAATTTTTTTTCGTGGTACTCCTTTATTGGTACAGCTTTTTATCCTTTATTATGGTTTACCCTCTGTCGGTATTTTCTTTTCTCCCTTTGTAGCTGCAGTTATTGGCTTTATTTTTTGTAGTTGCGCCTACCATTCCGAATATATAAGAGGGGCGCTGCAATCGATTAAGAGTGGCCAAATGATGGCTGCTGAAGCTCTGGGTATGACCAGGTCTAAAGCTATTTTATATATTATTCTCCCCCAGGCCTTAAGAAGAGCAATTCCCGGTTGTTCCAACGAGATTATTTATTTGATAAAATATTCTTCACTTGCTTTTATGGTTACTTGTGTAGAGTTAACCGGG
KOK=       123
KK=  859381  LL=  860310  Z=    7.59  JJ=  859201  DL=   930
A===      111      112      113      114      121      123      124      131      132      133      134      141      143      144      211      213      214      223      224      231      233      234      243      244      313      314      323      333      334      343      413      433
B===      222      122      422      322      212      412      312      242      142      442      342      232      432      332      221      421      321      411      311      241      441      341      431      331      424      324      414      444      344      434      423      443
RRR=   29.089    0.562   -0.042   15.198    3.727    4.686   -0.478   -0.106   -0.047    0.951    0.728   -0.517   -0.850    7.614   20.252    0.660    9.107   -0.959   -3.132   -1.941   -0.062   -0.170   -0.446    0.023    0.019   15.165   59.524    0.505   16.046    0.821   -0.850   11.962
X1==    4.841    0.232   -0.415    6.289    1.536    1.728    0.660   -1.032    0.417    1.722   -0.616    0.872   -0.616    2.436    4.580    0.417    4.321   -0.758    2.053    1.072   -0.021   -0.487   -1.277    2.170   -0.145    3.846   10.896    0.500    4.210   -0.790   -0.616    4.210
X2==    6.009    2.426    0.102    2.417    2.426    2.712   -0.725    0.102   -0.114    0.552   -1.182   -0.593    1.381    3.125    4.421    1.582    2.107    1.266   -1.525   -1.810    2.899    0.349    0.349    0.010   -0.129    3.943    5.463    1.010    3.812   -1.039    1.381    2.842
CD1=       18        6        2       17        9        5        5        1        3        3        1        6        1        7       16        3       12        1        7        4        1        1        0        6        1        7       12        1        5        0        1        5
CD2=       15        9        3        5        9        8        1        3        3        3        0        1        3        4       13        6        5        6        0        0        7        2        2        1        2        6       11        3        5        0        3        4
ATTGAATCAGGAGGCGGTTTGGGACCTTATGGAGCCAAAGGCATAGGAGAGCCTTCATTTAATAATATTGTACAGGCCATCTTAGATGCTATTTATGATGCTACCGGAGTAAGAATAAAGCGATTACCTGCAACCCCGGAAAAAATAATAAGAGATTTAAAGAAAGATTTTTTTAAAAAGTAAAAATATTATATCTGTTAAAAAGTATAGTTAGAGAAACTGAATTACTATCATAAATAAGGATTATTTAAATGTTAATCAGTGAAGCTTTAGATTTAAGAGAGAGAGCTTTTATATCTCTTGTAGGTGCGGGAGGGAAGAGTACTCTTTTTAATCGATTGGCAGAGGAACTGGCTCTTAAAAATAAACGAATAATCTTAACTACTACTACCAAATTGTTTAACTGGCAGTTAGCTCCTTTTGTAAAAAAAGGCAGATTAATTGAAGGCCACAATGAAGAGTCTGTTCGGGAATCTATTAAAAAATATTTTTCTCTTGAAAGTAAAGGAGGAAGATTAGCAGTCATAGAAGAGAAAATAGAGGATAACGGAGAAGAAAAAGTATCCGGTCCACCTCCTGATTGGTTGGATAAGTGGTGGGAGGATAGAATGGCAGATTATTTTTTGGTAGAAGCCGATGGGGCGGCAGGAAGACCGGTAAAAGCTCCTGCTCCTCATGAGCCGGTAATACCTTTATCGACTACAGATTTAATCGGAGTAATTGGTATAGATGCTCTGGGTCTTTCTTTACAGGAAGAAAATGTTTTCCGTTCTGAGATTTTTTCCCGGCTAACCGGATTAAACTTAGGAGAAAAGGTTGGAGTAGAAATTTTAGCCTTTTTAATTTGCCATCCTGAGGGTTTATTTAAAGAGGCTCCTCCGGGTTGCCGCTGTCATCTTTTTATTAATAAAGCAGAAGACTCCGGAGACC
KOK=       124
KK=  860431  LL=  861420  Z=    5.10  JJ=  860221  DL=   990
A===      111      112      113      114      121      123      124      131      132      133      134      141      143      144      211      213      214      223      224      231      233      234      243      244      313      314      323      333      334      343      413      433
B===      222      122      422      322      212      412      312      242      142      442      342      232      432      332      221      421      321      411      311      241      441      341      431      331      424      324      414      444      344      434      423      443
RRR=   31.402   28.949    2.651    0.034   -0.177    2.523    0.728    0.138    0.626    3.059    1.443   10.391   17.314    6.948    6.009    2.670    0.226    4.096    0.141    2.670   40.852   -2.706   -1.870   -1.617    0.350   -0.218   -1.084    1.558   -0.262   -0.538    0.420    1.888
X1==    5.952    6.318    1.201   -0.503   -0.211    0.782   -0.791   -0.151    0.782    2.221    0.511    3.050    4.758    6.040    2.400    1.508   -0.246    1.822    1.178    1.508    7.326   -1.105   -1.105   -0.801   -0.779    0.511   -0.674    0.727    2.510    0.510   -0.339    0.510
X2==    5.276    4.582    2.207   -0.067    0.840    3.227   -0.920   -0.918    0.801    1.378    2.826    3.407    3.639    1.150    2.503    1.771   -0.920    2.247    0.119    1.771    5.576    2.449    1.693    2.018   -0.449   -0.427    1.607    2.143   -0.104   -1.057   -1.240    3.704
CD1=       21       20        4        3        5        3        2        2        3        3        2       10        7       12       11        4        3        4        5        4        8        0        0        1        0        2        0        1        3        1        1        1
CD2=       17       17        8        2        8       11        1        2        6        5        5        7        6        2       12        8        1       10        3        8       13        5        4        3        2        1        6        5        1        0        0        5
AAACGACATGATTTACGGAATAATTTTAGCGGCAGGGGAAGGCAAAAGGATGGGGAAAGTAAAATTAACTCTTCCTCTGGGTAATAAGAAACTGATAGAATGGGTATTAGAAGCAGCCAAATTATCTTCTTTGGATAAAATAATTTTAGTGGTCCGTCCGAAAGATGAGGAAATATCTAAAATAGGTAAAAAATGGGGAGCAGAGATCGTTCTTAATCCTGATTTTTACAAAGGAATGAGTACTACAATTCAGAAAGCGCTGCTAAGAGTAGATCCTCAAGAAGTAGAAGGATTTTTTCTTATTTTAGGTGATCAACCTTTAATTAGTTCTATAATTATAAATAAGTTGATGAAATCTTTTTCTCCGGGTAAAGGGGAAATAGTTGTACCTTATTATGAGGATAGACGAGGGAATCCCGTTCTTTTTGATATATATTGGAAAAACGAGTTGATGGCTATAACTGGTGATGTGGGAGGGAGAATTTTAATTAAAGCCCATCCCGAGAAGGTTAAAAGAATAAATATTTCAGATAAGGCAATTTTATTTGATATTGATCAAGAAAAAGATTATTTAAAAGCCCAGATGTATTTAAAATTCCTACAAAATAGAAAGGAAAATTGAAATTGAATAATATATTAGTAGTGATTCGCGGAGGCGGAGATTTAGCTACGGGAGTAGCAGTAAGGCTTTTTCGAGCTGGTTTTAAAATTATTATTTTAGAAATAGAGCGTCCCACAGTTATTCGTTTACCGCTTTCTTTTGCCCGAACTGTTTATGAGAACAAAGCTGTTATTGAAGGTATAGAGGGAGTACTGGTTTCTTCCTACGGAAAAGTGAAAAATATTATTAATCAGAGGAAAATAGCAGTTTTGGTAGACCCGGATGGAAGTTACATTGATAAATTTAATCCAACTGTTTTAGTAGATGCTATTTTGGCAAAACGTAACCTAGGAACCAGGAAAGAGCAGGCACCTTTAGTAATTGGCTTA
KOK=       125
KK=  901141  LL=  902100  Z=    4.76  JJ=  901081  DL=   960
A===      111      112      113      114      121      123      124      131      132      133      134      141      143      144      211      213      214      223      224      231      233      234      243      244      313      314      323      333      334      343      413      433
B===      222      122      422      322      212      412      312      242      142      442      342      232      432      332      221      421      321      411      311      241      441      341      431      331      424      324      414      444      344      434      423      443
RRR=   51.953    8.738    0.667   -0.239    7.879    2.224   -0.125   -0.066    0.020   -0.193   -1.632    0.666    3.026    4.410    0.336   -0.421    0.455    7.400    0.110    0.260   -0.891   -0.958    0.629    4.550    1.723    4.191   19.059   10.783    5.914   -0.116    0.340    7.911
X1==    7.252    4.292    1.147   -0.155    3.870    0.750   -0.083    0.627    0.750   -0.599    1.373    0.820    1.373    1.760    0.074    0.750   -1.222    2.118    0.471   -0.463   -0.272   -1.227    0.418    2.546    0.901    1.373    4.113    4.147    2.029    3.029    0.669    2.029
X2==    7.164    2.036    0.581    1.543    2.036    2.963    1.505   -0.105    0.026    0.322   -1.189    0.811    2.205    2.506    4.573   -0.561   -0.373    3.494    0.234   -0.561    3.273    0.781    1.506    1.787    1.913    3.053    4.634    2.600    2.915   -0.038    0.508    3.899
CD1=       28       16        6        4       15        4        3        5        4        1        4        6        4        5        6        4        1        5        3        2        1        0        2        5        3        4        6        5        3        4        3        3
CD2=       15        8        3        4        8        8        5        2        3        2        0        3        4        4       13        2        2       11        4        2        7        3        4        4        4        5        9        4        4        1        2        5
GAGATGGAAGAAATAAGAGCAAAAGGGAGCGGATAGGCTCTGGTGGGCCTTGCGGACTTCAAATCCGTGGGCGGTAATTAATGGTAATTGCCGCGGTGGGTTCGATTCCTACCCCTCCCGCCATTAATTTTTAACTTTAGGAAATTTTTTTTATTTTAACTTTCATTATTAGCTTTATTTTAAAAAAATTATCAAAGGAGAAATTTTACTAATTGAAAAATAATACAGATACGGACAATAATAATTTAAATTTATTACTTTCAAAATCCCCAGTGTAGAGATAATCCTTTAAAATAAAAATTTACAGCCTTTAATAAAAAAACATTCAGGAAAAATGCTTATCCAAGCGGCAAGAAAAGTTATCTCTGAAGAGAAAAAAAATGCACATATAAATGGACGCCTCGACTCAGCGTTAGAGAGGATGCAACTTCTAGGCACGAACTGACGCGCCCGTCAGAAAGCAAGATCATGAATAGTCGCCAGTTACCCCTCGAGCGGGTCGAGCACCGCAAATTATTAAATAATTGGAGGTATAACAAAATGAAGATAGGGATAATCTCTGATACGCATGATAATTTACCTCAAATAAGAAAAGCTGTAGAAATATTCAACCGGGAAAAAGTGGAACTGGTCCTGCATGCCGGTGATTTTGTTTCTCCCTTTACTTTTTTAGAGTTTAAAAATTTAAACTGCCCTCTAAAAGGAGTGTTCGGGAATAATGACGGAGATAAACTTTACCTCCAGGAAAAATTTAAAGGAATTGGAGAGATTTACCCAGCACCATATGAGACGAACATAGACCATAAAAATATAATTATTCTGCATAAAGAAAAATTAATAGATGCCTTGGCAGAGAGTCAAAAATACGAGGTAATAATCTATGGCCATACCCACCGAACTGATTTGCGCAAAATCGGAAAGACACTTATTATAAACCCCGGGGAATGTGGAGGCTGGCTC
KOK=       126
KK=  914461  LL=  915060  Z=    5.91  JJ=  913861  DL=   600
A===      111      112      113      114      121      123      124      131      132      133      134      141      143      144      211      213      214      223      224      231      233      234      243      244      313      314      323      333      334      343      413      433
B===      222      122      422      322      212      412      312      242      142      442      342      232      432      332      221      421      321      411      311      241      441      341      431      331      424      324      414      444      344      434      423      443
RRR=   40.366    0.982    1.491    1.624    2.317    1.388    1.686    1.050    2.477    3.981   -0.047   -0.247    5.542    0.348   -0.442   -0.306    0.604    0.253   -0.193    0.261    0.649    1.047   53.653   -0.222   -0.093   -0.005   -0.629    1.081    0.647    0.102    1.678    7.754
X1==    6.289    0.385    0.963    1.145    3.177    2.374    0.411    1.603    1.063    1.661   -1.069    0.342    2.712    0.287   -0.173    1.063   -0.411    0.491   -0.362   -0.904    1.765   -1.044    7.668   -0.680    0.155   -0.124    0.994    1.515    1.187    0.187    0.821    2.187
X2==    6.419    2.550    1.549    1.418    0.729    0.585    4.101    0.655    2.331    2.397    0.044   -0.721    2.044    1.214    2.550   -0.288   -1.469    0.515    0.535   -0.288    0.368   -1.003    6.997    0.327   -0.603    0.044   -0.632    0.713    0.545    0.545    2.044    3.545
CD1=       15        4        4        3        9        6        2        5        4        4        0        2        4        1        3        4        1        3        1        1        4        0        9        0        2        1        3        3        2        1        2        3
CD2=       13        7        3        4        4        2        8        2        4        3        1        1        3        3        7        1        0        2        3        1        1        0        8        2        0        1        0        1        1        1        3        4
TGAAACTCCGGAGCAAAACGTCGGGCAAAAGAAAGATTTATAAAAGACAATATAAAAAATGCTGCGGCAAAAAACAGCATAACTACCCCTTTAGTCAGTAGTATCTTCCAAAAAACATTAACATATTGTACTGACTTAAACCATATTAAATCAATATAAATTGAAGCAATCGCACCCACAATTATTACCACTAATAAGATTATACCAATAATTACCCATTTTAAATTTTTTGTTTTAGCAGCCATCTCTTCCCTCCAATTTTTATTTTTTATACCTGTATTATATCATGCTACACCAGCATTGCAATAAATGAAAAAAGTTGCCAAAAGGTGCCAGGCACCTTTTGGCAACTTTTTAAAATAAATCCTTATAACTTTTAAGTTTAAAAAGAGATTCTGCGTTTTTTATTGCCTTTACGATTGCCCGAGCCATTACTTCTGCAGCAATTGCCCCCACCACATTTGCTCCTGCCTCTACCTCGCCGGTGGCCATACAAAAGATAGTATCCCCGTCAAACATTGTATGAGCGGGGCTTATAGTCCGGGCATAACCATCCTGGGCCATCATCGCTACTTTGGTTGCTCCGTCCTTGGTTAGCTT
KOK=       127
KK=  918031  LL=  918990  Z=    6.17  JJ=  917881  DL=   960
A===      111      112      113      114      121      123      124      131      132      133      134      141      143      144      211      213      214      223      224      231      233      234      243      244      313      314      323      333      334      343      413      433
B===      222      122      422      322      212      412      312      242      142      442      342      232      432      332      221      421      321      411      311      241      441      341      431      331      424      324      414      444      344      434      423      443
RRR=   29.735    6.465    1.016    8.989    3.197    0.431    3.515    0.207   -0.183    7.429    0.628    7.599   39.527    4.864    5.556    0.745    0.398    3.441   -0.024    0.745    6.549    0.259    0.085    1.722    0.023    1.788   -0.904   16.076    1.789    0.872    0.196    1.013
X1==    5.424    4.607    1.065    3.766    1.718    0.126    1.847   -0.646    0.126    3.923   -0.470    1.562    5.110    2.049    1.718    1.169   -1.510    3.575   -0.429    1.169    1.590   -0.661    0.068    1.746   -0.406    1.921    1.025    4.525    1.429   -1.166    1.124    4.023
X2==    5.482    1.403    0.954    2.387    1.861    3.425    1.903   -0.321   -1.454    1.894   -1.338    4.865    7.736    2.374    3.234    0.637   -0.264    0.962    0.056    0.637    4.118   -0.393    1.262    0.986   -0.057    0.931   -0.882    3.552    1.252   -0.748    0.174    0.252
CD1=       14       14        5        7        8        4        5        2        4        9        1        4        8        3        8        6        0       12        2        6        6        1        2        3        2        4        5        9        3        0        3        6
CD2=       19        8        4        9        9        7        7        2        0        3        0       14       12        7       12        3        3        3        3        3        5        1        3        4        1        3        0        4        2        0        2        1
GACAGCGGTAAGATGGTGAGATTTGCTGCCGACAATTCCTTCGATAAAATTACCTTTCTCTTCTCTTACCAGCACTTTGCAGCCTAACAGTATCTTTTCGGGGATGCCCCCAATTTTCTCTACTCTCAGAAAACCCCTGGAACTAATTTTACGTACAATCATTCCCACTTCGTCCATATGAGCTATTATCATAATTTTTGGCCCCTTAGAAGGAGCCCCAAAACTGCTTATGACATTCCCCAGTGAATCAACCTCTGCTTTAATTCCGTATGCCTTTACCTTTTCATACATATATTTAATCATCGGCTCTTCAAAACCGGAAGGGCTGGGGATAGCGGTTAATTCTCTAAGCTGATCTTCTAATCTTTTAAATTCATTCATAATTAATTTCCTCAATTTTTTTATAAATTTTATTTTTTAGAAATGGCTACCAAGTTGTGAGATACTTTAGATGTTGCTCGATACAGCTCTTTATAAAGCTTAAAATATTCACCGTACAGAGAACTATTTTTCTCTATAGGAGTTATTTTTTTATCCCATTCAATCCAACTTAAAATATCCTCTAACGATTTATTATATCCAATGCCCAAGCCTGCTAAAAAAGCATCACCATAACAAGCCCCTAAAGTTATTTTAGGAACCAACTGATCTAATTTTGTAACATCGCTTACAATCTGTAATAAGACCGTACTGTTGGTTCCTCCCCCGATAGCTACCGCTCTCCTTACCGGCAGACCCGCTTTCTCTATGTTCTCTATATTATCTCTAATACCATAAGCTATTGCTTCTAAAATTGCCCTGAAGATATGTCCCTTTTTATGGAATAGGCTTAATCCGACTAACGCTCCTCGGGCATTAGGGTCATTTACCGGAGTCCTTTCTCCACTAAAATAAGGTAAGAGCAAAAGCCCTTCAGATCCCGGGGAAATTTCCTCAGCCAATTTATCTAATAACTGGTAT
KOK=       128
KK=  963631  LL=  964620  Z=    5.58  JJ=  963601  DL=   990
A===      111      112      113      114      121      123      124      131      132      133      134      141      143      144      211      213      214      223      224      231      233      234      243      244      313      314      323      333      334      343      413      433
B===      222      122      422      322      212      412      312      242      142      442      342      232      432      332      221      421      321      411      311      241      441      341      431      331      424      324      414      444      344      434      423      443
RRR=    5.137   10.593    0.697   36.331    6.920   38.141    0.435    0.344    0.347   -1.715    0.545    0.642   -0.462   12.552   -2.757    2.824   -0.210    6.442    0.005   -2.935    7.270    0.627    1.553   -0.047   -0.848   21.479    0.009    1.250    3.608    0.612    3.976   11.106
X1==    4.596    2.521    0.710    6.130    1.269    5.286    3.773   -0.492    0.264    2.527   -0.438    2.379    0.371    3.643   -0.819    2.147   -1.824    3.042    0.010    2.147    1.789   -1.193   -1.193    0.164   -1.109    2.800   -0.111    0.472    3.333   -0.667    1.990    5.333
X2==    1.118    4.201    0.982    5.926    5.454    7.216    0.115   -0.699    1.315   -0.679   -1.245    0.270   -1.245    3.445    3.366    1.315    0.115    2.118    0.537   -1.367    4.064   -0.526   -1.302   -0.286    0.765    7.672   -0.083    2.648    1.083   -0.917    1.998    2.083
CD1=       18       12        4       15        9       11       10        2        3        4        1        8        2        7        4        6        0        7        3        6        3        0        0        2        0        5        1        1        4        0        4        6
CD2=        8       16        5       12       19       17        3        2        6        1        0        3        0        5       14        6        3        8        4        1        8        1        0        1        3       11        2        4        2        0        4        3
GGAGATTATCCGGAATTTAGGAAGTTATTCTAAAGGTATTACTACTATTGTAATATCACACCGCATATCTTCATTTATAAAAGCAGATAATATATTTGTCCTGGATGGGGGAAGGATTGAAAACAGCGGTACTCACCGAGAACTGATTAAAAAATCCGATATTTATAAAAGTATTTACAAAATTCAAAAATTGGAAGAATAAAGATGAAAGAAGAAAAATTATATTCCGGCCTGGATAAAAAAATATTTTCCAAATTATGGCAATATGGAAAGCCATACGGAGGGAAGATTCTTATCATATTCATTCTTATTCTGGCCATAAGCGGCATACAGATTGTCCTTCCCTTGATCACTAAAAATGTGGTAGATAATTATATTGAAAGAAGTTATCTAAGGTTAATCCTTAATGACAAGACGGTTGAGATTACCGACAAATATAAGGCCTACCGGGTTAGGACCGATAATATTATTTTTCTCCCTTCAAACCTGTTAAGTAAAGATGAATATCTGGGGCTGCAGAAGGATTCACTTATCCTGCCGAAGAAGTATTTAATGATTAAAGATGAGGGGGGACTGGATAAGTTAAAGCAATATCAACTTAGTATCATCAAAACAGATAAGGGCAGTTTCATCCCTTATTCCGAAATGCAGAAAATTCCTTCAGACAACCTTAAGAACTTAAGACATGATGATTTGAAAATGGTAAAACTGTTTGCCTTATTGTACGTGGGACTTCTTTTAGTTTCTTTTATTTTCAATTATTTCCAGGTAGTTATGATGGCCGTAGTCAGTGAAAGGGTGATGTATGACCTAAGGAGTAATCTGGTAAGACATTTAATGTCTCTTTCTCTGAACTTTTTTAATAATAATCCTATAGGAAGACTGGTAACCAGGCTAACCAATGATGTTGATGCCTTAAGAGAAATGTTTACTGATGTCTTCGTCTATTCAGCCAAAGATCTTATTATGATAATAGGTATACTTATTATC
KOK=       129
KK=  658142  LL=  659311  Z=    5.41  JJ=  658142  DL=  1170
A===      111      112      113      114      121      123      124      131      132      133      134      141      143      144      211      213      214      223      224      231      233      234      243      244      313      314      323      333      334      343      413      433
B===      222      122      422      322      212      412      312      242      142      442      342      232      432      332      221      421      321      411      311      241      441      341      431      331      424      324      414      444      344      434      423      443
RRR=   45.991   15.111    0.959    0.215    2.663    0.569    0.099    1.693   -0.860   -1.450   -0.020    4.295   -0.080    0.875    3.827    0.305   -0.741    8.295   -1.667   19.401   14.841    3.619   -0.028   18.460   -1.646   -0.796    6.193    5.274   29.792   -0.103   -0.796    0.123
X1==    5.188    4.555    0.685    1.039    1.607    0.335    1.758    1.210   -1.308    1.851   -0.077    5.212   -0.077    1.392    3.081   -0.213   -1.144    3.366    2.520    3.620    6.136    2.211    0.046    2.870   -1.285    0.615    1.225    2.273    5.063    3.063    0.615    0.063
X2==    8.866    3.317    1.399    0.207    1.657    1.702    0.056    1.399    0.657   -0.783    0.265    0.824    1.045    0.629    1.242   -1.432    0.648    2.464   -0.662    5.359    2.419    1.636   -0.605    6.433    1.281   -1.294    5.056    2.320    5.884   -0.034   -1.294    1.939
CD1=       23       20        5        7       12        4        8        6        1        4        2       16        2        5       16        3        2        9        9       10        9        5        2        7        0        3        3        3        6        4        3        1
CD2=       26       14        6        3       10        7        3        6        5        1        2        4        3        2        9        1        4        9        2       14        6        4        1        9        4        0       10        4        7        1        0        3
CGGATATGGAAGCCGAATGATTTTTATGGGTGGGACGGCAATCCATATGATTCATGGCGTTCAGCGGTTTTCTGAAGATTTGGATTTTGATAATAAAGGTCTAAGCCAAGAAGATTTTGATAATTTATCAGAAAAAATATTACGGCAATTAGAGCTATATGGTTATTCTGTGGAAATACAAAATAGATATAGAGGAGCTTTTCATTGTTTTGTAAAATTTCCCGGAATATTCCATCAACACGGCATTTCCGGTCATACCCGGGAAAAATTAACCATTCAAATTGATTGCGAACCTCAAAATGTTAATTACAAGGCTGAGAGAGTTATTTTAAATAAGTTTGATATTTTTATGAAAATCAGCGCCGTGCCTCCCCATGTATTATTATCTCAGAAAATATTCGCTATTTTGAATCGTCCCAGACCGATGGGAAGAGATTTCTATGATGTAATTTTTCTTTTTTCTAAAACAAATCCAAGTTATCATTTTTTAAGAGAGAAGATGAAATTGAAAGAAGAAGCCGATATAGAAGAGATTAAAGAAAAGTTGCTGTTAAAGTGTGAGAAAATAAATTTTAAAAAATTAGTTGAAGAAGTAAAACCTTTTTTGTTTTACTCACATGATGCTGAAAAAATAATGTTATTTCCTGATTTCATTAAAACAAAAATGTAACTTCTTAATTGTTGAGTATGTTATAATAAATAAAATTTAATATAACATACAATAATATACCCGCTAAAATTACAATTTTCAGATTTATTCTTTCTGTGGAGATGTTCGAGTGGATAATAAAAAAATGAACAAAGGACAAATAAGAGCAATCCGGGGGAGTGTCGTTGATGCTTTTTTCCCGCAATTCCTTCCCAAGATTAATAACCAGTTAAAATCCGGAGAAGCGATTATTGAGGTAACGCTTCTTCTTGATGCCAATACGGTTAGAGGAATCGCTTTGACCCCTACCCAGGGGTTAAAAAGGGGAGATGAAATCATTGATACGGGATATCCCTTACAGGTGCCCGTGGGGCGTGGATTATTGGGACGAATGTTTAATGTTTTCGGAGAACCGATTGACGGAGGAGATGTTTTATCCTCCAAAAAATCAGTCCCCATATATCAAAAATCTCTTTCTCTCGCCGAACGGACTACTACCACGGATATTTATGAGACCGGGA
KOK=       130
KK=  662642  LL=  663631  Z=    4.78  JJ=  662642  DL=   990
A===      111      112      113      114      121      123      124      131      132      133      134      141      143      144      211      213      214      223      224      231      233      234      243      244      313      314      323      333      334      343      413      433
B===      222      122      422      322      212      412      312      242      142      442      342      232      432      332      221      421      321      411      311      241      441      341      431      331      424      324      414      444      344      434      423      443
RRR=   29.119   10.935    2.358    0.045   -0.644   22.443    0.302    1.410    2.060   20.797   -0.112    3.136    5.896    0.078    0.124   -0.108   -0.443    6.353    3.109    0.046   40.648    1.867   -0.970   -0.109    1.113    2.546    0.379    2.321    0.662   -0.128    0.056   -0.529
X1==    4.937    2.932    1.825    5.472   -0.340    5.851   -1.342    0.487    1.502    4.074   -0.520    1.460    3.374    1.749    0.127    0.052    0.287    1.071    1.208    0.052    8.214    1.338    1.338    0.918   -0.926    2.595    0.214    1.622    0.320    0.320    0.259    1.320
X2==    5.898    3.730    1.292    0.008    1.894    3.836   -0.225    2.894    1.372    5.105    0.215    2.147    1.747    0.045    0.975   -2.078   -1.540    5.930    2.573    0.879    4.949    1.395   -0.725   -0.118   -1.201    0.981    1.775    1.431    2.069   -0.401    0.215   -0.401
CD1=       17       11        5       15        4       10        1        3        4        5        1        7        6        6        5        2        4        3        5        2        9        3        3        4        0        5        1        2        1        1        2        2
CD2=       16       13        6        2        9       12        2        9        7       12        2        5        4        1        7        0        0       18        7        6       13        4        1        1        1        3        7        5        4        1        2        1
AAACAACGAACTGCTTTTTTAAGGGATCTTCGTTATTTATCCTGTGAGCAAGTTTGTCAGATTAGCAGAAAGGTCTTATCTGATTTGGCCGGTGAAAAATTAGAAAATCAGCTGATTGAAAATTTCTTAATCCAGTTAGGGAAGTTGACCAAAAAGGAAAAAGCTGATTTTGTCCGGTTTATCAATAAGGATGAGCGGAAGATATGGGTGAATAGCAGCTTTAAGCTTACCCGGGAAAAAGAATCTGAAATCAGGAAAACCCTGGAAGATGTTATCGGTGATAAAGTTGAAATTAATTTTAAGGTTTCTCCTGACTTGATTTGTGGTATTGAAACTCGAACAGAGGGTAAGAAAATTTCCTGGAATATTGAAAACTATTTGGATGGACTGGAAGAGCAGCTCAAGAAGGCTTTCACTGAAATCAGTTTTCAAGAATTGGATGTTGAAAAAAAGAAAACCAAGTGATTTGGATAGATTAAATAGATTAAGATGTTATTTTAATGTGAGGGTATTAATGGATAATCCAACAAAAGAGTTAAGTACTTTATCTTTAAAAGAAAATTTAAAGACTACTTTTTCCAGCATGAATCGCGTTATCAAACAACAGGAAGTATCTTTATATGTGGAGGAAATTGGGATAGTATCTGCAGTAGGCAAAGATATTGTAACCGCAAAAGGATTGCCGGAAGTCAAGGCAGGGGAAGTGGTGATTTTTAAAGACCGTCAACGGGGAATGGTATTTAATCTGGAACCGGGCAAGGTAGATATTATTCTGCTTGATGATGCGAAGGGGATTAAAGCCGGAGATGAAGTGAAGAGAACAAACCAGGTAATGGATGTCCCGGTTGGCGAATCATTACTGGGAAGGGTTATCGATCCTGTTAGTCGTCCTTTGGATCATGCAGGAGCAATTAGAACGATGGAGAGATATCCCATTGAGCGTGAATCTCCTCCTATTATGGATCGAGCCCCGGTATATGTTCCTTTGCA
KOK=       131
KK=  664742  LL=  665731  Z=    4.96  JJ=  664742  DL=   990
A===      111      112      113      114      121      123      124      131      132      133      134      141      143      144      211      213      214      223      224      231      233      234      243      244      313      314      323      333      334      343      413      433
B===      222      122      422      322      212      412      312      242      142      442      342      232      432      332      221      421      321      411      311      241      441      341      431      331      424      324      414      444      344      434      423      443
RRR=   16.473   22.984    3.006   10.160    4.728    0.691    1.221   -0.104   -0.015    1.697   -0.007    0.187    0.316   13.036    3.151    0.014   -0.352   -1.654    4.487    0.984    0.073    4.510    0.789   38.665   -0.080    3.349    4.440   11.408   12.206    0.001    0.559    0.039
X1==    4.966    5.730    1.526    4.096    4.082    1.129    1.220   -0.707   -0.605    1.860    0.018   -0.991    0.734    3.007    0.786    0.551    1.220    2.487    3.033    0.551    1.201    2.340   -0.623    6.593   -0.498    0.734    1.201    3.183    4.013    0.013   -1.413    0.013
X2==    3.317    4.011    1.971    2.480    1.158    0.612    1.001    0.147    0.025    0.913   -0.396   -0.188    0.431    4.336    4.011    0.025   -0.288   -0.665    1.480    1.787    0.061    1.927   -1.266    5.864    0.160    4.563    3.696    3.584    3.042    0.042   -0.396    3.042
CD1=       19       20        6       12       16        5        6        2        2        4        2        2        3        7        8        4        6        7        9        4        3        5        1       12        1        3        3        4        5        1        0        1
CD2=       11       13        6        6        7        4        4        3        3        3        1        2        2        6       13        3        2        2        5        6        2        4        0        8        2        7        7        5        4        1        1        4
[truncated: 903,430 more chars]
