# Supplementary material for: Regions Enriched with Reverse Complement Triplets in Bacterial Genomes
Source: Int J Mol Sci. 2026 Feb 28;27(5):2301. doi: 10.3390/ijms27052301 (PMC12985086; doi:10.3390/ijms27052301)
Supplement: Supplementary file 1 [file ijms-27-02301-s001.zip › for_send/45/Bacillota/class/mirror.txt]

SMAX=  125.00     KMAX=      12   
NOM=     2     7     9    11    12    13    17    18    21    22
NOM=    23    25    29    31    35    45    46    49    50    51
NOM=    52    54    55    58    60    63    64    72    73    75
NOM=    76    77    79    82    83    84    87    91    92    93
NOM=    95    96    97    99   103   106   110   111   119   123
NOM=   124   126   131   134   136   138   143   144   147   150
NOM=   152   159   160   162   163   165   167   171   178   179
NOM=   181   185   189   190   192   193   195   201   207   209
NOM=   215   218   225   226   227   228   230   231   234   239
NOM=   241   242   247   248   254   255   258   264   268   269
NOM=   272   274   275   276   279   296   301   303   307   311
NOM=   313   315   321   322   323   324   325   326   327   328
NOM=   329   335   337   340   343                              
KK=  459121  LL=  459720  Z=    4.66  JJ=  459121  DL=   600    
CAGTACCAACCTCAGCAGTTAAACCAGTTGCAACATGGGTTGCTGAAAGTTCTGGAAGTGATAAACAAAAGAAAACTACAGGAAGCATTACTTTCAACTATCATAAATTACGTTGTGCTGTAGCTGTTTCTCTTGAAGTAGAAACAATGTCTTTAGCAGTATTTGAAACAACATTAATCAATAATATTGTGGAAGCTATGACAAAAGCGATTGAACAAGCTATTGTTAGTGGTGATGGGTCTGGTAAACCAAAGGGAATCCTAGCGGAAACACCGTTTGAAGGACAAGCATTAGATGTTGCGAAAATCAATTATAAAACTTTAACAGATGCAGAAGCAGCTTTACCACTTGAGTATGAAGCAAGTGCAATTTGGACGATGACGAAAAAGACATTTATGGAGTTTTCGGCAATGACAGATGCAGACGGACAGCCAATTGCGCGTACAAATTACGGAATTTCTGGTAAACCAGAACGTATTTTATTAGGTCGTCCAGTTGTTTTATGTAATTATGTTGATAGTTTCGCAACGGCTACTGAAGGAACAGCGTTCGCATTCTTATTTAATTACAAAGATTATATTCTTAATACAAACTACCAAA                                                                                                                                                                                                                                                                                                                                                                                                                                                                                                                                                                                                                                                                                                                                                                                                                                                                                                                                                                                                                                                                                                                                                                                                                                                                                                                                                                                                                                                        
A===      224      314      313      114      234      124      211      111      213      413      231      233      343      243      333      334      244      323      223      131      123      1
B===      311      324      424      322      341      312      221      222      421      423      241      441      434      431      444      344      331      414      411      242      412      2
RRR=   1881.4   1872.6    248.7    240.8    118.1     67.9     12.8      5.3      0.8      0.0      0.0      0.0      0.0      0.0      0.0      0.0      0.0      0.0      0.0      0.0      0.0      0
M=     6222.     9661.     8360.        
M=     8204.     9654.     6367.        
M=     7627.     3159.     3644.        
M=     3837.     3416.     7519.        
J=   1     -21.8  18.6   3.3            
J=   2       1.5  18.6 -20.1            
J=   3      41.9 -24.6 -17.4            
J=   4     -16.0 -22.2  38.2            
SMAX=   67.00     KMAX=      89   
NOM=    14    33    34    44    53    62    67    68    81    86
NOM=    88    89    94    98   105   109   112   113   121   122
NOM=   128   130   140   145   153   161   170   172   176   184
NOM=   188   196   204   214   216   217   222   233   236   238
NOM=   243   244   249   250   251   253   259   262   266   267
NOM=   270   271   273   277   283   289   290   294   299   305
NOM=   306   330   336   339   347   349   351                  
KK= 1099872  LL= 1100801  Z=    5.12  JJ= 1099782  DL=   930    
ACGAGAAAAAGTATGTGAGAACTAGTTTATGTTTCGTATTTGATAATGTGTGGATTCTTTTTTTAGATAGGAAAACTAAAAAATTAAAAAAATGTATTTTCTTAGGAGGAAATAATTATGGCAGTAACAGGACAAGTAAAATGGTTTAACAACGAAAAAGGCTTCGGTTTCATCGAAGTTCCAGGCGAAAACGACGTATTCGTACATTTCTCTGCAATCGAAACTGACGGTTTCAAATCTCTAGAAGAAGGTCAAAAAGTTAGCTTCGAAATCGAAGAAGGTAACCGTGGACCTCAAGCTAAAAACGTAATCAAACTATAATTTTATAGTTTATTATAGAAAAAAGGATGGCTGCTGCCATCCTTTTTTTGTTGTCATATACGAGCATAATGATTATATTGGGGGGAAAGCGGGGGATATATATGATCGAAAAGTATACAAATGAAGTAATACTCGATGTTCGTAGGGGAGATAAAGAAGACTTACACAATACGATTGAAGAGATAAAAGCGTATGCGAAAATGTATGAACATGATAAAGTGACGTTAATTAATTTGAAGAAATCTCATTCTTCTGTTTTGGATGAGGAGCGATATATAGTTCTCTTACAAATTGAAAGAGATAAAGAGAATCTTGGAAGAAAATATGAATATGAAGAAGAAAAAATCGTCGGGTTTTTTGAGGACGAAGAAGAGTAAAAGGCCTTCCAAAATGGAAGTCCTTTTACTCTTCTTTTTCAACCTTTTTCTTCTCTCGTTTTTTACATTCAGAGCATTTCGATTTACAAAAAGGCCTTGCAAAGAATAATAGAATGAAAAATAGCCCAAATATAATACTAGCTGAGTTTTTCACGATCACAATACTACTATTTTTCATTTGAATCGTTGGTTGAATTTCTTTTTCTTCCATAGTAGACCTCCATATATTGGA                                                                                                                                                                                                                                                                                                                                                                                                                                                                                                                                                                                                                                                                                                                                                                                                                                                                                                                                                                                                                                                                                                              
A===      223      111      243      244      134      143      323      233      123      124      343      133      224      433      314      313      113      333      334      413      112      1
B===      411      222      431      331      342      432      414      441      412      312      434      442      311      443      324      424      422      444      344      423      122      3
RRR=   1073.0    225.3     21.3     14.7     10.9      8.7      7.1      6.7      5.6      4.7      2.3      1.9      1.0      0.0      0.0      0.0      0.0      0.0      0.0      0.0      0.0      0
M=     6069.     6281.     5812.        
M=     5891.     6361.     6021.        
M=     2813.     2891.     3944.        
M=     3667.     2907.     2663.        
J=   1       0.2   3.1  -3.3            
J=   2      -2.7   3.7  -1.0            
J=   3      -7.3  -5.9  13.2            
J=   4      10.9  -3.2  -7.7            
