# Supplementary material for: Regions Enriched with Reverse Complement Triplets in Bacterial Genomes
Source: Int J Mol Sci. 2026 Feb 28;27(5):2301. doi: 10.3390/ijms27052301 (PMC12985086; doi:10.3390/ijms27052301)
Supplement: Supplementary file 1 [file ijms-27-02301-s001.zip › for_send/45/Bacillota/class/selection.txt]

KOK=         1
KK=    3511  LL=    4020  Z=    5.61  JJ=    2821  DL=   510
A===      111      112      113      114      121      123      124      131      132      133      134      141      143      144      211      213      214      223      224      231      233      234      243      244      313      314      323      333      334      343      413      433
B===      222      122      422      322      212      412      312      242      142      442      342      232      432      332      221      421      321      411      311      241      441      341      431      331      424      324      414      444      344      434      423      443
RRR=    8.750    2.994   -0.067   10.644   -0.542    2.580    5.926   -1.952   -1.247    0.782    1.459    3.923    0.279   -0.521   -3.102   -0.558    1.514    0.692   81.615    1.510   -0.101    0.375    0.037    0.027    0.328   -0.137    1.141   -0.190   -0.443    4.078   -0.901    0.985
X1==    4.660    4.536   -0.274    2.813   -0.432    0.991    4.380    1.490   -1.009    0.510    1.236    1.392    0.236   -1.100   -1.674   -1.009   -1.268    0.223    8.978   -1.009   -0.378    0.412   -0.588    0.084    0.510   -0.764    0.622   -0.184    0.714    1.714   -0.764    0.714
X2==    1.878    0.660    0.243    3.784    1.257    2.603    1.353   -1.310    1.236    1.535    1.180    2.818    1.180    0.473    1.853    0.553   -1.195    3.101    9.091   -1.497    0.268    0.911   -0.063    0.316    0.644    0.180    1.834    1.033   -0.621    2.379    1.180    1.379
CD1=       12       10        1        6        2        2        7        3        0        1        2        4        1        0        0        0        0        1       11        0        0        1        0        1        1        0        1        0        1        2        0        1
CD2=        5        4        2        5        5        6        3        0        4        3        2        4        2        1        6        3        0        8       14        0        2        2        1        1        2        1        4        2        0        3        2        2
AACGCGCAAGGGAAAACGAATTTGATGGAAGCTATTTATGTTTTGGCGATGGCGAAATCTCATAGAACCTCTAATGATCGTGAGCTTATCCGTTGGGATGAAGATTTCGGTCAAATTAAAGGAAAGTTACAAAAGAGAAATAGTTCTTTGTCTTTGGAATTAAATATCTCGAAAAAAGGTAAAAAGGCAAAATTAAATCAACTTGAACAACAAAAATTGAGTCAATATATTGGCGTGATGAATGTTGTCATGTTTGCCCCAGAAGATTTAAATCTTGTAAAAGGAAGCCCTCAAGTAAGAAGACGCTTTTTAGATATGGAATTAGGCCAAATAGCTCCGGTCTATTTGTATGAATTGAGTCAATATCAAAAGGTGCTCACACAACGAAATCACTTGCTGAAAAAGATGCAAGGGAATAGTAAGAATGAGGAAACGATGTTGGATGTATTTACACTTCAACTTATTGAGCATGGTACAAAAATATTGCGAAAACGCTTTGAGTTTTTGCAT
KOK=         2
KK=    5521  LL=    5970  Z=    5.06  JJ=    5221  DL=   450
A===      111      112      113      114      121      123      124      131      132      133      134      141      143      144      211      213      214      223      224      231      233      234      243      244      313      314      323      333      334      343      413      433
B===      222      122      422      322      212      412      312      242      142      442      342      232      432      332      221      421      321      411      311      241      441      341      431      331      424      324      414      444      344      434      423      443
RRR=    9.362    0.213    0.255    1.599    0.300   -0.837   -0.030    0.010    0.414   -0.159    0.553   -0.076   -0.050   -0.899   -0.790    5.295   -2.570    0.005   36.192   -0.594   -0.130    1.296    0.790    0.094   46.774   23.508    0.685    0.386   -0.284    0.140   -0.207   -0.190
X1==    3.086    0.403    0.244    5.038   -0.911    2.619   -1.299    0.244    0.763    0.168    1.708   -0.241   -0.156    1.865   -0.254    1.691    2.631    0.177    6.416   -1.093    0.418    0.184   -0.816   -0.136    5.168    5.437   -0.582   -0.411    0.424    0.424   -0.156   -0.576
X2==    3.034    0.530    1.042    0.317   -0.329   -0.320    0.023    0.042    0.543   -0.949    0.324    0.317    0.324   -0.482    3.107    3.132   -0.977    0.028    5.641    0.543   -0.310    7.032   -0.968   -0.690    9.051    4.324   -1.177   -0.940   -0.670    0.330    1.324    0.330
CD1=        9        3        2       10        1        4        0        2        2        1        3        2        1        4        2        3        5        1        8        0        1        1        0        1        6        7        0        0        1        1        1        0
CD2=        4        2        2        1        1        1        1        1        2        0        1        1        1        0        5        5        0        2        8        2        1        8        0        0       10        5        0        0        0        1        2        1
ACAGTAATTTAACTGGTGAGGACGTTCGTGAAGGTTTAACTGCAATTGTATCAATTAAACATCCAAATCCACAATTTGAAGGACAAACGAAGACGAAACTTGGGAATAGTGAAGCGAGAACGATTACAGAGTCTGTGTTTTCAGAGGCATTTGAAAAGTTCTTACTAGAAAACCCGAACGTTGCACGAAAAATCGTAGAAAAAGGTACGATGGCAGCGCGTGCACGTGTTGCAGCGAAAAAAGCACGTGAATTGACACGTCGTAAGAGCGCGTTAGAAGTTTCAAGTTTACCTGGTAAATTAGCAGATTGCTCTTCAAAAGATCCAGCAATTAGTGAAATTTACATTGTAGAGGGTGACTCTGCCGGTGGATCAGCAAAGCAAGGGCGTGATCGTCACTTCCAAGCGATTTTACCACTGAAAGGTAAAATTATTAACGTTGAAAAGGCAA
KOK=         3
KK=   11971  LL=   12660  Z=    5.22  JJ=   11581  DL=   690
A===      111      112      113      114      121      123      124      131      132      133      134      141      143      144      211      213      214      223      224      231      233      234      243      244      313      314      323      333      334      343      413      433
B===      222      122      422      322      212      412      312      242      142      442      342      232      432      332      221      421      321      411      311      241      441      341      431      331      424      324      414      444      344      434      423      443
RRR=    0.074   11.711    0.247    0.658    0.799    1.943   -0.373   -0.259    6.302   22.329   -0.710    0.083   -0.965   15.749    6.838   -0.888    3.947   11.328   -0.144    1.063   20.473   -0.005    0.013    1.056    2.279    0.625   -0.036    0.045    5.699    0.981    0.800    8.757
X1==    1.392    3.627   -0.700    0.629   -0.693    1.332    1.311    0.735    2.176    4.682   -1.472    1.810    2.679    3.899    2.907   -1.199    2.699    2.957   -1.241    0.488    4.919   -0.431    1.196    1.825    0.478    1.296   -0.030   -0.037    4.426   -1.250    0.604    4.426
X2==    0.053    3.229   -0.353    1.046   -1.154    1.459   -0.285   -0.353    2.897    4.769    0.482    0.046   -0.360    4.039    2.353    0.740    1.463    3.831    0.116    2.178    4.162    0.011    0.011    0.579    4.769    0.482    1.211   -1.238    1.288   -0.785    1.325    1.979
CD1=        5        7        1        4        1        3        4        3        4        7        0        6        6       10        6        0        6        4        0        2        6        1        3        5        2        4        1        1        7        0        3        7
CD2=        1        5        1        2        0        4        1        1        6        9        2        1        1        5        4        3        3        9        2        5       10        2        2        2        9        2        5        1        4        1        3        5
ATGTCCAGGGTGAAGTTCAGGTAACACTGAATGGAGGCCCGAACCCACGCACGTTGAAAAGTGCGGGGATGAGGTGTGGGTAGCGGAGAAATTCCAATCGAACCTGGAGATAGCTGGTTCTCCCCGAAATAGCTTTAGGGCTAGCCTTAAGTGTAAGAGTCTTGGAGGTAGAGCACTGATTGGACTAGGGGTCCTCATCGGATTACCGAATTCAGTCAAACTCCGAATGCCAATGACTTATCCTTAGGAGTCAGACTGCGAGTGATAAGATCCGTAGTCAAAAGGGAAACAGCCCAGACCGCCAGCTAAGGTCCCAAAGTGTGTATTAAGTGGAAAAGGATGTGGAGTTGCTTAGACAACTAGGATGTTGGCTTAGAAGCAGCCACCATTTAAAGAGTGCGTAATAGCTCACTAGTCGAGTGACTCTGCGCCGAAAATGTACCGGGGCTAAATACACCACCGAAGCTGCGGATTGATACCAATGGTATCAGTGGTAGGGGAGCGTTCTAAGGACAGTGAAGTCAGACCGGAAGGACTGGTGGAGTGCTTAGAAGTGAGAATGCCGGTATGAGTAGCGAAAGACGGGTGAGAATCCCGTCCACCGAATGCCTAAGGTTTCCTGAGGAAGGCTCGTCCGCTCAGGGTTAGTCAGGACCTAAGCCGAGGCCGACAGGCGTAGGCGACGGACAA
KOK=         4
KK=   84841  LL=   85530  Z=    5.02  JJ=   84841  DL=   690
A===      111      112      113      114      121      123      124      131      132      133      134      141      143      144      211      213      214      223      224      231      233      234      243      244      313      314      323      333      334      343      413      433
B===      222      122      422      322      212      412      312      242      142      442      342      232      432      332      221      421      321      411      311      241      441      341      431      331      424      324      414      444      344      434      423      443
RRR=    0.040   11.142    0.256    0.649    0.850    2.777   -0.403   -0.235    6.112   25.599   -0.722    0.026   -0.948   16.135    6.463   -0.050    6.132   11.082    0.802    0.948   17.817   -0.014    0.037    2.650    2.064    0.631   -0.107   -0.999    6.044    0.928   -0.124    2.950
X1==    1.942    3.522   -0.735    0.640   -0.728    1.255    1.303    0.677    2.082    4.537   -1.474    1.824    2.669    4.027    2.814   -1.225    2.689    2.832   -1.249    0.428    4.746   -0.444    1.173    1.887    0.418    1.288   -0.080    0.875    4.383   -1.257   -0.093    4.383
X2==    0.021    3.163   -0.348    1.014   -1.169    2.212   -0.309   -0.348    2.936    5.642    0.489    0.014   -0.355    4.007    2.297    0.041    2.281    3.912   -0.642    2.212    3.754    0.031    0.031    1.404    4.934    0.489    1.332   -1.142    1.379   -0.738    1.334    0.673
CD1=        6        7        1        4        1        3        4        3        4        7        0        6        6       10        6        0        6        4        0        2        6        1        3        5        2        4        1        2        7        0        2        7
CD2=        1        5        1        2        0        5        1        1        6       10        2        1        1        5        4        2        4        9        1        5        9        2        2        3        9        2        5        1        4        1        3        3
AAACCAGGTGATCTACCCATGTCCAGGGTGAAGTTCAGGTAACACTGAATGGAGGCCCGAACCCACGCACGTTGAAAAGTGCGGGGATGAGGTGTGGGTAGCGGAGAAATTCCAATCGAACCTGGAGATAGCTGGTTCTCCCCGAAATAGCTTTAGGGCTAGCCTTAAGTGTAAGAGTCTTGGAGGTAGAGCACTGATTGGACTAGGGGTCCTCATCGGATTACCGAATTCAGTCAAACTCCGAATGCCAATGACTTATCCTTAGGAGTCAGACTGCGAGTGATAAGATCCGTAGTCAAAAGGGAAACAGCCCAGACCGCCAGCTAAGGTCCCAAAGTGTGTATTAAGTGGAAAAGGATGTGGAGTTGCTTAGACAACTAGGATGTTGGCTTAGAAGCAGCCACCATTTAAAGAGTGCGTAATAGCTCACTAGTCGAGTGACTCTGCGCCGAAAATGTACCGGGGCTAAATACACCACCGAAGCTGCGGATTGATACCAATGGTATCAGTGGTAGGGGAGCGTTCTAAGGACAGTGAAGTCAGACCGGAAGGACTGGTGGAGTGCTTAGAAGTGAGAATGCCGGTATGAGTAGCGAAAGACGGGTGAGAATCCCGTCCACCGAATGCCTAAGGTTTCCTGAGGAAGGCTCGTCCGCTCAGGGTTAGTCAGGACCTAAGCCGAGGCCGACA
KOK=         5
KK=  161641  LL=  162330  Z=    4.81  JJ=  161641  DL=   690
A===      111      112      113      114      121      123      124      131      132      133      134      141      143      144      211      213      214      223      224      231      233      234      243      244      313      314      323      333      334      343      413      433
B===      222      122      422      322      212      412      312      242      142      442      342      232      432      332      221      421      321      411      311      241      441      341      431      331      424      324      414      444      344      434      423      443
RRR=    7.901   -0.001    0.449   16.577    6.764    9.358    3.544    0.924    0.155    1.241    0.029   -0.949    1.957    6.136    0.552   -0.027   -0.098   -1.124    0.928   40.415   -0.008   11.038   -0.334   -0.132    2.581    5.682    1.242   -0.759    0.377    1.628    0.105    0.327
X1==    2.785    0.011    2.236    3.843    3.072    3.544    1.229    0.957   -1.432   -1.132   -0.326    2.005    2.242    2.047    0.521   -0.010   -0.133    2.672    0.934    4.966   -0.020    2.753   -0.106   -0.193    1.549    3.098   -1.014   -0.641    0.301    1.301   -1.182    1.301
X2==    2.838   -0.084    0.201    4.313    2.202    2.641    2.883    0.966   -0.109   -1.097   -0.089   -0.473    0.873    2.998    1.059    2.641    0.732   -0.421    0.994    8.139    0.431    4.010    3.146    0.681    1.667    1.834   -1.224    1.184    1.251    1.251   -0.089    0.251
CD1=       11        4        6        9       10        7        4        4        0        0        1        6        4        4        5        2        2        5        3        9        1        4        1        1        3        5        0        0        1        2        0        2
CD2=        7        3        2        7        7        6        6        3        2        0        1        1        2        4        5        6        3        2        4       14        2        6        5        2        3        3        0        2        2        2        1        1
TAAATATCATGATTCTGATGAATTTTCTTATCAAGATCTCTTATTCCATGAAACGATTATTCGAACCATTGAGCATTCCTACATCCTGATGATTTGGAATAATTTAAAGCCTGTTATGGAAAGCTTAATCCTTTTATCAATGCGTACTCGTTTCAAGGAAAAGTACGAAGACTTTGAACGGATTATTAAAAATCATGAGCTTTATATAAAAGCAATCGAATCAAAAGATCGAGCCCTCATGATTGAGGCCTTACATCAAAACTTTGATGATGTTCAAGGGAAAGTCGAAGACCTCTGGATGTCACAACAAATGTTATCTAAAGGAGTTGAGCAAGGACATGAGTAGCTATATGTTAGGTATAGATATCGGTACAACAAGTACGAAAGCAGTTTTATTTACTGAAAAAGGCGAAGTCATTCAAACCGAGAATATTGGTTATCCACTTCGCACACCGGATATATCCACAGCGGAACAAGATCCAGAAGAGATTTTCCAAGCTGTTTTACAAGCGATATCAAATATAACGAAACAGCATTCAGATAAAAAACCATCGTTTATTTCATTTAGCAGTGCTATGCATAGTGTCATTGCTATGGATGAAAATGATCAGCCGCTGACACCTTGTATCACTTGGGCAGATAATCGCAGTGAGGCATGGGCGCATAAAATCAAAGATGAACTGAATGGCC
KOK=         6
KK=  190441  LL=  191610  Z=    4.98  JJ=  190441  DL=  1170
A===      111      112      113      114      121      123      124      131      132      133      134      141      143      144      211      213      214      223      224      231      233      234      243      244      313      314      323      333      334      343      413      433
B===      222      122      422      322      212      412      312      242      142      442      342      232      432      332      221      421      321      411      311      241      441      341      431      331      424      324      414      444      344      434      423      443
RRR=   19.189    6.930    2.833    0.107   -0.145   -0.424    0.343    0.311    6.275   -0.808    0.209   98.068   40.078    1.251   12.047    2.260    0.075    7.938    1.273   21.901    3.070    7.276   15.880   -1.035    0.826    1.722   -0.039    7.043   -0.188   -0.188   -1.348    0.035
X1==    3.894    1.950    0.891    0.074   -0.255    0.296   -0.481    3.635    1.924    1.210    0.205   11.385    7.074    2.874    3.789    1.924   -0.481    3.470   -1.024    4.095    1.974    3.946    3.191    2.810   -1.236   -1.322   -0.444    2.319    0.223    0.223   -1.322    0.223
X2==    4.927    3.553    3.181    1.455    0.568   -1.434   -0.714    0.086    3.262   -0.668    1.020    8.614    5.666    0.435    3.180    1.175   -0.157    2.287   -1.243    5.348    1.555    1.844    4.976   -0.368   -0.668   -1.303    0.089    3.037   -0.844   -0.844    1.020    0.156
CD1=       18       13        5        4        7        4        3       10        7        3        2       26       11        6       18        7        3       10        2       11        4        7        6        6        0        0        1        3        1        1        0        1
CD2=       21       17       10        6        9        1        2        4       10        1        3       19        9        2       16        6        3        8        1       14        4        4        8        1        1        0        2        4        0        0        3        1
AGCCTTTTCATTAGCAGTTGATCGTAAGTTTATCGTTGAAAAACTGTATAAGAATAATGCACAAGAAGCATATGCATTCGTTCCAGAAGGAGCAAAAACACAAGGTGGTCGTGATTTCCGTAAAGAAAAAGGCGATTATGTTAAATTCGATCCGGAAGAAGCGAAAAAATTATTAGAAGAGGGTATGAAAGAACAAGGTTGGTCTACATTACCTGCAGTAACATTGAAATTTACTACAGATACACAACATAAAAAAGTAGCAGAAGCAATGCAAGAAATGTTTAAGAAAAATCTTGGCGTAGATATTAAGTTAGAAAATAAAGAATGGAAGAGTTACATCGATACATATAAGCAAAGTGATTTTCAATTAGCTTATATGGGATGGGGAGGTTCTTTATTAGATCCAATTACTAAACTAGATTTATATGCAGGTGATGGTCTCAATAACTATGCAAAATGGCATAATAAAGAATTTGATGCTTTAGTAAAAGAAGCCGAAGTTGAACAAAATGAAGATAAACGTTTTGACTTATTGCATAAAGCAGAAGATATTATGTTTACAGATTCACCGTTAATCCCAATTATATTCCCTTCTGATTCTTATTTACAAAAAGAATCAGTATCTGGGCTTCAATATTATGTTGGATCTAAACCAGATTTAAGATATGTAAAAATAAAGAAGTAGGCAACCGCCTACTTCTTTATTTTATTTCTCTTTTATATTCTTTTTTCGTTCCATCAGAGAAGACAACTTCTAACTCGAATTTTTGATAGTCTTTATCGAGTTTGAACACGTTTAAGACTTGATCGATTACTTCTTGGTCAGGAGTACCTTTATCAAATTTCAATTCTTGTAGAAGTGGGCTTAATTTTGTGATAGCTTCGTCTCCTGTTAAATTTACATCTGCTTTATGATCTTCAATTTTTGCTTCCATTTTCTTATCAGCCGCTACATTTTTATAATCAGCTTCGTAGTCTTTCTTCGTATCTTGATAGTCTGCATCTAAACTAAATTCATTAAAATTAAGTTTTAAATCTGCAGGAGTCTCATTTTTTGCTTCTTCAGTAGTCTTTTTATTAGAAGTTGTATCTTCTTTTGCAGGAGCTTTACATCCCGTTAATGCAGGTACTAGCATAAGAGCTAATAAAACTGATAGTAGAGTTCTCATC
KOK=         7
KK=  260761  LL=  261060  Z=    4.92  JJ=  260281  DL=   300
A===      111      112      113      114      121      123      124      131      132      133      134      141      143      144      211      213      214      223      224      231      233      234      243      244      313      314      323      333      334      343      413      433
B===      222      122      422      322      212      412      312      242      142      442      342      232      432      332      221      421      321      411      311      241      441      341      431      331      424      324      414      444      344      434      423      443
RRR=   16.370   -2.760    0.173   -0.755    0.121   -0.172    1.259    4.536    0.756    0.427   -0.832    0.244    0.119   -0.378   -0.081   -0.873    4.510    0.222    4.526    0.013    0.549   -0.225    3.160    4.674   -1.067   44.541   -0.346   -0.146    0.241   -1.600    0.427    0.241
X1==    3.410    2.585    0.156    0.999   -1.109    0.186    1.034    2.156   -0.814   -0.572    1.321    0.999    0.321   -0.805    0.738   -0.814    2.034    0.214    2.067    0.186    0.448    0.345    2.345    3.223    1.428    5.321    0.448   -0.388   -0.460   -0.460   -0.679   -0.460
X2==    4.801   -1.068    1.104   -0.756   -0.109   -0.928    1.218    2.104   -0.928   -0.747   -0.630    0.244    0.370    0.469   -0.109    1.072    2.218    1.038    2.190    0.072    1.226   -0.652    1.348    1.450   -0.747    8.370   -0.774    0.378   -0.525    3.475   -0.630   -0.525
CD1=        5        4        1        2        0        1        2        3        0        0        2        2        1        0        2        0        3        1        3        1        1        1        3        4        2        6        1        0        0        0        0        0
CD2=        6        0        2        0        1        0        2        3        0        0        0        1        1        1        1        2        3        2        3        1        2        0        2        2        0        9        0        1        0        4        0        0
TTGGTTTCAACGCAGCTACTGGCGAATGGGTTAACATGCTTGAAACTGGTATCGTAGATCCAGCCAAAGTAACTCGCTCTGCACTTCAAAACGCAGCATCTGTTGCAGCTATGTTCTTAACAACTGAAGCTGTAGTAGCTGACAAGCCAGAACCAAATGCACCAGCAATGCCTGACATGGGCGGCATGGGCATGGGCGGTATGGGCGGAATGATGTAATTCCGTTTGCCCTAAAAAACATCCATTTCTATATAGAAATGGATGTTTTTTTATGTTTTTTAGAAAAGGAAATGAATTTCTG
KOK=         8
KK=  283081  LL=  283680  Z=    4.61  JJ=  282901  DL=   600
A===      111      112      113      114      121      123      124      131      132      133      134      141      143      144      211      213      214      223      224      231      233      234      243      244      313      314      323      333      334      343      413      433
B===      222      122      422      322      212      412      312      242      142      442      342      232      432      332      221      421      321      411      311      241      441      341      431      331      424      324      414      444      344      434      423      443
RRR=    0.122   13.761    0.129    0.337    0.656    2.672   -0.017   -0.203    7.930   16.581    0.290    0.281   -0.650   13.845    6.250   -1.175    5.130    9.138    0.570    0.148   14.900    0.164   -0.741    1.697   -3.708    1.109    0.046   -0.048    4.704    0.664    0.179   10.025
X1==    1.018    3.926   -0.588    0.299   -0.596    1.487    0.100    0.926    2.366    4.151   -1.372    2.208    3.079    3.349    2.419   -1.151    3.056    2.035   -1.180    0.608    4.043   -0.313    1.412    2.217   -1.147    1.595    0.043    0.051    4.889   -1.170    0.112    4.023
X2==    0.120    3.505   -0.219    1.127   -1.100    1.797   -0.171   -0.219    3.351    3.995   -0.211    0.127   -0.211    4.134    2.584    1.020    1.679    4.490   -0.483    0.243    3.685   -0.525   -0.525    0.766    3.233    0.695    1.061   -0.953    0.962   -0.567    1.602    2.492
CD1=        4        7        1        3        1        3        2        3        4        6        0        6        6        8        5        0        6        3        0        2        5        1        3        5        0        4        1        1        7        0        2        6
CD2=        1        5        1        2        0        4        1        1        6        7        1        1        1        5        4        3        3        9        1        2        8        1        1        2        6        2        4        1        3        1        3        5
AGCGGAGAAATTCCAATCGAACCTGGAGATAGCTGGTTCTCCCCGAAATAGCTTTAGGGCTAGCCTTAAGTGTAAGAGTCTTGGAGGTAGAGCACTGATTGGACTAGGGGTCCTCATCGGATTACCGAATTCAGTCAAACTCCGAATGCCAATGACTTATCCTTAGGAGTCAGACTGCGAGTGATAAGATCCGTAGTCAAAAGGGAAACAGCCCAGACCGCCAGCTAAGGTCCCAAAGTGTGTATTAAGTGGAAAAGGATGTGGAGTTGCTTAGACAACTAGGATGTTGGCTTAGAAGCAGCCACCATTTAAAGAGTGCGTAATAGCTCACTAGTCGAGTGACTCTGCGCCGAAAATGTACCGGGGCTAAATACACCACCGAAGCTGCGGATTGATACCAATGGTATCAGTGGTAGGGGAGCGTTCTAAGGACAGTGAAGTCAGACCGGAAGGACTGGTGGAGTGCTTAGAAGTGAGAATGCCGGTATGAGTAGCGAAAGACGGGTGAGAATCCCGTCCACCGAATGCCTAAGGTTTCCTGAGGAAGGCTCGTCCGCTCAGGGTTAGTCAGGACCTAAGCCGAGGCCGACAGGCGTAGGC
KOK=         9
KK=  296941  LL=  297510  Z=    5.35  JJ=  296461  DL=   570
A===      111      112      113      114      121      123      124      131      132      133      134      141      143      144      211      213      214      223      224      231      233      234      243      244      313      314      323      333      334      343      413      433
B===      222      122      422      322      212      412      312      242      142      442      342      232      432      332      221      421      321      411      311      241      441      341      431      331      424      324      414      444      344      434      423      443
RRR=    4.767    0.252    0.283   69.837    0.536   -0.284    4.092    1.008    0.260    0.129   -0.092   -0.074   -0.365    0.337    1.535    1.986   -0.903   -0.365   49.002   -1.484    0.126    8.618   -0.073   -0.137   21.972   34.929    0.220    0.397   -0.909   -1.562    0.258   -0.211
X1==    2.030   -0.372    0.324    9.823    0.686    0.223    2.720   -0.957   -0.548   -0.143   -0.350   -0.035    0.496   -0.562    0.686    1.764    3.417    1.696    5.506   -1.318    0.210    3.031    1.031   -1.097    3.604    5.576   -0.790   -0.532   -0.653   -0.653   -0.350    0.347
X2==    2.348   -0.676    0.874    7.109    0.781   -1.275    1.505   -1.052   -0.475   -0.903    0.264    2.109   -0.736   -0.600    2.239    1.125   -0.264   -0.215    8.900    1.125    0.600    2.844   -0.071    0.125    6.097    6.264   -0.278   -0.746    1.392    2.392   -0.736   -0.608
CD1=       10        3        3       20        5        2        6        1        1        1        1        3        2        1        5        4        7        3        8        0        1        4        2        0        5        8        0        0        0        0        1        1
CD2=        4        1        2        8        3        0        3        0        1        0        1        3        0        0        5        3        1        2       14        3        2        4        1        1        7        7        1        0        2        3        0        0
AAGCATACACACGTGCTTATGAAGCGGATCCAGTATCCATTTTTGGAGGAATTATTGCAGCGAATCGTGAAATTGATAAAGCTACAGCTGAAAAGTTACACGAAATTTTCTTAGAGATTATTATCGCACCTTCTTTCTCGAAAGAAGCTTTAGAAGTACTGCAAAGTAAGAAAAACTTACGTTTATTAACTGTAAATATTGAAAAAGCGACAAGCGCAAGCAAAAAATTAACTTCTGTACAAGGTGGCCTTCTCGTTCAAGAGGAAGATACGTTATCATTAGATGAAAGTACAATTTCAATTCCAACGAAACGTGAACCTTCAGAGCAAGAATGGAAAGATTTAAAACTAGCTTGGAAAGTTGTAAAGCATGTGAAATCAAATGCAATTGTTTTAGCAAAAGATGATATGACAATTGGTGTCGGTGCTGGACAGATGAACCGTGTAGGTTCTGCAAAAATCGCAATTACACAAGCTGGCGAAAAAGCACAAGGTAGCGCACTTGCATCTGATGCTTTCTTCCCAATGCCAGATACAGTAGAAGAAGCAGCAAAAGCAGGAATTACGGCAA
KOK=        10
KK=  298591  LL=  299700  Z=    5.46  JJ=  298501  DL=  1110
A===      111      112      113      114      121      123      124      131      132      133      134      141      143      144      211      213      214      223      224      231      233      234      243      244      313      314      323      333      334      343      413      433
B===      222      122      422      322      212      412      312      242      142      442      342      232      432      332      221      421      321      411      311      241      441      341      431      331      424      324      414      444      344      434      423      443
RRR=   14.925    7.352    4.023    0.371   -0.027   19.154    6.750   -0.129   -1.431    2.251   29.938   -0.007    5.194   -0.421    8.516   13.524    0.121   34.989    0.398   -1.160    0.092    0.400   30.355    0.423   -0.551   -0.173    0.375    0.001   -0.329    2.287   -0.516    9.293
X1==    3.953    2.676    3.723    0.801    0.271    3.026    2.583   -0.883   -0.530    1.196    5.489    0.187    3.215   -0.724    3.638    3.619   -0.736    8.773    1.937    1.248    0.082    0.564    5.343   -0.319   -0.429    0.183    0.813    0.003    0.799    0.799    1.699    4.546
X2==    3.776    2.747    1.081    0.464   -0.099    6.329    2.613    0.146    2.700    1.882    5.454   -0.037    1.615    0.582    2.341    3.737   -0.164    3.988    0.206   -0.930    1.124    0.709    5.681   -1.325    1.285   -0.943    0.461    0.206   -0.412    2.863   -0.304    2.044
CD1=       11       10        8        4        5        8        8        1        2        3        9        3        6        1       12        9        2       20        8        5        2        3       10        2        1        2        3        1        2        2        4        6
CD2=       18       13        7        5        6       16        8        5        9        6       11        4        5        3       12       11        3       10        3        2        4        3       10        0        5        1        3        2        1        5        2        4
GCACGTTTTGGCGATCCTGAAACTGAAGTTGTATTACCCCGTTTAGAAAATGATTTAGTGGATGTATGTAACGCTGTATTAGATGAAAGTGAGTTAACGTTACAATGGTCAGATGAAGCCGTAATTGGTGTTGTACTTGCTGCGAAAGGATATCCGGAAGCATATAAAAAAGGTGACATTATTAAAGGGCTAGATGCATTGCAAGATGTGATTGTTTTCCATGCAGGTACAGCAATGAAACGTGGTGACTTTGTAACGAACGGTGGCCGTGTATTATTTGTTGCTTGTAAGGCGAATAGTTTACAAGAAGCGAAAGATAAGGTGTATAAAGAAATCGGTAAAATTGAGAGTGATGTTCTATTTTACCGAAGTGATATAGGATATCGTGCAATTGGGCATGAGATGACGAGAAGTTAATATGTAAAAATCCCGCTGATTCCTCAGCGGGATTTTTATGCATCTTTATCTTTTTTTAATTTACCTTTTTGCTTTGCCATTTCTCGAAGTAAATACTCGATGTGTGCATTGACGCTACGAAACTCATCATTCGCCCATTTTTCGATGACTGCATGTAATTCAGGATCAATACGTAATGGAAAGCTTTTCTTTTTAGCCATAATGATTTACAACCTTTTAGTATAGGCTTCCTGTATTAATGACTGGTTGCGCACCTTTATCTGAAACGATGGCAACTAATAAGTTGTTTACCATATTTGCTTTACGCTCGTCATCTAATTCCAGTACGCCTTCTTCATCTAACATATGGATTGAATCTTTAGCCATCTTCACAGCACCTTCAACAATCTCTTTTCTAGCAGCTAATACTGCTTTCGCTTGTTGACGTTGTAACATTGCATGGGCAATTTCCGTTGCGTAAGCTAGGTGCGTTAAACGAGTTTCTAATACTTCTACACCAGCAATTTCAAGACGTGCTTCTAACTCACGCTTTAATTCTTCAGAGATTTCTTCAGTATTTCCGCGTAACGTGATGCAAGTTTCATCTTGGAAATTGTCATAAGGATATTTCGTTGCGACGTGGCGGATTGCCGTTTCGCTTTGAATTTCTACAAATCGATCGTAATGTTCAACGCCGAACATTGCTTTTGCAGA
KOK=        11
KK=  318511  LL=  318870  Z=    4.87  JJ=  317941  DL=   360
A===      111      112      113      114      121      123      124      131      132      133      134      141      143      144      211      213      214      223      224      231      233      234      243      244      313      314      323      333      334      343      413      433
B===      222      122      422      322      212      412      312      242      142      442      342      232      432      332      221      421      321      411      311      241      441      341      431      331      424      324      414      444      344      434      423      443
RRR=    3.998    0.276    0.083   -2.094    0.154    0.107   28.912    0.624   -2.467   -0.414    0.552    0.908    0.039   -0.096    1.742    0.633   -0.453   -0.797   61.184   -0.068   -0.081    1.747   -0.145   -0.217    7.520    3.140   -0.081    0.184   -0.947    0.728    0.039    0.184
X1==    1.977   -1.530    0.237    2.867   -0.855    0.526    7.040    1.791    3.097    0.953    1.075   -1.243    0.075    0.175    0.494    0.526   -0.215    0.819    7.988   -0.332    0.152    1.243    0.243    0.325    2.931    2.075    0.152   -0.634   -0.565    0.435    0.075   -0.565
X2==    2.023   -0.180    0.348   -0.731   -0.180    0.204    4.107    0.348   -0.796   -0.434    0.513   -0.731    0.513   -0.546    3.527    1.204    2.107   -0.973    7.660    0.204   -0.531    1.405   -0.595   -0.667    2.566    1.513   -0.531   -0.290    1.675    1.675    0.513   -0.325
CD1=        6        0        2        5        1        2        9        4        5        2        2        0        1        1        3        2        1        2        9        1        1        2        1        1        4        3        1        0        0        1        1        0
CD2=        3        1        1        0        1        1        5        1        0        0        1        0        1        0        5        2        3        0        9        1        0        2        0        0        3        2        0        0        2        2        1        0
CATTTGCACTTAGCTCTGGTTACTATGATGCATATTACAAAAAGGCACAACAAGTACGTACATTAATTAAAAACGACTTTGAAAATGTATTTGCTAACTACGATGTTATTATTGGACCAACTACGCCAACTCCGGCATTTAAAGTGGGCGAAAAAGTTGATGATCCAATGACAATGTATGCAAATGACATTTTAACAATCCCAGTAAACTTAGCGGGTGTTCCAGCGATTTCTGTTCCATGTGGATTCGGTGCTAACAACATGCCACTTGGTCTACAAATCATTGGTAAACACTTCGATGAAGCGACAATTTACCGCGTTGCACATGCGTTTGAGCAAGCAACAGACCATCATACAAAAA
KOK=        12
KK=  459121  LL=  459720  Z=    4.66  JJ=  459121  DL=   600
A===      111      112      113      114      121      123      124      131      132      133      134      141      143      144      211      213      214      223      224      231      233      234      243      244      313      314      323      333      334      343      413      433
B===      222      122      422      322      212      412      312      242      142      442      342      232      432      332      221      421      321      411      311      241      441      341      431      331      424      324      414      444      344      434      423      443
RRR=    7.128   -2.069    3.207   11.536    1.990    0.750    7.608    0.339    0.014   -0.002    0.770    0.083    0.187   -0.126   -1.822    2.280    5.416   -0.533   70.852    0.799   -0.071    2.779    0.107   -0.606    3.748   70.682   -0.251   -0.083   -1.348   -0.278    0.770    0.374
X1==    2.649   -1.402    2.717    4.592    2.340   -0.536    2.689   -0.767    0.240    0.020    0.698   -0.397   -0.209   -0.441   -0.868    1.015    2.689   -0.311    8.712    1.015    0.211    1.010   -0.990    0.683    1.020   11.580    0.211   -0.458   -0.574    0.426    0.698   -0.574
X2==    2.691    1.475    1.180    2.512    0.851   -1.400    2.829   -0.442    0.058   -0.118    1.104   -0.210   -0.896    0.286    2.099    2.246    2.014    1.714    8.132    0.788   -0.339    2.752   -0.108   -0.887    3.676    6.104   -1.191    0.182    2.348   -0.652    1.104   -0.652
CD1=       10        1        6       10        8        1        6        1        2        1        2        2        1        1        2        3        6        1       13        3        1        2        0        2        2       14        1        0        0        1        2        0
CD2=        6        5        3        4        4        0        5        1        2        1        2        1        0        1        6        5        4        5       13        3        1        4        1        0        5        7        0        1        3        0        2        0
CAGTACCAACCTCAGCAGTTAAACCAGTTGCAACATGGGTTGCTGAAAGTTCTGGAAGTGATAAACAAAAGAAAACTACAGGAAGCATTACTTTCAACTATCATAAATTACGTTGTGCTGTAGCTGTTTCTCTTGAAGTAGAAACAATGTCTTTAGCAGTATTTGAAACAACATTAATCAATAATATTGTGGAAGCTATGACAAAAGCGATTGAACAAGCTATTGTTAGTGGTGATGGGTCTGGTAAACCAAAGGGAATCCTAGCGGAAACACCGTTTGAAGGACAAGCATTAGATGTTGCGAAAATCAATTATAAAACTTTAACAGATGCAGAAGCAGCTTTACCACTTGAGTATGAAGCAAGTGCAATTTGGACGATGACGAAAAAGACATTTATGGAGTTTTCGGCAATGACAGATGCAGACGGACAGCCAATTGCGCGTACAAATTACGGAATTTCTGGTAAACCAGAACGTATTTTATTAGGTCGTCCAGTTGTTTTATGTAATTATGTTGATAGTTTCGCAACGGCTACTGAAGGAACAGCGTTCGCATTCTTATTTAATTACAAAGATTATATTCTTAATACAAACTACCAAA
KOK=        13
KK=  605341  LL=  605880  Z=    6.81  JJ=  605161  DL=   540
A===      111      112      113      114      121      123      124      131      132      133      134      141      143      144      211      213      214      223      224      231      233      234      243      244      313      314      323      333      334      343      413      433
B===      222      122      422      322      212      412      312      242      142      442      342      232      432      332      221      421      321      411      311      241      441      341      431      331      424      324      414      444      344      434      423      443
RRR=   -0.377   -0.042    1.642    0.934    6.867    0.223  134.886    0.605    2.670   -0.258   -0.260    0.173   -0.178    0.748    2.400    1.142    1.349   -0.460    2.743   -1.798    0.216   -2.868   -0.027   -0.393    3.176   54.291    4.148   -0.032   -0.688    0.534    0.888   -0.317
X1==   -0.282   -0.040   -1.293    1.111    4.022   -0.364   15.592   -1.293    3.004    0.234   -0.083   -1.544   -0.083   -1.250    2.281    0.478    2.109   -0.224    0.934    1.320   -0.668   -0.947   -0.947    0.573    1.234   10.536    1.332   -0.358   -0.507    1.493   -1.048    0.493
X2==    1.339    1.052   -1.270    0.840    1.707   -0.612    8.651   -0.468    0.889   -1.103    3.153   -0.112    2.153   -0.598    1.052    2.389    0.640    2.048    2.939   -1.362   -0.323    3.029    0.029   -0.686    2.574    5.153    3.115    0.090    1.358    0.358   -0.847   -0.642
CD1=        3        3        0        4       10        1       24        0        5        1        1        0        1        0        7        2        5        1        3        3        0        0        0        2        2       12        2        0        0        2        0        1
CD2=        4        4        0        2        5        1       11        1        3        0        4        1        3        0        4        5        2        5        5        0        1        4        1        0        4        6        5        1        2        1        0        0
AGCCTGTAACAGGCACAAATGCAGTGGGTACTGGTAAAGGTGTATTAGGAGATACGAAGTCACTTAATACAACGTTATCTGCATCATCTTACTATTTACAAGATAATACGCGCGGAGCAACGATTTTCACATATGATGCGAAAAACCGCTCAACATTACCAGGAACGTTATGGGTAGATGCGGATAATGTTTTCAATGCAGCGTATGATGCAGCGGCAGTAGATGCTCACTACTATGCTGGTAGAACATATGATTACTATAAAGCGACATTTAATAGAAACTCTATTAATGATGCAGGAGCACCATTAAAATCAACAGTTCATTATGGAAGTAGATATAATAATGCGTTCTGGAATGGCTCTCAAATGGTATACGGAGATGGTGATGGTGTAACATTCACTTCATTGTCTGGTGGAATTGATGTAATTGGCCATGAATTAACGCATGCTGTTACAGAGTATAGCTCAGATTTAATTTATCAAAATGAATCAGGAGCATTAAATGAAGCTATTTCAGATGTATTTGGTACATTAGTAGAGT
KOK=        14
KK=  627481  LL=  628410  Z=    7.87  JJ=  627421  DL=   930
A===      111      112      113      114      121      123      124      131      132      133      134      141      143      144      211      213      214      223      224      231      233      234      243      244      313      314      323      333      334      343      413      433
B===      222      122      422      322      212      412      312      242      142      442      342      232      432      332      221      421      321      411      311      241      441      341      431      331      424      324      414      444      344      434      423      443
RRR=   10.526    0.306   11.272    6.024   -1.708    7.479    2.499   -1.593   -0.396    4.119    4.204   -1.670    7.737   -1.011    3.477    0.343    0.227  119.069    1.596    0.205    4.202   -0.281    2.940    5.830   -0.581   -0.028    2.506   -1.057    0.682    6.777    0.235   -1.133
X1==    1.759    3.977    3.200    1.456    0.965    2.241    1.209    1.182    0.324    2.256    1.880    1.456    3.460    0.789    3.475    0.324   -0.556   12.271    1.524   -0.314    2.017   -1.350    0.900    1.984   -0.318   -0.490    1.203   -0.838    1.010    2.010    0.300    1.010
X2==    5.982    0.077    3.522    4.138   -1.771    3.338    2.067   -1.348   -1.220    1.826    2.236   -1.147    2.236   -1.281    1.001    1.059   -0.407    9.703    1.047   -0.651    2.083    0.208    3.267    2.939    1.826    0.058    2.083    1.262    0.676    3.372    0.784   -1.122
CD1=        7       12        7        5        6        6        5        4        3        4        4        5        6        3       11        3        2       23        6        2        4        0        3        5        1        1        3        0        2        3        2        2
CD2=       19        5       10       10        1        9        6        1        1        5        5        1        5        0        7        5        2       19        4        2        5        2        6        5        5        2        5        3        2        5        3        0
CAAAATGTTTGGTCATTGCCGGGTGGGGCTGTTGAAAAGGGTGAAACGTTAGAGGAAGCTTTAGTAAGGGAAGTAAAAGAAGAGACAGGTTTAACTGCTGTGGCAGGTGGACTTGTTGCGATTAATGAAAAATTCTTTGAAGAGCCAGGGAATCATGCGCTATTATTTACATTTCGAGCGCATGTAGTAAAAGGTGAACTTGTTGCAGCAGATGAAGGAGAAATTTCCGCAATAGAGTGGGTGGACAGAGCAATTGCAAATGAACGATTCCCATTCTACGATGGAGGATTCGATTCATTATTAGAAGTAGCCATTCCATATAAGTTTCAACCAGAAACAAAATGATTAAAAGAAAAAACAGGAGCGTTGTTGCTCCTGTTTTTTCTATTCAATCGTCTTCAGTAATAACTTTTTCAATAGTGGTTTAATCTTCAAACGTAAATCTTCAGCGTGATTTGCAACTAAGAAGTGATGGTTATAAATGTTCTTCATTAATTGATAAGTTGCTTCTTTCGCTTCGCCTTCTTCGATGAAGATACCGATTACTTCCATTCCGCTTTTACGCGCGAGTTTAACAGCTTCATGCGTATCTAAAATACCGTCTTGTTGATAGTCTAAAGCAGAAGGCTCACCGTCTGTGAAGACAAGTAAGAATTTATGCTTTTCTGGTCTTTTTGCAAGCTTTTCAGAAACGATCCGAATAATATATCCATCGCGGTTATCCTCTTCTTCACGAAGCTGCATAATTTCGGGACCAACGTTTGGTAACGTTGAGTTTTTATACGTTACAACTTCATGGATAACGTTCGGTTTATCTTCAGGTTTCGCACTAGAAGCATCTTCCCAAAATCCGCTAATAGCGTGCGGGATTTTTAAAGATTTTAAAGCTTCATGGAATAGAACCACACTCTTTTTCGTTTCTTCCATCTT
KOK=        15
KK=  147902  LL=  148591  Z=    5.17  JJ=  147902  DL=   690
A===      111      112      113      114      121      123      124      131      132      133      134      141      143      144      211      213      214      223      224      231      233      234      243      244      313      314      323      333      334      343      413      433
B===      222      122      422      322      212      412      312      242      142      442      342      232      432      332      221      421      321      411      311      241      441      341      431      331      424      324      414      444      344      434      423      443
RRR=    0.018   11.245    0.258    0.660    0.842    2.779   -0.380    0.004    6.123   25.494   -0.717    0.017   -0.952   16.025    6.532   -0.064    6.145   11.116    0.773    2.779   17.784   -0.024    0.059    1.044    2.065    0.623   -0.130   -0.990    7.080    0.935   -0.129    2.916
X1==    2.001    3.539   -0.722    0.654   -0.722    1.246    1.282   -0.012    2.070    4.544   -1.476    1.843    2.661    3.997    2.828   -1.228    2.661    2.778   -1.266    1.246    4.694   -0.465    1.136    1.826    0.421    1.282   -0.096    0.862    5.139   -1.266   -0.097    4.338
X2==    0.009    3.178   -0.358    1.009   -1.165    2.231   -0.297   -0.358    2.958    5.611    0.486    0.009   -0.358    4.009    2.309    0.052    2.309    4.001   -0.611    2.231    3.789    0.052    0.052    0.572    4.905    0.486    1.355   -1.148    1.378   -0.739    1.329    0.672
CD1=        6        7        1        4        1        3        4        2        4        7        0        6        6       10        6        0        6        4        0        3        6        1        3        5        2        4        1        2        8        0        2        7
CD2=        1        5        1        2        0        5        1        1        6       10        2        1        1        5        4        2        4        9        1        5        9        2        2        2        9        2        5        1        4        1        3        3
CCGAAACCAGGTGATCTACCCATGTCCAGGGTGAAGTTCAGGTAACACTGAATGGAGGCCCGAACCCACGCACGTTGAAAAGTGCGGGGATGAGGTGTGGGTAGCGGAGAAATTCCAATCGAACCTGGAGATAGCTGGTTCTCCCCGAAATAGCTTTAGGGCTAGCCTTAAGTGTAAGAGTCTTGGAGGTAGAGCACTGATTGGACTAGGGGTCCTCATCGGATTACCGAATTCAGTCAAACTCCGAATGCCAATGACTTATCCTTAGGAGTCAGACTGCGAGTGATAAGATCCGTAGTCAAAAGGGAAACAGCCCAGACCGCCAGCTAAGGTCCCAAAGTGTGTATTAAGTGGAAAAGGATGTGGAGTTGCTTAGACAACTAGGATGTTGGCTTAGAAGCAGCCACCATTTAAAGAGTGCGTAATAGCTCACTAGTCGAGTGACTCTGCGCCGAAAATGTACCGGGGCTAAATACATCACCGAAGCTGCGGATTGATACCAATGGTATCAGTGGTAGGGGAGCGTTCTAAGGACAGTGAAGTCAGACCGGAAGGACTGGTGGAGTGCTTAGAAGTGAGAATGCCGGTATGAGTAGCGAAAGACGGGTGAGAATCCCGTCCACCGAATGCCTAAGGTTTCCTGAGGAAGGCTCGTCCGCTCAGGGTTAGTCAGGACCTAAGCCGAGGCCG
KOK=        16
KK=  196622  LL=  197761  Z=    4.66  JJ=  196562  DL=  1140
A===      111      112      113      114      121      123      124      131      132      133      134      141      143      144      211      213      214      223      224      231      233      234      243      244      313      314      323      333      334      343      413      433
B===      222      122      422      322      212      412      312      242      142      442      342      232      432      332      221      421      321      411      311      241      441      341      431      331      424      324      414      444      344      434      423      443
RRR=   31.492   18.055    2.107   -0.066   -0.641    3.632    0.199    0.822    1.158    6.684    0.120    0.029    6.633    1.977    4.158    0.425    1.064   20.939    0.410   16.215    1.296    0.598    8.834   22.831    6.972    0.022    0.152    1.842   -1.862    5.628   -0.787    0.077
X1==    6.063    5.075    0.608    0.668    0.887    1.807   -0.808    1.779    1.275    3.122    0.181    0.074    3.209    0.991    3.400    0.211   -1.347    6.581    4.289    3.402    1.214    0.589    2.651    4.128    1.630   -0.576    0.537    1.796    1.855    2.820   -0.576   -0.076
X2==    5.194    3.558    3.467   -0.099   -0.723    2.010   -0.247    0.462    0.908    2.141    0.664    0.394    2.067    1.994    1.223    2.010   -0.790    3.182    0.096    4.766    1.068    1.014    3.333    5.530    4.277   -0.038    0.283    1.025   -1.004    1.996    1.366   -1.004
CD1=       18       18        4        4        8        7        2        6        6        6        2        3        6        3       14        4        1       18       13       10        4        3        6        8        4        1        3        3        3        4        1        1
CD2=       23       16       11        4        5        7        3        5        5        5        3        5        5        5       10        7        2        8        3       12        3        3        6        9        8        2        2        2        0        3        4        0
GAATCTCGCAGGTGGAATGTGTATTTCGTTTTATCACCACTTACTTCATGAGATTTTGCAACACCAGGAATAGGTTTGTTACCTTCACCAAGATTATACAAACCTTCAAATACGTTTCTCATTACTTGACCAGAATCAGTATCTGTAGCACGAGCTGTATCCATTGTTCGTATTTCAGTAGGTGAAGATAAGTTTAAAACCTGTTTACTAGGTGCCTCGTCTTTTGCATTTGCTCCGCTTGCTTCGTTTTTATAACTACCGCAACCAGTTAATAAAATACTTACTCCTACAACTGATGCAATACCGGGTACAAACTTCTTTTTCATTTGATTTTCCTCCTAAATAATTAAGTTTGGATGATGATGAGGGAAATGAAAAATAAAAAATCCCTCTTTTCGTATTGAGAAAGAGGGATTTTTACGTACAAGTTATGCACCCGTATATAAACGAAGTCCCTCATTCTATCTTTCAAGCTATAAAGCTTGCAGGAAGTGGCACAGTATTCAAAAATGAACCTGCTGCCGAGGTTTCAAAGGGCCAGTCCCTCCACCTCTCTTGATACAATGAGTAAACGAATAAATTTTATTAATTTTTTGTTTCTTTGATAATTCAAAATCTTACACCTTGCACAATAAACTGTCAATTAAATTGAATATAGTTTAAATTTTCAGTTTTTAATCGAGAAAAACCACTGCATTATGTACAGTGGTTTTTCGCTTAGAAATTAAAGTTATCTGGATCTGGACCAACGCGGTGATCTTCATTTAAAGCTTGAATTGCTTTCATATCATCAGAACTTAATTCAAAGTCGAAGATGTTTGCATTTTCAATAATGCGATGTTCTTTAATTGATTTAGGAATTGTTACAACTTCGTTTTGTAAATCCCAGCGTAAAATAATTTGCGCAGTTGATTTATTATATTTTTTCGCAATGTCTTGTAATGTTGGGTTATCCAGTAGTTGTCCTTGCATTAATGGTGACCAAGCTTCAAGCTGGATGTTATGTTCTTTACAGAAAGCGTGTAACTCTTCTTGTGCTAAACGTGGGTGGTATTCCACTTGGTTGACCATTGGTTTAATTTCAGCAATTTCAAATACGTCTTGTAAGTGGTGAATGTGGAAATTGCTCACACCGATAGC
KOK=        17
KK=  201002  LL=  201571  Z=    4.76  JJ=  201002  DL=   570
A===      111      112      113      114      121      123      124      131      132      133      134      141      143      144      211      213      214      223      224      231      233      234      243      244      313      314      323      333      334      343      413      433
B===      222      122      422      322      212      412      312      242      142      442      342      232      432      332      221      421      321      411      311      241      441      341      431      331      424      324      414      444      344      434      423      443
RRR=   12.431   -1.003    0.375    0.187    0.204    0.277    0.350    2.918   -0.193   -0.992   -0.173    0.056    3.817   -0.253   -0.445    4.715    2.310   17.645   43.982    1.301    1.084    2.827    0.059    0.863   19.076   16.057    0.273    0.417    0.417    4.609    0.210    0.417
X1==    3.529   -1.855   -1.501    0.202    0.377   -0.471    0.778    1.907    0.328   -1.031   -1.138   -1.038    3.314    0.363    3.166    1.928    5.139    3.617    5.637    0.328    2.240    1.077    0.077    0.836    4.848    5.094   -0.760   -0.503   -0.611    1.389   -0.248   -0.611
X2==    3.523    0.541   -0.250    0.926    0.541   -0.587    0.450    1.530   -0.587    0.961    0.152   -0.054    1.152   -0.698   -0.141    2.446    0.450    4.878    7.803    3.962    0.484    2.624    0.766    1.033    3.935    3.152   -0.360   -0.828   -0.682    3.318   -0.848   -0.682
CD1=       12        0        0        3        4        1        3        5        2        0        0        1        5        2        9        4        9        5        8        2        3        2        1        2        6        7        0        0        0        2        1        0
CD2=        6        3        1        2        3        1        2        3        1        2        1        1        2        0        2        5        2       10       13        7        2        4        2        2        5        4        1        0        0        4        0        0
AAGAAATAAAAAAGCAGCTTCAAAAAAAGCTGCCTGAAGAGTTAGTAATTCTTTTATTAATAAGCTGAATACATAGCAAAAATAGGAGTGACATACTAATAGTGATAACTACAAGTGTCCAGGCGAGTTGCATATTACTTGCATCAATTGCCATGTAAATGGCAGTTGGGATAGTCTGTGTTTTACCAGGAATGTTCCCAGCAAACATGAGTGTAGCACCAAACTCACCGAGCGCACGAACAAAGCTCAAAATCATTCCGCTTAGTAAGGCAGGAAATGCAAGCGGAAGTGTGACGTGTAGAAAAACTTGATATTCACTTGCACCAAGGTCACGAGCGCTTTCTTCAATTTGTACATTCGCGATAGAAAATCCTGTTTTTGCTGATTGGTACATAAGCGGAAATGCAACAACTGTAGAAGCAATGATAGCAGCAGTAGATGTGAACATAATAGACTGCTGAAATATTGATTCTATCCACATTCCAATGGGACTGTTATTTCCAAAAATGATAATGAGAAAAAAGCCGATTACAGTTGGCGGAAGTACCATTGGTAATAAGAAAATCGTTT
KOK=        18
KK=  209282  LL=  209581  Z=    6.01  JJ=  208802  DL=   300
A===      111      112      113      114      121      123      124      131      132      133      134      141      143      144      211      213      214      223      224      231      233      234      243      244      313      314      323      333      334      343      413      433
B===      222      122      422      322      212      412      312      242      142      442      342      232      432      332      221      421      321      411      311      241      441      341      431      331      424      324      414      444      344      434      423      443
RRR=    1.265    0.111    3.255    0.012    5.055   -0.404    0.254    0.182   -0.696    0.164   -0.205    0.784    0.166   -0.087    5.055    0.255    4.099    0.249   64.822    0.132   -0.533    0.352    0.166   -0.287    2.163   -0.282    0.222   -0.117   -0.235    0.035    0.166    0.035
X1==    1.157   -1.349    1.427   -0.016    2.498    0.361    0.825   -0.573    3.361    0.791   -0.370   -1.016   -0.370    0.344    2.498    0.361    1.776    0.288    8.785   -0.639   -0.233    0.587   -0.413    1.269    1.791    0.630    0.767   -0.076   -0.135   -0.135   -0.370   -0.135
X2==    1.093   -0.082    2.282   -0.772    2.023   -1.121    0.308   -0.318   -0.207    0.208    0.553   -0.772   -0.447   -0.252    2.023    0.707    2.308    0.867    7.379   -0.207    2.289    0.599   -0.401   -0.226    1.208   -0.447    0.289    1.541    1.741   -0.259   -0.447   -0.259
CD1=        3        0        2        1        5        1        2        0        4        1        0        0        0        1        5        1        3        1       11        0        0        1        0        2        2        1        1        0        0        0        0        0
CD2=        4        2        4        0        5        0        1        1        1        1        1        0        0        0        5        2        3        2        8        1        3        1        0        0        2        0        1        2        2        0        0        0
AACCTCTAGGAGATAGTGATACAATGTCAAATGGGGGGAGGGTATGAACTATGGTTAATCAACGTATAAAGGAAATAACACTAATTACAATTGGTTCATTATTATTCGCAATTGGTATTAATTACTTTGCAATTCCAAACCGTTTATCGGAAGGTGGAATTATTGGTTTAACGGTTGTTACGTACTACTTATTTGATTGGTCACCAGGGATTGTGAACTTTGCTATAAATGCAATTTTACTAGCTATTGGTTATAAGTTTTTTGATAAAAAAACGATGGTTTATACAATTTTAGGGATTG
KOK=        19
KK=  211742  LL=  212731  Z=    4.57  JJ=  211742  DL=   990
A===      111      112      113      114      121      123      124      131      132      133      134      141      143      144      211      213      214      223      224      231      233      234      243      244      313      314      323      333      334      343      413      433
B===      222      122      422      322      212      412      312      242      142      442      342      232      432      332      221      421      321      411      311      241      441      341      431      331      424      324      414      444      344      434      423      443
RRR=   14.760    7.643   11.176   -0.201    2.944    6.513   21.911    2.477    0.576    0.761    0.314    0.358    4.525    0.747   -3.066    2.529    0.025   35.114    0.786    1.186    7.976   -0.279    1.153   17.018    1.816    0.620   -2.691    0.392    3.072   -0.012   -0.025    0.013
X1==    2.727    2.773    3.829    1.990    0.941    2.744    3.975    2.345    0.646    3.227    1.732    0.770    2.669    0.991    2.315    1.346   -0.052    5.047    0.821   -0.752    2.128    0.620    3.266    4.397    1.227   -1.077   -0.872   -0.324    1.517   -0.483   -0.140    0.517
X2==    5.413    2.756    2.919   -0.101    3.127    2.373    5.512    1.056    0.892    0.236    0.181    0.465    1.695    0.754   -1.324    1.880   -0.491    6.958    0.957   -1.577    3.748   -0.451    0.353    3.870    1.480   -0.576    3.087   -1.210    2.025    0.025    0.181    0.025
CD1=       10       11        7        6        7        6       10        5        3        4        3        4        4        3       10        4        3       10        5        1        3        2        5        8        2        0        0        0        2        0        1        1
CD2=       24       15       11        3       16        9       12        7        6        3        2        4        4        2        4        8        2       17        4        1        8        1        2        5        5        1        7        0        3        1        2        1
ATATCAGTGCTACAACGGTTTGTTGAACTAGCTAGTAAATATGATTTACCAATTGTATTGCATGCAGTGTATGAAGATGCTGATGTTGTATGTGATTTACTGGAGAAACATAAAGTTTCGCGTGCGCACTTTCATTGGTTTAAAGGAAGTGAAACAACAATGGAACGGATGATGAGGAACGGTTATTATATTTCTATTACACCAGATGTTTTGCATAAGGAGAAGATTAGAAAAATTGTTTCGTATTATCCTCTTGAATATATGATGGTAGAAACAGATGGACCGTGGGGATTTCAAGAGGGTGTTATGACACATCCGGGAATGATTCGAGAGGTATTAAAGGAAATTAGTGTTATAAAAAACGTAGCTGTTGATAAGGTTGCAGAAACGATATATGAAAATACGATTCAATTTTATTTGAAAGGATAGAAGTGTTATTTTAGCCCTTCTTATTATAGAGAAATAGAAGTTGAATTTATTTATGAACATAATCAATGGGTTATTAATAATATGCCACGTTTTGGTTTTGTATTAGGATTCTAATTTTTTTGCACGTCTTAATAATAAGAGAAAGACAATAACGAGGAAACCGAGTATAAGGAAGAATCCATATTGTTTTATATAATCCATTACGTCACTTGCGCTTGTTGGTTTTTCAACGTGAATACCGTCTTTATTAGTAGTGATATGAATATCTTTCATTTTCACTTCATTTGTTTCCTTTTGTAAATCAATCCATTCTATATTTGGAATACTTTCTAGATCCTTTAGTACTTCTTTTAATGGTTTTACACCTAAGTAAGGATGATAGAATGCACCAATAACTCCATCGGATAATTTGGCAACAGATACAGCATTTGCTTTCATTTTAGCAATAGCGTGTGGTTTATCTTCTTCGATAAATCCAACTGTTTCAGGCATTAATTTCATGCCATTTAAAAATGATGGTGTACTTCTGTATGCCGGAGAGTGCATGGATTTCCAAGTTGT
KOK=        20
KK=  249122  LL=  249811  Z=    5.22  JJ=  249122  DL=   690
A===      111      112      113      114      121      123      124      131      132      133      134      141      143      144      211      213      214      223      224      231      233      234      243      244      313      314      323      333      334      343      413      433
B===      222      122      422      322      212      412      312      242      142      442      342      232      432      332      221      421      321      411      311      241      441      341      431      331      424      324      414      444      344      434      423      443
RRR=    0.034   11.495    0.257    0.666    0.807    2.881   -0.386   -0.287    6.258   22.418   -0.685    0.056   -1.005   15.869    6.692   -0.850    3.907   11.246   -0.142    1.069   20.527   -0.004    0.010    1.072    2.403    0.624   -0.017    0.009    5.781    0.972   -0.086    8.890
X1==    1.412    3.631   -0.684    0.646   -0.691    1.348    1.314    0.762    2.195    4.762   -1.460    1.833    2.723    3.930    2.911   -1.194    2.703    2.960   -1.244    0.500    4.973   -0.423    1.211    1.829    0.510    1.328   -0.014   -0.007    4.504   -1.235   -0.066    4.504
X2==    0.024    3.166   -0.377    1.031   -1.168    2.138   -0.294   -0.377    2.851    4.708    0.469    0.031   -0.369    4.038    2.299    0.712    1.446    3.799    0.114    2.138    4.128    0.009    0.009    0.586    4.708    0.469    1.190   -1.249    1.284   -0.787    1.308    1.974
CD1=        5        7        1        4        1        3        4        3        4        7        0        6        6       10        6        0        6        4        0        2        6        1        3        5        2        4        1        1        7        0        2        7
CD2=        1        5        1        2        0        5        1        1        6        9        2        1        1        5        4        3        3        9        2        5       10        2        2        2        9        2        5        1        4        1        3        5
ATGTCCAGGGTGAAGTTCAGGTAACACTGAATGGAGGCCCGAACCCACGCACGTTGAAAAGTGCGGGGATGAGGTGTGGGTAGCGGAGAAATTCCAATCGAACCTGGAGATAGCTGGTTCTCCCCGAAATAGCTTTAGGGCTAGCCTTAAGTGTAAGAGTCTTGGAGGTAGAGCACTGATTGGACTAGGGGTCCTCATCGGATTACCGAATTCAGTCAAACTCCGAATGCCAATGACTTATCCTTAGGAGTCAGACTGCGAGTGATAAGATCCGTAGTCAAAAGGGAAACAGCCCAGACCGCCAGCTAAGGTCCCAAAGTGTGTATTAAGTGGAAAAGGATGTGGAGTTGCTTAGACAACTAGGATGTTGGCTTAGAAGCAGCCACCATTTAAAGAGTGCGTAATAGCTCACTAGTCGAGTGACTCTGCGCCGAAAATGTACCGGGGCTAAATACACCACCGAAGCTGCGGATTGATACCAATGGTATCAGTGGTAGGGGAGCGTTCTAAGGACAGTGAAGTCAGACCGGAAGGACTGGTGGAGTGCTTAGAAGTGAGAATGCCGGTATGAGTAGCGAAAGACGGGTGAGAATCCCGTCCACCGAATGCCTAAGGTTTCCTGAGGAAGGCTCGTCCGCTCAGGGTTAGTCAGGACCTAAGCCGAGGCCGACAGGCGTAGGCGATGGACAA
KOK=        21
KK=  308312  LL=  308911  Z=    4.59  JJ=  307742  DL=   600
A===      111      112      113      114      121      123      124      131      132      133      134      141      143      144      211      213      214      223      224      231      233      234      243      244      313      314      323      333      334      343      413      433
B===      222      122      422      322      212      412      312      242      142      442      342      232      432      332      221      421      321      411      311      241      441      341      431      331      424      324      414      444      344      434      423      443
RRR=    6.664   -0.591    1.117   17.583   -0.171    0.814    3.674   -0.279    0.256    0.262   -0.052   -1.612   -0.143   -0.034    0.709    2.942    7.628    1.427   20.515    0.256    2.766    2.080   -0.718   -1.080   -3.192  128.635    0.528   -0.053   -0.214   -1.076   -3.933   -1.608
X1==    2.333    0.888    1.758    6.047   -0.215   -0.634    2.485    1.098    0.846   -0.249   -0.461   -1.717   -1.263    0.047    0.888    0.846    5.159    2.094    3.136    0.846    1.975    2.473    0.674    1.188   -1.138   11.575    0.979   -0.701   -0.862   -0.862   -1.263    2.138
X2==    2.856   -0.666    0.635    2.908    0.799   -1.285    1.478   -0.254    0.302   -1.051    0.113    0.939    0.113   -0.721    0.799    3.477    1.478    0.681    6.542    0.302    1.400    0.841   -1.064   -0.909    2.805   11.113    0.540    0.075    0.248    1.248    3.113   -0.752
CD1=        9        5        5       13        3        1        6        4        3        1        1        0        0        2        5        3       10        4        6        3        3        4        2        3        0       16        2        0        0        0        0        3
CD2=        5        1        2        4        3        0        3        1        2        0        1        2        1        0        3        6        3        3       10        2        3        2        0        0        4       12        2        1        1        2        4        0
TTGGGGGAGAAAAAATCACTACAGAAGACAAAATTGTTTCTGTAAACCCTGCAAATAAAGAGGAACTTGTTGGTCGCGTTTCAAAAGCAAGCCGTGAGTTAGCTGAAAAAGCAATGCAAGTAGCGGATGAAACATTCCAAACTTGGAGAAAGTCAAAACCAGAAATGCGTGCAGACATTTTATTCCGTGCTGCAGCGATCGTTCGTCGTAGAAAACATGAATTCTCTGCTATTCTTGTAAAAGAAGCAGGTAAACCGTGGAATGAGGCAGATGCTGATACAGCAGAAGCAATCGACTTTATGGAATATTATGGTCGCCAAATGTTGAAATTAAAAGACGGAATTCCAGTAGAAAGCCGTCCAATTGAATATAATCGTTTCTCTTACATTCCATTAGGAGTAGGTGTTATCATTTCTCCTTGGAACTTCCCATTCGCAATTATGGCAGGTATGACAACAGCTGCTTTAGTTTCTGGTAACACAGTATTACTAAAACCAGCTAGTACAACTCCTGTAGTAGCAGCGAAATTCATGGAAGTATTAGAAGAAGCTGGCTTACCAGCTGGCGTAGTAAACTTCGTACCAGGTAATGGTTCTGAAG
KOK=        22
KK=  331082  LL=  331621  Z=    4.66  JJ=  330542  DL=   540
A===      111      112      113      114      121      123      124      131      132      133      134      141      143      144      211      213      214      223      224      231      233      234      243      244      313      314      323      333      334      343      413      433
B===      222      122      422      322      212      412      312      242      142      442      342      232      432      332      221      421      321      411      311      241      441      341      431      331      424      324      414      444      344      434      423      443
RRR=    6.965   -0.494   -0.027    0.150    7.509    0.990    0.273   -0.187    0.678   -0.642   -0.260    1.798   -0.099   -0.185    1.106    0.990    0.073   11.635   38.015    0.765    0.646   22.105    0.290   -0.284    2.466    4.934    0.188   -0.769    0.131   -0.270   -0.260   -0.270
X1==    2.227   -0.478   -0.046    0.120    4.677    2.363    1.081    0.657    1.617    1.036   -0.858    0.865    0.142    0.236    1.069    2.363    0.291    3.461    4.652   -0.621    2.145    4.239    0.239    0.322    1.036    2.142    0.145   -0.450   -0.400   -0.400   -0.858   -0.400
X2==    3.128    1.035    0.592    1.251    1.605    0.419    0.252   -0.284    0.419   -0.620    0.304    2.078   -0.696   -0.782    1.035    0.419    0.252    3.362    8.172   -1.232    0.301    5.215    1.215   -0.882    2.380    2.304    1.301    1.710   -0.326    0.674    0.304    0.674
CD1=        9        3        2        2       13        5        3        3        4        2        0        3        1        1        6        5        2        6        7        1        3        5        1        1        2        3        1        0        0        0        0        0
CD2=        8        5        2        3        6        2        2        1        2        0        1        4        0        0        5        2        2        6       13        0        1        6        2        0        3        3        2        2        0        1        1        1
ATAGCAGAAGAAAGTAAAGCGATATATGTATACTTTTTCATTCTATCATCCTTCTATTGTGATTTAATTATCATCACTTATATTATGAAACAATCGTTCTTATAAGTGACACGAATCCAAATTTTCGATTCTAAAAATTTGAATTATACCCTTGTCCATCATATCACTATAGAATATATAGGGGAATATGTTTTTGGGATATTTACATAAAAATACATATAGAAGATAAAAAACTCCACCCAAACTTCTTTTAGAAAAAGAGAAGTAAGGTGGAGTTTTTTTAAATAAACAATCCAGCGATTGTCGCAGATAAAATAGAAGCAAGTGTTGATGCAAATAGCATTTTCCAACCAAATTTCGATACGATGCTTCCTTGTTTCTCAGAAAGAGCACGAATTGTACCAACGATCGCTCCAATTTGGCTAATACTTGCGAAGCTAATTAAGAATACTGTAACGATTCCAACTGTACGTGGAGATAATGTTGCTGCAACACCTTTTAAATCAAGGATTGCTACAAACTCGTTTAATACAATCTTCG
KOK=        23
KK=  485372  LL=  486121  Z=    5.73  JJ=  484922  DL=   750
A===      111      112      113      114      121      123      124      131      132      133      134      141      143      144      211      213      214      223      224      231      233      234      243      244      313      314      323      333      334      343      413      433
B===      222      122      422      322      212      412      312      242      142      442      342      232      432      332      221      421      321      411      311      241      441      341      431      331      424      324      414      444      344      434      423      443
RRR=    1.488   -0.009    6.762   -0.185    1.751    0.965    1.757    0.670   -0.449    0.227    0.288   -0.532    0.306    0.639    5.018   11.470    0.427   -0.742  125.433   -2.066   -0.819   -1.132    1.383    0.060    8.757   61.179   -0.097    0.048    0.204    0.028    0.096   -0.130
X1==    1.313    0.038    1.412    0.268    2.085    0.527    1.892    0.702    0.527    0.812    0.453   -0.362   -1.213   -0.637    2.597    4.586    2.491    0.997    9.627   -0.826    0.667    7.450   -1.275    0.661    1.753   14.614   -0.230   -0.644    0.176    0.176   -0.380   -0.824
X2==    1.134   -0.252    4.788   -0.691    0.840    1.831    0.928    0.954   -0.852    0.280    0.636    1.472   -0.252   -1.003    1.932    2.501    0.171   -0.743   13.029    2.501   -1.228   -0.152   -1.084    0.091    4.995    4.186    0.422   -0.075    1.158    0.158   -0.252    0.158
CD1=        6        4        4        3        8        3        6        3        3        2        2        2        0        1        9        9        7        4       20        1        2       11        0        3        3       19        1        0        1        1        1        0
CD2=        6        3       10        1        5        5        3        4        1        2        2        4        1        0        7        6        2        1       18        6        0        1        0        1        8        6        2        1        2        1        1        1
TTTTTGATAATTTAGCACTTATTTTTGCAATTGGTGTTGCAATCGGTTTGTCTGTTGACGGTAGTGGAGCAGCTGGACTTGCCGGAGCAATCGGATATCTTGTTTTACAAAATACAACGAATGCTCTAAGTAAGACGTATTCAGCAGCAGAGTTAAATGATAAATTAAAAAGTGTTCAAGATTTAGTCGGTTCAGTAGATCCAACTAAATTAGCAGATACAATGACAAAGGTTTCAAAAGCAGCGGCGTTAACGCCAAAAATAAATATGGCCATACTCGGTGGTATTATTGCAGGGGTTGTTGCGGGATTACTATACAACAAATTCCATAAGATTAAACTACCAGAATGGTTAGGATTCTTTGCAGGAAAACGCTTCGTACCAATCATTACTTCAATCGTAATGTTACTTTTAGGATTGGTATTCGGTCAAATTTGGCCAACAATTCAAAGTGGTATTGATGCAGTGGCACATGGTATCGTGAACTTAGGTTCAATTGGTGCTGGTTTATTTGGATTATTAAACCGTTTATTAATTCCAATTGGTTTACACCACGTAATGAACACATACTTCTGGTTCGTACTTGGTGACTTTACAAATGCAGCTGGCGATATTGTTCATGGTGATATTGCACGTTTCTTTGCAAAAGATCCATCAGCAGGTATGTTTATGACTGGTTTCTTCCCAGTTATGATGTTCGGTTTACCAGCAGCATGTTTCGCAATGATTGCAGCTGCTAAACCAGAAAAAC
KOK=        24
KK=  525872  LL=  526561  Z=    5.26  JJ=  525662  DL=   690
A===      111      112      113      114      121      123      124      131      132      133      134      141      143      144      211      213      214      223      224      231      233      234      243      244      313      314      323      333      334      343      413      433
B===      222      122      422      322      212      412      312      242      142      442      342      232      432      332      221      421      321      411      311      241      441      341      431      331      424      324      414      444      344      434      423      443
RRR=   -0.044   11.184    0.272    0.684    0.828    2.803   -0.392    0.328    6.136   25.598    0.552   -0.017   -1.036   16.079    6.484   -0.878    6.143   11.101    0.768    0.998   17.719   -0.018    0.046    1.070    2.333    0.610   -0.074   -1.143    5.921    0.950   -0.077    5.921
X1==    1.465    3.603   -0.678    0.690   -0.701    1.299    1.293    0.771    2.135    4.718   -1.457    1.889    2.735    4.008    2.885   -1.210    2.676    2.819   -1.270    0.463    4.823   -0.451    1.162    1.804    0.493    1.337   -0.058    0.950    4.459   -1.244   -0.060    4.459
X2==   -0.030    3.104   -0.401    0.991   -1.181    2.157   -0.303    0.426    2.873    5.425   -0.379   -0.009   -0.379    4.012    2.247    0.726    2.295    3.938   -0.605    2.157    3.674    0.039    0.039    0.593    4.735    0.456    1.279   -1.204    1.328   -0.764    1.291    1.328
CD1=        5        7        1        4        1        3        4        3        4        7        0        6        6       10        6        0        6        4        0        2        6        1        3        5        2        4        1        2        7        0        2        7
CD2=        1        5        1        2        0        5        1        2        6       10        1        1        1        5        4        3        4        9        1        5        9        2        2        2        9        2        5        1        4        1        3        4
GGTGATCTACCCATGTCCAGGGTGAAGTTCAGGTAACACTGAATGGAGGCCCGAACCCACGCATGTTGAAAAGTGCGGGGATGAGGTGTGGGTAGCGGAGAAATTCCAATCGAACCTGGAGATAGCTGGTTCTCCCCGAAATAGCTTTAGGGCTAGCCTTAAGTGTAAGAGTCTTGGAGGTAGAGCACTGATTGGACTAGGGGTCCTCATCGGATTACCGAATTCAGTCAAACTCCGAATGCCAATGACTTATCCTTAGGAGTCAGACTGCGAGTGATAAGATCCGTAGTCAAAAGGGAAACAGCCCAGACCGCCAGCTAAGGTCCCAAAGTGTGTATTAAGTGGAAAAGGATGTGGAGTTGCTTAGACAACTAGGATGTTGGCTTAGAAGCAGCCACCATTTAAAGAGTGCGTAATAGCTCACTAGTCGAGTGACTCTGCGCCGAAAATGTACCGGGGCTAAATACACCACCGAAGCTGCGGATTGATACCAATGGTATCAGTGGTAGGGGAGCGTTCTAAGGACAGTGAAGTCAGACCGGAAGGACTGGTGGAGTGCTTAGAAGTGAGAATGCCGGTATGAGTAGCGAAAGACGGGTGAGAATCCCGTCCACCGAATGCCTAAGGTTTCCTGAGGAAGGCTCGTCCGCTCAGGGTTAGTCAGGACCTAAGCCGAGGCCGACAGGCGTA
KOK=        25
KK=  618722  LL=  619081  Z=    4.79  JJ=  617882  DL=   360
A===      111      112      113      114      121      123      124      131      132      133      134      141      143      144      211      213      214      223      224      231      233      234      243      244      313      314      323      333      334      343      413      433
B===      222      122      422      322      212      412      312      242      142      442      342      232      432      332      221      421      321      411      311      241      441      341      431      331      424      324      414      444      344      434      423      443
RRR=   12.928   -0.268    6.826    2.841   -0.207    0.027   -2.195    1.097    1.106    2.032   -0.311   -0.203    0.181    0.321    0.114   10.036    1.629    0.202   50.217   -0.004   -0.179   -1.746    0.183   -0.213    0.685    5.026    0.321   -0.927   -0.174   -0.242    0.321    0.084
X1==    3.026   -0.684    2.033    4.001    0.781    0.017    1.984   -0.967   -0.983    1.508    0.492    1.001    0.492   -0.525    0.048    4.017    0.984   -1.000    6.920    0.017   -0.500   -0.517    0.483   -0.534    0.508    1.492   -0.500    2.750   -0.258    0.742   -0.508   -0.258
X2==    4.273    0.392    3.358    0.710   -0.265    1.593   -1.106   -1.135   -1.125    1.347   -0.631   -0.203    0.369   -0.611    2.363    2.499    1.655   -0.202    7.257   -0.219    0.358    3.379    0.379    0.399    1.347    3.369   -0.642   -0.337    0.674   -0.326   -0.631   -0.326
CD1=        6        1        3        5        3        1        3        0        0        2        1        2        1        0        2        5        2        0        8        1        0        0        1        0        1        2        0        3        0        1        0        0
CD2=        9        3        5        2        2        3        0        0        0        2        0        1        1        0        6        4        3        1        9        1        1        4        1        1        2        4        0        0        1        0        0        0
AAACAAGGTAACCTATACCTAGTAAAATCATACCAAATGCCATTTTTGTTGGTATTTTTAAATCGCCACGCTTTGATTTAGAAAGTTTTAACCATAGCATAGATACGAATGGTGCAAGTAGTACGATGAACGCTGGATTAACGGATTGGAACCAAGATGTTGGAATTTCCCATCCAAAAATTGTACGATCAACAAATTTATCTGTATAAAGTGTTAAAGAACTACCAGCTTGTTCAAAGCCTGCCCAGAAGAATACTACGAAACAAGTTAAAATTACAATTGCCCAAGTGCGGTTTTTTTCTTGTTTTGTTAAAGGTTTCTTTTCGACTGCAGGTTGATTTTTTGTTTTTTTACCAATAA
KOK=        26
KK=  624602  LL=  625471  Z=    4.50  JJ=  624602  DL=   870
A===      111      112      113      114      121      123      124      131      132      133      134      141      143      144      211      213      214      223      224      231      233      234      243      244      313      314      323      333      334      343      413      433
B===      222      122      422      322      212      412      312      242      142      442      342      232      432      332      221      421      321      411      311      241      441      341      431      331      424      324      414      444      344      434      423      443
RRR=   37.122    3.111   -0.481    0.610    0.116    0.567   -0.119   -0.159   -0.692   -0.141   -1.029   19.319   24.263    3.558    5.860    8.727   -0.060    0.523   -0.288    6.222    1.661   -0.606    3.548   14.506   -0.045   -0.626   -1.306    1.083    4.625   -0.197    0.274   -0.941
X1==    5.347    4.009    0.951    0.564    0.150    0.296    0.544    0.314   -0.971   -0.117   -0.308    5.209    5.728    1.854    2.294    3.464   -0.034    4.061   -0.627    4.732    0.814    0.539    2.255    4.957   -0.117    0.554   -1.070    0.496    1.392   -0.608   -1.170    1.392
X2==    6.943    0.776   -0.506    1.080    0.776    1.917   -0.219   -0.506    0.713    1.202    3.342    3.709    4.236    1.919    2.555    2.519    1.762    0.129    0.459    1.315    2.039   -1.123    1.573    2.926    0.387   -1.129    1.221    2.183    3.324    0.324   -0.235   -0.676
CD1=       18       15        4        4        6        3        4        3        1        1        1       12        8        4       11        8        3        9        2       10        2        2        4        8        1        2        0        1        2        0        0        2
CD2=       21        7        2        4        7        6        2        2        4        3        5        8        6        3       11        7        5        3        3        5        4        0        3        4        2        0        3        3        4        1        1        0
AAATCAAAAGTAGCAGGAGGGTATGTGTAGTCTTTGAGGTTTAAAAAATGGACGATCCCATTTTTATTTTCTAGTTGTTTTTTAGCTTTTTCATACATAAGTTGGGAGCCTTCAATACCAGTGTAAGAGTGGCAGTCTTTTTCTAATAATTCCTTGCCAAATTTTGCGTCACCGCAGCCTAAATCAAGGATTTTCTTTCCTTTCACATCACCAATGAGTTGAAAGAAGGCTGGTTTTTCTAGTAATTCATTTGGACTATTTTCTCGGTATCTTCGTTTCATATATTGTTTAAAAAATGCTTCGTTATTATATACATCAGATTCAGTAAATGCCATGATTGAAGCCCCCTTACATATTTTTTAATTCTACCAAATATGAAAAGTAAATGATAGATTTCTTGTAATGAATCGTATATAATCTAAAATTGTAAGCGGTTACTTTAAACTATTTTTCTATAATAAATTCTGAAAACGTGTTAAGCTAGTAGAGGGATTATTAGAACTATTAAGACAATAATTCGCTTACATGAACGATGGGAGGCTTCACGATGTCTAGTAAAACACTTGCGAAATTTTTAGAAGAAAATTTAGAGGATTTAAAATCAAAGGGGCTTTATAACGTAATTGATCCGCTTGAAAGTTCAAATGGACCGATCATTACAATTGGCGGAAAAGAATATATTAACTTATCTTCAAACAACTATCTTGGATTAGCAACAGATAGCCGTTTGCAAGAAGCAGCAATTGGTGCAATTCATAAGTACGGCGTTGGAGCAGGAGCGGTTCGTACAATTAACGGTACTTTAGATTTGCATATTAAATTAGAAGAAACAATTGCAAAGTTTAAACATACAGAAGCAGCGATTGCTTA
md=   0  K3=       3  K4=  688179  IDL= 5495835
KOK=        27
KK=   31743  LL=   32432  Z=    5.13  JJ=   31263  DL=   690
A===      111      112      113      114      121      123      124      131      132      133      134      141      143      144      211      213      214      223      224      231      233      234      243      244      313      314      323      333      334      343      413      433
B===      222      122      422      322      212      412      312      242      142      442      342      232      432      332      221      421      321      411      311      241      441      341      431      331      424      324      414      444      344      434      423      443
RRR=    0.042   11.447    0.254    0.676    0.820    2.807   -0.402    0.004    6.166   25.344   -0.697    0.013   -0.978   16.087    6.663   -0.060    6.187   11.172    0.786    0.964   17.649   -0.013    0.033    2.604    2.023    0.607   -0.126   -0.978    6.877    0.960   -0.125    2.780
X1==    2.023    3.587   -0.721    0.671   -0.706    1.261    1.314   -0.010    2.089    4.525   -1.475    1.865    2.665    4.028    2.872   -1.223    2.704    2.815   -1.252    0.433    4.699   -0.457    1.151    1.863    0.413    1.285   -0.094    0.844    5.118   -1.269   -0.095    4.320
X2==    0.021    3.191   -0.353    1.007   -1.163    2.226   -0.306   -0.353    2.952    5.601    0.473    0.007   -0.367    3.993    2.320    0.049    2.288    3.968   -0.628    2.226    3.756    0.029    0.029    1.398    4.897    0.473    1.334   -1.159    1.344   -0.756    1.312    0.644
CD1=        6        7        1        4        1        3        4        2        4        7        0        6        6       10        6        0        6        4        0        2        6        1        3        5        2        4        1        2        8        0        2        7
CD2=        1        5        1        2        0        5        1        1        6       10        2        1        1        5        4        2        4        9        1        5        9        2        2        3        9        2        5        1        4        1        3        3
CCGAAACCAGGTGATCTACCCATGTCCAGGGTGAAGTTCAGGTAACACTGAATGGAGGCCCGAACCCACGCACGTTGAAAAGTGCGGGGATGAGGTGTGGGTAGCGGAGAAATTCCAATCGAACCTGGAGATAGCTGGTTCTCCCCGAAATAGCTTTAGGGCTAGCCTTAAGTGTAAGAGTCTTGGAGGTAGAGCACTGATTGGACTAGGGGTCCTCATCGGATTACCGAATTCAGTCAAACTCCGAATGCCAATGACTTATCCTTAGGAGTCAGACTGCGAGTGATAAGATCCGTAGTCAAAAGGGAAACAGCCCAGACCGCCAGCTAAGGTCCCAAAGTGTGTATTAAGTGGAAAAGGATGTGGAGTTGCTTAGACAACTAGGATGTTGGCTTAGAAGCAGCCACCATTTAAAGAGTGCGTAATAGCTCACTAGTCGAGTGACTCTGCGCCGAAAATGTACCGGGGCTAAATACACCACCGAAGCTGCGGATTGATACCAATGGTATCAGTGGTAGGGGAGCGTTCTAAGGACAGTGAAGTCAGACCGGAAGGACTGGTGGAGTGCTTAGAAGTGAGAATGCCGGTATGAGTAGCGAAAGACGGGTGAGAATCCCGTCCACCGAATGCCTAAGGTTTCCTGAGGAAGGCTCGTCCGCTCAGGGTTAGTCAGGACCTAAGCCGAGGCCG
KOK=        28
KK=   55203  LL=   55592  Z=    5.15  JJ=   54423  DL=   390
A===      111      112      113      114      121      123      124      131      132      133      134      141      143      144      211      213      214      223      224      231      233      234      243      244      313      314      323      333      334      343      413      433
B===      222      122      422      322      212      412      312      242      142      442      342      232      432      332      221      421      321      411      311      241      441      341      431      331      424      324      414      444      344      434      423      443
RRR=    3.763    0.518    2.790   -0.249   -2.008   15.652    0.374    0.577    0.011    0.367   -0.188   55.347    0.164    0.047   -1.206    0.011   -0.022    1.300    1.203   39.392   -0.476   -0.826    0.997   -0.482    0.347    0.347   -0.496   -0.275   -0.171    0.086   -1.792   -0.171
X1==    1.274    0.879    0.806    0.291   -1.015    4.916   -0.397    0.806   -0.035    1.545    0.352    9.005    0.352    0.076    1.510   -0.035   -0.397    3.063   -1.167    5.906   -0.411   -0.586    0.414    1.164   -0.455   -0.648    0.589   -0.181   -0.257   -0.257    3.352   -0.257
X2==    2.954    0.590    3.462   -0.854    1.978    3.184   -0.944    0.716   -0.302    0.238   -0.535    6.146    0.465    0.625   -0.799   -0.302    0.056    0.424   -1.030    6.669    1.157    1.409    2.409   -0.414   -0.762   -0.535   -0.843    1.523    0.665   -0.335   -0.535    0.665
CD1=        5        4        2        2        1        6        1        2        1        2        1       13        1        1        5        1        1        4        0        7        0        0        1        2        0        0        1        0        0        0        4        0
CD2=        6        3        5        0        5        5        0        2        1        1        0        7        1        1        1        1        1        2        0        9        2        2        3        0        0        0        0        2        1        0        0        1
AGAGTTTCTATTTTCACAGGAAGAATTGAAATCGGGAATAAAGCATCTTGAAGAAGGTCTGACTAAGACGATGCAAAAACTTTCCGATGATAAGTTGAAGACTACAGTGCTTGAGACGGTAAGTCATGAAATTGAGATGTTAAAAAACGGGCAAAGTATAGAACAGATGTTTAAATATTTATCTATTTTCTATAACGAACCTGCTAGTCTGATAGATTATTTACCAGAAGATGGTGTTGTGATTTTAGATGAAATTTCACGTATTCAAGAAACAGCATCTCATCTTGAATCAGAAGAGGCGGAATGGTATATATCCCTTCTTGGTGAGGGAACAATTATTCAAGATTTATCTTTCTCTCATTCGTTTGAAGAATTTCTTCATCATAAAAA
KOK=        29
KK=  263853  LL=  264302  Z=    4.60  JJ=  263283  DL=   450
A===      111      112      113      114      121      123      124      131      132      133      134      141      143      144      211      213      214      223      224      231      233      234      243      244      313      314      323      333      334      343      413      433
B===      222      122      422      322      212      412      312      242      142      442      342      232      432      332      221      421      321      411      311      241      441      341      431      331      424      324      414      444      344      434      423      443
RRR=    0.464    0.465   -0.046   -0.321    0.054   -0.054    0.308   -0.367    0.061    0.754    0.404    2.213    0.824    0.759    9.873   -0.170   -5.715   -0.323   86.105    2.090   -0.057    6.475    0.824   -0.486    4.574   49.426    0.805   -0.019   -0.692   -0.330    0.008    0.387
X1==   -0.657   -0.674   -0.126    2.053    1.519   -0.141    0.385    0.821   -0.141   -0.678    0.099    0.407   -0.901   -1.103    2.250   -0.141    5.288    0.777    7.664    1.738    0.312    3.085   -0.915    0.717    1.322   12.099    0.312   -0.406   -0.539    0.461    0.099   -0.539
X2==   -0.706   -0.690    0.364   -0.156    0.036    0.385    0.799   -0.448   -0.432   -1.112    4.085    5.440   -0.915   -0.688    4.389    1.202   -1.081   -0.416   11.234    1.202   -0.182    2.099   -0.901   -0.678    3.460    4.085    2.581    0.047    1.283   -0.717    0.085   -0.717
CD1=        1        1        1        4        4        1        2        2        1        0        1        2        0        0        5        1        8        2       11        3        1        4        0        2        2       13        1        0        0        1        1        0
CD2=        1        1        2        1        2        2        2        1        1        0        5        7        0        0        8        3        0        1       13        3        1        3        0        0        5        5        4        1        2        0        1        0
TAGCAATCTTCGGAGTTGTTACGACAATCATCTTCATGATTAAGAAAGTTAATGGTGCAGTGTTCTACGGTATGATTCTTACAGCAATATTAGGAGTAGCAACAGGATTAATTGATACTCCAAAAGCTGTAGTGGGAGCAATCCCGAGTCTAGAACCAACGTTTGGTGCAGCGTTAACGCACTTCGGAGATATTTTCACTGTTCAAATGGGGATTGTTATTATAACGTTCTTCTTTATCGATTTCTTTGATACAGCAGGTACACTTGTAGCGGTTGCGAATCAAGCAGGATTAATGAAGAACAATAAATTACCACGTGCAGGAAAAGCGTTATTCGCAGATGCAATTGCAACTGTAATTGGTGCAATCTTAGGTACATCAACAACAACATCTTACATTGAGTCGTCTGCAGGGGTAGCGGCAGGTGGACGTTCTGGTTTTACAGCAGTTG
KOK=        30
KK=  269763  LL=  270392  Z=    4.96  JJ=  269283  DL=   630
A===      111      112      113      114      121      123      124      131      132      133      134      141      143      144      211      213      214      223      224      231      233      234      243      244      313      314      323      333      334      343      413      433
B===      222      122      422      322      212      412      312      242      142      442      342      232      432      332      221      421      321      411      311      241      441      341      431      331      424      324      414      444      344      434      423      443
RRR=    0.068   13.263    0.179    0.279    0.655    3.580   -0.015   -0.319    7.447   21.295    0.414    0.185   -0.917   12.885    6.002   -0.942    4.747    8.480   -0.290    0.547   18.079    0.198   -0.865    1.480   -3.941    1.315    0.068   -0.130    7.114    0.821    0.144    8.761
X1==    1.053    3.984   -0.553    0.256   -0.577    1.551    0.067    0.985    2.446    4.310   -1.377    2.143    3.056    3.137    2.463   -1.132    2.990    2.069   -1.193    0.657    4.090   -0.320    1.399    2.058   -1.118    2.317    0.090    0.111    4.919   -1.165    0.100    4.050
X2==    0.065    3.329   -0.324    1.086   -1.134    2.307   -0.218   -0.324    3.045    4.941   -0.300    0.086   -0.300    4.107    2.436    0.832    1.588    4.099    0.243    0.832    4.420   -0.618   -0.618    0.719    3.524    0.567    0.758   -1.168    1.446   -0.705    1.435    2.163
CD1=        4        7        1        3        1        3        2        3        4        6        0        6        6        8        5        0        6        3        0        2        5        1        3        5        0        5        1        1        7        0        2        6
CD2=        1        5        1        2        0        5        1        1        6        9        1        1        1        5        4        3        3        9        2        3       10        1        1        2        7        2        4        1        4        1        3        5
CGGGGATGAGGTGTGGGTAGCGGAGAAATTCCAATCGAACCTGGAGATAGCTGGTTCTCCCCGAAATAGCTTTAGGGCTAGCCTTAAGTGTAAGAGTCTTGGAGGTAGAGCACTGATTGGACTAGGGGTCCTCATCGGATTACCGAATTCAGTCAAACTCCGAATGCCAATGACTTATCCTTAGGAGTCAGACTGCGAGTGATAAGATCCGTAGTCAAAAGGGAAACAGCCCAGACCGCCAGCTAAGGTCCCAAAGTGTGTATTAAGTGGAAAAGGATGTGGAGTTGCTTAGACAACTAGGATGTTGGCTTAGAAGCAGCCACCATTTAAAGAGTGCGTAATAGCTCACTAGTCGAGTGACTCTGCGCCGAAAATGTACCGGGGCTAAATACACCACCGAAGCTGCGGATTGATACCAATGGTATCAGTGGTAGGGGAGCGTTCTAAGGACAGTGAAGTCAGACCGGAAGGACTGGTGGAGTGCTTAGAAGTGAGAATGCCGGTATGAGTAGCGAAAGACGGGTGAGAATCCCGTCCACCGAATGCCTAAGGTTTCCTGAGGAAGGCTCGTCCGCTCAGGGTTAGTCAGGACCTAAGCCGAGGCCGACAGGCGTAGGCGATGGACAACAG
KOK=        31
KK=  389163  LL=  389552  Z=    4.88  JJ=  389163  DL=   390
A===      111      112      113      114      121      123      124      131      132      133      134      141      143      144      211      213      214      223      224      231      233      234      243      244      313      314      323      333      334      343      413      433
B===      222      122      422      322      212      412      312      242      142      442      342      232      432      332      221      421      321      411      311      241      441      341      431      331      424      324      414      444      344      434      423      443
RRR=    4.676    1.398    0.195   44.172    0.242    0.563    0.043    1.186    1.181    0.375   -0.153   -0.155   -0.153   -0.648    2.375    1.428    8.321    0.410   60.512   -0.003   -0.018    0.375    0.150   -0.452    5.565   17.105   -0.411   -0.079    0.452   -0.270    0.375    0.104
X1==    1.722    0.909   -0.181    8.409   -0.362    0.994    0.387   -1.103   -1.006   -0.468    0.289   -0.614    0.289    1.863    1.545    0.994    2.024   -0.845    7.767   -0.006   -0.393   -0.597    0.403    1.093    2.532    2.289   -0.393   -0.183    0.722    0.722   -0.711   -0.278
X2==    2.716    1.537   -1.075    5.253   -0.669    0.566    0.111   -1.075   -1.175   -0.802   -0.528    0.253   -0.528   -0.348    1.537    1.436    4.111   -0.485    7.791    0.566    0.046   -0.628    0.372   -0.414    2.198    7.472    1.046    0.433    0.627   -0.373   -0.528   -0.373
CD1=        6        4        1       13        2        2        2        0        0        0        1        1        1        3        5        2        4        0       10        1        0        0        1        2        3        3        0        0        1        1        0        0
CD2=        5        4        0        6        1        2        1        0        0        0        0        1        0        0        4        3        5        1        9        2        1        0        1        0        3        8        2        1        1        0        0        0
TATCTTCTATCATTTATTCTTTGGAAGTAAGATCAAAAGAAATTAGTGATATTGTAACTGTAATTACAAGTATTTCAAATCAAACTAATTCGCTAGCTTTACACGCTACTATTGAAGCTTCACGTGCTGAGGAAACTGGAGAGGGATTTGCCGTTGTTGCTGATGAAGTGCGTAAATTAGCAGAGCAGATGGAAGCATCAGCAAAAGATATAGCAAATTTAATAAGGGAAACACAAGCTGGTACGGAAGAAGCTGTTGTTTCAATACGAAAAGCTTCAAAAGAAGTAGAATCTGGGATGAAACTTGTTGAAATGAATGGTGCTTTCTTTGAGGAAATTTCAAAATCAGCACAATCTGTTACAAATCAAGTTAGAGTTGTTTCTAGCAATT
KOK=        32
KK=  431313  LL=  431762  Z=    5.07  JJ=  431283  DL=   450
A===      111      112      113      114      121      123      124      131      132      133      134      141      143      144      211      213      214      223      224      231      233      234      243      244      313      314      323      333      334      343      413      433
B===      222      122      422      322      212      412      312      242      142      442      342      232      432      332      221      421      321      411      311      241      441      341      431      331      424      324      414      444      344      434      423      443
RRR=   47.007    0.003   -0.376   -0.901    0.812   -0.573    0.672   14.589   -0.401   -0.735   -0.941    3.056    4.503    1.781    1.911    1.244   -0.521   -0.516    1.409   12.639    3.129    0.110   -0.180    2.983    0.442    1.781   -1.585   -0.184    0.102   -0.209    0.111   -0.226
X1==    6.127    0.755   -0.193    2.363    1.367   -1.170    0.451    5.304   -0.300   -0.588    1.361    2.363    1.361    1.306   -1.082    0.570    0.451    2.070   -1.288    5.789    1.346    0.290    0.290    1.229   -0.588    1.361    2.346   -0.286   -0.311   -0.311    0.361    0.689
X2==    7.672    0.004    1.946   -0.381    0.594    0.489    1.490    2.750    1.336    1.250   -0.691    1.293    3.309    1.363   -1.766    2.183   -1.155   -0.249   -1.094    2.183    2.325    0.378   -0.622    2.427   -0.750    1.309   -0.675    0.644   -0.328    0.672    0.309   -0.328
CD1=       12        4        1        4        5        0        2        7        1        0        2        4        2        2        1        2        2        4        0        8        2        1        1        2        0        2        3        0        0        0        1        1
CD2=       17        3        4        1        4        2        3        5        3        2        0        3        4        2        0        4        0        1        0        4        3        1        0        3        0        2        0        1        0        1        1        0
AGCGGTAAATGAAAAAGGAAAAGTGACATTTGGAGAAGTATACCTTGTATTAAAGGGAAATCAAAAAAGGCTTGTTGTAAAAAATATTACCTCTCAAGGAATTGGAGCTGCTATTCCAATTCATGATCATTTGTATTTTAAATTCATTTCTTCTTCTCACTCACAATAACATGAAAAACGTCAGCTTATAAGCTGACGTTTTTTTATAATGTAATGTTTGCCGTTTTTGATAAGAAATCTTCTGTCGGATAGTAGCTGTTTTTTACAAGAACATTCGGTCCAAGACATTTTACTGTAGGACAGTGACAGCTTAATGATTTTGCTGTTTTTGAAGCGCTCCATTTTTCATACGCTTCTTGTAACGTATTTGTTTGTATGTTTCCTAGAAGTGGAACATCACCAAAGTCCGTTACAATAATATTTCCATCGAAAATATTTACATTTAAACGA
KOK=        33
KK=  442203  LL=  443192  Z=    5.11  JJ=  442203  DL=   990
A===      111      112      113      114      121      123      124      131      132      133      134      141      143      144      211      213      214      223      224      231      233      234      243      244      313      314      323      333      334      343      413      433
B===      222      122      422      322      212      412      312      242      142      442      342      232      432      332      221      421      321      411      311      241      441      341      431      331      424      324      414      444      344      434      423      443
RRR=   48.865    0.249   20.024    0.456    0.385    6.593    5.154    0.015    3.547    0.838    1.915   -1.631    5.706   12.084    0.517    0.216    0.806   28.739    5.337   -1.210    0.655   -0.504   -1.111   -0.124    0.081   -0.306   10.235   -0.064   -0.977    0.393   -0.612   -0.292
X1==    8.396    0.326    2.846    1.115    1.090    4.390    2.463    1.117    1.357    0.752    1.249   -0.950    3.723    3.051    0.326    0.144   -0.795    4.791    2.213   -0.463    3.817    1.441    3.177    1.025   -0.170    1.249    1.875   -0.458    1.426   -0.574   -0.399    0.426
X2==    5.820    0.764    7.035    0.409    0.353    1.502    2.093    0.014    2.614    1.113    1.533    1.717    1.533    3.961    1.587    1.502   -1.014    5.998    2.411    2.614    0.172   -0.350   -0.350   -0.121   -0.476   -0.245    5.458    0.141   -0.685   -0.685    1.533   -0.685
CD1=       31        8        8        6       10       10        8        5        5        2        3        2        6        6        8        3        2       10        7        2        5        3        5        3        1        3        3        0        2        0        1        1
CD2=       19        8       15        3        7        6        6        3        8        3        3        5        3        5       10        6        1       15        7        8        2        1        1        1        1        1        9        1        0        0        3        0
CCTTTTAGGGGAAACAGCAAAAAAGTAATTAATTCCAAAAATATACAAAAGAGGATGTAAGGGGAGTTAGAGATGAAAAAAGAGCAATTAGCAAGGGAACTAATGGTGAAGTGGGTTTTAGAGAACAAGGAAACTAACTCAGAAGAGGTTTTAAAAGAGATCACTTCTCATACATATACAGAAGAGAAATTAAAAGAAGCTAACTGAGTAGTTAGCTTCTTTTGTAATGTAATATTATTTTTGGTTTTTAGTAAAATTCACGTACATTGCTGCTTGTTTCCATGCGTTTTCTTGCTCTTCTTTAGGAAGATCAGCTACTAATTCCATAAATCTTCTAGCCATTTCATCAGCAGTTTTGTCTTGCTCTTCAGTTAAACGTGGATCTGATGATCTTCCTAATAAATAATCCGTTGAAACACAAAACAAATCTGCAATAGAGTTCAATACAGTCATACTAGGTTCAATTCGGTTGTTTTCTAAATGTGAGTATGTTGCTCTTGATATGTTTAACAGGTTAGCTACATCACCTTGTGTACGCTTGCCCCTCAGTTGTTTTAGTTTTTCTCCAAAAGTCATATTAAATTTTCCCCTCTCAGTAAATCCTTAATTACATTATAGATACAATTTTTATCACTTTAAACCCCTTTTCGTAAAAATGATAAAAAATTTATAAAAGTTGTTGACGATAAAAAATTTATCATTTATACTGAAGTCAACAAAGAAACGCGAGTTGAAATGGAAGGTGGTTGAATGAATAACATCTTGAAAAACGAAAGGAAAAAGATGAAATTCACACAAAAGCAATTAGCTGAAAAACTTGGTATATCGACTATTTATGTTCGTAAAATTGAAAGTGGATATATACCGAGACCGGATATAATGGTTAAATATCAGGAAGTATTTGATATAAGTGTCAAAGAACTGTTTCCTGATTATTTTTCGGCTTTTAATGATAAAAAATTTATCATTTGAATAGAGGAGGAATGGAAA
KOK=        34
KK=  477633  LL=  478712  Z=    5.90  JJ=  477543  DL=  1080
A===      111      112      113      114      121      123      124      131      132      133      134      141      143      144      211      213      214      223      224      231      233      234      243      244      313      314      323      333      334      343      413      433
B===      222      122      422      322      212      412      312      242      142      442      342      232      432      332      221      421      321      411      311      241      441      341      431      331      424      324      414      444      344      434      423      443
RRR=   29.333   25.083   -1.118    1.536    0.823    2.294    1.100   -0.817    5.430   -0.508    9.158   -0.381    0.065    4.875   -2.271    4.324    0.269   58.190    0.551   -0.805   25.596   -0.533   -0.628   -0.020    0.188   -0.112    3.493    1.533   -0.108    1.693    0.594    0.644
X1==    5.398    7.549   -0.683    2.697    0.862    1.578    0.316   -0.683    2.213    2.175    3.674    0.838   -0.115    2.013    2.116    2.213   -0.231   11.618    1.242   -0.328    4.793    0.459    2.127    0.020    0.175   -0.115    0.907    1.650   -0.475    0.525   -1.063    0.525
X2==    5.434    3.322    1.637    0.570    0.955    1.454    3.482    1.196    2.454   -0.234    2.493   -0.455   -0.559    2.422   -1.074    1.954   -1.167    5.008    0.444    2.454    5.341   -1.162   -0.295   -0.986    1.077    0.967    3.852    0.929    0.227    3.227   -0.559    1.227
CD1=       16       24        1        7        8        5        4        1        6        3        5        4        1        4       11        6        3       24        7        2        6        2        4        2        1        1        2        2        0        1        0        1
CD2=       30       19        9        5       12        7        9        8        9        2        5        3        1        4        6        8        1       12        3        9        9        0        1        0        4        3        7        2        1        4        1        2
ACAGTTTTGTGAAATGAACGGTTTTGTTGAACGTTGACTTTCATTATGGATACTTTGTGCAAATAGTTCTTTTCCAGTTCCTGTTTCTCCTACGAGAAGTATGGAGGAGGATGTACGAATTACCCTTTTTCCTTCCGCAATGGTTGATTGAATGGCTTCAGAATCACCAATTATGTGATCAAAGGTAAATTTAGTGTTTTGTTTTCGGAAAGAGTCCATTTTTATTGTTTGCTTTAAGTGATTCATCTCTTTTGAAATTTCAATAGCGCCTTTAATTTTTCCATTTTCTATTATAGGGAAAGTATCGTTAATCGTCGTAATTTCTTGCCCTTTATTGTTAAAGTACGTCTGTTTTATATTTTTGTTTGTTTTTCCTAATTTTAATGCTTCTATAAGAGTACTATTTTTATTTTCTTCAAATGCGAATACTTCTAAAGGACTTTTATATAACACATCTGAGCGTTCCATTGATTCAATTTCCATCATTTTGCGGTTATAGATAATCGTTTTACTTTCCTCATTAATAATATGAATCCCGATATCGAGTTCATTGAGTAAAGTTTCATATAGCATATTCATTTCAATGATCTGTTTTAAATTAATTTCTTCTGTACGCATAGATTATCTTCTCCTCATTTCACCCTATGAAGACTGACTTTTTATAATTTTATTAAAATTCTTATAAAATCGCAAAATTTTTTTGCTATTTTCCTTTTAAAACTTCTTAAATGATAGAAAAATTTTGCGGTTATGAAGTTTTTTTGTGAGAAACCTTCATTTTAAGTAGGAATTGGAGATTGGTACGCATTTTGCATAAATAATAATTGAAATTTTTAAAGGAGGGATATGCAACGTTTCAGTACCAACTAATAAGAAGGAGGAATTTATAAAGTGAAGACGGTTATAGAAGGCGTGTATAGTCCTTGTTACGGGAAAGTAGAGAAGTTATTTGTTAAGGAAAGTTCTTACGTATATGAGTGGGAGAAATTAGCGTTAATTGAAACGATAGATAAACAGAAAGTAGAAATTAAGGTAGGAATAAGTGGGTATATTGAATCATTAGAAGTAGTAGAAGGACAA
KOK=        35
KK=  478833  LL=  479402  Z=    4.64  JJ=  478383  DL=   570
A===      111      112      113      114      121      123      124      131      132      133      134      141      143      144      211      213      214      223      224      231      233      234      243      244      313      314      323      333      334      343      413      433
B===      222      122      422      322      212      412      312      242      142      442      342      232      432      332      221      421      321      411      311      241      441      341      431      331      424      324      414      444      344      434      423      443
RRR=    5.270   -0.097   -0.814    0.757   -0.052    3.186    4.446    0.567   -0.001    1.667    0.669    0.215   -0.240    0.859    6.940    0.955    4.446    0.009   69.985    2.236   -0.377    1.918   -0.085    0.366   -0.942   30.849   -1.878    0.552   -0.388    0.543    0.223    0.543
X1==    2.069    0.079    1.213    2.877    0.079    2.003    3.001    1.213    0.003    0.585    0.208   -0.415    0.208   -1.242    1.550    1.003    3.001    0.661   10.183    1.003   -0.525    0.996    1.996   -0.671    0.585    6.208   -0.525    0.782   -0.417    0.583   -0.792    0.583
X2==    2.548   -1.232   -0.671    0.263   -0.661    1.591    1.481    0.467   -0.326    2.848    3.219   -0.518   -1.157   -0.692    4.479    0.952    1.481    0.013    6.872    2.229    0.719    1.925   -0.043   -0.546   -1.608    4.969    3.577    0.707    0.931    0.931   -0.282    0.931
CD1=        4        2        2        5        2        3        6        2        1        1        1        1        1        0        4        2        6        2       18        2        0        2        3        1        1        7        0        1        0        1        0        1
CD2=        9        1        2        2        2        5        3        4        2        7        5        1        0        0       11        4        3        2        8        6        3        3        1        0        0        7        7        3        2        2        1        2
TTGAAACGCTTACATTTGATGGGGTTACAAAGTGAAAAGGGGGGATTTATATGATGAATCAAAACCAAGGATTAAAAAGAGAATTGAAGAGCAGGCACATATTTATGATTGCACTTGGAGGAGTTATTGGTACTGGCCTTTTTTTAGGATCTGGGTATACAATTCATGAAGCTGGGCCTGGAGGAGCGATTGTAGCGTATCTTGTCGGAGGATTTGTTATGTATTTAACGATGCTCTGTCTTGGAGAGTTAGCTGTTGCAATGCCTGACGCAGGGTCTTATCAAACGTATGCAACTAAGCACATTTCCCCTGCAGCGGGTTATGTAGTCGGATGGATGTCGTGGTTGAACTGGTCAGCTACGATAGGTATTGAACTAATTGCAGTTAGTATTTTAATGAAACGATGGTTTCCAGATGTACCGTCATGGATTTGGTGCGTAGTGTTTGCGGTACTGCTTTTTGCTATTAATGCGTTATCTTCAAGAAGTTTTGCAGAAGTTGAATTTTGGTTTGCAAGTATTAAAGTCATTACAATCATTGCATTTATTATTTTGGGCGGGGCAGCAATGT
KOK=        36
KK=  581253  LL=  582092  Z=    5.25  JJ=  581043  DL=   840
A===      111      112      113      114      121      123      124      131      132      133      134      141      143      144      211      213      214      223      224      231      233      234      243      244      313      314      323      333      334      343      413      433
B===      222      122      422      322      212      412      312      242      142      442      342      232      432      332      221      421      321      411      311      241      441      341      431      331      424      324      414      444      344      434      423      443
RRR=   42.374    2.030    0.322    7.522   -0.114    4.474   -1.861   -0.682   -0.944   -0.088   -0.221    0.663    2.694   -5.342    3.474    1.451    0.237    9.419   31.097    0.019   10.713    4.939   11.571   -1.016    0.685    1.663    4.080    0.716   -0.758    1.355    0.140    2.411
X1==    5.382    0.823    0.577    3.279    0.334    1.868   -1.076    0.577   -1.507   -1.061    0.523   -0.421    2.230    4.811    3.269    1.193    0.137    3.778    6.045    0.518    4.529    1.314    5.511   -1.344    0.840    1.377    1.725    0.423   -0.717    1.283   -0.330    2.283
X2==    7.873    2.466    0.558    2.294   -0.340    2.395    1.729   -1.182    0.627    0.082   -0.423   -1.577    1.208   -1.110    1.063    1.216    1.729    2.493    5.144    0.037    2.365    3.758    2.100    0.756    0.815    1.208    2.365    1.694    1.056    1.056   -0.423    1.056
CD1=       15        6        3        8        5        5        1        3        0        0        2        2        4        8       11        4        3        8       13        3        6        3        8        0        2        3        3        1        0        2        1        3
CD2=       22       10        4        6        4        7        5        1        4        2        1        0        3        0        7        5        5        7       10        3        5        6        4        2        3        3        5        3        2        2        1        2
TTTTTCGTTTGCGATAATAGGGCTATCAGCCATTGCAATTTTTTCTTCAATTCCTTTTAAAGGTATTTTTTCTTGTATGAAGGAGGGGGTTTCTTCCCAATTTACATCTTTTAAAACGCTAAGGTGAAAGAAGGAAGGTGCATTAACTTGAGTGGATGACGTTGCGATAGCTTCTTTTTTAGGTTTTTTTAAATCAGGTTGCGCTTGTGTGCATCCAGCGATGAGAATGGAGAAAAGTAACATAGTTCCGATTTTTTTCATGGTGCCACACTCCTAATTTTGATTGTTAGTGTAATTGTATTTGCCAGAAAGCGGGACAATTCCTTTAAAACGTCAAAAGAGGTCGTAAGTTTTGTACGACCACTTTTGACATTTTTTATATTTGTTCAGTTGAAAAGGTAGCTTCATTTTCTTTTTGCGGCATCGTTAAGAAAATAACAGAAAGAACGATACATAGGCCGCCTAGTAATTGATAGGCTCCAAAGGATTCATTCAGCCAAGCGATTGAAACGATAGCTGCTACAAGTGGTTCAATGCTAGATAAAATGCTTGTTTCAGTTGCGGCTAAATATTTCAAACTACCGATATAAAGAAGGAAAGAAAGAGTGCCACTTATGATGATTAGAATAAGCATTGAAAAAGTTTTTAGTGTAAAAGTTTGCGAAAGCTGAGTCCATTCAAACGAGCGATTACAAATAAGCAGGGCAATGCCTCCGATTAACATCCCCCATCCAATTACTACAATTGTTCCACATTCTTTAATAAGAGAAGCTGGATGAAGGGTATAAAATGCAAATCCAATTGCTGTTAATAGGCCAAAAATAATCGCTTCTTTCGATA
KOK=        37
KK=  614583  LL=  615782  Z=    5.67  JJ=  614583  DL=  1200
A===      111      112      113      114      121      123      124      131      132      133      134      141      143      144      211      213      214      223      224      231      233      234      243      244      313      314      323      333      334      343      413      433
B===      222      122      422      322      212      412      312      242      142      442      342      232      432      332      221      421      321      411      311      241      441      341      431      331      424      324      414      444      344      434      423      443
RRR=    2.200   29.342   21.913    1.057    1.101   -1.319    9.791   11.252   -0.058   11.066    0.121    4.056    9.232   -0.334    3.690   12.888    0.643   27.727    9.638   -0.268    6.146    0.407   28.927    7.396   -0.005    0.248    0.901    0.524   -1.366    4.032   -0.100   -0.962
X1==    1.933    4.374    4.659    2.546   -1.581   -0.452    3.371    4.077   -0.452    3.817    0.066    1.532    3.705   -0.337    2.247    4.417   -0.338    3.494    3.696   -0.452    2.349   -1.328    4.758    2.438    1.306   -1.389    0.599   -0.691    1.084    2.084    0.066    2.084
X2==    1.138    6.709    4.703    0.415   -0.696    2.918    2.904    2.760    0.128    2.899    1.824    2.648    2.492    0.991    1.642    2.918   -1.902    7.935    2.608    0.593    2.617   -0.306    6.079    3.033   -0.004   -0.178    1.506   -0.759   -1.261    1.935   -1.513   -0.462
CD1=       11       16       11        9        2        2       10       10        2        6        2        7        7        2       11       10        3        8       10        2        4        0        8        6        3        0        2        0        2        3        2        3
CD2=        9       24       14        4        5       11        9       10        5        8        5        8        6        3       11       11        0       23        9        6        8        2       12        6        3        2        6        1        0        4        0        1
ATTGAACAAGTGGTTAAACACTTGCGAACATTTAGCGGATTTCCACTTGTTGGTGCAGAGCATTTGGTTGATGCAACGCAAAATACAGATGCATACACAGAAGTATCTGCAGCATTAAAAGTATGTATGATGAATATGTCTAAAATTGCGAATGACCTTCGTATTATGGCATCTGGTCCACGTGTTGGATTGGCGGAAATTCAATTACCAGCTCGCCAACCAGGTTCATCTATTATGCCGGGTAAAGTAAATCCTGTTATGGCAGAAGTAATTAATCAAGTGGCTTTCCAAGTAATTGGTAATGATCATACAATTTGCTTAGCGTCAGAAGCCGGACAATTGGAGCTCAACGTAATGGAGCCGGTGCTTGTATTTAATTTAATTCAATCTATTAGTATTATGAATAACGGATTCCGTGTATTCCGTGAATATTGTATTAAAGGAATTACAGCAAATGAAGAATTGCTGAAGCAATATGTTGAGAAAAGTGTTGGAATTATTACAGCAGTTAACCCTCATATTGGTTATGAAGCAGCATCTCGCATTGCACGTGAAGCGATTGAAACAGGAAAATCTGTTAGGGAGTTATGTTTAGAACATGGTGTACTGACAGAAGAAGAATTGGATATTATTTTAGATCCATTCGAAATGACGCATCCTGAAATTGCTGGGGCTTCTTTATTAAAGGATAAGAAGATGTAATGTGAAAAACACCGATCCATTTGGATCGGTGTTTTATTTTTAAAAGATATTAAATACAGCGTTTAATTGAAGTAAGCTAATAATAGCTAAGAAGATTAAACTATATTTCATCACTGTTTTAAATAGAGCAGATTCTTTACCAACTAGTCCAACTGCCGCACAAGCAACTGCTACGGATTGTGGTGAAACCATTTTTGCTATTGTGCCACCAACTACGTTTAATGAAACGAGAGTAGATGGGACGATGTTTAATTGATCGGCAGTTACTGCTTGAAGTGGTGCGAATAGTGAACCACTTGATACTACTGAACCTGTAATGAATACGCCAATCCATCCTAAGATTGGAGAAAGAATAGGGAATGCATTACCAGTAGAAGAGAATGCAAGTCCAAGTGTAGATGACATACCAGAGTAGTTCTCTACGTAAGCTAAAGCGATAACGCTACAAATTGTATATACTGGAACCTTTAATTCTTTTATTGTTTCAATCATTAATTC
KOK=        38
KK=  683133  LL=  683432  Z=    5.11  JJ=  682503  DL=   300
A===      111      112      113      114      121      123      124      131      132      133      134      141      143      144      211      213      214      223      224      231      233      234      243      244      313      314      323      333      334      343      413      433
B===      222      122      422      322      212      412      312      242      142      442      342      232      432      332      221      421      321      411      311      241      441      341      431      331      424      324      414      444      344      434      423      443
RRR=   -0.009    1.672   -0.374    0.931    0.002    8.740   25.050    0.170    0.817    0.255    0.255   -2.265    0.255   -0.178    3.446    3.166    0.055   -0.232   41.403   -0.805   -0.761    8.310    2.232   -0.199   -0.132    0.599   -0.749   -0.160    0.080    0.080    0.255    0.080
X1==    0.898   -1.440   -0.272    0.696    0.003    3.993    6.048   -0.272   -1.007   -0.659   -0.623    3.426   -0.623    0.411    1.445    0.993    0.048    0.224    6.266    0.993   -0.508    1.520    1.520   -0.454    0.341    0.377    1.492    0.667   -0.315   -0.315   -0.623   -0.315
X2==   -0.010   -1.161    1.375    1.339    0.611    2.189    4.142   -0.625   -0.811   -0.387   -0.409   -0.661   -0.409   -0.433    2.384    3.189    1.142   -1.038    6.607   -0.811    1.498    5.469    1.469    0.438   -0.387    1.591   -0.502   -0.240   -0.253   -0.253   -0.409   -0.253
CD1=        4        0        1        2        2        5        7        1        0        0        0        5        0        1        4        2        1        1        7        2        0        2        2        0        1        1        2        1        0        0        0        0
CD2=        1        0        2        2        2        3        5        0        0        0        0        0        0        0        4        4        2        0        8        0        2        6        2        1        0        2        0        0        0        0        0        0
ATGCCCCGATTGCTCCAACTGTAAAGGATCCAGCAACAACTCCTAATGAGAAGAAAGCATAAAACAATCCGAATGCTTTTCCACGTTTATCATTTGTCGTATTTTCAACAAGTAATGCATTTATCGATGGGAAAAGGATAGCGAATCCAATGCCATAAATCATCATAACGATAAAGAGCATGCCTTTTGTTGCGAATAATCCAAGTAAAGATAATGCTAATGCCATTACTGCAATACCGATTAGCATTAGTTTTGAACGATTAAATCGATCATAAATACGATTTGTTGGTAGTAAGAAGA
KOK=        39
KK=  735010  LL=  735699  Z=    5.14  JJ=  734980  DL=   690
A===      111      112      113      114      121      123      124      131      132      133      134      141      143      144      211      213      214      223      224      231      233      234      243      244      313      314      323      333      334      343      413      433
B===      222      122      422      322      212      412      312      242      142      442      342      232      432      332      221      421      321      411      311      241      441      341      431      331      424      324      414      444      344      434      423      443
RRR=    0.048   11.811    0.252    0.688    0.784    2.896   -0.380   -0.279    6.296   22.140   -0.679    0.048   -1.007   15.821    6.902   -0.896    3.941   11.339    0.765    1.055   20.358   -0.007    0.019    1.036    2.240    0.602   -0.063   -1.137    5.573    0.997   -0.108    8.587
X1==    1.465    3.670   -0.686    0.670   -0.678    1.325    1.317    0.759    2.167    4.669   -1.469    1.864    2.688    3.937    2.945   -1.202    2.708    2.905   -1.250    0.483    4.846   -0.446    1.170    1.808    0.472    1.302   -0.051    0.918    4.378   -1.258   -0.083    4.378
X2==    0.033    3.219   -0.367    1.026   -1.157    2.186   -0.289   -0.367    2.906    4.742    0.462    0.026   -0.375    4.019    2.344    0.746    1.455    3.904   -0.612    2.186    4.201    0.016    0.016    0.573    4.742    0.462    1.235   -1.238    1.273   -0.793    1.299    1.961
CD1=        5        7        1        4        1        3        4        3        4        7        0        6        6       10        6        0        6        4        0        2        6        1        3        5        2        4        1        2        7        0        2        7
CD2=        1        5        1        2        0        5        1        1        6        9        2        1        1        5        4        3        3        9        1        5       10        2        2        2        9        2        5        1        4        1        3        5
CCCATGTCCAGGGTGAAGTTCAGGTAACACTGAATGGAGGCCCGAACCCACGCACGTTGAAAAGTGCGGGGATGAGGTGTGGGTAGCGGAGAAATTCCAATCGAACCTGGAGATAGCTGGTTCTCCCCGAAATAGCTTTAGGGCTAGCCTTAAGTGTAAGAGTCTTGGAGGTAGAGCACTGATTGGACTAGGGGTCCTCATCGGATTACCGAATTCAGTCAAACTCCGAATGCCAATGACTTATCCTTAGGAGTCAGACTGCGAGTGATAAGATCCGTAGTCAAAAGGGAAACAGCCCAGACCGCCAGCTAAGGTCCCAAAGTGTGTATTAAGTGGAAAAGGATGTGGAGTTGCTTAGACAACTAGGATGTTGGCTTAGAAGCAGCCACCATTTAAAGAGTGCGTAATAGCTCACTAGTCGAGTGACTCTGCGCCGAAAATGTACCGGGGCTAAATACACCACCGAAGCTGCGGATTGATACCAATGGTATCAGTGGTAGGGGAGCGTTCTAAGGACAGTGAAGTCAGACCGGAAGGACTGGTGGAGTGCTTAGAAGTGAGAATGCCGGTATGAGTAGCGAAAGACGGGTGAGAATCCCGTCCACCGAATGCCTAAGGTTTCCTGAGGAAGGCTCGTCCGCTCAGGGTTAGTCAGGACCTAAGCCGAGGCCGACAGGCGTAGGCGATGGA
KOK=        40
KK=  745210  LL=  746139  Z=    6.42  JJ=  745180  DL=   930
A===      111      112      113      114      121      123      124      131      132      133      134      141      143      144      211      213      214      223      224      231      233      234      243      244      313      314      323      333      334      343      413      433
B===      222      122      422      322      212      412      312      242      142      442      342      232      432      332      221      421      321      411      311      241      441      341      431      331      424      324      414      444      344      434      423      443
RRR=   28.548   25.394    2.574   -0.328   -0.070    0.063    4.414    3.925   -0.776    0.024    3.140    0.945   47.002    0.697   -0.543    8.253    0.778   10.697    0.190   -0.703   12.125    0.542   22.308    3.114   -0.071   -0.043   -0.068   -0.342    2.797   -0.442   -0.208    0.607
X1==    6.928    4.385    0.891    0.286   -0.366    0.024    3.176    1.640   -0.695    0.036    2.280    1.551    7.457    1.522   -0.366    5.053   -0.468    2.663   -0.589    0.742    5.839   -0.394    3.746    1.345   -0.964    1.417   -0.047    0.487    1.277    1.277   -0.308    0.277
X2==    4.121    5.791    2.889   -1.149    0.190    2.666    1.390    2.394    1.117    0.668    1.377    0.609    6.303    0.458    1.483    1.633   -1.663    4.017   -0.322   -0.947    2.077   -1.378    5.955    2.316    0.073   -0.030    1.457   -0.703    2.190   -0.346    0.674    2.190
CD1=       16       12        3        3        3        2        8        4        1        1        4        5       10        4        3        9        2        6        2        3        7        1        6        4        0        3        1        1        2        2        1        1
CD2=       16       19       10        1        6        9        5        9        6        4        4        4       11        2        9        7        0       11        2        2        6        0       10        4        3        2        5        1        4        1        3        4
TTCTGTTGTATTAGGTGTAGGGCTAGCGATGTTAATGAATGCGAGTTCATGGATGGAGAGAGCATTTTATCCATTATTAGTTGCTTCACAAACGATTCCTATTACAGCGCTCGCTCCGCTTTTCGTTTTATGGTTTGGATATACGATTTGGAGTAAGGTCGTTGTTACAGTTTTAATTACGTTTTTCCCAATTGCGGTCAATACGTATGACGGGCTACGCAGTACGAAAAAAGAATGGGAAGAGCTTTTAGTTACGTACGGGGCAACGAAAAAAGATGTTTTTCTTAAATTAAAATTGCCGTCTGCTCTTCCTTATTTTTTCTCAGCTTTAAAAATTGCAGTTCCGCTTAGTGTAATTGGGGCAGCAATTGGTGAATGGCTCGGAGCACAAGCGGGGCTAGGATATTTCAGTAAGAGAATGATGACACAGTTAGACGGAGCAGGTGTATTTGCACCCATTGTATTGTTATCATTATTAGCTATTTTCTTCGTCATCCTTATTTCGGTATTAGAAAAGAAATTCATTAGTTGGAGGAAGCATTCATGAAATTTTTAAAACGCATCTTTGTGTTTACATTATTAGTTGCAATGATTGCTGGATGTTCTAGTAATTCAGCATCAGATAAGAGTAAAAAAGAAAAAGAAATAACGGTCATGCTGGATTGGTACCCAAATGCGGTACATAGCTTTATTTATGCAGCAATTGAAAAAGGTTACTTTAAAGAAGAAGGAGTAAAGGTGAATATTAAATTCCCTTCCAATCCGACTGATCCATTAACGTTAGCAGCTGCAGGAAAAGTAACGGTTGGCTTATATTATCAGCCAGATGTTGTTATGGCAAAAGCAAACGAACAAATTCCGGTGAAATCAATTGGAGCTGTCGTACGTTCCCCATTAAATCATGTTGTATCGCTGAAGTCTGCAGGCATT
KOK=        41
KK=  772780  LL=  773889  Z=    4.99  JJ=  772780  DL=  1110
A===      111      112      113      114      121      123      124      131      132      133      134      141      143      144      211      213      214      223      224      231      233      234      243      244      313      314      323      333      334      343      413      433
B===      222      122      422      322      212      412      312      242      142      442      342      232      432      332      221      421      321      411      311      241      441      341      431      331      424      324      414      444      344      434      423      443
RRR=   26.462   25.775    0.892   -0.397    2.292   -1.812    3.868    5.867   -0.141   -0.344    6.722    2.911   -0.175    8.935    1.789    0.517   -1.083    2.928    0.035   -0.817    2.127    0.091   29.404   38.321   -0.269    0.827    0.067    0.215    4.016   -0.219    0.005    7.100
X1==    3.805    6.316    3.176    2.278    2.167   -0.832    2.005    1.250   -0.297    0.904    2.804    0.917    0.686    2.464    2.859    0.237    0.998    1.860   -0.137   -0.297    1.294    0.285    4.994    5.281   -0.595   -0.725    0.460    1.269    3.174   -0.826   -0.019    2.174
X2==    6.955    4.081    0.281   -0.174    1.058    2.177    1.929    4.695    0.474   -0.380    2.398    3.174   -0.255    3.627    0.626    2.177   -1.085    1.574   -0.255    2.745    1.644    0.321    5.888    7.257    0.452   -1.140    0.146    0.170    1.265    0.265   -0.255    3.265
CD1=       23       27       11       10       15        2        8        7        3        3        6        7        3        6       17        4        6        6        3        3        3        2        8        9        1        1        2        2        4        0        2        3
CD2=       19       15        3        2        8        7        6       10        4        1        4        7        1        5        7        7        1        7        3        8        4        2        9       10        2        0        2        1        2        1        1        4
TGAAATAAATATGGCTGCGATAAAAAGTGGTAATGTAATTTTAAATGGTATGTGAAAAGATTTTTTACTAATGCAACAAGAAGACAAAATGGTTAAACAAAGATTAGGTAAAATAATAAGATACCATAGGAAAATAATAATGTACTCAAACCTTTGGATAAAAGGAACTTTAATGATTTTTAGCATCGTTAATGTTGGCCAAATTGTATGATGGAGTTGCCCTGGGCTATAGTACATAAGGGAAACGATGGCTAGTATTACGTATAGAATTGTCGTAAAAGCAATACCACCATGTGCCCATTTATTTAACGATTTTCCTTTTTTAATAAATGGATAAAAAACAAGGATTGCTTCAAATCCAAGAAATTCTAATGCAGATGCTTTGGCTGAAGTTAGAATTTCTAAAGGTGAATGATTTAGAATTGGGAAAATGTTACGGACATGTGCATATTTCATTGGAAAAACTAAGAATAACAGAACGAAAATCGGTATGATAACGCCCCAAAAACAAATTCCAGTTACAGAACGAAAACCGCCCCTAATTATGTAATAAGCTACAAGTAAAAATAATAAAGTTAATTTCCACGGTTTAATTGTAGGAAAGACCCAAACTTGAATAACTTCAATATACGTACGAAGAACAGTAAGGCAAAATAATAAAAGGTATGCGGCAAAGCATATGGAAAAATTTTTCCAATCCATTTTCCGAAACATGTCGTATGAATATTCATTAAATCATTATCTTTTTCTAACATTTTAAGCATACAAAATAAAACGATATGAGTTGCAATACCGGCGATAATAAGAGAAATCCAAGCATCATAACCGGCAAATTGCGCAATTATTCTTTGGTATCCCAACACTCCTACTCCAATTTGAAGGGAGTGTAATAGAAGGAATGTGAAATAAGGGGAAACAGTATGTGTTTTATCTTGTCCAGCCATGATAGCACCTCACTATTCGCCGATACCAGATTGTACGACATTAATTTTTACATTAACAGCAATGTCTACGTTAGGATACATATCTTGAATTTGTTTCATGCTCCATTTTCTTGAATGACTACGAATTTCTTCACGTATTCCTATTGGATCGATTTTATTTTCTTGG
KOK=        42
KK=  820360  LL=  821289  Z=    4.81  JJ=  820360  DL=   930
A===      111      112      113      114      121      123      124      131      132      133      134      141      143      144      211      213      214      223      224      231      233      234      243      244      313      314      323      333      334      343      413      433
B===      222      122      422      322      212      412      312      242      142      442      342      232      432      332      221      421      321      411      311      241      441      341      431      331      424      324      414      444      344      434      423      443
RRR=   57.167    2.048    7.334   11.101    4.277   -0.533    2.209    7.907    0.799   -0.250    2.519    0.724   34.864    7.818   -0.182   -0.306    0.402    5.725    0.006   -0.850   -0.469   -0.664    1.532   -0.002   -0.018   -0.427   -0.469   -0.646    6.849    6.849   -0.427   -0.682
X1==    7.266    2.356    2.116    3.296    1.923    2.429    0.937    2.741    2.429   -0.089    1.161    1.197    3.577    3.907    0.194   -0.215    0.381    1.350    0.029    1.107   -0.973    0.522    1.375    0.016    0.871    0.356   -0.973   -0.458    3.348    3.348    0.356   -0.652
X2==    7.868    0.870    3.465    3.368    2.224   -0.219    2.358    2.885    0.329    2.805    2.169    0.605    9.746    2.001   -0.936    1.426    1.053    4.240    0.198   -0.768    0.481   -1.271    1.114   -0.115   -0.021   -1.199    0.481    1.412    2.046    2.046   -1.199    1.046
CD1=       24       11        6       10       10        6        5        7        6        1        3        6        6        8        6        2        4        4        3        4        0        2        3        2        2        2        0        0        4        4        2        0
CD2=       21        7        9        7       10        3        6        8        4        6        4        3       13        3        3        6        4       12        3        2        3        0        3        1        2        0        3        3        3        3        0        2
AGCATAAACAAATAAGAGAGAAGAAAAGAAGCTTATCATGATAGGCTTCTTTTTTGTTATACTAAAAATAGCATAGAAAAAAGGAGCGAATAATTTGGAAGAGAAAAAGCTAAAAAGAATTCTTGAATATGTATGGATCGCGGTTGTGCTCCTTGTAGGATATTATTTCTTAAAAGAAAAAAGTATATGGGTTCTATTCTTAATGACGTTTTTATTAGCAGGTTTAGGCACGTTATTTATTAACTTCTTTTTTGATAGTTTAAATGCATGGAAGAAGAAAAAGAAGGGAACGAAGTAAAGGAGGGAACATATGCAAAAGTGGAAGCTTATATATCAGGTGATTATTTTCCTATTGCTTGTAGGTATTGGCGTTTTTAAATACGCAACACCAATAGGAAATTGGGCATCGTTTACAGCTTGCATCGGCATATTTTTCATTTTACAATCGTTAACGAAAAAATATAATAGTACAGAAAGATAGCTCGCCGCTAAAACGGCGAGCTATTTTGTTATGCTTTTTTCTGTTCATCATTCGTTTTTTCGGTAGCTAAATGGCTATGCTTTCTAGAATAGAAGAAATAGAAGCATAATCCGACTATAAGCCAAATGGCAAAGCTAATCCATGTTGTTTTAGACAAATTGATCATTAAATATAAGCAGCAAAGAATCGCGACAACTGGTAGTACAGGTACGAAAGGTGTGCGGAATCCGCGTTTTAAGTCAGGGTGTGTTTTTCGTAAAATAAGTACTGCGCAGCAAACGAATGTAAAGGCTGTTAATGTACCGATGTTTACTAAATTCGCTAATACGTGCAGGTCTAAAAGTCCTGCTAATAAAGCGGCAACAACACCAGTAATCCACGTATTTAATAAAGGGATTTTCACTCTTTTATTTACACGTGCTAACGCTTTTGGAAGTAAACCGTCGCGG
KOK=        43
KK=  856570  LL=  857529  Z=    4.75  JJ=  856360  DL=   960
A===      111      112      113      114      121      123      124      131      132      133      134      141      143      144      211      213      214      223      224      231      233      234      243      244      313      314      323      333      334      343      413      433
B===      222      122      422      322      212      412      312      242      142      442      342      232      432      332      221      421      321      411      311      241      441      341      431      331      424      324      414      444      344      434      423      443
RRR=   16.619    3.064   11.490   15.785    0.103   -1.096   12.213   -0.067    2.883    3.191    9.205   -0.225    3.089   -0.127    0.066    0.930   -0.336   34.652   23.912    0.370   -0.950    2.001    7.476   -0.027    0.113    1.094    2.591   -0.132   -2.102    4.497    0.196    6.989
X1==    5.338    1.074    3.326    3.465   -0.977   -0.292    4.928    3.326   -1.579    1.047    4.449    0.563    2.260   -0.806    0.048    0.352   -0.489    5.158    5.237   -0.292    2.802   -1.337    3.961   -0.018    0.266    0.800    1.182   -1.024    1.658    1.658    0.071    2.576
X2==    3.113    2.854    3.455    4.555   -0.106    3.759    2.478   -0.020   -1.826    3.049    2.069   -0.400    1.367    0.158    1.374    2.642    0.686    6.719    4.566   -1.267   -0.339   -1.497    1.887    1.500    0.424    1.367    2.191    0.129   -1.268    2.713    2.771    2.713
CD1=       15        6        8        9        2        2       11        8        0        3        8        4        5        1        4        3        2       10       11        2        5        0        7        2        2        3        3        0        3        3        2        4
CD2=       10       10        9       10        4       10        7        3        0        7        5        2        4        2        7        8        4       16       11        1        2        0        5        4        3        4        6        2        0        5        6        5
TCTGGTAAAACGACATTCCTGCGTTGCCTTAACGTATTAGAAACGCCAAACGCTGGTAACATTCGTATTGGCGATAAAGAGCTTAATTTCTCTCAAAAAGTAACGAAGAAAGATATTGTCAATCTTCGTACGCAAACAGGTATGGTATTCCAGCACCATAATCTATTCCCGCATTTAACAGCACTTCAAAATGTAATGGAAGGGCTCGTTACAGTGAAAAAGATGGGGAAAGAAGAAGCGAAGAAAAAAGCAAACTATTTCCTTGAAAAAGTTGGTCTTGCGGATAAAGTAGACTTATATCCGTTCCAACTATCAGGCGGACAACAACAGCGCGTTGGAATTGCTCGCGCGCTTGCAATGGAACCAGAAGTGTTGCTATTTGATGAGCTGACATCAGCGCTTGATCCTGAGCTAGTTCAAGAAGTTCTGAAGGTCATGAAAGAGCTTGCTAAAGAAGGCATGACAATGGTCATTGTAACGCACGAAATGCGCTTTGCACATCAAATTGCGAACCGTGTTATTTTCATGGATGGCGGTGTCGTTGTCGAACAAGGTACACCAGAAGATGTATTTACAAATCCAAAAGAAGAACGTACGAAGAAGTTTTTACAAATGTTGCAATAAATGAAGGAAGGTCTCAAGGCATATGCCTTGAGACCTTTTTGCCATATATATTTATTTGTGGAATCCGCCAAGGCTTTGCTCAGCCATTGCAACTAGACGTTTTGTGATTTCGCCACCAACAGAACCGTTAGCACGAGCTGTAGAATCTGCTCCTAATTGTACACCAAATTCTTGAGCGATTTCGTACTTCATTTGGTCGATTGCAGCTGTTGCTCCTGGTACTACTAATTGATTTGAAGAATTTTGGTTTGCCATAGGAATATATCCTCCTTAGAGTTATAAAAATTTTTTTGGTTGGACTAGCTGGAGTTGAACCAGATTATCGCCCCGTTTGGC
KOK=        44
KK=  871390  LL=  872469  Z=    7.92  JJ=  871360  DL=  1080
A===      111      112      113      114      121      123      124      131      132      133      134      141      143      144      211      213      214      223      224      231      233      234      243      244      313      314      323      333      334      343      413      433
B===      222      122      422      322      212      412      312      242      142      442      342      232      432      332      221      421      321      411      311      241      441      341      431      331      424      324      414      444      344      434      423      443
RRR=   18.131   12.835    4.222    5.341    0.268    0.534    4.415   12.258    0.820   14.267   -2.534   -0.971    6.041   -0.183    2.664   -0.121    2.327  101.700    0.074    3.304    3.095   -0.147   -5.178   23.294    0.985    1.101    0.307    0.463    0.500   -0.093   -2.597    7.188
X1==    2.868    3.816    1.104    3.331    0.464    1.678    1.988    4.709   -0.621    2.823    1.887   -0.606    6.623    0.370    2.559    0.529   -1.307    6.765    1.410   -1.770    1.892    0.176    6.224    2.210   -1.428   -0.820    0.309    0.925    0.787   -0.146   -0.820    1.720
X2==    6.322    3.363    3.823    1.603    0.576    0.318    2.221    2.603   -1.320    5.054   -1.343    1.603    0.912   -0.495    1.041   -0.228   -1.780   15.032    0.052   -1.866    1.636   -0.832   -0.832   10.540   -0.690   -1.343    0.993    0.501    0.635    0.635    3.168    4.179
CD1=       15       15        6       11        7        6        7       13        2        6        5        3       12        3       12        4        1       13        5        0        4        2       10        5        0        1        2        2        2        1        1        3
CD2=       16       12        9        5        6        4        7        7        1        9        0        5        3        1        7        3        0       35        4        0        5        1        1       17        1        0        4        2        2        2        6        6
CTTCAAATTACAAATAAAAAAGAAACAAGCAAAGGTCCAGAGAATCCAGGCGAAGAAACAGAAAAGCCAGGTGAAGAAACAGAAAAGCCGGGTGAAGAAACAGAAAAGCCAGGCGAAGAAACAGAAAAGCCAGGTGAAGAAACAGAAAAGCCAGGTGAAGAAACAGAAAAGCCAGGCGAAGAAACAGAAAAGCCAGGTGAAGAAACAGAAAAGCCAGGCGGAGAGACAGAAAAACCGGGTAAAGAAACAGAGAAACCAGGTGAAGGAATGGAAAACCCAGATAAAGAAAAAGAAAATCCTACTTTACCAGAAAAAGGACAAGGTACCTCTCATGCTCAACAGCTTCCAGCCACAGGACATGATATGAATTATCTTCCATTCATTGGGTTTGCTCTTGTTTTATTAGGGATACGCTTAAGATTTATGACTAAAAATAACTAATATGTTTTATAAAAGGCATAAGAGAAATATTATCTCTTATGCCTTTTGTTTTTTTATTTAAGCTTCAATAACTTTAAGCATTCGATTTAAAAATGCGGCGGATTCAGCGCGTGTTGCTGTGCCTTTTGGTACGAATTCATTTCGTTCGTTCCCTTTTACAATTCCATATGCATAAACGTTTTGTAATGCTTTTTTATCGTATGCTAAGTGTTGGTCAGTGAATGGTAATTTCATTTCTTTTCTATAAATCCAGTTATATTCTAGTGCACGGTCAATCATAATAACAGCTTCATCACGTGTTATTGTAGCATTAGGATCAAATTTATTATTCCCACGACCATTAATGATACCTGCGCTAGCGGCGCGGTTAATTCCATCTACTAAAGATGGATGTGCTTCGTTTAAATCTGTAAATTTAGCGTTTCCAGCAGGTAAATTTAAAGCTCTCGACATTAAATTTGCAAACTCAGCTCTTGTTACAAGACGGTTTGGCCAGTAAGAACCATTGCCGTCACCGAACATGATTTTTCTAGCAGCCAATTGACGAATGTCTTGTTCATACCATCCACCTGTAATGTCGTCTTTTTCATGAGGGACTTCTGGCGGCGGAATAACATCTTTATGATGTTCATTATAGTA
KOK=        45
KK=  880390  LL=  881199  Z=    5.06  JJ=  880300  DL=   810
A===      111      112      113      114      121      123      124      131      132      133      134      141      143      144      211      213      214      223      224      231      233      234      243      244      313      314      323      333      334      343      413      433
B===      222      122      422      322      212      412      312      242      142      442      342      232      432      332      221      421      321      411      311      241      441      341      431      331      424      324      414      444      344      434      423      443
RRR=    3.113    0.068    3.145   98.908    0.897   -2.146    6.944   -1.749   -3.812    1.039    0.344   -0.577    2.409   -0.183    0.336    6.283    1.333   -0.909   41.709   -2.033    2.520    0.965    0.067    0.011    7.820   -0.321    1.699   -0.620   -1.089   -1.349   -0.046    0.476
X1==    1.510    2.092    2.808    8.063    1.648    1.279    4.533   -0.981   -1.475    0.951    0.411    1.213    2.873   -0.801    0.318    1.967    1.663   -0.599    7.128   -0.786    1.131    0.664   -0.231    0.132    2.924    2.873    1.131    0.580    1.392   -0.608    0.411   -0.608
X2==    2.061    0.032    1.120   12.267    0.544   -1.678    1.532    1.784    2.585    1.093    0.838   -0.475    0.838    0.228    1.056    3.194    0.801    1.519    5.852    2.585    2.228    1.453   -0.289    0.080    2.675   -0.112    1.503   -1.069   -0.782    2.218   -0.112   -0.782
CD1=       10       10        7       19        9        4       11        1        0        2        2        6        5        1        6        5        6        1       14        1        2        2        1        2        4        5        2        1        2        0        2        0
CD2=        7        4        4       17        5        0        4        5        7        3        2        1        2        1        6        8        3        6       11        7        5        3        1        1        5        1        4        0        0        3        1        0
TTGGGATTACACGCTCAATTGTTGTTTCTTTTGAGAAGTATATGAAAGAAATTGAATGGAACGAAGAAAAGTTTGATATGCAACAATTTGTTGAACAGTGGAAACAGTATTTATACACAAAATCAACTTGGATCAATAAAGTAGATGATAAGTTGAAAGGACATCCAGATTTCCATCAAGCGTTAGCAATGAAAGTAAATGAAAAAATTAACGAGCTTATTAATGAAAAACCGAGCGAAGAGCAAGTGGAGCAATTAAAGAGAAATAAAGTGAAGCATGCAGATGAAATGTGCAAATTAGAAGCTGAATATCATATTGAACGTTTATTAGTGACGAAATAAATTTTACATAAAGAAAAAGCCTGTCCAAAGAGGTGTGATGACCATCTTTTTGAACAGGCTTTTTGTATGAAAAAAAGTAAGAGAGGCGAGCCTCTCTATGATTAGTCTTGTGGTACAAGTGCTTTCCAAGAAGATAGGTCCATATCTTCTTTTAATATAGATGAAGCAGGGAAGACAAATGACCAAGGTTTTGTAGTGTTCGCTTTAATTTCAAGGTTCGGTAATGTGAAAGCTCCTTTAACAACAACCGCACCCGTGGCATCTTCAATATGAAGAGGAAGTTGCTCTAGTTGAATGTTGTCTTTACAACCGTTACGAATAAGAAGCGTTGTATGTAAATCACCATTTTCTTTTCGTGCAGCTTGTAGACCTAAGAAGTTAATTTCACCATCATTTGGAGGTGTTAAATTGTCTACGAAATTACGTAAAGCTTCTTTACTTGCTTCAGGTAATTGAGCTTCCCAAGATG
KOK=        46
KK=  899740  LL=  900309  Z=    6.06  JJ=  899260  DL=   570
A===      111      112      113      114      121      123      124      131      132      133      134      141      143      144      211      213      214      223      224      231      233      234      243      244      313      314      323      333      334      343      413      433
B===      222      122      422      322      212      412      312      242      142      442      342      232      432      332      221      421      321      411      311      241      441      341      431      331      424      324      414      444      344      434      423      443
RRR=    1.144    0.373   -0.082    0.326    1.756    0.899    1.610   -1.953   -0.567    0.004    0.127   -3.824   -0.907    0.847    5.295    0.297    0.331    0.175   79.794   10.456    0.213   41.262    0.114    0.006    1.161    8.563    1.164    0.233   -0.245    0.233    0.847   -0.255
X1==    0.637    0.809    0.064    0.064    0.809    0.929    0.929    1.525   -0.587    0.034    1.034    2.986    1.034   -0.966    2.440    0.171   -0.587    1.851    9.713    3.203    0.104    4.104    2.104    0.104    1.034    4.034    1.104   -0.488    0.512   -0.488   -0.966   -0.488
X2==    1.795    0.461   -1.281    5.076    2.170    0.967    1.733   -1.281    0.967    0.123    0.123   -1.281   -0.877   -0.877    2.170    1.733   -0.564    0.094    8.215    3.265    2.054   10.054    0.054    0.054    1.123    2.123    1.054   -0.478   -0.478   -0.478   -0.877    0.522
CD1=        5        5        2        2        5        3        3        4        1        1        2        6        2        0        8        2        1        4       14        6        1        5        3        1        2        5        2        0        1        0        0        0
CD2=        6        4        0        8        7        3        4        0        3        1        1        0        0        0        7        4        1        2       13        6        3       11        1        1        2        3        2        0        0        0        0        1
ATACGACAGCAGCAACGATTGTATTTACAAGATATGTGAATCCTTTTCCTTCTTTTTTACGATGCATCATATATTCAATGAATAAGAAGAAAAGAGCGATGCCAAGTGTAATAACGATAGCACCATAGCCTACTTTCGTTCCGATCATAATGCTTGCATACATCGCAAGTACAGTTGGAATCCAGTAATACACTTTTGAGAAAGAAGTTGTTTTATGGACCGAGTATAAGACAACGATTGGGAACATAATTGCGAAAATGGAACTTAAATCATTTCCAGCAAAGAACCATCCTCTTGAACCAATTTTTGAGTTCGGGTAGCTTGGGAAATCTGTTCCAGTTGCCATCGCTGTGATAATCGAAATACTTAAAATTAACGTTGCATATAAGAAATATGTAATGATTTTATGAAACGCAAATTCGTTATTTTTTAATTCTTTTAGTGCGATAATATATCCAAACAGTAGTACAATTGGATATACACTTTTCATAATGAACTTCACTTCTTCTCCAAATGAAACTGGAGATTTGATCATTAAATTATTCACAAGGCCGATTGCGAGTACGATGC
KOK=        47
KK= 1025050  LL= 1026069  Z=    5.56  JJ= 1024900  DL=  1020
A===      111      112      113      114      121      123      124      131      132      133      134      141      143      144      211      213      214      223      224      231      233      234      243      244      313      314      323      333      334      343      413      433
B===      222      122      422      322      212      412      312      242      142      442      342      232      432      332      221      421      321      411      311      241      441      341      431      331      424      324      414      444      344      434      423      443
RRR=   36.769    8.473    3.569    0.302    0.481    0.891    7.529   53.520   -0.820   -1.186    0.349   -1.649    6.057    7.135   -0.701    1.132   -0.390   19.537    0.749    3.735   -0.910    3.369   -0.952   -0.281    0.638    0.195    0.384   -3.390   12.938    0.105    1.093   -0.076
X1==    5.454    1.858    1.536    1.145    0.246    0.581    2.970    6.571    1.163    2.007    0.917    1.664    1.670    4.831    0.649    1.163    0.811    3.170   -1.251    1.163    1.344    1.847    1.847    0.788    0.383    0.164    0.499    3.282    3.163    1.163    0.917   -0.837
X2==    6.742    4.562    2.324    0.264    1.957    1.533    2.535    8.145   -0.705   -0.591    0.380   -0.991    3.628    1.477   -1.081    0.973   -0.481    6.164   -0.599    3.211   -0.677    1.824   -0.515   -0.357    1.667    1.192    0.769   -1.033    4.091    0.091    1.192    0.091
CD1=       21       11        6        6        7        4        9       15        5        4        3        7        4        9        8        5        5        8        1        5        3        4        4        3        2        2        2        4        4        2        3        0
CD2=       20       16        7        3       10        6        7       17        2        1        2        1        6        3        3        5        2       15        2        9        1        4        1        1        4        3        3        0        5        1        3        1
AAAAATACAATTATCCGCTGTATGATTCATTGATCTCATCCTTTCAAATATCCTTAGCCGTATTTTACCATAATTACATAAGAGAACAAACACGAAAAACAGGAAGCTGACTCAGCTTCCTGTTTTCTGAAGAGGGAATGAAAAAGCATTATCGTAATTTACGTTTCGCAGACACCTCATTTATTTAAGAAATGCACGGTAAATCGGCTAAAGTTTCTGCCGTAGACACCCCATTTTCAAGTGAAATGAATTGCAATCTTTTATAAAAGGAAATTGTTTATTTTTAAAACAGTATATGCTCTTTCAGAGACACCCCGTTTCTAAAATGAAACAAATGATCTGGTTATGTGTAAATTTCTTTGTCCAACATGGACACCCCATTTCATGATGACTTCACTATGTTGTTGTACTCATCAATAGGTGGTCGCTTTTTCAATGTGTTCCTTCTTCACTAATTATGATGTCCGCTTTCGTAAAAATATATGCGAATAAATTTTAATTTTTTTTGAATGCATCGATACTATGTAGTACAGCGTAATTTTTGGTAAGATGAATATAGAACGAATATAAATGAAGAAAGTGGTGTCGTATGAGCGAGTTATTGCGTGTAGAAAATGTTACAGGAGGATATACGAAACGACCTGTATTAAAAGATGTTTCGTTCTCTGTGAATAAAGGTGAACTTGTCGGCTTAATCGGTTTAAATGGAGCAGGTAAAAGTACGACGATTAAACATATTATCGGTTTAATGGAACCGAAAAAAGGAACTGTCACAATTAATGGGAAAACAATTCGTGATGATATGACTGCGTACCGTTCTAGTTTTTCGTTCATCCCAGAAACACCAGTATTATATGATGAGCTAACGCTAGAAGAACATTTGAAGTTAACAGCGATGGCTTACGGTGTCGATGAAAAACAATACGAAGAACGTGTAGGACAATTATTACAAGAATTCCGTATGAAAAATCGTTTGAAATGGTTTCCGTCTCATTTCTCAAAAGGGATGAAACAAAAAGT
KOK=        48
KK= 1288180  LL= 1288569  Z=    6.51  JJ= 1288060  DL=   390
A===      111      112      113      114      121      123      124      131      132      133      134      141      143      144      211      213      214      223      224      231      233      234      243      244      313      314      323      333      334      343      413      433
B===      222      122      422      322      212      412      312      242      142      442      342      232      432      332      221      421      321      411      311      241      441      341      431      331      424      324      414      444      344      434      423      443
RRR=   10.082    1.203   -0.029   74.397    0.269   -0.860   -0.337    0.324   -0.379    0.394    0.136   -0.153   -0.273   -0.117   -0.027    3.786   -0.104    7.372    9.184    2.554   -1.253   -0.143   -0.143   -1.710    2.877    1.878   -0.429   -0.090    0.111   -0.313    0.394   -0.413
X1==    2.489   -0.769   -0.020    7.599    0.639    2.072   -0.194   -1.019   -0.928   -0.453    0.409    3.216    0.409    0.229   -0.065    3.072    0.724    2.155    3.748    2.072   -0.412   -0.537   -0.537   -0.701    2.547    1.409   -0.412   -0.201   -0.262    0.738   -0.591   -0.262
X2==    4.050   -1.563    1.408    9.790    0.421   -0.415    1.735   -0.318    0.409   -0.871    0.333   -0.048   -0.667   -0.511    0.421    1.233   -0.143    3.420    2.450    1.233    3.043    0.267    0.267    2.438    1.129    1.333    1.043    0.446   -0.425   -0.425   -0.667    1.575
CD1=        6        1        1       10        3        3        1        0        0        0        1        5        1        1        2        4        2        3        5        3        0        0        0        0        3        2        0        0        0        1        0        0
CD2=        8        0        3       11        3        1        3        1        2        0        1        1        0        0        3        3        1        6        4        3        4        1        1        3        2        2        2        1        0        0        0        2
CCACTTCTTTTTTCATACGTGCATAGTTTTCTTTCTTATTTTGGAATACTACATGGAGAAAGATAAGAAGGAGTTGAAAAAGTATGTCCAAGAAAAAGAAAGAAGAAGAGCGAGCTTGGAAAGCACGTAAAGAAAATCAAAAACCACATGGCAAAGTGAAAGCTTTTGCTGAATTAGTTGAAGGAACAGAAAAAACGTGATGAGTATTTCATCACGTTTTTTGTATGAGTGGAAAAGTTAATAAGAAGGTTGTACCTGTACCTTTTTCGCTTATAATATCAATTTTTCCATTCATAGCTTGAACAACACTGAATACGACCATCATTCCAAGGCCAGTACCTTTTTCTTTTGTTGAGTAGAAAGGGGATCCAAGGCGTTTTACTTGTTCTT
KOK=        49
KK= 1353010  LL= 1353489  Z=    4.59  JJ= 1352500  DL=   480
A===      111      112      113      114      121      123      124      131      132      133      134      141      143      144      211      213      214      223      224      231      233      234      243      244      313      314      323      333      334      343      413      433
B===      222      122      422      322      212      412      312      242      142      442      342      232      432      332      221      421      321      411      311      241      441      341      431      331      424      324      414      444      344      434      423      443
RRR=   -1.240    1.069   -0.034    2.568    6.544   -1.019   11.352    0.216    0.052    0.256   -1.875   -0.052    0.000    0.278    0.099    4.616   -0.977    1.745    4.613   -1.849   -0.693   10.274    1.075   -0.223    1.703   80.712    2.773   -0.762   -0.390   -0.083    0.066    0.455
X1==   -0.768    0.695   -0.130    0.874    4.255    1.829    3.981    0.815   -0.093   -0.617    2.007    1.621    0.007   -0.479    1.407    1.829    0.938    1.900    2.551   -1.055   -0.595    2.042    1.042    0.372    1.383   10.007    1.405   -0.334    0.462   -0.538    1.007   -0.538
X2==    1.615    1.538    0.265    2.940    1.538   -0.557    2.852    0.265   -0.557   -0.415   -0.934   -0.032    0.066   -0.580    0.071    2.524   -1.042    0.919    1.808    1.754    1.165    5.031    1.031   -0.601    1.231    8.066    1.974    2.280   -0.846    0.154    0.066   -0.846
CD1=        1        3        1        3        8        3        7        2        1        0        3        4        1        1        4        3        3        3        5        0        0        3        2        2        2       11        2        0        1        0        2        0
CD2=        4        4        2        4        4        1        4        2        1        1        0        1        1        0        2        5        0        3        3        4        3        6        2        0        3        9        4        4        0        1        1        0
GAATACGCTACACAGAGTCAGATACACCATTAACTCTTGAGACATACGTGCGAGCTGTAACAAGTGCAGTGAGAGAACAATTTACAGTATGTAATTATCCATTGCCAGAAATATGGGTTGAGCCAGGTCGTAGCATTGTAGGGGATGCTGGAACGACACTTTATACAGTCGGATCTGTGAAAGACATTCCTGGTATTCGGAAATATGTATCAGTGGATGGTGGAATGACTGATAATTTAAGACCTGCTTTATATAACGCTCGTTATGAAGCAATGTTAGCAAATCGAGGGAATGATGAGAATGAGGAGACTGTTTCGATTGCAGGCAAATGTTGTGAGAGCGGAGATATGTTAATTTGGGATATTACTTTACCGAAAGTTGCTTCTGCCGATTTACTAGCGATTTCTTGTACAGGGGCATACGGGTACTCGATGGCGAATAATTATAATCGGATTCGTAGACCAGCTGTCGTCTTCGTGA
KOK=        50
KK=  722921  LL=  723370  Z=    5.44  JJ=  722561  DL=   450
A===      111      112      113      114      121      123      124      131      132      133      134      141      143      144      211      213      214      223      224      231      233      234      243      244      313      314      323      333      334      343      413      433
B===      222      122      422      322      212      412      312      242      142      442      342      232      432      332      221      421      321      411      311      241      441      341      431      331      424      324      414      444      344      434      423      443
RRR=    0.592   -1.075    0.804    1.423    1.192    0.083   -0.789    0.335   -0.525    0.006    3.324    0.378    0.142   -0.078   13.699   13.315   -0.229    0.064   56.598    0.083   -0.165    0.159    0.321   -4.157   14.725    8.445    0.017   -0.265   -0.804    0.778   -0.078   -0.265
X1==    0.637   -1.402    0.528    2.244    0.798   -0.238    0.659    0.528   -0.238    0.083    1.083   -0.330    2.083    0.083    3.730    6.041    0.659   -0.146    7.355   -0.238    0.162    0.162    0.162   -0.838    2.083    4.083   -0.838    0.393   -0.607    2.393    0.083    0.393
X2==    0.929    0.767    1.523    0.634    1.494   -0.347   -1.197    0.634    2.204    0.068    3.068   -1.144    0.068   -0.932    3.672    2.204   -0.347   -0.440    7.695   -0.347   -1.017    0.977    1.973    4.963    7.068    2.068   -0.020   -0.675    1.325    0.325   -0.932   -0.675
CD1=        3        0        2        4        3        1        2        2        1        1        2        1        3        1        7        8        2        1        9        1        1        1        1        0        3        5        0        1        0        3        1        1
CD2=        3        3        3        2        4        1        0        2        4        1        4        0        1        0        7        4        1        1       11        1        0        2        3        6        8        3        1        0        2        1        0        0
ATTTATCGAGTGTTGCACGCACAATTGTATTCCAAACTTTTGGCTTACGGTACGGCGGTAACTCAAGTGTGTAGTGAGTTGGAACGCCTTTTAAAGCTGTTTTTGATAGTACCCAAGAAACGGTTAATGTCATAATAATACCAATTACAACCATTCCAACTACAACGCCGGCAGTAACAAGTGTTTGCATACTACCTGTATAACCAGCAGCCATAAATAATGAGGCCATTAAAATTAACATAGGCCAGCGACCGTTACAAGGTACAAAGTTGTTCGTTAAGATTGCAAGCATACGTTCACGTGGTGATTCAATAATACGTGTTGACATAATAGCTGCAGCGTTACAACCGAATCCCATTGCCATTGTTAAAGATTGTTTGCCGTGTGCACCAGAGCGTTTGAATAAGCGATCCATATTAAACGCAACGCGTGGTAAGTACCCGTAGTTTT
KOK=        51
KK=  810731  LL=  811150  Z=    6.60  JJ=  810701  DL=   420
A===      111      112      113      114      121      123      124      131      132      133      134      141      143      144      211      213      214      223      224      231      233      234      243      244      313      314      323      333      334      343      413      433
B===      222      122      422      322      212      412      312      242      142      442      342      232      432      332      221      421      321      411      311      241      441      341      431      331      424      324      414      444      344      434      423      443
RRR=    0.042   -0.837    0.410    1.671    0.790   -0.167   -2.264   -0.578   -2.745    0.588    2.734    2.383    0.588    0.588    5.506    1.014   -1.374    1.762   99.773    0.286   -0.172   20.368   -1.999    0.009    4.120    4.026   -0.186   -0.197   -0.245   -0.718    0.054   -0.245
X1==    2.537   -1.458    0.530    0.715    1.375    0.663   -1.064    0.530   -1.134   -0.848    2.253    1.629   -0.747   -0.658    2.084    0.663   -1.064    0.798   11.986   -1.134    0.226    3.318    2.318    0.399    3.152    1.253   -0.774    0.480   -0.458    1.542    0.253   -0.458
X2==    0.016    0.574    0.773    2.338    0.574   -0.252    2.129   -1.090    2.420   -0.693    1.213    1.463   -0.787   -0.893    2.642    1.529    1.292    2.208    8.324   -0.252   -0.759    6.138   -0.862    0.021    1.307    3.213    0.241   -0.410    0.534   -0.466    0.213    0.534
CD1=        6        0        2        2        4        2        0        2        0        0        3        3        0        0        5        2        0        2       13        0        1        4        3        1        4        2        0        1        0        2        1        0
CD2=        2        3        2        4        3        1        4        0        4        0        2        3        0        0        6        3        3        4       12        1        0        7        0        1        2        4        1        0        1        0        1        1
TTACAACACCAATTGCTGTCGTTAAACAAGCGAAGATAATGGCGATGCTTAATAAAACATTACCGCTTGTCCCAAAGAAGTGATACATAACAGTTGCTAATAGTTGACCACCGTTCTCGAATTGTCCTAAGTTGCCGTTTGAAGCCCCGATATAACCGAGTAAGAAGTACACAATTGTTAAAAATAGAGCGGCAATGCTTCCGCAAATAATTGTATATTTCGCAATTGATTTCTTCTCTGGTATACCATTTTGGCGAATTGCATTTACAACAATCGTTGATAGTACGAGTGCACCGATTGCATCTAACGTTAAAAATCCTTCAAGAAATCCTTTGAAAAACGGAATTTCTTTATAGTCACCAACAGGTTCTGCAAACGTTCCTGGTGAAAGAATTGCTTTTGTTGCCATAATCGCAATAA
KOK=        52
KK=  834461  LL=  835420  Z=    5.19  JJ=  834281  DL=   960
A===      111      112      113      114      121      123      124      131      132      133      134      141      143      144      211      213      214      223      224      231      233      234      243      244      313      314      323      333      334      343      413      433
B===      222      122      422      322      212      412      312      242      142      442      342      232      432      332      221      421      321      411      311      241      441      341      431      331      424      324      414      444      344      434      423      443
RRR=    1.795    0.073    0.371    5.859    4.528    0.453    3.151   -1.483    0.661    0.046    1.515   -0.104    1.723    1.729   15.943    0.375    4.610    1.866   60.120   -0.629   -0.214   68.698   -0.735   -1.281    2.863   60.705    0.280   -0.257   -1.668    0.285   -0.152   -0.081
X1==    0.993   -0.238   -0.374    6.557    2.492    0.690    1.060   -1.209   -0.725    0.146    0.590    0.506    3.208   -1.444    1.946    2.813    4.482    0.701    9.498    0.690    0.741    8.244    1.588    1.267    1.146   10.192   -0.178   -0.503   -0.781    0.219   -0.283    0.219
X2==    1.807   -0.308   -0.992    0.894    1.817    0.656    2.973    1.226   -0.911    0.314    2.569   -0.206    0.537   -1.198    8.191    0.133    1.029    2.662    6.330   -0.911   -0.289    8.333   -0.462   -1.012    2.497    5.956   -1.576    0.511    2.136    1.301    0.537   -0.371
CD1=        4        3        1       12        8        3        5        0        1        1        2        3        5        0        7        6       11        4       24        3        2       13        4        5        2       13        1        0        0        1        1        1
CD2=       13        5        3        5       10        5        7        8        2        4        6        3        3        0       25        4        4        7       10        2        2       12        1        0        8       11        0        3        4        3        3        1
CGATGGGGTATCTCGTTGCAGTATTCGCAATGGCTCAGCTTATTGCTTCACCTATTACAGGCCGGTGGGTCGACCTTTACGGTAGAAAGAAAATGATAATCATTGGATTATTTATTTTTGGTGTTTCAGAGCTTCTTTTCGGATTAGGAACAGATGTATGGATGCTTTATGTAGCAAGGGTGTTAGGCGGAATTAGTGCTGCGTTTATTATGCCTGGTGTTACGGCGTATGTTGCGGATATTACATCTATCCAAGAACGTCCAAAAGCGATGGGATATTTATCTGCGGCGATTAGTACTGGGTTTATTATAGGGCCTGGAATTGGCGGATTTATTGCAGAGTACGGTATACGTGTGCCGCTTTTCGTTGCAGCAGCAATTGCTTTTATAGCATGTGTCATTTCGATCTTTATTTTAAAAGAGCCGTTAACGAAAGAAGAGCTTGCAGAGATTTCTTCTAATACGAAAGAATCAAGCTTTATTGGTGATTTAAAGAAATCATTACATCCAATGTATGCAATCGCATTTATTATCGTATTTGTACTTGCATTCGGCTTATCAGCGTATGAAACTGTGTTTAGTCTGTTTTCTGATCATAAGTTTGGGTTCACACCGAAAGATATTGCGGCAATTATTACAATTAGTTCAATCTTTGGGGTAGTTGTGCAAGTATTTATGTTTGGCAAATTGGTCGATATGTTCGGTGAAAAAGTGTTAATTCAAATCTGTTTAATTGTAGGTGCAGTATTAGCATTCGTTTCTACTGTAGTGTTTAATTATTGGATTGTACTTCTCGTTACGTGCTTTATTTTCCTTGCATTTGATTTACTTCGTCCAGCTTTAACGACGTTTTTATCGAAAGCTGCTGGAAAAGAGCAAGGATTCGTTGCTGGTATGAACTCGACTTATACGAGTTTAGGAAATATAGCAGGACCAGCGATGGGCGGAATACTATTTGATA
KOK=        53
KK=  836891  LL=  837880  Z=    4.96  JJ=  836681  DL=   990
A===      111      112      113      114      121      123      124      131      132      133      134      141      143      144      211      213      214      223      224      231      233      234      243      244      313      314      323      333      334      343      413      433
B===      222      122      422      322      212      412      312      242      142      442      342      232      432      332      221      421      321      411      311      241      441      341      431      331      424      324      414      444      344      434      423      443
RRR=   22.918    3.773    0.650    5.914    1.473    9.540    1.824    2.791    1.249    2.225   -1.092    1.951    3.219    0.312    0.811    1.560    0.194   60.948    0.768    0.090    2.273   -0.328    5.115    0.479    6.793   -0.100    7.370   -0.506   -2.069    4.621   -0.305   -0.063
X1==    4.182    2.409    1.009    3.521    1.974    2.614    0.926    1.654    1.391    1.626    2.074    1.767    1.249    0.138    2.409    0.780   -0.182    7.499    2.246   -0.442    1.416    0.266    4.168    0.687    1.626   -0.400    3.140   -0.605    2.260    4.260   -1.224   -0.740
X2==    5.480    1.567    0.645    1.680    0.747    3.650    1.970    1.687    0.898    1.368   -0.527    1.105    2.576    2.250    0.337    1.999   -1.067    8.128    0.342   -0.203    1.605   -1.231    1.227    0.697    4.178    0.249    2.347    0.836   -0.915    1.085    0.249    0.085
CD1=       14       11        4        9       10        7        5        5        5        3        4        6        3        2       11        4        3       16        8        2        3        2        7        3        3        1        5        0        3        5        0        0
CD2=       21       10        5        6        8       10        6        7        5        4        1        5        5        4        7        7        1       17        3        3        4        0        3        2        8        2        5        2        0        2        2        1
TTGTTCTTTAAAGGTGCAGATGAATATGGAACAGGTGGTTTATTAACAGAGAAAGAGTATATGTTCTCTACAACTTGGAATGCACCTGAAAATTCATTTGGAGATAAGACGAAGTTCTTTGAAGGGGAAAGTCTAGAATCAACGCTTAGTCATTTACACCGCGTGCAGAAGTTTCTTGGGATGAGTCCGTTAAAGAGTTTTGCTTGTTATGATGTGGTGAAGAATCCGGATATTGAGCAATATTTATTGAACTTGAAAGATCACTTAGATGAAGTAATTAAATAATAGTTTATATTTGTATGTGAAGAAGGTACTACTAAGGATGTAGTACCTTCTCCTTTTATAATGAATCGCATTTTAAGACATGGATGGCTGTGTCCATAACTTCGCAAAATTTGCCCAACCGAATGAATCAATTGTTACGTTTTTCAAAGAAGAAGGGTATGTCTTTCTTTTTAAAACGTGATAGTTAAATAAAATGATGTGTTCTGCTTGTAAAAATTCTTCGATCTCATACATGAGCTCATAGCGTTTCTCTTTATTTTCTTCTAATAAAAATGTATCTAACAAACAGTTAATTTGTTTTTCATAGTGCTGGTCCATGAACCGGTTTACGAAGCAACTTTTATTTTTAAATACATTTAAGAATGCAAGTTCGTGATTGGAAGCAAACACTTCTCCCATGAAAATAATATCGGCATGTTGATCGATAGAACGGTTCATATAATCTGAAACGAGAAATGGGTGAAGCTCTACTTGTATACCTAGACCGTCACATCGTTCTTTTAGGAAATATGCATCATTTGCACTATCTTTAAATGCGAAGAAGTAAATATGTATCGCCTCTCCATTATAAGTGCTCTTTTTTAAATACTTTTTCGCTTTTTCTAAAGAGTAAGACCTTTTAAAAGCTTGGCGGCTTCTTTCAGGGAAAAAGCTTGATGCAGCAATTGTTCGTCTTCCTTCTATGCTACGAAGTATCGTTTCAAC
KOK=        54
KK=  888341  LL=  889270  Z=    7.53  JJ=  888341  DL=   930
A===      111      112      113      114      121      123      124      131      132      133      134      141      143      144      211      213      214      223      224      231      233      234      243      244      313      314      323      333      334      343      413      433
B===      222      122      422      322      212      412      312      242      142      442      342      232      432      332      221      421      321      411      311      241      441      341      431      331      424      324      414      444      344      434      423      443
RRR=    3.056   -0.522    0.113  103.186   -0.095    0.861   -0.248   -1.500    0.000    0.624    0.681   -1.932   -0.287    0.396    5.459   -3.585   50.218    0.186   52.362   -1.362    0.577   -0.537    0.314    0.646    0.253  326.970   -1.163   -0.117    0.543    0.047    1.205    0.543
X1==    1.108    1.303   -0.476   14.646   -0.113   -0.584    0.513    1.325   -0.003   -0.615    2.959   -1.848    0.373   -0.682    2.012   -0.584    6.079   -0.591    8.257    1.741   -1.045    0.469   -1.204   -0.661    0.129   12.008    0.880   -0.660   -0.875    0.125   -1.566   -0.875
X2==    2.757   -0.400   -0.238    7.045    0.845   -1.474   -0.482   -1.132   -0.090   -1.015    0.230    1.045   -0.770   -0.580    2.713    6.137    8.261   -0.314    6.341   -0.782   -0.552   -1.145   -0.261   -0.977    1.968   27.230   -1.321    0.177   -0.621    0.379   -0.770   -0.621
CD1=       18       12        4       44        8        2        5        8        3        1        7        2        3        2       14        2       16        1       15        6        0        2        0        1        2       21        2        0        0        1        0        0
CD2=        5        2        1        8        4        0        1        0        2        0        1        2        0        0        7       11       12        3       13        1        1        0        1        0        3       28        0        1        0        1        0        0
TAGGAATCTCTGTTGGTACTGGTGATCAATGGGAGCCTAAGAAAACTGTAACTAAAGCAGAAGCTGCTCAATTCATTGCTAAGACTGACAAGCAGTTCGGTACAGAAGCAGCAAAAGTTGAATCTGCAAAAGCTGTTACAACTCAAAAAGTAGAAGTTAAATTCAGCAAAGCTGTTGAAAAATTAACTAAAGAAGATATCAAAGTAACTAACAAAGCTAACAACGATAAAGTACTAGTTAAAGAGGTAACTTTATCAGAAGATAAAAAATCTGCTACAGTTGAATTATATAGTAACTTAGCAGCTAAACAAACTTACACTGTAGATGTAAACAAAGTTGGTAAAACAGAAGTAGCTGTAGGTTCTTTAGAAGCAAAAACAATCGAAATGGCTGACCAAACAGTTGTAGCTGATGAGCCAACAGCATTACAATTCACAGTTAAAGATGAAAACGGTACTGAAGTTGTTTCACCAGAGGGTATTGAATTTGTAACGCCAGCTGCAGAAAAAATTAATGCAAAAGGTGAAATCACTTTAGCAAAAGGTACTTCAACTACTGTAAAAGCTGTTTATAAAAAAGACGGTAAAGTAGTAGCTGAAAGTAAAGAAGTAAAAGTTTCTGCTGAAGGTGCTGCAGTAGCTTCAATCTCTAACTGGACAGTTGCAGAACAAAATAAAGCTGACTTTACTTCTAAAGATTTCAAACAAAACAATAAAGTTTACGAAGGCGACAACGCTTACGTTCAAGTAGAATTGAAAGATCAATTTAACGCAGTAACAACTGGAAAAGTTGAATATGAGTCGTTAAACACAGAAGTTGCTGTAGTAGATAAAGCTACTGGTAAAGTAACTGTATTATCTGCAGGAAAAGCACCAGTAAAAGTAACTGTAAAAGATTCAAAAGGTAAAGAACTTGTTTCAAAAACAGTTG
KOK=        55
KK=  889871  LL=  890440  Z=    4.69  JJ=  889721  DL=   570
A===      111      112      113      114      121      123      124      131      132      133      134      141      143      144      211      213      214      223      224      231      233      234      243      244      313      314      323      333      334      343      413      433
B===      222      122      422      322      212      412      312      242      142      442      342      232      432      332      221      421      321      411      311      241      441      341      431      331      424      324      414      444      344      434      423      443
RRR=    6.402    2.047    0.989    6.309    0.808    0.297    9.192    0.240   -0.368   -0.094    0.632   -0.414    4.648    0.340    0.436    0.996   16.257   -0.169   56.094    6.471    0.638   -0.144   -0.144    0.638    2.560   64.780    2.425    0.140    0.140    0.140    0.018   -0.222
X1==    1.584    1.559   -0.876    6.893    0.615   -0.580    4.141   -0.213   -1.339    0.129   -1.019   -0.453    1.953    0.716    0.615    0.939    4.141   -0.296    6.740    2.457   -0.662   -0.782   -0.782   -0.924    1.129    6.906    2.338   -0.327   -0.386   -0.386   -0.029    0.614
X2==    4.041    1.313   -1.129    0.915    1.313   -0.511    2.220   -1.129    0.275   -0.732   -0.620    0.915    2.380    0.475    0.708    1.061    3.926    0.570    8.323    2.633   -0.963    0.185    0.185   -0.691    2.268    9.380    1.037   -0.427   -0.362   -0.362   -0.620   -0.362
CD1=       10        8        1       14        6        1        8        2        0        1        0        2        3        2        6        3        8        1       10        5        0        0        0        0        2        8        3        0        0        0        1        1
CD2=        8        5        0        2        5        1        4        0        2        0        0        2        3        1        4        3        6        3       13        5        0        1        1        0        3       10        2        0        0        0        0        0
TAACAGTTGTACTAGATGGTAAATTAATCACAACTCATTCATTCAAAGTTGTTGATACAGCACCAACTGCTAAAGGATTAGCAGTAGAATTTACAAGCACATCTCTTAAAGAAGTAGCTCCAAATGCTGATTTAAAAGCTGCACTTTTAAATATCTTATCTGTTGATGGTGTACCTGCGACTACAGCAAAAGCAACAGTTTCTAATGTAGAATTTGTTTCTGCTGACACAAATGTTGTAGCTGAAAATGGTACAGTTGGTGCAAAAGGTGCAACATCTATCTATGTGAAAAACCTGACAGTTGTAAAAGATGGAAAAGAGCAAAAAGTAGAATTTGATAAAGCTGTACAAGTTGCAGTTTCTATTAAAGAAGCAAAACCTGCAACAAAATAATTAAAAATCATTTAATAAATGATTAATAAGGGCCTATGAGAAAATAGACAAAAGTCTATGAGTATCATAGGCTTTTTATTTTGCTCTTATTTCATATACATTTGAAATTGAAAGGAGTAGCCTTATTGAGAAACAAATCAAAAGCGCTTTCAAAAATAGAAGAATACCTCATTGATAT
KOK=        56
KK=  916331  LL=  917320  Z=    4.91  JJ=  916241  DL=   990
A===      111      112      113      114      121      123      124      131      132      133      134      141      143      144      211      213      214      223      224      231      233      234      243      244      313      314      323      333      334      343      413      433
B===      222      122      422      322      212      412      312      242      142      442      342      232      432      332      221      421      321      411      311      241      441      341      431      331      424      324      414      444      344      434      423      443
RRR=    6.895    1.114    0.527   22.761    0.980   -4.868   -2.120    2.140    1.358   -0.656   -0.328    0.991    1.422    1.301   24.023    3.350   -0.128   16.951    0.735    5.684   -0.473   14.537    0.858    5.039   -0.298    5.248    0.929    0.214    0.556   49.080    0.638    1.345
X1==    4.052    0.647    2.135    7.160   -1.084    3.949    2.650    1.008    0.846   -1.245   -0.837    1.079    1.177   -1.272    2.811    2.087    1.105    5.358    3.309    1.467   -0.234    3.815   -1.365    3.253    1.996    1.848    0.659    0.264    0.894    5.729   -1.508    0.894
X2==    1.701    1.721    0.247    3.179   -0.904   -1.233   -0.800    2.122    1.605    0.527    0.392    0.918    1.208   -1.023    8.545    1.605   -0.116    3.164    0.222    3.875    2.023    3.811   -0.629    1.549   -0.149    2.839    1.409    0.810    0.623    8.567   -0.423    1.505
CD1=       17        7        7       20        3        9        9        5        4        0        1        7        4        1       12        6        6       10        9        5        1        7        0        8        4        5        2        1        2        7        0        2
CD2=        6        7        3        6        2        1        1        6        6        3        2        3        3        0       20        6        2       10        3       10        6        7        1        3        2        5        5        3        2       11        1        3
ATCGCCGCGACATTAACAATTGCGACATCGATTTTAATGGAATCATCACTTAGTTTCTTAGGTTTAGGTATTAGAGAACCAGATTCTTCTTGGGGCAGTATGCTGAACAATGCGCAAGGATATATTGGCGAAGCTTGGTATTTAACACTCTTCCCAGGATTCCTTATCCTTTTAACGGTATTAAGTTTTAATGTAATTGGTGAAGCGTTGAAGAAAGCTTTCGCACCAAAAGGAGCTGGAAATGAAAACTAAAGTGTTAAGTGAAAGGAGTGAGAAGCGTGTCTGAAAAACTACTAGAAGTGAAAAATTTAAAGACTTCTTTTTTCATAGAAATTGGAGAAGTGGAAGCCGTTCGCGGCGTTACATTTCGTTTAAATAAGGGAGAAGTAGTTGGTATCGTTGGGGAGTCTGGAAGCGGAAAGAGTGTAATGGCGAAGTCCGTTATGTCTCTCGTTACGTCACCAGGGAAAGTGAAAGAAGGAGAGATTCTTTTTCATAATGAAAACATCCTTTCTAAATCTGAAAAAGAATTACGTTCTATTAGAGGAAATCAAATTTCACTTATCTCCCAAGATCCAATGTCTGCGCTAAATCCGGTCGTGAAAATTGGGAAACAGATGATGGAAGTAATTATACGTCATCAAAAAGTGAAAAAGAAAGAAGCAGAGCAGATCGCAATCAACTTGTTAAAGCAAGTTGGCCTTTCGTCACCAGAATAAAGGGTAAAACAATATCCGCATGAACTAAGCGGTGGTATGAAGCAGCGGGTTATGATTGCGATGGCGATGTCTTGTAATCCAGATCTTCTCATTGCGGATGAACCGACGACAGCGCTTGATGTAACGATACAAGCGCAAATACTAGACTTAATGAAAAACTTAAAAAATGAAACGAATATGGCGCTACTTCTTATTACGCATGATTTAGGAATAGTCGCGCAAAACTGTACACGCGTTATCGTTATGTATGGCGGGCTTATTATGGAAGAAG
KOK=        57
KK= 1039001  LL= 1040140  Z=    4.94  JJ= 1038941  DL=  1140
A===      111      112      113      114      121      123      124      131      132      133      134      141      143      144      211      213      214      223      224      231      233      234      243      244      313      314      323      333      334      343      413      433
B===      222      122      422      322      212      412      312      242      142      442      342      232      432      332      221      421      321      411      311      241      441      341      431      331      424      324      414      444      344      434      423      443
RRR=   34.011   -0.076    4.658   49.111   17.565   -0.079    4.715   -0.090    0.293    0.446   13.524   -0.645    0.874    0.521   -0.973    4.700    3.433    0.268    2.486    0.561    4.207   15.619   -0.000    0.132   -1.413   27.476    0.677   -0.506   -0.558    1.636   -0.157   -0.134
X1==    5.516   -0.258    2.359    6.222    4.033   -0.050    2.318    2.944    0.524    0.286    2.230    0.816    1.506   -0.843    1.888    2.246    2.318   -0.681    1.159    0.524    2.541    5.689    0.000   -0.230   -0.500    5.855    0.230    1.098    1.890    2.864    1.506   -0.058
X2==    6.166    0.296    1.975    7.894    4.355    1.581    2.034   -0.031    0.559    1.563    6.063   -0.790    0.581   -0.617   -0.515    2.092    1.481   -0.394    2.145    1.070    1.656    2.746   -1.446   -0.576    2.829    4.693    2.946   -0.461   -0.295    0.571   -0.105    2.304
CD1=       18        5        7       15       15        3        8        8        4        2        5        5        4        1       10        7        8        2        6        4        5       10        2        2        1       10        2        2        3        4        4        1
CD2=       22        7        8       18       17        7        7        4        5        5       11        2        3        1        5        8        6        3        7        6        5        6        0        1        7        9        7        1        1        2        2        4
AAGCAGTCGGATACAGTCAGTCGTATTTCCAAAAGAAAGACGAGCTATGTACAGCTAACGTGTCAGTAGCGGGGCATCGTTACAAAGTGAAGCATATGCAAAAAGAAGATGCGCTTCGTATATATAATTGGTACAAAGAAAAAGGAAACACCGGCGTGTAACGGTGTTTCCTTTTTTGTGTGTCATGATTCGTCGAATCGTCGATATATTTCAAAAATCGTTGATATATTTAAAGATACGATAGATATATTCGAAAAATCGCCGATATAATTTCATGTACCGTATTCCTGGAGGAACTACAGTACAAAAAAAACTAAACTAACACGTCAAAAGTAGTCACAAATGACGGACGAGAGAAAATACTCTTTTGCTGTTCTGCATGTGGATGCGCTTGAGATGGAGCTTGTCCTTCTGCTTGGGCAGGACGTTTTTTATGAGCGTTTTCGAATGAACGTGATTCTGTCCAGTCTTTAAAGTTTTGCTCTGTTTCCCACATCGTTAAGATGACATATGTATCGTTACTTAATGGGCGTAGAACGCGGATTGCTTGGAATCCTGGTTCGTTTTCGATAAGGCCTGCGCGGTTTTTAAAACGGTTTTCAAATACAGGGCGACCTTCGTCTGTGACAGAAATATTATTACAAACGATATAGCCAGGTTGACCTTTAAATTCTCCAACAGCGTCTAGTACGTCATACTTAAGAGAACCTTCTACAGATTCTTCTGTATTTTCTTTATAAAACATATCTTTTTCATTATTTTTTGCAGTGAAATGTGCTTGTTCTAGAGGTGTTTCGTATGAAATAATAGCCTTCATTTTAATGCCCCCTTAATCGTTTGTTTCTATTATATCAACTCTCTTAAAAAACTTCGAAGATTATATACATAAAGATACTTCTTTTTCAAATAATAAATGTACCATCATTTGGAAAGAAGGCCGATGTATGAAGAAAGTAAAGTGGACTTTATTAGGTGGGTTAGCAACGCTTGTATTAGCGATTGTACTTTATAAACTTATCGTGTTAGCTGGTGGCTATATGATGGATGAAAAACAGCTCGTTTTCCACTCTTCATCACGTATCGTTGACCAGAAAGGGAAAGAAATTACGAAATTATACGTAGAAAATAGAGACCTCGTAC
KOK=        58
KK= 1067201  LL= 1067500  Z=    5.28  JJ= 1066841  DL=   300
A===      111      112      113      114      121      123      124      131      132      133      134      141      143      144      211      213      214      223      224      231      233      234      243      244      313      314      323      333      334      343      413      433
B===      222      122      422      322      212      412      312      242      142      442      342      232      432      332      221      421      321      411      311      241      441      341      431      331      424      324      414      444      344      434      423      443
RRR=   -0.056   -1.003    0.069    7.759   -0.207    0.146   47.751    0.069    1.234    0.632    0.160   -0.352    0.702   -0.057    3.166   -0.076   -0.028    1.179    2.370   -0.123   -0.161    0.186    0.323    0.323    0.186   29.349   -0.161   -0.177   -0.241    0.405    0.323   -0.222
X1==   -0.052   -0.559   -0.096    3.226    1.764    1.088    7.600   -0.096    1.088    1.417    0.296    0.591    1.296    0.150    1.764    0.088   -0.098    1.243    2.086   -0.912   -0.484    0.416   -0.584   -0.705    0.417    5.296   -0.484   -0.309   -0.373    0.627   -0.704    0.627
X2==    1.068    1.795   -0.718    2.405   -0.117    0.134    6.283   -0.718    1.134    0.446    0.541   -0.595    0.541   -0.380    1.795   -0.866    0.283    0.948    1.136    0.134    0.333    0.447   -0.553   -0.458    0.446    5.541    0.333    0.573    0.646    0.646   -0.459   -0.354
CD1=        2        1        1        5        4        2        9        1        2        2        1        2        2        1        4        1        1        2        3        0        0        1        0        0        1        6        0        0        0        1        0        1
CD2=        2        3        0        3        1        1        7        0        2        1        1        0        1        0        3        0        1        2        2        1        1        1        0        0        1        6        1        1        1        1        0        0
AGGCTGTAACGTCAGATGCAGTTCGCTACAATATTGAGAAGAAAGATGAAGAAACATATACATTAACTGTTACTGCAGACCCGCAGTGGTTACAAGCACCAGAGCGAAAATATCCGGTATATGTAGACCCTTCGATTCAGTTGAAAGATTTTGATAATGCATATGCTTCTAGTGCATATCCAACTGTAAACTATTCAGGAGGAAAGCTTTGGGATGCTGGCCAAAATGCTTATACATTAAAAGTCGGATATTATGATGGCGCATCTGGGACAAACTTTGCATTTATTAAACCAGACGTTT
KOK=        59
KK= 1071851  LL= 1072150  Z=    6.16  JJ= 1071041  DL=   300
A===      111      112      113      114      121      123      124      131      132      133      134      141      143      144      211      213      214      223      224      231      233      234      243      244      313      314      323      333      334      343      413      433
B===      222      122      422      322      212      412      312      242      142      442      342      232      432      332      221      421      321      411      311      241      441      341      431      331      424      324      414      444      344      434      423      443
RRR=    0.648   -0.953   -0.470    1.409   -0.997    0.451   67.278   -0.807   -1.902   -0.502    1.659    0.009    0.196   -0.022    0.015    0.169    4.390   -2.131   18.736    0.662   -0.104    0.301    0.196    0.196   -0.927   -0.515    0.196    0.056   -0.192    0.056    0.196    0.056
X1==   -1.267    0.998    1.113    2.113   -0.954    2.140   10.550    1.912   -0.860    1.439    2.289   -0.027   -0.711    0.100    0.347    0.140    1.847   -0.460    3.417    3.140   -0.300    0.620   -0.380   -0.482   -0.561   -0.711   -0.300   -0.196   -0.248   -0.248   -0.711   -0.248
X2==   -0.511   -0.955   -0.422    0.667    1.045    0.211    6.377   -0.422    2.211   -0.349    0.725   -0.333   -0.275   -0.217    0.045    1.211    2.377    4.630    5.483    0.211    0.348    0.485   -0.515   -0.406    1.651    0.725   -0.652   -0.288    0.773   -0.227   -0.275   -0.227
CD1=        2        4        3        5        1        3       12        4        0        2        3        2        0        1        3        1        3        0        4        4        0        1        0        0        0        0        0        0        0        0        0        0
CD2=        0        0        0        1        2        1        7        0        3        0        1        0        0        0        1        2        3        7        7        1        1        1        0        0        2        1        0        0        1        0        0        0
CGATCAACCAACTATTAAATGAGGTATTACCAAACGGAACAACTAAATCATACACATACGATGGATTTGGAAACCGTACAAGTGTGAAAGTTATAGAGAATGGAAAAGAAACAAAGTCTATAGCGGCAACATTCAATGAAGGAAATCAACTTGTCAAATTCGGAAATGAATCATTAACGTATGATGTAAATGGAAATCGTACATCTGATGGAAAGTACAAATATACATGGAACGAAGATGATCAAATTGTAGCTATCACAAAACAAGGTGAGAACAATGCATTTGCAACTTACAAGTATG
KOK=        60
KK= 1120421  LL= 1120930  Z=    5.91  JJ= 1120181  DL=   510
A===      111      112      113      114      121      123      124      131      132      133      134      141      143      144      211      213      214      223      224      231      233      234      243      244      313      314      323      333      334      343      413      433
B===      222      122      422      322      212      412      312      242      142      442      342      232      432      332      221      421      321      411      311      241      441      341      431      331      424      324      414      444      344      434      423      443
RRR=    3.534    6.709    0.616   -0.736   -0.109   -2.290    3.642   -0.056    0.595    0.003    0.303   -1.179   -0.022    0.835    0.227    1.434    0.153    0.737    2.284    2.355    0.070    3.203    0.099   -0.597   72.489   51.725   -1.081   -0.775   -0.273   -0.273   -1.255    0.377
X1==    2.304    1.923    0.192    4.335    2.528    1.888    2.370    0.192   -0.490   -0.003    1.765   -0.700   -0.126   -1.139    0.109    1.095   -0.618    2.060    1.015    1.095    0.071    2.897    0.934    0.754    7.997    8.381    1.071   -0.576   -0.650   -0.650   -1.071   -0.650
X2==    1.534    3.489    3.199   -0.170   -0.043   -1.213    1.537   -0.293   -1.213   -0.935    0.172    1.684    0.172   -0.734    2.076    1.309   -0.248    0.358    2.251    2.150    0.990    1.106    0.106   -0.792    9.065    6.172   -1.010    1.345    0.420    0.420    1.172   -0.580
CD1=        7        6        2        8        7        4        5        2        1        1        3        1        1        0        3        3        1        4        3        3        1        4        2        2        9       10        2        0        0        0        0        0
CD2=        4        7        5        1        2        0        3        1        0        0        1        3        1        0        5        3        1        2        4        4        2        2        1        0       10        7        0        2        1        1        2        0
GTGTTGTGCATGCACGTGGTGCAGGTGCTCACGGTGTATTCGTAACGAAAAACAGCATGAAGAAATATACGAAAGCAGCATTTTTACAAAATGAAGGAACTGAAACACCTGTGTTTGTTCGTTTTTCAACGGTTATTCATGGTCAAGGTTCTCCTGAAACAGCACGTGATCCACGCGGTTTCGCTGTTAAATTTTATACAGAAGAAGGAAATTACGATATTGTAGGTAACCATTTACCAGTCTTCTTCATTCGTGATGCAATTAAATTCCCTGATATGGTGCATTCTTTAAAACCAGCACCTGATACAAATATTCAAACACCAGATCGTTACTGGGATTTCATGACGTTAAGTCCAGAATCTACACATATGATGACATGGGTATTTTCTGATTACGGTACACCAGCAAGCTATCGTGAAATGGAAGGTTTCGGTGTACATTCATTCAAATGGATTAATGCAGAAGGTAAAATCGTCTACATTAAATATCATTGGAAACCACAGCAAGGTG
KOK=        61
KK= 1142201  LL= 1142740  Z=    5.15  JJ= 1141601  DL=   540
A===      111      112      113      114      121      123      124      131      132      133      134      141      143      144      211      213      214      223      224      231      233      234      243      244      313      314      323      333      334      343      413      433
B===      222      122      422      322      212      412      312      242      142      442      342      232      432      332      221      421      321      411      311      241      441      341      431      331      424      324      414      444      344      434      423      443
RRR=   46.487    2.322   -0.077   13.752   -1.012   -0.194   -0.421   -0.743   -0.454    0.007    0.801   -0.260   17.871    6.363   -0.124   -0.194    1.093    4.306    2.080    1.456   -2.036    0.941   -3.299   -0.290   -0.578   -0.550    0.187    0.160    2.819    8.490   -0.766    4.027
X1==    7.940    1.108    0.312    5.129   -0.483    0.179   -0.333   -0.483   -0.581   -1.340    0.521   -0.238    7.356    1.831    0.312    0.179    0.521    1.497    3.651   -1.340    2.223    1.203   -1.245    0.733   -0.581    2.230    2.223    0.772    2.835    2.835   -1.187    2.019
X2==    5.855    2.096   -0.247    2.681    2.096   -1.086    1.265    1.537    0.782   -0.005    1.537    1.094    2.429    3.475   -0.396   -1.086    2.096    2.876    0.570   -1.086   -0.916    0.782    2.650   -0.396    0.995   -0.247    0.084    0.208    0.995    2.995    0.645    1.995
CD1=       11        3        2        7        1        2        1        1        1        0        2        1       10        3        2        2        2        4        6        0        5        3        0        2        1        4        5        3        5        5        0        4
CD2=        9        4        1        5        4        0        3        3        2        1        3        3        4        6        1        0        4        4        2        0        0        2        4        1        2        1        1        1        2        4        2        3
CATTTTTTGAAAAGTTATGGGAAATGGAAAACGAGCAAAAGGTAAATTAAAAAACCGCCGATTGGCGGTTTTTTTAATTTGTTGTAGTCTAGCTCCAGCGGCAAGCTCTTCGTGTCTAAGAACCTTCCGCATAAGAAGGCAAAAAGCGCCTTTTATGCGAAAGAACCTTAGCCAGTCAGAGCTGAACGAGCCGCCTCCGCTTTATATGAAATCCAGCTCCAGCAGCAAGAATGTTCGGTGGCTTCGCGCCTTCCTGCGAGGCAAAAAGCGCCTCTACGTCAGGAGCTCCATCCCCCTCACATTCTAAGCAAGCCGCCTCCGCTTTATATGAAATCCAGCTCCAGCAGCAAGAATGTTCGGTGGCTTCGCGCCTTCCTGCGAGGCAAAAAGCGCCTCTACGTCAGGAGCTCCATCCCCCTCACATTCTAAGCAAGCCGCTTCCGCTTTATATGTTACCTACGTTTTCTACTTAACCCCATTGCGTTTTCTACTTTGCGTAGTTGTTTGAATGCAACGCGGTTTGCTTTTTCGGCACCTTTG
KOK=        62
KK= 1161701  LL= 1162690  Z=    5.28  JJ= 1161521  DL=   990
A===      111      112      113      114      121      123      124      131      132      133      134      141      143      144      211      213      214      223      224      231      233      234      243      244      313      314      323      333      334      343      413      433
B===      222      122      422      322      212      412      312      242      142      442      342      232      432      332      221      421      321      411      311      241      441      341      431      331      424      324      414      444      344      434      423      443
RRR=   58.755    0.087   -0.088    1.571    0.172    0.112    2.773    3.961   -1.528    0.572    5.084   -0.820    2.613    0.682    6.851    2.505    1.320   36.091    2.551   -2.258    2.717   -0.529    2.588    6.275    0.205   -0.333   11.154   -0.979    0.422    1.693    3.594    0.090
X1==    6.343    1.208   -0.073    1.942    2.373   -0.099    1.900    2.208   -1.232    1.303    3.526    1.942    1.131    0.962    1.985    3.864   -0.804    6.619    2.931   -1.232    1.275    1.896    1.104    2.448    0.467    1.131    2.935    1.336    1.270    1.270    1.131    0.270
X2==    9.263    0.072    1.206    0.809    0.072   -1.129    1.460    1.794    1.241    0.439    1.442   -0.422    2.310    0.710    3.452    0.648   -1.641    5.453    0.870    1.833    2.130   -0.279    2.344    2.563    0.439   -0.294    3.800   -0.733    0.332    1.332    3.178    0.332
CD1=       23       10        3        7       13        3        7        7        1        3        6        7        3        3       12       10        2       15        9        1        3        4        3        5        2        3        5        2        2        2        3        1
CD2=       28        6        5        4        6        1        5        6        5        2        3        2        4        2       14        4        0       12        4        6        4        1        4        4        2        1        6        0        1        2        5        1
CCAGAACCGGTAAAAGAAGCATTGCAAGTGTTTGAAGAGAAATTAAATGAATTAGAAGCATTATTATTTGAAGAGAAGTAACAAAAAGACGAGGGATTTCCCTCGTCTTTTTGTTTACATGTTATTTTGTCGATATTTGTCGAAAAAATAAGACGGATTTTCTTTCTTGTTTCTAAATTAGAAGGCAGTTTTACAGTTTATTAAAACCCTTTAAATCGTTTTTTATGGTTGAAATACGAGAGGGCGATGACAATGACTCCGAATAAAAGAGGAAAGGCAATCATTTTAGGAAAAGCTTGTAGTAGAGAGAGGATGTACAAGAAAAAAGAAACGATGACAGCTAGAATGATAAGTAAAATATATGTTTTTTTCATACAGAACACCTCCAAAATAGCTTTTTTATAGCTTATTCAAAAATGAAAACGTTTAGAATGTGACAAAAGTGTGAAATTCGACAAAAAGGGTTGTCATCTGACGTCGAATCTTGTAATATAATAAGCGTGAACGAATTCACATACAAACATATACCCCTTTGTTTGAACGTGAAAATTTCTCCCATCCCCTTTAATATTTTTATAAGCCGTAAAGAAAAAGACCTGGTGTTTACACCAGGTCTTTTTCTTTTGCTATCCATTTCCAATAACGCTCACATTTTACGTCAATCATTTGTACTTTTCGTTTCAGTTGTAATTTTTTTAATTCACGCTCAATTTCTTGCTTCGAGCAGTCATATATAAATGCTACTTCTTTTGAAGATATAAATTGCGTCGCTTCTAGTAATACTTCTAAAGATGGTAATGGTTCTGGCTCAATTTCACATTTTACAAGTTCTTTTAATAATTGTACGTACACATCATAGGAATAAGTTCCAGCGATTTTAATACCTTCTTCATCTGAATTCGCATGAAAAAATACGAGAGAAGGTATTTCGGTAATATGCATCTCATTTGTGAATTTCAAGTCACATTGGAAAGCTTTTTTTGCGCTAGC
KOK=        63
KK= 1168121  LL= 1168870  Z=    4.95  JJ= 1168121  DL=   750
A===      111      112      113      114      121      123      124      131      132      133      134      141      143      144      211      213      214      223      224      231      233      234      243      244      313      314      323      333      334      343      413      433
B===      222      122      422      322      212      412      312      242      142      442      342      232      432      332      221      421      321      411      311      241      441      341      431      331      424      324      414      444      344      434      423      443
RRR=   12.445   -0.123    0.630   32.684   -1.258   -0.049   17.111   -0.412   -0.297   -0.479   -0.202    5.295    0.110    0.801    7.056   -0.448    3.794    4.071    0.788    0.049    0.060    0.299    0.945    0.061    3.873   54.570    5.695    0.735    1.179   -0.502   -0.036    7.883
X1==    2.761   -0.658    1.123    7.045   -0.658   -0.411    4.240    1.123   -0.411    0.306    0.245    3.045   -0.755    1.178    3.011    0.412    4.240    1.543    1.952    0.412   -0.172   -1.144    0.629   -0.344    2.306    8.245    2.601    0.451    1.403   -0.597    0.245    4.403
X2==    4.508    0.186    0.561    4.639    1.912    0.119    4.036   -0.367    0.721   -1.565   -0.823    1.739   -0.146    0.680    2.344   -1.087    0.895    2.638    0.404    0.119   -0.348   -0.262    1.502   -0.176    1.679    6.619    2.189    1.627    0.840    0.840   -0.146    1.790
CD1=        4        1        2        8        1        1        7        2        1        1        1        4        0        2        6        2        7        5        6        2        1        0        2        1        3        9        4        1        2        0        1        5
CD2=       23        6        6       14       10        3        9        4        4        0        1        8        2        3       11        1        4        5        2        3        1        1        3        1        5       12        4        3        2        2        2        3
TTTTTGATCCTTCGGCATGAGAGAAAGAACCTTTTGCATGTGTAAGAAGCCCTTCTGCATGTGAAGCTGTACCCTCTGCATTAGAGTGAAGCCCCTCTGCATGTGCATAACGCCCTCCTTTTTTTACTTTTGTATTTTCAGGTGTAGGGGGTTGAATTATGATAGTCTTTTCTGTTTGTTTATCACCTGATGGTGCTAATGCTTCTTTTATTTTTTTTACTTGATTTATAATAGCAGCTGGAATTTCTGATTCCGCTTTTTTATTTATTGCTACAGGGATATTTTCTTCTGTCTTCTTCTCTGTTTGCTCAGAAGGCACAATCTGTTCAGTATGAGTAGAGAGAGGTTTATTTTTTTGCTGCCTCTTTGTTTTTCGATTATCAATGATGCGGCTCATTACAGCATTTTCTAAAGAGACATATTTTGGTCGAGCTTTGTTTTTTAGGGATGCCTCTTGTCCTTCCAGTTCTTCTAAAGCTGCAGCTCGAATGCTACACCAGTTGTTAATTCCGTACATAGGCAGATAAAAAGGCGGGCATTTTCTTTTTTGTTTAGAAGATTTTTTCTTCATTCTGTCACCTCCTGCGACAGTATATGCCGTGTCATTAAAAAAAGACGCACTTTATTGCATCTTTTTTAATGACTTTACCCAGTTTTTATATGAGAGGCGCCTAAATGATACGGTAATCCTTCGTAAGTATTACATATGGGTTATGAAATTGGGCGAAATTTCTCAGGGACAAAAGGCAG
KOK=        64
KK= 1183931  LL= 1184590  Z=    5.40  JJ= 1183721  DL=   660
A===      111      112      113      114      121      123      124      131      132      133      134      141      143      144      211      213      214      223      224      231      233      234      243      244      313      314      323      333      334      343      413      433
B===      222      122      422      322      212      412      312      242      142      442      342      232      432      332      221      421      321      411      311      241      441      341      431      331      424      324      414      444      344      434      423      443
RRR=    0.683   -1.074   -1.349   -0.726    1.304    0.476    2.420   15.026    0.084   -1.726   -0.649   -0.211   -1.402   -0.229   21.641   10.409    1.158    6.898    5.681    2.121    0.444   -2.339   -0.081   -0.091   33.078   64.177    1.197   -0.026   -1.053   -1.053   -1.402   -0.137
X1==    0.517   -1.431    1.053   -0.510    1.737   -0.610    2.632    4.323    0.138   -1.087   -0.336    0.690    1.368    0.263    3.850    3.880    1.259    1.389    1.850    1.635   -0.888   -1.034   -0.058    0.658    5.421    8.185    1.112   -0.572    1.318    1.318    1.368   -0.682
X2==    1.322    0.750   -1.281    1.423    0.750   -0.780    0.919    3.476    0.605    1.588    1.930   -0.306   -1.025   -0.872    5.622    2.683    0.919    4.966    3.071    1.297   -0.500    2.262    1.402   -0.139    6.101    7.841    1.077    0.046   -0.799   -0.799   -1.025    0.201
CD1=        6        1        4        2        7        1        6        9        2        0        1        4        3        2       11        7        4        3        4        4        0        0        1        2        7       11        2        0        2        2        3        0
CD2=        4        4        0        3        4        1        3        6        3        3        3        1        0        0       12        6        3       11        7        4        1        4        3        1        8        9        3        1        0        0        0        1
TCACATGCAGCAACAACACCAAGCACAACAACAGGCATATCAAGAACAATTACAGCAACAAGGATTTGTGAAGAAAAAGGGATGTAATTGTGGGAAAAAGAAGAGCACAATAAAACATTATGAAGAATGAAACACTCATGTTACTGTGAGTGTTTTTTATTATACATATAAAAAAGCGGTATTTCTGTATTAGAAATACCGCTTTTTACTAGCTAATTTGTGCAACTGTTAATGCTGCTGCACGGATGTCTACAGTTCCAATCAATTCAACTGGTACGATTCTGATTAAGTCACCAGGGTTTAAGTTAATAAGAATAACACCGCTGGATACGTCTACTTCACCAGTACCAATAACGTTAGAACGAACCGCTGTACCTGATCCAGGAATAATGTTAGCTGGTGTACCTAATGATAAGAAGAAACGACCAGCTTCTGGTGCAACAGGTGAGTTATCAAGACTAATTGTTAATGTATAACTGATTTGATAAATACCAGCTCGTAGAATTCGAATGCCATCTCCGACACTTACTGTATCATTTATTACAGGAACAGTAATATTTGGGTTTGGACTTACGCTAGGTAATAGTAGTGGTGTAAATAATGAAGCGAACTGAGGTGCAGACGCGTTGAAAGCAAAACCGAAGGCAGGTAGTGTACTAG
KOK=        65
KK= 1185581  LL= 1186060  Z=    6.70  JJ= 1185161  DL=   480
A===      111      112      113      114      121      123      124      131      132      133      134      141      143      144      211      213      214      223      224      231      233      234      243      244      313      314      323      333      334      343      413      433
B===      222      122      422      322      212      412      312      242      142      442      342      232      432      332      221      421      321      411      311      241      441      341      431      331      424      324      414      444      344      434      423      443
RRR=   16.010    0.356    0.136   75.170   -0.400    0.126    1.259    0.682   -0.846    0.812   -0.621    4.077   -0.040   -0.005    0.623    2.833   -0.432    2.066    1.669   -0.447    0.070    0.452   -1.472    0.792   -0.334    1.518   -0.217   -0.208    0.388    4.213   -0.391   -0.286
X1==    3.647    1.844   -0.097    8.881    1.169   -0.244    0.742    0.863    0.651    0.382   -0.580    1.946   -0.580   -0.546    0.494    1.546    0.742    0.442    1.391   -0.244    0.286    2.329   -0.671    0.370    0.382    1.420    0.286   -0.346    0.674    2.674    0.420    0.674
X2==    4.390    0.193   -1.399    8.464   -0.342   -0.517    1.697    0.789   -1.300    2.125    1.069    2.094    0.069    0.009    1.262    1.833   -0.582    4.678    1.200    1.833    0.243    0.194    2.194    2.143   -0.875    1.069   -0.757    0.601    0.575    1.575   -0.931   -0.425
CD1=        7        5        1       10        4        1        2        2        2        1        0        3        0        0        3        3        2        2        3        1        1        3        0        1        1        2        1        0        1        3        1        1
CD2=       13        4        0       14        3        1        4        3        0        3        2        5        1        1        6        4        1        7        3        4        1        1        3        3        0        2        0        1        1        2        0        0
AAGCTTCAGAAGTCTCTGTAACACGGTCGTTAGCATCTTTTAAAGAAGAAGTGTGGGGCAGAATACCATCGCTCGCTCCAAGTAAAAAGACGCATGGAAATTCAAGACCTTTTGCGTTATGAATAGACATAAGCGAAACAGCATCTTTTTGCGGCATTGTTTTTAATGCTTCCATTTCTTTTTGCCCTTGAATGGCTTCATCAATAAATTGTAAATAAGCTGGAATGTCGGTGAAACGATTTGCCGACTCCATTAATTCTTCTAACATTTCTTCTTGTATATCTTTATGCATCCATCGTAAAGGAAGAACGATCGTTACTTTGTAAGTACTCTAAATACTTTCCTTTACCATGAATAATTTCTTTTAAAGCTTTTTTCGGTTCTAATTCTTTTATAAATTTAATAAAATCGATACGCTCATTTACCTTTTTCACTTGAAAAGGTTTTAAGCTTGGATTTAATAATAAGAAATGAAGAAGA
KOK=        66
KK= 1201871  LL= 1202440  Z=    5.01  JJ= 1201361  DL=   570
A===      111      112      113      114      121      123      124      131      132      133      134      141      143      144      211      213      214      223      224      231      233      234      243      244      313      314      323      333      334      343      413      433
B===      222      122      422      322      212      412      312      242      142      442      342      232      432      332      221      421      321      411      311      241      441      341      431      331      424      324      414      444      344      434      423      443
RRR=   10.308    1.904   -1.223   -0.911   -1.403   -0.774   23.887    4.377    1.751    1.036    3.456    0.008    0.096    1.018    6.786    1.589    2.298    0.004    5.827    0.940    2.624   25.623    5.315   -0.075   17.276    5.044   -1.242    0.455    0.490    0.099    1.089    1.744
X1==    3.463    1.423    2.411   -1.234   -1.048   -0.661    3.534    1.658   -1.394   -1.134    0.922    0.413   -1.034   -0.881    2.658    0.803    2.733   -0.011    1.806    0.803    2.308    6.540    2.738    0.067    4.228    5.811    1.439   -0.896    1.254    0.254   -1.034    1.254
X2==    2.976    1.338   -0.507    0.739    1.338    1.171    6.759    2.640   -1.257   -0.914    3.750    0.019   -0.093   -1.155    2.553    1.980    0.841   -0.389    3.226    1.171    1.137    3.918    1.941   -1.122    4.086    0.868   -0.863   -0.508    0.391    0.391   -1.053    1.391
CD1=        8        5        5        0        1        1        6        4        0        0        2        2        0        0        7        3        5        2        4        3        4        8        4        1        6        7        3        0        2        1        0        2
CD2=        8        5        1        3        5        3       11        5        0        0        5        2        1        0        7        4        3        1        6        3        2        5        3        0        5        2        0        0        1        1        0        2
TTTCTCGCCTCGTACCAGCATTGCATGATGTATTTAGATCATATGCGGTTCTTGATTTAAAATCATATTCTTACAAATTAGAAATGCTGTATTCACCAGGATTTTGGCTCGGTATGACTTGTTTATTTACTATTATTTTCTTCCGCATTCCATCTCATATTATGAAACAATCACTCTTACAAACGATAAAACAATGGATCCCGTTCGCTATTACAACGACAATGTTTATTGCTATTTCAGAACTAATGGGCGCATCTGGCATGCATTCATTATTAGCAAAAACAGCTGGTGACACATTTGGAACATTTTTCGTTTTCGTTGCTCCATTCATCGGTGGTATCGGTGGCTTTTTAACAGGTAGCAATGCAGGATCAAATGCGATGTTCATAAAACTACAAATGTAAACCGCACAAAACGTAGCGCTCCCGTGGCAATACGTCACAACACTGCAAAACACCGCATCGTCAGTAGCGACAATCGCTTGCCCGTCACGGATTACACTAGGTGCGTATTTATGTAACATCCTGTATCGTGAAAATGAACTATTAAAGAAGACGACATTAATGATTT
KOK=        67
KK= 1262381  LL= 1262800  Z=    6.03  JJ= 1261961  DL=   420
A===      111      112      113      114      121      123      124      131      132      133      134      141      143      144      211      213      214      223      224      231      233      234      243      244      313      314      323      333      334      343      413      433
B===      222      122      422      322      212      412      312      242      142      442      342      232      432      332      221      421      321      411      311      241      441      341      431      331      424      324      414      444      344      434      423      443
RRR=   12.105   -0.263    0.093   11.636    1.309   -0.220    5.366    0.420   -1.586   -0.421    0.029    0.628    2.901    0.413   -1.049    1.266   -0.386   46.468   13.400   -0.088   -0.253   -1.148   -0.096   -1.238    0.440    4.302    2.875   -0.304   -0.279    0.200    0.557   -0.758
X1==    3.569    0.263    1.183    2.140   -1.307   -0.151    3.449    0.183   -1.087    0.431    0.401    4.140    1.401    0.369    1.047   -1.087    1.623    6.579    6.350   -0.151   -0.810   -0.852    0.148   -0.897    0.431    1.401    2.190    0.603    0.582   -0.418   -0.599    1.582
X2==    3.391   -1.002    0.078    5.436   -1.002    1.459    1.556    2.287    1.459   -0.977    0.071    0.152    2.071    1.118   -1.002   -1.165   -0.238    7.063    2.110    0.584    0.313    1.347   -0.653    1.380    1.023    3.071    1.313   -0.504   -0.479   -0.479   -0.929   -0.479
CD1=        5        2        2        3        0        1        5        1        0        1        1        5        2        1        3        0        3       10       10        1        0        0        1        0        1        2        3        1        1        0        0        2
CD2=       10        1        2        9        1        3        3        5        3        0        1        2        3        2        1        0        1        8        3        2        1        2        0        2        2        4        2        0        0        0        0        0
CTTGATCACCGACTTGAATCTCATCATAACGAAGCTCCGGAACAGTTTGTGCTTCTTGAAATGGATTCATTTTGTCCTCCTTCTTTTCCATATCGAAAAATGCTAGCCATCTTGATGTAGTAGGAGGAAGAAAGAGTTTTGTTTGTGCTGCAGTGAGCTCCCACATTTTTCTTACTTGATGGAAGTAAATAGATTTTTTGAGTTTTCCTCGAACTTTTTTGCGAGTTCCAACTGCTTTAACTTGAACTCTTCCAAAAAACCTTCTAACTGTTTTTGAGCCTCTTCACGTTGTAATTGTTGTTGTTCAATAAATTGTTTTGTTGTTTCTTCAAATTGGCCGCTTGTTTGAGTAAGAATAGACAAAGATGTTTTCGTAGGAGAAACAGTAAGCTGATGCATATGAGCAGAAAGTTCCTTCCA
KOK=        68
KK= 1262891  LL= 1263880  Z=    6.03  JJ= 1262681  DL=   990
A===      111      112      113      114      121      123      124      131      132      133      134      141      143      144      211      213      214      223      224      231      233      234      243      244      313      314      323      333      334      343      413      433
B===      222      122      422      322      212      412      312      242      142      442      342      232      432      332      221      421      321      411      311      241      441      341      431      331      424      324      414      444      344      434      423      443
RRR=   24.494    1.005    0.132   -0.849    0.169    1.665    2.116    9.426   -1.656    3.781   -0.713    2.288    0.128    0.006   -2.191   -0.658   -0.486   66.493   20.465    0.684    1.405    1.536    2.503   20.348    0.154    0.169   -1.745    2.360   -0.182    2.744    0.330    0.052
X1==    3.903    1.349    0.081    3.258    0.556    2.932    0.560    1.867   -0.572    4.152   -1.308    5.865    0.235   -0.149    2.142   -0.572    0.560    7.960    7.994    0.596    1.431   -1.334    1.692    5.089   -0.259   -0.536    3.161    2.416    0.234    1.234    0.235    0.234
X2==    6.275    0.745    1.627   -0.261    0.303    0.568    3.778    5.048    2.893    0.911    0.545    0.390    0.545   -0.041   -1.023    1.149   -0.868    8.353    2.560    1.149    0.982   -1.151    1.480    3.998   -0.594   -0.314   -0.552    0.977   -0.777    2.223    1.405    0.223
CD1=       16       10        3       10        8        8        5        6        2        6        0       15        2        2       12        2        5       17       20        4        3        0        4       10        1        1        5        3        1        2        2        1
CD2=       20        7        6        2        6        4        8       12        8        3        2        3        2        1        3        5        1       17        6        5        3        0        3        5        1        1        1        2        0        3        3        1
GAATTGTTGCAGTTCTTTTTCTAGTTCATCTACTCCTGATGTTAATTTATGCAAAGCATCTTGTTGTTGTTTTAATGTTTCTAAAGTAAGTTGCTCTAATTGTTTCCCAGCTGAAGAGAAAAGGGAAAGTGATTGAGACCAGTTTTTCCAAAATGCATCGACTAATTCGTATGGTTTAGTTTCCATTGTTTGACCCCCAAATGTTTTTTTACATATTGTGAACGCAGATTACTCTGCTGTATCACCAGGTGAAGATGAAGAATCTTTTTCATCCTTTTCTGGAGAAGTAGAAAATGGAAAGAATGCATTGGTGTATAACGTGAAAAACGTCCGCAACATATTTTGATAATGTTCAAAAGAAGTCGCACATGTTGTTAAATATTGCTCTCCATATTCAGTTAAAGAATAAATTCTTTTGGCTGGCCCTCCGTCGCTTGTATCCCAAGTAGAAGAAATAAGGTTTTCTTTTTCTAATTTGCGTAGTGTTCTGTACACATTACCTTGGTCAACAGAAGAGAAGCCGATATCCATTAGCATTTGAATAAGTTTGTAACCATGAAGACTCCAGTCTTTAAGACAGAGAAGTAAGAAGGGAACTAAGAAGTTTTTTGGCATGGAGTTTGGTTGTTTTGCTTGGGTGTTCTCCAAACTTTCGCGTTGTTCTGGTTCATTATGTAGCATGATTGTGCATCACCTCATGAATCAGTTAGATGGAATTTTTTGCTTATAAGTGCAATTTACACCTATCTGTTTTTAAAGTCAATACATTTGTTAGAAAATAGAAAAAAATAAAATATAGACTTGAAGTTTTATTCAGAATATTAGAAAATAATGAATAGGTTGAATTGTTTCAAAAACGAAAAAGGGAGTGTAGGTAAAGTGATTGATCAAAAATTCGATCCACTACAAGCATGGAAAAATGCTTATGAACAAACCGAAACATTTTGGGGAAAAGCGCTCAATGAAACAATTAAAACAGAAGAATATTCT
KOK=        69
KK= 1272131  LL= 1272460  Z=    6.42  JJ= 1271621  DL=   330
A===      111      112      113      114      121      123      124      131      132      133      134      141      143      144      211      213      214      223      224      231      233      234      243      244      313      314      323      333      334      343      413      433
B===      222      122      422      322      212      412      312      242      142      442      342      232      432      332      221      421      321      411      311      241      441      341      431      331      424      324      414      444      344      434      423      443
RRR=    0.009    1.278    0.897   15.624    1.805   -0.005   10.011    0.140    0.965    0.386    0.140    0.962    0.140   -0.279   -0.089    7.982   -0.845    0.073   22.030    1.894    0.140   28.908   -0.191    0.386    5.570   -0.283    0.140   -0.163   -0.573   -0.684    0.386    0.151
X1==    0.654    1.274   -0.798    4.080    0.439    0.075    4.825    0.202   -0.925   -0.501    0.423   -0.920    0.423   -0.665   -0.396    2.075    0.913    0.904    5.242    2.075    0.419    5.331    0.331   -0.771    2.499    0.423    0.419   -0.314   -0.362    1.638   -0.577   -0.362
X2==    0.013    1.003   -1.125    3.829    4.111   -0.065    2.075    0.695   -1.043   -0.771    0.331   -1.046    0.331    0.419    0.226    3.847   -0.925    0.080    4.202    0.913    0.335    5.423   -0.577   -0.501    2.229   -0.669    0.335    0.519    1.582   -0.418   -0.669   -0.418
CD1=        2        3        0        5        2        1        6        1        0        0        1        0        1        0        1        3        2        2        7        3        1        6        1        0        3        1        1        0        0        2        0        0
CD2=        2        3        0        5        7        1        3        2        0        0        1        0        1        1        2        5        0        1        5        2        1        6        0        0        3        0        1        1        2        0        0        0
AAGCTTTTTATGATAAAGATGGAGCTTTCATTGGTGTTGCGAATTTCAGTAAATATTTCACAACACCAACGCTAGTTCAATCATTACAAAATACGGTATGGGTTTCGGGTGCGACAACAATTATTGCAGTGACACTCGCTTTCGCTTACGCCTATGCGATCGCTCGTACGAATGTATTTGGAAAGCGTGTATTTCAATACATCGCGTTGTTACCATTATTCGCGCCAACGATGATGCATGGTATCGCACTTACATATTTATTTGGTAATCAAGGATTAGTAACGAAAGGGATGTTTGGCTTATTTGAAGGTATACAAATCCCTTTATATG
KOK=        70
KK= 1294541  LL= 1295470  Z=    5.72  JJ= 1294361  DL=   930
A===      111      112      113      114      121      123      124      131      132      133      134      141      143      144      211      213      214      223      224      231      233      234      243      244      313      314      323      333      334      343      413      433
B===      222      122      422      322      212      412      312      242      142      442      342      232      432      332      221      421      321      411      311      241      441      341      431      331      424      324      414      444      344      434      423      443
RRR=   53.082    1.966    3.615    0.119    1.956   -0.162   21.677    7.659    0.109    0.020    2.692   18.561    5.703   -0.140   -0.149   14.973    0.230    4.039    0.146    1.079    3.060    2.043    0.023    2.045   -0.795   -1.825   -0.438   -0.229    3.703    0.790    0.528    0.790
X1==    6.526    1.069    1.757    0.197    3.096   -0.071    4.329    2.416    0.624    0.228    1.651    5.512    1.651   -0.636    0.259    3.403   -0.149    0.812    0.626   -0.766    2.306    0.890   -0.076    1.805    1.228    1.651   -0.694   -0.255    1.604    0.604    0.734    0.604
X2==    8.134    1.839    2.057    0.605    0.632    2.288    5.008    3.170    0.175    0.086    1.630    3.367    3.454    0.220   -0.575    4.400   -1.548    4.977    0.234   -1.409    1.327    2.295   -0.300    1.133   -0.647   -1.105    0.631    0.896    2.309    1.309    0.719    1.309
CD1=       24        9        5        4       14        2       11        6        3        1        3       14        3        1        7        7        3        3        4        1        3        2        1        4        2        3        0        0        2        1        2        1
CD2=       25       11        7        3        8        8       10        9        4        2        3        7        5        1        5       12        0       14        3        1        4        4        1        2        1        0        3        2        3        2        2        2
ATTAGCAAATACAATTTTGGATCAGCTGAAAAATGGTGAAATAAAGGAGTATGTTGTTACGAAAGATGTATTTTATACGTTCAGAGAAGTTTTAGTAAATCGAGAAGATTTTAAACATTTCATTGGTAACGCACAGCGCGGCGGACAGGTCATTTATACATATTCAGAAACGCCACGTTCGTAACTAGAAGAATATAGGGGAGGAGACTTATGGGCGATTTTAAACAAAGCATATTACCGCATTGGGATTATATGTGGAAAGATAGAGCGGGCAACCGATTTATGGGGATGGTCATGTATCCAGAGAAAAGAAAGTGTTCCACAAAAATGCTTCAGAAAATAAAAAGAGCATATGAAGAGGCTGTAGAAATTAAAGTAACTGTACAAGTTCAACATACGTATCAGTACATAGAAGGAATGATTGTATACTTTGATGAAGAAGCTCCTGTATGTACAATGATTGATAAAGATGAAAATCCGCATCATATATTTGTAAAAGATATTTTGCGTATTGAGCACTCTGAATAATCTTTTCATAAATAAGTTGAATTTCCATAATAATAATCTTTTTCTATAATAGCTATCTTTTAGTATGTAACGCGAACCGAAACTATATGTATAATATTTAATAAAGTAAAATTGATAAATGTAATCGTTTTTTAGAACAGATTATCGTTTCATGTCTGTTCTTTTTTGCGTGATGCTGGAGAAATAAATTCCTCCAGCATTTGCCGTTTTATGACAAAATATATTGGTAACTTTTTTAAAAATAAGGTTAAATTCGTTGACAACTTTTTTGAAAAGCACTTTATTGACATGAGTTTTAGAATGTTGTTTCATAGTCATTGTATTGAAAAAAATCGACGGTCTTGTCGAAAAGTAAAAGTTAAAAAAAGAAAGAATTTATACATATATCTTGTGTCTTATTTT
KOK=        71
KK= 1300001  LL= 1300990  Z=    4.82  JJ= 1300001  DL=   990
A===      111      112      113      114      121      123      124      131      132      133      134      141      143      144      211      213      214      223      224      231      233      234      243      244      313      314      323      333      334      343      413      433
B===      222      122      422      322      212      412      312      242      142      442      342      232      432      332      221      421      321      411      311      241      441      341      431      331      424      324      414      444      344      434      423      443
RRR=   23.965   12.466    4.256    1.803    1.547    0.575    1.212    2.779    0.043    0.065   24.365   18.616    4.564    2.559   -0.387   -1.680    0.298   14.977    0.051    6.888   16.485   -0.757    0.559    2.743   -0.007   -0.097    1.744    1.893   -0.039   -0.579    1.452    0.493
X1==    4.723    3.009    2.585    1.163    1.406    0.515    0.683    2.585    0.515    0.053    5.964    4.965    1.951    2.129   -0.196    3.883   -1.420    3.122    0.578    1.863    3.230    1.535   -1.133    2.695    0.053    0.347    1.230    0.674   -0.540   -0.540   -1.258    0.460
X2==    5.074    4.143    1.647    1.551    1.100    1.116    1.774    1.075    0.084    1.232    4.086    3.749    2.339    1.202    1.969   -0.433   -0.210    4.797    0.088    3.698    5.103   -0.493   -0.493    1.018   -0.128   -0.281    1.417    2.808    0.073    1.073   -1.154    1.073
CD1=       21       14        7        7       10        3        5        7        3        1        9       15        4        6        6        8        1        6        4        5        4        3        0        6        1        2        2        1        0        0        0        1
CD2=       15       15        6        4        8        6        5        5        4        4        6        7        4        2       10        3        2       15        3       11       11        1        1        2        2        1        5        5        1        2        0        2
AGAAATTAACCCAATCGTTTTAAATGGTTTACGTACAGATACGAAAAACCATGATTTCTTCTCTGTAAAAGGAAATGGTTACGTAAAAGCAACGAACGTTGAAAAGTTATCTGATGATGACTTCGTGTTTAATTTTTAATATATGATCATAAAGAAAAGCTGTCTTATTCATTGATAAGACAGCTTTTCTTTATGATTTTGTTTACATAACACTATTATTTTCATATAACGATTTCTGTTTGAAAGATTCTATCCAGCTAACGGATAGAATCTTTTTGTAAGTAAATGGGTATTTACAATCCTTTTGTATCGGTGTATTATTTAACTAGTACACAAATACAAAAGGAGGGAAGAAATGAAAATAGAGTTTTCTCCAAATACACCAATTTACATTCAGGTAATGGAATACATAAAAAAAGAAATCGTAACAGGACATTTATTGCCTGGTGATAAAATTCCTTCTGTACGTGAATTAGCGAGTGAATTACAAGTAAATCCAAATACGATTCAGCGTACATTTCAAGAGCTAGAACGAGATGGAGTGGTTGTAACGCGTAGAGGAATGGGACGATATGTAACGAATGAAGGGGAGAAAATTATGGAGCTACGAAAAGAGATGGCGAAAGAATTACTTCACTCTTTTATAGATGGAATGGACAATTTAGGTTTTTCAGAAGAAGAAATTCTTACAATTCTTCGTTCTTCATTACATGAGAAAAGGGAGGAGAGCGAATGACAGAGCTATTAAAAATAGAAAACTTATGGAAGAGGTACGGATTGAAAGCTGTGATCCGTGAATTAAACATAGAGATTACTGAAGGGAAAATTATAGGGCTTGTTGGAGATAACGGGAGCGGGAAAACGACGTTATTGAAAATGATTGCAGGCTTACAGCATCCTTCTGAAGGAAGTATTACAATCGCTGGTAAAAAGGTAGGATTAGAAACGAAAGAAATTGTTTCTTTTATGTCGGATAAACCAGTATTTGAT
KOK=        72
KK= 1312991  LL= 1313650  Z=    6.15  JJ= 1312961  DL=   660
A===      111      112      113      114      121      123      124      131      132      133      134      141      143      144      211      213      214      223      224      231      233      234      243      244      313      314      323      333      334      343      413      433
B===      222      122      422      322      212      412      312      242      142      442      342      232      432      332      221      421      321      411      311      241      441      341      431      331      424      324      414      444      344      434      423      443
RRR=    0.149   -0.232   -0.292   37.149    6.471   -0.331    7.324    1.702   -4.434   -0.610    1.212    4.579    0.021    1.212    5.780    5.308   -1.136   -0.372    3.855   -0.124   -0.225    2.047    0.525   -1.542   18.318   79.798   -0.654   -1.835   -1.065   -0.275    0.021    0.422
X1==    1.827    0.590   -0.588    4.740    2.350   -0.614    3.901    0.926   -1.362   -1.045   -1.041    3.980   -0.069   -1.036    1.763    1.630   -0.605   -0.640    3.080    0.882    0.854    0.866    0.866   -1.049    5.727   10.616   -1.058    2.343    1.349    0.349   -0.069    0.349
X2==    0.082   -0.394    0.496    7.837    2.754    0.539    1.878    1.839    3.256    0.583   -1.165    1.150   -0.297   -1.170    3.278    3.256    1.878    0.581    1.252   -0.141   -0.264    2.364    0.607    1.470    3.198    7.517    0.618   -0.783   -0.790   -0.790   -0.297    1.210
CD1=        6        4        1        8        7        1        7        3        0        0        0        7        1        0        6        4        1        1        6        3        2        2        2        0        7       12        0        3        2        1        1        1
CD2=        4        3        3       14        9        3        5        5        7        2        0        4        1        0       10        7        5        3        4        2        1        4        2        3        5       10        2        0        0        0        1        2
CATTTGGTAATACTTCACCGCAGAATAAGAATGTTTTCATGTTTGGTAGCATACTCTCAGAGAAAGATGCTTCCATTAAACACATCTCTGCGAAAGATGGTGTTGAAGTCCATACTTGTATATCCGATTGCTCTAAAGAAGCAAACAAGTCTTTTGGACGTGCAATCATATCTTTATCGATTGCCCAAAGTGTACCACCTGTTACTAATGATGGGTAAATATCCATGACAGATAAATCGAATGAGAAAGGTGCTTGGTTTAAGAATACTTGCCCTGTTTGTAAGTTGAAGTCTTCTACAGCCCATTGTGTAAAGCTTACAAGGCAGTTATAAGTAATCTGAACCCCTTTCGGATTACCTGTGCTTCCTGATGTGTAAATAATGTAGAAGTTCTCATCACCTTTTACCGCATGTTCAGGATTTGGAGTGTTCCCTTTATGAGTAAAGAAAATATCTTTTAAGTTGTCTTCACTTACAATGCGAACTGGTAAATCAGTTACAGTTACTGCTGCTGATAAAAGTAATTTCGCACCAGAATTTTCAGCGATACGTTGTACACGATCAGCTGGGATAGATAAATCTACAGGAATATAAGCATGTCCAGCTTTTACACATCCTAAAAAGTTAATAATCATTTCAGGTTGCATATGGCCATACACCA
KOK=        73
KK= 1319801  LL= 1320250  Z=    5.05  JJ= 1319381  DL=   450
A===      111      112      113      114      121      123      124      131      132      133      134      141      143      144      211      213      214      223      224      231      233      234      243      244      313      314      323      333      334      343      413      433
B===      222      122      422      322      212      412      312      242      142      442      342      232      432      332      221      421      321      411      311      241      441      341      431      331      424      324      414      444      344      434      423      443
RRR=   -0.190    0.013    2.501    5.894    0.276    0.318   -0.123    1.319   -0.858   -0.035   -0.393   -0.561   -0.393    0.351   10.098    2.081    0.938   -0.355   50.530    7.471    0.032   32.200    0.240    0.031    0.337    6.514    2.685   -0.245    0.265   -0.210    0.027    0.232
X1==    0.661    0.059    0.820    2.758    1.254    0.451    1.111   -1.389   -1.219    0.051   -1.028    0.650   -1.028    0.800    3.047    2.956    1.111   -1.070    7.013    4.626    0.266    5.192    1.192    0.112    1.051    1.926    1.266   -0.478    0.475    0.475   -0.043   -0.525
X2==   -0.287    0.220    3.050    2.137    0.220    0.704   -0.111   -0.950    0.704   -0.679    0.382   -0.863    0.382    0.438    3.315    0.704    0.844    0.332    7.205    1.615    0.122    6.202    0.202    0.274    0.321    3.382    2.122    0.514    0.558   -0.442   -0.618   -0.442
CD1=        5        3        3        6        5        2        3        0        0        1        0        3        0        2        8        5        3        0        9        7        1        6        2        1        2        3        2        0        1        1        1        0
CD2=        1        2        4        3        2        2        1        0        2        0        1        0        1        1        6        2        2        2       10        3        1        7        1        1        1        4        3        1        1        0        0        0
GTTTCGCTCCAACTTCAAATCCAACAGCGATGGTCATTGCCATTGCTAAACTTAAAGGAGTCATATATAGCAAGGAAGCGAAGTTCATAGCTGCCTGATGAGCTGCAATTGTTGTCGTACTAAAATTACTCATCATAAGTGTTACCGCAGCAAAAATACTCGTTTCAAAAAAGATAGCAAATCCGATAGGGACGCCAAGTTTTAAGAATTCTTTCCAACTCGAAAGGGAAGGACGATATAATTGTTTAAAGATATTGAAAGATGCAAAAGGCTCTTTCGTACGAATAATCATAACGGTAATAATTAAAATGCACCAATAGGTTGCTGCAGAAGCAATTGCTGCTCCGACACCACCGAGTTTTGGAAAACCGAAGTTACCGAAAATTAATACATAATTTAATACTACGTTGATTGGTAATGATAGTAATGTAATGATCATCGTTGTGCGAG
KOK=        74
KK= 1373291  LL= 1374010  Z=    5.58  JJ= 1372901  DL=   720
A===      111      112      113      114      121      123      124      131      132      133      134      141      143      144      211      213      214      223      224      231      233      234      243      244      313      314      323      333      334      343      413      433
B===      222      122      422      322      212      412      312      242      142      442      342      232      432      332      221      421      321      411      311      241      441      341      431      331      424      324      414      444      344      434      423      443
RRR=   33.953    0.049    8.394   -1.021    6.390   -0.055    3.611   -0.142   -1.056    1.187   -0.219   -0.155    1.224    1.253    0.556   24.468    1.188    4.768    7.700    3.523   -1.245    1.146    2.576   -0.025   -0.464   16.049    5.846    5.256    0.336   -0.138    1.674    3.174
X1==    6.143    0.142    3.090    1.237    2.774    0.056    1.815   -0.625   -0.671   -0.949    0.826   -0.128   -1.067    1.443    0.669    5.148   -1.527    2.843    3.675    2.238   -0.991    1.689    0.762    0.512    1.051    2.719    2.009    2.511    1.419   -0.581    2.719    1.419
X2==    5.527    0.341    2.717   -0.825    2.303   -0.969    1.989    0.227    1.574   -1.251   -0.265    1.207   -1.147    0.868    0.832    4.753   -0.778    1.677    2.095    1.574    1.256    0.679    3.379   -0.048   -0.442    5.903    2.910    2.093    0.237    0.237    0.616    2.237
CD1=       15        4        6        4        9        2        5        1        1        0        2        2        0        3        5        9        0        6        8        5        0        3        2        2        2        4        3        3        2        0        4        2
CD2=       16        5        7        1        9        1        5        3        5        0        1        4        0        2        6       10        1        5        5        5        3        2        5        1        1        8        5        3        1        1        2        3
GACTTGCAAGTTGTTGCATACCATTTCCTGATAAAGAAATTGCGATAACAGTTAGTAGTGGTAAACCGACTCCTGTTAGTAAAAATCCAATCATTGCTGGCCAAAAGTTTTCACCTGCATTTTGTCCAAGCATGGGAGGGAAAATTAAATTACCTGCCCCAAAAAATAAAGAAAATAGCATAAGACCCGTGAAAAAAATATGTTTTTTTGATACAGTGTTCATTGTTTTTCCTCCTTTTTTACATTCATTTGTAAGAACACAAAAAACTCGTCCCTAAAGAAAGGGACGAGTTATATTTACCCGCGATACCACCCTAATTTATACATGTAGAAATGAGTCTATATGTATACGGCTCTGCAACGTACAACATGATACGTGTTCCTTGTAACGGGGGACAGCCGGTAAGAACTTACTGCAACATTCGGTTCTACTTCTCGGAGATGATTTTCGGCTACGCACTGAACGTTGGCTTTCAGCAAATCGCCAACTCTCTGGGGGACAGTTCTATAACGTACTCGTTCTCGTCAATGAATTTTTATTCAAGTATTCTGACAGTATTGTTACATGTTTTTTTTTGAAAGTCAATATTTTTTTGAAAAAGATATATTTATATGAGGAATTATTTGAGGTAATATTCTTTTTTTTTTGAAGTAAAGGGGGATGTAAAATGGGAGTGAAAATTTGTAGAGAATTGTAAAGTTTGCGGAGAAAGTTGATAT
KOK=        75
KK=  695112  LL=  695831  Z=    5.48  JJ=  694902  DL=   720
A===      111      112      113      114      121      123      124      131      132      133      134      141      143      144      211      213      214      223      224      231      233      234      243      244      313      314      323      333      334      343      413      433
B===      222      122      422      322      212      412      312      242      142      442      342      232      432      332      221      421      321      411      311      241      441      341      431      331      424      324      414      444      344      434      423      443
RRR=    5.536    0.272   10.439   21.382    0.372    0.152    5.054    0.067   -0.247   -2.299    0.004    0.053    6.907   -1.120    1.153    0.940    2.136   -0.379   26.868   -0.550   -0.181    1.064    0.050    1.249   -0.343  136.442    1.602   -0.258   -1.439   -0.069   -0.485    0.615
X1==    1.240    1.332    4.080    7.878    1.823   -0.609    2.621    0.285   -0.609    1.857   -0.489   -0.428    3.466    1.667    0.349    0.886    0.783   -0.257    5.115   -1.357    0.232    0.794   -0.142   -1.323   -0.076   11.377    1.232   -0.456   -0.685   -0.685   -0.489   -0.685
X2==    4.464    0.204    2.559    2.714    0.204   -0.250    1.928    0.236    0.405   -1.238   -0.008   -0.123    1.992   -0.672    3.301    1.060    2.728    1.472    5.253    0.405   -0.779    1.340   -0.352   -0.944    4.495   11.992    1.300    0.565    2.101    0.101    0.992   -0.899
CD1=        9        7        9       19        8        1        7        3        1        3        1        3        6        5        5        3        4        1        9        0        1        2        1        0        1       16        2        0        0        0        1        0
CD2=        8        3        5        4        3        2        4        2        3        0        1        1        3        0        8        4        5        6       10        3        1        3        1        0        7       13        4        2        3        1        2        0
ATATGAAGGCAGTACAAGAAACAATTGCTCGTGAACAAGAAGCAGCGAGAATTGCAGCAGAAGAGCGTGCAAAAGCAGAAGCAGCTGCAAAGGCTGAGCAAGAAGCTTTAGCTAAGGCACAGGCGGAAGTTGCTGAAAAGAAAAAGCAAGAACAAGCTAGTAAACCAGCTGAACCTGTTGCTAATAATAATTCGAAGGTAGAACCTGTACAACCTTCTAAGCCAACTGCTGGTGGAAGAGAAATCTATGTACATGCAACAGCTTATACAGCAGACCCAGCTGAAAATGGTTATGGACCAGGTCAACAAGTATACTCTGCATGGGGAGGCTATAATTTAACTGCAAACCCAGGAATGAAATTAATTGCGGTAGATCCATCTGTTATTCCATTAGGTTCTCGTGTATATGTTGAAGGATACGGAGAAGCAATTGCAGCAGATACTGGTGGCGCGATTAAAGGTCACAAAATCGATGTTTTAATGCCAGATAAAGCTTCGTCTAGTAAGTGGGGCAGAAAAAATGTTAAGCTTACAATTTTAAGCTAACACAAAATCCAACTTTACATATTGTAAAGTTGGATTTTTTTGTGAAAATAATGTTAAGTTGAGTTTACATTTTGTTAAGGATAGCATACAATAAAATTGAGAGGTGGTAAATTTGACCATTTTAAATAGAGTGAAGGAATTAAGAGCTCGGTTTAATTTTTCGCAAAGTGTATTA
KOK=        76
KK=  719712  LL=  720071  Z=    4.67  JJ=  719202  DL=   360
A===      111      112      113      114      121      123      124      131      132      133      134      141      143      144      211      213      214      223      224      231      233      234      243      244      313      314      323      333      334      343      413      433
B===      222      122      422      322      212      412      312      242      142      442      342      232      432      332      221      421      321      411      311      241      441      341      431      331      424      324      414      444      344      434      423      443
RRR=   -0.867    2.656   -0.033    4.545    2.656   -0.604    4.896   -0.694   -0.604    0.075   -0.232    0.235   -0.225   -0.067   -1.032   -0.508    1.676   -0.613   90.609    0.047   -0.051   -0.825    0.453   -0.408   -0.561    1.834    0.383   -0.346   -0.835    1.043    0.125    0.147
X1==    1.523    1.618    0.030    4.199    1.618   -0.928    1.610   -0.970   -0.928    0.511   -0.649   -0.256    0.351    0.138   -0.629    2.072    1.610    2.113   10.071    0.072   -0.468   -0.621    1.379   -0.825   -0.489    1.351    3.532   -0.247   -0.328    0.672    0.351   -0.328
X2==   -0.569    1.641   -1.115    1.082    1.641    0.651    3.041    0.716    0.651    0.147    0.358   -0.918   -0.642   -0.484    1.641   -0.245    1.041   -0.290    8.997    0.651    0.109    1.329    0.329    0.494    1.147    1.358    0.109    1.403    2.550    1.550    0.358   -0.450
CD1=        4        4        1        6        4        0        3        0        0        1        0        1        1        1        1        3        3        3       12        1        0        0        2        0        0        2        4        0        0        1        1        0
CD2=        1        4        0        2        4        2        4        2        2        1        1        0        0        0        4        1        2        1       10        2        1        2        1        1        2        2        1        2        3        2        1        0
TTGTATTAGCAGCAACGGCTTTTGGATTGTATGGAATCATTCTAGCTCTTATTGCGCTTGCTGTTCATATTACAAATTTAACAAGTGTTGGTGTACCGTATACAACTCCAATTGCTCCTGCATTTTATAAAGATTGGAAAGAAGAGTTTATTCGCATGCCAAAATCAATGTTGAAAGAGAGACCGGAATATTTACAAACGAAAGATTCTACAGTACGTCCAAAGGAGCGAGAATAATTGAAACCATTTGAGTATGGCGATGAAGAAATTGGATCTCGGGAAATTGGGTTTGCGGTATCATCGACCATTATTGGTATAGGCGCATTATCTATGCCAAGGGATATTGCAAACCAAACTTTAT
KOK=        77
KK=  762372  LL=  763331  Z=    4.72  JJ=  762282  DL=   960
A===      111      112      113      114      121      123      124      131      132      133      134      141      143      144      211      213      214      223      224      231      233      234      243      244      313      314      323      333      334      343      413      433
B===      222      122      422      322      212      412      312      242      142      442      342      232      432      332      221      421      321      411      311      241      441      341      431      331      424      324      414      444      344      434      423      443
RRR=    2.750   -0.017    0.633    5.465   -0.395    0.304   15.971    0.278   -3.038   -0.446   -2.784   -2.983    0.560   -0.048   38.566    3.410   -0.432    4.241   58.245    0.134   -1.053   12.383    5.973   -1.250    0.478   89.377   -0.199   -0.302    0.577   -0.224   -2.784   -1.825
X1==    1.130   -0.070    0.452    1.883    1.983   -0.480    5.151    1.582   -1.083   -1.209   -1.267    1.883   -0.470    0.194    6.089    3.141   -0.615    2.295    8.824    0.124   -1.130    1.373    2.225   -0.427    1.294   12.281   -1.130    0.344   -0.720    0.280   -1.267    2.280
X2==    2.433    0.236    1.401    2.902   -0.199   -0.633    3.101    0.176    2.805    0.369    2.196   -1.584   -1.191   -0.250    6.333    1.086    0.702    1.848    6.601    1.086    0.933    9.021    2.685    2.930    0.369    7.277    0.176   -0.878   -0.800   -0.800    2.196   -0.800
CD1=       10        6        4        7       11        2       12        6        1        0        0        7        1        2       21        8        2        6       17        3        0        3        4        1        3       17        0        1        0        1        0        3
CD2=       10        6        5        7        5        2        8        3        8        2        4        0        0        1       20        5        4        7       15        5        3       13        5        5        2       10        2        0        0        0        4        0
AGTTAATTACGTCAGATACAGCAGTAATTGGATTTGAAACGATAATTCCTTCTGGTAATCCAGGCATTGATGTAACGCCGTTTGAGAATGTTAATTGTCCTGTGAAGAAAGCAATAATACCAGTTAATAGCATACCGATAAATAGTGCACCATTTACATTTAAAGACATAAGAACAATCGTAATTCCAAGTCCAGCTAATGCTAGTAGTACTGGAGCAGAGTGAAGATCACCAAGTCCAACTAAGTTTGCTTCATTTTTTGTAACGATACCTGTTAAACGTAAACCGATAAAGGCGATGAAAAGCCCGATACCAGCAGTAATTGCATGTTTTAAGTTTTCAGGAATTGCTTCCATTAATTTTGTACGGAAAGATGTGAATGATAATAAAATTAAAATCATACCTGCTACGAATACAGCAGAGAATGCAATTGCGAAAGTCATGCCTTCATGAGCTTTTACAACAGAGTAAGAGAAGTAAGCATTTAATCCCATACCTGGTGCAATTGCGATTGGTAAGTTTGTAAAGATCGCCATAAATAATGTTCCGACAACAGCAGCGATAATGGTTGCTGTAAATGCTTGTTCAAATGGAACACCTGCATCCCCAAGGATGACTGGGTTTACGACAATGATATATGCCATTGTTAAGAAGGTAATAATACCTGCCATAATTTCAGTTTTAATAGAAGTTTTATGTTTTGAAAGGTTAAACATATAAACATCCTTTCTGTTTACGAATAATTTTCACAACAGTTATATATAATATTCGTTTTTTAACTATTTTGCAATAGTTTTGCATAAAAAGTTTACAACAATTCATATTTTGTGTCTTAAATTCGAATATTAATCGTAATATGATGTGCGAATTTCAGTTTTTATTATGCACATTATAAGAAAAAGGAGTTGAAAGAAACTATGCCGCAGCAAAAAAACTTTGTAACAATGCCAGCGCAACATCA
KOK=        78
KK=  771132  LL=  772211  Z=    4.86  JJ=  771042  DL=  1080
A===      111      112      113      114      121      123      124      131      132      133      134      141      143      144      211      213      214      223      224      231      233      234      243      244      313      314      323      333      334      343      413      433
B===      222      122      422      322      212      412      312      242      142      442      342      232      432      332      221      421      321      411      311      241      441      341      431      331      424      324      414      444      344      434      423      443
RRR=   34.529    2.111   -0.002   48.456    6.661   -0.577    0.399   -0.001    0.181   -0.167    2.331    0.323    7.708    0.348    0.799    2.958    2.008    0.339   20.423    0.051   -0.191   19.298   -0.658   -0.179    3.283   10.019    3.585   -0.472    0.980    5.935    0.862    0.139
X1==    6.668    0.979   -0.001    8.142    2.258   -0.513    0.476   -0.001    0.084    2.043    1.041   -0.177    2.600   -0.623    1.405    4.857    1.044    0.169    5.228    0.084   -0.364    2.726   -0.467   -1.331    1.224    3.379    2.991    2.245    1.166    2.166   -1.297    0.166
X2==    5.178    2.157    2.307    5.951    2.950    1.126    0.838    1.249    2.159   -0.082    2.239   -1.830    2.965   -0.559    0.569    0.609    1.923    2.012    3.907    0.609    0.524    7.080    1.410    0.135    2.682    2.965    1.198   -0.210    0.841    2.741   -0.665    0.841
CD1=       22        8        3       18       11        2        4        3        3        4        3        3        5        1        9       11        5        3       12        3        1        5        1        0        3        6        5        3        2        3        0        1
CD2=       19       12        8       14       14        6        5        6        8        2        5        0        6        1        8        5        7        8       11        5        3       12        4        2        6        6        4        1        2        4        1        2
AGCTACAAACAGCGATTGTAATAAAGCCGATAAGTGCTAAAAACGGGATTGTCACAAAGCCGAACCAGTTTATGTATTCTCCCGTACATGGTACGCGGCCGCAAGCTGCCCCTGCAGCTGAAAATGCTGCGACTTTTTGAATTACATAGTGATATAAAGAAATACAAGCACCAATACTTGCGATTGGTAAAGAATAACTTGCAATGCGATAGTCTTTTTTTACTACAGCGATACCGAGCCATAAAACGAATGGATACATGAAAATACGTTGATACCAACAAAGGACACAAGGTTCAAATTTCATGATTTCGGAAAAGTATAAACTTCCTAGTGTCGCAATAAAAGAAGCTCCCCACGCGGTAAATAAAGCATATTCTTGCTTTTTTTCTCGTCCCATATTTTATACCTCACTTATAATAGTTACATACTAAATTATAGTATGAAGTGGTACAGAAAAGAAAGAAAAAATATGTTTATCAATAAAAGTTTTATAAGGGGAAACTTTTATTGATATGAACATTTAAAAAAAGCGCTATCCTCCAGAAGAGGATAGCGCTATAATTTACATTTGAATTTGCTCTACTTCTTCTACATGCGACTTTTGAGATGCGTGGTCAATATATTGAAATAGGAGCTGCAATTGTTTATCAACTTCTGGCAGTTCTTTACTGTATTGATAAGCGTGTAAAAAATGCTCAATACGCTTAGAAAATAATTGATCGTTCGTTTGAACCATAAGAACGAGTAATTTATCCCAATTACAGCAATACGTGTAATAGAGAGCTTTATCATAGTCGTTATATTTTTGCACTGTGTACCCTCCTTACCGAGAGTTATATATAGTGTGTGATAAGTAAGGAGAAATACACTTGAAAGAATTTGTTAAGAAAAAAAGTGAATGAAAAAAAACGAGGTGTTTCCTCGTTTTTTAAGCTTTTGGCATTGGCGTAGGTGTTGGTTTTCCGTATCCTTCTTTATATTTATTGTCGATATAGTTACGAATTTCAAGCGTTGATTTTCCTTTTTGTTTCATCGAAGCCGATTCAACAGCGATTTCTAGGCAATTGACGCAAGTCGTTG
KOK=        79
KK=  789072  LL=  789461  Z=    4.71  JJ=  788622  DL=   390
A===      111      112      113      114      121      123      124      131      132      133      134      141      143      144      211      213      214      223      224      231      233      234      243      244      313      314      323      333      334      343      413      433
B===      222      122      422      322      212      412      312      242      142      442      342      232      432      332      221      421      321      411      311      241      441      341      431      331      424      324      414      444      344      434      423      443
RRR=    0.794   -0.421    0.230    0.603    3.386   13.469   16.167    0.634    0.320    0.305   -1.046   -0.998    0.501   -0.150    0.842    0.415    0.103    0.027   39.156    2.349   -0.039   -0.290    3.496   -0.494    0.003    3.601   -0.383   -1.027    0.069   -0.118    0.305    0.069
X1==    2.486   -0.720    0.272    0.886    1.441    3.171    3.425    0.272    0.171   -0.302   -0.450    0.886    1.550    0.329    1.441   -0.829   -1.124    0.056    6.486    2.171   -0.344    0.488    2.488    1.237   -0.302    1.550   -0.344    1.875   -0.187   -0.187   -0.450   -0.187
X2==    0.319    0.584    0.848    0.680    2.350    4.248    4.721    2.334    1.874   -1.009    2.323   -1.126    0.323   -0.454    0.584   -0.501   -0.092    0.477    6.037    1.082    0.114   -0.595    1.405   -0.399   -0.009    2.323    1.114   -0.548   -0.367    0.633   -0.677   -0.367
CD1=        5        1        1        2        4        4        5        1        1        0        0        2        2        1        4        0        0        1        9        3        0        1        3        2        0        2        0        2        0        0        0        0
CD2=        4        4        3        2        7        7        6        5        4        0        3        0        1        0        4        1        1        2        7        3        1        0        2        0        1        3        2        0        0        1        0        0
AGTTGGGAAAAGGATCAATCAAAAAGCACTACAATATATGTTATCGATTTTGATTGTAGGAACTGCTGTTAAAATGTGGATTGATATGATATCGAAATAAAAGGATGGTGCTGCTTGCAGCCCATCCTTTTATTTATGCCCAAATCACTTTCATTAAGTTTTTGTATTCGTCATTTGCTAATTTATATAGCATTCTCGTATGTTCAAAGACAAGCGCTGGATTAAAGTTTGGTTCTGAGAATGCAAGAGATGTTGAAATATCAATTGCATTTTGCTTGTTTAATGTGAATTTTGCAAATCGATAAGATGTGTTTAATTCATTAATAACGTGCAAAATATCATTTGTTGCTGTTGCATCAGGTACGTGAGCAACATTGAAGCAGTATATAT
KOK=        80
KK=  794592  LL=  795161  Z=    5.02  JJ=  794082  DL=   570
A===      111      112      113      114      121      123      124      131      132      133      134      141      143      144      211      213      214      223      224      231      233      234      243      244      313      314      323      333      334      343      413      433
B===      222      122      422      322      212      412      312      242      142      442      342      232      432      332      221      421      321      411      311      241      441      341      431      331      424      324      414      444      344      434      423      443
RRR=    4.299    0.131   -0.892   -0.844    2.186   -0.237   15.026    0.932    0.667    1.080    1.646    0.341    3.104    0.093   26.419    0.276   -0.844   13.730   20.159    0.667   -0.069   29.242   -0.139   -0.223    8.587   10.024    0.043   -0.287    0.389    0.389    0.076    0.970
X1==    2.488   -0.165   -1.490   -0.315    3.754    0.184    4.970   -0.805   -1.337   -1.083    1.457   -0.315    1.457    0.389    6.552    0.944    0.701    3.867    4.243   -1.337    0.062    3.805    1.866   -0.210    1.716    3.203    0.062    0.380    0.290    0.290    0.585    0.290
X2==    1.728   -0.797    0.599    2.675    0.582   -1.289    3.023   -1.157   -0.499   -0.997    1.130   -1.080    2.130    0.240    4.032    0.292   -1.203    3.550    4.751   -0.499   -1.119    7.685   -0.074    1.060    5.003    3.130    0.695   -0.754    1.342    1.342    0.130    3.342
CD1=        9        3        0        2       10        2        9        1        0        0        3        2        3        2       15        3        3        6        7        0        1        5        3        1        3        5        1        1        1        1        2        1
CD2=        4        1        2        4        3        0        5        0        1        0        2        0        3        1        8        2        0        7        8        1        0        9        1        2        6        4        2        0        2        2        1        4
CACTTCCGTAGCATGCTGCTGCAATAATTAAGCTTGGAATGGTAGTTGTATACGATAATAAAATAATCCCTGCAAACGTAATAATAACTCCTGGAATAATTACGAATGAATGACCTTTCGCATCATATAGCTTTCCGGAAAATGGACGAGTAACAGCGATTGCAAGTGCATTAAATAAGAAGAGGCTTATATCAGCAATGCCGACTTCCGTAGCAAATAACGTAATAAAGCTTCCGATTCCCCCGTACATTAATGTAATACATAATATTAATAATGAAGGAAGTAAAGCTTTGCGCTCAATAAATCCATCGAGAAAGGTACCAGATGTTTGCTTTGGTGGTTGTGGTGATTTTTTAATTTGAAGTAGTTTCGTTAATATTAATGAAACAATTGTACAGGAAAGTGCACATAAAAAAAGAATCGTGAAGTTATATGTTTGCATAAGCCAAAGTCCGATAAGTGGGCCGAGCGCCATTGCAATCGTTCCAGAAAGGCCGAAATATCCCATGCCCTCACCGCGGCGAGCTTGCGGAATTAAATCGGAAACGACAGTTCCATATGTAGTCGTTG
KOK=        81
KK=  876612  LL=  877721  Z=    5.39  JJ=  876522  DL=  1110
A===      111      112      113      114      121      123      124      131      132      133      134      141      143      144      211      213      214      223      224      231      233      234      243      244      313      314      323      333      334      343      413      433
B===      222      122      422      322      212      412      312      242      142      442      342      232      432      332      221      421      321      411      311      241      441      341      431      331      424      324      414      444      344      434      423      443
RRR=   28.742    1.964    5.607   -0.633   -0.635   27.812    6.558    0.199    0.280    6.165    3.942   -0.014   -0.347   -0.215    1.964    7.915    0.877   77.762   -0.987   -0.339   -0.368   -0.273    6.038    9.195    7.567    0.844    2.476    0.123   -1.383    9.778   -0.487    3.470
X1==    8.272    1.361    1.197    1.808   -0.610    2.961    3.282   -0.153    0.372    4.204    1.802    0.040    1.026   -0.143    1.361    2.961   -0.675   12.013    0.824   -0.275   -0.331   -0.616    1.616    1.683    2.425   -0.527    2.227    0.271    1.039    3.039   -0.527    2.039
X2==    3.475    1.443    4.684   -0.350    1.042    9.393    1.998   -1.301    0.753    1.467    2.188   -0.350   -0.339    1.502    1.443    2.673   -1.299    6.473   -1.197    1.233    1.112    0.443    3.737    5.462    3.121   -1.602    1.112    0.455   -1.330    3.217    0.925    1.701
CD1=       20        7        4        6        3        7        9        2        3        6        4        3        3        2        7        7        2       22        5        2        1        1        4        5        4        1        4        1        2        4        1        3
CD2=       16       10       15        3        9       24        7        2        6        6        6        3        2        4       10       10        1       17        1        7        5        3        8        9        9        0        5        3        0        6        4        4
ATGACAGAAATGGGACCAGTTGTTGCGTTTCTCGTAGAAGAAGATCAAATTACGAAAGCTGGTTCAGCGGGAACACCATGCTTTAGTCATGAAATTCGAATTGTAAAACCAAGCGAAGATGCACCGGCAGAACCGGATGATGTATTGCCTCCTTATGAAGTAGGAGAGATTATTTTGCGCGGCCCAACTATGATGGCTGGTTATCATAACCGAGAAGAAGCAAATGTAAAATCGATGTATAAAGGATGGTATCATTCTGGTGATTTAGGCTACTTCGATAAAGATGGTTATTTATTTGTCGCAGATCGCGTGGATGATATGGTGATTAGTGGCGGCGTTAATATTTATCCACGTGAAATTGAAGATTTCCTCCATAGTCATCCTGGTATATTAGATGTTGCCGTGCTTGGTGAGCCAGATGAATTATGGGGAGAGCGTGTTGTGGCAGTCGTTGTAAAGAAAGATAAAAATATTTCAGAGGCAGATTTAGAAACGTATTGTAAAGAAAGTGACGAATTAGCAGATTATAAACGTCCACGTCACTATTTATTTGTGGATGAATTGCCTCGTAATGCGAGTGGGAAATTACAGAAGTTTGTGCTTAGAGAGTCTTTAAAAGGGGCAAAAAAATAGAAAGTGGGGGATGCCCACTTTCTATTTTTATTTACGTGAAAACCCTTCTTCATCAAGGTATTCCGCAGCTTCTGGATAAGAGTTAAATGTACCGTCTAAGTTTACACCAGCGTACACGTTCCACATATCATCCTCTGAGATAAGAGTAAGGATATGACCGTCTTCGTTATGCCATTCTTCTTCTTTCGCAGGTTCTGCAGGGATTACTACTTCTTCTTGTGAAAGTAATTCAATTGATTGCTCGATTACTGAGCGTAATTCATCTGCTGAAAATTCGCGGATGTTAACCATACCTTTATCATCCGTTTTGTAACCTTTAATACCACTTGCATATACAAAGCCGTTTCCATTTGGATGTAAGTGGTAAACAACGTTCTTTTTATCTAAACGACTTTCTTCAAAGTGAAAGTTCACGCGTTTTAGTGATACGTTTTTTCTTTCTAATTCTGGGAAAGATTCAATGATCGATAATTTTTC
KOK=        82
KK=  890892  LL=  891791  Z=    4.89  JJ=  890742  DL=   900
A===      111      112      113      114      121      123      124      131      132      133      134      141      143      144      211      213      214      223      224      231      233      234      243      244      313      314      323      333      334      343      413      433
B===      222      122      422      322      212      412      312      242      142      442      342      232      432      332      221      421      321      411      311      241      441      341      431      331      424      324      414      444      344      434      423      443
RRR=    3.436    1.558    0.187   52.849    0.906   -0.188   12.732   -0.350   -0.328   -0.200   -0.155   -0.615    1.037    0.326    7.759   -6.030   10.295    0.019   40.277   -0.089   -2.212    0.820   -1.623   -0.644    2.457  184.088   -2.272   -1.180   -0.091   -1.000    0.140    0.794
X1==    1.516    0.892   -1.258    8.238    1.311    0.183    4.552    0.424    0.796    0.418    0.756   -0.611    1.476   -0.348    3.410   -1.044    2.939   -0.168    5.914   -0.430    1.583    1.873   -1.281    0.604    0.418   15.877    3.384   -0.686    0.103   -0.897   -0.685   -0.897
X2==    2.266    1.747   -0.149    6.415    0.691   -1.031    2.797   -0.826   -0.412   -0.479   -0.205    1.006    0.703   -0.937    2.275    5.778    3.503   -0.114    6.810    0.207   -1.398    0.438    1.267   -1.065    5.880   11.594   -0.671    1.721   -0.885    1.115   -0.205   -0.885
CD1=       11        8        1       21        9        3       12        4        4        2        3        3        4        2       14        1        9        2       13        2        3        4        0        3        2       24        5        0        1        0        1        0
CD2=        7        7        2       10        5        1        6        1        2        1        1        3        2        0        8       12        7        3       13        3        0        2        3        0        9       14        1        3        0        2        1        0
TTTATTGTTTTATGGCTTTTCTAACTAGCTAGTTTTCAAATTTAATATGATGTAAAACTAGTAGCATATTCCTGAAGGAGGAAATTTATAAAATGGCAAAGACTAACTCTTACAAAAAAGTAATCGCAGGTACAATGACAGCAGCAATGGTAGCAGGTATTGTATCTCCAGTAGCAGCAGCAGGTAAATCATTCCCAGACGTTCCAGCTGGACATTGGGCAGAAGGTTCTATTAATTACTTAGTAGATAAAGGTGCAATTACAGGTAAGCCAGACGGTACATATGGTCCAACCGAATCAATCGATCGTGCTTCTGCAGCTGTAATCTTCACTAAAATTTTAAATTTACCAGTTGATGAAAATGCTCAGCCTTCTTTCAAAGATGCTAAAAATATTTGGTCTTCAAAATATATTGCAGCAGTTGAAAAAGCTGGCGTTGTTAAAGGTGATGGCAAAGAAAACTTCTATCCAGAAGGAAAGATTGACCGTGCTTCATTTGCTTCTATGTTAGTAAGTGCTTATAACTTAAAAGATAAAGTTAACGGCGAGTTAGTTACGACATTTGAAGATTTATTAGATCATTGGGGTGAAGAGAAAGCAAACATCCTAATTAACCTTGGAATCTCTGTAGGTACTGGTGGTAAATGGGAGCCAAATAAATCTGTATCTCGTGCAGAAGCAGCTCAATTTATCGCATTAACAGATAAAAAATATGGAAAAAAAGATAATGCACAAGCGTATGTAACTGATGTGAAAGTTTCTGAGCCAACGAAATTAACATTAACAGGTACTGGCTTAGACAAACTTTCTGCTGATGATGTAACTCTTGAAGGAGACAAAGCAGTTGCAATCGAAGCAAGTACTGATGGTACTTCTGCAGTTGTAACACTTGGTGGCAAAG
KOK=        83
KK=  893052  LL=  894161  Z=    4.67  JJ=  892962  DL=  1110
A===      111      112      113      114      121      123      124      131      132      133      134      141      143      144      211      213      214      223      224      231      233      234      243      244      313      314      323      333      334      343      413      433
B===      222      122      422      322      212      412      312      242      142      442      342      232      432      332      221      421      321      411      311      241      441      341      431      331      424      324      414      444      344      434      423      443
RRR=    8.150   -0.349    2.622   30.676    7.427   -0.119   13.761    7.422    5.042    0.139    3.323   -1.582   -1.511   -0.593    3.207    2.963    0.320   -0.357    8.454    3.889   -0.289   33.410   -0.084   -0.164   17.645   40.938   -0.822   -1.358    0.168    7.655    0.938    1.108
X1==    2.300    0.869    2.319    5.537    2.957   -0.094    4.784    2.319    2.173    0.309    1.504    1.279    2.228    0.464    2.539    1.039    0.111    1.475    4.565    2.173   -0.535    4.928   -0.724    0.374    3.476    5.127    1.008    1.139   -1.017    2.936   -0.670   -1.017
X2==    3.543   -0.402    1.130    5.540    2.512    1.260    2.877    3.200    2.321    0.450    2.210   -1.238   -0.678   -1.279    1.263    2.851    2.877   -0.242    1.852    1.790    0.540    6.780    0.116   -0.438    5.077    7.985   -0.816   -1.192   -0.165    2.607   -1.400   -1.089
CD1=       11        8        7       14       13        3       13        7        7        2        4        6        5        3       12        5        4        6       13        7        1        9        1        3        6        9        3        2        0        4        1        0
CD2=       15        5        6       13       12        6        8       10        8        3        5        1        1        0        9        9        8        3        6        7        3       11        2        1       10       13        1        0        1        4        0        0
GTAAAACTCCAGGTAAAGTTGATATCCACTTAACGAAAAATGGTGCAACTGCTGGTAAAGCGACAGTCGAAATCGTTCAAGAGACAATTGCTATTAAATCTGTAAACTTCAAACCAGTTCAAACAGAAAACTTTGTTGAGAAGAAAATCAACATCGGTACTGTATTAGAGCTTGAGAAGAGTAACCTGGATGATATCGTAAAAGGTATTAACTTAACGAAAGAAACACAACATAAAGTACGTGTTGTGAAATCTGGTGCAGAGCAAGGTAAACTTTACTTAGATAGAAACGGTGATGCTGTATTTAACGCTGGCGATGTAAAACTTGGCGATGTAACAGTATCTCAAACAAGTGATTCTGCACTTCCAAACTTCAAGGCAGATCTTTATGATACTTTAACTACTAAGTACACTGACAAAGGTACATTAGTATTCAAAGTATTAAAAGATAAAGATGTTATTACAAGCGAAATCGGTTCACAAGCTGTACACGTGAACGTTCTTAATAACCCAAATCTATAAGTCGATTATAGATAAAGTGAAAAATCAGTGGGGATTCATCCCCGCTGATTTTTTAATAGAAAGAAGGCTCTTGTACATGTACAAGAGCCTTCTTTTTATTTCTTAAACTTAAACATATCCCCACTCAAATTCGAATCACTATACACGAACAATACCATGTTAATGTTATTGTCTTTCATGTATTGATATACATCTTTTTCGTGATAGTGACGCAGGTCGAGGATGGATGTGTGTTTGAAACTTTGTGCTAAGTGTGGCACGATCGCGTTTGCGAATGAGTCTTTTAGGACTAAGGCGCGTACTTCATTTTGTGCGTTGTTATTTTCGATGACGATTTCTGGATAGTCATCTGTGTAATAACCTGCGTATGATGTTGTATCTTTTTGTTTTTCTACGCCATATATTTCATCTAAGTTTTGATGAATAGTGCCTTTCACATCTTTTGCGGTTACGCTTGTGAAGTTAAAACCGTCTTTCGGTGTGTAGTAGCACAATTTTTCACCAGTTGCATCGATGAGTTGGTATAGTTGGTTGTTGAAGCTTCCGACTAAATGTTTATTTTGCGCGCATGTACGAGTGTAATCTTCTT
KOK=        84
KK=  906042  LL=  906491  Z=    4.84  JJ=  906042  DL=   450
A===      111      112      113      114      121      123      124      131      132      133      134      141      143      144      211      213      214      223      224      231      233      234      243      244      313      314      323      333      334      343      413      433
B===      222      122      422      322      212      412      312      242      142      442      342      232      432      332      221      421      321      411      311      241      441      341      431      331      424      324      414      444      344      434      423      443
RRR=    5.447    0.134    1.119   -1.730   -0.097    3.751   -0.060   -0.056   -0.471   -0.577    4.114    0.163   -0.460   -0.153   -0.613   -0.356    7.876    4.084   85.005   -0.023   -0.001   10.255    1.933    0.664    2.048   -3.127    0.180    0.554   -1.198    0.780    0.225   -0.711
X1==    1.720   -1.545   -1.394    2.539    1.110    1.291   -0.550    0.070    0.455    0.747    3.062    0.511   -0.342    0.274   -0.218   -0.380    2.534    1.802   10.291    0.455    0.091    4.791    0.903    2.455    1.669    4.764    0.091   -0.744   -0.876    2.124   -0.342    1.124
X2==    3.167   -0.087   -0.802   -0.681   -0.087    2.905    0.108   -0.802   -1.034   -0.773    1.344    0.319    1.344   -0.557    2.815    0.935    3.108    2.266    8.260   -0.050   -0.012    2.141    2.141    0.270    1.227   -0.656    1.988   -0.745    1.367    0.367   -0.656   -0.633
CD1=        6        0        0        6        4        3        1        2        2        2        5        3        1        2        2        1        5        3       13        2        1        6        2        4        3        7        1        0        0        3        1        2
CD2=        4        1        0        0        1        4        1        0        0        0        2        1        2        0        4        2        4        4       10        1        1        3        3        1        2        0        3        0        2        1        0        0
GCACACGTGTTGCGAGATCAGTTGCAAATATCGCGGTGCCAAATCCAGAGGGAGTACGAGCAATTGACCCGTGCTGTGGTATTGGAACAGTAGTAGTAGAAGCGCTTTCTATGGGGATTAACATCGTTGGTAGAGATATAAATCCACTTGTAGTTCTTGGAACGAGAAAAAATATCGCGCATTTCGGATTGGAAGGAACAGTAACAAAAGGCCCAATCGAGGAGATTACGGAGAACTACGACGTTGCAATTATTGATATGCCGTACGACTTATTCACTCACGCAACACCAGAAGACCAGCTCTCCATTCTTTCAAGCGCGCGCCGCATTGCTAAAAAGATAGTCGTTGTCACAATGGAAACGATGGACGACATGATCCATGAAGCAGGATTTGAAATTACAGATCGCTGCACTACAAAAAAAGGATCATTTTCTAGACAAATTCTTGTTT
KOK=        85
KK=  915462  LL=  916061  Z=    4.90  JJ=  915402  DL=   600
A===      111      112      113      114      121      123      124      131      132      133      134      141      143      144      211      213      214      223      224      231      233      234      243      244      313      314      323      333      334      343      413      433
B===      222      122      422      322      212      412      312      242      142      442      342      232      432      332      221      421      321      411      311      241      441      341      431      331      424      324      414      444      344      434      423      443
RRR=    2.091    0.428   -0.039    0.026    5.530    7.239    7.880    0.563   -0.306    0.423    1.127    1.791   -0.039    1.104   13.027    0.657    2.893   12.891   58.624    0.657   -0.088   15.709    0.009   -1.577    0.080    1.127   -0.954   -0.584    6.042    6.042    0.064   -0.048
X1==    1.675   -1.517   -0.060   -0.396    1.863    4.067    2.329   -1.037    1.451   -0.632    2.121   -1.226    0.121   -1.114    3.215    1.451    1.587    3.365    7.730    1.451    0.205    5.639   -0.102    2.001    1.368    2.121   -0.795   -0.376    1.477    1.477    0.121   -0.523
X2==    1.248   -0.282    0.644   -0.066    2.968    1.780    3.384   -0.543   -0.211   -0.670    0.532   -1.461   -0.325   -0.991    4.051    0.453    1.822    3.830    7.584    0.453   -0.429    2.786   -0.093   -0.788    0.058    0.532    1.201    1.552    4.092    4.092    0.532    0.092
CD1=        4        0        1        1        5        6        5        0        3        0        3        0        1        0        7        3        4        6       14        3        1        7        1        4        2        3        0        0        2        2        1        0
CD2=        7        3        4        2        9        5        6        2        2        1        2        0        1        0       11        3        4        7       10        3        1        4        1        0        2        2        3        3        5        5        2        1
ATCACGTGCTTCGAAATGTATTAATACCGATCATTACAATTTTCGGATTATCTATTCCAAGTTTAGTGGGCGGAGCGTTTATTACGGAAACAGTATTTTCATGGCCGGGTCTTGGTTCACTTGGGGTAAATGCTATTTTTAGATTTGATTATCCGATTATCATGGCAATTACATTATTATCATCATTCATGTTAATTCTCGGTAACTTAATTGCTGATATTTTATATGGCGTAGTAGATCCGCGCATTCGAATGAGGGGGTGATTTGGAATGAATAATAGGAGATTTCAAACGATAAAGCATAGTTTTACAAAAAATAAGTTTGTTGCAATGGGAGTTATTATACTTGCCGTTTTAACGGTCGCATCGATTTTCGCATTCGTATCGCCTTACGATCCTAGTAAAATGTCAATTCCAGATCGCTTACAAGAACCAAGTGTGAGTCATCCTTTCGGAACGGATGATTACGGAAGAGATTACTTAACTAGGGCGTTATATGGTGGACGCGTTTCACTTGCGGTTGGTTTCCTTGCAATGGTTGTATCTGTTACAATCGGTACCGCAGTTGGAACAATTAGCGGATACTTTGGCGGAAAGTTAG
KOK=        86
KK=  926472  LL=  927461  Z=    5.10  JJ=  926442  DL=   990
A===      111      112      113      114      121      123      124      131      132      133      134      141      143      144      211      213      214      223      224      231      233      234      243      244      313      314      323      333      334      343      413      433
B===      222      122      422      322      212      412      312      242      142      442      342      232      432      332      221      421      321      411      311      241      441      341      431      331      424      324      414      444      344      434      423      443
RRR=   24.714    0.313   13.634   -0.056    2.333   10.535    0.977   -0.396    0.940    4.460   -0.015    3.342    0.281   -1.776    0.465    0.293    8.396   33.412    2.366   -0.267    2.269    0.301    0.278   14.222   -1.085    0.904   -0.092    1.521    0.080   -0.138   -0.015   23.726
X1==    5.309    0.160    4.867    0.099    0.589    2.979    2.414    0.403    0.383    1.354   -0.035    1.954    0.668    1.754    1.018    1.032    1.337    6.971    0.885    1.032    0.956   -0.415    0.404    4.614    1.354   -0.738   -0.031    0.399    0.123    0.123   -0.035    7.123
X2==    4.655    1.960    2.802   -0.570    3.963    3.536    0.405   -0.981    2.452    3.295    0.421    1.710    0.421   -1.013    0.457    0.284    6.281    4.793    2.673   -0.258    2.372   -0.725    0.690    3.082   -0.802   -1.226    2.959    3.809    0.655   -1.130    0.421    3.331
CD1=       22        6       12        5        7        7        8        4        3        3        2        9        3        6        8        4        6       11        4        4        2        1        2        9        3        1        1        1        1        1        2        8
CD2=       11        8        7        1       12       10        3        1        8        7        2        4        2        0        5        4       12       15        8        3        7        1        3        5        1        0        8        7        2        0        2        5
GCAAACGAACTAATGGAACAACTAAAACAAAACAAGAAAAACTTCAACATCGGCGTTGCCCCAGGCCTAGGAAACGACGATCACCTATCATTCGTACAAGTAAGCAAAGCCTTCGGCATAAACCCAGCCGAACTACAATTCTTCGTCTACGAAAACAAAGAAAAAATCATAAACGCCCTAACGAACAAACAAATCAGCGCCGCAACCATGACCCTATCCGAAGCCGAAAAACAATACAAAGCCGGTAAAATAAAAATACTAGCCGTATCCGCACCAAAACGCCTAGACCGACTACTACAAATCCCAACATGGAAAGAACAAGGAATCAACGTCATATTCCAGCACTGGAAAGGCATTATGGGCCCGAAAAATATGACGGAAGAAGAGGTTGCTTATTGGGATGGTGTTATTAAAAGGATGGTGGAGAGTGATAGTTGGAAAGGGATTTTGAGGGAGCGGGGTTGGAATTCTTATTATAAGGATAGTAGGGAGACTAGGGGGTTTTTGGAGGAGAGTAGTGGTTGGTATGGGGGGATGGTTGGTGGAGCTAGAGTTGATAAGTAATTTTAGCCACATGTACTCATGAAATATTGACATCATTCTTAGTATATTTATTTAGAATTTTAAATAGAGATTAGTTCATTCAATAAGTTTTTATATAGATTCTTCCTTTTATAATGATAATTCATTATTATGGTTTCATATTTAAGATAGAAAGGAAAATCTAAAGGGGAGTATAATTGGACTGAATGATAGAACATTAAAGGTATAGGACGGGGGAATTATGATGATACATACTTTAGTAAGGGGACAAAAGATAGACGTCACTAATAATCATCTGGAGATTAGAGGTTTACTGGTAGATTTAACTTGGAATGCCCCGATGAATATGGATGTAGATGCATCAGCTTTTTTAGTAGGGTTTAATGGGAAAATTACTAAAGAAGAAGATTTCGTTTTCTATGGACAACCTTATTCTAGTTGTCGATC
KOK=        87
KK=  945612  LL=  946391  Z=    6.50  JJ=  945522  DL=   780
A===      111      112      113      114      121      123      124      131      132      133      134      141      143      144      211      213      214      223      224      231      233      234      243      244      313      314      323      333      334      343      413      433
B===      222      122      422      322      212      412      312      242      142      442      342      232      432      332      221      421      321      411      311      241      441      341      431      331      424      324      414      444      344      434      423      443
RRR=   31.215   11.404    1.365   18.625    2.942   -0.493   -1.245    0.518    0.011   -0.397   -0.026   -1.155   -0.099   -0.047   -0.459    1.521    1.477    0.053    7.764   -0.493    0.590    0.064    0.039   14.110    0.237   39.146    5.027    1.681   -0.175   -0.330    8.745   -0.847
X1==    6.390    4.277    0.699    4.596    1.622   -0.702   -0.994    0.699    0.015    1.252    0.025    1.479    2.025   -0.242   -0.148    2.165   -0.994    0.764    4.105   -0.702    0.266   -0.957    0.043    3.376   -0.748    5.025    2.266    0.723   -0.362    0.638    3.025    1.638
X2==    4.885    2.666    1.953    4.052    1.814    0.703    1.252    0.740    0.703   -0.317   -1.029   -0.781   -0.049    0.195    3.093    0.703   -1.485    0.070    1.891    0.703    2.218   -0.067    0.904    4.180   -0.317    7.790    2.218    2.326    0.483   -0.517    2.891   -0.517
CD1=       20       15        3       10        9        1        1        3        2        2        1        5        3        1        5        5        1        3        9        1        1        0        1        5        0        6        3        1        0        1        4        2
CD2=       17       12        6        8       10        4        4        4        4        1        0        1        1        1       13        4        0        3        5        4        4        1        2        5        1        9        4        3        1        0        4        0
CTTCCATAAAGACCATTAATTAATGGATTTAATTCACTTTATGTTTTTACAGATAATCTTGAGCAGGTCCTTTTGAAAAATAAAGGTACTTGGAATTTTATAAGAGTTGACTATATTATTTTTGTCACCGCTATTCAGCTGATGACATATTGTATTTTATTCTGTGTATTGGGGGAAGGAGGATCTTTATGGCCAATTCTGAAATGATTTTACGATTACTTACGGATTTAAAGATTGAACAGCAAGCTTTAAAAGAGCAGTTGGAAAAAATACAAACAGCTGTGAATACTCTTGAAGAAAAATCAGCGATTGTGGAAGAAAAAACAAAGGTTATTAAAGAAAAACCAATGATTATTGAAGAAAAACCAGCTGTTGCTGCTGCAAAGCAAAGAGCTCATTCTGGACGCCCAACATCTTTTCGTGCTTGGAGAGCAGCTGCTCAAAAAAATTCATAAAACTATAAGAAAAGAAGACATCAATTAAGATGTCTTCTTTTACTTGTACAATCCAAATGATGTTAAGAAGGTATATCCATATTGCTTTAAAAATAAGAAGAAAATAACGATTGTCGACTCCTTTTTTAGTATAGCATGGAATAATGAAATTTTATATGTAATATTGCATATATATAGATTATAAAATTTTTATGTTATATATTTTAGTTGTCTGTTATTTGTTTTAATTCATTTACTTATATTATTTTTTGAGCGCCCCAGTAATGGGGCCTTTTTTTATAATTGTTTTAAAGCAAAAACCCCTCAAGTATAGTGAGGGGTTACA
KOK=        88
KK= 1045272  LL= 1046141  Z=    8.88  JJ= 1045242  DL=   870
A===      111      112      113      114      121      123      124      131      132      133      134      141      143      144      211      213      214      223      224      231      233      234      243      244      313      314      323      333      334      343      413      433
B===      222      122      422      322      212      412      312      242      142      442      342      232      432      332      221      421      321      411      311      241      441      341      431      331      424      324      414      444      344      434      423      443
RRR=   10.716    4.156    1.032    2.870    0.028    4.022   15.241    7.233    0.170    0.647    6.663   -0.503    4.867   -0.495    0.136    2.236    1.659   58.356    4.509    0.382    1.163   -2.231   -0.803    9.182    0.551    0.705   42.919   -1.882    0.027    0.975    0.075   -0.027
X1==    5.801    1.628    0.579    1.189    2.578    2.653    3.308    2.327    0.191    0.175    5.520   -1.155    1.715   -1.322   -0.272    0.807   -1.645    8.839    3.678   -1.040    1.134   -1.257   -0.452    2.797   -1.338   -0.569    5.931    1.929   -0.027    0.963    0.193   -0.027
X2==    1.847    2.553    1.783    2.413    0.011    1.516    4.608    3.109    0.888    3.690    1.207    0.435    2.838    0.374   -0.498    2.771   -1.008    6.602    1.226   -0.367    1.025    1.775    1.775    3.283   -0.412   -1.239    7.236   -0.976   -0.987    1.013    0.392    1.013
CD1=       18        8        4        5       10        7        8        7        3        2        9        1        4        0        4        4        0       16        8        1        3        0        1        5        0        1        9        3        1        2        2        1
CD2=        7        9        5        6        4        5       10        7        4        6        3        3        5        2        3        7        1       14        5        2        3        4        4        6        1        0       11        0        0        2        2        2
TGTACGTGGACGCATAAAAAGTGGCCACATACAACGCCAGAAGGAAAAACGCTTCTTCGATGTTACGTTGGACGACCTGGTGATGAAGCGGTTGTAGAACAAACAGAAGAGGAACTCGTTCAGCTCGTACTAGAAGACTTACGAAAGACGATGGATATTACAGAGGATCCAGAGTTTACAGTCGTAAGTCGCTGGAAAGAAGCAATGCCCCAATATACAGTAGGCCATAACGAGCGAATGAAGAAACTCACAACATTTATGGAGAAAGAGTTGCCAGGTATATACTTGGCAGGTAGTTCTTACGCTGGTTCTGGTCTTCCGGACTGTATTGATCAAGGTGAGAAGGCTGCAAAACGTGTACTCTCTCATTTGGAGAAAGTAATGAATACGGAATTAATCGCACAATAAAGAGAAACGCCTTCAATCATATTGAAGGCGTTTTGTTACTTATTCACCAATAAACATATATAAGTTATTTGGCTTTATAACGGCATCTCCTGCATAAATAACCCATTCTGTTAAGTCATCAAAATCTAAATGATAACTATTTCCTTCACTCATATCTTCTATAAAATATGGTTCATTAATGAGTATTCCTTGAATAAATTCTTCCGTAATATGTTGCATTTCAAACCACATATGCTCGCTTTTACCCTCTTCATAGGAAACGCCAAACTTAGCGAGAAAACGAAACTCCTCATTTGATTGTTCAATTTGAAAAATGTTGCTGAAATACCCGAAAGTATTCTTCGCATTGTAAGCCATACGAGCCGTTTCACTATTTGTTTTATAGAACATGAGCCCTGTAGCTTCCTCGTGTTCTTTGAAAAAGCTTTCGATATATTCTTCTGAAGTATCAAATTTGAACAA
KOK=        89
KK= 1099872  LL= 1100801  Z=    5.12  JJ= 1099782  DL=   930
A===      111      112      113      114      121      123      124      131      132      133      134      141      143      144      211      213      214      223      224      231      233      234      243      244      313      314      323      333      334      343      413      433
B===      222      122      422      322      212      412      312      242      142      442      342      232      432      332      221      421      321      411      311      241      441      341      431      331      424      324      414      444      344      434      423      443
RRR=   39.563   -0.023    3.435    5.308    1.504   -1.076    5.600    0.524    1.691   -2.632    0.954    1.395   -0.304    3.717   -0.002    0.742    1.598   62.488    2.087   -2.548    3.903    9.246   -0.645    4.578   -1.196   -2.136    1.507    1.141    0.418    0.418   -0.056   -0.724
X1==    5.906    1.297    2.440    3.346    1.691    1.623    4.472    0.660    1.623   -1.034    0.362    0.880    1.975    1.161    0.115    0.341    1.276    8.932    2.255   -1.583    1.092    4.076   -0.284    2.216    0.912   -1.252    2.092    0.609   -0.571   -0.571    0.362   -0.571
X2==    6.699   -0.018    1.407    1.586    0.889   -0.663    1.252    0.794    1.042    2.545    2.637    1.586   -0.154    3.202   -0.018    2.178    1.252    6.996    0.925    1.610    3.576    2.269    2.269    2.066   -1.312    1.707    0.721    1.875   -0.732   -0.732   -0.154    1.268
CD1=       24       10        7       11       11        5       12        4        5        0        2        6        4        4        7        3        6       15        7        0        2        6        1        5        2        0        3        1        0        0        2        0
CD2=       18        5        5        4        7        2        4        4        5        5        4        4        1        4        5        7        4       17        4        6        7        4        4        3        0        3        3        3        0        0        1        2
ACGAGAAAAAGTATGTGAGAACTAGTTTATGTTTCGTATTTGATAATGTGTGGATTCTTTTTTTAGATAGGAAAACTAAAAAATTAAAAAAATGTATTTTCTTAGGAGGAAATAATTATGGCAGTAACAGGACAAGTAAAATGGTTTAACAACGAAAAAGGCTTCGGTTTCATCGAAGTTCCAGGCGAAAACGACGTATTCGTACATTTCTCTGCAATCGAAACTGACGGTTTCAAATCTCTAGAAGAAGGTCAAAAAGTTAGCTTCGAAATCGAAGAAGGTAACCGTGGACCTCAAGCTAAAAACGTAATCAAACTATAATTTTATAGTTTATTATAGAAAAAAGGATGGCTGCTGCCATCCTTTTTTTGTTGTCATATACGAGCATAATGATTATATTGGGGGGAAAGCGGGGGATATATATGATCGAAAAGTATACAAATGAAGTAATACTCGATGTTCGTAGGGGAGATAAAGAAGACTTACACAATACGATTGAAGAGATAAAAGCGTATGCGAAAATGTATGAACATGATAAAGTGACGTTAATTAATTTGAAGAAATCTCATTCTTCTGTTTTGGATGAGGAGCGATATATAGTTCTCTTACAAATTGAAAGAGATAAAGAGAATCTTGGAAGAAAATATGAATATGAAGAAGAAAAAATCGTCGGGTTTTTTGAGGACGAAGAAGAGTAAAAGGCCTTCCAAAATGGAAGTCCTTTTACTCTTCTTTTTCAACCTTTTTCTTCTCTCGTTTTTTACATTCAGAGCATTTCGATTTACAAAAAGGCCTTGCAAAGAATAATAGAATGAAAAATAGCCCAAATATAATACTAGCTGAGTTTTTCACGATCACAATACTACTATTTTTCATTTGAATCGTTGGTTGAATTTCTTTTTCTTCCATAGTAGACCTCCATATATTGGA
KOK=        90
KK= 1154382  LL= 1155251  Z=    5.99  JJ= 1154142  DL=   870
A===      111      112      113      114      121      123      124      131      132      133      134      141      143      144      211      213      214      223      224      231      233      234      243      244      313      314      323      333      334      343      413      433
B===      222      122      422      322      212      412      312      242      142      442      342      232      432      332      221      421      321      411      311      241      441      341      431      331      424      324      414      444      344      434      423      443
RRR=   -0.250   11.758    0.535   23.685   -0.874   -0.493    0.440    9.106    0.616   -0.135   42.237    0.445   -0.828   -0.005    8.276    3.650    0.060   20.205    1.369   -1.309    0.462    1.117    0.093   11.880    1.007   -0.551   11.867   -0.293    0.261    0.482   -0.551    0.261
X1==    3.644    2.641    1.371    5.644   -0.965   -0.652    2.205    3.482    0.815   -0.754    4.986    0.153    2.987   -0.305    1.288    1.548    0.299    3.256    1.107    1.548   -0.694   -0.929    0.071    2.483   -0.754    1.988    2.306   -0.277   -0.371    1.629    1.988   -0.371
X2==   -0.068    4.453    0.391    4.197    0.906    0.756    0.199    2.615    0.756    0.179    8.471    2.913   -0.277    0.017    6.423    2.358    0.199    6.205    1.237   -0.846   -0.666   -1.201    1.317    4.785   -1.335   -0.277    5.146    1.057   -0.704    0.296   -0.277   -0.704
CD1=       14       11        4       12        3        1        6        7        3        0        6        3        4        1        8        4        3        6        4        4        0        0        1        4        0        3        3        0        0        2        3        0
CD2=        6       18        4        9        9        5        3        8        5        2       11        7        1        1       23        8        3       16        5        2        1        0        3        6        0        1        9        2        0        1        1        0
TTGTTAAAATAAGAACAAACGTTCTCTTGGATTCTCACTTATATAGTCTTACATTTCTTAATTGATTTATCAAGAAAAGGTAAGAAAACGTTATGGGAAAATAACTATATATCATATGAAAAATCTATGAAAAGCAAGCTTTAAGAGGATTGAGGGTTATTGTTAAAGAACAGCTAATGTAAGTACAAGCATGTTACATAGCAGTGGAATGCACAGAAGAGTTTTCTCAATTAGAAGGAAATTTACTGTATATTTCTTGCAAAATCTATTGTATAATGATTATAGAAGTTACTTATTAAAAGTAATTGTTGTTTACTAAAAGTTGTTGCTTACATGAAATGCAATTTTTTACTTTGTTTTAAGACAAGGTATCGTGAAAAATTGCTGAATTTAGAAATTTAAACTGTAATTAGTACAGAATTTGTACTCTTTAAGGAGAGTGAGCTTTGTATGGTAACATTATATAGTTCTCCAAGCTGTACGTCTTGTAGAAAGGCGAAATTATGGCTAGAGGAAAATCATATTCCTTATACAGAACGTAATATTTTCTCAGATCCATTAACGATTGAGGAAATTAAAGAGATTTTACGTATGACAGAAAGCGGAACGGATGAGATTATTTCTACTCGTTCAAAAGTTTTCCAAGAATTAAATGTAAACTTAGAGTCTTTACCACTTCAAGATTTATATAAGATGATTCGTGACTATCCAGGGATTTTACGTCGTCCAATTATGATTGACGAGAAACGCCTTCAAGTAGGTTACAATGAAGACGAAATCCGCCGTTTCTTACCACGTACAGTAAGAACGTTCCAATTGCGTGAAGCACAGCGTCTTGTAAATTAATTATAATAATATGAAAACCTTCTA
KOK=        91
KK= 1214622  LL= 1215401  Z=    4.63  JJ= 1214562  DL=   780
A===      111      112      113      114      121      123      124      131      132      133      134      141      143      144      211      213      214      223      224      231      233      234      243      244      313      314      323      333      334      343      413      433
B===      222      122      422      322      212      412      312      242      142      442      342      232      432      332      221      421      321      411      311      241      441      341      431      331      424      324      414      444      344      434      423      443
RRR=   -0.106   -0.615    1.808   -0.185    0.087    1.353    5.493   -3.220    0.476    1.019   -2.622   -1.051   -1.409    1.643   -0.200    8.832    5.493    0.058  123.265    3.868    1.645    1.288   -0.525   -0.293   15.285  131.474   -1.266   -0.044   -1.386   -5.328   -4.150    0.055
X1==   -0.043   -0.483    0.998   -0.025   -0.483   -1.252    2.745    1.998   -0.440   -0.961   -0.984    0.968   -0.984   -1.008    1.108    2.807    2.745    0.410    9.463    1.995   -1.226    0.396    0.396   -1.256    3.039   16.016   -0.398    0.077    1.055    4.055    4.016    0.055
X2==    2.466    1.274    1.810    7.320   -0.180   -1.081    2.001   -1.611   -1.081   -1.060    2.664   -1.086    1.431   -1.630   -0.180    3.146    2.001    0.141   13.026    1.939   -1.341    3.250   -1.325    0.233    5.030    8.209    3.180   -0.569   -1.314   -1.314   -1.033    0.994
CD1=        1        1        2        1        1        0        5        3        1        0        0        2        0        0        3        5        5        3       17        4        0        2        2        0        4       17        1        1        2        5        5        1
CD2=       13        7        8       19        4        1        6        1        1        1        7        2        5        0        4        8        6        2       19        6        0        6        0        2       11       16        6        1        0        0        1        3
ATTGTTTTAATGCTGCAACAACTGCTTTTGTGAAGAATGACATGAAACCAAGACGTACATCATGTTTTTTCTCGAAAGCATCTTTACGCTCTTTACGTAATTCCATGATTGCAGTCATATCAACTTCGTTAAATGTTGTTAACATTGCAGATGTTTGTTGAACTTCTACAAGACGTTTTGCAATTGTTTGACGGCGGCGGGACATTTTCACGCGCTCAACTGGTTTTTCGAATTCAGTTTTTGCAACTGGAGCAGGAGCTGGACTTTTTGGAGCAGCTGGTGCTTCTTTTGGTGCTGCAGCATGAGCTTGTACATCGTGTGGTCTCACACGGCCAAGTGGATCTGTGCTACGTACGTCGTTTAAGTCGATTCCTAATTCACGAGCCATTTTTCTAGCAGCTGGTGATGCGATAGGACGGTTTGTATTTGGTAAACCTTGTAGAGTTGCAGTTTGTTCAGCACTTGGTGCCGCAGCTTTTGGTGCTTCAGCTGTTTCTTGTTTCGATTGCTCAGCCGGTGCAGGTGTACTTACTGCAACTGGTGCTCCGTTTGCGTCTAAAATTGCGATAGTTGCGCCAACTTCAACTGTATCCCCAGGTTCGCCTAGTAACTTCGATACAATACCTGAATCTTCTGCAATGATTTCTACATTGACTTTATCAGTTTCAAGCTCAACAACGCTGCCACCTTTCTCAACTTTGTCGCCTACGTTGAGAAGCCATTGTGAGATAGTTCCTTCAGTAATAGATTCTGCAAGCTCAGGTACTTTAATTTCGATCA
KOK=        92
KK= 1215822  LL= 1216271  Z=    4.72  JJ= 1215582  DL=   450
A===      111      112      113      114      121      123      124      131      132      133      134      141      143      144      211      213      214      223      224      231      233      234      243      244      313      314      323      333      334      343      413      433
B===      222      122      422      322      212      412      312      242      142      442      342      232      432      332      221      421      321      411      311      241      441      341      431      331      424      324      414      444      344      434      423      443
RRR=    1.146    0.986   12.781    0.057   -0.214    0.491    2.241    0.074   13.722   -1.040    0.147    0.242    0.147    0.863   -0.389    4.374    8.151   -0.545    7.922   -1.201    0.551    1.957    0.054   -0.010    0.453   36.091    0.856    0.496   -0.374    3.045    8.571   -0.374
X1==    0.731   -1.186    4.084    0.014    1.402   -1.031    1.784    0.084    3.901   -0.697   -0.750    1.014   -0.750   -0.807   -0.323    3.901    1.784   -0.178    2.424    0.942    0.205    2.145   -0.855   -0.920    0.303    8.250   -0.795   -0.530    0.430    1.430    5.250    0.430
X2==    1.568   -0.832    3.130    4.121   -0.153   -0.476    1.256    0.883    3.517    1.493   -0.195    0.239   -0.195   -1.069    1.205    1.121    4.568    3.068    3.268   -1.275    2.685    0.913   -0.063    0.011    1.493    4.375   -1.077   -0.937   -0.871    2.129    1.633   -0.871
CD1=        2        0        5        1        3        0        3        1        5        0        0        2        0        0        1        5        3        1        4        2        1        3        0        0        1        9        0        0        1        2        6        1
CD2=        5        1        6        7        2        1        3        3        6        3        1        2        1        0        4        3        7        5        5        0        4        2        1        1        3        6        0        0        0        3        3        0
TCTCAGCAGGGAATGGGTACAACTGTTCAATACGAACGATATGAATTTCATCTAAGTTGTACTCATGCCTACCAGACTCGATTTCTGCTGCTAAGTCAATCGCCATTTTACCTGTACTTAAAACAAGACGTTTTACTTTGTTTGGTTTTGTACCAAGGTTTTCTTGTTCTAAAGCAGGTTGGAAACGTCCTTCGCTTAACTGATTAGCAGTTGAAAGCGTAAGTGGGTGACGTAATAAACTTTTCGGCGTCATCAATACTAATGGTCGAACAGCTTCTGTTCCTAAGATAGATGCTTGACGACGCAGGATATGGAAGTATTGTGCCGCGCTCGTTAAGTTTGCAACTGTCCAGTTGTTCTCAGCAGCTAACTGTAAGAAACGTTCAGGACGCGCACTAGAGTGCTCTGGTCCTTGACCTTCATAACCGTGTGGTAATAGAAGAACTAAAC
KOK=        93
KK= 1216452  LL= 1216841  Z=    4.60  JJ= 1216362  DL=   390
A===      111      112      113      114      121      123      124      131      132      133      134      141      143      144      211      213      214      223      224      231      233      234      243      244      313      314      323      333      334      343      413      433
B===      222      122      422      322      212      412      312      242      142      442      342      232      432      332      221      421      321      411      311      241      441      341      431      331      424      324      414      444      344      434      423      443
RRR=   -0.119   -0.424   -0.154   15.069    1.997   -0.501   20.486   -0.365   -0.018    0.005   -1.934    0.043    4.124    0.620   -1.072   12.590   -0.005   -3.388   48.001   -0.018    0.620    2.753   -0.070    0.620    7.135    4.486   -0.044   -0.387    0.294    0.741   -2.294    0.190
X1==   -0.222    0.571    0.125    2.091    1.444   -0.946    5.018   -0.875    0.054   -0.615   -0.638    0.091    1.362   -0.663    1.444    4.054    0.018   -1.021    6.800    0.054   -0.665    1.310   -0.690   -0.717    2.385    4.362   -0.665    0.568   -0.449    0.551    2.362    0.551
X2==    0.536   -0.742   -1.235    7.205    1.383    0.530    4.083    0.418   -0.328   -0.009    3.029    0.472    3.029   -0.935   -0.742    3.105   -0.290    3.319    7.059   -0.328   -0.933    2.101    0.101   -0.865    2.991    1.029    0.067   -0.681   -0.656    1.344   -0.971    0.344
CD1=        1        2        1        3        3        0        6        0        1        0        0        1        2        0        3        5        1        0        8        1        0        2        0        0        3        5        0        1        0        1        3        1
CD2=        3        1        0       10        4        2        6        2        1        1        4        2        4        0        1        5        1        5        9        1        0        3        1        0        4        2        1        0        0        2        0        1
AGAATGAAGCGTTGATATTTGGTAAGCGATGTAATGGTGAATATGTTTCATTTGTGTCAGTATCATGTAATACGATGTGACGGTGCGCGAATGTACCACGCTGTGAATCTTGACCAGTTAAACGAATTGGCGTACCTTCTTGTAAAATAGAAGCGAATGCTAATGACTCAGCAAGTGCCCATTCAATTTTACCGTTCTCTTCAAGAGCATCTTTACGGCGCTCAAGAATTTTCTTCACTTTCGGATATACGTTAAAGCCTTCTGGCCAAGATAGTAGACCTTCATTAATTGCACGAAGTGAGTCAAGCTCAACACCAGTATCAATTGGCTGAATACCTTTTGCAACAACATCTGGCACTTTAACGTGAATTGTTGCATCGCTCGTATCAG
KOK=        94
KK= 1230282  LL= 1230611  Z=    5.67  JJ= 1229922  DL=   330
A===      111      112      113      114      121      123      124      131      132      133      134      141      143      144      211      213      214      223      224      231      233      234      243      244      313      314      323      333      334      343      413      433
B===      222      122      422      322      212      412      312      242      142      442      342      232      432      332      221      421      321      411      311      241      441      341      431      331      424      324      414      444      344      434      423      443
RRR=   22.645   -0.750    0.345    2.969    1.077    3.550   -0.006    0.756    0.163    0.162   -0.302   -1.008    1.282    0.270    0.106   -1.365   -0.006   37.759    8.242   -0.186    2.012    0.270   -0.256    2.124   -0.477   -0.202   -0.123   -0.351   -0.150   -0.150    1.082    0.072
X1==    5.075    0.942    0.233    2.998   -1.353    2.167   -0.086    0.233   -0.833    0.639    0.528    0.998    0.528   -0.616    0.177   -0.833   -0.086    8.095    2.621    0.167    0.607   -0.513    0.487    1.330    0.639   -0.472   -0.393    0.830   -0.222   -0.222    2.528   -0.222
X2==    4.462   -0.796    1.481    0.990   -0.796    1.638    0.071    3.242   -0.196    0.253   -0.572   -1.010    2.428   -0.438    0.596    1.638    0.071    4.665    3.145   -1.113    3.312   -0.526   -0.526    1.597   -0.747    0.428    0.312   -0.423    0.676    0.676    0.428   -0.324
CD1=        8        3        1        4        0        3        1        1        0        1        1        2        1        0        2        0        1        9        4        1        1        0        1        2        1        0        0        1        0        0        3        0
CD2=        9        1        3        2        1        3        1        5        1        1        0        0        3        0        3        3        1        6        4        0        4        0        0        2        0        1        1        0        1        1        1        0
TGGGTACAATTTGAATTTGTAGATGATGGAAAAGACCAAAATATCTTCCAAGGTGATTCATTGAATTTAGAATGGACATTCAATGCTAACCAAGAAGCTGGAGAAGAAAAATAATAAAAAAAGCGGGTATCCCCCGCTTTTTTTTATAAAGAAAAAAGAAGTGCGGTTTGTAAGCACTTCTTTCTATTATTATTTTTGATTTTGCTTCCATTTTGTAAATTCAAGAAATTCACGAAATTGTTCTTTGGAGACACCAGAGTTCATTGCATCTTTGACGAGCTGTGTCCATTCGGAGTCTAGGTTAGCTTCCTTTGTTGTTTCATCATGAAG
KOK=        95
KK= 1231182  LL= 1232111  Z=    4.84  JJ= 1230942  DL=   930
A===      111      112      113      114      121      123      124      131      132      133      134      141      143      144      211      213      214      223      224      231      233      234      243      244      313      314      323      333      334      343      413      433
B===      222      122      422      322      212      412      312      242      142      442      342      232      432      332      221      421      321      411      311      241      441      341      431      331      424      324      414      444      344      434      423      443
RRR=    5.409    3.353    1.709    4.564    5.284    0.361   28.475    0.933    0.095    0.134    2.660   -0.679   -0.047    0.072    1.766    2.879   -0.960   -0.041    5.520   -0.625   -1.647   17.484    1.470    1.428    3.512  143.395   -0.016   -0.290   -1.615   -1.054   -1.428   -1.054
X1==    2.346    0.821    2.345    7.036    2.763   -0.328    6.166    1.280    0.941   -0.275    1.372    0.599    1.372   -0.108    0.432    2.211    1.572    1.695    2.589   -0.328   -0.920    3.830   -1.202   -1.504    0.600    9.102    0.080   -0.480   -0.749    1.251   -0.737    1.251
X2==    2.306    4.085    0.729    0.649    1.912   -1.101    4.618    0.729    0.101   -0.486    1.939   -1.133   -0.035   -0.664    4.085    1.302   -0.611   -0.024    2.132    1.903    1.791    4.565   -1.223   -0.949    5.853   15.755   -0.203    0.603    2.158   -0.842    1.939   -0.842
CD1=       17        9        8       22       14        2       16        6        4        1        4        7        4        3        8        6        7        4        7        2        0        6        0        0        2       15        1        0        0        2        1        2
CD2=        6       11        3        2        7        1        8        3        3        1        3        0        1        0       11        5        1        4        6        6        5        7        0        0        9       17        2        2        3        0        3        0
AATATTTTCAGAAAACATTGTTGAATTGTGATATACTCGTATGCTAACTATGGAATTTTTACAAATATATTAAAAACATTACATGATATGACTAAATATTGAAAAAATATTGAATTTTTAATAAAATTCAATTTGTAATACATATTATTTATTAGGGGAGGAAATAAGGGATGAACAAGAAACCGTTCAAAGTTTTATCATCAATCGCTTTGACAGCTGTATTAGGCCTTTCATTCGGAGCGGGTGGCCAGTCTGTATATGCTGAAACGCCTGTGAATAAGACAGTTACGAGTCCAGTTGATGATCATTTAATTCCGGAAGAACGTTTAGCAGATGCGCTAAAAAAACGTGGGGTAATTGATTCGAAGGCTTCAGAGAAAGAAACAAAGAAAGCTGTCGAAAAATATGTAGAGAATAAAAAGGGTGAAAATCCTGGGAAAGAAGTAACAAATGGGGACCCACTTACGAAAGAAGCATCTGACTTTGTAAAGAAAGTGAAAGATGCGAAAGCAGATACGAAAGAAAAGTTAGATAAACCTGCAACAGGAACACCTGCAGCGACAGGACCAGTTAGAGGTGGTCTAAATGGTAAAGTACCAACATCTCCAGCGAAGCAAAAAGCGTACAATGGTGATGTACGTAAAGATAAAGTACTTGTTTTACTTGTAGAGTACGCTGACTTTAAACATAACAATATTGATAAAGAGCCTGGTTATATGTATTCGGAAGACTTTAACAAAGAACATTATGAAAAAATGTTATTCGGTGACGAGCCATTCACATTAGATGATGGAAGTAAAATCGAAACGTTTAAACAATATTACGAAGAGCAATCTGGTGGTAGTTATACAGTAGATGGAACAGTTACAAAATGGTTAACAGTTCCTGGTAAAGCTGCTGATTACGGTGCAGATGCTGCTACTGGTCATG
KOK=        96
KK= 1232292  LL= 1233311  Z=    5.04  JJ= 1232262  DL=  1020
A===      111      112      113      114      121      123      124      131      132      133      134      141      143      144      211      213      214      223      224      231      233      234      243      244      313      314      323      333      334      343      413      433
B===      222      122      422      322      212      412      312      242      142      442      342      232      432      332      221      421      321      411      311      241      441      341      431      331      424      324      414      444      344      434      423      443
RRR=    0.269    8.035    1.183    2.806   -0.272    0.006   48.581    0.416    5.593    0.016    1.789    0.223   -1.084    1.735    1.328    1.810    0.041    2.642   51.230    0.284    2.260   21.132    0.784    0.484   40.424   42.454    1.847   -0.962   -0.146    2.072    0.746   -0.792
X1==    0.592    2.085    0.422    5.908    2.478   -0.004    9.665   -0.570    2.902    0.101    2.700    0.469   -1.635   -1.952    1.299    0.577    2.810    1.241    6.833   -0.585    2.289    4.422   -1.390   -0.435    5.253    7.036   -1.166   -0.837   -0.171    0.750    0.223    0.750
X2==    0.455    3.854    2.804    0.475   -0.110   -1.693    5.027   -0.730    1.927    0.162    0.663    0.475    0.663   -0.889    1.023    3.134    0.015    2.128    7.498   -0.486    0.987    4.779   -0.564   -1.113    7.696    6.033   -1.584    1.150    0.853    2.762    3.348   -1.056
CD1=       11       12        5       20       13        3       24        3        8        2        7        7        0        0       10        4       10        4       15        2        4        8        0        2        9       14        0        0        1        2        3        2
CD2=        3       10        6        2        3        0        9        1        6        2        2        2        2        0        5        8        2        8       15        2        4        8        1        0       12        8        0        3        2        4        5        0
GACAAGAAGCTGGTGGTGGTAAATTAGGTGACGATGCAATTTGGTCACATCGCTGGACAGTTGGACCAAAACCATTCCCAATTGAAGGCACGCAAGCGAAAGTTCCATATTGGGGTGGAAAGATGGCAGCGTTTGACTACACAATTGAACCAGAAGATGGCGCGGTCGGTGTATTCGCACATGAATATGGTCATGATTTAGGTTTACCAGATGAGTATGATACACAATATAGCGGTCATGGTGAACCAGTTCAAGCTTGGTCTATTATGAGCGGCGGAAGCTGGGCAGGTAAAATCGCCGGAACGACGCCAACAAGTTTCTCACCACAAAATAAAGAGTTTTTCCAAAAAACAATTGGTGGTAACTGGGCAAATATCGTAGAAGTAGATTACGAGAAATTAAATAAAGGTATCGGTCTAGCAACATATTTAGACCAAAGTGTTACAAAAACGAACCGTCCAGGTATGATTCGTGTTAACTTACCGGATAAAGATATAAAAACAATTGATCCAGCATTCGGAAAACAGTATTACTACAGTACAAAAGGTGACGATCTTCATACGAAGTTGGAAACACCACTGTTCGATTTAACGAATGCAACGACTGCGAAATTTGATTTTAAATCATTATATGAAATTGAAGCAGAGTATGACTTCCTTGAAGTACACGCTGTAACAGAAGATGGTCAACAAACGTTAATCGAAAGACTTGGTGAGAAAGCAAATAATGGAAATGCAGATTCGACAAATGGAAAATGGATTGATAAATCATATGATTTAAGCCAATTCAAAGGTAAGAAAGTAAAATTAACATTTGATTACATTACTGATGGTGGTTTAGCATTAAACGGTTTCCTACTTGATAATGCTTCATTAACAGTAGATGGTAAAGTAGTATTCTCTGATGATGCAGAAGGGACACCACAATTCAAATTAGATGGTTTTGCTGTTTCTAACGGAACAGAGAAGAAGAGCCATAACTACTATGTTGAGTGGAGAAACTATGCTGGTTCTGATAACG
KOK=        97
KK= 1244952  LL= 1245761  Z=    5.33  JJ= 1244802  DL=   810
A===      111      112      113      114      121      123      124      131      132      133      134      141      143      144      211      213      214      223      224      231      233      234      243      244      313      314      323      333      334      343      413      433
B===      222      122      422      322      212      412      312      242      142      442      342      232      432      332      221      421      321      411      311      241      441      341      431      331      424      324      414      444      344      434      423      443
RRR=   24.760    1.495   -2.187   12.757    3.581    0.418    1.060    2.099    0.081   -0.217    0.011   -0.510   39.516    2.438   -0.023   -0.577    3.009    2.331   10.707    1.348    2.026    0.303    1.270   -0.003    0.339   41.047    2.026   -0.093    0.062   -0.059   -2.633    0.574
X1==    4.330    1.871   -0.365    3.752    2.951   -0.600    1.072    2.157   -0.600    0.271    0.040    0.816    6.040    1.553    0.791   -1.352    3.042    0.501    2.958    3.158    2.086   -1.103   -1.103   -1.268    0.271   12.040    2.086    0.629    0.512   -0.488    2.040    0.512
X2==    5.718    0.799    6.000    3.400    1.213   -0.696    0.989    0.973   -0.135   -0.799    0.276   -0.625    6.542    1.570   -0.029    0.427    0.989    4.653    3.620    0.427    0.972   -0.275   -1.151    0.002    1.252    3.409    0.972   -0.147    0.121    0.121   -1.290    1.121
CD1=       10        7        1        7        9        1        4        4        1        1        1        3        7        3        5        0        7        3        8        6        3        0        0        0        1       13        3        1        1        0        3        1
CD2=       23        8       16        9        9        2        4        6        3        1        2        2       10        3        6        4        4       10        7        4        3        1        0        1        4        6        3        1        1        1        0        2
TATTATTGTTTTCAGCAGGCTTTTGAGCTTCTGGTTTTTGAACTTCTTCAGCAGGCTTTTGCTCGGCAGGTTTTTGCTCAACAGGCTTTTGAGTTTCTGGCTTAGCTGTTGGTTGCTCAGTTACAACATTTTCAGTAGGTTGTTGACCAGGAATGAAGCAGTTTGGTTGGAAGTTTCCTTGTTGCCATTGTGCTAATGATTCAACTCCCATAGATTGTAAGAATGCTTGTAATTCTTGTTGGCTCATTTGCTTCATCATCACTTTTGAATGCTGAATATTTTGAACCTTTACGTTAGATGGTTGTACTGTTGCAGCTTGTGCATCTAAAGAAGATACTCCTAAAGTAAGAGCCGTTGCAGCAGCTACAGATAATAAAACACGCTTTTTCATGATGTGTGTCCCCCTATATAAAGTTTTAATTTGTTTTCACACGATTTGTTTTTGACAGCCTGTCTGACTGACAAATTCATCGTAGCATACAATTTGCGAGAAAAAAGATGGAAAAATATTCATAGACTTTAAAATTACCTAATTTATCCTAAGTGAAGAAAAGGAAAGAAATAAGAGAAACGTAGAGTATAAAAGGAATTTTCAGCATTTTTATACCTCATTTTAAGAGGGGGATTTTGGATAAAGTTACCTAAACAGAAAATGAAGAATCCTATTGTATCAATGGTTTGAGCGTTTTTTTGAGGAATATACTGGATTGATTTTTACAAAACTGTAATGTTTCTGTTGTTCTTTTTTATAATAAAGTAACATATTTTTAATGTTGTAGCGGACAAAAAAGCGGCTATCTCTTTACATAG
KOK=        98
KK= 1323072  LL= 1323641  Z=    5.33  JJ= 1322442  DL=   570
A===      111      112      113      114      121      123      124      131      132      133      134      141      143      144      211      213      214      223      224      231      233      234      243      244      313      314      323      333      334      343      413      433
B===      222      122      422      322      212      412      312      242      142      442      342      232      432      332      221      421      321      411      311      241      441      341      431      331      424      324      414      444      344      434      423      443
RRR=    3.184   -0.194   -0.765    0.713    0.219    0.491   -0.012    8.297   -1.267    0.154    0.331    1.393    5.643    4.816    0.935   20.498    0.314   57.703    0.230   -0.433   -0.695    2.592    0.209    0.579    2.532    0.331   -0.274   -0.071   -0.264   -0.221   -0.090    0.166
X1==    1.021    2.448   -0.883    2.186    0.109    2.025    0.336    1.761   -1.241    1.255    0.717    4.271    1.630    2.884    1.513    6.109   -0.307    8.011   -0.486   -0.425   -0.484    2.210    1.210   -1.141    2.255    0.717   -0.484   -0.237    0.613   -0.387   -0.195   -0.387
X2==    3.119   -0.079    0.866    0.326    2.013    0.243   -0.035    4.710    1.021    0.123    0.462    0.326    3.462    1.670    0.618    3.355   -1.025    7.203   -0.474    1.021    1.435    1.173    0.173   -0.507    1.123    0.462    0.566    0.299   -0.430    0.570    0.462   -0.430
CD1=       10       10        1        8        5        4        3        5        0        2        2       12        3        6        8        9        2        9        1        1        0        3        2        0        3        2        0        0        1        0        1        0
CD2=        5        2        2        1        5        2        1        6        3        1        1        1        4        2        3        6        0       14        1        3        3        2        1        0        2        1        2        1        0        1        1        0
CCTTAGAATATTGAATCGTACGAATAAAGAAATGGTATCACGTGTAGCGAATGAGTTAAATGTGTCGAATAGTCATATTACAGCTGTTACAGAAAATTTAATTAATAAAGGTTTTGTCACTCGTTCACGTTCCACTTCAGATCGCCGCGTTGTATATTTAGAGATTACAGAACAAGGGAAAGATTTAGTTGCGAAAATGGAAGGTGCGAAAAAACAATATTTACAAGAAAGATTTTCTACGCTTTCAGAAGAAGAAATGAATATAATGATATCTATTTCTAAAAAGCTTATTTAAGTCATTACAAGTAAGAAAACGCTTACGTAATGAAAGAGGAGACCTTCCTTATATGAGGAAGGTCTCCTTTCGTATGTAAAAGATTATAAAAAAGAAAATATGTAACATACTACTAATAAAGGAAGGGGGCAGAAATATGACAAATCGAAATGGTAGTAAAGGGAGCGGAAACCAAGGCTCACCGAAATCAGGACAATTTCAGCAAGAGTTTAGTGCAGAATTTGAAACTGGTGATGATAACAAAGGAAAAGAATATCGTTCGAAAAAGGGAAGTA
KOK=        99
KK= 1364262  LL= 1364771  Z=    5.83  JJ= 1364262  DL=   510
A===      111      112      113      114      121      123      124      131      132      133      134      141      143      144      211      213      214      223      224      231      233      234      243      244      313      314      323      333      334      343      413      433
B===      222      122      422      322      212      412      312      242      142      442      342      232      432      332      221      421      321      411      311      241      441      341      431      331      424      324      414      444      344      434      423      443
RRR=    9.119   -0.976   -0.456    0.168   -0.418   -0.025   -0.003    2.206   -0.172    0.460    0.497   -0.855   -0.139   -0.154    9.380    1.423   -3.789   -2.653  113.268   -0.319   -1.727   10.823    0.497    0.132    0.975    1.536    0.462   -0.471   -0.160    1.159    0.808    1.159
X1==    2.468    1.905    0.725   -0.170    0.816   -0.197   -0.179    2.556   -0.197   -0.419   -0.782   -0.845    0.218    0.453    1.905    1.629    3.856   -1.113   12.553   -0.197    1.578    3.214   -0.786   -0.388    0.581    4.218   -0.422   -0.146   -0.271    0.729    2.218    0.729
X2==    3.695   -0.512   -0.629   -0.988   -0.512    0.126    0.017    0.863    0.873   -1.097   -0.636    1.012   -0.636   -0.341    4.924    0.873   -0.983    2.384    9.023    1.621   -1.094    3.368   -0.632   -0.339    1.680    0.364   -1.094    3.237    0.591    1.591    0.364    1.591
CD1=        8        7        2        2        5        1        2        4        1        0        0        1        1        2        7        3        8        0       21        1        2        4        0        1        1        5        0        0        0        1        3        1
CD2=        9        2        1        0        2        2        1        3        3        0        0        2        0        0       11        3        0        5       10        4        0        4        0        0        3        1        0        4        1        2        1        2
TTTTGTTGTCAGATTTTAAATTTTGATTTATGATTTTTAACAGGGACAAAATGTAGTGAATTGTCGAATAATATGTAATACTCTTAATTTCAAGTTTTATAGAAATAGAATGAAAGGTAGAGTGACACATCGAAGAGGGGGTTACAACAAGTATGAAAAGAATAGGACTTGCATGGCAAATATTAATAGGGCTTGCGCTTGGTATTGCAGTTGGGGCGATTTTCTTTGATAATCCAGCGGTTGTGAAATATTTACAACCAATTGGTGATATTTTCATCCGATTAATTAAAATGATCGTTGTACCGATTGTTGTAGCAAGTATTGTTGTTGGGGTTGCTGGTGTTGGTGATGTTAAAAAATTAGGCCGACTAGGCGGAAAAACAATTATTTACTTTGAAATTATTACAACAATTGCAATTATTGTCGGTCTATTAATTGCGAATATTTTCCAACCAGGAAAAGGCGTAAATATGGAGCAGTTAACAAAGACAGACATTTCGAAATATACAC
KOK=       100
KK= 1434049  LL= 1434978  Z=    4.52  JJ= 1433779  DL=   930
A===      111      112      113      114      121      123      124      131      132      133      134      141      143      144      211      213      214      223      224      231      233      234      243      244      313      314      323      333      334      343      413      433
B===      222      122      422      322      212      412      312      242      142      442      342      232      432      332      221      421      321      411      311      241      441      341      431      331      424      324      414      444      344      434      423      443
RRR=   57.498   18.959    8.890    4.698   -0.960   -1.854    0.555   -0.131    0.890   -0.117   -0.558    2.883    9.221   -1.272    0.106   -0.072    0.423   -2.022    1.689    1.862    0.111    2.298   16.866    5.906    0.268    0.490    3.364   -0.654   -0.573    4.740   -0.448    1.030
X1==    7.493    4.255    6.197    1.429   -0.842   -0.600    0.776   -0.066    1.650    0.217   -0.441    2.925    4.410    1.705   -0.378    0.150   -0.298   -1.250    0.546    0.900    0.327    2.328    6.685    5.219    0.217   -1.250    1.327   -0.293    2.422    1.422    0.367    0.422
X2==    7.674    4.456    1.435    3.288    1.141    3.089    0.715    1.984    0.540   -0.538    1.264    0.986    2.091   -0.746   -0.279   -0.480   -1.422    1.617    3.091    2.070    0.338    0.987    2.523    1.132    1.237   -0.392    2.535    2.233   -0.237    3.333   -1.219    2.441
CD1=       23       14       11        7        3        1        5        2        4        1        1       10        7        6        4        2        3        0        4        3        1        4        9       11        1        0        2        0        3        2        2        1
CD2=       19       14        6        6        7       10        3        7        5        2        3        3        4        0        4        3        0        8        7        8        4        3        5        2        5        1        8        6        1        5        0        4
ACTTGGTGGTGCGTTAAAAAATATTATCGCATTAGCTGCTGGGATAACTGATGGTCTTGGATTAGGTGATAATGCAAAAGCGGCATTGATGACACGTGGTTTAACGGAGATTGCTCGTTTAGGAAGAAAAATGGGCGGAAATCCGTTAACGTTTGCTGGACTAACTGGTATGGGTGACTTAATTGTAACTTGTACAAGTGTTCATAGCCGAAATTGGCGCGCTGGAAATATGCTTGGAAAAGGACACTCTTTAGAAGAAGTGTTAGAAAGCATGGGTATGGTTGTCGAAGGTGTAAGAACAACGAAAGCTGCTCATGAATTGGCAGAAAAAATGGAAGTAGAAATGCCGATTACAGCTGCTTTATATGATGTGCTATTCAATGGGAATAATGTAAAAGATGCAGTAGGCTCATTAATGGGGCGTGTTCGAAAACACGAAGTGGAAGCTATACCTGACTTACTTTAAAGAAAAGCGACAGAAGTGCATTTGTACTTCTGTCGTTTTTTATTTTTTTTGGGTCTTTTCACCATTTTTTTATTTTTGCATAGGATGAAGAGTAACTTGAGGAGAGGGTGAAAAGAATGGATAATAACATTTTTAATAACATTGAAAAAGAAGCGAAAGTGAATAAAGAAGATATTTTTAAATTAGCATCATCTGTACAAAATGCGAATTTACGTGATGAGACTGTGCTTCGTCAATTGATTCATCAAGTGGCTCTTATGGCAGGACGTGAAGTGCCGAAAGAACAAGAGGATCAAATTGTTAAAGCGATTATCAACAATAATATGCCAGCAGATTTTGGCTCGTTAAGCAAAATGTTTAAAAAATAAAATATGAGAAACAAAGAGTTTGTAGAGTGCATATGATAGCCATGAAAGTATGGGAATAGAGCTGTTTTGGGCATATTTGGTCAACCGAAGCGAGAG
KOK=       101
KK= 1456939  LL= 1457958  Z=    5.32  JJ= 1456939  DL=  1020
A===      111      112      113      114      121      123      124      131      132      133      134      141      143      144      211      213      214      223      224      231      233      234      243      244      313      314      323      333      334      343      413      433
B===      222      122      422      322      212      412      312      242      142      442      342      232      432      332      221      421      321      411      311      241      441      341      431      331      424      324      414      444      344      434      423      443
RRR=    4.026   14.223    3.127   -0.130   -0.786    2.815   48.901   -2.616    0.749   -0.772    0.349   -0.483    0.687   -0.089   -0.804    1.764    0.333   14.910   40.040    3.745   -0.077   -0.451   14.495    7.025    2.135    1.281   -0.121   -0.370    0.139    3.114   -1.050   -0.320
X1==    2.623    3.399    3.165    0.592   -0.807    1.835    6.767    3.771   -1.515   -0.286    0.117   -0.440    0.858    0.279    1.997    0.495    0.492    4.566    5.958    1.835   -0.079   -0.411    2.871    2.733    1.458    1.599   -0.079   -0.635    0.119    1.119    1.599   -0.881
X2==    1.535    4.185    0.988   -0.219    0.974    1.534    7.226   -0.694   -0.494    2.704    2.988    1.098    0.801   -0.317   -0.402    3.561    0.676    3.265    6.720    2.040    0.987    1.097    5.049    2.570    1.464    0.801    1.547    0.583    1.170    2.784   -0.657    0.364
CD1=       12       12        8        5        3        5       15        9        0        1        2        3        3        3        9        3        4        8       12        5        1        1        5        6        3        4        1        0        1        2        4        0
CD2=        7       14        5        2        7        7       15        2        3        7        6        4        3        1        4       11        4       12       16        8        5        4       10        5        5        3        6        3        3        5        1        2
AAAGAAAAAGCAGTAGGAACAATTATCGCTCCAAACTTTGCAATTGGTGCAGTTCTGATGATGAAATTCTCACAAATGGCAGCGAAATATTTCCAAGATGTTGAAGTAATTGAATTGCATCATGATCAAAAACTAGATGCACCATCTGGTACAGCGGTAAAAACAGTAGAATTGATTCGTCAAAATCGTGAATCAAAGCAGCAAGGTCATCCAAATGAAGTAGAGCAACTAGAAGGGGCTCGTGGTGCAAATGTAGATGGCATTCATATTCATAGTGTGCGCTTACCAGGACTTATTGCACATCAAGAAGTAATGTTTGGTGGAGACGGACAAATGTTAACAGTTCGTCATGATTCATTCAATCGTGCATCATTTATGTCTGGTGTAAAACTATCAATTGAGACAGTAATGAATCTAGATCATCTTGTGTACGGTTTAGAAAATATTATCGACTAAAGGAGAGACAATGGATGAAAATTGCCTTAATCGCACATGACAAAAAGAAAGAAGACATGGTTTCGTTTGCATACGCATATAAACCAATTTTTGAACAACATGAATTATTTGCAACAGGAACGACAGGACTTCGTATTATGGAAGCGACCGGCTTAGTTGTAACAAGATATCAATCTGGTCCTCTTGGCGGCGATCAAGAAATTGGTGCAATGATTGCAAAAAATGATTTAGACATGGTAATTTTCTTCCGCGATCCATTAACAGCACAACCGCATGAACCGGATGTGAATGCATTGCTTCGTTTATGTGATGTATATGCAATTCCACTTGCAACGAATATGGCAAGTGCTGAAATGTTAATGCACGCATTAGAGCGAGGAGATTTAGATTACCGCAAGTTAAGAAAATGAGGGGAACAATTATGAGTGGATTACATATATTAGCGTTTGGTGCCCATGCCGATGATGTTGAAATCGGCATGGCGGGTACCATTGCTAAATATACGAAGCAAGGGTATGAAGTAGGTATTTGTGATTTAACAGAAGCTGATCTTTCTTCTAACGG
KOK=       102
KK= 1478179  LL= 1478958  Z=    4.79  JJ= 1477879  DL=   780
A===      111      112      113      114      121      123      124      131      132      133      134      141      143      144      211      213      214      223      224      231      233      234      243      244      313      314      323      333      334      343      413      433
B===      222      122      422      322      212      412      312      242      142      442      342      232      432      332      221      421      321      411      311      241      441      341      431      331      424      324      414      444      344      434      423      443
RRR=   34.291    4.749    1.065    0.505   -2.423    0.112    2.031   21.358   -2.619   21.264   -1.119   -0.020    0.088   -1.180   -0.200    1.133    0.741    0.585    4.646   -6.031    8.025   -0.517   -0.800   37.666   -1.511   -0.010   -0.340   -2.149    2.553   -0.239   -0.108    2.110
X1==    4.178    3.499    2.324    0.491   -0.761    1.334    3.623    3.387   -1.687    5.301   -1.388   -0.079   -0.658    4.198    0.185    0.730   -0.918    0.585    0.842    4.355    3.331   -1.216   -0.385    7.796   -1.494    0.071   -0.535    3.192    0.792   -1.078    0.801    1.728
X2==    8.208    1.357    0.458    1.028    3.183    0.084    0.560    6.306    1.552    4.011    0.806    0.251   -0.134   -0.281   -1.076    1.552   -0.807    1.000    5.515   -1.385    2.409    0.425    2.077    4.832    1.011   -0.134    0.635   -0.673    3.222    0.222   -0.134    1.222
CD1=       16       12        8        4        3        5        8       10        0       10        0        3        1        7        5        4        1        3        3       10        6        0        1       10        0        2        1        5        2        0        3        3
CD2=       14        5        2        3        8        2        3        9        4        5        2        2        1        1        1        4        1        4       12        0        4        2        4        8        2        1        2        0        4        1        1        2
TTTTATCCACCAAAACAACCGTACCCGACACAAAATAAACAAAAGCAACAGCAGCAACCAAGTCAATTTTCTAGTTTTGTTTCCCAATTTAAAAATTCAGATGGTAACTATGATGTAAATAAAATGATGAATACAGCTGGACAAATGATGAATGCGATGAATCAAGTGACAGGTATTGTAAAGCAAGTGGGAGGCTTTTTTGGTAAGTAATGTCGAAGGTTTGTCTATAAAAAGCATTGGATAGAAAATCAAGGACTAGACAAATTTCCTTAGAATAAATGGGTATATATAACAAGCGGCTTACCCTCTTTTCTCATACTGTAAAGTGTAATCAGATTTTTTTATGAGAGAGGAGAGAAAAACTATGCATCATTGTCATCCTTGCTTTGGAGGGCATAAGCCTACAGGACCTATTTGTACAACTGCTCCTGTCATTCATCCGACGAAACAATGCGTAACACATTCTTTTTCAACAACGGTGGTGCCACACATTTTCCCGACGCATACAACACATGTACATCATCAACAAATTAAAAACCAAAACTTCTTCCCGCAAACAAATTCAAATGTAAATGTTGTAGACCCAATCGATCCAGGATTCGGCGGATGTGGACCATGTGGCCATGGTCATCACCACCACCACGGTCATCAAATATCCCCATTCGGACCAGGACCGAATGTATCACCGTTTGGACCAGGACCAAATGTATCGCCATTTTTACCAAACAATGTATCACCAGTAGGTCCGAATATTGGACCAAACGTTGGTGGAATATTTAA
KOK=       103
KK= 1597999  LL= 1598988  Z=    5.50  JJ= 1597879  DL=   990
A===      111      112      113      114      121      123      124      131      132      133      134      141      143      144      211      213      214      223      224      231      233      234      243      244      313      314      323      333      334      343      413      433
B===      222      122      422      322      212      412      312      242      142      442      342      232      432      332      221      421      321      411      311      241      441      341      431      331      424      324      414      444      344      434      423      443
RRR=   24.548    1.819    0.481    8.020    1.554   -0.319    1.590    6.318   -0.183   -2.259    0.961    2.308   -1.083    1.592    1.183    1.649   14.901   -0.173   52.563    1.277   -0.116   -0.161    3.112   -2.662    9.655  118.244   -1.426    1.315   -0.259   -1.207   -2.198   -0.038
X1==    4.461    0.691   -0.757    3.280    0.691   -1.011    0.762    1.335    0.236   -1.101    0.662   -1.490    1.556   -1.155    1.644    5.221    5.634    0.392    7.375    1.482   -0.418   -0.467    1.131   -1.296    7.141   14.976   -0.418    1.307    0.274    1.274    1.556   -0.726
X2==    5.503    2.631   -0.635    2.445    2.249    0.316    2.087    4.733   -0.776    2.052    1.452   -1.549   -0.696   -1.379    0.720    0.316    2.645   -0.441    7.127    0.862    0.278    0.346    2.751    2.055    1.352    7.896    3.412    1.006   -0.948   -0.948   -1.412    0.052
CD1=       12        6        1        7        6        1        4        4        3        0        2        0        3        0        8       11       12        4       17        5        1        1        3        0        9       18        1        2        1        2        3        0
CD2=       25       14        3        9       13        4        7       14        2        5        4        1        1        0        9        4        8        2       14        5        2        2        5        4        4       13        6        2        0        0        0        1
TTTTGAATTTAGTCATTTCAGACATTTCTTTTGCCATATCAGCATCTTCAATTTGAGAAGCAGCTGACGCCATGTTTGTAGCTTGGTTGTTTAAGTTTTCTACGTTACGATCCAAGCGGTTTAAAGTTGCACCAAGTGTTGCACGGTTACCAGCAACTGTGTTAAGGGCAGTATTTAAAGCTGAAATAGCTGCTAATGCGCTTGCAGCACCACTGATAGAAATGTTAGAAGTAGTTGCATCAATTCCTAATTTTTCAGCTGTAGTATTTGCTAATTTGATTGTGATTTGTTGATTAGTAGCAGAAGAATCTAGTGTTTCAATACTAATTTCCGCACCAGAAATAGATGTGCTACCAATTGTTACTGCTCCAGTTCCAGCTAATAGATTTTTATCGTTAAACTCTGTATTTTTAGCAATGTAATCAATTTGTTCTTGTAATTCTGCAAATTCTTTTTGTAATGCTGATTGGTTTTCAGCAGTATTTGTACCGTTTGAAGATTGTACAGCAATGTCACGCATACGAGTTAAAATATTCGATACAGAGTTCATTGCAGATTCTGCAGTACGGATTAATGACATCCCGTCTTGTGTATTTTGTGAAGCTTTTTCTAAACCGCTTTGACGAGCACGCATACGAGTTGCGATTGCAAGACCTGCTGCATCATCAGCTGCACTGTTAATACGCTTACCACTAGATAAGCGATTCATTGAAACATTCATTTTGTCTTGGTTTTGGCGCATGTACTCTTGAGTACGCATGCTGTTAATGTTTGTATTAATTCTCATTTTAAGAACCCCCATTTTTTTATATTGACTTTTCTGCAAATTGAAAAACGGTAATATGCGAAAAAATCAATTTCGAGATTTATTGTAATCCCTGTCATAGCGGGTGTCAACTAAAAATTCGAATTAATAAATATAAAAAAATAACAGTTTAACAATATATTCATTTTTTTATTACAATATTATTAAAAGGATTATTGCAAACT
KOK=       104
KK= 1643119  LL= 1643958  Z=    4.69  JJ= 1642879  DL=   840
A===      111      112      113      114      121      123      124      131      132      133      134      141      143      144      211      213      214      223      224      231      233      234      243      244      313      314      323      333      334      343      413      433
B===      222      122      422      322      212      412      312      242      142      442      342      232      432      332      221      421      321      411      311      241      441      341      431      331      424      324      414      444      344      434      423      443
RRR=   22.677    2.689    2.014   18.732   -0.314   -0.588   52.380   -0.030   -0.638    0.184   -0.030    0.302    0.022   -0.660   -0.644   10.987   -0.082    4.231    2.008   -1.852    0.614   -0.174    2.598   10.566   -0.173    5.464    0.034   -0.871   -0.066   -1.009   -0.030   -1.009
X1==    5.153    1.370    1.576    4.732    1.370   -0.553    6.053    0.306    0.980    0.249   -0.464    0.309    0.336    1.483   -0.328    3.280    0.201    2.615    1.619   -0.553    0.487   -0.077    1.855    4.498    0.249    5.134    0.487   -0.224   -0.471   -0.471   -0.464   -0.471
X2==    4.401    1.963    1.278    3.959   -0.229    1.064    8.654   -0.099   -0.651    0.740    0.064    0.975    0.064   -0.445    1.963    3.349   -0.405    1.618    1.240    3.349    1.262    2.260    1.401    2.349   -0.696    1.064    0.070    3.889    0.141    2.141    0.064    2.141
CD1=       23        9        5       16        9        1       15        3        3        1        1        6        2        6        5        6        4        4        5        1        1        1        3        9        1        8        1        0        0        0        1        0
CD2=        9        7        4        5        3        5       12        2        2        3        1        2        1        0        7        9        1        8        4        9        5        4        3        3        1        2        3        7        1        3        1        3
GAAAAAGGGGTATGAATCAAAGTGTACAGGCGAGAAGTATGGAAAAGAATGAAAAAGAGGGAATACGGGCAAATTCTGATTCGAAAGAACAAGATGAAACTTCGAATTTAAAAGTGACTGAACAAGTGGAAGAACAATTGACAAAAAGTATGTTAGGGCAGCGTAAAATACAAGTAGAGGATAAGGACTATGTTCAAACAATGGGTATAATTGGTCAAGATGTGAATGGGTTTAAAGGGAAAGAACTTACATTCACAGGGTTTATATATAAGGATAAAGATGTGAGAGGGAATAAAGCAGTGGTGGCTCGATATGGCATAACTTGTTGCATTGCAGATGCATCAGTCTGGGGGATGATTGTTACGGGGCAAAACGTCGAAAAATTCCCAGAAGAAACATGGGTGAAAGTAACAGGGATATTAGATAAAACGACATACAAAAGAATGCCATTTCCACTTGTGAAAATAAGTAAATTGGAGAAAATTAATAAGCCAGCAGACCCATATGTATATGATGCTTTACTGCAATAAAAAAGAATGAATTCTTCATATTTTCATGAAATAGAATCATAATCATGACGATAAAAAAATAAAGATAAGAGTAATTTGGTTTGTTAAAAATATGTGTAGAAGGAGATACGCGATGAACTGGGTTACTCATAAACCAACATTTGAATTTGATAATTTTAGTCCATTTATTCGTGCGAATACTGCGTGGCTTGGGCATTTGGAGTTCGCATACGATTTAGTAAGATTTGAAAAACCAGAAATATTAGTTGAGCTAGGTACACATATGGGCGCTTCTTTTTTTAGTTTTTGCCAAGGGGTAAAGGATGGGGGA
KOK=       105
KK= 1656349  LL= 1657338  Z=    5.30  JJ= 1656319  DL=   990
A===      111      112      113      114      121      123      124      131      132      133      134      141      143      144      211      213      214      223      224      231      233      234      243      244      313      314      323      333      334      343      413      433
B===      222      122      422      322      212      412      312      242      142      442      342      232      432      332      221      421      321      411      311      241      441      341      431      331      424      324      414      444      344      434      423      443
RRR=   29.358    6.014    2.126    0.686   -0.569    9.751    1.946    7.737    0.198    4.634    7.051    0.079    8.056   -0.031   10.924   -0.546   -0.116   52.753    8.584   -3.355    2.109    0.018    2.191   -0.684   -0.947   -0.681    0.627    0.307   -0.734    0.306    0.060    0.199
X1==    6.626    1.964    1.530    0.324   -1.565    3.931    0.974    1.530    2.217    2.552    2.449    0.324    4.237    3.223    4.082    1.074   -0.703    8.186    2.792   -1.782    2.659   -0.187    2.555    0.663   -1.102    0.661    0.790    0.554   -0.466    0.534   -1.127   -0.466
X2==    4.431    3.062    1.390    2.117    0.364    2.481    1.997    5.057    0.089    1.816    2.879    0.244    1.901   -0.009    2.676   -0.509    0.165    6.444    3.074    1.883    0.793   -0.098    0.858   -1.031    0.860   -1.030    0.793    0.555    1.574    0.574   -0.053   -0.426
CD1=       28       14        6        4        4       10        5        6        7        4        4        4        6        5       20        5        2       17        8        0        4        1        4        2        0        2        2        1        0        1        0        0
CD2=       18       15        5        6        8        7        6       11        3        3        4        3        3        1       14        2        3       14        8        6        2        1        2        0        2        0        2        1        2        1        1        0
TTCTAATATGTATTCTTCTTCATTTAAATGTAATGTGATTTTCCCTTCTAATACAAATGCTAATTCTTCACCTTTATGTTCTAGTACATTTTCTGATGAAGCTGTATTCGGCGGGATGGTCATAATTGCTGTTGCTAAATTTCCTGTGAAATCAGGTGATAGCATTTCATATGATAAATTATCGATAATCATTTTTTTGCGTTTATGAGAACGTACAATTAAATCGTCTGTATTGGTATCTTCAAGTAAAAAGCTAAATGTTGGAACATCAAGAGCTTTAGCGAGTACTTTTAATGTTTGGATAGAAGGGTTAGCAGATCCACGCTCAATTTGACTTAACATAGATGGTGTAATATCAGCCATCTTTGCAAGTTCTTTACTCGTTAAACCTTTTTCTTTTCTTTGTTGTTCAATTTTTTTACCAATATCTATATTTTCCATATTGAAAATCTCCTTACTGATTATTAAATTATATTTAAATAAGTTAAATTAAAATTAACTAAAGTGGATAATTTATGTTAAACTATATTAAAATTAATTTAATTATAATTTATTAAATCGTAAGCTACAAGGTGATGAGGAGGTAATAACAGTAAATAAGAATCTATAAAAAACTATAAAAATTTACAATTACAGGTTTTATATTTTACAGAATTCAACCTATAATATTTTCAGGTGATGAAAAGGGGGAAAAGGATGAAAACAACACGTACTTGTAAAATCAATTCTATTACAAAAGAACAAACGGAAGCTTTAATTACTTTGATCCGTACGTTCGAAAGTGCAAAACGATATAGTTTTAATCGTTTAATTGAAGGAGAAAGCGAGAAAGAATTGATTAAAAAACTACAACTTAAATATTTGTTAAACAAACGCTTTTGTGAAGATGCAGTTTTGCAAGTACAAACCATCCTTTCCTCCCAAAAAGAACTTCTTCCTGTTTACCTAGAAAACAATCAAAAAAAATTAGAAAAAACATTACAAAAAAAG
KOK=       106
KK= 1697959  LL= 1698348  Z=    5.30  JJ= 1697839  DL=   390
A===      111      112      113      114      121      123      124      131      132      133      134      141      143      144      211      213      214      223      224      231      233      234      243      244      313      314      323      333      334      343      413      433
B===      222      122      422      322      212      412      312      242      142      442      342      232      432      332      221      421      321      411      311      241      441      341      431      331      424      324      414      444      344      434      423      443
RRR=    2.071   -1.288    0.346    0.021   -0.379   -0.552    2.975    0.346   -0.312   -0.424    0.191   -0.206    0.191    0.605   10.810    0.014    0.021   -0.475   40.370    0.031    0.011    7.183    0.049   -0.058   26.671   26.377   -0.017   -0.096    1.324   -0.174    0.605    0.272
X1==    2.922    1.957   -0.932   -0.123   -0.465   -0.990    1.661   -0.932    1.010    0.414    1.290   -0.123    1.290   -0.859    3.571    0.010   -0.184    1.917    6.919    0.010    0.378    2.247    0.247    0.087    5.414    4.290   -0.622   -0.368    0.554   -0.446   -0.710   -0.446
X2==    0.709   -0.658   -0.371   -0.175    0.816    0.558    1.791   -0.371   -0.309   -1.024    0.148    1.675    0.148   -0.704    3.027    1.425   -0.114   -0.248    5.834    3.160    0.028    3.197    0.197   -0.663    4.926    6.148    0.028    0.260    2.389    0.389   -0.852   -0.611
CD1=        5        4        0        1        1        0        3        0        2        1        2        1        2        0        6        1        1        3        9        1        1        3        1        1        6        5        0        0        1        0        0        0
CD2=        3        1        1        1        3        2        3        1        1        0        1        3        1        0        6        3        1        1        7        5        1        4        1        0        6        7        1        1        3        1        0        0
GTGCTTTATCAGGATTTCATGCAACACAATCACCAATTATTTCACGGACACTTCAAACTGAAAAGCACGGTAGATATGTATTTTTTGGCATGATGGTTGCAGAAGCGATTATTGCAATGATCTGGGCAGCAGCTGCGATGAGTATTTTCTCATACGGTGAATTAAATGAGTTAATTAAATCAGGTACACCTGCTGCGGTTGTAAGTGAAATCTCGAAGACAATGCTAGGTGCTGTCGGCGGAACAATCGCTGTTATCGGAGTAATTGTATTACCAATTACATCTGGTGATACCGCATTCCGTGCGGCACGTTCTATCATTGCGGACTATTTTAACTTTGAGCAAACGAAATTGAAAAACCGCTTAATGATTGCAATTCCGTTGTTTGTAA
KOK=       107
KK= 1721539  LL= 1722288  Z=    4.51  JJ= 1721539  DL=   750
A===      111      112      113      114      121      123      124      131      132      133      134      141      143      144      211      213      214      223      224      231      233      234      243      244      313      314      323      333      334      343      413      433
B===      222      122      422      322      212      412      312      242      142      442      342      232      432      332      221      421      321      411      311      241      441      341      431      331      424      324      414      444      344      434      423      443
RRR=   19.232    4.199    1.445   -0.406    1.385   -0.336   -0.373   -0.470    0.041    0.528    1.019    8.090    6.740   -0.125   -0.492   49.477   -0.677    2.042    1.314    2.876   -1.950   16.801    1.146   -0.013    0.582   -0.702    7.856   -0.091   -0.161    0.914    0.283   -0.416
X1==    4.562    1.738    0.983    0.348    1.738    0.494    0.746   -0.554   -0.352    1.343    0.632    2.006    4.177   -0.332    1.738    8.104    1.353    0.777    1.817    1.339   -0.541    5.799    0.918   -0.052    0.343    0.632    1.459    0.749    1.508    0.508   -0.255   -0.492
X2==    4.215    2.416    1.470   -1.166    0.797   -0.681   -0.500    0.848   -0.115    0.393    1.613    4.032    1.613    0.375   -0.283    6.105   -0.500    2.626    0.723    2.147    3.606    2.897    1.248    0.241    1.697   -1.111    5.384   -0.122   -0.107    1.797   -1.111    0.845
CD1=       14        7        3        4        7        2        4        1        1        2        2        7        6        2        7       11        5        2        5        3        0        7        2        2        1        2        2        1        2        1        1        0
CD2=       10        8        5        0        5        2        1        4        3        3        3        6        3        1        3       14        1        9        3        7        9        5        3        1        5        0       12        2        1        3        0        2
GAGTAGAGGGCGGCGGCATCGTCTCCGGTAAAAGGACGGGGGTCTAATTGGACCTACAGAGCTTATATTTCGTGAGAAGTATAAGGAAGCTGAGTGGTAACGCGAAACTCTCGCCTCAGCAATCGAAGCTACTAAATTGTAGTAGTTGATTGCTGAGGCGAGAGTTTTTATTTTAAAAAATTGAATAAGAGAATGCGTAGAAGAGGAGAGTAAATGATAGGCATTGTTTCAGAGAGCTACCCCTAGGCTGTGAGGGTGGTAACAATCGAGTCTTTGAAAATCACCTCGGAGTACTACTTTTGAAACTAGTAAAAAGTAGCGGAGTTGTTTCCGATAGAAAAACAAAAGTCTAATTGGACTTGCAGAGCTTACATTTCGTGAGAAGTGTAAGGAAGCTGAGTGGTACCACGATTCCCTCGTCTCAGCAATGGATTGCTACAAGTATGTAAGTAATCGATTGTTGAGACGAGTATATTTTTAAGATTTATATACTGAATATTCTGTTAAAAATACTCATCTCAGCAATCGATATAGAAATAGATTGCAAAAATAGAGAGAAAAAAAGAGGAGCGATGTGAGATGGGAAACCAGTACATTTATATGAATGGGGAATTTGTAGAAAAAGAAAAGGCAGTTGTTTCAGTATATGATCACGGTTTTTTATACGGAGACGGTGTATTTGAAGGAATTCGTAGTTACGGTGGAAATGTATTTTGTTTAAAAGAACATGTAAAACGATTGTATGAATCG
KOK=       108
KK= 1745149  LL= 1746018  Z=    4.84  JJ= 1745119  DL=   870
A===      111      112      113      114      121      123      124      131      132      133      134      141      143      144      211      213      214      223      224      231      233      234      243      244      313      314      323      333      334      343      413      433
B===      222      122      422      322      212      412      312      242      142      442      342      232      432      332      221      421      321      411      311      241      441      341      431      331      424      324      414      444      344      434      423      443
RRR=   17.677    0.935    1.142   45.688   -0.098    0.060   11.309   -0.558   -1.581   -0.197   -0.044    2.501    0.293   -0.917    4.687    0.964   -0.009    8.254    7.416   13.411    6.706   -1.763    1.250    2.872    5.514    2.726    2.569   -0.026   -0.359    1.277    1.203   -0.359
X1==    4.960    1.106    0.360    7.315   -0.116   -0.796    5.262   -0.285   -1.481   -0.840    0.592    2.664   -0.281    1.340    1.514    1.944   -1.318    4.427    2.320    3.999    2.256   -1.086    0.770    2.341    2.160    1.466    3.256    0.711    0.545    0.545   -1.155    0.545
X2==    3.564    0.845    3.170    6.246    0.845   -0.076    2.149    1.957    1.067    0.235   -0.075    0.939   -1.042   -0.684    3.096    0.496    0.007    1.864    3.196    3.353    2.972    1.624    1.624    1.227    2.553    1.859    0.789   -0.037   -0.659    2.341   -1.042   -0.659
CD1=       20        9        3       18        6        1       13        2        0        0        2        9        1        4       10        5        1        8        7        8        3        0        2        5        3        3        4        1        1        1        0        1
CD2=       12        7        8       10        7        3        5        6        5        2        1        3        0        0       12        4        2        7        7        9        6        3        3        2        5        3        3        1        0        3        0        0
TAAGAGGTGGGAAATAAGGTGGGACAAAATTTAGAGTTAGAATTACTTCCAATAGGTTCTGTTGTAATGTTTAAAGATTGGGAACATCCATTAATGGTTTAAGGAAGAAGACAGATGGATTCTGAAACAAAAAACATGGGATTATTTATGTTGTTATTTCCCTCATGGTAATATTTCTTCGGAGTACAATTTCTTTTTGAATCATGAAGATATCTCTAGTGTGTTACATCTTGGTTTTATTAATGAAACAGAAGTAGAGTTTCAAAAATTATTTAAAAAAGAAATTGAAGAAAAGCAGTGATTCTTTTTAGGTGTTGGTGTTTTTGAAATAGTTAAAGAATGAATCTTAATTCACATATACATAAAAAAGGGGAATTTCTATGAAATCATTACGTTTATTTATGATTCTCACTCTTGTTGTATTGTTAAGCGCGTGCAATACAGCAACACAAGTTACAAAGGTTCAAAAAAATGGCGAAACGACTTTAAAAATTGGTTCTCTGCAAGGGTATTACGATGTACAAACGCTTAAAGCTGAAAAAGGAAATGTGGAAATCCCTTATGAAGCAGCTGTTGAAGAAGGTACGATTTTATTACAAGTTACAAAAGATGATAAGGTTATTTATGAAGAAGAAATCACTTCTCAAAAAGAAGGTTTGCTTTCTTTTGAAGCTTCAAAATCTGGATCATATGATTTAATTGTACGCGTGAAGGGTGAAAAAGAGAAAGCAAAAGAAATTCAAATACATACTAAGCTATGAAAAAACGGCAAGTGGAGTGCACCCGCTTGCCGTTTCCATTTTCAGTTGATTCTGTCACAACATATGTTTATCAATTTAAGAGGTAATCTTCCGAAATTCCTCATGAAGT
KOK=       109
KK= 1757119  LL= 1758108  Z=    6.62  JJ= 1757059  DL=   990
A===      111      112      113      114      121      123      124      131      132      133      134      141      143      144      211      213      214      223      224      231      233      234      243      244      313      314      323      333      334      343      413      433
B===      222      122      422      322      212      412      312      242      142      442      342      232      432      332      221      421      321      411      311      241      441      341      431      331      424      324      414      444      344      434      423      443
RRR=   35.219    8.693    2.850    6.336    2.141    2.862    3.699   14.815   -0.084    0.636    6.281    0.094    0.609   -2.182    0.093    2.860    3.066   52.381   -0.728   -0.271   19.245   -0.202   -3.439   -0.069   -1.425   -0.522    1.373   -0.330    3.063    3.063   -0.453    2.832
X1==    7.196    3.230    1.652    3.036    1.996    2.175    2.352    2.297   -0.348    0.983    3.006   -0.236    0.483    2.125    0.352    1.544   -1.916    8.224    2.736   -0.348    3.839   -0.405    2.885   -0.069    0.983   -1.199    1.890   -0.421    1.408    1.408   -0.358    2.408
X2==    4.894    2.692    1.726    2.087    1.073    1.316    1.573    6.451    0.242    0.647    2.090   -0.396    1.263   -1.027    0.263    1.852   -1.600    6.369   -0.266    0.779    5.013    0.500   -1.192    0.999   -1.450    0.435    0.727    0.784    2.176    2.176    1.263    1.176
CD1=       23       14        5        9       11        6        8        6        2        2        5        3        2        5        7        5        0       16        9        2        5        1        5        2        2        0        3        0        2        2        1        3
CD2=       19       13        7        6        9        6        5       16        4        3        4        2        3        0        7        7        0       15        2        5        9        2        0        2        0        2        3        2        3        3        3        2
CTCAAAGAAATCTGTTACGCCATGAAATAAATAACCAAAAATGAATCTTTCCACTTGGGAATACTTTTTTCCATTACATTCAATACAAATCGTTTCGTTTGTATCATTTCTCGTTTCAAGTACACGGAAGCGTGCAGCGAATTCAATTGCTTCTGATAATGTCATGTTTGGAGCGGTTTCTACTTCTGTCCGAATTGTTAAGAAACCAAGCTCATAAGGACAAAGTGTTACGTCAATAGAATGAATCTTAAATGGAACGGAAATAAGATTTGTTGTTAAAAGGCCTTTTAAATTAAGGTCTTTAGAATAACGCTGTAAGCCTTTTTGATTTTCAGAATGAGGAAAGAGAATTTTATTCGTAAATGAAAGATAGTATGCTTCCATATTTTGATGTGAAACTTGAAACTTTCCGTAGTATGTATTTTCATTTTCAAGATGATCGAGTCGAAAAGGACGGAAATCATTTTTCTGTAAGAAAGGGAACATATTTTGTTCATATCCAGTTTTAAATGAAAACGGGAATATAAATTGAAATATCGCTGTTGTTACATCTTTTTCCTCGATTGTTTGTATTGCTTCCATTTACATTGTTTCCTTTCCATATATGCTATAAAAACAACATGCCCAAATATATTTGAAAATAACCACTGTTTTAACTTGGATAAGAATGAAAATTCAGCGTATTTAGTAGGGGACATGTATAATGTTATGTATACTAAAAGTTATAAATTTATATTTTGAAAAGGGGGATGTTGTATGCGGATTTTAGTATTAGGAGCTGGTGGCGTTGGAGGCTTTTTTGGAGGTCGCTTAGTAGAAAAAGGAGAAGATGTTACGTTTCTTGTTCGTAGTAAACGGAAAAAACAATTGGAGGAAAGGGGACTTGTAATCCGAAGTGTTAACGGAGATTTTTCCTTTCAACCGAAATTAATAACGAAAGAAGATCGAACTGCTCCATTTGATGTCATTTTATTTTCAACAAAAGCGTAT
KOK=       110
KK= 1817299  LL= 1818018  Z=    5.78  JJ= 1816939  DL=   720
A===      111      112      113      114      121      123      124      131      132      133      134      141      143      144      211      213      214      223      224      231      233      234      243      244      313      314      323      333      334      343      413      433
B===      222      122      422      322      212      412      312      242      142      442      342      232      432      332      221      421      321      411      311      241      441      341      431      331      424      324      414      444      344      434      423      443
RRR=   26.144    4.175   -0.296    0.028    0.027    0.885    0.050   -0.045    0.281   -2.163   -0.209   -0.955    0.110    0.389   -2.556    1.475    3.566    0.503   63.882   -1.808   -0.010   -0.106   -1.902   -0.538   64.232   10.901    0.013    0.404   -2.581    1.857   -0.063    1.857
X1==    5.633    3.680    3.162    0.178    0.286    2.053    2.273    0.485    0.651    1.878   -0.242   -1.050   -1.134   -0.421   -0.684    1.352    0.986   -1.383    8.591   -0.750    0.028   -0.147    1.720    0.532    5.766    5.996    0.028   -0.501   -0.597    1.403    0.649    1.403
X2==    4.641    1.135   -0.094    0.156    0.094    0.431    0.022   -0.094    0.431   -1.152    0.860    0.909   -0.097   -0.924    3.736    1.091    3.615   -0.364    7.436    2.410   -0.370    0.722   -1.106   -1.012   11.140    1.818    0.468   -0.806    4.323    1.323   -0.097    1.323
CD1=       17       12        7        3        5        5        6        3        3        3        1        1        0        1        3        4        4        0       15        1        1        1        3        2        7        8        1        0        0        2        2        2
CD2=       12        6        2        2        4        3        2        2        3        0        2        3        1        0       11        4        7        2       13        6        1        2        0        0       14        3        2        0        5        2        1        2
CAAGAGCTAAAAATAATAATTTACCAATTTGGCGTGCAGTTGGTGGCCCACCAGCTAGTGCGATTAAAGCGGGACGCGCGGGTGTACCAATGATGATAACAACACTAGGTGGTCCAGCTATTAACTTTAAAGGATCAGTAGATGCTTATCGTGAGGCGGCTGCGCAAAGTGGATTCAATCCAGCAAGTTTGCCAGTTGCAACAACGAGTTTATTTTATACAGCAAAAAATTCACAAGATGCACTTAGTGAATACTATCCTCACATTAATGCTGGTATGCTTACACTACGCGGTGGTGAGTATCCAAAACAACAATTTACAAATGCATTAGATTACCGTGACGCGTTAATGGTTGGTAGCCCGCAACAAATTATTGAAAAAATGCTTTACCAATATGAATTGTTTGGGCAACAACGCTTTATGGCACAAATTGATTTTGGTGGTGTACCATTTGATAAAATTGAGAAAAACATCGAATTAATTGCTACTGAAATTTTATCGGCTATTAGAAAACATACAGCAAAATAATTTGAAAAATACCGAGAGTCTAATCGATTCTCGGTATTTTTCTATGTATTGATTTAGTTTGAAAAAATGACAAAAAAATGAATTTTTAGTATAGAAAGTGGGAGTAGACTTTCTATTTTTGAATAACATTATTTTGTGTTTGAATTTTAAAAATACATTTTCCTCTTGACAAAAAACTCACTGATTTCTTCGT
KOK=       111
KK= 1925509  LL= 1926468  Z=    4.80  JJ= 1925479  DL=   960
A===      111      112      113      114      121      123      124      131      132      133      134      141      143      144      211      213      214      223      224      231      233      234      243      244      313      314      323      333      334      343      413      433
B===      222      122      422      322      212      412      312      242      142      442      342      232      432      332      221      421      321      411      311      241      441      341      431      331      424      324      414      444      344      434      423      443
RRR=    7.651    0.709    1.718   13.213    2.266    0.296    8.981    0.762   -0.537    0.113    0.659    1.556   -0.098   -0.106   23.845    3.013    4.178   -0.633   91.460    1.249    6.961   12.261    0.269    0.083   24.824   18.057   -0.125    0.053   -0.116    0.533    0.283   -0.116
X1==    3.441   -0.685    0.716    3.560    0.607    1.051    2.949   -0.709    0.399   -0.852    1.559    0.620   -0.231    0.105    5.773    3.659    2.410   -0.512   12.722   -1.557    2.960    2.862   -1.233    0.525    4.148    8.719   -1.013   -0.364   -0.537    2.463   -0.231   -0.537
X2==    2.224   -1.036    2.401    3.711    3.733    0.281    3.046   -1.075   -1.345   -0.132    0.423    2.510    0.423   -1.007    4.131    0.823    1.733    1.237    7.189   -0.803    2.351    4.285   -0.218    0.158    5.985    2.071    0.123   -0.146    0.217    0.217   -1.225    0.217
CD1=       12        4        3        9        7        4        9        1        3        0        3        4        1        2       19        8        8        2       30        0        4        5        0        3        5       11        0        0        0        3        1        0
CD2=       14        4        9        9       16        4        7        2        1        2        2        7        2        0       17        5        5        5       12        2        5        6        1        1       11        4        2        1        1        1        0        1
TTACACCAGTATTAGTATTGATTGTTGCTGTTATTGTCGGAAAGGCAATTATTGATCCGATTGGAGAACCAGCTGCGCCGTTAGCGGCATACAAAGAAAATGCTTTCTTTGGTGGGTTTATTCAAGGATATTTAACGATGGATGCAATTAGTGCACTTGTATTTGGAATTGTCGTTGTACAAGTTATCCGCTCTAAAGGAATAAAAGAGAGCAATCAAATTGCAAAAATAACAGTAGTATCAGGTATTATTGCAGTACTTGGTTTAACGTTAATTTATTTATCACTTGCTTATCTTGGTTCAACAAGTACATCACTTGGGATATCAGAGAATGGTGGACTTATTTTAACGAATGTTGTAAATGAGTTATATGGAACAGGTGGTAAAATTTTATTAGGGCTTGTTATTATACTTGCTTGTTTAACAACTTCTGTTGGATTAACATCAGCTTGTGCTGGCTTCTTTACAAACTTATTCCCAAAACTTTCGCATAAAACGATTGTAACAATGGTATGTGTATTTAGTTTAATTGTATCTAACTTAGGTTTAACACAATTAATTGCAGTTACTTTACCAGTGTTAATGATTATTTATCCAGTTGCAATCGTATTAATCGTACTTTCTTACTTCCATAAATGGATTGGGAAGCGTAATACCATTTATATTGGAGCTATTTTAGGTGCATTGTTAATTAGTTTCTTTAACGGTTTAGAAAGTGCGAAGATTAAAATTGACGCGATTTCTAATGTATTACAAATATTACCATTATATAACGAAGGAATAGGATGGTTAATCCCATCATGTATTGGCGGGATTCTCGGTTTCTTTTTCTATAAATCAAATGAATCAAGTGAACTACAAAAGAAAGGTGCTTAGGCGCCTTTCTTTTTTTAAAGGGGATTTTTTTGTTTTGTCTAAGTAATAAATGAAAGGAGTGATAAAATGGCTAATTTTGAAGATT
KOK=       112
KK= 1941349  LL= 1942188  Z=    5.63  JJ= 1941259  DL=   840
A===      111      112      113      114      121      123      124      131      132      133      134      141      143      144      211      213      214      223      224      231      233      234      243      244      313      314      323      333      334      343      413      433
B===      222      122      422      322      212      412      312      242      142      442      342      232      432      332      221      421      321      411      311      241      441      341      431      331      424      324      414      444      344      434      423      443
RRR=    7.779   33.872    1.577    0.174    0.687    0.376    5.723    0.100    3.580    0.550    0.111    0.145   -0.154    2.154   -0.091    1.570   -0.689   52.222    0.378   -0.043    0.647    0.017    2.823    0.110    0.550    0.840   21.919   -0.269    0.305    0.188   -0.069   -0.169
X1==    3.053    6.103    1.048    0.663    2.527    0.666    3.838    0.396    2.072    0.260    1.724    0.139   -0.145    0.897    0.540    1.369    1.014    7.762    0.761   -0.037    0.365    0.009    1.009    0.366    0.260    0.790    5.365   -0.229    0.643   -0.357   -1.079   -0.357
X2==    2.548    5.550    1.505    0.262    0.272    0.566    1.491    0.252    1.728    2.112    0.064    1.042    1.064    2.401   -0.168    1.147   -0.679    6.728    0.497    1.147    1.772    1.836    2.797    0.301    2.112    1.064    4.085    1.178    0.474   -0.526    0.064    0.474
CD1=       16       22        4        5       13        3       10        3        5        1        3        4        1        3        8        4        5       12        4        2        1        1        2        2        1        2        6        0        1        0        0        0
CD2=       10       18        5        2        6        4        4        3        6        4        1        3        2        3        5        5        1       16        3        5        4        3        4        1        4        2        7        2        1        0        1        1
ATCATTATTTGGCTCTTCATTCATTTTTGAGGAACGAACAATAACTTCTTCAAATGCTGTTTTAACAAGAAACACATCGCTTGCATGTTCTTCATAACCTGGGTGTAAAGTTTGAATAGATAAAATAGGTGAAGCGAATAGTTGTTGTAGCATGAAGTCACTCCTTTTTTCTGTAAATTCGATAAACTCATTATATAACAGAATGTGTACGAAGTGGATAATGATAGGGGCAACATAGAACTTAAATAAATTTACGGTGAGAAATCAGTGTGAAAATTATATTTTTCTACTTTTGTATGAATTATCAAAATAATGTTTCTGATGATAAATCTGTAAAAATACCCAAATATAAATCTCATATTTTTCAGTAAATGAAGAGTTAAGCTCACTTTCAATAGGAGTATAACGTAGGTTATGAAAAATATTTCTCAATAATAAAATGAAGAGAAAAATATGAAAAAGTAGAATAGATTCCTTTATAATAGTTTTAAATTAATTAATATAATTAATTATTAATTATATTAGATAGGAGAGAAAATGATGGCAAATGTACTCGTAATAAATTTCCCTGGAGAAGGTCATATAAATCCGACTTTAGCTATTATAAGTGAGTTAATTCGGCGAGGGGAAACAGTTGTTTCGTATTGTATTGAAGATTATAGAAAGAAGATTGAGGCAACAGGTGCAGAATTCCGAGAGTTTGAAAATTTTCTCTCCCAAATTAATATTATGGAACGAGTAAATGAAGGTGGGAGTCCTTTGACGATGCTATCTCATATGATTGAAGCATCAGAGCGTATTGTTACTCAAATTGTAGAAGAAACAAAAGGAGAACAGTAC
KOK=       113
KK= 2028619  LL= 2029758  Z=    6.29  JJ= 2028619  DL=  1140
A===      111      112      113      114      121      123      124      131      132      133      134      141      143      144      211      213      214      223      224      231      233      234      243      244      313      314      323      333      334      343      413      433
B===      222      122      422      322      212      412      312      242      142      442      342      232      432      332      221      421      321      411      311      241      441      341      431      331      424      324      414      444      344      434      423      443
RRR=   55.869   15.415    1.795   -0.020   -2.568    7.357    5.862   -0.046   -0.040    5.517    0.376    0.967    4.853   -1.137   -0.186    3.521    1.200   26.450   10.696    0.580   13.908   -0.160    2.993   11.354    6.755    0.577   10.317    0.382    0.179   -1.362    0.096    0.555
X1==    6.948    4.151    1.713   -0.149    3.049    2.943    2.362   -0.022    2.358    1.696    1.046    1.313    4.165    1.082   -0.627    2.358   -1.088    5.383    4.432   -0.567    2.679   -0.490    2.666    2.458    2.623   -1.293    2.679    0.549    1.361   -0.639    0.266   -0.639
X2==    8.041    3.713    1.048    0.132   -0.842    2.500    2.481    2.067   -0.017    3.253    0.359    0.737    1.165   -1.050    0.296    1.493   -1.103    4.913    2.414   -1.024    5.191    0.326    1.123    4.619    2.575   -0.446    3.851    0.696    0.132    2.132    0.359   -0.868
CD1=       27       19        6        4       16        8        9        3        7        3        3        7        7        4        6        7        2       12       13        2        4        1        5        6        4        0        4        1        2        0        2        0
CD2=       28       17        6        3        5        9        7        8        4        7        2        4        3        0        8        7        1       14        7        2       10        2        3        6        6        1        8        2        1        3        2        0
ATTTTTTTCGTCTTTAAAAACAAAATGCTCTTTAAATTTTCTAGCCTCCACTTTTTGACCATTTCTCATAGAGCGGAAAGGGTGTTCTTGCCATGTAATAATTACATCAACCTCATCTGCTTTTGTAGCAACTGGAAAATTAGCATGTTCAAACCCAGTTTTTCCACTTGCTAAACGACTTTCCTTTAGAGAGAAGAGTTCATATTTTGTTTTTGTTTTTGGCTCGTTGCGGAACACTTCGACATGTACGTTATATACTTCACTGTTTCCAACATTTTTTACTGAAAATTGATATGTTTGAAATTCATCTTTTTTAGCTTGAAGCTTTTTTTTGTTTGCTTTTTTCGGTTCAGCAATATTCACTTGCCATTGATCAGAGTTTTGGGAGATTGGTAAAGATTTTGGTGAATAAGCATACGTTTCATTTACTACAATTAGGCATAACAAAAGGAGAAAGAAACTAATTGCTTTTTTCATATAAACACCTCACTATAAAATTTTTATTAATATGCGTAAATAAAACTGAAAATATGTAATAAAATGGAAATAGGTGATAATTTGATTCAAATGAATTTGAAAAAATTTGAAGAGGTAATAAATGGAGAAGGATTACACGAATCGTTTCATCATTTAGAAATACATGGTGTCTGCATAGATTCCAAAAACATTAAAGAAGGAAATGTATTCGTTCCAATCATTAGGGTGAAGGATGGGCATGAGTATGTGAAAGAGGCAATGGATAATGGAGCTATCGCTTCCTTATGGAAAAAGTCTTACGGTTCTCCGCCAAAAGGGATTCCAATTATATTTGTAGATGACACTTTGTTTGCTTTGCAACAATTGGCACAATTTTATCGAAGAGAGATAAATGTAAAAGTAATCGGAATTACCGGTAGTAATGGAAAAACTACGGTAAAAGATATAGTAGAAGGTATTTTAAGGTCAACTTATAGAGTGCATAAAACAAAAGGTAATTTTAATAGTCAAATCGGTTTACCGTTAACAATTTTAGAGATGAAACGAGATACAGAGATTTTAATACTTGAAATGGGAATGAGTGAAAAAGGATGTCGTATTATTGAAAGGTTCACGTGGAATAGCTTTAGAGGAAATTGTCCAAAAGTGGATGTGAAAAATCAA
KOK=       114
KK= 2045929  LL= 2046408  Z=    4.58  JJ= 2045239  DL=   480
A===      111      112      113      114      121      123      124      131      132      133      134      141      143      144      211      213      214      223      224      231      233      234      243      244      313      314      323      333      334      343      413      433
B===      222      122      422      322      212      412      312      242      142      442      342      232      432      332      221      421      321      411      311      241      441      341      431      331      424      324      414      444      344      434      423      443
RRR=   15.959    0.314    1.394    9.286    3.809    0.123    0.966   21.289    0.058   -0.515   23.242    1.430    0.643   -0.035    0.269   14.401    0.336   -2.501   -0.450   -0.087   -0.431    0.099    1.795   -0.071   -0.222   -0.334   -0.210   -0.135   -0.369    0.083    0.119   -0.101
X1==    4.282    1.459    2.032    2.672    2.084   -0.894    0.407    5.032    0.106   -0.325    5.453   -1.293    2.453    0.079    0.208    3.106   -1.242   -0.826   -0.335    0.106   -0.300    0.495    1.495    0.150   -0.325    0.453    0.700   -0.109    0.817   -0.183    0.453   -0.183
X2==    3.727    0.215    0.686    3.475    1.827   -0.137    2.372    4.231    0.545    1.586    4.262   -1.106    0.262   -0.438    1.290    4.637   -0.270    3.029    1.342   -0.819    1.436    0.201    1.201   -0.474    0.684   -0.738   -0.300    1.240   -0.451   -0.451    0.262    0.549
CD1=       10        5        3        5        6        0        2        6        1        0        6        0        3        1        3        4        0        0        1        1        0        1        2        1        0        1        1        0        1        0        1        0
CD2=       10        4        3        5        7        2        4        8        3        3        5        0        1        0        6        9        1        7        3        1        3        1        2        0        2        0        1        2        0        0        1        1
TCGTACAAACTCGTAAGTTTTAACATAGTATTTGTCATGACATACAAAAAGTTTCATACGCTTACTATAAAACTTACAAATTTATGTTACTTAAAAACATATGAACTTAAAGCACTTGATTGTCAATTAAAGGCAACAAGTGCTTTTTTGCGTTTTAGCGTAGAAATTTAAAAGAGCATTATAATTTTATAAGTGCATTAAGTGTTAAATTTTTATTGTTGTTTTATAGATTGTAATGGCTATGTACAGTGTACGACGATAGTAGAGGAAAAAATAAAGGGTTGTGTTATTTTTTGAAGTCATCGTAAAGTACATTTTAACGGATGGACGTTATGCACACGTTATCCGCAAAAAACGGGTAAACGTTACAGGGACTTTAATTGCTGTAACGGGAAGGGACTTAATATGGAAGAAAAAGTAGTTGGTTATGTACGAGTTTCAACAGAAGGACAAGTACGTGAAGGGTATAGCCTAACGTAT
KOK=       115
KK= 1455800  LL= 1456189  Z=    4.62  JJ= 1455080  DL=   390
A===      111      112      113      114      121      123      124      131      132      133      134      141      143      144      211      213      214      223      224      231      233      234      243      244      313      314      323      333      334      343      413      433
B===      222      122      422      322      212      412      312      242      142      442      342      232      432      332      221      421      321      411      311      241      441      341      431      331      424      324      414      444      344      434      423      443
RRR=   66.061    1.161   -0.037    0.837   -1.429    2.274   -0.213   -0.037   -0.635    0.368   -0.731    1.052   -2.656   -0.025    0.096   -1.545   -0.046    4.000    4.031    1.184    1.553   -1.277   -0.337    0.685    1.725   -1.875    0.469    0.769    4.088    0.351   -0.313    1.631
X1==    7.644    1.186   -1.194    4.131    2.542    0.952   -0.235   -1.194   -1.027    1.357    1.219   -1.319   -0.781    0.051   -0.171   -1.027    0.664    1.227    3.060   -1.027    1.521   -0.582    0.418    0.293    1.357   -0.781   -0.479    1.704    2.640    0.640   -0.781    0.640
X2==    8.642    0.979    0.031    0.203   -0.562    2.389    0.905    0.031    0.619    0.271   -0.600   -0.797    3.400   -0.494   -0.562    1.504   -0.069    3.260    1.317   -1.152    1.021    2.194   -0.806    2.337    1.271    2.400   -0.979    0.451    1.549    0.549    0.400    2.549
CD1=       16        4        0        7        6        2        1        0        0        2        2        0        0        1        2        0        2        2        4        0        2        0        1        1        2        0        0        2        3        1        0        1
CD2=       11        3        1        1        1        4        2        1        2        1        0        0        4        0        1        3        1        6        3        0        2        3        0        3        2        3        0        1        2        1        1        3
ATACCGAAAGAAAAAATAGCGGAACCGATTAAAATAAAAATGATATTTCGAATCTTCAAATTTGATGTCATATAGAAATCCCCCTAATTATGTAAATGGCATTGCTCCGCTGAAACGGTAAAACATAATGATAAGTAATTTCTAGTTGCTAGTGAAAATAGTGAAGGCTATAAAAATCGATTGATTCTGTTTGATTTTTTGCCAAAAAGGCAAAAGAAGTTTCACTTTACCCCGTTCCAACGGCTGGTAGGAGATAAAGCTCTGAAGAAAGGCAAACCAGCCGTAGGAACCCGATTGGTGCGGGCTAATCTTTTGCCAAAAACGCAAAAGAAGTTTCACTTTATTATAATCTTTCCCAAAAAGGGTCGCAAATAGGTGTTTGGCGGGGAA
KOK=       116
KK= 1471580  LL= 1472419  Z=    4.77  JJ= 1471400  DL=   840
A===      111      112      113      114      121      123      124      131      132      133      134      141      143      144      211      213      214      223      224      231      233      234      243      244      313      314      323      333      334      343      413      433
B===      222      122      422      322      212      412      312      242      142      442      342      232      432      332      221      421      321      411      311      241      441      341      431      331      424      324      414      444      344      434      423      443
RRR=    1.493   -0.133   18.329  124.581    0.568    0.721   -0.495    0.059   -0.149    1.357   -0.942    7.827    5.608    0.803   -0.307   -2.377   -5.023    1.848    4.050   -0.584    1.414    0.549    0.511   -0.575   -0.144   49.501    4.484    0.725   -0.746    0.017   -0.135   -0.746
X1==    3.425   -0.185    2.849    8.030    1.825   -0.704    0.903   -0.067   -0.704   -0.931   -0.844    5.030    3.156    0.234    3.164    1.446    9.172    3.884    1.481   -0.704   -1.324    0.349   -0.456    0.488    2.069   13.156    0.977   -0.811   -0.736    1.264    0.156   -0.736
X2==    0.436    0.719    6.433   15.514    0.311   -1.025   -0.548   -0.882    0.212   -1.459    1.115    1.556    1.777    3.438   -0.097   -1.643   -0.548    0.476    2.735    0.830   -1.068    1.574   -1.121   -1.178   -0.070    3.763    4.590   -0.895    1.014    0.014   -0.870    1.014
CD1=        5        2        4        9        5        1        3        1        1        0        0        6        4        1        7        4       14       11        6        1        0        2        1        2        3       14        3        0        0        2        1        0
CD2=       13        8       19       41        7        1        2        3        3        0        4        9        5        8        6        0        2        2        5        4        0        3        0        0        2        8        6        0        2        1        1        2
TTCGAAACAGAAAGAAACAAGAAGCTGAAGGTCCGATGATTCTTTTTGCAGCACATTTATTATCAATTGTATATTGGCTAAATGAGCAACCTGTTCATAGTTTGAATAAAATAGAAGATTTTACGAGTGAATTGGAAGTGCAACCAGTTAATTTTATAGAGCGATATTCGTTCATTATAAAGAAACCGAATAATTATCATTCTTATATTCAGTTAGCACAGTTGTATATTGAAATAGAAAAGCTATATGTAAAGAAAATGATAACAAAAAAGAAGTCCTGTTCTCGTTAAGAGAAAGGACTTCTTTTTTTGTATTAAGACTCTGTTGTAACAAAATTTCCGTCTGCGTGAGGTGTATTTCCTCCGGTATTTTGTTGTTGTTCTTGCTGCTGTTGCTCTTGTTGTTTTTTAGCTTCTTCTTCAGCTTTTTTTCTAGCTTCCTCTTCAGCTTTCTTTTGAGCCTCTTCTTGCTGTTTCTTAGCTTCTTCTTCAGCTTTTTTTCTAGCTTCCTCTTCAGCTTTCTTTTGAGCTTCTTCTTGCTGTTTACGTTGTTGTTCTTGTTGTTTCTTAGCTTCTTCTTCAGCTTTTTTAGTAGCTTCTTCTTGTTTTAGTTTATCTTCATTGGCCTTTTTCTGAGCTTCCTCATCAGCTTTTTTCTTAGCTTCTTCTTCAGCCTTCTTCTTAGCTTCTTCCTCGGCTTTCTTCGCGTCTGGAGTTCCGCCAGGCGCAGTGAAGGATGCTCCAACTGCAGGGCTTGTTCCAGTACCTTTTTTCGCTACTACAGAGAAGCTGTAAGTAACGCCTGGTTTAATACCACCAAGAGTAGCTGTTGTACCTTTTA
KOK=       117
KK= 1513400  LL= 1514389  Z=    6.18  JJ= 1513220  DL=   990
A===      111      112      113      114      121      123      124      131      132      133      134      141      143      144      211      213      214      223      224      231      233      234      243      244      313      314      323      333      334      343      413      433
B===      222      122      422      322      212      412      312      242      142      442      342      232      432      332      221      421      321      411      311      241      441      341      431      331      424      324      414      444      344      434      423      443
RRR=    7.034   45.895   14.760   -0.266   -0.719    5.890   -0.571    0.298   16.256    1.426    2.113   -0.610    0.418    0.358    0.216   -0.105    0.292   18.175    1.351    1.520    0.335    0.480   -3.105   58.082   -0.069    0.216    0.006    0.425    1.020    1.337    1.157    2.289
X1==    4.787    6.221    2.653    1.224   -0.510    1.317    2.337    0.590    4.095    1.123    2.041    0.696    0.404   -0.369    0.388    2.706   -0.326    6.263    1.320   -1.460    0.139    2.084   -1.222    7.252   -0.877   -0.415    0.139    0.641    1.383    0.383    4.497    1.383
X2==    1.469    7.377    5.563   -0.217    1.411    4.471   -0.244    0.505    3.970    1.270    1.035   -0.877    1.035   -0.972    0.558   -0.039   -0.898    2.902    1.023   -1.041    2.406    0.230    2.542    8.010    0.079   -0.520    0.046    0.664    0.738    3.490    0.257    1.655
CD1=       16       19        6        6        4        4        8        3        8        2        4        5        2        2        6        6        3       11        6        0        1        4        0       14        0        1        1        1        2        1        7        2
CD2=        9       23       15        2        9       13        2        5       12        5        3        1        3        0        7        4        1       10        4        2        7        2        5        9        3        1        3        3        2        5        2        3
GTAAACTATATTGATGTTCCAGATAGTAATCCAGTTGTGATTGAACTAGATTTCACGAAAAATCCAATCAAAATGTTAAATTGTTTTGGAATGTATTTTGGGTGGGGAGAGAGCCCGAAGAAAATTAAAGTTGAATATGCATTAAGTGCAACTGGAAATTGGGTTGTTGCGTCGGATGTTCCATTAAATGTAGGCGATACAATTATATCGAATATGAAGGCGAGTCAGTTATATAAAGTTAGAATTACATTAAGTGGTTATTCTCAAGATCATAAGCGTTTTCGGATTAATCGTATGTTTGCAAGATCGTCGATGGAAAATGGGAATGCTTGGTTAGCGACAACTGGTGGAAGAATGTTTGGAGATATTGAAATAGAGGCAAGTAAAGGTATAATTATGAAGACTGCTAGTGGAGTGAAATGGAAAGTTACTATGAATGAAGCTGGCCAACTTATTACGACTAAAATAACTTGAGACGATGCCTAAGTGTATATCCTTGGACGAGTTATTGGGTAGGACGATAAAGGTAATGAAAAAGAGATTGTAATTTGGTTTCAACCAAACTACAATCTCTTTTTGTTTCATTTAACGCCACCAAATCCAAGTCCAAAGGTAATTTCCTACATTCCGTGGAGTAATGCGTACAAAACGTTCCCCGTCAAAGAAGCAATTTAAATTTGGAACTATTTCATCTTGGTTTTCTGGAACAAAGATGACGATGTTTTCGTTACTTGTAACAGTTTCTGTAATTGGTGGGTCGGTAGGCGAGACTTGAAGTTGTAATGAAATATTGGCCGTATTTTTAAATTCATTATTAACAGGTGGACTTATTACTTGTACTGTGAATAAGACGATAATTGTTTCGTTTGGTTCCAAATTAGTAGCGACTAGGAAACCGATATTCGGATTCGCTAGTGGAGAGCGTTCTTCGTTAATGAAGACAGTGCCGTTTATAAATTGTAAACCTACTGGAATAGTATCCTGTAAAGA
KOK=       118
KK= 1534100  LL= 1535299  Z=    4.92  JJ= 1534100  DL=  1200
A===      111      112      113      114      121      123      124      131      132      133      134      141      143      144      211      213      214      223      224      231      233      234      243      244      313      314      323      333      334      343      413      433
B===      222      122      422      322      212      412      312      242      142      442      342      232      432      332      221      421      321      411      311      241      441      341      431      331      424      324      414      444      344      434      423      443
RRR=   14.843    1.846   -0.203    5.858    1.850    7.912   10.240   22.525   -3.288   -0.422   -1.981    1.481    0.093    0.319   -1.906    1.901    1.225   55.492   21.275   -0.269    1.752   -0.530   12.107   -0.986    0.789    1.199   11.461    1.024    0.898    9.698   -0.529   -0.068
X1==    5.267    2.085   -0.184    2.936    0.510    3.235    2.150    4.793   -1.660   -0.301    2.980    1.068    1.524   -1.041   -0.671    3.235   -0.947    5.954    3.927    0.788    0.864   -1.251    2.780    1.906    0.563    1.524    5.651    0.454   -0.772    4.228    0.796    0.228
X2==    2.818    0.886    1.103    1.995    3.625    2.446    4.763    4.700    1.981    1.401   -0.665    1.386    0.061   -0.306    2.842    0.588   -1.293    9.321    5.417   -0.341    2.028    0.423    4.355   -0.517    1.401    0.787    2.028    2.254   -1.164    2.293   -0.665   -0.300
CD1=       23       12        3       11        8        8        8       12        0        1        6        7        4        1        5        8        2       11       10        4        2        0        5        5        2        4        7        1        0        5        3        1
CD2=       12        9        6        6       16       10       12       13        9        5        1        5        2        1       14        6        1       28       15        4        7        3        9        1        5        3        7        5        0        4        1        1
AGAAGTCTTACATAAGGGGAATCTAGTATGAAATATAAAATTCATTGGTTGTATAAAACAAAGCGCGGTTTGCAGACGGAATTAATGACAGATTATATGAACATAGAAGAAGCACTTCAATTTGCGGAGGATTTCGAGAAAACAGGAAGAGTGAAGGAATTATTATTTTACGATGAAATGGATACAGAATGGTTATTAAAGGAAATGAAAAAGCTGAGTAAACAAGTGGAGGAAGAACCCCAAGAAATACTCGTTTATTTTGATGGTGGTTATGATGTACAGACGAAAGAAGCTGGGGTAGGTATATGTGTATACTATAAAAAAGGAAATGCAAAATACCGAATTCGCCGTAATGCATATATAGAAGGCATATATGATAATAATGAAGCGGAATACGCATCATTACTATATAGCATGAATATACTCGAGGAATTAGGGATTAAGTATGAAGCAGTTACACTTCGCGGGGACTCTCAAGTTGTACTGCAACAATTGGCCGGAGAATGGCCTTGTTATGATGAACATTTAAATCATTATTTAGACCAAATTGAGCAAAAAGCGAAGCAAATGAAATTAAAACTTGTATGTGAGCCAATCTCTAGAAAACAAAATAAAGAAGCACAACAATTGGCAACGCAAGCATTAGAAGGAACAGTCATTGATAGTCATAAAGAAATAACCGAATAGAGAGGTGCAACGGTGGATAAAAAGCAACTCATTACAGAGGTAAATGACTTATTAGAAACGTATTGTGAAGGATGTTTTTTGCGAGAACATAATCGAAAGACAAATAGTAAGTATTATGCTCATTCATTTTGTATCAGGCAATGTACAGTTGGAGAAACATTGAAAAAGTATGGGGAACAGTTGTCATGAAAAAACATCCAGAGAAAATTCTCTGGATGTTTTTTAGTGTCTTGCTTCGTTTAGTTGATGCTCACATTTATTTAATTTCTTTTCCTCGTTCATTAAAAATGGCTCATCTAAATCAGTTGCAACAGATTTCATAATTTCAAGCTGAGAGCGAGCTGCTTCTACAGCAGTAGTAGCGTGTTCTAATGTATCTGGATCCATTGAAATTGTCGCTGATCCCACCATTTTTTGTGCTGTTTCTACACGAAATTTCACTTCTTCAAAATCATTTACTTCTGATCCCATTGTTACTGCCTCCTTTGTATATTGCGCATTTCACATAGTTTT
KOK=       119
KK= 1604870  LL= 1605499  Z=    4.73  JJ= 1604600  DL=   630
A===      111      112      113      114      121      123      124      131      132      133      134      141      143      144      211      213      214      223      224      231      233      234      243      244      313      314      323      333      334      343      413      433
B===      222      122      422      322      212      412      312      242      142      442      342      232      432      332      221      421      321      411      311      241      441      341      431      331      424      324      414      444      344      434      423      443
RRR=    2.324    0.000   -0.087   -1.948   -0.010    1.909    0.965   -0.187   -1.589   -1.560   -5.917    1.909    0.603   -0.246   37.493   -0.929    1.909    0.463   31.919    0.616    2.210   58.432   -0.236   -0.125    5.651    5.648    0.382    0.923    0.058    1.590   -0.838    0.526
X1==    0.709   -0.003    0.401    3.990   -0.003   -1.277    2.449   -0.418   -0.483    1.192    5.442   -1.490    0.780   -1.304    5.847   -0.483   -1.538    0.223    6.792    1.107    1.140    8.826    2.497    0.164    2.192    7.306    1.140    0.568    0.378    1.378   -1.084   -0.622
X2==    3.279   -0.012   -0.216   -0.488    2.908   -1.495    0.394    0.447    3.292   -1.308   -1.087   -1.281    0.773    0.188    6.413    1.924   -1.241    2.076    4.700    0.557    1.938    6.621   -0.094   -0.763    2.578    0.773    0.335    1.624    0.154    1.154    0.773   -0.846
CD1=        4        3        2        8        3        0        6        1        1        2        7        0        2        0       13        1        0        2       13        3        2       11        4        2        3        9        2        1        1        2        0        0
CD2=        9        3        2        1        8        0        2        3        7        0        0        0        2        1       14        5        0        5        7        3        4        8        1        0        5        2        2        3        1        2        2        0
TGCTTATTTATATGCGAGCAACAAGTATTAACGAGTGGGATGAATTAAAGTCATTTCCGACGATGTTGTTATTAATCGGGATTTTCCGCGTATCGATTAACGTATCGACGACGCGAGCGATTTTGACAAACGGAAATGCGGGTCATGTTATTGAAGAGTTCGGTCAATTCGTAATTGGCGGGAACTTATTAATTGGTATCGTTATTTTTACAGTATTAATCATATTCCAGTTTATCGTTGCAAACGGTGCATCTCGTACAGCTGAAGTTGCAGCTCGTTTTACACTTGATTCTTTACCAGGGAAACAAATGTCAATCGATGCTGATTTAAACCAGCGTATTATTACAGAAAAAGATGCACAAGCAAAACGAAAAAAATTAAATATGGAAGCAGAGTTTTACGGGGCGATGGATGGTGCCGGGAAGTTCATTAAAGGGGACGTTATTTTCGGCATTGTCATTTTATTCGTAAACATTATTTTTGGCTTAATTGTCGGAATGATGCAGCAAGGAATGAGCTTTGGTGAAGCAGCCCTTCATTATACACAGTTAACAGTCGGTGACGGAATTGTAAACCAAATTGGTTCCTTAATGCTTGCGATTTCAACAGGTATTATCGTAACGCGTGTAT
KOK=       120
KK= 1610780  LL= 1611589  Z=    6.76  JJ= 1610420  DL=   810
A===      111      112      113      114      121      123      124      131      132      133      134      141      143      144      211      213      214      223      224      231      233      234      243      244      313      314      323      333      334      343      413      433
B===      222      122      422      322      212      412      312      242      142      442      342      232      432      332      221      421      321      411      311      241      441      341      431      331      424      324      414      444      344      434      423      443
RRR=    1.994   14.318   -0.248    0.153    8.316   -2.739   -0.380    1.396    1.911    1.822   -0.337    0.816   14.371   -0.692    1.774    7.880    0.070    0.412    0.069    0.941   -0.066    1.523   79.676   26.000    0.004    0.131    0.133    0.791    0.566    1.036    0.191    1.896
X1==    2.103    2.733    1.006    0.068    2.165   -0.744    1.121    1.006    2.771    2.785   -0.210    1.528    6.129    1.382    0.462    4.177   -0.207    0.962   -1.090    1.365   -0.288   -1.230   10.296    6.470   -0.093   -0.210    0.584   -0.709    0.204    1.204    1.601    2.204
X2==    0.948    5.239   -0.246    2.263    3.841    3.682   -0.339    1.388    0.690    0.654    1.603    0.534    2.345   -0.501    3.841    1.886   -0.339    0.429   -0.063    0.690    0.228   -1.238    7.738    4.019   -0.046   -0.623    0.228   -1.117    2.773    0.860    0.119    0.860
CD1=        6        8        3        2        7        1        4        3        6        4        1        4        8        3        4        8        2        4        1        4        1        0       14       10        1        1        2        0        1        2        3        3
CD2=        8       16        3        7       13        9        2        6        4        3        4        4        5        1       13        6        2        3        2        4        2        0       11        6        2        1        2        0        4        2        2        2
GTCCACTTTAATTTATGCAGGTTCTGCCCAATTTATATTAGCTGGTATGTATGCAGCTGGTGCACCGGCTTCCGCAATTATTTTTACTGTATTTTTTGTTAACTTGCGCCACCTTCTTATGAGTGCTGCACTTGCGCCGTACTTTACGAAACTGCCTCTATTTAAAAACTTACTAATTGGTTCTCAAATTACAGATGAAACATTCGGTGTTGCAGTACAGCATGCGGCGCAAAAAGGATATTTAGGTGAAAGATGGATGATCGGGCTTAACGTAACAGCGTATTTAAATTGGATTCTTGCTACTATCATTGGCGGGCTATTTGGTGAGTGGATACCAGATCCGCATACGTATGGGATGGATTATGCATTACCAGCAATGTTTATCGGATTATTTGTACTTCAGCTTATAAGTAGTAAACCGAAGCTAGCAATTCATCTTACTGTTGCAATTGTAGCGATTATACTTGCATACGTTTCTCACTTATTTATGCCAGATAGTATAGCGGTTATTATCGCAACATTATTAGCTGCGACGATTGGAGTGGTGATTGAAAAATGGAAATGAGATTAGACGTAATATTACTTTTATTAGCAGCAGGAGCTGTTACACTCGTGCCACGTATTTTACCGCTACTCGTATTTAGTAAACTACAAATTCCAGACTGGGGTTTAAAATGGTTAAATTACATACCAATTGCGATATTAGCAGCACTTTTAGCACAAGTTTTATTTATGCATGAGACGATACAGTGGGATTACCTGATCGCAGCAATTCCAACATTTCTTGTCGCAATATATACTCGTAGTTTA
KOK=       121
KK= 1618310  LL= 1619449  Z=    5.02  JJ= 1618280  DL=  1140
A===      111      112      113      114      121      123      124      131      132      133      134      141      143      144      211      213      214      223      224      231      233      234      243      244      313      314      323      333      334      343      413      433
B===      222      122      422      322      212      412      312      242      142      442      342      232      432      332      221      421      321      411      311      241      441      341      431      331      424      324      414      444      344      434      423      443
RRR=   31.061    2.700   -0.143    6.918    2.396    1.776   12.555    3.549   -0.127    7.822   10.228    0.810    6.764    2.613    4.579    0.248    0.578   48.718    4.442   -0.166   -1.195    0.336    4.123    2.671   -0.330   -0.136   12.579   -1.696    2.236    0.053    0.806   -1.154
X1==    3.989    2.994    0.386    3.971    1.851    1.578    5.624    2.051   -0.113    2.905    3.107    0.465    3.851    1.175    1.851    2.705   -0.481    6.813    1.642   -1.804   -0.364   -0.580    2.443    1.242    0.429   -0.613    3.828   -0.663    2.183    2.183   -0.613    1.183
X2==    7.787    0.902   -0.369    1.742    1.295    1.125    2.233    1.731    1.125    2.693    3.292    1.742    1.757    2.224    2.475    0.092   -1.203    7.151    2.705    0.092    3.286   -0.580    1.687    2.151   -0.769    0.221    3.286    2.559    1.024    0.024   -1.315   -0.976
CD1=       18       15        4       12       12        6       15        7        3        5        6        5        7        4       12        8        3       15        7        0        1        1        5        4        2        1        6        0        3        3        1        2
CD2=       26        9        3        6       10        6        7        7        6        6        6        6        4        4       13        4        1       18        8        4        7        1        4        4        1        2        7        4        2        1        0        0
TTCGATATCTTGTAATGATACATTTTCTTTTTTTGAAAAATGATGTTCTTTGGAGAAAGCAAGAACAAGTGTATCAGGCATTACATTCGTCTGTTTTAAAAGTGATTCATCAAACGGTGCTGCGGAAATTACACCGAGATCAATTTCATGATTTTGTAGCATCGTTCTAATTTCAGGAGCTGTTTTTACCATAAGTGTTATTTTTATATTTGGAAATTCACATTGAAATTGATAAACAATTTCTGGTAAAAGATAAGTCGCTGGTACATAGCTAGCGCCAATTGTTATAGCGCCTTTATGAAAATCTTTAAACTCTTGCGTGACCCGTCTAGCCTCTTTCATAAGTGCATCTATTTTACAAGCATAATGATGCAACGCCTCACCAGCCTCTGTTAAGAAATACCTTCCCGAACGTAATTCGAATAAAGATACACCGAGTTCCTCTTCTAAGCTTTTTATATGGAATGTAATAGTAGGTTGTTTAACACCTAGTTTTTCTGCAACGATCGTAAGCTTTTTGTATTTCTTAATAAGCACTACAATTTCTAATTTTAAGAGATTCATTATGAATTGCCGCCTTTTTTATTTTAACTATAGAAAAAATCTATAGAAATAAATAGTTTATTAGAAGTTTTTTAATTTAATCTTTACAGTACATTAACATTCAGTATAAATCTTCCATATAGAATGAAAGCAGGTTAAGAGTGAGGGGAGAGAGGTGAAACGATGGATATTCAAATTAGTGGATTAGAAAAGAATTTTGGAAAAACGCAGGCGTTAAAGCCATTACAAATTGTTATGAAACAAGGTGAATTTACCACACTTTTAGGACCTTCGGGATGTGGGAAAACGACTTTACTTAGAATGATTGCAGGACTGGAAGAACCAGATAAAGGTGAAATATATTTCGGGGATACGTGCATGTATTCTTCTACTAAAAAAATAAAAACATCTCCTCATGAACGTAATATAGGTATGGTATTTCAAGATTTTGCTTTATGGCCACACATGACTGTATTTGAAAATGTTGCATTTGGTTTAAGGGCTACAAAGCAAACGAATCAATTACGGGAAAAAGTAGAAGAGGCAATAAAGAGAGTGCGCTTACAAGGGATGGAGAAACGTTATCCGCATGAACTC
KOK=       122
KK= 1661150  LL= 1662139  Z=    8.02  JJ= 1660940  DL=   990
A===      111      112      113      114      121      123      124      131      132      133      134      141      143      144      211      213      214      223      224      231      233      234      243      244      313      314      323      333      334      343      413      433
B===      222      122      422      322      212      412      312      242      142      442      342      232      432      332      221      421      321      411      311      241      441      341      431      331      424      324      414      444      344      434      423      443
RRR=   19.351   11.388   11.659    5.077   -1.656    7.550    0.522   -0.114    0.245    1.286    2.773   -0.422    0.500   -0.012    0.863    0.675    1.361   79.212   16.366   -1.116    5.976   -0.447    3.645   14.083    1.213    0.192   -0.062   -0.278   -0.072   -1.799    0.144   -0.371
X1==    4.334    1.750    4.269    3.737    0.907    2.291    3.139   -0.918    1.647    0.988    0.534    0.395    1.390    0.092    0.907    1.002   -1.291    8.666    3.649   -0.932    2.954   -1.186    3.070    5.187    1.986    0.534    0.970    1.577   -0.576   -0.576   -0.322    0.424
X2==    4.465    6.507    2.731    1.359   -1.826    3.295    0.166    0.125    0.149    1.302    5.194   -1.068    0.359   -0.132    0.952    0.673   -1.054    9.141    4.485    1.198    2.023    0.377    1.187    2.715    0.611    0.359   -0.064   -0.176    0.125    3.125   -0.446   -0.875
CD1=       16       10        9       10        8        6        9        1        5        2        2        4        3        2        8        4        1       16       10        1        4        0        5        9        3        2        2        2        0        0        1        1
CD2=       18       23        9        5        2       10        3        4        4        4        8        1        2        1        9        5        1       21       10        6        5        2        3        4        3        2        2        1        1        4        1        0
GAAGCGTTACTACAGGAATTAGAAAATTGGAAAGAAAAGTGGATTGCAAATTGGGATGGTACTGAAAAAATAAAAGAAATGCTTGAGCAAGTACAACAAAGAGCGGTTACCTTTGTAAATAACGAAGAATTTGCTGATAAATATGTTATTCCATTTTTACAAACACAAATGAATAAAATAAAAGAAGATGAACAAACTGTTCAAAAAATAGAAGAATGGTTACAAAAACAAGTTGTGAAGCTTGTTGAAAATAACCATTCAAAAATCGGAAAACTTGTACAAGAAAACCTTGATAAGTTAGATGATAAAACGTTAATTGAAATGATTGAAAATAATGTCGGTAAAGATTTGCAGTGGATTCGAGTGAACGGGGCAGTTTGCGGATTTATGATTGGATTAGTGTTAGAAGGAATTAAAGCGATTATATGAGAAAAACCTTCCGCAATTGCGGAAGGTTTCTTATTTTTCGATAACACTCATATTTAAATTGTAAGCTTTCTCAATGTTTAACTTGTACGTTCCATTCCCGGTTTTAATCGAATTTTTATACCAATGTTCTTGCCCGTTGAATTCTGGATTTTCTTCTGAAGTAGTATCTTCTTTTTTCGTTACATCTTCAACTTGTTCCCAAGGTGTGCTGCCATGTGTTTCTTTTTGATTTGTTACTGCTGTTAAAGATACATCACTCTCTTTTGCAAGATGGACAGACACTCTTGAACTTTCTTGTACAAACCAATTATTTTGTAATTGACCTGGATAAAGAGATAGTTCGTTATTGGAAGCACGGATTTCCACATTTTTATTTTGCGGAAGAACAAGCGTTGGTTTCACCTGTGGTGCTGAATTAAATAACGTATGCTGAACAGGTAATGATTTTAAAGTGATATACATCGTTTCTCCAGCCGTTTGAACTGAAAGGAAATCATCTTGTTTTAAATTGAGTTTTTCATTTGCTTTCGTCGTTATTTCATAAGTTCCAAGAAGATGAAT
KOK=       123
KK= 1769630  LL= 1770649  Z=    4.54  JJ= 1769480  DL=  1020
A===      111      112      113      114      121      123      124      131      132      133      134      141      143      144      211      213      214      223      224      231      233      234      243      244      313      314      323      333      334      343      413      433
B===      222      122      422      322      212      412      312      242      142      442      342      232      432      332      221      421      321      411      311      241      441      341      431      331      424      324      414      444      344      434      423      443
RRR=    1.570   -0.223    0.669    4.554    2.900    0.075    8.832    0.091   -0.222    0.462   -1.545   -3.826    0.017    1.576    8.516    1.296   -0.879    1.809  107.278    0.389    0.104   16.658    1.683   -3.592   21.928  133.759    1.009    0.238    0.850    0.312    0.775    0.850
X1==    1.966   -0.707    0.324    4.841    1.634   -0.458    3.381   -0.222    1.362   -0.323    1.333   -0.963   -0.060   -1.792    2.024    1.362    7.342    0.520    8.584    0.148   -0.109    4.882   -1.305    3.432    3.097   13.170   -1.059   -0.557   -0.843    0.157    1.333   -0.843
X2==    0.799    0.316    2.063    0.941    1.775   -0.163    2.612   -0.410   -0.163   -1.429   -1.159    3.974   -0.289   -0.880    4.208    0.951   -0.120    3.482   12.497    2.623   -0.953    3.412   -1.290   -1.047    7.080   10.156   -0.953   -0.428   -1.007    1.991    0.582   -1.007
CD1=       14        5        4       16       11        2       11        3        5        1        4        3        2        0       12        5       19        3       19        3        1        8        0        8        5       21        0        0        0        1        4        0
CD2=        5        5        6        3        8        3        6        2        3        0        0        7        1        0       13        5        2       11       23        8        1        6        0        0       12       13        1        1        0        3        2        0
TCGCTATGACAGATTTAGCACAAGGAAACTTTAATTTCTCAGATAGAACGACAGCGATTATATCTGTATTCTTAGTTTCATTTGCAAACTTCTCTTCAATTGGAATTATTGCAGGGGCAGTGAAGAGTTTAAATGAAAAGCAAGGGAATGTAGTCGCAAGATTTGGTTTGAAGTTACTTTTCGGTGCAACATTAGTAAGTTTCTTATCAGCAACAATCGTAGGCTTATTATTTTAATAGATTCATATCATATAAAAAGGAATGGTGATTGTAATGAGAATGGTAGATATTATTGCAAAAAAACGTGACGGTAAAGAATTAACAACTGAAGAAATCAAATTCTTTATTAATGGTTATACAGACGGAAGTATTCCTGATTATCAAGTAAGTGCACTTGCAATGGCAATCTTCTTTAAAGATATGACAGATCGTGAACGTGCAGATTTAACGATGGCAATGGTGGAGTCTGGAGAAACAATCGACTTATCTGCAATTGAAGGAATTAAAGTAGACAAACATTCAACTGGTGGTGTTGGTGATACAACAACATTAGTATTAGGACCATTAGTAGCTGCTTTAGATGTACCAGTAGCAAAAATGTCTGGTCGTGGTTTAGGACATACAGGCGGAACAATTGATAAATTAGAAGCAGTAGAAGGATTCCACGTTGAAATTACGAAAGAGCAGTTCATTGATATTGTAAACCGTGACAAAGTAGCTGTTATTGGACAAACAGGAAACTTAACACCTGCAGATAAAAAGATTTATGCATTACGCGATGTAACAGGAACAGTAAACTCAATTCCTTTAATCGCAAGTTCAATTATGAGTAAAAAAATTGCAGCTGGTGCAGATGCAATCGTACTTGATGTAAAAACAGGTGCTGGCGCATTTATGAAAACAGAAGAAGATGCAAAAGAATTAGCACATGCGATGGTACGTATCGGAAATAATGTAGGACGTCAAACTATGGCTGTTATTTCAGACATGTCACAACCGCTTGGATTTGCGATTGGTAACG
KOK=       124
KK= 1788110  LL= 1788499  Z=    6.01  JJ= 1787360  DL=   390
A===      111      112      113      114      121      123      124      131      132      133      134      141      143      144      211      213      214      223      224      231      233      234      243      244      313      314      323      333      334      343      413      433
B===      222      122      422      322      212      412      312      242      142      442      342      232      432      332      221      421      321      411      311      241      441      341      431      331      424      324      414      444      344      434      423      443
RRR=   11.065    2.236    1.184   22.705   -0.583    0.042    2.182   -0.006    0.015   -0.388    0.419   -2.262   -0.681    0.419    6.081   -0.039   -0.014    0.465   59.044   -2.893   -0.092   18.075   -0.122   -1.302   11.114   -1.231   -0.401    0.126   -0.165   -0.745   -0.131    0.126
X1==    2.891   -1.622   -1.204    5.801    0.930    1.307    0.551   -0.357    0.467   -0.807   -0.762   -1.168    1.238   -0.719    1.568   -1.213    0.551    0.444    7.390    2.988    0.180    5.226    0.226    2.270    3.193    2.238   -0.820   -0.459    0.567    2.567    0.238   -0.433
X2==    3.827   -1.378   -0.984    3.914   -0.627    0.032    3.961    0.016    0.032    0.481   -0.550    1.936   -0.550   -0.583    3.879    0.032   -0.026    1.047    7.990   -0.968   -0.511    3.459   -0.541   -0.574    3.481   -0.550    0.489   -0.274   -0.290   -0.290   -0.550   -0.290
CD1=        7        0        0        8        4        3        2        1        2        0        0        0        2        0        5        0        2        2       10        5        1        6        1        3        4        3        0        0        1        3        1        0
CD2=        7        0        0        5        1        1        5        1        1        1        0        3        0        0        7        1        1        2        9        0        0        4        0        0        4        0        1        0        0        0        0        0
TTCTTTAGCATCACTTGTTTTTTTCGCTAAATCCCGCGAAAATTGTCGATATTGTTGGAAAAATCTTAACGCCAATTAAGTTAACTTTCATCGGTATTTTAGTAATCGTTGCTTTTATTCATCCGATTGGAGAAATGCAAGCACCAGTTGAAGCTTATACATCACATGCATTCTTTAAAGGGTTCCAAGAAGGATACTTAACGATGGACACGCTTGCATCATTCGTATTCGGAATCATCATCATTAATGCAATTAAAGAAAAAGGTGCAAAAACGAAAACACAAATTATGGTCGTTTGTGCAAAAGCAACAATCATTGCAGCATCTATTTTAGCAATTATCTATACAGCACTTTCTTATATGGGTGCTTCAAGTGTTGCAAAGCTTGGAC
KOK=       125
KK= 1801010  LL= 1801999  Z=    5.05  JJ= 1800800  DL=   990
A===      111      112      113      114      121      123      124      131      132      133      134      141      143      144      211      213      214      223      224      231      233      234      243      244      313      314      323      333      334      343      413      433
B===      222      122      422      322      212      412      312      242      142      442      342      232      432      332      221      421      321      411      311      241      441      341      431      331      424      324      414      444      344      434      423      443
RRR=   19.168   24.956    5.053    1.546    0.423    8.142    5.252   -0.052    0.256    3.442    6.489    0.150   13.901   -0.583    2.106    3.525    3.096   26.638   -0.441    1.279   22.658   -0.194    6.713    7.634    0.047   -0.228   -0.314   -1.312   -0.787    1.414    0.191    1.414
X1==    3.748    4.111    2.267    1.975    1.338    2.512    2.202    0.163    0.324    2.262    4.753    0.879    6.274   -0.481    0.546    2.512   -1.787    5.604    0.654   -0.770    4.739   -0.485    1.096    2.897    0.073    0.192    0.945   -0.978    1.101    1.101   -0.568    1.101
X2==    5.114    6.071    2.229    0.783    0.316    3.242    2.385   -0.321    0.790    1.522    1.365    0.171    2.216    1.211    3.857    1.403   -1.733    4.754   -0.673   -1.661    4.781    0.400    6.124    2.635    0.635   -1.187   -0.332    1.342   -0.715    1.285   -0.336    1.285
CD1=       17       17        8        7       10        8        7        4        4        5        8        5       10        1        8        8        0       13        4        2        8        1        3        5        2        2        3        0        2        2        1        2
CD2=       16       19        6        4        6        8        7        2        4        3        3        3        4        3       14        5        0       11        2        0        7        2        9        5        2        0        1        2        0        2        1        2
GATACCATCAAATCCGCTATCCATAATACTGCGCACGATTTGTTTAAAGATTTTTGCATTTTTCTCAACTAAATCTAAACGTGTTTCGCCTGGCTTTTGTGGTAATCCAGCCGTAATGACTACAAGGTCAGCATCTTTACAATCTTCGTAGCTACCTTTCCATACTCTAGTTGGAGCTGGAGCAAATGGAACGGCATGACTTAAATCCATCGCTTCTCCTTCAGCTTTTGCTTCGTTTACATCAACTAAAACAAATTCTTCAGCTACAGCTTGGTTAATCATGCAGTAAGCATAACTACATCCAACTGCTCCTGTTCCTACTAATACAACACGGTTAATACCTTTTTTCATTTCAAAATTCCTCGCAATTTCATTGATTTTATTATGTAAGATAATACGTCTTACTTCTATAGATTCATATCTAGTTTATTACATTTTATAAAAGATATTCAAGTATTTGAAAATGTATCCGTGCAATTTCTTGCATAAAACATAGGAAGTAAGTTAACCGAATATAATGCAATAAAATCCTTTATTGAAGGAGAAAAGGCCATGATGCAGCCATTAACGATGGAAAGAATGCTCCATATTATTAATGTGGGGCTCGTTAAAACGAAGAATCCAAAGCAGATTATTATTGTTGGTGCAGGAATTTCAGGATTAGTTGCAGCATCGTTATTGAAAGAAGCAGGGCATAAAGTAACAATTTTAGAAGCGAATAATCGAATAGGCGGAAGAATATATACGATCCGTGAACCGTTTAGCAGAGGTTTATATTTTAATGCAGGACCAATGCGAATTCCTGATACACACAAGTTAACTTTAGCTTACATTCGTAAATTCAAATTACCGTTAAATCTTTTTATAAATAAAACCGCTTCAGATATTATTTATACGAATAATATTAAAAAGAGATTAAGCATATTCGAAAAAAACCCAAGTATACTTGGATATCCTATTTTAGAGAGGGAAAAAGGTAAAACGGCAGAA
KOK=       126
KK= 1829060  LL= 1829749  Z=    5.98  JJ= 1828580  DL=   690
A===      111      112      113      114      121      123      124      131      132      133      134      141      143      144      211      213      214      223      224      231      233      234      243      244      313      314      323      333      334      343      413      433
B===      222      122      422      322      212      412      312      242      142      442      342      232      432      332      221      421      321      411      311      241      441      341      431      331      424      324      414      444      344      434      423      443
RRR=    5.391   -0.024    3.291   26.076   -0.074    1.008    0.602   -0.225    1.000    0.012   -2.833    2.066   -1.519    0.386   23.764    6.745    0.602    2.373    2.910    0.475    0.250    0.001    1.054   -0.333   11.098  136.914   -4.932   -0.123    0.291    0.211    4.761    0.291
X1==    4.032   -0.206    0.710    6.858   -0.642   -1.459    1.304   -0.494    1.325   -1.044    3.780   -1.979   -1.214   -0.696    6.340    1.325    1.304    2.773    1.318    0.629   -0.803   -0.081   -1.045    0.446    1.854    9.608    4.197   -0.414   -0.559    0.441    2.116   -0.559
X2==    1.337    0.115    4.636    3.802    0.115   -0.691    0.461    0.457    0.754   -0.012   -0.749   -1.044    1.251   -0.555    3.748    5.090    0.461    0.856    2.208    0.754   -0.312   -0.008   -1.008   -0.747    5.986   14.251   -1.175    0.296   -0.521    0.479    2.251   -0.521
CD1=       18        5        4       17        4        0        5        2        4        0        6        0        0        1       20        4        5        5        4        3        0        1        0        2        3       13        5        0        0        1        4        0
CD2=        4        3        7        5        3        1        2        2        3        1        0        0        2        0        9        9        2        4        5        3        1        1        0        0        7       15        0        1        0        1        3        0
GTTTAATGATAAAGTTCACATGAAGTTCACACGGATTTCACTTCATTCATTTAAAATGAACTCTGTGTGAAAAATAAAACTCTTGCTAAAAAATGGAACTTAATGAATATTTTACTTTGATAATATTGTAAAGTATTAAGTTTATAAGTTTTTTAAAAGAGGATAGTAGGGAAAGGAAGTAAAGACAACTTATGAAAAAAGTAATTGCAGGTTTAGCAGCAGCTTCTGTAGTAGGTGTTGCAGTTCCAGGTATGGATTCTGCTCAAGCACAAGTTTCAAACGAAGCGCTAAAAGAAATTAATGGACAAGCTCAAACTCAAACGACTGTAACTGAAACAAAAACTGTAGAAACAAAATCTGACTTAAAATACACAGTAACTGCTGATGTATTAAATGTTCGTTCAGGTGCTGGTACAGGACATAGCGTTATTTCTAAAGTAAAACAAGGTCAAGTACTACAAGTAATTGGACAAGAAAACGGTTGGTTCAAAGTAACTGTAAACGGTCAAACTGGTTATGTAAGTGGTGACTTCGTAACAACTGGTGGTAAAACAGGAACTACTGTTCAACAAGGAACTGGTACTTACACAGTAAACGTTTCTTCACTTAACGTACGTACAGGTCCAAGTACATCTCATACAGTATTAGGCTCTGTAAATAAAGGTAAAACAGTACAAGTTGTTAGTGAAG
KOK=       127
KK= 1876910  LL= 1877719  Z=    5.45  JJ= 1876640  DL=   810
A===      111      112      113      114      121      123      124      131      132      133      134      141      143      144      211      213      214      223      224      231      233      234      243      244      313      314      323      333      334      343      413      433
B===      222      122      422      322      212      412      312      242      142      442      342      232      432      332      221      421      321      411      311      241      441      341      431      331      424      324      414      444      344      434      423      443
RRR=   11.709   16.679    6.576    2.419   11.782    0.796   -0.003    7.493    1.369    0.948   -2.815   -2.629   49.063   15.660    0.077    0.395   -0.063   -0.041   -0.514    6.380   -0.423   -1.795   17.892    7.483    0.089    0.114   -0.064   -0.069    0.228    0.228   -0.040   -0.590
X1==    3.660    4.225    2.930    2.043    3.346    0.623    0.057    2.207    2.013   -0.759   -1.028   -1.039    8.778    7.147    0.708   -0.767    1.243   -0.184   -0.652    3.403    1.179    1.760    3.646    5.976    0.241   -1.028    0.179   -0.296   -0.409   -0.409   -0.047   -0.409
X2==    3.199    3.948    2.245    1.184    3.521    1.278   -0.051    3.395    0.680   -1.249    2.739    2.531    5.589    2.191    0.109   -0.515   -0.051    0.220    0.789    1.875   -0.359   -1.020    4.907    1.252    0.370   -0.111   -0.359    0.231   -0.557   -0.557    0.839    1.443
CD1=       13       15        6        6       13        3        3        5        5        0        0        1       10       10        7        1        5        2        2        7        2        3        5        9        1        0        1        0        0        0        1        0
CD2=       14       15        7        4       14        5        2        9        4        0        4        6        7        3        6        2        2        3        3        6        1        0        6        2        2        1        1        1        0        0        2        2
GTGGCTGTCTATTCAATTTGGCTTGCAAATTCATGAAATAGGCACAGCTATGCTCGTATTAGGATTAGGAAATTTAACTGGTAATATTTTTGGACATAGAATCGTAAATAAAATTGGTTATAACCTTTCATTCTATGGTGGAATTATATTTATAGCAGTTCTATATGCATTACTTCCTCATGTAAACAACATTATAATTGTGGAGTTATTATTCTTTGTTTTGTTTTTTGTGACAGGAATTTTGTTTGTATTAATGATGAGGCACTTACAAAACATATCTATCGTAGCAAGAGGAACAGGAGCGGCTCTAGCTAATGCTTCTATGTATATTGGTCAAATGATTGGAGCGGCAATAGCAGGAATGTTATTTGCAGCATCTCACAACTTTATATTTGTAGGTAGTTTTACTGCGTTATTATATATTTTAGCTTTATTTCTGTTTAGAAAAAGTGAAAAACTAACTGAGAATCGTGAAACAGGAATTGCGTCATAAAGTCTTTACAAATAAAAAAGAGCCCAAAAATAAAAATCCCTATAAAGATAGGGATTAATATATCGGCATATAGTTCCTTGGAAAAGGATATATTGAGTATAACATATAGGACTACTTATAATTGTGAAATAGATGTGAAAGTAATGTGAAAAATAACATAATAAAAAGCACTGTTTTAGCTAATGAACTAAAACAGTGCTTTTCTCTTTGATTGAACAGTTGCTGCATTTTCATCATGTATGCCTGCATCTTTAATAATTCGTTGTTTAGCTTTATTTAATAGATGGTTTACTGCTTCTCCAAAATAGTTAGCTTCG
KOK=       128
KK= 1890170  LL= 1891189  Z=    5.42  JJ= 1890080  DL=  1020
A===      111      112      113      114      121      123      124      131      132      133      134      141      143      144      211      213      214      223      224      231      233      234      243      244      313      314      323      333      334      343      413      433
B===      222      122      422      322      212      412      312      242      142      442      342      232      432      332      221      421      321      411      311      241      441      341      431      331      424      324      414      444      344      434      423      443
RRR=   17.995    3.452    9.761   -1.777    0.416   13.448    9.781    1.071   -2.359    0.680   10.408    3.378   11.372    2.989    3.356    1.151    0.473   48.676    5.733    0.113    1.838   -1.228    4.751    3.869    0.332    0.238    0.862   -0.038   -0.540    2.286   -0.116    4.551
X1==    3.132    1.693    3.705    2.034   -0.534    3.385    2.824    0.705   -0.996    2.193    4.291    3.048    3.577    1.925    2.138    1.507   -1.404    6.284    4.215   -0.370    2.392    0.876    1.621    2.782   -0.345    1.436    0.625   -0.702   -0.990    1.010   -0.704    2.010
X2==    5.745    2.040    2.635   -0.874   -0.780    3.973    3.463    1.519    2.368    0.310    2.426    1.109    3.179    1.553    1.570    0.764   -0.337    7.746    1.360   -0.306    0.769   -1.401    2.931    1.391   -0.961    0.165    1.378    0.054    0.546    2.264    0.165    2.264
CD1=       13        9        9        8        4        8        9        4        1        4        8       10        7        6       10        5        1       12       11        2        4        3        4        7        1        4        2        0        0        2        1        3
CD2=       16        9        8        1        3       11        8        6        8        3        5        4        6        3        8        5        2       19        5        3        4        0        6        3        1        2        5        2        2        4        2        4
CAAGCATCTATGCAAGAATTAAAACCTTGGATGGTTTTTGCACAGAAAGAGCAAACAGAGGAAGAAGTAGAAGTGAGCATTAGAAAATCGCATATTCAATTTTTGCAGCGTGAGGATTTAAGGTTACTAGTTTTTTCGAAAGAAACAGGTGAATTTATTGCATCAGCTGGATTGCATCGTATTAATTGGGATATACCTCAATTTGAAATCGGGTATTGGATTGATTCAAGGTTTAGTGGACAGGGCTATATGGTAGAGGCTGCAAAGGGGATAACGGATTTCGCCTTTTCTGAACTAAAAGCAAACCGCATAGAAATTCGTTGTGATGCTTTAAATAAGAAGAGTAGAGCGATCCCTGAAAAATTGGGCTTCAAATTAGAAGGTACGTTAGAAAGTGCGAGTGTTGCAGTAGATGGAAATGGATTAAGAGATATGTGTGTCTTTGCTATGACGAGAAATACATATGAAAAAGAAGAGCTGTAAAGAAACGGCTCTTCTTTTTGTGTATTATGGTACAGGATGTCCGTTAGAGCTTTCGAAAATTGTAAACCATTGTTGACGGTCTAAGTTAACTTTTGTAGCAAGAGCGGCCGTTTTAACACGATCTAATTTACCAGAGCCAACGATCGGCATCATATTAGCTGGATGTGCAAGTAACCATGCATACATAACAGTATCGATGCTAGTAACACCTAGTTCAGTAGCGACTTTTTGAACGGTTTCACGTACACGTACAGCGCGTTCTGATTGACCAGTAAAGATTTCTCCGCCAGCAAGAGGTGACCAAATCATTGGGTTGATTCGTTTCTCCTGACATAAATCAATTGTTCCTTTTTCAAAATGCTCAAGTTGCAGTGCAGATACTTCAATTTGGTTCGTAATAAGCGGGAAATCTAAGTATGAACTTAACATATTAAATTGAGAAGGTAAGAAGTTAGATACACCGAAATGACGAACTTTTCCTTCTTGCTTTAAGCGTAAAAACGCTTCTGCCACTTCATTTGGATCCATGAAAGGATC
KOK=       129
KK= 1909400  LL= 1909759  Z=    8.52  JJ= 1909400  DL=   360
A===      111      112      113      114      121      123      124      131      132      133      134      141      143      144      211      213      214      223      224      231      233      234      243      244      313      314      323      333      334      343      413      433
B===      222      122      422      322      212      412      312      242      142      442      342      232      432      332      221      421      321      411      311      241      441      341      431      331      424      324      414      444      344      434      423      443
RRR=   14.811    1.899   -2.014    0.372    1.054    0.120   -0.796   59.545    2.365    0.383   15.568   -0.636    0.120    0.383   -0.623    0.800    1.014   11.852   -0.709    1.066    0.383   -0.737   -1.669    3.350   -0.766    0.383    0.383   -0.121    0.129   -1.438   -0.124    0.129
X1==    1.803   -1.244    7.138   -0.655   -1.244    5.464    3.115   10.138    0.783   -0.667    2.493   -0.655    0.493   -0.385    0.408    0.783   -0.885    2.772    0.744   -1.090   -0.900    1.316   -0.684    1.480    1.333   -0.507   -0.900    0.485   -0.392   -0.392   -0.507   -0.392
X2==    8.215   -1.527   -0.282   -0.568   -0.848    0.022   -0.256    5.874    3.022   -0.575    6.244    0.971    0.244   -0.995   -1.527    1.022   -1.146    4.276   -0.953   -0.978   -0.426   -0.560    2.440    2.263   -0.575   -0.756   -0.426   -0.250   -0.329    3.671    0.244   -0.329
CD1=        3        0        8        0        0        7        4       11        2        0        3        0        1        0        2        2        0        5        2        0        0        2        0        2        2        0        0        1        0        0        0        0
CD2=       17        0        1        1        1        1        1        8        4        0        7        3        1        0        0        2        0        5        0        0        0        0        3        3        0        0        0        0        0        4        1        0
TTTTTTACAGTAACATCGTTTTGTCCAGTAAAATTTCTTTTCAAAGCGTACACATTTTGTAACGAACGTACAATGTTTTCTGCGAGTACGTTTTGTAACTAACACGCATTCTTTTCTACGTGTTACTTTCGTAACGAACGTCCATTTTTGAACGCGAACACGAGTACATTTCGTAACAAATGTCCATTTTTTAACATGCGTACATTTTGTAACGAACGTACAATGTTTCACGCGAGTACATCGTGTTCTTGGGCAGTTACAATCATCGCTACATTCTATTTTTGTAGTGCAATCATCATCACAGTCGAACGTACTTGGATCTTGATGTAAGAAATCTTCCATCCCAGCACTTTTGATTTC
KOK=       130
KK= 1937240  LL= 1938169  Z=    4.98  JJ= 1937000  DL=   930
A===      111      112      113      114      121      123      124      131      132      133      134      141      143      144      211      213      214      223      224      231      233      234      243      244      313      314      323      333      334      343      413      433
B===      222      122      422      322      212      412      312      242      142      442      342      232      432      332      221      421      321      411      311      241      441      341      431      331      424      324      414      444      344      434      423      443
RRR=    6.821   18.195    3.579    4.477    4.320    0.457   21.338    0.304   -0.607    2.977    4.999   -1.522    4.116   -0.307    0.160   -1.454   -0.469   44.209    5.214   -0.489    0.517   -0.409   21.170    0.053   -0.630   -0.480    1.998   -0.166    0.053    1.452   -1.416    0.519
X1==    3.722    4.592    1.504    1.922    2.507    1.958    4.682    0.252   -0.790    1.068    2.071    2.420    1.247   -1.552    0.422   -0.790    0.312    8.460    3.691    0.584    0.228   -1.114    2.505    0.026   -0.932    0.423    1.228   -0.335    0.466    0.466    1.247    0.466
X2==    1.833    3.963    2.379    2.329    1.723    0.233    4.558    1.204    0.769    2.789    2.414   -0.629    3.302    0.198    0.379    1.841   -1.506    5.226    1.412   -0.838    2.268    0.367    8.450    2.031    0.675   -1.136    1.627    0.497    0.115    3.115   -1.136    1.115
CD1=       17       17        5        8       12        5       12        3        1        2        4        9        3        0        7        1        4       13        9        3        1        0        4        2        0        2        2        0        1        1        3        1
CD2=        8       14        7        5        9        4        9        5        5        6        4        1        5        1        6        7        0       15        5        2        6        2       12        3        3        0        5        2        1        4        0        2
ACGATGATGATAAAAGTGTGCAACAATTTCAAGCAACCATTCAAAACGTGAATAAGAAACGCCCCAATAGGCAGTCTTAATTTCCGCTAATTCTTCTTGGGAATAGGAAAGAAATGTTTTAGAGAGAAGGGTGAATCCTTCAAGCATTATTTGTTGCATGTATGTAATTGTTTCTGGTGTATGTTCTAAATAAAAGGTACGTAACTCTTTTTCCGTACTACCATTTAAAATGAGTAAATCAGCATGGCAAATAAGAGAAAGATGTGCACACATTTCAAATAATGAACGCTTCGATTGAATCGGAGCTATTTTCAAATCAATTTCAGTATATTGATCCAGCATTTGAATAGAAGTATCAACAGCAACTTTAAGTTGATGCAATGCAGATTGTACAAACATTGTAATTCTCCTCTTCTCCGTATATAATAGTTTCTTGAGGGTATTATATCATGCTCAAAATTCCGAAAATTCTAGTAGTTTGACTAGCATATTGAAAAGTATTATATTGTAAAAGGTCATATGAAACGTGAAATAGAATGGAATGCAATTATTGAGTTAGGAGTTAGACCAATGAGTTTGAAATATGGAAGAGATACAATTGTTGAAGTTGACTTAAATGCAGTAAAACATAATGTAAAAGAATTTAAAAAACGTGTGAATGATGAAAATATTGCAATGATGGCTGCTGTAAAAGCGAATGGGTATGGTCATGGGGCAGTTGAAGTTGCAAAAGCTGCTATTGAAGCAGGAATAAATCAGCTTGCAATTGCATTTGTAGATGAAGCGATAGAGTTAAGAGAAGCAGGAATTAACGTGCCGATTTTAATTTTAGGCTATACATCAGTAGCGGCTGCGGAAGAAGCAATTCAATATGACGTTATGATGACCGTTTATAGAAGTGAAGATTTACAAGGTATAAATGAAATCGCA
KOK=       131
KK= 1954280  LL= 1955119  Z=    5.89  JJ= 1954280  DL=   840
A===      111      112      113      114      121      123      124      131      132      133      134      141      143      144      211      213      214      223      224      231      233      234      243      244      313      314      323      333      334      343      413      433
B===      222      122      422      322      212      412      312      242      142      442      342      232      432      332      221      421      321      411      311      241      441      341      431      331      424      324      414      444      344      434      423      443
RRR=   38.695   -0.367   -0.985   19.692    3.894    1.992    0.615   11.887    1.410    0.218   -0.399    0.481    5.203    1.200    0.042    0.077   -1.144    6.950   28.819   -1.066    0.155   -0.224    1.138    0.442    8.235   14.245   -0.014   -0.583    0.099   -1.050   -0.506    0.388
X1==    6.541   -0.458    1.877    5.599    1.821    0.759    1.353    3.906    1.481    0.134    1.601   -0.663    3.412   -1.333   -0.458    0.037   -0.469    2.538    5.555    1.481    0.242   -0.076    0.891   -0.434    2.134    4.317    0.242   -0.337    0.521   -0.479   -0.210   -0.479
X2==    5.915    0.800   -0.525    3.517    2.138    2.624    0.455    3.043    0.952    1.623   -0.249   -0.726    1.525   -0.901   -0.092    2.067    2.442    2.738    5.188   -0.720    0.642    2.939    1.277   -1.018    3.859    3.300   -0.056    1.728    0.190    2.190    2.412   -0.810
CD1=       21        4        5       13        9        3        5        8        4        1        3        2        5        0        4        2        2        5       11        4        1        1        2        1        3        6        1        0        1        0        1        0
CD2=       17        7        2        7       10        8        3        8        5        4        1        1        3        0        5        7        6        9       11        2        3        5        3        0        7        5        2        3        1        3        4        0
GTCAAGTTTTCTTGTCTTTTGAAAGGAGTACAAATGAAGAAATATTATACAATTGTGGGTATTATAAGTATTATTCTTGTGGCAATTTTACTTATAACTTGTCCGAAAGAATCAGATTTTAAATTGTATCTAGAAGATAAGTATGCATTGAAATGTGACGAGAGTAGTTTTGAATGCACACAAAATGTAGATGGTAAAAAAGAAAAACTAAAATTTGAAAGTACAGATGCACGAAATGGTGTATTCTTTATGACTGTAAAGCAAACATTTAAAACAGAAGCTGATGTTACGAAAGAATATAGCGGGGTAGGAATGTTTGGTACATTTCTTTTTGTTTCAGAGAAGACTTTCTAGTAATAGAAGGTCTTTTTCTTATGCTTATGTTCATATAGATGAAGTAAGACAAGCATAGGAGGGATATTGATGAAGAAAATTATCCAGTGTTTCAAGAAATTACAGCGAAACATTGCTGTGGATGCGGTCATATTATGTTGTATCACGAATGAACACACCAAGTATAACTTGGTGTGTTTTTTTAAAACGCTGACAAAGCAAGCGGATAAAGTAAAGTAAATAAAACAGAAAAACTCCCAAAACCAATTGCTGTATATCCAAGTGTTCTTGCTCCGAAATTGACAGCTAATAAGCCAACTAAAATCGCAAGGGAACCGAGTGTAACTGGATAAAATGCAATGGAGAAAAGCGAAAGAAATAAAGCGACATAGCCTATCATTGCACCGGTATTTGTACCTTCTATTTCATTTGCAATTTCTTTACGCTTATGTCTAATTGGTAAGCCAGCTGGTGATATTTCAGCTGCATACTCTTCGTTTTTTTCAC
KOK=       132
KK= 2038910  LL= 2040049  Z=    4.95  JJ= 2038880  DL=  1140
A===      111      112      113      114      121      123      124      131      132      133      134      141      143      144      211      213      214      223      224      231      233      234      243      244      313      314      323      333      334      343      413      433
B===      222      122      422      322      212      412      312      242      142      442      342      232      432      332      221      421      321      411      311      241      441      341      431      331      424      324      414      444      344      434      423      443
RRR=   41.611    9.577    1.753    0.959    1.534    1.520   -0.051    9.495    1.520   -1.429   -0.161    3.471   23.795   -0.008   -0.884    0.137   -1.422   23.622    1.072    8.017   -0.584   -0.395   51.535    6.938   -0.054   -1.017    3.399   -0.759   -0.101    0.525   -0.450   -0.712
X1==    5.889    2.245    1.608   -1.720    0.787    0.697   -0.431    2.552    0.697    1.043    0.505    3.580   10.569    0.554   -0.307    1.296   -1.979    3.230    0.414    2.492   -1.015   -0.330    6.489    3.758   -0.515    3.188    1.957   -0.600    1.187    0.187   -0.837   -0.813
X2==    7.066    4.265    1.090   -0.558    1.950    2.180    0.117    3.721    2.180   -1.369   -0.319    0.970    2.251   -0.014    2.876    0.106    0.719    7.314    2.588    3.217    0.575    1.198    7.942    1.846    0.105   -0.319    1.737    1.264   -0.085    2.800    0.538    0.877
CD1=       33       14        8        2       10        4        3       10        4        3        3       15       18        4        7        5        0        6        3        7        0        1        9        7        1        7        3        0        2        1        1        0
CD2=       15       14        4        1        9        8        3        8        8        0        1        3        4        1       11        4        4       24       10       10        4        4       14        4        2        1        6        3        1        4        2        2
AATCAATGGAATGGGGAAATTGCAAAATTATTTAAGCAGGCATGGAGTAGTAACTCTTTCGCAGAATGCCCGAGCTTTGCACAGTGGTACGATGTATTTCATAGCGTGAGAGAAAGAATAAAAATTGATGCGGAAAGGCAGTTAGCAGAAGAACACTCTCTTTTTGTATCAAAATGTTTGGAAATTGCAAGATTATTAGAAGAGAGAGGATTTAAACAAGCGGCATTATATGAGTATAAAATAATTTTCAATTCACTCAATCCATCAACAGCTCTGCAAAAAGAACTCGCATATATCATTCAAACTATGGAGAGTCAAGAGCCTGAAATAAATAAAAAAATGGTCCTACAACATTATTTGGAATTAGCTACTGAATTGGAACGAGAAAACAATGCAGCATTTGCTTGTTTCGTCTATTCACGAATCGTACAATTTCCAAACATTGATCAGGCGTTAAAACAGGAAATTGCAAGCATTATTGAAGAGATAAAAGAAGGGCAAGGAACAGAGACGCAGCAAGAAGTAGCAGCTACAATTACAGTTCCAAATAGTATTCTACAGAGCCGGAAAAAAAACGAAAAAACAAGTGGAATATGATATAGATGATGAGATTTTAAATGCAAAAGCATCAAATCAACCACTTACAGTAGCGCATGAACAAAGTGAACCATCAGCTTTTTCGACATGGTGGAAAAAGAATAAAAAACGGATTTTGATTATTGGCTCAACTGTAGTTGTTGTGATAGGTGGTTCAACGTTATTTTATTTCTATACAACAAACGCGAAATATCAAAAGTTTATGGAACAAGCACGACAAGCTTATGATAATAAAAAATATACAAAAGCAGAAGAGGCTGTTGGACATGCAATTGCTGTGAAGGGGAAAGACGAGGCATATCTCCAATTAGCAACGATTTACGTTGCTGAAGGAAAAAATAAAATTGCAATCGACTATATTACAAAACTAATAAAAGATCGAGAAATAGATAAAGAAAATAATGAAGCTGCTTATTTATTAGCTTCAGCAAATTTCCGCATTGGAAAATATCAAGAAGCAGTGCAAAATTTTGAACAAGCGTTAGCAAATAATGCAAAAGGAATTGAACCATACAAAAAAGATGCAATGCGAGATTTAGCTGT
KOK=       133
KK= 1376061  LL= 1376990  Z=    4.81  JJ= 1375941  DL=   930
A===      111      112      113      114      121      123      124      131      132      133      134      141      143      144      211      213      214      223      224      231      233      234      243      244      313      314      323      333      334      343      413      433
B===      222      122      422      322      212      412      312      242      142      442      342      232      432      332      221      421      321      411      311      241      441      341      431      331      424      324      414      444      344      434      423      443
RRR=   36.419   13.846    0.033   23.642    2.347   -0.453   19.976    0.422    0.305    0.679    0.175   -0.330    2.480    0.499    3.753    0.141   -0.634    0.385    0.147    2.300   -1.866    0.033    4.811   16.777    0.028    0.175    2.855    1.927   -1.974   -1.319    1.255    8.396
X1==    6.544    2.626   -0.105    5.384    1.778   -0.731    5.639    1.955   -0.731    0.245   -0.151    1.493    1.712    0.159    1.778    1.387   -0.647    0.782    0.611    1.387   -0.714   -0.094    0.864    4.109   -0.755   -0.151    2.286    0.735    2.593   -0.407   -1.082    2.593
X2==    5.565    5.272   -0.317    4.391    1.319    0.620    3.543    0.216   -0.417    2.772   -1.159   -0.221    1.449    3.134    2.110    0.102    0.980    0.492    0.240    1.658    2.614   -0.347    5.570    4.083   -0.037   -1.159    1.249    2.621   -0.761    3.239   -1.159    3.239
CD1=       22       12        2       13       10        1       13        5        1        1        1        6        3        2       10        4        2        3        4        4        0        1        2        7        0        1        3        1        3        0        0        3
CD2=       20       20        3        9       10        5        8        4        3        6        0        2        3        4       12        4        4        5        3        7        6        1        8        5        2        0        4        4        0        4        0        4
GTGAAAAAATGAATTTACAAAGATAAAGTGAAATTTTAATTAGCCCATGCGAATCAGGATGAATGTAAATTCTGTATGACCTTTCCTAGGAAATGATAATAGAGAGGGGGCCCCTCTCTATTACTTTGCTTTTGCAGATGGCTCATTCATTGATTTTCGTGTAATAAGAAAAGAAATCATAAGAGCGGAAAGGATGATAAGGGCAATAAATATATGATTGGGCAACAAATCTAATAATAATACGTAACTAACGGTATAAAAAATAAGAGTTGAAGCTAAAAACGATAGAACGCCTATTATGAGAGATTGTAAGTTCATTTGTATACACCTCCTTTTATTTATATTTTTGGCTAAAAATGGATTATATAAACATTATTTCTAACAATAGAAAAAATATGTCATAATAGAGAAAAGAGTAAGCTTTGATGAATGTATATGATTCATTAATGAAAGATAAAGGAGAGGAATATGAAAAATAATCAAAAAGGATTATGGGGAATTATTGTTGCAATAGGACTATTTTTACTTTCTAAGTTAAAGTGGGTATTTGCAATTTTTAAATTAGCAAAGTTTTCAACAGTATTTAGTATGTTTCTATCACTTGGTGCATACGCAGTTATATATGGTTGGAAGTTTGGGGTAGCGCTCATTTATTTGTTGTTTATTCATGAAATGGGTCATTTATGGGCTGCGAAAAGAAAAGGTATACCGACATCACCAGCAATATTTATTCCATTTATGGGCGCTCTTATTGGGATGAAAGAGATGCCAAAAAATGCAAAAGATGAAGCATATATTGCCTATATGGGTCCTCTTTTCGGATTACTTTCATTTTTACCGGCTATTCCACTTTACATGATAACGAAAGAGCCGTTTTGGGCGCTCATTATTTTACTTGGAAGCATGATTAATTTCTTTAATTTAATTCCA
KOK=       134
KK= 1417281  LL= 1418270  Z=    4.55  JJ= 1417101  DL=   990
A===      111      112      113      114      121      123      124      131      132      133      134      141      143      144      211      213      214      223      224      231      233      234      243      244      313      314      323      333      334      343      413      433
B===      222      122      422      322      212      412      312      242      142      442      342      232      432      332      221      421      321      411      311      241      441      341      431      331      424      324      414      444      344      434      423      443
RRR=   -1.524    0.710    0.432   -0.753   12.774    0.021    1.725    0.364   -0.048    0.215    1.956    4.489   -0.225   -0.400    1.432    0.659    0.249   46.967   73.101    0.233   -0.078    9.498    1.367    0.211    0.826   -2.423    4.907   -0.019   -0.568   -0.004    0.091   -0.868
X1==    1.792    1.629    0.144    2.529    2.955    0.071    3.976    0.144    0.071    0.352    0.714    1.979   -0.197    0.477    0.304    2.259    0.228    6.398    8.477    0.800   -0.682    3.301    3.301    1.037    1.352    5.266    1.318   -0.232    0.564    0.564   -0.197   -0.436
X2==   -0.851    0.436    3.000   -0.298    4.323    0.292    0.434    2.529   -0.674    0.611    2.741    2.268    1.141   -0.838    4.712    0.292    1.092    7.341    8.623    0.292    0.115    2.877    0.414    0.204    0.611   -0.460    3.723    0.080   -1.006   -0.006   -0.460    1.993
CD1=        9        9        2        8       12        2       11        2        2        1        2        7        1        3        6        5        4       11       20        3        0        5        5        4        2        7        2        0        1        1        1        0
CD2=        5        8       11        2       18        5        3       10        3        4        5        6        3        0       19        5        4       19       15        5        3        5        2        1        4        1        9        2        0        1        1        3
TCTTTACTACAAGAAAGAATGTTTCAAACGAAAGAATTACCAATAGAAGATGTAGAAGAAATTTGTTATAATGCAGCAAGATTTAATGAGCAATATTGGCGTTTCGTTCGTTATCATCTCGAACAGGTTGGAATTATACAACAACGAAGATTATTATTAGAAGGTTTGTCAGATGAAATCATGAACCGATTAATAGCTGAAGTAGAAATAAGGTTGCGTAATAAATATAGTGAGCTAGAAAATATGAAGTCATGGATACAAGTTAAAGGGTGTAGACGTGAATATGTGCTGCAACAGTTCGGTTATAGGAAAGAGCAAGAGTTAATGAATTGCTGCGATTATTGCGGTATTACCAAAGAAGATTATAAAAAAAGACGAGCGCAACAATCGGATTTCGACTATAATTGGGAAACAGAGTTACAAAAGCTTTTCGGCCTAGAAAAGATGGAGGAATGATGAACATTCAAAGGCATAATGTTGAAGATATGAGTCCGCAGGAAATAAGGCTGAATCTATATATAACACAGTTAATTATTATCGGTATTGGCTGTTTACTGGCATATATATTATTTCAAGATGCAAAAGAAGTCTTTAATTTATGGAAATGGGAACCAGTATCTATACTTATTATAGGTGGTTTGTTAGCGATTGGTATTGTGTTATTAGATTATGTTGCAATGCGAGTGTTTCCAGAGTCTTGGTTTGATGATGGTGGTATTAACGATAAGATGTTTCGAGGAATGTCCGTTCTGCACTTACTCGTTATTACGTTCTTGATTGGTTTTGCAGAAGAATTTTTATTTAGAGGTGTAGTACAGACTCATTTTGGAATTGTAATTGCGAGCTTCGTATTTGCAGTGTTACATATTCGTTATATAACAAAGCCATTTTTGTTTTGTTTCGTCTGTTTCATTAGTTTTGTCTTTGGTTATGTATTTGAATGGACAGGAAATTTGTTTATAACAATCTTTGCACACTTTCTTGTTGATT
KOK=       135
KK= 1450641  LL= 1451630  Z=    4.96  JJ= 1450461  DL=   990
A===      111      112      113      114      121      123      124      131      132      133      134      141      143      144      211      213      214      223      224      231      233      234      243      244      313      314      323      333      334      343      413      433
B===      222      122      422      322      212      412      312      242      142      442      342      232      432      332      221      421      321      411      311      241      441      341      431      331      424      324      414      444      344      434      423      443
RRR=   36.025    5.142   11.664    0.231    7.038    0.130    0.666    0.664    1.049    0.165    0.247   -0.524   34.118    7.766    2.357    5.323   -0.308   -0.907    2.136   -0.253   15.250   -0.187   17.238    4.917    1.033    0.685   -0.021    0.868   -0.235    5.800    0.685    1.711
X1==    5.817    2.202    3.217    0.230    2.202    2.534    1.827    1.194    1.861    1.023   -0.453    1.836    8.385    4.136    0.852    2.534   -0.846   -0.836    1.284   -0.159    3.020    0.346    3.555    5.397   -0.977   -1.257    0.020    0.572    1.315    1.315   -1.257    2.315
X2==    6.193    2.335    3.625    1.004    3.196    0.051    0.365    0.556    0.564    0.161   -0.545   -0.285    4.069    1.878    2.766    2.100    0.365    1.084    1.663    1.588    5.050   -0.541    4.849    0.911   -1.058   -0.545   -1.054    1.517   -0.179    4.411   -0.545    0.739
CD1=       18       10        7        4       10        6        7        4        5        2        1        7       12        9        7        6        2        1        6        2        4        2        6       11        0        0        1        1        2        2        0        3
CD2=       20       11       11        4       13        4        3        5        5        3        1        2        7        3       12        8        3        6        5        7       11        1        8        2        1        1        1        4        1        6        1        2
TACTGTAATTGGAGCGTTTATTATGCCAGGGATTGCCTTTGGCGCATTACTATTAGCTCCATTTCTTGATCGAGGTCCAGAAAGACGCCCATTGAAGCGTCCTGTAGCAACAGGATTTATGCTTTTATCAGTTGCATCGATTATCTTTTTAACTTGGGAATCTGTAGCGCACCACGACTGGGAAGCTGCAAAAAAACAAGGAGCAATTGTAAAAACAGCACCAGTTGATAAAAATGATGATGGTTATAAGTTAATGCAAAAAAATACTTGTTTAACATGTCATGGTGACAATTTACAGGGCGGGGCAGCAGCACCGGCACTGCAAAACTTAACTTTAAAGCCAGAAGAAATTGCTAAAATAGCGAAAGATGGAAAAGGTGCGATGCCAAAAGGTATATTTAAAGGTACGGATGAGGAGCTGAAGAAGCTTTCGGAATTCATTGCAAAGTATAATAAAAAGTAATAGGGAGCTGACTACAAAATTTGTAGTCAGCTTTTTATTTTAATGAAAGAAAGTTTACTATATAATAGAGTAGAGTTGGAGGAAAGAATAAAAGGTGTTGGACATACAGTTTGGTTTATTTGTATGCAATGTTAAGGCAACGCTCCGTATTGTTATTTTTATTAGTTGTTAACATATTAGGTACAATTTACGGATTTATATGGTATGGAAATCAATTAAAAGAAACTTCTCCTATATTTTGGCCGTTTGTACCAGATAGCCCTATGGCGAGTCTCTTTTTTGTCTTTGTTTTAATTGCTTTTTTAATCAAGAGAAACTGGGGATTAATAGAGGCGCTAGCGATTGTTACTTTAATAAAATATGGAATATGGGCTGTTGTTGTAAATGGGGTTATGATCTATGTAAAAGGTCCTATTGGTTTTATCGGGTATATGTTAATGCTTTCGCATTTTGCGATGGCAGTACAAGCAGTGCTATATGCACCGTTTTACCGTATAAAAAAATGGCATTTTGCGGTAGCAGCTATA
KOK=       136
KK= 1481031  LL= 1481330  Z=    4.73  JJ= 1481001  DL=   300
A===      111      112      113      114      121      123      124      131      132      133      134      141      143      144      211      213      214      223      224      231      233      234      243      244      313      314      323      333      334      343      413      433
B===      222      122      422      322      212      412      312      242      142      442      342      232      432      332      221      421      321      411      311      241      441      341      431      331      424      324      414      444      344      434      423      443
RRR=   -0.478    0.589   -0.448   17.754    0.023    4.462    2.720    0.700    0.008    0.678   -1.220   -0.142   -0.096   -0.048    3.246   -2.265    0.087   -1.064   49.858    0.008    0.179    0.529   -0.185   -0.587    0.471    1.842    0.179    0.145    0.145   -1.173    0.699   -0.185
X1==    0.585   -0.597    0.714    3.997    1.682    1.990    0.818   -1.116   -0.010    1.310   -0.776   -0.321    0.224    0.127    3.201   -1.010   -0.129    1.163    8.059   -0.010    0.429    0.357    0.357    1.277    0.310    3.224    0.429   -0.390   -0.439   -0.439    1.224    0.561
X2==   -0.817   -0.986   -0.628    4.442    0.014    2.242    3.327   -0.628   -0.758    0.518    1.571    0.442   -0.429   -0.381    1.014    2.242   -0.673   -0.915    6.187   -0.758    0.418    1.483   -0.517   -0.460    1.518    0.571    0.418   -0.370   -0.329    2.671    0.571   -0.329
CD1=        3        1        2        6        4        3        2        0        1        2        0        1        1        1        6        0        1        2        9        1        1        1        1        2        1        4        1        0        0        0        2        1
CD2=        0        0        0        5        1        3        4        0        0        1        2        1        0        0        2        3        0        0        7        0        1        2        0        0        2        1        1        0        0        3        1        0
TAAAAACAACATATAAACGTACAACTTGGTTTGAAGAAGATGGCCCGTTATTCCGTATTGAGATTGCAATGCTCAAGGATATTGCAACATTAACAATTGATGCGAGCGGTGTTGGACTTCATAAACGTGGATACCGCGTGGATCAAGGAGAAGCTCCTTTAAAAGAAACATTAGCTGCGTCTTTAATTAAATTAACAAACTGGAAGCCAGATCGTCCTTTCGTGGATCCTTTCTGCGGATCAGGTACAATTCCGATTGAAGCAGCATTAATTGGACAAAATATTGCACCAGGATTTAACC
KOK=       137
KK= 1484931  LL= 1485500  Z=    4.58  JJ= 1484901  DL=   570
A===      111      112      113      114      121      123      124      131      132      133      134      141      143      144      211      213      214      223      224      231      233      234      243      244      313      314      323      333      334      343      413      433
B===      222      122      422      322      212      412      312      242      142      442      342      232      432      332      221      421      321      411      311      241      441      341      431      331      424      324      414      444      344      434      423      443
RRR=   -0.588    2.186    0.060    3.468    3.037   -0.166   98.499   -0.345    1.871    0.856   -2.095    1.315    0.159    0.303   -0.514    6.103    0.281    4.597    3.169   -0.166    0.855   -0.130   -1.242   -1.003    5.376    7.865    0.165   -0.407   -0.763    2.100   -3.481    0.303
X1==    0.667    1.306    0.228    4.077    1.306    0.292   10.704   -1.316    1.081   -0.778    2.636    1.546    0.775   -0.572   -0.307    1.869    0.358    5.194    4.401    0.292    1.256   -0.111   -1.062    1.810    3.222    3.566   -0.744   -0.355   -0.533    1.467   -1.086   -0.533
X2==   -0.882    1.673    0.262    0.851    2.325   -0.568    9.202    0.262    1.732   -1.100   -0.795    0.851    0.205   -0.530    1.673    3.265    0.785    0.885    0.720   -0.568    0.681    1.169    1.169   -0.554    1.669    2.205   -0.222    1.147    1.431    1.431    3.205   -0.569
CD1=        5        6        2        9        6        2       19        0        3        0        4        5        2        1        3        4        3        8        9        2        2        1        0        4        4        5        0        0        0        2        0        0
CD2=        1        5        2        2        6        1       11        2        4        0        0        2        1        0        5        6        2        3        2        1        2        2        2        0        3        3        1        2        2        2        4        0
TTGATGAAACAGTACATCCATTTGAGATCACATTAAATAGAGGGGATGTTCGTATTACGACACGCTATGACGAAAAAGATTTCCGTATGGCTGTGTTTGGAACAATTCATGAATGTGGTCATGCTGTATATGAACAAAATATTGCAGAGAAATTTGAAGGTACACCGCTATGTAGTGGAACATCTATGGGTATTCATGAGTCACAATCATTATTCTTTGAGAACTTTATCGGTCGTAATAAATCATTCTGGAAGAAAAATTATGATTTATTAAAAGAGTATAGCGATGGTCAATTCAATGATATATCAGTAGATGAGTTTTATGATGCAATAAATGAATCGAAGCCTTCATTTATTCGCATAGAAGCAGATGAGCTTACATATCCGCTTCACGTTATGGTTCGTTATGAACTTGAGAAAGAGTTATTTGATGGCACATTACAAGTGAAGGATTTACCAGCGGCTTGGAACGATAAAATGGAAGCATATTTAGGAATTCGTCCGGCTAACGATGCACAAGGCGTGTTACAAGATGTTCACTGGGCTGGTGGTTCATTTGGATACTTCCCAT
KOK=       138
KK= 1489431  LL= 1489760  Z=    4.74  JJ= 1488861  DL=   330
A===      111      112      113      114      121      123      124      131      132      133      134      141      143      144      211      213      214      223      224      231      233      234      243      244      313      314      323      333      334      343      413      433
B===      222      122      422      322      212      412      312      242      142      442      342      232      432      332      221      421      321      411      311      241      441      341      431      331      424      324      414      444      344      434      423      443
RRR=    1.176    0.154    0.484   -0.274   -0.136   -2.333    3.933   -0.659    0.091    0.003   -0.380    0.159    0.101    0.410    5.689    2.136    1.073   -0.030   51.933    0.091   -0.302   10.416   -0.707   -0.028    0.410    1.792   -0.166    0.185    0.314    8.975   -1.169   -0.182
X1==    1.187    0.801    1.425    1.266   -0.142    2.186    0.953   -0.575   -0.814   -0.407    0.481   -0.734    0.481   -0.662    1.744    1.186    0.953   -0.142    9.650   -0.814    0.424    4.266    1.266    0.063   -0.407    1.481   -0.576   -0.288    0.633    1.633    1.481   -0.367
X2==    0.990    0.192    0.339   -0.216    0.960   -1.067    4.125    1.146   -0.111   -0.008   -0.790   -0.216    0.210   -0.619    3.263    1.800    1.125    0.211    5.381   -0.111   -0.712    2.442   -0.558   -0.438   -1.008    1.210    0.288   -0.643    0.496    5.496   -0.790    0.496
CD1=        2        2        2        2        1        3        2        0        0        0        1        0        1        0        3        2        2        1       13        0        1        5        2        1        0        2        0        0        1        2        2        0
CD2=        4        2        2        1        3        0        5        3        1        1        0        1        1        0        6        3        2        1        6        1        0        3        0        0        0        2        1        0        1        6        0        1
AACATCCATTTAAAATCGCATCGCTTGGTATGCAGCATATGCTTGCTATGTATGCTGGCGCAATTATCGTTCCGCTTATTGTGGGCGGCGGACTTGGTTTAAATCAAAAAGAGTTAACATATTTAGTCTCAATTGATTTATTAATGTGCGGCGTTGCGACAATTTTACAAGCATTATCAAATCGCTTTTTCGGTATTGGACTCCCAGTTGTACTAGGTTGTACATTTACAGCCGTTGGGCCGATGATTGCAATCGGAAAACAATACGGCGTGTCTTCTATTTATGGAGCAATTATTGCTGCGGGGTTATTCGTTGTTATTTTTGCGAAAT
KOK=       139
KK= 1599351  LL= 1600430  Z=    4.62  JJ= 1599321  DL=  1080
A===      111      112      113      114      121      123      124      131      132      133      134      141      143      144      211      213      214      223      224      231      233      234      243      244      313      314      323      333      334      343      413      433
B===      222      122      422      322      212      412      312      242      142      442      342      232      432      332      221      421      321      411      311      241      441      341      431      331      424      324      414      444      344      434      423      443
RRR=   27.585    7.442    6.359   -1.939   -2.980    2.049   -0.792   -0.114   -0.143    1.030   28.779    6.283    7.394   -0.008    0.665    1.393    1.934   34.059    0.650   20.494   -1.943   -0.397    5.223    0.581    0.626    0.017   -2.971    1.486    9.735   -0.221   -0.124    1.411
X1==    6.963    2.043    3.091    1.402   -0.595    0.676    0.781    0.695   -0.733    1.851    5.223    2.774    2.288    1.527    0.724    2.086   -1.905    5.421    0.285    3.495    3.222    1.424    3.152    0.428   -1.044    0.088   -0.778    0.588    2.283   -0.717   -0.646    1.283
X2==    3.961    3.643    2.057   -1.383    5.004    3.030   -1.015   -0.164    0.196    0.556    5.510    2.265    3.231   -0.005    0.919    0.668   -1.015    6.283    2.280    5.864   -0.603   -0.278    1.657    1.358   -0.600    0.192    3.821    2.528    4.263    0.308    0.192    1.099
CD1=       26       10        8        8        4        3        5        4        1        3        9       11        5        6        7        5        0        8        3        7        4        3        5        3        0        2        0        1        3        0        1        2
CD2=       11       13        7        0       16       11        1        3        5        4        9        5        6        1        7        6        1       22        8       17        3        2        5        3        2        2       12        7        7        2        2        3
GTTTGAACGACGTTTCCCAGAAACGAAAAATGAGGCTGCTGATACGTGGGGATTAACGAAGAAGTATAATATTCAAAAAATACGTTCTTCAAATGAAGGAAAGTATGAGGATATTATAGATCGTGTAAGTCATACATACGGAATTCCGAAAACGTTAATTCAAAAAATGATTGAAGTAGAATCTGATTTTAATCCGAAAACGGTGTCACATGCAGGTGCGAAGGGTCTTATGCAGCTTATGCCAGCGAATGTGAAAGAGATGGGTATAAAAAATCCATTTTCACCAGCTGAAAGTATTGAGGGCGGCGTGAAAGAGTTAAGCGGTTATTTAAAGAAAAATAACGGCGATCTCGTACTAGCGCTTGCATCTTATAATGCAGGTCCTGGTAATGTGAGAAAGTACGGAGGCGTACCACCATTTAAAGAAACGCAAGGATATATTAAAAAAATATTAAATATCGACGTTTCAAAATAAGAAGTTTCATATATAGAGAGAACATGAAATTTTCGTGAACATGATATGGGAGTTGGCTAGATTTGAAATTACAAGATGATATTCCGTTAACAATTTATTTTGAAATCGGAAATACGAAAAAAAATTGAAGATTTGCTTCATATTACGAAAGGTACATTGTATCGTCTTGAAAATTCAACGAAAAATACGGTACGTCTTATGCTTGAGAATGAAGAGATTGGAACCGGAAAGATTTTGACGAAAAACGGGAAGATGTACGTTGAAATCGTTGAATTGAAAAGGTAGGGAAGGGGATTGTCATGAGTGGCGAAAAATTAAGCCAAGAGCAAATTGATGCCCTGCTGAAGGCGGTTAATGAAGGCGAGGAAATGCCAGCTTTCGCACAAGAAGCAGGAAAGCAAGAGAAATTTCAAGAGTATGATTTTAATAGACCGGAGAAGTTCGGTGTTGAGCATTTACGTAGCTTGCAAGCAATTGCTTCTACATTTGGTAAACAGACGTCACAGACGTTGTCAGCGCGTATGCGTATTCCAATTGAGTTAGAACCTTCAACGGTTGAGCAAGTTCCATTTACGAGTGAGTATGTGGAGAAAATGCCGAAAGAT
KOK=       140
KK= 1647681  LL= 1648310  Z=    4.60  JJ= 1647141  DL=   630
A===      111      112      113      114      121      123      124      131      132      133      134      141      143      144      211      213      214      223      224      231      233      234      243      244      313      314      323      333      334      343      413      433
B===      222      122      422      322      212      412      312      242      142      442      342      232      432      332      221      421      321      411      311      241      441      341      431      331      424      324      414      444      344      434      423      443
RRR=   34.233    7.786    0.163    6.378   -0.944   -1.276   14.126   -0.196   -0.652   -1.581   -0.162    1.176    2.810    0.082   -0.418   -0.978    0.412   38.986    5.328   -1.276   -0.287   -0.108   -0.789   -0.016   -0.917    0.059   -0.686   -0.221    1.679   -0.298    5.031   -0.145
[truncated: 604,880 more chars]
