# Supplementary material for: Regions Enriched with Reverse Complement Triplets in Bacterial Genomes
Source: Int J Mol Sci. 2026 Feb 28;27(5):2301. doi: 10.3390/ijms27052301 (PMC12985086; doi:10.3390/ijms27052301)
Supplement: Supplementary file 1 [file ijms-27-02301-s001.zip › for_send/45/Bacteroidota/Bacteroides_fragilis_gca_002810985.Bfra_CM13_v1_.dna.toplevel.fa]

>contig0001 dna:primary_assembly primary_assembly:Bfra_CM13_v1_:contig0001:1:345402:1 REF
GCAGATGAGACGGATGCATACGAGATATGCAATGATTTTATAAAGAAAATATCAACAGAT
AAAAGTATTCTGTAACAAACATAGGGAGATGTCAGTGAACCATTAGAATACCGATCAATT
GGCTTTTTTTGCATTCTTTAACGTAAAAATAACTATCGTTACTGACTTTTCAAAAAAGTC
AAAAGATGAAAAATATATTGTGTTTGCATCAGATTCGTGTTACATTTGAACGATAAACAA
TTAAAAACACAATAACCATGAAAAAAATTATTTTATTACTTGCTTTATGTTTTACTGCAA
ATAATTTCTTTGCGCAAACCACAGATCCGAATCAGTTGAAGAATGAAGGTAATGATGCTT
TGAATGCAAAAAATTATGCCGTTGCTTTTGAAAAATACAGCGAATATTTGAAACTGACTA
ATAATCAGGATTCTGTCACAGCCTATAATTGTGGTGTATGTGCAGATAACATAAAGAAAT
ATAAAGAAGCCGCCGATTACTTTGATATTGCGATTAAAAAAAATTATAATCTTGCAAATG
CATATATAGGTAAGTCTGCTGCCTATCGCGATATGAAAAATAATCAAGAGTATATTGCTA
CATTGACGGAGGGTATCAAAGCTGTTCCGGGCAATGCTACTCTTGAAAAATTATATGCTA
TTTATTATTTGAAAGAAGGACAGAAATTCCAACAAGCCGGCAATATCGAGAAAGCAGAAG
AGAACTATAAACATGCCACTGATGTGACTAGTAAGAAGTGGAAGACTGACGCTTTATATA
GCCTTGGAGTATTGTTCTACAATAATGGAGCCGATGTTCTACGGAAAGCAACTCCTTTAG
CTAGTTCGAACAAAGAAAAATATGCTTCTGAAAAAGCAAAGGCGGATGCGGCTTTCAAGA
AAGCTGTTGACTATTTGGGAGAGGCAGTTACTTTATCACCCAATAGAACTGAAATCAAAC
AGATGCAAGATCAGGTAAAAGCGATGATTAAGTAAGAAGAATATTCAGATGATGAAGAAA
ATAGGGTTGCTCAAATCAGCAACCCTATTTTTTTGTATGCATCTGTTTTTATTGTAAGTT
TGCCACCCGAATAAATAGTAAAACAAAGAATAATGCAATTCTATAGTAGAAATGAAGCTA
TTAACCGTATAAACAAACTGGCTGGAGCAGGAAAAGCATTTTTGTTTATTATAGATTATA
AACAAGAATGTTCTTTTATAGAGAAAGTGGATGATATTGATTCATCGGAGCTACTCTACA
ATCTGAACGGTTTTACAAACTGCACGTCTGTTGTTGCACCTTTAAGATACCCAATAATAT
GGCAGCCCCAACCTATTTCTTTAAGCCAATATAAAAGATCGTTTGATATTATACGGAAAA
ATATCTTGAGTGGAAATAGCTTCTTAACGAATCTCACTTGCATGACCCCCGTCAACACTA
ATCTAGGGTTAAAAGATATATTTTATCATTCTCGGGCCTTATACAAACTTTGGTTGAAAG
AGACTTTTGTCGTTTTTTCTCCAGAAATATTTATTCGTATAGAAAATGGAAGAATCAGTT
CTTATCCAATGAAAGGAACAATAGATGCAACTTTACCTTCTGCCACAAGATTACTGATGG
AGGATGAAAAAGAAGCAGCAGAGCATGCCACAATCGTTGATCTGATACGAAATGATTTAA
GTATAGTGGCAGATAATGTATCTGTAACCCGCTATCGATATGTAGATACACTCTATACCA
ATCATGGTCCCATATTGCAGACCAGCTCTGAAATAAGTGGAGTTTTACCGAAAAACTATG
TTGATCATCTGGGAGAAATTCTTTTCAGACTTCTTCCAGCCGGTTCTATTACAGGAGCTC
CTAAGTACAAGACAATGGAAATAATAGAGCAAGCAGAAGAATATGAGAGAGGATTCTATA
CAGGCATCACCGGATACTTTGACGGGAGAAAACTGGATAGTGCCGTTATGATCCGCTTTA
TTGAAGAGCAGAATGGGCAAATATTTTTTAAAAGTGGGGGAGGAATCACCTGCAAAAGTG
ATTTGGAAAATGAATATAACGAAATGAAGCAGAAAGTTTATGTGCCAATTTATTGAAACG
ATACGTATAGAGAGAGGAGTAGTGTATAATTTGGATTATCACACAGAGCGAATGAACCAG
ACGCGTGCTGTTTTTTGGCCAGACGAACCGCCATTAAATCTATCAGAAAGCCTGCAACCA
ATAATGAATGTAGAAATGATAAAGTGTAGAGTAGTCTATAGTCGATGGATAGAAGAGATC
CTATACACACCTTATCAAATACGCCCAGTACATTCTTTACAGATTGTTCATTCGGATAAT
ATCGATTACACTTACAAAAGTACAGATCGGAGTGCAATAAATGAACTTTATATGCATAAA
CGGGAACAAGATGAAATATTAATTACTAGAAATGGCCTGTTGACAGATACATCTATAGCT
AATATTGCTCTCTTTAACGGAAAAGAGTGGCACACTCCCAAACACCCTCTCCTTAAAGGT
GTCCAAAGAGCGGCATTGATTGACAAACATCTAATCAGAGAAAAAGAAATAACCGTAGAC
CAATTGTTTAACTATTCCCAGATTTGTTTATTCAATGCAATGATTGATTTTGGTAAGATA
AAGATTGATGTCAATAGAGAGCTAATACGGATATAACGATTATTAACAAGTTTATTTTCG
ATCTGTTTGAACAAAACCCATTTTAGGCATGTTATATAGATGTGTTTTTCATAGTATTAG
ATATAAGATTAATTAAAGAGATTGTACCAGCTTGTGATAAGTAAGTACGTCAGAAACAGA
GGCGTCTGTTTTATTGATAAATGTGTTAAAGTGTCGGCTCTTTGCAGCCGACGCTTTTTT
TATACCTGTTTTTCTTTCGTTTTATGGATAGTTACAAATAATTCTTATATATTTGTAGGA
TATAAACAGAAAAGAATGACACAATGAGTAATATACCTGTTATCTTTCGTTTTTTAAAGG
ACCTTACTGCGAACAACAATCGCGAGTGGTTTAATGAACATCGGGAAGAGTATGAAACAG
CCCGTTTAGAATTTGAAAATTTCCTTTCCACAGTAATTGCCCGTATTTCACTTTTTGATG
AAAGTATTCGTGGTATTCAACCTAAAGAATGCACTTATCGCATTTACCGGGATACCCGCT
TTTCTTCCGATAAAACTCCCTATAAGAATCATTTTGGGGGATATATTAACGCAAAAGGGA
AAAAATCCTATCACAGTGGGTACTATATACATATACAACCTGAGGGTTGCATGCTGGCCG
GAGGAAGTTTATGCTTGCCTTCTAATATTTTGAAAGCACTTCGCCAGTCTATCTATGATA
ACATTGATGAATATCGTTCGATAGTGGAAGATCCTGAATTTCAGCAATTCTTCCCCATTG
TAGGTGAAGATTTCCTAAAAACAGCTCCCAAAGGATTCCCGAAAGATTTTAAATACATTG
ATTATTTGAAACCTAAAGAATTCACTTGTGCTTATTCCGTCCCGGACAGTTTCTTTTTGA
CTCCGGATATTCTGGACAAAATAGAAGAAGTGTTCCGGCAATTTAAACGTTTTGCCGACT
TTACGAATTTCACTATCGATGATTTTGAGTAATAATCGGGCAGATATTTCTTGAGTGACT
ATAAAAAATTAATTCTGAAACACAATAATACATCCTTTTTATGGAAAAGACTCTTAATCT
TATTAAAAATGATCCTTGGCTGGAACCTTACAAAGACGCTATCGTTGGACGTTTTGAACA
TGCCATGGATAAGAAGGCCGAATTGACCAATGGGGGAAAATCTACGTTATCGGACTTCGC
TTCCGGATATCTTTATTTCGGTTTGCATCGCACTGATAAAGGATGGATATTCCGTGAGTG
GGCACCGAATGCATCACATATTTATATGGTGGGTACATTCAGTAATTGGGAAGAAAAGCC
TGCTTATAAACTAAAACGCCTGAAAAATGGTAGTTGGGAAATCAAATTACCGATCGACGC
TATACAACATGGTGACTTATATAAATTACACGTCTACTGGGAAGGCGGACAGGGAGAACG
AATCCCTGCTTGGGCCAATCGGGTAGTACAAGATGACAATACAAAAATATTCAGTGCTCA
GGTATGGGCACCGGAAAAGCCATTTAAATTTAAAAAGAAAACTTTCAAGCCTAGTACAGA
TCCACTGCTAATCTATGAATGTCATATCGGTATGGCACAGCAGGAAGAAAAAGTCGGAAC
TTATAACGAGTTTCGTGAAAAAATTCTGCCGCGTATTGCCAAAGAGGGATACAATTGCAT
TCAGATTATGGCTATACAAGAGCACCCATATTATGGTAGTTTTGGCTATCATGTATCGAG
TTTTTTTGCTGCATCGTCTCGTTTTGGAACTCCAGAAGAACTTAAGCAGTTGATTGATAC
CGCACACGGATTGGGTATTGCTGTCATTATGGATATCGTTCACTCACATGCAGTGAAGAA
TGAAGTAGAAGGGTTAGGAAACTTTGCAGGTGATCCAAATCAATATTTCTATCCAGGCGG
ACGAAGAGAACATCCGGCATGGGATTCACTTTGTTTTGACTATGGTAAAAATGAAGTGAT
GCATTTTTTACTTTCCAATTGTAAATATTGGTTGGAAGAATATCATTTTGATGGCTTCCG
TTTTGACGGGGTGACATCCATGCTTTATTATAGCCACGGATTGGGAGAAGCATTTTGCAA
TTACGGCGACTACTTTAATGGACATCAAGATGATAATGCCATCTGCTATCTGACATTGGC
AAACGAATTGATTCATGAAGTAAATCCTAAGGCTATTACCATTGCAGAAGAGGTTTCGGG
TATGCCAGGACTTGCCGCCAAGGTGGAAGATGGAGGATATGGATTTGATTATCGTATGGC
TATGAATATCCCCGATTATTGGATCAAGACAATTAAAGAGAAGATAGATGAAGATTGGAA
ACCATCCAGCATGTTTTGGGAAGTAACTAACCGTCGGCAAGACGAAAAAACAATTTCGTA
CGCTGAAAGTCATGATCAGGCATTGGTAGGAGATAAAACGATTATTTTCCGCCTGATTGA
TGCAGATATGTATTGGCATATGCAGAAAGGTGATGAAAATTATATGGTTCATCGGGGCAT
TGCTCTCCACAAAATGATTCGTTTACTAACTGTAAGCACCATTAACGGTGGATATCTGAA
CTTTATGGGAAATGAATTCGGACATCCGGAATGGATCGATTTTCCGAGGGAAGGTAATGG
ATGGTCATGTAAGTATGCTCGCCGCCAATGGGATTTAGTCGATAATAAAAACTTGACTTA
TCATTATCTGGGTGATTTTGATGCAGATATGTTGAAAGTAATTAAGAGCGTAAAAAACAT
CCAGCAAACCCCTGTACAAGAAATATGGCACAACGATGGCGACCAAGTGTTAGCGTACCA
ACGTAAAGATCTTGTTTTTGTATTCAATTTTAATCCGAGTCAATCATTCACCGATTATGG
CTTTTTAGTAATACCGGGAACATATGAGGTGGTACTGAATACAGATAACATAATTTATGG
AGGAAATGGCTTGTCAGATGATAGTGTGAAGCATTTCACATTGCCCGATCCTTTGTATAA
GAAAGAAAAGAAAGAATGGTTGAAACTCTATATTCCTGCACGTACAGCAATGGTATTGAG
AAGAACCAAATAAGAAAAAGTAAGTAAATAAAGTAATAGCCCTTGCATCGATTATTCTGA
TTGCAAGGGCTATTTTATATTCAGAAGGTTAAAATTTAATCTTCAATATTTTACCCGTAT
AAGCTCCTAAAGCGATTTCTGTTGCCTTATATGGCAGTAAACTGATTTCTTCTACTTTAT
CTGTTAGTAAATCAACCGCTTTATAAGAATCAAATTGAGGAATTTGTAAAAAGTCAAAGG
CATGAGAAGGCACATTAATCGCAACATTTACTGGCTGATTATCAAAGTTTACGACAATAA
ATAGCAATTCATTTTTGTATTTACGCATAAATGTATATTGCTTGTGCTCATTAAATCTCC
ATCCATTTTCATTAGCATACATCAAATCAAAGAATACGCCGTTTGATATTGCCTGTTCTT
CATTGCACAACGTCAAAACTCTCTGATAAATTGCATATAAATGTTTTTGCTCTTCAGTTA
GCATCTTCCCGTCAAACTTTCCTTCATTTCGCCAGCGCCGAATTGTATCTACACTCCAAT
AATCGAAAATAGTAGTACGTCCATCACGTCCGCTGAAACCTTCACTATCCATTCCCATTT
CTCCGAATTCCTGACCAAAGTAGATCATCATGGGGTTAGTATTCATGCAAGCAGATACAA
TTAAGGCAGGAACACCTTTGCGTGGATCTCCGGCAAAAAAATCAGATGCAATACGTTGTT
CGTCATGGTTTTCAAGGAAGTTAAGCATCCGCTTTTCAATACCCCCTAAAGACTGCCAAC
TACGAGTAATAGCAGTTGCAGAGTCATAACCACAAGCTACATTGCGCAATGTATCATACA
GTCCTACTTTATCGTAGAGAAAATCAAATTTACCACGAAATAAATAATTCTTATATTCGT
GCGGATTGTATACTTCAGCAATAAATATAATATTCGGATACTCCTGTTTCACTTGAGGGA
TAGCCCATTCCCAAAATTCTACCGGAACCATTTCGGCCATGTCACAACGGAAACCATCAA
TATTTTTAGAGGACCAAAAAAGGAGGATATCCAACATTTTAGTCCAAGTATCCGGAGTAG
GGGAGAAATGGCAAGTTCCACCATTCTGATAATCCACACCATAATTTAACTTTACGGTTT
CATACCAGTCATTAATATTAGGGTAAGCATCAAAACGGTTATTTCCGGTTGCTTTGGCAG
GAAATTCATGATAGGGTTCCAAGGCATTTCCCGTCATATCAAACTGTCCATGCAATTCCG
ATTGCGGAATATAGTAGAAATTATTGTACGGACTAAAAGAGTAGTTAGGATCATCATTGG
CTCCCAGCTGAGTGGTGCCGTCAGGTTGTGCATCCGAATTGTATTGACGCGCTACATGGT
TCGGAACAAAATCAATTATTACTTTTAATCCTGCTCTGTGTGTACGGCTTACTAGATTTT
CGAATTCTTTCATTCTTCCAGGGACATCAGTAGCCAGATCCGGATCTACATCATAATAAT
CTTTAATGGCGTATGGAGATCCCGCTTTACCTTTTACAATAGCCGGATGATCCGGGCGGA
TGTTGTATCTTCTATAATCAGTTTGGCTGGTATGTTCGATAATACCCGTGTACCAAATAT
GTGTTGCTCCCAGTTTTTTTATTTCTCCCAAAGCTTTGGCAGTAAAATCAGCCATTTTTC
CACAACCGTTTTGTGAAATATCTCCATTGTAGATACAGTGATTATTATTATTACCAAACA
AGCGTGTAAACACTTGATAAATAATCATTTTGTTTTCGTTCTTCATTTTATATATGCTAT
TTAAGATTGACAATTTTATTTTCTCGATGGCTTTGATAAGCCGCTTCGATTATTCGTATC
ACATTCAAAATATCTTGTGCATGTGTTTCCAATGGTTGTCCTAAACATAAATGTTCATAA
ATATTCTGATAAAAGCCACCATAATTTCCGGCTATGCCCGGATATTTTCGGCAGATTTCT
TTTCCATTTATTTCTGTATGTAATAATCCCCATTCCTGCTCTGATTCTTCTCCCCAATTC
GGACGTTCAGGTATTTCACCAGCTAATAGAGCAGCTTCCTGTTTATCGACTCCATATTTA
ACATACGAACCTAGTGTTCCATGTAAGGCAAAACGTGGTTCGGCTTCTCGCATCAGGTAA
CTTGCTTTCAAGGTGATTTTCACATTTGGTGCCAACGAAGGATGTAACAGATGAATTATA
AAATAATCATCAACTTTTCCTCCTTCACGCAGGATACCCAAATCTGCAAAAACAGCTTCA
GGCATCCCAAAAAGCTGAATAGCCTGATCAATCAGATGTGAACCCAAATTATAGGTTAAT
CCACCACCGGACTCTCCGGTCTCTTTCCAAGTATTAGGCTTTATAAAATTACGATAACGG
GCAAATGTAGATTCATATTCTACCAAACGTCCTAATAAGGATTTGGCAAGAATATCACGT
ACCGTTAAGAAATCTGCATCCCATCTGCGATTCTGATATACACTTAGCATCAAACCTTTT
TTCTTAGCCAAAGCTATTAATTCTTCACCCTGTTTGGTGGTAGAAGTAAACGGTTTCTCA
ACTACTACATTTTTCCCGGCTTCAAGAGCCATTCCGGCATATTCATAATGTGTATTGTCC
GGAGTGTTAACGACTATAAGATCTATTTCAGGATCTTCTGTCAACTCCTTAAAACTACGT
ACTATTGATGCTTGTGGATATCGTTCTTTAGAGAGTTCCTTACTACGCTCTACTATTTTG
TAAAGTTCAAAATGAGGATTCGTGCTGATAAATGGAGCGTGAAACACCTGTCCCGACATA
CCAAAAGCAGCCAATCCGGTTTTTATTATTTCCATATCTTTCCTTTCTCTTCAATTAGTT
GGTCCAGAACCTCAGAAGCAGTGTTATAGCCTTGTTCAAAAATCTCTTCGGCCTTTTCAA
GTTCAGTATTGCTATAACCCTCTAGGTTGTAGGGTTCAATTAGTAAATCGCAATTGTCTC
GCTCCGGAAACGTATTGGCACGAAACATAAAATGATAAGAACGCATGGCAATGCTAACGA
TGTTCATTTTATATTTTTCTGCCATCAACGGACTGACATTCACTGCTACCACTTTTTCAC
ATTCGTTTCGGATGGTAGATACAGGTAAATTCATCAGAAGTCCTCCGTCCACATAATGTG
TGTTTCCTATTTTTACAGGTGTAAATAACACCGGCATACAGCATGAAGCAGCTACCCGTT
CAGCTATATTCCCTTTATGAAAATGCATGCTGCGACCATGATCCAGATCAGTGGCAGTAA
TGATAAGAGGAAGTTTTAAATCCTCCAGCTTCTGAGCTTTAAGATTTGACTTCAAAAAGT
CAATAAACTCTCCCAAAGCAAATAAGCCTACTTTAGGAATTACAAGTTTTGTCAAGTCCT
GAAATTTATGTCCGGAAAAGTAGTCCAAAACCCTATAGGGTTCGTTGCCATCGGCATAAA
ATACTCCGGCCAAAGCCCCGGCACTGACTCCTGAGATAATATCCGGTTTAATATCATGTT
CCAATAAAGCCTGAATAACTCCCAAATGGGCAAAGCCTTTAATAAAGCCTCCGCTCAAGG
CATATCCGATGTTATAAGGTTTTCCGGTTAATACACTATTTTCCATTTTCATTTACTTGA
TTCATATATGTTCGCCACGAAATTAGTAAAATAAATGAAAGGGAGAATTGATATAAGGAA
AAAACTGGTAGAAAATAGCATTAAATAAGGATAAAATCCGGAAAAGTGATTCCGGATTTT
ACAAAGTCCAAAATAAAAAACAAACTTCGTCTCTTTCCTGATTATTCTTGTTTTTCACTT
CTCACTTTCTTCAGATCCGGTAAAAACCAGGTCACCAATCCTAACAACGGCATAAATGCA
CAAACATTATATACAGCATCAATCCCAAACTTATCGGCCATATTGCCAAGAACAGCAGAT
GCAATGCCTGCCACTCCAAATGCAAAACCGAAAAAAAGTCCGGAAATCAGTCCTAACTTG
TTGGGAAGCAGCTCTTGTGCATATAACAGAATAGCTGGAAAAGCAGACGAAAGCATTAAG
CCGACACAGAAACTAAGAATTATAGTCCATACGAGTCCGGCATGTGGCATCAATAAACTA
AAAGGAGCTGTTCCCAGGATCGACCCCCAAATAACATATTTACGGCCTACCTTGTCTCCA
ATGGGGCCTCCCATCAATGTACCAATGGCAGTGGCTACCAGAAATACAAATAAAAAGAGT
TGCGACTGCTGAATGCTTACATTAAACTTATGGATCAGATAAAATGTATAATAGCTGTTC
AGACTTGCCATATAAATATATTTAGAGAATATAAGAATCATCAGTATCGTGATAGCAAAT
ACAGTCTTTTGAGGAGGAAGCGGGCGCTCGATATATGCTTTTGCATGGATCGGACGTTTT
TTAAGATGGTTCAGATAAGAACGGTACCAGCGGCAAATAGGAAACATTACACAAATAGCC
GCCAAAGCAAGGGTAGCAAATAGTGCAATATGATGCCTGCCATAAGGAGCCACTAATAAT
GCGACTAATAAAGGGCCTAACGATCCCCCCAGATTTCCACCTACCTGAAAAAGTGATTGT
GCCAATCCCCGTTTCCCTCCCGAAGCCAAAAAGGTGATACGGGATGCTTCCGGATGGAGA
ACAGACGAACCTATTCCAATGATAAAGACAGAAGCAAGCAGCCAATTCAGATTGGATGCA
AAAGCCAGATTCAGCATACCTATCAAAGTGAAACTCATTCCGATAGGAAGCGACCAAGCT
ATAGGACGTTTATCAAAAATAAGGCCGGTCAGTGGTTGAAATACAGAAGCAGACATCTGG
TAAACTAGGGTTATCAATCCAATCTGAGCGAAACTTAACGAAAGATCTTCTTTAAAAAGA
GGATATACAGCCGAAATGACAGATTGCAAAAGATCATTTAAACAGTGAGATACACTTAAT
GCAATTAATATAGGAAATGCAATTCTACGAACCGGCTGAGTCTGACTTTGTACCATATAA
TCTATACCTTATTTAAAACCGGCTGCAAAGGTATAAAAAACGAAAGAAGTTAGCAGTATA
GAAACAACTTTAAATAAGGAATACCCGAATCACTATTAACCGAAGAGGGAACTATTATTT
TTTACGGCAATAAATCTTGGTTTGCTGACTTTTTGTGTATCTTTGGTTCTCAAAATAATA
TGTTAACCCCAATAATGAAACAACAACCAACGTATGATGAACCAAGAATTATTAATGAGT
CCCAACCGTTTGGTGACTTTTCTGCAAAAGCCTGCTGCTGAGTTTACAAAAGCAGACATC
ATTAACTATATCCAACAGAATGAAATCCGCATGGTCAATTTTATGTATCCTGCTGCGGAC
GGACGTCTAAAAACTCTGAATTTTATGATAAACAATGCTTCCTATCTGGATGCCATCCTG
ACTTGTGGTGAACGGGTAGATGGGTCGAGTCTGTTTCCTTTCATAGAAGCCGGAAGTAGC
GATCTGTATGTAATACCACGTTTTCGCACAGCATTCGTCGATCCGTTTGCAGAAATACCT
ACACTCGTGATGCTTTGCTCCTTCTTTAATAAAGATGGAGAACCTTTGAAAAGCTCTCCC
GAATATACTCTGCATAAGGCTTGCAAAGCATTTACAGATGTAACAGGTATGGAATTTCAG
GCTATGGGAGAATTGGAATATTATGTAATTTCCGAGGATGACGGTCTATTTCCGGCTACC
GATCAGCGTGGATATCACGAGTCGGGACCTTATGCAAAATTCAATGATTTCCGTACACAA
TGTATGTCTTATATAGCCCAAACAGGTGGACAAATAAAGTACGGACACTCGGAAGTAGGC
AATTTTATGCTTGACGGCAAAGTTTATGAGCAAAACGAAATAGAATTTTTACCCGTCAAT
GCCGAAAATGCGGCCGATCAATTAATGATTGCCAAATGGGTTATCCGTAATTTAGCTTAC
CAATATGGATATGATATTACTTTTGCTCCCAAAATTACAGTAGGTAAAGCCGGGTCAGGG
CTACACATTCATATGCGAATGATGAAAGACGGACAAAACCAGATGCTGAAAGATGGTGCT
CTCTCGGATACCGCTCGTAAAGCCATTGCCGGTATGATGCAGCTTGCTCCTTCCATTACG
GCTTTCGGCAATACCAATCCTACTTCATACTTCCGTCTTGTACCCCATCAGGAAGCACCT
ACCAATGTTTGTTGGGGTGACCGAAACCGTTCAGTATTGGTACGTGTTCCGTTAGGATGG
TCCGCACAAACGGATATGTGTGCACTAGCCAATCCTTTGGAATCGGACAGTAACTATGAT
ACTACTCAGAAACAGACCGTAGAGATGCGTTCACCGGATGGCTCAGCCGATCTTTATCAA
TTATTGGCAGGTCTTGCAGTAGCTTGTCGGCATGGGTTTGAGATAGAGAACGCTTTGGCT
ATTGCAGAACAAACGTACGTTAATGTAAATATCCATCAGAAAGAAAATGCAGACAAGTTG
AAAGCTTTAGCCCAACTTCCCGATAGCTGTGCAGCATCTGCAGATTGTTTACAGAAACAG
CGTACTGTATTTGAACAGTACAATGTATTCAGTCCTGCTATGATCGATGGTATTATCAGT
CGATTACGAAGCTATAATGATGCCACTCTACGCAAAGATATACAGGACAAACCGGAAGAG
ATGCTGGCACTGGTGAGCAAATTCTTCCATTGTGGATAAATTAAAGAAACTCATTTTAAT
GCGGATTGAATGTTATATTTCAATCCGCATTATTTATATTCGCACTTCAAAATGAAATTA
TGTCATGGATGAAGAAGTGAAAGGTTTTAATAGATATATGTCAAAGGTTGACTTTCAACC
TGTCACAGAATTTATATTTCAAAATGGACAGTTGACAGATTATAAAAAGGGAGAGTTTTT
TAGCCGTCAAAATGAATCTTGCAAAATGGTAGGCTACGTGACGGAAGGCTCCTTTCGTTA
TTGCTGTACCGACAGCCGTGGAGGAAGTAAGATTGTCGGTTATACGTTTGATCACTCTTT
TGTGGGAAATTATCCTGCTTTTCGTCTGGGAGACAATTCTAATGTCGATATACAAGCTAT
TTGTAATTGTTCGGTTTATGTAATCAATAACAGGCAATTGGAGGAGTTTTACAGTCGAAA
TGAAGCAAATCAAAAGTTAGGTAGGCAAATAGCAGAGATATTGCTTTGGGAAGTATATGA
GCGGATGATCTCTTTATATAGTATGACTCCTGAAGAACGCTATACGGCAATCTTAAAGCG
CTGTCCCGAATTGTTGAACTTGATCTCACTAAAAGAATTGGCATCCTATCTGATGATCTG
TCCGGAAACACTGAGTCGTCTTCGAAGAAAATTAGTACAAAAGTAAAATCTTGATTTCAG
TCAAGATCCATGTGTTCCGAACCCGATACCTTTGTGCAAACTTTAAAAGATATAAAAATG
AAAAAAGTTATTATTATAGGAGCTACTTCCGGAATCGGTAAAGGATTAGCAGAGCGCTTT
CTCCGGGAAGGAAATACAGTTGGTATTACGGGGCGTAGAGAAGATAAACTACAAGAGATC
TGTTCTCAAAATAAAAATTGTTTTTATAGTGTTTCCGATGTTACCAAAGATACCGATACA
GTCCGACAACTGAGCAATCTTGTGAACAGAGTGGGAGGTATGGATATACTTGTATTCTGT
TCGGGAATAGGGGAGCTAAATCCTGAACTTGATTATCTTCTAGAGAAACCGACTCTTTTA
ACCAATGTAATAGGATTTACCAATGTAGTGGATTGGGCTTTTCACTTTTTTCAGAAGCAA
GAATGGGGGCATTTGATTGTAATTTCATCTGTAGGCGGAATGCGCGGTGAAGGAATAGCC
CCGGCATACAATGCCTCGAAAGCCTATCAAATCAACTATACCGAAGGATTAAGAAAAAAA
ACAGCCAAGCTACCTTATCCTATTTATATCACTGATGTACGTCCCGGATTTGTCGATACG
GCAATGGCAAAAGGGGAGGGGTTGTTTTGGATTACTCCGTTGGATAAAGCTGTACAACAG
ATTTATCGCGCCATCCTTCGAAGAAGAAAAGTTGCGTATGTTTCGAAGAGATGGAAATAC
GTAGCATTACTTCTGAGAATGATACCCGCCTCGATTTATTGTAAAATGTGATGTGCATTA
TGTTGTTTCATCCCCATATATTCATATGAATGTTATAATAAGACAAATAATATTTTCATA
TGAATTCTGCCTAATGTCTTCTGCATCAAAAAAATTATCTTTGTAGGCATAACAATACAC
CTATAATAGAACAATATGAGTCCACGTAAATTAATGTTTTGGTTGTTTGCCTGTATCTTT
TTAGTTTGTGCCCTGCGGGCCGGGTTATTGACAAGTGCTGATCAATATATCTATCATTTA
CGTAATATGCATGCTTCTACTTTTGCATATCGGTATGATGATTTTTTGCCATACCTTCCG
ATTGTTGCTATGTTCGTGCTAAAACTTACAGGAGTAAAGAGCTGTAGTAACTGGAAACGA
ATGCTCGTCTCTACTGCATTTTCTTATATATTAATGGGGACCATAGTGCTTACAATGAAA
TCACTGGCGGGGGTTCTTCGTCCCGACGGTTCCGATTTCCTTTCATTCCCTTCGGGGCAT
ACAGCTACGGCTTTTACGGCTGCCACACTACTGTATAAAGAATATGGTTTCAAGACCCCT
CTAGCGGGTATTGCTACCTTCTTGCCGGCAGTTGTCACCGGATTCACAAGGCAGTTGAAT
AATCGCCATTGGCTGAGCGACGTTTTGGCAGGTGCCATTATCGGTATCATGATGGTAGAG
TTAGCCTATTTTCTTACCGATAGGCTCTTAATGAAAACCGGTGCACAGACTTGTTCCAAA
TCATAAAAACATAATGGGGCGTATTGTCAAGCAATACGCCCCATTATGTTTTTTAGACCC
AGACAGTCAATCTTCTTGAGATAAAATCAGAAAGCATCATGACTGACGTATAACAGGTAG
TTGTGTCTCTGAATAAAAATATTATTTTCTCTGGCTAACCAACCTACCGCAAGTGCAACG
TCTTCGGCGCTGAGGTTAATTTTCCGACTAAGTTCCTGAATAGATATTTCTCCCCTCATT
TCATTCAGGGTGCGCCATACTTTGCCGGCGTTTTCTCCAATTGTCTCTAATTCCATTTTA
TATCATTTGGTTATGTCCCTAATATACAAAAAAATATTTAACTACGAAGTTTTTAAAACG
TATTTTTATCATGGTTTTACATTTTTTAGTTCAGGTACGAATTTGGGCTTTTATCCTACA
GCCTTATCCCGAAAAGACTTAAAGAAAGGTCGAAGCAAACCAATGAAATGCAATAGTAAA
ATGAAGAAAATACTATTTGATTCATCAACCAGATGTCATTCAATCTGAAGTCGTGCCCCC
TTCGTAGAAAATAGGTCTCAGACGATAATCTATGAAATATAAAATGATATTTAAAAGAAA
TAACATTTCTAAAAGTCCGGATACGTTTTAGCTGAAATCTTTCCGGTATTAAAAAAGGAG
CCTGAATGATTCCAGCCTCCTTTTTCAAACGTTTTTTTCAATCAAATCCTGTTTTATAAT
CCTTTACTCATGGAGCATTACATAGCCCCAAATCATAGAATCGGAACTACCGATTCTATC
GAACAATCTTTTTACCCATTTCATAATCTCTACTTTTTATGTTATACCTTGAAAACATGA
CAAATGTAAGGGAGATATATGATGATTGAATTGACATAGGATAAAAATGCCATTTTGTAC
TATTTGTTTTTGATGTACATCAAAAATTATAGAGTAATTCTATTACATCTCACAAGAAAA
TCATTGGATAATTAGGTAAATATGAAAATAAACAGTTAAAACATGAGCCGAAGCGGAACA
AAGTACCTCCAATTCCGTCTTATTATAAATGTTACACAACTGATAAATTGAGGGAGCCGT
ATACCCTTTATGCGTAGCCATTCCCGAAGGTAGCCGGGAGAATATTCTATTTCCTTTGAA
AAAGCCCGTACAGTTTTTATGTACGGGCTTTTCTGTGATTAAAGAGAAGCGATTCATTCA
TTGTTGTCTTCTTCGTCGTCAACCAAATTATTGAGTTCTAATTCCAAGTCGACTAACTCT
TGTTCCCACGTCTTCAAAATTTCTTTAGGAGTATCTTTGGGAGCTTTTTTTATTCTTTCC
TGAGCTAAAGACACTTCATGCTCTAATTGTCTACGTCTACTCATAACTTTTAATTTGTAG
TTTGATAAATTAAAAAAAGAATTGTTTAGAAACTGCCTTTCAGTAAATCCGGTATTTCCG
AGGGTTCACCGGCAACTCTGATTCCTGCAGCTTCCAATGCTGAAATCTTTTCGGTTGCAG
AACCGGAACTTCCGGATATAATAGCTCCGGCATGTCCCATCTGTTTACCCGGCGGGGCAG
ATCTCCCTGCAATAAATGCCACCACAGGTTTAGTCACATGTTCACGAATGTATGTTGCGG
CCAACTCTTCTGCGTTACCCCCAATCTCACCAATCATCACAATAGCATCAGTTTGCGGAT
CATTTTGTAACATTCCCAAAAGATCACGAAAATAAAGTCCGACAACCGGATCACCTCCCA
TACCAATGGCAGTGGACTGTCCCATACCTTTAGCAGTCAGATGTGATACGATTTCATAGG
TCAACGTACCGCTACGGCTGATTACTCCTATATTGCCCGGAGTGAACACTTGCCCCGGAA
GAATACCTACCAGACTTTCTCCGGGAGAGATCAGACCGGGGCAATTCGGCCCAATGAGTT
TAGCTCCCTTCAGTTCGACAAACCGGTAGGCCTTTATTACATCCAATGTAGGAATTCCTT
CTGTGATACAAATTATCAGCCGGATACCGGCATCGGCAGCCTCCATAATAGCATCGGCAG
CAAAGCGTGCCGGTACGAAAATAACAGATGTATTGGCTTGAGTTCGGCGAACAGCCTCAT
GCATGGTGTTGAATACCGGAAAGGTATCATCTATCATTGTTCCTCCTTTGCCGGGTGATG
TTCCGCCCACCACATTTGTTCCGTATTCAGCCATCTTTTTGGCATGAAAGAGTCCGTCCC
TGCCTGTGATACCCTGCACCAAAAGTCGGGTAGATTTATCAATAAGTATGCTCATATCGA
TTCTTTCTTTAATGATTCTATAGCCATTTTAGTAGCTTCTTCCATTGTCTGGGCCACTTG
AAAACGGTTATTCTTACGCAATAATTCACGTCCCATATTTCCATTAGTGCCTGTAAGCCG
CACAATAATAGGAATATCCGTTTGTATCTGCTCAAACGCCTGTAAGAGTCCGATGGCTAC
ATCGTCACATCGGGTGATACCTCCGAAAATATTGATAAAGACTACTTTGACTTTTTTGTC
ATCCAGCAATAATCTCATAGCTTCTATCACCTTGACAGGATTTGAACTACCGCCAATATC
AAGGAAATTAGCCGGATTTCCTCCATAAAGCTTGATCATATCCATAGTTGTCATAGCTAG
ACCGGCTCCATTAACCATACAGCCTATCTCGCCGTCCATACGCACATAGCTGAATCCTCT
TTCTTTGGCAATAGCTTCCAACTTCTCATCTTCTGTGGGCTCTGATAACTTCTGTAAGTC
CGGATGACGATAAAGTGCATTATCATCAAAAACCATTTTGGCATCAATAGCCAATAATGT
CCCAACAGGGGTAAGTACCAATGGATTAATTTCAGCAAGTGAAGCATCTTTTTCAATAAA
TGCTTTGTAAAGATCTTGAATAATAGTTGCCATCCGGTTAGCTTGCTCAGCTTGTTCAAA
GAGAGAGAAAGCAAACTTATGTGCCAGATAATCGGGAACTCCGATTAGAGGATCAATGCT
GCAACGTATTATCTTTTCCGGAGATTGGCGGGCTACTTCCTCGATGTCCATACCACCGGC
CGCACTCATAATCAGCGTGACAGAGCGCGTATTACGGTCTATCGTAAAACTGATGTAATA
TTCGGCTGCAATGTTGACAGCCTCACTAAGAAGAATCTTGGTGACGGGATAACCTTTTAT
AGTCATCTCCAAAATAGTTTGAGCGTATTGGTAGACATCTCTATCATTATTGGCCAACTT
TACTCCGCCGGCTTTTCCCCGCCCGCCGGTCAGCACTTGGGCTTTTATGGCTACCCGGTT
TACCCCCATTCGGTGATAAGCAGCCACAGCCCCATCTGCCGTATGGCATAAAGCATGCCT
CTCGACAGGTATTCCGTAAGTGGAGAAAATCTCCTTTGCCTGATATTCGTGTACTTTCAT
TGGATAAAATAGGTTTATTATCCAATTATAACAAAAGTGTTGGCAAAAAAGTTGTAAACT
GTCCGCGTCCCTTCATTGCAGCCCAGAGCGATCTTTACAGATAGAACGATGAGAGTAACT
TATGACCTTAAAACAAAAACACACAGCACCGGAATCCTACATAAAGATTCCGATGCTGTG
TGTTAAGAGTGGTCTATCAATAGACTTATGCTATTCCGTGAGCCGAAACTGTAGAGTCGA
TCTTCTTGATCAATCCCTGCAATACGGCACCCGGTCCACATTCTGTGAAGTCGGTAGCAC
CATCGGCAACCATGTTTTTTACGGTCTGTGTCCAACGTACAGAAGCAGTCAGCTGAGCAA
CCAGATTCTTCTTGATTTCCTGCGGGTCTGTATGGGGCAGGGCATCTACATTCTGATAAA
CCGGACATTTCGGTGTGTGGAACTCAGTCGCGTTAATGGCAGCTTCCAATTCTACTTTGG
CAGGATCCATCAGAGGAGAATGGAATGCACCGCCTACTTTCAACGGAAGCGCACGCTTAG
CTCCGGCTGCTTTCATCAGTTCACAAGCTTTTTCGATACCCGGTACAGATCCGGAAATTA
CAATCTGTCCCGGACAGTTGTAATTGGCAGGTACACAAACTTCTCCTTCAGCGGTAACAG
AAGCACAGATTTCTTCTACTTTCTCATCCGGTAAAGCTATAATAGCAGCCATTGTAGAAG
GAGTTGCCTCACAAGCTTTCTGCATAGCCATGGCACGTGCATAAACCAATTTTAAGCCGT
CTTCAAAAGACAGAGCGCCGGCAGCGACCAATGCAGAAAACTCACCTAGTGAGTGTCCGG
CAGTCATTTCAGGTTTGAAGTCGTCACCCATGCAAAGTGCAGAAATAACAGAGTGGAGGA
ATACAGCAGGCTGAGTAACCTTGGTCTGACGAAGATCTTCGTCCGTACCGTTGAACATAA
TATCTGTAATGCGATATCCCAGGATATCATTTGCTTTTTCAAACAATTCTTTTGCTAAAG
CTGAAGTTTCATACAGGTCCTTACCCATACCTACGAACTGGGCACCTTGACCGGGGAATA
CAAATGCTTTCATATTTTTGTTTTTTAATTTAATTTGCGGGTGCAAAGTTATATATTTTT
GCAATATCATAGCACAGATTTGGTGAAATTGTGCAATGGGCAATATGTTTTTCAGCCTAT
TCTACCTTATTATCGTCCCATATCCGGGCTTTCTCAGGGCCCCAGAAGTGACATAACGGT
CCGTTGCCATGTCCGATAATTATTTCCTTGCCGGCATCAATAGCTTTGCTTACATAACTC
TTTGCCTTGCCAACTGCCTGGTCCATAGGAAGTCCTAATGCCAGATAAGTGGCGATCGAA
GAAGAAAGGGTGCATCCCGTCCCATGCAAATTCCGGCTCTCTATCTTTTTCTCCTTATAT
ATATAGGCGTTCCCATCGGTAAACAACACATCCTGCATTTCGTTTCCCTCCAGATGTCCT
CCTTTCACCAATACCGCTGTATGATACTCTTCTGAAAGTTGCCGGGCAGCTTCTTTCATC
TCTTCTGCTGTTGTGATTTTCTTTCCAGTCAGTACCTCCGTTTCATCCAGATTGGGAGTG
ATCAGGCTTGTAAGTGGAAAAAGTTCTTCTTTGATCAACTGTATTGCATCTTTTGCCATC
AACTTCCGTCCACTGGTTGAAACCATGACGGGATCATAAACTATCGGACAATGAGGATAC
TTTAGCAGGCACCCGGCAATAATCTTCACAAGCGCCGGTTCACTTACCATACCTATTTTC
AGGGCATCCGGACGCAAATCTTCCATAACCGCTTCAATCTGTCCCTGCACTATCTCAGCG
GGAACTGTATGCACAGCTTTTACTCCTCTTGTATTCTGCACGGTAACAGCAGTAATTACC
GATGCCGCATATGCTCCCAAAGCAGAAATCGTTTTTATATCTGCCTGAATGCCTGCCCCG
CCCGAACAGTCGGAGCCGGCAATGGAAAGAACGACCGGATAAGTTTTCATTTTAGTTTTT
TTAATAATTTGGTGGCAAAGATAGGATAAAAACAAAGAAGATACAAAATGACATACCCTA
TAAAATACAATAAGTCCCTCGTATCGCTTGAGGATATGCGACGACCGAAAGAACTGATTA
TAAAGACTCCCCGGCTTTCTGTACTTTCTACAATTACTATCGTTCACCGAGGGTAGAAAT
ACATATTGTTATCGATACAATAAGATGAATACTCCTTAGTGTAAAATTTACGATATGTAT
ATATATGAAAAACAATGCTTTATAGCATATTATTTATTTGTTTACCGCATGATAATATCT
CTATATTTGCAGCAATCGAAGACTCAATATTATGCATGACATACCCAAACAAATACCATT
GGCAAACAATCACATCTCAGTGGACTGTGTAGTGATCGGTTTTGACGGAGAACAGCTCAA
GGTTCTGCTGATTAATCGGATAGGAGAGGAAAACGGAAAAGTTTATCGTGACATGAAACT
TCCCGGAAGTCTGATCTATATGGATGAGGACCTGGACGAAGCAGCCCAGCGGGTCTTATT
CGAACTGACCGGTATCCGAAACGTCAACCTGATGCAATTTAAGGCATTCGGTTCCAAAAA
CCGGACGAGCAATCCCAAAGATGTACATTGGTTGGAACGGGCTATGCAATCGAAAGTGGA
ACGCATAGTCACCATAGCTTATCTGTCGATGGTAAAGATAGACCGGGCACTGGACAAGAA
TCTGGATGAATTTCAAGCCTGTTGGGTAGCGTTGAAAGACATAAAGACATTGGCTTTCGA
CCATAACTTGATAATCAGAGAGGCGCTGACTTATATCCGGCAATTCGTAGAGTTTAATCC
TTCGATGCTATTCGACTTGTTGCCGCGTAAGTTCACTGCATCTCAGTTACGAATCCTGTT
CGAACTGGTATATGACAAAGCAGTGGATGTGCGTAACTTCCATAAAAAGATAGCTCTGAT
GGACTACGTTGTACCGCTGGAAGAGAAACAAACCGGAGTAGCCCATCGGGCAGCCCGTTA
TTATAAGTTCGACAGGAAGATATATAATAAGACAAGACGATAACCCCCAATCGGGATTTA
ATATTAAACTACAAATAAATTAATAAACAGTATCATGTTTTTATTAGGTTATGATATAGG
CAGCTCTTCGGTCAAGGCGAGCCTGGTAGATGCAGAAACAGGTAAATGTGTCGCTTCTGC
GTTCTTTCCGAAAACAGAGGCGGGCATCATTGCCATACGTCCCGGATGGGCAGAGCAAGA
ACCGGAAAGTTGGTGGGAGAACTTGAAACTCTCCACCCGATCCATTCTATCGGAATCACG
GGTAGATGCCAAAGACATCAAAGCCATCGGCATCTCTTATCAGATGCACGGTCTGGTGTG
TGTGGACAAACGGCAACGCACACTGCGTCCGGCCATTATCTGGTGCGATTCACGTGCGGT
CTCCTATGGGCAGAGGGCATTCGAGGCAATCGGTGAGAAGTTCTGTCTGGCACATTTGCT
TAATTCTCCCGGAAACTTTACTGCTTCAAAACTGGCATGGGTGAAAGAAAACGAACCGGA
TATCTATGAACAGATCGATAAAATCATGTTGCCGGGAGATTACATCGCCATGAAACTGAG
CGGTGAAGTATGTACGACAATAGAGGGACTCTCCGAAGGAATGTTTTGGGACTTCCGAAA
CAACCGCCCGGCCGACTTCCTGATGCAATATTACGGAATCGATCCTTCGCTGATAGCCGA
CATCCGGCCTACTTTCGCCGAACAGGGGCGACTGACAGGTACGGCTGCCCGGGAACTCGG
GCTACAAGAAGGCACTCCGATCACTTACCGTGCAGGAGACCAGCCCAACAACGCTCTTTC
CCTGAATGTGTTCAATCCAGGTGAGATAGCTTCCACAGCCGGAACATCAGGAGTCGTATA
CGGAGTAAACGGCGAAATCAATTATGATCCGCAGTCACGTGTCAACACCTTTGCCCATGT
CAACCATACTGCTGCCGATCCCCGCCTCGGCGTATTGCTCTGTATTAATGGAACGGGGAT
TCTCAACTCGTGGATCAGGCGCAATGTTGCCCCCGAAGGTATTTCGTACGCCGAGATGAA
CCGTTTTGCTTCATCCGTTCCCATCGGCAGTGCAGGTATCAGCATCCTTCCTTTCGGCAA
CGGAGCAGAACGAATGCTCAATAATCGGGCAACCGGCTGCGGTATACACGGCGTAGACTT
CAACAGGCATGACAAATCACATCTGATCCGGGCGGCACAGGAAGGAATCGTCTTTTCATT
TAAATATGGCATCGACATTATGGAAGAGATGGGCATCCCCGTTAAAAAGATCCATGCCGG
ACACGCCAATATGTTTCTGAGTTCCGTTTTTCGTGAGACACTGGCCGGTACGACGGAAGC
CACCATCGAACTCTATGACACAGACGGTTCCGTTGGTGCAGCCAAAGGAGCAGGAATGGG
AGCGGGCATATATAAAAACCATGAAGAAGCATTCGCAACTCTCGATAAGCTGACAGTCGT
AGAACCGGATGCCGGCAAACAACAGGAATACATTGATGCTTACGCACGGTGGAAACAACG
TCTGACTCAGTCCATGCAGACAGAAACAGAGAATAAGTAATCATTAAGAATAGAATATTA
ATCATTCCGGCTTTCTTTCTTCTTCCCAAAGGAAGAAGAAAGGGCAAAGCCCCTAAAATT
TTAAATAAGATGGCAACAAAAGAGTACTTCCCGGGTATAGGGAAAATTAAATTTGAAGGA
AAAGACAGTAAGAACCCGATGGCATTTCGCTATTACGATGCCGAGAAAATGATTAACGGG
CGTAGTATGAAAGATTGGTTAAAGTTTGCAATGGCATGGTGGCATACACTTTGTGCCGAA
GGCGGTGACCAGTTTGGAGGCGGAACCAAACAGTTCCCATGGAACGGTGACCCTGATCCC
GTGCAGGCTGCCAAGAATAAAATGGATGCCGGTTTCGAGTTTATGCAGAAAATGGGCATC
GGGTATTATTGCTTCCATGATGTCGATCTGGTTACGGAAGCCGACAGCATCGAAGCCTAT
GAGGCCAACTTGAAAGAGCTGGTTGCTTATGCTAAGCAGAAACAGGCCGAAACAGGCATC
AAACTATTGTGGGGAACGGCCAATGTATTCAGCCACGCGCGTTACATGAACGGCGCAGCC
ACCAATCCCGATTTTGATGTTGTGGCCCGTGCCGCTGTCCAGATAAAGAATGCGATTGAT
GCCACCATTGAACTGGGAGGTACGAATTATGTCTTTTGNNNNNNNNNNNNNNNNNNNNNN
NNNNNNNNNNNNNNNNNNNNNNNNNNNNNNNNNNNNNNNNNNNNNNNGGGTGGACGCGAA
GGGTATATGTCGTTGCTGAATACTGATCAGAAACGCGAAAAAGAACATCTGGCACAGATG
CTGACCATTGCCCGTGATTATGGACGTGCACGTGGTTTCAAGGGCACTTTCCTGATTGAA
CCGAAACCCATGGAACCGACAAAGCATCAGTATGATGTCGATACAGAGACAGTTATCGGC
TTCCTGAAGGCTCACGGACTGGATCAAGACTTCAAAGTGAATATCGAAGTGAATCATGCC
ACCCTTGCAGGACATACGTTCGAACATGAACTGGCGGTGGCAGTAGACAACGGAATGTTG
GGGTCTATCGACGCAAACCGCGGCGATTATCAGAACGGATGGGATACGGATCAATTTCCG
ATTGACAACTTCGAACTGACACAAGCCATGATGCAGATTATCCGTAACGACGGATTAGGT
AACGGCGGTACAAACTTCGATGCCAAAACTCGCCGGAACTCTACTGACCCGGAAGATATC
TTTATCGCACATATTGCCGGAATGGATGCTATGGCACGTGCCTTGGAAAGCGCAGCCAAT
CTGCTCAATGAGTCTCCTTACCAGAAAATGTTGTCCGACCGTTATGCCTCGTTCGATGCG
GGCAAAGGCAAGGAGTTCGAAGAAGGGAAACTCAGCCTGGAGGAACTGGTTGCTTATGCC
AAAGCCAACGGAGAGCCGAAGCAGACCAGCGGCCAACAGGAACTGTATGAAGCACTCGTT
AATATCTACTCATTATAAGTCCGTATTTCACGGTCTGCAGGCTCTTGTTGCCTGCAGACC
GTAATTCAAAAAAAGCTAATGCCATGAATCATACCAACGAGGGTAGCAAACTCTACCTGT
ATTCCATTACATCGGTAGCCATCCTGGGCGGATTGCTGTTCGGCTATGATACCGCTGTAA
TTTCAGGAGCTGAGAAAGGGCTCGAAGCCTTCTTCCTCACAGCCACAGATTTTCAATACG
ACAAAGTGATGCACGGCATCACCTCCTCGAGTGCACTGATCGGTTGCGTCTTGGGTGGTG
CATTGTCCGGCATCTTCGCTTCACGGCTGGGACGCCGCAACTCACTACGGCTAGCCGCCG
TACTTTTCTTCCTTTCGGCACTGGGGTCTTATTATCCTGAATTCCTGTTCTTTGAATATG
GGAAGGCTAATATGAACCTGCTTATCACCTTTAATCTCTACCGCATTCTGGGAGGCATCG
GAGTGGGACTGGCGTCCGCTGTTTGTCCCATGTATATTGCCGAGATAGCTCCCTCCAACA
TTCGCGGTACACTGGTGTCGTGCAATCAGTTTGCCATAATCTTCGGCATGCTTGTGGTTT
ACTTTGTAAACTACCTGATCTTGGGCGACCACCAGAATCCTGTTATCCTGAAAGATGCTG
CCGGCACACTTTCTGTAAGTAGTGAGTCGGATATGTGGACCGTTACCGAAGGGTGGCGCT
ATATGTTCGGTTCCGAAGCCTTTCCGGCAGCTTTCTTCGGCATGTTACTCTTCTTCGTAC
CCAAAACTCCCCGTTATCTGGTAATGATTGATCAGGATCAGAAGGCTTATTCCATTCTCA
AAAAAGTGAATGGAGCCACAAAAGCACAAGAGATTCTTGCCGAAATAAAAGCCACTTCGC
AGGAAAAGACAGAGAAGCTGTTCACCTACGGTGCGGCGGTGATTGTTATCGGTATTCTGC
TTTCTGTCTTCCAGCAAGCCATCGGCATCAACGCCGTGCTCTATTATGCGCCGCGAATAT
TCGAAAATGCCGGTGCCGAAGGCGGAGGAATGATGCAAACCGTCATCATGGGCATTGTCA
ATATCGTCTTTACACTGATAGCTATTTTCACCGTCGACCGTTTCGGACGAAAACCGTTGC
TTATCATCGGTTCCGTCGGTATGGCTGTCGGAGCCTTTGCAGTCGCCTTGTGTGACAGTA
TGGGTATCAAGGGGCTACTTCCCGTACTGTCGGTCATTGTATATGCAGCTTTCTTCATGA
TGTCATGGGGACCCATCTGTTGGGTACTGATATCCGAAATCTTTCCCAACACCATCCGTG
GCAAAGCGGTGGCCATTGCTGTGGCATTTCAATGGATATTCAACTACATTGTTTCATCTA
CGTTCCCCGCGCTCTATGATTTCAGTCCGATGTTTGCCTACAGTCTTTACGGAATCATTT
GTGTGATTGCCGCCATCTTCGTATTGCGTTGGGTACCGGAAACCAAAGGAAAAACATTGG
AGGATATGAGCAAACTTTGGAAGAAGCGTTAACCGGAGTAGATCTTACGTCATTCCACAT
TGAAAGTAAATCGAAGTAAATGCCGACCGAATGCAGCATATACATCCTTTTGGCTAACAT
GCACTTCTTGAGAATCCGGTAAACCGGAAGCTACCGACTTTTAGATGAATTAAAGTAAGC
AAACGAGCCAAAAGCTTACTTCATCCACTCATTAAGGCGTAACCATCCGGTCCGGATGGT
TACTACATATGCTTCGTATGGTCTAATGATATCGAATGGGAGCAAAAACGAGGACGATAT
TTCTCTATTTGGTTATACCTGTACGATAGAAACAAAATAGAAGAATGATAACTGTTTACC
CTATTTATTTATCATAGAGATATTAAAAAGAGAATCCACCTATATATATTTCAGTAAATA
CATATAGATGGATTTCCTTTTTAAAAACGCTGATTCAAATTGCAGACGATTTTTTTAGTC
ATCTTGCCCGATGGACGGAAAGATGCGATTTTACACGCAATAAATTATCAAAAAGACACA
TCTTTCAGAATGTCTTTTATTCTTTCGAACTGTCCATCTGTCTTCTCCGGAGTAATTTTC
AATAAATGGGCCAACAGCGGGTAGATATCCACATTGACAAATCCCTTCGATTCATACCCT
GCCTTAAAGTCGGGCCCACAGGCACGAAACATTACCTGCATATCCGGACTTTGCGGAAAA
TATCCATGAGCACCTTTCAAGGCACGTGGTACATCGGTAAATTGCCATCCTAACTCGGGA
GCCACTACAATATCACCGATACGGTCACTGCTTCCATAGTTTAATTCGGCAGGAATCTCC
TCCTTTTTCCACACATGAATATGGGGTACATCTTTCAAGGCATTGTATACCGAGTCGCGA
TATTCCGGTTTTGTGAAGATAGAAGTCGGGGTCCGTCCATCCACAGCCTCACACCATTCC
GGACGCAGATACTTATTCATGTCTACCACGCGGTCGTCACTGATCTCGGTCATTCCATGA
TCGGCGGTGACAATCAGGTTGACATCCTTACCGAAAGGAAGCGATGCAATTCCCTGCCGC
AACATTCCGACTAAACTATCCATACGGTGTATAATGGCAGCAGCTTCTACACTGCAGGGG
CCGTGATGATGGGTCACGCCATCCGGCTCTTCAAAGTAAAGCATAACGAGACGGGGACGT
TCCGCTTCCGGCTTTTCCAGAAGAGCGATGGTCGAATCCACCCGCTGTTCAAAAGTAAGA
CGAGGCTTCTCGGCATATTCCCGGTAGTAAGTAGGATAACCGCCTTTGATGGCAATATCC
GAACCAACCCAATAAACGTTTCCTGTCTTCACTCCCTGCTTTTGTGCCGTAATCCAGATC
GGTTCACCCAGATAGTAGTCGGGATTGTTTCGCGTGGCGGGATCTCCCATAGAGTATTGG
CGACAACGTTTTACATCCCAGAAAGTGTTGTTGATAATACCGTTGTGGTCAGGCACCAAT
CCCGTAGCCAATGTATAGTGGTTGGGGAAAGTAGACGCCGGATAGGAGGGAAGCATGGTC
GCCTTTACTCCCTCGCGGGCCATCTGGTTCAGGTTAGGGGTATCATACATTGCCGGATAA
TCCCAGCGGAAGGCATCCAATGAAACAATTACGGTGTAATGCGGAGCCTTGTCCTGCGCT
GCCAAAGTAAAAATAAAGAAGACATAGCAGAAGAAAGAAATAATAAATTTACGCATACTC
TTGATAGTTGTTATGAAATGCAAAGGTATAAAATTATATGAAAGCTGTCCGGTTATAAAG
ATAAAGCTTACCTTTGCAATGTTTTTTTAATACAAGTTACTATGGATTATCCTCATAAAA
TCAATAAGGTACAGATCCGTAACCTCCAGATTGAAGATTACGCTCAATTATCCCAATCGT
TTACACGTGTATATTCGGACGGAAGCGATGTGTTCTGGACACACGAGCAGATTGAGAAAC
TAATTAAAATTTTCCCCGAAGGACAAATTGTTACTGTGGTCGACGAAAAGATAGTCGGCT
GTGCACTCTCTATCATTGTAGAATATGATAAAGTGAAAAACGATCATACCTATGCCCAGG
TCACGGGGAAGGAGACTTTCAATACCCATTCTCCCCAAGGGAATATCTTATATGGCATCG
AGGTCTTTATCCATCCCGAATATCGCGGGTTACGATTAGCTCGGCGCATGTACGAATATC
GCAAAGAACTTTGCGAAACGCTGAATCTGAAAGCGATTATGTTTGGCGGTCGCATCCCGA
ATTACCATAAGTATGCCGACAAGATGCGTCCCAAAGAGTACATCGACCGTGTTCGTCAGC
GCGAAATCTATGATCCGGTGCTCACTTTTCAACTCTCCAATGATTTTCACGTACGCAAGG
TGATGACCAATTATTTGCCGAACGATGAAGAATCAAAACACTACGCCTGTCTCTTGCAGT
GGGACAACATTTACTATCAGCCGCCTACGCAAGAATATCTGGCCCCCAAAACAACGGTCC
GTGTAGGATTGGTGCAGTGGCAGATGCGTAGTTATAAGACCTTGGACGATCTCTTCGAAC
AGGTAGAATTTTTTGTAGATGCGGTATCCGACTATAAGAGTGATTTTGTGCTTTTCCCCG
AATACTTTAATGCACCGTTGATGTCAAAGTACAATGACAAAGGCGAATCACAGGCCATCC
GCGGGCTGGCCCAATATACCGAAGAAATCCGCGATCGCTTCATTAATCTGGCAATCAGCT
ACAACATCAATATCATCACAGGAAGTATGCCGCTGATCAAAGAAGACGGATTGCTGTACA
ATGCCGGATTTCTTTGCCGACGCGACGGAACTTACGAAATGTACGAAAAGCTCCATGTCA
CCCCGGACGAGATAAAGAGTTGGGGACTGAGCGGTGGCAAACAGCTTAAAACATTCGATA
CGGACTGTGCAAAGATAGGCATACTGATCTGTTATGATGTGGAATTTCCGGAACTCTCCC
GTCTGATGGCCGACCAGGGAATGCAGATTCTGTTTGTACCGTTTCTCACCGATACACAAA
ATGCTTATTCGCGTGTTCGGGTCTGCGCACAGGCACGTGCCATTGAGAACGAATGCTTTG
TGGTAATAGCCGGCAGTGTAGGCAATCTTCCCCGTGTGCACAATATGGATATTCAATATG
CTCAGTCGGGAGTATTCACACCTTGCGATTTCGCTTTTCCGACAGACGGAAAGCGTGCCG
AAGCAACTCCGAATACAGAAATGATCCTGGTTTCGGATGTAGATCTCGACTTATTGAACG
AACTGCACACTTACGGCAGCGTTCGCAACCTGAAGGACAGGCGAAATGATGTATATGAAG
TGCGCTTCAAGAAGCCTTAATAGATTTTGTCTATTGACCGATAGATATTATATATCATTA
AACTTTGGCAGTAAACAAAGATTCTGATAGCTTTGTTTCCGAAATGAATCATTTAATAAC
TTCTAAAATAAGAGAATTATGAGATCATTAATTGGAAAACAAGCGCCGAAATTCGATGCC
ACGGCTGTAATCAATGGGCATGAAATCGTTCAGAACTTTTCGTTGGATCAGTATAAAGGG
AAAAAATACGTAGTATTCTTCTTCTACCCGATGGACTTCACTTTTGTATGTCCCACCGAA
CTGCACGCATTTCAGGAAAAGCTCGAAGAGTTTGAAAAACGTGATGTCGCTGTGGTAGGT
TGTTCGGTCGACTCTGAATATTCTCACTTCTCTTGGTTGCAGATGCCCAAGAACGAAGGA
GGTATCCAGGGCGTGAAGTATCCTATTGTATCCGACTTTTCTAAGTCAATCTCTGAGAGT
TATGGAGTGCTGGCCGGAAGCTATGCCCCCGATGAAAATGGCAATTGGGTATGCGAAGGG
ACACCGGTAGCTTTCCGTGGTCTGTTCCTGATCGACAAGGAGGGCGTAGTAAGACATTGC
GTCATCAACGACTTGCCGCTGGGACGTAACGTGGATGAAGTATTGCGCATGGTAGACGCT
TTACAACATTTTGAAGAGTATGGTGAGGTTTGTCCGGCCAATTGGTCGAAAGGCAAAGAC
GCCATGAAAGCTACCGAAGACGGAGTAGCCAACTATCTGAGTAAGCATTAACAGAGATAC
ATCTGTAAAAGAAAAGGGCGTTTATTGAAAAATAAATGCCCTTTTATAGTTGATAATCCA
AATATTATGACGTACTTTACCGACGAAAACAATTGATTGTTTTATTTTACTCTATTTTCT
ACTGAATCAGTTGAATCCAGATCTAATCTCAAACTTCTGTTGTTTCTAAATTTATTTATC
AATTTTTATTTTTTTTATTTTATGAACATGTACATTGGAAACCTTAGCTATCGTGTTAAG
GAAGCAGATTTGAGACAAGTAATGGAAGAGTACGGAACAGTTGATTCAGTAAAACTGATC
ATCGATCGCGAGACTCGCAAATCAAAAGGATTCGCATTCGTTGAAATGCCGAACGACGAT
GAAGCAAAAAATGTGATCTCTGAGTTGAACGGAGCTGAATACGAAGGTCGTCAGATGGTT
GTTAAAGAAGCTCTGCCTCGTAACTAATCCATTTATAACATAAAATTAAAAAGGATACCC
TGTAAAGAGTATCCTTTTCTTATATCTACCTGAGAGAGGTTATAATGCTTTGGTCTGATT
ATCGTTGGTCAGGGGCTTACCTTTGTACTCCCCGGTCAGTGTCTCCAGAAAAGCAACGAT
TTTATTCAGTTCATCTTCCGGAAGATTCAGATCCATCTGATATTTGGCCATGTAATCCAC
AGCCTCTTTCATTGTTTTCATACTGCCGTCATGGAAGTAAGGAGCCGTCAGGGCAATGTT
TCTCAAACCGGGCACTTTAAAGCGATGTTTGTCACGTTCGTTCCGGGTTTGTTTGAAACG
TCCGTTATCTTCTTCTGTCAATTCAATGCCCCGATCTGCGAAGTAGTCTCTCTTTACGCC
CATCAGTTCGTAAGACTGGCCGCCCAGTGTCTCACCGACATGACATGTAGCACAATCGTA
TTTCTTAAACAATTCGTATCCGGCCAGCTCTATATCGTTAATGGCAGTCTTTTCACCTTT
CAGATAAAGGTCGAAACGGGAATTCGGAGTAAGCAGTGTCTTTTCAAACTCCTCGATCGC
ATTCGTGATATTCTGTTCGGAATAACCATCGGGATATACAGCCAAAAAGGCTTTGGTAAA
GTTTGCATCCTGCTCCAGTTTCGCAATGATTTCATCAAATGACTGACAGGCCATCTCGAC
CGGATTCAAAGGAGGTCCGGCAGCCTGCTCGGCAAGTGTTCCGGCACGTCCATCCCAGAA
CTGGACGAAATTGTAAGCGGCGTTATACACTGTCGGAGCATTTACGCCTCCGAACTGTCC
GCCTACACCTTCCGAATATTGCTTATTGTCCACACCACCGGTATTCAATCCGTGACACGA
AGCACATGAAACGGTGTTATCGGCCGAAAGGCGAGTGTCATGATAGAGCATATCTCCCAA
GATGACTTTACGCATATCCACAGGAATAGAATCTGCGATGGGACGTATCGGTTCATTGGC
AAACTCGGCGGCAGCCAGTCCGTTAGCATAATGTGCCAAGCGATGTTGTTTAACCCATGC
CATAGCCATTTCCTTCTTGGCATCTGTTACGCTCGATCCCCAATGTACCATGTAATAAGC
ATGTTTGGGCATCGTTCCGTCCATGATTACTTTTTCGACTTTAGCAAGTGCTACTTTTCC
GACAGGCTTACCGGCTTTCAGAGCTTCAGCCATTTCGGTCATGTCGAAAGCACGATAACC
TTGCGTTACGTCTTTCTGTACCATTCCGCTTGCAACGGGCCAGTTGGCATAGAAAGGAAG
GTCCGGACTGCCCGAATGACATTGTAAACATCCCCCCGAAGTAATGATTTCCTGCATCTG
AGCATCGGCAGCAAGATCTTTCGACGGTGCTTGGTTTACAACACGGTAAGTGATAGCCAG
TGCCCCGACCGTCACAAGCAATGCGATGATAAATTTTGTACTTTTCTTCATTGTGCATTC
TTTAAGTTAATTATTACGATTGTATAAATGTACACTTTGTTGAGCCGAAGGCAAATAATT
CACTCCATACCAGCACATCTGCAATGCCAGAAAGGAAAAAATCAATATGACGTACAGCAT
CTTTTTGCGAAACTTCCTTCGCAAGCGCAGATGTATATATAATAGGTATCCCATCCAGGT
TACTACCGCCCAGGTTTCTTTGGGGTCCCAACTCCAATAATTACCCCATGCCTCCTTAGC
CCACAAAGACCCGAGAAGCATTCCGATTGACAAAAACGCCACTCCGGAATAGACCAAATT
GTCTGCTGTCACCAGGTACTCTTCTTTGTGATGGACAAGACCGCAGAGGGCTATGATAAA
AGCACATCCCAATACGGAATAGGAGAACATATAGACGGTGACATGGGGAATAAACCAAAT
ACTTTGCAAAGCCGGCATAAGCGACTGGTCATGTATCTCCGGCTTCAGCAGATTGATTAT
TACAAAGACAGTGGACAATAAGGTGGAGAAAGAAAGTATCCATCGATATTTCCAACGAAT
ATAAGTCAATAACCCGGCAATACCCATAAAGAAAGAGTACCATAAACGGGTCTCGCCCAT
AGTGCGGAGTGGGGGACGTTGCAGAGATATCCACAGCCCAGCAATGAATATCCCCAAACA
GGTGATGCCTGCTATAGTGAGCACAACGGCCATTCTACTTCGTACTGACGAACGAAATGC
AAATATAGCTCCTGTCAACCAAAGACAGATTGAAGCGACTGCGAACAAATAGAAGTTATC
CCAGGTTATCATGTTTCAGCTTTTTAGGACCATTAATAAATAACAAAACAGCTCCTGTCA
ACATCATCAAAATGCCAACTACCATAACATATTTCCAAGGTTGACGAACTATTTGAAGGA
TACAATACCGGGTATTTCCCATGTTGCGTGTATCATATCCGGTCAGGTAAATGTCTTCTC
CCAAACGGTAACTGTAGGGGTGATTGACTTCAAGTGTAGTTCTCCGGTTTCCAATACGCA
TATCTGCAGCAAAACGCGAAGGCATCCCGTTCGGATAATATTCTGTATTGAAAGAATAGA
GTTCCAGTTCATAATCCAGATAATAGGCTTTCCCATCCATACTATAAGCTTCGCGTCCCG
GTTGTCCGGTATAAAGCGGGATGCGTAAAGTCTGAACATCACTGCTACCGAAAAATCCGG
CAAATAAAGCGAGCCATAATCCCAAATGGTTCAGGATAAAACGCTTCTTTGCCGGCACAC
AATGATAAAAAGCATGAATAATCACCATTGCCAAATTACTCAATAAAAGGAAAAGAATGG
CAATGAATATCCAGGAAGTCATGAAATTATAGCATCCCAACGAAGCTAAAACCCCTGGCA
TGGAATCTGCTTCTGCTTCCGATAACTGAGGAAACAAGCCGATAACCAGACTGCCACCTA
TTAATAATAGGATCGATAGAACACTTGTCCGGGAAGATAACAGAAAACGGGTTATCGGCA
ACTTATTCCCTTCTTTATAGAGACACCATAACGAATAAATCCATATAACTGCTACAATCA
CATTCAGAGGGAATGCAAAAAAAGATAAGGGGAAATTGCCTGCCAGAGTTTGCAACAATG
CTGCTATTACAAAATATGCAGTCACTAATAGTTTTTTGTGCATAGTTGTGCCTTTATATG
GTGCAAAGTAAGTAAAAATATGCCAATAAACGTATAAAAGGGCTACTAATTTGTATTAAA
TACAATTTTGAAGTAGATTTAAATTAGAAAGGCACACTACTATTCATAATATCGGCTGGG
GATGATTGGAATATAAAATATAAACTAGTACTTAGAATAAAGTAGTTTTCCAAAAAGATT
ATCTATATTAGCATTCACTAAATAGCTTTAATCACCAATGTCTAATTTTAAAACGGCAAA
ACATGAAAACTCCATCTTTAATTCTGATGACAATTATTTTATGTAATCTCAGTATCCCAA
TAAATGCTCAGATACTAACCTCCCGCCAGCAAAAGGAAGATTTTGACACCTTATATAGCT
TACTACATCAGGTACATCCGGACTTATTTCTGTATCAAACACAAAAAGAATTTGAAAAGA
AACATGATTCAATATATAGTTCGTTGAATAAAGAACGAAACCTTTCTGATTTTTACTTTA
TAGTCTCTCCATTTGTTGCATCTGTTAAAGATGGTCATACTAATTTCACAATTCCTGCTA
CTCAAGACAGAATTGACTATTTGAATAATGGAGGGCTGACTCTGCCTTTACGCTTAAAAA
TAGTAGAGAATAAGATATTGGTTGATTTTCCTCTAATATCCTGTTCAATACAGGAAAATG
ATGAAATAATATGTATGAATAATATAAATAGTCAAACCATATTAAGCCAATTGTATCTCT
TACTGGGAGCTGAAAAAGGAAACGCTATTAAGGAAAATCAATTGACCAGTTATCTTTCTA
CTTTGCTATGGTATAAATATAATTGGGGTGAAAAATATGATTTTACAATTAAAAGAGGAA
AAAAGATATGGAAAGAATCATTGGATGGTATCAGCCAAATAGATGCCTTCCCTGTTTTAA
AAGCACGACTTGGCAAAAGTCTGCCACAATTTGTTTATACTCTAAGTCCGGATAAACAGA
CTGCTACTCTGCAAATAATGAACTTATATCAATTACCACAACTAAAACAATTTTGTGACT
CAGTCTTTTCGGTGATTAACAGAGAACATGTACCCAATTTGGTTATAGATGTCAGGAATA
ACAAAGGAGGGTCAAGTGCCGGAGTTGACATGCTTCTGTCATACTTATCGCATGATGCTT
ATACATTATATATCAAAACTGATTTAAAAATCAGTTCGTACTCAAAACGGTACAATGAAC
AAAAACATCCGGAAACCTATGAAGAGATCAAAAATTTACCTGACGGTTCTTTATTTGCTA
TTCGGGATTCTTTCGTAGAGGGAAACCGGGATAAAGCAGACATTTATAAAGGATCAGTTA
CAGTATTGGTAAATGAATCCACTTATTCCGGAGCCTCGACATTTGCATCTGCCATTAAAA
AATCTCATGCAGGAAAAGTTCTTGGTGAAACCGGCTGCCCAACTGTATATTTTGGCAATT
ACATGTCATTCACATTACCCAATTCCCGATTAGAATATTATATCTCACTCAACAAATTTT
ATGAATAAGAGGGTATCAAAACTCTTTTCACCACGGAGTAACAAGGAGTATCACAGAACC
TTTTTTTTTATTAATAATCAACAATTTAAAATCGATTCTGTGTTACTCCGTGTCCTCTGC
GGTGAGTTTTGATATCCTTATATTTATTTTGAAGATGTTCCACTCTCAAGAATACTGACA
ATTGAAAAGAGAGTGAAGCAAATGGCACCCAAACCGGCTAATACGCGTGCAGGGATAAAA
TAATCATCATGCGTCGTACCCAATTCAAAAACAAAAGAAGCCAGAAACAAACAGGCCAAC
GCCGTCAATACCGGAATCAGAGGGATGCGGTTGGCCAAAGCAAATTCTCTTCCCCAAATT
TTCGCCAGCAGAATTACTTTACTTGAAATGCTGTAACAAACCAGCCCAAGCCCAATCATG
ATGTATCCGATTACTCCGTTAGTGGTGCTTGAATCGGAAAAAATAACAAACAGTCCCCAA
AGAAGCGAAACGGTTCCCATCAACAATACGAGTTTTGGCCATCTTTTACGTTCTCTATCC
GTATACACATTTCTGATTTGACGGGCAATAGTAGCAACCAAAGCAATCAGGCTTGTGCAA
ATGCAAGCTAAACCTACCATCACATGCCCTGCTACGAAATAAGCAGGATGTACATCGCTC
TTGGCTAATAAAACGAAAGCCCATATCCAGGCAATCAACGATATAGTGATAGCTATTGTT
TTTAATATACGCTCTTGCCCCTTGGTAAACGCTCCTTTAGGAATACCGTTACCAATCATT
TTTGAGTTGGCAGGAATCAATGAAAAACGGGTAGAAGATGTTGCTGCGGTTGCTACACAA
GTAGTTATCAGTCCCACTCCGGCAACTACATGTCCAGCTACGAAAGAGGAGGCAGAGGTA
GATCGGGTAAACATGCAAATTCCGCCAACAATTGTGACAACAGCGGCCAGATAACCGATA
ATAGGCAATGCATATAAAGAACCTCGCCCGTAAGTATGTATGATTTGCCGGATAATAGTA
GCGGCTGTTGCAAATAATGCAATGCAAATCATACCTAATGAAAAAACTACCGGACCTGCT
ACCAGTCGGTTAGAGTCATCGCCATATGCACTGATAAACGCCCCGTAGCCAAAACAAAAC
AGAGCCATTGCCAAGGGAATTGCTCTGAACAATACACTTATACCGTAATTCATAACATAT
AGGTTTTAAAATTTCACTGATAAACAAGACATGTAGTTTTTTGTTTCACCCCCCTTACTA
CTTTTTACACTCTTTTCACAAGATAGCCTTTTCTATCATACTGAAATTAAAAAGCCTTTT
CTTGTATGAAAACGAATGTTTTTGTACATTTGCACCCTTAAAATAGGGAGGGTATCCCAA
TCTTAAATTGTAATATAGTAAAATTGTAAATATAGCCATGAGCAAGAAATTTGCCGAATA
TTCGCAGTTCGACCTTTCGAAGGTGAATAAGGACGTGTTGAAAAAATGGGACGAAAACCA
AGTTTTCGCCAAGAGTATGACAGAACGTGAAGGCTGTCCTTCGTTTGTATTTTTTGAAGG
GCCTCCATCAGCTAACGGTATGCCGGGTATTCACCACGTAATGGCTCGTTCTATCAAAGA
TATTTTCTGTCGTTACAAAACGATGAAGGGCTATCAGGTGAAACGTAAAGCCGGTTGGGA
CACACACGGACTTCCTGTTGAGTTGGGGGTTGAAAAGTCTTTGGGAATCACAAAAGAGGA
TATTGGAAAAACAATTTCAGTAGCCGAATACAATGCTCACTGTCGTCAGGATGTGATGAA
GTTTACAAAGGAATGGGAAGACCTGACCCACAAAATGGGCTATTGGGTGGATATGAAGCA
TCCATACATTACATATGATAATCGTTACATCGAAACCTTGTGGTGGTTGCTAAAACAATT
GTATAAAAAAGGATTACTGTATAAAGGATACACCATCCAACCCTATTCTCCGGCAGCAGG
AACCGGATTAAGTTCACACGAACTGAATCAACCGGGATGTTATCGGGACGTGAAAGATAC
GACAGTAGTGGCACAATTCAAAATGAAGAACCCCAAACCGGAAATGGCACAATGGGGCAC
TCCTTATTTCCTGGCATGGACCACTACTCCATGGACATTACCTTCAAATACCGCACTCTG
TGTCGGCCCTAAAATTGATTATGTAGCAGTTCAATCATACAACGCATATACAGGACAACC
CATCACGGTGGTATTGGCAAAGGCGTTATTGAATGCACATTTTAATCCGAAAGCAGCCGA
ACTGAAGCTGGAAGATTATAAGGCAGGTGATAAGTTGGTTCCTTTCAAAGTGATAGCTGA
ATATAAAGGTCCTGATTTGGTAGGCATGGAATACGAGCAATTAATTCCGTGGGTAAATCC
GGGCGAAGGTGCTTTCAGAGTAATTTTGGGCGATTATGTAACGACGGAAGACGGTACAGG
TATCGTACATATTGCACCTACATTTGGTGCCGATGACGCCCAAGTAGCAAAAGCTGCCGG
CATACCTCCGCTACAGTTGGTTAATAAAAAGGGAGAACTTCGTCCGATGGTAGATTTGAC
CGGTAAATTCTATACTTTAGATGAATTGGATGAAGACTTTATAAAACAGCGCGTTAACGT
AGATTTATATAAAGAGTATGCTGGCCGATTTGTGAAGAATGCATATGACCCAAACCTGTC
CGATCAGGATGAGTCATTGGATGTAAGTATCTGTATGATGATGAAGGTTAATAATCAAGC
TTTCAAAATAGAGAAGCATGTGCATAATTATCCCCATTGCTGGCGTACAGATAAACCGGT
ACTATATTATCCGCTGGACAGCTGGTTTATTCGTTCTACAGCTTGCAAAGAACGAATGAT
AGAATTGAATAAGACTATTAACTGGAAACCGGAGTCTACCGGAACCGGTCGTTTTGGAAA
ATGGCTGGAAAACCTGAATGACTGGAACTTAAGCCGTTCTCGTTATTGGGGTACTCCATT
ACCGATTTGGCGAACAGAAGATAACAGTGACGAAAAATGTATCGAGTCGGTTGAAGAGCT
ATATAATGAAATAGAAAAATCAGTCGCTGCAGGATATATGCAGTCGAATCCTTATAAAGA
TAAAGGTTTCGTACCGGGTGAATATAATGAAGAGAATTATAATAAGATAGATCTTCATCG
CCCTTATGTAGACGATATTATCCTTGTCTCAAAGGACGGGAAGCCGATGAAACGTGAAGC
AGACTTGATCGACGTATGGTTTGATTCGGGCGCAATGCCGTATGCCCAGATTCATTATCC
ATTTGAAAATAAAGAATTGTTGGATAGTCATCAGGTATACCCGGCCGATTTTATAGCGGA
AGGAGTAGACCAGACTCGCGGATGGTTCTTTACTTTACATGCCATTGCAACAATGGTATT
CGATAGCGTCTCTTATAAGGCTGTTATTTCCAATGGATTAGTATTAGATAAAAATGGCAA
CAAGATGTCTAAACGTTTAGGTAATGCTGTTGACCCATTCTCTACTATTGAACAATATGG
CTCTGATCCGTTACGCTGGTATATGATCACTAACTCTTCTCCATGGGACAACCTGAAGTT
TGATGTTGATGGCATTGAAGAGGTACGTCGTAAATTCTTCGGAACGTTATACAATACTTA
TTCTTTCTTTGCCCTGTATGCCAATGTAGACGGTTTTGAATACAAGGAAGCCGATCTTCC
GATGAATGAGCGTCCGGAAATTGACCGATGGATTCTATCCGTCTTGAATACATTAGTAAA
AGAGGTAGATACTTGCTACAATGAATATGAACCGACTAAAGCCGGACGTTTAATTTCAGA
TTTTGTAAATGATAATCTGTCTAACTGGTATGTTCGCCTGAACCGTAAACGTTTCTGGGG
TGGTGGATTCACTCAAGATAAGCTCTCTGCATATCAGACTCTGTATACATGTTTGGAGAC
TGTAGCCAAACTGATGGCACCTATCGCTCCATTCTATGCAGACCGCTTGTACAGTGATTT
GATCGGAGTAACAGGTCGTGATAACGTTGTGTCTGTCCATCTTGCCAAATTCCCGGAATA
CAATGAGAAAATGGTTGATAAAGAACTGGAAGCACAAATGCAAATGGCACAAGATGTTAC
TTCCATGGTGCTGGCATTACGCCGTAAAGTAAACATTAAGGTTCGCCAGCCATTGCAGTG
TATTATGATTCCCGTGGTAGATGAAGTTCAAAAAGCGCATATCGAAGCCGTGAAAGCATT
AATCATGAGCGAAGTGAACGTAAAAGAGATCAAGTTTGTGGATGGTGCGGCAGGTGTTCT
GGTGAAAAAAGTGAAGTGTGACTTCAAAAAACTGGGACCAAAATTTGGAAAACAAATGAA
AGCTGTAGCAGCTGCTGTAGCAGAAATGTCACAAGAAGCTATTGCAGAACTTGAAAAGAA
TGGTAAGTACACCTTTGATTTGGGCGGAGCAGAAGCTGTGATAGAATCGGCGGATGTGGA
AATCTTCAGTGAAGATATTCCGGGATGGTTGGTTGCCAATGAAGGGAAACTGACTGTTGC
ACTTGAGGTTACCGTGACAGACGAACTCCGTCGTGAAGGAATTGCTCGTGAATTGGTAAA
TCGCATTCAAAATATCCGTAAATCAAGCGGTTTCGAGATTACAGACAAAATAAAATTAAC
ATTATCTAAAAATCCGCAGACTGATGATGCGGTAAATGAATATAATAGTTATATTTGTAA
CCAAGTTTTGGGTACATCCCTTACTTTAGCAGATGAAGTAAAAGACGGAACAGAATTGAA
TTTCGACGACTTCTCTTTGTTTGTGAATGTAGTGAAAGAATAATTCTAATACTAATAATC
TATAAACAGTAAAAGTTATGGCAGAAAAGACAAGATATTCGGATGCGGAACTGGAAGAAT
TCCGCGCCATCATTAATGAAAAACTGGAATTAGCACAACGTGACTATGAACAGTTAAAAC
TAAGTCTAATGGGACTGGACGGAAACGATACAGATGACACGTCTCCTACATATAAGGTTT
TGGAAGAAGGAGCGAATACGTTGTCAAAAGAAGAAACCACACGTTTGGCACAACGCCAGT
TGAAGTTTATTCAAGGCTTGCAAGCTGCTTTGGTACGTATCGAGAATAAGACGTATGGCA
TCTGCCGCGAAACTGGAAAGTTAATTCCTGCAGAGCGTCTGCGTGCTGTGCCTCATGCTA
CACTGAGCATCGAAGCAAAGAACAGTGGAAAGAAATAGATAGTAGGCTACGAGCTACCTG
TTACAAGAAACAAGGGTTTCACACAACTATATTGTGTTCCTCTTTTTGATTGTCATTGGT
AGCTCGTAACTTGTATAACTGATAGCTTAACAAAGATGAAAAAACTACTCACGAAAGGAC
AAATCGCTATACTCGTCATTTTTTCTGTCTTGATTATTGATCAGGTCATAAAGATTTGGA
TCAAAACTCACATGTATTGGCATGAAAGTATTCGCATTACGGACTGGTTTTATATCTATT
TCACTGAAAATAATGGTATGGCGTTTGGAATGGAGCTTTTTGGGAAACTCTTTTTAACTA
CATTCCGAATCGTTGCAGTAGGATTAATAGGATGGTATCTATACAAAATCGTAAAAAGAG
GATTAAAGACCGGATATATTATCTGTGTATCATTAATTCTAACCGGTGCATTGGGTAATA
TCATCGACAGTGTATTCTATGGAGTCATCTTCAACGAAAGTACACATTCACAAATAGCCA
GTTTCATGCCTGATGGCGGCGGTTATTCTACTTGGTTCTATGGTAAAGTTGTCGATATGT
TCTATTTCCCGATCATTGATACCAACTGGCCGACATGGATGCCTTTTGTCGGAGGAGAAC
ATTTTATTTTCTTCAGTCCGATCTTTAATTTTGCAGATGCCGCTATTAGTTGCGGAATTA
TTGCCTTATTACTATTCTACAGCAAATACCTGAATGATTCATATCATCATTCTGTGACTA
AAAAGTAAAAAGCAGGTAATGAAAAAGTTTTTCCGATTTCAATTATGTTGTATTTGTCTT
TTGGTACTGATTGTATCTGCTTGTAAGGTGAAAAGGCCGGACAGCGTCATATCAGAATCG
GAGATGGAAAATTTATTATACGATTATCACATTGCCAAAGCGATGGGAGAGAACATGCCC
GGTGGTGAGAACTATAAAAAGGCATTGTACGTCAAAGCAGTATTCAAAAAGTATGGTACA
ACAGAAGAAGTTTTCGACTCATCAATGGTATGGTATACCCGAAATACAAAAATATTATCG
GAAATCTATGAGAAAGTGAACAAAAGACTGAAAGCGCAGCAAAATGCCATCAACCATCTG
ATTGCATTACGTGACAATAAACCTAAGATGTCTGCTCCGGGTGACAGCATCGATGTTTGG
GCATGGCAGCGAATTGCTCAATTAACAGAGGCTCCATTAAACAATAAATTTACGTTCACT
CTACCTTCTGATACGAACTTCAAAAAACGCGATGTGTTGCTTTGGAAAATGCAATATAAC
TTCCTGAGTGAAATTCCTGATTCAACAATGGCTCCAATAATGGCTATGCAGATTGTTTAT
GAAAACGACACAGTGACCCATAGTTGTGTGAAGCACATTTTTAAATCTGGCATTCAAAAT
ATTCGTCTCCAATCGGATACAATGAATATCAAGGAGATAAAAGGATTTATCTTTTGTCCG
CTATCTGAGGAATCAATAACACTTCTGGTCAGTGATATTTCATTGACCCGTTATCATGCA
AATGATTCAATAACACAGATAGGTAGAGATTCTCTAAAAACTGATTCAATAAAAGAAAAA
AGTAATGACGATTCTATTCAGAAGAAAACTCCCAAAGACACTATTCAAGCATCATCACCC
CATCAACGTACGAATCCGAACGATCTGAATCGTCCTAATAATGATGTCCGGCCTATTAAA
CCGGAACAACGTGAAAAAGAGATGCAGATAGAAAAAGAGAAACAGCAATTGGAAAGACAA
CAAAGGACCAATCCAAGGAGGCCATTACGTCGTCAGAATAATTAAAAGAGAATATGAAGC
GTTTTGCTGCACATTATTTATTTGTTCCGGGAAGTGGATTTCTAAAGCAATATGCGATAG
AAATAGAAGGAGGATATATTTGTTATATCTTTCCTTTCAGCGAAGAAATAGAGTCTGTAG
AATGGTTTCCGGGTGTCATACTACTGACTCCACAAGAAGAATCAGATATAAATACTTTGT
TTAACTTTACTAATATAGAAAAACAAAGTATTTATATTCCGAAAGTTACCATAGATATGA
AATGGCGGGCTTATTTATTATATCCTTTCAATTTTGTTACAATGCAGCCTGTCGCCGAAA
CTCTGCACAGACAATTGCAGTAGCAATAGCAACATTTAGTGATTCTGAAGTCTCTCGTTC
TGCAGGATAGTTAGGGATATATAACTTACGGTTTACCAGCTTCTCTATCTCAGGGCTGAT
ACCATTTCCTTCGTTGCCCATTATTATAATTCCATTCTTCGACAAAGGTTGTTCATACAT
ATTTTCCCCATCTAAAAGAGTACCATATACAGGTACATTCCCTAACGAATGCATCAAGTC
CGGTAAAGCTGTATAATACACTTTTACTCTGGCAATTCCTCCCATAGTGGCTTGTATTGT
CTTGGGATTGAACACATCAACTGTGTTGGGCGAACAAAAAATGTGCTCAATTCCGAACCA
ATCGGCAAGACGAATGATCGTACCAAGATTTCCAGGATCTTGTATATCGTCCAAAGCCAA
ACACAAAGAATTGCGGATAGCTTCCATATCGATTTCATATTCAGGTTGTTCAAACAATGC
TAATACCTGTTGTGGTGTCTTCAACAGACTGGTACGGGAAAGCTCCTCTGAAGTTACTTC
AATGACTTCTGCTGCTTGAACTGCTGGATGTTCCTCAAGCCAATCAGATGTTGCTATCAA
TAGTTTACAAGGGAAATATCCTAATACATCACCAACAAGCTTCGGACCTTCTGCTAAAAA
AACTTTTTCCTCTTTCCTGATTTTCTTTAATTCCAGCGAACGAATATATTTTATTCTATT
TTTACTTAATATGCTCATCTAAATCTCATTTTATGGCAAAGCTATAAAGATATTCTTAAT
TAGCTATCATATTTACCTTCCTTTTATGGATTAATTTCATTCCCATTAACAATATTTATA
TTGATAAAATCGTATAATCTACTTAATTTTAGTAGATTTGTTATACGATATTATATTGAT
ATACAAAGTAGAGAATCCTTCTATGAATATGTAAAATATAATAAAAGAAAAGAATTATAA
TTTACTGTTTTTAGAAAAAGTTCCTCCTCTATTAAATATAGAGAAACTTTAAACAATAGG
TATATATCAGAATCCTTGGAATATATTGAACGGCTGCAGCAAATTTAAATATTCACTCAA
GTATTACCTTTAAAAACTAATTGAAATGTTGAACGAAAAAAGAACTCAAAGAATTATGAA
AAGTAAATTCCTGATATTTTTGTCGGCAGTAGCCATGCTGTTATTATTTAGCAATTGTGG
AAGCAAAACAACAAGTAATGATCAGGCCACTACCGAAGTGAAAGACACTGTCGCTTCAAA
AGAAGAAGCTGTACCGGATAGTGTATCTATCTTGGGAGACCAAGTATATGATATAGTGAA
CACAGCTCCCGAATTTCCGGGAGGAATGAAAGCGTGTCTCGAGTTTCTCTACAAGAATAT
TACTTATCCGGCACAAGCTATTGAAAGTAAGCAGGAAGGTCAGGTTGTGATACAGTTTGT
TGTTACCAAAAATGGTAAAATTATTGATCCGAAAGTTGTGAAAAGTGTATCTCCATCACT
TGACGCAGAGGCCATACGGATCATAAATTTAATGCCTGACTGGACTCCGGGAAAACAAAA
AAATGGTCAGGAAGTGAATTCACGGTTTACACTTCCAGTCCGTTTTACACTTAAATGATA
TAATCATCTATAAAAATGCCGGAAGATGCTTTTCAGCTCTTCCGGCATTTTTATTTCCCC
AAACGAAAAATATGGTTTATATTTGTATCTTGTTTGGCATAATCTATTAAAAACCGTATA
TGAAGAAAGGGATTCTTTACACGATTCTTCTTTATCTTGCTTTGTCACTGGCTTCGTGCT
CTGCCACTAAGTTTGTACCGGATGGCTCTTATCTATTGGATGAGGTAAAAATACATACTG
ACAACAAAGAAATAAAACCTTCGGACATGCGACTTTATGTTCGCCAGAATCCTAATTCTA
AATGGTTCAGTACCATCAAAACCCAGCTATATGTATATAATTGGTCCGGACGGGATTCTA
CAAAATGGTTCAATCGATTCCTGCGTAAAATAGGAGATGCTCCGGTAATATACAATGAAT
CCGACGCTATACGCTCGCAAGAAGAAATTGCTAAAGCAGTGCAAAATTTAGGATATATGG
GAGCTAGCGTAAAAAGAACTACAAAAACGAAAAAGAAAAAGCTAAAATTATTTTATGAAA
TCACTTCAGGCAAACCTTATATTGTACGTACACTGAAATATGATATTTCTGATAAGAAAA
TAGCAGAATATCTTCGGAATGATTCTACCCAATCAATGTTAAGAGAAGGAATGCTTTTCG
ATGTAAATGTACTTGATGCGGAACGACAGCGCATTACAGACTATCTATTATGTAACGGTT
ATTATAAATTTAATAAGGATTACATTACTTATACAGCTGACACTGCCCGCAATACCCATC
AGGTGGATCTCACTTTACACTTATTACCTTATAAAACTTATGTCGGAGATACTCCTAAAG
AGCATTTTCAGTATAAGATTAACAAAATCAATTTCATTACCGATTATGATGTTCTGCAAT
CGTCAGCTTTGAGTAGCATTGAGATCAACGATTCCTTGCATTATAACGGATTTCCGATCT
ACTATAAAGACAAGCTATATTTACGTCCCAAAGTGTTAGTGGATAACCTGAGATTTGCAT
CCGGAGATTTATATGACGAACGTAATGTACAGAAGACTTATACTTACTTTGGGCGACTAT
CGGCGCTCAAATATACTAATATTCGTTTTTTCGAAACTCAAAATGGTGATAGCACCCAAT
TGAATTGTTATGTCATGCTAACTAAAAGCAAGCATAAATCTATCTCTTTTGAACTGGAAG
GCACTAATTCTGCAGGAGATTTGGGAGCTGCCGCATCTGTTTCTTTTCAACATAGAAATT
TATTCCGCGGCTCGGAAACCTTCATGATAAAGTTTCGTGGAGCATACGAGGCTATTTCGG
GATTACAACCGGGTTATAAGAACCATAACTATACTGAATACGGAGTCGAAACAAGCATTA
ATTTCCCCAATTTCTTGTTTCCTTTTCTCACGTCTGACTTTAAACGACGAATAAAAGCAA
CCACAGAATTCGGCTTGCAATATAATTATCAATTACGTCCGGAGTTCTCACGTACCATTG
CCTCGGCTTCGTGGAGTTATAAATGGATGCAAAAACAGAAAATACAGCATCGCATCGATT
TGTTGGATATCAGTTATCTCTATCTGCCTTGGATTTCGTCTCAATTCCAGGAAGATTATA
TTAATAAGGATAAAGATAATTATATTCTCAAATATAATTATGAAAATCGTTTGATTGTAC
GTATGGGATACAATTATAGCTATAATAGTGCGGGTGGAGCTCTTGTCAATAATACAATTA
CAACTAATTCTTATTCTATACGGGCTGGCTTCGAATCAGCAGGTAATATTCTTTACGGAA
TTTCGAAAATGATTAATATGAGAAAAAATAAAGATGGCGAATATGCTATTTTAGGTATAC
CATATGCACAATATTTAAAAGGAGATTTTGATTTTGCCAAAAATATTATTATTGACCATC
GTAATTCTCTTGCATTTCATGCCGGAATAGGAATCGCTGTTCCTTATGGAAATGCCAAAG
TAGTTCCTTTTGAAAAAAGATATTTTTCAGGAGGAGCAAACAGTGTTAGAGGATGGTCCG
TACGCAATTTAGGACCGGGATCCTTTGCCGGAGATGGGAATTTCATGAATCAATCCGGAG
ATATTAAACTGGATGCAAGTATCGAATACCGTACTCGTCTATTCTGGAAGTTTCGTGGAG
CAGCATTCATCGATGCAGGAAATATATGGACTATTCGCGAATATGAAAATCAGCCGGGTG
GTGTTTTTGAATTTGATAAGTTTTATAAGCAGATTGCCGTTGCTTATGGATTAGGGCTCA
GACTTGACTTAGACTTTTTTGTACTTCGCTTTGATGGGGGGATGAAAGCTATAAATCCTA
AATATAAAAAAGCAAAAGAGCGCTATCCTATTATTCATCCTAGATTCAGCCGCGATTTCG
CATTCCATTTTGCAGTAGGCTATCCATTCTAGTTATACATTACAGGGAGATAGATACAAA
AAAGATGAAACTTACTCTCAGAGTTTAAGTTTCATCTTTATATTTTATTTATTTCAATAA
TCAACGTGCAGCAAAGAGCAGTCCACCCATTGTAGCCTGACGTGCAGCCATCATACCTTG
TGCATCAAGAGTTACATTCATTTTATCTCCATTCGGTAAGTTCATTTCAGCAGTACCGTC
ATTGTTCATTTTCAATAGCTCTGTGCTAACTCCATCGGCAACAACATTCCAAGTATTTGC
TTCTTTATTATAAATCAACTCCATAGCTGAATCTTCACCTTCTTTAGTGATAGAATAGCC
ATTTTCAAGAGTCTTTACTAAATAATCCCCATTCTCACCTTTCACTTTCTTAACATCACC
TACATTAGCCATCGGGTTGGTTCCACTCCAGAACTCAATAGAATTGATAACCAAAGCGTC
CGCCAGATAAGCAACACCATATACCGGAACGATATTTAAAGCAAGAAAAACAAGTTCATT
CACAAATTTCGTACCAATAGACTGGTTCCAGGAAGAAATACGATTAAACAGTCCGAATGA
TCCTACACATGAACTAAATAGGATAGTACCACTGAGAAAAATGGCAGCAACCAAAGTCAA
TCTGTTCTTTTTCATACTAAATTTATTATTTGTTATTACGTTAATATTATAGATCATTTA
TATAAAAATGATCCAGTTATATGCTGCAAATATAATCTTTTTAGTCAAAGAGAACAAATT
TAGGTTACTTTTCCATTTACAATTTTCGTTTGTTTTTGAGTTGTCGTCCTATCACATAAT
CAACTGAATATTTCCCGGGACCACTAATATACATCAAAACAAAAATAATCAGATATACTA
ACGCCAGCTCTTTCATTGCAAAAATATCATTGGCATGAATAACAAAGAATGCAATTACCA
TAGTAAAAATCATCGGAATCATAGCCAATCTATATAAGAAGCCTATAATAAAGGCCATTG
AACATGCCAACTCTGCAAAAACAGCCAATCCTAAAGAGAGGGGAGAACCCAGCCCTAATG
GATCAGGAAAGGATGTGGAAAGTTCCTGAAAATTGCTCCACTTTTGTATACCATGATTCA
TCAACAACAGGCCAAACGAAATTCTTAGAATCAACAAGAATAGAGATGCTCCGGCACTGT
CTGGTTTTAGAGGAAATAAAAATTTGTAAATCATAAGTTTATATTTTTAGATTTTATAAT
ATAAACAACTGGCAATTTTGTATTGTTTACTTGATACAAATCAAATAACGATAAAATCTG
AAAAAAACAAGAATAATATCCGACCCATAAATTATCACTTTTGTTATATCAATAAACATT
AGCGAATATAATCATGAAAGAAATATGGAAGTTCTTGAAAAGTTGTCTTGAAGAAATAGG
CAGAAATATTCTCAAAGAGTATGGCTATTCCGATGATTAATAACTGTTTTATTAAATATT
GACTTCAAAGAAAATGCATTGCTTCAAAAAGGCAATGCATTTTTTATCGGTATTGCAAAA
AAAATATAATGTGAGCATCTTTTTGATATCTGATCTGTTATATCAACAATATAAAAAAAA
GTAACTATGGACTATCTATTTTTCTATCTATTCTTTTTGTTCATTATATGGACATTTATC
GTAAAAAGTATACATGATGCACCCGAAATGGAAGATATCGAGTAGAATCTATAAAAAAAT
AAAGGAGGATCTATACAATAGTATGTCCTCCTTTCATTATTTCTATTTATTATTCTCCTT
CGAGGAAGGAGCAATGTAGTCTTCCTTAATGAATTCATCATATACTTTCTTTGGATGATC
AAAAGGAGCTACCCCCGTACGATTTTCATTAAAATTCTCACGTCTGAATTTCTTCAGTTT
AAGATTATCTTCAGCATATTCCCGAAGTTTCTTCTTTTCATGCCCATACAATGAGCTGTC
CAGAACTTCCGAATCCAACAGACTCTCTTTAGGGGTGATAGATGGTAACAGTTTTTGCTC
TAATAATCCACGATAAGCACCATTATACTCACACCATACACAGTCTCCTAAAACAAACAG
CCGATAAGTGTATCTGGACCATGCTGTCTTAATAGTCACTTCGCGAGAATAAATCTCCAC
AGTTGCCTCCGAATCGAATGCCTGATCACGGATTACAACCAATTTCCTACCCGAAATATC
TTCCTTAATAAGGGTCATCCATTTTTCGGAATTCAGAATTTCCCCGATAATATCAGGTAA
TTTTTCTTTAATTTCAAATTGTATTCTCATATCATTCGCCTGTGGGCCAGGACTTATTAA
TTGCCCCCAATAATAATCAATTTCCTAAAGATAGTAAGTTTTGGAGTTAAAAACAAAATT
AAAACCATTTTTTTCCAGTCTTTTTGCTATAATTATCCATCTATTTACTGTCAAATACAT
AAAACTCAATATCCTCATCAATTTTACATATAACTTTTCAATCTGAAGGGTATTATCATT
AAAAAGAAACTGATGTCAGCGTAAGAATGCTAACATTTCATAAGAACAATGACAAACGTA
TAAAATCAATTTTTGCCTCATTCGTTCTATTGCTCCTCTGTTCGGTTTTACACCTGTCAA
TCAGACGATACTCCCATTTAGCGAACTGGTATGTGTACTCCTTTATGGCTGGACTTAGAG
AAGTGATATATAAGAAGAAATAAAACAACTTCTAGATGGCAAATGGACGTACTTGTATAG
GGCATTTAATTGAACTCATTTGGATTTTTGTATTATCAGAAAGAGAAATTTTCCTCAGAT
TTTACATTATATCCTGAAATAATAAAAAAGGAAAAACCCTAAAAATAAATGATTTTCAGA
GCTTTTCCTTTTTAACTTGTACACCCTCAGGGACTCGAACCCTGGACCCATTGATTAAGA
GTCAATTGCTCTACCAGCTGAGCTAAGAGTGCATTGCCATCAAGCGTTCTTGATTTCGGG
TGCAAAGGTAAACCTTTATTTTTAAATGGCAAATATTTAAGAGACTTTTTTAATACGGAA
TAATGTCTTTTATTCCGTATAAAGAATAAACTGTTGTTTTTAAGTATCAAGTTGCAAATA
ATCACACAAAACAAACGATCTCATTCACAATGATGTATAGCAAAGAAGAAAATTTCAGAT
TAATATTTAGTAAAAAACAAATTATACTTTGAATAAAGAAAAATATCCTAAGGAGTTTTT
TAGATAGGCTTTATAATACTCTCTATCGAATAATTCACGTAAACTATTATAATCCAACAG
ATATGGATATAATATTTTATAAGATCCACTATGCTGATAATTCTCCACATCAATTTTATT
ACATTAATATTATAATATTTCAAGCGGTTGGGCATACCATTATATCAATAATTTATAATA
TTCATTTCATCTATATTTCTTTTGATGTATTTTTGTAGTCGAAATAAACAGCAAAACTAA
AAATCTAATAACGAATGAATTTATATTTAAAACACACCTTATTTTATCTATTAGGTATAT
CTTACGCTTTGATATCTTCAGCACAGTCTAATCCGGATAAACTACAATGTAAAGTGACAG
GACGTATGCTTCTGGATGGTGGTGTTTATCTCAAGAATGATAATAATTTTGGTAATGGAG
TTGAATTCAGTGATCTTCGGATAGGTGCAAAAGTCGCATATCAAAATTGGGATATGAAAC
TTGAAATAGGCTATACCGGCAATAAAGCGACAATAAAAGATGCTTTTGCAAAGTACACAT
ACAAGAACCATTCTATACAAGTCGGACAATTCTACGAACCGTTTAGTTTAGAAATGATGT
GCAGCACTTTCGACATTCGCTTTAATCAATCTCCAGGAGCTGTTCTTGCATTAACAAACG
GCAGGCGAATGGGAATCACTTATAGTTACCGAAACAAACGTCATTATATGTCAGGAGGGG
CATTCATGGATAATGAAGTCAACAACCTAAAAAAAGCGTCACATGGATATGCTTTGGATG
GCAGGGTAGTATATCGTCCGGTTTTAGATAGCAAGAAACTTATTCATATAGGTTTTGCGG
CCAATTACCGCACCCCTAACGAATCCTTAAATGAAGAAGATAAAAACATATTTATCTATA
AATCTCCTGGTGTGAGTACGATTGATAACCGAAATATTGCAATGGCTACTATTGATCATG
CAGCATATCAGATAAAATTTGGCACAGAATTACTGGTTTATTATCACCGTTTCTGCCTGC
AAAGTGAATATATACGTACTCATGTGGAACGAGACAATGCTTTTAAGAACTATGTGGCAC
AAGGAGCCTACCTTCAGTGCTCTTGGCTTTTATCCGGAGAAACTTATCTGTACGATGAAT
CTGTTGCATGTGCCGGTCGTCCGGAAGGAAAAAGTCTGGAGGTTTGTTCACGATTTAACT
ATTTGACACTCAACGATGAGGATGCCGCCATTTGGGGAGGAGAACAAAAAGATATCTCCA
TCGGACTCAACTATTATATTAATAAATATATAGGTATAAAATTAAACTATAGCTATCTGA
TACCCGGAGCCAGTATAAAAGAGATCAGCCGCAAAAACTTTAGTGTTTTTCAAGGACGAT
TTCAATTTATTTTTTAATTGGCTATTGCTTTTATCGTCTGATCATATTTCCTATTGTAAT
CCTATAGAGGCTGGATCACCATTTGCGATTCTTTACCGATGATAAGTAAAGAAGCACGAA
CGGTGATCAGCTTTTTATTTAGGATAACCAATCCCATATCTATTTACTTTGCTTTTCCAG
ATCTCTGACAGCCGGAATGCACATCATCAAAATTGAGGTAAATACAATTGCTATCCCACA
ACAGATAAAAATATTGGCTATTCCTAAACTATCAGCAATAAATCCGGTAATGAACAACCC
AATGATAGAAGGCAATAAGCTCACGCTGTCAAAAAGGGAAAACACACGTCCTAAATATGC
CGGTTTAAACTGAGTTTGCAGTAATGAGGTAAAAGGCCCGGAAAAAAATGGGACAACTAT
ACCTTGTGCCACTGTTAATGCTGCAAAAAGTACAAAACCATCAGCCGGAAGTATTCCACA
AAATGTCAATGCCGCACCAAGCAAAAAATAGGAAATAGCAATCAGCAAGGTTTTACGTAT
CTTTGGATTCCATACACCCAATAAGGCACCACCGGCCAACATGCCAGCACCGAAAAGAGT
TTCTATCAAACTTACTTGATATGCTGTTCCCGAGAAATTTTTCAAAGTCATCAACGGCAT
CAATGCCACCATTGGCATAACAAAAAATGTAACCAGAACTTCAGTTACCATTACCCAACT
GACTCCTTTATTACGCATAATTACATTAAATCCATCTCGCATATCATAAAGTACATTTTT
AGCTGAGGTATTTTCTTGTTTAGGATTGGGAATATACACAAAAAGTAAAGCTGTACAAGC
TATTATAGCTCCCAATACATCTAGAAGCATGACAAGACTCATGTCAAACGCAAGAAGCAA
TATGGCTCCAAGAGCCGGACCACCAATGTTACAAATCGACTGGATAGCTTGATTGATACC
CGCAATGCGCATAAGTTCTTTTTCCGGTGCCAACAATGGTACAGAGGATTTCATGGCAGG
CGTATGAAATGCACCGCCAACCGAACGCAACATAAGTAAAAGATATATATGCCATAATTC
GATTATATCCAAATAGAACAGTAAAGCGATCACTCCGGAACAGAGAGCGACAAAACTGTC
AGCACCAATCATAGTCCATTTACGATTCCAACGATCGACAAAGACGCCGGCAAAAGGGCC
TAATAAAGCTTGTGGTAATAAAGCAGCGATAGTTGCAAATGACAATACCTCCGCAGATCC
CGTTTTAAGACTAATCCACAAAACAATAGAAAACTGGGCAATAGAACTACTTAGTATAGA
GAATAGTTGCCCTGTCCATATAATGATAAACTTTTTCTTCCAATTATTCATAATAAGTTT
GATAAAGAATGAAATTATTTCCCTGTTGCATCTATACAGAAGAAAAAAGAATAGGATACC
TCCCTGAAAAACCTAAGGTATATCTAAAATGGGATGGAACTGTAGCTAAGCCAGCTCCAA
ATGATTGACGAGTATGTTAAACTGATAAGTTGTTTTCATCAAATTAATTTTTGCGGTGGC
AAAGATAAAACAATATTTCAAAATGTCACCAAAAACAAAAAGGAGATTATTTATAATCTC
CTTTTGTACACCCTCAGGGACTCGAACCCTGGACCCATTGATTAAGAGTCAATTGCTCTA
CCAGCTGAGCTAAGAGTGCTTGTTTCTCGTTTGCGGTTGCAAAAGTATGGCTTTTATTTT
ATATTACCAAATAAACAGGCCTGTTTTTTACTCTTTTTTCTCACATTTATTCAAACTCAT
AGAGCTCCGAAGGCGTATTTCTCTTTAAAGCAAGTAGTTGCACATCTTTCCCGACAATAA
TACCTTTACTCTTCAATTTCCACTCAACTGTCTTATATGCTAACTCCGGATGATTATTAT
CTTTACTCAGATGGCAAAGCCAAATATAACGGAGATGCTCCATTATGTTTTCCGCAAGAA
AGTTGGCGGTATCTATATTACTCATATGACCTGTTTTGCTTGAGATACGCTCTTTCAGAT
ATGTCGGATAAGGTCCCATACGAAGCATTTCTTCATCATAATTAGCCTCAATGATCAGAT
AGTGGGCTTTGCAAATATATCGGGCAGCGGTTGGAGTAATCTCTCCCAAGTCGGTAAGGA
ATGAAAAAACCTTTCCGTCAATTTCTATACAATAACCTACATTATCTGTTCCATCATGCG
GAACTTCAAAAGACTCGATACGAAAATCTTCCAATAGCATCGGTTCTTCTTTCTCCAAAT
AGCGTACAGAGCCATGCAACTTTTCTGTCATACAATAGCTTTTATTGATTCCTGCATGTA
CACGTGCCGTAGTATATACCGGAATATTCAATTTCTCACCTAAATGTCCTACAGCTTTAA
TATGATCGGCATGATCGTGAGTAATAAATACTGCACGTATTGAGTCCATAGTCACATTTA
TGTCCTTCAGTGATTTTTTAATGGTACGAATTCCAATACCCGCATCAATGAGTATGCCGT
ATTTTTCGGTACCTAGATAATAGCAGTTTCCACTACTGCCACTGGCCAGGCTTATAAATT
TAATCTTCATTATTCTCTTCTTTTTAATGCAAATTGCCGGCAACTTTTATGGCAAATTGT
CGGCAAATATACATAAAAAAGGAAACAATCAGACGTTAGTTTTCTTCTTTTTATCGATGA
AATCAGTGATTTTTGCAAAAATAAGCAAAGCAATTGCTGCAACCAAACCGATTGCCGCAA
AGTAATACCAGATGTAATGTGCATTCACACTGGCAACTTCCCAGGCCTCTCTGGATTCAA
ACAAAGTTGGATCCGGACAATACTTGGTCAGCAGAACGCCGGCAAGACCAAATCCGAAAA
TGGAAGATAAAAAAGAATGAAGATGACTAAACCCTAAATACATACCTTCCTCACCTTTGG
GAGCCTGTAGAGAAAAATATTCCAGATAACGGGGAGATATAAAACATTCTGCCAAACCTT
GAACTACAATACCGGCAATCATCATCAATGTAATGTTGCTCATTCCAGAAACAACTTCAT
TATCCAAAAGATTGCCGCATGCCATCAATAGAGCAGAGACCGGAATCAGAAACATACCAA
TATTCATTGAGGTAATGGCACTTCGTTTTGCCATCCAACGAGTTACAAAACTAACGCAAC
ATACTACAACAAAAGGATTTACATTAGCAATCCATCCCGGTTTGGCTGTTTCACCTGCCA
TACGAATTACATACTTTGGCATCGTAGCATAAAGTTGGTGCTGCACCATCCAAAATCCCG
TGATAATAAGTATTAGAATCAATAAACGCCAATTGGTGACAATACGCAAGAAACCTTGTC
CGATCTCACGCATACTTTTTCCTTCTCCTACGGTGTGAGTTGATTTATACAAAAAGAAAA
CAGCCAACAAAGCAATGAGAGTCATAAATCCGGAGAAATAGTTTATGTAAATATATGCCT
GATCACCAATCATATTTCGGAGAGGATCGATAACTGTTTTTCCGGTAAAAGCACCGATGT
TAACCATCATGTAGAAAATAGAATATCCACGTGCACGGGTAGCCTCGGTTGTTTCCTTGG
CAACAGAAGCCGAAATAACAGACTTAATAAATGAGCCGCCTATCATGATTATAAATAAAA
CCGGCACTATCAACCAACGGAAAACGCTATCTGTCAATCCACTAAAATGGGTACTTGCCC
CATAGCTCACCAACCCGGTACTTTCAAGCAATGTAGGCAATACTCCTAAACCAAAGTATC
CGGCAGTTAATAACGAAAAGGCAACAAGCATTGATTTACGAAAACCAATCTTATCGGCAT
ATGCTCCGGTAAAAATAGGAAGCAAGTATAATCCACCGGAAAAAAGACCGGAAATCATAC
TTGCTTCGAAATCATTAAAACCTAAAATAGTAGATAAGTAAATAGTGAGAACGATAAACA
CAGCATAGTAAGCCATGCGTTCAAACAGTTCGACTGTGTTGCTGACATAAAAGGCTCTTG
TGAACCCTTTGGCAGCAGGCTGAGGGGAATTGTTCATTTATGTTTTTCTTTTTTTAAATT
GATAATAGGACGCAAAGATAAGATTTTCTGCCAATGCGACACCCACACATCTAAAATAAA
AGCCGGAAAAAGGCTTGCAAAGCGAATTCCCGACTCAGTTTATTGTAACAGATAAGATGA
CACTAATTAAAAATGAAAAAAGTTTTTAGCATTAAAATAACTTATATCTTCAACCATCTG
ACAGACACGCTCCATTTCCGATAAAGGTATCTCACCGTTTTCCACATCACACCCCAATAA
ATTACATAAAGTACGACGAAAATATTCATGACGAGGATAGGAGAGGAACGAACGAGAATC
CGTCAACATTCCCACAAAACGGCTCAATAATCCAAGAAGAGAAAGAGCATTTAATTGCCT
TTCCATTCCATCCTTCTGATCAAGGAACCACCATCCCGACCCGAACTGAATCTTACCAGG
TATACTCCCATCTTGAAAATTACCTATCATGGTGGCAATTACTTCGTTTGCACAAGGATT
CAGATTATACAGAATTGTTTTAGTCAACTTACCTTTTGAATTCAGCCGATCCAGGAATTT
ACTCATGGCTTTAGCCGTAGCAAACTCACCTATTGAATCAAATCCCGTATCAGGCCCCAA
CTGCTTGAACATTCGGCTGTTATTGTTCCGAATAGCACCGTAATGAAATTGTTGTGTCCA
TCCTTTTTCCCAGTCCATTTCACCGAGCACAATTAACATTGCCGATTTAAACTTCAAAAC
TTCTTCTTTTGTCAGTTCCGAACCGCCGTATATTTTATTGAAAATAGTTTTAATCTCACC
TTCCGTATAGTCCTCAGCATAAAATTCTTCGATCCCGTGATCAGACAGCTTACACCCTTG
CTCTGCAAAATAGTCGTGACGTTTACGTAAAGCTAAGATCATATCATTATAGTCAGAAAT
AGTAATCTCACTTATTTCTGACAGTTTTTCTATATAGGTGCGAAAATCTGAAGGAACTTC
TACAGCCATAACTTTATCCGGACGCCATGTGGGGAGCATCTTGATTTCAAATCCACTTTC
GCGAGTTCTAATATGATATTCCAATGAATCGATAGGATCATCCGTTGTACATACGGTTTC
CACATGATAACGCCGCATCATTCCGCGGGCAGAATATTCCTGAGAAGAAAGTTTCTCATT
ACATTCATCATAAATTTCACGTGCTGTTTTCGGATTTAGTACTTTATCAATACCAAATGC
AGTTTTCAGTTCCAAATGCGTCCAGTGGTACAGTGGATTACGGAAAGTATATGGGACCGT
TTCTGCCCATTTCTCAAATTTCTCCCAATCTGACGTTTCTTTACCGGTACAAAAGCATTC
ATCCACACCATTGGAACGCATGGCACGCCATTTATAATGATCACCGCCTAGCCATATTTC
AGTTAAGGACTTAAACCGATAGTCATCCGCTACCATTTGGGGATTTAAATGACAATGATA
ATCAATAATGGGCATCTTAGCCGCATGATTATGATATAATTCCTGAGCCGTTTCGGTTTG
AAGCAGGAAATTTTTATCCATAAAATTTTTCATTCTTTTGTGCTTTTATTGTATAGAATA
ATTATCTAAGACATAACCAAGATTACACTATTGATTATAAGCAAAATACCTTCTATTTAT
ATTTTGATTTCATCAATCGTTATCGAACACAAAATTAAAAAAATTACTTAGAGATACAAA
AATAAACCGGATATTTATAGGATTCTGATCTTAAAATAAGAAAGGAAAAACGTTTTATCA
GAATGAAGGTTACAGGATGTTAACTTCCTACCTCCAATGAAGTTAACTTCCTATTTCCAA
GAAGTTAACTTCCTACATATAGGATGTTAATATCGTATTCTTAAGATGTTAACTTCTTAA
AATATGGATATCCCAAATGTTTGGTGTGCACCGCATACTACTGCTTATACCTTCTAATAG
GAGGTCAAATTTCTTCTTTTTTTGCAGCACGAAGGATAAGAGTAGTGGCTCCAATAGTAA
TAATGGCTCCGTCATCAATGCGAATACGGTCTTTATCCCCCAAGATCTCGTTCATCAAGA
AAGTTCCGGTCAGGCTTGGGGCATCACGAAGAGTATAAACCAATTCTCCTTGTCTGTTAC
GCTTCACATTAATAATACAGTGGCGTCTGTCCATACTCATATCACCGGTTTCAATCGGAG
TATTAATATCTGTACCTACACAACGGCGGCCAATGATATTATCACCTTCTTGCAGAGGTA
ACACTTGCTTGAAACCGAAGACATTTTCAATGACAACGATACAGCCAAACTCTTCTTTAT
ATACATCTTCATCCAATTTCTCTTCCTTACGAGGAGCCTTCATCTTACTCTTCCCCAGAC
GAATACTGAATTGCTTACCACAGTGTTCACATACAAAAACCAATGACTGGCCTTCGCTAT
ATTTAGTTTCATCAAAAGAAAGATAGTTCTCACATTTAGGACAAAGAATTCTTTTCATTA
TAAAATATTTATTTAGCTAACATCCAGGCGTTCTTATAAGCCTCGTTCTCTCTTAATTTC
AACAGTTGACGGTTGGCATCTTCACGATCGGCACATGACATAATACTCACGCGAATCTTA
CCGTCACCCGTCAATACTTTGGCACCTGTATATCCCTTGGCTTTAAGTTCACCTGCCATC
GCCTCCGCATCTTTCGTATTAGCTACGCTGGCAATAATTATATGATATGGAAAAGTTTTT
TCCACAACCTTGGTTTCGGTTGCTTTCATTGTCTTTTCCGGTTGGTTAACTTTCACTTCT
TTTACCGCAACCGGCTTTACTACAGATGCTTTACGAACAGTGGACGACTTTTTCTTCGCA
GTTGTCGGTTTGGTTTGTGGGATGGCATCAACTGATTTTAGCATAACCGGAGTCATTGCC
ACCGATTGTTTCTCTATCTTTTCAAACAAATCAGTTGGAAGTAGCCGGGCATAATTTCCT
TTTTCAATATATGTATTCTCTACCGGTGTTGACATAAAGAAAAACAATGCAACCGCTGCA
ATCATAGCTACGGCATTTCTCAAAAAGGCCCAGTTCGCTCTGAATTCATAACTTGTCTTT
TTCTTAAGAACAGTCGGAAGAATTTGTTCTTTCTCCGGACGTCGCAAAGCCGACAGCTCC
TTCATCTCAAACGAGTCGAGCCCATAGAGGTAAGGAGTGGTAATTTTATTGTCGTAAGGA
ACAAACTCGTAAGTATTATGAATGGTATAGCGGATTTCTCCAATATTAGGAAGATCAGTT
TTTCCATCCTCATGCAGAGCGGAGATAAGTTCTGCCACCTCTTTTTCTACCATTTTCGTA
GCATCCGAGAAGTTAGTATCGTACACAGCCATATAAGATTGTACTAAGACACCATCATTC
AACGTCAATTGAGGATTGAAACCAATAGTACGGGTAGGAGGGAGGAATAAATTCTCTTCA
GCCACTCTCATAGCAGGAGCGTAGTGAGCTATAAATCCACCAAAACCGGGAACGATCACA
CAATCATTCTCTAATAATAATACTTCAATATGCTGTGCCAATTCAATCATGTGTGCAAAA
TTAACTGATTAATTCAAGATATGCCATAAAACCGCACATTTTATTATTAACAAATGCTAA
ACGCTGGCTTCCTTTCTTAGCCATCTATAACTGTCATATTAGAAAAAATGCCTACTTTTG
CGCTACTTAATAATATCATCAGAAACGAATGAATTATATACAAACAGAAATAGATGGTGT
GTGGATCATTGAACCGAAGATTTTTTTCGATCCGCGCGGATATTTCATGGAAGCATTCAA
GCAACAGGAATTTGATGCTACTATCGGACAGATAAATTTTATACAAGATAATGAATCTCA
ATCTTCATTCGGCACGTTACGCGGACTCCATTATCAAAAAGGAGCCTATAGCCAAGCCAA
ACTAGTGCGTGTCATCAAAGGTGAAGTGCTGGATGTGGCTGTCGATTTAAGAAAGTCATC
ACCTACATTTGGAAAGCATATCAGCGTATTGTTAAGCGACGAAAATAAACGCCAGCTTTT
TATTCCCCGTGGGTTTGCCCATGGATTTTTAGTGAAAAGCGAAATAGCTATCTTTACTTA
TAAGGTAGATAATATATATGCCCCCCAATCTGAGGCTTCTATCCTATACAATGATCCGGC
ATTGGCTATCGACTGGCCTATTGCCGATTCTCAACTTGTCATGTCAGAGAAAGACAAGCA
GGCAGGAGCCTTTCGGGAAGCAGAATATTTTGAATAGAAACCCTCAATAAATAAAAGAAC
ATGAAAATTGCAATTGTCGGAACCGGATATGTCGGTTTGGTCACAGGAACCTGTTTTGCG
GAAATTGGCGTGGATGTTACTTGTGTTGACACCAACAGCGAAAAAATAGAGGCGCTTAAA
AAGGGGATTATCCCCATTTATGAAAATGGATTGGAAGAAATGGTCATCCGCAATACCAAA
GCCGGTCGACTAAAGTTTACGACTTCACTGAAAAGTTGCCTGGATGATGTAGAAGTAGTG
TTCTCTGCTGTCGGAACCCCACCTGATGAAGATGGAAGTGCTGATTTGAGTTATGTACTC
GCTGTGGCACGTACCATTGGACAAAACATGAAGAAATACAAACTTGTAGTCACCAAAAGT
ACCGTACCTGTAGGTACAGCATGCAAAGTTCGTAATGCTATTCAGGAAGAATTAGACAAA
CGGGGTGCCAAAATAGAATTTGATGTAGCTTCCAATCCTGAGTTTCTGAAAGAGGGTAAT
GCAGTCAATGACTTTATGAGTCCTGACCGTGTTGTAATCGGTGTGGAATCGGAACGTGCA
GAAAAATTAATGACTAAGCTATATAAGCCATTCATGCTAAATAATTTCCGCGTGATATTC
ATGGATATTCCCTCTGCCGAAATGACCAAATATGCCGCAAACTCAATGTTGGCTACTCGT
ATCAGTTTCATGAACGACATCGCTAATCTGTGTGAGTTAGTAGGAGCTGATGTAAATATG
GTGCGTAGCGGTATCGGTTCGGATACCCGTATCGGACGTAAGTTCCTTTATCCAGGCATT
GGTTATGGTGGGTCATGTTTCCCCAAAGACGTAAAAGCTTTGATAAAGACAGCAGAACAG
AATGGATATCAGATGCGTGTGTTGCAGGCAGTAGAAGAAGTGAACGAAAATCAGAAAAGC
CTGTTATTCGACAAACTGGTAAAACAATATAATGGAAATCTGGAAGGTAAAACAGTTGCA
TTGTGGGGATTGGCATTCAAACCGGAAACAGATGACATGCGCGAAGCACCTGCATTGGTC
CTAATTGACAAACTGCTGAAAGCCGGCTGCAAAGTACGCGCCTATGATCCCGCAGCAGCA
AATGAATGTAAAAGACGAATCGGCGAAACCATATATTATGCACGCGACATGTATGATGCG
GTTTTAGATGCCGATGCTTTGATGCTGGTAACCGAATGGAAAGAATTTCGTCTGCCTTCG
TGGGCCGTTGTGAAAAAAACAATGTCACAACAGGTAGTCATGGACGGACGTAACATTTAT
GATAAAAAAGAAATGGAAGAACAGGGTTTTATTTACCATTGTATCGGCAAATAATACCTT
ATACCACCGCATCCTCACAAACCTGATAACAGAGCTGAAAAGTTAAGAGTTTTTTTGTAA
CCCCCGACTTACTTTTCAGCTCTTTTTTATATCTTTATCGATATAAATGAGTAATTTTGC
ACAAAATTAAACAGATGATAAAGTACATTGCAACATTGTTACTGACGGTCTTATTCGTAG
CATGCAATAATGGCAAAGGACAACAGCCCTCTGAAGAAAATGAAGACCCCAAGGCCAAAG
AGATTCTCCAAGGCATTTGGCTTGATGATGAAACTGAAACTCCCTTGATGCGCATAATAG
GAGATACGATTTATTATTCCGATGCTCAAAGTGCTCCGGTTTATTTCAAAATCCTAAAAG
ATACGCTCTATACCTATGGCAAAGACGTAACCCACTATCAAATTGACAAGCAGAGTGAAT
ATTCTTTTTGGTTCCATTCTCTGGCTGATAATATTATCAAGCTCCATAAGTCGGAAGATC
CTAATGATACATTGGCATTCTCCTTTAAGTCGGTCGAAATTATTCCGACCTATACAGAAG
TCACTAAGAAGGACAGTGTGGTAATGTTCGATGGCGTCCGCTACAGAGCCTATGTATACA
TCAACCCCTCACAAATGAAAGTAGTGAAAACAACTTATTCGGAAGATGGTATCAGTATGG
ACAATATTTACTATGACAATGTAATGCATATATGTGTGTATGAAGGCAAAAAAAGTTTAT
ATGCCAAGGACATTACCAAGCAAATGTTTGTAGATGTAATTCCAACAGATTTTCTACAAC
AGGCCATTCTATCTGATATGAATTTTACAGGAATTGACCGCAAAGGCTATCATTATCAAG
CACTCGTCTGTATTCCGGAAAGTCCGGTATGCAATCTTGTGAATCTTACCATCAGTTTCG
ATGGAAAACTAAATATAACGGCTGCAAAATATAAATAAACCGACCTGACCGAAGAATTAC
AAATAGCAAAAAGAGTATTAAGAGAAAAGGGCAGAAAAGCTTTACGCTTATCTTCTGCCC
GATCTGGGTGCCGTAGAACGTCCACCGTTATTATTTTTTCTATTTCCGTTCCGGAAGTTT
CTTCCTCCTCTTCCTGCGTTAGTATACGAACGAGGATTATATTGAGGTGCTTCCCCCAAT
TCAGCCGGTACCGGTATCTTATAAATTTCTTTTTCGAGGAAATTCTCGATATTCTTAAAA
TTAGTTTGTTCTTTCTCATTCACAAACGTGAGGGCAACTCCATCATTGTTCGCACGTGCA
GTACGTCCGATGCGGTGAACATAATCTTCACTGTCATGTGGAACATCGAAATTAATCACC
AACCGGATATCATCAATATCTATCCCTCTGGATACAATGTCTGTAGCGACCAAAATGTTG
ATACGTCCCGATTTGAATTCATGCATAATAAATTCACGCTGTACCTGCTCAAGATCAGAA
TGCATTTCTCCAACATTCAACTTCATCATTTTCAGCGCCTTTGCCACTTCTTTTACTTTT
ATCTTTGAAGATGCAAAAATGATAACTCTTTCGGGCACCTCTTCCGCAAACAAGCTTCTT
ACAATACCCAATTTCTGATTTTCGTAACAGACATAAGCAGCCTGAACAATTTTTTCAGCA
GGTTTCGATACGGCCAGTTTGACTTCAGCAGGGTTATTCAGGATAGTATTGGCCAATTGC
TGAATCTTAGCCGGCATGGTAGCGGAAAACATAATCGTTTGGCGTTCTTTTGGCAAATAT
TTTACGATCTGCATAATATCCTCGTAAAACCCCATATCAAGCATACGGTCTGCTTCATCA
AGAATAAAATAAGAAACCCGGGATAAATCAACGTATCCCAGACTCAGATGTGCAATCAGG
CGTCCCGGTGTAGCTATAACCACATCGGCACCAAGCATCAAGCCTTTTTTCTGCTGCTCA
AAAAGTATTCCGTCATTTCCTCCGTAAACAGCCACACTTGAAACAGGCATAAAATAAGAG
AAGCCCTCCATTTGTTGATCTATTTGTTGGGCCAGTTCACGGGTAGGTGACATAATCACA
CAGTTGATGGCATCTTCCGGATGTCCACCTTCCGACAATTTATTCAATATAGGCAACAAA
AAGGCAGCCGTCTTACCGGTTCCTGTCTGCGCTACAGCGATTAAGTCTCTACCTTCGAGT
ATTACCGGGATCGCTTGTTCTTGTATAGGAGTACATTCCTCAAAACGCATAGCGTCGAGT
GCTTCAAGTACATTGTCATTTAATTGTAATTCGGAAAACTTCATCGTTTATTTTATTTGC
TCGCAAAGATAGAAAATTCACTACGTAGTACAAATTTTTCGGGTTCTTTTATTCTTTCCA
CTCTTACATATTCAAATAAGAGTCCTTAAATCCCAGGAAGTAAAGTACGCCATCAAGCCC
AATCGTATTAATAGATTGTTTGGCATTGGCCACAACTTTGGGTTTTGCATGAAAGGCAAT
GCCAAGACCGGCAACTCCCAACATAGGAAGATCATTAGCTCCATCCCCAACAGCAATGGT
TTGAGCGATATCTACTTTTTCTACCTGAGCGATCAATCGCAGCAGTTCCGCTTTACGCTT
TCCATCTACCACATCTCCCAAATAACGCCCCGTCAGCTTACCGTCTACAATCTCAAGTTC
ATTGGCATATACATAATCAACACCGTATTTCTTCTGCAAATACTGTCCAAAGTAGGTGAA
ACCTCCCGAAAGGATAGCAATCTTATAACCATACTTCTTCAGAACATACATCAAGCGATC
CACCCCTTCAGTTATTGGCAGACTCTCGGCAATTTCCTGCATTACAGATTCGTCCAGTCC
TTTCAGCAGTGCAACCCGCTCACGAAAACTTTCCGTAAAGTCAATTTCTCCCCTCATGGC
ACGTTCCGTAATTGCTTTTACTTCAGCACCTACACCGGCACGTATAGCCAGTTCGTCAAT
TACTTCGGTTTCTATTAATGTAGAGTCCATATCGAAACAGATCAGGCGGCGCATACGGCG
ATACATATTATCCAACTGGAAAGAGAAGTCCATTTCAAGTTCACTGGCCAATTTCATCAA
CTGTCCCTGCATAGCTTCTTTATCCCGGGGAGTACCGCGAACCGAGAATTCAATACAGGC
TCGGGTATGCATTTTACGCTCATCCAATGGAATACGTCCGGTCAGACGTTTGATGGCATC
AATATTCATGTCCTGCTCAGCTAAAATACGGGTAACCGCCGCAATCTGGCGAGCCGTAAG
TTTACGTCCCAGCAATGTAAGGATATAGCGGTTCTTACCTTGCATATTCACCCAGCTTTC
ATATTCTTCTTCGGTAATCGGATAGAAACGAATGGTTACTCCCAAGGAAGATGCCTTAAA
AAGCAACTCTTTCATCATAAATCCCGAGAGTTGTTCCTCAGTCATACAGAGAATGCCCAG
TGAAAGGGTGTTATGAATATCTGCCTGACCAATATCCAGGATAGTGGCATCGTATTTTGC
CAATATCTCTGTTACGGAGGCTGTAAGTCCCGGACGATCTTCACCGGTAATACGAATCAG
AATTAATTCTGTTTTTGATGGTTGCATAGCTGAATGTTCATTAAGTATCCTGCAAAAGTA
GGGGAAAATTCCCAGTATTTATGCTAAATAACATAAAAAACTGCACTTAAAAAGAGAGAA
AATTACTTGTTTATTTGGAAGTTGGAATAATATTTACTTACCTTTGCACTCGGTTTCTGA
ATTAAAGGCCTTGACAATCAACAGATTCCTCTCTGTTGTGCCTAAAAAGACGATGTTTCG
GGGAGAGACCACTGTTTTAGAGGACAGTCCCGGATAGTATTAACTAAAACCGAATTACAT
GAGGCATGTAAAATGGATTTTTGTTGTATTACTAATTAGTTCCTTGACTTCTTTCGTAGA
AAAAGACAAACCCACCGGAGGTTTGAATGTGGGTGACGTAGCCCCTGATTTCACAATCGA
ATCTACGTCAGATGTACAGCACAATTTTGATTTGACCGACTTAAAAGGCAAATATGTGCT
GCTTAGTTTTTGGGCAAGTTACGATGCACAGTCCCGGATGCAAAACGCAAGTTTGAGCAA
TGCGCTTCGATCAACTTCTCAAGATGTGGAAATGGTTTCCGTTTCATTTGACGAATACCA
GTCGGTATTTCAGGAAACCATTCGTAAGGACCAAATAGTTACGCCCACCTGTTTCGCGGA
AACTAAAGGCGAAAGCTCCGGCTTGTTTAAGAAATACCGTTTAAACCGGGGTTTCACTAA
CTATTTATTGGATGGAAATGGTGTGATTATAGCCAAAAACATCTCTGCTGCAGAACTTTC
TGCTTATGCAAACAAAATCAAAGGTTGATTTTAAAGCGTAAGAAGAGAGTGGGGGTTCCC
AACAGGATTTCGATCCCGGGAACGAGACAAAAGAGGAAATGAATACAACAAAAAATTCCG
CCCGCACTTGTGGATTTCACAGGAGCAGGCGGAAATTCTTATTTTTAGACCCTTTGAATT
CAAATGCAATCCATTATTTGGGAGCCTTTCTATATAGGTAAAATGCAATCAGCGCATACA
GTAAATTAGGAATCCACATGGCGATCATCGGAGGCATATTTCCATTTACCGCAAAAGTAG
ATGCCACGGTCTGGAACAGGATATATGAAAAGCTCAGTCCAAGTCCTATTCCCAAATGCA
ATCCCATTCCCCCCTTTGTTTTTCTTGAAGAAAGAGATACTCCGATCACAGTCAGGATGA
ATGATGCAAATGACATGGCGATTCGTTTATGATACTCTATTTCAAACTCTTTGATATTGG
CAATACCCCTTTGTTTCTGCTTATCTATATATGCACTAAGCTGAGGGCTGGTCAACATTT
CCTGTTGATTACGCATAATCATGAAATCGGCAGGTTCCATCGGTATAATGGAATCCATCT
TATCTCCACGGACAATAGTTTCCTTTAATCCGTCGAGATTACGAATCATATAATCCTTAA
TGGTCCATTTATTAACCGCAGTAGTATCATAAGTAATGCTACGGGCAGTCAAATGGGATA
CCAGTTTCTTATCTACGAATTTATCCAGCGAAAAACGGTTTCCTGTCTTATTGTAATCCT
GATAGTTATCAATATAAGCAATCACGCCTGTGTCTATCTCCAACTGTATATTGTGTACAT
AAGTGGTCTTTTTCTTTTTCACGTATTTATCTTCAAAGTCCAGACGAGTCACACTGCCTC
TTGGAATCACATACGATCCTAATATAAAGGTAGAAATCGCAATGATACCGGCCGATATCA
TGTAAGGACGCAACATACGTTTAAAACTCATACCGGTAGAAAACATTGCAATAATCTCGG
AGTTCTCAGCCAGTTTAGAGGTGAAGAATATGACAGCAATAAATACAAACAACGGACTGA
ACAGATTCGCGAAATATGGAATAAAGTTCATGTAGTAATCGAAGATGATTGCCGACCACG
GCGCACTCCGTTCCATAAACTTATCCATCTTCTCGTTGAAGTCGAATACTACTGCGATGG
AGATAATCAATGCAATAGCAAATACATACGTCCCCAAGAATTTCTTGATGATATATAAGT
CCAGGCGTTTAATAAACCGATTGCTTCTCATAAATTTATAGTCTTGTTGACACTCTTTTC
ACCATCATAGGTTTCCAGGTTGAAAAGTCTCCTGCGATAATGTGCTTGCGTGCTTCTCCT
ACCAGCCACAAATAAAACGCCAGATTGTGGATAGACGCAATCTGCATGGCCAGCAACTCC
TGCGCATGGAATAAATGGCGCAAGTATGCTTTGCTGTACAATGTGTCTACATACGAAGCA
CCGTCAGCTTCAATAGGAGAGAAGTCTGCTTCCCATTTTTTATTACGCATGTTCATGATA
CCGTCTTTCGTAAACAACATTCCGTTTCGTCCGTTACGGGTAGGCATCACACAGTCGAAC
ATATCTACTCCACGTCCAATACCCTCAAGAATATTAACCGGTGTGCCGACTCCCATCAGA
TAACGTGGTTTGTCCTTGGGAAGTATCTCGTTCACCAACTCAATCATCTCGTACATCTTA
TCTACCGGTTCGCCTACGGCAAGTCCGCCAATGGCATTACCGTCTGCATCTTTCGAAGCT
ATGTATTCTGCAGATTGTTTACGCAGGTCGGGGTATACACATCCTTGCACGATAGGAAAA
AGAGACTGGCTATAACCATATTTAGGTTCCGTCTCATTGAATCGTTGAATGCATCTGTCG
AGCCAGCGGTGTGTCAATCCCAATGACTTTTTGGCATATGCATAATCCGAATCCCCCGGT
GGGCATTCGTCAAATGCCATCATGATGTCGGCACCTATGATACGTTCGATATCCATAACC
TTTTCAGGAGTAAAGATATGCTTGCTGCCATCAATATGCGAACGGAATTCGGCCCCTTCT
TCACGCAATTTACGGATACCGGACAAAGAAAACACCTGAAAACCACCACTATCGGTCAGC
ATCGGACGGTCGAATCCATTGAACTTATGCAATCCACCGGCTTTTTCGAGTACATCCAGT
CCCGGCCGCAAATAAAGATGATATGTATTTCCCAGAATAATCTGTGCCTGAATATCCTCT
TTCAATTCAGTCTGATGTACTCCTTTCACACTGCCGATTGTACCTACCGGCATAAATATA
GGGGTTTGTATTTGCCCGTGGTCTGTTGTAATCAGACCGGCACGGGCATTACTTTTTGCG
TCTGTATATTGTAATTCGAATGTCATTCCTGGCTGGCTTTCTTTACGGATAAATCAATGG
CATCGGCAACCTTCTCTTGAGTCAGTGCAATGGCAAAGACCTCTTTTACATCATTCACAT
AATGGAAAGTCAGTCCTTTCAGATATATATCCTGTATTTCGTCAATATTCTTTTTGTTCT
CGGCACTCATAATAATTTCTTTGATGCCGGCACGCTTAGCTGCCAGAATCTTCTCCTTAA
TACCACCTACCGGAAGTACCTTGCCACGTAACGTGATTTCCCCGGTCATAGCCAGATTAG
CCTTCACCTTACGTTGTGTCAAAGCAGAAGCCAACGAAGTAGCCATTGTGATACCCGCCG
ACGGACCGTCTTTCGGAATAGCTCCTTCGGGGACATGGACGTGGATGTTCCAGTTATCAA
AGATCTCTTCATCCAGATTTAAGAGTGAAGCATGTGCTTTGATATACTCAAGTGCCAGCA
TAGCAGACTCTTTCATCACTTCACCCAAATTTCCGGTTAATGTGAGACGTCCGCCCTTGC
CGCGGCTCAGACTGGTCTCAACAAATAAGATTTCACCTCCAACGGCTGTCCATGCCAATC
CTGTCACCACACCGGCATAATCATTGCCTTGATATTTATCACGAGTATATTCCGGAGCAC
CCAGGAAGTCATACAAATCAGTCGGTTTGATTTCTGTTTTTAAGAAGAAACCATCTGTTG
CATATTGGCGGGCCGATTTACGAAGAATCTTACCGATTTTCTTTTCCAACTCACGCACAC
CGCTTTCACGTGTGTACGATTCGATAATAGCTTCCAGCGTATCTTTTGGAATTTTAATGT
CGGTCTTCTTCATTCCGTTTGCTTCCAACTCCTTCGGCACTAAATGCTTTCGTGCTATTT
CCACTTTTTCTTCCGTGATATAACCACTCACTTCAATCAGTTCCATTCGATCGAGCAATG
GTCCGGGAATGGTATTCAAGTTGTTTGCCGTAGCAATAAACATCACTTTGGACAAGTCGT
AATCCACATCCAGGAAATTATCATGGAAAGCCGTATTTTGTTCCGGATCAAGCACTTCAA
GCAAAGCCGATGAAGGATCTCCCTGACGGTCGGCACTCACTTTATCTATTTCATCCAGAA
TAAATACCGGATTCGAAGAACCCGCTTTAATCAGGTTTTTGATAATACGTCCCGGCATTG
CACCGATATAAGTTTTACGGTGTCCGCGAATTTCCGCTTCATCGTGCACACCTCCCAATG
ACATACGGATATATTTCCGCTTCAAGGCTGCGGCAATCGATTTTCCCAGTGAAGTCTTAC
CAACTCCCGGAGGGCCGTATAAACAGATAATAGGAGACTTCATGTCACCCTTCAATTTAA
GTACGGCTAAATGTTCCAGAATGCGTTCCTTTACTTTCTCCAGACCGTAATGATCCTTAT
TCAGCGTTTTCTCGGCATTCTTTAGGTTTAAATTGTCGGTAGTATAAACTCCCCACGGCA
GATTGAGCATTGTCTGCAGATAATTCAACTGCACACTGTAATCCGGTGATTGAGGATGGG
TACGTTCCAGCTTGGCAAGCTCTTTCAGGAAAGTTTCCCGCACTTCGGTACTCCACTTCA
TGTGTTCTGCCTTTTGGCGCATCTCTTCTATTTCCTGTTCCTGGCCGCCACCACCCAGTT
CGTCCTGGATCGTTTTAATCTGCTGCTGCAGGAAATACTCACGTTGCTGTTGGTCAATAT
CCTCACGGGCACGCATCTGGATAGATGCCTTTATTTCGGCCAACTGCACTTCACGATTCA
GGATTTCAAGCAACCGATAGGTACGTTCACGCAACGAATCAATGCGCAACAGTTCGATTT
TCTCGTCCTTCTTCAACGGAAGGTTCGTACAGATAAAGTCCACCAGGAACATGTGGTTCG
TCAGGTTTTTGATGGCAAACGCTGATTCCTGATGTAAAGTGTCCGATGATTTAATATATC
GTATTGTCAAATCCTTGCAGGTTTCCACCAATGCCTGAAACTCCTTATCATCTTTTGAAG
GGATTTCTTCTTCAATAATGTTCACTTCACCCTTCAGGTACGGATGTGTCTCAGTAATAT
TCTTCAGCTCCAGGCGTTTCATTCCCTGAATAATGACTGTTGTTGTCTGGTCGGGCATTT
CGAGTACACGCACAATCTTACCTATGGTTCCGATCGGGTGCAAGTCCTCAAATGCCGGCT
CGTCCGTTTCCGCCATTTTCTGGCAAACTACTGCAATATAGGATTTTTTCTTATCGGCTT
CCCTCACCAATCTCAAAGATGATTTTCTGCCAACAGAAACAGGCATAAATACTCCGGGGA
ACAATACCATATTACGGAGGGGGAGTACCGGAAGAGTTTCACCAACCTTTATGTCAAACA
CTTGATCTTCGTTTCCGTCAAAATCGGCAATTAATGAAAATGCGTTATCATTCTGGTCAT
CCATCTCTCTTAAATATCTTTCTTTCTTCATTTCGTATAAATTAGTTTATGTCATATCAG
CGAACATAAAACGTTCGCAAAGTTAATCGATTCTTCATTAAGAATAAAACATCTATTCGA
TAAAAACACAAAAACAATGCCAAATAATAATGTGGACGGAATGTCATATCACAATATTTA
CCTATTTTTGGCGAACTTAATTATTTCTTAGCTAAATGAGCCAACCTTTTTTTCAGTTTA
AACAGTTTACTGTCTGGCACGATAAATGTGCCATGAAAGTAGGCACAGACGGTGTCTTGC
TCGGAGCTTGGACCCCGGTAGAGTCCTCGGCACGTATTCTTGATATTGGTACCGGTACCG
GATTGGTGGCACTTATGCTGGCCCAACGCTGTTCCGCTTCCGTTATTGCTCTTGAAATAG
ACGGAACAGCCGCACAACAGGCTGCAGAGAATATCACCCGTTCACCTTGGGGAAGCAGGA
TAGAAGTCGTTTGCCAGGATTTCAGGTTATACAGCAATAAGAATAATAGCCTGAAATATG
ATACAATCGTATCAAATCCTCCATATTTCACAGACTCCCTGAAGTGTCCGGACAGCCAGC
GCAACACAGCCCGACATAACGATAACCTGTCTTATGAAGAGTTGCTGAAGGGAGTATCGA
ATTTACTTTCGCCAAATGGTACTTTTACAGTAGTCATACCGATGGATGCAAGTGATTCTT
TTAAAGACATCGCATCTTCACAAGGCCTGTATCCATCCCGCCAGCTCTTGGTCATCACTA
AACCGGGAGCACCCCCAAAACGTACCTTGATCTCATTTACATTTATAAAACAAGACTGCA
AAGAAGAGAAATTATTAACAGAAGTTTCTCGCCACCGTTACAGTGATGAATACATTAAAT
TAACCCGGGAGTTTTATTTGAAAATGTAAAAGGCGTCGCTCTGTTCCAGTTGCATCATTC
CGTATTATCGGAATTCCACCATAGCACAAAATGAAATAAGAGTAACCACATTGACATGTG
TGATTACTCTTATTTCCTGTCGGGGTAGCGGGATTCGAACCCACGACCCCCTGCTCCCAA
AGCAGGTGCGCTAACCGGACTGCGCTACACCCCGAGTGCTTTTTTCACAAGAACTTCATT
TTTGTCGGGGTAGCGGGATTCGAACCCACGACCCCCTGCTCCCAAAGCAGGTGCGCTAAC
CGGACTGCGCTACACCCCGTTTTATAGGGAAGTTCCTTTCAAAAGCGGTGCAAAGATAGG
GACTATTTTTTAATATACAATAGTGGAGGAACGTTTTTTTGATATTTATTTTTTAACACC
CTGTCCGTCATATATTTGAATATGAAATAAAAAAAGAGGATTACTCATTAAAAGAGTCCC
GGTTCTGATGGAATCGGGACTCTTTTACCAAACAAACGACAGAGAACAGTTACTCAAGAT
CCTCTTTTACTACTTCATCTATCTCCTTGAGCTTCTTCTCCTTTGACTTTTTGTTGCCGG
CAGATTTCTTTTTGGTATCATCATACACATTGTCTGCACGGTCTTCCATCTCTTCACTCC
AGTCGTCATACATATTTGTTGCCGGCTGGCCGGTAAGAGTGGTATTCTCTTCTGCGATAG
GTACATCTCTGTTAATTACTTTTGCCATATGTTCTACATTTTATTATTATGCTATAAAGA
CAATAAAAAATAGAAAAAGTTCTCCGTGTTAATGAAGTTTGATACTATTAGATAGATTTT
AAAGCGGTATTTCAAGTTATATTTCCGAAAGCAGTGAACTAAATGCCGTTTCAAATGTAT
AATACAGAAATATCACCATTAAAAACGAATGTCATGAGATTGAAAACTCCCAAACCGATA
CGGCTTATTGCCCTTGCCGGCATAGCCTTGTTTATAGACAGTTCTGTTTCCATTCCCTCT
GTCAGCGTAAAGGACTGGACCGAAATAGACGAAACAGGTAACCCACTTTATCCACTACCC
AAATAACAACTCTTATGCTTACACAATTTTTAAATCTACTTGCTACTATCATCAGCGTCA
TCAGTTTGCTGATCGTAACTTATGGCGCGCTTATTGCCATTATTTCTTTCATTATCAATG
AACTGAAGAGAGTAACCGGAGCTTACACCCCGACCAATATCCGAAAGTTGAGAGCCGTGT
TCGGCACTTACCTGCTATTGGGGCTGGAGTTCCTTATCGCTTCGGACATATTGAAAACGG
TATTGGAACCTACAATGAACGAACTGATTATTCTGGGAGGTATTGTCGTTGTAAGAACCA
TATTATCGGTATTCCTCAACAAAGAAATCAAAGAATTGGAAACAGAAAATAACTAAAACA
TAGTGAACCAACCATCTGTAATGGCGTTTATATTATTATTAATAAAAGAAAGGAGATCGG
ACTTATGAATACCGAAAAAGAGAAAACTTCATCAGAAGAACAAAAAAAGGCTGAAAAAGT
GCTTAAAGACAAAGTTCCCGTACAGCAAACCGGAACCTACAGCGAAGCCACCAAGAAAGA
AGTGCGCGACGCAGTAAAAGAGCTCAATCCGGACATGAGCGGATTGGATAGGGGTTAACA
GCCCCTATCTTCCCGGAAACATCAGTGTAAAGCAGCTTCCTTTCCCTATCTCTGAGGAGA
CTGTAATGGTGCCGCCATGCAGATTCATGATCTGCTTACATAAACTGAGTCCGATGCCGG
ACCCCGATGGCTTGGTCGTAAAGAACGGAACAAATACTTTGTCTATCACTTCCGGAAGAA
TGCCTTCGCCGTTGTCACGCACCGTGAGACTGCAAACTTTTCCGGGGACCTGTTCCAACT
CTACTTCTATCTGCGGTGCAGTATTTTGTCCGCAGGACTCTTTGGCATTTTTAATCAGAT
TGATCAGCACCTGCTCTATCTGGGCACGATCAATGTACAGAGTGGCCCCCCTGTGTGTTG
CCGCAAAATGAATGAACGAATCAGGGAAGAGTTTCCTTAGGTCGGAAAAGAGTTCGTCCA
CCGCTACCAATGTGCGGGCAGGAGTGGGGATACGAGTCAACCGACGGTAGTTTTCCACAA
AACCGAGCAGCCCTTTACTTCTCCGATGGATGGTCTGCATGGCTTGCAACATCACTCCGT
ATTCTTTCTCACTGAGCCGTTCGGGTATTCCGCGTTCACTCAATGTTTCGGATAATGAAA
TGATAGGAGTGATAGAGTTCATTATTTCATGGGTCAATACCCGTATCAACTTTTGCCAGG
CTTCCATCTCGTTACGTTCCAATACCGAATGGATGTTTTTCAGGCTGACCAACAGCCTTT
CCTTATTTTGTGCGGCAAACAAAGTACATGATACCGCCATCTCTACCGAGGCTCCTTGCT
GCCGGATACGTACCACCTGCGTCTCGTTCCAGGAGGTGGTCAGCCACTCCTGAGGCAACC
GGGATTCTTGTCCGACCAGTGCCACGGCCGCACGGTTCATCCATTCCACTCGGCCCGAAC
GGTCAGTCACCACCACAGCCGTATCTACCTTATTTAAAAGGTTCTCGTAATACTGGTGCT
TGATCTCTTCCTCGAGCAGGCGTCCGCGGAACAACCTAAGTGTCTGAGAGAGTTCGTCCG
CCAGTTCAACCATCATCTTGCTTTTAAACGGCGGCTGAAAGTTCTGCGTCATGTCATTGA
AGCGGATGCAGTCTGTCAGTCGTCTCATCATGCCTGCCAATTTCATCTGGATGGAATAGA
GATGAACGCCTGTAGCGATCAGCAGGATGCCCACAATCAGAGTGCTGAACCATAATTCGT
AACAGAACAGCAAGTATCCTCCGATGGAGAGCACCACCAACAATAGAATGTGCAGCACCA
CACTGATGGAATAGCGTTTCATAAGCCCAGTTTTTCAAGTTTACGATAAAGAGCAAAACG
GGTGATACCAAGATACTCGGCTGCCCGGGTGATGTTCCCCTCGCTCAGCCGCATGGCTTT
CTCTACCGCTTGCCGTTCCAACAATTCCAGATTGAGTACCTCTTCCTCTTTCTTTTGCCG
GACAGAAGAGTGGAAAAGAAAGTTCTCAGGCTTCAGCAGGGAGCCGTCACCCAAAATCAC
GGCACGCTCTATGGTATGTTGCAACTCGCGTACATTGCCCGGCCAATTATACTTCAGTAA
CTTATTCTTTGCCTCGCGCGTCAGCCCGTGCATCTCCTTCTTATATTTGCGGGCATAGCG
CTCTAAAAAGAACTCGGCCAGCAGAATGACATCGTTACCACGCTCCCGTAGAGGAGGAAT
ATGAATTTCTATCGTATTGATGCGATAGAGCAGATCCTGACGGAAGTTACCTTCATCCAC
CATTGCCCTGATATCGGCATTCGTCGCACAGATCAGGCGGACATCGATAGGTACCGACTG
AGTAGAGCCTAACCGGCTGATCTGCCTTTTCTCTATCGCAGTGAGCAGTTTCGATTGCAT
AGGGAGCGAAAGGTTACCTATTTCATCCAGAAACAGAGTACCCCCTGTCGCCACTTCCAT
GCGTCCCGCCTTTGCTTTGCGTGCGTCGGTGAAAGCACCTTTCTCGTATCCGAATAATTC
GCTTTCGAACAACTGTTCGGGAATACTGCCCAGGTCGATCGTTACAAACGGTTTACCGTA
TCGGGGAGAACAACGGTACAGCAAGCGGGCAATCACATCTTTTCCGGTACCGTTTTCACC
CAGAATCAGGATATTGGCATCCGTCTCGCTTAACTTGTTGATGGTTGAAAACACCTCTTG
CATAGCCTCCGATTCACCGATAATCTCATTTTCGGGTCCACCCTGTCCGCTCAGCACTTC
TACCTGCTCCTTCAGCATATTCACTTCATGACGTGACTGCCGGAGTTTCATGCCCGAAGA
GAGTGTAGCCAGCAGTTTCTCTTTTTCCCATGGTTTGGGGATAAAGTCCGTTGCACCTGC
TTTGATGGCACGCACAGCCTTGTCCGTATCGGCATAAGCCGTCATAAAAATCACAATGGC
CTGCGGATCGATCTTCAGAATCTGTTCCAGACTCTCAAATCCTTCCTGCCCACTGATGGC
ATCACGACTGAAGTTCATATCGAGCAAAATGATGTCCGGACCGAACGTAGTCATGAAGTG
TTCGATGCGATCGGGAGTAGTAGCCACCTTAATCTTTTCAGTATAAGGTTCGAGCAATAG
ATTGAGGGCGAACAACACATCCTCGTTATCGTCTACAATTAATATTTTTCCAAGCTGTTC
CATGTTATATTACGAGCTAATTTACTTTCCTTTAAAGGATAAGATATACCAGTTGTACAA
CTCGTCGTGTACCAGTTGTACATCTCGTCATGCACCAGTTGTACAACTCGTCGTGTACCG
GTTATACATCTCGTACATCTTATCTTACCATGTAATGATGCTAAAGTAAGCCGGATATAT
TCACTTACCTTTAGCCTGAGGGCAAAGGTACATATTATATCCATGTGTTGTGTGTGCTAA
TTCGCACTATTTTTGTGCGTATATGCACACGAAAGCAGTAAGGAATAAAGATGCAAACTG
CTAATAAACAAAATATTACACGTATGGCACGGCTTTTGAATGGTTTATAGAAAAAGGAAT
GCACAATGAACTTGAAAACGATACTTATCATTGCCGGATGCAGTTATATCTTTCCGGCAA
CTGCACAGGAACGCACGATGGAGCTCTCGCTGGACGAAACCGTAAAGCTTGCCAAGCTTC
AGTCACCCGACGCACAAACCGCACGCCACAGTTTCCGCTCAGCCTACTGGAACTATAAAT
ATTACAGGGCGAACTATCTGCCTGCCTTGAGCCTGACCTCGGACCCGAACCTGAACCGGG
CTATCAATAAGGTAACACTGGGAGACGGAACCGTGAAGTTTGTAGAACAAAACATGCTCA
GCACCGACCTTACTCTGAATTTAACACAGAACATTCCATGGACCGGCGGTTCACTGTTTG
TGGAAACGGCAGCACAACGAATGGATATCTTCAGCGACCACACGACAGCCTGGCAGACTT
CACCTATTAATATAGGCTACCGTCAGTCGCTCTTCGGATATAACAGCCTGAAGTGGGATC
GCCGCATCGAACCGGTCCGCTACCGGGAAGCAAAGAAATCGTATGTAGAAACACTGGAAC
TGGTAGCCACGCGTGCTACTCAAAAATTCTTTAACCTTGCCACCGCACAGAGCAATTACG
AAACCGCCACTACCAATTACGCTAACGCAGACACACTCTATCAATATGCCCAGGGACGCT
ACAACATCGGTACCATCACCGAAAACGAAATGCTGCAACTGGAACTGAACAAACTGACCG
AAGAAACCAACCGAATGAATGCCCGTATCGAGATGGACAACTGCATGCAGGAGCTACGCT
CGTATCTGGGCATTCAGAGTGACGAGGAACTCAAGGTGAAAATCAACGACCACGTACCCG
ACTTCAGTGTAGAACTGCACGAAGCCTTATTACTGGCCAACGAAAACAGTCCGGAAATAC
AAAACATGATACGCCGGAAACTGGAGAGCGAAAGCAACGTGTCGTACGCCCGTGCCAATG
CCGGACTGAAAGCGGATATTTATCTGCGTTTCGGCCTGACACAAACTGCCGACAAGCTGG
GAAGCGCCTACAAGAGGCCATTGGACCAGCAGTACGTCAGCCTGAGTGTAGCACTACCCA
TCCTCGACTGGGGACGGGGCAAGGGCAAAGTGCGCGTGGCACGCTCCAACCGCGACCTTG
TGTACACACAGGTGGAACAAGACAAGACCGATTTCGAACTAAACATACGCAAACTGGTGA
AACAATTTAATCTTCAGGCCCAGCGGGTCAGAATAGCCGCGCGAACCGATGAAACAGCTC
AACGACGCAGCGACGTGGCCCGCAAACTTTATCTGCTGGGCAAGTCTACCATTCTCGATC
TAAACGCTTCCATCACCGAGAAGGACCAGGCACGCCGCAACTACATAACGGCTCTTTACA
ACTACTGGAGTCTGTATTACACGTTGCGCAGCCTTACTCTTTTCGACTTTGAAGGCAAAA
CGCCGCTTACCGAGAATTATGACCTGCTGATAGACTGACCGGAATTATAAACTGCAAATC
GAAAAAACAAAATAATATGGATATTAAAATTGAAAAGAAACCCTGGTACATCCGCTATAA
ATTCTACATAGCCGGAGGAATTGCATTTGTCGCTTTCCTTGTTTACGTCATCATTCTGTC
GGCCGGGCCGCGCAAGCTCCGCATCGAGTCGGAAAACATACAGATAGCCGAAGTCAAAGA
TGACAAGTTTATGGAATACGTCGATGTGGAAGGATTGATACAGCCTATTCTCACCATTAA
AGTAAACACCCGTGAAGCGGGAAGCGTAGAGCGTATCATAGCCGAGGAAGGCAGTTTGCT
CCAGAAAGGAGATACGATTCTGACCCTCTCGAATCCGGACTTGCTGCGTAGCATCGAAGA
CCAGCGGGACGACTGGGAGAAGCAACGCATCACTTATCAGGAGAAAGAAATCGAAATGGA
ACAGAAAAGCCTGAGCCTGAAACAACAGACGCTGGAAACCAATTACGAACTGGCACGCCT
GAAAAAAAGTTTCACGTTGGACAAAGAAGAATTCCGCATGGGCATCAAGAGTAAAGCACA
ACTCGAAGTGTCGGAAGACGAATACAATTACAAGGTGAAGAATGCCGAACTGCAACGCGA
AGGTCTTCGCCACGATTCGGCCGTGACCATCATCCGCAAAGATCTGATACGAACCGATAT
GGAGCGGGAGCGTAAGAAGTATGAACGGGCCACAGAGCGTCTGGGCAATCTGGTAGTGAA
AGCACCTATCAGCGGACAGCTGAGCTTTGTGAAAGTTACTCCAGGACAGCAGGTGGGCTC
CAGTGAAAGTATCGCCGAAATCAAAGTACTCGATCAATATAAGATCCATACTTCATTGAG
CGAATACTACATCGACCGCATTACCACCGGACTGCCTGCTACTGTCAACTATCAGGGTAA
AAAGTATCCGCTTCGCATCACAAAAGTTGTGCCCGAGGTAAAAGACCGCATGTTCGACGT
CGATCTGGTCTTCACCGGCGAAATGCCCGATAACGTACGTGTAGGTAAGAGTTTCCGTGT
CCAGATTGAATTGGGACAGCCTGAACAAGCCATCGTCATCCCACGCGGCAACTTCTATCA
GGCCACCGGCGGACAGTGGATTTACAAAGCCAATGCATCTAGAACCAAAGCCGTACGTAC
GCCTATCACCATCGGACGCCAGAATCCGCAACAATATGAAATTACCGGAGGATTAGAGCC
CGGAGATTATGTCGTTACAACAGGATATGATACCTTTGGCGAGGCAGAAGAATTAATACT
TAAGTAATATAAAAATGAATCGAACTCACCACAGAGTGGCACAGGGTTACACAGAGATAG
TTCTCTCTTAATATCTTAATAAGCAAGAGGTTAAAACTCTTTCAGACTCTGTGTTACTCC
GTGGTGAATCAAACTCAAAATCATACAAACATGAAAACCATAAGGCTGGCCTGGAAGGCT
CTGGCACGTTTCAGAACATATACATTCATCAATATACTGGGCTTGGCCTTGAGTCTGGCT
TGTGTACTTATCATCCTCCGGTATATCCATCAGGAGGTTACCGTAAATCATTTCTGCAAA
GACCTTGAAAACACCTATCTGCTATATATCGAGTACGAAGATGGAAGGCGGACAATAAGC
AGTAATGAAGATAGGAATAACGACCCCAACTTTATCGATCCGCTGAACGACCCGTCTGTC
TTGAAAAGTACCCGATGGATTAACTTTCCGGAAGACAGGATTACAGTCGGGAAACAGATA
TATAATGTAAAAACCGTAGTGACCGACAGTGTGTTTCTGCAGATATTACCCTATCCGTCC
GTGTCCGGCATTTCATCTCTGAAGTCTCCGAATGACGCCATCATCACCCGGCGATTGGCT
GAAAGATTGTTTGGAAAAGAGAACCCTATTGGGAAAACAATGACTTACAGCACGGGGGAC
ATCGTCACAGTTACGGGAGTAATAGGAGAGCCGACGACGAAAAGCTTTTTAGATTTCGAC
CTTATTATATCCGAACGATTGCAACATTCATGGTCGCGTTTAAGCAATAGTCTGGTACAA
CTGATACCCGGAACGGACTTTAAGAAACTGAACGTCAAGAACGAGAAGTTTATGAAGTTA
AGGTGCCATATGGATGCACCGACCCGCCTGCAGTTCTTTCCATTAAAAGATTTCTATTTC
GACAAGACTGTCCGCGTTTATAATAACAATATCCGGAAAGGCAACTACAATAATATCTTA
GTACTTGCCGTTGTCACCATCGCTTTGTTGATAATCGGCTTGTTCAATTTCATCAACATC
TATACGGTGATGATGCTCAAGCGTGCCAGAGAATTTGGGGTCAAAAAAGTATATGGTGCC
GGCGCAAAGGATGTATTCGCACAGATTTTCACTGAAAACTTTATCCTGACAGGCATGGCT
CTATGCATATCCTGGTGCATTATCGAAATAACCGGTGGCATGATGGAACATGTGCTCCGG
ATACCGCAAACCTCCAATACGGAATTTAGTGCCACATTATCCGTAGGAATCCTGATTCTG
TTGCCATTATTGACTTCTATTTATCCATTCATCAGATACAACTACGTTTCACCTTCCGTA
TCTATCCGTTCGGTAAATGCGGGAGGACATTCCATCGTATCCCGTGTGCTGTTTTTATTC
GTTCAATACATCATCACCTTTGTACTTATTATTGTTTCCCTCTTTTTCACGAAGCAAGTC
CGCTTCATGCTGTCTGCCGATCTGAACTATACCACCAAGGACATCATTCAATGTCAGTTA
TACGCCGAACGCTCTTCGTATGATATAAATATATCAGACGAAGAGTGGGAGAGACGGGAG
CAGAGAGAGAAAAGTAATCTGGCCTACATCAAAGAAGAGATGGACCATTCCCCGCTCTTT
ATCCGTTGGGAATACGGAGAGAACCCGAATCAGCTGGATGACAATTATATCAATGTGCGG
AATGCACAGCGGGACGAGTTCAAGCAAGTTATTTACAGCAGCCTGAGCAATAAATATATT
GAACTGTTCGGCTTTCAGCTAAAAGAAGGCCGCCTATGGAATGATTCTGTCGACCAATGG
ACTGATTATAAAATGATCATCAACGAATCGGCCAAATCACTTCTGGAAATAGATAATATA
GAAACAGCCCTGATTCAGCCCGAAAGGAGATTGTGGTGGTCCATGTCAAAATCCGAAGAA
ATGAAGAAGAATCCTCCATATCAGGTTATCGGAGTGATCAAGGACTTCAAAATCGGCCAT
TTATCGAAAACCACTCCTCCGCTCTTTATCGTTTACGAAGATCCGCGGGGCAGCTACAGA
GACCGGTTGATGGCACAAATCGTTCCCGGAAAAAAGCAAGAAGCCATTGCCTTCCTGAAA
AAGCTGCGCGATGAAATACTGGGCGAAGGTGAGTTTGAATACAGCTTTTTAGAAGACGAG
ATAGCGACCATGTATCAGGAAGACAAGCGAACTGCCGAGATATACTCCCTGTTCAGTATC
ATTGCCATTCTTATATCTTGCCTGGGACTGTTCGGATTGTCCATGTTCGACATCCGTCAG
CGATATCGTGAAATAGCACTACGCAAGGTGAACGGCGCTACCCTGAAAGAGATCTATCCG
CTTCTATTAAAGAAATACTCGATTATCCTGGGAATGGCATTCATCATTTCGGCACCTCTG
TCCTGGTATATCATTTCGAAATATCTGGAAGGATTCGCCAACAAAGCTCCTATATCCTGG
TGGCTGTTTGCAATTGCCGCCATAGTGACTGCTTTCATATCACTGGCCACTCTGATATGG
CAAATACGGAAAGCTGCCAATATCAATCCGGCCAAAGTATTGAAAGGAGAGTAGTAAATT
TGTATTTTTGTGCGCATGCGCACTATGATCGTGCTAATTCACACAGTGTGTTTTAACATC
ACAAGCACATAAATAATAGTGTTTCAACAAGTTGGATTTTTGGCATACTTCTTGAAACAC
TATTTGTAAAAACAAGAACCCGAATGATACGACATTATTTTAAAATCGCTTTCCGCAATC
TGCTGAAATATAAAACCCAAAGTATTATCAGCATTATCGGACTAGCTGTAGGAATCACCT
GCTTTGCCCTTGCTACACTATGGATACGCTACGAGATGACATACGACACCTTTCATCGGA
GAGCCGATGACATCTACCTGGTAAGAGCACAACTCACAATCACAAACGGAACGCTCAGCA
ACTCAATGCCTTATCCGGCTATAGAGTATCTACGGAAGAACATATCTGAGATTGAAGATA
TATGTGGCATATCTCCGTTCAAAACCAATCTTCGATTCAAAGACAAGGGTGGGGATTTAT
TGGCCATTGAGGTGGACTCTGCGTTTATACGCATGTTTGATGTGCGTATCCTGCAAGGTA
ATGTCAATTTTCTAAAGAAAAAGAGCAACGAGATAGCCATAACCGAAGCGGTAGCTAAAA
AATGGTTCGGCAACGAAAATCCTCTTGGAAAAGAGATTGAGTTGGGAAGCCGGCCATGTA
AAGTGTGTGCCGTTGTCAGCGGATGGTCGCAACATTCAAATCTTTCATACGGGGCCTTGC
TTCCGGCACGCCACCATCCAAGCTGGCAAAGCAATTCAGAACAGATATTTGTCCGCATCT
TGCCGGATACCGACAAATCAGCTCTTCAAAAAAGGATAAGCAGCCTCGATGCTTCCTCAC
AGGAGAAAGAGAGTACATTAGGTAAATTGAATCTTACCCCGATTACTTCGCTCCGCTATT
CTGATTATCTGCAAAAAGACGAGATCGTTATTTCATTCAACTACATTCGCTATTTTGCAA
TGGCAGGAGTATTGGTCATTGTATGTTCATTATTCAATTATCTGACCCTGTTTGTCAGCC
GTCTTCGAATGCGCGGTCGTGAACTGGGACTCCGAAAGGTTTGTGGATCTACCAACCGTT
CGTTGTTCGCATTGCTATCTGTCGAATACCTGATTGTCTTGCTAGCCGGTTCTCTGCTGG
GCATGGCTTTCATCGAGGCCTGCTTACCCCATTTCATAGAACTGGCTCAGATATCAGAAG
CTACCCCGCTGTATACAGAAGTCATCATTTACATACTGGCAGTCATCGTTTTATCTTTCG
GTATTTCACAAATTCCTCTATATTACTTCAGAAGCCGTACGTTACAGAGTAGTATTCGCA
ATAAAAAAGGAAGTCCCCAGCGCGGAATATTCCGCCGGCTCGGACTGATAGCACAATTGA
TCATCAGTCTGGGCTTCATCTTCTGCACCACTATTATGATGAAACAACTCTATTATCTGA
AAAATACAGATCTGGGAATAGAACGCCACAATATAGGCAATGTTGCTGTCTGGATGAAAG
GAGATATTAATGAATGGAGTTCTAAGATCGCCAATTTACCTATGGTGACTGAAGCTCTGC
CTCCCCACTACTTCCCGATAGTCCCTACAGGACCTATGATGTATACAGATATTAACGGCT
GGGACGGACTCAATGAAACCACTGATGAAACATATTCCGTCGGCCTGATACCTTCGGGCA
AAGAGTTCTTCGACTTTTATGGATTGCAGTTGACAGAAGGGGAGTGGCTATCCGAAAAGA
ACTCTCCCGGAGATGTCATCATTAATGAAACGGCAGCACTGACGTTCGGATGGAGAAATC
CAGTAGGAAAACAGTTCTACTCAGAATATGAACACAATCGGACATATTATACAGTAATAG
GAGTGGTGAAGGACTTCAGCTACCTGCCACCCACTATCGCTCCACGCCCTCTCGCCTTTG
TACGCACTGAAGAGCAGAAATATCTATGGTCTCGTGCCAGTATTCTTTTTAAGTTTACGG
AAGGGAGCTGGGAGGCCTGCAAAGATACGATCCGGAAAATGAAAGAAGAAGATTTTCCCT
CTTCGTTCTTGAGACTTTATAACGAGGAAGAGGAGTATAATAAATATCTGCGTTCCGAAA
GTGCGTTGATGACCCTGTTGGGGATCGTTTCTATCGTATGCGTCATTATCTCTATTTTCG
GCATCTTTTCGCAAGTAACTTTGTCGTGCGAACAAAGACGCAAAGAGATCGCTATCCGCA
AAGTGAATGGAGCCACCATAGGAAGTATCCTGCAGATGTTCATCAAAGAATATTTCGTCC
TTTTGCTTGTCGCGGCTCTTATAGCATTCCCGGCAAGCTATGGAATGATGAGAGTGTGGA
TAGAAAGTTATGTCAGACAAACTTCCATCCCATTTTGGATATATATCGTCCTGTTTGCAG
GTATCGGTATCATCATCGTCATCAGCATCTTCTGGAGAGTGTGGAATGCAGCCAAACAAA
ATCCGGCGGAAGTAGTAAAAACAGAATAAAAAAATCTAATAATATGATACGACATTATTT
GAAAATTGCATGTAGGAATTTGCTGAAATACAAGACTCAGAGTATCATCAGCATCCTAGG
ATTAGCTATCGGATTTACCTGTTTTGCGCTTGCTGTCTTATGGATACGTTACGAAATGAC
ATACGACACCTTCCATGAGGGTTTTGACCGTATTCATTTGGTGTATCAGAAATCGGCATT
AAGTGACACAGGCGTTACAACAACAATTCCATATCCGGTATCCACTTCTTTAGAAAAGCA
GTTTCCGGAAGTGGAAGATGCCTGCGGTTTTCTTTTTTATGAACAGGAAGTGACAGTAGA
CGATGGCGCCATCCGGCAACTGTATAAAATCAGTGCCGACTCTTGCTTCATGCATATGTT
CGGGATACAAGTACTCTCCGGCAGCCTTGATTTCCTGGAATCGGAAGAGCGGATAGCACT
GACAGAGCATGCGGCCAAGGAACTTTTCGGTACGGAAAATCCGATCGGGAAGGAAATCAA
ACTGTATGGTGCCCCTAAAACCGTATGTGCGATCGTCAACGGATGGAACCGTCATACCAA
TTTACCTTTTTCTATTTTAACGGGAGGAATACGTCAATGGCATAATGCATGGTATCACGG
AGGATTCCATGTATTTATAAAATTGCACAAAGAAGTAAATGCCGAAGCTTTTCAGAAAAA
ACTGGAACAAACGAAACTCGAAACAGACAGCAAGGGCGGCATGCAGAATCTGATGGTTAT
GCCCATCAGTAAGTGCCACTATACTGTACTGGCCGACCAAAATGCCATCCAGTTCAGCTA
TATCCTATTCTTCTCGATTGTAGGCGGATTAGTTATTCTTTGTTCGCTGATCAACTACCT
GTCTTTGTTTGTCAGCCGTTTACGGATGCGAAGCAGAGAATTGGCATTACGCAAAGTATG
CGGTTCATCAGACCTCCATCTGTTCACCCTGCTTGTTACAGAATATCTGCTGATCTTGTT
GGCCGCAGGACTTATGGGAATGGCTCTGATAGAATTGGTATTGTCTCCGTTCAAAGAATT
GTCGGGAGTAAAAGAAGGAGATATTTACTGGGAATCTTTTTTATACTTCGCCCTCGTCAT
CGGATGTTCTCTTGCCACATTCCTGCCTGTAACTTTCTACTTCAACAAACGAACGCTACA
AAGTAACATACAGCAAAAGACCGTAAACAGATACGGGTATCTGGGACGCAAGATAAGCAT
TGTTTTTCAACTTTCTATCAGTATCTGTTTTATCTTCTGCATCAGTGTCATCATGAAGCA
ACTCTATTATCTCAGCACCACAGATATTGGTATAGAACGCAAAAATATAGCGACTCTAAG
CATGTATCCGCAAAACAATCTATTGCCTGCCGCTGATAAAATAGAACAGTTTCCTTATGT
CACTCAGGTTCTGAAAGGACACTTTTCGCTGCTACCCAAAACTGCATCCATGGCTATGCA
CTTCAAGGATTGGGACGGAAAACAACCCGGAGATGCAGAGATCGATATGGAAGTACTGAT
GGAAAGTGAAGAGTTAGCACAGTTTTACGGCATCCGCCTTTTAAAAGGAAAGATGCTGAA
AGAAGGAGAGAGGGATGCCGGCACTATTGTAATCAATGAGGCAGCGGCCAAAGCACTCGG
ATGGAATGATCCGATTGGGAAAAAACTAATCAGACCCAACGGAACAGGGACAACTGTTAT
CGGTTTGGTAAAAGACTTCCATACGACATCGCCTACCACTCCCATAAAACCTATCGCATT
TATAGCCAAAGGCTTTTCCGGATTCGACCTGGGCAAAGGTGATGTACTGATAAAGTATAG
AGAAGGCGAATGGCTCAAACTTAAAAAAGACATTGAACAGCTATGTCAGAAAGAATATCC
GGAAAATAAAATCAGATTATCCAATATGGAGGAGACCTATGACAGCTATCTCAAATCGGA
GCAGACCCTTTTGAAACTACTGAGTTGTGTAGCTGTTGTCTGTATTCTGATTGCTGTATT
CGGAGTGTTCTCTTTAGTGACATTGGCATGCGAGCAACGGCGTAAAGAAATCGCTATCAG
GAAAGTAAATGGTGCAACACTTGGCAACATCCTCTCGATATTTATAAAAGAGTACCTGAT
ACTGTTACTCTGCGCCTCGTTCCTTGCTTTCCCGGTCAGCTACATGATCATGAAAGCGTG
GCTGGAGAATTATGTCGAACAAATCAGCATAGGCGTTTCGATGTATGTCACTATCTTTAC
GGGAATCGGTATCATCATAACCGCCTGTATCGGCTGGAGAGTATGGAAAGCCGCCCGTGA
AAACCCGGCGGAAGTAGTAAAAACAGAATAAAAAAATCTAATAATATGATACAACATTAT
TTTAAAATTGCATGTAGAAACCTTTTAAAATATAAGGTACAGAATATCTTAAGCATTGTA
GGCTTGTCTATCGGTTTTACAGCTTTCTTGTTAGGCGGGTATTGGCATTACTGGGAATAT
CATTTTGATAGTTTCCACCCTCAAAGTTCAAGGACTTATGCCTTGACTACCACCGGTATA
TTTAAAACAGCTGACGGATCTGTAGGAGAATTAAACCAGATACATCAGATGGTGGAAAAA
GATCTGGTTACTTTCCCTGAAATAGCTAAAGTTTGCCATGTCAGCAAAGTAAAATACGAA
TTTGAGAAGGATACAAAAAGTTGGATCGGAATGAAAATAGACTCCACTTTCTTTGATATC
TTTCAATGTAAACTGATCGAAGGGAGCTATTATAAGGTTCCATTTAACGTAAATCATGTG
ATTCTGACTCAAAAAATGGCCAACTTCTACTTCGGTGACAGTAGTTGCGTAGGGAAAAAG
TTGAAAATCAACGACAAATTATCATATACCATTGCGGGAGTAATGGAAAATTATCCCCAA
AACAGTGATTTCAAATTTGAATACCTGATTCTGGCCACTCCATCCCCTAATCAAGTCAAA
AGAAATACGACTTATGTATGGTTACACCCTTCGGCCGATGCTGCACATCTAAGTAAAAAG
ATAGCAGCCTACAGAGTCAAAGAACCCGATACCAAATGGAGTAAATATTCTGAATGGCGC
TTTCATTTGCGTCCGCTACCCGAAATTCATACCCGCTGCTCTCCTGAGCTGAAAGGCAGG
CTTCAACATATCCGGATTTTGGCTATGGCGGGAATATTGGCATTTGCCAGTGCATTAATG
AATCTGCTTGTTCTATTCATTGGCCAGCAACAACGAAAAGCGCGCTATAATGCCACTTTT
TCCACTCTTGGTGCTTCCATCTACAGTTTGATAGGGAAAAACTTACTTGAATTGACCCTC
CCCCTGTTCATAGCATTTTTGCTTTCAATGGCATTTATCGAATTCCTGTTTCCGTTTTAT
AAGGATTACACCAGTTTGGTAGCAGAGAGCAGTAGCTATTATAATGGAGTCATCCAGAGT
ATCACCCGACAAGAAGTACTGAAAGCATCCTATTGGATTTATCCGTTATGCTGCCTGATT
TTTCTGGTTTTAAGTACGGTTCCCATCGTCGGTCTGCTGAAACGAAACAGTCGGGGAACT
TCGCTGGCACTTAGAAACGGATTGATAATCGGACAAATCTTCATCGGCTCTTTATTCCTC
CTGACTTCTTGCATGTTCTACAGTCAGTACCGATTCATGAGCCGTACAGACAAAGGACTG
GTCACCGATCACATCTGGCAGATCGACCTCGGATTCGATGCAACCTACAATACTGATTGT
ACTCCTTTTATAGAAGCACTAAAACAAAACTCAGCCATCGATGACGTAACGGCCCTGACA
CAGCCTCTCCTTGTTTTAAGAGGAGAGTGGTATTGCAGTTTTATCACTCAATTTCCCATA
GAGGGACGTAATAATGTAGATGAAGCAACAGAAGATAATTGCATCGTTGTGCAAAAGAAT
TTCCTTTCCTTTTTCGGAATGAAGATGAAAGAAGGAGAATGGATACAGGATCAGGGGACA
AGAGATATAGTTATCAACGAAACCGGTGCCCGCGAACTCAACATTCCTTCACTGACAGGA
CGTCTTATACTCAGTGATGACGAAGATTCGGAGAATCATGCAGTACCCACCAGAATCAGC
GGTATTTTACGTGATTTCTACTACTGTCCGATGCAGTACCCGCTGTCGAAGGTCTTCTTT
ATGTATCAAAACAATGCTGATGCAGCAAGGGGGTACAATGGATTCAGGTATTTCTATATA
AAGGTACATCCGGATAATGAAAAACAAGCACTGCAATACGCCAGGAGAATCTATTCTCAA
TACAGCAAAAAAGAAATCTCCGAGGATATGCAGATCATTCAACTTTCCACCTTAATGGAA
CTGTTCAATCGTCCGGAAAAGACGATGTTCCGTATCTTCCTGTTGTTGGCAGTACTCTGT
ATCCTGATTTCTTCTTTCGGCGTTTTCTTCCTGGTATCGCTCTCTACCGAACAGCGTAAA
AAAGAAATAGCCATCCGAAAGGTAAACGGAGCACAATTTTCAGATATCCTATACTTATTT
CTGAAAGAATATTTATGGCTGACACTGGTCAGTAACGCAATTGCTCTGCCTTTAGGATAT
TTATTTATCAAAAGGTGGTTGGAAACCTATGCGTACCATACTGATATTCACGGATGGCTG
TTTGTATGTGTATTCCTCTTCACCTGCATCATCGTTATTATCTCGGTCATGCGACAAGTG
GTAGTAGCTGCCAAAATCAATCCGGCGGAGTCGGTGAAAAGTGAATAAATGATTGCAGTG
CGAATACGCACTGCAATCGTGCAATATCACACAGAAACAGAGATAACAGAGAGATCCTAA
CAATCAAAGATACAATCATTTAGCAGTTTGGCATATTTATTGAAACTATAAAAGAGAAGT
TTAACGGTAAAACACACGGTATTTACACAACAATAATTAAAACGAAGAAATCAATATATC
TATGATACTACATTATTTAAAGATTGTTTTCAGGCAGATGGCTAAACGCAAAGCACAAAC
TGCTATATCTATATTGGGAATCACTGCCGGTTTGCTCTGTTTCAGTGTATGCAACTATTA
TAATCGTATTTTCAGTACAGGTAATAAGGATTTGGCAACTTACGAAAATCAGGCAGAAAT
ATGCATAAAAGAAAGATCTTACCAAGTAAATATTCCGATAGAGGATTTTGAAAAGAAAAT
AGGTAAAGACAAATTTGAAGCAGTTGCTTTTTATGTAAATTCTTCATCTACAATCACATT
AGATGAAATGGTATATTGTAAAGTGGACAAAACAGAATGTAATGCTGATTATTTCAAAGT
ATTTCCTACAGAATGTATAGACGGCTCCTTAAAACAGTTTGGTATTTCGGGTAACGAAGC
TGTAGTAACGACTGAGTTTGTCAAACAATTCTGTGGAGGCGTTTCGCCGCTGGGAAAAAC
GATCCTTAACCAGAGAGGCAAAATACATACCATTATTGCCGTTATCAAGCCCTATCCGGC
AGGGATGAATAATTATCACAGCAGCTACGATGTTTTTCTTCCACTACCTGAAAATGCTTC
ATTTGGGATACACAAACTACTGCTCAAACGCCCGGAAGATGCCGAACACATTTCACAATT
ACTGCCTAAATTGGGACTTTTTCCCAACCATCCGGAATGGATACCACAAATAGTGCTGGA
TAGCCAGACAGAACATAAGGCAGGCGCTGAATTATGGGTGGCTATTTTGGGGCTATTGGT
TTTATTGGTAGGCATGATCAACTATTTTTCATTCAGTATAGGAGCATTTGCCAACCGTTA
CAAAGAGATCAGTCTACGTAATACGCTGGGTTCTACTTACTGGGGACTTTTCATATTGCT
ATTCCTTGAACAGGCTGTCATCATCCTGATCTGTGGAATAATTACCCTGGCCATTACTGA
GAGCTTGCTACCTTGGTTTATAAGTACATTTTCTAATGAAATACAAAGAAACTTATACAT
AGATACACATCGATTGTGGGTTTATGAATGCCAATATATAGGAGGCTTGTTGCTTATCAG
CTTACTGATCTCATTCATCTCTTCCTGGCACATTGCCCATAAGACAATAGCGCAAGGATT
GAGGGGGGGAACAACTACCGGACAACGTCACATAATCCGTAACACGTTACTGAGCGTCCA
GCTACTCTTCTCTTTTCTATTCATTGTAGGTACAGTCGGCATCCGTATGCAAATGAAAGA
ATACGATCTCTCAGCCAATCCCAATCTGAGCACGGAGGTAAAAAAAGAAATTATGGTAGT
AAATATAGGCAGATACGATCGTATTCGGGAGCATCAACCGGAACTGATAAACTTCCTGCG
CTCACGCCGTTGGAATGCCGAAACAGCCTACACAAACAGGGATTACAGCCAAGAGTATGG
ATTTACCGAACTCTGCTTCGTTTCGGATGATTATTTTAATTTAATGAACATCAAATGCCA
TCACAAACCGGGAGAACCTTTTTGTTACGTAAACGAACAATTATACCAAACTTTGCAAGC
TGATTCTACCTCCGAGTCTTTTCGCTTTCAAAACCAAGTATATCCGGTTAAAGGTTTAGT
CCATATAGGTCCCGATTCTCCAAGTGCAAAGCAATTGGCTCTTTTACCACTTTCTGCCAT
GAATGACGAAATCGGGAAAATATATATACGATTGGTCCCTGATGCTCCTCGCAAGGAAGT
AAAAGCAGAAATGAGCAAGGAGATGAATCAATATCTGCCACAGAACGAACCTTTCGAGTT
CATCAGTTTATATGAGGAACAAACCGGATTAGGAACTATCTCGGTGATGTGGCTGTTCGT
TGTCTGCTCTTCCATTTGCTTAGTGATTACGGTACTTGGCGTTTATGGAGCTATCAGCAT
TGACACTATCCGTAAACAAAAAGAAGTTGCCATCCGTAAAATTAATGGTGCACGTTTACC
GGACATCTATTGGTTGTTTGCTAAAAACTACCTGATTTTATTTTTAATAGCTTCGGTAAT
AGGAGGTTTAATTAGCCTCTTCGTCATGGTCATCGGCAGCCAGCATCGAGTCATATTGTT
TGATTATGCCGATCCATGGCTTTGGATGGGTCCCCTCATGCTATTAATAGGCATAATAAC
AGCTACAATCAGCTGGCAGATATATTATATTGCACGGACTAATCCGGCAGAAGTAATTAA
AAACGAATAAATCAGAGAAAATGAACTATATGATACAGCATTATCTCAAAACAGCAATAC
GCAACCTGCTGAAGTATAAGACACACAGCATTATTTCTGCCATTTGTCTTTCCGTTGGTA
TGACTTGTTTCAGCATCATCCACTTTTTTATCAATGAAATAGATGGAGCATCACGTAACA
TGCCCAATTTCGAACAAAGGATTTCAATCCGGATGATCAATTCCAACCATGAAGTAGGAG
GATGGGGGTGGAGTCTCAATTCTTCTGAGATCCAGACCCTGACAGAACATCCCATACCGG
GTATTAAGCAAATCTGCTTCCACTCTTTCCAAAGAGAAGCCGAAGTTGTATTCATCAATA
GGGAGCAGGAAGAAAAGCCTTACATCATTTCATATATGGATACTGATCCTAATTTCTTTT
CACATTATAATGCATCCTTCTTATATGGCAATGCTCTTCCCACAACTCCGGAAGAAGTTG
TGTTGTCCGAAAGTTGTGCCCGTAAAGTATACGGAAAGAGCAACCCGGTAGGCACATTAC
TGAAAATAGTCAAGTTGAAGGAAAGCGAAAAAGATAAAAGCACATACTATAAAGTTGTCA
ATGTTATCAGAAATCTCCCCAAAACACTAGATGTTGAAACAGATATCTATTTCTCTCATT
TGAGAGAGGGGAACAGACAACAAGGATATATCACAGAAGGTACACTGGAAACAGCAGACG
GATTGAATAAAGCCAATGAAGGCCTAAAGGGGATAACAACTCTTCATAATAATGAAATGG
CATATTTCATTGCGAACAAAGAAGCTGACTCGTATCACGATCCGCAGCGAATGATAGGCA
TAGCATTCATTACCTTCTTATCCTCTCTGATTCTGTTATCGGGTATGATAAACTTTCTAA
AGTTCATCATACAGTCATTCTACAACCGTAATCGTGAACTGGCCCTGCGGAAAAGTCTGG
GTGCCAGCCCCAAAAGTTTATTTGCCCTTCTATTCACCGAAGCTTTCTGGATGCTGACAT
TTTCTTTATTGCTCTCGCTGGTCTTATCCGAATGTACCTGTTTACTACTGACAACCTATA
TTCCGCCCAAAGAAATGATTCCAATAGATATCCAAACTCTATATGGCATTCAAGTTAAAC
TTTATATAGGGCTGTTACTGATCTGCACCCTTGTAATGCTATATCCCATCCGGCGTTTGC
AACGGTCCGGTCTTGCCGGGCACATGAAAACTAACAGCCACCGGCACCTCTTTCGCAACA
TCATGATGTGCGTACAGCTATGTGTATGTATCTTTTTCCTAGGTATGAGTATCGCTATAC
ATTTATTCAATAGTGTAGGAAGCGTTTTGTACCTTCCTCTATCAGACAAAGAAACAAATT
CCACGCTTTGCCTTGAAATGAATAGTGTTACTCTCGGCAAAAATAAGGATGCGATTTTAT
CACAAATAAAGATGTTGCCGGGAGTGGAAAATATCAGTTCAGCTTTGATGAGCGGCAACT
ATAATTCGTTTCTGACCAGTGACTATGAGTCTGCCGATCACCGTACTCTCACTATCAGAG
TCAGACAAGGAGATCCCAGCTACTTCCAGTTCTTCCGGATTCCTTTCCGGGGAGAGATCG
TCGAACCTCATACAAGTAACGTGGTTTACATCAGCGAAGCCTTTCAAAAGCAGTTGGAAA
ATGATTCTGTAAGCGGAAATGTAAAATTAGGTAAAGAGAACTATCGGATAGCAGGTACAT
ACAAGGCTTGTTACGGGGAGAACATCTCAGAACACAATCAATACAATATTTCTGTTTTCT
TCCCGACTGAAGAAGCATCCGTAATTTATATCCGTTTTCGTGACGATATCAGTTTTGGTA
AAGCCAAATCAGAAATAGAAAGGGTATGCCGTAATTACGTCCCAGAGTCATTGCCACTCG
ATATACAACGACTGGATATAAGAAGAAGTACAACACAAGGTATCAGAGACCTGATGGGCG
ATGCCTCACTGCTATTAGGCATCATAAGTGCTCTTCTGGTTATACTGAGCATATACTCAG
CTATCTCTATGGACACAGTCAGCCGGCAGAAAGAAGTTGCTATTCGCAAAATAAACGGCG
CAACTCCGAAAGTAATTGCTTTGATGTTCGGAAAAGCATATATAATCCAATTCATACTGG
CCTATACCATCACTTATCCATTATTAAGGTTGCTTGTGATAGACATAACCAAGGATAGCC
CGATCAGCAGTATTACCGGATTTACATGGGGGATTTACCTCTTCATTCTGATAGGTTTAC
TTATCTTTGTAACAACAGCCTATAAAATCTACAGAATCATGCATCTCAATCCGGCAGAAA
TAATAAAAAACGAATAATAATATAAACTCTTAAAAAATTACGATTATGATTAAGACAATC
AATTTGCAAAAAATCTTCAAGACCGAAGAAGTTGAAACATGGGCATTAAATAACGTCAGT
GTAGAGGTAAAAGAGGGCGAATTTGTCGCCATCATGGGACCTTCCGGTTGTGGAAAATCT
ACTCTTCTCAATATTCTCGGTTTACTGGATAATCCTACAGGAGGAGAGTATTATCTGAAC
GGAAAAGAAGTATCCAAATATACAGAATCGCAGCGCACCAATCTCCGCAAAGGAGTTATT
GGCTTTGTATTCCAAAGTTTCAATCTGATTGATGAACTGAATGTATATGAAAATATTGAA
TTGCCCTTACTCTACATGGGTATTCCGGCCTCTGAACGTAAACAACGAGTGGAAAAAGCA
ATGGAGCGCATGGCCATTACCCATAGAAGCAAGCATTTTCCACAACAGCTTTCCGGAGGT
CAGCAACAACGTGTTGCCATTGCCCGCGCCGTAGTAGCCAACCCTAAACTGATTCTTGCC
GATGAACCTACCGGTAATCTTGACTCTAAAAATGGTAAAGAGGTTATGGGACTATTGAGC
GAATTGAATAAGGAAGGCACTACCATCGTTATGGTAACTCACTCTCAGCATGATGCAGGT
TTCGCAGACCGGGTAATTAATTTATTCGATGGTCAAGTTGTAACAGAAGTTACTATTTAA
CACTCCTCAGACAGAATTACTCAGATTAACACGGATACGCAATTAAAAGAGATGTACCCG
GTAAATCTGAGTAATTCTTGATTCATTTTACTTCTTGATACATTTGCATAATTGAGTGCT
ATATTCATGAAAATGACTTCCATATCACCTTTTACTCGATATTTGGAGCAGAGTTTGTGA
ACACTGCATTGAATCACTTCCTGAGATGGAAATCTTATCCGATATGTGGAAAGAAAAAAT
TACTTTTATCAGTATAAATATTGATGATGAGAAATCATGGAAAAAGTTCTCTCAAAAAAA
ATATCAAATGGATCAATCTAAATGATCCCAAAGAAGCATTCGGATTGTATATCCGTTACA
AAGCAAATGACATTCCCTTTTATGTACTTGTAACGCCTGATGGAAGAATTTCTGATATTT
GGTACGGATATAATAAAGATAGCCTCTCTGAGAGACTGAAACAAGGGGTAAAATAAGACA
CTGATTTTTAGGGTAAAAATATAATCTTCCATTTCCAACACTTTTCTGGTTTCACCTGCA
ATAAACAAATGCAGACTTCAGAAGTAGTAGAAATACAAGAGAGTAATTTCTTTTAAAAAA
GAAAGAGGTAATAAAGCCTTTCACTTTACCACCTCTTCTTTAAGCATTCCAACGCTTAAA
AGAATAAAGTCAAAACTAATACCTATAGATATAAATTCTGACTTTATTTATCTCTATAAT
GGATTATAAAAGATCAAGTGCCTTGAAACATTTCACTAACTTACCGATAGCAAAATCAAT
CTGTTCTTTAGAGTGTGTAGCCATCAACGAGAAACGAATCAACGTATCGTTCGGAGAACA
TGCGGGAGGCACAACCGGATTTACAAACACACCTTCGTCAAATAACATCTTAGTTACCAT
AAATGTCTTCTCCATATCACGTACATATAGAGGAATGATAGGAGTGGAGGTATGTCCGAT
CTCAAAACCAAGTTCACGGAAACACTTTAAAGAGTAATTGGTTATATCCCACAAATGCTC
AATACGTTCCGGTTCGTTTTTCATAATCTGAAGTGCAGCACGAGCGGCAGCTGTAGCAGC
AGGCGTATTACTTGCACTAAAGATATATGAACGTGAATTGTGACGCAAATAATTAATGAT
GGACTCGTCTGCTGCAATAAAGCCACCGATAGCGGCCAATGACTTACTGAATGTGCCCAT
AATAAGATCCACCTCTTTAGTCAATCCGAAATGATCACAAGTACCGCGTCCGTGATTACC
CAAAACTCCCAGACCATGCGCTTCATCTACCATGATATTAGCATCATATTTTTTAGACAA
ACGGACGATCTCAGGCAAATTGGCAATATCACCCTCCATACTGAATACTCCATCTACTAC
AATCAGTTTCACTGCATCAGGACGACATTTCTGCAACTCTTTCTCAAGAGATTCCATATC
GTTATGCTTGAACTTAAGAATGGTAGAAAAAGAAAGGCGGCGTCCTTCAACAATAGAAGC
GTGGTCAAGTTCATCACAGATCACATAATCTTCACGACCTGTCACACACGAAACCACACC
CAGATTTACCTGAAATCCGGTAGAATAAATGATAGCATCTTCTTTACCAACAAATTCGGC
CAATTCTTTCTCCAATTGAAGATGGAGGTCGAGTGTACCGTTCAGAAAACGCGATCCGGC
GCAACCTGTACCATATTTGCGGGTAGCTTCAACAGCAGCTTCAATTACTTTCGGATGATT
AGTCAGGCCTAAGTATGAGTTTGAGCCAAACATTAACACCTTTCTGCCACTCATTATCAC
CTCTGTGTTCTGTTCACTTTCGATACAACGAAAGTATGGATATACGCCTTTAGCCTTTAT
CTGCTGAGGGAGGTCGTATTTAGCTAACTTCTCTTGTAATAATCCCATGAATAGTTATTT
ATATAATTCGCTTATTGACTATCTTTTATATAATAGTCTAAATCCTTTTTCCTTAACAAG
TGTTTAAAACAGGGGGCAAAGATAACAAAATATGTTTTTAGCTGTTCTTTTTCTATGAAA
AAATATACTCTTTATAGTTTTAGAAAGCTGTAAAAGGGCAAAAATTAAGATATTTATATT
ACTTTTGCCGACCACAACATATAAATGATGGAACCAACTTGCATGAGCGAAAACAAGAAA
AAAATAATATTCATCGTTAATCCAATTTCGGGTACACAAAGTAAGGAACTTGTTCTGAGT
CTACTGGATGAAAAGATAGATAAGGAAATGTATACTTGGGAAATTGTGTATACCGAAAGG
GCCGGACATGCAATCGAAATAGCAGCAGATGCGGCAGATAAAAATACAGATATAGTAGTT
GCTGTAGGAGGAGACGGAACAATTAATGAAATTGCCCGTTCATTGGTACACACCAATACA
GCATTGGGAATTATCCCTTGCGGCTCTGGAAACGGATTAGCACGACACCTTCAAATTTCA
ATGGATCCGCGTAAAGCACTTGAAATTTTGAATGATGGGATAATCGATATCATAGATTAC
GGAAAAATAAATGGCACAGACTTTTTTTGTACTTGCGGAGTAGGGTTTGACGCTTTTGTA
AGTCTGAAATTTGCTAATGCCGGCAAACGTGGACTGCTGACTTATCTAGAGAAAACCCTG
CAGGAAAGTCTAAAGTATCAACCTGAAACTTATGAATTGGAAACAGAAGACGGCACTTCC
AAATATAAAGCCTTTCTCATTGCTTGCGGCAACGCTTCTCAATACGGGAACAATGCTTAT
ATAGCCCCACAGGCCACTCTGACAGATGGTTTGTTAGATGTAACCATTCTCGAACCGTTT
ACGGTATTAGATGTTCCGGCACTAGCCTTTCAGCTCTTCAATAAAACTATTGACCAAAAC
AGTCGCATTAAAACTTTCCGTTGCAAAAAGTTATGTATTCATCGCAGTTCGCCGGGTGTT
GTCCATTTTGACGGTGATCCGATGCAGGCTGACGAAGATATCAAAATAGAACTGATTCAG
AAAGGACTGCGGGTAGTTGTACCTGGTGATAAAAAAAAAGATAATCCCAACGTATTACAA
AAAGCACAAGAATATGTAAACGGTATTAAATTGATAAACGAAGCTATAGTAGAAGATATA
GCACATAAAAATAAAGTTATTCTGAAGAAGAATAAGCAGCTGATACAAAAACTTACTAAA
AAATAGACCTTTGGAAATAACACGGAATCCGAATTAATATGTACTTTTGCAGACTACTTT
AACAAAAATATAAATAATATATTAAATATGTTCAGAACGCACACGTGCGGAGAGTTAAGA
ATCTCCGATGTTAATAAACAAGTCAAGCTGTCGGGATGGGTACAGCGCAGCCGTAAAATG
GGAGGTATGACTTTTGTTGACCTTCGTGATCGCTACGGTATCACTCAATTAGTATTTAAT
GAAGAAATAGACGCTGAGCTTTGCGAACGTGCCAATAAATTGGGTCGTGAATTCGTCATA
CAGATTGTCGGAACCGTAAACGAACGTTTCAGCAAAAACAGTCATATCCCGACCGGTGAC
ATCGAAATCATCGTTTCGGAACTGAATATCCTGAACTCAGCCATTACTCCTCCTTTTACT
ATCGAGGACAACACCGACGGTGGTGATGATATCCGCATGAAATACCGTTATCTGGACTTA
CGCCGTAGTGCTGTTCGTTCAAATTTGGAATTACGTCACAAAATGACGATCGAGGTTCGC
AGTTATCTCGATAAACTGGGTTTCTTGGAAGTGGAAACTCCGGTATTGATCGGTTCAACT
CCTGAAGGAGCACGTGACTTTGTAGTACCTTCCCGCATGAATCCGGGACAATTCTACGCA
TTACCGCAATCTCCGCAGACACTGAAACAGCTATTGATGGTTTCCGGTTTCGATCGTTAT
TTCCAGATAGCCAAATGTTTCCGTGACGAAGACCTGCGTGCCGACCGCCAGCCTGAGTTC
ACTCAGATTGACTGCGAAATGAGTTTCGTAGAGCAGGAAGATGTGATTACTACATTTGAA
GGAATGGCCAAACACCTGTTTAAGGTGATCCGTAATATCGAACTGACCGAGCCATTCCCA
CGTATGCCTTGGAGCGAAGCAATGAGATTGTACGGTAGCGATAAACCGGACATTCGCTTC
GGTATGCAATTCGTCGAATTAATGGATATCTTAAAAGGGCACGGTTTCTCTGTATTCGAT
AATGCTACATATATTGGCGGTATTTGTGCCGAGGGTGCAGCCGGCTATACCCGTAAGCAA
CTGGATGCCTTGACCGAATTTGTGAAAAAGCCACAAATCGGTGCAAAAGGTATGGTCTAT
GCCCGTATCGAAGCTGACGGTACTGTGAAATCAAGCGTTGATAAGTTCTATACACAAGAA
GTTTTGCAACAATTGAAGGAAGCATTCGGTGCCAAACCCGGTGACCTAATCTTGATTTTA
TCGGGAGATGATGCCATGAAAACTCGTAAGCAGCTTTGTGAATTACGTCTGGAAATGGGT
AATCAATTGGGATTACGGGATAAAAACACATTTGCATGTCTGTGGGTTGTGGACTTCCCT
CTATTTGAATGGAGCGAAGAAGAAGGCAGATTAATGGCTATGCACCATCCGTTTACCTCA
CCCAAACCGGAAGATATCCATCTGCTGGATACAAATCCCGCTGCTGTGCGCGCTAATGCT
TACGATATGGTAATCAATGGTGTAGAAGTAGGAGGAGGGTCAATCCGTATCCACGATAGC
CAGTTGCAGAACAAAATGTTCGAATTACTCGGATTTACCCCGGAGCGTGCGCAAGAGCAG
TTCGGCTTCTTGATGAATGCCTTCAAGTTTGGTGCGCCTCCTCATGGCGGACTGGCTTAC
GGATTAGATCGTTGGGTATCTCTTTTTGCCGGACTGGACTCAATCCGTGACTGCATTGCA
TTCCCGAAAAATAACTCCGGTCGTGACGTTATGTTGGATGCTCCCGCAGCACTCGATCCG
TCACAACTGGAAGAACTGAACCTGATTGTAGATATTAAGGAGTAAGTGAAAGAGTCGGTA
CGCATTTTTAGATTTGCCGTAATTGGTACGCTCAATGCATTAATCACAGCTTTTGTTATT
TGGTTGATGATGGATGAATTGTCATACGATTACATTCCGGCCAATATTACAGCGTACGTA
GTAGCCCAAATTCATAACTTTATTTGGAGTAAATATTGGATCTTTCCGATTGAAAATAAA
AAGAACAACATCTGGAAGCAGATGTTGTTCTTCTGCTCTGCTTTCGGATTGGCATATAGT
GCCCAGTTCTTGTTTTTAGTCACACTTGTAGAGTGTGGAGATGTAAACGAGTATCTGGCA
CAATTCCTGGGGCTGTTTATCTACGGAACAGTAAACTTCATCGTTAATAAGAAGCTTACA
TTCAGATAAAATAGTGCTTAAGATAATGAAAAATCCCGCAGAGTGTAAAAAACTCTACGG
GATTTTTTTTATCAGAGAGAGAAATCATTTCAATCAATAAAACGTTTTGTTAAATTCCCA
TATTCATCTATCCTCCGATCACGAAGAAATGGCCACCAACGACGCACATTCTCCGAACGT
TCAAGATCCACCTCAACAATCATATTTTCAGAGCGGTCATTTCCCGCCTGAGCCAGGTAT
TCACCCTGTGGTCCGGCAACAAAACTATTTCCCCAAAATAATATCCCGTTGGTCTGTCCT
GACGGATCAGGTTCGTGACCGACACGATTGACTGAAATCACCGGAAGCCCATTGGCCACC
GCATGCGCACGCTGAGAAATAATCCAAGCATTAAGCTGACGTTTCTTTTCGTCATCTGTA
TCTGTACTCTCCCAACCGATAGCAGTAGGATAAATCAAAATTTCAGCTCCTTTCAACGCC
ATCAGGCGAGCAGCTTCCGGATACCATTGATCCCAGCAAACCAACACACCCAACTTGCCT
AAAGAGGTCTGAATCGGTTCAAAGCCAATATCTCCCGGAGTAAAATAGAATTTCTCGTAA
TAAGCCGGATCGTCAGGAATATGCATCTTACGATATTTTCCGGCAATACTTCCATCTCGG
TCAAAGACAACAGCTGTATTATGATATAGCCCCGGAGCACGTTTCTCAAACAAAGAAGTA
ACAAGCACTATCCGATTGGCTGCCGCCAGTTCGGAATAGAATCCGGTAGAAGGGCCAGGA
ATGGGTTCTGCCAGTTCAAATAAATCCGTATTCTCTGTCTGGCAGAAATACAAAGAATTA
TGAAGTTCTTGCAGAACAACAAGTTGAGCGCCATTAGCGGCACATGCTTCAATACTTTTA
GCCAGGTTCATCAGGTTTATCCTAATATCTGATGTGTTAGCCTGTTGAATGATTCCTACT
TTTATTTTTCTCATACTTTAATTTATTATTTAATGACTCCTGTTGGATATTGCATCGTCA
CACAATGCAAAGATCCATGCTGCTTAATAAGTGCACGGCAATCAATGCCTACCACTTCGT
ATGTCGGAAAAGCCTCACACAGTACTTCTTTCGCCAATTTATCATTTTCCGGTTGATTAT
AAGTCGGATAAAGCACAACATCATTCATTATCAAAAAATTGGCATACGTTGCAGGCAATC
TCTCTCCCTCTACTTCTATTTTGTCTGCCATAGGCAATGCCAATAAACGATAAGGAGCAC
CTGATGTAGTGCGGAACGTTTTCAATTGCTCTTCCATTTTGCATAGCGCCTCGTAATGTT
CATCTTCAGAGTCGGTACACTTTACATACGCAATAGTATCCGGAGAACAAAAGCGAGCCA
ATGTATCTATATGGCTATCCGTATCATCTCCCGATAAGTATCCATGGTCCAACCATAAAA
CCCGTTGTAAATGGAATACTCTGCAAAGATATTCTTCTATATCAACACGATTCATCGGCG
AATTACGATGTGGAGACAATAAACATTCGGAAGTTGTGAGCAAAGTACCGGCTCCGTCAC
TTTCGATGGAACCACCTTCGAGTACAAAATTCAGACAATCTTTATATTGCCCTTTCAGCG
CACCGGCTTCCACTGCCCGGCGAGTTATCTGATTATCTAAACGAGCCTCAAACTTTTCTC
CCCAACCATTGAAAGTAAAATCCAGCAAACTTGCTCCACCTGTATCCATCAAAGTAATTG
CTCCATGATCGCGCGCCCAAGTATCATTCGTGTCGCACTTCAGGAAACGTACATTATCCA
TATTCACCGTACCAATGATCTGCTTACGCACCTCCTCAGGATAGGGGGTGACAATAAGCA
AAAGTTCACGTTTCGCAATCTCACGGGCTATATTTATAAAACATTCCTGAACTTCAGCCA
ACATATATGCCCAGTCTGTCCCGGCATGCGGCCAAGTTAGTTGTATACCACTTTGCAGAA
ACCACTCTGCAGGCAAGAAGGGGGCTAACATCTCTACTTGATCATTAACAGTTAAACCAA
AGTTCAATTGCAAATCTTTCTCTGTGCCTCCTGAAGTAGGAAGACCAACCATTATTCCCA
TTTTTTTAGTTTTTAAAGAATAAATCATAAATAGCGAACGGACACTACACCAATAGTAAT
AAATGCCACTCGCTACCTATATTACTTAGGTTTACGATCGAAAAAAGGATTCTTGGAAGA
AGCACTAACCGGGATAGCCATTACCTGATGACATCCTTTCAACCACTCAAGACGTTGGGC
AGCCAATCCGGCTGAGAACATGACACGGGTATCTACGCGCAAATCAGCCGCTGTAGCGCA
TGCCGAACCAATTGCAATGCCTACATCAATGCTATTCAACGCACAGGGGACACCTTCAGA
ACGTCCGGAACATGTAGCATATCCACAATGACCGCAATTCAATCCTTGAGCTTGCTCACG
CGTACCTATTAATAAGATACACTCAGCCTGAAGAATATTATCTGCATCCCGCAAAAAAAA
TTTCATACCAAACTCTTCGAACATGGCTTTCAACGTATCCGAGAGTTGCTGTATTTCTTC
ACCGGTAACAATTGCAGTTTCTATGATGTCAATTCCTTTTCCCTTAGGGGCCGTACGGGC
AGCAGTCATCATCTGCCGTGCCACATTTAATACATGTTCGTGGCGACTGTCTCGTTCGTT
CAGTATCATATCTCGTTCATTAATTAGTGACACAAAGATAAAAGAAATCCCGCACATATT
ATGAATTTTGACTAACTTTGCAAGATAGATTTAAAGATACACGATGTTACAAATAGACAA
TGCATGCATTGCTTTCGGCGAGGATATACTCTTCTCGGAATTTTGTATGCGACTAAATAA
AGGCGAGACAGCTTGCATAGCAGGTCAATCAGGACGTGGAAAAACCTCTCTACTCAATGC
AATCATGGGATTTGTCCCATTAAGAAAAGGCAAAATCAAAGTAGGAGGTATCTTGCTTGA
ACCTACTACTATCGATGCCATACGCAGACATATAGCTTGGATTCCACAGGAGTTAGCCCT
GCCCTCCGAATGGGTAAAAGAAATGATATCGCTTCCTTTTGCATTGAAAGCCAATCGACA
CATCTCTTTTTCCGAAGAAAAGCTTTTCACTTGTTTTGATGAATTAGGACTGGACAAAGA
GCTCTATCAGAAACGGGTAGGCGAAATATCGGGTGGTCAGCGCCAGCGCATTATGATAGC
CGTTGCAGCCATGCTGGAAAAACCTTTGATTATTGTAGATGAACCGACATCTGCACTCGA
TGCCGGTTCCACAGACAAAGTTTTAGCTTTCTTCCGTAACCAGGCAGAAAAGGGAACGGC
TATACTCGCCGTTTCTCATGACCGGACATTCGCTTACGGATGTAACCAGCTAATCACACT
GTAGAATATGGGAACTATTGATATATCTTACTTTAATCTGCTTATAGGGCTACTGTTATT
GGTAATCCCACTTTTTTATCTTTGGAAGTTCAAAACCGGATTACTGAAAGCCACCCTGAT
AGGGACAGCACGCATGATTGTGCAACTCTTCCTGATAGGTATGTACCTGAAATACCTTTT
CCTGTGGAATAACCCATGGATTAACTTCCTGTGGGTTATCATCATGATTTTTGTAGCCGG
ACAAACAGCTTTGGTACGTACAGGACTTAAACGTGAAATACTCCTGATCCCTATATCAGT
AGGTTTCCTCTGTAGCGTTGTGCTGGTGGGCATGTACTTTATTGGTATTGTATTACAACT
GGATAATGTATTCAGCGCCCAGTATTTTATTCCCATTTTCGGAATCTTAATGGGAAATAT
GTTATCAAGCAACGTGATTGCCTTGAACACTTATTATAGTGGATTGAAACGTGAACAGCA
ATTGTACTGTTACCTGTTGGGCAATGGTGCCACTCGTCAGGAAGCACAGGCACCATTCAT
ACGGGAAGCGATTATCAAATCTTTCAGCCCACTGATTGCCAATATCGCGGTTATGGGATT
AGTAGCACTTCCAGGCACGATGATCGGGCAAATTTTGGGAGGCAGCAGTCCGAACGTTGC
CATAAAATATCAAATGATGATTATGGTCATTACTTTCACAGCCTCTATGTTATCATTAAT
GATCACCATCTCGCTGGCATCCCGTAAATCGTTCGATGAATACGGACGTATTTTGCAAGT
AACCAAAGAATCTCAAAAGTAGCCGTACTATGACATCAACCGACTCCATTTTACAATTAA
TAAGTGAAATACATATCCCGGGATTTTTTATTACCGTAGACTTCCTGCAAATCGGAGAGG
CTATTCCTCAAGGAATAAGCGGCTTTTTAAAAGAAAAGTACGATAAAATATCTCATGGTG
CCAGCGGAAGAAAATTTATTTATCAAGAATCAGGTTGGCGCATGGCATTTACATTCTATC
CTACCGACCGGGTAGTCGATGAGAAATATGCAATGAAGAACAAAATGATAAAGAAGCGAT
AATTGCATGATTATTGATATAAATCAAAGCATAACTATCAATATTTACCTATATTTGTGC
AAATATTAATAATTAATCGATACTATCAGGAATATGCACATCAGTCACATCGCCATCTGG
ACTACCCGTTTAGAGGAACTTAGAAATTTCTATATCACTTATTTCAACGGAACAAGTAAT
GAAAAGTATATCAATCCTAAAAAAGGATTTGAATCTTATTTCATCAGCTTTGATCAGGGA
TTTGCTTCTCTGGAAATTATGCAAAGACAAGATATCACAACACCTGCATTAAAAGACTAC
CTCGGGTTAGCTCATTTTTCCTTTTCTGTCGGTAGCAAAGAAGCTGTATTGGAACTCACA
GAACAACTCCGTAAGGATGGTTTTGTTATTGAGAGTGAGCCACGAACCACCGGAGACGGC
TATTTTGAAAGTGCTATTCTTGATCCCGAAGGAAACATAGTAGAAATCACTATTTAACGC
GCCTTGCAAGTGCAGGTATATAACGGAGTTGGACGTATTGTTCACCCGGATTGATATAGC
CGTTATCCATCAAGATTTTCTTAACCTTGAAATCTTTCAGTCGGTAACGGATATATCGTT
GTGCATTCCCAGACTGTTGTTCCACAAACGACAGAAGCTCGATTGTCCCATCATTCCGAA
TGATGACTTTAGCCTTAGCCGTACGGAAAGTAAGCACATCGTCCTTTTTCAGCTCTTTCA
TATGATATTTATCAAGCCAAAAAATGGCTGTCGCACGGGGAAGGCTATCGGCCTCCTCTT
GCAATTCATCTTCTTCATCGATAGGAGATATAGTAGCTTCTTTGTGTTGCTGGCATGAAA
TAATAAAGAAAAAAGAGAGAAGTAACGGTAAAAATGCCTTCATTGGTTTGAGCCTTTATA
AATTAGGAGGTAAATATATTAAAAAATCAATAAAAGCAAGGCAAGGTGCTATCTTTTTCT
TATATTTGCAGGCAAATTTTCTACTAAAAATGAAAATTAAAGAAATAGTAAGCGCCCTTG
AACGGTTCGCGCCTCTGCCATTGCAAGACGGATTTGATAATGCCGGCCTGCAAATCGGAT
TGACAGATGCGGAAACAACAGGGGCTTTGTTGTGTCTTGACGTTACCGAAGCTGTGTTGG
ATGAAGCCATCGCGTCCGGATGTAATCTCATTATATCCCATCATCCTCTTATTTTTAAAG
GTTATAAATCAATCACCGGTAAAGATTACGTTGAGCGATGCATTCTGAAAGCAATCAAAA
ACGACATCGTTATTTATTCGGCCCATACCAATCTGGACAATGCTCCGGGCGGAGTCAATT
TCAAAATAGCCGAGAAGATAGGATTAAAAAATGTACGTATACTCGACCCTAAAGAAAGCA
GTCTGATAAAATTAGTCACATTTGTTCCGTCTGCCCAGGCTGAAGAGGTCCGTAATGCTT
TGTTCACAGCAGGATGTGGATGTATAGGCAATTATGATTCGTGTAGTTATAATACAGAAG
GGGAGGGAACTTTCCGCGCACAGGAAGGGAGCCATCCTTTCTGCGGAACTGTGGGAGAAC
TTCATCACGAAACAGAAGTGCGGATTGAAACGATCCTGCCTGAATATAAGAAAGGAGAAG
TTATCCGTGCATTGCTTTCCAAACATCCATATGAAGAACCGGCTTATGACTTATATCCTC
TCCACAATAGTTGGGCCCAAGTCGGATCAGGAATTGTCGGTGAATTGGAAGAACCGGAAT
CCGAACTCGAATTTCTGAAGCGAATAAAGAAAATATTCGAAGTCGGATGTTTGAAGCACA
ACAAACTTACAGGCCGCCTGATTCAGAAAGTATCCCTTTGCGGAGGGGCAGGAGCTTTCC
TTATTCCGCAGGCAGTCCGTAGCGGAGCTGATGTCTTTATCACGGGTGAAATTAAATATC
ACGACTATTTCGGTCGTGAAACTGACATTTTGCTTGCTGAAATAGGGCATTACGAAAGCG
AACAATATACAAAAGAAATTTTTTATTCTATAATACGGGATTTATTTCCTAATTTTGCAC
TCCAATTTAGTAAGGTAAACACGAATCCCATTAAATATTTATAAGTAAAATGGCAAGAGA
AGCTAAAAATGAACCGAAAGAGTTGACAGTGGAACAGAAGTTGAAAGCTTTGTACCAGCT
GCAAACAACATTATCTAAGATTGACGAGATTAAAACGTTGAGAGGTGAACTTCCATTGGA
AGTACAAGACCTTGAAGACGAAATTGCCGGTCTGAGTACACGTATCGACAAAATCAAGTC
GGAAGTAGACGAACTCAAATCAGCTATCGCCGGTAAGAGAGTGGAAATTGAAGCAGCCAA
AGCTTCGGTTGAGAAATATAAATCACAGCAGGACAATGTTCGTAATAACCGCGAATATGA
CTTCCTGACAAAAGAGATCGAATTCCAGTCTTTGGAAATGGAACTTTGCGAAAAGAGAAT
TAAAGAATTTACTGCAGAAGAGCAGGAGAAATCTGAAGAAATAGAGAAAAATACCAAAGC
GCTGGAAGAACGCCAGAAAGACCTCGACCAGAAGAAGAATGAACTGGATGAAATCATCGA
AGAGACCAAACAGGAAGAAGAGAAGTTGAGAGACAAAGCAAAAGATCTCGAGACAAAGAT
AGAACCCCGCCTGCTTCAATCTTTCAAGCGCATCCGTAAAAATTCACGTAACGGTTTAGG
TATTGTATACGTACAGCGTGATGCATGTGGTGGTTGTTTCAATAAAATTCCGCCTCAGAG
ACAACTGGATATTCGTTCACGTAAAAAAATTATCGTTTGCGAATACTGTGGACGTATCAT
GATTGACCCGGAACTGGCAGGTGTAGAAATAGAACACAAAGTAGAAGAAGCACCGGTTAC
CACCAAAAGAGCTATCAGAAGAAAAGCTGAATAAAGCTCGATAGTCCGATTCCGGAGGAC
TAGTGAGACATATTATAATACTATTTAAACCCATAATTTTACTATAATTCCTATTGAATT
TTAGTAAAGTTATGGGTTTTTGTTTATGAAATACCCATTTACTTTTTAAAGAAAACAGAT
TCCCTTTTGAGCGTAGCCATTCTCTTGCAGAGCGGATAAACAAATACTTCTTTTCGTTGT
TATGTTTTCATTTCTAAATAACCTAAGCTTATGAAACTACGAATAGGAAGTATCACGTTC
TTGCTGTTTCTTTCATCCGTTGCCTTTCCACAGGCCACGAGCCGCTATCTGGACAAACCA
TTACCACAAGGATGGGAAGAAGATACACAAATATTTCAGCAAGTATTGCCAGTGGACGAC
CAATGGTGGAAAGCATTTCAGGACCCCGTTCTCGACTCACTCATCTCCGTTGCAGTCAAG
CAGAATTATTCGGTACTGACTGCGATTGATCGTATCAATATGGCAAAAGCCAACCTAAGA
ATGGAACGTGGAAATTTTTTCCCAACAATCGGGTTGAATGCCGGATGGACCCGCCAGCAA
AGCAGTGGCAACACCAGTGACTTGCCACAATCGACTCAACATTATTATGATGCCTCGCTC
AATATGAGCTGGGAGTTAGACCTCTTTGGAAGCATACGCAATCGCGTAAAAGCCCAGAAA
GAAAACTTTGCGGCCAGTAAAGAAGAATATACCGGCACAATGATATCACTTTGTGCCCAA
GTAGCCTCAGCATACATCAACCTGCGGGAGTTGCAACAAGAATTGGCCGTAGTGCAAAAG
AACTGTGCATCTCAAGAGGCGGTATTAAAAATTACAGAAGTAAGATACAACACCGGACTC
GTATCTAAACTGGATGTGGCACAGGCTAAGTCGGTGTTCTTCAGTACCAAAGCATCGATT
CCTCAAATCGAATCGGGCATTAATCAATACATTACGACCCTTGCCATACTATTGGGTACT
TATCCCCAGGAAGTGCGGCCAGCTCTAACCGCTCCCGGAACATTACCTGATTATATGGAA
CCTATCGGAGTGGGGCTTCCGGCCGATTTGTTACTTCGCCGCCCGGACATACGCAGTGCC
GAACGAAGCGTCAATGCACAAGCCGCTTTAGTAGGAGCGTCTAAGTCGGACTGGTTGCCT
CAGGTCTTTCTAAAAGGATCGGTTGGTTATGCAGCAAAGGACCTGAAAGACCTGACCCAT
CATAAAAGTATGACCTATGAAATTGCTCCGGCACTGAGTTGGACGCTTTTTAAAGGAACT
CAACTAGTGAATGCTACCAAATTGGCCAAAGCACAATTGGACGAAGCTATCAACCAGTTC
AATCAGACAGTATTGACCGCCGTACAAGAGACAGACAACGCTATGAACGCTTACCGGAAT
TCTATCAAGCAAATAGTAGCTTTGCGCGAAGTGCGCAATCAGGGACAAGAGACCCTGACT
CTCTCGCTGGAACTTTACAAACAAGGATTGACCCCATTCCAGAACGTACTGGATGCCCAA
CGCTCACTGCTCAGTTATGAAAACCAGCTGGTTCAAGCCAGAGGATATTCTCTACTCCAA
CTGATAGCTATGTATCAGGCATTGGGAGGCGGATGGTCCGGAAACCTGAATAATTAACTA
TAAAGACTTGTCATAATGAAAAAACTAATGTATATTTTCCTCATCCTCCCTTTGATAATG
AGCGGATGTAAAGGGAAAAAAGAAGCCGAAAGAGGAGGGATGCCTACTCCGGAAATCAGT
GTGGCATATCCACTCGTACAAAACATTACCCTAACAAAAGATTATCCGGGATATCTGACT
ACCGAACAAACAGTAAATCTGGTAGCCAGAGTCAACGGTGCCTTGCAGTCCGCCTCTTTC
ACACCGGGAACTCGTGTGAAGCAGGGGCAACTCTTATTCGTAATCGAACCAACGATCTAC
AAAGATAATGTAACTCAAGCCGAAGCGCAACTGAAAACCGCACTTGCACAGTTGGAATAT
GCCCGTAATAACTATAGCCGCATGAAAGAGGCTCTAAAAAGTGATGCGGTCAGCCGTATA
CAAGTATTACAAGCTGAATCGAATGTAGCCGAAGCCACTGCAGCAGTCAGCAATGCCGAA
GCCACTCTGAATACTGCACACACCAATCTGGGCTATTGCTATATCCGTGCCCCTTTCAAC
GGAACTGTCAGCCGCTCGCTTTACGATGTGGGCAGCTATATCAGCGGAGCCGCACAACCT
GTCACTTTGGCTACGATCTATAAAGACGACCGCATGTACACCTATTTTAATGTTGCCGAC
AACCAATGGCTTTCAATGCTACTCTCTCAAAACGGTAAAGAAAAGGAACTCCCCCAAAAT
GTCATCGTGCGCCTGGGTGAGAACGGCACACAAAACTATCCGGCCACATTGGATTATTTA
TCGCCCAATGTCGACTTGAACACAGGAACACTCAACGTGCGCGCCAATCTGGATAATCCG
AAAGGTATTCTGAAAAGCGGACTATACGTCAGTATCACATTGCCTTATGCCGAGGCAAAA
CAAGCAGTGCTTGTTCCGGAAGCTTCCATCGGTACAGACCAGTTGGGAAAATACCTATAC
ATCGTAAACGATTCGAATATAGTACGCTACAGGCATATCGAACCGGGACAACTGGTCAAT
GACACATTGCGCCAGATAAAGAGCGGACTTTCGCCCAAAGAACAATATGTCACCACAGCA
CTGATGAAAGTACGTGATGGCATGAAAGTCAAGCCCGTATCAGTCAATCACGAGTCATCA
ACCTCTAATCGTTAACTGCATGTTTTCAAAGTTCTTTATCAATCGACCTATATTCGCCAC
GGTACTGGCATTGATCATCGTGGTGGCCGGATTGGTAACATTAAATATATTGCCTGTCGC
ACAGTTTCCGGAGATAACTCCGCCTACAGTACAGGTATCTGCCTTCTATCCGGGGGCAAA
TGCTGAGACCGTAGCCCAGACTGTCGGCATTCCCATAGAGCAGCAAGTAAATGGCGTAGA
CGGTATGCTGTATATGAGCTCTACAGCGTCCAGCTCGGGTGCCTATTCGTTGACCATTAC
TTTTGCTGTCGGTACAGACATAGATATGGCCACTGTACAAGTTCAAAACCGGGTAAGCGT
AGCACAATCTTCGTTACCGGAACCTGTCATCGTTCAGGGAGTAACGGTACAGAAGCAATC
GTCCAATATTGTGATGTTTCTCACGATGCAGGCACAAGACTCTGTATACGACGGGCTTTA
CCTTACGAACTACGCTCAGTTGAATCTGGTAGACCAATTGACACGTGTACCCGGCGTAGG
GGCTGTCAATGTAATGGGAGCGGGCAATTACAGCATGCGCGTCTGGCTCGATCCGGAAGC
AATGCGCATCCGTAACCTCTCGCCGGCACAAATCTATCAGGCTATCCAGTCACAAAACAT
AGAGGTCAGTGCCGGTTATATCGGACAGCCTATTGGCAAAAACAACAATAATGCCTATCA
GTATACCTTGAATGTACAAGGTCGCCTGACGTCTCCCGAAGAGTTCGGCAACATTATTAT
CCGAACTGAAGAAGGAGGGAAAATGCTTCGGCTAAAAGATGTGGCGCGCATCGACCTCGG
CAGTTCTTCGTACAACGTAGTGTCCAAACTAAAGGGACACCCTACTGCTGCCATCGCTAT
CTATCAACAACCTGGTTCGAACTCGCTCGATGTCTCTAAAGGAGTCAAGGCAAAAATGCA
GGAGCTTGCACAAAACTTCCCGGCCGGAGTCAGCTATAACGTGACCTTGGATACGACCGA
TGTCATCAATGCATCCATTGATGAAGTACTCGTTACTTTTCTGGAAACAACCTTATTGGT
GGTACTCGTTATCTTCCTGTTTCTACAAAACTGGCGGGCTGTCATCATTCCATGTATCAC
CATTCCGGTATCACTGATCGGTACACTGGCAGTCATGGCGGCACTTGGATTTTCAATCAA
TACTTTAACTCTATTCGGATTGATACTTGCCGTAGCAATAGTGGTGGATGATGCGATTGT
GGTAGTAGAAAATGCTTCACGTTTGCTGGAGACAGGACAGTATTCTCCCAAAGAAGCCGT
CACCAAAGCAATGGGAGAAATCACAGGACCAATTGTCGGAGTGGTATTGGTATTATTGGC
AGTTTTTATCCCTACCACATTAATCAGCGGCATCTCCGGACAACTTTATAAGCAATTTGC
CCTGACCATTGCTGCATCTACCGTATTAAGCGGTATTAATTCGTTGACACTGACCCCGGC
ATTATGCGCACTGTTTCTGGAGCATAACAAGCCATCCAATTTCTTCATATACAAGGGATT
CAATAAGGTATATGATAAGACACAGAATCTATATGACCGTATCGTGAAGGGATTACTCAT
CCGTCCCGGCCTTGCGTTGATCTCTTATGGTATTATTACGGCAGTGGCTGTTATCCTGTT
CATGAAATGGCCTTCAACCTTCGTCCCTGATGAAGATGACGGCTACTTCATAGCTGTCAT
CCAGTTGCCACCGGCTTCAAGTCTGGAACGCACACAGGCTGTGGGTCGGAAAGTCAATCA
GATTCTGGACAGTTATCCTGAAGTAAAAGACTATATCGGTATCAGCGGATTTTCTATTAT
GGGAGGTGGCGAACAGTCCAACACAGGTACTTATTTCGTTGTCTTGAAAAACTGGGACCA
ACGGAAAGGAAAAGAGCATACTGCTGCGGCTGTGGTCGAACGTTTCAACGAGATGGCTTA
TGGCATCCAGGAAGCACAGATATTCGCAATGGTACCTCCGGCCATTCCCGGATTAGGAGC
TTCAGGAGGGTTACAGCTACAATTGGAAGATCGCAATAACCTGGGGCCGACTGAAATGCA
ACGGGCTGTCGAAACCCTGATGGCTACTTATCACACTCAACCCGCTCTCGCATCCATATC
CAGTATGTACCAGGCCAATGTACCACAGTATTTCCTGAATATCGACCGCGATAAAGTACA
GTTTATGGGCATTCAGTTGGATAACGTATTCTCTACACTGAGTTATTATATGGGAGCGGC
CTATGTCAATGACTTTGTTCAATTCGGACGTATCTATCAGGTAAAGATAGAGGCCGGAGA
ACAAGCTCAAAAAGTAATTGACGACGTGCTGAAACTCAGCGTCCCCAACGCCAAAGGAGA
TATGGTCCCATTTTCATCCTTTACCAAAGTCGAAGAGCGCTTGGGGATGGACCAGATCAG
CCGTTACAACATGTACTCGACAGCATCTATCACCTGCAACGTGGCTTCGGGAAGCAGTTC
GGGTGAGGGAATACAGCAAATGGAAGACCTGATTAAGGAGCAACTGGGTAACGAGTTTGG
CTACGAATGGACCTCGGTAGCCTATCAGGAGACGCAAGCAGGCAACACAACCACCATCGT
ATTCATCATGGCATTATTGGTGGCATTCCTGGTACTGGCAGCCCAATACGAAAGCTGGAC
AAGCCCCTTATCAGCAATTATGGGATTGCCAATGGCTTTATTGGGAGCAATGATAGGTTG
TTCTGTCATGGGGACCCCTGTGAGCATTTATACTCAGATCGGCATCATTTTACTGATTGC
CCTTTCTGCGAAAAACGGAATCCTCATTGTTGAATTTGCACGCGACTTCCGTGCCGAAGG
TAACTCTATTCGCGATGCCGCCTATGAAGCCGGGCATGTCCGGCTGCGTCCGATCCTGAT
GACCTCTTTTGCATTCGTATTGGGAGTGATGCCTCTTCTGTTCGCCACAGGGGCCGGGGC
GCAAAGCCGTATCGCACTCGGCGCAGCTGTTGTTTTCGGTATGGCCCTGAACACGTTACT
GGCAACGATATATATCCCGAATTTCTACGAGCTGATGCAAAAGTTCCAGGAAAACGTATT
GGATCGCAAGAAAAAGAAATAGTCCTCTATTTCAAGTTCTCTATTGTAAAAAACGTCTTT
TTCATTTCACAGCCTATTGTCACCGGACAGAGTTTCGAGTGTCAATAGGCTTTTTTATAG
TTGTCAAAAAGTCAACCAAGCATTTTCATCTTAACGCCATACTGATACAATGAAAATTAG
CTTTTGAAACAAAAGTATTGATTACAAGCCGTTTATTATACGAACAATCCATCATTACGA
AGTTAACTTTAATAGTGTGTTAAAGTTAACTTCGTAATGATAAACAATTAACTTCTTGCA
TTTACGATATTAACTTCCTGGAAAGAGGATAATAGATGCCGGAAAGAGTCATTAACATTG
TTAATTTTATAAAGCGTCATAATCCGGAATATCCGACAGAAACGAATAACTTTGAGTATC
ATAATCCATCCGGCAACAATAGTGTTGCATCCCATTACTGACAACCAGATAATCAACTTT
CAAAACCATATTATACCGGGTGATCTGATCAAAAACAGCCTGCGTAATCTCAATGTGGGG
AGCTTTATATTCAACAATCATTCTGGCACTAAGATCGCGTTTATATAGCACTGTGTCACA
TCGTTTTTTAGTCCCGTTCAGGTTCAGCAGCACTTCATTTGCCATCAAAGACGACGGATA
CCCCTTATGAACAATAAGAAAGTGTACAAAGTGCTGACGGACCCATTCTTCAGGGGTCAA
TGCGACATAACGACGGCGAATCACATCGAAAATAACATTTTTTCCATTTCGAGTGGCGAT
TTTAGTGTCAAATACTGGTAGGTTTAACGATAACATTTACTATTTTTGTAAGTTAAATAA
TGGCTTCCTGCTATTGGAAGCACAAATTTAATGGAATCTTATGAAAACAAAGCAAGAAAT
CGTAGCTAATTGGCTACCCCGTTACACCAAACGTAACCTGGAAGACTTTGGAGAGTATAT
CCTGTTGACTAACTTCAACAAGTATGTAGAAATATTTGCAGAGAAATTTAATGTTCCCAT
TTTGGGTAAAGACGCCAATATGATCTCTGCCAGTGCAGAAGGAATCACAATCATCAACTT
TGGCATGGGAAGTCCCAATGCCGCCATAATTATGGATTTGCTGAGTGCCATCTCTCCAAA
GGCCTGCCTGTTTCTGGGAAAATGTGGCGGAATCGATAAAAAAAATAAAATAGGTGACCT
GATTCTGCCAATTGCCGCTATCCGCGGTGAAGGTACCTCAAACGACTATTTCCCGCCGGA
GGTTCCGTCCCTGCCGGCATTTATGCTGCAGCGTGCTGTATCATCGGCTATCCGTGACTA
TGCTCGCGATTATTGGACAGGAACAGTCTATACAACCAACCGCCGTATTTGGGAGCATGA
TGACACCTTTAAAGAGTATCTGAAAAGAACTCGTGCAATGGCAGTTGATATGGAAACGGC
AACTCTGTTCAGTTGCGGTTTTGCCAATCATATCCCGACCGGAGCTTTACTACTCGTATC
CGACCAGCCTATGATTCCGGAAGGAGTGAAAACTGATAAAAGCGACAACATCGTTACCAA
AAACTATGTAGAGGAGCATGTAGAGATAGGCATCGCCTCGCTACGAATGATCATTGATGA
AAAGAAAACTGTAAAACACCTGAAATTCGACTGGTAACGCCACACTTATATTTATATGGC
CAAACAAGAACTGACTTGCGATGACATCCTCAAAGAACTGAGGGCCAAGCAATATCGTCC
CATCTACTATTTGATGGGAGAAGAATCGTATTATATCGACTTAATAGCCGATTACATTAC
CGACAACGTACTGACGGATACTGAGAAAGAGTTTAACCTGACCGTAGTATATGGTGCAGA
TGTGGATGTGGCGACTGTGATTAATGCCGCTAAGCGCTACCCGATGATGTCAGAACATCA
GGTAGTGATAGTAAAAGAGGCACAAGCCATCCGCAATATAGAAGAACTATCTTATTACCT
GCAAAAACCGTTAAACTCAACAATATTAGTGGTTTGTCATAAACATGGCGCTCTGGACCG
CAGGAAGAAGTTAGCTGCAGAAATTGAAAAAACAGGTATTCTTTTCGAATCCAAAAAGAT
AAAAGAAGCACAGCTGCCTGCATTTATCAGTTCATATATGAAACGTAAAGGGATAGACAT
GGAGCCTAAAGCTACCGCAATGTTAGCTGATTTTGTGGGTACGGATCTTAGCCGTTTGAC
GGGTGAACTGGAAAAACTGATCATCACATTACCCGGCGGTCAGAAACGCGTAACTCCTGA
ACAAATAGAGAAAAACATAGGGATAAGTAAAGACTATAATAATTTTGAATTGCGTAGTGC
ACTGGTCGAAAAGGATGTACTCAAGGCCAATAAAATAATAAAATACTTTGAAGAAAATCC
TAAAACAAATCCGATACAAATGACGCTTTCTTTACTATTCAACTTTTACTCAAACCTAAT
GTTGGCCTACTATGCACCGGATAAATCAGAACAGGGAGTGGCTACCATGTTAGGGCTTAA
AACCCCGTGGCAGGCCCGCGATTACCTGACGGCAATGCGGAAATACACTGGAGTGAAGAC
AATGCAAATTGTAGGAGAAATACGATATGCAGACGCAAAATCGAAAGGTGTAGGCAATAC
CTCGATAAGCGATGGAGATATTCTTCGTGAATTAGTATTCAAGATTCTTCATTAAAAAAC
AATTTATTTCAGTATCTGCTCCCTATATCATACTTTTACCAATATCGAAGTGTGGTATGG
GGAGTAAATGTATCCTCCGTAATCAAATACCTTCTTCTCTGGTGGTAACTAACCTATTTT
TTTACATTCTTACTTAGCCTTTTGTTATTCTGCCTCCTTAATGCCGAACCTAATCAAAAT
AAGGGTCTATTTCCCATAAAATAGATTTCTCAGTAAAAGCAGTATGATACATTCCTTATC
CCAAAGGCAGAAAAGGATAAAAAGAATACAACACATACTATATAATAGAAACACAATGAA
GCTAACCCTTATTGAAGATAGCAATGAATATTCATAGCCTTATCATGATGCTAACAGAAT
ATCATAACCTGTATCATAATGTCATTTTCATACATAAAGTGTCTATATTTTCTGGAATAG
AAAAAAAATCAGCCCAACAAAACGCACATATAATACTGTAGATCAATTATTTATAATAAA
TCAAAGCCTCTCAGAATTGAATAATTTCATTTAAACGGGCATTTATATGGAAATAATGCA
ATATTTTGGCATTATAGCCTATATGTAAAACTATGAGTGACAAATTTTACTTGAAGGGTT
CTCCAGTGACAAGAAAAAATAGATAAATATCTACTATTTGTTGCATATTTAACGATAGGA
TATGACAGTTGTGAAGTGTGTATGTAACACAATATACATTCACAAAAGTAATATCTTTGT
TTTTATACAATAAAATCATGAATTACATTTGTGATTACAGCTTCATTACATATATACATT
TACAATTGTGGATGTAATAGGAGAGTGGTTAACACTTATTTTAATACCAGCTAATGATTA
AATACTCAATAAGAAAAAAACAATATATCAATCTAATATTCAGGTAATAGTCCAAGATAC
AGAAACATTTGTGATATAAAGAGCATCAAGGTATATAGTAACGCACAAAAGTGATTGTTT
TTCAGACGTATACAAGTTTGATATAAACTAAAGATTTAATGGATATTACAATCATACACA
TCGATACCCAAAATATAAAGAGCAATATATCACACTCTCTTTACAAATCTAAAATATTAA
TATTGTACTTGTAATTTGCTTTTGTGATTTTTATTTTTTACTTTTGTGCGAAGCTAAATA
AATACATTACTTTTGTGAATCAACTAATAAGTCATACATTTGTAAATCTTCAAAGGATAT
GGAAATAAAAGATAGGATTAAAATTATCATGGAAAAAGAGAATATGGCTTCCGGTGCTTT
CGCCGAAAGCATAGGTATTCAGCAATCCACTCTCTCTCATATTTTGAATGGGCGGAACAA
CCCCAGTTTGGATGTTATTATGAAAGTACATCAGAAATATAACTATGTAAAATTGGAATG
GCTGTTGTATGGGCAAGGCAATATATCCGAAGAAAGCATCCAATCAGCTTCTGATTTTCA
ACCTTCCTTATTTGCTGAGAATGCCATAATTCCGCCCAACGGGACAGTTACTCCGGAAAA
TCGCAGGGAAATGCCGTTAGAAAGTTCCCAAAACACCCCGAAAGAGATTGTAAAACAAGA
AATTAGATACATAGAAAAGCCTTCCAGAAAAATAACTGAAATAAGAATTTTCTTCGATGA
TAATACGTATGAGACATTCAGAGGAGAAAAATAAGACAGATAAATCACTGTTTGCACAAT
TTCCCGTATCTTTGCAGGACGAATACGAATTTACTTTCAACAATACATGAAAAAATTTAT
TTTAGACCTGACAGTAACTGAGAATCTCAGATTGCATACCAACTATGTGCTGCTGAAATT
GACCTCTCAGACCGTCCTCCCGGAAATGCTACCGGGACAGTTTGCGGAAATTCGGATAGA
TGGTTCACCCACCACTTTCCTGCGTCGCCCCATTTCTATTAATTATGTAGACAGACAACG
CAACGAAGTATGGTTTCTGATCCAACTTGTAGGTGATGGAACAAAACGTCTTGCGCAAGT
AAATCGAGGAGAGATTATCAATGTAGTACTCCCACTCGGAAATAGCTTCACAATGCCCGA
AAAGCCTTCTGATAAGCTATTATTAGTGGGCGGAGGTGTAGGGACTGCCCCTATGCTCTA
CTTGGGTGAACAACTTGCTAAAAACGGCAGTAAACCAACATTTCTTTTGGGGGCACGCAG
CAACAAAGATCTGCTCCAATTAGAAGATTTTGCCGCTTACGGAGAGGTCTATACTACGAC
CGAAGACGGCAGCCATGGAGAAAAGGGATATGTGACCCAACATTCCATACTGAATAAAAT
AAAATTCGAGCAGATTTATACATGTGGCCCGAAACCCATGATGATGGCAGTAGCCAAATA
TGCCAAAGGTAACGATATCAATTGCGAAGTATCATTGGAAAATACAATGGCATGTGGCAT
AGGAGCCTGCCTCTGTTGCGTTGAAAACACCACAGAGGGGCATTTGTGCGTTTGTAAAGA
AGGTCCTGTTTTCAATATAAATAAACTATTATGGCAGATTTAAGTGTAAACATTGGTAAA
CTACAAATGAAGAACCCGGTAATGACAGCTTCGGGTACATTTGGATATGGTGAGGAATTT
GCGGATTTTATTGATATAACGCGAATAGGCGGTATCATTGTAAAGGGTACTACTCTTCAC
AAACGTGAAGGTAACCCGTATCCCCGCATGGCAGAGACCCCATCCGGTATGTTAAACGCT
GTAGGACTGCAAAATAAGGGTGTAGAATATTTCTCAAATCACATTTATCCCCGTATCAAA
GACATTCAGACCCACATGATTGTGAATGTTTCCGGATCAGCCATTGAAGACTATGTAAAG
ACTGCAGAGATCATTAATGAACTTGACAAAATTCCTGCTATCGAATTAAACATCTCTTGT
CCTAATGTAAAACAAGGAGGTATGGCATTTGGGGTGACAACTAAAGGAGTATCAGAAGTT
GTACAAGCAGTGCGTTCTGCTTACAAAAAGACACTTATCGTCAAGCTATCTCCCAACGTT
ACAGATATAGCAGAAATGGCACGGGCAGCCGAAGCCAACGGCGCCGATAGTGTATCATTA
ATCAATACATTGCTGGGAATGGCCATCGATGCTGAGCGCAAACGCTCCATCCTTTCAACA
GTGACAGGCGGCATGTCCGGTGCAGCAGTAAAACCCATCGCACTAAGAATGGTGTGGCAA
GTTGCTAAAGCAGTAAATATTCCGGTCATAGGACTAGGTGGTATCATGAATTGGAAAGAT
GCTGTCGAGTTCATGCTTGCAGGTGCTTCAGCCATACAGATTGGTACGGCAAATTTCATA
GATCCGGCTGTCACCATCAAAGTTATAGATGGTATAAACGATTACCTGGAAAGACACGGA
TGCAAGTCTGTTTCTGAAATTATAGGTGCACTTGAGGTATAGTCAAAAACACATCATACC
CCTTCGCTGCAGTTTGACTTTAAAATGCTATCCAAATGCGGATACTCTTATCTCAGTCTG
CTCACGGAACCAATCGAAGCACCCCGGACCGGAAAGTATGAGTTTGCTCAAAGACTATTC
CTTTTATTAATAATATATTTCATAAAAAAAGAATGCCTTTCTCCATTAGAAAGGCATTCT
TTTTTATATACAACATAAGTTAATCTTCCAACAGATCCGGACGCAGTCTCCTAGTACGTT
CCAACGACTGTTGGAGTTCCCATTCCTTAATCTTCGCTTCGTGCCCTGAAAGCAGAATCT
CGGGTACTTTCCACCCCTTATATTCTGCCGGACGAGTATAAACAGGTGCCGCCAACAAAT
TATCCTGGAAAGAATCAGAAAGGGCGGACTGTTCATCAGAAATCACACCCGGAATAATTC
GAACGATAGCATCCGCCATAACGGCGGCAGCCAATTCACCGCCGGTCAAAACATAATCTC
CAATACTGATTTCTTTTGTGATCAAATGCTCCCGGATGCGATAATCGATACCTTTAAAAT
GCCCGCATAAAATGATAAGATTACCGGATAAAGACAAACTATTAGCCATCTTCTGATCAA
ACTGCTCTCCATCAGGTGTGGTAAATATCACTTCATCATAATCACGCTCTGCTTTCAGGG
CATTAATACACCGTTCAATAGGTTCTATCTTCATCACCATACCGGCAAAACCTCCAAATG
GATAGTCATCCACCCGGCGATACTTGTCTTCGGTATAATCACGTAAATTGTGAATATGAA
TTTCAGCGAGTCCTTTGTCCTGGGCCCGTTTCATAATAGAACAATTGAAAAAGCCCTCAA
TCATTTCGGGCAAAACCGTTATAATATCGATACGCATAATCTTTAATTTTTCGCAAAAGT
ACAAATATTTGAAGAGAAACCCGTATTTTTGCCTAAAACAATCCTAAGAATATATGACTG
TAAAAGAAAAAATAGAGCAACTCCGTCTCCAACTCCATCAGCATAATTACAATTATTATG
TGCTGAATGCCCCGGAAATCTCAGATAAAGAATTCGACGATTTAATGAGGGAACTTCAGG
ACCTGGAACAGGAACATCCGGAATATAAAGACGAAAACTCGCCTACTATGCGTGTAGGTA
GCGATATCAATAAGAATTTTACCCAAGTAGCGCACAAATATCCGATGCTTTCATTGTCGA
ATACATATTCGGAGAATGAAGTAACCGACTTCTATGACAGAGTGCGTAAAGCTTTGAATG
AAGATTTTGAGATTTGTTGCGAGATGAAGTATGATGGTACCTCTATCTCCTTAACTTACG
AAAATGGTAAACTGATCCGCGCGGTAACCCGCGGTGACGGTGAAAAAGGGGACGATGTAA
CAGACAACGTAAAGACCATTCGGAGTATTCCTCTCGTCCTACATGGAGATAATTATCCGG
AAGTTTTCGAAATTCGTGGAGAAATCTTGATGCCATGGGAAGTTTTCGAAGCATTAAACC
GGGAAAAAGAGGCCCGCGAAGAACCTCTCTTTGCAAATCCGAGAAATGCTGCATCAGGAA
CATTGAAATTACAAAATTCCGCCATCGTGGCTTCCCGTAAGCTGGATGCCTATCTCTATT
ATCTGCTTGGCGATAATCTGCCGACTGACGGACATTATGAAAATCTGCAGGAAGCAGCCA
AATGGGGATTTAAGATTTCCCCGTTAATGCGTAAGTGCCAGACACTACAAGAAGTCTTCG
ACTTTATCAACTATTGGGACGTAGAGCGCAAAAACCTGAACGTTGCTACAGACGGAATCG
TACTGAAAGTAAACAGCCTCAAGCAGCAAAGGAATCTTGGGTTCACAGCCAAGTCTCCCC
GCTGGGCCATTGCCTATAAATTTCAGGCTGAACGTGCACTGACCCGCTTGAACATGGTAA
CCTATCAGGTAGGGAGAACCGGCGCCGTAACACCGGTAGCCAATCTCGACCCGGTACAAC
TTTCGGGCACAGTAGTGAAACGCGCATCATTGCATAATGCGGATATCATTGAAGGACTTG
ATTTGCATATAGGCGATATGGTCTACGTAGAAAAGGGAGGAGAAATCATCCCCAAAATAA
CCGGTGTGGATACGTCGGTCCGCTTCATGATCGGTGAAAAGGTAAAATTCATCACTCACT
GTCCGGAATGTGGCAGTAAGCTGATAAGATACGAAGGAGAAGCCGCCCATTATTGTCCGA
ATGAGACCGCCTGTCCACCACAAATCAAAGGAAAAATAGAGCACTTCATCAGCCGGAAAG
CAATGAATATAGACGGATTAGGACCTGAAACCGTTGACATGTTCTACCGTTTAGGACTGA
TTCATGACACAGCCGACCTCTATCGACTGACGACAGATGACATCAGAGGCTTGGACCGTA
TGGGAGACAAATCTGCGGAAAACATCATTAAAGGAATCATGCAGAGCAAAGAGGTACCTT
TTGAAAGAGTAATTTTTGCATTAGGTATTCGTTTTGTAGGCGAAACGGTAGCTAAAAAAA
TAGCCAAATCTTTTAAAGACATAGAAGAATTGGAAAATGCAGATCTGGAAACTCTGATCA
ATATCGATGAAATCGGTGAAAAAATAGCTCGGAGTATCCTTAACTACTTTGCGAATGAAT
CAAATCGTAAATTGGTAGGCCGATTAAAAACAGCAGGATTGCAACTATACAGACCTGAAG
AAGACTTGAGCGGACATACCGATAAATTGGCCGGACAATCCATTGTCATCAGTGGAGTAT
TCACCCACCATTCAAGAGATGAATACAAGGATCTTATCGAAAAACACGGTGGCAAGAACG
TGGGAAGCATCTCTTCTAAAACCAGTTTTATTCTGGCCGGAGACAATATGGGACCTGCGA
AATTAGAAAAAGCAAGTAAACTGGGAATTAAAATTATGAACGAAGAGGAATTTTTAAAGC
TTATATCGTAACATTTTTCTGCAATAATCTTATTTTATATATTATTATTGCTGTAAAAAA
AGAAAATATTCGTACTTTTGCGAGCAAAATATTTAGAGATTATTATTAATACTCATGATA
CAGACTAGATTGAAAGGAATGGGGGTAGCGCTGATTACTCCTTTCAAAGAGGATGAAAGC
GTTGATTACGATGCGTTAATGCGACTGGTAGACTATCTGCTGCAAAATAATGCAGATTTT
CTGTGTGTGCTGGGAACTACAGCCGAAACTCCGACCTTGAGTGAAGAAGAAAAAAAGAAA
ATCAAAAAGATGGTAATCGACCGTGTCAACGGAAGAATCCCCATCCTGCTGGGAGTCGGA
AGTAACAATACACGCGCAGTTGTAGAGACACTCAAAAACGACGATTTCACCGGAGTAGAT
GCTATCTTATCCGTTGTCCCTTACTACAATAAACCCTCACAAGAAGGAATTTATCAGCAC
TATAAAGCAATTGCAAGCGCTACAGAGCTTCCCATCGTATTATATAATGTTCCGGGACGT
ACAGGAGTTAATATGACCGCAGAGACCACTTTGCGCATTGCTAAGGACTTTCAGAATGTT
ATAGCCATTAAAGAGGCTTCTGGTAATATCACCCAGATGGATGATATCATTAAAAACAAA
CCGGCTAACTTTGACGTTATTTCCGGAGATGACGGTATTACTTTCCCGCTGATTACATTG
GGAGCCGTAGGAGTCATTTCGGTTATTGGAAACGCCTTTCCACGTGAATTCAGCAGAATG
ACCCGTTTGGCGCTGCAGGGCGACTTTGCCAATGCACTGACCATACACCATAAATTTACG
GAACTGTTTAACCTCTTATTTGTAGACGGAAACCCAGCCGGAGTAAAATCCATGTTGAAC
GCTATGGGAATGATCGAGAATAAACTCCGTTTACCACTAGTACCGACACGCATCACCACA
TTTGAAGCGATTCGTAAAGTACTCAATGAACTGAATATAAAATGTTAACGACCAAAGTAA
TCCCGAGGTATCAATAATTTTTTCATCAACTTACGGAATAAAGGAGAGTGCGTCATAACT
TACCACAGAATTTTGACACATTCTCCTTTATTTTTCCTAATTCAGCTGAAGCGTCCCATT
TAGTATATTTATATGATATTTATTTCTTTGTTGTTTCTAACTTCTCGATAAGTTCTGCCA
CATTACGCCCATCCATAAGAGCGTGATGACCGGAAATTGAAATTGGAAGCAGGTATGCAC
CATTCTCTTTTATTAATTTTCCAGTGGAAATGCGCGGTACAGAATCACCTCTGCCAAAAG
AAACAGCATGTTTCATCTCTGAAAATGCGAACCAAGGCAAAGCCGAATAGCGGATAAGAT
CTAACCGGCCTATATTTTCGGAAAAAGACAGGCCAGTACTGTTTTTCACTCTTTCTATTT
CTTTTTCAGCATTTTGTATAAATACTTCAAGGTCTGCATCGTATTCAAAAAAACCGAAAC
CGAATGTTCCATCTTCACGTCCTATGGTAGGTGATAAATGGATAAAATCATATTTCACTA
CTTGTTCGCCTTCAATGCGTAATTTAAAAGCCTCTACTTCATTTACACATTGCAGCAGAA
AATGTACAGAGTACAAAAAGAAAGACTTTTTCTCATCTTTGCTTTGATGGTAGGTATTCG
TAAAGTCGACCAAAGTAGTGATCCCAAAGAATGGGTCGTCAAAAGCAGAAAAGAATTTAA
AATGTTCTTTTCTATTCCAATTTTCTAAATCAATAAGCTGTTTCATGCAGTATATTTATT
TTTTTCGTTCAGTATATGAATGCCCGATGAAAAATAGACTTTGACACAAAAGTACTCCAT
ATCTATAAGTAATGGTGTCATTTACATAGTTTGTAATATTTCCCTCTCTCGTCTCGCCAA
GGAAGATACAACAATTTCATACGATTGCTTTACCAGATCCTTAATCATTTTATCCGGAAC
GTCTTTATCAAAATAGACACTAATCCAATGTTTTTTATTCATGTGATAGCCCGGTTGTAC
TCCTTCATATTTGTCTAGCAAATCCTCTATCTGTCCGGCATTACATTTTATATTACAGAA
ATCGAATGCGTCTATATTCACAAAACAGAACCATTTATCCATTACATAAAAGACGAGTAA
ATCTCTGTCATATTCAGATGTTGCTTTTTTAAAGGGCATCCGGTCATGCACACCTTTAAA
TGAAAGGCAATATTCTCTAAATTCTTCTATATTCATAGCCTATTCTTAAATCTTCTCTGC
CATATATCCTTGATATTCTGTATTGCAAATATAAGGAAAGTACCGTTTGCAACGAATAGC
CAACAATACTTTTTTATTGTTTTTCAACGAGATAAAGCTGTTACAGTTTCATTCTTCTGC
GCTTTTCCTTTGCTACTGTCGGTATAGAGTGGAAACACCACCATTATAAAACTCCTAAAC
GTTAAACAAAGTTATATCATACACCTTATAAGGTCACTACATTAATTAAATTTCATACAT
TTAACAGGTTACTAATAATTTAATATTCAAATAAATGAAAACACTCCTAAATATTAAACT
CCATTTATCTAAAAAGAATATATTTACCATCTTAGTTTTTATTCTTGTTTTAGGTGGTAC
TACCGGTTGCATTCAACACAAATCCGACCAGAAACGACTGCCTGCTCTTTCTTTTACTGT
AAATGGAGAGAGCTTTGAAATGATTCCGGTAGAAGGCGGAACCTTTATTATGGGAGGCAC
AAGTGAGCAAGGTAATGATTGCGAAAACAATGAAAAACCAACGCATGAGGAAACTCTACC
GTTCTTTTATATCGGGAAGTATGAAGTTACCCAGAAACTGTGGAAAGCAGTTATGGGGAC
TGATTTCGATCAATCATACAATTCAGGATGTGAAGATTGTCCGGCAGAGTATATCAGTTG
GAATGACACGCAAAAGTTTATAAGCAAATTGAACACCCTTACAAACAAAACATTTCGCCT
GCCTACCGATATTGAATGGGAATATGCCGCACGCGGTGGCAAGTATAGTGAAAAATACAA
ATACAGCGGAAGTAATGATATCGATGAAGTTGCCTGGTATATTGAAAATTATCAAAAAAG
TAAATATGGAGACAAAGGGACTACACATCCGGTAGGTATGAAAAAGCCTAATGAATTAGG
ATTGTACGACATGAGTGGCAATGTATGGGAATGGTGTGACAATTGGTACACTCAAGAATA
CTCTCAAAACGGTAAATCTGTCCATCCCGGATGGCCATTTAATGGTACATCTGCCTTTTT
CCGCCGGGTCTTGCGAGGTGGTAGTTGGGGTGGTACTGCAAAAGGCTGCCGAGTGTCATA
TATTGACTATGACGTGCCAAACTATCGTGATGAATATGGAGGTTTTAGGCTTGTTTTAGT
ACCGGACTCAGTACAGACTGCCAATTAAAAAGAGGAATCCCTCAGAATTTAGGTATGATC
CAATAAAAGAGATAATGCAAGAAAGCAAAAAACCTCCATAATTTGATTATGGAGGTTTTT
GTGATCGCGACAGGATTCAAACCTGTAACCGGCTGATCCGTAGTCAGCTACTCTATTCAG
TTGAGCTACGCGACCGTTTATCGTTATTTTCTTAGAGTGACCGCGACAGGATTCAAACCT
GTAACCGGCTGATCCGTAGTCAGCTACTCTATTCAGTTGAGCTACGCGGCCATTTGTTAA
ACCTTAAAGTGATCGCGACAGGATTCAACCCTGTAACCGGCTGATCCGTAGTCAGCTACT
CTATTCAGTTGAGCTACGCGACCATTGTTTTTGTTTAACGGGTGCAAAGATACGGCCTTT
TCTTGAATTTGCAAGCTTTTGGGGAACTTTTTTTGCAAATAAATTATTCGATGAACCGGT
AATTAAACAGTTGCCAGCCGAGTGTCAGCCCTACATTCCACTCCCTTCTTGGTGAGCTAT
AATGATTTACATATGCAGAGATAGCTCCAAATGGTAATTGACAAACCACTGAAATTTCTC
CTAAATATTCGAATCGGGAAAATGCTTTTCCATAATAAGCCTTATTAATGGAGTTCCGTT
CAATTGGGAAAATAGGCAAAAAACCATAAAATTCTCCACGGACATGAAACATCTGGTTTA
AACGATAAATGGGACGTATTCCGGCAGCAACATATTGATTGGCACGGAAAGCTTCGTTAT
ACGTCAATTTACTATGTGCAGTGGGGGCAAACTCACTAGCCTGCATCATAGTGGCCGTAT
AGTTCTCTGAGAAGTTCTTAGAGGCATAAACTGCGTCCAGATACCATCCCAATATCCAAT
TAGCACCCATCTTATGATATTTCTCCTTCATATATGACAATTGTAACCACGAATGCTTTT
CTTTTACGGGCTTTTTATTCTCCGAATTAACCCCCGGACGAAAACTTTCATTTCCCGTAA
ATATCTGAGCAACCAAGGCCTCTCTTGCACCTTGAATCGGGAATTGCCTGGAGTTCAGTG
TACTGCCATTAAAACTAACGGAACCACCGAACAGGCGATATCCGCTCTTATCATATTTGT
CCTTATCAAAATCAATCACATTATTCTGAAAGTATCGATCCTCTATCTGCGCAATTCCAA
AGCCCAATTCCAATCTTTTGCTGGATAAGAAAGGAAGAGCGACCTTCAATTTCAGGAATC
GTTCATCCTTCTGATTAAAAGCCGGTTTATCGTTTTTAGAGAAAAGCTTATCTTTTTTAA
AATAATCGAAAGTACTGATGGAAGCGATAAAACGATAGGATGTCGGGATAGTAGTGGCAA
AATCGACTTTGGCCATGAACTGAGCATTATTATATATTTTGCCCAACTGTCCGTCAAGCG
TAAACTCTTTCGAATAATAGTTCAGGTTCTGGTATGCAAGTCCCAGATAAATCTGATTGG
AGCTGGTCGTAGACACATTACCTCCCACACGAACCGAAAATTCATTCTCCATCTTTATTT
TCAGATGCAAATCGTACGTATCATCTTCCGGATTGAAAACGGCATGGGGAATAATCTCCG
AAATCATGTTATCCGAAAGTAAACGGAAATATCCCCGTTTCAGATCCTCATACGTAAATT
CTTTATCGTCCGAGGTATGAAACTCTTTCTTTATGTACACCTGTTGGTGAGTATTAGCTC
CGTCGATATAGATGTTCTTAAATCTGAGTTCAGGATAATTGCTTTTATACACCAACCGCC
TTAAACGGATATTATCCACATTAACCCTACGGTGAATACGGCTTTTGATGGAGTCCATCA
GGCTCATTGTACGGTCATATCCTATTTTCTCGAGCTCATCGATGCGTTGGAAGTCCATCA
GACTTACATCATTATATTTGAAAGTCATCAAAATACCGGCAGAATCAGGAAGAGAGTAGT
CTGTCTTCTGCATAACCATATTTTCTATCTGGCTCATCAGATCATTCTCTTTCGGCTTTC
CCGGATTAGTAGATACAACGCTACCGATAATGATGTCCGGATGAAAATCCTCACGCATCA
CGTCGGTTGGAAAATTATTATAGATTCCACCGTCGTAAGCCAACATGCTGTCTATCTCGA
TAGGCTTGAACATAAAGGGAAAACTCATAGAAGCCCGTACGGCGTCACCCAGATCACCAC
GCTTCAGAATCAGCTGCTTCTTGTTATACACATCCGATGCGATACAACGAAATGGTACAA
AAAGTTTATCAAAGTCACCGTCACATGCAGCCGTAGCGCGCGCATACAGATCGATAAAGA
CAAGGTTCATCTGGATAGGATTAACAACACTGGTCGGCAGAAACTGCGGCTTCAGGCTCA
ACGAGTCCTTAAAGGAAAAACGTATATTGAAAAACTCCGGCGTGGGAAGATTCTTCTTAA
AATAGTACATGTATTTTTCTTCCACCTCACCGGAATACCATCGCTTGAAATCTTCTGATT
TCAGTAAGGTTTCCATGTCGTCAGGCGAATACCCCATGGCATAAAGGGAGCCCACAATGG
CTCCCATAGAAGTACCGGTTATATAATCTATCGGGATATTATTCTCTTCTAGAGCACGAA
TAATTCCAATATGCGTCAGTCCTTTAGCACCGCCGCCACTCAATACCAATCCGACTTTCT
GTGCCTGGACAAGCATTGGCAAAAACAGTAAAAAAAGAAATAACAATAAAAGATTTTTCT
TCATAAGGTCCAGCAAAACACTATATAGAGGGTTAAATCATCGTTCAAATATATACAATA
GTTTCCAATTTACCGACAGCTGACATACATTTCTAATGAAAAAAGAGCATTACGATACAT
TTTCATGCACGTAATGCTCTTTGAATGATATTATGAAATTAAAAAGCGGCTGCTTAAATC
AGCTCAATGCTTCTTTTTACAAAGTTATTTAATGCTTCACCTTTCAGCATATTGTTTTGC
AACAATGCCAGATCGATCAACTGACGTACCACTTTGTTTTTGCCTGCATATCCGGCAAAA
ATAGAATCTTTCTGCTGCTTCAACTCATCCCATTTCTTATCCAGATCATTGAGTTCATCT
TTCTCCGCAGTAGGGATATCTTCGTCTTTCTTGCCTTCTTGTTTTTTCTTGAGTGCATCA
CGACGTTTTGTCACATCTTCCAGTTCCGTCTGTATAGGAGCAATGGCAGCACTGCACTCT
TTTTCTTCATCAGCCAATACTTCTTTCACCAATTTATGGTCTGAATTCAATACCAGATTA
AACATATCGGGCATTTCACCATAGAAACTCATGCCAGCCTGAATATTGGCCATTTCCTTC
ATACGGCGCATATATTCGCTCTGTGTTATCATCACGGGAGAGCCGTTTTCGCCTAAAGCC
TGAGTCATGACATTAAATTCAACCTTTTCCATTTTCGGCAACTGACTCTTGAAGGCTGCT
GACAGAGCTTCTTGTTTTGAAGCCTCAAGCACATCGCTCTTCTTATCTTCTTTCACAATC
AGGTTGTCGACAACATCACTGTCTACACGGGTGAAGCGAGATTTCTCCAGTTTCTGTTCG
AGCATACTTACCATGGCCACATCCAGTTGCCCGTCCATCAACAGCACATTGTAACCTTTA
TTTTTGGCAGCTTCGATATAGGCAAACTGTTCGTCCTTATTATTGGCATACAGATAGATC
AGGTTTTTATCTTTATCTGTCTGATTATCTTTAATCAAAGTCTGGTACTCCTCAAAGGTG
TAATGTTTGCCATCCGTATCGGTGAAAAGGGCGAATTTTTGTGCTTTATCATAGAAATCC
TCTTGAGTGAGCATTCCATAATTAATAAAGATTTTTAAATCATTCCACTTCTCTTCGAAC
TGAGCGCGATCATTCTTAAAGATAGATTGCAGACGGTCTGATACCTTTTTCGAAATATAG
GTAGAGATCTTCTTCACGTTCGAATCACTTTGCAGGTAAGAACGGGATACATTCAAAGGA
ATATCCGGTGAATCGAGCACACCATGGAGCAGAGTAAGGAAATCCGGAACAATACCTTCT
ACAGAATCTGTAACATAAACCTGATTACAATACAACTGAATCTTATTCTTATTCAAATCA
ATATTGCTCTTTACCTTCGGGAAGTAGAGGATACCGGTCAGATGGAACGGATAGTCTACA
TTCAAATGAATCCAGAACAAAGGTTCGTCTGACATCGGATAAAGCTCACGATAGAATTTT
TTATAATCTTCGTCCGACAATTCACTCGGTTTCTTTGTCCACAAAGGAATGGTGTCATTG
ATGACATTATCTTCCGCCGTCTCTACTTGTTTGCCGTCTTTCCACTCTTTCTTTTTACCA
AAAGCGATGGGAACGGGCAGGAAGCTGCAATATTTCTTCAGGAGGGCAGAGATGCGTGAC
TCCTCGAGAAACTCCTTGCAATCATCATCAATATACAATACGATATCTGTACCACGATCC
GCTTTCTCCACCTCTTCAAGTGTAAACTCCGGACTACCGTCGCAAGTCCATTTTACGGCC
TGTGCACCTTCTTTATATGATTTGGTGATAATTTCAACCTTCTTGGAAACCATGAATGCA
GAGTAGAACCCAAGTCCGAAGTGTCCAATGATGGCATTCGCATCGTTTTTATATTTTTCA
AGGAAATCGTTAGCCCCCGAAAAGGCAATCTGGTTGATATATTTATCAATCTCTTCAGCA
GTCAAACCGATACCACGATCGGAGATGGTAATGGTGTCTTTGCCTAATGAAACGTGAACG
GTCAAATCACCCAGTTCGCCCTTAAATTCACTGATAGAAGCCAATGTATTCAACTTCTGA
GTGGCATCAACGGCATTGGATACTAATTCCCGCAGGAAGATTTCATGGTCACTGTACAAA
AACTTTTTGATGATAGGGAAAATGTTCTCTGTTGTAACCCCAATATTACCTTTTTGCATA
ATAACGTATATTTTTTAAATGATCTTGGTTATTAATAATTGAATTTCTTTATTGCCTGAA
TAGAGACAAAAAAAATGCCAGACCATGCTGGTCTGACATTTTGACGTATGTTTGAAAGAA
ACAGTCGGATTATTCAGCCGTTTTGGCTTCATTCTTCATTTCCAACTCACCCTTTTCTTC
ATTTAAAGAGACAGTGATCGTATCTCCTTCATTCAGATCAGCCGAAATGATAAGTTCCGA
TAAGCCGTCTTCCAGATAGGTCTGGATGGCACGCTTCAGCGGACGTGCACCGTACTGGAC
ATCATAGCCTTTTGAAGCGACAAACTGTTTAGCCTTGTCTTCAATGACCAGTTTATAGCC
GATAGATTCGATTCTGTTATACAGTCCTTTCAACTCAATATCGATAATCTTCGTTATAGC
TTCTAATGACAACTGGTCAAAGGTGATGATTTCGTCAACACGATTTATAAATTCGGGTGC
AAACGATTTATTCAGAGCCTTCTGAATCACGCTGCGAGAGAATTCTTTATCGTCAAGACG
GCTTTGAGTGGCAAAACCGACTCCACGCCCAAACTCTTTCAACTGGCGGGTTCCGATATT
CGATGTCATGATAATAACAGTATTCTTGAAGTCAACCATTCTGCCATAACTGTCAGTCAG
CCGACCTTCGTCCATCACCTGGAGAAGCAGATTGAACACATCGGGATGCGCCTTTTCTAT
TTCGTCAAGCAATACGATAGAATAGGGTTTACGGCGTACTTTCTCTGTCAATTGTCCGCC
TTCCTCGTATCCTACGTATCCCGGAGGCGCTCCAACCAAGCGTGAGACTGTGAATTTCTC
CATAAACTCACTCATATCGATACGGATCAATGCATCCGAAGAACCAAACATATATTTAGC
CAATTCCTTGGCCAAATGAGTTTTACCAACGCCGGTAGGGCCTAGGAACATAAATGTACC
AATCGGTTTATTCGGATCTTTCAGTCCGACACGGCTGCGCAGAATGGCCTTGACCAGCTT
TTTGATAGCATCGTCCTGAGCTATCACCTTCGATTGCAGGTCTTCTTTCATGCCTGCCAA
CTTGATGCCTTCCGCCTGTGCCATACGCTGTACCGGAATGCCGGACATCATTGATACGAC
ATTTGCGATTTCTTCCTCATCCACCGTCTCACGATTATCCTTCAAACGTTCCTCCCAGTC
TTTCTTCATCACATCCAACTGGACAGCAAGTTCTTTTTCCTTATCGCGAAAACTGGCAGC
AAGTTCGAAATTCTGTGATTTGACAGCCTCGTTCTTGTTATTTTTAGCTTCTTCGATCAA
CTTCTCCTGATCTTCTATTTCCTTGGGTACACTCACATTGGTAAGATGTACACGCGAACC
GGCTTCATCGAGTGCATCAATAGCTTTATCCGGGAAGTTACGGTCGGTTATATAACGGTC
TGTCAACTTGACACAAGCTTCCAATGCCGCATCCGTATAATTTACGTTGTGATGATCTTC
ATATTTATCCTTAATATTACGAAGAATCTGCAACGTTTCGTCAGCTGTAGTAGGCTCTAC
CATTACCTTCTGGAAACGACGCTCCAACGCCCCGTCTTTTTCGATATTCTTCCGATATTC
GTCAAGGGTAGTGGCACCGATACACTGAATCTCTCCACGCGCCAATGCCGGCTTCAACAT
GTTGGCAGCATCCATCGATCCGGCTGCCGATCCGGCACCTACAATGGTATGTATCTCGTC
AATGAACAGAATCACATTCGGATTCTTCTGCAATTCGTTCAAGATAGAACGAATGCGTTC
CTCAAACTGTCCACGGTACTTAGTACCGGCAACAACCGCAGTCATATCGAGTGCAACCAC
ACGCTTGTCAAACAGAATACGGGACACCTTTTTCTGTATAATACGAAGTGCCAGACCTTC
CACTATGGCCGATTTTCCGACTCCCGGTTCACCGATCAAAATGGGGTTATTCTTCTTACG
GCGACTTAATATCTGTGCCAGGCGCTCGATTTCCCGCTCACGTCCCACCACAGGGTCAAG
ACGGCCTTCCTCGGCGGCCTTAGTCATATCAGTACCAAAATTATCAAGCACCGGAGTATC
ATTAGTCGGCTTCCTGGAGGCAGTCTGCGCCTGTTGCTGACGTTCACCGGATCCATGGGA
CGAACGGGATTGATTCATCTCTTCTTCGTCATCATCATCTTCTGTAAATCCCATGCCGGC
ACTGATATCCGGCTGTAAGGACAATTGTTCGAATACCTGCTGGTAATTCACATGATTCGC
TTCAAGAACCGTTGCTGCCAGATTATCCTTATCTTTAAGGATGGCCAGCAGTACATGTTC
CGTATCTGCAACTTGACTTTTCATCACTCGTGCTTCTAAAATACATAGTTTCAATATCTT
TGCAGCTCCATTTGACAATGGAACATCGGCATCAGGCAACAGCATGTCGTCTGCATGCTC
TTTCAGTATGGCCTCAATCTGCTTCTTTATGTCGGTCAGGTTTGTTTTGAGTTTAGACAA
TATCTCGATTGCTTTTCCCTCACCATCGCGAAGCATACCAAGCAATAAATGCTCAGGCCC
TATATAGCTACTTTTCAGGCGATTTGCCTCTTCTTTGCTATATACGATAATATCGGAAAC
TTTTTGTGAGAATTGATTATTCATACTTATCTTCCTTCTTCTAAGAGGTTATTCACTGGC
AAATATACGCATTTCATATTGTTTGCATGCGCTTCATTTGCTTTATTTATTATATAACAA
ATGTCGTGCCATTATTTCCTTTGTTCTTATACATTATAATATAATAAAACAATTAAGTAT
AGAAAAAAACATTAGATACTGATAAAAGCACCTCCGACACCCGGATGTCGTGATGCCTGA
CACCCGGGTGTCGGAGGGTACGAGACCCGGGTGTCACAGACCTAAAGAATAAGGGTAGGG
CACTCTTACAAAAAGCAAAAAACTTTCTTCGTTAAAGTTTTCGTATATCAAGGAAAAGTA
GTACTTTAGCGTGGTTTTTGATAAACCGCAAATGTATAATTAATAATCTTTTTAAATGCT
TGAACAAGACAGAATTATAAAGATTAACATCGAGGAGGAAATGAAGTCATCGTACATTGA
CTACTCCATGTCGGTCATCGTTTCACGTGCCCTTCCCGATGTTAGAGATGGATTTAAGCC
CGTTCACCGCAGAATTCTCTACGGAATGATGGAACTGGGAAATACGTCAGACAAACCCTA
TAAGAAATCAGCCAGAATCGTAGGTGAAGTACTTGGTAAGTATCACCCGCACGGAGACTC
TTCTGTATATTTTGCGATGGTACGTATGGCTCAGGAATGGGCAATGCGCTATCCGCTGGT
AGACGGGCAAGGCAACTTCGGTTCTGTAGACGGCGACAGTCCTGCTGCCATGCGTTACAC
TGAAGCACGTCTGAACAAATTAGGTGAAGAAATGATGCAGGACCTCTACAAAGAGACTGT
AGATTTCGAACCTAACTTCGATAATACGCTGATGGAACCCAAAGTGATGCCGACACGTAT
CCCGAATTTGCTGGTTAACGGTGCTTCCGGTATTGCTGTAGGTATGGCAACCAACATGCC
GCCCCATAATCTGTCTGAAGTCATCGATGCCTGCGAAGCATATCTTGACAATAAAGATGT
GACCGTAGAGGAACTGATGGAATATGTAAAAGCGCCCGACTTCCCTACAGGAGGATATAT
ATATGGCATAAGCGGCGTACGTGAAGCCTATCTTACGGGACGCGGACGCGTGGTTATGCG
TGCGAAAGCAGAAATCGAGTCCGGACAGACACATGATAAGATCGTCGTTACAGAGATTCC
CTACAACGTGAATAAGGCAGAATTGATTAAAGCAATTGCCGATCTTGTCAATGAAAAAAG
AATAGAAGGTATATCAAATGCCAACGACGAGTCCGACCGTGAAGGTATGCGCATCGTTAT
TGATATCAAACGGGATGCAAATGCAAGTGTAGTGCTGAACAAGCTCTATAAAATGACAGC
CTTGCAGACGTCATTCGGTGTAAATAACGTTGCACTGGTCAACGGACGCCCTAAAATGCT
GAACTTACGCGATTTGATTGTTTACTTCGTAGAACATAGACACGATGTGGTAATTCGTCG
TACTCAATTTGACCTGCGTAAGGCCAAAGAACGTGCACACATCTTGGAAGGTCTGATTAT
CGCTTCGGATAATATTGATGAAGTAATTCGTATCATCCGCGCCGCCAAAACACCAAACGA
TGCAATCTCCGGGCTGATGGAACGCTTCAACCTGAGCGAAATTCAGGCACGCGCCATCGT
CGAAATGCGCCTGCGCCAATTAACAGGTCTGATGCAGGATCAGCTCCATGCTGAATACGA
GGAGGTTATGAAGCAGATAGCATATTTGGAAAGTATCCTGGCCGATGATGAAGTATGCCG
TAAAGTAATCAAAGACGAATTGCTGGAAGTAAGAGCTAAATATGGTGACGAACGCCGTTC
TGAAATCGTTTATTCATCAGAAGAATTTAATCCGGAAGACTTTTATGCGGATGATCAGAT
GATTATCACCATCTCACACATGGGATATATCAAACGTACACCATTGACAGAATTCCGTGC
TCAAAACCGCGGTGGAGTAGGCTCGAAGGGTACTGAAACCCGTGATGAAGACTTTGTTGA
GCACATCTACCCGGCAACAATGCACAACACGATGATGTTCTTTACTCAAAAGGGTAAATG
TTACTGGCTGAAGGTATATGAAATACCTGAAGGAACAAAGAACTCTAAGGGCCGTGCTAT
CCAGAACTTGCTGAACATTGACTCGGACGATGCTGTTAATGCATATTTGCGTGTGAAGAG
TTTGAATGACCAGGAATATATTAACAGTCATTATGTACTGTTCTGTACCAAGAATGGCGT
TATAAAGAAAACATCTTTGGAACAATACTCACGCCCGCGCCAGAATGGTGTCAATGCAAT
TACTATCCGTGAAGACGACCGAGTAATAGAAGTGCGTATGACCAACGGAAACAACGAAAT
CATCATAGCCAACCGTAACGGACGCGCAATACGTTTCCATGAAGCAGCAGTTCGCGTAAT
GGGCCGTACAGCTACCGGAGTTCGTGGTATCACACTGGATGACGACGGACAGGATGAAGT
AATAGGCATGATTTGCATTAAGGATCTCGAGACAGAGTCCGTAATGGTTGTCTCCGAACA
AGGCTATGGTAAACGTTCTGATATTGAAGATTATCGTAAAACAAACCGTGGCGGCAAAGG
TGTGAAGACCATGAATATTACCGAAAAAACGGGTAAACTGGTTACAATCAAGTCTGTAAC
AGACGAAAACGACCTGATGATCATTAATAAATCGGGTATTACAATTCGTCTGAAAGTAGC
TGATGTCCGCATCATGGGCCGTGCAACTCAAGGAGTCCGTCTGATCAATCTTGAAAAACG
TAACGACCAGATCGGTTCTGTATGTAAAGTTACATCCGAAAGCCTGGAAGATGAAGTTCC
GGAAGAAGAAAGAGAAGGAAATATTCCAAGCGATCCGGAAACGAATACACCGGTAAATGA
AACAGAAGAATAGACATAATATTAATAATTAATCAAACAACAATCATGAAAAGAGTATTA
TTTTCAATGGTTTTACTGATGGCAGTAAGTTTTGCATTCGCTCAGGAGAAAAATGTAAAA
GAAGCGAAAAGCATTGCCGGAGAAGTAAAACCTGACTTCGCAAAAGCTGAACAACTGATT
AACGAAGCATTAACTAACCCTGAAACAAAGGATAATGCGGCAACTTGGGACGTAGCAGGT
TATATTCAGAAAAGAATCAACGAAAAGGAGATGGAAAATGCTTATCTGAGAAAACCTTAT
GATACATTGAAAGTATACAATAGCGTACTGAATATGTACAATTATTACGTTAAATGTGAC
GAACTGGCACAGATTCCTAATGAAAAGGGTAAAATTAAAAACAAATACAGAAGCGCCAAC
TCAAAAACAATTCTGGCAGAACGTCCTAACTTGATTAACGGTGGTATTCAATACTTCAAT
TTAAATAAGAACGAAGACGCATTAAAATATTTTGCAGCTTATGTAGATGCAGCTACACTA
CCTATGATGGAGAAAGAAAACTTGCTGGAAAAAGACACCATTTTGCCACAGGTAGCATAT
TATGCTACTTTGGCTGCAGATAGAGTAGGTGACAAAGATGCTGTCATGAAATATGCTCAA
TATGCTCTGAAAGACAAAGAAAATGGCCAATTTGCAATGCAATTGTTGACAGATGCTTAC
AAAGCTAAAGGTGATACTGCTAAATGGGTAGAAAAATTGCAGGAAGGTATTGTTAAGTTC
CCTGAAAATCAATATTTCTTCGCAAATCTGGTTGACTACTATAGTAGCTCCAACCAAAAT
GATAAAGCAATGCAGTTTGCTGATGATATGTTGGCTAAAGATCCGAATAACAAATTATAT
CTGTATGTGAAGGCATATCTGTATCATAATATGAAAGATTATGAGAAAGCAATTGAGTTC
TATAAAAAGACTCTCGACATAGATCCTGCATATGCAGAAGCATGCTCAAATTTAGGTTTG
GTATACCTGTTACAAGCACAAGAATATGCTGACAAAGCACCGGCAGATATCAATGACCCG
AATTATGCAACAGCACAAGCTGAGATCAAGAAATTCTACGAAGCTGCTAAACCGTATTAC
GAAAAAGCAAGAGAGCTGAAACCTGATCAGAAAGATTTGTGGTTACAAGGTCTTTACCGG
GTATATTACAACTTGAATATGGGACCGGAATTCGAAGAAATCGAGAAAATGATGTAATGA
TCAAATAGATCTTTTTTCGCAAAGATTTTTGTGAAAGGGGTTGCCTGATTCGAGAAATTG
GGCAGCCTCTTTTTTTTTGCTTGATCTGATCCTGAACAATAGCGTAACACAAAAAGAGAA
ATAGGTGAAATCTATTTCTTATTCGTTTCATGGTGAATGAAATGACTAAAACCTGTCAGG
ATGCAGGTTCTTATTTTTTTAAGAGCTAAAGAAGGCAAAATTAGCAAGATGGAAATAGGG
ATTAAATAAAAGAGGCAATTTACTATATATAAGTAAATTGCCTCTTTCTTATTAAACATA
ATGTTGATTATTCCATTAATTTAAAGCTTATTTTTTTAGGTGTCTGATCATCCGTTAATA
ACTAACAACGGTGTATCTGAATGGAAGATCATCTTACGAGCAATACCGGGATTGAACAAA
CGGGAAAATATATTCCGTTTATAAGAAGTTAATGTGATAATGTCAATCTGATTTGTTTTA
ATGTAATTATCCAAACTATTCAGAAAATCATTACTCATCACCACATCATAATGAATCTCA
AGATCCGGATATTGCTTTTGGAAATAATCCTTAATACCAGCTAATTTTATTTCATTCCAT
GTATCTTTTACATCCGATAAATGAATAAGAGAAACAGAAAAATGAAATGGGCTAAGTCCA
TTGATGAATGAATCGAAAGCAATCAAATCACGTTGGTCAAAGTTTGTCATAAAGGCAATC
CGTTTCACTTCATTGAAACGATTGAAAGGAGTATTTTCGGGAATAGCCAGCACTGTAGTA
TGACTACGTTCAATTATCTCGGCAGTTACACTACCAATAAGATCAATATCCTTCTGATTC
TTACCTCGAGTACCCATTATAATGATTCTGGGACGATGTTCTTTATTATATCTGAGTATT
TCTTCTTCCGGGATACCTTCGCGCAAGACACACGTATATTTGACATCAGGAAACTCTCCG
GATGCAACTTTTTGCTTAATCTTCTCCGACAGAGTATTCAGATCATCATGTACTTTATGC
AATACATTCTTCACAGTCTCTTCATCACTAATCTGATAGTTAAATACATCTCCATATGGC
AATGATGAAGCATAAATTGGCGTAAAGTAGACATGTAGCAAGATAACCTCCGCATCAAAA
GATTTGGCAAAATTGAAACCAAATTCACAAGCTTTCATTGAATAGTTAGAGAAATCAACC
GGAATAAGGACCTTCTTAGTGCGATGCTCCACTTTAGGGGTCTTCTCTCCTACTATACTT
TCAGCAAGCCAGGCAGAACTCTCGGTAATCTTCAATGCACGCGGCAAATCACTTTCTTTA
ATACGTAAACGCACACCGGATGAAACAACTGGCTGTATCTGGTTTACATTGTGAATATAC
GTCTCTATACCCTCATTCTCAAGAACATTCTTCAATATCTGAGCTTTTGTATAAGTCAGA
ATAGCTAAAGTTACTAATTTCTCTTCCATAATTCGTTTATTTATTGAATTCAACAAATAA
GAAATCCCAATTGTTTTGCCAATTGGGATTCTGACTTTATCTCTTATTTAAACCTGCACA
GATTCGGTAGCTTCTTCTTTACTCATATTTAATTCATCCAATATTCTTAATGCCCGATCG
AGCACAGTGGTATCATCAATCATAACCAACCCACCATCCGGACCAGGCTCAAGATGTATT
CCGACACTTTTCCCTTCCTTAAAATTATGACCACCAAAGAAGTTTCTCACTGTATCGACG
TTTAAATTGAGTTCGTCTGCTATTCTATGCATGCTACCGCTAGGCAATGAATCTTTAATT
TTACGGAGTTCATTAAATGTTATTGTTCTCATGTCTCATAAATTTAATGGTTAATACTAT
GTGACTTTATTATCACGCTATAAACTTAAGGAAAAAAAAAGATAAAACAAAACAAAAGCT
TCTCTTTTTTCGCTAAAACAATCTAAATCAACGATAACTTGTTATAATACAATAAAGTCC
GCCTCCAATAAATCTTAGATTATTGAGGGCGGACTTTGATGAAATATTTATAGATTCTAT
TCTTAAATAATTTCAATTGAACCAACCGGCACCCATCCCACTTTTCCATCTTCAAGGCGG
ATTTCTTTCCAGTCTTTCATTGAATCATCTTTAATGTTAACCTTATGCCCTTCATGAAGA
ATAAATAGGCTGGTACCATTTTCACTAGGTGTACTTCTAACCGTTACGCTCGGGCTCATT
ATTATCGCAGTATCCCTGTTCAACAACTCTTCTTTCTGCTTAGAAGCAAAAACATTTGCC
ATTACAACAACTATCAAAAAGATAATGCCTGTAATAAAACCGACTTTCTTCAACACCACT
TGTTTCGAGAAAATAAAGAAATATAGAGAGACAATTAGCAGCAAGAAATTCACAATCCCC
CATATGGCCCATGAATCCACGCTCATACTATTAATTAATGCCTTTATCCATGTAACAAAG
AATATCTCAGGAACAACTTCTACTTTATCTACAGTCTTACCACGAGCTATCTCCAAATTG
GCACGAATATCTCCGTTACCGGGCTGAAGCAACAAGGCCTTTTCATAGTTTAAAATGGCT
TTTGCTATCTCATTTATTTTATAATAGCTATTACCAAGATTATAGTATACATCGGCCGAC
TCGCCTTTACGCAAAAGTGATTCATAAATCTGGATTGCAGACGCAAAGTCATTTCTGATA
TATGCACTATCTCCCTCAGCTTTTGTGGCATCTTCTAATTTGGAACCGGAAAACTCTGCA
TTATGGATACTGACAGTATCTCCCTGTATCATCTGAGTAGAATCTGTTGTTAACGAATCC
TGCCCGAAAGAAGTTACTGCCATTAACAAACCCAAAGCAATAAACAATATTTTTTTCATG
ACTTATTCTTCTCTAAATTAGCGTTTTATTGAATTTTCCATTTTACTCATAACTTCCAAT
GACGATGAATAAACTTTATCCATAGCCTGGCTCTCATCTCCTGGAGCAAAACGTGCAAAC
TCACATTCATTCAGAGCATTCAGGAAATCCTTTATTAGTTCGTCACTGACTCCATAATTT
CTAAGTTTCTCTTCTACATTATCTTTAGACAAACGAGAAACCGGAATATTAAGTTTATCA
CTGATATATCCCCATAGAGCTTTAAGTACTTCATCATAAAATGCCTCCTTGCTATTCTCC
GCAAGCAATTTACCAGCTAACTTCATTCGTTTAGTAGCCACTTTATTGGCTTTCTTTGTA
CGCATCTTGGCTACATTGGCATTCTCGGCAGCCTGTTTGCGATAAACTATAAAGAAGACA
ATAAACACCACGGCGGGAACAATGTAGAATAGCCAATAAAGTAAAGAGCCAAACAAAAGA
TTATCTTTTGGCTGAAGCTTCACATCATTTAGTTTTATATAGCGAATATCTTCACCCAAT
ACTTTCAGATCTTCTTTATTAGTAAAGTTGGCAATAACCTGATCTGCATTTCCTGCTCCT
TTTTCCACCTTAACCTCATAATCTTCGGTATTCAGTGTTTTATAGGATTTCGACTTGATA
TCAAAATAACTGAAGGATACTCCTGGTATTTTATAAACTCCTGCATGTCTCGGAATAGCA
AGATATTCAATAACTTTATTACCGGAAAGTCCTTCTTGAGTCAAACGAACTTTGCTATCC
ACCTTTGGATCATATACATCAAAATCTTCCGGGAATTTTATTTCCGGATTTGCAATTAAT
TTTAAATTACCGGTTCCCGAAATCACTAACTTTATTGTGATAGCATCATTCGTTTTCACT
TCTTTAGAATTAATGGAAGAAGTGATACTAAACTCCCCTACTCCTCCGGAGAAATTGGCA
GGTTTACCTGCCGGTAACGGATTCACATTAACCGTAATCTTAGGAGTTACAATCACCTTA
CTTACATTCACATAATTGCTTCCACCATTAAAGAAAGCATCAAACGGATCATCAGATTGT
ACAGCTTTGGCAATGGTAGCATCAAAACGTGCAGGCTCAATAGTCAGTTTTCCAGACTGC
TGTGGGAACAATACAAATTGACGATACACTGTCGTAAAATAGTTCTTTCCCTTATAATGT
TCCTGTGACCATTTTGCATTAGCAGGCATCTCTATTTCTTGTGAATGAAATCCCTTAAAA
TCAGGAAGCTTCACATTCTCAAAGCGAAGTTGAGACTCTCTTGTGTAAATCTTAAAAGTT
AATAGAAAGGCTTCCTGCTCATATACATTCGTTTTATTGGCCGTCGCAGTTATAAGTAAG
TCTTGGTTAGAAACAGAGGAAGACGTTCCACTTTGATTGCCAGACGATGCAGTTCCTTTG
CCATCTGCCGTATTCCCGGTTTTATCCGGAGGAAGAACTTTAATTTTTACCGAATTAGAA
ACCATCTGATTCCCGTCAGCCGTAATCGTTGCACCCGGAATAGAATACTCTCCTTCAGCC
GTAGCCATTAAGATATAAGTAAAGGTAATACTATTATTAGTAACCCCATTAATCGATTGC
ATACGTTGTGAACGGTTAGGTCCCATTAACACCTCAAATCCTTTAATAGAAGGCACACGA
AAATCTCGTACTTTTATCGTATTTACCGTATACGATAACCTGAACTGGTCACCTACTACT
ACAGCATCGGGGGCAGATGCAGTAAACACTACCTTTCCGTCAGCCTGCGCTTGCGTAGTC
ATGGCTACCAGTGCAATCAATAAGAAAATCAATTTTCTCATTTCATCTGAAGTTTTTATC
ATCAATTATTTTATTATTACCAGTCTTTTTCCAGACGTCTTCCTTGAAGAGTCTGTTGCT
TTTTCACTTTATCCTGAACCCCTTTTTCATCTTGCATCACAGAATTGAGCAGCTGTTCCG
CATTCTCCTTAGACATTTCGTTATCATTTTTCTCTGATTTAGGAGGTTGTTGCTGTTGTT
GATCTTTATTTTGATCATTCTGCTTATTCTGATCTTTTTTATCTTGTTGCTTTTGTTGAT
CATCTTTATTCTGATCCTGATTCTGATCTTGATTCTGCTGATTTTGCTGTTGATCCTTCA
GCAACTTTTGAGCTAATGCCAGATTATAGCGGGTTTCATCGTCTTTCGGATTATTTCTCA
AAGACATCTTATAAGCTTCAACCGCTTTTTGATAATCTTTACCAGACTGGAATAACACTC
CCATATTATGATAAATTTGTCCCAGTTTAGCTTTATCTTTTTCTATACTGGTTGCCGCAA
CGTATTGTTCCATCGCATCTTTGAACTTTTGCTGCTGCGACAACGTATTACCCAAGTTGT
ACATGGAAATAGTAGACTTAGGATTTGCCTCTAATGCTTTACGGTAATTAACTTCAGCAT
CCACAAAAACACTGTCTTTAAACAGACGATTGCCTTTACGGATATAATCACGCTCGGCTT
TTTGTGCAAACGCACCCGCAGAAAGCGATAGCAACAGAGCAAACAATATATATTTATTTC
TTGACATATACATTACTACTTATTAGAAAACAACCTGATGTTCTTAAACAATGGATTTTT
GCGGTCCAGAATCAACATTTCCACCAATAACAAGAGCAATATCATCCATGCAATCACTTG
GAACTGTTCATTGTAATCTGTATAAACCTTAGATTCAACATCCGATTTAGCCATTTTATT
AATCTCTTGATTAATAGCTTTCTGAGCAGAATTAGAATTATCTACACGAACATAAATACC
ATTCCCTTCCTTTGCTATCTCTTGACACATTGCCTCATTCAGACGAGTCACAATTACATT
CCCTTCACGGTCACGACGAAAATCGTTACTGCCCTCAATCGGAATGGGAGCTCCATCGGG
TAAGCCTACTCCCAATACATTCACCTGAATTCCCTTCTTAGCCGCCTCTTTGGCAGCTTC
AACAGCTCCCCCTTCATGATTTTCACCATCGGTAATCACCACAATAGCACGTCCCACTCC
TTCTTGCGGAGTAAAACTACGGGCAGCAAGATTGATAGCAGCACCGATAGCTGTACCCTG
TTTAGATATCAACGAAGGACTGATTGATTCCAAAAACATTTTAGCAGAAATATAATCGCT
TGTTATAGGTAACTGAGTAAAGGCATCTCCTGCAAAGACAATCATTCCTACCTTGTCATT
CTCCATACCATCTACCAATTTAGATATAAGCCGTTTAGCTTTTTCTAAACGACTGGGCTG
AACATCTTGGGCAAGCATAGAATTTGAAATATCCAATGCAATCATAACCTCCACCCCTTT
GCGCTTTACTGTCTCCAATTTAGAGCCGAATTGCGGACGAGCCAATAGTACAGCAAATAG
ACCTATGGCAGTAAATAACAACCAGAATTTTACATCCGGACGATATTTAGATACATCAGG
CATCAATTGTGCCATCAACACCGGATCTCCGAATTTACGAATAGCCTTCCTCTTTCTATA
ATTAGAATAAAGGTAGAAGGCTGCCAGCAATGGTAGCAGCAGCAACAAATATAAATATGC
AGGTTCTTCAAATCGAAACATCTTTTTATCAATTTTATGGTATCTTCTTCAATATTGAGT
TCCGTAACAGTACCTCAAGCAATATACATAAGAATGCAGCTAACGCAAACCAACGATATT
CTTCCTGACGTTTACTGTACTCTTTCACATTCAACTTTGTTTTTTCCAATTTATCAATCT
CTTCATAAACCTCTTTCAGCTTCGAATTACTGGTAGCACGAAAATAGTTCCCATCCGTAG
TACCTGCTATTTGAGTAAGAGTCTTCTCATCAATCTCTACCGGAGTATTAATATACTGTG
TTGTACCACCAACCCGTACCGGATATGGAGCCATACCGTTTGTTCCCACACCAATAGTAT
AAACACGTATACCAAAACTCTTCGCAATTTCAGCAGCGGTCAATGGAGAAATATCTCCTT
TATTATTGGTACCATCCGTCAACAAAATAATCACTTTTGATTTTGCTTTACTATCTTTCA
ACCTGGTTACTGCATTGGCAATTCCCATACCAACTGCTGTTCCATCTTCAATAATATCGC
ACTGTATCCCCTGAAATAAGTTAAGTAATACAGCATGATCTACTGTCAAAGGACACTGAG
TAAAACTTTCACCGGCAAACAGTGTAATTCCTATGTTATCATTCGGGCGACCGTTGATGA
ATTCCGCAGCCACATCTTTGGCAGCTTCCAACCTGTTGGGTTTCAAATCTTCTGCCAACA
TACTGGTTGACACATCAATAGCCAACATAATATCAATACCTTCAATTTCGCTGTTCTGCC
AGCTGTTTGTTGTTTGGGGACGTGCCAAAACCAAAATAATCAATATTAGAGTGATGATAC
GCAGACCAAACGGTACATGAAGCAGATAATTCTTGTAACTTTTAGGGGCATGCGCATATA
CTCGTGCATCAGAAATCTGAAGAGTCGGCTCAGTCTTTTTCCGCTTCATTATGTACCATA
CAATATATGGCACAAGCAACAGCAGCAAAAACAAATATTCAATATTGGCAAAAACCATTC
TATTTATAATTTACTATTTCTTATTTTAAACAATAAAAGTCAAAATCTATTATCCAAATA
GATTATAGAGTTGCAACCCAATATAGACGAAGGTCGCAATAAGAGCTGCCGACAGGAATA
CGATACCACAGATCAGCAATATCTTCGTACGTAAAGATCGTTTCTCTATTATCGTGATTT
CAGTAGGTTGCGGCTTCTGATTCTCTTCTTCCAATTGTTTCGTTTCATTTATAAAGTCAA
TTGCATTGATCAAATTCGCATCATTCTCATTCATCTGCGGATCATGCTTGGCAAACTTTA
CTAAATCGGCTGTCTGGAATAAATATTTCAAATCTGATATAGCTTCTTTATCATTAAATT
CCAGCAGTTTATCTATTATTTCGGATGAAGTCATCTCCAATGCATTAAAGCCAAATCTAT
TTTTAATATACGTACGAAGAGCATCTGTCAATTCAGTATAATACTCCTTCGATTGTCCTT
TTTGCCAAATTTTCTCAGTCTTTATTCGCTCAATCTCTTTCATCGCCAATTGATGCGGAG
GCAACTTAGGTTCAACTTTCACTTTACGAATAATAGGCTTATTATCACGGATACGGATAA
TCAGATAAATAAGCAATCCCAGCAATGGTAATGCCAGAAAAGAGCAAGCAATCAAACCAT
ACCAATCCTCCCAGGCAAAGGGAGCTTTCATAACAGTCTTCTGACCAAAAAATTGATCAG
GATGTAACGTATCTACAGGCATTGAATATACCTTCAATGCCAACGCCTTTGATTTATACT
CTTTATTATCAATCTTTACTCCCATAGGAGGAATATAATATAATGCCGAATCAAAAGAAG
TTACCGTATATTCTTGAGTAATCAGCATTCTCTGGCGATCATTCAAATATTGTGTATCAG
GTTTAGCAATATCCACAATTTCCACACCACGTACCAATGTATCTGTAAATGACGGAAAAA
CAGCCCTCTGCTTCGCATCCATCGCTACTTGTAATTGCACTTTCGCCTGCTCTCCTATCA
GAATTTGCAAAGAGTCTATTTTGGCATCCACAGTCACTGACTGTGCAGCAATTCTGCCAG
AAACCAGAAATAACAATACTATCAGCAATATATATTTATTCATCTTTCCCGTTAATTTCG
TTTAGCAAACAAATTCAGTAATGCTTTGACATAATCCTGATCAGTACGTACCGAAACAGA
ATCGACATTACTTTTGGTAAACGTTTCATCTAACTCAGTTTGTTTATTCACCCACCATTC
ATGATGTGCCCTACGTACTCCAGCCGAAGATGTGTCGATCCATTGTTCATGTCCGGTTTC
CGCATCTTTAATCCGCATCAGACCTACTGCCGGCAACTCGGCAACTCGCCTGTCATATAC
TTGAATGGCAACTACATCATGTTTCCTATTCGCTATGGTCATTGCATTCTTAAAACTTTC
CTGATCGATAAAGTCAGACAGAATAAAAGCGGTACAACGTCTTTTCATTACATTCGTCAA
ATATTCCAAAGCAAGACGTATGTTGGTCCGACGACTATCGGGCTTAAAATCAATCAATTC
ACGAATGATATATAGAATATGCTTACGTCCTTTTTTAGGAGGAATAAACTTTTCTATTCT
GTCTGAGAAGAAAATAACTCCGATTTTATCATTGTTCTGGATAGCAGAAAATGCAAGAGT
GGCCGCAATTTCTGTCACCATATCCTTCTTCAGCTGTTTTACAGTGCCAAATTCCAAACT
GCCGGAAACATCTACCATCAACATTACCGTCAACTCGCGTTCTTCTTCAAACACCTTCAC
AAAAGGTTTATTGAAACGCGCTGTCACATTCCAGTCAATGTCACGGATATCATCGCCAAA
CTGATATTCGCGCACCTCGGAAAAAGCCATACCCCTACCTTTAAAGGCTGAATGATACTG
GCCTGCAAAAATATTGTTAGACAGTCCACGCGTCTTTATTTCAATCCGACGAACTTTTTT
TAGAATTTCACTTGTTTCCATCTATTTAATTGAGAATTGAAAATTGGTAATTGAGGATTG
TTCATTCTCAACTAAAATTAAGGCACTTCTACCTTATTCAATATTTTGCTGACAATTTCA
TCAGAAGTCACATTGCTAGCCTCCGCTTCATATGTCAATCCGATACGATGACGAAGTACA
TCATGCGCAACAGCACGTACATCTTCTGGAATCACATAGCCACGACGTTTGATAAACGCA
TATGTACGTGCAGCCAAAGCTAAATTAATAGAGGCACGAGGTGACCCACCGAATCCAATC
ATATCTTTCAATTCTTTCAAATCATATTTTTCCGGATAACGTGTAGCAAACACGATATCT
ACAATATAACGTTCAATCTTCTCGTCTAAATAAACTTGACGAACCACTTTACGTGCCTCG
ATAATCTCTTCAGCCTTCAAGATAGGCTTCACATTAAATTTCTCTCCATTGATATTTTGG
CGAATAATTAATTTCTCCTCTTCCTGTTTCGGATAATCAATAATCACCTTTAACATAAAA
CGGTCTACCTGAGCTTCCGGAAGCGGATATGTACCTTCCTGTTCTATCGGGTTCTGAGTA
GCCAAAACAAGGAACGGTTCAGGTAACAAGAATGTTTCTTTACCAATAGTTACTTGACGT
TCCTGCATTGCTTCAAGCAAAGCACTTTGAACTTTAGCGGGAGCACGGTTTATTTCATCA
GCCAATACAAAATTAGCAAAAATCGGACCTTTCTTCACTTGGAAACTTTCATCCTTCTGA
CTGTAAACCATCGTACCGACAACGTCAGCTGGCAATAAGTCAGGCGTAAACTGTATGCGG
CTGTATTTTGCATCGATCAACGAGGCCAATGTCTTAATGGCCAAAGTTTTTGCCAAACCC
GGTACACCTTCAAGCAGCACGTGTCCATCAGAAAGTAGTCCGATTAACAGTGACTCTACC
AAATGTTTCTGACCCACAATGATTTGGTCCATGCCTGTTGTAAGATTGGTAACGAAAGCA
CTCTGTCTTTCAATCCGCTCGTTCAATTCGCGGATGTCAATTGATTCAGCCATAAATACT
AATTATTTTATTGTTTAATTTTCTTTTTAATAATATGAGCAAAGCCTATGTTGTAAGGCT
TTTTAATTTCGATTCCAAAAGTACACTATATCTTTAACCATTCCAACTAATTTTTATTAA
AAAACAATGCGAAGTCTTTAGATTAAGGTACTTTCATACGCTTTTGTATTTGTATAACAT
AAACACAACACCCGAATGTATAAACTTGTATACACCCGGGTGATCACATTAGACTGTCAT
TTTTTAACCAATTCCGGTATTTTAAGCACAGTACCATACGGTACATTATTCGGATTCTTA
ATCACTCCCCGATTATGTTTAACGATATAGGGCCATAAATCTTTTGTACCATAAAACCGT
AGAGATACCCTAGTCAGAGTTTCACCTTCTTTAATTGTATAAGTCGCCTTAGTACCGGTA
ATTGTATAATTCACTGAATCCGGCTTGACCGGGATTGACACTGTTTTAGTGCTCTTTTCC
CGGGATACCGATTCACTTTCTGAAGTTTTATCTACTTTCTCCGATACATTGACACGCTCA
GACATCTGTTTTATCTCCTGTTGATTCGGAGTCTTTGCTACCACCTTGACAATAGTATCC
GCTTTTGCAACAGTATCCAATGGAATTTCCCGTATCGGTTCTTTTTTCTCTACAGTCTCT
GTGGTTATTGACTGTTCCGATTCTTTTTTAGAAAACAAATCCGGATAATAAATAAAAACT
AATGCTGCACCGCAAAGCGACATAACAACTACTATAATTACTATTAAGTAAGGAACAGGA
GATTTTTGGTTTTCCGGTTTAACTTCCTTCTTTGGGCGCTTTTCCTTTTTTACAGGGATA
GTCGATACTTCTGCTTTTTGAATCTCCCGTGCTATAATTTCTTCGGCAGTCAATTTAGGA
GAGCCTTCGTCTTCTATCACCTTTTTTAAATTATCTGTAGTTTCTTGCCCTGCATTTCCA
GTGAACTGGATTGGCTCTTCAGAATTTTCTACTACTTTATCCAATCCACCCTCTTCTCGA
ACCTCAGCAATGGATAAACCTTCTACTACAGCTTCACTACCTTTATGTATGCTAACATCT
TCAACAGTTTCGAATATGTCAATATCATCTACAACCTCTGTTCTTTCGGATTCCTTCATA
ACTTCCGAAACGTCTTTTGCAACTTCCACATCTGACGACACAACATCCTGCCCTTTTGAG
GTTTCCGGTTCTACTTTCCCATTCGCCTCTGTTTCAACCACTTTCTCCTCTGCTTTTGCT
TCCTCTCTCTCTATAGTCTCTGTTATTAACGGAGGCTCAGTTGTTTCGGATATATTCCCT
GATTCTTCCTCCAATTCCTCTATTGGCGTATCTTCCAAGACTGTATTCTCATTCAGCACT
ACTGTTTCGAAATGTGAAAAAGGTCTATTTATGATATCTCTTAAAGAAGGGTCAGGAGTA
AAAGAAATCTTAGTATGTCCCTCTATTTTAATACGTTCACCCGTATTGACATTTACACTT
TCACGACTATTGACCCCTATCAATTTGAATGTACCCAATCCTTTGATTTTCACATATTGA
TCAGCGTCCAAAGCTTGTTCTATCAACAAGAAAAACTCCCGGACGAAAACATCAGCATCT
TCTTGAGAAACCTCATGTCTGTTAACCAGTAGTTCAACAAGATCTTGTATAGTCAACTTT
TCATTCATACGGAAATGTTTCTTTAAACTTATCTTTTAATATGGGACTCGGCTTAAACGC
CAGTACTAACTTGGGTGGAACCAACAGTCGCAACTTAGTGACGGGATTGATGACAATACG
TTCTGCTTTCTTTTTTACCTCAAAAGTACCAAATCCCTGTATTCCTATAGCATTGCTTTC
CTGCAATTCCTGAGTAATATCAGACAGCAGAGATGTTATCAGTTCAGAAGTATATTTTGT
ATTATACCCCAATCTGCGAGAAAGTTCAGAAGTAAATTCTTTATTATTCAAGATCCTACA
ATTTTAAAAATATGTTGCTATATTAATCAATCCAGATCAAAAAAACAAATTCTTCAGGAA
ATATATTTAAATTATTTCACCAAAAAGATCGAATTCATCGGAATCAATCACTTGTACTTG
ATAAAAGTTACCAATCATTAAATTACCCCCTTCACGCCTTATTAAGACTTCAGGATCTAC
TTCCGGAGAATCAAACTCTGTACGCCCAATGTAATATTCACCTTCTATACGATCAATAAT
GACTTTCATTTTTTGTCCAACTTTTGATGCACTTAATTCAGTAGAAATTCCTTGCTGAAT
AGCCATTAACTCATCCAATCGTGCCTGTTTTAGTTCCTGAGGAATAGAGTCTTCATAATT
AGCCGCAGCATATGTTCCTTCTTCTTCTGAATAAGTAAAAGCCCCCATCCTGTCAAAGCG
CACTTTACGTACAAACTCTTTCAATTCCTCAAAATCCTCTTCTGTCTCTCCTGGATGTCC
CACCATCAACGTCGTACGCAAATGAATCCCGGGAACTTCCTTACGAAATTGTTCAATCAA
CCGGTAAGTCTCCTTTTTCGTCACATGACGACGCATACGTTGCAGCATATTATCACTGAT
ATGCTGTAATGCAATATCCATGTATTTACATACATTATCTCGTTCACGCATCACTCGGAA
CAACTCTTCAGGGAAATGTGCCGGATATGCATAATGTAAACGTATCCATTCCACACCCGG
AATCTCAGAAATGCGTTCGATCAACTCCGGAAGCATTTGCTTCTTATATAAATCCACTCC
ATAGTAAGTTAATTCCTGAGCAATTACCTGAAACTCCTTTACACCATTGGAAACCAAATA
TCTCACCTCATCCAAGATTTCTTCTATAGGACGAGATACATGTCTTCCTGTAATAATCGG
TATAGCACAATAAGAGCATTTACGATCACAACCCTCTGATATTTTCAGATAAGCATAATG
TTTGGGAGTGGTAAGAGTACGCTCAATATGAAGTTCCTCATGGTAAGCTTTACCCAAATC
CTGTAACAACCCCTTCCAATTGAATTTTCCATAAAACTTATCAACCTGAGGAATCTCAAT
CGCTAATTCCTTTAAATAACGTTCCGAAAGACAGCCCATTACAAAAAGTTTCTCCAAATT
GCCTTCTTCTTTTTCTTGTGCAAACTCCAGAATCATATTAATCGATTCTTCTTTTGCATC
ACCGATAAAACCACAGGTATTGATAACAGCTATCTCTCCTGTCGGTTTTTCCGAGTCATG
GGTTACATCATATCCGGCTTCTTCCAATTGACGCATCAACTGTTCTGAATCCACCAGGTT
CTTTGAGCACCCTAATGTTATGATATCTATAGTTTTTCTTTTCATGCATTCTCTCCAAAT
AAGGAGTCTACAAATTCTTTCTTGCGGAACACCTGTAGGTCTTCCATACCCTCACCCAAT
CCGATATATTTCACCGGAATCTTAAACTGATCTGAAATTCCGATAACAACGCCACCTTTT
GCCGTCCCATCCAATTTGGTTATAGCCATAGCAGTTACTTCTGTTGCAAGTGTGAATTGT
TTTGCCTGCTCAAAAGCATTTTGTCCGGTCGAGCCATCAAGCACCAACAACACCTCGTTT
GGAGCATCAGGCACTACTTTCTTCATTACATTTTTAATTTTCGTCAGCTCGTTCATCAAG
CCAACTTTATTATGCAAACGTCCTGCTGTATCAATAATCACCACATCAGCGTTATTAGCT
ACTGCAGAGCTTAACGTATCAAACGCAACAGAAGCCGGATCGGCCCCCATCTTTTGTTTA
ATGACCGGAACATCCACTCTCTCGCCCCATATCACCAATTGCTCCACTGCTGCTGCACGA
AAAGTATCGGCTGCCCCCAAATATACAGATTTACCGGCTTTCTTAAATTGATAAGCTAGT
TTACCAATAGTGGTTGTTTTACCAACTCCGTTTACACCCACCACCATAATAACATAAGGC
TTTTTCTCTACCGGAACATCGAAATCGGCAACATCATCCGAATTATTTTCAGTCAGTAAT
GCAGCTATTTCTTCACGAAGAATCGAATTCAACTCTTGTGTATTTACATATTTATCTTCT
GCTGCTCGTTTTTCGATACGCTTGATGATATTAAGAGTAGTCTCTACCCCTACGTCCGAT
GTGATAAGAACCTCTTCCAGATTATCCAGCACTTCATCATCCACCTTCGATTTTCCGGCC
ACCGCACGGGCAATCTTGCTGAATACACTTTCTTTGGTTTTAGATAATCCTTTATCTAAA
GTTTCCTTCTTTTCCTTTGAGAAAAAACTAAAAAATCCCATGATTACAATTATTTGTATA
ATACATTATGCTACAAAGATATAATAAAACTAGCGTAAAGTAAAAAATGAAGCGAATAAA
ATTGGCAAAAAAAATCCCCTCAATGAATATCAGTGAGAGGATTTTTCGGATTGCTATTTA
TGCAACCGGCTTATTTCTTAAAAAAGTCTTGTACTTTTTCGTTAGGAACCATTTGTTCAT
CAAAAATGTAAGCTCCAGTTTTCGGAGATTTAACCATTTTGATAACCTTAGTATAAGCAC
GACCTTCTTTAGATCCTTCGTGCAAACTTGCTACTGTTTTCTTTGCCATGGGTTATACTC
TTTCTTTATTATTTAATTTCTTTGTGTACTGTTACTCTTTTCAGAATTGGGTTGTATTTC
TTCAACTCAAGTCTTTCAGTAGTATTTTTTCTGTTCTTAGTTGTGATATAACGAGATGTT
CCCGGCATACCGCTATCTTTGTGTTCTGTGCATTCCAGAATCACCTGAACTCTATTACCT
TTTGCTTTCTTTGCCATAATCAGTTTCTCCTCTTTTTAACGTTTTAGCCAACAACTTTAA
TGGTTTTCCAATCACAATACCCTTTGGCAACCGCATCATTCAAAGCAGCGTCCAAACCTT
TTTTATTAATAATACGCAAACCAGCGGCACAGAGGCTCAGGCTGATCCAGCAGTCCTGTT
CTACATAGTAGAACTTTTTGTTAAACAAGTTCAAATCAAAGGTTCTTTTAGTTCTTCTCT
TTGAGTGTGAAACATTGTTGCCAATCATGGCTTTCTTTCCGGTAATTTGACAAATCTTCG
ACATTTCTATCTTATTTTTATAGTTTTAATCTATACTTCTTTCAAACAGAGCGCAAAGTA
AGCACTTTTATGTATATAAAACAAGTATTTCCTAAATAAATTCATTATTGAGCGGTAATT
TTTCTTCATTTCACCAATTTTCGAAGCAATAGAAGGGCATTATTGCTTGCTCTCTCCACA
TTCATCTCTCTTCCACGATTAGTTTCCTGCTTCATAGTGCAAATTTCACTTTTATAGGCA
GCAGCAATCCAAACTGTACCAACGGGCTTCTCTTCAGTCCCCCCGCTGGGACCTGCGATT
CCAGACGTAGCTACAGCACAGTCAGTTTTTAGCGCTTTCATCGCACCTTTTACCATTTCA
ATCACCGTTTCCTCACTTACCGCGCCTCTTTTTTCAAGCGTTTCCATCGATACACCCAGC
AACTCCGTCTTTACTTCATTGGCATACGCTACTATGCTTCCTTTAAAATATTCCGAACTG
CCGGCAACCGAAGTTATACGGGCTGCAATGCTTCCACCGGTACAACTTTCTGCGGTAGCA
AGAGTCAAATTCTTCTTCTTTAAAAGTTCGCCTATCAAAATTTCAATCGGAGTATCTTCC
TCATCCAAAATATCTTCTCCTAAAATTGCCTCAAGTTTGGCACTCTCAGTATTTACACAA
GCTTCTACCTCGCTACGATTCTGCCCGCGTCCCGTCAATCTTAAACGAATCAAACCCGGT
TTTGGTAAATAAGCCAGTTTTAGACAAGCAGGTAATGCCATTTCCCAAGATTCCAATTTC
TCAGCCAACACCGATTCGGGATAGTTTTGTACAGTAAATGTTCGATGAACAATTGCATCC
GTACGAAACTTTGCACACAAACGTGGAATAACCTCTTCACTCATCACAGTGGTCATTTCC
TGAGGAACTCCCGGCATAGAAACAAGTACCTTACCATCTTTCTCAAACCAACTGACAGAA
GCACTCCCTACCCGATTATTAATAACGATGCAATCTTCAGGTACCATTGCCTGACTTTTA
TTCAAGGCATTCATCGGTATTTTTCCCGCCAATACCCGTTTTACGTTTTCAAAGACAGCC
TCGCTAAAGATCAGTCTGGTACCGAAGTATTTGCAAAGAGTCTGTTTGGTAATATCATCT
TTGGTGGGTCCCAAGCCCCCTGTCACTAGTACAATATTTGCCCTTTTCATCGAAGCATCT
ACAGCTTCAATAATCTCATCTGCCCGATCTCGTACAGACACGACACGAATCACCTCTATA
CCTACTTTATTTAATTCGCGCCCCATCCATGCCGAATTGGTATCAGTCACCTGTCCTATC
AACAGTTCATCACCAATAGTTATTATCTCCGCAAACATAGGACTCTTACAAAGTTACACG
TGAATAAGCAGGCTGTTCTATAGAGCAGAAATCTTTATCCTGATATTTAAAATATCCGGT
GATAGCGATCATTGCGGCATTATCTGTAGTATAGCTGAACTTGGGAATAAAAATTTTCCA
ACCATATTTCTCTGCATGCTCACGAAAGGCATTACGCAAACCGTTGTTAGCAGAAACACC
GCCCGCTACAGCCACTTCATTAATTTTATATTGTTTGGCTGCTTTACGAAGTTTATCCAT
CAAAATGTCTACTACCGTTGCTTCAAGCGAAGCTGCCAAATCGTTCTTATGGTGTTCGAT
GAAATCGGGATCCTCTTTCATCCAATCACGCAGAGAGTAAAGAAACGATGTTTTCAATCC
GCTAAAACTATAATCCAAACCAGAAATATGAGGTTTACTAAAAGTATAAGCCTTCGGATT
GCCCTGACGTGCCAAACGGTCAATTATAGGTCCCCCCGGATAACCAAGTCCCATTACTTT
CGAACATTTATCAATTGCTTCTCCGGCAGCATCGTCAATAGTCTGTCCCAGAATCTCCAT
ATCATTATATGCTTTCACCAATATAATTTGAGAATTACCTCCGGATACCAGCAAACAAAG
GAATGGAAAATCGGGCTGTTCATTTGCTTCTCCTTCCTCTTTAATAAAATGCGCTAACAC
GTGTCCTGTCAGATGATTAACATCAATCATCGGGATATTTAATGAACGTGCAAAACCCTT
TGCAAAAGATACTCCAACCAGCAATGACCCCATCAACCCAGGCCCCCTTGTAAAGGCTAC
CGCACTCAGCTCTTCCTTGGTCACTCCTGCACGCTTCAACGCTTCATGCACCACAGGTAC
TATATTCTGTTGGTGAGCACGCGATGCCAATTCCGGTACTACTCCACCATAAGCTTCGTG
TACAGCCTGGCTAGATACCACATTCGATAACAAATAACCATCTTTAATAACTGCAGCTGA
TGTATCGTCACAGGAAGATTCAATTCCTAATATAATTGTACTCATACGCTTTTTGATATT
TAAACGATGCAAAAGTAATGATAAAAGTAGGATTCATAACGAACTATTTTATATTTTTGT
TCTCAAAATCAAAACAACCGCCTATCAGAACGCTGAAGAAGACTGTACGTTGGGTTATCG
GTATCATATTAGGTATATATATCGGAACTATTATTTTGCTGAATATTCCATATATTCAGC
GAAATATGACTACGTTTGTCACAAAAGAACTATCCCGGACTTTGGGTACAGAACTGACTA
TCGGTAAGATAGACATTGGATTATTAAACCGTATCATTATAGATGATGTATTGCTCGACG
ATCAATCGGGAAAAGAAATGCTCAAAATTACACGTCTTTCTGCCAAATTTGATATTATTC
CTTTATTCAACGGAAAAATCACAATCAGCAGCGTGCAGTTATTTGGCTTTAATATCAACT
TGAATAAGCCCGCTCCGCACATGGAGCCAAATTTTAAATTCGTCTTGGACGCATTTGCAT
CCAAAGATACAGTAAAAACAAAAAAGGACATTGATCTACGTATTAATTCCATATTAATAC
GCCGTGGTAAACTATCCTACGACGTATTATCGGAAGAAGAAACGCCCGGAAAGTTTAACC
CGCAACATATCAAACTACACAATATCATTGCCAACATTTCACTCAAGGCACTTCAAAACG
ATTCGATCAATGCAGCCATCAAACGCTTGAGTGTAGACGAACAATCGGGCTTTGAACTAC
GAAAGTTGAGCCTGAAAGTCATTGCTAATAACAAAGGCATGAAAATAGAAAATTTCGCAA
TAGAAATGCCGGGTACCGAAATGAAAATGGATACTATCCGAATGGAATATGACAGTTTGA
AAGCACTCAACCATTTTGCCGATAACGTTCGCTTCTCTTTCCGTACTTTACCATCTCATG
TGACTTTGAATGACATTTCAGCTTTTGTCCCGGCATTATCCAATTTTAAAGAAAAACTAG
ATCTCAACATTGATGTAGAAGGTACGCTCAATCAACTGAATTGCAGAACATTGGAAATCA
ACGCAGGAGATAAGTTCCGACTAAAAGGAGATGTATCTTTACAAGACTTATCACGTCCTC
AAGACGCTTACGTTTATGGACATCTGGCCAATCTCTCTGCCAACAAAGAGGGAATCGGAT
TTTTAGTGCGCAATCTAAGCCCGCACTACAATGGCGTTCCCCCTGTATTACAACACTTAG
GAAATACCTCTTTTCATGGTGAAATATCAGGGTACTTTACAGACTTGGTTATGTACGGCC
TGTTCCGTACTGACATAGGCTCCGTCCAAACCGACTTAAAGCTTAGTTCCGATAAAGCTA
AAGCGCTGTTTTCTTATTCAGGAGGCGTAAAGACCACCGATTTTGAGTTAGGGCAACTGC
TAGGAAACAAGCAATTGGGCAAGATTACCTTTAATCTGGATGTCCGAGGAAACCACTACA
AGAGCCAATATCCTTCCATTACGTTAAAAGGTTTGATAGCATCCCTCGAATACAGTAATT
ATAAATATGAAAACATCACGCTGGACGGAGAATTCAAACGCGGTGGTTTTGACGGTAAAG
TGGCATTGAATGACGAAAACGGTTCGGTACATTTAAACGGCAACATCAATGTAGTCGAAA
AAGTCCCTACTTTTAACTTCAATGCAGTCATAGACAAAATACGTCCACACGACCTGAATC
TGACAAAGGAGTATCCGGATGCAGAATTTTCTTTGAAACTAAAAGCTAATTTCCGGGGTG
GTTCCATCGATGAAATGATGGGTGAAATCAATATAGACAGCTTACAATTTACCGCACCAG
AGAAGAGCTATTTTCTGGATAATATCAACATCACTGCAACCCGCCAAGATAAAGAGAACC
AATTGAAACTAACCTCCAGTTTCTTAAAAGCAAGTATCGAAGGCAATTACCTGTATCATA
CGCTTCCGGCAAGTGTTATGAACATTATGCGGCGATATATTCCTTCACTAATTCAACCGG
ATAAAAAGCCTATTAAAACCAATAATAACTTTAGTTTCGATATTCACATATTTAATACAG
AACTGTTGTCGACAGTATTTGACATCCCATTGAAAATATATTCACACTCGACTGTGAAAG
GTTACTTCAACGATCAGGCACAACGCTTGCGTGTAGAAGGCTATTTTCCACGTTTACAAT
ATCAAAACACGTTTATCGAGTCAGGTTTGGTACTTTGTGAGAATCCTACCGATCAGTTCA
AAGCAAAGGTCCGGTTCAATAACCTAAAGAAAGAAAGTGCCGTAAGCATCTCTCTGGACG
CACAAGCCAAGAATGACACTATAAATGCCAATATCAACTGGGGTAACAATGCCATCAGTA
CTTATAGCGGACGATTATCTGCCGCCGCCAGTTTCTTCCGCGCAGCCGAAGAAAAGTCCC
CACTGAAAACTGTCGTAGATATTAAACAGACAGACATCATCCTGAATGATACTCTATGGC
AGGTTCATCCGTCACAAGTTGTCGTCGATTCAGGAAAAATAGATGTGAATGATTTCTATT
TTTCACATCAGGACCGTCATATCCGTATCAATGGACGCATTTCAGAACAAGCCAAAGATA
CATTAAAAGTAGAACTAAAGGACATCAATGTAGGCTACGTGTTCGATGTGGTAAACTTTG
ACGATGTGGACTTCAAAGGAGACGCTACGGGAACAGCATATGCCAGTGGCATTTTAAAAG
AACCGGTCATGAACACCCGCCTGCATTTTAAAAACTTCACCTTTAATGATGCCTCACTGG
GGGCTATGGATATTTACGGTGCGTGGAAGAACGACATGCGCGCTATCTTTCTTGATGCAC
ACATGGAAGAAGAAGGAGTGTCGAAGACGCATGTCATCGGGCATGTCTATCCGTTAAAAC
CGGAAAGCAAACTAGACTTGAATATAGAGACGGAGCATACGAATATCCAATTTCTCCAAT
ACTTCATGCGTTCCATTGTTGAAGACCTGCATGGACGTACCAGTGGTAAAGCCCATTTCT
ACGGAAAGTTCAAAGCACTCAATATCGAAGGGAACCTGATGACGGACGCATCCTTAAAAA
TAGGAATACTGAATACTTCGTTCGCTGTAACAGACACCATCCGTTTGTCCACCAGTGGCA
TTAGCTTCGATAATATACGCATAGCAGATATGGAAGGACATCAGGGTACTATGAACGGCA
AACTGAATTTCCGGCATTTCAGGGACCTAAGTTATCATTTCGAATTCAACGTGAACAACA
TGTTACTTATGAATACGAAAGAAAATCCGGATATTAACTTTTACGGAAAAGTATATGGAA
CCGGTAATGCAATGTTGATTGGAAACCCGCAGGAATTACAAGTCAATGCAGCTGTCACTA
CCAATCGTAACACCAATTTTGTCTACATAACCAACGCAACAGCTTCAGCAGCCAGCAACC
AGTTTATTAAGTTTGTCGATAAAACGCCCCGCAGGTTTGTGCAGGATTCCATTAATGTAA
TGTCAGAATACGATCGGTTACAGCAAGAGATGGAAGAAGAAGAATCCAAAACGGATATTC
GACTGAACCTGTTGATAGATGCTACTCCGGATGCTACAATGAAAATTATCATGGACCCTA
TTGCCGGAGATTACATCAGCGGTAAAGGCTCCGGTAACATACGTACAGAGTTCTTTAATA
AAGGAGATGTGAAAATGTTCGGTAATTACCGTATCAACCAAGGTATCTACAAATTCAGTT
TACAAGAGGTCATCCGCAAAGATTTTATCATTAAAGACGGAAGCAGCATCACTTTCAACG
GTCCCCCATTGGATGCGACACTTGACATTCAGGCTAGTTACACGGTAAATTCAGCTTCAC
TGAACGACCTGATTCCCGATGCTTCGGAAACAATTACCCAACAACCTAATGTGAAAGTGA
ATTGCATCATGAATCTGACAGGAATTCTCTGGCGTCCTAACATCAAGTTGGGAATTGAAC
TCCCCAATGAACGGGACGAGATACAGACACTGGTACGCAATTATATCAGTACAGACGAAC
AGATGAACATGCAAATTCTCTACCTGTTGGGCATTGGCAAGTTCTATCCGCAGGAAAGTA
CCGGAGGTACCCAAAACTCCAACATGACATCATCGGCCCTGTTCTCTACCCTATCCGGAC
AGTTAAACAATCTGTTGTCACAAGTATTCGATAACAACAACTGGAACATCGGCACTAATC
TCAGTACAGGTGACAAGGGCTGGACGGACATGGAAATAGAAGGCATCTTATCCGGGCAGT
TGCTGAACAACCGCTTGCTAATCAACGGGAATTTCGGATACCGGGACAATCCATTGGCAA
ATACCAACTTCATTGGAGACTTTGAAGCAGAATGGTTACTCAACCGTTCGGGAGACATAC
GCCTAAAAGCATACAATGAAACGAATGACCGCTATTATACGCGAACCAACCTGACTACAC
AAGGAATCGGTATCATGTATAAAAAGGACTTCAATAAATGGAGTGAGCTTCTTTTTTGGA
ATAAATGGAAACTGAGAAACCTGAGACGGAAGCAAGCTGCCGCTAAGGACAGCATACCGA
ATGATTCGGTGAAAGAGACCCAAAAAGCGAAATCGGAAATGAAAAGAGAGCATCCAATGT
AATGCTCTCTGTCTTTTTACTGATGACAAAACTACCAAATAGAAATGAAACAGCTCTTAG
AGTAAAACTTGCTAAATGCGCCGAAAGAGCATTTCATTTAGAAACTTTTGTCGACAATCA
CCTTTCCGAAAGGAGTCAAAGCGAGTCCGGCTAACTTAAAGTGCTGCTTTCCGAACGGTA
TACCGATAATGGTAATACAAAGCAAAATCCCCCATCCCAAGTGAGAGAGGCTGATCCAAA
TTCCACCTAGAAACAACCAGATGATATTCATTATGATACTGAGGCAACCTCCAGAATCAG
GAGTACTTCTCACCTCTTTGCCAAATGGCCATAAAGCAAGTCCGGCCAATTTCAATGTCT
GAAAGCCGAATGGAATACCAATAATGGTAATCATCATTAAAAGACTTGAAATAAGATATT
CTATCGCAGTAAAGATGCCGCCACAAAGCAGCCAGATAAGATTTAACAATGGATTCATAG
AATTATCAGATTAATGATAAAAAAGAAAAAGGTCGGAAGTTCACATTTCGGGTACCTCCA
ACCTTTTCTTTCTATACCTTATATTAATGATTAATAAGAACGAGCAAATATCACACGGCA
AGCAGACGGTTTTCCTGTCACCATACACTTACCCGGCTCTTTGTCACCTTCAACAAACGA
TTCGAACGGAATGCAACGAATCGTCGCCTTTGTCTCCTCTTTGATCTTTTCCTCCGTCTC
CACTGTTCCATCCCAGTGAGCCAGGATAAAGCCGCCTTCTTCGATTTTCTCCTTAAACTC
ATCATAGCTATCCACCGTAGTGATACGTGAGTCACGATAAGTACGTGCTTTCTTATAGAT
GTTAGCTTGGATCTCTTCCAGCAGATTCTGAACATACGTCTCAATTCCATCGCAAGTCAC
AGTCTCTTTCTCCAGAGTATCACGACGCATTACCTCCATCGTATTGTTCTCCAAGTCACG
TCCACCCATCACCAGACGAACAGGCACACCCTTCAATTCATAATCGGCAAATTTAAAGCC
CGGACGTTTATTGTCAGCATTATCATATTTCACTGAAATGCCCAATTGCTTCAATCTTGC
CACAATACCTTCTACCTTAGCATCAATCAGCTTCAACTGCTCGTCATTCTTATAGATAGG
AACGATCACTACTTGGATCGGAGCCAGATGCGGAGGAAGTACCAGACCGTTATCATCCGA
GTGAGTCATGATCAGTGCCCCCATCAGACGGGTAGAAACACCCCAAGAGGTAGCCCATAC
ATATTCAAGCTTGTTCTCTTTATTTACAAACTGAACATCGAATGCTTTTGCGAAATTCTG
TCCCAAGAAGTGTGAAGTACCACTCTGCAATGCCTTACCATCCTGCATCATTGCCTCGAT
GGTATACGTGTCAAGTGCACCGGCAAAGCGCTCATTAGCCGATTTCACACCTTTAACTAC
CGGAACTGCCATATACTTCTCTGCAAATTCGGCGTATACATTCAACATACGGATAGCCTC
TTCTTCCGCCTCTTCGCGCGTTGCGTGTGCTGTATGACCTTCCTGCCACAAAAATTCCGC
AGTCCGGAGGAATAATCGCGTACGCATTTCCCAACGGAAAACGTTAGCCCACTGATTACA
TAAAATAGGCAGATCACGATATGACTGGATCCAGTTTTTATAAGTATTCCAAATGATTGT
TTCAGAAGTCGGACGAATAATCAACTCTTCTTCCAATTTTGCAGCAGGATCGACCACCAC
ACCCGAACCATCTTCGGCATTTTTCAGGCGATAATGTGTTACTACGGCACACTCCTTGGC
AAAGCCTTCTACGTGTTCAGCTTCACGACTCAGAAATGATTTCGGAATCAGCAACGGGAA
ATAAGCATTAACGTGTCCGGTTTCTTTAAACATGTCGTCCAGCTGACGCTGCATTTTCTC
CCAAATAGCGTATCCGTAAGGCTTAATCACCATACATCCACGCACAGCCGATTGTTCTGC
CAAATCGGCTTTCACCACCAAATCATTGTACCACTGCGAATAGTTTTCGCTGCGTTTGGT
CAGGTCTTTCAGTTCTTTTGCCATTATATTTTTCTTCTTTTAAAGTTTTCTATCTTCAAA
ACAGGATGCAAAAATACTAAAAATGGGTGAACTGTGCTCATTCTTTATCTATAATTTTAA
GAGAGGTCATACCAAGGTTATATATAAATCAGCCGGTTTATGGATCGACAACCGACCGGT
TTATGGTTTCTCTAAAGACAAGAGATCACCATTTCCTACCCTTCTCTTCCAACGGGAGCC
ATACATATTAGAGGATTAACGCATTCTTTATCACCCAAAGAACAGATCGTCAAAACAAAG
AGTTGCTTATGAACGTACCTAACTTTTCATCGGTTCGTTGATACCAAATCCGAAAAGAGC
AAAATCTCCCTTTACCGGATCATCCGGCCATATCTCCCGCAACGCATCAGTAATGCAACG
TGCTGTTTTCAGGCATTTACGTGCATTGGTCAATCCAAGATCAGTCGAGATGCGATGTAC
ATGAGTGTCAAGAGGGATAATTAGATCTGAGGGACTGAAACTCCGCCAAATACCGAGGTC
GACAGGAGAATCCCTACGAATCATCCAACGCAGAAACATACACATTTTCTTTGCTTCGGA
AGCACTTGACAAAGCAGGCATCCCATTGATATGTCCGAACACCGATTGCAATCTTTCCAA
TGGCGTACCGGAAGAGAGAGAATGGCACAAATAGGATTCCAGATCCCCATGCTCCCGGTA
GGCAGCATACAAAGTCTGGCAGAGTATATAGAAATCATTCCAGGAGTAATAGCGATAAAA
ACTGGATGTTACTCCCCGATATTTCCTCCATTCTTCACTTAATATATATCGATATGGAGC
ATTCAGGAAAAGCTCGTGATCAATCCGGTCACCACTTTTGATAATGGCCTTTCTATTACC
GGTAGCGATCCAGGAAGCGATCAGTCCGGAGATCTCAATATCAGCTTTATCAGTATACCG
ATGGGGAAACTGTATCGGATCGTCCATAATAAATTCTTTCACCTCATATTTATCCGCTAA
AAGCAAAAGCTTTTCCTTTAGTTCTTGTTTCATATAGACTTTAAAAACTGTACATTAAAA
AAACGCCACAGATTGTATGGATTCATACAGAAATAGGGAAATAAGTCTGTGGAAATCCAT
AGAATCTGTGGTGAACAAGCCTTTTGCTACAAAGGCTTATAAGTTTATTTACTAAAATCT
CTCGGAGCAGGTACCGGAGGCAACGGTTTACGATCTTTAAGCTGTTTCATAACCTCTTCG
ATGGCTCTGTTCAGTTGCTGGTCTTCTCCATTCCACTCCTTCACCGGATCATTGTCAATC
AAAATATCCGGATCTACTCCATGGTTCTCAATAATCCATTTCCCGGTCTTCGGGTCATAG
CTCGTAAAGAATGGCACACGTATGTCCGTACCATCCATGTATGGCAATGATCCGCTGATA
CCCACAATGCCTCCCCAGGTACGAGTTCCTATCAACTTACCCAAGCCAAGTGCGCGGAAG
CCCCACGGGAACAGGTCGCCATCTGAAGCGGAGTATTTATTAATCAAACAAACCTTCGGT
CCCACCTGTACAGCATCAGGCACTGTTCCCACATGGCTGGTACCTCTACCCATAGTCAGA
CGATAAGGTTCACGAGAAAGACGTTCCAAAATCATTGGTGAAACATTACCTCCACCATTG
GCACGATCATCGATAATCAACCCTTCTTTATCAAGTTGCGGATAGAAATAGCGGGCAAAC
TCGTTCAAGCCTTCCGGCCCCATATCCGGAATATAAATATATCCGATACGTCCGTTGGAA
GCCTGGTCCACCTTCTTTATATTATCCTGTATCCAATTGTAATGTATCAAAGGATATTCA
TTGGCAAGCGGACTGATCACAACCTTACGTGCTCCGGAAAGCTGAGGTTTGACATTCAGC
GAAATTTCAGTAGGTATCTCTGCTTTACCCACCAGTAAAGAATACATATCTTTAACTGTA
TTAGTCGGCACACCGTCAATAGCTACGATGTACTCTCCCACTTTCACATCAACACCCGGT
TCCGTAAGCGGAGAGCGCAGTTCTTTGCTCCAAGATGCTCCGGGGAATATCTTCTCCAGA
CGGAAAAAGCCACTCTTGTCGCGAGTTATTTCCGCACCAAGCAGGCCGGTATTGATCCGT
TTGGGTTGTTCCGTTTCTCCCGGATTGACATAAGCATGTCCACAGTTCAATTCACCTATC
ATCTCACCGATAATGTAATTCAGGTCTAAACGAGTTTTAACGTAAGGCAGCAAGACCGCA
TATTTTTCTTTAATTGCTTTCCAATCTACACCGTGCATGCTCTCCTGATAGAATCCGTCA
CGATAGGCACGCCAAGCTTCATCAAAGATTTGTGCCCACTCTTTCGGATAATCCACAGTA
ATCTTCATATTGCTTAAATCGACCGGAGCGGTCAGTTCTGTCTTACCCGAAGGAAGATTG
GTCACATAAATCTGACGGCCTTTAAAGAAAAGTGCCTTCTTACCATCGTAAGTAACATCC
ATCGAAGCTCCATCGGCAATCGATTCCTCTTTCTGACTTGCCAAGTCATACATTTTCGTA
CCACCGCGTCCCCAGTAGTACACCTTGTTGCCATCCGAATAGAAGTTACCATAATAAGAC
GGAGACAAGGGCAAGCGAACGATGCGATCGGTAATGCCATCCGGATCGAACTTCACCAAC
GAAGCATCGGCCACTTCCTTCTTATCTGCCGGTTTCTTATCCCCGCTTTTGGGGGTAGCA
TTAGATACAGCCACTTCCGCATCTTTCTGCATGAAAGGAGACGATGTATCCTTAGACAGC
AAAGCGATGTACACACCATACATATTATTATATACATGGTTCCATTCCAATGATCCGTAA
GTCGGGTTAAAATCACGGGCAGAAGAGAATATCAGATACTTTCCGTCGGCACTGAACACC
GGAGAAGAAGAGTTATACCATTTGTCGGTCACCGGATATTCTTTCTTTTCCGCAATGTTG
TAGACATATACGACATTGATTTCATTTTTACCCATCCGTGTATAAGTCAACCACTCACTG
TCCGGAGAGAAAGTAACTCCACCCGGCACTCCCACCGGATCTTGCAATAATAAAGAAACT
TTCCCGGAAGCCACATCCAGCAGATTAACTCGGTTCTTACGATCCATATACACTATCTTC
TTAGAATCCGGACTCCATTTAAAGTCACGGATATATGTATCGTTCTTATGAGTTAACTGC
ATCGGTTCGCCACCTGCCGCATTCTGCAGATAAAGTTCGGTTTCCCCTGTGGCATCAGAG
ATATAAGCAATCTGTGTTCCGTCCGGTGACCACTGTGCATCACGATCGTGAGCTCCCGGC
GAACGAGTTATATTTTTTGTAACCCCTTTCTCTACCGGCAGATTGAATACTTCACCCCGG
CTTGTCACTACCATCCGTGCTCCATCCGGTGAAAGGCTGGCCGCAGTCACATAATTCGCT
CCCTCTTTCAAATCGGTGCGGGCATAGATATTATCAGAAGCCAGTGTAATGTTTACCTTT
TCAGCTTTCCGGGCCGCAGCATCCATCTTATAAATATATCCGCCGTTTTCAAAAACGATG
GTATTGCCATGGACGCTTGGGAATTTCACATCATACTCAGTGAAGTTCGTCACCTTTACA
GTCTGTTTGGTCTTCGTATTGTATGCGAAGATATTCATGATACGGTCACGGTCGGAAAGG
AAAAAGATTTCATCGCCAATCCACATCGGAAAAATGTCCTGAGCTACATTATTGGTTACA
TTCTCCACTGTTTTGTTTCCCGGATTATACACCCAGATGTCATCGGCCATACCGCCTTTA
TAATACTTCCAGGTACGAAATTCGCGCATCACCCGGTTGTATGCCAATTGTTTTCCGTCC
GGTGAATAGCTGCAAAAGCCTCCCTCGGGAAGAGGAATGACTTCTGACAATCCGCCTTCT
TTGTCTACTGTAAAGAGTTTACCGGAGAATCCGTCGCTGATGCGATTACGATACACGATA
CGTTGTCCGTCCGGAGTCCATGTCATAACAATGTTGTTAGGTCCCATACGGTCACCCAAG
TCGTCACGGCTATTGGTAGCCGTGTAGGTTATCCGTAGTGGTTCGCCACCCGTTGCAGGC
ATGGTATACACTTCTGTATTTCCATCATACTGCCCGGTGAATGCAATCGTTTTGCCGTCC
GGAGAAAACCGGGGAAACATTTCGTATCCCACATGGGAAGTCAGGCGTTGTGCTTCACCT
CCCGAAGCAGGCACTTTATACAAATCGCCCGCATACGAAAATACGATCTCATTTCCGTTC
GTAGCGGGGAAACGCAACAACCGTGCTTCTCCTGCAGCCGACAGCAGCACAGGAGCACCT
GCCAGAACGAAAATAGATAGGATTAGTTTCTTGTTCATGTGATTATCTATTAAATTGATT
CACAAAGGTAAGAAAAGAACAAAGAGTGACAGAAGAAATACATAAAAAAACCGCAGATCC
ATCATTCTTTTCCTACAAAAAGACTGGAGAAATCTGCGATATTCTATTTTAGTTGAGGAG
ATAAACTTTTGAGCGGTAGGCGAGGGTCGAACTCGTGACCTGCGGCTTGGGAAGCCGCCG
CTCTGCCAACTGAGCTACTACCGCATGTGTTGCTTTTATTTTGTAAAGCCATGCAAAGAT
AAATATTGTTTCCGAAATACCCATAGCAATGGCACAATATTTTGTATCCGGGAATGAAAA
TATAAAATATTACCGTACATTTGCTAACCGAAAATACACAGATAGATTCATGAAACAGAT
CATACTCATCACCGGAGGAGCCCGTTCGGGCAAAAGCAGCCATGCCGAACGCCTGGCGTT
ATCCCTCTCTCCTAATCCGGTTTACTTGGCCACCTCACGTATCTGGGACGAAGAATTTCG
TCAAAGGGTATTGCGCCATCAAGCCAACCGCGGACCGGAATGGACCAATATAGAAGAAGA
AAAAGAATTGAGCCGCCACTCTTTGGAGGGGCGTGTAGTGCTGATCGATTGTGTAACCCT
CTGGTGCACCAATTATTTCTTTGATCTCGAAGCAGATACCGACAAGGCACTGACTGCTGT
TAAAGCCGAGTTTGACCGACTGATACAACAGGACGCGACCTTTATTTTTGTCACCAACGA
AATCGGTATGGGAGGAACTTCAGAAAACCTGATACAACGAAAGTTCACTGACATGCAAGG
ATGGATGAACCAGTATATAGCCTCCCGGGCCAATCGGGTAATACTAATGGTATCGGGGAT
TCCTGTGAAAGTAAAAGACGAAAAGTAAATGATAGAATAACCCTTATAAAATGAAAACAT
TTCAAATCACCAGACCGGACGAAACCATCCGGGAAGCACTGACCGATAAAATAAATAATC
TGACCAAGCCCAAAGGCTCTCTGGGAACACTTGAAGAACTGGCCTTGCAGATCGGGCTTA
TCCAGCAAACACTTACTCCCGAGCTGAGACATCCTCAAAATATCATATTCGCAGCCGATC
ATGGCATTGTCGACGAGGGAGTCAGCCTCTCTCCTAAAGAGATCACCTGGCAACAAATCA
GCAATTTTCTTCACGGAGGGGCGGGTGTCAACTTCCTTTGCCGCCAGCACGGATTCGAGT
TGAAGATTGTAGATGCCGGAGTGGATTACGACCTCCCATACGAGAAAGGAATCATCAACA
TGAAGGTACGCAAAAGCTCGCGTAACTATCTGTACGAGGCAGCCATGACAGAAGAAGAAA
TGAATTTGTGCATCGAGCGCGGAGCGGAAGTAGTCCGTCAGTGTCATGCCGAAGGTTGCA
ATGTGCTTTCTTTGGGCGAAATGGGTATCGGCAACACTTCTTCGTCTTCCATGTGGATGA
CATGCTTCACCCATATTCCTCTCGAACTGTGTGTCGGAGCAGGCAGCGGACTCGACAATG
CAGGCATCCGTCATAAATATAATGTATTGCAGCAGGCACTGGACCATTATCAGGGAGACG
GAAGCGCACACGACCTGATCCGCTATTTCGGCGGACTGGAAATGGTAATGGCAATAGGCG
CCATGCTTCAGGCAGCCGAGTTAAAGATGATTATCCTGGTAGACGGATTCATCATGACAA
ACTGCATCCTTGCAGCCTCCCAACTTTACCCTGAGGTATTGCATTATGCCATCTTCGGTC
ATCAGGGAGATGAAGCCGGACATAAGCTGGTACTCGATGCCATGGGAGCCAAGCCATTAC
TGAATCTGGGTTTACGTCTCGGAGAAGGAACCGGAGCCATCTGCTCCTATCCTATCATTG
ACTCTGCCGTACGGATGATCAACGAGATGGACAACTTTGCACATGCAGCCATCACCAAAT
ATTTCTAATAAGATTTGCCGATGAATATATTAGCAGCATTTATCTTTTTTACCCGCCTCC
CCTTCTGGCGTATCCGCGAAGTTCCGGCAGAATGTTTTAAACACGTTGTGCCTTACTGGC
CTTTGTCCGGATGGCTCACGGGCGGCATCATGGCAGGAGTACTTTGGTTGAGCGCACAGA
TCCTCCCCTTCTCCGTTGCCGTATTGTTGGCACTTGCCGCCCGGTTATTGATCACCGGTG
CCCTACACGAAGACGGGTTGGCAGATTTCTTCGATGGATTCGGAGGAGGTACGAACCGGG
AGCGGATTCTTTCCATCATGAAAGATTCGCATATCGGCAGCTACGGTGTCATCGGGTTGA
TTTTTTACTTCCTTCTTCTATGGAGTCTTTTGATGTCGCTCCCCCTCTCCTTCGCATGTA
TTACATTGATTGCAGGCGACACGATAAGCAAGCTGACCTCATCACAAATCATCAACTTCC
TGCCTTACGCACGGAAAGAAGAAGAAAGCAAGGCCAAAGTAGTATATAACAGAATGTCAG
GCGGAGAATTTGCTTTCGGTCTGTTATGCGGTATACTTCCTTCAGCACTCCTGCTACCGT
ACCGATACTGGATGGCTATCGTACTTCCGCTGATCATGCTGTATCTGCTTTGCACACTGA
TGAAACGGAAGTTGCAAGGTTATACCGGCGACTGTTGCGGAGCACTGTTTCTTCTAAGCG
AACTGTCTTTCTACCTGGGAATAGTTATACTAATGTTTATATAGTCATGGAAGTCATATT
AATCCGCCATACCTCTGTCGATGTTCCTAAAGGAGTCTGTTATGGCCAGACTGATGTACC
TTTGCGAGATAGTTTTGAAGAAGAAGCCTCAATTACGGCTCAACAACTACAGAACGACGT
ATTTGATGCCGTATTCACAAGCCCGCTGAGTCGTTGCACCCGCCTGGCAGACCACTGCGG
TTATCCGGATGCCATTCGTGATGCCCGGCTGAAAGAGCTGAACTTCGGTGAATGGGAGAT
GCAGGAGTTTGATAAAATATGTGATCCGCGACTGGAGGAGTGGTATAACGACTACTTCCA
TGTAGCGGCTACAGGCGGAGAGTCTTTTATGATGCAGCTTCAACGGGTATCGGAGTTCCT
GAATGAAGTGAGTGGAAAAGAGTATAAACGCATAGCCGTCTTTGCACATGGAGGGGTGCT
GATTTGTGCACAAATCTATGCAGGGATACTGAGAATGGAAGACGCTTTTGACGCACTGAC
ACCTTACGGCGGAGTGGTCCGGCTGCAACTTAACTCAAAGACAGAAGAATAGTCAGCCAC
ACCAACACAACCATCAGTACCTCTGCCTGCCGATTGACACAGACGGCTTTCTTCATATCC
TCGGTTGTCAATGCCCGTTCGTTGTTGCCTATAAAAGGCTTCCACACCTCTTCGCCGAAA
TAATAGTGGGGCCCGCCGAAACGGCAATTCAGAATACCGGCCAAAGCAGCTTCGGGATAA
CCGGAGTTTGGGCTGGCGTGCCGGCTGCCATATTTACCCACGAACCTGAGCAAAGAAAAC
CGTCCGCTGACGAGGATCATCAACAAAGCTGTCAGGCGGGCAGGAATATAATTGGCAACA
TCATCAATCCGGGCCGCTATACAGCCGAATTGACGGTAACGCTCGTTGCGGTAACCGATC
ATAGAGTCAAGTGTATTCACCATCTTGTACGCCATCATGCCGGGCACTCCCAACACTGCA
TACCAAAAAAGTGGTGCAATTACCCCATCACTCAGATTTTCGGCTAAAGTCTCCAAAGCT
GCGGTACGCACCTCTTGTGCAGATAGTGCAGAGGTATCCCGTCCCACAATACGGGCCACT
TGTTTACGCCCCTCGTCCAATGAACGGTCTACGGCTTCGAAGACCATCCGGACCTCACGT
ATCAGGGTTGTACCTGCCAGGCAACAAAAGATCAGCAGTGTTTGTATCAGCGCTGTCAGT
ATGATGGAATACTCTCCGATCACTTTAAAAAAGAGGAAGGTAAAAAAGTAGACTCCCACA
ATCAATGCTACCGACATCATTCCCCCTTTCCAAACGCGGGCTCTCCCCGCATTCAGACAC
TTCTCTCCCCAAGCTATCAGTTTACCGAATCCTACCACAGGATGTGGCAACCAGGACGGA
TCGCCTTGCCAGCGATCGAACAACCAGGCTAACGGTAACGGAAACAACCTGCAAAAATAC
ACAAGGCTAATATACCAAAAGAACATTCCATCCATACTTTCTCTATCCTATCAGTCAGTC
ATTACTCCGCCATCCACTTCGCAATCGCTCCCACCAGTTCGTCATTCTCTTCCGGTGTCT
GGGTGGCAATGCGGAAGAAACGTTCGTCCAGCCCTTCGAAGTTGGAAGCATCCCGAATCA
GAATCCCTTCTTCACGGGCCAGATATTCCTTTAGAGCAGCAGCTTTTCCGAAACGCAGGC
ACACCAGCATAAAGTGAGTATCGGTAGGCCAGACCTCTAACCCGCCTATCGCCTCAAGCG
AACTTTTCAGGCGGGCACATTCCGCCAGATAATCTTTCATGGAGAGACCAGCCGGGATGC
CTTCGGAAAGCAGGTAGAGTCCTGCTTCGATGGCAAGCTGATTGACCGACCAAGGCATCC
GGTTCGTACGCAGACGCCCTATCAGTCCGGGATGCGCAGTGACATACCCCAACCGAAGTC
CCGGAATGGCATAGCGTTTGGTCATCGAATGTAGAAGGATCACATTGGGAAATCCGGCAG
CTTCCTGCGCCGTAAAAAGCTCTTTCAGCGTGAAATACTCGTATGACTGATCGATCACGA
AACAGACCCGGGGATGCTTTGCGATCAGTTCCGTCAGATACTTCTTATCACGCACCTCTC
CGGTCGGGTTGTTCGGATTGCAAAGCCAGACCATACGCACGTCCTCCGGCACTGCATCGA
GTGTGTACAGTGATGTGACCTTGTGCCCATGCATGCGGCAGGCATCGGCATACTCACTAA
ACGTAGGCATCAGAATGGCCGTGTTCGTTCCCCGAAAGGTCTGCGCTATCAGATAAATGG
CTTCCGTAGCACCATTCGTCACGCAAACCGAAGCGGCAGGCAGAGCGTGGCGGTCCGCCA
GACGGGCCTCCAGCGTATAAGGTTCCGGTTCGGGATAAGCGGATATGGCAGAGATGCGCC
CGCACAAATGTGCACGCAGTCCGTCGAGGTTCACCTTATTATATACGTTGGAACTGAAAT
TGCTCCGTATCGGGTAGCGGTATTTATAAGAATCGTCTCCGTGTCCTTCAATCATTGTCT
GTCAATATTTGATAGATAAGCGGCAAGTCGACGTGCTTACGGACATGGGCTGCCAGTTTA
TCGTATTGTTCTTCTTTAAATGCTTTGTAATCAAAAGCCGTCTCTTTCAGTTTATCGGCG
AAAGGCTCCAGCAGGTAATCGATAACTGAAGGATTGTCGAGAATGCCATGTACGTATGTT
CCCATACAGGTGCGGTCTACAAAATACCCATCCTCCCTTCCGTCCGCCAGATGGTTGAGT
GGAGAAACAGGAACATCCGCAAGGGGCGTGGTCGTTCCCATGTGTATTTCGTATCCTTCG
CAGACAGCGCTGTCTTCAAGAAAACGAAACCGTACCTGGCGGGTAACCTTCTCTCCCTGC
ATGCGGGTGCTGACAGGCAGTAACCCCAATCCAGGCAAGCGTTCTATCTCGCCTTCCACA
TGATCGGGATCGCAAACCTCCCTACCCATCAGTTGGTAACCTCCACAAATGCCCATTACC
GTAGCACCTTCGCGGTGGGCACGGACGATGGCCTGCGCCACTCCGTTGCGGCGCAACTCA
TACAGATCGGACAAAGTGCTTTTCGAACCGGGCAACAGGATGATATCCGCTTTCATCAAC
TCGTCCGTATTGTTGGTGTAGAACAGGTGTACACGCGGATCGCGCTCCAAGACATTGAAG
TCGGTGAAATTGCTTAAATGACGAAGCAACACGACAGCCACATTCACTTTGCCTTGTCCG
GCACGGATATTCTTGGTCTGAAGCATCACCGAGTCTTCTTCCTCAATATAGATATCTTTA
TAGTAGGGCACCACCCCAACCACCGGAACACCACAAAGATCTTCCAGCATCTTTACCCCC
GACTCGAAAAGGCGGATATCTCCACGGAATTTATTAATCAATATCCCCTTGATATGCTTC
CGCTCTTCCGGCCGAAGCAGCATCACCGAACCGTAAACACTGGCAAACACTCCTCCACGG
TCTATATCAGCCACGAGAATCACATCTGCCCCGGCATGCATGGCCATGGGCAGGTTCACC
AGATCACTGTCGCGAAGATTGATCTCGGAGATACTCCCCGCTCCCTCCATCACTACCGGA
TTATATCGGGCAGCCAAACGGTCGAATGCGGCATGAACCTCTTTTCGCAATTCCTCCCGC
CCTTCACGGCGGAAATATTCGTAAGCATTCCGATTGCCGATGGGACGTCCGTTGAGCACC
ACCTGTGAAGTATGATCGGACGATGGTTTCAGAAGCAACGGGTTCATATCCGTATGGCAA
GGCACACCTGCGGCCTCGGCCTGCACGGCTTGCGCCCTTCCTATTTCAAGTCCTTCGGGA
GTGGCATAAGAGTTCAATGCCATGTTTTGTGCTTTGAATGGTGCCGGATGATAACCGTCT
TGCAGAAATATACGGCAGAAAGCTGCGGCAATGATGCTTTTGCCTACATCGCTACCGGTT
CCGGCCAGCATCAAAGGGTGTAAGTTCTTATTCATATCGTGTTCGTCACGTTAATGGGTG
ACAAACTTAGTGAAAATATTCGGGGAGAGCAAGTGGGCGTATCAAAAACTCACCACAGAG
AACACAGAGTAATACAGAGAGGGGGTATGTCGAAACTCGTATTCACAACAGATTTATACA
GATAAGTATCATTAGTTATCAACAGATTAAGTCAGCTCCATGGAACTCTGTGTCACTCTG
TGGTGGATAATGACACATCTCCAATCCATGCAGTGTGCCTCCATGCGGAAGTTATAACAG
TCTCAACTTTCTTGTCACATTCTTTGCTATTCCCACAAAATTCTTTATCTTTGTCATTTG
AAAGCCGAAGAGAAATGCGGCATATTGAAACAATTTTGCAGACGAAGAAAGTACCAAATT
AATTTAATGCAAAAACTGTATATCAATAAATCTGTTTCATGCGTACGACGTAGGGTCGGG
CGTGTGAACATATTTATTATATACAGGGGTATTGGTACTACCTTTCGTCTGGATAAATAT
GAACTCAGCGCCCGACTTCTTATATATATAAGGTATACATAAGGATGTGGACGTTCATAA
TAATCAGAAAGGTATGAACAGACCAATCAAAGAAGTAACAAGGAGGGGCAGGCATGGCTA
ACTGGATAACCCTCAAACAACTGTCGGAGAAACGCGGTATTGCCGAATCCGACCTCCGCA
CATGGGCAAACTTGGGATATATCGCTTCATCGAGGATAGAGAACGTCCTAATGATTGATG
ACGAAAGCCTGACCCAATATCTTGATGTTCACCAGACCAAAGATTTAGGTGAGAACTATC
TGGAAAAGATTATCAAAGAAAAGGAACTGGAACGTGAAGTACTCCTCTCACAATGTGACG
ACGAACTATTTCTATTGAAAACCCAGAAACTACACCAACCGCTTTTTCATATCCTCATTC
AGGAACTCGGCCAGTTGATTACAGACGATCATGAACGGGAAATATTCCTTTCCGTCTCCG
GTGGCGAACCCATCGCACGGGTGGCGAAACGTAACAAAATGACGTATGCACGAGTGGCGA
CTTGCTATAGTTCCATCCTCCGGACTCTGGGTGAACATAAGGGACGAATCGCCACATTTC
GCAGTCGGACGATGGAACTGATGTTCGATAAATGCAATGCGGTCACACCCGTAAATACTC
CCCTATCAAACCTTGTCGGCGCGCATGCCTATAATGTTTTATATGGAGAGATGGGATTCA
GGACAGTACGCGACCTTCTACAATACGCCACCCAGAACGGATGGCAAAGCCTGAGACGCT
TCAAGGGTATGGGACTGGTTACGTATAAGAATGTGATGAACGCACTAAGGGATGCCAACT
TCATCATTGTCCGCAAAGACGGAAACATCGAGCTGTCACCAGAGATCGCTGCACTGGTAA
TATAAAAAAGATAGAACCGAGTATCCCGAAGGGAATTGAAACAGATACAAAATACCCTTT
TATCAAAATGATAATCCAAACGCTTCAGATTCGCTTTTTCCCGTACAAAGTACCAAGGAT
GGGCTGAAATCGCCGTATTTTCGCATCAAGAAAATACCGTTAGAAACCAATACATCAATT
ACGAGAACAAAAGGATACCTACTTTGCATTATCGTTTAACAACAGAAACAAAAGCCAATA
AAATATCACATTTTTATCAATCATCAACCTATCACTCTACGAGAGCAACCAGAGAAATAG
GATCACTGTTTTCACTCCCAAACAAGAACAATATATGTAATGGAAGAAAACATATAGAGA
TATTGGGCAAAACTCTTATTCATTTTTGAAAAACACAACCGTCTTTCGGAGTAAATGCTT
ACTTCTTTTGGTCGAAATACCGGCTCTTCGAGGTGAAAACACAGACTCTTCCCCTTCCCA
AGCCCGGCTTTTCGGGCAAAGAAGCAGAAAGTTCCGGGACATTCTCCCCTATATGGGTAA
GAAAACAAAAAGGGATAGTTAGCAGAAAATGCCATTACCTGTCTTTTTGATCCAGAAAAC
GTTTTATAAGATACCAATTTGACAAACGAATATGTTATAATGAACTTCACCACAGATTAC
GCTGATTTACACAGACAAATATCATTCGCTATCAATTAATTTATTATCTTTGTATTTGTA
CTAAAAGAAACAAGATGTATTATGAAAGAGCCTGAAAAATACAAGCAACCAGAAGAGGAA
ACCACCCGACTGTCCGAGCCGACAGTAGCTTACAATAGTATGGCTTATCTCGAATTAGAA
GCAGAAAAAGCAGAACTGATCCGGACTATTGCCAACATAGACAGTAAAGAAATCATCGAT
AAAGTGAAACAGAAACTTCACGATGTACTCGGTTTGAAAGAAAAAACTGTTGTTAAAAAA
ACAGTCCCTTGCCAACTCACAGAAGATGAAATTAAAGAAGAAATAGAACAAGCAATAGAT
GAAATACAACAAGGACAAACAATCAGTAGCCAAGAAATGCACACTACTTTTAAACACTAT
CTATTATGATGAAGATAGCATGGACAATTCGAGCACAAAAAAGAGTTATTGAAATTCTAG
AATACAGCCAACAAGAGTTTGGCAACAAAGCAGCCGATCGCCTGGCAAGAACCATTGAGC
AAAAAACGTTGCAATTAATCAATAACCCATTCCGAGGACCTGTAGAACTGATACTTGCCA
AAGAAAAACAGATTAGCTGCCGATATTTACTCGTAAATCCTTATAAAATTATATATTATG
TAGACGAAAAGGAAGAAACCATATTCATCGTAACTTTGTTTCATACACACCAACATCCTT
CTAAGTTGAACAGAGAAGTCGGATTATAAAGACGGCATTCCTTTTATCTTCTGAACAAAC
CTCCCCCCTCGTCTGTTACAAGGACTCATAAACCTAAACCGTAACAGACGTATGGAAAAA
AAGAAAATACCCGTCGCACTGATGATAGCGGCAGGAATGCTCTTATACAACAACACCGTC
GCGGCGCAGAGCCTCCCTCCCACACAGGAAACTTCGCAACATCAGCTTAGCTTTAACGAG
GCGCTGCAACTGCTGCACAAAGGCAACCAAAGCCTGAAGATAGCCGACAAAGGCATCGAC
ATAGCCCGTGCCGAACGTGGGAAGCTGAATGCTTTCTGGATGCCCAGCCTGCAATCGACC
GGAGCATTTGTACACCTTTCGGAGAAGATAGAAGTGAAGCAACCGCTTTCTCAATTCACC
GATCCGGCCAAAGACTTCGTACATTCCATCTTGCCGGACGATAAAATCATATCGTCCATA
CTCGATCAAATCGGGACGAACACCCTCATCTTTCCGTTGGCACCGCGCAACCTGACCACT
GTCGACCTGACCGCCGAATGGGTATTGTTCGCCGGAGGCAAACGTATTCATGCCACTAAG
ATAGGCAATACGATGATAGACCTTGCCCGTGAGAACCGGGCACAGACCGATGCCACCCAA
CGAACACTGCTTGCCGAAAGCTACTACGGATTGCGCCTGGCACAAGAAATTGTCGGTGTC
CGCCTGGAATCGTACAAAGCACTGAAACTGCATTACGAGAACGCATTGAAACTGGAGTCC
ACCGGTATGATAGATAAAGCGGCACGCCTCTTTGCCCAAGTCAACATGGACGAAGCACTG
CGTGAACTGGAAGCCGCCCGCAAGGAAGAGGCCGTGGTGCAACGCACCCTCAAGACCTTG
CTGAATCTGGAGACGAGCGGAGACATCTCACCTTCCTCTCCCTTGTTTATCAACGATACT
CTTCCTCCGAAGATGGAGTTTATGCAGGTAGTGGGCATCAGCAACTATCTGCTCAACCAA
CTGAGTCTTCAAGAACACATGGCCAAGCAGCAGGTCCGCATCGACCAGAGTGGCTATCTG
CCCAATATCGCTCTTTTCGGCAAACAAACTCTTTATTCACATGGCATACAGAGCAACCTG
TTGCCCCGCACCATGATCGGGGTAGGATTCACCTGGAACCTTTTCGACGGACTGGAACGG
GAGAAGCGAATCCGGCAATCACGCCTGACACAACAAACCCTTGCGCTGGGACAGGAGAAA
GCGCGTGACGACCTGTCCGTCGGGGTAGACAAACTATACACCGGCCTGCAAAAGGCACTC
GACAACGTACGGGCGCTGAACACCACCATCGAACTGAGTGAAGAACTGGTACGGATGCGG
AAAAAGGCCTTCGCCGAAGGAATGGCCACTTCGACAGAGGTAGTAGACGCAGAAACCTTA
CTTTCGAAAACAAAAGTAGCCAGACTGGCGGCCTACTACGAATATGACGTGACGCTGATG
AATCTGCTGGCACTGTGCGGAATACCGGAACAGTTCGGAAGCATGAAGGACGTCACCTCT
CTTCCCATTACGGAGAACAGAAGAAATGAAATAGAAATCGAATGAACGGAGTAACCAATA
AAATAATAATAAGAGATGGAGAATTCAGAATCTAAAAAAGGCAGAACCTTAAGTATCGCA
TTCATCGTTGTACTTGTGGCAATAGCACTCTTCACCGTCATCGGAATGATTGCCATGCGC
CACCAGCCTCTCGTCTTGCAAGGGCAGGCCGAAGCTACCGAGATTCGCATCAGCGGCAAA
CTGCCGGGACGCATCGACACCTTCCTGGTTGAAGAAGGCCAGTGGGTGAAACAAGGAGAT
ACGCTGGTAGTCATCAACAGTCCGACTGTAGAGGCCAAGTATCGCCAGGTGGACGCATTG
AAACAAGTAGCCGTAGAACAGAACAAGAAGATTGACGCCGGAACCCGCAAGCAGATCATA
GCTACGGCGCAGCAATTATGGAACAAAACTCAAAGCGACCTGACATTGGCACGGACAACG
TACAACCGCATTCTCACTTTATATAAGGACAGTGTAGTCACTTCTCAACGTAAAGATGAA
GTGGAAGCCATGTACAAAGCCGCACAAGCGGCCGAACGGGCTGCTTACGAGCAATATCAA
ATGGCTGTAGACGGAGCGCAAAGTGAAGATAAAGCCTCGGCCCGCTCGATGGTCAATGCG
GCCAACAGCACGGTTGATGAAGTTTCATCACTCCTGGTGGATGCCCGCCTGATCGCACCG
GAAGATGGACAAATAGCAACCATCTTTCCTAAACGGGGCGAACTTGTCGCACCGGGCACT
CCAATCATGAACCTGGTGGTGATGGATGATATACACGTGGTACTGAACGTAAGGGAAGAC
CTGATGCCGGACTTCCGCATGGGAGGTACATTCATTGGGGATGTGCCCGCCCTGGCCCAA
AAAGGAATCGGGTTCAAGATATATTATATCAGTCCGCTGGGTAGTTTTGCTACCTGGAAG
TCGACCAAGCAAACGGGCAGCTATGATTTACAGACATTCGAAATCCACGCTCGTCCCACC
AAGAAAGTGGAGGGGCTGCGTCCGGGAATGTCGGTACTGGTAGAAATCAAATAGAGAAAT
GAATACGATTCACCACAGAAGACACAGAGACTCACAGAGTTTTAATCTCTTGTTTACAGG
ATGTTTAAGAGAAAAGATATTCTCAATGGGACTCTGTGCTACTCTGTGGTAAATCAAAAC
TCAAAGACAATCTAATTATGCAACACTCCCCTATAACCCGTGTCATACAACGTGAGTGGC
AACGGATGACCTCTCGACGCCTCTACTTCGGTGTCTGCCTGGTACTTCCGTTGTTCACGC
TCTTTTTCATGGCTACCATATTCGGCAACGGGCAGATGGAAAATATCCCCATCGGCATTG
TCGACCGGGACAACACGGCCACTTCGAGAGATATTACCCGGCGGATGTCTGCCGTACCCA
CCTTCCGGGTAACCCGCCACTTCGTTGACGAAGCCGAGGCACGCAAAGCGGTACAGCAGA
AAGAAATATATGGTTATCTCTCGATTCCTCCCCGCTTTGAACAAGATATGATATCGGGGC
AGGACGCCACTCTGAACTATTATTATCACTATGCCCTGCTCTCGGTGGGAGGTGAGTTGA
TGGCCGCCTTCGAAAGCTCGCTCGCACCCGTAGCTCTCTCCCCCATCGTGATGAAAGCTG
TGGCGCTGGGAGTGAACGAACAGCAGATAGAAACCTTTCTGCTCCCCGTGCAAGCCAACA
ATCATCCCATTTATAACCCGTCGCTGGATTACTCGGTCTACCTGAGCCAGCCTTTCTTTT
TTGTACTCTTTCAGGTGTTGGTACTGCTTATCACGGTATATGCCGTAGGAAGCGAAATAA
AGTTCGGTACAGCCGGTCAATGGTTGCAGGCAGCGGGCGGCGACATCACGGTTGCCGTTA
CGGGCAAGCTGTTGCCTTATACGCTTATCTTCAGTCTGATCGGTATATTGGGCAACTTTG
TCATGTTTGGCATCCTGCATATACCTTTTCAAGGGAGTTGGTTGCTGCTCAACGTCATGA
CAGTGCTCTTTATCATTGCCACTCAGGCACTGGCATTGTTCATCTTCTCCCTGTTCCCTG
CCGTGGCAATCATCATCAGTATCGTATCCATGGTCGGCTCGCTGGGAGCTACTTTATCCG
GTGTCACCTTTCCGGTACTCAACATGTATCCGTTGGTGCGCGACGCCTCTTATCTGTTTC
CGGTGCGCCATTACACCGAAATTACACAAACCATGCTCTACTATGGCGGCGGATTTATCC
ACCTATGGCCTTCGGCAGTGATACTCTGTATCTTCCCGTTATTGGCGTTGGCGATGCTTC
CGCACCTCAGACGAGCNNNNNNNNNNNNNNNNNNNNNNNNNNNNNNNNNNNNNNNNNNNN
NNNNNNNNNNNNNAATCAGTCGTAAATATGAAAACATCCGGTAAACTTTCGCAGATTTCC
TTTATCATCGCACGTGAGTTTCGTGCCATCAGCACCAGCTATGCCGTACTGTTGGTACTG
ATGGGAGGTATCTTTGTTTATGGGTTGCTCTATAACTATATGTATGCTCCCAATATCGTG
ACCGACGCTCCGGTGGCAGTGGTCGACAACTCGCACAGCAGCCTTAGCCGGCAATACATC
CGTTGGCTCGACGCCACGCCGCAAGTAGCCGTATACGCACAAGCCATGGACTATCGGGAA
GCCCGCGAATGGATGAAAGAGGGCAAGGTACAAGGCATTCTGTACATTCCGCATGATTTT
GAGACCCGTGTCTTCCAGGGACGCGAGGCTGTGTTCTCACTATACGCCACCACAGACGCC
TTTCTCTATTTTGAAGCGCTGCAAGAAGCCACTTCACGTGTATACCTTGCCATCAACGAT
GCCCATCGCATGGACGGTGCCGTATTCCTCCCCCCGCAGGGACTGCTTGCCGTGGCCATG
GCCAAGCCCGTAAACGTGGCCGGCACCGCACTCTATAACCACACCGAGGGGTATGGTTCT
TATCTGATTCCGGCTGTCATGATGGTCATTATCTTCCAGACCTTATTGATGGTTATCGGT
ATGCTGACGGGTGACGAGTATCAGCACCGCGCTACAGAACCGTTGCTTCCGGGGGGCAGA
ACAGCGGATAAAAGCGGACTATGGGGAGGGGCAATGCGTCTCGTTGCCGGAAAGACTTTT
GTGTACTGCGGACTTTATACGGTCTTCTCCATGTTCTTGTTAGGATTATTACCCCACTTC
TTCAGCATTCCCAATATCGGAAACGGACTGTACATTACCGCTATGATGGTACCTTATCTG
ATGGCGACCTCTTTCTTCGGGCTGGCAGCCTCGCGTTACTTCACCGATTCGGAAGCTCCG
CTGCTGATGATCGCTTTCTTCTCGGTAGGCTTGATTTTCCTGTCCGGAGTCTCCTACCCG
CTGGAACTGATGCCATGGTATTGGCGCATGGCACATTACATCCTCCCGGCCGCACCCGCC
ACGCTTGCTTTCGTCAAGCTAAACTCGATGGGAGCCGATATGGCAGACATACAGCCGGAA
TACATTACACTGTGGATACAGGTGATCGTCTATTTCGGGCTCAGCGTGTGGGTATACAAG
AAAAAGCTGGAAGCGTGAACCAGAAGCGTGAACCCTTCCCCAACTCGGAGATTACGCCAA
TATGTCCGCCCATCTTCTCGATAATGCTTTTGCACAGAGGAAGCCCCAACCCGGTACCTT
GTACAAAACTGTCCACTTTCATAAAGCGGTCGAAAACAGCTTCCTGATTTTCAATGGAAA
TACCGATACCTGTATCTTCTACGAACATTTCAAGTTGCTGCCGGGCGTCGATCCGATAGC
CGACAGTGATGGTGCCTCGATGCGTAAACTTAATCGCATTGCTCATAAAGTTGGTAACCA
CCTGATTCAGATATCCGCTGTCGGCACTGAACCAGGCATCGAGCGGTGAGTCCTCGTCAA
TCTGCAGTTCGACTCCTTCGGGCACCTTGTTCCTCATCTTCTGCACCATCATGGCACAGA
ACTGATAAAGGCAGACAGGTTTCGGCATATACTCAAACGATCCCGCATCGATCTTTGAAA
GATCGATGATATCCGAAAACAATTGCAGAAGCAATGTATTGTTTTTCTGTATGGTCCGGC
GGAACTCTTCCTGCTCTGCCGGATCGTCAACCGTCATCAGAAGATCGGAAAAGCCTACAA
TGGCATTCAGCGGCGTACGTATTTCATGACTGATGTTTGCCAGGAAAGCAGACTTCAGCC
GATTGGACTCTTCCGCCTTGTCCCGTGCGGCCCGAAGCTCCGCTTCCGTCTCTTTCTGAA
CTGTTATATCATAGTTCACCTCTACCAGTTCCAACCGTGGATTGGGTGACTGATAGGCAG
TCACCATAGAAGACTTGTGTATCCAGTTCCACCGATCCGAACCATCTGCCGGACGAATAC
GCAGATCACCGTCAAAGAAGCGTTCCGTACCCGCTTTCGCCTTTTCATAAAAATCGAGCA
CTGACTTACGGTCATCAGGATGCATGTGTGAAAAGATACCGATAATGTCCGCCAAAGGTG
TATCATGGCTTTCTCCCAGATTACGATACCACTGGCGGACGGCGAATCCGGTGTGATCCA
GCAGATTGATTTTGGCATACCCCACTTTGGAATAATCAGAGATAATAGAGAAGAAGTTCT
CAAAGTCATGCACCTTACTCAGCGCATTGTTGCGCTCCGTATTATCGATATTGACCAACA
GGTAGTTTGACAGGTTGTCTTCCGCATCATAAAGCATCAGGCTCCGTATGTCGAGATCCA
TCACTCCTCTTCGCTCCGACTGAAAAAGCCTGCGTTCTTCATCGAAATCGTATTTCAGAT
GAAATGTACCGGGACGGCCTGCCCGAAGGCTTTCATGTATATCCCGGGTCATATTGGGAC
TTTCAAACAGGTTCAGTCCGACGATCCGGTTCTTATCGCCGACACCGAATATCTCGAGGT
TCCGGTTATTGCAGTCCAGCAACATACCTTCCTTATTATATAGTTCGAGACCCACCGGAA
TATTGGTGAATATATCGTGAAACAGCTTCTCGCTACGTTGACTCCATACACACTGATCGC
CTTCTGTAACCGGATTCTCTATCCGTTGGCTATATCCGGTAACAATCAGTTGCCCTTGTT
CATTTTCCTCTTTCATGCTCAGTGCGCAATGTATCCAGAAGATGTTACCATGCCTGGAAG
ATACGGGAAAGGTCTGTTCGAATACTCCTTTTTTGGGGATAGATAAAAACTCGTCCGCAA
TGCGTTTGCGATAGTCTTGGCGTATGGTGGACATCAACTCATCTATACTCAGCAATTCAC
TTTTGGCTCCCAGTGCCTTAAGCAGGGTTTCCGAAATTGAACACTGCTCTGTAGTAAAAT
TCACTTCCCACCATCCGATTTGTGCAGACGCACAAATTTTATTCAGTTTGGTTATATCAT
CTAAAGGAGTTTTGCTAATCATTATGTTTGTTTTGATTTAACGTGGGTTATATAAAATTT
ATCTCTTTGATTCATTGACAAATAGCCAATTTACAATACAAAATTATAAAATTTACAGTC
CTACTACTATGTTTATTAATACCAAAGTTATAGAAATATTTTGTTCGGCAGATTATTCTT
ACAAGTTTTTTTTAACCTCTATTAAAAAGAGCCGCCTGCCAATCTCTCTATATACCTTAT
AAAGTGAAAATATAATCGTGCTCAAAAGAAAAGTATAACCTCTTACAGAGAACTTATAAG
AGATCTTAAAATGCTAACATAAGTTATAATATTCAAATATTCATTCAACCATTTAGAAGC
ATATCATGTCATGCCTGTCTTATATACAAGGAATAAAAACAGATTATGAAACAAGATAAT
TCAAACATAATAGAAACGCTTTTACCTCGCTATTGTACAGGGCAAGTAACTGACATAGAA
AGACAGCAAGTAAAAAACTGGATGAATGAATCTGAGGAAAATCGTCGTATAGTACGAGAG
CACTTTGTGCTATATTTAACCTCAGGCCAAAAGAGAGTTAATGTAGAAAAAGCGTTATGT
AAGGTAAAACAGCATATGTCTCCACACAAAAGAACTACCTGGTTGCAATGGATACAGCGC
ATAGCTGCCGTTTTATTTATCCCTGTTGTAGCTGCAGCAACCCTGTTGGTATATTATCAA
AATGGTGAGGAATCTATATCCCCACAAATATGGAAAATGAATGTAAAACCGGGTATGACG
GCATCATTGACTTTACCTGACAGCACCATTGTATATTTAAACTCAGGATCTTCCTTATCC
TATCCATCCTTTTTCAGTGGAAAAAAACGTGAAGTGGCATTGAGCGGAGAAGCTTATTTT
CAAGTGACTCCGAATGCGAACAAAAAATTCATTGTATCCACTCCTCACCAATCACGGATA
GAGGTATTGGGAACATGCTTCAATATCGAAGCTTATGAACAAGACAATGAAATTACCACC
ACCTTAATTAAAGGAAAGGTGAATTTTCTCTATAATCAAAATGATTCCACAAGACAGATA
GCTTTGTCCCCCAGTCAAAAACTGATCTATACACCGGAAACTAATAAAGTTAAGCTTACC
AAAACTACAGGCATATCAGAAACAGCATGGAAAGAAAATAAAATCATTTTTGATAATACC
CCTTTAGAGGAGATTTTACACATAGTAGGGAAAACGTATAATGTAGAATTTATCATCAAA
AACAAAAACCTTAAAAAAAGAAAATTTACCGGATGCTTTAACAATCAGCCTCTGGAAAGA
GTATTGGAGCATTTTAAGAGATCTTCAACAATACGATGGAAATATATTCAGGATGAAGAA
TACAAAAACGAGAAGGAGAGAATAGAGATTTATTGATTAACCTTAATATTTTAATACTTA
TGAATAGAGAACCACCTTAAGAAAACAAAAAAACGTATGGAAAGACATTGACGTGTCTCC
CCATACGAAAAAACAAAATTAATCAGGCAATCTGTTTGACGACAATTCCTGACAAATAGT
TTTTACCTTAAATCCGTACAAAGTTATGCAAAATTATTTTAGTACCCAACTTTCGAGGGT
AGCAAAGTCACTTTGGCTAACCTCAAAAAAAATCCCATTGGCTATGAAAATATTCCTATT
TCTTTCGATTTGCTTTATTAATATGCTACAAGCCAACAATAGTTATGCTCAGATAACAAC
AGTCAGCATTGATGTACGCAATCAAACAGTGAAAGAAGTAATGAATAACATAGAAAAACA
GTCCGAGTTTAGTTTTTTCTATGACAATGATCAGTTGGATTTAAACCGAAGAGTGTCTAT
CACAGCAAACAATAGCAATATCTTCAACGTCTTAAAACAGCTTTTTACCGAAACTGATAT
CCAATACTCCATTCTTGATAAAAGCATTATACTTACCACAAAAGAACCGGTCCTAAGTGA
TAATAAGAACAAAATCACCGGCAAAGTAGTAGATATAAAAGGAGAACCAGTTATTGGTGC
CAGCATCATGGAAAAAGGCACATCAAACGGGACTATAACAGATCTGGATGGGAACTTTTC
ATTAAAAGTATCATCAAACCAATCTTCCATAGAGATATCTTACATTGGTTATGTTACTCA
AAATCTGAAAGCGGTATTTGGGCGGGTAATGGCTGTTACCTTGAAAGAGGATACAAAAAC
ACTCGAAGAAGTAGTTGTAGTAGGCTATGGAGTAGAGAAGAAAGTAAATGTAATCGGCTC
CATTGCCCAAGTAGGAAGCAAACAATTGGAAAACCGATCTACCCCTCAGCTCTCCAATGC
ATTGACCGGGCAGATGGCTGGAGTAACCGTTATTCAGCGTACAGGTCGCCCAGGTGCAGG
TGGAGGTGAAATCCGAGTTCGTGGTGTAGGTTCTTTTGGAGGAGATGACAACAAATCGGA
TGCATTAGTACTGATTGACGGTATCCCCGGTTCACTGAACGATATCAATACAGAAGATGT
AGAATCCATTTCTGTTCTGAAGGACGCTTCAACAGCTGCAATTTATGGTTCACGCGCTGC
AAACGGCGTTATCTTGGTGACTACCAAGAGCGGTAAAGAAGGAAAAATTACCGTAAACTA
CAATGCATATATCGGATTCAACAAACCTACCGAATTACCAGAGTTTGTGGATACATGGGA
GTATGCCACTATTTATAACGAAGCAGTAGGCAGAGAAGCCTATACAGCAGAAGACATTCA
GAAATATAAAGACGGAAGCGATCCCGACCACTATGCCAATGCACGCTATTTGGATGAAAT
ATTTTCCCGGAAAGGTTTCCAAACAGGACATACCCTCACCGTTAATGGCGGAAATACCCA
AAACAAATACATGGTTTCTTTCGGCTATTTAAAACAAAATGGTATTGTAGAACGCAACGA
TTACCAACGATATAATGCACGTGTGAACATTATCAATAACATCTTGCCCAATCTGACATT
ATCCACTCGCCTCTCAGGTATTTACGCTGTACGTAACGAGCCTTTGGCCTCAGCCGGAGA
TGATGCGACTGAAATGGTCAATATGATCAGTAAAGCGGTCCGTTTCCCAGGGTTAACACC
TTCCATCCTTTCCGATGGAACATTTGGTATGGGGCCCGAAAACCATGGCACACCTCTGGC
ATGGATTAAAAGTGGTTCGTTTTTCGAGAACACCCAATTCTCTGTAAGCGCCAATGTCCG
GCTGGATTACCAACCCATTAAAGACCTCACTTTATCCGCTGTGGGTGCATATACCTATTC
AAATGGTGAAAGACGCACTTTCCGCGCATCAATGAAATTAATGGGTGATCTCACGTTAGG
AGTTCCCAATTTGACACATTTTATGGGAAAAACCATGTATAAAACATTTCAGGCCACTGC
CGATTACACGAAGTCAATCGGAAGACATAATTTAAGTCTTCTATTAGGGTATTCATGGGA
ACAAGAAGACAATAGAACACTACAAGGTTATCGTGACAAATTCCCGGGTAATGACTTGCC
ATATTTGAATGCCGGTTCACCTGACAACCAGCAGGCATCCGGTGGAGGATATGGTTGGGC
GCTTCAATCTTACTTTGGCCGTTTGAAATACAATTTCAATGAACGCTATTTGCTGGAAGG
AACCATGCGTTACGACGGTTCTTCGCGTTTTCCAAAGAATAAAAAATTCGGTTTATTTCC
CTCTTTGGCTGCTGGTTGGCGAATTTCTGAAGAAAGTTTCTTCAAAGAAAATGAATCCTT
AGAATGGATCTCAGCCTTAAAATTGAAAGCATCATGGGGGCGCTTGGGGAATCAGAGTAT
AGGTAATTATCCTTATCAGTCTGTATATGTATTGGGGCAAAATTATCCTTTTGGAAACAA
CTTTGCCCAAGGAGCGGCAGTGACTACTGCCATAGATCCTAATATTAAATGGGAAGAGAC
AGAAACAATTGATGGTGGATTCGAAGCTACACTTTGGGAAGGTTTGTTAAGCTTCAGTGC
CTCTTATTTTACCCGTAAAACATATGATATTCTTTACAAGCCCAGTGGTAGCATATCGTC
GGTGTTAGGACAAGGTATTTCCGTTATGAATACCGGACAATTAAAAAATTACGGATGGGA
GCTTGAGGTCGGTCATCGAAACCGTATCGGAAGTTTCTCTTATAACATAAATGCTAACTT
AAGTATCATTAAGAATAAACTTCAAACTCTTGGCGTAGGCAATGTAGAACAATTAAATGG
AATGGTAGGTAATGGCAGCAGTCTATTTATAGGCTATCCTATCCAAATGTATTACGGATA
CCTTTCAGACGGGGTTTTCATAAATGATAACGATGTCAAGGCATGGCCCGATCAAAAAAA
AGTGACTCCCAATGCGAAGCCCGGTGACATCCGTTATAAGGACATAAGCGGACCTGATGG
AAAGCCCGATGGAGTGATTGACCCCAATTATGACCGTGTGTATTTGGGTACACGCATCCC
GAAATTTACGTTCGGTCTGAATATAGGTGCAGAATACAAAGGTTTTGATCTTTCTGTATT
AATTCAGGGGGTGGCAGGAGTCAAAGGTATGTTGAATGACTTCGCCGGTTATGCATTCCG
CGGTGAAGGAAATATCCAAAGGTGGCAGGCCGACGGACGTTTCAAGCCCGACAATCCGGT
ACGTTATCCCGACTACCCGCGAGTAGAGGCGTTAGGAGCTTCGAGCCCTAATACCGTAAC
TTCCGATTTTTGGATTTTGGATGCGTCTTACGTACGCTTAAAAAATATTCAATTGGGATA
TTCACTTCCAAAGAAATGGATGCAAGCAGCCAAATTAGGGGGATTGCGCTTCTATATTCA
AGCAGAAAACCCTCTGTCATGGAATAAATACAGAAAAGGATGGGATCCGGAGCAGAATAC
GGACGGAAACTATTACCCTATTCTGGCGACTTATACATTTGGTGTCAACTTTAACTTTTA
ACAACCATGATAAAGATAAAATATACTATCGCCTGTTTACTGATATGCATACTATCATGT
GTATCTTGTGACTTAGAACGTTTTCCGCTGGATCAATTTTCAGAAGAAAGCTTCTGGATC
AGTGAGGACAATGCTATGTTGGCTCTGACCGGTATTTATAAAGCGAATATCTTATTCGGA
AAGCCAGAAATGGCCCCTACGGATTGGTGGTCATACGGAGGATTAATATACCTAGAGTTT
CCCACCGACAATGCTTACGATCGCCGTGGTAATGCTTCTAACTTTTTTAAAATGACCAGC
GGAGACTTATTGCCTAACAATGGTTTTATAAATAATTACTGGAGTAATTCATATGCCAAG
ATCACACGATGTAACCGATTTATGGAAGGAGTTACGAAGTTGACTGACGAAGCCGCTCGA
AAACGTTTAATGGCAGAAGCCCGGTTTATACGTGCCACACAATATTTTTACTTGTCTCAG
TTCTTCCATGACGTACCTTTAGTAACCAAAGTACTGACGAAAGATGAAGCTAATACCGTA
GAGAAAACACCACAGGCTCAAATAATCGAGTTTATCGTACGTGAATTCACTGAGTCTGCC
GCAGATCTGCCCCGCTTTAAAGATTTGCGTGACGATGAAACGGGCAGAGCAAGCAAGCAA
GCCGCACTGGCCTTTCTGGGACGTACCTATTTAGCTGCAAAAAAATTCCCTGAAGCCGCG
GCGGCATATAAACAAATCATTGATCTTGGAGATAACATTATCGACCCGGACTACGCCTCT
ATTTTCCTACCCGGTAATGAAAACAGCAAAGAAAATATTTTCTCAATGCAGTATATGCAG
GATAAAGCCGGTAACGGCTTACTGCAGCACGCCCTCCCTGTTAAAGACGGCGGTTGGTGC
CTGGTTAACGTATCTGCCAGCTTGTTCGAAGCTTATCAATTCAAGGACGGGACAACTTTC
AGCTATGAAAGCCCCTTATATAATCCAGACAACTTAGGTGAAAATCGCGACCCTCGTCTT
GATTATACAATCTACTACAATGGCTCTACATTTAAAGGCACTGTTTATGATTGTCACCCT
GATTCCAATAGTCCGGATAAGGTAGCAGGTGGGCAAACGACTCAAACCGGATTCATGATG
CGTAAATACTTGGACGAAAATTATTCCGGTGATTTAAATGTATACGGAGGCAATGTCCCG
ATAATACGTTATTCCGAAGTTCTGTTGAGTTACCTGGAGGCCAAGTTAGAAGCCGGTGAA
CCCATTACACCAGCGTTATTGGATGAAACCATTAATCTGGTAAGAGGCCGTACTTCCGTA
AATATGCCACGTATAACAGAAACAAACCCCGATTTGCTCCGCCCAATCCTGAGAAACGAA
CGCCGGGTAGAGTTGGCAATGGAAGGCATCCGTTATTGGGATTTACTTCGTTGGGGAATT
GCGGATAAAATGTTGAATGGATATATTTTGGGAGCCCCCTTCCCTGGTTCAAAAAGAACA
AATCCTACTCCAGACGGAGAAGTTGATAAATACGGTAGATGGTATGTAAACAAACGTGCT
TTCCGGAAAGACCAGGATTACAAATGGCCGATACCTCAGGGTGAGCAAGACATTAATCCT
AATTTGCGCAATTGATTTTGATTAAAATAATTTTAAAATGAAGAAAAAATTTACATTAGC
TTTGACTCTTTCACTGTTATCGGGTGGATTAGTAGCACAAGAAGCAGCTTCTGTTACTCT
TCCGGACAATCCATTGAGGGAAGAGGTGATAAGATTGGCAACAAAAGTGCGCCCCTCCTA
TCGGCAACTGGATTATCAGCAGCGGGAAATGCTGGGTTTTATACACATCGGGATGAATAC
ATTCACCGGTGCGGAATGGGGAACAGGGAAGGAAGATCCTTCCCTGTTCAATCCTTCGCA
ACTGGATGCCGACAAGTGGGTCAAAACCTTTAAAGATGCGGGAATTAGTGGCGTTATCTT
AGTAGCGAAGCATCACGATGGTTTTTGCGTGTGGCCCAGTAAATATACTTCGCACACGGT
AGCCAATTCTCCCTGGCGGAACGGTAAAGGAGACTTGGTGAAAGAAGTCGCAGATGCCTG
TCGGAAATACGACATGAAGCTATGCCTCTACCTCTCTCCTTGGGATATGCATGAAAAAAC
CTACGGAACAGAAGCCTACAATGACTATTACATCCACCAATTGGAGGAATTATTAACCGG
CTACGGTCCGGTTTATCTGCTCTGGTTTGATGGAGCTGGAACTACAAATGACGTAAGCGG
TGTTGAGATGCCATTTGACTGGGAGCGGATATTCAGAAAAGCCCGTGAGCTGCAACCCGA
CGTACTTCTTTCCGGCAACGCCCCTGACATACGTTGGGTAGGTAATGAAAAAGGAAAAGG
CCGGGAAACGGAATGGTGTGTACAAGGCATTAACAATACAGAAACATTGTTTGGGTCATT
GACCGGATATAACCCGACCTTACATAATCTGGGCAGTATAGACGACCTGATGAAGAAAAA
AAGGCTGGTTTGGTATCCTTCCCGTGGTGGGCTACCCTTGCGTAAAGGTTGGTTTTATAA
CAAACGGGACGATGATAACATAAAATCCCTAAAGTATCTGGTAGATAGTTATTTCGAGAC
TATTGGGCAGAATGCAAACCTGCTCCCCAACCTATCTCCCGATCCTACGGGGCGTATTCC
GGAGAAGGATGCGAACCGTCTGATTCAGTTTGGAAAAATCATCTCCCGGATGAAGCAAAC
AGACTATGCCAAGGGAGCTACCGTAAAAGCCGTTTCCGGTTGGGAGGGTAGCACACCGTC
GGATGTCATAACCGACGATACACCTTTCACCTCATGGCACACACCGAACGGAACAACTGC
TGCTGTGGCAGAAGTACAATTAAAGCAACCGGCTATGATTAATGTCATAAAATTGCAGGA
GAATGTTCGCGATTTCGGTCAGCGCGTCGAACGCTTTGCCATTGATGTCTGGACCGGTAA
TGGTTGGAAAGAAATAACACAAAGTACTACCATCGGATTCCGGAAAATGCTCCGTTTATC
CAAGCCTATTACCGCTGACAAATTCCGGATACGTTTCACAGATGCTCGCGTCTCAGTCTC
TTGGGGCAATTTATCAATGTACTATCTGGAACAAGTACTCGACGAAGTAGAGCAAAAGCA
GAAACAGAAAGTGGTCCCTCCTTCCGACATACAAATCAGCTTAAGTGGAATTACATCACT
TTCGAACGATGGTTACAAAGCACTAGTTGATGGAAACACGGACACCCGTTGGGAGGGAAA
AGCCCCAAAACTGCCTGCCGCATTTATCTTTAAATTGAAAAGCCCTCGCGATTTATCAGG
CTTTTCTTATCTACCGATAGAAACCAGTATGGGATATATTGAAAATTACGCTATTTATAT
AAGCGGCGATGGGGTAAATTGGGGAAAGCCTGCCAAATCAGGACGTTTCGGCAATATAAC
AAATAACCCGGTAGAACAGGTTATTACGCTCAATGCTGACAAAGTGCGTTATCTTAAGTT
TGAAGTTCTCGGAACTACATCGAATGTACATACTTTCACAATAGCCGATTTACGGCTTTT
TGAAAAATGACATGACTAATTTTATAGAAAATCATTAGGTTAACAACATGAAAGGATACT
TATTTTTAACTTGTCTGTCTTCGTTGACATGCATCATGAGCATTGTCGCTCAGAAAAGTA
CCCCATCACGTCATTCAATACTTATAGAGAGTATGCCTGGAAAACTTTCTTTAATGAAGA
CATACTCCCTATACAAGTAATACAGAAGTGCATGTAAAGAGCTGATATTACATGTAAAAG
ATGGTATTCAAAACCCCAAAAGTACATGTGCCACTTTATAGAAAAAAGAGAATAATTTTA
GATAAATTATTTTTAGCACTACGACCTTATTATTTGCAGAATAAAGCTATATTTGCAGTA
TCATGAGAGTAAACACCCACCCAAAAGATAGTTCTTTACTGGAGGCCATCCAGAAAGGAG
ACAATATAGCTTTTAATATATTATTCCATAGATATTATCAATTGCTTTGTAACTATGGTA
ACCGATTTGTAGATTTAGAAGATGCAGAAGAAATTGTGCAGGACTCTTTGCTGTGGGTTT
GGGAAAACCGGGAAGTTCTTATCATTAACGTATCACTTAGCTCTTTCCTCTTTACGATGG
TCTATCGCAAAGCTTTAAACCGCATTGAACATAATCAAATAACCCAACGTGTCCTCACCC
AATTCCATGAAGACATACAAGAGGTGCTACACGATGTGGACTTTTATCAAATACAAGAGT
TGATGAACAAAATTGACGAAGCAGTTGCCGCGTTGCCTGACGCTTATAGAGAGGCATTCA
TTATGCACCGCTTTCAGCACATGAATTATAAAAAAATTGCTGAAACTTTGGGAGTCTCTT
ACCAAACTGTAGCTTACCGTATTCAGCAAGCACTAAAACTATTACGCTTGGAGTTAAAGG
ACTTCTTGTTATTACTATTGCTTTTTTACTATTCAAAATAATACAACCATATTTATTGGT
TAATACATGATAGACAAAAGTACTATATCAGGAAACATGAAAATTGTTACACTTCAATAA
CATATAATAATTCTATATCATTAAAAAAGATAACACGTCTTTTTTCAGGTCCTATGCCTG
TCTTGACACACTATAGCTTGCTCTTGACAAAACATTAAACAGAACTGATAGATATTTATT
ATCTACCGAGAAAAGTTTTTAGAGATACGAGCCCCTTATTTCTTCTTTGTCTTATATGCG
AAAGCCTGCCAGCGTTCCTCCGGCCAGTCCTGTTGTTGCATGTCGAAGCGTGCCATTACA
AAAAACAGATCGGACAGACGATTGATAAAGCTCAGAATATCTTCCGGAACAGCATCTTGC
CGGTTCAAGGTCCAGAGCCGCCGCTCTGCACGGCGGGCTACGGTACGGGCAAACTGTAAC
TGAGCAGAGACAGGTGTGCCACCGGGCAACAGGAAATAACCGTTCTCTTTCAGTCCGGCA
GTCATTGTATCCATCTCTTGCTCACAGAAAGCCGCCAGTCCGGGCGACAGCACATTGGGA
TTCTTATCGCGAATGGCGGATGGAGTAGCCACATGACTCATAACCACCATTAACTCTCTT
TGGAGGTGGTGCAGCAACTTTTGCCAGTCATGCTCCTGAGGGAGCAATGAACGGATAATG
CCGATCACTGCATTCAATTCATCGATGGTCCCGTTCGCCTCGATCCGGATATCATCTTTC
TCTACCCTTTCTCCGCCATGAATGCCGGTTGTTCCCCGGTCACCGGTCCGTGTATAGATT
CGTTTCATCATTCAAACAATTTAAGTAAATCGATCTCCCCCCAGTATAGATGCGTATAGC
TGGCTATCACGTTTTTATATCGGAACACAGGTGTACTGACAGGCATTCTCTTGGCATTGT
ATACCTGAGTGACAGATTCCAGTGACTCTTCCGGTTTCGGCTCGAATTGTGTATAGTGAA
ACTCGTGTCCGCGAAGATGTTGGCCGTTATAATCGAACTGCCGGTACCCCAGAGTCAAGC
GCCTGTCAGCCTTACGATTCGAGATAAAGAACGGAAGTACCCCTGCCTGCAACCCGACCT
CACTGTCCGAGTGCTCCGACCGGTCAAGGAGAATGCCTTTAGAGAGATAAATCATTCCTC
CGCATTCGGCAAGTACTCGTCCGCCGGACTCCGCGTAGTTACGTATAGACTGCATCCTTT
GCCAAGCCTGACGCAATTTCTCATAATGCTTTTCCGGATAGCCTCCGGGAAGATAAAGCA
AGTCCGTACCTTCAGGCAACGGGCGATTATCCTCCGGATTAAAGAGAATAACGGTTCCCA
GGCGGCAAAGCACATCCAGGTGTTCCTGATAAATGAAAGAGAAAGATTCCGAATTGCATG
CCACGGAGATCTTTAAATCTTCCTGTAGAGAAATATTTGAAACAGGAGGTATCGGAGCAG
GAAGTTTCGTTTCCTCAAGCAAACGGTTATAGTCGATGTACTTTTCCATTAATCCGGTCA
GCTCTTCCAGTGCGTCCGTTCCTTTCGAATGGCTGAAATCCAGCCCCAGATAACGTGATT
CCTGTACCAAGCTCTCCTGTTTGGGCAAATACCCCAAACAGGTAATTCCCAACTCGGTAC
AGACTTCCTGCAACATTTCGTAATGGCGCGGAGACCCTACCCGATTGAATATAACACCCG
CTATCCTGATCTCGGGACGAAAGTGAATGAAGCCCGAAAGCAAAGGAGCCACCGAATAAG
CGGCCGATTTGGCATCGACCACCAATATGACAGGTAAATTCAGTAATCCGGCCACTTCTG
CCGAGGAACCCCGGTCACGGTCGTAACCGTCATACATCCCCATCATACCCTCCGTGATGC
AGGCATCGGCTCCTGTGGCATAACGGGCATAAAGCTCCTTTACATGTCCGGCCGAAGCCA
TAAAGGTATCCAAATTGATGGAAGGACGTCTGCAAACTGCCGTATGATATTTGGTGTCGA
TATAGTCGGGACCGCATTTGAAAGGTTGAACCTTCAGTCCCTTCTTAATCAACAGAGCCA
TCAATCCACGACTGACCGTTGTCTTTCCACTGCCCGAAGAAGGAGCCGCTATCAGAAATT
GAGAAATCATCCTACATTCCATTATTGTCGGTTTTTATCCTACAAAGATACGGATATTTC
TCTGTGAGGGTGCATCTTTACCGGTAAAAAGTGCTACGGCTGTTTGCCCGGCATCAACTC
CAGAAACAGGGTGGTGGTAAGTAAGATTCCGATAGATACGCATACAAAGACAAGCAACCA
ATTAATGTACTTTGCTTTAGGCTTTGTATCGGCATGCAGGTTGTTGAGGAAATACTCCCG
GAAAAAGAGATATAAGGCAGGGATCGTTGCACTGGCCAAAAGGAAATCCTCCGGAATATT
AAAGAAGTAAGTCTTCGATAAGCCGATCAGCGACCAATGACACAGGAACAGCACCAAAAA
CATATTTACCTTACGGGAGAACAACAAAAGCAGACCGATCGTGAAAACTGTTACCGAGCA
AGGCATTACCGGCGATGTAATGCCTGGAAAAGTAAGTCCTCTCGCAATGGATACCAAAGG
ATATACAAATGGTAAAATCAACAATACGTACGAAAGGATATCATATTTATATGTACGTTC
GAAAGTAGTATATCCGGTGATGGCATCCCATACCCATATCGTGGCCATAACCACCCAGAA
CATAGCCAGCGCCCCGTTATAACTGCGCTCGTCACAACAGATGGCATAATATGCGATAGC
AATCCACAAATACAGAAAAATCATATATAGCTTCATGCCCATCTTTACCCACGGACGGGG
ATTCTTTATAAGCATCACTGTCAACAGCAGGCCGGCGACAATGATCAGCAACTGATAGAT
CCATGTAGCAGAATTATAATACGCAATAGTTTTCCAGAAAATCTCCATAAAATATAGATT
CTTTATTTAATAGATAAATTGATTAATGCCGTGTCAGGGAAAAAGCTTTGTGAGGAAGCA
GAAACATGGGGAAGGTAGCTCCTACTGCCAACATAAAGATAACGGTACAGGTAACCAGGC
CATTAGAGAAAAACGTCTCCATGTATTTGCCCAAACGCTCCGGTTCGTTCATTGTTTGCA
GACTCATAATCAACGAGAACACCATATTGTAGGCAAACTTACCCGGAATCATCGGGAGCA
ATGCCGGTATATAAAGCACAGTCATCGGACAATACACCTTCCGCCCGAGCCACAAACTGC
CAAAGCCGATAACCAATGCCCCGAACAAAGAAGCCGTGGCAATGTCGACACCCAGGAAAG
TCATCAGGCAATAACGACAGGCATGTCCGGCTGCCGCAAGTATCGCAATCATCTTGAAAG
CCCGCAACGGAGGATCGGATATGGCTCCAAAACCAATACCCGCTATTGCGGCAAAAAATC
CATCGGAAAGAATATCTAAAGCTATCATATCAAACTGTTTTTAACCATTAACAATGTAAA
CGACAGGCCTATCGCAATGCTGACAATCAGTAGCGCGGCTTCCGTCAATCGGGCAAATCC
CGTAAGGATGTATCCCTCTACAATATCAATCACACCGTTGATCAACGGTACACCCGGAAC
CAGATAAAGCACGCTGGTGGCAAGAGCTATCTCCGAAGTGGTATCAAAAATCAGTGCCGT
CGATGCACAAAGCGACGCAACAAAAGCGGAAACAATGAAAATAATATAATGATTGATTTT
CTTCTTCTGCATCTGTTGCTTCAGGAAAAGTCCGGTGATGGTAGCCGAAAAGACAATGCC
CATAGAAATAATATCGCCACCAAACAACTTACAGAATGAAGCATTGGCAAATCCGACCAG
TAAAAGAACAAATAGCGGATCTATTTTCGGTGCCGATATGATTTTGTTGAACTTATCCGA
CAATTCGTGTAAAGACAGATGTTTGTCGTAAACCTCCCAGCTCAAGGCACTCAACTCTGA
GTTGTGTTCAAAACTGATCGGATGGGGAGGGATATCAATCACTTCATTGCAGGCTTCACG
CGTCTCGTTGTCGATGATAGTCAGAATGATGTTTTTGTGAAACACACTCAACTTCACATC
CACTCCATAGGCTTCTCCGATACGCTTTGAATTACGGATCACACGGGAGGTATGCACACC
TGCTCCCATCAAATGGGCCGAATATCCGGCAATGAACTTGGATATGGAAATCAAAGATTC
ATTTGTAGTCATAAAATTGCTCACTTTTTTAAATCGGGCGCAAAAGTACAAAAAAGAAAG
GAAAGAGAAAGCACATAAGTCATTTCATTTCACCAGACTCTCCTTGTCACATTGCTTATC
TTTATTATTATTTAGAACTCAACCAAACGAAAGAATTAATAATTGTGCCGTAAGCACACG
CAGGAACATCGTCAGCGGATAGACTGTAGCATAACCTACTGCCGGCGCATCACACGATGT
CAGATCATTGGAGTAGGCCAACGCCGGTGGATTCGTTGTGGAACCGGCCAACACCCCTAT
CAACGTATAATAGTTCAGCTTGAAAGCATAACGTCCGATAAAACCGGCCAGCAGCAGGGG
AACGACTGTTATAATCATACCGTAAGCGATCCACACATAACCGCCTTCATGGATAATGGT
TTCCACAAATCCGTCGCCGGCTCCGAGACCGACACAAGCAAGAAACAGCGAGATGCCGAT
TTCCCTTATCATCAGATTGGCACTCATAGTGGTATAAGTAATCAGCTTATACTGCGGGCC
GAAGCGGCTGATAAGAATCGAAACAATCAACGGGCCTCCTGCCAACCCGAGTTTAACCGG
TTGGGGAATTCCGGGAAACATAAACGGGATGCTACCCAGGATACATCCCAAGGCAATACC
CAGAAAAATAGGAATCAGATTCGGATGATTCAGGCGTTTCATCGAATTACCCAATACCTT
TTCTGCATGACTCACCGCCAACTCACTGCCGACAATCGTCACACGGTCTCCCATTTGTAA
TTGCAACTGGGGACTTGCCACCAGATCCACTCCCGAACGGTTGACGCGGGTGACACTGGC
ACCGAAATTATTACGAATCTTCAATTGCGCCAATGTCTTACCGTTCAGTTCGGGCTTGGT
TATCAGAATTCGGCGTGAAATCAGTTCTTTGTTCAGCTGTTCCCATTCCACTTCAATCGG
TTTGCCGAAAAACGCAGTGATCGCCTCTATATCTATCGGAGTCGCAATAACCAATATTTC
ATCACCCAGATGAAGCTCAGTATCGGAATTTACCAATTCCGACTCTTTCTTTCCCTTCAA
ATGCCGGATACGCGATACCACAAAATTACGGTTTACCAATGGACGTATATCCTTAATACG
TTTACCGTGAAGAGCTTCATTACGGACCTCCAATGAAACAGGACGGACTGTCAACTCTTG
TAAATGTCCCAGTCCCTGTTCGGCTTCGGCTTCCTCCTGCTTGGTATTAATACGGAAAAG
GTATTTAAGGCCTAACAGCGACATGATGCATCCCACTACGCCCAACGGATAGGCTACAGC
ATATCCCAAAGCAATCTCCGGTGCATCTATCCCGGTCAGGTCACTGTTGGCCTGTTGCGC
AACACCCAATCCGGGTGTGTTGGTCACCGCTCCCGATAAAATACCTACCATGGTGGTAAT
CGGTATTCCGGTTATAAAATGCAATGCAAGGGTAATGATGACTCCTGCAAAGACAACGAT
CATAGCCAACATATTGAGGGTGAATCCTCCTTTCTTAAAAGCGGAGAAGAATCCGGGCCC
CACTTGCAATCCGATGGAATATACAAATAAGATAAGTCCGAACTCCTTCAGAAAGTGCAA
TAAATGCTCGTTCAGATTCAGATTAAAATGTCCGAAGACAATGCCGACAAACAAAATCCA
GGTAACTCCCAGAGAGATGCCTGCTACTTTTATTTTACCCAGCATAATGCCAAACGCAAT
GACAAGCGACAAAATAAGTACGGAGTGTGCCACTCCTCCACCCCATAGGTTGGGGTATCC
CTCAAAAAGATTTCTTAAAAGTTCCATAGTATAATATAGTTAGATTCGTTCAATACTTAG
CTTTCCGGGAGATGTGTCGTCCTTCACGCTATGCGCAATGTCCTCCAAGCATGAATGACA
CAAACAGTCTGTGTAATTATCTTTAATATAAGCGTATTGGAATGCGTCCAGTTTCACACT
TGCACAATGACACAACCTTATATTGTCATGCCGGCACTCAAAAGCAGCACCACAACGAGG
ACATACCTTTTTCATCGGCATACCACCTTTCCATCTTTTTTGAAGTTAATCTTTTTTCGT
ACTGCTTTCCTAATCCCACGAGTAAAAACAGCCTTTGATGAATGGCAGGTCTTCTGACTT
ACTCCTTATCCTGAAGCCTTCCCGATGTTTCAAATCCGACACCAGTGGCAAAAGATGTTT
CCAAGATATATAAACGGAGCTTCACAGCAGCGGGACTGTTTGGGACTTACACCCAATTCC
CTTTTAATCCGAATGACGAGAATCTTCATCCGAAACCAATTCTGGACAAAGATAAAGAAA
AAAACAGAGCGGGGAAGAATAATCAATAAGAAATGTAAAATACAATCCCATTCAGCATCT
TCCATCATTGACATTTTGACATTCTGTCATCTTGTATTTTCTATGTGGCTTGTAGCGCAT
TTTTCGGAGTCTGCCCCAGGCTTCTCCGGAAAAAGTGCCGTATTTACAATTCTCCAAAAA
CAAAAGAACATTCGTGAACATATCTTCTAAGCAAATTAAAATGTATCCACTGTATTTTGT
AGCATAAAGCATATAAATAACTGATATTACAATCCAAACGATTAATCCATCCCAGCATCG
AGACGGAGTCAACCAGCATAAGAAACAGAGCTTTTAATGCCTCTTTTTAGAGTGTTAACC
TCACCCGGATACAATGTTAACTTCCTCTGAACGCAATGTTAACTTCCTCCGAATAGGATG
TTAACTTCATATAAAGACAATATTAACTTCCTAAAGGCAAGAAATCGATCATCTCTGATC
ATCCAAAGTATATTTAATCACAAAACAGTCCGGATATCGTATACTAATGCCATATTTATG
CGGACTACTTTTCTATTTCACACATATAGAATTCTTCCCTTGTTTTAAAAACAGAGCAAA
TCCCTTCTTTCTGCTACAAATAAGCAGTAAACCGCGTCCTTTTGACTGAAAGACATCCGC
CTTTCCCAATATAAAAGGCTTCACTTCTCCGATATACCTATAAATAAGTATATTCTTTAA
TTTATTTCTATATAAACTAATAAATGTATATCTTTGCCCCCGCTTAGGTGATGCAGTCGA
AGCATTCCGTTCGATGCATAAAAGGGAATCCGGTGAGAATCCGGAACAGTGCCCGCTACT
GTGATGCCCATATACTCCGCATTCTGTTCAAAGGAGGAAAGGAAAGCATTTCTACACATA
CCACTGTCGATGCCGGAAGGCAAGGCGGGAAGGTTGCTTTCTAAAAAAGGGATAGTCAGG
AAACCTGCCGAAGCAGACATAGATAACAGTGCCGTCCCGGGGTCAGGAAGGCCGTTTACT
AACACATTATTCAAAAACATCAATGAACAAAAGATGCTTACTGACCATCCTCTTGGGAGG
ATGTGCAGCGGTGGGTGCGTTTGCACAACAACACGCAACAGGCAAAGACAAAGAGATGAC
TGTGGACTTGAACCCTGTAGTTGTGACAGGTACCGGTACACACCAAAGACTGAAAAACAC
ACCGGCTCCGGTGGAAGTAGTAACTGCCAATGAAATAAAGAAAGCCGGCATCACAGACTT
TCAGCAGGCAATGACCATGCTGGTTCCTTCTCTTTCGTTCTCTACCAACTCAATGGGATC
TTACCTGATGATGAACGGACTCTCCAATAAATATGTGCTGATTCTGATCAACGGACGTAA
ACTGACCGGAGACACCGCTAATAATATCGACCTCTCACGCATTGATATGAGCCGTGTGAA
ACGCATCGAAGTGCTGGATGGTGCCGGTTCGTCACTCTATGGCTCTGACGCCATTGCCGG
TGTGATCAATATCATCACCAACGAACCGAAAGAACTGATGCAGGTGACTTCTACCACCCG
ATATGAAGATCATCGCCAACTGACACAAATGGTAAATGCGGATATTGCAACAGAAAAGTT
CGGCTCATATACCTCCTATAAACACGAACAAAGTGCAGGATGGCAGAACAGCGATCTGGC
ATATGTTACTGATAAAAAAGGTAATGTATCGACAGTACCGACCGTATCAGCTACATCCAA
TGGTTTCCATTCTAATCTGGTAAACCAGAAATTCACGTTCGAACCGACTGAAAAGCTCTC
TTTCTATGCTAACGGAGGATACTATTGGAAGTTGACGGACCGCCCTGTATACACAGCAGA
TATCGATGGAGGTTCCAAGTATGATCTACATTACGAATCGTATAACTTCGGTTTGGGAGG
ACGTTACAAAATCAACAAGCGTTCTTCCATCCAACTCGATTTGATGAATGATAACTATAT
GCAGAACTACAAATATACTGTAGCTGACGATAAAAATAAGATTGCTATTGGAGATTACGC
CAAAACCAAAGAGCAGCACTTTTATGATGCAGAGCTAAAGGGAATCTTCAACTTTGCCAA
AAACAACATGACGGTACTGGGAGTGGATTACCGCTCTGAAAGCCTGGATCGTCCCAGTGC
AAGGGTGGACAAGTCAGTGTATACGGCATCTGCTTATGCACAACACGAAATTAAATTATG
GAATTGTCTGACCGGTATTGCCGGCGTACGCTATGATTATCACGAGCTGGCAGGAGGACG
CTTTACTCCGAAAGTGGCTGTGATGTATTCAGTAGGTGCTTTCAATATTCGTGGTACTTA
CTCCACCGGTTACCGTGCCCCCGGTCTGGACGAACTTTATTATTATATGAATAAAGGTAC
AACTATCACTCAAGGTAATAAAGATTTAAAAGCAGAACACAGTAATTATTATTCTGTAAA
TCTGGAATACAATACAAACCGCCTGAATGTTTCTGTTACCGGTTATTTGAATTATATCGG
AGATATGATCAATTCTACTACATACAAACTAGCAGATCTTCCTAACGGTGAGGAATTACG
TGCAGCAGCCCAGAAAGAATTTAACCTGACAGATGCCGAGGCCAAAAAACTCGCCAATTA
CAAACTTTATGGTAACCTCGACAAAGGTGTTGTCAGAGGTTTTGAAGTAAACGCAGCCAC
CAACCTCGGCGCAGGCTTCAGCCTGAACGGAAACTATGCTTACGCTTATGCACGTGGCAA
GAGTGTGGACGGTGTATGGGGTAACATAGACCGCTCGGTACGCCACACCGGAACCATAGC
AGGAAACTACACACATGCATGGAACGACTATATGCTGAACGTAAATATCAACGGTCGTTT
CCAAAGCAAACGTTTCCACCCGGGACATAGCTACGGCGACGCTCCGGGCTATGGCGTATG
GAACTTGAATGTGAAACACTCACTGACAGGTTTCCAACACTTGGGACTGGACTTCGGTAT
GGGTCTCGACAATATTTTCAACAAACGTGATACTCGTCCTAACGGTGTGAACTACGCACT
CCTCTCTCCAGGACGTATGGCATATGTAAGTTTAACCCTTCGTTTTAAGAAATAAACAAT
GAAAACATATATTCTCTCTTTATTCTTGTTAGTTTCCCTCTTCTGCTCTGCGCACGAAGG
GGGGAACTTCGTGGCCTCCGATATGCTGGCCGGCATGCAGCCGGGTGATAAAGCCGGCTT
GCTTATGGTACACTTCGGCACTACCTATGATGACACCCGCACCAAGACGATCGATGCCAT
CAATGCGAAAGCCAAAGAAGCATTTCCGCAAATGGAAATGCGTGAAGCTTATACCTCACG
TATCGTAATGCGCCGCCTCAAAGTTCGTGGCATTGAAAAACCTAATCCGCTGGAAGCGCT
GCTGAAACTTCTCGGAGATGGCTATACACACGTCATTGTGCAAAGCACCAATATCATAGA
AGGCGTTGAAATGGAATCATTGAGGCGTGATGTTGCTTCAGTAGCCCGTTTTTTTAAAGA
GATCCGGGTAGGTAACCCGCTGCTCTATTCGGTAGAAGATGCTGAGGCAGTAGTAGATAT
CCTCGGTGCAAGCAAACCGGAAAAAGGAAGTGTAGTACTTGTGGGTCATGGAACCTACAC
TCCCAGTACCGCCACTTATGCAATGATCGACTACATGCTAAAAGCCAAAGGATTGAAAAA
CTTTCATGTAGGCACTATCGAGGGTTATCCTACTTTCGACACCATGCTTCAGCAACTCAA
AGATAACAAAACGAAACAGGTTACGCTGGTTCCGTTCATGTTTGTGGCAGGTGATCACGC
CAATAACGATATAGCCGTCGACTGGAAAGAAGCCCTTGAAAAAGAAGGTTTGAAAGTAGA
TGTACGTATGCAGGGGTTGGGCGAAATACCCGCCATCCAGCAACAGTTTATCGATCATGC
CCAATTTATGCTAAAGCATAAGATGGTGGATATAATGAAGAAAAAAGCCAAATATGCAAA
AGACAAAGACGAATGAAAAGAATCATATTAGCTGCATTGGGGAGTGCTCTATTACTTCCC
TCACAGGCACAACAGAAAAATAAAGAATATACTAACTTCAACGATTCTGTATTTTCAATC
AACGAAGTAGTAGTGGCAACCAACTACAGACGCAAGACCGATGCTTTAAAACTGGATGTT
CCGGCAAAGTTCATTCCTATTTCAACCAACTCCATTACTTCCGGAATGCTTGAGAAACGA
AACATCCGGGATATACAGGAAGCCTCCCGCTTCCTTCCCGGTGTGCGCTTTCGTACCTCT
TACGGAGCGTTTACCCAATTCTCAATCCGTGGATTCGATAATTCTGTAATCATGGTAGAC
GGAGTACGTGACGAACGCTCGTCTATTGACAACTCTTATCCGTTCATGGACTTATCGGCT
GTGGAAAGCATCGAACTGTTAAAAGGTCCGGCTTCAGTACTCTACGGACAATCCGCTGTG
GGTGGTGTCCTTAATATTGTCCGCAAGGCTCCTGTAAGCAAGCAAAGTGTCTATGCCCGC
CTGGCTTATGGCAGTTACTATAACAAGCAGGCCACAATGGCTTTGGGCGGTAAACTGATA
GGACCATTGAACTACCGTGCCAGCGTCAATTGGCAGGATCAGGAAGGATGGAGAAGCAAT
GCTACCAAACGTCTCTCCGGCTATCTGGCCTTAGGAGGGCATTTGACAGAAAATGACGAA
TTGGATATCCGTATCGGAGCTAACCGCGATTTCTATCCGACAGAAATCGGTTTACCTCCC
ACAATGTCTTATGACATCCTCTCAGCCACAGACGGCAGCAAATATCTGAGTAAGGGAGAT
GCCCTGCCCGGACTGAACAAGAAAGCCCGCTACAACAGTGAATCGGACTTTATGTACAAC
CGTGGTTTCAATGCTTCTGCCATGTATAAGCACACATTCAGCGAAGCTTTCAAATTGATG
GAGAAATTGTCTTATACCTATGACGACATTGACTACTTCGGTACCGAATCACTGGACTAC
CTCACAAGCGACCGTCCCATCTATGATCATTATTACATGACCAAAGACAAACAGGGCAAT
GATACCAAAAAGTATATCTGCCTGGACTCCATCTACTACAGTTACCCGCTACGCTTTTCA
CATATCGCTAAAACTGTGAACAATCAATTGGAGGCAAGCGGAAAGTTCTATACGGGAGAC
GTTGCACACAACTATTTGGGCGGTTATTCTTTTGTATCCTTGATGCGTGACTCTTATATG
GCCTATGGCAATGGAAGCACCGGAGCCACCGGTCCCGGAACCACAGGACATGGCTCGGTA
TACAACCCTCACAGCATTGGTTGGATGGAAGCTCCTTTCAGATTTGTTACTGCACAGAAA
ACATTTACCCACGGATTTTATCTGCAAGACTTGGTGGAATTCAGTGATAAACTGAAAATG
ATGCTGGCCGGACGTTACGATCTTTTTATGTATAAGACTGCTAACCTGAACACCAGTGAC
GGAGGACGCCATTATGATAAACCGGATGACGATGCTTATAATAAAATAACCAATGGTGCC
TTCACCTTCCGTGCCGGATTGGTATATCTGCCTATTGAAAAACTATCTGTTTACGGTTCA
TACGGTACTTACTTCAAGCCTATCCGCGCATTTTATGACGCTAACACCATTTATATCGAC
AAGGATGGAAAAGAGTTCACTCCCGTAAATGGTAAAGAGGTATTCAAGCCGGAGAAAGGT
TTCCAGGTAGAAGTGGGTGCACGATACGAGATCACACGTACATTGCAGACTAACGTAAGT
TTGTTCTATATCAATAAGGATAATATCCGCCAGACTCTTGCCAACAAAGGCGATATTGCC
AACGGCGTAGAACTGGACAAGAAAGTTGTGGGACAAGTAGGCAAAATGGATTCCAAAGGA
TTCGATATTGACATTACCTGGAGTCCCATCTACAACTTGTCGATGAGCGCCGGATACGGA
TATACCGATGCAAAGGTACGCGATTTAGCCGACAACCCTTATATGCCGACCACTTCAAGC
AAAGGCAAACAATATGCCTACATTCCTAAAAACACATTCTATGCTTTTGGCGCTTACACC
GTATCCAAAGGCGTGTTAAAGGGACTGGGAGTAAACTTTTCTACCAGTTTTCAGGACAAA
GTATACCGCAACTCGGATAATACAAGCTCGTTCGATGCTTACTGGCTGACCGACCTCGGT
TTCTCTTATACATTAAAGAGCAATGTGCGCCTGGGAGTCAACATCAATAATCTGTTCAAT
AAAGAATACTGTAATCAGGCACTTGGTAATCAGTTAATACCAAGCATGCCTCGTAACTTC
ATGCTTTCCGCATCTTATACTTTATAATGATGATCACGAAATTCATGTATACCATTCACA
GGGTACTGGGCACACTGCTCAGTATCCTGTTTTTAGTTTGGTTCCTATCGGCTTTTGTCA
TGATGTACCACGGATTTCCACGTGCATCACAAGCTGAAAAATTAGAAAAGCTGGAGCCTC
TGTCTCCTTCTCTGCCTTCTGTCAGTGAAATTACTTCTCGCCTGCCCGAAGGAGAAAAAG
TTAAGGGAATCCGTTTAGACCGATACCTCGGACAAACCATATTCCATATCCGTACGGACA
AAGGTGAACACCATCTTCCGGCCGACTCCGTTCAGGCACTTCCGGTTATAGACGGAAGCC
GCATCCACCGGGTAGCCTCTCTATGGTGTAACGCACCGATAGACAGAATCGATACTTTGA
ACCGACTGGATCAATGGATACCCTTCGGCAGTCTGAAAAGAGAGTTTCCCATCTATAAAT
TTCACTTTGCCGACACAGAAAAGCACCAGCTATACATTGGTTCGCAAAGCGAAGAAGTCT
TGCAGTTCACTACTCGTAACGAACGTTTCTGGGCATGGCTGGGAGCCATTCCTCATTGGG
TTTATTTTACTTGGCTCCGCCAAGATGCCGCTTTATGGAGCATTACGGTAATCTGGTTAT
CCGGTACCGGATGCCTGATGACTATTGCCGGATTGTGGGTAGGTATTGATGTATGGCGTC
GATCACGAAAGCAAAAAGGAAAATTCTCACCCTATCGTAAAAAGTGGTATCACTGGCATT
ATGTAACGGGAATTGTTTTTGGACTTTTTGTTCTGACATTCTGTTTCAGCGGTATGATGT
CACTGGCGGAAGTGCCGGCATGGATCAGCAAACCGGTATTGGACAGGAACCCCACACGGG
AAATAAAGAAGGGAGCACCCAAACCGGATCAGTATCTATTGGATTATCGGCAAATACTAA
CCGAATATCCGGACGTACGCCAGGTGGAATGGAGTAATTTCCGTTCAAAACCCTACTACA
TAGTAAAACGGAGTGAAGGAAATCTGTATATCGATGCCTCCGACTCTCTGCCCCATCCGT
TGAAATTGGACGAAAAACAGGTGACTGACGCAGTAAGGACAATCCATGGGGACAGCATCC
ATCTGAAGGTCGAATTGATTGATAAATTCGAAACTTACTACCGCGACATGAGTAGGATGT
ATCGCGACCGCAGTTTATTACCGGTATGGAAAATCACAGTAGACGATCCCGACCACAGTT
GTTATTACATTCATCCGGAAACAGCCACAGTCCGATACGTCAATAGCACTGCCCGTTGGA
AATACTGGATGTATACCGCTTTGCACAGACTACGCATACAAGGACTGAACTCCTCTCCTA
CACTTCGTAAAAGTGTACTGTGGGTATTGCTGCTTGGCGGCACGGTTTGTTCATTAAGCG
GAGTTGTACTCGGAGTGAGATATATCGAACGAAAATGCAGAAAGAAAACAAGAAGATAAC
AACAGGTGTAGCCTATGAACTCGAGAATGGAAAGATCATTTATGTCCCTGAATAAAGGGC
AGAAAAAGGATTAATCCGTATCTTTGCCGTTCAAGCCGGTATAGGTATAGTTCAAGCCGG
AAATGAATCCAAGAATTTCACTATAGATTATCATTATGAAACAATCCAAAATTATCGTAG
CCGGCATTGGGCCGGGAAGCGAACAAGATATCACTCCTGCCGTGCTCGCCGCTGTACGCG
AAGCAGATGTAGTGGTGGGATATAAATATTATTTCCGTTTTATACGTGATTTTGTCCGTC
CGGACGCCGAGTGTATCGACACCGGAATGAAACGCGAACGTGCCCGCGCCGAACAGGCTT
TCGAATATGCCGAACAAGGAAAGACCGTTTGTGTCATTAGCTCCGGAGATGCCGGTATCT
ATGGCATGACACCCTTGATTTACGAAATGAAACGCGAACGTCAGAGTAACGTAGAAATCA
TTGCCTTACCGGGAATCAGCGCTTTCCAGAAAGCGGCCTCACTACTTGGTGCACCGATCG
GGCATGACTTCTGTGTCATCTCTCTATCAGACCTGATGACACCATGGGAACGTATCGAGC
GCCGTATCCTCGCTGCAGCCCAGGCCGACTTTGTGACGGCTGTATACAATCCCAAGAGTG
ATGGGCGCTATTGGCAAATTTATCGTCTGCGCGAAATCTTTCTGCGCGAAGGACGCTCAC
CGGAAACCCCTGTAGGCTATGTTCGGCAGGCTGGTCGTGAAGAACAGGAAATACACATCA
CCACTCTCGCCGCATTCGATCCGGAAACTGTGGATATGTTTACGGTCGTTCTGATTGGTA
ACTCACAAACATATACATTTAACCAAAACATAATTACTCCACGGGGATACTATCGCGAAA
CACGCAGTGAAGCAACCGGTATCGGACAAGACATCATGATACGCAGTTTCCGCACCATCG
AGACGGAATTGAAGAACCGTGATATTCCACTCGACCGGAAATGGGCCTTATTGCATGCTA
TCCATACGACAGCCGACTTCGAGATGGAACGTTTGCTTTACACTGATCCCAATGCTGTGA
CCTCTCTCTATGACGCCATCCGCACAGGAAATCTGCGGACTATTGTAACAGATGTAACGA
TGGCAGCTTCCGGCATCCGTAAAGGTGCATTGCAGCGTCTGGGTGTAGAAGTGAAATGTT
ACTTGAACGATGAAAGAGTAGCCGAAATGGCAACTTCAAAGGGGATCACCCGTACACAAG
CGGGCATCCGCCTGGCTGTGGAAGAACATCCCGATGCACTCTTTGTCTTTGGTAATGCCC
CCACAGCACTGATGGAACTTTGTGATCTGATCCGGAAAGAGAAAGCGCAACCGGCAGGTA
TTGTAGCCGCTCCCGTAGGGTTTGTCCATGTAGAAGAGTCAAAACACATGACAAAGCCCT
TCACCCGCATCCCCAAACTGATTGTGGAAGGACGCAAAGGCGGAAGTAATCTGGCTGCCA
CCCTGGTAAATGCCATTCTTTGCTATCCCGATGCGGAACAACTCAGACCCGGAAGAGACG
TATAGCAGACGACCGGTATACAGACGTTTTATTTATTAGAATCGTTCATTATATAAAAAG
AATGAAGACCTCAGAAACAACCCGACCTACTCTTTCTTCTCTCCCTGTCGGGAAGAGAGC
GGAAGAGGGTACACCCCATAACCTTTTCACCGTTATAGGTCTCGACGACAGTCCTTCGCC
TTACCTCTCACCTTCCGTCAAGGCATTGATAGACCAAGGATGTGTCTTTTCAGGAGGAGC
GCGCCATCACGACATTGTTGCCCCACTGCTCCCTGCCGGAGCAAAGTGGATCGACATCAC
CGTTCCTCTCGACCAGGTATTCGCCCGTTATGCAGGACATCCCCATATCATTGTCTTTGC
TTCGGGTGACCCTATCTTTTTCGGCTTTGCCAACACGATCCGCCGACGTCTGCCCGATGC
GGAGATTCGGCTCTATCCCTCTTTTAACTCTTTGCAAACGCTGGCACACCGATTAGTGAT
GCCCTACGATGATATGCGCACCATCTCCCTTACCGGACGCCCATGGCATGGATTTGATCG
TGCATTGATAGAACGTACTCCCAAGATGGGAATCCTCACCGATCGCGAACATACGCCTGC
TACCATTGCAAGCCGGATGCTGGACTATGGTTACAACGATTATACCATGTACATAGGTGA
ACATCTGGGACATCCGGCAAAAGAACTGATTCGCCGGATGACGCTTGAAGAGGCAGCCGC
AGAAACATTTGAATATCCCAATTGCCTGATTTTAACTACAGGTGACGGACTGCAATCTGT
AAACGGAGGAATACTCTCCCCTCGCTTCTTCGGCATCCCCGACGAAGCATTCGAACTGCT
TGACGGACGTGCCCGGATGATCACCAAAGCCCCTATCCGCCTGCTCACCTTGAGTGCCTT
GGAACTAAACCGACGGACTTCTTTCTGGGATATCGGCTTCTGCACCGGCTCCGTCTCTAT
CGAAGCCCGATTACAATTTCCCCATCTGCATGTCACATCTTTTGAGATCCGCCCCGAAGG
CAAGCGACTGATGGAAATCAACAGCCGGCGTTTCGGTACTCCGGGCATTACCACCGTCAT
CGGTGACTTTCTTGAAACAGATACCGCCATTTATCCCTGTCCTGATGCAGTTTTTATCGG
CGGACATGGCGGACGGCTGAAAGAAATCATATCCCGGGTCCGGCATAAGCTTCTTCCCGG
AGCACGCATCGTTTTCAACTCCGTATCCGAAGAAAGTAAAACGCATTTCATCGAAGCCGC
CAACGAATCCGGACTTTGTTTTCTCGGCGGAACAAGAGTCGCAATAAATGAATATAATCC
AATAGAGATCCTGGTGGCTTCAGCTCCGGACTCTCCTTATCTATAAAAATATATGAAAAC
AGCCATTATTGTCATATCAGAAGCCGGCATAGCACTGGCCAAGACACTGGAACAGGAACT
TCCCGAATCAGAGATCTTTTCTACCGGCACAGACACAGATTGCCACTCTATTTCCAATCT
TCAGGAGGCCGTTCCTGAGATATTCCATAAATTCGATGCTATTATCTTCATCGGAGCTAT
GGGAATTTGTATCCGTGCCATTGCTCCCCATATTGAAGACAAGCATAAAGATCCCGCCGT
TGTCTGTGTAGACAGCACAGGACGTTATGCTGTCTCTGTCCTGTCCGGACATATTGGTGG
AGCCAACGGACTGACCCGGTATGTGGCAAGCATTCTGGGAGCCGAACCTGTGATTACCAC
CCGGAGTGACCGTACCGGTCTTTGGGCCCTCGATACTCTTGGCAAAAAATACGGTTGGCA
AACAGTCCCGGCCGAATCATCGGATATGAATCATCTGATCACACTCTTTGTAGATTGCAA
ACCAACAGCTCTATTACTCGACATTCGCGACGAAGGCACAACACAGTTGGAACATACCTT
GCCTCCTCACGTCGATGTATTCTACAAATTTGAGGATATGGATCTCCGGAAATATGACTT
GCTCCTGCTTGTCACTCCATTTATTTACAACACCTCTGACACTCCGGCACTCTACTACGT
CCCACCGGTATTGCATATGGGAGTCGGACTGGCCCGCGATGCCCATCCGGTGGATACCGT
CATTACCCATCTGATGGATGTTGTGGTGCAAGCCAACATGATCCCTCTTGCCATACGTAC
CGTATCTTCCATTGAAGAAAAAAAAGACGAACCCGTGCTCAAACTACTTGCAGAGGCTTA
TCAGACCCGGCTTTACACCGCCAGTCAACTCAGCAAAATAGAGGTGCCCACTCCAAGTGA
AGTGGTCAACAAGCACATGGGTACTCCCAGTGTATCCGAAGCCTCTGCCCTACTCTCTTC
CGGAGGCGGTCCCTTACTCCTGCCCAAACAAAAAGGCGCTAACTTTACTGTAGCCATCGC
CATGGACGCCGCCTCCGTACGTCAGGGGCACATCGAAATTGTCGGAGCCGGTCCCGGCGA
TCCGGAGCTGATCTCCGTACGCGGACGTCGCTTTCTCGAAGAAGCCGACCTGATACTTTA
TGCCGGCAGTCTCGTCCCCCGCGAACTGACAGAATGTGCCAAAGCCGGTGCTACCATACG
CAGTTCGGCTTCCATGACTCTCGAAGAGCAATTTGCCTTGATGAAAGAGTTTTATGACCG
TGGACAGTTGGTAGTCCGTCTGCATACAGGCGACCCTTGTATCTATGGTGCCATCCAGGA
GCAAATGAATTTCTTCGACCAATATGGTATGCATTACCACATCACTCCGGGGATCTCTTC
ATTTCAGGCTGCCGCCGCTGCTCTCCAATCCCAATTCACCATTCCGGAGAGGGTACAGAC
CATCATCCTCACTCGCGGTGAAGGTCGTACACCGATGCCCGAGAAAGAGAAACTCAGCCT
GCTGGCACGTTCGCAAAGCACCATGTGCATCTTCCTCAGCGCAGGCGTAGTCGATCAGGT
TCAGCGAGAGCTCCTCGAGCACTATCCGCCCACTACACCTGTAGCTGCCTGTTATCATCT
GACCTGGAAAGACGAACGCATCTTTCGCGGACAATTGCAGGATTTAGCTAAGATCGTAAA
CGAAAACCATCTGACTCTGACTACCATGATTGTCGTAGGCGATGCCATCGATAATCGGGA
AGGACTGTCACGACTATATTCTCACCAATTTAAACACTTATTCCGTAAATAATCATGATA
CTTATATTTGGAGGAACCACTGAAGGACGGGCTGCCGTCAATGTAATCGAAGAAGCCGGG
AAACCTTATTATTACTCAACCAAAGGTGACGAACAGGATATCTACCTGCATCATGGCATA
CGCCTGAGCGGCGCCATGACCCGGAGAACCCTGAAAGCTTTCTGTCGCCAAAACGACATT
CGCCTTTTAATAGATGCCGCCCACCCCTTTGCCGAAAAGCTGCATGATACAGTAACCGAT
GTTGCGCATGATCTCGGCATTCCCTGCATTCGATACGAACGCATTTACGACCGCTCTTAC
CTCAACCCGATTTTCGAAGACAACTGCGACCCTGATGATTTGCCTTTTAAATTTGAATAT
GACAATCGGGATCTGTTGCGCGAGTTGAAGAAAGAAAAAGAGGGTCACAGATTTCTTTTC
CTGACAGGTGTCCAGTCCATCGCCCGATTCAAATCTTTATGGACCAAGAAGAAGTATGAA
TGTTACTTCCGTATTCTCGACCGTGACAGCTCCCGTGAAATAGCCCGTCAAGCCGGATTC
CCGGAAGATCATCTGGTGTACTATCATCCCGAAACGGAGAATCTGCCCCAACTCCTGCAA
GAACTGTCTCCCCAGGCAGTCGTCCTGAAAGAGAGTGGGAAGTCCGGAGGATTCACCGAA
AAGAAAGACATGATCCTGGAATATGGGGCAACTCCTTACATCCTTCTCCATCCCGAATTA
GAATATTACGATATAACAGTAGACGGAGTAAACAGTCTCCGCCGTACCCTTGAGAAAATG
CTGCCCGATTACTTCCCATTGCGTAGCGGACTCACTACCGGGAGTTGTGCCGCAGCCGCT
GCCATAGCTGCTTTTCGGAAACTGAAAAATCCCATACTCGAGGATTTTAACCGGAATATC
CATACCGTCCTTCCCAGTGGCGAAACGATTGAAATTCCTTGCCAATCCGTATCCGGAACA
TTCTCCGACGAGAAAATTGAAGTCAGCGCTACCGTCATCAAAGATGGAGGAGACGACCCC
GATGTGACCAGTGGGCTGCCGATTGTAACCACTTTAACCCTGAACCTCGCAGAAGCGAAA
CAGGCTAATAACGCACCTGTACAAACTCCGGAAACATGGGAGTTCGTCTTCCATGGTGGC
CCGGGTGTAGGAACAGTTACCCTGCCGGGACTCGGGCTCGAAGTAGGCGGTCCGGCCATC
AACGCTACTCCCAGGCAAATGATTATCGACAATCTGAGGAATTGCATCCGGTACTACTAT
CGATACCTGCCAAACGTTCCCATCCATGTCACCATCTCAGTTCCCGGAGGTGAAGAAGTC
GCCGCACGTACTTTCAACCCCCGGCTGGGTGTCGTAGGCGGAATCTCCATCATCGGTACC
AGCGGTATTGTGAAACCCTTTTCTTCCGAAGCTTTCGTCCGTTCCATTCGTAAGGAGATG
GAAGTGGCACGTGCTACAGGTGCTTGCCGCATTGTCATCAATTCGGGAGCCAAAAGCGAA
AAATATATTCGCAATCTCTATCCGGAACTTCCGCCGCAGGCTTTTGTGCACTATGGTAAT
TTCATAGGCGAAACGATCGGAATTGCAGCCGAACTCGGCATCTCGCGGCTGACCTTGGGA
GTGATGATGGGTAAAGCTGTGAAACTGGCGGAAGGGCACCTCGACACACACAGCAAGAAA
GTCACCATGAACAAGGAGTTCCTCAAAGAAATTGCCCGACGGTGTGGATGTACCCCCTCC
AGCATAGAGGCAATCGACCATATCATTCTGGCACGTGAACTTTGGAACATCCTTCCTGAA
ACCGAACTGCAGGCTTTCTGTTCCCTGTTGATCGAACAATGCCACCGCCACTGCGATGTG
CTGCTCCCCAATGGAGAACTAACCATCCTTCTGATTACCGAAGAAGGAAAAATCATACAG
TAAGTTCCTGTCTAAGTTAAATCGATCCTTTATGACCGATTTAACTTAGACTGACAAACA
ACCAAGAGCATACCCTGTTTTGAGGTTAATCCACTGAATGTTAGCAATCTCTATTTTTCA
ATTTCTATTATGATCCTTCCCATTCAATAAAATTTAAACCGAATACAATAAAAAAGCAAT
GTAATCCAAGCAGTAATACAAGGTTTATTGCATTTATAGAATATAATTATCAAAACATGA
AGTTTAATAGAAAGGAAAAAACTTTTATTATGAAGAAAACTTATTTATGGACGGCCATGC
TTTGCACGGCAATAGCATTTTCGGCATGCAAATCCAATAAAGCCAGACAGGACACCGCAA
GCGAAGCAAAGACTGAAGAAGCAGCTATACCGGGAAGTGATAAAGACGAACACGGTTGCG
TCGGCTCTGCCGGATACGTATGGAGTGAAGTGAAGAAAGATTGTATTCGTCCCTTCGAAG
CAGGACTGAAAATCAGCGAAACCCAAAAAGACAACGCTACTTACGCCACTTACATCGTAT
TTGCTGCCGACTCTGTGCAAGCAGAACTCTACACACCCGAGTCTGAAGGAAGTATCCTGC
TCGAACGTGCGGACAACCAATGGAAAAACGATACGATCAGCGTCAGTTGCAAGAACGGTC
AATGGAGCATTTCTAAACAGAAATAAAAAAACACCTCGCCCCGAAAAAGCTGTCTCAAAT
TAGATAATCGCTAATTTACCGGCCGGTAACATCGTCATCTCAATTTTTCTTTGCAATGTA
GAAGCCCGATCCGGGCGCATCCACTCTACGCAAAATAAGTCCATCCCGGTCAGACTAACC
TCGACGGGCGAGGTTTACAGTTTGTATTTGCCCCGATGAATATTTCATCAGGACAAATAC
AAACTGTCTACAATCAGGATAATGCCGCAATCCCCGTTCCTATCAGATTGGCATTATCCA
TACTATTAATATGAACTTCGACATCTTCCAGTTCAAGCTCACGAAGAAGTTCCTGCAATT
TCTCCATTACAAGGATATTATAGTTTTTATCTTTCCGACTTTCACTCCAGAAAAGACTGC
CCTCGGCAATCAGACAAACCCGATGGATATCTCGATTATACGATTTCAGCAATGCGATTA
ATCCGGCAAGAGAGGCAGCGACGAGCTGGGCCGATCTGTTATAGATCCAATGGGCTACCT
GAACATAGATATCTTTGTGTATATCAGGATAATTCATAATAGCAGTCAGTTTCCTTGCAT
CAAATTTCTCTTCAAATTCTTCCAAAGGGAAAGCTGCTTTCAGGATATCTCCCAGATACA
TGCCGGATACCGCTTTCTCAAAACGCTGTTTACCCAAACTGTCAGAAGTTGCGTCAACAG
TATCGTCCACCGCAGTCAGGAAGGGAGGATAAAAGTTTCCCGATTCCAGATTGACCGGAA
TCAAGCCTTGTACGTGACATTCCGGGTCCAACTTCGTTATCTTGTCAGACGGAATAAAAG
TTGCCATATTTGTACCTGTCCCTACAATCAGGCCAATATAAGCATCATAGCTTTTGTCGG
TAAGCCCGGCAAATAAACTGGCAATCGTGTCATTCAGCACTTTAACTCCTGTAAATCTGA
TTTTATTTTTTTCATTCAGGTAGTCGAGTAAGGGTTTCCCAACAAACTGTCCCACCATTT
CCCGAATGTCTACCCCCTTGGTCCAACGAAGCAATCTTGCATCGCCTCCCGGTATCGATT
CGGTCGGATAAGAAAAACAATAACCGATAGGCATTTCCTCTTCCCGCTTTATTTCAACAA
TCAGGTCGGCCAACTCTTTGAACAACTCTTCACGGGTATAACCGGGCGACTTCATAATCG
ACATATCCTTCTTCCAACCATTATTGGGATAGATGATTGGCTTTTCGGTTGAGAAATCGA
CAATTGCCACTCTATAGTTGGTACCTCCCAGGTCCAGAACCAAAGCCTTGCCTTTAACAT
CGGTCGCCTTAGGTAAAATAAAGGTAGGAATACATTGTATTTCAGCATTATTCTTATTTA
ATCCCTCTTCCACTTTCTCCCGGAATGCGTGTGCGATTCCTTTCAGTTGTTCATTGTCCA
GTTTGAAAATATTCTTCTCCATGATATTAATTTTATGTATGGATTATCTTTGTATCTGTA
AATAACAACTGAAGATGAATTTTGCTCAAAAGACAATTTGTTTTAATGCTTTCATCACAG
AGTAGCACGGAGTGGACCCTACAAGATCGACTCTGTGTTACTGTGTGATAATCAGTCTCC
GTTCCTATTCCTGTACACAACGGGTGGTGTGCGCATCAGAATCGGAAAGTCCAAGAACCG
CAAATGAAGGGGTAAAATCGGGATTGATCCTTAATACGCTCTTGGTATTTATCGCATTGA
TAAATCCCTCCCTACCTATACCATTCAACTGTGTGATGAGAGGTGGATACCCGGTGAACC
TCAGATAAGTGCCGTTTTCCGTATCGTCATACTTCAACAACACTCCTCCATCTTTTTCTA
CCGCAGTGCTCGGAATACTGGTATTTTTAGTAGCAAACACCCCTAAATCATCCGCTGTAG
GCATACGCCAGCCTGCCGGACAAGGATCGTGTACCGTTTTCGTAACATCCCATTTTACAT
TACTATACTCCGAGCACCACTGCGAACCTGCACTGCCGTAGCCTGTAGCCCCGGCAATGG
ATATCGGATGCCGATAAGCATTCTGCAAAGTTGTTGCACTAGTACCTATCGATTGCGGAA
CGATTGCCCGAATTCCATTAGCTTCGTAACGGTTCATGATATGCTTGGGAGGAGAAGTCG
CACTCAGAGTGAAAATGTACGGTTGCGGCATATTCTTCTCTGCCGTATAACTACTCGGGA
ACGGATCTTTACGTCCTTTCTGATAATGGAATCCGTTGGTACGTGATCTCTCCAGCGTTG
TACCCGGAATGCTAACCGCCCCTTCATAAGCCCCCAGATTGCGATCCATCATGACGGTAT
TCGAAGTTCCCAATTTGAATTTTCTTTTGTTTTCCGGAGTCAACACCGTCTCTATCCCCG
ACGCATCCGGTCGGTAATCTGTCACCCAAACGTGCCAACTCCATAGAATATTACCCGTTC
CATTAGCTCCATCATAGGCCGCTATCACGCCGCTTCCTCCCGAAGTATTGGCAGCTACCC
GACAATAAATCAAACACTGTCCCAAGTCAGTAGCAGGACCGGTCAACGGACTGCCGTCCC
TAGCTTTGATATCTACAATATTCGTATGGTCATTATCCGAATTAGCGATTCCCATCACCG
CATCTCCCAAATCTCCATTCTCCTTGGTCTGCCAAAGCAAACGTACGGATCGGATTCCGG
TAGCAGGGCTACTTGTGGCATTACACCAACCTTTCAAAACAGTATTAGTTATAACGCTCT
TCCCTTGCTGAAATGCGAACGGGTCAAAACAAAATGAACCGCCCGGTGACACCATAAAGC
AATTGGCGGTAGCAACCAGATTGTCGTTATTCTCAGAAGCGGGAATCGGATCAATATACG
TCACACGTTTATCAGTGGTAGGAATACCTGTATGACTAAAGTCAACCGCATAACTATACT
CCTTATTCTTGTATATATTGAAATCCGTTGAAGGTCCCGAACCGATATAAACCCGATAAT
CCAGTTTCTTCTTCACATCTGCATCGTTTACCGCCACAAAATTCAAAAAGCTGCTCCCTG
TAGGGGCATTCGCTTTAATACGTAATAATTCCGAATTGGCAGCTGCTCTTTCTCCACGTA
CATTGGCAGGCATCCAACAGGAGTAACTCCCTTGAGCCGCATTGGCATCCGTTACAGGAA
CCTCAAGCGTAGTGAACTGCGACACCAACAACGGATACGTTCCGTCACTTTCCATTCCGT
CCACTACCGAGTAGTTTAACGGGACACTCTGAATCAGAAGTTGTTTCAGTTTATAACCGC
TCACGTTGTAGTTCCAGTTCACCGTCAGTCGTGCAGCCAGGCGTTTCAGCAACAGGCGGG
TATCATAACTGCCATCCGGACTCTGAATGACAGCCTTACCGTCAGTTCCCGTCACCACGT
TTACATGTTCCAGATGGAGCACATAAGGCATGGCGTTGATAGCATTTGCTGTCGAAGGAT
TGATCTGATTGATTACCTCAGAGCTTACCTCCACACTCTTTACACCCTCTGTACCATCCA
GATTCTTATTAACCAAACTTCCTACCGCACCCCCATTTCCACGTGCCACCACCAGCAATT
GACAGTCATTCATCACATTCAGCGTCACATCCAGGTGGGTGCCGAGGTTTACAGTGCCAT
AACTGTTACCAGCCTTATAATTCCCGTTTCTATCGTATTGAAGTATCTCCAGATTATACA
GCTTATCGGGAACGGCCGGGACGCTACGGGTAACTGCGTCCACTGCCTGAGTTACATCAA
AAGCGGCAGCACCTGTTTTTAACGGCGAGCCGTTGAGGCGAGCCGTTGAGGCGAGCCGTT
GACCTCCTTCATTATTTGAATCTTCGGCAAAGCCGAAGACCAGCGATACCGTCACCTCTT
CACCTTCAGGAAAAGGAACAGCACTCTCCGGACGATCTTCACATCCGCTCAGTCCTCCAA
GAAAGATCACTCCTCCCAAGAGCATTAACCATTTATTCTTCCAAATCTGTTTCATAAAAC
CACATCTTATTTAATTGTTCTATTTTTACCTGTCTTCTTTCTTTATGCAAAAGATACCAT
CATGTGATATCTCTGCCATCACAAATATTTTTTCATATCATCACTTTAACCTATCATCTC
TTCATAGTCCGGAATAACAGAAAACAGATCGTCCCACCCCGTGCATCTTCTGATACACGA
AGCGGGACGGAAAACAAACACAAAAATAAATACTTCTAAAGGTAATCCTCAGCTCTTTTC
TATTTCACGATCACCTCTTTCTATTTCACGATCAGCCATTCCCCCAGGTTGCGTTGTTCA
GCATCAAAAGAGACACCGACCTTCACCGGTTGCCTGCCGTCCGAGGTGTAAGGCAGCAGA
TAGCCCTTCTCGTCAATCTGGCGTAGAGCCTGTTCTGCGCTGCCGTCCAGTTTAAACTCA
AAAACATATATATAGTCCGGAGTTTTCACCACAGCATCGGCACGCCCCCGCGCGGTACGC
ACCTCAGCGCCCGTAAACTGCCCCATCAGCTTGAACACAAGATAAAAAACAACCTGATAA
TGACGCTCCGTCTTGGCATTCAACTCGTAAGGGAAATCCGCGAAAAAGCAACGAAGACGC
TCCAAAAAGGACTCCACATCACCACTCCTCAGCTCACGGACAAATTTAGCAATATAAAAA
GCGGTATTCGTAAAGGCAACGGGGGTATAAAAGGGAGCAACGAAGTTGAGGAAACCATAC
TTGACCTCTTCATTGGGAAACCCGAGCGTATACAGCCCGAACTGAGAATCATACTTCTTG
ATGGTCAGATAACCGCTTTGGTAAATCATGGGAACGGGGTTGTGTATGTCGGCACGGTCA
TCGCTTAAGGAAGCGGAGCTGACCTCGATACCGTCCAGGTCGCGCAGGTCAAAATCAGTC
TTACGCAACATATCAGCCAGGAAAGTAGGCGTACCGCTCGCAAACCAGGCATTCTCAAAA
AGACCCGTCGAGAGCGTATTCAGCACACTGAAAGGATTGAACATCCCCTCCCAGTTGCGA
TAGTTGAAGTGATAACCGTCATATCGGCGGGTAAGCTTTTCCATCGTTTCCTCATACGTC
AGTCCATTCGCACAGGCAAGGGACTGCAGTTCAGAAGCGAAGACGGTTTCTATCTCAGCA
CGGGTCATGCCGCACAGGGTAGTATAAGCCGGATGAAGGCTGATGTCCTGCAACTGGTTC
AGATTACTGAAAATGCCCATCTGGGCAAACTTGGTCACTCCCGTGATAAAGACAAACTGC
AAATAGGCGTCCGCATCCTTCAACACGGTATAGAATGCCATCAGCGTTTCACGAAACTCG
TATTGCAACTCCGGATTGTCAAAAGAGCGCAGCATCGGCTTGTCGTATTCGTCAATCAGT
ACCACGACCCGTCGCCCCGTCTGTTCGTAAGCACGACGGATCACAGTCATGAAACGGATG
GAGCAGCTCCGGTTGATTTCCGTTACGCCATATGTACTCTCCCAAGACTGAAGCTGGCTT
TCCAAAAAATTCACCAGACGCTCTTTTCTGTCATATTTCTCTGCATTGAGATCCAGATGC
AGCACCGGATAGGTGAACCAGTCCTGCTCCAATTCTCCGATGGCAAGACCCTCGAACAAC
TCCTTTTTTCCGAGGAAGTAAGCCTCCAAAGTAGAGAGCAGCAGACTCTTCCCAAACCTC
CGGGGACGGCTCAGAAAGTAAGGTTTCCCCAGTTTCACGAGTCGGTAAACCAATTCCGTT
TTATCCACATAGAGGTAACCCTCTGTACGGAGTTTCTCAAAATTTTGTATTCCAATCGGA
AGTTTACGAGAGATCATAGAATCTACATTCATATCCACTTTATTTTTAGATCATCGCTAT
TATGCACAAAGATCGAAATTGTTTTCCGTTATTCCAGTATGTCAAAGATCGAAATTGATT
CCTCTGTCAGTCCTTTTCCTGTATGCAGCGCAAAGGAAGCATCGCACTCAAAGTCCCTTC
ATTATTAATTCCATTGATACCTCTCCGTTGATCAGATGCTGTAGAAACCAACTGTAAATG
CCTCGCCTGATAAGTATTACCATTTTTAGCACAATTACAACACCATATAAAATCGAAATA
ACCTATTTGGACAAACACTCTGTCAGCATAATATCCACACAATCGGAAATAGGTAGTCTT
CGACTGGTCCGTCTCATCATAGCGCAATACAAAACCCTTATCGGCTCCTTGCGTATTATA
ATTACTCATATTCATATTATTAGTCGAAGTGCTCGGCAACGTCCCATTATAACCCTTATC
ACTGAACAAAGAGTAATACTCCTCCGCCTTCGCTACCCGCCATCCCGCCGGACACGGATC
ATGCACAGTCTTAACGGTAGCCCAGGCACCGGATATCGAGTTGGTGACATCATCTGTGAA
CCAATACTGGCTTCCCGACGGTTTATAGGCAGTCAAAGGATTCCGGTATGCCATCTGATA
ACCGGCTCGTCCGTTGTATGACGGCTCGAATGATAAAAACTTCACCCCGTCCGGCTGATA
TAAACTCATGATACCCACTATCGGTTCCGTTATCTTTGGCGGTAAATTCACCGTTTTAAT
CGGCTTATTCGAATAACTGCTCGGATACGGGTCTTTTCTCCCCCACTGATATTGAAATCC
ATGCGCTTTAAACTTCTCTACATCCAAAGTGGGAGCCTTTGCATATCCTGCCATCGCCCC
CAAATCCCGGTCCATCATCGGCCGTTGATCCGGATGGTTGCCATACGTAAACTTCAGTTT
TCTTTTAGTCAACGGTTCCTGCACATCCACATTACCCGTAGCGTCCGGATGATAGTCCGT
CACCCACACATGCCAGCTCCACAGTATGTTATCACTACTATCATAAGCCGCAATCACACC
GCTTCCACCCGTCGTGCCCGGAGCCACCCGGCAATAAATGCGGCATTGCCCCTTATCGGT
AACGGGATTCTGTCCCACTGCCTTTCCGTCCGTACGCTTGATGTCTACAATGTTCGTATG
GTCCTCAGCAGAGTTGACGATACCCATCACCGGCTCGCCGATGTCCCCGTCCTCTTTCGT
CTGCCAGAGAAGTTTCACCTTAACGATGCCTCCCCCTTGCTGTTGGCACCAGCCCTTCAA
GGTTTCATTCGTTTTCTCTGTTCCGTCACTCTGATAAGCCAACGGGTCGAAGCAGAAACC
TCCACCGGGAGCCACCATAAAGCAATTGGCCGTCGGAACCGGATTGTCATTGTTCTCCGA
AGCGGGCACGGGATCGATGTAGGTCACACGTTTGTCATTCGTCGGGATACCCGTATGGCT
AAAACTCACCGCATAGCTGTACTCCGTATTATTGTTCAGGCTGAAATCCGAGGACGTTTT
CCCGCCGATGTACACACGATAATCCAGTTTCTTTTTGGGATCCGTGGTATTCACGGCTAC
AAAGTTCAGAAAAGAGCTTCCCTTCGGCGCATTCGCTTTCGTGCGTTGCAGATCGGAGTT
TGCCGCAGGAGATTCGCCGCGTACATTGGCCGGGATCCAGCAAGAATAAGAATTGCCTTT
ACTCATATCGATCTCTACTGTATGAAACTGGTCCAGAATAGAGGGATAAGTGCCATTCGA
GTCTGCTGTGGGAACCAGCGTATAGTTCAACGGGACGCTCTGCAACAGGACTTGTTTCAG
TTCATAACCGCTCACGGTGTAGTTCCAGTTCACCGTCAGTCGTGCAGCCAGGCGTTTCAG
CAACAGGCGGGTATCATAACTGCCCTCCGGACTCTGAATGACAGCCTTACCGTCAGTTCC
CGTCACCACGTTTACATGCTCCAGATGGAGCACATAAGGCATGGCGTTGATAGCGTCTGC
TGTCGAAGGATCGATCTGATTGATTATCGAAGCATCTATATCCATACTCTTTACCCCCTT
TGTACTTTCTGTATCTTCCAGATTCTTACCAACTAAAGTTTTTACCGCATCCTTGTTTCC
ACGTGCCACCACCAGCAATTGACAGTCATTCATCATATTCAGCGTCACATCCAGGTGGGT
GCCGAGGTTTACGTCACCATAACTTTTACCAGTCTGATAGGTCCCGTTTCTATTGTATTG
GAGTATCTCCAGATTATACAGCTTATCGGGAACAGCCGGGATGCCACGGGTAACTGCGTC
CACTGCCTGAGTTACATCAAAAGCGGCAGCACCTGTTTTAACGGCGAGCCGTTGAGGCGA
GCCGTTGAGGCGCTTCATTATTTGAATCTTCGGCAAAGCCGAAGACCAGCGATACCGTCA
CCTCTTCACCTTCAGGAAAAGGAACAGTACCCTCCGGACGATCTTCACATCCACTCAACC
CTCCAAGAAGCGTCATGCCTCCCAAGAGCATTAACCATTTATTCTTCCAAATCTGTTTCA
TATCATTATTATTCTTGTACACATCGAAACGGATAAGGCTCACCGATCATTCCCCAAGCA
TTATTCGGAGTACTCAATTCTCCTGCTGCTATTTTTGTATAATATATCCGGTAATTATTG
CCATTCTTTGCTATCGTATTCGTTCCTTCGTATCCGGCTGCACTTCCATTAAATATCAAT
TTTCCATCGCTAAAGGATCGGTATGCCGTAACCGGAAACCAGGCTGTATTATCTTCTGTA
CGAGGAGAGGGCACACCATTCCCACCGGATACATTATACAGACGTCCACCCCGCTCGTGT
GCACTACCACTTTCCATAAACGTTCCATTCGCATCAAACCAATACGCCTGGTTCTTGCCC
CAGCCATTATACACTGTTTGATGGGGAATCTTCCATCCTGCCGGACAAGGGTCATAAAGA
GTTTTAGAGTTATTATACAAATACTGATAGTCCGCAGTAGTTTCATTCAAACTATACCAA
GAGCATTTGCTTTGGTTCTGATCGCTGCTCGAACCTGTTATAATATGGTCGGGATGTTCA
ATGACATATTGCAGCGTATTGCCATTTACTAATGTAATATTGGAGTAAGCGACCTTTCCC
AGTTGTACCCCTCGTCCTTCTCCATCATAAATAACATTGAGTTCATTCGCCGTTCCGTCT
GTCGACCCCAAGAACGGATCCTTGCGTCCCCAATAGTACAAATAGCCTATCCGCCTTGCA
AATTCCAGCAATGAAGCATTCTCACTGGGAAATCCTCCGGCAGTCGCGCACAGGTTTCGG
TCCATAATCACCTTCCCGACATGCATTCCACTGCTTTTGAAAGCCGCAGTGGCATATTGA
TGCACGCTTCCGTTCTGTGTCAACTGTTGTGCCTGGGCATAAGTGACAGAGGAAGTAATC
CCCTGCGGTACATAATCGGTTATCCAGAGATGCCAGCTCCATACTATTTTACTGCCGGAA
TAGGCGGCAATCAAGGCATTTCCTCCTTTGCTCACCGGCACTTTGACGTGGATACGGGCT
TTTTGCAAATCACCTCCGTCAGTGATACGCGCCAGATTCGAATGGTCGTCTCCACTGATG
GCATACCCCATCACCAAATCGCCCGATGTAGCATCGTCTTTCGTCTGCCAGACCAACTTA
ACATCCGTTATTTTTTTGTTATCGGCCAGCGTCGAACCATCCGTCAGATGTGTATTCCAA
CCACTCAGCGGAACATTGTAACCATCCATCTTCGCTTCATGCTTATACGGATTAAAACAG
ATATTCGTACCGGGTTTCATCATGAAGCAGTTGGATGTCTCCACCAGATTGGTGCTTTGC
ACCGGACTTTGGTCCAGCAGTTGAATGCGTTTATCCGTCTGGTAAGCCGTCGATTTGACG
GAAAGTTTCCACGTGTAATCCTTGTTTTCATAGAGGTTGAAGTCCGTTGATTCCTGTCCG
CCCAAGTAAGCACGATAATAGAGCCGTTCTTTCTTGACGGCATTGTCCACCACCAGTTCT
ACATACGATGCGGCGGTGGGGGCATTCTCTTTTGTACGGTAATAAGGTGAAGTGGCCTTC
GCCGAAGTGCCGCGCACGTTGGCAGGTATCCACACGGTCTTCTTTCCCGCCGCCAACTCT
GAGGCATTCGTCAGCCGATAGTAATCGATAAACTCAACTACTTCGGACGGATAGGTCATA
CCCCACTGCGTCTCCACCGGTGATGCAAGCAACCGGAAGGCTGCGGGAACCTGGCAAAGC
TTCACCTCTTTCAGGGCATAGCCCGCGTTTTTCAGCGCAGCATCTATTTCCCAGTTCACC
GTCAGCCGTGTTGCCAGCCGCCTGAGCAGCAGACGGGCGTCATAGCTCCCGTCCGGACTT
TGAAGTTTACCATCGCTCGTCACGTTCACGCACGGCAGATGGAGCATATAAGGCATCTTG
TTGATATCATCCTGCGTAAAACCTTCGGCGGGAATCGTCTTTTTGAAAAGATCGGCGTCC
ATCACCTGTTGTTGCACAGTGGCGAGGCTGCCGCCGATACTCGGGGTCGTATTTCCTTTC
CCGCGGACGATCACCACCAACTGGCAGTTCGTGGCCGGTGTCAATGTCACCAGGGTAGAG
AAATCCGTTCCCGCAGTGATCTGCTCTTTGGATTGCACACTGCCCATCAGCGTCCCGTCA
GCCTTATATTGCATCAAATAGAACTGGTACAGCGCATCCGGATGACTCGGTTCCGTTGCA
CGGGTCCGCACGGCAGGCACCGGCCGGGCAGTGAACGCACCGCCTTGCCCGGAATCACTC
CCCCGTGTATCGGCAGAGGCAGAAAGGTTATACCCGTCCTCTTCATCGGCAAAGCCGAAA
CACAGGGATACCTCCACGGGCTTCGTGTCGGCATCGACCGGCACGACATCCACCCGCTCT
TCACAAGCCGCCATGCCCAATAGGCAGACAAGCACCGGTAGCTTCCACAGATTTTTAGAA
GTATGTTTCATATTGGTATGTTTGTTTTAAGTTCACCACAGATTACACGGATTTTCACTG
ATTAATTATTTATATTTCACTGATAATCAAGTTCAATCGAATCAAAGATTCGGTGTTAAT
CTGTGAAGATCCAGTATTAATCTGTGAAAATCGGTGTAATCTGTGGTGAATCAAGTTCAT
TTCTGTCTTTTATTTGAAAACTACATTGTTCACCGGAAGCACCTCCACAGCATCAAACAT
CACTACGTTGCCGTCCGTGATCGTCACACGCACATCGGCGCTGTTGGCGCCACTGACATT
GACGGTGAGCTTATAAAGGTAATCTCTGCGGATGTTGTAGTCAGTCATCAGGTTGCCGCC
CAAATGCAGGAGATAATTCACGCCGATAGAGTCCTTTGCGCCCGCATACACATATTTGCC
CGACAGCTTGATGTACGTGCAGTAGTCCAATTTTCCGCCCGGCCCTTTATCCGGAATGCT
CTTTTCCATAAACGAGGCGGCTGTTCCCATTCCCCGTAAGTTTTCCGGCATATAGAATTC
GAAAGAAGAAGACGAAGCCCAATTAGTAGTGATCTCTGTTCCGGTTGTGGATGTGATAGC
CGTAGAACCATCGTTATCCGCAGGATACTTATCTTTAATACTTCCGCCTCCCCGCGTATA
GAGCGCCATGTGTGTGGGTACATTGTAGAGGGAGACGGACTTGACGACAAGGTTACTCGG
ATTCTTTGGGTCTGCCAGATCTCCCATTTTCTTCCAGGACAAGGAAATCGTGGCGTAAGC
CCGCCGCAAAGGAACCACCAGCGGTATCACACCCGGTTTCTTGGGATCGGGCTTATATTC
CAGCGGCCCCGATGTCAACAGGGACGGCTTGTTCCTATAACCGGAAAAGGCCACCGTTTT
CGCCTTCAGTTCCGCTTCGGTTCCGGTGAAGCCGCTCAGGAACGACTGGTCCACATTGGC
AATGACATAGAAGCGACTCTCCGCCTGGGCGAAAACAACATCATCATTCTTGGTGTTGAC
CTCAATCGTCTGATTGCTTCCCGGATTTCCAATCGTACCAAAAAAAGCTTTCTGCTTCAG
CTTTGACACTCCGCTCTCGGTGACGTATTGCAGCACCCAGATCGTGTTAACAGGAATATT
GTTAATCTCTCCGCGCGTATCCACCGTCAGCTCCGGAGGCAGTTTCAGAACTAATCGAAG
CTCCTCGGAAGTCTCTACGGATTCCTCGCTGCATCCTGCCAGCAAGCCGGAAACCGCCAG
CAGGCAACCGAGCGCCCATTTGCCCGTCCATCGTCGTATGTATTGTCTTTTTGCCATTCT
GTTTTGATCTGATTCTAAATATGATAATTGTATATGAATATGCCGGTTATTTTCCCATTT
CATCCGAATCGAGCGTTACGGTCGATTCATATTCACCTATCGCCAACGTCAAGTCGGCGG
GGTCGAGTATGCCATAGAACGTCAGTGTGAAGTCGAACGTATAGGTCATGCCCGGCAGCA
ACACCTTCTGGATCTCCGCCGGATAAGTCTCGGTCAATGTCTTATCCCCATTATCTTTGT
AACCTACCGTCAGGTTCACATCAAAAGAAATCATGGCCGATCCGTCTACCGGAAGCACCA
CAACCGGCGTACTTACTCGTGGAATGGTAACTGTTTGCCCTGTCGTATTATATGTGAATC
CGGTAAAGGTCTGAGTAGTGGCAAATGTTTCATTCGCTACCGTCCCCCAGGCAGTACTGC
CCAACGTGTAAGGCAACGACGCCCGGAGTCCTCCCATCTTGAAGGAGTTCACCACCAAGC
TGGTAGGAGTAACCGGATGGGTTCCACTTTTTGCCGCCACACTCACTTTGATCTGTGCTC
CCAAGCGTTTAAAGGGAGCCGGCAGCACTACGTCCATCATGTTTTCTCCCGTTTGGTTGG
GTTGCACCACGATCCCTTTCAGGCTGGTGTACATAAAGTCTTTTCCGTTCGACACCTGAA
TTGTACCGTCCGTTTTCAGTTCGGGCACTTCCGTCGAAGAGTTGTACGATACCAGATAAA
GGTCGTACGTTCCGCGATACAGATAGAGTTCGCCCGTAGCCACTCCACCCTTTACCGTAT
ATACTTTATGATCCAGCGGTTCCGTCGTCGTGGTAGACGCACCTGCGGGGAAAGCATAGA
TACAGAAAGTCTTTCCATCCGCCATATCCGTTGCCGCATCGGCACGGGTCGAAGCCTCGT
CCGCCTCCGCCCGGTAAAGAGAGAAGCGGAGCGATACCGGATCTCCCTCCTCCGTGCCGG
GTTCCCCGGGAACCTGTTCCGAACATCCTGTCAGTCCCGGCGCTCCCAGCAAGCAAAGGC
AACACCCTATCCAAAGTTTCAGTCTTTTATTCATCGTTTCTTGTTTTAGTTCACCACAGA
GTACACAGAGTAACACGGAGTGGATCGTTTTCCACTAAATCCCGATACTCGTGTTCTGGT
TCGCATCGTTTTTCCAGTCCTCTATCTGTACCGAGCTCAGCTTACCTCCCATTTTGTCCA
CCGTAATCAGATAGACATAATGCTTTCCCGCCTCCCACTGCGCTGTCACCGATTGGGTTT
CAAACGCATGCGCTTTCGCGGCAGCTTCTCCGTCCACACATACCTTGAGCCGGAACGAGA
GCACCGTTTCTTCTTTCGCCATCGGCGCCACGAGGCAGGTCACGTTCGGTCCTTTCTGGT
TTTCTTTCAGCTTCAACTCCACGCCACTCGCCTGCGCCAGTGTCAGTGTCGAAATATCCG
ACAGACTGTTCAGCAATCCGCTTTTCAGGTTCATCGTCCCGATGCCTGTCCGCAGACGGT
TGGTTCCGCTCAGCACATCCACCTGTATCAGCTTTAGCGCTTCGGTGGCCGAAGCCGACT
TCACGATACGGAAACTGACTTTGGCCAACGCGTGCTTCATCTTGAAGCTGACGGTTCTCG
AGGAAAGTGTTGCCGTGACGGGGGCTTTCCCCGTATCCGTACCCACACCGTAGAGATAAT
CGGCCTGCCCGGTAGCGAGAAAATCAGTCAATGACGACGGAAGGTTCACCGCCGTCGTAT
GTTCACCGTCACCGGACGCTTGGATGGCTGCGGGAGGATAATAGGCGTACAGCAAGGCAT
CACCCGAAGTGTTGTTCATGATCGTCTGCTTGTCCGGAGTCCAGACTCCTTCTTTCAAGG
AGAACTTCATCAGTGGATTGTCTCCATACGCCGCATGTGGACTGGTAGCTGATGCGGTAG
TGGTGGCATACACGTCCACCTCGGTGATAGCGGTTGCTTCCGCACGGGTGACGCTCTCCT
CTCCCTCCACTTCGATCCGCTGCAATTCCAGCGCGCCTTCATCGGCGGCGAATCCGTCGT
CCGAGGCGCATGAAGCCGTCAGGCATATCCCCGCTCCGAGGGCAAGCGCCATGTAGAGGC
GATTCGCCGGCTTCTTCATTCGATTGTATTTTTGTAGGTTCATATCTGTTTTCGTATCCG
TTTTTCATTAAGTGGCGTTTCCCGCGTCTGTCTCCATTGTCTCTACGAATCGTTCTACGG
TGATACCGTTCAGGATCAATTCATTGGTGGACGTAAAGTTATACTGGTAGTTGTATCCGG
CTTTCAAGGTATGGGCCGCCTTCTCGGTGTAGCTCTTCTCCGTTTCACCGGTGTCGCCGG
CCTTCACCTTGATCACAAACGTTCGGGAGCCGGGCTTGACAATGGCCACATACGTATGCT
GCTGAGCGGAAGTTCCCGCTGCCGAGGCGCCATAGGCGTTGATCGTCTCCGATGTAGAGA
CATCGGTGGCAATCCCCGTACCCTCCAGGCTTGCCGTGCCGGGAAGCTTTGAATCATTTC
CATACTTCACCACCAGGGTCACCTTCGCCGCTTCCGGAGCGAACGAGAACGTAGCCTTAT
TGCCATCGAGTACTCCTTTAGCCGTCAGCCGGTTGCTTTTCCAGAAATTGGTGGCTGTGC
GCTGATCGGTTAGAATCCGGGTAAACGCCGTAGGATACGAAGCCGTAAACGTTTCACTAC
CGATGGTGGTGAGCGCTGTTTGTCCGCTTGCGGGTTGCCAGGTGCCGGTTGTGCCGGTGA
CCACCCGTTGGTAGTCGGCAGATTTCGTGCCGTCCGTAATCCGGATGACATCACCCGCTA
CAAATTCACTTTTATCATAATCATCGGCATGCGAGTCTGCCGCCGCACGGGTAGCGGGAC
TCCCCACCTCCGCCGATACTTCCAACGGACGGGGCAAAGCATCCTCTTGCGAGCAGGCGG
CCAGCAGAACCGGGAAGAACAGGCAGAGAGCCGCCCCGGATACCGATAGGATTCTATTCT
TTTTCTTTTTCATGGGGTTACATCAAACTAATATTACATCAACAAATATTACATCAAACT
AAGTTACATCAACTTAAGGTTCCTGTATGCGAATCCCCGCTTTGCCACTCTTTGATCTCC
TGACCGGTGGGAACCAGCACATCATTTTTCAGGGTGAGCGTATAGGTGTAGTGACTGTTC
GCCGCCCTTGCGCAAGTAAGGGTGATGTCATAGACCACTCCGTTAGCATCCGTCACCGAT
ACCTGTATCGACTGTTGGGAATCAAGCGGGGCGATAATGCCATGCCAGGTATATTTCGCA
TCGCCTGTACCGCCGGGGTGATACAGGTAGACGGTTTCATCCTTGCTTGCTCCTCCGGAG
TAAAGCCCCTTCCCGGTTACGGTCATACTCGTAAAATCCTTGGACAGTGTATGCTTTCCC
GAAAATTTCAGGGTCAGCTTCACGCCTTTGTGCACAAAGGCGCTTTCGCCTGTAAAGGAG
AGGGTTCCGTCACGGCCGATCGCCACCTTCTCAGGAGTCTCCAGCAGATTGCTCAGGCGG
TAGTCCTCACCTCCCTCCTTTCGCTGGTCGGCACGTATACCCGAGTATTCGATAGGGTAA
CTCGCCTGGTAGGTGGCTCCGGACTCAACGAGCAGCTCCGTACCCGTTACCGAAGGTTTC
CACTCGCCCGTACTACTGCCGGAAGAAGCGGCGTTCAAGGTGTAGTCCACCGGAGTGGAT
GACGAGCCGTTCCGCGAGCGGATGATACGGATTTTGTCACCTGCGGCAAAGGTGCTGCGG
TCGTAACCGTTGTCGGCTGCCACGGCACGGGTCCCGGCTGCCACGGCCGCCCGGGTCTCA
GACTCCCGGCCTTCACCGGAAGCGCAGATCGCGGCGGACACCGTAAGCGGAGTCCCTTCG
GGCAACGAAGGGGTCAGCGCATTGTCCGAACAGCCTGCGGTAAGCAGCAGGCAGCCTAAA
ACCGTTTGGTATAATCTATCTGTTTTCATACTGAATCATTCATTCTGAATCATTTGTCAT
TTGTCATTCTGAATCATTTGTTTCATTGCCAGCCGGGATCTACGTCACTGCTCTCCTCGG
AAACTTCCGTCCACCCTTTTATATCGACAGGTTGCAGGCTGATTCCCCGTTCGCCGAGCG
TCAAGGTATAGACGTAGCGGTATCCTTTCTGCCATGCCGGGTTGAAGGCATCGGTCGAGA
GGGTAAGATCCCGTTCGGTAGCGTCCGAGCTTTGTTCACCCAGTGTCAGCGTCAACGTCA
CCTGCGTGCCCGAGGCCGCCCCGGTCTTCGGAGCCACCAGCCCGTAGGCCACTGTAACGG
GGCCCGAGGTGCCGACCTGTTGCGGACGGGCCGATGGGGTAAAAGAGATTTCACCCACCG
CAGCCAGTCCGGACAAAGCGCCATCCGTCAGGGACATCGTGCCGGCCGATCCGGATCCGG
AAGCAGTCGTACAGTAGAAAGGAGTAGCGCTGCCCGCTGCCGTAAGCTTAATCTGCCTTA
CATAATCGTATGTCGGATCCGGGGTGCGGTCGTTCGCGTTCTGAATGCGGAACACGACTT
GCGACAAGGCGTGTTGCAGATAGAGGGTCGGCGAAGGAGACAGGCTGTTGGCGGTAACCG
CCGTAGCCGAACCTACGGTAGCGCTACCGGAACCGTAAAGATAATCGGTGGTAGAGCAGT
CGTAGGTATTTCCTCCGTCGAAGGTTTGCCCGGCAGGCACGCTAACGGGGAGAGCAGGCA
AGACAGTACTGCTGCTGCCACCGCTGCCGCTACCACTGCCGCCATCGCTCTTCAAGGCTG
TCGCAGCGGGTGCCCAGGCATAGACCGTTGCTTTTGCAAGGCTGACGTAGGTAGAAGGAT
TGCTCGTCCACTTCGTACCGGAATCCGCTTTCGTGAAGGTCGCTCCCCCGGTGTTGCTGC
CCGGATAGAGACTGCCGTCCGCAGCGGCGAGGTAGATGCCAATGGTGCTGATCCGGTCTG
CACCCGTACCAACATCGTTGATCATGCTACGGGTGGAGGCAAGCGTAGCACCGGCATGAA
CACCGGGCTGCAAGAGGACGGCATCGCCGTCGGTGAGAACGGAGTTCTCACCGGAACAGG
CTATGCAAAACAGGGATGCGGTCCCAAGGAGCAAAAGAATGAATACGTTCTTCATCTATT
ATCTTGTTGAGTTTTTCTTCTATCACTTTATATCCAGGTCAGTGCTTGACGCAACCGTTG
TCCATTGCGTCACGGTCACACTCGAAATGACGAGTTCGGAACCACTGAGCTTGACGGTGT
ACAGGTAATTCTTTCCGGCCTCCCATTTACTGCCGCTACTAGGCAGGGCGACTTTATAAT
CCTGGTTGTCAATCGTCAACGTAGCTTCCACGGTCGACTTATCGACCGTGCTTTCAGGCA
GGACGAGGATACTGGCTTTCTTGGCGTTATTTTTAGCGGTGGCTCTGGCCTGATCCGTGT
CAGCCGTTGCTTTGGACAACATATAGTTTGCTATATCACGTGTATAGGTCACTGCCGCCG
GAGAGCTACCTAGAGTGATCGTACCATCCTTAATTTTCATGGCAGGGGTGGTACCCCCAT
TATTTAGTACATTTTTAGTATCTCCACTTTTATTGGCTAATACCAGTTTGGAAAATGCAC
CGGTATTTTTATAGGTATGATCCGCATATACCCGGAAGCTGACCATCGCAAGGGCATGCT
TCATGGCGAGCGTCACCTGTCCGGTTTTATTCGTATCACCGTTTTTATAGCTGGCTTTCA
CTCCGGTACTTCCCTGATCGGCATACATATAGTCCACCTCTCCGGAGGCTGCGAGAATCT
TATCTTTTGTACTGGTTTGACTGTCCGAATTGTCAGTGGATTGAAAGTCGATCTTGGCGT
TAACACTTCCGGTAGACCCCGGAAATACAGAGATATTGATCGTGGAATTATCAGTGTATT
CACCACTTGAACCAGTGGCCTTCAGCGCAGTACTACCACTCTGAAATTCACCATTATTAC
CCGGTTGATACGCCGGATAATGCGCATAGATCGTAGCCTCTTCCGCCGAAAGATAGATTT
TATCGGTCGCGCTGTTGCCCCATGCCGAAGAGTTGTAAGTGTACAACCCATAGTTATTCG
TTGTCTTATTCGTCGTTTTGCTGTTGGCATACACCGCGATGCTTCCTAATGCCTTCCCTA
CAGCCGATGCATCCGCAGCATCTATCGCGCCGCGTGTCAACACCACCTGTGGCGACACCT
GCAATTCCGCCACCCCGGTATCCTGTCCTTCGGGCAAGATGCTTTCACTGCATCCGACAG
CCAACAGCAATGCCGGAAGAGCCATAAGCCAATGATATTTCGTTTGGTTAATCATCATGT
TCGTTTTATCTTTTTTTAAATTCATGTATCTAATCCGCATCCAGAGTGCCGTCAACAGTC
ACCGAAGCCCACGCCTGCACCGTTACCGAAGTGATTCCCAGTTCATGGTCGCCGATGTTC
AGCGTCACTACATGTGACATGCCCGCCTGCAACGGATTTTTCCCGCTTGCGTTGGAATCA
CCGAACGTAAGCGACACATTATCGAATGTACCTATTGATGTTTCTACTTTCAGCGTATAC
GTGTTGCTTCCGCCTCCATTGCCGTTGCTTCCAACGGCTTCCAACGGAGGGAGTAAAAGT
TGCCCCACAGATACCGGAGTCTGGCCGGTCACTTCCGTTCCTTCTCCGGCTCCGTTCTGC
GTAAGATCCACCGTCAGTCCCTGGGGATGTTCGGTTGTGGTGGAGAATGTCACCTCTCCC
GTAGCCAGCTTCAACGAGGCAAGCGGTTTCGCCTCCTTCACCGTGATACTCTTCACCCAT
ACCGACACCCCGTTTTGAAGCGTCTTCTTCGCTTGAAAAGAGAGTTGCGTCAATTGATGG
TCGAACACCAGTGAAGGAAAGTGCCCGTCCGCCCAGCGATTTCCCTGTATCTGAGAAGCG
TAAAGCAGATCGGTCTGCCCTGTGAGTACAAAGGGAACCGTACCGGCATAAGTGCCCGTT
CCACTGCCCGAAGCGGCTTTATCCGGCTCGGCATAAGGGGCGTAGCTTACCAGATAGAGC
CAAGCTCCCCAACGGGGATAAATGGGCGCTGCCTTACCGGCATTGCCCCAACTGACTTCA
CCGTTGGTCTCGACAGTTCCTTTCCAGACACCCTCTTCGGCGGCAACCACCGGAGTGGTG
TAGTCTCCCCCGGTTCGGGAAAATACCATGGCAGCCTCAAACTCCGCCTGAGGCTTGCTG
CCTGCCGAGACCGCCGCCCTCGACGATACATCGCCCTCCAGGGCAGAAAGCTCCACCGGA
ACCTCCTCCTCACCCATCAGCGAGGAACGGTCCGCGTCGGAGCAACCTGCCAGGAAAACT
CCCGGCAGGCAGAAAAAGACAAAAAGCGAAATATGGCGTTTCATGATCATGGCAGACATT
TTATGTGAATCAGTTCAGATCGGCATGGCCGGCATCACCCGCTACCCAGTCGGTTACAGT
GGCGGTTACGGTCATCTTCGTAGCATCCTCCGGAGTCAGAGGCTCGGTCACGTTCAGGGT
GATCAGGTGTGACCTACCGGCCTCGGTAGACAGGTCTGTTTTATTATCCTGCTTTTTGAT
TGTCACATTATTGAAAGTGATATCAGTGCCTCCCACAGAGATCACCGCATCGATCACGAC
TTGGCCCGAAGCCTGGATCATCAACGGATTACCTACCCGCACAGCGTCTGCGCCCAGCGC
CACACTGGAAATACCGCCCACATTCATCATAGCGGCATCCGTCCACTTGCTCACACCGGC
CTCACCCGAAGTCGGAGCTACATTGACCTCTGCGGGCACCTGCGCTTTCTGCACGCTGAT
TTTCTTTAAGCTGATGGTTTTATCGGTCCATTCGCCACCTGCCTGAGAGGTGAGCTTCAT
CTCAAAGTTGAGCTGGGTGGTCAGGTGCTTGAACGTAAGGTCAGGGTTACTTGTAGAACT
GCTGCTACCGGCAGTCACCGAGTTGGCAAGCATCACGTCCTGCTCCCCGTCTGTTTGGGG
AATCGTCACCGTTGTACCGCTAACCGTTCCCGCAGGAGCCACAGCCGCCAGCCAAGACTT
CGTGCTGGCAGTCGTATTGTAATAAAGAATCGGGTTGAGTGACACCGCGGCCTTAGAACC
CGCCTTGAAAGAGGCGGTGGAAACCGTGGCACGGGCTGTCAACTTGTTCGCTCCTTCCTG
GTTCTCTATTTTATTGGCGAGCACCGGAGAAAAATTAGCCCAATCAGCGGCGTCAGCATT
GTTACTGCTACCGTCAGCCACCAGTACCGTAGCCGTCACATCACTGCCTACGCCCACCGC
TGCGCGCGTCTTCACCATGCCCTGCACGCTTTGCAACACTTGGATGGGAGTCGCGTTCAC
CGGATTCTCGGGCAAAAGGTCACTGTCATTGCTTGAGCAGCTTGCCAGCAGAAGGGCCAT
AGCCGCCACACTTAGTTTCGTTTTCATTGTTTTCTAAAAGTTTTATAGTTAATAAATATG
TTTATTGTCAGTAAAAGCGTTCATTGTCAGTAAAAGCATTTATTGTTCTGTTTCGGCAGA
CCGATTGTCCACCAGTTCCCCACTGCCGGAGTCGCCCTCCTGCCACCGTCCGACCGTAGC
GACAGCTACAATCTCCACCGGATCGGGAATGACGGGATCGGGAAGTTCCACCCGGACGGT
ATAAGCCGTTCCGCCTTCCCCCTCCCCGCCTTCGAACCGTACGGGAAGGGCACGGTATTC
GCGGTCGTGTGTCCGGTCATCGTCTACCGAAAGCACCAGGTCGATGGTCAGCGTAGCGGA
AGGCTGCACCAGCACATAGCCCGGCAGCGTCAGCTTGTTGCCGTCAAACGGAAGGCCCTC
CGCCTCTTCGCCCGCTTCATAAACGGGCACGCTCACCGTGCGCTCACCCGGCAAGAGCGA
CTCTTCGGCCAGGGAGAGGGTCACCTCGTCCGTCAGTCCGTTCAGATGGAGCGACCGCAC
GCGGAGCGCCCCGGTATCTTCGGCCTCTACCGTGAGTGTAAAGATCAGTTGCGTCAGCAA
GTGCCGATACAGGAGCGATTGGCTGTCGGACTCCCCGAAAGGAGCGGAAAGCGATCCGTT
CTGTTCGCCCGTCAGCATCAGGTCTTCTTCTCCCGTCAGGCGGTAAGTCAGCCGCCCGTC
AGCCGTCAGCGGTGCCGGAGGATAGTATCCCCGCAGATAGAGCGCCGAGCCGTCCGACGG
ATAGTAGCGTTCGGGCATCAGGCGGATCTCGTTGTCCGTGGCAATGCCGTCCCAGCTCCC
GTCGTACTGTCCCGTACGTACACCGTAAGCGACACACACCGGGGTATCGCCGAAAACGTC
CACCGTCGCACGGGTACGGATACCCGTAAAGAGACGGATGGGAACCGGCTCCGGTTCCGG
ACGCGGTTCGAGCGAGCGCTCCGTACACGAGAAGAGAAGCTGGGAAAGAAAGGCAGCTTT
CAGTATGTATTTCAGTTTGAGTATCATATTCCCATTGTATTTCTAAAACCTATATCCCAG
CCCCAGGTTGATCCCCGTCAGGCCCCAACGGACGAAGGAGGCCGGATGGTGATAGTATGC
ATGGGGAGGTTCGTTATCATAAGCCTTGGCGGACGAATGGAGGTATCCCCCGCGCACTCC
CGCCTCGATGCCCCAATGACGGGACAGGGGGACATACACGCCTGCGGAGAGTCCCGCATG
CCGGTAACGTCCGGTGCGGCTTCTGCCTGTGGCGTCCGTATCGCCTGCGGGCGAGGGACG
GTAATCGAAATCGCCCGACTGACCGTAGACACCCAGATAGAACCAACGGTAACGCCCGTC
ACCTTTCAGCCACAAACGGGGCTCGAGGCTGTAGCCGGAGACGCCCCAGAAACGGTGATC
GCGCCCGCCTTTCCAGTCTGAATACGCCGCAGAGGCCATCACCGACCAACGGCGGGCAAA
GTGAAGCTCCAGCGCCAGATTGGGCCTGAAAGCTCCCAGGCGGCCTTCCGCCGTCAGCCC
CGACCAGTCGGCAAGGTTCGTCTTCAGGGAGAAGACCATCCGACGCGGATTTTCTGCTCC
CGACCCCGCAACCGTACCGGGATGACCGGCCGGACCGACCGGTACAAAGAGAATGGGGGG
CGGGCACGGGCGGTTGTCCGGAGCAGATGGGACCGCAGGAGGCAAAAGCGGATATCGGGA
GGCATACATGCCATAGTTGCGGCGGGCGGCGGGTAAANNNNNNNNNNNNNNNNNNNNNNN
NNNNNNNNNNNNNNNNNNNNNNNNNNNNNNNNNNNNNNNNNNNNNNTCGCGCAGGCAGAC
AATCACCACGTCGCGCTCTTCGCCGGGATAGCAAACGGCATGGTTGTGAGTCACGAAATA
CTCCTCTTTCATCCCCTTGCGGGTGATCAGTTCGGACTTCACACGGCTGCTACGCACATA
GGCCAGCCAAAGATTGTCGTGTACACTCCCGCCCGAAGTGCAATGACCGTCTACATAGAT
ACGCATCTTCCCGTCGGCGATAGGGCCACGGAAAGAAGAGACGGCGGCAAACAGGCGTTT
CAGCTCGTGATTGTTGCCTTGATAGTCGGCATACAGAACGTCACGCCCCTGTACAAAACG
GAACGTGTGCAACGAATCGCAGTCCGAAACCGCACGTGTGCCGACACCCCGACCGCAGAC
CGGTGCGGAGAGCAAAAGGATATATCCGAGCAGCAGTAAAATTCTGTTCATGGCGGCAAT
CTCTAAAAAACGGTTTACAAACAAAGTTCTGTCAAATGGATTTCACTGAATATGCTGCGC
ATCATCTGGTTGACAACCCCCATACGGGAGGCCACCGACCCATAACGGCCATAGACACGC
TGCTCGTCGACATCCGGAGAAACCGGACACACCCCCTCGTGCAGGATCAGCAACAAGGAC
AGCAGGTCGATGGAGCCCAAAGGCTTGCACAGTTCATAAGAAACGGGACTATCGGGAGAT
TCCGGGCATATACAGCGAATCAGCCCTCCGCGCTCCAACAGGGGAAGGAGGACAGAAACA
TTCCGGAAAGCGCAATCGGAAGAAACAGGAGGAGAAGATATGCCGGCATCACGGTAATAG
ATGTAACGAAGCACCCTGATAGCCTCCTGGGTTAAAATTGTAAGCATAACTTTTTGTTTT
GTTTGTGAAGACCGTTACTTTGTAGGTAACGGCATTTAACAAATATCTGAAACAGACAGC
GTTCTAAACCGAATAATTAGATTTAAACAATAAAAGGCATCCGATGATGGCAATAAAATG
TTCATCCACGTTAAATTACACCAACGTGGACAACCCTTCTTATTGCTTTTTTAAGAGAAA
ATAGGGAAAACTAATGCTAAGCATGCATCTTTTTTAAAATTAATTATCTTTTTATTGAAA
AACTTGCCTTTTTATTTGTTTGTGTGAAAAATAATGTCCAATTTTGCAGCAATAAAGCGA
TGCCGTTACCTACAAAGTAACAGACCACCTACCCTACTGATTATAAGCGTAATATCTTCA
ATACATTCTACCTTCAAACCGCACTCAGCACATAGTTGAGTATCTTCCTGTTTGTCCGGT
CTACTTCCTTATCACCGAAAGGTTTCAGGTAAGTTTCCGTAACTTTCACCGAAGAGTGTC
CCAGCCCACGGCTGATCACTCCCACGGGCGTCTCCTGATGAAAGGCAATCGTGGCCCACG
TGTGACGCGCGGTGTATGAACTGAGCCTGCCGCCCAATCTCAAATCCACCGACACCCGTT
CCAGCCGGCGGTTCAGGTTGCGCAGTTCACATTGATATTCCTGATAAGGAGTCAGCACCT
TCTCCTGCCGACGTTTCCCGGTACGGGGTTGTCCCAGGATGGGCAGCAGGTAGCTCGGAT
GATCGTTCTCCGCCATCCTCCGGTTGATGATGTCCATCGCCTCACGGGGCACGGTAATGC
TGACCTCCTGCCCCGTCTTATGCCGGCAGTAGGTCAGCACCCCCTTGTCAAGATTGCTCC
TGCGCAGGTGTGCCAGATCGACAAACGGGATGCCCCGCAGCATAAACATCAGCACAAACC
AGTCCACAGCCTTCGCCGAGGCCGATTCATCCGGACACCCCGACATGCGGATCATACGCC
CCACCGTGCGGGCATCCACGGCACGCTTCACGTCGGAGCGCGTACCGGTGTATACCTTGT
CGAAAAGCCCGGTCACATATCCCGGACGCCCCTTCATCCCCCGGTTGTAGCCCGCACGCA
GGGCACGCATGTAAGTAGACACCGTGTTCCAGCTAAGCCCTCGGCCAAGCAGCAGAAATT
CGTAATTCCCCAGAAACGCCGGGGTCACCTCTTCAAATCTTATCTCCTCCTTTCCCGCGC
TCTCCCTGAGCAAACGCAGCATGTTGTGGTAAATGCGCCGGGCGGACTCACGGCCCTCTT
CACGGAACCTTTCAATCTCCGAAATCATAAATACTGTTAATGTTTCATTCATCTTATTCA
TTGTTTTTAATTTACAATATCCCCTTAAATATAAATTGTACAGAAAGCCGGATAACCGAA
CCTATATCTTTACAAAATACATCTAAAGAGACTTTACGGAACAATCCTTGGGACGATATG
CTGTACACTTTTTGTATATCTTTGCCGATCCTAACGTCGTTTTAACAAACATTGGCATCC
AGCCATCCCATACAAACCTCAAAGTAAGATGAAAAAGAGCATCCAGGACCTGAAAGAGTC
ATTAAGAAAAAAGGAACAGAAACAACAAAGACTGCACGAACAAGAAGATAAGATAGAAAA
AGACATCCGTGTGCTGCGATACCTGATAGAACGGGAGGAACAGGCCGCCTCTGCGCAAGC
CCCCCGGAAACGGAAAATCGCCCGAAAGCAGGTAAGCGACTTCTTCACCCGGATCGCCCT
GTTTTACGAAGACCTGCAACGGCGCCTGGACCTGCGCATCACTTACCGCTGCTTCTGCCG
CTGGCTCTGCACCCGCTACGAGTTCGAGTCACGCTACCACGACCGCCACAAGTTGTCGCC
TTGCACGGTACTGGGGTATTTTAAAAGGGAAAGAGGTGGGTAAGCTTCATCAGTCAACCT
ACATAGTCGGCAATGCTTATGGGTTGCTTAGTATATGCTACCATAGGTATATAAAAAAAT
AAGTTCCGCCCTGGTACGCATTGTAAAGAGGCGTGGCGGAAATTGTTGGTGCGAAGATAC
TGCTTTTTCATTTAAGAAATATTGTTCATCGCTTGCTGTTTTTCCAAGAGAGAACTTCAC
CCAAAGACGTTTTCATTTCCCTGTCCCCATTGTAGATGGCAAAGCATTGGTCGGGCGTAG
CCCCTGATAACTTAGCCCATTTGGAGATACCCTTGAAAAAGTCCGGCGAATAGGTCGCCC
CCGATTTTATTTCGTAAGCGTATTGTTTACCACCCTCGGTACGTAGTAAATCTATTTCGT
TTCCGGTGCTGTCCCGCCAGAAAGTCAAATTAGGTTCCGCACCTTTATTATATGCCTCCT
TGATAAATTCATTAATAACCAGATTTTCAAACAGACCGCCACGCAAAAAATGCGTCGAGA
TCTGTTCCGCATTTTGTATCTCTAATAAGGAGCAGGCCAACCCTGTATCATAGAAATAAA
GTTTGGGCGTTTTTACTAATCGTTTGGCATAGTTGTTAAAATCCGGCCTTAGCAGATAGC
AAATGTAACTCGCTTCTAATATCGAAATCCAAGCCGTTGCAGCTGTCACCGATATACCGC
ATTCATTAGCCAATGACGAAAGATTGAGCAGTTGTCCGATACGTCCGGCACATAATTTCA
AAAAACGGATAAACTTGCTCAAATCTCCAATGTTTCGCATCAGGCGCACATCCCGTTCAA
CATACGTCTGGATATAGAACGGGTAATAATCATCCGGCTCTATATTTTTATCATAAATAC
GCGGATAAGCCCCTTTGAATATCTCTTCATCCACATTTTTGGGAAGAATACCGCCTTCTT
TCATTTCACGATGAGAGAAAGGTAAGAGTTTGAGTATAGCTGTCCGGCCCGCCAATGACT
GATTCACATTTTCCATTAATAGAAAATTATGTGATCCGGCCAATAAATACATCCCCTCAC
GATTCTCATTATCGGTGTAGGTTTGAATATACGAAAATAGCGAGGGAACATGTTGCACCT
CGTCAATGATTGTCTTATCAGGATAGGTCGCAAGAAATCCTTTGGGATCGTCGGTTGCAA
ACAACCTCATGTCCGGGTCTTCGAGAGATACATATTTATAATCCGGAAAAGATGTTTTCA
ACAAAGTAGATTTACCCGACTGCCGAGGTCCCGTCAGGGTGACAATCGGATACTTGTTTG
TCATCTCTAATAACTTCTGTTTTAATATCCTTTCTATCATAGCTACTTATTTATTGCAAA
TATAATATTAAAAAGTGAATTTGCAAACAGTAGTTCTGTTTTATCATTGTTAGTTCACAC
GGCTTTTTCATTTTATTTTTTTTATAGGCGGAATTCAATAGCGATACAATGCTTATGTTG
TCTTCTGCCTTTGTTTTTGCGATAGCAAAAGGAACACGGCAGGATTGAATCAAGGATATG
CCGTATATACCGCGGGGAAGAACTTATTGTCGACAGGGAAAAATGGATAGCAGTGCGGAG
CGGCTTAGTTCAATTCAGGCAACAGCGTTGCCTATTTCCAAATATCTTCATTCTCCCAAT
TTGCAGGAAATCCCATTGCCCGGACATCAATTGAAGGGTAACGGTTTAATAAATCCTTAA
ACCTTGTCACAAACAAATGGTTAGGATTGATTATATCCAAAAGATACACAATCATGCTCA
ATATAAGTATGTAGGCGACTTGTGTACGTACAGCCACTAGTATAAAAATAAAAAGCTTAC
CCTGAGCGCGCTGATCTGACGGGAAGCGGGGTAAGCATGTTGCTGCGAAGATAAAACAAT
TCTCTTAAAATACAAAATAGTTGCCATATTTATTGTTTTTGATTCACGGCTCTTTCATTT
AAGAAATATAGTTCATCGCTTGTTATTGTAGCAAAAAGCCTTATATTCGTGCGCAGCGAT
GCTGAAGCACCGCCTTAGGTGTTTCTTCTTATCGTTCATTTTATTTTTTAATCGTTACTA
AATATCAGGATTCAACGATCCACTTTTCGATGTTTCGGGTTTGGGCACTGAAATTTACGC
CAATCTTAAAAAGCTTACGGCCGTCAGTCGCAAAAGGTTGCGTATAATGCTTCCCGTTGA
TCTGTCGGAGAGCTTCTTCGGCAGTGCCATCCAACTTGAACTCCATCACATAAATGAATT
TATCTGTTTTCAAAACGAGATCGACACGCCCTTCAGCGGTATGATATTCCACTTGCGTAT
AGAATCCCATTAGCTTAAAGACGATGAAAAGCACATTCTGATAGTGCAGTTCCCGATCAC
GAATCATTTCGTAAGGGGTATCCGCAAAGAAACTCTGCAGACGGCGGAAAAAAGAATCAT
AGTCCCCGGCACGAACCTCTTGTACGAACTTCTGAATTTCAAACGGGGCTTCTACTTTAT
TGGTGTCCGCATAATAAGGAAGCAGAAACTTCATGAACCCCTCCTCCACTTCGCGATTCG
GGAATCCCAAACGGTAAATCCCGAATTCACGGTCATACCCCTTGATGGTGAGGTAACCGC
TCTGATAAATTACGGGAATAGGATCGGTAGAGGAAGAGTCGATGCTGTTCAATACATCCG
CATCGGTTTCCACATGCGCCATTTTATGAAGATCATAGTGATGTATCTGCAAGAGTTCTA
CCAGATAGGTAGGAGTACCCGTTTCAAACCAATAATTTCCAAATTTCATTTTATAGAACG
TATTCAGCAGGCTGAAAGGATTGTAAATGCCGATCGAATCTTCCACAAAATGATACCCGT
CATAGCATGCCTTCAATTCACGGCACACCTCTTCATAACCCATCCTCTGCCTGTCGGCAA
GTTCGTACAACTCTTGATCCAGATTGGTCCGTATTTCCTCCTCGGTGATGCCGCACAATG
CCACGTAACGTTCGTCCATCGACAAATCGATCAGATTGTTCAAAGCACTGAATACACTCA
CTTTACCAAACTTGGTGACACCGGTCAGAAAAGCGAACCGGATGTATCCATACATTGTTT
TGATAGCTCCATAAAAGGCTTGCAATGTCTTGCGAAACTCTTTTTGCAATTCTTCATCCC
CAATGGATTGCAGCATGGGCTTATCATATTCATCCACCAGAGATACTATTTTTTCTGTGT
TTCGCATGTCATACTTGAAAAGCAACGCCGTGACAGTAAAAAAAGTTTTTCACTTCACAC
AAGAGAGATGTAATTTTGTCACGTAAATAAAAGCAACAATTATGAAAGAATTAAATTTTG
ACTGGCTGCTGAACGGAAGCTGCCTGCTGTCGGACGTGGCGATGGCATATTTCACAACCT
GTGTTTATCCCCGCTCGGCAGGCAAACGGATGCGCGACGAGATAGAACGCTATCCGAACC
TGTACGCCGAACTGCTGGAAGCGGGATACAAGCGTCCCAACACACTGTTGACGCCGCGCC
AGATCTGTATCGTGATCCGTCACTGGGGAATGCCCGACACGGTGTACAAGTGGCTGCGCG
AGCACCCCGCGGATCGGGTTCAAAAACTGTTCGCCGACCGCAAATTCGACTGATATATTT
TATATATCTTTTGTTTATTATTTATTTATGTGCAGGTCTGCATGTTGGCGGCCTCTAAAT
TCATCCGCACAGAAAGCTGAGCAACAGCGCATTAGGAGTACTAAAGCATGTTGGTGTCCG
TGTTGGTGGTTTAGAGGCTCCGGATGATGGAAACAGAGGTTCCGGAAAGGCCCGGACGAG
GCTCGGTTTCACCCCCGCAGAGCGTGCGCTGCCCTGCAGAGGACCCTGTGACTTTTTGCG
CCGTAATGCGGCACTCTGCATCACTTTCTTGCATCACCGGCTGTCCGTGCTTAGCTTTGT
CACACCGTTCGGGAAAGAGCGGTACACTCGATAACCTGTAAAATGAAATACTATGAACGC
ATCGACTGAAACAATTCTGAAAAAAGGATATATCCTGATCCCCAAATCCCTGATCGAAGA
TTTCCTCAAAGCCGGATTGGGCACAGAGGGCTATCTGGAAGCGTGGATACGCGTATTGGC
GCTGGTCAACTATTCGGATACGGAGATCTGTGTGCAAGGCAACCGGATGATCTGCCGACG
GGGAGAGACGGTATACACCTACAGCCACTGGGAAAAGGTGCTGGGATGGAGCCGCTATCG
CACCCGCCACTTCTTCGAAACCCTGTTTAAATCCGGAATCATGGAGGCCGTGGAGAACTC
CGCCGGAATCACCCTGCTACGGGTGATAGACTATGACCTCTGGACCGGACAGAAAAAGGC
GGCCGCCACCCAGAGCAACCATGCCACGGAGGGTTTCGACGACTTCTGGGACCTCTACCA
CCGCATCACCCAAAAGGACAAGATAAACATAGCCCGTGCCCGGAAAGAATGGAATAAACT
GACGGCAACGGAGAAGAAACTGGCCTTGGAAAACATCGAGGAATATTATGCCCACCAAAA
AGATATACGCTTCTGCAAACAGGCGGCCACGTATCTGGCGGATAAAGCGTTCCTGAATGA
ATATGAGTTTTAAACCCACCACAAATCCAAATCATTATGCTACAACCCCAAGCACCCGAA
CTCGAGGAAACCATCCTCGGAGCCTGCCTGATCGAAAAAGAAGGCATGGCACTGGTTGAC
GAACTGCTGAAACCGGAAATGTTTTATGTCACCCGTCATCAACTGATTTATGCCGCACTG
CAGGCGATGTTTCACGCCGGTACGAACATCGACATCCTCACCGCCACCGAAGAGCTGCGC
AAGCGCGGAAAGCTGGACGATGCCGGAGGGCCGTTCTACATCACCCAACTGAGCAGCCGG
GTGGCAAGTTCGGCACATCTGGAATATCATGCGCGCATCGTGCACCAGAAGTACATCCGA
AGAGAAATGATCGTGGGATTCAGCAAGCTGCTGACCCTCTCCGGCGATGAAACCATCGAC
CTGACAGACACGCTGGTGGATGCTCACAACCTGCTGGACAGGCTTGAAGGAGCCTGCGGA
CACAACCGGCAACTACGGGATATGGACTCTCTGATGCAGGCCACCCTGGTGGAAGCGGAA
GGGCGAATGCGGAAAAACAAGGACGGAGTGACCGGCATCCCTACCGGACTGACCGAACTG
GACAAGATGACGGGCGGATGGCAAAACAATGACCTGATCACCATCGCCGCCCGGCCGGCA
GTGGGAAAAACCGCCTTCGCGCTCCATCTGGCTAAAGCCGCAGCAGCGGCAGGACATCAT
ACGGTGGTGTACAGCCTCGAGATGCAGGGCGAACGGTTGGGTGACCGATGGCTCCTGTCG
GCAGGAGAGGTGGACCCGCACCTCTGGCGAAGCGGTAAAGTGTCGCAGGAAACATGGCTG
CAAGCCCGGCAGACCGCAGGAGAACTGGCAAGACTGCCCATCTGCGTAGACGACAACCCG
GATATGAGCATGGACCGGGTACGCTCGAGCGCACGGTTGCTGCAAAGCAAAGGCAAGTGC
GACTTTATCATCATCGACTATCTGCAACTGTGCGACATGCGCACCGAACAGAACAACCGG
AACCGGGAACAAGAGGTGGCACAGGCCAGCCGTAAAGCCAAGCTGCTGGCCAAGGAACTG
CACATACCGGTCATCTTGCTGAGCCAACTCAACCGCGGCTCCGAAAACAGGGCGTACGGA
CGCCTGGAATTGGCGGATCTGCGTGAGAGCGGCGCCATCGAGCAGGATTCCGACCTGGTG
GTTCTGCTCTATCGCCCGGCACTGGCACACCTGGCAACGGACAAGCAGAGCGGATATCCG
ACAGAGGGGCTGGGGATAGCCATCATCGCCAAACACCGCAACGGCGAGACGGGCAATGTA
TACTTCGGACACAACAGGAGCATGACAAAAATCGGCGACTATGTGCCGCCGACGGAATGG
ATAAGGAGGAACGCGAAATAAAATGGAAAAGCCGGAGTCTACAGGCTCTCTATCTCTCCG
GCGGACAATCCTGTCACCTGGCAGATGGTTTCGACCGGCAGGTTCAATGCCTTCATCCTC
CGGGCATTCGCCTGCTTCTCTTCCATGCGGCCTTCGGCAAGACCTTCCTGACGACCCTCG
GCAAGACCTTCCTGGCGGCCCTCGGCAAGACCCTCCTGGCGGCCCTCGGCAAGACCTTCC
TGGCGGCCCTCCTGACGACCTTCCTGACGGCCCTCCATAGCTGCCGTACTCAATACATCA
TTCTGAATCATAATCGCATTGATATGTTCATCATAAGCCAATTGTTCTGCCTTATTCATG
TTATAATAGACAAGTTTACGACGCGCTTCCTCCAGTCCCGGAGCCTTGGTGTCGGGATGA
ATCACACCTGTCTTGAGATATTCAATCCACTCCTCAAGGGGCGTGACAGCCACTTTGTTG
AACTCGTTCACACGAATAAGGAAATACTCAGGAAAGATCTCGGCAGGCAATTTACGGACG
ATGGCGTTCTTCTCTTTGGTGCTCACCTCCAGAAGGTCGCCCGTGTGGACACCTACGAAA
GAGTTCTGACCGTGGTAAAGGTAATCAGTACCACGACCGATATCAAAGTAGAGGATACTG
ATGGAATACACCTTCTTAACCTCAGAGTAGAGCTGACCCAACTCGATATGTTCCGTGATC
GCCTTGGCAACACCGAAAAGAATACGTTCCAGATAATAAATCTCACGGGTATTCTGAACC
TCCACAATAATGATCTCGTCTTTGCTGTTACGCGCCTTTATGTCGACACGGTTGAATTTA
TCCGTTTCATTCAACTGATTGCCTTCACTCTCCAGAATCTCGACGATACGGATGGGCTCA
CCCAGCAAAACGGTGAGAAAACCCTCCAACACGCCGAAATTGGCCTTGTTACGCAACAGG
CGTTTCACCGCCCAATCAAAACGAATATACCTGTCTTTCTGTTCCATCATATACGAATAA
TATCTATCCTACAAATATAAGCTTTAAAAAAGAACTATCCAAGCATACGGCGGAAGAAAT
AAAAGGAAGAAACGGATCGGAGAGTCGGGCAACAACGAAACAGAGCCTCTGTTTTCTTGA
CTATACGCCTATATATTCTTTCTATTTTATTTGACTTTACCTATTTTATTTCGTATCTTT
ACGTAGTGATTGAGATAAGAAATTTATTAACCTAAACCTTAACTTTTATAGTATGGAAGT
ATCAGTAGAGCGCTATCAGCGCAAAAAGTATGTCAATCAGGAGAACTCTCCCGTGCTGTA
TTATATCCGCCAGAAGGCGGGAACAGCCAAAGTTGTGGATATCGACGCGCTGGCAGAAGA
CATCCAGACCAATTGCGCCCTGACAACGGGCGACGTGAAACACACCATCGAGGCATTGGT
GGAACAGTTGCGCAAGGTGCTGACCCAGGGAAACAAAGTGAAAATAGAGGGACTGGGCAC
CTTCCACATGACGCTGACCTGCCTGCCCGGCGAAACGGAAAAGGAATGCACGGTGAAGAA
TATCAAGAGGGTAAACGTACGCTTCATCCCCGACAAGGCGATGAAACTGGTGAACGCCAG
CCGGAGCATGACCCGGAGCCCGAACAACGTAAACTTCGCGTTGGTATCGGCAGGCGCCCC
GGAAGGAGGAGGCAGCGGAGGCGGAGATATTGTGGATGACCCGACGGCATAAATCCGCAC
CACAGGGTAGCACAGAGTCTCACAGAGAATATATATTTAATTGGATATACTTTTTCAACA
AAACTCCGTGTTACCCTGTGTCCTCTGTGGCAAAACCGTGAAACAACGAAACTTAATACA
GCAAAAAACGATGAAGAAATTACAGAAAATACTGGAATGCATCCTGGCGTTCCTGATGTT
TCTCCGCGGGGGGAACACCGAAAAATAGAACCGGAACTATGAGAGAAATCAATCTGATCG
TGATTCACTGCTCCGCCACGAGAGAAGACCGCTGCTTCACGGAGTACGACCTGGAAGAAT
GCCACCGGAGGCGGGGATTCGACGGAGCAGGCTATCACTTCTACATCCGTAAGAACGGAA
AAATAGTTACCACCCGACCGGTGGAACGAATCGGAGCGCATGCCAAGGGATTCAACGCAC
ACTCCATAGGCATCTGCTATGAAGGAGGGCTGGACTGCAACGGGCGCCCCAAAGACACCC
GGACAGAATGGCAAAAACATTCGATGCGGGTACTGGTAAAAGTGTTGCTGAAAGATTACC
CGGGAAGCAAGGTATGCGGGCACCGTGACCTGAGTCCCGACCTGAACGGAAACGGAGAGA
TAGAACCGGAGGAATGGATCAAGGCATGTCCTTGCTTTGAGGTGAAAACGTTTTTTTAAT
CTGAAACCTAACACCCTTCATCAACAATAAAAAGAGCCATATCAACTCTACTTTTGAGAA
TGATACGGCTCTTTTATGTTTATCAGTTACAATGACATATTGAACTCTATTTGACAACCC
AAAGCATTCATAATCCGATAAAGAGTAGAAGTCCGTAGATCCGTTTGTCCACTTTCTACT
CTTGAAATGTATGAACGGTTACTGCCGATACGTCGGGCAAGTTCAGCTTGTGTCACTTTA
GCTTTTTTGCGAGCATCTTCTATAATTTTCCCGGTATAGAAAGCATACGCTTTCTCTTCT
GCTTCGATGCGTGAGGGGGTTCCTATTTTACCGAATTTAGCATCAAGCACAGCATCATAG
TCCACTAATTGATTGTTGTTTTCGTGCATAATATTCCTCCTTTATTTTAATTGCTTTTTC
TATTTCAACCGTTGGGGTTTTCTGAGTTTTTTTCTGAAAACCGTTAAACAATACTACAAT
ATGACCTTCATCAAAGATAAAGAATACACGATAAATATTTCCACCATACTCTGTACGAAG
CTCAAATATTCCATCTTTTATGGACTTTACAAACTTCTTAGTCACTTTCTCTTGAGTTTT
CAGCAGAAGCAATCCGTATTGAATCTTATCCTGTTCTTTCTCAGTTAAAGTTTCCATAAA
GGCTTCAAAATAGCCTCCGTATGTACGTATCTTCCGTATCTGTTCCACAGAAAGAAAGCC
CTGCACGAAAGAAAAAAAACAGGCCGGGAAACTTGAAGAGTATTTGTTATCTTGAAGCAA
CGGTAAACAGTAAACAAAAAAAGGAAGCCGAATCAAATGATTCAGCTTCCTTTTTCTCTG
AGCGGAAAACGAGACTCGAACTCGCGACCCTAACCTTGGCAAGGTTATGCTCTACCAACT
GAGCTATTTCCGCAATGTAGTGCCCAGAACAGGACTCGAACCTGCATGCCTCTCGACACA
CGCACCTGAAACGTGCGCGTCTACCAATTCCGCCACCTGGGCATTGACTAATCAGAAACC
TGCCGTTAAAAAAAATGGAGAGGAACAGATAACCGACGTTCTTGTTGAGCGGAAAACGAG
ACTCGAACTCGCGACCCTAACCTTGGCAAGGTTATGCTCTACCAACTGAGCTATTTCCGC
AAAACAACTTTAATACAGAATGTGAAGAGAAGGAGACTCGAACTCCCACGACAGTAATGT
CACTACCCCCTCAAAGTAGCGCGTCTACCAATTCCGCCACCTCTCCGATTCTTGATTAAA
ACTTTGAACTATTCTCACCTTTGTGCCCAGAACAGGACTCGAACCTGCATGCCTCTCGAC
ACACGCACCTGAAACGTGCGCGTCTACCAATTCCGCCACCTGGGCAAAAGGTTTCCAACA
TTTCAAAGAGAGCGGAAAACGAGACTCGAACTCGCGACCCTAACCTTGGCAAGGTTATGC
TCTACCAACTGAGCTATTTCCGCATTTGCAACCGTTGTTTCTCGATTGCGGTTGCAAAGG
TAGGCATTTTCTTGATATCTGCAAGCATTCGGAACACTTTTTTCTCAAGAAAATGTGCAT
TGTGTTTTTGGCAAACGACAAATGTTTTGATTATCAACTCATTCTATCGCGATAATCTTC
GTAGGAAAACTGCCTGAAGATTTCGGCTTTGCCATCCGCTGTCCACAGAGCAATGGCAGG
ATGGTGAATTCCATTAAACATATTCGTTTTTACCATTGTATAATGTATCATATCTTCAAA
GACAATTCGTTCGCCTGCCTGCAGTTCATGGTCGAAACTCCAGGACCCCATATAATCTCC
GCTCAGGCAGGAATTGCCCCCGAGACGATAGACAAACGGTCCCTCCTCTCCCATCACCGC
TCCGCGAACGGCGGGCTGGTAAGGCATTTCAAGACAGTCGGGCATGTGGCAGGTGAAGCT
GACGTTGAGAATGGCCGTACGGATGCCGCGGCTTTCGACAATATCCACCACCTCGGAGGT
GAGGACTCCGGTTTGCCAGGTGAAAGCCGAACCGGGCTCGAGGATGATACGCAAATGCGG
ATAGCGCTTTTTCAATCCTTGCAACAAGCCGGTCAGGTGCCGGGTATCATAATCCTTGCG
GGTCATCAGGTGGCCGCCGCCCAGGTTGAGCCACTTGATTTGAGAAAACCACGGCGAGAA
CTTCTCTTCAAGATGTTGCAAAGTGCGCTCGAGCTCAAACGAAGATGACTCGCAATGGCA
ATGACAATGGAAACCTTCGATCCCCTGCGGCAAACGGGCGGGCAACAGATCGGCAGTGAT
CCCGAAACGGGTGCCGGGAGCGCACGGGTTATAAAGTTCGGTCTCTACCTCCGAATACTC
GGGATTAACACGGATGCCGCAAGAGATGCCGCTGCCTTCGGCCACGGTCAACGGATAGAA
GCGGCTGAATTGAGACAGGGAATTGAACGTGATATGGCTGCTGCAACGCATGATCTCCGG
GAAGTCCGTCTCGGTATAGGCCGGGGAATAAGTATGCGCCTTACTGCCGAACTCTTCGAG
TGCCAAACGGGCTTCGTAGACGGAACTGGCCGTGGAGTGTCCGATGTACTCCCTGAAAAT
GGGAAATGAACGCCACATGGCAAAAGACTTGAAAGCAAGGATGATTTCAACTCCGGCATC
ATCGGCTACACTCTTTATCAGGCTGAGGTTCTTTCTCAGCAGCTCCTCTTCCATGATATA
ACACGGAGAGGGGAATTGGGTAAAATCTATCATAATATGTTTATTCGGGTAGTGTTCGGG
GTCACCACAGATTACACGGATTAACACAGTTTTTTTTAGTTGAGTTCTCAACAAAGTTAA
TTCTTAATCTGTGAAAATCTGTGTAATCCGTGGTGCGTCTCCCACGAACATTTATTCTAT
TACTTTAAATCTGGCGAAACGCAGCAACAGCTGTTTATCGCCTGCATTACGGAAATGAAT
GGTAGCTTTGGCATTGTCGCCCGTACCTTCTACGCGAATCACCTCACCCAAGCCGAAGCG
TTCGTGCTCGATGGTCTGTCCGGGCTGTACGCCGGCGACGCCGGCTCCGGAAGCCGACGA
TGGGGAGAGCGTAGTCCCACTTACCTTTTTCAAGTTACGGGGGACCGTCGGCGCGATGAT
CTGCGCCTTCGGCCGTTCGCGTTCCGGACGGTCGGCCGACGGACGGGCAGAGAAGCGTTC
GGAAGACGAACGGCGCGAATACCCCTCTTCCATCTCGCGGCGGAAGCGGCCGGCCCCTTC
GTCGATGCTCCGGCCTAAAGCGGCCTCCTGCGGAAGTTGCAGGAAACGGGTGTCGATGTC
CCGCAAGAAACGGCTGGGGCTGCCGAACTCCATCTTACCGTAACGGAAACGGGTTTTGGC
AAACGAGAGGAAACAGTGCTCTTCGGCACGGGTGATGGCTACATAGAACAAGCGTCGCTC
CTCTTCCATCGCACGGGGTGAATCGCCCGCCATCCCGCTGGGGAAAAGATTCTCTTCCAT
CCCCACCACGAATACGTTGCGGAACTCCAGTCCTTTGGCGGAATGTACCGTCATCAGAGT
CACCTTCTCGCCGTCTCCCTCCTTGTCGGAATCCTGATCGGTGAGCAGGGATACTTCGGA
GAGAAAGTCGATCAGAGAAACGTTCGTGTTCCCCTCTTCCTGACGCATGGCACAAAAATC
ATTCATACCGTTCACCAGTTCCTCGATGTTTTCTTTCCGGCTGAGATTCTCGGGCGAATT
GTCCTGGCAGACTTCATTGATGATGCCGGACTGACGGATGATTTCCGTACCTATTTCATA
AGCATTCTTTACGGTCACATCTGCCATAAACTGCTCGATCAGCGCACGAAAATCCTGCAA
TTTGGTATGTGTGCCTTTATTGATGGAAAGCCCGTACGTAATGGGTTCGCAGAGTGCGGT
CCAGAGGCTGACATTGTTATCGGTGGCGGCAGTAATAATCTTGCCCACCGTGGTATCGCC
GATACCGCGTGCCGGATAATTGATAATCCGCTTGAACGCCTCTTCGTCATTGGGGTTGAC
CACCAGGCGGAAGTAGGCTATGATATCTTTGATCTCCTTGCGCTGATAGAAAGAGAGGCC
GCCGTAAATCTTATAAGGCATGCCCCGTTTGCGCAAAGCCTCTTCGAAGACACGGCTCTG
GGCATTGGTACGATAAAGGATGGCAAAGTCGGAGTATTCATAATCGTGCTCGCGACGCAG
TTGCGCTATTTTATTGGTCACAATGTCGCCTTCTTCCACATCACTGTAAGCCTGAAAGAC
CCCGATGGCCTCACCCCGTTCCTTCTCGGAGAACACCTCTTTGGGGATCTGCCGCTCGTT
CTTTTCGATCAGGCTGTTGGCCGCACGGACAATGGTCTGGGTGGAACGGTAGTTCTGCTC
CAGCTTGAAGACTTTGGTATCGGGATATATCTTGGTGAAATACAAAATATTGTCAATGTC
CGCTCCCCTGAAGGAGTAGATGCTCTGCGCGTCGTCGCCCACCACGCATACACGCTGATT
CTCCTTTGTCAGTTGCAGCACGATGCTGTGCTGTGCATAGTTGGTGTCCTGATACTCGTC
GACAAGCACATAGCGGAACTGCTCGCGATAGCGTGCCAGCACGTCGGGAAAGTCGCGGAA
AAGGATATAGGTATAGACCAGCAGATCGTCGAAATCCATTGCTCCGGCCTGCCGGCAACG
CTCCCAGTAGCGGCTGTAGATATCCCGTATGGCAGGCATCTTTGCGGCAAGATCGCCCTC
GTACGCCTCCTTGTTGGCTGCGTATCCCGAAGGAGACACCAGGTGGTTCTTCGCATTGGA
GATGCGTGCCTGCACACTGCCGGGCTTATAAGTCTTCTCGTCAAGCCCCATCTCTTTGAT
GATGGAACGAATCAGGCTCTTGCTGTCCGCCGAATCGTAAATGGTGAACTGCGACGTAAA
GCCGATATGGGACGCCTCGGCACGAAGAATACGGGAAAAAACCGAATGGAACGTACCCAT
CCAAAGGAATCGTGCACGCTGCTCGCCCACCTGCCGGGCAATACGCTCCTTCATTTCACG
GGCAGCTTTGTTGGTGAAAGTCAGTGCCAGGATATTCCAGGGATTGTAACCGTTCTCGAG
CAGATAGGCTATCTTATAAGTGAGCACACGCGTCTTTCCGGAACCGGCACCGGCGATGAC
CAGCGAAGGGCCATCACCGTAGAGCACCGCCGCACGCTGGCTTTCATTAAGTTCTTCGAT
ATAGTCGGGCATAAAATTTATCTGTTAAATCTCTATTCACGGGCAAAGATAGAGGAAAGT
TTGGACAACTCCGAACATTTGGGCCCTATATCCTGTTATATATTCAGAGAAATGAAATAA
AAGATTTGAATTTATGAATACATTATTAATGTCTTTAATATTTACGACCATGACTTACGA
AATGCCTAAACTTCCGTACGCAAACAATGCGCTGGAACCTGTAATCAGTCAGCAAACCAT
CGATTACCATTATGGTAAACATCTTCAAACATATGTAAACAATCTCAATAGCCTGGTTCC
GGGCACCGAATATGAAGGAAAAACAGTAGAAGCCATCGTAGCCTCGGCTCCCGACGGAGC
TATCTTCAATAATGCCGGACAGGTGCTGAACCATACTCTGTACTTCCTGCAATTTGCGCC
GAAACCGGCAAAGAACGAACCGGCAGGCAAGTTGGGAGAAGCCATCAAACGCGACTTCGG
CAGCTTTGAAAACTTCAAGAAAGAGTTCAACGCAGCTTCTGTAGGATTGTTCGGTTCGGG
ATGGGCCTGGCTGTCCGTTGACAAAGACGGAAAGCTGCACATCACCAAAGAGCCCAACGG
AAGCAATCCGGTACGCGCGGGACTGAAACCGTTACTGGGATTTGACGTATGGGAACATGC
TTACTACCTCGACTATCAGAACCGTCGTGCCGACCACGTAAACAAACTGTGGGAGATCAT
CGACTGGGATGTCGTAGAAAAACGGCTGTAACCTAACTCTTTTCACCACGGAGTAACACA
GAGTATCACAGAGTTTTTTTTGTTAATAATCAACAACTTAAAATCGCCTCTGTGTTACTC
TGTGTTTTTTATGGTGAGTTTTGAGAAAGGGCGAAAACAAATTCCGCATGACTCCGCGAT
GAAATAATCCCCGATTTACTTTCTTCTTATTTTCTTTTTCACTTACTTTGCCTCCGTAAA
GACAAAGGGGTGCCACCCGGTGGCTGAGATTATACCCTAAGAACCTGATGCAGTTAGTAC
TGCCGAAGGGATTGTGTATTTCTTCCGTTTTTTCTTTTTCCCGCACGCACCCCTCTTTGT
ATTTACTTTCATTTATCCCCAAACACACCTATACGAATATGAAAGTACAAGTGAACAACA
AAGAAGTGGAAACAGCCGCAAGCACACTGGCCCAGCTTGCCACCCAACTGCAACTTCCCG
AAAACGGTGTAGCCATCGCCGTCAACAACCGAATGATACCGCGTCCGCAATGGGACGGAT
TCGGGCTGCAAGAGAATGATAACCTGATTGTGATTAAAGCAGCCTGCGGAGGATAGCCTA
TGTTAAGCCTACAATTTATCACCCATCAAACAGAGAATTACTCCTATCTGGAATCGGCGC
GCATGGCTCTCGAAGGGGGCTGTAAATGGATCCAACTGCGCATGAAAGAGGCTTCGCCGG
AAGAGGTGGAGGCAGTGGCACTGCAACTGAAACCTCTCTGTAAAGCTAAAGAAGCGATCC
TGATTCTCGACGACCACGTAGAGCTGGCCAAAAAGCTGGAAGTGGACGGGGTGCACCTGG
GCAAAAAAGACATGCCCATCGGCGAAGCCCGGCAGATACTGGGCGAAGCATTCATCATTG
GCGGAACGGCCAACACCTTTGAAGACGTAAAGCTGCATCATGCCGCCGGAGCCGACTATC
TGGGCATAGGCCCTTTCCGGTTTACCACCACTAAGAAAAATCTGAGCCCGGTACTGGGAC
TCGAAGGCTACACCTCCATACTGGCACAGATGAACGAGGCCGGTATCCGGATACCGGTAG
TAGCCATCGGAGGGATCGTGGCGGAAGACATTCCGGCCATTATGGAAACGGGGGTGAACG
GCATCGCCCTCTCCGGAGCAATCCTGCAAGCACCGGACCCGGTAGAAGAAACAAAAAGAA
TTCTAAACATATAAGGAAATGAACTGAATTCACCACAGATTACACAGATTAACACAGATG
TCTTAATCTAATTTCCAATGAAATAAATTATCAATCTGTGAAAATCCGTGTAATCTGTGG
TGAAATGAACTCAAAACAAGATCAGAAATGGAAAAGTTAATCATTGCGGGACGTGAATTC
AACTCCCGCCTCTTCCTGGGAACAGGTAAATTCAGCTCAAACGAATGGATGGAACAGTCG
ATACTGGCATCGGGCACCGAAATGGTGACAGTGGCCATGAAACGTGTCGACATGGAGAGC
ACAGAAGACGACATGCTGAAACATATTGTACATCCGCACATTCAGTTGCTTCCCAACACA
TCGGGCGTACGCAACGCGGAGGAAGCGGTGTTTGCCGCACAAATGGCACGAGAGGCTTTC
GGAACCAACTGGCTGAAACTGGAGATTCATCCCGACCCGCGCTATCTGCTGCCCGACTCG
GTGGAGACCCTGAAAGCGACTGAAGAACTGGTGAAACTCGGATTCGTCGTGCTCCCCTAT
TGCCAGGCAGATCCGGTGCTCTGCAAACAACTGGAAGAAGCGGGAGCCGCCACGGTAATG
CCGCTGGGAGCACCTATCGGAACCAATAAAGGACTGCAAACCAAGGAGTTTCTGCAAATC
ATTATCGAACAGGCCGGTATCCCGGTAGTGGTGGACGCCGGAATCGGAGCACCGAGCCAT
GCGGCGGAGGCTATGGAAATGGGTGCATCGGCATGCCTGGTAAACACAGCTATCGCCGTA
GCCGGCAACCCGATAGAAATGGCAAAAGCCTTCAAGCAGGCAGTAGAAGCCGGACGGACG
GCATACGAGGCCGGACTGGGTATGCAGGCCATAGGGTTCGTGGCGGAAGCAAGTTCACCA
CTGACGGCATTTTTAAACGAATAAAACAATAACCTCGCCTCCGGCCCCTCTCCCGTCGAT
CACTCTTCGGGAAAAGAATACGGGGCTGAGAGATCCTAATAACGAATGTATGGAACAAAG
AATAAAATTTCCCCGCTCTGAGAAGGTATATCTGTCCGGCAAGCTATTCCCCGAAATCCG
TGTAGGTATGCGAAAAGTAGAGCAAGTGCCCAGCACAACTTTCGAAGGAGAAAAGAAGGT
GATCACTCCCAATCCGCATGTGTACATCTACGATACCAGCGGTCCTTTCAGTGACCCCGA
CATAGAAATCGACCTGAAAAAAGGTCTCCCGCGCCTGCGTGAAGAATGGATACTGAACAG
AGGAGACGTGGAACAATTGCCCGAGATCAGTTCGGAATACGGACGCATGCGGCGGGATGA
CGGGAGCCTCGACCACCTCCGTTTTGAACATATCGCACTGCCCTACCGGGCCAAGGCCGG
CCGGCATATCACCCAGATGGCGTATGCCAAACAGGGCATTGTCACTCCCGAAATGGAATA
TGTGGCTATCCGTGAGAATATGAACTGCGAAGAACTGGGCATCGAGACCCATATCACACC
CGAATTCGTACGTCAGGAAATAGCCGAAGGACGGGCGGTGCTGCCTGCCAACATCAACCA
TCCCGAAGCCGAACCTATGATTATAGGCCGCAACTTCCTGGTGAAAATCAATACCAACAT
CGGCAACTCCGCCACTACCTCGAGCATAGACGAAGAGGTGGAGAAAGCAATGTGGAGCTG
TAAATGGGGAGGAGACACATTGATGGATCTTTCGACCGGAGAGAACATACACGAAACGCG
GGAATGGATCATCCGCAACTGTCCCGTTCCGGTGGGGACCGTACCTATCTACCAGGCTCT
GGAAAAGGTAAACGGAAAGGTAGAGGACCTGACCTGGGAACTGTATCGCGACACACTGAT
CGAGCAGTGTGAGCAGGGAGTGGACTACTTCACCATCCATGCGGGCATCCGCCGGCATAA
TGTGCACCTGGCGGAAAAACGCCTCTGCGGCATCGTATCCCGCGGCGGAAGTATCATGAG
CAAATGGTGCCTGATGCACGACCGGGAAAGCTTCCTTTACGAACACTTCGATGACATCTG
CGACATCCTGGCACAATACGATGTCGCAGTGTCGCTCGGCGACGGCCTACGGCCCGGATC
GACCCACGACGCCAATGATGAAGCGCAATTTGCCGAGCTCGACACAATGGGCGAACTGGT
GGTGCGCGCCTGGGAGAAAAACGTACAGGCATTTATCGAAGGACCGGGACATGTGCCGAT
GCACAAGATACGCGAAAACATGGAACGCCAGATTGAAAAATGCCACAATGCCCCGTTCTA
TACGCTCGGCCCACTGGTGACGGACATCGCTCCGGGATACGACCACATCACTTCGGCTAT
CGGAGCGGCACAAATAGGATGGCTGGGAACAGCTATGCTATGCTATGTGACCCCTAAAGA
GCACCTCGCCCTGCCCGATAAAGAAGATGTACGCGTGGGAGTAATCACTTATAAAATAGC
CGCCCATGCGGCCGATCTGGCCAAAGGACACCCGGGGGCACAGGTACGCGACAACGCACT
GAGCAAAGCCCGGTACGAATTCCGGTGGAAAGACCAGTTCGACCTGTCGCTCGATCCGGA
ACGTGCATTCTCTTACTTCCATGCCGGACGGCATACCGACGGAGAGTATTGCACCATGTG
CGGACCGAATTTCTGCGCGATGCGACTGAGCCGCGATCTGAAGAAAACTCAAAAACAAAA
ATAGGATGACCGTAACGGAAAGGACAGCGGAATACCGGAAAGCACTCGATGTGCCTATCT
CCCAACTGGAGACAGACCGGATTGTAAAAGAAATCCTGGATCGACCGGAGAACTTCGACA
ACATTTACCGGCTGACGTCGGACGATAAATTATTGGTGTCCTGGCGGGCCTTATGGATAT
GCGACAAACTGTGCAGGCAGAAGCCGGAGTGGCTGATACCTTTCAGGGAAGAGCTGACCG
GAAGGTTGATGTCCTGCGGGCACGATGGCTCGAAACGACTGCTTCTTTCCATACTCTACC
ATGCACCCGCAACGAAGGTGCCTTCCGTGGCTCTGCTCAACTTCTGCCTGGACGCCATGC
TGTCGCCCCAAGAGAGCATCGGCGTGCAATCGCTCGCCATCCGAATGGCTTACCGCCTGT
GCGAGCCCGAGCCGGAGTTGCTGTATGAGCTGCGTACCATACTGGAGAGTACAGAAACGG
AAATGTATTCGACCGCCGTAAAATCGGCTGTACGGAACACATTGAAGAAGATTAACCAGA
AGAATAAAAAGAAAAAATAAAATGTTTTCAGATGAATTAGAAAAGATTTCCTGGGAAGAG
ACGACTAAAGCCATCTATTCCAAAACTGACGCTGATGTGCGCCGCGCATTGTCGAAGGAA
CACTGCGATGTAAATGATTTTATGGCATTGATTTCGCCGGCTGCCGCTCCATATCTGGAG
ACGATGGCACGTCTCAGCCGGAAGTATACGATGGAACGCTTCGGAAAAACAATCTCGATG
TTCGTGCCTCTCTATATTACAAATTCTTGTACAAACTCGTGTGTATACTGCGGCTTTAAC
CACAACAACCCGATGAAGCGTACCATCCTTACGGAAGAAGAGATGGTGAACGAGTACAAG
GCGATCAAGAAGCTGGCCCCCTTTGAGAATCTGTTGCTGGTGACAGGCGAGAATCCTGCC
AAAGCCGGAGTGGACTACATCGAACGTGCCCTCTTGCTGGCAAAGCCCTACTTTGCTAAC
CTTCAGATTGAAGTAATGCCACTTAAAGCAGAAGAATATGAACGACTTACACATGCAGGC
CTGAACGGGGTCATCTGCTTTCAGGAGACGTACAACAAAGCCAATTACAACATCTACCAC
CCCCGCGGCATGAAGTCTAAATTCGAATGGAGGGTCAACGGATTCGACCGCATGGGACAG
GCCGGAGTACACAAGATAGGAATGGGCGTACTGATCGGACTGGAGGAATGGAGAACGGAT
ATCACCATGATGGCCTATCATCTCCGCTACTTGCAGAAGCATTATTGGAAAACGAAATAT
AGTGTCAACTTCCCCCGCATGCGCCCGTCGGAAAACGGAGGCTTCCAGCCCAATGTGGTG
ATGAACGACCGTGAGTTGGCACAAGTGACTTTTGCGATGCGCATCTTCGACCATGATGTA
GACATCTCCTACTCTACCCGCGAAAGCGCAGCCTTCCGTAACCACATGGCTACGCTCGGA
GTGACCACCATGAGTGCGGAAAGCAAAACGGAACCGGGAGGATACTTTACCTATCCGCAA
GCACTGGAACAGTTTCACGTAAGCGACGAACGGAAAGCCGTGGAGGTGGATGCAGCACTA
CGGTCGCTGGGACGGATACCGGTATACAAAGACTGGGACACGGCGCTGACACTACCCCAA
TGCTGATAACTGAAATAAAAGGGAATTTATGGAAAGATACAGCAGACAAACCATGCTTCC
GGAAATAGGAGAAGCAGGACAGCTAAAGCTAAAAGCTGCCAAAGTACTGATTGTAGGCGT
GGGAGGACTCGGTTCTCCCATCGCCCTCTATCTGGCCGGCGCGGGAGTGGGTACCATCGG
GTTGGCAGATGACGACGAAGTGAGCCTCAGCAATCTGCAGAGGCAGATACTCTACACGGA
GGAGGAAGTGGGCGACCTGAAGGCTATCTGTGCCTCCATGCGGATCAGCGCCCTCAACAG
GGAGATAAAAGTGAATGCCTGTCCGGGAAGGCTAAGTAAAGAAAATGCACGTGATCTGAT
AGGCCAGTATGACATCATCGTGGACGGTTGCGATAACTTTGCAACCCGGTATCTGCTCAG
CGATGTCTGTTCGGAGCTCGGGAAACCGTATGTATACGGTGCTATCTGCGGATTTGAAGG
ACAGGTGTCCGTCTTCAACTACGGAGAAGGAACTCAACGGAAAACTTATCGTGACCTCTA
CCCGGACGAAGAAGGAATGTTACACATGCCTCCTCCTCCCAAGGGGGTGGTCGGAGTGAC
ACCGGCAGTAACGGGCAGTGTGGAAGCATGCGAAGTTCTCAAAATCATTTGTGGATTCGG
AGAAGTCTTGGCAGGCAAACTATGGACAATTGACTTGCGGACATTGCAATCTAACATATT
TTCACTATAAAGGTTGGTTTCTGAGTAAGTTAATTAGTAACTTTGCTAAACTTAACAGTT
TAACAAAAGAAATGAAACTTATCGTAGTAACGACGCCTACTTTCTTTGTAGAAGAAGATA
AGATTATCACTGCTCTTTTTGAAGAGGGACTGGATATTCTGCATCTCAGAAAACCGGAAA
CACCGGCTATGTATTCAGAGCGCCTGTTGACACTGATTCCGGAGAAATACCACAAACGGA
TTGTCACGCACGAACACTTCTATCTGAAAGAAGAATTCAACCTGATGGGAATTCATCTGA
ATGCACGAAATCCCAAAGAACCGCATGACTATTCGGGACATATCAGTTGTTCGTGTCACT
CGGTGGAGGAAGTGAAGAATAAAAAGCACTTTTATGATTATGTATTCATGAGCCCGGTTT
ATGACAGTATCTCGAAAGAGGGATATAACTCACCCTATACAGCCGAAGAACTGCGCCTGG
CAGCCAAAGACAAGATCATTGACAACAAGGTGATGGCTTTGGGAGGTATTACGCCGGATA
ACATACTGGAAGTGAAAGATTTCGGATTCGGAGGTGCAGTAGTTTTAGGAGATTTATGGG
GCAAATTCGACGCTTGCTCCGACCAGGATTACCTGGCAGTGATAGAACACTTCAAGAAGC
TGAAAAGAATGGCGGACTGAACGAAACGACAACAGACAAAATAAAATAGGGTGATTCTCC
TTGCGGAGGTCACCCTATTTCGTTGAAACCTATTTGATTAAAATTCGTAATGGAATCCGA
ATGTAAGGTCTTCACTGCTTGCGCTAAAGCCAAAACCGTTACCCATATAATCGTCCTTAT
ATCCCAGGAAGCCACATTTGGCAACCAGGCTGAAATGCTGGTTCAACTTGATAGCGATAC
CCGGTTTCAGACCGATCTCGAAACCGTTTACAGCATCACCGCCATCTTTCACCTTAGTGG
TAGCAAAACCAAATCCGCCATCGACAAACAGACGTACGATCTTGTTTTCATAATAAGAAA
AACGTGCGTAAGGAGCAATGGCAAATGTGTTTGTCGAGATATGCTCCTTGTATTCATGGT
TGAACTGAAGCTCAACGCCCAATGCCCATTGTTCGCTCAGGTTGTATCCGATCTCCGGAG
CCAGTTTAAAGGAAGTGGTATTGGCATCATCATTACGCCACAAACCTACGGTACCTCCCA
TGTAAAGGTCTTGTGCCTTAACAGATAAAGTTGCAATAGCAACAAATAAAAACAATACAA
TCTTTTTCATCTTCTTAGTAGTTTTAATTAAATACACCTATTTTGAAAACAAACAAAAGA
ATAATTTCACTTTTGTTTCGGGGCGCAAAAGTATATCATATTCATTAATTAAACAACTAT
TTCGATCATTATTCACCGGAGAGCAAAATGAAAAAAGCCGCTTGTAATTGATTTACAGCG
GCTTTTCTATTTAAATATTTACCGGTTTCCCTCAGAACTTATAACCTACGCTAATAGAAA
GATTCAGATTCTTACCATTTACGTTGTCCATGACATCGACAAACCCGAACTGACCGTCAA
GCCCTGCGATAATCTTGCCAAACTCCGCGGCAACACCGATACCAAGACCTACATCGCCGC
GTTTCAACAGACCGTCGTCACCAAAGGTATCGACTTCCAAGCGCCCTTTGCCCAGATCTA
CTTTGGAATTACCCGCGATACCGCAAGCAAAATAAGGACCTGCACTCAACACGATATTAG
TATTATCGGCTACTTTGAAACGCGCAGCAGCCATAACCGGCAGTTCCAGATAAACAGCAT
TCACACTCAGTTCGTCCTTCTTGGCACCTTTGGAAGATACAAACAAAGAGGGTTGCAACG
ACCAGATTTCATTAAATCCATACTCCATGCCACCGCCTATCTTGAATCCTACTTTGGCAT
TCATGTCAAAATCACCGGTAAAGTTACTGATATTCATTCCCACCTTGGCATTCCAGCTCA
CTTGAGAAAAGCCCACAACCGAAACGAGGGCAAACAATACAAACACAAGATTTCTTTTCA
TAATTCTGTAATTTTAGTTTGTTAAAAATATAATAAGTAAGGTTTCATAAGATAAAGGAA
ATATTTTTATTTGAATTATACAAATATTTACTCTACATTTTAGGTTTCCGCCGGCTTTTC
TCTCCTGTAGGCTCTGTCTGCACCATACAGATATATACAAAAAGGCGAGGCTACCCTCTT
GGAGTAGCCTCGCACAAACCAGTTAATCTAAAGTTATTCTTCGATGGCTGCCTGCGCCAC
TTTAATATTATATTGACAATCAGTCATCTAAATGTTTTGGAAAAACAAATGGAAAACGCT
TGTCTTACCTATATAAATTAAAGAAGCAGATTTCTTAGAGATTTTCCTCTACTGCAGCTT
GCGCCTCTTTAATACTACATTGATTTTCTTTTATTTACAGATAGAGAGTAAACAATTAGA
AAACAATCTGTTAGTATCAAAACTTTCTCTTCTAAGAATCAAGCTATGGCAACTATATTA
TTTTTATAAATGGTGAACACCGTTAATGGTAAAGTCTTATTCTACTACATACAAATGGCC
ATTACCATTCTTTTAAAATTACATGTCTTTTCTCCTTTCTTTTAATAGTTCAATAATTAT
ATCCTTATCCTTCAGGTTTGAATCAAGACGTAAAATCTGTGAGTTCAGACTCTCTATCTG
TTCCTTCAGAAGCTTGATTGTTTCCCTCAGATTTTCTGTTTCTTTCTTTTCGCTGGATAA
CTGCACGGCCAGTTCTGCATCACCTATCAGATTATTTGCATTTCCGTCTAATGCAACAGC
AGCAAGGTGTGCCGAGATATGATGCTGTTTCGGACAGAAAAGGGAAAAGAAATTGAAGTC
CAATGCTTCGCTGACTTTAATAAGCCTGCTTGTCTCCATTGTTTCCCTCTCTAATATTCG
GTTTATGTGCTGCTGTGGTACACCGATTTTACGTCCAAGCTCAGATTTGCTCAATCCAAG
CTCGTTGCGTCTTTTGTCGATAGCCTGACCTACATGCACGTGTTTTATGTCATTATCCAT
GCGATTCCTTCAATAAATACATCTTAAACAATAAATCATCAAACAAATATTTGGCCATAT
AAACCATTTTATGTTACTTTGTGGTGTAACCTATTCATTTGGTGAATACAAAGTTAAACA
TTAAATATTAAACATCCAACAATTATGTCTGAAAACTTAGAAAAAATCCGTCCGGCACTT
GTTGCCCTTGAAGTAGGTGAATCCGTTTCATTCCCCATTTCACGTTTGAAAAGCGTCCGT
ACACAGGCCTCAGAGCTTGGTGCCATTTACAACCGTCAGTTCAAGACCAAGACTGACAGG
GAAAACCATACCATTACGGTCAAACGAATAGTATAGAAACCAAATCAGGTTTATATGAAG
ATATTGCAGTTTCTGGACCATCTTATACCATACGAAACATTCCTGAATGACCTCTCCTCC
AGAATTGTCAGGCAATTGAAAGCCGACAAGGATGATCCTGAATTTATCAGCCAGAGGAAG
GCTTACGAACTTTTTGGCCGCAGGAATGTAGAAAGGTGGAAACGTCAGGGAAAGGTGGTT
TCCTATAAAAGACCGGGTAAGGTGGAATATCGCACAGCAGACCTCAGGCTTCTGCAGCGT
ACCACCCAGGATTATTTTGATGAAAGTCAGTCGAAACAGGTAGAAAAACCGGTTAAGAAA
GATAAATGATAAACATATTATGGCTAATACTCTAATATTGATAAACTTTATTTGTTTAGT
TTAGCCGTGGTACTCTATGAAGTATAAAGAAAGCAATTATAGTAGGTATAGGAATGTGCG
TCAGTAACCTTTGTTCACCAGCTTAGTTATCACCGATGATAAAGCCTGACAGGTTTTTGG
TATCGCACATTCATAATGATTTTATAATAATGAAGGAAATCAGACCAGCGTGTGATCCAA
ACGGTGTCTATTCAGTCAAGCGCACCTGTGCTGAACTCGGTATCAGCAACAAGACACTCA
GGAAATACAGGGAAAACGGATATATCAAACAGCTCAATCCCGGTAATGTCAGCCGTCCTA
AATACTCCGGCCAGTCAATAATAGATTGTTGGAACTTACTGAGGACGATATGATAAGCGA
AACAACCATACGGAAAGTAAGGGAACTTGCCATAGAAGATGTACTCAGTCCTTATGTCAG
ACTATCCCAAAAAGGTTCAACACTGATGGGACTTTGTCCTTTTCATTCCGAAAAGACCGG
TTCCTTTGCCGTTACCCCAAGCAAGAATCTCTTCCACTGTTTCAGCTGTAACCGTGGCGG
TGATTCCATTACGTTTACAATGGAAAAGGAAAACCTTTCCTTCAGTTCCGCTGTGGAATT
TATTGCCAGGAACCATAATATTCCGGTAGAATACATTAGTGAAGAGCGCAGTGAGGAACA
GATAGCCGAAGCCAGGCACCGGGAGTCACTTCTGACAGTTCTCGATACAGTACAGTCTTT
CTTTCTGCAAAATTTAAGAGCAACAGACAAGGAAGAGAGCCTTGATGCTAGGACCTACGC
ATACGGTAGGTGGCATAAGGAGTTCTGTGCCTTTGCCGGAATAGGCTATGCACCGAAGGA
TGGCCAAGCCTTTATGGATTTCTGCAGAAGCAAGGCTCTGAACGAAGAACTGCTGTACGA
ACTCGGCATGTTCAAGCGTGGTGAGGACGGAAATACATACGCCATGTTCCGACAGCGTAT
CATGATTCCCGTGAGAAACAGATGGGGACGCATCATTGCCTATACAGCCAGATACATCGG
AGATAACAGGAAAGCTCCCAAGTATATCAACTCGGCAACAAGCATGATTTACTCCAAGGG
AGAAACAGTATTCGGTATTGACCGTGCAGCCAGACTGCGTGATGCCGACTATTATATCAT
TGTGGAAGGCGCTCCTGATGTCCTGAGAATGCAGTCGATTGGATACGACAATACAGTAGC
GTCACTTGGAACAGCCTGGAGTGACAACCAATTCGAGCAGCTGAAGAAGTATGTATCCTC
ACTCTGTTTCATTCCAGATTCAGATATTGCGGAAGGCAAGCCATACGGACCGGGATTTGA
GGCGGTGATGTCTAACGGAGCTGCAGCCATAAGAAAAGGATTCCATGTAACAGTCAGGGA
ACTTCCTTTTGCAGAAATACCATCCGAGACAGAAGGAGAAGTACAATATGCCAAGAATGA
TGCCGACAGCTATATCCGCAGCAAGGAAGATTATACCTCACTGCCGGAAAAGCATTTTAT
CATCTGGTTGGCACAGAAACGTTTTCTGGTAGCAGGTTCTATGGTAGAGGAAAGAAAGTG
TGTTGCGGAAATAGCAGACCTGTTGCGCTATATAAAAGACCAGCTGGTATATGACCAGTG
CATAGAACAGCTGTCCAGACTGCACGGCAAGGTAAAACTATGGCGTGATGCCGTTACCCA
GGCACGTGGTGAAGCTAGGAGAAGGAACGACAAACTTGCAGCCATGAACGAGATGCAGCG
TGAAGCGGAACTGCTTCGCCAGTTCGGACTGTTCGTCAGGGAAAACTGTTACTACTCCAT
CGGTGAAGATGATGATGAACCGTCAAGAATCTCCAATTTCATCATGGAACCGCTATTCCA
TATCGAGGATGAGATAAACGGAACCAGAATCTTCCGTATGAGGAATATGTACAATGTATG
CAGGGTCATAGAACTGAAGGAGTCGGAACTCTGCTCACTGAGCAACTTCCAGCAGAAGGT
AGGCTCACTGGGTAATTATGTATGGCTGGCCAAGATAGACAAGCTCAACCGTGTAAAGGA
ATACCTGTATTCAAAGACCGATACGGCAGAACGCATCAGAAAACTCGGCTGGAATGCAGC
TGAAGGATTCTTTGCTTTTGGAAACGGAATATTTTTTGCCAACACATTCAATGCTGTTGA
CGAATTGGGTATAGTCCGTGGTATCAATGGCAAGGCCTTCTATATACCGGCCACTTCAAA
AATCTATCTCAACAATCCGGAGATATTCCAGTTTGAAAGACTTATGGTGCATGAGAACCG
CAACGGGATAAAGCTGCATGACTATGTAGGCAGACTGATGGAAGTGTTCGGTGAGAATGC
AAGCGTAGCCTTCTGTTACCTGCTTGCCACCCTCTTCCGTGACATCATATTCAGACGTAC
CCGCCACTTTCCCATCCTGAACCTTTTCGGTGAGAAAGGAACCGGTAAGACAACCCTAGC
TACTTCCCTCCAGTCCTTCTTCCTGCACGGAGTAGATCCGCCCAATCTAGGTGTAACTTC
CGTACCGGCCATGAACGACCGTGTATCACAGGCAGTCAATACACTTGCTGTGCTTGATGA
ATACAAGAATGACCTCGACATACGAAAAATAGCTTACTTGAAAGGACTTTGGGGCGGTGG
CGGTCAGACCAAGAAGAATACAAACACAGACGGTATGGCAGCCCAGACCATTGTCACAAC
AAGTGTTGCCCTTTGCGGCCAGGACAAGCCTACTCAGGATATGGCACTCTATACCCGTGT
CATTTTCCTTGCCTTTTCAAAGACATCATTCAACCAGAATGAGAAAAGGGCTTATGAAGA
CCTTGTATCAGTCTGCAATATGGGACTTACCCACCTCACCCTAGAGATATTGGGACACAG
GGAGCTGTTTGAGAAGAACTTTCCGGAAATATACTCCATCACCAAGCGTGAACTGGCTGC
AAAACTGGAGAATGAAACAATCCATGACCGTATATTCGGAAATTGGGTCATTCCATTGGC
CACCTTCAGGACACTGGAGACAGTCATTGACGTACCTTTCAGCTATGCGGAGCTTTTTGA
AACAGCAGTTAAAGGAATACGCAACCAGAATGAGCTGGCTCAGGAAAGTTCAGAGATATC
AGACTTCTGGAGTATGCTTCAGGGATTCCAGACTTCAGGGAAATGTATTGAGAAGGCACA
TTACCGCATAAGGTATATGAAATTCTTCCGTCCATTATCCGTAAAGGAAGATATAGAGTT
TAAGGAAGCACGTCCTATTCTCTATCTGAACACGGCAGCCGTGGCGTCGCTGTTCAGCAG
CCGGAATGCAGGTTCAACTTCCAACCGCTCGAACTGGTCCACCATCATGTCGTACCTGAA
ATCCCATACTTCATACCTTGGACTGAAACAGGACAGATTCACCATACTTCTGCCCAGCGG
ACTTCCCGATTATACCATTGACATTGTGAATGGAGAGCAGGTTAAGAAGGTAAAGGTAAA
CCGACCAAAGGCATTGTGCTTTGATTATCTCCAGCTGAAAGAGACTTTCGGACTGGATCT
TGAAACTGAGGTTGTAGCAGAAAACCAGGAGGAAATTCCAGCGGAAAGCAATGTCATAGA
CCTGCAACAGCTCAAACAGAATGAACTGCCTTTTGAATAAACTCATCTTAAAAGACTCAA
TGAAATCCATGGATAAGAATTTAAAACTGAAATTGCGAAGAAAAAGCGCAAAAAACGAAG
AAAAAACTTTGAATAGAAAATTTAAAAGGCTATTTTTGTGGAAAAGATGCAAGAATATGA
TATTAAATTTAGAAATTAAGAATTACCGTTCATTTAAGGATGTATGTTCCTTTACGACAG
AGCCGACCTCTTCAAAGGCTAAGGTTGATAATATATGTGAAGTTGAGACCAATGCAGAAG
GATTAAAGAAGGCTTTGAAAATCTCTTTGATTTATGGAGCAAATGCTTCAGGTAAGACTA
ATATCATAAAGTTTTTATACAGGTTCAGACGATGGGTTCACAATCTTGACAATAGGGTTG
GTGATGATATTCCATTGTATCAGCCGTTCAAATTTGACAATACTACGGCTGATGCACCAA
TAGGTTTTTCAATGGAGTTTATAACTCAGAAGATCAGATATAAATATGAAGTCAGTTTTA
CCAGATTGCAGATAGAGTCAGAGTCGCTGATTTATTATCCAAACGGTAAACAGACACAAC
TTTATGAACGCACTTTGCTTTCAGAAGATAAAGAATCAGATACTATTAAATTCGGATCAA
GCCTTTCTTCTTCAAAGCCTTTCAATGTGTTCAAGAACCAGTTGCTGATTTCCAAATTCC
TGAAGGATACACCATGCGAACCGATAACAAATGCCGCAAAATATCTGGCAGATATGATTG
TTTCCAACGGTTATCATGAAGATTCCATGTTGGGTGAAGATAAGGAAATGGTCAGATGGC
TTTATTCACGACCTGAAAACAAGAAACTGCTTGCTGAATTTCTGGCATTTGCGGATACCG
GTATGACCGGTTTCCAGCTGGAAAAGCGCAGTGATGGCGTTGAAGTTACAAGCCTGCATG
GTCTATATAATGATGGTGAGGATTTGGGCAAAACAGCAGATTTGCCTTTAAAAGAAGAAT
CTTTTGGTACAAGATCACTTTTCCTTATAGGCTGTTATATATTACAGGCACTGCAGAATG
GAAGTCCGTTTTTTATAGATGAAATGGATTCCGGGCTACATTCCTACATAACACAGCTCA
TTGTGGACATTTTCAGAAATGAAAGAATAAACAGGAATAATGCCCAATTGATTTTTACAA
CCCATGATGTGAATCTGCTTGACCAGAATACTATCCGTAAAGACCAGGTATGGTTTACGG
AAAAGAATGGGCAGGGAGTATCAGAGATATTCTCTCTTTCCGATTTTGAGGACGTAAGAG
AGGATACATTGTTTGCCAAATGGTATTTGAATAATAAATTTGGAGGTGTTCCTTCATTAA
AACCACTGGAGAAACTGTTTGTAGACTATGGCAAGAACGAGTGAAAATAAACGTCATAGT
AAGTATGTCATAAGAATAGTGTGTGAAGGCGATAAGACCGAACCATTATTCTTTACAGAC
TTGTGTGACCAGTTTTATGGTGACAGCAAGGATTTTGATGTACGTACAATTCCTCAGCCT
AATATACCGGTTGAAGATGCTGAAGCGGATTCTTCCAGAGGAAGCTATAAAGGGAAGAAA
CGTAAAGTCAAGTCAGGTGGACAGAAAGATGTTGCTGAAGATGAAGTTATAACCGGTGTT
CCACCATTAAAATGGGTGTTGTATGCAAGAAAAATCATGTCTGAAGGAGTGGATGAATCC
TGGGCAGTATATGATAAGGACGAACATCCTAAACATGAGGAAGCCATGGCCGAAGCCAAT
AAGATAATAGATGGCAAAAAGGTAAATATTGCTTTTTCAAGTCGTAGTTTTGAATATTAT
CTTCTGCTTCATTTTGAGTATCTGTATTACAATTTCGATGCAACGGAATGCGGCGAGAGA
ATAAAAGGCAAAAAGCAGATATACGAATGTGGTACTAGTAAGAATCCTGATAAGGATTGT
GACGGTAAGAAATGTATCAACGGATATGCGAGGAAACACGGATACTGGATGGAAAGCAAA
TCATCAGTTTCTACCTTTCCGCTGGTTAAGGACAAATTACTGAAAGGCATGATCAATGCA
TGTCGATTGAGAACGGAAAGTGACTCAAAAACCGATGAACCGATTTATAAACGCAATCCT
TATACGAATGTAGATATTCTTGTTGGTAGACTGATAGGAAAAGAAACGGTAAACTATGGT
ACTACATATACCTTCAGAGACCATGGCTCTGACTGGTCTGTAAGACTTGACGAGAAAGGC
TTAAACCTAACAAATAACAAGAATAGTTCTGAAATATTTCAAAGAGGGATGTTTATGATA
TATGATCGGGAGAAAAATAGCAAAAAAGAATTGAATGAGAAGGTACTGCTGTTGGATTCC
GGAGAATCTGATTTGTTGCCCTGTACTCTAACTGATAGCCAGGTTATATCTATTAAGGTT
AGTCATGAAAAAGAGGTCCTGTTATTACCTAACTTTATTATTTAAGTAATTAATATACAA
TTATATAAGTTCTTCTAAAAAAATGATATAATTATATACTTTATAGATAAGAGTGTTTCA
TTGTTCTAAAGTAATGGTTACATTTGTGTTTATATTGTTTTTGTTCAAACGATTTATGTA
AATTATTTAATTCTATATTGAATTGTTTTATATTTAATAAGAGCAAATACTTAGTATTGG
ACGGGAATTTGAAAAAATAATCATTAACTTTGTATAAAACTTAAATGTATTAATTGTTAT
GTGTGATATTGAAAATAGAAATATAGAAACTGAAATAATTATTGATAATCAATCAGATAG
TGAAGATATACAAAATATAGATATTTCTGATGTTGTTGTGTATGCTAGGGATTGGACTAT
AGAAACAATATTTAATCAGATTAATATTGGTAATATAGATCTTAATCCAAAATTTCAAAG
AAGAAATGCTTGGAACGATGATAAAAGAAGTAAACTTATAGAATCTATAATAATGGGGTA
TCCGGTTCCTGAGATTGTTCTAGCTGAGAATCCTAATAAAAAACGCTCTTTTATTGTTAT
AGATGGAAAACAGAGATTGCTTACGCTTGCAGGATTTATTGATAACGAAAAGTATAAGTA
TTGGGATAGACCAGTACTGAAGGGACTTAAGGTATTAAAAGAGTTAAACAGAACAAAATA
TGTAGATTTAGATGATAAATCTAAACGTGAATTTGATAACTCTTCATTGCGCTGTACTGT
TATAACGAATTTCAAGGATATTCAAATTTTATATGATATTTTTTACCGACTTAATTCAGG
TTCTGAATCTTTGTCTACTCAAGAATTAAGACAAGCTCTTAATAGAGGGAAATTTGCTGA
TTATCTAGTAGAAATTACAAATACATTGCAACCCATTCATTCCGTAATGAATTTATCTGA
ACCTGATAAAAGATTTAGGGATATTGAAATTCTATTAAGACTTTTTGCTTTTATAAAGTA
TCCCAAGGAATACAAAGGTAATTTAAAAAGGTTTTTGGATGAAAAAATGGGTGAAATAAA
TAGCAAATGGGCAGAAATTGATTCTGAAATAATGGATCAATATGAGAAAATAAATTCTAC
AATTAATTTACTTAAAGATATATTTGGAGACTATAAATTTATTGGTCGAAAATATGATGA
AAATGATTTTTCTAATAGATTTAATAAAGTCTTATTTGAAGTGGAAGTTTTTTATTTTCT
GCATTTGGATAATAAAATTATCGAACATAAACAAAACTTCATTGATGCATTTAAGAAACT
TTGTTTAGAAGATATTGATTTTAGGTCTTCTATTGAAAGTTCTACAAAGAATATCGAAAA
TTACAAAATAAGATATACTAAATTCCAAGATTTAATAAATAATTCTTTTGGCTTGAATTT
ATCTATAAATCCTTTTTTATAAATATATGGTAAGTATAAAAGATTCTCTTGATAAGTTGG
AATTGTATTTATTGGAACTCGAAGAGAAATATATAGATACCCATGATGATCCTTTAGAGG
ATCCGGATAAATATAAACTTGATGTTAGAAGTTATTGTGTTCTTTCTCATGCTGCTTTTG
AAGAGTTTGTGGAGAATATATGCCTATACACTTTAAATGAGATAGAAGATAAATTTATAA
ACACACAGCGTATTAGTTATTCTACATTGTGTTTATTACATTTTAATGGTAATACTAAGA
CAATAGATGATGATAGTTGGGATGATAATAATAGAATATATGATTATCTATTAGGACAAA
TAAAAAGTATAAAGAGCGAATTTTCTAGATACATAATGAATCAAAATCATGGTGTTGGAT
TAAAATATCTGAAAAAACTATTAGTACCATTAGGATTATATACCCCTATAGATATTAGAC
TTAAACCATCTTTAGAAAATTTGACTAAATATAGAGGAGGTTATGCACATTCATCCCATA
GAAATATTAGAAGTTTATCTCCTGAAGATTCAAGAACATATGTTAGAGATGTATATGAAA
TAATGGTTGAATTAGCAAAGAAATCTAGTAATATATTTTATTATAGTATTCATTAATATC
GAGATTAATGTATTAAATTAATGACAAAAAGGGAATAATACTGGATTAATTTTTAGATAA
TAAAAATTATCTAAAAAGAGACATCGTATCTATTCCTGATACGCCCAATCTTCTGAAGCA
ATTTCATTCTCAACTTTTCCGGGAAAGTAATCTCCACCTTATCACCGAGAGCCAGTATTT
CATCTACCAGTTCGTCAGTCACAAGAAGCATGTAATCAAAAGACGTGAAAGTCCCCATAT
CATTCCTTTCCACCTGCGAATGGTGGAAAGGATGCTTTCTCAGATAATCTGCAAATGGAC
CATAAGCCCGTAGTGTAACCTCTTCCGGCTGCTGTCCGGTCGGAGCTACAACACCAATGG
AGTCTGAAAGACGTTTGGCCAGCGAAAACCTGTAGTCAGTCTGAAACCTGTTTCCGCCGA
GATAGATTCTTGTCAGTGTATCAAGAGGAACGGCACAGAACTCTAATCCGTTCTTGTACC
CAAGCAGATACCATCTGTCATGAAACAGCTTCAAGCCTTCCGGTCGGAAACGGCCTTCCA
CTTCATTGCCCTTATCATTCGTGTAGAATATGTACAGCTCATGTCCATCGCTGATACATT
CCGATATATCCGGCAGGTATTCAATACCACTTGACATGTCAGGCAGTACAACACGATGGA
ACAGACACGGACTGCTTTTCAAAGCCACATCAATGATACGGCTGTTGAACAGCCAGTTCC
GACAGCTGTCACCGAGTATTTCATCCAGATTCTGGATATAGTATGTATAATCCTTTCTGT
TGCACGCAATGACTATGTCGAAGTTCTCCTCAATCATCTTTCTGTGATGATGGAATGTGC
GCAGACTCAACGGCTTTCCATTGTATAGGAAATGGTGCTTCCAAATATCACAAAGCCTTT
CAAAAGTGACCTTTCTTTCCTGATAGACTGTATGCAGCAGCCAAATGTAGCGGTTGTAGA
TATTATTCATAAAATCACCTCTTGTAACTTGTTTAACTATCTAAATATAAGCATTATAAA
TGAGATGTGCAAGAAAATTGCACATCTGTTTTCGTATAATATTTTCACTATAATCCGGGC
AGGTTTTCAGTACAGATTAACTATGTCCATATCTTTCTTCACTGCCTCCCTGCAGGTGTA
GAATGTCCCACCATAAGGTTTGCCGTCATAAAAGGCTATCACGCCACATGAATGCTCCAG
CATGAAGTCATTGCGCCTTAGAAGACATCCTTTGAAATAATGTTCACTCAATACGATAAC
CCGGTCAGCCTTGGAAATTATATTCTGATAACGTTCCTTTTCCATGGAAGGCCACCGGCA
ACTCTGTCTTCTGAAAGGAACAACGGCAATGAGCCGTATATCCGGATACCTTCCCTTCAG
TGACAATACAGTTTCAGCGGCCATCAGGTCGAATCCCATGGCCATGCCTGAGAAGAAGTA
GGTAATGCCTGACCTGCATGCAAGCGACACGGCTTCAACGAGCCGTGCCCTTATTTTATC
CTGCCTTTCTACGGGAACCGTTCTGTGTCCCGTGAAAGCCAGTGATTTTGATTTATCTGA
TAATATTCTGTCCATAGTTCTATACTTTATAATGAGTCCTTGCAAGGAAGATGCCTTCAA
TGACATTCGCTCCGAAACTCTCCAGCTGGTTCGCATACATACCGAAACTTATTCCACGTG
TTATCACATCATCGAAGACTATGACAGTCTTGCCCTTGAACCACTTTTCATCAAACTCGA
TGATGCTCACCTTTCTGATTTCCTTTTCAGCCTTACGATTTTCATGAATAGCAAGTCTTT
CTCCGCATACCCTTACATGGTCATATCCGTTTATTGCTCCTGTGAGTTCACATACCCTTT
TGCAGAAGTCCATATACCGGATTTCATTCTTTCTTACTGATGATGCCGGAACCGGAATGA
ATACCAACTGTGAGCATCTGCTGCCGTGTTCGTCAATCATTCTTTCTGCCGTCATTTGTG
CCACCTCTTCATGAGACCTTCCATCCTTGAAGTCATAAACCAACTGTCTGTCGGCGATTT
CCTTCTCGCCCACATTCTGAATACGTTTGGGAAAATACTTGCAGAACCATGTCTGTGGCT
TTTCCAACTGCTTTCTGATGCTTTCGTCCATCTGTACCATACGCTCTGATTTTTTTCCCT
TCTGTCAGCAAGTTTTTCAGCTTGCCCGAAGGATATTTTTTGCAGTTCTCAGAAGCGCAG
GCATTCAATAAGGCTAACTTCAAGGAAAGCTGAAAATACGCTCAACTCTGTTTGAGGAAG
ATTTTCAGCTCTGTGTTTGACGTTTGCAATGCCGGAGATACCTTTGCAAAAAAATATCTG
CAGAGGCATGCTGAACAAACCTGTGGCTGTAATGGTACATTAGGATAACCATGTATCCCT
TTCGCATCAGATGTTTTCAGATAATAAAATGCACCCGTTTCAGGAGTGACAGTGTTGACA
GAGAATATCTGTCAGTGTATCAGATACTTCACATAGAAATCATGCGTTGACAAACGTTGA
CAGGCGTAGCCACAATTTTCAGTCCGCTAAAAATCCATAGCCAAACGTTGACACATTATA
ATACTCTATTCTTTATAAGAAAAATCAGAAAGAATATAATATGCTGTATTACAGCAGTTT
CCAAGACTGATTTTATGCCGGATTTTTCATTGGTTTTGTTGTCAACGCTGTCAACCATCA
AATATATGCCTTTCTGATTTCCGTAAAACAGATTCCTTATCAATCGCTTTAACCCAGCTG
TATTGAATATGACAGGTAACACATAATCCATACAAATCCCACAATCTCCGGAGTAATCCC
ATATTTGACGTATTGACAGCTAATAATCAGTTATTTACCTTTACGGCATCCAATAATCGA
AAAGATTAACCAGCATGAGAAATAATGAAAGTTGTTCCGGAAAAGACATATTCAGTAAAG
GAGGCAGCACGCTACCTGGGTGTTCACCGCTGCACCATCTATGCCTATATCCGTTATCTG
GAAAAGCCGCTGGCTTTCTTGAAGATACCTGATAAGGCAAAAAGAGTGTTCAGAGGAACT
GACTTGATAGCCTACAAGGAAACCGGTCTGCCCAAACGTGGCCGCAAGCGTAAGAAACAC
CGTTAGTTCAGTCTGTCCCATGGAATGGTATCCAAGACATTATATCTGACATTCATAGCT
GCAAGTTCAAGAGCCAGCAGCCTTGCCCTTAGCCTGACATCCTCCATGTCAGCCACGGCC
TGAAGGAACTCCGACGCTTCCATTGCTCCTGACTGAATCATCCACTCCCTTGCACATTGT
TCAGGAACAACGGCACTGACGAAAGAGAATATTTCTTTTGCTATGCAGCCGGCTGTACCG
TCACCGGCTTCAATGGTAAAACAGAACGGTACACCGCTCGAAGTCTTCCGTTTGAAATTG
AGAAACCGGATTCCATCCATGTTTTCCATAGAAACGCTCCACCCATGCCGGGCAGCGATA
TTAAAAATAATACGACAATTTTCCATTTACCATACAATTATAGTTTTGTTTTCATTTACC
TGCTATAATAAGCAGCCGGTCTTGTCCGTGACGGATAGGACCGGCCACTTCTGTTTTCAT
ACAGCCTATTCAAACCTTGCAAGAAAGTCCTGAAGCCTGCTGTCCTGAATCTGTTTCAGC
GGAACCGGCTTAAAGTTCTGCTGCTGTCTTACCTGAAGCTTGCCAAGCCCCTGAGCACTC
AGGTCAAGCTCCACATCCGAAAGCTCATTGAGGGAAACATACCCGTATTCATCTTCCATG
AGTCCGACTACGATACCGAATAGAATCACATCGTCATCCTCCCTGTTTCCTTCAAGGATA
AACCACTTTACAGAACCAAGGGCAAAAACCGCACGGCAAACAGCTTCTTTTCCCTTGCCG
TCCTGGGAGTAGAGCGGATAACCCTCCAGAGCTTCCGCCAGTTGTGTTGTCATCAATCTG
CACATATCAGTTAAAAATTAAAAGATTGTTTGATACTCATTCTTTTTGTTTGCATAACAC
TTGATTTTGAAGTTCCAGTCTTTTCCCTCTAGTAAAACTCATTGAGCTTCATGGCCGGGA
AAAACCGTTTTATGTGCATTTGTGACTGCGGACCAAAGGGAGAAAAAGACAAGTGTGAAG
TCAGAGAATGCAGACGGAATACCCAAATTTTTGAAGCATGAGAAAATTTGCGGAAGGCTG
CCGTCAAGTCCTCCGACTGAAAGCGCAAGCGTCACTTGGCGTTTCTCCAGTCCGAAGTAT
CTTTGCACATAAGAAACGGTTCCGGCTATGATGCTCCAATGATTTCCTGATATTCAGTAT
TCAAAGATTTCTGAGGAGCATAGTATCCGTTTTAAGACAAACCACCGGTAACCAGTTGCC
AATGTCAGAGCCTTTGAAGTGAAGAGCAGCGTAACCTTAAAGGCTCTGTCTTTGGTAACT
GCACTGATTTATCTGCATGATTGTATGAACCTGTCGGGTGAAACTTGCCTGGTATCGGGA
TACGAAGCAAGTCAGCCGGTTAGTTTCCGTAGCATAAGGCAATTTGTTCCGGCATCGCAT
GAAATACGAACAGTCGGAACAGCTTGCCTGTATTTTAAGATGGGTATTCAAGGATATAGG
ACGTTCCGTCAGTGCAAGCTTTAGCCTGCATCATCGGGACGGCCTGCTTGTTTGCGTTTT
CAGACAAACCACCGGTAACCAGTTGTCAATGTCAGAGCCTTTGAAGTGAAGAGTAGCGTA
ACCTTAAAGGCTCTGTCTTTGGCAACTGTCCTGATTTATCTGCATGATTGTATGAACCTG
TCGGGTGAAACTTGCCTGGTATCACAGATACGAAGCAAGTCATCCGGTAGTTTTCACATT
GAATAAATAAAGTACTTTGGTAATATTAAATTCAAGCAGAAGTTAGAAGATTTATAGTAT
TAAATTTTTTATTATTGGCAGAATTATATAAGTTTGCGTGTTAGTTTAATAAATAAAAGA
TATATGAGCAACCTTAATAGAATTAAAGTAGTTCTGGTAGAGCAAAAAAAAACAGGTAAA
TGGTTGGCAGATCAGTTAGGAAAGTCTACTTGCACAGTAAGTAAGTGGTGTCAGAATACT
ACTCAACCTGATTTACTGACATTGGAACAAATTGCACAACTTTTAGAGGTTGATATTAGA
GACCTGCTTGTTGGTACAAAACTAACAACCACATCAAAATATTGATATGTTATGGCAAAT
ACGTTCATTATAACTTGTTATGGCAAGACAAATACATATCCTGAAAGTCTGCAAAAAAAT
GACCAAAGAGTTCAAAATGGATATGTTTTGCTGTGATGGTAGTTAGGCTAGAGATATAGT
ATATTTATCAAGATTTGACAGTTGGCGAGAAGGTGTGTATGGATACAGATCACTCGTTGA
CTCATGAACTTGAAACTATGCTTGCAAAAATGTTTGCTACTACGCAATATTAATGAACTA
TACAATGTATAAGTTGGCGTTTATGCCATAATTTTTTTAGTATGTAAAATAAAGAAATAA
ATGAATCAAAATAAGAATTATAAGTTTATAGATTTATTTGCTGGAGCTGGTGGTTTATCT
GAAGGCTTTATTAGAGCTGGCTTTGAACCGATAGCTCATATAGAAATGGATCATTATGCA
TGTGATACCTTAAAAACACGTGCTGCGTACCATTACTTAAAAGCAAATAATAAACTATCA
ATATATGAACAATATTTAAGGACAAAGAAAGAAAAAACTGATGGTGCTTGGTTGTGGAAT
CAAGTGCCAAAAGAAGTTATTGATACAGTTATTCAAGAAGCAATAGGTAAAGAAACCATT
GATGGGATTTTTAAAAAAGTTGATAGACTATGCAAAGGTCAAAAGGTCGATATTATAATT
GGAGGTCCCCCTTGTCAAGCATATTCGATTGCCGGACGAGCTAGACTAGGGAAAAAAATT
GAAGATGATCCACGAAATGATTTATATAAATTTTATGTGGAATTTCTGAAGCGATACAGT
CCGGAAATGTTTGTTTTTGAAAATGTTCTTGGAATTAAAACAGCCAAAAAAGGTGAACCC
TTCAGAGACTTACAGAGACTGGTCAATGACCTCGGATATAAAATGGAACCGGTTGAACAA
ATTGCGTCTGAGCATGGTGTCTTACAAAAAAGACATAGGATTATCATTGTTGGTTGGAAA
ATAAATCGTTCAGGAAGCGATATTCCTACAACTTATAACTATCCAACCCTTGAAAAAGAA
GATATGCCATATTCTATAATGAAGGATTTGTTTTGTGATCTTCCTGAAAGAAAAGCTGGA
GAAGGTGAATTATGTGGTATTGTTGAATATACAAAACCCTTGGAGGAAATGGAGTATCTT
AGGAAAACAGCAATAAGAGGTGTTCTTAATTTTACGACTCAACATATTGCAAGACCAACA
AATGATAATGATAGGGAAATATATAGACAAGCTGTATTGATGTGGAAAACAGGTAAAAGG
CTTAATTATGCAAAACTCGATCCAGCCTTACAAAAACATAAAAATAAAGAATCTTTTTGT
AATCGTTTTTGTGTCGTTGATCCCAATGGAGTTTGTCATACCGTTGTGGCTCACATTGCG
ATGGATGGACATTACTATATATATCCCAACGAAACTCCTACTTTAGAGAATGTTCGTTCA
ATAACAATAAGAGAAGCAGCTAGAATACAATCGTTTCCTGATGATTTCTTCTTTGAGGGA
AGCCGAAGTGCAGCTTTTAAGCAAATAGGAAATGCTGTACCTATTGTATTAGCAGAAAAA
ATTGGCCTGAAAATAAAAAAGTTATTGAAAAATGAGGATAGATTACGATAGTCTTAGAAC
TGCGAATGCAATACCATGTGCCGCTTCAATGATTGAAACATTTAGAGCAATAGGGTACAA
TATCGAAACTGCAGTAGCAGATATTATAGATAATTCAATATCTGCAAATGCGAAAAATGT
GTGGGTCACAAGACATTGGCATGGAGATAAATCTTTCATAACAATTAAAGATGATGGATG
CGGCATGAATAGTCAAGAAATAATTGATGCAATGCGTCCTGGAAGCCATAGCCCATTAGA
AGAACGCTCTAAAACAGATCTTGGCAGATTTGGATTAGGTCTGAAAACAGCATCATTTTC
ACAATGTAGAAAATTAACTGTCCTTAGTAAAAAATCCGGATACCATAGTGCATACTGGAC
TTGGGACTTGGATTATGTAGCACAAACCAATGAATGGACTCTTTTACAATGGATTCCTGA
ATATTTGGACGAATCTGTAGATGATATTGAACATGGAACTCTTGTAATATGGTCAGATTT
AGATAAAGTCGTTAGAAAAGGAACTTCCGAAAATGATATAAATGCAAAGGAAAAGTTTTC
CAATTCTTTAGACCGTGTCCGTCAACATATTGCAATGACCTTTCACAGATTTCTTGAAGA
AAAATCTTTAAAGATATTTTGGTGTGGTCATGAAATAAATCCTTGGAATCCCTTTTGTAT
AAGTGAATCTAAAACTCAGTCAAGACCTACAGAAGGAATTGTTGGAGGTATTAAATTGAA
GGGATATGTATTGCCACATAAAAGTGCCTTTTCTTCAGAGAAGGCTTATAATGTGGCAGA
AGGCATTAACGGCTGGCCAGCTCAACAAGGATTTTATGTATATAGAGGGAAACGTTTATT
GTTAGCTGGGGATTGGCTTGGACTATTCAGAAAAGAAGAGCATTATAAATTAGTCCGTAT
TCAGGTAGATATTCCTAATACATTAGATAGTGAATGGCAGATTGATATTAAAAAATCAAA
GGCGTATCCTCCTATACAATGCCAGAATCAACTTGAAGCATATGCAAAGGATGTGAGGAA
AATAGGATGTGAGGTTTATCGTCATAGAGGAAAGATACTGAAACAACGTGCAGGTCAAAG
TTTTCAGCCGCTGTGGAATGAGAAAAGGAAAGACAATAAATGGTCTTTTGTTATAAATCG
AGATAATGCTATGATTCAGCAATTAAAAGATATGGCTCACACAGATTCCGATAAAGCCTT
TAATTATTTATTACGTCTTATAGAGGAAACTATACCTGTTAAGACAATTTATATCAACGA
AGCTAAAGGTGAAGAATCTCATAAAGAACCATTTGAAGGTTCAGATACTTCTGTAGTAAA
AGATATGATTACAAGAATGTATCAGAATCTAATGGCTTCCAATATGACTTCAGAACAAGC
TAAAGCATATATAATGACTATTGAGCCATTAAATTCATTTGAAGAACTCATTGAACAATT
GTGATATGGAAGAATTATATAATAAAGCCTTAAATATTTGCCGTTTATTCATTGGTGCAA
TACCTGTTGTAACTGATGAACAGATTAATACCGCTATAGAGCAAGTCTCTTTTATGCCAG
ATTTTAAAATGTTGGATAAACACATATTAAAAAAGAAACTACTTGCCCATTATGGTGTAA
GAATTCAAGATTTTCAAATATTGGAAGGAAACGACAGACGTTTACCTTGGCTTAAAGAAT
TTAAAGCAAATAAAATATCTAATTGGAACTTTTGGACAAGATACAAGTTATATCTTTCAG
AGCAGAAAGGATATGCTCCGGCAGTTATAAATCAATTAGATGAAATCACTGATAGAATAT
TAGATAACTTGTTTAATCCTCAACAAGTTAATATCTCAATAGATAAAAAAGGGCTTGTTG
TAGGGCAAGTGCAGTCAGGGAAGACAGCAAATTATACAGGTTTGATTTGTAAAGCTGCTG
ATGCAGGTTTTAATTTTATCATCGTATTAGCAGGTATTCATAATAATCTAAGAAGTCAGA
CACAAAGTCGAATTGATGAAGGATTTTTAGGTTTTGATACACAATACGAGCGAGCATACT
CAATAAACTCAACAACTAAAATAGGTGTTGGTCTTATTCCTGGATTTGATTCAGCAATTG
CAAATTCATATACGACAAGTATTGATAAAGGAGACTTTAATAGTAGGGCTGCAAATACGG
CTGGATTTAATTTTAATGCACCACAGCCTATTATCTTGGTTGTGAAAAAAAATGCATCTG
TACTTAAACGTCTTTATAAATGGCTTTGTGCACAAACTTCTGGTAAGAAACAAATATCAA
ATAAATCTCTTTTGTTAATTGATGATGAAGCTGATAATGCGTCCATTAATACAAAAAAAG
ATAAGGATACAGATCCAACTGCCATAAATGATAATATTCGTAAGATTATACAACTGTTCA
ATCGCTCTGCATATGTAGGATATACAGCAACTCCATTTGCGAATATATTTATAGCACAGG
ACGAAACAGACTTATTTCCAAGGGACTTTATAATAAATTTGCCAGCTCCAGATAATTATA
TTGGGCCAAATAAGGTTTTTGGCACATCTTCTGAAACTTCTGAAGAAGAGGATGATGTAT
TGCCTATTGTCATTCCTATTGATGATTATAAGGCTTTTATACCTGATGGACATAAAAAGG
ATGATAAAAAACCAACAAAAAGTGATATTCCTGAGTCTTTGAAGCTTGCTATTAAATGTT
TTATTTTAACATGCGCAATTAGAAGAGCCAGAGGACAGGAGAACAAGCATAATTCCATGC
TAATACATGTGTCAAGATATCAGGTTTGGCAAAATGAAATTCGGGATATTGTGAACGAAC
AGTTCAGGTACTATAAACAAGAAATAGAAGCTAATGATCCCGCTGTTTTAGCCGAGTTTC
GGGCTTTATTAGAAGGAAATGTAAAGGGGGGTCCATCGTATAAACAGATAACAGAAAAAA
TTAAGGGGTCTCCTTCTCTTTCAAAGATTGATCAGGACTTAACAGTTCATAAATGGGATG
AAATAAAGCCATTATTATACCAAGCAGTTCAAAAAATTGAAGTAAAATCTATTAATGGTT
CCTCTGGTGATGTTGTTGACTACCAATTAAATTCTAAAACCGGTATTTCAGTTATTGCAA
TTGGTGGAGATAAGTTATCTCGAGGCTTAACGTTAGAAGGTTTATCGGTAAGTTATTTTC
TAAGAGCTTCGAAGATGTATGATACTCTTATGCAGATGGGAAGATGGTTTGGTTATCGTC
CTGGCTATGTTGATTTGTGCCGTTTGTTTACTAGTAGCGAACTTAATGAATGGTATAGGC
ATATTGCTGTAGCTTCATCTGAGCTACTTGATGAATTTGATTATTTAGCGGAATCAAGAA
GTACTCCAGAAACTTATGGTTTAAGAGTTCGTACTCATCCAGGTTGTCTTCAAATTACTG
CTCTAAATAAAATGCGTAATTCACATGAAATTCAGGTATCATGGGCTGAAAGACTTATTG
AAACATATCAGTTACCACTGAATGAGGATTTAAAGAATAAGAATCTTGTTGAAACAGATA
ATTTTCTCAGTAAGTTAGGTAAGCCTTTAACAAAAAACGAGAATTATCTGTGGACTAATG
TTTCTCCGGTTGATGTCTGTGAGTATTTCAGTAATTTCAGTGTAGCTGAGGGACTCAGAA
AAGTCAACATGGAGTTAATTTGTGAATATATTCAAGAATTAGTATCTAAAGGAGAACTCA
CAAAGTGGAGTGTTGTATTAATGAATAAGACAACACGGTCGAATGCTAGAGAAACTATAA
AGAAGCATACTTTTTGCGGCTCTTATTCTGTATCATGTTTTAATCGTAGCCGTGCTGTAG
ATTCCAGCAATTATAAAACATACTTTATAAGAAAGAATCATATTGTCGGAAATCCTAGCG
ATGAATTAATAGATCTTGATGATGATTTATTAAATGAAGCTTTAAAAGAAACAATCGAAC
TTAATAAAAAGAAAGGGATTGAATGGAAACACACATATCCACAGCCAATAGTTGTTAGGT
CGAAGTTTAGACCGATAAATCAACCGTTACTAATTATTTACCCACTTAATCCTGAATATG
CAAATGTTAAAGATGAAAATGGTAATATTGTGCCAGGTACAACTATCTTTACAGCAGAAG
ATGATCCTTTTGTCGGATTTGCCATTTCATTCCCTCACACCAATACAAATTGTGCAGTTT
CATACAAGGTAAATATGGTGGCAGAGTATGCTGACATTGAAGATAATTTTGATAATGAAA
ACGACAACACATATGGTGACTAATATACCAATACAAGTAATATGGAATAGCCTGAAGTCA
AATAAGACTTATGGTTTGGTCAAGCAATTGTATAACAGCAATTTAAGTGCAAATATATAT
GCAATATATAAGTATCCTGAAAATCTTCATGGTATAAGTGTGTCATTTAATCGTAATATA
AAATTAGATATATCTTCATTTTCAGGACTAAAGGAGTTGGATATTTCAATAATAAATGAT
GCCTCATTACCACAGAATCAGATGTTATGCATACAGTTAATAGATTCAGGTAATTTGTTT
GTTTTTGCTACCTTGTGCGAAGATCTGATCTCATCTATTGGTAATATATCTGACGAAAAA
ATCTTAGTTAGGTCAATTCTTTGTCAATTAGAAAAATGGCGAAATCTTTTTGAATGTTCA
AGAAAGAAAGAATTGTCAGAGAGTGAACAATTAGGACTTTTTGGAGAATTGACATTCTTG
CAATATATGTTACAGGTATTACCCACAAGACAGTTAGATGTATTGCATACATGGATGGGA
GTTGAGAAATCAAATAAAGATTTTCAGGGGAATGAGTGGGCAGTAGAAGTAAAGTCATCC
ATAGGCAGGAAAAATAAGGTGACGATAAATGGGGAAACTCAGTTGGATAGTACTATTTTT
AAACATCTAATATTGTGCCATTATTCTATTGAGAGAAATAATGCCAATGGCTTAACATTA
CCTCAATTAATTGATGCAATTGAGAACTTGCTAAAATATGATCAAATGATTCTTAACTAT
TTTCGGGCAAGATTAATGTTGGCCGGGTATATGCCAGAAGACAGAACTAAATACGAATTA
AGACACTATAATATAAATAAAAGGGATTTGTATAGTGTGACATCAGATTTCCCAAGAATT
GTTCAAGATGATTTAAGAAAAGGAGTACATGATGTAACATATACAATAATGCTTGATGTG
TGTGGGTCTTTTTTAATATCTGAAAATAAATTATTACAAATAATAAAGCAACTATGAATT
TGTTAGATAAATTTTATTCATCATTTATGCAGGAGATTGTTTCCAGACAGCTTGCAAATG
AAGATGGAGAAACTCAGGAACAGGCATTTACACGTTATGTCTTAGACCTATTATCAGAAG
CTGGGGAGACAGAGAATGCAGCTGTAGCCTTTGATGAGAAAGCTTTGGGAACCTCGAAGC
AACACAAAATCAATGGTTTTGCAATATCTGACAATTATGAAACCATTGATTTGTTCATAT
CTCTCTATGAAGTCGAAGAGCAAGTATATACAGTTCAGAAAAGTGAAGTTACAAGAGCCG
CAACTCGTATTACAAATTTTTTTAGAAAAGCTGTTTATGATGATTATGTTAATGAAGTAG
CTGAATCTTCTGAAATATTTGAGTTTGCACATACACTGGCTAATTATGGAGAATTAAAAG
ACAACTTAATTCGTGTAAATGTAAGTATATTAACTAATGGTGAATATAAAGGAGATATAC
CGGATAATGCGGAAATATGTGGATATAAAATCTTTTATAGAGTTGTTGATATTAAATACA
TTTACCAGATTTCTGAAGAATCTCATGTTCCAATTGAAATTGATTTTAAGGAAGAAGGTT
TTCTTGTTCCTTGTTTGCCGGCATCATCTGATAATGAAGATTATCAGTCTTTTATCGCCA
TTATTCCTGGTATTTGTTTAGCTAATTTATATGAGCGCTATGGTGCTAGATTGCTAGAAC
AGAATGTGCGTTCATTCTTACAATTTTCAGGAAAAATAAATAAAGGTATAAGAGATACTA
TAAAAAAAGAGCCACATATGTTTCTGGCATTCAACAATGGTCTGGCTGCTACTGCTGACC
ATATTGAATTGGATGAAGATAATAGATATATAACAAAAATCTCTAATCTTCAGATTGTTA
ATGGTGGACAGACAACAGCGTCTATTTATCATACATTCAAGAAAGATAAAGCAGATATAT
CTAAAATTTTTGTTCAGGCAAAAGTTTCTGTTATTAAACGGATTGAAGAGTATAGTAATA
TAGTATCTCGCATATCTCGGTATGCCAATACTCAGAATAAGGTAAATGATGCTGACTTTA
CTGCGAATAATCCGTATTTAGTTGCACTTGAGAAACTGTCCCGTTGTGTTTTGACTCCGA
GAACCGAGAACTCGGTCAATCAAACATATTGGTTTTTTGAGCGTGCAAGAGGTCAGTATA
AGAATCTTCGTATGAAAGAAGGATTTACAAAAGTACGTCAAAAAGCTTTTGACCTTAAAT
ATCCTAAAAATCAAATGTTTACGAAAGTTGAATTAGCTAAATATATTAATGCCTATGCTG
AAGTGTATGAAGGTAAAAAGCTTGTTATTGGACCACATATTGTTGTAAAAGGTAATGAGA
AAAACTTCGCAAAGTTTATAAATAATAATTTACCAAGTGCACTTAGTAAAATTAATAATA
TATACTACGAGGATACTATTGCTAAAGCTATATTGTTTAGAGCTATGGATAAACTTTATG
GTACAAAGAAATCTGAAACAAATATAGGCGAGTTAAAACAGGTTGTAGTACCATATACAA
TATCATTGCTTACTATTCTGACAAATAATCGTTTAAATCTTTATAAGATTTGGAAAGAAC
AGTCAATTTCAGAGCAACTATCTTCTTTTTTATATGATTTAATGAAACAAGTAAATAATT
TCATATTAAAGGAATCGCCTGTTTCTCATTATATAGAATGGTCTAAGAAAGAAGAATGTT
GGGAAAAGATTAAGCAGCATACTTGGGCCTATAATATATTAGACATAGAAAAAGATTTAG
TTGATGATTCTCAACCGATAATTCGTAAAGAAATTTTTTTCGGAGACAAACAAGATAATA
CTGTAGAACATGATATGGAGATAATTACATCCATACCTCATCAGTTATGGTCTAAAATTT
CAGAATGGGGGCGGGATACAGATAGTTTATCCATTAACTATCAATCTACAGCGATGGATA
TTGCACATAAACTTAAATTTAATCGTAAGTTTAGTGATAATGATCGGCAAAGAGCAATTG
CTATTTATGATATAGTATGTGAAAAAAATATTGAATTATTATTAGAAGCAGACGAACTAG
CAAGTGTTGAAGCTCCACAGAAAACGCCAACAACTGAAGAAAGTCAAATACTTGAGCTCA
TAACTATTGAATTAGTTCAAAAGATGGTAGATTGGGATAGACGTAAACGGGTATTAAAGG
ATTGGCAATGGAAGGTTATGGATGATGTTGTCAAAGGAAAAAGGCAGCTTGATGACCGGA
TGAAATATGGCTTTTATTCCAATTTAAAGCGATTGCGTAGTAAAGGGTTTCCAGAATAAA
AGTCTATGCAGAAATAATATCGTGCAACTAATAATATTTTTTATTGTATTATTATCAAGT
AATAATACAATTATGTTAGTGAGATTTTAATGGAGGATATTAAAAAAACAAATTAATGAT
GTCAGATAGATTAACTAAAGAACAGCGTCATAAAAATATGTCTGCAATACGTGGCAAGAA
TACTAAACCAGAATTATTAGTCCGTAAGTTCTTGTTCAGCCGTGGCTTCCGCTACCGACT
GAATCATCCTCGTCTACCTGGGCATCCTGATCTTGTATTGCGGAAATACAGAACTGTAAT
ATTTGTAAACGGCTGTTTTTGGCATGGCCATGACGGATGCAAATATTTTGTACTACCGAA
AACAAATTCAGAGTTTTGGAAGGACAAAATCCAGAAAAATAAAGGTCGTGACATTAAAGA
ACAAAAAGAACTGGCTTCTATGGGATGGCACTGTATTACTGTATGGGAATGTCAATTAAA
GCCTGCAATACGTGAACAGACTTTGAAATCACTAGAATATACGCTTAATCATATCTTTTT
GAGTGACAGGAGGATAAAACCTTATGATAACTATGAAAGTGAGCAGATGTTAGTTGCAGA
ATCAGAAAATAACGGCTATTAACTCAAAACTAAAATAAATAAAAATATAATAGAATTATG
GACAATCAAACAACTATTGGACGCTTGTTTGGCGAAGATATGATAAGCTTTATTATACCA
AGCTATCAAAGGGCTTATTCTTGGAGAGTTGGAAAAGAAGGACGTATTGGTCAGGTGGAT
ATGTATTTAAATGACATAATTGACCAACCAGATGGTTCTAACTACTTTCTGGGACATTAT
CTTTTTGAGAAAACTCAAGGGAATAGGTATGAGTTGATTGATGGGCAGCAAAGACTGACA
ACAACAGTTATTTTTATGAGCTGTTTGGTTAAAGAGTTACGTAAACGTGACATCGTAAGA
TTCGAGTATAATAATATGCAATATGCTACTGAGCAAATATATGAGCGTTACCTGCAACCA
CGGTATGGGAACCAAAAGTTTGAGACTGTTCCTGAAGATTCTTCTTTTTTTAACCGATTA
ATTATTAAATGTGGAAATGACTATAGGGTAGAAACCGGAAGAAAGTCAGAGCAACGTATT
CGTGAGGCTACAAGATTCTTTGAAGAAAAAATGGCTACACAAGCAAACGAAGAAGCTCTT
TTCAGATGGTTTTATGTAATTGACAATGCCATAATTACAACATTTTTATTGAGTGGTGAA
TCAGCAAAGCTTACAGCTACACAAATATTTGCTTTTCAGAATGATAGAGGTTTAGGGTTG
ACTACATTAGAGAAACTGAAAGCCTTTCTTATGCATCAGATATATAGGAACAATACCACT
AATGTAATTAGCAACATCCATTCAATAGAAGCTAAGTTTGCTTCAATTTATAATTATATA
GAAAAACTTGAAACCAAAGAAGACACAGTTTTAGGTTATCATTGTTCAGCATTCCTTTCA
AGTTATGATTCTCCATTAGATGCAATAAAGGATAGTTTGTTGCGTGCAAATGATAAAACT
AAGTGGATTAACGATTTTACAAGTGAATTATGCCGATCCTATTCTTTGATGTGTGAAATC
GAGAATACTTGGCACCTATTTAATAGTCCTATATCAGACGTATGCATCCTTGACAAAGCT
AATTCTATGCCATTGGTACTTAAATTATGTCATTATAATAGTAACGGAACAAATGTGAAA
AACATTCCGGCAATTGATAATGCGCTGAAATTGGTAGAGAAAATATTATTCAAAATGACT
TATACACTGGGGAGTTATCGTACCAATAATTTAATAACCATAGCCAAGAATTATAAATCT
GATGGATATGAAAATCTCATATCAGAACTCACAGACAAGACTCTCCACGGATTTAAGTGG
TACTGGAATTTTAATGGAGATTGTTTGCGATACTTTACTGTAAATAAGTATCATTATCAT
AGAGATTTGAGATATGTTCTATATAAATATGAAAACAATTTACGTGTAAAAGCACGTCAG
CCTCTACTGTCACCTGATGAATGCACTAATGTTTTTCGTGATGTTTCTGTATCAAATACA
TTAGACCATATTACCCCACAAACGCCTGATTTTACAGAATATTCTGATGAATTTTGTAAT
GACTATCTTAACAATATAGGTAATTTGTCTCTTCTTACATGGGGAAATAACTCTTCCAAG
AAAAATCATAATCCTGCAGATAATGATGTAATGGAAATGTATAATAGTATTTTCTATTCA
CATAAAGAAATATATGAAACACTTAAAAGAGACAAACAATGGAATGAAACACAGATAGAA
GAACGTAGAGATAAGATAGTCAGATTTATTAAAGAAAATTGGTTGAACTGATTTATATGT
TATAGGATGAGATCCATAGAAGAGAAGTGAGCATTTATTTGTAGTATAATTTGATTGATG
TAATCTCAGTAAAGTTGAAAGTCTAAATATAGTATCTGAACTTCGATAACTATATTTAGA
CTTTTAATCTATTTTGTCTTATATAAAGAAATGACAGGCCTGAACTTATGCTCTTGAATC
TTCGGTGTCTCCTGAATAGTTCCTGACTGCATAGAGTAAAGCCATGCTTTATTCTCCTTT
TGCCCTTCCACTTCAGTAGAAGACCATAACCAGCATTCACCTGGATTCAGATTAATCGGA
GTTCCACCAACTTCGGTTATACACTCATTAATCTGATGCCTGAGAGTAAACAGATAGTAA
AGTTGCTGGACAGAAGGAATATAGGCCGATTGCCCATAACTCCACAGATCAAAAGTCCTG
ATGGCCATTGGTGACTTGACTTCCTCATTATTGAACAAAGAATAGGTATTCTCATTTCCG
TCCTCATCAGTCAATGATGCAGAAGTACCCTGATCAATACCAAGATTGTCGGCAAAAGCC
AGCGGTTCCATATCATGAATGTAAACAGCATAACCAAGATTGTCAGTTTCAGCACTACGG
TTTACATGGAAAACTATGGCAACAGCTTCTTTGTCAGATTGCTTGAATTTGTCCATGGAC
AATATATTTCCGTCCGAACAAACCACATTGCCGACTTGAAGGGAAGATAAAAGACCGTCA
TCTTCTTCATGCTCACAATGACAGGAAGTGAGCATTAGCCCACTCCATGTCAGAATCGGT
AATAAAAATCTTTTCAGCTTCATAACAGTGGAATTTCAAATGACCTGATTACACATTGCG
CTTCCTTGTCCATAATAAACCAGTATTCAGAGCGGTACGGTTGCCCGTCAGAATCAGTGG
CTTCATACTCTATCTTTACCTTCCAACCGCTGAACGACTTGCGTTCCTGCCCGGCTGCAT
CACCTGCAGGCTTCAGTTCTTCCGTAACCATCAGAGAGCGGAGTGCCGTCATGGCATCCA
TCTGACGTTTCATCTGTTTGGACATCCCGTGACATTCTGAATCCGGATTATCAAAATCCG
TATCCTCCATAAACCTGCGGCTGATTTTCATCATGGCCACTGAAAGAGCCATCTTCTCCT
TCATGGTAACATACTCACGGCCAAAGACAGAATCCGGTTTGCTGATACCGACTATTTTTA
CGGATTCCGGATTGTCCACCGAAGCCAGCAGTGCCTTTCTTGCAATATCCTGCGCCTTAT
TCCCGCTGTTGCCGGAACAGCCGGTTCCCATTCCGAGCAGAACTGCCACTGCAGGCAGTA
TCAGAAGTTTCTTTCCCTGTTTCATATTTTTACGATTTGAAGTTTGTCCGGAGCCAGACC
GAGGCGTTTGCGGTAAATGGAACCGTCTTCCCGGTACATCTCCAGTTCGGATGAAGTAAT
GTTCTTCTCACAAAGTTCCTTCGCCTCTTCCAGTGTCAGCTGATGACCTCCTATATTCCT
CCATATGGCGAATGAACACGGTGCTTCCTGATTGCTGTAGTTGGAACAGTTGAAAGCCCT
TGTTCCCACACGTACCTCGCCGCCACAGTGCGGACACCTGCCGATAACAGACTGCATATT
GACTGCACCGTCATCAGCAAGTTCAAGCACTGTCGGGAAAGTCTTTCCTTCCTTGGTGGA
AAAGCCGTCCAGAAGGATACGGCGTTTCTCCAGAAACTCGGCNNNNNNNNNNNNNNNNNN
NNNNNNNNNNNNNNNNNNNNNNNNNNNNNNNNNNNNNNNNNNNNNNNNNNNNNNNNNNNN
NNNNNNNNNNNNNNNNNNNNNNNNNNGTCTTCACCACGTTGCCGTCGCAGAACGGACAGC
GTCCTATAATCTTCTTTTCTGAATCCATATTCCTGATAAATTACAATGTTTGAATTAATT
GAATGAGAACCCCCGGTTCCAGTCCGCAACGATTCCTCCTATAATGTTCTTGCCGGACAT
CACGTTTGCCCATCCTTCCGGGTCAAGAGAGAACCAGAGGTCGTTCCATGAGAGTGTGCG
TACCTGCCATGCCAAGATAAAGAGGTCGGTATTAACAGCCTCCAGTCTGGTCAGTACCTC
GTTTGCTATGTAGTACCGCTCGGAAGAACTGAGCAGGTTTACCTTGTGCTTCTCCTTTCC
TCCGTTAGAACCGCCTGTATCATAGCTTCCGGAAGTCACCAGCTGCTTCATGAACGGATA
AAGCGCAGCCATCTGGGTTGCGGCATCAGCCAGCTCGTCCGAAACGATTGCAGCAATGGC
CGTACCCTTCAGGTTACTGCCGACCGATTTGAGCAGCAGATTACAGTTCTGAGGTATCTC
CGTGGCCACCAGCTCCCCGGCACGTTTAATCTGATAGAGATTCTGCATGGCTCCCTGTGC
ATTGGAAAGATATTCCAGCATCTTGTCCTCCACACTGTGTACCCTGTCGAGTGCAACCGT
TACGGCAGTCTCGGCAGCAATGATTTTCTCGTGTGCCTTCTGGCGTTTGTCATAGATATT
CTTCAGAGTGGAAGTCTGTGCAAAGACTGCCCCCGTCAGTGTAGGGTCTGTCTGTTGTGC
AAAAGTGTCTGTACCTTTCAGCAGAAAAACCGCAAGGGTAGCCACTACCGTTATTCTTAA
CTTGATTTTGTCCATATCATTCAGATTTTACGTCCTTTATTCCTTTGTTCGCTCAGATTC
TGTTCACGTTCCTCTTTGTGTTGTGAAATCACCGGCTCCATCGGTCTGTTCAGCAGACAG
TCGTTCCAGTCCTTGAAAGCCTTCGGAGGAAGCCACTGTCCCATGCGGTACCGGATGTTC
AGTTGTCTGGCAACCTGGGCCAGCAGGGGACGCTCCATGTCAGGCTCGAGTACCTTTCCC
TTCGCTTCAATCCGGATGCCGCCGTCAGTCCTGCTTATCTTCATCCGAATACCTTCCTGC
AGAGCCATCATGCGCAGTCCGTATATCCTCCCGGCCAAGTCGTTGTCAAAACAGTCGAAG
GCACGTGCATTGGGAAACCGTTCCATGACTCCGGTTATCTGCCGGTCGGAAAATGTGCCG
CCCAGTGAAACCAGAGCCGCACTGTCCCCAATCTGTATCCGATTCATCTGGTAGAAGGCC
ATGGCATCAAAAGCAGATTCACAGAAGAACACGCTTCTTACATTGTCCGGACTGATACCC
GAAGGAACAGCCACCCATGCGGAAGATGACGAATCTGTACCGGCAGCCTTCGACTTGTAG
CCGCCATGTCCTCTGATTTCATACCCCCTGATTTCATTTCCCTTTCCGTCAGTATATGGG
AATCCGATATTGTAGCCTTCAAACTTTCCGTTGTTCCTGTCTCTTATAAGGGAAATAAAG
GGCGAAAGAGCTGTTACGGTTGTTTTGGACAGTCCGCGCCGGAAAAACAATCCCGGTATT
TTTTCGGTGTCAACCGGCTTCACATCATATCTGGAAGCGTCAAACGCACCGCATGATTTT
CCTGCCGATTTAACATACTCCCTGTCCTCCCTGCATTCAGGTTCAGGCATGTTGGCGAAA
CGTGCCATGACCTTGGCTATCTTCTGCCACTCATCCTTTCCTGATACCGTAAAAGAAGAA
AGATTTTCACGGATGAGTGTCACCACATCGCCCTTGGAACCGTCACGCCGGAAAAAGGTC
TGTGCCGCCTTGTCGTTAGGATGGCTGACAATCAGCGTATCCCTCCTATTACCGCCTTCA
CCGAGTACCAGCTCAATGTAACGTCCGACACCGGCCTTCCTGTCCAGACGGTATCCCAGG
GCGTATGCAATATCGTCAATCCCCACACGGGATTTCATTTCCCTGAAATTAACCTTGTAG
TCACTCATGCTTTCCGATTTAAGATGTTATACAGAATTTCATATACCAAGTCCTGTACCG
GCATTCCGTTTCCTGTCCATCATAGTAATCTCCGGTTCGTATGTTTTCCGTGCCGTCATG
TTCAGGAAAGCCTCCTTGCCCTTCCAGTCCGTAAGCTGGAAGAATGTCCTGGCCGTTTCC
TTGGAAACCTTCTTCAGTCCCAGCTCCACACCATCGTATGACGCACGGATGGCATAGTCT
CCGGAACGGGTCTTGACAATGGCCGCATTCCTGAAAGGCATCTCCTCGTCCGCACTGACA
GGAATCAACGGGTCATTCTTTGCCAGATAAGGCTGTTCGCCGAGAGCCAGACGCTGTTTA
TCCACATGGTCAAGAATCAGGTCGGAAGCCTTGTTCACATCAGCCATAACCGATACGATA
AACTTCGGTTCCTGTTTCAGTACACCAATCCACGAGTCCAGATAAGCAGCAGAGTTATCC
GTTATCCTGGAATCAAATCCCATGGAATGGCTGATCATGGCAGCCGTAAGTTCCGCCACC
AGTTCCTCCTTGGCGTATTTCGGGTCACCGAATCTGCCGCCCATCTCCCTGTTCAGACGC
TCCGGTGTCATGGTGGAGTGTGTCATTTCATGCAGCATGGTAGAATAATACTCCATTCCA
CCACGGTAGGTTTCTTCCGTAGAAGCACCGATATTGAACTGCGCCTTCATGGGCAGCACC
ACAATATCCTTTGAGGGAGAATAATAGGCACCGTTCTCACGTTTGTCGGCACGTATCGGA
CAAAGCCACTGCTGCGTCTCCACCATACGGTCGAGTGCGGCATGGGTGTACATACCTTCC
GTATCCCGAAGTTCCGGAACCTTAAACCTGTCCATGAGCTTTTGCATCCTCTCCGGCTGT
ACTTCGGCCAGATTGGTCTGAGCCACATTGTACACCGGGAATGACTTGATGAAAGGAATG
ACATCCATATCCTTCTTCTCTTCCTTGCTCATTGCATGGTATTCCTCCGTGCTTATCCTC
TTGCCGTGACTGTCCTTTATCATCATATCCCAGTACACCACCGGGAAGGCCTTTTCACCC
TTCAGGACATGAGCCTTCAGGTTATGTGCCTGCTTGAAGGTCAGATATACCGGAAGCTGG
TAGTTCATGGCTGCAGTATGCATCTGAAGAAAGAAGGAATTGGAACCGGAATAGTTTCGG
CCACCCACATTCTGCGGCAGTCCGGCATAACCTGATGCGCCGCCAATCCATCCCTGTTTC
CATCCGGTATCCTTCATCTGCTGCATACGCTCAATCATCATTGCAGCGAAGCGGTCTATG
GCCGCCTGTCCGCTGTTTCCCTGAGAGTCAGTTCCAGATGCCATAGCTGTCGTCATCCAT
TACCTGACGGTCCATCTGCCTGATGTCCGTCTGTTCCACATAGAACTCAGCCGATTCATC
CGAAGGGTCAGTACCGTGTGACCGGCACCATTCCAGATAATCATCTGCATTCTCACTGTC
CATAACAAAACGGAGGAAACCGATTTTGCCCTCCTGCAGAAGCTCCACAAGCTCCTCATG
ATTCATTTTAGCTGACATATAACTTATATTTTAGTTTTCTGATTATGTTATATTTTCATA
GAAGCCGTTTTCTCCACCTTTGCGGTGTTGGCGGCAAGCATACCGGTTATTTCCGTATTC
AGATATTTGGCCGCAATCTGTTCCCTTGTGGCCGTCTTGGTCTTGAAAAGAGAATAGCCG
TCATCGAAGGAGATTTCATGCCGGGAAGTCTGTCCCTTCTCTCCGAGGTCAACCGACACC
TTCCATTTGTTGTCGTTCCTGTCCTTGGCCACACGCACACCTTTGGGGTCAACACCTTCA
GGAAGCTGATACTTTTCGTATGCGGATTTCAGATGCAGACGTTCCCCGAAATTCTTCTCA
ATAAGCTGGTTTGGAGTGGCCACCCTGTCGAAGTAGGCATTCAGGTCCTGGTGTGAAGCC
ACGGCAGACATGTTGGTATCCCCAACCTGAACATAGAACTTGTATTTCCCAAAGTCAGGA
CGCTGCTCGTCCTTCTCCTTATAGACATTGAACTTGTTAACGGTTATGGAACCGTCCGGT
CCTGCAATCTCCATTGGCATACGGAAGGCTTCCTCAGATACCTTCGGCATCAGCTTTGTC
GGATAGTAGCGTTCCATCAGTTGCGGCACCGTCATTTCCTTGTTCTGATAGGCAGCAAGG
TCGGCTGCATCCATCTTCTGCGGCTTGAGCTGCTGTCCGTCAATCTTTGCGGTAAAGTAC
CAGTCGGCAGGATTGGTGGTACTCTGGTAGGCATGACCATGAGTAACCTTTTCACCGTTG
GCCGTTACCATCTGCGGCTCACGGGGCTTTCGTTCCTGGGCTGTCTCCGTTTTATGTTCG
TCCTTCTTTTCGGTCTTTACCTCATTATCCGTCCCGGTCTCAGCTTTGGTTTCAGCTTTG
GCCTTCGACTTCTTTTCCCTTGCAGGTTTTACATCGACAGTGTTCTCCACTGTTCTGTCA
GGAGCTTCCTGCGCACCCTGTTCCTTTTTCTTCTTTCCCATATCTGTACTGTTTTTAATG
GTTCTGTCATTATTTTCAGCCTTGTCCTGTCCGGTCTTCTTCAAAGGACTGTCCAGTGCA
TCACAGATTGCAACCCTGATTCCTGAACGTATCAGTCTGGGCAGATAAACGCCAAGTGCT
GATTGAGGGAATGATGCAACCTTTACCGGTTTCTTGTAATCAGGCAGAATCCTGTCTGCA
ATCTCGATGGTAAGCACTGCGGCAGCCTTGACGGCATCCTGTTTATAGAGTTCATAGAAA
CTGTTCCGTCTGAACAGCAGCATGGCATCCGGATGTTTCTTCTTCAGTTCGTTGAACTGC
CGGATGATACCGGTATCATTATCTGAATCTGTCTTTTTGGCCATAGGAATCAGTATTAGA
GTTTAAGGCTGTTTGCTTTTGTTTCCTTTCGGGATGGAGAGAGGGAAATGGCACGCTCCA
CGGACTGTTTGTCCACCACCTTCTGAAATTCCCATCGGTTCTTGTCAGTCATGACAAGGC
CGAGATATTCAGGATGAATCTCCTCATAGCGGAGCTTCTGCTGTCTTTCCCATTCCTTCA
TGTCACCCTTGATAAGCTTGAATCCCTGCTGCTCCTTCAGGTCAATGCCGACCGAAACCT
TCTCACCGCCCACATTCAGTTCAACAGGTTTTCCCTCCCGTACCTGCTGCTTCTGCTGCA
TGCCCAGTTCAATGTCGTTCACCTTCTCCATATCCTTCAGACGCTGCTCCAGCTTGATGT
CTGTAACACGTCTGTGAATGACGGATTTCGTTTCCGGATCAAGCTGCAGATACTGCTGAG
TCTTTTCACCGTTTACGTTGACCGCTTTCTGTATTACCTCACCTCTGGCCAGACGTTCAG
CCTCCTGCTGAGTGAGGTTGAGAACCTTGTTGCGTTCCCGGTCCAGTTCGGCACGTACCG
GATAAGCTATAAGAGCCGGAGCACCGTATTTGTCTGTAGTCATCTGAAGTTTCATCGGCA
TGGTGATGATGCTACCATTCCTTGCGTTGATGGATACCTGCATGATGGGAGTCACTTCAC
CTGCCATCAGCTTCTCCTTCACTTCCATGGGTAAGCTGTCCGTTTTCTCACGGTCGATAC
CCAGTATTGCCAGTTTCTCGTATGGCAATAAATCGGACTGATTTCTGTTGTGCATTTCCA
TATTACTGTAATTAAGCTGTTATATTTGCGGTTCTAACCGCCTGAATGCCACAAATGTAT
TTACGGCAATCCCCTAGAAAAGAAATGCGCAACACTATTCTGTTTTCACTGCTGCTGATG
TTTTTGCCGATAAGCGTATCAGCACAGTTCTATACGATAACCAGAGATTCGGAAATTCTG
CCAACAGAAAGACGAAAAGAGTCTTATAACCGTGCAGCAAAGGATGTTACAGAAGGGAAT
AAAAATAAGATGATGGCAAAGGATACCCTGACTGTCGGACCGGACAATCAGAAGAAATTG
GATGATAATAGCCGGAATAGTGACAGGAAAGTATCCCTAAAAGCAACGCTGCAAAATACT
ACAAAGGATAAAAATCAAGCAGAAAACAATCTTCCACAACTTACTATTCCCAACCTTTAT
AAAGAAATCATAAGAAACGGAATCCTATATCCCAAAATCGTATTGGCTCAGGCTATACTG
GAAACCGGATGGTTCCGTTCTTCAGTATGCCGGAACAAACACAATCTTTTCGGACTTACC
AATCCACGTACAGGGAAATACTATGAATTCAATCATTGGACGGAAAGTGTCCGGGCTTAT
TATACTAAAGTGCAATACAAGTATAAAGGGGGTAACTATCTGCTTTGGCTTGAAGAAATT
GGGTATGCAGAAAATCCTATGTATAAAGAAGCCATATATTGTATACTAAAAAGCCTTTGA
AATAAGTCAAAAGAATTTGCTGTTCTGATCGATATAAATAACTTTGTAAAAGGAATACAA
ATTTGATTATTATGAGTTTAGATATAGAGCAATTTCAAAAAAAAATAAATGAGGCTTCTC
CATTAGAGGTACCATTCCTTTTAATGCAGTTAGAACAATATGACTGTGAATCTGCACAGG
ATATGCTTGAACGAATCAATAAGGATTTTCAAAAAGAAGACATGATTAACAATGTGGTTA
CTCCTGTAATGACATCAATTGTTGACTCTTTATTAATGCTACCGATTTTTAAAGGATTTA
CACGTAAACTAGGTTTGAACGCAAACCGTGTGATGTTGGAATGTCGTACTTTTAATTATG
ACGGACAAGCAATATATCTATTGCCGGATACTTTTGTTGAAAATTACAACCAGGAAAATA
TCAACAAAAAATGGGGTATTAAAAATCGCCCTAACTATAATCGAACGATATACGAAAATC
CTAGCGAAATGGGGCGCTACAAGAAGAAAAGAGTTGAAGATGCTGGAACTGTTAAAAATT
TAACGGATGAATATACAGGTGAAAAAAATATTACTGCTAAAAAGAATAACCCTGATTTGA
GGAGGAATGATCCCAATAATTTGTATAATGCAGAAACTGACCATATTGTACCATTAAAGC
AGATTTTTGATCAACTCCAAAATAATGCCGGTCTCAGTGATGGTGATATAAAACGAATTG
CAAATTCAGAGGATAATTTGGCTATTACAAGACGAAGAATCAATAATCCTAAAAGAGACA
TGTCCAACAGCAAGTTTATCGAGCAACAAGAAATACTAAAATCCCAAGGAAAAGATTATG
TTGAATTAACACCAGAGCAGAAGGCTAATATGATTAGAATGGAACAGGAAGCAAAACAGG
CCTTGGAAAATGGTATAAATAAAACAGTTATTAAGAATCTATTGGGGCAGGGACAAGCTG
ATAGAGATAAACGGAAGGAATCATACCAGCAGAAAGAAAAAGAATTAGGGCGTAAATTAA
CTAAAGATGAGAGAGAAACATTAGACAAGGAACTGGCACATGGGAAAGCTTATGAAATTC
ATAAGGAGAACTTAGCAAACGCAGGTAATCAAACTATGATGTACGCAATGGGATCTGCTA
TTCTTTTTATGATAAAACCTCTTTATTTTGAAATGAAAGATTCCATACTAAATGGTTTTA
TAGAAGGCGTAAATGTTTACACCTATAAAGATGCATTCTCTATTCGGTTTGGTCGAGTTA
AAGAGTATGTATGGAACCAGATTTCGGACCTCGGTAATGCATTCTCTTCCATAATGGATA
ATTTGAAGAATCTTATTTCTGCTATTCTTGAAGGAATTTTAGGAATGTTTGTTGGCATTT
TCAAACATGCTTTTAGAATAATTAAGGATGGAATTAAGATTATGATGCAATCTTATAGCG
TACTATTCGGAGAAAATGCCAATAAATCTACACCGGCAGAAAAAGGTGATGCTATACTTA
AAATTTTTGGAGCCAGCGCAGCAGCATTTTGTGGTATTTGGATTGATTCTATGCTCGAAA
AATTACCTGTCATACCCGAAAGTTTACGAGGATCTATATCAACGTTGCTTTCTGGGTTAG
CTTCGATGCTGGTATTTTATCTTTTAGATAAAGCTGATGTTTTTAATGTAAAAGCAGAAA
AAAGAAATACAAGAATAAAAGAATTATTTGATGAAAGAATTAATGATATTCAGCAAGCCA
CAAATAACATGAATGAAATAGTTATTGAAAAAATAAGACAATACAGTCTTGAATCACGTC
AGATTTTAAACAGATTTTCAGAAGCAATTGAAAACTCAGATTATTCAACAGCAAGCAAAG
AAACTTTAGCCTTAGCAAGATTCTTAAAGATAGACTTGGGTTACAATAATTTTTATGAGT
TTAACGAGCAAAGAAAAAAAGGAACTATAAATTGGGATATGTAATGAAAACAATAGATTC
AGAAATTAGAAACATTATTAAATATACCGTATCGTCATCATATGTTTCAACGATTATCTT
AAATAATGATAATGTAAAACTAATAATGAAGTATGGTAATAATGTGAATGACCTTAAGAA
GGATAAGGATTTTCTTTCAAAGTCTATTCAAACGCAAAATTGGATTTTAGCTTCTATGTA
TCCGGGGGCTCGCTATATTAATTGTGTCCCCAATATACCTAATGCAATTTTAGATGTAGT
ATGGGATATTATTTCTGATTTTATTTTTCCTGGAAAGAAACTTGCGAAGATAAGAAAAAA
CATAACAGAATATATCAAAACAGCTAAGAAGGAATATATAAATTATGTTGAGAGCCATGA
AAAGTATATCTGTGATGTCCAAGCACAAATAGATATAATAAATAAACGTAAACCTATTAT
GAAAGACTATATACTTCAGAAAGTGGTAAACAAGCTATGTGAACTTGGTATAGATAGTCA
GCTTGGTGATTACCCTATGGAGTTTATAGATTATAGAATATTCAAAATGAATGAGGAATT
CAGTTATATAAATAAAGAATTCCAATTAATACAGAATGACCAATATGCACAAATATTGGA
ATATATTCCTATGATACCAGTATTCCCTTATATATTAACGCCAATTCTTGTGAAAAAGAA
AATAAAACAATTAGAAGAAAAATTTTCTCAAATACAAAAACAATCAAGATTAGTATTTGA
AAAGATGAATAGTGACAATCAAAAAATTAAAAATCTTTCAATAGCTTTGAATAATATTGC
TAATATATACACAGATATTAATTCAAAGTTTATTCCAACTATTGAAAATATCCTAGACAT
AATTTCTGTAAAATATTATAACAATATTAAGGAAATACCTGATGACCTTTTATACTTATT
ACGAACTACTACTAAATTTCTTAAAGAATTGGCAGAACGTAGAATAATACCAAAAGGTAA
TTCAAGTGACATAGCAGATTCTGTTATAGAAGCAAGTAATGATATTTCTGTAACATATGA
AAATTTAAGAAATGAATTTTATAAAGCTGCATAAATGATTGTTTCAATTCATTGATATAA
ATAATAGATGCACCGAGTAAAAACTATAGAAACCATATTTGGCTATGCTTCCCTGTATAA
ATCCCCTTGTTTCATTATACAGATATTGAAACATGCAAGCCATTATAGCACCAATTACAC
CATAGTGCATCATCAAAACAAATATGCTAAAAAATTGCATACCTCTACTATATGGGAAAA
ATTTGTCATATCCATTATAAAGATAAGAGATAACAATAACAAAAATCCCTCTCCACTCAT
AATCCACTCCAAGCCATGAAGCAAGTCCGGCCATACCAAGTGTCCAAAAAAATCCCAGCG
CCAGACTACGTTGCAGAAGATATTCAAGAACCATGAGTGTGGCCACTCCTAAGGCGAGTG
TAAACATCACATTATGTGTTCCGTCAGTTCCATTCAGCAGATACCAGGGTATTTCACTGA
TTACGGCAAAGCCCAACAGGGTAAAGAAATACTTGTACCTGCTTCTTGTATGAATAAATC
CTTCAGCAATCAGGAAGGCAAACACCGGAAAAGCGATGCGCCCTATACAGCGCATCGTTT
CGTATAATACTGTACCGTACTCCATCAGATAAAGAGCAACATGGTCTATCACCATGGAAA
TCATGGCAATGACTTTCAGGGCACTGCCGCTAAGTCCAAATGCCGGTTTTAAGGTCATAT
TTATAAATTATATATTTAACTGATACCGAGAAGTTCCTTTACCATATCCTCCACTTCCTG
ATTCACACGCTTGAAGTTTCGGTTGAGCAGGATTTCCTTCTCTTTGTCGTTTTTGAACTC
ATAGATTTTAGGAAGAGGAACATAGTGCTTTTCCTCGTCCTTAATCTTCTTCATATCAAA
GTGAGTCTTGCAGAAATACTTGGTAGTCTTGAACTCTTCCGACTGTTCGATGTCAAAATG
GTCAAGCATACTGTCATCGGTAGCCGTAAAGTCACGTGCCGCCTGTCCGGCCAGCCAGCC
TGTTGCCATATCCGCAATCTTGGCTGCAGGAACCAGAAAGTCCATCTTCTCAGAGATTGT
GGTTGATACCTTGTGATCATTGATGGAAATGGAGCGTGAAGTCTGCTTTGCCTTTCCGAA
CACATCATTCTGTGCCCACTCCAGCGTCTCCTTGTTGCGTGCCGCACCCATGAAGATATT
ACCGCAGGTGGTAATAATCTTCTGCATACCGACCTTGCCGTAGTCAGCTTCCAGCTGTGG
AAGCTCCTGGAAACCTAAAGTTACGGCAACCTTGTTGGAACGGGCCGTACCGATAAGACG
GTCTATCTTGTGAAAGTACAGTGTAGGAAGCTCGTCCACGATGATGCTTACCGGGATATT
GCCCTTTGAGTTCACCCTTGTAATCAGTCGGTTTAGAACCAAGGCATTGAGCGAGCCGAT
AACTTGTTCCTTTTCCGGGTCATTAGCAATCACCAGATAGCTCGGATTTGCCCTGTCAGA
AATCTTCAGGTCGAAATCATCCCCAGTGAATACCCAGTAGGCTTCCGGAGACACAAGACG
TGCGGCATTCACACGTAGCGTACCGACCATACCTTCTAGCTGGTCATTCGCCTTGTTTTC
GTAAGCACTCTTGAACGGAGCCATCAGTGAAGCAATCCTGTCATCCTGCATCAAGATATT
GAATACCTGGTCGTATGGCCTTCCCAAGAATGAAAGCACATGCGGCATGTCCGAAAACTC
GCCGGTTACGGTATCCGGTTCCACCTCATTGCCATGCTCGTCCTCATACCAACATCTTTG
AATCAGAATCTTCCTGCCGGTCCTGTCATTATAACTGTATCCGTTCAGGTCAACAAACAT
ACGGTCCTCGTCAGTCGATACGTCGTTGCCGTTCTCATTCACGAAATCAAGCACCACATT
GCCGTCCTTGTCGATGGCATTGAAGTCATCCCAGTTGCGTATGACAATCTCCAGTTTCTT
CCCCTCCAGTGATATGAAACGCTTCAGTTTCCTGCCGTTCCTGAATCCGACCGGATGGAA
GTTTACAAAGAAATAGATGATCGCAGCCAGGAAGTTTTCCGCAGAGTTGGTAAAGAAGGC
TTCCGAGCCGCCCTTCTTCTCTCCACCTCCCTTATTGAGTGAGGCCAGCAGGGTGGCCGC
CGTTTCAGAAGCTGCAGCCAGATCCGGGATATATTTCCGCTGAATCGGATTGATACGGTT
GGAGTATTCCACATCGGTAAAATTTACTATACGGAATCCGCAGTTCTGAGGCAGTTTACC
GGCTTTCCTGTTCTTGCAGTACTGATAGAAAAGCGTTTGTGCAAGTGTCGGAAACTTGAA
GTCATATACCATCATGGCAAATCCCTTTGCTGAATGCTGCCTGATGAACGGGTCAATGAT
ACCGAAAGACTTACCCGAACCCGGCGTACCCAGTACAATCGTGCCACGGAACGGATTGAT
GATATTGATCCATCCTTTGTGCATCTTCTTTTTCCAGTAGTATATCATCGGAATGTTCAC
CGAATAATCATTGCTGACCAGTGTTTCAGACTGCTGGAACGATTCGTTCTCAAAGTTGAA
ACGGTCCTCACCAACCTTGTAGTTGTAATACTTGGCAATACCGTCCAGTCCCTGATGCAC
CAGCATGGTACCCACCACCGAACATACTGCATACAGAAGACGGTTGGCCGGAAATCCCAG
CCAGCTGAACCCGAAACTCATGCCGTGGAATACAAAACAAAGCCCTACAAGTGTCAGACC
GGCCAGCACCGGATAGATGACCATTGTCCTTACATTGAACTTCAGGGACTTTTCAGCCTT
TGTGCCGATACAGACAATACAGATGCATATCAGTTCAGCCACCTTGCATCCCGATACGGA
ATTGAATACCTTGAAGCGTGCCAGCAGGTCGAGTACGAACTGCGTAACCCTGTTGTCTGC
CATAACAAGCAGGTTCATGATGATTTCAATAATAAGAAAGATATAGATGCAGCTCCTGAA
GTAGTTGTACATCTGCTGCTGTTCCCTTGTTTCTTCAAATGCCATACGCTCTAACTGTAT
ATGAATTTACTAAAATGGAACCTTTATACCCAACAGCAGACCGTTGCGGAAGGTATCCCC
ATGCAGGAAGTTCACATTGTTTTTCTGGATTATTGAAAACTCCATTCCGCTGCGGAACAC
ATAGCTGTATTCAAATCCGGCCTCCAGCCCGAAGAAGAATTTTTTCTGTACCGCACCGAA
CTGTGGCCCCAGACGAAGACGCATCATGCCATTCTTGTACCGTGCCAGACGGTGCTTGTA
AACCATACCGCCATCCCAGAAATATCCTTTCCAGAAATTGTGACATACCGGTTTCTGCCA
GTGATTCCCGACCTCACCATATACTTCTACCGCATTTCCGTATGAAAGCGGATACTCATA
ACCCAAAGTGGCATTCAGCGTACTTGGAAAAAGGAATCCGGCATTGACGGAAACCTTTCC
GGTCTGTGCCGATGCACCGATGAATGCAACCGAGCAAAACAGAATGAACAGAATCTTCTT
CATGGCTTATCTTTTTATGGAATGATCAATATAATAGTAGGGATAGTAGTCGGCACCGTC
CAGAATATCCGAGTCGAAGCCGTCCGCATTGAGAATGTCCTCATACTCGATGGTGAGTAC
CACTACACGTCCGCTCATCTGGTTCTCGGAAATCTCCAGACGGAGTACCTTCTCTTCAGG
GAAAGTCAGCTTCGGAAGTACAAGCACGTTCCTGTAGTCTTTCCTGAACTTACGGGTGTT
GTTCATGGAGAATACCGGAGTAAGCTCTATGGTCTGTGAGTTGGTTGCCTTTGCTTCCTT
TTTATCAGTAAGTTTTACCCTTATTTCCTCAATGTCGTATGCAATCCTGGTCCTGTTCTT
CAGCGTATAGTCCAGAAAGAAATAGTCACCGATGGAATAGATATTGTTGATGTATGCCCT
GATTCCGTTTTTGTCGGATACAATCTGGTTGAACTTTCTTCTGCTTCCATAGACAGCCCA
GGCATATCGTGCAATCTCGGCCATAGGCATGGAAACTTCCGGATTGATATAGGACTGTGT
CTCATTGTAGGATACATTGTAGATGGTAGAAGCATATTTGGGTGATTCGGTATAGAGGAT
GTCATACTGAGCGATATGACGCTCACCGATAATGGTGAGTGTACCCAGCAGTTCGTTTTC
CTTGTAACCTTCAGATGATATGGAATCATTCTCCAGATAAGGCTTGATGCGGACGATATT
GTCTGTACACTGGTTGCCAATAATTTTAGTAGTGGAAATATCCACCATTTTGATGTTCTC
GGGCATGACAATGTGCGTGGTCACTTCCCTGTTGATGTATATCTTCTCGTTGGCCGACAA
ATCTACGGCTATGCCTATGATAAGGCATATTATCAGAAAAATTCTGGTTTTCATATTGAG
TAATCTTTATAGTTTATGAATGGTACTGTTATAATCGGATATAAACGCAATATTAAGTAT
CGGTATCTTAGCGTGCATTCTCCGAGTTTATCAGATAAACGATGGTATTGTACTTGATTT
TCGCCTTGTTCTTTCTGATATTGGAAGATATGGCAGAAGTTGCAGAGTTATACATGTTCT
GCAGTGACTGGAGAGCAATGGCCTCCGTAGAAATACCTGTACCGTAACCGTCACTGGATT
CAAAATTTATATTCTGCTGTACCGTATTGGAACCTGCATCCTTCATGAAATCTCTGAAAG
CCGATTCAGGAACATAGAAACCTTCCATACCGTCATTGTCAAAGACAGACAGCTTGACCT
TGATGAACCTGTCGCCGATAAGGATACTGGTTATGGAAGCCCTGACACGCTGCTGTCCGA
AACCGGTTACCGTACCATAGAGGTAAGTACCCTTTTTCAGCTTTGTGCCGCTTACCGTCA
CATCGTCCAGAAGCTTGAACCGCAGACGTGTGCCTTCATGCGCCTTTGTAGTCTGGTCAA
TCATGGCACGTATCAGCTTGTTCTCGGCAAATTCATCCGGAGCAGTAACTGTATTGAACC
TGTCGGCATTGGTGTCATCAGACTTGATTACCAGACTCGGACGGTTGCGTTCCCTTTCCT
CCTGACGTACTCTGGCTATGGAATCAGCCCTGTGCTTTCTTTCCGCTTCCTCTGCTTCCG
GTTCTTTGATACCAAGTCCGCTTTCAATGGCTTTCTGCCGTTCATAGCTCCTTCGCTGAA
TCTCTTCAAGGTCACGTGCAAACTCGTCCTGTGAGGAATATCCCATACCTCCGTAACCCG
TTTCACTGTTTTCCGAAGGACCGTTTCCGTAAGCATATGCATTGATATGCTTTCTTGATT
CGGCAAGGGAACGCTCCAGTTCTTCAAGTTCCCTCTGCTGCCGCTGTCTTTCAGCTTCAG
CTGCATCCAGACGGTTCAGCTCTTCCTCGCTGTAGCCGTGTTCCAATTCCTCCTTCTTCT
GTTCTTCCTCCCCGATACCGCTTACGGCTGTGAAGGCATCCTCGTCACCGAAACGTCTGG
ACATCTCATACATCTTGTCTCCGGCTTCCTCGGCATTAGCTTGGGGAAGTTCCATGTTGA
TACGGTCTGTAGCTACCGTTCCGGCAGTCTCCTCACCACCGGAGAAGATCTGCATCACAA
AGTATACCAGTGCGCACAGCGGAACGAATATGACCAGCGGAAAGATATACTTGGGCTGTT
TGAAATTAATCTTAATCATGGGTTATCATTGTTTTTAATGGATTTGACTATATTTTCCAG
CTGCCGGTATTTGAGGATGATCCGCAAGGAATCCTCACGGCTCTTTACAGGTATGGCAAT
CATGGAGTCCAGTTCATGACGCAGTAACTGTCCCTTCACCGTCATGTCCGTCAATACACT
GCGGTGAATGTCCTTGTTTGCCTGGATGGTACGGAATCCCTGAAACACCGGTTCCATACC
AGCAATCGAACTGACATCCGGTTCACTCTGTTTTCCGTTGCCGGAATCTATGGCTACGGT
ACTTACAAGTAGCAGAAGCAGCGTTCCCGCTACACCTGCGAATGTCGTTTTCGGATGTTT
AGCCGCCCATCTGTTGACCAGTCTGATTCTTGCGGACAGACGGTATCTTGTACCGATGAC
ACCCAGTTTGGGCTGCAACCACGACCTGACAAGCAGATGCGTTTTCAGACAGCTTTCCTG
TATCTTTTTTCTGAATGATTTCATAATATCAGTATATCAATAGTCCAAATCCTTGTTTTC
AAGAGTCCTCCAGCCGGTAATGAGCAGACCGTGGGGATTGTTCCTTGTCCTCGGTACGGA
CTCGATGTAACCTGTTGTCACCATCGAGCGTCTGATGTCCTTGGTCCTGCGCTTGATAAG
CTGCGTACCGTAATAGGTAAACTTCCGTTCATGTTCGTCAAACTGAATGGAGTCACACAT
GATGGTACAGACAGCCGAAGAGGAAATGATGTCCGAGTAGAAACCGTTCTCGTCCATGGC
CTGTTTCTGTTTCAGTGCAGTCCCGTCAGCCATATACATCGCTTTCCCTACCGTCCATTT
GATATAGTCGTTGTCGGGCGGCAGATTGAAGAAATACTGGTGGAACAGCTGTATGTGCGC
CTTGGCCTCCATGGTGAAGTTGGCTTCCAGCCGTGCACGCTCGGCAAGAAACGGAATGTC
TCCGTCAAGTACATAAATCTGCTGCCTTTCCTCGTTGACAAGGGAAATGCAGCACCAAAC
CGTAAAGGCACAGATGACGGTGCAGCCTCCGATTACCGCAAAGACCGTCATCATGGCCAG
TCTGGTTTTCTGTGCAAGGGATTCAATAAGCATATTGTAAAAAGATTTGAAGTTATTTGA
CTAATGACTTGACAGCCGAACCTGTTCCTCTCATGGCAGAACCTGCCGCACCTCCGGCCA
TGGCACCTGCAGTAGTGGTGATACCCATTGCAGCCGAACCGGCAACGGAACCTGTACCCG
AACTTACACCTCCCGGAATCAGCCATGAAGCCACTTCAGGAACGAAGCGTATGATATAGG
CACCCACGAGCATACCCATGGCATACATACAGTTGGAACCTATTCCCTGCAGTCCCAGTG
CACCAATCTGTTCCCAGGAATTTACCGAGCCGTGCAGCAGGTGGTCATATGCCACCAGAT
CCTGCTGCAGGTTATAAAGAAGGATGAAGTCTATATAATAGATACACATATAGGTCACGA
ATCCCCATAATGAGAGGGAAAGGAACTTGGACATCCACTGGCTCCAGGCCGAGTTCCATG
GCGGTGCCAGCGAGAGGGCAAACATGATCGGACAGAATATCATCATGATGGCCATGAAAA
TCCTCTGTGCCACGAGCATCCCGTAATACGACATTTGGAAAATCAGTTCGCCGACAAAGC
GTATTACATCGTTTATCCATTCACTGACCTTCGTCTCAGCCGCCACGGCAGCCCTCTGGG
CGTAGTTGTTGATGGTCGAGCCCAGATTCTCCACATTATATATCAGCTTGTCCCACCAGG
CTGCATCCTGACCGATTTCGGCCACCTGCTTTGCCGTGGCTATGGAGTCCTGCACGGTTC
TCAGCCTGTCGAGATATTCACTCTGTTTCTGTGCCACCTTCAGCTCGAAGGCCGCCACTT
CCTTGTTCTTTGCCTTGGCCATAGCCCATGTAGCGGACTCCAGACTCTTTCCCGGAACCT
GCAGAGCCGAGCATATCCATGAAGAGGATGAAATACACAGGGAAATGCCGATGATGCGCA
ACAGCTTCATGACATCCATACCACGCCTTCCGAGCATCATCATCCAGCATTCGTATGAAC
CGACACACAGGGCCAGGCACAGACCGAGAGCCTTTGCCATTGAAACGGCATCACCGAGAA
CAGCCACATTGGGAAATGTCTCCATGGCCGTCAGCAGCTTTTCCAGACTTTCGTCAATGG
CCGGAAGTCCTATTGTCAGCGGAATAAACAATAAATCCATATCTTAAAATGTTATTTGTT
TTTACTTGTATTTCAATAATGCGTAGCGGCAACGGCACAAAGGTGTGCAGTCCTGTTGAC
CAGTTCTGCCATCTTGGATTTGGCTTCTTCGTATGCCTTCTGCCGCTTGGCGTTCTCCAG
CCCATAGCCGATACCGGTTTTATGTATATAGGCTATATCCGCACAGAGTATTTCATTCTG
ACGGTTCAGCTCGTCCACCTGATAGCGGAGCTTGCCGTCACTCTTCTGCATACAGTAGAG
CAGTCCGTCCGTGATACAGTCCTGCATACGGTTGAACTCGTCCTTGTAGGTGGCATACAT
CAGGTCAACGTTCCTGTCAGCCTCCCTTGCCAGTTCTTCCTTATACAGTTCCTCGATATA
TTTGCGCTCACTCTCCACTTTTTTGATTTTCTGCCTCTGCGTCTCTTCGGCAGTCACACG
CACCGGCATGATACGTTTCACATCAGACTTGGGTTCCTTGAAACGGACACGGAATCCGGA
GTTGAACCAGTCCCATTTCCAGTACATTTCCGCACCGGAATATTTCTTATGCAGGAAAAA
GTAATACCAGTCCGGAGCAAAATCCCATGGACCGTTCTCCATTGACTTCCACTGCTTCTG
CTTTTCACTGTCACTGACTATGCTTTGGGCATTGGCAATAGTAACTGTACCTGAAACTGA
CATGCAGAACAGGCATAATAATATAATTCTAACCTGCATATCCCTGATTCCATTTATTGA
TTACACGCTCAGCTATCTCATTCTTCACATTGGAGTTCAGTATTTCCCAGATATAGTCCG
GTTTCCATCCGCAGTCCGTAACAAGGAAACAGTACAGATTAGCATTGTCTATGATGTACC
TTGCCCTGTCGATGGAAGCCTTCAGTGTCATTACCAGATTCAGCTTCTCATCCATGGAAG
CCTTCATCAGGTTTATACCCGAAGCGGCTACGGATGCATACAGTCTGTAGCAGTGTTGTA
TCTCCCTTGATATTGCCACGTTGGCATCGGCATAATACCATGCTACGAAAGGCTTCTTTG
ATACATGACTGAAAGTATTGCCGGTAAAGTCCTTGTATTCCGTTACCAACTGATACAGTG
AGTTGGCCGTTGAAGAAATGGCACCGGCCAGTACCAGGTACGAATAGGCATTGTTCAGCC
TTGTATCCAGAGTGGTCCGGACATCATTGAACTTTTCCGCACCCTTTTCAATGAGCGACT
GCTCGCCATAGCTTGTGGCCACTCTTGTAAGAGCCTTGTCCTCGTCCTTCTTTATGGCCT
TGTGCAGGGCAATGAGTGCTTCGATAGTCGGCAGGTCTTTGGGTATTATGAAAGCGGAAG
CCTTTATAGGCAGCAACAGCATTATAATACCGGCTGATATGATACTTATATTCCTGATTC
TCATGACAGACACATACATATTAAGGGTTAATAATTTGAAGCAACCAGTCCGTTCCAGTC
CTGTACAAGATTCCCCACATGATTCTTCATGGTCACCACATTTGCCCATCCTTCCGGGTC
TATGGCAAAGAAGAGGTCGTTTGCAGTGGCATACTGTGCCATCAGAACCATCCCTTCCAC
CTTGTAGCGTATCCTGTTCAGGTCAGTATAGATGCTGTTGGCCAGTGTCAGCCTTTCATA
CCTGTCCAGCAGGTTGTAGCCGTCATCCTTTTTCTCGGCAGTGGCCTGTCCCTGCAACGG
ATTGGGAATCCTGGCATTGTTCACGATATTGACGAAGTTGCCGACCAGCTGCTGGGTTTC
CGCTACAAGATTGCCGAGCTCGTTCAGACAGAGCAGCTTGTTTGAAAATTTAGCCTTGTT
TACCGTGCTGACAAGTACCGGAACATTTCGCAGAATATCCAGAGCACACAGGCCTATTTC
CTTATAATAAAGACTTTCAGTACCAAAGCCGGATATGTTCTCCATGCTCAGTTTGTAGAG
TTCTTTCATGGTAGCCATGCTTACCGTATAGAGTTCCACCTTCTGTTTCTTGGCAGCGAT
GGTATCCACACGCTGGTTGTGCTGTTCCTCGATAAGTTTCTGTGAAGCGGTATTGGCCAT
GACAATCTTCAGACAGTTGCGGTCGAATACGATTCTCCAGGCAGCATGTGCATTAATACA
GACAAATGCAGAAAGCATTATAACCGATATGATTCTTAATACTGTTCTTACCATAGTGAC
ATAACTTTTTGATGTTGGTTGACTTTTCTTGCAAACTCCAGATACAGAAGCCCTCCATCC
GCCTTGCGGTCTTCCTCGATACGGGTGATGGCCTCCTGCAGCGTACCGTACCGGGCAAGA
TAAATCTTCAGTGCCTCCTTCTCGGTACGTTCTGTAGTATATGCCCAGTAGCATTCCGGT
GCTTCCTCCACGCCGTACACATCCGAGTGCTGTCCCCGGCAAATCCACACCTCCTTGAAG
TAGCTTCTTCCCTCATGGTTGTTCAGCGCATTGATGGTGAAAATCTGCTGACGCTGTATG
TCAGTGAGTCCCAGAATGGCTGCAATATCCTCATACCTGTCCTTGAACTTGGTCTGGTCA
AGCAGAATCTTCACATCCGAGTTGTTGATGATGGCCTCCTTCACGATAGGGGAATCAATC
ACGTCATTAAGCTCCTGTGTAACCACACCGGCTATTCCGTGGAACTTTCGGACGGTCTTA
TACAAATACTTTATATATTCTGCCATGGTAGGTGAAGCGATTGCCTTCCATGCCTCTTCG
ATGATAAGCGCCTTCCGTCCCTTCTTGATACGCATCTTCTGCAGGAACACGTCCATGATA
ATCAGCACCACAATCGGAAAAAGCACCGGATCATCCTTTATTTTATCTATTTCGAACACA
ATGAAACGCTCGTCAAACAGATTAATGTCCAAGTCGGAGTTCAGCGTCATCTCCAGCTCG
CCGCCACGGTAGAACTGTTTCAGTATGGCCGCAAAGTCATGTATATTGAAATTGATTTTC
TCCAGCTGTGTAATTTGCGGTATGCGCTCCAGGGCAAACTCATAATAGGAGTTGAACGAT
AGCTCCTGAACCTTCAGCCTGCGCTTCTGTTCCTCCATGTGGTCAATCTGCCTGTCTATC
TTAATCAGCATGGAATTGTTATAAAGTTCCCTCTTATATTTTTCTATGATGGCAAGTGCA
CGTTCCTTTTCCGATTCTGTGGCCGCTTCATCATTGATCAGGGCAGTCAGTGAACGGCAC
TGTCGTATCAGCTTCAGACGGCGTACTTCGGAAGGCAGCAGCAGGGCACGGCTTTCAGCC
TTCCCCTGAACCTCTTCAGTGTTTATCTGCCTGTCGATGTCCTCCATGCTGTGCGTGTAC
TGTTCATAGTCATCCTCCATCTTGGCGGCTACCAGCAGTTTCTGCCTCAATGCCTCACGC
TCACTGTCGCTGAATCCTTCAAAAGGATTGAAATAGGCCTCGTAATACTCCACAATGGTC
TGGTTTATCAGCATATCCTCAATCTTTGTAGGAAATGCGTTACCCTTGAATATCAGGAAT
ATCAGCGATTTGAGGAAGTTCTTTTTCTCACCGAAATTAAGCTCATATTCCTCCTTCGTG
ACCTTGAACGGATTCATGGAAATGGGTTTCTCCTTCGAGTAGGCTATGTGTGTACCCTTG
TAATATCCGCATATGCCTTCGTAGGAATCACCCGTATCCACCATGACCACATCCGTATTC
TGTTCCAGCAGCTGGCGTACCACACTGTTCATGTGGAATTCATATGAGAGGAGTTTTGTA
ATTGAATATCAACTATATAAAAAAATAACGGTACAAAAATCCTACTAAGAAAAAAAGGAA
GTATAAAAGCCGTTTGGGGAATAGAACCGAATAAAAAAGTTTGTTTTTGGGATGAAAGAT
TTAACAAAAACTTAACACTTGAAGAGTATTTTTATCTTTTGAAGGTATAGGTCGGAATGA
AGCAAAAATCGCAAAGGACTTGTCAAGGGATTATCTTTTACCGCTGAAAAACAGAATCTT
AAACGCTTGGAGAGCCAATAGAGGTACAAAAAGAGGGAAAATGAGCCTTGAAATGCTGTT
TTTTACCTATCAGTGAGAGCTTTTTATGGGAATTTCATTACCTTTGTATTTGGATTGGGG
AAACCCTGTCCGAGACATAGAAATTAAGAAGCGTTATGCTTATCTTGTGAATTGGAAACG
TAGGAAATTTCACAATTACACACAAGGGTGGCATAGTGGTTCTCACGCTATAGCGTGGGC
TGCTATTACTACATTCGTGTGTACAGGTTTCCTACGACCTCCAATTCAGAACGTGGCATT
TGCAGTTCCACGCTTCTGCGTAATTAACGGCTCAATTGGAACTAAAAGAGCCATTGGCAT
AAGAAGAAAATGAGAAAATTTTTAATCGCAATCACATTACTCTTTGTTGCTGTAATCAAT
ACTATGGCACAAGAACACCTTTCCTTTAAAGGTATTCCTATTGAAGGAAGTATGACTGAA
TTTTGCCAAAAACTGAAAACGAAGGGCTTTACACAATTGGGGCGCGACGACAATGTGACG
ACGTTCACAGGCGATTTTACAGGCAGACAGGCAACAGTCGGTGTCGGTGCGACAGATGAT
GGGAAAAGCGTTCACTCTGTTGTCGTTATATTCGATGAAAGTAGCGAATGGAATACTCTT
GTGAATACTTATGACTATTATAAAGGCTTATATATTCGTAAGTATGGTGAGCCTTCTGCT
TGCCGAGAACATAATCCGAGCCGTCAGGACAGCAATATTTCTCTCATGTACGAATTAGGA
CAAGGAACAGTTACTTATGCAAGTGCTTGGAATGTCACTGGTGGAACTATTGAATTATCA
ATCGAGAAAGCTGGTTATTCTGACGGTGTTGTTATTATTCGATACCGTGATTCTCAAAAT
GTAGAAACCAAAATCCAAAAGGATTTGGAGGATATATAACAATAGGTGTTAAGCATACGA
GCCTTGACTATTAGTTAAGGCTCACCTTGTTAACTAATAAATAAAGAATAATTATCATTG
AATATGAAAAAATGGCTTATTTACGTGCTTGGTATAATCACAGGTGTTATACTCACATTT
GCTTTCGCATTTTGCATTAATCTATCTAACAATTCGGGAATTATTGGACTTGAAATGTTT
GAAGAACCCGGAGATTATATGGAATACTCACAATTTAGGGTGTTCCAAGTGGTAGAATCT
GGGTGTGCATTAGCCCATGCCGATGACTCTTTTGGTGCAATAGTTTTTATTATACCAAAT
GAAAATCAACAGTTCTATGATGATCAAAAAATCGTTCTTAAAAACGATCAATGCGCTCAA
CATGTGGGAACTTATAAATACAACACCAAAATGGAAATAGAAAAAACAGTTCCGGCTATT
AGAATAATTGACGGTGTAGAATTGCCTAAATCAAATAAAACAGTTTCAGCTAAAAATAAT
TCCGGAAAGACATTGTTTGACAAACCAGGAGATTGCGTAAGCCGGAAAAATTTTGAAGTG
CAGGAGGTCTTGGAATCTGGTGATGCTATTGCACTGGAAATTAGAGAGACTATAGGGGGA
CATATATTTACTTCTGATTTAGAAGTCTTAATATTAGCTCAAGAGGGCAGCAATTTTTAC
AATAAACAAATAGTGAAAGCTCCTCATGGAAAATGCGCAAGACAAATTGGGAACTATAAG
TATCAACCATATGAATATGGAGATACAAAAGTAATTCCTATAATTGCTTTCAAGTAAGCA
TTTGGGTCTTGCGATTTCATCATTCAAACATCCTGCATAGCGTTTTATTAAATTATCGAA
TAATCATCAATGCCACTCACGTTTATCATATTCCCTATTTGTTTGATAATAGGTGTTGTC
TATCTTGTTTATGTCAAACGAAAAGAACGGCAACTTATCGAACAGGTTACGCCCATTACT
CGTGGCGAATGGTCGGAACGGAGAGTGGTACTGAATTTATTGAAAGGTGGTATTAATCCT
AAAGCCATATTTCATGACTTGTATATTCAAAAACCGAATGGGGAATACACGCAAGTAGAT
GTAGCCGTTGCGACAAAAGCGGGCATTATTGTGTTTGAAGTCAAGGATTATAGCGGTTGG
ATTTTTGGTAACGAACATCAGAGGTATTGGACACAGTTATTGGCGTATGGTAAGGAAAAA
CATCGCTTCTATAATCCTGTTATGCAAAATTCCGGACATATTCAAGCCATTAGGCAATGT
TTACCGCAAAATCCCGGCATTCCAATTTATTCTGTTATCGTATTCTTCGGGAATAGTGAG
TTTAAGAATGTTACTTGTAATGCAAACAATACTTTTATAATATATCCTCGCTCTATACGT
CAGGTAGTAGCCGAAATTTTGATGCAACCTAATGCTAATTATGGTAACAAATACGAAATA
ATGGATGTATTTGCTAAGGCAGTGCAAAACGGCAATGACCCGATGATTGTTTCTTCACAA
ATCAATTCTGCTGCATATTATGGTCGCAATACGCCTCAATCTACATATACTATATCTCTC
AACTCATTATTCCGCTTCGGTAGGTTCTCGCACAGAAGAGGATTTTGGTAGTCCATTCAT
CATCAGAGTTTTTACATCTTTATTCCGTTATCTTGTCCTCTCTCAATCTTCCAATCATAC
TTACCCTCTGCCACATCGCCCACCTCATTGAGTGTGTGGCGATGTTTGATTTCATCAAAA
GGCTGCCTGTGTTCCGCATAACCACACAGCCATGTCCCCACTGCCTTTTGTTGGTCGGTG
GTTTCCCCATATTCCTGCATTACGTTCTTGATGTCGGCGGCTTCGGACGGGGCGAATATT
GATTTGTGCTGTTCCGTACCGAAATGGATAATCGCATCAACGGCTCGCCTGAATATCTCG
CTTGCCTTATAGAGAATATCAGCAAGCAAATTCAGAATGTCCCGGCTCGATTTCAGCGCA
CCTTGCAGCAAACGGATTGTCTTGTCTTTTTCTTCTGTGGCTCGGATCACCGCCATACTG
ATGCGGTGCTGTTCCCCGGTCTTCTGCTCCTGAAGCTGCCGGACAGCCTTGTCCCTCTCC
ATGCCGAGTGAACGGTTCTGCGCCAAAGCCCTGTCACGCTCGGCTTCGATTTCCTGCTTC
TCTGTGGCTAATGCCCTTGTCCGTTCCTCCACCTTGTTGTTTACGGCACCGGGAAACGCT
TTCCTGATACGCTCGTTCTCGGCTTTCAATCTGGCATTTTCCTTTTCAATGGCTGCGTAC
TTGCCTTTGCCCAAAAGGTTGGCAATACCGGATTTTATGTTGTCCGTGTTCTCCCTGTCG
GCTTTCCGTGCCCGTTCCTCCTTGTCGGCAATCTCGCTGTCGAGTTCTGCGCTGCGCCGT
TCTTTCTCCTCGTTCCCGGCTTTTAGTTTTTCCTGCTCCGTCTTGGCTTTGTCCGCCTCA
CGGAGAGCCACATCCCTCTCGGCTTTGGCTGCATCCTTTTCGGCTTTGGCTCGTTCGGCT
TCCTGCTTTTGCTTGGCGATGATGTAGTCCGTGCGCTCCAAATGCTTCTTGCCTGTTATC
TCTTTCGAGGTGCCCCTTTCCATTTCCAGACACTCGGCTAACAGCGTCTGCATATCGCCC
ATGTCTTTCCCGTTCAACTTGCAGGATTTGCCCGTGTCATGGTTCATCCAGTCCCAAACG
ATATGGGCGTGAAGGTTTGGCTTCCATGTGGCAGCTTCACTGGGATTGACGTAATGCCCC
TCGTCCCGGTGGATAAATATTTGCAGTGGTGTGATTCCCCAACGTTCCTTACACACCTCG
CAGAAATGCTGCAGCTGCTTCATCGTGGTGTCTTCCTTGATTACGACAACCCCCTCCTTG
ATTGGCGTGCTGCCCCGTACTATGGTCACCTTTCCCGTCTTTTTGTTCACCTTTTTCCGG
TCTTTTGTCTGCATCGCCCGACCTGTCTTCTCCTTGACCATTGCGGCTATCTGCCTGTTG
CGTTCTTCGAGCGAGGTTTTGCCCAGTTCAGGTGCTACCCATTCCTCGTTTTTCGCCATG
AGGTCAGTACGGACGTATATCTTTTCCTTGCGGATATTGGCGAGATATTCCGCAGTCCGC
CTGTTATGCGGTCCGCTGCTTCTCACATTGCAGGGCTTTATGTTGATTGATGTTTTCTTT
GCCATAGGTTTGCTTGTTTTTTGAGTTTCACGTGTGGGTTATTAGGGCTTCGCCTTAATC
GGTGGGTGCAGGGAGAGGGTCACTTCCTGCTCCGGGTTCTTAGGGGTGGAAACCACTAAG
CGGAGTTTCCAAAGAGAGGGTCACTCTTTGGTCGGGGGTGTTGGGGGCAGACAGTCCTCC
GACCGGGTTCTTAGGGCAGCGCCCTGAGTGGGACGGGGCAACGCCCAGCCCCTCGGGAGA
GCCCACAACTTTGGAGCGTAGCGGAGAAGTTATAGTGGGCTATACCGGGACAAGCCCGGT
CACTCACGCCACGCCAACGAAGTCCCTCTTGAAATCCTGCGTTCTGAGCCGTTCAAATTC
TCTTCCCTGTATTCGGGTATGTTTCGCTGCCAATCGTGCCGTCTTGCGCCTCTTTTGGGC
TTTCTGTGCCGTCATCGTCGGGTGTCCTGTTTGTATCAGACAAACAAACTTCCTGCCCGT
TCTCTGACGGGGTGGGAATTACAGGCGAACAGAGGGAAGGAAAAAGGGCTGTTGTGCTGT
CCGTATTCCGCACCCCGCTTTGGCTGCCACCCGGTACGATAGTCTGTTCACCCACTAACG
GCAAATCATCGGAAAGAGGTGTCCGCACACTGCCCGTCTCTCCTTTGGTGGTAGCCGAAG
GTCTGACATAATGGGGGTTGGTCACGAGGACACCCCCGACATACCAGCCTGTAAGAAAAT
GCAGGGTATGAATGGAAGTGCGGTTGTTGGTTCGGGTGGTCAGCATACCAAGCCGGTTAA
GGCTGTCAACGAGCTTGCCGATTGTCTTGCGGTTGCATCCCAAGTATTCCGCCAGTTCCA
CGTCGGAAGCCGCCACCTGTCCCACCTCCAAGACAATTTCAACACCCTTGATTTTATAGA
CAGTTCTTGCCCGTACCGCACCGGTCATCAGCCGATGCAGGCACTTCTGCCTGAAAGCGG
AAAATTTGCCTTTCAAAAGAAAATCCCACTGCCCGGTAGAAAGAATGGTGCAGTAGTGTA
TGGTCTGTTTGTCCTTGCACATAGTCTATGATATTATGGTGTTACAACGGTCAGCTACAT
GCCGCCTGTTTTAAGTGAATCCGGTTTGCGCCTCTTGCTGCCACGCAATGCCTCAAGCCG
TTTGTTAAACTCTTCCTCGTTGCCCGTTCCCGATGTTCCGCCCTGCTCAATCCAAGCGAT
GATTTCATTCTCGAAGAAATAGAGTTTGTTGCCCCTCTTGTGGTAGGGAATGCGCTTGTC
GGATGTCATGGCGTAAATGGTGGAACTGGATTTGTTAAGCAAGGTCGCCACATCGTCCAA
AGTGAGCAACCGCCTTTCCTGTCTCTGCCCTGTATTGCCCAGCACTTTCTCCACCTTGTC
CGCAAGCTGTCCGACTTTTTCAATCAGCATGGAAACAGCCTGCGGGAGTTGTTCAAATGT
GATGTTATCCATATATCTGTCTCCTTGTTTTATTCTGTGTGGTTCATTATTTCAGCGTTA
TCTGTTCGGAAGCCTTGCGCTTCAGGTCGTTCACCACGTCCGCATAGACCTGTGTGGTTG
CCACATTGCTGTGCGTGAGCATCTTCGATATGGTGTAGAGGTCTGTCCCGGCGGCAAGCT
GCAGGGTCGCGTAGGTGTGCCGAAATCCGTGAAAGGTGATGTGCTTCGTTATTCCGGCAG
ACTTTATCCAGTCTTTGAGATACAGGGGGAGAATGGTCTGCGTAAGCCCCTTGAACACCT
GCCCGGTGGAACGCTCACCGCACAGTGCGAGTGCTTCATCGGACAACGGCAGCACGGCTT
CCGTCTTTGTCTTCTTGGTGACGATGTGCATGCACCAACCACCGTCCGCACCCTTGATGA
TGTTCTCCCACTGCAAGCGGATGATGTCGCTAATGCGCAGTCCCGTAAGGCAGGAGAATA
GTGCGGCAGTCCTTATGACAGGCTTCTCGCAAGGCGTGTCGGCAAGCATTCTCACCTCTT
CGAGCGTCAGGAACTCACGCCTTGTGCTGCTTTCCTTTGCGTGTTTCAGCCGTGGGGCGA
TGTTCTCCTTTATCCGCTTCTCCTCATAAGCGATGCGCAAGACACATTTCAGCTTGTTCA
AGTTGTTGTTGGCGGTGGAAGCCATTATCTTGGTTTTGGTCTGCGTGGTGAGGGACAGCA
TGTAGGTGAGGAACCCCTGGCAGTATTCCACCGTCAAATCGTCAAAGGTGCAGTTACCAC
CGCAATACCTTTCAAAATGCTTGTAGGCGGTATTCCAGTTCCGGAAATTGTCATCGTCCG
CCATTTTGGAACGGAAATACTCCAAGAAACTCTCCTTTCCCCTGTTGCGGTCAAGGAAAC
CGTATTCCTCATTGATTATGGCTTCGGTTCTGCGGCATTTGATAAGTTCCGCATTGCGGA
GCATGGTCTTGTTGAACTCCGCCTCGAACTTGTCCGTGGGATTGGCATAGATGTATATAC
CGAGATACTCCCGTCTTGTCGGCTTGCCTGTCTTCGGGTGTCGCACGGGCGGATAGAAGT
CAAGATACAGCGACAACTGCCCGTTCTTGATAGGTCGCTTCCTGACTGTCACTTTCGTAC
AAATATTTGTCATATCGGTTATGTATTTAATTGTTGTCTGATTCATTTTCCTGTTCTCTC
TTGGCTTTCGTGCTTGCGCTCTTACGTTCCGCTATCTTCCGGGCTGCGTCCCAGTCGGCT
TTGAGATAGTAAAGGCGGTTGCCGTGTATGCGCTTTGTCCTTACCCCATGGGTGAGGGCG
AACCTGCGGACTTGGGTCTTGCCCAGACCGAACAGGCGCATGATGTCGAAACAGGAATAC
CAGTGCTCCGACAAGTTGCTGCCCAAGCGTTCCGCCTCCTCCGCCATAGCCTTGTCCACC
TCCGCTTTGGGAAAGCACTTGGTGGCGTTGGCTTTGATGCAGGGTATCGAGTAACGCATA
CGGAGATTGTAAAAGCGTCCGTAGGTATAACTGAACTTTTGGCATATCTCCGCCATTGTA
TAAAGGTCGTTTCCGGCACTTTCGCTGTCCGTGAACGTGTCACGCACGGACTGCTTGTAG
TTTGCCGCCGGAATGAGCTGCCGTTTTTTCGGGCTGCCCTTGGGCTTGTTCTTTCCCTCT
TGTCGGGAAAGTTCCGTATTCTCTATGTTCTGTCTGTTACCGTCCATTTTCTTCTTTTTA
GTCTTTTTCTCCTGCCTTGCGAAGATTGATACGCTCCGCTTGCAGTAGGTTGTTTCCTTA
ATCATCAGGAAGAAATCTTCTCTGGTGATTAGCGTAATGTGGTATGTCAGCCTGCAAGCC
CGGAGCGTACCGTTATATATAAGGTTGTACACGGTGCGGTTGCTCACTTGCAGAAGGTCT
GCCACTTCCCTGATAGTGAGGAAAGGCTTGTCTGTCATATCCCAGCCATAGCCGGGCTGA
CCTGTTAAATTGTGTTCATTATGACGGTCCATTATCGAAGAAATTTAATTGCACGCTGTT
GAAAGCTGTTGTACGTTGTTGAAAGGTTGTCGTGCCGTGTGACCCCTCCCACGTGGTACA
ACTGCGGTACAAAAATACTCCAATAAGGACTAAACGCCAATAGCCGAATTTTCCGTTTGT
TAAAACATATTAGCTGTAAATCAAGGTTTTACAACACCCGATTTTGCAGCCGTTTGTCTC
CGTTTTGACCTCTGAAACTTCCATGTGGAACGACTTGCCGGAACCTGAAGGACCGATACA
GAAGAAGTTGGCATTGTCCGTCATTTTCTTCTTGCCTTCCTTGCCGGTAATGTCGATACA
GACAGGCAACCCCTGACGGTCGGTGTAGTATGTAGTCAGCGGTGTATCCTCAGACTCCTT
CAGATGTTCCTTGAAGAAAAAGCACAGGGCTGCATCCGAAAGCGTCAGGAACAGGTCATA
GTCCGGGTTGAATGCATATCCGTTACCGGGAAAACTGTCCATGAAAAGCTCCAGCTGGTT
GTAGGCCATCCTTGACGGCATGATGCCGCACTCGTACAGCTTTGTCTCCAGAAAGGAAGT
TACCGGAGTAACCTTGTCAGGCGGACAGCTCACCAGAATGTTGAAGTTGCAGTACACAAG
CATGGTACTGTCAACGGCCAGCCTGTCCAGCACTTCCTCAATATCAGCCCTGGCAATACG
GTTGCTCGGGTCCGGCATGGAACCGTGACGCTTCGCCTTGGCCTGGAGCTTGCGCAGCAG
CTTCCTCTGTCCCGGTATCTGGATGACCTGGTTGAACACTACACAGTCCGAGTAGGGGAC
GCCGGTAAGGAAAGAAAGCAGGTCGGTTGCAATTCCGTATCCGTTGATGTTCATCTGCGT
GTACGGCTTTACCATGGAAGGCAGGTTTATCTCGTCAATGTCCACCAGCGGATAGGAACG
GATAATCCGGTCACCTGTCCTGAGATATTCGTCCGAAGCCTTGAAGTTGGTCATCGAGAA
CGGTCCGTGCCGGAACTGGAATGCCATGAAACGGTGGCAGTATTCGCTGACTTCCTCCTT
GCCGAGCTTTCTGTGCCGGATATGCTTTTCCGTCAGAATATCATCCGTCTTTGATACCTT
GGAATGGAAATCGAGCCATCTCTTCGGGTCGTACTGGATGAACTGGTTCTTCTGTGCTTC
CTGGGTGAGGATAAGAAAAGTCCTTATCTCTGTGAACTCCCTTCCCTCGAAGTACCTGAA
ATAGCTTCTTGTCAGGAATTCCGCATCATCCGGCACGTCATGGTGATATGCCTGTCTGCA
CAGAATATCCTGCTTCTGCAGTGCATATCCTTCACCGATGGTCTGAAGGATATTGGATAG
CACGTCATGAAACAGCATGTACTGCTGCGCATCCGTACAGAGCTGCTGGACCGGATTGGT
TATCTCAAAGATAACGGACGGCTCGCCTCTGGCCGAGAACAGCACGACATTGCCGTCCGT
CTCCTCCAGCTGCGCATAGAGTCCGTCAAAAATTCTTTTCCTTTTGTGTGCCATACTGTA
TAAAGTGATTTACTGTTCTTTTCTAAGGCTTCTGTAGATATAGATACCTCTTGCCCTTTT
CTTGTTGTGGAGTCCACCACGCTGTTTGATGTAGATGGTTATCAGTCCCACCAGTGCCAT
GACCATCATGGCTATGAATCCTGCAATCTTTCCCAAGGCGATTGAGAAACCGATGAAGCC
TACGAATGATACGCCTATGGCAGCCGCTGCCAGAGTGAGGAAACGACCACGTATGCCCAT
AAACTCCAGCGGCTTCTGCAATCCCTTGAATACAGGGTAACCTTCCTGATTCATTATCAT
GCCGGGTAAGGATTACTGGAAGAACAGCGGAAGAGCTTCCGAAAGTGCGATGAATGCGAT
ACAGCCTCCGATGGTAAGCATGATGGTCTTCTTCACGTCTTGGTCTCCGTTCTGCATCTT
GAAATAGACGTTGAAGGCACCGACCAGAACGATAACGGCAGCAATGGCCTTCATCAGGTT
CGATACCGGAGTCTGGTAGGAACTGACTTCCTGTGTGGCCTTGGTAAAACCTGCTGCACC
CTTGCTTCCTGCCATTACGTTGGATGTAGAAATAATGAGTGCAATGGCCGCCAACACACA
CTTCTGTCCAAAACTTGAACCGATGAATCGCTCCGTAAGATTCCGGGCACTTTTCTTTAT
TATCTGCATTTCTGAATAATGTTAAATGATTTCATCGCCAAAGAAACAGATGTCACTAAA
GGAACGGTATATATATCAGGCATTCTCACAGCTGAAGATAACGGCACCGAGGTCACTGGT
ACCGGTCTCTGCCAGCCGGTTTATTTCCTGAATGATATTCTCAACCAGAATGCCGTCAGT
CATGATGGCCTCCCGGTAAACGTGTCTGGAGGATTCTGAATTGGTTGCAGATTTCTCTGT
ACCGTCAGTATTATTACTTTCATTATTTGAATCGGGATTCTCCGCATTATCCTGTTGGGG
ATTTCCTTCTTTTGAATCAGGTTCATCCCGGTTTATTCTTATCGGCCTGAAGCTTCGTGC
CTCTTCCGATATGTCTATGTCCTCTTCTTTATGGCTGTCCTGCTCAGCATTCTGTGCGGC
CTTTGCCCTCTGAAGGTCCATGAAAATCATTGCCGCATAGTAGAATACCATTGCTACGAA
GAGAAGGAATACTATCTGTCCGTACTGCATGGCTGTTGTAATATGATGTTGGATGAAAGA
GCGGAACTGTCCTCCGGAAGCGGAAGGATATGCAGTCCCAGTCTGATGCCCCGGCTTTCC
AGACGTTTCCTGCGTTCCGTAGTGCCGGTATAATAAATCACGTTGTGTTCCTCACTGATG
ATGTATCCGTTTGACTTCATGTTTGAGCGCACCCTTACCTTCGCCCTGTTTGAAATGACA
CGGATACCGGTTATGGGTTCCAGTCCGAAGACGATACGCCGTCTTTCCCTCTTTACCATC
TGCGTACGGATACGTGAGGAAATCAGGTGTTTCTCTTCACTGCTGCGTTTCAGTCCGAGT
GTAGCGGCTATGCGTCCGACACTCATCCGGGTAATGCCGAGAGCTTTCCCTATCTCAGAG
AAGGAACACTCCTGAAAGTGGTTTCTGATATAGTCGGCACGCTCCATCCATCTGGATTTG
GCCATTTTTACAAGTCCAAGCTCACGGGCTTTCAGCTTGACGGTCGATTCGCTCAGATTG
AGAACGGCAGCTGTATAGGCCGTGGTCTCTACCGGATACAGCTCAACAAGAGCGACCAGC
ATCCTGTCAGTCCAGTCTGTCTTTTTCATATCCTACAGATTATAACTGTTAAACAAAGAT
TTCTTTTCCCTTTTGTATTCTGCCAGAAGTGGCAGGTATGACTTGAAGAATGCCCTTACG
ATGGCATTCACTAGGTCAGAGCGGCATCTGCCATTTATATCGCAGTCGTCCAGTGAATCC
GCAAGGTCACGGTCAAGCTTGCAGACAAGCCTTTCAGTCTTATCCGTTCCGGAACCGTCC
GATTGCAGATAATCCATGAAGTCATCCCAGCATCCTGTATCCGAAAGGGAAACAGCAGTA
TCCTTTTCCTGTGCTTCATTATTATTTTCCTTTTGTTCAACCTGAGTTTCTACGGAATCT
TGCGTCAATATAAGTTCTGAATCATTGATGCCTCTTGTCAGGTCATCTATTTCCGGTATA
TCCTTACTCATAGTGCTATGGTTATTGAAGTTTTACTGATTATTCTGGTTCTTTATTCTG
ATTTTCGTTACTGTCTTGTGAAGCTTCATCAGACGGCTGTGCCTTCTTTTTCTTCGTAGG
TTTAGGATTCAGATTTTCCGTCAGCTGTATGCCTTTGAGTTCTTTTTCCCTTATCGGTTG
AAGTGTATCGAAGATACTCTGATAGACCTTATCAAAGACCGGTGTAACGATAGCGGCCTG
CATATCCAGTGCCGCCATGGTGCTGAACCGTTCCATATCCGCACGTTTGGGAATCTTCGC
AGTGACGTATCCATAGTTGGAGAAGGTATCCCTTGCATTGTCCCAGATAAGCAGTTCGGA
ACGCTTGCCGATTCTTCCGTCATTCAGATTGGGAATAATGAAGAGTCTGGCTTTCATCCT
TTCACCGACAGCCTTTTTCAGCCGGTCAACAAACATGAGGAAACTGGCCGTTGACGGAAC
GGTTACCAGGTCATAATGAAATGGAACAATAATGATATCCGAGTTAACGAACATGGGTAT
CAGCCCTTCCGCTTTCAGACTACCTGGAGAGTCCATAAGCACAACGTCAATTTCAGGATC
GTTGTGCAGTTTCTCCATAAGGGAAGTCATCATCGCCTTGTCATTGGCTTCGTATGCCCA
TACTTCGTATGGCATATCTTGTTCGCCGTATTTTCTGATGTCAGCTTTTCGGCACTTCAT
AATGGAGTGCTGGAAGTCGCAGTCTATTACCACAACTCTAACACCCTTTGTCACCAGATA
GTTGGCAAAGGTGACGCAAAGGGTAGTCTTTCCTACACCTCCCTTCTGATTAGCAAATGT
CACTATAACCGGAGTCTGTATCATTTCAAGTATTGATTTTGTGACAAATGTATTAACCAA
GATTTTCAGGTAAGAAATGTGCAACACATTTGTGATTTGGGATGGATAAACCGGAATATT
CAGATAGATGAAATTTGAATCGCATGTTTTATTTAACTATAAAAGTTACAATAGTACATT
ACATTGTACAATAGTTGTTTATGTCGTGTGATTTCGTGTAACAATACTCATACATTGTAC
AAATATAAATTTGTCACTTTTTGGACATTTAATTAACTTTGTACCCAAAATAAATAACAA
TGGATAAATTCATTAAAAATCTCATAGAAGGCAATAATTTCCCACCAAAAGGTTCTGTTG
CTTTCACCTCTTCAGATCACGTAAGATTTCAAAATAATCAAGATATATCTGGCCATAACT
ATGGAGCAAACAGAAGATTAGTTATAGAAAAAAATATTGAAGATGGAGAAGGATATACCG
TCACTATGTTTAACTTAGACGGTATACATCCTTTGTGGCAGAACAATATACAGATGTCTC
CAAAACGTATGCGCATTACTAATGTTAGCGACAATATAGTTCAACTTCGTGGTTATGGGT
ATGATAGCATGGGAACTTCATTTGCGGATTATGGTGTAGTTTTACTTATTGAAAATGAAG
AAATTATACGTGCTCAATTAAATATGTACGACCGAAACATAAGTATAGTTTATCTAAAAT
AAAATAATATGGCTGAATTAGATAGAACATTCACGGAAGAATTATTTACAGAGGTATTGG
AGTCAACACCATGTATTATTGTATACTCTCAACAAGCCTTTGAGTGTAGCAAGAATTATC
TTAAATCTACAACTCAGACAGCAAAAGAAATTTTCGAATCTATTCTTGGTGTCCATCAAT
GCAAAATTATTTATAAAGGAAAGAACAAGAAAGACTTTCGAAAATATCAGTTTATTATCG
AAGAATTGAAGTTATCTATATATGTTACACCAAGACAAAATCTAACTGAATTCTCGTTAA
GCTATATCTCAGACGAGGAATTTATTGTCCCAACTGATTCTTCTGAATATAAGAGCATGA
ATCTGAAATTCATGGCTGAAGAATATATTAATCACAATCTAATGGATTTCCTCGATCGCA
ATGACCTTATGACATCATATCGTGAAATCAAGGATTTCTGTACTAGTCTTCTTTCTTTGA
AAGAACCCATAAGGGAGATCAATAGAGAACAATCTCGAAAAATGTGGAAAGCATATATTG
ATGGCGAAAGAGCATTAAATACAGATAAGAAGGAATTATTTATTGTAGAAGAAGTCGGAA
CCATAGAGAAAGAACACTATAATAATCGCACGTATAATACATTAACATTAAAAGTTAAAG
CTCCAACTCTTCAGGAAAGATTAACTTCAGCTATAAAAAATGTTCAATATACAAAATACC
GTAATCCTAATGTAGACTTTGTAACAAATAAAAAAGGAGAAATATCATTTGCAGGTTACG
TTGATATAACAGAAGAAATTCTTGAAGAATTATCAAATGTAGCTGCTGATAACTGCTATA
AAGTAGCTGAAGATGTAAAGCATATTCTTTCTGGTAGTTTAACACTTAAGTCATCAGAAA
ATCTTGATGATTTGTTGGAGGGTATTAATACAAATCTAAATGATTATGATTCGAACTATA
GCTATGCAGATGGGGTATATACCTTTAACGATGATAGTGAAGCGTTATATCTAGAAGAAT
TAATAAAATCTGATTATCCTGAAACATTGACAACTGAACGCAGGACTGTTATAGTCGCAT
CGTTTAAAAGCAACCAAAATATAGCTTCAATTATATCTGAGATTAAAGAAATGCCAGGAG
TGATAGATGTACTTGATTCTGTTAGTGGTCAACTACTTATAAAAACTCAGGGAAAAAGTT
ATCTTAACTTTAACTCTCAAGCAATACAAAGTATAAGAATTGCTGCTTGCAGAGCTATCT
TTACACCTACAGATTTTAGACCAGATGTGCAAATTGAAGGTCTTTCTGTAAGTGGGAATT
CATATATTTTTACTTCTAATGATTCTTATTCTTTTTTCAACACTGCATACGAGATGCACC
AGAAGGTTATTGCTGCATATGATAATAAGACCTTCATAAAAAAAGAATACGACTATGGCT
GTTTTGTAATTCCGAATAAGGGATTGTTGCGTGAAATGCAGTTAAAATTTGTTTCTAACA
AACGGATTAGAGTTAAAGCAGCATCAGGATTGGTTGAATTTTATCCAGCTGATTATAACA
ACTATATAGAATTACTTTCTCAAGTTCGCCAACATTGTGGTGAATCTTTAAGTATTCAAG
AACCGGAATATCATCCTTCTGTTGCTATCAAATTATTAAGTGATGATATTAGCTATTGTA
AGAAAGTTTATAAGGAGGTAGCGGAAAAAATAACTGAGATTGCTCCTTCTTTTACGGCCT
CTTTTGAAAATGATGAAACATGTCAGGTTCTCAATTACACTATTGAGTATACTGAGTTGG
AAGAATTAGCTTCATTTCATGATGCTATCAACTCTAGTATAACTTTATACCCATCTTTGC
TTACAAATGAATATGATTTAAATGATGAAGGTAAAACTATATTGTCTTTTGAGTTTGACC
ATCAATTAAATATAAAATTTGAAAAGAATCTTAGAAATGGTTATATAAATGAGAACGTAA
ATCTCATCAAGGCTAATGAATATGATGCTATTAATGAAGCGATAGATTTGGCATATGAGG
AAGAGTATCAGGATTATGATGAAATTAAAGAACTGAGAAATAACAGAACTCAAATGCTGA
AAAATGCTTTGAAGCTAGGAAAATGCATTGGAAGAAAACTCAATAGTATTAAATTTGAAA
TTAGCTCAGAATTTATTGAATACATGGAGGATCGCAATGCCCAAGGACAGGTTGAGAGAT
TTATACATGTTGGAGACTACTTGCAATTTCCGATGGTTGGCAAATCTTCTGAGTTACAAA
GATTGGCCGATTCAATGTTGCGAATTACCAATCCAAACCAGTTCTATCCACATTCAAAAA
CTAAAAGGATTCCTGCACCTGCTAATCCAAGATTATGTGACTTCCTATTTGATCCTAGAT
ATGCAGGTGAATTTGATGAGAATCTTGAAGAGGTTAAGAAACGAATAACAGAAACAAAAA
TTGAAAAGTTCCTTAATGATAAGCAATTGGAGGCTGTAGCAAAAGCTGTTTCTGCTCCTG
ATATTGCAATTATTCAAGGCCCTCCTGGTACAGGTAAGACAACTGTTATTGCAGAGATTA
TATGGCAACAAATACTTAAGAAACCTGATTCGAAGATTCTTCTAACTTCACAAACTAACC
TTGCAGTTGACAATGCTCTTGAAAGATTGCAGGGGCGTAGAGGTATTAGACCTGTACGAA
TCCAGAATGCATCAATGGAGAAAGAAATCGGAATAGAAGCAAAAAGGTACATGTTGGACT
TTATGGAAGATTGGTGTATTAAACCAAGTGCTGAGAATGAAGACAATGGTACAAACATTT
GGATAGACTCCATTCTTAAAGGCATGACAGATGATACTAAGTATGCATCTGTTATAAATC
AATGGAAGAGGGATCTTACTGTCAGAGATCGCAATACAAGAGAGTATTTCTATGAAGCAT
ATAAGAGTAATGTAAATCTTGTTGCTGCCACTTGTAGTATATGTGGCTCCAAACAACTTC
AAGAAATATATAAATATTTGTTTGGTAACAATGAGAATGCTTTTGATGTTGTTATTATGG
ATGAAGCAAGTAAGGCTACACCATTGGAGATGTCTGTACCTATGGTATGGGGAAAGAAAA
TCATCATCATAGGTGACCATAAACAGCTTCCACCGATGATGAATGAAAATAACATCATAA
CATCCTTGAAAAAGGCAAATCAAAAAGTATTGGCAGAAACCATCGAAAGCTTCAAGGAGT
CACAATTTGAAATATTATTTAGAACAGCATTCAAACTCAAACCATCAATAGTCGCAACTT
TGGATACACAATACCGAATGCATAAAAAGATTATGGATACGATTGGTCATTTCTATAGTG
AAGAACTTGAAGAAGGTCTAAAATGTGGACTTGCTGATGAAGACATGGATAATGAACAAT
ATAATGCTAGAGGAAGTCGTTATCATGGACTTACTATTCCTGGGTTTATTGAACCACAAA
CACATGCTATTTGGATTAATGTAAATACATATGAAAGCCAGCCGAGTGGCTCTACATCAT
ATGTAAATTACGGTGAACTAGATGCTATTAAAACAGTCATTAAAGCCTTGCAAAAAGCAG
ACGGTTTCCAAAAGTTTATGGATTCTCAAGAAAAACCAGAAGATAAAGAAATAGGTATAA
TAACTTTCTATGGAGCACAATATGGTAAAATTAAAGAAATGTACAAGGATGGAAAAATTG
ACAAGTCACTTCCTTGTAGAATTAATGTTGTGGACAAGTTCCAAGGTATGGAGCGTAACA
TAATCATAATTTCAACCGTGAGAAGCAATAAAGAGAAACATTACGGATTTGCTGAAGATA
TTAGACGTATAAATGTCGGTTTCTCTCGTGCAAGAAGACTTCTAATTGTCATTGGGAATA
GAGACTTCTTTAGAGAAAATGCTCATTATAAAAAATCAATTGATGAGATGGACCATTTTG
ATATTAAACAACTTCAACATTTGGTAAGATGAAACAAAATACATATAACAAGGGACGAAA
CAAAAATTTTACCCCAAAGTCTAAGAAGTTTAAGTCACAACCTCTAAAAGAGGATTTTGA
CAAAAAGGAAACTATTGAAGAGACGTTGGATCAACGCCTCAATAATGTCATTGATAAAAA
TAAAGCAATATCTGAACTCATTATCGGATATATACCATATACTATTAAGTTTGTAGCTCA
GTCATATAAAGGAGTTACAAACAAACCGGAAAAAATTTCAGCATTTGAGAAAGCCATTGT
TGGAATAATTAGTATTGACGGACAAACATCACTTTCCAATATTGGCAAAATATTAGGATT
GGATATAGAGCATGACATTGCTGAACAAAAGATGATTCGTAATGCTATTGACTCTATGAT
TCGATACAATCTTGTGACGGGCGACGAGTCCGCATATTTTATCACGGAACAGGGACAAGA
ATTTGCCGCTCATGGTGAGAGAATGAAATCATTTAGTTCCGATTTTGAACTTTGGTATTT
AAATAATAATCATTCTTTTGCCGGTTTACGTGACTGTATCTCATCTGATGATATTCAACT
TATCAATGAATCAGATTTTTTAAAAGAGGAAGAATCTTTAACGCCTCTAAGCTTTGAAGA
AATAAAAGCGCTTTCTGAGATACAAGCATCAAATATGCAGAGTTCAAAGGAAAGATTTAT
TCTTCAGAATGCAGCCCCACAAAATCACAATTTTTATAAGTACGAATTGATAGTTTGTTT
TGTTCAGAGTATTAGAACAAAACAAGTCAGGGCTATTGTTTATGACGATATTACACAGAG
TGTTTTGCCTCAGTTATCTCAATTAATTGAAGATGATGGAGATTTAAAACAGACTTTGTT
TTCCAAAATGCTTCAAGCTGCAAGTAAAAGTGAAGACCTTACGATTTACAATGATTTAGA
CCTTGCCAAGTCTGATCCTTTGGTAAAGGAAGATATAGCAAATATTATTACAGCAGAAAA
GAAACTTATTGAGCAAGAGGATAAGCAATCTATAGCAAATGAAGAAAATAAAAAGGCAGA
GGAAATTAATTCTAATGACCTTTCAGAAAGGCTTCATAAACGTGCATTATATGATACTAT
TGCATTTGAATCCGAATTGCATAATATTTTCCAAATTGACAAACCTGATGAAATATGGTT
ATCTAGTCCATGGGTAGCAGATGGTACATTTATGCGTAATAGACTTCCTTTAATCAAGAA
TTATCTTAAACAAGGAGGTAAAGTGTTCATATCTTACTCTGCTCCAGACGAAGGGCTTGA
CAGCCACAAGGATAAAATGGTAGGAAACCAATCCCAAAAAGCACTAGAAACTTTAGAAAC
TGAATACGGTAAGCAGTTCTTTCATGTTGAGCTTCCTGCATTCCATAAGAAGAATGTTAT
TGAAGTAAAAAATAGTCAATGTGTATTGTTTACAGGAAGCTTTAACGTTCTATCATTTTC
TGTGACATCTAAAAATATCACACATGTTAGAACAGAAGAGATGTGTCTTGCTCATTATCA
AGCTGCAATTAATCAATATCTTTTATCAAAGAAACAATTTGCAGAAAAGTACATTGAAAA
AGCATTGCAAGAGATTTCCATATTGTCTTCTGTCGATATACAAAACTACAAAAATGAGAG
GATTGAGTATTTTAGAAAAGATGCTAACCTTGAGGAATTATTTATTGATTACGACAATAT
TCTTGAGGAACGTAGAAATTTGGCAAAATCAGACCTGCTTACAAAAGAGATAGAGGCATT
AAAGAATGAAATTGAAAGCAAAATGTCAAACGGCCTATCTCAAAAAGAGGTTAGTTTTTA
TAGGGCAAAATTGTTTAAATTATCATCTACATGCGGTGGCTCTATCATAAGTGATGATAT
TCAAAATGTAATTATTCACTTGCAGAAACTAATTAATTCATCCACAATGAAGCCAAAGGT
GAATAATGCAAGTGATTCATATAAACCCAAAAAGAAAAATGATTCAGGTAATACAGAATC
CTATGATAAGATTTTATCTTTAACAATGTCCTTTTATGAACTAGAGCCCACAGATTCAAT
ATCTATTATAAAACATCTCACAGCTCTCTTTTACTTGTCGTTATCCGATAATGCTATAAA
AGCAAATATTGGGGACAAGTGGAAGGATAAGTTGATTGCTTTATTGAGCAGCTCAGAATT
AAGGAAACTATTCAAATACAACATATTAAAAGATAAACAAGAAGGAGCTTCTCGTGTATT
TATAGCTATAGATGAAAAGTTGTATGCTTTTTATAATATCAGATTGGGTAATAAATTGGT
AAAGCAATTGTTTCCAAATAAAATCTTTTTGAATAAAGATGATTACCATGATCCATTAAA
AAATATTGAAGAATTGTTATTTTCATTATAATTATGTCAAGATTTGAATCATCTAGATTT
GTACGGAACCCTCAAATAATGAATGCTAATGTTTTAATGGCTGCATGTGAGACATTAGGA
TGGAAGTATTCTTTGCAAAACAATATATTATTGGTTACTGAAGTTGGAAATGATTCTAAC
TTCCATGGTGAGTTTGCCTTGAGATTAGATGTGTCAACTAACGAGGTTACTTACAATACT
TATTATATGCCAAATGCACATGTAAAAGTAGAAGAATTAAAGGAAAAGTTTCAAGAGCTC
AATGCTGAATACTCGAAAAATGCTTTAATCTCTGAATTTGAAAAAAACGGATTTACCTAT
AGATCGAATTATACTTTTACACCTACAGAAGAAGAAAGATTTAGTTTTTATATGGAGGCA
AAATCGTATGACCCACTAGAAGATGAACCTTTTGCCTCGATTAAATTTACTATACTAAAA
GACGGGACCATTATAACAGATTCTGACTATTTACCAAATGATGTAAACGAAAAGGCTCAT
GAAGCTATGGATATATTGGAGCAACATTTAGGTAACAAACGTGTAATGACCAAAAAGCCT
GTTCCTGCCAAATATTTAAGTAAAATGAAACCTCGTAGAACAATTAATTTAAATCAAAAT
TCATAATAGTATGGAAGATGTTTTTCAGAAACTTATCCTAATGATTAGGGCATACTACCC
TGTATTATATCTTCATAGTTACGAATACTACAGAACGAAACAAAAGATTAAGGGTATTGT
AGAGCTGTTGCGTAGAGAAGGTAAGAAAGTAAATTACTATCAATGGGATTGTGTATATGG
ACTTGTTCAGATATTACCTGATAAAACAGAGATAAGAATTGAGCGTATGCAAAACCCTCT
TGAAGTGTTAGCTTATATTCTTAACTCAAAAAAGTCTGGGGAGAAAAATATATTTGTTCT
TGATGATATAAATAATCATATTGAAAGGGATGAAGTTAAATTGATGTTCCGTAAAATTGC
AGAAGCAACAAATAACAATACCCATGCAATTATTCTATCGTCAATTTACAGACTTCCTGC
TGAATTGGAAAAGTATATTACTGTATTACAAATACCACTTCCTAAACGTAATGAATTGGG
AGAAGTTTTGGATATAGTAGCCAAGCAATCAAAAGTTGAACTCAAAACGAATCTAAGAAA
TAGACTGATAGATGCAGCGTTAGGAATGACATCAATGGAGGCAGATTTAGCTTACTGCCT
TGCCTCTGTTAAGGATGGCTTTGACGAAAAGTCTCCTTTTACTGTATCTTCTGAAAAAGA
GCAGATTATTAGGAAATCTGGGATTTTAGATTACTTTCCTAAAAATGAAAGTCTAAAAGA
TGTCGGAGGTATGGATAATTTAAAAGAATGGCTTAATAAAAGGCAGTTAGCATATGACAA
GGAAGCTCGCGATTGGGGATTAAAAGAACCTAAAGGCTTACTTTTATTAGGTGTTCCAGG
ATGTGGAAAGAGCTTAATAGCCAAAAGTATTGCTTCTAGTTGGAATATGCCTTTACTTCG
GTTAGATGTAGGAAAAGTCTTTCAGGGTATTGTAGGATCGAGTGAGGATAATATTCGAAA
AGCAATTGCAACTGCCGAAGCTGTTGCTCCATGTGTATTATGGATTGACGAAATAGAAAA
AGGTCTTAGCGGTGTACAATCAAGTGGAGCTACAGATGGTGGAGTGACTTCTAGAATATT
TTCTACAATATTAACATGGATGCAGGAAAAGACAGCACCTGTATTCGTTGTGGCAACTGC
TAATAATATTAATCAACTACCTCCAGAACTACTTAGAAAAGGCAGATTTGACGAATTTTT
TTTTGTGGATCTTCCAAGTCAGAAAGAAAAAGAGAATATTTTTTCCATACATTTGCAAAA
AAATCGTCAAAATGTATCTTCATTTGCTTTAGATATTTTAGCCCAAAAAGCTGAAGGATT
TAATGGGGCAGAAATTGAAGAATGCATAAAGGAAGCAATGTTTACTGCATATGTAGAATC
ACAAGAAACTAATATTGCTCCCAAATTACAGATGATACATATTTTGGATGCTATCAAGAA
TACCGTACCTCTTTCTAAGACTATGGAGAAACAGATAACTGATCTTAGAAAATTCGCTGT
TTCAAGAGCTAAAAATGCTTCTAAAGAGGTTGTCTTAGAAAATAGAATGGAAATGCCAAT
TCTGCTAACTCGTCCAGAATTGGAACTGGAACGCTCATTCGATTCAGTGTTATCTGAGAA
AGATAGTAAAAGTAACAATATATAATTAGGTGTTAACAAAACGTTGCTCCACCTCTTTCC
ATTTCGAACAGAGAAGTGAAATGCGTTTATGCTGATGGTACTGCAAATGCGGGAGAGTAA
GTGAATGCCAGCCCGGAAGCAAACAGGGATGATAACATGTGATGCAATAACAATCAAATA
GTACAAAATTATGTTCGATAAATTTTATTTTTTGAACAATGGTGATGTATAGTTTGAGCA
GTCTCGCAATAAAGGGGCTGCTCCTAAAAAGACATCTCCTTTTTGGGAAGAGTTTTAGAA
ACAATTGGGTAAGCGACTCGCTGATTTAATTTGGGTATCAATTATGATACTTCTGATATC
TCTTCTCTAAGCAGACCTCCTGAGCATGAGGGTAAAAGGCTCATTTATAATATATATGCT
TGAATTAGAACTAAAATAATACAGTAGTGAACTATATTTGTGTATTATACCAATGGAAGT
CGCTTTATTCTTAGCACTCTATAGAAGGCTCTCGCCACGTATGGACATCGGCATCACTAT
CGCAATGAATATTTTTTGCGAACCCTAGTCAACTTCAATATGATTGACATAAAGAGGGAG
ATATTCGCAAAATATTCAGTAAGCAATGTAACCCCAAATTTTCTAAGTCAAAAAATGATA
TATATAGCCAAGAGGGAAGTTATAGTAGTTAATTCAAAAATTCACTAGCTCTAAAATGCT
GACGAAGATGGTTTTTAACATGATGGTATCAAAATATCCGAAAGATATTCTGCCATCAGA
TAAGAAACGTCTCTATGCTTTAGTTTGATTTGTTTAAAGTAATGAAGTTAAATGAACTAA
TCAAAACAGATGGACGGATTTAATTCCTCAAATGATATTTCGTCTGAATTAGACGAAACT
AACGACAGAGTAGTAAATCAATATAATATTGAAACTTAAACATAACATTATGTTATTCGG
AAATAGAATTAGAGAACTCAGAGATAAGCAGGGCGTGTTGCAACGACAATTGGCAGCACT
ACTGGAGATAGACACACCTATGTTCAGTAAGATTGAACGAGGTGATAGGCGAGCAAAGCG
TGAACAGGTGATTAAGCTTGCAGAATACTTGCATCAAGACGTGAAAGAGATGTTGACGTT
GTGGTTAGCAGATAAAGTTCTTGATGCTGTAGGCACTGAAGATGAAATAAGTTATGATGC
AATAACAGTTGCACAAAAACATGTCCCAAAGTAATGGGTTCAGGTAATGTCTTCCTATTG
TCACTTAATATAATGTTATCTTTTTCATTGAATTACCATCATCGATATCATCATAGCTAC
CTTTCTGTCCAACTTCCCACTCACGTTTCTCGCTATGACTGCCACCACCTACATCACGCA
GCTTGGTCTTGCCAGAGAAATGTGAAGTCGACTTTGTTTGTTGCTGGTATTTTTGCCGTT
CAATTTGTTTCACAGATTGTTTCAATCTTTCAAGATTGAAGTTTTCTTCAGTAAGATTTA
TAATGATGTGTTGCTTGAAATTGATTGCATAAGTTGCATCCTCCTGACGGATAGTAAAGC
CTTCTTCATGTAGTCTGCTCCTGACCGATGTAATATTTTCATCATTGAATATATCACGCA
ACCGATTCACAGCATCAGTATGGTGGTGGGTTCTTTCTAGAGATACATCCACTAAATCAG
TCCGGGATACCTTGAAGATTTTGCAGAGCAGATCACGTTCAGCCTCAGTTGCCGGGCTGA
ACATTTCTACCATAGCTATACGGTTGTTACGGTCAATTGCTTCTGCCATAAAAGGTTTTA
ACGGACGGCTTTGGCCATCAAAATAAATGATGCCTTTCTTGATATAGGCACGCCGTTTCC
TGATTTTACTGTATATTTCACTCTGGGTAATCTTAGGATTAAGTGTAAGTAACCGGTCAA
TATAGTCCTCAATCCGATTGAACCGCTCTTCAGGAGTAGTAAAGTCCAGAAGTTCCTCTA
CAGACAGCACTCTTGCACCATGAATAACAATCCTGTTTGCATGATCAACGAGCATATATC
CGTAGGGTGCATCCTTCTTGCCGAAGAATACAATGTCAATGCCGAACTTCGTTTTCAATT
CCTTTTGCAGCTCCTCCTTGTTGGAACTTACGTCACGGTATTTCTTTAATACACTTCTGA
GCTGACGGCAACGTGTTCTTTCCCGATAACCGCTCTTGAAAAGACTTTCTATTTCAGTAA
AAGGAATTTCCTTCTGAACCTTTCCACCATGCTTAATAAAAACATTTTCATCTTTCTGAT
ATACTTCATATCCCATGGAAACCATGATTGCCTTGAACTGGGCAAAGGAAGAGAATGTAT
ATTGTTTGGCAGCATCAATATCATTTTCCGTTTTCATTTTCCTGTCATTTCCCAAAATAC
GGTCAATGACCTCCTGGGAACGTCTGCGCTCATGGCTGTGCTGAATCTTTCTTCCATCAG
GTGCCACTCTTGAAGTGACAATATGAAGATGGGTATTCTCCGTATCATAATGGGAGTAAA
CAAGCAACGGTTGACCGGATTCTCCGTATCCCATTTCCTTGAGATACTGGTGTGCAAAAT
CCAGCAACTCATCTTCCGACATTTCGTGTCCCTTACATGATATGGCTACATGAAATTGCG
GTTTCCTGATTCTGCTGTTCTGTGAACTGTATTTCTGGAGATAACCGACCAGTTCACTCG
GGGTAGGTTTGTGAAATGTTCCGAGTGAACCGAAATTCTGAATCTCGATAAGCCGTGCAA
CACCTTTCGAGACTTTATGTTCATTGTAACCGACAGCATGGAAGTTCGTACTTCCTGGTA
ATATGGTTGCTATCATATTGAATCTTTATTTATCAAGGTTTAAGTGACTGAGAAACCAAA
ATACTTCAAGTTCATTAATTTACAGTTACACAATAATAATATCTGAAATGATTGAATACC
GTGTAATCTGCAATTCAGATTCTGACAGCTTTCTGTGTCAGAGAATCAAGGTCTTTCTTT
ATTCGGTTTAATGTATCCTGCGTTTCAAGGATAACAGGTAACAGAACTTCCTGAATATAG
CCGGGTGCGAGTAATCCGGCTACCGCAAGCTCATTGGCACGTTTAACCGACTGATTAAGG
TTACCTCCAGCCCAGGAAAGTTCATTCTGATATTTCCGGTAAAACAAACCCAAATCATTC
ATCAGTTCGAGCTGCCTTTTGGTACCGATATTTGAATATTCTGCCAGTGCCGAGCGTATA
TAATGGCTCACAGATGAATAGGAGGCAGATTTCTCCTTAAACTGTTGTACTTCCTCCGGT
GTCATTCTGACCTTGATGTACTTGGTTCTCTGATTCTTCATGCTTGGATACATTGGTGGT
TAGGTTTCCCGGACCATCTTTCGCCATGCGAAACAACGGCCAGCCGCTCCGATGCGCCAG
CATTCGGCAAGTTACTTTTGTGAGTACGAAACGGAGTTTTGTGGCCACAAAAGTACAACT
TGCTTGGAAAACTCTGTACGGCAGAACAATGCCTTCCGGGAATGATTATTACACCCAAAT
TTACCGGAGAAGCCGTTGCAAACCGAAATCAACAACACAATTCTTTGGAGGCATATTCCT
GCTAACCATGTGCTGTAGCATCCGGTTGTCTTGGAATATCCACATAGCGGAATATTGTTG
TATAGAGTCCTAAAACTCATCAAACCAATTTTTGTCTATTCAGAAACAGATGCTATAAGT
ATTATTCGATTTTATAACCATAAAAATCGCAGTAATAAGAAAATAATGTTTCTATACATA
TGGTTGGATAAACCAAAGTTTCAAAAACACACAAGATGTAGTTATATGGGATAGATGGCT
ATTGTTCTCATAAAACCTATATCCAATATAATATGTAATCCCGATACCATGATAGCATGG
TAAAAGTAACCTGATTATCTAAGTTATTGGAATCCCAATAAAAGGGAAAATATAATCTTG
TAGCTGATTCAGCTGATGAAATGGCTATCGGGAAACCTTATTTTATTTGAACTATATTGC
AAAAATATTCAGACAGAATAACCTTGCATTCAGAGTCTGGAGGGACCTCGTTATCATGGT
GATATAACACTGATAATCAGTAAAAATCTACTCGAATAATAAGAAAATAGTGTTGCGTAA
ATTTCTGTATCTCATTGATTTTTAGTATATTTATATAATTAATAAGCTCTTATACTCATA
AATATTACACATTATGTTTGAATTGCTGTTGATTATATATCTGCTGCCGGTACTTATTAT
CAGTGTGCTACTCCTGAAACTGGTATTCTGGTTTTTGAGGATTTCCATACGTCTGGCTGT
ATGGCTGATAAAGAAGACTGTCATATTTATATGGAAGCTTATCATACTTGTCTTTGCTAT
AATTATAGGCCGTGAAATCATGTTCTGGAATCAACCGGACAAATAGAAAGAACCGTATCA
GTGAGTGAAATGATACGGTTCTGATATTAATGGACTGATTTTTCCCTCTATGTGTCCAAT
TTAGAATCCCTTGCCTTTGCTTCTGACATATACTGCTTCTTTTTGAGAATCACAGTTTGT
TAATCGGAACTGTACGTTACATCCTACGGGTATGTCATTAGGAAGTTGATTGGCAAGTGC
TGAAATAACATCATCAACGGTATCAAAACCTATGTCTGTAACTTCGGCAATAACTTCGCC
TTTGAAATATGCTCTTCCATATATCATCATCTTTTTTGTAATACGAAACATTTTCTCTGC
AGGTGATTCAAGGTTACGAACCAAACTCTGTTTACTGTTTTTATTACTGAAAAATATGAA
GTCTATGATTTTTGCATTAAGTTCCCATGCCGGAGTAAAGTCTATTTTTACATAGCCTCT
TGTTATATTAAATCCATGGCTATGGTTCATACCAAATGCTACCTCATACATATTTGCTCC
ACAATCGTTTTGAGCAATGGTTGCCCAGGTATGACGAAACGTATAAAAGCAATAATATTC
CTCCTTGGACATTCCCATATCTTGGCATATTCGCCTGATTCCCATATTTATATTGGCATT
GAAACTATCGGAATTACTATAGCGACTATGAAAATTAAACAGATATTCATCTGTTTGGTC
CGTAGATAGATATTTATTAAATGTATCCTGTATAAACGGTTCAATACGAATCTCCATGTA
TGCTTCATCCCTACGACTATGTCTTGTTTTCGCTCTCTTATATCCTATAATACCATTTTT
GTAATCTTTCTTTTTCAGTTCGTAAAGGTCTATCGTGTTAATACCACCCATACACAATGA
AAGCAGGGCTATATCTCTGCCGAGTTCAGGAAGGGGAGATACCATTTTACTTTGTGGCAG
AGGACGATTAAAGAATTCACGACAAGCTTCTGCACTGATTGCTATTTTCAGTGTATTGTC
TGATTTTGGGATTATAATTTTTAGCCATGGATTGTATTTTATACGCAAAATACCACGTTC
TTCGTCATTCAATTCTATGATTGCTTTCTTAAAAATCTGTCTGATACAAGTAGGATACAT
TTCTTTTGCTCTGCTGGTCTTATACAATGTGTCAATCCATTGTGTTAAAACAGAAGTCGT
AAGAATGCTAAACATGATTTTGGTAGTACCTATATACCGTTCTAAATGATTGACTGCAAG
TTTATAGTTTTTTGCATTACGTTCATGCCCTTCAGATTCCATCTTCGAAATAAACTTTCT
CGCATAATCACTGAAGCATGTCTCTTCATCATTTTTGTGAAGGAATTCTATGACATCCTT
AAGTTCCCAAAATGTAGCGTCAACACGATTCAGTTTGTCTGTATATTGGCGTATGATTAT
AGCACAATATTCATTCACTACCGGGTCTGTTAACTCACCATTACTGGTTATATGAGCCGG
ATCAATAATCTTGTTAGTCTTGATGTAACTTGTTTTGCGCTGATGTGTGACTCTGATGTA
AACTGTATAGAATCCATCTGATCTTGGCTTTTTTACCGTTGCTTTGAATGTTGTCATACC
TACTATATTTTAATGATAAAACAATGGGGAAAACTTTGGGGTAAACGGGGTAAACATGGC
CATTTTTGGGGTAAACATAGAGTAAAACAAATACGTTTATTTGGCTCATTTTTTGCGGTC
AAATGTACGAACCGTCTAAGCGCAAATCAGGCTGTAATTACCGTAAAACGGTGAATTACA
GCCTGATATAAAAATAATATTTTTAAGAGATTATTCCTCGATTGCAGCCTGAGCCGCTGC
CAGACGTGCGATAGGCACACGGAACGGAGAACAGCTAACGTAATTCAAACCTACTTTATG
GCAGAACTTAACAGATGAAGGCTCACCGCCATGTTCACCACAGATACCGCACTTCAGGTC
CGGACGGATGGCACGGCCTTTTTCGGTTGCCATACGTACCAACTGGCCTACACCATTTTG
GTCGAGTACCTGGAACGGGTCTACTTTCAGAATCTTCTTCTCCAGATAAACCGGAAGGAA
AGAAGCTATATCGTCACGAGAGTAACCGAAAGTCATCTGAGTCAAGTCGTTGGTTCCGAA
CGAGAAGAACTCGGCAGACGAAGCGATACGGTCGGCAGTCAGAGCTGCACGGGGAATTTC
GATCATGGTTCCGACTTTGAAGTCAATGCGGTCTCCCACCTCTTCAAAGAGCTTGTCTGC
TTCGGCACGAATCACACTTTCCTGCTGCTGGAACTCGTAAAGAATACCTGTCAGCGGCAC
CATAATTTCGGGATGTGTCTCTATTCCTTCTTTCTTCAGTTCAAGAGCGGCACCCAGAAT
GGCACGAGTCTGCATCTGTGTGATTTCGGGATACGTATTTCCCAAACGGCAACCACGGTG
ACCCAACATCGGGTTGTGTTCGCAGAGCGATTCGACACGCTGCTGGATATATTGCAGGCT
TACTCCCATTGTATCGGCCATCTCCTGCTGTCCTTTCAGATCGTGAGGAACAAATTCATG
CAAAGGAGGATCGAGCAGACGTACAGTCACCGGACAACCGGCCATTGCCTTGAAGATTCC
CTTGAAGTCGGCTTGCTGATATGGCAAGATCTTGGCAAGAGCTTTGCGGCGTCCTTCAGC
ATTTTCTGCCAGAATCATCTCACGCATGGCTTTGATCTTTTCACCTTCGAAGAACATGTG
TTCCGTACGGCAAAGACCGATACCTACCGCACCGAAATTACGGGCAACTTCGGCATCATG
CGGAGTGTCGGCATTGGTACGAACCTGCAGACGGGTATATTTATCAGCCAACTTCATCAG
ATCGGCAAAGTCGCCTGACAGTTCGGCTGCTTTCGTTTCTACTTTACCCTGATAAACTTC
ACCGGTACTACCGTTCAAGGAGATGAAATCTCCCTCTTTCAGCAATACACCATCCACTTC
CACTGTACGGGCCTTGTAGTCGATATTCAATGCACCGGCTCCCGAAACACAGCATTTACC
CATACCACGGGCAACCACGGCTGCATGTGAGGTCATACCTCCACGGGCGGTCAGGATACC
TTCGGCAACTGCCATACCGGCCAAATCTTCGGGTGAAGTCTCGATACGAACCATCACAAC
GCGTTTTCCGGCAGCATGCCATTCGGCTGCATCGTCAGCAAAGAATACGATCTGACCGGT
AGCAGCACCCGGAGAAGCCGGCAAACCGCGAGTCAGCACTTTAGCCTGTTTCAAAGCAGA
CTTATCGAATACCGGGTGAAGTAATTCATCCAGTTTATTGGGTTCTACACGCATCAGCGC
GGTCTTTTCGTCGATCATGCCCTGGCGGAGCAGGTCCATGGCGATTTTTACCATGGCAGC
ACCGGTACGTTTACCGTTACGTGTCTGAAGGAACCAAAGTTTGCCTTCCTGAACGGTGAA
CTCCATATCCTGCATGTCTTTGTAGTGATTTTCAAGCTTGGTCTGCAATTCATCCAACTG
CTTGTAGATTTCCGGCATAGCCTCTTCCATAGAAGGATATTTTGATGCACGTTCCTCTTC
GCTCACACCGGCAAGCTGAGCCCAACGCTGGGAACCGATCTTAGTGATCTGCTGCGGAGT
ACGGATACCCGCCACCACGTCTTCACCTTGTGCATTGATCAGATATTCACCATTGAAGAG
GTCCTCGCCCGTAGCGGCATCACGGGAGAAGCATACACCTGTTGCGGAAGTATCGCCCAT
GTTACCGAACACCATTGCCTGAACACTTACGGCAGTACCCCATTCATCGGGAATTCCTTC
CATCTTACGGTACAGGATGGCACGTTCGTTCATCCATGAATTGAACACGGCGCAGATAGC
TCCCCAAAGCTGTTCGTATGCACAAGTCGGGAAGTCCTTGCCTGTTTGTGCCTTTACGGC
AGCTTTAAATTTCTTCACGAGTTCCTTGAGATCTTCCACCTCGAGCTCGTTGTCCAGCTT
CACGCCTTTGGCATGTTTCACTTCTTCAATGATCGCCTCAAACGGATCCTGGTCTTCTTT
GTTAACAGGTTTCATACCCAATACTACGTCACCGTACATCTGTACAAAACGGCGGTAAGA
ATCCCATGCAAAACGAGCGTTTCCGGTCTTACGAGTCAGACCTTCAACCACTTCATCATT
CAAACCCAGGTTCAGAATCGTATCCATCATACCCGGCATGGATGCACGTGCACCCGAACG
CACAGAAACCAGCAACGGATTCTCTACGTCACCAAATTTTGAACGCATCAGGTTCTCAAT
ATTTGCAATAGCTTTTTCTACTTCTTCTTTCAGGAGAGATACGACCTTTTCCTGTCCCAT
CTCGTAATATTCGGTACAAACGTCAGTTGTAATTGTGAAGCCCGGAGGTACGGGGACACC
GATCAGATTCATTTCGGCAAGGTTCGCACCTTTGCCCCCAAGTAAGTTTCGCATACCGGC
CTTTCCTTCTGCCAGTCCATTACCAAAGGTATAAACTCTTTTTTTGTCCATAATACGATT
TTAAAGTTATTAGTTGTGATTCTTTTCTGTTCGCAAATCTAAGGATATTTCGCAAACCAG
AAAACTTTTATATGAAAAACTTTCTATCAAAATGCAATTTCGACATTGCAATCTGCATTA
TTTCACTTCATATAGAGAAATACGAAAAAAAATACCTACTTTTGCGAAAGATTTTATTAA
TATGGCGTAGAATGGTGATTTAATAGATTCACGCTTTATACTCAAAGAAATCATTTTAAT
ATAATTCAAGGAGTACTGTGGCTAGAAAGAAAAAAGAACTTCCTCTGCTGGAGAAGGTGA
CAATAACGGATGTGGCTGCCGAAGGAAAAGCCATCGCAAAAGTAGATGACCTGGTCGTTT
TTGTACCTTACGTAGTGCCGGGCGACGTGGTAGATTTGCAGGTAAAAAGAAAAAAGAATA
AATACGCCGAAGCTGAAGCGGTGAAGTTTCACGAACTCTCACCGGTACGTGCCGTTCCTT
TTTGCCAGCACTATGGCGTATGCGGCGGGTGTAAATGGCAGGTATTGCCCTACGCAGAAC
AAATCAAATACAAACAGAAACAGGTGGAAGACAACCTCCGCCGTATCGGAAAGATCGAAT
TGCCGGAAATCTCTCCTATCCTGGGATCTGCTAAAACAGAGTTTTACCGGAACAAACTGG
AGTTCACCTTCTCGAACAAACGCTGGCTGACAGCGGAAGAAGTGAAACAGGACGTCAAAT
ATGACCAGATGAATGCGGTGGGATTCCACATTCCGGGAGCATTCGACAAGGTGCTCGCCA
TCGAAAAGTGCTGGTTGCAGGATGATATCTCTAATCGTATCCGCAATACGATCCGCGATT
ACGCCTACGAGCACAACTACTCTTTCATCAATCTCCGTTCGCAGGAAGGAATGCTCCGCA
ACATGATTGTACGTACCTCGAGTACCGGCGAACTGATGGTGATTCTGATTTGCAAGATAA
CGGAAGAGCATGAAATGGATCTCTTCAAGCAGTTATTGCAATATGTTGCCGACCAATTCC
CGGAAATAACCTCTCTCCTATACATTATTAATAATAAATGTAACGACACGATCAATGACC
TCGATGTACACGTATTCCGTGGCAATGATCACATCTTCGAGGAGATGGAGGGACTTCGTT
TCAAGGTGGGACCGAAATCGTTCTATCAGACCAACTCGGAACAGGCATACAATCTTTATA
AGGTGGCACGCGACTTTGCCGGACTGACAGGTGACGAATTGGTATATGACCTCTATACGG
GGACCGGAACCATCGCCAACTTTGTGTCACGCCAGGCACGAAAAGTGATCGGCATCGAAT
ATGTTCCCGAAGCCATAGAAGATGCAAAAGTGAATGCCGAGATCAATGGAATAGAGAACA
CCCTGTTCTTTGCCGGAGACATGAAAGATATCCTGACACAGGATTTCATCAATCAGTACG
GGCGTCCGGATGTAATCATCACCGACCCTCCCCGGGCGGGAATGCATCAGGATGTGGTAG
ACGTAATCTTATTTGCCGAACCCAAACGGATCGTATATGTTAGTTGTAATCCGGCTACAC
AAGCGCGTGACCTCCAGTTGCTGGATGTCAAATATCGTGTGAAAGCAGTGCAACCGGTAG
ATATGTTCCCCCACACCCATCACGTGGAAAACGTAGTGCTGCTTGAACTTAAATAAAAAA
ATGAATATGAAGAGAATCAAACGAACTCCGGCCGAGAAGGCCCGTGCACAATATACCGGC
TATCTGGTGAAAGAACCGATGGAATTAATGGATTTCCTTGCGGCCAAAATGCCCGATGCC
AGCCGTACCAAGCTAAAGTCTCTGTTGAGCAAACGAATCGTGCTGGTCGACAATGTGATC
ACAACACAATTCAACTTTCCTCTGCAACCGGGCATGAAGGTGCTTATCAGCAAGGACAAG
AACAAGAAAGAATTCCGCCATCCGCTACTGAAGATAGTCTACGAGGACGCCTATATCATC
GTAGTGGAGAAAAAGGAAGGATTGCTTTCCGTTGGCACAGAGCGGCAGAAAGAACGTACT
GCCCAGCATATTTTAAGCGAATATGTAGGTCGTTCGGGACGCGGAAACCGCATCTACGTG
GTTCATCGCCTGGACCGGGATACTTCGGGATTAATGATGTTTGCCAAAGACGAAAAGACA
CAATACACGTTGCGTGACCATTGGCACGACATCGTGACGGACCGTCGCTATGTAGCGGTG
GTTACCGGCGAGATGGAGAAAGACAGCGACACGGTAGTGTCCTGGCTGACAGACCGTACC
TTGTACGTCAGCTCAAGCAGCTATGATGATGGCGGTTCCAAATCGATCACCCACTATCGC
ACCATCAAACGTGCCAATGGCTACTCGCTGGTAGAATTGCGATTGGAAACCGGACGTAAG
AATCAGATACGTGTACACATGCAGGATCTGGGGCATCCTCTGATCGGAGACGGACGTTAT
GGGATAGACGGTGGGCCCAATCCTCTCGGGCGCCTGGCTTTGCATGCTTTCAAACTTTGT
TTCTATCATCCGGTGACAGATCAGCTAATGGAGTTTGAAACCCCTTACCCTCCTACATTC
AAGAAGCTATTTCTGAAGAAATAATATAAATAGGGATGTATCAAAACTCGTATTTACCAC
AGATTACACAGATTTACACAGATAAATAGTATTGGTTATCAGTAAATTAAAAATCGTTCT
GTGCAAATCTGTGTAATCTGTGGTGAATTATGAAACACCTTCATTTAATATTTGCCGGAT
ATAAGTTTATTCCATTCTTAATTCAAAGTTAAATCCCCGGGCATCGTCCGAAAGATAAAA
GGCACCGGTTATCCGATCTCCGTATATCCTTACGTCGTCCATATAAGAGATACCGTTCTT
ACCGTAATTCAATACTAAATTACGATTATAAGAATCTTCCCAATACCACTGAAAGCGAAA
CTGATCATACAAAAGACCGTTTGAAGCATAGAACTGGGTCTCCACTCCAAAACCGTCGTT
CCCGAACTCAAAGGTACTGAACAGGGGTTCACCATTATGGGCATTCATCCCCACATCGCC
GGTCCATGCCCGCCCGGTAATGACATATTCAATCTCTCCCTGATCGTCCTCGCAAGACGC
GAATCCGACAGCGAGCATCAGTATCAGTAAAATCTTCCAATAGCCTTTCATTTCTTCCTA
TCTCCTTCTCTAATTAGTTTCTGTTATATTTTGAATCGACAAATACAACTACCTTTCCGT
TCAGCTTCCCGGACAGATTATGCTCACGTACCCACACGTTATCGAAATAAGTCACCCCGT
TCACTCCATAGTCAAAAACAATACCTTCCATCGTATCGTCTATCCACGACCAGGTCAGAT
TATTGGTCTCCGTGCGGTAAGGCTGACTTTCATTTACATGATAATAGGCATAAGTCTCTG
CCAGCCGGCCGTTATCATCAAACTTCAATGTATGCCGAACCCACTCGTCTACATCATTCT
TCTCCGAATCATTCACCCAGGTTTTGCCACAGAGCTTTGCATTGCTATTTCGTAGATAAT
CATCTGAATAATACTTGTCACCACAAGAGCTTAGGCCTACTATAGCTACCAATAAGAATA
GCGTTTTCATAAAATTCAATGTCTTCATAAGTGTCATTTGTCATTAAATTAAGGTACTGA
TATACATATCTACACTGGAAAATCATAGAAAGGCTGGAGTCGGGAAATCCTCGCACCAGT
CTTTTCTATTTATTTAACGTTTCGATATCCATTCTCGTAAAA
>contig0002 dna:primary_assembly primary_assembly:Bfra_CM13_v1_:contig0002:1:340223:1 REF
ACGGAGAGAGTGCAGATCAATATTACAAATGGACCCGCGGAAGTTTTGGCTACTATGACA
ATCTCCGCAATGTACAAAAGATGGGTGAAGAGGCAGAACGTGTAAATGCTCCGGTGTATA
CGGCACTCACTAAGTTCTTCCGCGCCTACTACTTCTATGAACTGACTCTCCGTTTCGGAG
ACATCCCCTACAGTCAGGCCTTGAAAGGAGAAAAAGAAGAAATATACACTCCCGAATATG
ATGCACAAGAGGATGTTTTTGCAGGAATCCTCCAAGAATTGAGAGAAGCAGACGAAATAC
TGGCAAATGACGCATCTGTCATTGACGGAGACATCATTTATAACGGAAATAGCACCCAGT
GGAGGAAACTGATCAACTCTTTTCGTCTGAAAGTGCTGATGACCCTCTCCAATCATACAA
CAGTAGGGAATATAAATATCGCTTCTGAGTTTAAAAACATTGCGACAAACAGCCCGTTGA
TGAATAGCCTGGCAGACAATGGACAGTTGGTTTACCTGGATCAGCAGGGCAACCGATATC
CTCAATTCAATGCCCAATGGTCCGGCTATTATATGGATGATACATTTATCCAACGTATGC
GCGAACGTCGGGACCCACGCTTGTTCATCTTCAGCGCACAGACCAACAAAGGAAAGACTG
AAGGAAAACCTATCGACGACTTCAGCTCTTACGAAGGAGGAGACCCTGCCGCCCCTTATA
GCGATGCTATTATCAAAGTTAGTGAGGGTACCATATCGCCCATCAACGACCGTTTCCGTA
CAGATCCGATTGTAGAGCCCACCATGCTGATGGGATATGCCGAATTACAACAAATTCTTG
CTGAAGCTGTTGTACGGGGATGGATCAGTGGCAATGCACAAACGTATTACGAGAAAGGTA
TCCGCGCCTCATTCTCTTTCTACGAAACCCATGCAAAAGATTATGCCGGCTATCTGAACG
AGAACGCAGTGGCCCAATATCTGAAAGAACCATTGGTCGACTTCACCCAAGCATCGGGTA
CTGAAGAGCAGATAGAACGCATTATCATGCAGAAATACCTGGTTACATTCTACCAAGGCA
ACTGGGATTCCTTTTACGAACAACTACGTACCGGCTACCCGGACTTCCGTCGCCCAGCCG
GAACAGAAATCCCCAAACGATGGATGTATCCGCAAGGAGAATATGATAACAACGGTGCTA
ACGTAGAAACGGCTATTACACGCCAATTCGGTGCAGGAAATGACAAAATAAACCAAGCTA
CCTGGTGGCAAAAAAAATCATAGAATAAAATATATACTCTTAACCCATATTTATAATGAA
AAAGATTATTTTAAGCAGCGTATTATTGCTATCCGGCTTCTTTATCCAAGCGCAACAAGC
TCCCGATAAAATCAGCTTTAATTCCAATGGTGAATTTAAGATAGCACAATTTACCGATAT
GCACTTGGGACATGATCAGGAGAAAGACCGAATAGTGGGAGATATGATCAAAGAAGTACT
TGATTCTGAAAAGCCTGACCTCGTGATATTTACAGGAGACAATACTACTATGGATGAAGT
CCGGCAAGCTTGGGAAGCCATATCTGCCGAACTGTCGGCCCGCCGGATCCCTTGGACAGC
CGTATTGGGAAATCATGATGACGAATATGCCGTAAAGCGTGATGAAATCATTCGTATCAT
CCGGGAACAACCGTATTGTATGATGAAACAAGTGGCAGAAGGAATAAAAGGAGAAGGTAA
CCATATTCTCCCTATTTACAGTTCGAAAGACGGAAATAAAACAGCCGCATTGCTTTATTG
CCTGGACACAAATGCTTATTCGAAGATAAAAACAGTAAAAGGATATGACTGGATCGGACG
ATCTCAAATAGACTGGTACTCCCGCGAAAGCCGGAAGTACACAGAACGGAATGAGGGACA
ACCATTACCTGCATTGACCTTCCTCCATATTCCGCTACCGGAGTACACCCAAGCATGGGA
ATCGTTCGAAACCAAACGTTACGGAGACCGTAACGAAAAAGAATGCAGTCCCCATATAAA
CAGCGGTATGTTTGCCAATATGCTGGAATGCGGTGATGTTATGGGTGTTTTTGCCGGACA
CGACCACGTAAACGATTACATCGCTACTCTCTATAACATCGCTTTAGGATATGGACGAGC
TTCGGGCGGAAAAAATACTTACGGAGATAAAACACCAGGCAGTCGTATCATCGTATTGAA
AGAAGGTAAACGTGAATTCACTACTTGGCTTCGGGAAAAAGGAAATATGGCAAAACTGAA
TGTATGTACATATCCCGGCTCTTTTGTAAAAGAGAAATAGAAATCACTTTTATGAGTATT
CAAAAAGAAACGGCTATAAAAACTTTTTAGGTGATTTACAGATTATCCCTCCAACCTATA
ATAAACACTTATCGAATTATAGTTGGAGGGATAAATTTATTTGGTAAAAAGTGAATCGTT
ACAAAACTCCTTTACTGGACGGCAATTCGAAATGATAGATATCCCTCTTCAACGCCATCT
TCAACGCACGGGCCAGCGCTTTGAATATTCCCTCTATCTTGTGATGCTCATTCTGCCCCT
CAGCCTTAATATTGAGGTTCATCTTGGCTGCATCACTCAGAGACTTAAAAAAGTGTAAAA
ACATCTCGGTAGGCATTTCTCCTATCTTTTCACGCTTAAACTCGGCATCCCATACCAACC
ACGGACGTCCTCCGAAATCCAGGCATACCCGGCAAAGGCAATCATCCATGGGCAAAGCAT
AACCGTAACGTTCAATTCCTCTTTTACTACCCAGCGCCTGATAGATACACTCACCCAATG
CGATAGCCGTATCTTCGATGGTATGATGTTCGTCTACCTCGAGGTCCCCCTTCACCCGGA
TCGTTAAATCCATACCGGAATGTTTACCAATCTGCTCAAGCATATGGTCAAAGAAACCTA
ACCCGGTAGAAATGTCACAAGTACCCTTACCATCCAGATTGAGAGCTACCAGGATATCGG
TTTCTTTCGTTGTCCTGCGTATTTCTGCTTTCCGCTCTCCTGCAAAAAGGAACTCAGCCA
CCCGATCCCAATCAGTAGTGGCAAGAGCACAATAAGTTTCCAGTCTCTTTTCTTTCAGCA
AATCAATGGATTCCTGAAGGTAAATGGCACGGCAACCTATATTTTTGGCCAATTCTACAT
CTGTCGGACGATCTCCAATGACAAAGCTGCCCTCCAGATCATATTCCGGATTGGAAATAT
ACTTAGTCAACATTCCTGTACGCGGCTTCCTCGTAGAAGCACAATCTTCGGGCACACTGC
GATCTATCAGGATATCATCGAACGTAATACCTTCTCCAGCCAGAGTTTTCAACATCAGGT
TGTGCGCTGGCCAAAAAGTTTCTTCCGGGAAAGAAGAGGTGCCCAAACCATCCTGATTGG
TCACCATGACAAACTCAAAATCAAGTTTACTGCGAATAAAGCCCAAATTGCGGAAAACTT
TAGGATAGAATTCAAGTTTCTCCAGTGAATCGAGCTGATAGTCGACAGGCGGCTCAATGA
CAAGCGTGCCATCACGGTCAATAAACAGTACTTTCTTTTTCATTTTTCCTATTGATATTT
TTTCAGCGCTCCAATCAGTTTGGCATTCTCAGCCCGTGTACCTACAGTCACACGAAGGCA
GTTGCCACACAATGATATGGAATTTCGATTACGTACAATAATACCCTCTCCCACCAAATA
ATTATAAATTTTCACAGCATCGGTCACACGTGCCAGAAAGAAGTTGGCATTCGATGGAAA
TACCTGTAATACGCAAGGCAACTCAACGAAAGCTTCTTCCAGATACCCCCTCTCCTCCTT
CAATGTTTTTACCCAGCGTTCTATTTCGTAGTATTTGTGGAGCATTTCTATAGCTTGTTG
CTGAGTCAGCTGATTCACATTATACGGATACTTGATTTTATTCAAAACACCGATAATCCC
CTCGGAGGCAAAAGCCATCCCCAAACGAATAGCTGCACAACCAAACGCTTTTGAGAAAGT
CTGTAAGATAATCAGATTCGGATACTTACCCAACTCTGACAAAAATGAGGGTTCATCGGA
AAAATCATTATAAGCCTCGTCCAGAATGACCAATCCTTCGAAATCATTGATCACCTTTAT
TATCTCAGACCGAAGCAGATCATTTCCCGTCGGATTATTGGGTGAACAAAGGAAAATCAT
CTTAGTCCGTTCATCCGCAACTGCCAACAACTCATCGGCAGAAAACTGAAAATCATCGTG
AAGCAGCACTTTGCGGTATTCCACATCATTGACATCGGCACAAACCTGATACATGCCGTA
CGTAGGATCGATAGCAACCACATTGTCTCTGCCCGGCTCACAGAAAGCACGAAACACCAA
ATCAATAGCCTCATCACTGCCATTTCCCAGAAAGATATGGGCAGGAGCTACTTTTTTTAT
CTTGGACAATTCCAACTTCAGATCCCGTTGCATCGGATCCGGATAGCGATTGTGCGGCAG
GTTATACGGGTTTTCGTTAGCATCCAGAAAAACAGATGCTGCCGCCCCACTATATTCATC
ACGGGCCGAAGAATAGGGTTTTAGTCTCCAGATATTCGGACGGGTTAATTCTTGCAATGT
TTTCATTTTCTTATCTCCTCTAATCTAACAGTTACCGCATTTTTATGTGCATCCAGGTGT
TCATTGGCAGCCATCACCTCGATAGCCGGGCCAATAGCCGACATTCCACTGGGAAGTATC
TCTTGAAAAGTGATCTTACGGATGAAACTGTCCAAGCTCACTCCACTATAGGCTTTGGCA
TAGCCGTTGGTAGGTAAAGTATGGTTAGTTCCCGAAGCATAATCACCTGCGCTTTCGGGA
GAGAAGGCACCCAAAAATACCGAACCGGCATTTACTATCTGTCCGGCTACTTCCATATAG
TCCTTCGTCTCAATAATCAGGTGCTCAGGAGCGTAAGCATTGGTAAGTTCCAAAGCTTCC
TCCATATCCTTCACCAATATCAACTTACTGTTGGCCAAAGATTTTTCGGCAATATCGCGA
CGGGTTAGATAGCCTAATTGGCGTTCGACCTCGTAAACGACTTCCGTTTGTAGCTTCTCA
GAAGTCGTAACCAGCATCGCCTGGCTATCCACTCCATGTTCCGCCTGAGAAAGAAGATCG
GCAGCCACAAACACCGGGTTGGCAGATTCGTCAGCCAGAACCTCTACCTCCGACGGCCCC
GCAGGCATATCAATGGCGACATCCCGCAGGCTGACAAGTTGCTTGGCAGCGGTGACATAC
TGATTGCCGGGACCAAAGATCTTATAAACTTTAGGAATACTCTCTGTCCCGTAAGCCATA
GCGGCAATGGCCTGTACTCCACCAACCTTAAAGATTTTGCTGACTCCAGCCAGACGAGCG
GCAAACAGGATAGCAGGATGTACCTTTCCATTCTTATCAGGCGGTGTACAAAGTACAATC
TCTTTACATCCGGCAATCTTAGCAGGCATAGCCAACATAAGCACAGTGGAGAATAGAGGG
GCTGTCCCTCCGGGGATATACAATCCGACCTTTTCAATAGCAACAGCTTTTTGCCAGCAA
GTAACACCTTCCATCGTGTCCACCTTTTTCCCCTCAAAACGCTGTGCAGAATGAAATGTC
TCAATATTACGTTTAGCCAGATAAATAGCTGCCTTCAGTTCGATGGGTACCTCCTTTTCA
GCTTCTTCTATTTCCGCAGAAGTAACAGCCAATGAGGTGAGTTCAGCTTTATCAAACACA
GCCTCATATTCCATGACTACCCGGTCCCCTCCGGCTCTCACACGGTTAATAATATTGCGT
ACAGTATCAAAAAGATTTTCTGTCTCAAGCACAGGACGCTTCAAGATCTCATTCCATTGC
GACCGGTCCGGATATTTAATCAGTTTCATAATTTTTAATTTAAGAGTTCAACCAACAGAT
TTTACTATATAATCATCTTCTCAATAGGCAACACCAAAATACCTTCCGCTCCCAGCGCTT
TCAGCTTACCTATGATCTCCCAAAACCGTTTCTCATCGAGCACTGTATGTACAGAGCACC
AACCATCTTGTGCCAACGGCATCACAGTAGGACTCTTCATACCCGGTAGTACAGCAATAA
TATCTTCCAGTTTATCTTTAGGAGCATTCATCAGTACGTACTTTTTATCTTCAGCAGTTT
TCACAGCATCCATGCGGAAAAGCAATTCATCCAATATCTCTTTTTTCTCCTTACTCATAT
TCTTGTTGCCTATCAGCAAAGCTTCTGATCTCATTACGACCTCCACTTCTTTCAGGCGAT
TGCTGACCAGAGTAGAACCGGAACTGACAATATCGAAAATAGCATCCGCCAATCCGATGC
CGGGAGCAACTTCTACAGAACCGGTAATGACATGCACTTCAGCCTTCACCCCGTTACTTT
TCATAAAAGCATCTAAAATTCCGGGATAGGAAGTAGCTATCTTCTTTCCGTTAAACCAAC
TCAAACCGGGATATTCAATGTCTTTGGGCATAGCCAAAGACAAACGGCATTTGCTGAACC
CGAGACGCTTAATGATTTCGGCATCTTCCTGCCTCTCTACAAATTCATTTTCTCCTACTA
TACCCAGGTCGGCAACTCCTGTAGCTACAGATTGGGGAATATCATCGTCACGGAGAAAAA
GTACCTCAACCGGAAAGTTGGACGATTGTACGAGTAAAGTACGTTTGGTTGTGCTCAGTT
TGATGTCTGATTCTTCAAGAAGGGCCATCGTTTCTTCAAAAAGACGCCCTTTGGCTTGTA
CTGCGATTCTTAACATAATTACAATATCTTAATTTACAATTTATAATTCGATATATAGAA
AATAAAAAAGGCTCACCTTATCGGTAAGCCTCGTATTCTATCATATATATACACAATACC
ATCTTGCCCACCGAGTTATTCGATTGAGTAATGATGATGGCGATGTGTAATAGTAATGTT
CATATCTTTATTGTTTATGCGACAAAAATAAAGTATTAGTTCTGAATCACCAAACAATTA
TCAGAAATTCTTCTATTTTTCTTTCAAATTAAAGGAAGAATCTCTTCATCTTCTACTTCA
CATGACAAAAAATGCATCTCTTCTCTGGCTTTCTCCTTCGGAAAAGTGAAGTAAGTGCAG
AGAGCTTCTGTACACAATTCCTCATCTTTATTATAAAGACGTGCCTCAATTATCACAATG
TTACGCTTCACTTCTTTAATATGCGCTTTGAGCACTACATGTGAATCATTAGTACTGATC
GACTTACGATAACGTGTCTCCATTTTTGATGTCACCCCCGTAGTCTGTAACTTCCGGAGA
ATAACCCATGCACAGATTTCATCCAAAAGTACGGCCTGGATACCTCCATGTAGCGTATCA
ATCCATCCCTGGTATTCGGGACGGGGACGCCAGATGCTAATCACTTCATCGTTATCCTCA
TAAAATTCCATTTTCACACCGGCTTCATTGTTAGGGGCACAACCAAAGCAATTATATCCT
TCCATCCCCTTCCACGGGTTAATAATCTTTTTCATACCTTTTTCGTTTTAGAATGCTCAA
AGATATAAATCTTTTCGCAAAATGCACCCATCTCACCACCAGAACTTTATCTATAATTCG
TTTGTTATACAGATGTTCTATTAAGAAAGGAAAAGTATGAAAACAGTAGTAGACAAAGCC
TCTTCAAGGGGTTATTTCAATCATGGTTGGCTGAAAACCCACCATACATTTAGTTTTGCA
AACTATTATAACCCGTCAAGAATGCATTTCGGCGTATTGAGGGTACTGAATGATGATAGC
GTTGACCCTGAAATGGGATTCGATACACACCCTCACCAGAATATGGAAGTCATTTCTATC
CCCCTGAAGGGGTATCTGAGACATGGCGACAGCGTAAAAAACACCCGGACAATCACACCC
GGCGATATCCAGGTTATGAGTACGGGGAAAGGTATCTTCCACAGTGAATATAATGGAAGT
GACAAAGAGCAATTGGAATTTTTGCAAATATGGGTATTCCCGAGAATTGAAAATACAGAG
CCGGAATATAACAACTACGATATTCGTCCTTTACTGAAAAGAAACGAACTTGCTCTAATT
ATTTCACCGGACGGTAAAGTACCCGCTTCCATTAAGCAAGATGCATGGTTTTCTATGGGA
ACATTTGACGCAGGAAAGAGTTTCGAATACAAGTTGCATCAGGAAGGTAACGGAGTTTAT
CTTTTTATCATCGAAGGAGATGTGGAAGTTGCAGGCAACCGATTGTCACGACGTGACGGC
ATCGGTCTTTGGGATACAAAGAGCTTTAAAGTGGAAATAACCCAAGAAGCGACCTTATTG
CTAATGGAAGTACCAATGCGATAAAAATGAGTATTCATTTCGCAAAATAAATAAAAGGCT
GCCTCCAATAGCGAAGACAGCCCTTTATTTATTGAGAACACTGTATTATCTATTTCTCTT
TCCGATAATTTTCAAGTCCTGTTTGCAGGAAATTGATATACTTGGATATATCCTCATCAT
AAGCATACGACTTGTTCAGCGGATTACCCTCATTGTCTATCAGAACATAGAAAGGCTGGG
CATTGGCACCAAACTTCACACGCTGCAGATAACTCCATTTATCACCTACCGTACGCAAAG
TGCGTTCTGTACCATTTTCCATGATCTTCACCGGTTCAGTAAGCGGAGTCTTATTGTCAA
CATAAAGAGTAATCAGTACGTAGTCATTATTGATGATGCTGCTAACCTTCGGATCGGTCC
ACACGGCAAGCTCCATTTTACGACAGTTCACACAACCATATCCTGTAAAGTCGAGCATTA
CCGGCTTGTTATGCTGACGGGCATATTCCATACCTAAATCATAATCATCGAACTTGGCAT
GTACCTCATTGGTATAAAGATTAAAATCCTGGGTTTTCATAGGCGGTGCAAAAGCACTAA
CCGCTTTCAAGGGTGCTCCCCATAAGCCCGGAACCATATAAACAGCAAAAGCTAATGAAA
CCAGTGCCATGAAGAAACGAGATACACTTACTTTCGTATCATCGTCATCATGAGGAAATT
TAATCTTACCCAACAGATAGAAACCAAGCAGAGCAAAAATAACAATCCACAAAGCAAGGA
AAGTCTCACGATCCAGAATTCTCCATCCATAAGCCAAGTCGGCAACAGACAGGAATTTTA
AAGCAAAAGCTAATTCCAGGAAACCCAATGTCACTTTAATCACATTCATCCAACCGCCAG
ACTTAGGCATTGACTTCAGCCAAGACGGAAATAAAGCGAATAAAGTAAATGGCAGAGCCA
ATGCAATAGCAAAGCCCAACATACCAATCGCGGGAGCGACTACACTACCTGTAGTAGAAA
CCTGTACCAACAAAAATCCGATAATAGGACCTGTACAAGAAAAAGATACAAGCGATAATG
TAAACGCCATCAAAAAAATACTCAGTAATCCGCTTGTAGCTTCCGCCTTGCTATCCACTG
CCGTACTCCATTTTGCGGGAAGTGTCAGTTCGAAAGCTCCGAAGAAAGAAGCAGCAAATA
CGATCAACATCAGACAGAACAAGATATTGAAAACAGCATTAGTGGAAAGGGCATTCAAAG
CACTGGCACCAAATATCAAGGTAATGGCAAGGCCAAGCGCTACATAGATTACCACGATGG
ATGCCCCATAAGTCCATGCATCCCGGATACCTTTCTTTTTGTCCTTGCTTCGCTTCAGAA
AGAAACTTACAGTCATCGGAATGATAGGCCATACACAAGGAGTGAACAAGGCCAGCAAAC
CTCCTAAAAATCCTGTAATAAAAATATAGATCCATGACATATCTTCCTGAGAGTTTGCCT
CACCGAATTTCTTCAAATCATTAATTACAGGCTTCCATAAGTCAACACTGCCTATCGCAG
TGGTAACAGTTGTAGCTGTCGGTTCTACAATACTGTCTGTAACAGTGGCGACTGGCTCTT
TTACCGGAGTTGCAGGGGTTTCTTTTGCCGAGACTTCGGCAGTAGCAGCGGCTTTACCCG
AAAATTTAAAGGGAACTTGTGTAGGAGGCAGACAATTTTCATCGTTGCATGCACCATATT
CCAGATACCCTTCTATTGAATAGTCACTGCCGGTAAACTTTATCTTCTGTATAAATTGAG
CCGTTTTTTCAAAATAGCGTACTTTCATTTCGAACAGTTTGTCAAAGTCCGAAACTTCTT
TTCCCCGAGGGGTTAATTTACCAACAACTTCGGCACCTGACATCTTCTCTACATTAAAAG
TAGCGGAGATAGGACCACCATCACCTAAATCGGTAGAATATACATGCCAACCGGCATCGA
TCGTACCTGTAAAAACGATTTCCGCTTCGGCTCCCGACAGGGTTTTCAGCTCCGTTTTAA
ACTTCACAGGCTCTTGTATCTGTGCCTGCGCCGTAAATACGACCAGCAACAAAAGCAGAA
AAGAGGATAATTTCTTCATTCTTTAAAATTGTTTATGATGTTTCTAGAAATATAACAGCT
ATCGGATTTTCCCGGTTTGAGGTTTTGGCTAATCTTAAAAAGCTATTATTTATTTATAAC
TAAAATTCATAATCTACACAAGCCCGACTTTCTTTTGTCTCTGCCAAAATCTTACCGGCA
GCCACATGCTCGGGATGGGTAGCATAGAACTTCACATCATCCAGATTATCAAATTCACTA
TACAACGCAATATTCCAGGTTTCTCCCGGATTCATATTCAATCCTACTTCAATTTTGCGG
ATCACAGAGATTTTAGCAGGTAATGCTTCAATAGCCTCCTTAAAACTATTCATCACAACG
AGTTTCTCTTCTACAGGAACGTCGTCTCTTAACTTAAATAATACAATGTGTTTTACCATT
ACGTTGTTATTTTAATTATTTGTTTTTATATTTGTCAGCCAAAGCTGTTTTTTACAGTTG
CAAAATTACTCTATTTGTTTCAAATATACACTATAAAAGGATGTTAATAATAGGAATAGC
AGGCGGAACAGGCTCGGGAAAGACCACCGTCGTACGGAAAATCATTGAGAGTCTACCAGC
TGGTGAAGTAGTATTGCTACCTCAGGATTCATACTATAAAGACAGTAGCCACGTACCGGT
TGAAGAACGCCAGAATATCAATTTTGACCATCCCGATGCTTTTGAATGGAGCCTTTTGTC
TAAACATGTTGCCCTGCTTAAAGAAGGCAAGTGTATCGAACAACCCACCTATTCTTATTT
AACTTGTACCCGCCAACCCGAAACGATCCATATTGAACCACGTGAAGTGGTCATAATCGA
AGGTATCCTGGCTTTATGTGACAAAAAGCTACGCAATATGATGGATCTGAAAATATTTGT
AGATGCCGACCCGGACGAACGGTTGATCCGTGTGATCCAACGTGACGTAGTGGAAAGGGG
CCGCACTGCAGAGGCTGTAATGGAGCGATATACGCGCGTGCTGAAACCTATGCATTTACA
GTTCATCGAACCATGTAAACGCTACGCAGATTTGATTGTTCCCGAAGGAGGGAGCAATCA
AGTAGCCATCGATATATTGACCATGTATATAAAAAAACACATCGGTAGGCCATGAAACGG
CATCTGATAATTTACTCCCTGCTTTTTCTTCTTTTCTGTGTATTGTCTTGCCGCAACAAA
CAAGCAGTAGCTACAGAGGAGTCCTCTGCACACGATCTGGAACAAATCAAAGATAGCGGA
GAACTCGTTGTTCTGACTCTTTATAGTTCTACTTCTTATTTCATCTATCGTGGGCAAGAC
ATGGGTTTCCAATACGAACTCAGTGAACAATTTGCCAAAAGTTTAGGAGTGAAATTACGA
ATAGAAGTAGCCAAAAACGTACCGGAACTCATCCGAAAGTTACTAAATGGCGAAGGAGAT
ATTATCGCATACAATATTCCAATTACTAAAGAATTAAAAGACAGCCTGATCTATTGTGGC
GAAGAAGTAATCACCCACCAGGTAACTGTCCAACGAACCAATGGGAAAACAAAACCGCTA
AAAGATGTAACCGAGTTGGTCGGAAAAAATATATATGTGAAACCGGGCAAATATTACGAA
CGATTGGTTAACTTGAATAAAGAGCTGGGAGGAGGCATTCTGATTCATCAAGTAACCAAT
GACAGCATTACTGCCGAGGATTTGATAACCCAAGTTGCACAAGGTAAAATTCCTTATACA
GTGGCTGATAATGATGTCGCTAAGTTGAATGCGACTTATTACCCTAACCTGAATACCAGT
CTGTCTATCTGTTTTGACCAACGCGCTTCCTGGGCTGTACGTAAAGATTGTCCGCAACTG
GCAGCAGCAGCAGACGAGTGGCATAAACAGAATATGACTTCGCCGGCATATACCGCAAGT
ATGAAACGATATTTTGAGATCAGTAAAGCAATGCCTCATTCTCCCATTTTATCCTTAAAA
GAGGGTAAAATCTCTCATTATGACAACTTATTCAAGAAATATGCGCAAGAGATAGGTTGG
GACTGGCGTCTGTTGGCATCCTTGGCCTATACCGAATCGAACTTCGATACAACTGCCGTA
TCATGGGCCGGAGCAAAGGGACTGATGCAATTAATGCCTGCCACCGCCCGTGCAATGGGG
GTTCCACCGGGCAAAGAGCAAAACCCGGAAGAAAGTATCAAAGCTGCGGTGAAATACATT
GCAGCGACAGATCGCAGCCTAAGCATGGTACCGGATAAACAGGAACGGATTAAGTTTATA
CTCGCTTCATATAATGCCGGGCTGGGACATATTTTTGACGCAATTGCACTGGCAGATAAA
TACGGTAAGAATAAAACCGTATGGACAGACAATGTGGAAAATTACATCCTACTAAAAAGC
AATGAAGAATATTTCACTGATCCGGTATGCAAAAACGGATATTTTCGTGGAATAGAGACC
TACAATTTCGTCAGAGACATTAACTCAAGATATGAATCATATAAGAAGAAAATAAAAAGT
TGAAATAGGGCAAAAGCTCGCAATTATAAGAATTGCAAGCCCTTGACAGCGTATAGTATA
TTTTATTTTTTCCCTTTCTCTGTTAACAAACTCACAATAATAACGGCTGCTACCGATAAT
GGCAATGCAAACAATATCGGATCTATCATCGGAAAAGGATAGGCTTCGATCAACACATCC
TTACCGAAAAGCCACCTGCATACCCCCATTGCCGCAGCCTCTTTCTGGTGCAGAAAGGCC
AGCGCAAACAAACTACCTATAGTCCCTATCCAAAGGCTTGCCATCACTCCCTGACGGGTA
GCACGTCTCCAATATAAAGCACAAAAATAGGCCGGCAGGAAAGCTGCAGCACAAATACCC
ATAAAAATAGAAGTTCCACGGGCTATAATATCGTTGGGCAACATATAGCAGATAATATAA
CTCACTAAAATTGAAAATAAAACTCCCAAACGGATCACATTAGTCAATTTACCACGTGAA
CGAGGCTTGTAAGTACCATAAATATCGGAACCAACCGAAGCTCCCATCGTATGAAACTGT
GAACTCAGTGTAGACATGCTGGCAGAAAGGATACAGAGCATAAAAAGAGCGGCAAACCAA
TCCGGCATTGCCTTATTTATAAAGTATGGGATGATTTTATCCATATCTTTGACTGCTTCC
GTAGCTACAACACCTTCGGTCTTAAGAAAGAAAAGATTGCTCAATGCACCTGCATGATAA
ATAGCACCTACGGTAATAATCAGAAAAAAACACCCGATAAAAACCCCACGGTTTAGTTGT
TTGCTACTTTCAACCGTCATAAAACGTACAACCAACTGAGGCTGCGCAAGACAACCGATT
CCAACTCCCAAGATAAGTGAAGTGACTAATGTATACCATTGAGGTGAACCGGTAACAGGC
ATAGCCGTCCACCCTTGATGTCCCAACGCCTTAAATTTTTCAGGAACTAAGGGAGCTATG
TCCGTCAGAGCCTGATTGGCTTCAGTAAAGCCCATATCCAGTACCCGATACAACGAAAAA
AGCAGAAACAGCATACAGCCAAACATAATAACTGCCTGTAAAGCATCTGTATACATTACT
CCTTTCATACCTCCTGCGATCACATAGGCAGCTATTACCAATGTAAATATTAAAAGTGAA
ATATTAAAATCAATCTGGAAAATCTGTTCGATAAAGACAGCACCACCTTTCATAACCACT
GCGGCATACAAAGGCATTCCGAGGAAAATCACTGCGGCAACAAAGACTTGTATTCCCCGT
GAACGATAATGCCTGCCTAACAATTGAGGAAATGTACTTACATTCAATTTAGCACCCATT
CGCCGCGTCCGGAGTCCGAAAAAAATAAAGGCAATCACTACACCTATAAACATATTCAAA
AAGCAAAGCCACTGAATACCCATACCAAAAGCTGCTGCTACCCCACCAAAGCCGACAATA
GCAGAGGCTGATATAAAAGTGGCACCATAAGAGAGTGCCATGACAAACGGATTCATCTGT
CGACCTCCTACCAGGTAATCACTGGCGGAGGATGTTTTCTTATAACCTAAAAAACCAAGA
TAGGCCAGTGACAGCAGATAGGCTATCACAATCAGTCCAAGTGTAAATGTATTCATCGTG
TTTTATCTTTTTCGTCGTCTTTATTCCAGTATTTGAAGCCAAACCAAGCAGCAAAGAGCA
CACATACTACCGAAAGCAAGTATGGCAAAATGATAAGTGAGTCGCTAATTCCAAACATTC
TTGTATCAGATTTCGATTAATATTGGTGCAAATGTAAGGAATTTATTGAAATAGAGAAAC
AAAATGCAGAAATTATCAGAAGGAAAGGAATAAAAATAAAAAAGCTGCCTCGTTTTATCA
GAAGCAGCTTTCAGAAAAGCCAATAAACGGTTTAAAACTTATCGTAATGAATTTTTTTCT
CATCAAATTTCTGTTTAGGCTCTTGGGCAGTTGCCGGATAACCAAACGGAATCACACACA
GGGGCACTATATTCCCCGGAAGCTCCGTATATTTACGAACAACCCTGATACGGTCTTCAT
AAGGATAAGCAGCTGTCCATACCGCACCCAGCCCCTGTGCTTCGGCAGCCAATAATATAT
TCTGTGCAGCAGCCGAACAATCCAGATACCAATAGGAAGATTGAGCTACATCTCCACATA
CAACAATGGCATAGCGAGCTTGAGTCAGCATCTTTGCATAAGGTAAAGCAGCGGCCATCG
AATCAAGAGCAACCCGGTCGGTGACCAATACAAACTCCCACGGACGAATATCTTTTCCGG
ATGGTGCAGCCATTCCGGCACGTAGCATCCAATCTATTTTTTCTTTTTCTACTTCCTTGT
CTAAATAAGCCCGCACACTTTTACGTGCAAAAATATTATCCAACGCAGCATTGGATGTCG
AAGGGACTTCTCCTTGAGAAGCAGATGAACAAGCTGCGAATGAAATCATTCCCAGTATCC
CGATCACCCATACATAAACCGCTTTCTTTATTACCATAATTTCTTTTTATATCAAAAAAG
TTTCAATCTGTTTTCCTGAGCTTCTTTCAATGAAACGGTTTCACGCTTCATCATGCCACT
CTTATCACGAAGGGCTTCATATTCACTGGATAATTCTTTTGCCAACTCTTCTTTCGATTT
CGGACTCATCAGCCGAGCAGCAACGCCCGCATTCTGCGAAGCATCCTTCAAGTGAACAAC
CGGAGCGTGATAAACCGGAGCAATCTTCAATGCTGTATGTAGTTTAGAGGTAGTCGCTCC
TCCTATCAACAATGGAATATCCAATCCGGCTTTTTCTAATTCCATAGCCACATGTACCAT
CTCTTCCAGTGAAGGAGTAATCAACCCACTAAGTCCGATCATATCCACTTTCTCCTCAAT
GGCTTTTTGGACAATCGATTCAGCCGGTACCATCACTCCCAAATCAATAATATCGTAACC
ATTACATGCCATCACAACCGAGACTATATTTTTGCCAATGTCATGCACATCCCCTTTCAC
AGTGGCCAGCAAAACTTTTCCTGCCGAAGCAGTACCTTCCACCTTTTCCGATTCTATAAT
AGGTTGTAAGATTGCAACGGCTTTCTTCATCGTACGGGCTGTTTTCACCACTTGTGGAAG
AAACATCTTACCTGCGCCAAACAATTCGCCCACATGATTCATTCCATTCATCAACGGTCC
TTCAATCACATCCACCGCTTTATCATATTTAGGCAAAGCCTCAGCAAGATCTTCTTCCAG
AAAATCCCCGATTCCTTTTACCAAAGCATATTGCAAGCGTTCTTCTACCGTACCGTCCCT
CCAGGCATCATGTTTTACCGGTTGCCCGGCCGAAGTATTACCCGCAGAAGCCTCCTTTAA
CCGGTCAGCCAATTCTATCAATCGTTCTGCGGCATCACTTCTCCGGTTTAATACTACATC
TTCAATCCTCTCGAGTACATCCGCCGGAATATCTGTATACAATACAGAAGTACCCGGATT
CACAATCCCCATATCCATCCCTTTCTGAATGGCATGGTAAAGAAATACGGCATGCATCGC
TTCACGAATATAGTTGTTTCCACGGAATGAGAACGAAAGATTACTTACTCCCCCACTGAT
ATGGGCGCCCGGAAGATTCTTTTTAATCCAAGCCGTCGCCTCTATAAAATCTACCGCATA
GTTATTATGTTCCTCGATCCCTGTTGCCACAGCCAATACATTCGGGTCGAAAATGATATC
ATGCGGATTGAATCCTATCTTATCTACAAGCAAATGATAGGCCCGTTCGCAAACTTCTAT
TTTACGGGTGGCTGTATCAGCTTGCCCTTTCTCATCAAAAGCCATCACTACCACAGCCGC
ACCATATTGGCGAACCGTACGAGCATGTTCAAGGAATTTCTCCTCTCCCTCTTTCAACGA
GATGGAATTCACAATTGATTTTCCTTGAAGACATTTCAATCCGGCCTCGATAACTTCCCA
TTTCGAAGAATCAATCATTACAGGAACACGAGCAATTTCCGGTTCCGAAGCCACCAGATT
AAGGAAAGTTGTCATCTCCTCCTTTGCATCCAGAAGGCCGTCGTCCATATTTACATCGAT
AATCAGTGCTCCGTCTTCTACCTGTTTACGGGCAATGGATAATGCCTCGTCATATTTCTT
TTCATTAATCAAACGAAGAAATTTGCGCGAACCGGCTACATTGCAACGTTCCCCCACGTT
AACGAAATTTATTTCAGGTTTCACTTCCAACAGTTCTAATCCCGAAAGCCACATACAATC
CGGTTTACAAACCGGAATATGCGGTTTTGCTCCGGCAATCAATGCAGGATATTCTGCAAT
ATAGGCATCGGTAGTACCACAGCACCCACCTATGATATTGATCAATCCTTCATGAACATA
CTCTTTTACTTCATGGGCCATATCTGCCGGAGTCTGGTCATATTTTCCTAAACTATTAGG
TAGACCAGCATTCGGATAAGCACTAATATAATAAGGAGCCCGAGCGGCCAATTGCTCTAA
GAAAGGTTTCAGTTGCCTGGCACCAAACGAACAGTTTAACCCGACTGAGAAGATATCAGC
GTGTTGCACTGAAGCCAGGAAAGCTTCCAACGTCTGTCCGGAAAGAGTACGTCCTCCGGT
GTCGGAAACCGTCACAGATAACATAACAGGCACTTTTACTCCTGTAGCCTTCATTGCACG
TTCTGCCGCCAAAATAGCAGCTTTGGCATTCAGCGTATCAAAAATAGTTTCTATCAATAA
AGCATCTACCCCACTTTCAAGCATAGCTTCCATCTGTTGCTGATAAGCATCAGCCATTTC
ATCATAAGTCACAGCACGATAAGCCGGATTATTCACATCCGGCGACATAGAACATGTTTT
ATTGGTAGGACCTACCGAACCGGCTACGAAACGGGGTTTATCGGGATTTAGTGCCGTATA
TTCATCAGCCACTTCACGTGCCAGCTTTACAGCCGCTTGATTCATTTCACGCACATACTC
TTGTACATGATAATCGGCCATAGAAATAGTGGTAGAACTAAAAGTATTCGTCTCAATGAT
ATCTGCACCGGCTTCTAGATACTTACGGTGTATATCCCGAATCACATCAGGGCGTGTGAG
ACAAAGTAAATCATTATTCCCCTTCAGTTGACCGGGAATATGCGCAAAGCGTTCATTACG
AAAATCTTCTTCTCTAAGATTATATTGCTGAATCATTGTACCCATAGCGCCATCCAATAT
AAGGATACGTTCGAGTACCAGCTGTTGAATAGTTTTTTTCATTGCTAAAGGTACAAACCT
ATCATCGTTTAAACATCCTGTCCATATCACGACGGTCGTCTTTTTCTTTCAAAGCCTCCC
GTTTATCATATTGCTTTTTACCTTTAGCCAAAGCTACAACCACTTTGGCCAAACCTCTTT
CATTAATAAACAAACGCACAGGCACAATGGTGAATCCGGCGTCTTTCGTCCCTCTTTCCA
ATTTATTCAGCTCCTTTTTGCTCAATAGCAACTTACGGTCACGTCGGGCCGCATGATTAT
TATACGAGCCATAAAAATATTCGGCAATGTGCATATTCTTCACCCACAACTCGCCTTTCG
CAAAATAGCAAAACGTATCTACCAAGCTTGCCTTACCCAGACGGATGGACTTAATCTCCG
TCCCGGTCAACACAATACCTGCTGTATAAGTATCGATCAACTCATAGTCGAAAGTAGCAC
GTTTATTCTTTATATTTATAGGAGCCAATTTCATTTTTTCTTTAATTTAATATAGCTGTT
AGCTTATTGAACACAATTTGTATCACCGCCGGACATAGTATTAACAAAATCGATGAGAAA
ATGGTGTACCGCAACCGATTCTTTTCTTCTACCAGCATCACAACCCTTGCTCCTTCCCAT
ACCACATAAACAATATAAAATTGGAGCAGCCAACCGATAATACTGAAATCAGGAAGCAAT
CCGGTTACTATATGTAACAAAAAAGTGACAACTAACGCATAACCTGCAAACTGCTGCGCC
AAAAGGATATCATTGGTCATACCAAACATTTTTATCCCCATCTGATTGATAGCATAAGCC
GCCAGAAAATAACCTCCGAACAAAGCTACCGCCACCGCACAACACTGCGTCATGGCCAAC
TGGAAACTTTGTGGTCCTCCCCAACCATTAGTCCACAAAGCACCAATGAATACGGATAAA
CCACATAAACCAATCATAGGATAGACAAAAACAGTAAGAACTGCCCGTCTATCCTCTAAA
CGAATTTCCTCCCAGGCCTTGGCCGGAGAGGAAATCAATGACATTGCTATTTGAAATAAT
GCTTTGTAATTCAAATTATTCCGCAGTTTTATATTCTATTTCATATACCTTCTCTGTAGT
AGAAGTATCTTCCAACTTATTGTTGTACTCATTTTGCTTCGCTACTATAGTTATTTTAGC
AGGTTTAGCTTGTCCACTCTTCAGAGTATACTCTCTTAAGATTTGGCTGATTTCATAAGC
CTTAAAGCTGGAAGTACGTGTTGCACGCTCAGCAATAGCAGCAGGTTCATCCTCAACTTT
ATAGCGTAAATAAAGTTTCAAAATGGTATCACCAGATTTAATATCATCTGTATAGCAGAC
AAGAGTAAAAGTATGTTTAGCGAGCTCATTTTTAATATCTTCTGTAGTAGTCACATTTTT
CACACGATAAAGTACCGGTAATACAATCGTATTTTCACTAAACTGAAATGGGGCCACAGT
TGAATATCCTGATGCAAAACTCAACGAACCAACAGGTGCATTAGTAGTCACATCACCTGA
TTCACCTACTTTCGGAGTGGTTATTGCTGTAGCATCAATTCCTGTAGGATCTGCTAAAAG
TGTAATTTTAATTGACTTAGGATTTGTCGAGAGGTCCTGACCTTCATCAACCTGGCAATA
AATGTAAGCCATTCTTGCATTCAAAGTTACAGGAATCGTGTTAGTAGGGACCAGTTCCGT
ACCGGCAGCATCTGTGAATGTAACATAACCCATTCTATCATTCACTTTCACCACACCGGC
CCACTGCTGAGGACCGCTTTCTCCGGAATCCATACATGAAGTAAACATAGTACCCATCAA
CAGGGTTAAGGTCAACACCATTAATTTCAATTGTTTCATAAATCTATTTTTTAGAGTTTG
CAAAGATATAAATTCTAATTCACAATAAGTAAATGCAGAGACTTAAAAAATACTGCATCT
ATTACTTAACTATTTTTGCAAACAACTCTAAATGATCGTCTACATAGCTTGCTACCAGTG
CTGTAACCTCCTCCTCAATATCCAGATATTCTTCTTCAAGATCATCAAAGGCCTCGTATT
GCTCGTACATAGCCATAAATTCGTCCTCTGTACGCTCTTTCTCCAGATCGTGGCGATGAG
CATCGTATATCTTCTTAGCTTTATAAACCAACTTCGAGAAATCCTCGGCTCCCCACAGGC
GCATTACCTTTGCAAAAGGATTATCAAAGATATAACCTCCATACCCATTCTGAATCAATT
GACAAAAGCCACCGAACATGACTTCATCCCGAAAAATCTGATAGGCCAGCAAAGAGTGCT
GCTCCCCTGTCAACAGTGGCATTGTTTCGGCAGTAAGTTCCCCGCCAATCACTTCTTTAT
ACTTGTCTGTAAACACCTGGATAAATTCATCCATTCCCTCACCCGCAGCTTTTTGCAAAG
AGGCATCCGTAACTTCTATCATTTCCACTATATATAATAAGGTGAATTCTATATTTATAA
ATATCAGGAAACAAAAATACGGAAATATATGGTTCAGAAAGGCTTTTTGATAAGTTTTTT
AGAAACCCGTTTAATTTTCTTCAATAATAATCCTATAACGAATAATTTGATCACCTTCTC
TGCCGGATCGCATGTCAGTTCATTGTAGTTCGGTATTGCAACAAGCGTTATCAATTAACG
TTGTTAATGCCATCTTCTATGCATTCTGTGCTTGAATACAAAGAACAAGTGTTTTACATT
TAAAAGCCTTCTTCTCTATCATCAAAACATTTGTTTTAACAGTGTGTTAAAACAAGCCTT
TTACCGACAAACAGCAAGTCATAGTAACCTTCTAATTTACAAAAGAATAACAGGTTCATC
TATTTGTTCTCCGAGAATTTCACTAATACCTTCTAAAGGTAGATAATTAAAGATTTGACA
AGTATAGCATCTTATTCAAAGCAATCTACACAATACAAAGAAACAGACGGGATTCAATTC
TCAATCCTTATAATTGATGATCAATGATGCAATGACATACCAAGATATACGCCTATGCAG
TAAGGTATCAACCAAATGCACCACACCACAATACTGAAACGGTTGAAATGTTCCTTGGCT
CTTTCACTCCCTTTCACATACGTCCAGATAGCCCACATAGCGTGAATAAACATCAACAGG
ATAGCGATAATGCCGGTCACAGTATGTATTTCATCATGCAAGTGTGTGAGTCGCGCAATA
TTCTCCATTAAAGCCGTTCCCACAGAATCAGCCAGCAGTCCCAACAAAAAAAATACCAGA
TGCCAAAATTTCAACCTCTTCTGCAATCGCTCTCCCCACACTCCTATTGTGTAAAACACC
AATGCCGAAGTTATCACACTAATGGCTGCAATTAAATAATGTATATCTACCTCATTCAAA
TTCATAACCGATCAATTTTTCTCAGAAGAAACAAAGAATCAGAGTAATAGTTCAACAAAA
CAAAGATTATCTAAAATGTCATCTCCACATTACAATCTAACAAAACCACAAATTCTATTT
TTCTCTTTTCATAAAAAAGTAATAAAACCCGATTTGCAAAAACAAATAAAACGACTACCT
TTGTGAGCGATTTGAGAATCGTGACTACGTATTTTTAATTATATCACTTAAAAAAGAGCT
AATTATGACTTATTCACACGAAGTGGAACACATGTGTGTTGTAAAGAAGGGTCCTAACCA
CGGACCGGCTCCCATACCCGAAGAAGGAAAATGGGTAAAATCAAAAGAAATTGTTGATAT
TTCAGGTCTGACACACGGTGTGGGTTGGTGTGCTCCTCAGCAGGGTGCATGTAAGCTGAC
TCTGAACGTAAAAGAAGGTATCATCCAGGAAGCTCTGGTTGAAACTATCGGCTGTTCAGG
TATGACTCACTCAGCTGCTATGGCTGCTGAAATCCTCCCGGGAAAAACTATCCTCGAAGC
ATTGAACACAGACTTAGTTTGTGACGCCATCAACACTGCTATGCGCGAACTCTTCTTACA
GATCGTTTACGGACGTACTCAGTCAGCTTTCTCAGAAGGTGGTCTGATCATCGGTGCAGG
TCTTGAAGACTTAGGTAAAGGTCTGCGTAGCCAGGTAGGTACATTGTACGGTACTTTGGC
TAAAGGTCCTCGTTACCTTGAAATGGCAGAAGGTTACATCAAGACAATTGCTCTTGACAA
AAACGATGAAATCTGCGGATACGAATTCGTTCACATGGGCAAATTCATGGATGAAATCAA
GAAAGGTACTGATGCGAATGAAGCATTGAAGAAAGTTACCGGTACTTACGGACGCTTCAC
TGCAGAACAGGGAGCTGTTAAACACATTGATCCACGTCACGAATAATATAAGGAGGAAAA
GAAATTATGATTAGAGAAGTAAAATTTGAAAGTCAGGACCGCCGTATCAAAGGTATCATC
GAAGCCTTGAACGCTAACGGTATCAAAGACATCGAAGAAGCTAACGCTATCTGCGAAGCT
GCTGGAGTTGATCCTTATAAAACGTGTGAAGAAACTCAACCGATCTGTTTTGAAAATGCT
AAGTGGGCTTACGTAGTAGGTGCTGCTATCGCTATCAAGAAAGGTTGCAAAAACGCTGCT
GATGCTGCCGAAGCTATCGGTATAGGTCTGCAGGCATTCTGTATCCCGGGTTCTGTAGCT
GACGACCGTAAGGTTGGTATCGGTCATGGAAATCTGGCTGCTATGTTGTTACGTGAAGAA
ACCAAATGTTTCGCTTTCTTGGCAGGTCACGAATCTTTCGCTGCTGCCGAAGGTGCTATC
AAAATCGCTGCAAAAGCAGACAAAGTACGTAAAGAACCTCTGCGTTGTATCTTGAACGGT
CTTGGAAAAGATGCTGCTCAGATCATCTCTCGTATCAACGGCTTTACTTATGTTCAAACA
CAGTTTGACTATTTCACAGGTGAACTGAAAGTAGTACGTGAAATTGCTTACTCTGACGGT
CCTCGTGCAAAAGTAAAATGCTATGGTGCAGATGATGTACGTGAAGGTGTAGCTATCATG
TGGAAAGAAGGTGTAGATGTATCTATCACAGGTAACTCTACTAACCCGACGCGTTTCCAA
CACCCGGTTGCAGGTACTTACAAGAAAGAACGTGTACTGGCAGGTAAGCCATACTTCTCA
GTAGCTTCAGGTGGTGGTACAGGTCGTACTCTTCACCCGGATAACATGGCTGCCGGTCCT
GCTTCATACGGTATGACTGACACTATGGGTCGTATGCACTCAGACGCTCAGTTCGCCGGT
TCTTCATCCGTTCCTGCTCACGTAGAAATGATGGGATTCCTGGGAATTGGTAACAACCCG
ATGGTAGGTTGTACAGTAGCTTGTGCAGTTGATGTAGCTCAGGCTTTGAGCAAATAATCC
AAGTTAATTACTACATATTAAATCCCTGTAACTGATAAAGTTATGGGGATTTTTATTTTC
AATAAGTTCGTTCGTTGAGCTGCTGACTTACTTCTCTCCTACCTTTCTAAATCAATCAAG
AATATTACAAATAATTGGCTGAATTTACTGCATGAATTTGGCTCTTTAGGTCATAAGTGG
GGTGCATGATTAGAAGTTAGTTTAGGGTAAATTGGGGCTGAAATAGCAGATATTTTGTGA
CTTATTTATGACCATTTTATTGTTTTCACACAAGTGGTCATATAGTACACCATAACAAAC
TAAATTACAGATAGATATAGCCATTTAAAGAACTTCCAAATGTCTAATTTTAATTGATTA
AACAATGGAAAGAAGTTCATTCGCTGTTCTCTTCTTCATAAGAGAAAGCAAAGTTAGAAA
AGATGGTAACGCACCTATTGAAGCCAGCATTACCATAAATGGAGAAAGATGTTTTTTCTC
TACAGGCAAGAAAGTAAAAGCTACTACTTGGGATAAGACAAGCAATTAGTAAAGGGTAAA
GACGAATAAACTATAAGCCTCAACAACTATCTTAAATCAGTCAAAGCTAAACTGTATGAG
AAAGAAGCTGAATTGTTAGACAAAGGGTTCGTTATTACAGCCCAACCGCTATATAATGCT
TACTTTGGTAAAGTAGAGTGCTTAAAGGAAAGGAGCCTATTGAGCATATTGAGCAATTGG
AAGCACACAATGCAGAGCGTAAGGCGATGGTAGGTAAAACTGCTATTGTGTTTGAGTACA
CAGCCAGATTGCTCAAAGAGTTCATTCTACAGAAATATAATAGAAAGGATTTATACCTAA
GATATGAAAGAAGCAAAGGTTTACTTTGGTACTGCCTATTACTTCAATTTAGAACGAGAA
AAAGAAAGATTTACTATTTACTAATGATATTCAATCTGCTGCCAATGAATATACCAATAA
ACTACCTCAACAGGAAGCGCCTAATATCTAAAGAGTATGCAACGACTAACAAATCCATAC
TAATATTGACTCCTTCTAATCTGTATAGGCTCTTTTGTCTATCCCTGTATAGAAATAATA
GGTATAATATCAAAATGAGACTAAAAGACCTTGCCAAGTTTACAGGAGAGAAAGAAAGTG
CATTAAAACAGTTCAATACTGACATTAAAGGTATAGTTTCCATTAAAGAATACTATTTAC
CAACAGCACACTCCATTTACACTATTAGGAAAAATAGATATAACTTACCAGATTTAGAGA
CTCACTTTATAACGTTATCAAAGGAGTTTACTCAAGTCAATGTACCTATTAAAATCAAAG
GATATTACATTAAGCTCTTACTTATAGCAGAGAATAATATTATTAGCTTGCCCAATAGTA
AATAGGCAGTCTACTTAAAATGAATAAAGACACTGTTCAAAAATACAATGTGGATTTACA
AGAATTAGGTTTATTGCGGTTGCTATCCAATGGAGTAAAGCTAACACCAGATAATCTACT
ATTAAGTAATGATAATGCAAAACCCAAATTAGTCTGGAATGAAAGTAGCCAAAATCCATT
ACCCAACATAACTCTAAACTCAAGAAACTAAGGTAAACGACTTATTTATACCTATCCATT
AGCACTTAATGGAGAGATACGGATAAGTCGTTAACAGCTAAATTCTTATAGCAGAAGCTC
TTAAAGTGGCAAAATCCTAATAGCATTGAGCGAACATATACAACCCACCCCTAAATTCCT
CTTGCCTTTTTAAAACAAAGGATTGCTTCTTCCAAGATTATCCCTATGTAAAATATAGCA
TTAAAGAATAAACTAGTATAACAATGGATTTTAATGACAAAAGGAACTATAAATAGGATT
GAATTAATATCTTTGCAAAATTAAGATTAAAATGATATGGATTCACAATACGTACTTAAA
TATTTAAAGGATAAAAATACAATCGCCACAGAAGCATGTACTTCTATGAAAATGGTCATT
GATTATAACATTACACCTAAGGAATATTTAAGCTATGCTAAACTTGACCTTGATGAGCAA
TATGGACATCATTTAATCAACGCTTTATGTAATGCTAAACGTGCATTTCATTGCCAATTA
GATATTATATTAAAAAACCTAGCAAGAAAAACAGCTAATAGTTTTCTTAGCAAAAAGAAG
TTGTTAGAAGAACTAGGAATTATTACCCCTAGAATATTAGAAAAATTGAATAGGCAAAGA
AATATATTGGAACATGAGTATACCAAACCTAGTCTAGAAGAAGTTTCAGACTTCTTAGAT
ATAACTGAGCTATTTATTGAATACACAAACAAATATGTCTATACACTAAAGTGTAATTGT
TCTTTTGAAAATGTCACAATGGAAATACCAAGTTTAGATATTTCTTATAGAACAGAAGAT
GGGGGAATTGAAATACTTTATATTGATGATACAAAACAAATAAAAAGACCAATTATAGAT
GCGAAGGATATTAATCGTAAAGAGATATTAAGGCTTTATTTGAATTTTGCTTATGAAGAT
TACTGGGACTGGGAGTAATGTAAAATAAACTGTGTCATGCATTGTTTTTTTATAAAAGAA
GAATTTGATTTTGAAAGCATAAGAACAAGGCTATAGAACAGTTAAAGGCTGGTAAGCCAT
TGTTGGGTAAGGATGGTACCTTTGGCCATTCCCAGACCAAAGAGTTTTTCCCTAAAAAAC
ACCCCTCCTTTTCTCTACATTTCCCTAATTCTATTTCTGTATTATAACTTATCCTAATCT
CACTAAGAAATTCAACGCATTTAGATTACAAGATATTGAATAAATCTTTCTTTTCTGTAT
ATTTGCGCCCGGTATTTTAGATGCAATCCGAGAAGTTGTAAGTTTTCGGAGTCATTTTAT
ACTTCCCCCGCTTAAGAACTTACTTATTTAGACAAAGTTAATGAAACAAATCAATGCAGT
AATTACAGGAGTTGGAGGATATGTGCCCGATTATATCCTGACTAATGATGAGATATCCAG
AATTGTAGATACCACCGATGAATGGATCATGGGACGTATCGGAATCAAAGAAAGACGCAT
CCTGAATGAAGAAGGACTCGGCACCTCATACATGGCACGAAAAGCTGTCAAACAACTGAT
GCAACGTACTCAAAGTAATCCGGATGATATTGACCTGATAATTGTAGCTACCACCACTCC
CGATTATCGGCTTCCTTCAACGGCTTCCATTTTATGCGAAAGAGTGGGGTTGAAAAATGC
ATTTGCCTTCGACATGCAAGCGGTCTGCAGCGGTTTCTTATATGCATTAGAAACCGGGGC
TAACTTTATCCGTTCGGGAAAATACAAAAAAGTCATTATTGTTGGTGCCGATAAAATGTC
GTCTGTGATAGACTACACCGATCGTGCCACCTGTCCTATTTTCGCTGATGGTGCAGCAGC
TTTCTTGTTGGAACCCACAACAGATCATTTAGGAGTTATCGATTCCGTTTTAAGAACAGA
CGGCAAAGGACTTCCTTTTTTACACATGAAAGCCGGTGGTTCAGTTTGTTCCCCTTCTTA
TTTTACAGTTGACAACCACATGCATTACCTTCACCAAGAAGGACGTACAGTATTTAAATA
TGCTGTAGCCAATATGTCAGATGCATGTGAGTCGATCATCGAAAGAAACCAACTGACAAA
AGATGAAATAGACTGGGTCGTTCCCCACCAGGCCAATCAACGTATCATCAGTGCTGTTGC
CCAGCGTCTGGATGTACCATTAGAAAAGGTTATGATCAATATCGAACACTACGGCAATAC
CAGTGCAGGTACGCTTCCATTATGCATTTGGGATTTCGAAAATAAACTCAAAAAAGGTGA
TAATTTGATTTTCACCGCTTTCGGAGCCGGATTTGCCTGGGGAGCTGTTTACGTTAAATG
GGGATATGATGGCAAGACAAATAACGCATGTTAGTCTAATCACAAACGCCGATATCTTTT
CTTTCAGTGCTTTTGGATAAACACAAGAAACCTTATCATACACTTCTTTGTTATTTTCCG
ATAACTAAATGCATTGGATAATGGAAAATGGTGTAATGATGCAGTATTTTGAATGGAATC
TGCCAAATGACGGAAATTTATGGAAACAATTAAAAGAAGATGCGTCACATTTACATGAGA
TTGGTGTGACAGCAGTATGGATTCCCCCCGCTTACAAAGCCGACGAACAACAAGACGAAG
GTTATGCAACCTACGATTTGTATGATCTCGGCGAGTTCGATCAAAAAGGAACCATAAGAA
CGAAATATGGTACGAAAGAAGAACTGAAAGAAATGATCGATGAATTACATAAAAATCATA
TTTCCGTTTATCTGGACGTAGTACTGAATCATAAGGCAGGAGGTGATTTCACTGAAAAGT
TCATAGTTGTAGAAGTCGATCCCAATGATAGAACCCAAGCATTAGGAAAACCGTTCGAAA
TACAGGGCTGGACCGGATACAGCTTCCATGGACGTAAGGATAAATATTCAGACTTCAAAT
GGCATTGGTATCATTTTTCAGGAACCGGTTTTGACGATGCCAAAAAGCGGAGTGGCATCT
TCCAGATACAGGGTGAAGGCAAAGCGTGGAGCGAAGGGGTTGACAATGAAAATGGCAACT
ACGATTTCTTATTATGCAATGATATAGACCTGGATCATCCTGAAGTAGTCACCGAATTGA
ATCGTTGGGGAAAATGGGTTTCCAAAGAGCTGAACCTCGACGGAATGCGTCTGGATGCCA
TCAAACACATGAAAGACAAGTTCATTGCACAATTTCTGGATGCGGTAAGAAGCGAAAGAG
GAGACAAATTCTACGCTGTTGGCGAATATTGGAATGGTGATTTGAACACACTCGATGCAT
ACATAAAATCCGTGGGTCACAAAGTCAACCTATTTGATGTTCCATTACATTATAATTTAT
TCCAAGCATCACAAGAAGGCAAGAATTATGATCTGCAGAATATTCTAAAAAACACATTAG
TCGAGCACCACTGTGATTTGGCAGTCACTTTTGTCGACAATCACGATTCGCAATCGGGCA
GTTCCTTGGAATCACAAATAGAAGACTGGTTCAAACCATTGGCCTATGGTCTGATATTAT
TAATGAAAGACGGTTATCCTTGTTTGTTCTACGGAGATTATTATGGTGTTAAAGGAGAAA
ACTCACCTCATACCCCAATCATTAATATTCTTCTGGATGCCAGAAGAAAATATGCTTATG
GCGATCAGATTGAGTATTTCGATCATCCTTCCGCCATCGGCTTTATTCGTACGGGAGATG
AAGAACATGTCGGTTCCGGTTTAGTCTTTTTAATGTCTAATGATGAAGCCGGCAGTAAAA
AGATGGATTTGGGCGAAGAACATAAAGGTGAAATATGGCATGAAATAACCGGAAATATTC
AGCAAGAAATCACATTAGACGAAAAAGGAAGTGGAGAATTTTCTGTTAATACCCGTAATA
TTGCTGTTTGGATAAAAAAGAATTAAAATGGAAATCCATTCCGAAAGAAAGAAAAGACTT
AGTTTATCCCTGCTCTTCAAAATAATAAAAGATACAGTTTGGGGATTCATAGACGACAGC
GTTATGAGGTTGAGCGCTTCATTAGCCTATGCGACTTTGTTTTCAATTATTCCTTTTCTT
TCCCTTCTAGTCACTGTCGGTGTCTTTTTCCATATGGATTTGGCCAATCAACTTTATGTC
CAACTACAACCGATTGTGGGCCCCGAAGTTACCGAGGCCCTTCGTTCTATTATAGAAAAT
GCAGAAAATACAGACTCCTCCAGGTCGGCTGCCTTTGTCAGTTTAGGTATCTCTATTTTT
GGTGCCACCACTATTTTTGCAGAAATACAAAGTTCATTAAATTCAATTTGGGGAATAAAA
GCCGTCCCTAAAAAGAGCTGGCTTAAATTTATTAAAAACCGGATACTTTCTTTCTCAATA
ATACTTGTATTTGCCTTCATTCTCCTGATTACATTCACCATTACCAATATAATCGGAGAA
CTCAGTCAAAAATTCATCTTTAAGTATCCGGAAGTAGCCGATTCGTTGGTAAAAGTGGTA
GGAATCATCATAAACATGAGTGTCACTACCATCATCTTTACACTCATATTTAAAATATTA
CCCGATGCCAAAATCAAGAGCAAAGACGTTTGCATCGGAGCTGTTGTAACCACCATACTG
CTACTGATAGGTCAATGGGGAATTTCCTTTTATATAGGAATAGCCAATGTGGGGACCGTC
TATGGGGCTGCTGCGTTCATGGTGGTTTTCGTCACCTGGATTTATTATTCTTCCATCATC
ATATATACCGGTGCAGAGTTTACCAAAGCATGGGCAAACGAAATGGGAGGTAAAATTTTC
CCCGACGAATATGCAGTAGCCACCAAAACCATTGAAATACACGAAGACAAGCCTATCGAA
TAATCTAGAATAAAAATCACTTCTTCCGTGACGATTCATTCTCAGTATCACGACATGTTT
TCGTATACTGTTTCAAATGCTTTCTCATTTGTTCGAAACGGACAAAGCCCAAGAAAAACA
AAAAGATTCCGGCTATAATACATCCCCACGCCAGCCCATCCAAACGTGAAATGCTTTCAA
TTTGAAATATCCCTATCCCCACAGTCAAAAGGTAAAGTGCCATACGGATATATGCAAACA
AAGTTCTTTCATTAGCCAACTTGGTTCTTTCAAGTGCCAGATGATCACGAAGAATCAACT
CTTTATCATTCTCAAAGTTATCGGTAAATGTCAGCATAATTACATTAAGGTAACTGTATC
TTAAACGTTTATTTAAAACAATAATTGAGTATAATAGTTCAGGAAACAGAATCTCCATTT
ATCAAATGACACTGACAGGTCCCCCAATCCTAACCAATTTACCGTACACTAAAAATCATT
TTTAGTTATACTTTTCACAACTGACTAATTAAATTTATGTAAGTAGAAAAATCTCTTCAT
AAAAAAAATAATTCTTGGGATACAAATAACAAGTTATTAAAATACAAAAGACTTGTTATT
TGCACACAAGAATCAAATTATAAGGAAATGACTTAACAATGTTAATTGAAACAAACTCCA
ATAACAAGTAAAATCTTGCACAATGCTATGCCACTAACCTTTTTTCATTAAACCAACGTA
CAGGGATCTTTCTGCTTAACAAAACATTGCGACAGTAGTACGGCAAACGGAGTATCATAT
ACTCTGGCTTTCTGTGGGCATCCCTTTACACAGGCACAACATTTAATGCAGCGTTCGGCA
TCCGTATTCAACTCGTCACCTTTGGCTATGGCGCTTACAGGACACATTTTCGCACACGCA
CCGCAGTGAGTACACAAAGATTCATCTTCTACCCAAGGAGTACGGGGAAGGGGAACCCCA
CTTTTACGCAAGGCAATCACTTTCCGCAAAAAGCGAAACAATGGAAAAAAAGGCTGACGC
GGACGCCGGATTTTACGGACATCGACCGCATATAATTTTTCCGGTTCGGTAGCAGATGCT
ATTTTATCTGAAATCTGCTTTCCAAAATCGGCTGCCACAGCAAGGTCACGTTCGTCAGGA
CGTCCGGCAGCTACGGGATATTTTTCTGTACTATAAGAGTGTTCTCCTATGAAAGTAGCA
CCGGCAATTACTTTAAACCCCTGTTGAATAGCCCAATAATCAAGTTCCATCAACGATTTT
TCGTAAGCACGATTACCGTATACCACCACGATAACCGCCGGAGTATTACTTCCACGCACA
CTTGCCAGACGATCCATGGCTAAAGGGGCTACACGACCTCCATATACCGGCACGACAATA
ATAGCTAATGCAGATTCGGCAATCACTAAATCCTGAGTTGCCTGTTGTGTTAAATTCGTG
TTTATCACATTTGTTATTCCGGTTCCACGAACAATTGCCTCCCCAACTTGTTTAGAGGTG
TGGGTAGGCGAGAAATAAATCAAATGGACTTCGTTTGCTGTCATAATAGTTACTTTTTAT
GCAACAAAGGTACACTTTTATGAAGAAAAAAAGAGTAAACGAAGACAAAAACCAAAATTA
TTTATTATCTTTGCGGCGTTGAAACATTCCGAACCACTCCAACGGGAGACAAATTCGGAT
TTCCGATTCAGCCAAACATCCCTAATTCATCATTTAAAGATTATTGCGTTTGTTAAGTTT
CCGACCCCTGCGTCGCAGCTTCAGCCGTACGTATTTCAACGAATAAAATTAAAATATTTA
AATAACTCACTATACTGTATGTATAACATCATTCAATTGAACGACAAGAATTTGTCGGAA
CTACAAGCTATTGCCCAGGAATTGGGTATCAAAAAAACAGACTCACTTAAGAAAGAAGAA
CTTGTCTACAAAATCCTCGACGAACAAGCCATAGCCGGAGCTACTAAAAAGGTAGCTGCC
GACAAACTGAAAGAGGAACGCAAAGAAGATAAGAAAAAACGCTCTCGGGTGACAGTAAAG
AAGGAAAACGCCGACAAGGTTTTCTCTTCTACCAAGAATGGAGAACTAACTAAAACAGAT
GCCAAAACACCTGCAGCCAAAACACAGCCACAACCTAAAACAACAGAACCGACCCCAGAA
ACAGCTAAAGAGGCAAACGCCGAAACAAACGCCACTCCGGCCGAATCTGTCAAAGTGACA
CCTTATGCCACTCCGAAAAAGAAACCGGGACGCCCCCGTAAAAATCAGGTAGAAACAGAA
GCTAAACCCGCAGAAGAAACTACCGAAAAACCGGAAACAGTACCATCGGCACAAGAAGAA
AAGCCCGCTGCCCAACCGGAAACAGAAAAACGTCCCATCAGCAAACCGATTCTCAAACCC
AAACCGGCCGTTGTAGACGAAGAAAGCTCGATCCTCTCGGATATAGATGCAGACGATGAT
TTTATCCCCATCGAAGACCTGCCTTCGGAAAAAGTAGAATTGCCAACCGAACTGTTCGGC
AAATTTGAATCGACCAAAGCCGAAGCAGCAACAGCCCCCGAACCTGTGGCACAACCCCAA
CGCCCGCGTGTGATTCGCCCACGAGACAACAATAACAACAACAATTACAACAACAATAAT
AATAACCAACGCAACAATAACCAGCGTCAGCCTGTACAACAGCGTCCCATGCCGCAACAA
AATGCCGCCGAAGCCGCACCCGTTCAGGAACGCCGCGTGATTGAACGTGAGAAACCTTAT
GAATTTGATGATATCCTCACCGGAACCGGTGTATTGGAAATCATGCAGGATGGTTACGGA
TTCCTCCGTTCGTCAGATTATAACTACCTCTCTTCACCGGACGATATCTACGTTTCGCAA
TCCCAGATCAAACTATTCGGTCCGAAGACCGGTGACGTAGTAGAAGGTGTAATCCGTCCG
CCCAAAGAAGGCGAAAAATACTTCCCGCTGGTAAAGGTTTCTAAAATCAACGGACGTGAT
GCCGCTTTCGTACGTGACCGTGTACCGTTCGACCATCTCACTCCGCTGTTCCCGGACGAA
AAGTTCAAGCTTTGCAAGGGAGGCTACTCCGACTCGATGTCGGCACGTGTAGTCGACCTC
TTTTCACCAATCGGTAAAGGACAGCGTGCCTTGATCGTGGCTCAGCCCAAGACCGGTAAA
ACCATCCTGATGAAAGAAATCGCCAATGCCATCGCTGCCAACCATCCGGAAGTATATATG
ATCATGTTGTTGATTGACGAACGTCCGGAAGAAGTAACCGACATGGCCCGCAGTGTCAAT
GCGGAAGTGATTGCTTCTACATTCGACGAACCTGCCGAACGCCATGTGAAAATTGCCGGC
ATCGTACTCGAAAAAGCTAAAAGATTGGTAGAGTGTGGACACGATGTAGTGATCTTCCTC
GACTCTATCACCCGTCTGGCGCGCGCATACAATACTGTATCTCCGGCATCAGGAAAGGTA
CTCTCGGGTGGTGTGGATGCCAATGCACTACACAAACCGAAACGTTTCTTCGGAGCAGCC
CGTAACATAGAGAACGGAGGTTCGCTCACCATTATCGCTACTGCCCTGATCGACACCGGT
TCGAAGATGGACGAAGTAATCTTTGAAGAGTTCAAGGGTACAGGTAACATGGAGTTGCAG
CTCGACCGCAACCTAAGTAACAAACGTATCTTCCCTGCTGTCAACATTGTGGCATCGAGC
ACCCGCCGCGACGACTTGCTGCTCGACAAACAGACACTGGACCGCATGTGGATTCTACGC
AAGTATCTGTCGGATATGAATCCTATCGAAGCAATGGATTTCGTAAAAGACAGATTGGAA
AAAACCAAAGACAACGACGAGTTCCTGATGAGCATGAACAGCTAAAGAGTTCCTTTTGTG
AACAAAATATAGTAAAAAGAGTGAGATTCTGTTTGATTCTCACTCTTTTTATTTAGCTTT
GCACTACATGCATCATAAACAAGCATAAAACAAACATCGGGAAAACAACATTTACTGTGG
GAAGGTCTTTCAATATAGCGCTTATAGTAATAGCAGTAACCTTATACTCTGTCACTACAT
ATGCTGCCGATAACAAAGCAACAAGGCACGTGTCAGCGCTGCTGAACCTGATCGACAACA
GCCTCAACTATAGCAAAGAAGCTCCCAACGACAGTATTATCCAATGGGGCAACGAATTGG
CTCCTCTCCTGAAAAAGCAGAAAGAATATAAAACTCTATTTCAGTTGAAACAACTGATTG
TGACAGCTTATGCCTCACGAGGAGACATGAACATGGCCATCGACCATGCCCGCCGGATGT
ATAAGGAAGCCAAAGAATTGAACTCCCCCATCGGTATAGCTCTTTCCAGCCGTGCCATTG
GGGATGCCTACTTGAATGCCAACATGCAGCAACCCGCCATCGAATCTTATAAAGAAGCTC
TGGAATTGCTTGACAAAATACCGGGTAGCGAAATCCTCGAACAAGAGATTCTTCCGAAAT
TCATCCTGACCCTGATTCAGGCCTCCCACATGGACGAGGTACGCATCTATCTGCAAAAGT
TTGAAAGCCTGTATGCCGGTAACCCTAATCCTACATTCCACTTTTTCATATGTGCGTGCA
ATGCCTACTATAACATCGAGTCCGGTAATCCCGAAAAAGGAAAAGCCGAACTGGACAAAG
CCGGGAAAATCCACGAACAACTGAATTCTCTCTACCTGCGTAGTATCTACAACTATATAT
TGGCCCAGTACTATCAGGCTGTCGGGAAGTATGAACTGGCCCTGCAACAATACGAACGCC
TGACAAAGGTCCCTAAAGCACCTGCCCCCAACAAACACATCGGTTTGCAGCTTGAGTGTG
CCCAACTGCTGACTCAAATGGGACGAACGGAAGAAGCCTATCGTATCTATCAAAAGGCCA
ACCGGCAAAAAGACTCTTTGAACGCTCTGAGCTATGCCCGGCAAATCAATGACCTACGGG
GAATGTACCAGATAGACCGGATGGAAATCCGGAACCAAATTCAACGAAACCAAATCATCT
TGTGGATCATCATAGCTTCCATCTTTATATTGATGCTTGTTTTGCTGTTGATTGTCCGCA
TCCGGCAGGAGTCCAACCGACTTCTCCGCTCCAAAGAAGAATTGGAAATAGCCCGTAAGT
ATGCCGAGAACTCGATACGTACCAAAAGTCTGTTCCTGTCGAACATGAGTCACGAAATAC
GGACACCACTGAATGCACTTTCCGGATTCTCATCCATCCTGACCGACGAATCCATCGACA
ATGACACACGGTATCAATGCAATGACATCATCCAGCAAAACTCCGAACTGCTGCTAAAGC
TGATCAATGATGTAATAGACCTGTCAAATCTCGATCCCGGCAAGCTGACTTTCAATTTTA
AAGAATGTGACGCCGTCAATATATGCCGTAACGTAATCAACACCGTAGAGAAGGTGAAGC
AGACACAAGCCGGAGTCAGTTTTGTCACTTCACTGGATAGACTGACTTTGCGTACAGACG
AGGCACGCCTGCAACAGGTATTGATCAACCTGCTGATCAATGCCACCAAGTTCACTACCG
AAGGAAGCATCACCCTGACATTAGAAAAAGAATCAGAAACCATAGCTCTGTTCACTGTGA
CAGATACCGGATGTGGTATCCTCCGTGAAAAACAGGACCAGATATTCAATCGTTTTGAGA
AACTGAACGAAGGTGCACAGGGAACGGGTCTGGGACTCTCGATCTGTCAACTTATCATCG
AGCAAATCGGAGGGAGGATATGGATTGACCCGGACTACACCGAAGGTGCGCGATTCCGGT
TTACACACCCTGTCCGGTCCGCAAAGGAAAAGGAGGCAGAAGGATGAAACGACTGATACT
TATCATCATAGTATGTTGCCGGGCCTTAGGATGGTGTCATGCAAATACACAAACGGAAAC
GGACAGCCTGTATCGGGTGGCACAGTCACTTCCGCATGACTCGACTCGTCTGGAAATGTT
CAAGAGACTGGCACAAATAGAACAGCTGACTCCCAGGTGTATCACCTTCTCGAGCCTGTT
GCGCGAGGAAGCCACCTTGCAGAAGAATGACAGATACAACGCCATAGCCGCCTATCTGCA
CACAGTGTACTACTATAACCAAAACAACCGGGACAGCGTGAAAAAATGGCTTGACATAAT
GGAGCCTTATGCCCGCAAATCGCAAACCTGGGATCTCTATTTCGATGCGCTCCGCTTTCA
GATAGACCTCTGCACCTACGAAGAGCAGTATGAACTTGCCATCAACGAAGCGAACCAGAT
GTACGAAAGAGCCAAAAAAGTGAACTGCGCCCGCGGACTGATCGGAGCAAAACAATGCTT
GGGCAACGCCTATATCAGTACAGAGCGATGGGACGAAGGAATGAAAGCATTGGAAGCTGC
CTATCAACTCTCTTCACAAACAGATAATGCGGTAGTACGAATCTCGATTCTCTGTCAACT
GATTTCCGTAACCAAGGATCAGAAAAACAACCAATTACTCTCCGAATACCTTGCGAAGCT
AAAAGAAACACTGCATCACCATACCTCCACGAACCCGATGCTCAAAGAGGCATTTTATGA
TATTTACCTGTTCTGCGAAGTATATTACACCTATTATTATCTATATGCAGGCCAGCCGGA
ACAAGCACATAAAAATTTGGTTAATGCGGGCAAATTTCTCAATGGCAACACCTTCTTTCT
CTACAGGGTGCTCTATTACGATGCCTATGCAGCATACTTCCGGGCTTGCAAAGCGTATGA
CCGGGCACTTGCCAAGATAGACTCCACCATCATACTGCTGCAAGAGGACTTCAACAGCAA
TTACATCCACCAGAAATTGACAAAAGCCGACCTCCTGGCAGAAGCCGGACGAAGTGCAGA
AGCCATTCCCCTGTACATCGAAACACTCCATCTTAAAGACTCTATCGAAACGACCGTTCT
CGACAAACAGATGCAACAGATAAAAGCTAAATACAACATCGACAAAGTGGCATTGGAAGA
GGAACGGCTGAAAAGCTACATCCAACTCGGCACCTTAATAGTGGTGGTCATTATCCTGAT
AATTCTGGTTGCTTTCATGCTCCGCATTTCACACGTACGCAAGGCTTTGGAACGATCGGA
AAAAGAAACACGGAAAACAACCCGTATGGCGGAAGAAGCCAATGAAATGAAAAATCGCTT
TTTGTCGAACATGAGCTATCACATCCGCATCCCGCTGAACGGTGTAGTGGGTTTCTCGCA
ACTGATAGCCTCCGAGCCCAACATGCCCGATGAGCTCCGTAAAGAATACTCTTCCATCAT
TCAGAAGAACTCCGAAGAGTTGATGCGCCTGGTTAATGATGTACTCGATTTATCACGGCT
CGAAGCCGGTATGATGAAGTTCAACATTCAGGAATACGGACTGGCGGAACTCTGCAATGA
AGCTACCTATATGGCGCGCATGCATAGTGAAGGGTGTACCGTCATCCGGTTGGAAAACGA
AATTGAAACAGACCTGAACATCCGGGTAGACACCGTCCGTTTCACACAGGCGTTGATGAG
TGCACTGACGTATCCGCAGAAGTACAAAGAAAAACGGGAAATCGACTTTAAGGTGACACT
CGACACGGAGAAGAACTTCATCAACTTCCGCATCACCAACTCTCCGCTGGCTGACGAAAG
ATTTACTTCGCAAGAGGTATGCATCCGTCACGAAATCAACCGCCTGCTATTTGAGTATTT
CGGAGGAAGCTACAAAGTACAGACAAATCCGGACGGAAAGCCGACCATCCTCTTCACGTT
TCCCTCAGGAAGAAATTGACTTCTTCCCCTATCCGCTCGTCTACTTCTACAGAAAGTTGT
ATCTTTGCAACCTGCAAACTTAAACCCTTCTTTATGTATACCAACAAACAGATCTGGAGT
GTCAGTTACCCGATTCTCCTGAGCTTGCTTGCGCAAAATGTCATCAACGTCACCGACACT
GCCTTTCTGGGACGTGTCAGTGAGATAGCCCTCGGTGCTTCTGCCATGGGTGGGCTTTTC
TATATTTGTATTTTCACCATTGCCTTCGGATTCAGCACCGGTTCCCAGATCGTCATTGCC
CGCCGCAACGGTGAAGCACGTTACGGCGATGTAGGTCCGGTCATGATTCAGGGAGTCTTG
TTCCTGTTGGTCATGGCTCTCCTGCTCTTCGGATTCACCAAAGCGTTCGGCGGAAACATC
ATGCGCCTGCTGGTCTCTTCCGAAAGCATTTATAATGCCACGATGGAGTTTCTCGACTGG
CGCATCTTCGGGTTCTTCTTCTCATTTGTCAACGTGATGTTCCGGGCACTCTACATCGGA
ATCACCCGCACCAAGGTGCTCACCATCAATGCAGTGGTTATGGCGCTGACCAATGTGGTG
CTGGACTATGCCCTGATATTCGGACACTTCGGGCTTCCGGAAATGGGCATCAAAGGAGCA
GCCATTGCTTCCGTAATCGCCGAAGCGGCTTCTCTGCTCTTTTTCCTGATTTATACGTAC
ATCACCGTCGACCTGAAAAAGTATGGCCTCAACCGCTTGCGGTCGTTCGACCCGGTTTTG
TTGATGCGCATTCTCAGTATATCGTGCTTCACCATGCTTCAGTATTTCCTGTCGATGGGC
ACCTGGTTTGTTTTCTTTGTGGCAGTGGAGAGGTTGGGACAGCGCGAACTCGCTATCGCC
AACATCGTGAGAAGCATCTACATCGTTATGCTGATTCCGGTAAATGCACTGGCCACCACA
ACCAACAGCCTGGTGAGCAACGCCATCGGCGCAGGAGGCATCAACTACGTGATGCCGTTG
ATAAACAAAATCGGGCGCTTCTCTTTCCTGATCATGCTGGGGCTGGTCATCATAACCGCC
CTGTTCCCACAAGCATTGCTCTCGGTATACACCAACGAAACGGCATTGATCAATGAATCG
GTATCATCGGTATATGTCATCTGCGTGGCCATGCTGATTGCCTCTGTTGCTAACGTCGTC
TTCAACGGAATATCGGGTACAGGCAATACTCAAGCAGCCCTGATGCTCGAAGCCATCACG
ATTGCAATCTACGGATCGTACATCATTTTCATCGGAATGTGGGTAAAAGCTCCCATCGAA
TGGTGCTTTACGATTGAGATTCTGTACTATACACTGTTGCTCGCCACAAGCTATATTTAT
TTCAAAAAAGCAAAATGGCAGAACAAAAAGATATAAAGTACGAGAGATTTTTGTACATTT
GCGGCTGATTTCACCGCAGATTGCACAGATTAGCACAGATATTCTCTATGTCAGATATAA
AATCCGTGTCGATCCGTACAATTTGCGGCAGGCTTTACACATCATTAGTAATTCATAATT
CAAAGATATGTTCGACAATTTAAGCGAAAGACTCGAAAGGTCGTTTAAGATTCTGAAAGG
TGAAGGCAAAATCACCGAGATCAACGTAGCAGAAACCCTGAAAGACGTGCGCAAGGCACT
GCTCGATGCCGACGTTAACTATAAAGTAGCCAAAGGATTCACTGATACGGTGAAGGAAAA
GGCACTGGGACAGAACGTGCTCACAGCCGTAAAACCGAGCCAGTTGATGGTGAAGATTGT
TCATGACGAACTGACCCAGCTGATGGGTGGAGAAACTGTCGAAATCGACACCAAAGGTCA
GCCGGCAGTCATCCTGATGTCCGGTTTGCAAGGTTCGGGTAAGACCACTTTCTCGGGTAA
GCTGGCCCGCATGCTGAAAACCAAGAAGAACAAACGCCCGTTGCTCGTTGCATGTGACGT
TTACCGTCCGGCAGCTATCGAGCAGCTTCGCGTATTGGCCGAACAGATTGACGTACCGAT
GTACTCGGAGATCGACAGCAAAGATCCGGTTTCCATCGCCCAGAATGCCATCAAAGAAGC
ACGTGCCAAGGGATACGATCTGGTAATTGTCGATACGGCCGGACGTCTGGCAGTCGACGA
ACAGATGATGAATGAGATCGCTGCCATCAAAGAAGCCATCCAGCCCAACGAAATTCTGTT
CGTGGTAGACTCTATGACCGGACAAGATGCGGTCAACACAGCCAAAGAGTTCAACGAACG
CCTCGACTTTGACGGCGTGGTGCTGACCAAGCTCGACGGTGATACCCGCGGTGGTGCGGC
CCTCTCTATCCGTTCGGTAGTGAACAAACCTATCAAGTTTGTAGGTACGGGCGAGAAACT
CGATGCCATCGACCAGTTCCACCCTGCCCGTATGGCCGACCGTATCCTGGGTATGGGTGA
CATCGTTTCGTTGGTGGAACGCGCACAGGAACAATATGACGAAGAAGAAGCTAAACGCCT
TCAAAAGAAGATTGCCAAGAACCAGTTCGACTTCAACGACTTCCTCAGCCAGATCTCCCA
GATTAAGAAAATGGGTAATCTGAAAGAGCTCGCTTCAATGATTCCGGGTGTGGGCAAGGC
CATCAAAGATATCGATATCGACGACAATGCTTTCAAAAGCATCGAAGCCATCATCTACTC
CATGACTCCGGAGGAACGCAGCAATCCGGGCATCCTGAACGGTTCGCGCCGTACACGTAT
CGCCAAAGGTAGCGGTACGACTATCCAGGAGGTGAACCGTCTGCTGAAACAGTTTGACCA
GACTCGCAAAATGATGAAGATGGTGACCAGCAGCAAGATGGGCAAGATGATGCCGAAGAT
GAAATAAGACTGCACTTTTCTTCCCGAAAGCTTGACTTTGGCTTCGGGATGATGTATCTT
TGTCTATGTAATCATTCAATAAATTCAATTAGAATGCAATAGAAGGAGGAAGCCGCTGTT
TCCTCCTTTTTTTATGTACCTACCGGAGTAAGAAACCATAACCCGCCGCTTGAAGTCCCG
GAGACGGTTGCTCCACTCCCGAATACCGGCTGCATTGCAGTCAGATGCTTACTGCATTTC
AGTAAAACCCCGGCTCTACCCGCATCGGATCCCGGCTCTATTCCCAGAAGTTCCTCTTTG
CCTTCGGAACTCCTCCCTACCCTGTTAATAATCTATAAAGCTACTCTTGACAAAAAACAG
GGAATGGTAAATGATATTACTTTTGCCTGATACCATAAAAGCATTGAATCAATGAAACAC
ATTCTCTTCACTCTGGCGCTTGCTTCCATAGCCGGGATAGCCAACGCACAACACAATGGG
CACTCCTATACGGTAGAAGGTTTGATAAACGATTCTACCCTGAACGGACAGACACTCTAT
ATCAGCCGTTATGACGACGGAATGAAAGTGGATAGCACGCAAGTGACCAACGGGCAATTT
AAATTCACCGGAAAAGCGGACATCCCCTGTTTTTGCCGCATCGATGCGGGGAGAGAGTAT
GCCAACTTCATCCTCGAAGGGGGCAACATCCAGGTCAATGTACTGACTCACAATGACCCG
AAGGGAACGCCAATGAATGAGGAGTATACCCACATATCTGATAAAACATCTGAGCTGGTC
ACAGAGTTGAGAAAAAGACATGCGGCCATCGAACAGCAAACAGAAGACAAATCGGAACAA
CTCCGGCTTAAAAAAGAATACGCCGATACTTACTGGCATCCGACTTATACCCGACTATAC
AAAGACATGTTTATGAAGAACCCGGACAATGCACTCGGAGAGTTTGCCATCAGAGAGCTT
GCCATGTGCGCTTTGCCCGAAGAGATGGACACCATATTTGCGGCTTCCGGCCCCTGGTTG
AAGTCACTGAGCGTATATCACCGCATCGAAAAGCAGTTTCAAGGCATGAAAGCGACGGCA
GTAGGACAAAAGTTTACCGACTTCAGCGGTAAGACCATAGACGGCGCCGCAAGCTCTTTA
TCCGATTTTGTGGGCAAAGGTCAATACACTTTGGTAGATTTCTGGGCAAGCTGGTGTGGC
CCCTGCCGTTCCGAATCGCCTCATATAGCCGAACTCTACAACACATACAAAGACAAAGGA
CTGACTGTCGTGGGAGTAGCAGTCTGGGACAAACCGGAAAATACCAAAAAAGCGATCAAG
GAACTCAATATCGACTGGCCGCAAATTATCGACACCGGTATGACGCCCATGGATCTGTAC
GGTGTAAAAGGTATCCCTTTCATCCTCCTCTTCGGACCTGACGGAACCATCATCGCACGT
GACCTCAGAGGAGAAGGAATGAAAAATAAAGTAGCCGAAGTACTAAACAATAAATAACTC
AATAAACGAATAAGAAATGACACTGATTGATGGAAAAGCCATCTCCGAACAAGTAAAGCA
GGAGATTGCAGCCGAAGTGGCAGAAATAGTGGCTCATGGAGGCAAACGCCCTCACCTGGC
AGCCATCCTCGTAGGACACGACGGAGGCAGCGAGACATATGTAGCCGCCAAAGTAAAAGC
TTGCGAAGTGTGCGGATTCAAGTCGTCACTGATCCGTTACGAAAGTGATGTGACAGAGGA
CGAGCTGCTTGCCAAAGTACGCGAACTGAATGAAGATGACGATGTAGACGGATTTATCGT
ACAACTTCCGTTGCCCAAACACATCTCCGAACAAAAAGTGATTGAGACCATCGATTACCG
CAAAGATGTGGACGGATTTCACCCGATCAATGTAGGACGCATGTCTATCGGACTGCCTTG
CTATGTATCGGCCACTCCGAATGGAATCCTCGAACTGCTGAAACGCTACCGGATAGAGAC
ATCCGGGAAAAAGTGCGTCGTATTGGGACGCAGCAATATTGTTGGCAAACCGATGGCTGC
ACTGATGATGCAGAAGGCTTATCCGGGAGACGCTACGGTGACCGTATGTCACAGCCGCTC
AAAAGATCTGGTGAAAGAGTGCCGGGAAGCCGATATCATTATCGCTGCATTGGGACAACC
CAATTTCGTAAAGGCGGAAATGGTGAAAGAAGGTGCCGTGGTCATTGACGTAGGTACCAC
CCGGGTGCCCGATGCCAGCAAGAAGTCCGGGTTCAAGCTCACAGGAGATGTGAAGTTTGA
CGAAGTATCCCCGAAGTGTTCGTTCATCACTCCCGTTCCGGGAGGAGTCGGCCCGATGAC
CATCGTGTCACTGATGAAAAATACATTGCTGGCAGGTAAGAAGGCGATCTATCAATAACC
CATTCCTCCGTTTCCCTCTTCATAGAAGGGGAAACGGAGAATTTGCTTTTCAATACCTTA
GTATCATGAATACGATATTTAAAACCACAGGCTTGTGCGTCTTTCTCTTCGCATGTACCC
CATGGGCTGCCGCACAAAATTTTTCTATCGACTATCCCTCATATCAAAAAAGAAATACCG
ACGCACTTGAAATCAGCCGGATCGTCCGTAATGACACAGCTACCATTCTGTATATGGATG
CTTACTCGCGCCCTAACTATTGGATACGGCTGGCTTCGGAGCTCTCTCTACACGGGGTGC
AAAGCGGGAAGAAATACCCTGTCATCCGATCGCAAGGTTTCGAACTGGACAAGCAGGTAT
ACATGCCGGCTTCGGGCAATGTGACGTTTACTCTGCAATTTGCCCCTATCGATCCGCAGG
ACCGGACGATAGACTTTGTAGAAAGCAACAATGAAGAAGACTTCCGGATCGAGGGAATTT
GCCTTGACGCATCTGTCCCCAAAAAGAAAGTACACTGCCACCTGGCCGGCAAAATGGCAA
ACCGACCACAAACCAGTCGCCTGATACTTATAGAAAGCAACAAGAATACACGCGGTACCC
CGTGGATTTCGATACCGGTGCGCAACGGTGTCTTTGAGTACGACTTCTATACCGACCACG
AAAAGGCTTACGAACTTATTTGCTGGGACGACCTGTTAAACGGTTGCTGGTATCCGGTCA
CTTTCTTTGCAGAAAATGGAACGGTATCTTTCACCATATCTGCCATAGACACACGCCCAC
CCTATCGCATAGAGACCCTCAACCCACTGACGACGGCTCTCCGGCTATTTGAAGCGGAAG
GGGAGGATAAGTTCAGTTTCGATGAACTCAACGCACGAAGAGATACGCTCGAAAAATACG
GACGTTTTGAAAGTGAAGCCATGCAAGCACTCTGGAAAAAATTCGATCAGGTGAAAGACA
ATCCCGAAGAAAGAAACAAGCTTTTCAGAGAAAGAGACCGCCTGGAAGAAAGTGGCGAAG
CATTCACAGAAGAAGCAAAAGCACTTATAAAGGAAAGGGAACAACTCTTTCGGAAAAAAG
TAATTTGGGAAACGGAACAAGCCTCGCAACACCCTTCGCTGGTGGGACTATTTATCCTGA
AAATGAAGGTGGAGAACGCACGGAAAGATGAAGACGTCACACCCTATCTGGAAGTATTTC
AAAAAGTGTATACCTCCCGCTATCCCGAACATCCCTATACCCGGGAAATGCAAATGTTTA
TCGACAATAACCAACCCAAGACGGGAAACCGTTTCATCGACTTCTCCGCTCCCGACCTGA
ATGGTAACATGGTTCAGTTGTCCGAACAGATACGGGGAAAAGTGGCTCTGATCGACCTAT
GGGCTTCCTGGTGCGGTCCGTGCCGTACGACCTCCAAGCAATTGATTCCCATCTACGAAA
AATACAAAGACCGTGGATTCACCGTCATCGGCGTCGCACGCGAGCAGAACAGCGATATCC
GTATGAGAGAAGCCATACGGAAAGACGGTTATCCCTGGCTGAACCTTATCGAGCTGAATG
ATGTTCAACAGATCTGGTCAAAATACCGGATACCGAACGCTGCCGGCGGAACTTTCCTCG
TGAACGCCCAAGGAATCATTCTTGCCGTGAACCCTACAGCCGAAGAGGTGGAACGTATTC
TCCAGAAAGAACTTTAATATCGGTAATTTATGAAACATCTGATTCTTCTTTTTCTCTTTT
TTTGCTCTGTATCTTGCAGTAGCAACGCGCAAGAGCAACCTGTCCCTACCTCATCGGCCG
ACACAATACCCGCACAGAAGATCACCCTCCTCTTTGCAGGCGACCTGATGCAGCATCAGG
CACAGATAGACGCAGCCCAGACAGCAACCGGATACGACTATACAGACTACTTTAAACTGA
TAAAAGAAGAAATCGGCAAAGCAGACATCGCCATCGGAAATCTGGAGGTAACCCTCGGTG
GAAAGCCCTATCGGGGGTATCCGGCCTTCAGTGCCCCCGACGAATATCTGACCGCAATCA
AAGATGCCGGCTTCAACGTATTGATAACAGCCAACAATCATTGCCTCGACCGAGGCAAAA
AAGGGTTGGAAAGAACCATCCTGATGTTGGATTCCCTACAAATTCCGTATGCCGGCACCT
ACACCGACAGTACGGCCCGTGCCTCGCGGTATCCACTCTTGCTGGAACAGAATGGCTTCC
GCATTGTCCTGCTCAATTATACATATGGCACTAACGGCATCAAGGTATCTGCCCCCAACA
TCGTCAATTATATCGATAAGGATATCATGGCCCGGGACATCGAAACTGCCAAAGCATTGA
ATCCGGATGCATTGATTGCATGTATGCACTGGGGCATCGAATACCAATCGCTGCCCAACA
AGGAACAAACATCTCTTGCCGACTGGTTGCTTAGCCGGGGAGTCACCCATGTGATCGGCT
CCCATCCACACGTGGTACAGCCCATGGAGTTGCGAACCGATACGCTCAGCGGACAGCAAA
ATGTGGTGCTTTACTCTTTAGGTAATTTTATTTCGAACATGTCTGCCCGCAAAACAGACG
GGGGACTGCTCTTTAAACTCGAATTAACGAAAGACAGTATAGGCACATCTGTCAGCAATT
GCGGATATAGTCTGATATGGACTGCACGCCCCACACTCTCCAAAAAGAAAAATTACGTTT
TATACCCGGCAAGCATTCCGACAGACTCTTTATCGGCAGAAGAACGTAACCGCCTGAAAA
TCTTTATTAATGACACCCGGGAACTCTTCCGCAAGCATAACCGCGGAATTAATGAATACA
TTTTTTGAAGAAAAAAGTTCGCAGAATGTTTGCAGATTCAAAAAGAATCGTTACCTTTGC
ATCGCATTTGAGAGAGATGCTAACATGGTGGCTGTAGTTCAGTTGGTTAGAGCGTCAGAT
TGTGGTTCTGAATGTCGTGGGTTCGAGTCCCATCTGCCACCCAACAAAGAGAGGAAATTC
AATAATGAATTTCCTCTCTTTGTTTATATAAGGCAATTAAGGATCAACGTAAGTGAAAGA
CCTGTCTGCCAAAGACACAGGACTATAAAAAATCTGCAGAAGCAGGATCAAAATCCCGCC
TCTACAGAAAACTGTAAACCATTAAAACAAAATGCACCTTGTCAGACCACAATTAAAAAC
GAGGCATAACAAACTTGTCATCAGGGGATGTAAAGGATAATCCCGGAACAGAGCGGCGCA
TATCTTTATAAGCGTATTCTTTAATTAGTGAATAGTCAGTAGCATCCAAAGCATAATAAT
AGTCATCTTTATCCGTTGATAACTTTACAGTCCAATCGAACATATTTCCAAAGATAGTCA
ACTCGTCTTTGGTGGGATCGAAACCGGGAAGAGCTGATTTAACCAAACTTCCATCACTGT
TGATCACATAAAAATGATGCTGGCTGTCTACCATATACCCCAAAGTACGGCGACTGCGGA
ACTCAGTAATAAATACATATTCCGGCAAAACGCCTTCAGGCAGCTGAATCAGTTTCACAT
ACGGACGTCCCTTGGTACACTTCAGATGAAACAGTTTATGGTTGGCATCCAAAACCAGAT
ACCCCTCATCATAGTCTTTACGGGTAGTCGGATTGCCCGAAGCATAGCTTGCGGGAAAAG
CAAACCCTTTCTGAACCAGCATCTCCGTAAACAATTTACTCTTCGCCCCATCTATACGAT
TCGTCTCCATACGAATAAATTCGATACCTTTATCGGTAAAGCGAAAAGCATCTTCGGGCA
TTTTCAAATCCACCCGCTTGGACATGGACTCCATCAGGAAATAAAGTCCTGTTTGGGGAG
CATTGATAGCTGACGGCACACTCTTGAAAGTAAAGTTAGTCAACTGGATGTCTTTCGGAC
TAACTGCCCTACCGCAAATGGTATCGGGAAAACGTTCGTCTGCCGTAAGCTGACGTACGT
AAAGAGAAGGTAACAGACTGTCGACCTGTTGTTGTGTATATGTATTGCCTTTCGTATCAT
AACGGTGAAGCTGCTTATTCTCATCCAGTTGCGTAATGACAAAATCACCAAGCACGGAAC
TATACATAGTAAAAGGAGTCTTGGCAGGCTTCAATGTGAGAAAAGCATAGCACCAAGGCA
ACTGCCATACAAGCAGCACAGCCACAGTAACATAAAAAAACATTTTGCTGAATCGAATCA
TGTTCGTTTAATTTTTTTGGTAATAAACATTCGGTTAGTCTTGCTTACCGGCTTTGAACC
GTACCACAGAAATCCATGAAAGAGAAGCGATAAGCAGCGTATAAAGTGTCAGGCAGGGCA
AGAAACTGTTATAAGCCTCTGCTCCCGGAGCCAGGAAATAGACACGAAAAATCAATGCGG
CAATAATCAGATTCAAGACCCTCCGCTTCCATGTAGGTTCCAGGCAAATCCATGAAACAA
GCAGATACCCGGCAAATCCGGCCAAAAACCACGGAGCAGCCGAGACTAAGATACGCTGTA
CCAGCTCACTTGTAAAGTGTTGCGGCAAATAAACTCCCATGATAATAAAACTCGTAGCAA
AACATGCAAACAGCGCAAGTACTCCAAAGGCTAACATAGCCATGACCATCTTCTTCTGTG
AATAAGGTAAATGTAAGGTAAGTTTCAAACACTTGCGTTGCATCTCAGGGAAAAACTGTA
CGGCTGCCAGCAATATACCGGTCAGTAAAGGAACAAATTGCAACAGATCGATAAATATAG
[truncated: 4,903,339 more chars]
