# Supplementary material for: Regions Enriched with Reverse Complement Triplets in Bacterial Genomes
Source: Int J Mol Sci. 2026 Feb 28;27(5):2301. doi: 10.3390/ijms27052301 (PMC12985086; doi:10.3390/ijms27052301)
Supplement: Supplementary file 1 [file ijms-27-02301-s001.zip › for_send/45/Bacteroidota/class/mirror.txt]

SMAX=  264.00     KMAX=     428   
NOM=     1     2     3     4     6     7    11    12    14    15
NOM=    19    20    21    23    26    28    30    32    34    36
NOM=    38    41    42    43    44    47    51    52    54    55
NOM=    56    58    59    60    64    65    68    70    71    74
NOM=    76    80    86    90    91    92    93    96    97    99
NOM=   100   101   102   103   106   109   110   112   117   121
NOM=   122   123   124   133   136   137   151   154   156   160
NOM=   163   166   167   168   169   171   174   175   176   178
NOM=   179   181   182   188   189   192   194   195   196   202
NOM=   207   208   209   210   213   214   215   218   219   220
NOM=   222   223   225   227   229   230   238   240   241   243
NOM=   244   245   248   251   252   253   254   255   259   261
NOM=   263   266   269   273   278   279   280   282   283   285
NOM=   287   289   294   295   300   314   315   316   317   320
NOM=   328   329   330   335   336   337   338   340   343   344
NOM=   346   347   348   349   351   362   363   366   367   368
NOM=   371   374   378   383   387   389   392   393   394   396
NOM=   398   399   400   401   402   403   405   407   409   410
NOM=   412   415   416   418   419   421   423   426   428   429
NOM=   430   431   436   438   441   445   450   465   466   469
NOM=   472   476   477   478   480   483   484   487   488   489
NOM=   493   498   499   503   506   507   508   509   510   513
NOM=   517   521   522   523   527   528   529   531   532   533
NOM=   539   540   544   546   548   549   551   554   555   560
NOM=   562   564   567   568   570   572   573   576   580   582
NOM=   587   591   592   595   597   601   603   604   607   608
NOM=   609   614   618   619                                    
KK= 3702571  LL= 3703170  Z=    5.67  JJ= 3702541  DL=   600    
ATGGAAAAGAACAAACCTCTGGAACTGGCGCTCGACCTGCTGAAACACAGCAATATCGTATGCAATAACGAATATCGCTTTGTCACCCCCGATTTCGGGATTGTCATCAGCTTCACCCATATGGAAAGCCGCCTGTTCCGTCTGGGACAGCCCTACCGGCTGAAAGAAGGAAGAATTATCCGGGGCCTACGCGGCAAAGCCCGGATCACAATCAACCTGATAGAGTACAACATATATCCCCAAACCATTGCCACATTCCTCCCCGGCTCTATCATCGAACTTTTGGAGTTCACACCCGATTGTGATTTTCAGATGATTGCAGCCGACAAAGATTTCCTTCCGCTCCTGCGAGGCGACCAGCTCTTTGAATCGCATACACGGCAAAACCTTGTCATGCAGGTGACGGATACCGAATGGAAACTGTCAGATGCATATTTCACGCTGATATGGGACACGGTTCAGGAAGTCCCTTTCCGCCGGGAAGTGGTGCAGCATCTGCTCGCAGCCTTGTTGCACAACATAAAGTATATACGCACGGAAGAAGCGAACGACACTTCCCGCAGGTTTTCACATCAGGAAGAAATATTCTGGCGGTTCATC                                                                                                                                                                                                                                                                                                                                                                                                                                                                                                                                                                                                                                                                                                                                                                                                                                                                                                                                                                                                                                                                                                                                                                                                                                                                                                                                                                                                                                                        
A===      223      314      123      111      433      233      133      323      114      334      213      121      112      313      244      131      333      413      343      124      243      2
B===      411      324      412      222      443      441      442      414      322      344      421      212      122      424      331      242      444      423      434      312      431      3
RRR=   4084.7   1635.1    771.7    561.3    280.6     54.1     45.6      8.6      2.0      1.2      0.4      0.0      0.0      0.0      0.0      0.0      0.0      0.0      0.0      0.0      0.0      0
M=    17937.    21417.    15631.        
M=    14039.    20529.    16557.        
M=    14736.    11920.    18561.        
M=    18198.    11044.    14161.        
J=   1      -3.0  24.0 -20.9            
J=   2     -24.1  28.0  -3.9            
J=   3      -2.9 -26.7  29.6            
J=   4      32.2 -29.6  -2.6            
SMAX=   61.00     KMAX=     126   
NOM=     9    39    77    81    83    84    87    98   126   127
NOM=   142   144   146   158   162   165   184   190   203   226
NOM=   256   268   281   284   301   312   331   333   334   339
NOM=   364   365   379   391   395   397   422   433   447   459
NOM=   474   485   497   505   511   514   519   525   526   538
NOM=   542   543   550   565   574   583   611   612   615   617
NOM=   621                                                      
KK=  808934  LL=  809653  Z=    7.63  JJ=  808454  DL=   720    
CCGTAAAAGCGGCTTTATTCGTCGGCACACCATCGTACAAAAGGATTTTGAACGAACGTGTGCCAACTATCGCATAAGCGGAGAAAAGGGCTTTGCCTCACGCCTAAACAACAGTTTAGACTGATGAGGCAAGGCCCATTTCTTTTCTGCTTATGCCAAAGAGGAGCTTTTACGGTTTTTCAGATGATTTTTCTTTTTCGCTGTTCCTTTGAGCCGGAAGCGGAAAGCCGTGTATGACCGCTTGTCCATAAATGGAACAACCCGTCACCCACAGCAGGCAAACCGGGAAGAATGATTTTATCTGCCCGCCCCGACACGTCTGACCAGACAGATAGAACCATACTTCCTTGCAGGTGGTTTGCCCGGTTTCACGCTACCGGCTATGTCCTTTTTTGGGGGAGACTTCCTTTTTTCACGGATTTCTCTTTTGAAGTTTTCTGTCTAATCTGCCTCTACTTCCGTTTACCTCCATTTTCGCGCCTTTCAGTGGGCCGCATCAGGCAGTCATTTCCGTTCTGGGCGCAAAGGTAACTCCGGGATTTGACGGGAAAGCAAGGTCAAGCCTCCTGTTTTCGGGAAAAATCTCCAGCCCTGCGGGTAGTATTTTTCCCGAAAAACCTTGCATTCCCTAATCCCTACCTTTTTAAGCACCCGAAACGAAAACGACCGATGCGACAGAAAGACGCATTAAAAAAAATGTCGGATAAACGAGAGGCAGAT                                                                                                                                                                                                                                                                                                                                                                                                                                                                                                                                                                                                                                                                                                                                                                                                                                                                                                                                                                                                                                                                                                                                                                                                                                                                                                                                
A===      111      334      223      114      233      243      433      314      333      123      244      234      113      313      323      413      343      112      121      231      224      1
B===      222      344      411      322      441      431      443      324      444      412      331      341      422      424      414      423      434      122      212      241      311      3
RRR=    770.1    250.2     57.8     47.9     26.2      8.3      7.4      2.9      1.8      0.1      0.0      0.0      0.0      0.0      0.0      0.0      0.0      0.0      0.0      0.0      0.0      0
M=     5193.     5348.     5123.        
M=     4731.     4920.     4883.        
M=     4018.     3737.     3921.        
M=     3648.     3585.     3663.        
J=   1      -0.4   1.8  -1.4            
J=   2      -1.7   1.1   0.6            
J=   3       2.1  -2.6   0.5            
J=   4       0.3  -0.8   0.5            
SMAX=   42.00     KMAX=      10   
NOM=    10    22    25    29    35    79    95   105   113   132
NOM=   149   161   185   197   232   260   293   296   325   342
NOM=   358   373   376   384   413   414   437   442   448   451
NOM=   468   470   471   479   530   541   545   557   566   569
NOM=   606   613                                                
KK=  227071  LL=  227970  Z=    5.01  JJ=  227041  DL=   900    
GCTTTAGCGCTTCGGTGGCCGAAGCCGACTTCACGATACGGAAACTGACTTTGGCCAACGCGTGCTTCATCTTGAAGCTGACGGTTCTCGAGGAAAGTGTTGCCGTGACGGGGGCTTTCCCCGTATCCGTACCCACACCGTAGAGATAATCGGCCTGCCCGGTAGCGAGAAAATCAGTCAATGACGACGGAAGGTTCACCGCCGTCGTATGTTCACCGTCACCGGACGCTTGGATGGCTGCGGGAGGATAATAGGCGTACAGCAAGGCATCACCCGAAGTGTTGTTCATGATCGTCTGCTTGTCCGGAGTCCAGACTCCTTCTTTCAAGGAGAACTTCATCAGTGGATTGTCTCCATACGCCGCATGTGGACTGGTAGCTGATGCGGTAGTGGTGGCATACACGTCCACCTCGGTGATAGCGGTTGCTTCCGCACGGGTGACGCTCTCCTCTCCCTCCACTTCGATCCGCTGCAATTCCAGCGCGCCTTCATCGGCGGCGAATCCGTCGTCCGAGGCGCATGAAGCCGTCAGGCATATCCCCGCTCCGAGGGCAAGCGCCATGTAGAGGCGATTCGCCGGCTTCTTCATTCGATTGTATTTTTGTAGGTTCATATCTGTTTTCGTATCCGTTTTTCATTAAGTGGCGTTTCCCGCGTCTGTCTCCATTGTCTCTACGAATCGTTCTACGGTGATACCGTTCAGGATCAATTCATTGGTGGACGTAAAGTTATACTGGTAGTTGTATCCGGCTTTCAAGGTATGGGCCGCCTTCTCGGTGTAGCTCTTCTCCGTTTCACCGGTGTCGCCGGCCTTCACCTTGATCACAAACGTTCGGGAGCCGGGCTTGACAATGGCCACATACGTATGCTGCTGAGCGGAAGTTCCCGCTGCCGAGGCGC                                                                                                                                                                                                                                                                                                                                                                                                                                                                                                                                                                                                                                                                                                                                                                                                                                                                                                                                                                                                                                                                                                                                            
A===      334      231      244      114      243      111      124      121      233      234      313      314      413      343      333      323      224      223      214      132      131      1
B===      344      241      331      322      431      222      312      212      441      341      424      324      423      434      444      414      311      411      321      142      242      4
RRR=    443.8    282.3    143.1     62.6     10.9      5.3      3.6      0.3      0.0      0.0      0.0      0.0      0.0      0.0      0.0      0.0      0.0      0.0      0.0      0.0      0.0      0
M=     2682.     2798.     3225.        
M=     3248.     2528.     2616.        
M=     2826.     2713.     1937.        
M=     1834.     2551.     2812.        
J=   1      -4.3  -2.0   6.3            
J=   2       8.9  -5.3  -3.6            
J=   3       7.0   4.6 -11.6            
J=   4     -12.0   3.2   8.8            
SMAX=   38.00     KMAX=     246   
NOM=    16    61    62    72   104   114   115   116   125   129
NOM=   148   170   186   191   201   206   216   242   246   332
NOM=   345   350   352   360   385   386   390   411   427   432
NOM=   435   446   453   461   516   518   536   575            
KK= 2155567  LL= 2156196  Z=    5.65  JJ= 2155537  DL=   630    
CTTCAACCCGTAGAACAAGGCTTTTCGTGGAATGTGAAAGCCGGTGTCAGCCTGTTCAGTTATCGCCGCCCGGATGGACTGGACGAACGGACCGGATTCAGTGTCGGTGCCGGTGTGGAATATAATTTCAGCAGACACTGGACCATACAGTCGGGATTGATGATCACCAGCAAAGGAGCAACTGCCGAATACGAAGGCTACTCTCCACTATCTTCGTCTACCGATCCCATCTCCTACAAAGCCAAAATATCTCCGATCTACCTGGATATCCCCATCCTGGCAGCTTTTAAAATAGATATATCGAACCATGTTAAGTTCGCGATCAATATCGGTCCCTATTTATCCGTAGGTATGGGTGGAAAATACGAACTGACCAATACAGGCGGACATAAAGACGAATCACACAATCCTTTTAAATCCTACTCCTCCACAGCCGAAATGAAAGATAAGGACGCCTTGTTGAAACGCTTCGACATTGGAGTGCAGGGAGGCATCGGATTTGAAATATGGAAGCATTATCTGATTAATGCCTCTTTCCAGCACGGATTCATGGACCCGATCAAAGGAGGAACATTGTATGCCGGTGATACCGAAAAGCACTACCCGATCGGTGGAATCCTGACAGTGGGC                                                                                                                                                                                                                                                                                                                                                                                                                                                                                                                                                                                                                                                                                                                                                                                                                                                                                                                                                                                                                                                                                                                                                                                                                                                                                                                                                                                                                          
A===      223      233      433      111      123      133      314      213      224      112      413      234      243      244      313      334      323      343      333      231      113      1
B===      411      441      443      222      412      442      324      421      311      122      423      341      431      331      424      344      414      434      444      241      422      1
RRR=    190.9    145.3    114.4    107.3    105.8     84.2     35.1      2.3      2.2      0.2      0.0      0.0      0.0      0.0      0.0      0.0      0.0      0.0      0.0      0.0      0.0      0
M=     2931.     3106.     2663.        
M=     2214.     2786.     2568.        
M=     1781.     1991.     2663.        
M=     2694.     1737.     1726.        
J=   1       0.6   4.0  -4.6            
J=   2      -6.4   5.5   0.9            
J=   3      -8.2  -3.5  11.6            
J=   4      14.7  -7.2  -7.5            
SMAX=   25.00     KMAX=     457   
NOM=    18    49    78   139   141   152   164   200   231   274
NOM=   276   297   309   310   322   375   420   434   440   457
NOM=   486   502   571   577   599                              
KK= 3512792  LL= 3513481  Z=    5.94  JJ= 3512702  DL=   690    
CCGCAACCTGTCGCATCCCATGAAAGCTCCATATTCGATAGCAGTAATGCTTTCCGGTAGTTCTACCGTTCCACAGAGACGGCCGCAATTGCTGAAAGCCCGTTGTCCGATGCTTTTTAGTCCATGTGGCAGACGGATGCGGAGCAGATATTTTTTTTGTGAGAAAGTAAAGTCGGGGATGGCCGTTGCATTGGTTTTTTCAATGTCTACAGCTACCAGATTCGGCATATAATCCCGTATCAGCTTGAAGTCGGCTGCATCCAGTTTGCCTTCGATAGTCAGGAAGTTGATTTCTTTCGGCTGTAGTCCTGCTTTCTGAATTTCATTTTCCAGCGTGCTCAGTGCTCCTACCTCTATTTTAGCTTCCAGTGGTTCGCCTTCGATGAATGCAAAGTTATCCCAACGGTTTTTCAGCCGGTATTCATCACTTGCTCCCAGTGGTACAAAGATAGCAGTGATGCTGTCTGCCAATGCTTCCGGCAGTAGGTTAGGAGGAGTTTTCTTTTTAATCTGGCATATATTCAGATTTTCGCAGCCCATAAAAGCCGCATCTTCAATGTTTTTGATCTTTTCCGAAAGAATGATCTTTTTCAGAGTGGATTTTCCTTTGGCAGTGCCGTTTTCCATCTTACAGAAAGCGTATGCCGGAACAAAATTCGGCATATAAATATAGAACTTATCCGGATAGGT                                                                                                                                                                                                                                                                                                                                                                                                                                                                                                                                                                                                                                                                                                                                                                                                                                                                                                                                                                                                                                                                                                                                                                                                                                                                                                                                                              
A===      314      223      111      123      233      334      433      323      244      243      234      114      313      113      413      343      112      333      231      224      134      1
B===      324      411      222      412      441      344      443      414      331      431      341      322      424      422      423      434      122      444      241      311      342      4
RRR=    122.1    116.8     88.6     43.8     18.2     14.7     10.1      0.4      0.0      0.0      0.0      0.0      0.0      0.0      0.0      0.0      0.0      0.0      0.0      0.0      0.0      0
M=     1657.     1885.     1311.        
M=     1606.     1987.     1796.        
M=     1454.     1082.     1745.        
M=     1483.     1246.     1348.        
J=   1       1.0   7.0  -8.0            
J=   2      -4.7   4.7  -0.0            
J=   3       0.7  -9.5   8.8            
J=   4       3.5  -3.2  -0.3            
SMAX=   21.00     KMAX=     173   
NOM=    31    40    66   108   131   173   187   270   304   327
NOM=   370   372   424   454   462   496   500   515   558   581
NOM=   594                                                      
KK= 1718455  LL= 1718784  Z=    8.41  JJ= 1718365  DL=   330    
TCCGATGAATTTGCTTTCGTTCTGTCTCTGTCCCGATGCTTTTGCTATATTCTCTCCGTATGCTTCTGCGGGGCAACCGGAGAAAAAAAAGCACCGGTTCGGGGTTCTGCACATAACAATATATGTGAGGAGGCAAAACATATAGACATCTTACCCGAAAGAAGTAAGCATTTTCCGGAAATGCTTACTTCTTTTGCACAGAATGTTTGCTTCTTTTTGGGAAAATGCACCGTGTTCAACCCGAAATGCCCCCTTCTTTGGTTGGAAAAACCTCCGTCTTGCACCGAAAAGTCTGCTGCTGCATTCTATTTCATCCTGTCCGGAAGAAGA                                                                                                                                                                                                                                                                                                                                                                                                                                                                                                                                                                                                                                                                                                                                                                                                                                                                                                                                                                                                                                                                                                                                                                                                                                                                                                                                                                                                                                                                                                                                                                                                                                                                                                                                      
A===      243      111      223      334      233      114      133      433      224      244      113      234      313      314      323      413      343      112      333      121      231      1
B===      431      222      411      344      441      322      442      443      311      331      422      341      424      324      414      423      434      122      444      212      241      2
RRR=    242.8     70.3     60.6     20.6     17.3      2.4      0.1      0.0      0.0      0.0      0.0      0.0      0.0      0.0      0.0      0.0      0.0      0.0      0.0      0.0      0.0      0
M=     1753.     1752.     1903.        
M=     1751.     1569.     1656.        
M=     1078.     1345.     1356.        
M=     1438.     1354.     1105.        
J=   1      -1.2  -1.3   2.5            
J=   2       2.4  -2.3  -0.1            
J=   3      -5.3   2.5   2.8            
J=   4       4.0   1.6  -5.6            
