# Supplementary material for: Regions Enriched with Reverse Complement Triplets in Bacterial Genomes
Source: Int J Mol Sci. 2026 Feb 28;27(5):2301. doi: 10.3390/ijms27052301 (PMC12985086; doi:10.3390/ijms27052301)
Supplement: Supplementary file 1 [file ijms-27-02301-s001.zip › for_send/45/Bacteroidota/class/selection.txt]

KOK=         1
KK=   22981  LL=   23580  Z=    5.48  JJ=   22681  DL=   600
A===      111      112      113      114      121      123      124      131      132      133      134      141      143      144      211      213      214      223      224      231      233      234      243      244      313      314      323      333      334      343      413      433
B===      222      122      422      322      212      412      312      242      142      442      342      232      432      332      221      421      321      411      311      241      441      341      431      331      424      324      414      444      344      434      423      443
RRR=   12.606   10.333    2.460   -1.949    2.167    8.174    4.515    0.429   -2.114    7.384    4.327    0.382    0.776   -0.998    1.549    0.154    0.473   22.351   -2.562    0.716   -0.211    0.445   -0.337   -0.257    0.003   36.571   -1.286    2.069    1.578    0.059    3.967   35.920
X1==    5.847    3.714    1.389    1.683    0.416    1.541    3.435   -0.326    1.541    2.622    1.218   -1.346    0.399   -1.411   -1.233   -0.244   -1.292    4.480    2.039   -1.136   -0.081   -0.338   -0.338    0.905   -0.163    6.135   -1.047    1.999   -1.143    0.631    2.037    9.499
X2==    2.156    2.782    1.771   -1.158    5.206    5.305    1.314   -1.317   -1.372    2.816    3.553   -0.284    1.947    0.707   -1.256   -0.630   -0.366    4.989   -1.257   -0.630    2.591   -1.317    0.998   -0.284   -0.020    5.962    1.228    1.035   -1.380    0.094    1.947    3.781
CD1=        9        6        3        4        2        3        6        1        3        4        3        0        2        0        0        1        0        6        4        0        1        1        1        3        1        9        0        3        0        2        4       12
CD2=        4        5        4        0        8        9        3        0        0        6        6        1        4        2        0        1        1        9        0        1        6        0        3        1        2        9        4        4        0        2        4        7
GGCGGTGACCAGTTTGGAGGCGGAACCAAACAGTTCCCATGGAACGGTGACCCTGATCCCGTGCAGGCTGCCAAGAATAAAATGGATGCCGGTTTCGAGTTTATGCAGAAAATGGGCATCGGGTATTATTGCTTCCATGATGTCGATCTGGTTACGGAAGCCGACAGCATCGAAGCCTATGAGGCCAACTTGAAAGAGCTGGTTGCTTATGCTAAGCAGAAACAGGCCGAAACAGGCATCAAACTATTGTGGGGAACGGCCAATGTATTCAGCCACGCGCGTTACATGAACGGCGCAGCCACCAATCCCGATTTTGATGTTGTGGCCCGTGCCGCTGTCCAGATAAAGAATGCGATTGATGCCACCATTGAACTGGGAGGTACGAATTATGTCTTTTGATCTGTTATTCATTCCGGCGAAGTCTGGTTGCCCGAGCCTCGTTATGGGGACACTCTGGGGATAAAACTGGGTGGACGCGAAGGGTATATGTCGTTGCTGAATACTGATCAGAAACGCGAAAAAGAACATCTGGCACAGATGCTGACCATTGCCCGTGATTATGGACGTGCACGTGGTTTCAAGGGCACTTTCCTGATTGAA
KOK=         2
KK=   29101  LL=   29430  Z=    4.58  JJ=   28261  DL=   330
A===      111      112      113      114      121      123      124      131      132      133      134      141      143      144      211      213      214      223      224      231      233      234      243      244      313      314      323      333      334      343      413      433
B===      222      122      422      322      212      412      312      242      142      442      342      232      432      332      221      421      321      411      311      241      441      341      431      331      424      324      414      444      344      434      423      443
RRR=   15.356    0.704    0.026    0.096   -0.503    2.020    0.065   -2.036   -0.001    0.138    0.140    1.985   -0.913    0.390    0.229    4.078    0.068   46.259   -0.024   -0.038   -0.166    0.513   -0.231    0.390    0.471    0.944    0.133    1.027   -0.657   -0.224    1.891    0.372
X1==    4.027    1.832    1.989    0.828   -1.311    1.037    0.901   -1.011    0.037    0.417    0.349    1.778   -0.651   -0.727   -0.525    1.037   -0.073    8.084   -0.023    1.037   -0.555    1.380   -0.620   -0.693    1.417    2.349    0.445    0.663    1.624   -0.376    1.349    0.624
X2==    3.813    0.384    0.013    0.116    0.384    1.947    0.072    2.013   -0.036    0.332    0.402    1.116    1.402   -0.536   -0.436    3.931   -0.928    5.723    1.025   -0.036    0.298    0.372    0.372   -0.563    0.332    0.402    0.298    1.548   -0.405    0.595    1.402    0.595
CD1=        7        4        3        2        0        2        2        0        1        1        1        3        0        0        1        2        1        9        1        2        0        2        0        0        2        3        1        1        2        0        2        1
CD2=        6        2        1        1        2        3        1        3        1        1        1        2        2        0        1        5        0        7        2        1        1        1        1        0        1        1        1        2        0        1        2        1
AACTTTGGCAGTAAACAAAGATTCTGATAGCTTTGTTTCCGAAATGAATCATTTAATAACTTCTAAAATAAGAGAATTATGAGATCATTAATTGGAAAACAAGCGCCGAAATTCGATGCCACGGCTGTAATCAATGGGCATGAAATCGTTCAGAACTTTTCGTTGGATCAGTATAAAGGGAAAAAATACGTAGTATTCTTCTTCTACCCGATGGACTTCACTTTTGTATGTCCCACCGAACTGCACGCATTTCAGGAAAAGCTCGAAGAGTTTGAAAAACGTGATGTCGCTGTGGTAGGTTGTTCGGTCGACTCTGAATATTCTCACTTC
KOK=         3
KK=   29791  LL=   30750  Z=    6.02  JJ=   29761  DL=   960
A===      111      112      113      114      121      123      124      131      132      133      134      141      143      144      211      213      214      223      224      231      233      234      243      244      313      314      323      333      334      343      413      433
B===      222      122      422      322      212      412      312      242      142      442      342      232      432      332      221      421      321      411      311      241      441      341      431      331      424      324      414      444      344      434      423      443
RRR=   44.862    1.495   17.428    0.390    0.291   10.041    6.591    0.413   -0.658    5.556    2.131    2.326    0.161    0.737    0.254    6.549    0.944   24.602    1.332   -0.007    2.569    1.851    0.748    0.821   -0.083   26.021    7.355    1.291   -0.198   -0.089    0.752    6.248
X1==    6.083    2.700    3.871    0.252    0.286    5.280    3.657    0.186    0.599    2.370    0.947    1.504    2.466    1.015   -0.680    1.770   -1.708    3.745    1.612    0.014    1.414   -1.399    0.771   -1.373    0.134    7.023    2.834    0.699    1.677    0.754    0.947    3.522
X2==    7.376    0.554    4.502    1.547    1.017    1.901    1.802    2.216   -1.098    2.344    2.249    1.547    0.065    0.726   -0.373    3.701   -0.553    6.570    0.826   -0.498    1.817   -1.323    0.970   -0.598   -0.623    3.705    2.595    1.848   -0.118   -0.118    0.793    1.774
CD1=       16       10        9        3        5       12        9        3        4        5        3        5        5        3        3        6        0       10        6        3        4        0        3        0        2       11        6        2        3        2        3        5
CD2=       22        6       11        6        7        6        6        7        1        5        5        6        2        3        4        9        2       13        4        2        4        0        3        1        1        7        5        3        1        1        3        3
AACTATCTGAGTAAGCATTAACAGAGATACATCTGTAAAAGAAAAGGGCGTTTATTGAAAAATAAATGCCCTTTTATAGTTGATAATCCAAATATTATGACGTACTTTACCGACGAAAACAATTGATTGTTTTATTTTACTCTATTTTCTACTGAATCAGTTGAATCCAGATCTAATCTCAAACTTCTGTTGTTTCTAAATTTATTTATCAATTTTTATTTTTTTTATTTTATGAACATGTACATTGGAAACCTTAGCTATCGTGTTAAGGAAGCAGATTTGAGACAAGTAATGGAAGAGTACGGAACAGTTGATTCAGTAAAACTGATCATCGATCGCGAGACTCGCAAATCAAAAGGATTCGCATTCGTTGAAATGCCGAACGACGATGAAGCAAAAAATGTGATCTCTGAGTTGAACGGAGCTGAATACGAAGGTCGTCAGATGGTTGTTAAAGAAGCTCTGCCTCGTAACTAATCCATTTATAACATAAAATTAAAAAGGATACCCTGTAAAGAGTATCCTTTTCTTATATCTACCTGAGAGAGGTTATAATGCTTTGGTCTGATTATCGTTGGTCAGGGGCTTACCTTTGTACTCCCCGGTCAGTGTCTCCAGAAAAGCAACGATTTTATTCAGTTCATCTTCCGGAAGATTCAGATCCATCTGATATTTGGCCATGTAATCCACAGCCTCTTTCATTGTTTTCATACTGCCGTCATGGAAGTAAGGAGCCGTCAGGGCAATGTTTCTCAAACCGGGCACTTTAAAGCGATGTTTGTCACGTTCGTTCCGGGTTTGTTTGAAACGTCCGTTATCTTCTTCTGTCAATTCAATGCCCCGATCTGCGAAGTAGTCTCTCTTTACGCCCATCAGTTCGTAAGACTGGCCGCCCAGTGTCTCACCGACATGACATGTAGCACAATCGTATTTCTTAAACAATTCGTATCCGGCCAGCTC
KOK=         4
KK=   79861  LL=   80400  Z=    4.62  JJ=   79261  DL=   540
A===      111      112      113      114      121      123      124      131      132      133      134      141      143      144      211      213      214      223      224      231      233      234      243      244      313      314      323      333      334      343      413      433
B===      222      122      422      322      212      412      312      242      142      442      342      232      432      332      221      421      321      411      311      241      441      341      431      331      424      324      414      444      344      434      423      443
RRR=    8.171    1.012   -1.409    2.500    3.227   18.101   -0.915    0.794   -0.340   -0.010   -0.023   -0.111   -0.353   -0.520   -0.710   -2.188   -0.795   42.309    1.491   -0.331    6.259   -0.155    0.046   -0.434    0.029   22.317   -0.249   -0.875    0.902    0.059    0.064   18.935
X1==    3.034    0.473   -0.758    2.629    2.477    5.786    3.305   -0.758    1.067    0.418   -1.257   -0.117    0.359   -0.492   -1.532    1.854   -1.320    4.157    1.428    0.280    2.615    0.701   -0.207    2.421   -1.231    2.783   -0.165    0.904    0.843    0.843    3.591    4.652
X2==    2.693    2.141    1.858    0.951    1.302    3.128   -0.277   -1.047   -0.319   -0.023    0.018    0.951   -0.982    1.058    0.464   -1.181    0.603   10.178    1.044   -1.181    2.393   -0.221   -0.221   -0.179   -0.023    8.018    1.508   -0.969    1.070    0.070    0.018    4.070
CD1=        8        3        1        6        6        9        6        1        3        2        0        2        2        1        0        4        0        6        3        2        4        2        1        4        0        5        1        2        2        2        6        6
CD2=        4        4        3        2        3        5        1        0        1        1        1        2        0        2        2        0        2       15        3        0        4        1        1        1        1        9        3        0        2        1        1        5
GAACTGTTCGGCTTTCAGCTAAAAGAAGGCCGCCTATGGAATGATTCTGTCGACCAATGGACTGATTATAAAATGATCATCAACGAATCGGCCAAATCACTTCTGGAAATAGATAATATAGAAACAGCCCTGATTCAGCCCGAAAGGAGATTGTGGTGGTCCATGTCAAAATCCGAAGAAATGAAGAAGAATCCTCCATATCAGGTTATCGGAGTGATCAAGGACTTCAAAATCGGCCATTTATCGAAAACCACTCCTCCGCTCTTTATCGTTTACGAAGATCCGCGGGGCAGCTACAGAGACCGGTTGATGGCACAAATCGTTCCCGGAAAAAAGCAAGAAGCCATTGCCTTCCTGAAAAAGCTGCGCGATGAAATACTGGGCGAAGGTGAGTTTGAATACAGCTTTTTAGAAGACGAGATAGCGACCATGTATCAGGAAGACAAGCGAACTGCCGAGATATACTCCCTGTTCAGTATCATTGCCATTCTTATATCTTGCCTGGGACTGTTCGGATTGTCCATGTTCGACATCCGTCAG
KOK=         5
KK=   85471  LL=   86580  Z=    5.73  JJ=   85381  DL=  1110
A===      111      112      113      114      121      123      124      131      132      133      134      141      143      144      211      213      214      223      224      231      233      234      243      244      313      314      323      333      334      343      413      433
B===      222      122      422      322      212      412      312      242      142      442      342      232      432      332      221      421      321      411      311      241      441      341      431      331      424      324      414      444      344      434      423      443
RRR=   47.135    2.072    1.183    1.274    7.260    6.239   11.473    0.201   16.688    3.450    0.616    0.270    3.355   -0.163   -2.964    3.797    0.485   21.876   11.131    0.204    3.480    0.610    2.253   -0.712    0.007    6.809   -0.357    7.006    0.729    3.121    0.765   14.954
X1==    8.942    1.633    2.350    0.803    2.074    3.190    3.269   -0.316    3.190    2.550   -0.800    0.264    1.249   -0.084   -2.337    1.518   -1.806    4.088    4.175   -0.155    1.393   -0.701    0.728    2.937   -0.150    1.249   -0.726    3.104    1.435    2.301    1.249    4.899
X2==    5.271    1.269    0.504    1.586    3.501    1.956    3.510   -0.638    5.231    1.353   -0.771    1.021    2.687    1.939    1.269    2.501   -0.268    5.352    2.666   -1.320    2.498   -0.871    3.095   -0.243   -0.046    5.454    0.492    2.257    0.508    1.356    0.613    3.052
CD1=       27        9        8        5       10        9        9        3        9        6        1        4        4        2        0        6        0       10       10        3        4        1        3        6        2        4        1        5        3        4        4        7
CD2=       16        8        4        6       13        7       10        2       13        4        1        5        6        5        8        8        3       14        9        1        6        1        7        2        2       10        3        4        2        3        3        5
CGGCTGGAGAGTATGGAAAGCCGCCCGTGAAAACCCGGCGGAAGTAGTAAAAACAGAATAAAAAAATCTAATAATATGATACAACATTATTTTAAAATTGCATGTAGAAACCTTTTAAAATATAAGGTACAGAATATCTTAAGCATTGTAGGCTTGTCTATCGGTTTTACAGCTTTCTTGTTAGGCGGGTATTGGCATTACTGGGAATATCATTTTGATAGTTTCCACCCTCAAAGTTCAAGGACTTATGCCTTGACTACCACCGGTATATTTAAAACAGCTGACGGATCTGTAGGAGAATTAAACCAGATACATCAGATGGTGGAAAAAGATCTGGTTACTTTCCCTGAAATAGCTAAAGTTTGCCATGTCAGCAAAGTAAAATACGAATTTGAGAAGGATACAAAAAGTTGGATCGGAATGAAAATAGACTCCACTTTCTTTGATATCTTTCAATGTAAACTGATCGAAGGGAGCTATTATAAGGTTCCATTTAACGTAAATCATGTGATTCTGACTCAAAAAATGGCCAACTTCTACTTCGGTGACAGTAGTTGCGTAGGGAAAAAGTTGAAAATCAACGACAAATTATCATATACCATTGCGGGAGTAATGGAAAATTATCCCCAAAACAGTGATTTCAAATTTGAATACCTGATTCTGGCCACTCCATCCCCTAATCAAGTCAAAAGAAATACGACTTATGTATGGTTACACCCTTCGGCCGATGCTGCACATCTAAGTAAAAAGATAGCAGCCTACAGAGTCAAAGAACCCGATACCAAATGGAGTAAATATTCTGAATGGCGCTTTCATTTGCGTCCGCTACCCGAAATTCATACCCGCTGCTCTCCTGAGCTGAAAGGCAGGCTTCAACATATCCGGATTTTGGCTATGGCGGGAATATTGGCATTTGCCAGTGCATTAATGAATCTGCTTGTTCTATTCATTGGCCAGCAACAACGAAAAGCGCGCTATAATGCCACTTTTTCCACTCTTGGTGCTTCCATCTACAGTTTGATAGGGAAAAACTTACTTGAATTGACCCTCCCCCTGTTCATAGCATTTTTGCTTTCAATGGCATTTATCGAATTCCTGTTTCCGTTTTAT
KOK=         6
KK=   86761  LL=   87690  Z=    6.90  JJ=   86521  DL=   930
A===      111      112      113      114      121      123      124      131      132      133      134      141      143      144      211      213      214      223      224      231      233      234      243      244      313      314      323      333      334      343      413      433
B===      222      122      422      322      212      412      312      242      142      442      342      232      432      332      221      421      321      411      311      241      441      341      431      331      424      324      414      444      344      434      423      443
RRR=    2.118    1.470    1.834    2.897    2.068   56.915   -1.359    0.526    0.222    0.648   -0.854    2.548   -0.255    0.470   -1.039   10.397    1.678   61.108    1.212    0.922    3.703    0.010    3.364   -1.174    0.474   26.371    5.179    0.092   -2.083    0.624    0.210    1.437
X1==    1.540    2.916    1.406    1.586    1.921    7.549    3.725    0.860    0.573    2.237   -0.214    1.021    0.447    0.570   -2.060    3.480   -1.690    8.882    0.339   -0.589    0.548    1.376    0.672    0.797   -0.953    3.750    3.266    0.138    1.784   -0.534    1.107    2.557
X2==    1.375    0.504    1.305    1.826    1.077    7.540   -0.365    0.612    0.387    0.290    3.991    2.495   -0.571    0.824    0.504    2.988   -0.993    6.880    3.579   -1.564    6.759    0.007    5.004   -1.472   -0.497    7.033    1.586    0.664   -1.167   -1.167    0.189    0.562
CD1=        8       10        6        6        8       16        9        5        4        6        2        5        3        3        0        9        0       17        3        2        3        4        3        3        1        8        7        2        4        1        4        5
CD2=        5        4        4        5        5       14        2        3        3        2        7        6        1        3        4        7        1       14        9        0       11        2        9        0        1       11        4        2        0        0        2        2
TCGCTGGCACTTAGAAACGGATTGATAATCGGACAAATCTTCATCGGCTCTTTATTCCTCCTGACTTCTTGCATGTTCTACAGTCAGTACCGATTCATGAGCCGTACAGACAAAGGACTGGTCACCGATCACATCTGGCAGATCGACCTCGGATTCGATGCAACCTACAATACTGATTGTACTCCTTTTATAGAAGCACTAAAACAAAACTCAGCCATCGATGACGTAACGGCCCTGACACAGCCTCTCCTTGTTTTAAGAGGAGAGTGGTATTGCAGTTTTATCACTCAATTTCCCATAGAGGGACGTAATAATGTAGATGAAGCAACAGAAGATAATTGCATCGTTGTGCAAAAGAATTTCCTTTCCTTTTTCGGAATGAAGATGAAAGAAGGAGAATGGATACAGGATCAGGGGACAAGAGATATAGTTATCAACGAAACCGGTGCCCGCGAACTCAACATTCCTTCACTGACAGGACGTCTTATACTCAGTGATGACGAAGATTCGGAGAATCATGCAGTACCCACCAGAATCAGCGGTATTTTACGTGATTTCTACTACTGTCCGATGCAGTACCCGCTGTCGAAGGTCTTCTTTATGTATCAAAACAATGCTGATGCAGCAAGGGGGTACAATGGATTCAGGTATTTCTATATAAAGGTACATCCGGATAATGAAAAACAAGCACTGCAATACGCCAGGAGAATCTATTCTCAATACAGCAAAAAAGAAATCTCCGAGGATATGCAGATCATTCAACTTTCCACCTTAATGGAACTGTTCAATCGTCCGGAAAAGACGATGTTCCGTATCTTCCTGTTGTTGGCAGTACTCTGTATCCTGATTTCTTCTTTCGGCGTTTTCTTCCTGGTATCGCTCTCTACCGAACAGCGTAAAAAAGAAATAGCCATCCGAAAGGTAAACGGA
KOK=         7
KK=   97321  LL=   98250  Z=    4.87  JJ=   97321  DL=   930
A===      111      112      113      114      121      123      124      131      132      133      134      141      143      144      211      213      214      223      224      231      233      234      243      244      313      314      323      333      334      343      413      433
B===      222      122      422      322      212      412      312      242      142      442      342      232      432      332      221      421      321      411      311      241      441      341      431      331      424      324      414      444      344      434      423      443
RRR=   14.708    3.754   -0.049   -1.970   -0.636   30.452   -1.969    1.264   -1.341   14.014   -7.968    0.484    6.362   -1.500   -4.008   -0.210    0.481   91.619   11.469   -0.858   -2.424    1.105   -1.241    0.280    3.467   15.845   -0.957   -0.499   -1.454   -0.850   -0.454    8.938
X1==    4.755    2.238   -0.296    2.347   -1.206    5.181    6.853    1.633    1.163    2.405   -1.487   -0.576    1.925   -1.641   -1.780   -0.177   -1.673    9.711    3.472    0.493   -1.293   -0.715   -0.715    0.366    1.655    3.972   -0.510    1.481    1.920    1.123    3.972    6.702
X2==    3.093    1.678    0.164   -0.840    0.527    5.877   -0.287    0.774   -1.153    5.826    5.357   -0.840    3.306    0.914    2.253    1.190   -0.287    9.434    3.304   -1.739    1.875   -1.546    1.736    0.765    2.096    3.989    1.875   -0.337   -0.757   -0.757   -0.114    1.334
CD1=       12        7        2        7        1       10       14        5        4        5        0        2        5        0        0        2        0       16        8        3        0        1        1        3        4        8        1        3        4        3        8       10
CD2=        8        6        3        1        4       13        2        4        1       12       10        1        7        3        7        5        2       20        8        0        6        0        5        3        6        8        6        2        1        1        2        4
TTCCAGATAGCCAAATGTTTCCGTGACGAAGACCTGCGTGCCGACCGCCAGCCTGAGTTCACTCAGATTGACTGCGAAATGAGTTTCGTAGAGCAGGAAGATGTGATTACTACATTTGAAGGAATGGCCAAACACCTGTTTAAGGTGATCCGTAATATCGAACTGACCGAGCCATTCCCACGTATGCCTTGGAGCGAAGCAATGAGATTGTACGGTAGCGATAAACCGGACATTCGCTTCGGTATGCAATTCGTCGAATTAATGGATATCTTAAAAGGGCACGGTTTCTCTGTATTCGATAATGCTACATATATTGGCGGTATTTGTGCCGAGGGTGCAGCCGGCTATACCCGTAAGCAACTGGATGCCTTGACCGAATTTGTGAAAAAGCCACAAATCGGTGCAAAAGGTATGGTCTATGCCCGTATCGAAGCTGACGGTACTGTGAAATCAAGCGTTGATAAGTTCTATACACAAGAAGTTTTGCAACAATTGAAGGAAGCATTCGGTGCCAAACCCGGTGACCTAATCTTGATTTTATCGGGAGATGATGCCATGAAAACTCGTAAGCAGCTTTGTGAATTACGTCTGGAAATGGGTAATCAATTGGGATTACGGGATAAAAACACATTTGCATGTCTGTGGGTTGTGGACTTCCCTCTATTTGAATGGAGCGAAGAAGAAGGCAGATTAATGGCTATGCACCATCCGTTTACCTCACCCAAACCGGAAGATATCCATCTGCTGGATACAAATCCCGCTGCTGTGCGCGCTAATGCTTACGATATGGTAATCAATGGTGTAGAAGTAGGAGGAGGGTCAATCCGTATCCACGATAGCCAGTTGCAGAACAAAATGTTCGAATTACTCGGATTTACCCCGGAGCGTGCGCAAGAGCAGTTCGGCTTCTTGATGAATGCCTTCAAGTTT
KOK=         8
KK=  197281  LL=  198330  Z=    4.53  JJ=  197221  DL=  1050
A===      111      112      113      114      121      123      124      131      132      133      134      141      143      144      211      213      214      223      224      231      233      234      243      244      313      314      323      333      334      343      413      433
B===      222      122      422      322      212      412      312      242      142      442      342      232      432      332      221      421      321      411      311      241      441      341      431      331      424      324      414      444      344      434      423      443
RRR=   25.530    6.102    0.011   18.462    1.613    7.885   15.832    6.397   -0.043    2.031    0.219    1.196    1.384   -0.330    0.299    0.113    0.012    9.877    7.513    0.237   35.978   -0.367    1.692    3.568    0.484   -6.206    1.390   -0.689    0.100   -0.006   10.839   -0.489
X1==    3.750    2.571   -0.230    4.089    1.239    2.603    4.631    3.115    0.047    0.902   -0.372    0.835    1.502   -0.713   -0.981    0.047   -0.010    3.057    1.470   -0.975    8.281   -0.176    2.498    1.711    0.902    4.627    1.218   -0.330    0.038    0.038    2.752    2.920
X2==    6.808    2.373   -0.047    4.515    1.302    3.030    3.419    2.053   -0.897    2.251   -0.587    1.432    0.921    0.463   -0.305    2.375   -1.193    3.231    5.111   -0.243    4.345    2.087    0.677    2.085    0.537   -1.341    1.141    2.088    2.603   -0.168    3.938   -0.168
CD1=       15       11        4       11        8        9       11       11        4        5        2        5        5        1        3        4        3        9        5        2       17        2        6        4        5       10        5        2        2        2        7        6
CD2=       15        8        2       10        6        7        9        5        1        4        1        5        3        3        3        6        1        8       13        2        7        5        3        6        2        0        3        3        4        1        7        1
CGGTATTCCGGTTATAAAATGCAATGCAAGGGTAATGATGACTCCTGCAAAGACAACGATCATAGCCAACATATTGAGGGTGAATCCTCCTTTCTTAAAAGCGGAGAAGAATCCGGGCCCCACTTGCAATCCGATGGAATATACAAATAAGATAAGTCCGAACTCCTTCAGAAAGTGCAATAAATGCTCGTTCAGATTCAGATTAAAATGTCCGAAGACAATGCCGACAAACAAAATCCAGGTAACTCCCAGAGAGATGCCTGCTACTTTTATTTTACCCAGCATAATGCCAAACGCAATGACAAGCGACAAAATAAGTACGGAGTGTGCCACTCCTCCACCCCATAGGTTGGGGTATCCCTCAAAAAGATTTCTTAAAAGTTCCATAGTATAATATAGTTAGATTCGTTCAATACTTAGCTTTCCGGGAGATGTGTCGTCCTTCACGCTATGCGCAATGTCCTCCAAGCATGAATGACACAAACAGTCTGTGTAATTATCTTTAATATAAGCGTATTGGAATGCGTCCAGTTTCACACTTGCACAATGACACAACCTTATATTGTCATGCCGGCACTCAAAAGCAGCACCACAACGAGGACATACCTTTTTCATCGGCATACCACCTTTCCATCTTTTTTGAAGTTAATCTTTTTTCGTACTGCTTTCCTAATCCCACGAGTAAAAACAGCCTTTGATGAATGGCAGGTCTTCTGACTTACTCCTTATCCTGAAGCCTTCCCGATGTTTCAAATCCGACACCAGTGGCAAAAGATGTTTCCAAGATATATAAACGGAGCTTCACAGCAGCGGGACTGTTTGGGACTTACACCCAATTCCCTTTTAATCCGAATGACGAGAATCTTCATCCGAAACCAATTCTGGACAAAGATAAAGAAAAAAACAGAGCGGGGAAGAATAATCAATAAGAAATGTAAAATACAATCCCATTCAGCATCTTCCATCATTGACATTTTGACATTCTGTCATCTTGTATTTTCTATGTGGCTTGTAGCGCATTTTTCGGAGTCTGCCCCAGGCTTCTCCGGA
KOK=         9
KK=  198661  LL=  199440  Z=    4.52  JJ=  198661  DL=   780
A===      111      112      113      114      121      123      124      131      132      133      134      141      143      144      211      213      214      223      224      231      233      234      243      244      313      314      323      333      334      343      413      433
B===      222      122      422      322      212      412      312      242      142      442      342      232      432      332      221      421      321      411      311      241      441      341      431      331      424      324      414      444      344      434      423      443
RRR=   19.865    1.855   -0.281   18.489    4.231    1.315   -0.064    9.077   10.163   -0.216    1.678    0.962    0.822    6.845   -0.494   -0.278    0.059    5.025    1.778   -0.664   14.229   -0.141    4.790   -0.134    1.892   -0.072    0.552    8.025   11.386    0.406    3.005    1.200
X1==    3.579    1.607    0.813    2.204    3.666    0.821    1.696    2.978    3.290   -0.266   -1.481    0.492    1.260    5.104    0.578    0.203   -1.561    1.382    0.870   -0.414    3.827    0.273    2.621   -1.223    2.332   -0.111   -1.365    2.607    2.891    0.421    1.945    1.244
X2==    5.550    1.154   -0.345    8.388    1.154    1.603   -0.038    3.048    3.089    0.811   -1.133    1.955    0.652    1.341   -0.855   -1.368   -0.038    3.637    2.044    1.603    3.718   -0.517    1.827    0.109    0.811    0.652   -0.405    3.079    3.938    0.964    1.545    0.964
CD1=       13        7        5        7       11        4        5        9        8        2        0        4        4        9        5        3        0        4        3        2        7        2        5        0        6        2        0        5        5        2        5        3
CD2=        9        4        1       12        4        4        2        5        6        2        0        4        2        3        1        0        2        8        6        4        6        1        4        2        2        2        1        4        5        2        3        2
ATCCAAAGTATATTTAATCACAAAACAGTCCGGATATCGTATACTAATGCCATATTTATGCGGACTACTTTTCTATTTCACACATATAGAATTCTTCCCTTGTTTTAAAAACAGAGCAAATCCCTTCTTTCTGCTACAAATAAGCAGTAAACCGCGTCCTTTTGACTGAAAGACATCCGCCTTTCCCAATATAAAAGGCTTCACTTCTCCGATATACCTATAAATAAGTATATTCTTTAATTTATTTCTATATAAACTAATAAATGTATATCTTTGCCCCCGCTTAGGTGATGCAGTCGAAGCATTCCGTTCGATGCATAAAAGGGAATCCGGTGAGAATCCGGAACAGTGCCCGCTACTGTGATGCCCATATACTCCGCATTCTGTTCAAAGGAGGAAAGGAAAGCATTTCTACACATACCACTGTCGATGCCGGAAGGCAAGGCGGGAAGGTTGCTTTCTAAAAAAGGGATAGTCAGGAAACCTGCCGAAGCAGACATAGATAACAGTGCCGTCCCGGGGTCAGGAAGGCCGTTTACTAACACATTATTCAAAAACATCAATGAACAAAAGATGCTTACTGACCATCCTCTTGGGAGGATGTGCAGCGGTGGGTGCGTTTGCACAACAACACGCAACAGGCAAAGACAAAGAGATGACTGTGGACTTGAACCCTGTAGTTGTGACAGGTACCGGTACACACCAAAGACTGAAAAACACACCGGCTCCGGTGGAAGTAGTAACTGCCAATGAAATAAAGAAAGCCGGCATCACAGACTT
KOK=        10
KK=  227071  LL=  227970  Z=    5.01  JJ=  227041  DL=   900
A===      111      112      113      114      121      123      124      131      132      133      134      141      143      144      211      213      214      223      224      231      233      234      243      244      313      314      323      333      334      343      413      433
B===      222      122      422      322      212      412      312      242      142      442      342      232      432      332      221      421      321      411      311      241      441      341      431      331      424      324      414      444      344      434      423      443
RRR=    0.088    2.141    0.159   12.931   -0.648    1.672    2.902    2.151   -0.119    0.213   16.556    8.084    2.095    7.584    0.147   -0.716   -0.252    0.792    0.315   56.010    0.361    3.419    0.352   16.790   -0.451   -0.615    0.361   -1.495   91.715   -0.315    1.207    0.878
X1==    0.153    1.636   -0.245    3.347   -0.191    0.879    0.901    0.644    0.879   -1.396    4.460    2.452    0.805    3.768   -0.191    0.879    1.651    2.129    0.271   10.577    0.767    1.405   -1.663    4.520    2.964   -0.657    0.767   -1.720   10.845    1.280   -0.657   -1.111
X2==    0.574    1.309   -0.650    3.864    3.388    1.901    3.221    3.339   -0.135   -0.152    3.712    3.297    2.602    2.013   -0.769   -0.814   -0.153    0.372    1.159    5.295    0.471    2.433   -0.212    3.715   -0.152    0.937    0.471    0.870    8.457   -0.246   -1.839   -0.790
CD1=        1        3        1        5        1        3        3        2        3        0        8        4        3        7        1        3        4        6        3       16        4        5        0       10        6        1        4        0       21        5        1        1
CD2=        4        4        2       10        7        5        7        9        2        3       10        9        8        7        1        1        2        2        3       10        3        6        2        8        3        5        3        5       19        3        0        2
GCTTTAGCGCTTCGGTGGCCGAAGCCGACTTCACGATACGGAAACTGACTTTGGCCAACGCGTGCTTCATCTTGAAGCTGACGGTTCTCGAGGAAAGTGTTGCCGTGACGGGGGCTTTCCCCGTATCCGTACCCACACCGTAGAGATAATCGGCCTGCCCGGTAGCGAGAAAATCAGTCAATGACGACGGAAGGTTCACCGCCGTCGTATGTTCACCGTCACCGGACGCTTGGATGGCTGCGGGAGGATAATAGGCGTACAGCAAGGCATCACCCGAAGTGTTGTTCATGATCGTCTGCTTGTCCGGAGTCCAGACTCCTTCTTTCAAGGAGAACTTCATCAGTGGATTGTCTCCATACGCCGCATGTGGACTGGTAGCTGATGCGGTAGTGGTGGCATACACGTCCACCTCGGTGATAGCGGTTGCTTCCGCACGGGTGACGCTCTCCTCTCCCTCCACTTCGATCCGCTGCAATTCCAGCGCGCCTTCATCGGCGGCGAATCCGTCGTCCGAGGCGCATGAAGCCGTCAGGCATATCCCCGCTCCGAGGGCAAGCGCCATGTAGAGGCGATTCGCCGGCTTCTTCATTCGATTGTATTTTTGTAGGTTCATATCTGTTTTCGTATCCGTTTTTCATTAAGTGGCGTTTCCCGCGTCTGTCTCCATTGTCTCTACGAATCGTTCTACGGTGATACCGTTCAGGATCAATTCATTGGTGGACGTAAAGTTATACTGGTAGTTGTATCCGGCTTTCAAGGTATGGGCCGCCTTCTCGGTGTAGCTCTTCTCCGTTTCACCGGTGTCGCCGGCCTTCACCTTGATCACAAACGTTCGGGAGCCGGGCTTGACAATGGCCACATACGTATGCTGCTGAGCGGAAGTTCCCGCTGCCGAGGCGC
KOK=        11
KK=  249781  LL=  250470  Z=    6.61  JJ=  249541  DL=   690
A===      111      112      113      114      121      123      124      131      132      133      134      141      143      144      211      213      214      223      224      231      233      234      243      244      313      314      323      333      334      343      413      433
B===      222      122      422      322      212      412      312      242      142      442      342      232      432      332      221      421      321      411      311      241      441      341      431      331      424      324      414      444      344      434      423      443
RRR=    3.678    5.201   -0.388    0.647   -0.150    4.931   -1.037   -0.103    0.149    1.540    4.074   -0.312    1.029    2.061    0.016   -1.724    1.487  105.703   -0.900    0.523    0.478   -1.774   -0.092   -0.180   -0.119    4.084   -0.258    1.789    1.019    3.484    0.263   18.782
X1==    1.048    3.021   -1.173    0.612    1.021    1.366   -0.297   -0.310   -0.338    0.770    7.494    0.612    0.841   -1.349    0.021    3.921   -1.166    8.876   -0.325   -1.190    0.720   -0.667    0.062    0.119    1.494    1.580    6.441    1.362    0.835    0.835    0.102    3.941
X2==    3.511    1.722    0.331    1.058   -0.147    3.611    3.491    0.331   -0.440    2.002    0.544   -0.510    1.224   -1.528    0.787   -0.440   -1.275   11.909    2.769   -0.440    0.663    2.661   -1.476   -1.506   -0.079    2.584   -0.040    1.314    1.221    4.175    2.584    4.766
CD1=        2        4        0        2        2        3        1        1        1        3       12        2        3        0        1        6        0       12        1        0        3        1        2        2        4        4       11        5        4        4        2        9
CD2=        5        3        2        3        1        6        6        2        1        5        3        1        4        0        2        1        0       16        5        1        3        6        0        0        2        6        2        5        5       10        6       11
TTCTTAATCTGTGAAAATCTGTGTAATCCGTGGTGCGTCTCCCACGAACATTTATTCTATTACTTTAAATCTGGCGAAACGCAGCAACAGCTGTTTATCGCCTGCATTACGGAAATGAATGGTAGCTTTGGCATTGTCGCCCGTACCTTCTACGCGAATCACCTCACCCAAGCCGAAGCGTTCGTGCTCGATGGTCTGTCCGGGCTGTACGCCGGCGACGCCGGCTCCGGAAGCCGACGATGGGGAGAGCGTAGTCCCACTTACCTTTTTCAAGTTACGGGGGACCGTCGGCGCGATGATCTGCGCCTTCGGCCGTTCGCGTTCCGGACGGTCGGCCGACGGACGGGCAGAGAAGCGTTCGGAAGACGAACGGCGCGAATACCCCTCTTCCATCTCGCGGCGGAAGCGGCCGGCCCCTTCGTCGATGCTCCGGCCTAAAGCGGCCTCCTGCGGAAGTTGCAGGAAACGGGTGTCGATGTCCCGCAAGAAACGGCTGGGGCTGCCGAACTCCATCTTACCGTAACGGAAACGGGTTTTGGCAAACGAGAGGAAACAGTGCTCTTCGGCACGGGTGATGGCTACATAGAACAAGCGTCGCTCCTCTTCCATCGCACGGGGTGAATCGCCCGCCATCCCGCTGGGGAAAAGATTCTCTTCCATCCCCACCACGAATACGTTGCGGAACTCCAG
KOK=        12
KK=  261811  LL=  262920  Z=    5.05  JJ=  261721  DL=  1110
A===      111      112      113      114      121      123      124      131      132      133      134      141      143      144      211      213      214      223      224      231      233      234      243      244      313      314      323      333      334      343      413      433
B===      222      122      422      322      212      412      312      242      142      442      342      232      432      332      221      421      321      411      311      241      441      341      431      331      424      324      414      444      344      434      423      443
RRR=   13.622   12.614    2.963   27.479    1.346    5.113    1.406    3.256    0.207    2.189    1.198   -0.036    3.479    6.416   -1.079    0.414    0.920   38.024    0.347    0.003    2.239    0.017   -0.121    3.468   -0.863   48.808   -1.694    0.712   -0.308    0.144    8.122    1.024
X1==    3.620    2.639    0.734    6.644    0.398    1.737    0.963    2.857   -0.365    2.732    0.452   -0.115    1.775    2.771    0.846    0.686   -0.710    5.317    0.362    0.161    2.669   -0.239    1.724    2.017   -0.382    9.047    2.669   -0.650    1.030    0.254    2.436    1.807
X2==    3.763    4.780    4.036    4.136    3.383    2.944    1.461    1.139   -0.567    0.801    2.648    0.315    1.961    2.316   -1.275    0.603   -1.297    7.151    0.958    0.018    0.839   -0.070   -0.070    1.719    2.260    5.395   -0.635   -1.095   -0.299    0.567    3.334    0.567
CD1=       13       11        5       15        6        7        5        9        3        7        3        3        5        6        7        5        2       14        4        4        7        2        5        5        2       16        7        1        3        2        6        4
CD2=       13       15       10       11       12        8        6        5        2        3        6        4        5        6        2        4        1       15        5        3        3        2        2        5        5       10        1        0        1        2        7        2
TCTCCTTTCTTTTAATAGTTCAATAATTATATCCTTATCCTTCAGGTTTGAATCAAGACGTAAAATCTGTGAGTTCAGACTCTCTATCTGTTCCTTCAGAAGCTTGATTGTTTCCCTCAGATTTTCTGTTTCTTTCTTTTCGCTGGATAACTGCACGGCCAGTTCTGCATCACCTATCAGATTATTTGCATTTCCGTCTAATGCAACAGCAGCAAGGTGTGCCGAGATATGATGCTGTTTCGGACAGAAAAGGGAAAAGAAATTGAAGTCCAATGCTTCGCTGACTTTAATAAGCCTGCTTGTCTCCATTGTTTCCCTCTCTAATATTCGGTTTATGTGCTGCTGTGGTACACCGATTTTACGTCCAAGCTCAGATTTGCTCAATCCAAGCTCGTTGCGTCTTTTGTCGATAGCCTGACCTACATGCACGTGTTTTATGTCATTATCCATGCGATTCCTTCAATAAATACATCTTAAACAATAAATCATCAAACAAATATTTGGCCATATAAACCATTTTATGTTACTTTGTGGTGTAACCTATTCATTTGGTGAATACAAAGTTAAACATTAAATATTAAACATCCAACAATTATGTCTGAAAACTTAGAAAAAATCCGTCCGGCACTTGTTGCCCTTGAAGTAGGTGAATCCGTTTCATTCCCCATTTCACGTTTGAAAAGCGTCCGTACACAGGCCTCAGAGCTTGGTGCCATTTACAACCGTCAGTTCAAGACCAAGACTGACAGGGAAAACCATACCATTACGGTCAAACGAATAGTATAGAAACCAAATCAGGTTTATATGAAGATATTGCAGTTTCTGGACCATCTTATACCATACGAAACATTCCTGAATGACCTCTCCTCCAGAATTGTCAGGCAATTGAAAGCCGACAAGGATGATCCTGAATTTATCAGCCAGAGGAAGGCTTACGAACTTTTTGGCCGCAGGAATGTAGAAAGGTGGAAACGTCAGGGAAAGGTGGTTTCCTATAAAAGACCGGGTAAGGTGGAATATCGCACAGCAGACCTCAGGCTTCTGCAGCGTACCACCCAGGATTATTTTGATGAAAGTCAGTCGAAACAGGTAGAAAAACCGGTTAAGAAA
KOK=        13
KK=  275581  LL=  276540  Z=    4.75  JJ=  275581  DL=   960
A===      111      112      113      114      121      123      124      131      132      133      134      141      143      144      211      213      214      223      224      231      233      234      243      244      313      314      323      333      334      343      413      433
B===      222      122      422      322      212      412      312      242      142      442      342      232      432      332      221      421      321      411      311      241      441      341      431      331      424      324      414      444      344      434      423      443
RRR=    2.870    6.923    3.834    4.653    9.516   -0.157    0.236    7.614   10.833    2.259    0.741   -0.652    1.664    1.171   -0.931   -0.226   -0.525    3.448    8.958    0.163   -0.134    0.129   12.494   -0.628   -0.806   65.342    0.467    0.763    0.706    0.227    0.507    0.126
X1==    1.957    2.627    1.101    4.850    2.149   -0.133    1.088    5.722    3.947    0.814    0.313    2.064    1.901    0.489   -0.722   -0.133    0.514    1.354    2.410    1.227   -0.067    2.853    2.853    1.974    0.814    6.663   -1.038   -0.553    1.218   -0.782    0.313    0.218
X2==    1.466    2.635    3.482    0.959    4.429    1.178    0.217    1.331    2.745    2.775    2.364   -0.316    0.875    2.394    1.290    1.700   -1.021    2.547    3.717    0.133    1.987    0.045    4.380   -0.318   -0.990    9.807   -0.450   -1.380    0.579   -0.290    1.620    0.579
CD1=        9       10        4       12        9        2        5       11        8        2        2        7        4        3        3        2        4        4        7        4        1        5        5        5        2       10        0        0        2        0        2        1
CD2=        8       11       10        4       15        6        3        6        9        7        5        2        3        4        8        7        1        9        9        4        6        2        8        1        1       15        2        0        2        1        4        2
GCACTGATTTATCTGCATGATTGTATGAACCTGTCGGGTGAAACTTGCCTGGTATCGGGATACGAAGCAAGTCAGCCGGTTAGTTTCCGTAGCATAAGGCAATTTGTTCCGGCATCGCATGAAATACGAACAGTCGGAACAGCTTGCCTGTATTTTAAGATGGGTATTCAAGGATATAGGACGTTCCGTCAGTGCAAGCTTTAGCCTGCATCATCGGGACGGCCTGCTTGTTTGCGTTTTCAGACAAACCACCGGTAACCAGTTGTCAATGTCAGAGCCTTTGAAGTGAAGAGTAGCGTAACCTTAAAGGCTCTGTCTTTGGCAACTGTCCTGATTTATCTGCATGATTGTATGAACCTGTCGGGTGAAACTTGCCTGGTATCACAGATACGAAGCAAGTCATCCGGTAGTTTTCACATTGAATAAATAAAGTACTTTGGTAATATTAAATTCAAGCAGAAGTTAGAAGATTTATAGTATTAAATTTTTTATTATTGGCAGAATTATATAAGTTTGCGTGTTAGTTTAATAAATAAAAGATATATGAGCAACCTTAATAGAATTAAAGTAGTTCTGGTAGAGCAAAAAAAAACAGGTAAATGGTTGGCAGATCAGTTAGGAAAGTCTACTTGCACAGTAAGTAAGTGGTGTCAGAATACTACTCAACCTGATTTACTGACATTGGAACAAATTGCACAACTTTTAGAGGTTGATATTAGAGACCTGCTTGTTGGTACAAAACTAACAACCACATCAAAATATTGATATGTTATGGCAAATACGTTCATTATAACTTGTTATGGCAAGACAAATACATATCCTGAAAGTCTGCAAAAAAATGACCAAAGAGTTCAAAATGGATATGTTTTGCTGTGATGGTAGTTAGGCTAGAGATATAGTATATTTATCAAGATTTGACAGTTGGCGAGAAGGTGTGTATGGATACAGATCACTCGTTGA
KOK=        14
KK=  302071  LL=  302670  Z=    5.57  JJ=  302041  DL=   600
A===      111      112      113      114      121      123      124      131      132      133      134      141      143      144      211      213      214      223      224      231      233      234      243      244      313      314      323      333      334      343      413      433
B===      222      122      422      322      212      412      312      242      142      442      342      232      432      332      221      421      321      411      311      241      441      341      431      331      424      324      414      444      344      434      423      443
RRR=    4.285    3.902    5.857    5.908    1.860    0.542    2.325    0.337    1.704   -0.156   -0.895    1.704    0.823   -0.713    0.551   12.999    0.881   46.735    0.886    0.588    1.564    0.431    3.128    0.782    1.804   54.554   -0.119   -1.375    0.002   -0.395    0.294   -0.020
X1==    2.201    1.491    1.599    1.413    1.491    0.121    0.559    0.856   -1.369    2.484    2.406   -1.176    0.631   -0.950   -0.684    4.592   -1.172    4.614   -1.169   -1.369    1.733   -1.139    2.420    1.056    0.956    8.616    1.733    1.843   -0.199   -0.199    0.631    1.625
X2==    1.947    2.617    3.664    4.181    1.248    4.461    4.160    0.394   -1.245   -0.063   -0.372   -1.449    1.304    0.751   -0.806    2.831   -0.752   10.129   -0.759   -0.430    0.902   -0.378    1.293    0.740    1.886    6.332   -0.069   -0.746   -0.012    1.985    0.466   -0.012
CD1=        5        4        4        3        4        2        2        3        0        5        4        0        2        0        1        8        0        8        0        0        4        0        4        2        3       11        4        4        1        1        2        3
CD2=        5        6        6        8        4        7        8        2        0        1        1        0        3        3        1        5        1       14        1        1        2        1        3        3        3        9        1        0        1        3        2        1
TACATTGAACTTCAGGGACTTTTCAGCCTTTGTGCCGATACAGACAATACAGATGCATATCAGTTCAGCCACCTTGCATCCCGATACGGAATTGAATACCTTGAAGCGTGCCAGCAGGTCGAGTACGAACTGCGTAACCCTGTTGTCTGCCATAACAAGCAGGTTCATGATGATTTCAATAATAAGAAAGATATAGATGCAGCTCCTGAAGTAGTTGTACATCTGCTGCTGTTCCCTTGTTTCTTCAAATGCCATACGCTCTAACTGTATATGAATTTACTAAAATGGAACCTTTATACCCAACAGCAGACCGTTGCGGAAGGTATCCCCATGCAGGAAGTTCACATTGTTTTTCTGGATTATTGAAAACTCCATTCCGCTGCGGAACACATAGCTGTATTCAAATCCGGCCTCCAGCCCGAAGAAGAATTTTTTCTGTACCGCACCGAACTGTGGCCCCAGACGAAGACGCATCATGCCATTCTTGTACCGTGCCAGACGGTGCTTGTAAACCATACCGCCATCCCAGAAATATCCTTTCCAGAAATTGTGACATACCGGTTTCTGCCAGTGATTCCCGACCTCACCATATACTTCTAC
KOK=        15
KK=  319831  LL=  320460  Z=    6.12  JJ=  319681  DL=   630
A===      111      112      113      114      121      123      124      131      132      133      134      141      143      144      211      213      214      223      224      231      233      234      243      244      313      314      323      333      334      343      413      433
B===      222      122      422      322      212      412      312      242      142      442      342      232      432      332      221      421      321      411      311      241      441      341      431      331      424      324      414      444      344      434      423      443
RRR=    2.347    0.560   -0.011    7.503    1.175   32.251    1.640   -0.011   -0.045    2.486    1.147   -3.065   -0.559   -1.527    0.159   -1.368    0.347   17.876    1.639    0.743    3.637    0.520    1.469    0.628    5.737   68.085   19.582    1.450   -0.437   -2.004    3.657   -0.769
X1==    3.191    1.687    0.027    2.130    3.540    4.722    2.442    0.027   -0.355    1.702    0.938   -0.870   -1.029   -0.935   -0.167   -0.355   -0.241    3.467   -1.375   -1.202    2.544   -1.247    3.653   -1.177    2.632    7.822    4.863   -1.197   -0.233    1.563    1.921    1.563
X2==    0.736    0.332   -0.414    3.523    0.332    6.830    0.671   -0.414    0.127    1.461    1.223    3.523    0.543    1.633   -0.950    3.851   -1.443    5.156   -1.191   -0.618    1.430   -0.417    0.402   -0.533    2.180    8.704    4.027   -1.211    1.879   -1.282    1.903   -0.492
CD1=        4        3        1        3        5        7        4        1        1        3        2        0        0        0        1        1        1        7        0        0        5        0        6        0        4        9        8        0        1        3        3        3
CD2=        5        3        2        9        3       11        3        2        2        4        4        9        3        5        1        7        0        7        0        1        3        1        2        1        5       15        6        0        4        0        5        1
ACGGTGGCAGTATTCGCTGACTTCCTCCTTGCCGAGCTTTCTGTGCCGGATATGCTTTTCCGTCAGAATATCATCCGTCTTTGATACCTTGGAATGGAAATCGAGCCATCTCTTCGGGTCGTACTGGATGAACTGGTTCTTCTGTGCTTCCTGGGTGAGGATAAGAAAAGTCCTTATCTCTGTGAACTCCCTTCCCTCGAAGTACCTGAAATAGCTTCTTGTCAGGAATTCCGCATCATCCGGCACGTCATGGTGATATGCCTGTCTGCACAGAATATCCTGCTTCTGCAGTGCATATCCTTCACCGATGGTCTGAAGGATATTGGATAGCACGTCATGAAACAGCATGTACTGCTGCGCATCCGTACAGAGCTGCTGGACCGGATTGGTTATCTCAAAGATAACGGACGGCTCGCCTCTGGCCGAGAACAGCACGACATTGCCGTCCGTCTCCTCCAGCTGCGCATAGAGTCCGTCAAAAATTCTTTTCCTTTTGTGTGCCATACTGTATAAAGTGATTTACTGTTCTTTTCTAAGGCTTCTGTAGATATAGATACCTCTTGCCCTTTTCTTGTTGTGGAGTCCACCACGCTGTTTGATGTAGATGGTTATCAGTCCCACCAGTGCCAT
KOK=        16
KK=  347371  LL=  348540  Z=    4.60  JJ=  347341  DL=  1170
A===      111      112      113      114      121      123      124      131      132      133      134      141      143      144      211      213      214      223      224      231      233      234      243      244      313      314      323      333      334      343      413      433
B===      222      122      422      322      212      412      312      242      142      442      342      232      432      332      221      421      321      411      311      241      441      341      431      331      424      324      414      444      344      434      423      443
RRR=   27.543    1.083    0.240    4.672   -1.083   24.137   11.356   -0.348    1.084   18.053    2.089    0.537    0.890   -0.014    0.555    6.422    0.198   33.290    1.926    0.750   20.626   -0.323    4.671    0.006   -0.049    3.358   15.267   -0.512    5.987   -0.926   -0.600   -0.694
X1==    6.549    1.875    0.697    0.750   -0.412    5.637    3.932    1.172    1.563    3.896    0.664   -0.847    1.850   -0.188    0.960    2.581   -0.636    4.692    0.796   -1.493    3.318    0.319    2.229    0.015   -0.337    1.850    4.453    1.818    1.778    1.778   -0.523   -0.206
X2==    4.206    0.578    0.345    6.230    2.631    4.282    2.888   -0.297    0.694    4.634    3.148   -0.634    0.481    0.074    0.578    2.488   -0.312    7.095    2.421   -0.502    6.217   -1.011    2.096    0.379    0.146    1.814    3.429   -0.282    3.366   -0.521    1.148    3.366
CD1=       21        9        6        5        4       15       10        7        7       11        4        2        6        2        7        9        2       12        4        1        9        3        6        2        3        6       11        6        5        5        2        2
CD2=       11        5        3       14        9       10        9        2        4        8        7        2        3        3        5        7        3       16        9        2       11        1        6        4        2        5        7        1        6        1        4        6
TCCCGCGAAAGCCGGAAGTACACAGAACGGAATGAGGGACAACCATTACCTGCATTGACCTTCCTCCATATTCCGCTACCGGAGTACACCCAAGCATGGGAATCGTTCGAAACCAAACGTTACGGAGACCGTAACGAAAAAGAATGCAGTCCCCATATAAACAGCGGTATGTTTGCCAATATGCTGGAATGCGGTGATGTTATGGGTGTTTTTGCCGGACACGACCACGTAAACGATTACATCGCTACTCTCTATAACATCGCTTTAGGATATGGACGAGCTTCGGGCGGAAAAAATACTTACGGAGATAAAACACCAGGCAGTCGTATCATCGTATTGAAAGAAGGTAAACGTGAATTCACTACTTGGCTTCGGGAAAAAGGAAATATGGCAAAACTGAATGTATGTACATATCCCGGCTCTTTTGTAAAAGAGAAATAGAAATCACTTTTATGAGTATTCAAAAAGAAACGGCTATAAAAACTTTTTAGGTGATTTACAGATTATCCCTCCAACCTATAATAAACACTTATCGAATTATAGTTGGAGGGATAAATTTATTTGGTAAAAAGTGAATCGTTACAAAACTCCTTTACTGGACGGCAATTCGAAATGATAGATATCCCTCTTCAACGCCATCTTCAACGCACGGGCCAGCGCTTTGAATATTCCCTCTATCTTGTGATGCTCATTCTGCCCCTCAGCCTTAATATTGAGGTTCATCTTGGCTGCATCACTCAGAGACTTAAAAAAGTGTAAAAACATCTCGGTAGGCATTTCTCCTATCTTTTCACGCTTAAACTCGGCATCCCATACCAACCACGGACGTCCTCCGAAATCCAGGCATACCCGGCAAAGGCAATCATCCATGGGCAAAGCATAACCGTAACGTTCAATTCCTCTTTTACTACCCAGCGCCTGATAGATACACTCACCCAATGCGATAGCCGTATCTTCGATGGTATGATGTTCGTCTACCTCGAGGTCCCCCTTCACCCGGATCGTTAAATCCATACCGGAATGTTTACCAATCTGCTCAAGCATATGGTCAAAGAAACCTAACCCGGTAGAAATGTCACAAGTACCCTTACCATCCAGATTGAGAGCTACCAGGATATCGGTTTCTTTCGTTGTCCTGCGTATTTCTGCTTTCCGCTCTCCTGCAAAAAG
KOK=        17
KK=  383851  LL=  384390  Z=    4.83  JJ=  383701  DL=   540
A===      111      112      113      114      121      123      124      131      132      133      134      141      143      144      211      213      214      223      224      231      233      234      243      244      313      314      323      333      334      343      413      433
B===      222      122      422      322      212      412      312      242      142      442      342      232      432      332      221      421      321      411      311      241      441      341      431      331      424      324      414      444      344      434      423      443
RRR=    4.231    0.162    0.298    2.161   -0.198    1.334   -0.433    4.755    0.995    1.715    0.945   -0.356   -0.589    0.464    1.929    0.081    0.184    0.215    0.066   71.944   -1.342   -0.466   25.010   62.976   -0.323   -2.411   -0.759    0.057    3.804   -0.449   -0.482    0.110
X1==    1.982   -1.138   -0.255    1.682   -0.248   -1.284    2.896    3.292    1.089    1.076    0.411   -0.168   -0.411   -1.181    2.421   -1.284   -1.229    1.379    0.826    7.417    1.364    6.683    5.216    8.620    0.288    2.056   -0.746   -0.053    1.532   -0.662    0.411    0.070
X2==    2.135   -0.142   -1.169    1.284    0.797   -1.039   -0.149    1.444    0.914    1.594    2.300    2.120    1.431   -0.393    0.797   -0.063   -0.149    0.156    0.080    9.700   -0.984   -0.070    4.795    7.306   -1.123   -1.173    1.016   -1.079    2.483    0.678   -1.173    1.581
CD1=        3        0        1        3        1        0        5        5        3        3        2        1        1        0        4        0        0        4        3       11        4       11        9       13        2        4        1        2        4        1        2        2
CD2=        4        1        0        3        2        0        1        3        2        3        4        4        3        1        2        1        1        1        1       11        0        1        6        9        0        0        2        0        4        2        0        3
TCACCATCAATGCAGTGGTTATGGCGCTGACCAATGTGGTGCTGGACTATGCCCTGATATTCGGACACTTCGGGCTTCCGGAAATGGGCATCAAAGGAGCAGCCATTGCTTCCGTAATCGCCGAAGCGGCTTCTCTGCTCTTTTTCCTGATTTATACGTACATCACCGTCGACCTGAAAAAGTATGGCCTCAACCGCTTGCGGTCGTTCGACCCGGTTTTGTTGATGCGCATTCTCAGTATATCGTGCTTCACCATGCTTCAGTATTTCCTGTCGATGGGCACCTGGTTTGTTTTCTTTGTGGCAGTGGAGAGGTTGGGACAGCGCGAACTCGCTATCGCCAACATCGTGAGAAGCATCTACATCGTTATGCTGATTCCGGTAAATGCACTGGCCACCACAACCAACAGCCTGGTGAGCAACGCCATCGGCGCAGGAGGCATCAACTACGTGATGCCGTTGATAAACAAAATCGGGCGCTTCTCTTTCCTGATCATGCTGGGGCTGGTCATCATAACCGCCCTGTTCCCACAAGCATTGC
KOK=        18
KK=  407791  LL=  408720  Z=    5.52  JJ=  407581  DL=   930
A===      111      112      113      114      121      123      124      131      132      133      134      141      143      144      211      213      214      223      224      231      233      234      243      244      313      314      323      333      334      343      413      433
B===      222      122      422      322      212      412      312      242      142      442      342      232      432      332      221      421      321      411      311      241      441      341      431      331      424      324      414      444      344      434      423      443
RRR=   24.810    4.729    4.802    5.559   10.698   -1.210    1.224   -0.220   -1.210    0.340   -0.730    0.525   -0.098   -0.727   -1.130    1.731    2.705   13.950   21.720    2.705   12.775   -0.001   -2.170   -1.359   -0.351   45.956   -0.218   -0.225    4.221    0.635    2.814   12.126
X1==    3.679    1.593    1.845    2.235    3.007   -0.837    0.873   -0.121   -0.837    0.405    1.699    1.089   -0.254    0.954    0.650    2.374   -1.625    5.835    3.278   -1.907    2.584   -0.005    3.544   -0.386    3.194    7.560    0.760    0.301    0.856   -0.625    2.350    3.077
X2==    6.743    2.969    2.603    2.487    3.557    1.445    1.402    1.823    1.445    0.841   -0.430    0.482    0.384   -0.762   -1.738    0.729   -1.664    2.391    6.626   -1.418    4.944    0.134   -0.612    3.521   -0.110    6.079   -0.287   -0.748    4.933   -1.016    1.197    3.941
CD1=       14        8        8        7       11        2        4        4        2        4        5        5        2        3        6        8        0       13        7        0        7        2        7        1        9       14        4        3        3        1        6        6
CD2=       13        8        5        6        9        4        5        4        4        2        1        3        2        1        0        3        0        6       15        0        7        2        1        8        1        9        1        0        6        0        3        5
TTCTATCAGTTCTTTAACCTGTTTCGAATAGCCTCGGGATACAGGTATCTCTTCCGGGCAACCCTCCAGAAGCAAACGATATCCCTGGGAGTTTCCATTCACTTTCACCACCTTACGGACGTTGACCAAGAAGGCCCGGTGACACTTCAGCACCAACGGACAAACGGCTGTTACTTCTTCTGCCTGCTTCATGGTTGCACGCAACAGACACTGAACGTTTTTACCTGCTTTCTGATAATTTACCCGGATGTAGTTTCCATTGGATTCTACATACAACAAGTCTTTAGAGTCCAATTCCAAGGATTCCCGGATGCCTCCTTGAAACAAAAGAAAAGGGCTGTCTTGTGTTGTTTCCACAGATTCGGCCGGCAATACCGAACGTTGCAGATGGAGATTCATCTCGGTAGCCTCTTTCAGATGAATGGCCAACAGTCTATTTTGATTCAACAAAATGAAAAGTACAGTAGGAAAAAGTCCGATGACCAAAGTGAATAATGCAAAGGCACAAAAGACATCCCAACGTAATCCCCAACCAAAAACGAAAGTAGAATAAATCCAGTTCCCGATAGCTATAAAAAAAAGTATCTGTAACAGATTGACAATCTGTTTCCACACAGTCCATGTTTCTTCTTTATAGAACTTCGGAAACAGTTTGCCAAAGACATACATCGGAATACTCAGAGATACTGCCGTCACGCCCATAAAGCCCACAAGTATCCAGAACTTATGCTGCCTAATGCCGGATATCCCAAATGGCTGTAAAACCAGTAATATCAGAAATACAACCAGGGAAGAAATCAACACAACCTTCCATCTTTGATATGCAACCGGATAAAGGCTTTGCAGGTATCTTCGTATTTTTTCACCCCAATGACTTCCCATATATTGTATTTTATTCGCTTTCCCTGCAAAGTAATATAAAATATCGGA
KOK=        19
KK=  467761  LL=  468690  Z=    5.63  JJ=  467641  DL=   930
A===      111      112      113      114      121      123      124      131      132      133      134      141      143      144      211      213      214      223      224      231      233      234      243      244      313      314      323      333      334      343      413      433
B===      222      122      422      322      212      412      312      242      142      442      342      232      432      332      221      421      321      411      311      241      441      341      431      331      424      324      414      444      344      434      423      443
RRR=    7.628    1.764    2.875    8.657   23.608   27.835    2.405    0.054    2.567   -1.987    0.782    0.227    3.656   -0.918    0.238    3.022    0.931   30.488    0.731    0.002    3.392   -0.111   -0.007   -0.832   -0.572   49.341    0.834   -0.334   -0.813    0.543    5.983   15.099
X1==    3.898    1.476    2.315    4.696    3.986    4.074    0.785   -0.134   -1.748   -0.658    0.681   -0.446    1.873   -0.368   -1.537    2.328   -1.050    4.775    0.795   -0.001    1.204    0.704   -0.006    0.882    0.477    4.259    1.204    1.097    1.998    1.306    3.066    4.075
X2==    1.957    1.196    1.242    1.844    5.923    6.832    3.065   -0.405   -1.469    3.020    1.149   -0.508    1.952    2.496   -0.155    1.298   -0.887    6.385    0.919   -1.469    2.818   -0.158    1.191   -0.944   -1.198   11.586    0.693   -0.305   -0.407    0.416    1.952    3.706
CD1=       15        7        9       13       12       10        4        4        0        2        4        3        6        2        1        7        1        9        3        3        4        3        2        3        4       10        4        4        5        4        8        8
CD2=        4        4        3        4       11       12        7        1        0        5        3        1        4        5        2        4        1       14        5        0        6        2        4        1        0       16        3        1        1        2        4        6
TATCTGCAGAATCGCGATTCGATAGCCTATAACTCCTTTATACTCGGCAACTCCTGTACCATGGCATTCCTGACAGGAGAATGGGAAAAGTACCTGGATAAGAACGACCATGCCGTACGCTTCTATGACAACGGAGAAAGCCTGGGCGGCGTCCGTCAAAAGCTTCAGCTGCTCGACTCTGTAGGTGCACCCCTGAAAAATGTACTAATCGTTCTGGATAAAAAATCACTGGACAAAAACGCTCCTTTATCGGGCAACAATCATCTGTTTTCGGCCGAAGCAGCCGGCATCAGCCAATTGGGATTCCAGTTGAGATTCCTGCAGGAGTTCCTTTATCCGGACAGAATGATTCCTTACATAGATTATCTGATCCGACATAAGTATGCTCCTTATATGAAAGGGGTTATAAATCCGGGAGATCCCGTCAGGGAGCCTTACACGAACAATTTTATCAATCCCAGAGAAAAAGAGATCGCGCAAGATGGCGAAATATACTGGAGCCGTCATGAAAAAGAATTCAAGAAGCGAACGAATGCGGGTATGGAAGAACTTCCTGTTATATTTGCCAGCCAGATTCAGGTACTTCGCTCCATCAAAAAAATCTGCGATAAGCACCACACGAACCTGAAGTTCGTCATCGGTCCGGATTACTATCAGAAAAAAGCCAGCCGGGAAGACATAAAAATATTGAAGGCTATACTGGGTGATTCCGCTGTCTGGGATTTCACGGGAATCAACGAATACACAGCCGACATACATCATTATTACGAACCCGGTCATTATCGTCCGCTGCTGGGAGCACGCTTACTGAAAGCCATTTATCAGGATCAAGACACCTGCCACAGGCAATAAAAGTTCCTCCCATCACAGTAGCACACACAGAAGAAGAGCATCCTCGATCCGAAAGAAATAATTATATCAAAGAAAACA
KOK=        20
KK=  473791  LL=  474630  Z=    4.59  JJ=  473521  DL=   840
A===      111      112      113      114      121      123      124      131      132      133      134      141      143      144      211      213      214      223      224      231      233      234      243      244      313      314      323      333      334      343      413      433
B===      222      122      422      322      212      412      312      242      142      442      342      232      432      332      221      421      321      411      311      241      441      341      431      331      424      324      414      444      344      434      423      443
RRR=   39.394    4.801    6.691   -0.892   -0.118    4.288    0.228   -0.242   -0.025    8.808   -1.425    0.282   -1.841   -0.269    1.302   -3.361    0.784   43.872    1.633   -0.191   -0.014   -1.001    3.708   -0.049    1.576    4.917    0.029   -1.408   13.632    2.558    0.026   15.478
X1==    7.523    0.960    2.682   -0.346   -0.157    3.366    1.365    0.431    0.242    2.784   -1.435   -0.346   -0.727   -0.475    0.960   -1.007   -0.743    4.086    1.825    0.242   -0.056   -0.501    1.857   -0.256    2.784    0.688   -0.056    1.372    5.847    1.097   -0.020    6.639
X2==    5.236    4.999    2.495    2.579    0.749    1.274    0.167   -0.561   -0.101    3.164    0.993   -0.817    2.532    0.567    1.356    3.337   -1.056   10.736    0.894   -0.789    0.260    1.997    1.997    0.192    0.566    7.148   -0.519   -1.026    2.331    2.331   -1.315    2.331
CD1=       19        5        8        2        3        8        4        4        3        7        0        2        1        1        5        1        1        8        4        3        2        1        4        1        7        3        2        4        9        3        2       10
CD2=       10       11        5        6        4        4        3        1        2        5        3        1        5        3        5        7        1       20        5        1        2        5        5        3        2       11        1        0        4        4        0        4
CGTCGGACTCCCATTTAAGAAGCACGGTTATCGTGACTTCGTGCTCCGCTTCGGTGGCAAGCAAAGCAGCACCCGGCGATGGTTCCGTTTCCGCTGGCAATGGCTGAACGACCTGCTGATCAAAATATACGTCTGAACATCCGCCTGTCTCAGGAATCAGCGCCAACCCTCTCCGCCTTTTAAACCAACACCCCTTAGGTTTTAAACCAACGATGCCTGCCTTTTAAACCCATGCACCTTAGGTTTTAAACCTATTTTCACCATAATTAATTGCAGAAAAATTTCTTTATTAAACAAGAATTGATTTTCTTTGTGCTGTTTTATACCATTCCGAAAAGACGATTAATACCAAAATTTAAAAATATAGTTATGAAGATTTCACACATTGAACATTTGGGCATTGCCGTAAAAAGTATCGAAGAAGCCCTTCCGTATTATGAAAACGTTTTAGGTTTGAAATGCTACAACATCGAAACTGTAGAAGATCAAAAAGTAAGAACAGCCTTCCTGAAAGTAGGTGATACCAAAATCGAATTACTGGAACCCACATGTCCGGAAAGTACCATCGCGAAATTCATCGAAAACAAAGGTGCAGGTGTTCATCACGTGGCATTCGCCATTGAAGACGGCGTAGCCAATGCCCTAGCCGAAGCCGAAAGCAAAGAGATCCGCCTGATCGACAAAGCTCCGCGCAAAGGTGCCGAAGGCCTGAACATTGCTTTCCTTCACCCGAAATCAACTCTGGGCGTACTGACAGAACTCTGCGAACACTAAAAAGATGTACGATTCGGACGATCCGCGCCACGGACAAACGGAATTTTTCTTTGCATTAAATTCCCC
KOK=        21
KK=  503431  LL=  503730  Z=    4.65  JJ=  503401  DL=   300
A===      111      112      113      114      121      123      124      131      132      133      134      141      143      144      211      213      214      223      224      231      233      234      243      244      313      314      323      333      334      343      413      433
B===      222      122      422      322      212      412      312      242      142      442      342      232      432      332      221      421      321      411      311      241      441      341      431      331      424      324      414      444      344      434      423      443
RRR=    0.860   -0.262   -1.755   -0.358    5.292   -2.120   -0.666    0.406   -0.099    4.671   -0.931   -0.125    0.213    0.697    0.237    1.788    0.406    9.085    0.557   -0.099   -0.121    0.637    0.115    1.429    0.297   22.593    0.141    1.000    1.030   -0.044    0.171   42.544
X1==    0.650   -0.499    2.436    0.469    1.501    4.196    1.242   -0.564    0.196    2.092    1.144   -0.531    1.144   -0.807   -0.499    1.196   -0.758    5.520    0.893    0.196   -0.262   -1.116   -0.202    3.624    0.092    3.144   -0.262   -1.225   -1.188   -0.327    0.144    8.288
X2==    1.324    0.526   -0.720   -0.764    3.526   -0.505   -0.536   -0.720   -0.505    2.233   -0.814    0.236    0.186   -0.863   -0.474    1.495   -0.536    1.646    0.624   -0.505    0.462   -0.571   -0.571    0.394    3.233    7.186   -0.538   -0.817   -0.867    0.133    1.186    5.133
CD1=        1        0        3        1        2        5        2        0        1        3        2        0        2        0        0        2        0        7        2        1        1        0        1        5        1        4        1        0        0        1        1       11
CD2=        2        1        0        0        4        0        0        0        0        3        0        1        1        0        0        2        0        2        1        0        1        0        0        1        4        8        0        0        0        1        2        6
CAGTTTTTTTGCTGGGCCGCCTTCATGTACATGTGGACCTACACCAACGGTGCCATTGCCGCCACGGTGTGGGGCACTACGGACGTCCAAAGCGCCGGCTATCAGGAAGCGGGCAACTGGGTAGGCGTGCTGTTCGCCGTGCAGGCCATCGGATCAGTCATCTGGGCTGTGATATTGCCATTGTTCAAGGCCCGCAAACAGGCCTATGCCCTGAGCCTCGTACTGGGTGGCATCGGTTTCATATCCACCCTGTTCTTCCACAACGAATATCTGCTGTTCATCTCTTATCTGCTGATCGGC
KOK=        22
KK=  521521  LL=  521940  Z=    5.24  JJ=  520741  DL=   420
A===      111      112      113      114      121      123      124      131      132      133      134      141      143      144      211      213      214      223      224      231      233      234      243      244      313      314      323      333      334      343      413      433
B===      222      122      422      322      212      412      312      242      142      442      342      232      432      332      221      421      321      411      311      241      441      341      431      331      424      324      414      444      344      434      423      443
RRR=   -0.086    0.000    0.438   -1.522    4.133    3.176    6.761    0.438   -0.037    0.137   -0.428    3.437    0.167   -1.452    0.008    0.004    4.166    1.140    6.952   67.255    0.002   -1.944    0.173   -0.112   -0.448   -0.583    0.002    0.064   16.909   -0.297   -0.380    0.409
X1==    0.115   -0.008    1.603    2.212    1.420    3.227    2.226    1.603    2.350   -0.195    0.641    1.487   -0.250    2.297   -0.008   -0.282    1.371   -0.945    3.003    6.736    0.132    2.084    0.084   -0.967   -0.195   -0.250    0.132    0.203    3.159   -0.841   -1.141    1.159
X2==   -0.750   -0.047    0.273   -0.688    2.910    0.984    3.038    0.273   -0.016   -0.704   -0.667    2.312   -0.667   -0.632   -1.033   -0.016    3.038   -1.206    2.316    9.984    0.015   -0.933    2.067    0.116    2.296    2.333    0.015    0.317    5.353    0.353    0.333    0.353
CD1=        3        2        4        5        4        5        4        4        4        1        2        4        1        4        2        1        3        0        4        9        1        3        1        0        1        1        1        1        4        0        0        2
CD2=        0        1        1        0        4        2        4        1        1        0        0        3        0        0        0        1        4        0        4       11        1        0        3        1        3        3        1        1        6        1        1        1
GGCTGAAAATAGGAGCAGACGAATATATCGTGAAACCATTCAACATTGGTATCTTGAAAGCAACTATTGCTAACTTGCTGACAAACCGTGCATTATTGAAAAGCAAGTATGCCAATCTTGAAGTCAGCGAGGAAGAGGAGGTATCTCCAAACTGTGCTACGGATCTCGATTGGAAATTCATCGCTACGGTCAAGAAGAGTGTTGAAGAGAACATAGACAATCCGGCATTCAATGTAGATGTACTCTGCAATCTGTTGAACATGAGCCGCACAAGTTTCTATAATAAACTGAAAGCACTGACCGATCAGGCCCCTGCTGACTATATCAGATTAATCCGCCTGAAACGGGCGGCGGCATTATTAAAGACCGGTCAGCACTCTGTCACCGAAATATCCGAACTGACGGGATTCAACGATGTCA
KOK=        23
KK=  538531  LL=  538860  Z=    5.46  JJ=  538501  DL=   330
A===      111      112      113      114      121      123      124      131      132      133      134      141      143      144      211      213      214      223      224      231      233      234      243      244      313      314      323      333      334      343      413      433
B===      222      122      422      322      212      412      312      242      142      442      342      232      432      332      221      421      321      411      311      241      441      341      431      331      424      324      414      444      344      434      423      443
RRR=    0.219    2.861    8.988    0.194   -0.079   12.705   -3.644    0.082   -0.003   -3.211   -2.923   -0.208   -1.145   -1.834    1.008    4.698    0.824   85.852   -0.001   -0.829   -0.226    0.632    0.663    0.632   -1.341    1.433    0.038    0.485   -1.417    3.054   -0.790   -1.417
X1==   -0.265    2.667    2.755    0.960   -1.087    4.003    4.078   -0.112    0.003   -0.961   -0.889   -1.026   -0.889   -0.822   -1.087    4.003   -0.922    7.111    1.177    1.003   -0.857   -0.793    0.207   -0.734    2.039    1.111    0.143   -0.826    2.236    2.236    1.111    2.236
X2==   -0.827    1.073    3.262    0.203    0.073    3.173   -0.894   -0.738   -0.827    3.342    3.289    0.203    1.289    2.231   -0.927    1.173   -0.894   12.074   -0.001   -0.827    0.263   -0.797    3.203   -0.861   -0.658    1.289    0.263   -0.586   -0.634    1.366   -0.711   -0.634
CD1=        1        4        4        2        0        5        5        1        1        0        0        0        0        0        0        5        0        8        2        2        0        0        1        0        3        2        1        0        3        3        2        3
CD2=        0        2        4        1        1        4        0        0        0        4        4        1        2        3        0        2        0       13        1        0        1        0        4        0        0        2        1        0        0        2        0        0
GTTCCTTTCATGAACTTCTTCGATGGTTTCCGTACTTCACACGAAATCCAAAAGATCGAAATGCTGGAAAATGAAGATCTCGCTCCGTTGGTTGACCAGGAAGCGCTTGCAGAATTCCGTGCACGTGCGCTGAATCCGATGAATCCGGTTGCCCGTGGTATGGCCGAAAACCCTGACCACTTCTTCCAGCACCGCGAATCATGCAACAACTACTATGAAGCTGTTCCTGCCATCGTAGAGGAATACATGAATGAAATTTCTAAGATCACAGGTCGCAAATACGGTTTGTTCGATTACTACGGAGCAGAAGATGCAGAACGCGTAATTATC
KOK=        24
KK=  563911  LL=  564210  Z=    5.50  JJ=  563341  DL=   300
A===      111      112      113      114      121      123      124      131      132      133      134      141      143      144      211      213      214      223      224      231      233      234      243      244      313      314      323      333      334      343      413      433
B===      222      122      422      322      212      412      312      242      142      442      342      232      432      332      221      421      321      411      311      241      441      341      431      331      424      324      414      444      344      434      423      443
RRR=    0.006    2.821   -1.737   19.659   37.394   -0.059   -0.002    4.212    0.006    0.252    0.252    0.074    3.692    1.402   -0.398    0.006    0.011   -0.003   -0.061   -0.089   -0.196   -0.249    0.746   -0.310    3.756    0.252   -0.196   -0.237   -0.761   -0.734    0.252    1.248
X1==    0.011    2.390    2.018    3.758    6.155   -0.905   -0.013    1.018    0.095   -0.486   -0.545   -0.097    1.455    2.390    0.883    0.095   -0.013    0.167    0.067    0.095   -0.448   -0.502    0.498   -0.562    1.514   -0.545   -0.448    0.759    2.730   -0.270   -0.545    1.730
X2==    0.484    1.180   -0.861    5.231    6.075    0.065    0.165    4.139    0.065   -0.518   -0.463   -0.769    2.537    0.587   -0.451    0.065   -0.835   -0.016   -0.907   -0.935    0.437    0.497    1.497    0.551    2.482   -0.463    0.437   -0.312   -0.279    2.721   -0.463    0.721
CD1=        2        5        3        5       10        0        1        2        1        0        0        1        2        3        3        1        1        1        1        1        0        0        1        0        2        0        0        1        3        0        0        2
CD2=        2        3        0        6        9        1        1        5        1        0        0        0        3        1        1        1        0        1        0        0        1        1        2        1        3        0        1        0        0        3        0        1
TTTTTATAAAAGGTGACTATATATTGTCTTACAGCAAAGCCCCCTATAAACAATCATAATGCTTATAGGGAGCTTATATTTTAATATGCTATACCGCTTAACAAGGATTCACACTGTAAGGCAATATATAGTTACCTTACAGAAGCTCCGATTTAATATCCAAGGGTAGCCGGATATAATTGTGCGATAGTGAACTGCCTTTGTGCGTGTCCGCACAATAGCAAAAGAGTGTTCAGGAATATATTGTATTATATAATAGCCATTTAGCGATATGGCATGATTCTTGCGAGCATAAAGAAA
KOK=        25
KK=  575191  LL=  575880  Z=    4.61  JJ=  574681  DL=   690
A===      111      112      113      114      121      123      124      131      132      133      134      141      143      144      211      213      214      223      224      231      233      234      243      244      313      314      323      333      334      343      413      433
B===      222      122      422      322      212      412      312      242      142      442      342      232      432      332      221      421      321      411      311      241      441      341      431      331      424      324      414      444      344      434      423      443
RRR=    1.712   -1.591    2.103   13.331    2.624   -1.096    1.208    2.304    3.839    1.292   -0.640    0.545    0.210    0.012    0.419    0.078    0.041    6.605    0.375   41.504    1.167   -0.931   11.150    3.596    1.041   -0.323    0.223    0.012   40.039    0.034    0.142    0.007
X1==    3.047   -0.355    0.858    4.304    2.167    3.081    3.361    1.481    1.760    1.704    0.558    0.394   -0.806    0.005   -0.985   -0.220   -0.091    3.444   -0.655    5.722    1.988    0.766    2.935    3.196    0.399    1.241   -0.778   -0.120    6.442    0.010   -0.124    0.010
X2==    0.562    4.483    2.451    3.098    1.211   -0.356    0.359    1.555    2.181    0.758   -1.145    1.384   -0.260    2.188   -0.425   -0.356   -0.449    1.918   -0.572    7.254    0.587   -1.216    3.799    1.125    2.610   -0.260   -0.287   -0.100    6.215    3.470   -1.145    0.724
CD1=        8        2        4        9        6        7        7        5        5        5        3        3        1        2        1        2        2        7        1       11        5        3        6        6        3        4        1        2       11        2        2        2
CD2=        2        7        4        5        3        1        2        3        4        2        0        3        1        4        1        1        1        4        1       10        2        0        6        3        4        1        1        1        8        5        0        2
AACATTTTCAGGCCGGTTCACGTGAGATGGAGTCGCAAGAGTACTTCCGCGACTATTTCAAAGGTATCGCATTTATTCCCGAAGAAGGGGGAAATTGTGTCAACGGTTTCATGGTGAACGACTCAAGCTTATGCATCACTCTCTATTATCATCAGACGGAAACGGATGCCACGGAACTGTCCGCCGATTTTTTACCCAACAGCGATCTGAGGTTCAACCAGGTCAGTTGTGACCGCAGCCGGACCGCACTCTCCTCTTTGCAAAGCGGACTCAACAACGGACTTCCTTCAGAAAAATCGGAGCACCAGTCCTATCTGCAAGGGTTGACCGGCATGTATATCAATATTGATTTTCCATTCCTCAATGACCTGCGTGCCGAAGGCAGGCTGGTGACCATCGAAAGCGCCCTGCTCCGGCTATATCCGGTAAAAGGAACTTATGGCGAACAGTATCCCCTTCCCGAATCGCTGACACTGTATACAGCCGATGAAAACAATGTGACGGAAGATGTAGTGACTGATATTTCAGGCAGTTCCGTACAAACCGGAAGCCTGGTGACAGATGAAATGATGGGAGAAGATACCTATTACTCTTTCGATATCACCTCTTTCCTGCAAAGCAATCTGGGAACGGTAGGATACAACCGGAAGATTCTTCAACTGATGCTCCCGGACAACTTATTCTTCACTA
KOK=        26
KK=  611941  LL=  612900  Z=    6.57  JJ=  611941  DL=   960
A===      111      112      113      114      121      123      124      131      132      133      134      141      143      144      211      213      214      223      224      231      233      234      243      244      313      314      323      333      334      343      413      433
B===      222      122      422      322      212      412      312      242      142      442      342      232      432      332      221      421      321      411      311      241      441      341      431      331      424      324      414      444      344      434      423      443
RRR=    4.450    5.586   -0.226   -0.943   14.896    9.132    1.929    3.853   -1.305   -0.206    2.387   -0.656    0.983   -1.438    1.038    0.400   -0.995   47.590    0.326    0.152   -2.331    0.201    0.243   -1.376    0.302   47.869   -0.004    1.131    0.794   -0.052   13.112   32.867
X1==    4.709    3.055    1.747   -0.652    2.041    3.834    3.222    2.196    2.143    0.942    0.811   -1.138   -0.808   -0.570   -2.014    0.451   -1.662    5.677    0.996   -0.112   -0.361   -0.130    0.549    3.043    0.443    4.588   -0.361    2.046    0.711    0.110    6.207    4.913
X2==    0.945    1.828   -0.129    1.447    7.297    2.382    0.599    1.755   -0.609   -0.219    2.945    0.577   -1.216    2.522   -0.516    0.886    0.599    8.383    0.328   -1.357    6.451   -1.541    0.442   -0.452    0.682   10.433    0.012    0.553    1.117   -0.476    2.112    6.690
CD1=       18       10        9        3        8       10        8       10        7        6        5        2        2        2        0        4        0       10        3        3        2        2        3        6        5       12        2        7        4        3       15       11
CD2=        2        4        1        3       11        5        3        3        1        1        5        2        0        5        1        3        3       17        4        0       11        0        3        2        2       14        2        2        3        1        4       10
GGACGTAAATTTGGCGAACAGGTGACGACTCCCGCCTCCGGTATCATAGAGGACGATTGTGTCATCACCTATCCTCCCTTGCCCGAAGGCACTACCCGGATAGACTGGATAGACGACAACCTGAATTCGGAAACCAATACTTACGGCATCTTGCTGGTGAAACCTCAGGAAACCAAAGAACAGGCCTCCCTCCGTAAGATTCACGGCAACTGGCAGCAAGCCGATGCCCAAAACGGATGGGACATCGGAATTTATGATTCACTAGCCATTATGGACAACCGTTTCTGGAAATATGATCTTTGCCGGAAACAGGGAAAAAAATTCAAACTGAACTTAAAAGACGAAACAGGCGAACAGTGCCTGCTTGAAATAACACAGGAAAAAGACGGCAACCTATGTATCGGAAAAAACGGGGGAAAAGCCAATAAGTATATCCGTGCCGGGCGTCCACAAAGAAATTATGCGGCAACAACAGCAGCCACAGCCCCACAAACAGCCTTCTTCCGGAAAGACACGGTTCACATACGCGGATTCCTGGATGGCTACAGTCCCAAACTGGGATTCACTACCGTACTGATTTATACGGACAATCACATAACTAATGAAGGCACTCCCGCCGTAGTCACCATCCATCCGGACGGACGCTTTGAATCGGACTTCGTCGTCAATTATCCCGGAGTACATCACCTCTCTATGGGCAACAACTGGATGACGTTCTATATCAGGCCGGGCGAGACACTGATGCTTTATATCAATTGGGAAGACCATCTGGACTATCTACGCCAGAGGAGACTGAAACCTATGTTGACAGAAACTCTGTACATGGGACCTTCAAGCAGCATAAATCAGGAACTGATGCCTTGTGAACCGCTGTTCTCAAAAGACTATCACATCATACAGAATGCATGCAAAACGCTGACACCCTCTGAATTCAAAACACAGCAGGAACCGATGTACAAG
KOK=        27
KK=  620761  LL=  621690  Z=    6.15  JJ=  620581  DL=   930
A===      111      112      113      114      121      123      124      131      132      133      134      141      143      144      211      213      214      223      224      231      233      234      243      244      313      314      323      333      334      343      413      433
B===      222      122      422      322      212      412      312      242      142      442      342      232      432      332      221      421      321      411      311      241      441      341      431      331      424      324      414      444      344      434      423      443
RRR=   27.304   19.168    0.326   -1.214    4.381   23.727   -2.888    0.675    6.703    0.038   11.654   -1.830   -0.058   -2.345    0.397    0.001    1.792   17.287   12.732    0.604    2.170    0.132   -0.092    3.136    0.392    1.419    3.123    6.758   13.346   -1.682    1.040    7.125
X1==    5.406    4.373   -0.605   -0.536    4.373    5.559   -1.581    0.380    2.356   -0.697    3.218   -1.128   -0.154    2.816   -0.317   -0.312   -1.581    3.449    2.722   -0.846    3.192    0.081   -0.651    1.499    0.425    1.195    1.976    2.883    3.299    1.761    0.520    1.761
X2==    5.051    4.384   -0.539    2.265    1.002    4.268    1.827    1.777    2.845   -0.054    3.622    1.623    0.376   -0.833   -1.253   -0.002   -1.133    5.013    4.677   -0.714    0.680    1.637    0.141    2.092    0.923    1.188    1.580    2.344    4.045   -0.955    1.999    4.045
CD1=       18       14        3        2       14       14        0        5        8        2        7        1        2        5        4        3        0        9        6        2        8        2        1        3        4        4        6        7        6        4        3        4
CD2=       11       11        1        6        5        8        6        4        6        1        6        5        2        1        1        2        1       10       12        1        2        4        2        6        2        3        3        3        5        0        4        5
AATTCTCCATTTCGGTCTGTCGATCCGATTCCAACGGAATCTTTCTGCAAGTAAATATTCACATCGGATAAAGACCGGCCCTTCACACCATCGACAACGATTCCCTTAGTCTGGGGCATCAACAACCGATGTCCCCCCAAAGGAGAACACATAGAAATAGAATCACGCGCAAGTACTTTGTCAACATATCGCTCCCCCCCAAAAAAAGATGAACTACAACTCCATCACCATCAATATCGGATTATCATCCTCCCTTATCTTTACCCCGGGAATTTCACCCATAGCTTCATCCGCAGGAATAAAGAAAGCAATTTTATTTCCACTTATATAATCTGGTAATAATCTGATGACAGTACCCGAAGGAAAACGAAACCGGATTCCACGGAGCGTTGTAAATTGATTGGGACGGTTCAAGATACTTCTCGATACGATTTGATTCGTTTTCCGACTCCATATTTCGCCCAGGACTTGCTCCTTGTATGTATACTGCAAATAATAATATCCCGGAAAAGTTTTAATAAACAATCCTTTAATGAATGGATCATATTGATTCCATTTCATGAATTGCTTTACATCTTCCAAAGACGGCGCATATTTGCCCTTACGCAGAATAAAGTCAAGTTTCAATCCATCAGGAGTCAGGAGAAAAACACTATCGCTATAAATGTGATTAAACAAACAAATGTCAGGGGCGCACTCTTCTCCAGTGGTATTCAACATAATGGCTCCCCGTGTAATATAATCGGCCGTCGAATCAAAAGGCAAAATGGGAAACTTCACCCGCAGCGTCGTATCCGTCACAATAATTTCTGATTTGCCTTTACTGAAACTGCCACGAAAGAAATAAGTATCGCTCTGCATGTGCAATAAGTAATTAAACTCGGAATCGGCCAAACTGATCTCCCGGAGAAATTTCCCCTGCTTATTATA
KOK=        28
KK=  641611  LL=  642420  Z=    6.74  JJ=  641461  DL=   810
A===      111      112      113      114      121      123      124      131      132      133      134      141      143      144      211      213      214      223      224      231      233      234      243      244      313      314      323      333      334      343      413      433
B===      222      122      422      322      212      412      312      242      142      442      342      232      432      332      221      421      321      411      311      241      441      341      431      331      424      324      414      444      344      434      423      443
RRR=    8.985    2.301   -0.722   -0.371   25.137    7.810    0.018    0.993   -0.022   12.933    0.163    0.254    0.410   -3.958   -0.294    3.305    1.052   71.962    0.221    2.171    4.716    1.023    0.168   -0.192    0.837   35.362   -1.001    2.105    5.182   -0.298    6.766    5.182
X1==    2.787    0.910   -0.216   -0.173    6.932    4.230    0.043   -1.119   -0.019    3.054    0.569   -0.173    1.437    2.404    0.157    2.814   -0.681    8.735    0.470   -1.435    3.803   -0.815   -0.134   -0.072    0.507    7.508    2.470    1.926    2.023   -1.241    1.437    2.023
X2==    3.224    2.528    3.337    2.149    3.626    1.846    0.427   -0.887    1.174    4.235    0.286   -1.470    0.286   -1.646   -1.865    1.174   -1.546    8.239    0.471   -1.512    1.240   -1.255   -1.255    2.658    1.653    4.710   -0.405    1.093    2.562    0.240    4.710    2.562
CD1=        4        3        1        1       11        8        2        0        2        5        2        1        3        4        2        6        1       19        4        0        8        1        2        2        2       10        6        4        4        0        3        4
CD2=       13        8       10        8       10        5        3        2        4        9        3        1        3        0        0        4        0       11        2        0        3        0        0        5        5       10        1        3        5        2       10        5
ATCTCCGGCCTTATAGGTATAGGTTATGAATTCTTCCAGAGCTTCTTTCCAAGTCAGGTTGAAAGTTTCCATGATGGAGTGTACGGTACGGTTGCTGCCCTCGTCGAGACTGTCTTCGCCCACTTTCTCTAAGTTTGCTTCTTCATCTATATCGATAAATTCTTCCCGACTCCAGAATACAACGACCGGCAGATTCAGGTTAATATCCCATGTTCCCCGTTGTATCAATACCCCGGAAGGTTTGTAGAAAGGATCGAAAGTACCGGTCTGCGGATTTTTTTTGGATTCGTAACCGTGATACAGCCGGACTTTTAGATCGAACTCTTTGCGGTCTTTCAAGAAACGGATAATTCCTTTTAACCCTACCGGATTGTCCCGTCCCGTGATTTCGGCCTCTCCGCTGTGATAGGTCTTATCCCAGGGGGTAGTGTCTACATAAAGATAGTCTATCAGCTTCTGTGGATCGTTGTCGTCAGCTTCTATCTGTCCGTCGAAGGTTGGCTTTATATTTTCCGGCGTGAAGAAGTGCTGGTGTATGTTCTCTTGCCCGTTTTCCACAAACTGGTTATTCATCAGTTCGCCTTTGGCATTGTAGTAATAGATAAACATCAGATAGACGGGAGCAGGCGTAAAGCGTCCTTGATTTTTATATTCCCCGTTTTTCTGTACATAGAACTTCTTCTGGCTACCTTCTGCCAGTGTCCAGCCTTGTCCGGCCTTCAGTTCATAGGTAATGTCCTGTATTCTTTTTATATGTCGGGCAGGAGATTCGGGATTCTGATGCGGACCACCGTTGGTCTGTATCTCCTT
KOK=        29
KK=  644431  LL=  645390  Z=    5.49  JJ=  644401  DL=   960
A===      111      112      113      114      121      123      124      131      132      133      134      141      143      144      211      213      214      223      224      231      233      234      243      244      313      314      323      333      334      343      413      433
B===      222      122      422      322      212      412      312      242      142      442      342      232      432      332      221      421      321      411      311      241      441      341      431      331      424      324      414      444      344      434      423      443
RRR=   13.414   -0.594    4.188    1.236    8.136    1.260   12.070    5.369   -0.231    1.695    1.359    1.495    0.029    3.641    1.230    0.553    1.061    4.024    0.233   14.319    4.451   -0.003   10.671    1.441    3.613    5.394    1.959   -0.057   47.610    0.068    0.029    0.068
X1==    3.413    1.364    1.494    0.988    3.798    0.649    4.577    4.389   -0.751    0.453   -1.370    2.274    0.109    1.737    0.756    0.649   -1.018    2.557    0.105    2.748    1.966    0.012    3.588    0.938    3.786    1.589    1.161   -0.091   10.737   -0.334    0.109   -0.334
X2==    3.930   -0.435    2.804    1.250    2.142    1.942    2.637    1.223    0.308    3.738   -0.992    0.658    0.262    2.096    1.627    0.853   -1.042    1.573    2.207    5.211    2.264   -0.267    2.974    1.536    0.954    3.395    1.688    0.626    4.434   -0.204    0.262   -0.204
CD1=        8        5        4        4        9        3       10        8        1        2        0        6        2        5        4        3        1        6        3        6        4        2        7        4        6        4        3        1       14        1        2        1
CD2=       12        3        9        5        8        7        7        6        4       10        1        4        3        5        7        5        1        6        6       13        7        2        7        4        5        8        6        4        9        2        3        2
TGATGATCAGGATGCGGTTACCATGCATTCCATGAATGACGGGTTTGGATACTGTTGTTCCTGTGCTGAGAGAACTGACACCACTGATCCGTTCCAGCAATGTGGCAAGCGAACTGCCTGCCGCACGATGGATTTCGGAGGAAGAGATCCGGTTACTTACGGCTCCTGCCGTTATTCCCGGACGCCCTGCGGTGATGACGACTTCTTCCAGATGTTGTACCGGAAATGTGACAGGAACAGTATCTCTCTGTGTTCCCGCATGTTGGTGCAGCGTTTGTGCGTATAGTCCCGTGCCGGATGTGGCATACAGGCATGCAACATACAGGTACACATGTTTGAAATATGTTTCGAATATCATATTTTACATGTATAGTAAGTCTATGTCCGGGAAATATTCCTTTGGATTTTTTCCCGGGTAGTTTCAAAAAATAATGGGGTTTAGAGAGAAATGTTATACTGTCACAAAGGGAGGGGCACGGAGGGAATGAAAGATAAGGGAAGTCGTGAAGCTCCTTTCTTCCTGCTGAAGATATCCCACCGGAACGCTAACCGGCAAGCAAATATATTCAAAGTTTTCGGCTTCAGTGAAGGGGGAGAGAGTAAAAAGGCAAATTGCACAACCTTCCTCCGGATTGCATCTGTGCTGTACACCGGAAGACATGCACTCAGACCGGTCATGTGTATGGAGTGTTTTTATCCAAAAGAATGGCATGAGAGTCAGCAGCAACAGATATGCTGCCAAAACTCGGTTCTTCTGTATATGTTTTACCCTTTTCATTTGTCCGGCAAATATCGGTTTTTATGCGGTAGTGTACAATACCTATATGTAGGTATATCCCTTTTAGATATTGTCCGGAGGATAAGAACCTGGTCGGTTACTCTATGCCGTATATACAAGTTACCGGAAATAGGGTAAGTGCTTTAATTCCGACAATGGGAGACAAAGTGGGTTCATTATGC
KOK=        30
KK=  649981  LL=  651150  Z=    6.26  JJ=  649981  DL=  1170
A===      111      112      113      114      121      123      124      131      132      133      134      141      143      144      211      213      214      223      224      231      233      234      243      244      313      314      323      333      334      343      413      433
B===      222      122      422      322      212      412      312      242      142      442      342      232      432      332      221      421      321      411      311      241      441      341      431      331      424      324      414      444      344      434      423      443
RRR=   17.941    3.966    6.126    0.731    2.948   17.313   -0.785    0.043    0.659    0.874    9.213   -1.005    1.575    0.683   -1.440    1.876    2.189   57.029   10.916    0.375    1.145   -0.336   -1.599    0.451    2.080   34.202    2.402   -1.635    1.490   -2.076    6.568   31.341
X1==    3.937    1.494    2.218    0.739    3.990    2.494   -0.526    1.495    1.896    1.316    4.028   -0.694    1.278   -0.804    0.870    1.297   -1.713    8.857    2.838   -0.499    3.974    1.060    5.046    0.454   -1.459    8.841    1.102   -0.856    1.103   -1.536    1.966    5.060
X2==    4.557    2.654    2.762    0.989    0.739    6.941    1.493    0.029    0.348    0.664    2.287    1.449    1.233   -0.849   -1.655    1.447   -1.278    6.439    3.846   -0.751    0.288   -0.317   -0.317    0.994   -1.426    3.868    2.181    1.909    1.352    1.352    3.341    6.194
CD1=        7        5        5        3        9        7        2        4        6        4        8        1        4        1        4        5        0       22       10        2       10        5       12        4        0       15        5        1        4        0        5       10
CD2=       18       10       11        7        6       16        6        5        4        5        8        8        6        2        1        6        1       12        8        2        3        2        2        4        1       11        6        6        5        5       10       13
GGGGAAGCCGACAGCTTCTCCCTTTTTTCGTACTCATTCTTTTCATCGGCCCGGAAAGCCGGTGTACGTGGGGAAAAGTCGGGTTTGGAGCGGATGAAAGTCTGGTTTTTCAACCCAAACAGACGGTTGCTTCGACCCGGACAGACGCCATCTTCCGATAAGGATGAAGCTTTGTTCTGCTATATTACAATATATGTTACGGGAATATCTCCTATTGTTATTGGCAGCTCCTCTATTCGGTTAATAAAACATAAAAATGCTATTGACAAAATTCTGCTGGAGTTTCCGTTTTTGCTATACGAACTGACGGATCAGGGCAACAAAATCTTTTCCGTACTTTTTCTTTTTATATTCACCAATTCCGTTGATGTTACCGAAGGCTTCGACTGTCGTGGGACGTGACAGACAGAGCAGATGCAATATTTTATCCGACAATACGATGTAAGCCGGGAGTGCCTCCTGATCGGCCAACTGTTTGCGTAATGCGCGCAATGCTTCGAACAGATCTTCTTCTTTACTTCTGCTTTCTTCTGCCCATGCTTGTGTGGGGGTGGCTGCACTCTTTTTTCTTCTTTTGGCAGTTGCAGGCTCTTCTCTGCGGATGACAACCAGCATTGCCTTTTCACGGCCGAAAAGAACGTCACTGCCGCTTCCTGTTATTTTCAGGTGATTGTTTTCGTTGTAGGCTATCTCGAAGTAACCCATTTGCAGCATTTGCAACAAATAATCCTGCCAGTCACGTGCGGGGATGTCTCTTCCGGCTCCGAACGTTTTCAGTTCCGTATATGCTTTTTCTGTGATTTCAGCCGTTGGGTTTCCCCTCAGAATGTCTATCAGGAGAGTGATGCTTACCTGCTGGTTGGTGCGGGCAATGGCACTTAAGGCTTTCTGGACGATGATGGTGCCGTCGAACCGCTCGGGTGGATTTCGGCATACATCACAGTTGCCACAATCTTCCGTAGTCGTTTCGCCGAAATAACTTAAGAGGATACGCCGTCGGCAGATGTCGGATTCGGCATATTGTTGCATCCGGTTTAATTTTTCCAGATTGATATTCTGTTGGTTACTCTCCGTTGCAAACTTTGTCAGCAGAATCAAGTCACCCAATGAGTAGAACAGGATAGTGTCGCTTGGCATGCCGTCGCGTCCGGCACGGCCGATTTCCTGATA
KOK=        31
KK=      62  LL=     391  Z=    4.53  JJ=      62  DL=   330
A===      111      112      113      114      121      123      124      131      132      133      134      141      143      144      211      213      214      223      224      231      233      234      243      244      313      314      323      333      334      343      413      433
B===      222      122      422      322      212      412      312      242      142      442      342      232      432      332      221      421      321      411      311      241      441      341      431      331      424      324      414      444      344      434      423      443
RRR=   31.389    0.501    5.181   -0.064    0.003   -0.158    1.715   -1.331   -1.721   -0.199    0.329    0.205   -0.322   -0.484   -0.068    0.966    0.120    5.144   -0.000   11.731   -0.250   -0.225   17.087    0.173    2.500    0.173   -0.236    0.030    0.030    0.030   -0.177    0.030
X1==    4.435    0.701    4.354   -0.270   -0.513   -0.076    0.804   -1.119    1.867    0.535    0.505   -0.270   -0.495    1.474    0.094    0.896   -0.139    1.052   -0.008    3.810    0.591    0.565    6.565   -0.463    1.535   -0.495   -0.409   -0.176   -0.187   -0.187    0.505   -0.187
X2==    7.078    0.714    1.190    0.239   -0.006    2.079    2.134    1.190   -0.921   -0.372    0.651   -0.761    0.651   -0.328   -0.727    1.079   -0.866    4.889    0.015    3.079   -0.423   -0.397    2.603   -0.373    1.628   -0.349    0.577   -0.170   -0.160   -0.160   -0.349   -0.160
CD1=       11        4        6        1        2        1        2        0        3        1        1        1        0        2        3        2        1        2        1        5        1        1        7        0        2        0        0        0        0        0        1        0
CD2=       11        3        2        1        2        3        3        2        0        0        1        0        1        0        1        2        0        6        1        4        0        0        3        0        2        0        1        0        0        0        0        0
AAAGTATTCTGTAACAAACATAGGGAGATGTCAGTGAACCATTAGAATACCGATCAATTGGCTTTTTTTGCATTCTTTAACGTAAAAATAACTATCGTTACTGACTTTTCAAAAAAGTCAAAAGATGAAAAATATATTGTGTTTGCATCAGATTCGTGTTACATTTGAACGATAAACAATTAAAAACACAATAACCATGAAAAAAATTATTTTATTACTTGCTTTATGTTTTACTGCAAATAATTTCTTTGCGCAAACCACAGATCCGAATCAGTTGAAGAATGAAGGTAATGATGCTTTGAATGCAAAAAATTATGCCGTTGCTTTTGA
KOK=        32
KK=   68972  LL=   69271  Z=    4.89  JJ=   68162  DL=   300
A===      111      112      113      114      121      123      124      131      132      133      134      141      143      144      211      213      214      223      224      231      233      234      243      244      313      314      323      333      334      343      413      433
B===      222      122      422      322      212      412      312      242      142      442      342      232      432      332      221      421      321      411      311      241      441      341      431      331      424      324      414      444      344      434      423      443
RRR=    2.339    0.072   -1.355    2.568    0.041    6.141   -0.754   -0.322    0.618    0.342   11.396   -0.494    0.558    0.548    0.685    0.618    0.618   11.066    4.854   -0.213    0.558   -0.249   -0.133    0.558    0.342   48.928   -1.153    0.504    0.082    0.082   -1.995    2.909
X1==    1.441    2.293   -0.658    1.457    1.293    1.168   -0.686    0.342   -0.832    1.226    5.362    0.457   -0.638   -0.527   -0.707   -0.832   -0.686    7.836    1.132   -0.832   -0.978   -0.807    0.193   -0.666    1.226    5.362    2.022   -0.910    0.249    0.249   -0.638    1.249
X2==    1.623    0.031    2.060    1.762    0.031    5.257    1.099   -0.940   -0.743    0.279    2.125   -1.079   -0.875   -1.040   -0.969   -0.743   -0.901    1.412    4.288    0.257   -0.570    0.309   -0.691   -0.838    0.279    9.125   -0.570   -0.554    0.329    0.329    3.125    2.329
CD1=        2        3        0        2        2        2        0        1        0        2        6        1        0        0        0        0        0        9        2        0        0        0        1        0        2        6        3        0        1        1        0        2
CD2=        3        1        3        3        1        6        2        0        0        1        3        0        0        0        0        0        0        2        5        1        0        1        0        0        1       10        0        0        1        1        4        3
TTCCTGTTCCTGGCCGCCACCACCCAGTTCGTCCTGGATCGTTTTAATCTGCTGCTGCAGGAAATACTCACGTTGCTGTTGGTCAATATCCTCACGGGCACGCATCTGGATAGATGCCTTTATTTCGGCCAACTGCACTTCACGATTCAGGATTTCAAGCAACCGATAGGTACGTTCACGCAACGAATCAATGCGCAACAGTTCGATTTTCTCGTCCTTCTTCAACGGAAGGTTCGTACAGATAAAGTCCACCAGGAACATGTGGTTCGTCAGGTTTTTGATGGCAAACGCTGATTCCTG
KOK=        33
KK=   72152  LL=   72961  Z=    4.75  JJ=   71942  DL=   810
A===      111      112      113      114      121      123      124      131      132      133      134      141      143      144      211      213      214      223      224      231      233      234      243      244      313      314      323      333      334      343      413      433
B===      222      122      422      322      212      412      312      242      142      442      342      232      432      332      221      421      321      411      311      241      441      341      431      331      424      324      414      444      344      434      423      443
RRR=   32.678   12.546   -0.380    1.371   -3.161    1.287    2.332   -2.492    3.219    3.176    0.198   -0.111   -0.022    0.074   -0.261    2.282    0.667   24.190    2.280    0.016   15.498    0.099    0.130    0.905    2.417   12.524   14.542    3.086    2.788    0.183    3.178    7.739
X1==    7.238    3.851   -0.424    0.862   -1.664    0.480    1.879   -1.040    2.483    1.840    1.224   -1.010   -0.136    0.590    0.174    1.148   -0.826    5.838    0.817   -0.188    3.699   -1.375    0.099   -0.611    2.511    3.943    2.972    3.001    1.595    0.854    1.904    3.076
X2==    4.514    3.258    0.897    1.591    1.899    2.679    1.241    2.397    1.296    1.726    0.162    0.110    0.162    0.125   -1.497    1.988   -0.807    4.143    2.789   -0.087    4.189   -0.072    1.318   -1.482    0.963    3.176    4.893    1.028    1.748    0.214    1.669    2.516
CD1=       16        9        2        4        0        3        5        1        6        5        4        1        2        3        3        4        1       10        3        2        7        0        2        1        6        8        6        6        4        3        5        6
CD2=        8        7        3        4        5        6        4        5        4        4        2        2        2        2        0        5        1        9        7        2        8        2        4        0        3        6        9        3        4        2        4        5
ATTATTATTAATAAAAGAAAGGAGATCGGACTTATGAATACCGAAAAAGAGAAAACTTCATCAGAAGAACAAAAAAAGGCTGAAAAAGTGCTTAAAGACAAAGTTCCCGTACAGCAAACCGGAACCTACAGCGAAGCCACCAAGAAAGAAGTGCGCGACGCAGTAAAAGAGCTCAATCCGGACATGAGCGGATTGGATAGGGGTTAACAGCCCCTATCTTCCCGGAAACATCAGTGTAAAGCAGCTTCCTTTCCCTATCTCTGAGGAGACTGTAATGGTGCCGCCATGCAGATTCATGATCTGCTTACATAAACTGAGTCCGATGCCGGACCCCGATGGCTTGGTCGTAAAGAACGGAACAAATACTTTGTCTATCACTTCCGGAAGAATGCCTTCGCCGTTGTCACGCACCGTGAGACTGCAAACTTTTCCGGGGACCTGTTCCAACTCTACTTCTATCTGCGGTGCAGTATTTTGTCCGCAGGACTCTTTGGCATTTTTAATCAGATTGATCAGCACCTGCTCTATCTGGGCACGATCAATGTACAGAGTGGCCCCCCTGTGTGTTGCCGCAAAATGAATGAACGAATCAGGGAAGAGTTTCCTTAGGTCGGAAAAGAGTTCGTCCACCGCTACCAATGTGCGGGCAGGAGTGGGGATACGAGTCAACCGACGGTAGTTTTCCACAAAACCGAGCAGCCCTTTACTTCTCCGATGGATGGTCTGCATGGCTTGCAACATCACTCCGTATTCTTTCTCACTGAGCCGTTCGGGTATTCCGCGTTCACTCAATGTTTCGGATAATGAAAT
KOK=        34
KK=  105722  LL=  106651  Z=    7.53  JJ=  105722  DL=   930
A===      111      112      113      114      121      123      124      131      132      133      134      141      143      144      211      213      214      223      224      231      233      234      243      244      313      314      323      333      334      343      413      433
B===      222      122      422      322      212      412      312      242      142      442      342      232      432      332      221      421      321      411      311      241      441      341      431      331      424      324      414      444      344      434      423      443
RRR=   26.951    4.548    0.172    5.636    0.712    6.426    0.559    0.172   -0.612   12.591   -3.790    4.595    0.715    0.556    0.406    1.919    0.004   83.144   -0.271   -0.341    0.154   -0.007    5.857    0.165   -1.817   17.678    1.843    0.602   -0.514    2.964   -0.449    0.159
X1==    4.914    1.254    0.119    3.394    0.808    3.209    0.568    0.119    1.380    3.574   -0.813    1.904    0.546    0.372   -0.530    1.380   -0.012    7.150    1.229    0.770   -1.207   -0.473    2.712    0.182    1.434    4.622    0.465    0.931    3.582    1.717    1.225   -0.148
X2==    5.484    3.626    1.448    1.661    0.881    2.003    0.983    1.448   -0.443    3.523    4.663    2.413    1.310    1.495   -0.766    1.391   -0.301   11.628   -0.220   -0.443   -0.127    0.014    2.160    0.906   -1.267    3.825    3.961    0.647   -0.143    1.726   -0.367   -1.078
CD1=       20        8        4       11        7        8        4        4        5        7        1        8        3        3        4        5        3       12        4        4        0        1        5        2        4        9        2        2        5        3        4        1
CD2=       11       10        4        4        5        6        4        4        2        6        7        5        3        3        2        5        2       26        3        2        2        2        5        3        0        6        8        2        1        3        1        0
TTCCTGACAAAAGAGATCGAATTCCAGTCTTTGGAAATGGAACTTTGCGAAAAGAGAATTAAAGAATTTACTGCAGAAGAGCAGGAGAAATCTGAAGAAATAGAGAAAAATACCAAAGCGCTGGAAGAACGCCAGAAAGACCTCGACCAGAAGAAGAATGAACTGGATGAAATCATCGAAGAGACCAAACAGGAAGAAGAGAAGTTGAGAGACAAAGCAAAAGATCTCGAGACAAAGATAGAACCCCGCCTGCTTCAATCTTTCAAGCGCATCCGTAAAAATTCACGTAACGGTTTAGGTATTGTATACGTACAGCGTGATGCATGTGGTGGTTGTTTCAATAAAATTCCGCCTCAGAGACAACTGGATATTCGTTCACGTAAAAAAATTATCGTTTGCGAATACTGTGGACGTATCATGATTGACCCGGAACTGGCAGGTGTAGAAATAGAACACAAAGTAGAAGAAGCACCGGTTACCACCAAAAGAGCTATCAGAAGAAAAGCTGAATAAAGCTCGATAGTCCGATTCCGGAGGACTAGTGAGACATATTATAATACTATTTAAACCCATAATTTTACTATAATTCCTATTGAATTTTAGTAAAGTTATGGGTTTTTGTTTATGAAATACCCATTTACTTTTTAAAGAAAACAGATTCCCTTTTGAGCGTAGCCATTCTCTTGCAGAGCGGATAAACAAATACTTCTTTTCGTTGTTATGTTTTCATTTCTAAATAACCTAAGCTTATGAAACTACGAATAGGAAGTATCACGTTCTTGCTGTTTCTTTCATCCGTTGCCTTTCCACAGGCCACGAGCCGCTATCTGGACAAACCATTACCACAAGGATGGGAAGAAGATACACAAATATTTCAGCAAGTATTGCCAGTGGACGACCAATGGTGGAAAGCATTTCAGGACCCCGTTC
KOK=        35
KK=  107342  LL=  108151  Z=    4.86  JJ=  106982  DL=   810
A===      111      112      113      114      121      123      124      131      132      133      134      141      143      144      211      213      214      223      224      231      233      234      243      244      313      314      323      333      334      343      413      433
B===      222      122      422      322      212      412      312      242      142      442      342      232      432      332      221      421      321      411      311      241      441      341      431      331      424      324      414      444      344      434      423      443
RRR=    4.186   -1.741    5.296   20.205   -0.118   10.800    2.037   -0.387   -1.132    1.452   -0.246    0.063   -0.024    2.250    0.316    0.202   12.909    0.050   -0.238   49.277    3.877    0.902   -1.614    7.554    3.185   -0.809   12.006   -2.205   15.462   -0.039    0.523    0.271
X1==    2.411   -0.940    3.069    5.766   -0.422    3.169    2.043   -0.490   -1.072    1.858    1.339    0.084    0.130    1.415    1.131    0.746    2.659    0.047    0.828    4.381    2.121   -0.682    2.923    4.481    1.858    0.734    3.541    2.028    3.523   -0.015   -0.474   -1.430
X2==    1.736    1.852    1.725    3.504    0.279    3.407    0.997    0.790    1.056    0.782   -0.184    0.742   -0.184    1.590    0.279    0.272    4.855    1.075   -0.288   11.247    1.827   -1.322   -0.552    1.686    1.715   -1.102    3.391   -1.087    4.389    2.557   -1.102   -0.189
CD1=       11        2       10       15        3        8        6        3        1        6        5        4        3        5        6        4        7        2        3       10        5        1        6        8        6        4        7        5        7        2        2        0
CD2=        3        4        3        5        2        6        3        2        3        2        1        2        1        3        2        2        8        4        2       16        4        0        1        4        3        0        6        0        6        4        0        1
AACGAAGCGTCAATGCACAAGCCGCTTTAGTAGGAGCGTCTAAGTCGGACTGGTTGCCTCAGGTCTTTCTAAAAGGATCGGTTGGTTATGCAGCAAAGGACCTGAAAGACCTGACCCATCATAAAAGTATGACCTATGAAATTGCTCCGGCACTGAGTTGGACGCTTTTTAAAGGAACTCAACTAGTGAATGCTACCAAATTGGCCAAAGCACAATTGGACGAAGCTATCAACCAGTTCAATCAGACAGTATTGACCGCCGTACAAGAGACAGACAACGCTATGAACGCTTACCGGAATTCTATCAAGCAAATAGTAGCTTTGCGCGAAGTGCGCAATCAGGGACAAGAGACCCTGACTCTCTCGCTGGAACTTTACAAACAAGGATTGACCCCATTCCAGAACGTACTGGATGCCCAACGCTCACTGCTCAGTTATGAAAACCAGCTGGTTCAAGCCAGAGGATATTCTCTACTCCAACTGATAGCTATGTATCAGGCATTGGGAGGCGGATGGTCCGGAAACCTGAATAATTAACTATAAAGACTTGTCATAATGAAAAAACTAATGTATATTTTCCTCATCCTCCCTTTGATAATGAGCGGATGTAAAGGGAAAAAAGAAGCCGAAAGAGGAGGGATGCCTACTCCGGAAATCAGTGTGGCATATCCACTCGTACAAAACATTACCCTAACAAAAGATTATCCGGGATATCTGACTACCGAACAAACAGTAAATCTGGTAGCCAGAGTCAACGGTGCCTTGCAGTCCGCCTCTTTCACACCGGGAACTCGTGTGAAGCAGGGGCAAC
KOK=        36
KK=  125612  LL=  126181  Z=    4.71  JJ=  125402  DL=   570
A===      111      112      113      114      121      123      124      131      132      133      134      141      143      144      211      213      214      223      224      231      233      234      243      244      313      314      323      333      334      343      413      433
B===      222      122      422      322      212      412      312      242      142      442      342      232      432      332      221      421      321      411      311      241      441      341      431      331      424      324      414      444      344      434      423      443
RRR=   32.349    4.339    1.613    6.090    3.251    6.306   -0.097   -0.585    1.869    0.213    3.114    0.038    6.467   -0.028    1.594   -0.544    1.728    6.998    0.932    1.728   19.924    0.671   -0.895    1.084   -1.201   23.695   -2.035    0.027   -2.804    0.050    0.671    5.007
X1==    5.893    0.909    0.781    1.987    3.441    5.216   -1.243   -1.403    1.546    2.176    1.748    0.366    3.630    0.082   -0.991   -1.390   -1.243    1.584    0.417   -1.390    3.921    0.832    0.832   -0.902    1.332    3.630    2.217   -0.050   -0.844    0.156    0.807    2.156
X2==    5.489    4.776    2.066    3.065    0.945    1.209    0.078    0.417    1.209    0.098    1.782    0.103    1.782   -0.339   -1.609    0.392   -1.390    4.418    2.236   -1.243    5.082    0.807   -1.076   -1.202   -0.902    6.528   -0.918   -0.544    3.322    0.322    0.832    2.322
CD1=       12        4        3        4        8        9        0        0        4        4        3        2        5        1        1        0        0        4        2        0        6        2        2        0        3        5        4        1        0        1        2        3
CD2=       11       10        4        6        4        3        2        2        3        1        3        2        3        1        0        2        0        7        5        0        6        2        0        0        0        8        0        0        4        1        2        3
CCCCGGACGAAAACTTTCATTTCCCGTAAATATCTGAGCAACCAAGGCCTCTCTTGCACCTTGAATCGGGAATTGCCTGGAGTTCAGTGTACTGCCATTAAAACTAACGGAACCACCGAACAGGCGATATCCGCTCTTATCATATTTGTCCTTATCAAAATCAATCACATTATTCTGAAAGTATCGATCCTCTATCTGCGCAATTCCAAAGCCCAATTCCAATCTTTTGCTGGATAAGAAAGGAAGAGCGACCTTCAATTTCAGGAATCGTTCATCCTTCTGATTAAAAGCCGGTTTATCGTTTTTAGAGAAAAGCTTATCTTTTTTAAAATAATCGAAAGTACTGATGGAAGCGATAAAACGATAGGATGTCGGGATAGTAGTGGCAAAATCGACTTTGGCCATGAACTGAGCATTATTATATATTTTGCCCAACTGTCCGTCAAGCGTAAACTCTTTCGAATAATAGTTCAGGTTCTGGTATGCAAGTCCCAGATAAATCTGATTGGAGCTGGTCGTAGACACATTACCTCCCACACGAACCGAAAATTCATTCTCCATCTTTATTTT
KOK=        37
KK=  194102  LL=  195061  Z=    4.82  JJ=  194102  DL=   960
A===      111      112      113      114      121      123      124      131      132      133      134      141      143      144      211      213      214      223      224      231      233      234      243      244      313      314      323      333      334      343      413      433
B===      222      122      422      322      212      412      312      242      142      442      342      232      432      332      221      421      321      411      311      241      441      341      431      331      424      324      414      444      344      434      423      443
RRR=   17.594    2.053    2.621   -0.861   24.139    6.127   22.246   -0.080    0.297   11.441   -0.066   -0.341   -4.731    0.224   -0.608    1.800    0.691    5.655   -1.655    0.007    7.428   -0.062    7.121    1.334    1.823   -1.167    0.747   -0.032   19.249    0.730   -0.604   19.249
X1==    4.260    1.575    1.652   -0.684    3.924    4.345    3.220   -0.117    0.424    4.389   -0.049    0.279    3.970    0.882   -0.305    0.424   -0.442    2.134   -0.526   -0.697    2.498    0.072    2.259   -1.269    0.699    3.396    0.492    0.275    3.323    1.266   -1.197    3.323
X2==    4.130    1.304    1.586    1.259    6.152    1.410    6.908    0.684    0.700    2.607    1.352   -1.222   -1.192    0.254    1.997    4.250   -1.562    2.650    3.143   -0.010    2.973   -0.855    3.152   -1.051    2.607   -0.344    1.517   -0.116    5.793    0.577    0.504    5.793
CD1=       19        8        9        3       13       11        8        5        4       12        3        5       10        4        4        4        2        5        1        2        6        2        5        0        5        9        3        3        7        4        1        7
CD2=        6        4        3        3       11        4       13        2        3        4        3        0        0        2        5        8        0        8       10        2        6        1        7        1        4        1        4        1        8        2        2        8
ATATTTACCTTACGGGAGAACAACAAAAGCAGACCGATCGTGAAAACTGTTACCGAGCAAGGCATTACCGGCGATGTAATGCCTGGAAAAGTAAGTCCTCTCGCAATGGATACCAAAGGATATACAAATGGTAAAATCAACAATACGTACGAAAGGATATCATATTTATATGTACGTTCGAAAGTAGTATATCCGGTGATGGCATCCCATACCCATATCGTGGCCATAACCACCCAGAACATAGCCAGCGCCCCGTTATAACTGCGCTCGTCACAACAGATGGCATAATATGCGATAGCAATCCACAAATACAGAAAAATCATATATAGCTTCATGCCCATCTTTACCCACGGACGGGGATTCTTTATAAGCATCACTGTCAACAGCAGGCCGGCGACAATGATCAGCAACTGATAGATCCATGTAGCAGAATTATAATACGCAATAGTTTTCCAGAAAATCTCCATAAAATATAGATTCTTTATTTAATAGATAAATTGATTAATGCCGTGTCAGGGAAAAAGCTTTGTGAGGAAGCAGAAACATGGGGAAGGTAGCTCCTACTGCCAACATAAAGATAACGGTACAGGTAACCAGGCCATTAGAGAAAAACGTCTCCATGTATTTGCCCAAACGCTCCGGTTCGTTCATTGTTTGCAGACTCATAATCAACGAGAACACCATATTGTAGGCAAACTTACCCGGAATCATCGGGAGCAATGCCGGTATATAAAGCACAGTCATCGGACAATACACCTTCCGCCCGAGCCACAAACTGCCAAAGCCGATAACCAATGCCCCGAACAAAGAAGCCGTGGCAATGTCGACACCCAGGAAAGTCATCAGGCAATAACGACAGGCATGTCCGGCTGCCGCAAGTATCGCAATCATCTTGAAAGCCCGCAACGGAGGATCGGATATGGCTCCAAAACCAATACCCGCTATTGCGGCAAAAAATCC
KOK=        38
KK=  208382  LL=  208891  Z=    4.62  JJ=  208382  DL=   510
A===      111      112      113      114      121      123      124      131      132      133      134      141      143      144      211      213      214      223      224      231      233      234      243      244      313      314      323      333      334      343      413      433
B===      222      122      422      322      212      412      312      242      142      442      342      232      432      332      221      421      321      411      311      241      441      341      431      331      424      324      414      444      344      434      423      443
RRR=    6.810   -0.703    2.467    2.888   -0.199   16.638    2.902    0.504    0.491    2.816   -0.080   -0.965    0.259   -0.592    0.190    0.138    0.419   59.862   -0.327    1.239   21.724   -1.558   -0.382   -0.033    1.393   -3.168   -0.039   -1.899   -2.027   -2.190    3.253   23.292
X1==    2.094   -0.977    3.429    1.094    1.023    9.353    1.023    0.701    0.592    3.392   -0.208   -0.906   -0.208   -0.906   -0.977   -1.161   -0.977    5.549    0.929   -1.161    3.171   -1.161   -0.285    0.023   -1.305   -1.117    0.908    1.848   -0.522    1.827    1.611    4.175
X2==    3.252    0.719    0.719    2.639   -0.195    1.779    2.836    0.719    0.830    0.830    0.387    1.066   -1.246    0.654   -0.195   -0.119   -0.429   10.789   -0.352   -1.067    6.850    1.343    1.343   -1.400   -1.067    2.836   -0.043   -1.027    3.884   -1.199    2.020    5.578
CD1=        3        0        5        2        2       12        2        2        2        6        1        0        1        0        0        0        0        8        2        0        6        0        1        1        0        0        3        5        1        4        3        7
CD2=        5        2        2        5        1        3        5        2        2        2        2        3        0        3        1        1        1       12        1        0        8        3        3        0        0        5        1        0        6        0        4        8
AACGGAGGAATACTCTCCCCTCGCTTCTTCGGCATCCCCGACGAAGCATTCGAACTGCTTGACGGACGTGCCCGGATGATCACCAAAGCCCCTATCCGCCTGCTCACCTTGAGTGCCTTGGAACTAAACCGACGGACTTCTTTCTGGGATATCGGCTTCTGCACCGGCTCCGTCTCTATCGAAGCCCGATTACAATTTCCCCATCTGCATGTCACATCTTTTGAGATCCGCCCCGAAGGCAAGCGACTGATGGAAATCAACAGCCGGCGTTTCGGTACTCCGGGCATTACCACCGTCATCGGTGACTTTCTTGAAACAGATACCGCCATTTATCCCTGTCCTGATGCAGTTTTTATCGGCGGACATGGCGGACGGCTGAAAGAAATCATATCCCGGGTCCGGCATAAGCTTCTTCCCGGAGCACGCATCGTTTTCAACTCCGTATCCGAAGAAAGTAAAACGCATTTCATCGAAGCCGCCAACGAATCCGGACTTTGTTTTCTCGGCGGA
KOK=        39
KK=  236132  LL=  236971  Z=    4.64  JJ=  236102  DL=   840
A===      111      112      113      114      121      123      124      131      132      133      134      141      143      144      211      213      214      223      224      231      233      234      243      244      313      314      323      333      334      343      413      433
B===      222      122      422      322      212      412      312      242      142      442      342      232      432      332      221      421      321      411      311      241      441      341      431      331      424      324      414      444      344      434      423      443
RRR=   42.818    0.739    6.018    2.296    1.403    0.739    6.538    8.371    0.262    4.768    0.428    0.486    4.793    2.134    2.449   -0.691   -0.034    0.410   -2.120    2.925    2.597   -0.351   22.311   -0.657    0.606    2.085   -1.236    3.394   18.611    1.304   -0.401   -0.278
X1==    6.082    1.239    2.810    1.843    0.710   -0.979    1.623    2.810   -0.347    2.165    0.331    0.235    2.250    1.037    1.239    0.916    0.340    0.175    1.758    2.179    0.922   -0.553    4.046   -0.520    0.275    1.611   -0.587    2.418    4.793    0.970    0.331   -0.559
X2==    7.040    0.596    2.142    1.245    1.976   -0.755    4.028    2.979   -0.755    2.202    1.295    2.070    2.130    2.058    1.976   -0.755   -0.101    2.337   -1.206    1.342    2.815    0.634    5.515    1.264    2.202    1.295    2.107    1.404    3.883    1.344   -1.211    0.498
CD1=       19        6        9        7        5        1        5        9        2        6        3        4        6        4        6        4        3        2        4        6        3        1        7        1        3        5        1        5        8        3        3        1
CD2=       10        3        4        3        5        1        8        5        1        4        3        4        4        4        5        1        2        7        1        4        6        3       10        4        4        3        5        3        6        3        0        2
TACAGAACGTCACGCCCCTGTACAAAACGGAACGTGTGCAACGAATCGCAGTCCGAAACCGCACGTGTGCCGACACCCCGACCGCAGACCGGTGCGGAGAGCAAAAGGATATATCCGAGCAGCAGTAAAATTCTGTTCATGGCGGCAATCTCTAAAAAACGGTTTACAAACAAAGTTCTGTCAAATGGATTTCACTGAATATGCTGCGCATCATCTGGTTGACAACCCCCATACGGGAGGCCACCGACCCATAACGGCCATAGACACGCTGCTCGTCGACATCCGGAGAAACCGGACACACCCCCTCGTGCAGGATCAGCAACAAGGACAGCAGGTCGATGGAGCCCAAAGGCTTGCACAGTTCATAAGAAACGGGACTATCGGGAGATTCCGGGCATATACAGCGAATCAGCCCTCCGCGCTCCAACAGGGGAAGGAGGACAGAAACATTCCGGAAAGCGCAATCGGAAGAAACAGGAGGAGAAGATATGCCGGCATCACGGTAATAGATGTAACGAAGCACCCTGATAGCCTCCTGGGTTAAAATTGTAAGCATAACTTTTTGTTTTGTTTGTGAAGACCGTTACTTTGTAGGTAACGGCATTTAACAAATATCTGAAACAGACAGCGTTCTAAACCGAATAATTAGATTTAAACAATAAAAGGCATCCGATGATGGCAATAAAATGTTCATCCACGTTAAATTACACCAACGTGGACAACCCTTCTTATTGCTTTTTTAAGAGAAAATAGGGAAAACTAATGCTAAGCATGCATCTTTTTTAAAATTAATTATCTTTTTATTGAAAAACTTGCCTTTTTATTTGTTTGTGTGAAAAA
KOK=        40
KK=  247682  LL=  248641  Z=    5.33  JJ=  247502  DL=   960
A===      111      112      113      114      121      123      124      131      132      133      134      141      143      144      211      213      214      223      224      231      233      234      243      244      313      314      323      333      334      343      413      433
B===      222      122      422      322      212      412      312      242      142      442      342      232      432      332      221      421      321      411      311      241      441      341      431      331      424      324      414      444      344      434      423      443
RRR=   36.374    1.914    3.572    3.366   -1.520   -1.003    0.766   -0.210   -1.096   10.500   -0.949    4.214    2.205   -0.447    0.037    0.127   -0.323   12.395    7.201   -4.479    7.467    8.514   34.862   -0.470    1.757    0.122   19.583   -0.084    0.120    2.040    1.772   -0.417
X1==    7.053    1.130    1.913    0.980   -1.457   -0.727    0.880    0.422    1.492    3.407    0.709    1.540    1.309   -0.141    0.095   -0.173   -0.371    2.081    3.448   -1.282    1.860    4.529    5.871    0.938    1.278    0.709    6.024    0.500   -0.287    1.000    1.909    1.000
X2==    5.157    1.694    1.868    3.435    1.043    1.380    0.870   -0.496   -0.735    3.082   -1.340    2.737    1.684    3.175    0.392   -0.735    0.870    5.955    2.088    3.494    4.014    1.880    5.938   -0.501    1.375    0.172    3.251   -0.168   -0.417    2.039    0.928   -0.417
CD1=       20        6        8        5        1        2        4        5        6       10        4        6        5        2        4        3        2        6        7        1        6        9       11        3        6        4       13        4        2        4        6        4
CD2=        9        5        4        7        4        4        4        1        1        5        0        6        4        7        3        1        4       12        7        7        7        5       11        2        3        2        6        1        1        4        3        1
TGCACGAAAGAAAAAAAACAGGCCGGGAAACTTGAAGAGTATTTGTTATCTTGAAGCAACGGTAAACAGTAAACAAAAAAAGGAAGCCGAATCAAATGATTCAGCTTCCTTTTTCTCTGAGCGGAAAACGAGACTCGAACTCGCGACCCTAACCTTGGCAAGGTTATGCTCTACCAACTGAGCTATTTCCGCAATGTAGTGCCCAGAACAGGACTCGAACCTGCATGCCTCTCGACACACGCACCTGAAACGTGCGCGTCTACCAATTCCGCCACCTGGGCATTGACTAATCAGAAACCTGCCGTTAAAAAAAATGGAGAGGAACAGATAACCGACGTTCTTGTTGAGCGGAAAACGAGACTCGAACTCGCGACCCTAACCTTGGCAAGGTTATGCTCTACCAACTGAGCTATTTCCGCAAAACAACTTTAATACAGAATGTGAAGAGAAGGAGACTCGAACTCCCACGACAGTAATGTCACTACCCCCTCAAAGTAGCGCGTCTACCAATTCCGCCACCTCTCCGATTCTTGATTAAAACTTTGAACTATTCTCACCTTTGTGCCCAGAACAGGACTCGAACCTGCATGCCTCTCGACACACGCACCTGAAACGTGCGCGTCTACCAATTCCGCCACCTGGGCAAAAGGTTTCCAACATTTCAAAGAGAGCGGAAAACGAGACTCGAACTCGCGACCCTAACCTTGGCAAGGTTATGCTCTACCAACTGAGCTATTTCCGCATTTGCAACCGTTGTTTCTCGATTGCGGTTGCAAAGGTAGGCATTTTCTTGATATCTGCAAGCATTCGGAACACTTTTTTCTCAAGAAAATGTGCATTGTGTTTTTGGCAAACGACAAATGTTTTGATTATCAACTCATTCTATCGCGATAATCTTCGTAGGAAAACTGCCTGAAGATTTCGGCTTTGCCATCCGCTGTCCACAGAGCAATGGCAGGA
KOK=        41
KK=  263222  LL=  263941  Z=    5.83  JJ=  263162  DL=   720
A===      111      112      113      114      121      123      124      131      132      133      134      141      143      144      211      213      214      223      224      231      233      234      243      244      313      314      323      333      334      343      413      433
B===      222      122      422      322      212      412      312      242      142      442      342      232      432      332      221      421      321      411      311      241      441      341      431      331      424      324      414      444      344      434      423      443
RRR=   -0.730    2.827    0.301   12.358    2.172   -2.403    2.179    9.593   -0.951    4.484   -0.820   -0.378    4.620    1.045    0.299    3.065    0.967   47.616    0.465   -0.055    7.864    0.805   -0.352   -0.085   -0.071    8.315   10.673    1.460    3.932    0.425    0.325   13.453
X1==   -0.174    2.090    1.007    3.392    3.334   -0.684    2.757    3.593   -0.684    1.651   -0.666    0.882    2.249    2.099   -0.399    2.206   -1.451    5.208    0.275    0.038    5.511   -1.243   -0.428   -0.491    0.149    2.249    2.992   -1.159    1.346   -0.348    0.792    6.427
X2==    4.193    1.353    0.299    3.644    0.652    3.511    0.790    2.670    1.390    2.716    1.232   -0.429    2.054    0.498   -0.751    1.390   -0.667    9.142    1.693   -1.439    1.427   -0.648    0.822    0.173   -0.474    3.697    3.567   -1.260    2.922   -1.222    0.411    2.093
CD1=        3        6        4        8        8        1        6        8        1        4        1        4        5        5        2        5        0        8        2        2        8        0        1        1        2        5        5        0        3        1        3        9
CD2=        7        4        2        6        3        7        3        5        4        5        3        1        4        2        1        4        1       17        5        0        4        1        3        2        1        6        7        0        5        0        2        4
GAAATACAGGGAAAACGGATATATCAAACAGCTCAATCCCGGTAATGTCAGCCGTCCTAAATACTCCGGCCAGTCAATAATAGATTGTTGGAACTTACTGAGGACGATATGATAAGCGAAACAACCATACGGAAAGTAAGGGAACTTGCCATAGAAGATGTACTCAGTCCTTATGTCAGACTATCCCAAAAAGGTTCAACACTGATGGGACTTTGTCCTTTTCATTCCGAAAAGACCGGTTCCTTTGCCGTTACCCCAAGCAAGAATCTCTTCCACTGTTTCAGCTGTAACCGTGGCGGTGATTCCATTACGTTTACAATGGAAAAGGAAAACCTTTCCTTCAGTTCCGCTGTGGAATTTATTGCCAGGAACCATAATATTCCGGTAGAATACATTAGTGAAGAGCGCAGTGAGGAACAGATAGCCGAAGCCAGGCACCGGGAGTCACTTCTGACAGTTCTCGATACAGTACAGTCTTTCTTTCTGCAAAATTTAAGAGCAACAGACAAGGAAGAGAGCCTTGATGCTAGGACCTACGCATACGGTAGGTGGCATAAGGAGTTCTGTGCCTTTGCCGGAATAGGCTATGCACCGAAGGATGGCCAAGCCTTTATGGATTTCTGCAGAAGCAAGGCTCTGAACGAAGAACTGCTGTACGAACTCGGCATGTTCAAGCGTGGTGAGGACGGAAATACATACGCCATGTTCCGACAGCGTATC
KOK=        42
KK=  264182  LL=  264991  Z=    7.01  JJ=  264062  DL=   810
A===      111      112      113      114      121      123      124      131      132      133      134      141      143      144      211      213      214      223      224      231      233      234      243      244      313      314      323      333      334      343      413      433
B===      222      122      422      322      212      412      312      242      142      442      342      232      432      332      221      421      321      411      311      241      441      341      431      331      424      324      414      444      344      434      423      443
RRR=    1.110   -0.016    0.557    8.189    8.633   18.849    2.380    0.181    1.265    1.209   -4.116    0.770    0.142   -0.465    2.460    7.302   -0.135   56.222   -0.054   -5.600   10.081    0.794    3.320    1.232    0.451   46.115    1.812    1.746   -2.694    1.775    2.700    3.555
X1==    0.530    1.254    2.644    3.639    2.443    4.327    2.907    0.185   -1.414    0.862   -1.532    1.438    0.460    1.845   -1.718    1.457   -1.586    6.340    0.147    3.610    3.172   -0.530    1.020    1.309   -0.623    5.107    0.570   -1.125    1.947    1.145    2.452    4.353
X2==    2.094   -0.013    0.211    2.250    3.534    4.356    0.819    0.977   -0.895    1.403    2.687    0.536    0.309   -0.252   -1.432    5.012    0.085    8.868   -0.366   -1.551    3.178   -1.498    3.254    0.942   -0.724    9.029    3.178   -1.552   -1.383    1.550    1.101    0.816
CD1=        5        5        7       10        7        8        7        3        0        3        0        6        3        6        0        4        0        9        2        7        5        1        3        4        1       10        2        0        4        3        6        7
CD2=        4        2        2        4        7        9        3        3        1        4        5        2        2        1        0       10        2       19        2        0        8        0        7        3        1       13        8        0        0        4        3        3
TCACTTGGAACAGCCTGGAGTGACAACCAATTCGAGCAGCTGAAGAAGTATGTATCCTCACTCTGTTTCATTCCAGATTCAGATATTGCGGAAGGCAAGCCATACGGACCGGGATTTGAGGCGGTGATGTCTAACGGAGCTGCAGCCATAAGAAAAGGATTCCATGTAACAGTCAGGGAACTTCCTTTTGCAGAAATACCATCCGAGACAGAAGGAGAAGTACAATATGCCAAGAATGATGCCGACAGCTATATCCGCAGCAAGGAAGATTATACCTCACTGCCGGAAAAGCATTTTATCATCTGGTTGGCACAGAAACGTTTTCTGGTAGCAGGTTCTATGGTAGAGGAAAGAAAGTGTGTTGCGGAAATAGCAGACCTGTTGCGCTATATAAAAGACCAGCTGGTATATGACCAGTGCATAGAACAGCTGTCCAGACTGCACGGCAAGGTAAAACTATGGCGTGATGCCGTTACCCAGGCACGTGGTGAAGCTAGGAGAAGGAACGACAAACTTGCAGCCATGAACGAGATGCAGCGTGAAGCGGAACTGCTTCGCCAGTTCGGACTGTTCGTCAGGGAAAACTGTTACTACTCCATCGGTGAAGATGATGATGAACCGTCAAGAATCTCCAATTTCATCATGGAACCGCTATTCCATATCGAGGATGAGATAAACGGAACCAGAATCTTCCGTATGAGGAATATGTACAATGTATGCAGGGTCATAGAACTGAAGGAGTCGGAACTCTGCTCACTGAGCAACTTCCAGCAGAAGGTAGGCTCACTGGGTAATTATGTATGGCTGGCC
KOK=        43
KK=  265862  LL=  266971  Z=    7.55  JJ=  265862  DL=  1110
A===      111      112      113      114      121      123      124      131      132      133      134      141      143      144      211      213      214      223      224      231      233      234      243      244      313      314      323      333      334      343      413      433
B===      222      122      422      322      212      412      312      242      142      442      342      232      432      332      221      421      321      411      311      241      441      341      431      331      424      324      414      444      344      434      423      443
RRR=   27.531    8.651    3.007   15.032    3.016    0.704    2.341    0.038   -0.338   -0.098   -0.704   -0.768    1.743    0.575   -0.610    0.987    2.378   64.575    0.191   -0.161    9.079   -0.206    2.467    1.419   -0.994   51.294   19.570   -0.341   -0.179    3.964    3.865    0.424
X1==    4.548    1.831    1.821    3.736    1.405    0.464    1.265   -0.135    2.161    1.702   -0.437    0.521    2.007    0.523    1.405    1.030   -1.389    7.616   -0.423    1.030    2.432    0.694    0.694    1.131   -1.555    5.674    3.186    0.580    0.395    2.026    4.452    1.210
X2==    6.053    4.725    1.652    4.024    2.146    1.516    1.850   -0.283   -0.156   -0.058    1.611   -1.473    0.868    1.101   -0.434    0.958   -1.712    8.479   -0.452   -0.156    3.733   -0.297    3.553    1.254    0.639    9.040    6.141   -0.587   -0.453    1.957    0.868    0.350
CD1=       20       10        8       13        9        4        6        4        7        5        2        6        6        4        9        5        1       14        2        5        5        3        3        4        0       12        6        2        2        4       10        3
CD2=       13       13        5        8        8        6        6        2        3        2        4        0        3        3        3        5        0       22        3        3        9        2        8        4        3       14       13        1        1        4        3        2
GAGCTGTTTGAGAAGAACTTTCCGGAAATATACTCCATCACCAAGCGTGAACTGGCTGCAAAACTGGAGAATGAAACAATCCATGACCGTATATTCGGAAATTGGGTCATTCCATTGGCCACCTTCAGGACACTGGAGACAGTCATTGACGTACCTTTCAGCTATGCGGAGCTTTTTGAAACAGCAGTTAAAGGAATACGCAACCAGAATGAGCTGGCTCAGGAAAGTTCAGAGATATCAGACTTCTGGAGTATGCTTCAGGGATTCCAGACTTCAGGGAAATGTATTGAGAAGGCACATTACCGCATAAGGTATATGAAATTCTTCCGTCCATTATCCGTAAAGGAAGATATAGAGTTTAAGGAAGCACGTCCTATTCTCTATCTGAACACGGCAGCCGTGGCGTCGCTGTTCAGCAGCCGGAATGCAGGTTCAACTTCCAACCGCTCGAACTGGTCCACCATCATGTCGTACCTGAAATCCCATACTTCATACCTTGGACTGAAACAGGACAGATTCACCATACTTCTGCCCAGCGGACTTCCCGATTATACCATTGACATTGTGAATGGAGAGCAGGTTAAGAAGGTAAAGGTAAACCGACCAAAGGCATTGTGCTTTGATTATCTCCAGCTGAAAGAGACTTTCGGACTGGATCTTGAAACTGAGGTTGTAGCAGAAAACCAGGAGGAAATTCCAGCGGAAAGCAATGTCATAGACCTGCAACAGCTCAAACAGAATGAACTGCCTTTTGAATAAACTCATCTTAAAAGACTCAATGAAATCCATGGATAAGAATTTAAAACTGAAATTGCGAAGAAAAAGCGCAAAAAACGAAGAAAAAACTTTGAATAGAAAATTTAAAAGGCTATTTTTGTGGAAAAGATGCAAGAATATGATATTAAATTTAGAAATTAAGAATTACCGTTCATTTAAGGATGTATGTTCCTTTACGACAGAGCCGACCTCTTCAAAGGCTAAGGTTGATAATATATGTGAAGTTGAGACCAATGCAGAAGGATTAAAGAAGGCTTTGAAAATCTCTTTGATTTATGGAGCAAATGCTTCAGGTAAGACTAATATCATAAAGTTTTTATACAGGTTCAGACG
KOK=        44
KK=  272732  LL=  273691  Z=    5.35  JJ=  272702  DL=   960
A===      111      112      113      114      121      123      124      131      132      133      134      141      143      144      211      213      214      223      224      231      233      234      243      244      313      314      323      333      334      343      413      433
B===      222      122      422      322      212      412      312      242      142      442      342      232      432      332      221      421      321      411      311      241      441      341      431      331      424      324      414      444      344      434      423      443
RRR=    7.260    1.738    1.344    7.854   -0.103    5.928   21.804   -0.403    0.828    1.224   -0.591    6.996    3.290    3.840    3.739    1.722    1.100   30.354    0.569    8.340   -1.129    1.168   11.765    0.156    0.489   19.698    2.373    0.004    0.982   -0.269    5.045    0.982
X1==    2.720    3.757    2.199    1.526    2.640    1.051    4.332   -0.336    0.482   -0.928    3.092    2.255    0.865    2.236   -1.828    1.620   -0.899    5.146    0.611    2.758    3.456   -0.857    3.805   -0.553    2.300    3.834    1.717   -1.543    1.688    0.932    1.607    1.688
X2==    2.669    0.463    0.611    5.146   -0.039    5.640    5.033    1.198    1.717   -1.320   -0.191    3.102    3.805    1.717   -2.046    1.063   -1.224    5.899    0.931    3.024   -0.327   -1.363    3.092   -0.282    0.213    5.138    1.382   -0.003    0.582   -0.288    3.139    0.582
CD1=        7       10        6        4        8        5        9        2        4        1        6        5        3        4        0        6        1       14        4        8        9        1        8        1        6        7        6        0        4        3        4        4
CD2=       11        5        4       14        4       11       12        5        5        0        2       10        8        6        0        4        1       10        4        7        1        0        6        2        2       10        3        1        2        1        7        2
ATGAGTCCTTGCAAGGAAGATGCCTTCAATGACATTCGCTCCGAAACTCTCCAGCTGGTTCGCATACATACCGAAACTTATTCCACGTGTTATCACATCATCGAAGACTATGACAGTCTTGCCCTTGAACCACTTTTCATCAAACTCGATGATGCTCACCTTTCTGATTTCCTTTTCAGCCTTACGATTTTCATGAATAGCAAGTCTTTCTCCGCATACCCTTACATGGTCATATCCGTTTATTGCTCCTGTGAGTTCACATACCCTTTTGCAGAAGTCCATATACCGGATTTCATTCTTTCTTACTGATGATGCCGGAACCGGAATGAATACCAACTGTGAGCATCTGCTGCCGTGTTCGTCAATCATTCTTTCTGCCGTCATTTGTGCCACCTCTTCATGAGACCTTCCATCCTTGAAGTCATAAACCAACTGTCTGTCGGCGATTTCCTTCTCGCCCACATTCTGAATACGTTTGGGAAAATACTTGCAGAACCATGTCTGTGGCTTTTCCAACTGCTTTCTGATGCTTTCGTCCATCTGTACCATACGCTCTGATTTTTTTCCCTTCTGTCAGCAAGTTTTTCAGCTTGCCCGAAGGATATTTTTTGCAGTTCTCAGAAGCGCAGGCATTCAATAAGGCTAACTTCAAGGAAAGCTGAAAATACGCTCAACTCTGTTTGAGGAAGATTTTCAGCTCTGTGTTTGACGTTTGCAATGCCGGAGATACCTTTGCAAAAAAATATCTGCAGAGGCATGCTGAACAAACCTGTGGCTGTAATGGTACATTAGGATAACCATGTATCCCTTTCGCATCAGATGTTTTCAGATAATAAAATGCACCCGTTTCAGGAGTGACAGTGTTGACAGAGAATATCTGTCAGTGTATCAGATACTTCACATAGAAATCATGCGTTGACAAACGTTGACAGGCGTAGCCACAATTTTCAGTCCGCTAAA
KOK=        45
KK=  294272  LL=  295291  Z=    6.47  JJ=  294242  DL=  1020
A===      111      112      113      114      121      123      124      131      132      133      134      141      143      144      211      213      214      223      224      231      233      234      243      244      313      314      323      333      334      343      413      433
B===      222      122      422      322      212      412      312      242      142      442      342      232      432      332      221      421      321      411      311      241      441      341      431      331      424      324      414      444      344      434      423      443
RRR=    1.888   -4.391   17.676   19.391    0.935   -0.201    3.521   -0.976   -0.051   -2.583   -1.835   10.885    0.601    1.472   -0.139   -0.698    1.176    5.881   -0.993    1.549    3.075    0.139   -1.950    8.228    0.158  122.431   17.973    0.602    1.414    0.023    7.838   -0.500
X1==    1.022    4.118    3.965    3.791    1.019   -0.241    0.843   -0.321   -0.241    1.499    2.029    2.824   -0.421    0.747    0.244    1.725   -0.634    4.983   -0.680    1.069    0.928    0.243   -1.007    4.188    3.673   11.013    3.702   -0.438    0.601   -0.089    2.846    1.982
X2==    1.848   -1.066    4.458    5.116    0.918    0.831    4.176    3.039    0.213   -1.724   -0.904    3.855   -1.427    1.971   -0.570   -0.405   -1.855    1.180    1.460    1.449    3.314    0.571    1.937    1.965    0.043   11.117    4.855   -1.375    2.353   -0.252    2.754   -0.252
CD1=        2        7        6        5        3        2        3        1        2        4        4        4        1        2        2        5        1       14        2        4        5        3        1        8        7       15       10        2        3        2        5        5
CD2=       12        2       14       18        6        4       11       11        3        0        2       15        1        9        3        2        0        3        4        5        6        3        5        6        3       25        8        0        6        2        9        2
TCCCGGTCTCAGCTTTGGTTTCAGCTTTGGCCTTCGACTTCTTTTCCCTTGCAGGTTTTACATCGACAGTGTTCTCCACTGTTCTGTCAGGAGCTTCCTGCGCACCCTGTTCCTTTTTCTTCTTTCCCATATCTGTACTGTTTTTAATGGTTCTGTCATTATTTTCAGCCTTGTCCTGTCCGGTCTTCTTCAAAGGACTGTCCAGTGCATCACAGATTGCAACCCTGATTCCTGAACGTATCAGTCTGGGCAGATAAACGCCAAGTGCTGATTGAGGGAATGATGCAACCTTTACCGGTTTCTTGTAATCAGGCAGAATCCTGTCTGCAATCTCGATGGTAAGCACTGCGGCAGCCTTGACGGCATCCTGTTTATAGAGTTCATAGAAACTGTTCCGTCTGAACAGCAGCATGGCATCCGGATGTTTCTTCTTCAGTTCGTTGAACTGCCGGATGATACCGGTATCATTATCTGAATCTGTCTTTTTGGCCATAGGAATCAGTATTAGAGTTTAAGGCTGTTTGCTTTTGTTTCCTTTCGGGATGGAGAGAGGGAAATGGCACGCTCCACGGACTGTTTGTCCACCACCTTCTGAAATTCCCATCGGTTCTTGTCAGTCATGACAAGGCCGAGATATTCAGGATGAATCTCCTCATAGCGGAGCTTCTGCTGTCTTTCCCATTCCTTCATGTCACCCTTGATAAGCTTGAATCCCTGCTGCTCCTTCAGGTCAATGCCGACCGAAACCTTCTCACCGCCCACATTCAGTTCAACAGGTTTTCCCTCCCGTACCTGCTGCTTCTGCTGCATGCCCAGTTCAATGTCGTTCACCTTCTCCATATCCTTCAGACGCTGCTCCAGCTTGATGTCTGTAACACGTCTGTGAATGACGGATTTCGTTTCCGGATCAAGCTGCAGATACTGCTGAGTCTTTTCACCGTTTACGTTGACCGCTTTCTGTATTACCTCACCTCTGGCCAGACGTTCAGCCTCCTGCTGAGTGAGGTTGAGAACCTTGTT
KOK=        46
KK=  297782  LL=  298711  Z=    5.18  JJ=  297782  DL=   930
A===      111      112      113      114      121      123      124      131      132      133      134      141      143      144      211      213      214      223      224      231      233      234      243      244      313      314      323      333      334      343      413      433
B===      222      122      422      322      212      412      312      242      142      442      342      232      432      332      221      421      321      411      311      241      441      341      431      331      424      324      414      444      344      434      423      443
RRR=   11.527   21.463    3.667   26.439    5.682   12.886    0.176    0.767    1.899    1.207    0.061    5.598   46.050    0.296   -0.404   -1.593    1.586    1.160    0.480   11.543   -0.188   -0.079   -2.524   -2.847   -0.008   -2.212   -0.115    0.872   -0.304    0.731    0.565    0.230
X1==    4.173    3.722    2.140    6.694    1.158    2.255    0.374    0.448   -1.586    1.979    2.273    2.296    9.161    0.130   -0.673   -0.946   -1.843    2.242    0.270    2.895   -0.784   -0.050   -1.029    3.035   -0.014    2.273    0.216    0.679    0.570    1.570    0.551   -0.430
X2==    2.763    5.766    1.713    3.949    4.905    5.715    0.470    1.713   -1.197    0.610    0.027    2.438    5.027    2.275    0.600    1.683   -0.861    0.517    1.779    3.987    0.240    1.558    2.453   -0.938    0.610   -0.973   -0.533    1.283   -0.534    0.466    1.027   -0.534
CD1=       23       18        7       18       11        6        4        4        0        3        4        9       12        2        6        1        0        5        3        7        0        1        0        5        1        4        1        1        1        2        2        0
CD2=       10       19        5        7       17       13        3        5        1        2        1        5        6        3        7        6        1        5        6       10        2        3        4        0        2        0        1        2        0        1        2        0
AATTTTTGGAGCCAGCGCAGCAGCATTTTGTGGTATTTGGATTGATTCTATGCTCGAAAAATTACCTGTCATACCCGAAAGTTTACGAGGATCTATATCAACGTTGCTTTCTGGGTTAGCTTCGATGCTGGTATTTTATCTTTTAGATAAAGCTGATGTTTTTAATGTAAAAGCAGAAAAAAGAAATACAAGAATAAAAGAATTATTTGATGAAAGAATTAATGATATTCAGCAAGCCACAAATAACATGAATGAAATAGTTATTGAAAAAATAAGACAATACAGTCTTGAATCACGTCAGATTTTAAACAGATTTTCAGAAGCAATTGAAAACTCAGATTATTCAACAGCAAGCAAAGAAACTTTAGCCTTAGCAAGATTCTTAAAGATAGACTTGGGTTACAATAATTTTTATGAGTTTAACGAGCAAAGAAAAAAAGGAACTATAAATTGGGATATGTAATGAAAACAATAGATTCAGAAATTAGAAACATTATTAAATATACCGTATCGTCATCATATGTTTCAACGATTATCTTAAATAATGATAATGTAAAACTAATAATGAAGTATGGTAATAATGTGAATGACCTTAAGAAGGATAAGGATTTTCTTTCAAAGTCTATTCAAACGCAAAATTGGATTTTAGCTTCTATGTATCCGGGGGCTCGCTATATTAATTGTGTCCCCAATATACCTAATGCAATTTTAGATGTAGTATGGGATATTATTTCTGATTTTATTTTTCCTGGAAAGAAACTTGCGAAGATAAGAAAAAACATAACAGAATATATCAAAACAGCTAAGAAGGAATATATAAATTATGTTGAGAGCCATGAAAAGTATATCTGTGATGTCCAAGCACAAATAGATATAATAAATAAACGTAAACCTATTATGAAAGACTATATACTTCAGAAAGTGGTAAAC
KOK=        47
KK=  303992  LL=  304741  Z=    6.26  JJ=  303842  DL=   750
A===      111      112      113      114      121      123      124      131      132      133      134      141      143      144      211      213      214      223      224      231      233      234      243      244      313      314      323      333      334      343      413      433
B===      222      122      422      322      212      412      312      242      142      442      342      232      432      332      221      421      321      411      311      241      441      341      431      331      424      324      414      444      344      434      423      443
RRR=   -0.351    1.402    0.736   26.501    1.499   11.606    0.377   -1.412    0.589    6.135    2.877    0.917    5.414    1.906    1.889    2.348    1.883   67.355    0.527   -0.610    2.780   -0.417   -2.087    1.877   -0.277   35.982   -0.120    1.875    0.607    0.073    5.370    4.300
X1==    1.930    1.144    0.406    4.749    2.748    3.158    0.286   -1.234    0.483    5.348    5.176    0.887    4.372    0.829   -1.262    1.152   -1.288   11.223   -1.589   -1.522    0.952   -0.897    1.726   -1.313   -0.804    5.980    3.185   -1.796    0.494   -0.177    1.154    1.164
X2==   -0.182    1.226    1.812    5.580    0.546    3.675    1.321    1.144    1.219    1.147    0.556    1.034    1.238    2.300   -1.497    2.038   -1.463    6.002   -0.332    0.400    2.919    0.465   -1.209   -1.429    0.344    6.017   -0.038   -1.044    1.230   -0.412    4.652    3.693
CD1=        3        3        2        6        5        7        2        0        3       10        8        2        7        2        0        4        0       24        0        0        5        1        5        0        1        9        9        0        3        2        3        4
CD2=        3        4        5       13        3        6        4        4        3        3        3        5        4        7        0        4        0        7        1        2        4        2        0        0        2       11        1        0        3        1        9        6
ACCTGCATCCTTCATGAAATCTCTGAAAGCCGATTCAGGAACATAGAAACCTTCCATACCGTCATTGTCAAAGACAGACAGCTTGACCTTGATGAACCTGTCGCCGATAAGGATACTGGTTATGGAAGCCCTGACACGCTGCTGTCCGAAACCGGTTACCGTACCATAGAGGTAAGTACCCTTTTTCAGCTTTGTGCCGCTTACCGTCACATCGTCCAGAAGCTTGAACCGCAGACGTGTGCCTTCATGCGCCTTTGTAGTCTGGTCAATCATGGCACGTATCAGCTTGTTCTCGGCAAATTCATCCGGAGCAGTAACTGTATTGAACCTGTCGGCATTGGTGTCATCAGACTTGATTACCAGACTCGGACGGTTGCGTTCCCTTTCCTCCTGACGTACTCTGGCTATGGAATCAGCCCTGTGCTTTCTTTCCGCTTCCTCTGCTTCCGGTTCTTTGATACCAAGTCCGCTTTCAATGGCTTTCTGCCGTTCATAGCTCCTTCGCTGAATCTCTTCAAGGTCACGTGCAAACTCGTCCTGTGAGGAATATCCCATACCTCCGTAACCCGTTTCACTGTTTTCCGAAGGACCGTTTCCGTAAGCATATGCATTGATATGCTTTCTTGATTCGGCAAGGGAACGCTCCAGTTCTTCAAGTTCCCTCTGCTGCCGCTGTCTTTCAGCTTCAGCTGCATCCAGACGGTTCAGCTCTTCCTCGCTGTAGCCGTGTTCCAATTCCTCCTTCTTCTG
KOK=        48
KK=  305702  LL=  306841  Z=    5.11  JJ=  305642  DL=  1140
A===      111      112      113      114      121      123      124      131      132      133      134      141      143      144      211      213      214      223      224      231      233      234      243      244      313      314      323      333      334      343      413      433
B===      222      122      422      322      212      412      312      242      142      442      342      232      432      332      221      421      321      411      311      241      441      341      431      331      424      324      414      444      344      434      423      443
RRR=   -0.688    0.467    0.581    5.691   19.704    7.061   30.119    3.053   -1.121    7.927   -0.272   -0.031    0.529    0.007   -0.458    0.869    0.923   17.687   -4.866   -0.048   11.254    3.337    9.272    0.583    3.454   32.857   -1.681    2.367    0.042    0.127    0.919   23.777
X1==    0.821    0.482    0.186    2.684    5.593    1.498    4.180    1.243   -0.722    7.322   -1.304   -0.124    2.539    0.011    0.482    0.943   -0.540    4.089    3.944   -0.167    4.091    1.122    5.159    0.186    3.191    6.381   -0.791   -1.516    0.249   -0.287    0.343    2.932
X2==   -0.838    0.968    3.120    2.121    3.523    4.713    7.205    2.457    1.554    1.083    0.209    0.248    0.209    0.572   -0.949    0.922   -1.710    4.325   -1.234    0.290    2.751    2.973    1.797    3.135    1.083    5.149    2.126   -1.561    0.170   -0.441    2.679    8.110
CD1=        5        4        4        8       13        6       10        6        2       18        1        3        8        3        4        5        2       10        9        3       11        5       12        3       10       15        2        1        4        3        4        9
CD2=        1        4        7        6        8       10       15        6        5        4        3        3        3        4        1        4        0       10        1        3        7        8        6        9        4       11        6        0        3        2        7       16
ATGGTACAGACAGCCGAAGAGGAAATGATGTCCGAGTAGAAACCGTTCTCGTCCATGGCCTGTTTCTGTTTCAGTGCAGTCCCGTCAGCCATATACATCGCTTTCCCTACCGTCCATTTGATATAGTCGTTGTCGGGCGGCAGATTGAAGAAATACTGGTGGAACAGCTGTATGTGCGCCTTGGCCTCCATGGTGAAGTTGGCTTCCAGCCGTGCACGCTCGGCAAGAAACGGAATGTCTCCGTCAAGTACATAAATCTGCTGCCTTTCCTCGTTGACAAGGGAAATGCAGCACCAAACCGTAAAGGCACAGATGACGGTGCAGCCTCCGATTACCGCAAAGACCGTCATCATGGCCAGTCTGGTTTTCTGTGCAAGGGATTCAATAAGCATATTGTAAAAAGATTTGAAGTTATTTGACTAATGACTTGACAGCCGAACCTGTTCCTCTCATGGCAGAACCTGCCGCACCTCCGGCCATGGCACCTGCAGTAGTGGTGATACCCATTGCAGCCGAACCGGCAACGGAACCTGTACCCGAACTTACACCTCCCGGAATCAGCCATGAAGCCACTTCAGGAACGAAGCGTATGATATAGGCACCCACGAGCATACCCATGGCATACATACAGTTGGAACCTATTCCCTGCAGTCCCAGTGCACCAATCTGTTCCCAGGAATTTACCGAGCCGTGCAGCAGGTGGTCATATGCCACCAGATCCTGCTGCAGGTTATAAAGAAGGATGAAGTCTATATAATAGATACACATATAGGTCACGAATCCCCATAATGAGAGGGAAAGGAACTTGGACATCCACTGGCTCCAGGCCGAGTTCCATGGCGGTGCCAGCGAGAGGGCAAACATGATCGGACAGAATATCATCATGATGGCCATGAAAATCCTCTGTGCCACGAGCATCCCGTAATACGACATTTGGAAAATCAGTTCGCCGACAAAGCGTATTACATCGTTTATCCATTCACTGACCTTCGTCTCAGCCGCCACGGCAGCCCTCTGGGCGTAGTTGTTGATGGTCGAGCCCAGATTCTCCACATTATATATCAGCTTGTCCCACCAGGCTGCATCCTGACCGATTTCGGCCACCTGCTTTGCCGTGGCTATGGAGTCCTGCACGGTTCT
KOK=        49
KK=  307712  LL=  308341  Z=    5.36  JJ=  307262  DL=   630
A===      111      112      113      114      121      123      124      131      132      133      134      141      143      144      211      213      214      223      224      231      233      234      243      244      313      314      323      333      334      343      413      433
B===      222      122      422      322      212      412      312      242      142      442      342      232      432      332      221      421      321      411      311      241      441      341      431      331      424      324      414      444      344      434      423      443
RRR=    0.292    3.063    0.824    1.826   11.861   -0.056    3.160   -0.072   -0.640    0.184   -0.132    1.007   -3.879    3.020    0.748   14.955    0.914    9.616   -1.001   -0.033   21.973    0.339   22.093   -0.293   -0.143   19.590   -0.052    0.956    3.236    1.076    1.694   -0.447
X1==    1.455    0.546    0.870    0.468    3.953   -0.029    1.108    0.125    1.385    0.231   -0.295   -1.209    3.185    1.906   -0.817    4.212   -1.277    3.169    1.667   -0.029    4.476   -1.230    5.368   -0.161    1.004    9.273    1.544   -1.266    1.586   -1.121    0.575   -0.219
X2==    0.200    5.611    0.947    3.905    3.000    1.945    2.852   -0.575   -0.462    0.795    0.447   -0.833   -1.218    1.585   -0.916    3.551   -0.715    3.034   -0.600    1.143    4.909   -0.275    4.115    1.819   -0.142    2.113   -0.033   -0.755    2.040   -0.960    2.945    2.040
CD1=        4        3        3        2        8        2        3        2        4        2        1        0        5        3        1        8        0        7        4        2        8        0        8        1        3       12        4        0        3        0        2        1
CD2=        3       11        3        8        7        4        6        1        1        2        2        1        0        4        1        6        1        5        1        3        6        1        6        4        1        4        1        0        3        0        5        3
GGTTCCTTGAAACGGACACGGAATCCGGAGTTGAACCAGTCCCATTTCCAGTACATTTCCGCACCGGAATATTTCTTATGCAGGAAAAAGTAATACCAGTCCGGAGCAAAATCCCATGGACCGTTCTCCATTGACTTCCACTGCTTCTGCTTTTCACTGTCACTGACTATGCTTTGGGCATTGGCAATAGTAACTGTACCTGAAACTGACATGCAGAACAGGCATAATAATATAATTCTAACCTGCATATCCCTGATTCCATTTATTGATTACACGCTCAGCTATCTCATTCTTCACATTGGAGTTCAGTATTTCCCAGATATAGTCCGGTTTCCATCCGCAGTCCGTAACAAGGAAACAGTACAGATTAGCATTGTCTATGATGTACCTTGCCCTGTCGATGGAAGCCTTCAGTGTCATTACCAGATTCAGCTTCTCATCCATGGAAGCCTTCATCAGGTTTATACCCGAAGCGGCTACGGATGCATACAGTCTGTAGCAGTGTTGTATCTCCCTTGATATTGCCACGTTGGCATCGGCATAATACCATGCTACGAAAGGCTTCTTTGATACATGACTGAAAGTATTGCCGGTAAAGTCCTTGTATTCCGTTACCAACTGATACAGTGA
KOK=        50
KK=  333632  LL=  334591  Z=    4.53  JJ=  333422  DL=   960
A===      111      112      113      114      121      123      124      131      132      133      134      141      143      144      211      213      214      223      224      231      233      234      243      244      313      314      323      333      334      343      413      433
B===      222      122      422      322      212      412      312      242      142      442      342      232      432      332      221      421      321      411      311      241      441      341      431      331      424      324      414      444      344      434      423      443
RRR=    5.916    4.374   -0.414   10.626    2.132   39.887    7.490   -0.098    2.664    2.294   -4.597    0.976    2.627    0.079    0.019    0.786    0.592   39.307   10.712    0.987    0.005   -3.340    9.998   -0.013    4.796    5.120    1.791    1.258    1.567    1.258   -0.029    5.200
X1==    2.337    1.487   -0.288    2.761    1.991    6.249    3.017   -0.288    0.766    1.828    6.255    2.134    0.943    0.102   -0.024    1.375   -0.536    6.870    4.896   -1.671    0.104   -1.412    2.174   -0.060    1.828    2.461    2.318   -1.064    2.585   -1.095    0.943    3.505
X2==    2.531    2.941    1.439    3.849    1.071    6.383    2.483    0.340    3.477    1.255   -0.735    0.457    2.784    0.775   -0.799    0.572   -1.104    5.722    2.188   -0.591    0.049    2.365    4.599    0.213    2.623    2.080    0.773   -1.183    0.606   -1.149   -0.031    1.483
CD1=        8        7        2        7        8       13        8        2        4        4       10        6        3        2        4        5        2       15       12        0        2        0        5        2        4        5        5        0        4        0        3        5
CD2=       11       11        6       10        7       14        7        4        9        4        1        4        6        3        3        4        1       12        6        2        2        5        8        2        6        5        3        0        2        0        2        3
AAACTTAAACATAACATTATGTTATTCGGAAATAGAATTAGAGAACTCAGAGATAAGCAGGGCGTGTTGCAACGACAATTGGCAGCACTACTGGAGATAGACACACCTATGTTCAGTAAGATTGAACGAGGTGATAGGCGAGCAAAGCGTGAACAGGTGATTAAGCTTGCAGAATACTTGCATCAAGACGTGAAAGAGATGTTGACGTTGTGGTTAGCAGATAAAGTTCTTGATGCTGTAGGCACTGAAGATGAAATAAGTTATGATGCAATAACAGTTGCACAAAAACATGTCCCAAAGTAATGGGTTCAGGTAATGTCTTCCTATTGTCACTTAATATAATGTTATCTTTTTCATTGAATTACCATCATCGATATCATCATAGCTACCTTTCTGTCCAACTTCCCACTCACGTTTCTCGCTATGACTGCCACCACCTACATCACGCAGCTTGGTCTTGCCAGAGAAATGTGAAGTCGACTTTGTTTGTTGCTGGTATTTTTGCCGTTCAATTTGTTTCACAGATTGTTTCAATCTTTCAAGATTGAAGTTTTCTTCAGTAAGATTTATAATGATGTGTTGCTTGAAATTGATTGCATAAGTTGCATCCTCCTGACGGATAGTAAAGCCTTCTTCATGTAGTCTGCTCCTGACCGATGTAATATTTTCATCATTGAATATATCACGCAACCGATTCACAGCATCAGTATGGTGGTGGGTTCTTTCTAGAGATACATCCACTAAATCAGTCCGGGATACCTTGAAGATTTTGCAGAGCAGATCACGTTCAGCCTCAGTTGCCGGGCTGAACATTTCTACCATAGCTATACGGTTGTTACGGTCAATTGCTTCTGCCATAAAAGGTTTTAACGGACGGCTTTGGCCATCAAAATAAATGATGCCTTTCTTGATATAGGCACGCCGTTTCCTGATTTTACTGTATATTTCACTCTGGGTAAT
KOK=        51
KK=  380942  LL=  381241  Z=    4.85  JJ=  380042  DL=   300
A===      111      112      113      114      121      123      124      131      132      133      134      141      143      144      211      213      214      223      224      231      233      234      243      244      313      314      323      333      334      343      413      433
B===      222      122      422      322      212      412      312      242      142      442      342      232      432      332      221      421      321      411      311      241      441      341      431      331      424      324      414      444      344      434      423      443
RRR=    1.682   -0.572   -0.370   -0.791   -0.572    5.200    0.623    3.802    0.781    9.922    0.171    0.112    0.031    0.522   -0.351   -0.203    0.623   11.467    2.665   -0.885   -2.556   -0.303   -0.744    0.522   -1.286   34.345    1.594    0.437    0.437   -0.194    1.539   -0.826
X1==    1.090    0.854    0.722    1.586    0.854    4.173   -0.850    2.558    3.173    4.096    0.070   -0.225    0.070   -0.957   -1.065   -0.827   -0.850    2.437    1.421    1.173   -0.616    0.367   -0.633   -0.651   -0.904    4.070    1.384   -0.673   -0.693    0.307    1.070    1.307
X2==    1.544   -0.670   -0.513   -0.499   -0.670    1.246   -0.733    1.487    0.246    2.422    2.439   -0.499    0.439   -0.546    0.330    0.246   -0.733    4.705    1.875   -0.754    4.152   -0.825    1.175   -0.802    1.422    8.439    1.152   -0.650   -0.632   -0.632    1.439   -0.632
CD1=        3        2        2        3        2        5        0        4        4        5        1        1        1        0        0        0        0        3        2        2        0        1        0        0        0        5        2        0        0        1        2        2
CD2=        2        0        0        0        0        2        0        2        1        3        3        0        1        0        1        1        0        6        3        0        5        0        2        0        2        9        2        0        0        0        2        0
AAGGTGAAGCAGACACAAGCCGGAGTCAGTTTTGTCACTTCACTGGATAGACTGACTTTGCGTACAGACGAGGCACGCCTGCAACAGGTATTGATCAACCTGCTGATCAATGCCACCAAGTTCACTACCGAAGGAAGCATCACCCTGACATTAGAAAAAGAATCAGAAACCATAGCTCTGTTCACTGTGACAGATACCGGATGTGGTATCCTCCGTGAAAAACAGGACCAGATATTCAATCGTTTTGAGAAACTGAACGAAGGTGCACAGGGAACGGGTCTGGGACTCTCGATCTGTCAA
KOK=        52
KK=  389012  LL=  389701  Z=    6.20  JJ=  388682  DL=   690
A===      111      112      113      114      121      123      124      131      132      133      134      141      143      144      211      213      214      223      224      231      233      234      243      244      313      314      323      333      334      343      413      433
B===      222      122      422      322      212      412      312      242      142      442      342      232      432      332      221      421      321      411      311      241      441      341      431      331      424      324      414      444      344      434      423      443
RRR=   11.415    2.071   -2.670    6.684    3.932   -1.118   -0.203    0.089   -1.118    3.087   -0.346    1.037   -0.113    0.165    0.519    0.901   -0.307  102.131   -1.239    1.777   -1.596   -0.082    9.968    2.050    1.957   -3.654    5.703   -0.397    1.429   -1.352    7.560    0.855
X1==    2.715    0.919    2.758    1.665    2.819   -0.617    0.154   -0.092   -0.617    1.831    1.876    0.515   -0.154   -0.810   -1.614    0.873   -1.350    7.759   -1.023   -1.363   -1.152    1.517    2.403    3.340    1.161   -0.830    4.116    1.084    1.117    3.507    4.582    1.914
X2==    4.205    2.253   -0.968    4.014    1.395    1.811   -1.316   -0.968    1.811    1.685   -0.185    2.014    0.733   -0.203   -0.322    1.032    0.227   13.163    1.210   -1.304    1.386   -0.054    4.148    0.614    1.685    4.402    1.386   -0.367    1.279   -0.385    1.650    0.447
CD1=       10        4        8        6        7        1        2        3        1        5        5        4        2        1        0        3        0        9        0        0        0        3        4        5        4        1        6        3        3        6        9        4
CD2=        5        4        0        5        3        4        0        0        4        3        1        3        2        1        1        3        2       25        5        0        4        2        8        3        3        6        4        1        3        1        3        2
GAAAGCAACAATGAAGAAGACTTCCGGATCGAGGGAATTTGCCTTGACGCATCTGTCCCCAAAAAGAAAGTACACTGCCACCTGGCCGGCAAAATGGCAAACCGACCACAAACCAGTCGCCTGATACTTATAGAAAGCAACAAGAATACACGCGGTACCCCGTGGATTTCGATACCGGTGCGCAACGGTGTCTTTGAGTACGACTTCTATACCGACCACGAAAAGGCTTACGAACTTATTTGCTGGGACGACCTGTTAAACGGTTGCTGGTATCCGGTCACTTTCTTTGCAGAAAATGGAACGGTATCTTTCACCATATCTGCCATAGACACACGCCCACCCTATCGCATAGAGACCCTCAACCCACTGACGACGGCTCTCCGGCTATTTGAAGCGGAAGGGGAGGATAAGTTCAGTTTCGATGAACTCAACGCACGAAGAGATACGCTCGAAAAATACGGACGTTTTGAAAGTGAAGCCATGCAAGCACTCTGGAAAAAATTCGATCAGGTGAAAGACAATCCCGAAGAAAGAAACAAGCTTTTCAGAGAAAGAGACCGCCTGGAAGAAAGTGGCGAAGCATTCACAGAAGAAGCAAAAGCACTTATAAAGGAAAGGGAACAACTCTTTCGGAAAAAAGTAATTTGGGAAACGGAACAAGCCTCGCAACACCCTTCGCTGGTGGGACTA
KOK=        53
KK=  390362  LL=  390961  Z=    4.52  JJ=  390002  DL=   600
A===      111      112      113      114      121      123      124      131      132      133      134      141      143      144      211      213      214      223      224      231      233      234      243      244      313      314      323      333      334      343      413      433
B===      222      122      422      322      212      412      312      242      142      442      342      232      432      332      221      421      321      411      311      241      441      341      431      331      424      324      414      444      344      434      423      443
RRR=    3.092    5.587   -0.453   -1.004   10.660   27.643    1.149    0.345   -0.011    0.518    0.002   -0.083    1.512    1.519    1.378    2.716    0.354    6.194    0.293    0.742   -1.172   -0.455   -3.103    0.124    0.870   15.263   -0.430    0.893    1.066    0.836    5.235   56.425
X1==    2.287    2.715    0.631    1.109    1.323    7.091    1.912    1.222   -0.011    2.523   -0.833   -0.878   -1.508   -1.340   -1.462    1.409   -1.273    1.379    4.696   -0.722   -0.678    1.190   -0.435   -0.198   -1.095    2.545    2.945    0.797    0.590   -0.788    5.247    7.481
X2==    1.352    2.058   -0.718   -0.905    8.058    3.898    0.601    0.282    0.942    0.205   -0.002    0.095   -1.002   -1.133   -0.942    1.928   -0.278    4.493    0.062   -1.028    1.728   -0.383    7.141   -0.626   -0.795    5.998   -0.146    1.120    1.807   -1.061    0.998    7.543
CD1=        7        6        4        4        4       12        4        5        2        7        1        1        0        0        0        4        0        3        6        1        1        3        1        1        1        6        6        4        3        1       10       13
CD2=        2        3        0        0        9        5        2        1        2        1        1        1        0        0        0        3        1        7        2        0        3        1       10        1        0        7        1        2        3        0        2        9
TCATCGGCCGACACAATACCCGCACAGAAGATCACCCTCCTCTTTGCAGGCGACCTGATGCAGCATCAGGCACAGATAGACGCAGCCCAGACAGCAACCGGATACGACTATACAGACTACTTTAAACTGATAAAAGAAGAAATCGGCAAAGCAGACATCGCCATCGGAAATCTGGAGGTAACCCTCGGTGGAAAGCCCTATCGGGGGTATCCGGCCTTCAGTGCCCCCGACGAATATCTGACCGCAATCAAAGATGCCGGCTTCAACGTATTGATAACAGCCAACAATCATTGCCTCGACCGAGGCAAAAAAGGGTTGGAAAGAACCATCCTGATGTTGGATTCCCTACAAATTCCGTATGCCGGCACCTACACCGACAGTACGGCCCGTGCCTCGCGGTATCCACTCTTGCTGGAACAGAATGGCTTCCGCATTGTCCTGCTCAATTATACATATGGCACTAACGGCATCAAGGTATCTGCCCCCAACATCGTCAATTATATCGATAAGGATATCATGGCCCGGGACATCGAAACTGCCAAAGCATTGAATCCGGATGCATTGATTGCATGTATGCACTGGGGCATCGAATACCAATCG
KOK=        54
KK=  411992  LL=  412951  Z=    4.85  JJ=  411782  DL=   960
A===      111      112      113      114      121      123      124      131      132      133      134      141      143      144      211      213      214      223      224      231      233      234      243      244      313      314      323      333      334      343      413      433
B===      222      122      422      322      212      412      312      242      142      442      342      232      432      332      221      421      321      411      311      241      441      341      431      331      424      324      414      444      344      434      423      443
RRR=    3.628    0.229   -1.539    9.904    2.129   17.367    0.109   -0.682   -0.473   12.090   -0.408    0.557    0.001   -1.578   -0.399   18.310    0.480   32.307    1.143    8.628   21.087    5.921   -2.711   -0.094   -0.681   16.676   -0.402    0.461    0.769   -0.823    2.335   -1.696
X1==    2.276    0.194    1.966    5.667    0.724    4.257    0.868    0.871   -0.514    5.118   -0.288    0.512   -0.288   -0.829   -0.337    3.064   -1.004    5.587    1.231    3.064    4.525    3.472   -0.740    0.094   -0.421    2.933    0.500    1.306    0.778    1.503    1.645   -0.672
X2==    1.594    1.184   -0.783    1.748    2.939    4.080    0.126   -0.783    0.920    2.362    1.419    1.090   -0.003    1.903    1.184    5.976   -0.478    5.783    0.929    2.816    4.660    1.705    3.662   -1.008    1.618    5.685   -0.802    0.353    0.989   -0.548    1.419    2.526
CD1=        9        4        7       13        5       10        4        5        2       11        2        4        2        1        3        8        1       11        4        8        9        7        1        2        2        7        3        4        3        4        5        1
CD2=        5        5        1        5        8        9        3        1        4        5        4        4        2        5        5       12        2       13        5        7        9        5        8        1        4       10        1        2        3        1        4        5
CGCTCAGGCGGAGTACGGCAGTCGGAACCTTACCGGCTTTACGCTGCACAAAAGTTAAAGGATGCGGCAGATAGTCTTATCAATGTACGTCCCTCCACCAAACTGATCATTATGGGGGACTTTAACGATTATCCTACAGATAAATCAGTAGTACAAGTGCTACAGGCACTGTCTCCCGAAGTGAGTACCCATCATGACCGACTTTACCACCTGCTGGCACGAAAGGCAAAAGACCGTAACTTCGGTTCCTATAAGTATCAGGGTGAATGGGGACTGCTGGACCATCTCATCGTATCAGGAACGCTACTTGATGTTTCGGGCACACTCTTTACCGAAGAAAAAAAGGCAAACGTAGCACGCTTGCCTTTCCTTCTGACAAAAGATGAAAAGTACGGAGGCATGCAACCCTTCCGAACCTATGTCGGAATGAAATACCAGGAAGGATACAGCGATCACTTACCGGTGTATGTCGATTTTGAAACCAATCAATCCGAATACTGATATACCTTTAGTTCAAACTTCGGTATCATCGCAAAAAAGTGATCAAAGATATCGGACTGGATACGTTCGTATTCTTTCCAGATTTTATTGCGGGAAAAGAAGTAAATTTGAATAGGTACTCCATATTCCGTAGCTTCTTTTTGACTGATAATCAAGTCAAGATCCTGATTGACCACGGGCAGGCTGCAAAGATAACGTTCTACATACACCCTGAACACCTGCGAGTTAGTGGGAATCACTCCTTCCTCCGGCTGATAATCGGCCAACAAGGGTATCTCCTTCCGAAAAGTATCAAGCATTTCGGGAGTACAGAATTTCAATGTAGTCAGATCAAGAAAGATACTCTTCATCACCCGACGCCCTCCGGATTCCGTCATTCCCCGCCAGTTCTGAAACGAACCGTTGACCAGTGAATAGGGAGGGACAGTAGAAATGGTATTATCGAAATTCTGTATCTTC
KOK=        55
KK=  460952  LL=  461521  Z=    8.02  JJ=  460742  DL=   570
A===      111      112      113      114      121      123      124      131      132      133      134      141      143      144      211      213      214      223      224      231      233      234      243      244      313      314      323      333      334      343      413      433
B===      222      122      422      322      212      412      312      242      142      442      342      232      432      332      221      421      321      411      311      241      441      341      431      331      424      324      414      444      344      434      423      443
RRR=    1.665   -0.069    0.077    4.364    2.140   23.609   -0.847    1.489    0.301   -0.180    4.914    0.288    0.070   -0.039    0.427   -0.327   -2.030  119.041    9.188   -0.067    2.239   -2.584    0.971    0.385    0.100   18.760    5.673    0.304    1.172    0.273   -1.487   -4.272
X1==    0.815    0.264    0.878    4.211    0.894    2.974    3.129   -1.631   -1.397   -1.402    2.362   -0.299    0.872   -1.327   -1.625    1.517   -1.359   10.651    2.312    0.060    1.328    2.295    1.429    0.642    0.775    4.598    2.171   -0.366    0.552   -0.311    1.617    4.866
X2==    2.044   -0.263    0.087    1.036    2.394    7.940   -0.271   -0.913   -0.216    0.129    2.080   -0.964    0.080    0.029   -0.263   -0.216    1.494   11.176    3.974   -1.122    1.686   -1.126    0.680    0.601    0.129    4.080    2.613   -0.832    2.122   -0.878   -0.920   -0.878
CD1=        5        3        4        9        4        6        6        0        0        0        5        2        3        0        0        4        0       14        4        2        3        4        3        2        3        8        4        1        2        1        4        7
CD2=        3        1        1        2        4       10        1        0        1        1        3        0        1        1        1        1        3       16        7        0        3        0        2        2        1        5        4        0        3        0        0        0
TCACAACTCAAGAGTTATCCATTCTTCAGAGAGATCTCCAACTGGTTCTATCCTTTCGACAAGCAGCAATCGGATGTGATCAAAGAGTTCCGTCATCGGGGAAAAGAGGGAGGAAGCCTATTGGAAATCATCCTGCAATCGGGTTTCTTCTGCAACAGCGATAAGTACTCACTCTTCTTCACGATGCAGCAATTGCCACAATCGCAGCGGGACATGATGCTGAATCAGCTTACGGATCAGCAGATAGAAGAATTGGCAGACCAGTCGAAAGCCGAAACGCTAAAGAAGTTCTCCGAACGTCCCGATACGGTAAGCAACCAATATCTGCACGATCTGTACCGCTTCTTTAAACTCTATGCCCGGAGACTGGAATTTCGTGACTTATTCAAAGAGTCCATCTGCCTCTACAACGAACCGGATTTGATAGATATTCTATTCAATCCGGAAGCCATGGAAGCCATAGCTAATTTTCACTTCAAGAAGAAGCACTGGGAAGAAGCCGCCGAAGCCTACGATACGATAGTTGATATGCTTATGGATGAAGAAGAAGCAGAAATCTGCCAGAAGCAA
KOK=        56
KK=  472682  LL=  473491  Z=    5.79  JJ=  472322  DL=   810
A===      111      112      113      114      121      123      124      131      132      133      134      141      143      144      211      213      214      223      224      231      233      234      243      244      313      314      323      333      334      343      413      433
B===      222      122      422      322      212      412      312      242      142      442      342      232      432      332      221      421      321      411      311      241      441      341      431      331      424      324      414      444      344      434      423      443
RRR=   31.167    1.932    4.210    2.174    1.938   13.658    1.316    0.862   -0.235   -0.312    2.116    1.484    3.213   -0.014    0.015    2.275    0.695   56.869    0.249    2.273    1.218   -0.013   -0.001    0.078   -1.101   10.960    6.771    1.895    0.363    4.282   -0.224    5.131
X1==    6.459    1.588    2.124    0.667    1.022    4.767    2.531    0.435   -0.326    0.926    1.833   -1.119    1.163   -0.014   -0.110    1.584   -0.836    7.235    0.195   -1.599    0.735    1.696    0.180   -0.459    0.926    1.833    1.451    2.855    0.166    3.182    0.493    0.920
X2==    4.826    1.217    1.982    3.259    1.896    2.865    0.520    1.982    0.721   -0.337    1.154   -1.327    2.763    0.948   -0.141    1.436   -0.831    7.860    1.275   -1.422    1.658   -0.008   -0.008   -0.170   -1.188    5.980    4.666    0.664    2.192    1.345   -0.454    5.578
CD1=       17        6        7        4        5       10        6        4        2        4        5        1        4        2        3        5        1       12        2        0        3        4        2        1        4        5        4        6        2        6        3        3
CD2=        8        4        4        6        5        6        3        4        3        1        3        0        5        3        2        4        1       15        5        0        4        2        2        2        0        9        8        2        4        3        1        8
AGCGGCGGGCAACAGTTCTGTCAGGCGGGTATCCATACAGGAAAGGATAGCGATTTTCTTATCAGGATACTTGTTAGTGATATACTTTTCGTATCCCCTGTTCTCAACGAACTTTTTGTTGAATTCAAGAATTTCTTCTAACATAATCAAAAACGGATTTTATTGTAGTATCTCCACAAAGATAGTCACAAAACGACAGCTCAACAAAATAAGCCCTGCAAATGTTGTAAAGAGAAATAAAAAATGTAAATTTGTCCCGATATGCCATTAAAACTGACTACATATTACCAAGGGAGTGAGATTCCGGATTTTCCCGGAACCAATACGTTTCATTCGAAAGAGCTATTTCAGATCTACGAAGAAACTCCGGGCTACACCCCACTCCTGATTATGGCTTCGGAAGACGGAAAACCCGTTGCGCGACTGCTTGCTGCCATCCGCAAAAGCATCCGCATGTTTCCTCCCGCTTTCATCAAACGCTGCGAAATCTATGGCACGGGCGAATATCTGACAGCGGAAGCCGACAAGGAAAGGATATTCGGCGAAATGCTGGAGCACCTCACCACGGAGGCTTTGCGGAACTCGTTTCTGATAGAATTCCGCAATCTGGAGAACGCCATGTTCGGCTACAAATATTTCCGGTCCAACAGATACTTCCCTGTCAACTGGCTGCGGGTACGAAACTCGCTTCACGGCATCGAAAACACCGAACAGCGTTTCAGCCCCTCCCGTATCCGCCAGATCAAAAAAGGCCTGAAAAATGGAGCAAAAGTAGACGAGGCACGTACGGTAGAAGAGATACGCGAATTT
KOK=        57
KK=  509042  LL=  509701  Z=    5.54  JJ=  508682  DL=   660
A===      111      112      113      114      121      123      124      131      132      133      134      141      143      144      211      213      214      223      224      231      233      234      243      244      313      314      323      333      334      343      413      433
B===      222      122      422      322      212      412      312      242      142      442      342      232      432      332      221      421      321      411      311      241      441      341      431      331      424      324      414      444      344      434      423      443
RRR=    5.723   -0.918   -0.397    1.267   -0.446    1.288    1.023   -0.435    0.196    0.308    3.967    4.615    0.930    1.755   -1.620   -0.383   -3.202   -1.149   -0.640   87.112    0.307   -1.899    4.635   94.594   -0.466    0.930   -2.054    0.626    1.078    6.606   -0.206    0.073
X1==    2.348    0.818   -0.694    2.150   -0.649    2.117    0.677    1.461   -0.721    0.623    1.293    1.436   -0.780   -1.479   -0.649    1.408    2.794   -0.748    2.724    7.794    0.579    6.019    3.288    9.359    1.318   -0.780   -1.480    0.504    2.489    3.158    0.602   -0.185
X2==    2.437   -1.122    0.572    0.589    0.687    0.608    1.511   -0.298   -0.272    0.494    3.067    3.214   -1.193   -1.186    2.496   -0.272   -1.146    1.536   -0.235   11.176    0.530   -0.316    1.409   10.107   -0.353   -1.193    1.387    1.241    0.433    2.092   -0.341   -0.397
CD1=        5        3        1        5        1        5        3        4        1        3        4        4        1        0        1        4        6        1        6       13        3       11        7       16        4        1        0        3        6        7        3        2
CD2=        4        0        2        2        2        2        3        1        1        2        5        5        0        0        4        1        0        3        1       14        2        1        3       13        1        0        3        3        2        4        1        1
TCCCCCTGATGCCCGTAGGACTGAATCTGGAGAGTCTTTATCTCGAAAACGTCATAGCCAAAGAAGCCAATAACGGATTTATCATCAACCTGATAGAATCCATACTGATCGTTATTGTCATCATCATGCTGGTGATGGGAATGCGCGCCGGAGTATTGATCGGCACTTCGCTGGTTTTCTCCATCGGAGGCACACTGCTTATCATGTCATTCATGGGGGTAGGACTCAACCGAACGTCACTTGCGGGATTTATCATTGCCATGGGTATGCTGGTGGACAATGCCATCGTGGTGACAGACAACGCCCAAATAGCCATCGCCCGCGGTGTGGACCGCCGGAAAGCATTGATTGACGGAGCCACCGGCCCGCAATGGGGACTGCTGGGCGCCACATTCATTGCCATCTGTTCGTTCCTGCCGCTCTATCTGGCACCTTCGTCGGTAGCCGAGATCGTGAAGCCGCTCTTTGTCGTACTGGCCATTTCGCTGGGGTTAAGTTGGGTACTGGCACTGACGCAGACCACCGTATTCGGAAACTTCATCCTCAAATCCAAAGCAAAGAATGCCGGCAAAGATCCGTATGACAAACCGTTCTATCACAAGTTCGAAAAAATACTGAGCGTTTTGATTCGGCGGAAAATCGTGACGCTGGGGTCGATGA
KOK=        58
KK=  525752  LL=  526141  Z=    4.54  JJ=  525182  DL=   390
A===      111      112      113      114      121      123      124      131      132      133      134      141      143      144      211      213      214      223      224      231      233      234      243      244      313      314      323      333      334      343      413      433
B===      222      122      422      322      212      412      312      242      142      442      342      232      432      332      221      421      321      411      311      241      441      341      431      331      424      324      414      444      344      434      423      443
RRR=    0.665    0.296   -2.619   -0.317    0.676   -3.413    3.268   -1.583    0.193    4.612    0.125   -0.450    0.901   -1.554    0.676    0.654   -0.304   91.257    0.460    0.818    3.213    0.166    0.166   -1.324    1.819    0.335   -0.611    0.287    4.621   -0.464    5.942    2.408
X1==    1.434    0.786    4.039    0.509   -1.085    4.527    2.563   -1.171    0.786    1.434    0.509   -1.195   -1.195   -1.219   -1.085    2.657   -1.107   10.003    2.928   -1.085    0.786   -0.189   -0.189    1.571    0.566    1.361   -0.149   -0.303    2.213    0.509    4.768    2.213
X2==    0.464    0.377   -0.648   -0.623   -0.623   -0.754    1.275    1.352    0.246    3.216    0.246    0.377   -0.754    1.275   -0.623    0.246    0.275    9.123    0.157   -0.754    4.088   -0.877   -0.877   -0.843    3.216    0.246    4.088   -0.948    2.088   -0.912    1.246    1.088
CD1=        3        2        6        2        0        6        4        0        2        3        2        0        0        0        0        4        0       11        4        0        2        1        1        3        2        3        1        1        4        2        7        4
CD2=        1        1        0        0        0        0        2        2        1        4        1        1        0        2        0        1        1       10        1        0        5        0        0        0        4        1        5        0        3        0        2        2
CCGGACGGAACGACCCGGTTGCATACTTTCAGTACCAAATTCGAAGCCGACGGTATGACGTTCGAAGAACCGAACGACCAGATGTTCTCGTTCAACTCCCCGATCGGTGCCTGTCCCGTATGTGAAGGATTCGGTAAAGTGATCGGTATCGACGAGCACTTGGTGGTGCCTAACCGTTCTTTGTCCGTCTACGACGGAGCCATTGTCTGCTGGCGGGGCGAAAAGATGGGAGAATGGCGCGAAGAGCTGATCCACAATGCCGAAAAATTCAACTTCCCGATCTTTACTCCTTACTACGAGCTAACCGACGAACAGCGCCGGGTGTTGTGGGAAGGAAACCAATACTTCCATGGCATCAACGACTTCTTCAAGATGCTCGAGGAGAATCAG
KOK=        59
KK=  527252  LL=  528301  Z=    6.89  JJ=  527222  DL=  1050
A===      111      112      113      114      121      123      124      131      132      133      134      141      143      144      211      213      214      223      224      231      233      234      243      244      313      314      323      333      334      343      413      433
B===      222      122      422      322      212      412      312      242      142      442      342      232      432      332      221      421      321      411      311      241      441      341      431      331      424      324      414      444      344      434      423      443
RRR=   32.673    4.048   -0.149    2.613    3.957   25.543   -0.067    0.363    0.001    5.939   -0.183   -2.080    0.128    0.385    0.792    0.437    2.928   36.387    5.172   -1.880   19.127    0.719   -0.304   -0.015   16.002   40.481   11.971   -0.689    0.750   -0.107    7.472    8.618
X1==    5.696    1.692    1.150    2.390    3.256    5.834    0.119    0.111    0.004    2.894    1.305   -1.902    0.105   -1.639   -1.438    0.587   -1.688    4.997    1.883    1.753    3.661   -1.504   -0.157   -1.455    4.636    6.103    3.009   -0.912    1.173    1.844    1.904    2.515
X2==    5.736    2.392   -0.129    1.093    1.215    4.378   -0.562    3.271    0.139    2.052   -0.141    1.093    1.214   -0.235   -0.551    0.745   -1.735    7.282    2.747   -1.072    5.225   -0.478    1.935    0.010    3.452    6.633    3.979    0.756    0.639   -0.058    3.923    3.427
CD1=       17        7        6        8       10       13        3        4        3        8        5        0        3        0        1        4        0       10        5        6        8        0        2        0       11       13        7        1        4        5        6        6
CD2=       11        7        2        4        5       10        2        7        3        5        2        4        4        2        2        4        0       17        9        1       11        2        6        3        7       12        9        3        3        2        8        7
CTGGAGTGTGAATCATGCCACGGAAAACGTTTCAAGGCCGATACACTCGAAGTGAAATTCCAGGATAAAAATATCTATGACGTACTGGAAATGACAGTCAACCAAGCTATTGAATTCTTTACGAAACACGGACAGAAGAAGGTTGTGAAGAAACTGATCCCCTTGCAGGATGTCGGTTTGGGATATATCAAACTGGGGCAATCTTCATCTACCCTGTCAGGAGGAGAGAACCAGCGCGTGAAACTGGCTTACTATCTGAGTCAGGAGAAAGCAGACCCGACGCTGTTTATCTTCGACGAACCTACTACGGGATTGCACTTTCACGATATACGCAAGTTGCTCGATGCATTCGACGCACTGATCCGACGCGGACACTCCATCGTAATCATCGAGCACAACATGGATGTCATAAAATGTGCCGATTACGTGATAGACCTCGGACCGGAAGGCGGAGATAAGGGCGGCAATATTGTGGCAACCGGAACGCCGGAAGAGGTGGCTGCCTGTGCGGCAAGTTATACGGGACAATTCCTGCAGGAGAAACTGAACCACTTGTAAAACAAGCAAGGGTTCTCTAATCAATTTTATCGGGAACTCACCACAAAGGGGCTGTCAAAAGTCTTTTCACCACAGAATACACAGATTATCAATATGGATAATCAATGACTTAAAATTCACCCTGTGTTACTCTGTGCCCTCTGTGGTGAGTTCCTTTTAAAAGAAAAATCAGAAGTAGAATCCGAAACCTACTTTCAGTCCGAACTTCGACAAATCACTGTCTTTAAAACTCAAATCATAATAGACAGCCGGTTCGATGGTAACAGTCCGTGTCAGGAAAAACGCATAGCCAGCCTCCGCACCGAAGGCAAAGTCGGTGGTGTCTCCTACTTTCCAGTTATAGCGATTCATTTTCAATCCGGCTCCGAGATAAATGCCGCATTTGTCGAAATAATATCTTCCACCCACACCCAGTGTGTACTTATCTTCCGGTTTGCTCCAATTGGCTCCGGCCGTGAGCATCAGTGCCACATTATCCACCAGGAAAGCACC
KOK=        60
KK=  533582  LL=  534571  Z=    8.41  JJ=  533522  DL=   990
A===      111      112      113      114      121      123      124      131      132      133      134      141      143      144      211      213      214      223      224      231      233      234      243      244      313      314      323      333      334      343      413      433
B===      222      122      422      322      212      412      312      242      142      442      342      232      432      332      221      421      321      411      311      241      441      341      431      331      424      324      414      444      344      434      423      443
RRR=    6.270   -0.168   -1.720   11.391    9.052   47.158    1.357   -0.100   -0.099    0.430    1.573   -0.215   -0.875   -0.128    0.985    0.032    0.641   56.107    4.079   -1.057   29.451    0.183    1.288   -1.039    0.046   28.331   -0.966    0.126    3.876    0.801    2.390    6.594
X1==    2.379   -0.087    3.179    3.199    2.754    5.997    1.630   -0.434    0.065    2.414    1.167   -0.151    1.167   -0.349   -1.224    0.065   -1.580    6.022    3.064    1.252    5.172   -0.171    0.499   -0.668    0.259    4.081   -0.402    0.998    1.979    1.371    1.167    1.979
X2==    2.636    1.923   -0.541    3.561    3.287    7.863    0.833    0.230   -1.515    0.178    1.348    1.425   -0.750    0.366   -0.805    0.495   -0.405    9.317    1.331   -0.845    5.694   -1.066    2.582    1.555    0.178    6.943    2.405    0.126    1.958    0.585    2.047    3.332
CD1=        9        3       10        9        8       13        5        3        3        8        5        3        5        2        1        3        0       11        6        5       11        2        3        1        4       10        2        5        6        5        5        6
CD2=        5        5        1        7        7       14        4        2        0        2        4        4        1        3        1        3        2       19        6        1       11        1        7        6        2       12        6        2        5        3        5        7
GAAAAGGCGGAACTTAAAGAATCCTTCCTGGCCAACATAAGCCACGAAATACGTACACCGCTAAATGCCATTGTCGGATTCTCCACCCTGCTTGCCTCTCCGGATGATACGGACATCACCCCCGAAGAGAAGGAACAGTATATAGATACCATCAACCGCAACAGCGAGTTGTTGCTGAAACTGATTAATGATATATTGGAACTTTCGCGCATCGAGTCCGGATATATGTCATTCGACTGTGATGACTATCCGCTGGATGCCCTTATCAGGGATACTTATCAGACACATAAGATTCTGATTCCCGGACAGCTCCACTTCCTGTTGGAAGAAGGCGAAAAGGGCCTGATCGTACACGTCGACAAAAACCGGTTGGTTCAGGTGATCACCAACTTCCTGAACAATGCCTCCAAATTTACCCGGGAAGGCTCCATCAAACTGGGATGGAGCTACATGCCGCAAACCGAAGAAGTGGAGATCTATGTAGAGGACACCGGAATCGGTATCCCGCAGTCCGAACAAAAGATGATATTCGGCCGATTCTACAAACAGAACGAGTTTGCACAAGGAACCGGCCTGGGACTCTCTATCTGCAAACTGATCATAGAAAAACTTCAGGGAAGGCTATCATTACGGTCCGAAGCGGGCACGGGAAGCCGCTTCTCCATTTTCTTTTCTTGCAAAAAGCAACCTATATAAAACTTTATCCGCCGGTTTCCACCAAGATATAAGCCCGATAGCGGCTCGACTTCCGGACAGGCACCAATGGCAGATAACCTTTCACCACCCGTCCGTTTCGGGTGTGCAACGGATGCGCAACCTTCATTGCATCATGCTCCTGCAATGCTTGCCCGTCAGACGGATGATAAGAGATACGAAACGTTCCGCCAGCCCCGGGTCGTACATAACGATCGTATAGCATCCGGGACACAAGTCCCATATTCATCCGCAGGTTGATCTCCACACAAGGATGGATGCGAAACTCCGGAAAGA
KOK=        61
KK=  564332  LL=  565171  Z=    7.40  JJ=  564002  DL=   840
A===      111      112      113      114      121      123      124      131      132      133      134      141      143      144      211      213      214      223      224      231      233      234      243      244      313      314      323      333      334      343      413      433
B===      222      122      422      322      212      412      312      242      142      442      342      232      432      332      221      421      321      411      311      241      441      341      431      331      424      324      414      444      344      434      423      443
RRR=   28.450    9.229    0.058    0.106   10.324   30.311   -0.221   -0.109    0.859    2.796    2.090   -1.076    5.389    1.879   -0.011    0.219    2.478    5.095   14.339    0.519   16.229    0.349   -0.544    0.398   -3.571   22.677    6.008   -0.132    6.604    0.120    1.397   14.245
X1==    6.559    5.243   -0.427    0.198    1.959    6.006    0.944    0.803   -0.970    2.857    2.158   -0.419    2.158   -1.414   -1.871   -0.970   -1.600    1.062    5.009   -0.336    5.244    3.053   -0.636   -0.630   -1.422    3.588    1.566    0.435    2.102   -0.387    1.443    6.252
X2==    4.338    1.760   -0.136    0.534    5.269    5.047   -0.234   -0.136   -0.885    0.978    0.968    2.568    2.497   -1.329    0.006   -0.226   -1.548    4.796    2.862   -1.544    3.095    0.114    0.855   -0.633    2.512    6.320    3.838   -0.303    3.141   -0.309    0.968    2.279
CD1=       16       13        2        3        7       12        4        4        1        6        5        2        5        0        0        1        0        4       10        2        9        6        1        1        0        7        4        2        4        1        4        9
CD2=       10        6        2        3       12       10        2        2        1        3        3        6        5        0        3        2        0       10        7        0        6        2        3        1        5       10        7        1        5        1        3        4
ATGATGAATTATTTTATTGATGCCATAACGGGTAAAGTAGAACTGTCCGATAATAATAAATACAGCATCCGGTTGTCCGGAGCATCTTCCCAGACAGCCGCCGATATCTATTTGTTTAAGGAGGATTTTGATTATCTGAAAGAGTTGCCGATAGCGGGCATAGATACCCTTGTGGCTTCTTCCTCTTATAGCAATGGAAAAGAGATTACGGCCATCGACAAAAAACAACGGGAACTGCCGTTTTTGGTGTCGTTCCAAAATGTATCATCCAATTATTTCACCTATAATTCGCTCCAATTGAAGTATGGCAATCAAGAGATAACAGCTCCCGACGAGGTGATCGTCTCCCGATCGTTTGCCCGGAAAGCATTTGGAGAAGAAAATCCGATAGGCCAGGTCATCCGTCAGGAAACAGAGGCTGCCAACCCGTCTGATCTTATGGTGTATAAAATTGTCAATGTTGCTTTGACAGAAGAAAAAGATTCTCATGGGAAAACGATCGATTGTTATTTTCCCTTGTCCGCAAAATCCCGTACTCCACTCTGCATCAGATCACGTCTCACCGGACAAACCACGACCGAAAGCCTGAATAAACAGTTAAAAGGCCTGACCTGGAAGCATGGAGACCAGGATATCTATTTATATGCCTCCCTGGAGTCGGAACAGAATAGCAGTGTTCAAAGAACGATAAGCATTCTGCTCGCCCGGTTTATAGCTTCGCTGATTTTATTGTCTGGTTTGATCAATTTTCTGAAATTCATTATCCAGATGTTCTATAACCGGCAACGAGAACTGGTGCTTCGCAAATGTATCGGTTCGGACATCAAAGGATTGTTTGCC
KOK=        62
KK=  575912  LL=  576601  Z=    5.17  JJ=  575882  DL=   690
A===      111      112      113      114      121      123      124      131      132      133      134      141      143      144      211      213      214      223      224      231      233      234      243      244      313      314      323      333      334      343      413      433
B===      222      122      422      322      212      412      312      242      142      442      342      232      432      332      221      421      321      411      311      241      441      341      431      331      424      324      414      444      344      434      423      443
RRR=    0.051    1.427   -4.182    1.493    1.779   -1.325   -1.420   -2.182   12.063    8.008    0.033   -0.428    1.747    0.711   -0.236    9.877    0.795   18.448    6.976   -1.553   50.856   -0.318    0.042    0.270   -0.281    8.290    0.010   -0.730   -0.231   -0.823    0.303   27.942
X1==    0.067    1.146    3.842    0.490    0.478    3.328    2.410    2.005    2.641    4.678   -0.098   -0.850    1.281   -1.345   -0.190    2.641   -1.349    4.083    2.179    1.267    4.216    0.237    0.237   -0.347   -0.361    1.281   -0.025   -0.926    0.694    0.694    0.591    4.948
X2==    0.761    1.245   -1.088    3.050    3.720   -0.398   -0.589   -1.088    4.567    1.712   -0.339    0.503    1.364   -0.529    1.245    3.740   -0.589    4.518    3.202   -1.226   12.062   -1.341    0.176   -0.779    0.780    6.473   -0.392    0.789   -0.332   -1.187    0.513    5.647
CD1=        3        4        9        3        3        7        5        6        6       10        2        1        4        0        2        6        0        7        4        4        8        2        2        1        2        4        2        1        3        3        3        9
CD2=        2        3        0        5        6        1        1        0        7        3        1        2        3        1        3        6        1        8        7        0       16        0        2        1        2        9        1        2        1        0        2        8
ACATCCGGACAGCAATCCCGTGAAACTAACCCTACTTTATAAAACATATAACCCATGAAAAGAAACCTGATTCTATTGCTTACTCTTTGCCACTCCACTTTATTAATATATAGTCAAAATACCACCAACTCCCCGACTTCCATGTTCGGACTGGGCGAACTCTCAACCGGAGAAGGCGGACAATACTCCGGACTGGGTGGAGCAGGAATTGCCTTGCAAAGCTACAACTTCCTGAATACAGCCAATCCGGCCTCACTTACCGCCATCGAGGGACAACGCTTCCTGATAGACGCCGGAGTAATGGGAGCTTACAAGGTATATACACAAACCGGGACGAGCAATCACTCGCTGGTAGGTAACCTGAACAACCTGAGCATCGGTTGCCGCATCACTCCACGCTGGTATGGAGCCGTGTTCATGGCACCGGTCAGTAGTGTAGGCTATGCCATCACACTGGATCAGGACATTACGGGAACCGGCAGTTCCACCGTATCGTCACTCTTCGAAGGCGAAGGCGGATTGTCTAAAATGGGAATCAGTACAGCCTATCGGCTTTTCAAGGGATTTTCTGTCGGCGCTAACCTTTCCTACGTAACCGGGACCATCAAACAGACAGAAACCCAGGGAAGTATCAGTGTGGAAGAAAGCTCATACAAGCATGCCTTTTATGCTGACTTCGGCTTGCAATAC
KOK=        63
KK=  587312  LL=  588391  Z=    4.79  JJ=  587222  DL=  1080
A===      111      112      113      114      121      123      124      131      132      133      134      141      143      144      211      213      214      223      224      231      233      234      243      244      313      314      323      333      334      343      413      433
B===      222      122      422      322      212      412      312      242      142      442      342      232      432      332      221      421      321      411      311      241      441      341      431      331      424      324      414      444      344      434      423      443
RRR=    8.156    6.017    0.819   13.926   13.283   -0.603    0.690    0.428    3.965    0.470   -0.141   -0.032    2.775    1.899   -0.015    6.179    1.933   20.273    5.042    0.331   10.645   -1.758    5.235    9.164   -0.706   28.804   -0.268    0.263    3.371    1.765   16.322   -0.649
X1==    1.993    5.078    0.537    3.725    3.767    1.409    0.843    0.537    1.954    2.260   -0.056   -0.401    2.807    1.069   -1.040    3.045   -1.873    2.966    2.295   -0.774    1.930    1.909    1.229    3.917    0.534    4.525   -0.117    0.755    2.888   -1.410    3.380    1.456
X2==    4.092    1.185    1.525    3.738    3.526   -0.428    0.818    0.796    2.029    0.208    2.525    0.080    0.988    1.775    0.014    2.029   -1.032    6.836    2.197   -0.428    5.516   -0.921    4.258    2.340   -1.322    6.365    2.293    0.348    1.167   -1.252    4.829   -0.446
CD1=       13       17        6       13       14        6        5        6        7        7        3        4        8        5        3        9        0        7        6        2        5        5        4        8        4       11        2        3        6        0        9        4
CD2=        8        5        4        7        9        2        4        3        6        2        5        2        3        4        3        6        1       17        8        2       11        1        9        6        0       10        6        2        3        0        8        1
CAGATTCTGAAATTGTTTATGTTGAGGAGGATTGATAGAAGGATACAAAATAAAAAGCAGAGTCACGACTCCTGCTAATGAAAGTGCATAAGCCCAATACCGTTTCCGAAGTAACAGCCGGGGAGCCAGAAAATAGTTATTGACTACGAAAAGCAGAATGAAAGGCAGAGTCAGCAACCATGCCATCCGTATGGTCTGCCAACTAAACGTATGTACCGGGCTAATGGAAGCAAACAGATAATCACCCACCAACGGCACAGAGATAACCGTCAGCCAAATGACGAGATAAACCATCTGCTCCAGTAACTTCTGCTTATAAATTTGTTTCATACTCCAAAAAGTTCGTCTTGAATGTCTGTTTACAAAAATACCTCCTTTGTCCTACCCCTGCAAAAGAAGTCGACCAAGAGGGCTCTTTTGACGATAAAGTCGCCTGCAAAGGAAATAGAATCAACGAACAGAGGGATTTTAACAGTAATTATCTATCTTTGCAGCCCGAAAAAGATACCTATCAGCAATATGAAGAAAATATGGATACTTGCAGTCCTGACCATCTGTTCGGTTGCAACACAGGCACAAGAAGTTTTTATCAATGCAGACCTTGTCAGCAGCTACATCTGGCGTGGAATGAAGAATGGAAATGCTTCCGTACAACCCACTTTGGGTGTAGAGTGGAAAGGATGGACCTTATCAGCATGGGGATCGACAGAATTCAGAAATGAAAACAATGAAATAGACCTTACACTGGAATACGAATATAAAAATCTGCAACTGTGTCTCAACAACTATTTCTATCAAAGCGAAGACGAGCCTTTCAAATACTTTCACTATACTCCCCGAACTACGGGACATACTTTTGAGGCAGGAGCCGTCTACACAGTCAGTGAACGTTTCCCTTTATCCATAGGCTGGTACACCACCTTTGCCGGAAATGACTATCGGGAAAATGAGGAGCGTGCCTGGTCCAGTTATTGTGAATTCAGTTACCCATTCACAGTAAAGGGAGTAGACTTGGCCGTCGAAGCAGGATTCACTCCGTGGGAAGGAGAATATGCAGACAAACTGAATGTAGTCAATGTC
KOK=        64
KK=  591512  LL=  591991  Z=    4.51  JJ=  591482  DL=   480
A===      111      112      113      114      121      123      124      131      132      133      134      141      143      144      211      213      214      223      224      231      233      234      243      244      313      314      323      333      334      343      413      433
B===      222      122      422      322      212      412      312      242      142      442      342      232      432      332      221      421      321      411      311      241      441      341      431      331      424      324      414      444      344      434      423      443
RRR=    0.224    1.687   10.727    0.185   -2.428    6.089    0.411   -1.341    0.223   12.040    0.010    0.523   -0.039   -0.204    0.142   -0.120    0.083   40.756    1.021    0.223    6.216   -0.580   -2.713   -3.944    0.034   27.632    0.051    0.494    0.120    1.171    2.940    9.577
X1==    3.086    2.012    3.784    0.166   -0.434    2.551   -0.394    1.282   -0.194    1.725   -0.347   -0.591    1.353   -1.323   -1.249   -0.194   -1.225    5.996    1.621   -0.194    3.041    2.642   -1.088    3.877   -0.147    5.601    0.041    1.085   -0.109   -1.062    3.052    3.706
X2==    0.073    0.838    2.835    1.114    5.599    2.387   -1.041   -1.046   -1.151    6.981   -0.029   -0.886   -0.029    0.154   -0.114    0.618   -0.067    6.797    0.630   -1.151    2.044   -0.219    2.494   -1.017   -0.228    4.933    1.222    0.455   -1.103   -1.103    0.963    2.584
CD1=        6        4        6        2        1        4        1        3        1        3        1        1        3        0        0        1        0        7        3        1        4        4        0        6        1        8        1        2        1        0        5        5
CD2=        1        2        4        2        7        4        0        0        0        9        1        0        1        1        1        2        1       10        2        0        4        1        4        0        1        6        3        2        0        0        2        4
TATGTGGTTCCCGGCGGCCTCGTCAGCTCGTCCATCACTTGGGAAACCGTTACACAGTGGGACCTGGGACTTGACTTCAACTTCCTGAACAGCCGATTGAAAGGTGCTTTCGATTACTATCAAAGACGTACGTCCGATATTCTTGCCGCAGGTAAAATTCTACCGGGCGTCCTGGGTGCAAACGAACCTCAGGAAAATGCAGCCGAGTCATTGACAAAGGGTTGGGAATTTGAGATCAGCTGGAATGATCAGCTGGCCAACGGATTCCACTATACAGTTGGGTTCAATCTGTCCGACTATCAATCGGAAGTTACCAAGTTCGATAACGAATCGAAAGAATTGGGCAACTGGTATGTAGGTCAGAAACAGGGTGAGATCTGGGGGTATGAAACCTATGGTTTATTCCAGTCCGAACAGGAAATAGCCGGAGCAGCCAATCAGGACAAAGTATCGGGAGGTATCAAACTGATGCCCGGTGAC
KOK=        65
KK=  604652  LL=  605701  Z=    6.67  JJ=  604502  DL=  1050
A===      111      112      113      114      121      123      124      131      132      133      134      141      143      144      211      213      214      223      224      231      233      234      243      244      313      314      323      333      334      343      413      433
B===      222      122      422      322      212      412      312      242      142      442      342      232      432      332      221      421      321      411      311      241      441      341      431      331      424      324      414      444      344      434      423      443
RRR=   13.070    6.932   -0.243   12.445    4.222   18.710   10.187    0.161   -0.602   12.726   -0.091   -0.525    0.466   -0.442    0.003    0.164    2.761   48.343   -0.022   -0.052   11.347    1.121    0.071    0.883    5.052   36.636   -0.630   -1.640   -0.027    1.129    1.708   33.721
X1==    2.929    2.900   -0.620    2.849    3.481    3.226    2.921   -0.620   -0.408    4.684    0.311    1.426   -1.595    1.080   -0.005    0.111   -1.576    7.200   -0.010   -1.446    7.533    0.524   -0.050   -1.422    2.631    6.662    2.430   -1.777   -0.090    1.044    0.311    6.716
X2==    4.462    2.390    0.392    4.368    1.213    5.800    3.488   -0.259    1.477    2.717   -0.292   -0.368   -0.292   -0.409   -0.554    1.477   -1.752    6.715    2.289    0.036    1.506    2.140   -1.422   -0.621    1.920    5.499   -0.259    0.923    0.293    1.081    5.499    5.021
CD1=        7        8        2        6        9       10        7        2        3       13        3        4        0        3        3        4        0       20        3        1       21        4        3        0        9       13       10        1        3        5        3       15
CD2=       12        7        3       12        5       10        9        2        4        5        2        3        2        3        2        4        0       10        6        2        3        5        0        2        4       11        1        2        2        3       11        8
CTCCATAATGCCTTCTCTCTTAAAGACAATAAGCTGGTTCCGGAGCGAACTGATTTCCCTTCGCATGATTTCCATCCTTTCCAGCAAATGATGAATGGCATCGATACCTTCCATATTGATGGACAGGTCATAATACATACGGCTGTATCGTTCCACATCCGGAAGTTGCGACGCAAGCAGATAGTGCTCGCCTCCCTCGGTGCGTACCTCAATCAAGCCACCTTCCTCTAACAGGTCGATAAATGAAGGCTCAATATGACATTTGTGACAGTATTCACTGACAATTATTAATTCGGTCTGCATAGTGCTCTTTCATTATTAGTTCATACTCTGTTGTAACTCTCTGAACAGTTCTTTCTGCCTATCTGTCAGATTGGTAGGTATCTTGACTGAATAAGTGATGATCAAGTCGCCAAACTGTCCTTCTTTTTTATAAACGGGAAAACCTTTACCTTTCAGGCGCACTTTCGTTCCATTCTGGGTTTCGGGCTTTATCTTCAGTTTCACTTTACCTTCCAGTGTATCGATCACCTTCTCACCACCCAGTACGGCAGTATAAAGATCCATCTCCACATCCACATACAGGTCGTCTCCAAGACGCTTGAATACAGAGTCTTCGGCTATCTTGAAAGTGATATACAGGTCTCCTGCAGGGCCACCGTTGATGCCTTCGCCTCCGTATCCCTTCAACTTAATCACCTGTCCGTCGGCTACACCGGCCGGTATCGTAATACGAACCTGTTTGCCATTCACATTCAACACCTGTTTGTGGGTCCGGGCCGCATCGCGAAGAGACAGGTGCAATTCTGCATTAAAATCTTGTCCTCGGAAGCCTGCATTGCCTCGTCCGCCTCCTCCTCTATGTCCGAACATAGATTCAAAGAAGTCCGAGAATCCTCCGGCATCACCACCCGAGAACCCCTCTCCATCGGACGAGTACCAATAAGAACCGCCGTCTCCGCCAAAGCCGGAGAATCCTCCTCCGCCTCCACCGGCATGCTGCCGCGCCTTCTTCTGCGCTTCGAATTCGTCCGCATGTTTCCAATGTTC
KOK=        66
KK=  607502  LL=  608671  Z=    4.72  JJ=  607502  DL=  1170
A===      111      112      113      114      121      123      124      131      132      133      134      141      143      144      211      213      214      223      224      231      233      234      243      244      313      314      323      333      334      343      413      433
B===      222      122      422      322      212      412      312      242      142      442      342      232      432      332      221      421      321      411      311      241      441      341      431      331      424      324      414      444      344      434      423      443
RRR=    6.042    0.093    0.803    3.091    5.116    3.196    0.707    3.089    3.974    1.573    0.400    2.795    0.152    0.350    0.759    1.640    0.050   13.351    7.248    5.376   37.074   30.473   30.091    0.060   -1.368   -0.070    1.877    0.055   22.989    0.873   -0.651    0.719
X1==    2.249   -0.148    2.413    2.004    2.287    1.313    0.301    1.916    1.313    1.412    0.380    0.997    0.380    1.001    0.339    1.313    4.103    2.287    2.957    2.919    8.287    5.471    4.874    0.752   -0.771   -0.174   -1.133   -0.488    5.035   -1.055    2.594    1.381
X2==    2.687   -0.629    0.333    1.542    2.237    2.435    2.349    1.612    3.027    1.114    1.053    2.803    0.401    0.350    2.237    1.249    0.012    5.839    2.451    1.842    4.474    5.570    6.174    0.080    1.775    0.401   -1.656   -0.112    4.566   -0.828   -0.251    0.521
CD1=       10        4        9        8        9        6        4        8        6        6        4        6        4        5        5        6       11        7        8        9       17       12       11        4        2        3        1        2       11        1        8        5
CD2=        7        2        3        5        7        7        7        5        8        4        4        7        3        3        7        5        3       14        8        6       10       12       13        3        5        3        0        2        9        1        2        3
CCTCATCTATCTTCCGGTACTGCTTCCCCCTTTCTTCACCAAAGATATCGACATCGGAGAAGCCGACGGCATCTTTGCGGCTGATGCCCGACTGTAACTCGGATTCTTTATTCCAGTAGGTATACTTGAATTGTTCCTGAATATCTTTCACCATGATAGGAAACGGGAGATTATCTAAAATATCAAACAGGAAACGACGATAGTCGTCATCAGCCGAAGCCGACTTACGAAGCAGGAAGTTCTGATAGAGCAGGAAGCAAACGGTCAGAAACAAAAGCAGGGATAATACATAAAGCCACAGACAGTCTGTTACTCCCGTCACCAATAGTAGTTGGATTGTCATAATTGCATGTTGTGATGAATCGACAGTAAATATAGATATTATTCTCCTACTTTCAACACAAAACACAACAAAAGTACCGAAAGGAAGCAAAGTTTCGAGATGCTGACACTTATCTATCCCAAGGTATCTCCCGAAATCAAACCTGTAGTGAATCCTGCTCCTTGCCGGATTGCACGTTAGCCCGGCATTTTCAACGTATCCCCATCTTTCCGAACATCTCAAAGTCCTCTTTACGTAACCCGATGTCATCGTACGAACGCGGCTCGTTGTGGTCGTTCAGGTAAAAACGGGGGAACTCTGTATAGGACGGACTGGCCACCGATAATGAATCGTTTACATAGGTGGTGGTCACCCCGGCCAGATCGAGTACCGAATGGAACACCACCCGGTTCGAAGCAACAGATTTGTGACGATTCTTCTGTAAAGCGTCCATATGCTCAGGATACTTCTCCCGATAGGTGTCCGAAGTCCAGACAATGAACGGTACATGCAACTGATAGTAGGAAGGCACGGGAGACGCATGCAGGAAGAGGCGACGATGGTCGTCAAAAATATCTTCTCCATGATCCGAAGTATAGAGCATAGCCGACCCGGCATCCTGTTGCTGCAGCAGGCCGATCAGTCTTGACAGAAAATCGTCGGTATAACGGATGGAATTGTCATAGGCATTAATCAGATTATCCCGATACTTAAATTCGGCATCGGCAGGACTGTCGGGTTGGAAAAAGGCAGCTTCGGCAGGATAACGTTCCCGATAGTTGAAGTGTGACCCGTAGGTGTGCAACACGATAAACTGTTTGCGGTTTCCTTTCGCAAGTTCCTCTTGC
KOK=        67
KK=  624602  LL=  625561  Z=    5.60  JJ=  624602  DL=   960
A===      111      112      113      114      121      123      124      131      132      133      134      141      143      144      211      213      214      223      224      231      233      234      243      244      313      314      323      333      334      343      413      433
B===      222      122      422      322      212      412      312      242      142      442      342      232      432      332      221      421      321      411      311      241      441      341      431      331      424      324      414      444      344      434      423      443
RRR=   24.789   18.601    0.728   15.828    0.960   -0.000    1.953    3.575    0.002    1.977    0.040    3.306    2.092   -0.572   -0.636    2.841   -0.090    1.552    9.413    0.003    0.743   -0.330    5.020    0.894    3.268   54.261    0.045   -0.868    0.187    0.802   -1.439    1.960
X1==    5.946    4.293   -0.672    4.094    1.835    0.002    2.236    1.505    0.002    1.098    0.509    2.341    1.358   -0.804    0.851    1.427   -0.060    2.750    2.696    0.002    1.065   -0.378    2.124    1.169    1.098    8.151    0.065   -0.422   -0.656    0.344    2.207    1.344
X2==    4.169    4.333   -1.083    3.866    0.523   -0.021    0.874    2.376    0.985    1.799    0.079    1.412    1.541    0.712   -0.747    1.991    1.498    0.564    3.492    1.991    0.698    0.875    2.363    0.765    2.975    6.657    0.698    2.058   -0.285    2.329   -0.652    1.458
CD1=       16       13        1       10        8        2        7        4        2        2        2        7        3        1        6        4        3        6        8        2        2        1        4        4        2       11        1        0        0        1        4        2
CD2=       16       16        2        9        7        4        4        9        6        6        2        5        4        2        4        8        5        5        8        8        4        3        5        2        8       11        4        5        1        4        1        3
TTTTAAGTATGAAGACAAAATTCTTTTTAGCTGCTGCAATGGTGGCATTTTCTTTTGCAATGGTTTCATGTGTTGGCAACAAAACAGCTAATTCAGATGCTGCAGCAGACTCGACTTCAGTAGCTGTAGAAGCAGCGGAATCTGCTGCTACTTGCTGTAAAAGTGATTCTGTTGCTTGTGATTCTACAAAAGCTTGTTGCAAAGATAAAGCTGCGTGCGATCAGAAAACAGAGTGCCCTCAGAAAGAAGATTGTGCAAAAAAAACTTGCGATAAGAAATAATCAGCAAGTAGCGACCGTATAATTGAATGGGAATAAGGTATCTGACAGTACTTTATTCCCATTTTTTGTAGGTGAATCTATAGACTTTGGTTGTGATATATTTGTTATTATAATGGTGTTATTCTTATGAAATGATATTTTTATCAATAAAAAAGTAACGTATTATTTGGAGGCTAAGAAATAATCTCTACCTTTGCATCGTCAAACATTAAAAGAGACAATTAACATGAATCAATCATTTGTACATATTCTACTGTGTGGTATTATTATTCTGCTGGCAAAGGTCGGGGGAAGTGAGTGTCGCGCGTAAATGTGTATAATGAAAATATACGAAAGCCTTTCTCACTTCCTTGTGTGAAAGGCTTTTTTGATGGTGTATAATCAGATTAAAATAAAAGAATATGAGCGACAGATTATTTATTTTCGATACCACCCTTCGTGATGGTGAACAAGTACCGGGATGCCAATTGAATACAGTGGAAAAAATTCAGGTGGCAAAGGCTTTGGAAGTTTTGGGGGTAGATGTGATTGAAGCAGGTTTTCCTATTTCCAGTCCGGGTGACTTTAATTCTGTGATTGAAATTTCAAAGGCTGTGACGTGGCCTACAATTTGTGCGCTGACACGTGCGGTGCAAAAAGATATAGATGTAGCTGTGGATGCTTTGAAATTTGCTAAGCA
md=   0  K3=       3  K4=  653232  IDL= 5216259
KOK=        68
KK=    3393  LL=    3692  Z=    6.00  JJ=    2823  DL=   300
A===      111      112      113      114      121      123      124      131      132      133      134      141      143      144      211      213      214      223      224      231      233      234      243      244      313      314      323      333      334      343      413      433
B===      222      122      422      322      212      412      312      242      142      442      342      232      432      332      221      421      321      411      311      241      441      341      431      331      424      324      414      444      344      434      423      443
RRR=   29.116    1.644    0.843    0.849   -1.125   -0.184    0.849    0.173    2.301   -0.354    0.262   -0.107   -0.777   -0.632   -0.075   -0.006   -0.039   33.044    2.205    0.843    0.244   -0.231    0.238    0.238    0.244    0.755   -0.354   -0.327    2.088    0.066    1.857    0.547
X1==    6.946    0.898   -1.028   -0.888   -0.614   -0.036   -0.888    0.957    1.949   -0.592    0.493    0.112   -0.507   -0.435    0.142   -0.036   -0.888    7.904    2.112   -1.028    0.408    0.493   -0.507   -0.435    0.408    0.493   -0.592    1.662    2.710   -0.290    3.493    0.710
X2==    4.192    1.831   -0.820   -0.956    1.831    5.180   -0.956    0.180    1.180    0.599    0.532   -0.956    1.532    1.454   -0.530    0.180    0.044    4.180    1.044   -0.820    0.599   -0.468   -0.468   -0.546    0.599    1.532    0.599   -0.197    0.771   -0.229    0.532    0.771
CD1=       11        3        0        0        1        1        0        2        3        0        1        1        0        0        2        1        0        9        3        0        1        1        0        0        1        1        0        2        3        0        4        1
CD2=        7        4        0        0        4        6        0        1        2        1        1        0        2        2        1        1        1        5        2        0        1        0        0        0        1        2        1        0        1        0        1        1
CCTGAATTTCAGCAATTCTTCCCCATTGTAGGTGAAGATTTCCTAAAAACAGCTCCCAAAGGATTCCCGAAAGATTTTAAATACATTGATTATTTGAAACCTAAAGAATTCACTTGTGCTTATTCCGTCCCGGACAGTTTCTTTTTGACTCCGGATATTCTGGACAAAATAGAAGAAGTGTTCCGGCAATTTAAACGTTTTGCCGACTTTACGAATTTCACTATCGATGATTTTGAGTAATAATCGGGCAGATATTTCTTGAGTGACTATAAAAAATTAATTCTGAAACACAATAATACA
KOK=        69
KK=    8763  LL=    9722  Z=    4.51  JJ=    8523  DL=   960
A===      111      112      113      114      121      123      124      131      132      133      134      141      143      144      211      213      214      223      224      231      233      234      243      244      313      314      323      333      334      343      413      433
B===      222      122      422      322      212      412      312      242      142      442      342      232      432      332      221      421      321      411      311      241      441      341      431      331      424      324      414      444      344      434      423      443
RRR=   34.917    6.757    0.140    4.504   -2.471    0.727    0.907    1.941    2.898    5.692    0.418    0.962    1.256   -4.914    2.772   -0.340   -0.317    3.319    0.414    1.879   43.179    0.830   11.916    0.703   -0.028    0.787    0.118   -0.382   15.118    0.890   -0.487    4.798
X1==    6.088    2.881    0.635    4.193    2.881    1.039    0.673    1.104    2.055    1.129   -1.495    0.895    0.535   -1.271    0.812   -0.486    0.673    3.099    1.005    0.531    7.760    2.287    2.287    0.548   -0.027    0.535   -0.996    0.714    4.633   -1.208   -0.818    3.799
X2==    5.736    2.346    0.220    1.074   -0.858    0.700    1.348    1.758    1.410    5.043   -0.280    1.074    2.345    3.866    3.413    0.700   -0.471    1.071    0.412    3.540    5.564    0.363    5.209    1.283    1.043    1.470   -0.118   -0.534    3.263   -0.737    0.595    1.263
CD1=       23       13        6       11       13        6        4        7        8        5        0        5        3        0        8        3        4        9        4        5       15        5        5        2        3        3        1        3        7        0        1        6
CD2=       13        8        2        4        2        3        5        4        4        6        1        4        4        7       10        3        2        4        4        7        7        2        8        4        2        3        1        0        4        0        2        2
TTCATTTTATATTTTTCTGCCATCAACGGACTGACATTCACTGCTACCACTTTTTCACATTCGTTTCGGATGGTAGATACAGGTAAATTCATCAGAAGTCCTCCGTCCACATAATGTGTGTTTCCTATTTTTACAGGTGTAAATAACACCGGCATACAGCATGAAGCAGCTACCCGTTCAGCTATATTCCCTTTATGAAAATGCATGCTGCGACCATGATCCAGATCAGTGGCAGTAATGATAAGAGGAAGTTTTAAATCCTCCAGCTTCTGAGCTTTAAGATTTGACTTCAAAAAGTCAATAAACTCTCCCAAAGCAAATAAGCCTACTTTAGGAATTACAAGTTTTGTCAAGTCCTGAAATTTATGTCCGGAAAAGTAGTCCAAAACCCTATAGGGTTCGTTGCCATCGGCATAAAATACTCCGGCCAAAGCCCCGGCACTGACTCCTGAGATAATATCCGGTTTAATATCATGTTCCAATAAAGCCTGAATAACTCCCAAATGGGCAAAGCCTTTAATAAAGCCTCCGCTCAAGGCATATCCGATGTTATAAGGTTTTCCGGTTAATACACTATTTTCCATTTTCATTTACTTGATTCATATATGTTCGCCACGAAATTAGTAAAATAAATGAAAGGGAGAATTGATATAAGGAAAAAACTGGTAGAAAATAGCATTAAATAAGGATAAAATCCGGAAAAGTGATTCCGGATTTTACAAAGTCCAAAATAAAAAACAAACTTCGTCTCTTTCCTGATTATTCTTGTTTTTCACTTCTCACTTTCTTCAGATCCGGTAAAAACCAGGTCACCAATCCTAACAACGGCATAAATGCACAAACATTATATACAGCATCAATCCCAAACTTATCGGCCATATTGCCAAGAACAGCAGATGCAATGCCTGCCACTCCAAATGCAAAACCGAAAAAAAGTCCGGAAATCAGTCCTAACTTGTT
KOK=        70
KK=   24543  LL=   25232  Z=    4.55  JJ=   24543  DL=   690
A===      111      112      113      114      121      123      124      131      132      133      134      141      143      144      211      213      214      223      224      231      233      234      243      244      313      314      323      333      334      343      413      433
B===      222      122      422      322      212      412      312      242      142      442      342      232      432      332      221      421      321      411      311      241      441      341      431      331      424      324      414      444      344      434      423      443
RRR=    5.085   12.752    3.746    6.618    8.036    7.268   -6.604   -1.997    0.013    4.504    0.868   -0.447   -3.489    0.018    1.126    2.592    1.865   38.734   -0.334    1.865    5.567   -0.731   -0.727   -0.151   -1.167   24.158    3.060    2.111   -0.465    2.155    0.278   32.041
X1==    4.067    3.346    2.197    2.225    1.794    4.694    4.738    2.197    0.164    2.072   -1.221   -1.187   -1.221   -1.214   -1.309    1.674   -1.338    7.224   -0.832   -1.346    1.554    1.580   -0.637    0.119   -0.403    3.759    1.554    1.948    0.360    1.167   -0.391    7.628
X2==    1.250    3.811    1.705    2.975    4.478    1.549   -1.394   -0.909    0.082    2.174   -0.711    0.377    2.858   -0.015   -0.860    1.549   -1.394    5.361    0.401   -1.385    3.582   -0.463    1.141   -1.272    2.892    6.427    1.969    1.084   -1.292    1.846   -0.711    4.200
CD1=        6        6        4        4        4        8        8        4        2        4        0        0        0        0        0        4        0       13        1        0        4        4        1        2        1        6        4        4        2        3        1       11
CD2=        5        8        5        7        9        4        0        1        2        5        1        3        6        2        1        4        0        8        2        0        6        1        3        0        6       11        4        3        0        4        1        7
CTTTTCTTCCTTTCGGCACTGGGGTCTTATTATCCTGAATTCCTGTTCTTTGAATATGGGAAGGCTAATATGAACCTGCTTATCACCTTTAATCTCTACCGCATTCTGGGAGGCATCGGAGTGGGACTGGCGTCCGCTGTTTGTCCCATGTATATTGCCGAGATAGCTCCCTCCAACATTCGCGGTACACTGGTGTCGTGCAATCAGTTTGCCATAATCTTCGGCATGCTTGTGGTTTACTTTGTAAACTACCTGATCTTGGGCGACCACCAGAATCCTGTTATCCTGAAAGATGCTGCCGGCACACTTTCTGTAAGTAGTGAGTCGGATATGTGGACCGTTACCGAAGGGTGGCGCTATATGTTCGGTTCCGAAGCCTTTCCGGCAGCTTTCTTCGGCATGTTACTCTTCTTCGTACCCAAAACTCCCCGTTATCTGGTAATGATTGATCAGGATCAGAAGGCTTATTCCATTCTCAAAAAAGTGAATGGAGCCACAAAAGCACAAGAGATTCTTGCCGAAATAAAAGCCACTTCGCAGGAAAAGACAGAGAAGCTGTTCACCTACGGTGCGGCGGTGATTGTTATCGGTATTCTGCTTTCTGTCTTCCAGCAAGCCATCGGCATCAACGCCGTGCTCTATTATGCGCCGCGAATATTCGAAAATGCCGGTGCCGAAGGCGGAGGAATG
KOK=        71
KK=   90453  LL=   91382  Z=    5.34  JJ=   90423  DL=   930
A===      111      112      113      114      121      123      124      131      132      133      134      141      143      144      211      213      214      223      224      231      233      234      243      244      313      314      323      333      334      343      413      433
B===      222      122      422      322      212      412      312      242      142      442      342      232      432      332      221      421      321      411      311      241      441      341      431      331      424      324      414      444      344      434      423      443
RRR=    3.391   11.540    4.919    2.296    3.744   16.495    4.366    2.326    0.533    1.314   -2.716    0.999    2.113    0.004   -1.659    0.533   -1.310   82.694    1.078   -1.835    6.935   -0.089   -1.370   -1.485   -0.194    7.466    0.018    5.390    1.760    0.171   -0.025   12.724
X1==    2.003    4.882    1.865    2.092    1.584    5.790    3.144    4.017    0.566    0.462   -1.468    0.413    1.983    0.026   -2.185    0.566   -1.685    7.774    1.049    1.146    2.169    0.133   -0.612    1.023    0.462    1.293    0.020    2.866    2.228   -1.183   -0.087    4.786
X2==    1.693    2.364    2.638    1.098    2.364    2.849    1.389    0.579    0.942    2.845    1.850    2.417    1.066    0.167    0.759    0.942    0.778   10.638    1.027   -1.601    3.198   -0.667    2.240   -1.452   -0.421    5.774    0.930    1.880    0.790   -0.144    0.281    2.658
CD1=       10       15        7        7        8       13        8       11        4        3        0        4        5        2        0        4        0       15        4        5        5        2        1        3        3        4        2        5        4        0        2        7
CD2=        6        8        6        4        8        7        5        3        4        5        4        6        3        2        5        4        4       21        5        0        6        1        5        0        1        9        3        3        2        1        2        4
ATTTCTGCCATTTGTCTTTCCGTTGGTATGACTTGTTTCAGCATCATCCACTTTTTTATCAATGAAATAGATGGAGCATCACGTAACATGCCCAATTTCGAACAAAGGATTTCAATCCGGATGATCAATTCCAACCATGAAGTAGGAGGATGGGGGTGGAGTCTCAATTCTTCTGAGATCCAGACCCTGACAGAACATCCCATACCGGGTATTAAGCAAATCTGCTTCCACTCTTTCCAAAGAGAAGCCGAAGTTGTATTCATCAATAGGGAGCAGGAAGAAAAGCCTTACATCATTTCATATATGGATACTGATCCTAATTTCTTTTCACATTATAATGCATCCTTCTTATATGGCAATGCTCTTCCCACAACTCCGGAAGAAGTTGTGTTGTCCGAAAGTTGTGCCCGTAAAGTATACGGAAAGAGCAACCCGGTAGGCACATTACTGAAAATAGTCAAGTTGAAGGAAAGCGAAAAAGATAAAAGCACATACTATAAAGTTGTCAATGTTATCAGAAATCTCCCCAAAACACTAGATGTTGAAACAGATATCTATTTCTCTCATTTGAGAGAGGGGAACAGACAACAAGGATATATCACAGAAGGTACACTGGAAACAGCAGACGGATTGAATAAAGCCAATGAAGGCCTAAAGGGGATAACAACTCTTCATAATAATGAAATGGCATATTTCATTGCGAACAAAGAAGCTGACTCGTATCACGATCCGCAGCGAATGATAGGCATAGCATTCATTACCTTCTTATCCTCTCTGATTCTGTTATCGGGTATGATAAACTTTCTAAAGTTCATCATACAGTCATTCTACAACCGTAATCGTGAACTGGCCCTGCGGAAAAGTCTGGGTGCCAGCCCCAAAAGTTTATTTGCCCTTCTATTCACCGAAGCTTTCTGGATGCTGACATTT
KOK=        72
KK=  166953  LL=  167402  Z=    6.64  JJ=  166863  DL=   450
A===      111      112      113      114      121      123      124      131      132      133      134      141      143      144      211      213      214      223      224      231      233      234      243      244      313      314      323      333      334      343      413      433
B===      222      122      422      322      212      412      312      242      142      442      342      232      432      332      221      421      321      411      311      241      441      341      431      331      424      324      414      444      344      434      423      443
RRR=    0.070    1.423   -1.028    4.649   -0.167    3.919   40.308    0.617    0.072   -0.095   -0.723   -1.794   -0.940   -0.827   -0.784   -0.216    1.172    9.686   -0.307    1.172    6.157    0.132    9.255    0.029    0.018   24.050    1.133    1.237    1.236    0.136    2.494   26.911
X1==   -0.064    1.888    0.912    1.785   -0.064    5.793    7.492    0.912   -0.064   -0.064   -1.068   -1.068    0.834   -1.097   -1.040   -0.064   -1.068    2.864    1.785   -1.040    0.912   -0.117    1.785   -0.170   -0.064    4.638    1.888   -1.040   -1.068   -0.117    3.687    6.541
X2==   -1.097    0.754   -1.127    2.604    2.604    0.676    5.380    0.676   -1.127    1.478    0.676    1.679   -1.127    0.754    0.754    3.382   -1.097    3.382   -0.172   -1.127    6.750   -1.127    5.185   -0.172   -0.279    5.185    0.600   -1.189   -1.157   -1.157    0.676    4.114
CD1=        1        3        2        3        1        7        9        2        1        1        0        0        2        0        0        1        0        4        3        0        2        1        3        1        1        6        3        0        0        1        5        8
CD2=        0        2        0        4        4        2        7        2        0        3        2        3        0        2        2        5        0        5        1        0        9        0        7        1        1        7        2        0        0        0        2        6
GTCCGTCAGTGTCATGCCGAAGGTTGCAATGTGCTTTCTTTGGGCGAAATGGGTATCGGCAACACTTCTTCGTCTTCCATGTGGATGACATGCTTCACCCATATTCCTCTCGAACTGTGTGTCGGAGCAGGCAGCGGACTCGACAATGCAGGCATCCGTCATAAATATAATGTATTGCAGCAGGCACTGGACCATTATCAGGGAGACGGAAGCGCACACGACCTGATCCGCTATTTCGGCGGACTGGAAATGGTAATGGCAATAGGCGCCATGCTTCAGGCAGCCGAGTTAAAGATGATTATCCTGGTAGACGGATTCATCATGACAAACTGCATCCTTGCAGCCTCCCAACTTTACCCTGAGGTATTGCATTATGCCATCTTCGGTCATCAGGGAGATGAAGCCGGACATAAGCTGGTACTCGATGCCATGGGAGCCAAGCCATTACTG
KOK=        73
KK=  192843  LL=  193382  Z=    5.16  JJ=  192363  DL=   540
A===      111      112      113      114      121      123      124      131      132      133      134      141      143      144      211      213      214      223      224      231      233      234      243      244      313      314      323      333      334      343      413      433
B===      222      122      422      322      212      412      312      242      142      442      342      232      432      332      221      421      321      411      311      241      441      341      431      331      424      324      414      444      344      434      423      443
RRR=   10.077    0.989    0.930   -2.009   -0.594    1.412   -0.195    1.365   -0.600    0.129    0.012    1.392    0.249    0.983    4.639    0.147   -0.284    4.925    0.602    1.533   90.294    3.754   -0.061   -0.737    1.169    0.171   -0.502    0.748    0.411    0.411   -0.047    1.324
X1==    3.262    0.555    0.435    2.060    0.555    1.543    1.036    0.435   -0.655    0.688    0.158    1.358    3.173    0.337    2.605    0.077    0.256    1.194    1.426    0.810   11.294    2.135    0.462    0.643   -1.438    0.158   -0.504    3.227    0.364    0.364   -0.595    1.172
X2==    3.089    1.781    2.140   -0.975   -1.070    0.915   -0.189    3.140    0.915    0.187    0.079    1.025    0.079    2.914    1.781    1.892   -1.108    4.125    0.422    1.892    7.995    1.758   -0.131   -1.147   -0.813    1.079    0.995    0.232    1.129    1.129    0.079    1.129
CD1=        8        3        3        5        3        4        3        3        1        3        2        4        6        2        6        2        2        3        3        3       16        4        2        2        0        2        1        6        2        2        1        3
CD2=        4        3        3        0        0        2        1        4        2        1        1        2        1        4        3        3        0        6        2        3        9        3        1        0        0        2        2        1        2        2        1        2
CAAGCCTGACGCAATTTCTCATAATGCTTTTCCGGATAGCCTCCGGGAAGATAAAGCAAGTCCGTACCTTCAGGCAACGGGCGATTATCCTCCGGATTAAAGAGAATAACGGTTCCCAGGCGGCAAAGCACATCCAGGTGTTCCTGATAAATGAAAGAGAAAGATTCCGAATTGCATGCCACGGAGATCTTTAAATCTTCCTGTAGAGAAATATTTGAAACAGGAGGTATCGGAGCAGGAAGTTTCGTTTCCTCAAGCAAACGGTTATAGTCGATGTACTTTTCCATTAATCCGGTCAGCTCTTCCAGTGCGTCCGTTCCTTTCGAATGGCTGAAATCCAGCCCCAGATAACGTGATTCCTGTACCAAGCTCTCCTGTTTGGGCAAATACCCCAAACAGGTAATTCCCAACTCGGTACAGACTTCCTGCAACATTTCGTAATGGCGCGGAGACCCTACCCGATTGAATATAACACCCGCTATCCTGATCTCGGGACGAAAGTGAATGAAGCCCGAAAGCAAAGGAGCCACCGAATAAGCG
KOK=        74
KK=  267213  LL=  268322  Z=    4.57  JJ=  267183  DL=  1110
A===      111      112      113      114      121      123      124      131      132      133      134      141      143      144      211      213      214      223      224      231      233      234      243      244      313      314      323      333      334      343      413      433
B===      222      122      422      322      212      412      312      242      142      442      342      232      432      332      221      421      321      411      311      241      441      341      431      331      424      324      414      444      344      434      423      443
RRR=   12.301    7.862    2.255   13.547    1.419   -2.225    2.196    2.686   -0.395   15.261   -0.936    2.163   -0.428    3.627   -0.153    0.208   -0.088   29.468   -0.360   13.670   11.856   -0.588    2.690    1.498   -1.567   37.465   -0.450    0.174   -0.453    0.047    1.742    5.050
X1==    3.331    4.330    1.716    3.311    0.782   -0.405    1.195    3.453   -0.405    3.612    1.263    2.330    0.578    1.729    0.338    0.213   -1.425    5.071    2.096    3.923    5.757   -1.381    1.548    1.461   -1.246    5.374   -0.299   -0.780    0.870   -0.089    2.634    2.789
X2==    3.693    1.816    1.314    4.091    1.816    5.492    1.839    0.778    0.975    4.225   -0.741    0.928   -0.741    2.098   -0.451    0.975    0.062    5.811   -0.172    3.484    2.059    0.426    1.738    1.025    1.258    6.971    1.504   -0.224   -0.521   -0.521    0.661    1.811
CD1=       14       15        6       11        7        2        6        9        2        6        4        9        3        6        6        3        1       10        7        9        8        0        4        5        0       10        1        0        2        1        6        4
CD2=       12        9        6        9        9       15        6        5        6       10        1        4        1        4        4        6        3       17        3       11        7        3        5        3        5       12        6        2        1        1        3        4
GAATCAGATACTATTAAATTCGGATCAAGCCTTTCTTCTTCAAAGCCTTTCAATGTGTTCAAGAACCAGTTGCTGATTTCCAAATTCCTGAAGGATACACCATGCGAACCGATAACAAATGCCGCAAAATATCTGGCAGATATGATTGTTTCCAACGGTTATCATGAAGATTCCATGTTGGGTGAAGATAAGGAAATGGTCAGATGGCTTTATTCACGACCTGAAAACAAGAAACTGCTTGCTGAATTTCTGGCATTTGCGGATACCGGTATGACCGGTTTCCAGCTGGAAAAGCGCAGTGATGGCGTTGAAGTTACAAGCCTGCATGGTCTATATAATGATGGTGAGGATTTGGGCAAAACAGCAGATTTGCCTTTAAAAGAAGAATCTTTTGGTACAAGATCACTTTTCCTTATAGGCTGTTATATATTACAGGCACTGCAGAATGGAAGTCCGTTTTTTATAGATGAAATGGATTCCGGGCTACATTCCTACATAACACAGCTCATTGTGGACATTTTCAGAAATGAAAGAATAAACAGGAATAATGCCCAATTGATTTTTACAACCCATGATGTGAATCTGCTTGACCAGAATACTATCCGTAAAGACCAGGTATGGTTTACGGAAAAGAATGGGCAGGGAGTATCAGAGATATTCTCTCTTTCCGATTTTGAGGACGTAAGAGAGGATACATTGTTTGCCAAATGGTATTTGAATAATAAATTTGGAGGTGTTCCTTCATTAAAACCACTGGAGAAACTGTTTGTAGACTATGGCAAGAACGAGTGAAAATAAACGTCATAGTAAGTATGTCATAAGAATAGTGTGTGAAGGCGATAAGACCGAACCATTATTCTTTACAGACTTGTGTGACCAGTTTTATGGTGACAGCAAGGATTTTGATGTACGTACAATTCCTCAGCCTAATATACCGGTTGAAGATGCTGAAGCGGATTCTTCCAGAGGAAGCTATAAAGGGAAGAAACGTAAAGTCAAGTCAGGTGGACAGAAAGATGTTGCTGAAGATGAAGTTATAACCGGTGTTCCACCATTAAAATGGGTGTTGTATGCAAGAAAAATCATGTCTGAAGGAGTGGATGAATCCTG
KOK=        75
KK=  295323  LL=  296282  Z=    4.58  JJ=  295323  DL=   960
A===      111      112      113      114      121      123      124      131      132      133      134      141      143      144      211      213      214      223      224      231      233      234      243      244      313      314      323      333      334      343      413      433
B===      222      122      422      322      212      412      312      242      142      442      342      232      432      332      221      421      321      411      311      241      441      341      431      331      424      324      414      444      344      434      423      443
RRR=    2.751    2.592    1.192   -0.850    2.185    3.542   -1.065    0.083    4.817   -0.109    0.141   12.752   10.737    1.476    4.601    5.282   -0.093   10.653   11.007    3.542   29.870   -0.986    3.364    0.453    0.397   -0.516    1.953   -0.049   13.191   -0.328    0.455   16.622
X1==    3.611    1.734    0.574    1.126    0.838    1.561    3.300    0.061    2.124   -0.283    0.389    3.711    2.988    0.416    3.078    3.248   -0.098    4.512    2.710    1.561    4.931    0.717    2.142   -0.691   -0.927   -0.261   -1.431    0.380    3.672   -0.416    0.389    3.672
X2==    0.762    1.495    2.077   -0.755    2.607    2.268   -0.323    1.373    2.268    0.385    0.363    3.436    3.594    3.547    1.495    1.626    0.952    2.361    4.062    2.268    6.058   -1.376    1.571   -0.656   -0.429    1.978   -1.365   -0.130    3.592    0.789    1.171    4.526
CD1=       15        9        5        6        7        6        9        4        7        2        3       11        7        3       12        9        3       10        7        6        9        3        5        1        1        2        0        2        6        1        3        6
CD2=        4        6        5        1        8        6        2        4        6        2        2        7        6        6        6        5        4        7       10        6       10        0        4        1        1        4        0        1        5        2        3        6
TAAGCTATAAGAGCCGGAGCACCGTATTTGTCTGTAGTCATCTGAAGTTTCATCGGCATGGTGATGATGCTACCATTCCTTGCGTTGATGGATACCTGCATGATGGGAGTCACTTCACCTGCCATCAGCTTCTCCTTCACTTCCATGGGTAAGCTGTCCGTTTTCTCACGGTCGATACCCAGTATTGCCAGTTTCTCGTATGGCAATAAATCGGACTGATTTCTGTTGTGCATTTCCATATTACTGTAATTAAGCTGTTATATTTGCGGTTCTAACCGCCTGAATGCCACAAATGTATTTACGGCAATCCCCTAGAAAAGAAATGCGCAACACTATTCTGTTTTCACTGCTGCTGATGTTTTTGCCGATAAGCGTATCAGCACAGTTCTATACGATAACCAGAGATTCGGAAATTCTGCCAACAGAAAGACGAAAAGAGTCTTATAACCGTGCAGCAAAGGATGTTACAGAAGGGAATAAAAATAAGATGATGGCAAAGGATACCCTGACTGTCGGACCGGACAATCAGAAGAAATTGGATGATAATAGCCGGAATAGTGACAGGAAAGTATCCCTAAAAGCAACGCTGCAAAATACTACAAAGGATAAAAATCAAGCAGAAAACAATCTTCCACAACTTACTATTCCCAACCTTTATAAAGAAATCATAAGAAACGGAATCCTATATCCCAAAATCGTATTGGCTCAGGCTATACTGGAAACCGGATGGTTCCGTTCTTCAGTATGCCGGAACAAACACAATCTTTTCGGACTTACCAATCCACGTACAGGGAAATACTATGAATTCAATCATTGGACGGAAAGTGTCCGGGCTTATTATACTAAAGTGCAATACAAGTATAAAGGGGGTAACTATCTGCTTTGGCTTGAAGAAATTGGGTATGCAGAAAATCCTATGTATAAAGAAGCCATATATTGTATACTAAAAAGCCTTTGAAA
KOK=        76
KK=  310113  LL=  310982  Z=    5.68  JJ=  309903  DL=   870
A===      111      112      113      114      121      123      124      131      132      133      134      141      143      144      211      213      214      223      224      231      233      234      243      244      313      314      323      333      334      343      413      433
B===      222      122      422      322      212      412      312      242      142      442      342      232      432      332      221      421      321      411      311      241      441      341      431      331      424      324      414      444      344      434      423      443
RRR=    3.204    8.995    0.862    8.072   26.980    2.670   -2.427   -1.126    0.039   -1.444    4.983    2.349   -0.068    1.487    2.644    1.231    1.105   52.768    0.732    0.386   -1.182   -1.187    0.023    2.082    1.810   98.719   10.973    0.362   -0.105    0.282    1.208    5.583
X1==    2.249    3.658    0.339    1.442    5.827    2.553   -0.653   -1.263   -0.152    1.644    3.625   -1.164   -0.435    1.491   -1.404    0.524   -0.653    7.347   -1.033   -1.505   -0.348   -0.800    0.571   -1.367    1.644   15.804   10.407   -0.750   -1.336    0.183    0.377    0.942
X2==    1.424    2.459    2.541    5.599    4.630    1.046    3.717    0.891   -0.256   -0.878    1.375   -2.019    0.157    0.997   -1.883    2.348   -1.693    7.182   -0.709   -0.256    3.401    1.484    0.041   -1.523    1.101    6.247    1.054   -0.482    0.079    1.541    3.202    5.928
CD1=        4        7        2        3       10        6        1        0        2        4        6        0        1        3        0        3        1       16        1        0        2        1        3        0        4       21       19        1        0        2        2        3
CD2=        8        8        8       15       12        4        9        5        2        1        5        0        3        5        0        6        0       11        1        2        6        4        2        0        4       13        3        1        2        4        8       10
GTCGGAGTTCAGCGTCATCTCCAGCTCGCCGCCACGGTAGAACTGTTTCAGTATGGCCGCAAAGTCATGTATATTGAAATTGATTTTCTCCAGCTGTGTAATTTGCGGTATGCGCTCCAGGGCAAACTCATAATAGGAGTTGAACGATAGCTCCTGAACCTTCAGCCTGCGCTTCTGTTCCTCCATGTGGTCAATCTGCCTGTCTATCTTAATCAGCATGGAATTGTTATAAAGTTCCCTCTTATATTTTTCTATGATGGCAAGTGCACGTTCCTTTTCCGATTCTGTGGCCGCTTCATCATTGATCAGGGCAGTCAGTGAACGGCACTGTCGTATCAGCTTCAGACGGCGTACTTCGGAAGGCAGCAGCAGGGCACGGCTTTCAGCCTTCCCCTGAACCTCTTCAGTGTTTATCTGCCTGTCGATGTCCTCCATGCTGTGCGTGTACTGTTCATAGTCATCCTCCATCTTGGCGGCTACCAGCAGTTTCTGCCTCAATGCCTCACGCTCACTGTCGCTGAATCCTTCAAAAGGATTGAAATAGGCCTCGTAATACTCCACAATGGTCTGGTTTATCAGCATATCCTCAATCTTTGTAGGAAATGCGTTACCCTTGAATATCAGGAATATCAGCGATTTGAGGAAGTTCTTTTTCTCACCGAAATTAAGCTCATATTCCTCCTTCGTGACCTTGAACGGATTCATGGAAATGGGTTTCTCCTTCGAGTAGGCTATGTGTGTACCCTTGTAATATCCGCATATGCCTTCGTAGGAATCACCCGTATCCACCATGACCACATCCGTATTCTGTTCCAGCAGCTGGCGTACCACACTGTTCATGTGGAATTCATATGAGAGGAGTTTTGTAAT
KOK=        77
KK=  341463  LL=  342422  Z=    5.43  JJ=  341283  DL=   960
A===      111      112      113      114      121      123      124      131      132      133      134      141      143      144      211      213      214      223      224      231      233      234      243      244      313      314      323      333      334      343      413      433
B===      222      122      422      322      212      412      312      242      142      442      342      232      432      332      221      421      321      411      311      241      441      341      431      331      424      324      414      444      344      434      423      443
RRR=   56.872    2.642    0.384    4.531   -0.093    6.025   -0.019   -0.061   -0.094    0.542   -1.971   -0.136   -1.971    0.944    0.027   24.086   -0.228   19.925    1.044   -3.544   -3.209   -0.011    5.818    0.448   17.307   17.447    2.905   -0.264    8.250    1.515    2.692    3.496
X1==    9.480    0.875    0.964    2.440   -0.111    3.202    0.045   -0.153   -1.061   -0.777   -0.847   -0.265   -0.847    0.379   -0.111    5.639   -1.135    3.790    2.286    3.202   -1.341    0.075    2.265    0.691    2.677    3.837    1.674    0.531    2.925    1.268    3.168    2.925
X2==    5.999    3.019    0.398    1.857    0.842    1.881   -0.416    0.398    0.089   -0.697    2.328    0.511    2.328    2.491   -0.246    4.272    0.201    5.258    0.457   -1.107    2.392   -0.142    2.568    0.649    6.466    4.547    1.736   -0.496    2.821    1.195    0.850    1.195
CD1=       26        6        5        8        4        8        3        3        1        1        1        3        1        3        4       12        1        8        6        8        0        2        5        3        6        8        4        2        5        3        7        5
CD2=       13        9        3        5        5        6        2        3        3        1        5        3        5        5        3       10        3       13        4        1        6        2        6        3       11        8        5        1        5        3        3        3
CGTAATATTCGGTACAAACGTCAGTTGTAATTGTGAAGCCCGGAGGTACGGGGACACCGATCAGATTCATTTCGGCAAGGTTCGCACCTTTGCCCCCAAGTAAGTTTCGCATACCGGCCTTTCCTTCTGCCAGTCCATTACCAAAGGTATAAACTCTTTTTTTGTCCATAATACGATTTTAAAGTTATTAGTTGTGATTCTTTTCTGTTCGCAAATCTAAGGATATTTCGCAAACCAGAAAACTTTTATATGAAAAACTTTCTATCAAAATGCAATTTCGACATTGCAATCTGCATTATTTCACTTCATATAGAGAAATACGAAAAAAAATACCTACTTTTGCGAAAGATTTTATTAATATGGCGTAGAATGGTGATTTAATAGATTCACGCTTTATACTCAAAGAAATCATTTTAATATAATTCAAGGAGTACTGTGGCTAGAAAGAAAAAAGAACTTCCTCTGCTGGAGAAGGTGACAATAACGGATGTGGCTGCCGAAGGAAAAGCCATCGCAAAAGTAGATGACCTGGTCGTTTTTGTACCTTACGTAGTGCCGGGCGACGTGGTAGATTTGCAGGTAAAAAGAAAAAAGAATAAATACGCCGAAGCTGAAGCGGTGAAGTTTCACGAACTCTCACCGGTACGTGCCGTTCCTTTTTGCCAGCACTATGGCGTATGCGGCGGGTGTAAATGGCAGGTATTGCCCTACGCAGAACAAATCAAATACAAACAGAAACAGGTGGAAGACAACCTCCGCCGTATCGGAAAGATCGAATTGCCGGAAATCTCTCCTATCCTGGGATCTGCTAAAACAGAGTTTTACCGGAACAAACTGGAGTTCACCTTCTCGAACAAACGCTGGCTGACAGCGGAAGAAGTGAAACAGGACGTCAAATATGACCAGATGAATGCGGTGGGATTCCACATTCCGGGAGCATTCGACAAGGTGCTCGCCATC
KOK=        78
KK=  408873  LL=  409202  Z=    6.46  JJ=  408363  DL=   330
A===      111      112      113      114      121      123      124      131      132      133      134      141      143      144      211      213      214      223      224      231      233      234      243      244      313      314      323      333      334      343      413      433
B===      222      122      422      322      212      412      312      242      142      442      342      232      432      332      221      421      321      411      311      241      441      341      431      331      424      324      414      444      344      434      423      443
RRR=    9.088   14.487   -2.915    0.238   -4.552    0.296   -0.984   -1.057   -0.772    0.485   -1.078   -0.924   14.564    0.395    0.263    0.879    0.898    1.916    0.649    0.879    0.395   -0.426   -1.529    0.395   -0.256   68.733   -0.881    0.174   -0.295   -0.763   -0.141   -0.295
X1==    2.204    3.462   -0.695   -0.614    3.462    1.893   -0.941   -0.695    0.915    1.393    1.463    2.386    4.463   -0.474   -0.200   -1.041   -0.941    4.266    0.471   -1.041   -0.930   -0.822    3.178   -0.727    0.393    9.463    2.070   -0.530   -0.469   -0.469   -0.537   -0.469
X2==    4.123    4.185    4.194   -0.387   -1.315    0.156    1.046    1.521   -0.844    0.349   -0.737   -0.387    3.263   -0.834   -1.315   -0.844   -0.954    0.449    1.377   -0.844   -0.425    0.519   -0.481   -0.544   -0.651    7.263   -0.425   -0.328    0.628    1.628    0.263    0.628
CD1=        3        5        0        0        5        3        0        0        2        2        2        3        5        0        1        0        0        7        2        0        0        0        4        0        1       10        3        0        0        0        0        0
CD2=        9        7        6        1        0        1        2        3        0        1        0        1        4        0        0        0        0        1        2        0        0        1        0        0        0        8        0        0        1        2        1        1
AATGTTCAGTGTGCTATCGGCATACAGCAGATTATCAAAGCTGGTATTGCTGATAATCAGGTTATAACCTTTTGTTTTATTATATTCTTTCAGAAAAGCGTTAATAGAGTCACGCAGAATCTGACTGTTTTTAGCATTCTCCGATGCCATCTCTGTAGCCAGTTTGTTCTGCAGAGCCTGCAAATCCTGTTCCAATTTACCTAAGCGTGCATATTCTTGCTGTGCTCTTTCCGGAGAAATAAAAGCATTACTTTCATATTTCTTCTGGAATTCCTGTTGAGATTTACGCAGTTCATTTGCTTTCTGATTCAGCACCATGCGGCTGTTCTC
KOK=        79
KK=  425163  LL=  425792  Z=    5.53  JJ=  424623  DL=   630
A===      111      112      113      114      121      123      124      131      132      133      134      141      143      144      211      213      214      223      224      231      233      234      243      244      313      314      323      333      334      343      413      433
B===      222      122      422      322      212      412      312      242      142      442      342      232      432      332      221      421      321      411      311      241      441      341      431      331      424      324      414      444      344      434      423      443
RRR=    0.284   18.226    2.291    0.121    2.421    4.474    2.606    2.291    1.491   -0.025   -0.499    0.855   -1.727   -2.177   -0.295    2.237    0.001   -0.458    0.676   23.815   -2.928   -0.398    1.269    2.171    0.057    3.134   -3.367   -0.068   61.353   -0.007   -0.586   -0.007
X1==    0.240    4.178    2.017    1.717    2.253    4.282    1.827    2.017    1.427    0.238   -0.345    0.192   -1.194    1.703    0.329    2.140   -1.300    0.802    0.335    5.709    2.693   -0.294    0.576    0.847   -0.537    1.353   -1.279   -0.312    5.547   -0.124    0.504   -0.124
X2==    1.179    4.362    1.136    0.071    1.074    1.045    1.427    1.136    1.045   -0.107    1.446    4.460    1.446   -1.279   -0.898    1.045   -0.001   -0.571    2.017    4.171   -1.087    1.353    2.202    2.563   -0.107    2.317    2.633    0.219   11.060    0.060   -1.164    0.060
CD1=        3        9        5        4        6        8        4        5        4        2        1        2        0        3        3        5        0        3        2       10        5        1        2        2        1        3        0        1        7        1        2        1
CD2=        4        9        3        2        4        3        4        3        3        1        3        8        3        0        1        3        2        1        5        7        0        3        4        5        1        4        4        1       12        1        0        1
ACATGAATGTTCGTGGCAAGAATCCGTATTATGAACTCTATAATCTCAATTCTGATCCGTCGGAACGACACAATGTGCTGAACCAATATCCGGAAAAGGTGATGGAATTGAAGGCTATCATGCAGTCATCGCATATACCTAACCCGAACTTCCCGTTACTTCCGGGAGAAAAATAAGATCCGGACGGACCGGTAACAAGATTCACCACAGATTACACGGATTAACACAGATAAGTAATTAATTTCATTGATACGGAATTAAATAATCTGTGTTAATCCGTGTAATCTGTGGTGAACTTTTATTTATGAGTCTTCAAGGTATCCGCCGCGAATACATCTTCCCGATAACCATAATCCAGAGAAGAATAAATCTTCAGCATCTCGGGTAGGCGCTCCATGAAACGCTCAAAGTTCTTATGCTCCGGCAATGTCCATTGTATTTCGGACAAAGCAGCCATTCGGGGCAGAATCTGCCACTCCATCTTCGTTGAATCGGCTGTCCATTCGGTCCAGATACATCCTTGAGTACCAATCACAAACTTCTTTTCCGCATCGGTCAGTTCTGCAGGTACCGGTTCAAAGTTGTATACACGGTTCATCCATTCGAATCCCGTCATTTTATTGATACGCG
KOK=        80
KK=  429063  LL=  429962  Z=    4.51  JJ=  429063  DL=   900
A===      111      112      113      114      121      123      124      131      132      133      134      141      143      144      211      213      214      223      224      231      233      234      243      244      313      314      323      333      334      343      413      433
B===      222      122      422      322      212      412      312      242      142      442      342      232      432      332      221      421      321      411      311      241      441      341      431      331      424      324      414      444      344      434      423      443
RRR=   -0.248    8.877   -3.398    1.032    2.731   10.161   -0.039    0.428    0.727    2.638    0.892    0.535    0.240    0.033   -0.537    3.459   -1.985   94.094    4.141   -1.217    0.386    0.169    1.527   -0.725   -0.248   -0.200    6.552    3.366   16.834   -2.643   18.452    0.794
X1==    1.728    3.268    2.898    2.741    1.423    6.517    0.468   -1.378    0.882    1.387    0.545   -1.230    1.700   -1.046   -1.653    1.508   -1.526    6.696    3.380    0.882    0.319    0.532    0.532    1.465   -0.789   -0.033    5.417    1.479    3.557    1.794    3.432    0.618
X2==   -0.144    2.716   -1.172    0.376    1.919    1.559   -0.083   -0.311    0.824    1.902    1.637   -0.435    0.141   -0.032    0.325    2.294    1.301   14.052    1.225   -1.380    1.209    0.319    2.872   -0.495    0.314    6.125    1.209    2.275    4.733   -1.473    5.377    1.285
CD1=        7        8        9        8        5       13        3        1        4        6        4        1        6        1        0        5        0       11        6        4        3        3        3        4        2        3       11        6        9        6        9        4
CD2=        1        5        0        2        4        4        2        1        3        4        4        1        2        2        2        5        4       25        5        0        4        3        7        2        2       10        4        5        9        0        9        4
CAATCCCGGAAGTTCATTCTTTTCGGTGAATCGGACGGGGTCATTCCGAATGAATATCTTGCCAAGCCCCGGCTCGTCTCAGGGAAGGGTGAAGTCTATATGGGGGGTGTCAATGGGTTGCTCTGTATCGATAACCGCTTCCCGGCAACTTCCTCCAACTATCCGGAAGTAGTACTGACCGATGTACATGTAAACGGTGAACCGGCCACGAACCGGACGGCAGGAAATCCCGACAAACTCACCCTACCACAAGACAGCCGGGCAATCACCCTGCGCGTGATGTCTCACGAAGAAGACATCTTCCGGAAAAAAAGATACCGCTACCGGATAGACGGACTCAATGAGGAACCGATCGAATCATACGATCCGGAACTGGTCATCCGCTCACTACCGGCAGGCAACTACCGCATACAGGCTGCATGCAGTACTCAAAATGGCGACTGGACTCCCTTCCACCCGATCCTGTCACTGACCATACTCCCTCCCTGGTACCGAAGCGGATGGTTCATCATCTGCTTGTTACTATTTGTGTCGGGAGGCATCACCGCTATCATCTTCGCCATTTTGCGCCGTAGGAAGAACCGATTGAAATGGGAATTAAAAGAACGGGAATTGCAGGAATATGAAGAAAAGATTCGATTCCTCGTCAATGTCAGCAATGAACTCCTCCCATCGTTCACGGAGAAGGGGGAACGGGAACTGCAAATCGTAGAACTGATACGTAACCGTCTCCGTAACGGCGAAAAAAGCAAAGCACCTGCCGAAATAGCAAGCAGTCCGAATATTGTCAAGGAGGAACTCAGCCAACCCGATGAAACTTTCCTACGGAAGCTGAACCAGTTGATCACCGACCATCTGGACAGTCCCGAACTGGACGTCACATTCCTCTGCACGGAGATG
KOK=        81
KK=  434403  LL=  435362  Z=    5.16  JJ=  434343  DL=   960
A===      111      112      113      114      121      123      124      131      132      133      134      141      143      144      211      213      214      223      224      231      233      234      243      244      313      314      323      333      334      343      413      433
B===      222      122      422      322      212      412      312      242      142      442      342      232      432      332      221      421      321      411      311      241      441      341      431      331      424      324      414      444      344      434      423      443
RRR=   41.373    8.195   -0.158   11.347   -1.639    0.938    2.588   -0.158   -1.102    1.706    7.589    1.345    2.542   -3.224   -0.375    0.938   -0.186   11.159   -1.164    1.504    3.676   -0.231    5.274    1.656    1.272    6.324    2.092    0.270   43.680   -0.390    0.002   -0.836
X1==    5.366    3.942   -0.817    4.521    2.225    0.859    0.833   -0.817   -1.009    1.196    3.497    0.771    1.749    2.295    0.509    0.859    0.214    5.071   -0.700    0.859    2.570   -0.158    2.535    0.493    1.782    2.914    2.570   -0.315    4.739   -0.333    0.001   -0.333
X2==    7.710    2.079    0.194    2.510   -0.737    1.092    3.107    0.194    1.092    1.426    2.170    1.744    1.453   -1.405   -0.737    1.092   -0.870    2.201    1.663    1.751    1.431    1.460    2.081    3.363    0.714    2.170    0.814   -0.857    9.218    1.169    2.170    2.511
CD1=       15       10        2       12        7        4        4        2        1        5        9        5        6        7        4        4        3        9        1        4        6        2        6        3        6        8        6        2       10        2        3        2
CD2=       11        5        2        5        1        4        7        2        4        4        5        4        4        0        1        4        1        7        6        5        5        5        6        8        3        5        4        1       16        4        5        6
TGAAAGCTTTGGCGGCTACTCCGGAATTGCCGGTTTTCAAAATTCCGGAAGAAAAGCCGGAGACGGTACAGACGTATTCGTGGAAGGGGTTAACATTGAAAGAGGTGTCGACCGAAGGAGAACGTTCGGCCACGGGGCTCGACAAAATACGAGGCATACTGGTAGTGCAGGTCGAAAAGGGAATAACCGCCCTGCAAGCCAACGACGTGATTCTGCGCATTAACGGCAAACCGGTAGATAACCGGACGGATATGGAAACCGAGATCCGGAAGTCACCCGAAGGCAATAAGTTCCGAATCATCTTCTTCCGAAATCAGAAAGAAAATGCGGTAACGATGTAAAGACATATGACAATAGGTACCAATGTTGTCTATTTGCAAAAAAGGCAGTCATCACACGGACAGGAGTTTTTTTTCATATCCGCCACCCAAACGACCGATAACACAGGTTGGAGAATGACAAAATAAAAAACGGCCACGCTCAACGATTTCTTTTCAGGAAAAGGCGGTCGGTGATGGTAGAAGGAAGTTCCGATTCGTAATGGGTTACCATAATCATCGTCTTGTCCTGCCGACGGCAAAAAGCTTCGATAATCTTTTTCACCCGCCGGCGATTATACGTATCGAGTCCGTGCAGCGGCTCGTCCAGAATAAGCAATTCCGGATCTTTCACAAAAGCACGGGCCAATAATGCCAGGCGCTGCTCACCGCTCGACAGCTGAAGAAAAGGTTTGTCCTTCAGAGCCGCAATGCCGAACACATCCATCCACCACTCGCAGGCAGCCATCTGGCTTTCCTGCGGGCGTTTGTACAAACCGATGCTGTCATGCAATCCGGAAGCCACAATCTCAATGGCCGGCAGATTTTTGAGATAGGCACGGTGCATTTCGGGACTGACGTAACCGATGTGTTTTTTAATCTCCCAAATGCTTTCGCCCGTACCCCGCTTACGTCCGAAAAG
KOK=        82
KK=  437583  LL=  437912  Z=    5.28  JJ=  437103  DL=   330
A===      111      112      113      114      121      123      124      131      132      133      134      141      143      144      211      213      214      223      224      231      233      234      243      244      313      314      323      333      334      343      413      433
B===      222      122      422      322      212      412      312      242      142      442      342      232      432      332      221      421      321      411      311      241      441      341      431      331      424      324      414      444      344      434      423      443
RRR=   -0.691   -0.832    0.014    0.067   10.126   26.226   25.818    3.546    0.013    1.076    0.677    0.067   -2.023   -0.408    0.875    0.175    0.768    0.222    3.633   -0.148    0.632   -1.744   -0.162    0.674    0.021    0.521    0.318    2.431    0.578    0.051    0.025    4.965
X1==   -0.798   -0.856    0.144   -0.701    5.144    5.081    3.248    1.144    0.081    4.081   -0.752   -0.701    2.248    0.385   -0.856    0.081   -0.752    1.014    1.193   -0.919    2.014   -0.807    0.193   -0.660    0.081    0.248    1.014    1.014    2.193    0.193    0.248    2.193
X2==    0.867    0.972    0.100   -0.096    1.969    5.161    7.948    3.100    0.161    0.264   -0.900   -0.096   -0.900   -1.059   -1.021    2.161   -1.021    0.219    3.045    0.161    0.314    2.161   -0.839   -1.021    0.264    2.100    0.314    2.398    0.264    0.264    0.100    2.264
CD1=        0        0        1        0        6        6        4        2        1        5        0        0        3        1        0        1        0        2        2        0        3        0        1        0        1        1        2        2        3        1        1        3
CD2=        2        2        1        1        3        6        9        4        1        1        0        1        0        0        0        3        0        1        4        1        1        3        0        0        1        3        1        3        1        1        1        3
TCCGGCTTGCTGCATCATTCTTCCGAGAGTCATGGTATGGGCTTTCAAAGGATACTGCCCCTCCAAACCGGGATGTACATACATGGAGTCGTAATTCATGATAGCGCCCCGATAAGCCATTTCATCATTAGCCCGGATTTGCGCATGTCCCGAGTGCATACCTGTCATCAACACACAGCGGGCGGGTGCCGAAACGGGTGAACCTGTGTAATGCTGTGTGAAACTGATGCCATCCTTATACAACCGATCGATGTTCGGTGTTTCTATTTTCTCCGAACCATAACAACCGATATCCCCGTAGCCCAGATCATCCATTATGATATATATGAC
KOK=        83
KK=  438483  LL=  439412  Z=    4.73  JJ=  438363  DL=   930
A===      111      112      113      114      121      123      124      131      132      133      134      141      143      144      211      213      214      223      224      231      233      234      243      244      313      314      323      333      334      343      413      433
B===      222      122      422      322      212      412      312      242      142      442      342      232      432      332      221      421      321      411      311      241      441      341      431      331      424      324      414      444      344      434      423      443
RRR=   51.640    5.913   -0.267    0.014    9.938   18.732    4.970   -0.727    0.006   -0.586    0.829   -0.014    1.274   -0.577    2.633    0.420    0.303   18.785    2.428    1.225    7.141   -0.000    1.038   -2.808   -1.608   12.573    0.971    0.997    4.534    5.038   -1.037   10.561
X1==    5.858    2.758    1.478    0.012    4.635    2.898    1.816    0.856   -0.008   -0.607    0.461    0.012    1.124    0.958   -1.623    0.573   -0.186    5.723    2.108   -1.752    3.509   -0.401    1.457   -0.712    2.861    5.104    2.428    0.245    2.662    2.046   -0.202    3.278
X2==    8.816    2.144   -0.181    1.164    2.144    6.463    2.737   -0.850   -0.699    0.965    1.798   -1.168    1.133   -0.602   -1.622    0.733   -1.632    3.282    1.152   -0.699    2.035    0.000    0.713    3.943   -0.562    2.463    0.400    4.074    1.703    2.463    5.124    3.222
CD1=       11        7        5        2       10        8        5        4        3        2        3        2        4        3        0        4        2       14        6        0       10        2        5        1        8       10        8        4        7        6        2        8
CD2=       18        6        2        5        6       11        7        1        1        3        5        1        4        2        0        3        0        6        4        1        4        2        3        9        1        6        2        6        4        5       10        6
GCCGTCTTTGTAAATCACATCTCCCCAAAAGATGGCCTTCCTCCCTTTTTGTTTCAGATAATCGGCCATCCGGGCCGAAAACCACAATTGTAGGTCATGACTGTCTTTTAGTTTTTCTTTTTCAATCCGTGACCGGCAATCGGGACATTTATCCCAATTCCCTTTAGGTGCTTCGTCGCCTCCGAGATGAATATAAGCGGACGGAAACATCCGGCATACTTCGTCCAACACATTCTTCAGGAAGATGAGTGTACTGTCTTTTCCCGCACAAAATATATTCTGCGTAAATCCGCTTTGGGGAACCTTTACCGCAACATTGAAACATCCCAGCCGGGGATATGCATTAAGTGCCGCTTCGGCATGTCCGGGCATGTCAATCTCGGGAACAACCGTAATGCCCCGGTCCGCCGCATAGCCGATGATCTCTTTCACCTCTTCTTGGGAGTAGAAGCCCTGCTGTTCCGGCCCCTGCCCTACAAAAGCTCCTATACGGGTCAGGAACGGATAGCGTTTTATTTCGATGCGCCAGCCAAGTCCTTCGGTCAGATGCCAATGAAAGTAATTCATCTTCAGCATCGAAGCCATGTCGATATATTTCTTGATCGTAGACACTTTCTGATACTGGCGTCCGGAATCCAGCATAAAGCTGCGCCATTTCACTCGTGGGAAGTCGGTGATCTCGACACAAGGAAATATCAGTCCTCTTTCCTCACCCGTGTTCCATTGCCTCAGACTTTGAATGGCATAGATAAAGCCGGCATCATCCGCTGCCCGGACAATTATTCGCTCAGGCGTCACACGGATGCGATAACCTTCTGCCGGCAAAGTAACATCTTTTTTCCAGGAGATGTGGCTGTTTACCTCCTCTTTGCACCATTCCACAGCGCTTTCGGGCACCAGTTTTTCATAAAACAAACGTATGAAAGAGCC
KOK=        84
KK=  456663  LL=  457472  Z=    5.54  JJ=  456363  DL=   810
A===      111      112      113      114      121      123      124      131      132      133      134      141      143      144      211      213      214      223      224      231      233      234      243      244      313      314      323      333      334      343      413      433
B===      222      122      422      322      212      412      312      242      142      442      342      232      432      332      221      421      321      411      311      241      441      341      431      331      424      324      414      444      344      434      423      443
RRR=   22.003    0.989   -0.187   20.752    0.311   -0.344    0.820    0.625   -0.344   -0.110   -2.534    4.705   -0.471    3.101   -0.096    0.432   -0.279   -1.873    6.534   31.087    3.305   -1.672   14.917    3.207    0.394    3.149    0.300   -0.026   38.266   -0.652    3.534    2.497
X1==    4.713    1.033    0.487    3.246    1.599    0.256    3.921    0.487    0.256    0.274    2.094    1.559   -1.014    1.411   -0.101    0.256    0.211   -1.471    1.910    4.014    1.999    1.252    6.038    3.223   -0.985    1.472    1.999   -0.063    5.398   -1.475    2.715    1.961
X2==    4.668    0.957   -0.384    6.393    0.194   -1.343    0.209    1.282   -1.343   -0.400   -1.210    3.018    0.464    2.198    0.957    1.687   -1.325    1.273    3.420    7.745    1.653   -1.335    2.471    0.995   -0.400    2.139    0.150    0.405    7.090    0.442    1.302    1.273
CD1=       13        5        4        9        6        3        9        4        3        3        6        6        1        5        3        3        3        0        5        9        5        4       11        7        1        5        5        2       10        0        7        5
CD2=        7        3        1        9        2        0        2        3        0        1        0        5        2        4        3        4        0        4        7       12        4        0        5        3        1        4        2        2       10        2        3        3
AAAGCCGGAAATGGGGAGAGAGCCTCCTTTTCAGTATCCTGTTCCTTTTCTCTCTATCAGCCTGCACAGGAAAGAAAGAGAAGCATTCCGCTTTGCCGGAACTGCAAACTCTGACTTTCGGACTGATGCCTTCTTTCGATGGACTGCCTTCTCTGGTTGCTGTCCGTCAGGGTATTTATGACTCACTGGATATCAAAATCGATTTCATTACTTATGCTTCGGCAACTGACCGCGATGCCGCTTTTTTATCGGGAAAACTGGATGGTATGCTCACCGACTACCCGGGTGCAACTCTGTTGCAGGCAAAAGGAAGCCGCTTACGTCTGGTTATGGATACCGATGGCAGCCTCAGTCTGATAGCAAGTAAAAAAAGCAATGTCAGGAATCCGGACGGTTTGAAAGGGAAGAATATTTCTGTCTCCGGCAATACCTTTGTAGAATATGCCACAGACGAAGTAATGAAACGGGCCTGCCTGCACCCCGGAGAAGTGAACAAACCTGAAATAAACAATATCCCCTTGAGGCTGATGATGTTGGAGGACGGACAGATCTCCGCATCTTTCTTACCCGGACCGGCAACGGCAATTGCCCTGAACGATGGGCATACAGCATTACTGAACACAAGACAAATGGGACTGCATTGCACCGGAATTGTTTTCTCAGAAAAAGCCATCACGGAAAAAGACGAAGAGATCAGGCGGTTTATCACCGGCTACAATCTTGGCGTGAAATACTTGCAAACCCATCCTCAAAACGAATGGACGGAAATTTTAGTAAAAGAATTCGGACTGCAGGAAAAGGCGGCCATGC
KOK=        85
KK=  471603  LL=  472562  Z=    4.64  JJ=  471483  DL=   960
A===      111      112      113      114      121      123      124      131      132      133      134      141      143      144      211      213      214      223      224      231      233      234      243      244      313      314      323      333      334      343      413      433
B===      222      122      422      322      212      412      312      242      142      442      342      232      432      332      221      421      321      411      311      241      441      341      431      331      424      324      414      444      344      434      423      443
RRR=    1.709    4.989   -0.054    6.399    5.897   -0.113    9.898    0.740   -0.222    0.276   -0.462   -0.217    1.003    5.101    0.960   -0.051   -0.470    9.942    5.798    0.021    2.506   24.610   28.885   10.049    1.344    0.413   -0.060   -0.641   21.026    0.929   -0.170    0.342
X1==    0.716    1.385   -0.016    2.342    1.995    1.211    3.740    1.144    2.388    2.091   -0.993   -0.910    0.888    2.779    2.606    0.035    1.101    1.875    1.831    0.035    1.606    6.671    3.491    2.860    1.532    0.888   -0.663    1.341    4.966    1.340   -0.366   -0.474
X2==    2.387    3.602    3.443    2.732    2.955   -0.093    2.646    0.647   -0.093    0.132    0.465    0.238    1.129    1.836    0.369   -1.472   -0.427    5.301    3.167    0.596    1.560    3.689    8.274    3.513    0.877    0.465    0.091   -0.478    4.234    0.693    0.465   -0.723
CD1=        4        5        3        6        6        5        8        5        7        7        1        1        4        6        7        3        4        6        5        3        6       13        8        6        6        4        2        6       11        5        2        2
CD2=        6        8        7        7        7        2        7        3        2        2        3        3        4        6        3        0        2       10        8        3        4        8       15        9        3        3        2        1        8        3        3        1
TATGGATTTTTTCCCATTGCAAATGGTCTTCATTAAAGGGTTTACGTTCCATCCCTTTATGCCCGATCGCTATGACGGACAACACCTGCAACTGCAAAGGAATGTCGAGCACACCGCGCACAAATTCATCGGAAGGCATCCCGGTGGCAGTATATCGCTCACGCACCTGCACCCAGCAACTTCCCAACCCCAAGTCTTCGGCCTGAAGCTGAATCATAATAGAGGCAATGGAAGCGTCCTCAATCCATACATCGCTCGCCAAGGGATCGGCAGTAACGACAATGGCCAATGCCGCGTCGGCAATAAAGGCCGAAGCCTGCTCTTTGCAATGTGAAAGTTCACCGAGCAACTTTTTATCATCGACTGCGATAAACTGCCAGCTGTTACTGCGCTTTGAAGTAGGAGCCATCAGGGCCGCTTTCAGCAAAGCGACTACATCTTCCTGAGAAAGTTCTTCTCCGGTAAATTTCCGCATGCTGCGGCGATTTTTTATTAGTTCACTGAAATTTTCCATGTATCTATACTTTGCATTATTTGAATATACCGCCAGTCACCATAGAATGCACAAACACACGCGAACCGAGGTACCACCCGGCATGCCCGTCTATATAAGGTATGCCCTGCAGGACTTTGCATGAATCGGCGCGCTCCGTGGCGATTCGGGCGCAAAGATAGGCAATTTATTCCACTCTCGTCAACTCGCCGGTCAGTGAATCGATGATAAAACCATGCACCCAGACATCTTTCGGAATAAGCGGATGGTTCTCTATGGAACGAACCGTGCCCCTGACGGACTTCACCGGATCGTCGAATCCGCCCAGCCACGAATTAAAATCGACCCCGCAGTAGCGTATCATGTCGATTGTTTCGGACTTGATTCCCCGCTTTTTCATGTGAGTTATCATTTCGTCGCTGTTCATGTGGCAAGCACCGCAATCGGAATGGGCAATGACCATCACT
KOK=        86
KK=  474843  LL=  475412  Z=    4.69  JJ=  474843  DL=   570
A===      111      112      113      114      121      123      124      131      132      133      134      141      143      144      211      213      214      223      224      231      233      234      243      244      313      314      323      333      334      343      413      433
B===      222      122      422      322      212      412      312      242      142      442      342      232      432      332      221      421      321      411      311      241      441      341      431      331      424      324      414      444      344      434      423      443
RRR=   -0.890   -1.021    2.675   -1.361   -0.423    8.891    2.821    2.437   -0.856   45.824   -0.957    0.463    0.621    0.324    0.566    2.609    1.509   61.227   -2.516   -0.856    0.675   -1.821   -2.266    0.364    0.682    9.926   -0.540    0.045   -0.908   -0.054    0.857   13.613
X1==    2.065   -0.373    1.471    1.143   -0.373    5.103    6.110    2.348    0.645    3.570    2.225    0.339    0.517   -1.302   -1.212    0.645   -1.245    7.953   -1.223    0.645    0.827    1.436   -1.169   -1.279    0.775    2.225    0.827   -0.031    0.697   -0.210    2.225    5.234
X2==   -0.431    2.737    1.818   -1.191    1.135    1.742    0.462    1.038   -1.326   12.835   -0.430    1.363    1.200   -0.249   -0.467    4.043   -1.212    7.699    2.057   -1.326    0.817   -1.268    1.938   -0.284    0.879    4.461   -0.653   -1.425   -1.303    0.259    0.385    2.601
CD1=        4        1        3        3        1        7        9        4        2        5        4        2        2        0        0        2        0       10        0        2        2        3        0        0        2        4        2        1        2        1        4        7
CD2=        1        5        4        0        3        4        2        3        0       19        1        3        3        1        1        7        0       12        4        0        3        0        4        1        3        7        1        0        0        2        2        5
GAAGAACTGGATATGTTTGTTCAACACAGATGTACCAATTTCGGACAAGAGAAAAAACATTTCCTCGGCGACGGTGTGGTAACCGGTTATGGAACGATAGAAGGTAGATTAGTATATGTTTTCGCACAAGATTTCACAGTATTCGGTGGTTCACTGTCGGAAACCATGGCACAAAAGATCTGTAAAGTAATGGATATGGCCATGAAGATGGGTGCCCCTGTCATCGGTATCAACGACTCGGGTGGCGCACGTATTCAGGAAGGCATCAACGCCCTGTCCGGTTATGCTGAAATCTTCCAGCGCAACATCATGGCTTCGGGTGTCATCCCACAGATTTCAGGCATTTTCGGTCCGTGTGCCGGCGGTGCGGTTTACTCTCCCGCCCTGACAGACTTCACGCTGATGACGGAAGGTACATCTTACATGTTCCTCACCGGACCGGCTGTTGTGAAAACAGTAACGGGTGAAGACGTGTCTCAGGAAGATCTGGGTGGTGCAAGCGTACATGCCAGCAAGTCCGGTGTAACTCACTTCACTGCCGAAACCGGTGAAGAAGGTCTGGCGATTATT
KOK=        87
KK=  535263  LL=  536222  Z=    6.01  JJ=  535263  DL=   960
A===      111      112      113      114      121      123      124      131      132      133      134      141      143      144      211      213      214      223      224      231      233      234      243      244      313      314      323      333      334      343      413      433
B===      222      122      422      322      212      412      312      242      142      442      342      232      432      332      221      421      321      411      311      241      441      341      431      331      424      324      414      444      344      434      423      443
RRR=   60.328    1.825    2.484    7.081    1.825    0.143   -1.713    0.558   -1.529   -0.055   -1.681    0.987    2.493   -0.237    2.192    0.077   -1.165    6.942   14.741    0.485    4.988   -0.379   15.657    0.023   -2.674    0.762    1.384    8.398   20.572    0.620    0.406    9.890
X1==    7.331    0.555    2.358    2.851    0.555   -0.189   -0.921   -1.093    2.020    0.213   -1.005    0.543    1.490    0.809    1.066   -1.294   -0.921    3.313    2.960    0.363    1.878   -0.748    3.449   -0.410    2.343    4.608    1.281    1.684    5.239    1.194    0.243    3.216
X2==    8.229    3.292    1.054    2.483    3.292   -0.757    1.860   -0.511   -0.757   -0.257    1.673    1.816    1.673   -0.293    2.057   -0.060    1.265    2.095    4.980    1.335    2.656    0.506    4.540   -0.057   -1.141    0.165    1.080    4.988    3.927    0.519    1.673    3.075
CD1=       21        5        9        8        5        3        1        2        7        4        1        4        5        3        6        1        1        8        6        4        6        1        7        1        8       10        5        6       10        4        3        7
CD2=       14        8        3        6        8        1        6        1        1        1        4        5        4        2        6        2        5        6       13        4        5        3        9        3        0        2        3        6        6        2        4        5
CGGAAATAAGTCGAGCATCTCTTCCAGAAAAGACTGATTATAGGCAGACGGAGCAAGCACACTGCACGGCCCGTCCGCAAACCATACGGGAAGCAATGCCAACTCTTCCGCCATTCTGCGGGCGGAGGCAGGCGGCATATAATTGACTTCGCCACTGGCAAGAGCCAGATCCTGATCGGGATTAAACAAGTAAAGCAGATTCGTCATTAGCATCAATTAATTAAACAGGGTTCATCCGGACGCAGGAACTTGTGCGAGTGATGGCAGCGAACAGTTACGTGTTTTTTCACCCTAAGATATACCCATGCCCGGGGACAGAAACTATCATTTAATTCCTTAAATGCACCGTCTCCTGTCCTTTTGTTTCCATTTCCGGTTTTTCACTTACAAGCCCTTTGCTATCCAAGAAGCAACCAGCGTTAAAGCCGGTAAGTTTCCTGCAAATATATACACAAAAACGCATATAAAACCGGGAAACAGGTCACTTTATGCGGGGCAAACCGTCACTTTCCGCCGGACAAAGCCTTCACTTCCCCCGGGTAAAGCCTTCACTTCTTCGGGGCAAAGCCTTCATATCTCCCGGAGTGACGATTGACAGCCCGTCAACAAAGGCTCTTTTCCCTTTCTCCGTCTCTATTTGCTCTCTCCGGAGCAAACATTTCGAACTGACAAAAGAAACCCTTTTTCAAATAAATACCGGCAGAAACTACCGAAAACAAAAAACAATATTTATATTTGCAAGCAAACACTGAAGTAGACAAGCAAAATCACAATTGCCCGATTGAAATGGCTGCGTTTTTTCAGAAGCAGCTTGCCATTGCCCCGAAATAACGCCCCTGCCACCTATCAGGAATACCGTTTTGACAAAGTGAAGCAAAAGATAAACTTGCTAAACGAAACCACAATTTTGCTATCTCTACTTTGCAATTTCTAAAAAAAGGCTTATATTTGCCCCCCGAA
KOK=        88
KK=  550083  LL=  550952  Z=    4.51  JJ=  549843  DL=   870
A===      111      112      113      114      121      123      124      131      132      133      134      141      143      144      211      213      214      223      224      231      233      234      243      244      313      314      323      333      334      343      413      433
B===      222      122      422      322      212      412      312      242      142      442      342      232      432      332      221      421      321      411      311      241      441      341      431      331      424      324      414      444      344      434      423      443
RRR=    2.137    0.373   -1.796    3.782   -3.103    0.046    0.845    8.635   -0.161    0.303    0.205   21.894    0.111    4.148    0.425    1.715    4.433   -0.427    0.888   46.881    1.720   13.254   26.334   71.538   -0.104   -0.449    0.115    1.466    3.784   -0.109   -0.779    0.250
X1==    1.057   -0.297   -0.758    2.629   -1.583   -0.772    0.662    3.647   -0.079   -0.534    1.308    5.419    0.707    2.590   -0.940    2.692    3.470   -1.156    0.630    7.542    0.885    1.690    3.961    7.118   -0.534   -0.495    0.885   -0.953    3.611   -0.275    1.308   -0.275
X2==    2.022   -1.257    2.368    1.438    1.961   -0.060    1.277    2.368    2.032   -0.567    0.157    4.040    0.157    1.602   -0.452    0.637    1.277    0.370    1.408    6.216    1.944    7.843    6.649   10.050    0.195    0.908    0.129   -1.538    1.048    0.396   -0.595   -0.908
CD1=        6        2        2        8        0        1        3       10        2        2        5       13        4        7        1        6        7        0        2       13        3        4        7       11        2        2        3        1        8        2        5        2
CD2=        3        0        4        3        4        2        4        4        5        1        2        6        2        4        1        3        4        4        6       11        6       16       14       20        2        3        3        0        4        3        1        1
ACATGGCGGCCAGCATACACAACACACTGATAGCGAAGAAGGTTTTAGCCGCCATCTTCTGCAAAATGAAAGCTCCCAGAAAACAACCTGCCGTACGGAAAATGAAGTAAAGACTGGTCGCAAACCCGGCATCCGCCAGAGTCATGCCCAGACGTTCCATCAGAATCTTCGGTGCTGTAGTATTGGTACCCACATCGATCCCCACATGACACATAATGCCCAAAAACGAGAGCAGAATGAAGGGTTTACCCAGCAAAGCGAGACACTGACCGAAAGTGGAAGGTTTGCCCTCTTCCGGCTCTTCGGTGATCTGCGTGGCGTTGAGCAACAAAATAGCGACTACAGCCACCACCATATAGATGGGGAACAGCACTCTCCAGCCTAAGTCGAAGGTAGGGATGGCCTCGATCGCTCCCCACATAGCGATATAAGGAGCTAGGAAGGAGGCGATGGCCTTTACAAACTGCCCGAAGGTCAGAGTACTTGCCAAGCGCTCGCCGCTCACGATGTTCGACAGCAACGGATTGAGCGATGTCTGCATCAACGCATTGCCAATGCCGAGCAACGAGAAAGAGACCAACATCAGCAAATAGCTATCACCAAAGACCGGTAGCAGTAATGATGCGAAAGTGATCACCAGGCTGAGCAACACGGTCTTTTTACGCCCGATGCGGTTCATCAGCATCCCCGTAGGTACAGAGAAGATCAGGAACCAGAAGAAAACGAGCGACGGAAAGATGTTTGCCTGTGAGTCCGTCAGTCCCAAATCTGCTTTGACGTAGTTGGAGGCAATGCCCACCAGATCTACGAATCCCATGGCAAAGAAGCAGAGCATCACCGGGATGAGTTTCATGTAAGAGTTGTTTTTGG
KOK=        89
KK=  578613  LL=  579152  Z=    5.87  JJ=  578343  DL=   540
A===      111      112      113      114      121      123      124      131      132      133      134      141      143      144      211      213      214      223      224      231      233      234      243      244      313      314      323      333      334      343      413      433
B===      222      122      422      322      212      412      312      242      142      442      342      232      432      332      221      421      321      411      311      241      441      341      431      331      424      324      414      444      344      434      423      443
RRR=   19.955    5.712    0.115    2.988   15.176   -0.596    2.143    0.584    2.524    1.743    0.377    0.319    8.225    0.036    1.842   -4.329    1.538   10.433    1.485    1.538   -0.673   -0.158    1.016    0.304   -0.592   13.966    0.428    7.264   -0.037   -0.097    0.045   22.207
X1==    3.812    2.687    0.615    3.352    4.275    1.294    0.504    0.615    1.294    0.770   -1.072   -0.235    2.708   -0.095   -1.284   -1.216   -1.196    2.679    1.153   -1.216    3.255    0.658    1.553   -1.115   -1.090    4.598    0.611    3.867   -0.020    0.975   -0.127    5.955
X2==    5.235    2.126    0.188    0.891    3.550   -0.461    4.253    0.950    1.952    2.265   -0.351   -1.359    3.038   -0.384   -1.435    3.560   -1.286    3.893    1.288   -1.265   -0.207   -0.240    0.654   -0.273    0.543    3.038    0.701    1.879    1.815   -0.100   -0.351    3.729
CD1=        6        5        2        5        7        3        2        2        3        2        0        1        4        1        0        0        0        5        3        0        5        2        3        0        0        6        2        5        1        2        1        7
CD2=       10        5        2        3        7        1        7        3        4        4        1        0        5        1        0        6        0        6        3        0        1        1        2        1        2        5        2        3        3        1        1        5
TTTGCCCCCCATATAAAGCGGCTGTTCCAACTGTATCCCTCCCATATAGACCCATCCTATCTTATAATCCAGGTTGATACCCGGAAAATAGGCAAAGCCGCCATTAGGTATGAGTTGTCCGGTCGCATCGGGCAGGAAAGTGGGCAGATTGCCACCGGCTATCCCGTAACTTCCGTCGGCATTACTGTAAAGTCCGGTGCCGCTGGCTGTAAAATTGGGGAAGAAGTTCCCTTTGTAACTTTTGGCTGTGTAGTGGGTGCTTTCCGTCTGTTTAATGGAAGCCGCCATTTCTTTATTGTATTTCAATGCCATTTCGCGACACTCTTGCAGGCTGAGTGTCTCCTGTGCGAATGCCGGAGCACAGAAGCCCGACAACATAAAGCAAAGAGAAAGTATAATTATCTTTTTCATCAGTTCTCGTTTTTTAATCAGTCGTTTCTTATCTTGAAGAATAAAGCATATAATATGGGTATAAAAAGCAGTGTGATAAGTGTACTGCATAGCAACCCTCCCATAATGGCTGCTGCCAGTGAACCGAAC
KOK=        90
KK=  583293  LL=  584282  Z=    5.85  JJ=  583203  DL=   990
A===      111      112      113      114      121      123      124      131      132      133      134      141      143      144      211      213      214      223      224      231      233      234      243      244      313      314      323      333      334      343      413      433
B===      222      122      422      322      212      412      312      242      142      442      342      232      432      332      221      421      321      411      311      241      441      341      431      331      424      324      414      444      344      434      423      443
RRR=   28.858    3.485    1.067   -0.408   16.296   11.492    8.437    2.895   -0.298    2.332    0.117    2.497    0.011   -0.043    0.538    0.091    0.919   21.550   21.611    2.163    0.506   -2.527   -0.165    0.021   -1.268   36.250   -0.794    3.488    1.463    6.405    3.715    2.320
X1==    5.932    2.488    2.611    0.948    2.957    4.673    4.522    1.389   -0.359    2.061    0.145    0.948    0.145   -0.125   -1.262   -0.359   -1.781    3.611    4.170   -1.617    0.501    1.770    0.229   -0.041   -0.406    6.133   -0.345    3.182    1.011    2.011    1.642    4.011
X2==    4.864    1.401    0.409   -0.431    5.511    2.459    1.866    2.084    0.832    1.132    0.803    2.635    0.074    0.344   -0.426   -0.253   -0.516    5.968    5.183   -1.338    1.009   -1.428   -0.719   -0.518    3.124    5.911    2.300    1.096    1.447    3.185    2.263    0.578
CD1=       18       10        7        5       11       10       11        5        2        4        2        5        2        2        2        2        0        8       10        0        2        4        2        2        1       10        1        4        2        3        4        5
CD2=       15        8        4        2       17        8        6        7        5        4        3        7        2        2        4        3        2       15       12        1        4        0        1        1        7       10        6        3        3        5        5        2
TTGAAATGAATGATAAATTGTTCTATTTGTATCTTTTTCAGTCTGTATACAGGTAAAAACTTTGCGATTTGTATTTATTTTGTAGCCGGTTTATAATTTAAGAACAGAAGAATGATAGAACAACAAATGCCTTTTCGGAGAATTCTGCTTACCAGTGATACGTTTCAAATACTTAAAGAGGGACAAATAATTTCGACATTCAATAAATGTGGTATCTTCTATTGTCAACGCGGCAGTGTGGAAGTCTCTTTGGAAGGTTACCATTATCATATCAAACCCGGGGATGTTTATATCTATATGGCTTCTACCTTGGTGCACTTGTTGCATAAGAGTGAAGATGCCGAGGGGATTATGGTTGAAGTGGACTTTTACTATATTCTACCGATTGTAAACAAAGTGATAAATGTGGAAAGCCAGCTCTTTATGCGGAAAAATCCATGTGTCTCCTTGTCCGATGAACAATGTGCCCATTTTGAATATTTGCTGAACAATCTATGGGATAGGATAAATGCGGAAGACTGCCAGAAGGAGAATGTCCAGTATCAGCATCTGAAACTGGAACTGATAAAATCGATGGGACAGACTATCTGCTATGAAATCTTAAACATGTATTTTACCAACCAGCCCTTGCAGCCTTTACAACAAGGGAAAAAAGATGTTGTCTTTCAGAATTTCATGCTGTCTCTGTTCCGTTTCTATCGCAAGGAACGTGACGTCTCTTTTTATGCAAGGATGCAGCATATCACTCCCCGTTATTTCTCGGCCATCATCAAGGAGAAAACAGGAGATAGTGCCTTGCAATGGATCGTACGGATGGTGATAACCGAAGCGAAACAATTATTGGAGGAATCTGATCTGAGCATAAAAGAGATAGCGGACCAACTGAATTTTCCGACACAGTCTTTCTTTGGCAAATATTTTAAACAATATGTGGGAGTTTCGCCCAAAGAATATAGAAACAATGCTGCGACAACGAGAATAAAACGCTAA
KOK=        91
KK=  599553  LL=  600452  Z=    5.32  JJ=  599523  DL=   900
A===      111      112      113      114      121      123      124      131      132      133      134      141      143      144      211      213      214      223      224      231      233      234      243      244      313      314      323      333      334      343      413      433
B===      222      122      422      322      212      412      312      242      142      442      342      232      432      332      221      421      321      411      311      241      441      341      431      331      424      324      414      444      344      434      423      443
RRR=   29.628    1.214    0.350   -0.007   -0.373   19.771    1.175    0.350   -1.272    1.439   -1.822    0.438    2.400    0.418    0.643   29.218    2.497   24.577   -0.366   -0.168   -1.086    0.027   -0.100    1.260    0.789   39.082    2.010   -0.159   -0.814   -1.228   -2.147   30.628
X1==    7.987    0.401    0.410   -0.099   -0.157    5.208    2.805    0.410    1.476    0.863   -0.343   -0.666    0.290   -0.302   -0.715    7.696   -1.611    3.383    0.664    0.854    1.316   -0.032   -0.032   -1.419    0.863    4.716    0.622   -0.761    1.386    2.091    3.451    5.619
X2==    3.710    3.029    0.854    0.073    2.375    3.796    0.419    0.854   -0.862    1.667    5.317   -0.657    8.287   -1.384   -0.899    3.796   -1.550    7.265   -0.552   -0.196   -0.825   -0.857    3.145   -0.888    0.914    8.287    3.233    0.208   -0.587   -0.587   -0.622    5.451
CD1=       20        4        4        3        3       11        7        4        5        4        2        2        3        2        2       15        0        7        3        4        4        2        2        0        4       10        3        1        4        5        8       10
CD2=        7        7        3        2        6        8        3        3        1        4        9        1       13        0        1        8        0       15        2        2        1        1        7        1        3       13        7        2        1        1        1        9
GCCAAACTGGATGCTTCCCGTTCACTGTTGTACGAGACAGCCCGTTTCGTAGACGTTTACAAAGCACTGGACGACATTGCCAAGGAGCGCAAACTGACTCCGGAAGAACGTGCCGAACAGAAAACATTCGCTAAACTGGCTGACGCCTTCACCCCGCTGGGCAAAGGCATGGGCAGTGAGTTTGCCAACCAGAATGCTTACGACTGTATTCAGATTCACGGCGGTTCGGGCTTTATGAAAGATTATGCCTGCGAACGTATCTACCGTGATTCACGTATCACTTCCATTTACGAGGGTACCACTCAGTTGCAGGTTGTGGCCGCCATCCGTTATGTAACGACCGGCGCTTACCTGGCCCGTATCCAGGAATACGAGAATATGCCGGTAGCTCCCGAACTGGAAGGCTTACAGAACCGTCTGAAAAGCATGGCAAGCAAATACGCGGCTTGTGTGACTCAAATCACAGAGGCAAAAGATCAGGAACTGCTCGACTTCTGTGCACGCCGCCTCGTAGAAATGGCAGCTCACATCATCATGGGTCACCTGATGGTACAGGACGCTTCAAAGAGCGATCTGTTCTCTGAATCGGCTCAAGTATATGTACGCTATGCAGAAGCTGAAGTAGAAAAACATATCAACTTTATCCGCAAATTCGATAAAGACGATCTGGCTTACTACAGAAAGTAAAGAGTTTACTCCAATACTAAAAAAGGGATTCGGACGACCGGATCCCTTTTCTTTTTGCATTACGGGAGGGCAACAAGGCATTTTATCCTCCGAAAATACCCAATTAATGTCAAATGATTTGGCTATGTGGCTGGTTTTTACGAATATTGCAACAAAATTAAAGAGATACCGGATTACGGCTCAATATGACACGAAAAACTTCAGTAAATAATC
KOK=        92
KK=  606123  LL=  607022  Z=    6.11  JJ=  606123  DL=   900
A===      111      112      113      114      121      123      124      131      132      133      134      141      143      144      211      213      214      223      224      231      233      234      243      244      313      314      323      333      334      343      413      433
B===      222      122      422      322      212      412      312      242      142      442      342      232      432      332      221      421      321      411      311      241      441      341      431      331      424      324      414      444      344      434      423      443
RRR=    6.149   13.634   -0.433    7.355    1.740   45.108   -3.472   -0.161   -4.245    8.686    3.233   -0.753    0.124   -0.905    0.742   -0.254    1.348   45.876    2.484   -0.026    9.700   -0.888   -1.039    1.375   -0.325   26.818    7.843    0.123    6.856    0.621    6.916    5.377
X1==    2.160    3.255   -0.997    2.062    1.412    5.674   -0.799   -0.370   -1.666    2.739    2.739    0.659   -0.754    1.834   -0.430    0.169   -0.799    9.629    0.481    0.169    3.808   -1.489   -0.808   -1.327    0.242    6.930    4.417   -0.395    2.715    0.628    2.739    1.324
X2==    2.846    4.189    0.435    3.568    1.232    7.951    4.347    0.435    2.549    3.171    1.180   -1.143   -0.165   -0.493   -1.724   -1.503   -1.688    4.764    5.159   -0.152    2.547    0.596    1.286   -1.037   -1.344    3.870    1.775   -0.313    2.525    0.988    2.525    4.062
CD1=        6        8        1        5        5       12        1        2        0        7        6        3        1        4        2        3        1       19        3        3        9        0        1        0        3       12       10        2        6        3        6        4
CD2=        8       10        3        9        5       14       10        3        6        6        4        1        2        2        0        0        0        9       11        2        5        3        4        1        0        8        4        1        5        3        6        7
AGAACATATCCTTGACAACAATACCGGGCCAGATCAAAACAGACCTTCAGGCCCATCCGGCAAATACTTCAAGAGAGTGGTGAATCAAATTCAACGGACAGGGCTTTCGAGCAGCATATCCTCTCTGACAGGAAGACGGAACCAGAAGCAGGAACCCTTTCCTTCCCGGGTCTCCACTCCGATCGTTCCTCCCAACCGTTCGATAATCACCCGGCAGATGGCAAGTCCCAGTCCGGTACCTTTGACAAAAGTATTCAGTTTGACAAAACGCTCGAAAACCTTTCCCGCCTGATCGGCAGGGATGCCGATACCTGTATCCTTTACAAAGAAATAAAGTTCGTCCTTTTGCCTGGTCAGCCGATAGCCCAAAGTAATGGAACCTTCGGAAGTGAACTTCATTGCATTGTTCATCAAATTCATGATGACCTGTGACAAGCGCAAACGGTCGGTATTGATTATGCAACCGGGTTCTTTTTCAGTAAACATGATCTGCACCTCCGGGCGTTGATTCTTCTGCTGCATCTGTAAACAGATGTCTTCCATCAGTTCATTGATATCCGTCGGGGCATAAGAGAAATCCATTGTCCCCGCTTCTATTTTCGACAGGTCGAGAATGTCATCTATCAATTGCAGTAAAAGCTCATTGTTCGAAGTGACAATCCGGATATACTCCTCTTTTTCTTCAGCATCGTCCGTCTGGCAAATCAGATCGGAGAAACCGATGATGGCATTGAGCGGTGTACGTATTTCATGGCTCATATTGGCAAGGAACGCCGACTTCAGCCGATTGGACTCTTCGGCCTTCTCTTTGGCTTCCTGCAACATACGTTCTACTTTCAGTTTCTCGGTAATATCTTCAAAGCGTAGCAGTCCGCCGATAATTTCGTTTCCCGTATCATC
KOK=        93
KK=  614013  LL=  614372  Z=    6.41  JJ=  613323  DL=   360
A===      111      112      113      114      121      123      124      131      132      133      134      141      143      144      211      213      214      223      224      231      233      234      243      244      313      314      323      333      334      343      413      433
B===      222      122      422      322      212      412      312      242      142      442      342      232      432      332      221      421      321      411      311      241      441      341      431      331      424      324      414      444      344      434      423      443
RRR=    4.544   -0.657    0.116    0.076    5.877    3.498    0.088    0.256   -3.364    0.010    6.574    0.964    0.125   -0.102    1.193   -0.103   -0.001   47.301    0.991    0.094   -0.804   -0.093   -1.929   -1.043   -0.282   29.301   -0.221   -0.693    0.536    0.403    0.236    1.421
X1==    2.003   -1.040    0.152    0.088    3.862    4.097    0.030    0.152   -0.903   -0.722    6.224   -0.912    2.224   -0.834   -1.040    0.097    0.030    8.040    0.961   -0.903   -0.768   -0.826    2.174   -0.888    0.278    7.224    0.232   -0.615   -0.661    0.339    0.224    0.339
X2==    2.268    0.632    0.762    0.869    1.522    0.854    2.947    1.692    3.727   -0.015    1.056   -1.057    0.056    0.122   -1.147   -1.062   -0.031    5.883    1.030   -0.104    1.046    0.113   -0.887    1.175   -1.015    4.056   -0.954    1.127   -0.812    1.188    1.056    4.188
CD1=        3        0        1        1        5        5        1        1        0        0        7        0        3        0        0        1        1        9        2        0        0        0        3        0        1        8        1        0        0        1        1        1
CD2=        4        2        2        2        3        2        4        3        5        1        2        0        1        1        0        0        1        7        2        1        2        1        0        2        0        5        0        2        0        2        2        5
ATAAAACTATTTTTTCAGTATACGGATAAACGTATCGATATCTTCTTCCGTTGTATCAAATGAAGTGACCAGACGTATTTCGTCGGCTTCCTCATTCCAGAAATAGAAGAAATAAGTTTGCAGCATGCGATCTGTTTCGGCACGGGGCATAGTCAGGAACAACTGGTTGCTTTCCACCCTCTGAGTGAAACGTACGCCGGGAACCTGTTCCAGAGCATCGGCAAGACGCTTTGCCATAGCATTGGCATGGGTTGCGTTTTTCAGCCACAGTTCGTCTGTCAGATAGGCAGTGAACTGACAGGATAGATAACGCATTTTGGATGCCAACTGAGCCGATTGCTTGCGTATGAAACGCGCTTC
KOK=        94
KK=  632043  LL=  633092  Z=    5.58  JJ=  631983  DL=  1050
A===      111      112      113      114      121      123      124      131      132      133      134      141      143      144      211      213      214      223      224      231      233      234      243      244      313      314      323      333      334      343      413      433
B===      222      122      422      322      212      412      312      242      142      442      342      232      432      332      221      421      321      411      311      241      441      341      431      331      424      324      414      444      344      434      423      443
RRR=   17.860   12.594    1.615    3.013    0.562   29.948    6.922    0.838    0.090   10.768    2.076    2.307    2.643   -0.453   -0.444    1.190   -0.384   10.188    6.734    0.958   -0.341   -0.019   10.128   -0.540   -0.010    3.371   -0.096   -0.378   33.443    0.001   -0.369    9.154
X1==    4.511    4.935    1.337    3.268    0.114    5.439    3.384    2.182   -0.088    2.838    0.606    2.502    2.363   -0.476    0.717   -0.779   -1.001    3.851    2.618    1.985    1.101    0.742    2.897    1.041   -0.070    1.485    0.309   -0.812    5.009    0.009    0.606    4.009
X2==    3.959    2.552    1.208    0.922    4.931    5.506    2.046    0.384   -1.024    3.794    3.423    0.922    1.119    0.951   -0.620   -1.527    0.383    2.645    2.572    0.483   -0.310   -0.025    3.496   -0.519    0.139    2.271   -0.310    0.466    6.677    0.087   -0.609    2.283
CD1=        8       11        3        6        3       10        8        4        2        4        2        5        4        1        4        1        1       10        9        5        3        3        6        4        1        3        2        0        6        1        2        5
CD2=       22       13        9        7       19       15        7        7        2       11        9        7        5        4        5        1        4        7        6        5        2        2        7        1        4        7        2        3       11        2        2        5
GATTTCAATCTGTTGCTGAAAGATATTGCTGATTATCAGCTGGTGATGGGAATCCGTGCCAATCGTAAAGATTCTTTTTTCAAGAATCTGCAATCGAAGATTGCTAATGGTTTCAGAAGAATGATGACCAATGACGGTGTGCAGGATACCGGTTGTCCTCTGAAGGTTTTGCATACAGCCTATGCCAAACGTATTCCGTTCTTTACGGGTATGCATCGTTTTCTTCCGGCATTGATCTTGTTGCAAGATGCTAAAATCAAGCAAATCCCGGTTCGCCATTTTCCTCGTGTAGCAGGTACATCCAAATATCATTTGTGGAATCGGTTGGTTTCTCCTTTTCTTGATTGCTTTGCCTATCGTTGGATGAAAAAGAGATATATTAACTATCGTATCGGTGACAATAACTTAATAGCGTAAATTTGTGAAGGGGAGCGGCTTTATCTATGTAATCGGTTTTTTAGCGCAGGCTTTTTTCTCAGCTCGCATCATATTTCAATGGATATTATCGGAAAAGGCAAAGAAGGTAGTGTCTCCTTCCATATTCTGGATATTGAGTATTGCCGGATCTTATTTGTTGTGTATTTATGGATGGTTGCGTGATGATTTTTCTATTATCTTCGGACAGTTTATTTCCTATTATATCTATTTGTGGAATCTGAACGAGAAAGGTATTTGGAATAAGCTTCACGGAGCACTGAAAACCTTGTTAGTGATTACACCGGTAATTGCGGCAGCTTTTATGTTGCATGATGCGCAACATTTTATCGATAGTTTTTTCCGCAATGAAGAGGTACCTCTTTGGCTATTGATTTTCGGTTCAATGGGGCAAATTATTTTCACTCTCCGCTTTGTATATCAATGGGCTTATTCATTCCATCATAAAGAGTCTTTACTGCCTGCCGGCTTCTGGATTATCAGCCTGGTCGGTTCATCGGTTATTGTGGCATACGGTGTATTCCGTCTTGATCCTGTGTTGATTTTGGGTCAATCCGTCGGATTCGTTGCCTATTTTCGCAATCTGATGATTGGACGTAAAAGCTCCAAGCAATC
KOK=        95
KK=  646833  LL=  647372  Z=    4.59  JJ=  646503  DL=   540
A===      111      112      113      114      121      123      124      131      132      133      134      141      143      144      211      213      214      223      224      231      233      234      243      244      313      314      323      333      334      343      413      433
B===      222      122      422      322      212      412      312      242      142      442      342      232      432      332      221      421      321      411      311      241      441      341      431      331      424      324      414      444      344      434      423      443
RRR=    0.179   -0.534    7.183    2.528   -1.386    3.304   -0.136    8.213    0.605   -0.861   -0.005    0.399    0.783   -0.143   -0.039    0.203   -0.764    1.329    0.549   60.425   -1.643    8.616    4.117   17.620   -0.561   -0.084   -1.208    0.316    7.836   -0.011   -0.107   -0.175
X1==    0.285    1.078    2.235    1.015    1.078    1.013   -0.241    3.235    3.013   -0.819   -0.053    2.015    0.928   -0.309    0.078    1.013    0.653   -1.138    0.286    7.013   -1.035    4.017    3.152    4.782    2.181   -0.053    1.905    1.124    2.725   -1.070   -1.034   -0.121
X2==    0.629   -0.495    3.214    2.491   -1.286    3.261    0.563    2.539    0.201    1.051    0.104    0.198    0.844    0.465   -0.495    0.201   -1.170   -1.168    1.918    8.616    1.588    2.145    1.306    3.684   -0.257    1.584   -0.634    0.281    2.876    0.010    0.104    1.443
CD1=        1        2        3        2        2        2        1        4        4        0        1        3        2        1        1        2        2        0        2        8        0        6        5        8        3        1        3        2        4        0        0        1
CD2=        3        1        7        5        0        6        2        6        2        4        2        2        3        2        1        2        0        0        3       13        4        4        3        5        2        4        1        3        6        2        2        4
CGTATCCTGCTTTCTTCAGGCTGCCGGGCATCGAAGGCAAGTGTTGCGTTTTCTTTGGATACTTCATAATACTGGTAGTCGGTTGTGCCGGATAACCACTGATGATGGCTGCCAGTCCACGGTCGGTGCGGAAGCTGTTGGCAAAGAAATGAGTGAACAATACCCCTTCACGTCCGAACTGATCCATGTTGATTGCCACATTGGACTCTCCTCCGAGGGTTTCCATCAGTTTGGACGAAAAGCTTTCGAGTATGATTAATATCACGTTCGGGCGTTCGGTCGTGAAGAGTTGCGGGATGCTGTCAGTGGGGGCAACCGGCTGGTCTTTGAGTTCGGCAAAGAGTTTGTCTGCCTCTTCGGCTGGCATGAATCGATATTGCTTGTCGAAATTGTCCTGGCGTGACAATGACTCCATCAGGCTGAAACAAGGATTGATAGCCGCATGGTTCAGCCGCTGATTACTGCTGAAGTAGGCTTTGCTCAGGTTCATGGTCGACACCGTGAAACCTCCCCGTATCGGGATGAACAGGAGGGCGGTGG
KOK=        96
KK=  658933  LL=  659322  Z=    7.34  JJ=  658393  DL=   390
A===      111      112      113      114      121      123      124      131      132      133      134      141      143      144      211      213      214      223      224      231      233      234      243      244      313      314      323      333      334      343      413      433
B===      222      122      422      322      212      412      312      242      142      442      342      232      432      332      221      421      321      411      311      241      441      341      431      331      424      324      414      444      344      434      423      443
RRR=    5.549    0.099   -0.012    3.846   -1.358    9.957    0.039    0.006   -0.121    1.369   -0.758   -1.031    2.386   14.827    0.689    3.137    1.133   66.838   -0.114    0.015   -0.010   -0.153    0.689   -0.749   -1.750   -2.205    9.951   -0.355   -1.487   -0.249   -0.758   -0.228
X1==    2.079    0.174   -1.149    1.219   -0.587    3.716    2.386    0.626    0.848    1.187    1.048    1.219    1.048    2.755   -0.587    1.804   -1.152    6.044    0.839   -0.108   -0.699    0.182   -0.818    1.042   -0.813    3.048    3.301    0.489    2.402    0.402    1.048   -0.598
X2==    2.669    0.570    0.010    3.155    2.314    2.679    0.017    0.010   -0.143    1.153   -0.723   -0.845    2.277    5.382   -1.173    1.739   -0.983   11.059   -0.136   -0.143    0.014   -0.842   -0.842   -0.719    2.153   -0.723    3.014   -0.725   -0.619   -0.619   -0.723    0.381
CD1=        5        2        0        3        1        5        4        2        2        2        2        3        2        4        1        3        0        7        2        1        0        1        0        2        0        4        4        1        3        1        2        0
CD2=        4        2        1        4        4        4        1        1        1        2        0        0        3        6        0        3        0       14        1        1        1        0        0        0        3        0        4        0        0        0        0        1
ACGTTCGAAACGATCAAAGCTTGTGTTGCTTACAAGATGAATGGTGAAGAGATCGATTACTTCCCTTACGACATAACCGATGAGGTAGAGCCGATCTATGTGGAACTTCCGGGATGGCAGACTGATATGACAAAAATGCAGAGTGAAGATGAATTCCCTGAAGAATTCAATGCTTATCTTTCATTCCTTGAAGAACAGTTGGGCGTACAGATCAAGATTGTGTCGGTAGGTCCTGACCGCGAACAAACTATCATTAGATATACAGAAGAATAAGAAAGCCTCACCTTTCTCCCTTTTTTGTGGAGAAGGAAAAGCAGACTTTATAAAAAGCATTGATTTAAAATGAGGCCTTTCTTCCTCCCTCTCTTTCCGGAGAGGCCCGAAGTGAGG
KOK=        97
KK=  665413  LL=  666402  Z=    6.31  JJ=  665353  DL=   990
A===      111      112      113      114      121      123      124      131      132      133      134      141      143      144      211      213      214      223      224      231      233      234      243      244      313      314      323      333      334      343      413      433
B===      222      122      422      322      212      412      312      242      142      442      342      232      432      332      221      421      321      411      311      241      441      341      431      331      424      324      414      444      344      434      423      443
RRR=   38.275    5.167    7.601    3.149    0.412   11.397   -1.643    0.020    0.487   30.396    0.079   -0.953    0.292   -0.200   -0.518    0.842    1.873   26.649    2.559   -0.320    2.632   -0.564   -0.021    2.037   -0.619   31.483    3.278   -0.956   -0.189    0.356   -0.782   16.693
X1==    7.787    2.182    2.057    2.707    1.045    3.850    3.631   -0.045    1.838    4.573    0.084   -1.639    0.084   -0.267    0.476    3.179   -1.122    4.830    1.615    1.168    1.098    0.657   -0.044    0.846   -0.393    5.213    1.098    0.926   -0.300    0.565    0.816    4.893
X2==    4.915    2.368    3.695    1.163    0.394    2.960   -0.452   -0.433    0.265    6.647    0.950    0.581    3.494    0.747   -1.087    0.265   -1.669    5.517    1.585   -0.274    2.397   -0.858    0.471    2.409    1.575    6.039    2.986   -1.032    0.631    0.631   -0.958    3.412
CD1=       16        7        5        7        5        8        9        2        5        7        2        0        2        2        4        7        1       10        6        4        3        3        2        4        1        9        3        2        1        2        3        7
CD2=       15        9       11        5        5        9        2        3        4       15        4        4        8        3        2        4        0       13        5        3        7        1        3        5        6       12        8        1        3        3        1        7
GTGCAGATTGGCAGTATCACCGGTGGAGGTCGTTACGATAACCTGACTGGTGTATTCGGTATGGCAGGAGTATCGGGCGTAGGTATTTCGTTTGGTGCCGACCGTATTTTCGATGTGCTCAACCAGTTGGAACTGTATCCGAAGGAGGCCGTTAATGGAACTCAGCTTCTGTTTATTAACTTCGGTGAGAAAGAAGCTGCTTTTTCTATGGGTATTCTGTCTAAGGCCCGCGCAGCCGGTATTCGTGCCGAGATATTCCCCGACGCTGCGAAAATGAAGAAACAGATGAGTTATGCAAATGTTAAGAACATTCCTTTCGTTGCTATCGTAGGTGAGAATGAAATGAATGAAGGAAAAGCTATGCTGAAAAACATGGAAAGCGGTGAACAGCAATTGGTTACTGCTGAAGAACTGATTGGCGCTTTAACAAAATAAGGAAAATGCCCTTACCTTTTTAAAACCGGGGACTGGTGGTGTAAAAAAGGTAAGGAGATAAAAGGAACGGGACCTTGGTTTAAAACCAAAGGCCCCGTTCTTTTTTATAAGTCTTTTCAACGCCAATACTGATTGGATTGATGATTGCTGTTTTCATCGGATTCCACCGCCATAAAGATCACAGAGTTTTAACTGTTTTCAGATTATCTTCGTAATAAATCAGTGCTCTCCCTGTCTTTTTCAGTGGAATGTGTTTTATAAATGACGTTCCGGATACATATCTTCCCACCACTGAGGACTATCCTGCAACCAGCGGGCAAACCATGCCATAATACTGTTATGCCATTGCACGCGTTTCGGATAGTCGGCAATAAAGTGGTTTTCTCCATCTACAGTGATGAACTCTACTGTTTTACCCAATATTTTCAGAGCATTGAATAGCTGGATGCTTTCACCGATAGGTACGTTGGTATCTACGGTGCCGTGCAGCAGTAAGAGTGGAGTGTTGATCTTATCGGCGTTGAAGAGCGAACCTTGTTTGGTGAACAGTTCCGG
KOK=        98
KK=  673813  LL=  674772  Z=    5.07  JJ=  673813  DL=   960
A===      111      112      113      114      121      123      124      131      132      133      134      141      143      144      211      213      214      223      224      231      233      234      243      244      313      314      323      333      334      343      413      433
B===      222      122      422      322      212      412      312      242      142      442      342      232      432      332      221      421      321      411      311      241      441      341      431      331      424      324      414      444      344      434      423      443
RRR=   56.612    0.904   -2.113    4.597   -0.647    1.949   -0.458   -0.198    5.503   -0.576    0.412    9.961   13.692    4.467   -1.312    1.949    1.280   20.505    2.287    8.680   11.862    0.052    1.125   -0.592    1.387    1.840   -1.327   -0.438    6.206   -0.030   -1.882   -0.610
X1==    9.621    2.083   -0.898    1.336   -0.761    1.081    0.745   -0.898    3.053    0.719    0.482    4.360    3.007    1.025    1.609    1.081   -1.075    3.732    1.367    1.739    2.559    0.492    1.336   -0.521    0.719    0.482    1.644    0.380    2.270    0.270    3.007   -0.730
X2==    5.884    0.434    2.354    3.440    0.851    1.802   -0.614    0.221    1.802   -0.800    0.854    2.284    4.553    4.357   -0.816    1.802   -1.190    5.494    1.673    4.992    4.635    0.105    0.842    1.137    1.930    3.813   -0.808   -1.152    2.734   -0.112   -0.626    0.836
CD1=       25        9        1        5        3        4        4        1        7        2        2       10        5        3        8        4        1        8        5        5        4        2        3        1        2        2        3        1        3        1        5        0
CD2=       20        7        8        9        8        7        2        4        7        1        3        7        8        7        4        7        1       14        6       13        9        2        3        3        5        7        1        0        4        1        1        2
GGCTTTCGCCCGAAGAATCCATCCGTGAGGTGAAGAAGCGAATCTTAGACTAAACCGTCTGAAAATCAATATCTTTAAAAAGTATGATCTCTGTCCTCAAAAGCTTTGTTTTAACACAGTGTTAAAGCTTGTTCTTTGGATGTGAATAAAAAGTTCTTTAAATGCAAAAGACTTGTTATTTGCGCACAGGAACCTGACGAACCTGCAAAAGGCGTTAACAATGTTAATTGAAAAAAGGTATAAGGATGAAGATACCGGTTCAGACGGCGTAAACTCACTTCCGAAACTTGAGCTATCTTATTCAGCCGGTGTCTGTTTTTTCTTATTAAAGCAAGCAAAAAGGACAATTATCAACTTGGAAATAAAGAATTTACCACTAAATTTGAAGAAGAACCCGAAAAATGATTTTCGATCTTCCATCTTCCTCCTTTCAGGATGTATGTTGTTGATTACAAAATGCCTATCCTGGTGGAAGATGCTGTTTTGAGGCCATTTATATTCCACCTTTATCTTCCACTTTAATTTATTTCTTTTTTGCTGAAACTATTTTCTGGTTTTATCGACTAATGGATTAAAAGAGACAAAAAACATGGAAATAGAAAAAGATTTTATAGACCTACTGACTGAACACAAAGCGCTGATATATAAAGTCTGTTTTATGTATGCCTCCAATCAGGAAGATTTGAACGATCTTTATCAGGAAGTAGTAGTCAACTTGTGGTGTTCTTATCCTAAATTCAGGTATGAAAGTAAATTGTCTACCTGGATATATCGCGTAGCTTTAAATACTTGTATCTCGGATTTACGGAAAAAGAAAGTACTGGATTATGTACCATTGAGCGTGGATATCGGAGTGTATGATGACTGTTTGCGCAATGATTCTTTAAAAGAAATGTATCAGTTGATATGTCAACTCGACCGGTATGAACGGATGCTTGTCCTGCTATGGCTGGATGAAAA
KOK=        99
KK=  690253  LL=  690972  Z=    5.23  JJ=  689893  DL=   720
A===      111      112      113      114      121      123      124      131      132      133      134      141      143      144      211      213      214      223      224      231      233      234      243      244      313      314      323      333      334      343      413      433
B===      222      122      422      322      212      412      312      242      142      442      342      232      432      332      221      421      321      411      311      241      441      341      431      331      424      324      414      444      344      434      423      443
RRR=   12.105   15.158    0.216    8.814   -0.529   43.143    5.629    0.008    0.177    2.412    7.640   -3.462   -0.497    1.536    2.924   -0.476    2.117   38.909   -1.309   -1.477    0.507   -0.505   -0.518    0.646   -1.379   32.251   -1.207    0.216    0.652   -0.813    0.072   -1.345
X1==    1.812    2.981   -0.590    3.312    2.439    6.161    2.635   -0.007    1.001    1.313    3.058    2.692    2.319   -1.289   -1.896    0.355   -1.482    6.433   -0.574   -1.580    0.220   -0.419    1.217   -1.161    1.313    5.273    4.064    1.262    0.615   -0.266    0.104   -0.266
X2==    6.680    5.085   -0.367    2.661   -0.217    7.003    2.137   -1.207    0.177    1.837    2.499   -1.286   -0.214   -1.192   -1.542   -1.340   -1.429    6.048    2.278    0.935    2.309    1.207   -0.426   -0.557   -1.050    6.116   -0.297    0.172    1.061    3.061    0.690    5.061
CD1=        8        9        2        8        8       12        6        3        4        4        6        7        5        0        0        3        0       11        1        0        2        1        3        0        4        9        7        3        2        1        2        1
CD2=       11       10        1        5        2       11        5        0        2        3        4        0        1        0        0        0        0       11        6        3        4        3        1        1        0        8        1        1        2        4        2        6
TTTCTTGAAGATCCGATTGAAATTAGAAAGATTATTAAACCCGCATTCATAACAGATTTCAGCAATAGACATAGTAGAATCAACCAGCAGGCGGGCAGCAAACCCCAAACGAATGTCAATGATATAGTCCGAAAGATTCTTACCGGTACGCAATTTAAAGAAGCGACTGAAAGATACCGGAGTCATTCCTACCATATCAGCCAGCTGATTCAGGCGGATCTCTTCCTGATAATGGGCATTAATATATTCCTGCACTTTCTGCACACGGCGGCTATCCGAATGAATGCCGATTTTCGCGAAGGAAGAACTTGACAACGTACGGGCCTCTTCATTGAAAAGTGACAGTTCATAAAGTATGGTCAAGAACTTGATGACAGCATAAAACCCCTGTTTCTCGGATGCCAGCGTATCGAGAAGGGGATAAATTTTCAGGATGGCGGACATCGGAAAACAAAGACCTTTCTGAGCTTTCTCAAGCATATCACGAATAGAATCGAACTGATTCTTATTGATAAAACTTTTGAAGAAAAGATCGGAAGAGAACTGAATCGTTATTTCACGGATCTCTTTTGAATGACAATCATGTTGTTCCCATACATGTTCCAAATCCTTTCCGGTAATCAGAACCAAATCATAATCACTGATCACTTCTGCCGAATCACCGACGATCCGTCGCACACCGGCTGCTTTCTCCGTAAAGTTCAGCTCAAATTCGGCATG
KOK=       100
KK=  731923  LL=  732492  Z=    4.93  JJ=  731653  DL=   570
A===      111      112      113      114      121      123      124      131      132      133      134      141      143      144      211      213      214      223      224      231      233      234      243      244      313      314      323      333      334      343      413      433
B===      222      122      422      322      212      412      312      242      142      442      342      232      432      332      221      421      321      411      311      241      441      341      431      331      424      324      414      444      344      434      423      443
RRR=   19.065    2.305   -0.400   -0.847   -0.206   10.973    0.643   -0.018    1.029    1.475   -1.853    0.829    0.803    1.389   -1.136   -0.615   -0.783   37.491    6.076   -0.429    2.660    0.096   -0.388   -2.913    3.118   22.404    4.486    0.314   -0.676   -0.227    3.071   16.219
X1==    4.509    1.346    0.434    0.973    1.346    2.786    1.063   -0.227    1.978    1.714   -0.634   -0.953    0.847   -1.417   -1.457   -0.448   -1.294    4.922    2.798    0.361    0.783   -0.209   -1.116    2.375    1.714    3.809    1.717   -0.271    3.088   -0.331    1.588    6.508
X2==    4.228    1.713   -0.922   -0.870   -0.153    3.939    0.605    0.078    0.520    0.861    2.921   -0.870    0.948   -0.981    0.780    1.375    0.605    7.617    2.172   -1.189    3.397   -0.458    0.348   -1.227    1.819    5.881    2.614   -1.156   -0.219    0.685    1.934    2.492
CD1=       11        4        3        4        4        5        3        2        4        4        1        1        3        0        0        1        0        6        4        2        2        1        0        4        4        7        3        1        5        1        4        9
CD2=        5        3        0        0        1        6        2        1        2        2        4        0        2        0        2        3        2       13        5        0        6        1        2        0        3        7        5        0        1        2        3        4
TACCAGGCACTGCACGTCACTTTGATGGGCAATAATGGCCAGTGGATCGAAGTCCAGATACGCAGTGAGCGGATGAACGATGTAGCCGAACAAGGATTTGCCGCCCACTGGAAATATAAAGAAGGAGGAGGCAGCGAAGACGAAGGCGAACTGGAGAAATGGTTGCGTACCATTAAAGAGATACTCGACGATCCGCAGCCGGATGCCATCGACTTTCTCGATACAATCAAATTAAACTTATTCGCCTCGGAGATCTTTGTCTTCACCCCGAAAGGAGAGCTCAAAACCATGCCGCAGAACTCCACTGCCCTAGATTTCGCCTTCTCACTGCACACGGATATAGGAAGCCACTGTATAGGTGCCAAAGTGAATCATAAACTGGTACCGCTAAGCCATAAGCTGCAAAGTGGTGACCAAGTGGAAATCCTGACATCCAAGTCACAGCGTGTACAACCCCAATGGGAAGTGTTTGCCACTACTGCGCGTGCAAGAGCTAAGATTGCGGCTATTCTGCGTAAGGAACGAAAAACCTTCCAGAAAGAAGGAGAAGAATTGTTGAATGAATTCTTT
KOK=       101
KK=  735793  LL=  736332  Z=    5.50  JJ=  735673  DL=   540
A===      111      112      113      114      121      123      124      131      132      133      134      141      143      144      211      213      214      223      224      231      233      234      243      244      313      314      323      333      334      343      413      433
B===      222      122      422      322      212      412      312      242      142      442      342      232      432      332      221      421      321      411      311      241      441      341      431      331      424      324      414      444      344      434      423      443
RRR=    0.862    1.287   -0.199    0.050    0.633   10.436    0.724   -1.684   -4.889   20.557    0.610    1.277    0.610    1.116    0.253   11.389    1.454   63.254   -0.047    0.548   -0.031    1.231   -0.571    0.028   -0.188   28.691    7.468    0.120   -1.586   -1.586    4.636    0.141
X1==    3.122    1.672    0.252    0.223    0.372    4.293    1.080    2.137    4.293    2.525    0.193   -1.647    0.193   -1.344   -1.577    2.701   -1.288    6.009    1.993   -0.481   -0.060   -1.044   -1.044   -0.093   -1.322    4.009    1.892   -0.129    1.726    1.726    4.009    1.726
X2==    0.276    0.770   -0.788    0.225    1.701    2.431    0.670   -0.788   -1.139    8.142    3.156   -0.775    3.156   -0.830   -0.160    4.216   -1.129   10.527   -0.023   -1.139    0.523   -1.179    0.547   -0.299    0.142    7.156    3.947   -0.934   -0.918   -0.918    1.156    0.082
CD1=       10        5        3        3        3        7        3        6        7        5        2        0        2        0        0        5        0        7        3        1        1        0        0        1        0        7        3        1        3        3        7        3
CD2=        1        2        0        1        3        4        2        0        0        9        4        0        4        0        1        6        0       17        2        0        2        0        2        1        1        8        6        0        0        0        2        1
AAAGAAGAAGAAGAATCATTCCTCCGTACTTTGGAAACCGGTATCCGCCTGCTCGATAAAACAATGGCTGACACCAAAGCTAACGGAAAGACTGAAATCAGCGGTAAAGACGCTTTCACATTATACGATACATTCGGTTTCCCACTCGACCTGACAGAGTTGATTCTGCGTGAAAATGGTATGACAGTCAATGTCGAAGAGTTCGATGCCGAAATGCAACAGCAGAAACAACGTGCCCGCAATGCAGCTGCCATAGAGACAGGTGACTGGATCATACTGAAAGAAGGAACTACTGAGTTTGTAGGTTACGATTACACGGAATACGAAACTTCCATCCTGCGTTATCGCCAGGTGAAACAGAAAAACCAGACCCTGTATCAGATCGTACTGGACTACACTCCGTTCTATGCAGAGAGCGGTGGCCAGGTAGGTGACACCGGTGTATTGGTAAACGAATTCGAGACTATCGAAGTAATCGACACCAAGAAAGAAAATAATCTTCCGATACATATTACGAAGAAACTGCCCGAACATCCGGAA
KOK=       102
KK=  737353  LL=  738342  Z=    5.41  JJ=  737353  DL=   990
A===      111      112      113      114      121      123      124      131      132      133      134      141      143      144      211      213      214      223      224      231      233      234      243      244      313      314      323      333      334      343      413      433
B===      222      122      422      322      212      412      312      242      142      442      342      232      432      332      221      421      321      411      311      241      441      341      431      331      424      324      414      444      344      434      423      443
RRR=   16.777   -0.882   -0.209    2.885    1.633    6.805   28.822    1.310    4.364    2.298    2.754    0.136   -2.473   -1.738   -0.240    0.823    2.968   33.216   24.942    0.075    1.590   -0.173   -0.018    0.457    0.763   23.421    2.358    0.002   12.731    0.585    1.025    0.395
X1==    3.822   -0.321    0.232    1.140    2.487    1.884    5.268    0.766    1.884    0.821    1.157    1.140    1.825    2.224    0.615    0.806   -1.741    7.915    4.165   -0.273    4.587   -1.503   -0.155    0.806    2.054    3.829    0.856    0.002    4.860   -0.538    1.157    0.233
X2==    4.390    2.750   -0.903    2.531    0.657    3.612    5.471    1.710    2.316    2.800    2.381    0.119   -1.355   -0.782   -0.390    1.021   -1.705    4.197    5.989   -0.274    0.347    0.115    0.115    0.567    0.371    6.117    2.755    1.003    2.620   -1.088    0.887    1.693
CD1=       13        4        4        5       10        7       12        5        7        4        4        5        5        5        6        5        0       18       10        3       10        0        2        3        6        8        4        2        8        1        4        2
CD2=       12        9        1        7        5        8       12        5        6        5        5        3        0        1        3        4        0        9       13        2        2        2        2        3        2       10        5        2        4        0        3        3
TCCGAAAGTTCCCATATAAAGTTAGAAGTCAGATTAAACATCATAGACTCTCCGAGTAAAGAGTCCGGTACTGCACCGGACTCTTTCTATTTTATTCCCCTTCATCGAATGTCCATATCACAAACTCACTTTATCCCCCGGAAAGAGCAAGAATGATCTTGTTTATTCTACTCCTTCTACTACAGTAACGGAGAAGAGTGGACAGATTCAGCCTCATCCGAGATTCTTGATCGCCCGAAACTCTTTTGGAGAGATACCCGTATTCTTTTTAAAGAAATGCGTCAAATAGGATTGGTCCGGAAAATGCAGTTGCTCAGCTATTTCTGTTACAGATAAACGAGGCTCATTCAACAGCACTTTTATTTCAGCCACCAACTGTTCATCAATAAGCTGTTTAGGCTTCTTTCCATCTAAATGCCGAACTGTAATTTTATGCAGGTAACGAGACGATATACAAAGTTTTTCGGCATAAAAAGCTACCTGATGTTCATGCATACTATATTCACGGATCAATTGCATAAACCGATGGCAAAGTAATTGCGTACGACTATATTGCTTACTGACAGCCAATTTTTCCGGAATCGTATTAAACAGCCACATAAGCAGACTTTGCAAAAAGTTGTGCTCTTGTTGTCCCCTGAACTGGGGCATCGGTTCGGTAAACAACATTTGTGCCATATCCATCCACAAATTGATCTGCCGCCAGGTCTTCTGACTCCGTTCGTCAGCAGTATGATGGTAACAGGGATGTTCGTGAGTATAATTAAAGTAAGGTGTATCGATAGGTAACATGGCATTTAAAAATGCTTCTTTAGGAAACATCAACATTTTCACCTGTAAATCTCCTGAAGTTTCGAGCACTTGCAGCAAACCGCCGGTCAGGAAGATCAATTCTGTCTGTTCATTGAATATATATTTCTGCACACCGGTAGAGACAACGGCTTCTCCCTGCGTACAAATCAGATAGATACCACACCGGAAATGGTATGG
KOK=       103
KK=  757603  LL=  757932  Z=    5.67  JJ=  757033  DL=   330
A===      111      112      113      114      121      123      124      131      132      133      134      141      143      144      211      213      214      223      224      231      233      234      243      244      313      314      323      333      334      343      413      433
B===      222      122      422      322      212      412      312      242      142      442      342      232      432      332      221      421      321      411      311      241      441      341      431      331      424      324      414      444      344      434      423      443
RRR=   14.226    7.706    0.127   -0.982    0.120    0.165   -1.751   -0.914    0.040   -0.243   -0.223   -0.982   -0.242    1.870    0.603   -0.001   -0.005   60.253   -0.155    0.034    3.195   -0.176    0.399    0.399   -0.222    1.269    0.540   -0.647    0.359   -0.256    0.136    6.756
X1==    2.611    2.818    2.939    0.995    0.369    0.042   -0.928    0.955    0.042   -0.642   -0.622    0.995    0.378    1.397   -1.263    0.042    0.072    7.115    0.142   -0.958    2.407   -0.575   -0.575   -0.557    0.358    0.378    0.407    1.603    0.615    0.615    0.378    2.615
X2==    5.448    2.735    0.043   -0.987    0.326    3.931    1.886   -0.957    0.956    0.379    0.359   -0.987   -0.641    1.339   -0.477   -0.035   -0.067    8.468   -1.086   -0.035    1.327    0.306   -0.694   -0.716   -0.621    3.359    1.327   -0.404    0.584   -0.416    0.359    2.584
CD1=        5        5        4        2        2        1        0        2        1        0        0        2        1        2        0        1        1        8        1        0        3        0        0        0        1        1        1        2        1        1        1        3
CD2=        8        5        1        0        2        5        3        0        2        1        1        0        0        2        1        1        1       10        0        1        2        1        0        0        0        4        2        0        1        0        1        3
TTTAAATTCATAAATGGCAGTCATGAACGGTTTGATTTCATTTTTGCCGATCCTCCCTATGAACTAAAAGAGTTGGAAACAATTCCGGATTTAATTTTCAAGAACAACCTGCTGAAAGAGGATGGCCTGTTCGTTCTGGAACATGGCAAAAAGAATAACTTTGAAGATCATCCCCACTTTATAGAAAGAAGGGTATACGGAAGTGTCAATTTTTCCTTCTTCAGATAGATTGAAGAAGGTTTTCCTTATAGCAACGGAGCCAATAATCGAACTACAGACTCCATTGCCTTCTGACGCGAAGAACGTTTTTCCCAGCTCTTCAGGAAAATC
KOK=       104
KK=  763933  LL=  764232  Z=    5.55  JJ=  763573  DL=   300
A===      111      112      113      114      121      123      124      131      132      133      134      141      143      144      211      213      214      223      224      231      233      234      243      244      313      314      323      333      334      343      413      433
B===      222      122      422      322      212      412      312      242      142      442      342      232      432      332      221      421      321      411      311      241      441      341      431      331      424      324      414      444      344      434      423      443
RRR=   -0.909    0.282    1.063   -0.165    0.282   13.225    6.558    0.313    0.026    9.944    0.437   -0.265   -0.064    0.437    0.264    0.026   -0.004   20.355    9.177    0.694    4.651   -0.201   -0.839   -0.740   -0.147   -0.435   -0.360    0.221    0.678    0.275    0.437    6.127
X1==    1.558    1.389    0.750   -0.332    1.389    4.129    4.986    0.750    0.129    2.251   -0.871    0.529    0.129   -1.014   -0.332    0.129   -0.014    5.362    2.258   -0.871    1.452   -0.638   -0.638    1.258    0.251   -0.871    0.452    0.529    0.452   -0.548   -0.871    2.452
X2==   -0.583    0.203    1.417    0.499    0.203    3.203    1.315    0.417    0.203    4.417   -0.501   -0.501   -0.501   -0.431   -0.797    0.203    0.315    3.796    4.065   -0.797    3.203    0.315    1.315   -0.588   -0.583    0.499   -0.797    0.417    1.499   -0.501   -0.501    2.499
CD1=        4        3        2        1        3        5        6        2        1        3        0        2        1        0        1        1        1        6        3        0        2        0        0        2        1        0        1        1        1        0        0        3
CD2=        0        1        2        1        1        4        2        1        1        5        0        0        0        0        0        1        1        5        5        0        4        1        2        0        0        1        0        1        2        0        0        3
TTCACACTCCTAAAGGAAATCGGCGATATCAGTATCAACCGGACAGCAGATAAAGATACCATTTTCGAAATGTTCGATTTCTATCGGGAATGTATGGGAATGTAGAAAATAAGATAAATGAAACAAAGAGTTACCTCCAATCACATCGAACGATTGCAACCCAATGAAATATTCGTTTTCGGCAGCAATCTGTCCGGGCATCATGGCGGTGGTGCCGCCCTTTTGGCAATGAACAAATGGGGTGCCATCTGGGGACAAGGTGTAGGTTTGCAAGGACAAACTTACGGAATACCGACCATG
KOK=       105
KK=  822013  LL=  822312  Z=    5.18  JJ=  822013  DL=   300
A===      111      112      113      114      121      123      124      131      132      133      134      141      143      144      211      213      214      223      224      231      233      234      243      244      313      314      323      333      334      343      413      433
B===      222      122      422      322      212      412      312      242      142      442      342      232      432      332      221      421      321      411      311      241      441      341      431      331      424      324      414      444      344      434      423      443
RRR=    0.243   -0.363    1.059   -0.825   -0.044   -0.092   -0.505    2.868   -0.600   -0.404   -1.580    1.582    8.390    1.689   -0.044    0.416    0.416    0.416    0.416   27.017    1.455   -0.837    2.712   66.404   -0.249    0.557   -0.149    0.101    1.537    0.168    0.557    0.865
X1==   -0.210   -0.319    0.666    0.697   -0.319   -0.508   -0.461    0.666   -0.508   -0.533   -0.483    0.697    3.517    0.562   -0.319   -0.508   -0.461   -0.771   -0.699    8.492    1.191   -0.733    1.267    7.335    1.467   -0.483    0.191   -0.848    2.231   -0.769   -0.483   -0.769
X2==   -1.155    1.139    1.591   -1.184    0.139    0.181    1.097    4.308    1.181    0.759    3.270    2.270    2.386    3.005    0.139   -0.819   -0.903   -0.539   -0.594    3.181    1.221    1.141    2.141    9.053   -0.169   -1.154   -0.779   -0.119    0.689   -0.218   -1.154   -1.125
CD1=        0        0        1        1        0        0        0        1        0        0        0        1        4        1        0        0        0        0        0        9        2        0        2        8        2        0        1        0        3        0        0        0
CD2=        0        2        3        0        1        1        2        6        2        2        5        4        4        5        1        0        0        0        0        4        2        2        3       10        1        0        0        1        2        1        0        0
GGTTGCGGTAACGCTTCATCTTGGAGTAGCAGCGTTCCACCACATCCATGCGCTCCTTGTCCGTCATGGAGAGCGTGGTGATATTCACCACGTTCTTCAGTTCCGTCAGCACGTCGTTGGATTCCTCCAACAGCTTGGTGTAGCCGAAAGCGATGGCTCCCAGTTCCTCCACCGTGAAGTTGTCGTCACGCATCATCCTCTGGAAGCTGGTCACATAGGTGTCGGTGATGTCACCCACCATCAGGATGGTCTGCTGCACCTTCCGGGCGTCCTTTACCAGATTGTTCACGGATTTGAGTG
KOK=       106
KK=  839863  LL=  840552  Z=    4.52  JJ=  839353  DL=   690
A===      111      112      113      114      121      123      124      131      132      133      134      141      143      144      211      213      214      223      224      231      233      234      243      244      313      314      323      333      334      343      413      433
B===      222      122      422      322      212      412      312      242      142      442      342      232      432      332      221      421      321      411      311      241      441      341      431      331      424      324      414      444      344      434      423      443
RRR=   17.082   -0.091    4.415   14.861    0.458    5.283    1.359    0.117   -0.052   -0.417    2.525    1.576    1.021    0.131   -0.900    0.181    1.575   44.171    0.499   -0.746   -3.851    0.441    0.303   -0.063    0.408   18.552    4.468   -0.033    0.177   12.408   21.529    0.554
X1==    4.061   -0.154    1.317    3.503    0.777    1.679    1.257    0.477    0.168   -0.127    3.869   -1.098   -1.359   -0.421    0.777   -0.588   -1.224    6.655    0.121   -1.343    3.247   -0.845    1.170    0.088    1.921    5.363    3.247   -0.186    0.136    6.208    3.869    0.136
X2==    4.207    0.589    3.352    4.242    0.589    3.147    1.081    0.246   -0.308    3.283    0.652   -1.435   -0.751   -0.312   -1.158   -0.308   -1.286    6.638    4.114    0.555   -1.186   -0.521    0.259   -0.716    0.212    3.459    1.376    0.179    1.305    1.999    5.564    4.080
CD1=        5        1        3        5        2        4        3        2        2        2        7        0        0        1        2        1        0       12        2        0        8        1        4        2        5        9        8        3        3       13        7        3
CD2=        7        2        6        8        2        5        3        2        1        6        3        0        1        2        0        1        0        8        6        2        0        1        2        1        2        7        3        2        4        5       10        8
CTTGCGGTTCCCGTTCGCTTGCTTTAACGCACGCAAAATCCGTTCCTTATCTTCCGCGTCGTTACGCAGGGCGAAGCTGACGGGTGAAGTCGGTTTCGTCACGGCAAGTTCCAGATGTTCTTTCGTGACAAGTCCGGTCTGCGCCTGTAACACCGCACCCATGATTTTCTGTCGAAGCTCACGGACATTGCCCGGCCAAACATGGGTCAACAATGTTTTACGGGCTTCCCCGTCAAATCCGATAACGTCGCATTCCAGTTCTTTGTTCGCTGCCTCACGGAAAAATTCCGCCAGTGGCATGATGTCCTCCTGACAGTCACGCAACGGAGGAACGGTTATCCCGAAGTCGTGCAGGCGGTACAGAAGATCCTGCCGAAAACGCTTTTCACTCACTGCCGCTTCCAGATCCTCGTTGGTGGCGGCGATGATGCGGACATTGAAACTCCTGTCTGCCTTGTCTCCGACCGGGCGATACCGCCTCTCCTGTATGGCGCGGAGCAACATCTGTTGGGTTTCCAACGCGAGGTTTCCTACCTCGTCCAGAAACAGCGTGCCGCCTTCCGCCTCATGGAAATATCCTTTCTTGGCACAATCTGCTCCTGTAAACGCTCCCTTGACGTGTCCGAAGAAGGCCGAGGGCGCAAGCTCTTTGGTGAGTGAACCGCAGTCCACCGCCACGAATGGCTTGAC
KOK=       107
KK=  841363  LL=  842022  Z=    6.38  JJ=  840913  DL=   660
A===      111      112      113      114      121      123      124      131      132      133      134      141      143      144      211      213      214      223      224      231      233      234      243      244      313      314      323      333      334      343      413      433
B===      222      122      422      322      212      412      312      242      142      442      342      232      432      332      221      421      321      411      311      241      441      341      431      331      424      324      414      444      344      434      423      443
RRR=    1.443    0.088   12.633   16.724    4.146   -0.160   -3.496   12.633   -0.440    0.568    3.686   -0.031   -0.005   -1.544   -0.133    1.609    0.438   -0.040   33.156    0.388    0.254   -0.568   26.618   17.334    0.416    1.199    1.577    0.061   23.031   -0.761   -0.989    0.829
X1==    2.179    0.317    3.724    2.629    1.910    0.249   -1.158    3.724   -0.530   -0.454    2.517   -0.160   -0.208   -0.966   -0.480    1.027   -0.281    0.078    5.379    4.142    0.181   -0.330    4.807    3.771    0.352    1.609   -1.340   -0.504    4.181    0.631    0.700    0.631
X2==    0.662    0.277    3.393    6.361    2.170   -0.642    3.020    3.393    0.830   -1.250    1.464    0.194    0.026    1.599    0.277    1.566   -1.558   -0.516    6.164    0.094    1.401    1.723    5.537    4.597    1.179    0.745   -1.176   -0.122    5.509   -1.205   -1.412    1.313
CD1=        4        2        6        4        4        2        0        6        1        1        4        1        1        0        1        3        1        2        8        7        2        1        7        5        2        3        0        1        6        2        2        2
CD2=        4        3        7       13        6        1        7        7        3        0        4        3        2        5        3        4        0        1       11        2        3        4        9        9        3        3        0        1        8        0        0        3
TTTCCAGCATAACGGCTTCATTGCCGTAAGACAGCAAAGCTGAAAAATCCGGTTTCCCGTCCGGTGTTTCTTTTATGGCACACCTGTCGGAAACCTCCATCAACTCCGATATGGAGAACGGCTTGAACAGGCATCCGGCAAAGCCTTTTGCCAATAGTTCCCCTTTGTTACAACTGCCCGAAGCGGTTGCCACAACCACCGGGATTGTTGGTGAATTGCCCACGTTGGACGAACGCAACAGTTCCAGTAATTCGAAACCGTTTATACCGGGCATATTCAAGTCTGTCAGCAACAGGCTGTATTCTTTCTGGCGTATCATTTCCATCAGTTCCGCAGCATCGGTGCAAGTGTCGCAGTGTATTCCTTCTTGGGAGTACATCTCTTTCAGCATCAGAAGTAATACCTCATCATTGTCAATGGCGACAACATCATGGAATTTATTGTTATGATAAACAGGTGTATTGCTTGTATATCCAAGCTGTTCTTCAGCTTCCTGCATAGAAATTTCAACTGTGAAACGACTGCCTTTCCCTTTCTTGCTGTCCAAACGGATTGTTCCGCCAAGCATCGACACAATATTACGCATTATGGCAAGCCCAAGCCCGAAACCCTCCTTTGCGGCGGCATTTGATAGACGTTCAAACGCACCGAACGCTTGTT
KOK=       108
KK=  856003  LL=  856812  Z=    6.85  JJ=  855793  DL=   810
A===      111      112      113      114      121      123      124      131      132      133      134      141      143      144      211      213      214      223      224      231      233      234      243      244      313      314      323      333      334      343      413      433
B===      222      122      422      322      212      412      312      242      142      442      342      232      432      332      221      421      321      411      311      241      441      341      431      331      424      324      414      444      344      434      423      443
RRR=   11.503    1.935    3.350    6.696   -1.604    0.382   -0.056    1.040   -0.005   -1.669    0.351    3.392    6.215    4.811   -0.518   -1.835    0.119    1.255    2.215    2.538    5.887   10.152   99.526    0.690    0.578   -0.115    0.676   -0.925    8.618    2.809   -0.048   -0.014
X1==    3.203    2.594    0.817    3.453   -1.095   -0.534   -0.605    1.761    1.015   -0.486    4.040    2.541    2.507    2.334    0.750    2.565    0.143    2.218    1.419    1.790    4.296    3.418    9.715    0.758   -0.486   -1.323   -0.914   -0.863    3.570    2.282   -0.557   -0.295
X2==    3.591    0.746    4.098    1.939    1.465   -0.716    0.093    0.591   -0.004    3.437    0.087    1.335    2.479    2.061   -0.692   -0.716    0.828    0.566    1.561    1.418    1.370    2.971   10.244    0.911   -1.189    0.087   -0.739    1.072    2.414    1.231    0.087    0.048
CD1=        4        4        2        5        0        1        1        3        3        1        7        4        5        5        2        5        2        6        5        4        9        8       18        4        1        0        1        1        8        6        1        2
CD2=        9        3       10        6        4        1        2        4        2        9        3        5        7        6        1        1        3        2        3        4        4        6       16        3        1        3        1        5        7        5        3        3
GCTGCGACACGGTAGAAACCGAAGCGGCTGGGTTCCTTGCACTGCCGGAAGAAGTTTTTGAAGAAGTTGTCCAGCACATCGCCGTGGCGGTCGAATTGCAGGAAACTCTGCGCGTTCTCCGCTTTCGCGGGGGTACGCTTGGGGGAACCGTCGGCATCCAGCCCGGCTACCACGCTGATTTCGCCCGTCTTCTCGTCACGGACTATCAGCACGTCCTTTTCGCTTTTTTTCTTTGCCATTTGAAAAATGTTTTAATGGGTTATTTTTGAAAGAAATTATGGATACGAGCCTTGTAGAAGGCTATATCTTCTTTTTTGAAGTCCTTTACGTGTCCGGAAAGGAACGTCAGCACGTCCTCCTCGCTGTAATAGGTCTTTTTGCCGAGCGTCTTATACGGCAACGCGCCGATGCTGCGGTAACGTTGCAAGGTGCGCTTGCTGATCTGGAGCAGCATACAGAGGTCTTGGTTGTCGAACATCCTGATACGTTCTATCGGGTTCGGGGCTTTGCCGGACGGCTGCAAGGAGAGCAGCAGTTCGTCCTGACGGTCAAGCCGTTCCATCAGTTTCTGCATCCAGCTCTCGAAATTGTTTCGGGTAAGCAGTTCCATACGTCACGTCCTCCTTCCTTTGGGTTTGCTGCCGCCCGTGCGCAGCGTATGGTTGCGTTTCAGTTCCGTAGGTGTTGCCGCATCCTCAACTATGGTGCAGTCCGCAAGCAGGCGGTCGATTTCTGACTGGCGGTAACGGCACTTGCCGCGCAGCACCACATAGCCGATGCGATGCTCGCTGCGCATACGCTGGAGGGTGC
KOK=       109
KK=  881593  LL=  881982  Z=    5.72  JJ=  881053  DL=   390
A===      111      112      113      114      121      123      124      131      132      133      134      141      143      144      211      213      214      223      224      231      233      234      243      244      313      314      323      333      334      343      413      433
B===      222      122      422      322      212      412      312      242      142      442      342      232      432      332      221      421      321      411      311      241      441      341      431      331      424      324      414      444      344      434      423      443
RRR=    2.135    0.000   -0.071    1.703   11.835    5.372    1.795   -0.245   -3.361   28.139    0.090    0.984   -0.022   -1.177    1.193    3.467    1.072   42.217   -0.203    0.159   10.200   -1.975   -0.977    0.896   -1.257   -2.340    4.203   -0.003    0.490    0.012    3.288    0.065
X1==    1.841   -0.335   -0.346    1.480    3.946    2.618    1.816   -1.198    3.546    5.363   -0.112   -1.159   -0.112   -1.031   -1.191    1.689   -1.060    5.009    1.072   -0.167    1.999    2.062   -0.938   -0.879    1.669   -1.066    1.999   -0.012    2.052    0.052    2.749    0.052
X2==    1.160   -0.001    0.205    1.151    2.999    2.052    0.988    0.205   -0.948    5.247   -0.804   -0.849    0.196    1.142   -1.001    2.052   -1.012    8.427   -0.189   -0.948    5.103   -0.958    1.042   -1.020   -0.753    2.196    2.103    0.287    0.239    0.239    1.196    1.239
CD1=        4        1        1        3        6        4        3        0        5        7        1        0        1        0        0        3        0        6        2        1        3        3        0        0        3        0        3        1        3        1        4        1
CD2=        2        1        1        2        4        3        2        1        0        6        0        0        1        2        0        3        0       10        1        0        6        0        2        0        0        3        3        1        1        1        2        2
TATGATGAAGACGAATTGCATTATCTGGACAGCCTCATCACGCTCTATACCCAAATAGGTTACCCTTGTTTTAAAATATCCGCACTGACCGGTGAAGGAGTCGATACCATACGCGAGGAATTGAAAGGTCGGGTAACCCTCTTCTCCGGACATTCGGGAGTAGGCAAGTCGACCCTTATCAATGCCCTTGTTCCGGGGCTGGAAGTCAAGACTGCGGAAATATCAGCTTATCACAACAAGGGAATGCACACCACCACTTTCTCCGAAATGTTCCCTGTACCGGGAGACGGATACATTATCGACACTCCGGGCATCAAAGGTTTTGGTACTTTCGATATGGAAGAGGAAGAGATAGGTCACTACTTCCCCGAAATATTCAAAACTTCGGCA
KOK=       110
KK=  986683  LL=  986982  Z=    5.35  JJ=  986593  DL=   300
A===      111      112      113      114      121      123      124      131      132      133      134      141      143      144      211      213      214      223      224      231      233      234      243      244      313      314      323      333      334      343      413      433
B===      222      122      422      322      212      412      312      242      142      442      342      232      432      332      221      421      321      411      311      241      441      341      431      331      424      324      414      444      344      434      423      443
RRR=    0.056    0.145   -0.488   -0.021   -0.124    0.482    0.832    0.003   -0.316    0.322   -0.621    0.062    0.655   -0.318    0.337    0.475    0.482   46.087   18.489   -0.122    0.283    0.028   -1.829   -1.016    2.094    8.365   -1.052    0.279   -0.701   -3.155   -0.621    0.919
X1==    0.090    0.269    1.006    0.042    0.269   -0.798    2.231    0.006   -0.798    0.886    0.941    0.042    1.927   -1.009   -0.731    1.202   -0.769    6.359    4.383    0.202    0.128    0.160   -0.840    1.190    0.886    1.927   -0.872    1.684    0.810    3.645    0.941    0.810
X2==    0.630    0.539   -0.485   -0.503   -0.461   -0.604    0.373    0.515    0.396    0.364   -0.660    1.497    0.340    0.315   -0.461    0.396   -0.627    7.247    4.219   -0.604    2.207    0.178    2.178   -0.853    2.364    4.340    1.207    0.166   -0.866   -0.866   -0.660    1.134
CD1=        1        1        2        1        1        0        3        1        0        2        2        1        3        0        0        2        0        7        5        1        1        1        0        2        2        3        0        3        2        5        2        2
CD2=        1        1        0        0        0        0        1        1        1        1        0        2        1        1        0        1        0        8        5        0        3        1        3        0        3        5        2        1        0        0        0        2
ACGGTAAACAATGAAGCAGAAGAAACCTTCCCCGAACTGGCTGTGCTGCACTTCCAGGAAGAGTTGGAACGCCAGTGTTGGTTGCAAGGAGGCAGACGCCAAACGGCACCCGCACAACGCATGGTGGACTTTACACGCAAGAAACTGAGTTACGACTTGCCGGAGTCTTCGTACAGCCCCGGATTGATATCCTCTCCTTTGCATTTCTGGATGCCGGAATTCATTGCCGGACGACTGTCACAAGGCTTCCAACAGTTCGGGCGCAGCAGCCACGGTTTCCTGACCAACGAAGCCGTGATG
KOK=       111
KK= 1010533  LL= 1011432  Z=    5.24  JJ= 1010293  DL=   900
A===      111      112      113      114      121      123      124      131      132      133      134      141      143      144      211      213      214      223      224      231      233      234      243      244      313      314      323      333      334      343      413      433
B===      222      122      422      322      212      412      312      242      142      442      342      232      432      332      221      421      321      411      311      241      441      341      431      331      424      324      414      444      344      434      423      443
RRR=   22.840    2.395   -0.021    2.858    7.789   11.126    3.037    2.471   -0.089   15.416   -0.401    0.008    4.646    5.819   -1.307    0.985    1.686    4.136   12.587    1.087   33.768    0.799   -1.223    3.858   -0.005    3.049    0.033    0.003    4.074    0.303    0.019    1.839
X1==    4.359    2.598   -0.021    1.191    5.275    4.947    1.430    0.985   -1.401    3.077    1.328    0.019    2.024    3.620   -1.417    1.244   -1.033    3.174    2.320    0.715    7.179   -0.650    3.009    1.377   -0.507    1.328   -0.359   -0.006    1.262   -0.392   -0.063    0.435
X2==    5.240    0.922    0.975    2.400    1.477    2.249    2.124    2.508    0.063    5.010   -0.302    0.426    2.296    1.608    0.922    0.792   -1.632    1.303    5.426    1.520    4.704   -1.230   -0.406    2.802    0.010    2.296   -0.092   -0.567    3.227   -0.773   -0.302    4.227
CD1=       16       11        4        5       17       13        5        6        1        8        4        3        5        6        2        6        1        9        6        5       14        1        6        3        2        4        2        2        3        1        2        2
CD2=       12        5        3        6        6        5        6        5        2        6        1        3        4        4        5        3        0        4       12        4        6        0        1        6        1        4        1        0        4        0        1        5
CCCCATAAACCAAAATGGGGCCGGATCCTGATAACCCAGATTATAATCTACACTCCAGGATGCTACAGGCTGCTGTGATACAAGTCCCAATGTATGTCCGGAAGGGGTTTGAAGATAGCCATAAAAATGGGTCTTTTCGTTTCTCATCAAGGTTGGAAAGTATTTACCAAACCAATCCGGAAATTTATCCATATATGTATCGATGCCCAACTTCAGACCGGCCTTCTGAGGTTGATAAGGCACCGGTGAGTTGTTTGTCAGCTTTACCCTTAATGCAGGTTGACCATGATCTTTTATATATGATATCCGGCAAAGAACTCCGTCTATCTCGCTCCGATAGGAGGCGTATCCATCCGGAATCCAGGATGCACGCACTTCTTTACCTTCCCGTTTTGCATAAAAGGATGGACCGGCATGTCCTCCTTCACGAAAGAAAGGTATGGTATCATTTCGTTTTTCACCTTTAAATATTAGTTGTTCGGCACATCCGGTTTCTGAAATTTTCCACTCCCAATCAGAGTGCTTCAAAACAATTTGTGCCGCCCCCCTCAAGCTAAAGCTCAACATTCCGAGCAATAAGATTGTAACACGTGTTTTTCCAATAAGCATGATTTATTGTGCAATTCTAATTATAAAATAACGGCTTCCGGTAATTCAAAAATCACAAAACAATCAATAAAAGATAGAGAAAGCATTACATCCACAGACTTCTTTATAGTAATCAATTTCTTATACTTACAAGATAGTCAACGTAGAGAACATATAGACCAGAATCAATCTTTTATCAATACATCAACAAAAATAATAAAAAGCCTTAATATAAAGAGTTTTTTAGGAGAAAGCTCCATAATTTCCAGCATTATCATGCCTTCAACCTTATCACAAAGCAACTCCCCTTAC
KOK=       112
KK= 1023913  LL= 1024752  Z=    4.65  JJ= 1023913  DL=   840
A===      111      112      113      114      121      123      124      131      132      133      134      141      143      144      211      213      214      223      224      231      233      234      243      244      313      314      323      333      334      343      413      433
B===      222      122      422      322      212      412      312      242      142      442      342      232      432      332      221      421      321      411      311      241      441      341      431      331      424      324      414      444      344      434      423      443
RRR=    1.818    5.075    0.000   -2.060    4.625    5.255   -0.036   -0.863    0.077    0.458   -0.988    1.160    5.188    8.114   -0.478   -1.486    0.815   50.429   17.243   -0.298   12.172   -0.278   -1.245   -0.018   -1.027   18.182   20.280    0.344    0.771   -0.653    1.310   -0.092
X1==    3.207    2.206    0.036   -0.540    2.688    2.708    3.603    1.214   -0.071   -0.336   -0.676    2.477    2.221    2.665   -0.208   -0.766   -1.133    6.965    5.524    0.624    3.002   -0.327   -0.327    0.061   -1.187    3.669    5.002    0.338    1.083   -0.917    2.221    0.083
X2==    0.567    2.301    0.003    3.819    1.720    1.941   -0.010   -0.710   -1.083   -1.364    1.463    0.468    2.336    3.044    2.301    1.941   -0.720    7.240    3.121   -0.478    4.054    0.849    3.809   -0.292    0.865    4.955    4.054    1.016    0.712    0.712    0.590   -1.109
CD1=       14        9        3        3       10        6        9        5        2        1        1        9        5        7        4        1        1       10       10        3        4        1        1        2        0        7        6        1        2        0        5        1
CD2=        3        7        2        6        6        6        2        1        1        0        3        2        4        4        7        6        1       18        8        2        9        3        7        1        3        7        9        3        2        2        2        0
TCATCCCCCAAATTAATCATGCCGAGTTTCAACGCTACATTGCCGAGGGGGTTATTCAGGGAGGAATGATACCGAAGCTTGAAAATTCTTTTGAGGCAATTAATGCAGGTGTGTCTGAGGTTGTAATTACCTTAGCATCAGCTATTCATACAGATGGGGGAACTCGGATAAAAAAATAATTCAAAAAAAATAGGAGTACTTCTGTAACTTTTCACCAGCTCATCCGTCAACTTAATAGAGATGCAAGAAATCAGCTTCCGAGACGACATATTGCCATTGAAGGATAAACTCTTTCGTTTGGCACTCCGAATCACTTTCGACAGGGCCGAAGCAGAGGATGTTGTTCAGGATACGATGATTAGAGTGTGGAATAAACGTGAAGAGTGGACACAATTCGGATCTATAGAGGCATATTGCCTGACTGTAGCAAAAAATCTGGCTATAGACAGAAGCCAAAAAAAAGAAGCTCAGAATGTAGAACTCACACCTGAAATGGAAGAAGAATCCGAAATATCCGGGCCTTATGATCAATTGGTCAATAATGAACGGATGTCGATTATCCATCGTCTGATTAACGAACTTCCTGAGAAGCAACGGCTCATTATGCAGTTGAGGGATATAGAAGGAGAGAGCTATAAAGAAATAGCAAAAATCTTGAATCTGACAGAGGAACAGGTAAAAGTGAATCTTTTCAGAGCAAGACAAAAGGTAAAACAAAGGTATTTAGAGATTGATGAATATGGATTATAAGTATATAGAACAGCTTTTAGAGCGATACTGGCAATGTGAGACTTCTCTGGAAGAAGAATCGGAATTGCGCTCTTTCTTTTCGGAGGAAGA
KOK=       113
KK= 1089013  LL= 1089612  Z=    4.76  JJ= 1088833  DL=   600
A===      111      112      113      114      121      123      124      131      132      133      134      141      143      144      211      213      214      223      224      231      233      234      243      244      313      314      323      333      334      343      413      433
B===      222      122      422      322      212      412      312      242      142      442      342      232      432      332      221      421      321      411      311      241      441      341      431      331      424      324      414      444      344      434      423      443
RRR=    5.857    0.267   -0.170    9.950    1.315   -3.503    1.441    0.014   -0.375   -0.076    1.485    9.950    0.684    0.109    2.251   -0.021   -1.954    7.321   -0.358   11.128    0.111    0.492   -0.467   39.780    6.337   17.405   -0.172    0.135   30.531    1.223    0.000   -0.021
X1==    3.988   -0.265   -0.047    3.052    0.620   -1.170    0.716   -0.047    0.569   -0.082    1.019    3.052   -0.981   -0.887    1.504   -0.300    2.544    2.518   -1.262    4.917   -0.336   -1.132   -0.233    5.533    3.784    4.019    0.519   -0.118    7.973   -1.015    0.019   -0.016
X2==    1.469   -1.007    3.592    3.260    2.122    2.994    2.013   -0.286   -0.660    0.920    1.458    3.260   -0.697   -0.122    1.496    0.071   -0.768    2.907    0.284    2.263   -0.331   -0.434    2.003    7.190    1.675    4.331   -0.331   -1.146    3.829   -1.206    0.021    1.312
CD1=        5        1        1        4        2        0        2        1        2        1        2        4        0        0        3        1        4        5        0        7        1        0        1        7        5        5        2        1        9        0        1        1
CD2=        6        1        8        8        6        6        5        2        1        3        4        8        1        2        5        2        1        5        2        5        1        1        4       11        4        8        1        0        6        0        2        3
ATAGTTTGTTTTCTGCTTCCGCATCCTTTACGTAGATGGCTGCTTGTTTATTTACCAAAGCCAAAGCATTTTTGGTCTGATGGTCTTCTGCCACATTAGGAGACGGAACTAGGATAACGGGCTTATTCAGCAGGCAGAACTCGGAAATAGACCCTGCACCGGCACGTGAAATAACCAGGTCGGCAGCAGCATAAGCGGCAGCCATATCTTTGATGAAGTCCGTTACAAACAGATTGGGTATCTCTCCCGCTGCTTTTACAGCTTCTGTCACTTGTTGATGATAAATCTTTCCCGTTTGCCAGATGAACTGCACGTCTGTAGTCCGGCGAATCAGTTGCAGTCCCGCAATCAATGTGTTATTGATGGTGCGTGCCCCCAGGCTTCCACCCAAAATCAGAATGGTCTTCTTTTCCGGATTCAGTCCGAAAGAACGAATAGCCTGTTCACGTTCCGGTTTTTCCGCCAGCAGATTCTGACGTACCGGGTTACCTGTCATAATGATTTTATTGGCAGGAAAGAATTTCTCCATTCCGTCATACGCCACACAAATTCTTCGTGCTTTCTGTGCCAATAGTTTATTGGTTACTCCGGCGTATGAAT
KOK=       114
KK= 1195393  LL= 1196202  Z=    5.92  JJ= 1195153  DL=   810
A===      111      112      113      114      121      123      124      131      132      133      134      141      143      144      211      213      214      223      224      231      233      234      243      244      313      314      323      333      334      343      413      433
B===      222      122      422      322      212      412      312      242      142      442      342      232      432      332      221      421      321      411      311      241      441      341      431      331      424      324      414      444      344      434      423      443
RRR=   12.711   16.286   -2.457    0.125    2.851   18.028    0.578    0.749    1.888    2.589    0.761    0.579    1.354   -0.392   -0.276    0.585    2.344   36.462    4.439    2.344   42.688   -1.235   -0.400   -2.766   -1.789   14.127   -0.163   -1.759   -0.757    0.202    0.481    6.658
X1==    3.642    2.594   -0.821    0.097    2.594    6.655    0.597   -0.821    0.937    1.391    0.984    0.834    1.752    0.457    0.155    0.937   -1.472    6.022    2.302   -1.604    7.732   -0.692    0.746   -1.296    1.391    6.359    0.449   -0.640    2.738    0.337    0.217    1.137
X2==    3.491    6.279    2.994    1.295    1.099    2.709    0.968   -0.913    2.014    1.862    0.773    0.695    0.773   -0.858   -1.778    0.624   -1.592    6.055    1.928   -1.462    5.521    1.785   -0.536    2.134   -1.286    2.222   -0.362    2.750   -0.277    0.600    2.222    5.856
CD1=        8        7        1        2        7       13        3        1        4        4        3        3        4        2        3        4        0       13        6        0       14        1        3        0        4       10        3        1        5        2        2        3
CD2=       10       14        7        5        5        6        4        1        5        4        3        4        3        1        0        3        0       10        5        0        8        4        1        5        0        5        1        4        1        2        5        8
GCCGGCAAATTGCAGTGTGGCAAATTCAATGCTGAAACTGTTCTGCTTATGGTTCAGCGTGATTTTGCGGGTGAATTCAGGGGCGGAGGGAGAAATCTTATCCCTTACTTCCTTATCCAGTATCCGCCACGAACGGTCGAATATTTTGATATCCGTTACAATAACGGGGATTTGTAAAGTATCCTTTTTTAATTGTTCCGGGAAAAAAGAATTGTATCCGTTATTGCCACCGAACAGAAGTTCACCGGCGGAAGTCTTGAAGGAAGCGTTCCGGTTGAAGATATTTCCCTGCAACCCGTCGGCGGTAGTATATAAATAATAGGTGGATTGCGAAATGTCTTCGGGTGCATTCAGTTTGACCAGTCCCACATTAGTTCCCAACCAAAGGTTTCCCTCATTGTCTTCTTCTATACTGAAAAAGGCATCGCCGGGCACTCCCAATTTTTCATCCATTTGGACAAATCTGTCTTTATCCTCCTGATACAAGAACAATCCTCTCACTTCGGAAGCTGCCCAGATACGCCGGTATCTATCCTGACAGATGCACGAAATGGCAGAACTTCCCAGTTTTCCATCATGAGGCAGATAAAAGGACATATCGGATACCGCATCTTTAGCATTTCCATTAATGCGTACAATTCCATTATTACTGCTTGCCACCCATATCCGTTTTCGTTCATCTTCCATTATCTGATTAAACCGGTAGGTATTTCCTCTTTCACCGTTCAGATAACGCGAGGCGAAGCTATGTTTCTCACCTTGCGCATCGAGCATGGACAGTCCCGTATTAGTAGCAAACCAATAATTTCC
KOK=       115
KK= 1203763  LL= 1204692  Z=    5.67  JJ= 1203733  DL=   930
A===      111      112      113      114      121      123      124      131      132      133      134      141      143      144      211      213      214      223      224      231      233      234      243      244      313      314      323      333      334      343      413      433
B===      222      122      422      322      212      412      312      242      142      442      342      232      432      332      221      421      321      411      311      241      441      341      431      331      424      324      414      444      344      434      423      443
RRR=   44.249    0.427    8.263    0.147    0.620    0.202    5.704   -0.245   -0.285   27.371   -1.102   -0.739    1.549    1.040   -0.415    4.673   -3.169   56.784    0.586    1.383    9.475   -0.686   -2.903    1.702   -0.535   -4.763   -1.056   -1.942   -3.253   -1.841    0.600   45.912
X1==    7.910    1.787    3.827    0.108    0.613    0.356    2.867    0.677    0.356    5.141   -1.219   -1.450    0.491   -1.808   -1.735    1.000   -1.593    7.424    0.275   -0.932    1.395    0.650   -1.448    8.225   -0.618   -1.219   -1.432    2.184    2.126    2.126    3.910    7.128
X2==    5.594    0.239    2.159    1.359    1.013    0.569    1.989   -0.362   -0.800    5.324    0.904    0.509    3.157   -0.575    0.239    4.674    1.989    7.648    2.131   -1.484    6.792   -1.054    2.005    0.207    0.866    3.908    0.737   -0.889   -1.530   -0.866    0.153    6.441
CD1=       21        6       11        4        4        3        7        5        3       12        1        1        4        0        0        4        0       11        2        1        4        3        0       14        2        1        0        6        6        6       10       14
CD2=        7        2        4        3        3        3        5        1        1        9        3        2        6        1        2        9        5       17        7        0       14        1        6        3        3        7        4        1        0        1        2       12
GATAAAGCCTACGAAGGGGCTGGTCCGCAAAATGCCTTACTTCCAGGTGTACACGGCAAAGGCTTATACTCGGGACAAGGAGTCATGGTTTTCAGCAACAACGGCGAGGGAACCATGGAAGCCTTGAAAAAATTCGATGTAGAAGCCGGAGTGTTGGCCGAATGGAACGGCAAGGGCTGGAAAGTAGTCCGTCGCAACCAATTCACCGAGGTGACGGGTCCCGGCGGCATTTACGGCAACCCGAACCCGGCCACCGACCCACTATGGGCTACTGGATGGGATCATAAATCCGTACTGCTAGGCGTACGCGACGCAAAAAAAGGATGGTCGTTCTTCCGCCTGCCCAAAGCCAGCCATAGCTATGACGGCGCACATGGATGGAACACCGAATGGCCCCGTATCCGTAATGTAGGTACAGAAAAAGAACCGGAATACCTGATGACCATGCATGGTATGTTCTGGCATTTTCCCGAACAATTCACCGCAGACCACAGCGCAGGCATCCGCCCACGCTCCGCTTATCTAAAAGTAATAGGCGACTTCACAAGATGGAACGACAAACTGGTTTTTGGTTGTGACGACTCTGCCCAAAAAGAGTTTCTGAATACCCGCAAGGCAAAAGGAAACATAGAAGGTCCGGGACAATCCAATTCCAATCTGTGGTTCACCTCTTTTACCAAACCGGACGAACTGGGACCTGCTACCGCCGAAGGTGCCGTGTGGGTAAAAGAAATAGTAAAAGCCGGACAAACATCGGAACCCTTTCTATTCGCCGGTTGGGCGGAACGAATGAGTTGGATAAAGAATTATGGAAAAGAGCTTGTTACTTTTACTTTTGAAACAGACTCAACAGGAACCAACGAATGGAAAATGCTAAAAGCTATCACCGTTGCTCCCGGAAAAGCCGCAAACATTCTTTTCGCCAAGCAG
KOK=       116
KK= 1210303  LL= 1210632  Z=    5.27  JJ= 1209493  DL=   330
A===      111      112      113      114      121      123      124      131      132      133      134      141      143      144      211      213      214      223      224      231      233      234      243      244      313      314      323      333      334      343      413      433
B===      222      122      422      322      212      412      312      242      142      442      342      232      432      332      221      421      321      411      311      241      441      341      431      331      424      324      414      444      344      434      423      443
RRR=    6.712    9.003   -0.647   -2.127   -3.244   11.712   12.192    0.891   -0.016   14.334   -0.156   -0.080   -0.777   -0.234    0.494   -0.727    0.950   24.629    0.052    0.909    7.738   -0.253    0.465    0.459   -0.377    0.465    4.546    1.018    0.228    0.265   -1.033    0.720
X1==    3.471    2.457   -0.820    2.078   -1.140    3.146    3.039   -0.820    0.146    3.448   -0.621    0.078   -0.621   -0.699   -1.140   -0.854   -0.961    5.110    0.999   -0.854    2.425    0.353   -0.647    1.272    0.448   -0.621    1.425    2.628   -0.419    0.581    1.379    1.581
X2==    1.933    3.664    0.790   -1.024    2.845    3.723    4.012   -1.087   -0.107    4.157    0.251   -1.024    1.251    0.334   -0.433    0.850   -0.988    4.820    0.052   -1.064    3.191   -0.719   -0.719    0.361   -0.843   -0.749    3.191    0.387   -0.545    0.455   -0.749    0.455
CD1=        5        4        0        3        0        4        4        0        1        4        0        1        0        0        0        0        0        6        2        0        3        1        0        2        1        0        2        3        0        1        2        2
CD2=        4        6        2        0        5        5        5        0        1        5        1        0        2        1        1        2        0        6        1        0        4        0        0        1        0        0        4        1        0        1        0        1
TATGAGAAAGCTTTCAATTTTATTATTGATAATAAAGATTTTCCTACCCTCGTTTTCTTGTATTCCGTACATACTGACCATGCCGGTCATGCCTTCCAATGGATGTCGCCCGAATATATCCGTTCCATCGAAGAGGCTGATGTAGAAATCGGTAAGTTCATTGAGAAGATGAAAACCGAGGGATTATATAAAGATACCCATTTTTTCTTCCTCTCCGACCATGGTGGAATTAATTATGGACACGGGAGAATGAGTGAAGATGAAATGATTGTTCCATGGGGTATTACCGGTCCCGGCATCCGCAAAGGATTTAAGTTGGCGGAACCCAAT
KOK=       117
KK= 1218793  LL= 1219512  Z=    6.49  JJ= 1218733  DL=   720
A===      111      112      113      114      121      123      124      131      132      133      134      141      143      144      211      213      214      223      224      231      233      234      243      244      313      314      323      333      334      343      413      433
B===      222      122      422      322      212      412      312      242      142      442      342      232      432      332      221      421      321      411      311      241      441      341      431      331      424      324      414      444      344      434      423      443
RRR=    1.882    0.473    0.058    1.274    9.952   19.194    6.619   -1.659    0.048    0.252   -3.739   -0.529   -0.753   -0.559    0.921    3.436    1.942   77.503    1.144    0.922    0.997    0.803    0.146    1.030    0.095   26.060    0.397   -1.226    2.415    5.654   -1.823    4.331
X1==    0.310    0.879   -0.536    1.147    3.865    5.157    3.186   -1.311    0.060    2.431    2.621    0.344    1.054    0.377   -0.614    2.244   -1.345    8.100    0.698   -1.396    3.538   -1.380    0.830    0.199    0.921    7.320    1.408   -0.643    0.963    1.727   -0.512    1.727
X2==    6.067    0.538   -0.108    1.111    2.575    3.722    2.077    1.266    0.801    0.104   -1.427   -1.539   -0.714   -1.482   -1.499    1.531   -1.444    9.569    1.640   -0.660    0.282   -0.582    0.176    5.183    0.104    3.560    0.282    1.905    2.508    3.275    3.560    2.508
CD1=        2        3        1        3        7        9        6        0        2        5        5        2        3        2        1        5        0       14        3        0        7        0        3        2        3       11        4        1        3        4        1        4
CD2=       12        3        2        4        6        7        5        4        3        2        0        0        1        0        0        4        0       14        4        1        2        1        2        9        2        7        2        4        5        6        7        5
GCCTTGCTCCTTCAGATATTCCAGGAAAGACGGTAACCGCATGCAGAAACGACTCCAGTCTTTCTCTTTGGGCGATGTCCACGCAGATTCTGCCAGTGCTATCAGGCGTGGGAAGGTCATGAAGTCCAACCGTTTTCCGTCTGCAATCCGTTCGGTCCAAAGTGTGAACTGCATACCCAGTATCTGATCTTCGTATCCTTTAAAAAGATGACTGATCGGTTCGGGGAAGGCATATATGTCTTGCAACGGATTGAATCCATCCCAATAGCGTCCCACTTTATGTGAGGCATCCTGTACGAAATCGCCATACAGCGGGCGACGTGGAGTCAGGACTACCTGATAGCCTTGCTCAAGCGCTTTCAGCAACTGGTACTTACGGTCGTGGCGCCACCACATAACCAACGCTTTGGAGGGGGAGATACCAGCGTCCACTATTTCGTCCCAACCAATCATTTTTTTACCTTTGGCCGCTACCAGATCGGCAGCACGGCGGATGAAGTAATGCTCCAGTCCAGTTTCATTGATCAGCCCTTTTTCCTTTATGAAGTTCTGGATTTCAGGATCTGTGAACCAGTTCTGATTGCCGTAGTGCACTTCATCACCTCCAATATGGATATAGGGAGCCGGGAAGAGGGCTACTATTTCATCGAGTACATCGCTGATAAAACGATAAGTTTCTTCTTTGCAAGGATGGAATGTGAAATGCTTCCAGCGTCCTTC
KOK=       118
KK= 1250233  LL= 1250952  Z=    4.93  JJ= 1249993  DL=   720
A===      111      112      113      114      121      123      124      131      132      133      134      141      143      144      211      213      214      223      224      231      233      234      243      244      313      314      323      333      334      343      413      433
B===      222      122      422      322      212      412      312      242      142      442      342      232      432      332      221      421      321      411      311      241      441      341      431      331      424      324      414      444      344      434      423      443
RRR=   35.304    4.887    0.745    1.475    3.852    5.972    3.450    1.797    0.541   12.253   20.678    0.916    0.367    0.569    0.095    0.527    2.153   15.239    0.389    0.210   -0.434   -0.007   -0.264   -0.757    0.518    6.001   -1.502    5.050    1.317   -2.398   -1.586    6.717
X1==    6.132    2.642    1.412    1.189    2.083    3.287    2.792    0.701   -1.035    4.204    4.259    0.377    0.669   -0.957    0.404    2.052   -1.440    4.536    1.401    0.817    0.555    0.259    0.259    0.649   -0.505    4.259    1.919    1.438    0.968   -1.016   -1.125    4.936
X2==    5.757    1.850    0.528    1.240    1.850    1.816    1.236    2.562   -0.523    2.915    4.856    2.428    0.548   -0.595    0.234    0.257   -1.495    3.360    0.277    0.257   -0.783   -0.026   -1.018   -1.167   -1.025    1.409   -0.783    3.512    1.361    2.361    1.409    1.361
CD1=       12        8        4        3        7        8        6        3        1        7        6        2        2        0        4        6        0       12        5        4        3        2        2        2        1        6        5        3        2        0        0        6
CD2=       17        7        3        5        7        4        4        6        1        4        7        7        2        1        4        2        0        5        2        2        0        1        0        0        0        3        0        4        2        3        3        2
TTGGCTGCCTACTTCAAAACGGCTTTCGTCTCAATCTCTTGTTTTAGTGGTAATTCCGGGATTTGATACATTTCTTTTTGTACGTTTATAAAGATGATACGTACAAATGTATAAAAAAAAATGCGTTTTCTTTATACGTTCCATGAATATATAAAAAAAATGCGTTTTTCTTTCTATATGGAAACCGATATAGAAAAGAAACACGTTTTTCTTTCTATATGGACATAATCCCTGAGCAGACCGGCCATAAACGGTTTCGCCCGGATGATGGAAATATCACCCGGGCGAAACCGTTTAAATTTTTACTTCGATATTCAGTTTACCGCCAAGCCCCCTTTCAACTATATCTATCAGGGTTTTCAGGGTCAAGTTACCTCCATCATTCTCTACTTTAGAGATAAACGTACGCTTTTTATTAATGCGCTCGGCCAGTTGTGCCTGCGTCATTTCTTTCTTCTGACGGGCATTGCGGATTTGAACACCAATGCGCAGTGTTTCCAGCTCACGCTCCAAATTGTCTCGTCTGGGTGTACCTTTTACACCGTAAATTTCATCTTTAAATTGATCTAATGTTGTTATATCCATCATTACCTCCTTTTTTTATCATCATAATATTGGGCCATCAATCGGACAGCCTTGTCTATCTCTTTTTTAGGGGTTTTCTGCGTCTTTTTCTGAAAACCGGAAAGCAAAACCACTAATCGTCCCTTATCGAAAAAA
KOK=       119
KK= 1278373  LL= 1279002  Z=    6.31  JJ= 1278013  DL=   630
A===      111      112      113      114      121      123      124      131      132      133      134      141      143      144      211      213      214      223      224      231      233      234      243      244      313      314      323      333      334      343      413      433
B===      222      122      422      322      212      412      312      242      142      442      342      232      432      332      221      421      321      411      311      241      441      341      431      331      424      324      414      444      344      434      423      443
RRR=   10.314   -0.438   22.601   19.093    1.249    0.863   -0.050   -1.760    0.026   -0.581    0.724   -2.553    0.597    0.571   -0.162    4.095   -0.225   -0.420    0.792   -1.056   -0.115   13.045   15.472   32.692   -2.339    0.118   -0.021    1.644    9.622    0.234    0.190    0.090
X1==    2.386   -0.425    6.375    4.071    1.212    1.415   -0.452   -1.086   -0.312   -1.028   -1.101    3.199    0.741    0.544   -0.425    3.142    0.356   -0.473    2.379   -0.312   -1.112    3.073    3.073    5.107    2.910   -0.180   -0.201    2.065    2.847    0.903    2.583   -0.069
X2==    4.323    1.031    3.545    4.690    1.031    0.610    0.110    1.620   -0.083    0.565   -0.658   -0.798    0.805    1.049    0.381    1.303   -0.630    0.888    0.333    3.382    0.103    4.245    5.035    6.401   -0.804   -0.658    0.103    0.796    3.379    0.260    0.074   -1.300
CD1=        4        1        8        6        3        3        1        0        1        0        0        5        2        2        1        5        2        1        5        1        0        5        5        8        4        1        1        3        4        2        4        1
CD2=       10        4        8        9        4        3        2        5        2        3        1        1        3        3        3        4        1        3        2        7        2        7        8        9        1        1        2        3        6        2        2        0
TGGTGGCGAGACCGATTTCACAGGTACGACTATTTGAGTAACCGATACCGATACCGGCTTTCGTCAATTGCGGACGCAGCTTGCGTAAAGCATAAGTGTTGAGTTCCGGCTGCGTGAATCCTTTGTCTCCGGCAAAACCACAACAACCGACCTCTTCCGGAATGAATACTTGGGTTGAGCAAAGCTTTGCGAGTGAGATTAGTATATTCGCCAATCCCATTTTGCGCATGGAACATGTGATGTGTATGGCAATCGGTCGGTCGGTTGGGGTAAATTCCAGTTTGTCCCGCAAGAAAGTATAAATGAATTCTGCCGGTTCATATAACTTTATCTTTTGGATAGTGGCACGCATGCGGTGTAAGCAAGGACTTTGGTCACAAAGCACCGGATAACGTCCCTGTTCGCTGGCTTCCCATAAAGAGGCTTCCAGTTCGGTCGATTTACTGTCGGCGATATCCAGCATACCTTTGCTTTCCCAAATGGTTCCGCAACAGAGTTTTTCCATTTTAGGAGGGAAGATGACCTCGTATCCGGCTTTTTGAAGCAGGGAGAGCATTTGTTTTACCAAAGGTTGATCTACAGGAGAATCTTTTGCCAGCCCCATCGTTTGATTGATGCAACTGGGAAAGT
KOK=       120
KK=  682784  LL=  683743  Z=    5.02  JJ=  682694  DL=   960
A===      111      112      113      114      121      123      124      131      132      133      134      141      143      144      211      213      214      223      224      231      233      234      243      244      313      314      323      333      334      343      413      433
B===      222      122      422      322      212      412      312      242      142      442      342      232      432      332      221      421      321      411      311      241      441      341      431      331      424      324      414      444      344      434      423      443
RRR=   17.624    2.268    2.045   -2.892    6.250   13.803    1.166   10.244   -0.052    2.656   -0.627    0.292    4.978   -0.617   -3.149   -0.022   -0.032   28.566   35.102   -0.895   10.657    0.403   -0.574   -0.092    0.141   11.451    1.323    1.017    1.815    0.335    1.650   -0.313
X1==    4.235    0.838    0.894    2.025    4.645    3.427   -1.152    3.140    2.167    0.576   -1.251    2.025    1.979    0.906    1.382    0.907    0.020    7.096    5.827   -1.613    6.650    1.225    1.225    0.288    0.576    3.595    1.537    3.010    0.799   -1.075    0.364   -0.138
X2==    4.161    2.705    2.287   -1.428    1.346    4.028   -1.012    3.263   -0.024    4.614    0.502    0.144    2.515   -0.682   -2.278   -0.024   -1.634    4.026    6.024    0.555    1.603    0.329   -0.469   -0.318    0.244    3.186    0.861    0.338    2.270   -0.312    4.528    2.270
CD1=        9        5        3        5       12        8        1        6        6        2        0        5        4        3        6        4        3       17       16        0       11        4        4        3        2        6        4        4        2        0        2        1
CD2=       18       11        9        1        8       10        1       11        3       10        3        4        6        1        0        3        0        8       10        4        4        2        1        1        3        7        3        2        4        1        9        4
GGTTTTGTTTTTCAACGTTCCTGTGTAATCGATGTCAATGGTTACGCGGATTGTCTGATCAAGAGGAGCGGGGAATAGCAGCGGACCTTCACAATAAGCGGCTCCCTCATATCTTTGATAATCTGTTTTCTCTATAATCGGGCTGAACAAGGATACGAACTGGTCTGCATCAAATCTTTTAAAAGAATAGTCCCCATTCTGGAGCTGTACCAAACAGTGATATGACATTGGGCTTTTAAATATCAGTCCGGTTTCACTTAAATAGCAACATTGGCTGCTGCCTTCTATTGTGAGATTTATGGCACTGATTTTTTTCAATGCATTATCGAAGCTGTTTTCGGGTGAATCTATTAATGTGTATTGTCCGTTTTCTTTTTTAGCTCTTTGAATGATGAAACACAATTGTCCCTGCAAATGGCTGATTTTTCGGGCAATCAGTGTCCTGTTCGTTTGGGATAAGTCATATTCTGTCTGACTATTTTGTGCCGATTCTTCATTTTTGTCAGTGAATAGAGCGGTTGTACAGTGATTGAGTTCCGTTTGTCCGTTTAAGGTTCGGGTAGGATATTGAAAATAATAGTTCCGATCATACGAAGTGGAAACTAAGTTTCCCGGATTATTGTCTGTCACAAATGATATTTTCCCAGAGTTTCCCGGGGAGTTTGAGAATCCTTTTGCCAACAGAAATCGATAGATCCCTGTTGGCAGTAAGATATTCTTCTGCAATTGTTCTTGTTCGAAAAGCCATGGACTCTCTTGGATACTTTCTACTTTGGTAAATTGGTCTTTCTCTTTTCTAAATATAAGAACAGAAATTTCGTCGTCATTTTCTCCTTTGGTAGAAGGTAGTTGCCGGGTTTTAAACACGACACCGACAGAAGTATCTTCTTCGATAACTTCTTGGTGATTGGTACAGGCACTCCCCAGCAAAAGTGTTCCCAAAAGTATTTGTCGGATGTA
KOK=       121
KK=  718454  LL=  719083  Z=    5.84  JJ=  717914  DL=   630
A===      111      112      113      114      121      123      124      131      132      133      134      141      143      144      211      213      214      223      224      231      233      234      243      244      313      314      323      333      334      343      413      433
B===      222      122      422      322      212      412      312      242      142      442      342      232      432      332      221      421      321      411      311      241      441      341      431      331      424      324      414      444      344      434      423      443
RRR=   24.795    0.532   -0.181   -2.148    0.208    4.097    0.126    4.465    0.848    2.767   -2.253   -1.254   -3.580   -0.282   -2.600   -0.049   -0.406  107.757    9.111    1.816   -0.098    1.157    0.073   -3.233   -1.104   14.770    3.905    0.617   -0.209    0.044    5.857   -4.336
X1==    7.376    0.806    1.343    2.157   -0.279    1.780    0.037    2.557   -1.314    1.433   -0.442   -1.248   -0.442   -1.343   -1.906   -0.540   -1.409    9.845    4.441   -1.314    0.179   -0.942    0.058    2.822   -1.168    3.608    1.179   -0.651    0.253    0.253    2.798    5.253
X2==    3.362    0.661   -0.135   -0.996   -0.747    2.301    3.442    1.746   -0.646    1.930    5.093    1.004    8.093    0.210    1.364    0.091    0.288   10.946    2.052   -1.382   -0.546   -1.229    1.248   -1.146    0.945    4.093    3.311   -0.947   -0.825    0.175    2.093   -0.825
CD1=       23        5        5        7        3        4        2        7        0        3        1        1        1        0        0        1        0       11        6        0        1        0        1        4        0        6        2        0        1        1        5        6
CD2=        5        3        1        0        1        5        6        3        1        3        6        2        9        1        4        2        2       22        6        0        1        0        3        0        2        5        6        0        0        1        3        0
GAAAAATTCTATGATATATTAAAACTGAATAATGAATTCAGAGAATACGACTTCAAAAAAAACCTGGAGATTAAAACACATCTCTGTGAAGCTGCCGAAAAGTTGGCCGATGAACAAGATGTAGTCTCCGCTTTCCATCAATTACAGAAACTACATCAGGAGTTCCGTGACACCGGTCCTGTCGCCAAAGAATTACGTGACGAAATATGGAACCGTTTCAAAGCCGCTTCTACAGCCGTCAACCGTCGCCATCAGCAGCATTTCGAAGCTCTAAAAGAGAGCGAACAACATAATTTGGATCAGAAAACAGTTATCTGTGAAATAGTAGAAGCTATTGAGTTTGACCAATTGAAAACATTTGCGGCATGGGAAACCAAGACACAAGAGGTGATCGCCCTGCAAAACAAATGGAAAACAATTGGTTTTGCTCCGCAGAAAATGAACGTGAAAATCTTTGAGCGTTTCCGTAAAGCTTGTGACGAATTCTTTAAAAAGAAAGGAGAATTCTTCAAGTTGTTGAAAGAAGGTATGAATGCTAATCTGGAAAAGAAAAAGGCATTGTGCGAAAAAGCAGAATCTCTGAAAGATAGTACAGAATGGAAAGAAACGGCTGAAATCTTAACCAAGCTC
KOK=       122
KK=  746804  LL=  747703  Z=    7.19  JJ=  746534  DL=   900
A===      111      112      113      114      121      123      124      131      132      133      134      141      143      144      211      213      214      223      224      231      233      234      243      244      313      314      323      333      334      343      413      433
B===      222      122      422      322      212      412      312      242      142      442      342      232      432      332      221      421      321      411      311      241      441      341      431      331      424      324      414      444      344      434      423      443
RRR=   24.085    0.252    2.776    2.229    1.732    2.439    1.429   -0.108    2.609   18.591   -0.847   -0.631   -0.044   -2.161    2.050   28.370    1.580  101.420    1.482    2.578    3.777   -1.218   -1.198   -0.348    0.381    3.482    0.117    0.861   -1.290   -0.553    0.203   10.907
X1==    5.654    0.370    4.653    1.806    0.924    1.548    1.607    1.159    0.917    3.121   -0.165   -1.141   -0.838   -1.491   -1.846    5.971   -1.590   10.174    1.314   -1.610    1.478    0.801   -0.658    1.584    0.464    1.179    0.036    3.214    0.984   -0.551    3.869    3.286
X2==    4.260    0.680    0.596    1.234    1.874    1.575    0.889   -0.093    2.846    5.958    5.126    0.553    0.052    1.449   -1.111    4.751   -0.994    9.968    1.128   -1.601    2.555   -1.520    1.819   -0.220    0.821    2.952    3.231    0.268   -1.311    1.004    0.052    3.319
CD1=       15        4       11        6        5        5        5        5        4        7        2        1        1        0        0       12        0       17        4        0        4        3        1        4        3        4        2        6        3        1        8        6
CD2=        9        4        3        4        6        5        4        2        7       10        9        3        2        4        1       10        1       20        5        0        6        0        5        2        3        6        7        2        0        3        2        6
TTCTCCATCATGCCCGTCACAGGCAAACTTGAGTTTGATGAAGAAAAACGTGCCAGTTGGTTCAGTCATAAAGGTGAAATAGCAACCCCTTCCTACTATAAAGTATATTTGGCCGAACACGATGTAGTGACCGAAATGACTCCGACAGAACGTGCGGTTCTGTTCCGTTTCACCTTTCCCGAAAACGAACACTCGTACATTGTAGTAGACGCATTCGACAAGGGTTCCTACGTAAAAGTAATTCCGGAAGAGAACAAGATAATCGGCTACACCACCCGTAACAGTGGTGGAGTGCCCGAGAATTTCAAGAACTACTTCGTTATCGAGTTCGACAAACCTTTCACTTACAAAGGCACTTTTGCAGACAAAAAGCTGGAAGAAGGCAACTTGGAGCAGAAAGCCGACCATACGGGAGCCATCATTGGTTTCAGTACCCGTAAAGGTGAAATCGTGCATGCCCGTATAGCTTCTTCGTTCATTAGTTTTGAACAAGCGGCTCAGAACCTTAAAGAATTGGGTAACGACTCTTTTGAGCAACTTGCACAAAAAGGGAATGATGCCTGGAACAAGGTATTAGGTAAAATAGAAGTAGAAGGCGGCAATCTGGACCAGTACCGTACATTCTACTCCTGCCTCTACCGTTCTCTGCTATTCCCCCGCAAATTCTATGAGTTTACGGCAGACGGGCAACCTGTTCATTATAGTCCTTACAACGGTCAGGTACTCCCCGGATATATGTACACCGATACAGGATTTTGGGATACATTCCGTTGTTTGTTTCCATTCCTGAACCTGATGTACCCATCGGTAAACAAAGAAATACAAGAAGGACTTGTCAATACTTATAAGGAAAGCGGTTTCTTTCCGGAATGGGCGAGTCCCGGACACAGAGGTTGTATG
KOK=       123
KK=  747914  LL=  748243  Z=    4.54  JJ=  747674  DL=   330
A===      111      112      113      114      121      123      124      131      132      133      134      141      143      144      211      213      214      223      224      231      233      234      243      244      313      314      323      333      334      343      413      433
B===      222      122      422      322      212      412      312      242      142      442      342      232      432      332      221      421      321      411      311      241      441      341      431      331      424      324      414      444      344      434      423      443
RRR=   14.647    0.099    0.838   -0.465    0.967    4.368    0.781    0.132    0.816   -0.336    0.086   -0.377    1.411   -1.337   -1.318   12.738   -0.199   20.923    0.004    0.001    2.694    0.046    0.252    0.754   -0.032    8.882    0.615    0.464    0.866    0.464   -1.938    5.356
X1==    4.436    0.646    2.554    0.702   -1.142    1.999    3.986   -0.196   -1.001   -0.951    0.036   -1.120    1.036   -0.976   -1.142    3.999   -1.014    4.174    0.164   -0.001    1.216    0.205    0.205    3.195    0.049    2.036   -0.784   -0.745    2.245   -0.755    3.036    2.245
X2==    3.302    0.154    0.328   -0.663   -0.846    2.185    0.196   -0.672   -0.815    0.353    2.362    0.337    1.362    1.370    1.154    3.185    0.196    5.012    0.025   -0.815    2.216    0.226    1.226    0.236   -0.647    4.362   -0.784   -0.622    0.386   -0.614   -0.638    2.386
CD1=        7        2        4        2        0        3        5        1        0        0        1        0        2        0        0        5        0        5        1        1        2        1        1        4        1        3        0        0        3        0        4        3
CD2=        4        1        1        0        0        3        1        0        0        1        3        1        2        2        2        4        1        6        1        0        3        1        2        1        0        5        0        0        1        0        0        3
TTAGAATACGCTTACGATGACTGGTGCATCTACCAGCTGGCTAAAGCCCTGAACCGACCGAAAAAAGAAATTGAACTATTTGCCAAACGTGCCATGAACTACCGGAATGTATTCGACAAAGAAAGCAAACTGATGCGTGGCCGTAATGAAAACGGCCAGTTCCAGTCACCATTCTCTCCGTTGAAGTGGGGAGATGCATTCACAGAAGGTAACAGCTGGCATTACTCCTGGTCGGTATTTCACGACCCGCAAGGATTAATCGATCTGATGGGAGGCAAAAAGATGTTTATCACGATGCTGGACTCCGTATTTGCAGTTCCTCCTGTATTC
KOK=       124
KK=  793964  LL=  794893  Z=    5.32  JJ=  793934  DL=   930
A===      111      112      113      114      121      123      124      131      132      133      134      141      143      144      211      213      214      223      224      231      233      234      243      244      313      314      323      333      334      343      413      433
B===      222      122      422      322      212      412      312      242      142      442      342      232      432      332      221      421      321      411      311      241      441      341      431      331      424      324      414      444      344      434      423      443
RRR=    6.720   -1.401    1.078    8.156   19.693   22.358    0.936   -0.665    0.127   13.615    7.420   -0.011    2.859    1.258   -0.767    1.359    2.517   14.074    4.744    2.517    3.046   -0.078    1.310    1.461   -0.629   59.712    8.294   -0.068    0.031   -3.518    5.631    0.803
X1==    2.251   -1.210    0.346    2.355    6.224    3.698    0.320   -0.755    0.101    2.848    5.089    0.015    3.862    1.054    0.505    0.701   -1.593    3.020    1.322   -1.697    4.668   -0.180   -0.848   -1.424    1.117    7.542    4.040    0.132    0.351   -0.936    3.862    0.351
X2==    2.985    1.157    3.119    3.463    3.164    6.046    2.925    0.881    1.255    4.781    1.458   -0.745    0.740    1.194   -1.519    1.939   -1.581    4.660    3.589   -1.483    0.652    0.432   -1.544   -1.026   -0.563    7.917    2.053   -0.514    0.089    3.760    1.458    2.292
CD1=        8        1        4        7       14        9        3        2        3        8       11        3        9        4        4        4        0        7        4        0       10        2        1        0        5       15        9        3        3        1        9        3
CD2=        6        4        6        7        7       11        7        3        4        8        4        1        3        4        0        5        0       10        9        0        3        3        0        1        1       13        5        1        2        7        4        5
ACCAAATGTTGTTTCCTGTTTATAGAGGTTCTCAAGCAAAGTCTGCATCTGACCGACTTGTTTGGAAGCAGGAACAAACGTATCGAAATACTCGTTAAACGTAACCAGCCCGGCTTTATCGTCCTTCCGCATAGCTACATACGAAAGCACCAACGAGGCATTGATGGCATAGTCCAGCAATGTCATGCCACGGAAAGCCTGCTGCATCACACGCCCTTTATCGATCACGCTGTATATCTGTTGACTGCGCTCGTCCTGATAGACATTGACCATCAACTGATGACGGCGTGCACTGGCCTTCCAGTTTATGGTGCGATAATCGTCTCCCTTTACATACTCTTTGATTTGTTCAAACTCAGTCTGATGTCCAGCCCGACGAATACGCTTGATACCGAGTTCGGTCAGGTTATCGCTCATAGCCAACAGCTCGTATCGATGGAGCATCAGGTAAGAAGGATATACCTTAACGGTTTCAGGTCTGCCACAGGTAGCCCTGCGGGATATTAATCCGATTCGGGTAGTCGTAAAAACGCGGATGAATCCGAAACCGTATTCTCCCCTGCGAGTCGGCCTCAACCGATAGGTAAGCGTCTTTCCCTCATTAGGTAAAAGCGACAGCTCGAAGTGTACATTCCTTTGCTGAAATATGACCGGCACTTCATCTATCACGATCAAACGGACGGGATAGGAATAACGACTCTCTATACGCAGGCTGACTTCGTTATCATCACCGTTAGAAAAACGTCCGGCACACTGACGGAAAGCCTGGATACCCTTGGTGCGATACAACAGATATCCATCGAAAGCCAGAGCAAGCAGCAGCGCAAGCAGCCCTAACTGTCCGATGATAAACAGAGAACCGAACAGGTATCCGCCACCTAACAAGAGGATGACGACAAGGACGAGTATATAGAAACGTTTGGTCAGGAA
KOK=       125
KK=  806264  LL=  806893  Z=    6.36  JJ=  805694  DL=   630
A===      111      112      113      114      121      123      124      131      132      133      134      141      143      144      211      213      214      223      224      231      233      234      243      244      313      314      323      333      334      343      413      433
B===      222      122      422      322      212      412      312      242      142      442      342      232      432      332      221      421      321      411      311      241      441      341      431      331      424      324      414      444      344      434      423      443
RRR=   -3.751   -0.009    0.424    4.986   12.172    0.503   11.804   -0.160   -0.327   27.454   -0.177    0.320    0.469   -0.525    1.013    7.011   -0.210   19.206    7.924    0.723   31.294    0.174    5.690   -2.772   -0.519   -1.245    0.541   -0.494   -1.606    0.907    0.535    3.420
X1==    6.026   -0.727    1.626    0.866    2.823    3.346    4.873   -0.616    0.242    6.108   -0.433   -0.623    0.381   -1.252   -1.437    1.794   -1.315    4.383    3.556   -0.534    4.744   -0.354    1.337    2.168   -0.426   -0.433    0.502    1.546   -1.138    0.642   -0.433    2.423
X2==   -0.622    0.012    0.261    5.754    4.311    0.150    2.423    0.261   -1.353    4.495    0.409   -0.513    1.231    0.419   -0.705    3.909    0.160    4.382    2.228   -1.353    6.597   -0.492    4.254   -1.279    1.219    2.875    1.078   -0.320    1.412    1.412   -1.234    1.412
CD1=       11        1        4        3        6        6        8        1        2        9        1        1        2        0        0        4        0        7        6        1        7        1        3        4        1        1        2        3        0        2        1        4
CD2=        1        2        2        9        8        2        5        2        0        7        2        1        3        2        1        7        2        8        5        0       10        1        7        0        3        5        3        1        3        3        0        3
GTATTCAAAATGAAAGAAGATTCCGCTTTGGGCCGTATATTGGTATGGAAAGTAACCCTATCCACTCCTCATCCCCATGCGAGCTTGTTATGGGGAAACGGAATCGGTTATTTTGAATCTCAATATGGAAAGTGGCAAGCCGACTACTTCCGGGAAAAAGAAGGTACCGAGAAAGAACGTCACATCGCAGGATATGTAACCACCGCATACAACGAATTCCTTGAACTTGGCCTTGAGCAAGGGATTATCGTGACAGCATGCATCGCGGCCCTTTTGGTTATGGCAACGGGCACCGGTTGGAAAAACCTATCAACCATTGAACTCGGAGCCAAAGCATCCATCGTTTCCATAACCATATTGATGTTCTGTTCCTATCCTCTGAAGGTACTCCCCACCACTCTTTATCTGATGTTCTGCCTGTCGGTGGCTCTTTATGGAAAAAAGCGGTTGCTTTCCACCGGACATCGCATGATAAGCAACGGTGTAAGATCCCTTGCTGGTCCCCTGATCTGCGTATTCGCACTTGCCGGTATGATAAATGCATACGGATACTATTTCTGTCATCGGGGACAACAGCGAGTGATGCGCCATGATCTGAAAGGAGGTATAGAGATGTATAAAAAAGCGCAA
KOK=       126
KK=  808934  LL=  809653  Z=    7.63  JJ=  808454  DL=   720
A===      111      112      113      114      121      123      124      131      132      133      134      141      143      144      211      213      214      223      224      231      233      234      243      244      313      314      323      333      334      343      413      433
B===      222      122      422      322      212      412      312      242      142      442      342      232      432      332      221      421      321      411      311      241      441      341      431      331      424      324      414      444      344      434      423      443
RRR=   82.847    0.118    0.008   10.679    0.118   -0.115    1.497    0.578    1.978   -0.020    2.780    3.880   -0.051    4.118   -0.021   -0.043    0.098    6.963   -2.540    0.083   -0.166    4.118    7.796    1.404    0.225    0.245    0.256    0.426   20.308    0.671    0.097    3.509
X1==    8.235   -0.726    1.535    1.839   -0.726   -0.049    2.404    0.804   -1.451    0.041    3.340    3.405   -0.534    2.101   -0.017   -0.049   -1.352    3.865   -0.691    0.652   -0.080    2.348    3.091    1.911    0.765    2.565    0.613    0.726    5.575    1.742    1.015    1.742
X2==   10.061   -0.163    0.005    5.808   -0.163    2.361    0.623    0.720   -1.363   -0.495    0.832    1.139    0.095    1.960    1.185    0.872   -0.073    1.802    3.675    0.127    2.063    1.754    2.522    0.735    0.295    0.095    0.417    0.587    3.643    0.385    0.095    2.014
CD1=       13        1        4        4        1        2        5        3        0        2        6        6        1        4        2        2        0        8        1        3        2        5        6        4        3        5        3        3        9        4        3        4
CD2=       18        2        2       11        2        5        3        3        0        1        3        4        2        5        4        3        2        4        7        2        4        4        5        3        2        2        2        2        6        2        2        4
CCGTAAAAGCGGCTTTATTCGTCGGCACACCATCGTACAAAAGGATTTTGAACGAACGTGTGCCAACTATCGCATAAGCGGAGAAAAGGGCTTTGCCTCACGCCTAAACAACAGTTTAGACTGATGAGGCAAGGCCCATTTCTTTTCTGCTTATGCCAAAGAGGAGCTTTTACGGTTTTTCAGATGATTTTTCTTTTTCGCTGTTCCTTTGAGCCGGAAGCGGAAAGCCGTGTATGACCGCTTGTCCATAAATGGAACAACCCGTCACCCACAGCAGGCAAACCGGGAAGAATGATTTTATCTGCCCGCCCCGACACGTCTGACCAGACAGATAGAACCATACTTCCTTGCAGGTGGTTTGCCCGGTTTCACGCTACCGGCTATGTCCTTTTTTGGGGGAGACTTCCTTTTTTCACGGATTTCTCTTTTGAAGTTTTCTGTCTAATCTGCCTCTACTTCCGTTTACCTCCATTTTCGCGCCTTTCAGTGGGCCGCATCAGGCAGTCATTTCCGTTCTGGGCGCAAAGGTAACTCCGGGATTTGACGGGAAAGCAAGGTCAAGCCTCCTGTTTTCGGGAAAAATCTCCAGCCCTGCGGGTAGTATTTTTCCCGAAAAACCTTGCATTCCCTAATCCCTACCTTTTTAAGCACCCGAAACGAAAACGACCGATGCGACAGAAAGACGCATTAAAAAAAATGTCGGATAAACGAGAGGCAGAT
KOK=       127
KK=  828734  LL=  829843  Z=    6.00  JJ=  828674  DL=  1110
A===      111      112      113      114      121      123      124      131      132      133      134      141      143      144      211      213      214      223      224      231      233      234      243      244      313      314      323      333      334      343      413      433
B===      222      122      422      322      212      412      312      242      142      442      342      232      432      332      221      421      321      411      311      241      441      341      431      331      424      324      414      444      344      434      423      443
RRR=   39.566    1.156   10.064   19.601    2.500    0.065    2.071   -0.072    0.005    4.426    0.760    0.398   -0.551    0.780    1.013    0.452    1.969   40.409    2.486   -1.996   -3.762    1.217   -0.000    0.137    5.293    7.762    0.231   -0.902   18.727   14.121   -0.707   10.513
X1==    7.206    2.750    2.031    5.003    1.047    0.024    2.143   -0.181    0.024    2.214    0.345    0.747    0.345    1.772   -0.655    2.367   -1.239    5.815    1.287    4.710    3.160    1.746    0.000   -0.136    1.644    1.443    0.137   -0.545    6.143    3.875   -0.754    2.175
X2==    5.491    0.420    4.955    3.918    2.388    2.650    0.966    0.396    0.191    1.999    2.207    0.533   -1.600    0.440   -1.547    0.191   -1.589    6.949    1.931   -0.424   -1.191    0.697   -0.500   -1.010    3.220    5.379    1.691    1.655    3.049    3.644    0.938    4.833
CD1=       17        8        7       13        5        3        7        3        3        7        4        5        4        7        2        7        1       12        5       11        8        6        3        3        6        6        3        2       14       10        2        7
CD2=       10        3       10        8        6        7        4        3        3        6        6        3        0        3        0        3        0       15        6        2        1        4        2        1        8       11        6        6        8        9        4       11
CCGGGCGGTTCGTCACGTATCCGCTTCAATGGTGAAGCCGGGATTCGGATAACCGATGAATGACGGCATTGCGTCATGAAGTCATTGAATCCGTGAATCACCGCGTCACTGGAAAACCGGGTATCCGACGGTTCGGATATTCGGTTTGGCAAATATCCGCCGAAGCGGTTTGCCGGGTATCTGAAAGTTCCTTTTTCCATATCTTCAAATCGTTCGTTTCTTGAATCATGCTGCAAATAAACAAGGATATTTTTGAATCCGTATCACTTCTCCGGCAAGTGGCAGCACGTTGCGCCGGTTGGCACTGATTGTCCGGGTCAAGCCTCTGTCCGATACCGCGTTAAGGGCGTAACTTTGCACCCGAACGGCAGGGTTCGCCGCAGGTGGCGCAGCCCGGAGTTTGAAAGGCATTCCCCCAATCCGTCCCCGACGGATTTTTATGTTCCTCTGAACATAGCAAGGTATGTTTTCAGCCGCTCAAAATATTTTGAGCAGCCACGAAAACGCCTTGCCCTTGCAGGGGGCGGGCTTACCCTCCGAAGTCGGGAAGCCTCTCAAACCGGCGGTGTCTGTGCCTCGAAGCGGCGGCTTATGCCGTCAAACCGCTAAATCCAAAGTAATATGAGTGAAAAAAGAAGAAACAAAGGCGGGAGAAATCCCAAACTCGATCCGGCGGTGTTCCGCTACACCGTCCGTTTCAGCGAGGAGGAACACAACCGTTTCCTCTCCATGTTCGAGAAGTCGGGCGTTTACGCCAAATCAGTTTTCCTGAAGGCGCACTTCTTCGGACAGCCGTTCAAGGTGCTGAAAGTGGACAAGACGCTGGTGGATTACTACACCAAACTGTCCGATTTTCATGCGCAGTTCCGCGCGATAGGTACAAATTACAACCAAGTTGTGAAGGAACTGAGGCTGCATTTTTCCGAGAAAAAGGCGATGGCGTTGCTTTACAAGCTGGAACAACAGACCGTAGAACTTGTGAAACTGAGCCGTAAAATTGTGGAACTTTCAAGAGAAATGCAGGAAAAATGGTCGCAAAAATCAGTGTAGGAAACTCGTTGTATGGCGCACTTGCCTACAACGGGGAGAAAATCAACGAGGCGAAAGGGC
KOK=       128
KK=  842324  LL=  842953  Z=    6.19  JJ=  842294  DL=   630
A===      111      112      113      114      121      123      124      131      132      133      134      141      143      144      211      213      214      223      224      231      233      234      243      244      313      314      323      333      334      343      413      433
B===      222      122      422      322      212      412      312      242      142      442      342      232      432      332      221      421      321      411      311      241      441      341      431      331      424      324      414      444      344      434      423      443
RRR=    6.279    5.158   -0.027    9.418    1.746    8.127    0.930   -1.211   -0.716    0.880   18.787   -0.002    0.012    1.351    0.933   -0.753    1.774    5.711   48.562   -1.005    5.422   -3.072    0.920   -1.261   -0.018    6.540    4.780   -0.082   -1.135    1.696    0.137    3.342
X1==    1.865    1.817   -0.023    3.910    1.037    2.729    0.308   -1.017   -0.471    1.028    6.013   -0.038    0.013   -1.001   -0.524    1.129   -1.281    3.568    5.440   -1.271    1.223    2.824    1.195    1.168    0.028    4.013    2.863    0.076    1.062    2.062    1.013    4.062
X2==    3.367    2.839    1.191    2.409    1.684    2.978    3.020    1.191    1.520    0.856    3.124    0.041    0.882   -1.350   -1.780   -0.667   -1.385    1.600    8.927    0.791    4.435   -1.088    0.769   -1.080   -0.628    1.629    1.670   -1.076   -1.068    0.823    0.135    0.823
CD1=        3        4        1        5        3        5        2        0        1        2        7        1        1        0        1        3        0        8       11        0        3        5        3        3        1        5        5        1        2        3        2        5
CD2=       12        8        5        7        6        6        6        5        4        3        6        3        3        0        0        1        0        3       11        3        6        0        2        0        1        4        3        0        0        2        2        2
CAGGCGGAAGAAGTCAAGCAAAGTGTTGAGCATATCCCGCATACGGTCGGAGGATTGCAGTATATTTCGGATATATTGCCCATTATTACCGCTATTGCATTCTTTCCGCAAAAGTTCGGTATAGCCAGTTATTGCCGTCAGTGGTGTACGCAACTCATGGGTAATAGTATGTACCGCTTTCTTTCGGGAGGTTATGAGTACCTCATTTTGTTGCACGGACTGTTCCAATTGCTCGATCAAATCCGTTGTCTTGCGTTTGTATCGTTTAATGTTCTTTGCATCACGGTGTATGATGATATAGGAAATGACCAACAGCAAAAGAACAAATCCCATCAAGCCGCCTATCTGCATAAATGATTTTTTACGCATCGCTGTTATCTCGCTTTCTCTATTTTGTAAATCAGATTGTACCTTCTTTTCGATTTGGCAAATCAATCCTTGCAGTTGTCTGTTAAGTTCTGCATTACGGGCAGCAAGACTATCGGCTTGTTCTGACAATCGACGGCTCTGCGCTTTCTGTTCGTTGACCATGTTTCTATTGGATGAACGGAGCGTAGTCGTTGTTGTCGTTGGCTTCGTTCCCTCTTTTTTGCCAAAGATGCCCAAGAAACCTTTTCGTTTTGGCTTTTT
KOK=       129
KK=  877124  LL=  878263  Z=    5.29  JJ=  877094  DL=  1140
A===      111      112      113      114      121      123      124      131      132      133      134      141      143      144      211      213      214      223      224      231      233      234      243      244      313      314      323      333      334      343      413      433
B===      222      122      422      322      212      412      312      242      142      442      342      232      432      332      221      421      321      411      311      241      441      341      431      331      424      324      414      444      344      434      423      443
RRR=   20.335    8.273   -1.277   11.182   -0.303    5.407    2.566    2.495   -0.236   19.778    1.848    0.316   -0.327    2.668   -1.364   13.958    1.323   24.258    4.086   -1.390    8.414   -0.089   -3.373   -4.930    0.959   17.557    1.163    0.605   -0.224   -0.743   -0.825   75.648
X1==    4.578    3.294    1.115    2.259   -0.102    7.355    7.592   -1.532    0.725    4.203    0.562   -0.303   -0.120   -1.535   -0.668    2.533   -1.744    6.931    0.738    0.725    0.988   -0.391   -1.013    3.122   -0.731    3.973    1.629   -0.595   -0.665    0.789   -0.802   13.870
X2==    4.442    2.511   -1.145    4.950    2.980    0.735    0.338   -1.629   -0.326    4.706    3.289   -1.043    2.724   -1.738    2.042    5.511   -0.758    3.500    5.536   -1.918    8.520    0.229    3.330   -1.579   -1.311    4.419    0.714   -1.017    0.337   -0.943    1.028    5.454
CD1=       10        9        4        6        3       15       16        0        4        8        3        2        2        0        2        7        0       16        5        4        4        2        1        8        1        8        5        1        1        3        1       21
CD2=       16       10        2       14       11        5        4        1        3       12        9        2        8        0        9       14        2        9       12        0       17        3        8        0        1       11        4        1        3        1        5       11
GCCATGCTCGGCCTTTACGGTTTTGCCGGCTGGTTCATCGGAATGCAGAATTCCCGTTTTCCGATGTATATCGCTATTACGCAGAATATTGTGAATATCCTGGCAAGTCTTTGTTTTGTATTCCTTTTCGGAATGAAAGTAGAAGGAGTAGCTCTCGGAACGCTTATAGCCCAATATGCAGGCTTCCTGATGGCGCTGCTTTTATGGCTACGTTATTATAAACAATTGCGGAAACGAGTCCATTGGAGAGGCATTTGGCAAAAACAAGCCATGTATCGGTTCTTCCAGGTAAATCGCGATATTTTTCTCCGTACTTTGTGCCTGGTAGCTGTAACGATGTTCTTCACCTCTGCCGGAGCCGCCCAAGGCGAAGTAGTACTGGCTGTAAACACTTTATTAATGCAGCTGTTTACCCTCTTTTCATATATTATGGATGGATTTGCCTATGCAGGCGAGGCACTTGCCGGTCGTTATATCGGCGCCGGTAATCGTATGGAGCTTCACCGTACCGTCCGACAGTTATTCGGATGGGGTGTCGGATTATCAGCCGGGTTCACCCTTCTTTACGGTATTGGTGGACAATCATTTCTGGGATTACTGACTAACGAATCATCCGTTATCCAGGAAGCCGACACTTACTTTTATTGGGTATTAGCCATTCCCCTTGCCGGATTTTCCGCCTTTTTATGGGATGGCATTTTCATAGGTGCCACCGCTACCCGCCAGATGCTTTTCTCCATGTTCATCGCTTCTGCCAGTTTTTTTCTTACCTATTACATCTTCCAAGGAGTAATGGGAAATCATGCCTTGTGGATGGCTTTTATTATCTACCTGTCGCTTCGCGGACTTGTACAAGCTTTTTTAGCAAAAAAGATAGTCCATTAAAAGGAATCGCGTATCTTTGCAAAAAAGTAAACCAACAATCAGAATCGTATGGCAAAATACAAAAGAGTCCTGTTGAAGCTCAGCGGTGAGAGCCTGATGGGAGAAAAGCAATACGGCATCGATGAAAAGCGATTGGCCGAATATGCCGCACAAATCAAAGAGATTCATGAACAAGGCGTACAAATCGGCATCGTTATCGGTGGTGGTAACATCTTCCGTGGACTAAGTGGAGCCAATAAAGGTTTCGATCGGGTA
KOK=       130
KK=  907844  LL=  908173  Z=    4.66  JJ=  907094  DL=   330
A===      111      112      113      114      121      123      124      131      132      133      134      141      143      144      211      213      214      223      224      231      233      234      243      244      313      314      323      333      334      343      413      433
B===      222      122      422      322      212      412      312      242      142      442      342      232      432      332      221      421      321      411      311      241      441      341      431      331      424      324      414      444      344      434      423      443
RRR=    5.039   13.300   -0.115    0.694    0.288    0.194   13.125   -1.204    0.708    9.798    0.007    0.694    1.278    0.736   -0.049   -0.144    0.708    0.306    2.074    0.708   21.168   -3.059    0.248    0.736    2.274    3.760   -0.211   -1.766   -1.891    0.765    2.309    0.588
X1==    3.527    4.067   -0.085   -1.041    1.067    1.148    4.169    1.851   -0.852    3.007    0.030   -1.041    1.030   -0.947    0.067   -0.852   -0.831    0.334    2.349   -0.852    5.222   -0.759    0.241   -0.741    1.007    3.030    0.222    2.093   -0.886   -0.886    1.030    0.114
X2==    1.429    3.270    1.349   -0.666    0.270    0.169    3.148   -0.651   -0.831    3.259    0.241   -0.666    1.241   -0.778   -0.730    0.169   -0.852    0.919    0.883   -0.831    4.053    4.030    1.030   -0.993    2.259    1.241   -0.947   -0.844    2.136   -0.864    2.241    5.136
CD1=        5        5        1        0        2        2        5        3        0        4        1        0        2        0        1        0        0        1        3        0        6        0        1        0        2        4        1        3        0        0        2        1
CD2=        2        4        2        0        1        1        4        0        0        4        1        0        2        0        0        1        0        2        2        0        5        5        2        0        3        2        0        0        3        0        3        6
CAACGTTCCTTGATGAATCGGTCCCAGTTTATACATGTGATTGCTCTGATTCGATCCCGAACCGGCATTCATAAACGAGAACATACCGGCTATCAGTAAGGTCGATTTATGATGGGTGACGGTGTACGGCCCGGCAAAAATAGCACATGCTTCACCGTTCTCTCCTTGGCAGTTGCTAAAGAACAGCGAGTCGGAAGCGGAATAATTGTGCCCCAACTGACAGGCTTGTCCCACAAAACAACGGGTCAGCATGGCCCCGTCGTCGACATGGGAACCGGAGGAAATAATAAAATCATCGCAAATAACGCCGTGTCCGATATGCACCGGGGC
KOK=       131
KK= 1069214  LL= 1070083  Z=    7.22  JJ= 1068974  DL=   870
A===      111      112      113      114      121      123      124      131      132      133      134      141      143      144      211      213      214      223      224      231      233      234      243      244      313      314      323      333      334      343      413      433
B===      222      122      422      322      212      412      312      242      142      442      342      232      432      332      221      421      321      411      311      241      441      341      431      331      424      324      414      444      344      434      423      443
RRR=    3.994    0.147    5.250   -0.121    1.056   13.265   13.457    0.133    0.628    0.510    0.397    8.731    1.759    2.076    0.267    0.371    0.280   18.256    3.982   17.238    3.842    0.010   57.019    0.152    0.189   -1.463   -0.096    0.189   11.912   -0.667    0.004    0.606
X1==    1.971    0.199    1.921    0.881    1.434    4.071    5.395    0.557   -1.467    1.739    0.665    3.387    1.368    2.299    0.199    1.995   -0.329    4.177    1.651    3.379    2.582    0.005    8.568   -0.241   -0.558   -0.741    0.251    0.543    3.451   -0.493   -0.038    0.295
X2==    2.027    0.737    2.733   -0.137    0.737    3.258    2.494    0.239   -0.428    0.293    0.596    2.578    1.286    0.903    1.342    0.186   -0.849    4.371    2.412    5.101    1.488    1.901    6.655   -0.630   -0.340    1.975   -0.383    0.348    3.451    1.351   -0.093    2.051
CD1=        6        3        5        4        5        8       11        3        0        4        3        8        4        6        3        5        2        8        5        7        5        2       14        2        1        1        2        2        6        1        2        2
CD2=        6        4        7        2        4        8        6        3        2        3        3        6        4        3        5        3        1       10        6       11        5        5       12        1        2        5        2        3        7        4        2        5
GATAGAAGCCGGTTGTGATGAAGCCGGACGCGGTTGTCTGGCAGGTGCGGTTTATGCTGCTGCCGTTATCTTACCGAAAGATTTTGAGAATGAATTGTTGAATGACTCCAAGCAGTTGTCGGAGAAGCAGCGATATGCTTTGCGCGAAGTGATTGAGCGGGATGCGGTTGCCTGGGCCGTCGGCATTGTTTCGCCCGAAGAGATTGATAAGATAAACATCCTGAATGCATCGTTTCTCGCCATGCACCGGGCGGTAGACCGGCTGAAAACCCGTCCTCAGCATCTGCTGATCGATGGAAACCGTTTCAAGAAATACCCCGACATACCTCATACTACTGTTATAAAGGGAGATGGCAAATATCTTTCGATAGCTGCTGCTTCTATCCTTGCCAAAACTTATCGTGATGACTACATGAACAGGCTGCATCAGGAATTCCCATGTTATGACTGGGAGCATAACAAAGGTTATCCTACGAAAAAGCACCGTGCGGCTATTGCCGGGCACGGTACTACTCCGTATCATCGCATGACTTTCAATCTGTTGGGCGACGGACAGTTGGAATTGTTCTCAAAATAAACTTTCCTTAAAACCACTTTATCTTCCTGAAGATCACAAAGGAGAGGGCAGACAGGAATACGGATACCAGGATGATCAGCAGGAAGGCATGAGGCATCTCCTCAAGATGTATGTCTACGTTCATGCCATAGAAACTGGCTATTAACGTGGGGATCATCAATGTAATGGAAAGACTTGTCATACGTTTCATGATCGCATTCACATTATTGGAGATGATGGATGCAAAGGCGTCCATGGTTCCGGTGAGAATGTCACTGTAGATGTTGACCGTATTGAATGCCTGCTTCAGTTCA
KOK=       132
KK= 1094894  LL= 1095313  Z=    4.98  JJ= 1094594  DL=   420
A===      111      112      113      114      121      123      124      131      132      133      134      141      143      144      211      213      214      223      224      231      233      234      243      244      313      314      323      333      334      343      413      433
B===      222      122      422      322      212      412      312      242      142      442      342      232      432      332      221      421      321      411      311      241      441      341      431      331      424      324      414      444      344      434      423      443
RRR=    0.160    0.002   -1.898    3.055   18.824    2.260   -0.010    0.491    4.121   -1.000    1.252    5.483   -0.442   -0.021    0.810    1.068    0.603    0.020   -0.354   21.947    0.097    4.415    0.151   43.362   -1.000    0.166    0.097    0.458    3.048   -2.370    0.574    0.487
X1==    0.258   -0.017    2.384    1.258    3.983    1.156   -0.017   -0.616    1.156   -0.511    0.384    2.258    0.384    0.258   -1.017   -0.844    0.983   -0.147   -0.338    6.156   -0.701    2.156    3.156    6.983   -0.511   -0.616   -0.701   -0.424    1.489    2.489    0.384   -0.511
X2==    0.622   -0.106   -0.796    2.429    4.726    1.955    0.614   -0.796    3.565    1.955    3.261    2.429   -1.151   -0.080   -0.796   -1.265    0.614   -0.138    1.048    3.565   -0.138    2.048    0.048    6.210    1.955   -0.269   -0.138   -1.078    2.048   -0.952    1.496   -0.952
CD1=        1        1        3        2        5        2        1        0        2        0        1        3        1        1        0        0        2        1        1        7        0        3        4        8        0        0        0        0        2        3        1        0
CD2=        4        2        1        5        9        4        2        1        6        4        5        5        0        1        1        0        2        1        2        6        1        3        1        7        4        1        1        0        3        0        3        0
AGTAAGTATATACTTTCGACTTGGTGTTCTGTGTCATCACCAGTCCGTTTTTATCGTCCAGGTTGGTCAGACTGAAAGAGTTCTTAGGCATATCGTCGAAGAACTTCTTCTTTGCTTTCAGGTAGTTCTCTACTGTTTTATGATAGTCCAGATGATCGCGTGTCAGGTTGGTGAAGATGCCGCCGGCAAATTTCAGTCCGCTGATTCTTTTTTGTGCGATGGAGTGTGAACTGACCTCCATGAAAACATATTTGCAACCTTCGTCCGCCATGCGTCCCAATAAACGATTCAATGTGATCGGGTCGGGAGTGGTATGTTCGGTAGGAATGGCTTCGTCATCTATATAATTGCATACCGTGGAGATTAATCCCACTTTATAGCCGAAGTATCGGAACGTATTATATAATAAGGTGGCAATCG
KOK=       133
KK= 1107254  LL= 1107913  Z=    5.55  JJ= 1107254  DL=   660
A===      111      112      113      114      121      123      124      131      132      133      134      141      143      144      211      213      214      223      224      231      233      234      243      244      313      314      323      333      334      343      413      433
B===      222      122      422      322      212      412      312      242      142      442      342      232      432      332      221      421      321      411      311      241      441      341      431      331      424      324      414      444      344      434      423      443
RRR=   20.455    2.108    0.537    4.275   -1.014    0.357    0.017    0.160    0.330    8.695   -1.853    0.529    0.060   -0.511    0.913   -2.362    0.857   54.760    2.211   -4.196   12.483    1.076   -2.291   -0.619   -3.097   13.966   10.557   -0.298    0.108   -0.175    1.821    4.037
X1==    4.960    2.206    0.164    2.147    0.761    0.214    0.055    0.164   -0.554    3.549    3.976    1.433    0.180    1.458   -0.685    1.751   -0.672    8.082    0.845   -1.322    5.289    1.004    1.776   -1.391   -1.264    3.217    4.473   -0.335    0.357    0.357    0.940    1.164
X2==    4.124    0.955    3.278    1.991   -1.333    1.666    0.319    0.976   -0.595    2.450   -0.466    0.369    0.335   -0.351   -1.333   -1.349   -1.275    6.776    2.616    3.174    2.360    1.072   -1.290    0.445    2.450    4.341    2.360    0.891    0.301   -0.491    1.938    3.469
CD1=        9        5        2        5        3        2        2        2        1        6        7        4        2        4        1        4        1       12        3        0        8        3        4        0        0        6        7        1        2        2        3        3
CD2=        7        3        6        4        0        4        2        3        1        5        1        2        2        1        0        0        0       11        5        6        5        3        0        2        5        7        5        3        2        1        4        6
GAGCTGAATAAGACCCAGTTCCGTTGCGATACGGCGAAATCCCTCTTCTTCGGTGGTGAAGAATCCGAATTTGGACTTATTTCCTGCGAGGCTTGATGAAAAAGGATATTTTACGATAGAGGCCAAGGTTGAATAAGTCAGGACAAATCCACCTTTCCGACGTCCTTCGAATTGGTGTGTCAACAATCGGAATGCATTTGCGTTCCCCTCAAAATGTGTCAAATCATTCCATTCCATCGGTGAGAGCTTCTCTTGGAGCTGAGCTCCTTTTCCTTCTGAAAAGAAGGTAGAAATGGCCTTTTCACCGGAGTGACCGAAAGGAGGGTTACCCAGGTCGTGCGCCAGACAGGCGGCAGAGACAATGGAACCGATCTCGGGTAGGAAGGAGTCTTGCAGTTCGGGCTGTCGGGCGAGGATCGCTTTCGATACATCGTTGCCTAACGAACGTCCTACACAAGATACTTCAAGGCTATGTGTCAGTCGGTTGTGAACAAAAATACTGCCCGGAAGGGGAAAAACCTGGGTTTTGTTCTGAAGCCTTCTGAAAGGGGCGGAGAAGACAAGACGGTCATAGTCCCGCTGAAACTCCGAACGGTTTTCCTGACGCTCTTCGTGAAACTCTTCCATGCCGAAACGCTTAGCTGAAATCAATCTTTTCCA
KOK=       134
KK= 1110494  LL= 1111483  Z=    6.03  JJ= 1110494  DL=   990
A===      111      112      113      114      121      123      124      131      132      133      134      141      143      144      211      213      214      223      224      231      233      234      243      244      313      314      323      333      334      343      413      433
B===      222      122      422      322      212      412      312      242      142      442      342      232      432      332      221      421      321      411      311      241      441      341      431      331      424      324      414      444      344      434      423      443
RRR=   14.962   11.609    2.952   16.070    0.929    7.716    0.949   -0.077    6.316    2.804    1.338   -2.701    5.649    0.357    0.877   -0.024    2.718   -1.724    9.864    2.513    7.044   -0.420   -0.249    2.174    0.472   48.015   29.705    0.136    0.670    1.056    1.090    2.598
X1==    6.104    3.454    1.452    6.386    0.236    4.340   -0.618   -0.405    5.059    1.278    0.472   -1.073    1.138   -0.315   -1.373    0.028   -1.771   -0.375    4.501    0.747    1.853   -0.535    0.238   -1.643    0.447    8.461    4.750    0.194    1.553    2.447   -1.525    6.022
X2==    2.451    3.361    2.033    2.516    3.932    1.778   -1.535    0.190    1.248    2.195    2.835    2.516    4.965   -1.136   -0.639   -0.869   -1.535    4.600    2.192    3.366    3.801    0.785   -1.049   -1.323    1.057    5.675    6.254    0.700    0.431    0.431   -0.715    0.431
CD1=       18       10        5       17        4        8        2        2        9        3        3        2        4        3        1        2        0        1        9        3        3        1        2        0        2       15        6        1        3        4        0        8
CD2=        6        9        6        5       10        7        0        3        6        7        6        5        9        0        2        2        0       15        7       10       12        4        1        0        5       10       17        5        3        3        1        3
CTCGGAAGTAATGCGTATGGAAGTTACCCCGGATGAGGTGTTACTGATTGACCGTATGAATAAACGTTATGTGCGGGCAACCCGTGATGAGCTAAAGGGAATACTGCCCGAGAATGCTGATTTTGACCGGTTGGAGAAACTTTTGTTCAAAGCTTCACTTCCGGGTGAGAAAAAGGAGCTCACAGGACGTGAATTGGGAATTCCATCTCTGGAAAAGGCAAAGGTGAGACTATCTGATTTCTCGATTGCCGAATTCGAATTAATACCTACTGAGGTATCGTCCAGATACACTCAAGTAGCATTGGAAGATCTGCTAAAAATGCTGATGAAACTATGAACCGCTTTCTTTTGATTCTGATAAGCTGTCTCTGTCTGACAACTACGATTTCAGCTCAGTCCAATAAACTGATCAAAGAGCTGGAAAGTAAACGTGGTGCCCTGCAACAACAGATTGCGGAGACTGAGTCATTGCTGAAGAACACAAAGAAAGATGTGGGTAGCCAGTTGAACGGACTTGCTGCCCTTACCGGACAAATAGAGGAGAGAAAGCGCTATATCATTGCCATAAACAATGATGTGGAGGCTGTAGGCCGAGAGATTGCCGGATTAGAGCGGCAGCTCAGGGGACTCCAGCGGGATCTGAAGGATAAGAAGAAGAAGTATGAATCTTCTGTACAGTATTTGTATAAGAATAAGTCGGTTGAGGAGAAGTTGATGTTTATCTTTTCTGCCAAAAGTCTCGGGCAGACCTATCGTCGCCTTCGTTATGTGAGGGAGTATGCCACTTATCAGCGTTTGCAGGGGGAGGAGATCCTGAAGAAGCAAGAACAGGTGAATCGTAAAAAGAAAGAGCTTCAGCAGGTGAAGGTTGCTAAAGAAAATCTGTTGCGCGAACGGGAAGGTGAAAAGGCTAAACTGGAAGCACAGGAAAAAGAAAAACGTGAGATCGTTGCCGGTTTGCAAAAGAAACAGAAAGGATTGCAAAGTGAG
KOK=       135
KK= 1113584  LL= 1114273  Z=    5.39  JJ= 1113554  DL=   690
A===      111      112      113      114      121      123      124      131      132      133      134      141      143      144      211      213      214      223      224      231      233      234      243      244      313      314      323      333      334      343      413      433
B===      222      122      422      322      212      412      312      242      142      442      342      232      432      332      221      421      321      411      311      241      441      341      431      331      424      324      414      444      344      434      423      443
RRR=    2.451   28.210    0.070    0.525    0.886   18.360    3.092    0.549   -0.089   26.418    0.800   -1.219    0.620   -0.204    1.491    1.101    2.015   25.320    1.549    0.079    9.874   -1.361    0.533   -3.388   -2.755   12.043   -0.355    4.092    3.983   -0.681    4.310    1.652
X1==    0.794    7.666    0.605    0.629    0.836    2.740    1.369    4.758   -0.057    5.718    1.848   -1.461   -0.507   -0.493   -1.647    1.341   -1.446    4.917    0.702   -0.057    2.653    1.101   -1.278    2.721   -1.300    2.633    0.289    2.366    1.512    0.627    3.418    0.627
X2==    3.088    3.680    0.115    0.834    1.060    6.701    2.258    0.115    1.556    4.620    0.433    0.834   -1.224    0.414   -0.905    0.821   -1.393    5.149    2.206   -1.384    3.723   -1.237   -0.417   -1.245    2.119    4.574   -1.229    1.729    2.634   -1.087    1.261    2.634
CD1=        4       15        3        3        4        6        4        9        2        9        4        0        1        1        0        4        0        9        3        2        5        3        0        5        0        5        2        4        3        2        6        2
CD2=        7        8        2        3        4       11        5        2        4        7        2        3        0        2        1        3        0        9        5        0        6        0        1        0        4        7        0        3        4        0        3        4
GGAACCAGTTGGGGACTGTGTCGTTACAATCCCCGGGAAGACAATTTCTCGACAATTACCACAGTAGGGTCAATGGTCTCTGTGGTTGATATTCTGGAAGACATGTACGACAATCTTTGGATTGGTACATCCAACAGCGGTGTGTTTCGTTTTAATACCCGGAACGGGCATTGGAAACATTTCCAGCATGAAAGGAATGATTCGACTACCATCACTAATAATTCCGTAATTACATTATTTGAAGATCTGAAAGGTACCATGTGGGTTGGTACCAATGGAGGCGGACTTTGTTCGTTCGATCCGAAGACCGAAACATTTATTGATTTCGATCCGGATAATACAATATTGCCCAACCGGGTCATCTACTCCATTGAACAAGACAAGACCGGTGACTTCTGGATATCCAGTAATGCCGGGTTGATAACGATCAATCCGATCACAAAGCAGCATTTCCGCCAATTTACGGTGAATGACGGACTGCAAGGCAATCAGTTTACAGCCCAATCTTCATTGAAAACAGCAAGTGGTAAACTCTATTTCGGCGGAATCAGTGGCTTCAATTCTTTTGTCCCCGATCAATTCATGGATAATCAGTACATCCCTTCCGTATATATTACCGAAATACGCCTGCCTTATACGACGGATGAACGGCTGGTGCAGGATATTCTTCATCTGGAAGGTCCCCTCTAT
KOK=       136
KK= 1133114  LL= 1134043  Z=    4.63  JJ= 1132934  DL=   930
A===      111      112      113      114      121      123      124      131      132      133      134      141      143      144      211      213      214      223      224      231      233      234      243      244      313      314      323      333      334      343      413      433
B===      222      122      422      322      212      412      312      242      142      442      342      232      432      332      221      421      321      411      311      241      441      341      431      331      424      324      414      444      344      434      423      443
RRR=    3.033    1.818    0.895   -0.500    2.040    9.423   -1.609    0.089    0.587    9.916    1.892    0.857    0.127   -0.106    2.876    6.278    0.646   55.772   10.308    0.434   18.364   -2.733    4.370    0.948    0.121    1.280   -0.017   -0.416    6.701    1.424    1.892    1.769
X1==    1.589    1.077    0.762    0.625    2.794    2.320    1.489    0.040    1.024    2.857    1.079    0.625    0.292    0.940    3.939    3.617   -0.384    8.144    3.221    0.376    5.231   -0.727    2.808    0.550    0.402    0.292    0.824    0.770    2.443   -1.130    1.079    1.550
X2==    1.908    1.688    1.174   -0.799    0.730    4.061   -1.081    2.218    0.573    3.470    1.753    1.370    0.436   -0.113    0.730    1.736   -1.685    6.849    3.200    1.154    3.511    3.758    1.556    1.723    0.300    4.387   -0.021   -0.540    2.743   -1.261    1.753    1.141
CD1=        5        5        3        3        8        6        5        2        4        5        3        3        2        3       10        8        2       17        9        3        9        1        6        3        2        2        3        2        4        0        3        3
CD2=       10        8        6        2        6       10        1        8        4        8        5        6        3        2        6        6        0       13        7        5        7        7        4        4        3        9        2        1        5        0        5        3
TCGTCTGGCATTCGACCGTGAGAATACCTGGAGCCAGAAGTACAATATGGTTTGGGACAAGATGTGGAATCTGAACCTTTTCCCCAATAATGTGATTGAGAAAGAAATTTCTTATTATCAGACCAAACTGCAAAACCCTTATGGACTTCCGTTGGATTCCCGCAAGGAATATACTAAATCCGACTGGATTATGTGGACTGCTGCCATGTCTTCTGATAAGGCTACTTTCGAGAAATTTATTTCTCCGGTATATAAGTATGCTAATGAAACCGTATCACGTGTTCCGCTGAGCGACTGGCATCATACCGATAGCGGTAAGTTTGTCGGTTTCAAGGCACGTTCCGTGATCGGTGGTTATTGGATGAAGGTATTAATGGATAAAATGCAGAAGTAATAAGAACCGGTATATAATTAGGGTTTATTATCAAGGGTTGTATCAAAAGCTTGTTTTGCTTGGATACAACCCTTTTTTTCTTTCCAAGAGATGTTATGTTGCCTGCCTGTTCTACTTAAGTTGGTGTCGGTTTAAGCATGAAGTGGCTGTCAAGGGTGTTCCGGCACCTCTGTAACCCGGAAGTCCGTACCAATCAATCCCTCTTCCGAGTAGCCTTCACAATGAATCACGTATTCTCCGTCCTCCTGATCGTTTAGAAAGAAGGATACTTGTGCTCTACCTTCCTTGTCGGTTTTTACTCTAGGATTCCAGTACAGTGTATTTCTTTGTTCCGAATGTTCGAAGAATGAATGATCGGAAAGAGTAGGAGTATAAAATTCTTTTGTCTGGTTATAACCTATCCACTGGCAGATTTTATTATTCGTTGCTATAACTTCTCCTTGTATCGGACGGCTATATAATACGATAGTGCCTCCATAACTGCTAAATCCTCCGAACTGAGTGGACGTCTGTTGCAGGACTTCTACCCGTTCGAT
KOK=       137
KK= 1216724  LL= 1217023  Z=    4.80  JJ= 1216094  DL=   300
A===      111      112      113      114      121      123      124      131      132      133      134      141      143      144      211      213      214      223      224      231      233      234      243      244      313      314      323      333      334      343      413      433
B===      222      122      422      322      212      412      312      242      142      442      342      232      432      332      221      421      321      411      311      241      441      341      431      331      424      324      414      444      344      434      423      443
RRR=    2.429    0.335    1.239   -0.512   -1.442    4.865    1.111   -0.467   -0.728    4.984    0.055   -0.419   -2.379    0.549    0.655    1.447   -0.353   51.057    0.611    0.611   -0.218    0.553   -0.261   -2.019   -0.372    0.878    0.065    0.078    1.249    1.636    0.444    0.855
X1==    0.479    0.375    0.442    0.472    1.375    2.330    0.366    0.442   -0.670    2.402    2.434   -0.528    2.434   -0.536   -0.625    1.330    0.366    6.196   -0.761   -0.670    0.282   -0.679    0.321   -0.643    0.402    0.434    0.282    0.359    0.394    1.394    0.434    0.394
X2==    5.069    0.894    2.803   -1.086   -1.049    2.088    3.036   -1.056    1.088    2.075    0.023    0.792   -0.977   -1.025   -1.049    1.088   -0.964    8.240   -0.803   -0.912   -0.771   -0.815   -0.815    3.140   -0.925    2.023    0.229    0.218    3.174    1.174    1.023    2.174
CD1=        1        1        1        1        2        3        1        1        0        3        3        0        3        0        0        2        1        7        0        0        1        0        1        0        1        1        1        1        1        2        1        1
CD2=        7        2        4        0        0        3        4        0        2        3        1        2        0        0        0        2        0        9        0        0        0        0        0        4        0        3        1        1        4        2        2        3
ACCGTTTACAAATAGTTCGGCTTCCGGGGCAGTGGTGAAAGCCATGAAGGTCTGTTCCGGCTGATAGCGGAGCCGACAGCGTTTTTCCGCCAGATAGATCATCGGTTCCTGTTTATTCCAGTTCGCTTTGTAGAAGTAGAAAGCATCTTTTCTCACTTTTCTGTCGAAGGTGACAAGTCCTTTATCGTTGATACCCGGACGGTCGCCTTCCGTACGATGAGCTGCCCCGAAATCGAACATGTTCCAAACGAAAGTACCCCATACGAAGGGACGTTCGGCAATGATTTTCCAATTCTCCAT
KOK=       138
KK= 1265984  LL= 1267153  Z=    4.59  JJ= 1265954  DL=  1170
A===      111      112      113      114      121      123      124      131      132      133      134      141      143      144      211      213      214      223      224      231      233      234      243      244      313      314      323      333      334      343      413      433
B===      222      122      422      322      212      412      312      242      142      442      342      232      432      332      221      421      321      411      311      241      441      341      431      331      424      324      414      444      344      434      423      443
RRR=   26.039    0.058    0.942    0.498   27.943   23.073   -0.239    0.506   -0.694   20.957    1.033    1.461    0.602   -0.890    0.438    0.921   -0.248    7.257    5.704    0.215    6.878   17.226   -0.236    5.169    0.210    5.446   -0.319    0.130   20.559   -0.211   -0.189   -0.032
X1==    5.261    0.979    0.949    2.576    4.198    4.020    0.848    0.949    2.140    4.933    3.192    2.023    0.171   -0.236    0.979    1.513    0.303    2.059    2.925    1.513    1.395    3.104    0.872    1.658   -0.288    2.437   -0.319   -0.707    5.059   -0.941   -0.584    0.059
X2==    4.949    0.059    0.993    0.193    6.657    5.739   -0.282    0.533   -0.324    4.249    0.324    0.722    3.509    3.765    0.447    0.609   -0.819    3.524    1.950    0.142    4.929    5.550   -0.270    3.118   -0.729    2.235    1.000   -0.183    4.064    0.224    0.324   -0.544
CD1=       16        7        4        8       14        9        5        4        6        7        6        7        2        2        7        5        4        6        9        5        3        6        3        5        1        5        1        0        6        0        1        1
CD2=       20        7        7        4       24       17        3        6        4       11        3        5        8        7        8        6        2       12        7        5       12       11        2        6        2        6        5        2        7        2        3        1
CCAATAACCCTTTAGCGAATGAACAAAAAAATCTATTTATTGCCGTTGCTGTTACTGGCTCTTATCTTTGTTTCCTGTGAGGAGACGAAAGAAGCTACGAAGTTTGATAACTGGCGGGCACGTAACGAAGGATATATCGATTCTTTGAAGACGGTATTTGATGAAAAAACCGATCCGGAACTGAAAGCTTTTGCGCCGGGAATAAATCCGAAGTTACGAATCTATTATAAAGATAAAACACCTGCTGACAGAGAATTAGGTGATCAACCATTCTATACGGATTCAGTTGAGGTATTCTATCGGGGATACTATATCTTTGGAGAATCTTTTGATGGTAATTTTACCGGTAGTCAACCAAATCCTGATTTTGATGTACCTTTGAAATGTTATGTAGATCCATTTAAGAGTACCACACAAACTTCAGCTTATATATCTGTCATTAGTGGTTGGGGGGAGACTCTGCAACGAATGAAAGTAGGTCAGCACTGGACTATATACTTACCTTATGAAATGGGGTATGGTACAAAGGATAAAGATAAAATCCCGGGATATTCTACCTTGATTTTTGATATACAATTACAGCGAATTGTGCATGAGTAGTGCTTGCTGATTTGTTTTAAATGAATACAGGCTACGAAGATAAAACTATTTTCGTAGCCTGTATTTGTTTTTTTGATATTCATATTTTTTTATCTCGATAATGGAATATATCAATGATCTAATCAGGCGGAAAGATCGCCTTTTACCGGAAGACGAAGCTATGATGTTACTTGAGAACGGGGAATACGGAGTGCTTTCCATGGTCTTACCCGACGAAGATGCTTATGGCATTCCTATTAATTATGTGTGGGATAAACAAAGGTCTATCTATTTTCATTGTGCTCCCGAAGGCCGTAAACTTCGTATCCTTAATGGATGTAATCGGGTATCGTTCTGCGTGGTAGGGCATACTCGGGTAATTTCCAATCAATTTAGTACCGAATATGAAAGTATCGTTATCAGCGGAACTATGGTTTGCCAGTTAGAAGAAGCGGAGAAACGTATGGCATTAGAACTTTTGCTCGATAAATATTCGCCCGAGGATAAAAAAATCGGGTTGAAATATATGGAGAAATCTTTTCATCGTACCCATGTCTTAAAATTGATTATTGAGTCTGTATCCGGAAAATG
KOK=       139
KK= 1279454  LL= 1280173  Z=    4.77  JJ= 1279334  DL=   720
A===      111      112      113      114      121      123      124      131      132      133      134      141      143      144      211      213      214      223      224      231      233      234      243      244      313      314      323      333      334      343      413      433
B===      222      122      422      322      212      412      312      242      142      442      342      232      432      332      221      421      321      411      311      241      441      341      431      331      424      324      414      444      344      434      423      443
RRR=   15.230    4.255   -0.356    0.462    0.503   41.492    1.688    2.555    0.500    4.765   -0.168   -0.261   -1.228   -1.443    0.195   17.995    1.082   28.484    0.970   -2.137   -2.006    0.238   13.978    0.365   -0.950    8.629   13.087   -0.400    0.711   -0.651    0.335    7.494
X1==    4.175    1.248    0.363   -0.502    0.564    6.336    1.960    1.170   -0.731    2.129   -1.246    0.284    2.005    1.092   -0.120    4.923   -0.791    7.629    1.915   -1.438    5.184   -0.719    3.547    0.606   -1.211    3.630    4.453   -0.308    1.316   -1.204    0.380    1.316
X2==    3.648    3.411   -0.982   -0.920    0.893    6.548    0.861    2.183   -0.684    2.239    0.135   -0.920   -0.612   -1.322   -1.625    3.656   -1.368    3.734    0.507    1.486   -0.387   -0.331    3.941    0.603    0.784    2.377    2.939    1.298    0.541    0.541    0.882    5.697
CD1=        7        4        2        1        3       11        5        3        1        4        0        2        4        3        2        9        1       15        6        0        9        1        7        3        0        6        8        1        3        0        2        3
CD2=       10        8        1        1        4       11        3        6        1        5        2        1        1        0        0        7        0        6        2        4        1        1        6        2        3        5        5        3        2        2        3        8
[truncated: 1,407,706 more chars]
