# Supplementary material for: Regions Enriched with Reverse Complement Triplets in Bacterial Genomes
Source: Int J Mol Sci. 2026 Feb 28;27(5):2301. doi: 10.3390/ijms27052301 (PMC12985086; doi:10.3390/ijms27052301)
Supplement: Supplementary file 1 [file ijms-27-02301-s001.zip › for_send/45/Balneolota/Balneola_sp__gca_002696035.ASM269603v1_.dna.toplevel(1).fa]

>MHASMcontig_1009755 dna:primary_assembly primary_assembly:ASM269603v1_:MHASMcontig_1009755:1:891763:1 REF
ATTGCAGGTGGAGCGAGTGGAAGCTTTACTGCAAGCTCAGGAGAGACTGTTACCGTTGAA
GATGGATTAATAACCGACATTACATAACACCTCGTTATCCCTGAGATTTTCACCCTGAAA
AAGCGTCTAAATGCGCTTCATTATCGGGGTGATAGTATCTCATGGTTGTCTCCATTCTGG
CGTGTCTCGCAAGTCGCTGAACCTCCTGAACAGGAACCCTTTGTTCGTTCAGCCAATAGG
ATATGCAAGAGTGTCTCATATGGTGGGCAGTGAAGTTATCACATAGTGGTTTCGGAAGAG
CTGCGAAATGACTTTTAAGATGCTGCCGGAGTGTCGAATCTGAGTTGTACCCAAACATTC
TCCCATACTTTTCAGTCGTTCTGACTCCGCGCTCAAAAATTCTCTTCACTTTTGAGGGGA
TCGCAATCGGGGTATCATGTTCTTTTTGACTCTTTGGATGAAACTCATCTTCCAGGTTCC
ACATATACAGATCACCCACCCGGAGAAAATGTCCATCGTTAACAACCCACGCCGGCCGGC
AATGCACAATCTCAGATATTCGAAGGCCCATATAAAAACCCACATTGATGATATCTCTGA
TCAGTCCATTATTAACCCCGGCCAGCAGCATCTGAAGTTGCCGTTCATTCATGGTGAGTA
TATTGGTCTCATGCTTTTCGGCTCTGGTCTTGTACACTTCGGTTTCCACTGGTTCTTCCA
TGTGCTTTTCCTTCACGCACCACTCAATAAAATTATCAATTACGGCCTTCCGGAGATTCT
TTGTTTTAAGTCGGCCGGACTCGTTAATAACTTTGTTTAACTTTTTACGCTTTAAATCGT
CTATAGAATCACATCGATCTAGCAGGAACCTCATGTTTTGGTCGTAAGCTCTTTTGGAGT
TCTCAGCCAAATAACGTGATTTATATTTCAGATAATTTTTCGATAGTATTTCTAAAGATA
GATTAGACATGTCTCTTATATTTAAAAGGAACTATTGAACTAGAGGTATAGTTATCTTCC
TGAGTTGTGAGGGTTATCCCACAATTTATAAACATGGGATTTTTTATCCCACAGTTATAC
CACAGTTTTGTTCATATTCATTCCTAATTTTCGATTAATTATGTTTCAAACATTACTGCA
TAACCCCAATAGGGGCTATTACGGGCACTAATGGTAGTAGTATTAGATAATTCCTGAATA
TTGTCCTTATCTCGGAGCTTAAAGAGACTATTCATCATCAAATTAGAAGTAAGAGAAAGC
TATGATCTCAAATGAAGTACAGCGGTTCTATGACCCTACATTTACCGTAACCGACGAATA
CAAAGAATCCTTGCCGGACTTGCAAAATGGACCGGCTTCCCTCATCGAAGGGGCCAATGT
GCCTATTCAGCAAGTGGGTATTTCCAACTTCAAACTGCCGCTGAAATTTCGTCGCAGAGA
AGGTGAGCCGATCACGCTGGAAGCTTCCGTAGATGGATATGTAAGCCTGGAAATGGATAA
GAAAGGGATCAATATGAGTCGCATTATGCGGACCTTCTACAAATTTCAGGATAAGACTTT
TCATCTGGATCGCCTGGAAGAGATCCTGAAAGCATATAAAGAAGACCTGGAAAGTCAGGA
ATCTTTTCTGCGGATATCCTTCAATTATCCGATGCTTATGGACAGTTTGCGTTCAGGCAT
GAAAGGCTATCAATATTATAAAGTACAGCTGGAAGGCCGCCTCGATAATTATGGCCGCTT
TCAGAAACACATGCACCTCGATTTTGAATACAGCAGTGCCTGTCCTTGCAGCTACGAGCT
TGCTGAACACGCCCGCGAAACAAGGGATGTAGCCGCTATTCCACATAGCCAGCGTAGTGT
GGCCAATGTGACGGTTGCTCTTAAAGATGAATTTTTTGTGGAAGACTTGGTTCAGATCTG
CCGAAATGCACTTAAAACCGAAACACAGGTGATGGTGAAGCGCGAAGACGAACAGGCGTT
TGCAGAAATGAACGGTGCTTTTCAGAAGTTTGTGGAAGATGCTGCTCGTCTTCTTTACGA
TGAACTCGACAGTTATAACAGTATCCGCGATTTTGTGGTGCGTTGTGTGCACATGGAAAG
TCTGCATAGTCATGATGCCGTAAGTCGCATCTGCAAAGGACTCCCAAATGGGTTGAGATA
AGATAGACAACCCTCATAAATTTATATAAAGCCTCGCATTCTATGTGGGGCTTTATTGTT
TTGTAAAACCTGCAATTCTTTTACGCAACGGGGTGATAAAAGTCCTAACTTTGGCCTCCC
TACAAAACACCCCAAAATTGATTTATGAGAAAATTATATATCCCATTTATAACGCTATTA
ACACTATTAATAACCGCAATTCCAGTTCAGGCTCAGCTGTTTGAAGATTTTGAATCCGGA
GATAAAGGAGGTTACGCCGGAGGAACAGTCACACTTGAATCTGGCGATTGGTACATGGAA
GATGCCCTGATCGGAAATTTGACGAACGATAAATACAATGGTTCCCAAGGGGTGAGAACG
GATCGCCGGGAAGGTAAAACAGGGAATATCTACATGGAGTTTGATAAGACAAATGGTGCC
CAGGAGGTTTCATTTTACCTCGCGCATTATGGTAACCGTGCTGAAGATGCTGCACTTCAG
GTTCAGTACTCTGTAGATGGCGGATCCAGCTGGACAAACATTGGCGATGAAATTACAGCC
CCTGCAGAACTGACGGAATATACCATTCCGGTAGAAGTAGCAGGCGATATCCGTTTCAAG
TTTATACAGTCATCCGGTACAGACCGCATGAATATTGACGACATTCGCATTACCGATTAC
ATTGAGCCTGCCGAGGAACCAACCGTAGCGCTAAGTGTAGATGGAGCTGGTACAGAAGCA
GGAAGTGATGTTACTTTCTCAGCTACCTCAACAAATTCAACCCGCACAAAAGATATTGAA
ATAACGAATCTTGGCAATCAGGAACTGGTGATCTCGGAAGTCACCGTCTCCGGAGCCGGA
TTTTCCATTTCCAGCGACCTGGCTGACTCTTCTCTTAGCTTCAACGAAGAAGCCGTGGTT
ACCCTGACCTTTACACCTGAAACAGAAGGCTCATTCACAGGGCAGCTGCAAGTGGAGAGC
AATGCCTCAAACGAGAGTACATTTTCATTAAATCTGCTTGGTGAAGGTTTTGCCGATGGT
GCTGTAATTCCAATTTCGGAAGCCCGACAAGTAGAATTTGGTACGCGCGTTACGGTTGCC
GGCAGAGTAACGGTAAGCGATGAATTTGGCGGACCTGCTCACATTCAGGATAACACGGCC
GCTATTGCCGTTTACTGGCCAGATTTACATGCAGAGGCAGAATTGGGAGATTCAGTAGTT
GTTACCGGACCGGTTACGGAATTCAATCCTGTAGATGGACCTGATGGCGATTTCCTGCTT
CAAATTGCGGAGCATGACGGCGACGATGATATCACCTTTGAGATCATCGATACGGAAAGA
AAAGAAGTGGAGCCCAAGCTTATTACCATCGAAGGGATGAACTCTGGTAATTACGAAGCA
CAGCTGGTTATGATCGAAGAAGTGATCATTGATCACAGTGGTTCATTTCAAGGGGAACAA
AATTATGATATCTCTGACCGCAGTGGCGAAGGCCTTATTCGAATTGATGGCGATGCCAAT
CTTGTAGGGGTTGAAGCTCCTGGTGAGACGGTTACGATTGTTGGAGTGGTAGATCAGTTT
TTTGGAGATTACCAGCTGAAGCCGCGTTCTGCTGCAGATATTGGTGCAGAAGAAGTGAGT
TACCCCGGCGATGACGTATCCAAAGACCTTACTTTCGAAGTAGTTACATGGAATGTTGAA
TGGTTTGGTGATGCAGGCAACGGCCCTGACAATGATGAGCAGCAGCTGTCAAATGTGATC
GAAGTGATCCGCGAGATCGATGCTGAGATCTATGCTTTCCAGGAAATTGCAGACCAAACT
GATTTTGCAACCTTGCTGGATTCTCTGGATGAGTACGGTGGGATTCTGGCCGATTTCAGT
CAGCAGCAGAAAACAGCTTTCTTATTCAAACGAAGTGAAATTGATTCCCTCAGCTCAGCG
AAGATCACCGATAACTTAACCTCTAACTACTGGGCCGGTGGTAGCAATCAAAGCTTTGCC
AGATTTCCGCTTATGTTCCAATTCAACGCAACTATAAGTGGAGAAACAAGGGAAATATAT
GCTTTCAATGTACATATGAAAGCCATGGATGATTCTGATTCCTATAATCAGCGTTATGAA
GCTTCCCGTGAATTGAAGCAATACCTGGATCAGCTTCATGCCAATGATAACGTGATCTTT
TTAGGAGATTACAATGACACAAGTACCGGTTCCATTACTTCCGGTCAAGAGTCTCCCTAT
AAGAATTTCGTGGATGATGATGAATATACTGTGATCACTCAAAGTCTGGAAGAGCGCGGT
TTTGCGTCTCAGTCCATCGGCTCCTTTATCGATCACATTACCATCACTTCTGAACTTTCT
GATGAATATATCGCAGGTACGGAACGTGTTGAGAATACAAACTATATTGGCAGTTACCTG
AGTTCAACTTCCGATCACTATCCTATCTGGACACGCTTTCAGTTTGAAACGGTAGTGAGT
AACGAAGAGCTGACAGCAAACCCGGTGAATTTCAGTCTGGATCAGAATTATCCAAATCCA
TTTAACCCAAGTACCGTGATCAGCTATCAGTTAGCTGAGAACAGTACCGTGACTCTAGAA
GTTTATGATATGCTGGGTCGTGAAGTGGCTACATTGGTAAATAACGAACGAATGACTGCC
GGAAGTCATAACGTAACTTTTGATGCAGGTAACCTCTCAAGTGGGCTGTATATGTATCGT
TTGTCTACGGCTAACGGTCAGCAGATCACCAAAAAAATGATGCTGGTGAAATAAGTTATT
AGGTTTCAGCTATCGCTAATTGCTTTGGCTGTGAGTGAACAAATTGCTTAAAAGATCAGC
ATGTGCTGATTAAAGATCTCGCTCCGTACGCTCAGCGTCGGAGCGTTTTTGTTTGAACTA
TTTGGCAGAGGAAATGAGGCCGCTTTCAGGATCAGAAAGAATACATAAAAGCAGTAGAAG
TATTATTTTAAATCTGATTTTAAAATAACAATAGTTGTCACTCTGAGCGCCTAATAACTT
TCAAATGGATTAGATGCTTGACGCGATCCCGAATAAGTCGGGACAAACGATAAACAACAT
CATAAGTATTTAAGCTTTTGAGATCCTTCGCGGTCAACAGACATTCGTAAAGAGCTTTCT
AAGCGCTCAGGATGACAACTTTCTGAAGCTAATAATCGAACTTAGGCTTTAACTAATGTT
AGATAAAAGAAACCGAATCAATTTCAGTAAAAAATTTAGGATATGAGACCTTTAGATACG
TCAAAAAGCCGAGTTCTTCCATTTGGCAGTGATCCCAATCTGCGTCGTCGTTTTATGATC
ACGGATGAAGAAATTCCGGGCAACATGCGCTGGGGACGGTTGTTGGAAGAATTGGACAAG
CTTGCCGAAGACATTGCCCTTGAATACGTTCACCGGATCAATGAACAAGCAAAAGTGGTA
ACGGCTGCTATTGATGATATCATGCTGCGAACCCCCGTGGATATTGAGAAAGACCTAAAC
CTGAAAGCACGGATCAATTATGTTGGGAGAACCTCGATGGAGGTTGGTATTCGAGTCGAT
CAGGAAGGAGAGTCGCTGGCTTCTTGCTATTTTACGATGGTAGCCCGAATTGAGGAAAAT
GGAGAAGCCAAAAGCCTGCCCATCGACTCACTGGAATATGTGGATGAGATCGAGAAAAAG
CGGTATGAGGCTGCCATTGCCCGCCGCCAAGACTATCGTGAGCAAATGGATGCCTTGCAA
AAACCACCGAGTAAAGAAGAATATGAGATGCTTCGGGAGCTGCATCAGGCACAGGAAAGC
CCGGACTTTGATGGATTACTGGTAGGAGATCTGGTTCGTGGCAACTGGGAACGGATGTTT
CCTGAGCAGGAAAATGTGCCGGAAAAGATCTTTGGTGGCTATGTTATACGCCGGGCCTTT
GAGTTGGCCATGATGCATGCAGAAGAGATCACCCCGGATCGCCCCGTATTTGTAAGGGTG
AATCGTATTAATTTTCATCAGCCGGTCCGTATAGGCGATAAGCTGGATTTTACCAGCCGG
GTGACTTACACCGGTAACACCTCATTGAGTATAGAGATCAGCATTGAGCGTATTAGCCGA
GATCAGGTGGTAAGGGCTTTATCCAATGTTTGTATTTTTACCTTCGTGAATGTAGATGAA
GAAATGAATCCCAAACCGCTTCCTGAAGTTCATCCCACAACCTATGCTGAAGATGAACGC
TATCTGAAAGCACATCGGCGTCGAAAAGATCACAAGAAATGGAAGGAGAGAACAAAAGGC
TAAAGAGAGAATGATCTCCGGTATTCTGTTTTGGAATTCATTTTAAATGAGAAGAAGGGA
CTATGGAATACAAATTTCTATTCCATAAGTGGTGCTGTTGGATTTTATCCTTCAAAAAAA
ACTCGTTCCAGGTACTCTGCGTTGGAGCGATTTTTTGGCAGAAGGATTTCAAGTCAACTT
TGAGATTGCGCTATATTTTTGATTTTTTATAAGCCTATTAATAATAATATCAGAAAAGGG
TACAATGAAACGATTAGCATGGGCACTACCAATACTATTCTTAATTTCGGCATGTGGCAG
CAGTTCAGTCTACATGCTTTCTGAATCAGAACAGCAAGGCATCACCTATCAGATGTATCA
GGAAGATCCTCAGGCCACCTATGATACGGCTGTAAAGATATTCGATCAGTTTCAGCTACC
GATCAATTTAGATCAGGGATGGGAGATCGAAAACCGGGATGCGGACAATTTCACCCTGGA
AACGAACTGGAGAAAACCGGGAAGCTCATCATCGGTAAGCGGAGGCACAAATATTGGATC
CGAAAGTGATGAGCGGTACAAGTTGGCTGTAGAGGTTCAAGAGGCTGAAAATGGGTCTAA
AGTGATGTTAGATCTGACAAAACAGGTTAAAATGACGGGAAATCCCAATCAGGAAAGTCC
CTGGAGAACATTTGATGTCAATCAGCAAACTGCTGATGAATATCTGGTTCCTGTTTTAGA
AGAATTTGAAGAACAAGGCCTGACGGTTCAAAGCTGATCTGAGGCATAAAATACAATCAC
ATGTAGCATACAAAGAGACGACTGTTCTATGCGGTTGCATCATTCTTTGCGATCAAGCAG
CAGTCGCAAATGGTGAGCTCTGTATGGTCCATGGCTCTCTTTTTGTATGTCCGGATCTCT
TCCATTGTTATGGTAAATCCATTTTCTTCCAGAAGAGAAGACAGTTCATCACTTTCATAA
AGAATGAAATTTTGCTTCGTAAACTCCAGATGTTCCACAGAATGCCGAGGACGATATCCA
ATAAGGAATTTTCCGTCTGGCTTTAGAATACGTTTAATTTCTTTGAGGTGAACTTCAGGT
GGATCAAGAAAATAGATCACATTCAGGGCTACAGCCACATCAAAAGTGTGATCAGGGAAA
GGCAGGGCCGAGGTGTCACAGCAATGAACAGATAACTGTTTGTTGTTGATGAATTCCTGA
TTTCGGTTTTTGGCTTCCCTGCACATATCAGGAGAGAAGTCCACACCGGTGAGTTTCAGA
TTCGGTTCAACTCTGAAATAGTCCGCAAAGTGTTTGCCATTGCCAAAGCCAATTTCAATG
ATTTGAGCTTCAGGTTGAGCGGGCATTATTTCAAATGCGAGATCATACAACCTTTGATTG
GATTCGTTCAAGGCTTCGGCTACTTCAAGCCCGGCTTCACCGGAGGGTTTCTTAAGTTGA
TCTGAGAGTTGTTTAGCATCCATAGCTCATTATACATAGTATCGGTAAAACAGATGTGTT
GAATTTTGACAAAAACTATGATCCCAATGTTTTATAGGCTTCGGTTTGATAGTATTTCGG
GGTAGAATCGATTCGGGCATGCAGCCAGTAAACGCCTAATCCGGACGTGCTTAACCACCG
CGGTTCAGTACCCACATGTTTTGTCATTTGCTCACCAACCATTTTCCAGAATTTCAGTAT
TTGTGATTCAGGGGCTTTTCGAACAAAATCGCCAATTTGTGTATAAATGCTATGATCAGA
AACAGGGCAGGGGGCAACTAACATTGCATCACCACCTAAATTGGGAAAAGAAACCACCTC
GGAATCTGGTTCAAAATAAGAGCTGAATGTTTGAGGATCTGGATCTACATTTGCGAGAAG
ATTACTTTTTACGAGGTTACATTCGTAACCCTCCTTCATTGTTGGCTTAGTAAAAGGCTT
GTTCTCCCAGAAAAAAGCTTTATAGTCACAACCAGCTAAAAAATCATTATAGCGTTTCCG
AAAGTCAGAGCTCTGTTTTAGCTCATTTAAAAACTGTTGGCGAGAGATCCGGTTCTTATT
TTCCAAAATAGAAAACCGAATACTTTCTTCAGATTCTTCCAATACGGTAAACTGATATCT
GTTCATGGTAGTTTGATTACTTTTTATGATAATTCGCACAGGCGGACTAGGCGGACTAGG
CGGACTAGGCGGACTAGGCGGACTAGGCGGACTAGGCGGCAGTCGATCAAACGGAGTGGT
TTCTGGTGCAGAGAATGTGCCGTGTTCTGTTTATTGCCTTAAGATGTATCATTCCCGTAA
AATCTTCTCCATGGCTTTTCCCTTTGCTAACTCGTCGATCAGCTTATCCAGATAGCGTAT
TTCTTTCATGGTTGATTCTTCCATTTCCTCCACACGAATTCCACAGATCACGCCTTTTAT
TAAGCTCCGGAAAGGATTTATTTTGGGAGCTTCCGCAAAAAAAGTCTCGAAATCTGTCTT
ATTTTCAAGGATGTTCTCTAGTTGATCTTGGCTGTATCCCGTCAGCCAGCGAATAATTTT
ATCCACTTCTTCTTTGGTGCGGTCTTTGCGTTCTGCCTTGGCTACATAATGCGGATACAC
GCTGGCAAAACTCGTGGTATAAATTCGATGCTTGGTCATTTTAGTACCTCATACCTTTAT
TCTTCATTTTGAGATCAATCACTTAACACTGCCACCTCAAAGGGAAATGAGCTCCCGCCG
CAATGAGGGATCGTCTAGGTTTAAACACATCTTTCGGCATACAACGAAATCGAAGTGTAA
CTATCTGTTTGCGAATTTAAAAGTAACGGTTTAGCTGCGAAATCAAATTCTGAAGAGAGG
CTTAACTGTCTGTTGGGGAGAAGACACCCGAGGGAATCAAAGGATGACCTGAGTGATCTC
CTTTAAAAAGATAGGAATATGCAACATCGGACCGCCCTTGAATTGTAATGGGAATTTCGC
GGCGCTCAAATTCAGCAGATCCAGGCCTGTTATCGCCAATACCTTCATACTCATCTAAAA
GTTGAAACAAATATTTAGGTTGATGGATGATGCGGTAAACATCTCCATAGACCTTAGAGT
CTGAATCGGGATGATACTTGGCACCGGGATAAAAACTGATCTTAAATAACTTTCCGGGAA
ACTGACCCTTGCCAACAAAAGATTGTGTACGGTGTAAATACTGCGCGACTTCATTGTCGA
AGTCTTTTTTCAAAGTTCCGTATACCAATAAAAGTTCCGTATTACTCATGAATCTGCTTT
CTCTTGCAAAAAGAATGAAGCCGGGTTAATGTTTAACCTGCACCACATACGAGGTCATCT
CGCTAATTTTTGGATTTTTGAATCCATTAAATGTATACACATCACAAAAAGCATATCGCT
TTCCGGTTTTGGATGTCATGAGGCCATTAACTGCGGCTTCTTTTCCGTGGGTGATCACTT
TATCAATATCCAGCTTATAAGGGTCGCCGGAGGTCATTTCGTTTAGTTTTTCTGAAAAAG
CTTGTTTTCCTTCTACCGTAAAATCACCTGCGGCTGTCCACTTTATATTTTCGGTGACCA
AGCCGATAACGAACTCAGTATCGTTATTTGCGAAGGCTTTATTGAGCTTTTCGAGGAGCT
CCTGATTCTTTGTTTTCATGACAAATTACCCTTGAGTTAACAGGATCATAGCATCTTCCA
GGGCAGCTACGGAATGTTCAACCTCTGCGGGAATGTCAATCTCGTCAAACTGTTTCATCC
GTACGTCTTTTTTGGGCTGATGGTAGATAACTTCCCCTTCCAGTACCAAAAGCTTCGTGG
GGTGGTGGGCGGTGTGATCTTCCAGCTTCATTCCTTTCTTGAAACCAAACAAGAGCACTT
TAAAGTGATCTCCTGTGTGAAAGGATTTCGCGATGGGGTGTTCAGCTTGCTCTAGTTGCT
CTTTAATAGCTTGAATGGTCATAGGCATAGAATTTAATTGAGATGTAAGTACATCCTACA
AAAAAGCCCGGACATTTGCGAAACAAGGATAAACAGTTGCTAATCATCGTGTTTGGCGAT
CACCCAAACGGCATGAATGATGCCAGGCAGAAATCCCAGAATGGTGAGTAAGATGTTCAA
CCAGAATGCGCCACGGATTCCAACCGTAAGAAAGACACCCAGTGGCGGTAGAATGATAGC
GAGAATGATTCTAAGAATGCTCATAGCAAAAAGGATTAGGACTTTGGGTTTTAGCTAACC
GATGTTTGAATGTCGTTGCCGGAGTTTAAGGTTTGATAGACTACGCAAAACCGCTCGGTA
AGTTTAATAAGAGTATCGATCTTATCCTGATCTTCGTTCGTTTGGAGGTCGAAATTCAGG
CGGATGTTCTTGAATCCTACCGGTGCTTCCTTATCTACGGAAAGTGTACCTCGGAAGTCC
AGGTCTCCTTCGGCGTGAATTTTTGCATCTTCAAGTTCGAAATCGATAGCGGTTGCAACG
GCTCTCAAGGTAACTCCTGCGCAGGCTGTTAATGCTTCCAGCAGCATGTCTCCGGAGCAG
ACGGAAAGTCCGTCACCACCGGTTGCAGGGTGAAGTCCGGCTTCAACCATAGCTTTGCCA
GTTTCTACTTTGCAGGTAATGCCTTCTCCCAGACTTGATGTGGCTTTCAGGGTTACAAGT
GCTTTTTCAGGATCTTGCTTGTACTGCTCTTTCAGAGGGGCTTGAATTTCTTTGAGTTGT
TCTGCTTTCATAAATAGTATAGAGAAGACTTAATTGAGATTAAAAATATTTTGGTGCGGA
TGGACGCTAATAGATTGTTTATTTAATAAGTAGTGAATATAAAAAAAGAAGACCTGTCTG
TTTTTATGAACTGACAGGTCTGAAAGGGCTTAAGTATAGCCAATATATTCCAGTTGAAAT
GATCTACTGTTTATAGACTTTTCCGTCTTTCATCACAAAAGAAACGGTTTCAAAGGTGCT
GATGTCTTCAAGCGGATTGGCATCGGTAGCGACGATATCAGCCATTTTTCCTGCTTCGAT
ACTTCCAATTTGATCCTGCAATCCCAGCACGGTTGCAGCCACCGTAGTTGCACTTTGGAT
GGCTTCCATGGCTGGCATTCCAACTTCTGTCATGTAACCGAATTCTTTGCCGTTTAGTCC
GTGAGGGAAAACGCCGGCATCGGTTCCAAAAGCAATTTTAACGCCGCGTTTGTATGCTTT
TTCAAATGTACTTTGAATTTTTGGTCCTATTTCTAAAGCTTTGGGAACCACCAATTCAGG
ATAATATCCATCCACTTTGGCTTTTTCAGCCACCCACTTTCCGGCTGAAATAGTTGGTAT
GTAGTAGGTGCCTTTCTCGATCATCAGATCCATGACTTCCTCGGTCATGTGAGTTCCGTG
CTCAATGGTAAGTACACCGGCTTCAACAGCGCGTTTCATTCCTTCTGCCCCGTGCGCATG
AGCGGCAACATGCATGCCGTATTGACTGGCGGTTTCTACGATGGCATTCACTTCATCCAT
GAAAAACTGTGGGGCATCCCCTGATTTTGCAACGCTCAACACGCCTCCGGTGGCCGTGAT
CTTAATATGATCGGCTCCGTTTTTGTATCGCTGTCGGACGGCCTGTCGTGCTTCAGCTAC
TCCATTGATGACTCCTTGCCGCGGTCCCGGATTCCCCATCAGGTCTTGTTTCCAGCCGTT
GGTGGGGTCGGCATGACCACCCGTGGTAGCAATAGATTTTCCAACCGAGATCACCCTTGG
GCCATCCACATACCCCTGATTAATGGCATCACGAAGGGAATTATTTACTCCTGATCCTCC
CAACTCACGGACGGTAGTGAAACCGGCCATCAGCGTTCGTTTGGCATAGTCTGTGGAACG
GAAGGCGAAATCGGCTTCATCAAAAGTGAATTGCTCCATATACTTTTTGGGATCGGTTTC
ACTTTCCAGGTGAACATGCAGATCTATCAGTCCGGGCAGCACCGTTTTTTCGCTCAGATC
TATGATCTTCGTATCAGCGGTTCCGGATACAAAACCATTTTCAATACCTGTGATCTCGTT
GCCGGAAATGAGAATGCTAACCTGAGATCTGGGTTCATCGGAGATCCCATCAATTAAAGT
TCCCGCATGGATGATGGTTTGTTGAGCAAAGCTTGAGGCAGAGAGGACAAAAGCGAAAAT
AAAAGAGAGTACTAATTTCAACAGGTTCATAATAAATGATTTTAGAGATTGGAAGCTTGG
ATACAGTGGGAGGGAATATAGTACCAGCGGATGAGATTCAAAAAAACGGGAAATATCCCC
CCGCAGCATTACACTTTGCATTTTTATTTATAGTAGTTTTGGCCCACAAAATTAAAATCA
ATTATTTATATGACGGTACTATTTTTTATTCTTGGGTTAGTGATGCTAATAGCCGGGGCA
GAATTATTTCTGAAATCGGTCGATAAATTTGGCCTGGCCTGGAGTGTTTCGCCTGTGGTA
ATGGGATTGACGGTGGTCGCCTTTGCAACCGGGGCCCCTGAGCTGGCTATCAGTTTGCAG
GCTGCCGCCGAAGGGAAACCGGATCTGGTGCTGGGTAATATCCTGGGAAGTAATATTGCA
AACATTTTGCTGATACTCGGAATAGCCGGACTGGTTAAACCGCTAAAGATCACAAACCGC
ATCATAAAAATTGATGTGCCCGTAGTGATCGGCGCAAGTGTGCTTCTTTTCGTGTTGGCT
ATGGATGGCTCGCTAACCCCTCGTGATGGTTTCATCATTCTTGCTGCACTGGTAGTCTAT
TCACTTTTTGTATACCGGCAGATCAGGAAAGACCGACAGGTAAACCGGCTCAAAAATGAA
GAAAATCCATCCAAACTGGATGAGCCGGTTACAGCATGGTTTTACACCAAGTATATTTTG
ATCTTGCTTATTGGACTGGCTTTTATTGTGTCTGGTTCGCGCTGGATGGTGGATGCAGCC
GTTGAAATTGCGGGTGTTTTAGGGATCTCCGAACTGATCATAGGTTTGACGATCGTCTCC
ATTGGGACTTCGCTACCTGAAGTGGCAACCTCACTTTCTGCCGTCCGCCACAACGATTCT
GATACCGCCGTTGCTAACGTGATGGGGAGTAACCTCTATAATATATTTCTCACTCTTGGG
CTCACCATTGTGGTTGCTCCCGGTGCTTTATCCGTTTCTCCCGATGCCTTAAAACTAGAC
ATGCCCATCATGATCGCGGTGGCACTGGCTTGTCTGCCGCTCTTTTGGCCGGGTAAACAA
CTGGGGCGAATTGAAGCCGGTGGCTTTTTATTCTACTACATTGCCTATATGGCCTATCTT
GTTCTTATCTCCATTCAGCACCCGCTGGAACAAACCATGGAGTGGTGGATGGTTTGGGTG
ATCATGCCGGTAACAGTAGTGTTGATCATTGCAAAATTTGTACTGGATTATAAGCGGGAG
CGGCTTTAGGTTCTCATTGCTAAAATGAGAATTTAATTCGGTTTAATGAGTGTATTATTA
AAGAAACCATCAGCAGTTCTGGTATTATGTTTTTTGGCGTTCATGATGAGTTCATGATGA
GTTCATGTGGGGATGAAATTCCAGACGATCAATCCACTCCTGACATTGATGATTTTATTG
CTGTCAACCCAAAACTCATTCATTCCATAGACCACACCAGGGATCTCTTTTTTTCTCACC
TTGGCTACGAAAGTGTTGTTCTGAATAATGGCGATGTTGCCTTTGGAGACCGGGAAATTC
CGGCTATTGTCATCATAAACGAGGAGGGAGAACTTCAAAAAGAAATTTCTTCAGGGCGTG
GCCCGGGAGAGATCCTTGATGCCTATCGTTTTACAAAAGATGCCGACGGGAATGTGTACA
CCTATGATCAGGATAACGATAAGCTGATCATATACGACAAGGAGTTTAATTTACTTCGTG
AGGTGATCCCTCCAAATTATGAGTCCACTACAATGCTGAAGGCATACAAAACCGGGCAGG
AGAATGAGCTTTTGCTGGAGCTAACCTCTTTTGAATATTTGCGGGATGAGAGCAAAGATC
GGGAGAATATTTTAATTCAGTACAATACTGAAACAGAGACTTACGGTGGCGAAAAGATCC
TGAAAGCACAACCCTATGCGCGTTTGTATGTTGACGGTAGTCCGGCAGGCGCATCTCTCG
TACCTTACAGTTATGGGAATATCACCGCCTATCATCCGAGAAATCAGACGCTGTTCATTT
ATGATACGGCTACGGACCTGATCGCTGAAATCAATGCTTCGTTTGATACCGTTCGAACAG
TTTCTGTGAATCTGCCAAGTGAACCGATCTCATCTGCTGAGCGGGATTCTATGCAAAATT
CTTACATTGACCTGCGCTGGGATGCAATCAAAGAACTGCTGCCTGATATAAAAGCTCCCG
CTGATAAAATGATGTACCACAAAGGTGAATTTTGGCTGAAATCTAACATTGAAGCGGATA
CAGAAGTGTGGCTGGTGGCAGATATGGAAGGAGTCATCGATCGGGTGGTGCATCTTCCCA
AAGAAAGCATGCTCACGCACGTTTCGGATAAACATCTTGGGGTTAGGCTGGATGATGTAA
CTTTTGCTTTATTTACTAATCCTGAACTTTAACCAAAAAACTGATAGAAAATGGGTAAAA
GTGAGTGGTTAAAAGTAGTGCTCTTTTTTGGGATTTTGATAAGCCTGATGGGAGCTTGTA
ATGAATCTCAAGAACTCCAACCTAATGTTGATATTCAAGAGCTGGATGTAAAAATACCGG
CTAAGATTTCTACCTTCTCCCAACTTGATACGCTGTACTATTCGTTTTTAGGATTGAATT
CGTTACCGACACAAGACGGAGGATTTATTTTACCACTTTGGGGGCCTCCGACGCTGGTAA
AAACGAATGCAGAAGGTTCGGTGATATTAGCAAGAACACAGGAAGGTCGTGGACCCGGGG
AGTTACTTGATGTGGGAATTCCATCTCTGGGCAAAAATGAGGTTTATGTCTTTGATCAGA
ATCAGGACAAAATTGTGATTTATGATGCAAACAGTCTCAGCTTAATCAACGAATTTCTGG
CGGAAGCGTATCCTGAATATAAAATCAGCCGAGTTTATCCTTCATTTGAGGCGGGAAGTG
TACTTCTTGAATTGAGCAACGCACAGCTAGAAATTGCCAAGATGCAAGAAAAATTACTTA
TCAAATTTGATATTGAGAATAAAGAGTACGGTGAGTCAATCCCCATTAAAGGTGAAGCAT
ATGCGCCGTTGGGAGAGTTGATCAATGGGAGGTCTGGGACAGCAATGAAAGTCCCTTTTT
CCGACAAACAGCTGATCACTCCGGCACCCGAACGAGGTTCTCTGCTACTTTTCGACACAC
GTACAAACCTGATCGCAGAGATCAATGCCAATTTCGATACGTTGAATACGATCAGGGTTG
ATCTTCCTACCGAATCTGTATCTGCTGCTGAAAAAGATTCCATAAAGAATGAAGTGGAGT
CCTTTCAGTCTGCGGATTGGAGTAATATGGAACCGTATATACCAGATGAAAAAGCTGTAG
CAAACAATATGCTTTTCAACAATGACAAGATTTGGCTCAAATCAAACAACAGGGGAAAGG
GAGATATTTGGTATGTACTAAATATGCAGGGCGTAGTGACCGATGTGATACAATTACCGG
CGAATACATTTTTGGCTCATGTTTCGGATGACCATTTGGGAGTAAGAATGGATCAAGTAA
CTTTTGCTTTGTATGAAAACCCTCTTCCATAGACGTGAAATTTTGGTACAGATTTTTTCA
GTCTACAGAATTGATTGATATTGATGCGTTGTCGGTATTCCTAAATCGAATGCAGGTTAA
TTCGATTTCTTAGCCTGTTCTTCCTTTTCCTTAAGCACATAATTCACATACAGAAATTCC
AGCGCAGCCGCTTCGTAGCCTTTCCGGTTTTAGTCGGTTCAATAGTATTTTGATAAAACA
CTATTATTAACGTAATTCTGGATATATTTGATGAATATAATTGTCCATGAAAACACTGAT
CCTCATAACTATCCCGTCGCTTTTCTTAGTTGTAGGATGTGATTTATTTGAGTCAAAGAA
ATCAGAAAAAAAGGTAGAGGCCTTGCCCTTCTACTGGAACGGGGAAAGATCATTTCCTGA
AAATGCGCTTTCAATCTGGATCTCTGAGAGTGATCATATTTATGTAGGTGGAGAAGAAGG
CTGGTATTTATCAACAAACTATGGAAATAGCTTTACTAAATATGATATTCCGGAAGAAGT
GCTGTCTTTTAAGATCAAAAAAACTGGAACTACATTTTATGGCTTTGGTCAGGTTATTTC
TGATGTTCATGTAATTGATGGTGATACAACGGACGCCGGTTTTTGGGGAGGTTCATTTAA
CTTATATACATCGACTGACGGTGATAATTGGGAGAAAATTTCCGGTCCTTATTCTATGTT
CGACTTTATTGAACATGATGGACATGTGTATGTTGGGAAAGAACATGGTGTGGTAACCTA
TAATGTTGAAAATGGCGAGGAATTTTCTACAGATTTTTTATTTACCGATGTATCTAATTG
GATTGATGAAGTTCAAGTAAATAATAAAGGGGAAATTTTTGCGGGAACCATGGAAGGTAT
TTACCGCAGCAAAGATGTTGGTAAATCCTGGACGAAGGTAACGGAAGAAATTCCGAGTGA
TAAAGATCATACAGAAAAGATTATAGTTGATGGAGATGAAATGTATGGAGTAGGGGAAGC
TCTGCTATATTCTGCTGATTCCGGAGAAAACTGGAGTATTTTGGAGTACAAAATGAAAAA
CCATGATGGGGAAATTCAAGATCATTTCATGTCTGATTTTGACATTTCAGAAGATGGTTA
TCAATACTCTATCAATTATCTTGGTTTTTTTATGTATAGCGAAAGGAACGCGGATTACTA
TGAATTTTATGGGCCCGAAAAATACGACGAAAATCCCAATTCATTACCTTTACGCTATGG
AGAGGTCCATGCTTTTAAAAATGGCAGTGTTATGATTACTGCATGGGGCAACCATTTCTA
TCATATTGGGGGCAGAAATGGAAATTCTGATTACTGGGACAAATAGTTAAATCAAAGTTC
ATTCTTATTACCAAGCTTCGTCTTCCTGTTAAGTTGAGGAGTATAAAGTTATTTTTTAGC
CTGTTGCTCTTTCTCCTTCAAGACATAATTAACATATAAAAACTCAAGCGCAGACGCTTC
GTAGCCTTTCCAGTTTTGGATGAGTTCCTGAAATCGTTCTTCGGAAGTGTTATGAGGATC
TTCTCCGTAGCTGCCAATGATCCACCGGCGCAAGCCTTTTTCTTCTCCCGATTTTTTGTT
GGACGGAAATACCGCATCAGTTCTCCCGCGCATCATCATGAGATCTTGTCCTGAAGTCGG
CCCAATTCCTTTTATGTCGGTGATGAGATCATAAAATTCCTGCGGGTCGCAATCCATCAA
ATGATCCATATCTACATTGCCCGCGACAATATCATTTGCCAAACCTACCAAATATTGTCC
TTTCCGGAGTGTAGGCCCAAGTTTTCGAATATTGGCTGGATTTGCCTTCATAAGCTGATG
AGGCCGGGGCCAGGCCGGTAGTGACTTTTTCCCATGCATTAAAGACGTCCCGTAGGTTTC
CCGGATCTGGAACATCATTTTCTTGGCTGTGGGTTTATGATTCATCTGCATTTGCACGAT
GCGGTATAGAATATCTTCAAAGAGAGTAGCCCGCGTCATCCGTTTCAACCCATATAATTC
TGATAATTTTCTCCCCAAAACGGCATCATTTTCGGCCTGATCGTAAAGCGGACGTATATC
CATATCTGTGCCCAGGATCTTTGCCAGGCTCTCATTGGCCAAAGATATCTCTTCCTTTGA
CAGGCTTTCGGGGGATTCAATATGAAATTCAGGATTTTCAGGATCACCGTTAAAAAATAT
GGTCACAATAATATCGGTATCACCGACCGGGACAGGACGGGTGAATCCTGTTTCGAACAT
CTGTTCAGGTTCGTGCTCATGGTCGAAATAGGATTCTACATCCAGGCAAAGAAACCAGTC
GTGGGGAGGAATGGATTTTAAGGTCCAGGAACTCATCTATTTATGATTTTTGAATTTGGA
TTGATCAAACAAAAAAGGCTTCTGCAGAATATACAGAAGCCTTATGCAAATGGAGATTAA
AATCAGTTTGCCAGTTCTACTTCTTTGGCGTTACCAAATGGATTCCAGCTAATGGCTTTC
ACGCGTTCCAGAATACTGTCGGCCGTCACATACACTACGGGGATGAACACAAGGGTTACC
AGGGTTGAGGCCGTAAGTCCGCCGATGACCACACGAGCAAGCGAGGCTTGAATTTCGGCT
CCGGCTCCCCATCCAAAAGAAAGTGGGAGAAGCCCGAGAACGGTCGTCAGCGTAGTCATT
AGGATAGGACGGAGGCGTAACCGGCCAGCTTCAATTACGGCTTCATACACCGGCATATTT
CGCTCCCGCCGCATCAGGTTGATGTAATCTACCAATACAATGGCGTTATTCACCACGATT
CCGATCAGCATGATCATTCCCATCAGACTTTGAATATTAACGGTGGTACCGGTAAGCAAC
AGAGCGGGGATCACCCCTATCATGGCCAGCGGCACAGAAAACATCACCACTAATGGATCG
AGAAAGCGTTCGAATTGCCCGGCCATTACCATGTAGATGAGGATCAGCGCCATAATGATA
GCCATGGAAAAATCGCGGGCGGCTTTTTGTTGTTCCTCATATTCGCCACCATACACAATG
CTGAAGCCATCAGGAAGCGGGAAATCAGCCAATTCGGCCTGAATTGATTCAACAGCTTCA
CTTAGTGCAACGCCGTTCTCAAGGTTTGCAGTGATGTTGGTGACGCGCTGTCCATTTATA
CGCCTGATATCTTCAGGACCGCGACCACTTTCTTTGCTTATCACCGCAGAAACGGGGATC
ACTCCCTGAGAAGTGGTGATGGAAATGTTGTCAATGTCCAGGGTTCCAAGTCGATCTTCC
GGACGAAGGCGTACGGTAATGGGATATTCATCTCCGCCAATGCGGTATGAACCGGCCCGA
CTTCCCCCAATGTTGGTTTGAATGATCTCAGCGACTTCCCGCACAGAAAGCCCCAGGTCA
GCGATCCTTTCCCGGTTGAAGATAATTCGTTCTTCAGGACTTCCTTCGGATTGGTCTGAC
CGGACTTCAACAATACCGGGAATGGTCTCAACCCGCAGTTTGATATCCTGAGCTATTTCG
TAAGCCCTGTCAAGGTCGTAGCCTCGAAGTTCGAACTGTACATCTTCTCCGCCACCGCCT
CCAAAAATACGGCGCATGATCCATAATCCGGATTGGGCACTCACACGAATGTCGGCTCCG
GGAATTTTACCTTCCAGGTTTTCGCGGATCTCTTCAGCAAATTCTGAAGTGGATTGAGAT
CGTTCTGATTGAGGCACCATAGCGATCTCGATCTCGGAACGCCCATCTCTGACCTCCGTT
GTGAAGTATTCAACATCGTCCATGGGGAGGGTCGATTTTACGATCTCCTCAAGTTCCTTC
ATATATAGATTTTGAACTGCAATATTGGTTCCATCTGCCATCTGCAGATCGATATCGATT
TCGTCAGCATCTGTTTGTGGTGCTAGCTCGACAGGAATAATGGGAATGGCAAGGAAACTT
CCGATAACCAATACGCCGGTGACTCCAAAAACAACTGTTTTGCGCTTCAGAATTTTATCC
AGTATCAAAGAGTATTTCGTTTCTAACTGCTGGAAGAATTTTTGAAATCGGCCCTTTTTG
TTATCCGTACCTTTTTTGATAGTCAGGAAACGGCTTGAAAGCATGGGTACAAGAGTCAAT
GCAACCAACAGAGAACAGATAAGTGCAAAAACGACTACAAGCGCGAGTTCCTGGAAAAGC
AGTCCTGAAATTGTTTGCATAAACACCACCGGCAGAAAGATCACACAAGTGGTAAGGGTA
GAGGCTACAATAGCTCCGGCTACCTGTTTGGTGCCTACGAGGGCACTTGGTTTGAGGTCT
TCTCCTTCTTCTTCCCGCAATCGGATTATGTTTTCAAGCACTACGATGGAGTTATCCACT
ATTAACCCAACACCGAGAGCCAATCCGCCAAAGCTCATCTGGTTTAAAGTGAGATCATTG
AAGTAGAGGAGAGCAAAAGTGGCGATTATGGAAATTGGAATAGCCACCGCAATAATGAAG
GTTGAAGATCCATTTCGGAAGAAGATGTAGAGAACAAAAACAGCCAATAGAGCACCCCAG
ATAGCGGCGTTCTGCACATTATCGATGGAACTTTGGATGAAGTCACTTTGATCGGTGGTT
ACAAAAAGGTTTAGATCATTGCGTGTACTGTTTATTGCCTCAACTTCATCACGGATCTGC
TGAGCTACCGCCACAGTGTTGGCTCCTGTCTGCTTTCGGATACCAAAACGCACCATGGGT
TTATCGTCAATACTTACAACCCGGTCAAGATCCTGGTAGCTGAACGTGACTTCGGCTACA
TCTTTTACCCGAATGGGTTGCTGATCGACTGTAGTGATGACGGTGTTCGCGATTTGCTCG
ATAGACTCATATTCACCAAGCGTTCTCACATAAAGCTGTTGAAGTCCTGAGGCCACATTA
CCGCCGGGCAAGTTTGCATTTTCGCGTGCAATGGCTTGTTGTACATCGTTTGTTGTGAGC
CCACTTGCAATCAGTCGGTCCCGTTTGATATCAACCTTAACTTCCCGCTCAATTCCTCCC
CAAATGTCAATAGAACCAACCCCGTCGATCTGCTCGAATCGTTTGGTTACCTCCCGGTCT
AACACAGTGGTGAGTTTGGCCAGATTCATATCAGAGTTCGCACCAATGATCACAATGGGG
AAGTTGTTGGGATCAAATTTCCATATTCTTGGAGCTTCGGCTTCGGGAGGAATACTGCCC
CTGACACGATCTAAAGCTGCGCGCACATCGTTGGCAGCTACATCAATATCTACCGATTGG
GCGAATTCAAGAGTTACACGACTTCCTCCCTGCTCCGAACTTGACCGAACCCGTTCCACT
CCAGGAATACCTGCAAGGGCGTTCTCAATGGGTTCGGTAATTATTTGCTCCATTTCGGCC
GGGCCGACATTGGAATAATCGGTTGCTACCGTTAATTGTGGATATTCAATGGGGGGTAGA
AGATCTACGGGGAGAAAACGGAATCCAATAAATCCTAGCGTGATGATGATCAGGAAGACC
ATCGACGTAGCGATAGGACGTTCGATCGAGGTTTGAGTGATTGGCATAGGGCTGTATTAA
AGAGTTACGTTATTGGATGTATCATTCTGATCTTGCATGATCTCTCGCAACAGATCTTCG
CGCTGCAGGCTCTGTAATTCAAAAATGCGTTCCCAGCTCATGGTTCTTACCCGGGCTTGT
CCCCGGCCTTCTGACAATAGATCCTGACCAACAGTTACAACCCATTGTCCGTTCTCAACG
CCTGATACTCCCAATTCCATGCGCCCTTCAGCAATTACATCAACCGGAACAAATTCAACA
GGAACGGGTTCTGTCATAGCCCGTGGTGTGCTGCTGTCAGAAGAATCTGTTACGGGTTGA
ATTTCAGAACTCAGCGAGCGGGCCAAGAAAACGCCGGTTTGTCCTGTGTTGGGATCATTA
TATAAAGCACTTGTTGGAATGAGGGTGGACTGCTGAGTTTCCCCGAAAAGCACATCAACG
GGCACAAACATCCCGGGGCGTAAAAGTCCTTCACTGTTATTAACATCAATTTCTGCTGTA
GTGCTTCGTGTGATCTCATTCAGGAAAGGAGATATTCGGGAAACTTTGCCATTCAGGACG
GTATTCTGATTGTTGCCGTTCACCAAAATGCGAGCTGACTGCCCCACATTAATGCTATTC
AACATATTCTCAGTTAGTACGATCTCTATCTTTAGTTTACTAAGGTCTCCTATAAGAAAA
AGTTGTGTACCGGTGTTGACCTGCATGCCCACTTCTGCATTTCGCCGGCCGATGCTGCCA
GTGATGGGGGCTCGTATAACTGCTTTTGAAAGTTCCTCTTCCTGCTGAACTACCTGAGAC
TGACTTTGCTCAACCTGAGCTTCTGACAACTCAACATCTGCCTCGGCAGAAAGTAATTCT
GCTTCGGCCTGTTCCACTTCCACCTGACTTGTCAGGTCTTTTTCTTCAAGCTGTTTTACA
CGATTGTAATCTGCTTTAGTACGTGCAAGATTCGCTTTAGCCTGTTTTAACTGAGCCTGA
TTGATCTTTAAACCCGCTTTGGCCTGTTGCAATTGTTGTTCCAGAACTTGTGTATTCAAC
CGCAGAAGGGCTTCACCTTTCTCAACAAAATCTCCGTTCTGAACAAACACTTCTGAGATA
ACCCCACTGATCTCAGGATATAAAGTCACCTGATTTTCAGCTTTTACGTTCCCGCTAAAT
CGTTCCACCAGCGGAAGCGAGCCAAAGCGAGCCTGTGTAGCCTCTACGGAAGGAATTACA
GCATTTTCATTTTGATCGTTTTGTCCGGATTCGGAATTATCGCTGGAACAGGCAGAAAAT
CCAACCAAACAAACAGTTAATAAGACAAGGGGTATAGGAGTGTATAGTTTTTTCATCGAT
CTTTTTTAGGTTTAGGTATAATTTAACCGTATTTGATCGAAAAGAACTCCCGCAGATATG
TTAAATGCTATTAAAAACAAGAAACCCCATAAACGTGCAGAGTGATGAAGCTTAAAGGGT
TAGATATGAAAGGAGATGTAAGTTCAGTTTTGTAAACTAATGATCTCAGGTTTTTCACTC
TTATACTGAGGCATCGTCATACCGGCATTGGCATTTACATAGGTTGGATCGGCTACCGTG
AATTTCTTCCCGGCTTGATAGTGATGGTCTCCATCCACATCATCCGTAAAAGCAATAGCC
GTTGCAAGGTGTTTGGAGTAACGAAGTCCCACCACTTCCAGCCCAACCAACTCCTGAACC
AAATTGGCGAACAGGATAGAGCGGTCGTCGCAATCAGAATAAGGATAGAACAGAGTTTCT
TCAGGCATCATATATTTTTCCCGGTCAAATTGATCCTGATCCGTTTTATAATCAAAGGAA
GTTTGAACGAAGCGGAGCAAAAAGTTAACGGCTTCTTCTTCACTCATTTCTGAAATAACA
GGGGCCAGTTTTTCGTAGATAGATCTTTTTGGGGAACCGGACATAGAGGCTGTGAAAAAG
ACCGGCAGCTCAGTAAGCGGATAATACTCAAAGTAGTTCATGAGTTCCTTGTTGATGGAC
ACCGGTATAGAGTACTCAGTATCATTGAATGCAAAGGTAAGGGTTCTGGATTCTGTATTG
GTGCCATCTCCGAGATTGGGAAACTGCTCGATCCTGAAATCCATCTTTTTGCTTTGACGC
TGATGGGAGCCTGAGTAGGTGAAAATTGAACTGGGTGTTTGTACTTTTTCATCCAGGTCT
ATTACATAATAGCGTTGGCCATCCAGGGTGTAATATTTGGTGTTAAAGACATTGTATTGC
ACCGCATAAAGCAGGTAAACGTTGTTTTGATCATAGCCAATACGTACCTGATAGCCGGAA
CGACTCAGTAAAAACCAGTTATACAGATTCACCAGTTTTGGGCCGTACCCATCATAAATA
GAATGGGCAAACTCGTTGATCAACAAAACGTATCCCCAGTCGTTGAGCTGAAGATCTTCC
CGAATAGTATTTGCATACTGAATAATGGGCTCGTGATCTATCCGGCTTACTTTATCCCAG
AACTCAGCTATTTTCTTGCTGTCGGTTTTCATAGCAGAAAATTCACGGGGCGAGTAGAGT
TCCCGCAATTTAGCGGGATAACTGAGAGGCACTTCCGATGAAAAAAAACGAATGGAAGCA
TCGCGGGTTTCGATATCGGCATACATCGATGCTTCGGGGGGCGCTTTGAGGGAGACAGGT
CCGGAGTCGGGGGCGTCCGGAATGTCGATGGTGATGCGTTCTTTAAGCGGTGTTCCATCT
TCCGGTGTTTCGTTCTTCACGGTTGGCTTAGGTGGCGCTTTCGGAATCGTGACCGGTTTT
CGTTCTTTATAAAAGTCAGATCCGATCTTAATACCCACTTCTTCCCAGGCTTCTTCCAGC
ATCTTCACGAATTCAGCATCAAACTTATCCTGGTATTCCTGGAATTCAGCTTCCTGCTGC
TGTTTCCACTTTTCATACTCTGTATCCTGAGCAATTGCATGGAATGACAAAAAACCGGGA
GTGATCATCAAAGTTAGAAGAACGGCAAAGATCCAACATTTTTTTGTATTGAATGACCCC
ATATGTACCTCAACTAAGTATTTGCGTTAATTTCTTATATGCGAAAATTCAATATATAAT
AAACAGAGTCAAATTAAATGATTTGTGTCGAAGAAGATTTCACTTTATAATAGGAACAAC
TAAAAAATTAAACCTACTAAAGGGGTAGCAAAATGAACATAAGATCTATTCTTTCAACGT
TATTCATATTTACTTTTCTCATTTCTTGCGGTAGTAATGAACCCGTAAGCACCAACGACC
AAATGCCAGACTGGTATTTATCTCCACCAAATGATACCGAGGAATTTTTCTATGCAGCCG
GTGAGGCGCAATCTTCCCGACAGGGAACGGCTCTTCGAAGTGCTCAGCAAACTGCCACAC
AGGCCATGGGAGCAAAACTTGAGCTGAAAGTATCCGCCCTTCAGAAATCATTTGAAGAAG
AAGTGCAAAGCGGAGCGGATGCCAATTATGCATCTACATTTTCTAATGCCAGCGAAATTC
TTGTGAATAGCACCATGAATGGTGTCTCCAGAGATCGAGCTGATTGTGAACAACTTAGTG
GCGAAGCTGCAGGCGGAAACGTAACCAACCGTTGTTTTGTGCTGGTACGCCTCCCGGTTG
GACAAGCACGCACTGCTCTCGATAATGCTTTATCAAAAGACGAAGAAATGTATACCAAGT
TCAAAGCGTCAAAAGCGTTTGAAGAGCTTCAAAACAGACTTCACGAAGATATCGAAGAGT
AAACCAACTATTTGTTGAAGTTATTTAACTTCATATTAACGCTGATACTCAGTTTAGTGC
TCTGTGGAAATTCATTTTCGCAGAGCACTATTTTTTTGGGTGATAGTACCAGCCTGACTC
CCTTTTATAAGAACACTGTTCTACATGGATTCGGAGTTCAAAACATCTCTTCCTACGATC
CAGGAGCTTCCTTTGAAAAAGCCTGCGAAGATGCATTGACAGATCTGAATTCCAATCTCT
TTCTTTCTGTATATCTCGAAACGTTTAAGAAAAACGATATTTACTTCTATAATTTTCCTG
AGCTGAGTGTACGGGATACGGTTCTTAGCTATGGGAAATCTATCATCAGGCAGGATTCAC
TTAGGATCAACGATCAGGCAGTATGTGTGGCCGTTAAGTCGGGTGGAGGTAGATCTGTCA
CAACTTCCATGCCTGATGTTTCTGAACTGATGGTTCGTCCCAAAAAAGTAGGGGATACCT
GGTTTGCGATCGGTAAAAGTGAAGTCACTTCTTTTTCTCAATCCCAAAGCTGGATGAAAG
CCAAGAATTATGCGGTCAAAGAACTCACCAAAGTGCTGAAAACATCCGTACAATCTCTAA
AGAAACAGTACGAGGATAATTCAACGAGTCAGGTAAGCGAGCTGACTTACTTCAAATCAA
ACATCATCTTGCAGAACATCCACAATGTGCAACGCTTTACTTCCAAAGATTGGTTTGTTG
TAGTGATTGCCGTAAAACAAGAAGACGTTATTGAGTATTAAGACAGATCTTCAAAGGTAA
AGGAAGGATTTTCGGCTTGTTTTAATCGCTCTTGATTCAACTTCTCCTCATATTGCCGTT
CAACCTCTTTTAGTGTATCCACATCATCGGGAGAAAGATCCCAGCGAATGGCCTTGAAAC
GCGGAAATCGCAGCGTGAAATTTGCTTTGGTTCGTTTATTCACCTGGATATCATCAAACT
CGAGTTCCACCACAATATCGGGGTAGAGTCCCAGTGTGGGGCCGTATTTTTCAGCGATGA
TCTCCTTGATTCGCGCATTCAATCTCTTGAGCTCCTCATCTGTATAACCACCATATGCTT
TTCCGATCGGGATGAATTCCTCCTCATATCGCTCATCTTCCCGAACCGAAACTCCCAGCG
TGAAATCAGAATAGGTACCGCCGCGTTTTCCACTTCCGGCGTGGGCATACATCATGATGG
TATCCAGAGAACCGCCCGGCTTTTTTACTTTCAACCACGATTTTCTACGCTGGCCGTATT
CATAGGTCGAGTCCTTATGCTTCAGCATCAATCCTTCATTTCCATGGGCAAGCGCTAGTT
CAAAAAGTTCTTCTATTTGGTCTTTATGGTGAATGTCTTTTTGCGTGGTGATAGGAAAGT
GATGTTCATTAGAAAGTGTGGACAGGAGGGCGCGTCGTTCGGTTAGGGCCTTTTCAAAGA
TCGGTTGTTCATCATAGAATAAAATATCATAAGCGATGAGCAGGGTGGGATATTCGCTCA
GTATTTTTTTGGAAGGCTTTTTCAAGCCCATGCGCTTTTGCAGTAACTGAAAGGGAAGGA
TAGTTTGGTCTTTGTATACACAGATCTCTCCGTCCAATACCATACCGGGAAGGTTTCGCT
GCTGAAAGAAATCCACGATCTCAGGAAAGGAGTGAGTAATGTCATTCAGGTCCCGGGAAA
AGATCTTTACCTCATCTCCGGATACATGAAGCTGACAGCGCATGCCGTCGAACTTTTCTT
CGGCTACGTAGTTACTGTAATCATCCACGGTCCGACTTTCAACAGGCGAGGCCAACATAA
AAGCAATGGGCTGAAAGAGTTTGAACCGGGCTTCATCAAGCTGGTCGTGTTTGGCGAGAA
GGGCTGTTTTTCCGATGCTTCCAGTGATCATATGCACATACCGAACCTCCTCCACTTCAT
ACCCAAAGGCTTTCGCAATGGCAGAAACGATACTCTTCGATTCAAACCCGATCCGAAGCG
AACCACGCCCCATAATGCGCAGAAAATATTTGACCTCCAGCGGTGACATCTGTGACCATG
CTTCTTTCAGGATCTCCTGTTTGTCTGCACGCGATGAAACGGCATGTAGACGATCAAAAA
GTTCTTTGACTTGCTTCAGGCTCAACTCCTGTGTCGACCATTTTTTCCTGGCCTCCGGAA
TATTAAGAAACAGTTTTTCAATGGCTTCAGACGAACTCCCGGTTGCTGTTTTGCTGGGTT
TGAAAACCTTCTCATAGTCGATCTCGCAGATCTCGGCAGCCAGCGTAGAGTAGGTTCTGC
TCCCCACAGAAGCTCGTTTACCGGATACATCCGAAAAAGCTCCTTCACCCAAAAACTGCG
CTGCCAGATGCAGGTTCTCATCCAGATCCAGCGACCGAAAATACTCCGCACAGATCCTTA
TCTTGGCATTCGATCCCCGCGTTTCGTTTATTTTCTGGGCAACTTTTGCAAGTTGTTGGA
AAGTGTGATGGTCTTTTTTACTCATTGATACTTGAATGAGAGGTAATGTTAAATGTTGAA
TTTTAAATTATAGATGTTCTATTGCTTGACCTGTAAAGGCAGTATGAATTGATAAGGTTA
GTTGATGCATGCTAATTACTCCATTTTACATTCAAAATTTAAAATTCAACATTACTCTTG
GTATCTAAGAACTTAGCCTGTATTCCACGTTCATTCAGGTAGTGTTTAACCACATCAGGA
TTTGGGGTGTGGGTGATGTAGATCATTTTGGGCCGGAGCTTTTCGCAAAGTGAGATCAGC
TCGAAGAAATCCAGGTGGTCGGAGATGGGGATGAGTTTATCTGCAGTAAGCTGACTTCGT
CTCGATTCCATCGCCGCCCAGCCGCTGCAGTAAGCAATGCGTTTTTTGCGGACATTGGAA
GCAAAGCCATTATTGATCGCCGAACTCGGGCAGACCAGTATCTTTCCTTCGCAAGTATCG
CGGTCGTAGGTTTCATAATTTCCAAGGTCGATGCCTTCCTCCTCATATACATCACAAAGT
TTAAATCCTGCGCCGTGAATTTGAATGGGGTGATCCAGATCTTTCACCAAGTGCATGATC
TCCTGCGCCTTCCCAAGATTGTAGGCCAAAAAGACGGGCGTGTGATCTTCCTCCAGGGCT
GAACTCGCAAACCCGGTGATATCTGTTTTCAATTCTTCGTAATCTGCCCAGCGGTACACG
GGCAGACTGAAAGTTGCTTCGGTGATGAAGCTGTCGATCTGTGCATCAGGAAGTTCAAAT
CCTTCGGTGGCAGGAGAGGGCGGCGTGCGGTAATCGCCGGTGTAGAGGAGGTTTCCAAAA
TCGGATTTCACGAAGGTCATGGCAGAGCCGAGAATATGTCCGGCCGGGTAAAATGTGATT
TTGGCATTCCCGGTTTCAACAGATCGCTTGAACGGCAGTTCCTGGACTTCATACTTAGTA
CCCCGTCGTTCCATAAATTTCTTGGTAGGTGGCGTGGCATAGACGGCTTTGGCATACGAT
TTCCACGGAATGTGATCTGCGTGTCCATGCGAGACAAACACATGCTCTGCCTGTTTGCCG
CTATAGTCCAGCCCAATGCCTAACTGCGGCAGTAGAATTCCATGATTTCCGGCTTTGGTG
ATCTTGAGCATAAAAGTCATACCCGTGAAGACGGGAATCTTTATTTAATTAGTTGCAATT
ATAGCACCAGAGCTTGTCATCCTGAGTGTATCGTAAGACAAATAGTGCCGAAATAGTTAA
CTCGAAGGATCTCAAATTCTGGCCATCTCGATATGTCAAATTTTGAGATCCTTCGCGGCA
AACATAGAGTCTTATAAAACATCTCTTCGCTCAGGATGACAACATTTGGGTGACTTAAAT
TCATTCACTCACTAAACTAAGAAGAGCAGGTGACAGTTCGTGGCAGGGTAATTCAAAATA
TATCCTGCTAGCCGCGACCGCTGGGACCCCATCTTTGTCTCTTTCCCAAACACACTTTTT
GAGTAAGTTAGAAATTATCCAACTCTGCAAAATATTTGCCACAGGTGTGCATATTCTGCC
CGTATGCGCCAGGGAAAGAGGACACGTAAAAATAGCAGATGTCGAATTAGACGTCTCCTT
CCTTGGCGTCCCCGGACGTTAGGGAAGGAACAAGGATGGGTTGGTTCGGAAATGGTTGAT
CAGGCTAAGTTGTCTAATCAACCCAAAGAAACCCCATGGATTGAAAAAGCCGGCTCTTTA
GTTACATCAGTGAACCAAAGAAAGAAAAATACCATGAGTACTAACTGGACAACGGCTAAC
ATTCCATCACAAAAAGGTAAAATTATCATCGTGACCGGGGCTAACAGTGGACTGGGTTTT
GGAACCACTCGCGAACTGGCTCGCAAAGGGGGCAAAGTGATCATGGCTGTCCGTAGTCTG
GATCGGGGAGCATCGGCCAAAGAAGATATCGAAAAAGAGATTCCTTCAGCCCAACTGGAA
CTGATGGAACTGGACTTGGCTTCCCTTGAATCGGTTAAGAGTTTTGCATCGGATTTCTCC
CAAAAATACGATCGTCTGGATATACTCATCAACAATGCCGGACTTATGATGCCCGAAGAA
CGTCAGGAGACCGAGGACGGATTTGAGAAGCAGATCGGAGTCAATCATTTGGGGCATTTT
GCGCTCACCAATCAGTTGCTTCCTATGTTAAATGAGACAGAAGATTCGCGGGTGGTGACC
ATCAGCAGCATGTATGGCAAAACGGGCTATGCAAGTATAAATTGGGACGATCTGCACTGG
GAGGAAGAATACGACACCACGGATGCATATTCGCAGAGTAAGTTCGCCAATCAGCTGTTT
GGCCTGGAATTGGCTCGAAAACTGGAAGAGGCGGGCAGTGGCACTATCTCAACAATGGCA
CATCCGGGATATACAGCGACAAATCTTCAGCGTCACATCGGACTGATGGGAAAGATCGGG
AATAAGCTAATCGCTCAAGATCTGGATATGGGTATTTTGCCTCAGCTTCGCGCAGCCACC
GATCCGGATGTAGAGAACGGCGAATATTTGGGTCCCAAAGGATTCATGAACATGCGGGGA
TATCCTCAAACCGAAGAGCCCAACAAAAAAGCCAAAGAGCCGGAGCTCTCTGAGAAATTC
TGGAAACTGAGTGAGGAGTTGACGGATACCAACTTTCCGCTGTAGGAGCACAATAGGGAA
AACGATCGAATAAGACGCACAGGTCTATTCTATCGACCAAAATTCTGCGATCAATGTTCG
GTGTTCCTCTTCTATTCGATCACCATTTTCTCTTCCTGTGATTCCAGCTCTTTTGGAATA
GAATCCACGATCACATCGGCAAAGGCACTGATCAGGTTCTTCTTGAGGAACTCTCGGCTG
TACACTAACCGGATCTTGCGGGAAGGAACGGGGTCTTCAAACTCCTTGACCACACCGTTG
GCGCAGCTTGTATCGTGATTGCTCATAGCAAGGTAAGGCATCAGTGTTACGCCAAAATCC
TGTTCTACAAGTCGCTTCAGCGTTTCCAGGTTACCGCTTTCAAAGGTGATGGCGGTGTCA
TTTCGCTTTTCATTGTTTTTCTTGCAGATCTTCATGGTTTGATCTCGGAAGCAGTGTCCT
TCATTCAACAGCCACAGATCTTCTTTATAAAGATCGTCGATGCAGATCTTGTCTTTCTTA
GCGAGTTCGTGCTTGGGATTTACATAAGCCAGAAATGGCTCCAGAAAAAGATCTTGTTCA
AAAATATGCTGATCGGTGGGTGTCGCGATCACTCCCACATCAAAATAGTCTTCATTCAAT
CCTTTGAGGACCTCTTCAGTGAGAGCTTCCTCAAATACCAGTTCTACATTCGGGTACTTT
TCAATGAAAGGCTTTAAAAACAGCGGCACCAGGTAAGGAGAGATCGTTGGGATGATTCCC
ACCCGGAACGTTCCGCGCAGTTCTTCGCCCTGTACGGCAACCATATCTTCAATGTGCTTG
GCTCCGCTCAGGATCTGTTTGGCTTGTTCTATGATCTCCTCGCCAATAGAGGTAGGCACC
ACCGGAGATTTAGAGCGGTCAAAGATCAAGACCCCAAGTTCATCTTCAAGTTTCTGGATC
TGCATGCTGAGCGTAGGCTGGGTGATATAGATCTTTTTGGCAGCCGTGGCAAAGTGTCGG
TGTTTATCTACGGCAACGATGTATGAAAGCTGAGTTAAGGTCATAGAGGTAAATAAATTG
AACGATTCTGACTGTAGGAATTTTTTATAATTGAATATCGGTAAAATAGAGTTTTAATCG
AAAAAAGGTAGACCATTGAAGAAGCATATTTTTATAAGCGGACGTGTTCAGGGTGTGGGG
TTCAGACATTTTACCCGAACGCATGCTGAATCTCTGGGTGTGAATGGGTGGGTGAAGAAC
TTATCCGACGGCAGAGTTGAGGCTGTGTTTGAGGGAGATGAGGAGCCCGTGCAGAAGTTA
ATAGACCAATGCAAGGAAGGCCCGGCCTCAGCTTACGTTAAAGACATCGAAATTCAGGAA
GTAAAAAAAGAAGGCACATTTGGCGAGTTTAGCGTTCGGTTCTAATGTGCCTTCAGAAAG
TTGGTATCAGCTTTAGGAGTCAGATCCTAAAGTGTTATCAATATAGGTCATCAGTTTCAC
GAGGTCTTTTTCTGAACGACTGTCAAGATCATTTTCGTCCATGAAGTTGTTGAGTGCTTT
ACGGTCGCTGCGGTCGTATTTGCGGATGATATCCTTGGCTCGTAATCTTCTCAATTCTTC
AATATCGCCATTGTGTTTTTGGATAAAAAATTCCTCGCTGTTAATGTAACGCTCGGTCTT
TTTGCCGGTGAAGGGATCCTTACTGTTACTTCTCATCAAGTTGGTTCTGTGGACGGCTAA
AAGTTTGAGCCCGGTTCCCTGATTGTAAAGAACCTGAACAGGAGTGAGCTCGTCAAATCC
TAACTCCGTTTCTCTTATTTGATAGCTAAATACTTCCTGAACCTTATCTGTATTCTGGAA
ATCAGCCGGGGTTTCAAACATAAATCCTTTTACACCATTGGTGTTCAGCACCATGATCTT
CTGATCTTTAATGAATAAGACCTGGTTTTTGTAAGAATCATAGTTGATGGGAAGGATCTC
ACTTGCTTTGCCTGATTCAAACAAAATACGTCCGTTCTCAAAAGACTCTTTCAGCAGTGG
ACTTCCTTTTACTTCAGTCTTGTCTTCAGCATAAATGGTAGTTCCGGCCTTATTTGTAAT
TTGTACGGTCTGATAATCGGTTTCGTTTCCAGTATTCTGGGCATTTGCATGCACCGTCAG
GAACAGAGCTAAAAACGATATCAAAAATAATTTATACAGCTTCATAATGTCACTCATTGA
TTGTTAAAACTTTATTTAGGCTAATATGCTCACAGATTCTCACTCTATCAAACTTCGATT
GGTAAATACTTTTAAAGAGTGAGATCAGCTTAGTTAGTTATCAACTATTTGAGCCGGAGG
TTATTATAAGAGCGAAGGAAGCGATGCCTCAGTTTTCACACATTAAATTTGAAGCTGATC
ATAGAGAACGGTGCGAGTAAAGGCTCAGGAGAGGGATCTTTCAGCGGCCACAAAATTGTG
GATAAATAGTTGACAAAAAGCTTCGATAAGAAAGGCTATGAATGGTATATTCCGTAATTA
GAAATTCCATTCCAAAAAGGCGATCTATGTACCTGATTTTTGATACTGAAACCACCGGCT
TACCTCAGGATTTTTCGGCTCCCATTACCGAACTTGATAACTGGCCGCGTTTGGTTCAGC
TTGCCTGGCAGCTTCATGACGAGACCGGAAAGCTCATCAACAGCGGGAATTATATTGTGA
AACCGGAGGGATTTACGATTCCCTTCAACTCCGAAAAAATTCACGGTATTTCGACGGAGC
GTGCACAAGAAGAAGGGGTAGAGCTGGAATTTGTGCTCAAGGAATTCTCCAAAGACATAA
ACAAAGCGTATTTCCTGATCGGGCATAATGTAAGTTTTGATGAGAAGATCATGGGAGCGG
AATATCTGCGGAAAAAGATCTCCTCAGCTATTCTGGACAAACCCAAGATCGATACCAAGA
TCGATGGGACTGACGTAGCCAAGATCGAAGGCGGAAGGGGAGGCAACTACAAATGGCCGT
CTTTAGGTGAATTGCACCACGCTCTTTTTGATGAAGGTTTTGAAGACGCCCACGATGCTG
CCGCCGATGTGGAAGCAACCGCCCGTATATTCCTGGAAATGGTTAGGACCGGTGCTACCA
AGGTCAACTTCCCGATGGATGCGAAACTCTATGAGTCGGCACAAAGCTACATGAAGCGGG
AGGAATATATCGATCTCGTTTCCCCGTCCCGGTTCAAAACAAAGCAATCGGAAGAACAAT
TAGAGGCTCAAAAAAAAAGTGGAAACGAAGAAGAGACAACTGGTAGCAGGCTAATAGAGC
AGGCTACCTTCACGCATCTCCACAATCATTCTAAATTCTCCGTCCTTCAAGCCACTGCAG
GGATCAAAGACCTGGTTAAAAAAGCCAAAGATGAAGGCATGAGCGCGGTGGGTCTGGCTG
ATCTTGGGAATATGTATGGTGCGTTCTCATTTGCTGCAACAGCCCATGCAGAGGGAATAA
AGCCTATTCTTGGGTGTGAATTCTATGTAGTGGAAGATCGCCTTCAAAAGAAATTTACCC
GCGATAACAGGGATCGCCGCTACCAGATCCCGATGTTTGCAAAGAATCAGAACGGATACA
AAAACCTCTCTAAATTAAGTTCTATTGGATTTACGGAGGGATATTATTACAAATTTCCGC
GGGTTGATAAGGATGTTATTGCCAAATATGCAGAGGATATCATTTGCCTGAGTGGCGGCG
TGCGGGGCTGGCTGGCCGATCTGATCCTGAACAAAGGACAGGAGTTTGCCGAAGAAGAGT
TGCAGTGGTGGATGGAAACCTTCGGTGATGATTTTTACCTGGAAGTGCTAAACCATGGCC
TGGAAGAAGAGAAACGGGTAAATCAGGTTTTTAAATCCTTTTCAGAGAAGTATGGGGTGA
AATTAGTGGCATCCAATAACGTCTTTTATCTGGATGAAGAAGACGCCAAGGCCCATGATG
CTCTAATCTGTATTGATGATGGCGAACTAATGAGTACGCCCAAGGGCAGGGGACGTGGAT
ATCGGTATGGCTTCCCGAATGATGAGTTCTACTTCAAGTCGCAAGACCAGATGAAGGAGC
TTTTTGTTGATATGCCTGAAGCCATCGTGAGCACGCAGGAAATTGTTGATAAAATTGAGC
CCGTTAAGCTGGAGCGGGATGTATTGCTTCCCCGGTTTGAGCTTCCGGAGGGATTTGAGT
CAGAAGATGAATACCTGAAACATCTGACCTACGAAGGGGCCAAACCCCGGTACGATGAAA
TTGATAAGGAAGTGACCGAACGGATCGAATTGGAGCTGGGTATTATTCGTGAAATGGGTT
TTGCCGGATACTTTTTGATCGTTCAGGATTTTATAGCCGCAGCTAAAGAAATGGGCGTTT
ACGTGGGTCCGGGGCGTGGTTCTGCGGCCGGTTCGGTGGTGGCGTATTGCACAGGGATCA
CCAACATCGACCCGCTTAAATATGATCTGCTTTTTGAGCGTTTTCTGAATCCCGAGCGGG
TGAGTATGCCTGATATTGATATTGATTTTGATGACGATGGCCGGCAGCGGGTCATTGAAT
ATGTGGTGGATAAATATGGCGTCGATCAGGTGGCGCATATTATCACATTTGGTTCTATGG
CTGCCCGCTCGTCCGTGCGTGATGTGGCCCGTGTGCTCGATCTTCCATTGTCGGATGCCG
ATCGTCTCGCCAAACTCATTCCTGAAAAACCAGGTACCTCGCTTGATGATGCCTTTTCAG
AAGTAAAGGAACTCCGCAATATCCGCGATGGAGAAGGCCTGGAAGCGGAAACGCTCCGAA
TGGCGCATGTGCTGGAAGGCTCGGTTCGGAATACCGGAATTCATGCCGCGGGGGTTATCA
TCGCACCGGATAAGCTTACGGAATACATCCCGGTGAGCACGGCCAAGGATGCGGATCTTT
ATGTGACCCAATACGACGGCAGCGTGATCGAAGATGCCGGTATGCTGAAGATGGATTTCC
TGGGTTTGAAGACTCTTTCTATCCTGAAATCGGCCATCGAGTATGTGGGGGAGAATCATG
GAAAAGAATATAATCTCGATGACATTCCGCTTGACGATGAGACTACCTACAAATTGTATC
AGAATGGCGGAACACTTGGGACCTTTCAGTTTGAGAGTGAAGGGATGCGTAAACACCTCA
AGAATCTCAAGCCGACGGACATCAATGATCTAATTGCCATGAATGCCTTGTACCGTCCGG
GACCTATGCAGTTCATTCCGGATTACATTGAACGGAAGCACGGCCGCGAAAAGGTTGAAT
ACGATCACGAAGATCTGATCAATATTCTTGAACCCACCTATGGAATTATGATCTACCAGG
AGCAGATCATGAAGGTTGCGCAGCGCATGGGTGGCTACTCGCTCGGTGAAGCGGATGTAC
TTCGGCGGATCATGGGTAAGAAAAAGCCGGAACTCCTTCCCCCAGAAGAAGAGAAATTTG
TAAATCAGGCCATCGAAAAAGGTTACGATAAGCAGACCGCCAAAGACGTTTTCGATAAAA
TGGCGATGTTTGCGGGCTATGGTTTTAATAAATCTCACTCGGCGGCCTATTCGGTTGTGG
CCTATCATACCATGTATTTCAAGGCAAATTATCCGGCCGAGTATATGGCAGCGGTGATGA
GTCATAACATGAGCGACATCAAGAAAGTGGCGTCGTTTATTGAGGAATGTCAGCGCATGA
ACATTCCGGTGGATCCGCCTAATATCAACACCGCCCGCGGGAAATTCCGTGCGAAAGAAG
GGCGGGTTCAATATGGAATGTCGGCCATTAAAGGCGTTGGCTCTTCAGCTATCGCCCACA
TTGTAGAGGAGCGGGAAGAGAATGGTGACTTTACTTCTATTTTTGATTTTGCCACCCGTG
TTGACCTTCGAACCTGTAATCGGAAAACCTTTGAAAGCCTTATTCAGGCCGGCGCCTTTG
ATACGCTGAATGAAAACCGGTCGCAGTTGTTTGAGTCGGTGGAAGATATTTTGTCGTATG
GTGTTCGCAAGCAGGAAGAGATCCGCCTGAATCAGGGAAATCTTTTTGGTGGAGACAGCG
GCGGTCCCGGTTCCCAGGAACCCAAATTACGGGAAGTGCGTAAATGGACGCAGATAGAGC
GACTCAATAAAGAACGAGAACTCATTGGTTTTTACCTGAGTGGGCATCCTTTGAGCCGTT
TCAAGGAAGAAATCAAACTCTTCGGGCGGCAAAACCTGAGCGAAGATATTTTTGGACGGA
TGTCGGATCGGGCGAACATCAAGTTCATTGCTATTGTAACGGGTGTGAAAAGAGTGACGG
ACAAAAAAGGCCGTCCCTTCGCATTTCTGCAGGTAGAAGACCTGAACAACTCTACGGAAG
TGATCGCCTTTAGTCAGACCTACGATCAGTATATGGGGCTCCTTCAAACCGACAATGTGT
TGTACATAGACGGAACGGTAGACACCCGAAGTGGTGAGCCTAAAGTGATCGCTAATTCTT
TTGAGCGGGTAGAGAATCTTCGGGAGAAATTTCAGGATCAGTTAAATCTGAAGATCGACC
TGAAAACATCGGAACTGAATAAAGATGCGCTTAAGCAGATGGAAACCTTGTTCTCCATCA
ATAAAGGGACAACCAACGTGCGATTTACCCTCCATAGCAGTGAAGCAAACGGCCCGATCC
GGATGAATGTGAGAAACTTCGTAGTAGAACCGAATGATGATCTGCTTCGTGGCTTGCGCG
AGGTGTTAGGTGAAGAAGCCGTTCAGCTGGTGCATGGAAGCTAGTTTTACAGTGTACAGT
GATCATTAAACAGACAAAATTGAAAGAGTTAGTTGAATTAAGCAATCTCTGCTAACTGCT
AACTGCTAACTGCTAACTGCTAACTGCTAACTGCTAACCAATATCACTCAACCCTATCAC
CCCAATAATTCAAAAGAATGTGTAAACTTGAATGAAATATCCCGATATTTGTTCAAGATT
AAAGGAAATCATACAAACTAAATAGAAAGCATTATGTCAAAACCAATTGAATTTACCGAT
AGTAATTTTGATGAAGAAGTATTGAAATCAGAGAAACCAGTATTGGTGGACTTCTGGGCA
GAATGGTGTGGTCCTTGCCGAATGATCGGGCCTATCGTGGAAGAGCTTGCCGGCGAATAT
GAAGGCAAGGCCAAGATCGGGAAAGTGGATGTAGACAGTAATCCTGAGATTTCTGTGAAA
TACGGAATTCGAAGCATCCCATCGCTGCTCATCTTTAAGGATGGCGAAGTGGTTGATCAG
ATCGTTGGTGCTGTACCAAAATCTCAGCTTACCAAACAGCTGGAAGCTCAGGTTAACTGA
ACGTTTGTCTAAATAATATTGAGTTATTAAAAAAAGGCGATACAATTTGTATCGCCTTTT
TTATTGAACAGTATTTTTATTTACCTGCTATTTGATCAACATCATTTTTTTAGAAGCAGT
AAACTGAGCGCTTTCAACACGGTAAATATATACACCGCTTGAAAGTCCCGATGCATCGAA
GCTTACCTGATGCTGTCCGGCTCTTTGACTTTGAGCACTTACCAGCGTAGCTACTTCTTT
ACCTAAAACATTATACACTTTTACCGTGAGGTTACTTGCCGCCTCAGGCAGGTTATAGGT
GATGTTGGTCGTTGGATTGAATGGATTCGGATAATTTTGTTCAAGCGTAAATGATTCTGG
AATTTCTTTCTCTGATTCATTTGGTACCGCCTGAGAACGTTTGAATTGGTAAATACCACT
ACTGTACGTGCCGATCCAGGTATTGCCTTTGTTATCATGTTTGATGATATAGGCACGATT
TTCAAGTTCTGATAATGGGTTTAACCATTCAGAGGAAGTGGTATTATACACCCAAACCTC
ATTCCCATAAGTGATCCAGATATTTCCTTCCGGATCGGGTTCTATGTGAGAGGAGGAGGT
ATAGAAGTCTTCTCTGGGATAGGCAATTTGAGTCACATTCTGGCCATCCCATTTCATCAG
GCTGTCACCAGAGAACCATAAATTATTGTCAGAATCTGAGGCTATTTCCATGGGGTCGAT
CTCCTCGGTGGAGTCTGGAGTCCACGCACTCCATTCATTTCCATCGTATCGAGCAATGGA
ATATCTGTTTTGGGATTGAGTGAGGCCACCTGCATAAATATGCCCATTCGGACCCTCTGC
AAAAGACGTGACATATACACCTATCACCCCGGGCATTGGTTCATGATGTGTGAATTCAGA
ACCATCATATTGTAGAATGCCGTTATTAGCGAAAGAACCCATCCAGATGTTTTGATCACT
ATCTTCAAAAATTGCTTCTGCGAAGGTTCCATGTTCGGTATAGGTCTTAAATTCTTCATC
CTGCCTGTAGGTGATTCCATGTGTGGAATTACCGAACCAAACGGTACCATTGCTGGCAGC
ATGAACTCGCCATGCATAGGAATTGGTCATCCCATCGGTAGCGTTATAGAAGCTCCAGTC
GGAACCATCAAAATAGCCGGCTCCGCGAAACCCGGTGGCCCAGATTCCGCCATCATCATC
GGCGGCCAAACCAAAGATGATATCAGAAAACAACCCATTATCGGTATGGGTAGATATATA
CCGATACTCACTTCCATCTCGTAAGAATACGCCGCTTCTTAAAGTTCCCTGATTTGAACC
GGCGCGTTTTACAAAGGCTGTCAGTCCGGAAGAATTACTGGCAATAGCGCTAATATCATT
GAATGATTGCCCTGCGGCATTCTCTTGCATTCTGGACCAAGTGCTTCCATCATAAACAAC
GGTTGTACTGTCATTTCCGCAATACAGTTGATTGTCTGCAGCTATCTCAAAAGCAGAACA
TCTGTAGGTAAGTTCATCTGTAGAACGGGTAAATGAAGTCCAGTTAGAACCATCAAAATA
GGCTGCTCGTTGAACAGAGTCTGAAAATGCTGTCCAAATATTTCCATTGTTATCGTATTC
AATCTCGAATACGGCTTCATGTGGAATATCACTGTTAGAAGTATGATACGTGTTGGCAGA
TCGAAGGTCTCTTCCAAATGAAACTAATCCTCCACGGGTTGAATCGGTTTCAGGAACAGC
TGCCCAAACCTTTCCATCATTGCCAATAGTGAAATCATAAACCCCGTTGGCTTTTATACC
ACTATTCAGGTCGGTATTGATGGTATCCATTCTGGCAATTAAGCTACCGTCACTGAGATC
AAAAACAGATATACCACCAAATTTATTAAGTACCCATTCATCTTGTTCATTATAACCGAA
AGAAGGAGCATGAGACAGCCAGAGTCTTTCATCCCCGTCAATGATGCCCGTTCTGTAGCT
GTTGGAAACAGAATCATCTTCAGCTATCGAAGTTGAATCTACGATAGAAAAGTCCGGTGA
TAACCGATACACTTTACCACTGGTGAGCATAATGGTGTGGTCTTCTAAACCTGCAAGGAT
GGAGCGTACCGGATGGGGGATATCTTCGCCATAATCCAGGTACCTCCAATTTGTGCCGTC
GTATATATCAACTGATTTATTGGTTAGATATAACTGCCGGCCCTGGCTGTCGATGAATAC
ATCATCAACCAGCATAGCTGAAAGGCCGTTGCTTCCGGTATTGCGGGCCGTCCAGTGAGC
CTCCGCCATTTCATGGTCAATAAAAATATTTTGAGCCGTCGTATTTGACTGTTGAGGTTT
TATTTGACGGTATTTTTCCAGCTTTTCCTTGAACTCCTTATTGACTGTTTTTTGAGCCAG
TAAAGTTGTTGAAGCCAAGCATAGTAATAGTAGAAATGCTAATGATCGTTTCATTAGATA
CATATGTAAATACCCCGTTTTACTCTGTGAATAGATTATTTAATTGGCTTAAAAGATTTA
AATCAGATCGCAGAAAATCAATGAGCAGCTTCGATTAATAGTGAACATAAAACACATAAT
TATAACCACTTAAATTGTCCTATAAAGATAAAGTCAGACACAAATGGTAAAGGTGATTTT
ATGAGTCAGAGAGCAGGCTTAAGATTTTACAAGCCTTTTCAAGTACGAAGAATGCTTAAA
CATTTATAGTGGTTACCTTTGTTGTTCACTTGAAATAAAAGACCTATGAAGCGCACACTC
ACCGTTGTTGGAATCTTAGTTGTAATTGGATTACTAACCATCCCTAAATGGCAAAGTCTT
TCAGAAAATTCCTCTCAAAATAATACCAACTCTTCGCAATCAGCCCTTTCTGTTGATGTC
CATCTTGTAGAACCTCAGGTATTTGAAAACAAGATCTTCAGTACCGGAACGCTGCTCGCC
AATGAAGGTATAGAGATCAGAAGTGAGATCTCTGGTAAGATCGTGGAGCTTAGACTTCGC
GAGGGGCAGCAGGTTCAAAAAGGAGATCTGCTCATCAAAATAAACGATAGTGAGTTGCAA
GCACAGTTAAAGCAGGCTGAGTATAGGATGAGCCTTGCGGAAGTGAGAGAAAAGCGACAG
AAGCAGCTGCTGGAACGAGGCGGAATTAGTCAGGAGCAGTATGATGCTACGCTAAATGAG
TTGAACGTTCTTAAAGCTGAAACGGACCTTATTAAAGCACAGATCGACAAGACAGAGATC
TATGCGCCATTTGATGGCGTAGTTGGTTTGAGGAATGTCAGTAATGGCAGTTACATCACC
CCAAACACGCAGATCGCAACTTTTCAGTCTATCAATCCTATTAAGGTGGAGTTCTCGATC
CCGGAACGATATGCGGGAGTGGTGCAGCAGGGGAATCGTGTTTTCTTTAATGTGCAGGGG
CAAGAAGAGGGTTTTGAAGCCCGTATCTACGCTGTTGAGCCGCGCATAAATACCCAAACA
AGAACCCTGACTATGCGCGCTTTGGCTGATAATCCCGAGGGGAATCTGCTGCCCGGTGCC
TTTGCAAATATTGAATTGGTATTGGAAGAAATTGAAGATGCTCTCATGATTCCCACCATC
TCTGTAATTCCGGAACTGCAGGGACAGAAAGTATTTATGCTTAAAAATGGCGTTGTGCAG
GATCAGTCAATTTCCACCGGCATCAGAACCGAAAGGTATGTGCAGGTAACAGAGGGGATC
GCTCCGGGAGATACCGTGCTGACAACCGGACTCCTACAGGTTCGAAATGGGATGGACATA
AAAGTTGGCGAAATAAACAAATATGAGGAGATCGAACTATGAGTTTATCCTCCCTGAGTA
TTCGTCGCCCTGTTTTAGCCACCGTACTTTCCCTGATCATATTGATCTTGGGAATCGTGG
CCTTCACATTCCTGGGAATTCGGGAATATCCTGCCACTGAACCGCCTATTGTAACGGTCA
GTACTTCCTACACAGGAGCCAATGCCGATGTGATCGAATCACAGATCACAGAACCGCTGG
AAGAAGAGATCAACGGTATAGCCGGTATTCGTACCATGACTTCCGTGAGCAGGGAAGGCC
GAAGCACCATTACGGTAGAATTTGAGCTGGAGATCGATCTCGACAATGCGGCAAATGATG
TGCAATCCCGCGTATCAAGAGCTGTTCGTGAATTGCCCCCCGATGCCGATCCGCCGGTTG
TATCCAAAGCTGATGCTGATGCAAGCCCCATAGTATTCCTGAATGTAAGGAGTGATAAAC
GAAATTTGCTGGATTTGTCAGATGTTGCCATCAACGATTTCAAGGAGCGGGTGCAAACAA
TTTCAGGGGTGAGCAGCGTACAGATCTGGGGCGAAAAACAATACTCTATGCGCTTATGGC
TCGATCCGCTGCGACTTGCGGCCTACAAACTTACACCGCTCGATGTTCAGCAAGCCCTGC
AAAGTGAAAATGTTGAACTTCCCTCTGGCCGGATAGAAGGAGACATGACCGAGCTTACCG
TTCGCACACAAGGACGTTTATATGAGCCGGAGGAATTCAATAATCTTATCATCAGTGAAC
AGGACGGAAATGTAGTTCGCTTTCGGGATATTGGAAATGCAGAACTTGGAGCCGCCAACG
AACGCACCATCCTGAAACGAAATGGTGTACCGATGGTAGGGGTCGTTATTGTTCCCCAAC
CCGGAGCCAACCAAATTGAAATTGCAGATGAATTCTACAAGCGGGTAGAGCAGATCAAAA
AAGATCTCCCGCCAGATATACAAACGGCGGTAGGTTTTGACACTACTGAATATGTCCGCG
CTTCCATTGACGAAGTTCAGCAAACCATCTTTCTGGCACTTGGCTTGGTGATCCTTATCA
TTTTCCTGTTTCTGCGGGATGTGAGAACTACAATTATCCCTGTAATTGTAATTCCGATTG
CCCTGATCGGGGCCTTCTTTGTGATGTACATGGCTGGCTTTTCTATCAACGTACTCACAT
TATTGGCTATCGTGCTTGCCATCGGTTTGGTAGTGGATGATGCCATTGTGGTACTTGAAA
ATATATATGCGAAAATTGAAAGCGGAATGGGAACTATCGAAGCCGGGATCCTTGGGTCTC
GCGAGATCTTCTTTGCCGTTGTGGCAACATCTCTTTCCCTGGTAGCAGTATTTACGCCGA
TCTTGTTTTTAGGCGGGATCACCGGACGTTTATTCCTCGAATTTGGTGTCGTGATGGCCG
GTGCTATTATTATTTCATCCTTTGTTGCGCTGACCTTAACGCCCATGTTATCAACAAAAA
TACTGAATGCCGATACCGAGCATTCTCGTTTTTACAAAAAAACCGAACCTTTCTTTAAAT
GGCTGAACGCAAAATATAAATCCAGCCTGGAATCCTTCATGGAAAAGCGCTGGGTTGCTT
TTGTAGTGATAGTTATTTGCGGATTTGGCATCTGGTTATTTTATACAAACCTGCAGCAGG
AACTTGCACCACTGGAGGATCGCGGTCGTTTGATCGTAAGTTCCACGGCTCCAGAAGGGG
CTACTTTCGAATACATGGATCACTACATGGATCAGCTTACTGAATTTCTGATGGAGGAAG
TTCCTGAGATCGATGGGTTGATCACGGTTACGTCTCCGGGGTTTGGAGCTTCAAGTTCTG
TAAACTCGGGTTTTGGACGAATTATACTTTCACCGGCGGATGAACGCGAACGATCGCAGC
AGGAGATCTATAATGATCTTTCAACCAAAGTGCAGGATCTGAGCGGCGCAAGAACCTTTA
TCGCTCAGGAACAAAGTATTGGAGGAGGCCGTGGTGGTCAACCCGTACAGTATGTACTTC
AGGCTGGAACAAATGACGACTTGAAAGAAATAATCCCTGAGTTTTTGGAACAAGCTCGTC
AGGATCCGACTTTTGCTTTTGTGGATGTGAACCTCAAATTCAACAAACCGGAAGTGGAAA
TTAAAATCGATCGCGACCGGGCCCGTGACCTTGGGGTTTCTACCCGTGATATTGCACAGA
CCCTGCAGCTTGCCTATAGTGGACAGCGTTTCGGGTACTTTCTGAAGGGCGGAAAACAGT
ATCAGGTGATCGGCCAAATGTCTCGCGAAGATAGAAATGAGCCCCTGGATCTTCGAAGTC
TGTATGTCAGAAATAATCGTGGCGAGATCATACAGTTAGACAACCTTGTGAGTTTAACAG
AGCAAAGCAGTCCGCCACAATTATTCCGTTTTAACAGATATGCATCAGCTACGGTATCTG
CGAGTTTAGCGCCCGGCTATACGATAGGAGATGGAATTGATGCCATGGACGCCATCGCCG
ATCAGGTTTTGGATGACACCTATACCACTTCACTTTCCGGACCGTCCCGCGATTTCGTGG
AAAGTTCATCGAGCCTGATCTACGTATTCTTGCTGGCACTTTTACTGGTCTACCTGGTGC
TTTCGGCTCAATTTGAAAGTTTCAGAGATCCACTAGTGATCATGTTTACCGTTCCTCTGG
CGCTGACAGGAGCCTTACTTACCTTATGGTACTTCAATCAAACGCTGAATATTTTCAGTC
AGATCGGTATGGTGATGTTAATTGGGTTGGTAACAAAGAACGGGATCCTGATCGTGGAAT
TTGCCAATCAGCGGCAGGTACAGGGATTGTCAAATCTTGAAGCCATTAAAGACGCTGCTG
TAGCACGATTCAGGCCTATTCTGATGACCAGTCTCTCTACAGTACTCGGAATTTTACCGA
TCGCGCTTGCCCTGGGAGCAGGAGCTGAGAGCCGGAAATCTATGGGTATTGCCATTATAG
GAGGACTGATCTTTGCAAGTATACTTACACTCTATGTGATACCGGCTCTGTATTCTTATA
TCTCCACAGAACGTTCATCCAAAGGGGCCATCGATGATGAAACCTTTAGGAAATTAGAAA
ATCTCGAAACTTCAGAAGTCCCGGCTTAGTCATGAATAGAATACCAAGTAAGATCAAAAT
AACGTCTGTTATTGTCGCCTCTTTATTTTTTGGGTTGATGGGAATGAAGGATGGAGTTGC
CCAGGAGACGCTGAATCTCGATGATGCCATCCGGATTGGTTTGGAGCGGAATTTTGCGAT
TCGAATTGCTGAAAACAACACCCGGATCTCAGAAAACAATAACAGCCTGGGCAATGCTGG
ATTTCTGCCGGTTATCTCAGCAGATGGAGCCATCAACAAGCGTATCGAAGATAACGAGAC
TCGCTATGGAAGTGGAGCGCCCATCCCTGATCGCAATGACGAAGGCGCTGAGACCACGGT
ATACAATTATGGAGTGAACGCATCCTGGCGCATCTTTGACGGGCTCACCATGTTTGCTAC
GCTCGACCGGCTTTCCACTTTATCTGAAATAAGTGAGGTCGAAGCACGGAACAGGGTAGA
ACTGGTGCTGGCAGATATCATTACAGGCTATTACGAGATCGCAGGACAGCAAAAGGCAGC
ACAGGTTTTGGAGAATACCGTTGAGATCTCAGAAGAACGCATTCGCATAGCAGAAACGGC
CCGTGATCTGGGATCCGGTTCCGAGTATGAGTTATTGCTGGCCCGGGCCGATATGAATAC
GGATCAGGCCGCACTCATCCGTACTAAAACAAATTTAAATCAGCTTAAAGTACTATTGAC
CACAATTCTGGGTGATACGACTGAAGCCGCATTCACGGTTCAACCCGAAATAGAGCTGGC
CGGGAAACTATCGCTTGAGAATATGATAGCAGAAGCCGTTGCACAAAACCGGGAACTCAC
CATAGCCCGGTTGACGGAACAGGCAGCTGAAGCTGAGATCCGCGAATTACGGGGAGATTG
GTTTCCTCAGGTTGATGTATCTGGAGGGTATGCCTACTCTCGCACCGAAGCTTCTACCGG
ATTTTCAGAGTTCTCGCAGTCGCAGGGATTTCGCTATGGTATCTCAGCAAGTGTAAACCT
GTTCGATGGGTTCAATAAACAGCGTCGTCAGGAAAATGCCCGCATTGCTTTGAAGAATGA
ACAACTTCGTCGGCAAGATCTGGAACTACAGGTTCGGGCCAATGTCAGCCGGGTGTATGC
CCAGTACGACGATGCCCTTTCACTGATCGAACTGGAAGAAGAAAACCTAGAGATCAACAA
GCAAACAGTAGAAATAGCCCTGGAGCGGTTTGAGCTCGGCACCATCAATTCCATAGAATT
ACGGGAAGCCCAACAAAGCTTACTTAACGCTGAAAATCGGCTGATCGAAGCTCAAATTAC
GGCCAAATCTGCTGAAATAGAGCTGCTGCGACTAAGCGGAAGACTACTTTCACAGATTGA
ATAAAAACGTAGGTCGGACAGCCTGTCCGACAGTAGTTTTTAACGTTGATGATTTTTTAG
TCTTGAGTAAAGGCATGAATTTGCTAAAGCTATAGATCTTTTGAGTCTTGAACGAAGTGA
AGACTGAAAAAGTAGTAGCAAAACAAGTCTTCAGACTTGAAGAGTGTTCAGCGAGTGATG
GGAGAAACTCTTAAGTCACCGTTCGCAAGATATTGATATTTAATCGGGCAAATTAAAGAT
AAGAGTAAGCCGAGTTCCCCCTTCAGAATAACTAACTTCATCGGCGTATTCTTTCATTAG
AAAAATGCCCCGGCCACTGGTTTTGAGTAGATTTTCTTCTGCGAGGGGATCGGGGGCATC
CTCCGGTTCAAAACCTTCCCCCTGATCGGTGGATTCAAAGATCAGCTTTCCATTATCTGT
GAAGGCCTTGATCTCGACCGTTTTTGAGGCATCGAGTTTATTACCATGCAGAATGCCATT
GGTAGCAGCTTCGGAAACAGCCAGCATGAGCCTGGCATAGAATTCATCATCAAAGCCAAG
TTCATCTTGAAGGCTATTCAGCAACTGCTCAACGCGTTCAATTTCTTCGTATGTAGAGTG
GAGTGTAAGGGTCTGTAATAATTTCATTCACTAAGCATAAATCCCGCGGAGCTTAAGCGT
TGTTGCCACCCGATCGATAGCATACATGTAAGCCGCCTGTCTGAGGGTAATACTATACTT
TTCACTTACCATAAACAAGTTATCAAAAGACTCTCTCATCATTCTGTTAAGTCGACGATT
CACACGTTCCTCGGTCCAGAAATATCCATGGCGATCCTGCACCCACTCGAAATAAGAAAC
GGTTACCCCACCGGCATTTGCGAGAATATCGGGAACTACCATGATGTCCTTTTCTTCCAG
GATCTTATCGGCGTTGTGGGTAACAGGCCCGTTTGCGCCCTCTGCAATGATCTTAGCCCT
GATATTTGGAGCATTTTCTTTGTTGATCTGATCTTCTTTAGCAGCAGGAATCAGTACATC
ACATTCCAGTTCCAGAAGGTCTTTATTGCTGATCGATTCAGCCCCGTCGAAGCCTTCAAG
GGAATTATTGTGAGTTTGGGCATATCGAATGGCTTCGGGAATATCGATGCCATCTTTGTT
AAAGTAGCCTCCGCTTATATCACTTATAGCGATCACATTGGCGCCTTGTTCATACATTAA
CTGGGCCGAAACAGAGCCCACATTTCCAAATCCCTGAACAACAACAGAGGTGTTACTCGG
CGAAATCCGAAGTTTTCCTAAAGCAGCCAGCGTACACGTTACTACTCCACGACCGGTGGC
TTCTTTTCGTCCTTTTGAACCACCCAGAATAATGGGTTTGCCGGTTACCACAGCTGTTTC
TGTCTTCTTTTGTTTCATGCTGTAAGTATCCATGATCCACGCCATGGTTTGCTCATTGGT
ATTCATATCAGGAGCGGGGATATCGCGGTCTGGGCCAAATACATCATACATGTTGGCGGT
ATAACGGCGGGTCAGCCGCTCCAGCTCAGATTGTGATAATTCTTTGGGATTCACACGAAC
GCCACCTTTGGCTCCTCCAAAAGGAACATTGACAACCGCACATTTCCAGGTCATCCACGC
GGCGAGAGCTTTAACTTCATCAATGGTTACATCGTCTGAATAGCGAATTCCGCCTTTAGA
AGGACCGAGAATGCTATTATGAATGACACGGTACCCCTCAAAGACTTCAATGTTTCCGTT
ATCCATGGTAACAGGAATAGAAACTACGACCACTTTTTCGGGACTGGAGAGATATTTGAA
GACCCCTTCATCCAGGTTAAGAAGTTCGGCTGCGAATCGAAATCGCTCCATCATGGAGGC
GAAAGGAGAGTCGTTCGTAATATGTGGTACAGGTTCTTTATAGTAGCCGCCGGTAGTAGA
TTCTTTATTTGACATCGTCAGTTTTTAATAAGAAGATTTTTATTGCAAAATTGCTCAAAA
AAGCGGTTCCAAATATAAAAGGATTACTTAAGATTATTGTCATTTTTCTGCAAAAAGATG
GGATTTTTTATCGTATGAAATTTGGGGTAGATAGCCTTCAAGTAAACGGAGGTCGGACAG
CTGGTCCGACAGTAGCTGGTAAAATGAGTAAATTCTTAGATGTGAGCATTATCCTCAACT
CTTAAGTCACCGCTCCTAAGATCTTTATCTGGAAGAGGATATTCGGGCTCACTGAAGACT
TAAGAGATCAACGGGGATCAATAAGTTGCTTTGGGAATCTCTGCTGCATTCAAATGATAC
ACTGTTAACATATTGTTAAGCATTGGCCATATCTGAGATCGGTAACACTGTCTTAACATT
TAATTTTTACCCTTGGCTTGTAAATCAGCACACAAATAATCTATATGTCAGATTCATCGT
CTAACTCAAACTCCCAAAGTCCTATCGAGCGGTTAATTCCAACGGGCTTTTATGATGTAA
TTAAGCAAGAGCGCATATTTATTGGCTTGATCGGGCTCTTTTTTTTCATAGCCGGAGTTG
CTTTTCCCTACGCCGAACTTGCCATGTGGGTAGGATTTGCTTTTGCAGGTTATTCTGCCA
TCGCAAACGATAGTATTCAAACCATAGGAACTTTTCTTGCCTCTAATATGGATAAGAAAT
GGTGGGTTCTGTGGCTTTGGATCGGCGGCATCTTCCTCATCACCGTTAGTGCCAGTTTTT
ATATTTATGATGGCGATGTAACCTATCAGCGACTTACCTCCAAAGGTTTTGCAGAAGCAC
CAACAGATTTTTCATTCCTTCAGGTAGCAGCTCCTATCTTCCTTTTGATCTTGACCCGGA
TGCGGATGCCAGTTTCAACTACATTCCTGTTGTTAAGCTGTTTTGCTACATCTGCTGAAG
GCATCACTTCTGTGCTGGGCAAAAGTTTACAGGGATATGGAATTGCCCTTATGGCAGGTC
TTGTGGTGTGGCTTATCGTTACCAACACGATCGAAAAGAAATTCAAAGGAGAGCCGGGTA
AGATCTGGCTTCCCTTGCAGTGGATCATCTCTGGTACCCTTTGGGCGGTTTGGGTGATGC
AGGATGCTGCCAACATTGCGGTTTATCTTCCACGTTCACTCGAGTTCAATCAGTTTCTCG
GTTTCTCGCTGTTCATCTTTTTTGGATTGGGACTCTTGTTCTATTTGCGGGGAGACAGAA
TTCAGGAGATCGTAACAGAAAAATCACGCGTCACAGATATTCGGTCTGCTACCATTATTG
ATTTTGTATACGCCATATTGCTGGTTTATAAACTCACCATTAGCACGGTACCTATGAGCA
CCACATGGGTGTTCCTCGGTCTGCTTGCCGGACGCGAATTGGGAATGAGTATCATGGATG
GGAAAGAACACGGACGTCCCATGGGGAAAGTGTTCAAAATGGCGTTCAAAGATCTGTCTT
ATGCACTTATCGGATTGGCCGTGTCCATCATTTTGGCCATCTCTATTAATGATCAGGTTC
GCAGAGAATTGCTGCAAATGATTGGCTATTGATATTTAAGTCCAAATATACCATACTAAG
GCGTCCCGTTTACAAGCGTGGACGCCTTTTTTATTTTCACATACTGCATTCTCTATGAAA
GAGTTTATCAAAAACATATCATCAACAGTAACTAAACTGTATGCACTATGAATGCGAATG
TTTTAGTCTTGAATCAAGACTATCAACCTTTGAGTGTTTGTTCTGTGCAACGCTCCATGA
AACTTATTTTTCTGGAAAAGGCTGAATTACTTCATGATGACCCAAAAAAAGAACTGCGTA
CTGTAAGAAAGTCTTTTCAATTTCCATCGGTGATCCGGCTGCGGAATTACATCAATGTGC
CCTATGCAAAGATCGTGCTATCCCGCCGAAATGTGATGCGCCGCGATGATTACACCTGTC
AGTACTGCGGAAAAAAGTCAGATCTCACCATCGACCATATCCTTCCCAAAAGCAGGGGAG
GGAAAGACACTTGGGAAAACCTGACCACAGCCTGTGATAAGTGTAACGTTCATAAAGGAA
ACAGAACGCCGAAAGAAGCACAAATGCCGCTGAACAGCAAACCGTACCGTCCGGTGCCTA
TCACCTTTTTCCGCGATTCCAACGGGAGCGTTCAGGAACCCTGGAAACCCTATCTCTACA
TGACGTGATTAATTGTTGAATTGTTGATTTGTGATTGACGATTTAACTCATCACTATATC
ACCAATCATCCCACAGCCAGTGCTTTATTTGCTACTGCCAATCCCTTCACGAAGGCTTGA
ATAACGGCTTCCAGTGTATCAGGAGAAGCTCCTTTGGAAGTAAATTTGTGCCCTTCTTTT
TCCAGCGTTAGTGTTACTACCACCAGAGAATCTGTATCTGGGCTGAGAATTTCCACTTCG
TGATTGATGACATCCAGCGGGAGGAAAGAGTCGGTTTCTGCTTTAATGGCCGTCAGTATC
GCATCGATGGGGCCCACTCCCTGATCCAGAGAGATCACTTCTTCACCCCCTTCAATCTTT
AGTTTAACGGCCGCACTCACCAACCCATGTTTGCGCATGGTCAGTTTATAATCCACAACT
TCCACCGGGTGGTGCAGATCGGTATCCTCATTATAAACCAAAGAACGAAGCACTTTGATC
TCCTCTTCTTTCAGTGTTTTTCCTTTTCGGTTGATGTTGTGCACGTATTCCTCATACAAC
TTGGAATGTCCTTCATCCATACTCACATTTTCGAAACCGGTATTGCGGGTTTGTCCCCAG
CTTTCTTTCTGCATCTCAATAAATCCGGATTCTATATACTGCTGAATACGCTCCAGATTT
GGCGGCAACACCGGCGACGACAACGAATATTTGGCTACAATATGAGCGCTCTTTAAACCC
GTTCCCGTTAATACAAACAGACATTTTTTGCCTTTGAACTGCTCCAGGTTATTCTTGAAG
GTTGCCAGTGGAATGGCACAAGCAGGTTCCGTGAAAAAACCTTCCTCCACCGTCATTTCC
TTCATGGATTCGAGCAATTCATTTTCTGTCGCGGTATAAGCCAGTCCATCCGTCTCTTCG
ATGCCGCGCAATACTTTATAGAAATCCAGGGGGTCGCCCACGGCTACGGCATCAGCCATC
GTATTCACCTGATCTTTGACGATCTTATCTTTTTTAAAGATCCCTTCTACAACCGGAGAA
CTCTGCTCGGGTTGAACCGCAACAAAATGTGGGATCTTGTCGATAAGACCGGCCGCTTTC
AATTCTTTATAGCCTTTGTAGATGGCGGCAAAGTTGGTTCCCGCTCCGATCGGCACAAAC
ACGTAATCGAAATCGGTGATCCCTTGTTCATACAGTTCATAGGAAAAAGATTTCTGTCCT
TCCTGGCGAAATACATAATCGCCGGCCAGATAATAATTCCCTGATTTGGCAAATTCCCGG
CACAACTTCTCACACACCATAAAATCGCCTTTGATCTTGATGATGGTGGCATCATAAATG
GTAGCCTGAGCTAATTTCACTTCCGGGGTCTTTTCCGGTACAAATACAAAACAAGGGATC
TTGAAATAGCAGGCATAAGCCGCTACCGAAGCCGCCATATTTCCGGTAGAAGCGAGGCAT
ATAGCATCAGCACCCAATTCCAGTGCCTTCTGAACTTCAATATAACTTCCGCGATCTTTG
AAGCAACCGGTGGGATGTTCAAACTCCAGCTTGCCATATAATTCGGCATCGTATCTCTTG
GAAAGACGATTTAATTTTTTCAGCGGGGTGAAATGATGCTTCAGCGGATCCGGCTTTATT
TCCTTAAGCGGATACTGGATCTCCTCGCGGGCCTCTTTGTACTCAATATCCAGAACGCCA
CCACATTTGGTGCAGTAGGTGCTTGTCTCTCTTTCGTCGTTCACAAGGCCGCACATAATG
CAGCTCATAGTATATCCGGAATTACTGGCTTTCATAAATAAAGTTAGTTGATAATTGTAC
TTTTTTATCTGAAAGGGAAGGTATCAAAATTCAGACAAAAAAGCGCTTTTTTAGCGATTC
TGATTACAATGGGAGCAGAATGATCTCTTCAAAATCAAGGTCGAGTTCATCCAGTACAGG
ACTTGCCATTTCCTCGATCTCGGCTTCGCTGTAATCATTTAATCCCTCCAGCTTTACATA
CAGGATCTCGTTTCGCTCATCGATGAAAAACTGTACATCGCTGCTTTCAAAGATCTCCTG
CAGGGTGTTCACTAAAAATTCCACATCTTCAATAAAAGCTTTGATTTCGTCTTCGGTAGG
TTCGCTCATTTTATGTAGTTTCTGTGTGAAAAAAATTCAGATGGAAACTATGAATAAATA
TCTGTCAAAACTTTGTGAAATTTCAAAAAAACCGGAACGCTTAGTGGTCGGAATGATGTC
GGGCACGGCACTTGATGGGCTTGATGTTGCCTTATGTAAGATCAAAGGCCATGGAAAGGA
TTCCAATATTGAAGTCTTGGAGTTCGATACGTGTGAATATTCTGAAGAACAGCGAACACG
ACTTCGGCTCATTCAATCCAAGGAACTAACGAACACACAAGAGCTAACGATGCTGAATTC
TGAGCTTGGTTTTTGGTATGCCGAGAAGGTGTTGAAGCTCATAACAAGGTGGGGAATAGA
AACCAGTGAAGTGGATCTGATAGCCAGCCACGGACAAACGGTCTATCATGCTCCGGCAGA
ATCTGAAGATAATATACATACTACGCTACAAATGGTGGACGGAGATCATATTGCCCAACG
TTCCGGCATCATAACCGTATCCGATTTTCGCCAGAAGCACACCGCTGTTGGAGGTGAAGG
AGCCCCGATGGCCGGTATTTTTGATGAACTCTTTTTCAGGGACGATACCCAAAACCGGAT
GTTGCTGAATCTGGGAGGCATCGCAAACTTCAGCTGGCTTCCATCTCGAAATTCCGGGGC
GAACATTCTTGCTACTGATACCGGCCCGGCCAACACGCTGATCAATGAGGCTATGCAAAC
CTACTTTCATATGCCTTATGATGAAGGTGGAAAAGTAGCGGCTACAGGAAACATTCATTC
CGAACTGGTAAAATATGTGCTTTTGGAGCCTTACTTCCGAAAGTCTTTTCCGAAAACAAC
CGGACAAGAAGATTTTCAGCTTTCCTACATCGAACAGTTGATGGAAGGGCACCGTATTGA
GCTGGAGCCGGCAGATCTGGTGGCTACATTAACGGCCATAACATCCCAAAGCATAGCCCG
CGCGGTAGATGAATTAGTGGGCGATCAGTCTTTTGATTGTTACGTGAGCGGAGGCGGTTC
CTACAACCAAACTCTGATGAACGATTTGAATGATCGCATATCCCAGGCTAAATTCAAACC
ATTCAAAGAATTGGGCATGCATCCCGATGCCAAAGAAGCCGCTATGATGGCCTTTTTTGG
GAATGAATTAGTGGCTGGAGAAGGATTTCCAATTCCCGGAGTAACGGAAGAAAAGGTGCA
TTTAGGGAAGATCAGTTTGCCGGGGTAGGGAATTCAAAATTCATGATTCAAAATGGAAAA
TTGGGTTTTTGAACCTTGAATAAGATCTTAAATACCTCAGATCAGCGATCATCGGAAAAT
CTGCGTCATCCGCGTTCTATTAAGATGACTGTTCAAGCGATAATACCAACACCTCAACTA
ACCGTTCAATTTGTTCTTTGGAAATAACCAGCGGAGGCAAGAATCTCACCACCGTTCCGT
GAGCAGCATTTCCAAGTACTTTATGCTCGAACATCTTATCCACCACAGGTCGGGCCGGAC
GGTTGAGTTCAACACCGAGCATCAGTCCCAATCCACGGATATCTTTTACGGAAGGGTTAT
CGGCTAATTTCTCTTTGAGCAAATTCATCATGAAATCGCCTTTTTCAGCAGCTTGCTCCA
CGATCTTTTCTTCCTCAATGGCCTCCAAAGCAGCGCAGGCCACGTGGGTGGCAAAAGGAT
TTCCACCAAAGGTAGTTCCGTGATCTCCGAATCCCAGGGCAGAAGCCACGTCTTCTTTCG
CCATCACCGCGCCAATGGGAACTCCGCCGGCCAGGGCTTTTGCAGAAGCTACCACATCCG
GCATCACATCAAAATGTTGGTAAGCGTAGAATTTTCCGGAACGACCTACGCCACACTGCA
CTTCGTCAATGATCATCAGGATGTTGAGGTCATCACAAAGCTGCCGGGTTTTTTGCATGA
ATTCCGCATCGATCACATTCACCCCGCCGGAGCCCTGAATAGTCTCAAAAGCAATGGCGA
TGGTATCTTCATTGGCAGTGGCTTTAAGTGCTTCAAAATCGTTGAAGGGCACTTGCTCAA
AACCTGTGGGAAGGGGATCGAAGCCTTCTGTATAACTCGGCATCCCCATGGTGATGGTCG
TTAAGGAGCGGCCATGAAATCCTTCACTTAACGTAATCATATTTCCGGATTTACCATGCT
TCTTTCCCCATTTTCGAGCCAGTTTCACGCAGGCTTCCATCGCTTCCACACCACTGTTGC
AGAAGAACACGCGATCCAGTCCCGATACCTTAGCCAACTTCTCAGCGAGTAAACTCTGTG
GCTCATTATAAAAGAAATTGGAGGCATGCAGCAGCTTCTCGGATTGCTCCTTAATAGCAG
CTACGATCTTTGGATGACAGTGGCCCAAATTATTAACCGCCAGTCCACCAAAAGCATCCA
GGTATTCGTTGCCGTCAGTATCCCACACAAGCGCACCTTTTCCGTGCGAAAGCGTTACGG
GAATCCGATTATAAACCTGGAAGTGATATTGTTTCTCGAGCTGCTGTGCTTTGTTCATGT
GGTTATTGGTGTAAGGGTGTATTGATTAATGGGAATTAGTTATCGGGAATGAAGATAAGC
AAAGGTAAAAAGGAGAATCATGGCAATCATGAAAATCTTAAAAATCCCTCGGGACTACTT
ACTTGATTAACAATGAACCACTTCCAAAATAACCATTTCCCATAAACCACCCGCTAACTT
CTTCCTGTTACTATTAGTTCAGGCTGATGGTCTTAAATCGACCAAAGGGAACCGGCGGTT
CCTGCATGCATTCTGAACGGGCCGTTCGGAACGAGGGTAAAGAACAAATTTTGAATATTG
ATGATATCCTTGTTTTTTAATGCACTTATTTGTTACATGAGGTAATCCAGTTCTAAAGAA
TTAAACACTGGAACCGCTGGAATTAAAACAAAGTACCATGTATAAACTTTTGTTATCAGT
TCTTCTTGTAAGTGTACCCGAACTGTTATTATCGCAAGAAGAGAACAGTTCAATCAATAT
CATAAACACTTATACGGATCAGAATAAGGAGTATCTATTTGGTATAATACTTGGGGTTGG
AGTAGATCAACAAGAGAACATATATGCTTTCGATTACGACCAAAATGCAGTTCTAAAATT
AGATAAGGAAGGCAATTATTTAGGTAAAGTGATCAGGAGCGGAAGAGGACCTGCTGAAAT
ACACAGCATGTATTCTTACTTGGTAGATGATGAAGCCAAACGGATTTACCTGACTGATAG
AAGAAACGCTAAATATCTGGTTACCGATCTTCAGGGCAATGAGATTGACCATCATTTCAT
TAAAACAGGCTATATGAATCCAGCTATGGGAATGGAAAGATATGATGAAAATACTTTAGC
ACTGTTATTTACTGTCTCTAAGTCTCAACTTATGCGTCAAGAAGAGGGAATTGATTCTTT
AATTCATTTTTATGACAGAGATTCTTTCGAGCGGACATTCTCTCTTGCTGACAGAGAATA
TTTTTCTACATTAGCGGAATATAAAACGGAAGCTCAGGGGCTATTGAATGAGACATTTGT
AGGAAGCATTACATTTAAGGATTCTAGAACTCTATTAATTTCGCCTCATGTTTATAACAA
GAGAATCATAGTATATGAGAAAGGGGAAAATGAAGAATGGTCTTTTTCCAAAACAATGGA
AGGCAAAGAATGGGATACTGAGGCTTTTATAGAAGTAGATTTTGAGGACTACAGAAATAA
CAAATCCAAGTACAGATCAGAAGGCTTGAATATAGCATCTGCTTCTGGGATGGATGGAAA
TGGTGCAGGTATCATAAAGCTATGGTCCGCTGGCATATATACGCTTGAGTCAGGAGAGAT
TGTGAATTTTATTGTACAGGAAGAAAATTTTAGGCACAAACTGGTAGTAGAACGATATGA
TGAGTATCTAAACCACATAAGTTCAAGCACTATTTTTGAGGGGAAGAAAGGGGAGTTGAT
TATGGGTGTTCCTGATATGGACCAGCAGGAAAATTTTTATATGCTTTCGCATTTCAGCAA
ACAATCTTCAAGAATTGTAAAGTTCTCGTTAGATTAAGTTTCATATTTAGCTAACGGTAC
TCTATAAAAGTTCATAAAGTGTTTGGGAAAGGATAATCGTAATTTTTTTTCATCGGCATT
ATTCACGATTACCCATTTCCCAATAACTTATGTCTATTAACCACCCACCAACTTCAACCC
AATCCTACCTCTTTCCAAATCCAGCGAAATAATCTCCAGGCTCAAAATATCCCCCACACT
CACCACATCATGCGGATCTTCCACTTTCTTTTTGTCGCTCATGTTGGAGATGTGAAGCAG
TCCGTCCTGCTTTACGCCGATATCTACAAAAGCACCGAAATCAACGACGTTACGAACGGT
TCCTTCCAACTGCTGACCTTCTTTCAGGTCTTCCATTTTCATTACATCGGTGCGGAGCAA
TGGTTTTGGAAGTGACTCCCGCGGATCACGCCCCGGCTTCTGCAGGTTTTCGATGATGAG
TTCTAAAGTCGGAACACCTACGCCAATCTGCTCTGCGGTTTCTTTCAAATTCACATTTTT
GAATTTGGAAGCGATCTTATCTTTTTCATCTGCCAGTTTATTCAGGTTAATGCTAAACAG
GTTACAAAGCTTCTCTGCTGCCTCATAACTTTCGGGGTGAATGGCCGTGTTGTCCAGCGG
GTTTTTGGATTCGGGGATGCGCATGAATCCCGCTGCCTGCTGGAAACGGAAATCGCCTAC
GCCGTCAATGTCTCGTATTTGGTCACGATCGATGAAAATGCCTTTTTCCTCGCGATGTTT
TACGATGTTGGAAGCCACGCGCTTACTGAGTCCGGAGATGTGCGAAAGCAGCGGAGCAGA
GGCAGTATTCAAATTCACCCCCACTTCGTTCACGCAGCTTTCCACCACATCATCCAGTTT
ACCCGATAGTTGATTTTGGTTTACATCATGCTGATACAGTCCCACACCTATCGACTTTGG
ATCGATCTTCACCAGCTCGGCCAGCGGATCTTGCACGCGACGCGCAATGGAAATATTACC
ACGCTGAGCAGCTTCCAGATCTGGAAATTCTTCGCGAGCTACTGTGGATGCTGAATACAC
CGAAGCTCCCGCTTCGTTCACAATTAAATAATGCAGCTCTTCATCGGGGTGTTTCTCTTT
TCGCTTTTGAAGGAATTCAGCCACAATTTGCTCGGTCTCCCGGCTTGCCGTTCCATTTCC
AATGGCGATCAGTTCCACGCCATACTTATCTATATACTGCTCGAACACGACTTCGGCTTC
AGCTACCTTTTTCTGTGGAGGAGTCGGGTAGGTGGTCGTCCCTTCCAGATATTTTCCGTG
CTGATCCACAACGGCCACTTTACAGCCGCTTCGGAAGGCCGGGTCAATACCCATGACTAC
TTTATTATCTAAAGGCGGCTGCATGAGCAGGTTCCCGAGATTGGTGGCAAAGGTTTCGAT
GGCATGTTCGTCAGCTTTGTCGGTGAGTTCATTTCGGAGTTCGCGTTCCAGGGAAGGGAA
GAGGAGTCGTTTGTAGGCATCTTCCACTGAATCCTGAAGATGTTCAGTAAAAATACTCAG
CTCGTTGTTGATCACGATATCATCAATATTCTCGAGCGTACGCTCCTCCCAAAGATCCAC
ATTCACAAACAGGATATTTTCTCTCTCACCTCGGTTTATAGCAAGAATTTGATAGGGCTT
CAGCTTGCTCGCTTTGGCTGAGAATTCATAGTAATCCTCAAAATTGGTTCGATCTTTTAC
GGTTGGATTTTTCTTGGTGACGATATTTGCGTGCCTGGAGAATACATCCCGAAGCTTTTC
CCGCACTTCCAGATTTTCGTTGATCCATTCGGCTACAATGTCGGTAGCTCCGTCAAAAGC
ATCTTCAGTGGTTTCCACCTCATTTTCGGGGTTGATGTATTCCCTGGCATATTCCAGAGG
ATCGCCTTTGGTGATTTCCTGTTCCCAGATGAGTTTAGCAAGCGGCTCGAGTCCTTTTTC
CTTGGCTTTGTCGCCACGGGTTTTGCGCTTTTGTTTGTAAGGAAGATAGATATCCTCCAG
CGTCTTAAGGTCTGTGCAGGTTTTGATCTGCTTTTCCAGCTCGTCTGTCAGTTTATCCTG
CTCTTTGATGGATTTAAGAATGGTTTCTTTGCGGGATTCCAGAGTCCGCTGGGTTTCAAG
TCCGTCACGTATTTCACGAATCTGCTCTTCATCGAGTCCGTCGGTGGCCTCTTTTCTATA
TCTGGCCAGGAAAGGAACCGTAGCACCTTCATCTAAAAATTTGGCTACGGTATTGATCTG
TTTTGGTGTGAAATTAAGTTGAGATGCTAAAACACTAAAGATCTTGGTATCGCTCATTGA
TGATATTGGTTTGAAAATTTGGACGCTGAAAATAAGAAGGGTAGAGGGAAATGTTGAATG
TTAAATGTGAAAATTTTGAATGACTCATTACGAAGCCCCCTGCATTATCTTTTTTGCAAT
AAAGGGGAAGGGAACAGAGAAGTATAGAGCTTATATATATAGAGTAATGAGATTTGTGAA
CGGCAATTAAAGCAGTGGTTGAAAAACTTCATTAAACCTTCATATAAGGGCTAATTAAAT
TTTGTTATAAGTGCTTAATTAAAAATATTTTGGTAGTGTAAAAATTTGTCACTTTTTCTT
CATTTTTTCTTCATGAAGTATGGTGATCTTGGAATCGAATTAATCAACACAATGATTCTT
TCAAATTAAAAAAACCAATGAGGTCACAAAATGTATAGAGTAATAATCACACTAATCTTG
TCTTTTAGTTTAACGGCAGTTTTTGCCCAAGACTATCAGCTCGTGCAACAGGAAAGCGAA
GTTATGGTAATCGGAACTTCAAACGTGCATGACTGGGAAGCTCCCGCTGAGGAATTTTCC
GGATCTGCTGTTATTGAGGTAGCTGACGATTCCCTGGTTTCAATTTCTGAACTTCAATTC
ACGGTTCAAGCCAAAGAAATTAACAGCGGCAAAGGCGGCATGGATAGTCGTATCGATGAT
GCCTTGAAAGTGAAGAAAAATCCAGAGATCACCTATGTGCTTTCTGAGATCAACGAAATG
AACGATGGTACCCTTGTAGCAACCGGAAAACTAACCATAGCCGGTGTTTCAAAAGACGTC
CAGATGGAAGTTGAGTTCGAACTGCTTCCCGATGGAGCCATCCTTTTCAACGGTACACAA
AATATTGATATGACGAATTACGACGTATCTCCACCTACTGCAATGTTTGGCACCATAAAA
GCCGGTGCGGAAGTAGATGTGAGATTTGCTGCGAAATTTGCTCAATAATTATCATCCCCC
ATTTTAAACCAACCAAAAACTAACAAAACCTTAAAGGTCATGAAAAATCAAACCAAATAT
ATATCAACCTTACTTATTGCGGTCATGTTCGGAGCTTTCTCCGGTATATCGCAAGCACAG
GAACGTAACGACATCCAATACTATGTTCCTCCTACAAAAGCAGCTGTAAATGTATTTGAA
GCCCCGTTTACTACCGACAAGGAATTCAACGGATTCCAGGTACGTGTAGGTGGTGCAAAC
ACCTTACAGTTCCAAGGTATTTCTCACGATAATGATGCAGGAAGTTTACCTGATCTAGAA
AATAATTTTAACCTTGCAACTTCTAACTTAGACTTAGATGTAGCTCTTGCCCCCGGCATG
CGCATGCACCTGAGAACCTATCTTTCTTCACAAAACCACACTGAAACATATGTGAAAGGT
GGTTATCTGCAAATTGACACCTTCGATTTCATTGAAGAAGGGTTCCTGTCTAGCATCTCC
GACAACATTCGAATTAAAGTTGGACACATGGAGAACAACTATGGTGACAACCACTTCCGC
AGAAGCGACAACGGTGCCACTATTACTAATCCATTTGTTGGAAACTACATCATGGATTCT
TTCACCACAGAAGTGGGTGGAGAAGTGTACTACTACACAGGTAATGTATTTGGAATGGTT
GGTCTGACTAACGGTAAACTGAACCAAAGTACTGTAGAAGGTGCTGTTAATACCAAACCT
TCTTTCCTGGCTAAACTAGGATATGACAGCCAGATCAATGAAGACCTTCGAGTACGACTG
ACTGGTTCCATTTTCCGAGTGTCTCAAAATGGTTCTATCTACCTCTACTCAGGTGACCGT
GCCGGTACTCGTTACTACAACGTAATTCAGCCAGGTAACTTCCGCGCTGGCCGATTTGCA
CCTACTTTCACACCCGGAAGAGGCTCAGCTCCTGCTGCAGGTGAAATGACTGCGATCATG
ATCAACCCATTCGTGAAATTCCAGGGACTTGAGTTCTACGGAGTATTCGAGAACGTATCT
GGTCAGATCGAAACTGAGTCATCAAGCCGATCTTTCACTCAACTTGGTGCAGAACTACTC
TACCGTTTTGGAATGGATGAGAGCTTCTACGTAGGTGGTCGCTACAACACAGTATCTGGC
GAAAGCTTAGCTGATGGCGACATTGACATCTCAAGAATCAACCTTGGTGGTGGATGGTTC
ATGACTGAGAACGTGATGACGAAATTAGAATATGTAAATCAATCATACGATGGATTCTCT
GGTGACTATGCCGGAGCAGAATTTAGCGGAATCATGTTAGAAGCTGTGATTAGCTTCTAA
TATACCGACCTCATAGGAAGGGGGCGCGCTGTGAAAGGCTCGTCCCTTTTTTTTCGAGTT
GGTATCATTAAAACCCATCTGTGTTATACGCAGATGGGTTTTTTGTTTTGGGGATATAAA
TCAACTCCGCGCAACTCAGCGATTCATCTGTGTACCTCTGCGAGAAAAGAATTGTTGGAA
TAAGAGAGGATGGGTAGAATTAGGCTTTTGGGTTCACGCGGAGTTTCGCAGAGTAAGGCG
CAGTGTTTCGCTGAGGGTTAGAGGTTGTTTACGATTCTTATGATGGAGTCTGGGATATCT
TAAGTCTTGAGCGAGGTAAGGAGTTACAAATGGATAGAATGTTTGCCGAGCGGAGACTTG
AGGTTTGTGTTCTTACAGTTTTAACTCAAGTCTGAAGACTTGACTTGCTACTACTTTTCA
GGCATGGTTTTACTTATGATTGAAAAGATCTAAGCTTTAGGTCTAATTGTATTTGAGGTA
ATAGCAGAGTGACTCCTTAAGGCGCTTTTTTTTAATATTGACTCTGGAGAGGAGATTTAC
TCATCATACTAACATTCTTGGGATATCTTAAGTCTTGAGCGTGGGAAAGTGCTGACTGTG
ATATGGACTATATATCGAGCGGAGACTTGAGATTTGTGTTCTTACAGTTCTAACTCAAGT
CTGAAGACTTGACGTGCAATTACTTTTCAGTCACCACTCCGCTAAAGACTGAAAAGATCA
TCAGAGGGGAAGAACTACATTTGAATTACCAGATCAAACTCAACTTCCAGTTCATCGCTT
ACCTGGATGAGGCCGAACATAGGGGAGGGTGGGGTGAGACCAAAGTCGGTCATGCGGAGC
ATTTTTTTGCCCCCAACTAAAACAGCATTTTCGCGACTTTCAAAAGCGGTTAACGGCACT
TCATATTTTCGTGATTCACCGGCAATTCGTATGGTTACTTTAGCCGTTTTCGGGATCACA
TCCTGTTCATCTTCCAGTACCAATTCATTGAGGATAATTTCAATAAAAGGGTGTTCCTTA
TACTTCAGTGTACTTCTGAAATCGCGGTTAATGGCTTTTTTGCCACAATCGAACCGAGAA
ACTTCCAATGAGAGTGAAACGCCATCCACATTAATTGTATCTCCCTGGAAATGGTAGGAG
AAATTCATTGGATCTTGCTGGAGTTCATGCTCCGACTGACACCGGAAATCATTCACATTT
GATTTTCCATTAATGCTTAACTTACTCTCGTTGCTCAATTGTACTTTTCCATCCTGAGCA
TGGCCAGGTATGGAAACGGCACATAAAGCCGGGATCATTAGTATTGGAAGGATTTTTTTC
ATGCTCATAGTTTAGTCGAAAAGTACACTTCTATTTTGAATTTAATATGAATTAACTGTT
TACATGATACAAGAATTATTAAAAGCTGCCACTGAAATTGCCAAGATCGGAGGCCATCAC
ACCTTAAAATATTTTCAAAAAGATTTCGAGATCATTTCCAAAGCCGACGATTCGCCCGTT
ACCATTGCCGATAAGGAAACCGAGCAGATCATTCGGGCTGAAATTCAAAAACGATATCCT
GATCACGGTATTATCGGAGAAGAATTCGGAAAGACCAACCCTGTCAGTAATATACAATGG
ATCCTGGATCCTATAGACGGAACAAAGTCTTTCATCCACGGAGTTCCTTTTTATACTACT
CTGATTGGCATAATGATCGACAATGAGCCACAGGTGGGTATTATTTACGCTCCTGCGCTT
GAAGAACTCTGCGCCGCAGCTATTGGTCATGGAGCTACATTTAACGGCGAACCATGCAGC
GTGCGGGAAACCAAGAAACTGGAAGATGCCACTTTCCTTGTAACTGAAATTGACCGTTTC
CGGGAAATGGATCAGCAAGAGTTGTTTTTGGAACTTCTCACCGAAACCAAGATACACAGA
ACATGGGGTGATGCCTACGGACACATGATGGTTGCCATCGGCCGGGCCGACCTGATGTAC
GATCCTGAACTTAATATTTGGGATGCCGCTGCGTTACTCCCGGTAGTGAAAGAAGCAGGA
GGGATCTTTAGCGATATAAAGGGTCAGCAAACCATCCACTCCGGTAACGGATATTCCACC
AATAAAACCCTGTTTCCTCAAGTACAAAAAATCATCGAGAAGCATATTTAATAATGAAAT
TAGGACGACTTTTACCTTTACTTCTATTTTTCACCATCAGTGTAGCTACGCTTAAAGCTC
AGCCCTATTTTAATGGACCTTGGGAATACGAATCCCATCCTGATCTTCCTTTTCTGCTGG
AAGAAATTAATATGGAGTTGACGGTGGATCCTTCGGTCCCGCTTATCAAAGGAACGGCTG
ATTACCTGATAAGTTCTCGCCGGCCTGGGCTCACCCAAGTAGTTTTTAATACCTCAGATC
TGGATATTGGAGGCATTTCTTTCGGAGATGATGAAGCTGATTATCGCATTTCAGGCGATT
CACTTCTTATACATTTACCCGATACCCTGGGGCGGTCTGAAGAACTCACTTTCCGTATCA
ACTGGGAAAGTTCTTCACCCTATGGAATCCACTCCGATGTGTATGGCAATAGTTGGACGT
CTCTGAATCCTCAGATGCAAAATCACTGGCTGCCAATCCCTGACCATCCAGAACTGGAGA
GTTTGGTTAAAGCCACATTTATTATTCCGGCAGACAAGGAAGTGGTCTTTAACGGAGAAA
AAACGGGAGAGGAAGTTTTATCTGCTGAACAGCGAAAAGTAAGTTGGGCGACGGCGGGTA
AAGTTGGCGTTACCGGACTTACGGTAGCAGTTGGCAATTTTGTGCAGGAGTCGGCCCGGA
CAGGAGTAAATGAGGTATCTCTCTGGACTTCTGAAAATGGCTTGCTGGATGAAGTACGAA
ACGGGGTGTTACAGGTTGCCGTGGAAAGTATAAAGCAGTATGAAAGTGAGCTTGAATTTG
AATTTCCATATAAGACCCTTCAGATCATTGTGTTGCCTGATCATAGATGGGAAGAAGTGC
AGGCCGGAGCAGGAGTGATCTATTTGTATCAGAACCTGGGGTCGCTTGGGGCACAGCTTC
GCAGAGGAATTACAGCTCAATGGTTTGGGAACTACCATCGCTATATAAGACCGATTGATA
ACAGGTATGAGTTTTTGAAAGCACTGGTTGTGGGATCCCAAAGTGAGCAACTTGGTGAAG
GAGCAAATCTCGAATCAATGAAGCAGTGGAATCGCTCGGAAAAAGCTGTAGAGTTCATGA
AGAATGAGTTTCAGAAAAATGTCATCAAGACGTCTTTACCGGAATTGGTGCAGCGTTTTG
AGGGCGTGACCAATTGGGAAGAATACGCTGATATTTGGTACGATGAGACCGGCGCGTTTT
GGTATGGCGTTGCTTCTGACATGAAACTTGGAGGAGAAAATGAAAGTGGCTCCTCAGTGT
ATAAGGTAGAATACCTTTATGATGAAATGGGAGGAAATTTAACGCTTGTCTTTGAGGCAG
AAACGGAGGCTGTACATTCACTGGTTGGAGTGGATGCGGTAGAATATGGATTCACAGATA
CTACTAGATCGGAGCTTACTTTTACAGGGGAGAGGGATTCAGTGGAGGTTGGGATCTCGT
CAGGAATTGAGTATTTGACCCTGCATGTTACTTCAGACCAAAATATCACTTTGCAGGAAG
AGAAGCCCTTCATGTTCCTGATCAGGCAGCTGCGTAATTCTGATCCGGAAGTACAAATTC
AGGCTGCAAAGCAGTTAAGCTCTTACTCAGAAAATCCCGATGTACAGTTAGCCATTCAGG
ATGTGTTAAGCAACGAAGAGAATGCCGAAGTAAGAGCCGCACTGCTGGAAACACTGGCCG
CTTTAACGAGTGGAGCTACGGGCACGGAAGAAACATTTTTGAGCTCGCTCAATTCAGAGA
AGCTGGCAATTCGTCTTTCTTCCATTCGGTCTTTGTCTAATTATCCTGAAAATGACCGGG
TTAAAAATGCCATTCGAAATACCATGTTCCGAAGTGAGGAGGACACCGTATTTGTGACCG
CTTTGGAAACCTATCATGAATTGTCTGATGCCGAAGAGATTCGATCTGTGGTCGAGCGTT
TTAGTGGAAATGAGCAACACCACCGTGCTCTGGATGCCCTGGCCTTTGCCGTTGCGGAAG
ATAGCACTCGCGAGTCGCTGGCTATTGCGGATCGGTATGCGCTGGGAAGCTATTCATACG
AAGTACGATCACAGGCACTTGAGCTTTTGATCAGTCATGAAGAAAACGAAGCATATTGGG
AGCAAACGCTTGAAATGTTACTAGAGGACCGCGATCCAAGAATTCGGTTTCAGGCGTTGA
ATGCTGTTAGGCATTTGTCTTCCAAAACAACAGTAGAGATGATTCGTGCCCGGCTCAATG
AAGAGATGGACCCAAGGGTGAGAGCCAAGATCCGGCGGATGCTGTAGGCTATTTTTGGTG
TGAATTGAGATTGTAAATAGAAAAGGCAGAAGTTATTCACTTCTGCCTTTTTCAATTTGA
TCAAATGAATGTAAATGGACTTATGATCATCCCTGTTTTATCCATTTTGCTAATTCTTTG
AAGGAGGGCTTTTTGCCATACATCAATATACCAACGCGGTAAACCTTAGCGGCCAGCCAC
ATGGTTCCGAGGAAAGTCAGGATCATCAAAATGATAGAAAGCAGGATCTGCCAAATGGGA
ACAGAAGTAGAGGCTATTCTGGAGATCATATTGATAGGGGCTGTCAACGGAAACAGTGAA
ACTATGGTAGAAAGCGTGGAGTCGGGAGCTTGCATCACCTTGGTATTCAGCATATAGGCA
GCAAAGATCGGGAGTCCCACCGGCAGCATAAATTGCTGGGAATCTTGTTCATTTTCAACA
GCCGCTCCGATGGCAGCAAAAATAGCGCTGTAGATCAGAAATCCTAACAAGAAGAACAGG
ATGAAGAAAAAGAAAATCGACGGCTGTACTATAAAGTTTTCGAGCACACTAGGGTCGAAG
GCAGAGGCCGCTTCGCTAGCTTCGGCAGGCATAGAGCTCATTTGAGCTTCCATGATCATA
CCGGCCAGGGGCGCAGCTGCAATAGATATTCCCGTATACAGTACGATCCAGATCACAAAC
TGAGTGAGGGCAATACTCAATACGCCAAATAATTTCCCAAACATCAGCTCTATTGGTTTT
ACGGAACTGGCTATGACTTCAAGGACACGGTTGGTTTTCTCTTCGATGACGCTGCGCATC
AGCCAGGCTCCATAAAAGAAGATCCCTAAGAAGATCATCAACCCTAAAATAAAACCAAGG
GAAGAAGCGACAAACGAATTGTCTTTGGATTCTCCTTCTTCGGTTAGCTTGATGGCTTCC
AGGCCGGTTCGGCTTTCAAAGATATTTCTGACTTCCTCAGAGACGTTGGCGCGTTCAAGC
TGAGCCTCTCGTACAGCATCACGGATATCACCGCGAATGGCAGAAATAAAGGCGATCCCA
CCGGATCCTCCATGTACCAAAGTGGGACTTTTACCGGCTGAAAGGACCGAGTCTGTCAAT
ACGATGAACCCATCAAGGTCTCCATCAATTGTCTTTTTTCGGAGAGAGTCGACCGGTTCT
GAGGAAACGTCAAAATATCGTGTTTCATTTAATGAAATGAGCTTTTCAACCAGTACACCG
GTTTGATCCTGAATACCGATCTGCTTTTCGACTTCTGTTTGAGAAATACTGAAAAAAACC
ACCATTCCTATAAAAGCCACAAATGCGAGAGGCGTAAGGGCAGTGACCAAGATAAATGAT
TTACTTTTAACGCGGGTCAGGTATTCTCGTTTTAAAACAAGCCATATTTTTTGGAAATTC
ATTATTTGATCTCCGCTTTTTTGATGTTGTCATCTCCAACAGTGGAGATAAAAATTTCGG
TTAAGGATGGTTCAATGCGCTCAAACTTATGGATCTCGGCATGTTCCATGGCCAGCTTCA
GGATATCCTGCATATTCTGCTGATCAAGGACCCGGATCTCCGCAAAGTTGGTTGAGCGGT
TGTTGATGCGAACGTTTTCCAGGGTATCAAGGAAAGCGCCGTTGCCCTCAAATTCCAGGT
TGATGGTATTTTCCCCAAAAGAAGCTTTAATGTGCCGCAGGTTACCAGTAAGCACGGCTT
CACCCTGATTGAACAGGCATATGTCATCACACATTTGTTCCACCTGTTCCATACGGTGGG
TTGAAAACAAGATGGTCTTGCCACTGTCTCGCAGCTCAATGATGATCTCTTTCAACGTTT
CGCTGTTGATAGGATCGAGCCCGCTGAAAGGTTCATCAAAAATGTAGATATCGGGGTCGT
GCGCTATGGTCGCGATGAATTGAATCTTTTGGGACATCCCCTTTGAAAGCTCGCTGATCT
CTTTGTCCTTCCAGTCAGAGGCATCAAATCGCTCCAGCCAATAGTTGATGGCTTCTTTGG
CCTTCTTGGAATCCATGCCTTTCAGCTGAGTGAGATACATAAGCTGATCAAAGACTTTCA
TTTTTTTATACAGGCCGCGTTCTTCCGGCATATAACCGATCGCTTTTTGTGTTTCCGGAC
TGGCGACGATCCCGTTGATCGTAATTTCACCGTTATCGGGAGAGAGTATATAGTTGATCA
TCCGGATAGTGGTCGTTTTGCCGGCCCCGTTTGGACCGAGCAACCCGAAAATGCGCCCTT
TGTTAACTTCAAAACTTACATCATTCACAGCCTTCGTTTTCCCGAAATGCTTGCGAACAT
TCTTTACTTCAATTATTGCCATAGGTTTTCTTTAGTTGGATTTGAAATAGTGATTTGGTG
ATGGAGTGATGATAAATTAGAACCTGTCAGCCATGGCTCAAATTGATGAAGTCATAGACT
ATGTATATCTAGTTTAAAACATCATCTCAACAAATTACTATATCACAAAATCACCATTCA
TATTTTATAAATAGTTTTGGAAGATGTTTAAACTTTTCTTATTTCCCATATTAAGAAATG
ATAACGATTTAGAATTAATAAGGTTTCAAATTCAATGCACATTATTCATTTGAGTGCGGA
ATGTTATCCGGCAGCAAAAGCAGGTGGGTTGGCAGATGTAGTTGGGTCACTCCCTAAATA
TTTGAATCAACTTGGACATAACTGTGAAGTTTTGATCCCAAAATATGACAATCCCTGGAT
CGGTTCTCAGGAGTATGAGGAGGTCTTCAAAGGTTCCTTCTCCATGGCTTCGGAGCAAGT
ACATTTCACCATCCAGAAGATGAAAAAGGAAAAGCTGGGATTCCCATTGTATGTCATCGA
TATCCCCGGCCGATTTGACCGACCCGGAATATACATTGATCCATGGTCGGGGCAGGGCTA
CTGGGATGAGCTCGAGCGTTTTGTGAGTTTTCAGATCGCCGCTCTGGAATGGATGAAGGC
AGAAAACATCGAACCTGATGTAGTGCATTGCCACGATCATCACACCGGCTTGGTGCCGTT
TATGATGGGGCAGTGTAACCGATACCGGAATATGTCGGACATACCCACGGTGCTTACGGT
TCATAATGCTGAATATCATGGCGAGCATGAACTCGATAACTTTAAGTTATTGCCCGCTTT
CAATATTGATAACATTGGGTTGTTAGATTGGGATGGCCGTATGAATTCTTTAGCGGCCGG
GTTAAAGTCGGCCTGGAAAATCACGACGGTCTCAAAGAGTTATATGGAAGAGCTTGCCGA
AAACAGCAACGGACTGGAGCTTTTATTTGAGCATGAGCGGGATAAGTCGACCGGAATTTT
GAATGGTATTGATACCGAAGTTTGGGATCCTGCCACGGATGAGCTTCTGGAATTCAACTA
CAGCTTCAAAAACCGAAAGAAGGGGAAACAAAAGAACAAAGAATATTTATGTAAAGAATT
CGGGCTAAATCCTGAATTGCCTACCATTTCCTTTATAGGCAGATTGGTCAGGGAAAAAGG
AGCCGATCTGCTTCCTGATGTATTCAAACAGTTGATGTATTCCGATAGTGAGGTCAATTT
TGTATTATTGGGAACCGGAGATCCACAGCTCCACCAGATATTTGCCCGAATGGAAGGCGA
TCACGTTGGCTATTTTGATGCCACTCTGGAATATAACGAACAGCTTGCGCACCAGATCTA
CGCTGGCTCCGATTTTATTTTGATGCCATCCCGGGTAGAGCCATGCGGCCTTAACCAGAT
GTTTGCCATGCGTTATGGAACGGTACCCATCGTTCGGTCCGTTGGAGGATTAAAGGATAC
CGTGACCGATATTTCTGAAAAGGACGGTTATGGAATTACATTTTCTGAGTTCAGTTTGGA
GGCAGCTTCGGAGGCTATCAGCCGGGCAGTAAGTCTTTACAATAATTCAAAGAAGCATTC
ACAAGTTTTAAGTAGAATAATGAAGCTGGATTTCTCCTGGAAACGTTCAGCGAAAGAATA
TATAAATATGTACGAAGGGTTAATCCAAAACTAAATCCATCATGAAAACATCATCTGTAA
TAGCAGTAATTTTAGGCGGAGGAAGGGGAACAAGACTTTTTCCATTGACAGATCATCGTT
CAAAACCGGCGGTGCCCGTTGGCGGTAAATATCGACTGGTTGATATTCCCATTTCGAACT
GTCTGAATTCAGATATCCGAAGAATCTATGTGCTCACTCAGTTTAACTCAGCTTCTCTGA
ACCGGCATATTAAGAATACATATAACTTTGATGTATTCAGCAGTGGTTTTGTGGATATAC
TTGCGGCAGAGCAGACACCGGATAACACGGGGTGGTTCCAGGGTACAGCCGATGCCGTTC
GTCAGTCACTGCATCATATGGAGAACCACGAGCACGACCATGTTTTGATCTTATCAGGAG
ATCAGCTGTATCAGATGGATTACCAGAAAATGCTGGATCGCCATATTGAAAATGATGCTG
ACCTGACCGTAGCTACCATTCCTGTAACGGCAAATGATGCAACCGGTTTTGGCATCATGA
AAACCAATAAAGAAGGCACTATTGAGAATTTTGTAGAAAAACCTTCTGCCGATGAACTGG
AAAAGTGGAAATCCAAAGTTCCCGAGAAGTACAGTAAGGAAGGCAAGGATTACCTGGCCT
CCATGGGGATCTATATCTTTAACCGGGAAGTACTGAAAAAGCTTTTTAGTGATAACCCTG
GGGCAACCGATTTCGGGAAAGAACTCATCCCAAAATGTGTGGAGGGTGGACAAAAAGTAT
GCAGTTATGAGTTTGGTGATTACTGGACCGATATTGGAACCATCGAATCGTTTTTTGAAG
CAAACCTCTCTCTGGCAAGTACGATCCCTGAATTTAATTTATACGATAATCAGAATTACA
TTTACACTCGTGCCCGGCTGCTCCCGCCATCCAAATTAATGGGAACAACGCTGGAGCATG
CGTTGGTTGCTGAAGGATGTATTATTGAAGCGAGTCGTTTGGTTCGTTCTGTCATTGGGA
TACGATCCCGAATTGGCAAAGGGACAACCATTGAAGATTCAATTATTATGGGTAACGATA
TTTTCCAGAATCGTTCGATCGTGGAAGCGGCAAGTGCTGAAAACCCAGCTATGGGAATTG
GCCAAAGGTGTTACATCAGCAACTGTATCATTGACCGGAATGTGTGTATTGGAAATGATG
TACGAATCGTGGGAGGGAAACACCTGGACGACGGTGATTTCAAATATCACTACGTGCGAG
ATGGCATCATCATCGTTAAAAAAGGAACCGTGATTCCCGATGGTACTATTATCTGATAAT
TGAATATCTATTGTTCATTTCTGAAATGCCTGTTTCAATAAAGTTGGAACAGGCATTTTT
TTTGAGCTTGTTTTAAGCAAATTCAACTTTGTGCCGATAACTTCACGTATAATTAACATA
CAGAAGTCATTATAGATAGAAAGTCCGAACCAGTAATTTAATCCGAAGCACAAGGGCGTA
GTTGTTCTTTGAGTTATATTAAGATGTGCCGCCAAATTATAACATTTTATTTTAGATGAT
TACATTTGGAAATATATAAGGCAGTTGGAGATACAGGTATTTGATGTGATGCCTTTTTTA
AATACTGTATGGATTTTAACAGTTAAGTCGGAATCATGATGATGACAGGAAATCAGCACA
TTTTAATTGTAGATGACAACACATCTATTCACCAGGATATTCAGTCTATTCTGCAGGGTA
CATTAAGCGAAGCTGATAAAGAACTTGAAGCTTTAGAATCGGAATTATTTGGGGATCATC
CGGATGACGGAGCGGGAGTAGTTACAACTTTTGAGTACGACATGGACCATGCGTATCAGG
GGGAAGAAGCCCTTGAAATGGTTGGTAAAGCAGCACATGAGAAATATCCCTATGCACTGA
TATTTATGGATGTGCGCATGCCACCGGGCATGGATGGCATTCAAACCATAAAAAAGATCT
GGAAAGATCATCCCAATACAGAAATCGTAATTTGTACAGCTTACTCTGATTACTCCTGGG
AAGAAATACTGGCCGAACTTGGTAATTCGGATAAGCTGCTGTTCATGAAAAAACCGTTTG
ACGCCACGGCCCTAAAGCAAACCACACTCACGCTCATCACAAAGTGGAATCTGCGGCAGG
AAACTTTTCAGTACACCCAGAAGCTGGAAGCAGAAGTTCAGGAGCGAACCAAGGAACTTG
CCAAACTGGTGGAAGACTACAAGGGAATGAAGGAAAAGGCAGAGGAAGCATCTGAAGCCA
AAAGTGAATTTCTTGCGAATGTGAGTCACGAGATCCGCACGCCTATGAATGGAATTATTG
GGATGAATGACATTTTACTTGAAACCGAACTGGATGACGATCAGAGAGAATATGCTGAAC
TGGTAAAATACAGTGCTAAATCTCTCATGAGTATCATCAATGATATTCTTGATGTAGCCA
AAGTTGAAGCCGGTAAAATGGAAATTGAAATCATTCCGTTTGAGCTAAAAGATAGTATTA
TAGAACTGGAAAAATTGCTGGATTTTTCTGTTCAAAACAAAAACGTGGAAATCCGGTCGG
TATTTGATGAAAATATCCCGGATCAGGTAATGGGAGATCCCCTTCGCATTCGCCAGATAT
TGCTCAATTATGGAAATAATGCCGTCAAGTTCACGGAAAAAGGGCAGATCGATATCCTCA
CGGAACTATTGGAAGAAAGTGAAACGTCAGTCAAACTCAGATTTTCTGTGAAAGATACCG
GGATTGGTATTCCTAAGGAGAAAATGGAGAAAATATTCAGCCCCTTTACACAGGCCGATG
CTTCCACTACCCGAAAGTACGGCGGCACCGGTCTTGGCCTTTCCATTTGCAAACAACTGG
CCGGGCTGATGAACGGAACTGTTGGGGTTGAAAGTACCGTAGGTCAAGGTTCTTCATTTT
GGTTTGATGTGACTCTTGAAAAAGCCTGGGTTGCTGAAACCCGGGATGGAGAGCCATCTG
AAAATGAACAGCTATCTCCAGATAATACAAACGGTGACTATGTTCCGAAAGAACTCAACA
TCTTATTAGCAGAGGATAATAAGTCGAACCAAAAGGTTACCGAGCAGATGCTTGATCAAA
CAGGCTGGAAAATAACCTCGGTTGGCAATGGAAAAGAGGTGCTGGATGCCATAAAAAAAC
GGAACTACGACCTGATCCTTATGGATGTGTACATGCCTGAAATGGATGGATTTGATGGCA
CCAGAGAAATCAGAAAAATAGAACGTGAAAAGGGAGCGGCTGCTGTTCCAATCATAGCCA
TCTCAGCCAGTGTAATGCCAAGAGATAAAGAACGCATTTTCGCAGCCGGAGTGAATGACT
TTCTGGGAAAACCCATATCCAAGAATTACTTGATCACGAAGATCAAAAAATGGACTTCTG
ATAGCGCGGACAAAGAGCTTCAATGATCATGATGTTTCCTATAAATGAAGAATCTACGAG
GTACATTTTCGAAGCTCAGAATAAACTTAGAACAATAAAAAAAATATAAATGATGTGGTT
CAGGAGAGTTAGTAAACTACTTATTTTCACCATTGTGCTACTTGCTGCGGCTAGTTTGGA
TGGTTATTCACAAATTTCCGCAAATCAGGAATTCTGGCATTTAACACCTTATGAAGGACT
TTCACAAAGTACCGTATCTGCAATTCATCAGGATAGTGAAGGGTTTATGTGGTTTGGCAC
ACAGGAGGGGTTAAATAAATATGAAGGACAGAATAATAACATGGTGGTCTACAAGCATCA
ATCTGATGATGCTACCACCATTGGAAGTAACGAAATTGAGGATATTTATGAAGATCGGCA
GGGAAATTTATGGATCGCGGCCGACTGGGGCGGATTAAACTTATACAACAGAGATAAGGA
TACTTTTAAACGATTTAATGCAACTGAGGAACTACACGACGGAAGTATAAGTGATGATAC
CATCCACGATATTTATGAAGACAGCCAGGGAAATCTTTGGGTGGGAACATATCTTGGGTT
GAACCTGATGAATAGGAAAGAGGGGACTTTTCAGAATTTTGTAGCCGATTCTGCCAATCC
ACATTCGTTAAGCAGAAACTATATTACAGATATTCTTGAAGATGGATCGGGACAGATCTG
GGTAGCCACCAATAATGGGTTGAACCGGATGCATCGTGATTCAGTAGCTTTTGATCAGAT
TTTTATCACGCAAAGAACTTCATTAAATCCAGCAAATTATGTACGCGTGATCTATGAGGA
TAGATCCGGAAGATTCTGGGTTGGTACGGAAGACGGTCTGTATCTATTCAACAAAAATAC
GACCACATTCAAACGATGGGATCAAAAAATTAGCAGATCCGCTACCATCCTTGATATTGC
AGAAGATGAAGAGGGAGTGGTATGGATTGGAACTGAAAATGAGGGATTACTCGCCATAAT
GCCTGATTCCAAAAACACCTACCTGTACACCTATTCCGAGAACAATGTACAGGGGCTTAA
TAGCAATTCCGTTTACAGTTTATATCAGAGCAAAGATAATATTCTGTGGATAGGTACTTT
TGATGGTGGGTTAAATGTACTAAACAGAAAAGAACCCAAGTTCAAACATTTTAAAAATCA
GCCCGGGGTACAGAATTCCCTGAATGAAAATTCGGTCATGTCATTTTTAAAACCCAGGGG
AAACCAATTATGGGTTGGTACAGACGGTGGTGGAATTAACCTGTTTAATATGAAGACAGA
GGAATTTGAATTTTTGATTCATGATACAGATGATCCACAGAGCCTCTCAAATGATGTTAT
ACTCAGTTTATTGGAGGACAGTAAGAACCGCATTTGGATCGGAACCTATAACGGAGGACT
GTCACAATATGATCCTGCTACGGAAAAATTCAGATCCTTCCGGTTTGATGCAAATGACCC
AAACAGCATTAGTCACGACCAAATATTTACTGTATTTGAAGGACCGGAGGGCTTTATTTG
GGTTGGGACCAACGGAAGCGGATTAAATAAACTAGTGGATGAAGAGCGGGGGATTTTTGA
GCGATGGAACCCCAACAGCACTACCTACAACTTTGAGCAATCGTACATAAGAGATGTGTA
TGTAGATGAGGAGGGAGTTTTCTGGGTAACTACCTATGGTGCAGGTGTTAGCTATTTCAA
TCCCAAAACAGGGGAGTCAAAAACATATAGTTCGCATGAAGGAAATCTAAGCAACAGTGT
GGTATTGGATATTTTTGCCGCATCCGATGGTACTATCTGGGTTGGAACCAAAGGAGGAGG
TTTGGGCTGGTACAATGAGGAAACAGACCAGTTTGAAGCCTATACCACGGAAGATGGACT
CCCAAATGATATCATAAATGCGATAGTAGAAGATGACAATGGGAATATTTGGGTTAGCAC
CAATAATGGATTAAGCAGGTTTTCTCCAAGAGATCAGACCTTTAAAAATTTCAGCTTAAG
TGATGGCTTACAAAGCAAGGAGTTCAAACCAGGAGCTGCCATAAAACTGGAGAATGGTAT
GATGTATTTTGGTGGGATCAATGGTTTTAATGAATTTCACCCCGATAGTATTCGTGAAGA
TACCCTTGTATTACCTGTTGCTTTCACAGAATTCCAGTTATCAAATAAAACCGTGGAAAT
TGGAGATCAGTCACCTCTTAAAAAGCAGATCAATCAGTCTAAGGAAATTATTCTTCCCTA
CGATCAAACAAACTTCACTATCAAATATACCGTCCTGAATTTCAATCCCCAGCAGGAGTA
CAGTTTTGCGTATATGCTTGAGGGCTTTGATGAAGAATGGAATTATGTGGGGAACCAAAA
TTCAGCTACCTATACCAATATTGATCCTGGTGAATATACTTTTAAAGTGAAAACAGCTAA
TGGGGATGGATTCTGGGGCTCTGATATCAAACAGGTTAAACTCACAATAACCCCGCCTTT
TTGGCAAACAAGCTGGTTTTATTTGCTGTCTTTTTTAGCGGTGGCCGGATTAATTTTTGG
TGGATATCAATATCGGACCCGTCAAATTCTTGAACAGAATAAACGGCTTGAAGAAGAGGT
GAGTAACAGAACACAGGAGCTGAATCAGCGAAATATAGAACTAAAGGAAACACTGATAGA
CCTGGAAAACACCCGTGAAGAGTTGATAGAGAAAGCTCATAAAGCAGGTATGGCGGATAT
TGCGACCGGTGTGCTTCACAATGTGGGGAATATTTTGAACAGTGTGAATACATCCTCTGC
TTTAATTGATGAGACGATCAATAAATCGAGGATCACCGGGCTTGAAAAAGCCAACAATTT
ACTGCGTGAGAATTTGGATGATATTGAAGATTTCTTTTCTGAAAGCGGACAAGGCAGGAA
ACTGCTGGATTATTATCTAAAGCTGGAAGAGCCACTAAAAGAGGAACGCACGAAGATCAT
ACAGTTGAGTAAGCGGCTTTCTGATAAAATAAAACTGATTAACGAAGTAATTGCAGCCCA
ACAGAGTTTTGCCACCATCAATACAAATAGTGATACCTTTAAACTACGGGAAATAGTTGA
GGATGCTTTAACCTTGAATTCTGGTTCTTCGGTTCGGCATCACATCATCATCGAGAAACA
TTACCAAAGTAATGCCACCATTTTGTGTCAGCGTTCGAAACTGGTGCATGTGCTGGTGAA
TATCTATAAGAATGCCAAAGAGGCAATGACTGAAGTGCCGGAGGGGGATAAGAAGATCAC
CATAAAAACATGGGATGAAAACGACGAGGTATATCTCTCCATTTCTGACAGTGGGCATGG
GATCAGGCAAGAGCATCTTTCCAAGATTTTTAATCAGGGATTCACAACCAAGGAAAAAGG
TCATGGGTTTGGCCTCCACAGCAGCGCCAACTATGTTAAGGAAATGGGCGGGAAGATCTC
CGTTCAAAGTGATGGAGAAGGGAAGGGAGCTACGTTTGTGTTGAAGTTTGAGCGGGTCAG
CGATTAAAGCTGATATAAAAAAAGCCTCATCCCAAAGGAAGAGGCTTTCTTGAAAAATAG
ATTTTGGGGAACTGCTTTATGCGTTCTCCAATAAGTTCTTAAGCGTCACACCGATCTCGG
CAGGACTGTCGACCACAGTGATACCGGAATTAGCCAGAGATTTCTTTTTCTCCTGAGCTG
TTCCTTTTCCGCCTGAGATGATGGCACCGGCATGGCCCATTCGTCGGCCCGGAGGCGCTG
TTGAACCAGCGATAAATGCCACAACGGGCTTATCACAATGCTCTTTGATCCATTCGCCGG
CTTCTTCTTCAGCTGTTCCGCCGATCTCACCGATCAGTACAATAGCTTCGGTATCCGGAT
CATCATTCAATAACTTTACAGCATCAAGGTGAGTAGTTCCAATAACCGGGTCTCCACCAA
TACCGATTGCTGTACTTTGTCCCAATCCCGCTTTGGTAAGCTGATCAACAGCTTCGTATG
TGAGCGTTCCGGAACGGGAGATCAATCCCACTTTTCCGGGAGTGAAAATGTTTCCGGGCA
TGATGCCGATTTTTGCTTCACCGGGCGTGATGACACCGGGGCAGTTAGGACCAATGAGAG
TTGCGCCGTGACTTTTCACGATCTGTTTTGCGGTGATCATATCCTTAACAGGAATTCCTT
CAGTAATACAGATGATCACTTCAATTCCGGCGAAAGCGGCTTCTGTGATGGCATCTCCGG
CAAAAGCAGGGGGCACAAATATAATGGATGTGTTAGCCTGTACTTCTTTAACAGCTTCGG
CTACGGTGTTAAAAACGGGGCGGTCTAAATGGGTTTGACCTCCTTTTCCGGGAGTAACTC
CTCCAACAACATTGGTTCCATATTCAATCATTTGTTCGGCATGGAAGCTTCCTTCGCTTC
CAGTAAAACCCTGAACAATAAGGCGGGTGTCATTTCCAACTAATACGCTCATCAATCAAT
TTATTTGAGGTTCAAATTTGGGGTTGGGAATATAGCACCTATGACAGCTAATTGAAAAGC
TTATTTGTAAAGGAAAGTTAGGATTTGCGGGATGACTTATCTGCAGGGGAGAGTTTGACC
GGAATTGAATAATTCAGAATTGAAACAATCTTTCGTTCAATCCTGTTAACAAAATAAATA
AAGAACAATTAAACAGATAGAATTATGGATTTGAAGAATAAATCAAAGAAGGAATTACAG
CAGAAGGTCAATGAGCTCGAGAACCTGATCGCCAAAAAGGGAGTGGGGTCATCCTACTTA
TCCAAAGCTGAACGTATACAACGCGACGTGAACCTGGCGTTAATATTAGGCGGTGCTGCT
ACATTGGTTGGCGCTGCAGCCTGGACGTTACTGAAGTCGCGTGGCGAATAAACTTTCCCG
CTAATACATACACACACTATTCTATGATACCCGAATGTGAACAACACATTCGGGTTTTTT
ATAAACTTTTAAATATTACGGCTTCCAGTGCCGGTATCACTTTGTTGTTTTTTAAGCTTC
TCACGTTATATTCTATGCGTTGATTTCAACATCGATCCATCTTAACAAAAAACCAACTTA
TGAGACGTATATCGTATTTAATACCGCTACTATTTTTATCGCTACTGTGGCAACCTGCCG
CAGCTCAAACAACGGCAGACGGGGAAGCAGAGTCCATGCAGGGATTTGCCCGAGCTGTTG
ATATTTCTGAAGGCACCGTTTTTATTGGTGAGCCTGCCAATTACCATCAACCCGGAATTG
TGTATGTGTTCACGAAAAATGGAAATGAATGGGCCGAACAATTTCAACTTCAGGCATCTG
ATGGAGAAATTGGTAATAATTTTGGATCCGTGATCTCTGCCCAGGGAGGTCAGCTTTTGG
TTGGTGCTCCTGGCGCGAATGGTGAGAACGGAGCTGTGTACTTTTTTGAAGCATCCGGCG
GCGAATGGTCAGAATCAGCTATTCTTTCGATTGAAGCTGAGGAAACCGATTTTGGCGCCA
GTGTTCTTCTGAATGAAGATCATGCTTTTGTTGGCGCACCCGAGCATGCTGAGGGCCTCG
GTGCTGTGGTTGTTTTTCGAAACGAAAATGGCAGCTGGAATGAAACTTCAACTATTGTAA
ATCCGGATACTTCCGGTTCAGGCTTCGGTTCCAGCCTGGCATTGGATGGAAATACTCTTG
TTGTAGGTGCACCTGCAAGACAGGCTGGAAGCGCCTATGTGTTCGAAAATTCAGATTCTG
AATGGGCTCATACCGCAACGCTGGACAGTCGTCAGGTTGACGAAAGAAGTTTATATGGAT
CTGCTGTTGAAGTAAATGGCGACCGGATCTTTGTAAGTGCTCCTCGTAACGCTGCGGCCT
CTGGTGCAGTCATTGTGTATTCCAAAGATGCTGACTCCGGCGAGTGGATGGAAAGCAGCC
GGCTTGTAGCCTTTGACAGCCAGATGCGTTACCTGTTTGGTAGTGCAATTGCTTTTTCAG
GTGATCAGGTTTGGATCGGAGCTCCCAATGCTGAGGGCGGCAACGGTGCTATCTACCAGT
TTAGCAGTGAGAGTGGCAACTGGACCGGATCAACTAAAATGATCTCAGAAAACAGCAACG
GTGATAATTTCGCCGGAACCATGGCTGTTGACAATAACATTGCCGTAGTTGGCCTGACCG
GAGCTGATTTTGGAGCTGGTTCAGCTGCTATCATGGAAATGGACGAAGCAGGAATGTGGA
CCACTCAGGAAATCCTGATGGGGGAAGGAGACAATGTGCTCGAGCCTATTACTGGTGGTA
AAGTAAACTGCACGGATGGGAAAGCGGATGTATATCTATGTGATAATGTAGATCTGGTTT
CATTCCTGCCCATACGTGAAATTGGCGGAACGCGTGGTGTTCGCCTCAATGATATGTGGG
GCTGGACCGATGAAGAAACCGGTAAGAACTACGCGATCGTAGGGCGAAACAATGGAACTT
CTTTTGTGGATGTAACCGATCCCCTGAATCCGGTTTATATTGGCGACCTGCCGTTGACCG
AATCGGCTCAACCTAATGCATGGAGAGATATGAAAGTGTATAAAAACCATGTTTATGTGG
TAGCTGATGGTGCTCGCGAGCACGGTATGCAAGTTCTGGACCTTACAGAGCTTCGTGATT
TTGATGGTGAGCCGATCGAGTTCGAGGAAACTACAATTTACCGGAATGTGAATAGTGTGC
ATAACATTGTGATCAACGAAGATACCGGCTTTGCTTATGCCGTTGGAAGCAGCGGTGGAG
GTGAAACCTGTGGTGGAGGTCTGCATATGATCAACATTCAGGACCCTGCAAACCCTACGT
TTGCCGGCTGTTTTGCTGATCCTTCTACAGGCCGCAGTGGTACCGGATATTCTCACGATG
CCCAGTGTGTGATCTACGACGGCCCCGATGAAGAACATCAGGGAAGTGAGATCTGCTTTG
GCGCTAATGAGACAGCTATCAGTATTGCGGATGTAAGTGACAAAGAGAATCCTGTAGCAC
TTTCAACGGCTTCCTATCCCGATCATGCTTATGTACATCAGGGATGGCTGACGGAAGACC
ACCGGTACTTCTACCAGAACGATGAGCTGGATGAACTGACCGGAAATGTAGATCAAACCC
GGACTATTATCTGGGATGTAAGTGATCTGGATGACCCTCAGTTTGTGGATGAGTACTTCC
TCGACAATCCGGCTTCCGACCACAACCTTTATATTGAAGGAAACACGATGTATCAGTCGA
ATTATGTGAGTGGTTTGCAGATCATTGACATCTCAGATCCCGAAGAACCAAAACATGTGG
GTTTCTTTGATACGCATCCTTTTGTAGAAGATGCTGCCGGCTTCTCCGGTACCTGGAGTA
ACTTCCCATATTTCGACGATGTGGTGCTGATGACAAGTTCCAACGAAGGACTTTTCATCC
TTGATACCAATCGCGAAGAGTAAACCGGGACCATACTAAATTTGGCAACTTTGGGTTATT
CCATACGGAACTAATCTGAAGTTGCCTTTTTTTATACAGTAAATTGCTGATTTCCATTTT
AATATCCATTAATTAAAGGATGAGATCATGAAAAATCGATGCTCAACTATATTTAAGATC
ACTCTTCTAACGCTTTTTTCGATCTTTTTTACAGAGAATGGTTTTACCCAAGCTGAAGAA
GATCCTCAATACATCTATGTTTGTAATCAGGGTTCTGCTAGTGTGACGGTTCTGAACGCC
GCAACCAACGAAATTTTTGAAACTGTAGACTTACAGGAGCTGGGCTTCTCAGCTAATGCC
AAACCTCATCACACCATAGCCGATGCGGATGGTTCCCATTGGTATGTCACCCTGATTGGG
GAAAATCGTGTGCTCAAATTCAACCGAAATAATGAATTGGTTGATGAAGCTACACTCAAA
GTTCCGGGGTTGATGACGATGCATCCCAGTAGTGAAAGGTTATATGTGGGCCGATCTATG
AGTGCTGTAAATCCACCGCAAAGTTTTGGAGTTATAGATCGAGCAAACATGGAGCTTTTG
GATGAAGTGGGGCTGTTTTTTACCCGGCCGCATGCTATTTCAACCTCACCGGATGGAAGG
TGGATATTTGTTGGAAGTTTGTCTGAAAATCAAATTCTGACTATGAATATGGAAACCGAG
GAATCGAACCTTACTAACATTCCGGGCAGTACCCACACGTTTGTGAATTTTGCAATTTCA
CCCGATGGAGAAAACATGGTGGCTACCGGACAGGTTTCTGGTAAGCTGCTGTTTTTTGAT
ATCACAGATCCGCTTTCACCCCAAATGACCGGCAGTATTTCGGTGGGAGCTCAACCCTGG
CATCCTGTTTTTTCACCGGATGGAAAGAAGGTCTACTTTGCGAATAAACAAGATCACACT
GTTACTGTGATAGATATGGAGTCGCGCAGTGTTGAAGCCGTGATTGAAGGAGAGGGACTT
GCTCAGCCACACGGAGCGGCCCTTTCGAATGATGGTAAATTCCTGTACGTCACAAGTAAT
AATCTGGACGGCATGTACAATCCCAGGGGAGCTGAAGAAACACAAGGGCTGCCGGGAACA
GTTACCATCATAAATACGGAAACCCATACTATCGAGAAGGTGATAGAAGTAGGAAAGTAT
GCTTCCGGAATTGGAACAAACGCACGCTAAGAACAACTTTGAAGATCTGATATAATGCGA
ATTTTTACGCTCATACTTACTTCATTACTCCTTTTTTCCGGTTGCAGTCTTTTTAGAACT
GCTGGCAATGAAATGGATCCATCATCCCAAAATTATCAGCAACAGGTGAACCCATTTCCG
GTTTATGATGAAGCCGGTTCCCTGGTCGTATTTCCATTTCTTGGGGGCTTTAATGCACCC
CGTCCTCAGTTTGTAGATATTGACGGTGATGGTGATCCTGACCTGTTTGTACAGGAAAAT
ACAGATGAGCTAAAGTTCTTTGAGTACACCGGCGAAGAGGCTGATTTTCCACTGGATTGG
AGGACCAATAAATTTCAGGATCTGGATATTGGCGAGTGGTTTCGTTTTGCAGATATGGAT
CAGGATGGAGATATGGACCTGATCACCGAGCAGCCCTACAGCTATATTCGGTATTACAGG
AATGAAGGCAATTCCAAGGATCCGGAGTTCGTGCTGGCGGCCGATTCTCTCCGCGATGTA
AATGGAGAGCCCATATTTTCGGACCGGCAGAACATCCCCAACGTCACAGATATTGACGAT
AATGGCAACCTGGATCTGTTCATTGGTCGGCTGGAAGGAACCCTGACCCGCTATGAATCA
ACAGGGCTGGACGAAGATGATATCCCGCAGTTTGAGTTGGTTACCGAGCGATTTGAGAAT
ATCGAGATCGTAAAACAATTTGGGACGTTGCACGGAGCCAATACCATGGCTTTCATGGAT
ATAGATCAGGATGGCGATCAGGATATTTTTTGGGGTGATTTTTTTGAACCCAGTGTTTTA
TTGCTTGAAAATGAAGGCGATCCCACTGATCCCAACTTCCAGAGTGAACCACGCCCATTT
CCCGCAAACGATCCCGTTCAAACCAGTGGCTACAACGCTCCGACACTAACCGATTGGGGC
AATGACGGCGATGTAGACCTCTTTCTCGGTGTGTTGGGTGGAGCCTACAATGCCAACCAG
ACATTGGGCGAGAATTTCTACTTCTATGAACAACAGTCCAATGGCGATTTCGAGTTACAA
ACCAGGCAATTTCTAAGCACGCTGGATGTAGGAAATGAAAGCATTCTCTCTACAGGAGAT
ATGGACGGAGATGGCGACCTGGATCTGTTGCTGGCCAATAAGATCGACCCTAATAACCGA
AATACCTCGATCGTTTATATTTACGAAAACCGCGGAAGTCAAAATGCCCCGGAATTTCAT
CAAACCGGCAGGCTTGAGTTGCCTGAATCCTATCATTATGCACCTGAACTGAGTGATCTC
AACGGTGATGGTTTGGACGACCTGCTGCTTGGTCGCTGGCGGGGTGGGGTGGCCTATTAT
CAAAATACCGGTAATGGATTTGAACTTATTGAGGAAACCCTTTTGGAATTACCCAGGGGG
AGTAATGCCGTTCCCAAACTAGCAGATTTGGATACTGACGGTGACCTTGATCTGCTGCTG
GGAAGTTCAGGTGGAAGTGTGGTGTACTTCGAAAATACAGGAACTTCGACTGAGCCAAAT
TTTGAATTGGTAGAAAATGCTTTTGAGGGAGTGGAAGTAGGACACAGGAGCGCGCCCTCT
TTTTATGACGTGGATGCGGATGGAGATCTGGATCTGTTTATGGGTTCCAAAGTGGATGGG
ATCATCTTTTTCAGGAACACAGGTACGCCTGAAAATCCCGTATTCGAAAAGGATGAATTG
CCGATATCAGTCAGGGTTACCCAATTCAGTACTCCACATTTTACTGATCTGGATGGAAAT
GGCATTCCGGAATTTCTTTCAGGAAACAAGGAAGGTGGAATATTCTATTTCAGCCGGAAA
TAAAGAGAGATTTTACTTTTAAATGAACCGGAACAAAACACATTAATCTTTTGAAATATT
AAAGTGCAACTTCGGGCTATATTTTCCATCTAAATATTCAGATGAATAAAAGGTAGCGTC
GATGGCACCAAGGGGCCGAATAAGTAGTCCTTTTGAGGTTCCCTCTATCAGGCGTTGCAT
CACAGGCCTCGACAGGGTGATGAAGGTTTTGCCTCCTTGTTCTTCGGTAACTTCGGCATC
AAAGATCATTTGAGGGTTAAAAACGGCAGATAGCTTTTTACCTTGTGTGATAGTGTTGAA
AGTCACCTCTGTCTGATTCCAATCCTCATCGCCGCCTAAAATTTCAATGACCCGTACTTT
GTTAAATTCCATCCCAAGATCTTCCCCATATACTTCGGAGTAGTTCCCACCTCTAACAAC
TGATTGGGTGGTTAGTTCAAGTATTCCTGCACCTTGAACTTTTTGATCCTCAAGTTCGCT
CAATGCCCACCGCAAAATGCCCCATTGGTCGGATTGAACCGCAAGTACGTTTGCATATCC
ATCCTCTTGTTTGATGTGCATGTCATTAAAGTTCACATCCGGGAAATTGGTATGTATGAT
CGCATCATGGTCCACTTCAAGGTGATGTGAGAATGTCTCAGGTTTAGGAACGGTTGGATG
ATAAGGAAGTGGTTCCCCTTTGTCGGGACCGACCTGCTTCACGTTAACAATGTCGGCACG
ATAATAGGCAACATCCACATGATATTGCTCCGGACCCCAGTCTGTAACACCAAGTTGCAC
GAATAAAGAATCACCCGGAATGACATCCAGGTCTTGGGTCGTCATGCTGATGATGTGCCA
ATCTGTGGTATCGGCAATGTCATATTCCATCAGGTGTTTATGAAAATCGGTAGTTCGTTG
GGTGTTGATCATAAAATTGATGCGCCGAGGAGCATCACTTACCCGTACTTTCGCCTCGAT
CCGTAACTCGTGATCTTTGTCTTTCAGTTTTGAAAGATCCAGGGCAGGGGCCACGTTTCG
TTTGATGATAGCCCACCATACATTGTGTTGGTCATTGGAAGCATCCACAGAAATACGGGC
AAAGTCATCTTTGGGGGTGAAATTCATGGAGGTATTGCCATCTCCGGTAAAAAAAGACCA
CTCATTGACATTGTCATCGGTAAATTCATCAACGAACTGGGCCTGGCAAAAAACCGGTGC
CACCAAAAATACTATCAGTAAGTACAGACTTGATGTTGAGATCTTGTTATTCATGATCAA
TTATCCGCTACAATTTTAGCGGCCCAGTCGGGGGATGATCTTTCTCCCTCTCCGGGAAAA
TGGGGTAATACAAGAGTGCCTTCCGCATCAGATGTCAGACTCAATTTCTCTTTCCAATCA
CCGGTTATCGGATCATACCATTGAAAAATATATTCAGTGTCCGGGTTAAAATTATGAAGT
GAGGGAAGGACAGACTCGTTTTCGAAATAGAGAAAAGCGAGATCGGCTTCAGGGGTTCGC
ATCATATACGACCAGCCATCCAATCCATCTTTGGGAGCGTCAGGCGCTGTATGGGGGTGA
ACATCTGTACGGGCTAATTCCAGCTGCTGATAATCATCTCCCTCCGATAACATAAAAGCT
TCAAGATGCCGCATATAGTTAGCTGATTCATATTTAAAAGCATCCCAGATATGAGGTCGT
GCGCCCTCGGGTTCGCCTGTTGTGGTAATGTCGTAAGCTGCGGTTCCATGGACATGACCG
GATAGTCCACCGGATAGAACAGAGCCATACATCTGTGCACGGGCAAAATAGTTGTCGCGA
TCTGAATTGGCTGGTGGACGTTCCCCTCCCGGCATATTGATCTCGTGATCCCAACCGGTG
TAATACGGCTCAAAATTGATCACCGGATATTGAGGCTCCAACCTAAAAATGGTCTCCAGG
GAATCAGCGACGCGATGGTCACGTGGTTTGTTGCCTACGCTATGCATATTCAGCCAGGGC
ACTTCATCGGCATGACCAAATTGCTCGTAAGTAGAATTGTTGATCAGTACCGTGACCGGC
TGTCCAAAAGGCATGGGACCATATTTTTCCAGATGATAGGTAAGGGCTTCATTGAATTCA
TCGGCCGTTAGGCTGAAATCCTCAGGAATCCAGTCGAGGTGGATGGTGCTAAAAATAAAA
TTGTAGGCTCCATATCGTGCAACCAGGTATTGAACATATCGGGCAAATGTTTCATTGAAA
TCAAAGTAGGCATCCCAGGAGGGTCCTACATCTCTCCGTACCGTTTCAAGTAAAGGCACA
AGTCCCTGCTCAGACAAGTATTCCATTTTGTTATCCAGGCTCTGGAAATACTCCGGATTG
ATCCGGTTAAAATTTGATACATCCTCGTGCTCTTTCGACATTTCAAACGGCAGATGGCCA
TATTCATCCCGCATGTTTTTAGCTGTGAGCGTGCCCCAGTAACTGTCACCGCCGGAGGCA
TCTACACCAGGACCGTCAGCCACATCGTAGCCGAATTTCTCCCACGCATTTCTCAGGTAA
ATACCGTTGGAGTCGGCGTAAGTGCTGGGGTTTACATCCGAGTCCCAGTTGGGAAAGGCA
GCTATCATACTCACCGAGTTGAAACCCTGATTTTTACGATAAACAACCGCATCCTCGAAT
CCCATGCCCGGGCCGGGTTCATATGTTTCGGAGGTCTCAGCATTACGGAAAGGAAGTCTC
CAGGTCGCTCCGGCCAGCCAGGTATCGCCCACCATAAAATAAGGGGTTCCGTCAGCGTAT
TGCAGGGCGTGTCCGTTGGGTGTGGCTCTGATAAATCCACGCCGCACCGGGTTTTCCTTT
ATTTCAGCTTCGGTCCATTTTTCAGCGGTGAACACTCCGGATTTATTGTTGAGGCCTTCA
TCAGCTGGTTGGTTTGAACCACTTTCCCAGCGCCATTCCCCGGGTTTTGTGGCCACAATA
CGTACTTTAAAAGTATTCCCGCCATCCCAAAAACCATACACCCGTTTCTTAAAATCCGGT
CCTTCGAGTTCTACCCAACAGGTGACTTCGGTATAAGGATTCTCATAATCCTCCGAAGCT
TGTAAAGTGATCTCCTGCATCTCCCAGGGGTGTATTTGGGAAGAGTTTTGAGCCTGTATC
GGAAGTCCCAATACAAAGAATAGCAGTCCGGTTATTACCAGGGTTTTAGGATAGAAGTGT
GTAAAAAAGGTCATAGTAGTTCAAGAAATAGTGGATCTGAATTTATGTTCTGTTAAAGTG
AGGAAAAGAAGTAATTTCTACAAATCCAGAGTTTCGTTTTTTACAAATGAAATTTTATTA
GATGATGATCTCTTCCTTTCATAAAACATTCACATCATGCCCGTATCTATTTGGCGGTCG
CAAATAAGGGCCATACCAAATATTTAATGGATATTTTTATGAAAAATCGTTGGCTTATTG
CGGCTTCGGCTGTGGGTATTCACATCTCAATTGGTTCGGTATATGCCTACAGTGCCTGGA
AAATGCCATTGGAGAATACTTTTGGCTGGTCATCTACCGATACTTCCATTGCTTTTAGTA
TTGCCATTTTTGTATTGGGATTATCAGCCGCATTCCTGGGAAGATTTATTGAGCGACACG
GTCCTTCCAAAGGAGGATTACTGTCGGCTGCCTTTTTCACGGTCGGTCTGTTCGGTTCAG
CCCTGGCCATTTATTTGGAAAGTCTGTGGTTGTTCTATCTGTTCTTTGGAGTGATAAGCG
GAATTGGGCTGGGACTTGGATATATATCTCCCGTTTCTACCTTGGTTAAATGGTTTCCGG
ATAGAAGAGGACTGGCAACTGGTTTAGCCATCATGGGATTTGGATTTGGGGGATTGGTGT
GTGCCCATTTGATCGATGTCTTCAATCCTGCCAAAGCCGAACTGGTACTCCCTAAAGAAA
TTGCCGTAAATGAATATGTGGACCTAAGGCACACCAATCCCGAACAAGCAGACGCAATGT
TAGCGGGCGTTCCTGACTTCTACGATTTCAAAGAAAACGAAGCGGAACTTCTGGAACTAC
AAAGAGCAGGCGAGGAAGAAAGCGAAGCCTATTTGCAACTGGAAGAAGTCATTTCACCCT
TCCGGACCGTTGTTTTATATGACAAATCGTCCATCGTGACCGCATTTCTGGCTCTTGGTA
TTATTTATCTGGTGGTAATGCTTCCGAGCGCTTTATACATAGCTCCGCCACCGCCTGATT
ACGGAGAGCAATTTTTTAAGGAGGGGAGCACATCTGAAAAACAAAAGATGATCAATGTAC
CGGATGTAACCGCCTTTGAAGCTTTGAAAACACCGGGCTTCTATGGACTCTGGATCATGT
TATTCATCAATGTTGCGTGCGGTATTGCCGTGATTGCAACGGCCAAGAAAATGGGGTACG
AGATGGTCCGTCTTTCGGTAGGGATGTCGAGCCTGCTGGTGATGGGTATTTCACTGTTCA
ACGGTTTCGGTCGGATTCTCTGGGCTTCTTTTTCGGATTATATCGGTCGCGCTAACACTT
ATGTGGCCTTTTTTGTGATACAGATCATAGCCTTTCCTTTACTGGCCAATCTTACCACAC
AACCCATTCTGTTTATGATCGTCACATTTGTGATCCTGACTTGCTACGGAGGTGGTTTCG
CCAGTATTCCCGCTTACATCAGCGATCTGTTTGGGTTGAAAGAAATGCCCACTATTCACG
GGTTTATTCTAACGGCCTGGTCGCTGGCGGGAATCGTGGGCCCACTCCTGAATGCCTACG
TCTATGAGCAGACCAAGAGTTACCAACAGAGCCTATATATATTTGGCGGAGCTTTTGTCC
TTGCACTGATGGTATCACTGCTCATGAAGATCGAGATAAAGCGGGTTCGTGAAAAAGCAG
TGGCGTGAAGTTAGCTCTTGGTTGTTACCTCTCCGCTCTGGAAAAGTCTCAGAATAAAAG
TTTAATGATTGCTATAGGGTGATTTTTAAGTTCCATTTATTTCAGAAAAGGAGAGAGTAA
AAGGGCACGAAATTTTGTAAGCGCTTTTTTAGTGAATAGGCTTGAATTACTGCTTGGCCT
TATAAAATAATCCGCAATATTACCTCAATGTTAACTTATTTGCTCTAAAGCTGATATCAC
CAAAAATTTATAAGTCCTTCACACTTCGGTATTACGTTTGAGATAACAGAAATCGAAGGA
TTTCATAAGGCAACAGGCGTTCTTCGGTTCGATTAATTTATGCCGAGCTATCGGTAATCC
ATACATCATAAATGCCGTTATAAAAACCAACTATTATGAAAACGATCGACCAAAATCCCA
CCTTACCATTTTTGTCAGACGAAACCCCATTCTATTACCGCGCTTTTATTCCCGGGATAT
GGAATACAGAAATTGAAGTAAGGGATTTCATCCAAAAAAACTATACCCCGTATGATGGGG
ATTCATCCTTTCTGAATGGCCCAACAGATACTACAAAATTGTTGTGGCAGCAGGTACTGA
ATTTGATGATCAAAGAACAAAAAGAGGGCGTGTTGGATGCCGATAATGAGCTGGTATCGT
CCATCGTTTCGCACGGTCCGGGCTATATAGATGAAGAATTAGAACGAGTAGTAGGTTTAC
AGACCGATGCTCCGCTCAAACGATCTATGATGCCTTTTGGGGGCATCCGCATGGCAAGGA
AAGCATTAGAAAGTCACGGATTCGATTTCTCTGAAAAAACACAGGAAGCCTTTGATGCCA
TCCGTAAAACTCATAACGATGGCGTTTTTGATGCATATACGGCCGAAATACGAAATTGCC
GTTCTTCCGGAATTATTACCGGTCTGCCTGATGCCTATGCCCGTGGCCGTATTATTGGGG
ATTACCGCCGGGTAGCCCTTTACGGACTTGATCGATTACTTGAAGACAAAATAGAGCAGC
TTGATTCTCTTGAGATCCATAACCTGGATGAAGAAACCATTCGTCTGCGTGAGGAATTGA
ATGAGCAAATTCGGTCACTGGAAGAGTTGAAGCAAATGGCCACCAGTTATGGCTTCGATA
TTTCTGAACCCGCCAAGAATGCCACCGAAGCCGTTCAGTGGCTGTATTTTGGATACCTGG
CCGCGGTGAAAGAGCAAAACGGTGCAGCTATGTCCTTCGGTCGCGTTTCCACCTTCCTGG
ATATTTACATTGAGCGCGATCTGGAAGAGGGCACTCTTTCTGAAGCCGAAGCTCAGGAAC
TGATCGATCACCTGGTGATGAAATTACGGATGGTTCGCTTTATGCGTCCGCCTGAGTATG
ATGAATTATTCTCCGGCGATCCTACCTGGGTTACCGAAGTGATTGGTGGTATGGGTTTGG
ATGGCCGGTCTATGGTTTCCAAAACTTCATTCCGATTCCTCCAAACCTTGCACAATTTAG
GTCCAGCGCCCGAGCCAAATTTAACCGTGCTGTGGTCAGAAAATCTTCCGGACGGATTCA
AGCAGTTCTGCGTGGATACCTCCATAGAAACTTCATCCTTACAGTACGAAAATGATGATC
TGATGCGTGGCTACTGGGGTGATGATTATGGAATCGCCTGCTGTGTTTCGGCGATGAAGA
TCGGGAAGCAGATGCAGTTCTTTGGTGCACGGGCGAACCTTGCCAAAACCTTACTATACG
CCATCAACGGCGGTAAAGATGAGATTTCCGGTGAGCAAATAGGCCCGGAATTTGCACCTA
TCACCGGCGACAAGCTCACCTACGAAGAACTGATGCCTAAGTTTGACGGCATGATGGAGT
GGCTGGCAGCTACCTATATGAATGCGTTGAACGTGATCCACTTTATGCACGATAAATACT
ACTACGAAAGACTCGAAATGGCGTTGCACGACCGAGATGTATTCCGCACCATGGCGTGTG
GAATTGCAGGACTTTCGGTTGTAGCGGATTCCCTGAGTGCCTGTAAATTTGCTGACGTTC
GGATCATTCGGGATGAACGCGGATTAGCCACCGATTTCGAAACAACCGGAGACTTCCCGG
TGTTCGGCAACGATGACGACCGTGTAGATACCATTGCCCGCGATCTGGTTAAAACCTTTA
TGAGCAAGCTCAAAAAGCAGCCTTCATATCGAAACTCAGTACCAACACAATCCCTTCTTA
CTATCACTTCAAACGTAGTGTACGGCAACAAAACCGGTAACACTCCGGATGGCCGTAAGA
AAGGCGAACCATTTGGTCCGGGAGCAAACCCGATGCATGGTAGAGACAAGAATGGAGCTG
TAGCAAGTATGCGATCTGTGGCTAAACTGCCCTACGAATATGCTCAGGATGGAATCTCCT
ACACCTTCTCCATCGTTCCCGGTGCGCTGGGACGAACCGAAGAAGATCGCGTAGAAAACA
TGGTGAACCTGTTGGATGGTTATTTTAACGAAGGCGGACATCACATCAACGTTAATGTAT
TCAACAAGGAAACGCTGGTAGATGCCATGGAACATCCAGAAAAATATCCGCAACTCACGA
TTCGGGTATCAGGATATGCGGTCAATTTCAATAAGTTGACCAAAGAACAGCAGATGGATG
TAATTACGCGGACCTTCCACGAAAGCAACTGATAATTGCAGAGAAGATATAAAATCAATC
ACTAGAGAAGTAGCTTGAGGGGAGTACTTGCAATTTAATAGCAGTGCTCCCTTTTTTAAA
AGAGGATAAGAAGATGGAGAATGTAACCGGATATCTGCATTCAGTAGAAACCGCGGGAAC
TTTAGATGGTCCCGGAGTCCGCCGAGTATTATTCTTAAATGGATGCCCGCTTAAATGTGT
GTATTGCCACAATCCAGATACACGTCGTTATAAAGGGGGATTACAAACGGATGCGTATAC
CGAACTTCGTGGAATTGCCAAACAGAAAGATATGCTTATTTCCATGAAAGGAGGCGTCAC
GCTTTCTGGGGGTGAACCGCTTTGGCAACCTGAGTTTGTGAAGACCATTTTTGAAGGTTC
CAAAATGATGGGGTTACACACCGCATTGGATACCTCAGGATTCTTGGGCAAGAAAGCCGA
TGACGAATTACTATCCCTTACCGACCTGGTGCTACTCGATATCAAACACTTTGATCCCGA
AGGCTATAAGAGAGTAACCGGCGTTGATCTGCAGCCGACCCTTGATTTTGCAGAACGCTT
GGCTGAAATGAAGATCCCTGTATGGTTGCGCTTTGTGCTTGTCCCCGGCTATACCGACAA
TATGGAGGCCATCAGCAAGATGGCTGATTTTGCCCGCCGGCTGGGAAATGTGGAACGGGT
TGAAGTCCTTCCTTTCCACAAAATGGGAGAATACAAATGGGAAGCCCTGGAAATGGATTA
CGAGCTGTTTGACATCCAGGAACCTACCCCAGAATTGGTCGCCATGACCAAAAATAAGTT
CGAAGACCAAGGTATGCTGGTGTATTAACATCACTAGAGTCGTTCAAAAAATATTAGCTG
GTTTTACTTCTCTCAGTGCAACGATCTGAAGTCTTCATTTTTCTCTCAAACCTTGGCAAA
TACTCTGCCAATATTCTGTTTGAATAATTGCGCTGAATAATGAACGAAAGTTCAGCATAT
AAAAATATTCAGGTTGATTGGAACTTAGCCAGCCAAAAGTTTTCTTACAGAGTCCATTAT
ATTTTACCTCAGCAAGAAATCGTAGAATATGACAAAGAAGAAAGCATTCGTATTATCTGT
GGGTTTTGTTGTCCTCTGGAATTCAGGGTTCATCGGCGCGGAATATGGGCTTCCCTACAC
CGGACCATTCACCTTTGTTTTTTGGAGATATCTGGCGTTGTCATTTCTCCTTGCAGGATA
TTTGCTAATAAGAAAACGTCCCCTCTGGATAAGCTGGAAAGTGGCAGCTCCAAACATGAT
GATCGGAGTATTAGCTCATGGTGTATGGCTTACTTGCGTATTATTTGCTCTTGATAATGA
GGTTCCGGCTGGTATTGTGGCCTTGGTTGTAGCACTTCAGCCTTTGGCAACAGGAGCACT
TTCGGGTTACGTAACGGGTGAACGCACCAATATCTATCAATGGGCAGGATTAGTACTTGG
ATTTACAGGAGTTTTTTTAACCCTGGTTTTTCGAATTGACTTTAGCAGCTACCAATCTGT
TTTTGGTTACCTCATTCCACTGGTATCAGTAGTTGGCATTACTGTGGCAAGCTTGATTCA
GCGGCGAATGGAAATATATCGAGTAACTGAAAAATTACCGCTCGACTACACGCTCTTTTA
TCAAAGTGTAGCGACTACAGCTGCACTTGCGTTACCGGCCATCTTTTTTGAGCAACTGAC
AACTGAGTGGGAGCCTGTATTTATCTACACACTGACCTGGCTTATTCTTGCCGTATCGTT
CGGAGCATATGCGTTGATGTGGCTACTGATTGAAAGAATGGAGACTACGCAAGTAGCCAG
TTTATTTTATCTTGGTCCGCCTGTAACCATGCTTATGGCCTGGATGGCTTTTGGTGATAC
ATTGCTTCTAACAGATCTTACAGGACTTTTCATCGTATTTATAGGTGTGCTTTTGACTCA
GGCTAAGAATCGGAAATTGTAAGTGGGAAGAAATTATTCAGAAATGAAGAGAGATCCACT
AACGTAGTTTCATACTCAAAATTCATTCCTGATATCAGGGAAGGATTTATTCAATTTAGA
ACAGACAGTCCGAACTGAATGTCTTATTCTGCTTTGTTGTCCAGCAGTTTGAGTAGAAGC
GTCATAGAACTTTTGATGGAATAATATTCTCTGGAAGCCAAAAGAAGAGCTGCCATAAAG
CCTGCAATGCAACCCAATCCTAAAACCAGATTAAATATAGTAGGCTCATTGCCATAATTG
ATGAGATTGGTGGTTCCATACCATAATGCAAAAAATACCATCCCGCCAACAGACCAAAAT
GATCGTTTTGCCTTTTTGATCTGCTCTTCCGCAAATTCCCGATACTTTTTCTCCTTGAGC
AGCTGCTTGTCTTTATATAAAAAGAACTGGGAGGTATTCTGAAATTGGTCATCAAAAAAG
TCTTCGATAAGTTCTTTGGAAACCATAGGATATATAATTGGATTGCTTTTTCCTGAATTT
AAAAAATAGAGATCAAATTTCAATCAGAAAATAAGTTCTAAGAAAGGCTGTATCTGATAA
TCAAATAATATTATGGAATCATCCCAAAAGTAGAGGTGATTGATTCAACCTAAGGTTTCC
AATGGGGTGTTGAGAATGAGATCTGAAGAAACCTGAATAAAAAAAACTGGCCCAGGCAGG
TGCCCGGACCAGAACAAGGAAAAATCAGTACAGAAATATCAATTTATCAGGCGATCAAAG
AGAAACACCGCGTTTCCAGGGGATGAAGTCGTCTTGGTTGAGCTGCTGAGCTTTGGTTTT
CACTTTGCCACTGGCAAGATCGATGATGTAGTCCAAAATGTCTTCGCCCATTTCCTCGAT
GGTTTTCTCGCCTTCAATAACGGGACCGGTATTGATATCGATGATATCCGGCATGCGTTC
GGCAAGTTTGCTGTTTGAGGAAACTTTCCCAACAGGAGCTACCGGGTTTCCGGTTGGGGT
TCCAAGACCGGTAGTAAACAGGATGATGTTGGCGCCCGAGCCGGCCATTGCCGTTGTGCT
TTCCACATCATTTCCGGGTGTACAAAGCAGATTTAAGCCCGGCTCACGCACTTGCTCAGT
GTAGTCAAGAACAGCGTTGATAGGGGAAGTTCCACCTTTTTTAGCCGCCCCGGCCGATTT
CATGGCATCGGTGATCAAGCCATCCTTAATGTTTCCGGGAGATGGATTCATGTCAAAACC
GGAACCTGAATCTTCGGCTGCCTGAGAATAGCGCTCCATCAGGCTTACAAATTTTTCAGC
GATCTCTTTGCTGGAAGAACGATGGATGAGCTCCTGTTCAACTCCACATAATTCGGGGAA
TTCAGAGAGGATCACAGAACCGCCAAGTGCAGTTATAAGATCTCCGGCATGTCCCACCGA
AGGATTTGCAGATATTCCCGAAAATCCATCCGAGCCGCCACATTCCATACCTACCGTCAG
TTTACTGAGGGGAGCAGGTTTACGTTCCTGTTTATTGGCTTCTGTCAACCCAAGAAAAGT
ATCCCGGATGGCAGAAGTGAGCATTTCGTATTCCGTTCCACTTTGCTGCTGCTCATAAAT
ATATAGTGGCTTTTGAAGATCGGAGGTTAGATCGGCGATCTTCTCCTCTAAAATTTCGAT
CTGTGCATTTTGGCAACCCAGACTCAATACAGTTGCCCCCGCTACATTGGGGTGATAAAT
ATATCCGGCCAACAAGGCGCAAAGGGCTTCAGAATCCTGCCGAATGCCTCCACATCCGCC
CTCATGGGTTAAAAATTTGATGCCATCCACATTCTTGAATAAAGGATCGGGCTCACTCAA
CTCACTTCTGGCCGGTGGTTCTGTCATATTTCTGATCTCATCCGTCTTGCCGTCCTTGTA
AAGACTTACCAGGTCTGCCACGTATTTTTCATATACATCACTGGTTGCATACCCCAGTTC
CTTCATGAAGGCGTTTTTGATGGTATTTACGTTCCTGTTCTCACAAAAAACGAGCGGAAC
TACCAGCCAATAATTAGCGGTGCCTACTTGTCCGTCGGCTCGGTGGTAGCCCAGAAATTC
TTTGTCTTTCCATCGGCTTACATCCGGGGCGGTCCAGTTTTGCTCTTTGGTCTCCAGCCT
ATAGGAAGACACATCGTGACGGGTGTTTTCAGTGGTAAGTACACCTCCGGCCTGGATGTC
TTCTGTCACGGTTCCAACCACAGAACCATACATATATACTTTGTCGCCATCGTTAAGATC
GTTCAGGGCGAGTTTGTGTTTAGCAGGCACATCCTTACTGATAATAATGTCTGAGCCATT
GTGCTTGATAACATCTCCGGCTTTGAGATCGGTGAGTGCCACCAATAAATTGTCATCGGG
GTGAATTTGTAACGTCTTGTTAGCCATGATGTAAGCTATCCGTGTAAAATTTAAATTCTA
ATACTCTTGTTATTGTACAACTTCGCTCAACGTGCTGTTCACACCTTTTTCATCCATAAG
TTGTAGATAATCTGCAACCAAGTCTTTTAACCCGGAAATTTGCGTAAGGTCCTGATCCCA
AAATTCAGATTTACTGAGTACTGTATCTGCAACCTTGTTATGATCTTCTTTCTCCCATGC
TTTCTGGATGAAGTCAACCACATCGTCCGCATCGTTGATGGGGGTATCTTCACCTTCCCA
GCTTCCCTTGTAAAAACGGATCAATGCCGCCAGTGCGAAAACGAGACGTTTGGGAAGTTC
GTTCTTTTTGGAATGATACTGCAGGAGGGAGGGAAGCACCCGAACCTTATATTTTGAAAC
TGAATTTAACGCAATGTCACTGAGCTGGTGACGGATATAGGGATTTTCAAATCGCTCAAG
GATATCTTTTGCAAAACTTTCCAGTTCCTCAACCGACATATCCAGATCCAGGGAAGGGAT
GATCTCCTCAAATAACTCTTTTTCGAGATATGGACCAACCTGTTCGTGATCCATAGCTTC
TTTTACGGTTCGTGCCCCGGCAAGGTATCCCACAGGAACCATGCTGGTGTGCAGCCCATT
CAGGATGCGAACTTTACGGGTGCGATAAATAGACAAGTCATCCACAAATTTGACATTCAA
TCCTGCTTTATCAAAAGGAAGTTTGTCTTGTATAGATTCCGGGCCTTCGATCACCCACAG
GTGAAAAAACTCTCCGTTAACAACCAGCTGATCGTCGTAGCCAATTTCTTTGTGGATCTC
TTTTAGATTTTCTCTGGGGAAGCCGGGTACAATACGGTCAACCAGCGTATTACAAAAAGT
GATGTGCTTTTCGATCCACTCTTTGAATTCAGCATCGGTAGCCCAGAGATCGGCATATTG
GAGGACATATTTTTTCAGGTTATCACCATTCTTATCAATGAGTTCACAGGGAATGATAAC
CGGCGCCTTATCGGGGGCTCCGTCAAAATGTTTGAACCGGTGGTGCAGTAAAGCCGTCAG
TTTTGCGGGAAAGCTGTCGGGGATGGTGTTGTAATCGGTGTCATTTTCATCAAAAGCGAT
ACCGGCTTCCGTGGTGTTAGATACAATGAATTCTATATCCGGATTTTCGCCAAGCTGCAA
AAATTCTTGATAATCCTCGTATGGATTGAGACCGCCTTCTACGCTTTTTACCAATTCTAT
ATTTGAGTAAGGCTCTCCATCTTTCACGCCCTGCAGCTGCACATGGTATAATCCATCCTG
CTTATTGAGAAGGTCAACCATTCCCCTGGAGATAGGCTGAATCACTTTTACAGATCCGTT
AAAATCTGTCTGTTCATTCACCTTGTCGATCATCCAGTCTACAAACCCCCTGAGAAAATT
TCCTTCACCGAACTGAAGTACTTTTGTTTTGTGATTGGATGGCCGAGAGACCGTAGAATT
ATTGAGGGGCTTAAGCATGATCGTTTATATGGTTTAAAGAGAATTTTTGGCAATTACTTA
ATCGGTAACTTAAGATAATGTATTAATGCGAGATGACGAAAAAAAATTCTTATTGCATGT
TATAGAGAAGGAGGGACCTGAGTTCTATTCAAAAACAGAAACATCAGAGGATTGAATTTG
GGAGGGGCGGTCTATATCGGGAATTATATTAGAAAAAGCATTTCATTTCACTCTACCATC
ACGTCGCCGTAGGTGATCATTTGTCCGCGCCCATCGAAAATAAAGACACGATTGAGTCCA
CGGGCTCCCTCAGGATTCCCGAATTGTGCAAATTCCAGCGGGTTGATCTGAAAGGTGGTA
AGGCCGGGTTCAAGGGTTTCAAATTGCTGATACAAACTTCGGAAGGTATTATCAGGAAAA
CGGGTCATCACTTCAATTCCACTGACTGACTGAACTCCGGTTACATCCACTTCAAACTGT
ACCGCCTGGCTGGTGGAAGTTGGATTAGGATAAACGGGTACAACATCTATCAATCCCTGA
AAAAGAGGAGAGGTTCGCCAGTCATCTTCATCAGGAGATTGAACCTGGCCCTGATTGTTG
GTTTCGGTAAAACCGGAAGCTTGGGTGTAGGCCTCTCTCTCATAATCTCGCTGGGCATCG
TTGCGGGTACAGCTTGAGATCGCCAGCAACATCAATAAAAGGGTAACACCGTATATAAAT
TTTGGCATAAAAGGCACGAAGTGAGTGTTCTAATCGTTCGAATTTGCGTAAACAAACCGT
ATCTTTCACGTTGAAAATACGAAACATTCATCAGAATAATACGATGCTGCATATAGTAGG
AATAAAAAATTGTAACAAGATCCGTGACACCAAAAAGTGGATGGATGAGCGTGATGTAGA
GTATGAATTCATCGATGTCAAAAAAGATCCGCTTACGCGAGATGAACTCAAAGAGCTGGA
ATTTAAAGTGGGGCTCGATGTACTGATTAACCGGCGTGGACGCAAGTGGAGAGACCTCGG
CCTGGCTGATAAAGATCTTTCGGACGATGAATTATTTGAGCAGTTGCTGGAAAATCAGGT
AATGATAAAACGTCCGGTTTTGCTCGAAGAGGAATCGGTTTTGGTAGGGTATGATGAAGA
ATCATTTGAAGCCTTTACTGCCGGGCCTGAAGAGAATGACGCGAAAAAATAAAGGACGCA
TCAAAACCCAGCCAATGAAGAAATTCTTTTTTCTCCTGTTTATCATTCTTTTCCCTGCCC
TGGGTTTTTGTCAGCATTCTTACCCTGCTGACAAAGAAGCGCCGCCCACGATGGAAGATC
TTTTTTCGGTAAAGGAAACCTTCCGCTACGAGGTAAAATATGGTCCTTTTAAACTTGGAT
GGGTGAATGTTGAGATGCTCAGTGATTCCATTTACTGGGATCAGGAACGACATCATATTT
TGACTGAGATCGAATCAAATCCGTCTATTCCGTTTGTTGGAGATGAACTGGATCAATTTC
ATAGCCTGTTCTATGTAAATGACGAGGGACTTCCCGTTGAAGTGAAGTACTGGAAAGACA
ATGTGGATGAGAAAGAATTTAATGAAATTGAGTATTGGTTCGACCGTGACATCGGGAAAG
TATATTATAAAGAAGAGGATAACACCCGCGACACCCTCGATCTTGAAGATCCTGCAACTT
CCGGTCATCTGATCTTCTATTTTTCAAGACTTTTTGCGGGAAGTGATGAGGATTTCAAAT
TGCCGGTTTATGTGACCAAAAAGAAGGGCTACATCTTTGCGGATAATTCACTTGAAACGG
AGAAACGAAATTATGCCCCTTTTGATGGCCCCATTCAGGCTTATAAACTAATTGGTTCTA
CAAAAAATATAGAAGGACCCTTTGGTTTTTCTGGTGATTTTAAGGCATGGTTTCTCGCCG
ATGATCTCCGCGTACCACTTGAGGCCCGGGTAAAAGTACTTTGGGGAAACGTAATTGTTA
GAATGATAGAATACACACGAGAAGACCTATGAAAAAGATCCTGATCAAGAAACTGGAACA
TGCCAAAGACCTCCAACTTCCCAATTATGAGTCAGTGGCGGCAGCAGGGATGGACCTGCG
TGCTGCAAATGAAGAACCGATCGTGATAGAACCGGGCGAGAGAAAGCTGATCCCCACCGG
CTTACAAATGTCGCTGCCGGAAGGCTATGAAGCTCAGATTCGTCCCCGAAGTGGGTTGGC
CATCAAAAATGGAATCACCATGCTGAACACCCCCGGCACCATCGATGCCGATTACAGGGG
AGAAGTGAAGGTGATCGCCATTAACCATGGAGAAGAACGATTTGTGGTAAAACATGGAGA
CCGTATAGCGCAAATGGTGATCGCCCCGGTGGTGCAATTTCCAGTGGTAGAAGTTGATAC
ACTCGATGAAACGGAACGCGGAGAAGGCGGGTTTGGAAGCACCGGCGTAGACTGAACACT
CAACATCCAACAAGGAACATCCAACTTTGAATTTTAAGCTGAAAGCCGATCGCTGACAGC
TGCCTGATATGCTAAAAAACCTCCGTCCGTATCTCTCACTCATCAAGGAAAATCACGATT
TTCGCCGCCTTTGGATAGCTCAATCTATTTCAAACTTCGGAGATTGGTTTGGCCTGCTGG
CGCTTTATGCCATCATCGGGAAATACTCTGATTCTGAATTTCTGCTGGGATTGATCATCG
TGGTTAAGATGCTGAGTCTCGCTTTCTTTTCCCCCATTGCAGGCTACTTTGCGGATCGTT
TCAACCGCCGGCGGTTGATGATCTGGTGTGATCTCTTTCGCGGTTTGGCTGTGCTTGGTA
TCATCCTTGTTCAGTCCGAATCTATGTTGTGGTTGGCTTACGTGCTTACAGCACTTCAGA
TGATGCTTTCAGCGATCTTTGAACCGGCTAAAACGTCTTCTATCCCCAATGTTACTTCTG
AAGAAAACCTGACCAACGCCAACATTATTTCTACGGCAACCTGGAGTATCATTTTTACAA
CAGGAATGGCCATCGGGGGATTTGCAACCGAATGGCTGGGTACTGATGTGGTGCTTATCC
TGGATTCGCTGACCTATGTGGCATCTGCCTGGTTTGTATATCGTGCGGTCATCCCGCAAA
AAAGACTTTCCGAAGAAGAACTGTACCGCACAAGAAATCCCTTCAAAGGGATTCAGGAAG
GATTAAGTTATTTAATTAAAAACAGGCACATTTTACGTCCCTCGCTGGCTAAGGGATTTT
CGACTGCTTTTCTGGGCGGACTGGTGTACCTCCTCATTATTGTCAGCGAAGAGGTACTGA
TGATGGGGAGTATTGGGCTTGGGTTGCTTTATGCTGCACGGGGATTTGGAACCGGAATCG
GACCAATCATTGGTCGCCGGATATTCAGGGATGAAAAGGACTGGGTGACTCTAATGGGAC
TTGCCATCACGTTTTGTGGAATGATGTATATGGTGGTAGGTTTGGTAAACAGCCTGCCAC
TGATGCTGATCTTTGTGCTGCTTGCGCATTCAGCTTCGGGTGCAAACTGGGTGAGCAGTA
CGGTCCTCCTTCAAAAGCGAACTGTTGATACGTTCAGAGGCAGAATTTTCAGTACAGAAT
GGCTGCTTTTCACCATCGGGAGTTCCATTTCTACGGTCATTGCCTCACTGATACTGGAGG
CCGAACTGATGAATGTGAAATCACTGATCATGGTGTATGGCGGGATGATGGCGCTGGCCG
GAATCTTCTGGAGTTTTACCATTACCCAAAATGAAAAGATCTATCAGTCTGAGCTTAGAT
CTGCCGATCAGTGAAGGTCTTAGAAATACAGCATTAGGAAGAAAGGATTACAAAAAAGAG
CTTTCGGGGATAGGGTTCATTTTTGAATACAGAAGGTTATCATTTTCGGGAAACAACTTG
TACTTTATTACGTTTAAAATCCATCATTCAACCAACTCTTATATTAAATCTATGAATATG
AAACGTTACGTAGCTACCGCATGTCTTTTGATCGCGACGATCTGGAGTACCAATATTTAT
GCACAGTTTGAAGGGCAGATCTCCATGAACCTATACAGCGAGGATAATGGAAACACCGAA
GTCAGTAAACTGAACATGTTCGCAACTTCAACCCGTATTATGATTCAGGGTGATAAGTCC
GTGAATTTTATGCAGGGCATGAGCTCAGATGGACTACTTATCCGCAACGACATGAAAGAT
TTTCTGATCCTGACTGGAAACAAACAGGCTCTTCAGGTTACAAAATCAGAAATTGAAGGC
TTGGTGGAAATGATGGCAAGCTGGAGTGGAGAGTCTGCAAATGAAAACCCAACGGCCCCT
GTAACCAAATACGAATTTTCAGATCGAACCGATACCATTCTTGGCCTTGAAACAGCGGAA
TTGATAGTTCGGGACAAAGATAACCCAGGAAAGCATTTATCTGTTTGGTTGACACCCGAT
GTGGATATTAACTGGGGTATGCTGGGTGAGCGATGGAAAAACATGCCGGAAGATATTGAC
CGAGAGTTAAATGGCGTGGTTCAGGATATCGTGTTTAAAAGCAAGAATTTTCCACTTAAG
ATCGAAGCTGTAGATGGCGAAGACCGGACTACGATCATGGAGGTGACCAATGTGAATCGT
TCGAGTGTGGCCAAAGCCATGGTGGAAGTGCCGACAGGAACTACGTTGATGAGCTTCAAA
GATTTTATGTTCCAAAAAATGATGGAATATTAAACACCTGATCTTCAAAAAAAGAAAGCC
GGTTTCTGAAAAAGAGACCGGCTTTTTTTGTGTGAAATTCACACCCATAAAAAAGGCCAA
TTCCCGTTCATGGGAATCAGCCTTTTGGGGGACTTAGGAATGACGAACTACTTAATAAGC
GTCATTCTTTTGGTCGTAGTTTGGCTATTAGCCTCTAATCGGTAGATATAAATACCCGAT
GAAAGAGCACTCGCATCAAAATTGACGGTATGCTGCCCGGCACTGAACCGGCCATTCGCT
ATTGTTGATACTTCCTGTCCAAGCAGGTTGTACACTTTCAAGGTAGCATTGCTGCTTTCA
GCAAGGCTAAATGTGATATTGGTGGTTGGATTAAATGGGTTCGGATAGTTTTGCTCTAAT
CCAAACTGAGTAGGGTTGTTTAGGCTCTCTTCGTTTGAAGTCACCATTCCGCGTTCCAGG
TTAGCGGTTCTTGGCTCGCTCGCTGCTTCATCACTGCCATCGGTGGCAACTACTCTGTGG
TATACCGTAGTTGAACCTCCCACATCTACACCAAGGTCTCCCAGGAGGCCATCAAGCGTA
CCAAAGTTGGTTTGGAATGTGGTTTCGGAACCCACGTTGGCATTAACTACGATGTTCTCA
AAGTCGGCGTCAGTAGAAAGCTGCCAGATATATGCAATGTCGTTGCCATTGGTATCGGAA
ACGGCATCCCATGTAGCTTCAAATGTGGTTGAGGCTTCTCCTTCCAGTGAAAGGGTAGCA
TCATTGGCCGGAGAGGTTAACTCGGGAGTTGCCGGCGCAAAGTTAGAAGCCAGAAGTACT
TGCCCGCGCAATTCTCCGCTTTGGAAATCAGCACTGTGGATGTTCAGGTACATTTGTTCC
TCAAAAAGTGCTGTAGTCTGTTCTTCAGAAAGGGAGAACATGTTTTCACTGTATGAAAAA
GAGCCGGTGGTATCACTCTCGCCAAGGCTGATGTTAACTGGAATAGCTACATCGCCATTG
GCATCTACTTCGCCTACATGTAAATGTCCACCACCGGCAATATCGGTTGCTACGGCAGAG
CTCAATCCCTCAAATCCTCCGCTTAAAATCATATTTCCATTACTCATAAATTCAATGGAT
GTTGCTCCCATTGCAGAACTTGAAATGGGCTGAACTTGATGCCATCCGGAGAGATTGGTG
TGGAAATAAGCGGCAGCATCACCGAGAACCTGTCCGCGGATCTCACCACTTCCTACATCA
ACACTATGTACATTTACATACATGTTACGTGCAAAAAGAGCTGCTTTTTGGTCGGCATTC
AACGTGAACATATTCTCGGATGCGTTGTACGTTCCCGCCATCATTTCGGAGTCAAGTGCG
ACATCCAGCGTAACTTCAACACCGCCGTTTTGTCCGGCATTGGCCATGTGGAGATGTGAA
CCTACTTCAGTGTTAAAAGCAGATTCAAGTCCCATGAAAGAACCAGATACAACGAGCGTA
TCATTATGCACTTCAAGTACGGCCGCTCCCATAGCATTGGTTGCCACTGAGGGCACTTCG
TGACTTCCGGATAGTTGCGCAAAAAAGGTTGTGGATGCGGCAGGAACTACTTGTCCTCTA
AGTTCGCCACCGGCATAAGCCAATGTATGAATGTTGGCGTAAACCATACGATCCATCAGG
GCTGTTTTCTGTTCCGCTGTAAGCTCAAAGGCATTATCTGAGGCATAATAGACGCCTGAT
AAATTATCTTCGGAAACCGTCGCGTTTAAAGAAATAGCAACTCCACCGTTTGTTCCGGCT
GAACCTATATGCAGGTGAGAACCACCGGCGATGCTGGCGTCAAATTCATCCATCAATCCA
GAGAAAGTTCCAGATACAAACAGGGAATCTCCACGTAGTTCATAAATGAGAGAACCACTT
GCCATCGTTTTAGCAGAAGGGATCTCAAATGCGCCTGACAGGTTTGAGCGATAATACGCA
TCTGATTCTGGTAACAGTTGTCCCCGTAATTCTCCACCCATATAATTTTCGGAGTGAATA
TTGACGTACACTCCGCGCATCATCAGGGTATCTACCTGACCGTCGGATAAAGTGAAGGTG
TTGCTGGATGCTTCAAACATTCCGGCAGTTTCTCCCTCGGCGGTTATAGTGAGAGGGAAG
ATGACGCTGCCATTCTCCCCGGCCATTCCGGTGTGAAGGTGAGCTCCTCCCGCAATATCG
GTTGCAACAGGGCTGCTCAGTCCTTCAAAAGAACCTTCCACAGTAAGTTCGTTGCCATCG
AGGGTGGCTGTCACCATTCCATTGGCCATGGAAGTAATGGAAGGAACCTGATTACTCCCG
CTGAGTTGTGCTTCTAATGTGGTTTGGGCATGTGCCTGGAAATTTGATCCAAAAAGCATC
ATGAAAAAACCGAATACTAAATATGGTAGCTTGGTTAATAACTTCATAATTATAAGTGTT
AGTTAATTTTTATTCTGTCCATAACAGGACTATTTGTCTAACACTACGAAGCAGGAAGTG
AACCGGATTGGAATAAATTAAAAAAGCCTCCCGATTGAGAGTCTTTAAGACATTGAAACC
TGAGTTCGAATTTATTCTTTAAGAAGTTGTCATCCTGAGCGCTCAAAAAGCTTTTTAAGA
ATAGCAGTATGCCGCGAAGGATCTCAAATTATTAAAAGCTTGTGATGTTGTGCATCTTTT
GTCCCGACTTATTCGGGATCGCGTCAAGCATGTGAGCTTTTGATAATTATTAGACGCTCA
GAGTGACAACTATTTCTTTTTTATCACATTACCAATCGAACTCAGGATTGAAGGGGAAAA
GATCACATATTACCCATCAAATACATATCTCCGGTGGGTTGAGGGACTCCGCCTTTGGGC
TCCATGGTGATGGCAAAAGCGCCTTCGTTGGCGGAAGACTGAAGCTGTTCGATCTTAAAG
AAATTATCTTTTTGAGGATCATCTACAGCGAAAACACCGGCGCTTATCGGCTGTCCATTT
ACGATGAGCCAAAGCTGATAATCTTTGTCGGATGGCACAGTGGGGAGGTTAGCGATCTGC
AGAAGAGCCCGGCCACCTTCTTTATCCCAAACCACTTTTCCGTATCCATTAGGGCTCATG
TCTTCCATGCCCGCCATCATAACCAGATCTACTTCGCGCGCTTCCAGTATTGTGAGAAGT
TCTTCTTTGCGTTCCACTTCAGATTCCAAACGCTGAATAGTGGATTGCTGCTCAGCTATA
ACTTCGGATTGCTGTTCAACCTCCTGCGATAAATTCTGGCTGTAGAAAAACAAACCGGCT
GATATCAGAATAAAGATCACAGAAGCTGCAGCCGCAAAACGATACCAGGTAAGCTGGTAA
ATTCGGGCAGGTTCTGTCTGATGACCGACCGCGGTTAGGATGCGATCTTTCAGTTCGGCA
GTGGGTGTATCATCGAGAGACAGAGTAGCTATTTCAGCTGCGGTAGCTTGCAGATCATCA
AAGAGTTCGAGTTGCTCATCGGAAGCATTTTTGAGCATCAGCTCGAATTCGCGCTCCTCT
TCCGTACTCAACGCGTTTAACACGTAAGCAGATGCAAGCTCTTCAAATTTTTGGTTTTGG
TTGCTCATCCTTCTAATTCCTTACCTAAAATCTCTCGTAATTTCATCATGCCATCCCGCA
TTCTGGTTTTAACGGTGCCGAGTGGAATATCAAATTCATCGGCGATCTCACGCTGGCTCA
TTCCATTGAAATAAGCCACTTGTAATACCTTTCGCTGTTTAGCTGAGATCTCAGTCAAAG
CATTATGAAGCCTTTTAGCTCTATCGGTTAAAATAGTGTTTTCCAGGGGATCTGTTTCCT
CCGAATATAGCGGATGAAATACATCTTCATCGTTCAGGCTTACGGATTGCTTTTTCTGCT
CCTTATATACTTTAGAACGGAGCCGGTCTATAGATTTATTTCTTGTGAGGGAAACGATCC
ATGTATAAACGGTGCCACGTTCTGTGTCAAATTGCTCAGCTTTTTCCCAGATCGTTGTAA
ATACTTCTTGTAAGATATCCTCCGATTCTTCTCTTTTTTTAAGGATAGATAAGATCAACC
CAAAAAGCAGCCGGTGATAGTTGTCATACAATTCGGAGAGGGCAGCGGTGTCCCTGGCTT
TAATGCGCGCCATAAGTTCACGATCGCGATCCTCATCTTTAGTAAGAAATTTTCCAATCG
TTGATATGAAAAAAAACAGCATATATGTTCTTGTGATTGAGTACGCAATCAGCTTAATAA
CGGATTGGCTTGCTGCGTAAATTAGTTGGTCAAGAAAAGAAAAAGGGCGGATTAAGCCAA
CACTTTCTTTATTTCTGTACGTCCCGAAACCGGTTTTTCGCACTTAAAGTTCTCACAAAC
ATATAAAGTGGTGCGTCCGTCTTGTTTCTTTTGGGTTGAAGTGTAAGCAGCAATTTCAGC
CAGCTGTTTCCGATTCTCCTTTCTTACCACATGCATTACTGAAAACGGGGTGAATGTTTC
ACAGACGGATGAAAGCACCTCTTCAACTTCCTCTGTTTCGCCGATCAGGGAGATCTCTTT
AGCATCTGCATTGAGGAATTGGATAGCTTGCATACTTTGGGTGATACTGCTTCCCGAACG
GATCAGATCCACAGAAAAAGCTTTCCCAATTTGGTCGGTATAAGTTTCAAGCGAGGTGTT
GCCGGTAAGTCGGCTAAGTCGAATACCATTTATCATAGAAACGGAATTGGCCGATGGGAT
GGCACCATCGTAGATCTGCTTCTGGCGGCCGTAAACCTGATCTTCATCGGTAATACTGAG
ATAAAACCCACCATTTTCATTATCCCAGAATTTCTCAACAAATAGCTGATTCCATTCAAG
GCTCGTTTCCAGGTAGGAAGGCTCGAATGTAGCCTGATAAAGCTCAATTCCCGCCCAGAT
CAGGAAGGCGTAATCATCAGCCATGGCCGTGATCCCGGCTTCCTCATCCATAGAACGATG
CAGTAATTCCCTATCTTTAATCAGGTGTTCTTCTAAGAACCGGAACGCGTTTTTAGCCAG
ATTGGTGAATTCCTCTTCCTGAAAGACGAACCCTGCCTTAGCAAGCGCTGCGATCATAAG
GGCATTCCAGTCAGTTAGTATTTTTTCGTCCCTGAGTGGACGAACCCGGTTTTCGCGCTC
TTCGAACAATTGTCTCCGAACTCCATCAAACCATTGCGAATCACTTTCGTTTATAGGTTT
TATGATGTGGGGGATATTCTTTCTGGTTTTCTGTTTGGTGGCTTCGTCTTCAAAATTACC
TTCTTCCAGAATCCCAAAAAGTTCAATGAACTTAGAAGCATCCTCCCCGAGTATTTCTTC
TATTTCTGATTTCTCCCAAACGTAGAACTTTCCTTCTTCGCCTTCACTGTCGGCATCTTC
AGCTGAATAAAACCCTCCTTTGGGATGCAGCATTTCCCGTTTCAAGTATTCGGCAATTTC
ATAAACGGTTTGTTTGAAGATCGGCTTTTGGGTGATCTGCCAGGCTTCGGTATAGGCCAT
CATCAGCAAAGCCTGATCGTAGAGCATTTTTTCAAAATGGGGAAGCAGCCATTCGTGATC
GGTAGAATAGCGGTGAAATCCATATCCTATGTGATCCCAGATACCGCCCAATCTCATCTG
TTCCAGCGTTTTAACTACTGCATGCAGAAATCGTTCATCTTCCTTCAAATGCCACTGCCG
CAGCAAGAACATCAAATTGTGTGGAGACGGAAATTTAGGGGATTCCCCAAATCCGCCATG
TTTTTCGTCATAGCGGTTCAGCAGTTGTTCGGCTGCATAATCTGTTGCTTCGGTGCCGGG
GAACTGTCCGCTTTCAAACTGCTGTGATCTTGAAAATCCTTCGCGAATTTTATCGGTCGC
TTTTTTTACACGCTCTGGTTCGTTCTCCCACATGCCCTTAACCCCGGGAATGAGTTGCCT
TAGCCCGATTTTGTTATACCGTGCTTCCTTGGGGATGTAGGTTCCTGCAAAAAAAGGTTC
TTTATCTGGGGTCATGACAATAGTAAGCGGCCAGCCCCCTTGTCCGGTCAGCATCTGGCA
AACGGTCATGTAAGTGCTGTCAATATCCGGGCGTTCTTCCCGATCCACTTTTATATTGAT
GAAAGCCTCATTCATCAGTTCCGCAATTTCGGGATCTTCGAAGCTCTCGTGCGCCATTAC
ATGGCACCAGTGACAAGTAGCATACCCGATGGAAAGAAATACCGGTTTGTTTTCTTCTTT
TGCTTTTTGAAAAGCTTCCGGTCCCCAGGGATACCAATCAACGGGGTTGTCGGCGTGTTG
CTGGAGATACGGGCTTTTGGCTTCGGCGAGTTTATTTGGCATCAAAATCTTTTTTGAACC
GCTGACTGTAATCCACTATAAAGCGGTCATATTTGGTTTTCATGATGGGAGAGGTGATGA
GAAAATCTGCTGAAGAGCGATTGCAGGCCATGGGAATGTTATACACAATGCTAATACGTT
GAAGAGCTTTTACGTCCACATCGTGGGGTTGAGCCTGCAAAGGATCCCAGAAAAAGATCA
TCACATCAATTTCATTTTGTACGATTGCGGTTCCAATTTGGAGATCGCCTCCTAGTGGAC
CGCTTTTAAAAGTGAATACAGGAAGGCCTAGTTTTTCAGATACAAGTGATCCTGTAGTCC
CGGTTCCAAATAAATTGTGTTCAGAAAGGTGCTCGCTATTGTACTCAGCCCAATCCAATA
AGTCAGCTTTGCGATGATCGTGAGCAATGAGAGCAATGTTCTTTTTCGGTTTCATGGGTT
GAACCGAATCTGCGATGGAGGGGTTAATTTGTTTGGCAGACATAATATTTTGTTAATTGT
GAGTGAAGTTTCCCCAAAGATGCGAAGCCAAAAGCAATTATAAAAGCCTATAAAGCAATA
ATTTGGCATGGTAGCGATTTTAATTTGTCTTTAAATTAATTCGCTATTCCAACCATCTTT
AAAACCTCGTACTGGAGTAAGAACTTGCGCTGCTTTGAAGGGAAAGAAAGAACAGTTGCT
GCTATTTTTACAGAAGCCCCTGGTCAATGCCCGGCCGATTTGACCAGAGAGAAAACAGTA
ACCTGCAACGCGTAACCTGAAACCCGCACCTCTAAATAACCAATCGCATGGGCGGGCGCT
CCAATCGGATCTGCTTCACTTTAAACTCTTCTTCATCAAAGCCTTTTAGTTCTTTCATGG
CTTCTTTGACGAAAAACGTTTTCTCATTTTTCTGCAGATACAACCTTACATCGGGATGAT
TAAACACGGACTCTGAGATCATCACTTCCTTTTCAGAAGCAATATCAACCAGGCGGGAAG
CAATGTTGACGGTAGTTCCAAAATAGTCGATACGCCCGTTCAGGTTCACAGCGGTACAAT
CGCCATAGTGGATGCCGGCTTTTATTTTGAAAGACTCGCCTACCGAGGAAGAGGTAGTAA
AGATCTGCTGAATACGCTGAACAGCTTTTAAGGCAGAAACCGGTTCCCAAAAAACAGCCA
TCACCGAATCACCGATGGTCTTTACAATACCGCCACGTTCTTCAGCCACGATCTGCTCAA
TGATCTTAAAGTGCCCCATAACGCGGCCAATGGCAGACTCATCACCTTCCTGTACATACA
GCTCGGTTGAGTTCATCAGGTCGGTAAACAACATGGTGACTTCAGAAGCATTTACCTTGC
TGGTATCCTTCAGGGTTTCTTTAGCAAACAGTGTTTTGAAGTCCGGCGAAGAACTCACTT
CACTGGCGTAGATAGCTTCAGATTTCCAGTTCATTTTATCAATGAAACACACGTTTTTTT
GGGAGGAATGATTTCTGATGATCAAATTCGGGGTAGTGGAAATAGTTATCTCCTGATATT
GAATTTCCTGATCCTGAATGGATATGCTGATGTTATCGTCCCCATCTTCCCGAACGTGTA
AAATGAGATGCCCTTCGTGGTTATGAGTTCTGAACAGATAGGTCCCTTCTTCAAGTTCAA
GCTGTGGAAAACGATCTTCACCAACACCAATATACTGTTGAAGTACGCGGTGTGCTTTAG
AGTCGGGCCCGCCCAAACTATATTTTTTATCGGAGATCTTTCGGATAAGCGGATGCGGTT
TGAAAACCATATGCATATTCCTGTTGAAATCCATTTTGTAATCTGTCTCGCAGTCTTCAC
AAAAAAGATGCACCCGGGCTTCCATCATCTTACGGAAATGGTGCTTGGGAGATTTACATT
TAGGGCAACATACATCCCACCCAAAATCCAAAAGATCCAGCTTGGCTGCATGCAAAAATA
CATTGAGAACGGAGAATTTTTTCTCTCCCCAATATTCTGCGAGGGCATAAGGGTGAATAC
GCTCAAGATCATCATCTTCCGCATATTTAATAAGATCGATGAGCCGATTTACGATACGCT
TTCGCTTACTAAGATCGATCAGCTCCTTCTTTAATCTCGAAATTTTACGATCGGCACCGC
GAACCAGCTTTGGTTTTTTGGTGAGCTCATAAGGCTTGATCTCTTGAACTACACTTTCTT
CCACTTTAGCAAGGTAGTTGGTAAGTCTGCGCTTAATAAAATACTCGGTATAAAGTTTGA
TCAGATATGAAAAAGCCCTGCTGGAGGGAAGTATATTAACCCGAATGGAAAGGAATGTTC
CGGTTTCGGAGGGAATGGATTCAATAGAAATCGAAATATCTTTGAGTGCTCCTACTTTGT
AATGTCTTTTCACACTCCACCGGAAGGGTTTTTCCCACAAAAATGGCTCTTCAGTCCAGG
TTACGTACGATTTTAGCTTCTCGTGACTTAATTCCAAAAATCCTTTTGGTATATCCCGCG
ATACTGATGACTGTGTGATAGGTGTGGCACTAAGTTTTCGGAATAACCGGTTGGTATCCG
AAATATAAGGCCACAGCGCCTCCGGTGAGATCGCCAGATCAAACTTCCAATGATGTAACT
GCTTTTGTCCTTCCTTCATTATTTATCCAAATAACTCTCATACAAAGTTCGAATCTTGAT
GTATGAACCTGTATCTTTATGAATCACTTATTAAGAGTTACGAACACATCAAATGTTACA
AAATTTTAACAGACAATAATAATGGCTAAAGAAAGAACACTGACTATTCTAAAACCCGAT
TGCGTACGAAAAGGACTGATCGGTGAGGTAACAAAAAGAATTCAAGAAGCAGGATTTGAG
ATTGTGGCAATGAAAATGACCCGACTCACCAAAGATACTGCCGGTGGATTTTATGCGGTA
CACAAAGAACGCCCTTTTTATGATGAGCTATGCGAATTCATGAGCAGCGGAGCGTGCGTG
CCTATGATCCTCGAAAAAGAAAATGCCATCGAAGATTTTCGCAAGTTTATCGGAGCTACC
AATCCTGCTGAAGCTGAAGAAGGGACGATCCGTGCCGAGTTTGCCGACAGCCTTGGCGAG
AATATCATCCACGGTTCTGATTCCGTTGAGAACGGTAAGATTGAAGCCGCTTACTTTTTT
GCAGAATCTGAAGTGGTTGCAAATCAGGCTTAATAAATTGGGGTAAACCCACTACTTTAA
AGTCCCGTTTAGTTTTCTATGCGGGATTTTTTTGTACCTGTTACCTAAATCATGATCATG
AATAGATTGTTACCGGTTTTTGTAATTGCTTTTCTTTTTTTGGGATGTGAAGTGCAGTCC
CAATATACACCTAACGTGAAAACAGGTGCAGAGGTGCTGTTGGAAAATCACCTCCATGAA
CTTCAGGGAAAACGAGTTGGGCTGTTAATGAATCCGACTTCCCGAGTTGATGGGGTTCAC
ATGCTGGATACATTAATGAATCTTGGTGTGAACGTCACCGCATTATTTGCAGCAGAGCAC
GGATTCAGAGGAGAGGCCGGCGCAGGTGAAAAAATTGAAGACGGCGTTGATGTTGAAACC
GGGCTTCCGGTGTTTTCCCTTTACGGTTCAACCCGAAAACCAACTCCGGAAATGCTGGAG
ATGGTAGATGTGATCTTACTTGACCTTCCTGATATGGGTGTTCGTTTTTATACCTATAAT
GCTACTATGGGATTGGCGCTGGAGGCCATAGCTGAAAATCAAAAAGAAATTTGGATTCTG
GACCGACCCAATCCACTTGGTGGGGAATATGTAGCAGGTTGGAGCCTGGAAGAAGAGTAT
AGATCGTTTGTGGGTTTTTATCCTATTCCTGTGGTATATGGACTCACAATGGGAGAGATC
GCCAGGCTTGCTGTTGGGGAAGGATATCTTGAATTGACATCTGCACCCAATTTCAGGGTT
ATAGAAACTCAGGGCTGGGAGCGAACTATGCAGTGGCACGAAACCGGTTTGGAATGGATT
CCCCCTTCACCAAATCTCCCGACATTTGAACATGTGTTCGCCTATGTGGGTACGGTGATT
TTTGAAGGCACGAACCTATCAGAAGGGAGAGGTACCAAGAATCCATTTTTGCAATTTGGG
TCACCCAGCCTGAATGTGCCTGAATCAGCTTTGCAGGAACTGGAGCAGAAACATAGTGTT
CGGCTAGATTCCGTTTCATTCATCCCAGAATCAATTGAGGGAGTAGCTATCAATCCAAAA
TGGGAAGGACAAACTTGTTACGGAGTGGAGATTTCTTTTGACGGAAATTATTCCAGAACA
GATCCGCTTATGCTCGGTATTGATCTTCTGAAATTGGCAAAAAGATATGACCCCGGTTTT
GAAATCAAACCGTTTGCCAATAATCTGTTTGGGATCAATTTGAAGAAAGCCATTGAAGAG
GGGCAGAAGATCCCGGATTGGTCTTCAGATGTATCCCACTTCAAAGAGTTGCGATCTCAG
TATTTACTCTACGACTGATCCATTTTTCGTCGTTTCCACTCATAGCTTACCAAAGCGGCA
CTTACGGAGGCATTTAACGATTCCACATTGTGTTCCATAGGAATTGAGATCGTGAAATCG
CAGCGTTTTAAGTTTTCGGGATGGATACCTTCCCCTTCACTTCCGATCAAAAAGGCAATG
GGCTGATCAAGATCTGCTTCCCATACATTCCTGGTGGCTTCACCGTCCAGGCCAACCATT
TTAAATCCGGTGGCCTTGAGATCTTTGAAAGCTTGATTTAGGTCGTGTACCCGAATTATT
GGAATACGTCCGGCTGTACCAGCAGATGTTTTGAAGACCGTTGCATTTACAGGTGCCTGA
TTTTGCATCGGAATGATAACAGCTTCAATTCCAGCCGCGGCCGCTGACCGTAAAATAGCG
CCAAAATTATGAGGGTCTTCAATTCCATGCAGTAAAAGTACTGCAGGATTTTGAGAGAGA
ATGAGCGTTTCAACCCACTCAAAAAAGTCGGTGTATTGGGCTGCACTGAGCTGCGCAACG
AATCCCTGATCGTTCACTTTGCCCACTAATTTGTAAATTTTTGCACCGGGAACCTTCACC
AAAGGAACATCGTTTTCCTCTGCAAGATCTTTTATTTCTTGATAGGAAGATGGCTTTATA
TTGCTTTTAACGTAGATCTTGTCGATCTCCTTGGGCCGGCTGTGTAATACTTCTTCTACA
GGGTTTCGCCCATAGATCAATAAATTTTCAGAATCTGCCATAAATAATTTTAAAGTCGTT
TTACTTTCATTATAATAAATGAGTGTTGAAGGTTAGCATAGCTTAAAAATACAGGACATG
TTCGAAGAAGAGAAACATAAAAATTCAATTGTTAGCGATGGGGCGAAGCAGTTAAAGCTT
ACCGAAAGCAATGCAAGCGGAGTATCTGACTTCATGCATAAAATGCATTCTATAAATGGG
TTGCATTTTATTTCTGCCTTGAGTCAGGTTTTTTTGGGTACAACCGTGGTAGCGCTTTCA
TTAATAAATAGTATCAATCCTATGTGGCTGGCGACTGTCATGACCGTACTTGGCAGTATC
ACAACGATGGTCGGTTTATACTTTACGTATAATATCTTTACCAGCTCCGGAGCATATGAT
TCGCTTTTACAGAAAGCCATTAAGCGCGTTGTAAGCTCGCAAAATTAAACTGTTTTAGAT
TATCGTTATTCAGATTAAAGTACCGTGGGTATGTTGTGTCTGGAAATCTCAAATTAACAT
ATGTTTGTTAAATGCTTTTCGATTGTAATAGGGTGTTTATTTGGGATTACGAGTTTAACT
TTAGCTCAGCAAAAGATGTCTGAATCCCCAAAACTTCCGGTAAAACTATATACCGATAAT
AATGATGGCTTAGTGGTTATTGGTCATCGTGGAGCCAGCGGTTACTATCCTGAAAATACT
ATGGCAGCATTTCAGGCAGCTTACGAAATGGGAGCTGAAATGATCGAACTTGATGTTACG
CTAAGCAAAGACGGTATTCCCGTGGTTATACATGATCTGAACCTGGACCGGACTACAGAT
GGCACCGGCAAAGTATCTCATCAGAATTTGAAAGAGCTCAGAAAGTTAGATGCCGGAAGC
TGGTTTGATGTAAAATTTTCCAGTGAACAAATTCCGACGTTAGAAGAAGTGTTGCAGTTT
GCTGCCGGAAAGATCTCACTTAATATAGAGATCAAACCCGAGGCTGTTACTGATTCTGTT
CACAATGGGATAGAAGAAAAGGCATTGGAGCTGGTAAATAAATATGAAATGAAGCACCAT
GTGTTGTTCTCAAGTTTTGATTATAGGGCAATAGAACACTTAAAGGTTTTGGATGTGAAC
ATCTCAGTGGCATTACTCTACGAAAAGCAGCAATCTAAAGGAAAGACTCTAACACAGCTT
GTTTCTCATTATACGGCTGATGCGTTTAATTGCAGTTACAGGCAATACTCAAAAAAGTGG
GCAGAACAAGCCAAAAAGGCTAATATCCCGGTTTTTATTTATACGGTTAACAAAGAACGT
CGTATGAAAAAAATAATTAAGCGCGGAGCTTCGGGCATTTTTACTGACAAACCGGATGTA
TTGAACCGGCTTGTGGAAAACATGTGGAAAACAAACTGAGTTTTCCTCCTTATCCTAATT
GAATAGGGATGCGGAAGCCCATATATTTTCACGTCCATCAACTACACTCACATCTCGCAT
GTCCACAAAGTATATTTTTGTAACCGGAGGAGTTACGTCTTCACTCGGTAAAGGAATTAT
CTGTTCATCTCTCGGCCGATTGTTAGTGGCTCAGGGTTTAAAAGTAACCGTCCAAAAACT
GGATCCATATATAAATGTAGATCCGGGAACCATGAATCCCTACGAACATGGGGAAGTTTA
TGTGACCGATGATGGAGCTGAAACAGATCTTGATCTTGGCCACTACGAACGTTTTTTGGA
CATAACCACTTCCCAAAGTAATAATGTGACTACAGGCCGCATTTATTACGATGTGATCAT
GAAAGAACGACAAGGTGCTTACCTTGGTAAAACCGTTCAGGTTATCCCGCATATTACCGA
TGAAATTCAATCCCATGTGCTTAAGCTTGGGCAATCCGGGGATTATGATGTGGTGATCGT
AGAGATTGGTGGAACCGTAGGCGATATTGAAAGTTTGCCTTATATAGAGGCTGTTCGTCA
GTTGCGGTATAATGTTGGTCGGCAGAATACACTTTCTATTCATTTAACGCTGGTTCCTTA
CCTGGCAGCAGCCGGGGAGCTGAAAACCAAGCCAACCCAGCATTCAGTTAAAACGTTATC
TGAAAGTGGATTGCAACCTGATATTTTGGTTTGCCGGTCTGAATACCCGCTGGATGAAAC
CATTCGCAGAAAAGTGGCTCAATTCTGTAATGTGGATCTGGAAGATGTGATCGAGTCGCG
CGATGCCAGAAGCATATATGAGGTTCCACTACTGATGCAAAAGGAGGGACTCGATCAGCG
TGTGATCAAGAAATTGAAGCTGAAAACAAGTGAACCTGAACTGGATAACTGGATCGGATT
TGTGGAAGCAGTTTGCAATCCATCCGGAGAGATAACCATAGCTTTGGTTGGCAAGTACGT
AGAGCATCATGATTCCTATAAATCCATTGTAGAAGCATTTATCCACTCCGGAGCTGTTAA
CGACTGTAAGGTGAATATAAAATGGGTACAGTCAGATAACCTGACCCGAGAAAATGTGAA
GGATGAATTGAAAGGTGTGGCAGGTGTATTGGTTGCTCCAGGATTTGGAGGACGAGGCAT
AAGCGGGAAATTAGCAGCTGTAGAACATGCCCGAACCAATAGCATTCCGTTCTTTGGAAT
TTGTTTGGGAATGCAGTGTGCGGTTATAGAATTTGCGCGTGATGTATGCGGCTGGGATAA
AGCCAACAGCACCGAGTTCGATGAGAATACCGAACACCCGATTATTGATATCATGCATGA
TCAGAAAAATATCGAGAATATGGGCGGCACTATGCGTCTCGGGAAATATACTTGTAAGCT
GAAAAAGGGCTCTAAAGCACATGAAGCTTACGGCGAGGAAGTTGTTGATGAACGTCACCG
CCACCGCTATGAAGTCAACAATAATCTTCGCTATAAACTGACGGAAAATGGTATGGTATT
ATCAGGTATGAATCCGGAACGTGACCTGGTCGAGATCGTTGAACTGCCGGACCATCCCTG
GTTTGTAGGTGTTCAATTTCACCCCGAATTAAGAAGTACCGTGAACAACCCGCAGCCTCT
GTTCGTTGATTTTGTGAAAGCCAGTCTCAAGCATGCAAAATCATCAAAGCTCTATAAGTC
TATTAAAAAAGAGAAGGTCGCAGCAGGTAAGTCGTGAGCTCTCGCTCTGTAAATAATCGC
ATACGTATTCGATCGTGTGGAGTATTGATAGAGGATGGAAGATTGCTCTTGGTTGAATTG
CTTTCGCCTGTAACAGAAAGCTGGATCTGGATACCGCCGGGCGGAGAAGTGAATTTTGGG
GAATCCCTCGAGGAAGCTGTAATCCGCGAATTTCAGGAAGAAACAGGGTTGAAGGTATCC
ATAGACCAACTCCTGGAAGTGAATGAGGTTATCAAACCGCCGATCCACGCAGTTGAAGTA
TATTTTGTAGTGAACAGAGAGGGAGGGAAATTAGCCCTCGGAATGGATCCGGAGTTAGCC
GCCGATGCTCAAATATTGCGCAACATTGGCTTCTTCACAAAGAATGAAATACGGGAAATG
GAGATTGCTCCGGAAGGGTTAACCGATAAGCTACACGCACTGCTGGATTAAAGAGCCATA
TATATTAAATTCATTTCAACCCTTAACAATTTTAAATATCTAATCACACGCTGATGGTTA
TCAAATCAGTTTGCAATGGTTATATTGACCAAAATTTTTAATCAAACAATCTATATGAAT
AAGCTACTGACTTTTTTAATAGTTATTGGAATTTCGTTTTCAGCATGTACCTCTTCTGAA
AATGGAAAAGTATTTGTTAATGCCAACGGGTACACTTTTCAGGGAGATTCTCTCATTACT
TTCAGCACGCTCGTTATTAAAGATGGCAAAGTTGCCCGTGTTGGTGATACAGACATTGCT
GAATCGGCAACAGGAGAGGTTATTGATCTGGAAGGTAAAACGGTGCTTCCCGGCCTGATC
GACGCCCATGCACACGTAATGGGGCTTGGTTTTCAGGAGCTCAATATCAACATTGCGGGA
ATAGAGACACTTGAAGCAACTCTTGATTCCATTAAAGCATATGCGGAGGCGAATCCTGAG
CTGGAGTGGATTCAGGGACGTGGGTGGAATCAAACGTTATGGCCTGAAAATGAATTTCCC
ACTGCCGCTGATCTGGATGAAGTAGTTCCTGATCGCCCGGTTTTCTTGACACGTGTTGAT
GGACATGCAGCCTGGACCAACACCAAAGCCATGGAAATGGCGAGCATAAGCATGGATACT
CCCGACCCACAAGGTGGCAAGATCATCCGGAATAACCGAGGTGAAGCAACCGGCGTATTT
ATTGATGCTGCCGAAAATTACATTGCTGAGATCATTCCTGATCCAACTGCCGAAGAACGT
CGGTTAGCACTTGAAAAAGCACTCGAAAAAATGGCCAGCGAGGGACTTACTTCCGTACAC
GATGCAGGAATTCCAGCCCAAACGTGGGAGCTTTACAAGAATGTTGCCGATGAAGGCAAT
ATGATCACTCGTATTTATGCCATGATCGGTGGAACAGGAAACGATTTTGATGAACTTTCA
AAAAATGGCCCGATCGATTCGTATGCCAATGATCGTCTTGCCCTTCGAAGCGTGAAGATC
TCAGCTGATGGTGCACTTGGAAGCAGGGGAGCTGCTATGAAAGAACCCTATTCCGATGAT
CCCGGCAATCGTGGACTTCTTTTTTATGACCAGGAAGAATTGAATTCCATGGTCGATAAA
TCCATCTCCAATGGCTATCAAACGAATATCCATGCCATCGGTGACCGAGCCAATGATGTG
GTCCTTGATGCTTTTGAACAAGCCATTGAGGAATATGGAGATCAGGGATTACGCCACCGC
ATTGAACACGCTCAGATCGTTTCTCTGGAAGATATCCCCCGTTTTAAAGAACTGGACCTG
ATCGCTTCCATGCAGGCAACGCACGCTACCAGCGATATGAATATGGCTGAAGATCGTGTA
GGCTCTGAACGCATAAAAGGGGGCTATGCCTGGCAGAAATTCTTGGATCAGGGTACCGTC
ATAGCCAATGGTTCCGATTTCCCGGTTGAGCATGTAAATCCATTTTTTGGATTGTATTCG
TCTGTAACCCGTCAGGATCATGAAGGAAATCCACCGGAAGGCTGGTATCCTGAAGAAGCA
CTCAGCAGGGAAGAAACGCTCAGATCATTTACTGTAGATGCTGCTTATGCCGCCCATCAG
GAAGATGTGCTTGGCAGCCTCGAAGAGGGAAAATGGGCCGATTTTATAGTTATTGACCGG
GATTTCTTTGAAGTGCCTGCCATCGAGATCTGGCAAACCAACGTACTGGAAACCTGGGTA
GCCGGAGAGAAAGTTTACGGCGAATAATCAAAAATTTATTTAGTTACTGTAAAAGCCGGA
CTGATCAGTCCGGCTTTTTTTGTTTTAGAAAATGGAACACTTGCACTTCATATGGGTTAA
AAGCAGTGAATATCAATCAATACATATCCTATGAAGATCACTACCACGAAATTGATATCC
TTTTTTTTAGCTGTTTCTATAGTAACGGTTTCATGTAATGAGAATAACAGTTCAGAGCCT
CCTGAGCTTCCATCAGAGTCAACCATGCAAGCAGACTTCTCTGAAATGGAAAATGCGCAA
AAGGCAAAAGCATCTGTAGCTGCTGAATCAAATTTCACCACAGCTTTGACTGCTACGGCA
GTTACCAGATTGATTTTAAATGCAAATTTAGCCATTCCAAGGGCACTGGTGAGAGCGGCT
CAACAACATGACCCTGAGGAAATCGCTGAGGGGGAATGGGAGTGGAGTTTCTCTACACAG
GCTAATCAGAATCAATTTGCTGTTCGTCTTATCGCCGTGACCAATAGCCAAAGTGATGTA
GAATGGCGATTTTTTGTAAGTAACTCAGCCACTACTCCTGTACTTGATAATGCCCTTTTA
TTCCATGGAAACACCAACTTTGATGCAACCAGCGGAACCTGGATCTATTACGATCCAGCA
AGCGGAGATCAGGTTTCAACACTGGAATGGGACATTAATGACGATCAAAGAACGCTCACC
CTGGAAGTAACCAGCGATCGAAATGATAAACATGGTGACACGATCGAATACTCATTTGAT
GGGACTGTTAAAACAATGGTGTACACTGATGTCTCTGCCAATGAAACAACCACGATCGAA
TTCAACACAGAAACCAAAGCCGGGTTTATGATTTCACCAGATTACAATAATGGAGTAAAA
GCCTGCTGGGATGAAGATCTGAATAACACCAGTTGCTCAAGCTGATGTGAGAACTTCTCA
AAAACAAACAAAGCCGGACTGATCCGTTCGGCTTTTTTATATTTCTATCCTCTTCACAAT
TACATATATTATATGTGCAATTTATGTAATAAGCTAAAGAGGATATATGGCAGGCAAGAA
AAACCCATTGAGGGGAAGAGGCGCATCTGATAACCCGGTTAACCGTTTTGAAGGGAATTA
TATTGATTATGATCTGGATGAGGAAACGGGAGAGAAACCATCCCCAAAAACACAATACAT
TCCGGATCACACCCAGTCGGTGATCACATATAATAAAAGTGAAGACATTGGTTTTAACGC
TAGCATAAATCCGTATCGGGGTTGTGAGCATGGTTGTATTTATTGTTATGCACGACCTTA
TCATGAATATCTGGGGTATTCTGCAGGTTTAGATTTTGAATCCAAGATCATAGTGAAATA
CGATGCTCCCAAGCTGTTGAAAAAAGAACTCAGTGCCGAGAAATGGAAGCCTCAGGTGAT
TGCCATGAGTGGTGTGACTGATATCTATCAGCCTGTGGAGCGAAAACTGGAACTTACCCG
CCAGTGTTTGGAGGTGATGGCAGAATTTCGAAATCCGGTTGGGCTCATCACCAAGAACCA
CCTTATTACCCGCGATATTGACGTGTTATGCGAACTGAATGAGTATAACTGTGTGAGTGT
AACCATATCCATTACCTCGCTGGATAAAGATCTTTCAGGCGTTATGGAACCGCGAACCTC
TCGCCCCAAAAAAAGACTGGAAGCAATCCGGCGGCTGGCTGATGCAGGTATCCCTGTTGG
GGTGAATGTGGCGCCCATCATTCCGGGGCTGACCGACCACGAGTGTGCTGAGATCTTGGA
GCAAGCAGCTGCGGCTGGGGCAAAATATGCCGGTTATACTATTATCAGGCTTCCATATAA
AGTGAAGGATCTGTTTGTTGAATGGCTGGAACAATATTTTCCTGAAAGAAAGAAAAAAGT
TCTTCATAAGCTTCTGGATATGCGGGATGGTAAACTCAATAACTCCGAATGGGGCAAGAG
AATGAAGGGGGAAGGTAATTTCGCGAAACAGATATCGGACCTGTTCCGGGTGCAAACAAA
AAAGCTTGGTTTGAATGAACGCCAACGGATGTTAACTACCGAACATTTTGTAAGGAGCTC
CGGCTCTCAGATGAGCCTGTTTTAAGGACATTACAAATATTTAACATCTTAGTAAGAAAC
AATTTCACTTTTCACTCGTCTACAAATATGTAGTAGCTTTTATATCCAATACCTTTTTGA
GGAAATCACTTTAAGAATAGTAGCTTATTAAACATAGTAGCCCTCAAAATCAGGTATTGG
TTTTTTTATTGAATGATTATTTGCAATTCATGTAATCTTCAAACTCAAATCGTATTTCTA
ATTTGACATTTGAACACCCGGAAAGTACAATTCAGGTGCCAATCTAATTTCTCAAATAGG
AGGATACGTTATGAACGAAGAAACATTTCTCGAAGCCGCAGAATCAGGCGACCTCGAATC
CATCAAGCAGCTCATCAACGATGGAACGGACGTTAACGCAAAAGACAATCACGAACGAAC
TGCGCTTTTGAAGGCAGCCAAACACGGGCATAAGGAGATCGCAGAATTATTATTGAGGCA
TGGAGCTGAAGCTGACCTGAGGGACAATCGCGGAACGTCTCCATTATACTGGGCTTCAAC
AAATGGGCATTATGGTATTGTACAGCTATTGATCGATTATCACAGCGATGTGGATGTACA
TGACGACCGGGGCTGGTCGGCTAAAGATCAGGCGATAACGCATCACCACAAAAATGTAGT
GGAATTGTTAGATGCCGCCGGTGCACACTGAAAAGTAATCTTATTAAGCTGATATTATTA
AAGCCTCATCAAACTGATGGGGCTTCTTTTTTGGGATGAGATTATGTAGTATTCGAAAAT
TCAACGAAGCCAATTAAGTCCAAGCGGATGCCTGAACTAGATTTAGGAAGTAGAACTGAA
TTAGGGATTTGGACAATATTCAAGATTGTAAAAACCCGAGCTTAGTCATTCCCATGAAGA
CGGGAATCTAGTTGTTACCAGCGACTCAATTATTGATAACTATCGATGAACAAATTCTGC
GATCCAAATTCATATACTAAGCTATTCTTTCCCGTATATCAGAAATATTGTGGGGCGTTT
ATTAAGATCGGGGAGGTTTTTTGATTTCCAGCTACCCACATGTTTTGAGATGATCTCTTC
GGTAGGCAAGGTAAGATCGGTAGCGGTACAAACCTGTGTATTGGATGCACAGGTATCAAG
TACATCCTTTAAAAGCTCATTATTTCTGTAGGGCGCTTCCATAAAGATCTGCGTTCTGTC
ATGTCGCCGGGATTCTCCTTCAAGCTGTTTGATCATAGATTTTCTCTTCTTTTGATCAAT
AGGCAGGTAACCATGGAAAGCAAACTGCTGTCCGTTAAAACCGGCTGACATAAGAGCCAG
TAAAATAGATGAAGGTCCCACTAGCGGAACTACTTTGATCTGGTATTGATGAGCAAGTTT
GATCAATTTTGCACCGGGATCGGCCACGGCAGGAGCTCCTGCTTCCGATAGAATGCCGGC
ATCTTTACCATCCAAAAGCGGACTAAGAAACGAGTGGATTTCCTGCTCGGGGGTATTTTT
ATTGAGCGGATAGAAATCAATTTCGTACTCAGGTACCGTGTCCCCAACCCATTGTAAAAA
GGAGGTAGCCGTTCGCAGGTTTTCCACCATCAGTACTTCCAGTTTGCGGAGTACATTCAG
GGTGTATTCTGGTAAGGCGTTATTTTCTCCGGTTTTTCCAAGAGTTGTCGGGATGAGATA
AAGCGTTCCTGTTTTCATGAATCGACTCGTTCTATAGTGAATTTTTCATCATCGGCATTG
ATGGTTTTACGGCGGATATATCGGTTCACAAAAAAGCCGAAAAAGACGGTGACCGCTAAG
CCCAGGAAGGCCACTCCCATATTATACAGAGAGGTACTTCGCTGGATGTCATAAGTAGGG
AAAAGTACAATTTCCTGAAATGCTCCTTTTTCATATCGCACCGGAATAGTGTTGCTTTTC
ATAAGCTGCTGGGCCATCTGCACGGAAAGGGTCATTCGCCGTTCAATAGTATCGCCTTCA
GCTTCAAACCGGATGTTCACATACCCATTACTTTGGGCAGCTATTTGTTTGATCTCAAAA
TCAGTGATCTCGGCAAGATAGGTTTCACCGTTATCGTACGTACTTTTTGCTCCCTGATAA
ACTAAGCCTTGCTGTACTACAAGAAACAGGAGATAGGCAGGAATAAGCCAATAAAAGTGA
AGCAGGCTGTATTTATTCATTATTTTCAGAAATTTGTTGGAGAGTGGTTTCATACAGAGC
CGGATCCCAGATCAGGCGTTGCTGGAAGTCTTCCTGCATGTGGTTTGCACTCATATGAAC
CCAGAATCCAACGGGCAGCTGATCAAAGAAAATTGCTTGAACAGAAGTGTGGCCGTCGTA
AGTGGAAGTCCCAAAATCAATGCCGGCTAACAGGCCCATTCTGTTATCGTAGATAGCTCC
ATAATCTTCAAAACTGCGGGCGATCGGTTCGGAACCCATTGGCCAGCGTAGTTTAGCCAT
GATCTGTTCAGAAACTTCCGCTGAGATGACCTCTTTTCGCAACAGGCGGGCCATCAGGTC
TGCCAGCTGACGGGATGTGGCTTGTGGAAAGTAAGCGAGTGCATCCCGTTCCTGCATGAA
AGTCAGTGATAACCGGTCTTCCTCAAACTGCTCTTTAACCTGTTCATTGAAATCGGGATC
GTCTTTAAGCCTTCGGGCAGATTGAATGGCTTGGTCAGCAAATGTTGAAAAGGGTATAAC
TTTCAGATCAGAAGTATCATTTAAAGACGGATTGATACGCATATACATCCCGCTAAAAGG
AATTGGAAAAGCTGATTCCGGCATTGCCAGGGTATCCATTAAAGCACGCATATTATCCTC
TCCCAAACGAAACCACAGGTAATCGGCGGAAACAAGATCGCTATTCTGGAGCATGGCATT
TACAACTTCATCAAGCGGAGCGGTGCCATCTTCAAAGGTATCGATGAGTTTCTTGTGATT
ATTCTCACTGATCTCAGGAAGGGCATATTTCTCGATCTCCTGTAGACTTATTTCTTCTTC
CGGGTTGAGCTGGCCTTCTTCAACCTGACGTACATATTCCATCAGCAAAAAGAGGTTTGT
GGTTGCCCCCAGTGCCCGTGGAGTGTTCTCCTGATAAAAAATTCCGGAATCAGGATCATT
CACATTGTAGGAAGTGATGGAAACCCATTCGGGATGTTCTCCTACAAAATCGGCTAAACC
GGCTAGTGAATAGGTGTTTTCGATGTATTGGCTTCCTTCGGCCATGCCGGCTTCGTTTTC
AAAAAGGGTTTTAAAGCCGGAATAATTGAGTCCTATAACCATTGCAAAAACAAATGCGGC
AGCGCCTAAAAAAACGCCCAGGAACTTGAGTGCTCTCTTCAAGAATCAGTAAAGTTTGAG
ATTGGAAATTAAAGCTCAAAGATACAAAGAAGAACAGAGCATATCCTGATTTTGTAACAG
ATAATTGATATTCGTGATCAGGAATTAACTGAATCACGAGTTCCAACAGCTATGATCAAA
ATCCAGAAACAATGCGCATCAGCTCCGCACTCATCCAGGCTCCATAGGTTCCGAGGGCAT
AACCCAACACAGCAAGCAGCACACCAACCGGTGCCAAGGCCGGATGAAAAGCAGAGGCTA
CAATGGGGGCTGATGCCGCACCACCTACATTGGCCTGACTCCCAACCGCCACAAAGAAGA
AGGGGGCCTTAATGAATTTCCCAACGATCAAAAGAATGGTGACGTGGATTAAGATCCATA
CCGCACCAATAACAAAATAGCCGGGTGCATCCAGCATGGAAGCAATATTCATTTTCATTC
CTATGGTCATTACCAAAATGTAGAGGAAAAGACTCCCGATCTTTGAAGCTCCGGCACCTT
CAAGGTTACGTGCTTTCGTGAAGGATAGAATAAGTCCACCCGTAGTGGCTACAACTATGA
TCCAGAAGAAAGAAGAGTTCAAACTAAGGCGAGATAAATTCGGAGCATTTTCAGTGATCC
AGGGAGCAATGGAATCTCCGGCAAGGTGTCCGAGTGCCACCAACCCGAATGCTATGGCAA
TGATCTTCGTGAAATCAACCAAGGTTGGCACCTTTGCAATTTCAGCCTGATAGTCTGCGA
TCTTGTGCTTGAGGTTTTCAATGGCAGATGAGTCTGCTTTAAACCAGCTGTCCACTTTAT
CTGAGATCCCGGCTCCATATAAAAGGAAGGCCATCCAGATATTAGCGACTATAATATCTA
CGGTAACCATGGCCCCAAACAGATCGGTGCTGGGTTCATAGATCTCGAGCATGGCAGTTT
GATTTGCTCCGCCTCCGATCCAGCTACCGGCAACCGTTGCAAGTCCGCGCCACACTTCCT
CGGGGCCGGTCCCTCCAATGATCTCAGGATTGATGGTCCCTACGATCAAAATAGCAATTG
GACCACCCAGCATAATGCTGAAAGTACCGGCAAGGAACATGATCACGGCCTTCGGACCAA
GATTAATAATTCCTTTCAGATCAATACTCAGGGTTAGTAAAACCAGACTGGCAGGCAGCA
AATACCGTGAAGCCACATAATAGAGATTGGAGTCTGCTTCCGATACTACGCCAAATGTGG
TAAGCAAAGAAGGAATGAAATAGCACAACAGCAGGGAGGGAACAAACTTATAGAATTTCT
GCCATTTCGGATTATCGCTGTGGGAGGTGATGAAAATTCCTGCAAGTATGACCATCAATA
ATCCAAAGGTGACGGCATCGCTGGTGATGAGTGCTGAATCCATGTTCTGAATTTGGTATG
ATTAAATTTCGGTTGAGAATACAAAAAATTTCTATGAATCAGTAAGAAGGAAATTCAAGA
TGAAAGATTCAAAATTAGAGATTGGTAAAAGACCCGCTGAATAATCTTTATTCTTTAATT
TTGAATTTTTATTAGTATTTAAATGAGTCTTTTGGCCAAATAGTCTTTATTTTTACGTTT
CACTCATTTTCATCAATTCAACTCTTTTTACAGAATGATCGTATCCAAATTTGGAGGCAC
AAGCGTAGGAACGTTTGAAGCCATGCAGCGCAGTGCAAAAATTGTGGCAGCCGACCGCAA
TCGACAGCTAATCGTAATCAGCGCAACATCGGGGACTACCAATGATCTCGTGGCTCTTTC
ATCAGAGAAGGATTCCACCAGCCGGGAAGAGATCTTAGGTAGAATTGAGGAGCGTCATCT
ATCTATAATTGAAAAGTGCAAAGAACAGGATCAGCTGAAAAAAGAATTCTTTGAGGAGTT
TTCGAACCTGCGGGAGCATCTTGATTTTGTGGGTCGCGACAAACGCTGGAAGGATACGCT
GTATTCTTTTGGGGAGTTGATGTCGACCCGAATTTTTGTGCAGGTTTTGAACGAGCATGG
TGTTGATGCCGATTGGCTGGATGCCCGGCAAGTCATGAAAACCGACTCTACCTTTGGAAA
TGCGGATCCGATCATAACTTCAATCAAGAAGAAGGCAGAAGACCATATTAAATCAGGGAA
AACATATCTTACCCAGGGTTTTATAGGATCTGATGTATTTGGCAATACAACGACGTTAGG
TCGGGGAGGGAGTGATTTTTCAGCTTCATTGTTTGCTGAAGCCGTTGGCGCAGATACCCT
TGAGATATGGACAGATGTTGCCGGCGTATATACCACCGATCCAAGAATAGTACCGGAAGC
TCATCCCATTCAAGAGATCAGTTTTGACGAAGCGGCAGAGCTTTCTGTATTTGGCGGAAA
GGTCCTTCACCCTGCAACTTTAAAACCGGCTATTCGGGGGGGAGTGAATGTCCGAGTGGC
GTCCAGTTCAGACCCTGATGCCCCTGGAACTTACATCGTAAAAGAAACGGAGGAGAAGCC
TACACTTCGGGCTATTTCGCTGCGGAAAGATCAGACTTTGCTTACCGTAAACAGCCTTGA
GATGCTTCACCAGCATGGTTTTTTGGCACATTTGTTCAAAACATTGGCTGAGCATAAGAT
CTCAGTAGACTTGGTTAGTACGAGTGAAGTTAGCGTAGCACTGACGCTCGATACCGCTGT
AAATGCAGCCAATAAAGTGGAACTTACCGATGAAGTACTCGAAGAATTAGGCCGCTTTGC
TGAAGTGATCGTTGAAAAGGATCTGGCGCTGATCGCCTTGATCGGAAACGATCTTCAAAA
AACTTCGGGTATTGGCGGCCCCCTTTTCACGGCACTTGAAAAATTCAATGTGCGGCTGAT
CTGTCACGGAGCCAGTCCCAATAACTTGTGCTTCCTGGTAGATCACGAAGAAGCGGAAGG
TATTGTACAGATGGTGCATAAGAAGTTTATTGAGAAATAAGTATTGCCTATCAATTTCAT
AAGTAAAAGAGTCTTAATAAGGTAAATAAAGTCCTTTCAAACCCTTATTTTACATTTCAA
TTTTGAATGAAATCAATGTATGAAAATAGCTGTTATTGGAACCGGTAAAACCGGTGGAAA
AGTAGTGGAGTTACTTGGAGAGGAACTTTCCGAAGCTTTTGATGAGCACAATCCGCCAAC
CGTAGAAAAACTTAAACAATCGGATGCTGTCATAATTTTTGTGCCGGGTGATGCGGTTGC
AGATGTTATAGATGATGTCATGGAAGCCGGAATCCCTGCTGCATGGGGTAGTACCGGGTA
TGAATGGCCCGCCGATCTTGATAAGCAGGTTAAAGCAAATAATACAAAATGGGTGTTAGC
CTCCAATTTTAGTTTGGGGATGAATGTGATCCGCAAAAGTATTCAGGCGATATCAAAAGC
ATCCGATATTTTAAAAGATCCGGAATTTCATATTCACGAAGTGCATCACGTACATAAAAA
AGATGCGCCAAGCGGAACGGCTCTTTCCTGGAAGGAATGGCTGGATAAGGAAGCTGAAGT
AACCTCAGCCAGAGAAGGGGATGTGAAAGGAATTCATGAACTTACAGTGAAGACGGGCAC
GGAAGAGATCACCCTGAAACACAAAGCCCTGGACAGGGCATTATTTGCGGAAGGAGCTAT
CTGGGCCGCAAAGCAGATGGTGGAAAACCATGACGTTGAAAACGGAGTACACGCCTTTGG
ACAGCTATTCGATCAAATTATAATGGAGGAGAACTAATGGAAAATTTCCCACTGTGGACG
GCAATAATCACTCCCATGAATCCTGATGGAAGTGTGGATTACGATAGTTTTGAAACGCTG
CTCAGAAAACAGGAAGAGGCCGGAAATGGCGTTTTAGTTTTAGGCAGTACCGGCGAAGGA
CTAAATTTGAATGAGGAAGAGAAGCGAGGCATTGTTCAGTTCACGAATGGACTCGATCTC
GATGTCCCTATGATGGTAGGTATCGGAGGATTTGGTTTATCGGCACAGGTAGATTTTATT
CACTGGCTGAACGAAGTGGAACCTGATGCGTTGCTTTTGGTAACTCCTTTGTACGCCAAG
CCCGGAGCTGAAGGTCAGTTTGAGTGGTTTTCAGAACTGATGGCTGAAACCGAACTTCCC
TGCATGCTCTATAATGTACCGTCGCGAACAGGAGTAAAAATGCACCCAAGCGTGCCTGCA
AGACTTTCCCAAGAATTTGACAACCTGATGGGAGTGAAAGAAGCAAGCGGAAGTGTGGAG
GAATTTAAAGCATTCCGCCAGGAAGCACCGGATGTGAAATTTTACAGCGGAGATGATGGT
ATGACGCCCGCCTTCACTAAAGAGGGAGGCGTAGGACTGGTTTCCGTAGCAGCTAATGCA
TGGCCAAAGGCAACTCATAAATATGTTGATCTGTGCCGGGCCGGTGAGACTGAAGGGCTA
TTTCCGTTATGGAAAAATGCAACGGACGCCCTATTCAAAGCTCCGAATCCTGTTCCGGTG
AAAACCTTGTTGCACAAAAAAGGATGGATCGCAAATGATACGGTTCGGCTTCCGCTTTCA
TTAAGTGATATTTCAAAAGAAGTGGAAGAAAACCTGCAGAAATTCGATAAGGATATTTCG
GACTGGCTGGCTAAGCAGTGATCTTTTTTGAATAATATGAGTAACAGCTCAGCTTGAGAT
CCTGCAGACGAAAATTTTAATTAAATAACATCACAAATTAAGTATGAATTACGAAGATAT
TTTAGATCAATTAGAAGAAGGAAAGGTTCGAGCAGCCAATAAAACTGAGAATGGATGGGA
GGCAAATGTTGAAGTTAAAGAAGCCATTTTAGCCTCATTCAAAGATGGAGAAAACACCAG
TTACGACGGAATTTATGAGGGTTTTGTAGATAAGCACAACCTGCCTCCGCGATACTTCTC
TCCTGAGGATGGCGTTCGTTTAGTGCCGGGTGGTTCGTCCGTACGACGCGGTGCTTATGT
GTCCTCCGGAGTGATCATCATGCCGCCGGCATACATAAACGTAGGTGCTTTCGTGGATGA
AGGCTCTATGGTAGATAGTCACGCGCTGGTGGGTTCTTGCGCACAGATCGGCAAGAATGT
ACATCTTTCCGCAGGCGTTCAAATTGGCGGTGTGTTGGAGCCGGTTGGAATGAATCCGGT
GATCATTGAAGACGATTGTTTTATTGGAGCTGGATCGGTGATCGTTGAGGGAATTTTAGT
AAAAAAAGGCGCTGTAATTGCTCCCGGCGTAACGCTTTCCAAAGCTGTCCCTGTGTATGA
TACGGTGAATGAAAAAGTTCTGGAGCGTGGATCTGCAATTCCCGAAAATGCAGTGGTGAT
TCCCGGAACGCGACCTGTTGGAAACGACTGGGCCAAAGAAAACGGTCTTAGCATGGCGTG
CCCAATTATTGTGAAGTACCGGGATGAAGGCAGCAATGCATCTCTGGAGTTAGAAGAAGC
GTTGCGTTAATTTTCTGCCTCTAAATCTCAAACACACGAAAAGAATTGAAGCCTGAACAT
TATTAAGATGTTCAGGCTTTTTTATGGATTGTATCTATTCAAAAATTAACATAGTACGTA
GGTCGGACAGTTTGTCCGACCAGTATAAATTGATACCCCAGATATTTTAGATGGATCGGA
AAGGGTCGGGCAAGCTGCCCGACCTACGTTGTGGTAGATACTTAAACAAAAAAGCTCAGG
GGGATGCTAGAACCAGCGAAACTCAGCGTCTAACTCCGCGAAAATCTGCGAGAAAAAAGT
GTGGTATATGGTTCGAAATAAATCTCACGCAGAGTTACGCAGAGGGAACCGCTGATTTTC
GCAGAGTTTTGTTGATGGGTATAAAAAAGGTCCAAGCGGACGCTTGAACCAGTTTTTAAG
CCTTTCTATTAATAATTAGTTATGAATCTCAATCCAGATCTTCAGGCAGATTGAAATCTA
CGTCAGTTCGGTAATCACCTAAAAGATGTTGGGCGAAGTAATACCATTTTTGACGTTCGA
AATAGGCTTGATAAGGACCAAATCCATGGCGACGTCCGGGAAGCATCATCATATCAAATC
GCTTGCCAGCTTTGATCAGGGCGTCAGCCAGGCGAATGGTGTTGGCAGGATGGACATTGT
TATCCATATCTCCGTGAACCAATAGCAGGTGGCCTTTAAGGTTTTCAGCAAGTTCAGCAT
TGGTCTTAATTTCTGACTCAAAGGTGATCTCCTCGCGTTCCACTTCAACGCTGTCTTCAT
TCATTTCAGTTACGGTTTTTCTCTTTTCCGTCACGCCATGATGCGTTTCACTCCACCAGG
TGTTGTACACATTATTATCATGATTTCCGGCACTTGAAACAGCAACATCATAAAAGTCAG
GAAAGGAGAGAAGGGCAGCCGTACTCATAAATCCACCACCGGAATGGCCAAATATGCCCA
CTTTATTTTGATCGATAAAAGAATGCCGAGAAGCCAATTGCTCGATGCCATATTTGTTGT
CCTTCAGTGGATAATCCCTAAGATTGTCATAGCCGTAGGTGTGATAATATCGTGAACGAA
CCGGGCTTCCGCCTCGCTGACCAAAAGCTACCACCACAAATCCAAGTTGAGCAAGCGCCT
GATTTCGGCCGGTATAGCCGGTTAATGAAAAGCTGGTGGGAAAGGGCTCTGTTTGCGGCC
CGGGATACACATAAGAGATTATAGGATAAGACTTCGTTGAATCGAAATCGAAGGGTTTCC
ACATTACGCCGTACAGATCGGTAGCGCCATCAGCGGCTTTGATCTTGAATTCTTCAGGGG
CTTGCCATCCAATTTCTTTGGCAGGACTCATGTCTACTTGCTGTAGGTCGAGGATGATTT
TTCCATTTGCATCGCGAAGAACGGAGCGGGTGGGCTCATGAACGCGGGAGAAATTATCCA
CGAAATAATTCCCTTCTTTAGATTCTGAGATGCTGTGGTCTGCATTTTCAGGGGTTAGGT
GACGGAAATTGGATCCATCAAACTTCACGCTGTATAAATGCTCATAATAAGGATGATCTC
CATCGCGGCCATAGCCTTCAAAAAAGATGGTTTGTCGGGTGGTATCAATTTTTACCACAT
CGCCCACCACGAAATTGCCTTGTGTGATCCGGTTTTTGAGGTTGCCTTCAGAATCATACC
GATAAAGCTGTCCCCAGCCGGTGCGCTCGCTCCACCAAATATATTCTTCGCCATCGTTGA
TGATTCCCAGGTGCTGAAAACTCCAGTTGAAATAGGGCTCACTCGTCTCGCTGAGCAAAA
CTTCGGTTTCTCCGGTTTCCGTATTTCCGATCAGGATATCCACTTTGTCCGAAGTTCGGT
TTTCCCGGTAGATATATAATTTATCGGAGCTGTTGGAGCGATAGTCTCCGGTTTGATAGT
TACCGTAATTGGCTCTCAGATCCTGATCTTCCCACTTGTCGGTATCCATAATAATGCGCT
CGCGACTTTCAATATCAAACACCTCAATTTGGGGAATGCCGATCTCTTCTTCCCCGGGCA
TGGAGTACTTATACGTTTCAAGTTCAGGTCGTTCGCCCAGAGAATTGATCACCCAAAGTT
CTTCAACTGCACGATTATCGGTGCGTTGTATGTACAGTTTCGTTTCATCATCAAAAAAGT
CAGCGCGGGTTCGAAGGCGTTCATTGGAAGTGGTATCACCCTGATCGGCCTGGTAGCTGA
ACCAGCGCTCACCATCTTCGGTAAGCTGAATTTCGCTGCTGTCAGGATCGTCTGAACGCA
TTAGGTACAGATCATGATTCTTTGCAAAAGCGATCCAGGTACTGTCGGGAGAGTAGGTTG
CCCAGCGCTCGCGTTCTTCTTCTTTCAGCGAATCACCTTTTATCAGATCATTTCCATTCA
GATTGTAGGTGAATTCAATACTGTCTACATGAAAGGTGAAGCGTTCTTTGTCAGTGTCGT
ATTCAAAATCATCCAGATCGAGATCCAGGTGATTGAAAGGGCGCTCGAAGATCTCAGAAA
GCTGTGCCGCTACATTTTCCCGATTAAAAAGCTCGCGCTGTGTGGGACGTTCGGCATCGA
CGAAATACCAATTTGTGCCTTCACGGTTTTCAAATTCATACCAAAAAGTGTTGGTGTCTT
CGATCCATCGCGGATACACGCCGGTATCACCGATAAGGTTTTCCATGCGTTCGCCGGTGA
ATCGTTCGGCGGCTTCAAAGTTGGCTTGTGCATGAACAGACTGCGATATCAAAACAAAAA
ACAGAACTGTTAAGAGCAGATGGGAAATAGTAGAGAGTGGCTTCATAAATAATAATTGCA
GTTAGAGAATGGCTGACAAGAAACGGGATTTAGTTGTAAAACACTGCTAAATTACCTCAG
TTCGATAATTAAATATCCCAATAGTCCCCGAATTGGGTCATTTCCGTGCAGACGGGAATC
TAATAATTACCATTAGATCAGCTATGGAATCCTGCAAATAATTTAGTTTTGGACATTCCA
ATCTGTATGATCGCTCAAATTTTTTGAAAAGTCGCATTAACTATTTAGTAAAACCCTCCA
AGGGTTGGCTACGCTAATCCTTTTTGAATTTTTGCTGTTCATTTTCAAAATCTTCGTCGC
TGATGAGTCCTTGTTGCCAGAGTCCGGTCAGGTAATCGAGTCGCTCCATTTCGCCCGGTT
CATATGCTGTCTCGCGAGGCTGAGCCTGTTTTTTAGCTTCCAGTCTTTTCAGTTCAGCTT
CCACTGCTTTTTCGATGGAAAGGGCGATCTGTTCGGGATTTTCGAATCCAACAAGTTCAA
TTTCCCGTCCTGAGGTGCGGATGGTAACCGGACCAACGCCAAACTGTGTTTCTCCGGGAA
TGGCTTTACGGATGTCAACCAGATCAATATTCTGTGAAATATGACCGTCAACAACCGTGA
TCTTTCGGTCGGTAATTTCATAGCGGATGCTCGCATGTGTCTTTCGCGTTCGCCACAAAA
TATAGATGCCGACGAGAACGGGGGTGAGCAAGATGCCGAGAGCATATTGCCAGAAAAAGG
CTTTCCAGGAAGGAGTTAGGGTGATGGAGCGTTCGTTGCTAGTCATAACAGATTTTACAG
ATTATATCCCTAAAAAATCGAGGGGTTTTTTGTATCTTTTGATTTCTAAACGTAGCCATA
GTTAACAAAATTCAGAAACTCTTGAAACCCTGGAAATACGTTGTTGCCGTCGGAATGACG
ATCGTGATCGCTGCCGGCTTTTTGATCCACATCCCATTTATCCCCATTCTTGAACAAACG
GCGCGAAATATCTTTTTCCACGTCCCCATGTGGATGGCTATGTTTGCGCTGTTCATCATC
AGTTTTTGGTATAGCATCAGGTATCTGAATGAGCCGAAACCGGAGTTTGATATCAAAGCA
TCTTCGGCGGCAAGTGTGGGCGTGGCTTTTGGAATTTGCGGATTACTGACCGGCTCGCTT
TGGGCGCGATTCACCTGGGGTTCCTGGTGGACCTTCGCCGAACCCAAAATGAATTTGGCA
GCCTTGGCTATGATGATCTACGTAGCCTATTTTGTTCTCCGGTCTGCCTTTGATGATCAG
GAGAAACGCGCAAAACTGTCGGCCGTTTACAATATTTTTGCAACCACCACCATTCCGTTT
TTGCTGTATGTGGTTCCGCGTCAATTAACAAGCCTGCACCCCGGTGCGGATGGAAATCCT
GCTTTTAGCGAGATCACAGCCGATGAATTACGTTATATTCTATACCCGGCCTTTATAGGT
TTTATCGCACTTGGCATCTGGATCTATGATGTGGTACATCGTTACAAAAAGGTTCAATTC
GACGTAGAGAATTCGTAAATTTTCATCCACAAAAAAATTCAGATTTAAATGCAAGAAGAT
TCACTCGCCGCCGTTGATACGCTGACTCAAGCCTATTCCGATGAATGGGCCGGAGCAAAC
GGAGCAGAAGAGGCGGGAGCATTCATACAATTTATGTCCTCAAACGAACTTATTTACGTA
GTGTTGGGAGTAAGCCTGATCATATGGCTGGTACTCCTGTTCTTCCTTTTCCGCGTTGAC
CGAAAAGTGAGTAAACTCGAAGATCAAATTCAATCCAAACAAGAAGAAGCATGAAGCCAA
AGTTAATCATTGGAATTGTAGCCATCGTGGGATTTACCTCGCTGCTGATGTACAATTTCG
GCGAAAGTATCAGTACCTATACCACATTTGAGCAGGCCGGTGAGCGAGCAAACGCGCATA
TTCCCGGAATCTGGGATGAAGAGAAAGGTGCCGAATTCTCCCTCGAAACCAAACGCTTTA
CCTTTCACATGATCGATGAGGCGGGCGAATCCCGTAAAGTGGTGTATCCCAAACCAAAAC
CCAATAATTTTGAGGATGCCGATCAACTGGTGGTTATTGGAGAAATGCGGGGCGATACCT
TCTACGCCAGCGAAATGCTGATGAAATGTCCTTCCAAATACAACGATACGGACCCCGGCC
AATTTACGGAAGCTTCAGTATCTCAGAACTTATAAGAACATCCTTTTGAGCTATTCCTGT
GAAAGCAGGAATCCAATTCTATCTATGGTTTTTGAATTTTGAAATTGCTGAGGAATACTC
AATTTCATTCAACTACTCTCTCACTGAACACTTTTTGACCCGATAATTTATGTTAGGCAT
TCTCGGTAAAATCCTGATCTCGGCTTCATTTGCAACATCATTGCTTGCCCTGGTCTTCTA
CTTCATTTCCGCCAATCGCGATCAGGAGAAAACACTCCGCATTGGAAACTGGCTGTTTGC
GGCTAAAACTACCTTTCTTGTTGTTGCATCCGGAATCCTGATCTATCTCATTTTTCAGCA
TCAGTTCCAGTATTACTATGTGTTCAACTACACCAGTCTGGATCTGACACCCCGATACCT
GTTCTCTGCATTCTACGGCGGACAGGAGGGAAGCTTCATGCTCTGGATCTTATTCTCTGC
ATTCCTTGGTTTTGGGTTGATGAAATGGACGCGTCCTCCGTATAAGGCCCCGGTACTTTT
CTTTTTGACGATGACCCAGGTATTTCTGCTTTCCATGCTTTTAGGCTGGGATATTTTTGG
GCTGAAATTAGGCGCTTCTCCTTTCCGAACCATAGCCGAGGAAATGCCCAACGCACCTTT
CCTGCAAACCAATCCCGATTTTGTTCCGAATGATGGAAGCGGGTTGAATGACCTGCTCAA
AAGTCCCTGGATGATGATCCACCCACCGGTCCTATTCATCGGTTTTGCCATGATGACTAT
CCCGTATTGTTTTGCCATGGCGGCACTTTGGAAACAAAAATATAACGAGTGGATCAGTCC
TGCTTTGCCGTGGACCTTAAGTGCAAACGTGGCGCTCCTTACCGCGATTTTCCTTGGAGG
GTATTGGGCGTATGTCACGCTTTCCTTTGGTGGATATTGGGCCTGGGATCCGGTTGAAAA
TGCATCTCTTGTTCCCTGGCTGATCGGTACGGCGGGCATTCATACTATGATCATTCAGCG
CAAAAGTTCGGTGGCGCAGAAGTCATCCATATTGTTTGCGATACTCGCTTACGTGTTTGT
TGTGTACGAAACCTTCCTGACGCGCTCGGGAATCTTGGGCAGTTCATCTGTACACAGTTT
TGTGGACCTGGGATTATATAATCAGCTTTTGGCATTTATGCTGGTTGTGACTCTTGTTGG
TTTGGGACTCTTTTTTTGGAGATACAAAGAACTTCCTTCACCCGAAAAGGAAGCGAGTAT
TTTAAGCCGCGAATTCATGACGGTATCCGGAGCGATGTTATTGCTCATTCTGGGACTGGT
GATCATTTTAGGAACAAGTTCTCCCATCCTGGGGCAGTTATTTGTAGACAAGCCAACGCC
TCCGGAGATCAGTTTTTATAACGACTGGAGCATGCCTATTGCAATGATCATGGCGATATT
TACCGTCCTTGGTCAATATCTGTTCTGGAAGAAATATGATGCAGAATCACTAGCATCGGA
GCTCATCAACCCGCTGTTGGTTACAAGTACCGTCACTATTCTTGCCATTATTTGGGGTGA
TGTCCGAAACTTATACTACATGGTGTATCTGTTCTGTGGATTTTTCGCAATTGTTGGTAA
CGGCTGGATCTTAATTCGCCTTATAAGACAAAAGCCCAAATTGATCGGTGGTGCTTTGAC
GCACGTTGGTTTCGGGATGTTACTTGTTGGAATTTTAGCTTCATCGGCATACAATAGTCC
GCTGGTGGATCAACAAACTGCGCAGTACAACGAGGCTGTGAAACAGGGAGAAGTGACCGA
CGAGCAGGGATTCAAAGTCACACAGCTCGAGGAAATGTTGATGCTCAACCTGAATGAAAC
CATTCTCGTTGATGGCAGATACATGGTAACCTATGAAGGCTATGAGCTCGACAATACCGT
CCGTCGTGGTCAGCAAACCTACAAGATCAAATTTGAGCCCGTGGATGGCGGCAAGCCGTT
TTATATGAGGCCGGAAGTTTATCCGATGCTGACTTCCTCAACAGCAGAAAACATTCAATG
GTCGGTAGATCCGGATGTGCGAACCGGACTTCTGAGTGATATCTATTTATATGTGGGCGG
AAGTTCGTATGTGCAGGAACAGAATGACAGAGCCGCGGAGATGAATTCCACGATGCAGAA
TGTGGCAGATCAGGATACAACGGCAGAAAAGGAAAGCGTGCAGTCATTTAATTTCACTCC
TGGAGAAAGCAAGGATGTGGGTAATTATACGATTCGATTTGTGAATTACATGCGTACTGA
CAGCACTGAATTACCGCCAAATACCTCCATAGGCGTTCGGGCTGAAGTGGAGCTCATTCA
CCCCGCAAGTGATCGTATTGTGACTTTAAATCCATTGTTTGCAGTCTACTCCGAAAATGG
ACAGAGTTACATTTTTTCACCCCCATCTTTTGCACGGGAATTTGGTCTGGAATTCCAGTT
CACTCAGATCAATCCACAGGAAAATAGCATAGAACTGACCGTGACAGGACTCGAAGAAGA
ATATGAACCGGAGTGGGTTTTGATCGTGGCCGATGAAAAACCATTTATATCGGTAGTTTG
GGCCGGTACCTTTATGCTCATGATTGGATTTAGCATCTCAATTTTCCGACATTGGGGCAG
AGAACGCAAAAAGAACTCCGAATAAAGAACATCGAACATCCAACGCTTAACTTTCCTGGA
ACAACATGATTAAAGCGACCAATAAATTAATTAAGGAAATACATTCAACCTTCGGTGTTG
AATGTTCGATGTTTGATGTTCAAAAGCTGCTGGCTTTAACAATTATTTGTTTATTTCCTT
TTATCACTGTTGCTCAAACGCAAGATAATCTGCCTTCTCCGCGCGGAGCTTTTCTTCGTT
CGCTGGTGATGCCGGGCTGGGGACATTATTATGCAGATAACACCGACTGGAACCGAGGTA
AATATCACCTGGCAGGAGAGGCCGTGTTGGTGCTTTCTTATTTTGGATTGGATGCCCGGG
CGAATACGCTTGAAAATGATTTTTACACCTTAGCTCAAAGCAAAGCCGGTACGGATCTTT
CCAACAAGTCCCGCGACTATCTGATCGCCATTGGCAACTATGACAATCTGGAGGAATACA
ATCAAGCCCAGCTCCGTACGCGAAACTGGAATCGATTGTATGATGATACCCCGGAATTCA
GATGGAGCTGGGAAAGTGCTGACCTTCGGAATCAATACCGGGATGCAAGGGAGCAGGTAG
ATGGAAACCGAAGTCAGTTGCCCACACTACTTTCCCTCATGGTTGTAAACCGATTGGTGA
GCGGAATCAGTGCTTTTGTGAAAGCCCGGGATATGGGCGAGAACCTTCCTGAAGCCAGCT
TTTCTTACGTCAACCAATTCGGCCAGCGCGGAGTTACTGCTAATCTACGATTCGATTTTT
GATTTATAGATCTCAGTTTTGTGAATCACCCCTAGCGCAAGCGTCTCCCGAGCATTCGGG
ATGCGGTGAGGGATTTAGAGCAATTAGCCTAAGCAGGGAAAGGTCCAAGCGGACGCTTGA
ACCAGTTCTTGTGTTGTACTCGTTACGAACCACTGGTTCGTAATGCCTGCCGGGACCTCC
CGGTCCCAGTGAATAGTCAACCTATGTAATTAATTACCAACGAAAAGGAACTCACCATGA
AACGAACCCCACTCATCCTATTGCTGCTGCTTGCCACGGCTGTGCTGCTTTCCAACTGCA
CTCAGTCTGGCCCCTGCGAAGGCTCGCTGATCTTAGAAAACCCCATCCCCGATACTACCG
TGGCTGTGGGGGATACCTTGTTTATTGATCTCACCAATCCGCCGGTGTTTGTGAGTTCGG
AAGGGAGGATTTCGTATCATTTTAATGGAATACAAGGAGCTACTAATATCAGACTTAACT
TGGTTGATAATCCTAACGATGATGATAAAAATACTCTCTTTCTGATATATGGTTTGAATC
AGGGCGAATCGATACTCGAGTTAAAAGCATCTTCTAGTTGCTTAGAAAATAGTCAATTAT
TAAAAATAACTATCACAGAATCATGAGAAATAAAATCGGAGTACTACTAATAATTACGTT
TGTCCTCGTTCCGTAGCTCCGCACAGGAATGCCTGATGGAGGCTCTGCCTCAAACTACAA
TCACTACGAAGACACAAAGCCTCCACCAAAATATCTGTAAAAACCCATCTCACTGGCTTG
AAAAACGCTTCCAAAACCCCTAATCTGCTGAAAATTCAAACCGTAAAGAAATCATAAAAA
TGGACGCAAAAAAAGTAGCTGTAATTGGCGGCGGAACGATGGGAAATGGCATTGCTCACG
TTTTTGCCATGAGTGGAATTCCCGTTAACCTGATCGAAACCAAACAAGAATTTGCTGATC
GCGCGCTTTCAACCATCGAAAAAAATCTGGATCGGATGGTGAAAAAGGAAAAGATCGATG
AAGCAAAAAGGTCAGAAACGCTCGACAGCATTTCCATTTTTCTGGATGTGAAAGAAGGAG
TGAAGGATGTGGATCTGGTGGTAGAAGCAGTCCCTGAAAATTTTGAGATCAAGAAATCGG
TTTGGAGTCAGGTGGATGAAGCCGCTCCCGACCATGCTATTTTAGGGTCAAACACCTCAT
CCATCTCAATCACCAAATTAGCTGCCCTTACCGATCGCCCAGAGAAATTCATTGGAATGC
ACTTCTTCAACCCGGTGCCGGTCATGAAATTGGTGGAAATTGTACGCGGACTCGAAACCA
ATGACGAAACCTACGATGTAGTTGAGGAAACCGCTAAGAAGCTCAATAAAGCACCGGTTC
CCGTAAACGACGCTCCCGGTTTTGTAAGCAACCGCGTGCTCATGCCGATGATCAACGAAG
CGATCTTTTGTGTGGGTGAAGGCGTGGCCACGCCCGAGAATGTGGACGAAGTGATGAAGC
TTGGAATGGCGCATCCTATGGGACCGCTACGACTTGCTGATTTCATTGGACTGGATGTAT
GCCTCGATATCCTGAACGTGCTATACGATGGTTTCAAAGATCCCAAATACCGTCCGGCAC
CGCTGTTGGTTAAAATGGTAGATGCTGGAAAACTCGGAAATAAAACCGGGGAAGGATTTT
ACAAATACGACTAAGCTTAAGCCCCTCGGTCTGACGGCTCAAAGTCCGTCTGACCGAGGG
GTGAATTCGAGCAACTAAGCCTTAGCCATCGATCAGACCCGTGATCGGTCAGATAGGATT
GCTTGCCATGACATACAGGACCCTATCCCTGGCCCTTCCCTAACGCACTTTTTTATGTTG
TCCGTGATGAAATTAACACTCTCCTCTTTTCAAGTAATCATTCTTGATTATAACAGTATG
CGCCAAGGGAAAAGGGGACGCCGTAGTAGGAATTTTGGCAGATAGTATAATTTAGCCGAT
ACAATCATCCATTTTGGCTTAGTGGCAAAAATCAACGCCCAATAATTTGACCAAGTTGTC
TCCTTCCTTGGCGCCCTTGGGCGTTAGGGAAGGAACAAGGATGGGTCCGCTGAACTATGC
TTGGAATTTATAAATAACTCTTAAGTATGATGGATAATCCGTCTGACCGAGGGGTGAATT
CGAGCGCCACTACGTTTAAGCCGCTACGGATTCTTCTAAGATCTCATCAGATAGATAAAT
GACTTTATTGGCTTTCAACAAAAGGTCGTGTAGTTTTCGGCTGACTAAATGTTTTACTTC
ATTCAGGCTTTTTGGGGAAGTAAGTTCGTATTGGAAGTAGGAGATCAGGTTGATAGCGGA
GAGATACCGACCGTTTTCATCCCCGTCAATTTCAATGTGCCAGCGCGTGATGATGTCATC
GTCTTTCAGCAGCTCATTTACTTTATTACTGATCGATTCCATCCAGCAGCTGGCTTTCTC
GACACGATAATTCCCGGTTTCACCTGGGACCTCGGGCTGACAAAGATCGATGTCAAACAG
CCAGCTCATCTCAACATCAATGGTAGGTTTTACAGCTGATTTGGTGAGGGTATCGATTTT
CAGGAAGGGGTGGCTGTCCATGCCTTCCAGTTCTTTGGCCATGGTGGTTTCGCGAAAACT
GTCCCAGTCAAAGTTAATGGAGAGCGAATGCATGAAGTTGGAAACATCGTCCAGATTAAT
TATTAATTCCAAACCTGTTGCATGAATCTTGTTATCTTCCCACGTCTTGAATTTATTAGT
ATCAATACCTCTCTTTCCTAATTGTGATTCTACGGTATTAACGATAGACGTGAAGATTGG
ATAATGCATGAAATCTCTAAATTCCCCTCTGTTTTTCAATGAATTATTACGAACTAATAT
ATCTAAATAAGACCCTTAAAAACAAGTTTATCGGAGGGCATATAGAACAAGCGGTAAGTC
CGTATAAGAACTATATCGAGTTTTTTATTAAAACAAAAACAGATAGTTATAGATTATGCT
ATAGTTCGGCGCCGGGAAACATCACGCTTTATGTCGATAATTACAGGGGAGCCAAGAAAA
GTAACACTATAGATTTTTTTGAAGGACTTTACGGAAAAGAAATAACCGGAGTGAGTATCC
CGGAAACCGACCGCTGGTTGTATCTGCATTTTGAAGATGATTCCACCCTGTATTTTAGGA
TGTTCAGCAACCGGGCCAATGTATTTTGGGTGAAGGAGAATGAGATCAAATCTGTTTTTA
AGGAATATGATGAGATAGGGGAAGAACCGCCATCACCCCAGAAATTGAATGTGTACAAGG
TGGAAGAGGACATCAGCCGTAAGAGCACTAAGAACAAGATCGTGGCCATCAATGCGATGT
TCCCCCGGCAGAATATTCCGGAACTGACAGAGCATTATGGGCTTGACGATTATTCCGTGG
ATGAGCTGCAGGATTGGGTGAAAGAAGTATGCCAACAGCTGGAGGAAGAACCGCATCCAA
GGCTGCTTGAGAATGGAGAGGTAACCTTGTTCTCTGAGGAAATATTGCCTGTAGAAACAG
AGAAAGAGTTTGAGAATGTAAATCACCTAATTCTGTATCGGTATAAAACCTATTCCAGAA
ATCAACGGCTTAAACAGCGGAAATCATCCCTGCTGAAAAGCCTGAAGCGGAAGATCAAAA
GATTGGAATCGGGCTTGAAAAATCTATATCAGGCTGATAAGGGGCTTGAGCGAGCCGAAA
AATACGAACAATGGGGGCACATGTTGATGGCCAATGCTCACCTGGGAGACATTAATGCCG
AGGAAATTGAAGTGGATGATCTGTATGGCGGGGAAGAGAAAGTGACTATTCCGCTGGAGC
GAGATCTGGATATAGCCGGAAATGCACAGCGGTATTACAAGAAAAGTTCAGGAGCAGAGC
GTTCGTATGAGGAAGCTATGAAGCGAATCCCCGAAATGGAAGCCGAGAAAGAGAAGGCTG
AAAAATTGCTGGAGGAGGCTGAATCGATCACTAACTTGTGGGAATTTCAGGATTGGGAAG
ATGAGTTCGAGGACGAACTGGCACCTTTTCGAGATCAGGGTGGTTCGTCGAAGAACGAAG
ATTCGCTGCCATTTCATACGTTGAAGGTGCAGGGATATTCGGTGTGGATCGGGAAGAATG
CAAAAAGTAATGATGAGCTGGTACAAAAAGCACATAAAGAAGATGTTTGGATGCATGCCC
GGGGCGTTCCGGGGTCGCACCTTGTAATAAGGATGGGCAATGAAAAGGATATGCCGCCCA
AATCAGTGTTGCTGGAAGCAGCTTCATATGCGGCATTCAACTCCAAGGCAAAAGGAATGA
AACTGGCTCCTGTTATCATTACCAAAAAGAAATATGTGCGAAAACCTAAAGGATCTGCCC
CCGGAGCCGTGGTGGTGGATAAAGAAGAAGTGGAAATGGTCACCCCAAAGAAACCATAGG
CATGAATGCAGAGCGTATAAAAAAGTTCTCCGGAAGTATTTTCATCAGTGGATTTATGGC
CTCAGGGAAAAGCACTATTGGTCGACAGATGGCACAAGAGTTGGAGCTGCCATTTTATGA
TCTGGACGATGTAATTGTAGAAAAGGAGGGGAGATCCATCAACCGGATCTTTGAAGATGA
TGGCGAAGCGTATTTTCGAGAAAAGGAATGGCAGTATTTGCTTGAGCTCACCCAAACCAC
CAAGGGGGTGATCTCGTTGGGAGGAGGCGCACTTCAAAACCAGCGAGTTGTGGATCACCT
TAAGATCTATGGTATTTTGGTTTTTATCGATACTCCATTCAGCGAGATTGTAGAACGGGT
AGCACGCAACGATAAAAGGCCCATACTGTGGGATGAGAATGGAAAAATTAAATCAAAACA
GACTCTGTATGACGAACTGAAAACCTTATATTTAAGTCGTGAAAAATATTATAATCAAGC
GCAGGTTAGTGTAAATACATCGTCCTTATCTGCTGCTGAGGCGGCACAAAAAGCGATACA
GAAAATTTCTCGTCATGTCTGATCTTATTTCAGTAAATACGTCCACTCAAAATAAATATG
ATCTGCATTTTGGCAACGATCTGTCCAAAATGCTTGAGGAATATATCTATAAGTATACCT
CCGGTAAGGCTTTTGTGTTGGTTGATGCTTTTGTGTTAGAACATCACCGCCAACATTTTG
AAGCTGTGCTAAGCAAGAAGTTCTCCGACCTCCACATCTTTGAAATTCCCCGGGGCGAGC
AGGCAAAAAATGTATCGGTATATCTGGAAGCGCTCGATTTTGTTTTAAAAAATGGCGTTG
AGCGACAAACACCGCTTTTTGCAATAGGGGGCGGAGTTACCGGAGATCTGTCCGGGTTTG
TGGCGGCTACGGCCCTTCGTGGAATTCCCCTGGTACATATCCCAACCACACTGCTTGCCA
TGGTGGATAGTTCCATTGGTGGAAAAACGGGCATCAATCATTCCACAGGTAAGAACCTGA
TCGGAAGTTTTTATCAGCCTGAGGCGGTTTTTGCGGATGTTCATTATCTGCGAACGCTCC
CCAAAATGGAGTGGGTAAACGGACTCAGTGAAGTGCTCAAATATGGGATGATCGAAGCAC
CTGAAATGCTTGGAGAGATCCAAACGTTGATAGATGAAGACAGATTTACGGACGGCGATT
CCTGGCTGCCACTCATTCAAAAGAGTGCACAGATCAAGGTAGATGTAGTGGCAGAAGATG
TGCTGGAGTCCGGCAAAAGAGCCATATTGAACTTTGGGCATACTTTTGGGCATGTTCTGG
AAAAGGAAGGCCGCTATAAAGAGTACTCCCATGGAGAGGCAGTGTATGCCGGCATGATAG
CAGCTGTTCACGCTTCAAATCATTTAGGAGCCAAGATCGATCTGTCCAATTTATTGCAAT
TTAAATCGTTATATGAATTCGGTTTGAGTACGATCACAAAATCTCCTGCCGAACTGGTAG
AAATGATGAAAACAGACAAGAAAGTAAAAGACGGTCACATTCGGCTGGTGCTTCTAAAAA
AGCGTGGCCTTGCTTATGTATATGAAGTTGCAGACGATACCTTTGTCCAAAAAGCCTGGC
AACACACCTTAAATATTTTCAAATAGTGGCATACGTTCGTTGGTTATATAAATCCTGGAA
TATATTCTGGACCTTTATTGGGGTTCTGATACTTTCTGTAGCCATCATTTCCGGGGCTTC
TTTTGGGGTGATGCAGCTTCAGCCCGTAAAAAACTACATTGCAGAACAGCTTGAAGATCA
GTTTGCCGAACAATATGAGGGAGTCATCAGTATCGGTAACCTCGGTGGATTGTTGCCGTT
GAATGTTGAGATGGAGGATGTCAGGATCTATCCCAACAAACAGATCTATAAACCTGTATT
TCAAACAGAAACCATTTCCGCCAGGGTAGATGTCTGGTCACTTCTTCAAAACAGGCTGTT
CATACATTCCGTTGGTATATCCTCTCCAAATGTTATCGTAGACCCGGATTCTTCCTTTTC
AATCGAGAAAGCCTTTCTTCGGACCTCGGTTCAGCAGAGTTCAACCAGCGCTGATTCAGT
CTCAGCAGCTAAACACGCAGGATTTCCTTTTCAGATCATTGCTCCATCTATGCAGGTCAA
TAATGGGACTATTAGCATATTCAATACTACAGATAACTCCCCTGATAGTATGACTGTCCG
GAACCTGAACATGAGTATGTTTTTCGAGTTCACGGATGAACAGCGCTTTCTTGATATTGA
TGAACTCCGATTTGACCTGCCTGAACTTGATATCGAGCAACTGCAAGCTTTTGGTCAGAT
CTATAACGATGACCGCTTTTTTGAGATAAATGCCCTCACCATAAATCATAAGAATTCTTC
TATACGTTTTAACGGCGAAGTGGATGGGGTAGATTTCCTGAAGGGCAACATTCCGCAGCA
GCTGGAAACCGCCACTTTCAGCTATTTGATAGATCGCATTTCACTGACGCCTCAGCTGCT
CTCTTCAGTAGTCCCCCAAACAGATGACTACCTGACTACAAATGTAATGGGCACCATAGA
GGGGAGCGGAAATCTCGATTCCCTTTCCTTTTCCCCCTCTGAAATTATTGTGGGAGAAAG
TTTTATACGCTTTGACGGAGGGATCAAAAATTATGATTCTCCTGAGGCTCTTTCTTACAA
TTTGAATGTACCACAGTTCTCTGTTTCCGGGAATGAAATGAATTCATTTTCATCTTTTCT
GAATGATACGTTGCAGCAAACGCTCGCAGAAACAAATTTAGAAGGAAGCCTAAGTGGAAA
TTCAGATCAAACTAAAGTTCGGTTTTCAGCCTCTCACTTTGAACGGGGGGAAGTGGAATT
GAATGGTGAGTTCACCTGGGGGAATGATATCGGGTTTAAGGCCGACTTCAGAACAAGTTC
ACTTAATATTGGGAACCTGACTAACGCTGGAATATCCTCGTCTGACCTCACGCTGACTGG
CGAGATCTCCTCTAGTTCGCTGGATGTAAGGAAGAGCCGGGGTGGTTTAACTTTGCGTTC
AGAAAGGGGAGCATTTGATGGTCGTGCCTTCGATCAGCTCGCAATACTGGCTAGCTGGGA
AAATGGATTCATTCAGCCGGATCTCACCTTAAATGTCAATGATGCACGGCTAACTGCGCG
GGGTCAAATTGATCTTAGCTCAGAGACTCCGGAATACGTTCTTCGAGGCTCAGCTTCAAA
TCTGGAGTTAGATAAGCTGATCTTTCAGCCACAGATACAGCCGGTTACAGTGAACCTGGA
GTACAATGCGAATGTCCGTGGCCAAAAGCTGGAAGATCTATACGGACAAGTTAGCGTAGA
TGTGCTAAAAGCAGCATTTGAAAATGATACCCTGGGACGACATCAGTTCTATGCTGATTT
TGCCCCACTCAATGAAAGTGAAAAAGAACTCCGATTCACGTCCACAGCTTTTGATGCAAA
TATGAGCGGAACATTTGAACCCGCTACCTTGCTTGATCTGGCTAAGCAATGGAAACAATA
TTTTTCAGAGCGATACCGAGATGAACTGGCGATGGATACCACGATTGCCGTCAAAGAGCC
TTCATTGGCTTCGGGGACAAATCAGGATTTCAGCATCTCACTGAACTTTAAGAATTTAGC
ACTGATCAACACCTACTTACCAGAATTTCCCAGGCTTGCTTCAACAGGTAGGCTTAGTTC
TACGGTGAATGTGAACAACCAGCGGCTTTTATTTAATACAGCCTTTATAGATTCAGAAAC
AAAGATCGAAGGCTTTGAGGCGGACTCCATGAATATTCAAGCCACGGGCCGATTCAGGAT
AGGAGAGCGGCTTAAAGATTTCTCGGGCTTGCAGATGCAAATGAGTGCTTCTCATCTTAA
TTACAGAGTATTTGATTCCCGTGATTTCCAGATGACGGCAAACCTGGAACAGCAGGCCGT
TAACATGAAGATCCAAGCTGAAAAGTTGGCCGAAGAAGCCAGTTTTGTACTTGATCTGAA
TGGAGCTATTCAAGAGAATCAGCTCACTTTCAATATCTCAGATCTTGATCTTAGCTCAGA
TGCCTATCAATGGAGAAACCTGGGAGAACCTACCGTCAGATATCACAATACGAACCGGCT
TACTTTTAGGGATTTTCAATTTGAAAGTGACAGTCAGTTTGTTCAAATAGATGGCACGTT
TAGCAGCTCGCCCGAAGATTCGGTGAATTATGAGATCAGAAGCCTGGATCTGGGAAAGAT
CTCAGATATTCTCGATATCCGCATTGATTTCGCAGGTCAGTTAAACGGCAATTTCACAAC
CACGACGCTGACAACCATACCTACCATTGATGGAAATGTAGACATAGAGGGTGTTGAACT
TGATAACACTTTATATGGTGATCTGAACATCAACAGCACCTATAACCCGGAACTCCAGCG
CTTCGATACCAAGATAATCTCTACTACCGATTCCGTAAAATATCCACAGTATTTCAGAAA
TAGTGACAGAAGAGGGCAGTTTTTTCAAATCGAAGGCTATGTACTTGCTCCTGAAGGCGG
AAACTTTCCACAGGCAGATTCCATATTCGCCTTTGATGTAAATTTCGATAATATCGACTT
ATGGATACTTCCGTTGATAGGCCCCAAAGTATTTGACGAAAGCGCAGGAATTGCTGAAGG
AACAGGAACCATCTGGGGTAATCTTGACACCTTTGATTATGAGGCAAATTTCGCGATCGG
AAACGAAGATGCTGCTTTTATTCGCCCCAAGTTTCTGGAAACAGATTACTATGCACAGGG
CGATCTCACCTGGAACCGCAGCCGCGGATTTATCTTTCATGATATTTTCCTGATCGATCC
ATCCGGAGGTAATGCTATTTTAAGTGGATTTTATGATGTAAATGATTTTGCCCCCCTTGA
TACTATGAACATCAACCTGGATATGGATGAATTTCAGTTCTTGAACAGCTCCTTCGATCC
TACTGTTGCTTTCTTTGGCACTGCTTATGGAACGGGAAGAGTGAACATATCAGGAACCAA
TCTTGCACCAGTTTTATCAACGCCTGAACCTGTGGTTGTGACTGATTTTTCCGAAATATC
GATCCCTCTGCTGGAAGAAACCGAATTTGATGAAGATAACCGGTTTATACGTTTTGTTAA
CTCTTTTGATGATGAGGGGATATCCAACAGTACCGGCAGATTTACCTCACAAAATGGAAA
TGGAGTACCGGGATTAAATGCTGAAGAGGTCGAGCAGCTTTCTTTTGCCGAACGCTTTAC
GCTCGATCTTCAGTTTGAAGCACGAAATCCAATGAATGTCCGCATGATTTTTGACCCGGT
TACGGGAGATATTATCACAGCACAGGGAACAGGGCGGCTCCGGATTTTACTGGAAGATGA
ACAAGTTTCGATGTTTGGACGATTTGATATAAGTGGGGGGCGCTACCAGTTTGTAAGTGG
TGATATTTTTACCCGGCGTTTTGAAATTGCATCCGGCGGAACTATTGTATGGGAGGGAGA
TCCAGCCAATGCCCGCCTGGATGTAAACGCAATCTATAGTGCACGTCCCGACATCAACAC
CCTGAGCGGTACCGGAGCCAGAGACCCGGAAAATGCCCAGCGAGTACCTGTTGAACTTGT
TTTGAATATCGGTGGAACCCTTACAAGCATAGAGAACAACTTCTTTTTCAGGCTTCCCAA
TACCTTCGAGTCTCAGCAAAACTCAACGCTTTCAACTCAACTCGCTTCTATAAACAGGGA
TGAAAACCTGAAACTAATTCAGGCTACCAACTTCATGTTGATGGGCGATTTTATTCCGGT
TTCATCGGCCGGAGGAGCGCAAACAAACTTACTTACAGAGAATCTCTCAGGGAGTGCAGC
TTTACTTAATCCGCTGCTATCTAGCCAGGTTATTAACCCATTGTTATCAAATCAGGTAAA
TTCGTTATTGAACAGCGATTTGAGTAGTTTAGACGTAGACTTTAACTTAAATACCTATAA
TCAGGTTGACCTTGGGGTAGCACTCAGGTTATACAACGATAAGCTGATCTTACGAAGGGA
AGGACAAATAACCGGCAGACAATCAAATATTGGTGATCTTGGTGCGACTTATCGCATAAA
TCAGACCTTTGCGGTCACAGCCTTTCACCGGCAAGATCTAACCTTTGGGAACTTAAGCAG
TACTGAACAGTCTCAGCAATCTCAGGAAATAAATGGGGTAGGGCTGGAAGCTAAAGTGAG
TTTTAATACCTGGAATGATTTTTTTAACCGATTGTTTGCACCATTCCGGAAACTATTTGG
TACCAAAGAAGAACAGAAGCAAGAAGAAATAACAGAAAACAGGTAGGATCGAATCCTGCT
TAAAGTAATTTACATGAGTAAAAAAGAAAGACTACAGAAATTTGAAGATCTGGTGATCGA
TTTGATCAGAAATAGCCCGGATCATACGTTAACAAGAGAGCAAATCATAAGCGTACTTCG
GCTGGAAAGTAAGAATGAGGTAAAGAAATTAGATAAAACCTTAGGCCGGCTTTCCAATCA
AAACAGGATCAACCGAAAGGATAATTACGTGTATCTGGATGAAGCCAAGAAATCCAGCAA
GAAGAATGCATCCAATAACTCCAATATTGTTGAAGGGAAACTGGATGTTTCTGCACGTGG
AACCGGATACGTGATAACCGAAGATCGCGATCAGGATGTTATGATCTCCTCCCGCGATAT
TGGCCTGGCGTTGAACGATGACAAAGTTCGTGTTAAGATCACAGGGTCCAAGAATGATGG
TCAGCCAAGAGGTGAGATCATCGACATCATAGAACGTGGTAAGGATTTTTATGTTGGTAC
ACTGAATAAAGTCAGTAAAGAAAATTTTGTGATCGAATCGGACACGAAGTCGGTATACAC
CAACTTTTTCGTGCTCCCTGAGAACCTGAATACTGCCAGCGATGGCGATAAAGTGATATT
TGAGCTGATACAATGGGTTCACCCCAAAGCATTGCCTGAAGCACGGATCACTTCAGTGTT
GGGTAAATCTGGCTCAAACGATGCAAATATCCTTTCCATTTTGGCAGAAAACGATATGGT
GGCTGAATTTCCGCCTGAAGTTGAAGAGTATGCTAATCAGATTCCGCTGGAAGTGCCCAA
AGAGGAAATTGCACGCCGTCGGGATATGCGCGATGAAAATATTTTCACGATCGATCCTGC
CGATGCCAAGGATTTTGATGACGCCTTAAGTATAAAAGTGCTGGATAACGGAAACTACTA
CCTGGGTGTACATATTGCAGATGTGACGCATTATCTGACCCCGAAATCGGTGTTGGATGA
AGAAGCACATACACGGGGAACCAGCGTCTATTTGGTGGATCGGGTAATACCAATGCTGCC
GGAAGTATTGAGTAACGGGGTGTGTAGTTTACGCCCGAACGAGGATAAGCTGACTTATAG
TTGTTTCATGGAAATTGCGCCAAATGGAAAGCTGGTGGACTATTCTGTGGAGGAAACGGT
CATTCACTCCAAACAACGGTTTACCTACGAAGAAGCTCAAGAGGTAATTGACGGCAAAGA
TCATAAATTCAGCGAAGAGATCACCACCGTTACCAAGCTTGCAAGAGTTCTGTTGGATCG
AAGATTCCGCGAAGGAGCCATCGATTTTGATACACCGGATCCAAAGTTTGTACTTGATAA
GGATGGAACACCGCTTAAAGTGATCCTTAAGAAACGAATATTTGCACACCGGCTTATTGA
AGAGTGCATGCTGATGGCCAACAAAACCGTAGCTACTCATGTGGAAGAAATGCGTAAAGC
TTCGGATAAAAAACGCTCTAAAAACCTGTATCCATTCTTTTATCGTGTGCACGATAAACC
TGATACAGAGAAACTTTCCGGTATTGCAGAACAGGTTAAACCCATAGGAATCAAGTTTGA
TGTGGGCAATAGCATCTCTCCGAAAAAAATTAACAATCTGCTTAAAGAAGTGGAAAATAC
TAACCTTGAGTACATCGTTAACGGGTTGATGTTACGGGCAATGGCCAAGGCCGAATATTC
GCCCGATAACATTGGTCACTTTGGACTTGGATTTGGACATTATTCCCACTTCACGAGTCC
AATTCGCCGATATCCTGACGTGATCGTTCATCGCTTACTTAAGGGATATAATTCCGGAGC
CAAAGTGTATACTCACGATCAGCTTAAAAAAGACGGAGAACACTGTAGCGAACGCGAACG
TGTTGCTGTTGACGCTGAACGAGATTCCGTAAAACTGAAGCAGGTCGAGTTTTTGAGTAA
AAAACACGGCGAAGTTTTTACAGGCACAATTAGCGGAGTTATGGAACGGGGAATTTTTGT
GACCATAAATGACATTTATTGTGAAGGAATGATCAGAATGAGTGATCTAAAAACTGATTA
TTTTGTTTATAATGAAAAGCGCCATGCCCTGGTAGGCCGCAAAAGCGGTAAGCAGTTTCA
ACTGGGTGATGAGATCAAAGTGCGGGTTAAAAGCACAGATCTTCAGAAACGACAAATTGA
TCTTGCTTTGGCCTAATATTATTAATTTCAGACATATGAAGAGCAAATTATTTTGGATAT
CGACAATCTCAATTTTCTTACTCACTTCGGTACTTAGTACCGCCTATGCCCAGTATTATT
CGTTTGGGAAAAACAGGGTGCAGTACGAGGATTTTGAGTGGCGATACCTCCAAACAACGC
ACTTTGATGTTTATTACTATGGTGAAAAGAATTATCAGCTGGCTGATTTTGCTGCCAAAA
GTATAGAATCAGCCTATGCCCAGCTTCAAAATGATTTCAACCACGAGATCTCAGATCGTA
TTCCCCTTATCATATACGATTCGCATAATGATTTCTCCCAAACCAACGTAGTGGCTCTTC
CTACTAATGCAGAGGGAATTGGCGGTGTTACCGATAAAATGAAAAACCGGATGACGGTAC
CTTTTACCGGAGACTATGCCGACTTCAGAAGAACCCTCCATCATGAATTAGTTCACGCCG
TATTTAACGATATGTTCTACGGTGGTACTATTAATTCTATTATTCGAAATAACATACAGC
TTGTTTTTCCGCTTTGGTTTGAGGAAGGCCTGGCTGAATACACAGCACTTGGCTGGGATA
CCAATACCGATATGTACATTCGGGATGCGGTTATAAACAACTATCTTGCGCCCATTCAAA
ATTTGAGAGGCTATTACGCATACCGGGGTGGGCAGGCTTTATGGAATTTTATTGTTGAAG
AATACGGAAGACAAAAGATCGCTGAAATACTGCAGCGTATCAAAACCACCCGGAGTGTGG
AAGCAGGACTGAGACAATCACTGGGTTTAAGCCTTGAAGAGCTGAATAAGGTGTGGAAAG
ATGCTTTGCAGGAACGCTACTATCCTGAAGTGGCTGAACGTGAACGTGCCGACATGATCT
CAACATTGCTGACGGAACGCGGGAAGTTCGGGACGTATAACACCAGTCCGGCAATTTCTC
CCCAAAGTGATAAGATCGCTTTCATTACCAACAAACGTGGATTTTTTGATGTAGTAGTCA
TCAGTGCTATTGATGGCTCAAGACTTAAAACACTGATCAGGGGAGAGGATAATCCTGAAT
TTGAGGAGCTCAACATCCTGAATCCCAACCTTACATGGTCGCCGGATGGAAGTAAGATCG
CACTTTCAACAAAATCGCAGGGTCGTGATGACATTGCTATCATTGATTATGAAACCGGAA
ATGTGAAAAAGGTGAAATTTTCCAGTCTGGATGCCATCAATTCTATGTCATGGTCGCCTG
ATGGAAAGAAGCTCGCCTTTGATGGAAATATTGGTCCTTATCAGGATATTTTTGTGTACA
ACATTGAAACCCAAAAGCTGACCAATCTAACGGGCGATTTCTATTCGGATATTTTACCTG
CCTGGGGAGATGATTCTCAACATCTCTATTTTGCATCAGACAGGGGAGAACAAGTAGATC
TCCACAGAAATATGACTACCTATGATCTGCTAGGTAGTGAGTCGATGTATCAAACCGATA
TCTATCGGGTGAATGTTGATTCCCGGAGCGCCACCCGGTTGACGAATACGCCATGGAAAG
AAACATCACCTAAAACAACCCGTGATGGCCGCCTAATTTATATTTCTGATGAGAATGGCA
TTCAGAATGTGTATCAGTTTGATCTTAATACACGTACAACCACCCCGTTAACAAATTTAC
AGACAGGGATTTCACAAATGTCGATCAGTGCCGATGGTTCCCGGCTTGCTTTTAACTCGA
TCAATGAAGGATACCTCGACATTTTCGTACTACGGTCTCCCTTCAATCGTAAGAAGAATG
AACCACTAAGCAAGAACTACTGGGCGCAACGACGAGCTTCAGAGCCTCTTTCTGAGCGGG
TTCCAGCTACTCAAATAGTTCGTGAAATGTATGCCGGCGGCTTGATGCCGGTTGAAGCTG
ATACCACTTTGTTAGATAATATGGAAGACCCGGAAGTGCAAGAAGAAGGGGCAGGTGTGG
AGCAAGACACCACCGAACAGACTCCACAGGAAACAGAAGAAATTGACTTTCGTAACTACG
TATTCAGTACCGAAGTGATCGAAGATACTACCCTGAACCTGGAAGATCTGCAGAGCTTTA
GTCCCGAAAATAATGTCACGGAAGACGGTCGGTATCAGCCCAAGGATTACCGATTGAAGT
TCTCCACTGATATTGCTTACAATCCCACCTTTGTGGCTTCAACGTATGGATCGTCGGCTC
AAACTCAATTCATTATAAGCGACTTGCTTGGAGATCATCAGATCTCACTGGGAACCAATT
TTGTCACCGATCTGAGAAACAGTGATTATTCAATTCAGTATGGATACCTGAAAAATCGTA
CCAACTGGTTTGTCTCGTACTTCCATACATCCCGTAAATACCAGACTATTTTCGGAGATC
TGCTTCGGTTCAGAACCTTTGGTGGATCCTTAAATGCACAGTATCCATTCAATAAATTCA
AACGAATTGATTTCAGTTTTACCACGCTTGGCATTACCCGAGACTACAGCAGCGTAAACA
CCTTCTTTTCTGGTCCGTCTATGGGAAATGAGTCAGAGAATCAGAGAAGTATATTCCTGT
ATCCTGAACTTATTTTTACCAACGACCAAACTATTCCGGGATTTCTGACTCCTCAATCTG
GACGCAGATACTCGATCGGATTTTCCGGGAGTCCGGGAGTTGGAGATAATGCTCCGGCTT
TTGCCTCTGTATTAGGTGATTTCCGTCAATATTATAGTTTGGGATCGAGCCAATACGCGC
TTGCCTTCAGAGGCTCCGGCGCCGTTTCTGTAGGACCTGACAAACAAACTTATTTTATGG
GAGGAAGACTGGGCTGGATCAATCAGAGATATAGCGACAACGGTCTTTCATTTGACCGAC
TCACGGATAGCTTCTTCACGGTGCCGGCGCTTCCGGTACGTGGTTATGCGTACAACAGTC
TGTACGGAAGTAATTTCACTTTGATCAATGCAGAGTTCCGATTTCCACTGTTTGCAGCTG
TTGTGCCCGGAGCCCTGCCGATCTTACCATTTTATAACATCACAGGTGCCGCCTTTGTTG
ATTTTGGAACGGCTTGGGGACAGGAGATCAACTACAACTTCATGAGCAATAATCAGGAAT
ATGAAATTATTGATGAAAACGGTAACAGCATCAACAATGATCCTTCCCTCGATTTCAGAC
TAGCCCAACAACGCGAGACCGATAGAGTGAGAGCGGTAGACTCAAATGTTCCACAACAGC
TTGGTACGCCTGTTTCTTATCTGGAAGGCGACCTGCTGCTAAGTGCAGGTTTTGGTTTCA
GAACGATTCTTCTGGGACTTCCTTTCCGTTACGATATTGGCTGGCCTTATGAGCGGGATG
GCTTCGGAAGTACTCCGATCCACTACTTCTCTATCGGAATTGATTTCTAAAAAAAGGATT
TAATTTCCGGAAGAACTAAAAGACTGAGCCTGCAGCAATCTGTGGTACCGGTAATCAGGA
TCCTGATAGTATACAAAGCTTGTATATTCCTGTTGCCGGCGCGTAATAGCATCACTAAGG
GTAAGGTCGTCGATTTCTGATGCACTGCTTTTAATCGCGTATTTGTAGGTGTAAGTACCT
TCTTTTATCAGTGAAGTTGTTTCCCAATATCCGGAAGATTCATTGTACTCCAGTCTGTTT
TGCTCAGAAAGTAGCCATTGATTAAAATCTCCCACCACATAAACTCCCTGATTGGCTGAT
AACTGCCCGCCATCCTCAAACCGGAAACGGACGTTTGCATATCGTGCATCGGCAGAAGAA
TGAGGATTCCCATAGCTGGAACCCCAGCCGGTGCTTGGGGCTGCCGTGAAGTTGAGGACA
TCTTCTCTGAGAACAGCAAGAGGAGGCTGAAGTTCAGGCCGCCATTCTATGATCTGTGAA
TTGTTTTGTGTGAAAGAATTCAGGTTCAACCCAATGAAATCGAAGTTTGCGTAAAAAGCA
TTTTCCCGGGAAAGGTGGAACTGGGCACGGTCTTCTTCAGAGAAGTCGTAATTTTCTGAT
TCTTTAGCAGCACCCCAAAAACGGTTTTGCACGAATTTAAAGCTAAGGTCAAATTCCGGA
AACTCAATAAAATCAGGATACACAAACTCACTAAATGGTCGGTCAAGGGCTTCATATCGT
GCTCCTGCGTTGTAGTTGGTTTCAACCCACGAGCTTATTTCTCCGGCGTCCTCAGTCACA
AAAAAGGGCAGAGAAAAAAGGCGGGTGCCGGAATTAAAATCGGTAACGTGAAGCATGTAA
TTTCCGCTGATCAGAAAATCGAGCTGATTATTTGGGAAAGAAATGGAATAACGATAGTAA
TCAGGATCCGAAAGTTGATTCTTGTTTCCGCCTCCTAAAATAAGTTCCTGCATATTTTCC
AGATACCAATTCTGAGGGATATTGCTCGGATTCCAGTTCTTGTCGTGATGGGTAAACGTT
ATTCGAAATTGTCCGGATAGGGTGGTGAGCTCATCGAAGGAAAGCACCAGTTTTTCGGAG
GAACCCAACCGAATGATGGGAGGGTGGTTAACACTACCTCTGCGATGGAGCTGTACACTT
TTTATAGATTGCGGAGCCGGCAGCTGATTGGGGACAAGGTACCGGCTTATATAGTTCTGG
GAAGTCTGATAATTATTGGAAGAGTTGGATACAGAAGCTGAACAACCTCCGAAAAAAGCT
AACAGAACTATAAGTGGGAATAATCTAGATCTTGTAAATGCCTTCAAAAACAAAATGAGC
TGGTCCGGTTAAAATTAATTGATGGTAGGTGTTGGTACCTGCATTAAAATCAAAGGAAGC
CTTTAACGTTCCTCCTTTCACGCGAACAGTAAAGGTAGCATGTTTGCGGCCGCTTTGTTG
GTTAAAATGTGTTGCAATGGCAGCGGCAAGGGCACCGGTTCCACAGGCCAGGGTAAGATC
TTCAACACCCCGTTCATAGGTTTGCAGCGAAATAATCTCTTCCTCCTCAGCATGAACAAA
GTTGACGTTACTTCCCGGCGGATTCACATCTTTGTGATAGCGAATGGCACTTCCGGTTTT
CACCAATTCTTTTTCGTCTTCAAGGTCTTCACTGCCACAAAAAGTGATCAGATGTTCGGT
TGCAGCATCGGCCTGAATGAACTCAATCTCATTCAGGGTTCTTTTTTTGGGTTGAACGTG
AACGGGGAAGTGAATACTTACAGAACCGTCAGAATGAACCTCAGCCTCGTAAATATTATC
GTGTACGCTGAAGGTCTGAGTGGCATTGAAACCAAATTCGTGTGCATATTGAACAAGACA
CCGGGCCCCATTTCCACACATTCCGGCATCGCTTCCGTCGGCATTTCGGTATATCATAGT
GAAGTCTACATCCGGACGTTTTGCGGGCTGTAGCACAAGAATACCATCACCACCAACGCC
AAATTTACGGTCACACAGTTTTGGGGTGATGTCGATGATCCTCTCCAATGATAAGCCATA
TTTCCGGTTATCGATCACAACGAAATCGTTGCCGGCTCCTTCCATTTTATGAAATTTAAG
TTCGCTCATAGTTCAGCAAATGCAGGTATATGGTTCCAGGTGCTTTGTTCAGAAATGTAG
GGGTCAAGGCCTCGCATCAGGTTCGAAAATCGGAGTGCAAGCACAATGAAAATAAGCTTG
GGATTCACGTTTTGTTGCAAGGCTGGGCGATAGCTATCCAGATGATCGATCATTTCTTCG
AGTCGGGCATCATCTAAAGCTCCCACAAATTTTTGTATGGACTCGAGCTGATCGATATTG
GTGATGAACGACTTGTTCTTTGTTTCCCGATATACCATCAGGTCGCGGATGTACATTTCA
ATTAAATTGGTAAGGGCAATAAGGCCTTCAATATTGTTCGAGCTTTGCCAATCCAGAACG
ATGGTTGAAAGCTTTGCCGCGTCCTGACTGAATGCCATCCGCATGTACTCCACAACCGAT
TCACGGTTTTCTTTCAGCTTGCTGACATCAAAAAAGCGGGTCATGGCGTAATTTCCGTTG
GAAACCCGGGCAAGGTAGGCTGCTGCGTCGGGTTCTAATCCGTCCACTTCAATCAAACCC
TGTTCCACTTCTTTGGCTCTCAAAGCTCCCAGCGGTATATGCTGACATCGGGAAGTGATG
GTGGGGAGTAAGCTCTCATAGCTTTCTGTGGTGAGGATAAACATCAGTCGGTCGGAAGGT
TCTTCCAACAATTTAAGAAATGCATTGGCCGTTTCTTTCCGCATGGTTTCAACCTGGGTG
AGAATGACGACCACCCGATTTCCTTCATTTGGCTTGAGTTTTGTTACAGGACGAATATCA
TCCCTGAAATAATCGATCGGGTAGAAGGCTTGCAGGTTTTTGGAGGAGTCATCATCCAGT
GAAGGCCGCTGGGAAAACCCTATGATCTCGTATGGATCTTTTGAAAGCAATTCCAGTCGG
TCCCGCAGCTCTTCAATTTTGGCAGAAGTTGGCATAGGGATAAAAACGTGAATATCAGGG
TGGGTGAACCAGGATGATTTTTTCGAGGATTTGTTTTCCCCTAAATCAGAAAGGTGATCA
ATACCGTTGATGGCTTCAGCCAGGGCCAGTGCAAAAGCTGTTTTACCAACTCCGCTCGGG
CCGGAAAGTAAATAGGCGTGGCTGATCCGCTCAGATGCTAACATGCGTTCTACCTGTTCC
TTGGCCCGTTTCTGCCCAATAATTCTGCGATTTCCAAACTTGATGTCCACGTATATTATT
CCTCCCAGATATAATCAAAAAGTAAAATTCCGGCTGTGATTGTCACTCCGGCAAAACCGA
TGAGAGCGGTTACATTATTCAAAGAAGTATCGCCGCCACTTACAAAAGCTGTTTTGCTTA
CATCTGCTAAAAGTAAAACCAACGGCATAAAAAGCGGGATACTTAATACTGAAAAAATAG
CTCCTTTACGGTCGGCCTGCGATACCACGGCGGCAGTCATGGTTGCAACGCCCGAAAGTC
CTGCGGTTCCTATAAAAAGCATACTCAGGAATGCTGCCCAAGAATGGATCTGTAATCCCA
TCAAAAAGATATAAGCAGCAAAAGTAGCCACATTGATCAACAGCGTAAACAGGAAATTGT
ACAGTAACTTTCCGGAATATACAGAAGTTCCGTTGGAGTAAATGCGAAGCAAGTCAAAGG
TGCGTTTATCGGTCTCGGAGATAAAACTGCGGCTTAGAGCAGAAAGGGCTGCAAAAAGAA
TGATGATCCAAACTAATCCGGATTTTGGGCCGGGTTCAAGCTGGTCGGCACGCAGAGTAA
ATAGCACCAATAACATAGAAGCTGCCACAAACGCCAATACCATATTGAAGGCAAAGCGCG
TACGCAGCTCGATCTGCAGATCTTTCTTTAAAATGGTGAGTGTGCTTCGAATCCATTGCA
TGACCAAGTTTAAGGATTTTACGCCCTTATTGACAATGATATCGTAAGCTGACGGCAGAT
TTTATTTAAGTTGAAGAATCCTCAACCGTCTTTTCCAGGTTAGGTGAACCTGAATAGCCG
GTAACTACTGATACTTCTTGATCAGTTCCCATCTCTTGACTTTGCCGGTGGGTGTTTTAG
GCAGATCCTGAACGATCTTGAGCTCTTTTGGGAGCTTAAAATCGGTAAGTGAATTTTTCA
GCTGTTCCCTGATCTCTTCCAGTAGCGGTGTCTTCCCATTTTTAAGGGTCACTACCGCTG
TAACTTTTTGGCCCCATTCTTCATCCGGTACTCCAATAACCACCGCTTCTTTGATAGTGG
AAAGTTTCTGCATGGCTTCTTCCACTTCATTGGGATTTACATTTTCCCCGCCGGTTACAA
TAAGGTCGGTGCGCCGGGACTCTATGAATAAATGCCCAAATCCATTAATGTGGCCATAAT
CGCCAGTGTTAAACCAACCTTCATCATCAAAACGGCCTTCATTTTCTTCGGAATAGTAAT
ATCCATCGAAAACTTGTGGACCATGTAGCCACAGCGCTCCGGACTGATTTTTTCCAAGCA
CTCTTCCGTTATCGTCACGGATCTGCATTTCGTTTGGTGGAAATGGTTTGCCCACGCTTT
TTAGCGGAGTGTACATTCCGGAGGGAGCAAGGAGAGGATTAGCGATGATCTGAGCACAGG
TTTCGGTCATCCCATAGCTCGATACAATGGGAATACCGCGCTCGGCAGAAGTGCGTAAGA
GTTCGCCGGAAATAGGACCGCCACCCAATAAAATGGATTTGAATTCCCGGTGTGTTTTAA
AAAGCGGGTCATCCAAAAGTCGTTTTAGCATGGTGGGCACGAGGGAAGCTGCCTGGAATC
GGTGATTTTCCCCTAAAAACTCTTTGATCATTTCCTCATCAAATACTCCCATCCGGTAAA
TGGCGGAGTGGTAGAACAGGGACCTCAGAATAATGGAGATCCCGCCAATGTGATTTAATG
GAAGACACAGCAGCCAAAAATGATTGGGATCAGGTTTGAAGTTTGTAGCAGAAGATTTTG
CTGCAGCTTTGATCTGCCGGCGTTTGAGCGGAACGATCTTGGGTTTACTGGTGGTGCCGG
AGGTGAAGAAATACCCAAAAATTCGATCATCTTCGATGCTATCCTCATCGGGGAGGTCAA
TATTCCGAACATCGTGTGTAAAAGAGTTTAGGAAGAAGTTCTCATCCATTTTGATGACGT
TATCACCCTCTAAACGAGAACGGTTTCTGGTATCACAAAAAATGAGAGCCGGTTTCAGGG
CATTCAGGTATTTCTGTAACTCCTTGTCTTTGGCTTTTGGGTTGATGGGAATGAAGGGAA
CACCCAGTTTCCAACAGGCTGCAATGGCAAAAATGAGCAGATCGCTGGACTCCGCTATAA
ATGCAATCGGCCATTTCAGGGAATCCGCTTTTTCTTCAACCAGATCTTTGAAGAAGCCGG
TAAACCGTTCTAAGTCGCTATACGTGTACATGCCATCCTTAGATGTAAGAAATACATCAG
GCTGGTTTTTACGCTTGAATTCAAAACTATGTAAGCGTGATCTGAACATATAGGATCTAG
GTCAACTCCTTAATTTTATTGGTTTGTACTGTAATTCCAAGGCCCGGTTTTTCAGGGATC
TCAATTGTTGATCCATCTAGCCACTTGTCTTGGGTTATATCATCATTAAGCAAGGAACCG
GTAGAAAGTCCCTGTGCTCTGCTCTGGGATGCCAACCCCGAAGTAAGAGCCAAAATTGCA
CTTCTTCCAACAGCTGATTCCATAGCAGTAGTGAAAACGACTTCAATATTATGAGTATCA
GCAAGCTGTTTTGTTACAAAAATATTTTTAAAAGTCCCCATTAGAGCAGGTTTAATAATA
AGAAGATCTGCAGCCTTGTTTGCTAATAGTTCTTCAACCGCATTTTTGTTCCTGACAGAT
TCATCTGCTGCAACATTTATGTTAACAGTGTCGGTCACTTTTTTCAACCCCTGAAGATCG
GCTGCCTCTACGGGCTGTTCGCAGTATTCAATGTCCAGCGATTCTAAGGTACTAAGATTC
CGTATAGCCTCATCTGTGCTCCAGGCCTCATTGGCATCGATGCGTATAGATAGTTCTGGA
AATTGAGATCGCAGCGCCTTCAGTATTTCAACTTCCTGCTCAAAATTCCGCCCCACTTTA
AGCTTGATCGTCGTATATCCTTCATCAATGAGTTTGTTAGCCTGAATCAAGCTTTTTTCC
TTTTGCTGAATAGCTATAACGGCGTTGGTACGGATGGTTTTGGAATATGTATTGAAGAGG
AACGCGGGCAGAGAGACTCCTTTTCTTTTGGCTTGTAAGTCATGATATAGGGTGTCCAAT
CCAAAACTAAGGGAAGGGAATTGATGAATTTTTTCGAGCAGGGCGATGAATTCGGTGGCT
CCTTCGTCACGCAAAGCCTGTTCCAGATGCTCACGATTCATGATCAAAACTTCCCGAACC
TGATCTATCGTTTCTTCAGAAAAACCGGGCAGTGGGGCTACTTCTCCAAATGCTTCGATC
CCATTTTCTGAATATTCCAAAATAAGTCCTTCCCGATGACTGAAGGTCTCCCCGGCAGTC
TTAAATGGCTTTTTGAAAGGAAGTTGATATGAGAAAATGTGAAGCATTAATTCAGGATTA
TGCCAATGGAGAAAAGTACACCGAACAGAACCATGAATTGAGCCGTACGTTCCAGCATCA
GGTTTAGGTTCTTTTTATCAGTTTCCGTCCAGATCTTATACGCTAAAAATGCAGCCATAG
GCAGGGATAAAAATGGGAGAAAGATCCATAAGTTGAAATCCAATTGAACAAAAAAGTGAG
GTGGTATGGCAAAGGCCAAAAGTATCATCAGCAGGTATTCGACCTTCAGCGCTAATTCCC
CAAACAGAACGCCGAGGGTTCTTTTTCCGGATTTCTTGTCTTGCTCAACGTCTCTAAGGT
TATTTACTACAAGAATGTTCACGCACAATCCTCCGATGGCAAGAGAAGCCCAGAAGGAAG
CTTCCGACCACTGCAGTGTATTTACATAATAGGTAGTCATAACTGCGACGATCCCAAAAA
AGATGAACACAAAAACATCCCCAAGGCCGTTGTAGCCCAAAGGAAAAGGTCCGCCGGTAT
ACAGCACTCCGAATAACAAAGAAAGTAAGCCAATGGCCAGAATGATCCATCCGCCCACCC
AAACGAGATAGAGTCCTGTCAGAAAAGCCAGCCCCATTGTGAGGATGGTAGCATTCTTCA
TGGTCTCGGGAGAGATCAGTCCGGTAGCTGTTGCTCTTCGGAAACCAATGCGTTCATCGG
TATCAGAGCCCTTCATAAAATCGAAATAATCGTTGGCGAAGTTAGTGCCTATTTGAATAA
GAGTGGCACAGATCAGGGCGACTGTTGTATTGATCCAGTTTAACCCATGTACCTGAAAAG
CAAGAGCAGCTCCCACTAAAACAGGTACCAATGCTGCGGCTAAGGTTTGTGGGCGTGCGG
CTTCGATCCATAGCTTGGTTTTTGAAGTGCTCAAAAGTAAAATGATTAATTTTTTATGTG
GATAACTTACTTCCCAAAGATAAGCGATTTAGCCTTGGCTTAAAAAATGAAGTGAAGGCG
GGGGTAAAGAAAAATTTATTAAGTAAGATAGACATTGGAAGCGGTTGCAGGTTAAATAAT
TAAATATAAATACCAATTTAGCTATTTAATTTAATTATGGATAAATAAATAACTAAATAA
TTTGTGTATTTCTTAAAAAGTGCATTATATTTTGCCTGTCAATTTCCTAATCACCAAACA
ATATTTTTATCCTATGGCGCACTCAAAACTCGAATACATTTGGCTTGATGGATCAGAGCC
AACACAAACCTTAAGAAGCAAGACTAAAGTGCTTCACGATTTTAGCGGCAAATTAAAAGA
TTGCCCGATCTGGAATTTCGATGGGAGTTCAACCAACCAGGCTAAAGGAGGTTCTTCTGA
CTGTTTGTTGAAACCCGTAGCTATTTTTGAAGATCCCGACAGAATTAACGGGTACCTGGT
TATGACCGAGGTACTGAATGCAGACGGCACCCCGCATGAGACGAATGGCCGCGCAACTAT
TGATGCCGAGAACGAAGATTTTTGGTTCGGTTTTGAGCAAGAGTATTTTATTGTTGATCC
AGAAACAGGTCGCCCGCTGGGTTTCCCTGAAAATGGATATCCGGCACCACAAGGTCCTTA
TTACTGCGGAGTGGGAGGTAATCGTGCTTACGGACGTGATATCATTGAAGAGCATTTAGA
CCTCTGCCTCGATGCAGGGTTGAACCTGGAAGGCATTAATGCTGAGGTAGCTGCAGGTCA
GTGGGAATTTCAGATCTTCGCCAAAGGTGCACACCGTGCCGGCGATGAGATCTGGATCGG
TCGTTATCTTATAGAACGTACAGCTGAGAAATATGGCCTGATCATTGACTGGCATCCAAA
ACCACTGGGTGATACCGACTGGAATGGTTCAGGAATGCATGCCAACTTCTCTAATGGTAA
GATGAGAGACGAAGGCGGCGAAAAATATATGACTGAAGTTTGTGAAGCTTTTGGAAATTT
CATTCAGGAGCATATTGAAGTGTACGGCGCAGACAACGATCAGCGCCTTACCGGTAAGCA
CGAAACTCAGTCGATAGACAAATTTAGCTACGGTGTATCTGATCGTGGTGCTTCTATCCG
TATTCCGGTGAATACCATTGATGATGGCTGGAAAGGACGATTGGAAGATCGTCGTCCGGC
TTCTAATGCAGATCCTTATAAAGTGGCTGCACGGATCATAAAAACGGTGAATACAGTTTC
TTAAAAAAGTACTTTACTCACTTATCGATTTCCAAAAACCCTGCTTTCTGAGCAGGGTTT
TTTTGTTGGATCAAGATTTAATTTTTTGAATACTTTTTTTGTGTGTAAGTTCAATTTTAT
AATTAGAAATGGGTACAAAAGAAATGATGAGAACAAGCTTTAAAGACGATCTCCCTTTCT
AAGTTCGAATAAAGATTCACATTCACGTTAACAGGAAAAAAACTATGAAATCAGGTACTA
AAACAACGCTTATAGCAATTTTGATGTGCTCTTTTACTTTTTCGTTTGCGGAGGCTCAAA
ACAGGTTCAGTATTAATGAATCGGAAGGGCTCCAAAAACAAACAACTCTCATGAAGAGTA
ATAAATTTATGAAAATGCGATTACCGTCATTTTCAGCTTTGAAGTCTATGACTGATAATG
ATATCAAAGAATGGGTGGAACAGTATAATGATGGGGGCGATTGGCTGGACGAGGAAAGAG
CTACCTATGAATACAGCACCGACCGAAATACCATCACTGTTCACTTTGAGTACAACGATG
AAGGTACCTGGATGGAATCGGGCACACAGACTTATGAAATGAGTGCAAACGGATATCCTT
TAAGCCTGAGTCTTGATTTTGGAGAAGGTGAAATTGGGCAAACCTTTCATTATGCCAATG
TGGAAACCGGCAGACTTGATTCTGTACTATTCTATGAAATTTATACAGATGAAGAATTCT
CAAGTCGCACAGAGTTCAATTACATCAATGATGATTCAGCTCGAATGACAGAGTACGATA
CTTCTGAACCTACGGAAACGGTTTATGCAACCGGCTATTTCGCCAATCGGGGGGATGATT
TCGTTGAATATTACGATTCAGAGGAGGAAGGCTACATTGATCGCTATGTATATTCAGATG
CAAGTATTGATATGTACCTCAAAAATTTCATGAATGAATTCATTTTTGTAGAAGTGTATA
ACGATGAATACTGGTACGATGATGAGGAATGGACTCCATACTCGCGCACAACATTGACTC
TGGAAGAAGGCGTTGTTACCGAAGAGTTATTTGAAACTTATGATGGAGAGTGGTTCGGAG
AAGAAAACCGTTTGATAAACTACAGCGACGGACAGATCACGCAGATTGTAGAGGAACGGA
ATATGGGACTTGATTGGGAAGCCGTTTATCGTACCAATTACACATATGGAGCTGCGGTAT
CTAATGAAACGCAGAACGAACAGGTACAGGGCTTTAAACTGTCTCAGAACTATCCGAATC
CCTTTAACCCAACCACGCAGATTAGTTACAGCATTCCGAATGCGGGTGAAGTAAGCCTGG
AAGTATTTAATGTACTTGGAAATAAAGTAGCTACCCTTGCACAAGGACGCAAAGCGGCCG
GAGAATATACTGCTGCCTTCAATGCATCTAATTTTTCAAGTGGCATCTACTACTACAAGT
TGCAATATGCAGGAGCCGTAGAAGTTCGGGCCATGACGCTGATCAAATAAATGCGATCTT
AGTAGAATACGATTTCATCACAAACCCCGCTTTCCAAAGAAGGCGGGGTTTTTTAGTTTT
CACAAAAAAAGAATGAAGCAAATAAACTGGAGTGACTTTGAACAGGTAGAACTGCGAACC
GGAACCATCATCAAAGCAGAAGAATTTCCCGAAGCCCGAAAGCCAGCTTTTAAACTCACC
ATCGATTTTGGGGAGGAAGTTGGGATCAAGAAATCATCAGCACAGATAACAGATCATTAT
ACTGCGCAACAACTGAAAGGGAAGCAGGTTATAGCAGTTGTAAACTTTCCGCCCAAGCAG
ATCGGGCCGTTTATGTCGGAGTGTCTGGTAACCGGCTTTCCGGATTCAGGCGGCAAGGTA
GTGCTGGCCGTTCCAGATAAAAAAGTAGACAACGGTATGAAACTATTTTGACCTGAATGA
GCTTTAAGGGAATACGGAAAAAGCGTAAATCAATATCCTTCAGAATCTTAAATCTTTTAT
GAAATTTATAGTCACCTGTTGTTTTGTCTTTTTGATGGCAACAAATATACAGTCTCAAGA
GATTTCCTACCCGGAAAGAGAGTCCCTCACATCCAACTTTAAGCTGGTGATAGAAGCTAT
TCCTGAAGTTAAAGGGGAAGTCCGTGTGGCGATCTTTGACAGCCGGGAAAAGTATGACAG
TAAAGAAGAACCAATTCATGCAGTAGTGTTATCGGTAGATGAAAAGACCCTGACATGGAG
CAATGATTCTCTTCCTTATGGGGATTACGCCATCGCCATTTACCACGATAAAAACACCAA
TGGAGAGTTAGATACGAATCTGCTGGGCATCCCCAAAGAAGCCTATGGGTTCTCAAATAA
TGCTCGCGGACGCTTTGGTCCGGCCTCGTGGGAAGATGCCTCCTTTTCAGTAGAAGGGGA
AGAGACGCAGATCAATATTTCACTGCAATAACAAATAATTTCAGCACTTTTGCTGTTGGG
ATATCAGCCTTCAAATTTTGTTTGATGTAGAAATGCCTTTTGTACATATTCTGTTTTTAA
CAAATAACAAAAACAGAGGTACAAATGAATACATTAGAAGGGGAAACTGCACCGGTATTG
AGTTTAAAAGACTGGGTTATATCACTCATCATTTCTGTGATTCCACTGATCGGTATTGTG
ATGCTATTGATATGGGCATTCAGTGATAACATCAACCCAAACAAGAAAAACTGGGCACGG
GGAATGCTGATTCTATATGTGATCGGTATCGCGCTTTATTTTGTGTTTATCGTGCTATTT
ATGGGCGCGATGATGTCTGGCGCCGGTGGTTTTGAATCAATGTAAAGAAGGAAGCGATAA
ACGGTCTTTCGCTTAAGCCTCATCATGTACTTGATGGGGCTTATGTTTTTTAAAGGACAT
CCTGAAGTTCTTCATTTCTCTGAATAACCGATTTTGCATAAGGACAGAGCGGGAGCACTT
TTAACTCATTCTCCCGGGCAAATTCTACGCCATGAAAAACCAGCTTTTTGGCAAGACCTT
CTCCGCGATATGCTTCATCGGCTTCGGTGTGATCGATGATGATCTTATCAGTGCCGGCTT
TAGAGTAGGTCATCTCGGCAATGCGTTTTCCATCTTTTTCAATGAAAAAAGTGCCTTTGG
TATCAGTCGATTCGTGTTGGATTTCCATGGCTAGTTGAGTTCGTTAGTGATTTTCGTTGC
ATTAGCTCTGTTGCCGAACAGATTGTTGAGGGTCAGCCTCAAAACTACGAAGGCGACCGG
TCAAATTTGTCCCAGTTCGGCTTACGTTTTTCGAGGAAGGCATTGCGGCCTTCTTCAGCT
TCGTCGGTCATGTAGGCTAACCTCGTTGCTTCACCGGCAAATATTTGCTGTCCCACCATG
CCGTCATCAATAGCGTTAAGGGCAAATTTTGCCATTTTGGTAGCGGTTGGACTTTTGGTT
AGGATCTCTTGCGCCCATTCATAAGCGGTTTCTTCGAGCTTTTCGTGCGGAACTACTTTA
TTCACCATGCCCATCTCAAAAGCTTCTTGTGCGGAATAATTGGCACCGAGGAAGAAGATC
TCACGAGCTCGTTTTTGTCCTACCTGGCGGGCAAGCAACGCTGAACCAAATCCACCATCA
AAACTGGCCACATCGGTATCGGTTTGTTTGAAGATGGCGTGTTCTTTACTGGCTAACGTC
AGGTCACAAACTACGTGCAGACTGTGCCCGCCACCCACAGCCCAGCCGGGAACTACAGCG
ATCACTACTTTGGGCATGAACCGTATGAGCCTTTGCACTTCCAGGATATTCAGCCGGGCG
ATCCCGTCATCGGCTTTGTACCCGGTTTTGGAACGCACGTTTTGGTCACCGCCGGAGCAA
AAGGCCCATTTCCCATCTTTGGGAGAGGGACCTTCACCGCTCAAAAGTACCACGCCAATA
TCGTTGTCTTCTTTGGCATCACTGAGTGCTTCATACAATTCAAACACGGTTTTTGGGCGA
AATGCATTTCGAATTTCCGGACGGTTGAATGCAACTCTCGCCACGCCGTTGGATTTTTTA
TAGGTGATGTCTTCGTAGTCTTTTACAGTTTGCCAGTTCATGAACTTTTGTTGTTGGGTG
AAATAGATTTACCTGAAGGTAAAAACCTGTTAGATATAAAACTTAAGAAAATGAAGCGGG
ACCTTCTTGGTTTGTGTTACCATGCCGGAGTTTGGGAACGAGTGTACGGTAAAAATCTGT
CAGGTTTAATACTTGATAAAATGAAGCTCCGACGTCGCTGTATGATCAGCTTATTTTTAA
ATATGCATGCAGCAGTGAGTTCAAAGCCTTCGGGCTATCCAAATGCACACGATGGCCCGC
CTCTTTCACAACCTGAAGTTCAGCATCCGGGATTTCCTTCTCCATTTGCCGGTTGATGTG
CACGAATTTTGAATCCCTTTCACCCACAATAAGTTGAACGGGAATTTTTAATTCTTTTAA
GCGATCCCTTACACAAGGCATAGTCCCGGTTCCAAATCCCTGTAAACTGTTAGCCAGCCA
AAATGGATTCTGTTCCTGCTGAATGCGTTCGGTTTTCGCTAATAATTCAGGATCAGCATT
GGAAGAATCAAAAAGCGGCATGTTCTTCCAGTCTTCCAGAAACCCTTCAAAATTTCCTGT
AATGGCATCTGAGCGACGTGCATCCAGCGATTGTCGGGCTTGGCGTTCGGTTTCGCCTTC
AATACCAAAAGTGGCGCTTTCCATTATCAACCCTCGATACAGATCCGGACGATGGAGAGC
CAGTTGGAGTGCTAAACGTCCCCCCATACTATATCCATATAAATAGACCGGAATTTGTAA
CTGCTCGCTGATGAGTTTGGTGACATCGGCCACTTGTTCTTTGGTTGAAAAACGATAGTG
AAGTTCAGCTCCTTCGGTTTTTCCATGTCCCAGCAGGTCGATCGTGATGGGATTGCAAAA
TGCTTTCAGCTCAGGGATAAGGTGTGTAAAATTCTCTCCACTTCCCATAAATCCATGAAG
GAGTACAAGATTGGGTAGGGTTTCCTTTTCCTGATGCACTTCGAAGTGATACGAAATTCC
GCGTACGCGAATGTTCATGAGTTCTTGTTGAACTTAAAGTTCCATAAGGCGTGGCGAAGC
TCCATCGACTCGTCGGCTCCGGTCATGCATTCCATAACGTGCACGCCGTTCTTTTCAATC
AGTTTGTCAAAGGTAGGAATAATTTGCTCCGGTTTTGAAACGAGGGTATGGTCGAGGTTG
TGAGCCCGGCAAAGAGCAGCGATCTTGGTCCGCTGTGGAGTTTCGAAATAGGGGGTGTAT
TTTTCCTTGATCTGATGCACCGGCAACATCCGGAAAATGGTTCCGCCGCCATTGTTCAAC
ACTACAATAACCAATGGCTGGGAAACCTGATCGGCCAGTAAAAGCCCATTGGAATCATGC
AAAAAAGCGATGTCCCCGATCATCAAAAATCCGGATTTGTTGGTTTTCACACTCAGTCCG
ATGGCCGTTGAAGTGATGCCATCAATGCCGGCCGTACCACGATTCACGTAGATCTCCTTA
CCATCAAATTCTCCAAAAAGGGACATATCCCGCACAGGAAAAGAATTCGACAGCATCACA
AAACTCTTCTTAGGCTGCGTTTCGGTGATCTTTGAAAATACATAGCCGTCAGTGATAGGG
GCTGATGGATGAAGCTGCTGCTCCCGAAATTTCCGGAAATCCTTCTCAACTTTTCGCCAG
GTTTTGATCCATTCTTTATCAGCGGCACCCGTCACTTCCGGGATCTTGAGTTCACCATTT
AGCAATATTTGTTTATGGGAAGACAAGCTGCCATCGGTCCACTGCTCGGGATGCATAAAG
CAGATCTGCATTATATTATCGTGCGTATCCAGGTAGTTGTTGAGGGCTTTGCTCACAGGC
TGCATTCCAAAGCGTAAGATCAGGTCTGCTTTCAATTCGTCTCCGTTCTCAGAATTTCGC
AGAAACCCATCAAAACCCTGAATGGTATGCCGTGAAGATGGGATTTGGGAGCCCGGTTCA
GCCAAAACAGGAGCATCCAGAACGCGGGCAAGCGAAGTTACAAAGTTCAGTTGGTGAAAT
GGCGAAGCCGGACCAACCATGATCAAGGGCTTCTCAGCTGAGATAACATCCGACCAAAAA
GTTTCTCCAAGTTCTAAAGGTTCTTTGGTGATTTGGTACTTTGGAGAAGGTAAACGGGAT
TGCTTCTCATTTTCAAATTCAACCTGCTTAAGAAACTTAGAATCAGGTTCAAAGGGTTTG
GAAAACGGAAAGTTTAAGTGCGCTACGCCAGCTTTTTTTACAGACAGCTGAACGGATTGA
ATTGCAGCCAGTCGAAGTCGTTTTAAACTGCGTTTATGCAGATCGGGTTCTCCAACTTCG
TGAAAAAATACCGGGTAGTTTCCAAATATCTTTAGCTGATCGATGGTTTGGGAAGCGCCT
AGTCCGCGATAGTGAGCGGGACGATCGGCACTTAAGATAATAAGAGGGATTCCGGATTGA
GAAGCCTCAATTACAGCCGGAAAATAATTAGCCAGGGCCGTGCCCGATGTACAAACCAAT
ACGGTTGGCTTTCCACTCGATTTGGCTAATCCAAGGGCAAAAAAAGCGGCCGAGCGCTCG
TCAATAGCAATGTGTTTTTTAAATCCGGAGTGAGCCGAAAAAGCTAAGGTGAGGGCCGTG
GATCGAGAGCCCGGGGAAATGACGGCATGTTCGACGCCTTCTTCAAATAAGGCACGGACA
AATTCTGTACTCCAGTGAAAGGCGAGATTCTGAGGTTCATTTTCGGGCATGTTCCAACGC
GGTTAACATCGGGATGAATTTTAAATTCGTTTCATCCCATTCTTTTTTAGGATTTGAGTC
CTCAACAATACCACATCCTGCGAAAAATCGCACTTCATTATTATTTATTAATCCGCTGCG
GATGGCCACTACAAATTCCCCTTCTCCATAGGCATTGATCCATCCGATGGGACCGGCATA
CCAACCCCGGTCAAAATGCTCGAGTTTATTGATATAGGGCATAGCTGCTTCACGCGGATA
TCCACCGACAGCAGGAGTGGGATGCAGTTTTGAAAGTACTTCTGTCCGCGAAACGCCTTC
TTTTATCTTGGCGTGAACCGGAGTGTACAGATGCTGAACGTTGGATAATTTTTTTATGCC
CGGTGCTTCCGGATGTTCATACACATCGGAAAAGCGGTGCAGGTTTTCTTCGATGGCATC
CAGCACAAATGCGTGTTCGCTCAGGTCTTTTTGGCTGTGAAGGAGTTCGTATTCCAGTAC
GGCATCTTCGGAAGCTGTTTTTCCGCGAGATATACTTCCGGCCAATCCCTCTGTAAGAAC
TTCGCGGTCATGAAATGAGGCAAGTCGCTCGGGGGTACTTCCCACAAAAGCCGTTTCGCC
ATCCTGACTGATCAAAAATGAGTAACAATCAGGATATTGGGTACGGAGATAATTCAGCAA
ACGCGTGCCGGAAACGGGATATTGCAGCTTCACGTTGAGCTCCCGGGCAAGCACGATCTT
TTTGAACTCTCCCTGGTTGATAAGATCTGTGGCACTTTCTACTGAATGCGTCCACTGTTT
AAATTCCGGAGAATCAGTGCCCGGTGTTTCCACTTTAGTTGGATAGGATTCCGGGTAGTC
TAACTGATATGTGCCTGCATCACAGATAGAGTCAAGGTGATCGAGGGTAGAGGTGAATTT
CCTGTAGGTATCTTCTAACGAAATGTCATTTTCAATTCTGTTGGTGATCGTCAGGATCGT
GAAATCACCTTGCTTAACCAAAACCCATTCCGGAAGATTGAAAGATCCGGCGCCAAAGTT
TCGCCATTCTTTGCCCACATTATGATCAAAGAAAGAGAAGCCACCCAATAAATGAACTGA
GGCATGCGGATGCTTGAGCTTGCTGAGGTGATAGACATTAGATAGTAATTCCTTCCCGGC
ATCAGAGGCATTACGGAAACGTTCTTTTCCGGTAGTTTGAATACGCTGAAGGGATCCGCC
GGCAGCTATGGAAAAGTCAGAAGCAGGTTTCTCCCAAAAATATTGAAAGGTTGATTCTGA
AAACTGTTCTAAAACAGCAAGGGCATCTACACTTGGTATTTCGATGGAGAAAGATAAAAA
TTGGTAGTCATTCTCTTGGTTAGCTACAAATTTAATAGCCTGCTGCAATGCCAAGCCGGA
AATCTGTTCCTGAAAACAAGTTCTAACTTTATCTAACACGGGATTCTCTGAATCCATATA
GCTGCAAAATTTAATTTTCAATCTAAAATGAAAGTACGGATAATTACAGCAATGTTAAAC
TAATTTTAATTCCTTTTTATGTTTTGGAAGGGAGTGAATGAGGTAATGAGTACAGAAAGG
AGAAAATGCTTTTTAAAATGCTGCTAACCGAAGCATTTGTTGGGTCGGCTTGTGTTTTAT
CGTGATCCAAGAAACAGGGGCTACATATAATGACCTAAGCCTCGGATATCAGAGAGTCGG
GAAGGTTTGCCCCGAAATGGGCCTTTCATGCAGCTTTAGACGAATAGGAATGCTACTCAG
CTACTATTCCGCGTCATCGTCGCTGCCGGAGGAATATGGGTTGTGAATGCCGTGTTCGTC
GGGATTGTATTCGGCGAGTTTGAAAAAATGCTCCCAGGCGGCTTCACTTTTACCGTTTTT
ATCTACCCAGGTTGGGTGACTTTGTTTGATGAGTCCCACCACGCGCTTGGCGTACATCAC
GCGCTCGTCGGTGTCTTCGATTCGGGGAAGGGCGGCGATCATAAGGTCGAGATTATAGCC
GCAGTCAAAGTCTTTGGGTTTTTGCTGATGTATGAACATGAAATGAGATAGGGTTAATTT
CTTTCGCCATCAAAATAAGCGTTAATGCGATGAGTTTAAAATCGAATTTACAAGCTTTGC
ATTTTTACACCTGTTTCAGCTGAGCCGAAGGATGGAGCTATAGCATCTAATCCATCTTTC
CGTTTCCTGGAAACTCGATTTTTGGGTAATGAAAGTGAGAAACGGGGTGATGGATGGTGT
GTTCCTTATCACCGTTATACCTTATTCGAAAAAGGAATGGCTAAGTAATTCGCTGCTATC
TAACTGACAAATTTTTATTGCCACGACACTAGTATTTTGAGACCTGAGGTTCGAAATGAG
GATATCTCGAAATAAGCGTCAATAAAAACTTTGCGAAATATGAACGGGTGCTTGCGAAAA
TATTTTCTTAGTTTTGAGCCTTCAAAAGAGTAATCATCAACACAGAAAAATTCATGTATC
ATAATTCCATTCTGGAAACGGTGGGTAATACCCCGCTCATCAAGCTAAATCACGTTAACG
GAAATTCGGACGGGACGCTGTTGGCGAAGGTTGAATATTTCAATCCCGGCCACAGTATTA
AAGACCGAATTGCCATCAAAATGATCGATGATGCGGAGGAAAAAGGCCTGCTGAAGCCCG
GCGGAACGATCATTGAGGGAACTTCAGGTAACACCGGAATGGGATTGGCACTGGTTGCGG
TCAATCGTGGTTACAAATGTATTTTCACTACCACCGACAAACAGAGCAAAACTAAAGTAG
ATCTGCTGAAAGCTTTAGGTGCTGAAGTGATCGTTTGTCCAACCAACGTGGAAGCGGATC
ATCCCGACAGTTATTATTCGGTGGCAAAGCGACTGAGTAATGAGATCGAGAACTCTTACT
ATCCCAATCAGTATGACAATAAGAGTAATCTTGTGGCTCATTATGAAACGACCGGACCGG
AGATCTGGGAGCAGACGGAAGGCAAGATTACCCATTATGTAGCGGGAATGGGAACCGGTG
GTACGATCTCAGGTGTTGGCAAATTCCTGAAGGAGAAGAACCCGGAGATCAAAGTGATCG
GGATTGACAGTGTGGGCTCGGTGTATAAAAAATATTTTGAAACAGGGGAGTTTGATAAGA
ATGAGATCAAACCCTATATGACGGAAGGTATTGGTGAGGACATCATCCCGGAAACCATAG
AATTTGACTGGATCGACGATGTGATACAGGTCAATGACAAAGATTCTGCGATCGTAACCC
GGAGATTGGCCCGCGAAGAAGGGTTGTTGCTGGGATGGTCTTGTGGGGCCGCAACGCAGG
GCGCTTTGAAGTACATCGAGGAAAATCCTTTAGGAAAGGATGATATAATGGTTATTATAA
TGCCTGACAGCGGAACCCGATATATCCACAAGGTGTACAATGATGAGTGGATGAAAGAGC
AAGGTTTCCTGGAAGAGTAAATCGGATCAACACTAAATAATACATAGGCAATCAAGTTAT
GGCGAAGAAAGATCAGACGATGAATCCCGGACAAATGGAAATTGAACTGAAAGAAGATGA
GGCCACGGGAACCTATTCCAACCTGGTGATGATCACGCATTCTCCATCAGAGTTTATTCT
CGATTTTATTGCTGTAATGCCGGGTGTTCCCAAAGCCAAGGTAGTGAAGCGAATGATACT
TACTCCTGATCACGCCAAACGCCTGGCTAGTGCACTGCACGACAATATTTCCAAGTTTGA
GAGCGAGCACGGAACCATCAATTCCAGCAATAACGACAAAGTGGACATGCACATGTATCG
CGGCCCCAAGCCGGAAGCGTGAGAACATTGAACATTCAATATTGAATAAAGAATCTTGAA
GTATTGTAGAACGGCTCGCTGAGCCGTTTTTTTGTTTAAGTATAGATAATTGGGATAAGC
TGGAACTCGCTCTGCCTGCGTCGCCGTATTTTTTCCTCGTTCCTGCGCTCTGCATCGGAG
CTAAATGTGCCCAAATTATTTCTTGGCCTGAAGAAGTAATCCAATACCCACCAAAAAGAA
GAAAATATGAGGAAGAGTTGCGGCTACGATAGGGGATAAGGTTCCATAATAGCCAAAAGG
CTCAATGATCTTCATGAATGCAAGATAGAGGAAACTGATGGTGAGTCCGGCTGCCAGGTA
GGCACCTTTTCCGCCACGTCTTCTTACACTGGCAAATGCAAATCCCACGATGGTAACCAC
GATGATGGAAAAAGGATACGCCAGCCTTCCAAAGAACTGCACCTGTGGAATTTCGATTCC
ACCTGCACCACTTCGTTCTATCGACTCAATGTAATCTACCGCTTCGGGGTAGGTTAGCTG
GTAGATATCGGAAGTAGTACGGGCCAGGTCTCGGGGAAAAACGTTGAGTACGGTGTCTTT
TTCACGATATTCTTTTTCTGTGAACCCTGTTTTTGTGAACACCTGCTCCGTAACATTCTC
AAGCCGCCAGCTTTGGGTTGAGTCGATCCACCGCATGCGATTGGCTGAGGTGCTTTTTGT
GACCTGCCGGTCTTCGGATTCAATAAGCCGGATGCGGTAAGCGATCTCTTTATTCTTGTC
AAAATAATTGACCTGAAGTTTGGTGTTTGGGGATGGCTGCCGGTAAATATCACTCCGGTC
AATACTCTCTGATTTATCGTGCAGGTATTCTTCTTCAAAAGCAATGCGCTCGGCATTGGA
CGTTGGTATCACGAAGGCATCCAGCAGGCTGATGGAAATGGCACTGATCAGCGCAAAGGT
GATGAAGGGGACTATCAAACGGTATAAACTAACTCCTGCGGCTTTCAGGGCGGTGATCTC
GAGTCGGTCGGCCAGCTGACCGGTTAGAAACAGGCAGGCTACAAAAATTGCCACCGGAAG
CACAAGCCGCGTCATCTCAGGGATGTAGTTGAGGTAGTAGCGATTGAAGATCTCGGCCAT
AGTTGCGCCTTGATCAGCAAAATCATCGCTGTTCTCGGAAAAATCCACCATAATAAAGAT
GAAGATCAGCATCACCAACACAAACAGCGTGATGCCGAGCATTCGGAAGAATATGTAGCG
GTCGAATCTATTGGTCACGTTTACGGAATGGGTTTGGTATGCGCAGGTCAAAGGTCAGGC
GAAGAATCAGGAAGATCCCCGCAATAGTCAGTATGATGTTAAAGGTCCACATTCCCCAAA
ATGGAGAAATGAAAAGCCGGTCAGCAAGTTTCTCGCCCTGAATCAAAGAGACCCAGTAAA
AAGTGAGCACTACGGTGGAAATAAGGGCGGCAAAGCCGAAATTTCCTTTTTTGGTCATAA
TACCTACCGGTGCCCCAAACAATATAAAAACCACACAGGCAAATGGAATAGAGAGTTTTT
TGTGAATTTCTACCAGGTACCGGGCAATGCGTTTCTGCCGCCATTCGATATTTGCATATA
CCGATTCAAGCTGACTTTGATATTCTTTCATCTGGCGGATCGACTCCTGCACGAAAAAGC
GCTGTATCTCTGCCTTCTCAAAGTTGTTGGTAACTAAGTAGGGGCTTTCAATGGCTGCAA
TATGGTCGAGAGAATCAGGTAGATTGCGGTTGGGATTGAAGAAAGACTCACGGCCACTGT
ATTCATCAGTAGGTACCAGCGAGGTGTTTTTACCCATGAAATCACGTTGTCCTTCAATTT
CAGTAACCAGAGAATCTACAACGGCCATCATGGCCCGGGAGCTCATGGTTCGGTCGCTAC
GGTTTCGGTTTTCAGGATCTGATCGCATAAAAGCCAGGTCAGAAATGTCCAGTGTCATAA
TGTGTTTGCGGAATGAATTCCGCTCCACAAAGTTATCGGTGCGACTGGAGGTTCGTGTAA
ATTCCAGGCTTTTTCCATTTATAAGGTGAAGGGAAAGTGCTTGCTCTCCTTTACTTTCAA
GGATTCCACTTTCAGCCATTATGTAGGCCCGGTTTTTATTATCTACCGGTTTTTGAAATA
GAGTGATATTGTAGAGGCTGTCTGTTTCGCCATCTATACGTTCCACCAAAAAGGTGTAGC
CTTCAATACCATCGTAAAAGGTATTTGGTTTCAACTCAAATCCAGGCTTTTTCAATCGAA
TATCAATAAACAGGGAGCGGGCTTTTTGGTTGGCTTCCGGTAAAACGCTATTTGAGAACC
AGGCCAATCCCACAAAAAGTAAAACAGAGGTGATCAGTACCGGCTTCATGATCTGAAAAG
GGTTAACGCCTGAAGCCCGAAGGGCGGTGAGTTCGTTGAGTTCTGAGAACTTGCCAAAAG
CCATCAGGGTAGCAACTAAAACGGCCATGGGAGCGGCAAGAACCACCATGTAAGCCAGGT
TGGTGAGAATGAGTTCGATAATGACCTGTAGGGGAATGTCTTTCCCGATGAGATTGTCGA
TGTTGAGGATCAGGAATTGCATCAGCAGTAAAAACATCAACGTAAAAAAACAAAAGAAAA
AAGGGGCTATATGCCTTTTTAAAAGGTCTAATTGCAGTTTGTTAATAATTTTAGCCAAGC
CTTGTAGTTGATTAAGTACTTTTTAATTTTTACAGACGTAAATAATAGACATTTTTCAGG
TATCAATTTAACTTTTGATCGGTGGATTAAACTTTCAAGATACTCAAATATATAGTATTA
TCGTTCGCACTAATCATCTATAACTAACGCTAATTAAAGGAAGAAGGATCAGCCTATCGC
ACAACGCTACAGACTTTAAGTAAACCAAAGCCTAGTACATATTCAGGTGCATTCTTTTTT
TAAATTAGCTTATTATTTGCCGTTCGTATGTTTGATGAATGGGTTGCTATTGGTGGGCGC
TTCCGCGCAGGATTCTACAGCTACCGATACCACGGTCATTTCTATACAAGCTGACTCTGT
TGCTGCAGACTCAATGCCTGAAGGGATGAAGTTTATCTACAGGGCACCCACCGGGCCAGC
CAGTATAGCACCTGCAGTACAGCCGGGTAAAATGTACTATATAAAGCTTCCCAAAGAGCG
GTATGAAGCAAGCTGGGATTCTGCCGATACCTACACCGTCCAGCGAAAGATCGACGGAAT
TGATGTGGGCGTTCCTTCCAAATACTCTTTTGAAGAATTTGCCGAGCATAAAAAGCGCCA
GCAGATCAAAAGCATTCAGTATAGTCTTGTAGAAGAAGGGAAGCAGCAGCAAGCTGACCA
GCGAGGGTTATTGGACTTCAGTTTACAAATTCCGGGCGGCGAATCATCTGTATTCACTAC
TATTTTCGGGAAACCGGAGGTGAATTTACGGGTTAATGGTTCAGCTAATATGAATGTAGG
TGTTTCGATCCAGAATGTAGATGATCCTACCATAGCGCCTGACCTGCAGCGGCGGATAGA
TCCTACTTTCAACCAAAACCTGCAGTTGAATATTCAGGGTACCATTGGGGATAAACTTAC
CATTGCCACCGACTGGGATACGGAACGTGCTTTTGATTTTCAGAACCGCCTGAGTATTGT
TTATGAAGGGTATGAAGATGAGATCATCAAGCAGATTCAGCTTGGTAACGTATCTATGGA
AACCGGGAACTCGTTGATCCGCGGCGGGGCATCGCTTTTCGGAATTAAATCGGTGGCAGA
ATTAGGACCTCTGAAGCTGACCTCAGTAGTGTCTCAGCAAAAAGGAGAAAGTGAGTCGGA
AACGATAACGGGCGGTTCTCAGGAAACACAGATCTCCATACGACCGATCGAGTATCAGAA
TAACCGTCACTTTTTTATCGATTTTTTCAACCGTCAGCAGTTTGAGAGCAATGTTTCCAA
TCCCCAGCAAATAACGCAAGCCTATCAGATATCAGACATCAAAGTATGGATATCCGAGCC
ACAGATAAATACAACCGATCCGGAAGCCGTACGCGCAGCTGCATTTGCAGATCTTGGAGT
GGTAGAAAGAAACGGCTCCTTTAGCCTGCCAAATCCTGCTTTTGACAGTATCGATGACGC
CTTGCTGGATCAAAATCGAAGCGAGACCAGTGCTTCGGCAGGGGATTTCAATGTTTCGGG
TAACGATTTTTATAACGGGTATTTCCGTCCATTACAGGAAGGAGCTGATTACAGCATCAA
CAAAGCACTGGGGTATATCAGCTTGAACCGGACGTTAAGTTCTGGGGCCTATCTTGCGGT
TTCGTTTGTGAGAAGAGGGGTGGCCGGCGAGTCGGAAGACAATATTCAGGTAGGAGATAT
TTCCCCACAGTCTTCCGGATTGACCTATTTAAAACTACTACGAACCGATAACCCAACTCC
CGATCAAAGAACCTGGCCGTTGACGATGCGTAATATCTACTCGCTGGGCGTGTCGGATCT
GACTCAGGACGGGCTGGAATTTGACATTAAGTTTACCCGGGGTAACGTAGATGATACCAA
CCTTCCCAATCGTAACGCTACCTTACTTCAGGACCTTGGCCTTGACCGAACAGATACGCA
GGGTGCTCTGAATCCGGATAACCGAATCGATTTTACAGGGATCGTTTTAGATCCAAGGTC
AGGAGTTGTTTTATTTCCATACCTGGAACCGTTTGGGCAACGGATCGCAAGTCTGCTGGA
GCAGACAGCCGCTTCTGATTCGGTCATTTCATCCCTGGCATATACCGAACTCTATAACGA
GAAACAGAACACGGCCGACAAGAACAACAAAAATAATTATTACAAACTTGAGGGAACGTC
AAAAGGTGGGGTTTCCGGAAACTTTACGCTGGGGTTCAGTTTGGTTGAAGGATCGGTAAA
AGTATTTGCCAATGGAACCGAGCTTACCGAAGGGGTCGATTATGAAGTGGATTATTCCTT
TGGAAGTATCACCATTTTGAATGAGCAGTACCTTGCAGCCGGGCAGGATATTCAGGTTGA
ATACGAGAATAATCAGTTGAATCAGATCGGGCAAAAGAACTTTACGGGGGTTCGGGCTGA
GTATCAGATAACCGAAGATATTCAGGTTGGAGGTACATTCTTTAAACTGAAAGAGCAGCC
ACTTTCTGATAAGATCCGGGTTGAAAATGAGTCCATCAACAATACCATTCTGGGGATGGA
TGCATCGGCTGAATTCGACACACCATGGGTCACACGGGCCATTGATAAAGTTCCCCTTCT
CCAAACCAAGGCCGAATCGAATGTGAGTTTTAGCGGAGAGTTTGCCCAATTGCGTCCCGG
AGTCTCACAGACCAATGCTGTTCGTGAAGCGATCGAAAACGGAGAGCTGTACGAGGATGA
AGAAAACGGACTTTCCTTTATAGATGATTTTGAGGGTTCGGAGGTGAGTATAAGCCTCAC
AAGTGCAACGCGGTGGAATTTAGCCGCCGCACCTGCAGCTATTACAGGATACGCTCCTGA
CGAAGCCTTTTTTGAAAATGAAGATTCTCCACTTACCAATTCTCTGGAATCTAAAATTGA
TCGATCTGATCTGCGGAGTCAGTTTTCCTGGTATACCATTCCCCGAAATGTGACAAACCT
GTTGGGCGGAGTGCAAAGAACGGCGGAATCTGAGCGGGTGCTTACGGAGGCGGTTTTTCC
CGGGCGGGAAACAAACAACGCGCAGGATGAAGAGATCACCACTCTCGATGTTTACTACAA
CCCACAGGAGCGGGGCCCTTACAACTACAATTTTGACCTGAAGAATAAGCTCGAGAATGA
ACCTGAAAAGATGTGGGGCGGAATGACAGCTACTTTACCATCCGGTCAGGAAGATCTCAC
ACAAAACAACATTGAGTTTATTGAATTTTGGGTACAGCCAATTTTGCCGGACGGACGTGA
ACCGACCGCGCAGGATCTGCAGGACTATGACGGAAAGATCTATATCGAGATCGGAACTAT
TTCTGAAGATGTAGTCCCCAACTTCGATCTGAATACTGAGGATGGGCTGGCCAGTAATCC
CGATAATCTGGAGCCCGATAACTTATCTTCTCAGCCTCGTTCGTTTGTGCCTGCGAATCC
AACGGCGCCACAGGGGCAATTTTCTAATGAGAACCGGGAGCTGGAAGATGTTGGTTTTGA
CGGTGTTCCAAACTCCGACGGTTTTGATGAGGAAAAAGTAGAAACCTTCTTATTTGCTGA
ATTTATTGACTCTATGCGCGTGGCATATGGTCCTGATTCACCGGAATTTCAATCCATCCT
GGCCGATCCTTCCAACGATGACTATGTGTATTACGGGGAGGGCAGAGTGCAGGAATTACC
ACTCAATGAACGCTTTCACCGTTTACTGGGATATCACGAAGGGAATACGCCGGTTGCTGG
TGGCGATAAGAGGGCCATAACGCCCCGTCCTGATTCTGAAGGACTTAAAAGTCGGTCAAA
CATAGAGACCAACAACAATTACTATCAGTATGAGGTGGCTCTTAATCCGGCTGAAGACCT
GCAAATTGAGATTGATCCGGGACAACAGGAAGACCGGACCTATATAGTAGACCGGGTTCC
CGGAGAACGCCAGCAAGATCGCTGGCACCTGGTACGGATTCCATTGTCGGAGTTCAAGCG
AAAGGTGGGCGATATTGACGGCTTCCAGAACATCAGTCATATACGAATGTGGATGTCAGG
CTATGAAAAACCATTCACCATGCGCTTTGCTACTTTTGAATTTATCGGGAGTCAGTGGAG
AAAAGTGGAGGAAATTGATGAAACTCAGAATGCAACGGGTGATTTTCAGGTGTCTACCAT
CAACATTGAAGAAAATGCGAATCGCGAACCGGTTCCTTATCGCCAGCCAGAAGGATCTAT
TCGGGCTTTAAATCGTGGAGTGCAGATCAACACCCTCGAAAATGAGCAGTCTATTGTTGT
GCGCGCAGAAGAGCTCGGCCCACAACAGATTCAGATGATAAAGCGTGTCTACCCCGGTGG
GTTGAACCTGCTGAATTACAGCAACATGCGAATGTTTGTGCATGGAGAAGGCTATCGGGA
TGATTCCAAAAGCGACAGAGGACGGAGAGATGCCGAATTGGTGATCAGAATGGGAACTGA
CCTGAATACAAGTTATTACGAATATCGCCAGCCGGTTACTCCATCGGACCCTGAATTTAA
TTATTCGACTTACAGTCCGGACGGAGGCAGCGGTGAGTTAGCTCTGGATGCTGAACAGGT
TTGGTTGTACGATGAAAACAGCATGAATATTATACTGGGGGCTTTTAATGAGATCAAGCA
GATCAGGGAGCAACGCGGAATTACGGATATCAATCAGCGATTTGAGATACCACTAATGCA
AGATGGCGAGGAGCTTGCTGAAGGAGCTACGATCGCCATCAAAGGGAATCCATCGTTGGG
ACGTGTAGCTGAAATTGGAATGGGAATCCGAAATCCATACGATCCGGCTGATCCGAGTTC
GCCCGGCAGCCCAAGTCTGACTGCAGAATTTTGGCTGAATGAACTCCGTCTATCAGGTTT
TGATAACGAAACAGGCTGGAAAGCTAATGCCAAGGCAAGTTTCAAAATGGCCGATTTTGC
CACTGTTAACACTAATTTTACCCGAACAACGACTGGTTTCGGAGGCTTAGATTCTAGGTT
GGGCAACCGAAGTATAGCTGATGAGCTGGGCTACGACCTGAGTTCAACGGTAAACCTCCA
TAAACTGATCCCTGATCGTTTTGGATGGAGCTTCCCTGTTAGTGTTTCAACGCGGAGAAG
TATTTCTACTCCGAAATTCCTTCCGAATCAGGGGGATACCCGGACTCAGGATTTCATCAA
CGCAACCCGGAATAATGAAGAACTTACCGAGGCAGAACAGAACACCATCATTGATGAACG
ACTCAATAGTATTGAAACGGTAAGGGAAAGTTTTTCGATCAATGTCTCCAATATCTCTAA
AAAGAATTCAAAGAGTAAACTGGCACAGTACACCCTCGATAATACGCGTTTGAGTTATGT
GTATAATCAGGGGAATTTGAAGAATCCTGAGACTCAGTTTCAGGATGACTGGAATTTTAC
TTCCTCTATTTCGTATAACCTTTCGTTCAATAATGTAAAGCTTTGGCAGCCGTTTGAATT
TACCGAAGATATACCCGTATTGGGAGTGATGTCTGGCTTACGGTTTGGGTATATGCCTAC
ATCCATCAATGCCTCGGCCAATTTAAACCGATCATATAACGAGAAGCGCCGCCGCCCCAG
GATCAATGATGAGGGGGAAGAACAACTTCAACCCTTACAGCAAAGCCAGACTTTTAACCA
CAAATCAAGTTTTGGGTTTAACTATAATTTCACCCCAAGTATTCCTATTTCATTCCGGTC
TAATACCAATTATGATCTTTCCGGAGCAGGGCGTGTCCAAACTCCGAGAACCGATCTTGA
GATCGACAGCACATCTTACCAATTACGCCCTACTTTTTCCAGCCTTGAAGGGATCATAAC
AGATACGCTTTCAGCCCGCCGGTCCAATTATCAGGAAACTTATACTGCCAGCTGGAGGCC
AAAATTCAACAATATGAGTGCACTGGACTGGATGACGTACTCAGCTTCCTACAGTGGCGG
ATATGGCTGGACCAACAGCCCAAGTGGTTCCGGGCTTGGGGCAGAAGTGTCAAACACTTA
TCGCTTAGATCATACGCTTAAACTTGGTGTTGGAGATCTGCTTGACCGCATTAGCTTTTT
TGAGGATATGAAAGAAGCAGATCAGGAGGAAAGCAGGGAGCGGCAGCGAGCTAAGAATTC
GAATAATAATCTGAATGCAGAGGAGGGAGAAGAAGCTGGACCTGACCTGTTTAAAGATGC
TCAATATCTGGGACGAAAACTGGTGCTGGCACTTTTTAGCATGCAGAATATTGATATTAC
CTATAATCAGAATAAAACCTCAAATCAGGCGGGTTATCTGGGTAATTCAGAGATATTTTA
TACCTTTTCTGATCCCTCCGGAGGGAAATATTCTCCACCGCTTGGTTATCGGCTTGGTAT
AGCGGAAGAGATCCCGATCTCGCAATTGATTCAGGAAAGTCCATCAAATTCTGCGGTCAA
CATCCCTAAAAACAACACCTATTCTGACAAAATTGGGGTGGGAACCAAACTCAGCCTGTT
CTCGAATTTGTCGGTTGACCTGAACTGGAGAACTGAATGGGATGAACGGCAAACCCAAAA
CATTTCTCTGACACCTGATGGTGAATTTGGTTCAACGGTATCTTCCAGTGGAAATATTGG
ATCTTCGGTTTGGGCTTTTGGTTCCGGTTACGGGGATCTTTTTGAAAGGCAGCTGGAAAC
TGCCTTTGGAGATCTGAATCAGGAAGCCGGTGTTATAAGTGACGAAACCGAAGCCGGCGG
AAATGGGGATGGACGCATTGTATTAAACCGAAATACCCTTGCTGATGACTTCCGCTACGC
CTATCTGGGAAGTGGAAACCGCGCCATTGGCGAAAAAGGATATACGCCCATTCCGCTGCC
GAACTGGAGGGTAACATGGTCTGGTGTAGAGAAGTTGATACCATTTATAGGAAAGGCGAT
GAGTGCTGCTTCTCTGACGCATTCCTACCAGGGTAATTATCGTTTGGGATGGAACCTGAA
TACCATCACCGGTTTGCAAGACCCTCAGGGACTTGGGTCATTTAACCTGATCGACAATAA
GGATCTGTATGAGCCGGCTTCCATAAATGTTGAGCAACGGTTTTCTCCACTCGTCCAGCT
GAATGTAACCTGGGAGTCGAATTTGAGAACACAGATAAGCATGGACCGCAGCCGCACAAC
AAGCCTGGCTCTTTCAAGCTCAACGGTTACGGAACGTACGTCGCAAGGGTTGAATACTAC
CATTAATTATACGTTTAGAAATCTGACCATTCCATTTTTCCCGAAGATCAAAAACAATGT
AGATCTCTCAATAAGTGGCGGAGTGGCTGATGATACAGAAGAAAAGTTTTACCTCAATCA
GGATATTGATGAAGCCTTGAGCAGCGAAAATCTCATTTTTCAAGCCGATCAGTATGATTA
CAACGAACCCTTTGTAACAGGACAAACACGTATCAACGGTTCGCTGAATATAGGCTACCG
TTTCTCGCAAACAGTGACTTCCAACTTTGAGTACACCTTTACCAATGTTTCTCCGAAGTC
ATCGGCTTTTCCACCACGCACCAATCATGAGATCCGGTTTAATTTCAGAATAGCTATTCA
GTCCCGCTAAGGATTTAGCGTTAGTTTCGATTTAAGAATAAGCAGGTAAATATAGTAGAT
GAGATATTTCGCAGCGAATGCTCGAAATCTAATTTTCTTTTAGAATTCAACACCTGATCT
CATGTCCATAATTAGATTCCCGTCTGCACGGGAATAACTAATACTATGGCTGGGATACTT
TAAGATCGAAGGGAGAGGCTAATAAAGAATTAATTCTTCTTGAAATAGAAAAATCCCCAA
AAAGGAAAGACCAGAATCAGGCAGGTGATGGGAAGCCAGTCACCAAAACGAGTGTAGAAG
GTTTGGGTTGATCGGTTGAAAACCTGTCCGGTAAACCCTGTTCGAACCCAATAATCCGTT
TGTTGCATAATTTGCCCGCCGGGAGCAATGATCCCTGAAATACCATTGTTTGCGCTTCGG
GCGATCCACCTGTCAAACTCAATGGCGCGCAACCGGGCATAGGCAAAATGTTGGTGATGT
CCCGATGTATTTCCCCACCAGCCATCGTTGGTGATAATGGTGATAAAGGAGGCTTCATCA
CGGACAAATTCGCGGATCCAGGAGGGATATACTGAATCGTAGCAAATAAGTCCCGGGGTT
TTAAATTGAGGAGTCTCAAGCATATCAGGACTGCTGCCTTTCCCAAACTGTTGGATGCTT
CCCCAATTCACCCAACCAAATACATCAATGGCGTTAAAAAATTCAACAAAAGGAAGACGT
TCCACAACGGGAACTAAATTCGCTTTTTCGTAATCCGATATGGAACCGTCAGCGTTAAAA
AAGAGAGTAGCGTTAAAGTAATTGAAGGGAAGATCGGTCCCCGGATAAATTCCCCTGTAC
AGTTCGTCTGTATCTGGCGCATAGGTTTTGAAAAGTCCGGTTCCGGTAATAAGTGGAATT
CTCCATGACCGGGCCGAATCAGCGATGCGAAATGCAGTACGGGAATTCGCAAAAATAGCT
CCGTCAATGGCATTTTCCGGCCATATTATGAGCTGAGTTTCCGGGGTGATGGTTCGTTCT
GTTAACGATATCAGGCTATCCACCACTTCGGTAAGCCCACTCATGCCGGCGTATTCTTGG
TAGGAATCGTGATTGGGCTGAATGATGGCTACGTTTACGGCCTCTTGCGAATTCGAGCCA
GTATTATCAGTGCTGTAAAGAACAAAGGACCACGCGGGAAATATCAGAAAAGCACCCAGT
GTAGCGTAAGCAAGCGATCTTTTCTTGGAAATAATGAGTTGATAGGTGAGCGAAGACGTC
AATACCACCCAAAATGAAATCCCCAAAAACCCGGTGGCTGAAATGTATTGAATGATGCCG
ATCCAGTTGGACCACGCATTGCCTATAGCCAGCCAGGTCCATGAGAGATCCCAGTGATGA
TGTAGAAATTCATATCCCACCCAGGCTGATGCTTGTAAAACCGCAATCAATACCGGAGAA
CGGCTTTTTTGGGAGAAATATTTAGCTAGGCACAGCGGTATGGTCATGAGCACGCTGTTG
GCCAGGATTGCGGCAATCCCGGCAGGTACGGTTGCCATCATCAGCCAGTAGGTGCCGATC
AGGTTCCAGGCCACAAAACCCGCGTAGCTATAGTAAGCCAACTGCTTATAAGAGTCGGTT
TTATTAGCAAGATGAAAGAACAGGATGAATGCCGGAAAGCTTAAAAAAGACAGATTGATC
GGAGGGAAGCTCAACCCCAGTAAAATACCGGCGGTGATGGAAACCGCCCATTTATTTTCT
AGCCACTTGTTCATAATTATTCAGAATATCCTTTTCCAGAAACGATAACCACAATTTCAC
CTTTAATAGAATCTCGCTGTTCAAACTCGGTTTTAAGTTCGTTTATTGTGCCACGAACCA
CTTCTTCAAATTTCTTGGTGAGTTCCCGTGCAACAGCCGCCAGTCGCTCCGGTTCAAAAT
GTTCTTCCAGTTCCCCAAGCAGTTTCAGCAGGCGGTTGGGACTTTCGTAGATCACTATAG
TAAGTTTTTCTTCAGCGAGTTGCCCCAAACGTTTTTGTCGGCCTTTTTTATGGGGCAGAA
AGCCTTCGAATACGTAACGGTCGCAGGGCAGTCCGCTTGCTACCAAAGCCGTGGTGGCTG
CATCAGGACCTGGAATGACGCTTACGGTGTGTTCTCCCTGCTGAGCTGCCCGGACAGCTA
AGAATCCCGGATCTGAGATCCCCGGCATTCCCGCATCACTTATCAAAGCCACATCCTGAT
TGGCATCAAGGATATTCATCAAGTGGGCTACTTTGCGGTGTTCATTGTGTTGGTGAAAGG
AAAAAGTGGGCTTACTGATGCCAAAGTGCTGAAGCATATGCCCGGATTTTCGGGTGTCTT
CGCAGGCAATGTAATCTACCGATTTGAGGACCTCAACGGCTCGCGGTGAAAGGTCATTCA
GATTTCCAATGGGGGTGGCAACTATGTAAAGAGTAGACACTGATTTTTGATTGAATTTGA
AAGTGCACAAATATCAAACTACCACACTCCAAAAACAAACATCAGTCCGCTTCATTCTTT
ATCGGTTGAGTAAGATTGGGAGATGTCCACGAGCTTTTATTTCAAGTATGGACATGGCAT
TCAAGGAGTTGGAAGGTATGTATGCTCAGAAATTGTTTGTTCCTCAACATCTTAAGAAAA
CCTCTTTTACAGCCGATAAAAAGAGAAACGTTGAAAATAATGGGCAAACTGAAAGGCATT
TTATCATTGGGCTTAATAGTCATCCTTCCCGGGATGTTGCTTGTGGCAATGTCGTATCTG
GGTGCGAGTCATCCGCTGGAAAATACATTCGTGAAAAAAGAATGGGCTTTTCTTCAGAGT
TCTGAGAATAGTGTTGAGGTTTTATTCTTTGGCTACGCCGGGTGTTCCTTTATCTGTCCG
AATGCACTGATAAAATTAGGAAATGCCATTGATGAACTACAGACAGAGGAGAATGTGGAA
GATATCGGAGGTTTTTTCATAGACGTGAATGCAGCTTTACAGCTAGACAGAGCACAGGAA
TACGCGCAATTCTTTTCACCAAATATACAAGGGATAAATACCACTGAAGAATCTCTGGGG
AGACTTCAACGTGAATTTAAAATTCGAATTCGGGAAGACAATGAGGTCGAGGGCGCTCTT
TTTCATACAGATCATTTCTTTGTTCTTAAGAAGATGGATGGTCGGTGGGAGATAGCACGG
GTATTGGCTAACGATACTCCAAAACAAGAAGTAAAAAAGATACTGTTGGAAACCTTAAAA
AATCAGCAATGAACCATATTCTACCGATTTCGAGCACCCTTTCCCTGAAAGATAAATTGT
TCCCTGCTTACGATCCCAATCTATCAGATGGTGTAAAGCATAAACTTCACTCCGCTTTTG
TTGAAACAGACCGATACATGCTGAAACTGTTGCTGATCCACTGGGCGGTTGCATCCACCG
TCACTGCTTTTAGCTACAGCACGTATATTTTTGGATTTGTTGGAGGCGGACTGATCTACG
GTATTGCTCATTTTGCCGTTTCTTCGAACCCGGGTTCAGCCTGGAGCAGAAGTGTCATAG
GAGCCTCATTCATGGCTTTTTCCATGATCTTTATTCAACAGCATCTGGGTAGAATTGAGA
TGCATTTTCATATTTTTGTATCCATAGCTTTTCTTGTTCGCTATAAGGATATCCTTCCGG
TAGTTGTGGCCGCTGTAACCGTTGCCTTACATCATGTGGTCTTTAATTTTGCGCAAACCT
ACGAACTGGCACTTGCCGGAACACCGATCATGATATTTGATTACGGCTGCGGCTGGGATA
TCGTAGCTCTGCATGCTGTTTTTGTAGTGGTAGAAGCGATCACATTTTCGAGTATCATCC
TGAACCTTTCAAACGAATATTTAGATAACGCAGAGGTGTTCAGCATCATTAATGATCTGG
AAGATTCAGCAGAGTACACCACTCAAGCAGCGAACTCGATCTCAGATTCGGGACAGAAGC
TGGCTATAAATGTTCAGGAGAATAAAAATTCCGTGGATAATTCTAACTCCGCTATTCTTC
GGATGAATGAAAATATCAGCGTATTGAACGATCAAACTGCTACGGTGCAGCAGAAAATGG
ATGCTTTATCCGATGATGCCGTATCTATGAGCCGATCGATGCTGGAGTTGAAAGAATCGA
GCCACAAGATCTCAACTATAACTGAAGTGATCGATTCCATAGCCTCACAAACAAACTTGC
TGGCCCTGAACGCAGCTATCGAAGCCGCACGGGCAGGAGAAGCAGGAGCAGGTTTTGCGG
TGGTTACGGAAGAGGTGAGAGTATTGGCAAAGAAAACAGCCGATGCCGCCACTGAAATAG
AAACCATGCTTGAAGAAAATGTAGCCAAAGCCATGATGGGGTCTAAGGCATCTGAAAAGA
TCAAAGAGGAGATATCGGGACTCGCAGAGTGGATCAAAGAGGTAAATGAATCGAGTAGTG
AACAGGCTGAACATCTGGAGTTGCTTAAAAGTACGATCCGGAAAATATCAGACAGTACAG
ACAGCACGGCAAGTATGGCCGAAAATAACGCTGCCACAGCCGAGGAGTTACACAGTCAGA
TCCAGATCTTGCAGCAGTCAATTGCGCAGATAAATAATAAGGTGAATAAAGGAACACAGG
TATTAAACACTCTTCAGCAAAAAGTACAAGACGAGCACCGGGTATATACGGCTCGGCATT
CAGGCCAGAATGGGAATCACTTTCAGGATGAGATTAAAGATGATGAACTGTTATTCTCCG
ATTTTTAGGAATGTTGAGAAATGGAGTAAAAGTCAGTGTTCAAGCCTGACGGTTCAAATT
CATATAAAATCTATGCAGGATGTATAATTTTATTAAAAAAGAAGCTGAAATTACCTAAGC
CAAAGGCAAAAACAGTAACTTGAAGATCAATTTTTAGAACAGCTTTAGGTAAAAGCCAGT
AATTCATTTATGAAGTTTCAAAGATCTATTTTAATGGTCATCGGGCTGATGATATCGATG
CCCATTCTTACACTACACAGCGTGAATGCCCAAGACTCCGTTGAGGTGGAAACTGCAGAT
AGTATTCGTACCACACCACAGGTAAATCGTGCTCCATATGTGTTTATTGATTGTTCATTT
TGTGATTTCAATCATATCCGCAATGAGATTCCCTTTGTGAATTATGTACGTGACCCCAAG
CAAGCAGATATTCATGTCTTCATAACCCGAACTAGGTTGAGCAGAGGCGGAGCAGAATAT
GAGTTTTCATTTATCGGGCTTGGTGAATTTAATACAATCAGTTTTGATCTTGGTTACACA
GCCAATAGAAATGATACGTGGAGTGAAACGAGAGATGCGCTCAATCAGATCCTGGAATCT
GCATTTATGCCCTACATTTCTCAAACAGTACTTGCTTCAGTGACCAATGTGGAAATGGAT
TTAGATGATTTTGAATTAGAGGAATCGGCCGAGGTTGATGATCCATGGAATTATTGGGTA
TTTGAAGCCTATGTTGGATCCGTTAACCTTGGTTTAGAATCCAAAAAGAAAGATTTCAAT
TCCCGCTGGGGCATATTTGCTGACAGGGTTACCGAAGAATGGAAGTTGCGCTTCAGGCCA
TATTTTAATTATTCGTATGTAGAGATAGAGCGAGAAGGTAAAGAATCGGTAGAAAGCACA
GTTGAACGCCATGGACTTGAATCATATGCCATCAAAAGTATCAATGATCATTGGTCTGTC
GGTCTATTTGCAAACTATGAAACCCGGAATGATCGTAATATCAAAAACAGGGTACAGGTA
AATCCGGGAGTTGAGTTTAGTCTGCTGCCTTACGAGGTGGCAACAAGAAAGGCGATCAAT
TTTCGCTATCAGCTGGGATACACGTACGCCGATTATTTTAAAGAAACCATTTTTGGTGTC
ACTCAGGAAAACCTGTTAAGTCATCAGTTAAGAGCATCGGTAGATATAGAACAGCCCTGG
GGGTCGGTATCTGGAGGTGCAGAGGCATCGCATTACTTCCATGACGCCGAACTTAGAAGA
ACGGAGGTCTTTGGCAGTGTTTCTGTGAGAATTATAGAGGGGTTGGCATTAAGCTTTTAT
GCAAATTATCAAAAAATTCAAGATCAGCTGACACTCCCCGCCGGCGATGCTTCCCTTGAA
GATATCTTACTTCAGAGACGAGAGCTGGCTACAGATTTCTCATTCTATGGTTCTGTTGCA
CTCACCTATACGTTTGGATCAAATTTCGCAAATATTGTAAACACAAGATTTTGATCACCA
ATTAAAGCAGATACTTTTGGGGAACGGTATTCAGATCAAGTAGAAAATACTTTTGCAGTA
TGACGGTACAAATCTGTTAATTTGAATTTGGAATTTCCTTATCCGGTTGTATGTTAACGG
CTGTAATAAATGAACGTTAACCTTTGTAATTATAAGTATGAATTTTACACCATCCGGAAT
AAACCACATTACAATTCGTGTAAATCGAATTGATGCTTCCAAAGAATTCTATGGGGATAT
CTTAGACCTTGAGCTGGTGAAGACCATGGGACAAAGTATGGCCGTTTACAGGATCGGGGA
GAAAGACACCCTTGTAATTGTAGAAGCCGAAACCAGTTACGATCCCACTTCCCGGGATTT
TCGGGTTGACCATTTTGGTTTTTATGTAGACTCACCAGAACAGGTAGACGAACTGGCCAA
ATACTTCCGCGAAAAAGAGGTGACCATTATGAGCGGGCCGGCAAACCGCAAAAAAGGACG
ATTCCTTTTTGTATCCGATCCGGATGGCAATATGATCGAATATTTTTATGAGGAAGAAGA
ATGACATAGAGACTGAGCTGGATCAAAAGGAATTCGAGAACGAAATTAATCGGGATCTAA
GCCATCAGTACAACAAAATTGAGGTAAAGGAGAAATTAACAGAAGGAAAAAACCCATACG
TATTAGGGGGCATGAACTTCTTTGTGACTCTTGTCATCCTCGAGATCTTCTATTGGGTGG
TAAAAGCTAACGTCAATTTTTTCACCCTCGGTTTTTCCCTAGAGTTTTTCGGAACCCTGG
ATCCTTTCATACATATAGCCATATTGGTGTTATGCGTGAACTCAGTTATCCAAAAAAGAT
CCGTTCTGGATTCCATCATCGATAGGTGGCCTTTTTGAAGATTTATATTGTAAGCTCATC
CTGTTAAAATCACTGAAATTTTATGCCTGAAGTTGTAAGAACATCCACCTCCGGTTTCAG
TATTGAAGTCCCATTCAAACTCATTGAAACCGGGGAGAGTGCAGGGGAGAAGCCCATGAT
CCTGTATCTTCACGGCTTCAACCAAAACATAGCATACTTTGAGAAAAAAGTGGAACCCAT
GCTTAAGCTGGATGCTTACCATCTCTTCATTCAGGGACCTTATCCCATTTATGATACTAC
CCGCAAAAAAGAACTTTCAAAATGGGGACGAGCCTGGTATTTGTATGATGGAGGACAAGA
GCAGTTCATCCATTCACTTGAAAAAGCCTCGGAATTCATACAACACATTCTGGATGAAAT
TAGTGAGGAGATCAGCTACAGCCGGCTTTGTGTTTTTGGGTACTCTATGGGAGGCTACCT
GGGAGGATATTTTGCCCTGTCACGGCCTCCGTATGTTCGTGAGCTGATTGTGGCTGGAGG
GCGTATCAAAACCGAGGCTTTTGATGGAAAAAGAGAAAAAGCCACTCATATAAATATATT
AGCGTTACATGGAGATCAGGATACAAGTGTGTATCCTGAACCACAAAAGAAATGTATTGA
CCTATTGAAAACAGAAGGCTACAATGCTACATTCAAGCTGTTGAACGCTAAACATAAACT
CACCAAAACGTATTTAACAGAAGGTAAAAAGTGGCTGATTGAAATGGGCTATGTTGAATC
CTGAAAAATTAAGTTATACTTTTGACTCTAATGTTTGTTAAGTTATTTTAATCCCTGATT
TACAATGCAGTTCGAAAATAATTCGACCCAATAAAACAGAGCTACTATTAAACTGGCATA
GAAGATGAATATACTTGTTATTGAAGATGATCCTTCCGTTCGTACCCTTGTAAAGGCTGT
TCTGGAACATAATGGCAATGATGTTTCAACCGCTGATAATGCAACCGATGGAGAGTCTAC
CGCAATAAATGATGATTACGATATGATCATCCTGGATCTCGGTTTACCAGACGGTGACGG
CTACGAAGTTTGCAAGAATATCCGAGGTAAAAATGTGACCACTCCGGTACTTATTTTGTC
GGGTGAGCAGGAAACCGATGTAAAGGTAAAATGCCTTAAAGTTGGAGCCGATGATTACCT
CACCAAGCCCTTCAATACAGAAGAACTTATTGCCCGGATGGATGCCATTAAACGCCGTTC
AGAAGCTTCGGGCGACCAGCAGCTAGTTTGCGGGGAATTGAAAGTAGATATGTTGAAGCG
GGAAGTGACTGTAAATGGGGAGAAAACTCAGTTGACCAATAATGAGTTTAACCTGTTGGT
GTATTTCATGAAGAATAGAAACCGGGTGATCTCTCAGGAAGAATTGGCAGAAAAAGTCTG
GGATATCCACTTTGACACACAAACAAATTATATCAACGTATATATCAGTTATCTGCGCAA
AAAGATCCGCGAGCATACGGATGTAGATTATGTTGAGACTATACGTAAAAAAGGATTTTT
ATTTCGATGTGATTAGTAATGTAAAACCACTTTCGAGCCTCGTACACCATTAAGTTGTAC
GAGGCTTTTTTATTTTATGGATCCACAAATTAGACAAGATCTGATAACCTACCTGCGTGA
ATTCTCAACAGAGTCGCGTTGGGAGCGAATTCAGGAAATAGTACAGAAGCGAACCCGTCA
TCTTACCGTGGTGGTGGAGGATATCTACCAGCCTCACAATGCCAGCGCTGTTCTTAGAAG
TTGTGATGGCTTTGGTATTCAGGATGTGCATATCATCGAGAATAAAAATGAATTTGAGCC
CTCCAGCCAGGTTACCATTGGGGCTGATCAGTGGTTAACTATACACCGTTACAATCAACC
CAAAGTGGACAACACTGAGCTCTGCTTCAATACGCTGAAAGAACAGGGCTATAAGGTCAT
TGCCACTACTCCACACAAGGAAGATACCAACCTGAATGCGCTCGATATTTCAGGGAAAAC
AGCATTGGTTTTTGGTTCAGAGATCGATGGCATCAGCGATAGGGCCATGGAATTAGCCGA
TGGCTTTATGAAGATCCCTATGTTTGGGTTTAGTGAAAGTTTCAACATCTCGGTAAGTGC
AGCTGTGTGTTTGTATAATCTTACGCGACGTCTTCGTACTTCAGAAATTCCCTGGCCTCT
TGACACCGAAGAGATGGAAGAACTAAAACTGAAATGGCTGCGCCAGTCTATCCGGGCCGG
AGAAGAGCTTGAAAAAGCTTTTTTTGAAGGTAATTAGGTAATAATAGAATCCATTCTTTA
TCTCGGTAATCGCTCTTCAAGATCCGCAACAGCATAAGCGAAAACAGCCATGGTTGCCAC
GCATTCGTTGAAATCTTCTTTATCCAGTTTGTCCATGGTATCAGCGGCCGTATGGTGATA
CCAGAAATATCGCGAGCCATCCACAACCAGACCCATGCCGGGCACTCCATCACGCATCAG
CGGACCAATATCAGCACCACCACCGCCTTTGGAAACTTTTCCGGATTCAATGGACTGAAG
CATAATACCGATCTCAGAAAGTATATTATAAGCTTTATCGCTCCCTGAAAATCCAAAACC
AATTGGATCAAAAACACCGGCATCTGATTCCATAGCCAGTACATGGTTGTCCAGCGAGCG
TTCTTCTTCTTTTACCCATCGGTGATATTCGTTTCCGCCTTGTATGCCCACTTCTTCACT
TGTCCATAGTACTACACGAATTGTTCTCTTGGGTTTAATGCCAAGCTCGTTCATCAATCG
CACAGCTTCCCAGGCTGCGATGCTGCCTCCTCCGTCATCCATCACACCTTCACCAACATC
CCAGGAATCTATATGTCCGCCCAGAACTATGATCTCATCAGGAAAGTCCGTTCCTTCAAT
TTCAGCTATAATATTTCGAGACTCCGCATCCGGCAATGTTTCTGCATTCATCTCTAAATG
GACTTCAATTGTTTCTCCCCGGTCGTAAAGTCGCTGTATCAGCATGGCGTCTTCAATTGT
AATGGCTGCATGAGGGATCTTCTTTACTTCATCATCATAGTACATCACTCCGGTGTGTGG
TGTTTGCATAGAGTAGGGCGTAACAGAGCGGATCAAACTTGCTACTGCACCGTGCTTTGC
AGCTTCGATCGCTCCGTTGGTTCGGTACTGAACGGTACGGCCGTAGGAGGTGAATTCTGC
GTTAAACAGCACGATCTTACCAGCCACCTGATCACTCTTCTGTTTAAGTTCCTCGAAGTT
TTTAACCACGATCACTTCTGCCGCTATTCCTTCCCCGGGAGTGCCCACGCTACCACCAAG
GCCCAGCATCGGCAGGTCTTTTTTTCGGGGTGAAAGGAGGGTTGCTGATTCTTCATTCCG
TTTCCAATTGGGTACCATTACGGGTTGTGTCCAGATACGGTCAAAGCCATCTTCTTCCAT
CGTTTCCACGATCCAGTCGATAGACCGCTCCAGGTTTTCTGTTCCAGGAAATCGGGGACC
ATAGGTGTCCGCCATGTAGGTCAAACGATCCCAGGCAAGGTCACTTTCCATGGCAAGTTC
GATAAGTTGGCGGGCCTTTTCTCGGTGGTCGTTGGTAAGAACAGATTGGGATTGGATGGG
GGCATTCAATAATAACAAGAATGCAAAAATTAAGAATAGCAGATATTTCATAGTAGCCGG
AGCTTAGTTGATCTTGAAGTTCCACAAAGAAAGGGAAAAGCCCGGATTGATTCCATAAAA
AAGCCACCTAAATTGGTGGCTTGAAAAGCTTAGTCGAGTGCGTTTTGGTTTGTTTCCGAG
ATCTCTTTGAAAAGTGCATACTCTTCAGGCGAGGTATTGGCAAACAGGTAATATAGTGGA
TCTACCGGCTGCCCTTTATAGTGAACTTCATAATGAAGGTGAGGCCCTTCCGATAATCCT
GAATCTCCGGCCATGGCAATTTGCTGCCCTCGGGTGACACGAGTTCCTTTTTTAATGCCT
TTTGCGAACCCTGAAAGGTGAGCATACATGGTTTCGTAGCCATGTCCATGATCTAATATA
ACAACCAGACCGAGCGTACTTTGCCGTCCGGCGAATTTAACGACTGCATCTCCGGTAGAA
AGGACTTCATCTCCAACATCAGCACGAAAATCTAATCCGTTATGTGGACGAGGATATCCC
AGAATAGGGTGGTTTCTCATTCCAAAACCGCTCAACAAAATACCTGATGTTGGCTTGATG
GCAGGTATGTTGCTCATCCTTTCTTTGTTATTATTATACTGGTGTTTGATCTCTTCAAAA
CTCAATTTCTGAATCCCGATCTTACGTTCCAGGTTATCGATCTTGGATGCAGTCCACTTC
AATAGTTCGGAGGTGGATTCACTATACACATCAAATTCTCTGTAAGGGTCAGTGCCTCCA
ATACCGGCCTGACGTTCATCATAGGAAAGCTTTTCCATGCCAAGTACTGAACGATAGAGT
TCATTGTCTTTTTGGGCAATTTCATCGATCTGAGAATCTAAAGAAACGAGAGAGCTTTGG
GTTTCTTCAAGCTGAGCTGAGAGTGCTTCATTTTCAGCTTTCAGGGCAAGCTCAGCCGGT
GTTCCAATATAAGTAGAGAGTAGTATGATCCCGATCCCTGTAAGTACGACTCCGGATAAG
ATCCAGATAGAGAGATTATAAACTACTTGCTCTACACGGTTGTACTCAATAGGTACAAAA
TCGCACTTTGATTCGTCGTAGTAATAGTGATTCTTTATAGACATATACTAGCTTGATTCG
AAAAACTTGTTAAAGATAGGAAGCTGAGCTTCACATTCAAAGAGTAGCGAGAAACTCTAA
TGTTACAAATTATTCGATATCGCCTTCAAAATATTCGATGGCTCGCCTTGGTGTCATTTC
CCGGCCTTTCGTTTTTACGCCAATACTCGACTTTATCCGTTCCTGAAAAGCTTTGGCAGG
ATCGTACCCATAATGCTTAAGTAGATAATTCATTGCAATGACCTCGGCAATTACGGTAAT
ATTTTTTCCCGGGGTGATGGGTAAGTGGATGAGGGGAATATCAAGCCCTAAAATGTTTAC
CGAATCGTTGTTGAGTCCGGTACGTTCAACGTCTCGCGTTTCATCCCATAAAGTAAGTTC
AAGGACCACTTCCATACGCTTTTGATAACGAATTGAGCGAATCCCGAACATGGACATCAC
ATCAACAATGCCAAGCCCGCGTATTTCCATGAAATGTTTACTCATTTCGGTGGCAGAGGA
CATCAATACATTGTTCTTTTTGGTGAGCATGACCACATCATCGGCTACCAGGCGGTGGCC
GCGTTCTACAAGGTCGAGGGCTACTTCACTTTTCCCGATCCCGGATTTCCCGGCAACTAA
GATCCCAATTCCATATACATCCACCATAGAACCATGCACCATGGTCTGAATGGCAAACTG
ATCTTCCATGAAATCCCGCAGAACATACATAAAACGGGTAGTTTCGAGTGGGGTAGAGTA
GATGGGGATCCCGGCTTCTTTGGCTATCGTAAGCAAATATTCGGGCAATTTATTGTTGTC
GGTTAAAAAAATAACCGGAAGTTCGAACTGGGTGATATTCCGGAAGGCTTCTTTCTGTTT
ATCTTCACCCATATGGTCAAGAAACTGAGTTTCAGTATTCCCGATGATCTGAATTCGTTG
ATGGGTAAAAAGTTCGATATAGCCTGCAAGGGCCAATCCCGGTCGGTGCAGATCAGCTTC
AACCACATGACGGTCGCCACTGCAGTTTTGAGCCACACACGATTCAATTTTGATATTCAC
TCGTTCCCTTAGTTTATCAACCAGGTATTCAACGGTGATCTTTTCTTTTCTGGGGATTGG
CTCCTGAGGCGAAAATGGCATTCTTTTTTTTATTAGAGATTAATTAGTTGCGTGCATTTT
TTCTTTATAACGCTTCAGCTGACGGCTAATAATGTCAATGGCGTTATGGATAGCTTGCTC
ATACGAAGTGCCCGCTTCTTTAACTGTGAGTACTTTACGGGGTACTTTTACGATCAGTTC
AGCTTGTTGCGGAGCATCATCGTCGGGAACAGGTTCTAGAATTATATCACACATTACGAT
TCGGTCATAGAATTGCTCGAGTTTCTCTACACTGTCTCTGCAATATTGCTGAAGGTCTGC
GCTTGCTTCAAAATGGCGTGCTGTGAATGTAGTTTTCATTATGATACTCCTTAATAGTTA
GGGTTTATGTAATGATAAATTAATTATGTTTTTGCTCTGGGATGGGCTTGCTCGTACACG
TTCTTCAGCCTCTCGATGCTGGTATGCGTGTATACCTGCGTTGCCGCAAGGTTGGCATGG
CCCAGGAATTCTTTGATCACCCGGATGTCGGCTCCGTTGTCCAGCATATGTGTTGCAAAA
CTGTGCCGTAGTACATGCGGGCTTTTCTGAGTAACCTCACTGGTTTGCTTTAAATATTTC
TTCACGATGCGTTGCACGGCTTTATCATAGATCCGTTGTCCGTTTTCTGCAAGAAAAAGA
GACTGCTTGGCATCACGGTCGGTTCTGTTTCCATATAATTCTGATCTCCTTGCCATAAAA
TCCTTCAGGATAGTTACAACGGTTTTACCCAATGGAATAATTCGCTGCTTATTTCCTTTT
CCATGTACGCTAACCTGATTTTGCCTGAGATTTATATCGGTCTTATTCAACCCGGTAAGC
TCACTGAGCCGCATCCCGGTTCCATAAAACAACTCAAGGATGGCCCGGTTTTGAAGACCC
CGCGTTGTCTGTATATCCACAGCATCCATCATACGTTCAATGTCTTCTTTGGTAGCCGTT
TTCGGTAGCGACTGATCTGTTTTGGGTACCACTAATAAGTGTGCCGGGTTTTTATCTATG
TATCCTCGTTTAAAGCAGTATTTAAAAAAAGAACGAAGTGCAGCTACTTTTCGTGCGATG
GAGCTTTTTGCCAATCCCTGTTCAGAGAGGTCACCCAGCCACAGTCGAATAGATAATCTG
GAGATCAGGGTAACATCAATATTTTCCGGATCTTCCTGTTCTGTTTGTGCCGTAAAACTG
AGAAACGACGAAAGGTCGTTTTTATATGACGTGATAGTATGCTTAGAAGCATTGCGTTCC
ACAGACAAATATTTCAGGTATTTTTCGATCAATGCTTTCATTGCCCAAATATGTCTATCA
ATACGCAGAAAAGAAAACAAATAATGCTGAAAGGGAGATGAATTTTATTTAGACATCCCG
ACCTTTCCATGTGGCTTTTTTACCGGTATAATGATCCCATACACAGCGAATTCCGAGAAC
CTCATACCATAGAATAGTTACAGGTTGGAGCAGGCTGATGAAAGGGTTCCATTTGAACTT
GAGATCCAAAAGCCAGCGCTGCATTAAGAAAATGGCGATGAGAATTCCAGCTATCATTTT
TTCTTGGGGTGAACCGATTGCAAGTGCCACAAAGGGAATCACAAAAACGATGATCTGCAT
AGCGGCCATAAAAAGAAAGAGGGGGAGGTTGCGCCCAAAACCGACAAAGAAATTCTTTCT
CAGCCCCTCGAACAGTTCGTGGTGATTGTGATACATCCGGCAGTTTACGGTATCCACTCC
GTCGTACATGGTCAGGGTAAGTCCGTTTATTTTTATTTGCCGGGCCAGTTCCACATCCTC
AACAATTTCTTGCCGCACCGAAGCGTGTCCTCCGATCGTATCATAAGCTTCGCGATTGAA
TGCAATAAACTGACCACAGGCCGCAGCAAAAGCAGGAGCAAATTTCTGCCGGAGTGACCT
GGGTAACCAAAAGGGATGTTGCGCTACATACTTGGCCGGCAGCAATGTATACAGACCAAG
GTATATCATGGGAATGATCATCTTTTCCCAAAAGGTAACTACGCGTTGTTTGGGCCATAC
AGTTATAGTATCTGATTGTCTTAAACTGTTGACAGCCTTTGCAATAGCTTCTTCTTCCAG
CCAGACATCAGCATCTATGAAAACAAGAAACTCACCTTTGGCGTGTTCACTCAGCTGATG
GCAGGCCCAGGGCTTCCCCAGCCAGTCGCCGGGTTTTTCTTTACCTGAAATGGTATGTAC
ATTATGAATGATCTCTGACAGATCTTTTAAGATTTCCGTAGTCTTGTCAGTGGAATTATC
ATCCAGAACCAAAACTTCAAAATTGGGGTATGTTTGTTTCAGGGCCGATGTAACACAGCG
TTCAATTACGGCTTCTTCGTTTCTGGCGGGTATGCAAATACTTACCAATGGCATCGCTTC
TTCAGTGGTACTCACAGATGGTTTTTGATGCCGCAACGAACGAAATTCTAACCAGTTACG
GATGAACACAAAAAGCGTGAACAGTATGTAGGAAGTGGCAATGTATAGTAATAGGTCCAT
CGAACGAATACGAATGCGTTAGGCGTTGCCTACCAAAAGGCTAACTTATTTTTCATGAAT
ATAACAACAGATTTTAAACACAGTTCACCGTCAAAGAGTTTATCTGAGGGAGGCTATGAA
TGGTGGTATTTTGATGGCCAAAGCAGGGAGGGTGACTTCCATTTTGTGATCATATTTTAT
AAGTCTAATCCATTTTCTACCAAATATATAGAGAATTTAACTGATGGTATTGTTGATGTT
CTGCATCCTGCCATAAGCGTATCTGTTTACCATAAAGGAAAACCGGTGTACTATAGTTTC
CTGGAATTTGGAGAGCCTGACTTTAGCTGGGATGAGCAGGAAATGGAGCTTAAAGTTGGC
GGAGATCTGTTTAACTACCGGCCCAAAGAGAACAAGTTGTTGATCAATATTGAGCTGGAT
CAAAAACTAGCATCGGGACATGGTATTCAGGGCACGCTAAAGGGAGAAGGGCGCTGGTCA
AATCCCCGGTTAATTCATTCCGAGAGCAATGACCGTCATGCCTGGAATCTTCTTTTACCA
CACATGGACTGGGAAGTTGATCTTGCTGTGGAAGGGAAGAAGGGAAGTCAGAATATAAAT
TTTTTGGGCATTGGGTATCATGATCACAATACGGGACAAGAACCCATGAAGGAAAGTTTC
CGGGATTGGTATTGGGGGCGCTATCATTTTAAGGATTTTACGCTGGTCTATTATCTGATG
CAAAAGCATGGCGAGGAACAGATGGAGGCGTGGCTCATCGATCAGAATAATAAAACGGTG
TTGGAGTATTTAACCGATTCAGAATTGTCTGATTTTGGGAGAAATTTATTTGGGTTGAGA
TCGGCACGTAAAATTGAGCTAAAATCAAATCAAGCTACTGTAAATATTCAATATAGAAAT
AAGATTGATGATGGTCCTTTTTACCAGCGATTTATTGGTGATTCAATAATTAAGTATAAA
GACCAAGTATTTGCAGCTCATGGAGTTTCAGAGTATATATATCCCAAAAATATCTATAAT
GAAATGTTTTGGCCATTAGTCCACATGCGCTTGAGGTTCATGAAAAAGAAGCCACACTGG
GTTCAAAAGTCGCCTTTAATGTATCCATGGACGTGGTAGAGTCTGATTTTGGCCTAAAAC
TGTGGTTCAAATTCCTTGTCACTAAATCCTGATTTGTTTCTCAGGTCAGTCAAAACGTGG
TGTATATCTCTTTCAAAAAGATCTGTTAATTCATTTCTGCTTAATGATTTATCATGATCA
ACTGAATTTCCTATAGCCATATGGAGCTCGGGTTTGCTGCTTCGGATGAAATGCGCATAA
ATTCCAACCGGCACAAAATCTACATCACTCCCAAGCTGCTGATAAATCCACGCCAATCCC
TGTTTGAATTCCGGCTTTTTCTCTGAGGCCGGAGTGATGATTCCCTCCGGATAGATGAAC
AGGCAAGAGTGTTCACGGTGCATAGATTCAACGGCATAACGAAGTGAACGTAATGCCGAT
CTTGGATCGTCAAGGTTGATGGAAAAGGCGCCGATCTTACTAAAGAATGAATACTGCCAC
ATCTGTTTATCTTCCATCAGAGCACGGGCGTTTTGCCGGAAGAAATGCCGGTTTAAGTAC
AAGGGGATGAGTCCGTCCCACCACATGTTATGGTTCAGGAAATAAACGGTTTTAGAATCT
GATGCGGGGGCATAATCTTGTTTTACCCAGATCTGCTTAAATCTGCGTTTCAGAGACCAT
TCGGTATATCGTTCAAAAAACCAGGTAAAAAAGCGGGATTCGTTGGCAGGAATGAAGTTC
AATGCTTTAATAATTTTGGTGGAGAAAATAGGGTCTTGAGCCTTATCTTTGAATCTATGA
AAAAGCACAGAGGAAAACCTATCGTTCAAATTACAGATCCTGAGATCGAGAAGTATGCCC
TTGAAATGACTACATCTGAATCTGAGCACCTCAGACAGCTTGTTAAGTCATCTGAAGAGG
AGCTTGATTACGTGGATATGCTTTGTGGTAACCTGGTGGGACAGCTGCTGAAAATGCTGA
TCAAAATAAGTGGTGCCAGGCGGGTGCTTGAGATCGGGACATTTACAGGGTATTCGGCAT
TGATGATGGCAGGGGCGCTTCCTGAAAAGGGTGAGATCATTACCATTGAGATGAATTTGC
TGTACCAGGAATTATGTGAAAAGCATTTTGCGAAGTATGATCTTGAGCAAAAGATACAGT
TGATAAAAGGCAATGCCAGGGAAGAGCTTCCAATGCTGAGTGGAAATTTTGATCTCATTT
TTCTGGATGCCGACAAGATCGGATATCCTGTTTATTATGAAGAATCTTTAAAGAAGTTAG
CCCCCGGTGGATTGCTGGTGGTTGATAATGTTCTGTGGGATGGAAGCGTACTTCAACCTC
AGGATCAGAAGGCTGAAGCACTGCATGAATTCAATAAAAGAGTCACAGAAGATGAGCGGG
TTGAAAATGTACTGCTCCCTGTGAGAGATGGGGTTACAGTAATTAGGAAAAAATAGAATG
AAGGGTATAATTGCCCGATGGATCTTATAGGCATTCATCGGAAAAAGAGGTATACTTTTT
ATCACAAAAAAACAAAATGAGGGCCGGGTATGAGTTACGTTAAAATTTTTTCTTTATCAG
TATTACTATTGATGAGTTTCCAATATTCATTAGCTCAGGATGGCAACCAGGAGTACCTGA
AAGTGGAGATGCATAATGGCAGTGTGTATATCGGTGTGGTTGTTTCTGAGGATGATACCA
CTTTGGTTTTACGTACCGATGATATTGGTGAAATTAGCCTCGATAAAAGTAAGATCAAGC
GCAGGGAGTCTATAGATCATGACCGAATAAAGAATGGCGAAGTATGGTTCGAGAATCCAC
ATTCAACGCGCTATCTGTTTTCAACGAACGGAATTGGATTGAAGAAAGGGGAAGGCTATT
ATCAAAACACCTGGATCTTTTTTAATAACGTAAATTATGGTATCACTCATAATTTTTCGC
TGGGTGGTGGACTGATCCCAACCTTTCTTTTTGGCACTACAGCGGTTCCAATTTGGATCA
TGCCTAAAGCATCTATCCCTTTGGTGAAAGATAATTTACACGCAGCAGTTGGCGGATTAT
TTGGGGGAGTTGTTGGAGGTGGAGAGAGTTTCGGCTTAGGTTTGGCTTATGGAGTATTGA
CCTACGGCAACACGGACAATAATCTTACTTTTGGAATGGGGTACGGGTATGCGGATGGTA
CCTGGGCTGATATCCCCATTTTTACCCTTAGTGGAATGGTTCGCATCAAAGAGAAACTAT
ACCTGATCTCCGAGAATTATTTCGTTTCAGCCGATGGCTCTGGAATTGGTTTACTTTCTG
CTGCTTTGAGATGGTCACCCGACAACTTTGCCGTAGATTTTGGCTTGATCCGTCCTACGG
ATATTGGTGGAGAATTTATCGGAGCTCCGTGGCTTGGTATAAGCATCCCTTTTGGGAGAT
AATCGGACTTATCTTTTGGGGGAATTTGTGTAGTTTCACGCAAAAAGAATGGCTTCTTCT
GATATTAAAATCCTGATTCTTGGGAAAGTTTGGCCGGAACCGAATTCCTCAGCAGCCGGC
TCCCGGATGATGCAGCTTATCGAGTGTTTCCTGGGACAGGGGTGGAATGTCACCTTTGCA
TCTTCTGCTTCTAAAAGTGGCCACGAAACTGATCTCAAGACGCTGGGGATTTTTGAGGAG
TTCATCAAGCTCAATAGCTCATCTTTTGAGGATCTTGTTGATTCACTTCAGCCGGATATT
GTTTTGTTCGATCGTTTTATGACTGAAGAGCAGTTTGGCTGGCGTGTGGCTGAGCGCTGT
CCTGATGCCGTCAGGATCTTGGATACTGAAGACCTGCATTGTCTGCGGAAAGCCCGATAC
CAATCCTGGAAAACCGGTGAGGAAGTGGATGTAAGAAGTATTGACGTAGCCAAAAGAGAG
ATCGCCAGTATTCTTAGAAGTGACCTTTCCCTGATCATTTCTGCCTATGAAATGAAGCTC
CTGAAAAAGGTTTTCAAAATAGATGAGTCACTTCTGTTACACCTTCCGTTTATGTTAGAA
GCCCTTAAGGAGGAATCGGTAAACAACTGGCTGTCTTTTGATAACAGAGATCACTTTATA
AGTATTGGAAACTTCCTTCATGAGCCAAACTGGAATGCAGTGTTATATTTGAAGCAAGAG
CTATGGCCTGCTATTCGAGAGCAATTGCCACAAACCGAACTGCATATTTATGGAGCGTAT
CCATCCCAAAAAGTGGAACAGCTTCACAATCCAGGAGAAGGATTTTTGGTGAAGGGAAGA
GCGGGAAATGCAAAAGAAGTAGTTGGAAAAGCACGAGTATTGTTGGCTCCAATCAGGTTC
GGGGCTGGACTCAAAGGCAAGCTCATCGAAGCCATGCAGTGCGGAACGCCATCAGTCACT
ACAACAATCGGAGCTGAAGCTATGCACGGAAGTTTACCCTGGCCCGGTGGAATCAAAGAC
GATCCTAAAGAATTTGCTGAAGCCGCGGTTCAACTTTATCAGGATGAGCAGAAATGGATG
GAAGCCCAACAAGCCGGTATCCCGGTCATAAATTCTTTGTATGATAAAACGGAGTTGGGG
GATAAGCTGATCAAAAGCATCAATGAGTTGCTATCAATCCTGGAAGCTCACAGAAAGCAG
AACTTTTTGGGTGCAATGCTGCAACATCACACCGCGGCAAGCACCAAATTTATGAGTAAG
TGGATAGAGTTAAAAAATGATCGGTGATACGTTGATTACACAGATTCTGTAAAATCTGTG
CAATCAAACTAATCTGTGATCAATAAAGCTCATACTCCAGCAAACGTGCATCAATTGTAG
AATTATAAAACTCGATGCGTTGATTGGTCCTCAGTCCGATCTTCTTAGCCAGGTCAAAAT
TCCCGGTAAACACATAGCCCCACCAGCCGGTTGCTTCCTGCTTAAAGAAATCACCGATGC
CTTCATAGGTGGGCTCCAGTTCCTTTTCATTCCCAATACGATCTCCGTAAGGCGGATTCA
GCATGATCACCCCGGTGTTATCACTGGGAATTTCAGTCTCTGAAAAATCACATTTCTTTG
TTTCAATGAGATGTTCAACGCCAGCTGTACGCGCATTCTTTCTTGTGGCACTCACTGCCC
TCAGATCGTGATCGGTAGCGATGATACGGCCTTCAAAATCCTTATTGGTCTTATTATTCA
AATCCGATCGCAGATCACTCCAGCGCTCCTCATCAAACCCGAGAATATGCTTGATACCAT
AATTGGGCCTTAGTAACCCAGGGGCTTTATTGAGGGCTTGCAGAGCCGCTTCAATTGCAA
TGGTCCCGGTTCCACACATGGGATTCACAAAATGTTGTCCCGGTTTCCATTTACTGGCTA
AAATGATGGAAGCGGCCAGGGTTTCCTGCATGGGAGCTGTGTGACTTTCGGTGCGATAGC
CACGGCGTGAAATAGACTCACCTGAGGTATCGAGATAGATCTGGGCCCGGTCGTTTTTCC
AGAACACAAACACGACTGATTTATTCAAATTGGGGCCAGAATCAGGCCGGGTGCCTGTTT
TATCACGGATGCGATCCACGATGGCATCTTTCACCTTCATATTCGCAAACTGCGAGTTTG
TTACCGTTTTATTGTTGATGAAAGAAGTCACGCTTACATACCCGTGCTTGTCGATGTAAT
CTTCCCAAGGAATTTTTTTCAGCTCATCATACAACTCTTCGGCATTTTTAGGTCGGCAAT
CCTTCAGACGAAAGTGAACACGGTGTGCCGTCCGCAAACTCAGGTTCAGCAGCATACAAT
CATTCAGGGAGCCTTTGGTTTCAATACCTGCGTAACGAACTTTCAAGATGGGAAACCCAA
GGTCTTCCAGTTCTTTTTTCAGATAAGGGGTGATCCGCTTGGGACAGGTAATGGAAATGG
TGCTTTGTTGGGAAAAATCAGCCATGGAATTATTTAAAAAAGGTTACCCCAGGTTGTCAT
CCTGAGCGCGCAAAAGTCTGCATGGGATTGGGGTGTATTACGCGAAGGATCTCAAAAGTT
GAATAAGCAAGTTGTATCAAACTTTGAGATCCCTCGTGTTCCACATTGAATCCCTTACGA
AAAATAGAAGCACTGGGGATGACAACCAAGGAGAGATAAATGCATTATATAAAAAATGGA
GTTCCTCTTTCGAAGAACTCCATTCAATTCATTGAAGAATGAATCAGTTTACAATCTCGA
TCAACTCAATGTCGAACGTCAGGTCTTTTCCAGCAAGTGGGTGATTAGCATCAATAATGA
TGTTTTCGTCTTCCACTTTAGTTACTTGAACTGGTACAGGCTGACCATTGGGTTGATTCA
GCTGAAGTTGCATTCCAACCTGAGGCTCAATGTCTTCAGGCAGTTGCTCACGCTCAATAG
TTACTTCAAGGTCATCTCTGCGATCGCCGTATGCATCAGCAGATTCGATACTTGCAGTGG
TTTTATCTCCAACTTCTAAACCAACTACTGCATTCTCAAAACCGGGAATCAATTTTCCTT
CTCCCAGTGTAACTTCAAGGGGATCGCGATCTGCAGAAGAATCAAAAACTGATCCGTCTT
CTAATTTTCCTGTATAATGGACTTTTACGGTGTCACCGCTTTTAACTTTTGACAAAATAA
ATATGTATTTAATTATGAATTTGTGTCCCTTAAGATATGTAATTTTAAGCACACATGAGG
ATTGTAAACACCTATTAACATGATTAACGATACCAAAGAGATACAACAAATATTAAAAGA
TGCTAAAACGGTAGCCATGATCGGCTGTTCGCCCAATGAGTATCGCACAAGCAACTATGC
GGCGCGGTTTCTGCGTGAAAAAGGCTATCGAGTGATTCCCATAAATCCCGAAGCAGAAGA
AATTGACGGTGAGAAAAGCTACAATAACCTCAGCGATCTCCCTGAAGATATTCAAATTGA
CATCGTAAATGTATTCCGCAACTCACGATATTCTGCAGATGCTACCCAGGATGTAGCCGA
CTGGAAAGCCGAAACCGGCCAGGACCCTGTTGTATGGACGCAACTTGATGTTTCCTCGCC
CGATGCCGAAAAGATCGCCGAACAGAAAGAACTTCCCTATATCAAAAACCGCTGCATTAT
GGTAGAATACGATAGGATGGTTGGGTGATTTGGTGAAGGATGGTGTGGTGATTTAGTGAT
ACGGTGATATAGTGATATGGTAAATTTGTTTTGAGATTTTTTGTAAGGAATTGCTTTTGA
GTAGCTCTAACTATTGAATGACAATTTAAAAGCAATATCATGATGAATTTTGAACAATGG
ATTGAAATAATCCCTGTGGATATTAAATCCGATACAATTTGGAAGATTGAGGCATATCAA
TTGGGGCTGTTTCTTTCTGATCTATGTTGGGAAGATTCAGAAAAAATTATAGCAGCTCAT
AGATTCAGTTTGGCTGATCAACTTTATCGTTCTGCGGGCTCGATTAGTGCAAATATTGCT
GAGGGATATTCGCGTTTGTCAAACAAAGAAAAAGCAAGATACTGTGAAATTTCTTTAGGG
TCTGCTCGTGAGGCCTGAGACTGGTACTTCAAAAGCAGACATATATTGGGCAGGGATTTA
GCTTACAAAAGAATTAAGATGCTCACTTCTATCTCAAAGCTATTACAAAGTATGATCTCA
AGCCATCGAGCAAGATCACACTAAATCACCAAATCACCGTATCACTCCATCTCCTCATAT
TCATCGAACTCTTCTTTTTCCAGCCGCTCGGCAATTTTGCCGGAAAGGGTCTTCTCAATA
AATATGGAATCGTCATCAGGAATCATGGTCTTGAAACTCCGGATCTTATCATCGAGCTTG
AAATCAATTTCCAGCACTTCTTCAGAAAACCACGAATAGCTCAGGAAATCATCCCACTTT
ATCAGCCGATCCAAAAGTATAATGCCTTTGGCTCGAAATTCCGGCACCAGCCGAACAGTA
ACACTGTATGCACCAATGGCCATAATAGAAAGGCCTGAAGTTACACGAATGGGGGTGAAG
GGCAGGTCCGAGAACAGAGAAGTTCGCTGAATCCCAAACAGAATAATGCCAATGGCAACG
ATGTTGGGGAAAATATCTGTCCAGAACGAACGGTTCACATAAATGATATCGCCGGCGTTC
TTTTTTTGCTGAAATTGTTGAACAGCAGCCCCTGCAAAAAAACCGAAAGCGGAGGCATAC
GCATTGGCCATCACAGCACCTGCAATGGCTTCAGGGAAATAGCCAAGACGGTGCATCCAC
TGAAGGACCACCAGCAAAACTACAATGCCCAACAGAGTAATGGAAAGATTGCGTGGAGTG
ATTTGATCGATGTAGAGCAGCCGTTTGTAACCGCCCCAAAAACTAAGGAGTGAAATCAGA
ATTGCCGAAACAACTATCCAAAGCATTGGTTAATTTTAGTTGAAAAGTTAGAACTAATTA
TCATTTATAGATGGATGAAACTACAACGCCCACCGGCATCGAAGTTAGCAATAAAGATCA
GGTTCTGGAAATTTCGTGGCAAGATGGCCACACTTCCAAATTTCCACTGTATGGATTACG
TGTGAATTGCCCGTGTGTAACCTGCCGCGGAGGACATGGAAGTATGGGCGATTTTGAGCC
GGAAGCTTTTTTTGAGGAAAATCCCCCAAGAATTGAGATCAGGGATATTCAACAGGTTGG
AAATCACGCCATCAAAATAACATGGGGAGATGGGCACAATTCCGGCATGTATCAGTGGGA
GACGTTGAGGTGGCTGGATCCGGAGAATGATAGGTGATATAGTGAAGGGTGATATAGTTT
TCTTGCCATGAAAAGATCAGGTGGTGAATACAGCTTTTTATAGAGGTTGGTTTAATATTT
CAGAAATGGATAAGTCACCAAATCACCATATCACCTTATCACTTCATCATCCCAAACCAA
CTTTTACATTGTGCAAGACTTTAATTTAGAATCTATCTAAATAAAATTGTAGTTTTGACT
CATTCTAAATTGGAAACGTCAATAACAAACCAAACAAATGAAATCTACTCTATTATCACT
CATTGCAATGGCAATGGTTTTCGCTTCTTGTTCAAGTCAGGAAGAAGTAAACGTGTATTC
AGCTCGTCACTACGACACAGATCAGGCATTGTATGATCAATTCACCGAACAAACCGGAAT
TCAGGTTAACCTGATCGAAGGGGGCTCAGATGAACTCATAGAGCGGGTTAGAAGTGAAGG
AATAAATTCTCCGGCTGATATTTTGGTAACGGTTGATGCAGGAAGATTATGGAGAGCGGA
AGAAGCCGATATACTGCAACCTATTGAATCTGAAATTCTTGAAGATCGTATTCCTTCTTC
ATTTCGCCACCCGGATGGATTATGGGTAGGATTGTCGAAGCGAGTTCGTGGGATGGTTGT
AAACCCCGAAGCTGTTGAAAATTACGAAGAGCTGACCTATGAAGATCTGGCGGAGCCAAA
GTTTGAGGGCCGCGTTTGCATTCGCTCTTCCAATAATATTTACAATCAGTCGCTGGTGGC
CTCAATGATAGAAACGATCGGAGCAGAAGCTACCGAAGAGTGGGCAAACGGACTGGTAGA
GAATATGGCCCGGGACCCACAAGGTGGCGACCGTGATCAAATTCGCGGAGTTGCAGCAGG
TGTCTGTGATGTGGCCGTGGTCAATCACTATTATCTTGCTATGATGATCAAAGGCGATGA
TGAAGCCGACCTGGAAGCAGCATCGAAAGTAGAATTTGTATTCCCGAATCAGGGTGAAGA
TGAAAGAGGTGCTCACGTAAATATCAGTGGGGCCGGTATCCTCAAGAACGCTCCCAATAA
AGAGAATGCTGTCAAGTTTCTTGAATACCTGACCACTCCGGAAGCTCAGGAATATTATAT
CGGCGGCAACAATGAATATCCTATCAACGAAGAAGCAGAGTGGGCGGATGTACTTGAGGA
ATTTGGGCAATATAAAAGCGATGCCGTAAACGTATCTGCTTTAGGCCGGAATAACCCGGA
AGCCATTCGCATTATGGATCGTGCCGGCTGGAAATAAGTATAGATCAAAAACAGCTTAAT
TAAGTTTTAAGGAATATGGGATGACGTGGATGAGACCACGGATTCCGGTATTCCTTTTTT
ATTGATATTTGGTTTTTCAGAACAAGAAACCGAATGGAAAATTCACTTAGCACAAAGCAC
CTTTCACTGCACAATTAACCAAACAAACCCTTATCTTTGAGGCTCACTCAACTTGTTATT
TGGCATGATTAATAGACGAAAAGTAAGAGAAACGGTTTTAAGAGCCCTTTACGCTCATCA
ACTGGGCAAAGATTCTACACAGCATGTGGTAGATACTCTCATCAAAAAAGAAAAATTTTC
AGAAGAAAAAGAACTCCGACGCTTCGCAGAAAAATTGTTTTTCCGGAGCCTGGATCATTC
TGAAGAACTCGATGAAATTACTTCCAAGCACATCCGGAACTGGGATATAAACCGACTTGC
CCTCATCGATCGGCTGATATTGAAAATGGCTCTTTGTGAATTCGTCTATTTTGAAGAGAT
CCCTACCAAAGTGAGTATTAACGAAGCTATTGAAATGGCTAAGCGGTACTCAACAGCTAA
ATCAGGCCGGTTCATCAACGGTATTTTGGACGCCGCCCTCACTGATCTTGAAGAACAGGG
AAAGATACAGAAGAAAGGACGTGGGCTCATCGAAAAAACATTGGGTAAATAATACAGATG
TCTGTCCAAACTGACATTATTGCTATCGGTGACATTCATGGTTGTAACACTACCTGCAGG
TCACTATTGCGCCAGCTTGATGAGCAGTTTAATTCAGAGCCGACCTATGTTTTCTTGGGT
GACTATACAGACCGAGGTCCTGATTCAAAAGATGTAGTGGATCAGTTACTTGAATTTGAT
GAAGAGCATGAATGTGTTTTCATTCGCGGCAATCATGATCAAATGCTGCTGGATGCCTAT
GAGAAAGGAGAATGGGAGCTTTGGATTGCCAATGGTGGAAATACAACGCTAAGAAACTAC
GACTCAAGTCCCGGCAATTTTGATCTTCCTGAAGAGCATTATCAATTTTATTCTGAGACG
GAATTGTACTTCGAAACGGATGACTATTTCTTTGTGCATGCGGGAATGAATCCCAGCCTC
TCCATTAATGAGAATCTGGAACGAGAGGAAGAACGCCTGGATTTCATATGGCAACGCGGA
CACATTCACTCACCAAAAACCAAGTGGGAGAAAACAGTGATTTTTGGTCACACCCCGGTT
GAAGAGCCCATCGTTCGGGAAACTATGATCGGAATTGACACCGGGTGTGTATACGATCGT
CCCGGACTTGGAAAACTGACTGCTGTGGTACTTCCCGAAAAGAAATTTATTCAACAAAAA
AGTTTAGACGCTTAAACAACTAATTATTTATACATGAGCTTAAGATGCGGAATTGTTGGC
TTGCCCAACGTTGGAAAATCAACCTTATTTAATGCACTCAGTAATGCCGGTGCAGAATCG
GCAAACTTCCCTTTTTGTACTATTGACCCCAACGTGGGAATGGTACCGGTGCCCGATGAA
CGACTTCATAAACTGGCCGACCTTGCCGAGTCTAAAAATGTACTGCCTGCAAGCATTGAG
TTTGTAGATATTGCGGGATTGGTGAAGGGAGCTTCCGAAGGAAAAGGGAAGGGGAACGCG
TTCTTGTCTCACATTCGCGAAGTAGATCTCATTCTGCATGTGGTTCGTTGTTTTGATGAT
GAGGATATCATTCATGTGGAAGGTAATGTTGACCCGGATCGGGATGTTGCCATTATTGAA
GAAGAGCTGATCCTCAAAGATCTTGAAAGCGTTGAAAAACGTGCCGATAAATTGAAGAAA
GAAGCTAAAAGTGGCGACCGAAAGATCGTTGCTCAGCATGAAGTGGTACAGAGACTAGCT
GATCACCTGGGTGAAGGAAACTCGGCTCGTACGTTTGAAGCTTCCAAAGAAGAAAAAGAA
GCCTATAAAGATCTGTTTTTACTTTCTTCGAAGCCGGTACTTTATGCCTGTAACGTGGGT
GAATCTGATCTCGAAGGCGGAAACGAATATGTGGATGCAGTGAAAAAGATCGCCTCCCGT
CACGATGATGAAGTGGTGATGTTTTGCGCCAAGATCGAAGCGGAGATCGCTGAGCTGGAT
GAGGACGAAAAAGAGATGTTCCTCGATGAGCTGGGTGTTGAAAGTGCCGGACTGGATCGC
CTGATAAAAGGGGCGTTTAAGGAATTGGGGCTGATCACGTATTTCACAGCCGGACCAAAA
GAAGCCCGTGCCTGGACCATTAAAAAAGGAACTAAAGCGCCACAAGCTGCCGGCGTAATT
CACACCGATTTTGAGAAAGGATTTATCCGTGCCGAAACCATCGCCTATTCCGATTATGAA
GAATTAGGTTCGGAAAAAGCTGCCCGAGATGCTGGTAAAATGCGTCAGGAAGGGAAAGAA
TATATCGTGAAAGACGGTGATGTTTTGTTGTTCCGTTTTAATGTGTAGTTATAAAGTGAT
GAGTAATAATGTAAGTTGATCGACCTACTTTATTACTTTTTCACTTCATCATTTAAACCT
TTTCAATAGTTTTTCACGAAGGCGATTTTTCGTTTTCTCATCACAAAACGCTGCATCGAG
GGCGAATGTGTTAACACGTTTGAATTGTTCTAACTGCCAGTCAAAATGCTGGTTTAACTT
CTGATACTCTTCATTCAGCGATACGTTAGATATAGCTCTTCCATCGGTGTTGACGCTTAG
CGAATTACCGTTTTGGTAGATCTCATTGATGTGATGCTGAGCAACTTTATCATAAATGCC
CGTCTGTACATTACTGGTTGGGCATACTTCCAGGTGAATATTCTTTTTCTTCAGATCATC
CAGCAGTTCAGGGTCTTCGATGCTTCTCACTCCATGACCAATTCTTGAGGGATGAAAATT
TCCCATGATCTCCCGCACGCTTTCCGGTCCGCGTGCCTCACCACCGTGAGCGGTGCAATG
GATTTCGTGGTCGCGTGCATATTCAAACGCTTTGATGTGATTGTCGATCGGGAGCGTTTC
GTCAGCCGCGATATCAAAACCAACTACATTGGTGCCTTTGAATTGATCCACCAACTTCAC
CGTATGCAAGCTTTCTTCTTCTGAAAAATGTCGAAGAGTACAAAGAATAACGCCTGCTTC
AACACCGGTTTGTTTAATTCCTTTTGATGTTGCTTCATCCACAATTCTGACAACATCTTC
TGCAGTTAATCCCAGCTCTAAATGCTGCAGGGGAGCAAAACGAATCTCCGCATAGATCAC
ATTATCTGCTTTCAGCTGTTCAAATAGATCGAGCGTTACCGCTTCCAGCTGCTCTTTGGT
TTGCATGATGGAGATCGGTTCTTGCGCACATTTCAAATATTCATCGAGGCTGGCGCAGTT
CTCAGGGGCAATGAAATCTCGCTCGTATTCCTCTCTTGATGTGCCCGGACGGAGTTGCGC
CACCACCTCATAACTTAGTGAGCAATCGAGATGAAGATGCAATTCAATTTTTGGGAGACT
GGGTATGTTCATAGATCGAGATACTACTTGAGAAATACATTTGAGCCCTTAGCTTTCCTC
TCACTGATTTCCAGCAGAGCTGAAATCGGTCTCTCTCCAAAGAGAGATAAGTTCTTGCCA
CTGAGTACAATCTTGTTTGATGATCAAGATCTTGCCAAAACAAAGAACCTATGTCCCTCC
GGGAGGGACAGAAATATCAGTTTACTGATATTTCAGGGAGGTCAGTCAACAAGAGAGCCA
ATAAAAGCCCAAAACTACATTCGTAATTACATTCAAAAAAAATTAGTTTCCATCTGGAAA
TTAAGGCTACAAACTTAACCAAATTCATGTCGAAAAAACTCCTTTATTTACTTGATGGAA
TGGCACTTGCTTACCGTGCACATTTCGCTTTCATAAACAGCAGATTGAAAAATTCCGAAG
GCATTCCAACCGGACCGGTACTCGGTTTTGCGAATACGCTGGAGAAAATGCTGGAGGAAA
AAGAACCCACCCATATTGCCGTTGCCTGGGATACGCACGCACCCACCTTCCGCCATGAGA
AAGATGAAGACTACAAAGCCAATCGTCCGCCCCAGCCCGAGGAACTGAAGATCGGTATCC
CGCTTATAAAAGAAATGGTAGAAGCCTGGGGCATCAAGAATGTGGAACAGGATGGCTATG
AAGCAGATGACATCATCGGAACCATTGCAAGCAGAGCAAATGCGGATGATGTGGATGTGA
TGATGGTGACACCGGATAAAGATTTCATGCAGCTGGTGCACGACCATATCCACATGATGA
AGCCGGATAACAACAATGGCGGATTCAACATTATAGACCGGGAAGGCGTGAAGGATTACT
TTGGCGTATATCCTGATCAGGTGATCGATGTGCTGGCGATGATCGGGGATACTTCGGATA
ACATTCCGGGGGTACCGGGCATCGGGAAGAAGGGGGCTCCAAAGCTCATCAAGAAGTACG
GTTCATTGGAAAAGGCCATCGAAGCAGCTCCGGATATTAAAGGAAAGCGTGCGCGAGAAG
GATTGACAGAATATGGCGAACAAGCTCTTCACGCCAAATATATGGTCACCATAAAAACCG
ACGTTCCCAATACGCTGGATTGGGAAGAGCTGGAATGGAATGAGCCTGATAAAAAAGAAT
TAGGCCTGTTTTTTAAACGGATGGAATTCCGCACGCTCACAAAAAGGTATTTAGGGGAAG
AAGGCCCGGTTGCCAATAAAGAAGGTGATCAGGTTGATCTGTTCGGTTCGTTCAAGGAAG
AAGCACCAAAGCAGGAACTGGACGAGGAGAAGGTGAATTATGGCCTCATTGATACTATCG
ACAAGGTGAAAGGCTTGGTGGATGAGTATAAAGATGAAGAGCATTTTTGTTTTGATACGG
AGACCGACAGTCCCGATCCGGTTACGGCTTCACTGGTTGGTATCTCACTTACAGCTACCG
CCGGAACGGCTTACTACATTCCGGTGAATGTGGAAGACGGATTAGATGAAAAGGAAGTTA
TAGAAGTTCTGCGACCGCTGTTTGAAGATTCGCACATCCTGAAGATCGCCCACAACTACA
AGTTCGATTTCATGATGTTGAAGCGAGCCGGACTTGAAGTGAAGGGGAATGCTTTTGACA
CGATGATTGCGGCTTATCTCATTGATGCAAATCAGCGCCTGAAGATGGATGAGCTCTCGA
AAAGCCTGCTGAATTATAAGCCGGTTCCGATCGAAGAGCTGATCGGGAAAGGGAAGAAGC
AGAAGTCAATGGCCGATCTGGCAGTGGATGATGTGTATCTTTATGCTTGCGAAGATGCGG
ATATCACTTTGCGTTTGTACGAGATCTTGAGCGAAAGACTGGAAGATGATGAGCTTTTGG
AAATTGCCTATAAGGTAGATTTCCCACTAATGGAAGTGTTGGCCGAGATGGAGTTGAAAG
GCATTAAGTTAGATGTTGAGATGCTTTCTGTTTTTTCTGAAGAGCTGGATGAAGATCTGA
AAAAGCTGGAAGCTGAGATCTATGATAAAGCTGGAGAAGAATTCAATATCAATTCACCCC
AGCAATTGGGTACCATTCTTTTTGATAAAATGGGATTACCGGCTGGCAAGAAGACCAAAA
CCGGTCAATATTCCACGGCTGAATCAGTGCTTACAAAGCTAGCTCCGAAATACGAAATGC
CGAGCCTGATCCTGGATTATCGTCAGCTTACCAAACTGAAGTCTACCTATGTGGATGCTT
TGCCTGATCTGGTCGTAGAGGAAACAGGTCGTGTTCACACCGAATTCAACCAAAGCGTGG
CGGCTACGGGTCGACTCAGTTCTTCCAATCCCAATCTTCAGAACATTCCCATTCGAACAA
AGAGAGGCCGGGAAATCCGGAAGGCTTTTGTGGCTGAAGAAGGATTCAAGCTTATGTCTG
CCGACTACTCTCAGGTTGAATTGCGGGTAATAGCTCACATTGCTAAAGATGAAGCCATGA
TGGAGGCGTTTAAAAATGACGAAGACATTCACGCCAGAACCGCCAAAGAGATCTTTGGAC
TGGATTCAATAGAAGACGTGGATGCAGATCAGCGCAGAAAAGCGAAAGAAGTAAACTTTG
GGATTCCTTATGGCGTGAGTGCTTATGGTTTAGCATCTCGACTAGGCATAGATAATGAGG
AAGGGAAGGAGATGATCGATCAATATTTCGAGCGATTTCCCAATATCCTGAACTACATAA
ATGAGACCAAAGAATATGCCCGTGAACATGGCTATGTGAAAACGATGCTGGGTCGTCGGC
GCTATATCCCGGACATAAAAGCAAGCAACTGGAACGTGCGCGGCTTTGCAGAACGAACCG
CTATCAACATGCCGATTCAGGGAACAGCCGCCGATATCATCAAACTCGCCATGATCGAGA
TCCACCACTGGCTTATCGATGAGAATAAGAAAAGCAAAATGCTGCTACAGGTGCATGATG
AACTCATCTTTGAGATCCATGAAAGTGAAATGGATGAAGTACCGGCTAAGATCAATGAGC
TGATGGAAAATGCGGTTGAACTGGATGTACCTCTGAAGGTGGAGGCGGGAGTGGCTGGGA
ATTGGCTGGAAGCGCATTAGGGTGGTTTGGTGATATGGTGATATGGTGACTTGGGCTTAT
CCATCATTTCGTTTCCAGTGATTTGATTTCGTAAGTATTATAGATGAGAAACGGGGTGAC
GTAATCCCGTTTCGGGCAGAAATCGAAGGGGCTAAATCCCGAAGGGATGACAACATGAAT
AGCCCCGGGATTCATCCCGGGGAATAAGGATTGACCAACAAAAAACCTCCGCCCGGATAT
CTTTAAAGTTGATGAGGGGTATCGGAGGTTGGGCAATGTTGTTTTTAAAGAGAAGTAAGG
AAAGTATGAGGCAGAGCCTAGATAGGGCATTCCGGAGCGGAGCACCGGAACGAGTTTGTC
TCGTTCCCACCAGCCTTGTTGGGAATGCTATGGCGGACCACCCGGTCCAAATAGAAAACA
TATTCCAAACCTTAGCCTTGCGAAGTCCGAAAAATGGATTTTTATAAAGTCACTCAACCA
CAATTCCATACTTATCTAACAAACCCGGCAGGCCCTGGAGAGAGAATTTAGCTCCCCGGA
TTTGATTGAGTTCAGGATCGATGGAGTAGTTGTATGAAGTGGATAGATCTGCTTTTTGGA
GTAGCGTGGCAGAGAAGGTGGCTCTGGCAAGATCACAGTTTTCGAAGAGGCTTTCTTTTA
ACTGAGTTTGTGTGAAATCCACTTCCTGCAGGGTGCAATCTTTGAATTTGCCATGGTTCA
ATTTCACCCCAAAAAAAGAAGAGAGGTTGAGGTTACTGGATTTAAATTCGGCGGAGAAAG
AGAAATCGTTGCAGCTGTCAAACTGGAGTCCGATCAACTTACATTCAAGAAATCGGCAAT
CCCGGATGGTGACTCCATACAATTTGGCCATGCTGAGATCACATCCCTCAAATTCACATT
CAATGAAGCCAAATTCGGACAGGTCGGCCTTGGGAAATTTGCAATTCAGGAATCGGCAGT
TTTCGTAATCAGCCTTGACCGGTTCTTGAACTGTAAAGTCGATACCTGAAAATTCTTCGT
CGGAAAAGTAAGATTTACTCGTCATTCAGTAATAGGGTGTAATTCAAGCCAGCGGTCTTT
GCCGAAGGTCAGAGTCCAGAGAATAAACAGTACTAAACTCCCAAGCAGGCCGGTCATGAT
GGTACTTAGCAAACTGTTCTCAAACATAAAGATCGCCAATAACGGTATTAGACATGTTAA
GAGAGGCAATTTTGAATTATAGAATTTGTTGGGCTTGATCTCAATTTGAATGTTATCCTT
CATGGTTTTGAGATCAATTTTTCTACTGCTGCACCACATAAGTTTTGCAGATAATTGTTT
GGAGCTCTCATCAACTTCGATCTGTTCAGAGTCCCCGTTTTTCAGGGTTGTAACCTGCTC
CCCATCAACAATAATATTGTAGTCCGCATACTTATTAATGTGTTCTTCTGGTCTGTAAAT
AGTAATCGTTTTCATGTCATTTTAGTTTTATAGACCGAAAGTAAAAGAAGTCAGGTATAT
TTCAAATACAGGTATTAATACCTTCTTTTCACGTTCTGTACCGTAATGAGACGAGAATCA
CAATACATCACAAACATAAAAAAATCACAGTCACATTTTGTAGGTAACCGCATTGATGTT
CATTCCAGCGCCCACCGAAGCAAAGACCAAAGTGCCTTCTTTTTTGATATCATAATCCTT
GAGTTCGTCTTTCATCATAAGATCCAGCAAAGTAGGGATGGTGGCTACGGATGAATTTCC
GAGCCAGGAGATGATCATAGGCATCACATCTTTGGGGTATTCTTCTTTCCCGTAAAGCTT
GTACAGCCGTTCAATGATGGCATCATCCATTTTGCCATTGGCCTGATGAATGAGAATATG
GCTGACATCTTCAATGGAAATAGAACTTTTATCAAGGGCTCCTTTTATGGCTTTGGGGAC
GTTTGTGAGCGCATATTGGTAGAGTTTACGCCCGTGCATTTTTAGAAAAATATCACCTTT
TTCTTTTAATGCAGGATTGTAGGATGTATCCATATACAACATCTTGGCAAACACTTTGGT
GTCTGAGCGGACATTATGTGAGAGAATACCGGACGGAGTTTCACTTTCCCGGGCTTCCAG
GATGGTAGCACCTGCGCCATCGGCATAGATCATACTGTCGCGGTCGTGCGGGTCTGAAAC
ACGTGACAAGGTTTCGGCTCCAATTACCATGATCTTTTTGGCATCACCGGATTTTATATA
ATAATCGGCCTGTATGACAGCCTGCAGCCATCCCGGACATCCAAAAGGAAGATCGTAGGC
AACGGTTCCCGGGTTTTCAATTTCCAGTTTGTGCTTCACACGGGCCGCAAGGCTGGGGAC
CATATCGGAGCGGTTAGTGCCATGTTTTACATCTCCAAAATTATGCGCCACGATGATGTG
ATCCAGTTCTTCTTTATCGATCCCAGCCGATTTGATCGCCTCTTCGGCCGCGAGGTGAGC
AATATCTGAAGCAACAAGATCGTCGGTTACGTAGCGCCTTTCCTTAATTTCGGTGATCTC
GGCAAACTTTTGAATGATCTCTTCGTTTGATTTTTTGAGCCGGTTACCGCTATCATCAAA
GAACTCATTCTCCAGGAAAGCGTCGTTTTTAATACGCCGGGTAGGTATGTAGCTGCCAGT
TCCGGTGATGATGGTATTGACTGAATTTTCGTTTCGTGTTGGGGAATCAGTCACAGTATT
CTGTTTTTTTGTTATAAGATTCAGGACGTTTGAGCAATTTACTAATCTTATCTTTTCTAT
ATCAGATTTCAAAATAGATTATGCTCTTAGTTAAAATATTAAAGAGCAGATTGATAATCC
CATCAATATTAATGAGACCAAGAAAAGTGGAGGTATTTATCGTCTGTTAAATAAACGGTA
AGGAATTAATTCAATAATGACGCCTAAACATTGGGTGCGAAGATCTGCTAAAGTGCTGTT
GCTAAGGAGATAACTTGTACAACATAATCGTTTGAGAACAAAAAGATCAGCAACCCTATA
AAGACCAAAGAATGCAATCCAATTGTGATCATTAAATACATAAACCGATCTGCTCCCATA
GCTTTTGAAGCATCGAAGGCTGAAATAATGAATGAAGCGAACCAGATCAAAACAAAAACT
ACAGCCAGGGAAATAGTTAGCAGCGGCCAGGTATTGGTGAGGTAGAGGGTTACAATGATG
GTGACGAGGACAAAATCGAGGTAGGTCAGTCCTGCATATAAATTGAGAGTCTGGCTGAAA
TGTGCCAGGTTTTTAGCGGGCAGATGTAACCAGAGTAGAGCGACCAGTTCTGTAAGAAGA
ATGACAATGGTGGCTGTAAGGAATAAGGAAATATAATTACTTCCGGCAACTGCCAAATAA
GGAAAGTGGTTGAAAAAGGCTTGCAGACCCATTTCATTGATCAGGAGTTTAGCGGCTACG
TAGGCAGTCATTCCCCCAAATATTGCGTGCGCTATTAACATCAGGATGCTTCCGGTGGCT
AATCTTTCGCGGTAGTGGATGATATCATCTGCAAAAAAGCGGTGGGCCAGAAAATAACGA
ATGATCATAGGACGAATGTAGGGCAGGTATCGCATTTGTATAGCCAATCCGGCCCAAAGC
AGGATTAATAAAACAACCAGAAAATTGGTAGAGCCGGAAGGCTGTTCAGGATCGGGAAGT
GGAAGTAACCACTTGCCTGTTTTATTGAATTCAGTCAGACTGTGTGAAAACTGAGGGTAA
GCCCCGAGGGTTGTCGAGAACCATTCAATATCTAAAAAAACGATCAGGGAGGGATCATTT
ATTGCCGTCTGCTGAAAAAGGGAGTCAAAATGTTGAATGGAGTTAATGGTGTGATCGCTG
TCATCGAAATAGATAGCAAAAGGATCTGTTGGACGCTGAAATGTAAACCACTCCCGGCTG
TTCATATAATAAAAAGTGGTTTCCGACTGCCCGGAAATTTGATTCAGAATGGGGGTGAAA
GCTGAAGTGAAATTCTCGTCAAAACTCATACTGTTCGAGTAGAGACCGATTCCTCCAATA
TTCGGATATGATGTAAACTGCTGAGTTAGTTCCTGCAGGGATGCTTGAATATCCTGCCTG
TTCTCTTTCAATGTGGAAGTGATAAGGTATTGTTGTTCTGAGCGAATAAGAACGGAGATA
TTATGCCCCGAAAGGGTAAGCATGAGATCCCGGGTCGCTAAATCAGCATTCAACTCTATA
TAACGTATACCCAATCCATCAAGAGAGTCTAATTTTTGAGTAAGTAATTCAGTATCACTT
TGCTCATCAATGACCAGTCCCATATAGGGTTGAGCCCATAGTGATCCGCTTAATCCGAAG
ATCCCAAAAAAGAGAATCAGGACTAACAGATATGTCTTCTTCGCAATCACTCAGGCCAAA
ACCTCAGCTCCATAATATTCAGTCAGTGTAGTTTTCCGGATCGGGCGGGCAATGAGTGTT
GCGGAGGTCGAATCGGTTACTTCAACTTCCACATAATCGCCGGGCTCAAAATCCTTGCGA
TCAAATACACACATCTTGTTGGTGTCAGTTCGTCCGCTAAGCTGATCATCAGATTTTTTA
CTGGTACTTTCAACAAGCACCAAATATCGATTTCCGATCTCTTCTTTATTACGGCGTTCC
TGAATTTCACGCTGCTGAGTTATGATCTCCGTCAGACGACGTTTTTTGACTTCCTCAGGC
ACATTATCCTCAAATTTCCGGGCAGCCAGTGTTCTTTCTCGTTCAGAATAGGCAAACATA
TAAGCCAGGTCATATTCCACTTCGGCCATCAATGATAGCGTTTGCTGGTGTTCCTCTTCG
GTCTCATCACAAAAACCGGTAATGATATCTGTAGAAAGTGAAACGCCGGGAATTATGGCT
TTCATTTTTTGAATGAGTTCCAGATAGCCTTCTCGCGTGTAAGGTCGACGCATACGCTCC
AGCATAGAATCACTGCCGGCTTGTGCGGGAATGTGAATGTAATTACAGAGATTGGGTCGC
TCGGCGATCAGGTGCAACAGATCGTCTGGGAAATCCTTGGGATGAGGGGAGGAGAAGCGG
AAACGAATTTCGGGATCCACTTTACTTGATTCATCCATTAATTTAGTGAAAGTGTTCTCA
CCATCAAGGTAGGAATTCACATTTTGACCCAGCAGTGTGATCTCTTTGTATCCTTCATCG
GAAAGTTGTTTGATCTCCTTAAGGATGGATTCCATTGGGCGGCTGCGTTCACGTCCACGG
GTGAAAGGCACCACGCAAAATGCGCACATGTTGTCGCAACCTCGCATAATAGAAACAAAG
GCATTGATGCCGTTTCCGGTGGTTCGAACCGGGGCAATATCAGCGTAGGTCTCTTCGAGA
GAAAGGAGTACGTTTACGGCTTTGCGTCCGTCATCCACTTCTTGAAGTAGGTTTGGGATA
TCCCGGTAGGCATCTGGGCCAACCACGATATCAACAAGGTGTTCTTGCTCAAGGATCTTG
TCTTTGATGCGCTCGGCCATGCAGCCAAGAACACCTACGGTCATTTCACCTTTTTCTTCT
TTAATTGAGCGAAGTTCTTTCAGGCGGTTCCAGACTCTTGTTTCTGCATTTTCGCGAATG
GAACAGGTGTTTACCAAAACCACGTCAGCACTTTCGGCATCGTGGACGGGTTTCATGCCT
TCTTCCAGCAAAATGGAGTTTACGATCTCCGAATCTGCGAAGTTCATCTGGCAACCGTAA
GTTTCTATGTAAAATTTCTTGTCAGTCACTGCACTAATTTTTTGTGTGAAATAAAGTATA
AATGTACGAATTATTGCTCTTCGGGAGCGTCAGGCCAAACATCCGGATGATCTCTCCAGC
TTGAAAGTAAGTCCAAGTCATCGCAGTCGATCATGCCTTTTTCGATAGCTACATTTACCA
AGGTGTTATAGTCGGTAAGGGTATAGATTGGTACATCGGTATCCTGAAAACGGTTGTTGG
CTTTATCGAAGCCATAGGTGAAAATGGAAAGAACGGCCTCTACATTGGCTCCAACAAACT
TGAGCGCTTCCACTACCGATATGGCCGAGCCACCTGTTGAAATAAGATCTTCAATAATAA
CTGTTGACTCTCCTTTTCGAACACCACCTTCGATCTGATTTCCCATTCCATGTGCTTTTG
CTTTTGCACGAACGTAGGCCATGGGCTTGTTCAAATTTGCAGCTACCCAGGCAGCATGTG
GAATTCCTGCTGTTGCCGTTCCGGTGATGACATCCGTATCAGGGAATTTTTCTTGAATGA
TATTCGTGAATTCGTTCTCAATTTTATTACGAATTTCAGGAAACCGAAGTGTAAGCCGGT
TATCACAGTAAATGGGGGAGTTCCAGCCTGAAGTCCATACAAAAGGATCGTTCGGGCGGA
GAACCACGGCGTTAATATCAAGCAAATGAGCTGCTAACTCACGGGCAAAAGAAGTATTGA
GTATCATAAGTTTATAAAAATTCTATTTGTAGTACCGCTGCGAAGAGTGGCTTTTTTTAA
ACCATCCCAAAAACAGATGGGCCGACAAAAATAAGGCTTTTTAAGCAGATTAGCGCAAAC
AATCCTGCCAATAAATCATCCGTTAAAATTCCCCATTTTCCTCCAATATCCTGCACTTTT
TTAATGCCCAGTGGTTTCAGTATATCAAAGAAACGGAACAGGAGAAAACCAGCTGCAAGA
AGAGTGAGATCGGTTTGGAGGTCGCCAGAGAAGGATATTCCAATAAATACAAGACTTTGA
CCTGCCCATTCATCCATGACCAAACAACCGGGATCTTTGCCAAATGTGTCTTCAAAATAA
CCGGAAACCCAAAGAGAAATGAGGGATGCAAGGATAAGCAGAATGAGAATGGCTCCGTAA
ATTTGTGCCTGGATCAACCCAAAAATGAGCGCTGTAACAGCGAGGCTGCCAAAGGTTCCC
GGAGCTTTTGGAAGTGCACCCGAATACAATCCGGTTCCCAAAAAATATTTCAGGTGATCC
ATTTTTAGTCTTTTTGATTTCCTAAAACATCTTTGTTCACCCACAGATATTCGATCCCGG
AGTATACTGTAAGAGCGGTAACAAACATCATGGCGTAGTATAAGATACCAGTGTTGAAGA
ATTGAACAGCGAGATCAGCGAATTCAATATCGGCTTGCTTAAAAACCCCGATCAGGATCA
CGGCATACAAAAAGATCATCTGCACCATGGTTTTGGCTTTGGCTGTAAACCGGGTTTCCA
GGGTAATGTTTTTCCGATTGGTATACAGCCGTAGTAACGTAACCCCAACGTCTCTGATCA
CAATAAGTGAAACAGCCCACCAGGGAAATTGTTCAGGATCGAGAAAGGGAAGGCAGAGAA
AACCGGCAAAGGTCAGGAATTTATCAGCAAGAGGATCTAAGAAGATCCCCAGCTTACTTT
CGAGATTATAGCGGCGGGCAATTTTACCGTCAAAGAAATCGGTGACAGCAGCCGTGGCAA
AAACGGCAATACTGAGCGAGCGCCAGATCAATTCATCCTGCACATACATAAATAGGAATA
TGGGGGCAAGGATGATCCGAAGGGAACTGAGTATGTTGGGTACGTGCTTCATTCGTAGAT
TTTGTTGAGACTTAAACTTACGGATGAATTCATTTCATAACACAAGGATTTTTTATTCAG
TGAGCAAGGGCTAAGGTGCATGGTTCAAGTTATATAAAATATCAACTTGAACCTTGCGCC
TCAAAACTTGTGCCTGCAACAAATACCTGTGGAAATTGGGCGGCTTTATGTGGAATTTAG
GCCCTATGAAAGCACAGATCATCTCTATTGGCAATGAACTTCTTATTGGTGATACCGTTA
ATACCAACGCTTCCTGGATGGGAAAGTTTTTGACGGGAATAGGCTTTGAGGTTACTCAGG
TTCATACTATTTCGGATGAGCTCGATCTCATCAAAAAAACTATCCGTCGCTCTATGGAGG
AATCGGACCTTGTTATCTCCACTGGAGGACTTGGCCCTACACACGACGACATGACCAAGA
AAGCCGTGGCTGATCTGTTTGATGTGGGCTACAAATTGGATGAGGAAACGCTGGAATACA
TTAAAGCTATCTTTAAGGAGCGAAATATTCCCTTCTCAGAATCGAATCATGCGCAGGCTG
AAGTTCCTGAAAATGCAAAGGTCCTGTTCAACAAAACGGGAACAGCTCCAGGAATGTGGT
TTCATGAAAATAACACGTACCTGGCTGTTCTTCCCGGTGTGCCCAGTGAAATGAAATACC
TGATGAAGAAAAGAGTAGCCTCGAAATTACGGGAAAGCTTTGGGCAACTTGGATATTTGT
ACTCTCACTACATTAAGACAGCCGGAATTGGAGAAAGCACGCTGAGCGATGAGATCCTGG
GAGATCTGTCCGATTATTTTGAGAATGGAATCAGCATGGCCTATCTGCCGGCTCCGGGAG
GTGTTACATTGCGGTTGAATGGAAGCGGGGCTACCAAAGAAGAAGCACAGGATAATCTGG
AGAAATTGCGGGAAGCGATTTTTCAAAAAGCGGGAAAGTATATCTACGGGGAAGGAAAAG
ACTTTACGATAAGCGAAGCAGTTGGGGAATTACTCATGAAAAACAGCTGGCGGATATCGG
TGGCTGAAAGCTGTAGCGGTGGATTGATATCGAATACTTTTACCGACGTGCCCGGCAGCA
GTGATTATTTTGATGGTGGAATTATTTCCTACGCAAATCATGTGAAGGTGAAGCAGCTTG
GTGTTTTGCAGGATGATCTGGAATCGGTGGGGGCGGTCAGTAAAGAAGTTGCACTTCAGA
TGGCAAAAGGGGTAGCAGATAGACTTGGAACGGAAGTTGGTATTTCCACTACGGGAGTTG
CAGGTCCCGGCGGAGGCACAGAGGAGAAACCGGTAGGAACCGTTTGGATGGGATTCTATC
AAAAAGGAGGGGAACATTTTGCCATCAGGGCGATGTTCACCAAAGACCGGCTCATCAACA
AGGAGCGTACAAAAATGGTGCTGCTTGAGCTAACCCGACGCGTGTTGAAAGGAATTGAGC
CTATGCCATACGATCTCAAAAAGCAGTTTTCTTGAAGAAGATCTTTGGTCTACATATCAT
TTTTGTGGTGATAACTTTCCCGCTGTTTGCTCAGGTAGCCGATTCTGCAGCTGTGGATAC
GAGTCGCACACAGATGATAGAAGAACCTGCTGAAAGTTCACTTCGAGAATCTTCCATTTC
AACCCAAAAAGAAGAAGAACCTGACCCCGGCAAGATAACCCCGTGGACCGAGCAGATAGA
GATCGGTTCAACCCAAATTACAAACGACAGTCTTTTGCGCTGGCAGATCTGGCCAAACTG
GGGTGATTTTTATGCCTACCGAAAGGATGCTATCTCTTTTCGGCAAGGAACCATCGGGCG
GGTTGATGCTTATCATATCAGCGGCTATGAACCGCAGGAGCAGCATGTGAAACTGGAGGG
TCTTACCCTGAATCATCCTTTAACCGGAATTCCGAATTACAATCTGGTTCCGCATCGCAA
ACTTGGACGGGTTTCGGAATCGTATGCAGGGAATCTGTCTACGGAACTAAAGATCAGAGA
TTTTTATATCACCAAACCCGTTAGTTACCTTATTTATGATGAGGCAAAAGGAGATTACCG
GAACCTGGAGTTTTTGGTATCGCAGAATTTTTCGGAGGCCACCAATGTGGAGATCTCGTT
TTGGGATCGGAAAGGCGGTGCGTATTATCCGAATAATTCGGTAGCGGGAAGTCAGGCTTT
TGCGAGAGTGTATCATCACCTGAATGATCGGTTGATGGTTCGCACTATGTACCTCCGAAA
TCAACTGGAGCGGGATGAACCTTTTGGCTATGCGGTGGGCGATCCGCTGGCTTTTACTTT
TGATGAATTCAGCTCTATTCCCAATAACAGTACCGCAAACTCAGAGTATACCCGTTGGGA
TCTTATCACCGGAATTTATCAGCGAAAAGATTCATCATTAGCTGAGAATGGTGGGGTGGA
GCTGTCCATCTCCAAAAATAAACAGAACTTATTTTTTGCACCTGATACCTTGAATCAGCA
TCTCAGGAGTTTGAATGTTCGGGGATTTAAACGATTGGAATTCGGGAAATTTGAACTGAA
GGGAGATGTGCAGTTATCGCAACATGCAGCACTTGAAAACACTCCAATATCCAAAAACAA
CTGGCTTGAATTTAGCGGAGAAACAAAAGCCGGCTATCATTTCACACCCGATATTTTACT
TTATGCAAATGGGAATATTCAAACGAGAAACGATTCTCGGTCCGCCTACGAAACCGTAGT
GGGATTGAAGGCTCTTTTATATAATAGGTTGAAATTACAAACCTCTGCAGCCTTATACAG
TCAAATTCCGACGATGCAATCTTTGTATTGGAATGCAGGAAATTATTCCGGGAATGAGGA
ACTGGAAAATGAAGCAGGTCTTTCACTTTCAGGTAATCTTGATTTCGAACTGACGCCCAC
GATCACAATCGGAGCTTCGGGCAGAATGAAATCGGGTGAGAACAGCTCATTTATAACACC
GGATAGTTCGTTTATCAATAGTGGTTCTTTCTTGAGGGGGAATGCGTCAGGCTATTTACG
ATTTCAAAATCATCGGTTTGAAATTGAGACTTCCGGGGTGATACAGCAGACGCAATTTGA
GAATGAGACACCCGAAGTAGCCGCACTAAATCATCAGGACCAGATCATTTGGTTACGAAA
TTCAGGGTTTGTTAAAGGGTATGTTTTTGATCGGGCGGCTTATTTAAAAATGGGAGTTCG
TACTTTATTTTCGCCGTTTTACTATTCTGCGCGCATGTTCAATACCGAATTGGGCTATTG
GCAGGGCAGTAGCAGCTATCAGGAAATACCACCATTTTTCCGTTTAGATGCGGAACTTTC
AGCCCGCGTTCGGGGAATAATGGTTGTAATGAGATGGGAAAATGCCCTTGACGGATTAGG
TCAGGCAGGCTACTTTGAGGCGGCTGGATTTCCCATGCCGCCACGACGTTTAATTATTGG
AATACGAGCACAATTCAGAAATTAATATGAGCATAAAATACATTGTTAGAGAAGGATTTA
CCGGGATCAGACGCGCCAAACTGGCTGCTACCACTTCTATATTTTCATTGTTCATTGCGG
TACTTCTGTTGGGGGTATTGTCTCGGGTAGGGTTCAATATTTATAGTCAGGCGATGTCTA
TCAAGGATATGATAGAGGTCGAGGTATTTTTATTTGATGTTGATGACCGGACCACCAACC
AGATCAGGCAGCAGCTTGAGAACGAAGAGCTGGTTGAAGGGATCACTTATATTTCCAAAG
ACAGCGCATCGGCTGTCATGCGGCGTGAATTCGGATCTGGTGTTGAAGAACTGGCGGAGC
TGAATTTCTTACCAGCCTCATATCGGCTGAACGTGAATACTGATGCCGGTGCTGATCAGG
TAGAGAATATGGTATCCCGGTTAAGTAATATCCGCGGAGTTGACGAAGTAGAGTATAACG
AAGCTTTGTTGAGAATGATGGAGTCGAACCTGAATACCTTTGCTATTTTAGGCGGTGGGC
TGGGAATCCTGATCCTGCTGGCCGCGTTGATCCTGGTTTATAACACCATCCGGTTAACCA
TCTATGCCAAACGAGATCTGATCCGGGCGATGAAATTAGTGGGAGCTACCAACAAATTCA
TTCGAAGTCCCTTTATTGTAGAGGGATTGCTCCAGGGATTAATAGCCGGCGCACTTGCGG
TGTTGAGTGTATTCCTGATCTTTGAATTCGCCATACCGTTTTACCTGGCCGATCTAGGCA
CTTTAAGCTGGCCTTTTGGAAGATGGTACTTCTTGGTAGGGTCCATGATGTTGCTTTCCA
TTCTGATGGGCTGGTGGGGCAGTAGGTGGGCCGCACGGAGATTTATCAAGGAAACATACA
TATCTGCTGATTAGGCAGCTTAGCTCAAAATAAGGCGGCTGATGCTACTTGGCATCGGCT
AATTTGCCATCACTTTTCTGGCGGAGTTCGCAAGCTTCCTTGTCGGTACAGGTTCCGAAA
AAGTGGAGGGAGTGCCCGTCAATATCCATGTCATGAATTTCGGAAAGCATACGCTGGATC
TCGCCGATTCTGGGATCACAAAATTCCAGAACGTGCCCACATTCACGGCAAATGATATGA
TCGTGCTGCTGATACGCATAGGCGCGTTCGTAGTAATACTGGCTTTTCCCGAACTGCTGG
CGCTGCACAAGTCCGCACTCAACCAAAAGGTCGAGCGTATTATAAACCGTGGCCCGGGAT
ACGCGAGTGCCGGCTTCTTTCATGTGAAAGAAGATATCATCGGCATCAAAATGGCCATCG
GAAGTATAAATTTCTTCCAATACCATAAAGCGCTCAGGGGTTTGACGCTGGTTTCGCTCC
TTCAGGTACGAACGAAAAATTTCTTTAACTAAATGAACAGTTTCTTCGTGTGCTGGATGT
GCCATAAATTCAATTAATTTCTGCCTATAATATACGAGATGTAAACTTGCTTATGAAACC
CGTGTTTTTGATTTCAAGAATATTATATTTGGGCGGAGTCACAAAGGAACAAATCAGCTA
ATTATGCCAACTATAGTCCCATTCGAAACGCTTACTGAACTTTTTCTCAATCTTTCGGAA
AAACATAAAGGGAAAGATAAAAATCAGTTTTATTACAAACCCACACCCGATACTCCATAT
AAACCAATACAATGGGATCAGGTTACGGATGATGTTTCCTCTATAGCCTCATATCTGATA
GAAAAAGGTGTTGAGAAGGGAGACCGCGTAGGAATTTTAAGTGAGAACCGATACGAATGG
GCGGTCGTTGATCTTGCTATTCAGCTGGTAGGTGGTATAAACGTGTCGCTTTATACTACG
CTTCCTCCTCATCAAAGCGCATATATTTTACAGGATTCCGGCGTTAAGATCTTCTTTGTT
TCTACAGGATTTCAGCTCAAAAAAGCGGTAGAGATCTTCGATGATTGTGAAGATCTGAGC
GAAGTGATTGCTTTTGATGAACCCAAACTGGAGCATCTTCAGGAAGAAAATTATGTACGA
ATGTTCGATGATGTTCTGCTTGACGGTGGCAAACACCTGCAGAAGAACTGGGATACCATC
AAAAAAAGAACCCAGGAAGTTGAACCAGATGATGTCTGTACACTAATTTATACTTCCGGG
ACTACAGGGAAACCCAAAGGAGCCATGCTTACTCATCATAATATTGTGAGTAACGTGAAG
GCCGCAACCCAGCATATTTATTGGGATCATACCGATCGCCTGCTTTCTTTTCTTCCGCTA
TGTCACTCGTTTGAACGTACAGCCGGCTATTATGCCATGATCTCCTCCGGGGTCGAGATC
TATTACGCCGAAAGTGTGGATACCGTCTCAAAGAATATGCCTGAGGCCAAGCCCACCATT
ATGATCTCGGTGCCACGACTATTTGAAAAAATGTACAATTTGATCGTCAAAAGTGTGGAA
GAAGGCAGTGATGCCAAGAAAGCTATTTTCAACTGGGCGGTCGAAACCGGACGCAAGTAT
TCTGAGGGCAAACGCGGATTGGTAACCCTTCAAAAGAAAATTGCTGACAAACTGGTGTTT
GATAAATTGAAAGAACGCACCGGTGGCCATGTTCGATTATTCGTTTCTGGGGGGGCAGCT
CTGCCACCCGATATCGATACGTTCTTTCAATGTGCAGGAATGAATATTTTGCAAGGATAT
GGACTTACCGAAACGTCTCCGGTTATGGCTGCCAATAAACCTGGCCAGGAGAAGATTGGT
GCTGTAGGAACCATCATACCCGGAGTTACGGTAGCTATACAGGGGCTTGAAAATGCAGAA
ATGCTGGGACAAATCAGTGGCGAAGATTATCCCACTAGTCTGAGTACCGGGGAAGGCGAA
ATTCTTTGTAAGGGACCAAATGTGATGAAGGGCTACTGGAAGAATGAAGAAGCTACCAAC
GAGATGATAGACGATGACGGATGGCTGCATACCGGAGATGTTGGGAAATTTGACGATGGT
TTTCTGAAGATCACTGACCGGATCAAGCATATGATCGTTAATGCCGGTGGCAAAAATATA
TATCCCGGACCGATCGAAGATCTGTTCAAAACCAGTAAGTGGATCGATCAGATTGTAGTG
GTTGGGGAAGGTCAAAATTATATGGCGGCCATCATTGTACCCGATTTTGAGGCCGTAGGA
AAATTCCTGAAAGATCAGGGAATCAAGTTTGCTGACAACAATGAACTGATTGCTTTAGAT
GAAGTGAAAGACTTATTCAAAAAAGAGATACGAAGCTTTTCCAAAGAATTAGCTTCTCAT
GAGAAGATCCGTGACTTTCGGTTAGTGGCTGATGAATTCACGGTTGAGACGGGAGAGATC
ACCCCTACACTTAAAGTGAAACGCAGAGTGATTGCCGATAAATACGGCCACCTTATTGAC
GATATATTTAACGAGGATAAGGACTAAGACCAAGAGAAAAATCTGAATGTAATACATCAG
CTTTTCGTTTAAATAACTACACAGGCTTTAGATTTTAAACTACATAAAGATAACAAACTT
ACCTTAGTACAGATTAGGGCTCATTTTGTGGTCCTTTGATATTTTGCTCTAACCTGTGCT
TAGACAGATGACGAGCCAATATTAATCAATTTCAAACCATGCAAATTCCACATGACTCGT
TTGCTGAAAATGCAGGTAATAATATTCTAAGAGAGAATAATTTTCAAAATCTGGTAAGAC
TGGCTGCATTTATTTGCGATACAGATCATGCTATGATCAATCTTTTGGGAGATGATGGAT
TATCACTGAAGGCTTCATTTGGACTAGAGGAAAGTACCGGAGAACTGGCTGAAGGAAATC
CGTTTTGTGAACGAGCAATTCAAGAAGATAAATACCTGCTGGTAGAGGATGTAGGATCTG
ATGATGATTTCAAGCCCTTTATCTTATCAGAGAAATCGGAGCAGATCAGGTTTTACCTCG
GCTATAACATAAAATCCGAGGCAGGAAAAAATGTGGGCACAATCTCTGTTCTTGACACCA
AGCCAAGAACAGTATGTGAAAAACAGATCGTTGCTTTAGAAAGCCTGGCGCAGGAAGTAG
AGCAGAAATTGGAGAGCCTGAAAAGCCATAATAAGTTAAGAGAGAGAAATGTATTTTTGG
CGGGTTCATCCGATCTGTCTTTTCGAATCAATGTAGATGATTGGTCTATAAAAGATATCC
AGGGTAAGGTGAAAGAGTTAACTGGATTTGATGCCGCTGATACTATTGGCAAAAACATCA
GCTGGTTGATTGCAGATCAGGAGTTTATTTCTGCACTTGAAGAACTGGCTCAGCAAGAAG
TGAATAGCAGTAAACAGCTGGAAACTTTTTTATTGCAGCGCTTGTGTTTTTTGGATGTAA
GAATGCTGAAGGAAGAGGAAGAGATTTTTGTATCAGCAAGAGATATAACCAGCCAAAAAA
TGTCGGAGAGAGGTCATAAAAAATCACTAAAAGAGAAAAAGGTGCTACTTGCTGAGATCC
ATCATCGGGTAAAAAATAATCTGGCTTTGATAAGTAGTCTTCTAATGATCGAAGAGTTCA
ATTCGAATAATAAACAGGTCATTGACATACTTGGTAAAAGTCAGAACAGAATTAAGTCTA
TGTCGTTGATACATGAGGTTTTGTACCAAGCTAATAGTCATGTTCATGTTCCGATAAAGC
AATTTTTGGATGAGTATATAAAATCTATAGAACCACGGTTGAATACAGATGGGAAGAAGA
TCAGTATGAGTAGTAAGATTTTTGCTGATGGATTAAACCTGAATCAGGCTGTGCCTTGCG
CCTTGATCATTAACGAGCTGGTAACTAATGCATACGAACATGCATTTAAAAATTCAGAAA
AAGGCAACATTAACGTCGGGCTATATATTGAAGGGGAACAGTTTTACTTAACGGTTGAGG
ACAATGGCGTTGGATTTTCAGAGAAATGGGAAATCGACAAATTTGACACGGTGGGTTTTA
TGCTGATAAATACACTTGTTCAGCAACTGGGTGGAGAAATTAAATTCAAGAATGTACCAG
GGCCAGGAACTAAGTTTGAGGTCAGCTTTAAAAAAGACTATAACAGAGGTTCTCAAAGCT
CACTCTCCAACAATGAAATAGATAGCCTGATCGATTAGCAGAAAGGATCAAAATGTGTGG
AATAAAAAAAGGCCTCAATTGAGGCCTTTTATATTCGTAGAAAATATCTTTGTTTGTAAA
AAGAGTCTGGCCGTGCCTACTACTTCTCAATAGTGAAGGCCTCTGCTTTACCGTTTGCCA
GCGCTTCAAGCCGGGCAACTGCATCCCATAAAGTCACGGCCTCTTTAAGAGTGGTGTCAA
AAACATCGTTGATTATAGGGTAGAAGTATTTCATTCCCCAAACCTGACGGGCTACTTCTG
CTTTCATTCGACCTTCCAATAACCATGAAACTTCTGCAAAATGTCCCACAGGAACAAATA
GAGAATCGTTGGAAAAGGTGGGAGCATCAACGGTATCTGTGACTACCATACCACGTTTCA
GCATCAGGTCTTTTACTTCACTCATATGTTTGTCCGTCCACTTATAGTCATTACGGAAGC
GTTCAAAATCACTTTCCCATTCGGCACGAAAGGTTTCTCCGTTTTCATCTAAAAAGGAGC
GTACATAATCGAATGAAACCTGATTTCGGATCGCAAAATTAAATACGTAAGCAGAAGTAG
TGGTATCGTCCGGTACAATATAATCGGGTACAATTCCACCGCCACCATAAACGGTGCGGC
CATTATCGGTCGTGTATTTCAGTGAGTCAGGTACATCTTCGATGAATTCATTTGCATCGC
TTGCAGCATTTTCTCTCCGGTAAATTTCGTAAGCATATTGCTCGCCACCTTCTACAAATG
GTTTCTGAATAAGCCGGCCAGAAGGGGTGTAATACCTGGAAATAGTAACCCTCACACTGC
TCTCATCTATCAGTTCATACTGCTGTTGCACCAAACCTTTTCCGAATGTTCGTTTGCCTA
CCACCAATCCTCGATCATGATCCTGAATGGCTCCACTTACAATTTCACTGGCTGAAGCAG
ATCCTTCATTCACCAAAACGATAACGGGTTTGTCTTTGAATGCACCGTCTTTACGAGAAT
AATATTCGCCATTAAAACGCTGGTGCTTGCTCTTGGTTGAAACCAATTCAGTACCGCGAG
GGAAAAATTCCTCTGCGATGGCAATGGCCTGACTTAAATACCCGCCTGGATTATCCCGAA
GGTCCAACACAAGCTTAGACATTCCTTCTTCCTTAAGCTGCTTTACGGCCTCCATAAACT
CATCATGAGTAGTGGCTGCAAACCGGTTTATCTTGATATAGCCGGTCTCCTCGTCCAGCA
TGTAAGAAGCGTCGAGGGTATACAGGGGGATATCATCGCGTGTGATGTTAAAGTTGATCG
GCTCTGATACATGCGGACGTTTTACCGTGACTTTAACTTTAGTGCCTTTTTCGCCGCGAA
GTCTGCGGACTACCATTTCATTTGTAAATCCAACTGCAGTCGAATCTTCAATCTTGATGA
TGCGATCTCCGGAACGTATTCCAAGTTGCTCACTGGGACCGCCTGAAATGGCTGAGATAA
CCGTTATGGTATCTTCGATGATCTGAAACTGAACACCAATACCCTGAAATTTCCCTGCAA
AATTTTCCTGAATTTGTTCATTGTCCTCCGGCTCTATATAAATAGAATGCGGATCTAAGG
TGGAAAACATGCCCCTTATAGCTTCTTCAGTAAGCCGCTTCATGTTCTCATCGGGACTGT
TATTCGTTATGTACAAATATGCCTTTTCAAAGTTTGAGAACGACTCCCGAATGTTGCTGA
TTTTTAGGTTCGTAAAGCTGGTATCAACAGGGGTACCATCAATTTTCAGGGTAGAGTCTT
TAACGCTCTTTACCATTCTTAGGATGCTGCTTTTATACATCTCATTCAGATCCGGCTCTC
CAAAATAGTTAGCTACGATACTTCGCTGTGCCTGATGGTACTTGGTAAGATTCTGTGTAT
CATCATTGCCCGATTGTAGTACAGGATCTATCCCGGTAAAACGAAGAGCAGCAAGGACTA
ATAATATTAATACGTTCGGGTAAATGATTTTTTTAAGATGCATATAAAACATATTCGCTA
AAGTCTTTCAAAAAAAATAATGTTGAGCGTTCATTGTGCGTAACGATTGTAACAAATAAA
GTAGTATTGTACAATGTGTGCTTTAGAACTTCATTTTATTAAAAAAGAAAAGGAGCAAAT
TAGTGCCCCTTTTCCTTCTCCTTTTACAAGATATAATGACTGAGATCCTTGTCTTTAACA
ATCCCGGCAAGTTGTTTGTCGACGTATGCTTTGTCGATGGTGATCTTGCCTGAGTTGATA
TCATCAGGAACTGCAAAAAGGAGCTCATCAAACAGGGAAGACATGATGGTGTGAAGTCTT
CTTGCTCCGATATTTTCAACCGATGCATTTACCTCAGCGGCGATCCGGGCTATTTCGCGG
ATAGCCTCTTCATCAAATTCGATCTCGACGCCTTCAGACTCAAGCATGGCAATATATTGC
TTTGTGAGTGCATTTTTAGGCTTGGAAAGAATGTCCACAAAGTCATCTTCAGTCAGTGAA
TTCAGTTCTACACGAATAGGGAAGCGTCCCTGAAGCTCAGGAATCATATCCGATGGTTTG
GAAACATGAAAAGCTCCCGAACCAATGAACAGAATGTGATCCGTTTTAACAATGCCGTGC
TTCGTATTTACCGCACTTCCTTCTACAATGGGGAGGAGGTCGCGCTGCACGCCTTGCCGA
CTTACATCTGGTCCGCCTTTACCGCCACTACCTGAGGATGATTCAGCGATCTTGTCAATT
TCATCCACAAAAACGATACCCTGCTTTTGAACGCGTTCCAAGGCCTCTTGTACGGCCGCT
TCATGATCGATCAGCTTTTCGGCTTCTTCTTCAGTCAGAAGTTCACGAGCTTCGCTGATA
GGGAGTTTACGTTTTGTCTTCTTTCCGCCTTTGCCGAGGTTTCCGAGCATGTCTTGTAGA
TTGATGCCCATTTCTTCCATTCCTTGCGGACCAAAGACCTGCATCATAGGGCTGCCTTTG
CTGGCTTTTACTTCGATCTCAATTTCACGATCCTCGAGTTCTCCATTACGAAGTTTTTCC
CTGAATCGCTCGCGTGTGCGTTCATTTAATTCTGAATCGCTGGCTTTCTGGGGATCAAAA
TCGTCCGAATTGGAAGATTTGAAGCCGGCTCCGGTTTTCTTCACAGGAGGAATGAGGATG
TCTAAAATTCGTTCCTCAGCTTTTTCGGCTGCTTTGCCTTTCACACGATCCTGCATTTCC
TGTTTCACCATATTAATGGCTACATCGGTGAGGTCCCGGATCATGGATTCCACATCGCGA
CCTACATATCCCACTTCGGTAAATTTCGAAGCTTCCACTTTCATAAAAGGGGCGTGGGCT
AAACGGGCAAGCCGTCGGGCAATTTCAGTTTTACCAACGCCGGTAGGTCCAATGAGAAGG
ATGTTATTCGGAATGATCTCTTCGCGGATCTCTTCATTTGCATTCAGTCGTCGCCAGCGG
TTTCGCAAAGCAATAGACACAGAACGCTTGGCTGATTTTTGCCCGACAATGTATTTGTCG
AGTTCAGCCACAATTTGTTGTGGGGTTAAATTCTTTTCTTCAATAGCTAACATATCAGTT
ATCAATTTCTAAAATCGTAAGGTTGTGATTGGTGTAGATGTCGATATCGGCCGCAATGTG
CAGCGATTTTTCTACGATCTCCTTTGCTGTGAGCTCCGGAGCATGATCCATCATGGCGCG
GGCTGCGGCAAGGGCATAAGAGCCGCCGCTTCCAATAGTTGCAATAGAATGATCGGGCTC
GATCACATCACCCTGACCGGAAATAACCAATGATTTTTCATCATTCATCACAATGAGAAG
AGCCTGTAGTTTCTGAAGGAATTTATCCTTGCGCCATTCTTTGGCAAGTTCTACAGCTGC
ACGTTCCATGTTGCCGTTGTACTCGTTGAGCTTTTCCTCATATTTCTCGAAAAGGGTGAA
AGCGTCAGCAGTAGAACCGGCGAAACCCGCTAATATTTTACCGTCATAAAGTTTTCGGAC
TTTTTTGACGGTGCTTTTCATTACGGTTTTGTCCATGGTGGCCTGGCCGTCACTACCTAT
AGCCGCCTTACCATTATGGATAACACCCACAACCGTTGTGGCATGTAATTCAAATGCATT
CATGTTTTAAAATTCGTTTAAAGGTTGACTGAAGTGGTACAAAAACCAAGCCAAGCCTTA
ATTGGAAGACTTATAGTACTTTGATTTTCCTCTTCCATTCGAATTGTCATTACGGTCTGA
CGTTCTGTTACTCTTACGTCTCTCTTTTTTTGATATGTCAAGATTTTCCTTACTTCCTTT
TCCGCTGTCTAGCTCCAGAAGTTCTCCTTCACGTTCCAGTACATCTTCAATAGATTCGTC
AAGCATTACGATCTCGGTGATATCAATATCGGAACCGACTAGTGTGGCACGGAATTCATT
CATGGAAACCGTCTCATCCCCAATAAGGGAGATCTTGATACGATACTTCATCATCCATTT
CCAGTGCGTGCTCATCAGACCTTTTGTCAGAACAGATTTGAGGTATGGGTTTACATACAG
GTCAACTGCACGATAATTGGTGTTATGCTTGAATTTACTGAGCCATGTCTCCAGGTCGGT
GATGATCGTATCTTCGGTAACTACATTTCCTGACCCACCACAAACCGGGCATACTTTGGA
AACGGAATTAACCACGCTAGGGCGAATACGCTGGCGGGTGATCTGAACCAGCCCGAAATC
ACTCATACCAATTACGTTGGTCTTGGCAGGATCCTTCACAAATTCTTTCTTCAGTTCGTC
GTAGATCTTTTTACGGTTTTTGTCATCACGAAGATCAATGAAGTCTACTACAATGATTCC
ACCGATATCACGCAGGCGGAGCTGTTTAGCAATTTCTCTGGCAGCTTCCAGGTTGGTTTT
AAGGGAATTGTCTTCCTGTCGCTGTTTGGCGGCGTAAGGGCCGGAGTTCACATCTACCAC
ATACATGGCTTCGGTTTGCTCAAAGATCAGGTAACCGCCCGATTTCATGCGCACCCGAGG
ACTGAAAATAGAATTCACGTCATGGGCGATCTTCATGTAATCAAAGATGTGCTCTTTGCC
TTTATACATTTCCACATTCGGAACCATTTTCGGTGCGATCTGACTTACATACGATTTGAT
CTGACGATACATTTCCGGATCATCGATCAGCACACGATCATAATTCTTGGCAAAGAGATC
CCGAATTAAGCTTTCCGTCATATTCAGGTCGCGGTAGAGCAGGGAAGGGGGCTTAGCGTC
TTCGAGTTTGTCTACGATCTTTTCCCATTTCATCAGCACATTTCGCAAGTCATCTTCCAG
CGATTCCTTATCCTGACCTTGGGCAACCGTTCGCACGATCACGCCAAATCCATCGGGCAC
CATGTTATTGAGTACCCCTTTAAGACGACGGCGCTCTTTGTAATTGTTGATCTTCTTGGA
AACAGCGATGTAATCACCCATGGGTATCAGCACCAGAAAACGTCCTGCAATCGTAATATC
CGTGGAAATACGTGGGCCTTTGGATCCAATAGGTTCCTTCACGATCTGAACCAATAACTT
CTGTCCGGTTCGTAACATTTTGCCGGCAAGAATTTGCTTCTCTACATTGGAAAGCTTGTC
TTTATTTTCGACATCTTTTTTGGCGTGATTTGGAATAGCATCTTTACCATTCAGTTGGGT
GATGTATTCATCCAAATGGTCTCCTGCATCGGAGAAGTGAAGGAAAGCGTCCTTAGGAGT
CCCCATATCTATAAAAGCGGCTCGGATACCGCTCAGCACTTTATGAACCCGTGCTACATA
AATATTACCAACAGTACGCTGGTTTTCTTCCGTTTCTATAAAAAGCTGCGCTAACTCGTT
GTTTTCCAATAGCGCAATTCGGGTCTGATTGCCCGAAGAGTGAATAATAATTTGATTCTT
CATGTGTAAAATTCTTCCTTTCCCGAAAACCACTAAAGCCTCTGCAAACAAACCATCTCA
ATAATTTATGGTGCAAATTGAGTACGTTCTCGTGTTGTAGAGAGGGGATTGAAGCAAACG
GACGAGCGGCTGCTTCGGGAGTAATATCTGTTAAAATTGTTTTTTGGGGTGATTCCGTTT
TGGAATCAGAAAAGAGATTCTGCGTTAAGGCTGTAAGTAGTAATCCGCAGAATAAGAAAA
AATCGATGAGGGCATCGGTGCAAAGCATATTCAATGATGCCGGTAAAGTTTGTTTTTGAT
ATGTATTCTGTGCTTTACGCAATAGAAAATTATGTTAAAAAGCTTGTTTAAGTCGATTTC
TTCTTCAATGAATATAACTGTGAAAGCTCATTAATGTAAACGCTTTTTGGGATTATTTTA
TTGGGGAGAGAAGCGGGGCAAAAGATACGCTCCCACGCTGAGCGTTAGGTACAAGGATAT
ATAACTGAGGGTGTCCAGATATACAAGGGTTAGAAGCGGGGACATTTCTTAGGAGCCATC
GATCTCTTGAGTCTCAGATCTTACTTACTCACCTTATTCAATCATCCTCATCCACTCGCT
TTATGTTGGCACCAACTGCGCGCAGTTTACTCTCAAGATCTTCATAACCACGATCAAGAT
GGTAAATGCGCAGTACATCGGAGTGGTTCTGGGCAACAAGCGCGGCTAATACCAAGCTTA
CGCTGGCGCGCAGATCGGTACTCATCACAGATGCTCCCAACAAAGGAGTTTTGCCTGAAA
TGTTTACGGTGTTCTTTTCAACCTCCATATCACCACCAAGGCGTGTTAGTTCAGGTACAT
AGCTAAACCGGTCGAAATAAACCGTATCAGTGACTTTGGACTCTCCCTCAGCCTGTGTCA
TCATGGTGGCCCATTGAGCTTGAAGATCAGTTGGAAATCCCGGGTAAATAGCCGTTTTAA
TGGAAACCGGTTTTAAGGAATCCGGTGCCTTTACTTTAATGGTCGTGCCATCAACTTCAA
CATCAGTTCCGGTCTTTTTAAGCTGTTTAGTGAAACTGCCCAGATGCTCGGGCTTGCAAC
CGGTAAGTGTGAGTTCTGAATCAGGGATCATAGCTCCGGCGATCATAAACGTACCAAGCT
CAATTCGGTCCGGATCATTGGAAACTTCAATGCCCAGCAGCTCATCTACAGCTTTTACAG
TCAGAGTATCGGTGCCAATGCCTTCAATATCAGCACCCATTTCAACAAGATGATTGCAAA
GCTGAACGACATCCGGCTCTTTGGCTGCATTTTCTATGGTGAATTTTTTTGCATTCAATA
CCGATGCCAGCAACAAATTCACCGTAGCACCAACCGAACTAGGTTCAAGCCGAAACGAAC
CGCCTTCAATTTTATCATCTGCTTTGGCGATCACATATCCTTTCTCCAGCGAAATATCGA
TGCCCATGGCTTCCATACCTTTTAGGTGAAGGTCAACGGGACGAGGTCCCCACGCACAAC
CACCCGGTAATGAAACTTTCGCATAGCCATGTTTCCCAACCAACGCTCCCAGCATGTAGA
ACGATGCCCTCATTTTCCGAACAAGATCATATGGGGCTTCCAGGTGATTTACTTGAGTAG
GATCGATCACCAGCTTGTTTTTATCTTCAAAAAAATCAACCTGCGCACCCACTACACGAA
TTACGTTGTTGAAGGTGTAGATGTCTTTTAATCGGGGAATGTTGTGAAGGGTAGAAGCAG
AGTTTCCGAGAAGTGAGGCTGCCATCAGGGGCAATGCTGCATTTTTTGAGCCGCTTATGG
GTATAGTTCCTTTTAATGGATGGCCGCCTTCAATTACAAATTTATCCAATGGTTTCGATC
TCCAGTATAGGTGAATTTTTTTCTAATGATGCTCCGACTTCCGCCGAAATACTTGCAATG
GTTCCGCTGACCGGTGCCTTCAATTCATTCTCCATCTTCATGGCTTCAAGGATAACGAGC
GGCTGATCTTTTTCAACTTCATCGCCTTCAGCTACCATGATCTCCAGAATTTTACCCGGC
ATAGGCGCATTCAGAATTCCTTCACCAACTGCAGCTCCGGTTTTGAAGCCAAGTCGGTCG
AGCAATAATTCCTGTTCATCTTTTACCTGAACCGTGTGCCAAACGCCATTCATTGAAAAC
TCAATGCTGGAACCTTCTTTAGATACGTTATCAATCTTATAGGTTTTTGTTCCCGTTCGC
AGAATGTAACGGTCGTTCACAAACTCAAAAGAATAGCTTCCCGAAGCATCACCGGATACA
AAAGTTCCTTCTTCGGGGAGAAGTTCTACATCGTGTTCGTTTTCGCCAATGGTTGCCTGA
AATTTCATCTTTTCACCTGTTTCATATGTTTGATTCCGGATTTAGTGATACGGTAAGTAG
ACTCTTTAATATTGTCTGAATCGAACCACTGAATACTGTTTTTAGGAGATTGTTCTGATT
CCACAACTTCAATGAGCCGGGAATTCATGAGGTTGATGATGTCGTCGCGGAGTTCACCAT
AAGCCAGTTCGGTTTCCTCCTGTATAACATCAAACGACTCCGGAAAAATGAGCCGATCTA
AAATACTTCGCTCTGAGGGGGTTAATTTTCTCATATGCCTGAAGATAGAGCCGATGCCAA
ATTATCACAAATAAATACGGAGTTAATTTCCTGCAATTTGTGAACTGTAAAGATTTAAAA
TTCCTTTTCAGTTTCATCGAAAAGTGTTCTATTGATTAGTATCTTGGTTTATGTTCAAAG
TAGAAAATACCATACTGTCTGATGATATCGCCACGGCTAAATTCACGTGCGACCTTCCCC
GCTGCAAAGGTGCCTGTTGTGTAGTAGGAGATGCCGGAGCACCCGTCTCGAAATCTGAGA
TCCCAGTACTTCACAAAGCCTATCGCTTGTTGAAAGATGAATTAATGAAGGACTCTGTGG
AGGTTGCTGAACGTGAAGGCGTCGTCATTGGTTCTGAAAGCAAAGGCTTCGAAATATCAA
CGGTAGGGGGTAATGAGTGCATTTTCGTTAAGTATGATGAAAGCGGGGTAGCTTTTTGTG
CTATCCAAAAAGCATTTTTTGAAGGACGTTTTAACTGGGAAAAACCTCTCAGTTGCCATT
TATTTCCGGTACGGTTAAAACATATTGCTGGCTTTGATTACGCCAATTATGAATACGTCC
CTAAACTATGTTCAGCCGCTTGTGAAAAAGGTGAGCAGGAAGATTCATATTTGGCAGAAT
TCCTTAAAAAACCGTTAGTTAGGCGATATGGAGAAAAGTGGTATCAAACATTTTTGAGCG
CTTGCAAAGAGATTCGCAGTAAAGAGTAGTATGCTACGTAACCAACAAAATTTAAATCAA
AAACAGCAGCAGAGTTTACAGCAAAAACTCTCACCCCAACAGCTTCAGTATATCAAATTA
CTGCAGCTGCCTACCATTGGTCTGGAGCAACGGATCAAAGAAGAGATAGAAGCGAATCCT
GTGCTGGAGGAAGTGGATCCGGGAGAGTATGAAACCGTTAGTCTTTCCGAGGTTGAAGAA
GAGCCAAAAGAAGAAAAGGAAGAAGCCCTCGAAAGCCTGGAAGAGCACGAAGTAGACTGG
GATGAATTTGATAACAATACCGAATATGACGGTGAGCAATTTGGTAACTCATATAATCCC
GATATTGAAGAGTGGAAGGAGCTGCCAAACCCATATCAGGCTTCTTTTTTGGAGGAGTTG
GAAGAACAGGTAAGCCTGCTGGATCTGTCTGACGAGGAAATTCTTATTGCCGAACAAATT
CTGGGTTCCCTGGATGAAGACGGTTATTTCCGCCGCGAACTTGAAGCCGTTGTAGATAAT
ATTGCCTTTAATCAGGGCGTGTTAGTGGATGAGGAAAAGGTGGAAAAAGTTCGAAAAGAA
ATACAACAGCTTGAGCCGATCGGCGTGGCTTCGCGTGATCTTCAGGATTGTTTGCTGGTT
CAGCTGGAAGCTTCCGAAAAAGACCTTCCCCGTTTAGACCTTGCTAAGAAGATTGTTCGT
GATGAATGGAAGGCCTTCGAGAAAAAACATTTTTCTAAACTTCTGAAAAAATTCAATGTA
GATCGTGAAGAATTGAATGAGGCTTTTGATGCTATCAAGCAGATGGACCCCCGGCCGGGT
TCTGTATCAAGCGGACTGGAGGAAACACAAAATTATATAGAGCCTGATTTTGAAGTGTAC
TGGAAAGGAACCGGAGAAGGAGAAAGTGAACGCGGTGAATTCGTGATCAACTTGAATCAG
CGGAATGCGCCTTCCCTGCGCATTTCTCCTGAGTACAAACAGATGTGGGAGGAGATCAAA
GCCAAAAAGGATAAAAAGGCCAATAACGATGCCAAGAATTTCATGAAGAGTAAGATCGAT
TCAGCCAGCTGGTTTATTGAGTCGATCCGTCAGCGCCAGAATACGTTGATGAACATCATG
AAAACGATCGTGGCGCTGCAGGAAGATTTCTTCAAGTATGGCGAGGGACTCAGGCCCATG
ATCCTCAAAGATGTAGCGGAACGCATTGGAATGGATATATCAACCGTTTCGCGAGTGGTG
AATGGCAAGTATGTACAAACTCATTTTGGGGTGTACGAATTAAAATATTTCTTCAATGAA
GGGCTGGAAACCGAAAGCGGGGAAGAGGTATCAAATCGGGAAGTAAAGAACATCCTACAA
AATCTTATCGACAAGGAAGACAAACAAAAGCCTTACAGCGATCAACAGCTCACCGATATG
CTGAATGAGAAAGGATATAAAGTGGCTCGCCGAACCGTAAGCAAATACCGGGAACAGCTC
AATCAACCCGTGGCAAGGATGCGCAAGCAGGTTATTTGAAATTATCCCGGAAGTTCTAAA
AGATAGAGAACCGGTTTCAGATCATAGCTGGTATAGGAAAGATCGGAATAGAGTTGCTGA
ATGTGATCCCAATTTCCTGTTTTATATGAGGTCAGGGCAAAATCACCGTTTTCAAGCTGT
TTTATGGATGTGGAAATAGCCATCAGCGTTGAGATCTTTTTGGCAAGGTCTTTTGCGTCT
GTTTCATCATCAAATAAAGCCAACTGAACCTGGAATTCAAATTGATAGGGTGAGCTATTC
AGATCAGCAAAACCGATAAAGTTCTTACTGCCCAGTTCTTCGGATAAGACATCAGCTTGC
TCCAAGGTCTCCTTTAAACTGCTTCCGGGCTTAGAAACCACCCTGTAAAGTCCGCTAGAT
GTATTAATGATATCTGTGGTTATGTTGAACCGTTCCTGCAGTGAGGAGGCAAGTGAGCCT
GCATTTTGCTGGCTGCCAAAAGCACCCAGTTGAATTTGAAATTCTACAGGCTCCGGTCGG
TTTGCAGAATTGTTATAGCATTGGTGAATGAGTCCCAAATTTGATGCTCCCGATCGGTTT
GAAAGCGCGCTGTGATGGGATAGCGTTGCAGGTAAGTTATTATTTGGTGCCGTACGGACT
GAAAACAACCGGCCGTTGTAGGTAATATTGAAATCCAGGTCTGAATTTCTGGTTGCAACT
TTAGCTCTGTTCAAAGCATTTGAAAAAGATTCAAAACCACCAAGTTGTACAGAAAACCGG
CAATTCGTATCGATAGTCGCTATTGTTTCATTATCTGTATTGGTACTAGTTTCGGATTCA
TTGTTAGCCAGGGCTTCGGAGGTATCATAAAATAGACGCAGGGTAACCCGGCGGTTCTTA
GCTCTGTTTTCGGGGATAGGATTCCCGGCCGCATCCACATTGGGGACAAGAGGGCGGGAG
TCGGCATATCCGGAGGCTTTCAATCGTTCTTTGCTAATTCCCATTCCGCTGAGATATTTG
ACAAGATTGGTAGCACGTGCGGTAGAAAGCTCCCAGTTGGAGTCGTATGCCGGAGAATGA
ATGGGAACATCATCGGTGTGGCCTTCCACTTCAATGTTGAAATCGGTATAGGCATTGTTT
TGGATAGCTTCAACGATCTCGTTGAGTAAACCCAGTGATTCGGAATTTATAGTGGCGCTT
CCTGAAAGATATAATTCATCACTCTTTAGGCGGATCAAAAGGTCATTGAGGTCTCTTTCG
ATCTCAATTTTGTTATCACCAACCTCATCAAGAAGTGCAATTTCTAACTGCCGCTCAATT
TTATTGATGGGGGTGGAGATGTACTCGGCCTCTTCTGCATCAGATTTGAACAATCCGGAA
ACCGAGAAAACATCCCGGTCAGAAAAATGAGAAATGGAGAGTAAAATGATAAGGAATCCG
AGTAAAATGGTGATAATATCTAAGTAGCTGATCTGCCAGCTATCCTCTTCAACCTCTTCA
AGGTCTTGCTCGGGGTACATCGAATTGTTGGTATCGATATGCGGGTCTTTGCTCACCTAA
CGTCCTTCTTTATAATAGTTTGTTTCTCTTAATGTGGGCCTGAAGTTTATCATAAATTTG
AAGCGCCGTTTTTTCCTGCTCTATCAACAGAATGCCTTCCAGAATGAGTTTTTCTCTGAA
GAAACGGGAGGAAGCAATGTCATTCATTTTACGGGACATAGGGTTGAAAATAAAATTCCC
GATGATGATACCGTATAATGTAGTCATAAGGGCTGCGGCCAGTCCCGATAGCAAAGTTTC
TATCTCATCAAAACCGGAGAGGATGACGATCAATCCAAACAGGGTTCCAAGCATCCCGAA
AACAGGAGCAGATTTACCCATACTTGCTATGATATCATTGATCTTTTTTTGGCGATGATA
ACTTTCCTGGATGTTGGCTTCTCCGAGTTCACGAAGTTCCTGGGTCGAATAGTTGGTATC
AAGGATGGAAAACAGATATCCGGCAAATTCATTCTCGTATTCCTGGCTCAGCTCATTTAT
AGTGCCCATTCGGTCTTTTTTGATCTCCTTTTGCCATTGAATGACGGTGTCCACATCATC
AGCTAACTGCTCATCATTGATCGAACTGTATGAAAATAGACGAAGGCTATCTCGCAGGGC
ACTTACCACGCTTCGGAATTCATAACTGATGAAAACGCTGGCAAAAATTCCTCCAAAAAC
GATAGCTAAACTTGGAACATTCAGGAAGTTGATCGATTCAGGAATTATATTGTAGCTGCT
TACCCCTGTAACCAGTAATGCTCCCCAGATCATTATCACCAACGAAATCAGAAAACAAAG
AATATTTAAGATATTACTACGCATGTACCACTAATTTCCCGCATTATAATTTTCACTGAT
CAATCCTTCTTGCTTCAATTGTCTTACCAAATAAGGGATGTTTGGAATAGGGACATTCTC
GTCCATCTCCAGGGCCAAACGCCATTGTTCAGTAAATTTTTCCTGATTGCCAAGACCTAA
ATAGATAGATCCTCTAAGTGCCAGAATATCGGCTGTTTCCTTGATATCTGCTGCTTTATT
AATATGATATAATGCACTTTGGTATCTCCCCATATAAAAGAATCGTTGGGCCGATATGTA
ATAAGTAGTGAGCCCATTTGCCCGCCCCTGATATTGTTCAGTCAGTTCTTTTTTGTACTC
TGCTTTAAGCTCTTCTCGTCGCTGTTGTGCTTCAATTTGTTCTTGAGTGAGTTGTGTTGA
ATCGGCTTGAACAGAATCGGCCTGAGCTTCCGTAATTTCTGAATCATCGATATCAAGTGT
ATTTGATGAACCACAGCCAAAGGTATGAAACCCCAAAAAGGCTATCAGAATAAATAGCAT
TGCCCTTGATATGTTATATACAGATTTAATAATCACCTACTGAACTACTTTTTAAGAAAC
CTAAAACCAATGAGTCTATGCAATTTCACGAATAGCCTTCATTATCTGAAGTTTTGCCTG
TTCGCTTTTCTCATCTTTTATGTACTCCATTTGTTGAAGTTCCATCCGAATCAATCTTTG
TTCCCTTTTTGGCCGCACTGAAAGAAGTTTATTGGTAATAGATTCGCTTAGATCTGAAAC
TGCTTCCAGTAAAACTTCCGTAGAGATAGGGGCGAGGGCCTCTTTAAGCATAAGGTCGTT
CAACCGGGGAATTTGTTCTAAGGTGATGAATTTATTTGCTATTACATCAGCAACCGGAGA
ACCTGTGGCTTTGAGCTGTTCGATGTATTTATTTTGATCTTCAAGAGGAAGCTGATCAAG
GATCCGGAGGATATTTTTTGCTCCTTGCTTGAGCTCTTTATCAACTTCAAGAATATCCAT
GGCCTTTGAGAACAGGCGGGATGAAATTTCTTTGTGGTCATTATAGGATAGTTCATGCAG
GTTAGACATTCCTATCATGATCTCCGTAACCCGGCTTTTGTCTAACCAGTCTATAACGCG
AGCCGTTTTTTGCTCGGGTAAATAATCAAATAGCAGAGCACATGTGTTGCGATCCTCACC
ATAAAGTAGCTGTTTGATATGATGAGCATCAAGATGGTCCAGAAACTGGAACAACCCTAA
CTGTTGATGTTTAAGGTTGGGATCATGGGAATGCAGATCCTGCTCTAAGGCATTCACAAA
CTCGGAAGCTATTTTTTTCTTCTGACTTAAAGAAAGATCTCCAGTCTTATCTAATTGCAC
TTTAATAGCTGAGTAGGATTCTGAACTTAAGTCTCTTTTAAGAGCTTTCAGAAGGTGAGA
ATCGATGGTTTTAACCGATCTAGCAGCTTTTTTGGCACCTTCATTCTCATCTTCTTCCAT
CCAGAATTCAAACAGTAATGCCACTTCTTTGGAGTTATTCAGGAACTGATCTGTGATGGT
AGCAAAGTCTGATGAAGTTGCCGGCTTAGGCTTCTCAGGTGCAGCGATATTTTTCTCCCA
ACTCGGATTGTTTTGTTTGAAAGCAGGAAGATCGTCTTGGTGCCGGTTTTGCTTAAGTTC
ATCCCGGGTAAAATGAGGATGCTCTGATCTATCTTTCGATTTCTTCTGTGAAGGGGAATT
TGTTAACCGTCCCACCAAAAGGGTTAATCCCAATAGCATGAGCAAAACAAAACCGGGTAC
ATAATCTTTAATGGATCCAAGTATGGTTTCTTCAGATGCCAAACTTTCTTCAGCTCTGGC
TGGCGGAAGTTCATCAATACCAAAATCAGGCATGTTCAGGAGTCGCACATTTACAACATC
ACCTCTTGACTCACTGATCTTGGCTGCAATTCCAGCCATTAAACGCATAAATTCAACTTG
CTCGGGGGTGAAGGAGGAATCGGCATACACATTTACGCGAAGTCCTAATATTTGGAGTCG
CTTTACCGTTTGTTCATTGATTACAGTTTGGGTGGTTTGACTGCTGCTTCCCTGGATCTC
TCTGGGTCGCATGTTTTCCTCCGGGATGAAGGGCAGACCCGGCATTAATACATTTTCCGG
CTGATTTTGCTGACCACCAAGGATCGTTTGATTTTCCGTGGTTCGGTAGGTTTCATCAAC
AAACTGCGCATCGATACTGATATCAACAAAAAACTTACGGCTGTCGAAATAGTTGGAAAG
CACATTGAGTACCTGGGCATCAAACTGCTGTTCGAGTGTTATCACCTTAAGCTCCAGTGA
TTCCGCTTCATTGATTTGAGCTGAGGCCGAGGTGGCAGATAGAAGAAAAAGCAGTGAAAA
GGTTAAAAAGAATATACATCGGTGGCAAAATGTAGCTATGGTATCACAATATGCTCTAAC
TACTGATGCGCCTGTGGATGTATAAGTCATAAAATTCATTTGGGTGAATTTAGGGGTTCC
GAAACAATCATTTGGTCTAAGTACTCTTCGTTAGGAATGTAAATATCCGGATCGTACTTT
TTAGCCAGGTTCCAATACTTTCGGGCATTTTCTTTATCATTTCTCAGATAGCTTAAGCTT
CCTTTCAGGGCATAAGCTTGTGCCGTTTCAAAGATATCAAGTGATTGGTCTACAAGATCC
ATTGCGCGGCTGATATTTTTATTATAGAAGGCATTTTGAGCCTCTATGATCAACCGCAGC
ACATCATTAACACCTTCACTGAGTTCTGTTTCTAAAGCCAACATTTCTTCATCTGTTTTT
ATGGACGAGGGGATAGCTTCCATCGTAATCGGGGAGACTTCTTCTTCCGGTTCTTCATAA
TCTAAAGGAACCAGTAACAAAGAAAGACCTTCAACGAAATCACCTTCCGGAACAGCCTTA
ACTTCAAATTCAAGCTTCTCAGGAATTGATTTTGAGTTTAGCTGCTGAAGGTTTCCTGCG
TCCACCTGTAACTCGTAAGTACCCGGTGGAACTTCCCATTCATAAAAACTTCCGTCACTG
AATGTTCTTAATTCTTTAGCAAAATCTCCGTTAGAATCTGATAATCTTAGTTTTAATCCC
CCAATACCAGTTTTACTGCTATCGCCTCGTAAACGCTGTACAGTTCCGTCGATCACACCC
GACATATAGAAGGGTATTTCCACCTTCTTAAAGCGGTTAGGATCGGTAATAAGGCCAAAT
TTCTCGAATTCAGGAACAAGCATGGGGTTTTTAATGGCGCTTTTATTCATCTCCATGTTG
TAATAGTAGTAGGGCTGCATTTGGGTAAGATATAGAACTCCATTCTTTAAAGTACTATTT
GCACCCGAGCGTAAGACCCTTACCGCTTTCTCTTCAATAATTTCATCTTCCTCATCAAAT
GCGCCATTTACGTTACTATCTACATATAATTGAATGGCAGTAGCGGCTCTTCCTACCTGA
TCTCTGTTTGTAAAGATGAAGTTGTTGTAATTAGGGTCATATCCCACAGACCCTCTGATA
TTTTGGGTTACATTACTACTACCTCTAATGCTGTTAAAAGTAGTACTACTTCGGACTTTA
CTGCCCAAGTCAAATATCAGACTAAATCTAAGGGTATTGAAATTACCTATAAAGTTTTTA
CCTGCTGAAAGCTGTAAACGGCCAGTCTTTAAAATATTTTTTGAGATCAATACTTCAGCA
GTCTCAAACTGTTTACTTGTGGGGCGATATCCCATAGCGGCTCTAAGAAATACTCCCCGC
AGAAAGGATGGTAAATACCTGTTTCTTGAAAAATTATATGTCAAAGAAGATTGAATAGTT
GATGTCGATGACATATCCAAAGGATTGAAGGTATCAACTAATCGATCCCTGTAGCCTATG
CGAAGATTTATATTACTAATTCGTGTGTTTACATCTGTTCTGAATGTTGTGACTGTGGTG
GATGCTCTGAATCTTGAAAAACCAGAAACCCTAATGTTAAAAGGTACACCAAAGAAATTG
AACGGATAAAATGCACTGGCAACTACGCGTTGGTCATCATTAGTATTGTTATAGATGGAA
GAAGAGGAGATGAAATTGGTATAGTCAAAATTTATACTGGCAGAATTAGGGTAAATGACA
TTTAAGTTTCCTCGATAGTAAACATTGTTTGCTGCTTCTAAGGTTACGATATAGTTATTT
AAGATCCTTGAAGAGAGTGAAGAAGTAAATGTTGGAAGTGATGTATGATACCCTTGATAA
TATTCAACTCCAGTTTTAGCTGTAAGCCAATCGGTAATACCATAGGAGCCATGTGCCTGA
GCAGTATATTTTTGGCTTGTTTCTCCAATTACAGCATTATCTAAACGTCCGGCATTAGCA
CTATAATTAAATTTACCTTTAGGCTGGAATGTAAATGGAACTTGTATACGCTCAGATCGT
TGTATGATTTGTCCAGTAGGTCCATAAATTCTTAGATCAAGTTGCGTTGAACCATAAGTT
ATGGGTGCTAAAAACCGATAATTACCAAGTTCATTTGCAGTTGCAAAATCTATTAAAGAA
TTATTTAAATATAACTCTACTTCCGATTGAGGAATAGTACTTCCCTGAATTTCATACTCA
TCAAAAAGCCGTCTGGGTTCAATGGGTTCGTTAGAAATGCGAATCCCTGTGTATCTGTTC
TGGGTGAAACCGTCTGTGGTGGTTTGCCCGATTTGAAGTTTAGTTAACCATTCCTGATCG
CGAAACATATATCGCCATCTTAGATTGTTAGTGGCAAGGTTGCTAAATCCATCAGAATAA
TTACCAAAAACTTGTCCCTGAAGATCCCCACCGTAAACCTGTAATCCTAAATTGGCGTTG
TAATTAAAACCGTAATTATTCTGATTAAGATTAGCTGATAAGTTATAATCAAAAAAACCA
CCATCTATAAAAGGCTTTTCTCTGTCGTAGCGTAGCTCGTACTTTTGGTCTTGAAACCTG
TTTGTATTGGCTAATTGCCTTCTTTGACTGCGAATAGCCTGCTGAATAGCCGGCAATTCT
CTTTCTGTAACTAATTTAAGCGAGAGATTATTGAAATCAATAGAAAAATCAAGATCAAAT
ACTTCGTAAAAAAGATCAGATCTAAGGTAAGAATCTAATTCCTTTATCAGATAATCATTG
GGGGTAAGGGTAGTGGTCTGATCCCCGAATTTTATGATATTTTTTTTAAAATCAATTGTA
TACGGAGTCTGTTCTACACCAAAATCACCACTAATTATCATTCCGTTGACTTCATAGTCA
AGACTGAATAAGGAGAAAAGCTCGGTTATGGGCAGGTAAAATTGGTCATCTTTATAGTAA
GAGATGACAACGGTACTAACAATTCCTCGATGGCGAAAATCAAGATATACCTCAACGTCA
TCGTTATTGTCATCCTGACCTTGTACAGAGTTAGTAACTCCAAAGGAAAAGACAACGGTG
AACGAAAAAGCAATTAATATTGAAGTTAGCCAAGGTTTAAACACCTAAGGAATAGTTATA
GTTGTAGATGATGATACAGGATTCATTTGAACTAAATCACTGGATGAAATATCAGATCGG
CGGGTCTCAAATCTAACTCGCAAGGTATATTCTCCTGAGGGAAGAGTAGAAACATTTAGA
TCCTGACTATTGGTGCCGTCAAAATACAGGGTAGTTGAATTCTGGTTTTGAGCTACTACG
TTTCCATCTTCATTTTCAAGTGATACGAGTATTGTTCCGAGGAAGGGGGAATTACCGGTC
CGGCTGTAGTCAGTATATACCGTCATGACATCATCATTAACCATATTGGTTCTGATCTCG
TCAACTGTGATACCAGTTGTTACGTCCCCAACTTTATAATAAAGACCAGTTACCTGTTCA
ATAATTAGCCCAAGATTCGCACTCACTGCTTCATCCTGGGCAATCTCTACCGGAGGAGTT
TCAGGTGCAGCTCTGTTTTTTATACGAGCCCAGTAAGTGCCATCTTCTAAATTTGATGGG
GCGGCAATTCGAAGTCTCACCACCTGGCGTTGTCCCGGACTTAATACAAAATTCTCAGGA
AATGCACGAACATGTTCTGCAATAGAATGTTCTTGCATAGTTGAACTGTCATCTTCTACT
ATAGTTCGGCCACCTTCAGTGTCAGAAGCGCTATAGCTAAAAACAAACTCAATGGAGATC
TCCTGATTAACCTGGGAATTGTTGATCACCATATAAGAACCAAACCTTGAAGAGGCATCA
ATAAACAAGCTGGTAGGGGCTATGGTAACCTGAGCATAGGAACAAAAAGTTACACTAAGC
AGAAAAATTGTAGAGAGTAAAAGTCTTTTCATGATCTGAGATAATTATTAGTAAAGTGAA
CTAATAGTAAACATTGTTTTTTACTTTTACCATAATTTGATGAAGACGAGGTAAGCAGCT
AAAAAAAAAGCCTTGCCAAAGGGCAAGGCTTAATTAAAATCAATGTTTGTTATTCAGCGT
AAACTGAAAGAGTAATGGTACCTTCGTAGGGACCATTGTAGGTATTAGCAGCTGCACCAC
TGTTCAACGTTCCGCCAACGTAAACATAGCCATTAGCATTTGCAGCAGTAACAGAAGCTT
CTCCTGAACTAAAAGAAGTAGCACTAGCTGCTGGATCTGTACTGTTTTCAGTATAATTTG
CAGTAACTGCAAAAGGCAGACTAGACTCACCAGTACTAAATGTACCAACTCGTGATAGAC
TTGAAGGTGCATCTAGAGAAAGGATAAAATTCGCATTTGAGCTCGTGAAGTCAATTTGGA
ATTTACCTAAACTATCTGCTGCACTTGAAGTGAGTGCTAAGGATTTAGAGCCACCGTTAA
GGTCGCCTGTGAGAATGGTTCCAAAATCCAAGTTTTGCTGTACATCAACTGTGATGTCTT
GTACTACATTAGCTGAAGCTGTGAGTGAACCAGTACCCTGTGCAAATGTAGCAGTTGAAA
GCGCCACTGCAAAAGTAAGAGTTAAAAGTGATTTGAAAAGTTTCATGGTCGTGAGATTTT
ATTGTTGGTTTAATTTCTGTTTGAAAATTATCGAAGTCTTTTCTTCTGTCCAAGTTAGAT
ACTCTTAATTAAGAGGGTCTAACCAATTGGTGTAGATGATGTTTATTATTCTTAAACAAT
AGCTTAATCTAAGTAATTCATTTTAATTCAAAGCTTAGATTTCTTTAATCAAAGTCGACG
GTTAAAACGATGTCACCGGTGTATATACCGTTTGGGATGTTACCTACCTCAATTGCACCA
TACACATAAATGTATAATTGTTTCCAGATATCGGAGTTTGTGGCAGCTTGTGTATTTTCA
CTAATGGCAATAAACCCGCTTTCAGAAGTTAAGGGTTGGGCATTATCTACATTGTTGGTT
CCAGAATTATTGTATGCAATGTCCAAGTCGAGGGGAATCTGTGCTGAGATCTCTGGGGAG
GAAGGCCTTAATGCTGGGGGGTAGCTAAGTTCTATATATACATTTTGAGTCCGGAAAGCC
CGAATGGAAAAAATACCCATATTAACATCCCCAAGGCCAATTTCTACTCTTCCTGAGTTT
GTGAGTTGTGTACCGAAGTCGAGTGGTTGCTCTACAGTAGCTGTTAGTTCTGCATCTATG
GAGAGCTGTAGATTAATGAACTGAGCTTGTATAGGCAATAGAGCCATCATATTAAGTAAG
ATGAAAGCTAATACCTTAATCATAATTGATGCTAACTGTGATATTTGAAGCATAGCTTCC
CACATCATTATTGCTGGCAGTAATTGAACCGTATAGAAAAATAAAAACACTCTCTTTCTC
CGCTTCTAAATTTCTTCCCTTGAAATCCGGTGTTGGGGGTGGACCTGGCGGAGCACTACC
TCTTTCTAATATTGGAAACTGGGTTGTTAATAGCCCGGTTTTGTTAGTGAAGTCTACGGT
TCTTTGTCCAATAAACTTGGTTTTGTTGAGAGCTGATATTTCAGAAGTTTCTCCGGAATT
TGAATAGGATGCTTTTAAAGTAAATTGCATGGTGCATGATTGCTGAGAGCATCCATCAAT
TTGCATTGGGGAGTCGATGGCTATATCCAGAATGATATCTAAATATTTAATTCCCTCAAT
CTCTATGACCGCTGCTTCATCAATATCAGCTTCTTTAGTGCCTTGGCTTTGTAGAATATT
GCCAAACTCAAGCTCAGAATTGATCAAGGTTGTAGTTATTGAGTAGCGGCTGCTAAATTC
ACCAAAGTTAATTTCATCTTGCGAAAACAAAGAATTACACGAAAGCAGTAAAAAAAGAAA
TACTGCTGTAAACTTAGCTTGAGAAGAAGGAAGAATATCAAATAGATTCAAGATCATATA
TAATCAATTTCGATAGTGAAATCACCTTCATAATTGCCCGGTTGAGCATTTTCAAGATTT
ATACGTCCACCAATCCAAATGTAATAACGTCCTTCATTGTTGAATTGTATGTTTCGGTTA
TCCACATCAAGAAGCTCAGAGGTTTCTTGGTCTTCGCGGGTATTTCCAGATATTTCGTAG
GTGAAAATTAAAGTAGCATCACCGTTGACTTGCGTTAATTCTCTTTCACGCAAATAATTG
AGCCTAAAATCAGCTTGAGGAGAGCCTATGGCTATCATATAACCGGCATTTAGATCTTGA
ATAGGATTAACATACACTTCATTTTGGCCAGGCTGGAGTCGGTCAAACGTCATCGAATTA
ACGGTAATTAATTCAATGGATGGTATGACTTCAGCACTCACCGTTATGTTTGCTGAAATG
ATTGGGTTCGAAAGGTTTTGTGCATAGCCTGAGAAGTATGTGAGTAAAAAGAATAGTATT
GCTACTGCAAATTTCTTCATAATAAATTTGAACCTTAAAGCATTTAATTCGATGATAATA
TCAAATTAAGAGACACTGGAAACCAGTTAATTTATCTTAATTAGCAGATTGTAACTGTCA
TTAAAAAAAGCTTATTCAATTGTATAACAATCAAATAAGCTTTTTAAGTCCGTTCGAAAG
ATAGGGAATTTTGGAATGATTATTCGAAAGTGCTTAAGCGTTTATATCGGTTTTGTTGTA
AAAGAGAAGCAGAGGCAAGCTGAGCATATTTTTCAGCTGTACAGTCGTACTGAATATCAA
GGGTGCCTCCCAGGTCTATATCAAAATCGGTGTAGTTGTCATCGGTTTTCCCAACCAATA
CGGATCCGTTAATTCTCGGGGTACCACGCCCGGTCATGGCATATGCGTTTTCGAAGATCA
CCAACCCATTGAATTTGAAATTACCGGCTACCGACAGTTCTCCTTCATATTCGAGTTCGC
CATTGGTACGAACGACCATAATTCCATATCCCTCAGAAATTCCACCAGTGAGTTTAGCGT
AATCTTCCACAAAAAAGACGCCCGGGTCTTCAGGTGAACCGAAATCGCCTTTGTAATTTC
CACTAATTTTTTTCACTCCACTCATTTGAGAAAGACGCGCTACCAACTGATCAACCGGTT
CGTAGGAGATATCAGGATCTACGGATACTGCTCCACTGTCACTTTCAAAGTGTTCAGAAT
TATCACCGCCGGAAAGCCATTCTGTTAGATTGTCTGCCCCTGTTATCTTATTTGCAGAGC
CATCATCACGAACGGTGACAGCTGGTTTAGAAGGACAGGTTCCGCTGGCATCGTTTCCAT
TAATAAGTACATTTCCACTGGCAGCAAAGTCAAAGTCATGTTCATCTACCGCAAACGACA
TGGCCGATTCAAATTCCGGCACAAAGTGCATGGCTGTTTTCACATAGGAGGTTTTAATGT
CGATCTCTTCTCTTTGGTTCGTTCGCGGGTTGCGATACCATGAATTGGCAAAGATCTGTA
CCGTATCACCTTCCAGTAGCGAAAAACTTCCGGAAGTGGTGGTTGAGATCAGTTCGTAAT
ACAGTGAAATAGAATCTCCGTCAATATTTTCTTTCCACGGATTGGCTTTGGTGGGCTTCC
ATGATCCACCGCTTTCGTTGATGCGCTCCATAGTGATCTGTGAGGCTGTAAAGGCTTTGT
TTCTGATCTCAACTTCGTAGGCAGAGACGGCATTATTTTCAGTAATTCCTGCTCTTTGTC
CCTGTATACCTACTTGTATAATTCCAAGAGTAATCACTGCTCCGGCACTTATAATTAGCA
TTGCTCGTCCCATAGGGGTACCTCTTGTTTACTTATTTGGTCTTAAATTTACCGGAGAGA
ATCGCTTACTCCAGTTGGTCTTTATGTATTCTCCGGAATCGGAGGGGCGGTAAGCGAGTT
GGTAGTCGCTTTGCAGCTGCATTTCTACTTCAATTTGTACAATGTCATCAAATTTTGAAC
TGCTTACCGGCGTACTCATTGGGGTGTTTGATCCATAAGACTCATAGTAAGTAAATTTGA
ATGCAGTCACTCCAAAGGTGATCTCAGTTGCATCCCCATCCACCGTTCTTTTCAAAATGT
GGTCATTGGGATTTTTTGAACCGGGTGCGGGGGTATCAGTGTACTTCCAAGTTACTTGTT
CAATAGCTAATGTGTCGTCGATATTACTAAAAAATGAAAGTTCATTGCTGTCAGCTTTTG
CAAATTTAGTGGCAAGCACGGTTTTGCGTTCATAGCCAATTTTCGGGATGTCATGGATCA
GCATCTCTTTGATGGCTTTCTCGTGCGTAGTTTTATTGAGGGTTGTAGTAACTTCCTGAT
TGCTATAGTTCACGTTATAGTTCACCGTTAAGATGGTGATCATCAAAAAACCCGCGATTA
TATAACTTATGATAATTCCGTAGTTCATTGTTGTCCGTTAATCGGCGTAATAGCTTCGTA
TAAAGCTAAAGTTATAATTCGTTTGATCACTGTTGATGTTCTTTCTCAGAAAGTCTGACT
CCACATTCACAGTAATTCTTTTCAGGGTTGATTTTCCACTTACGGTATAGGTTTTATAAT
CTGAGGTTGAAACATATTCTACAACTACCGAGATGTCATAATCTACACCATTGATATTCA
CAGTCTCTTGGAATCCGTGAAAATCATCAAAATCATCAAATTGAGTTCTGCTTCCTTCCG
GTTCCGGGTCGGTGGTGGTATCGTCTCTGCCTAATGCTGAAAACCCGCTGGGTATATATA
CCGGAACAAGACTGTTTCCGTCTTCATCGTAGGTGGTTTGTTCATCGTAGGCGAGGGCAC
GGGATTCTTCTATAATATCCTGCGCATAAGCCACAACCTGCCCTTCAAGCTGACCTTCGA
TCATAGTGGCGTTATTAATCTGGATCACGCGGTTTGCATTCAAAGCCATTGTAGAAACAA
TGATCATGGCAAACATCACATAAATTATTTCATCATATCCGGCCATAGCATTCTACTTTA
ATTAACTAGTATATTTAAAATATTAAAAATTCTTAATAAATGACACTGTCCGTGGCTTTA
TAACTAGTACGAAGACTTCTCTAATATGGTTTTCTTTTAATGATATTGTGACCTTTTTGG
ATAAAATACAGTTAGAATATTTATAGGAATACGGATGGGAAAATGGAAATCCGGACTCCA
TTCAAAGTAAAAGAGTAACTGGAACCGGATTTGTTACTAAAAAAGTGATCAGGGGTTATC
GCATGAAACGCAAAAATGCTGTTTATGAGTGTTGAACCTTTAGGGCAGCCTATTTAATAA
GCATCATCTTTTGTGTGAAAATACCGTTTTGGGTTTTCAAACGTAGAAAGTAGGAACCGC
TTGATAGTCCGTTCGCATTCCATTTAACCTCATGAAATCCGGCCTGATATCTTTCGTTTA
CCAATTCAGCAACTTGTCGACCAAGTACATCATACACTCTGAGCTCAATAGGGCCTTCTA
CAGGCACTGCAAACCGAATATTGGTAGTTGGGTTGAAGGGGTTCGGGAAGTTGTTGTAGA
GCTCAAATTTATCAGGTAAGCCCTCAGCGTCTTCCCCCGGTTCTATGTGAAGTTTAAACC
GGGCAGTGTTATTGGAGGCTTTGGCTTTGCTCTTAGAAGAAGCGGAATTTATCAGCTGGA
AGTTCTCCATCGTATTCACCTTCGCTGATTTATTAGCACTTTGCGAATGATTGAAGGTAA
CAGAAGAAGTTTCTCGAAGGTTAAACGTCTCCCCGGTTTCCATATCTTCCAAAGTGAGTT
TCCATTCGCTGGGCACCTCTCCGAATTTTGGCCAGGAAAGGGTATAGGCATCATTTATAG
GTCGGCCTCCTTTAAAGCCACCAATGTGGATGGGAACGGATATCTTTGCTCCAAAAGATC
TGGCCAGGTTGTTTATGGATAGTTCTGTTCCATTATCCAAAGTGGTGTAGAGCTCAAGAT
AGGTGTCGGTATTAAATGGAAGGAGGCGGAAGGCGTCCCGGATGTCTTTTCCATTACTGC
CTTGGGGATGCAGCGTAACATGCATTTGTTTGGTGAGGGTATCTGCAGAAAGTTCAAAGC
CAATAGCAGCAGGTTTTTGATGATCCTTGCCTGCAAAATTTCCCCCGGTTGTTTTTCCAT
CCAGATCCACAGATAGCGTGGGGGGATTACTGTTGGCTTTTACCCAAAATGCCTGAAAAG
GCCTGACTACTCCACTCCCAAGAGATCCCGAAATACCGTTCCAGTCCAGGTACTCTCCAC
TTGCCGGATCCCAGACGTAGATGACGTTATCCATATTGGTTTTGGTTCAGTTGCCGTCGT
CCCAGTCAATACTTGCCGCAAATGGATTTCCCACAAGGTTCCAGCCTGTGTCAGCATCAG
CTGTGTAGGTGACCGGGAACGTAAAAGTGCTTCCATTGCCATTGTGTTCCCGCCCTTCAA
TATCTAAAGTAAGGGGAAGTCCGGTATTGTAGCGGGAATCAGCTGCGATGTTGCCAAAGA
AATACACATAATACCCTCGTCCGGCAGTTACTTTGTTGTTGGCATCTACCGGCGCTCTCC
ATCGGTCGTTATCGGTGGAGGAGAGTGGATTTCCTTCGCTGTCTAAAGAATCACTTTCTG
CATCTGTCTCATCATACCAAAGTACGTTAGGTTGAAGGGAGTCAGCCGGATTGTCGCCTA
AAGATGAATTTGGATAGCCCTGGGTTACCGTTTTATCCAGAAAATCAGCAAAGGTGGTGT
CCATGGGAGCCGATAGCATTCTCCAGCCGCGGGTTGCACTAATTCCTCGTCGCATTCTTA
CGGTTCCATTGTTATAGGTGATATTTGAAGCAAGCAGACTTTTTCCTGAACTGATGATAA
GAGGGCCATTCTCAAGAGTCAGCGTTCCGTCGACGATTATATCTTCAAAAGTGCGCACAC
CCTGAGTATTGTTGATGATCGCATTCTGCATCTCGCTCAGGCTGGAGATCTGCTGTTGTG
AGAGGCCGCTGAAATCCGTTTCTCCGGGTCTGAGGCCAAGTATGACGGTGCCCTGACTGG
CATCTATGGTTCCAAGGTCCAGGTTACCACGCAGTACGATGGCATTATCATTCAGTATAA
AATTACCATCGCCGGTGATGTTGTTTCCCACATCAAGGGTATCATTAATTCCTGTAGTCA
TCTCAAAAGTAAATCCTGTTCCGATGTTTAAGGTATTCACATCAATAAGGTCATTTCCGG
AAACAGCCGTCACATCATTTTGAATATCAAGGGTTTGAGCCAGGAAGTTAGATGTGGAAA
TGGTTTGAGGAGCTGAACCATCCATTACTACAGTTGTTCCGGTGGTTCGTGCGAGGAAAC
TTCCCAACGAAGAACTTCCTTTGATAATGATGTCAGTATTATCACCGGCAGAAAAAGAAC
CTGTTCCTAAGAAATTTCCTCCAATGGTGATCGCCGTGTTGTCTTCAATATCTAAAGAAC
CGTCAATTTCCACATTTCCGGAAACGGTAATTGCATTCCCGCCAAACAGGGTAAGGGCTA
CTCCATTTTGAATTTCAAGGCTACCTACTGAAATATTAAGGTCCAAAACGGGTAAACTGC
CTACGTTGGGAATGATCACAAAATCACTGGTGGTAGGAACAGAGCCCAAGGACCAGTTTT
CAACATTCGTCCAGTCGGTCGCTACCGTTCCTGGTCCACTTGCGTCTCCTTGCCAGGTGT
TTGGGATTACGACATCCACTGTATCCCGGTCGGTTATAGTTGTGGGAGAGCTTCCAAACG
TACCTATCAGTTCAACAAGTTCGATGGTATTTGTGGGGGTTAATGTCGCGGTATAATTTG
CAGGAGAGGCATTCCAGCTTACAGTGGATAGGGAGGCTTCAGCCACATTATCAGGAGAGG
TATTGTTGTTTTGTTCAATTTGGGATACTGAAAGCTCTACTGTTTGCTGAGATAAAATCC
GGTTTCTAAATTCATCCCGAAGAATGACGGTGACGTCAGATGTAATGGCTGGGTCATTTT
GCAATACCCGGGGACTTGCTACTACTTCAGATTCACTGGCATCAGGCGCTGCGGCAAGCA
CCACAAATTCTTCACTTGTGCCATTAACCTGAAAGAGATCGTCTGCAGTTGCGGTGATCG
TAATGTTTGTATCAGCTTTGGTTAAGGTGATGCTGTGTCCACTTAAAGAACCGCTGGAAA
GGGTGGCTGAAGATCCGGCTACTATGGTTGAATTGGTAGAAATGGTGACATTACCGTTGT
ATCCAAGTACTCTGTTTCCCGAGGCATCTAATGCCTCAATATCGATGCTGAAGGGAACAC
CCGCTGTTTGATCATCTGGTTGTGAGGCTGTTTCAGGAAGTGTGATCTCAAAACTTTGTA
CGCCCCCCGGAACGAAGTCAACCGTAGCGTTATCCGATATTGCCACGGAGTTAATGGTTC
CTGTTATGGTAGCAAGGTCATTTGCATCACTAGAGGAGGTAAGGGTTGAGGTATAGGTGC
CGTCATTTTGGTTATTAGCAGTAACGGTGGTATTGGATCCGGTTAATGTACCGGCATCGG
TGGTTAATTCCACGGTTTCTCCACCACTCACCAGGTTGTTTCCAAACTCATCTTTTAACT
GAACGGTGATGGACGAAGTACTGCTTCCATTAGCAATAATTTCAGCAGGAACTGCAGTTA
TGGTCGTAGTGGTTTCATCGAAAACGGTGGGAGTTACATTAAACTCGTTACTCTGTCCAC
TTCTATTGATACTCACATTTTCAGCATAGATCTGGGTTAAACCAGAGGTAGTTAATGTGA
TGGTAGTATCTAAAACACCATTGGTAAAATTATTGGTGGTGATGCCCGAAACAGGAGTAC
CATTTACTTGTATGTCTGAATCGGCAGTGAGGCGAACGGTATCTGTAAAAGTGGTAAAAA
CGGCATCAGTACCGTCTAAAGCCCGAATCCTGATATTGAACGTTTGTCCGGCTTCCTGTT
CGCCAATTGCTTCTTCAGTTTGAGTTTCAATGACAAATTTGGCCAGGTCTCCCGAACTAA
TGATCTCGAAATTATTACTCGTCACAGGAGAATTTATCCCAGTAAACGAAGCATCAAAGT
TGACCGTGCCTATTGTGGCATTATTACTGAGATTTAAATTATCAAAAAGGATGGACCCGC
TGGCATCTGTATCTCCGGAAAGAGTGGAATTATTTTTCCAGTACCCTTCAGCACTGATGG
TTACGGTAACCACGCTATCTACAGCATTTCCGTAGGCGTCTAATAATTGGAGTTCCACAG
GGGGAGTGATCGTCGTATTTTGTGCTGTGTTAGTGGGCTGTTGAAGGTAGTTAAGATCTA
CTGCTTCGTTATGATCTACCGAAATACTATTCGTGGAAAGGGTATTAAGACCACTACTCG
TGATTTCAAGCGTAATGGCGTTCGCAATATCAGCGGAAAGATCATCAAAAGTAATCACTC
CGTTACTGGCTGTTTTGGTGAGCGTTCCAGAAAGGGTCCCATTCCCTGAGCCTATATCAA
TCGTGGCTTGTGTGGTGCTGTTGGTGGTTACCAGGTTGCCAAATTGGTCTTGCAGGTGAA
CGACCACGGCATTAGAAAAAGTCTCACCCGCTTTAGCTGTAGCCGGGGGTTGGGTATTAA
TAACCATCGCATCCACACTTCTTGGAAGCACGGTTATTTCTTGTGAAAGGGTAACCGTAA
CGCCGGAATAAAAAGCCTGAATTTTTGCCGTCCCGGTTTGCTGAGAAGCAAATGTAGCAC
TCCGAAGGTTTGCGGCAGGAGAAATAGCCCCCTGTATAATATTGCCGGTCACATCGATCA
GGCTCCAGTCAGCTTCGTCTGCCAAAGCAATATTCTCGATAAAGTTTCCGCCAACATCAC
GGGCAATGGCATAGACTGTCAAAGGATTTCCTGCCAGAATATCCTGAGCCTGTACTACCT
GTCCGGTTCCATTTGCTGCGGTTTCCACAGAAACTTCTGCAACGGAACCCGGGGCTTTGC
TAAGATCTCCATAATTTACATTGGGACCGGTAGTTCCGGTATTAGTAATGGTTGAAACAT
CAGGAACATTGGTGTTTGCAGGACGGAGTTGAAGACCTTGTATTTCTACGCGGCCGGGGC
CTTGTCCGTTACCCCCAGTTTTACTTTCCCTATTTACGGTAAAAACAGCTTCCTGTGTAT
TATTAAACCCACTAAAAACAACATCAAGCTGAGTTTGGGAAGCTCCTGTAGCAACAATGG
TGATCGTTATTTCTCCAGTAGTGAGATTTGTATTCCACTCATATCCTGAAGGAAGGGTAA
GAATGACGGTTCCATTGCCGGCTAGCTGCCCGGAGGAGGTTTCTCTAATGGTAGGGCCGT
CAAGTGTAACATATCCACCCGTACTTACCGAATCTATAGATATATCTGTTGCTCCCGAGC
CTTTGATCACATCCTGAGCATGGGCATGATAAAGCGTGCCATCAAATAATATGGCCAAAA
ATAAAACTGCTATAAATTTATACAATCTATCCATTCCTGACTCCTGCTTAAATATAATCA
GTTAGTACATCATAAATGTAGGGATTGGTGAATTCTAACTGCCTGTAGCTGCCCCAATTT
CTATTCCGTATGATATTTAGAACAGGATTATTCAATCCTTCGTTTTGCCTAAACTTAAGA
AGATCAAACTGCAATAAAATAGTTTTATTTGACCAAAATCATTTTTTTGGTATGAACCGT
TTCAGATGTGAGCAAACGGAACAGGTAAACGCCGCTGGAGTAACCGCTTGCATCCCAGGT
AAAGGTATGGGTGCCTGCCGGGAGTTCATCTCGCACAAGTGTGGTTATATGCTGTCCGAG
GATATTGAAGATCGCCAATTCGGTGTAGGACTGAACCGGAACATCGAATTGAATATTGGT
AGTTGGATTGAAGGGATTCGGGTAATTCTGTTCCAGTTTGAAGGAGTCCGGCAAATCTCC
TGCATCTTCTCCGGGGTGTATGATGAGCGTAAAGCGAGGTTTTTGAGCAGTGCTTTTGGA
AGTGATCTTAGGTTTTCCTGAAGTACTGAAGTTTGGTGCTACCTTATTGGGAGAGCCCAG
ATGAGAAAAGGAATAGTTGAATCCATTTTCAACAGTGATCTTACTTTTAATGCGATTATC
CTGCAGGGTAATTTTCCAGCCTTGAGGAATATTCTTCATTTGACCGATGGAAAGCGATAG
TGATTCATTTGCTGAAAAACCATCCCGGTATGCATCCACAAAAATGGGAATTTCAATAAC
CCGTCCAAAATTGCGTGGCAGATTGTTGATGGTTAGCCTCGAACCCTTATCTGCCACCGT
GTTAATATCAAGGAAAGTGTTTACGCCTGGTGGGGGAACCAGACGATATGCATCCGAATG
ATCTTTACCATTCAGGGCATGATCAGAAAACATTAAATGAGTAGAAGCTTCCTGCTTTTG
ATTCGAGATACTGAGGGAAATTATGGGTACATCGTGTGCTTTACTTTTGATCTTGCCGAC
ATAACTTCCTCCAAAAGTCTTGGCTTCTTTGCTTACTTCAAGTGCCGGATCAACATCATT
TGCTTTCACCCAAAAGGCCTGGAAGGGGGCGATCAATCCTTCACTGTCAAGATCGCCGGT
AATTCCGTTCCAGGTTTTAAAACTGCTTGCAGCCGGATCCCACACATAGATCGTATTATC
GATATTGGTTTTTGTCCACGAAGAGGCTTCATCCCAGTCAATTGTGGCAGCATACGGATT
TCCAGCCATGTTCCAGCCTGAATCAGCAGTAGTGGTGTAAGTCACTCCAAAGTTCACGCT
ATTGCCATCTCCTTCATTTTCCTGCCCCTGCACAGCTAATGTAAGTGGCAGCGGAAACTG
ATCGTTGTACAAAGGATCGGCATCAATATCCCCAAAAATAAAAGTGTAAAGTCCCTGGGT
TGCAGGAATAGTAGCTGAAGCCGAAGCAGGAGCTCTCCATCGCTGATTGTCGGTTGCTTT
GTCACCATCTAAATTGGTGCCGTAGGTTTCATCATAAAACATGACGTTAGGCTGAAGGGT
GTCGCCCGGCATACTTCCTGTGGAGTAATAAGCACCCGGATATCCTTGTGTGATGGTATT
GTCCAGGAGATCGCCATAAGTAGTTGAAAGAGGAGAGGAGAGCATGCGCCAGCCTGTATT
TCCGGTGATGGTGCGCTCAAGGATCAGATCGCCATTTACAATATTTTTTGTGTTGGCGAT
AAGGTTGTTGCCGGAGGAGATGATCAGGGATCCATTTGTAAGATGCAGAGTGCCGGTAAT
TTCCACGTTGTCGGTTGCACGGACGTCAGAGTTGTTATCTATATCAAGTTCAACAACCTG
AGTGGGTAAGCCGGTACCGGTAACCTGCTGGGTACTTCCATTGTAGGAATACATCCCATT
GGTGCTGAAAATACGGTTTGCAGTTTGAATGTTACCTGTTGCCCCTGAACTTGAAATTCC
ACCGGCCTGCCCAATAATGATCTTTCCATCAGTCACTTCAAATGTACCTGCTCCGCTGAT
GGTTTTAGTACCCAGGTTCAACACGCCGCCGGAGCCGACCAATAGCTTTGACGCCCCACT
TACAGATACGGAGGTCTGGTTGGTTATAGTGGCTCCGCTTACAACAGAAACGGTATGTCC
ATCTCCGACTATTACGGTAGAGTTTGGCGTATTAGCTGAATTCTTAGTAGCGGCAGAACC
TGTATGACTTACCGTAGACCAGGTAGAATTCACGCTCCAGTTCCCTGTTTGGCGGCTGTA
AAAAGTAACGGGTCCCAGTTTAGTAAATCGTTTGATGTGGTTTGTAGATAATTCCCCACC
ATCGGTGCTTTCCAGGTTGTTCATGGTGATCCGGTATTCTACATCTTCCTGAATGGTAGA
AATACTGAGTGTTACCTGCCTTCCATTCCCCCCGGTGTTCAGGGTAGCTGAATTCACTGT
AACTGGCGTCAAACCTGGTAAACTGACAATACTGTAGTTACTTGTATTCTCAGCAAGGAA
TTCTACCATTTCTTTGTTGAAGGTAATAAGGACGGTATTCAGATCTGTAGCGACGGCAGT
GACTGCAAAAGGGGAGGGACTGTCAATTTCATCCGCTCCATCTCCACCTACTTCTCCCTG
AATGTCAAGCTTGTCGTCATCTTCAACTACAACATTTCCACCCTCATTTACCGTTAAGTT
GCCCTCAACCACAACTACATTTTCAGTGGCGCCATCAGTTTGGAAGGTAGCCCCGGAATC
AACTACCACATTATTAAAGGTGATATCATTTCCATTGGTGGAGATGGTTTGGGTGCTGTC
TCCACTAAATGTAACCGTACTTGAATCTGCCTGAAAGTTACTGCCACCGGTCACAGACAG
ATCGCCCTCAAGATTTAAATTCCCTCCACCCAGTGAGATAGTTCCGCCACTTGTAACAGA
GGCGTTCCCCCCAACATTGATCGTTCCATTATTTACCGAAAGGTTACCGTTATTTGAGAA
GTCGGCATCCCCAACAATATTTACAGTGGCATCTTGTACATTTACAAAACCACTGCTTTG
TACTAAAACGTCGTTCCCAAAATTTACTTCTCCACTCCCGAAATTCACTGTACCGTTGTC
TCCAATGGAGGTACTTGCATTGAAGTTTATGATTCCGGTACCCAGGTTTAAGACACCACC
ACTACCAATGGTAATCTCACCATAATAGGAGGTAATACCATCGTCGCCATTAAAAGTGCC
GTTCACAGTCGTAGTGCCATTAACCACTAACTCACCACTTAATACGTTGAACTGGGATCC
GCTTCCAACTAAAAAATCACCCTCTACAAGAACTTCCCCATCACCCAGATCGAAGCGTTT
ACTGCTACTTGGTACCGTAAGATTGCCATTAAAAACAGCGGTTCCGCTTCCGGCCGTAAA
CCCAGGCTGACTGGTGTTATTCCCCCCATTGATACTAAAGTTGGCGTTTGTTGAAAAGTT
ACCACTGGTCATTTCAATATAGCGGTTAACATTGGTTCCCCAGTCGAGAGTGGTACCGGT
ATGATTTACAGTACCTCCATCAATATGCAGCGAACCACCGTTACCATTGAACTCAATTTC
ATTTGTGATGGTCAGATCACCACCGGCTACTACCGTTAGAAAAGTTACACCTGCTCCCGG
ATAATAACTTCCCAGCTGAATAGTATTGACCGTTGCAGTTGTGCTAAGGATGGGTTTGTT
GGTAAAATTCGTTATCACAGCTCTGGAACTTGACCCTGGTACACCGTTGCTCCAGTTTGC
CCCGTTATTCCAGTCACTGCTTACAGAACCATTCCACGTAGTGATTTGCGCTTGTACCGA
CACCATCCCTACACACAGAAGTATGGCGGTCGCAAGAATGGTTTGCAATGTGATCTTAAA
TGAGATCATTGAAGTCCTATTTATATACTAGTTAAAAATAGGTATCGGTAAGCGAATTAA
GCAGTTAAATATCTTTAATTAATAGTCTATAATATTTCTTACAGTTGTCCTTTAACTTTC
ATTATTTTGAGGAAAACAAATAAAGCTATTATGAAAGGAATTATACTCGCAGGTGGAACC
GGTTCTCGGTTATTTCCACTAACCAAAGTAACCAACAAGCATTTATTGCCGATCGGAAAC
AAACCCATGATCTATCATCCCATAGAAAAACTAACGGGAGTTGGGATCGAGGAAATACTG
ATCGTTACAGGAACAGAGCATATGGGAGCGGTGGTGAACTTACTGGGTTCCGGAAAAGAT
TTTGGCTGCAGGTTCACCTATAAAGTGCAGGATGAAGCCGGGGGCATTGCTCAGGCATTG
GGACTTGCAGAAAATTTTGCCGGAGATGAGCCGGTAGTTGTTATTCTGGGGGATAACATT
TTCCAGATGTCGCTGCAGAAAGCAGTTGATAATTACGATGGTTCCGGCGCCCAGATCATG
ATCAAAGAAGTTCCCGATCCTAAGCGATATGGAGTGGCTGAACTTGATGGCGAACAGGTT
GTATCTATCGAGGAGAAACCGGAAGAACCGAAATCAAATTACGCCGTAACCGGGATCTAT
TTTTATGATGCAAAGGTATTTGAGTGCATTAAAACACTAAAACCGTCAGGTCGGGGAGAG
CTGGAGATCACGGACGTTAATAACTTCTATATCAAAAATGGGGCAATGAAAAGCTCGGTG
ATGGAGGGCTGGTGGACCGATGCGGGTACGCCGGAATCGTACCGGGTGGCAAACGAACTG
GTACGAGGCTGATATGCGGATTTTGATCACCGGAGGAAATGGGCAGCTGGGCAATGAATG
GGTGTATTTTCTCAACAAACAGGCGGTAGAATTCATATCCCTTCCTTCATCCGACTTTGA
CCTGACCAATCATCAGGATGTCCGGCGGGTGATGAAAAACCTCAGTCCGGATCTGATCAT
TAACTGCGCGGCTTATACAAAAGTAGATCAGGCTGAAGAGGAGCGTGAGAAAGCATTTGC
GGTAAATGCAGACGGTGTAAAAAACCTGTCAGATTTTTGTGCAGAACAAAAAATCAAACT
CGTGCATTTTTCAACAGATTATGTTTTCCCCGGGGAATTAGTGGATCGCGAAGATCACCC
CGAGGGATATTCTGAAGATCACCCTACAGATCCCATCAATGTATATGGGGAAAGTAAACG
AGCCGGGGAAGTTGCTCTTCAAGAATCTGGCTGTGATCATTTGCTGATTCGAGTTTCATG
GCTATGTGGCCGTTTTGGGAATAATTTCGTAAAAACAATGCTGCGACTTGGCGAAGAAAA
GGATGAACTTAAAGTAGTTAACGACCAATTCGGAAGCCCAACCTTCACTCATAATCTGGT
TGAAAATGTGTGGCAGCTTATTGCACAAGATAAGCAAGGGGTCTTCCATTTAAGTTCGAT
TGGAGAAACTACCTGGTATGAATTTGCGAAAGAGATCTTTGCCCAATCTGGCATTGAAGT
TAAGGTAGAACCAGTAGACAGCAGTGAATTCCCAACCAAGGCCCGGCGCCCTGCTTTTTC
CCTGTTAAGTACCCAAAAAATTGCTAACATTGCCGGCGTTTCACTTATTAACTGGAAACA
AGGACTTGAAGAAATGTTGGCTAAACTGAACGAATGAAAATTTCAGATACACGCATACCA
GATGTTAAGATCGTTGAACCCAGAGTTTTTGAAGACGACAGGGGCTATTTTTTTGAGGCG
TTCCGGGAATCTGTTTTCAGGGACTCGGGAATTGAGGAGCATTTTGTGCAGGATAATGTC
TCCAGATCCTACAAAAATACTATACGAGGCTTGCACTATCAGATCCAGAATCCCCAGGCT
AAACTGGTGCAATGTCTGAGAGGAACCATCCTTGATGTTGCAGTTGACCTCAGGCAGAAT
TCCCCATCTTTTGGAAACTATGTAGCCGTTAAAATTTCGGATGTGAGCAAGCGAATGCTC
TTTGTACCCAAAGGATTTGCCCATGGCTTTTCAGTACTTTCTGATGAAGCGATCGTCTCT
TATAAATGTTCCGATTACTACAATCAGGACGGCGAACGCGGTGTACGGTGGGACGATCCC
CAAATTCGGGTAAACTGGGATGTGGAACGCCCCATACTTTCCGATAAAGATCGTAAGTTA
CCTTTGTTATCATCCATAAACGAAAAGGATCTTTTTTAACATGCGAATAATTGTAACAGG
TGGAGCCGGATTTATTGGCTCAAATTTAATTACCAAGCTACACGAAAATCACCCCGACTG
GGAAATTTATAACATTGATAAGCTTACCTACGCCTCAGATCAAACCTATTTGAAGCCGCT
TAAAGATTCCGGACAGTATTATTTCAAAAAAGTAGATCTGGTGAACCGCGATGAAGTACA
CGATGTGGTTCAGACCTTTAAACCCGAAGGCGTGATTCACCTTGCTGCAGAATCGCATGT
AGACAATTCCATTCAGGGGCCGGAGCCATTCATCCAATCCAATATTGTGGGGACGTTTAA
TATTCTGGAAGAATGTCGACTGCTTTGGAAAGATGATGCAGAGGCATGGAAGAACAACCG
CTTTTTGCATGTGTCAACCGATGAGGTATATGGAGAACTGGAAGAAGAAGGCGGATTTTT
CAGTGAGGATACTCCTTATGCGCCAAATTCACCCTACTCAGCTTCCAAAGCCAGCAGTGA
TTTTATTGTACGTTCTTACTTTCAGACTTATGGAATGAATGTGGTGACTACAAATTGCTC
CAATAATTACGGCCCCCATCAGCACGACGAAAAGTTGATCCCTGTTGTGATCAAAAATGC
CCTGAACCATAACAATATTCCGGTTTATGGGAAAGGAGAGAACGTGCGGGACTGGCTGTT
TGTACACAATCATTGTGATGCGCTGGAAGTGGCTTTCCAAAAAGGGGAAGCCGGAGAAAC
CTACGTAATTGGCGGAAACAATGAATGGAAGAACATTGACCTGGTACGTAAGATCTGTGA
GATCCTGAATGAAGAAGTGGGTGAAGGCCCGGACGGGGATTATAAAAACCTGATCACGTT
TGTGACCGATAGGCTGGGACATGATTTCCGCTACGCCATTGATGCCTCTAAGATCAAAAA
TGAGCTTGGCTGGGAAGCCTCACAGGATTTTGACGGAATGCTTCGCCAAACAATTTTGTG
GTACGTGAACAAATATAAATCTAAATGATAAATGTTGAATTGTGAATGATTTTTAAATTC
ACAATTCAGCATTCAGAACTTCCAACAACCTTGTTCCACACGCTCTGCGTGGGAACATAA
TTCTGTAAATTTTTAATTCTAAAGCGAATAATATGAGCGATAGAAAATATTGGCTAATGA
AATCGGAACCGGATGATTATAGCATTGACGACCTCGAAAAGGATGGTGAAACTCCATGGA
CCGGGGTAAGAAACTATGGTGCCCGTAACTTCATGCGAGATGAAATGAATGTGGGTGATG
GTGTATTGTATTATCATTCCAACATCTCAAAGCCTGTGATAGTAGGCACGATGGAAGTTT
CGAGTGTGCCCTATCCAGACCCGCTTCAGTTCGATCCAAATTCAAAATACTTCGATCCAA
AAAGCACCGAAAGCGATCCCAGATGGCAGTTGGTGGATGTAAAGTTTGTACAGAAATTTG
ACAATCCTGTTACCCGCGATGCCATGAAAGAAGAGCCCGCCTTAGATGAAATGGAATTAT
TTCGACTGGGCCGTTACTCTATCACTCCGGTACGGGAAAGTGAATGGAAGAAGATACATG
AAATGGCCGAGGCTGAGATCAAATAACTTCGGGAAGCGATCTATTTTAATGTTTTAATGC
CGTGATCATTTTTTGATCTCGGCATTACTTTCTTCAGGGAAAGAATCAGTAATACGCTCA
TCTTCCAGATCCCTGAATTCTTTTATGGTTAATCCATACCCCACCAGAAATAATAGAGTC
GTAAAAAGTCCGGCAAAAAAGATATACGAATCACCCATTTTGTCCTCCGTATACATTCTT
AATGTACGTTCCAAAGCCAAGGAGAGAGGGAACCCAAAGTCCCACAAATAATCCTGCTTC
CTTATCTACAGCGAACCATAAATAGATGGATAGCAGCATGGATAGCAGAGCTGATCCTAA
AATAAAGTAATCTGAAGTTTTCATGAACAAATTTTTGTTTAATATTCAATTAATTCAATG
ATATATCATTCCCCATAATTCCAATTTATTAAAATCAAAGAGTTCTATAGTTTTGTTCTA
AATCAAAAAAAGATGAATAGATTTAAGAAATTATTTTTTGCCTTTGTTCCCTTGCTTATC
GGCCTGTATCTGGCAATATGCGGCTATTTTTTCTTCATCCAGGAGTCCATAATATTCAAC
CCAAGGATACTGGATGAAAGCACCACCTACGATTATGATTTTAAATTCAAGGAGCGTTGG
TTTGAACCGGAACCTGGTGTGCGTATACACGCCGTTCACGCTTTCACAAAGGCAGATTCT
GCCAAAGGATTGGTCATATACCTGCATGGAAATCGCGGAGCCAACCGAACAAATTCTGAT
AAATACACTTTATTCCTCGATAACGGCTACGATATGATCTACCCGGATTATCGTATATAT
GGGAAGAGCAGGGGCGATTTGGAGAATGAAAAAGACTTGGTGGGAGACATTAAATATGTA
TTTGAAGAAATGGCGAAGGAATATGGGGAAGGGAATATTGTGTTGGTTGGATATTCTCTT
GGTTCGGGAGTAGCAGCCCAGGTGGCCAAAGCCTACAACCCTAAGATGCTGATCATGTGG
ACTCCTTTTTACAGCCTGGTAGATGTCAAGGATTCGCAGTTTCCATTTTTACCTGATTTT
TTAATGCAATATCAGCTCAGGACCGATGAAGCCCTTCACCAAATAGAAGAGCCCGTCCAT
ATCTTTTATGCCGGCGCGGACGAAGTGTTACCGGTTGAACGTTCCCTGAAACTTACCGAT
TATCTGAAAGAAGGAGATTCATTTAAGGTGATAAAAGGGCAGCGACATGGCTGGATATAT
CGGCATCCGGAGCTGGAAGAAGGGTTGCGAAAGTTATTGGAATGATCTTTTGATCAATTG
CTAAGTCTCAAGTAGATCGAGTGGATCTTCAGCGTTGCCAACAATGGCTTCAATAGCATC
GGTAAGAGTGACAAGCCCGAGGGTTTCTTCGTTTTTCATCACTAAAGCCAACTCGTGGTG
TTCTTCCTGGAAACGGTCAATTAATGTACTGGTTGGAAGATCCGGAGATACCACCATTTT
TGGCCAGTCAAAATCGTCTAGTTTTTTTTGTCCTTCCAGCAGGTTTTTGATATTGGCGGT
GATCTGAGGGGTGTATAATATCCCTTTAAAATCATCCACAGATTTTCCCACAAGGGGATA
ACGGGTATGCATATTTTGCCGGATGATGTTCAGGTTTTCTTCAAAGGAGTTTTCCGTGCT
TAGGCTTACAATCTCATCCCGGGGTATCATAATTTCTTTGACGGGAATATGTTCGATTTC
CAGTGCGTTGAGTATTTCCTTCTGTCTTTCATCATCCATGTTACCTGTTTTCAGCAGCTC
AACCATTTTTGTTCGCATGTCTTTTTTACCGGAGGAGGTATCTTCATTGATCCATGAACG
CTTCATTTCTATGCCAAAGATCCTCAGCGTGGCTTTGGTAACCCAGTCCCCGAAAATGAG
GAAAGGATAGATGGCATATGTCCACCAGTAAAGAGGAACAGCACAGTACTTAGCCACGGT
TTTTGCCCGTTCAACTCCCAGGTAAGTTGGGGTTTGTTCTCCCCAGATGGTATGTATGAT
GTTAATGACAGTAACCGACAGAACAATAGAAATGGCATGTGTTGAAACAGCCCCGATCGT
ATCGGTGGTAAAGAGCAATTCAATAAGTTCTGTTACGGCCGGCTCTGCGATCACTCCCAA
AAAATACTGGTGGTAGTGATACCGATCTGGCAAGAGGTGAGGTAGATCTCAAGAGTTTCG
GTCATCTCCCAGGCGCGATTTAGCCCAGGCGTTTCTTCAAGTTCATCACGCTCGTATTGA
CGAAGCCGGGTAAGAGCAAATTCAGCCGCCACATAAAATGCATTCATCAGCAGAAGGAGG
AGGCCGCCAAATAAGCGAATAGTCATTTCCATAATGCACAGAATATCTTATTGAAATGCT
TGTAGATGGAGTGAGTATGTATTTATCAAAACTTAAAGTGTCCTTGGAGCATTCCTTTAT
CAAAATACGAAGCACTTGTACATTGCTGCTAAGACTTGTTAATTGCTTTACCGAACACAT
ATACTGACAATAAAAAATCCCAAAACTGTGACAATAACTGTCACCGGTGGCCTTTATATT
TGAGCCAAATTTGAAGCCAAATCAAACAAAGGTATTATGGAGATTGTGTTAATTGTTACC
GGACTCATTATCGGGGTCATTGCTGGCTATGCTATTGCTCATTTCAAATCTAAATCCGAG
AGCTCGCGGCTGGAAGAGCGCAATCAAAATTTAGAGGAACAGCTTTCTGAGACCGAAAAG
AAACGGGAGCAGGAGGAACGAGAGTATGAAGAGAGGTTAAAAGACCTTCAGAACGAAAAA
GAAGCTGAACTTAAGGAAGAGCGAAACCGAGCGAATGAGCTGGATAAACAACTTGCAGAA
CGCAATGCCGAGTATCGAAACCTGCAGGAACGACTAAACGAACAGAAGAAAGAGCTGTCC
GAAATGCAGGAGCAACTCACCACGCAATTTGAGAACCTTGCGAATAAGATCCTGGAGGAG
AAATCGGAGAAATTCACCAAGCAAAACAAGGAGCAGATCGATCAGCTGTTGAATCCGCTA
GGCGAAAAACTGGAAGCCTTCAAGAAGAAAGTGGAGGAAACTCATAAGGATGAGGTGGAA
GCTCGCGGTTCCCTCAAACAGGAACTGAAGCACCTGATGGAGCTCAACAAAACCATGAGT
GAGGATGCGAAGAATTTGACCAAAGCCCTGAAAGGTGATAATAAGGCGGTTGGTGATTGG
GGCGAGGTGATCTTAGAGCGAATTCTGGAACGTTCGGGCCTCACAAAAGGAAGGGAATAT
GAAACTCAGAAAGGCTTTTCTAAAGAAGATGGAATGGGACATAACAAGCCCGACGTGGTG
GTTTACCTTCCGGATGAAAAGTTTATGGTCATCGATTCTAAGGTGTCGTTGAAAGCCTAT
GAAAAATACAGCTCTGCTGATGATGAAAGGGAGCAGCAGCAATTTCTGAAAGAACATGTA
AATTCCATTCGCGCTCATGTAAAAAGATTGAGCGGAAAAAATTACGAGCAAATTCATGGT
GCAAAGAGCCCGGATTTTGTGCTTTTATTCATTCCCATTGAACCGGCATTCAGCGCAGCT
TTACAGTACGATTCCAATCTCTATTATGAGGCTTTTGATCAGAATATCGTGATCGTTAGT
CCTTCTACGCTATTGGCAACTTTGGCTACCATCGACAGCGTGTGGAAGCAGGAGTATCAG
AATAAGAACGCGATGGAGATAGCCAAACGCGGGGGAGCATTGTACGACAAATTCGTGCTG
TTTGTGGAAAGCATGAACGATATCGGGCAGCGCATCCGCCAGACGCAGGATAGTTATGAT
GAAGCCATGGGACGTCTTTCAACCGGTTCTGGAAACCTGGTTCGACAGGCAGAAATGATT
CGGAAACTGGGAGCTAAGGCATCTAAGCAACTTCCAGATGGAATGAGTGATAAGGTAGAA
GAAGACGAATTGCTTGAAGAAAGCAACGATTCTGAATAGGTAACGCACAACCTTTGGTTT
CACAAGCTAAAGCTTTCAACCGGTCTCCCTTCAATGGGAGATGTAAGTTGCGTGAAAGCA
TATGTGCAGGTAAAGGCCTAAAGATTAACAGGAAACAAAATTCTCCCAAATCAGTTACTC
TTTCAAAATTTGATACCTTTGGATCATGGAAGAGCAAACAGAATTAACAGTTGGTTCGTG
GAAACAATACGGCAAGATCGCGGGTGGACTTCTACTTGGGGGAATGATCCTGTTTTGCAT
GTTGATCTTGCTGCTGAGGTGGGTAAATCCTCCTTTCACTGCTTTTACACTGCAGCAGAA
TTGGAAAGAGTTGGACAAAGAACGATATAACCTTCGAGAGGGCTGGCTTCCTGGAAATGA
ACTTCCCGATCATCTAAAACTGGCAGTTATTGCTTCCGAAGATCAGCGGTTTTATGCGCA
CTGGGGATTGGATTTTTTGGCCATCGATAAGGCACTTGAAGAAAAACAAAACAGGGGACG
CGTTCGGGGAGCAAGTACCATTACTCAGCAGGTGGCTAAGAATTTATTTTTAAGCCCGTC
CCAAACCTACTTCAGAAAAGTAGTAGAAGCTGGTATTTCAGTCTTGATAGAGGTCTTTTG
GACCAAAGAGCGTATCTTGGAAGTGTATCTCAATATCGCAGAATTTGGTCCCGGAACGTT
TGGGGTGAATTCAGCGGCGCAATTTTATTACGGCAAAACTGCCTCCCGGCTCACCCCAGA
AGAGTCTGCACGAATGGCTACCGTACTTCCCAATCCGAAGTTGATAGAGCCTGAGCCGCC
CTCCGAATATGTGCTGAATAGAAGCCGCTGGATCCTCCGGAATATGGAACAGCTGAGTGG
ACGCTCATTTCTCCCGAAACCCAAACCGGAACTTGATACCCTTGCGATCAAACCTGATAG
CTTACCTGTATTGCAGCCGGTTGATTCTACAGAATATCTCAGGATCGCCGATTCTGTGTT
AACCGGCGGCGCCGATAGTATGAGGACTCTGGAGTACTAAAAAGACAAAAAGTAGAGCTC
ATTTTATTAACAGCTTATCCATTTAGCGCCAGTGAGTTAAGTGTTTGTTAGACCCTTCTA
AAGGTAAATCAGTGATTCTATCCTTAATTTTTGCGGGTATCTGCCGATAAAGCAGAAAAC
AAGTCATTCTATCCAAATTATATTTTTTATGGTAAAAGTTAACTTGCAAGAGCAGAAACG
ATTAGAGATTCTTCGTGCATATGAAATTTTGGATACACGGGAGGAGCAAGAATTTGATCG
GTTGATACAATTGGCGGCTGAGATATGTGATGTGCCTTTTGGAAAGATCAATTTTTTGGA
TGAATCCAGATCGTGGAGTAAAGCAAATTATGGTAATGATATTAAAGAAACCCCGAGAGA
GGTCGCATTCTGTCATTACACAATTCAGGATGATACCCATCTGGTTATTGAAGACACTTT
GGAGGATGAGCGCTTCAAAGAATCGCCGTTTGTTACTGAAAGTCCTAACGTGCGTTTTTA
TGCCGGGTTTACGATCAAAAGTGGTGGATATAATTTGGGAACCGTTTGTGTGTTGGGAAC
TGAGCCAAAGCAACTAAACGAATTCCAGTTCAAAGCACTTGAAACCATTGCCAGTGAGAT
CGAGTCTCGCTTAGAGCTGAAAAAAAAGAACAAGGATGTGGCTACCATCTCGGCATTTTT
AGAAGCTTCTATTGAAGCTATGCTGATCGTTGATCCAAAGGATTACAAGATCGTACAAAG
GAATTCAAATGAGAGTGATCTTCTGTCAAGATTTATCCCGGAATGCGATAAATGTTCGTT
ATTTGATCTTTTCCCGGGGTGGGACTATCTCGAAGAGTTAAAAAAATGGAATGAAGAGGT
AGTCATTGAACCCTTCAAAATGGAAACAGAGATCAATGATCATGAGGGTGAAAAAGTATA
TTTAGAGGTCAATACTACCCGGAAATATGGGAAATGGCTCATCACTTTTCAGGACATCAC
CAAAAGAAAGTTGATGGAGAATAGTTTACTGGAGGAAAAGAAATTCAGTGATGCTATCAT
AAATGCACTTCCAAGTCACTTTTTCATGTTTGATGAGAAAATGAACTTTGTGCGATGGAA
TAAAAACATACTTGAGACTACCGGACGTACAAAAGAGGATCTCGTTGATCTAAGTCCTGT
TGATTTCTTTGAGAAAGAGGATGTTCAAAGAGTTAGCGAATACGTTAAAAAAACAATGAA
TGGCTTTGAAGGATCTATTCAGGCTGATCTTGTGAAGAAAGATGGCTCAACTGAGCCGTA
CTTGTTCCATGCCATTGCATTTGAGAATTTTGATAAAAAATATTTTCTCGGAACCGGACA
GTCGGTAGCTGAGCAGGTTGAATATCAATCCACATTGAAGAACCTGATCCGTGAGAAAGA
AGTGCTTCTCCAGGAAGTACACCATCGGGTGAAGAATAATCTTGCAGTGATCTCAGGGTT
TCTACAGCTACAGGAACTTATTTCAGAAGATGAGCACACCAAATCCGTGTTGATGTCGAA
TTACAACCGCGTCAAGTCGATGGCTTTGATCCATGAGGAGCTTTATAAAGCGAAGGATTT
TTCCGGAATTGATTTTGAACATTACCTGGCACAGATGCTCCGGGAATTGGAAGTACAGCT
TAGTCCCAAGGATAAAGAAGTGCACCTTCATATTGCATCAGAGTCGCTATATATGAATTT
GAATCAGGCTGTGCCGCTGGCTCTCATCATCAACGAGTTGGTTTCAAACGCCTTTATATT
TGCTTTTGAGGGCAGATCTGAAGGAAATGTGTGGGTGAAGGTGAGTCAAAAAGGAGGGAA
GGTTCACCTAAGCGTAAAGGATGATGGCATTGGACTCCCCGATGATTTTAAATTTGAGGA
AAGTCCTACACTGGGAACCACATTGATCATGTCCTATTCTGATCAGCTTAAAGCAGAAGT
TGAAATCAATCCTGAAGCGGGCACTCATTATGAAATGTCTTTCAAGAACAAGAAATCACA
ATCCGGATCTTCCTATCACCTCGCAGTATAGATAATGACAAGAAATTGAAGCAGATCAGT
ACTCGAATTTATTCCAGGGTTCTCCGGTAGGTTTGGGAGCTTTAAAGATCAGGAGTTCTT
TTGTGGTGGGGTGTTCAAGTTCAAGTTTCACGGCTCGTAGTGCGATGTCCTTCCCCCTGG
CTTTCTGAGGATTGCCATATTTATGATCTCCCCAAAGCGGATGTCCTTCTTTGGCAAACT
GTACCCGGATTTGGTGTGGCCTTCCGGTTATCAGGTCTACTTCGATAACGCTAAAATTCT
TACTCGTTTTTATGGTGATGAATTTCAGCCTGGATTCCTTCGCCCTTCCCTTGGGAGAAT
TGTAGGCTTTTACAGTGTTTGTGCGGTTATCTTTTTCCAAAAAATGAACCAGTTCTCCAT
AAACGGGAGACTGTCCCTCTACCAAAGCCCAATAGGTTTTACTGATCGTACGTTTTCTGA
TCTGATAGGAAAGCCGTGAGGCAGCTTTTGAGGTCTTTGCTAAAACCATCACACCGCTCA
CAGGCCGGTCAAGCCGGTGAACAAGGCCCAGATATACATTTCCGGGTTTGTTATATTTTT
TCTTGATGTATTGCTTGCAAAGATTTAATACATCTGGATTTCCGGTATGGTCTTCCTGCG
AAAGCAATCCCGCCGGTTTATCGATCACCAGCAAGTGATTGTCTTCAAAAATAATAGGGA
TGTTGGGGGAGGTCTGCGTTGTTTCCATGGTTCCAAAATTAGGGATTCTGAAAACCAAGT
GCGGGATGATTTGCCACGAAATCTGGAAAACATGAAAGGAGAGGTAAAGCTATTAATTCG
TATTCCATTGAAATTTAGCTAAAGAAAAATGATTCGTCTCATGCATCCATGATCAAAAAT
CTTTTATCTTTGAAGCATGAGCAACGAAGGACAAGTCAAACTCTCCGAAAAGGTCGCTAA
TTTACCCACCTCACCAGGGGTGTACATCTATAAAGATACGAACGATTCGGTACTGTATGT
GGGGAAGGCAAAGCGCCTTCGGAATAGAGTTCGTTCATATTTTCAGGAATCCCGTCCTGT
GGATGGGCGCATCAAAACCATGGTCTCCAAGATCGATGATCTGGAAGTCTTTGTAACTGA
TTCTGAAGCAGAAGCGCTTATTCTGGAGAATAACCTTATCAAACAGTATCAGCCGCGGTA
TAATATTATGTACCGGGATGATAAGTCCTATCCCTACATCTGCATAACTGATGAGACCAA
GCCGCGGGTATATCCAACCCGAACCGTGGTAAAGGATGGGAGTAAGTATTTTGGTCCGTA
CGACAATGTAGGGGCGATGAAACGGATGCTGGAGACCATTCGGAAAGCATTTGGATTATG
TACGTGCGCTGTTTCCCAAAAGAACATCGACAAAACGAAAAGCGTACCAAACTGGCATTC
CTGCTTTGATGATTATCTCGAAAACTGCTCTGGCGACTGGGACGATGAAGTGTACCAGGA
TACCATCAAAAAAGTGGAGCGGATGCTGAACGGTAAAACGGATCAACTAATTCGTGAGCT
GAAAGAAGAAATGCAGATTGCTTCTGATGCTTTAGCTTTTGAGGAAGCGGCCCAACTCAG
GGATAGCCTAGATGCTGTGCAGCACTACAGTCAAAAGATGAAGATGGTGGTATCCAAAAA
AGTAGACCGTGATGTATTTGCCATCCGGAAAGACGAAGAAATTGGCGAAGCTTGCGGGGT
ACTTTTCAAAGTTCGGGAAGGGAAGATGATAGGGAAATTCCATCGGTTCCTGAAAAACAT
CGAAGGACTGAAAATGGGGGAGATGTTGCAATCGTTTGTAGAGGATTATTATACGGGGCA
GTATATGGCGGCCATTCCGGATGAAGTGTATCTGAGCCACGAGTTAACCGAAACCGAACC
GCTGGAGCAGTATTTACAGCAAGAGCGCGGCAAGATCGTGCCGGTACATGTGCCACAGAT
CGGAGAGAAAAAACAGCTTATAAAGATGGCTCAGGCGAACGCGAAATTGCATCTGAATGA
ACGTGCGCTCGAAAAAGCAAAAGCCGAACGAGACCGAATCCCCCACGCGGTCAAAGAACT
GAAAGAACACCTGAAACTCGATCGACTACCCCGGAGAATTGAATGTTTTGATAATTCAAA
CTTACAGGGAACCGATCCTGTGGCATCAATGGTATGTTTTGTGGATGCCAGGCCCCGAAA
GAGCGAATACAAAAGGTTTAATATAAAAACCGTGGAAGGACCGGATGACTATGCTTCCAT
GAAAGAGATTCTGACACGGCGTTATTCGAGGGTCATGAAGGAAGGCTCGCAAATTCCAGA
TCTTATCATCGTTGATGGCGGTAAAGGTCAGTTGAGTTCATCCGTAGAAGCTCTTAAGGA
GATCGGTTTTTATGGAGAATGTGAGATCATCGGTTTAGCAAAAAGGCTGGAAGAAGTCTT
TCTGCCGGGATTGAAAGATCCAATTATGATTCCCAAAAAATCTTCTGCGCTGAAATTATT
ACAGCAGGCGAGAGATGAAGCCCACCGGTTTGCTATCACTTTCCACCGCCAGAAAAGAGC
AAAGAGAACCGTGAAAACCGAACTGCTTGATATTAATGGGGTGGGAAAGAAAACAGCTCA
AAAATTATTAATGGAATTCGGTTCCGTTAAAAAGATCAAAAAAGCGCACAAGAAAGAGTT
GCAGGTTGCCGTTGGTAAATCTGTCGGTGAAAAAGTGTACAATTATTTTGCTGAGTAAAT
TATATTGCCCTAGAGAGTGGTATTGTTGATCAGGGATCAGAGAACACGTTGTAACATTAA
CATGTGATATTTAAAAATGGAATGTGGCTTTATAGTTGAGGTAAGTCGTTAAGGTAAACG
AGACGGCCGGAAACGCTCAAAAAGAGTAGCTTGTTTTGGAACAAAAGAAGTTTGGTCCAC
TTCAAGCCACTATGAGCTTAACCCCAAACTAAGGGTGAATATTATGAAATTGATCAAAAG
ACACGTTGAAAAACCAAGTTATAAAGACTTAAAAGACAGAGAGCTTGTAAAATATTTTCG
AAGAAATAACGATGAGTCTGCTTTTAATGAACTAATGAATCGTCATCAGCAAAAGATCTA
TTCCTATATTTACAGTATGGTGATGAACCCTGAAATAGCCAACGATCTGTTTCAGACTAC
GTTCACAAAAGTGATCACCAAAATGGACGACACGTATAATGAACAGGGTAAGTGGATTGC
CTGGGTTATGCGTATAGCACACAATGCGACCATTGATTATTTAAGAAAACAAAAGCGTTA
CGTTGACGTTAGTGGATGGAGTGATGAAGACTCTTCAACCGATTATTTTGATCGGATGGA
AGATGAAAGCAATGTGGATGCGGATGAACAGATCGTAGAGTCAGAGCTTCGATCCAGCTT
AATGAAACACATTGCCAAACTTCCGGAAGAACAGCGCTCGGTTGTTTTGCTAAGGCACTA
TTATGAAATGCCGTTTAAAGAAATCGCAGAACTTACCGATGTGTCCATTAATACAGCACT
GGGCCGAATGCGATATGCACTCATAAATCTTAGAAAGTATTTTGAGGAAGAAAAAGAAGA
AGAGCTAAAATATGCACAAAGATGAAAACAACGCTATCCGTTATCTGATGAAGGAAATGG
ATCCTTCAGAAGAAATGGAATTCGAGAAGTTAATGCGGGAAGATGAAAATCTACTTATTG
AAGTTGAAAGCCTGAGAGCGACCAACCGGAAGCTTTCAGTTCTTCCTTCTAAAAATCCCC
CGGAACAAGTAACACAAACCATAGCAGATGAATTAAAACAGATACAAGCTCAAAGAAAAC
GAACTTCTGGAACACTTACTTTTTATTTGAAAAGGGCAGTTGCTGCTGTTTTTTTGCTTA
CGGGATTATCTGGAGGTTTTTACTACTATTTCTCCAATCCTTCAATGCCCGCGGAGGTAC
AATCTGTGACTACAGAATCATCTGATCAGGTTGAACCATGGGTTGACCGCAATGAGATCC
TTCGTTTTGAGGATGGAGCATCTGCCATTCAGACTCAGGATGTTCAGCGTGATATAAACC
GAAGCCAGAATAGGCTGCAATTGGTCAATGATCCATCTTCATCCAATAGTGCAAGCGGAA
TATTGTTGACTGGTTCACCAAATTAACTGCCTAAATAGCAATAAATTAGCCTTTTATTGT
GGATAACTTTGGCTGCTAATGTGAATAAGTATTTTTGTATAGCAGTACACCTCGCTTTAT
ATTAGAATTTATAACAAAACAACAGAAAGTCTAAAGCAGGTCGTTTAATGGGAAAAGTTA
TCTCAATTGCCAATCAAAAAGGTGGTGTTGGAAAAACAACCACAGCCATCAATTTAGCTG
CAAGTTTGGCCGCGGTAGAACATCCCACCCTTGTCATTGATATTGATCCGCAGAGTAACA
CAACAAGTGGATTGGGTATAGATACCAAAACAGTTACTAATTCGGTGTATGAGATCATGA
TCGGTAGCACGGATATCGAAGAGACGATCCGTCAAACTGAACTCGATTTTCTGGATCTGG
TGCCTTCCCACATCAACTTAGTAGGTGCCGAAATTGAGATGATAGACCGCGAAGAGCGCG
AACGTATTCTTAAAAAGGCGATCGAAAGTGTCCGGGATAAATACGATTTTGTGATCATTG
ATTGTCCGCCTTCACTTGGACTTTTAACCATTAATGCACTAACGGCTTCCGATTCCATTG
TGATCCCTGTTCAGTGTGAATATTTTGCTTTGGAAGGACTTGGGCAGCTTTTGAATACGA
TCAAAATTGTGCGTCAGCATCTTAACCCGGAACTAGATATTGAAGGCGTGCTGCTCACTA
TGTACGATACGAGAACCAGGCTATCAAATCAGGTGGCGGAAGAAGTGAAACGATATTTTG
ATGAGAGAGTATTTAAAGCGGTGATTGCAAGGAATATTCGTCTTGCAGAGGCTCCGAGTT
TTGGGAAACCGGCTCTTTTATATGATTCAACCAGTGTGGGGGCAAAAAACTACCTGGCTT
TGGCTCGAGAGATCATCAAGAAAAATAAGAAGTTATTTAAGAACAGCCCCGTTCTTAGCG
ATTAAGAAAGAAATTATATTATGGCTACCAAGAAAGTTTTAGGTCGAGGCTTAGGCGCTT
TTTTTCCCGAATATCAGGATGAAGGTGATAAAAAAGGAAAAAGCGAAGAAAGCGGTGAGA
AAGAAGGCGTTGAAAAAAGCTTTGTTAAGCCCGAGGAACGCGTAAATATTGTTTTAGATG
TTCCGGTGGATCATATTCGAAAAAATCCCCATCAGCCCCGGAAAGACTTTGATGAAGAAC
GACTTGAAGAGCTTGGCTCTTCCATCAAAAAACACGGACTCATTCAGCCCATTACGGTAC
GCTACATTGGAGAGAAGCGTTTTGAGCTGATCAGTGGTGAACGCAGATTGCGTGCAGCCA
AACTTGTTGGTATTAAAGAGATCCCGGCCTATATAAGGGAGGCCGACGATGAGCAAAGTA
TGGCTTTCGCCCTTATCGAGAACATCCAGCGAGAACAGTTAAATCCGCTGGAAGTGGCTC
TCGGCTACAAACGTCTGCTCGAAGAATTTGATTACACGCAGGGGGAGGTTGCAGAACGTG
TAGGCAAAAACCGCACTACTGTTACAAACATGCTACGGTTGCTGAATCTTCCTGATTTTA
TACAATCGGCGCTAAAGGCGAATAAGATTTCCATGGGGCATGCCCGTGCACTTATCACGA
TTGAGGATGAAAAAGTACAAAAGAAGATTCTCGATAAAGTGATTGAAGACGGGCTTTCAG
TTCGCCAGATCGAAGATGCAGTTCGTGAGGCATCAAAACCTTCCAAACCGAAAAAATCCA
CTTCTTCGAGCACAAAAACAGGAGCCGATGATCCTTTTTATGAGGATATTTCGGCACGGC
TTCGGCGGACGTTCAGTACCAAAGTGAACGTTAAACCCAAGAAAAAAGGCGGAGAAATAC
GTATTGAATATTACTCAGATGATGACCTTGAACGGATTCTTAACATATTTGACTCGGTCG
ATTAGTCTGGCATGTGTGATCGTTATTCTTTGTTCGGTAAAAGGATTTTCCCAACAAACT
CTGAACTATAGTTCGGTTTCATTTTCAGCAGAGCCAACCCGATTACCACTTGCTGATACC
CTGGATGGTGATATTTACCCGGAGCCAAAGAAAGTATTACGCCGCTCGCTAATAGTTCCA
GGGTGGGGACAAGTAACTAACAAGCAAGCCTGGAAAGTCCCCATTGTCTATGGTTTAATT
GGAGGTTTGGTCTATTACAGTATTCACACGCACGATCAATACACAGATTATCGGGCAGCA
TTCTACAATTTGAATCCTGACACTCCTGATGATCAGCGATTCGGTCCAACACCTGATTAC
ATCAGTCAGAATACAAACCTGAATTCGCTGCGTGAAAACCGAAATTTTTATCGAAACAGA
AGGGATCTCACATTTGTGATGGTAGGTTTGGCATATGCCTTGAATGCTATTGATGCATAC
GTATTTGCGCATTTACGGCCATTTGATGTATCTGACGATCTATCTTTCAATACAAAATTT
GCACCCGGAACTTTATTGGCTGAAAATAACCAACCGGTACCAACAATTTCAGTATCAATC
AATTTTTAGAAGAACAGAATGGAAAAAGAATCCCCCAGAGAATTTCAGAGTAAACAAAAA
ATGAACGGTTTTGACCGTGACATTTGGAGTGTTTTTAAAGTGATGGGCGAGTTTGTGGAA
GGTTACGATAAACTCTATCAAATTGGGCCTTGTATCTCCATATTTGGTTCAGCCCGTACA
AAACCGGACCATGAATACTATAATCTTGCAGTAGAAACGGCAGATAAGATCACTAAAAAA
GGGTTTGGTATCATTACCGGTGGAGGCCCTGGCATAATGGAAGCCGGAAACAAAGGGGCA
GAACAAGCCGGTGGTAAGTCGGTAGGGTTGGGCATTAGTTTGCCTTTTGAGCAAGGAACC
AATCAATTTGTGAATCCTGATTTCACCATCAACTTCAATTACTTTTTTGTACGTAAGGTG
ATGTTTGTAAAATATGCCCAGGGATTTGTAGTATTTCCCGGAGGATTTGGAACCCTTGAT
GAACTTTTCGAGAGCCTGACGCTGATTCAGACTCGTAAGATCGATCAGATACCAATTATT
CTTTTTGGCAGCGACTATTGGGATGGATTGGTAGACTGGATGGAGAAAACCATGAAAAAG
AACGGAACCATATCAGAGCAAGATACCGACCTTTTCCACGTTACCGATTCCACCGATGAA
GTTGTAGATATTATCTGCGATTTCTACAGTAAAAAAGAACCCATGCCCAATTTTTACTTT
TAGCAGGGAACATGAATGGAGCAGAGTTCTTTAAATAGATAATAAAAACCCAAAAAAATC
AGTTAATAGTTTAACTTCAGCAACAGAATTTATTAAATTCTATGCTTGAACAAATCAAAA
AAACAAAATAGATATGAAGGTTTTAAAACAAATTTCATTGGCTTTAGTTGCAGCATTGGT
GGCTATTCCAGCATTGGCACAAACTCAGGCCGAGGCAATTACGGCATTCAATAAAGGATA
TGAAGAGGCTCAGGCCGGTAATTATGATGCGGCAATTGAGGCTTACCAACAAGCACTTAC
CATAGCGAATCAGTTAGGCCCTGAAGGTGAAGAGATCAAAGGGAAAGCTGAGAATCAAAT
TCCTGTTGTTTACTTCAGAAAAGCAGCCGGTGTTTATCAGAATTTTCAGAAGAACAGAAG
CATTGAAAATTTAGATGCTACCATTGAAGCTTTTAAAGAAGTTGTTGAAGTCGGAAATAA
ATTCAATGACCAGCGTGTGGTACCAAGAGCTAAGGGTAATATCCCCCGTCTGTATTACTC
AAAATCTGTTCTATTATATGGCAATGATCAGTTAGAAGCAGCTATGGAAGCAGTTGATGA
AGCGATCAACAGAAACTCAAATTATGCCACTGCTTACTATCACAAAGCTAAGATCATCAA
GAAACAGGGTGATACCGACGGTGATGGTATTATTGATGAAAAGATCGATGAAGCAATGCA
ATGGTACGATCGCGCAATTCAGGTGGCTGAAACTGTTGGTGATGATGACCTCGCTGAAAC
AGCCACTGAAGCAGCTCATGACGAGTTACTTGCCGTTGGTACCCGTGCTTCAGAATCAGG
AGATGTAGAGTATGCCATTGAAATGTTAACCCGCGCTTTAAACTATAACGATGAGTCTGC
CAATGTTTATTACCGATTAGCTGAAGCTCATAACAAAGCAAGCAATCCGGAAGAAGCTAT
TGATAATGCCAATCAGGCTTTAGAATACGAAACAGGTGGTAGAACCGATAAAGCTAAGAT
CTATTTTGAACTTGGATTTGCCCATCAAACATTAGGGAATAAATCCACAGCCTGTGATGC
ATTCACAAATGCTCTTTATGGTCCGTTCAAATCTCCTGCAGAACACAAAATGGAGTTTGA
ATTAAAATGTGATTCAACTGCTGAGTAATCACTCAGACACAAAAAATTTAAAAACCACGC
TGAAGTTATATTCAGGGTGGTTTTTTTATGAGCAAAATTTTCCTCAATTTTGAGCAAAAT
CTATCCTTTTTTCTTTTATAGAAAACCACCTTTTCCTATCTTTTGCATCGTTTTAATTCA
TATTTCTTCATTTTAAAAAAATAGATCATGCCCGCATCAAAACTCGATAAGTTGTGTGTA
AATACAATCAGAACACTTTCAATGGATGCTGTTCAAAAAGCCAACTCAGGTCATCCTGGA
ATGCCAATGGGTATGGCTGATGTTGCATACGTACTTTGGACAAAATTCCTTAAACATAAC
CCAAATAATCCAGACTGGTTCGATCGGGATCGTTTTATTCTTTCGGCGGGACATGGGTCT
ATGCTACTGTATAGTCTGCTACATTTAACAGGCTATGGACTGGAACTCGATGAATTGAAA
AATTTCCGACAGATGGGAAGTAAAACACCGGGCCATCCTGAATATGGCATGACTCCGGGT
GTTGAAACTACAACAGGTCCGCTGGGCCAAGGTTTCGGAACCGGTGTGGGTATGGCTATG
GCAGAACATTTCCTGTCTGCTAAATTCAATAAAGATGCACACAAAATTGTTGATCACTAC
ACTTACGCTATAGTAAGTGATGGGGATCTGATGGAGGGGATATCTCATGAATCTGCTTCA
ATGGCAGGGCATATGGGGCTTGGAAAACTGATCTATTTATACGACTCCAATAATATTTCC
ATTGAAGGTTCCACTGATCTTGCTTTTACTGAAGACGCCGCCAAACGATTTGAAGCATAT
AACTGGCATGTGATCGAAATAGATGGCCATGACCATGATCAGATCGAGAATGCGATCAAG
GAAGCACAGAATGAGACAGATAAGCCATCTATTATTATTTGTAAGACACATATTGGATTT
GGCAGCCCAAACAAGCAGGATAGTGAATCTTCTCACGGTTCTCCACTTGGTGAGGATGAG
ATCAAGCTTACGAAAGAGGCTTATGACTGGCCTTCAGAAGAGCCATTTTTTATACCTGAC
GAAGCCCTTGAAGTATTCCGGAATGAAGTGAAGAAAGGGGAAAAAGCAGAAGCTGAATGG
AATGAAAAACTTTCCTCTTATGAAAAAGCCAATGCTGATGATGCCAAAGCTTTTAAAGCC
TGGATCAACAGAGAGATCTCTGCTGAATTAGAGCAAACACTTCCAGTATTTGATGAAGAT
GCTAACGGAATGGCAAGTCGAGCAGCATCAGGTAAAGTGATCAATGCGATCAAGGATGTG
ATTCCAAATCTATTTGGAGGGTCAGCTGACCTTGCAGGATCTACAAAAACGGATATAGAC
GGTTACGGTTCCTTTGTTGTGGACGGACCAACAGGTCGTACTATTCACTATGGCGTTCGC
GAACATGGAATGGGTGCAGCTGTAAACGGAATGGCTTTACATGGAGGATTGGTGCCTTAC
GGCGCGACATTCTTTGTATTTACCGATTATATGCGTCCGGCCATCCGACTTGCTAGCCTC
ATGAAATCTCCATCCATTTTTGTGTTGACACACGATAGTATCGGGCTTGGCGAAGATGGT
CCTACACACCAGCCGGTAGAACATCTTGCAAGCTTGCGCGCAATGCCTGGAATAACCATT
TTGCGTCCCGGTGATGCCAACGAAACAGCTTATGCCTGGAAGGCCGCTATCGACAATGAA
GGACCAACACTTTTGGTTCTAACACGTCAGAATCTTCCAACGCTTTCCAGAACGGATGCC
AACAGCGCAAAACTGGTACAGAAAGGTGCATACGTTTATAAAGATTCAGAGAAAGATACT
CCAGATGCTATTTTGATCGGTACCGGATCGGAACTTCAATATGTTGTTGAAGCCCGCGAA
AAACTTGCTGAAAAAGGAATTGATGCCCGGGTGGTTAGCATGCCAAGCTGGGAACTGTTC
GAGAAGCAGGATGCAGCGTACAAAGCCTCAGTTCTCCCTAAAGAAGTTACCAATCGGGTA
GCAATTGAAGCTGGCACAACTTTTGGATGGGAAAGATATGTTGGTGCTGAAGGTACTGCG
ATCGGGTTAGATACCTTTGGAGAATCTGGCCCGTACGAAGAATTATATGAGCATTTTGGA
ATTACCACCGAAGCCGTAGTAGAAGCTGCTTCCAAGTAATTTCAACGTACAAAAGATCAT
CGAAAAGCCCGTTTTGGAACCTGATATTCCGGAACGGGCTTTTTTTATTTGGAAGGGCGG
TGGATACAGGTAAAGGTCACATCATCCAGTGGACTAACGGGACCAATAAAAGCTTCCAGA
GAAGACTGAATTTTACCTACTATGGTTTTGGAATGAAGCGATCCGTAGATCTCCATCAGT
GATTCTATGCGATCTTCTCCGTATTCCTCCTCATGTTCGTTGCGGGCTTCATTCAACCCG
TCAGTATAGAAAAGCACGGAATCTCCGGGTTTAAAGTGAAATTTCTTAACCTCAAGGTTT
TGCTCCAGTATCTTGGTTGAGGTCATCCCTAAAGCAAATCCATTGGCTTTTAGCTTGAAG
GTTCGATCCCGTTCTTTGTTGTAATAAATGGGGATGTTATGTCCGGCCCGGATGTATTCA
AAATGATCATCATCATTCGGAAAAAAGGCTGCACAGCCGGTCACAAACGTTTTGTCTTTA
CTGTTACTCTTGATGTAATTGTTAAGCTGTAAAAATAGCTCTTTGGGTGAAGGTTGTTCT
TTTTCGATGATCAAACTGACTAAAGCCTGGAGGCGAACCATGTACAGTGCAGCACTTAAT
CCCTTTCCGGAAACATCTGCAATGACTACATACGTACCTTTATCGGTTTCGATCATATCC
AGGTAGTCTCCGCCTACTTCTTTCGCTGTATGGGCGAAAGAGTAGATCTCCAGGTCCTCT
TTGTTGAGAGAAGTGCCGGGCAATAAACTCAGCTGGATATCCCGAGCCAGATCGATCTCT
TTTTGAACATCGGATTTCTCCAAGAGTTCGATCAAAAGCAGCATGAACATGGAAAGGAAA
CCGAAGGGGAGCAGCAGGTCTCCCACAAAGAAATATTGAAGTATACCGAAGAAATTGAGC
AGATAATATCCCACAAAGCTAACAGAACCCAATCCAAAAATAAGTCGGCGGGTGGGATTC
AGGCGCTGCGTGAGATCCGAAAACAGACGCATGAATTTAATATGCCCCGGAAGCTGTTGT
CCCTGTTGACGTTCAATATCTTCGACCGCTTCCTGGTAAACCTGTTTAAGCCGTTCCGTA
TCGGCTGTCAGTTCTTTGGAAAAGCGTTCGCGGCTCATGCCGGATACATATTCCTGATAA
AACTTCTTAGTACCGTATCCGGATTGTGCTTCGTTCTTTAAACCCAAAGTGATCTGTTAT
GTAATTACGAGTTGAATGCTTCTTCGTAATAATACTTAAAAAGTTTTGGATCAGCGATAT
AAATTCTATTGGGTTTGTATGACGGTGGTATCGGCAGGGACCCGGGCAGGAACAACACGA
TCATAAACCACCCAGGCATCTCTGAAATAGCGCTTTACGATGTTTGAAAAAGAAATAGCA
CGTTCCCGTTCATGAAAATCACCTACATGTACCCGATAATAAGGAGTTTTGAAGAAAACG
TAGGTCTCAGGTTGATATCCGACCAGAGTGGTGTCGGCCCAAGCCCTGAAATTTCCGGCC
ACGGTATCGGCGTTAGCTACATTTTCGCTTGAAAAAATTTGTATGCGATATCCTTCATAC
AGGTTTCGCTCCGGTTTTTCCTCTTCCTTGATCTGATTGAATTGTTGGGGAATCTGATTT
TCCCGATAAGCGTAAGAATCAGATAATTGTGTTCTGAGATCATCCAGGTTGACGCCTGAT
TCGGTGATCGCCTCTTTCTCAGAATAATTTTCCTGAGCATTATCCATAACGTCCTGAACA
GTTTGCTCAGTAGATGAACACGAGGCAAGCGCGATGGCTATAACAGATATAAACACAAAA
AGGTAATTCTTCATAAAACTATTAAAATCCTACAGGATGCCAGGTTGTTTTTGTTTCCTG
AAAATCAGTGACGAAATAAGGCGATTGCACCTCTTCATCATACCAATCTTCAACCGGGTG
CTTCACGATTCTTTTAACGTTCAGCGAGGCGTTCTCGTCTATTAGTTTTTTCATTTCCTG
GGGAAGGTTATCCGTGTAACACATGGCGTTTACATCCATATGCGTACTAAAATGTTCCGC
TAATTCTTCCCGAAATCCGGTCAGGATGTTAACCACGCCTCCGGGCACGTCCGAGGAGTT
CAGAACTTCAGCAAAACTGATGGCCGGCAAGGGATATTTTTCTGATGCTAAGACCACACA
AGTATTTCCTCCGGCAATAATGGGAGCGATCACAGAAACCAAACCCAACAAGGGACTTTT
CTCCGGAGCAAAAGCAGCTACGACCCCGGTGGGCTCCAGCATGCTGAAATTGAAGTGAGA
GCTTGCTACCGGATTGATTGACCCAAATACCTGCTGGTACTTGTCCGTCCAGCCAGCGTA
GTAAATACAGCGATCTATAGCAGCATTAATATCAGCTTCTGCTTCAGCTGTTTTGAATCC
AATGGGACCCAGTTCTTTCATGAACTGATCGCGGCGGTCTTCCAGCATCTCGGCTATGCG
ATATAGAATTTGTCCGCGGTTGTAGGCACTGCGACTGCTCCATCCGCCAAAAGCGCCACG
AGCAATTTTGACGGCATCACGAAAATCTTTTCGGGATCCCTGACAGGCATTGGCAAGCAG
ATTTCCATCCGAATCGAGAGCCTTATACGTACGGCCCGATTCACTGCGGGGAAAATCCCC
GCCAATATACATTTTGTAAGTTTTCTTAACGTCGATTCTTTCTTCAGCCATGATCAATGT
TGGTTAATGGTGTATTGGTTAATTGTTTATTGGTTTTTCCAGTAGGGTACAAATCACCAA
TAACAATTAACCATTAACTAATTTCTTGGTTTAATTTTTGATATATGCAGCCAGTCCGTG
CATTCCGCCTTCACGACCTACGCCGCTTTCTTTGTAACCGCCAAATGGGGAAGTAGGGTC
AAATTTATTGTACGTATTGGCCCAGATCACTCCGGATCGCATCTGACTTCCTACTTTAAA
GATCTTGGAGCCTTTGTCGGTCCAAACACCATTTGCCAATCCGTATGGCGTGTTATTGGC
TTTTTCGATGCCTTCATCAGCCGTACGGAAGGTTTGAACCGTTAGAACTGGACCAAAGAT
CTCTTCCTGAACCACACGGTTTGATTGAGAAACATTGGTAAACAGGGTAGGGCGAATGAA
ATATCCGTTTTCGGGAACATCACAGTTGGCTTGATATACTTCAGCGCCTTCATTAACTCC
AATCTCGAGATATTTGTTGACCGTCTCGAATTGCTCTTTAGAGTTGATGGCTCCAACGTC
GGTATTCTTATCAAGGGGATCGCCAACGATGAGTGTTTCCAGGCGATCCTTCAATTTTTG
GATCACTTTATCTGCCACACCTTCCTGAACCAGCAAGCGAGATCCGGCACAGCATACATG
TCCCTGATTGAAGTAAATGGCATTGATGATCCCTTCCACCGCCTGATCGATAGGCGCATC
TTCAAAGATCAACATGGCGCCTTTACCACCAAGTTCCAGAGTATATTTCTTATCAGTTCC
TGCAAGTGATTTCTGGATGATCTTGCCCACATTGGTAGAACCAGTGAATGCTACTTTATC
AATGTCCTTATGATTTACGATCTCCGAGCCCGTTTGTCCGGCTCCGGTCACAATATTAAT
CACGCCATCAGGCAGGCCACAATCTTTCACCAACTCAGCAAATTTAAGTGCGGTCAATGA
AGTAGTTTCAGCAGGTTTTAAAACAACCGTATTTCCGGCAGCAAGGGCAGGGGCAATTTT
CCAGGCCAGCATAAGCAGTGGGAAATTCCAGGGGATGATCTGTCCGCATACGCCATAAGG
TTCCGGTTTTTTGCCGGGGAAAGCGTATTCAAGTTTATCAGCCCATCCGGCGTAATAGAA
GAAATAGGCTGCTACCAGTGGAATGTCTACATCACGGGATTCGCGAATGGGTTTTCCTCC
ATCCATACTTTCCAGCACAGCAAATTCGCGGGCGCGCTCCTGCAACATCCGGGCAATGCG
AAAAAGGTATTTCCCTCTTTCTTTGGCTGAAATACGAGACCATTCACCTTCAAATGCTTT
TCGAGCAGATTTTACGGCTTTGTCTACATCTTTCTGAGTAGCTTCTGCAAATTCTGTGAT
GACTTCTTCCGTAGCGGGATTTGTACTTTTAAAATATCGCCCTTTGGAAGGCTTCACAAA
CTTCCCGCCAATAAACAGATCGTACTGATCTTTTACTTCAGCAAATTTGGAATCTTGCGG
GGCAGGAGCATATTCCCAGACTGAAGCAAAATCAAGTTTAGAATTGGGTGAAGTGGGCTT
GTAAGCGGCTTCTTTGGTTTCTGTGTTAGACATAATCGTATTTCTTAATTCAAATTCTTT
ATAGGGGGATAGATCAATCGTTGCTAAAGTAATTCAGCGATTGATAGTGACCGGTTTGCT
GCTTTACAATTTGCATGAGGAGGTCGTTGGTTAGAGAGCTGGCTCCAAAGCGGAAATAAT
CTTTATTCAGCCAGGCAGCTCCCAGGGTTTCTTTCACTAATACCAAATACTGAATAGCTT
GTTTCGCAGTTCGGATGCCGCCGGCCGGTTTCATTCCGATCATCTTGCCGGTTTCATAAT
AATGATCACGAATGGCTTCCAGCATCACAAGGGTTACAGGCTGTGTTGCAGCAGGGCTCA
CTTTCCCTGTAGATGTCTTGATGAAATCAGCACCGGCGTGCATGGCAATGTCACTTGCCT
TTCGGACGTTTTCGTAGGTATGAAGTTCTCCGGTCTCCAGGATCACTTTTAGGTGAGCAT
CTCCACAAGCTTCTTTTACGGCAGCGATCTCATCAAAAACGAGCTGAAATTCACCATTCA
GAAAAGCGCCGCGACTGATTACCATGTCAATTTCGTCTGCTCCTTCATTTACGGCAAACT
TGGTGTCGTCGAGTCGCTGGGAGAGAGGAGCTTGCCCGCTTGGGAAGGCCGTTGCCACAC
TGGCTACATGTATTCCTGAGCCCTTTAATTCTTTTTTAGCCACACTCACCATTCTGGGGT
ATACACAAACCGCAGCTACTGTAGGCAGATCCGGGATGGCAGGGTGAGGCTGCCGTGCTT
TTTTACAAAGCTGAATCACTTTTCCAGGGGAATCACTTCCCTCAAGGGTGGTATGGTCGA
TCATACTCAAGGCCAGTTTGAGGGCCTGAACCTTAGAATCTTTCTTTATACTTCTTTTAT
TCAGTCGAGATACTCGTTCTTCAACGCCAACTTCATCAATGGAAATGGTCTGATTAAAAT
CAGGATATTTCATGCTGCGAATTTATTTCTTGTTTCATGGACGTGGAAGGTAAGAAATAT
CACACAAAAGCTCGGTTCCAAAAAAGAATTTTCGAGATATATTCATGAGGATATTGTAGG
AACGATTGAAATTTTGTTAATTAGTTGCGATTCATGAAGTAATAAAGAATCGGTACAATA
CAATAACACTATTTTGGAGGTCAAATTATGGAAATGTATGCAATTAACTGGATGGCTGTA
GTCGCTGCATCTTTGGTAGGATTCGCAATTGGTTTTATCTGGTACGGACCGTTATTCGGT
AAACCCTGGATGGCTTCTGTTGGCATGACGGAAGAGGATGCTCAAGCCGGAAATATGGGC
AAGATATTTGGATTCACTTTTGTATTTCAATTCATCATGGCGTTTTGTTTGGCCATGTTT
TTCTACGGAAGTGGTGATCCTGAGGCGTCCGCTATGATTACTGCCGGAACGGGATCTTTC
TACGGGTTTTTAACCGGTTTCGGATGGGTAGCTATGGCGATAGGAGTAAATGCGTTATAT
GAACAAAAATCCTGGAAATACATCTTCATTAATGGCGGGTTCTGGGTGGTTGTGTTTACG
CTGATGGGATTGATACTGGGAGCCTGGAAGTAATTACAACTAATTTTCCAATAAAACAGA
TGCAGGAATAAGTATAAAATTCAATTTTTTGGAACCGTAAAATAAAAGGTGGCTCCTTTT
TTGGAGTTATTCTTTGCCCAGATCTTTCCCCCATGGTTTTGGATAAAATCTTTACATAAA
AGCAGCCCAAGGCCAGAGCCTTTTTCGCCATTAGTGCCGTTTATTGATTTCGAATGTTCG
ATCTGAAAAAGAGTGTGAATTTTATTTTTAGGAATACCGGTTCCGTTGTCACTAACCGTT
ACCATTACTTCTTGGTTCTTAAGTATTGAAGTTATTACGATTTCTCCACCCTCAGGAGTG
AATTTAATAGCGTTTGAGATCAGATTTCTCATTACGGTACCAAGCATATTTTCATCACCA
TTCATAAAGATAACTTCAGAACTTGGATAAGAGATATTGATAGATTTTTGATGAGCCGAT
TCCATTTCATGTGAAATGGATTTCTCTACCAGTTCATTGATAATGAATTCATTGGGGGTA
TAGTCGATCCTTCCGGATTGATTTCGAGCCCACATTAGGAGATTGTCGAGCAATTCACTC
ATTTGTAACGTTGACTGATGGATAATGGAAGTGAAATTTTCAGCCTTGTGAATTTCTCCA
TCTTTAAGCAGGTCGGGAAGTAGTTCACTCAAACCTATGATAGCACTTAAAGGGGTTCTG
AGGTCATGAGCTATTATGGAAAGTAGTTTATCCTTACTTGCATTAAGAGCCTGCAGGTGG
TTTTGATTTTCTTTTAATTTCTTCTCCGCTTTTATGCGCTGTGTTACATCTCTGACATTC
AGTACTACAGCCTGTATAGAAGGTTCAGTTAAAAGATCATTACCAACAGCTTCTAAATAT
ATCCAACCCCCATTTTTATGCTGGTGGCGGTATTGAATATCTCCATGTGCATTGCCATTA
ATAACATCCTGAAAGGCTGACCTAACCATATCTCTATCATCCGGGTGGATCATTGTCCCA
ATTACATCAATATTGATCAGTTCTTCCGGTTCATACCCCAAAATGTTTTTACAGGATTCA
TTAACAAAGAACTGATTACCGGTTTCATCCAGCATTACAATGATATCAAACGAATTCTTT
ATCAGCTGATAAAAGGAATGTTCTTGCTTTTCTATGAGGACATGATGATAGGCCGTTTTT
GTTTTCATAGCATTGAAGTTGATAGAACTTTCGTGTAACTATGAAAATCTCATTAAGAAT
TCATGAAGAGTTAGATTTTTTGTTAGACTTCACCCTTCAATTCTTCCGGCATCTCTGATT
CGCGGAAGATCTCAGCTGCATCGGCAAAGCGTTCTGCCAGTCCAACCATCACCAAACGAT
CTCCTGCTTTTAAGGTGAATTCTCCGGCCGGATTACCAATATTATTGTTATTGCGGTGCA
CGGTGAGCACTGTGATCTGATATTTATTTCTCAGCATCAATTCAGATAGTGATTTACCCG
CTGCATAAGAACCCTTTTTCACCATTACAGCGCGGGTATGCAGGCCTTCCTCATCCAGTC
CCTGAAGTACCATAAGGTGAGCTTCCTGAATGCTTCCTCGTAAAACCTGATAATCCTCTT
TCCGGAGTTCACTGATATGCTGTTCAATTTCTTCCTGAGGAATCATATAGGATTTCAGCA
CGTTGGAAAACAGGCGCACGGTAGTTTCCATTTCAGCAGGAACAACCTGATCGGCACCGG
CTTCTTTAAGGAACTCAGCTTCACTCATATATCTGGTTCTTGCTATCACCTCAATAGTAG
GGTTGAGGTAATTTGCCAGTTTTATGATACGGGGCGTTATGCGAGGATCGTTGATCACTA
CCACACAAAGCTTGGCTTTATGAACTCCGGCGTGTTCCATTATATGAGTTCGGGAAGCAT
CTCCATATACAGCATTAATTCCCTCATCACGCATCTCATTAACCGATTTCGGATTCATTT
CTACCACAATGAAGGGAATACCAGTGTCTTTGAATACTTTGGCAAGATTACGTCCTGCCG
GGCCATATCCCACTAATATTACATGATCTTCGAGGTCTGTTTTTTCTTCTTCAGAAATAG
ATTCTTCTAGTTTAGCGCCGATCTTTCGGAGTGGAGTACGAGATAACAGATCTCCGATCT
TTGGGCTCACTTTTAAGAAAAGCGGTGTCAATAGCATCAATAAGACGGACACGGCAATAA
AAGTCTGTGACCCAATTTCACCATAGCCACCTGGCGTTAACCCGGCAGTTCGGCCGGCAC
GTTCAAGTACAAAAGAGAATTCCCCGATCTGGGCTAGTACCAAACCGGTAGCTGCTGCAA
TGCGAATGGGATACCCAAGTACCAACAAACTGATGGAGCTGAGTACAAATTTCAGTACTA
AAACACCGACGGCTACACTGAGTAGTAGCAAGGGATAATCGAGCACGAACTGAAGATCGA
GCAGCATTCCCACAGAAACGAAGAATACAGCATTGAAAATGGTTTTCAGTGGAAGGATCT
CACTTAGGGCATGATCGCTGTAATGGCTTTCACTCACTACAAGTCCGGCAAGGAAAGCAC
CTAGCGCAAGACTCACTTCGGCAAGATTGGTCAGGGCCGCGGTGCCAAAACAGATAGCCA
TCACGGTGAGTAAGAATAATTCCTGCCGGCGTGTTTGAGCTACTTTTTCAAGGATCCAGG
GAACAACTTTTCTGGCTGCGATAATAACGATCACAATTAAGGCTACAGCCTTTCCGAGTA
CAATAAAAACATCAGAAACGGAATCACTTTGGCCGGATAGAATAGGAACGAGAAGAACCA
TTGCGATAATGGCAAGATCCTGGAAAATAAGGACGGCAAGTGAAAGTCGTCCGGTTGGTG
TATCTGTTTTGCCTTGTTCACTTAAGAGCCCTAAAATAATGGCTGTCGAACTCAAAGCAA
CTAAACAGCCGGTATAGACGGCTACTTTCCAGTCTACTTCAAACAAAAATAAAATTCCGA
CTACTGAGGCGATGGAAAGTCCAACTTGTAAACCGCCACCTACTAAAATTGCTTTCCGTA
TTCGGGCTAATTTTTCCAGGCTGAATTCGATACCGATCGTGAAAAGGAGCAGGATGATCC
CTATCTCCGCTAACATATCCACAAGTTCGATATCCTGAACCAAGCCTAATGCATTGGGAC
CAATGATGACCCCGGCGATCAAGAATCCGGCAATGGGAACCAGCTTGATCTTGTAACAAA
TGTAGGCGATCAACACACTGACTAGAAACAGCGCAACGATCTCGTTCAAAAAGGGAAGGC
TTACCGCAAATACCATCTGAAATATGTTAGAGGTGGAATTTCTTTTGGCTGAAGATATTG
AATAGTGAGTGCTTTAAGAAGTCTTTTTTGGAAGAAGCTTTAGGTATTAGTAGTTAAATT
TCAGCTTTTGGTTTTTACGGTCCAGGCGGACGTTTGAACCAGTGTCGTGGGTGTTATTTT
TGAAGTAAGCAGTCAGAATTAAGCTTGATGCTGGTATTGGTCATTTCCGCGAAGGCGGAA
ATCTAATTCTTGCAAACACTTGGTAAGTTAAGTCAACCTCCTTTTAAGTTCACGACCAGA
ACCAAAGCTGAAGTCTGACAGCTACTCCTTATACTTCTCAAACCAGCCAAGAATGTAAGC
TACCTTTCGGAACAGGTTACTCGGCTTGCCGGCAATTCCATGTCCTGAGCCTTGAATTCG
AACCAGAGTTGCATCAACTCCCTGAAGTTTGAGGGCAGCGTAGTACTGCTCAGATTCACT
CATGGGAGTCCGGTAATCTTGCTCACCTGTCAGTAGCATGGTTGGGGTAGTCACATTGCC
AACAAGGGAAATAGGGGATCGTTCAAGGTATTGTTGGGGGTCTTCCCAGGGCTTTTTGGT
GAACCAGTATTTGCTGTAGTAGGGAGAACCATCGGCGGTAAGCACAAAGCTGTACCAGTT
GATCACAGGCTTGGCCACTACAGCAGCTGCAAACCGGTTAGTTTTGCCAATAGCCCATGA
GCTGAGCACGCCACCGCCACTTCCGCCGGTAATGAAGAGATTGTCTTCATCGATATAACC
TTGGTCGAGTACATGATCCACCGCATCCATCAGATCATTATGATCTTCACTTGGATAATT
ATGGTTGATGTAGGCCGCAAATTCCTTCCCGTAACTCGTGCTTCCACGCGGATTTGTATA
AACGACCACATAACCACGGCTTGCCATCAGCTGTAATTCCGGGGTGAACTGTGGACCATA
AGCTGTATGAGGTCCGCCATGAATTTCCAGGATCATGGGGTATTGCTCATTGGGATCAAA
ATCGGGAGGAGTGATGATCCAGCCCTGAATCTTAAAATCATCCACGGAGGAATTCACCCA
GAACTGTTCAACCTGTCCCAGTTCCTTAGATTTTAAGAACTGTTCGTTCAAATTTGTGAG
TTGCTGATTGCTCATCCGGGTAGGGAAGTGTCCCACACTCAGTTCTGCAGGCTGTGTCGG
AGTTCCGGAAGTAAACGCAAATCGACCATTCTTGGCTACAGAGTATGAACCCCCGCTGTA
AGGGCGACCAATAGTTGTGCTTGAAAGATGTTGAGCGATCTCCGTGTAATCTCCATTAAG
TTTGATATTGCCCACTTTTGCCACGCCTTCTTCCGTATATCTGAAATACAGGGATCGACT
GTCATCGGCCCATCTGATGGAGGAGACATCATTTTCGACTGCCTGCGAGATCTTTCGGAG
GTTTGAACCCTCTCTGTTCATGATATACAGATCGGTAAGCTGATAACCCAAAAATTCGTC
TTTGTATCCCGTGTAGGCGATCAGTGTTCCATCCGGAGAAACGACTGGATTGCTGTGTGG
CCCTCGTTTATCGGTGATCCTGGTCATGGCACCCGTCTCAATATTCATTTCGTAGATCTG
CTCATTGTTGGGATCCAGATCAGCATTTCCGGAGCGATCGGCTGTAAAAAGTATATTTCC
ATCGGGTGTCCAGGTTGGCGAGCCGTGATCATAATTGCCGGAAGTTAGTTGTCGTGGAGC
TCCGCCTTCGGCAGATATCACAAAAATGTGAGAATGGCCATCTTCCACATACCCGCCTCC
ATCCCGACGGTATACCGCTTTATCGATCACTTTTGCCGGTTCTTCCCATTTGGCTCCTTC
CGGCGGAGAGGGCAATTCGGCCTTCACCACAGAAGAGGAACCGGGTACAAATTTTGAGAA
CAACAACTTGCTTCCATCGGGCGACCAACTCAGGTTTCCAGGGCTTTCTGTCAGATTGGT
GATGGAGGCGGAAGCACCGGTATCCATCCAATGCACAAAAATTTGATTTGAACCTTCTTC
ACTGGAGGTGTATGCAATTCGATCTCCGCCGGGCGCCCATGTTACATTTCCATAATTGCT
TTTCCCTGAAGTTATAGGGCGGTGCTCTTTTCCTGAAAATGAAATACTCCAAAGATTAGA
AAACCGGCGGTCAGTCATTACATCAAACTGGTTTCGTTGATAGATAATGGTATTTCCATC
AGGAGAAATTTCAGGATTCCCGACCAGCTGCAGCTCAAATACATCCATGTAATCGAAATA
GGTATCATCAATTTGAGCGTGAGCAGATGTGATCAGAAAAAAGAGAAAAAGAGGGAGGAA
GAATAGTTTTTGAAGTTTCATGTCAGATCAGTTTAAAAGGTAAATAGAGAAGTTGAGGAT
AGAAGCAAACATCACCCAGGCAAGGTATGGGATCAACAGCCAGGCGGTCCATGGTTTAAT
TTCTTTGAATATGCGTATGGTTGCGATGATGGCAATCAGTAAGCATAGAATTTCAATAAA
AGCAAAAAGCGGACTTTGATAGCCAAAAAACAGGAAAGACCAAATTCCATTGAGGCCAAG
TTGTACACCAAAAATAGCGAGAGCTTCTTTTACTTTCGGGTGATTGAAGCCAACCTGCCA
GATAGCCGCGGCGGAGATCCCCATGAAAGTATAGAGGGTAGTCCACACAGGGCCAAAAAG
CCAGCCGGGGGGATTGAAGAAAGGTTTGTTGAGACCGGCGTACCAGCCATCAATTGCGGG
TAAGGTAACACTGCTCGCCAAGAGCCCGACAGCGTTACAAACTACAATGCCAATAATGAT
CTTTGCCCAATAGGGAATCTTTGAATTGCTCATAGTGGATGATATAAAAAATCACCCAAC
AATTCCGAGTTTCGGTAAAATCATATGTGCCTTAAACAGAAAGTATCAATAATAAAATAG
AGGCGATTATCAACAAGGCAACTTTGGCTTTTTGGATATAGTCTGTTTGAGATTCTGACT
TCTCAGCATAATCCTGTGTAATTAGATCTGATAACATAGCATGTCCTTCATTTATTTAAG
TACAAGAGTAGAACAAATGCGTTTTGTTACATCATAGATTGAAGCAGAAATAGTTGCCGT
AAATGGATGAAATTTAAATTCTAATCATTAAGTAAGACTTAATGATTGAAAGTTTTTTTA
AAAAATTGTGTAAGGAATTGTTCTGAAGTTACTCTTACATTATAAACAAACAGCAAAAAA
ATCATAGGATACGATATGAGTTCACTTAACAAAGCAATGATCATTGGAAATTTAGGCCAA
GATCCGGAAGTACGATATACACAGAACAATACAGCCGTGGCAACTTTAAGTATTGCAACG
GGAGAGCGCTATAAAGATGGTAATGGCGAATGGCAGGAACGCACAGAATGGCATCGTGTA
GTTGCCTGGGGACGTACCGCTGAAGTTTGTCAGCAGTACCTTACAAAAGGTTCCAAAGTC
TACATCGAAGGACCTATCCAAACCCGCCAGTGGGAAGATAAGGATGGCCAAAAGCGATAT
ACCACAGAAATTAAAGCACTGCGAATGGTAATGCTTGACAGCTCGCCTAATTCAGGTCAG
GGTGGTGGTGGCGGAAAACCACAGCAGCAAAATCAGGGTCAGAATCAAAATCAAGGTAGT
GCGCAGCAAATGAGCAGTAATGTAGAGCTGGACAGCAACTTTGACGACATGGATGACGAC
CTTCCATTCTAAGATGTGATCCTACAATCAAATATGGAAACGGTGCAGTGTACAGCTGTG
CCGTTTTTTTTATTCACCTTTACGCAAAATCTGTTATTTTGCACGTCACTAAATTGTATT
CACGTTCAAAAACATCTAATCTAATTGGATATATCTGACGAACCCTTCAGTACGGTTCAG
GATAGTTTGCTCACAGTAGCAGAACTTCCTGAATTATACGCCTTAGATCCTCTGGTACTC
GGTATCCAGCTTTTTATTCTGTTCCTTGGATTGGCTTTTTCAGCTGTTTTCTCAGGATCT
GAAGTTGCCCTTTTTTCCCTTTCAACCCGTATGGAAGATCTTAAACAGGATCAGTCAGCG
GGTTCTGCTGATGACCGAATCATCAAAATGCTGGATAAGCCAAGACGTTTATTGGCTACT
ATTCTGATCGGGAATACCTTTGCTAACATCGTTGCTTCAGTATTGGCAGCGGTTATCACA
GGAGATATTGTAGCTGCTTTTGGCTGGTCAGAGGTTATTGTGTTTACCATAGAAGTGATC
GTCCTTACCTTTATGATTCTCATCTTGAGTGAGATCACCCCAAAGATCATCGCAATAAAC
AATCCCCTCAAAGTATCCAGAAAGAACAGTGCTTTTATCTACACTTTATTTGTGTTGATG
AAGCCCTTTGCCAAGCTTATTGCCGACAGCACCATCAGCCTTGAAAAGTATCTTCCCAAA
CCTACCAGTAAAATGACACAGGAAGATATCCGGACCATGGCAGAAGTGGGCGAGCAGGAA
GGGTCTATTAAGGAGGATGAGCGGGAGATCATCGAGAATGTAATTGGATTTGGCGATATA
GCCGTACGTGAGATCATGACATCACGCGTAAATATCCTGGCTATCTCACTGGATGATTCT
TTGCCAGAAGTGCTCACCAAGATCCGTGAAAACGGACTTTCGAGAATGCCTTTATATGAA
AACGATCTGGATAACATCGTAGGTGTGCTTTATGCCAAAGATGTTCTGCCATATTTGAAT
GAGGAGGTTGAAGAGCCTTCCTTTAACTGGAAAACAGTATCCCGGAAAGCACTATTTATT
CCGGCTACCAAAAAACTGGATGACCTACTCCGCGATTTTCAGCAGGAAAAAACACATATC
GCCATTGTGGTTGATGAATACGGTGGCACTGAGGGGATTGTGACCATGGATGACATCCTT
GAAGAAATTGTGGGTGATATAACCGACGATTCAGGAGAAGAAGAAACCCTCTACACCCGC
TTCAAAAGTGGTATTTATATCTTTGATGCCAAGATCGACCTGGATGATATGGAGGAGATT
CTTGAGACGGAAGTGACCGGTGATGATGATGACTTTGAGACGCTCGGTGGGCTCATATAT
CACCTCACCGAAAACCTGCCAATGGTGGGAGAGCGGATGATGTATAAGGATCTTGAGCTG
ACGGTTCATTCCGTAAAAAATAATCGAATCAGGAAAGTACGGGTAAAGGTTGAACCCAAG
AAAGAAAGTGAATCTTCAGAAAAATAGGATGAATACCAAGCCAGAGGTTATTCGGGAAGG
ATTCAATATTGCAGCATATAATACGATGGGTATTTCTGCAACCTCCCGTTTTTTTGCTGA
AGTAGATACCCTGGAAGAATTAAAAGAAGTGCTCGCTTTTGCCCGGGATCAACATCTTCC
TATGTATTTTTTAGGCGGTGGAAGTAACGTTCTTTTCGTAGATGATTATGACGGACTCCT
GATACGTATGAACATTAAGGGGAAAGAAATTCAGAATGAAAATGATGATCATCTTCTGCT
TAAAGCCGGAGCCGGGGAAAACTGGCATGAACTTGTGATGTATTGCGTGGAAAAAGGCTG
GGGAGGTATTGAAAACTTATCGCTGATTCCCGGTTCAACAGGGGCCGCACCCATACAAAA
CATCGGGGCCTATGGCGTAGAGCTTGATCAGGTTTTTGTAAGCCTGGAAGCCATAGAGGT
CTCAACAGGAGAACGAAGAACATTCAGTAAGGAAGAATGTCGCTTTGGGTATCGCGACAG
TATCTTCAAGAATGAGCTTAAGGGTGAATATGTGATCTGCTCGGTAGTTCTGAGACTTCA
AAAGCATCCTGAAATAACTCCTTCATATAAAGCCCTGACCAATGCGTTGGCTGAAAAAGG
GATTTCAAAACCAACCATTCGTGATATTAGCAACACCGTGATCGAAATTCGCGAAAGCAA
ACTTCCAGATCCTTCAAAAATTGGAAACACCGGGAGCTTTTTTAAAAATCCGGTGATATC
AAAAGATCAGTTCCACACCCTGCAGAAAGAATATCCTGAAATCCCTCATTATCCCGCCGG
TGATGAAATTAAGATCCCTGCTGCCTGGCTTATCGATCAGTGTGGCTGGAAGGGAAAGCG
ATTCGGGGATGCGGGGGTTCACAAAATGCAGGCGTTAGTGATCGTGAATTATGGAAATGC
AACGGGTCCTGAGATCTGGGATCTGGCAAACAAAATTCAGCATTCGGTACAACAAAAGTT
TGGTATTGCCTTAACACCGGAAGTCAATATCATAGGCTAGTCCTTTTGACGGAACAAAAG
TTCGAACATTTTATTACCATTTATAGCTAATCACAGATTCAAATCTTTCATTATGAATAT
TAGAAAATACTACCTGCTACCCGTTTTAGTTTTCGCTGTTCTTTTAAATGGATGTGTATC
GCTGGAGGTGAATCCCGTATCAGGGAATAAGCGGGCTTTTGGCTACAGTTGGGAGCAGGA
AGAGGAGATCGGTGCTCAGGCTGATCAGGAGATCATTGCTCAGTACGGGTTATACGATAA
TGAGGAGCTTTCGGCCTATGTGTCTCAAATTGGACAAGATCTGCTGGCGCATAGTCATCT
TAGAAGAGAAGATACTCCTCAGAAATTTCAAGATACTGAATTCACATTTCGTGTTTTAAA
TAGTGATGTGGTGAATGCCTTTGCGCTCCCAGGTGGCTTCATTTATGTAACCCGCGGTTT
GCTGGCTCACTTAAATAATGAAGCCCAGTTAGCCGTAGTTTTGGGACACGAAATTGGCCA
CGTTGCGGCCCGACATGCATCTCAGCGTGCCGTGGAGCAGCAATTAGGTCAGGTTGCTAT
AATTGGCGGGGCTGTTTTGGGGGAATCACTCGGTTATGATGGAGGCAGTATTTTGCAACT
CAGCAGCCAGACTGCCCAACTTATGTTCCTTAAATACGGAAGAGATGACGAACGTGAATC
AGATGCGCTCGGCGTAGAATATTCTGCGATGGAAGGCTATGTAGCTGCCGAAGGAGCTGA
TTTTTTCACCTCTCTAAAACGAATCTCAGAACAAAGAGGGGGAGGAATTCCAACACTGCT
GTCCAGCCACCCCGATCCCGGTGAAAGAGAGAAAAGGATCCCCGAACTGGCTGAAGAATG
GGCCAAAAAAGGATATGAGCAAAATACTCTGGATAAGGAAGAATACCTGTCTATGATCGA
AAACCTGATGTATGGTAAAAATCCCCGCGAAGGTTTTGTGATGGATGGGATCTTTTATCA
CCCTGATCTGGAATTTCAGTTTATGGTTCCCAATGGATTTAATCTGATCAATCAACCCTC
TGCTGTAATTTTGGTGAATGATGATGAGACGGCTATAAGCCAGTTTACCATAGACAGCGA
AAGTGATTCTCCTGAAAGTTCAGTAAGAGGATTTTTAGGGCAGGATGGGATCATTCCACT
TGAACAAGGAGCGTATACAAAAAATGGAATTGAGGGCTACAGAGGCACTGCAACTGCTTT
TACCCAAGACAGCACAGAACTCCGCATTCAGCTTACCGCTTTAGGTTTTCAGGGGAATAT
ATTTCAGTTTCTTAGTTATACTCCCACTAACCAGTATTCCAGTTATGAAGAGCGATTCAG
TTCGCTTCCCGAAAGTTTTTCGCAGGTTACAGACCCAAATATCCTGAATGTTCAACCGGT
TCGGCTTGAACTTATTACCACTTCCAGAACGGCTCCATTCTCTGAATTTTTACCCAATGA
ATTACCCATGGATATTAAGCCCATGGATCTGGCAATCTTAAATCAGGTGGATCTCGACCA
GGAAATTGAAGAGGGGACGGTGCTTAAAATTCCGGTGCAATAAAAAAACCGGATGGTTTA
TTCCATCCGGTTTTAAGGTATGCGCTATGGTAATGACAACTTGGTTAAGCAGTCATTTTA
ATGGGATCAGTAACATTTGTGTTATTTAGAATGAAACACCCGCAAGGATATACAATTGTT
CAGAGTCTGGATTAAAAACCACGGCTCCGGTTAGCGGTATTGAGAATGTGTCGGTGATTT
TGATCTCTTTTCCAGTGCTGACCCCCACATTTACGAGTGCGAAATCACCAGAACCTGAGT
GCCAGCCATCACCGGCGCCAATAAATACATCAGCGGCGGTAAATGAATAACCGGCTTCAA
AATAGAGATCACCACCGGCCGAACCAGCGCCTGGAGCTTCATTTACAATGAAATTTGCGG
CAAGTGAGAAACTTTCGATGCCATATCCGGCGTTGATCTCAATAGCATGGCTGTCTCCAT
CTAACCAAAGTGTACCGGGGTAGTAATAATCTGTTACCCCAAGACTCAGGCCAAAGTCGA
ATTCATATCCGGCATAGAGATCCATTTCCTGGAAGCCATCGTAGCCCTGAGAACCCCAGG
CACCGACTGCAAAACCGCCGGATGAGTATTCTACATAAGGTTGAAGGGATGGCCCCGAGA
AAGCGACTCCACGGAATACATAGGTGCTATAGAGGTCGAAGCCGGCATCAACTTCCTGTG
CTTTGGCCGTTTCTGGATTTAAGGTTGCAAGCAGGGTAGCAAATAGCAGCCCCAAAAGTG
ATGTCTTTAAATAGTGGGTAATTTTTGTTGAAGTATTCATGATCTGAGTTTCTGATAAGT
TATGAGTGAGTGATTGAGATGTGCCTCTTTGGATAGTCATAGTTATGGCAATCTCTGAAA
TTTGTTCTTCAATAATCTCCCTTACCCGAAAAATGATCTTTCCGGGCAAGGAAGAATTTT
TGATGTGAGTTTTACTTAGTCTGCAAAAGCTCCCAGTTCTGACGTTTTAACAGGGGAGAA
ATCAGGATATGCATGATTCTTGTGTTCAGATATATCCAGTCCATCTGATTCAACTTCTTT
AGAGACACGCACACCGAGTGTATATTTTATAGCTCCAAATACGATCAGTGAAAAGATAAA
GGTATATGCTGCGATGGAGAGTGTACCCAATAATTGGATTCCAAAGCTATAATCAGCTGA
GAAGATACCTACAGCTACAGTTCCCCAGATTCCACATACCCCGTGAACAGAGATCGCGCC
TACAGGATCATCAATTCTAAGCTTGTCAAACATAAGGATAGAAAGGACGACGATCACTCC
GGCAATGGCACCTATGGCTACGGCATCCATCAGAGATACAACATCTGCACCGGCAGTAAT
TCCTACCAGTCCAGCTAAAATACCGTTTAGTGCCATAGGAGCATCCAGGCTTTTCATTAC
CACCTGTGTGGTGATCATGGAAGCCAATGCACCGGCACAAGCCGCAAGAGCCGTGGTTAC
AAATACGTAGGAAACTGTTTCAGGATCAGCACTTAATACAGAACCTCCGTTGAAACCGAA
CCATCCAAGGAAAAGCAGAAATACACCGATGGTTGCTAAAGGAATGTTATGGGCAGGAAT
TCCGTGCACTTTTCCGTCTTTATATTTCCCCGTTCGCGATCCTAAAAGAAGGACACAGGC
AAGCCCGGCAAATCCGCCTACAGCATGAACAAGCGTTGAGCCAGCAAAATCGTAAAAGCC
AAGTTCTGATAACCAGCCACCACCCCAGTGCCAGCTTCCGGTTACAGGATATGCAAATGC
AAGTAGCAGCACTCCAAATAGCATGAAAGAAGAAAGCTTGATTCGGCCCGTCACACAACC
GGAAACAATGGTTGCAGCAGTTGCGGCAAACATAGCCTGGAAGATGAAATCAGTCCAGAT
AGTCATATCAAGTCCATAAGCAGGAGTGAGCATGCCAATGGGATCAGAAGCATCAAAGCC
TATGCCGAAACCTCCGAAGCCAAAGAAACCGTTGAAATCACCGGGATACATGATCTGAAA
CCCGATAAAAGCATACAGAATGATGCCAATAGTAAGAATGAATACATTCTTATAGATCAC
ATTAACTGCGTTTTTAGCCTGGGTGAGTCCACTTTCAACGGTAGCAAACCCGAGGTGCAT
CATCAATACCATAAAGGCAGCGATCAGTATCCAGAGGTTGTCGATAATAAATTTTATGTA
GTCGGTGGAGGCTTTGAATTCATCAAGAGTGGAATACTCATTTCCATAAGCCTGGAAGGT
ATTCTCTTCGGCTACTTCAACAGATTCGGTGGCTGTACCTGCCACATCAGTAAAGGCTGA
GGCCGGATCTGCAAAAAGCAACACAAGTGCGGTTAGTATTATTCCGTAACGTAACTTCAT
TTGTAAAGAGTTTAATTAAGGTTGAGTGAGTGAATAGCTTGAACAACTAAATAAGCTGGT
ACTAAAATAGTTAGGTGAAATTAATAATCAAACATAATTATTTAATTAAATAAGCATAAT
AACATTACTTAAGTGCATGATATTTTACATTGACTAATAATTGTTCTGAAAGCGGTTCCA
ATTGCCTTAATCTTTTAGAAAAGCCCTTTCAGTTTTTTAAGTGAAATGATTCTTAAACCT
GAAAAAGAAAAGCTTTATCTTTATTGCGTAATTTTTAATTCAAAAAAAGATCGCATGATT
GCTCGTTATTCCCGCGAAGAAATGTCGGATCTGTGGACCGATGAACAACAATTTCAAGCC
TGGCTGGACGTGGAGCTTGCTGCATGCTGGGCATGGGCTAAGCTCGGCAAGATCCCTATG
GAGGATGTGGAAAAGCTGTATGAAAATGCCAGTTTTGATGTTGCCCGAATCAAAGAAATT
GAAGCTCAAACCCGACATGATGTAGTTGCCTTTACACGTGCTGTTTCTGAAACCCTTGGC
GACGAAAAGAAGTGGGTACACTATGGACTTACTTCTACAGATGTAGTGGATACCGCATGG
GGAGTTCGCCTGAAAAGAGCGAATGAAATTCTTTTAGAAGGAATAGAACGGATTATTGAC
GTACTCGCTGATAAAGCAAAAAAACACAAATTCACGGTAATGATGGGTCGTACCCACGGC
ATCCATGCTGAACCGACTACTTTTGGGTTGAAGTGTGCGCTTTGGTATGCGGAAATGAAC
CGAAACCTGGAGCGTTTCAAAAGAGCAGCTGCAGATGTTGAGTTTGGAAAACTATCCGGC
TCGGTGGGAACTTTTGCAAACATTCCTCCTGAAGTGGAAGAATATACCTGCGAGAAACTG
GGACTGAGTCCGGCTCCAATATCAACCCAGACCTTACAGCGCGACCGACATGCCTATTAT
CTTTCAACACTGGCTTTGATCGGTTCAACCCTTGAAAAGATGGCGGTCGAAGTTCGTCAT
CTGCAGCGTAGTGAGTTGCGTGAAGCAGAAGAAGCGTTCCGAAAAGGGCAGAAAGGTTCT
TCCTCCATGCCACATAAACGCAATCCTATTAGTTCAGAGAATATTTCGGGATGTGCACGG
GTTCTTCGTGGCTACATGGTCACCAGTTTTGAGAATATTCCTCTATGGCACGAGCGTGAT
ATTTCGCATTCCTCTGCCGAGCGAATTATCCTTCCGGATGCCACAACCTTGCTGGATTAT
ATGCTGAACCGGTTTGCCGGGGTGATCGAAAACCTTGTTGTTTTTGAGGATAACATGGAA
TCTAATATCTGGAAAACACAGGGACTGGTTTTTTCACAACGACTTCTTCACAAATTGATC
GACAAGGGAATGCCACGAGAGCAAGCTTACGATACGGTGCAACCCCTTGCTATGAAGTCT
TGGGAAGAGCAAACACTGTTCAAACCAATCGTGGAAGCCAATAATACGATTCAGGAAACG
CTGACTCAGGAAGAAATTGATGAAGCGTTCGACCTGAACCACCACACCCGAAATGTGGAC
CGCATCTTCCAGCGTGTAGGGTTAGAATAAAATAGCGAAGCCCTAAACCCGCTTAGACAC
AGTGGGTCAGGAGCGAGATATTATAGTGACTCAATTAAACGTAGGGCGGACAGATTTGTC
CGCCTTTTTTTTGAGTAATTACCAATCAATTATCCATCTTTCCGCCTTTTGGGGAGGACT
CGAAATCATGGGAGGCATTTCCCGGGCTAGGCCACAAAGATGGAGATTCCAATTTGACTA
CTTCTTATCTCAAGCCAAAATAGACTCACAAATAAAGTCAGGTATGATTCCGGTTGAGTT
GATCCAGAGTTCGGCGTTATCGGAGCGGGTGTTACCGCTGAGGACCAGCATGGTTTTTAA
TCCAAATTTATTACCGCCCAGAATATCGGTACTGAGGGTATCACCAACCATCAGGATGTC
ATCTTTGTTGTATTTGAACTCTTCCTGATTGATATGCTCGAAGGCGTAGTTGAACATCTG
CGTATCGGGTTTGCCGAAGTGGATGAATTTTTTGTTGAGCATGCTTTCGCAGAGTTTGGC
AAGTCCGCCGGTGGCTACAGAGACATCATTTTTGTTAACCGGATAGTATTTATCGGAATT
GGCAACGATGACCGGCACGGTCTTGCGGCGCAGAAAATTTACCGTAGTATCAATATCGGT
GTTCCAGTCGAAGCCCTCATCATCCAGAAAGACGAAAGCCGAGATATCATCCAGGTCATC
CAGATCAATATCTCGTACGGCTATATGATCTAAACCGGACTGGAGGATGTATTCAGCTGA
GCTGTCGGTGCCCAGATATGCAATTTTACCTTCCCTGATCTTGTGCGTTAAAAACTGTTT
AGCCAGCATTCCCGAGGTGATGATCTCATCAACTTTTAGATCTTTTAATCCCAGACGATC
AAAAACGTCGGCTTGTTGCTGTTGACTTCTGGAGGCATCGTTGGTGAGAACCCGAAGCTC
AATGCCTTCATCCCGCAAAAACTTAATGGTGTCGGGTACGCCTTCAATAAGGCCTTTGTG
ATTTTTGAGTACACCGTAAGAATCGAGGAAAACGACTTTAAAATTTTTGGCAATATCGCG
AAAAGAGGGGACACGTATGTTCATTACAGATCCAGGGCTTTTAAGAGAGGTTCAGGGTCA
AATTTTTCATCAAGTTGGGGGAGGTATCGGTCGTAGGCTTCTTTTTGAAGCTTGGTAGCA
AAGATATCGTGGAAAAAATACTTTCCATACTTCACCACATAATTCAGAATAAAAAACCGG
AAAGCTTCTTTCAGAAAGCGGATCTCGGTTTCAGTAAGCGGATATTCTTTATGATATGCT
TTCAGGAAAATCAGAAACCGTTCCTCCATTAAAGGATCTACATCATAACTAAAAACAGTT
TTATCTCCTACATCCGATACAATTCGTGCAAAAAAGTAGAAATCGATCATCCGGTTACTG
ATGCGAAACCAGTCATAATCCCAGCGCGAAAACAATTTGTATTGAGGGGTCACTGAAAAA
TTCCCAATATTCCAGTCTACGAAAACGGGGATGGTATCGAGCTGGTTAGCACCAAGTCTT
TCCACATTCTCAAAAAACAGATTGCAATGGTTTTTAATTTTATCCAGGTGCATGCGGTAT
TCGTGCTGACCAACATCGGTATCAAGTGTTTCCAGGAGGTGATTGATATCTACCGCCAGG
GTTTTGGATGAACCGGGCAGCGTATTCCGGATGGTGTGGCAGGCTTTGTGAAATTTGGCA
AATTCCTTCCCCAGCTGTTCGATCTGCTCTTTCGACTGTCGCTTAGCCGGTTTTCGCTTG
ATCTTGATGGGCCGGTAAAAAACCACCCAGGCATCTATAACCTCATCGGTATGACGATGC
ACAAACAGCGAATTTTCTTTGATGAGGGAACGAGCCAGGAAGTTTTCAAACGGATCGGGA
AGATTGTTAGACAGCGAATTGATAATGCTGTGATCTTCCACAAAATGTTCAAACTGTCCA
AAATATGAGAGCTTGGCGATGATGATATTTCCGTCCTTAAAAGTAATCCGGTACACATGA
TTTGTGGACACTTTGGCACTTATATCCGTAATGGTGATGATAGTTCGGGTAGGATCGTAA
GCGCGCCAGGCTTCCTTCACAATCTCATTAAAATCAATAAACTTCATACAAATGGTTGGT
TAAATAATTTCAAAATAGCGTTTTAATTCCCAGTCAGTAACGGCTTTAGTAAATTGTCGC
CATTCCCACTCTCTCGTCCGTATAAAATGGTCGGTAAATTCTTCCCCAAAAAGAGTATTC
GCCAAATCAGAATTCTTCATTTTTTGAGTAGCCTCAGCTAAAGTTCTGGGGAGTGGTTGA
TGACCTTCTTGTGCATATTCATTTCCAGTTGTAGCCTCAATTTCCAGGGAAAGCTTATTT
TTGATACCATATAATCCGGAAGCCAAACTTGCAGCCATAGAAAGATAAGGATTGGCATCG
GCTCCCGGAATCCGGGTTTCCAGCCGCATAGAATCTTTACCATGATTGATGACACGCAGT
GCGGTAGTCCGGTTTTCGATTCCCCAGCTTACCGAGGTGGCAGCCCACGAACCTTCAACC
ATGCGTTTATAACTATTAACGGTTGGTGCGTACATCGGTAAAATATAGGGCATACAATAC
AACAGACCGGCAATATAATACTCCAATAATTTGCTTATGGAATGATCGGTAGTTTCATCA
AAAAATAAATTAGCGTCTTCTTTTTCATTCCACAAGCTCTGGTGAATATGCCCGCTGCAA
CCCGGAAGGTCTACATTCCATTTGGCCATGAAGCTGGCAATGATCTCATGCCGATAGGCA
ATTTCCTTCACTCCGGTTTTAAATAAAATGGCTCGGTCGGCGGCTTCCAGAATATCGGTA
TAAGTTATGGCTGCTTCGTATACGCCATCTCCGGTTTCGGTGTGAAGGCCTTCAATAGGT
ACTCCAAATTTCCCAAGCAGATTGAAAATATCATCAAAGAAATCTTGATTCTGGGAAGAC
CTAAGAATGGAATATCCGAACATACCGGGCGTGAGGGGAGTTGGGTTGATTCCATCTTTT
TGTTTGAGCGAATCGGGAGTTTCTCTGAAATTAAACCACTCAAATTCGTTAGAGAATTTG
GGTTTGAAGCCAAGGTCGTGTGCTTCCTTAGTTACTCGCTTTAAAAGGGAACGGGGACAA
ACCGCAGCAATAGCTTCATCCTGATGAAAGTCGGCCAGAAAAAAAGGAGTGTCATCATTC
CAGGGAATCTCGCGAAAAGTAGAGAGGTCGATGGTGGCCTTGGCGTCAGGAAAGCCGGTG
TGCCAGCCGGTTACTTTGGAGTTGTCGTAGACCGCATCGTTGGCGTCCCAACCAAAAACC
ACATCACAAAATCCAAGATCCTGATCAACAGCTTTGAGAAATTTGTCCCTGGAAATGACT
TTGCCCCGCAAAATTCCATCGATGTCGCAGACACCAAGTTTTACTTTGCTTGAAGGAGAA
GCCTTTACTGCTTCGATGATATCCTTAGATGTTTTCATGTACGCCAATCCTATAGAATGA
GTGAACCATAAAACTAACTAAACCCAGTGACTTTTTTGAATGGAATATGCAGAATATGTC
AGCTGTTCAGATGTGATTTTAGGTAGAAATCCTGGTAGTCGGATCGTAGAAAAATTTAAA
AGTGTGTTTTTGACAATTATTTATAGCTTTTTTGATCGTTTTGTTTAATTTTAGAATTCA
ATCAATGGGTCACTAAACAATTAATATTATTAACATGAAAAAATTATTATCAGTTATAGT
GCTACTAATTGTGGCATCAAATTATGCATGGAGTCAGGATCTAAAGCTCAATGATCTTGA
ATATTTCGAGCGGCAAGGTGTCAATGTTCTTGTGTACAATAATCTTTTTACCGGAGGTTT
TAATGACGAGAAAAATGCCGGGATTGAGATCATTCATCACGGTGTGAGGACCGCACAGGG
TGGAGTTGTTCGACTTTCAAACACACCGGAGCAATGGGATCTTGTTCCTGCCATACCAAC
GCGAACAGTAGATCAAGAGTCGGGTTACATCGAGTCTTTGATCAGGTATGAAGAGTATGA
TTTTGATTCTCGTGTAGTTGTAACTGCTAAAGGAAAGAGTGTTGAAATATCTGTGTATCT
GGATGAACCCGTTCCTGCTGAACTTGAAGGAAAAGCGGGGTTTAATCTTGAGTTCCTTCC
CTCAAAATATTGGAATAAAACGTACTTGATGGATGATCGCATCAATCGTTTTCCGCGCTA
CGTAGTAAGTGATACCAAAACCATTCCTGAAAGTGAAAAGCTGAAACAATTTAAAGGATA
TGTGACTTCCGATCACCGCGGAACGGAGAGATATATTCAGCCGCTTCCGCTTGAAACCGG
CCGCAATATTATTTTAGCCCCTGAAGACCCCGAGCGGATGGTAGAGATCACATCCCATGA
TGCTGATCTTGAGCTTTTTGACGGACGTGTATTGGCACAAAACGGCTGGTATGTGGTTCG
CAGCCTACTTCCCGCAGGCAAAACCGGCAAAGTGTTAACATGGACTGTTGAACCCAATGC
CATCAATGACTGGGTCAGAGAACCAAATATTGGTCTTTCTCAGGTGGGATATCTGCCAAC
GCAGCCTAAAGTCTCAGTTATTGAACTGGACAAGAATGATGAACCCCTTGAAACAGCTTC
TCTTTATAAAATAAATAAGGACGGTTCAACGACCGAAGCATTCACCGGCGATATTGAATC
ATGGGGTGATTACTTCAAATACCATTATGTGAAATTTGATTTTTCTTCCGTTGAGACGCC
CGGTATTTACTACATACAGTATGGCGATCATAAAACGAATAACTTCATCATAAATAATGA
TGTGTATGAAGATATCACCGATGCCACCAGCGATATCTGGATCCCCATTCACATGAACCA
CATGTTTGTGAGGGAAGGATACAGAGTATGGCATGGCGAGCCCTTCAGAGAAGGATATCT
TCAGGCCCCGCCAAACACCGATCATTTTGATCTGCATTCGCAAGGTCCATCAACGGAAAC
AGAGTATGAAGCATTGGAATTAATTCCCGGATTGAACGTAGGTGGTTTTTTCGATGCTGG
TGATTTTGATATTGAAACCGGATCAAACATAAGTGTAGTTCAAAATTTTGTACAGACCTG
GGAGTCATTTCAACCCACTCGCGATCAAACGTTTGTAGATCATGAACAACGGTATGTTGA
ACTTCATCGCCCCGATGGAACTCCGGATATCTTGCAATTTATTGAACATGGTACCATGAA
TTTGGTAGCACAGGCAGAAATCATCGGACATATGGCTGATGCCCTCTCTAATTCTGTTCT
CTATAACTACCATCACCTGGGTGATGCCGCCTCATTAACCGATGGGCTTCCCTACAACCC
TGAACTCGGCCCGTATGAAGTAGCCGAAGATGGTGAATCCAGTGGAGTTAAAGATGATAT
GTGGGCATTTACAACTCGTGATCCCAGTCTCGATCTCAGAGCTGCAAGCATGTTTGCAGC
TGCAAGCCGTGCGTTAAAAGGCTACAACGACGATCTTTCTGAAAGAGCCTTATATCAGTC
AAAAAGACTGCTTGAGGAGGCTACAGAATTACTAGTCGATGAGCAGGATGAAGAAGAAGA
CAGGTGGTGGGATTCTTTTGCAGATATTTCAACCAACCTGCAACTGTACATCTCTACCGG
CGAAGAACAATATGCTGAGCAATATCAGGAACTGTTATTTGCAGCGCTTGAACGGAATGT
CAGTTTTATCATTTTGGATGCTTTACACGGCATTCCGCATATGGACGCTTCCTTCAAGGA
AAAACTCCGCCCGTATGTAGTTCAGTACAAAGAGTACATCAAAGAGCTTGAAAATGATAA
TCCTTATGGTGTACCTATTGGGCTTGGCAACTGGGCTGGAGCCGGTCGCATCGTGAACTT
TGGCACTACCATTGCCTTCGCGAACAAACATTTCCCTGATATCATCGAAGCCGAGCATGC
TTTTAAAACCACTGATTGGCTTTATGGCAACCATCCGTATCACAATTATTCGTTAGTAGC
TACGGTGGGAGCCACTCGTCCCAAAGAGGTGTTTTATGGCAACAACAGGGCTGATTTCTC
CTTTATTCCAGGGAATGTTGCTCCTGGTTTGTTATTCAGACAACCCGACCATTTCGAGAA
TTACGACGACTGGCCGTTTCTGTGGGGACAAAATGAAGGTACCATTGGTGGTAACACCAG
TTATTTAATTTTCGGATCAGCTTTTAAGAACATGGTAGAATAAGCTGATCAGATTGAACC
TATTTTAGCGCAAGTATAAGCTCATTTTTTGATGCGTTTTACTTTCGCTTTTTTTTGGTT
TTGAAAACTGATCACTTCATTTCTCTTTATCCAGTAAATACCTTATTCCAGGAATACATC
TTGATGGATAGCTTAATGTGATATAAACCACTTCTTATGACAAAACAAACGTTCTTTATC
ATCTTATTAATAATAGCTCCGGGTGTCATTTTTATTGGCTGCGGATCTTCTTCAAGCCAG
GAGATTAGACCAATTGTAACCACCACGGCTGGTATTATTGAAGGAGAGCTTGATGATGGG
ATTTTCACGTTCAAAGGTATTCCTTATGCCAAAGCGGAAAGATTCATGCCTCCTCAAAAA
CCTGATTCTTGGGATGGTGTACATGAAACTAAAGAATTTGGCCCAATCGCTATGCAGGTT
AACAGCTGGTCGCCTGATTCAGTGATGAATGAGGATGAATTGTTTACTGCAAATGTATGG
ACGCAGGGAATAAAGGATGACAAAAAGAGACCGGTTATGCTTTGGATTCATGGCGGTGGA
TTCAGAGTTGGAGCCAGCGACGATCCCATCACTGACGGTAAAATGCTGGCGGGAAACGGG
GATGTTGTATTGGTATCAGTTAACCACCGGCTTAATATTCTCGGTTTTCTGGATCTATCT
GATTTTGGAGAGAAGTATACTCATTCTGCTAATGTAGGGATGCTGGATATTGTAGCAGCG
CTTGAATGGGTTAATGAAAACATTGAGAATTTCGGCGGTGACCCAGATAACGTTACCATT
TTCGGTGAATCGGGTGGAGGAGGAAAAGTAGGAACGTTAATGTCAATGCCTGGGGCAGAG
GGTTTGTTTCACAAAGCCATCATCCAAAGCGGAACACTTATCAATGTTATGACCAAGGAG
AAATCAACAAAAGTTGGCCAGGCAGTGGTAGACATCTTAGGAATTAAAGAGAAAGAGGTG
AGTAACCTCGATACTGTTTCGTACAAAAGACTTGTAGAAGCCGGTAATAAAGCACTTGCA
AAATCAGTGGGGGTAAGAACACCCGGATCCAGCAAAATGTTTGGATTTGGTCCCGTGCCG
GATGGTGTGAATTTACTACAACAACCATTTACTCCCGGGTTTTCCGATCTGTCAAAAGAC
ATTCCATTATTAATTGGAACTACGTTCAATGAGTTGATGCGAACTGCTTACGGGGAAAAA
GACCTGACCTTAGAACAGGCAAGGCAGAGATTAGAAAAACACTATGGCAGTAAAACGAAC
GAGTACATTGAGCTTTTCGGGAATGCGTACCCGGAGTATACTCCGCAGGACCTTGTATCC
ATTGACACCGTTTTTCGTCCTTATACCATCAGGACCGCTGATGCCCGCTCTGAAAAGAGA
GACGCACCTGTTTATTCTTATATGCTGACCTGGAAAAGTCCGGTTGAGGACAGTACGAGA
GGTTCATTCCACGGGCTCGATATTCCTTTGGCTTTTGATAACATTGAACTCGGGAAACAC
TGGACTGGTACAGGAGATGATGCCTACGAGCTTGCCGATAAGATGAGTGTGGCATGGACC
AATTTTGCGAAAACGGGGAATCCAAATGTGGAAGACGAACTTCCTTCATGGGAACCCTAT
TCACGAGAAAATGGAGAAACCATGATCTTTGATAAGGAACCTAAGGTAGTAAACAACCAT
GACAGGGAATTAATGCAGCTGGTTAAACCGATCAATTAGTAAAAATTTGAAAAGTGTAAC
CGGTTAAGCCGCAGTATTTTATAGCAACTGCGATATATATTTGTTACAATTTGCGTACTA
ACTCACATTCACTCATAACAACAGAAAACATTATGAATTTGAAAATACATACTATTCTGA
CTTCTGTACTCTTATTAACATTTGCTGTGATGTTGACCACGAATTCAGTAGCACAGGACG
GAACGATCTACCCCCTTGAAAGACCTGATGAACCCAATGCCATACCACTTGGTACCGGAG
GGGTTGAAGATCAACCCGCAGAGGAAACATGGTTCAAACAATGGGGCGATCCAATGGCCC
GGAATATTACCAAGGCAACGCTCACACCTTTTTTGCCGGATCCAGATAAAGCAAATGGTG
CCGCTGTTATCGTAACCCCGGGGGGCGGTTTCAGGTGGCTCTCGCTGGGCAATGAGGGCT
GGGAAGTTGCAGAAGCCCTTGCAGAGCAGGGAATCGCGGCGTTCGTGCTCAAATACCGGC
TCTTTCCAACACCGGTGTCACTCGATGATTTCAAGGATTCTATGAACCGAACGTTTGAAG
AAGCGGATGATAATGCTTCAGAAGAAGCAAATGACACTCCCCAGGACGAAGAACCGCCAA
GCCGGCCAAGTTGGAATTTGGATAACCAGCTGGAAGATGCTGAAGCTGCCTATAAGATGA
TCGTTGATCGCGCTGATGAATGGGGTGTCGATACAGATCGACTGGGTATGATCGGCTTTT
CGGCTGGTGCAGGACTCACAATGCACTCTACGCTAAACTCAGAGATCATGGAACTGGCCT
TCATTGGTCCGATCTATGGTGGCATGAATGCAGTAGAAGTGCCGGAAAACGCTCCGCCTA
TGTTCAGTGCTATTGCTTCGGATGATTTCTTGTTTAATGGAGAATTTGGTGTCATTAAAT
CCTGGTACGATGCCGGCGTGCCTGTCGAGTTTCACCTTTACCAGAATGGAGGTCATGGTT
TCGGTCTTGGTAACCCAGACCGCACAAGCAACCGTTGGTTTGAGGCCTTTATTCACTGGC
TGGATGTGAACGATTTTCTTGTTGAAGATTCGGAAGAGTAAGGATCTGGCGATATGCTAT
AATCATTGTTTTAACTGGTGCTTGATTGTTTTGGGTTTCAAATATTTGGTGAGCAGGGAG
ATTTCCGAACTCACCATTTATTCCTACTCAGGCGGTCAAGCCGGTTAAAACTCTGAATCT
CTACATTCATCTATTGTAGCATTGTAAAATTTCGAATTATTTTTCAGATAAGAGATTTGC
CCGGAACAATTAGGCCATCGAAATATGTTAGGCGGGCATGGATATCAATACAGACTACGA
TGTAATTATTGCCGGCTCAGGCATGGGCGGAATGAGTGCCGGTGCAATGCTTGCCAACGA
TGGATATAAGGTCCTGATTTTAGAAAAAGCGCATGCGCCCGGTGGGTGTTCCTCATCATA
TTTCCGCAAAGGATTTGTTTTCGAATCTGGAGCAACCACACTTATTGGGTTTGATGAAAA
TCAGCCTTTATGGAAGCTTGAGAAGGAAACAGGAATTCAAATTCCAAGAGATGAGATCAC
TCCAAGCATGTCGGTGTGGCTGGATGGCGAGCAAATTACCCGCTACAAAGATCGTGAGCA
ATGGATACAGGAGTGTGTCCGAATTTTTGGGAATGAACGAGGGCAGCGAGCCTTTTGGGA
TGAGGCTTTCAAAGTGTCTGATCTGGTTTGGAAAGTCTCGCTCAGAAATCCATTTTTTCC
ACCTCAGAAATTATCCGAATGGGGACAGCTTCCCCTCAATAACAATCCGCTGGATGTGTG
GGTGCTGAAATATGCGTTGCAGTCGGTGCAGGATGTGATGCAAAAATTCGGTGTTGATTC
CCCGAAATTCCGCCGTTTTGTTGATGAGCAACTGAAGATCACAGCTCAGTCAAATTCAGC
CCAAACGCCCTTTTTGTTTGGCGCGGCCGGACTCACTTACACCAACTACTCCAATTATTA
TGTACCCGGTGGACTGCTGGAAATGATCAACACCATTCGTTCCTTTATTCAGAATAGAGG
AGGGGCACTTCATACCAAAGAAGGCGTGGAGATGATCACTCGTGAGGGAGGTAAGTTCAC
GGTTCAAACCAAAAACAAAAGGAAGGAAAAGTTTACCTACAATGCTCCAATTGTGATCTC
AAACATCCCGGTTTGGAATATGAAGGATATAACGGCTGGAGAGATGAGCAACTATTTTAT
GGAAGAAGCATCCGATTTTGACGAAGCCTGGGGAGCTATAACGCTTGGCATTGCAACCAA
TGATGCTTACCCGGAGAACCTGCCTCTTCATAATCAAATTCACCTAAATGATGGAGAAAC
GGTTCCTTATACAAATTCTGATTCTGTGTTTGTTTCCATGTCGAAAGCAGGGGATACCAT
GCGGGCTAAGGGTGGCATGCGCACGTTAAACATCTCTACACACGCTTCTCCAGAACGGTG
GTATTCTTTAAATGGAAAATATGACGAGGCCAAACAACAGGTCGAGGATTTTATCGTTAA
GCTGCTTCAGCAGAAATTGCCTGGTTTTGCAGACGCACAAATTGAGGTGATCCATACAGC
CACGCCGGTTACCTGGGAAAACTGGGTATACCGAAAAAAGGGCAGGGTAGGCGGAATTCC
CCAAAGTATGGCACGAAGCTTGCTAAAATGGACTCCTCACGAAACTCCGTTCAAAGGTTT
GTATCTTTGTGGAGATACAACCTATCCCGGACAAGGAATTCCCGGCGTAACTTTGAGTGG
ACTTAACGTATATTCCCGTATTAAAAAGAATCATCAATAAAGCAGATATTTTTGGATAAT
TTTTCACCCAATACCCAATTTTCCGTATTTCCCCCTGTTATTAAAAACCTGTTGATCATC
AATGTGTTAGCCTTTCTTTTAACCAAGCAGATCTTTGGTTCCGGCTGGACACCTATTGGT
GCAACACTTGCTCCGTACCTGGTTTTAAATCCACTTGGTGAGGGTTTTTTCCCGTGGCAG
CTAGTGACCTACATGTTTCTGCATGCCGATATTTATCATATCCTTTTCAACCTGTTTGCA
TTATGGATATTTGGTCAGGCTATTGAAAATTTATGGGGCTCAAAACGCTTTCTCATCTAC
TACATGCTATGTGGAATTGGAGCAGCTATCATTCACATGTTTGTAGGCGGATATTTCACT
TATACCCTGGGAGCATCCGGAGCTGTATTCGGTATTTTGCTGGCTTTTGGAATGATGTTT
CCCGATCGCTACATCATGCTGTTGATTCCGCCGATTCCCGTAAAGGCAAAATACTTTGTC
TTATTCTACGGTTTGTTTGAATTGTTCAACGGACTTTCGATGCCCAACAGTGGAGTCGCT
CACTTTGCTCACTTGGGTGGACTGGCCGTAGGCTTTGTACTTATTAAATACTGGGGACTA
AAAAAACCTGAATACTATGGCTAATCGTCCTTTTAACTTTCCCGGTGGTGGTAATTTTGG
CGGAGGAACCGGTTCGTACGATTCCTTCAGTGGAGCTATGAAACGTGGCTTTTTAAGAAT
GCCGGTCGCAATCCGAACCATCATACTGATCAATGCCATTGTTTTTGTGATCCAAATGCT
CGGTGGGCAGACGTTGAATAGCTGGGTGGTTCCAAATCTTGGTTTTGATCCGAGTTTTCC
CACATTTCTAACGCAGCCCTGGCGGCTTATAACCTACATGTTTCTGCATGGAGGGTTCCT
ACACTTCCTTTTTAACATGCTCTGGCTCTGGTGGATGGGGCGAGCGGTAGAGGAGACCTT
AGGTCCGCGAACATTTATGGTAATTTATTTTGGAGCCGGAATTTTAGGGGCACTCCTTGA
TGCTGCGCTGGCGCTTATTTTTGGATCTGCATTAGTGATAGGAGCATCAGGGGCTGTAAC
AGGTATTTTGGTGGCCTTTGCAATGTTATATCCCACTGCTCCCATTATGCTGTTTCTGTT
TCCCCCCATTCAGGCCCGGTATTTTGTAGCTGGATGGATCGCCATAGATATATTGTTTGT
GGGGGCCGGAGACGGCGTGGCCCGACTGGTTCACCTTGGTGGTGCTTTAGGCGGTTATCT
GTTCATAAAAGCGCATGAAAATGGGCGAGACCTGAGTTTTGTTATCCGATATTTTGAATA
CTTGTTCGGACAGGTAAAACCCACAGGTGGAAAGAAAAAGAAGTCCCGAAATTCAAATAT
GCACATCGTAAAAGATGCTGAAATTATTGAGGAAGTTGAACAATCAGAATTAGATGCTAT
CCTTGAAAAGATCTCCAAGAACGGTTACGACTCCCTTTCCAAAGAAGAAAAACGCAAGCT
CTTTGACCTGAGCAAAAAGAATTAAAAAAGTACGAAGTAAGACCATGGCAGATATTAAGC
GACGGAAATCGATTCAGGTAATGGTAGGAGATGTACCCGTAGGCGGTGGTGCTCCAATAG
CGGTTCAATCTATGACCAATACCGACACGGCAGATATTGATGAAACTGCAGATCAGATCG
AGCATTTAAACCGGGCAGGTTCAGAATTGGTCCGAATTACGGTAAATAATGACGAAGCAG
CGAAGGCGGTTCCTTATATAAAGGAGAAGTTATTGAAGCGGGGAGTGACTGTTCCTGTGA
TCGGAGATTTTCATTACAATGGACACAAGCTGTTGACCAAGTATCCGGAAATGGCGAAGG
CACTGGCCAAGTTTCGTATCAACCCGGGAAATACCGGGACCAAAACCCGCGATGAGAATT
TCACTACCATTGTAGAACAAGCTATCAAATACGATAAACCGGTTCGCATTGGAGTGAACT
GGGGCTCGCTCGATCAGCAGTTGCTGGCCGATAAAATGGATGAGAATAATAATCTTGCCA
AGCCCAAATCTGCCAAAGCCGTGATGTTGGATACTATGGTGGAAAGTGCAAAACGCTCCT
CCAAACTGGCAGAAGAAGTGGGACTAGCTTCCAACAAGATCATCATCAGTTGTAAGATGT
CGGGCGTGCAGGATGTTGTTGCCGTGTACGAACGCATTGCTGAGGAAGTGGAATATCCGC
TGCATGTGGGACTCACTGAAGCAGGTATGGGTATGAAAGGGATGGTAGCAAGTGCTTCGG
CATTATCGGTGATATTGCAACAGGGAATTGGAGACACCATTCGGGTTTCACTGACTCCTG
AGCCAGGCGCAGATCGAGCTTTAGAAGTTCAGGTAGCTCAGCAGATACTACAATCTCTGA
AGATCCGAAGCTTCATTCCGCAAGTAACAGCCTGTCCCGGATGTGGGCGAACCAAGAGCA
CCTACTTTCAGGAGCTCGCCCAGGAAATTCAGGAGTACATTGCTGAATCGATGCCGGTTT
GGCGACGTGTATACCCAGGGGTGGAAGAAATGGATGTAGCCGTAATGGGTTGTGTGGTAA
ACGGTCCCGGCGAATCCCGCAATGCCGACATCGGAATTTCTCTTCCTGGAACCTTCGAAG
AACCCAAAGCTCCTGTTTATATAGACGGAGAACATTCTACGACTTTACGTGGAGACCACA
TCGGGGAAGAGTTCCGTGGAATCCTGGATAATTACATCAAGCAGAAGTACGGTAAAAAAG
AACAAGCTGACTAAAACTGTTTTTTTTAATTTCATCGAAGGCAATCGTTCTCAGGAAAAA
AATGTAAGCGATGAAAATTTATTTCATGTTCTCAGAATATAGTAAAATACCTTTCTCAGT
AAATGAGCAATATGGGTACTTAAGTAAAGCAGTTACTATCGATTAGATTGCGCAAATATG
CCCCTCTTTTAAAGCAATTCACAAAAGCTTCATAATTCTAAAATTCAGGAAAAAGCCTTG
AAAGTGTGTAAGCGCTTACATTAACTTTCATGACAATAATTTGAAAAGAATAGAAGTGGA
TATATGCGATATTTCATTACCCTCATCTTCAGCCTCGTTGCTCTGTCGGCGTTTGCTCAA
ACCGGTAAAATTCGTGGTGTGGTTACCGATGCTCAAACTGGTGAAACAATTATTGGCGCA
AGCGTCATAATTGAGGGAACAACCAAAGGAAATGCCACCAATGTTGACGGCGAATATATT
ATTCTGAATGTAGAGCCGGGAACTTATAATCTTGTATTTTCTTACATCGGATACCGACAA
ACTACGGTTCAGGAAGTCCGTGTTAGTATTGATCTTACTACCGAAATTAATGTAAAGCTT
CAGCCCGAAGTTATGGAGGGTGAAGAGATCACCGTTGTAGCCGAGAAAGAGCTTATTAGA
AAAGACGTCACAGCTAGTCTTTCGTCTATTTCAAGTGAACAGATCGAAGCTATTCCTGTT
GAAAATTTTTCGGAAATTGTAGAATTACAAGCGGGTGTTGTGGATGGGCATTTCCGTGGT
GGACGTACCGGTGAGGTTGGTTATTGGATTGATGGAGTTCCTGTTACAGACGTGTATAAT
GGTAGCTTGTCAGCCGGTGTTGAAAACAGTTCAGTAAAAGAAGTTCAGGTTGTGACCGGG
GCATTCAATGCAGAATATGGGCAAGCCATGAGTGGTATCGTAAATATTGTCACTAAAGAT
GGTAATAATAATTTCACCGGATCTGTAAACACCTTCGCCGGCGATTATGTATCCAACCGT
TCTGACCTGTTCAGGGGCATTGATCAGATTAACCCTTTGGCTGTACGTAATATCGAAGCC
AACATTGATGGTCCTATTATTAAGGACAATCTGTTTTTCTTTGTAAGCGGCCGGTATTTT
GGAAATGATGGCTGGTTCTACGGACGAGAAGTTTTTGATTATAACGATGTCGGGATCAAT
GAGCAGGGACAATTGGGGCTGCTGGATACCCTGGGATCCGGAGATTCCAGTCTGGTAAAC
ATGAACCCGTATGAAAAGCTTAATGGTCAGTTTAAGTTGACCTGGCGTCCATTTTCCGGG
ATGAAAGTATCTGCAAATATTATTGGTGGAGGAGAAGAGTATAAAAATTACAACCATGGA
GCTCAGTTTATCCCTCAATTTACGCGCGACCAGTACAGCTTTAATTACAGTGCCTACCTC
AAGGCCACACATTCTATATCTGAACGTACTTTTTATGATGTAAGTGTTTCAAATACGTAT
AATAAATATGAGTCATATTTGTTTGAGGATCCTTTTGATGATCGCTATCTGCCGAATGAT
TATTCCGGCTTCCGTGCAAACAACTATACTTCCGGTTTCATAATTGGGGGGACCGATAAT
GGCCGAACCATGCGCGAAACCAACACCCTGATCGGGAAGTTTGACCTTACAAGTCAGGTA
AACAGTTCCAACCAGATCAAAACCGGGGTTGAATACCGCTATCATAACTTGGTTTACAGA
GATGAGACCTCGATTGTTAATGATCCTCAGGAGGGCGTTGAACGTATTTTTGTGAACTCA
GCGTACGATGTGAATCCGGTAGAAATGTCGGGATATATTCAGGATAAAGTGGAAGTAGGG
AATCTGATCATCAACGCCGGAGTTCGCTTCGATTATTTTGATTCAAATTTCCGTGTTTTT
AGAGACCCAACCGACCCAAATGTAGTTTTTGATGAGCTGCGTCCTGAAGACGAATCTCTT
GTTTTTGAAGATTCTGAACCCACCTGGCAATTCAGTCCTCGCTTGGGGATTGCATTTCCG
ATCTCTGAAACCGGTGCCATTCACTTTTCCTATGGTCACTTTTTCCAGATCCCGAATTTT
AGCTTGTTGTACCAGAATCCCTTTTTCCGCCTTAGTGGAGGTTCCGGTCTTATCGGCTTG
TTAGGGAATGCCAACCTTGATCCTCAGAAAACCATAAATGGTGAACTGGGATACAAACAG
GAATTGAGCTCAAGCTCGGCTATCGAGATCACGGCGTTTTTCCGGGATATCAGAAACCTT
GCTGGTACTGCAACAGATCCTATCGCAGTTCAAGGAACTTCCGTGCGATACGGTATCATC
AGAAACTCCGACTTTGGTTTCATTAAAGGAGTTATTCTGGCATTAGATCAGAGCTTTGGT
AACGGTATGTATTTGACCGCAGATTACACCTTCCAGATCGCAAAAGGGAATGCTTCTGAT
CCGGCTCAGGCTTATAACGCAGCTGCCGCCAAAACCGAAATTGAGAAACGCATTGTGCCT
TTAGACTGGGATCAGCTTCACACCTTAAATATTACCTCCAATTATCGCTCGAGAGATGGC
TGGGGTTTTGGAGCTATTTTTAATGCAGGCTCCGGTTTTCCATACACTCCCGATTATACT
CTCAGAAGCGGTAGTGCACCTCCGTCCATCAATCCCCTGAACAGTCAGCGTCGTCCTGCT
AAGTACAATATTGACCTTAACGTGACTAAAGATTTTCAGTTTGGAGAAGATCAGCGGCTA
CAGGTTTATGCCAAGATCGACAACGTGCTTGATACCGGTAACGAGCGGGGCGTATTCAAT
GATACCGGTTCCGCAGAATATTCGCTCTATAGAAATGAAGACCTGAAGACCTTCCGCGGC
GATATCGACTTTTTGAATGCCAACTACAATCGACCTGATTTTTACAACGAACCGCGACGA
GTGGTACTCGGTGTCCGATACAATTTTTAATTGAATTCCAACATGTACCTCATTGACAGT
TTTAGAAGTATGAAAAAATTCATTCCAAAAATAATATCCGTATTTGTCCTCCTGTTTTTA
GCTCAGAGCTACGCAGAAGCGCAACAAGTACCCCAATTTTTGCAAGATCCTCAATATCGT
TCCAGCCGGGAGTACCGCAAAAGTGCTGAAGCTGACGGTAACCGTGTTTGGATCACCTTT
GAAAACACAGGATATCTGGCTGGTGTCGGTGAGATACGGGGACAATGGCCTCGTGGTTCT
GAAGTCAACTACATTGGAGACGTATCTCCTGTGGTTTCTTTGGAAATTCCAGTAGATACC
AATAATGACGGGGTTGCTGATACTTTGGTACAACATGCTGTAACTACGCCCGGTGACCGA
CAGGGACAAGGTGCGCGACCCGGACAAACCGAAGTTTGGGCTTTTGAGCCTATTCCCGGT
TTTGCCAATATGGATGGAGAAAATGATCGTCCAGCTATCAGTATCGACGAAAATACATGG
CCCGACCGCTGGCCCGATCAGCCTACCTGGGTTGCTCCGGACGGTACCGTGGAATGGAAT
GGTTTTTTTGGCCGTGGAATTCAAAATGCCGATTTCGAAACTTATTTCTGGGCAGATGAT
CACAACGATAAATTCATGCAGGAAAATTATGGATTCAGACCTGACAGTACAGATCTGTCT
CGTGGTGGACAAGGATTGGCCATGAGCGTCCGTGGTTTGCAGTGGAGCCAGTTCCTGGCG
CAAGATGCGATGTTCTATATCTATGAGATCACCAATACCAGTACTACAACCTACCCGCGT
GTTTCTGTAGGGTTGGTGGTTGGTACCGCCGCCGGTGAGCCTGCCAGCACTGGTTCCGGT
GATACACAGGATGACCTGGCCTTCTTTGATCAGGGAAATAGAATTGTGTATTCATGGGAT
GCGAACGATCAGGTAGATGCTACTGGACAAGATGTGGGTTACGTTGGGTATGCCTTTATG
GAAAGCCCCGGAGATCCAAATGACGGAATTGACAATGACGGAGATGGAGATCCCAATGAA
CTAAACGCAGATGGTTTCCCCTATACCGATCCGGCTTTAGTAGGTTCACAACAAAACTCA
CAATTCAATGCAAGTGACTTCCAGGCCAGAACCATAAATCCTGGAGATCCAATTATTCTG
ATTGACGAGGAAACCTACGAGCGGTCCGTTGTTTATATGGAAAATGGACCAATGACGGTT
ACTTCTCAGGGAATTCAGTATGATCTAACTCCCGGAATGACGCTTCAGGAAGCTAAGAAA
ACCATTCAGGGACAAATTGATGCAATTACAGTTACCGAAAAGAATTTAATTGACGATGAT
CTGGATGGTATTATTGATGAGGATGCATCACTGCATAATGATAGGAGATATCAGGAATTA
GATGGTAATGTCGCTTATTATCCTTCCCTTTATTTTAAAAACTATGTAGGCTTAGCAGAA
GCTGTTGGAGAAAACGGTACTGCCACACTACAAGATTCGATCGAGTATGGGCTGCTTAAT
CCGATGGTAGATGAAAGTCCTTATGACGGCATAGATAATGACGGCGACTGGAATGCTTTA
ACCGACGATGTAGGAGCAGATGGCGTTTCCGGAACCGGTGATGCGGGAGAAGGTGATGGG
GTTCCAACAGTAGGAGAACCTAATTTTGAACTGCTTGATGTGGATGAAACCGATCAGGTT
GGTCTTTCCAGTTTTTATTATTTCACCCCACCGGGAGCTGTTCGTCTGAACGAAGATCAG
CAGGTATGGAATGCGATGTCTCCGGGTTTCTTCACGACGAATAATGAACTCTCTGCACAG
CAACCAGATGGTGTTGATGGTGACTTTATCTTTAGTTCAGGCTATTTCCGGCTTGAGCCC
GGTCAAACTCTGCGGTTCTCACTTGCCCTGGTATATGGAGAAGACCTTGCCAACATCACA
AATAACGTACAGACCATTCAGGAGATCTACGACCGAAACTACAACTTTGCCCGTCCACCG
GAGAAACCAACCCTCAATGCAGCAGTAGGTGACGAGAAAGTAACCTTGTACTGGAACAGC
ATTGCCGAGGAAAGTGAAGATCCTATTCTGGGGAAAGATTTTGAAGGCTACAAGCTCTTC
AAGAGTACCGATCCCAACTTCCTGGATCCTGACAGAATTACCGATGCTTTTGGGAACGAC
GCTTTGTTGGAGCCTTTAGCACAATTTGACTTAGATAATGGTATAAACGGACTGTGGAAA
CCAGCTGAAGACACTTCAAATTCAGTACAAGATCCGGCATATGTGTATAACCCTGATCTG
GCTGACCGCGTGCGTGGCGTTCCGTTCTATTTAGGGGATGATACCGGCTTGCAGCATTCC
TTTGTGGATACCAATGTGGTGAACGGACAAACCTATTACTACGCACTGGTAGCCTACGAT
CGTGGAAGCGTGGAATTCTATCCTGCCGAAAACAACTTTTCCGTAACGGTACGGGATGAC
GGTTCAACCGTGACTGATGTGAATGTGGTGGAGGTAGAACCAAATACCCCGGTGCTTGGC
TATCAGGCCGGTTCTGTGGTGGGTGAAGTTGAACACCCAAGTGGTTCTGCAACAGGAGAA
GTGTTTGTAGAAGTGCTTGATCCTGTTTTCCTTCGGGAAGGTTCAAATTATCAGATTCGG
TTTTCTGGTGATAATGAACTCCAGGCCTCCCGTTTTTCTGTAATAAGCGATGGAGATGTG
ATCGTATCCGATGCTTCATTGTCAGATGCACAATCAAATATATTTGATGGGATGAGATTG
TCATTCCGGAATGATCAAACACGATTTAATCCGGATGCTTCTGGATGGGCCGACGAGGAT
ACCAATAGGATCAATGTCGAGATCCGCTCCGGACAATTTGTAAATGAATCCAGGTGGAAA
TACTCCGGTACACCGGTACCATTTGACTACGAGATCGAATTCTCCGATCAGTTTGTAGCC
ACCTCTATTGACACCACCTTAGGTACAGGCGCAAATGCAATAGATGTGCCTGAAACTGAT
ACTAAATTCAAGATCACAAATGTAACGACAGGTCAGGAAGTGCGTTTTGCATTTGATGAG
TCTCTGGGAGATGATGATGGTGAATTAGGGGACTTTGAATACATCTACATTTACGATCAG
GTTTCCAGTGATTCATTAGCGCCAACCTTTGAAGTCACCTTAGACTACATCAGTACAGGT
CAGGGAAGGCAGCCAAGTGGAACATTGCCGGTAAGTGGCGATATTTATGAAATTAAGACC
TACAAGGCATATGGCACTTCCGATTCCTACAGCTACTCAACCGAGTCTTCTGCTGTGGAT
GAAGAAACTGCACAGGAAATGCTCGATCAAATCAGAGTAGTACCCAATCCTTATGTAAGC
GCAGCAAGCTGGGAGGGTAAACTTCCGCCAACCATTACAAGCGGCAGAGGTGAACGAAAA
ATTCAATTCCAAAACGTTCCTGATAACTCAACCATCCGCATCTTTACCGTTCGTGGAGAG
CTCGTGAGGGAACTGAACCACGACGATAGCATTGACCGTGGATATGTGGATTGGGATCTG
CGCACCCGCGAAAACCTGGATGTAGCCTATGGTATCTATTTCTATCACCTGGAGGCGCCC
GGCGTTGGGACTAAAACCGGAAAAATTGCACTGATCAAATAATGAAGAAACTAGCGATCA
ATATGAAAAAGTCACTGAAGTACTGCTTGTTGTTGGCAGGCAGCCTGGTACTTTCCTTAA
ACGTACAAGCACAAGACAAAGTAGGGACATCCGGACCTGCATTTCTGAGTATTACCTCAG
GTGCGCGGGCATCGGCTATGGGAGGTGCTTATGTAGCCATCGCCAACGATGGGAGCTCCA
TGTTCTGGAATCCCGGCGGAATGGCGCAGGTAGATAAATCGACGGTTACCTTCTCTAACA
TGAACTGGTTTTTGGATTCTCAGATACAGGATGCCTCGGTGATCTTCAATGGGGGAGATG
CAGGTAATTTTGCACTGTCAGTCCGAGCCCTGAATTATGGAGAAATTGAGGTAACCACGA
TCGAAAACCCGGGTGGAACCGGCGAGATCTTTACCCCAACTGATCTTTCTGTCGCAGTAT
CCTACTCCCGTTTTATCACGGACCAATTTTCGATCGGAGCCAATACGAAGTTTGTACAGC
AGAAGATCTGGAATGAGGCAGCTACCGGCTTTGCCGTAGACCTTGGAATGCTTTATCAAA
CTAATTTCAAGAACCTTAGAATCGGGATGTCAATTACAAACTTTGGTTCCGATATGAGAA
TGAATGGCGATGATCTTCGGCAGGCAATTGATATTGACGAAGGTCAAAATGGTAACAATG
AACGACTGGAAGGTTACCTTGCAACAGATTCCTGGCCAATGCCTTTACTGTTCAAAGTGG
GTTTGGCCATCGATGCCATAAACACAGAAAACCACAGAGTGGAAGTAGCGGTTGACGCCA
AGCACCCCAGCGATAACTCCGAAAGCATAGACATTGGGTTAGAGTATGGCTTTAATGACC
TGGTTTTTTTCCGTGGAGGATATCGCAGTTTATTTTCCTCTCAGATCGAAGATCAGGGTT
ATACTGCAGGCTTTGGTTTGAAATATGCGATCAGCGGAATTGCCGCAGAACTGGGAGTGG
CTTACATGACACATGAATATTTACAAGATCCGCTACTCTGGACCTTAGAGATCGGATTTT
AAGAACGAATTTCTTTAAAGAAACTGCTTAAGCAGAAACAATAACAACAATAAATAAATA
GGAGCAACTATGAAAAAGGTTACAACCTTATTCAGTGCCGTACTCTTCGCCCTTTTTGGG
TTTGTAAGTGTACAAGCACAAGACGCCCTTATCATTTCTGAGTACATAGAAGGCTCAAGT
AATAATAAGGCGATAGAGCTATTTAATGCTACCGGTGATACGGTTAGCTTAGCAAACTAT
CAGATTGCCCAATCTAATAATGGAGATGGATGGGAATATTATCATACATTTCCAACAGGT
GCAGAAATTGCGCCATTTGATACATGGGTAATGGTAACAAATCAAGTAGATTCAGCATTG
TTTGATACTACATTAGCTGATGAAGTGCTTGGCTACCCAAGTTTAGTACACCATAACGGT
AATGACGCCAGAGCAATTATCTATATTTCTGGTGAAGACACTACCGTAACGGATGTATTT
GGAGACCCGAATAGCGATGCGAAATGGGATGTTGCTGGTGTAAGTGAAGCCTCAGGTGAA
CATACACTCATTAGAAAAGCAAACATTTTCGAAGGTAACCCAACTGCATTAGCTTCTTTT
GGAACTGATGCTGATGATTCTGAGTGGATTGTAAGAGACCAGAATGACTTTTCTGACCTT
GGTAGCCACACCTTCGGTTACGAAGTTACCTTCCAGGCAGATATGAACGACATGATCGAT
TCAGCTGCCTTTATCCCCGGTGAAGATTTTATCACCATTCCAGGTTCTATCAATGGATGG
GATACAGCCGCTGATACACTTACCGATGCTGACGAAGATGGTATTTTCAACAAAACCCTT
GTTCTGTCACCAGGCGATTATGCCTACAAATTCCACATTTACTCCAATACCGGACGTATT
ACAGGTGGATATGAGAACAATCAGCCAACCAGCAACACAAACCGTAACATTACGGTTTCT
GCTGATGATACCCTCGAAGCACAACAACCAAGTTTCGATTACACCGACTTGAATGATGCT
ATCTTTGGTGAGATTCAGATCAACTTCAGCGTTAACATGGGTGTTCAAACGCTCAATGGA
AACTTCGATCCGGAATCAGATGCTGTTACTGTAGCAGGATCTATGAACGGTTGGAATACA
ACCTCTGATACTCTTACTCTTTCCAGAGTTGACGATGTTTATCAAGGTGTTGTAACCATT
GAAACTTCTGCTATTCCTGCAGACTTTGCATTCAAATACATCATTAGCCGCGAAGACGGA
TCGCCAGTTTACGAAAGTGGAAGCGACCGCCCGGTTTCAGTTACTGCTGATGATCTTGAT
TCAGAAGAAGACGCTTATATTGTAGATTCTTCAGATGAAACTGCATTCTTTAGTAATGTT
ACTTTTGATGACATTTTCCAATCTGACGCTTCTGTAGTATTTGAAGTTGATTTACGTCCT
GCTTATTACCTATTAGCGGATAGTGCATCTCTTCCTGCTGACGTTCAGTCTGGAACAGGC
GCTGATTCTACTATCACCTTCGTGTTTGCCAACGGTCCACTAGTTACCAAAGACGGTAGC
TGGGAAACTTGGGGTATCACTGAAAGTGAAGCAGAAGCAGGTGGTTACCTCTTGAATGAC
AACGGAGAAAACGGTGATGAAGTTGCCGGTGACTCTGTATTCTCAATCACTATGACTTAC
GGTGAAGGCGATGCCAAAACCGGTCAGTTCAAATTTGGTGTAAATGGTTATGATAACGAG
AATATCTCCGGAACTAACCACGAAGCCACCCTATTTGACGGCGCGAGAGTTCCTCTTGTA
TTCGGAGCCATTCCTTTATCTGATGGTACTGTAAATGATGATCTTTATGATCCTTATATC
CAGGTTACCGAAGAAGGTGCGGTTGTTGTACGACGCGGCGGATCCAGTGATGACGATGTT
GTCGTATCCAACGAAAACGAAGAGCTGGCAAGTACTCCAGAAGAGTTCAAACTTAGCCAG
AACTATCCAAACCCATTTAACCCAACAACGAACATTAACTTCACCTTACCACAGGCAACT
AATGTATCGTTAACGGTTTACAATGTTCTTGGACAGCAAGTAGCACGTCTTGTTAACGGA
CGACTGGCCGCAGGTCAGCATTCCGTACAGTTCGATGCTTCCAATCTTGCTTCAGGAATG
TACTTATACCGCATTGAAGCGGGTACATTCACCCAGAACAAGAAAATGATGTTGATCAAG
TAGATTGATCTAACTTTCTAATAATATTTTCGCAGGTACTTTGACCGGTGTCTGCGTATT
CTCTTTTAACTCACTCAGAAAAGTGCCAGCAACGATATACGATATTGCGAAAAAAGCAGG
GGTAAGCATTGCCACGGTATCCCGTGTGTTCAATAACAGTGCAAACGTTTCGGATAAAGC
CAAAAAGAAAGTATTGGCGGTAGCTGACGAAATGGGATATCACCCACAGGCTTTTGCCCA
GGGACTCGCCAGCCGTAAAAGTAATACGGTAATGGTTGTTGTGCCCGTTATTTCTAATTA
TTTCTTTATGGAAGTATTGGGAGGCATTCAGGATAAGTTGAGTCAACAGAATTACGAACT
CAGTATTTTTAACATTTCTCCAAACAAAGACATCCAGGAGCAAGTAGAGCACGTTCTTAA
ACGTCGATGGGCTGAAGGATACCTCTTCATTTCCATACACATGGAAGAAGAAAAGTGGGA
GAATCTTGAAAAATACAATGTTCCCATTACGCTTATTGATGAATATTTCCAGGGTTTCGA
TTCCGTTAGTGTGGATAATGCACAGGGGGCATACCGGGCTACCAAACATTTCCTGGAACA
AGGATATGCACGGGTGGCTATGCTGTCTGCTCTGGAATCTTCCAAACCGATCAAGGATCG
TCTTAAAGGCTATAAAAAAGCACTGAATGAACATGAAATTCCCTTCGATAATACCCTGGT
GGTGAAGGGCGATAGCATGAACCGGGATGGATTTACGGAGCGGGCAGGCTACGAAGCTAT
GATCAAAATGCTGGAAATGAACCCTATGCCCGAGGCCTGCTTATGTGCCTCTGATATTCA
GGCTGTGGGGGCACTAAAAGCTATGCAAGACACTGGCAAAAAGCTTCCCATTATTGGCTA
CGACGATATCGAACTGGCAGAATACATGGGACTTTCCACCATACGTCAACCCATGCGCGA
TATGGGGTTTTTTGCTACTCAAAACCTGCTCGACCGAATGAATAATTCGGAGAAACCAAT
TTCACAAACCATTTATTCTCCTGAGCTTACTATTCGTTCTTCCACATCGGTGAACGGGGT
TTAGGTAGAAGCCAAATAATTTTGTATCGATATGAAGTCTTTCAAATTTCTCAGTTTCAT
TGCTCTTCTTCTCTTTAGCGGAAATACCTTTGCGCAGGTAGTAACTTTTCAACCAGATTT
CCCTACGGAGTATGATTCTCTCACGGTTATTTTTGATGCTACTGAAGGAAATGGAGATCT
CGAAGATTTTGATGGGGATGTATATCTCTATACCGGTGCTATCACTACAAACAGTACTGA
TGATTCCAACTGGCTCCATGTCCGTCCTTCAGGAAATAACGGCTGGTCAAGCTATCCGGA
AGAATTGAAGGCAACCAAGCTTGATGATAACAAGTGGGGCTTCACCTTTAAACCCGATCT
CCGAAATTTCTTTGATATCACCGATGGAGGAGAATCCATTGAGAAAGTAGCCATGCTATT
TAGAGGGACAAGAACCGGTTCAGGAGATCCTGTTGCAGTGGGAAGAGGAGATGGCGGCAG
CGATATTTTTGTCGAAATGTTTGAGGATGCGGTCACTGCCCGATTGTTGAATCCTGGTGA
AAGTACGAGTTTACTGACCGTAGGTGATACATTGAATATCAGTGGGGTAGGAAATTCTCC
GGCTGAAACTTTGGAATTAACGCTAACGATCAATGGAAATAACGTTGCCTCTTCAACCGA
TTCTGATCAGCTGGAATATGAATTCATCCCTGAGGAAACCGGAAATTATATCATTGAACT
TACAGCATCCGACGGACAGGGAAATACGGATATAGCGCATTCCAAAGTGGTTGTAATCGA
TGGCGTGGAGCTTGCTTCCCGTCCGCAAGGATTACGAGACGGCATCATTTATAATAGTGA
TGGGAGTGTTTCATTATCTCTGTTTGCTCCCGGTAAAGAAACTGCTTTTGTGATCGGAGA
TTTCAGCAACTGGCAGGCGGATCACGATTACCTGATGAAAATGGATTCGCTGAATGCAGA
TAGCGTATGGTTCTGGATCAACCTGGATGCAGGCGAATTTCCGCAGGGACAGTATTCGGG
ATTTCAATATCTGGTGGATGAACAAATTCGAATCTCAGATCCATATTCTGAGCTGATCCT
GGATCCTTACAACGATCAGTATATTTCTGAGGCTACCTTCCCGGATCTCCCCGAATATCC
TTCAAACCAAACCAGTGGGTGGGTTACGCTTGTTCATCCCGGAAAAGCGGATTATGACTG
GCAAGTCACCGATTTCGAGAAGCCGGATAAAGACGAATTGATCATTTACGAACTACTGAT
CCGTGATTTCATCGAAGCCCGAAACTTCCAGACGCTAACGGATACGCTGGATTATCTGGA
GAATTTAGGGGTGAATGCCATCGAGTTGATGCCAGTGAGTGAATTTGATGGAAATCTTAG
CTGGGGCTACAACCCAAATCATCACCTGGCACTGGATAAAGCCTATGGAACACCGGAAGC
CTTCAAACAATTTGTGGATGAGGCGCATCAGCGTGGAATGGCTGTGATCCTGGATGTGGT
GATGAATCACGCTTCGGATGTGAATCCTTTCTTCCAGCTCTACGGGAATGATGACGACTA
TTATTTCAACTCCCAGGCGCGTCACGCTTACAATGTTTTCAACGATTTCGACCACTCTTA
TTCGGGCACGAGGTACTACAACCAACGGATGATCGAGCACTGGATCAACGAGTACAAGAT
CGATGGATTCAGATGGGATTTGACCAAAGGATTCACCCAGAATTGTGCTGGTGATGGCGG
AAGCTGCACCAACAATTATCAGCAAGATCGTGTTGATGTCCTGAAAAAGTATGCCGATTG
GCAGTGGGAAGAAGATCCTGAGTTCTATGTGATCTTTGAACATCTCGGAACCGAAAGTGA
AGAAGCTGAATGGGCCAACTACAGAGTGCATGAAGGCAAAGGAATTATGCTTTGGGGCAA
AATGACCGGCCCGTACAGCGAGGCTGCCATGGGATATCACGATGGCGGAAAATCCAATTT
GTATGGTGTACTTTCTGAATCCCGTTCTTCATTCCGTCAGCGCCATTTAGTAGGCTATAT
GGAAAGCCATGACGAGCAATGGATGATGTTCAAGAACCTGAATTACGGGAATTCTTCCGG
AGATTATGATATCACAGAATTAGGCACGGCTTTGAACAGACAAAAACAGGCCGGTGCGTT
TTTCTTCCTTCTTCCAGGACCTAAAATGATATGGCAATTTGGTGAATTGGGTTATGGCGG
CGGTCCTGATGAATGCCTGAAACCGGGTGGAGGTAATGGAGACTGTCTAGCTTCAGATCC
CAGCCGAACCGGACAAAAACCCATTCGCTGGAATTATTATCAGGATGAAGGTCGCAAGAA
TTTGTACAAAGTCTGGAGCTACATCATCAATCTTAGAAAAAGCAGCCCGGCTTTCACAAA
TTCCCAGGAATATGATTTCGATAACCTGAGCGGCACCATGAAATTCTTCACACTTCAGCA
TGAAGACAGCGATGTTTTGGTGGTTGGTAATTTCGGAGTGACAGAAACCTCTATAACAGC
ACCATTTCCATCAACAGGAGAGTGGCATGATTATTTTGGAGGAAGTTCTGTGGTAACCAC
GGAAAGTTCATCTCATCAGTTAACGCTTCAGCCTGGTGAGTTTAAGATATTTACGACCCG
TGAGTTTGAAACTCCTGCAGAAGACAGTCTTTTTACATCGAATGAAAATGTAGCTGACAC
TGAAATGCCTTCCAATTACCGATTGATGCAAAACTATCCCAATCCTTTTAACCCGGGTAC
CGTGATCAGTTATCAGTTGGCAGATAACAGTGATGTTACTTTAAAGGTGTTTGATATGCT
GGGCAGGGAGGTAGCTATGCTGGTGAATGAGCGGAAATCAGCGGGGAGTTATCAGGTGAA
TTTTGATGCTTCTAAGCTTAGTAGTGGAATGTATATCTATCGATTGCAGGCCGGTGGGAA
AGTTTTTACCGAGAAAATGATGCTAATTAAGTAAGAAATTGGAAATAATGAATTTTGAAT
TGTGAATCGATTCAAAATTAAAAATTCAAAATTTAAAATTAAGACCCGTGTCAAATAAAG
CTTTAAAATTCATTTCAATTGCACTGGCTTTGATGCTTACCGGTTGCTCTTCATCCATCG
AGGCTCCGGAAGATTCGCAAATTGTTGGTTTGGCTACACCCATCACTTTGGAGTTTGAGG
AAACCGAGATCATCTCGGCTGACTATTTTATCGCTCCCTCACGTATTGATTCTGTCACTG
CTCCGGCCGGACTTCAGGCAAGTTTGTCACCCGATAAAGAAATCATAACGCTAAGCGGTT
CACTCCAGTCGCCCCTTGATGTGCTTAACATCTGGGCTGGTGGCTACGCCTATGATTTTC
TGCTGAAAAGGTCGTCCAAGCAAGAGATCACCATGACGTTTGAACAAGGTTCAGGAAGCG
TGAATTCGGTGAAAATGAAAGGGGAGATGAATAACTGGAATCCTAATGCCACGGTGTTTG
AAAAGAATGGTGATATCTGGGAAGCCACCATGTTAGTGAATGAAGGAGTTTATCAATACG
TACTGGTGATTGATGGACAAGAAATGCCCGATCCTGACAACCCAAATACGGTTTCCAACG
GGATGGGAGGCACAAATTCAGTACTTACCGTAGGAGATGCCGATGCTGAAAAACCTGCAC
TGGTCACTTATGATCATTCTGGTCCTACTGTATTCTTGAAAACAGAATTCCCTGAAAACA
CGATCGTATTCTGGGAGAATTATGAGCTGGAAACACGCCAGGAAGAGAATTTTGTGAGCT
TCGAACTTCCTGCCAATGCATCGTACATGCAGCGTTCACATGTAAGAGCCTGGACGTTTG
GCGATAACGGAAAGCTATCGAACGATGTGCTCATTCCGCTTCAAAACGGACAAATTGTGG
AGCGCAGTGAACAGCTTACTCGCCACGACTACCATAACTGGAATATGTACTTTGTATTGA
TAGACCGGTTCAGGGATGGAAATCCGGCTAATACGCAGAAAGTAGACGACCCTGACATTC
ACCCCAAAGCCAATTATTATGGTGGCGATTTTGCCGGTATCACCCAAAAGATTCAGGATG
GATATTTTGAGGATATTGGTGTGAATACACTCTGGCTTTCACCGATCACACAAAACCCGG
AAACTGCTTACGGCCTTTGGGATAAAGGCGGTGTGACTACTAAATTTTCCGGATATCATG
GTTACTGGCCGGTGTCATCTTCAAAACTGGATCACCGCTTTGGAACCGAGGAAGAATTCC
GCAAGCTGCTGGACATAGCTCATGAAAACAATATGAGTGTGATTCTCGATTATGTGGCTA
ATCACGTACACGAAGATCATCCCGTTTATCAGAATAATCCCGATTGGGCGACTGATCTAT
ATCTGCCGGATGGTACCATGAATACCGAATTGTGGGATGAACAACGCCTCACTACCTGGT
TCGATACTTTTATGCCTACGCTTGATTTTTCCCGTGAGGAAGTCATCGAAACCATGACGG
ATTCTGCTTTGTATTGGGTGAAAGAATTCGATCTGGATGGATTTCGCCATGATGCCACCA
AACACATCCAGCTTGAATTTTGGAGAACCCTGACCCGTAAGATCAAGGACTCGGTGACCA
TTCCCACCGGAAAACGTGTTTTTCAGATCGGGGAAACCTATGGGAGTCGTGAGTTGGTAG
CGAGCTACATCAACTCCGGGATGCTGGATTCACAGTTTGATTTCAGTATGTACGATGCTG
GCCTGAATACCTTTGGGCAGGGAAATTCTTTTGAAGGTCTGCATATACAACTTCAGGAAA
GTTTTAATTATTACGGATATCATAATCTGATGGGCTACATATCCGGAAATCATGACAAAA
CAAGATTTATTACGCTTACAAGTGGTGAAGTGGCTTGGGATGAAGACGGCAAACTGGCCG
GCTGGACCAGAGAAATTGAAGATCCACAGGCTTTTGCCTATGATCGGCTTTCAATGTTTC
ATGCTTTCAATCAAACGATTCCGGGAATCCCTGTAACCTACATGGGCGATGAATATGGAC
AGCCCGGAGCCAACGATCCCGATAACCGTAGATGGATGGAATTTGAAGAGTCAGAGCTGA
CTGGAAATGAGATTCAGAACAGAAATATCTACAGAAAATTGACTGAACTTCGTCGTTCAG
AGATGCCGCTTTTATACGGTGATTTTCAATTTCACACTACTACCGAAAACACACTGGCTT
ATTCGCGTTCCTATTTTGAAGATCAGGCGATCGTAGTGTTCAATAAGTCAGGGCAAACTG
AAGAAATTGAAATAGACCTGCGCGAAGAATTCGATTATGTAGATCTGGAAGCTCAATTTG
GCAATGAGTTTCGCGTAGAAAACGGAAGTTTATATGTAACCCTTCCATCCAACAAATTTG
AAATTTTGACCTTGTGAGTATGACAGCAACCTCGAAGCGTTCGGTAGGACCTGAGAGCGT
TGCGAGAAACTATTAAGATACTTTGAACCGAACGCTGCGAGGTCTTTTGGACGCTCGCAG
GTTCTTCAATTTGCCTAAGAAATTTATAAACAAACACCACACAAAACACTCATGAACCGA
TTTAAAAACCTGTTTTTAGCTTTTGTAACCATTTCCGCTTTGATGCTGTCATCTTGTGCA
GCACCGGAGGCGGAGTATAACGCTCCGGTTGGGAATGTAGAACATCCCGAATGGAGTAAG
AATGCGAATATCTACGAAGTGAATATTCGTCAGTATTCTGAGGAGGGAACTTTTGAGGCT
TTCCAAGAAGACCTGCCTCGGCTTGAAGCCATGGGCGTAAAGATCTTATGGCTGATGCCC
ATTCACCCCATTGGAGAAAAAAACCGAAAAGGTCCGCTGGGAAGCTACTATTCCGTACAG
GATTACAAAGGCATCAACCCAAATTATGGGACTGAAGAAGACTTCCGTGCGCTGGTTGAT
GAAGTACACGAACGGGATATGAAGATCATCATAGACTGGGTGGCAAACCACACATCCTGG
GATAATCCGTGGACGGAAAATCCGGAATGGTTCGAGCTGAATGAAGAGGGTAATTTCATG
CCTCCGCGCGGTACCGACTGGACAGACGTAGTTCAACTTGATTACACCAACAACGAGATG
CGTGAAGCCATGCACGACGCTTTGGAATATTGGGTGCGAGATTTTGATATAGACGGTTAC
AGAGCCGATGTGGCAGGCATGGTTCCTATTGATTTCTGGAATGAAGCCCGAGAGCGACTG
GATGCCATCAAACCGGTGTTTATGCTGGCAGAAGATGAAGGCCCGGTAATGCATGAAGAA
GCTTTTGACATGACCTATGCCTGGACGTACGCGCACCTGATCCGTGAGATCGCAGCCGGC
AATGAAGAGATCACTGTTTTAGACAGCCTAATGGAAGTGGAGGAAACCAAATTCCCTGAA
AACGCCTACCGCATGTACTTTACCAGCAATCATGATGAAAACTCCTGGAACGGCACTGAT
CCCGGTATGTATGGAGATAACTTCGAAAACTTTGCTGTGCTTTCTGCCACCATCGATGGA
ATGCCGCTGATCTATAATGGGCAGGAGTCGGTACTGGACAAACAACTTGAGTTTTTTGAG
AAGGATGAGATCGAGTGGAAAGATTATGAATATCAACCGTTCTACACCATGCTTCTGAAA
CTGAATACCGAAAATGAAGCCCTCTGGAACGGAGAATTTGGTGGAGACCTGAACATCTTC
AGCTCACCCGAAAACACTTTTGCTTACAAACGTGAGAAAGGGGACGACTGGGTATTTGTG
TACCTGAACAATGGAAGTGAAGCCATTAATGTGCCTTTAGATGAATATGGAATTCCAAAC
GACGCCTCTGGCTACGAAATATATTCCGATCAGCTTCCGCCCGAAGAAACCAATTACTAT
GAAGTGGCAGGGAATTCCTGGCTGCTCATCGCGAATGAATAGTTAATGTTGAAATGAGTC
TTTGAAATGTTATGACTCTGAGTGCCTTACAGTTTTAAAGAGTACAGGTGATCACTGCGA
AGAGTCTCAAAGTTAAATACCGATCCATTTTTATACTTTGAGATCCTTCGCGAAATACCT
GATAAACGTATTCACAAAATCTAAGTGCTCAGGATGACAAGCTTAGAACCTGTTACCAGC
AAAATTAAACACAACCTAACCACCAAATTAAAATCACCGGCTTATGTCTGACCAACTTTT
GAACAAACGACCCCGACTCAGCTTTTGGGAAATATGGAATATGAGTTTTGGATTCCTTGG
CATTCAGTTTGGCTTTGCCCTTCAAAACGCCAACGTAAGCCGGATCTTTGAAACCTTAGG
CGCCAATGTAGATGATATCCCCATTCTCTGGATCGCAGCTCCACTGACGGGCTTGGTCGT
TCAGCCCATTATCGGATATTTCAGTGATCGTACGTGGACACGATTGGGAAGACGAAGACC
TTATTTCTTGTTTGGTGCTATTGCGGCATCGATTGCGTTGGTCATCATGCCAAATTCGCC
CATGCTATGGGTAGCAGCTGGTATGCTGTGGATCATGGATGCTTCTATTAATGTCTCCAT
GGAGCCATTCCGCGCATTTGTAGGAGATATGCTGCCTTCCGAACAGCGAACCAAAGGCTT
TGCCATGCAGAGTTTCTTTATTGGAACCGGAGCCGTGGTTGCCTCTGCATTGCCATGGAT
TTTGACGAATTGGTTTGGTGTAGCAAATACAGCTCCTGAAGGCATCATCCCGCCATCGGT
AAAATGGTCGTTTTATCTGGGGGCAATTGCCTTTATAAGTGCGGTTGTATGGACGGTCGT
GAAGTCCAAAGAATATTCACCCGAACAGCTCAAAATCTTTGAAGATGCTGAGAATGAAGA
GATCGAAGATGCGAATAAACTCCGGGAAGTACCTATCGAAGCAGGTGATGGACAAAAGAA
GATCACGCTGGGAATTATATTTGCAGTAGTTGGGGCAATCACAACCTGGCTGACGTATGA
ATATGCTCTCGATAAAGAAGTATATGTAGCCACCGGTGGTTTAACGGTGATCGGTTTGGT
GATGATGGTGGCCGGATTGCTTCAAAGATCAGGTAAAACCGAACATGGTCTTGTGGTGGT
GATGCATGATTTCATCCACATGCCAAAGACGATGAAGCAACTTTCATTGGTACAATTCTT
TTCCTGGTTCGCTCTTTTTGCGATGTGGATTTACACCACAGCAGGGGTTACTGCCCATAT
TTACGGAACCAGTGATACGACCTCGATGCTTTATAATGAAGGAGCCGATTGGGTAGGAAT
AATGTTTGGCGTGTACAATGGTATTGCTGCAGTGGTTGCATTTGGTCTTGCTCCTATGGC
CAAATTGCTCAGCCGTAAATGGGTTCATGCCATTTCCCTCATTCTTGGCGGATTTGGCCT
GATCTCCATTTACTTTTTCTCGGATCCCATGATGCTGATCATTTCTATGATCGGAGTTGG
GATTGCCTGGGCCTCCATTTTAGCGATGCCTTATGCTATCCTTGCCGGGTCCATTCCTGC
TAAAAAAATGGGTTTGTATATGGGGATATTTAACTTCTTTATTGTGCTTCCACAGCTTAT
AGCCGCTACTGTTTTAGGATATGTAACCCGTACCTTTTTTGGTGGCGAAGCTGTATATGC
ACTGGTATTGGGAGGCATTGTCCTTTTTATAGCTGCAGCCAGCATGTACTTTGTAGATGA
TGTAGATGCCGATGTAGAACAGGTTTAAGACAATTTACCGAACTTCGTCGCATCGCCTCA
AAGTGTTTGAGCAGCGATGCGGTGATATACTGTGCTTCCATTCTATACATGCACTATGTA
TAAAATGGCATATGTTGCAACAATTACTTAATTTGGTTGCAACAAAAACAAGTTCGTTTG
CAATGAGTGAAAAAAACAAAAAAGACATTGTCTGGTTCGGGATGAAGCTTACCCCAGAAG
AGAAAGCCAAGATCAAAATGCTGGCAAAGAAAAAGGGGGTATCTCAAAAGGAAGTCATCA
TGAGTTTGGTGAATGAGGAGGTTGTTGAGTATGAGGTAGAGGCTAAGCCTGGATCTTTAC
TGGACCGGATGCAGCATTTGGTTGGAATTGTAGAAGACGGCCCGACTGATTTATCAACTA
ATCCTAAATACATGGAAGATTTTGGCAAAGACAGTTTATATAGACGCCGGCCCAATAGTG
GCAATTCTAAGTAAAAGAGATGAACATCATTTCTGGGTTTCGGAGAGGATTAGTGAAATA
GATGTCAATTTAGTTACGACCTCCATTGTTATTGCTGAAGCTTTTCACATTCTAAAAAAA
GTCCCAAAAGGTATAAGCGGACTATTTCAAACCATTGAAGAAGGATTTATCACGGTGGAA
GAATCGTATCCTAAAAATTATCACTTTATCCATGAAGGAGTTTTAAAATACCATGACATC
CAAGCTTCTTTGGGAGATTTAAGCCTTCTGTCTATTGCTGATGATCCTAAAAACTCCAAA
ATTTTCACGCTCGATTATGATTTCCACATTTATCGGGATCGCTCAGGGAATCCATTAAAT
CTTATTTCGCCCTATAATTCTTAATGATAATATTGAATTTCAGCAGTCACCATCAATTTT
ATTTCAGCACTTATTTTAGAGTAGAACCTATCTATCTTACCACAAAAAATTTATGCGCTT
AAAACAAGAGCAATTTGTTCCCTTTATGATCGTCGTGGGCATTCTAACCATGATCATTAT
CATCTATTCATCCTTTCGGTTTAACACCAAGCAACACGAACAGTTCAAGGAGAACCTGGC
GGAATCCGATTCCCTTATCACCATGAATATGCGTGTTGTAAGAGAGAGCGATTCGGTGAA
TGTTGCTGATCTGAAAGGAAACACTTCTTTGCTGGTTTTTTGGGCGAGTTGGTCCGATAA
ATCCCGTTCTATGCTGGATGAAATTCAGCTTCTGCAGAATGAATATGATTCCCTCAAAGT
GATCGCTGCTTTGGTGAAAGATGCAGAAGAATCACTGGCTTCCAATAAAGAGTATCCGGA
TTTCTATTACACGGACGGCGTCAAACTGTTTAATTACCTTCAAGTTCCCGGCTTCCCAAG
CTATGTCTTATTTGATGAAAACTCCCGGGTTCTCACATCCGAAGTTGGATACGAAAAAGG
CGTTGGTTACGATTCGCTAAAAGTGTTTATGCCATGAGTAAAACCCCGGTCATGATATTG
AATGGAGAGTTCGTCTCAGAACAGGATGCCGCTGTTTCTCCGGTCAACCGGGGCATGATG
TATGGAGATGGCTGCTTTGAGACTCTCCGGTTTTATGCAGGAAAACTGCTCGGCTGGAAT
CAGCATTTTGACCGAATGAAAGCGGGACTTCACTATTTGGGGATGGAAGCAAATTTTGAT
CCACAAGAATTGAAAAGATCCATCATCCGCCTTGCTCAGGAAAACCACCTTTTAGGCAAG
GAAGCCATCATACGGATTCAATGCTGGCGTTCAGGTGGACGTGGATATAATCCTGCATCA
ACTCAGTCAAACTGGATGGTCCAGATATCGGAAATTTCGCCCAGGTATGAGCCAATGGAG
CTGGTGGTTGCAAATACCCGATGCATCCCCAATGAAGCGTTACAGAGGCAATACAAGCTT
ACCAATGGATTGAATTACATCAAAGCCGCCCAGGAAGCGAGCGCAAGGAACGCAGATGAC
GCATTAATGCTAACTATGGACAAAAAGGTGAGTGAAACCACGTCCGCAAATATTTTTTGG
GTGAAAGGGGATGCTGTTTTTACCCCTTCCGAAGAATGTGATCTGTTACCAGGGGTGACG
CGTTCAATAGTAACAGAGGTATGTAAAAACCTCGGGATATCACTTCAAGAAGGATCATTT
CCTATAAAGGATGTTCTTGAAGCCGAATCCATTTTTTGCACGAATTCATTGATCGAGATC
AGGGATGTTGTTTCCATAGATGAACGTGAATTTGATCTGGACCATCCAATTACGATAAAG
ATCAGGGCCGGTTTTGAGGCCTACAAAGCGGAGCATCTGGAATGAGCCGCTTTAAGACTA
TCGGGGATGTATGGGATTTTTTGAATACGATCCCCATGTTTCAAAAAACGGGGGCTGCAG
CCTCTAATTTCAGTCTGGATAATATTCGCTCCTTTTGTGAGCAGCTTGGAAATCCTCAGG
AACGGTTTCGTTCTATCCATGTAGCCGGCACAAACGGGAAGGGCACAACTTGTTATTTGC
TGGAGCAGATATACGCTCACTCCGGCTATAAAACAGGACTTTTTACTTCACCTCATTTAC
TTCGGTACAATGAGCGGGTCAGGGTAGGTCAGCTTGAAATTTCCGACGATGCGATCCTCA
CATTCTTCCAAACCGCTGAGCCTGTATTTGAGAAGATCAGCCTCAGTTACTTTGAGATCT
GTACGGTACTTGCTTTCTGGCATTTTGCCGAACAAGAGGTAGATATCGCGATCATAGAAG
CAGGGTTGGGGGGAAGGCTCGATTCTACCAACATCATCACCCCGGAAGTTTCTGTGATCA
CCAGCATTGGGCTCGACCATCAGGATATTCTGGGAGATACCACCGAGAAGATAGCGCGGG
AAAAGGCCGGCATCATAAAAGAAGGGAAACCGATCGTTGTGGGTAATATCTCCGGAAATG
AATTGGATGTGATCGAAACGGTTGCTTTATCAAAGCAAAGTGAACTGTTTGAATCTGCTG
TTTTGCACCCAGAATGGCGGGATGGGATCATCCATCTTGATCTGCCAGGAATTATTTTTC
AAACCTCATTCCGTGAACAGGTTAACAAATGGAATGTGGCCATGGCATGGAAAGTGACGG
AGTTGCTGGATCATGAACTGCCTGTAAAAATAGAATCAAAGCAACAGGCTATAGAGTCAT
TCCCGGGAGCACCGGCCAGGTTTGAGAAACTTCATTCGAAATACGAGTGGTATTTCAGCG
GATCTCACAACAAACAGGCACTGGAATCATCGCTGGAGGCGATAGAGGAGATCAGGCCTA
AAGAAGAATGGGTGCTTATTTTTTCGAGTATGAAGGATAAATGGAACCCGGAAATGGCTA
CTATGTATTCCGGTTTCAAGAACGCTTTTTTTGTTGAACAAGAAGGAGACCGGGCCAAAA
AATTTGATGAGATCAAAGAGGAAATGAACGTTCAGGAACTGGATGAAAACAACGCAAAAA
TTATTTTAAAGGAATTGAAGACAGAGTTAGTAATTTTTATGGGAAGTTTTTACTTTTATG
CCATAGCAAAGCGGTGGACAACAGACGTTTCATAATATTTTCATCGCTCATTTCATCCTT
ACCTGATTGAATATCCTTTTTCGCTGCTAAAACATGCGGCACGATGTTCACCCCAAAATT
TCAGTAAGAATCATATTCACAACAGCTACATTATATGTCAGATAACGAAACCGCCGGAAT
TTCGGCCGGGGAGTTGGAATCCTTAGACGGGAAAAAGCTTCACGAATTACAAAAACTTGC
AAAATCTATTGGCATTAAGAGGGTTACCGGAATAAGAAAAGCGCAGCTGGTTGAAGAAAT
TCGCTCTAAAGCTTCCGAACAAACCTTGTTTGATGATTCAGATTCATCCACAGATAAGAC
GGATCGGCAGAAAAATGATTCTGCAGAGAAGGATGAAGAAATGAAGAGTTATGGGGGGCA
GGATCACATCGTCTCTTATAAAAAAGAGAATAAGAAAGAGGAAAAGAAACAGCCCAAAAA
ACGTCCGCACAGTAATAAGCGTAAAGGGCATGAGCATAATAAGCTTCCTGAATCTGATGC
GACAACATTAGAGCAACGCATCAAGGAGCTGGAACCGGATCTGGGGCCATACCTTTTCAA
TGAAGGTACTTTGGAGATACTGCCGGACGGTTATGGGTTTCTCCGATCAGTGAATTACAA
TTACAAAGCAAGTCCGGATGATATTTATGTATCGCCTTCACAGATCAAGCGCTTTCGGCT
GAAACAAGGTGATGTGGTAATCGGTGTAATTCGTCCGCCCAAAGTTGGGGAACGTTATTT
CGCCTTATTACGCATTGAAGGCGTAAATGGCCGCATTCCTCACGACATGGATAACCGGCA
GGATTTTGAAGACCTGCTACCCATTCACCCAGACGAGCGCTACCGACTTGAGTTCGATCC
AAAAGAATATACAACCCGGATGATCGATCTGTTTTCACCCTTGGGTAAAGGTCAGCGTGG
TTTGATCGTAGCGCAGCCTAAAACAGGGAAAACCACGATCCTGCGAAACACCGCTAATGC
CATTGCTGCCAATCATCCCGATACCAAGATCCTCATTGTGCTTATTGATGAGCGTCCCGA
GGAAGTGACAGAAATGGAGCGCAGTGTAGAGAACGCAGAAGTAGTAGCTTCCACTTTTGA
TGAAAAACCTGAAAACCACATTGGCCTGGCTGAAATAGCTTTCGAAAAAGCGAAACGACT
GGTGGAAAGTGGTCACGATGTGGTGATGCTGATCGATTCCATAACACGGCTATCGAGAGC
GTACAACGTAACGGCATCCAACAAAGGTCGCACCATGACCGGTGGTGTCGATTCCGAAGC
TCTGAAAGCACCCCGACAACTATTTAGTTCGGCTCGTAATATTGAAAACGGTGGTTCTCT
GACTATTCTCGCTACCGCTTTGATCGATACCGGCTCTCGTATGGATGATGTGATCTTTGA
AGAATTCAAAGGAACAGGTAACATGGAGATCTATCTCGACCGAAGATTATCGGATCGTCG
GTTGTATCCTGCTATCGATATTTTCCGAAGCGGAACCCGTCGCGAAGAGCTGCTGGTTTC
TGAGGAAGAACGGGAGAAAGTGGTGCTGCTGCGTCGCTATCTCACCAATATGAATCCGTA
CGAGGCTATGGACTTCCTGCTTGATAAAGTGAAAGGCACGAGAAACAATGAAGAGTTTCT
TATCTCGATGAATAAGTAGTTTTTTCGGTAGGCAGTAGGCAGTAGGCAGGTCTTATCTCA
TTCTGATAAAAACTACTCAGTAATTAACTCGCTCCGAACGCTTTGCGTCGGAGCGTTTTT
TTGTTTTAAGGAACGAAATGGTATTCTCCCTGCTTACACATTTCATGTCTTTCTACTGCT
AACTGATGACGGTACACCTCAATGAATAAATTTCTGTTCCAAAAGAGCTGGATCTGGCTG
GCTGTTTTTTTCGGTTTTGCTTTGATGGCATTCTGGCCAGGTTATTATTCCGATCCGGGA
GGGAGCTTTTCTTTTTCAACGCATGCACACGGCATTGCTATGACGTTGTGGTGTTTGATG
CTCATTAGTCAGGCTTACCTTGTACGTAGTAAACATCGCGAGATTCACCGGAAGGTGGGG
AAAGCATCGTATGTGTTGGTCCCTTTTTTGATCCTTTCAACTTTTGCTCTGACGCATGAA
AGCTTGCAGGGAAATGAGCCTTACTCAGCAAGAAACTTTTCCAGTCTGGCACTGATGATC
AACGCTACGGTTTTATTTGGGGTGATCTACGGACTAGCCATTTATCACCGAAAGGATTCT
TTGACCCACGCCCGCTACATGTTTGCTACTATTTTTCCGATGTTCACACCCATCACAGAT
CGACTCATTTACCGCAATATTCGTCCGCTCGTAGAAGCTGCCCCAACTATTGAAGGAAGT
CCCATTGTGCCATTCTGGGGATTTTTGCTGGCGTTAATACTCGTAGGCGGATTAGCTTTT
TGGGACTGGAGATCCAACAAAAGAAAAGATGTATTTCCCACGGTTTTTGGGATGCTCATA
CTGTACCACATTTCTGTTTTTACCTTACATCTGGTCCCCGCCTGGCGAAGTTTTGGGAAT
TGGTTTTTGGGAATTACCTTCTATTGATGTAAGCTGATATAACCACCCATTTTGATAACC
AGATCGGAAGCTTGGCAATGAAACGAATTCACTTATTTGAGATAGAAGATCTTGCTTGGT
TTCCGGGGTGGCTGCGAAGTTGTATGACACGCCTCATTATTGTTATGCACCGGTTGGTTG
GCACAGAGAAAAAAGTTGCTGAACTATTGAATCGGCTTATCGAACAAACGGGAAAATCTA
CAATTGTTGATTATTGTTCAGGCAGTGGAGGTCCCATGCCGGATGTGCTGCAAAGACTAA
AAACAACCTATGGAAAAGATCATATCAACTTGGTGTTGAGTGATCTGTATCCGGATAATA
ACTCCATCAACACATTTAACGAGGGAAGTGAATTACCGATCAAATATCTCACTAAACCGG
TGGATGTCACGAATTCGGATTTGAACATGGATGGAATTCGGACGATGATCGGTAGTTTTC
ATCATTTTAAACCGAAAGAAGCCCGGCAGATTCTGACAAATGCACAGAAGGCAAAACAGC
CGATCCTTATTTTTGAATTGAGTGATAACAGTACGCCCATTTTTTTATGGTGGATCGCAG
TTCCCATTAATTTTATCATGGCATTATGTATTACGCCGTGGGCCCAGCCTATGACCTGGA
AGCAATTAGTATTTACCTACCTGATACCAATAATCCCTCTATGCTTTGCCTGGGATGGTG
CGGTCTCCAATGTGAGAACCTACACGCTGGATGATCTCGATGAATTGTTGGAAGGACATC
CTGACGAAAATTATTCGTGGGAAACCGGAAAGTTTGAAGGGAAAACAAATCAGATCTATG
TGTTGGGATATCCCAAATAATACACCAGACTTTAAAAGTACTCGTATCGCTACAACCTAC
TATTTTGCGTATGAAAACAACTATGAAAGCGGCGGTTCATCATATCTACGGGGATGAAAG
TACGATCCGGTTTGAACAGGTTCTGCTTAGAAAGCTTGAGGCCAGCGAAGTTTTAGTGAA
GGTTGTTGCCACAACCGTCAATCGGACCGATTGTGCGTATCTGACCGGTAAGCCGGTGAT
CATGCATTTGGTGGCAGGATTCAGAAAGCCCAGAAATCCCATAACAGGCTCTGATTTTGC
GGGCACTGTTGAATCGGTAGGAGAGAAGGTGTCTAAGTTTAGAGCAGGAGATCGGGTGGT
GGGTTTGGATGCGGATCAGTGTTCATCGCATGCCGAATATGTGATCATTTCAGAAGAAGA
GGGAATCGCAAAGGTACCGGATGAATGTTCTTATGCAAAAGCGGCAGCTTCTATGGAAGG
TGCACATTACGCATACAATTTTATCAAGCGAATTCCTGACATTCAGGGAAAGAGCATATT
GGTAAATGGAGCAACCGGAGCCATCGGTTCAGCCGGTCTTCAATTCCTGAAATATCACGG
GGCAAAAGTAACGGCAGTTTGTCGCACAGCGCATGATGCAATTGTCCGTGAGCTGGGAGC
TGATGACATAATCCATTACGATCGAGAAGATTTTACCGAAGCAGACACTACCTTCGATGT
TATTTTTGATGCGGTTGGTAAGAGTACTTTTGGGAAATGCCGGCGAGTATTGACTTCTCA
GGGATTGTATATCTCCTCAGAATTTGGACCCAAAATTCAAAATCCGGTGCTTGCGTTGTT
CACTCCTTTGAGAAAAGGACAACAAGTAAGATTTCCGATTCCAACCGATACAAATAAAAG
CATAAGTTATGCACTGGAGCGTTTGAAGGATGGATCTTTCAAACCGCTGATTGACCGCGA
ATATGACTTTGAAGAGATCAAAGAAGCGTATCATTATGTGTTGAAGGGACAAAAGGTGGG
TAATGTAGTTTTAAAATTCGACCACTAAGCTAGTTTACTTCCTTGCCCAAGATCATATCC
ATAAAAGCAGTTCTGACCTCCGTTCCGGCATCACGATAAGTCCCAAATTCCACATGTTGA
TTCGTTTTCGTGGTATCAATTTCAATGCCCCAAAGAGGTGAAAGGGTGGTTGGCAGCATG
GAGTATCTTCCATCGCCGATCACATTTTTTTGATCAGGATGCCGGATGAGGATTCCATCC
GAAAGCTTCGAAAACCGTTCAATATCCTGATATAGCGTGCTTCCTTTATACGTTTTGAAT
ATTTCTCGCCACTGCAACAGAGGGGTACTTTCGCCTTCATAAATAACAAATTCAGAAAAA
GGATCTAAACGAATTCCGGCAGAGTATAAAGTATCATCTGCTGTGTATTTTATACTCCAA
AGCAGTTGGTTGGCAATGGTTGGCTTTACGATCAGTTGAGTGATCACGTGATCTTTGGAA
GCAGCTATTTCCTCGGCTACCGAAGTAGCTTTTTGTTGTTGAAAGAATCCAAAGCTTAGG
TACACGATCATCCAGATGATGGCAATCCAGGCATAGATCTTTTTTCTTTTTATGAATGCC
ATTCCAGTAAATATGATGACGCCCAGTGAAAAAACCGGATCAAAAACGGAGATGATATCC
ATTGAAAAGCGGTGATCTGTAAAGGGCCAGAGCAGCTGCACGCCATAGCTGGTGAAGAAA
TCCGTAATGCCCGCCGTGGCATAGCCCGCCAGGCTGAACAAATAGGTTTGTTGCAGCGTG
AGCCGTTTTTTTACAAACCAGTAAACCAGTACCGTTGCAATTAAAGCGCCAACCGGGATA
AATAAAACAGAATGGGAAAACTGCCGGTGCATTTCAAGATTCAGCAAGGGATCGGAAGCG
CTGGAGATGAATACATCCAGATCGGCCAGCATAGCAGAGGCCAGCCCCGTAAAAGCCGCA
GCACGAAATTGATTTTTCTTTGCAAACGATTGCGAAGTGGTGGCTCCGATAAGTCCGTGG
GTAACGGGGTCCATGGTTTGAAATCCGGGTTAACTGAAATTTATTTAAGAATGAATAGTA
AGGAAATAGAAAAGGGAATGCATGGCCATAAAAGTTCTATAAACTTTTATTCAGCTGATT
TATATGAACGTGTTTATTGAATTTTTTGGGAAAGAAATACCGATAACCCATAAATATTAA
AGAAATTGGGGACTGAATGATATACATTTATGGGTGATGAAATTTTCATCAATAATATGT
TAGTACGCTTAATCTAAATTGGAGAGAATAAAATGAGACAAAGTATCTTTTTTCTAATGT
GCATCTGTTTTATTGTAATTTCTTGTTCTTCTCCGAATTCATCGGAAAACCCAGAATGGT
TGGATGAGTTAATTCATGAATACGAATCCGAGCCCGTTAGAAACCCTCCTTTAAGCATTT
GGCAGTTCACGTATAAGGGACAAACAGTTTACTATGTCCCGCCTTACTGTTGTGATATAC
CCGGACAACTATTTAATAAAGAAGGGGACTATATTTGTGCTCCAGATGGAGGATTTAGTG
GGAATGGGGATGGAAAATGCCCTGATTTTTTTGAAGAAAAAAAAGATAAAAAATTGATTT
GGGAAGACTCCAGGGAATATCATCAGCGTACTAACAAAGCGCATTAACTGGGACGCGGAC
GTGCCGTTGGTTTCCGATGTTGCTTGTTTTGAAATTTTAGCCGTTTATTAATTCATAATC
TCCGCGCCCGTTATGCGCTGGGTCGTTAGTAGGCTTTTAAATCATATGTCAAAACTCATA
GCTTTTACTTCTCTCCTACTCTTTCTCTTTCAGGGAATCAAAGCACAAGATCATCTTGAA
CCAAGCACAAGTTTATTTGGGCTATATGATTTTGAATATGAATATGAGTCTCAAATTCGT
GACACCCTTCTGAAAGGCCTTTCTGATTCTCCGGAGGTCCAAATAGTGATTACTCCATCA
TTCGGAAAAGAAATGGTTTTGCAACTTGAAAATGATCGCACCAATCAGGCCTTTACATTA
ATTACTCAAACTGGGTCTCACAGCATTTGGTATAATAATTATGAGGACAAGCCGAAGGAA
ATTAAGATCAAGAGAATAGAAAAAGAGTTGTTAGAGGATGATTTTAAGTTAATCAAGGAT
CTATATAAGAGTGCTATTATGACTGTGAGATATCCTGATGAAAATATAATGGGGTTAGAT
GGTACTACTTACCAATTTGCAGTATCCGACTATGGAATAAAAACAGGTCAGACTTGGTCA
CCTAATGAGGAAAGTAGGATGGGAAGACTCGTAGATATAACTCATAAACTTGTAGAGCTT
TCTGAAAAACGTAGAAGATCAGTGCAACTAAGCTCTGAGTTAATTTCAGAAATAAATAAA
CTAATAATTGAACTTCAATAAAATCAGCCTACTAACAAAGCGTTTTAAATCGGACGCGGA
TGGAGTTCGATGGAACTTGATTGCCAGGAATTAATTTCGCTACTTCAAAAGTAAATCATA
ATCCCCGCGCCGTTTAAACGCTGGGTCGTTAAGTGGCTCAATCAAACTTCTATCGTTTCG
TTGAAATGTAAGTACATTGTAATTATATTACAGTAACAATGCACACAACGGTCGAAGCCA
TGAAAACAAAAATAATTCGTATTGGAAATTCTCAGGGGGTTCGAATTCCAAAACCCCTGA
TTGAACAAAGTGGAATTACTGAAGAAATCGAGATGATTCTCAGAGACAATGAAATTGTTC
TTCGTTCTGCTGAAACAATCCGAAAAGATTGGGAGGCGTCCTTCGAAAAAATGGCTGAAA
AAGGTGATGATGTCTTATTCGATCAAGAAGAAATTGAAAAATCATCCGACTGGGATGAAA
CTGAGTGGACATGGTAGAAAGAAATCCGGAACGACGGTTTGAAGTACATCTGATTTCACT
CGATCCGACAAAAGGTCCTGAAATCAGGAAAACTCGTCCTTGTGTCATCATTTCTCCCGA
TGAAATGAATAAACATATCAGAACAGTCATTATCGCACCGATGACCTCCACAATCAAAAA
TTATCCAACGCGGGTCACGACTACATTTCAGGGCAAGAAAGGGCAGATTGTTTTAGATCA
AATTCGCACAGTAGATAAAAGCCGTTTGATCAAAAAACTTGGCTCAATCAGCAGTTCAGC
CGAAGAGAAAATACTCAGTGTGTTGCAAGAAATGTTTGCTCCGTAGGTTCGCTCAATTAA
CCAGCGGCTCAAGCGGACGATTTTTTCGCTCCGGAGCTTTAACAAATTTGGTTGTCTTGC
CGCTTACACGCCGGGCCGTTACCCTCGTTCTGCTGCGGAATGCCATATAGAGTCTCAGGC
TCGTAATTATAATTCAGGTTTGATACAGGGGCACAGATCATACCACATCAAATAACAGAT
ACTCCACATGGCTAAAAAGATCATTCCGAAAATAATACTCGGCATTCTTGCTTCGGTGGG
AATCATGGCGGCCGGTTTTTATTTTTTCATTTTCGCCAATCCGATGCATCTGCACCATGC
CAATCTCCTGAAGTGGATCCCGATACTTATCTGTTTTCCGGCATTATATGTAAGCGGGAA
GATCAATTCAGAAACCCCTGTCTTATATCTGCCGTTATTGTTTATTCCTTTTGTCGTATT
TGATCTGTTCGGCTTTCTTTATTTCCCATTCATTATGGTGTTGGCCATTACCGGGGCAGG
GGCTTTACTCATTTCAAGACAAGAGATAAGCAAAAACCTCAAAGTAGTTTCCTCACTGTC
AGTAGCCGGGATCTTCATCTATTACCTGCTGGCTCAACCCATCATTCTGGAGCAAGAAGG
GTTTGGTCGTAATGTGAATGGGGAGATCGTTAATGCAGCGGTGTTGTGGAATCCTTCTGA
AGAAGGGCTACAGCCTCTGCCGGCTCACACCTTGGTGGATGAGGATAACCAAGAATTTCA
GTTACAGAGCGTGTCTGGTAAAACACATTTCATTGCTTTTTGGGCCACTTGGTGCGGTCC
GTGCCTCAAAGAAAAACCTCAACTGGATTCTTTGAAAGAGCGGTATAAAGAGGAGGTAGT
ATTTATCGATATATCCATTGATGAAGACCAGGATAAGTGGAGAACATTTATCAACAAGCA
TAACCCGGCCGGACTACAACTCATCACAGATAACGTCCTTAAAACGAGGAGGGCTCTTAA
TATCAGTTCACTTCCACTCCATTTTATTGTCAACGAAAAGGGCGAATACAATCCATTCAC
TTCGTTAGATCAGGCTGAGCAAGTACTTGTTAAAACCGTTGAGCAGGATTAGGATTCTTA
CCCTCATTCCGCTACAGAACCACCTCGTTCGGAGTGCCAAAACTGACCAGCCGGTCCGGG
TAGATGCTCCTCATCTTATTCGATTGATGAATCAAAACAGCTCTGAAATGTTTCCTATCT
TTAGAGCTTATGAAGGAATCTCTCAAAAATGTAATTCTACAGGCGACCTCTGCAACGGCC
ATTACCGATCAGGAATTAATACAGGAACTCTGGAGTGGCTATGGAAAGATCATCCGCATG
GAACTTGACGGAGGCTCTGCCAAAAGCATCGTTGTTAAGCATGTGCAGGCTGAGAAGGCA
ACCAACCATCCGAGGGGCTGGAATACGGATATCGGTCACCGCCGTAAGGTGAGATCGTAC
GAGGTGGAAACCGCCTGGTATGAACGCTACAGTTCTGATAGCAAAGCCCGGCTCCCCAAC
TGCCATACCGTGCATCATCAAGAGGAAGAGGTGATCATTGTTCTGGAAGACCTCGACGCC
TCCGGCTACCCGCTCAGAAAAACAAAAGTGGACTGGAATGACATTGATGCCGTTCTTCAC
TGGCTGGCTGACTTTCATGCAAGCTTCATGGGAGTTCATCACGATGGCTTGTGGAATACA
GGTACCTACTGGCATCTCGAAACGCGTCCCCAGGAACTGGAAGCACTAAGTGATGCGCAC
CTGAAAAAAGCAGCTAAGGCTATCGATCAGAAGCTTAGTAGCTGCTCTTATCAGACCTTT
GTACATGGTGATGCAAAGCTGGCTAATTTCTGTTTTTCCGGTACAGGCGAAGTGGCTGCC
GTTGATTTCCAATACACAGGAGGTGGATGCGGCATGAAGGATATAGCCTATTTCATCGGA
AGCTGCCTGGATGAGGAGGACTGCGAACAGCTGGAATCAAAAATTCTGGATACGTATTTC
GGGTACCTGCATCAGTCCCTTGGAGGCCGTGACGAAGCACTGGAAAACGAGTGGCGACCT
CTGTACCGGGTAGCATGGGCCGATTTCCATCGCTTTCTAAAAGGTTGGAGCCCGGGACAC
TGGAAGATCAACAGCTACAGCGAAAAAGTAACCAAAGAAGTCATAGATCAACTGTTATGA
ATTTAAATGAACTCAAGAATACTGCCATCGAAGCTGCATTGGCAGCAGGTCGGATCATAA
AGTCCTACATGGATACCGAAATTACGCTGGTGGAAAAAGGCGGGGGCAGTAATTATGCCT
CACAAGTGGTAACCAAAGTGGATAAAGAGTGTGAAGATGAGATCCTTTCATACTTATTGC
CGGCTTGCGAAAAATACGATCTGGCGTTGCTAACGGAGGAAACCGAAGACGACGGCAGTC
GCTTCGAAAAGGATTACTTCTGGTGTGTGGATCCCATCGACGGAACCCTGGCTTTCGCCC
GTAAGCAACCGTGGTTTTCAGTATCCATTGCCCTGGTTTCCAAAGAAGGGGAACCGGTGA
TCGGGGTGATCTACGACCCCAGCACTGAAACTTTGTATCATGGAGCAAAAGGTCATGGGG
TATATCGCAATAATGAACTCTTGCAAATACCTGAACAGAACGACTATCTGACGCACGTAA
CCGATAAGCCGTTAACCCAAACTTCCCGCCCGGACGAGCTGATGCAACTGCTGCATGATA
AAGTGGATGATCTGGATCTTTCAGGATTAAAAGTGATTCAGGGTGGAGGCTCGGTGCTGA
ATGCCATTACCGTGCTGAAAAATCCGCCTTCCTGTATGATCAAGCATCCTAAAACCGAAA
CCGGGGGCGGCAGTTTATGGGATTATGCCGCTACGGCCTGCCTGTTCCAAGAACTCGGCT
ACCGCGTTACCAACTTTGAGGGCGAACCACTAGATCTAAATAGAGCAGACAGCACGTATA
TGCATCATGAAGGAATATACTTTGAATGCGTGCCGGGCGGGAAAGCTGAGTAGTACGATA
TTTGTGGTTTATTTTTAATTGTACTTGTTACGAACCTCAGGTTCATAATGCATAGAAAGG
AACTGCTGGTTCCATTGAATTGATAAGTCAACCAATAAGCCATTAAACACCATTTTGAAC
CGGCGGTTCTGGCAGGCATTCCTCCGAATTCTCGGAGGCCGTTGGGAACGGGATGAACGC
TTGTCTTGTATTTATCTCTTCTGAGATTTGGCAGGTATTATTTTAAAGTATTTGTCCATT
TCTGCCGATAATAACCTTGTTTCAGCTATAATTTAATCCCTGTGTGTTGTCGTACTATTG
GTCCGTATACAAATCATATATCTATAAAAATTGTACTTCCGGCGAAGTAGAACGCACCTC
TGTGAGCTACTGGAAAGATCAATTGTTCGCAGCAACGATCTTATATTTTATACCGCTTTG
TACGGTTGCACTTATCCCCAGCGTATATTTATCCATAAAAATGAACGTGATGGGAATCCT
TGTCGCGGATTTCATCACGGTAGGGACCATACTTGGAATGGCTCTGATACCCAACATATC
CATATATATTCGGAAAATATTATTTAACGGGGCCCTGTATTTTATTTCGGTCGTATTGTT
CTTTTTTCTGGGCAACGGTGGGCCCGGGATGCTTTATCTGCTTGCGGTCACCATCTTTGT
AGTCCTCAGCATGGATAGGATCTATGGCTTCATCGTTTTCGGATTCAATACCCTTATCTG
TATCGTTTTTGGTTTTTTTATTCATTTCCAAATGCTCGATCTGGTTATAAGTACACAATA
TAAGCTGGATGTATGGATCGCGGTTTCTTCCAATCTTATTTTTTTAAGCGGAACCGCGGT
ACTGCTGATCCCGCATTTGCATAAAGGACTGCAAACCTCTTTTGACGAACAATCGGTGTT
GAGGGATGAGCTTAAAAAGTCCATTCAATTGATACAGCACAGTGAGCAGAAATTTAAAGC
ACTGGTTCAGGATGGCTTCGATCTGATTGCGGTGTTGGATGCTGAGGCAAAATATACTTA
TGTAGCTCCAACCGTTAAGTCGGTATTAGGATTTGATCCTGAGCAGTTGGTAGGCACTCA
TGTCTATGATCAGATTCACCCAGACGACCAGGAGCGTGTAGCTGCCAGCCTTTCATATAT
TGACTATGAAGAGCAGATCGATGTTGCTCCGTTTAGGTTTCGTAACAACGATGGAAACTG
GCAGTGGATAGAGTCTACGGTTACGAATATGCTTGATAATCCTGCTGTAGAAGGATTTGT
GGCGAATTCACAGGATGTTACAGATCAGATCACTTATCAAAAAGAGCTTGAGGTATCTCT
CAAAGAAAAGGAAACGCTCTTAGCGGAGATCCATCACCGGGTAAAGAATAATCTGGCGAT
CATTACCAGTATGATGGAGCTTCAGTCAATGGAATCCGGAGACCATGAGCTTCAGCGATC
TCTTCGCATAGCTCAACAGCGTATTCAAACCATTGCTACGATCCACGAGTTGTTGTACAG
TGCGGAAAGTCTTTCCTTCATCGATTTTGGTGAGAACATAACCAAGCTTGCCCAAAGCCT
GGAAAACATTTATACCGAAGGCAAAGCAATCACACTCGAGATCGATGTGGACTATGTTCC
CATGAATATAAATCAGGCCATTCCCTGTGCATTGATGGTCAACGAAGTACTGACCAATGC
GTATAAACATGCATTTAACGAACAGGAGGAAGGGCACATCGGGATAAAACTATGGGAAGA
AGAGGACATGGTCTTGTTAAGCATAATGGACGACGGAGTTGGCCTGAATAAAAAAGTCGA
TCAGGAAAAGACCACTTCCATCGGCATGACCCTCATAAATTTGTTGAAACAACAGCTGGA
GGCAGAGCTAAAATTCACCAACCGAAATGGCACGCACTTTGAGCTCCGTTTTAAAAAGGC
AGATCTTGTTGAAAGCAAGAATGGGTTTATCTGATCGCTGGAATAGAACTCATTTAAAAG
AAGTAACTCTTGTACGGCACAAACTACTTACAGCCCAATATTAAGGGTATGGGCCAAATG
TGAATTAACTTGTTTTGGTGCTATAAATTTCGCTATTTCAAGTAACCATTACTCTCTGCG
CCCAATAAATGCTGTATCTTTAGGCGCAAATTAAACATGGCTCCCAATGATAAAAACGAT
TGAACAAGCTTTCGAATTCATAAAAAAAGTTAAGATCCTCACGGTCTTCTCCAGTGAAAA
AGTTGAGCATACATCGCTATGGGATAATGTTGACCTTCCGGATAAACAACACGGGGAAAA
AGGCTGGGGAGAAAAGATGACGGCTGTCTGGACATGGAAGAATCAATTACCGGCTGCGTA
TCCAAAGGATATATTCTATGGCAAGATCAAAGGCGGCGTTGCCGTGCTGATGGACATGGG
TTATATGATCCAAACTCATTTTCCAAAGGCGTATAAAAATATTCAAACCCTGGATAGCCT
TGCGCAGGATGTATACAGAAGAATTATGGCAGAACCGCTGGAGACGGGCACGCTTCGTGA
ACAGACCATGGAAGAAGTGGGCTGTACCAAAAGTCAGTTTGATACCGCATTAAAGAACCT
TCAAATTACAATGAATATTGTCAGGATTAATGACGCCCGGCTGGAGCGGGATAGTTGGGT
ACCCTTCAAAGAATTATATCTTAATGTCTGGCAGCAATATGAAAACGACGGAATTTGAAA
GCATTCTATCCAATACGAACCAAATCAAAGGAAAACATGAAAGCTAAAACCTTACTGCTT
ATTACATTTGCGACTCTTTTACTGGCGTTCAGTCACAAGGATGCGCATAAAAAAGGGGTG
TCAGAGGGAAACTTTGATATCGAAAAGGATCTGTTACTCTTACAATGCGATTTTAAAACG
GATGTCGATGATCTTCATACGGTTGCTGCTTTTGCGACTATAATTCATGATTCCCAGTTT
TCATCCCTCAATTTTCATGTGGTTGCCGGCACCTACGGCGTGCAGGAAGGGCTTTATGTT
CCGCCGAATCCCTTGCTTCAGCTTGCCTTTGGGGATAACTGGACCGATGCTCATAATGAT
GTAGATGCAGCGGTTCAAAAAGTAAAATCTATTGCGAAACAAACGTTTGCAAACGGAGGG
GATATCTGGATCTCAGAAGCCGGCCAATCTGATTTTTCGGCCCGACTTGTAAAAGCTCTT
CAATCTGACCTGTCTGATCTTTCTGTTTTCGAGCGCATTCATATCGTTCAACATTCAGAA
TGGAATGAAACGGCCGCTTCCGATGAGAGCCTGGAATTCGTTCAGAACACCACAGATTAC
CACAAGATACCTGACGGTAACGCAGTAGGAAATGGAACTCCCGGATTCAGAAATCCGGAT
TTTACCCAGTGGGAAAGTAAAGTTTCAAGCCCTGAGTTGAGGGAGATCTGGGAGCTTGCA
ATTGACATATCCAACGAATACAACGGAAAAGAAGGGCGTTATAATAACGAAGCCGTAGCG
GCCGGTGGACTTGATTTCTCCGACCTTGCCGCTGTTTGCTGGATCCTGGGGATACACGAT
GAGATAGAAGATGAAGAAGACTTCTTTAACCGTTTCTCCAGTTGATCTCATTAGTGGGTT
TCTAATCAGTACCGTAGGATAAGAAAGGAGGTGCGATTAAGATGAACGAGAAGACAGCCA
CCTGAAAAATCCGCCCACCAACAGGCCGACAAACAAGCATAACAGCCCCAGCATAATATA
TACGATCACACGATTGGCAAGCTCGAGGGTTCTAAACCCGATCGGGTCTAAGATCACAAA
CAGAAAAAAGAACAGGAGGGAAGGAACCCCAACGGTTACGATATTAAAGATAATAGGGTG
TTTTTCGGGAAAGGACTTCAAAAGATCACTCATTTCGATGTTTAGTTTCAGTCTGTTCTT
TTTCTAAAATATAATGTTCAGCTAAGTCACCCGTAATACGGTTGCCGTCCATATCTAATT
TAGCCAGGTAATTTTCGCCTACAAAAAACTGATTGGGCTTTTCAGCATTGTTCAGCGTTA
TAGTGTTACCCCACTCATTCCATGTAAACGTACCGCCTGCTATAACCGCGTCAGCTTCAC
CTCCATGTTCGTATACATTGGTTTGTTCATAGGTGCCATCGTCGTTTAAAATGATCGTCA
TTTTGATAGCACTACAGGAACCACAAGGCAAGGTGCCGGAATAGGTGCCGGCCCAATCGA
GGGAGTTTTGTGCATTGTGGATACTGTTTGAGTTTTCTGTTTCTTCAGATATTTGCTCTT
TATTTGTTTCGGATTGAGAACATCCCAAGATTAATAACATTAAAGAAAAAAGAATAGTAA
AAACCTGAGTTCGAAATAAAATATGGCTCATAATAAGCGATAAAATAATATTGGATCATT
CCCGTGCAAACGAGAATCTAATTATGGCCATAAAATCAGCAGTCGAATCCTAAATGACAA
TTAGATTTCGGGCCTGCCTTTGCCGGCAGGCAGGCATTCTCTGCGAAATGACCTCTATAC
TTTATCAAACGACTTAATCTTAAGTCGAACACATGTTAAAAAGGAATTTCATGGGGATAA
ATAATCTAAACTTCCCTCAAAACAAACTTCTTGTCGTTATCCCGGTCCAGTTTTCCGGCT
TTGGCGTGAACCGAATGATAAAACAGCATGAGCGATTGCTCCTCTAAAGCCTGACGAAGA
ACCAGTGTTTTAGCTTTTTTGGATTGAACCGGATCCACATCCATTTGGCGCATGGCATAG
TGATTGAGATGATGTTCGGAAGGAATGAGGTCGCCCAAAAAGTAGGCTGATTCTCCGGAA
TCAGTGATCTTAACGATCTGATGTCCGGGGGTATGTCCACCGGTTCGGATAAGCTCAATT
CCAGGCAGTAATTCAAAATAGGTATCGGTGATCATCACCAGTTTTTCCTCGGCTGCCAGT
TTATATAATTCATCCAGGTTATAGCCGCCTCCCTGCGTTTTCGTGGATTCATTCATCTGC
TGCAATGCAAAATACCATTCCTTTTTCTGGAGAAAATAATTGGCGTACGGCATCATTGGT
TGTGTTGTCGTATTTCCATCAACAAAAGTACAACCGGCGGCGTGATCAAAATGAAGATGA
CTCAAAACAACGTGCGTGATATCGGAGGGGGAGAGCCCGAAAATATCCAGGTTGGTGAGC
AGGTTTGAGGTGTCTTCATACGAACTCCCATGATCCAGTCCCCAGCCCAGCCCGGTATCC
AAAAGCACATTATGCTTGCCATCACGGATCAGAATGGGATTGATGCCAATAGAGCTGGAT
TTACTTGGAATAGCAAATGGGGCAGATTTTGCCCTGATCTCACTACCTTCAGACTTCTGG
AATACGCCATCCTTGAAGACTTCAAAAATACCTTCACTGAGCTGTTCTATTTCAAACCGG
CCAACATTCATACGCTTTTATTTGATGGTGATTTCTGTGGGGAGGATCATCCAGTTTTGC
CCGGCGGGTTGATCCATCAGCATGCGGATGGTTTTAATTTCTTTGGTTTGTTCAAAAGGA
ATCCAGCTATGCAGGTAGGATTGTATCTTTGCCTGCGATCCCGACATCAGGGCTTCAAAA
AGTCCTTTCTCTTTGGGATAATTCTCGATGCGATATTCATCGATCTCCGCCATTTCTGCA
GCCATGGCAACCGCATCTTCCAGGGATCCAAGTTTATCTACCAATCCAACTTCCATGGCA
TCAGCTCCGGTCCAGACCCGACCCTGAGCCACTTCGTGCACTTCATCGCGGGTCATGCCC
CGGTTTTCAGCTACGCGACCTAAGAACACTTCATATCCATTCTCCACATTTTGCTGTATG
ATGCGTTCTTCGGCAGGAGTGAAAGGATCTGTGAGGTCGAGCAGGTCTGCATATCTGTGC
GATTTGATCACTTCAAAATCGAGGCCAATTTTGTCCTCGGTAAGTTCCTGAACATTGAAC
AGCAGGTTAAAGATGCCGATGGAGCCGGTGATGGTGTTGGGACCGGCCATTACGCTGTCA
GCGCCCATCGCCATATAATATCCACCGGAGGCAGCTACAGCTCCCATATAAGCGATCACG
GGTTTTTCTTTGGAAGTTTCGCGAATGGAATTCCAGATCAGATCAGAAGTGGTCGCTGAA
CCACCCGGACTATTGATATGAACGACGATGGCTTTCACGGTGGAGCGATCGAGGGCTTCA
TCGAGCTGTTTTTGCACATTTGAGGCGGTGATAAATCCCGAGTTACCCAGTGGCGATTCA
TTTCCTAATTCAGGCATGATCGCTCCGTCTGTATAAATAACGGCAACACGATCTTGAGAG
GAGGGCAGGTCCACCCCGGCTGTTGAAGCTGGAATTTTTGCATAACTCTGGAAACTGATG
GTTTCGATCTCATCATCATCTGCAAGCCCAAGGCGGGTTTTTAGCATTCGTTCTACATCA
CTTTCAAAAGCAAGGGAGTCTATCAATCCGTTTTCGTGGGCAAACTGAAGTCGGTTTACG
GGCTCGGAGTTTAACATCTGGTTTACTTCATCCACAGATTTTCCGGTCCGTTCTGCTATA
GCTGTGATGAATGTGTCCGTTGCCCTTCCCATGATCTCTTCCATTTGATCACGGCTTTCT
GGAGAAGCTGAGGTTTGTAAGAAAGGCTCAACGGCTGATTTATATTTCCCAACCCGAAAG
ATCTCAGGCTCAATGCCAATTTTGTCGAGCATATCTGCATAGAACGACATCTGGGAAACA
AATCCATCAAACTCAAAATTGGTGTTGGGTGGGCTGAAAACACTGTCGGCCAGCGAAGCC
AGATAATAGCTTTGCTCATTCATGCCAATGTCATCAGTACTGAAATACAGGAATTTTCCG
CTTTCTTTGTAATTCTTTAAATAGGTGTAAGCTTGCTCAAGATTAGCCCATGATTCAGCC
AGCATATTGGCCTTCACCCAAACGCCTTTGATACGGTCGTCTGCTGCGGCTTTTTCGAGA
TTTTCTTTCAAGTTGACCAGCGATACTTTGTTGGCAGCATTCGGGTTGAAATAGCTTTCA
ACCGGACTTGGGACAGCATAAGCGGGGATGGTGCCGGTCATTTCAATGGTGAGAACGCTG
TTGTTTTTCACCTCTGGAAGGGGCTCGGACGAGCTGGATGCGATCACAATAAAAAATGCG
ATCAGCAGTACAACAAAAGAAGTAAAAATGCCTAAGCAGGAGGCTAAAAACGATTTAAAA
AAAGTCATGATTGATAATTATTTACGGTACTTTCTGAGTGAAATTGGAATGAATCCAAAG
CTGGATTCTGTTTGCAGAACTTAGTAAAAGTTCATCATCATTCCATTTGAAATCAGGAAG
AAGTTTATGCCAAATTTTGATGCCATTGTAATAGGTTCGGGCCATAACGGATTGGTTACG
GCCTGCTATCTTGCCAGGAACAATTATAAAGTTTTGGTGCTTGAGAGAGATTCCACGATC
GGGGGAGCCGTGCGGACCGAGACGATGTTTGAGTCTGAGGAAAATCCCAATGGATTCCGG
ATGGATGTAGGATCATCGGTGCATATTATGATCCACCAAACCGGGATCATTGAAGAGCTG
GAACTTGAGAAATACGGGCTTGAATATATTGACATGGATCCGATCATGTCGTATCCCGTT
CCCACAGGAAAAGGAGTGATCCACTTTTGGAAAGATATTGAGCGTACGCTTGAATCCATC
TCTAAAGTGGCCCCCGAGGATGTTGAGAATTACAAGGAGTTCATCGATTTCTGGGGAAGG
ATCAACAAGGGAGTGTTGAAGGCCTTTATGTCGAAGCCGGCGGCGGGCAGTTTATTTGCT
GAATTGACCAAAGCGCAGATCCGCGAAGGTTCTATGTTCAAGAAAGGCGAGCAGCAGGCG
GGACTTCAGAAGATCCTTTCCAGCTATGGCAAAGTAGTGGACGATGCGTTTGAGTCGCCA
CATATGAAAGCAGCCATTATGTGGTTTGCAGCACAATCTGGTCCGTTACCCGACCATTCC
GCCACGGGCGATTTTGCCGGATGGCAGTCGATGTTACACGAAAGTGGAGCCAAACATCCC
AAAGGCGGAAGCGGTATGCTCACCCAGGCTATGAAGAATATGATCGAAGCTCATGGTGGA
GAAGTCAGAGCCGATCACCCCATCCAAAAGATCCTCATCGAAAACGGCAAGGCGATCGGG
GTTCAAACGGAAAATGGGGAAGAGTTTAGCGCTAATATCATTGTCTCGAATGCCCATGTC
CAAACTACGATGATGAAAATGGTGGGGCGGGATCACCTGGATGACTCTATGTTCAAGAAA
GTAGAAGACATCAATGTGGGAAATGGTTTTGGTATGGTGATTCGCTGCGCAGTGGAAGAA
TTACCGGAATACACGGCGGCTCCAGGAGACCCGCATATCCATAATGGCATTCAGCTGCTT
GCTCCATCGGTGCAGTACATGAATAATGCGATCGGTGATTACATGCATAAGCTTCCTCCC
GAGAAGCCTGCTGTACTCTGTATGACGTTCTCAAAGATTGATCCTGACGTGGCCAAAGAT
GGAAAACATACGTTGTTTGCCTGGGCACAGTGGCATCCGTATGAGTTGGCCAATGGAATG
CATTGGGACGATATCCGAGAGCGGGAAGCCCAGAAGATCTACGATGTGGTTACCGATTAC
GCCCCAAATATGAAAGGCAAACTCATTGACTGGTATATTCAGTCTCCGCTGGATATTGAG
CGGAAACACGGGCTGCTGAAAGGCAATGTAATGCATGTTGAAATGAGTTTTGATCAGATG
TTCATGTTTCGTCCTATTCCGGAAATGAGTCAGTACGAAACTCCTATCAAAAATTTATAT
TTGGCCAGTGCTTCTTGTCACCCGGGAGGAGGCGTTTTCGGCGCAGCGGGACACAATGCA
GCCCGGGTCATTCTGAAGAAACACCGAAAGAAATTTTTCTCATTTAGTTAAAGTAATTCA
TTGAATTCTGTTTTATACATACATCTCAGCAAACTTCAGCAAAACCTGAATGTGGTAAAT
TCCATGATCGGTGAGGGCGTTCAGCGCATGGCAGTGGTGAAGGATGATGCCTATGGCCAC
GGCATGATTCCCCTTGCAAAATTTCTGCAGGATAAAGTGGAATGGTTTTGTGTGGCCACT
ATCGAGGAGGCTGTTGAATTGAGAGAAGCCGGAATTACCAATCCTGTTCTTGTTTTTGAG
ATTCCCAAGAAAGGAAAAGAGCATATTTATGCGGAACAGAACATCACAGCGAGTATCTCT
GATCTCTCGGTTTTTGAGCGGCTTGAACCGGGAACCGATTGTCACCTTCATTTTGATACG
GGGATGATGCGGTTGGGGATGTTGCCTTCTGAGGCTAAAAAAGCACTTCAGATGATGGAT
CAGTTTCCCAGGCTAAACTATTCAGGCTTGTACACTCATTTTGCGAATGCGGATGGAAAT
GCTAGTCCAACCGTGTCTGTACAACTTGAGCAATTCAGAAATATTCGTTCTCAATTTCCT
AAGAATCTGTTCACTCATACATCCAACAGTGCCGGGGTTCTTTATCATCATGAAAAAGGA
CTATTTGATGGAGTTCGACCGGGCATCTCATTATATGGTTATTCTCCGGGTGATGAGATT
GATGGCCTTCAACCCATAGCAGAGTGGAGATCAAAACTGGTGCAGGTGAAGCCTATAAAA
CAGGGTGAGGCTGTGGGGTATGGAAGTCGCTGGAAAGCACCTGAGGATGGTTGGCTGGGT
ATCGTCCCGGTAGGTTATTCTGATGGCGTTTTTAGATTATTGAGTGGCAAAATTCAGGTT
GAAGTTGAGGGCACGTTGTACCCTCAGGCAGGGACCATCAGCATGGATTACATGGCGGTC
TTTTTGGGAGAGAAGAAATTTGAATACGGAACAGAAGTAACCATTCTGAGAGATGGGATG
TTATCCGCAAAAAAATGGGCGGAGCTGACAGATACCATTTCTTATGAGATCACGACAGCT
ATCGCCCCGAAAGTGAAAAGAGTGTATCTGGATCAGTAAATGATCTCGTCCAGTTCTACA
TCGATCCAGATGGTTTGGTCTGAATATTGATTGTTTGGATTGTTGCCATAGGCAAGATCC
GGAGGCAGAATGAGGACACGCTTTTCGCCGGCCTTCATGCCAATAACTCCTTCTTTGAAT
CCAGCTTCAGTAATAACACGGCCTCCTCCAACAGAAGCAGGAACAGGGGTTTGAACTCCA
TTAACATAAGAGCTAGAAATGATTCGATCCGGATCATCTTTGACTCTCTTGGTAAAGAAA
ATATCGATCTGATCTCGCGGGTTTACCGTGCAAATATCCTCATCTCCGCTGGGGCAGATA
CCTTCTTCTACAATGTAATATTCCAAACCGGATTGAGTGGTTACTTTCTCAGCACCAGCA
ATGGAAAAAGGATCCGGAACGGTTGAATAGTCGATTCTTCGCGGGTTGTTACTGTCATCA
CAGGAAAGCAGAAACAGAGAAATGATAACGGTTAAAAAGACAGGTAGCTTCAAAATTTTA
ATGTCCATCAATATTTAAAATGCTCTTTGATTGATTAGTCAGTTAACTATGTAGAATGAA
ATTTATTTCATTGCAAAGATAAAGCATAGCTGTGTTAAAACCATAGCTGATATCAGAATG
AATTATATCAGGAATCGTCGGCAGTTCCTTCAATGGCTTCGGCCAGATCTTTCTTTCTTT
TACGTACGGCAAACCTGCTTACCCAGATGGAAAATTCGTACAGGACCGTTAAGGGTACTG
CGATCAAAATTTGTGAAATGGGATCGGGTGGGGTGAGGAAGGCTGAAATAATGAGTGCCA
CAATAATGGAATGTCGTCGGTATTTTTTAAGGAATTCCGGCGTCAGGAGCCCGATCTTGG
ATAAGGCATAGCTTATAACGGGTATCTGAAATATTAACCCACAGGCAATCACCCACATAG
AAACAGAACTGAAGTACGCGTTGATGTCAAAATCATTTCGGATGATGTCTGAGATCTGGA
ACTGGGCAAAAAACTGCAGGGCAAAGGGAACCAGGATCAGGTAGCCGAATGCAACCCCCA
TCAAAAAGAATAAGGTGATAAAAAAGGCACTGAAGAAAGACTTCTTTTTCTCTTTGCGTT
CTAAAGCCGGCTCCACAAACGACCAAACCTGGTATATGAATACAGGTGAGCCGATCACAA
ACCCCATCACAAAGAGTGTGCCCCAGAAAGTGAAGAACTGCCCGGGCAGGCGACGGCTTT
GAAGCTCAAAGGTGACGGCATCTACGCGGAGAATATCGTACATGAAGAACTCGCCACGGG
TTGGTCCCAACATGACTTGCTCAACAAAGAAATCGGAGAAAATGAAAGCGATCACAACAC
CAATTAATACGCCGATAAGGCCTTTTATGATGCGCCACCGGAGTTCCTCGAGGTGTTCCA
GAAAAGACATGGTTGCAGTCCGGTCCACCGGTTTTTTAGCTTTAGGCGGATCACTTTGCA
TAATTTGACGTTCTTCCAATGGGGAATCTCCTTAGGCCGTTACAAAATCATACAGCGGAA
ACCGGTCACAAAGGTCACGAACTTCCTGCTCCACTTTTTTGTGATTGTCTTCGTCTTCAG
GTTTCTGAAGTACTTTATCGATCAATACGGCGATCTGCTCGAACTCGGCTTCTTTGAGCC
CGCGGGTGGTCATAGCAGGGGAGCCGATGCGGATTCCGGAAGTCACAAACGGACTTTCTG
TATCGAAGGGCACCATGTTTTTGTTTACGGTGATGGCGGCTTTGCCAAGGGCATCTTCCG
CGATCTTTCCGTTCAAGTCTTTATTTCGAAGATCGATCAGGATCAGGTGATTGTCGGTTC
CACCACTTACCAGGTTGTATCCCAGTTCCATGAATTTATTTGCCATAGCTTTGGCATTTT
TCTGGGTCTGGGTTTGGTAGGTTTTGAAATCATCCTGAAGGGCTTCACCAAAAGAAACAG
CTTTTGCTGCAATTACATGCATCAAAGGGCCGCCTTGTGTTCCGGGGAAAACAGCGGAGT
CAAAAACTTCACCCCAATTTTTTGTTCGCCCTGATTTCCGGGCCGTAACACCGATCGTAT
TCTCTGTGTCTTTTCCAACGAGGATCATTCCTCCACGAGGTCCGCGCAGGGTCTTGTGGG
TAGTGGTTGTTACAACGTGTGCATGGGGCAGAGGATCTCTTAAATTTTTAGTAGCGATTA
ATCCGGCGGTATGTGCCATATCCATCCAGAGCAAGGCTCCTACTTCATCAGCGATATTTC
GGAATGCTTCATAATCATAATCTCGCGGATAGGCGGAAGCTCCAATGGAGAGCATGGTCG
GCTTCACTTCCTTGGCTCGCTCACGGATCTTGTTCATATCCAACCTGCCAGTGTCCTTCT
CAACGCCATAAAATTCTGCGTTATAGTTGATGCCGGAGAAGTTAACCGGTGAGCCGTGCG
TGAGATGTCCACCGTGAGACAGATCAAAACCAAGTAAGGTTTCGCCGGGCTTCATACAGG
CGAGGTAGACCGCAGCGTTGGCTGTAGCCCCGGAATGGGGCTGAACATTCACCCAGTCGG
CTCCAAATAATTTCTTTGCCCGCTCGCGAGCCAGATCCTCAACTTCATCAACCACTTCGC
AGCCGCCGTAATATCGCTTTCCGGGATAGCCTTCCGCATATTTATTGGTGAGAACACTGC
CCATTGCCGAGATCGTTGCTTTGGAGGCAAAGTTTTCGGAAGCGATCAGCTCCAGGTTAT
AATTTTGTCGGTCCGTTTCTTTTTCAAGTAGTTTGAATAATTGAGCGTCTTGATCCTGAA
GTGATTTCATCAGCTACGGGTAATTTATTTAGTTAATGATTCAATTTTGTTGATGCGTCG
CTCGTGCCGACCGCCTTCAAATTCTGTATTAAGCCAGACTTCCAGTATCTCCCGGATCTG
ATCTTCACTGAGCTCACGGCCGGGGAGGCATAGAATATTGGCATCATTATGAAGCCGGGT
CATCTCAGCTGAGTTTTTGTTATACACCAGACCAGCTCTCACTTTTGGAAATTTATTTGC
TGTCATGCAGACCCCCTGACCACTACCACAGATCAAGATTCCTATACTGTCATCACCGTC
ATTCACCCGCTTGGCTACTTTAACGGCAAAATCGGCATAATCCACAGAATCTTCGGAATT
GGTCCCATAATCGGTAATTCCGTGGCCCATTTCTTTTAATATCTTTTTGGTGATCTCCTT
AGCGGGAAATCCGGCATGGTCGCTGGCTATTGGGATATTCATGAATACAAATTTGTGGTA
AGAATTAAGGTTGCCAAATATCTCTATTTTTTAGCTGATATTAAAGGTAAGATGAATTAT
GATAGTATATTTTCTATTGTTGATCATGAAAACCAACACTCAAATTTACAAAGACCATAT
ATATTGAAGTATTCCAAAGAATTAAACACAGCAAAAAAAGCAGCAGCTGAAGCCTCCGCC
ATCATCCGGGAATACGCTTCTGATGAATCTTTCAGCATAGAATTGAAAGGGAAGAATGAC
CTGGTTACCGATGCTGATATCTCGGCGGAGAATAAGATCATTGAGATACTGAATGAAGCT
TTTCCCGAAGACCTGATCCTTGCTGAGGAATCTCAGGCCCGGAAAATACTTCCTGAGGGA
CGGGTTTGGATCATCGATCCTATTGATGGTACCACCAATTTTGCTCACCAATTCCCGAGG
TATTGTGTGTCCATAGCGCTTTGGGATCAGAAAACGCCCAGGGTTGGTTTGGTGCTTGAA
GTGGCCAGTCAGGAGTTGTTTACGGCTGTTGACGGGGAAGGAGCCTGGATGAACGGGAAA
GAGATCCACGTTTCACAAAATACCGATCCTTCATCATCTCTTATCGGAACCGGGTTTCCG
TACAATAACCTGGAGCTGGTGGATAATTACCTGGTGCTTTTTAAGCGAATGATGGAGAAA
ACGCATGGTGTGCGTCGTCCCGGAACGGCCGCCTGGGATCTGTGTAATGTAGCCTGTGGC
CGGTTTGAAGGCTTTTACGAGTATGGGTTGAGTCCCTGGGATGTTGCTGCAGGTGCACTG
ATAATTCAGGAGGCCGGTGGCGTAATTTGTGACTGGGAGGGAGAGGACGACTGGTTATTT
GGTGAACGTATAATTGCAGGGAATAAAGTGATAAAGGACTTTTTAAAAGATGAAATTCAG
GCATGCTTCCAAAAGGTGCAGTTGAAGAAATAAGTTACCCGCTTAGCAGCGCCTGAATCT
GCCCGACCAGTTACAGAAATCGACCTGACTGTTTTGCAGATCTAACAACGGTAGCCTAAT
TCATCGATCAGAGGGGTAATCCGTCAGATCGAGTAGGGATCATAGAGTATGAAACTTACC
CTGATGAAACATCGAGCGGAGAATTTAGATCCATCAGATATATATACATAATAAGCCCTT
CCAGCAGTCCCGGAATGCATGAAAAATATTTTTCCTGAGGCTCTCAATTATCACCCTAAA
AAGAGCTAATATTGTGGTGAATTTAATTTTATCACATCATGGATATTTCCATACGCCGAT
CTAAACCCCGGGATCTTAACGCACTTTTTGAACTTGAAAAGAAAGCGTTCCCACTCTATC
AACAAAGCCCCAGAAGAACGCTTTCGCTTTCACTGAAAAGTAAGTTTCAGCAGGTTTGGG
TCGCTGAAAATGTATCAGGTAATGATTATAAAATACTGGGCTGCCTGATATTATACTTAT
ATAAGAAAGCTGTCAGAGTCTTCTCAGTAGTTGTGGATCCGGAGTTTCAAGGTAAAGGGA
TCGGGAAAAAATTATTGGTAAAGGCAAGGGAGACTGCGGTTCAAAATGCAGCAGATCGAA
TTACCCTGGAAGTGGATGCTAACAACCGTAAGCTGGTGGAATGGTATATAGAAGAGGGGT
TCGAATCCACCGAGCTTTTGTCCGATTATTATAAGGAAGGGGAAGATGCTTTTCGGATGG
TGCTGAAGCTGCCAAAGGAAGAGGCAAAGCCCCGAATTACCAACATGATCGTGGTGGATG
ATCCGAGAGAATGGGATCTGGAGCTGGTGGATGTAGAGGTGATATCTTCAAAAGATTATA
CCTCGAACAAGGATAATATTGCAGAACGACCTCTCCGGGTCTTCAACCTCTGTAATTCAT
ATCGCTATCAAAGTATGGGATATTATGTGTCGCTGCTGGCTTCGGCAAGGGAGCATCGCG
CAATTCCCAATGTAACGACCATTCGTGATTTCAAAGACCTGAGTGTCATTCAGTCCATAG
CGGATGACATTGAAGAAGTCATTCAGCGTACTTTGAAGAAAGTAACCGAACCAAAATTCA
CCTTGGATGTTTACTTCGGTAAAACATTAGATCCTTCATATAAAGCATTGGGGCAGAGTC
TATATCAAATGTTTGAATCGCCGATAATCAGAGTCCATTTTCAGCATAACGACAAGTGGG
AGATCAAGAAGATCACCCCATTGAGTTTGAATAAAATTGAACCCGGTGATCTGGATAAAG
TGAAGGGATTTGCGAGATCGTATTTTGAATCCCGGCGGTTTCAGCGCACAAAACTTAAGC
ACTATAAGTACTACCTGGCGGTACTGGTTGATCCCTCAGAAGAGCATCCGCCTTCTGATA
AAAAAGCACTTAAAAAACTGGAGAATGCTGCGGAAGAATTTGATGTGTACACCGAGTTCA
TCACAAAAAAAGATTATAATCGGTTGTCGGAATTTGATGCCTTGTTTATCCGGGAAACGA
CAAATGTGAATAATTATACGTATCAGTTTTCCCGGAAAGCCTATGCTGAAGGACTTGCTG
TGATCGATGATCCGTGGTCTATTCTCCGTTGCTCCAATAAGATCTATCTTCATGAAAGCC
TGAAGCTGAATAAGATCCTGACGCCTGAAACAAGGGTCTATTTCAAAGGCAAAGTACATG
TGGAGGAACTGGAATCACTTGCCTATCCAATGATCTTGAAACAGCCCGACAGTGCTTTTT
CGCTCGGCGTGACCAAAGTGAAGGACGCTGTGGAAATGAAAGGGACCTTAGATCGATTAT
TCAAGCAATCAGAGTTGGTGATCTCCCAGGAATTTGTGCCATCTGAATATGACTGGAGGA
TCGGGATGCTGGATAACCAGGCTTTATTTGCCTGTAAGTACTACATGGCCAAAGGACACT
GGCAGATCTATAACTGGAAAGGTGCTAAGAAAGATCAGTCCGGTGATGCTGATACCGTTG
CCATTCAGGAAGTTCCCCAAAAAGTACTGAGAGCAGCCACCAAAGCAGCTAAAGTGATGG
GCGACGGTTTGTACGGAGTAGATCTTAAAGTGATCGGAGATAGGGTTTATGTGATCGAAG
TGAATGATAATCCCAATATAGATGCGGGTATAGAAGACGCCGTTATGGGGCAAGAACTAT
ACAGAAAAGTTGTCAGATCGCTGGTAACACGCATTGAAATGGCCCGGAATATAGAACGCT
TTGTGAGCGTGGATCCTGCTTAAGCCGGTACGTTGGCCTGAATGCTTTTCAACATCAAAA
CTGAGCAGGTGATCGCAATAATCTCGATCACCGGAATGATGAAAATAACCGGGATGATGT
TGTATCCTACAAGCCCCATATACACGATCTTCGCGATCAGGGCAGCCATCAGAATGGAAA
GAAAAATGAGATAGATCGGAGCTAACAGGTATCCGCCCGGTTCCTTTTTAAGAAGTAGAT
ATCCGGAGACGAAAGCGAGGGGAAGCAAAATAGACAGATCCAGTCCCTGTACAATCAAAG
TGGTGTAATGCTCTACAGCAGACGGATATATGCTGCCATCCAGAAGCGGAGGCACTACGA
CGCTCAGCCAAAGCAGAGCTATGGATAGGGAACTGATCATCAGAAACCATCCCGATAGTT
TGGCAGGAGCGTTTTCGGAGAATAGAGATGGATCGGACTCCTTATAAAGTGAAAGAACGG
TTAGGGAAAAAGCAAAGAAAGAACTCCCGGCCAATATTATGTAGATGAGGAAAAGCGAAT
TATACATCGCCATCGCCAAGTAAAATAAATAGGTGACAAAGAAATACCCTAAAGTTCCGG
CAAGCGCAAAACGGGCTCTTAAGGAGCCTTTTGATGCATAGAAAAGTGAAATTAGCAGCA
GAGGAATTCCGATGAACAGCGTAATGTAATCTTGTGCAATGCCCTGAATGGCTACCTCAG
CAGACATATGCTGATACAAGCCTTTTCCATAGATCTCCACAGTTTGTCCGCGGATGGATT
CGTATTCAAACCCTCCGGAGCCGCCCAAGCTAAAAATACCCATAAGAGTAGCTATGAAGG
CAAAAAAAGCTACCATTCCGGTAAGGATATAGATCTTCTTTACACTTTTCATTGGATAAG
GATTTAGGTATCCGAATGCTACCAAATCTTCATGTAGAAAAAATGAAGTTAGTCCGAACT
TCAGCTAAAACTGAAATATTTAAAATGATGTTATCGCTTTGGGCTGTGTTCAAAAAACAC
GTCCATGGATTTCAGCGGAGCCGGAGAGAGGTAGTATTTGAAGGGCTCGCCGAATTCAAA
TCCAGCTAAGTGACCAAAGTAGCGGGCCCGTGCCTCGTGTTGTTTGAAATAAGATTCGGA
GGAGATATAGGTTTCGGGCTCATCCCCGGGATCGGTAACATTAAATTGGGTGGAAAAAGC
CAGAATAGCTTTGCGCTTGGTTTCCCATTGGTCTGAAATATCAAACACGAAATCCGGTTC
AAAAGGACGGTCTTGCATGTAATGGAGGATATGTGCTGGCCGCCATGGTTGTTGCTGCTT
GCCCTCACTATTATGAGATTCGATCTTTTTGAGACCGGAGTAAAAAAGGGCATCAAGGGT
TAGGTTAGTACCTTTTTGATGATCAGGATGCCGATCAAAAGGCGCACCAACCAAACAAAT
ATGAGGTTGTGTAAGCCGAACCTGCTCAATGATCTTAAGCTGATTTTCACGCGTATTGGG
AAGAAGTGAGTCACCGAGGTCCAAATTAGCTCGATAAGAAATGTTGAGAAGATCAGAAGC
TTTTTTAACCTCATTTGCGCGAGTGGCTTCGGTACCTCTCGTTCCCATTTCACCTTTGGT
CAGGTCAATGATCCCTACTTTTTTACCCTGATCGGAGAGGGCCGCAATAGTTCCGCCACA
GTTTAATTCTGCATCGTCGGGGTGAGAGGCAAAAACAAGTACATCTAATTTCATAAAGGA
AATATTTTTCTTGAAAAGTAAGGAATTTACGGTCCTTGTAAAGCTGGTAAAATAATTCAA
TTTGGATGAAACGTTCGGCTACGGTTTTCGTAACGTTGAGAGTTATCACCCAAAAATACC
TACATGAGATTTCTAAACAGCTTTATTGAAGGATTTCGGATCGCTTTTCGCGCCATCAAG
ATCAATAAGATCCGCTCTACCTTAACGGCGCTTTGTATCATTATTGGAATTACAATGGTT
ACTATCGTGGATGCCGTAACAACCGGAATGGATATTACATTCGAGCAAAGTATGTCTATG
ATGGGACAAAATGTGGTTTATGTTGAAAAATGGCCCTGGGGAATGGGGGGCGAGTATAAA
TGGTGGGAGTACAGAAACCGAAAGGAGATGAAACTGAATTATGTAGAATATATTGAGGAA
TCCAGTGAGCTGGCGAGCAAGGTTACGGCATCGGCTAACAGGGGAGTTTCGGTGAGGTAC
AAGGAAAAACTGGCCGAGGGAGTAGGGTTGTCAGGTACTACCTCAAATTTCTTGGGTATT
GAGGGTCTTAATATTGCAGAAGGACGAATGTTTGTGGACCAGGAAGTACGTTCCGGTTCA
AAAGTTGCGGTGATAGGAAATACCTTGATGGAAGCTCTTTTTGAGCATGAAAGTCCATTG
GGTAAACGGATACGTATTGGAGGGCAGCGATTTACCATAATTGGAGTGCTGGAGAAACAA
GGAAAATTCTTGGGACTTGAAGACACAGATAACCGGATAATTATCCCTATTTCGGCCTAT
GGACAAATGTATGGACTTCGATCTGGTATTCAGATCGGTGTGCAATATCCGGATCAGCCT
ACATTAAGAGAAGGAGAGTACGAACTGGAGGGCATTATGCGGCGTGTGCGCAAGCTTGAT
GCCACCGAGGAAAATGATTTTGCCCTGAACAAGCCGGAAGCCTTCAAGCAGCAACTTGAA
GGAATGAAAGCAGGGATTTATACAGTTGGTTTTCTTCTGAGTGGATTGTCGCTGCTGATA
GGAGGTATTGGGGTTATGAACATCATGTTTGTTTCGGTAAGGGAGCGTACCAAGGAAATT
GGCATCCGAAAAGCGGTGGGGGCAAAGTCGTGGGAAATTCTCACCCAGTTTTTATTAGAA
TCCATTGCCATATGTCTGTTGGGAGGCATCATTGGCGTGGCATTGGCAGCCGGACTCACC
GTTCTTATCAACCAGGCATTTGTGGCGGTGATGAATGTAAGTGTGGTGGTTGTCGCATTC
AGTATTTGTACCATTGTTGGAGTAGTATTTGGGTTCATTCCAGCCTACCGGGCAGCGAAG
TCAGATCCCATTGAATCACTTAGATTTGAGTAATTATGCATATTAAAGAAGTTTTAGTAC
AGGCTTTTGAATCATTGAGAAGCAGTAAATTACGGTCCTCACTTACGCTTTTGGCATTGG
TGATAGGAGTGTTTTCTGTAATTGTTTCAACGACAGCTGTAGCGGTTTTGGATAACTATT
TCAAAAATACCATGAGCCTGATGGGTACCGATGTAGTGAATATCTCACGAACACCTTCGA
TTCAAATGGGGTCTTTGAGTGATGATATCCGAAACCGAAAAGACATCACGTTTGAAACAG
CCGAGCGTCTTGAGGATCTCATGAGGGTGGGCAGGGGAATGAGTCCGGATGAAGTTTTCA
GAGCCTCAGAGATCAAATATAAAGATGAGGAAACAGAGCCAAATGTTTATGTACGAGGAA
GTAATGAGAATTACCTTTCAAATAATTCATATGAGCTTGAAGACGGAAGAAACTTTACGC
AGGATGATGTTCAGTACGGTAGAAATGTGGTGATCTTAGGTAAAGACGTACAGGATGTGC
TCTTCAAAAATGAATACCCGGTCGGGAAAGAGATCCGGTTTGATGGAAAGCCATATACCG
TAATAGGCATCCTTGAGGCCAAGGGACAAATTTTCGGCCAATCTTTCGACAATTTCGTGC
TCATTCCCTACACCACTGCAATGAACGCATACGGTGGAAATCGTAATATCAATATCCAGG
TCCGTGCTCCTGAAATTGATTTCATTCAGCAAACCGTACAAGAGGTAACCGGGATTTTAC
GAGTGGTTCGTAAAGTGAGTCCCGGCGAGAATAATGATTTTGAGATCTCAACCAACGAAA
CGCTATCCGGCAGTTTTGATGCCTTTACAGGGGCACTTTACATCGGAGGATTTGCCATCG
GTTTGATCACGCTTTTGGGCGCAGGTATTGGAGTGATGAACATCATGCTGGTTTCAGTCT
CGGAACGCACAAGAGAAATTGGCGTTCGTAAAGCCGTGGGAGCAACCCGGAAGGCTATCG
TGAGTCAGTTTTTAACGGAGACGGTATTTATCTGCCAGCTGGGCGGAATTATCGGGATGA
TACTCGGCATCGGAGTTGGAAACCTGATGGCCGTTTGGATTGAAACGGAAGCGGTTATAC
CTGTTTGGTCGGTTGTGGGTGGTTTTCTGGGGATGCTGATCGTGGGTTTGATATTCGGGG
TTTATCCGGCTTACAAAGCTTCAAAATTAGACCCGATCGAAAGTTTGCGGTACGAATAAC
TTTTTGCAATGAAATGATTTAAGCATCCGTTGCATTTTAGTATATTGAAAAGAAAAATAC
AGGGCATTATGAACGAAGAGATCATCCAAAACTTAAACGAACGTCTTGACAGCGCAATAG
ATCGAAGCCGGGAAATTCTTGAAGATGAAGACCTGCAGGTTCGGCTTGCTGAAATTCAAG
AGCGTGCCGAGACTCTGGTTCGCCGTCACCCCATTAAATCTGTAGCCGCAGGTTTAGCAG
TTGGTTTTATTGTCGCCAAAATTTTCACCCACCAAGACTAAAACCCATGGACGATCTAGG
GAGTCGCATAAAGCACGTCACCAACGAGCTAAAGCATTATATTGAAGCCAGGCTTGAACT
GACGGTGATCAATATAAGTGAGCAAATTGCCTACTGGATAGGTAAGGCCATTCAAAATTT
ATTTGGGTACGCCATTCTCGCATTCGGGCTTATTTTTGGCGCAACGGCCCTTGCCATTTA
CCTAAGTGAAATCATAGGTGAGGAATGGGCTGGATACCTGATCGTATCTGCACCGTTCTT
ACTTATCGGTCTTCTTTTGGTTTTGACCAAGCCAACCGTACTTGCAGCGAAGGTTCAGCA
TCAGATATTAGCGGAATTGTTATCCTCTTTTAAGGATGATGAGAAAGAGGGAGACGTCAA
AAAAATATCATCCGGAGAAACTTCAGAAACGCTCAATCAAAAAACGACCAGCAGTCATGG
CAAATAAGAAATTGTCTGAAATAGAGAAAAAGAAACAAGAGCTAGAACAAGAATTGGCAT
CAATACAGGATGGATTGGATAGATCCATTGATGATGTAAGGGAAGGGGTAAGCAGCAGCC
TGGAACCCAAAAACCTCATCCGAAAGTATCCGCTTCCTGCTTTGGGAGCTTCACTTCTGG
TTGGATTTTTAATTGGAAAAGCGAGAAAGAATCCATCCCGTTTAGCATCAAAAGAACGGG
GATCATACTCAAAACCCGAATCTCGTATAACTTCAGAGTTAAAACGAGTACTCGCCAAAA
AGGGAATGAATTTGTTGATGGACTTTTTAGACAGCAAATTTTCCGAAATGAGCGAAAGAA
AGCGTTCTGAAGAAGATTAATTTTACATGTCTTTAGGAATAACCTGTAAAAGGATATAAA
AAACGAAAACAGCTCAACTTTTCTGTAACTATTTTCGTCTCACTTCGTGTACTTACCCGT
CAAACAAAATAAAAATTTCAAAATGAAACGACTACTTTCGTCAACGCTAGTTGCATTTAT
ATTACTAACCGGTTCTGTTTTTGCTCAGGAAACAAGAACGATATCCATTCAGGAAGCTAT
CCAAATTGCACTTGAGAACAATTATCAGCTTAAGCAGGCAAAGAACAATCTTGATCTGTC
TGAGAAAGGCATTCAAAGTGAATATGCCGATTTTCTTCCATCTGTAAATGCCAGTTTTAA
TGGATCAAGAAGAACCGGTCAGCAGTTTATTTCTGATCGATTCAGTGAAGGTTTGAATCC
ATTTGTAGATGTAACTTCTCAATCTATTTCTGGAAATGTTAGTGCCAGCATTCCTTTGTT
TAACGGGTTTGAGAATATTAACTCACTACGACAAAGCCAGCAGTCTCAGATCTCTGAAGA
AGAGAGTTTTCAACGAGCTAAGGAACAAGTGATCTTTAGTACGGCCTCTAGTTACCTGCA
GGTTTTATTGGATATGGAGCTACTCAGTATCAGAGAAGAGAATCTTGAAAACTCACGCAA
ACAGCTGGAGCAAGTTCAGGCTCAGGTTGAGGTGGGCTCAAGACCTACGGTTGATCTATA
CGATCAGGAAGCGTTGGTGGCTAATGATGAGTTACTGCTAACACAGCAAGAAAATGCACT
CAAGTTTAGTAAAATTTCACTTGTACGTCAGCTTCAAATTGATCCATTGGGAGAATATGA
ATTTGTTGTTCCCAATATTGAATCTAGTGTAGAAGACACTGATTTTGAGAATTATAATCT
TAGTGAATTGATCGATCAGGCTTTGTTAAACCGGTCTGACTTAAAGAGTGCCCTTGCTGA
TATTCGTTCTCTTGAACTGCAGGCACAAATGGCGAAGAACAATTTGTATCCATCTGTTTC
AGCCAGTGCTGGAATTTCAACCTCGTATAGTGATCAGTATTCATTATTAGGTGAAAGTGT
AGCATTTGGTGATCAGTTTTTTGATCAACGAATTAACCGTTCATTGGGATTTTCTGTATC
GATCCCTCTATTCCAGAACTGGAATCGTATGTATAACATCCAGGCATCAGAAATTCAGCT
TAAGAATTCTGAACTCAACCTTGAGAACTCACGACTGCAGGTGATCCAGGAAGTAACACA
GGCGTACAATGATTTCACATCGTACCAAAAACAGATGGAGGCATCTGAGAAATCATTAAA
GGCGAGCGAACGGGCATTTGAAACCCAGCAAGAGCGTTACAATGTGGGTTCAAGTACGCT
TATTGAATTAAGCCAGGCGCAGGCAAACTATGTGCAGGCGCAATCAAATTACACGCAGGC
TATGTATAACCTGATATTCCAGGAGAAATTGCTGGATTATTATCTGGGTAAACTTAGCGG
CGACACTGTAGAATTTTAGAACATAACTTTTAAGGATATCGGAATGGGAAAAGGAAAATC
GTCATCAAATAAAACACTTATATGGATCTTAGGGAGTCTGGGCGTTATCATCGCTGTTGG
ACTCACACTAAGATTCACCGGAGTGATCGGGAATACACAATCGGGCACAGAAGTTGAAAC
AACAAGTGCCAAACTGAAAACCATCACACAGCTGGTTTCAGCTTCGGGTAAAGTTCAGCC
GGAAATAGAGGTGATCATTCGTCCGGATGTATCTGGAGAGATCATTGAGCTGGCTGTAAA
CGAAGGTGATGTAGTTCAGCAAGGCGATCTGTTGGTTCGGATCAAACCCGATATCTACCA
GGCTCAGATCGATAACCTGAATGCAGCACTTCTCACCCAAAAAGCACGCATGGAGCAAAC
GAAAGCTGCATTAATCCGTGCCGAAGCAACCTATGAACGCGACAAACAACTTTATGATCG
AGATATGATCTCGGAGATGGAGTTTATCCAGAGTAAATCAGAGTATGAGTCGCAGAAGGC
TAGTTTGAAAGCATCAGAGTATCAAATTCAAAGTGCAGAGGCTCAATTACGTCAGGCCCG
TGAAGAGCTGGAACAAACCGTGATCCGTGCGCCCCAGGCCGGAACCATTACCAGTCTTGC
CATTGAAAAAGGCGAACGAGTGCTGGGGAATTCCCAAATGGCTGGAACAGAGATGATGCG
TGTTTCTGTGCTCGACCGCATGGAGGTGATGGTTGAGGTTAACGAAAACGATATTGTAAA
TGTAGGGATGGGAGATACCACAAGAATTGAAGTGGATGCTTATCCTGAACGACAGTTTAA
TGGAGTAGTAACTGAAATTGCTAACTCCGCACAAACAACGGGATCAGGAACCAACGAACA
GGTAACCAATTATGAGGTAAAGGTAAGGATCGTAACGCCTCATAACCTGGAAAACAGCGT
GGAGCAAATGATGCTTTCTCAAACTTCAGAAAACCCATCGGATTCTTTTGTGCCCAACTT
CCGTCCGGGAATGTCAGCCACCGTTGATATCGAAACTCAGACAGCCGTAAACGTTGTTTC
TGTGCCTATTCAGGCTGTAACTGTTCGTGATTTTGCCAAAGATAAAAAAGAACAATCCAC
AGATTCTGATACTGCTGATATAACACTTGCCAGCAGTCAGGATGAGGATATGATCATCAA
AGACGAAGATTTCAGAAAAGTGGTGTTTGTGGTACAGGATGGTGAGGCGGTACGTAAAGA
AGTTGAAACCGGCATTAGTGATAACACTCACATACAGATCTTGTCAGGTATAGAGGCCGG
AGCTGAGGTGGTAACCGGTAGTTACAGAATTCTTTCCAACGTACTGGAAAAGGGCGATAA
AGTGATCGTAAACAATAAGACCGCCATCATAAATTAAGTTCGGAGCTAAGCATGGATAAC
AAGAAAAACATCATTCAGATAAAAGATCTTACCAAAGTATATCAGATGGGACAGACCGAA
GTACATGCTTTGGCCGGAGTGACATTCGATATTCCTGAAAACGAATATATTGCCATTATG
GGCCCCTCAGGTTCCGGAAAATCAACCCTGATGAATATGATCGGATGCCTCGATACCCCA
ACTTCCGGAGACTATATCCTCAACGGAAACAATGTCTCCAAAATGGATGATGCAGAACTT
GCTGAAGTCCGTAATCGTGAAATCGGATTCGTATTTCAAACCTTTAACCTGTTGCCCCGA
ACGTCTTGTCTCGCCAATGCTGAACTTCCGCTTATTTATGCCGGAATGAAATCGGCAGAC
CGTAAAAAAAGAGCTGAGGAAGTCCTTACCAAGGTAGGGTTGGGTGATCGCATGGATCAT
AAACCCAATGAGCTTTCAGGCGGACAGCGCCAGCGTGTTGCCATTGCCCGGGCGTTGGTT
AACAATCCTTCTATCATTCTGGCAGATGAGCCCACCGGTAACCTCGATACCAAAACAGGA
GAAGAGATCATGATGCTTTTTGAGGAATTATATCGTCAGGGAAATACACTGATCGTTGTG
ACTCACGAGCAGGAAATTGCCGATCATGCCCGTCGTATTGTTCGCTTGCGTGATGGAGTG
ATCGAAAAAGATGAGAAGGTTGAAAATCCGGTATTAGCGAATTTTCAGGTTGCCTGATAA
ATAATTTGATCTTAAAATCTATTAAAATAAAAAAGGCACTCATTTGAGTGCCTTTTTTTA
TGCTAAGAAAATTGTAGTGAATTTGGCTTATCTGAAACCAAAGCCAATACCAACATTAGC
GGAAGAATAAGTAGAGAGAGTATAGCTGGCTGATATTCTCAGAATAGCGATTGATAGCCG
CGCACCTACAAAAGCTCTTATATTATTGCTGCCCTTGATCTCAAGATCGATGGGAGCATT
AATGCTTTCGATGATCTTCTCCCGGGTATTTTCCGCGTTAGACTGCGGATCGTAATTCGG
GTTGATGGAAGTGATGGGATAAGCTCCGGGTGTTGTAATAGTGGTTGTTGAGCTTTCAAA
GCCAAGGCCGCCGTAAACGGAAATAAATGGTAGTTTTTTGCCCACAATCGCATTGATCGT
CGTTGCCTTGGTATCCATTTCCAATCCTTGTCCCTGCCATTGGCTTGGTGTGTAAGGATT
ATAAATATCGGAACCTGATTCAGGATCTACTTCAAATCCGGCATTGGAGTTAAAAGCGGT
GTATCCAAACTGAACAGCGATATCAACCGGAAGAATTTTACCACCGGGCAGCCACTGGTT
TATACCATGACGCACGCCAAAGCCAAATAGTCCTACAGAGGCATCAATGGGAGCGATATC
CACTTCAGGAACATATCGCAGTGTAACATCAGTATCCTTGATAATTCCAACTGTAGCCTG
GATCATAGGAGATGGTACGTAAGGGAATCCGAGTCCTCCGGGAATATCAAAGCTTGTTAA
AACTTCTTCCTGACCGCTTTGGGGATTCGTATAGGTGATACCCATAGTGGTAGATGAATT
CTCATCGCCCGCAATGGTTGGAGATTCGGGAGAGCCTGAGATCAGTTCCAGTTCTGAAAA
CACCAATTCTGAAACATCAAAGGTTTGGTTCGACGTAGGCACCATGGCAACAGCAGCGTT
CAAACTGATATCGAATCCAAGTGTACCATGAGCTTTAGCCTGATTGAACCATCCCGTGTT
CAAGTTTGCACCAAAGCCATCAGCAAAAGGAGAGAGATAGTTTTCCAGTAGAATATTGGC
ATCATCTGCGCCACCTCTTAATATTTCACCTGCATCCCCGAGCTGAGCATGAGCGGTACC
GACTGTAGCAAGGCTTAGCACCATGACAGCGCATGTACCTTTTACTATATATTTAAATTG
AGTAAGCATTTGTACTCCTGATATTTGTTGAATATTGTGGTTTAATATGTGTAAAATTTT
TGAGATACGGAATACCCCGTTATGGGGAAAGAATCAATGTAAGGAATCCAGCATATTTAA
GTATGAGTTATATCTGCTGGCGGCAATTTCACCATTTTCAAAAGCTTCGGCTACACCGCA
TTTAGGTTCGTGATTGTGTGTACAGGTATTGAATTTACAGTGTTCGCGGGGTTCCAGCAT
CTCCGGAAAAAACAGGGAGAGTTCCCAGGGCTCAATATTCACCAATCCAAATTCCCGGAT
TCCCGGAGTGTCGGCAATATAACCGCCAAAACCGAGGGGAATAAGCCGCGCAAATGTAGT
AGTGTGTTTTCCCTTGTTAGAGAAATCAGAGATCTTGCCCACTTTAAGATCGTAGTTCGT
ATCGATAGCATTGATGAGACTGGTTTTTCCAACGCCGGATGGACCTATGAAAGCAGAGGT
TTTATCCTTTAGCAGCTCCTTGAGTTCTTTCAGTGATTTCTCATCCTCCAAACTTGTGGT
CAGGAATTCGTAGCCGAGAGACGTGTAGAGTTCACGGAGTTCTTCGGTAAAGGCTAGTCC
GCCACTTTTTGCAAGATCCATTTTGTTTATGATGATCACGGGCATCACCTCATAAGCCTC
GCAGGTAACCAAAAACCGATCTAGGAATCCTTCCTTTAAACGGGGTTTTTTGATGGATTG
AACCACACAAGCCTGATCCAGATTGGAAACCAGGATCTGTTGTCCTCTTTTCCCATGGGT
GGCTTCGCGGGTAATATAGTTTTCCCGTTCCCGGATGGTTTCAATGCTTCCGGTGCCATC
TTCATTCAGGGAAAAATCGACGATATCACCTACGGCAATAGGGTTGGTGACCTTTTTATC
ATCTAATCGAAATCTCCCGGGAAGGCGGCATTCAACCATTTCAGTTCCTGTATCTACATG
ATACCAGCTGCCGGTAGATTGTATTACTCGTCCTTTATTCATGCGCCAAAAATACGGAAG
AGCAGCGGATTAACAAGAGTTGATTTCATAATTATTGGGTCTCTGATTTTCGGGACCGGG
CAATGGTTCGGCTGATGATAATAACAGGAATAATACCCACTAGAACGATCATCAAAGCGG
CACCGGCCGATTCAGCAAGACGTTCGTCCGAAGCATATCGATATACCTGTACGGCCAAGG
TGTCGAAGTTAAAGGGACGGACGATAAGCGTGGCGGGTAATTCCTTCATCACATCTACGA
AAACGAGTAAACCGGCTGTAAGCAGTCCGCCACTCATCATAGGGATGTGGATCTTCCGAA
GCACTTTCGTGAAGCTGTAGCCCATTCCCCGGGCAGCTTCATCCATATTTGGGGTGATCT
TCTCCATGCTCGCTTCAACCCCGCCAAATGAAACTGATAGAAAACGAACGAGGTAAGCAA
ATACCATCGCAAAAATGGTCCCGCTGAGTAGTAGCCCGGACGAGAATCCAAAGTTCTCAC
GGAAAAAAGAATCTACGGTGTTGTCAAAAAGGCCGAAGGGGATAAGCACACCCACAGCAA
TTACAGATCCGGGGATCGCATAACCAAGCGAACTGATCCTGTTGAAGAATTTAACCCAAT
ATCCCGGATTGAGCCGAGCTGAATAGGCCATTATAAGAGCCAGCCCAACAGCCAATATTC
CTGTTAAAGCAGATACGGTAAAAGAGTTGAATGCCAGCTGAATAAAATTGAAATCAAGGT
GGTTCAGGTTGGCAAAGAACATGTTCAGCAGTAAAATGACGGGCAAGATGAAGCCAACTA
AAACCGGTATAAAACAAACAAAAAACACCAGCCATGCTTTAAATCCCTGTAACTGAAAGC
GATTGAGGCGCTTAAAGCGGCTTGAATTTGCTTTTTCATTGCTGATCTTATTGCGGGTAT
AACGCTCAATGAAAATAAGTACGACAATAAAGGCCAGCAAACAGGCCGCTAACTGTGCAG
CTGCCGGACGATCGCCCAAACCAAACCAGGTTCGGTAAATACCGGTGGTAAAAGTTTGAA
CCCCAAAATACTGGACGGTCCCAAAATCGTTAAGGGTTTCCATCAGTGCGAGAGCTAAAC
CCGCAGCAATTCCGGGACGTGCTACCGGGAGTGCCACTTTAAAGAAACTCTGCCAGGTAG
AATAGCCCATAATGCGGCTCGCCTCCAGAAGCGAAGTAGATTGCTCAAGAAAAGAAGACC
TTGCAAGCATATACACATACGGATAAAAGGCCAGCGACATGATCAAAATGGCGCCTTCTA
CCGAGCGGATGTTGGGGAACCAATAATCTTCTATACCTAAGCCAAAAGTACTGCGCAACA
TTGTCTGAAGAGGGCCTGCGATATCTAGGAAATCGGTGTAGATGTAGGCCATGAGGTAAG
CCGGAATGGCAAACGGGAGGATGGAAGCCCATTCAAAGAACTTACGTCCGGGAAACTCAC
ACATGGTAATCAGCCAGGCCGATGACACTCCAATGGATATCACCCCAACAGAAACCCCGA
TGATGAGCCAAAGTGAATTCCTTACATAATCTCCTAAAACGGTTTCTGCCAGATGTTGCC
ACACTTCACCGGAAGGAGTGAAAACAGAGAAGATCACCGTAAAAATGGGAATGGAGATCA
AAAGGGCAATGACGAGGCTGAATACCGTCCATTTTGGCGACTGTTGGCGGACTTTGGGGC
GGTCTCCTCTAAACTCTTTGATCCTCGTGTGTAGTGCTTTTAGCATGTCGTAAAGATACG
CTTATCTCAGTTTTTATCAGAGCTTATTCGAAATTCATTTTTGAGCACAGACTCGGCTGA
ATGATATCCACACATGCCATGAACGCCGCCGCCCGGAGGAGTGGAAGAGGAGCAAATATA
CATGGATGTGCCCGGGATATGATATGGATCCCATTTTAAAACCGGACGCCCAAATAACTG
CTTGAAGAACTGTGCGCCTCCGTTTATATCGCCGCCAATATAGTTTGCGTTGTAGGATTG
AAATTGAGGCGCATTCATCGTGTTTTTTGAGATGATGGTATCCTTAAATCCCGGGGCAAA
TCGTTCGATCTGATCTTCGATGACATCCGTCATATCCAAACTGGAGCCATTCGGAACGTG
GCAGTAAGCCCAGAGTGTGTGCTTTCCCTTTGGAGCACGGCTTTCATCAAAAAGACTGGG
TTGAGAAACGAGGACATAAGGGCTCCGGGAATGATTCCCATCCCAAACGTCTTGCTCGGC
TCTGCTAATTTCATCAAAAGTACCACCAAGGTGAAGAGTGCCTGCTTTTCGGCAATGTTC
GTTGGTCCATGGAACAGGTTCAGAAAGGGCCCAGTCAACCTTAAAAACTCCGGGACCGTA
TTTGAAATCTTTTAGTTTTTCTAAATATGAATCCGGTGCTTTATTCTCAATGATCTCTGT
TATTTGACGAGGAGTCAGATCAAACAAAATTGTTTTAGCGGTGGGGATGTCTTTCAGGGA
AGAAACAGGATGTTCGGTTTCAATCTCGCCGCCCAATTCCTTCAGAAGAGAAGCGAGGGC
ATTGGTTACGGAGTGGGTTCCTCCTTTGGCAATGGGCCAGCCTACGGCATGGGCTGAACT
CGCCAATACCAATCCAAAGGAAGCCGAGAAAGCGATGGTCAGTGGCATGATGCTATGTGC
AGCGCAACCGGCTAATAAAGCTTTGGAATGAGGATGTTCAAAAAGAGCATTCCCCAGAAA
CTTTGCAGAAAGGGCTCCATACCATCCAAAACGTGCCATGAGTAACGGATGTTTTGGTAT
CCGAAGTGTCCCGAAAAGGTCTTCAGATAAAGCATCCCAGTTGTCTGAAAAGTGATGGTA
CAGCTTGCGGTAGGCATTTCCGTCTACTCCCAGATTTTCAGCCGTTTTATTCAGGGAACG
CCAGGCTACGGCAGCTTCGCCATTATCCAGAGGATGGGCGTATGGAATTTCAGGATGGAT
GAATTCAAGGCCATAGTCTTCCAAATTGAGCGAACTCAGATACGGAGATCCAGCTGTGGT
TGGAATGACCGCCGCGCAGATATCGTGCAAAAACCCCGGCTCAGTTAGTTCCTGCGTACG
TGTGCCTCCGCCAATGGTAGATTTGGCTTCCAGGACCAGTACTTTCAAACCATGCTGAGC
CAGACGAACTGCAGCGCTGAGTCCATTAGGACCCGAACCTACAACTACAGCATCGTAATC
AGTTTTTTGAGGCACGTTGATCTTATCTATTGATTTGCTTGTTCTTCCGCAAGCTTCAAT
GCATCGTAAGCATTTATAATTCCGCCGGTGGATGAAAGTTCAGAAAACGGAATGGGTTCC
TGAGTTCCGGGTTTATATACTACCTGATCCACTTTTGTCACCGTCTGCAGGATGATGTCT
CTGACTTCAGAAGTTGGGAGTTCCGGATAGTACGACATGATCAAAGCGGCTACGCCTGCA
ACTACCGGAGAGGCCATACTGGTGCCGCTGTTGAATTCATACTCATTGTCGGGATAGGTG
GAATAGATATCCACGCCGGGTGCAAAAAGGTCTACGGTTGATTTCCCGAAATTACTGAAG
GAAGCGGTAAGCGTGGAATCGGATTGCCAGGATGAAGCTCCAACGCTCAGGTAGTTTGTG
GCCTGACCGCCATCTTCATAAAAGCGTGTGGGGTAAGAATCGGTGCTGTCCACATTGTCA
CTGCCATTGCCTGCACCGGAAACCATCAGCACACCGAGACTGTCGGCGAATCTCACGGCC
GCATCCACATATTCCTTTTGGGGAGAATAGCCTTTACCAAAACTCATGTTGATCACACGT
GCGCCATTTTCAGCAGCATAACGGATGGAATTGGCTACGTCTTTATCGCGCTCATCACCA
TCGGGAACCGTGCGAAGGATCATGAGCTCAATGTTAGCAGCCACTCCTTTTGCTCCAAGG
TCATTGTCCCGAACCGCACCAACGATACCGGCAACATGCGTACCATGTTCGCTTCCGGGG
CCGATCACATCGTTATTTCCATAGAATCTGTCACTCAGGTCATCATAATCATCACCAACA
ATATGGCGGGGATCAAAATCGGGGTTCAACCCATATTCCTCCAGTCCTGAAACACGCTCG
TAATAATTTTCCAGGTCTTCAATATCTTTTTCGGTAGCTCCATTTCCTTTCAGGAAGGTC
ATAACTTGTTTAGCCTGCATTACCTGTTGGCTTTCATTCCCGGTGATCTCCAGGTCTTCG
CTACTCACAGAGTCGATACTTTCAACACCCAGTTGCTGTTTGGCAAAAATTATGGCTTGT
CGGGTTTGACTAACCTGCTGAAGCTCCCGCTGATTTCGCTCAACCCGGTTTTGATAAGCT
TCTTTGATCTCCTGAAAATAGGCGTATTCATCCTGATTTTCCTCTGCTACCGAATCCTCT
GAAACGCCTTCATACTTGTCACTTAAGCGGTCATAGATGCGCACCACTTCGTAGGTATCT
TTATCCACGTGCGTGCTGTCCGGGCCACCAATAAAGTTCCATCCGTGCATGTCATCCACA
TAGCCATTTCCATCATCATCAATATCATTTCCGAGAATTTCATCCTTATTGGTCCAGATC
TTCGTCTGCAGGTCTTCGTGATGGATATCGGTCCCGGAATCAATGATAGCTACGATCACT
TTTTTGCGGGGTGATCTGTCAGCCAGTAATTCAGCATAGGCTTTTTCCACACCGGTTCCG
TAATAAGGCGATGCATTTGCAGGCGCAAGATGCCAGGTCTCAGTAGCGGTTACGGCTTCA
GCTGTGGTTTCTGTTTCTTCATTTTCTGTGGGTGCATTTGCTTCCGGTTCCGTTGCCGTT
TGCGTACTTGAACAACTGACAGCAAACAGTAAAACAGATCCGAAAAGGAAGAGCTTTGAT
AAATAGTTCATGGTGTTTTTTTAGTAGTTAAAGTTGAATCAGGATTCTTTTTCATGTTAA
GAAGGAGCATATCGGCGCCGAGGGTAGACACGATAATAAAAGTCAAGACAACCAAACTGG
CAACAGGTTCCCAGATGATGAACCCGCCGAAAGTTCCCAAAACTGCACCCAGATATTGGA
TATAATTCAGCTGATCGTTGCTTGCATTCTTAATAAGCTGCTCCAGTCTGCTTTCGTCAT
ATTGCCGGAGATTGTCCTCAACCAGGGCATGAACATCTAGCTGATTGATGAGTTTATACA
ACAGATTGGTGACCAGTTCTTCGATCACAGAACCGTGTTCGTCCAGTTTTGAGGGGAGTT
CGTCAAGAAAGGTATCCATTTTGTTGAGGCCATTCTCAATACCGGTGGGCAATTTCACCA
AAGCACTTTCAACCATATCCTGCATTTCCTGTCCTTTTACGAAACTGTAGGCTTTCAGAG
CCACTTTCTCGAAGGAATTTTCTTCAATGGCCTCGTCAATTTGTTCGATCAGCTTTTTAG
CAATGGAGGAACGTACCTCCGGGTCGGCAACCATCTCATCTACATAACTGATAACCAGGC
TTTTCAGGTTGGTTCGAAACTCGGGATCGTCGATGATCTTTTTCACATACACAGTAGCCT
TTTCCCGGTAGCGTGCTATGGCTTGCGATTCATGGATCTTTTGCTTGATGATCTCCGGGT
TGATGAGGTCTTCAGAAACAGCACTTGCAAGCCGGTATGCAATGCGGTCTTTTTGAGCGG
GAACCAATCCCTGTCCCAGTATAGGCCGGCGATGGGTGGGGCGAAACAACATGGTTATAG
CCAGCCAGTTGGTTAAAAATCCGATCAATCCACTTATACTGATGATCCTTAACAAGCCCT
CAAACGAAAAGTAGATGCCAAAAACGGTGGCATTCATGCCCTGAAAATCCCAAAAAAATG
AAAAGATGAAAACCGCTACAAGCAAATACGGAAACCCGAAGAGCAATTTCATCAGCCACG
GATATTTTGCAGTTTTCTTGTCAGGGATATCACCCTGAGAGATCGGTTTATGCTGATCCG
ACTGCTTCTCTACCTGTTCTTTGATCAGCTCCCAAAGCTGAAGACCGTATGCTTTATTAC
GCTCTTTGATGTTATTTGAAGGTTGTTTTTCGGCCATGTATCCAATTTATGAACTATGTA
CGGAAAAACCGATCAGTTGTTCTTCCCGGAGAGCGATAAATATGTATTCTCGAGCTCGGT
CATTCGTTTCTTTTCAGCTTCTGAGCGGTCATCGTAACCAATTAAGTGAAGGAGGCCATG
AATTAGGATCCGCTTAAATTCCTGATCTGCGGTTTCACCAAAATCTTCGGCTTGTTCTTT
GATCCTTGGGGCACAGCAAAATAGGGTTCCTTCGATAGCTGTGTTATCACCGGAATCCTC
GTCGTCATCATACCGAAAAGAAATAATATCGGTTACGTAATCGCGGTCAAGGTGCTCCTT
GTTAATGCGGACGATCTCATCTTCGGAAACGTAAACCAATTCAACCAACTCAAATTTAGC
AGACTCATGCTGCTCTATGATATCCAGAATGCTTGCGGCATCGTGTTGGGTTATTGAGAC
ATGCTCCTCACTTTCATTGAATAACTGAAGGGGAGAAGGGAGGTCTTGGCTCAAAGCAAC
ATGGGGTTAGAATGAAAAACCGTCGTCCATAGATTCGGTCAGAGAAAGTGCAATACCGCA
CATCATCAGGTCTTCAGGTAATTCCGTGAAATCGCCGGTGATGATCGCTTCGTCCACATT
GGCATATAGACTACACCCGGCTGTTTTTTCAACGATCAGCCCGGAAGTCTTATCTCCTGA
TTTACCAAAAAAGGTAACCTGCTGCAGCATATCGCTTGCCACAAAAGCAGTGCAATTGTG
GAGCTGAAGAAAGGTATTGTAAGAATAGACAGACACCATATTCATCTGTTCACCATTTAT
GTCGAGGCCAAGATGAATTTCAAGTGCCAGTTTTCTGGGTTGATCTTCTTCGTTTTTTAC
CTCAAAACGAAACACGTCGTTGCCAAGGGGTTTAGCTTGTGTACCAAGTATCTTGGCAAT
GGTGTCAATATTTTCTTTGGTGAACTGATGAATCATAATGCTAATAAGTTAATGAGTCCA
AATATACGGCACCTTCCTTTAAGATTAAATAAAGGAATTAGTTGATTCCATATCGGTTGA
TCTCTTGTTCACTTTCTCCTTTGGTTGCAGGCATAGGCGGGAAGCTTGATCCCATCATCT
CATTGACCTGCGTGGCTAGATCCACGGCTTTTTGAGTCTCGTTAGACTGGAAATAAACAT
ACTGGATCAATACCAGCGACTGACGAGCGGTGCGTACCTCAGAAAGCCGATCTTGTGCAC
GGGAATTCATGCTCTCAAGTTTCGTTCTTAGTTCACGCTGCTCGCTGATATTTCCTCTGG
ATTGAGCACTTTCATATTCCTGATTCACGATGTTGAATTCGGTCTCAAGTTCATTAAAGC
GACTCATGCTTTGGGAAAGATCGTTCACCAGCTTCTCTTGCGAAGTACCGGCAAGCCGGG
CTGCGTCTTCTTCAGCACCAATTTGAGCATAACGAACGGCATACAGCAGCTTGATAGACT
CGTTGGTCTCATCAGGGCGGAATGGAACACGTTCTTCGCCCCATTTCAGCCAGTAAGCGG
CACTGTCGGGCATGCCCAATTCTCGGTACTTCTGGGCTAATCCCATAAAGTTAAACCGAT
AGTTGCTGAGCATTCTGCGAATGTTTTCGTCAAAGTAGACATCCGGATTATCCCATTCGC
GGAACTGGAACCTTTTAAGCCGGTCCGTCATGATGTCTACATCTATGTAATCCTCACGTC
CGGTGCCAAAGTCTTTGGGAACCACACGGTAGGCTTTGCCTTCTGTACGGAAGTACTTTC
TAAGCCCAAGCTGACTTGTGGAAGAAACCGTATTTGCAAAATAAACAGGTCTCAGCCAGT
TATTTGTTTGAAGGATATCCAAGATCAAACGATCCTGAACCTGCAGATAATATACGTTGT
TGCCCTGCTGATCCTGACCATAAAGACGGCCATTCAATCTCCAGCTTACAACATCATCCA
GTGAGTCAACCGGCATTTCAAAATCGATGCCATTTTGAAGGATCGCCAGAGAGGTATCTG
GCTTCACCCCAATTTTTTCCTTGTACTGAGGATCCCCTGAAAAAGCTTCTTTCAGCATGT
CCTTGTCAACGGAGATATCAATATTTCGAGGCTGCCACTGTGTGATACCTGAAGTAACAC
GTTCCACTTCCTCATCTGACAGGGAAATAGGGAGGGGAGCGGATTCATGCGACCATTGGT
CTCGCAGCTGTTTGATATACCAATCGGTATTCAACAGACTTAGACAGACAATACGGACAT
CCGTTCGTACGCCTTCCACTTCCTGCAAGTACCATAATGGGAACGTGTCGTTATCGCCAT
TGGTAAACAGAATGGAATGTGGGGCAGTCGATTCCAGTAAATTTCGTGCATAATCGGGAG
CTACATACCGGTTGCTTCGGTCATGGTCGTCCCAGTTTTGGTATCCCATCCAAACCGGAG
AGGCAAGTAACAGGATGCCCAGGGTTCCATAGGCGGCAAATTTATTATTCGCGTATTTCT
TCAGCAGTTCGATGATCCCGGTAACACCGAGTCCGATCCAGATCGAAAATGCGAAGAAGG
AACCCACGTAAGCGTAATCACGCTCACGTGGCTGATAGGGGGTTTGATTCAGGAACACGA
TGATCGCCAACCCCGTGACTATAAACAGGGCCAGCACCGAAAATGCACGTTTCCAGTCAT
TACTGAAATGATAGATCATTCCAAATAGACCAAGTAAGAACGGAATAAAGAAATAGGCAT
TGCTTGCCTTGTTATCCGGGTAGGCCGGCTCTTTAATTCCAGACCTCCAGCCGGCGTCTT
GTATATCGGCTTCACGGCCAATGAAATTCCAGTTGAAATAACGGATGTACATGTGATTGA
CCTGGTAATTCCAGAAGAAATCGAGGTCAGAGCTGTATCGTGCGTAATAATCTAAATGTC
GCGGATCCGGAGAATAACGGCGCGGAAAGAGTTCCTCATTGTTGCGATCGATCTGTCCGG
TTCTTTCATTAAAGTTATTTCCCTTCAGAATGGGAGTAGCTCCGTACTGCTCGCGTTTCA
GATAGCTGATAAAAGCTTCGGTTGTTTCCGGGTCGTTCTCATCGATCGGAGGATCTGCAA
TGGAACGGATCATGATCACAGAATAGGAGGAAAACCCGATCAGTATCATAGCATAACAAA
GACTGATGATGTTGGCCATTCGCATTTTATTCTTATGCGTGTAATACACAGCATATGCTA
CCGCAGCCATAAACAGGAAGATGAAAGTCAGAGGACCAATGAGCCCGTAAGTAGCATCAT
TGATGCTGTTCGCAATAGTTGGAATGTTTTGAATGGTGAAGGGATAGATGGATAAAAAGG
CGATCACTGCTCCAAATCCCATCAACAAAAATGATTTCCATTCAAATTCACGGAATTTGA
AATAGATAATGAGGGCTACAAAGAATAAAGCCAGCAGGTTCAATAAGTGAACACCAATGG
CGAGACCAAATAAATAGGCGATAAGTACCAGCCAGCGTTCGCTGTAAGGCTCATCATAGT
TTTCAGACCATTTAAGTGCCAGCCAAACTACAATAGCAGTAAAAAACATCGACATGGCAT
ACACTTCAGCTTCTGCCGCACTAAACCAGAATGTATCAGTTACTGCAAAGGTAAGCGCTC
CTATCAAGGCTCCACCATACATCCCAAGCTTGTCCATTAGATCCATAGCGTTGGGATCTC
CTTTCCATTCGCGAACAAGGCGAACAACAATGAGATATAGTAACATGATGGTAAGCGCTG
AGGTTAGGGCACTTATAAAGTTTATGCTAAGGGCAACATATCCCGATGGCATAAACATAG
AGAAAATGCGACCTACCAAAGAATAGAAGGGAGCTCCCGGTGGGTGATTTACCTGAAGTC
CGTGGGCAACGGCTATGAATTCACCGGCATCCCAAAAACTGGCGGTAGGAGCCATCGTCA
TGGTGTAGATGACAAGTGAAACAATAAAGGTTAAGAGAGCGAGGTACTTATTGGTCGTTT
TATGATCTGAAAACATGTAAAAAATTTAGTTAGCTGCTCAAAAAAATTTTTGGATATTCG
GCGATTACATTTTATGATTGGCTCGCAATTATAAGCAGAGCCAAAATCGATTCAAAATCC
[truncated: 3,634,550 more chars]
