# Supplementary material for: Regions Enriched with Reverse Complement Triplets in Bacterial Genomes
Source: Int J Mol Sci. 2026 Feb 28;27(5):2301. doi: 10.3390/ijms27052301 (PMC12985086; doi:10.3390/ijms27052301)
Supplement: Supplementary file 1 [file ijms-27-02301-s001.zip › for_send/45/Balneolota/class/mirror.txt]

SMAX=  497.00     KMAX=      63   
NOM=     1     3     4     5     6     9    10    12    15    16
NOM=    18    20    22    23    26    29    31    33    34    36
NOM=    37    38    40    42    43    44    47    48    49    52
NOM=    53    54    56    57    59    63    66    67    68    69
NOM=    70    71    74    75    76    77    78    79    80    81
NOM=    82    83    85    86    87    89    90    94    97    99
NOM=   100   101   102   104   106   110   111   114   115   116
NOM=   117   118   119   123   124   125   126   128   129   130
NOM=   133   135   136   137   138   139   141   142   143   144
NOM=   145   146   147   149   151   152   153   154   156   159
NOM=   161   162   163   165   166   167   171   172   173   174
NOM=   175   176   177   178   179   180   181   182   185   187
NOM=   188   189   192   194   195   197   198   199   200   201
NOM=   203   204   205   207   208   209   212   213   217   218
NOM=   220   223   224   225   226   229   230   231   233   234
NOM=   236   237   238   240   242   247   248   249   257   258
NOM=   260   262   263   264   273   274   275   277   279   280
NOM=   281   282   283   284   286   287   288   289   290   291
NOM=   292   293   294   295   297   298   299   300   301   302
NOM=   303   314   315   316   319   320   321   322   323   324
NOM=   325   326   327   328   329   330   332   338   339   344
NOM=   345   347   348   349   350   351   352   353   355   357
NOM=   359   360   361   362   364   365   366   367   368   369
NOM=   372   373   377   378   380   384   385   388   391   392
NOM=   393   394   395   397   399   400   402   403   406   408
NOM=   409   414   415   417   418   419   426   427   428   429
NOM=   430   432   437   438   439   440   441   444   445   446
NOM=   447   448   449   451   453   454   455   457   458   461
NOM=   462   464   465   466   467   468   471   473   474   475
NOM=   477   480   483   484   488   489   492   496   497   498
NOM=   500   501   502   503   504   506   508   509   510   513
NOM=   515   516   517   518   520   521   522   523   524   525
NOM=   527   528   530   533   534   537   538   539   541   542
NOM=   543   544   547   550   552   553   555   557   559   561
NOM=   564   566   568   570   572   573   574   575   576   577
NOM=   578   579   580   581   583   584   585   586   590   592
NOM=   594   596   598   600   601   604   605   606   609   610
NOM=   611   617   618   620   623   625   626   628   631   632
NOM=   633   635   636   637   640   645   646   648   649   650
NOM=   653   656   659   661   662   663   664   667   670   672
NOM=   673   674   679   681   684   685   687   690   691   694
NOM=   696   697   701   702   703   704   706   708   709   710
NOM=   711   715   716   718   719   720   721   722   723   724
NOM=   726   731   733   736   740   742   744   746   747   748
NOM=   751   754   757   758   759   760   763   764   768   770
NOM=   771   773   774   775   781   782   783   785   786   787
NOM=   791   793   794   795   796   797   799   800   802   803
NOM=   805   806   807   811   812   813   814   816   817   818
NOM=   819   820   821   822   827   829   830   831   832   835
NOM=   836   838   840   842   844   845   847                  
KK=  366392  LL=  367381  Z=    6.07  JJ=  366362  DL=   990    
ATCATTTCGGATGATGTCTGAGATCTGGAACTGGGCAAAAAACTGCAGGGCAAAGGGAACCAGGATCAGGTAGCCGAATGCAACCCCCATCAAAAAGAATAAGGTGATAAAAAAGGCACTGAAGAAAGACTTCTTTTTCTCTTTGCGTTCTAAAGCCGGCTCCACAAACGACCAAACCTGGTATATGAATACAGGTGAGCCGATCACAAACCCCATCACAAAGAGTGTGCCCCAGAAAGTGAAGAACTGCCCGGGCAGGCGACGGCTTTGAAGCTCAAAGGTGACGGCATCTACGCGGAGAATATCGTACATGAAGAACTCGCCACGGGTTGGTCCCAACATGACTTGCTCAACAAAGAAATCGGAGAAAATGAAAGCGATCACAACACCAATTAATACGCCGATAAGGCCTTTTATGATGCGCCACCGGAGTTCCTCGAGGTGTTCCAGAAAAGACATGGTTGCAGTCCGGTCCACCGGTTTTTTAGCTTTAGGCGGATCACTTTGCATAATTTGACGTTCTTCCAATGGGGAATCTCCTTAGGCCGTTACAAAATCATACAGCGGAAACCGGTCACAAAGGTCACGAACTTCCTGCTCCACTTTTTTGTGATTGTCTTCGTCTTCAGGTTTCTGAAGTACTTTATCGATCAATACGGCGATCTGCTCGAACTCGGCTTCTTTGAGCCCGCGGGTGGTCATAGCAGGGGAGCCGATGCGGATTCCGGAAGTCACAAACGGACTTTCTGTATCGAAGGGCACCATGTTTTTGTTTACGGTGATGGCGGCTTTGCCAAGGGCATCTTCCGCGATCTTTCCGTTCAAGTCTTTATTTCGAAGATCGATCAGGATCAGGTGATTGTCGGTTCCACCACTTACCAGGTTGTATCCCAGTTCCATGAATTTATTTGCCATAGCTTTGGCATTTTTCTGGGTCTGGGTTTGGTAGGTTTTGAAATCATCCTGAAGGGCTTCACCAAAAGAAACAGC                                                                                                                                                                                                                                                                                                                                                                                                                                                                                                                                                                                                                                                                                                                                                                                                                                                                                                                                                                                                                                                  
A===      123      223      111      314      433      233      133      323      112      114      244      234      243      313      333      413      343      334      231      224      134      1
B===      412      411      222      324      443      441      442      414      122      322      331      341      431      424      444      423      434      344      241      311      342      1
RRR=   4419.3   3731.7   3035.2   1495.0   1118.7    324.5    287.0    192.5    190.1     83.8      0.0      0.0      0.0      0.0      0.0      0.0      0.0      0.0      0.0      0.0      0.0      0
M=    39804.    44718.    30804.        
M=    30124.    44414.    39686.        
M=    29788.    24715.    38918.        
M=    38954.    24823.    29262.        
J=   1       7.3  33.6 -40.9            
J=   2     -42.7  34.1   8.7            
J=   3      -8.0 -37.9  45.8            
J=   4      46.9 -36.5 -10.3            
SMAX=   84.00     KMAX=     494   
NOM=     7     8    21    35    46    51    62    91    93   105
NOM=   112   148   186   191   211   215   227   239   241   246
NOM=   250   251   255   261   269   270   271   285   306   308
NOM=   333   335   337   341   342   343   346   356   370   411
NOM=   412   413   421   422   424   433   435   452   456   487
NOM=   494   495   505   540   545   546   548   551   588   599
NOM=   613   615   619   630   639   647   651   676   692   693
NOM=   713   727   734   737   743   752   777   779   788   828
NOM=   841   843   851   854                                    
KK= 2435750  LL= 2436949  Z=    5.32  JJ= 2435750  DL=  1200    
CTATCGGGAATGCCATTTATATGCCGGTGGCTGTTTTTTGCATGGCCACTTTGATCGCCATCAACCCCGTGGTTTCTCAATTTTTAGGAGCCCGCAAATTTGATGAGATCGGGAAAAGCGCCCGGCAACTTTTTTGGCTGATCCTTATGCTGTCCATCCCCGCCTTTTTCCTGCTTCGCAATCTTGACCTGGTGATGATCTGGATGAATGTGACCCCGGAGATCATCCCCATTGCCGATGGATATCTGAAGGCCGTTTCCTGGGGTTTATTGCCACTCCTGGTTTATGCCGGGGTGCGCTATTTCAGCGAGGGACTTTCGGTCACCAGGCCCGCCATGTTTGTGGCCTCAGGTGCTTTGATCATTAACATTGGAGCCAATTACGTGCTCATGTATGGCAAGCTTGGATTTCCGCAATTGGGAGCCGTGGGTACAGGCTACGCCACCGCTATCGTGAGCTTATTTGCAGCCATTGCATTTGTAGCCTTCACCGCCACTTTTAAGCCCTTCAAGCGTTTCAATATTTTTGAACGAACCAAAGGACCGGAATGGAAGTACATTGGCGAACTCATCAAAGTGGGCGTTCCCAACGGAGTGAGTTCCTCCATGGAAGTACTTCTGTTTGCGGCCGTTAGTTTACTGATGGGCACGCTGAGCGTGAAAGCAGCTGCGGCTCACCAAATTGCGATCAATGTGGCGGCTACCATGTTCATGATCCCCTTCGGTCTTTCGCTGGCCATCTCCCAGCGTGTTGGGTTTTCGATCGGACAAGGCTCCCTGGAAAAAGCTCGGTTCAGGGGATTTGTGGGCATTGTGATCTGCGCCGGAATCATGACCTTTACAGCTCTCCTGCTATTCCTTTTTCCTGAATTCATCATCAGTATTTATACGGATGATCCTGAGGTAACAGGTATGGCGGTTTTACTTTTATTTATGGCGGCGGTTTTCCAGATATCCGATGGCCTTCAAGTGGGCGCTTTTGGTGCACTTCGTGGATTGAAAGACACCCGGGTCCCCATGGTGGTGAATTTCATCTCCTACTGGATCATTGGATTTCCTGTTGGATATGTTTTAGGCATCAATCTTGGTTATGGACCAGAAGGTCTCTGGATCGGTCTCATTTGTGGACTGACCGTGGCGGCGGTGCTTCACAATTACCGGTTCAATAAACTCACCAAGCCTGAGACCGGACTGGATTATT                                                                                                                                                                                                                                                                                                                                                                                                                                                                                                                                                                                                                                                                                                                                                                                                                                
A===      244      231      111      334      224      114      223      243      233      343      413      234      333      314      313      323      214      213      124      123      121      1
B===      331      241      222      344      311      322      411      431      441      434      423      341      444      324      424      414      321      421      312      412      212      4
RRR=    929.9    628.6    209.5    174.7     28.2     28.2     24.5      2.4      2.3      0.0      0.0      0.0      0.0      0.0      0.0      0.0      0.0      0.0      0.0      0.0      0.0      0
M=     6044.     5902.     7569.        
M=     7699.     6085.     5661.        
M=     5557.     5698.     4227.        
M=     4140.     5755.     5983.        
J=   1      -6.0  -7.8  13.8            
J=   2      15.9  -5.2 -10.7            
J=   3       5.7   7.8 -13.5            
J=   4     -16.5   6.6   9.9            
SMAX=   56.00     KMAX=     629   
NOM=    11    17    32    50    58    60    84    88    96   108
NOM=   109   158   169   214   228   244   267   305   310   313
NOM=   318   336   382   398   416   459   469   472   490   514
NOM=   529   562   593   607   608   612   621   622   627   629
NOM=   642   652   665   669   675   678   712   729   735   741
NOM=   750   792   801   810   848   852                        
KK= 2687223  LL= 2687582  Z=    9.04  JJ= 2686743  DL=   360    
CAACGGATTCAGGCGTACCAAATTCAGTTCAGATCGGAAGAATTGCTGGCCTTTGAGCTGAGTGAAAATGAGATCATTCGATACCTGGAATCACTGACACGCGGTGCATTCATCACAGACTGGAACCGGCAGGATGAGCAAATTGCCATCCGCCTGATCGGGGAGAAGGGACAGACACTGGATCCGCAAGAGATCACCCTGGATATCAAAAATAAAATTATACCCTTGACGGATGTGGCTGAGATCAATCGAATTAACGAAGCCGAGCAGATCGAACGTATCCGGCAGTCACCGATCCTGACCTACAACTCCGATCTGACCTTCATGGATTGGTGGTGGGATGGTGGCGAAATTCAGCAG                                                                                                                                                                                                                                                                                                                                                                                                                                                                                                                                                                                                                                                                                                                                                                                                                                                                                                                                                                                                                                                                                                                                                                                                                                                                                                                                                                                                                                                                                                                                                                                                                                                                                                        
A===      314      123      223      112      233      111      133      433      323      114      224      113      243      234      244      313      334      333      413      343      231      1
B===      324      412      411      122      441      222      442      443      414      322      311      422      431      341      331      424      344      444      423      434      241      2
RRR=    528.3    420.8    115.5     69.5     55.6     46.1     21.7     17.9     15.6     12.5      3.0      0.2      0.0      0.0      0.0      0.0      0.0      0.0      0.0      0.0      0.0      0
M=     4090.     4341.     3071.        
M=     2846.     4474.     3862.        
M=     3138.     2348.     3366.        
M=     3446.     2357.     3221.        
J=   1       4.3   8.6 -12.9            
J=   2     -15.1  12.8   2.3            
J=   3       3.6 -11.5   7.9            
J=   4       8.3 -12.3   4.0            
SMAX=   29.00     KMAX=     769   
NOM=    14    24    25    41    55   107   164   170   210   317
NOM=   431   442   460   470   479   507   531   587   597   657
NOM=   658   666   677   700   705   745   769   790   804      
KK= 3652315  LL= 3653064  Z=    7.77  JJ= 3651985  DL=   750    
TACAAGAGGTCAAAATACGTGAGCATTTACAATTTCATTCGATATATATTTTACGGGCTGCTCTTCAGTATTATACCCTTTATGGGAGATCTGCAGGCTCAGTTTTCCGGCGGCTCCGGTACTTCGGATGACCCATATCAAATTTCTACGCTTACGCAGCTTCAGTCCATAGAGCAACATCTAGACAAGTATTTTGTGCTCCTGAATGATATTGATGCTTCCGAATCCATATACTGGAATGCAGGAAAAGGGTTCGAGCCCATTGGCAACGAAAACACTCCTTTTACCGGTGTCTTTGACGGCAATGGTCAGGAGATCTTAGGGCTTAGTATTCAACGAAATTCTGGTGAATTTATAGGCCTTTTCGGTCATACAGATGGAGCCATCATCAAAAGCCTGTCTCTCATCAATGTGAACATCCGTGGAGCCAACGAAACCGGAGGACTGGCAGGTAAAGTAACCGGAGGAGAGATCTCCCTGATCAAAGTTACCGGAGATATTCGGGGTCGTACCCATACCGGAAGCATAACCGGCTTTAACCGTTCGGGACGCATTGAATTTGTTATCGCAGAAGCCATTGTATCCGGTCGTTCCTACGTGGGGGGACTTGCCGGTATTAATCGTGGCAGAATCATACAATCCTCTTTTGATGGACAAGTAAAAGCAACCGGACATAACCTGGGCGGTATTGCAGGAAATAACTACGACGGCTTGATTGCTGAATCCTTTTCAAGAGGATCTGTTACCGGA                                                                                                                                                                                                                                                                                                                                                                                                                                                                                                                                                                                                                                                                                                                                                                                                                                                                                                                                                                                                                                                                                                                                                                                                                                                                                                  
A===      233      111      133      433      112      123      223      314      113      114      313      244      243      121      323      333      413      343      334      234      124      2
B===      441      222      442      443      122      412      411      324      422      322      424      331      431      212      414      444      423      434      344      341      312      2
RRR=    335.7     90.7     73.7     67.5     52.4     36.0     25.9     13.4      7.4      0.0      0.0      0.0      0.0      0.0      0.0      0.0      0.0      0.0      0.0      0.0      0.0      0
M=     2164.     2011.     1815.        
M=     1794.     2087.     2245.        
M=     1290.     1602.     1894.        
M=     1972.     1520.     1266.        
J=   1       3.9   0.3  -4.3            
J=   2      -5.8   1.0   4.7            
J=   3      -7.9   0.2   7.8            
J=   4      10.1  -1.7  -8.3            
SMAX=   22.00     KMAX=     563   
NOM=    73   120   184   196   235   245   334   340   358   363
NOM=   401   463   476   549   563   602   655   753   762   780
NOM=   809   849                                                
KK= 2901931  LL= 2902920  Z=    4.52  JJ= 2901781  DL=   990    
GGCACTGAAGTTGATATCACGTTCAACCAAAACAGTGATCTTAAAAATGAATCGGGACAAGTCATGGATCTTGAAGGTCTTCACCTAAAGCAAGAAGATGAAGGCAATGGCAATCACGCCGTTTCAATACTTGGTAAGCTAAAAGACGGGCAGGAACTCAATGGAAAATACCAGGGCTCATTTACAGCTGTTGTCGAATATCTTTAAGCAGCTTGCTCCGGAATTCATTTCCGGGCTTTGATCAGGTAAAACTTCCACCAGCCAAACCACCATTCGCGCTCCTTTTCTATTTCAAAGACATTCTTCCTTAACTGAACGCTCATTTCATTAGCCGAACGTGAGTTAATGACCTCCGGACTAAACAGATCGATCATAAAATTCATGCCCCTGAAAAGCCCCGAATTATTCCAGTCCAGAATAACGAGCGCACCTTTCGGCTTTAACAGCCTGTATATCTCCTCACTAACACGCGCCTGTTCCTTGTAATTGTGAAAAGCATTCAGGCAAATGATCGCGTCAAAACTCTGGTCCGGAAAATCTAATTGTTCTGCATATTGATGTGTAAAGGAAAAGCGATCATCATCCGAAAACCTTTCTTTAGCAACCCCAAGCATTCCCTCCGATATATCATTGAGCACCATTTCTTTAAATGGAATACCCTTCTCTAAAAGGGATTTCTGAAGAAGCCCGGTGCCCGCACTCACATCCAACACTGACGATTCGGGTGACAGATCAAGCTCCTTTAATACCGCACGGTGCGTATGCGAAAGATATTTTTCCCACTTCTGCTCATATTCTTTCGCCTGACGAGAATAGCTATGTTGGGTCGCTTTATCTGACACGTGATCAGGGTTGAACCGGAAGCTTTTTCTGAACCTGGCCGGCACCACTCCATTTCATTTCAATGGTTACGGAATCTCCTTCTGCCAGTTCGTTCTTTAAGCTGATGAGCATTACATGAAGGCCGCCCTGACGGAATTCAACAACCTC                                                                                                                                                                                                                                                                                                                                                                                                                                                                                                                                                                                                                                                                                                                                                                                                                                                                                                                                                                                                                                                  
A===      223      233      111      123      433      231      114      133      141      243      314      113      112      333      234      413      343      334      313      244      323      2
B===      411      441      222      412      443      241      322      442      232      431      324      422      122      444      341      423      434      344      424      331      414      3
RRR=    260.9     87.5     32.6     16.2     13.5      8.5      7.2      5.2      2.4      1.5      0.7      0.6      0.3      0.3      0.0      0.0      0.0      0.0      0.0      0.0      0.0      0
M=     1624.     1641.     1634.        
M=     1788.     1691.     1676.        
M=     1039.     1316.     1534.        
M=     1379.     1182.      986.        
J=   1      -0.2   0.2   0.0            
J=   2       1.8  -0.7  -1.1            
J=   3      -7.4   0.6   6.9            
J=   4       5.9  -0.0  -5.9            
