# Supplementary material for: Regions Enriched with Reverse Complement Triplets in Bacterial Genomes
Source: Int J Mol Sci. 2026 Feb 28;27(5):2301. doi: 10.3390/ijms27052301 (PMC12985086; doi:10.3390/ijms27052301)
Supplement: Supplementary file 1 [file ijms-27-02301-s001.zip › for_send/45/Balneolota/class/selection.txt]

KOK=         1
KK=    3391  LL=    4170  Z=    5.21  JJ=    3301  DL=   780
A===      111      112      113      114      121      123      124      131      132      133      134      141      143      144      211      213      214      223      224      231      233      234      243      244      313      314      323      333      334      343      413      433
B===      222      122      422      322      212      412      312      242      142      442      342      232      432      332      221      421      321      411      311      241      441      341      431      331      424      324      414      444      344      434      423      443
RRR=    3.917   14.151    5.208    1.823    0.878  101.791   -0.677   -0.666    0.514   11.421   -1.048   -0.009    2.498   -1.459    0.878    3.376    2.139   40.988   -1.466   -2.253    0.001    0.220   -3.736   -1.162   -0.177   20.768   -0.152    0.835   -1.394   -0.104   -6.917   11.638
X1==    1.310    3.529    2.836    0.708   -1.438    8.783    0.784    0.388    0.449    3.741    1.301   -0.005    1.301   -1.393   -1.438    2.949   -1.400    5.617   -0.626    1.282    0.927   -1.186   -1.186    0.878   -0.095    6.325   -0.052    1.207    0.942    0.942    4.650    2.910
X2==    2.991    4.010    1.837    2.575   -0.610   11.590   -0.864   -1.719    1.145    3.053   -0.806    1.897    1.920    1.047   -0.610    1.145   -1.528    7.297    2.341   -1.757    0.001   -0.185    3.152   -1.323    1.862    3.284    2.917    0.691   -1.480   -0.110   -1.488    3.999
CD1=        4        7        5        3        0       12        3        2        2        5        3        2        3        0        0        5        0        8        1        3        2        0        0        3        1        9        1        2        2        2        7        4
CD2=        8       10        6        6        2       23        1        0        5        8        1        5        5        3        2        5        0       16        6        0        3        2        7        0        6        7        8        4        0        2        0        8
GTAGATGGACCTGATGGCGATTTCCTGCTTCAAATTGCGGAGCATGACGGCGACGATGATATCACCTTTGAGATCATCGATACGGAAAGAAAAGAAGTGGAGCCCAAGCTTATTACCATCGAAGGGATGAACTCTGGTAATTACGAAGCACAGCTGGTTATGATCGAAGAAGTGATCATTGATCACAGTGGTTCATTTCAAGGGGAACAAAATTATGATATCTCTGACCGCAGTGGCGAAGGCCTTATTCGAATTGATGGCGATGCCAATCTTGTAGGGGTTGAAGCTCCTGGTGAGACGGTTACGATTGTTGGAGTGGTAGATCAGTTTTTTGGAGATTACCAGCTGAAGCCGCGTTCTGCTGCAGATATTGGTGCAGAAGAAGTGAGTTACCCCGGCGATGACGTATCCAAAGACCTTACTTTCGAAGTAGTTACATGGAATGTTGAATGGTTTGGTGATGCAGGCAACGGCCCTGACAATGATGAGCAGCAGCTGTCAAATGTGATCGAAGTGATCCGCGAGATCGATGCTGAGATCTATGCTTTCCAGGAAATTGCAGACCAAACTGATTTTGCAACCTTGCTGGATTCTCTGGATGAGTACGGTGGGATTCTGGCCGATTTCAGTCAGCAGCAGAAAACAGCTTTCTTATTCAAACGAAGTGAAATTGATTCCCTCAGCTCAGCGAAGATCACCGATAACTTAACCTCTAACTACTGGGCCGGTGGTAGCAATCAAAGCTTTGCCAGATTTCCGCTTATGTTCCAATTCAACGCA
KOK=         2
KK=    6781  LL=    7680  Z=    6.34  JJ=    6661  DL=   900
A===      111      112      113      114      121      123      124      131      132      133      134      141      143      144      211      213      214      223      224      231      233      234      243      244      313      314      323      333      334      343      413      433
B===      222      122      422      322      212      412      312      242      142      442      342      232      432      332      221      421      321      411      311      241      441      341      431      331      424      324      414      444      344      434      423      443
RRR=   18.807    0.655    2.279   -1.439    0.332    4.083   -1.761    8.909   -0.142    0.520    0.805   25.294   -1.482    1.115    0.545   -0.206    0.495   -0.246    5.953   63.142   35.459   -1.904    0.024    0.132    3.113    1.327    0.391   -1.475    1.611   -1.361    0.285    2.346
X1==    3.513    0.552    1.306    2.327    0.552    2.973    2.240    3.708   -0.918    0.198   -1.504    6.579   -0.830    1.873   -0.471   -0.269   -0.630    2.056    2.077   10.105    8.660   -0.661    1.524    0.357    2.485    0.519    0.422   -1.039    1.393   -1.177    1.193    0.536
X2==    5.353    1.188    1.745   -0.618    0.602    1.373   -0.786    2.403    0.155    2.621   -0.535    3.844    1.786    0.596   -1.157    0.764   -0.786   -0.120    2.866    6.248    4.095    2.880    0.015    0.370    1.253    2.559    0.927    1.420    1.156    1.156    0.239    4.374
CD1=       12        5        5        8        5        7        7        9        1        2        0       16        1        6        3        2        2        5        6       18       12        1        4        3        5        3        2        0        3        0        4        2
CD2=       11        5        5        1        4        5        1        6        3        6        1        7        4        2        1        4        1        3        7       13        9        6        2        2        4        5        4        4        3        3        2        7
GGAAGATCCTCAGGCCACCTATGATACGGCTGTAAAGATATTCGATCAGTTTCAGCTACCGATCAATTTAGATCAGGGATGGGAGATCGAAAACCGGGATGCGGACAATTTCACCCTGGAAACGAACTGGAGAAAACCGGGAAGCTCATCATCGGTAAGCGGAGGCACAAATATTGGATCCGAAAGTGATGAGCGGTACAAGTTGGCTGTAGAGGTTCAAGAGGCTGAAAATGGGTCTAAAGTGATGTTAGATCTGACAAAACAGGTTAAAATGACGGGAAATCCCAATCAGGAAAGTCCCTGGAGAACATTTGATGTCAATCAGCAAACTGCTGATGAATATCTGGTTCCTGTTTTAGAAGAATTTGAAGAACAAGGCCTGACGGTTCAAAGCTGATCTGAGGCATAAAATACAATCACATGTAGCATACAAAGAGACGACTGTTCTATGCGGTTGCATCATTCTTTGCGATCAAGCAGCAGTCGCAAATGGTGAGCTCTGTATGGTCCATGGCTCTCTTTTTGTATGTCCGGATCTCTTCCATTGTTATGGTAAATCCATTTTCTTCCAGAAGAGAAGACAGTTCATCACTTTCATAAAGAATGAAATTTTGCTTCGTAAACTCCAGATGTTCCACAGAATGCCGAGGACGATATCCAATAAGGAATTTTCCGTCTGGCTTTAGAATACGTTTAATTTCTTTGAGGTGAACTTCAGGTGGATCAAGAAAATAGATCACATTCAGGGCTACAGCCACATCAAAAGTGTGATCAGGGAAAGGCAGGGCCGAGGTGTCACAGCAATGAACAGATAACTGTTTGTTGTTGATGAATTCCTGATTTCGGTTTTTGGCTTCCCTGCACATATCAGGAGAGAAGTCCACACCGGTGAGTTTCAGA
KOK=         3
KK=   11881  LL=   12960  Z=    7.92  JJ=   11881  DL=  1080
A===      111      112      113      114      121      123      124      131      132      133      134      141      143      144      211      213      214      223      224      231      233      234      243      244      313      314      323      333      334      343      413      433
B===      222      122      422      322      212      412      312      242      142      442      342      232      432      332      221      421      321      411      311      241      441      341      431      331      424      324      414      444      344      434      423      443
RRR=   41.097   17.492    0.784   -0.631    0.473   28.978    5.391    0.757   -0.886    7.207    3.094   -2.167    4.098   -0.669   -0.217   -0.051   -0.192   10.333    1.044   -0.613   23.109   -1.729   -0.192   -1.256    1.330   30.460    0.415    9.311    0.202    1.302    1.301   32.611
X1==    6.531    4.887    0.892   -1.121    1.533    7.212    2.686   -0.990   -0.519    2.487    2.176    1.843    1.546   -1.704   -0.703    1.860    0.438    2.706    2.884   -1.114    5.989    1.889   -0.503    1.591    1.152    5.960    0.295    2.837    0.504   -0.838    0.915    5.202
X2==    6.293    3.579    0.879    0.563    0.309    4.018    2.007   -0.765    1.707    2.898    1.422   -1.176    2.651    0.393    0.309   -0.027   -0.439    3.819    0.362    0.551    3.859   -0.915    0.382   -0.789    1.154    5.110    1.407    3.282    0.401   -1.555    1.422    6.269
CD1=       14       12        4        1        6       15        8        1        2        6        6        6        5        0        2        6        4        8        9        1       12        6        2        6        4       12        3        6        3        1        4       10
CD2=       16       10        5        4        4       10        6        2        6        8        5        1        7        3        4        3        2        9        3        4        9        1        3        1        5       11        5        8        3        0        5       12
GAAAAACTGTGGGGCATCCCCTGATTTTGCAACGCTCAACACGCCTCCGGTGGCCGTGATCTTAATATGATCGGCTCCGTTTTTGTATCGCTGTCGGACGGCCTGTCGTGCTTCAGCTACTCCATTGATGACTCCTTGCCGCGGTCCCGGATTCCCCATCAGGTCTTGTTTCCAGCCGTTGGTGGGGTCGGCATGACCACCCGTGGTAGCAATAGATTTTCCAACCGAGATCACCCTTGGGCCATCCACATACCCCTGATTAATGGCATCACGAAGGGAATTATTTACTCCTGATCCTCCCAACTCACGGACGGTAGTGAAACCGGCCATCAGCGTTCGTTTGGCATAGTCTGTGGAACGGAAGGCGAAATCGGCTTCATCAAAAGTGAATTGCTCCATATACTTTTTGGGATCGGTTTCACTTTCCAGGTGAACATGCAGATCTATCAGTCCGGGCAGCACCGTTTTTTCGCTCAGATCTATGATCTTCGTATCAGCGGTTCCGGATACAAAACCATTTTCAATACCTGTGATCTCGTTGCCGGAAATGAGAATGCTAACCTGAGATCTGGGTTCATCGGAGATCCCATCAATTAAAGTTCCCGCATGGATGATGGTTTGTTGAGCAAAGCTTGAGGCAGAGAGGACAAAAGCGAAAATAAAAGAGAGTACTAATTTCAACAGGTTCATAATAAATGATTTTAGAGATTGGAAGCTTGGATACAGTGGGAGGGAATATAGTACCAGCGGATGAGATTCAAAAAAACGGGAAATATCCCCCCGCAGCATTACACTTTGCATTTTTATTTATAGTAGTTTTGGCCCACAAAATTAAAATCAATTATTTATATGACGGTACTATTTTTTATTCTTGGGTTAGTGATGCTAATAGCCGGGGCAGAATTATTTCTGAAATCGGTCGATAAATTTGGCCTGGCCTGGAGTGTTTCGCCTGTGGTAATGGGATTGACGGTGGTCGCCTTTGCAACCGGGGCCCCTGAGCTGGCTATCAGTTTGCAGGCTGCCGCCGAAGGGAAACCGGATCTGGTGCTGGGTAATATCCTGGGAAGTAATATTGCA
KOK=         4
KK=   37471  LL=   38250  Z=    5.24  JJ=   37441  DL=   780
A===      111      112      113      114      121      123      124      131      132      133      134      141      143      144      211      213      214      223      224      231      233      234      243      244      313      314      323      333      334      343      413      433
B===      222      122      422      322      212      412      312      242      142      442      342      232      432      332      221      421      321      411      311      241      441      341      431      331      424      324      414      444      344      434      423      443
RRR=   24.225    5.116    2.960   -0.885   -2.209   11.822   -0.062    1.572    3.099    7.005    3.301   -0.023    7.422   -1.114   -0.029   14.172    1.290   20.330    0.066    0.018   -0.405    0.384   -0.530    9.687   -0.286   15.381    2.268   -0.292    0.222   -0.256   -0.303    7.490
X1==    4.599    1.196    1.722    2.706    2.371    3.616    0.407   -1.330    2.179    3.590    1.363   -0.074    3.064   -0.534    0.020    4.335   -1.557    3.235    3.280    0.023    0.610    0.338    1.139    2.987   -0.146    3.915    1.490   -0.768   -0.928    1.072    0.512    3.072
X2==    5.268    4.279    1.719   -0.327   -0.931    3.269   -0.153   -1.182    1.422    1.951    2.422    0.310    2.422    2.087   -1.452    3.269   -0.829    6.285    0.020    0.807   -0.663    1.135   -0.465    3.242    1.951    3.929    1.522    0.380   -0.239   -0.239   -0.591    2.438
CD1=       10        5        4        6        7        7        3        0        5        5        3        2        5        1        3        8        0        7        8        2        2        2        3        6        1        6        3        0        0        2        2        4
CD2=       15       12        6        2        2        8        2        1        5        5        5        3        5        4        1        8        1       12        2        4        1        3        1        5        5        7        4        2        1        1        1        4
ATTATGTCAAAACCAATTGAATTTACCGATAGTAATTTTGATGAAGAAGTATTGAAATCAGAGAAACCAGTATTGGTGGACTTCTGGGCAGAATGGTGTGGTCCTTGCCGAATGATCGGGCCTATCGTGGAAGAGCTTGCCGGCGAATATGAAGGCAAGGCCAAGATCGGGAAAGTGGATGTAGACAGTAATCCTGAGATTTCTGTGAAATACGGAATTCGAAGCATCCCATCGCTGCTCATCTTTAAGGATGGCGAAGTGGTTGATCAGATCGTTGGTGCTGTACCAAAATCTCAGCTTACCAAACAGCTGGAAGCTCAGGTTAACTGAACGTTTGTCTAAATAATATTGAGTTATTAAAAAAAGGCGATACAATTTGTATCGCCTTTTTTATTGAACAGTATTTTTATTTACCTGCTATTTGATCAACATCATTTTTTTAGAAGCAGTAAACTGAGCGCTTTCAACACGGTAAATATATACACCGCTTGAAAGTCCCGATGCATCGAAGCTTACCTGATGCTGTCCGGCTCTTTGACTTTGAGCACTTACCAGCGTAGCTACTTCTTTACCTAAAACATTATACACTTTTACCGTGAGGTTACTTGCCGCCTCAGGCAGGTTATAGGTGATGTTGGTCGTTGGATTGAATGGATTCGGATAATTTTGTTCAAGCGTAAATGATTCTGGAATTTCTTTCTCTGATTCATTTGGTACCGCCTGAGAACGTTTGAATTGGTAAATACCACTACTGTACGTGCCGATCCAGGTATTGCCTTT
KOK=         5
KK=   58261  LL=   59340  Z=    5.66  JJ=   58261  DL=  1080
A===      111      112      113      114      121      123      124      131      132      133      134      141      143      144      211      213      214      223      224      231      233      234      243      244      313      314      323      333      334      343      413      433
B===      222      122      422      322      212      412      312      242      142      442      342      232      432      332      221      421      321      411      311      241      441      341      431      331      424      324      414      444      344      434      423      443
RRR=   30.620    4.182    2.442   19.121    0.723   24.025    0.783   -0.083   -0.199   -1.330    0.959    0.509    9.735    0.096    0.306   -0.530    0.228   36.980    3.292    0.048    4.025    1.051    0.001   -0.687    0.018   17.403    9.069    0.779   -0.016   -0.327    4.208   14.662
X1==    5.000    3.304    3.940    4.897    0.851    5.879    1.465   -0.135   -0.374   -0.294    2.507    0.701    3.272   -0.150    0.361   -0.999   -0.192    6.294    1.549    2.127    2.729   -1.437   -0.028    1.476   -0.294    4.803    4.326    1.184   -0.050   -1.028    2.507    2.886
X2==    6.124    1.266    0.620    3.905    0.850    4.087    0.534    0.620    0.531    4.518    0.383    0.726    2.975   -0.640    0.850    0.531   -1.191    5.875    2.125    0.023    1.475   -0.731   -0.027   -0.465   -0.060    3.623    2.096    0.658    0.318    0.318    1.679    5.081
CD1=       13       11        8       11        6       12        6        2        2        1        5        4        6        2        5        1        3       14        7        6        5        0        2        5        1        8        7        2        1        0        5        4
CD2=       23        9        6       11        8       12        4        6        5       11        3        5        7        1        8        5        1       14        6        4        5        1        2        1        3        8        6        3        2        2        5        8
ATCGCCTTTGGTGATTTCCTGTTCCCAGATGAGTTTAGCAAGCGGCTCGAGTCCTTTTTCCTTGGCTTTGTCGCCACGGGTTTTGCGCTTTTGTTTGTAAGGAAGATAGATATCCTCCAGCGTCTTAAGGTCTGTGCAGGTTTTGATCTGCTTTTCCAGCTCGTCTGTCAGTTTATCCTGCTCTTTGATGGATTTAAGAATGGTTTCTTTGCGGGATTCCAGAGTCCGCTGGGTTTCAAGTCCGTCACGTATTTCACGAATCTGCTCTTCATCGAGTCCGTCGGTGGCCTCTTTTCTATATCTGGCCAGGAAAGGAACCGTAGCACCTTCATCTAAAAATTTGGCTACGGTATTGATCTGTTTTGGTGTGAAATTAAGTTGAGATGCTAAAACACTAAAGATCTTGGTATCGCTCATTGATGATATTGGTTTGAAAATTTGGACGCTGAAAATAAGAAGGGTAGAGGGAAATGTTGAATGTTAAATGTGAAAATTTTGAATGACTCATTACGAAGCCCCCTGCATTATCTTTTTTGCAATAAAGGGGAAGGGAACAGAGAAGTATAGAGCTTATATATATAGAGTAATGAGATTTGTGAACGGCAATTAAAGCAGTGGTTGAAAAACTTCATTAAACCTTCATATAAGGGCTAATTAAATTTTGTTATAAGTGCTTAATTAAAAATATTTTGGTAGTGTAAAAATTTGTCACTTTTTCTTCATTTTTTCTTCATGAAGTATGGTGATCTTGGAATCGAATTAATCAACACAATGATTCTTTCAAATTAAAAAAACCAATGAGGTCACAAAATGTATAGAGTAATAATCACACTAATCTTGTCTTTTAGTTTAACGGCAGTTTTTGCCCAAGACTATCAGCTCGTGCAACAGGAAAGCGAAGTTATGGTAATCGGAACTTCAAACGTGCATGACTGGGAAGCTCCCGCTGAGGAATTTTCCGGATCTGCTGTTATTGAGGTAGCTGACGATTCCCTGGTTTCAATTTCTGAACTTCAATTCACGGTTCAAGCCAAAGAAATTAACAGCGGCAAAGGCGGCATGGATAGTCGTATCGATGAT
KOK=         6
KK=   82771  LL=   83670  Z=    6.36  JJ=   82741  DL=   900
A===      111      112      113      114      121      123      124      131      132      133      134      141      143      144      211      213      214      223      224      231      233      234      243      244      313      314      323      333      334      343      413      433
B===      222      122      422      322      212      412      312      242      142      442      342      232      432      332      221      421      321      411      311      241      441      341      431      331      424      324      414      444      344      434      423      443
RRR=   15.287    3.777    2.029    4.195    1.107   27.447   -1.027   -0.470    3.244   19.054    0.876   -0.248   -0.096    0.581   -0.008    0.007    0.406   55.191    3.325   -0.044   13.466    0.475    1.028   -0.958    3.509    0.532    1.090    5.733    3.054   -0.186   -0.175    5.610
X1==    2.940    5.689    2.076    1.504    1.667    4.050   -1.046    0.669    1.980    3.038   -0.593    0.252    0.913    2.502   -0.057   -0.091   -0.431    7.300    3.128    0.599    2.933   -0.634   -1.373   -0.891    1.346    0.160    1.273    5.030    3.415   -0.208    1.666    3.415
X2==    5.199    0.664    0.977    2.788    0.664    6.776    0.982   -0.703    1.639    6.271   -1.477   -0.986   -0.105    0.232    0.140   -0.074   -0.942    7.560    1.063   -0.074    4.591   -0.749   -0.749    1.075    2.608    3.326    0.857    1.140    0.894    0.894   -0.105    1.643
CD1=        8       13        5        5        6        8        1        3        5        5        1        3        3        6        3        2        2       13        8        3        5        1        0        1        3        2        3        6        5        1        4        5
CD2=       14        5        5        7        5       15        4        2        6       13        0        1        2        2        4        3        1       16        4        3       10        1        1        3        7        7        4        4        3        3        2        4
GGTCGCTGGCGGGGTGGGGTGGCCTATTATCAAAATACCGGTAATGGATTTGAACTTATTGAGGAAACCCTTTTGGAATTACCCAGGGGGAGTAATGCCGTTCCCAAACTAGCAGATTTGGATACTGACGGTGACCTTGATCTGCTGCTGGGAAGTTCAGGTGGAAGTGTGGTGTACTTCGAAAATACAGGAACTTCGACTGAGCCAAATTTTGAATTGGTAGAAAATGCTTTTGAGGGAGTGGAAGTAGGACACAGGAGCGCGCCCTCTTTTTATGACGTGGATGCGGATGGAGATCTGGATCTGTTTATGGGTTCCAAAGTGGATGGGATCATCTTTTTCAGGAACACAGGTACGCCTGAAAATCCCGTATTCGAAAAGGATGAATTGCCGATATCAGTCAGGGTTACCCAATTCAGTACTCCACATTTTACTGATCTGGATGGAAATGGCATTCCGGAATTTCTTTCAGGAAACAAGGAAGGTGGAATATTCTATTTCAGCCGGAAATAAAGAGAGATTTTACTTTTAAATGAACCGGAACAAAACACATTAATCTTTTGAAATATTAAAGTGCAACTTCGGGCTATATTTTCCATCTAAATATTCAGATGAATAAAAGGTAGCGTCGATGGCACCAAGGGGCCGAATAAGTAGTCCTTTTGAGGTTCCCTCTATCAGGCGTTGCATCACAGGCCTCGACAGGGTGATGAAGGTTTTGCCTCCTTGTTCTTCGGTAACTTCGGCATCAAAGATCATTTGAGGGTTAAAAACGGCAGATAGCTTTTTACCTTGTGTGATAGTGTTGAAAGTCACCTCTGTCTGATTCCAATCCTCATCGCCGCCTAAAATTTCAATGACCCGTACTTTGTTAAATTCCATCCCAAGATCTTCCCCATA
KOK=         7
KK=   86641  LL=   87240  Z=    5.94  JJ=   86281  DL=   600
A===      111      112      113      114      121      123      124      131      132      133      134      141      143      144      211      213      214      223      224      231      233      234      243      244      313      314      323      333      334      343      413      433
B===      222      122      422      322      212      412      312      242      142      442      342      232      432      332      221      421      321      411      311      241      441      341      431      331      424      324      414      444      344      434      423      443
RRR=    2.158    0.322    0.800    4.763    3.929    7.921    1.970    5.207    1.693    0.078   -1.068   -0.394    0.053   -0.833    2.799    0.033   -0.750    0.006   18.580    1.035   -0.272   -1.300    0.468   62.316   -0.002    3.447   -0.257   -0.542   22.044    0.188    2.016    0.105
X1==    2.435    0.963    0.912    2.322    4.022    2.123    1.622    1.886   -1.216    0.109    0.840   -0.292   -0.112   -0.341    1.728    0.453   -0.618    0.004    6.725    1.288    0.712    1.199   -0.431    8.811   -0.891    1.792   -0.200    1.255    5.065   -0.935    1.792    0.065
X2==    0.886    0.334    0.877    2.051    0.977    3.732    1.214    2.760   -1.392    0.717   -1.272    1.350   -0.473    2.440    1.620    0.072    1.214    1.376    2.763    0.804   -0.382   -1.085   -1.085    7.073    0.003    1.924    1.286   -0.432    4.352   -0.201    1.125    1.620
CD1=        4        3        2        4        7        4        4        3        0        1        2        1        1        1        4        2        1        2       13        3        2        3        1       14        0        3        1        2        6        0        3        1
CD2=        5        3        4        5        4        7        3        7        0        3        0        4        1        4        5        2        3        3        4        3        1        0        0        8        2        4        3        1        6        1        3        3
CAAATAAGGGCCATACCAAATATTTAATGGATATTTTTATGAAAAATCGTTGGCTTATTGCGGCTTCGGCTGTGGGTATTCACATCTCAATTGGTTCGGTATATGCCTACAGTGCCTGGAAAATGCCATTGGAGAATACTTTTGGCTGGTCATCTACCGATACTTCCATTGCTTTTAGTATTGCCATTTTTGTATTGGGATTATCAGCCGCATTCCTGGGAAGATTTATTGAGCGACACGGTCCTTCCAAAGGAGGATTACTGTCGGCTGCCTTTTTCACGGTCGGTCTGTTCGGTTCAGCCCTGGCCATTTATTTGGAAAGTCTGTGGTTGTTCTATCTGTTCTTTGGAGTGATAAGCGGAATTGGGCTGGGACTTGGATATATATCTCCCGTTTCTACCTTGGTTAAATGGTTTCCGGATAGAAGAGGACTGGCAACTGGTTTAGCCATCATGGGATTTGGATTTGGGGGATTGGTGTGTGCCCATTTGATCGATGTCTTCAATCCTGCCAAAGCCGAACTGGTACTCCCTAAAGAAATTGCCGTAAATGAATATGTGGACCTAAGGCACACCAATCCCGAACAAGCAGACGCAATGT
KOK=         8
KK=   99571  LL=  100350  Z=    5.19  JJ=   99481  DL=   780
A===      111      112      113      114      121      123      124      131      132      133      134      141      143      144      211      213      214      223      224      231      233      234      243      244      313      314      323      333      334      343      413      433
B===      222      122      422      322      212      412      312      242      142      442      342      232      432      332      221      421      321      411      311      241      441      341      431      331      424      324      414      444      344      434      423      443
RRR=   14.974    0.137    0.049    3.436    0.066    0.043   -1.528    0.373   -0.060   -0.364   -0.432    1.161    0.832    6.689    2.497    1.349   -1.411    1.835   19.268   61.713    6.769   -0.378    3.428   34.861    0.786    2.662    0.398   -2.091    4.877    0.298    0.030    0.658
X1==    3.563    0.473    0.232    2.722   -0.193    0.039    2.349    1.776    0.039    1.302   -0.588   -1.458   -0.588    1.914    1.140    0.761   -0.910    0.522    5.646    7.984    3.402    0.680    3.505    7.326    2.139    0.922   -0.511   -1.113    2.036    2.036    1.677    0.400
X2==    4.202    0.290    0.210    1.262   -0.344    1.110   -0.650    0.210   -1.538   -0.280    0.735   -0.796   -1.416    3.494    2.190    1.772    1.550    3.517    3.413    7.730    1.990   -0.555    0.978    4.759    0.367    2.887   -0.778    1.879    2.395    0.146    0.018    1.645
CD1=        7        3        2        6        2        2        6        4        2        3        1        0        1        5        4        3        1        3       12       13        6        3        7       14        4        3        1        0        4        4        4        2
CD2=       10        3        3        4        2        4        1        3        0        2        3        1        0        6        6        5        4        7        6       14        5        1        3        7        3        6        1        5        5        2        2        4
AAACGTCTTCTATCCCCAATGTTACTTCTGAAGAAAACCTGACCAACGCCAACATTATTTCTACGGCAACCTGGAGTATCATTTTTACAACAGGAATGGCCATCGGGGGATTTGCAACCGAATGGCTGGGTACTGATGTGGTGCTTATCCTGGATTCGCTGACCTATGTGGCATCTGCCTGGTTTGTATATCGTGCGGTCATCCCGCAAAAAAGACTTTCCGAAGAAGAACTGTACCGCACAAGAAATCCCTTCAAAGGGATTCAGGAAGGATTAAGTTATTTAATTAAAAACAGGCACATTTTACGTCCCTCGCTGGCTAAGGGATTTTCGACTGCTTTTCTGGGCGGACTGGTGTACCTCCTCATTATTGTCAGCGAAGAGGTACTGATGATGGGGAGTATTGGGCTTGGGTTGCTTTATGCTGCACGGGGATTTGGAACCGGAATCGGACCAATCATTGGTCGCCGGATATTCAGGGATGAAAAGGACTGGGTGACTCTAATGGGACTTGCCATCACGTTTTGTGGAATGATGTATATGGTGGTAGGTTTGGTAAACAGCCTGCCACTGATGCTGATCTTTGTGCTGCTTGCGCATTCAGCTTCGGGTGCAAACTGGGTGAGCAGTACGGTCCTCCTTCAAAAGCGAACTGTTGATACGTTCAGAGGCAGAATTTTCAGTACAGAATGGCTGCTTTTCACCATCGGGAGTTCCATTTCTACGGTCATTGCCTCACTGATACTGGAGGCCGAACTGATGAATGTGAAATCACTGATCA
KOK=         9
KK=  106351  LL=  107190  Z=    8.22  JJ=  106201  DL=   840
A===      111      112      113      114      121      123      124      131      132      133      134      141      143      144      211      213      214      223      224      231      233      234      243      244      313      314      323      333      334      343      413      433
B===      222      122      422      322      212      412      312      242      142      442      342      232      432      332      221      421      321      411      311      241      441      341      431      331      424      324      414      444      344      434      423      443
RRR=   29.751    0.363    1.657    2.857    4.830   11.128    5.621    1.504    0.280   -0.061    0.438    0.447   -1.985   -0.423    1.689   -0.677    1.294  110.295    4.551   -1.098   -0.786    0.411   -2.215    0.002   -3.366   29.879    1.093    5.064    1.168    0.188   -1.086    7.705
X1==    6.831    0.332    2.237    1.854    2.892    3.992    1.872   -1.395   -0.381   -0.013   -0.554    1.069    2.511    0.438   -0.949   -1.005   -0.829   15.834    1.146   -1.630    2.595   -0.884    1.751    0.001   -1.431    6.343    0.766    1.990    2.384    0.141   -0.554    1.636
X2==    4.356    1.095    0.741    1.541    1.670    2.788    3.003   -1.078   -0.736    4.583   -0.790    0.418   -0.790   -0.966   -1.780    0.673   -1.562    6.966    3.972    0.673   -0.303   -0.465   -1.265    3.808    2.353    4.711    1.427    2.545    0.490    1.334    1.960    4.709
CD1=       11        3        5        4        7        9        5        0        2        2        1        3        5        2        1        1        1       33        5        0        7        1        5        2        0       10        4        5        5        2        1        4
CD2=       13        5        4        6        6        6        7        1        1        8        1        4        1        1        0        3        0       10        7        3        1        1        0        7        5        9        3        4        2        3        5        7
TTCTAAGAACCGGAACGCGTTTTTAGCCAGATTGGTGAATTCCTCTTCCTGAAAGACGAACCCTGCCTTAGCAAGCGCTGCGATCATAAGGGCATTCCAGTCAGTTAGTATTTTTTCGTCCCTGAGTGGACGAACCCGGTTTTCGCGCTCTTCGAACAATTGTCTCCGAACTCCATCAAACCATTGCGAATCACTTTCGTTTATAGGTTTTATGATGTGGGGGATATTCTTTCTGGTTTTCTGTTTGGTGGCTTCGTCTTCAAAATTACCTTCTTCCAGAATCCCAAAAAGTTCAATGAACTTAGAAGCATCCTCCCCGAGTATTTCTTCTATTTCTGATTTCTCCCAAACGTAGAACTTTCCTTCTTCGCCTTCACTGTCGGCATCTTCAGCTGAATAAAACCCTCCTTTGGGATGCAGCATTTCCCGTTTCAAGTATTCGGCAATTTCATAAACGGTTTGTTTGAAGATCGGCTTTTGGGTGATCTGCCAGGCTTCGGTATAGGCCATCATCAGCAAAGCCTGATCGTAGAGCATTTTTTCAAAATGGGGAAGCAGCCATTCGTGATCGGTAGAATAGCGGTGAAATCCATATCCTATGTGATCCCAGATACCGCCCAATCTCATCTGTTCCAGCGTTTTAACTACTGCATGCAGAAATCGTTCATCTTCCTTCAAATGCCACTGCCGCAGCAAGAACATCAAATTGTGTGGAGACGGAAATTTAGGGGATTCCCCAAATCCGCCATGTTTTTCGTCATAGCGGTTCAGCAGTTGTTCGGCTGCATAATCTGTTGCTTCGGTGCCGGGGAACTGTCCGCTTTCAAACTGCTGTGATCT
KOK=        10
KK=  164131  LL=  164580  Z=    5.53  JJ=  163501  DL=   450
A===      111      112      113      114      121      123      124      131      132      133      134      141      143      144      211      213      214      223      224      231      233      234      243      244      313      314      323      333      334      343      413      433
B===      222      122      422      322      212      412      312      242      142      442      342      232      432      332      221      421      321      411      311      241      441      341      431      331      424      324      414      444      344      434      423      443
RRR=   64.750    0.693    3.484    0.623   -0.604   11.396    1.065   -0.005   -0.097   -0.029    0.934   -0.139   -0.122   -0.254    1.610   -3.126    0.264   -2.532   -0.730    6.105    0.258    0.375    0.375    0.381   -0.010    8.704    0.150    9.496   -2.098    1.458   -0.768    2.785
X1==    5.383   -0.577    1.158    4.705    1.717    3.812    1.613   -0.458   -0.074    3.039   -1.056    0.160   -1.056   -1.129   -1.342   -1.046   -1.118   -0.739   -0.843    2.840   -0.660    0.247    0.247    0.140    1.039    2.794    0.340    2.410    2.327    1.327    0.869    1.327
X2==   12.029   -1.200    3.010    0.132   -0.352    2.990    0.660    0.010    1.309   -0.009   -0.884   -0.868    0.116    0.225   -1.200    2.990   -0.236    3.426    0.865    2.149   -0.391    1.521    1.521    2.722   -0.009    3.116    0.441    3.940   -0.902    1.098   -0.884    2.098
CD1=       11        1        3        8        4        5        3        1        1        4        0        2        0        0        0        0        0        0        0        4        0        1        1        1        2        4        1        3        3        2        2        2
CD2=       13        0        4        1        1        5        2        1        3        1        0        0        1        1        0        5        1        7        3        4        1        3        3        4        1        4        2        5        0        2        0        3
CCATGACGCTGATCAAATAAATGCGATCTTAGTAGAATACGATTTCATCACAAACCCCGCTTTCCAAAGAAGGCGGGGTTTTTTAGTTTTCACAAAAAAAGAATGAAGCAAATAAACTGGAGTGACTTTGAACAGGTAGAACTGCGAACCGGAACCATCATCAAAGCAGAAGAATTTCCCGAAGCCCGAAAGCCAGCTTTTAAACTCACCATCGATTTTGGGGAGGAAGTTGGGATCAAGAAATCATCAGCACAGATAACAGATCATTATACTGCGCAACAACTGAAAGGGAAGCAGGTTATAGCAGTTGTAAACTTTCCGCCCAAGCAGATCGGGCCGTTTATGTCGGAGTGTCTGGTAACCGGCTTTCCGGATTCAGGCGGCAAGGTAGTGCTGGCCGTTCCAGATAAAAAAGTAGACAACGGTATGAAACTATTTTGACCTGAATGA
KOK=        11
KK=  202531  LL=  203370  Z=    4.90  JJ=  202201  DL=   840
A===      111      112      113      114      121      123      124      131      132      133      134      141      143      144      211      213      214      223      224      231      233      234      243      244      313      314      323      333      334      343      413      433
B===      222      122      422      322      212      412      312      242      142      442      342      232      432      332      221      421      321      411      311      241      441      341      431      331      424      324      414      444      344      434      423      443
RRR=   16.006    6.209    1.421   19.162   -0.117   18.255    0.719   -0.010    1.057   -1.639    0.077    4.339   -0.969   -0.016    0.211   -0.639    1.379   18.546    5.350   -3.022   12.013   -0.235   -2.324    8.377    3.093   11.955   19.896   -0.187   -0.183    0.013   -0.156    6.998
X1==    4.817    2.323    2.403    3.806   -0.274    3.991    1.869   -1.352    0.948    1.494   -0.516    1.805   -0.516   -0.080   -1.572   -0.573   -1.509    3.308    3.301    1.709    3.328   -0.489   -1.281    3.471    2.375    2.610    3.328   -0.944    2.564   -0.186    1.047    5.314
X2==    3.323    2.672    0.591    5.035    0.427    4.574    0.385    0.007    1.115   -1.097   -0.149    2.404    1.878    0.195   -0.134    1.115   -0.914    5.607    1.621   -1.768    3.610    0.480    1.814    2.413    1.302    4.581    5.978    0.198   -0.071   -0.071   -0.149    1.317
CD1=       10        6        5        8        2        7        5        0        3        3        1        5        1        2        0        1        0        6        7        4        5        1        0        7        4        5        5        0        4        1        3        7
CD2=        9        8        4       10        4       11        3        3        5        1        2        6        5        2        3        5        1       13        5        0        9        3        5        5        5        9       13        3        2        2        2        4
TGGCCGGAACCGAATTCCTCAGCAGCCGGCTCCCGGATGATGCAGCTTATCGAGTGTTTCCTGGGACAGGGGTGGAATGTCACCTTTGCATCTTCTGCTTCTAAAAGTGGCCACGAAACTGATCTCAAGACGCTGGGGATTTTTGAGGAGTTCATCAAGCTCAATAGCTCATCTTTTGAGGATCTTGTTGATTCACTTCAGCCGGATATTGTTTTGTTCGATCGTTTTATGACTGAAGAGCAGTTTGGCTGGCGTGTGGCTGAGCGCTGTCCTGATGCCGTCAGGATCTTGGATACTGAAGACCTGCATTGTCTGCGGAAAGCCCGATACCAATCCTGGAAAACCGGTGAGGAAGTGGATGTAAGAAGTATTGACGTAGCCAAAAGAGAGATCGCCAGTATTCTTAGAAGTGACCTTTCCCTGATCATTTCTGCCTATGAAATGAAGCTCCTGAAAAAGGTTTTCAAAATAGATGAGTCACTTCTGTTACACCTTCCGTTTATGTTAGAAGCCCTTAAGGAGGAATCGGTAAACAACTGGCTGTCTTTTGATAACAGAGATCACTTTATAAGTATTGGAAACTTCCTTCATGAGCCAAACTGGAATGCAGTGTTATATTTGAAGCAAGAGCTATGGCCTGCTATTCGAGAGCAATTGCCACAAACCGAACTGCATATTTATGGAGCGTATCCATCCCAAAAAGTGGAACAGCTTCACAATCCAGGAGAAGGATTTTTGGTGAAGGGAAGAGCGGGAAATGCAAAAGAAGTAGTTGGAAAAGCACGAGTATTGTTGGCTCCAATCAGGTTCGGGGCTGGACTCAAAGGCAAGCTCATCGAA
KOK=        12
KK=  211021  LL=  211650  Z=    6.21  JJ=  210961  DL=   630
A===      111      112      113      114      121      123      124      131      132      133      134      141      143      144      211      213      214      223      224      231      233      234      243      244      313      314      323      333      334      343      413      433
B===      222      122      422      322      212      412      312      242      142      442      342      232      432      332      221      421      321      411      311      241      441      341      431      331      424      324      414      444      344      434      423      443
RRR=   50.292   -0.243    0.263   -0.951   -1.731   47.958   -1.098   -0.070   -0.155    2.793    5.886    0.643   -2.344    0.056   -0.199    0.249   -0.053   39.651    0.336   -0.945    2.161    0.070   -0.380   -0.417    3.034   -0.656    8.370   -0.386    0.926    2.685   -1.930   12.405
X1==    7.832   -0.777    0.490    2.123   -0.777    7.640    0.840    0.490    0.605    2.120    1.576   -1.436   -1.126   -1.346    0.613   -0.274    0.100    4.378    2.521    0.605    1.187   -0.145    0.791   -0.505    1.120   -0.225    2.187   -0.545   -0.775    1.225    1.576    9.225
X2==    6.422    0.313    0.537   -0.448    2.227    6.278   -1.307   -0.142   -0.256    1.318    3.736   -0.448    2.082   -0.042   -0.325   -0.909   -0.530    9.058    0.133   -1.562    1.820   -0.480   -0.480    0.824    2.708    2.909    3.827    0.708   -1.195    2.191   -1.225    1.345
CD1=       14        1        2        5        1       10        3        2        2        3        3        0        0        0        3        1        2        6        5        2        2        1        2        1        2        1        3        0        0        2        3       10
CD2=       12        3        3        1        6       12        0        2        2        4        6        1        4        1        2        1        1       17        2        0        5        1        1        2        6        5        8        3        0        4        0        3
GAATCTGATCTCGAAGGCGGAAACGAATATGTGGATGCAGTGAAAAAGATCGCCTCCCGTCACGATGATGAAGTGGTGATGTTTTGCGCCAAGATCGAAGCGGAGATCGCTGAGCTGGATGAGGACGAAAAAGAGATGTTCCTCGATGAGCTGGGTGTTGAAAGTGCCGGACTGGATCGCCTGATAAAAGGGGCGTTTAAGGAATTGGGGCTGATCACGTATTTCACAGCCGGACCAAAAGAAGCCCGTGCCTGGACCATTAAAAAAGGAACTAAAGCGCCACAAGCTGCCGGCGTAATTCACACCGATTTTGAGAAAGGATTTATCCGTGCCGAAACCATCGCCTATTCCGATTATGAAGAATTAGGTTCGGAAAAAGCTGCCCGAGATGCTGGTAAAATGCGTCAGGAAGGGAAAGAATATATCGTGAAAGACGGTGATGTTTTGTTGTTCCGTTTTAATGTGTAGTTATAAAGTGATGAGTAATAATGTAAGTTGATCGACCTACTTTATTACTTTTTCACTTCATCATTTAAACCTTTTCAATAGTTTTTCACGAAGGCGATTTTTCGTTTTCTCATCACAAAACGCTGCATCGAGGGCGAATGTGTTAACACGTTTGAATTGTTC
KOK=        13
KK=  251161  LL=  251730  Z=    4.53  JJ=  251161  DL=   570
A===      111      112      113      114      121      123      124      131      132      133      134      141      143      144      211      213      214      223      224      231      233      234      243      244      313      314      323      333      334      343      413      433
B===      222      122      422      322      212      412      312      242      142      442      342      232      432      332      221      421      321      411      311      241      441      341      431      331      424      324      414      444      344      434      423      443
RRR=    6.576    0.085   -0.231    8.404   -0.730    0.698    4.428   -3.211   -0.119    0.151   -0.935    1.701    1.415    0.149   -0.133    0.804    9.391   -0.433   20.593    0.716   -0.490   -0.945    0.217    1.217   20.274   96.926    1.399    0.664    0.664    0.206   -1.414    0.034
X1==    3.622    0.127    0.702    5.119   -1.087   -1.293    0.819   -1.434   -0.507   -1.096   -0.312   -1.538    1.414    1.161    3.770    3.425    4.495    0.572    4.436    0.280   -0.969    0.848   -1.060    0.647    4.444    7.456    1.031   -0.699   -0.802    1.198    1.414    0.198
X2==    1.816    0.671   -0.330    1.642    0.671   -0.540    5.405    2.239    0.235   -0.138    3.000   -1.106    1.000    0.128   -0.035    0.235    2.089   -0.757    4.642    2.560    0.506   -1.114   -0.205    1.880    4.562   13.000    1.357   -0.949   -0.828    0.172   -1.000    0.172
CD1=       10        3        3       10        1        0        3        0        1        0        1        0        3        3        9        6        8        2        7        2        0        2        0        2        6       10        2        0        0        2        3        1
CD2=        4        3        1        3        3        1        8        4        2        1        4        0        2        1        2        2        4        1        8        5        2        0        1        3        6       14        3        0        0        1        0        1
AAAAAAAAAGCCTTGCCAAAGGGCAAGGCTTAATTAAAATCAATGTTTGTTATTCAGCGTAAACTGAAAGAGTAATGGTACCTTCGTAGGGACCATTGTAGGTATTAGCAGCTGCACCACTGTTCAACGTTCCGCCAACGTAAACATAGCCATTAGCATTTGCAGCAGTAACAGAAGCTTCTCCTGAACTAAAAGAAGTAGCACTAGCTGCTGGATCTGTACTGTTTTCAGTATAATTTGCAGTAACTGCAAAAGGCAGACTAGACTCACCAGTACTAAATGTACCAACTCGTGATAGACTTGAAGGTGCATCTAGAGAAAGGATAAAATTCGCATTTGAGCTCGTGAAGTCAATTTGGAATTTACCTAAACTATCTGCTGCACTTGAAGTGAGTGCTAAGGATTTAGAGCCACCGTTAAGGTCGCCTGTGAGAATGGTTCCAAAATCCAAGTTTTGCTGTACATCAACTGTGATGTCTTGTACTACATTAGCTGAAGCTGTGAGTGAACCAGTACCCTGTGCAAATGTAGCAGTTGAAAGCGCCACTGCAAAAGTAAGAGTTAAAAGTG
KOK=        14
KK=  264661  LL=  265170  Z=    6.57  JJ=  264001  DL=   510
A===      111      112      113      114      121      123      124      131      132      133      134      141      143      144      211      213      214      223      224      231      233      234      243      244      313      314      323      333      334      343      413      433
B===      222      122      422      322      212      412      312      242      142      442      342      232      432      332      221      421      321      411      311      241      441      341      431      331      424      324      414      444      344      434      423      443
RRR=   -0.846   27.661   18.722   -0.541   -0.234    5.801   -0.184   -1.517   17.347  112.712   -2.426    1.426   -0.654   -0.043   -1.616   -2.167    1.426    2.381    1.427   -0.005   10.480   -0.021    0.269   -0.026   -0.026    2.400    0.489   -0.740    0.746   -1.542   -0.336    5.630
X1==    2.613    3.432    2.070    0.460    0.636    2.895    0.522   -1.451    4.333   10.902   -1.178   -1.213   -0.317    0.037    1.335    2.176   -1.187    0.814   -1.161   -1.419    4.538   -1.153   -0.274    0.077    0.040    2.265    1.580    1.612   -1.144   -1.144   -0.317    2.398
X2==   -0.324    8.061    9.046   -1.176   -0.368    2.004   -0.353    1.046    4.004   10.338    2.060   -1.176    2.060   -1.167   -1.211   -0.996   -1.202    2.925   -1.228    0.004    2.309    0.018   -0.982   -0.338   -0.662    1.060    0.309   -0.459   -0.652    1.348    1.060    2.348
CD1=        6        7        5        2        3        6        2        0        8       17        0        0        1        1        4        5        0        3        0        0        8        0        1        1        2        4        4        4        0        0        1        4
CD2=        1       11       10        0        1        3        1        2        5       11        3        0        3        0        0        0        0        4        0        1        3        1        0        1        0        2        1        0        0        2        2        3
TCCAATGGAGGTACTTGCATTGAAGTTTATGATTCCGGTACCCAGGTTTAAGACACCACCACTACCAATGGTAATCTCACCATAATAGGAGGTAATACCATCGTCGCCATTAAAAGTGCCGTTCACAGTCGTAGTGCCATTAACCACTAACTCACCACTTAATACGTTGAACTGGGATCCGCTTCCAACTAAAAAATCACCCTCTACAAGAACTTCCCCATCACCCAGATCGAAGCGTTTACTGCTACTTGGTACCGTAAGATTGCCATTAAAAACAGCGGTTCCGCTTCCGGCCGTAAACCCAGGCTGACTGGTGTTATTCCCCCCATTGATACTAAAGTTGGCGTTTGTTGAAAAGTTACCACTGGTCATTTCAATATAGCGGTTAACATTGGTTCCCCAGTCGAGAGTGGTACCGGTATGATTTACAGTACCTCCATCAATATGCAGCGAACCACCGTTACCATTGAACTCAATTTCATTTGTGATGGTCAGATCACCACCGGCTAC
KOK=        15
KK=  265591  LL=  266700  Z=    5.33  JJ=  265501  DL=  1110
A===      111      112      113      114      121      123      124      131      132      133      134      141      143      144      211      213      214      223      224      231      233      234      243      244      313      314      323      333      334      343      413      433
B===      222      122      422      322      212      412      312      242      142      442      342      232      432      332      221      421      321      411      311      241      441      341      431      331      424      324      414      444      344      434      423      443
RRR=   35.139    3.293    6.890    0.004    1.537   33.362    5.230    0.654    0.834   10.709   -0.884    3.624   -0.102   -1.950   -0.667    2.851   -0.153   11.485    0.450    3.304   17.706    1.393    6.862   -0.656   -0.834    7.880   -0.794    6.710    7.744   -0.629    0.342    6.696
X1==    7.913    1.348    2.454    0.007    0.808    6.547    2.792    1.264   -0.839    3.075    0.909    3.050   -0.352   -0.830   -0.812    1.847   -1.783    3.215    0.363    3.190    2.973    1.422    2.134    0.743   -0.626    2.799   -0.371    4.441    4.203   -0.503   -0.352    1.850
X2==    4.440    2.443    2.808    0.515    1.903    5.096    1.873    0.518   -0.994    3.482   -0.973    1.188    0.290    2.350    0.821    1.543    0.086    3.572    1.240    1.036    5.955    0.979    3.216   -0.883    1.332    2.815    2.143    1.511    1.842    1.250   -0.973    3.620
CD1=       21        6        7        4        5       12        8        5        1        6        4       10        2        2        2        5        0        6        3        7        5        4        5        4        1        7        1        6        7        1        2        4
CD2=       10        8        8        3        7       14        6        4        2       10        1        4        3        5        5        7        3       13        6        6       17        5        9        1        6        7        9        7        6        5        1        9
ATGAAAGGAATTATACTCGCAGGTGGAACCGGTTCTCGGTTATTTCCACTAACCAAAGTAACCAACAAGCATTTATTGCCGATCGGAAACAAACCCATGATCTATCATCCCATAGAAAAACTAACGGGAGTTGGGATCGAGGAAATACTGATCGTTACAGGAACAGAGCATATGGGAGCGGTGGTGAACTTACTGGGTTCCGGAAAAGATTTTGGCTGCAGGTTCACCTATAAAGTGCAGGATGAAGCCGGGGGCATTGCTCAGGCATTGGGACTTGCAGAAAATTTTGCCGGAGATGAGCCGGTAGTTGTTATTCTGGGGGATAACATTTTCCAGATGTCGCTGCAGAAAGCAGTTGATAATTACGATGGTTCCGGCGCCCAGATCATGATCAAAGAAGTTCCCGATCCTAAGCGATATGGAGTGGCTGAACTTGATGGCGAACAGGTTGTATCTATCGAGGAGAAACCGGAAGAACCGAAATCAAATTACGCCGTAACCGGGATCTATTTTTATGATGCAAAGGTATTTGAGTGCATTAAAACACTAAAACCGTCAGGTCGGGGAGAGCTGGAGATCACGGACGTTAATAACTTCTATATCAAAAATGGGGCAATGAAAAGCTCGGTGATGGAGGGCTGGTGGACCGATGCGGGTACGCCGGAATCGTACCGGGTGGCAAACGAACTGGTACGAGGCTGATATGCGGATTTTGATCACCGGAGGAAATGGGCAGCTGGGCAATGAATGGGTGTATTTTCTCAACAAACAGGCGGTAGAATTCATATCCCTTCCTTCATCCGACTTTGACCTGACCAATCATCAGGATGTCCGGCGGGTGATGAAAAACCTCAGTCCGGATCTGATCATTAACTGCGCGGCTTATACAAAAGTAGATCAGGCTGAAGAGGAGCGTGAGAAAGCATTTGCGGTAAATGCAGACGGTGTAAAAAACCTGTCAGATTTTTGTGCAGAACAAAAAATCAAACTCGTGCATTTTTCAACAGATTATGTTTTCCCCGGGGAATTAGTGGATCGCGAAGATCACCCCGAGGGATATTCTGAAGATCACCCTACAGATCCCATCAATGTATATGGGGAAAGTAAACG
KOK=        16
KK=  269701  LL=  270690  Z=    4.89  JJ=  269701  DL=   990
A===      111      112      113      114      121      123      124      131      132      133      134      141      143      144      211      213      214      223      224      231      233      234      243      244      313      314      323      333      334      343      413      433
B===      222      122      422      322      212      412      312      242      142      442      342      232      432      332      221      421      321      411      311      241      441      341      431      331      424      324      414      444      344      434      423      443
RRR=   29.677   -1.323    2.325    4.402   17.774   28.922    2.325    0.601    0.066    1.539   -1.739   -0.914   -1.755    0.635   -1.259   -0.635    0.556   42.197    3.833    1.238    2.935    0.022   -0.353    0.931    2.236   10.025    3.621    3.781   -1.387   -0.046    0.797   30.921
X1==    4.671    2.159    1.582    5.735    3.711    4.190    1.740   -0.326   -0.301    1.880   -1.414   -1.191    2.166    0.384   -1.464    2.907   -1.170    6.195    2.960   -0.942    1.122    0.043   -0.680    1.070    1.090    2.166    1.122    1.920    2.426   -0.243    1.450    7.764
X2==    6.353   -0.613    1.470    0.768    4.790    6.903    1.336   -1.845   -0.218    0.819    1.229    0.768   -0.810    1.651    0.860   -0.218   -0.475    6.812    1.295   -1.314    2.617    0.519    0.519    0.870    2.052    4.628    3.228    1.970   -0.572    0.187    0.550    3.982
CD1=       13        8        5       13       11        9        6        2        2        4        0        1        5        3        1        7        1       12        8        1        3        2        1        4        3        5        3        3        4        1        4       10
CD2=       17        3        6        4       14       16        5        0        3        4        4        4        1        4        6        3        2       16        5        1        7        3        3        3        6        9        8        5        1        2        3        7
ATATATCATTCCCCATAATTCCAATTTATTAAAATCAAAGAGTTCTATAGTTTTGTTCTAAATCAAAAAAAGATGAATAGATTTAAGAAATTATTTTTTGCCTTTGTTCCCTTGCTTATCGGCCTGTATCTGGCAATATGCGGCTATTTTTTCTTCATCCAGGAGTCCATAATATTCAACCCAAGGATACTGGATGAAAGCACCACCTACGATTATGATTTTAAATTCAAGGAGCGTTGGTTTGAACCGGAACCTGGTGTGCGTATACACGCCGTTCACGCTTTCACAAAGGCAGATTCTGCCAAAGGATTGGTCATATACCTGCATGGAAATCGCGGAGCCAACCGAACAAATTCTGATAAATACACTTTATTCCTCGATAACGGCTACGATATGATCTACCCGGATTATCGTATATATGGGAAGAGCAGGGGCGATTTGGAGAATGAAAAAGACTTGGTGGGAGACATTAAATATGTATTTGAAGAAATGGCGAAGGAATATGGGGAAGGGAATATTGTGTTGGTTGGATATTCTCTTGGTTCGGGAGTAGCAGCCCAGGTGGCCAAAGCCTACAACCCTAAGATGCTGATCATGTGGACTCCTTTTTACAGCCTGGTAGATGTCAAGGATTCGCAGTTTCCATTTTTACCTGATTTTTTAATGCAATATCAGCTCAGGACCGATGAAGCCCTTCACCAAATAGAAGAGCCCGTCCATATCTTTTATGCCGGCGCGGACGAAGTGTTACCGGTTGAACGTTCCCTGAAACTTACCGATTATCTGAAAGAAGGAGATTCATTTAAGGTGATAAAAGGGCAGCGACATGGCTGGATATATCGGCATCCGGAGCTGGAAGAAGGGTTGCGAAAGTTATTGGAATGATCTTTTGATCAATTGCTAAGTCTCAAGTAGATCGAGTGGATCTTCAGCGTTGCCAACAATGGCTTCAATAGCATCGGTAAGAGTGACAAGCCCGAGGGTTTCTTC
KOK=        17
KK=  271831  LL=  272610  Z=    4.53  JJ=  271561  DL=   780
A===      111      112      113      114      121      123      124      131      132      133      134      141      143      144      211      213      214      223      224      231      233      234      243      244      313      314      323      333      334      343      413      433
B===      222      122      422      322      212      412      312      242      142      442      342      232      432      332      221      421      321      411      311      241      441      341      431      331      424      324      414      444      344      434      423      443
RRR=   13.833   13.960    1.580   21.028   -2.412    5.781    0.153    0.498   -1.386   10.392    0.225   -4.044   -2.191    0.498   -2.541    1.985   -0.163   18.237    0.716    0.369   -2.084    4.086    1.024    0.583   -0.447   47.413   47.495    0.753   -0.001    3.005   -0.379   11.817
X1==    7.064    3.168    3.302    4.192   -1.082    2.178    1.358   -0.415    1.334    4.857   -0.704   -2.005   -0.704   -0.528   -1.689   -1.199   -1.451    2.244    0.863   -0.355    2.274    1.902   -1.032   -0.435   -0.313    5.743    4.274   -0.696   -0.013    1.983   -0.704    3.980
X2==    1.958    4.406    0.479    5.017    2.230    2.654    0.112   -1.202   -1.039    2.140   -0.320    2.017    3.110   -0.944    1.505   -1.655    0.112    8.127    0.829   -1.039   -0.916    2.148   -0.992   -1.340    1.427    8.255   11.111   -1.081    0.061    1.515    0.538    2.969
CD1=       21        8        8       12        1        4        4        2        3        7        1        0        1        2        0        0        0        3        2        1        3        3        0        1        1       10        5        0        1        3        1        5
CD2=        3        8        2        6        5        7        2        0        1        5        1        3        5        0        4        0        2       23        5        1        2        6        1        0        4       11       25        1        2        4        2        6
ACAATAACTGTCACCGGTGGCCTTTATATTTGAGCCAAATTTGAAGCCAAATCAAACAAAGGTATTATGGAGATTGTGTTAATTGTTACCGGACTCATTATCGGGGTCATTGCTGGCTATGCTATTGCTCATTTCAAATCTAAATCCGAGAGCTCGCGGCTGGAAGAGCGCAATCAAAATTTAGAGGAACAGCTTTCTGAGACCGAAAAGAAACGGGAGCAGGAGGAACGAGAGTATGAAGAGAGGTTAAAAGACCTTCAGAACGAAAAAGAAGCTGAACTTAAGGAAGAGCGAAACCGAGCGAATGAGCTGGATAAACAACTTGCAGAACGCAATGCCGAGTATCGAAACCTGCAGGAACGACTAAACGAACAGAAGAAAGAGCTGTCCGAAATGCAGGAGCAACTCACCACGCAATTTGAGAACCTTGCGAATAAGATCCTGGAGGAGAAATCGGAGAAATTCACCAAGCAAAACAAGGAGCAGATCGATCAGCTGTTGAATCCGCTAGGCGAAAAACTGGAAGCCTTCAAGAAGAAAGTGGAGGAAACTCATAAGGATGAGGTGGAAGCTCGCGGTTCCCTCAAACAGGAACTGAAGCACCTGATGGAGCTCAACAAAACCATGAGTGAGGATGCGAAGAATTTGACCAAAGCCCTGAAAGGTGATAATAAGGCGGTTGGTGATTGGGGCGAGGTGATCTTAGAGCGAATTCTGGAACGTTCGGGCCTCACAAAAGGAAGGGAATATGAAACTCAGAAAGGCTTTTCTAAAGAAGAT
KOK=        18
KK=  283081  LL=  283740  Z=    5.33  JJ=  282541  DL=   660
A===      111      112      113      114      121      123      124      131      132      133      134      141      143      144      211      213      214      223      224      231      233      234      243      244      313      314      323      333      334      343      413      433
B===      222      122      422      322      212      412      312      242      142      442      342      232      432      332      221      421      321      411      311      241      441      341      431      331      424      324      414      444      344      434      423      443
RRR=   37.440    4.829    0.058    4.677    0.510   24.357   -1.746   -0.000    0.119   26.286    0.773    0.423   -0.583   -3.681    0.575    9.977    1.013    8.196    1.857   -0.180    6.137    0.227   -0.225   -0.111   -0.059    1.924   -0.010    8.137   -0.186    0.846   -2.527    9.168
X1==    5.273    1.822    0.714    1.707    0.636    4.070    2.788    0.000    0.220    7.274    0.511   -0.910    0.511   -1.304   -0.549    2.530   -0.740    2.933    0.947    0.220    0.996   -0.184   -0.184    0.476   -0.159    3.063   -0.004    3.314    0.180   -0.820    2.212    3.180
X2==    7.100    2.651    0.082    2.739    0.802    5.984   -0.626   -0.652    0.542    3.614    1.513   -0.465   -1.143    2.824   -1.046    3.943   -1.369    2.794    1.961   -0.819    6.162   -1.235    1.226   -0.233    0.371    0.628    2.405    2.455   -1.031   -1.031   -1.143    2.883
CD1=       13        6        3        5        4        7        6        2        2        9        2        1        2        0        2        5        1        5        3        2        2        1        1        2        1        5        1        4        1        0        4        4
CD2=       13        7        2        5        4       11        1        1        3        6        3        1        0        4        1        8        0        7        5        1       10        0        3        1        2        2        5        4        0        0        0        4
GGTTACGATAAACTCTATCAAATTGGGCCTTGTATCTCCATATTTGGTTCAGCCCGTACAAAACCGGACCATGAATACTATAATCTTGCAGTAGAAACGGCAGATAAGATCACTAAAAAAGGGTTTGGTATCATTACCGGTGGAGGCCCTGGCATAATGGAAGCCGGAAACAAAGGGGCAGAACAAGCCGGTGGTAAGTCGGTAGGGTTGGGCATTAGTTTGCCTTTTGAGCAAGGAACCAATCAATTTGTGAATCCTGATTTCACCATCAACTTCAATTACTTTTTTGTACGTAAGGTGATGTTTGTAAAATATGCCCAGGGATTTGTAGTATTTCCCGGAGGATTTGGAACCCTTGATGAACTTTTCGAGAGCCTGACGCTGATTCAGACTCGTAAGATCGATCAGATACCAATTATTCTTTTTGGCAGCGACTATTGGGATGGATTGGTAGACTGGATGGAGAAAACCATGAAAAAGAACGGAACCATATCAGAGCAAGATACCGACCTTTTCCACGTTACCGATTCCACCGATGAAGTTGTAGATATTATCTGCGATTTCTACAGTAAAAAAGAACCCATGCCCAATTTTTACTTTTAGCAGGGAACATGAATGGAGCAGAGTTCTTTAAATAGATAATAAAAACCCAAAAAAATC
KOK=        19
KK=  289501  LL=  290100  Z=    4.64  JJ=  288961  DL=   600
A===      111      112      113      114      121      123      124      131      132      133      134      141      143      144      211      213      214      223      224      231      233      234      243      244      313      314      323      333      334      343      413      433
B===      222      122      422      322      212      412      312      242      142      442      342      232      432      332      221      421      321      411      311      241      441      341      431      331      424      324      414      444      344      434      423      443
RRR=   23.981    6.609    2.273   -0.356   -0.286   13.582   -0.871   -0.281    0.584    7.256    9.921    0.928    1.904    0.136    0.034    0.304   -1.423   -0.843   -0.062    1.723   16.033    0.274   -0.393    5.777    0.309    0.701    0.060   -0.036    1.083   -2.201   -0.290   36.180
X1==    4.351    1.473    2.892   -0.283    1.473    3.074   -0.506    0.418    1.591    3.039    3.370   -1.158    4.269   -0.105    0.030    0.109    1.067    3.799   -0.028   -1.374    5.519    0.360    0.360    3.963    0.498    1.571   -1.336   -0.293   -1.095   -1.095   -0.227    7.221
X2==    5.512    4.487    0.786    1.259   -0.194    4.419    1.722   -0.671    0.367    2.387    2.944   -0.802    0.446   -1.296    1.144    2.798   -1.333   -0.222    2.204   -1.254    2.905    0.760   -1.093    1.458    0.620    0.446   -0.045    0.123   -0.989    2.011    1.279    5.011
CD1=        7        4        5        1        4        6        1        2        4        5        5        0        6        1        2        2        3        8        2        0        9        2        2        6        2        3        0        1        0        0        1        9
CD2=       12        9        3        4        2        7        4        1        2        4        5        1        2        0        4        5        0        1        4        0        4        2        0        3        2        2        1        1        0        3        3        6
ATATAGAATTTGTCCGCGGTTGTAGGCACTGCGACTGCTCCATCCGCCAAAAGCGCCACGAGCAATTTTGACGGCATCACGAAAATCTTTTCGGGATCCCTGACAGGCATTGGCAAGCAGATTTCCATCCGAATCGAGAGCCTTATACGTACGGCCCGATTCACTGCGGGGAAAATCCCCGCCAATATACATTTTGTAAGTTTTCTTAACGTCGATTCTTTCTTCAGCCATGATCAATGTTGGTTAATGGTGTATTGGTTAATTGTTTATTGGTTTTTCCAGTAGGGTACAAATCACCAATAACAATTAACCATTAACTAATTTCTTGGTTTAATTTTTGATATATGCAGCCAGTCCGTGCATTCCGCCTTCACGACCTACGCCGCTTTCTTTGTAACCGCCAAATGGGGAAGTAGGGTCAAATTTATTGTACGTATTGGCCCAGATCACTCCGGATCGCATCTGACTTCCTACTTTAAAGATCTTGGAGCCTTTGTCGGTCCAAACACCATTTGCCAATCCGTATGGCGTGTTATTGGCTTTTTCGATGCCTTCATCAGCCGTACGGAAGGTTTGAACCGTTAGAACTGGACCAAAGAT
KOK=        20
KK=  290761  LL=  291240  Z=    5.41  JJ=  290461  DL=   480
A===      111      112      113      114      121      123      124      131      132      133      134      141      143      144      211      213      214      223      224      231      233      234      243      244      313      314      323      333      334      343      413      433
B===      222      122      422      322      212      412      312      242      142      442      342      232      432      332      221      421      321      411      311      241      441      341      431      331      424      324      414      444      344      434      423      443
RRR=   54.477    1.236    1.338    0.788   -2.331    7.969   -1.939   -0.746   -0.033    0.276   -0.059   -0.263   -5.619   -1.005    1.557    9.920    1.338   25.430    0.025    0.121    4.311   -0.483    0.103    2.000   -0.572    9.951    0.369    4.891   -0.187   -3.466   -0.156   10.533
X1==    5.704    2.709   -1.170    1.638    1.912    4.361   -1.198   -1.170    0.342   -0.285    0.748    0.723    5.362    0.908   -1.277    3.557   -1.198    8.314   -0.511   -1.266    1.987    0.522    1.377    0.679    0.590    3.517   -0.445    1.497   -0.158   -1.089   -0.175    1.703
X2==    9.551    0.456   -1.144    0.481   -1.219    1.827    1.618    0.638   -0.095   -0.970   -0.078   -0.364   -1.048   -1.107   -1.219    2.789   -1.117    3.059   -0.048   -0.095    2.170   -0.925    0.075    2.946   -0.970    2.830   -0.830    3.267    1.184    3.184    0.891    6.184
CD1=        8        5        0        3        4        7        0        0        2        1        2        2        7        2        0        6        0       13        1        0        4        2        3        2        2        5        1        3        1        0        1        3
CD2=       14        2        0        2        0        3        3        2        1        0        1        1        0        0        0        4        0        4        1        1        3        0        1        4        0        4        0        4        2        4        2        7
CCAGGCCAGCATAAGCAGTGGGAAATTCCAGGGGATGATCTGTCCGCATACGCCATAAGGTTCCGGTTTTTTGCCGGGGAAAGCGTATTCAAGTTTATCAGCCCATCCGGCGTAATAGAAGAAATAGGCTGCTACCAGTGGAATGTCTACATCACGGGATTCGCGAATGGGTTTTCCTCCATCCATACTTTCCAGCACAGCAAATTCGCGGGCGCGCTCCTGCAACATCCGGGCAATGCGAAAAAGGTATTTCCCTCTTTCTTTGGCTGAAATACGAGACCATTCACCTTCAAATGCTTTTCGAGCAGATTTTACGGCTTTGTCTACATCTTTCTGAGTAGCTTCTGCAAATTCTGTGATGACTTCTTCCGTAGCGGGATTTGTACTTTTAAAATATCGCCCTTTGGAAGGCTTCACAAACTTCCCGCCAATAAACAGATCGTACTGATCTTTTACTTCAGCAAATTTGGAATCTTGCGG
KOK=        21
KK=  293911  LL=  294540  Z=    4.69  JJ=  293881  DL=   630
A===      111      112      113      114      121      123      124      131      132      133      134      141      143      144      211      213      214      223      224      231      233      234      243      244      313      314      323      333      334      343      413      433
B===      222      122      422      322      212      412      312      242      142      442      342      232      432      332      221      421      321      411      311      241      441      341      431      331      424      324      414      444      344      434      423      443
RRR=    0.479    2.044   11.327   10.909    3.325   -1.081    0.491    0.516    1.853   -0.600    1.181    3.249   -1.073    9.520    0.000   -0.009    0.471    5.990    0.411   40.466    0.470    0.118    8.794   -3.019   -0.253   10.491    1.932    0.020    6.769   -1.145   -0.245    0.021
X1==    0.275    0.716    3.148    3.725    1.431   -0.509    1.444    1.419   -1.296   -1.065   -0.911    2.768    2.089    2.258    0.000    1.065   -0.297    1.436    0.297    8.147    0.557   -0.100    1.816   -0.899    0.838    3.089    2.288    0.078    3.249    1.249   -0.911    0.249
X2==    1.744    2.855    3.597    2.928    2.323    2.124    0.340    0.364   -1.430    0.563   -1.296    1.174   -0.514    4.216    0.726   -0.008   -1.587    4.172    1.385    4.967    0.844   -1.176    4.844    3.357   -0.302    3.397    0.844    0.253    2.083   -0.917    0.268    0.083
CD1=        2        3        5        5        4        1        3        3        0        0        0        4        3        3        2        3        1        4        2       12        2        1        3        0        2        4        4        1        4        2        0        1
CD2=        8        9        8        8        8        5        3        3        0        2        0        5        1        8        5        2        0        7        4        9        2        0        7        6        1        6        2        1        3        0        2        1
TCATACCCCAAAATGTTTTTACAGGATTCATTAACAAAGAACTGATTACCGGTTTCATCCAGCATTACAATGATATCAAACGAATTCTTTATCAGCTGATAAAAGGAATGTTCTTGCTTTTCTATGAGGACATGATGATAGGCCGTTTTTGTTTTCATAGCATTGAAGTTGATAGAACTTTCGTGTAACTATGAAAATCTCATTAAGAATTCATGAAGAGTTAGATTTTTTGTTAGACTTCACCCTTCAATTCTTCCGGCATCTCTGATTCGCGGAAGATCTCAGCTGCATCGGCAAAGCGTTCTGCCAGTCCAACCATCACCAAACGATCTCCTGCTTTTAAGGTGAATTCTCCGGCCGGATTACCAATATTATTGTTATTGCGGTGCACGGTGAGCACTGTGATCTGATATTTATTTCTCAGCATCAATTCAGATAGTGATTTACCCGCTGCATAAGAACCCTTTTTCACCATTACAGCGCGGGTATGCAGGCCTTCCTCATCCAGTCCCTGAAGTACCATAAGGTGAGCTTCCTGAATGCTTCCTCGTAAAACCTGATAATCCTCTTTCCGGAGTTCACTGATATGCTGTTCAATTTCTTCCTGAGGAATCATATAGGATTTCAGCA
KOK=        22
KK=  297841  LL=  298920  Z=    5.52  JJ=  297721  DL=  1080
A===      111      112      113      114      121      123      124      131      132      133      134      141      143      144      211      213      214      223      224      231      233      234      243      244      313      314      323      333      334      343      413      433
B===      222      122      422      322      212      412      312      242      142      442      342      232      432      332      221      421      321      411      311      241      441      341      431      331      424      324      414      444      344      434      423      443
RRR=   37.171   25.733   -2.384   -0.107    0.922   29.078   -1.793   -2.016    0.689    6.155    1.734   -5.544    2.138   -2.531    1.858    4.203    0.434   26.927    1.346   -1.470    9.605   -0.099   -0.899    5.090    5.514    1.778   -0.331    5.389   -0.296    0.323    0.082   31.460
X1==    5.362    5.326   -1.409    1.851    1.380    6.909   -0.810   -1.935    0.553    1.443   -1.189    3.816    3.416    1.864   -1.086    2.287   -0.271    6.649    2.426   -1.180    5.283    0.293    0.925    0.636    3.294    2.841   -0.138    1.500   -0.148    0.527   -1.189    6.602
X2==    6.933    4.832    1.692   -0.058    0.668    4.209    2.212    1.041    1.245    4.266   -1.458   -1.453    0.626   -1.358   -1.711    1.838   -1.599    4.050    0.555    1.245    1.818   -0.339   -0.972    8.003    1.674    0.626    2.409    3.593    1.997    0.613   -0.069    4.765
CD1=       17       15        1        8        7       15        2        0        4        5        1       12        9        7        2        7        3       13        7        1       10        3        4        4        8        8        2        4        2        3        1       12
CD2=       13       11        5        2        4       10        6        4        5        9        0        0        3        0        0        6        0       11        4        5        6        2        1       14        5        3        7        8        5        3        2        9
ATCGGGTGTCCAGGTTGGCGAGCCGTGATCATAATTGCCGGAAGTTAGTTGTCGTGGAGCTCCGCCTTCGGCAGATATCACAAAAATGTGAGAATGGCCATCTTCCACATACCCGCCTCCATCCCGACGGTATACCGCTTTATCGATCACTTTTGCCGGTTCTTCCCATTTGGCTCCTTCCGGCGGAGAGGGCAATTCGGCCTTCACCACAGAAGAGGAACCGGGTACAAATTTTGAGAACAACAACTTGCTTCCATCGGGCGACCAACTCAGGTTTCCAGGGCTTTCTGTCAGATTGGTGATGGAGGCGGAAGCACCGGTATCCATCCAATGCACAAAAATTTGATTTGAACCTTCTTCACTGGAGGTGTATGCAATTCGATCTCCGCCGGGCGCCCATGTTACATTTCCATAATTGCTTTTCCCTGAAGTTATAGGGCGGTGCTCTTTTCCTGAAAATGAAATACTCCAAAGATTAGAAAACCGGCGGTCAGTCATTACATCAAACTGGTTTCGTTGATAGATAATGGTATTTCCATCAGGAGAAATTTCAGGATTCCCGACCAGCTGCAGCTCAAATACATCCATGTAATCGAAATAGGTATCATCAATTTGAGCGTGAGCAGATGTGATCAGAAAAAAGAGAAAAAGAGGGAGGAAGAATAGTTTTTGAAGTTTCATGTCAGATCAGTTTAAAAGGTAAATAGAGAAGTTGAGGATAGAAGCAAACATCACCCAGGCAAGGTATGGGATCAACAGCCAGGCGGTCCATGGTTTAATTTCTTTGAATATGCGTATGGTTGCGATGATGGCAATCAGTAAGCATAGAATTTCAATAAAAGCAAAAAGCGGACTTTGATAGCCAAAAAACAGGAAAGACCAAATTCCATTGAGGCCAAGTTGTACACCAAAAATAGCGAGAGCTTCTTTTACTTTCGGGTGATTGAAGCCAACCTGCCAGATAGCCGCGGCGGAGATCCCCATGAAAGTATAGAGGGTAGTCCACACAGGGCCAAAAAGCCAGCCGGGGGGATTGAAGAAAGGTTTGTTGAGACCGGCGTACCAGCCATCAATTGCGGG
KOK=        23
KK=  308191  LL=  308910  Z=    6.83  JJ=  308161  DL=   720
A===      111      112      113      114      121      123      124      131      132      133      134      141      143      144      211      213      214      223      224      231      233      234      243      244      313      314      323      333      334      343      413      433
B===      222      122      422      322      212      412      312      242      142      442      342      232      432      332      221      421      321      411      311      241      441      341      431      331      424      324      414      444      344      434      423      443
RRR=   23.900    4.725   14.416    0.092    0.033   89.578    0.015    2.044   -0.122   21.797   -0.312    0.492    0.993    0.280   -2.201    1.066    1.017   10.036   -0.270    0.216    4.510   -0.144    0.281   -0.559    0.023   15.826   10.750    0.603    0.226   -1.300    6.202   21.829
X1==    3.862    3.404    3.571    0.211   -0.074   15.153    0.007   -1.260    0.146    3.179   -0.396   -0.556    1.260   -0.497    1.318    0.897   -0.708    2.740    0.469   -1.354    2.795   -0.545   -0.545   -1.383   -0.296    7.055    2.795   -1.078    0.655   -1.132    2.087    4.228
X2==    6.189    1.388    4.037    0.435   -0.447    5.912    2.103   -1.623   -0.834    6.857    0.788   -0.885    0.788   -0.564   -1.671    1.189   -1.436    3.663   -0.576   -0.160    1.613    0.264   -0.517    0.404   -0.079    2.243    3.846   -0.560    0.345    1.148    2.971    5.163
CD1=        7        7        6        2        2       22        2        0        2        5        1        1        3        1        4        3        1        6        3        0        5        1        1        0        1       10        5        0        2        0        4        6
CD2=       14        5        9        3        2       11        5        0        1       12        3        1        3        1        0        4        0        7        1        2        4        2        1        2        2        5        7        1        2        3        6        8
AATAAAGTCAGGTATGATTCCGGTTGAGTTGATCCAGAGTTCGGCGTTATCGGAGCGGGTGTTACCGCTGAGGACCAGCATGGTTTTTAATCCAAATTTATTACCGCCCAGAATATCGGTACTGAGGGTATCACCAACCATCAGGATGTCATCTTTGTTGTATTTGAACTCTTCCTGATTGATATGCTCGAAGGCGTAGTTGAACATCTGCGTATCGGGTTTGCCGAAGTGGATGAATTTTTTGTTGAGCATGCTTTCGCAGAGTTTGGCAAGTCCGCCGGTGGCTACAGAGACATCATTTTTGTTAACCGGATAGTATTTATCGGAATTGGCAACGATGACCGGCACGGTCTTGCGGCGCAGAAAATTTACCGTAGTATCAATATCGGTGTTCCAGTCGAAGCCCTCATCATCCAGAAAGACGAAAGCCGAGATATCATCCAGGTCATCCAGATCAATATCTCGTACGGCTATATGATCTAAACCGGACTGGAGGATGTATTCAGCTGAGCTGTCGGTGCCCAGATATGCAATTTTACCTTCCCTGATCTTGTGCGTTAAAAACTGTTTAGCCAGCATTCCCGAGGTGATGATCTCATCAACTTTTAGATCTTTTAATCCCAGACGATCAAAAACGTCGGCTTGTTGCTGTTGACTTCTGGAGGCATCGTTGGTGAGAACCCGAAGCTCAATGCCTTCATCCCGCAAAAACTTAATGGT
KOK=        24
KK=  318541  LL=  319620  Z=    5.72  JJ=  318421  DL=  1080
A===      111      112      113      114      121      123      124      131      132      133      134      141      143      144      211      213      214      223      224      231      233      234      243      244      313      314      323      333      334      343      413      433
B===      222      122      422      322      212      412      312      242      142      442      342      232      432      332      221      421      321      411      311      241      441      341      431      331      424      324      414      444      344      434      423      443
RRR=   48.712    9.212   -0.475    7.279    1.000    2.462    3.170   -0.311   -0.023    9.667    0.008    0.899   -2.714    0.241    0.577   12.908   -0.637    6.083    0.909   -1.459   39.183    0.027   -2.828    4.641   -0.757   13.934   -0.582   -1.718   14.590   -1.268    0.008    7.231
X1==    6.002    3.651    4.566    2.461    0.899    2.360    2.851    0.520    0.019    1.461   -0.017   -0.861   -0.724    1.334    0.899    4.702   -1.187    2.567    1.969    1.190    6.467   -0.427   -1.041    6.787    1.461    2.811   -1.007    2.495    3.924    0.915   -0.017    2.419
X2==    8.116    2.524   -0.104    2.958    1.112    1.043    1.112   -0.597   -1.226    6.619   -0.475   -1.044    3.750    0.180    0.642    2.745    0.536    2.370    0.462   -1.226    6.059   -0.064    2.717    0.684   -0.519    4.957    0.578   -0.689    3.718   -1.386   -0.475    2.989
CD1=       12       10        9        6        5        7        8        3        3        4        2        1        1        4        5       11        1        9        8        5       13        2        1       14        4        6        1        5        7        3        2        5
CD2=       26       10        4       10        7        5        5        3        1       14        2        2        9        3        6        8        4        6        3        1       11        2        6        3        2       11        3        1        7        0        2        6
CACGCCGGTTACCTGGGAAAACTGGGTATACCGAAAAAAGGGCAGGGTAGGCGGAATTCCCCAAAGTATGGCACGAAGCTTGCTAAAATGGACTCCTCACGAAACTCCGTTCAAAGGTTTGTATCTTTGTGGAGATACAACCTATCCCGGACAAGGAATTCCCGGCGTAACTTTGAGTGGACTTAACGTATATTCCCGTATTAAAAAGAATCATCAATAAAGCAGATATTTTTGGATAATTTTTCACCCAATACCCAATTTTCCGTATTTCCCCCTGTTATTAAAAACCTGTTGATCATCAATGTGTTAGCCTTTCTTTTAACCAAGCAGATCTTTGGTTCCGGCTGGACACCTATTGGTGCAACACTTGCTCCGTACCTGGTTTTAAATCCACTTGGTGAGGGTTTTTTCCCGTGGCAGCTAGTGACCTACATGTTTCTGCATGCCGATATTTATCATATCCTTTTCAACCTGTTTGCATTATGGATATTTGGTCAGGCTATTGAAAATTTATGGGGCTCAAAACGCTTTCTCATCTACTACATGCTATGTGGAATTGGAGCAGCTATCATTCACATGTTTGTAGGCGGATATTTCACTTATACCCTGGGAGCATCCGGAGCTGTATTCGGTATTTTGCTGGCTTTTGGAATGATGTTTCCCGATCGCTACATCATGCTGTTGATTCCGCCGATTCCCGTAAAGGCAAAATACTTTGTCTTATTCTACGGTTTGTTTGAATTGTTCAACGGACTTTCGATGCCCAACAGTGGAGTCGCTCACTTTGCTCACTTGGGTGGACTGGCCGTAGGCTTTGTACTTATTAAATACTGGGGACTAAAAAAACCTGAATACTATGGCTAATCGTCCTTTTAACTTTCCCGGTGGTGGTAATTTTGGCGGAGGAACCGGTTCGTACGATTCCTTCAGTGGAGCTATGAAACGTGGCTTTTTAAGAATGCCGGTCGCAATCCGAACCATCATACTGATCAATGCCATTGTTTTTGTGATCCAAATGCTCGGTGGGCAGACGTTGAATAGCTGGGTGGTTCCAAATCTTGGTTTTGATCCGAGTTTTCC
KOK=        25
KK=  321961  LL=  322920  Z=    4.80  JJ=  321901  DL=   960
A===      111      112      113      114      121      123      124      131      132      133      134      141      143      144      211      213      214      223      224      231      233      234      243      244      313      314      323      333      334      343      413      433
B===      222      122      422      322      212      412      312      242      142      442      342      232      432      332      221      421      321      411      311      241      441      341      431      331      424      324      414      444      344      434      423      443
RRR=    3.622   58.475   27.207    1.753   -2.736   12.759   -0.424   -2.110    1.559   38.886   -0.925   -1.329    0.431   -1.607    3.021    7.719    2.721   25.831    0.665   -2.110   17.740   -0.122   -0.428   -0.236    0.379   13.213   -2.696    0.641   -0.906    0.695    4.709    9.891
X1==    2.430    9.555    5.664    0.901   -1.132    3.340    0.901    1.015    1.790    9.018   -0.407   -0.990    1.239   -0.853   -1.726    1.790   -1.621    4.114    0.901    1.015    3.018    0.416   -1.230    0.486   -0.982    4.532   -0.982    0.429    1.131   -0.869    2.886    5.131
X2==    1.490    6.120    4.803    1.946    2.416    3.820   -0.470   -2.078    0.871    4.312    2.274    1.342    0.348    1.884   -1.750    4.312   -1.679    6.278    0.738   -2.078    5.878   -0.294    0.348   -0.486   -0.386    2.916    2.746    1.493   -0.800   -0.800    1.632    1.928
CD1=        7       19        9        4        1        6        4        3        4       10        1        1        3        1        0        4        0        7        4        3        4        2        0        3        0        7        0        1        2        0        5        6
CD2=        8       18       14        6       10       12        2        0        6       12        6        5        3        4        1       13        0       17        4        0       15        2        3        1        3        7        9        6        1        1        5        5
AGCGTCATAATTGAGGGAACAACCAAAGGAAATGCCACCAATGTTGACGGCGAATATATTATTCTGAATGTAGAGCCGGGAACTTATAATCTTGTATTTTCTTACATCGGATACCGACAAACTACGGTTCAGGAAGTCCGTGTTAGTATTGATCTTACTACCGAAATTAATGTAAAGCTTCAGCCCGAAGTTATGGAGGGTGAAGAGATCACCGTTGTAGCCGAGAAAGAGCTTATTAGAAAAGACGTCACAGCTAGTCTTTCGTCTATTTCAAGTGAACAGATCGAAGCTATTCCTGTTGAAAATTTTTCGGAAATTGTAGAATTACAAGCGGGTGTTGTGGATGGGCATTTCCGTGGTGGACGTACCGGTGAGGTTGGTTATTGGATTGATGGAGTTCCTGTTACAGACGTGTATAATGGTAGCTTGTCAGCCGGTGTTGAAAACAGTTCAGTAAAAGAAGTTCAGGTTGTGACCGGGGCATTCAATGCAGAATATGGGCAAGCCATGAGTGGTATCGTAAATATTGTCACTAAAGATGGTAATAATAATTTCACCGGATCTGTAAACACCTTCGCCGGCGATTATGTATCCAACCGTTCTGACCTGTTCAGGGGCATTGATCAGATTAACCCTTTGGCTGTACGTAATATCGAAGCCAACATTGATGGTCCTATTATTAAGGACAATCTGTTTTTCTTTGTAAGCGGCCGGTATTTTGGAAATGATGGCTGGTTCTACGGACGAGAAGTTTTTGATTATAACGATGTCGGGATCAATGAGCAGGGACAATTGGGGCTGCTGGATACCCTGGGATCCGGAGATTCCAGTCTGGTAAACATGAACCCGTATGAAAAGCTTAATGGTCAGTTTAAGTTGACCTGGCGTCCATTTTCCGGGATGAAAGTATCTGCAAATATTATTGGTGGAGGAGAAGAGTATAAAAATTACAACCATGGA
KOK=        26
KK=  323131  LL=  323940  Z=    5.61  JJ=  322921  DL=   810
A===      111      112      113      114      121      123      124      131      132      133      134      141      143      144      211      213      214      223      224      231      233      234      243      244      313      314      323      333      334      343      413      433
B===      222      122      422      322      212      412      312      242      142      442      342      232      432      332      221      421      321      411      311      241      441      341      431      331      424      324      414      444      344      434      423      443
RRR=   10.759   13.484   22.915   -1.474   -0.154   51.076    0.131   -0.168   -0.059   35.407   -0.325    0.333   -0.131   -2.897    1.019    2.621    2.322   24.658   -0.157   -1.015    9.183    0.073   -2.143   -0.122    0.409   11.484   -1.906    2.312   -0.715    0.748   -3.791    1.378
X1==    1.890    4.828    5.263   -0.703   -0.306    7.616   -0.147    0.099   -0.061    6.763   -0.522    1.446    1.815   -1.341   -1.589    2.731   -1.502    3.741    2.256    0.637    3.219    0.834   -1.377   -0.705    0.343    5.710   -1.336    0.589    1.350    3.045    2.594    1.350
X2==    5.693    2.793    4.354    2.097    0.503    6.707   -0.888   -1.688    0.960    5.235    0.622    0.230   -0.072    2.160   -0.641    0.960   -1.546    6.592   -0.070   -1.594    2.852    0.088    1.556    0.174    1.190    2.011    1.427    3.923   -0.530    0.246   -1.461    1.021
CD1=        5       10        9        1        2       13        2        2        2       10        1        4        4        0        0        6        0        8        6        3        6        3        0        1        2        9        0        2        3        5        5        3
CD2=       14        8       10        6        4       13        1        0        4       10        3        3        2        5        2        4        0       12        2        0        6        2        4        2        4        5        4        7        1        2        0        3
TCCGGTTTCATAATTGGGGGGACCGATAATGGCCGAACCATGCGCGAAACCAACACCCTGATCGGGAAGTTTGACCTTACAAGTCAGGTAAACAGTTCCAACCAGATCAAAACCGGGGTTGAATACCGCTATCATAACTTGGTTTACAGAGATGAGACCTCGATTGTTAATGATCCTCAGGAGGGCGTTGAACGTATTTTTGTGAACTCAGCGTACGATGTGAATCCGGTAGAAATGTCGGGATATATTCAGGATAAAGTGGAAGTAGGGAATCTGATCATCAACGCCGGAGTTCGCTTCGATTATTTTGATTCAAATTTCCGTGTTTTTAGAGACCCAACCGACCCAAATGTAGTTTTTGATGAGCTGCGTCCTGAAGACGAATCTCTTGTTTTTGAAGATTCTGAACCCACCTGGCAATTCAGTCCTCGCTTGGGGATTGCATTTCCGATCTCTGAAACCGGTGCCATTCACTTTTCCTATGGTCACTTTTTCCAGATCCCGAATTTTAGCTTGTTGTACCAGAATCCCTTTTTCCGCCTTAGTGGAGGTTCCGGTCTTATCGGCTTGTTAGGGAATGCCAACCTTGATCCTCAGAAAACCATAAATGGTGAACTGGGATACAAACAGGAATTGAGCTCAAGCTCGGCTATCGAGATCACGGCGTTTTTCCGGGATATCAGAAACCTTGCTGGTACTGCAACAGATCCTATCGCAGTTCAAGGAACTTCCGTGCGATACGGTATCATCAGAAACTCCGACTTTGGTTTCATTAAAGGAGTTATTCTGGCATTAGATCAGAGCTTTGGT
KOK=        27
KK=  329881  LL=  330420  Z=    5.79  JJ=  329641  DL=   540
A===      111      112      113      114      121      123      124      131      132      133      134      141      143      144      211      213      214      223      224      231      233      234      243      244      313      314      323      333      334      343      413      433
B===      222      122      422      322      212      412      312      242      142      442      342      232      432      332      221      421      321      411      311      241      441      341      431      331      424      324      414      444      344      434      423      443
RRR=   -0.066    9.990   41.164   -2.229   -1.000   41.307   -2.970   -2.962   -0.397   72.697    0.553   -0.697    7.375    1.201    2.072    0.837    1.582   12.324   -0.468   -1.272    2.137    1.209   -1.697    2.165   -0.481   -0.295    0.517    0.114   -0.017    0.839   -2.842    0.290
X1==   -0.085    2.824    6.323   -1.216   -1.440    3.396    2.232    2.495    1.047    8.075    0.743   -0.381    1.664   -0.998   -1.440    1.830   -1.188    4.334   -0.286    1.047    0.549   -1.075   -1.075    1.047    0.482    1.664    0.549   -0.160    0.020   -0.980    2.585    2.020
X2==    0.776    3.538    6.511    1.832    0.694   12.164   -1.331   -1.187   -0.379    9.003    0.745    1.832    4.432   -1.204   -1.438    0.457   -1.331    2.844    1.632   -1.215    3.895   -1.125    1.579    2.068   -0.997   -0.177    0.942   -0.716   -0.856   -0.856   -1.099    0.144
CD1=        2        6       10        0        0        6        4        5        3       11        2        1        3        0        0        4        0        7        1        3        2        0        0        2        2        3        2        1        1        0        4        3
CD2=        3        7        9        4        3       16        0        0        1       10        2        4        6        0        0        2        0        5        4        0        5        0        3        4        0        1        2        0        0        0        0        1
GGTAGCCACACCTTCGGTTACGAAGTTACCTTCCAGGCAGATATGAACGACATGATCGATTCAGCTGCCTTTATCCCCGGTGAAGATTTTATCACCATTCCAGGTTCTATCAATGGATGGGATACAGCCGCTGATACACTTACCGATGCTGACGAAGATGGTATTTTCAACAAAACCCTTGTTCTGTCACCAGGCGATTATGCCTACAAATTCCACATTTACTCCAATACCGGACGTATTACAGGTGGATATGAGAACAATCAGCCAACCAGCAACACAAACCGTAACATTACGGTTTCTGCTGATGATACCCTCGAAGCACAACAACCAAGTTTCGATTACACCGACTTGAATGATGCTATCTTTGGTGAGATTCAGATCAACTTCAGCGTTAACATGGGTGTTCAAACGCTCAATGGAAACTTCGATCCGGAATCAGATGCTGTTACTGTAGCAGGATCTATGAACGGTTGGAATACAACCTCTGATACTCTTACTCTTTCCAGAGTTGACGATGTTTATCAAGGTGTTGTAACCATT
KOK=        28
KK=  331081  LL=  331410  Z=    4.62  JJ=  330541  DL=   330
A===      111      112      113      114      121      123      124      131      132      133      134      141      143      144      211      213      214      223      224      231      233      234      243      244      313      314      323      333      334      343      413      433
B===      222      122      422      322      212      412      312      242      142      442      342      232      432      332      221      421      321      411      311      241      441      341      431      331      424      324      414      444      344      434      423      443
RRR=   -0.008    1.766   43.475   -2.625    0.098   -1.508   -0.031   -0.922    1.189    2.717    0.185    0.791    0.330    0.610   -1.668    8.809    0.757   14.554    0.173   -0.236   10.242    0.393   -1.752   -2.041    0.610    6.047   -0.673    0.470    0.470    1.699    0.041    0.084
X1==   -0.104    2.077    7.077   -0.854   -0.923   -0.769    0.288    1.077    1.231    1.231    1.288   -0.854    0.288   -0.658   -0.923    2.231   -0.712    3.359   -0.593    0.231    3.359    0.407   -0.593   -0.549   -0.769    5.288   -0.641   -0.641   -0.593    1.407    0.288    0.407
X2==    0.074    0.850    6.143    3.074   -0.106    1.961   -0.106   -0.857    0.966    2.208    0.143   -0.926    1.143   -0.926    1.807    3.949   -1.063    4.333   -0.292   -1.022    3.049    0.966    2.955    3.721   -0.792    1.143    1.049   -0.733   -0.792    1.208    0.143    0.208
CD1=        1        3        8        0        0        0        1        2        2        2        2        0        1        0        0        3        0        4        0        1        4        1        0        0        0        6        0        0        0        2        1        1
CD2=        1        2        7        4        1        3        1        0        2        3        1        0        2        0        3        5        0        6        1        0        4        2        4        5        0        2        2        0        0        2        1        1
CAGGTTACCGAAGAAGGTGCGGTTGTTGTACGACGCGGCGGATCCAGTGATGACGATGTTGTCGTATCCAACGAAAACGAAGAGCTGGCAAGTACTCCAGAAGAGTTCAAACTTAGCCAGAACTATCCAAACCCATTTAACCCAACAACGAACATTAACTTCACCTTACCACAGGCAACTAATGTATCGTTAACGGTTTACAATGTTCTTGGACAGCAAGTAGCACGTCTTGTTAACGGACGACTGGCCGCAGGTCAGCATTCCGTACAGTTCGATGCTTCCAATCTTGCTTCAGGAATGTACTTATACCGCATTGAAGCGGGTACATTC
KOK=        29
KK=  354151  LL=  354660  Z=    6.39  JJ=  353881  DL=   510
A===      111      112      113      114      121      123      124      131      132      133      134      141      143      144      211      213      214      223      224      231      233      234      243      244      313      314      323      333      334      343      413      433
B===      222      122      422      322      212      412      312      242      142      442      342      232      432      332      221      421      321      411      311      241      441      341      431      331      424      324      414      444      344      434      423      443
RRR=    5.212   -0.203   -0.368    3.096    1.576   10.531    1.241   -0.138   -0.268    2.039    0.043    0.016    8.645   -0.078   -0.142    2.905   -0.713   19.649   -0.254   -0.968    3.592   -0.005    8.517   -0.630   -0.425   51.124   -0.594    0.413   -0.032   -0.032    0.488    2.891
X1==    2.924   -0.432    1.368    3.206    1.203    1.842    0.527    0.514   -1.052    1.003   -0.239   -0.589    3.344   -1.283    0.386    2.807   -1.188    4.150   -1.047    1.842    1.222    0.012    3.012    3.368    1.003    5.136   -0.778   -0.711    0.096    0.096    0.657    2.096
X2==    1.782    0.471   -0.269    0.966    1.311    5.715    2.355   -0.269    0.255    2.032   -0.178   -0.027    2.585    0.061   -0.369    1.035    0.600    4.735    0.242   -0.525    2.938   -0.432    2.828   -0.187   -0.423    9.955    0.764   -0.581   -0.331   -0.331    0.743    1.379
CD1=        6        1        3        6        3        3        2        2        0        2        1        1        5        0        2        4        0        5        0        3        2        1        4        5        2        7        0        0        1        1        2        3
CD2=        3        2        1        2        3        9        4        1        2        4        1        1        4        1        1        3        2        9        2        1        6        1        5        1        1       12        3        1        1        1        2        3
CAGGAACTGGAAGCACTAAGTGATGCGCACCTGAAAAAAGCAGCTAAGGCTATCGATCAGAAGCTTAGTAGCTGCTCTTATCAGACCTTTGTACATGGTGATGCAAAGCTGGCTAATTTCTGTTTTTCCGGTACAGGCGAAGTGGCTGCCGTTGATTTCCAATACACAGGAGGTGGATGCGGCATGAAGGATATAGCCTATTTCATCGGAAGCTGCCTGGATGAGGAGGACTGCGAACAGCTGGAATCAAAAATTCTGGATACGTATTTCGGGTACCTGCATCAGTCCCTTGGAGGCCGTGACGAAGCACTGGAAAACGAGTGGCGACCTCTGTACCGGGTAGCATGGGCCGATTTCCATCGCTTTCTAAAAGGTTGGAGCCCGGGACACTGGAAGATCAACAGCTACAGCGAAAAAGTAACCAAAGAAGTCATAGATCAACTGTTATGAATTTAAATGAACTCAAGAATACTGCCATCGAAGCTGCATTGGCAGCAGGTCGGATCATAA
KOK=        30
KK=  363271  LL=  364230  Z=    4.70  JJ=  363061  DL=   960
A===      111      112      113      114      121      123      124      131      132      133      134      141      143      144      211      213      214      223      224      231      233      234      243      244      313      314      323      333      334      343      413      433
B===      222      122      422      322      212      412      312      242      142      442      342      232      432      332      221      421      321      411      311      241      441      341      431      331      424      324      414      444      344      434      423      443
RRR=   21.295   22.343   -0.380    5.559   -0.536   39.666   74.777    1.512   -0.049   -0.035   -1.790   -1.952    0.714   -3.083   -0.536    1.231    2.574    8.227   -0.169    1.410    0.736   -1.312   -1.138    2.668    4.373   10.001    3.588    0.845    0.795   -1.055    1.809   22.238
X1==    5.194    5.410   -1.020    3.685   -1.716    6.627   11.598   -1.640   -0.821   -0.018    2.171   -1.294    0.280   -1.815   -1.716    1.887   -1.686    1.589   -0.221   -0.821    0.236    1.282   -0.784    2.027    1.396    5.324    1.781    1.976    2.907   -0.689    3.432    6.503
X2==    4.100    4.130    0.372    1.509    0.312    5.986    6.448   -0.922    0.060    1.927   -0.825    1.509    2.554    1.699    0.312    0.652   -1.526    5.176    0.763   -1.718    3.119   -1.024    1.452    1.317    3.132    1.878    2.015    0.428    0.273    1.532    0.527    3.420
CD1=       13       12        1       10        0       12       22        0        1        2        6        1        3        0        0        5        0        4        2        1        2        4        1        6        4       11        4        4        6        1        8       11
CD2=        8        9        3        4        3       13       12        1        3        6        1        4        6        4        3        4        0       13        4        0        9        1        5        4        8        5        7        4        3        5        3        8
TCTATGTTCAAGAAAGGCGAGCAGCAGGCGGGACTTCAGAAGATCCTTTCCAGCTATGGCAAAGTAGTGGACGATGCGTTTGAGTCGCCACATATGAAAGCAGCCATTATGTGGTTTGCAGCACAATCTGGTCCGTTACCCGACCATTCCGCCACGGGCGATTTTGCCGGATGGCAGTCGATGTTACACGAAAGTGGAGCCAAACATCCCAAAGGCGGAAGCGGTATGCTCACCCAGGCTATGAAGAATATGATCGAAGCTCATGGTGGAGAAGTCAGAGCCGATCACCCCATCCAAAAGATCCTCATCGAAAACGGCAAGGCGATCGGGGTTCAAACGGAAAATGGGGAAGAGTTTAGCGCTAATATCATTGTCTCGAATGCCCATGTCCAAACTACGATGATGAAAATGGTGGGGCGGGATCACCTGGATGACTCTATGTTCAAGAAAGTAGAAGACATCAATGTGGGAAATGGTTTTGGTATGGTGATTCGCTGCGCAGTGGAAGAATTACCGGAATACACGGCGGCTCCAGGAGACCCGCATATCCATAATGGCATTCAGCTGCTTGCTCCATCGGTGCAGTACATGAATAATGCGATCGGTGATTACATGCATAAGCTTCCTCCCGAGAAGCCTGCTGTACTCTGTATGACGTTCTCAAAGATTGATCCTGACGTGGCCAAAGATGGAAAACATACGTTGTTTGCCTGGGCACAGTGGCATCCGTATGAGTTGGCCAATGGAATGCATTGGGACGATATCCGAGAGCGGGAAGCCCAGAAGATCTACGATGTGGTTACCGATTACGCCCCAAATATGAAAGGCAAACTCATTGACTGGTATATTCAGTCTCCGCTGGATATTGAGCGGAAACACGGGCTGCTGAAAGGCAATGTAATGCATGTTGAAATGAGTTTTGATCAGATGTTCATGTTTCGTCCTATTCCGGAAATGAGT
KOK=        31
KK=  368041  LL=  369120  Z=    5.74  JJ=  367981  DL=  1080
A===      111      112      113      114      121      123      124      131      132      133      134      141      143      144      211      213      214      223      224      231      233      234      243      244      313      314      323      333      334      343      413      433
B===      222      122      422      322      212      412      312      242      142      442      342      232      432      332      221      421      321      411      311      241      441      341      431      331      424      324      414      444      344      434      423      443
RRR=   24.032   20.106    0.467    9.032    7.751   49.325    0.113    0.368   -0.001   16.600    0.010    0.526   14.472    0.005    0.360   -0.004    2.083   19.464    0.743    0.226   -0.288   -0.422   -0.331    1.894    3.131    0.993    7.490    0.982   12.045   -0.074    1.165   13.328
X1==    4.793    4.315    0.208    3.440    2.747    7.008    0.082   -0.410    0.006    4.053   -0.025    0.916    2.795    0.037   -0.912    0.006   -1.110    3.662    0.443    0.589    1.702    0.475   -0.191    1.913    3.363    0.680    2.354    1.004    5.023   -0.493    1.385    4.235
X2==    5.014    4.660    2.245    2.625    2.822    7.038    1.381   -0.898   -0.171    4.096   -0.398    0.574    5.177    0.145   -0.395   -0.726   -1.876    5.315    1.679    0.384   -0.169   -0.887    1.736    0.990    0.931    1.461    3.182    0.978    2.398    0.151    0.841    3.147
CD1=       12       12        3        8        9       15        3        2        3        8        2        4        6        2        2        3        1       10        4        4        5        3        2        5        7        3        6        3        8        1        4        7
CD2=       17       15        8        9       11       16        6        2        3        9        2        5       11        3        4        2        0       12        6        4        2        1        5        4        4        5        7        3        5        2        4        6
AGCCGCCGTAATATCGCTTTCCGGGATAGCCTTCCGCATATTTATTGGTGAGAACACTGCCCATTGCCGAGATCGTTGCTTTGGAGGCAAAGTTTTCGGAAGCGATCAGCTCCAGGTTATAATTTTGTCGGTCCGTTTCTTTTTCAAGTAGTTTGAATAATTGAGCGTCTTGATCCTGAAGTGATTTCATCAGCTACGGGTAATTTATTTAGTTAATGATTCAATTTTGTTGATGCGTCGCTCGTGCCGACCGCCTTCAAATTCTGTATTAAGCCAGACTTCCAGTATCTCCCGGATCTGATCTTCACTGAGCTCACGGCCGGGGAGGCATAGAATATTGGCATCATTATGAAGCCGGGTCATCTCAGCTGAGTTTTTGTTATACACCAGACCAGCTCTCACTTTTGGAAATTTATTTGCTGTCATGCAGACCCCCTGACCACTACCACAGATCAAGATTCCTATACTGTCATCACCGTCATTCACCCGCTTGGCTACTTTAACGGCAAAATCGGCATAATCCACAGAATCTTCGGAATTGGTCCCATAATCGGTAATTCCGTGGCCCATTTCTTTTAATATCTTTTTGGTGATCTCCTTAGCGGGAAATCCGGCATGGTCGCTGGCTATTGGGATATTCATGAATACAAATTTGTGGTAAGAATTAAGGTTGCCAAATATCTCTATTTTTTAGCTGATATTAAAGGTAAGATGAATTATGATAGTATATTTTCTATTGTTGATCATGAAAACCAACACTCAAATTTACAAAGACCATATATATTGAAGTATTCCAAAGAATTAAACACAGCAAAAAAAGCAGCAGCTGAAGCCTCCGCCATCATCCGGGAATACGCTTCTGATGAATCTTTCAGCATAGAATTGAAAGGGAAGAATGACCTGGTTACCGATGCTGATATCTCGGCGGAGAATAAGATCATTGAGATACTGAATGAAGCTTTTCCCGAAGACCTGATCCTTGCTGAGGAATCTCAGGCCCGGAAAATACTTCCTGAGGGACGGGTTTGGATCATCGATCCTATTGATGGTACCACCAATTTTGCTCACCAATTCCCGAGG
KOK=        32
KK=  380641  LL=  381660  Z=    4.91  JJ=  380641  DL=  1020
A===      111      112      113      114      121      123      124      131      132      133      134      141      143      144      211      213      214      223      224      231      233      234      243      244      313      314      323      333      334      343      413      433
B===      222      122      422      322      212      412      312      242      142      442      342      232      432      332      221      421      321      411      311      241      441      341      431      331      424      324      414      444      344      434      423      443
RRR=   11.872   36.252   14.824    1.083    0.174   50.074    0.041   -1.267   -1.814    7.769   -2.874    0.587    8.313   -0.575    0.027    0.133    0.096    7.145   -0.610   -0.806   14.330    1.281   -0.429    0.006   -0.635   12.114    2.426    0.875    1.651    0.301    2.302   20.597
X1==    4.974    6.678    3.603    0.399    1.060    6.750   -0.091   -0.537   -1.084    4.838   -0.883    0.399    4.380    0.840    0.039    0.121   -0.091    2.644    0.554   -0.481    3.562   -0.841    0.500   -0.345    2.044    3.722    0.714    0.430    1.033    2.588   -1.541    8.807
X2==    2.387    5.429    4.114    2.715    0.164    7.418   -0.447    2.358    1.673    1.606    3.255    1.472    1.898   -0.684    0.690    1.099   -1.057    2.702   -1.101    1.673    4.023   -1.523   -0.857   -0.018   -0.311    3.255    3.396    2.036    1.598    0.116   -1.494    2.339
CD1=       14       17        9        4        6       14        3        2        1        9        1        4        9        4        4        3        3        7        4        2        7        1        3        2        5        8        3        2        3        5        0       13
CD2=        8       14       10        7        4       16        2        7        6        5        7        5        5        1        5        5        1        8        1        6        9        0        1        2        2        7        8        5        4        2        0        5
AAACCCAATGAGCTTTCAGGCGGACAGCGCCAGCGTGTTGCCATTGCCCGGGCGTTGGTTAACAATCCTTCTATCATTCTGGCAGATGAGCCCACCGGTAACCTCGATACCAAAACAGGAGAAGAGATCATGATGCTTTTTGAGGAATTATATCGTCAGGGAAATACACTGATCGTTGTGACTCACGAGCAGGAAATTGCCGATCATGCCCGTCGTATTGTTCGCTTGCGTGATGGAGTGATCGAAAAAGATGAGAAGGTTGAAAATCCGGTATTAGCGAATTTTCAGGTTGCCTGATAAATAATTTGATCTTAAAATCTATTAAAATAAAAAAGGCACTCATTTGAGTGCCTTTTTTTATGCTAAGAAAATTGTAGTGAATTTGGCTTATCTGAAACCAAAGCCAATACCAACATTAGCGGAAGAATAAGTAGAGAGAGTATAGCTGGCTGATATTCTCAGAATAGCGATTGATAGCCGCGCACCTACAAAAGCTCTTATATTATTGCTGCCCTTGATCTCAAGATCGATGGGAGCATTAATGCTTTCGATGATCTTCTCCCGGGTATTTTCCGCGTTAGACTGCGGATCGTAATTCGGGTTGATGGAAGTGATGGGATAAGCTCCGGGTGTTGTAATAGTGGTTGTTGAGCTTTCAAAGCCAAGGCCGCCGTAAACGGAAATAAATGGTAGTTTTTTGCCCACAATCGCATTGATCGTCGTTGCCTTGGTATCCATTTCCAATCCTTGTCCCTGCCATTGGCTTGGTGTGTAAGGATTATAAATATCGGAACCTGATTCAGGATCTACTTCAAATCCGGCATTGGAGTTAAAAGCGGTGTATCCAAACTGAACAGCGATATCAACCGGAAGAATTTTACCACCGGGCAGCCACTGGTTTATACCATGACGCACGCCAAAGCCAAATAGTCCTACAGAGGCATCAATGGGAGCGATATCCACTTCAGGAACATATCGCAGTGTAACATCAGTATCCTTGATAATTCCAACTGTAGCCTG
KOK=        33
KK=  382201  LL=  383040  Z=    6.15  JJ=  382021  DL=   840
A===      111      112      113      114      121      123      124      131      132      133      134      141      143      144      211      213      214      223      224      231      233      234      243      244      313      314      323      333      334      343      413      433
B===      222      122      422      322      212      412      312      242      142      442      342      232      432      332      221      421      321      411      311      241      441      341      431      331      424      324      414      444      344      434      423      443
RRR=   29.165    7.761    3.544    1.130   -0.363   39.777    0.343    0.150    0.177   19.214    0.016   -0.340    0.047    0.060   -0.189    0.426   -0.404   34.960   -0.432   -0.436   12.744    1.986   -0.165    0.444    3.132    0.108   13.134    1.126    0.862   -0.175   -0.027   14.559
X1==    4.813    2.517    1.285    0.494    0.712    6.850    0.272    0.596    0.373    3.090    0.760    1.164    2.203   -0.044    0.110    0.373    0.272    9.891   -0.541   -0.922    4.125   -1.498   -0.820   -0.883    2.348    5.089    3.428    0.335    2.584   -0.525    0.038    3.361
X2==    6.060    3.083    2.757    2.286   -0.509    5.806    1.261    0.251    0.473    6.218    0.021   -0.292    0.021   -1.373   -1.707    1.140   -1.482    3.535    0.800    0.473    3.089   -1.326    0.202   -0.502    1.334    0.021    3.832    3.360    0.334    0.334   -0.697    4.332
CD1=       10        7        4        3        4       13        3        3        3        6        3        4        5        2        3        3        3       19        2        1        8        0        1        1        5        9        7        2        5        1        2        6
CD2=       14        8        7        6        2       11        4        3        3       11        2        2        2        0        0        4        0        7        3        3        6        0        2        1        4        2        7        6        2        2        1        7
TGAGATACGGAATACCCCGTTATGGGGAAAGAATCAATGTAAGGAATCCAGCATATTTAAGTATGAGTTATATCTGCTGGCGGCAATTTCACCATTTTCAAAAGCTTCGGCTACACCGCATTTAGGTTCGTGATTGTGTGTACAGGTATTGAATTTACAGTGTTCGCGGGGTTCCAGCATCTCCGGAAAAAACAGGGAGAGTTCCCAGGGCTCAATATTCACCAATCCAAATTCCCGGATTCCCGGAGTGTCGGCAATATAACCGCCAAAACCGAGGGGAATAAGCCGCGCAAATGTAGTAGTGTGTTTTCCCTTGTTAGAGAAATCAGAGATCTTGCCCACTTTAAGATCGTAGTTCGTATCGATAGCATTGATGAGACTGGTTTTTCCAACGCCGGATGGACCTATGAAAGCAGAGGTTTTATCCTTTAGCAGCTCCTTGAGTTCTTTCAGTGATTTCTCATCCTCCAAACTTGTGGTCAGGAATTCGTAGCCGAGAGACGTGTAGAGTTCACGGAGTTCTTCGGTAAAGGCTAGTCCGCCACTTTTTGCAAGATCCATTTTGTTTATGATGATCACGGGCATCACCTCATAAGCCTCGCAGGTAACCAAAAACCGATCTAGGAATCCTTCCTTTAAACGGGGTTTTTTGATGGATTGAACCACACAAGCCTGATCCAGATTGGAAACCAGGATCTGTTGTCCTCTTTTCCCATGGGTGGCTTCGCGGGTAATATAGTTTTCCCGTTCCCGGATGGTTTCAATGCTTCCGGTGCCATCTTCATTCAGGGAAAAATCGACGATATCACCTACGGCAATAGGGTTGGTGACCTTTTTATC
KOK=        34
KK=  384661  LL=  385830  Z=    4.52  JJ=  384661  DL=  1170
A===      111      112      113      114      121      123      124      131      132      133      134      141      143      144      211      213      214      223      224      231      233      234      243      244      313      314      323      333      334      343      413      433
B===      222      122      422      322      212      412      312      242      142      442      342      232      432      332      221      421      321      411      311      241      441      341      431      331      424      324      414      444      344      434      423      443
RRR=   35.100    4.945    8.711    5.917   -0.395   26.408    5.336   -1.055    0.418    2.524    0.131   -3.557    4.264   -2.084   -1.243   -0.038    1.541    4.178    2.353   -0.356   24.100   -0.254    1.716    6.057   -0.621    0.985    3.742   -0.072    1.336    0.254   -0.129   49.391
X1==    6.082    2.581    3.259    1.196    1.563    6.134    2.809   -0.680    1.038    0.886    0.586    3.290    2.915    1.372    1.563   -0.095   -1.406    4.486    1.261   -0.095    5.321    0.612    1.198    1.950   -0.366    1.168    3.431   -0.058    0.381   -0.267   -0.579    8.153
X2==    5.771    1.916    2.673    4.948   -0.253    4.305    1.900    1.551    0.403    2.850    0.223   -1.081    1.463   -1.519   -0.795    0.403   -1.096    0.931    1.866    3.748    4.529   -0.415    1.433    3.107    1.697    0.843    1.091    1.251    3.509   -0.953    0.223    6.058
CD1=       16        9        9        6        7       14        9        2        5        4        4       10        8        6        7        3        1       11        6        3       11        4        5        7        2        5        8        2        3        2        2       15
CD2=       14        7        8       11        3       11        6        6        4        8        3        1        5        0        2        4        1        5        6       10       11        2        5        7        6        4        5        5        8        1        3       12
TGATGAGCCAAAGTGAATTCCTTACATAATCTCCTAAAACGGTTTCTGCCAGATGTTGCCACACTTCACCGGAAGGAGTGAAAACAGAGAAGATCACCGTAAAAATGGGAATGGAGATCAAAAGGGCAATGACGAGGCTGAATACCGTCCATTTTGGCGACTGTTGGCGGACTTTGGGGCGGTCTCCTCTAAACTCTTTGATCCTCGTGTGTAGTGCTTTTAGCATGTCGTAAAGATACGCTTATCTCAGTTTTTATCAGAGCTTATTCGAAATTCATTTTTGAGCACAGACTCGGCTGAATGATATCCACACATGCCATGAACGCCGCCGCCCGGAGGAGTGGAAGAGGAGCAAATATACATGGATGTGCCCGGGATATGATATGGATCCCATTTTAAAACCGGACGCCCAAATAACTGCTTGAAGAACTGTGCGCCTCCGTTTATATCGCCGCCAATATAGTTTGCGTTGTAGGATTGAAATTGAGGCGCATTCATCGTGTTTTTTGAGATGATGGTATCCTTAAATCCCGGGGCAAATCGTTCGATCTGATCTTCGATGACATCCGTCATATCCAAACTGGAGCCATTCGGAACGTGGCAGTAAGCCCAGAGTGTGTGCTTTCCCTTTGGAGCACGGCTTTCATCAAAAAGACTGGGTTGAGAAACGAGGACATAAGGGCTCCGGGAATGATTCCCATCCCAAACGTCTTGCTCGGCTCTGCTAATTTCATCAAAAGTACCACCAAGGTGAAGAGTGCCTGCTTTTCGGCAATGTTCGTTGGTCCATGGAACAGGTTCAGAAAGGGCCCAGTCAACCTTAAAAACTCCGGGACCGTATTTGAAATCTTTTAGTTTTTCTAAATATGAATCCGGTGCTTTATTCTCAATGATCTCTGTTATTTGACGAGGAGTCAGATCAAACAAAATTGTTTTAGCGGTGGGGATGTCTTTCAGGGAAGAAACAGGATGTTCGGTTTCAATCTCGCCGCCCAATTCCTTCAGAAGAGAAGCGAGGGCATTGGTTACGGAGTGGGTTCCTCCTTTGGCAATGGGCCAGCCTACGGCATGGGCTGAACTCGCCAATACCAATCCAAAGGAAGCCGAGAAAGCGATGGTCAGTGGCATGATGCTATGTGCAGCGCAACCGGCTAATAAAGCTTTGGAATG
KOK=        35
KK=  403381  LL=  404340  Z=    5.95  JJ=  403381  DL=   960
A===      111      112      113      114      121      123      124      131      132      133      134      141      143      144      211      213      214      223      224      231      233      234      243      244      313      314      323      333      334      343      413      433
B===      222      122      422      322      212      412      312      242      142      442      342      232      432      332      221      421      321      411      311      241      441      341      431      331      424      324      414      444      344      434      423      443
RRR=   37.642    5.315   -0.121    1.623    2.735   -1.339   -0.569    8.874   -0.135    0.614   -0.728    2.733   -0.184   -1.486    0.272   -1.033    1.018    6.432    0.399   21.843    3.375    3.119   36.071   54.400   -0.209    0.016    0.173   -1.562   14.738    1.569   -0.006   -0.028
X1==    8.488    3.907    0.086    0.610    1.438    2.880    1.928    2.286   -0.952    0.944    0.734    1.302   -0.698   -0.826   -1.030    0.964   -1.086    3.177    3.834    3.519    1.770    2.113    7.103    7.688    0.185    0.018   -0.213   -0.501    2.340    2.340    0.018    0.858
X2==    4.435    1.360   -1.407    2.659    1.902   -0.465   -0.295    3.882    0.142    0.650   -0.992    2.099    0.263    1.800   -0.264   -1.071   -0.938    2.025    0.104    6.207    1.907    1.476    5.079    7.076   -1.127    0.891   -0.812    3.118    6.299    0.671   -0.364   -0.033
CD1=       14        9        2        3        5        7        6        5        1        3        3        4        1        1        1        4        1        9       11        8        5        6       14       16        2        2        2        1        5        5        2        3
CD2=       14        6        1        8        7        2        2       11        3        4        1        7        3        5        3        1        1        5        2       13        5        4        9       11        1        4        1        7       11        3        2        2
GTCCCAAATAACCCAATTAAATTCTTCGAACTGTTTCATCTTCCTTCAAAGCTGAATAGATTGGCTACATGAAAATTCTACGCACCATTTTCGATCTTTATATCCAAAGCAGCATCCATGTGGCGCTGGCCGTTACCTCGCTTTCGGCGATCACGGTTTTTCAATACGGGTTTGTGCCGGAACCGTCACTCTTGCTGTTCATCCTGTTTGGCACCATTGTGGGCTACAATTTTGTGAAGTACGCCGGGGTTTCAAATCTGCACCATCTGCAGATCACCAAAAACATCATGCTGATTCGCATATTCTCGGTGCTTTGCGTGGGAGGGATGATCTATTTTGGCCGCTTACTGCCGGTGGATGTTCTTTTTACCGCGGCACTATTTGGCGGGTTGACCATCTTGTATGCCTTGCCTCTGTATAAAAGCAAGAATCTACGGAGCCTGACAGGGGCCAAGATCTACATCATCGCTTTGGTGTGGATGGGCGTGGCGGTGTTGGTGCCCATGGAATACCACAATATTGGGTTGAATGCGCGGGCGGTATATCAGTGCCTGGAAATATTTTTGTTTGTGATCGCTCTGACTTTGCCTTTCGAAATTCGGGATCTGGAATATGACGAATCGGGGTTGGGGACGATCCCGCAAAAGCTGGGCATCAAAAAAACGAAATGGCTGGGCACGGGACTTTTACTGATCGCTGCATCCTTTGCCTTGTTCCAAAATTATATGAGTGATACCGACCTGCCGATCACGCTTTCTATATTCGGACTTTCTGCAATGGCCATATGGGCTTCCAAAAAAGATCAGGGGAAATATTATGCCGCTTATTGGGTAGAAGGAATTCCGGTGCTTTGGCTGATCTTATTGCTGCTGTTTTGATGGGTTGAAACCCTTCGTTTGTGTACAGGAATGAACTAAAGCAAATGAATAATTACTTGTCAGTGATCTTGAATCTTGTCCA
KOK=        36
KK=  405631  LL=  406470  Z=    6.90  JJ=  405421  DL=   840
A===      111      112      113      114      121      123      124      131      132      133      134      141      143      144      211      213      214      223      224      231      233      234      243      244      313      314      323      333      334      343      413      433
B===      222      122      422      322      212      412      312      242      142      442      342      232      432      332      221      421      321      411      311      241      441      341      431      331      424      324      414      444      344      434      423      443
RRR=   83.044    4.556   -0.038   13.870   -3.323    8.620   -0.282    0.762   -0.313   25.653   -1.445    1.182   -0.170    0.987   -1.465    1.549    1.426   11.634    0.891   -0.684    1.096   -0.795    2.106    0.399    0.143   17.078    8.871    8.675   -0.536    4.775   -2.644    6.863
X1==   10.582    3.145   -0.698    2.933    2.541    3.576   -0.267   -1.415    0.354    4.031    1.001   -0.680    0.230   -1.302    1.937    3.576   -0.916    7.510    0.588   -1.579    0.586    0.614    2.000   -0.754    0.206    4.085    3.335    2.843   -0.405    1.241   -0.541    1.241
X2==    7.847    1.449    0.054    4.729   -1.308    2.410    1.058   -0.539   -0.885    6.364   -1.444   -1.738   -0.741   -0.759   -0.757    0.433   -1.557    1.549    1.514    0.433    1.871   -1.294    1.053   -0.529    0.694    4.180    2.660    3.051    1.324    3.849    4.883    5.532
CD1=       18        8        1        6        7        8        2        0        3        7        3        1        2        0        6        8        1       16        4        0        3        3        5        1        2        7        7        5        1        3        1        3
CD2=       20        6        3       11        1        6        4        2        1       11        0        0        1        1        2        3        0        4        4        3        4        0        3        1        3        8        5        5        3        6        9        8
GGCCTCGCGGTATTTCTTTTTCTTTTTGATGATGCGCGCCATCACTTTATCACCGGGGGTGGTTCCGGGTACAAATACGGCCAAGCCATCCACTTTGGCTAAACCTTTGCCTTTAAAAGCGGCGTCAATAATGTCTAATTCTACTTCCTGACCTTTCTTTAGTGCCATTTATACGGCGTCCTCGCTGTTGTCTTCGTAATAGGTTTTAAATTGAATATTCAGTGCTGTTTGCTCCCCGGCTACTTCCGCAAGTTTTTTGGCGGTAGTTTCTAACTGTCGGAGTGCAATATTGGTGAGTGTCTGCAAAAATTTTACTGCGATCTGGGGATGTCGGTCACGCAATACTTCAAAATCGGGCTTAAAGAAACCAAGCAGTTCGCAATCGGTGAGGCATTTCGCGGATGATTTTCGGCGCAGATCATACCCAATGGAAAGTGCCCCAAAACTATCCGGTGATTGCAGGGTGAGCTGACGGATGAGGTCGTTGTGTTCTGGCTCTTTCTCTTTTTCGTCTTCCCCGATGGTAAGCTCAATGGTTCCTTTTTCTATAAAATACATACCGGTTCCGGGGTCATTCTTATAAAAAACGTATTCCCCTTCCTTATACTTCCGGCGATGGCAAAGCTGCAGTAATTCATAGCGCTCAGCCGGACTCAAATTCTTCAGAAACTTGGATTTGAATACAATATTGGTTTGATCTTTGATACGGGAAAATTTTTCAAACATGGCAAATTCCTTGAATTAAAATGAGTGGCCAATACCAAAACTAAAATATAACTGCTTATTGTTTAACCAACCAGACTGAAGGTCGTGCAGGCGGAACGGAAAATCAAACCTGAC
KOK=        37
KK=  406651  LL=  407430  Z=    4.54  JJ=  406621  DL=   780
A===      111      112      113      114      121      123      124      131      132      133      134      141      143      144      211      213      214      223      224      231      233      234      243      244      313      314      323      333      334      343      413      433
B===      222      122      422      322      212      412      312      242      142      442      342      232      432      332      221      421      321      411      311      241      441      341      431      331      424      324      414      444      344      434      423      443
RRR=   -5.392   30.127   -2.492    3.021    5.175   39.079    2.210    0.228   -0.243   20.898    0.090    2.450    0.309    0.542   -3.296    1.292    1.275   24.278    0.013    0.424   14.415   -0.016   -0.344   -0.021   -0.051    9.153    0.526   -0.094    0.481   -0.947   -2.056   13.284
X1==    3.543    4.527   -0.774    3.356    3.291    8.093   -1.552   -1.467    0.797    4.497    0.096    1.484    0.096    1.117    2.055    0.797   -0.895    4.823   -0.090   -1.392    4.863   -0.531    0.244   -0.061    0.402    2.307    1.414   -0.073    2.322   -0.290   -0.641    4.064
X2==   -1.522    6.656    3.220    0.900    1.573    4.829   -1.424   -0.156   -0.305    4.647    0.936    1.651    3.210    0.485   -1.604    1.620   -1.424    5.034   -0.146   -0.305    2.964    0.030   -1.410    0.336   -0.127    3.968    0.372    1.279    0.207    3.269    3.210    3.269
CD1=        9       10        1        8        8       13        0        0        3        7        2        5        2        4        6        3        1        8        2        0        7        1        2        2        2        5        3        1        4        1        1        6
CD2=        0       13        7        3        5       10        0        2        2        9        3        4        6        2        0        5        0       11        2        2        7        2        0        2        2        7        3        4        2        6        6        6
GGCACCTAAGAAATCCTGAATGAAGATCTGTCTTAATTCGCTAAAGGCAGCCAGCTTAATTTCTCCACCGGGTATATTTACGTTATCGGTAGAGATCTCACCGGGCCCAAGCTGGAAAGGGGCCCATCCCCGGATGTCGTTACTTCCGCCCGCAAAAAAGCGACGGTTTAGCGGAATGGATGTTGAATTGCCATAAGGTTGGGCAATACCTCCAAATAACCGCCATGCAAGTACGGTAGAATTAGAAATAGGATAATACCTTCTGTAATCGGCTGAGATCTTTATAAAGCGGCTATAGTTCAATTCATTGTTGCTCAATCCAAAGAGGGAGGGAAGGTGGCCTTCAAGAGTGTCGGGTGTTATCACCGAGCGGTCTAACAGGTAAGGAATATTTCCACCTATGGAGATGGAATATTCACTAAAATATCCCCGGTTTCTCTTAATAAGGTCGGTATCCTGACTTCGGAACGTATAGCGAATGATAGAAGAGATCTGTGGGTTGAAATCTTCCAGGATACGCTGAAGCTCAAAACCGTCCACGATGGTGCCGTCGCTTAAGGTATCGGTGCCGAATTCATTTCTGAGATTCCTTATGTAGGCATCGGATGGATTCGTATCAACTACATCAAGCTCAATGAGATCAAAGAAGCTGGAGTAATTTTGGGTGTGATTGACTTCGAAGCGCGTATTGAAACCGATATCCGAATTAATATCGAATAAAAGCTGATCGGAGCGGCTGTATGCCAGCAGATACCGGGTAGTAGCATTGGTGAAGCCCGG
KOK=        38
KK=  432601  LL=  433500  Z=    6.47  JJ=  432601  DL=   900
A===      111      112      113      114      121      123      124      131      132      133      134      141      143      144      211      213      214      223      224      231      233      234      243      244      313      314      323      333      334      343      413      433
B===      222      122      422      322      212      412      312      242      142      442      342      232      432      332      221      421      321      411      311      241      441      341      431      331      424      324      414      444      344      434      423      443
RRR=   12.630   21.201   -0.116    8.407    2.194   26.879   -0.554   -0.376   -1.851    2.005    0.233   -1.147   12.351    0.081   -2.063   -0.531    2.648   37.064    2.063   -0.258    6.832   -0.036   -1.693   -3.009   -0.025   42.218    1.356    0.498    2.481    2.481   -1.845   -0.947
X1==    4.176    3.227   -0.091    2.077    2.255    3.787   -0.516    0.478   -1.529    2.597    0.646    2.077    3.442   -0.367   -2.120    0.465   -1.709    4.914    1.334    0.465    2.540    0.399   -0.418    2.287   -0.519    5.539    1.628   -0.879    1.827    1.827    4.141    2.787
X2==    3.025    6.570    1.278    4.048    0.973    7.098    1.073   -0.786    1.211    0.772    0.361   -0.552    3.588   -0.222    0.973   -1.144   -1.549    7.542    1.546   -0.555    2.690   -0.091    4.048   -1.316    0.048    7.622    0.833   -0.567    1.358    1.358   -0.446   -0.340
CD1=       16       11        3        8        9        8        2        4        0        5        3        8        7        2        0        3        0        8        4        3        4        2        1        5        1       10        3        0        3        3        8        4
CD2=        7       15        4        7        5       15        4        1        5        3        2        1        6        1        5        1        0       19        6        2        7        2        8        0        2       11        4        1        3        3        1        1
GGACAGGTTGATAAGGCTTTAGAGAATGAACGTCTGCAACGGGAATTAGATGACGAGATCTCAAGGCAAAGAGAAAGGTGGGCCGACAATATGCTGCGCGTTCGGTATCAGCTTCAGAATAAAGAAGCACAGTTAGCAAATGCGAACCTGGAACTGGAAAGCGTGCGTTTCAGAAACTTCATCATTATAATTGCTGTGATTCTCCTGGCTAGCTATATTTTTTATCGGTTTAGAATACATTATTTGCTTAAGGAGGAAAAGACACGCAATCAGATAGCAAGAGATCTTCATGATGACCTCAGCGGTACACTTAGCAGTATCAGCTTTTTCAGTGAAGCAGCCAAAAGAGTTCACGAAGATTCCAGTGAATCCAAAAGATTCCTTAGCATTATTGATGAAAGCGCGACGGAAGCAAAAGAAAAGATCAATGACATAATATGGGCCATTGATCCGTCAAATGACGACTGGATATCGTTCCTGAAAAAGTGTAAACGCTTTGCTTCAGACACCTTAGATAGTCATGATATTAACTATAAACTGGATTTCAGTGAAGATCTGGATCTCCCGCTTACGCTTAAAATTCGACAGAATATTTGGCTGATCTTTAAAGAATGCATTATCAATCTGGCCAAGTACTCCCAAGCAAAAACCGCGATCATTCAATTCAAAAAACAGGGAGATATGGTCATTCTGCAAATAACAGATGACGGAATCGGATTTCAGCCTGATGAAGTACAAGAGGGAAATGGATTGAAAAATATTAAATACAGAGCAACCGCTATTGGGGCATCGGCTAAATTAGAAACCACCATAGGAGAAGGTACATCCTGGCGATTTACGTTCTGATTGTACTTGCATCAGGGCAAGATACAGGAATGAAAATCTAAGCCGGTTAGAGGT
KOK=        39
KK=  458281  LL=  459480  Z=    5.29  JJ=  458281  DL=  1200
A===      111      112      113      114      121      123      124      131      132      133      134      141      143      144      211      213      214      223      224      231      233      234      243      244      313      314      323      333      334      343      413      433
B===      222      122      422      322      212      412      312      242      142      442      342      232      432      332      221      421      321      411      311      241      441      341      431      331      424      324      414      444      344      434      423      443
RRR=   20.047   16.641   13.740   -0.141    3.061   23.434    2.542    0.176    0.460   -0.527    1.349    0.156    3.702   -0.613   -0.744   -0.231    2.538   23.533    3.184    4.005   30.786    0.390    7.542   13.486    0.424    2.230    0.255    5.210    1.810    0.335   -0.596    3.368
X1==    3.270    4.065    3.269    0.379    1.677    4.776    1.376    2.142   -1.293    1.053    0.981   -0.175    4.823    1.537    1.677   -0.189   -1.335    6.755    1.265    0.914    5.428    0.264    2.771    3.899   -0.250    1.621    0.326    3.939    0.860    0.119   -0.300    1.601
X2==    6.130    4.094    4.203   -0.371    1.825    4.906    1.847    0.082   -0.356   -0.500    1.376   -0.895    0.767   -0.398   -0.444    1.223   -1.900    3.484    2.517    4.380    5.671    1.478    2.721    3.459   -1.696    1.376    0.784    1.323    2.104    2.810    1.984    2.104
CD1=       11       13        9        4        8       12        6        7        1        4        4        3       10        5        8        3        1       16        6        5       11        3        7        9        2        5        3        7        3        2        2        4
CD2=       19       14       12        3        9       13        7        4        3        2        5        2        4        2        4        6        0       10        8       12       12        5        7        8        0        5        4        4        5        6        6        5
TCCAATTCTATGTCCCTGATTTTGAAGGCGCCAGCACAGATCAATTTCTTCCATATGGAATTCAAAGTCTTCATCAAATCCACCTGATTCAACGAACAAATCTTTACGAACGGCTAAAGCAGCGCCTGATGCCCAAAACAGGTCCCGATCATTTTTGTACTGACCTTCATCTTTTTCAACATCTTCAAAAATGCGTCCGCGGCAGAAAGGATACCCAAATTTGTCAATGAATCCACCGCCTGCTCCGGCATATTCGAAGTATTCAGGCTGTTTGTCGCTTAACATTTTGGGTTGAACAGCAGCTGTATTATCATCATTAAAGGCTTTATTGAGGCCATGGAGCCAGTTATTATCAACGCGCACGTCATTATTCAGGAACAATAAAATTTCTTTCTCAGCAAAGGGAACAGCTCTGTTATTTCCCCCGCAATACCCGTAGTTTGCATCAAAGGAAGCAATTTTAATGTCAGGATAGTTGGCTTTTACCCATTCTTTAGATCCATCCGTTGAGTTATTATCGGCAATGATGATCTCGAAATTCGGGTAGATAGTTTCCGTTACAGTTGGCAGATAATTCTTGAGATGGTTGAGCGCGTTCCATGTAACGATGATGATGCTGAAGCCTTTCAATGAATGAATAAAATTTTAGGAATGTTAAAGATTTAGTGGAACAAGATAACGTAAAGCAGTTTCTTGTTTCTTTTTGTTGGAGAAGTAAGATGATACAAAAAGTATGATCAAAATAGGGCTCATTTCAGACACACATAATTACCTGGATCCACAGGTGTTGGAGTTTTTTGAAAACTGCGACGAAATTTGGCATGCCGGTGATTTTGGGACCATTGAGGTCGCCGATCAACTTCGGGAAATTGCCCCCGTTATTGGCGTGTATGGCAATATTGATGGACAGGATATCCGCTCTGAATATCCGTTGCACCAGCATTTTGAGCGCGATGGCATCAAGATTTGGATGACACATATTGGGGGCATCCCTGGACGTTACTGTTTACCGATACGGCAGGAGATGGATGCTAATCCCCCGGATATTTTTGTTTGCGGCCATTCTCATATCCTTCGCATTGCCCGCGATCAGGATCACAATAAAATGCTATATATGAACCCCGGAGCAGCCGGCAGACAAGGCTTTCAACAACAGCGAACTATTGTTCGGTTTGAGATCGTGGAGGGTAAGATCCACAA
KOK=        40
KK=  476821  LL=  477900  Z=    4.73  JJ=  476761  DL=  1080
A===      111      112      113      114      121      123      124      131      132      133      134      141      143      144      211      213      214      223      224      231      233      234      243      244      313      314      323      333      334      343      413      433
B===      222      122      422      322      212      412      312      242      142      442      342      232      432      332      221      421      321      411      311      241      441      341      431      331      424      324      414      444      344      434      423      443
RRR=   36.061   18.380    7.854   -0.651   -2.321    2.642   -1.844   -3.019    3.515   -0.856    3.955    0.204    0.089    0.898   -0.623   -0.074    1.242   50.989    7.719   -2.377   10.066   -0.717   -4.749    4.469    0.577    2.162   -0.741    3.606    8.989   -0.986   -0.499   25.775
X1==    6.062    6.120    4.923   -0.967   -0.674    0.489    2.517    1.391    1.827   -0.372    1.657    0.303    2.408    0.521   -1.806    1.158   -1.695    7.900    2.197    1.158    2.680    0.709   -1.425    2.246    0.464    0.906   -0.486    1.952    5.089    0.643    0.906    5.089
X2==    5.949    3.003    1.595    0.673    3.446    5.402   -0.733   -2.171    1.924    2.299    2.387    0.673    0.037    1.722    0.345   -0.064   -0.733    6.454    3.514   -2.052    3.756   -1.011    3.332    1.990    1.243    2.387    1.525    1.848    1.766   -1.532   -0.551    5.065
CD1=       13       14        9        1        2        3        7        4        5        1        4        3        5        3        0        4        0       15        7        4        5        3        0        6        2        3        1        3        7        2        3        7
CD2=       20       12        8        5       13       15        2        0        8        8        7        5        3        5        6        4        2       16        9        0       10        1        8        5        6        7        6        6        5        0        2       10
GGCGCTCGGGTTGGTGGTTTTGTGTTGGGTGAAATGGAAGGCGAATTCCAAAGTGGACCACACCGGTTGGATGCCGGCGTTTGGTTGGGGACTAATTTCCCGGACCTGCCGGTTTCGTACTATATTTCTTTAACGGAGCCGATCAAACCATTTACGATGCCTGTCAATGAAGCAAATTTTAGGGTAGAAAGTAGTATTCGTACTGGATTGAGCCGCCACAAAATTTCGTTCAACAAACGTTGGCAACCCGGTTTTAACGAGCTGAATTTTCTAAGGGTTGGTATTTCGTTCTCCCGAGAGAAAATGTTTGATTCTGAATATCGTCCGTTTCCGCTGCTTTGGGAAAATCAATGGAAAAGTTTGGCTGGAGCTGATCTGCAATTTAGCCAAAATCTTACTCCTGGTCGTTTCATGCTTAAAAGCTCCATAACACAAAACCTAAATGCAGATCTGTTCACTGTAGCAGATGTGGAAATCACTCAAACATTCGAACTTTATAAAGGATTCTATATTGATGTGAGAGGGTTTGCAGGCTATGTAAGTGAATATGCACGGCCAGAGTATTATTACGGAAGAAGTTATCGTCCGGCAGCAGAATGGTTAGATAAGGGCATTAGCAGGTCAAAAGGAACGATACCACAGAGTCTCGTGGAAGATGGATTAGTTCATATGTCAGGCGGGGCCAACTTACGGGGGTACACCCAGCAAGATTTTGAAAACCCGGCCACAATGCCCAACACGAATTTCGATTTTGTTTCTTCATTAAATGTGGAGTTCGAATTTCCTAATCCTGTAAACAGCTTGTTTAAAGGATCTATTGTGGAGAGTTTTGTTTCATTCAGATCCTATATTTTTGGTGATGCCGGGACATTTTCCCGCAAAAATTATGGAGTTCATAATCTTTCTGATTACAAAGGCCAATTTGCAGATGCCGGCATTGGGTTCCAGTTTTTCGTCAACATTCCCGACTATTTAGGCAAAGACCGTGGTTTTGCCCTGCGGTATGAAATTCCATTCTGGCTGTCCGATCCTGCCATGGATGAAAACAATTTCAAATTTCGTAATTTGATCGGCATTGGA
KOK=        41
KK=    8222  LL=    8851  Z=    4.63  JJ=    8162  DL=   630
A===      111      112      113      114      121      123      124      131      132      133      134      141      143      144      211      213      214      223      224      231      233      234      243      244      313      314      323      333      334      343      413      433
B===      222      122      422      322      212      412      312      242      142      442      342      232      432      332      221      421      321      411      311      241      441      341      431      331      424      324      414      444      344      434      423      443
RRR=   19.828    1.505    6.977    1.360   -0.132   -0.229   -0.162    0.316    0.999   -0.186    2.050    6.139    2.579    0.019    0.043   -0.714    3.075    0.707   -0.011    2.545   65.992    5.017    0.066   -0.154   -0.186    0.248    1.638   -1.344    0.195   -0.021    1.305   -6.628
X1==    6.704    0.736    3.400    1.518    0.736    2.009    2.723    1.591   -1.249   -0.962    2.000    1.518    1.000   -0.038    0.017   -1.249    1.124    3.747    0.022    4.453    8.132    1.598   -0.214   -0.253   -0.962    1.000    0.748    1.254    0.224    0.224   -1.000   -0.776
X2==    2.957    2.046    2.052    0.895   -0.180   -0.114   -0.059    0.199   -0.800    0.193    1.025    4.043    2.579   -0.489    2.602    0.572    2.735    0.189   -0.532    0.572    8.115    3.140   -0.310    0.608    0.193    0.248    2.190   -1.072    0.868   -0.092   -1.305    8.546
CD1=       10        3        5        3        3        4        5        3        0        0        3        3        2        1        2        0        3        7        2        7       10        3        1        1        0        2        2        2        1        1        0        0
CD2=       10        7        6        4        3        2        2        3        1        2        3        9        5        1        8        3        6        2        1        3       11        5        1        2        2        2        4        0        2        1        0       10
GAATCTGGTTCAAAATAAGAGCTGAATGTTTGAGGATCTGGATCTACATTTGCGAGAAGATTACTTTTTACGAGGTTACATTCGTAACCCTCCTTCATTGTTGGCTTAGTAAAAGGCTTGTTCTCCCAGAAAAAAGCTTTATAGTCACAACCAGCTAAAAAATCATTATAGCGTTTCCGAAAGTCAGAGCTCTGTTTTAGCTCATTTAAAAACTGTTGGCGAGAGATCCGGTTCTTATTTTCCAAAATAGAAAACCGAATACTTTCTTCAGATTCTTCCAATACGGTAAACTGATATCTGTTCATGGTAGTTTGATTACTTTTTATGATAATTCGCACAGGCGGACTAGGCGGACTAGGCGGACTAGGCGGACTAGGCGGACTAGGCGGACTAGGCGGCAGTCGATCAAACGGAGTGGTTTCTGGTGCAGAGAATGTGCCGTGTTCTGTTTATTGCCTTAAGATGTATCATTCCCGTAAAATCTTCTCCATGGCTTTTCCCTTTGCTAACTCGTCGATCAGCTTATCCAGATAGCGTATTTCTTTCATGGTTGATTCTTCCATTTCCTCCACACGAATTCCACAGATCACGCCTTTTATTAAGCTCCGGAAAGGATTTATTTTGGGAGCT
KOK=        42
KK=   26252  LL=   27121  Z=    5.51  JJ=   25982  DL=   870
A===      111      112      113      114      121      123      124      131      132      133      134      141      143      144      211      213      214      223      224      231      233      234      243      244      313      314      323      333      334      343      413      433
B===      222      122      422      322      212      412      312      242      142      442      342      232      432      332      221      421      321      411      311      241      441      341      431      331      424      324      414      444      344      434      423      443
RRR=   25.569    2.553    0.041   17.063   -2.330   46.838    3.892   -0.004    0.215    7.260    0.028   -0.681   -0.043   -1.162    0.696    1.763    0.472   27.774    2.595    2.451   10.438    2.127    0.293   -0.201    1.836   15.102   12.002   -3.421    0.250    0.359   -5.505   10.326
X1==    4.642    1.467   -0.037    3.476    3.952    6.101    1.616   -0.037   -0.946    2.227    0.052    1.368    0.052    0.777   -0.396    1.616   -0.306    7.602    1.175   -1.587    4.411    2.428   -0.215   -1.537    1.502    5.852    5.071   -1.354    0.142    0.142   -1.398    3.133
X2==    5.508    1.740   -1.098    4.908   -0.590    7.677    2.408    0.103   -0.227    3.260    0.543   -0.498   -0.816   -1.495   -1.754    1.091   -1.544    3.653    2.208   -1.544    2.367    0.876   -1.359    0.131    1.222    2.581    2.367    2.527    1.758    2.527    3.939    3.296
CD1=        9        5        2        7        9       12        5        2        1        5        2        4        2        3        2        5        2       16        5        0        9        6        2        0        4       10       10        0        2        2        0        6
CD2=       14        6        1       11        2       14        6        3        2        7        3        2        1        0        0        4        0        7        5        0        5        3        0        2        4        6        5        5        4        5        8        6
AGAAAGATCCCAGCGAATGGCCTTGAAACGCGGAAATCGCAGCGTGAAATTTGCTTTGGTTCGTTTATTCACCTGGATATCATCAAACTCGAGTTCCACCACAATATCGGGGTAGAGTCCCAGTGTGGGGCCGTATTTTTCAGCGATGATCTCCTTGATTCGCGCATTCAATCTCTTGAGCTCCTCATCTGTATAACCACCATATGCTTTTCCGATCGGGATGAATTCCTCCTCATATCGCTCATCTTCCCGAACCGAAACTCCCAGCGTGAAATCAGAATAGGTACCGCCGCGTTTTCCACTTCCGGCGTGGGCATACATCATGATGGTATCCAGAGAACCGCCCGGCTTTTTTACTTTCAACCACGATTTTCTACGCTGGCCGTATTCATAGGTCGAGTCCTTATGCTTCAGCATCAATCCTTCATTTCCATGGGCAAGCGCTAGTTCAAAAAGTTCTTCTATTTGGTCTTTATGGTGAATGTCTTTTTGCGTGGTGATAGGAAAGTGATGTTCATTAGAAAGTGTGGACAGGAGGGCGCGTCGTTCGGTTAGGGCCTTTTCAAAGATCGGTTGTTCATCATAGAATAAAATATCATAAGCGATGAGCAGGGTGGGATATTCGCTCAGTATTTTTTTGGAAGGCTTTTTCAAGCCCATGCGCTTTTGCAGTAACTGAAAGGGAAGGATAGTTTGGTCTTTGTATACACAGATCTCTCCGTCCAATACCATACCGGGAAGGTTTCGCTGCTGAAAGAAATCCACGATCTCAGGAAAGGAGTGAGTAATGTCATTCAGGTCCCGGGAAAAGATCTTTACCTCATCTCCGGATACATGAAGCTGACAGCGCATGCCGTCGAACTTTTCTTC
KOK=        43
KK=   53072  LL=   54031  Z=    8.41  JJ=   52982  DL=   960
A===      111      112      113      114      121      123      124      131      132      133      134      141      143      144      211      213      214      223      224      231      233      234      243      244      313      314      323      333      334      343      413      433
B===      222      122      422      322      212      412      312      242      142      442      342      232      432      332      221      421      321      411      311      241      441      341      431      331      424      324      414      444      344      434      423      443
RRR=   23.239    4.439    1.780    1.186   -1.033   22.847    8.596   -0.535    0.447    0.246   -0.097   -0.596    8.576    0.638    0.355    2.110    1.087   45.246   10.343   -0.193   29.504    0.190    0.190    0.190   17.437    5.988    6.331    0.145    1.294    0.077    1.211   13.653
X1==    3.736    1.960    1.746    1.163    0.866    4.483    2.641    0.581   -1.043    0.411    1.065   -0.584    4.336    1.065    0.319    2.641   -1.043    5.549    2.961   -1.043    6.805   -0.780   -0.780   -0.780    3.682    3.027    2.668    0.093    1.563    0.828   -1.552    3.032
X2==    6.220    2.265    1.019    1.019   -1.193    5.097    3.255   -0.922   -0.429    0.599   -0.091    1.019    1.978    0.599    1.112    0.799   -1.043    8.154    3.493    0.185    4.336   -0.243   -0.243   -0.243    4.736    1.978    2.373    1.563    0.828    0.093   -0.780    4.502
CD1=       11        7        6        5        5       10        7        4        1        3        4        2        9        4        4        7        1       11        7        1       12        1        1        1        8        7        6        2        4        3        0        6
CD2=       13        7        4        4        1       11        8        1        2        3        2        4        5        3        5        4        1       17        9        3        9        2        2        2        9        5        6        4        3        2        1        8
AAAGTAGCGGCTACAGGAAACATTCATTCCGAACTGGTAAAATATGTGCTTTTGGAGCCTTACTTCCGAAAGTCTTTTCCGAAAACAACCGGACAAGAAGATTTTCAGCTTTCCTACATCGAACAGTTGATGGAAGGGCACCGTATTGAGCTGGAGCCGGCAGATCTGGTGGCTACATTAACGGCCATAACATCCCAAAGCATAGCCCGCGCGGTAGATGAATTAGTGGGCGATCAGTCTTTTGATTGTTACGTGAGCGGAGGCGGTTCCTACAACCAAACTCTGATGAACGATTTGAATGATCGCATATCCCAGGCTAAATTCAAACCATTCAAAGAATTGGGCATGCATCCCGATGCCAAAGAAGCCGCTATGATGGCCTTTTTTGGGAATGAATTAGTGGCTGGAGAAGGATTTCCAATTCCCGGAGTAACGGAAGAAAAGGTGCATTTAGGGAAGATCAGTTTGCCGGGGTAGGGAATTCAAAATTCATGATTCAAAATGGAAAATTGGGTTTTTGAACCTTGAATAAGATCTTAAATACCTCAGATCAGCGATCATCGGAAAATCTGCGTCATCCGCGTTCTATTAAGATGACTGTTCAAGCGATAATACCAACACCTCAACTAACCGTTCAATTTGTTCTTTGGAAATAACCAGCGGAGGCAAGAATCTCACCACCGTTCCGTGAGCAGCATTTCCAAGTACTTTATGCTCGAACATCTTATCCACCACAGGTCGGGCCGGACGGTTGAGTTCAACACCGAGCATCAGTCCCAATCCACGGATATCTTTTACGGAAGGGTTATCGGCTAATTTCTCTTTGAGCAAATTCATCATGAAATCGCCTTTTTCAGCAGCTTGCTCCACGATCTTTTCTTCCTCAATGGCCTCCAAAGCAGCGCAGGCCACGTGGGTGGCAAAAGGATTTCCACCAAAGGTAGTTCCGTGATCTCCGAA
KOK=        44
KK=   66722  LL=   67681  Z=    5.05  JJ=   66482  DL=   960
A===      111      112      113      114      121      123      124      131      132      133      134      141      143      144      211      213      214      223      224      231      233      234      243      244      313      314      323      333      334      343      413      433
B===      222      122      422      322      212      412      312      242      142      442      342      232      432      332      221      421      321      411      311      241      441      341      431      331      424      324      414      444      344      434      423      443
RRR=   37.901    4.517    9.831    7.515   -0.902   73.175    1.448    0.942    0.211    9.026   -0.497   -1.649    0.160   -0.293    0.354    0.377    2.693   20.589    0.511   -0.058   -2.124    0.407    1.145    0.017    0.200   16.007    7.886    3.772    0.045    9.220    1.751   17.035
X1==    6.506    4.003    1.499    2.315    2.126    6.570    0.338   -0.674    0.273    2.256   -0.621    0.840    0.864    0.174   -0.376   -0.356   -1.586    7.444    0.398   -0.356   -0.971   -0.284   -1.575   -0.232    0.798    6.061    5.367    4.492    0.888    3.130    0.864    3.877
X2==    5.825    1.129    6.560    3.246   -0.424   11.139    4.290   -1.397    0.772    4.000    0.800   -1.963    0.186   -1.687   -0.942   -1.057   -1.698    2.766    1.285    0.162    2.189   -1.433   -0.727   -0.073    0.250    2.641    1.469    0.840    0.050    2.946    2.027    4.394
CD1=       11        9        4        5        6       13        3        1        3        5        1        3        3        2        2        2        0       17        4        2        1        2        0        2        3       10       11        8        3        6        3        7
CD2=       18        6       16       10        3       21       10        1        4        9        4        0        3        0        2        1        0        6        4        3        5        0        1        2        3        7        4        3        2        6        6        8
TACTTTTAACGCGGGTCAGGTATTCTCGTTTTAAAACAAGCCATATTTTTTGGAAATTCATTATTTGATCTCCGCTTTTTTGATGTTGTCATCTCCAACAGTGGAGATAAAAATTTCGGTTAAGGATGGTTCAATGCGCTCAAACTTATGGATCTCGGCATGTTCCATGGCCAGCTTCAGGATATCCTGCATATTCTGCTGATCAAGGACCCGGATCTCCGCAAAGTTGGTTGAGCGGTTGTTGATGCGAACGTTTTCCAGGGTATCAAGGAAAGCGCCGTTGCCCTCAAATTCCAGGTTGATGGTATTTTCCCCAAAAGAAGCTTTAATGTGCCGCAGGTTACCAGTAAGCACGGCTTCACCCTGATTGAACAGGCATATGTCATCACACATTTGTTCCACCTGTTCCATACGGTGGGTTGAAAACAAGATGGTCTTGCCACTGTCTCGCAGCTCAATGATGATCTCTTTCAACGTTTCGCTGTTGATAGGATCGAGCCCGCTGAAAGGTTCATCAAAAATGTAGATATCGGGGTCGTGCGCTATGGTCGCGATGAATTGAATCTTTTGGGACATCCCCTTTGAAAGCTCGCTGATCTCTTTGTCCTTCCAGTCAGAGGCATCAAATCGCTCCAGCCAATAGTTGATGGCTTCTTTGGCCTTCTTGGAATCCATGCCTTTCAGCTGAGTGAGATACATAAGCTGATCAAAGACTTTCATTTTTTTATACAGGCCGCGTTCTTCCGGCATATAACCGATCGCTTTTTGTGTTTCCGGACTGGCGACGATCCCGTTGATCGTAATTTCACCGTTATCGGGAGAGAGTATATAGTTGATCATCCGGATAGTGGTCGTTTTGCCGGCCCCGTTTGGACCGAGCAACCCGAAAATGCGCCCTTTGTTAACTTCAAAACTTACATCATTCACAGCCTTCGTTTTCCCGAAATGCTTGCGAACATT
KOK=        45
KK=  109682  LL=  109981  Z=    4.77  JJ=  109322  DL=   300
A===      111      112      113      114      121      123      124      131      132      133      134      141      143      144      211      213      214      223      224      231      233      234      243      244      313      314      323      333      334      343      413      433
B===      222      122      422      322      212      412      312      242      142      442      342      232      432      332      221      421      321      411      311      241      441      341      431      331      424      324      414      444      344      434      423      443
RRR=    2.522    1.663    0.385   43.553   -0.469   20.605    0.780   -0.182   -0.671    0.743   -0.713   -1.051    0.620    0.160    0.422    0.244    0.780    0.572    0.080   -0.278    0.345    0.135    0.357   -0.151   -0.152   -1.247    6.504   -0.348   -0.508    0.853    0.357   -0.324
X1==    0.600    2.131    2.038    7.084    2.969    4.829   -1.013   -0.962    0.916    0.298    1.332   -0.916    1.332    0.364   -0.385    0.916   -1.013    1.698   -0.114   -1.041    0.224    0.261   -0.739    0.297    0.298    2.332    4.224   -0.512    1.513    0.513   -0.668   -0.487
X2==    4.207    0.780    0.189    6.148   -0.158    4.267   -0.771    0.189   -0.733    2.491   -0.535    1.148    0.465    0.438   -1.096    0.267   -0.771    0.337   -0.697    0.267    1.540    0.516   -0.484   -0.508   -0.509   -0.535    1.540    0.681   -0.336    1.664   -0.535    0.664
CD1=        2        4        3        8        5        6        0        0        2        1        2        0        2        1        1        2        0        3        1        0        1        1        0        1        1        3        5        0        2        1        0        0
CD2=        6        2        1        7        1        5        0        1        0        3        0        2        1        1        0        1        0        1        0        1        2        1        0        0        0        0        2        1        0        2        0        1
CTCAAGATCATCATCTTCCGCATATTTAATAAGATCGATGAGCCGATTTACGATACGCTTTCGCTTACTAAGATCGATCAGCTCCTTCTTTAATCTCGAAATTTTACGATCGGCACCGCGAACCAGCTTTGGTTTTTTGGTGAGCTCATAAGGCTTGATCTCTTGAACTACACTTTCTTCCACTTTAGCAAGGTAGTTGGTAAGTCTGCGCTTAATAAAATACTCGGTATAAAGTTTGATCAGATATGAAAAAGCCCTGCTGGAGGGAAGTATATTAACCCGAATGGAAAGGAATGTTCC
KOK=        46
KK=  111332  LL=  112411  Z=    6.05  JJ=  111242  DL=  1080
A===      111      112      113      114      121      123      124      131      132      133      134      141      143      144      211      213      214      223      224      231      233      234      243      244      313      314      323      333      334      343      413      433
B===      222      122      422      322      212      412      312      242      142      442      342      232      432      332      221      421      321      411      311      241      441      341      431      331      424      324      414      444      344      434      423      443
RRR=    8.650    5.886    2.143   20.758   -0.494   18.353    7.922    0.232   -0.026   -0.253    0.664   -2.669   -0.195    1.669   -1.925    0.025    1.923    1.735   22.496    8.134    3.764    0.414   -1.637   80.111    0.485    5.169   -0.177    3.184    2.134   -1.054   -0.228    0.057
X1==    2.698    2.523    0.663    4.701    1.513    4.601    2.349   -1.710   -0.023    0.551    1.512    2.513    0.886    2.277   -1.517   -0.601    1.283    2.698    6.336    2.867    1.781    0.776    1.996    8.305    3.270    2.138   -0.205    1.821    0.744    0.744    0.260    0.026
X2==    3.206    2.333    3.230    4.416   -0.327    3.989    3.373   -0.135    1.110   -0.459    0.439   -1.062   -0.220    0.733    1.269   -0.042    1.499    0.643    3.550    2.837    2.113    0.533   -0.820    9.647    0.148    2.417    0.865    1.748    2.869   -1.417   -0.879    2.154
CD1=        9        9        4       12        7       11        8        0        3        3        5        8        4        7        1        2        6        8       16        8        5        4        6       18        7        6        2        4        3        3        3        2
CD2=       10        8        9       10        3       10        8        3        5        2        3        1        2        3        6        3        5        4        8        8        6        3        1       15        3        6        4        5        6        0        1        5
ATATGGGTGTTCGTTTTTATACCTATAATGCTACTATGGGATTGGCGCTGGAGGCCATAGCTGAAAATCAAAAAGAAATTTGGATTCTGGACCGACCCAATCCACTTGGTGGGGAATATGTAGCAGGTTGGAGCCTGGAAGAAGAGTATAGATCGTTTGTGGGTTTTTATCCTATTCCTGTGGTATATGGACTCACAATGGGAGAGATCGCCAGGCTTGCTGTTGGGGAAGGATATCTTGAATTGACATCTGCACCCAATTTCAGGGTTATAGAAACTCAGGGCTGGGAGCGAACTATGCAGTGGCACGAAACCGGTTTGGAATGGATTCCCCCTTCACCAAATCTCCCGACATTTGAACATGTGTTCGCCTATGTGGGTACGGTGATTTTTGAAGGCACGAACCTATCAGAAGGGAGAGGTACCAAGAATCCATTTTTGCAATTTGGGTCACCCAGCCTGAATGTGCCTGAATCAGCTTTGCAGGAACTGGAGCAGAAACATAGTGTTCGGCTAGATTCCGTTTCATTCATCCCAGAATCAATTGAGGGAGTAGCTATCAATCCAAAATGGGAAGGACAAACTTGTTACGGAGTGGAGATTTCTTTTGACGGAAATTATTCCAGAACAGATCCGCTTATGCTCGGTATTGATCTTCTGAAATTGGCAAAAAGATATGACCCCGGTTTTGAAATCAAACCGTTTGCCAATAATCTGTTTGGGATCAATTTGAAGAAAGCCATTGAAGAGGGGCAGAAGATCCCGGATTGGTCTTCAGATGTATCCCACTTCAAAGAGTTGCGATCTCAGTATTTACTCTACGACTGATCCATTTTTCGTCGTTTCCACTCATAGCTTACCAAAGCGGCACTTACGGAGGCATTTAACGATTCCACATTGTGTTCCATAGGAATTGAGATCGTGAAATCGCAGCGTTTTAAGTTTTCGGGATGGATACCTTCCCCTTCACTTCCGATCAAAAAGGCAATGGGCTGATCAAGATCTGCTTCCCATACATTCCTGGTGGCTTCACCGTCCAGGCCAACCATTTTAAATCCGGTGGCCTTGAGATCTTTGAAAG
KOK=        47
KK=  124622  LL=  125791  Z=    4.79  JJ=  124622  DL=  1170
A===      111      112      113      114      121      123      124      131      132      133      134      141      143      144      211      213      214      223      224      231      233      234      243      244      313      314      323      333      334      343      413      433
B===      222      122      422      322      212      412      312      242      142      442      342      232      432      332      221      421      321      411      311      241      441      341      431      331      424      324      414      444      344      434      423      443
RRR=   32.654   20.148   -0.123   11.197   -1.265   35.284    2.667    0.368    0.666   33.973    0.071    0.616    1.716    0.154    0.007    0.065    0.072    9.765    1.125    0.942    6.412    0.096    1.728   -0.648   -0.077   16.064    0.766    1.138    0.836   -1.988   -0.417    9.590
X1==    4.142    4.022    0.783    4.162    1.771    5.259    0.684   -0.290    1.175    6.206   -0.366    0.297    1.514   -0.113   -0.030    1.175   -0.892    2.210    0.504    0.592    3.213    0.560    1.241    0.798   -0.060    6.525    0.183    0.698    0.389    2.830    2.140    4.458
X2==    7.884    5.009   -0.157    2.690   -0.714    6.710    3.899   -1.270    0.567    5.474   -0.195    2.072    1.134   -1.367   -0.237    0.055   -0.081    4.419    2.234    1.591    1.996    0.171    1.392   -0.811    1.291    2.462    4.194    1.632    2.151   -0.702   -0.195    2.151
CD1=       16       14        5       13        9       12        5        3        5       11        2        5        5        3        5        5        2        6        4        4        6        3        4        4        2       13        2        2        2        5        6        7
CD2=       19       15        3        7        3       17       10        1        5       12        2        6        4        0        4        4        3       14        8        7        7        3        5        1        5        6       11        5        5        1        2        5
GGGGCCGGTCCCTCCAATGATCTCAGGATTGATGGTCCCTACGATCAAAATAGCAATTGGACCACCCAGCATAATGCTGAAAGTACCGGCAAGGAACATGATCACGGCCTTCGGACCAAGATTAATAATTCCTTTCAGATCAATACTCAGGGTTAGTAAAACCAGACTGGCAGGCAGCAAATACCGTGAAGCCACATAATAGAGATTGGAGTCTGCTTCCGATACTACGCCAAATGTGGTAAGCAAAGAAGGAATGAAATAGCACAACAGCAGGGAGGGAACAAACTTATAGAATTTCTGCCATTTCGGATTATCGCTGTGGGAGGTGATGAAAATTCCTGCAAGTATGACCATCAATAATCCAAAGGTGACGGCATCGCTGGTGATGAGTGCTGAATCCATGTTCTGAATTTGGTATGATTAAATTTCGGTTGAGAATACAAAAAATTTCTATGAATCAGTAAGAAGGAAATTCAAGATGAAAGATTCAAAATTAGAGATTGGTAAAAGACCCGCTGAATAATCTTTATTCTTTAATTTTGAATTTTTATTAGTATTTAAATGAGTCTTTTGGCCAAATAGTCTTTATTTTTACGTTTCACTCATTTTCATCAATTCAACTCTTTTTACAGAATGATCGTATCCAAATTTGGAGGCACAAGCGTAGGAACGTTTGAAGCCATGCAGCGCAGTGCAAAAATTGTGGCAGCCGACCGCAATCGACAGCTAATCGTAATCAGCGCAACATCGGGGACTACCAATGATCTCGTGGCTCTTTCATCAGAGAAGGATTCCACCAGCCGGGAAGAGATCTTAGGTAGAATTGAGGAGCGTCATCTATCTATAATTGAAAAGTGCAAAGAACAGGATCAGCTGAAAAAAGAATTCTTTGAGGAGTTTTCGAACCTGCGGGAGCATCTTGATTTTGTGGGTCGCGACAAACGCTGGAAGGATACGCTGTATTCTTTTGGGGAGTTGATGTCGACCCGAATTTTTGTGCAGGTTTTGAACGAGCATGGTGTTGATGCCGATTGGCTGGATGCCCGGCAAGTCATGAAAACCGACTCTACCTTTGGAAATGCGGATCCGATCATAACTTCAATCAAGAAGAAGGCAGAAGACCATATTAAATCAGGGAAAACATATCTTACCCAGGGTTTTATAGGATCT
KOK=        48
KK=  131402  LL=  132451  Z=    5.70  JJ=  131342  DL=  1050
A===      111      112      113      114      121      123      124      131      132      133      134      141      143      144      211      213      214      223      224      231      233      234      243      244      313      314      323      333      334      343      413      433
B===      222      122      422      322      212      412      312      242      142      442      342      232      432      332      221      421      321      411      311      241      441      341      431      331      424      324      414      444      344      434      423      443
RRR=   34.367   14.250    1.013   -1.371    0.004   18.676   -0.152   -0.716   -3.056    4.241   -2.778   -0.110   -0.258    0.308   -0.078    0.308   -0.061   78.239    1.962   -0.102    2.879    1.409   -2.117   -0.832    0.167   32.487   13.802    0.246    1.479   -3.152   -2.062    9.440
X1==    6.355    3.123    2.547    1.931    1.075    6.097   -0.118   -0.473   -1.239    1.145    1.801    0.726    1.136   -0.200    0.052    0.454   -0.681   14.414    1.218   -1.239    2.104    2.093    1.472   -0.398   -0.187    6.454    3.972    0.096    0.823   -0.644   -0.858    2.290
X2==    5.408    4.563    0.398   -0.710    0.004    3.063    1.285    1.512    2.467    3.703   -1.543   -0.152   -0.227   -1.539   -1.516    0.678    0.090    5.428    1.610    0.082    1.368    0.673   -1.438    2.092   -0.890    5.033    3.475    2.560    1.797    4.897    2.403    4.122
CD1=       15       10        7        6        6       14        3        2        1        4        5        4        4        2        4        4        2       31        6        1        6        6        5        2        2       12        9        2        3        1        1        5
CD2=       16       13        4        2        4        8        5        6        7        8        0        3        2        0        1        4        3       11        5        3        4        3        0        5        1       10        7        5        4        8        6        7
CCAGCGCTCGCGTTCTTCTTCTTTCAGCGAATCACCTTTTATCAGATCATTTCCATTCAGATTGTAGGTGAATTCAATACTGTCTACATGAAAGGTGAAGCGTTCTTTGTCAGTGTCGTATTCAAAATCATCCAGATCGAGATCCAGGTGATTGAAAGGGCGCTCGAAGATCTCAGAAAGCTGTGCCGCTACATTTTCCCGATTAAAAAGCTCGCGCTGTGTGGGACGTTCGGCATCGACGAAATACCAATTTGTGCCTTCACGGTTTTCAAATTCATACCAAAAAGTGTTGGTGTCTTCGATCCATCGCGGATACACGCCGGTATCACCGATAAGGTTTTCCATGCGTTCGCCGGTGAATCGTTCGGCGGCTTCAAAGTTGGCTTGTGCATGAACAGACTGCGATATCAAAACAAAAAACAGAACTGTTAAGAGCAGATGGGAAATAGTAGAGAGTGGCTTCATAAATAATAATTGCAGTTAGAGAATGGCTGACAAGAAACGGGATTTAGTTGTAAAACACTGCTAAATTACCTCAGTTCGATAATTAAATATCCCAATAGTCCCCGAATTGGGTCATTTCCGTGCAGACGGGAATCTAATAATTACCATTAGATCAGCTATGGAATCCTGCAAATAATTTAGTTTTGGACATTCCAATCTGTATGATCGCTCAAATTTTTTGAAAAGTCGCATTAACTATTTAGTAAAACCCTCCAAGGGTTGGCTACGCTAATCCTTTTTGAATTTTTGCTGTTCATTTTCAAAATCTTCGTCGCTGATGAGTCCTTGTTGCCAGAGTCCGGTCAGGTAATCGAGTCGCTCCATTTCGCCCGGTTCATATGCTGTCTCGCGAGGCTGAGCCTGTTTTTTAGCTTCCAGTCTTTTCAGTTCAGCTTCCACTGCTTTTTCGATGGAAAGGGCGATCTGTTCGGGATTTTCGAATCCAACAAGTTCAATTTCCCGTCCTGAGGTGCGGATGGTAACCGGACCAACGCCAAACTGTGTTTCTCCGGGAATGGCTTTACGGATGTCAACCAGATCAATATT
KOK=        49
KK=  136472  LL=  137101  Z=    6.01  JJ=  135902  DL=   630
A===      111      112      113      114      121      123      124      131      132      133      134      141      143      144      211      213      214      223      224      231      233      234      243      244      313      314      323      333      334      343      413      433
B===      222      122      422      322      212      412      312      242      142      442      342      232      432      332      221      421      321      411      311      241      441      341      431      331      424      324      414      444      344      434      423      443
RRR=    5.193    2.854    3.752    0.012    0.149    2.613    0.157    1.335   -0.321    1.385    0.400    2.165   12.191   -0.081    5.037   -0.157    1.859   55.660    0.102    3.752    4.462    0.716    0.716    1.360    0.555    4.288   -0.327   -0.573    5.500   -0.121    0.381   11.086
X1==    1.058    1.713    2.543    0.059    0.403    1.771    0.788    1.771    0.227    0.711   -1.179    2.245    3.977    0.370    3.023    0.227   -1.398    6.403    0.059    2.543    1.621    1.399    1.399    1.992    1.621    1.399    0.711   -0.872    2.019    1.019   -0.320    3.019
X2==    4.911    1.667    1.475    0.200    0.369    1.475    0.200    0.754   -1.412    1.949   -0.339    0.965    3.065   -0.219    1.667   -0.690   -1.330    8.692    1.729    1.475    2.752    0.512    0.512    0.683    0.343    3.065   -0.461    0.656    2.725   -0.119   -1.191    3.672
CD1=        4        5        5        2        3        4        3        4        2        2        0        5        6        2        7        2        0       10        2        5        3        3        3        4        3        3        2        0        3        2        1        4
CD2=       10        5        4        2        3        4        2        3        0        4        1        3        5        1        5        1        0       14        4        4        5        2        2        2        2        5        1        2        4        1        0        5
GCACGGGAATTTGGTCTGGAATTCCAGTTCACTCAGATCAATCCACAGGAAAATAGCATAGAACTGACCGTGACAGGACTCGAAGAAGAATATGAACCGGAGTGGGTTTTGATCGTGGCCGATGAAAAACCATTTATATCGGTAGTTTGGGCCGGTACCTTTATGCTCATGATTGGATTTAGCATCTCAATTTTCCGACATTGGGGCAGAGAACGCAAAAAGAACTCCGAATAAAGAACATCGAACATCCAACGCTTAACTTTCCTGGAACAACATGATTAAAGCGACCAATAAATTAATTAAGGAAATACATTCAACCTTCGGTGTTGAATGTTCGATGTTTGATGTTCAAAAGCTGCTGGCTTTAACAATTATTTGTTTATTTCCTTTTATCACTGTTGCTCAAACGCAAGATAATCTGCCTTCTCCGCGCGGAGCTTTTCTTCGTTCGCTGGTGATGCCGGGCTGGGGACATTATTATGCAGATAACACCGACTGGAACCGAGGTAAATATCACCTGGCAGGAGAGGCCGTGTTGGTGCTTTCTTATTTTGGATTGGATGCCCGGGCGAATACGCTTGAAAATGATTTTTACACCTTAGCTCAAAGCAAAGCCGGTACGGATCTTTC
KOK=        50
KK=  146132  LL=  146431  Z=    4.66  JJ=  146102  DL=   300
A===      111      112      113      114      121      123      124      131      132      133      134      141      143      144      211      213      214      223      224      231      233      234      243      244      313      314      323      333      334      343      413      433
B===      222      122      422      322      212      412      312      242      142      442      342      232      432      332      221      421      321      411      311      241      441      341      431      331      424      324      414      444      344      434      423      443
RRR=   -0.897    2.499    1.416    0.281    3.719   40.983    0.747   -0.324    0.264   13.113   -0.599    0.948   -0.599   -0.293   -1.308   -1.302    0.747    3.381    0.062    0.019    0.441    0.386   -0.216   -0.135    0.386   11.282    1.886   -0.413   -0.176   -0.552   -0.599   -0.331
X1==   -0.707    1.221    3.206    0.791    1.221    4.954   -0.889    0.580    0.969    5.095    1.216    2.669    1.216   -0.678   -1.249   -1.023   -0.889    3.212   -0.682   -0.027    0.305   -0.602   -0.602   -0.521   -0.905    3.216    1.305   -0.613    0.470    1.470    1.216   -0.530
X2==    1.268    2.047    0.442    0.355    3.047    8.273   -0.840   -0.558    0.273    2.574   -0.492    0.355   -0.492    0.431    1.047    1.273   -0.840    1.053   -0.091   -0.727    1.445   -0.641    0.359    0.259   -0.426    3.508    1.445    0.675   -0.376   -0.376   -0.492    0.624
CD1=        1        3        5        2        3        6        0        2        2        6        2        4        2        0        0        0        0        4        0        1        1        0        0        0        0        4        2        0        1        2        2        0
CD2=        2        3        1        1        4        9        0        0        1        3        0        1        0        1        2        2        0        2        1        0        2        0        1        1        0        4        2        1        0        0        0        1
GAGATCAGAAGCCTGGATCTGGGAAAGATCTCAGATATTCTCGATATCCGCATTGATTTCGCAGGTCAGTTAAACGGCAATTTCACAACCACGACGCTGACAACCATACCTACCATTGATGGAAATGTAGACATAGAGGGTGTTGAACTTGATAACACTTTATATGGTGATCTGAACATCAACAGCACCTATAACCCGGAACTCCAGCGCTTCGATACCAAGATAATCTCTACTACCGATTCCGTAAAATATCCACAGTATTTCAGAAATAGTGACAGAAGAGGGCAGTTTTTTCAAATC
KOK=        51
KK=  156302  LL=  156871  Z=    5.88  JJ=  155882  DL=   570
A===      111      112      113      114      121      123      124      131      132      133      134      141      143      144      211      213      214      223      224      231      233      234      243      244      313      314      323      333      334      343      413      433
B===      222      122      422      322      212      412      312      242      142      442      342      232      432      332      221      421      321      411      311      241      441      341      431      331      424      324      414      444      344      434      423      443
RRR=    8.381    0.990    0.054   21.325    0.119    0.067    6.255   -0.920    0.105    0.118   -3.062    0.002    5.917    1.704   -0.620   -0.096   -0.204    0.555   13.929   18.624    0.215   -0.089   -0.665   53.228   -0.030    0.787   -0.976    7.458    0.535    0.522    0.151    0.040
X1==    4.056    1.712    0.049    3.981   -1.088    0.768    1.572    1.049   -0.162    0.042   -1.018   -0.015    1.968    1.839    0.779   -1.092   -1.129    0.461    3.615    3.558    0.757   -0.236   -0.236    8.385    0.042    0.972    0.757    3.035    1.953   -1.022    1.968   -0.031
X2==    2.066    0.578    1.112    5.357   -0.109    0.088    3.978   -0.877   -0.648    2.821    3.007   -0.120    3.007    0.927   -0.796    0.088    0.181    1.205    3.853    5.235    0.285    0.378    2.816    6.348   -0.726    0.809   -1.289    2.458    0.274   -0.510    0.077   -1.294
CD1=        5        3        1        5        0        2        3        2        1        1        0        1        3        3        2        0        0        2        6        5        2        1        1       11        1        2        2        4        3        0        3        1
CD2=        6        3        4       10        2        2        7        1        1        6        6        2        6        3        1        2        2        3        6        9        2        2        5        9        1        3        0        5        2        1        2        0
TGGTTGAAAGCTTTGCCGCGTCCTGACTGAATGCCATCCGCATGTACTCCACAACCGATTCACGGTTTTCTTTCAGCTTGCTGACATCAAAAAAGCGGGTCATGGCGTAATTTCCGTTGGAAACCCGGGCAAGGTAGGCTGCTGCGTCGGGTTCTAATCCGTCCACTTCAATCAAACCCTGTTCCACTTCTTTGGCTCTCAAAGCTCCCAGCGGTATATGCTGACATCGGGAAGTGATGGTGGGGAGTAAGCTCTCATAGCTTTCTGTGGTGAGGATAAACATCAGTCGGTCGGAAGGTTCTTCCAACAATTTAAGAAATGCATTGGCCGTTTCTTTCCGCATGGTTTCAACCTGGGTGAGAATGACGACCACCCGATTTCCTTCATTTGGCTTGAGTTTTGTTACAGGACGAATATCATCCCTGAAATAATCGATCGGGTAGAAGGCTTGCAGGTTTTTGGAGGAGTCATCATCCAGTGAAGGCCGCTGGGAAAACCCTATGATCTCGTATGGATCTTTTGAAAGCAATTCCAGTCGGTCCCGCAGCTCTTCAATTTTGGCAGAAGTTG
KOK=        52
KK=  158252  LL=  159301  Z=    7.29  JJ=  158222  DL=  1050
A===      111      112      113      114      121      123      124      131      132      133      134      141      143      144      211      213      214      223      224      231      233      234      243      244      313      314      323      333      334      343      413      433
B===      222      122      422      322      212      412      312      242      142      442      342      232      432      332      221      421      321      411      311      241      441      341      431      331      424      324      414      444      344      434      423      443
RRR=   49.481   21.452    4.361   -0.291   -0.842   39.826   -0.554    0.047   -0.073   10.178   -1.230   -0.291    2.987    0.029   -2.176   -0.691   -0.569   31.961    0.448    2.965   17.783   -0.177   -2.202    3.575    0.886   12.536   10.054    8.344    2.568    0.367   -1.170   12.743
X1==    4.860    6.467    1.195    0.890    0.686    9.442   -0.196    0.609   -1.140    3.045    0.805    0.890    2.648   -0.040    1.212   -0.552    0.355    5.947   -1.289   -1.728    3.067    0.203    1.436    1.704    0.422    5.104    3.725    2.294    1.279    0.591   -1.038    4.716
X2==   10.182    3.317    3.649   -0.327   -1.227    4.218    2.829    0.077    0.064    3.342   -1.528   -0.327    1.128   -0.720   -1.795    1.251   -1.604    5.374   -0.348   -1.716    5.799   -0.872   -1.533    2.098    2.098    2.456    2.699    3.637    2.008    0.621    1.128    2.702
CD1=       13       16        5        5        5       19        3        4        1        7        4        5        7        3        6        2        4       13        1        0        7        3        5        6        3       11        8        5        4        3        1        9
CD2=       21        9        9        2        1       10        7        3        3        8        0        2        4        1        0        5        0       12        2        0       12        1        0        5        6        6        7        8        5        3        4        6
ATGCCCAAATCCATTAATGTGGCCATAATCGCCAGTGTTAAACCAACCTTCATCATCAAAACGGCCTTCATTTTCTTCGGAATAGTAATATCCATCGAAAACTTGTGGACCATGTAGCCACAGCGCTCCGGACTGATTTTTTCCAAGCACTCTTCCGTTATCGTCACGGATCTGCATTTCGTTTGGTGGAAATGGTTTGCCCACGCTTTTTAGCGGAGTGTACATTCCGGAGGGAGCAAGGAGAGGATTAGCGATGATCTGAGCACAGGTTTCGGTCATCCCATAGCTCGATACAATGGGAATACCGCGCTCGGCAGAAGTGCGTAAGAGTTCGCCGGAAATAGGACCGCCACCCAATAAAATGGATTTGAATTCCCGGTGTGTTTTAAAAAGCGGGTCATCCAAAAGTCGTTTTAGCATGGTGGGCACGAGGGAAGCTGCCTGGAATCGGTGATTTTCCCCTAAAAACTCTTTGATCATTTCCTCATCAAATACTCCCATCCGGTAAATGGCGGAGTGGTAGAACAGGGACCTCAGAATAATGGAGATCCCGCCAATGTGATTTAATGGAAGACACAGCAGCCAAAAATGATTGGGATCAGGTTTGAAGTTTGTAGCAGAAGATTTTGCTGCAGCTTTGATCTGCCGGCGTTTGAGCGGAACGATCTTGGGTTTACTGGTGGTGCCGGAGGTGAAGAAATACCCAAAAATTCGATCATCTTCGATGCTATCCTCATCGGGGAGGTCAATATTCCGAACATCGTGTGTAAAAGAGTTTAGGAAGAAGTTCTCATCCATTTTGATGACGTTATCACCCTCTAAACGAGAACGGTTTCTGGTATCACAAAAAATGAGAGCCGGTTTCAGGGCATTCAGGTATTTCTGTAACTCCTTGTCTTTGGCTTTTGGGTTGATGGGAATGAAGGGAACACCCAGTTTCCAACAGGCTGCAATGGCAAAAATGAGCAGATCGCTGGACTCCGCTATAAATGCAATCGGCCATTTCAGGGAATCCGCTTTTTCTTCAACCAGATCTTTGAAGAAGCCGGT
KOK=        53
KK=  164912  LL=  165811  Z=    6.49  JJ=  164642  DL=   900
A===      111      112      113      114      121      123      124      131      132      133      134      141      143      144      211      213      214      223      224      231      233      234      243      244      313      314      323      333      334      343      413      433
B===      222      122      422      322      212      412      312      242      142      442      342      232      432      332      221      421      321      411      311      241      441      341      431      331      424      324      414      444      344      434      423      443
RRR=   26.633    4.503    0.570    0.227    2.219   13.090   -0.513    2.685    0.039    1.298   -0.221    0.044    0.004    0.028    0.921    0.244    1.741   17.815    3.050   26.986    1.291    1.945   -1.218   -0.532    3.990    8.230    1.291   -0.432    1.954    3.222    0.851   37.256
X1==    5.183    4.105    1.246    1.583    0.840    4.191   -0.508    1.246    0.341    1.166    0.155    0.311   -0.596   -0.049    0.840    0.341   -1.106    6.151    1.555    5.474    0.937    2.092    2.092    0.428    3.585    1.657    0.937   -0.105    1.525    1.525   -0.596    6.848
X2==    5.139    1.097    0.458    0.143    2.642    3.123    1.010    2.156    0.113    1.113   -1.427    0.143   -0.006   -0.564    1.097    0.715   -1.574    2.897    1.961    4.929    1.378    0.930   -0.582   -1.245    1.113    4.967    1.378    4.119    1.281    2.113   -1.427    5.441
CD1=       12       11        4        5        5        9        2        4        3        3        2        3        1        2        5        3        1       13        6       11        3        5        5        3        6        4        3        1        3        3        1        9
CD2=       15        6        4        3        9        8        4        7        3        4        0        3        2        1        6        4        0        7        5       11        4        3        1        0        4        9        4        7        3        4        0        8
ATCGCCATTTACCACGATAAAAACACCAATGGAGAGTTAGATACGAATCTGCTGGGCATCCCCAAAGAAGCCTATGGGTTCTCAAATAATGCTCGCGGACGCTTTGGTCCGGCCTCGTGGGAAGATGCCTCCTTTTCAGTAGAAGGGGAAGAGACGCAGATCAATATTTCACTGCAATAACAAATAATTTCAGCACTTTTGCTGTTGGGATATCAGCCTTCAAATTTTGTTTGATGTAGAAATGCCTTTTGTACATATTCTGTTTTTAACAAATAACAAAAACAGAGGTACAAATGAATACATTAGAAGGGGAAACTGCACCGGTATTGAGTTTAAAAGACTGGGTTATATCACTCATCATTTCTGTGATTCCACTGATCGGTATTGTGATGCTATTGATATGGGCATTCAGTGATAACATCAACCCAAACAAGAAAAACTGGGCACGGGGAATGCTGATTCTATATGTGATCGGTATCGCGCTTTATTTTGTGTTTATCGTGCTATTTATGGGCGCGATGATGTCTGGCGCCGGTGGTTTTGAATCAATGTAAAGAAGGAAGCGATAAACGGTCTTTCGCTTAAGCCTCATCATGTACTTGATGGGGCTTATGTTTTTTAAAGGACATCCTGAAGTTCTTCATTTCTCTGAATAACCGATTTTGCATAAGGACAGAGCGGGAGCACTTTTAACTCATTCTCCCGGGCAAATTCTACGCCATGAAAAACCAGCTTTTTGGCAAGACCTTCTCCGCGATATGCTTCATCGGCTTCGGTGTGATCGATGATGATCTTATCAGTGCCGGCTTTAGAGTAGGTCATCTCGGCAATGCGTTTTCCATCTTTTTCAATGAAAAAAGTGCCTTTGGTATCAGTCGATTCGTGTTGGATTTCCATGGC
KOK=        54
KK=  180632  LL=  181231  Z=    5.21  JJ=  180542  DL=   600
A===      111      112      113      114      121      123      124      131      132      133      134      141      143      144      211      213      214      223      224      231      233      234      243      244      313      314      323      333      334      343      413      433
B===      222      122      422      322      212      412      312      242      142      442      342      232      432      332      221      421      321      411      311      241      441      341      431      331      424      324      414      444      344      434      423      443
RRR=    9.830   10.800    3.880    0.364    1.122   32.034   -0.121   -0.003   21.989    1.724    3.099   -1.094    0.925    0.226    0.929    1.063    0.674   17.610   -0.771   -2.497   -0.469    3.104   -3.109    1.854    1.416    8.474    0.479   -0.051    4.493    1.177    0.105    9.489
X1==    2.634    6.666    2.862    0.639   -0.822    5.050    0.236    0.002    3.466    2.938    2.007   -0.761    0.380    0.316   -1.503    1.091   -1.313    3.230    0.535    1.883   -0.177    1.582   -1.123    1.498   -1.220    2.007    1.666   -0.076    2.722   -1.068   -0.434    2.722
X2==    3.732    1.620    1.356    0.570   -1.365    6.344   -0.513   -1.193    6.344    0.587    1.544    1.438    2.437    0.715   -0.619    0.975   -0.513    5.452   -1.442   -1.326    2.653    1.962    2.768    1.238   -1.160    4.222    0.288    0.668    1.651   -1.103   -0.242    3.486
CD1=        7       12        6        3        1        8        2        2        6        5        4        1        2        2        0        3        0        5        2        4        1        3        0        3        0        4        3        1        4        0        1        4
CD2=        6        4        3        2        0       10        1        0       10        2        3        3        4        2        1        3        1       10        0        0        5        4        5        3        0        6        2        2        3        0        1        5
ATCGCCATCAAAGGGAATCCATCGTTGGGACGTGTAGCTGAAATTGGAATGGGAATCCGAAATCCATACGATCCGGCTGATCCGAGTTCGCCCGGCAGCCCAAGTCTGACTGCAGAATTTTGGCTGAATGAACTCCGTCTATCAGGTTTTGATAACGAAACAGGCTGGAAAGCTAATGCCAAGGCAAGTTTCAAAATGGCCGATTTTGCCACTGTTAACACTAATTTTACCCGAACAACGACTGGTTTCGGAGGCTTAGATTCTAGGTTGGGCAACCGAAGTATAGCTGATGAGCTGGGCTACGACCTGAGTTCAACGGTAAACCTCCATAAACTGATCCCTGATCGTTTTGGATGGAGCTTCCCTGTTAGTGTTTCAACGCGGAGAAGTATTTCTACTCCGAAATTCCTTCCGAATCAGGGGGATACCCGGACTCAGGATTTCATCAACGCAACCCGGAATAATGAAGAACTTACCGAGGCAGAACAGAACACCATCATTGATGAACGACTCAATAGTATTGAAACGGTAAGGGAAAGTTTTTCGATCAATGTCTCCAATATCTCTAAAAAGAATTCAAAGAGTAAACTGGCACAGTAC
KOK=        55
KK=  182102  LL=  183001  Z=    6.19  JJ=  181862  DL=   900
A===      111      112      113      114      121      123      124      131      132      133      134      141      143      144      211      213      214      223      224      231      233      234      243      244      313      314      323      333      334      343      413      433
B===      222      122      422      322      212      412      312      242      142      442      342      232      432      332      221      421      321      411      311      241      441      341      431      331      424      324      414      444      344      434      423      443
RRR=   10.365   24.901    3.294    0.837    9.213    7.230    0.245    0.085   -0.036   36.995   -0.730   -4.268    0.136   -0.090    2.061    0.382    2.528   -0.062    3.656   -3.655   18.177   -0.416    1.258    3.531    0.594   46.314    0.413    0.983    1.571    1.522   -0.743   -0.394
X1==    2.721    7.771    5.556    0.388    2.132    2.083   -0.245   -0.049   -0.031    6.600    0.812   -0.914    0.079   -0.134   -1.628    0.674   -1.555   -0.014    1.749    2.083    2.690    1.571   -1.377    2.622   -1.284    5.206    0.310    0.638    2.895    1.246    3.009    2.895
X2==    3.808    3.204    0.593    2.156    4.322    3.470   -1.001   -1.743    1.148    5.605   -0.900    4.671    1.713    0.670   -1.266    0.568   -1.626    4.581    2.090   -1.754    6.756   -0.265   -0.914    1.347   -0.462    8.897    1.329    1.541    0.543    1.221   -0.247   -0.136
CD1=        7       15       10        3        6        5        2        2        2       10        3        1        2        2        0        3        0        2        5        5        5        4        0        6        0        9        2        2        5        3        6        5
CD2=       10        9        4        6       11        9        1        0        5       12        1       10        5        3        1        4        0       11        6        0       14        2        1        4        2       16        5        5        3        4        2        2
CAATATCTGGGACGAAAACTGGTGCTGGCACTTTTTAGCATGCAGAATATTGATATTACCTATAATCAGAATAAAACCTCAAATCAGGCGGGTTATCTGGGTAATTCAGAGATATTTTATACCTTTTCTGATCCCTCCGGAGGGAAATATTCTCCACCGCTTGGTTATCGGCTTGGTATAGCGGAAGAGATCCCGATCTCGCAATTGATTCAGGAAAGTCCATCAAATTCTGCGGTCAACATCCCTAAAAACAACACCTATTCTGACAAAATTGGGGTGGGAACCAAACTCAGCCTGTTCTCGAATTTGTCGGTTGACCTGAACTGGAGAACTGAATGGGATGAACGGCAAACCCAAAACATTTCTCTGACACCTGATGGTGAATTTGGTTCAACGGTATCTTCCAGTGGAAATATTGGATCTTCGGTTTGGGCTTTTGGTTCCGGTTACGGGGATCTTTTTGAAAGGCAGCTGGAAACTGCCTTTGGAGATCTGAATCAGGAAGCCGGTGTTATAAGTGACGAAACCGAAGCCGGCGGAAATGGGGATGGACGCATTGTATTAAACCGAAATACCCTTGCTGATGACTTCCGCTACGCCTATCTGGGAAGTGGAAACCGCGCCATTGGCGAAAAAGGATATACGCCCATTCCGCTGCCGAACTGGAGGGTAACATGGTCTGGTGTAGAGAAGTTGATACCATTTATAGGAAAGGCGATGAGTGCTGCTTCTCTGACGCATTCCTACCAGGGTAATTATCGTTTGGGATGGAACCTGAATACCATCACCGGTTTGCAAGACCCTCAGGGACTTGGGTCATTTAACCTGATCGACAATAAGGATCTGTATGAGCCGGCTTCCATAAATGTTGAGCAACGGTTTTCTCCACTCGTCCAGCTG
KOK=        56
KK=  215762  LL=  216601  Z=    6.99  JJ=  215642  DL=   840
A===      111      112      113      114      121      123      124      131      132      133      134      141      143      144      211      213      214      223      224      231      233      234      243      244      313      314      323      333      334      343      413      433
B===      222      122      422      322      212      412      312      242      142      442      342      232      432      332      221      421      321      411      311      241      441      341      431      331      424      324      414      444      344      434      423      443
RRR=   40.545    1.706    5.501    7.330    0.008   23.031    0.128    0.735   -0.179    1.183   -0.055    0.042    1.138   -0.088   -0.086   -0.342   -0.462   42.386    2.526   -0.179   18.450   -0.202    0.373   -0.198   -2.719    3.259    8.062    0.404    6.175    0.231   -0.018   11.374
X1==    6.619    1.236    1.098    2.544    0.051    6.877   -0.964    1.758   -0.767    1.018   -0.721    2.544    1.408   -0.266    0.051   -1.462    0.309    8.858    2.504   -0.767    4.473    0.138    0.138   -0.116    1.792    2.117    1.209    0.712    3.787   -0.380   -0.011    2.120
X2==    6.126    1.380    5.010    2.881    0.160    3.349   -0.133    0.418    0.234    1.162    0.077    0.017    0.808    0.331   -1.671    0.234   -1.493    4.785    1.009    0.234    4.125   -1.461    2.705    1.698   -1.517    1.540    6.669    0.567    1.631   -0.610    1.540    5.365
CD1=       15        5        4        7        3       12        1        5        1        3        1        7        4        2        3        0        3       14        6        1        7        2        2        2        4        5        3        2        6        1        2        4
CD2=       12        5       10        6        3        8        2        3        3        4        2        2        3        2        0        3        0       11        4        3        9        0        6        4        0        4       13        3        4        1        4        9
GCCCCGGGATTCATCCCGGGGAATAAGGATTGACCAACAAAAAACCTCCGCCCGGATATCTTTAAAGTTGATGAGGGGTATCGGAGGTTGGGCAATGTTGTTTTTAAAGAGAAGTAAGGAAAGTATGAGGCAGAGCCTAGATAGGGCATTCCGGAGCGGAGCACCGGAACGAGTTTGTCTCGTTCCCACCAGCCTTGTTGGGAATGCTATGGCGGACCACCCGGTCCAAATAGAAAACATATTCCAAACCTTAGCCTTGCGAAGTCCGAAAAATGGATTTTTATAAAGTCACTCAACCACAATTCCATACTTATCTAACAAACCCGGCAGGCCCTGGAGAGAGAATTTAGCTCCCCGGATTTGATTGAGTTCAGGATCGATGGAGTAGTTGTATGAAGTGGATAGATCTGCTTTTTGGAGTAGCGTGGCAGAGAAGGTGGCTCTGGCAAGATCACAGTTTTCGAAGAGGCTTTCTTTTAACTGAGTTTGTGTGAAATCCACTTCCTGCAGGGTGCAATCTTTGAATTTGCCATGGTTCAATTTCACCCCAAAAAAAGAAGAGAGGTTGAGGTTACTGGATTTAAATTCGGCGGAGAAAGAGAAATCGTTGCAGCTGTCAAACTGGAGTCCGATCAACTTACATTCAAGAAATCGGCAATCCCGGATGGTGACTCCATACAATTTGGCCATGCTGAGATCACATCCCTCAAATTCACATTCAATGAAGCCAAATTCGGACAGGTCGGCCTTGGGAAATTTGCAATTCAGGAATCGGCAGTTTTCGTAATCAGCCTTGACCGGTTCTTGAACTGTAAAGTCGATACCTGAAAATTCTTCGTC
KOK=        57
KK=  275852  LL=  276751  Z=    6.16  JJ=  275822  DL=   900
A===      111      112      113      114      121      123      124      131      132      133      134      141      143      144      211      213      214      223      224      231      233      234      243      244      313      314      323      333      334      343      413      433
B===      222      122      422      322      212      412      312      242      142      442      342      232      432      332      221      421      321      411      311      241      441      341      431      331      424      324      414      444      344      434      423      443
RRR=   33.531    2.048    2.481   15.365    1.113   15.103    2.895   -0.637   -0.060   -0.312    1.155    1.075    1.960    0.179    3.409    2.181    0.126   27.794    1.428   -1.498   22.104   -0.108   -0.884   -0.102    5.589   11.794   10.268    4.851    0.085   -0.223    0.300    2.440
X1==    4.823    1.319    2.988    5.347    0.717    2.632    3.553    0.799   -0.111   -0.386   -1.302    1.930    1.810    0.065   -1.695    1.946   -0.301    4.865    1.328    1.261    7.289    0.074   -0.657   -0.115    2.106    4.922    3.386    1.773    0.632   -0.254   -1.302    0.632
X2==    6.952    1.553    0.830    2.873    1.553    5.738    0.815   -0.797    0.544    0.809   -0.888    0.557    1.083    2.764   -2.012    1.121   -0.418    5.713    1.075   -1.188    3.033   -1.449    1.347    0.885    2.654    2.396    3.033    2.737    0.134    0.879   -0.231    3.860
CD1=       10        5        6       10        4        6        8        3        2        1        0        5        4        2        0        5        2       10        5        4       11        2        1        2        4        8        6        3        2        1        0        2
CD2=       19        7        5        8        7       13        4        2        4        4        1        4        4        6        0        5        2       12        4        1        7        0        4        3        7        6        7        6        2        3        2        7
CATGAGGAGCTTTATAAAGCGAAGGATTTTTCCGGAATTGATTTTGAACATTACCTGGCACAGATGCTCCGGGAATTGGAAGTACAGCTTAGTCCCAAGGATAAAGAAGTGCACCTTCATATTGCATCAGAGTCGCTATATATGAATTTGAATCAGGCTGTGCCGCTGGCTCTCATCATCAACGAGTTGGTTTCAAACGCCTTTATATTTGCTTTTGAGGGCAGATCTGAAGGAAATGTGTGGGTGAAGGTGAGTCAAAAAGGAGGGAAGGTTCACCTAAGCGTAAAGGATGATGGCATTGGACTCCCCGATGATTTTAAATTTGAGGAAAGTCCTACACTGGGAACCACATTGATCATGTCCTATTCTGATCAGCTTAAAGCAGAAGTTGAAATCAATCCTGAAGCGGGCACTCATTATGAAATGTCTTTCAAGAACAAGAAATCACAATCCGGATCTTCCTATCACCTCGCAGTATAGATAATGACAAGAAATTGAAGCAGATCAGTACTCGAATTTATTCCAGGGTTCTCCGGTAGGTTTGGGAGCTTTAAAGATCAGGAGTTCTTTTGTGGTGGGGTGTTCAAGTTCAAGTTTCACGGCTCGTAGTGCGATGTCCTTCCCCCTGGCTTTCTGAGGATTGCCATATTTATGATCTCCCCAAAGCGGATGTCCTTCTTTGGCAAACTGTACCCGGATTTGGTGTGGCCTTCCGGTTATCAGGTCTACTTCGATAACGCTAAAATTCTTACTCGTTTTTATGGTGATGAATTTCAGCCTGGATTCCTTCGCCCTTCCCTTGGGAGAATTGTAGGCTTTTACAGTGTTTGTGCGGTTATCTTTTTCCAAAAAATGAACCAGTTCTCCATAAACGGGAGACTGTCCCTCTACCAAAGCCCA
KOK=        58
KK=  317492  LL=  318001  Z=    5.71  JJ=  317102  DL=   510
A===      111      112      113      114      121      123      124      131      132      133      134      141      143      144      211      213      214      223      224      231      233      234      243      244      313      314      323      333      334      343      413      433
B===      222      122      422      322      212      412      312      242      142      442      342      232      432      332      221      421      321      411      311      241      441      341      431      331      424      324      414      444      344      434      423      443
RRR=   22.232   15.181    1.806    0.117   -0.414    9.477   -1.614    0.100   -0.873    0.834   -0.220   -0.472   -0.089    0.170    0.664   -0.744    1.424    1.817    1.954   -0.873    8.616    2.561    1.251   10.977   -3.793   32.029    7.338    1.123   -1.158    0.732   -0.655    1.436
X1==    4.571    4.545    1.607   -0.338   -0.409    1.593    1.356   -0.210    0.688    1.971   -0.148    1.370   -0.148   -1.155   -1.234    1.593   -1.196    1.579    0.495    0.688    2.948    1.710   -1.088    4.100   -1.017    6.404    1.956    2.153    1.039    1.039   -1.084    2.039
X2==    4.864    3.340    1.124   -0.345    1.013    5.950   -1.190   -0.475   -1.269    0.423    1.484   -0.345    0.605   -0.147   -0.538   -0.467   -1.190    1.151    3.952   -1.269    2.922    1.498   -1.150    2.677    3.729    5.001    3.752    0.522   -1.115    0.704    0.605    0.704
CD1=        7        7        3        1        1        3        3        1        2        3        1        3        1        0        0        3        0        3        2        2        4        3        0        6        0        8        3        3        2        2        0        3
CD2=        8        6        3        1        3        9        0        1        0        2        3        1        2        1        1        1        0        3        6        0        5        3        0        4        6        7        6        2        0        2        2        2
GGAATTCAAATTCCAAGAGATGAGATCACTCCAAGCATGTCGGTGTGGCTGGATGGCGAGCAAATTACCCGCTACAAAGATCGTGAGCAATGGATACAGGAGTGTGTCCGAATTTTTGGGAATGAACGAGGGCAGCGAGCCTTTTGGGATGAGGCTTTCAAAGTGTCTGATCTGGTTTGGAAAGTCTCGCTCAGAAATCCATTTTTTCCACCTCAGAAATTATCCGAATGGGGACAGCTTCCCCTCAATAACAATCCGCTGGATGTGTGGGTGCTGAAATATGCGTTGCAGTCGGTGCAGGATGTGATGCAAAAATTCGGTGTTGATTCCCCGAAATTCCGCCGTTTTGTTGATGAGCAACTGAAGATCACAGCTCAGTCAAATTCAGCCCAAACGCCCTTTTTGTTTGGCGCGGCCGGACTCACTTACACCAACTACTCCAATTATTATGTACCCGGTGGACTGCTGGAAATGATCAACACCATTCGTTCCTTTATTCAGAATAGAGGA
KOK=        59
KK=  333182  LL=  333811  Z=    5.37  JJ=  332762  DL=   630
A===      111      112      113      114      121      123      124      131      132      133      134      141      143      144      211      213      214      223      224      231      233      234      243      244      313      314      323      333      334      343      413      433
B===      222      122      422      322      212      412      312      242      142      442      342      232      432      332      221      421      321      411      311      241      441      341      431      331      424      324      414      444      344      434      423      443
RRR=    2.491    2.801    3.876   -0.328   -2.297   94.963   -0.005    0.489   -0.154   -1.924    0.141   -1.841    1.260   -1.330    0.426   -0.231    0.888   29.057   -0.770   -2.174    8.192    0.700   -0.979   -1.613   -0.117   29.439   -0.105    0.437   -3.851   -1.086   -1.468    0.071
X1==    2.454    1.758    3.101   -0.436   -0.554    8.399    0.420   -0.329   -0.299    2.825    0.735   -1.251    0.735   -1.164   -1.325    1.441   -1.232    5.025   -0.376    1.441    1.915    0.778   -1.087    3.282   -0.079    5.332   -0.049    2.155    3.062   -0.938    2.574    0.062
X2==    1.015    1.593    1.250    0.751    4.146   11.307   -0.011   -1.487    0.514   -0.681    0.191    1.472    1.714    1.142   -0.322   -0.160   -0.721    5.783    2.048   -1.509    4.278    0.900    0.900   -0.491    1.489    5.522    2.139    0.203   -1.258    1.157   -0.570    1.157
CD1=        5        4        5        1        1       11        2        1        1        4        2        0        2        0        0        3        0        7        1        3        3        2        0        5        1        7        1        3        4        0        4        1
CD2=        4        5        4        3        9       19        2        0        3        1        2        4        4        3        2        2        1       11        5        0        8        3        3        1        4        9        5        2        0        3        1        3
TCTGATCAGCTGGAATATGAATTCATCCCTGAGGAAACCGGAAATTATATCATTGAACTTACAGCATCCGACGGACAGGGAAATACGGATATAGCGCATTCCAAAGTGGTTGTAATCGATGGCGTGGAGCTTGCTTCCCGTCCGCAAGGATTACGAGACGGCATCATTTATAATAGTGATGGGAGTGTTTCATTATCTCTGTTTGCTCCCGGTAAAGAAACTGCTTTTGTGATCGGAGATTTCAGCAACTGGCAGGCGGATCACGATTACCTGATGAAAATGGATTCGCTGAATGCAGATAGCGTATGGTTCTGGATCAACCTGGATGCAGGCGAATTTCCGCAGGGACAGTATTCGGGATTTCAATATCTGGTGGATGAACAAATTCGAATCTCAGATCCATATTCTGAGCTGATCCTGGATCCTTACAACGATCAGTATATTTCTGAGGCTACCTTCCCGGATCTCCCCGAATATCCTTCAAACCAAACCAGTGGGTGGGTTACGCTTGTTCATCCCGGAAAAGCGGATTATGACTGGCAAGTCACCGATTTCGAGAAGCCGGATAAAGACGAATTGATCATTTACGAACTACTGATCCGTGATTTCATCGAAGCCCGAAACTTCCAG
KOK=        60
KK=  341462  LL=  342541  Z=    5.24  JJ=  341342  DL=  1080
A===      111      112      113      114      121      123      124      131      132      133      134      141      143      144      211      213      214      223      224      231      233      234      243      244      313      314      323      333      334      343      413      433
B===      222      122      422      322      212      412      312      242      142      442      342      232      432      332      221      421      321      411      311      241      441      341      431      331      424      324      414      444      344      434      423      443
RRR=   37.888    6.577    0.377    6.081    0.025   37.110    2.469    0.020   -0.134    4.170   -0.528    1.435   -0.206   -0.236    2.948   -0.347    0.924    6.081    4.837    0.825   23.130    0.013   -0.887    5.971    1.507   17.253   -2.196    1.005    3.562    2.199    0.053    2.199
X1==    5.442    2.099    1.018    3.405   -0.999    8.012    4.632   -0.111    0.533    2.302   -0.767    2.340   -0.073   -1.551    1.656   -1.193    0.834    1.786    1.477    2.834    7.650   -0.017   -1.431    3.810    0.832    4.085   -0.597    0.871    1.600    1.600   -0.073    1.600
X2==    6.962    3.133    0.371    1.786   -0.025    4.632    0.533   -0.183   -0.252    1.811    0.689    0.613    2.810    0.152    1.780    0.291    1.108    3.405    3.275    0.291    3.023   -0.767    0.620    1.567    1.811    4.223    3.677    1.154    2.227    1.374   -0.724    1.374
CD1=       18       10        5       10        3       17       12        3        4        5        1        8        2        0        9        1        5        6        6        8       12        2        0        8        3        8        1        2        3        3        2        3
CD2=       20       12        4        6        5       12        4        3        3        5        3        4        6        2        9        4        5       10        9        4        7        1        3        4        5        8        8        3        4        3        1        3
GAAAGCCAAGATCAAAATGCTGGCAAAGAAAAAGGGGGTATCTCAAAAGGAAGTCATCATGAGTTTGGTGAATGAGGAGGTTGTTGAGTATGAGGTAGAGGCTAAGCCTGGATCTTTACTGGACCGGATGCAGCATTTGGTTGGAATTGTAGAAGACGGCCCGACTGATTTATCAACTAATCCTAAATACATGGAAGATTTTGGCAAAGACAGTTTATATAGACGCCGGCCCAATAGTGGCAATTCTAAGTAAAAGAGATGAACATCATTTCTGGGTTTCGGAGAGGATTAGTGAAATAGATGTCAATTTAGTTACGACCTCCATTGTTATTGCTGAAGCTTTTCACATTCTAAAAAAAGTCCCAAAAGGTATAAGCGGACTATTTCAAACCATTGAAGAAGGATTTATCACGGTGGAAGAATCGTATCCTAAAAATTATCACTTTATCCATGAAGGAGTTTTAAAATACCATGACATCCAAGCTTCTTTGGGAGATTTAAGCCTTCTGTCTATTGCTGATGATCCTAAAAACTCCAAAATTTTCACGCTCGATTATGATTTCCACATTTATCGGGATCGCTCAGGGAATCCATTAAATCTTATTTCGCCCTATAATTCTTAATGATAATATTGAATTTCAGCAGTCACCATCAATTTTATTTCAGCACTTATTTTAGAGTAGAACCTATCTATCTTACCACAAAAAATTTATGCGCTTAAAACAAGAGCAATTTGTTCCCTTTATGATCGTCGTGGGCATTCTAACCATGATCATTATCATCTATTCATCCTTTCGGTTTAACACCAAGCAACACGAACAGTTCAAGGAGAACCTGGCGGAATCCGATTCCCTTATCACCATGAATATGCGTGTTGTAAGAGAGAGCGATTCGGTGAATGTTGCTGATCTGAAAGGAAACACTTCTTTGCTGGTTTTTTGGGCGAGTTGGTCCGATAAATCCCGTTCTATGCTGGATGAAATTCAGCTTCTGCAGAATGAATATGATTCCCTCAAAGTGATCGCTGCTTTGGTGAAAGATGCAGAAGAATCACTGGCTTCCAATAAAGAGTATCCGGAT
KOK=        61
KK=  351902  LL=  352891  Z=    5.15  JJ=  351722  DL=   990
A===      111      112      113      114      121      123      124      131      132      133      134      141      143      144      211      213      214      223      224      231      233      234      243      244      313      314      323      333      334      343      413      433
B===      222      122      422      322      212      412      312      242      142      442      342      232      432      332      221      421      321      411      311      241      441      341      431      331      424      324      414      444      344      434      423      443
RRR=   30.011   20.408   -0.203    4.347    1.543   17.584    3.006    2.302    0.287   -0.266    2.567    3.858    3.428   -0.203   -0.132    0.749    1.955    6.587   -0.004   12.523   -0.542    1.228    0.006    0.004    0.863    9.165   -0.100   -0.659   21.916    0.143   -2.309   12.444
X1==    6.108    4.841    0.480    1.692    1.382    6.946    2.389    1.617   -0.595   -0.182    1.214    2.844    1.214   -0.099   -1.582    0.565   -1.141    1.835    1.310    2.886   -0.804    0.611   -0.081   -0.040    1.154    3.247    3.287   -0.500    7.499    0.327   -0.818    2.718
X2==    4.913    4.216   -0.422    2.570    1.116    2.531    1.258    1.424   -0.483    1.467    2.114    1.356    2.823    2.043    0.083    1.326   -1.713    3.591   -0.003    4.340    0.674    2.011   -0.071   -0.113    0.748    2.823   -0.030    1.319    2.922    0.438    2.823    4.579
CD1=       17       14        4        6        7       15        7        6        2        2        4        8        4        2        1        4        1        6        5        8        1        3        2        2        4        7        7        1       11        2        1        5
CD2=       13       12        2        7        6        7        5        5        2        4        5        5        6        5        4        5        0        9        3       10        3        5        2        2        3        6        2        3        5        2        6        7
TGAACAAAGTGGAATTACTGAAGAAATCGAGATGATTCTCAGAGACAATGAAATTGTTCTTCGTTCTGCTGAAACAATCCGAAAAGATTGGGAGGCGTCCTTCGAAAAAATGGCTGAAAAAGGTGATGATGTCTTATTCGATCAAGAAGAAATTGAAAAATCATCCGACTGGGATGAAACTGAGTGGACATGGTAGAAAGAAATCCGGAACGACGGTTTGAAGTACATCTGATTTCACTCGATCCGACAAAAGGTCCTGAAATCAGGAAAACTCGTCCTTGTGTCATCATTTCTCCCGATGAAATGAATAAACATATCAGAACAGTCATTATCGCACCGATGACCTCCACAATCAAAAATTATCCAACGCGGGTCACGACTACATTTCAGGGCAAGAAAGGGCAGATTGTTTTAGATCAAATTCGCACAGTAGATAAAAGCCGTTTGATCAAAAAACTTGGCTCAATCAGCAGTTCAGCCGAAGAGAAAATACTCAGTGTGTTGCAAGAAATGTTTGCTCCGTAGGTTCGCTCAATTAACCAGCGGCTCAAGCGGACGATTTTTTCGCTCCGGAGCTTTAACAAATTTGGTTGTCTTGCCGCTTACACGCCGGGCCGTTACCCTCGTTCTGCTGCGGAATGCCATATAGAGTCTCAGGCTCGTAATTATAATTCAGGTTTGATACAGGGGCACAGATCATACCACATCAAATAACAGATACTCCACATGGCTAAAAAGATCATTCCGAAAATAATACTCGGCATTCTTGCTTCGGTGGGAATCATGGCGGCCGGTTTTTATTTTTTCATTTTCGCCAATCCGATGCATCTGCACCATGCCAATCTCCTGAAGTGGATCCCGATACTTATCTGTTTTCCGGCATTATATGTAAGCGGGAAGATCAATTCAGAAACCCCTGTCTTATATCTGCCGTTATTGTTTATTCCTTTTGTCGTATTTGATCTGTTCGGCTTTCTTTATTTCCCATTC
KOK=        62
KK=  362162  LL=  363151  Z=    5.53  JJ=  362102  DL=   990
A===      111      112      113      114      121      123      124      131      132      133      134      141      143      144      211      213      214      223      224      231      233      234      243      244      313      314      323      333      334      343      413      433
B===      222      122      422      322      212      412      312      242      142      442      342      232      432      332      221      421      321      411      311      241      441      341      431      331      424      324      414      444      344      434      423      443
RRR=   12.518    8.987    1.213   12.592   -2.128    3.525    6.010    0.740    0.266   -0.142   -0.042   -0.190    4.291    1.355    0.008   -0.153   -0.067    0.950   38.842   32.233    3.732   -0.376    1.956   43.593    0.229    3.738   -0.233   -0.325   16.999    0.305    1.236   -0.064
X1==    3.468    2.582   -1.045    4.107    1.562    2.114    2.032    0.181    0.243   -0.596    1.140    0.843    3.136    1.230    0.032    0.243   -0.182    0.940    7.203    7.104    0.969   -0.141    3.247    6.722   -0.596    1.805   -1.322    1.665    3.656    2.025   -0.857   -0.422
X2==    3.610    3.481   -1.160    3.066   -1.362    1.667    2.958    4.097    1.093    0.239   -0.037   -0.225    1.368    1.101    0.252   -0.629    0.370    1.011    5.392    4.538    3.851    2.673    0.602    6.485   -0.385    2.071    0.176   -0.195    4.650    0.151   -1.442    0.151
CD1=       11        9        1       11        7        6        7        3        3        1        4        5        7        5        4        3        3        4       16       14        3        2        7       14        1        5        0        3        6        4        1        1
CD2=       10       10        1        7        1        6        7       10        5        3        2        2        4        3        4        2        3        5       11       11        9        6        3       10        2        5        3        2        8        2        0        2
ATCCATCAAACTCAAAATTGGTGTTGGGTGGGCTGAAAACACTGTCGGCCAGCGAAGCCAGATAATAGCTTTGCTCATTCATGCCAATGTCATCAGTACTGAAATACAGGAATTTTCCGCTTTCTTTGTAATTCTTTAAATAGGTGTAAGCTTGCTCAAGATTAGCCCATGATTCAGCCAGCATATTGGCCTTCACCCAAACGCCTTTGATACGGTCGTCTGCTGCGGCTTTTTCGAGATTTTCTTTCAAGTTGACCAGCGATACTTTGTTGGCAGCATTCGGGTTGAAATAGCTTTCAACCGGACTTGGGACAGCATAAGCGGGGATGGTGCCGGTCATTTCAATGGTGAGAACGCTGTTGTTTTTCACCTCTGGAAGGGGCTCGGACGAGCTGGATGCGATCACAATAAAAAATGCGATCAGCAGTACAACAAAAGAAGTAAAAATGCCTAAGCAGGAGGCTAAAAACGATTTAAAAAAAGTCATGATTGATAATTATTTACGGTACTTTCTGAGTGAAATTGGAATGAATCCAAAGCTGGATTCTGTTTGCAGAACTTAGTAAAAGTTCATCATCATTCCATTTGAAATCAGGAAGAAGTTTATGCCAAATTTTGATGCCATTGTAATAGGTTCGGGCCATAACGGATTGGTTACGGCCTGCTATCTTGCCAGGAACAATTATAAAGTTTTGGTGCTTGAGAGAGATTCCACGATCGGGGGAGCCGTGCGGACCGAGACGATGTTTGAGTCTGAGGAAAATCCCAATGGATTCCGGATGGATGTAGGATCATCGGTGCATATTATGATCCACCAAACCGGGATCATTGAAGAGCTGGAACTTGAGAAATACGGGCTTGAATATATTGACATGGATCCGATCATGTCGTATCCCGTTCCCACAGGAAAAGGAGTGATCCACTTTTGGAAAGATATTGAGCGTACGCTTGAATCCATCTCTAAAGTGGCCCCCGAGGATGTTGAGAATT
KOK=        63
KK=  366392  LL=  367381  Z=    6.07  JJ=  366362  DL=   990
A===      111      112      113      114      121      123      124      131      132      133      134      141      143      144      211      213      214      223      224      231      233      234      243      244      313      314      323      333      334      343      413      433
B===      222      122      422      322      212      412      312      242      142      442      342      232      432      332      221      421      321      411      311      241      441      341      431      331      424      324      414      444      344      434      423      443
RRR=   66.557    1.052    2.119    0.662    0.670   55.700   -7.332    0.444    0.086    2.359   -0.945   -0.174   -2.150   -1.429   -0.018    4.426    2.742   59.777    1.978    0.811    2.061    0.199   -0.749   -0.088    1.055   26.949    6.519    0.530    1.117   -1.850   -0.995   26.285
X1==    7.332    0.600    2.635    2.510   -1.155    6.574   -1.649   -1.045    0.906    0.443    1.015    0.107    2.307    0.927    0.015    3.425   -1.649    6.838    1.562   -1.614    2.571   -0.201    0.463   -0.262    3.743    4.893    4.605    1.416    0.631   -0.761   -0.278    4.109
X2==    9.078    1.752    0.804    0.264   -0.580    8.473    4.447   -0.425    0.095    5.326   -0.932   -1.618   -0.932   -1.542   -1.163    1.292   -1.663    8.742    1.266   -0.503    0.802   -0.992   -1.619    0.336    0.282    5.508    1.416    0.374    1.770    2.431    3.576    6.397
CD1=       16        4        7        7        1       13        0        1        4        3        4        3        6        4        3        8        0       13        5        0        6        2        3        2        8       10        9        4        3        1        2        8
CD2=       18        6        4        3        2       17       10        2        3       11        1        0        1        0        1        5        0       18        5        2        4        1        0        3        3       11        5        3        5        6        8       12
ATCATTTCGGATGATGTCTGAGATCTGGAACTGGGCAAAAAACTGCAGGGCAAAGGGAACCAGGATCAGGTAGCCGAATGCAACCCCCATCAAAAAGAATAAGGTGATAAAAAAGGCACTGAAGAAAGACTTCTTTTTCTCTTTGCGTTCTAAAGCCGGCTCCACAAACGACCAAACCTGGTATATGAATACAGGTGAGCCGATCACAAACCCCATCACAAAGAGTGTGCCCCAGAAAGTGAAGAACTGCCCGGGCAGGCGACGGCTTTGAAGCTCAAAGGTGACGGCATCTACGCGGAGAATATCGTACATGAAGAACTCGCCACGGGTTGGTCCCAACATGACTTGCTCAACAAAGAAATCGGAGAAAATGAAAGCGATCACAACACCAATTAATACGCCGATAAGGCCTTTTATGATGCGCCACCGGAGTTCCTCGAGGTGTTCCAGAAAAGACATGGTTGCAGTCCGGTCCACCGGTTTTTTAGCTTTAGGCGGATCACTTTGCATAATTTGACGTTCTTCCAATGGGGAATCTCCTTAGGCCGTTACAAAATCATACAGCGGAAACCGGTCACAAAGGTCACGAACTTCCTGCTCCACTTTTTTGTGATTGTCTTCGTCTTCAGGTTTCTGAAGTACTTTATCGATCAATACGGCGATCTGCTCGAACTCGGCTTCTTTGAGCCCGCGGGTGGTCATAGCAGGGGAGCCGATGCGGATTCCGGAAGTCACAAACGGACTTTCTGTATCGAAGGGCACCATGTTTTTGTTTACGGTGATGGCGGCTTTGCCAAGGGCATCTTCCGCGATCTTTCCGTTCAAGTCTTTATTTCGAAGATCGATCAGGATCAGGTGATTGTCGGTTCCACCACTTACCAGGTTGTATCCCAGTTCCATGAATTTATTTGCCATAGCTTTGGCATTTTTCTGGGTCTGGGTTTGGTAGGTTTTGAAATCATCCTGAAGGGCTTCACCAAAAGAAACAGC
KOK=        64
KK=  372032  LL=  372931  Z=    6.57  JJ=  371822  DL=   900
A===      111      112      113      114      121      123      124      131      132      133      134      141      143      144      211      213      214      223      224      231      233      234      243      244      313      314      323      333      334      343      413      433
B===      222      122      422      322      212      412      312      242      142      442      342      232      432      332      221      421      321      411      311      241      441      341      431      331      424      324      414      444      344      434      423      443
RRR=   15.479   -0.140    0.384   12.902   12.224    7.655    2.229   -0.982    0.412   -1.818    0.134   -0.010    7.297   -0.948    0.193    8.685   -2.182   11.760   -0.008   -1.902   57.971    0.030   -1.260   -0.023    0.327   19.786    2.070    0.364   -2.857   -0.888   -0.107   23.565
X1==    3.804    2.598   -1.059    3.726    3.549    1.460    0.497   -2.056    0.221   -0.911   -0.505    0.054    4.876    0.900   -0.256    2.700    3.350    3.325   -0.003   -1.019    9.276   -1.357    0.877   -0.107   -0.262    6.072    1.991    1.358   -1.293    2.610    0.093    4.952
X2==    4.069   -0.054   -0.363    3.462    3.444    5.242    4.482    0.478    1.867    1.994   -0.266   -0.192    1.496   -1.053   -0.754    3.217   -0.651    3.537    2.389    1.867    6.250   -0.022   -1.437    0.218   -1.249    3.259    1.040    0.268    2.209   -0.340   -1.147    4.759
CD1=       17       10        2       13       12        5        4        0        3        1        2        5       11        5        4        7        9        6        2        1       13        0        3        2        2       13        4        3        0        5        3        8
CD2=        6        2        1        5        7       10        8        2        5        4        1        1        3        0        1        7        1       10        7        5       12        2        0        2        0        5        4        2        4        1        0        7
CGCGATCAGGGCAGCCATCAGAATGGAAAGAAAAATGAGATAGATCGGAGCTAACAGGTATCCGCCCGGTTCCTTTTTAAGAAGTAGATATCCGGAGACGAAAGCGAGGGGAAGCAAAATAGACAGATCCAGTCCCTGTACAATCAAAGTGGTGTAATGCTCTACAGCAGACGGATATATGCTGCCATCCAGAAGCGGAGGCACTACGACGCTCAGCCAAAGCAGAGCTATGGATAGGGAACTGATCATCAGAAACCATCCCGATAGTTTGGCAGGAGCGTTTTCGGAGAATAGAGATGGATCGGACTCCTTATAAAGTGAAAGAACGGTTAGGGAAAAAGCAAAGAAAGAACTCCCGGCCAATATTATGTAGATGAGGAAAAGCGAATTATACATCGCCATCGCCAAGTAAAATAAATAGGTGACAAAGAAATACCCTAAAGTTCCGGCAAGCGCAAAACGGGCTCTTAAGGAGCCTTTTGATGCATAGAAAAGTGAAATTAGCAGCAGAGGAATTCCGATGAACAGCGTAATGTAATCTTGTGCAATGCCCTGAATGGCTACCTCAGCAGACATATGCTGATACAAGCCTTTTCCATAGATCTCCACAGTTTGTCCGCGGATGGATTCGTATTCAAACCCTCCGGAGCCGCCCAAGCTAAAAATACCCATAAGAGTAGCTATGAAGGCAAAAAAAGCTACCATTCCGGTAAGGATATAGATCTTCTTTACACTTTTCATTGGATAAGGATTTAGGTATCCGAATGCTACCAAATCTTCATGTAGAAAAAATGAAGTTAGTCCGAACTTCAGCTAAAACTGAAATATTTAAAATGATGTTATCGCTTTGGGCTGTGTTCAAAAAACACGTCCATGGATTTCAGCGGAGCCGGAGAGAGG
KOK=        65
KK=  377072  LL=  377971  Z=    5.27  JJ=  376982  DL=   900
A===      111      112      113      114      121      123      124      131      132      133      134      141      143      144      211      213      214      223      224      231      233      234      243      244      313      314      323      333      334      343      413      433
B===      222      122      422      322      212      412      312      242      142      442      342      232      432      332      221      421      321      411      311      241      441      341      431      331      424      324      414      444      344      434      423      443
RRR=   29.939   12.453   12.448    3.491    0.111    8.269    0.409    1.756    3.510    1.919   -3.469   21.596    8.656    0.273   -0.271    0.006   -3.057   15.573    1.782   -1.966    0.933    4.725   -0.296    0.052   -0.057   24.541    3.038    0.336   -0.083   -0.156   -0.287   -0.447
X1==    4.221    4.736    3.827    1.234   -0.155    3.607   -0.370   -1.060    1.017    1.185    2.638    3.601    3.424   -0.570   -1.133   -0.278   -1.625    3.324    0.465    1.665    1.404    1.285   -0.381    0.360   -0.437    9.706    0.544    0.134    0.077    1.077   -1.289    3.077
X2==    7.093    2.630    3.253    2.830   -0.717    2.293   -1.106   -1.657    3.451    1.620   -1.315    5.997    2.528   -0.480    0.239   -0.023    1.881    4.686    3.828   -1.181    0.664    3.678    0.778    0.145    0.131    2.528    5.580    2.503   -1.079   -0.145    0.222   -0.145
CD1=       14       14        9        5        4        8        2        1        4        3        5        9        6        1        2        2        0        7        3        5        3        3        1        2        1       14        2        1        1        2        0        4
CD2=       18       10        8        7        3        7        1        0        9        4        0       12        5        1        5        3        6       12       10        1        3        7        3        2        2        5       10        4        0        1        2        1
GCTTCCTGCTTTGGGAGCTTCACTTCTGGTTGGATTTTTAATTGGAAAAGCGAGAAAGAATCCATCCCGTTTAGCATCAAAAGAACGGGGATCATACTCAAAACCCGAATCTCGTATAACTTCAGAGTTAAAACGAGTACTCGCCAAAAAGGGAATGAATTTGTTGATGGACTTTTTAGACAGCAAATTTTCCGAAATGAGCGAAAGAAAGCGTTCTGAAGAAGATTAATTTTACATGTCTTTAGGAATAACCTGTAAAAGGATATAAAAAACGAAAACAGCTCAACTTTTCTGTAACTATTTTCGTCTCACTTCGTGTACTTACCCGTCAAACAAAATAAAAATTTCAAAATGAAACGACTACTTTCGTCAACGCTAGTTGCATTTATATTACTAACCGGTTCTGTTTTTGCTCAGGAAACAAGAACGATATCCATTCAGGAAGCTATCCAAATTGCACTTGAGAACAATTATCAGCTTAAGCAGGCAAAGAACAATCTTGATCTGTCTGAGAAAGGCATTCAAAGTGAATATGCCGATTTTCTTCCATCTGTAAATGCCAGTTTTAATGGATCAAGAAGAACCGGTCAGCAGTTTATTTCTGATCGATTCAGTGAAGGTTTGAATCCATTTGTAGATGTAACTTCTCAATCTATTTCTGGAAATGTTAGTGCCAGCATTCCTTTGTTTAACGGGTTTGAGAATATTAACTCACTACGACAAAGCCAGCAGTCTCAGATCTCTGAAGAAGAGAGTTTTCAACGAGCTAAGGAACAAGTGATCTTTAGTACGGCCTCTAGTTACCTGCAGGTTTTATTGGATATGGAGCTACTCAGTATCAGAGAAGAGAATCTTGAAAACTCACGCAAACAGCTGGAGCAAGTTCAGGCTCAGGTTGAG
KOK=        66
KK=  388802  LL=  389251  Z=    4.54  JJ=  388262  DL=   450
A===      111      112      113      114      121      123      124      131      132      133      134      141      143      144      211      213      214      223      224      231      233      234      243      244      313      314      323      333      334      343      413      433
B===      222      122      422      322      212      412      312      242      142      442      342      232      432      332      221      421      321      411      311      241      441      341      431      331      424      324      414      444      344      434      423      443
RRR=   35.645   -0.587    1.031    0.960    0.219   11.512    3.678    1.320   -0.364    5.542    0.010    0.324    0.010   -0.182   -0.109    2.275    1.320    1.253    3.287   -1.784    0.088   -0.783   -1.161   -2.027    0.932   24.042    3.060    0.046    2.769    0.287   -0.027    2.794
X1==    6.585   -0.561    1.258    1.469    0.209    1.478    1.693   -1.231    1.478    1.770   -0.011   -0.285   -0.011    2.097    0.209    1.478   -1.094    2.634    0.939   -1.159    3.994   -0.898    1.102   -0.803   -1.072    3.989    2.994    0.137    1.229    0.229   -1.011    2.229
X2==    5.413    1.047    0.819    0.654    1.047    7.788    2.172   -1.073   -0.246    3.131   -0.973   -1.136   -0.973   -0.087   -0.520    1.539   -1.206    0.476    3.502    1.539    0.022    0.871   -1.054    2.525   -0.869    6.027    1.022    0.333    2.254    1.254    0.027    1.254
CD1=       11        1        3        3        2        3        3        0        3        3        1        1        1        3        2        3        0        4        2        0        5        0        2        0        0        5        4        1        2        1        0        3
CD2=        8        3        2        2        3       10        4        0        1        4        0        0        0        1        1        3        0        2        6        3        1        2        0        4        0        7        2        1        3        2        1        2
AACCAATCCCTGTCCCAGTATAGGCCGGCGATGGGTGGGGCGAAACAACATGGTTATAGCCAGCCAGTTGGTTAAAAATCCGATCAATCCACTTATACTGATGATCCTTAACAAGCCCTCAAACGAAAAGTAGATGCCAAAAACGGTGGCATTCATGCCCTGAAAATCCCAAAAAAATGAAAAGATGAAAACCGCTACAAGCAAATACGGAAACCCGAAGAGCAATTTCATCAGCCACGGATATTTTGCAGTTTTCTTGTCAGGGATATCACCCTGAGAGATCGGTTTATGCTGATCCGACTGCTTCTCTACCTGTTCTTTGATCAGCTCCCAAAGCTGAAGACCGTATGCTTTATTACGCTCTTTGATGTTATTTGAAGGTTGTTTTTCGGCCATGTATCCAATTTATGAACTATGTACGGAAAAACCGATCAGTTGTTCTTCCCGGAG
KOK=        67
KK=  390812  LL=  391831  Z=    6.25  JJ=  390662  DL=  1020
A===      111      112      113      114      121      123      124      131      132      133      134      141      143      144      211      213      214      223      224      231      233      234      243      244      313      314      323      333      334      343      413      433
B===      222      122      422      322      212      412      312      242      142      442      342      232      432      332      221      421      321      411      311      241      441      341      431      331      424      324      414      444      344      434      423      443
RRR=    9.416    4.927    8.851    3.508   -1.651   72.445    0.079   -1.240    0.213    2.218    6.878    0.003   -0.171   -0.894    0.329    5.365    1.831   14.294    2.624   -1.573    1.925    0.553   -0.448    4.848   -2.763   57.806   -0.032    2.260   -0.180   -0.278    4.637    9.948
X1==    2.944    0.912    3.857    2.351    3.119    9.274    0.104   -1.234   -0.592    0.672    3.882    0.013    0.808    0.944   -0.192    1.149   -1.095    5.438    1.426   -1.753    0.779    1.546    0.284    1.052    1.862    8.186    0.168    1.509   -0.274    0.373    0.808    3.607
X2==    3.198    5.404    2.295    1.492   -0.529    7.811    0.761    1.005   -0.360    3.299    1.772    0.244   -0.212   -0.947   -1.716    4.669   -1.672    2.629    1.841    0.898    2.472    0.358   -1.575    4.608   -1.484    7.062   -0.191    1.498    0.656   -0.745    5.739    2.758
CD1=        9        5       10        7        9       19        3        1        2        4        9        3        4        4        3        5        1       12        5        0        4        5        3        4        6       16        3        5        2        3        4        8
CD2=        8       12        6        5        2       15        4        4        2        7        5        3        2        1        0       10        0        7        6        4        6        3        0       10        0       13        2        4        3        1       11        6
AAAGTAGACATCCGGATTATCCCATTCGCGGAACTGGAACCTTTTAAGCCGGTCCGTCATGATGTCTACATCTATGTAATCCTCACGTCCGGTGCCAAAGTCTTTGGGAACCACACGGTAGGCTTTGCCTTCTGTACGGAAGTACTTTCTAAGCCCAAGCTGACTTGTGGAAGAAACCGTATTTGCAAAATAAACAGGTCTCAGCCAGTTATTTGTTTGAAGGATATCCAAGATCAAACGATCCTGAACCTGCAGATAATATACGTTGTTGCCCTGCTGATCCTGACCATAAAGACGGCCATTCAATCTCCAGCTTACAACATCATCCAGTGAGTCAACCGGCATTTCAAAATCGATGCCATTTTGAAGGATCGCCAGAGAGGTATCTGGCTTCACCCCAATTTTTTCCTTGTACTGAGGATCCCCTGAAAAAGCTTCTTTCAGCATGTCCTTGTCAACGGAGATATCAATATTTCGAGGCTGCCACTGTGTGATACCTGAAGTAACACGTTCCACTTCCTCATCTGACAGGGAAATAGGGAGGGGAGCGGATTCATGCGACCATTGGTCTCGCAGCTGTTTGATATACCAATCGGTATTCAACAGACTTAGACAGACAATACGGACATCCGTTCGTACGCCTTCCACTTCCTGCAAGTACCATAATGGGAACGTGTCGTTATCGCCATTGGTAAACAGAATGGAATGTGGGGCAGTCGATTCCAGTAAATTTCGTGCATAATCGGGAGCTACATACCGGTTGCTTCGGTCATGGTCGTCCCAGTTTTGGTATCCCATCCAAACCGGAGAGGCAAGTAACAGGATGCCCAGGGTTCCATAGGCGGCAAATTTATTATTCGCGTATTTCTTCAGCAGTTCGATGATCCCGGTAACACCGAGTCCGATCCAGATCGAAAATGCGAAGAAGGAACCCACGTAAGCGTAATCACGCTCACGTGGCTGATAGGGGGTTTGATTCAGGAACACGATGATCGCCAACCCCGTGACTATAAACAGGGC
KOK=        68
KK=  447482  LL=  448681  Z=    6.05  JJ=  447482  DL=  1200
A===      111      112      113      114      121      123      124      131      132      133      134      141      143      144      211      213      214      223      224      231      233      234      243      244      313      314      323      333      334      343      413      433
B===      222      122      422      322      212      412      312      242      142      442      342      232      432      332      221      421      321      411      311      241      441      341      431      331      424      324      414      444      344      434      423      443
RRR=   25.063   21.574    1.891   25.856    0.392   84.879    0.537   -1.153   -0.005   -0.144   -1.574    0.113    0.184   -0.521    2.863   -0.005    2.365   26.971    5.078   -3.340   12.238   -0.722    0.189    1.877    3.260   14.650   41.662   -2.316    2.475    1.374   -4.070   14.267
X1==    5.209    5.780    2.077    5.199   -0.421    8.124    0.350   -1.266    0.720   -0.069    3.032    0.565    2.439    0.822   -1.454    0.720   -1.299    7.005    1.702   -1.924    4.075    0.446   -0.117   -1.734    3.922    3.032    8.405   -1.154    1.364    0.757   -1.117    3.184
X2==    4.811    3.733    0.910    4.973   -0.932   10.448    1.531    0.910   -0.007    2.067   -0.519    0.200    0.075   -0.634   -1.969   -0.007   -1.821    3.850    2.984    1.736    3.003   -1.619   -1.619   -1.082    0.831    4.831    4.957    2.006    1.814    1.814    3.642    4.481
CD1=       13       15        7       12        3       19        4        1        5        3        8        4        7        4        1        5        1       18        7        0       11        4        3        0       10        8       19        1        5        4        1        8
CD2=       14       11        5       13        2       21        6        5        3        6        2        4        3        2        0        3        0        9        8        6        7        0        0        1        4       11       10        5        5        5        9        9
TTTAGGAATCGGTCCAAACCGATCTTTGATCTCATCCTTCCATTCTTCGATCTGTTCCTCACTTTTAGCTTCAGACAGCTTACGGTACAGGTTGAGTCGCTCTACGTTGTCAGAAACATACTCTTGGGGCAGAAGGGCGGTCTCATCAAATTCGATGACTGTTTCAGGGAGATCAGGATCGATCTCTACATCATCAAACATATCGCTGAATTCGGATTGCTTGAGCTCTTTCACTGCGTCATTAAGGATCTTGGTGTAGAGGTCGAAGCCAATGTCATTTATAAAACCACTTTGCTCGGCTCCCAGAATATCTCCGGCTCCGCGAATATCAAGGTCACGCATGGCAATGTTGAATCCTGAGCCCAGATCGGAAAATTCCTCCAAAGCAAGCAATCGCTTTCGGGCCTCGGTACTTAATGTTCTGATCGGACTTGTGATGAGGTAACAAAATGCTTTTCTGTCAGATCTTCCCACGCGACCGCGCAACTGGTGCAACTCCGCAAGCCCAAAGTGATTAGCCTGATTAATGATAATGGTATTCGCATTGGCTATATCGATGCCATTCTCAACGATATTCGTGGAAACGAGCACATCAAACTTATGCTGATAAAAGTCGCCGATGATCTTTTCAAGTTGTGAACCGCTCATTTGTCCATGTCCTACACGAACACGAATTTCGGGCACCAACCGACGAACCATTTCTGCAATTTCCTGAATATTCTTCACCCGGTTGTGAATGAAGAAGATCTGTCCGCCCCGTGAGATCTCCTGAAGGATAGCATCCCTCAACAATTCCTCATCAAAGCTGTGAATTTCGGTATAAACGGGCTGGCGGTTGGGCGGAGGAGTATTGATGATACTCAGGTCACGCGCGCCCATCAATGAAAACTGGAGCGTTCTGGGGATCGGTGTAGCTGTAAGAGTGAGCACATCTACGGAGGCCCGGAAATTTTTCAGCTTCTCTTTGGCAGCCACTCCAAATCGTTGTTCCTCATCCACAATGATAAGTCCGAGGTCTTTGAACTCCACATCTTTGGAAAGCAGGCGATGAGTGCCGATCACAATATCGAGTTCGCCTTTCTTTAGCTTTTCAATGGATGACTTTTGCTCTTTTGAAGAACGGAAACGGGAAAGCGCCTCTACTTTAACCGGAAACTGTTTCATCCTTTTGATGAAGGTCTTGGCATGCTGTTCAGCAAG
KOK=        69
KK=  449462  LL=  450661  Z=    5.63  JJ=  449462  DL=  1200
A===      111      112      113      114      121      123      124      131      132      133      134      141      143      144      211      213      214      223      224      231      233      234      243      244      313      314      323      333      334      343      413      433
B===      222      122      422      322      212      412      312      242      142      442      342      232      432      332      221      421      321      411      311      241      441      341      431      331      424      324      414      444      344      434      423      443
RRR=   33.561   11.790    2.548   23.641   -1.141   86.751    0.297   -3.069   -0.305    4.136   -1.012   -3.635    6.006    0.652    2.231   -1.200    1.838   41.844   19.653   -0.578    3.023    1.773   -0.378   -0.542   -0.767    9.207   14.925   -0.097   -0.845    1.411    2.115   12.712
X1==    5.899    3.377    1.190    5.120    0.743   10.648   -0.588   -1.945    0.522    0.733    1.209    3.086    2.382    1.082   -1.452    1.028   -1.080    9.699    5.030   -0.997    1.187   -1.214    0.492    0.381    3.145    2.382    5.861   -0.057   -0.812    0.543    1.796    2.576
X2==    5.689    3.491    2.142    4.617   -1.536    8.147   -0.505    1.578   -0.585    5.640   -0.837   -1.178    2.521    0.602   -1.536   -1.167   -1.701    4.314    3.907    0.579    2.547   -1.461   -0.768   -1.421   -0.244    3.864    2.547    1.700    1.040    2.598    1.178    4.935
CD1=       18       13        6       14        7       25        3        0        5        4        5       10        7        5        2        6        2       24       15        2        5        1        4        4        8        7       13        2        1        3        6        6
CD2=       16       11        7       11        1       17        2        6        2       11        1        1        6        3        1        1        0       10        9        4        6        0        1        0        2        8        6        4        3        5        4        8
AACGGTAACGATTCCGGCCTTGGAGTTTTGGGTGATGTTTTCCCTCAAAAGCTTGAAATTGCCATGAAAATCGGGCTGTGGACTGGTTTCCAGGGTGATCGTTTTGGCATCATTTTCAGAGACTCCTACATCCCCCACAAACAATTGATGCCTGAACTTTGCGAGCTCTTTCTGAAAGACATCCTCACTTACAAATTGTGTTTCTGGAGGATTCAATTCATCCTGATCTTCATGATCCTGATAGGCATTTTCCGCTTTAGCGTAGAATTCTTCGATCTTTGCCAGTATGACTTCTTTGCCGGAAGTGACAAGCAGTGTTTCTTCATCAAAATAAGAGAGGAAGGTGGATTTCTCTTTATCCGGAAGGTTGGTAAGATCTGGAATGATGCGGGCTTCATTCAAGAAAGCAATGGAGCGTTGAGAATCCGCATCAAACTCACGAATGGTATCTACCTCATCCCCAAAAAATTCAAAACGAAGCGGATATTCGCCTGAATACGGAAAGACATCCAAAATACCACCGCGGATCGCAAATTCTCCAGGTTCATCTACAAATTTGACAGTGTCATAGCCTTGATCTACAAGCTCTTCCCGGATCTTATCGAGCTGAATCTCATCGCCTTTTTTGATCACCAGGCTCACCTCATTCAATGCAGCGGGAGGAGCGATCATTTCGTTGATAGCTTCCACAGATGTAACCACGATCTTCTGCTTTTGATCGTTGATGGCTTGCAATGCCTCTGACCTTTGAACTAATAAGCTGGTGTCCTTAAGCTGTTGACGGTCATAGGGTTTCTTGTTTGAAGAAGGGAAAAATGTAACGGGTTTTCCTTCTTCAATCACATCCAGGTCAGCTTTAAGGAAGCGAGCACCTTCATCGGTTTCAGAGATCACCAAAAGGGTTGGCTGTCGATTGGAAAGATCAGAAAGAAGGAAGCTATTCAGGGCGCCAATGCTTTTCTTCAGTGTGAGTGTTTGCTCATCGGCAAGACGCTCATAAATGCGATTAAAAACTCCATTTTTGTGGAGTTGCTCTTGGATAAAAGAAATACTCATGAATAGTTTTTGAAGGCTTTGAGATCAAATGGAAGATACGCTGTTTTGGCAACGATTGGCAATAAAAGGAAATGATCAGAAGATTAGCTTTTAGTGATCCTCAATACCACTCAAGATGGTTTTTCTGAGAATAAAACTGATCAC
KOK=        70
KK=  464132  LL=  465091  Z=    4.90  JJ=  463922  DL=   960
A===      111      112      113      114      121      123      124      131      132      133      134      141      143      144      211      213      214      223      224      231      233      234      243      244      313      314      323      333      334      343      413      433
B===      222      122      422      322      212      412      312      242      142      442      342      232      432      332      221      421      321      411      311      241      441      341      431      331      424      324      414      444      344      434      423      443
RRR=   22.623   11.975   -0.177    2.457    0.825   10.410    4.614    2.874    3.087   13.386    0.995    0.573   -0.286   -0.271   -0.019    1.397    1.038   56.952   -0.263    0.120   15.630   -0.120   -0.814    1.816   -2.613    7.691    0.408   -0.009    1.383    1.383    3.224   19.636
X1==    7.081    1.678   -0.822    1.999    0.636    4.715    1.637   -1.498    0.922    2.889    1.607   -1.055    3.835    0.495    0.116    2.818   -0.646   11.271    1.816   -1.607    4.065   -0.074    1.312    0.879   -1.226    3.835    0.222   -0.003   -1.116   -1.116    1.607    9.724
X2==    3.195    7.137    0.216    1.229    1.296    2.208    2.818   -1.918    3.349    4.634    0.619   -0.543   -0.074   -0.547   -0.164    0.496   -1.607    5.053   -0.145   -0.075    3.845    1.607   -0.620    2.066    2.131    2.006    1.835    3.032   -1.239   -1.239    2.006    2.019
CD1=       16        7        1        6        5       10        6        0        4        5        4        1        7        3        4        7        2       22        7        0        7        2        4        4        0        7        2        1        0        0        4       12
CD2=       12       19        4        5        7        7        7        0        9       10        3        2        2        1        4        4        0       11        2        3        8        4        1        4        6        5        5        6        0        0        5        4
ATTGTTCTGACTGAAGACATCTTGAGTTGGGAAGATAAGTATAGCTATGAGTAAGCCGAGGGAGGAAAGTTTCTTTAGCATAGTGGATACCAAATTTTATTTAAAAGAATTTGGCATCCATTACGATAACTTTCTGAAAAAGTTTTACCAAAAATACAGTTTATAGACGGCAGCAGGCTTCAGGTTTTCGAATTGCTCATCCAAGGTCTCATTCCAGTACTGAACTTCGTCCATCTTTTTGAGAAGTTCTTCGTATTCGCCTTCAATATTTATGGATTCGATTTCATCTCCTTGTGAGATCGAGTCTACAATTTCTTGTTCTTCGTCGGAAGTTACTTCGCCGAATACAGCATGTTTACCATCCAGCCAGGGAGTGGGGCCGTGCGTGATAAAAAACTGACTGCCATTAGTATTTGGTCCGGCGTTTGCCATCGACAGTTTGCCGGCTTTGTCATGGGTGAGTTCTTCGTGAAATTCATCTTCAAATTGATATCCGGGACCGCCACGGCCATCGCCATTTGGGCAGCCACCCTGTATCATGAAATCATTGATGACCCTGTGAAAACTCAGATTATCGTAGTATCCACGGGTAGCAAGATTTACAAAATTAGCTACCGTTCTGGGTGCTCGTTCATGGAACAGTTTTACATTGATGGTTCCTTTGGAGGTCTTTATTTCTGCAGTAATACTCATGTGTTTAGTTTAATGAATGGAAAGGGTTAAAAATAGAAAATTTGAATCAAGGCCGGGATTTTCTTTGCCGGTTTCAGCATTCGAAATATGATGGAATTTATAACCTAATGAAATACCGGCAAAGTGGGATATGGGGATATTTGCTCCCAGGGTGACATCAAAAGTAAAATTGAAACGACGAGCTTGGTCGGTAGGGAAATTGCTTTCCATATAAATAAACCCTCCCGTAGTTTGTATAAAAGGGTGGAGGAAGCTTTCGGTTCGCTG
KOK=        71
KK=  471782  LL=  472861  Z=    4.64  JJ=  471662  DL=  1080
A===      111      112      113      114      121      123      124      131      132      133      134      141      143      144      211      213      214      223      224      231      233      234      243      244      313      314      323      333      334      343      413      433
B===      222      122      422      322      212      412      312      242      142      442      342      232      432      332      221      421      321      411      311      241      441      341      431      331      424      324      414      444      344      434      423      443
RRR=   35.421   32.056   -1.836    4.328    0.504   32.245   -0.256   -0.813    0.040   12.859    0.133   -1.927    1.029   -0.258   -0.252    0.622   -0.371   31.647    0.506    0.270    4.306   -0.263   -1.096   -0.014   -2.057   11.053    2.168    5.407    0.025   -0.860    5.749   17.704
X1==    4.313    7.132    3.264    2.601   -1.619    5.337   -0.308   -0.679    0.040    3.296   -1.020    2.090    0.837    0.432   -1.133    0.628    0.226    6.961    0.407    0.628    1.437    1.021    4.254   -0.559    1.248    5.788    0.724    1.266    1.656   -0.595    1.456    6.158
X2==    8.213    4.494   -0.562    1.664   -0.311    6.042    0.834    1.197    0.990    3.901   -0.130   -0.922    1.230   -0.597    0.223    0.990   -1.642    4.546    1.243    0.429    2.996   -0.258   -0.258    0.026   -1.648    1.910    2.996    4.270    0.015    1.445    3.950    2.875
CD1=       14       19        9        9        1       12        3        2        3        7        1        8        4        4        2        4        4       14        4        4        4        4        9        2        4       12        3        3        4        1        5       10
CD2=       18       12        2        5        3       14        4        5        5        9        2        1        4        1        4        5        0       12        5        4        8        2        2        2        0        5        8        9        2        4        8        6
CCGGATAGAATGATCTCAGAGATCCCAAATGCGTCGGCAGAGCGGAAAATTGAGCCCACATTATGCAAGCTTCGAATATTGGGAACCAGGATCTTGAGGGAACTCAGTTTTGAAGGAGCCGTCCTTGCCAGGTTTTCTTCCAGAATTTGTTTAGTAGAAAGTTTATTCAAAGGGTGATCAGGTGATTTTAATTTCAATCCAAAATAGGATTGTTAGGGGTTCATTTCATACAGTGATTTAAGGATTGGTTCACGCGCAATGCTCCAGGTAATCTTTAAGCCGGGATTCGCCATCCTGGTCGTCTTGTTTTTTGAGAGCTGCTTTGACGCCATCATGAACGGTATTAAAGAAACGATTTGATTTCACGAATGTGCTGATATCGGATTTTCGCAAGACGTCCCGAACGGGGCCAATCAAACCAGAAATGTAGAGTTCAATTCCCTCTTTATTAAGGGTTTCGATGATCATCAGCAGGGAATCCATGGCAGAAACATCCAGGTCGCCAATGGTCGTACCGTCTATGATGACGTATTTGGGAGCATCAAGGCCATTTATGCTTTTGCTTAGAATGTAGTTTTTGAAGAATTCGGCATTCACAAAAGAGAAGGGGGCGTCAACCCGAAGAATCAGAACACCGGGAATAGCTTTGGCTTCAGAGAATCGCTTTTTGTTTTTAAAATCGCGGGTACCGGGCATAAGGCCTAATTCTGCCACTGTTGGTTTGCTCATCTTCAGAAGAATTGCCAGCACCGAAGTTACCAAACCAATGATGATCCCTTCCTGAATTCCGATCCCCAAAACACCTGCAAATGTAACGAAGGCTACGAAAGCATCGCGCCTTTTGGTCTGGATGAGAAAGCGAAGTTCCTTAATGTCAATCAAATTACTGACGGATACAACGATTATGGCTGCTAGCAGTGGTTGGGGTAAAATTTCAAAAAGGGGAGTCAGAAACAGGAGGGTAAAGAGGATCAGAATTCCTGCAAAAATATTATTGACAGAGGTTTCACAGCCTGACTGTTCTGCAATTGCGGATCGCGTAAAACTGGATGAAACCGGCAGAGACTGAAAGAAACTGCC
KOK=        72
KK=  490442  LL=  490771  Z=    4.95  JJ=  490322  DL=   330
A===      111      112      113      114      121      123      124      131      132      133      134      141      143      144      211      213      214      223      224      231      233      234      243      244      313      314      323      333      334      343      413      433
B===      222      122      422      322      212      412      312      242      142      442      342      232      432      332      221      421      321      411      311      241      441      341      431      331      424      324      414      444      344      434      423      443
RRR=   26.547    0.146    0.338    0.845    0.792   -0.928    1.165    0.167   -1.062    0.356    0.617   -0.003    0.199   17.740   -2.167    0.118    2.278    9.485   -1.052    1.165   -0.170    1.474    2.686    0.258   -0.115    0.617    0.617   11.076    0.460    0.107    4.001    0.451
X1==    5.062   -1.004    0.171   -0.829    0.996   -0.887    1.113    0.171    1.113    2.267   -0.733    0.171    1.267    4.267    1.996    0.113    1.113    3.051   -0.949    1.113    0.216    1.216    2.216    1.216   -0.733   -0.733   -0.784    3.353    0.353    0.353    1.267   -0.647
X2==    5.244   -0.145    1.978   -1.019    0.795    1.046    1.046    0.979   -0.954    0.157   -0.843   -0.020    0.157    4.157   -1.086    1.046    2.046    3.108    1.108    1.046   -0.788    1.212    1.212    0.212    0.157   -0.843   -0.788    3.304    1.304    0.304    3.157   -0.696
CD1=        6        0        1        0        2        0        2        1        2        3        0        1        2        5        3        1        2        4        0        2        1        2        3        2        0        0        0        4        1        1        2        0
CD2=        7        1        3        0        2        2        2        2        0        1        0        1        1        5        0        2        3        4        2        2        0        2        2        1        1        0        0        4        2        1        4        0
TCGATGACTAAATTTTAACCCTGTTCTTTTACAGAAGACCCTGAAAGGGTCATATATGAATAGCCCAGGGTAAAACCGCATAGGCGGTAGCAACCCTGGGTTTAATCGTCAAAAGGGAAAACCCAAGTTGTGATAGGTACCAAATTTTCACCTGTAGATCGCAGGGTTGCGGCAAGGTGCCGATAAAGAGATGGGTGCCCAAGCTTCGTCAACCCTGAATGGCTAAAATGAACTACCGGGCGAAGCTTTGTCTGATTTCTACCTATTTCCCCCGACTGCTTCTATGCTGTCGCATTTCATTGTCGGGGGCTATTCATGTTTTACCCTTTC
KOK=        73
KK=   10443  LL=   11492  Z=    5.49  JJ=   10443  DL=  1050
A===      111      112      113      114      121      123      124      131      132      133      134      141      143      144      211      213      214      223      224      231      233      234      243      244      313      314      323      333      334      343      413      433
B===      222      122      422      322      212      412      312      242      142      442      342      232      432      332      221      421      321      411      311      241      441      341      431      331      424      324      414      444      344      434      423      443
RRR=   16.131    1.241    2.868   16.357   -0.138    3.697   -0.128   -1.888    0.065    3.711    0.506   -0.263    0.040   -0.796   -0.095    0.822   -1.756   54.498   13.789    4.339   11.371   -1.775   21.228    3.782    0.995   14.672   -0.033    0.607    2.867   -0.389    5.440    6.336
X1==    3.373    2.924    1.660    3.761    0.242    3.768   -0.099   -1.570   -0.469    1.532   -1.484    1.947   -0.119    0.966    1.315    1.952    1.034    8.978    3.915    1.347    3.301   -0.947    5.446    1.293    0.803    6.707   -0.116   -0.400    1.003   -0.539    1.929    1.774
X2==    4.783    0.425    1.727    4.350   -0.569    0.981    1.293    1.203   -0.139    2.422   -0.341   -0.135   -0.341   -0.824   -0.072    0.421   -1.698    6.070    3.522    3.221    3.445    1.873    3.898    2.926    1.239    2.188    0.288   -1.519    2.860    0.721    2.820    3.573
CD1=        9        9        5        9        4        9        3        0        2        4        0        6        2        4        6        6        5       19       11        5        7        1       11        5        3       12        2        1        3        1        5        4
CD2=       15        5        7       11        3        5        5        6        3        7        2        3        2        1        4        4        0       13        8        9        8        5        8        6        5        6        3        0        6        3        7        7
CCCAAACGGCATGAATGATGCCAGGCAGAAATCCCAGAATGGTGAGTAAGATGTTCAACCAGAATGCGCCACGGATTCCAACCGTAAGAAAGACACCCAGTGGCGGTAGAATGATAGCGAGAATGATTCTAAGAATGCTCATAGCAAAAAGGATTAGGACTTTGGGTTTTAGCTAACCGATGTTTGAATGTCGTTGCCGGAGTTTAAGGTTTGATAGACTACGCAAAACCGCTCGGTAAGTTTAATAAGAGTATCGATCTTATCCTGATCTTCGTTCGTTTGGAGGTCGAAATTCAGGCGGATGTTCTTGAATCCTACCGGTGCTTCCTTATCTACGGAAAGTGTACCTCGGAAGTCCAGGTCTCCTTCGGCGTGAATTTTTGCATCTTCAAGTTCGAAATCGATAGCGGTTGCAACGGCTCTCAAGGTAACTCCTGCGCAGGCTGTTAATGCTTCCAGCAGCATGTCTCCGGAGCAGACGGAAAGTCCGTCACCACCGGTTGCAGGGTGAAGTCCGGCTTCAACCATAGCTTTGCCAGTTTCTACTTTGCAGGTAATGCCTTCTCCCAGACTTGATGTGGCTTTCAGGGTTACAAGTGCTTTTTCAGGATCTTGCTTGTACTGCTCTTTCAGAGGGGCTTGAATTTCTTTGAGTTGTTCTGCTTTCATAAATAGTATAGAGAAGACTTAATTGAGATTAAAAATATTTTGGTGCGGATGGACGCTAATAGATTGTTTATTTAATAAGTAGTGAATATAAAAAAAGAAGACCTGTCTGTTTTTATGAACTGACAGGTCTGAAAGGGCTTAAGTATAGCCAATATATTCCAGTTGAAATGATCTACTGTTTATAGACTTTTCCGTCTTTCATCACAAAAGAAACGGTTTCAAAGGTGCTGATGTCTTCAAGCGGATTGGCATCGGTAGCGACGATATCAGCCATTTTTCCTGCTTCGATACTTCCAATTTGATCCTGCAATCCCAGCACGGTTGCAGCCACCGTAGTTGCACTTTGGATGGCTTCCATGGCTGGCATTCCAACTTCTGTCA
KOK=        74
KK=   28083  LL=   28922  Z=    5.03  JJ=   28023  DL=   840
A===      111      112      113      114      121      123      124      131      132      133      134      141      143      144      211      213      214      223      224      231      233      234      243      244      313      314      323      333      334      343      413      433
B===      222      122      422      322      212      412      312      242      142      442      342      232      432      332      221      421      321      411      311      241      441      341      431      331      424      324      414      444      344      434      423      443
RRR=   37.005    5.605    0.511    6.960   -2.202   50.648    1.138    0.245    1.583   -2.018   -0.410   -0.841    0.024   -0.798    2.113   -2.698    2.167   24.051   -0.956    0.393    1.236    0.648    4.143   -0.353    5.581    5.856    4.769    1.801    0.045    3.354    2.801   14.698
X1==    6.149    2.405   -0.451    3.117    2.405    8.213    0.561   -0.451    1.575   -0.488   -1.384    0.879    0.081    0.538   -1.350   -0.638   -1.488    8.626   -1.004   -1.375    3.671    0.497    3.182   -0.398    1.886    3.745    2.946    1.028    0.029    2.189    3.012    3.628
X2==    6.018    2.331   -1.135    2.233   -0.916    6.167    2.027   -0.544    1.005    4.134    0.296   -0.957    0.296   -1.483   -1.565    4.231   -1.456    2.788    0.952   -0.285    0.337    1.302    1.302    0.887    2.960    1.564    1.619    1.751    1.532    1.532    0.930    4.051
CD1=        9        5        1        6        5       13        3        1        4        1        0        3        2        3        0        1        0       15        1        0        7        3        7        2        4        7        6        3        2        5        6        7
CD2=       13        6        1        6        1       12        5        2        4       10        3        1        3        0        0        9        0        6        3        2        3        4        4        3        8        5        5        6        5        5        4        9
TGGGGTGTGGGTGATGTAGATCATTTTGGGCCGGAGCTTTTCGCAAAGTGAGATCAGCTCGAAGAAATCCAGGTGGTCGGAGATGGGGATGAGTTTATCTGCAGTAAGCTGACTTCGTCTCGATTCCATCGCCGCCCAGCCGCTGCAGTAAGCAATGCGTTTTTTGCGGACATTGGAAGCAAAGCCATTATTGATCGCCGAACTCGGGCAGACCAGTATCTTTCCTTCGCAAGTATCGCGGTCGTAGGTTTCATAATTTCCAAGGTCGATGCCTTCCTCCTCATATACATCACAAAGTTTAAATCCTGCGCCGTGAATTTGAATGGGGTGATCCAGATCTTTCACCAAGTGCATGATCTCCTGCGCCTTCCCAAGATTGTAGGCCAAAAAGACGGGCGTGTGATCTTCCTCCAGGGCTGAACTCGCAAACCCGGTGATATCTGTTTTCAATTCTTCGTAATCTGCCCAGCGGTACACGGGCAGACTGAAAGTTGCTTCGGTGATGAAGCTGTCGATCTGTGCATCAGGAAGTTCAAATCCTTCGGTGGCAGGAGAGGGCGGCGTGCGGTAATCGCCGGTGTAGAGGAGGTTTCCAAAATCGGATTTCACGAAGGTCATGGCAGAGCCGAGAATATGTCCGGCCGGGTAAAATGTGATTTTGGCATTCCCGGTTTCAACAGATCGCTTGAACGGCAGTTCCTGGACTTCATACTTAGTACCCCGTCGTTCCATAAATTTCTTGGTAGGTGGCGTGGCATAGACGGCTTTGGCATACGATTTCCACGGAATGTGATCTGCGTGTCCATGCGAGACAAACACATGCTCTGCCTGTTTGCCGCT
KOK=        75
KK=   30813  LL=   31802  Z=    5.39  JJ=   30603  DL=   990
A===      111      112      113      114      121      123      124      131      132      133      134      141      143      144      211      213      214      223      224      231      233      234      243      244      313      314      323      333      334      343      413      433
B===      222      122      422      322      212      412      312      242      142      442      342      232      432      332      221      421      321      411      311      241      441      341      431      331      424      324      414      444      344      434      423      443
RRR=   23.333    4.401    0.769   14.557    0.030   45.486   -1.648   -0.843    0.259    1.106   -1.509   -3.335    0.414   -3.301   -0.831    1.441    0.896   63.956   -0.091   -1.331   -3.335   -0.173   -2.155   -0.068    5.661   35.138    1.787   -0.416    1.045    0.039    0.038    8.178
X1==    5.795    1.712    0.671    2.816    1.133    6.998   -1.136   -0.736   -1.545    0.335   -0.693    2.816    1.460    2.292    0.554    3.712   -0.546   10.617   -0.199   -0.888    3.122    1.167   -0.844    0.115    3.533    8.637    2.376   -0.201    0.392   -0.423    0.024    2.023
X2==    4.026    2.572    1.145    5.170    0.026    6.500    1.451    1.145   -0.168    3.302    2.176   -1.184    0.284   -1.441   -1.501    0.388   -1.642    6.024    0.457    1.499   -1.068   -0.148    2.554   -0.590    1.602    4.068    0.752    2.071    2.664   -0.091    1.545    4.042
CD1=       12        6        3        7        5       13        1        1        0        2        1        7        4        6        4        8        2       20        3        1        6        4        1        3        6       14        5        1        2        1        2        4
CD2=       13        9        6       12        4       15        5        6        3        9        6        1        3        0        1        4        0       13        3        6        1        2        6        1        6        9        4        6        6        2        5        8
GTAAGGCATCAGTGTTACGCCAAAATCCTGTTCTACAAGTCGCTTCAGCGTTTCCAGGTTACCGCTTTCAAAGGTGATGGCGGTGTCATTTCGCTTTTCATTGTTTTTCTTGCAGATCTTCATGGTTTGATCTCGGAAGCAGTGTCCTTCATTCAACAGCCACAGATCTTCTTTATAAAGATCGTCGATGCAGATCTTGTCTTTCTTAGCGAGTTCGTGCTTGGGATTTACATAAGCCAGAAATGGCTCCAGAAAAAGATCTTGTTCAAAAATATGCTGATCGGTGGGTGTCGCGATCACTCCCACATCAAAATAGTCTTCATTCAATCCTTTGAGGACCTCTTCAGTGAGAGCTTCCTCAAATACCAGTTCTACATTCGGGTACTTTTCAATGAAAGGCTTTAAAAACAGCGGCACCAGGTAAGGAGAGATCGTTGGGATGATTCCCACCCGGAACGTTCCGCGCAGTTCTTCGCCCTGTACGGCAACCATATCTTCAATGTGCTTGGCTCCGCTCAGGATCTGTTTGGCTTGTTCTATGATCTCCTCGCCAATAGAGGTAGGCACCACCGGAGATTTAGAGCGGTCAAAGATCAAGACCCCAAGTTCATCTTCAAGTTTCTGGATCTGCATGCTGAGCGTAGGCTGGGTGATATAGATCTTTTTGGCAGCCGTGGCAAAGTGTCGGTGTTTATCTACGGCAACGATGTATGAAAGCTGAGTTAAGGTCATAGAGGTAAATAAATTGAACGATTCTGACTGTAGGAATTTTTTATAATTGAATATCGGTAAAATAGAGTTTTAATCGAAAAAAGGTAGACCATTGAAGAAGCATATTTTTATAAGCGGACGTGTTCAGGGTGTGGGGTTCAGACATTTTACCCGAACGCATGCTGAATCTCTGGGTGTGAATGGGTGGGTGAAGAACTTATCCGACGGCAGAGTTGAGGCTGTGTTTGAGGGAGATGAGGAGCCCGTGCAGAAGTTAAT
KOK=        76
KK=   33783  LL=   34982  Z=    4.56  JJ=   33783  DL=  1200
A===      111      112      113      114      121      123      124      131      132      133      134      141      143      144      211      213      214      223      224      231      233      234      243      244      313      314      323      333      334      343      413      433
B===      222      122      422      322      212      412      312      242      142      442      342      232      432      332      221      421      321      411      311      241      441      341      431      331      424      324      414      444      344      434      423      443
RRR=   61.384    6.303    6.826   14.594   -1.868   48.494    5.191    0.184    0.619    5.101    0.397   -0.863   -0.182    0.162    2.009   -4.166    0.246   34.353   -0.107   -1.246    2.125    0.301   -0.309    0.188   -1.585   24.187    1.935    2.997    9.797    0.416   -0.841   25.597
X1==    9.137    2.327    3.220    4.408   -0.585    5.361    3.376   -0.153   -0.797    3.487    1.126   -1.806   -0.201   -0.726   -1.750    5.361   -1.780    4.091    0.569    0.571    1.159   -0.161   -0.161   -0.120   -0.480    3.781    0.354    3.588    3.387    1.826    1.126    8.849
X2==    6.718    2.709    2.120    3.311    3.191    9.045    1.538   -1.200   -0.777    1.463    0.353    0.478    0.902   -0.223   -1.148   -0.777   -0.138    8.398   -0.188   -2.180    1.834   -1.872    1.921   -1.559    3.303    6.397    5.464    0.835    2.893    0.228   -0.747    2.893
CD1=       19        7        7       11        2       10        9        2        1        6        4        0        2        2        0       10        0        8        4        3        3        2        2        3        1        8        2        5        6        4        4       13
CD2=       18       10        9        9       11       24        6        2        3        8        4        4        5        2        2        3        3       23        3        0        9        0        7        0       12       15       17        7        9        4        2        9
GCTACCTTCACGCATCTCCACAATCATTCTAAATTCTCCGTCCTTCAAGCCACTGCAGGGATCAAAGACCTGGTTAAAAAAGCCAAAGATGAAGGCATGAGCGCGGTGGGTCTGGCTGATCTTGGGAATATGTATGGTGCGTTCTCATTTGCTGCAACAGCCCATGCAGAGGGAATAAAGCCTATTCTTGGGTGTGAATTCTATGTAGTGGAAGATCGCCTTCAAAAGAAATTTACCCGCGATAACAGGGATCGCCGCTACCAGATCCCGATGTTTGCAAAGAATCAGAACGGATACAAAAACCTCTCTAAATTAAGTTCTATTGGATTTACGGAGGGATATTATTACAAATTTCCGCGGGTTGATAAGGATGTTATTGCCAAATATGCAGAGGATATCATTTGCCTGAGTGGCGGCGTGCGGGGCTGGCTGGCCGATCTGATCCTGAACAAAGGACAGGAGTTTGCCGAAGAAGAGTTGCAGTGGTGGATGGAAACCTTCGGTGATGATTTTTACCTGGAAGTGCTAAACCATGGCCTGGAAGAAGAGAAACGGGTAAATCAGGTTTTTAAATCCTTTTCAGAGAAGTATGGGGTGAAATTAGTGGCATCCAATAACGTCTTTTATCTGGATGAAGAAGACGCCAAGGCCCATGATGCTCTAATCTGTATTGATGATGGCGAACTAATGAGTACGCCCAAGGGCAGGGGACGTGGATATCGGTATGGCTTCCCGAATGATGAGTTCTACTTCAAGTCGCAAGACCAGATGAAGGAGCTTTTTGTTGATATGCCTGAAGCCATCGTGAGCACGCAGGAAATTGTTGATAAAATTGAGCCCGTTAAGCTGGAGCGGGATGTATTGCTTCCCCGGTTTGAGCTTCCGGAGGGATTTGAGTCAGAAGATGAATACCTGAAACATCTGACCTACGAAGGGGCCAAACCCCGGTACGATGAAATTGATAAGGAAGTGACCGAACGGATCGAATTGGAGCTGGGTATTATTCGTGAAATGGGTTTTGCCGGATACTTTTTGATCGTTCAGGATTTTATAGCCGCAGCTAAAGAAATGGGCGTTTACGTGGGTCCGGGGCGTGGTTCTGCGGCCGGTTCGGTGGTGGCGTATTGCACAGGGATCACCAACATCGACCCGCTTAAATATGATCTGCTTTTTGAGCGTTTTCTGAATCCCGAGCGGGTG
KOK=        77
KK=   35193  LL=   35972  Z=    5.35  JJ=   34923  DL=   780
A===      111      112      113      114      121      123      124      131      132      133      134      141      143      144      211      213      214      223      224      231      233      234      243      244      313      314      323      333      334      343      413      433
B===      222      122      422      322      212      412      312      242      142      442      342      232      432      332      221      421      321      411      311      241      441      341      431      331      424      324      414      444      344      434      423      443
RRR=    4.841   18.798   -2.540   38.403   -3.547   76.880    4.534    1.165   -0.126   10.679    0.245    0.628    0.167    0.562    2.147    2.580    0.936    5.007   -0.825    0.919   -2.316   -1.450    1.088    0.867    1.838   10.677    9.476    0.493    5.461    4.918   -1.645   13.344
X1==    2.323    5.010   -1.530    6.054   -1.552    8.396    5.214   -0.864    0.147    3.232    1.239   -1.712   -0.126   -1.668   -1.552    5.397   -1.513    0.494    0.936   -0.602   -1.179    1.757   -1.318   -1.474    0.949    3.286    4.823    0.578    4.161    1.821    1.239    4.940
X2==    2.084    3.752    1.661    6.343    2.285    9.156    0.870   -1.348   -0.857    3.305    0.198   -0.367   -1.328   -0.337   -1.383    0.478   -0.619   10.131   -0.881   -1.525    1.965   -0.825   -0.825   -0.588    1.936    3.249    1.965    0.853    1.313    2.701   -1.328    2.701
CD1=        7       10        0       13        0       13       10        1        2        6        4        0        2        0        0        9        0        2        3        1        0        4        0        0        3        7        7        2        7        4        4        8
CD2=        4        7        4        9        5       16        3        0        1        7        2        1        0        1        0        3        1       20        1        0        6        1        1        1        5        6        6        4        4        6        0        6
GGTACCTCGCTTGATGATGCCTTTTCAGAAGTAAAGGAACTCCGCAATATCCGCGATGGAGAAGGCCTGGAAGCGGAAACGCTCCGAATGGCGCATGTGCTGGAAGGCTCGGTTCGGAATACCGGAATTCATGCCGCGGGGGTTATCATCGCACCGGATAAGCTTACGGAATACATCCCGGTGAGCACGGCCAAGGATGCGGATCTTTATGTGACCCAATACGACGGCAGCGTGATCGAAGATGCCGGTATGCTGAAGATGGATTTCCTGGGTTTGAAGACTCTTTCTATCCTGAAATCGGCCATCGAGTATGTGGGGGAGAATCATGGAAAAGAATATAATCTCGATGACATTCCGCTTGACGATGAGACTACCTACAAATTGTATCAGAATGGCGGAACACTTGGGACCTTTCAGTTTGAGAGTGAAGGGATGCGTAAACACCTCAAGAATCTCAAGCCGACGGACATCAATGATCTAATTGCCATGAATGCCTTGTACCGTCCGGGACCTATGCAGTTCATTCCGGATTACATTGAACGGAAGCACGGCCGCGAAAAGGTTGAATACGATCACGAAGATCTGATCAATATTCTTGAACCCACCTATGGAATTATGATCTACCAGGAGCAGATCATGAAGGTTGCGCAGCGCATGGGTGGCTACTCGCTCGGTGAAGCGGATGTACTTCGGCGGATCATGGGTAAGAAAAAGCCGGAACTCCTTCCCCCAGAAGAAGAGAAATTTGTAAATCAGGCCATCGAAAAAGGTTACGATAAG
KOK=        78
KK=   36183  LL=   36812  Z=    7.46  JJ=   36123  DL=   630
A===      111      112      113      114      121      123      124      131      132      133      134      141      143      144      211      213      214      223      224      231      233      234      243      244      313      314      323      333      334      343      413      433
B===      222      122      422      322      212      412      312      242      142      442      342      232      432      332      221      421      321      411      311      241      441      341      431      331      424      324      414      444      344      434      423      443
RRR=   44.736   25.623    3.263    1.105   -0.038    8.896   -0.119    0.834    0.194    9.006    5.497   -0.238    0.501   -0.871    0.833    0.021    1.675   25.151    0.249    0.367   -0.028    2.827    0.709    0.694   -0.166   11.932    4.647    2.024    3.542    0.119   -2.829   10.275
X1==    7.195    4.309    2.275    0.910   -0.478    3.309    0.244   -1.176   -0.250    2.799    2.155   -0.598    2.155   -1.389   -1.275   -0.250   -1.310    3.483    1.135   -0.250   -0.026    3.164   -1.171   -0.588   -0.089    4.677    1.959    2.125    0.796    1.734    2.155    4.547
X2==    6.217    5.947    1.434    1.215    0.080    2.689   -0.485   -0.709   -0.777    3.218    2.551    0.397    0.233    0.627   -0.653   -0.083   -1.278    7.222    0.219   -1.470    1.062    0.894   -0.606   -1.179    1.867    2.551    2.372    0.953    4.451    0.069   -1.313    2.260
CD1=       11        7        4        3        1        5        2        0        1        4        4        1        4        0        0        1        0        5        3        1        1        5        0        1        1        7        3        3        2        3        4        6
CD2=       10       10        4        3        2        6        1        1        1        7        5        2        2        2        1        2        0       13        2        0        4        3        1        0        5        5        6        4        8        2        0        5
ATTCCGGTGGATCCGCCTAATATCAACACCGCCCGCGGGAAATTCCGTGCGAAAGAAGGGCGGGTTCAATATGGAATGTCGGCCATTAAAGGCGTTGGCTCTTCAGCTATCGCCCACATTGTAGAGGAGCGGGAAGAGAATGGTGACTTTACTTCTATTTTTGATTTTGCCACCCGTGTTGACCTTCGAACCTGTAATCGGAAAACCTTTGAAAGCCTTATTCAGGCCGGCGCCTTTGATACGCTGAATGAAAACCGGTCGCAGTTGTTTGAGTCGGTGGAAGATATTTTGTCGTATGGTGTTCGCAAGCAGGAAGAGATCCGCCTGAATCAGGGAAATCTTTTTGGTGGAGACAGCGGCGGTCCCGGTTCCCAGGAACCCAAATTACGGGAAGTGCGTAAATGGACGCAGATAGAGCGACTCAATAAAGAACGAGAACTCATTGGTTTTTACCTGAGTGGGCATCCTTTGAGCCGTTTCAAGGAAGAAATCAAACTCTTCGGGCGGCAAAACCTGAGCGAAGATATTTTTGGACGGATGTCGGATCGGGCGAACATCAAGTTCATTGCTATTGTAACGGGTGTGAAAAGAGTGACGGACAAAAAAGGCCGTCCCTTCGCATTTCTGCAG
KOK=        79
KK=   43083  LL=   43922  Z=    4.62  JJ=   43023  DL=   840
A===      111      112      113      114      121      123      124      131      132      133      134      141      143      144      211      213      214      223      224      231      233      234      243      244      313      314      323      333      334      343      413      433
B===      222      122      422      322      212      412      312      242      142      442      342      232      432      332      221      421      321      411      311      241      441      341      431      331      424      324      414      444      344      434      423      443
RRR=   34.261    1.361    3.001   -0.371    0.903   35.744   -1.859   -0.288    1.138    2.755    3.087   -0.172    0.866   -1.114    1.782    2.052    2.315   18.986    1.297   -1.642    4.218    0.104   -0.563    0.020   -0.659   58.667   -0.819    1.168   -1.947   -2.680   -2.736    2.631
X1==    5.893    1.208    2.434   -0.102    0.530    5.510    1.996    0.167    0.947    3.895    1.005   -0.102    0.232   -1.446   -1.504    1.707   -1.469    2.502    1.331    0.947    1.376    0.251   -0.527    0.691   -0.345   10.276   -0.332    0.844    2.303    3.170    1.777    1.436
X2==    5.814    1.127    1.233    3.624    1.706    6.487   -0.931   -1.723    1.202    0.707    3.073    1.678    3.732    0.771   -1.185    1.202   -1.576    7.588    0.974   -1.734    3.066    0.414    1.068    0.028    1.908    5.709    2.470    1.383   -0.845   -0.845   -1.540    1.832
CD1=       11        4        5        2        3        9        5        2        3        6        3        2        2        0        0        4        0        5        4        3        3        2        1        3        1       15        1        2        4        5        4        3
CD2=       13        5        5        8        6       14        1        0        5        4        7        5        8        3        1        5        0       16        4        0        8        3        4        2        6       11        7        5        1        1        0        5
CTGAATGCCGATACCGAGCATTCTCGTTTTTACAAAAAAACCGAACCTTTCTTTAAATGGCTGAACGCAAAATATAAATCCAGCCTGGAATCCTTCATGGAAAAGCGCTGGGTTGCTTTTGTAGTGATAGTTATTTGCGGATTTGGCATCTGGTTATTTTATACAAACCTGCAGCAGGAACTTGCACCACTGGAGGATCGCGGTCGTTTGATCGTAAGTTCCACGGCTCCAGAAGGGGCTACTTTCGAATACATGGATCACTACATGGATCAGCTTACTGAATTTCTGATGGAGGAAGTTCCTGAGATCGATGGGTTGATCACGGTTACGTCTCCGGGGTTTGGAGCTTCAAGTTCTGTAAACTCGGGTTTTGGACGAATTATACTTTCACCGGCGGATGAACGCGAACGATCGCAGCAGGAGATCTATAATGATCTTTCAACCAAAGTGCAGGATCTGAGCGGCGCAAGAACCTTTATCGCTCAGGAACAAAGTATTGGAGGAGGCCGTGGTGGTCAACCCGTACAGTATGTACTTCAGGCTGGAACAAATGACGACTTGAAAGAAATAATCCCTGAGTTTTTGGAACAAGCTCGTCAGGATCCGACTTTTGCTTTTGTGGATGTGAACCTCAAATTCAACAAACCGGAAGTGGAAATTAAAATCGATCGCGACCGGGCCCGTGACCTTGGGGTTTCTACCCGTGATATTGCACAGACCCTGCAGCTTGCCTATAGTGGACAGCGTTTCGGGTACTTTCTGAAGGGCGGAAAACAGTATCAGGTGATCGGCCAAATGTCTCGCGAAGATAGAAATGAGCCCCTGGATCTTCGAAGTCTG
KOK=        80
KK=   49773  LL=   50852  Z=    5.28  JJ=   49683  DL=  1080
A===      111      112      113      114      121      123      124      131      132      133      134      141      143      144      211      213      214      223      224      231      233      234      243      244      313      314      323      333      334      343      413      433
B===      222      122      422      322      212      412      312      242      142      442      342      232      432      332      221      421      321      411      311      241      441      341      431      331      424      324      414      444      344      434      423      443
RRR=   34.122    5.383    7.555    3.021   -0.163   39.915    3.060   -5.357   -0.030    3.412    0.223   -1.793    0.658    0.107    1.490   -0.548    0.337   34.192    1.288   -0.030   12.928    0.044   -0.101    0.095   36.061   17.856    0.422    3.121    1.633    0.784   -0.705   -0.687
X1==    4.492    2.100    3.542    1.958   -0.458    6.357    1.735   -1.335    0.119    1.457    0.198    2.563    1.429   -0.095   -1.993    2.198   -0.587    6.430    0.402    0.119    3.882   -0.540    1.230    0.443    5.312    5.735    1.769    2.100    0.880    2.755    0.813   -0.370
X2==    7.596    2.563    2.133    1.543    0.356    6.279    1.763    4.011   -0.249    2.341    1.124   -0.699    0.460   -1.121   -0.748   -0.249   -0.575    5.318    3.205   -0.249    3.330   -0.082   -0.082    0.215    6.788    3.114    0.238    1.486    1.856    0.285   -0.866    1.856
CD1=       12        8       10        6        3       16        6        1        4        6        3        7        5        2        0        8        2       17        4        4       11        2        5        3       13       12        7        7        4        7        4        2
CD2=       18        8        6        6        4       12        6        9        2        5        4        2        3        1        2        2        2       10        8        2        6        2        2        3       11        7        2        3        4        2        1        4
AGTGTTTGTTCTGTGCAACGCTCCATGAAACTTATTTTTCTGGAAAAGGCTGAATTACTTCATGATGACCCAAAAAAAGAACTGCGTACTGTAAGAAAGTCTTTTCAATTTCCATCGGTGATCCGGCTGCGGAATTACATCAATGTGCCCTATGCAAAGATCGTGCTATCCCGCCGAAATGTGATGCGCCGCGATGATTACACCTGTCAGTACTGCGGAAAAAAGTCAGATCTCACCATCGACCATATCCTTCCCAAAAGCAGGGGAGGGAAAGACACTTGGGAAAACCTGACCACAGCCTGTGATAAGTGTAACGTTCATAAAGGAAACAGAACGCCGAAAGAAGCACAAATGCCGCTGAACAGCAAACCGTACCGTCCGGTGCCTATCACCTTTTTCCGCGATTCCAACGGGAGCGTTCAGGAACCCTGGAAACCCTATCTCTACATGACGTGATTAATTGTTGAATTGTTGATTTGTGATTGACGATTTAACTCATCACTATATCACCAATCATCCCACAGCCAGTGCTTTATTTGCTACTGCCAATCCCTTCACGAAGGCTTGAATAACGGCTTCCAGTGTATCAGGAGAAGCTCCTTTGGAAGTAAATTTGTGCCCTTCTTTTTCCAGCGTTAGTGTTACTACCACCAGAGAATCTGTATCTGGGCTGAGAATTTCCACTTCGTGATTGATGACATCCAGCGGGAGGAAAGAGTCGGTTTCTGCTTTAATGGCCGTCAGTATCGCATCGATGGGGCCCACTCCCTGATCCAGAGAGATCACTTCTTCACCCCCTTCAATCTTTAGTTTAACGGCCGCACTCACCAACCCATGTTTGCGCATGGTCAGTTTATAATCCACAACTTCCACCGGGTGGTGCAGATCGGTATCCTCATTATAAACCAAAGAACGAAGCACTTTGATCTCCTCTTCTTTCAGTGTTTTTCCTTTTCGGTTGATGTTGTGCACGTATTCCTCATACAACTTGGAATGTCCTTCATCCATACTCACATTTTCGAAACCGGTATTGCGGGTTTGTCCCCAGCTTTCTTTCTGCATCTCAATAAATCCGGATTC
KOK=        81
KK=   51123  LL=   51542  Z=    6.53  JJ=   50823  DL=   420
A===      111      112      113      114      121      123      124      131      132      133      134      141      143      144      211      213      214      223      224      231      233      234      243      244      313      314      323      333      334      343      413      433
B===      222      122      422      322      212      412      312      242      142      442      342      232      432      332      221      421      321      411      311      241      441      341      431      331      424      324      414      444      344      434      423      443
RRR=   42.335   -0.245    0.001   -0.210   -6.253   58.257   -0.096    0.306    0.336   -0.874   -0.080   -0.993    0.043    0.910    1.403    2.292    1.183    4.077    1.323   -0.052    0.412    0.930   -0.124   -0.127   -2.420    5.911   -0.391    2.275   -0.013    2.620   -0.051   29.192
X1==    5.622   -0.389    1.430   -0.084    5.449    6.442   -0.128   -0.306   -0.351   -0.268   -1.031    0.882   -0.047   -0.842   -1.223    2.196   -1.074    3.758    0.752   -1.200    1.416   -1.054   -1.054    0.120    3.266    1.920    0.551    1.568   -0.010    1.990   -0.047    3.990
X2==    7.530    0.631    0.000    2.496   -1.148    9.043    0.749   -1.000   -0.957    3.259    0.078   -1.126   -0.922   -1.081   -1.148    1.043   -1.101    1.085    1.760    0.043    0.291   -0.882    0.118   -1.057   -0.741    3.078   -0.709    1.451    1.316    1.316    1.078    7.316
CD1=        8        1        3        1        8        9        1        1        1        1        0        2        1        0        0        4        0        6        2        0        3        0        0        1        5        3        2        3        1        3        1        5
CD2=       10        2        1        4        0       10        2        0        0        4        1        0        0        0        0        2        0        2        3        1        1        0        1        0        0        4        0        2        2        2        2        8
GCCGCGCAATACTTTATAGAAATCCAGGGGGTCGCCCACGGCTACGGCATCAGCCATCGTATTCACCTGATCTTTGACGATCTTATCTTTTTTAAAGATCCCTTCTACAACCGGAGAACTCTGCTCGGGTTGAACCGCAACAAAATGTGGGATCTTGTCGATAAGACCGGCCGCTTTCAATTCTTTATAGCCTTTGTAGATGGCGGCAAAGTTGGTTCCCGCTCCGATCGGCACAAACACGTAATCGAAATCGGTGATCCCTTGTTCATACAGTTCATAGGAAAAAGATTTCTGTCCTTCCTGGCGAAATACATAATCGCCGGCCAGATAATAATTCCCTGATTTGGCAAATTCCCGGCACAACTTCTCACACACCATAAAATCGCCTTTGATCTTGATGATGGTGGCATCATAAATGGT
KOK=        82
KK=   69783  LL=   70742  Z=    4.99  JJ=   69543  DL=   960
A===      111      112      113      114      121      123      124      131      132      133      134      141      143      144      211      213      214      223      224      231      233      234      243      244      313      314      323      333      334      343      413      433
B===      222      122      422      322      212      412      312      242      142      442      342      232      432      332      221      421      321      411      311      241      441      341      431      331      424      324      414      444      344      434      423      443
RRR=   29.511   28.491    1.235   -1.194   -0.508   63.843    0.221   -0.299    1.156   12.055    1.075   -0.470   -1.111   -0.341    0.831    5.990    2.799    5.070   -0.044    0.062    6.673    0.297    0.691    0.500    0.950   15.826    1.595    2.564   -0.069   -0.069   -1.378    5.347
X1==    6.911    4.194    3.128    1.211   -1.312    9.079    2.708   -0.199    0.658    6.453    0.906   -1.735   -0.597   -0.199   -0.762    4.868   -1.642    0.851    0.413   -0.044    2.458    0.309    0.309    0.658    0.508    2.409    1.562    1.146   -0.090   -0.090    1.657    1.830
X2==    4.270    6.793    0.395   -0.986    0.387    7.032    0.082    1.507    1.758    1.868    1.187    0.271    1.860    1.715   -1.091    1.230   -1.705    5.959   -0.108   -1.407    2.715    0.962    2.238    0.760    1.868    6.571    1.021    2.238    0.760    0.760   -0.831    2.922
CD1=       17       11        7        5        1       15        7        2        3        9        3        0        1        2        2        9        0        3        3        2        4        2        2        3        2        5        3        2        1        1        4        3
CD2=       12       18        4        1        5       17        3        6        7        6        4        3        5        4        2        6        0       16        3        1        8        4        6        3        6       12        5        6        3        3        1        6
CAGCTGTATCAGATGGATTACCAGAAAATGCTGGATCGCCATATTGAAAATGATGCTGACCTGACCGTAGCTACCATTCCTGTAACGGCAAATGATGCAACCGGTTTTGGCATCATGAAAACCAATAAAGAAGGCACTATTGAGAATTTTGTAGAAAAACCTTCTGCCGATGAACTGGAAAAGTGGAAATCCAAAGTTCCCGAGAAGTACAGTAAGGAAGGCAAGGATTACCTGGCCTCCATGGGGATCTATATCTTTAACCGGGAAGTACTGAAAAAGCTTTTTAGTGATAACCCTGGGGCAACCGATTTCGGGAAAGAACTCATCCCAAAATGTGTGGAGGGTGGACAAAAAGTATGCAGTTATGAGTTTGGTGATTACTGGACCGATATTGGAACCATCGAATCGTTTTTTGAAGCAAACCTCTCTCTGGCAAGTACGATCCCTGAATTTAATTTATACGATAATCAGAATTACATTTACACTCGTGCCCGGCTGCTCCCGCCATCCAAATTAATGGGAACAACGCTGGAGCATGCGTTGGTTGCTGAAGGATGTATTATTGAAGCGAGTCGTTTGGTTCGTTCTGTCATTGGGATACGATCCCGAATTGGCAAAGGGACAACCATTGAAGATTCAATTATTATGGGTAACGATATTTTCCAGAATCGTTCGATCGTGGAAGCGGCAAGTGCTGAAAACCCAGCTATGGGAATTGGCCAAAGGTGTTACATCAGCAACTGTATCATTGACCGGAATGTGTGTATTGGAAATGATGTACGAATCGTGGGAGGGAAACACCTGGACGACGGTGATTTCAAATATCACTACGTGCGAGATGGCATCATCATCGTTAAAAAAGGAACCGTGATTCCCGATGGTACTATTATCTGATAATTGAATATCTATTGTTCATTTCTGAAATGCCTGTTTCAATAAAGTTGGAACAGGCATTTTTTT
KOK=        83
KK=   89163  LL=   89972  Z=    4.89  JJ=   89163  DL=   810
A===      111      112      113      114      121      123      124      131      132      133      134      141      143      144      211      213      214      223      224      231      233      234      243      244      313      314      323      333      334      343      413      433
B===      222      122      422      322      212      412      312      242      142      442      342      232      432      332      221      421      321      411      311      241      441      341      431      331      424      324      414      444      344      434      423      443
RRR=    2.041    8.405    3.666    3.250    0.038   25.031   -4.773    1.327   -0.867   37.994   -1.496   -1.569    0.294   -0.915   -3.134   -5.042    1.202   53.078    2.591   -2.640    1.248    0.539    0.050   -0.024    0.451   20.047    1.392   -0.413    1.126    1.126   -0.219   21.246
X1==    2.282    2.932    1.714    2.918    0.040    3.153    5.680   -1.332    0.900    8.211   -1.355   -1.409   -1.355   -1.434   -1.406    3.153   -1.430    5.289    1.352    1.651    4.158   -0.637    0.101    1.342    0.301    3.139    0.259    0.410    1.030    1.030    0.143    5.697
X2==    0.894    2.867    2.138    1.114    0.954    7.940   -0.840   -0.996   -0.963    4.627    1.104    1.114   -0.217    0.638    2.229   -1.599   -0.840   10.036    1.917   -1.599    0.300   -0.846    0.494   -0.018    1.500    6.387    5.376   -1.007    1.094    1.094   -1.538    3.729
CD1=        5        6        4        6        2        6       10        0        3       12        0        0        0        0        0        6        0        9        4        4        7        1        2        4        2        6        2        2        3        3        2        9
CD2=        4        7        6        4        4       15        1        1        1       10        4        4        2        3        6        0        1       18        5        0        3        1        3        2        5       12       11        1        4        4        0        8
GATTCTCTTGAGATCCATAACCTGGATGAAGAAACCATTCGTCTGCGTGAGGAATTGAATGAGCAAATTCGGTCACTGGAAGAGTTGAAGCAAATGGCCACCAGTTATGGCTTCGATATTTCTGAACCCGCCAAGAATGCCACCGAAGCCGTTCAGTGGCTGTATTTTGGATACCTGGCCGCGGTGAAAGAGCAAAACGGTGCAGCTATGTCCTTCGGTCGCGTTTCCACCTTCCTGGATATTTACATTGAGCGCGATCTGGAAGAGGGCACTCTTTCTGAAGCCGAAGCTCAGGAACTGATCGATCACCTGGTGATGAAATTACGGATGGTTCGCTTTATGCGTCCGCCTGAGTATGATGAATTATTCTCCGGCGATCCTACCTGGGTTACCGAAGTGATTGGTGGTATGGGTTTGGATGGCCGGTCTATGGTTTCCAAAACTTCATTCCGATTCCTCCAAACCTTGCACAATTTAGGTCCAGCGCCCGAGCCAAATTTAACCGTGCTGTGGTCAGAAAATCTTCCGGACGGATTCAAGCAGTTCTGCGTGGATACCTCCATAGAAACTTCATCCTTACAGTACGAAAATGATGATCTGATGCGTGGCTACTGGGGTGATGATTATGGAATCGCCTGCTGTGTTTCGGCGATGAAGATCGGGAAGCAGATGCAGTTCTTTGGTGCACGGGCGAACCTTGCCAAAACCTTACTATACGCCATCAACGGCGGTAAAGATGAGATTTCCGGTGAGCAAATAGGCCCGGAATTTGCACCTATCACCGGCGACAAGCTCACCTACGAAGAACTG
KOK=        84
KK=   92763  LL=   93542  Z=    5.17  JJ=   92463  DL=   780
A===      111      112      113      114      121      123      124      131      132      133      134      141      143      144      211      213      214      223      224      231      233      234      243      244      313      314      323      333      334      343      413      433
B===      222      122      422      322      212      412      312      242      142      442      342      232      432      332      221      421      321      411      311      241      441      341      431      331      424      324      414      444      344      434      423      443
RRR=   25.340    5.431    0.248    2.684    7.018    8.878   -3.363    0.718   -0.415    1.506   -1.091   -0.705   -0.030   -2.376   -1.817    0.788    0.306   15.614   -1.090    1.881   21.479    0.293   -1.176    5.280   -0.269   38.127   15.905   -1.936   -0.164    0.052   -4.767   -1.681
X1==    5.536    0.927    1.704    1.430    2.754    4.970   -1.645   -1.189   -0.906    0.442   -1.285    1.430    0.290    2.381    1.384   -0.906   -0.406    5.259   -0.751    1.053    3.614   -0.245    3.314    2.180   -0.388    5.803    2.676    2.295    0.216    0.216   -1.285    2.216
X2==    4.578    5.858    0.146    1.877    2.548    1.786    2.045   -0.604    0.458    3.408    0.849   -0.493   -0.105   -0.998   -1.313   -0.871   -0.754    2.969    1.451    1.786    5.944   -1.199   -0.355    2.422    0.693    6.571    5.944   -0.843   -0.759    0.241    3.710   -0.759
CD1=       20        7        6        6       11       10        0        1        1        2        0        6        2        5        8        1        2        9        1        4        5        1        5        4        1        9        4        3        1        1        0        3
CD2=       10       14        2        4        8        5        5        1        3        5        2        1        1        0        1        1        1        8        5        5        9        0        1        4        2        8        9        0        0        1        5        0
CTAAGAATCGGAAATTGTAAGTGGGAAGAAATTATTCAGAAATGAAGAGAGATCCACTAACGTAGTTTCATACTCAAAATTCATTCCTGATATCAGGGAAGGATTTATTCAATTTAGAACAGACAGTCCGAACTGAATGTCTTATTCTGCTTTGTTGTCCAGCAGTTTGAGTAGAAGCGTCATAGAACTTTTGATGGAATAATATTCTCTGGAAGCCAAAAGAAGAGCTGCCATAAAGCCTGCAATGCAACCCAATCCTAAAACCAGATTAAATATAGTAGGCTCATTGCCATAATTGATGAGATTGGTGGTTCCATACCATAATGCAAAAAATACCATCCCGCCAACAGACCAAAATGATCGTTTTGCCTTTTTGATCTGCTCTTCCGCAAATTCCCGATACTTTTTCTCCTTGAGCAGCTGCTTGTCTTTATATAAAAAGAACTGGGAGGTATTCTGAAATTGGTCATCAAAAAAGTCTTCGATAAGTTCTTTGGAAACCATAGGATATATAATTGGATTGCTTTTTCCTGAATTTAAAAAATAGAGATCAAATTTCAATCAGAAAATAAGTTCTAAGAAAGGCTGTATCTGATAATCAAATAATATTATGGAATCATCCCAAAAGTAGAGGTGATTGATTCAACCTAAGGTTTCCAATGGGGTGTTGAGAATGAGATCTGAAGAAACCTGAATAAAAAAAACTGGCCCAGGCAGGTGCCCGGACCAGAACAAGGAAAAATCAGTACAGAAATATCAATTTATCAGGCGATCAAAGAG
KOK=        85
KK=   97833  LL=   98882  Z=    5.51  JJ=   97803  DL=  1050
A===      111      112      113      114      121      123      124      131      132      133      134      141      143      144      211      213      214      223      224      231      233      234      243      244      313      314      323      333      334      343      413      433
B===      222      122      422      322      212      412      312      242      142      442      342      232      432      332      221      421      321      411      311      241      441      341      431      331      424      324      414      444      344      434      423      443
RRR=   51.491    6.730    2.605   14.075   -2.527   14.149    4.081    0.348    0.093    9.396   -0.396    1.604   -0.231   -3.489    4.011    6.701    0.670   29.382    0.337    0.263    6.992   -0.107    0.025   12.488   -2.895    7.506   12.841   -2.748    3.824    3.824   -2.715   -0.031
X1==    7.165    2.604    2.389    3.619   -0.978    2.058    3.404   -0.553   -0.411    3.550    0.452    1.974   -0.209   -1.649   -2.001    2.676   -1.197    4.265   -0.479    0.824    2.374   -0.070   -0.070    4.897   -1.424    3.099    3.120    3.122    2.736    2.736    3.099    1.936
X2==    7.186    2.584    1.091    3.889    2.584    6.874    1.199   -0.629   -0.227    2.647   -0.876    0.812    1.103    2.115   -2.004    2.504   -0.560    6.890   -0.704    0.319    2.946    1.529   -0.357    2.550    2.033    2.422    4.116   -0.880    1.398    1.398   -0.876   -0.016
CD1=       19        9        7       10        2        6        9        2        2        7        3        7        2        0        0        7        1        9        2        4        5        2        2       10        0        7        6        5        5        5        7        4
CD2=       17        9        5        9        9       16        5        2        3        7        1        4        4        5        0        8        2       17        2        4        8        5        2        6        6        6       10        1        4        4        1        2
AGAATGACGCGAAAAAATAAAGGACGCATCAAAACCCAGCCAATGAAGAAATTCTTTTTTCTCCTGTTTATCATTCTTTTCCCTGCCCTGGGTTTTTGTCAGCATTCTTACCCTGCTGACAAAGAAGCGCCGCCCACGATGGAAGATCTTTTTTCGGTAAAGGAAACCTTCCGCTACGAGGTAAAATATGGTCCTTTTAAACTTGGATGGGTGAATGTTGAGATGCTCAGTGATTCCATTTACTGGGATCAGGAACGACATCATATTTTGACTGAGATCGAATCAAATCCGTCTATTCCGTTTGTTGGAGATGAACTGGATCAATTTCATAGCCTGTTCTATGTAAATGACGAGGGACTTCCCGTTGAAGTGAAGTACTGGAAAGACAATGTGGATGAGAAAGAATTTAATGAAATTGAGTATTGGTTCGACCGTGACATCGGGAAAGTATATTATAAAGAAGAGGATAACACCCGCGACACCCTCGATCTTGAAGATCCTGCAACTTCCGGTCATCTGATCTTCTATTTTTCAAGACTTTTTGCGGGAAGTGATGAGGATTTCAAATTGCCGGTTTATGTGACCAAAAAGAAGGGCTACATCTTTGCGGATAATTCACTTGAAACGGAGAAACGAAATTATGCCCCTTTTGATGGCCCCATTCAGGCTTATAAACTAATTGGTTCTACAAAAAATATAGAAGGACCCTTTGGTTTTTCTGGTGATTTTAAGGCATGGTTTCTCGCCGATGATCTCCGCGTACCACTTGAGGCCCGGGTAAAAGTACTTTGGGGAAACGTAATTGTTAGAATGATAGAATACACACGAGAAGACCTATGAAAAAGATCCTGATCAAGAAACTGGAACATGCCAAAGACCTCCAACTTCCCAATTATGAGTCAGTGGCGGCAGCAGGGATGGACCTGCGTGCTGCAAATGAAGAACCGATCGTGATAGAACCGGGCGAGAGAAAGCTGATCCCCACCGGCTTACAAATGTCGCTGCCGGAAGGCTATGAAGCTCAGATTCGTCCCCGAAGTGGGTTGGCCA
KOK=        86
KK=  133683  LL=  133982  Z=    4.68  JJ=  133023  DL=   300
A===      111      112      113      114      121      123      124      131      132      133      134      141      143      144      211      213      214      223      224      231      233      234      243      244      313      314      323      333      334      343      413      433
B===      222      122      422      322      212      412      312      242      142      442      342      232      432      332      221      421      321      411      311      241      441      341      431      331      424      324      414      444      344      434      423      443
RRR=   16.949    6.659    0.037    0.645   -0.865   17.470    0.271   -0.199   -0.683    6.098   -0.146    0.645    0.536    0.536   -0.045    0.010    0.645   11.304    0.008    0.645    4.391    0.039   -0.057    0.062    1.195    0.703    1.851   -2.226   -0.106    0.534    0.536    7.559
X1==    4.056    2.180    0.236   -0.843   -0.820    4.336    2.268    0.236   -0.664    5.381   -0.682   -0.843   -0.682   -0.752   -0.820    0.336   -0.732    2.423   -0.637   -0.664    1.462    0.407   -0.593    0.346    0.381    0.318    0.462    2.499   -0.552    0.448   -0.682    3.448
X2==    4.179    3.055    0.156   -0.765    1.055    4.029    0.120   -0.844    1.029    1.133    0.214   -0.765   -0.786   -0.713    0.055    0.029   -0.880    4.666   -0.013   -0.971    3.003    0.096    0.096    0.180    3.133    2.214    4.003   -0.891    0.192    1.192   -0.786    2.193
CD1=        5        3        1        0        0        5        3        1        0        6        0        0        0        0        0        1        0        3        0        0        2        1        0        1        1        1        1        3        0        1        0        4
CD2=        5        4        1        0        2        5        1        0        2        2        1        0        0        0        1        1        0        6        1        0        4        1        1        1        4        3        5        0        1        2        0        3
TTAATCATTGGAATTGTAGCCATCGTGGGATTTACCTCGCTGCTGATGTACAATTTCGGCGAAAGTATCAGTACCTATACCACATTTGAGCAGGCCGGTGAGCGAGCAAACGCGCATATTCCCGGAATCTGGGATGAAGAGAAAGGTGCCGAATTCTCCCTCGAAACCAAACGCTTTACCTTTCACATGATCGATGAGGCGGGCGAATCCCGTAAAGTGGTGTATCCCAAACCAAAACCCAATAATTTTGAGGATGCCGATCAACTGGTGGTTATTGGAGAAATGCGGGGCGATACCTTC
KOK=        87
KK=  152373  LL=  152972  Z=    6.28  JJ=  152163  DL=   600
A===      111      112      113      114      121      123      124      131      132      133      134      141      143      144      211      213      214      223      224      231      233      234      243      244      313      314      323      333      334      343      413      433
B===      222      122      422      322      212      412      312      242      142      442      342      232      432      332      221      421      321      411      311      241      441      341      431      331      424      324      414      444      344      434      423      443
RRR=    3.837   12.540   -2.650    0.156   -1.697    1.030   -0.046   -0.006    4.407   22.645    2.122    0.040    3.427    1.348    1.236    0.950    1.757   50.202    0.658   -1.236    7.185    2.100   -0.501   -0.029   -3.277   28.846   -0.695    0.157   -0.044    1.033    4.732    0.005
X1==    0.865    3.784    2.152    0.147   -0.874    0.182   -0.474    0.005    2.464    8.578    1.398    0.147    2.258   -1.122   -1.539    3.985   -1.273    6.826    0.503    0.942    1.444    1.633   -1.108   -0.094   -1.241    5.696   -1.166    1.728   -0.044   -1.028    3.117   -1.028
X2==    4.435    3.314   -1.232    1.058    1.942    5.664    0.096   -1.232    1.789    2.640    1.518    0.273    1.518   -1.201   -0.803    0.239   -1.380    7.354    1.308   -1.312    4.976    1.286    0.452    0.309    2.640    5.065    0.596    0.091    0.996   -1.004    1.518   -0.004
CD1=        4        8        5        2        1        2        1        2        5       12        3        2        4        0        0        7        0       10        2        3        3        3        0        1        0        8        0        3        1        0        5        0
CD2=        8        7        0        3        5        9        2        0        4        4        3        2        3        0        1        2        0       12        4        0        7        3        2        2        4        7        2        1        2        0        3        1
GAAGTGCAAGAAGAAGGGGCAGGTGTGGAGCAAGACACCACCGAACAGACTCCACAGGAAACAGAAGAAATTGACTTTCGTAACTACGTATTCAGTACCGAAGTGATCGAAGATACTACCCTGAACCTGGAAGATCTGCAGAGCTTTAGTCCCGAAAATAATGTCACGGAAGACGGTCGGTATCAGCCCAAGGATTACCGATTGAAGTTCTCCACTGATATTGCTTACAATCCCACCTTTGTGGCTTCAACGTATGGATCGTCGGCTCAAACTCAATTCATTATAAGCGACTTGCTTGGAGATCATCAGATCTCACTGGGAACCAATTTTGTCACCGATCTGAGAAACAGTGATTATTCAATTCAGTATGGATACCTGAAAAATCGTACCAACTGGTTTGTCTCGTACTTCCATACATCCCGTAAATACCAGACTATTTTCGGAGATCTGCTTCGGTTCAGAACCTTTGGTGGATCCTTAAATGCACAGTATCCATTCAATAAATTCAAACGAATTGATTTCAGTTTTACCACGCTTGGCATTACCCGAGACTACAGCAGCGTAAACACCTTCTTTTCTGGTCCGTCTATGGGAAATGAG
KOK=        88
KK=  153483  LL=  154382  Z=    4.74  JJ=  153423  DL=   900
A===      111      112      113      114      121      123      124      131      132      133      134      141      143      144      211      213      214      223      224      231      233      234      243      244      313      314      323      333      334      343      413      433
B===      222      122      422      322      212      412      312      242      142      442      342      232      432      332      221      421      321      411      311      241      441      341      431      331      424      324      414      444      344      434      423      443
RRR=    1.682   12.233    9.641    0.697    1.695   27.867    0.655   -0.322    0.823    2.506    0.874    8.382    5.623    2.809    0.808    3.842    0.298   31.753    1.328   -0.802    8.648    1.101   -1.485    1.119   -0.122   23.920    2.804   -1.671   -1.485    0.060   -0.068    3.522
X1==    1.646    2.184    2.929    2.085    1.615    6.093   -0.415   -1.579    0.972    0.779    1.346    5.189    2.744    1.864   -0.659    0.972   -1.033    7.947    0.794   -0.948    2.200   -0.764    2.016    0.494    0.779    3.444    1.479    1.216    2.655    0.292    1.346    1.080
X2==    1.022    5.602    3.292    0.334    1.050    4.574   -1.578    0.204    0.846    3.216    0.649    1.615    2.049    1.507   -1.226    3.952   -0.289    3.996    1.673    0.846    3.931   -1.441   -0.737    2.263   -0.156    6.946    1.896   -1.375   -0.559    0.205   -0.050    3.262
CD1=        6        7        7        6        6       12        2        0        4        3        4       11        6        5        2        4        1       15        4        1        5        1        5        3        3        7        4        3        5        2        4        3
CD2=        5       13        8        3        5       10        0        3        4        7        3        5        5        4        1        9        2        9        5        4        8        0        1        5        2       12        5        0        1        2        2        6
TTTGGAACGGCTTGGGGACAGGAGATCAACTACAACTTCATGAGCAATAATCAGGAATATGAAATTATTGATGAAAACGGTAACAGCATCAACAATGATCCTTCCCTCGATTTCAGACTAGCCCAACAACGCGAGACCGATAGAGTGAGAGCGGTAGACTCAAATGTTCCACAACAGCTTGGTACGCCTGTTTCTTATCTGGAAGGCGACCTGCTGCTAAGTGCAGGTTTTGGTTTCAGAACGATTCTTCTGGGACTTCCTTTCCGTTACGATATTGGCTGGCCTTATGAGCGGGATGGCTTCGGAAGTACTCCGATCCACTACTTCTCTATCGGAATTGATTTCTAAAAAAAGGATTTAATTTCCGGAAGAACTAAAAGACTGAGCCTGCAGCAATCTGTGGTACCGGTAATCAGGATCCTGATAGTATACAAAGCTTGTATATTCCTGTTGCCGGCGCGTAATAGCATCACTAAGGGTAAGGTCGTCGATTTCTGATGCACTGCTTTTAATCGCGTATTTGTAGGTGTAAGTACCTTCTTTTATCAGTGAAGTTGTTTCCCAATATCCGGAAGATTCATTGTACTCCAGTCTGTTTTGCTCAGAAAGTAGCCATTGATTAAAATCTCCCACCACATAAACTCCCTGATTGGCTGATAACTGCCCGCCATCCTCAAACCGGAAACGGACGTTTGCATATCGTGCATCGGCAGAAGAATGAGGATTCCCATAGCTGGAACCCCAGCCGGTGCTTGGGGCTGCCGTGAAGTTGAGGACATCTTCTCTGAGAACAGCAAGAGGAGGCTGAAGTTCAGGCCGCCATTCTATGATCTGTGAATTGTTTTGTGTGAAAGAATTCAGGTTCAACCCAATGAAATCGAAGTTTGCGTAAAAAGCATT
KOK=        89
KK=  166083  LL=  166862  Z=    5.05  JJ=  165723  DL=   780
A===      111      112      113      114      121      123      124      131      132      133      134      141      143      144      211      213      214      223      224      231      233      234      243      244      313      314      323      333      334      343      413      433
B===      222      122      422      322      212      412      312      242      142      442      342      232      432      332      221      421      321      411      311      241      441      341      431      331      424      324      414      444      344      434      423      443
RRR=   40.223    0.566    5.498    2.704   -2.366   16.164   -1.614    0.577   -0.837   21.627   -0.620    0.566   -1.689    0.094    0.215    0.061    2.138   36.671    5.117    0.585   -0.479    0.065   -0.677   -0.097   11.471    1.125    0.913    2.846    0.101    0.223   -1.766   21.696
X1==    6.009    0.545    2.278    1.638    2.585    3.216   -0.785   -0.652    1.192    3.692    0.861   -0.606    2.346   -1.336   -0.815    4.565   -1.475    6.440    5.378   -0.832   -0.180   -0.119    1.248   -0.058    5.145    1.604    0.489    1.477    0.096    0.833   -0.623    3.779
X2==    6.693    1.038    2.414    1.651   -0.915    5.026    2.056   -0.885   -0.703    5.858   -0.720   -0.933   -0.720   -0.071   -0.264    0.013   -1.450    5.695    0.951   -0.703    2.654   -0.543   -0.543    1.678    2.229    0.701    1.866    1.926    1.049    0.268    2.833    5.741
CD1=       10        3        5        4        6        7        1        1        4        7        3        1        5        0        1        9        0       13       11        1        2        2        4        2        9        4        3        4        2        3        1        7
CD2=       14        4        6        5        1        9        5        1        1       10        1        1        1        2        2        2        0        9        3        1        5        1        1        4        5        3        4        4        3        2        6        9
GATCTCTTGCGCCCATTCATAAGCGGTTTCTTCGAGCTTTTCGTGCGGAACTACTTTATTCACCATGCCCATCTCAAAAGCTTCTTGTGCGGAATAATTGGCACCGAGGAAGAAGATCTCACGAGCTCGTTTTTGTCCTACCTGGCGGGCAAGCAACGCTGAACCAAATCCACCATCAAAACTGGCCACATCGGTATCGGTTTGTTTGAAGATGGCGTGTTCTTTACTGGCTAACGTCAGGTCACAAACTACGTGCAGACTGTGCCCGCCACCCACAGCCCAGCCGGGAACTACAGCGATCACTACTTTGGGCATGAACCGTATGAGCCTTTGCACTTCCAGGATATTCAGCCGGGCGATCCCGTCATCGGCTTTGTACCCGGTTTTGGAACGCACGTTTTGGTCACCGCCGGAGCAAAAGGCCCATTTCCCATCTTTGGGAGAGGGACCTTCACCGCTCAAAAGTACCACGCCAATATCGTTGTCTTCTTTGGCATCACTGAGTGCTTCATACAATTCAAACACGGTTTTTGGGCGAAATGCATTTCGAATTTCCGGACGGTTGAATGCAACTCTCGCCACGCCGTTGGATTTTTTATAGGTGATGTCTTCGTAGTCTTTTACAGTTTGCCAGTTCATGAACTTTTGTTGTTGGGTGAAATAGATTTACCTGAAGGTAAAAACCTGTTAGATATAAAACTTAAGAAAATGAAGCGGGACCTTCTTGGTTTGTGTTACCATGCCGGAGTTTGGGAACGAGTGTACGGTAAAAATCTGTCA
KOK=        90
KK=  167973  LL=  169142  Z=    5.87  JJ=  167943  DL=  1170
A===      111      112      113      114      121      123      124      131      132      133      134      141      143      144      211      213      214      223      224      231      233      234      243      244      313      314      323      333      334      343      413      433
B===      222      122      422      322      212      412      312      242      142      442      342      232      432      332      221      421      321      411      311      241      441      341      431      331      424      324      414      444      344      434      423      443
RRR=   57.797    2.001   10.117   11.855    0.226   63.178    2.980    3.309    0.149    6.015   -0.145   -3.439   -1.049   -4.815   -2.340    0.770    0.622   -4.359    8.419   -2.193   24.942    0.543    0.558    1.076    3.617   27.634   -1.063    0.690    1.796   -1.217   -1.834   16.305
X1==    8.602    0.782    3.268    2.077   -1.149    7.244    1.210   -1.950    0.258    1.741   -0.087    2.077    3.885    3.152    1.265    1.333   -0.365    6.468    2.443   -1.892    4.890    0.602   -0.566    1.075    2.322    4.452    2.496    0.379    0.926   -0.969   -1.789    4.086
X2==    6.719    2.559    3.096    5.707   -0.197    8.721    2.463   -1.697    0.577    3.455    1.673   -1.655   -0.270   -1.528   -1.850    0.577   -1.707   -0.674    3.446    1.159    5.100    0.901   -0.985    1.001    1.558    6.207   -0.426    1.821    1.939    1.255    1.025    3.990
CD1=       23        6       10        8        2       17        6        0        4        6        3        8       10        9        7        6        3       15        8        0       11        4        2        5        7       11        7        3        4        1        0        9
CD2=       15        8        8       12        3       18        7        0        4        8        5        0        2        0        0        4        0        2        9        5       11        4        1        4        5       12        2        5        5        4        4        8
GAAAATGGTTCCGCCGCCATTGTTCAACACTACAATAACCAATGGCTGGGAAACCTGATCGGCCAGTAAAAGCCCATTGGAATCATGCAAAAAAGCGATGTCCCCGATCATCAAAAATCCGGATTTGTTGGTTTTCACACTCAGTCCGATGGCCGTTGAAGTGATGCCATCAATGCCGGCCGTACCACGATTCACGTAGATCTCCTTACCATCAAATTCTCCAAAAAGGGACATATCCCGCACAGGAAAAGAATTCGACAGCATCACAAAACTCTTCTTAGGCTGCGTTTCGGTGATCTTTGAAAATACATAGCCGTCAGTGATAGGGGCTGATGGATGAAGCTGCTGCTCCCGAAATTTCCGGAAATCCTTCTCAACTTTTCGCCAGGTTTTGATCCATTCTTTATCAGCGGCACCCGTCACTTCCGGGATCTTGAGTTCACCATTTAGCAATATTTGTTTATGGGAAGACAAGCTGCCATCGGTCCACTGCTCGGGATGCATAAAGCAGATCTGCATTATATTATCGTGCGTATCCAGGTAGTTGTTGAGGGCTTTGCTCACAGGCTGCATTCCAAAGCGTAAGATCAGGTCTGCTTTCAATTCGTCTCCGTTCTCAGAATTTCGCAGAAACCCATCAAAACCCTGAATGGTATGCCGTGAAGATGGGATTTGGGAGCCCGGTTCAGCCAAAACAGGAGCATCCAGAACGCGGGCAAGCGAAGTTACAAAGTTCAGTTGGTGAAATGGCGAAGCCGGACCAACCATGATCAAGGGCTTCTCAGCTGAGATAACATCCGACCAAAAAGTTTCTCCAAGTTCTAAAGGTTCTTTGGTGATTTGGTACTTTGGAGAAGGTAAACGGGATTGCTTCTCATTTTCAAATTCAACCTGCTTAAGAAACTTAGAATCAGGTTCAAAGGGTTTGGAAAACGGAAAGTTTAAGTGCGCTACGCCAGCTTTTTTTACAGACAGCTGAACGGATTGAATTGCAGCCAGTCGAAGTCGTTTTAAACTGCGTTTATGCAGATCGGGTTCTCCAACTTCGTGAAAAAATACCGGGTAGTTTCCAAATATCTTTAGCTGATCGATGGTTTGGGAAGCGCCTAGTCCGCGATAGTGAGCGGGACGATCGGCACTTAAGATAATAAGAGGGATTCCGGATTGAGA
KOK=        91
KK=  172803  LL=  173702  Z=    4.56  JJ=  172503  DL=   900
A===      111      112      113      114      121      123      124      131      132      133      134      141      143      144      211      213      214      223      224      231      233      234      243      244      313      314      323      333      334      343      413      433
B===      222      122      422      322      212      412      312      242      142      442      342      232      432      332      221      421      321      411      311      241      441      341      431      331      424      324      414      444      344      434      423      443
RRR=    3.520    4.693   -0.306   -2.572    0.199    7.445    0.327    1.210   -0.792   -0.009   -1.047    1.722    2.825    3.135   -0.494   -0.150    0.104   25.084    7.251   10.013   -1.159    0.529    0.625   63.066    3.839   -2.802    9.400    0.825    3.350    0.459   -0.034   -2.485
X1==    1.610    1.403    0.450    4.172    0.857    4.966    0.929    1.580   -0.906   -0.155    1.727    1.977    1.727    0.949   -0.235    0.399    0.296    5.443    2.278    1.704   -1.297    0.179    1.694    7.452    2.544   -0.895    3.383   -1.252    1.061    0.277   -0.240    1.844
X2==    2.187    3.344   -0.679   -0.617    0.232    1.499    0.352    0.766    0.874    0.057   -0.606    0.871    1.636    3.304    2.099   -0.377    0.352    4.608    3.183    5.876    0.894    2.956    0.369    8.463    1.509    3.131    2.778   -0.659    3.159    1.657    0.141   -1.347
CD1=        8        6        4       11        5       10        4        6        1        2        5        7        5        4        3        3        3        9        5        5        0        2        4       12        6        1        6        0        3        2        2        4
CD2=        5        8        1        1        3        5        3        3        4        2        1        3        4        6        6        2        3       12        9       12        4        7        3       15        4        6        7        1        6        4        2        0
CCTGACAGCGGAACCCGATATATCCACAAGGTGTACAATGATGAGTGGATGAAAGAGCAAGGTTTCCTGGAAGAGTAAATCGGATCAACACTAAATAATACATAGGCAATCAAGTTATGGCGAAGAAAGATCAGACGATGAATCCCGGACAAATGGAAATTGAACTGAAAGAAGATGAGGCCACGGGAACCTATTCCAACCTGGTGATGATCACGCATTCTCCATCAGAGTTTATTCTCGATTTTATTGCTGTAATGCCGGGTGTTCCCAAAGCCAAGGTAGTGAAGCGAATGATACTTACTCCTGATCACGCCAAACGCCTGGCTAGTGCACTGCACGACAATATTTCCAAGTTTGAGAGCGAGCACGGAACCATCAATTCCAGCAATAACGACAAAGTGGACATGCACATGTATCGCGGCCCCAAGCCGGAAGCGTGAGAACATTGAACATTCAATATTGAATAAAGAATCTTGAAGTATTGTAGAACGGCTCGCTGAGCCGTTTTTTTGTTTAAGTATAGATAATTGGGATAAGCTGGAACTCGCTCTGCCTGCGTCGCCGTATTTTTTCCTCGTTCCTGCGCTCTGCATCGGAGCTAAATGTGCCCAAATTATTTCTTGGCCTGAAGAAGTAATCCAATACCCACCAAAAAGAAGAAAATATGAGGAAGAGTTGCGGCTACGATAGGGGATAAGGTTCCATAATAGCCAAAAGGCTCAATGATCTTCATGAATGCAAGATAGAGGAAACTGATGGTGAGTCCGGCTGCCAGGTAGGCACCTTTTCCGCCACGTCTTCTTACACTGGCAAATGCAAATCCCACGATGGTAACCACGATGATGGAAAAAGGATACGCCAGCCTTCCAAAGAACTGCACCTGTGGAATTTCGATTCCAC
KOK=        92
KK=  186573  LL=  187622  Z=    5.34  JJ=  186543  DL=  1050
A===      111      112      113      114      121      123      124      131      132      133      134      141      143      144      211      213      214      223      224      231      233      234      243      244      313      314      323      333      334      343      413      433
B===      222      122      422      322      212      412      312      242      142      442      342      232      432      332      221      421      321      411      311      241      441      341      431      331      424      324      414      444      344      434      423      443
RRR=   26.861    7.578   13.713    0.637   -0.189   45.518   13.865   -1.429   -0.196    4.398   -1.135    1.205   32.046    1.361    0.611   11.787    1.145    0.131    0.587   -5.178   22.802    4.115   -1.910   -1.580    0.255   12.375   -2.159    0.271   -1.391    0.557   -0.174    6.477
X1==    4.925    2.947    4.212    0.212    0.255    5.748    4.210    0.995    0.816    2.314    0.698    1.450    4.950   -1.488   -0.822    3.898   -1.718    0.047    0.476    3.898    4.922    3.939   -0.814    1.057    0.102    2.115   -1.434   -0.348    2.007    0.382   -0.720    4.445
X2==    5.454    2.572    3.255    2.999   -0.743    7.919    3.293   -1.436   -0.240    1.900   -1.627    0.831    6.473   -0.915   -0.743    3.024   -0.666    2.751    1.232   -1.328    4.633    1.045    2.346   -1.495    2.500    5.850    1.506   -0.779   -0.693    1.457    0.242    1.457
CD1=       12        9        9        3        4       12       10        4        4        5        3        5        9        0        2        9        0        3        4        9        9        8        1        4        2        5        0        1        4        2        1        7
CD2=       17       10       10        9        3       18        9        1        3        6        0        5       13        1        3        9        2        8        5        1       10        4        6        0        7       12        5        1        1        4        3        4
GGAAGACAATGAGGTCGAGGGCGCTCTTTTTCATACAGATCATTTCTTTGTTCTTAAGAAGATGGATGGTCGGTGGGAGATAGCACGGGTATTGGCTAACGATACTCCAAAACAAGAAGTAAAAAAGATACTGTTGGAAACCTTAAAAAATCAGCAATGAACCATATTCTACCGATTTCGAGCACCCTTTCCCTGAAAGATAAATTGTTCCCTGCTTACGATCCCAATCTATCAGATGGTGTAAAGCATAAACTTCACTCCGCTTTTGTTGAAACAGACCGATACATGCTGAAACTGTTGCTGATCCACTGGGCGGTTGCATCCACCGTCACTGCTTTTAGCTACAGCACGTATATTTTTGGATTTGTTGGAGGCGGACTGATCTACGGTATTGCTCATTTTGCCGTTTCTTCGAACCCGGGTTCAGCCTGGAGCAGAAGTGTCATAGGAGCCTCATTCATGGCTTTTTCCATGATCTTTATTCAACAGCATCTGGGTAGAATTGAGATGCATTTTCATATTTTTGTATCCATAGCTTTTCTTGTTCGCTATAAGGATATCCTTCCGGTAGTTGTGGCCGCTGTAACCGTTGCCTTACATCATGTGGTCTTTAATTTTGCGCAAACCTACGAACTGGCACTTGCCGGAACACCGATCATGATATTTGATTACGGCTGCGGCTGGGATATCGTAGCTCTGCATGCTGTTTTTGTAGTGGTAGAAGCGATCACATTTTCGAGTATCATCCTGAACCTTTCAAACGAATATTTAGATAACGCAGAGGTGTTCAGCATCATTAATGATCTGGAAGATTCAGCAGAGTACACCACTCAAGCAGCGAACTCGATCTCAGATTCGGGACAGAAGCTGGCTATAAATGTTCAGGAGAATAAAAATTCCGTGGATAATTCTAACTCCGCTATTCTTCGGATGAATGAAAATATCAGCGTATTGAACGATCAAACTGCTACGGTGCAGCAGAAAATGGATGCTTTATCCGATGATGCCGTATCTATGAGCCGATCGATGCTGGAGTTGAAAGAATCGAGC
KOK=        93
KK=  192303  LL=  193262  Z=    4.68  JJ=  192243  DL=   960
A===      111      112      113      114      121      123      124      131      132      133      134      141      143      144      211      213      214      223      224      231      233      234      243      244      313      314      323      333      334      343      413      433
B===      222      122      422      322      212      412      312      242      142      442      342      232      432      332      221      421      321      411      311      241      441      341      431      331      424      324      414      444      344      434      423      443
RRR=    2.760    0.856    2.947   14.766    6.945    0.942    5.445    3.917    0.287    1.253    1.076    1.180    4.775   -0.015    2.252   -1.439    0.059   -0.802   16.594    2.938   -0.255   -0.100    0.568   62.959    1.759   13.764   -0.722   -1.749    7.192    7.192   -0.163   -0.020
X1==    2.841    1.151    0.874    3.795    2.709    2.284    2.431    1.968   -1.183    0.767   -1.626    0.990    2.119    2.895    1.151   -0.605    0.061    1.996    5.258    1.706    0.351    1.099    0.440    5.936    1.985    4.616    0.994   -1.495    2.711    2.711    0.247   -0.068
X2==    0.971    0.744    3.373    3.891    2.563    0.412    2.240    1.990   -0.243    1.633   -0.662    1.192    2.253   -0.005    1.957    2.377    0.963   -0.402    3.156    1.722   -0.726   -0.091    1.289   10.607    0.886    2.982   -0.726    1.170    2.653    2.653   -0.662    0.290
CD1=       10        6        5       10        9        7        7        7        1        4        0        5        6        7        6        2        3        6       11        6        3        4        3       11        6       10        4        0        6        6        3        2
CD2=        4        4        7        8        7        3        6        5        2        4        1        4        5        2        6        6        4        2        8        5        1        2        4       18        3        6        1        3        5        5        1        2
TTACCGTGGTGGTGGAGGATATCTACCAGCCTCACAATGCCAGCGCTGTTCTTAGAAGTTGTGATGGCTTTGGTATTCAGGATGTGCATATCATCGAGAATAAAAATGAATTTGAGCCCTCCAGCCAGGTTACCATTGGGGCTGATCAGTGGTTAACTATACACCGTTACAATCAACCCAAAGTGGACAACACTGAGCTCTGCTTCAATACGCTGAAAGAACAGGGCTATAAGGTCATTGCCACTACTCCACACAAGGAAGATACCAACCTGAATGCGCTCGATATTTCAGGGAAAACAGCATTGGTTTTTGGTTCAGAGATCGATGGCATCAGCGATAGGGCCATGGAATTAGCCGATGGCTTTATGAAGATCCCTATGTTTGGGTTTAGTGAAAGTTTCAACATCTCGGTAAGTGCAGCTGTGTGTTTGTATAATCTTACGCGACGTCTTCGTACTTCAGAAATTCCCTGGCCTCTTGACACCGAAGAGATGGAAGAACTAAAACTGAAATGGCTGCGCCAGTCTATCCGGGCCGGAGAAGAGCTTGAAAAAGCTTTTTTTGAAGGTAATTAGGTAATAATAGAATCCATTCTTTATCTCGGTAATCGCTCTTCAAGATCCGCAACAGCATAAGCGAAAACAGCCATGGTTGCCACGCATTCGTTGAAATCTTCTTTATCCAGTTTGTCCATGGTATCAGCGGCCGTATGGTGATACCAGAAATATCGCGAGCCATCCACAACCAGACCCATGCCGGGCACTCCATCACGCATCAGCGGACCAATATCAGCACCACCACCGCCTTTGGAAACTTTTCCGGATTCAATGGACTGAAGCATAATACCGATCTCAGAAAGTATATTATAAGCTTTATCGCTCCCTGAAAATCCAAAACCAATTGGATCAAAAACACCGGCATCTGATTCCATAGCCAGTACATGGTTGTCCAGCGAGCGTT
KOK=        94
KK=  200343  LL=  201392  Z=    6.05  JJ=  200343  DL=  1050
A===      111      112      113      114      121      123      124      131      132      133      134      141      143      144      211      213      214      223      224      231      233      234      243      244      313      314      323      333      334      343      413      433
B===      222      122      422      322      212      412      312      242      142      442      342      232      432      332      221      421      321      411      311      241      441      341      431      331      424      324      414      444      344      434      423      443
RRR=   19.492   -0.579    2.367   35.036    2.264   36.575    7.620   -1.298    0.016   -0.572   -2.422    4.194   -0.764    1.710    0.532   -0.742    2.987   32.692    2.864    0.082    1.753   -0.131    0.698   -1.697    0.707   38.477    8.856    0.162    0.795   -1.111   -0.187   13.334
X1==    4.548    2.553    0.588    5.565    3.104    6.320    4.053    1.276   -0.027   -0.263    1.504    1.597    0.779    0.683   -0.754    0.678   -1.758    4.383    2.456   -0.733    0.692    0.126    0.869   -0.439    0.619    5.857    2.501    0.214    0.776   -1.084   -0.672    4.496
X2==    4.286   -0.227    4.022    6.296    0.729    5.787    1.880   -1.017   -0.603    2.178   -1.610    2.625   -0.980    2.505   -0.705   -1.094   -1.700    7.458    1.166   -0.111    2.531   -1.038    0.803    3.868    1.142    6.570    3.542    0.754    1.025    1.025    0.278    2.966
CD1=       12        8        3       13        9       11       10        4        2        1        4        6        3        4        2        3        0        8        7        1        2        2        3        2        2       10        4        1        2        0        1        6
CD2=       13        4       12       13        6       16        6        2        3        8        0        7        1        5        3        2        0       20        5        4        9        1        4        7        6       13       11        5        4        4        3        7
TTTGAATTCCGGCTTTTTCTCTGAGGCCGGAGTGATGATTCCCTCCGGATAGATGAACAGGCAAGAGTGTTCACGGTGCATAGATTCAACGGCATAACGAAGTGAACGTAATGCCGATCTTGGATCGTCAAGGTTGATGGAAAAGGCGCCGATCTTACTAAAGAATGAATACTGCCACATCTGTTTATCTTCCATCAGAGCACGGGCGTTTTGCCGGAAGAAATGCCGGTTTAAGTACAAGGGGATGAGTCCGTCCCACCACATGTTATGGTTCAGGAAATAAACGGTTTTAGAATCTGATGCGGGGGCATAATCTTGTTTTACCCAGATCTGCTTAAATCTGCGTTTCAGAGACCATTCGGTATATCGTTCAAAAAACCAGGTAAAAAAGCGGGATTCGTTGGCAGGAATGAAGTTCAATGCTTTAATAATTTTGGTGGAGAAAATAGGGTCTTGAGCCTTATCTTTGAATCTATGAAAAAGCACAGAGGAAAACCTATCGTTCAAATTACAGATCCTGAGATCGAGAAGTATGCCCTTGAAATGACTACATCTGAATCTGAGCACCTCAGACAGCTTGTTAAGTCATCTGAAGAGGAGCTTGATTACGTGGATATGCTTTGTGGTAACCTGGTGGGACAGCTGCTGAAAATGCTGATCAAAATAAGTGGTGCCAGGCGGGTGCTTGAGATCGGGACATTTACAGGGTATTCGGCATTGATGATGGCAGGGGCGCTTCCTGAAAAGGGTGAGATCATTACCATTGAGATGAATTTGCTGTACCAGGAATTATGTGAAAAGCATTTTGCGAAGTATGATCTTGAGCAAAAGATACAGTTGATAAAAGGCAATGCCAGGGAAGAGCTTCCAATGCTGAGTGGAAATTTTGATCTCATTTTTCTGGATGCCGACAAGATCGGATATCCTGTTTATTATGAAGAATCTTTAAAGAAGTTAGCCCCCGGTGGATTGCTGGTGGTTGATAATGTTCTGTGGGATGGAAGCGTACTTCAACCTCAGGATCAGAAGGCTGAAGCACTGCATGAATTC
KOK=        95
KK=  207033  LL=  207872  Z=    5.87  JJ=  206763  DL=   840
A===      111      112      113      114      121      123      124      131      132      133      134      141      143      144      211      213      214      223      224      231      233      234      243      244      313      314      323      333      334      343      413      433
B===      222      122      422      322      212      412      312      242      142      442      342      232      432      332      221      421      321      411      311      241      441      341      431      331      424      324      414      444      344      434      423      443
RRR=    6.882   22.671    4.085    5.608    0.870   22.040    5.511   -0.029   -0.316    1.451    0.602   -0.647   -0.639   -0.062   -1.017   -0.067   -0.147    9.693    4.335    1.182    0.353   -0.032    0.771   20.044    7.435    1.179   -1.138    2.968    0.641    0.708    0.250   31.193
X1==    2.145    5.230    1.701    4.120    2.136    5.170    2.409   -0.032   -0.849    0.902    0.454    0.544    1.779    0.597   -0.958   -0.180   -1.726    2.568    4.670    1.157   -1.160   -0.551    0.983    3.242    2.403    2.441   -1.160    1.896    1.411    0.550   -0.208    5.715
X2==    3.208    4.335    2.401    1.361    0.407    4.263    2.288    0.900    0.373    1.608    1.325   -1.189   -0.359   -0.103    1.062    0.373    0.085    3.775    0.928    1.021   -0.304    0.057    0.784    6.183    3.094    0.483    0.980    1.566    0.455    1.288   -1.201    5.458
CD1=       10       14        6       12        8       10        7        3        1        3        3        5        5        4        2        2        0        5        9        4        0        1        3        7        5        6        0        3        3        2        2        8
CD2=        6        9        5        3        3        9        5        3        3        4        3        0        1        1        4        3        2       10        4        4        2        2        3        9        6        2        4        4        2        3        0        8
CCCAAACAGAATAATGCCAATGGCAACGATGTTGGGGAAAATATCTGTCCAGAACGAACGGTTCACATAAATGATATCGCCGGCGTTCTTTTTTTGCTGAAATTGTTGAACAGCAGCCCCTGCAAAAAAACCGAAAGCGGAGGCATACGCATTGGCCATCACAGCACCTGCAATGGCTTCAGGGAAATAGCCAAGACGGTGCATCCACTGAAGGACCACCAGCAAAACTACAATGCCCAACAGAGTAATGGAAAGATTGCGTGGAGTGATTTGATCGATGTAGAGCAGCCGTTTGTAACCGCCCCAAAAACTAAGGAGTGAAATCAGAATTGCCGAAACAACTATCCAAAGCATTGGTTAATTTTAGTTGAAAAGTTAGAACTAATTATCATTTATAGATGGATGAAACTACAACGCCCACCGGCATCGAAGTTAGCAATAAAGATCAGGTTCTGGAAATTTCGTGGCAAGATGGCCACACTTCCAAATTTCCACTGTATGGATTACGTGTGAATTGCCCGTGTGTAACCTGCCGCGGAGGACATGGAAGTATGGGCGATTTTGAGCCGGAAGCTTTTTTTGAGGAAAATCCCCCAAGAATTGAGATCAGGGATATTCAACAGGTTGGAAATCACGCCATCAAAATAACATGGGGAGATGGGCACAATTCCGGCATGTATCAGTGGGAGACGTTGAGGTGGCTGGATCCGGAGAATGATAGGTGATATAGTGAAGGGTGATATAGTTTTCTTGCCATGAAAAGATCAGGTGGTGAATACAGCTTTTTATAGAGGTTGGTTTAATATTTCAGAAATGGATAAGTCACCAAATCACCATATC
KOK=        96
KK=  213003  LL=  213482  Z=    5.31  JJ=  212583  DL=   480
A===      111      112      113      114      121      123      124      131      132      133      134      141      143      144      211      213      214      223      224      231      233      234      243      244      313      314      323      333      334      343      413      433
B===      222      122      422      322      212      412      312      242      142      442      342      232      432      332      221      421      321      411      311      241      441      341      431      331      424      324      414      444      344      434      423      443
RRR=    0.541    6.756    0.340    1.737    0.536  106.976    9.734    0.422    0.088    1.169   -0.030    0.498   -0.030   -0.388    1.030    2.927    1.160   10.187    1.115    1.181   -0.094    0.043   -2.204   -0.070    9.932    3.975    0.022    5.217   -1.449   -0.094   -1.805   10.286
X1==    1.210    2.145    1.832    4.772    0.466    8.635    4.814   -0.519   -0.078    1.587   -0.474   -0.783   -0.474   -1.445   -1.212    1.858   -1.186    2.297   -0.900   -1.046   -0.809   -0.035   -1.024    0.590    1.587    1.927    0.191    3.070    4.437   -0.177    1.927    2.592
X2==    0.447    3.150    0.186    0.364    1.150   12.389    2.022   -0.814   -1.128    0.737    0.063   -0.636    0.063    0.268   -0.850    1.575   -0.978    4.435   -1.239   -1.128    0.116   -1.212    2.153   -0.119    6.259    2.063    0.116    1.700   -0.327    0.533   -0.937    3.969
CD1=        4        4        4        9        2       10        7        1        1        3        1        1        1        0        0        3        0        3        0        0        0        1        0        2        3        4        1        4        6        1        4        4
CD2=        1        4        1        1        2       15        3        0        0        2        1        0        1        1        0        3        0        8        0        0        2        0        4        1        8        3        2        4        1        2        0        6
GAACCCACCCATATTGCCGTTGCCTGGGATACGCACGCACCCACCTTCCGCCATGAGAAAGATGAAGACTACAAAGCCAATCGTCCGCCCCAGCCCGAGGAACTGAAGATCGGTATCCCGCTTATAAAAGAAATGGTAGAAGCCTGGGGCATCAAGAATGTGGAACAGGATGGCTATGAAGCAGATGACATCATCGGAACCATTGCAAGCAGAGCAAATGCGGATGATGTGGATGTGATGATGGTGACACCGGATAAAGATTTCATGCAGCTGGTGCACGACCATATCCACATGATGAAGCCGGATAACAACAATGGCGGATTCAACATTATAGACCGGGAAGGCGTGAAGGATTACTTTGGCGTATATCCTGATCAGGTGATCGATGTGCTGGCGATGATCGGGGATACTTCGGATAACATTCCGGGGGTACCGGGCATCGGGAAGAAGGGGGCTCCAAAGCTCATCAAGAAGTACGGT
KOK=        97
KK=  230373  LL=  230972  Z=    6.61  JJ=  229923  DL=   600
A===      111      112      113      114      121      123      124      131      132      133      134      141      143      144      211      213      214      223      224      231      233      234      243      244      313      314      323      333      334      343      413      433
B===      222      122      422      322      212      412      312      242      142      442      342      232      432      332      221      421      321      411      311      241      441      341      431      331      424      324      414      444      344      434      423      443
RRR=   25.308    3.268   -0.069    1.214    0.249   37.047    0.277    0.346   -0.740   -0.058    1.127    3.983   10.067    0.405   -2.101    2.984    1.717    0.633    0.302   -1.468    2.396    0.069   -1.762    0.064   -0.399   56.407    2.738   -1.020   -0.571    0.421    0.027    0.917
X1==    4.902    2.418    0.605    1.879   -0.230    5.741   -0.622    0.605    1.863    1.397   -1.019    1.200    3.952   -0.568   -1.555    0.894   -1.369    0.114    3.697    0.894    1.505    0.158   -0.842    0.480   -0.603    7.929    0.505    0.723    0.530    0.530   -0.024    0.530
X2==    5.163    1.351   -0.114    0.646   -1.078    6.453   -0.446    0.571   -0.397   -0.041   -1.106    3.318    2.547   -0.712    1.351    3.339   -1.254    5.539    0.082   -1.643    1.592    0.436    2.093    0.133    0.662    7.114    5.423   -1.411   -1.078    0.795   -1.106    1.732
CD1=       11        6        2        5        2        7        1        2        3        2        0        4        5        1        0        2        0        1        6        2        2        1        0        2        0        9        1        1        1        1        1        1
CD2=       10        5        2        2        1       13        1        3        2        2        0        5        4        0        5        8        0       13        2        0        5        2        4        1        3        9       11        0        0        2        0        3
AGTACCGGAGAACTGGCTGAAGGAAATCCGTTTTGTGAACGAGCAATTCAAGAAGATAAATACCTGCTGGTAGAGGATGTAGGATCTGATGATGATTTCAAGCCCTTTATCTTATCAGAGAAATCGGAGCAGATCAGGTTTTACCTCGGCTATAACATAAAATCCGAGGCAGGAAAAAATGTGGGCACAATCTCTGTTCTTGACACCAAGCCAAGAACAGTATGTGAAAAACAGATCGTTGCTTTAGAAAGCCTGGCGCAGGAAGTAGAGCAGAAATTGGAGAGCCTGAAAAGCCATAATAAGTTAAGAGAGAGAAATGTATTTTTGGCGGGTTCATCCGATCTGTCTTTTCGAATCAATGTAGATGATTGGTCTATAAAAGATATCCAGGGTAAGGTGAAAGAGTTAACTGGATTTGATGCCGCTGATACTATTGGCAAAAACATCAGCTGGTTGATTGCAGATCAGGAGTTTATTTCTGCACTTGAAGAACTGGCTCAGCAAGAAGTGAATAGCAGTAAACAGCTGGAAACTTTTTTATTGCAGCGCTTGTGTTTTTTGGATGTAAGAATGCTGAAGGAAGAGGAAGAGATTTTTGTA
KOK=        98
KK=  242283  LL=  242912  Z=    5.95  JJ=  241743  DL=   630
A===      111      112      113      114      121      123      124      131      132      133      134      141      143      144      211      213      214      223      224      231      233      234      243      244      313      314      323      333      334      343      413      433
B===      222      122      422      322      212      412      312      242      142      442      342      232      432      332      221      421      321      411      311      241      441      341      431      331      424      324      414      444      344      434      423      443
RRR=    6.978    0.391    1.529    9.611    6.814    8.622    0.756    1.937   -0.136    6.788   -1.855   -0.222   16.900    0.083   -0.181    0.868    1.840    5.693   12.279    0.626   12.900   -0.358   -0.235    0.351   -0.211   22.044    0.204   -0.609    1.574    0.132   -0.258   10.637
X1==    3.079    0.310    1.461    4.640    3.502    5.575   -1.402    0.742    0.208    2.289   -1.238    0.548    2.860   -0.532    1.587   -1.326   -1.402    4.480    3.335    0.208    2.592   -0.285    0.588   -1.225    0.559    5.319    0.748   -0.931    1.934   -1.024   -0.418    2.920
X2==    2.266    1.259    1.046    2.071    1.946    1.547   -0.539    2.610   -0.655    2.966    1.498   -0.404    5.909   -0.155   -0.114   -0.655   -1.313    1.271    3.681    3.014    4.977    1.256   -0.399   -0.287   -0.377    4.145    0.272    0.654    0.814   -0.129    0.616    3.643
CD1=        8        3        4        9        8        9        0        3        2        4        0        3        5        1        5        0        0        7        6        2        4        1        2        0        2        8        2        0        3        0        1        4
CD2=        5        4        3        4        5        4        1        5        1        5        3        1        8        1        2        1        0        4        7        6        8        3        1        1        1        6        2        2        2        1        2        5
TCTTATCGACAAGGAAGACAAACAAAAGCCTTACAGCGATCAACAGCTCACCGATATGCTGAATGAGAAAGGATATAAAGTGGCTCGCCGAACCGTAAGCAAATACCGGGAACAGCTCAATCAACCCGTGGCAAGGATGCGCAAGCAGGTTATTTGAAATTATCCCGGAAGTTCTAAAAGATAGAGAACCGGTTTCAGATCATAGCTGGTATAGGAAAGATCGGAATAGAGTTGCTGAATGTGATCCCAATTTCCTGTTTTATATGAGGTCAGGGCAAAATCACCGTTTTCAAGCTGTTTTATGGATGTGGAAATAGCCATCAGCGTTGAGATCTTTTTGGCAAGGTCTTTTGCGTCTGTTTCATCATCAAATAAAGCCAACTGAACCTGGAATTCAAATTGATAGGGTGAGCTATTCAGATCAGCAAAACCGATAAAGTTCTTACTGCCCAGTTCTTCGGATAAGACATCAGCTTGCTCCAAGGTCTCCTTTAAACTGCTTCCGGGCTTAGAAACCACCCTGTAAAGTCCGCTAGATGTATTAATGATATCTGTGGTTATGTTGAACCGTTCCTGCAGTGAGGAGGCAAGTGAGCCTGCATTTTGCTGGCTGCCAAAAGCACCCAGTTG
KOK=        99
KK=  269073  LL=  269432  Z=    5.49  JJ=  268263  DL=   360
A===      111      112      113      114      121      123      124      131      132      133      134      141      143      144      211      213      214      223      224      231      233      234      243      244      313      314      323      333      334      343      413      433
B===      222      122      422      322      212      412      312      242      142      442      342      232      432      332      221      421      321      411      311      241      441      341      431      331      424      324      414      444      344      434      423      443
RRR=   12.305   -0.689   -1.065    0.152   -0.239   28.022    0.020    1.078    0.832    0.287    0.063    0.065    0.365    0.161    0.393    1.763    1.071   32.743    0.042   -0.099    0.553   -0.168    0.553    1.570   -0.159    0.668    2.903   -0.931    2.193    0.231   -0.145    3.654
X1==    2.438    1.886   -1.072    1.572   -0.498    4.952    2.697   -1.072    0.970    1.289    0.208    0.670    1.208    0.117    0.296    0.970   -1.079    4.066   -0.040    0.970   -0.647   -0.721   -0.721    1.197   -0.711    2.208    1.353    1.552    1.500    0.500    0.208    2.500
X2==    5.047   -0.365    0.994    0.097    0.481    5.658    0.008   -1.006    0.858    0.223    0.303    0.097    0.303    1.374    1.327    1.818   -0.992    8.052   -1.054   -0.102   -0.854    0.234   -0.766    1.312    0.223    0.303    2.146   -0.600    1.461    0.461   -0.697    1.461
CD1=        5        4        0        3        1        6        4        0        2        2        1        2        2        1        2        2        0        5        1        2        0        0        0        2        0        3        2        2        2        1        1        3
CD2=        7        1        2        1        2        7        1        0        2        1        1        1        1        2        3        3        0       10        0        1        0        1        0        2        1        1        3        0        2        1        0        2
GATCCAAATTCAAAATACTTCGATCCAAAAAGCACCGAAAGCGATCCCAGATGGCAGTTGGTGGATGTAAAGTTTGTACAGAAATTTGACAATCCTGTTACCCGCGATGCCATGAAAGAAGAGCCCGCCTTAGATGAAATGGAATTATTTCGACTGGGCCGTTACTCTATCACTCCGGTACGGGAAAGTGAATGGAAGAAGATACATGAAATGGCCGAGGCTGAGATCAAATAACTTCGGGAAGCGATCTATTTTAATGTTTTAATGCCGTGATCATTTTTTGATCTCGGCATTACTTTCTTCAGGGAAAGAATCAGTAATACGCTCATCTTCCAGATCCCTGAATTCTTTTATGGTTAA
KOK=       100
KK=  287793  LL=  288242  Z=    7.39  JJ=  287163  DL=   450
A===      111      112      113      114      121      123      124      131      132      133      134      141      143      144      211      213      214      223      224      231      233      234      243      244      313      314      323      333      334      343      413      433
B===      222      122      422      322      212      412      312      242      142      442      342      232      432      332      221      421      321      411      311      241      441      341      431      331      424      324      414      444      344      434      423      443
RRR=   10.375    0.570   -0.030    7.053   -0.727   10.584   -0.760   -1.218   -0.913    0.341    0.800    0.440   -0.196    1.023    0.163   -0.243    1.283   35.664    8.153    1.283   15.100    0.002    0.051    1.064   -0.641   44.378    2.672    0.049    0.204    0.189   -0.015    0.011
X1==    2.902    0.973    1.174    3.665    2.510    4.008   -0.293   -1.258   -1.177    3.448    0.740   -0.427   -0.181   -1.091   -0.563   -0.313   -1.166    7.190    3.561   -1.177    3.822   -0.049   -0.049   -1.021    0.711    6.267    0.904    0.041    1.059    0.059   -0.181    0.059
X2==    3.575    0.586   -0.026    1.924   -0.290    2.641    2.594    0.969    0.775    0.099    1.081   -1.031    1.081   -0.937   -0.290    0.775   -1.101    4.960    2.290   -1.090    3.951   -0.046   -1.031   -1.041   -0.901    7.081    2.957    1.209    0.193    3.193    0.081    0.193
CD1=        6        3        3        6        5        6        1        0        0        5        2        1        1        0        1        1        0        9        5        0        5        1        1        0        2        8        2        1        2        1        1        1
CD2=        5        2        1        3        1        4        4        2        2        1        2        0        2        0        1        2        0        7        4        0        5        1        0        0        0        8        4        2        1        4        1        1
CTGGATATCCCGAGCCAGATCGATCTCTTTTTGAACATCGGATTTCTCCAAGAGTTCGATCAAAAGCAGCATGAACATGGAAAGGAAACCGAAGGGGAGCAGCAGGTCTCCCACAAAGAAATATTGAAGTATACCGAAGAAATTGAGCAGATAATATCCCACAAAGCTAACAGAACCCAATCCAAAAATAAGTCGGCGGGTGGGATTCAGGCGCTGCGTGAGATCCGAAAACAGACGCATGAATTTAATATGCCCCGGAAGCTGTTGTCCCTGTTGACGTTCAATATCTTCGACCGCTTCCTGGTAAACCTGTTTAAGCCGTTCCGTATCGGCTGTCAGTTCTTTGGAAAAGCGTTCGCGGCTCATGCCGGATACATATTCCTGATAAAACTTCTTAGTACCGTATCCGGATTGTGCTTCGTTCTTTAAACCCAAAGTGATCTGTTATGT
KOK=       101
KK=  309303  LL=  309932  Z=    7.30  JJ=  308763  DL=   630
A===      111      112      113      114      121      123      124      131      132      133      134      141      143      144      211      213      214      223      224      231      233      234      243      244      313      314      323      333      334      343      413      433
B===      222      122      422      322      212      412      312      242      142      442      342      232      432      332      221      421      321      411      311      241      441      341      431      331      424      324      414      444      344      434      423      443
RRR=   38.387    6.301    4.028    2.173    0.104   70.766    0.231    0.894    0.722    5.392   -0.222    0.362   -0.574    0.470    2.317    2.702    1.832    4.258    0.362   -0.966    0.460    4.064   -0.126   -2.722   11.604   24.368    2.931    2.397    1.326   -0.065   -0.489   -2.558
X1==    8.778    1.258    1.831    0.906   -0.115    8.908    1.672   -1.299   -0.511    1.554    0.544   -0.600    1.406   -0.397   -1.489    1.844   -1.349    5.792   -0.587   -1.295    1.565    1.416   -0.311   -1.222    3.345    6.572    1.565    1.038    1.930   -0.041   -1.178   -1.026
X2==    4.373    5.009    2.199    2.397   -0.900    7.944    0.138   -0.688   -1.414    3.469   -0.408   -0.604   -0.408   -1.183   -1.557    1.465   -1.359    0.735   -0.616    0.745    0.294    2.870    0.407    2.227    3.469    3.708    1.873    2.310    0.687    1.590    0.415    2.494
CD1=       15        4        4        3        2       13        4        0        1        3        2        1        3        1        0        4        0        9        1        0        3        3        1        0        5        9        3        2        3        1        0        0
CD2=        9       10        5        5        1       13        2        1        0        6        1        1        1        0        0        4        0        3        1        3        2        5        2        4        6        6        4        4        2        3        2        4
ATCTCCTACATCCGATACAATTCGTGCAAAAAAGTAGAAATCGATCATCCGGTTACTGATGCGAAACCAGTCATAATCCCAGCGCGAAAACAATTTGTATTGAGGGGTCACTGAAAAATTCCCAATATTCCAGTCTACGAAAACGGGGATGGTATCGAGCTGGTTAGCACCAAGTCTTTCCACATTCTCAAAAAACAGATTGCAATGGTTTTTAATTTTATCCAGGTGCATGCGGTATTCGTGCTGACCAACATCGGTATCAAGTGTTTCCAGGAGGTGATTGATATCTACCGCCAGGGTTTTGGATGAACCGGGCAGCGTATTCCGGATGGTGTGGCAGGCTTTGTGAAATTTGGCAAATTCCTTCCCCAGCTGTTCGATCTGCTCTTTCGACTGTCGCTTAGCCGGTTTTCGCTTGATCTTGATGGGCCGGTAAAAAACCACCCAGGCATCTATAACCTCATCGGTATGACGATGCACAAACAGCGAATTTTCTTTGATGAGGGAACGAGCCAGGAAGTTTTCAAACGGATCGGGAAGATTGTTAGACAGCGAATTGATAATGCTGTGATCTTCCACAAAATGTTCAAACTGTCCAAAATATGAGAGCTTGGCGATGATGATATTTCC
KOK=       102
KK=  343323  LL=  344282  Z=    6.50  JJ=  343263  DL=   960
A===      111      112      113      114      121      123      124      131      132      133      134      141      143      144      211      213      214      223      224      231      233      234      243      244      313      314      323      333      334      343      413      433
B===      222      122      422      322      212      412      312      242      142      442      342      232      432      332      221      421      321      411      311      241      441      341      431      331      424      324      414      444      344      434      423      443
RRR=   11.836    9.908    0.203    4.149   -0.288   85.451    0.731    1.856    0.435   -0.032   -2.201    0.907    5.002    0.647    1.036    1.856    1.769   17.759    4.149    0.534   16.340    0.463   -0.414    0.303   -0.010    5.853    5.578   -0.555    1.584    0.250   -0.076    5.505
X1==    2.485    3.682    0.604    2.195    0.689   12.355    0.294    1.295    1.295    3.524    2.275    0.294    2.275    0.498   -1.107    1.295   -1.607    3.369    2.195    0.604    3.524   -1.385   -1.385    0.498    1.129    3.739    1.927   -0.170    0.497    0.497    0.079    2.189
X2==    4.763    2.691    0.336    1.890   -0.417    6.917    2.488    1.433    0.336   -0.009   -0.968    3.086    2.199    1.300   -0.935    1.433   -1.100    5.271    1.890    0.884    4.636   -0.334    0.299    0.609   -0.009    1.566    2.894    3.268    3.186    0.503   -0.968    2.515
CD1=        7        9        3        6        4       20        3        4        4        6        5        3        5        3        1        4        0        7        6        3        6        0        0        3        3        7        4        1        2        2        2        4
CD2=       13        9        4        6        3       16        7        6        4        3        1        8        6        4        2        6        1       13        6        5       11        2        3        3        3        5        8        8        7        3        1        6
TTCAATAGTAACAGAGGTATGTAAAAACCTCGGGATATCACTTCAAGAAGGATCATTTCCTATAAAGGATGTTCTTGAAGCCGAATCCATTTTTTGCACGAATTCATTGATCGAGATCAGGGATGTTGTTTCCATAGATGAACGTGAATTTGATCTGGACCATCCAATTACGATAAAGATCAGGGCCGGTTTTGAGGCCTACAAAGCGGAGCATCTGGAATGAGCCGCTTTAAGACTATCGGGGATGTATGGGATTTTTTGAATACGATCCCCATGTTTCAAAAAACGGGGGCTGCAGCCTCTAATTTCAGTCTGGATAATATTCGCTCCTTTTGTGAGCAGCTTGGAAATCCTCAGGAACGGTTTCGTTCTATCCATGTAGCCGGCACAAACGGGAAGGGCACAACTTGTTATTTGCTGGAGCAGATATACGCTCACTCCGGCTATAAAACAGGACTTTTTACTTCACCTCATTTACTTCGGTACAATGAGCGGGTCAGGGTAGGTCAGCTTGAAATTTCCGACGATGCGATCCTCACATTCTTCCAAACCGCTGAGCCTGTATTTGAGAAGATCAGCCTCAGTTACTTTGAGATCTGTACGGTACTTGCTTTCTGGCATTTTGCCGAACAAGAGGTAGATATCGCGATCATAGAAGCAGGGTTGGGGGGAAGGCTCGATTCTACCAACATCATCACCCCGGAAGTTTCTGTGATCACCAGCATTGGGCTCGACCATCAGGATATTCTGGGAGATACCACCGAGAAGATAGCGCGGGAAAAGGCCGGCATCATAAAAGAAGGGAAACCGATCGTTGTGGGTAATATCTCCGGAAATGAATTGGATGTGATCGAAACGGTTGCTTTATCAAAGCAAAGTGAACTGTTTGAATCTGCTGTTTTGCACCCAGAATGGCGGGATGGGATCATCCATCTTGATCTGCCAGGAATTATTTTTCAA
KOK=       103
KK=  347073  LL=  347912  Z=    4.78  JJ=  346743  DL=   840
A===      111      112      113      114      121      123      124      131      132      133      134      141      143      144      211      213      214      223      224      231      233      234      243      244      313      314      323      333      334      343      413      433
B===      222      122      422      322      212      412      312      242      142      442      342      232      432      332      221      421      321      411      311      241      441      341      431      331      424      324      414      444      344      434      423      443
RRR=   28.149    6.603   10.055    1.680   -0.724   27.288   12.414    4.251    3.262    2.548    0.016   -0.399    3.141   -0.154    0.441    0.083   -0.495   -2.055    8.033    0.851    9.626    0.058   -0.406   -0.820    1.511    6.763    0.549    1.951   18.465   -0.352    0.897    0.999
X1==    5.333    1.723    4.193    1.103   -0.601    4.092    2.998    3.489    1.314    2.174    1.092    1.103    1.092    0.116   -1.182   -0.075   -1.564   -0.801    4.838   -0.769    2.939    1.039   -0.520    1.538    3.017    1.883    0.446    2.012    6.511    0.829   -1.281    0.829
X2==    5.278    3.833    2.398    1.523    1.204    6.668    4.141    1.219    2.482    1.172    0.015   -0.362    2.877   -1.326   -0.373   -1.106    0.317    2.567    1.660   -1.106    3.275    0.056    0.782   -0.533    0.501    3.592    1.233    0.970    2.836   -0.424   -0.701    1.206
CD1=       12        6        8        4        2        8        7        7        4        4        3        4        3        2        1        2        0        1       10        1        5        3        1        4        5        4        2        3        8        2        0        2
CD2=       14       11        7        5        6       14        9        5        7        4        2        2        6        0        3        1        3        7        5        1        7        2        3        1        3        7        4        3        5        1        1        3
TTTTCCGATGTTCACACCCATCACAGATCGACTCATTTACCGCAATATTCGTCCGCTCGTAGAAGCTGCCCCAACTATTGAAGGAAGTCCCATTGTGCCATTCTGGGGATTTTTGCTGGCGTTAATACTCGTAGGCGGATTAGCTTTTTGGGACTGGAGATCCAACAAAAGAAAAGATGTATTTCCCACGGTTTTTGGGATGCTCATACTGTACCACATTTCTGTTTTTACCTTACATCTGGTCCCCGCCTGGCGAAGTTTTGGGAATTGGTTTTTGGGAATTACCTTCTATTGATGTAAGCTGATATAACCACCCATTTTGATAACCAGATCGGAAGCTTGGCAATGAAACGAATTCACTTATTTGAGATAGAAGATCTTGCTTGGTTTCCGGGGTGGCTGCGAAGTTGTATGACACGCCTCATTATTGTTATGCACCGGTTGGTTGGCACAGAGAAAAAAGTTGCTGAACTATTGAATCGGCTTATCGAACAAACGGGAAAATCTACAATTGTTGATTATTGTTCAGGCAGTGGAGGTCCCATGCCGGATGTGCTGCAAAGACTAAAAACAACCTATGGAAAAGATCATATCAACTTGGTGTTGAGTGATCTGTATCCGGATAATAACTCCATCAACACATTTAACGAGGGAAGTGAATTACCGATCAAATATCTCACTAAACCGGTGGATGTCACGAATTCGGATTTGAACATGGATGGAATTCGGACGATGATCGGTAGTTTTCATCATTTTAAACCGAAAGAAGCCCGGCAGATTCTGACAAATGCACAGAAGGCAAAACAGCCGATCCTTATTTTTGAATTGAGTGATAACAGT
KOK=       104
KK=  349383  LL=  350162  Z=    7.13  JJ=  348963  DL=   780
A===      111      112      113      114      121      123      124      131      132      133      134      141      143      144      211      213      214      223      224      231      233      234      243      244      313      314      323      333      334      343      413      433
B===      222      122      422      322      212      412      312      242      142      442      342      232      432      332      221      421      321      411      311      241      441      341      431      331      424      324      414      444      344      434      423      443
RRR=   30.825   -0.416   -1.148    0.057    3.823   69.856   -0.682   -0.301   -0.309   -2.744   -3.483    0.170   11.776   -0.618   -0.660    3.605    0.436   10.596    1.954    0.069    7.713   -0.570   -1.199   -2.251    1.621   14.128   -0.457   -0.180    1.137   -0.359    0.947   25.644
X1==    5.322    2.120    1.984    0.055    2.120    8.334   -0.310   -1.673   -0.227   -1.421   -0.769    0.647    4.087    0.517    0.432    1.749   -0.310    3.557    4.067   -1.544    3.317   -0.601    0.899   -0.662    1.434    6.862   -0.541   -0.372    2.008    1.195   -0.769    4.447
X2==    5.792   -0.196   -0.579    1.043    1.804    8.382    2.204    0.180    1.360    1.931    4.527    0.262    2.882   -1.196   -1.530    2.062   -1.408    2.979    0.480   -0.045    2.326    0.949   -1.334    3.402    1.131    2.059    0.846    0.483    0.566   -0.300   -1.231    5.767
CD1=       14        7        6        3        7       15        2        0        2        0        1        4        8        3        4        5        2        7        8        0        6        1        3        1        4       12        1        1        4        3        1        7
CD2=       10        2        1        3        5       14        5        2        4        4        7        2        5        0        0        5        0        7        3        2        5        3        0        6        3        4        3        2        2        1        0        8
GTATCTTCCATCGCCGATCACATTTTTTTGATCAGGATGCCGGATGAGGATTCCATCCGAAAGCTTCGAAAACCGTTCAATATCCTGATATAGCGTGCTTCCTTTATACGTTTTGAATATTTCTCGCCACTGCAACAGAGGGGTACTTTCGCCTTCATAAATAACAAATTCAGAAAAAGGATCTAAACGAATTCCGGCAGAGTATAAAGTATCATCTGCTGTGTATTTTATACTCCAAAGCAGTTGGTTGGCAATGGTTGGCTTTACGATCAGTTGAGTGATCACGTGATCTTTGGAAGCAGCTATTTCCTCGGCTACCGAAGTAGCTTTTTGTTGTTGAAAGAATCCAAAGCTTAGGTACACGATCATCCAGATGATGGCAATCCAGGCATAGATCTTTTTTCTTTTTATGAATGCCATTCCAGTAAATATGATGACGCCCAGTGAAAAAACCGGATCAAAAACGGAGATGATATCCATTGAAAAGCGGTGATCTGTAAAGGGCCAGAGCAGCTGCACGCCATAGCTGGTGAAGAAATCCGTAATGCCCGCCGTGGCATAGCCCGCCAGGCTGAACAAATAGGTTTGTTGCAGCGTGAGCCGTTTTTTTACAAACCAGTAAACCAGTACCGTTGCAATTAAAGCGCCAACCGGGATAAATAAAACAGAATGGGAAAACTGCCGGTGCATTTCAAGATTCAGCAAGGGATCGGAAGCGCTGGAGATGAATACATCCAGATCGGCCAGCATAGCAGAGGCCAGCCCCGTAAAAGCCGCAGC
KOK=       105
KK=  350973  LL=  351272  Z=    4.66  JJ=  350823  DL=   300
A===      111      112      113      114      121      123      124      131      132      133      134      141      143      144      211      213      214      223      224      231      233      234      243      244      313      314      323      333      334      343      413      433
B===      222      122      422      322      212      412      312      242      142      442      342      232      432      332      221      421      321      411      311      241      441      341      431      331      424      324      414      444      344      434      423      443
RRR=    5.810    3.371   -0.017    2.284   -0.574   -0.015   -0.779   -0.017    0.438    0.483    0.285    3.497    2.148    1.382    1.582    0.665    0.818    0.508    0.137   47.806    0.774   -0.718   -0.283    0.521   -0.944   -0.261    0.285   -0.396   -0.272    0.099   -1.281   -0.272
X1==    2.266    2.902    0.021    1.266    1.244   -0.065   -0.800    0.021    1.893    0.304   -0.522    1.266    1.478    0.608   -1.243    2.871   -0.800    1.726    0.129    5.808    1.242    1.431   -0.569    1.574    2.304    0.478   -0.758   -0.495   -0.371   -0.371   -0.522   -0.371
X2==    2.564    1.162   -0.837    1.805   -0.461    0.232    0.974   -0.837    0.232    1.590   -0.546    2.763    1.454    2.272   -1.273    0.232   -1.023    0.294    1.059    8.232    0.624   -0.502    0.498    0.331   -0.410   -0.546   -0.376    0.799    0.732   -0.268    2.454    0.732
CD1=        4        5        1        2        3        1        0        1        3        1        0        2        2        1        0        4        0        3        1        7        2        2        0        2        3        1        0        0        0        0        0        0
CD2=        5        3        0        3        1        1        2        0        1        2        0        4        2        3        0        1        0        1        2        9        1        0        1        1        0        0        0        1        1        0        3        1
GCTTTTAAATCATATGTCAAAACTCATAGCTTTTACTTCTCTCCTACTCTTTCTCTTTCAGGGAATCAAAGCACAAGATCATCTTGAACCAAGCACAAGTTTATTTGGGCTATATGATTTTGAATATGAATATGAGTCTCAAATTCGTGACACCCTTCTGAAAGGCCTTTCTGATTCTCCGGAGGTCCAAATAGTGATTACTCCATCATTCGGAAAAGAAATGGTTTTGCAACTTGAAAATGATCGCACCAATCAGGCCTTTACATTAATTACTCAAACTGGGTCTCACAGCATTTGGTA
KOK=       106
KK=  360213  LL=  361112  Z=    6.89  JJ=  360063  DL=   900
A===      111      112      113      114      121      123      124      131      132      133      134      141      143      144      211      213      214      223      224      231      233      234      243      244      313      314      323      333      334      343      413      433
B===      222      122      422      322      212      412      312      242      142      442      342      232      432      332      221      421      321      411      311      241      441      341      431      331      424      324      414      444      344      434      423      443
RRR=   22.567    7.217    2.045    4.707   -1.592   53.776   15.321   -0.221   -0.266    6.765   -0.132   -0.742    0.008    0.048    0.629   -0.501    2.540    6.444    1.560    0.319   18.502   -0.791   -2.250    0.617    0.006   30.392    5.294    4.765    0.366    0.002    0.609   24.534
X1==    5.279    2.970    2.353    1.771    2.970    6.886    2.696   -0.906    1.388    1.212   -0.101    0.449   -0.101   -0.060   -0.557   -1.055   -1.641    9.096    1.148   -1.665    4.745   -0.934    1.641    0.405   -0.143    7.455    2.207    1.376   -0.704    0.009   -0.788    4.293
X2==    4.275    2.430    0.869    2.658   -0.536    7.810    5.683    0.244   -0.191    5.583    1.306   -1.655   -0.080   -0.804   -1.129    0.475   -1.547    0.708    1.358   -0.191    3.899    0.847   -1.371    1.524   -0.039    4.077    2.399    3.464   -0.519    0.260   -0.773    5.716
CD1=       11        8        6        5        8       14        7        1        5        4        2        3        2        2        2        1        0       19        5        0       10        1        5        3        2       13        6        4        1        2        1        8
CD2=       11        7        4        7        2       14       11        3        2       10        4        0        2        1        1        3        0        3        4        2        7        3        0        4        2        8        5        6        1        2        1        9
GCCCAAAAAGTAGGCTGATTCTCCGGAATCAGTGATCTTAACGATCTGATGTCCGGGGGTATGTCCACCGGTTCGGATAAGCTCAATTCCAGGCAGTAATTCAAAATAGGTATCGGTGATCATCACCAGTTTTTCCTCGGCTGCCAGTTTATATAATTCATCCAGGTTATAGCCGCCTCCCTGCGTTTTCGTGGATTCATTCATCTGCTGCAATGCAAAATACCATTCCTTTTTCTGGAGAAAATAATTGGCGTACGGCATCATTGGTTGTGTTGTCGTATTTCCATCAACAAAAGTACAACCGGCGGCGTGATCAAAATGAAGATGACTCAAAACAACGTGCGTGATATCGGAGGGGGAGAGCCCGAAAATATCCAGGTTGGTGAGCAGGTTTGAGGTGTCTTCATACGAACTCCCATGATCCAGTCCCCAGCCCAGCCCGGTATCCAAAAGCACATTATGCTTGCCATCACGGATCAGAATGGGATTGATGCCAATAGAGCTGGATTTACTTGGAATAGCAAATGGGGCAGATTTTGCCCTGATCTCACTACCTTCAGACTTCTGGAATACGCCATCCTTGAAGACTTCAAAAATACCTTCACTGAGCTGTTCTATTTCAAACCGGCCAACATTCATACGCTTTTATTTGATGGTGATTTCTGTGGGGAGGATCATCCAGTTTTGCCCGGCGGGTTGATCCATCAGCATGCGGATGGTTTTAATTTCTTTGGTTTGTTCAAAAGGAATCCAGCTATGCAGGTAGGATTGTATCTTTGCCTGCGATCCCGACATCAGGGCTTCAAAAAGTCCTTTCTCTTTGGGATAATTCTCGATGCGATATTCATCGATCTCCGCCATTTCTGCAGCCATGGCAACCGCATCTTCCAGGGATCCAAG
KOK=       107
KK=  424173  LL=  424532  Z=    5.21  JJ=  423963  DL=   360
A===      111      112      113      114      121      123      124      131      132      133      134      141      143      144      211      213      214      223      224      231      233      234      243      244      313      314      323      333      334      343      413      433
B===      222      122      422      322      212      412      312      242      142      442      342      232      432      332      221      421      321      411      311      241      441      341      431      331      424      324      414      444      344      434      423      443
RRR=    5.654   42.821   -0.377   -0.180    0.671    3.659   -0.000    1.091   -0.141   46.292    0.456   -1.139    4.466   -0.277    0.770    1.677   -0.801    0.730    0.362   -0.141   10.204   -0.086   -0.627   -0.283    0.278    0.396   -0.020   -0.737    0.181   -0.338   -0.253   -0.168
X1==    1.523    9.080    3.913   -0.174   -0.496    1.122    0.000   -1.032    0.122    6.435   -0.643   -1.102    1.357   -0.732   -1.294    1.122   -1.000    0.261    0.159    0.122    2.524   -0.541   -0.541    0.384    1.435    1.357   -0.476   -0.306   -0.348    0.652    0.357   -0.348
X2==    3.712    4.716   -0.096    1.034   -1.354    3.261   -0.139   -1.057   -1.154    7.194   -0.708    1.034    3.292    0.378   -0.595    1.495    0.802    2.798    2.280   -1.154    4.042    0.159    1.159   -0.739    0.194    0.292    0.042    2.409   -0.519   -0.519   -0.708    0.481
CD1=        4       13        5        1        1        2        1        0        1        7        0        0        2        0        0        2        0        1        1        1        3        0        0        1        2        2        0        0        0        1        1        0
CD2=        6        8        1        2        0        5        1        0        0        8        0        2        4        1        1        3        2        5        4        0        5        1        2        0        1        1        1        3        0        0        0        1
GCTATTCTTAAAGAAATTTCCAACTCTGTAATTGAAGGAAATGGTCAGAATGGGATTTACCAGCAAAATCCTACTGCTGCTATAACCCTGCTTGGGAATACCATCCAAAATAATTCTGGTCACGGTGTAGCACTATTTCACAAGAATATGACCTTGAATGAGATCTCATTTGTTGGAAATATTGTGAAAGATAATGGACGATCCGGTATTTTAAGCTCCCAAGCTAAATTCATTGATAACACCTTTGAAGGCAATGAATTTGGTATTGGTCATTGGGGTAAACTAGGTAGCCGCTTTGTAGATGAAAATGGGGATGACGGAAACACCTTTACCGATAACACCTACAACAATGCACAAGGA
KOK=       108
KK=  425823  LL=  426122  Z=   10.81  JJ=  425043  DL=   300
A===      111      112      113      114      121      123      124      131      132      133      134      141      143      144      211      213      214      223      224      231      233      234      243      244      313      314      323      333      334      343      413      433
B===      222      122      422      322      212      412      312      242      142      442      342      232      432      332      221      421      321      411      311      241      441      341      431      331      424      324      414      444      344      434      423      443
RRR=   -2.103    8.932   -1.663    0.005    2.984  132.315   -0.905   -0.011    0.009    0.177    0.611    0.005   -0.799   -0.246    0.401    0.009    0.815   -0.011    0.797   -1.048    1.109    2.010   -1.235    0.656    0.577   -0.256   -0.198    0.137    0.396   -0.245   -0.232    1.037
X1==   -1.296    6.401    2.013    0.030    1.322   10.125   -0.860    0.013    0.125    0.400    1.410    0.030    1.410   -0.580   -1.218    0.125   -0.860    0.224   -0.763    1.125    0.468    1.477   -0.523    0.486    0.400   -0.590   -0.532   -0.365    0.641    0.641    0.410    0.641
X2==    1.623    1.395   -0.826    0.160    2.258   13.068    1.052   -0.826    0.068    0.443    0.433    0.160   -0.567    0.423   -0.329    0.068   -0.948   -0.050   -1.045   -0.932    2.372    1.361    2.361    1.350    1.443    0.433    0.372   -0.376    0.618   -0.382   -0.567    1.618
CD1=        0        9        3        1        3       11        0        1        1        1        2        1        2        0        0        1        0        1        0        2        1        2        0        1        1        0        0        0        1        1        1        1
CD2=        3        3        0        1        4       14        2        0        1        1        1        1        0        1        1        1        0        1        0        0        3        2        3        2        2        1        1        0        1        0        0        2
ACCACAGATGTGATACCTGAACCACGAGATTGGCGAGGATTTGATATCCGGGATGCAGGTTCTGACAGTTCGTTTATCAAGAACACGATCATACGCTATGCCGATGATAACCTTTATTTAGATAATACGGAGATCATCATTGATTCAAGCTTTGTATCGTATGCATATGATAATGGAATCAGAGTGATAGGCGGAGCAAATCCGATCATCCGTTCAAGCGATATCCACCATAATGATACTGGCATCGATATTGATAATAACTCCAATCCATTCATTCATCTGAATAATATCTACGATAAT
KOK=       109
KK=  445503  LL=  446402  Z=    5.92  JJ=  445203  DL=   900
A===      111      112      113      114      121      123      124      131      132      133      134      141      143      144      211      213      214      223      224      231      233      234      243      244      313      314      323      333      334      343      413      433
B===      222      122      422      322      212      412      312      242      142      442      342      232      432      332      221      421      321      411      311      241      441      341      431      331      424      324      414      444      344      434      423      443
RRR=    5.424   10.072   -0.607   15.306    0.222   45.827    5.687   -0.453    0.422   -1.406   -0.341    0.780   10.837   -0.224   -0.721    3.010    1.018   28.048   -2.670   -0.128   24.901   -0.363    0.119   -0.071    1.177   10.837    1.272    0.554    1.854    0.663    0.127    1.467
X1==    3.808    2.049   -1.191    3.158    0.524    7.261    1.983    0.542   -0.973    2.191    0.612    0.381    2.688    0.472    1.032    0.927   -1.063    3.406    4.496    0.294    4.251   -0.572    0.188   -1.386    0.752    2.688    1.091    1.574    1.424    1.424    0.612    3.152
X2==    1.424    4.915    0.510    4.847    0.424    6.312    2.868   -0.836   -0.434   -0.641   -0.558    2.049    4.031   -0.475   -0.698    3.245   -0.958    8.236   -0.594   -0.434    5.857    0.635    0.635    0.051    1.565    4.031    1.166    0.352    1.302    0.465    0.207    0.465
CD1=       13        8        1        9        5       14        6        4        1        5        3        4        6        3        6        4        1        7        9        3        7        1        2        0        3        6        3        3        3        3        3        5
CD2=        5       12        3        9        4       13        7        1        2        1        1        5        7        1        2        8        1       18        2        2       11        3        3        2        4        7        4        2        3        2        2        2
GAGGCTATTGCCATTGTTGGAGCTACAGGAGCAGGAAAGACCACGATCATTAATCTGTTACTTCGCTATTACGATATTGAAAAAGGCAGTATCAAGGTAGATGACATCGATATTCGGGACCTGTCCCTAAAAGATCTTCGGTCTCATTTTGGATTGGTGCTTCAGGATAATGCTCTGTTTTCCGGCTCTATTTTGGATAATATCACCCTGGGACATCCCGATATTACCCGCGAAGAAGTAATTGAAGCCTCCCATAAAGTTGAAGCTCACCGTTTTATAGAAAAACTTCCAGAAAAGTATGATTACATTTTGCAAGAACGAGGAGCTTCACTTTCCATGGGTCAGCGACAATTGATCTGTTTTGTGAGGGCGTTGGTCTACAATCCTGAAATTTTGATATTAGATGAAGCCACATCCAGCGTAGACTCTGAAACCGAATCTTTGGTAACAGAAGCCAGTCGGGTGATGATGGAAGGGAGAACCTCTATCGTGATCGCTCACCGCATCTCAACTATTCAGCATGCCAACAAAATATTGGTAATGCATAAAGGAGTAATCAGGGAATCCGGAAATCATCAGGAGCTTATTATGAAAGAAGATGGGATCTACAAGAAGTTGTATGAACTGCAGTATAAAGATCAGCTTATCCCCGGAGAGTAATAACTCGCAGGACGAACAGATTAGCCAGATTAATAAACGAAAAGAAGCTTCTGAATCAATCCGGTAAAAGTATAAAGATCAAGCAGACCGAGCCTTTTCAATTCGGTTCATAAGAGCTGCGAAATAGGAAGGCTGTTCTGCTTTAAATTCCTCAAGCTCTTCAATGCACACGCTTTCAAATCCATGGAGATCAGCCTGACGAAAGCGGTCATATAATTCCCGTGAAAGCTTCCCAAGATC
KOK=       110
KK=  455163  LL=  456152  Z=    4.93  JJ=  455163  DL=   990
A===      111      112      113      114      121      123      124      131      132      133      134      141      143      144      211      213      214      223      224      231      233      234      243      244      313      314      323      333      334      343      413      433
B===      222      122      422      322      212      412      312      242      142      442      342      232      432      332      221      421      321      411      311      241      441      341      431      331      424      324      414      444      344      434      423      443
RRR=    8.981   -0.816    0.062    2.695    0.334   35.049    8.038   -0.110    0.204    0.044    0.245   -0.357    5.803    0.221    0.515   -1.439    0.183   15.173    9.746    2.636    6.834   -1.398    0.026   35.369    5.165   14.626    1.499   -0.122    0.802    0.726   -1.705    0.953
X1==    5.477   -0.307    0.351    2.588    0.163    5.998    2.263   -0.627   -0.527    0.211   -0.495    0.689    3.104    0.581    0.633   -0.527    0.536    3.638    3.446    1.252    3.157    1.525    0.069    4.930    2.065    5.503    1.656   -0.509    2.463   -0.572   -0.495    0.187
X2==    1.640    2.662    0.175    1.041    2.046    5.844    3.552    0.175   -0.387    0.207   -0.494   -0.518    1.870    0.380    0.813    2.728    0.342    4.170    2.828    2.105    2.165   -0.917    0.381    7.175    2.502    2.658    0.905    0.239    0.326   -1.268    3.446    5.107
CD1=       21        4        5       10        5       13        7        3        2        3        2        6        8        4        6        2        4        7        7        5        6        4        2        9        6       12        4        1        5        1        2        2
CD2=        4        7        2        3        6       12        8        2        2        2        1        1        4        2        4        7        3       12        9        6        6        1        3       13        5        5        4        2        2        0        6        8
CAAACCTATCCAGTACATGCTCCAGGCATAGAACATGTGGTCATCGAGTACTCCCTTCATGCTAAATAAATTAAAGAAATCGTGGGCTGATTTAGGGAGATTCCCGATCAGCGGTAATCGCCTGGAAACAGCATCGGCAGCGTAGGCAGAGGATTCTATCCAGGCGAAGGAGGTAAGCAACAATCCCATTTGTGCAGCGATTCGGCTGTAATTCCACCATCCGTAGACAAAGATCAGAAAAGGCAGAAGGATCTCGAACAAAGTTCCGCCAAGAATTCCGATAAACCGGGATCCCAGAAAACCAAAGAACGTATGACCGGCTTCGTGTACGATCAACAGGAAATTATCGATAAGAAAAAAGAATGGTGTAAGGAAAAAAGGGTAGTCATAAAGCCAGGCAAATGAGATCTCCCATTTCAGAGCCATCCAGTACTGGTCGGCCAAAACCCAGCAAAATGGGATGCATATCACCGAAAACCACCACTTCTTTATGTGGGGCATCGCTTTACTGAAGGATTGTTCCAGATTAAAGTTCAAGATAATTGAATCATTTGGGCTTCTATCGAGTTGTAATAGTAGAAATTAAACAGATATCAAACAACAACATAACAATGAGCAAACCACTTAACGTCACTCAGAAATTAATCAAAGATCACTTAGTTGAAGGAGAAATGACACCCGGTGAAGAGATCGGTCTCAAGATCGATCAGACTCTCACACAGGATGCTACCGGAACATTGGTCATGCTGGAGCTGGAAGCCATGGAGCTGGATGATGCTAAAACAGAACTTTCCTGCCAGTATGTGGATCATAATCTTCTTCAAACAGATTTTAAAAATCCTGATGATCACGTATTTCTGAAATCTGCAGCTGAGCGTTTTGGAATGTGGTTTAGTAGACCGGGAAATGGGGTAAGTCATCCCATAGAAACAGAGCGATTTGCTATTCCCGGGAAAACACTTGCCGGATCTGATAGTCATACACCAGCAT
KOK=       111
KK=  460443  LL=  461102  Z=    7.20  JJ=  460143  DL=   660
A===      111      112      113      114      121      123      124      131      132      133      134      141      143      144      211      213      214      223      224      231      233      234      243      244      313      314      323      333      334      343      413      433
B===      222      122      422      322      212      412      312      242      142      442      342      232      432      332      221      421      321      411      311      241      441      341      431      331      424      324      414      444      344      434      423      443
RRR=   35.672    0.773   -0.603   -0.867   -1.693   36.912    3.483   -0.994    0.099   22.311    0.002   -0.040    2.397    0.002   -0.156    0.162    1.127    7.132    0.132   -0.270    7.384    0.065    2.194   -0.342    1.360    7.207   18.647    0.108    7.922   -0.251    1.354    8.476
X1==    6.428    0.217   -1.044    3.192    2.355    7.021    1.697   -0.428   -0.227    3.220   -0.599    0.148    2.405    0.121    0.217    0.432   -0.910    4.207    0.640   -0.227    2.823   -0.453    2.765    0.320   -1.335    2.405    5.263   -0.138    3.551   -1.087   -1.350    2.623
X2==    5.550    3.567    0.577   -0.272   -0.719    5.258    2.052    2.320   -0.438    6.929   -0.003   -0.272    0.997    0.019   -0.719    0.376   -1.238    1.695    0.207    1.189    2.616   -0.144    0.793   -1.069   -1.019    2.997    3.543   -0.786    2.231    0.231   -1.003    3.231
CD1=       17        4        1        8        8       13        5        2        2        6        1        3        5        2        4        3        1        8        3        2        5        1        5        2        0        5        8        1        5        0        0        4
CD2=        9        7        2        1        1        8        4        4        1        8        1        1        2        1        1        2        0        4        2        3        4        1        2        0        0        4        5        0        3        1        0        4
ATAGGTGGTAAAGCGTTTAAAAAATTGCCGTAAATAGGATGATGTGAACATGGAATCGATACGTTGGCTTACCGTTGTAAATGCATCGATCCCAAAAAAGCTGAGAAGATTGAGTTGCCTGAAATCGGAAAAATCATATAGCGGGTTGAAGATAAAGGCATCAGCGGTTCGATGGTACAGTGCCTGTGCATAGCCAAGAAACTGTTCGTATGCTTCAAGATCTTCAGGAGCAATCCGCTCGATCTCTTTTAAAGTAGCTTTATGATCCTCATAATTGGTGAAGGTTGTGCCATCCTGATAAAAATAGGTGCAGATCGGATCAAGTGGAAGAAGCTCGAGTTCGGCATGCAGTGATGTGCCACATTCTTCATACAACCGCTGGAGTACAAAAGGCATGGTGAGCAGACTTGGGCCGGTATCAAACCGAAATCCATCCTCTTTAAGCTCATTCATTTTACCACCGGCAGACTCATTCTTTTCAAAAACCTCGATTTTATGTCCTTTTGCAGCAAGCAGACAAGCTGAAGATAATCCACCAATACCGGCACCAATGATCGAAATATTCATTTTATGAAAAGAGTTATTTTAGATCAGAAAATCATTTTTTAATCAGCATCATTCACTTCTATCCAATATCCGTCCGGATCCCGGAAATACACC
KOK=       112
KK=  467343  LL=  468422  Z=    4.69  JJ=  467343  DL=  1080
A===      111      112      113      114      121      123      124      131      132      133      134      141      143      144      211      213      214      223      224      231      233      234      243      244      313      314      323      333      334      343      413      433
B===      222      122      422      322      212      412      312      242      142      442      342      232      432      332      221      421      321      411      311      241      441      341      431      331      424      324      414      444      344      434      423      443
RRR=   42.878    1.824    1.736   -0.545    1.055    1.732   -0.218    4.689   -0.598    0.257   -0.235   21.310    6.068    3.866    0.003   -1.840   -0.254    5.389   -0.055   38.208   32.337    1.068    3.747    9.853   -0.201    3.221   -0.729    0.194   14.037   -0.315    0.254    0.207
X1==    6.083    0.560    1.286    0.680    0.560    0.734    0.725    2.482    1.943   -0.728    0.677    6.049    2.791    1.372    0.048    1.339   -1.085    1.391    0.161    4.966    5.009    0.716    0.716    2.130   -0.728    2.086    0.724    2.131    4.620   -0.378   -0.733    2.121
X2==    7.049    3.259    1.349   -0.801    1.885    2.360   -0.300    1.889   -0.308   -0.353   -0.347    3.523    2.174    2.817    0.053   -1.375    0.235    3.874   -0.339    7.694    6.456    1.491    5.231    4.625    0.276    1.544   -1.007    0.091    3.038    0.833   -0.347    0.097
CD1=       16        5        5        4        5        4        4        7        6        1        3       13        6        4        4        5        1        5        3       11        9        3        3        5        1        5        3        4        7        1        1        4
CD2=       20       12        6        2        9        8        3        7        3        2        2       10        6        7        5        1        4       11        3       18       13        5       11       10        3        5        1        2        6        3        2        2
AATAGACCGGATCAGAAATAAGAGCGTTGTTCTGTATCCCGGACTCGACCTGAAAAGTTTTGACGAACAGCCAGATACACGTGATCAAAATGAGACTCCAGTCATTGTCTGGAATCAACGCTGGCAGTTTGATCGAAATCCCGCCATGTTTTTTCGTGTGCTGAACAGGTTAAATGATATTGATCTGAAATTTGACCTTATTCTGGCCGGAGATACTCAACATGAAAAGCCCGAGGAATTTGAAAAAGCATGGCAACGATTTGGGCAACAGATCACGCATTTTGGCTATGTGGATGACAAAGAGAATTACAGCAAGCTGCTTCATTCCGGAGATATTGTAGTTTCTACAGCTACTTATGAATTTTTCTGTGTGGCTATAATGGAAGCGATCTATTGCGGGTGCCATCCTTTAGTGCCAAACCGTTTGCATTACCCTGAACTTATTCCAGAAAGTTTGCACGATCCTCTTTTACATGCTCCGGTTCTATATCAAACCGAAGATGACCTATTCCATCACTTAAAAGATCTGCTAACCGGAAAAACGAAGCCGCTTCCAAAGTCATCACTCCAAAATATTAACAAGAATCTGGAGTGGTCAAAGCGTATTAAAGATTTTGACCGGCTTTTTGAGGAGATGTTAAGTTTAACAATTGACTAACTGGAATTATTTACCCCAAATATTTCCAGCATAGACTCATCGGGAGCACCCTCAGAATGACTTGGTAAGAAAATTGTGAAATTGGTAAAAGAGATGTTAGCTCTGAAAATAGGTTTCTAAGGATTTCACCTTTTGCAAAGCTCATTGTTATTGATCCCTGAATATTCAGCTTGATAACAATGATAGATCAGAACGGAGCATCCTCATCAGGGGCGGGATTGTGAGGAAGGGGAGCGGGACCTCCACTGTTTCCACCACCTTGGTTTGATCCGCCACCATTATTTCCGCCGTCTCCCATCATAGGATTTTCGTTTTGGGCAGAAGTGAGGTTTTCAAAACGGGCATATTCTTTTACAAAATAGTGCATTCTGCTTCCTACAGGACCATTACGTTGCTTCCCAATGATCACTTCAGCAAGACCG
KOK=       113
KK=  483693  LL=  483992  Z=    4.55  JJ=  483663  DL=   300
A===      111      112      113      114      121      123      124      131      132      133      134      141      143      144      211      213      214      223      224      231      233      234      243      244      313      314      323      333      334      343      413      433
B===      222      122      422      322      212      412      312      242      142      442      342      232      432      332      221      421      321      411      311      241      441      341      431      331      424      324      414      444      344      434      423      443
RRR=    1.940    0.837    1.764    3.493   -0.559   16.629   -0.024    0.108    0.160   33.204    5.156    0.576   -0.040    0.478   -0.324    0.273    0.660    0.719   -0.721   -0.856    3.085   -0.971   -0.246    0.439    0.071    1.000   -0.118   -0.223    0.346    0.346    0.478    6.339
X1==    3.979    0.652    0.718    2.313   -0.245    5.129    0.035   -0.199    0.129    5.168    2.078   -1.175    0.078   -1.020   -1.141    1.129   -0.965    0.377   -0.691    1.129    1.404    1.340    0.340    1.269    0.168    2.078   -0.596   -0.570   -0.631   -0.631   -0.922    4.369
X2==    0.488    1.284    2.457    1.510    2.284    3.242   -0.684   -0.543    1.242    6.426    2.481   -0.490   -0.519   -0.468    0.284    0.242   -0.684    1.909    1.044   -0.758    2.197   -0.725   -0.725    0.346    0.426    0.481    0.197    0.392   -0.549   -0.549   -0.519    1.451
CD1=        7        2        2        4        1        6        1        1        1        6        3        0        1        0        0        2        0        1        0        2        2        2        1        2        1        3        0        0        0        0        0        5
CD2=        1        2        3        2        3        4        0        0        2        7        3        0        0        0        1        1        0        3        2        0        3        0        0        1        1        1        1        1        0        0        0        2
GAGATCAAATACTCCACCATCCAAAACTGGTATGCCGGTGATGAAGATGGAAAAGGCGGTATCTACAACTTTGTAACGAAGCGTGGAGCCTGCCGTGGGAAAAATTCCAAAATTAGCTGGACTCAGCTTGAAACAGGTTCAGCCGTTACGCTGAAATATCCAAGTGTGATATTACAGGGCGATGGTTCAATCGGAGAATTCTATTCGGTTGCCGTTACCACCAAGCGTCAGCAAGCCGATACCGGTACGAAAATGATCCACCTTGGTAAGAATACCAAGAGTACCATCATTTCGAAAGGT
KOK=       114
KK=  488343  LL=  489182  Z=    4.65  JJ=  487983  DL=   840
A===      111      112      113      114      121      123      124      131      132      133      134      141      143      144      211      213      214      223      224      231      233      234      243      244      313      314      323      333      334      343      413      433
B===      222      122      422      322      212      412      312      242      142      442      342      232      432      332      221      421      321      411      311      241      441      341      431      331      424      324      414      444      344      434      423      443
RRR=    9.345    4.678    5.040    4.042    0.364   36.126    1.297   -0.587    0.895   -0.805    0.730   -1.152   -2.827   -0.077   -0.390    0.008    2.440   28.305    4.770    1.174   19.241    1.002    2.473   -1.260    1.189   44.401    2.817   -0.088    0.070    0.519   -1.794   -0.024
X1==    3.322    1.845    1.316    3.445   -1.723    4.408    3.741    1.316    1.504    3.058    1.006   -0.982   -1.312   -0.041    1.845    0.778   -1.543    3.212    3.353   -0.673    3.300   -1.255    1.974   -1.383    0.509    5.642    3.300    1.068   -0.123    2.712    2.551   -0.123
X2==    2.813    2.536    3.828    1.173   -0.212    8.195    0.347   -0.446    0.595   -0.263    0.726    1.173    2.155    1.857   -0.212    0.010   -1.581    8.813    1.422   -1.744    5.831   -0.799    1.253    0.911    2.336    7.870    0.854   -0.082   -0.569    0.191   -0.703    0.191
CD1=        9        6        4        8        0        8        8        4        4        5        3        1        0        2        6        3        0        6        7        1        5        0        4        0        2        9        5        2        1        4        5        1
CD2=        8        8        9        4        3       17        3        2        4        2        3        4        5        4        3        3        0       19        5        0       12        1        4        3        6       13        4        2        1        2        1        2
GTTCAGGGTTCTGATGACCCTCGTCTGCAGGAAATTACCAAGATGCTGGATGAACAAGTTCGTCCATATCTGTTGGCAGATGGAGGCGGATTAAAGATTCTGGGACTTGAATCCAACAGGTTGAAAGTTCACTATCAGGGAGCTTGCGGAACTTGCCCAACAGCAACAACCGGAACGCTGTACGCCATCGAAAGTATGGTGAAGCGCATCGATCCTGAAATTCAGGTAGTTTCTGTTTAACTTTAAGTGAGAAGTATTATGGAAGAACTTTCCATCACAGATCGTGCTACTGAACGCATCAACCTGATTCGCAAGGAACAAGCTGTTCCTGATGACGCGTTTCTCCGCGTAGGAGTGGTAAGTGGGGGATGCTCTGGACTCACCTATGATCTTGAATTCAATTCCGATGTGCAGCCTGAAGAGAATGACAAGATCTTTGATGTGGATGGATTAAAAGTGCTCGTTGATATGCGAAGTTTCCTCTACTTGGCGGGAACGGAACTGGACTACACCGAAGGGTTGAATGGACAAGGTTTCCACTTCAAGAATCCAAACGCTACAAGGACTTGTTCCTGCGGCGAATCCTTTTCTATTTAATTTTAAATGTTGAATGCTAAATGTTAAATGGAGCTCCCCATTTAACATTTAGCATTTAAAATTGAACATTTCCCCATGTCAGAAGATGCAATCGTCAATAAGGTTCAACAAAACACCAAACTGGTTACGCTGGACCTGCAGAAATTTCATGATGATACTCCGATCGAAGAGCTGGATATCAAACAGTTCTTGTTTCAGGAAATGTTGCTGAAGGAGAAAGATTTTCGGGAACAGCTGAAAGAT
KOK=       115
KK=  504883  LL=  505212  Z=    5.27  JJ=  504013  DL=   330
A===      111      112      113      114      121      123      124      131      132      133      134      141      143      144      211      213      214      223      224      231      233      234      243      244      313      314      323      333      334      343      413      433
B===      222      122      422      322      212      412      312      242      142      442      342      232      432      332      221      421      321      411      311      241      441      341      431      331      424      324      414      444      344      434      423      443
RRR=    4.896   -2.335    4.580   -1.043   -2.336   24.758    1.044    0.033    1.144    0.555    0.050    0.209   -0.305    0.029    1.177   -0.038    0.829   12.578    5.545   -1.051    2.906    0.555    0.555    0.555   -0.847   26.740    1.514    0.356    3.354    0.162   -0.090    3.354
X1==    1.186    2.324    3.916    1.541   -1.171    4.097    0.856   -0.040    1.097   -0.701    0.140    0.647   -0.860   -0.055   -1.171   -0.903   -1.063    2.217    5.039    1.097    1.392   -0.746   -0.746   -0.916   -0.701    6.140    1.392   -0.472    2.421    0.421    0.140    2.421
X2==    4.128   -1.005    1.169   -0.677    1.995    6.042    1.220   -0.831    1.042   -0.791    0.355    0.323    0.355   -0.525   -1.005    0.042   -0.780    5.673    1.100   -0.958    2.088   -0.744   -0.744   -0.606    1.209    4.355    1.088   -0.754    1.385    0.385   -0.645    1.385
CD1=        3        4        5        3        0        5        2        1        2        0        1        2        0        1        0        0        0        3        6        2        2        0        0        0        0        7        2        0        3        1        1        3
CD2=        5        0        2        0        3        7        2        0        2        0        1        1        1        0        0        1        0        7        2        0        3        0        0        0        2        5        2        0        2        1        0        2
ATCTATTCATTTCGGGGAGCCGATCATCAGAACATCATGGATTTCCCGGATAGATTTGAAGGCACAAAGCTGATCAAACTGGAGGAAAATTATCGTTCCACTCCGCAGATCCTGGAAGTAGCCAATAACTTGTTGAAGCAGGCTAACTTTAAATTCGATAAGCAGCTGTATTCCAATAACGACAAAGGAGAATTGCCGGCGTTGGTTCAAACTTCAAGTGAACATGAGCAAAGTCGGTTTATCACGCAGGTTGTGTTGCAGCTCAGGGAACAGGGATTGGATCTGAATGAAATGGCCGTGCTCTTCAGAAACGGCCGCGATTCTTTTGAT
KOK=       116
KK=  529423  LL=  529782  Z=    6.87  JJ=  529213  DL=   360
A===      111      112      113      114      121      123      124      131      132      133      134      141      143      144      211      213      214      223      224      231      233      234      243      244      313      314      323      333      334      343      413      433
B===      222      122      422      322      212      412      312      242      142      442      342      232      432      332      221      421      321      411      311      241      441      341      431      331      424      324      414      444      344      434      423      443
RRR=   -2.590    0.032    4.163   -0.166   -0.907   -0.265   -0.000    0.161    0.059   15.590    0.004    0.275   -0.220    0.544    1.115    0.171   -0.035   53.748    5.681    0.059    1.267   -0.095    0.762   -0.181    0.520   16.971    0.015    0.599    0.617    0.208    0.762    0.370
X1==    2.139    0.013    1.206    1.158    4.013    4.091    0.035   -0.794   -0.909    2.269    0.224    0.158    0.224    0.177   -0.987    0.091    0.035    8.856    1.819   -0.909    1.162    0.111   -0.889   -0.943    0.269    4.224    0.162   -0.674    0.285    1.285   -0.776    2.285
X2==   -1.211    2.484    3.451   -0.143   -0.226   -0.065   -0.005   -0.203   -0.065    6.871    0.017    1.738   -0.983    3.074   -1.129    1.888   -1.005    6.069    3.123   -0.065    1.090   -0.857   -0.857    0.192    1.933    4.017    0.090   -0.889    2.162    0.162   -0.983    0.162
CD1=        3        1        2        2        5        5        1        0        0        3        1        1        1        1        0        1        1       10        3        0        2        1        0        0        1        5        1        0        1        2        0        3
CD2=        0        4        5        1        1        1        1        1        1        8        1        3        0        4        0        3        0        7        4        1        2        0        0        1        3        5        1        0        3        1        0        1
CAAGAACTGGGTTCTGAGATACTGGCGGGTATCGTGGTGAAGGTGCAGATATAGACCACGGATCTTGCCTTCTTCCGCCGGATATACCGGATCGTTGTTCTGGAATTCAACCGGTTCAAGTTCACCCCAAAACAGGCCGGACCTTTGAGTAGCATTCAGGGACCGATGCGTCTCATCCATATACAAAACTCTGAAAAATGATTCGGTATTCAACCTGAATCTCAGTCCCGCGTTCACTCCTTCCCTTTCGAAGTAATTGTTACCGGTAGAGCCGGTGGTCAAGGCATTTATGGTCTGCCTGAATTCAAAGAAATCAATAGGTGTTCGGTTGTATTCGTAATCCTGATATTGTTGCAGGGT
KOK=       117
KK=  535963  LL=  536802  Z=    5.18  JJ=  535693  DL=   840
A===      111      112      113      114      121      123      124      131      132      133      134      141      143      144      211      213      214      223      224      231      233      234      243      244      313      314      323      333      334      343      413      433
B===      222      122      422      322      212      412      312      242      142      442      342      232      432      332      221      421      321      411      311      241      441      341      431      331      424      324      414      444      344      434      423      443
RRR=   43.883    1.156   -1.014   25.935   -0.739    5.146    2.899   -0.539    1.499   -0.592    0.636    2.231   -1.174   -0.329   -0.030    2.497    0.227   32.757    0.201   -1.189    0.061   -1.071    0.060    3.211    6.667   10.024    2.718   10.022    0.111    1.508   -0.183    2.284
X1==    6.098    1.550   -0.350    6.861    0.531    5.365    2.618   -1.612    1.563    1.073   -1.333    1.985    2.462    0.816    0.022    1.563   -1.054    7.943    0.184   -0.338    0.298   -0.566    0.196    1.565    2.646    1.703    1.087    3.876   -1.065    1.775   -0.574    0.828
X2==    7.197    0.746    2.899    3.780   -1.390    0.959    1.107    0.334    0.959   -0.551   -0.477    1.124   -0.477   -0.403   -1.390    1.598   -0.216    4.124    1.091    3.514    0.205    1.892    0.307    2.051    2.520    5.887    2.500    2.585   -0.104    0.850    0.319    2.757
CD1=       16        7        2       14        5       11        7        0        5        3        0        6        5        3        4        5        1       15        3        2        2        1        2        4        5        4        3        5        0        3        1        2
CD2=       17        5        7        8        1        4        4        3        4        1        1        4        1        1        1        5        2        9        4        8        2        4        2        4        5        9        5        4        1        2        2        4
TCACGCTTTAATTGCTGAAAAGGATTTAACAATAGAATTGAATGATTTTGGTTCAATGGCTTTGAAGTGTACTTGGGGCTAGAAAAGATGATTGTACCCCGAAAACCCAAACCCTGTGTGGAAGCGCTTTTATCTGCTTTTAGTGTAATGAATTTTAAGCTTAAAATCCTAATAAAATCTGATTTTAAGTGAGTTAAATGGATGAAAGCACAATGAAGTCGATTCATAAATAAATATTACTCAACTAAGGTCCTTTTTGGCAGCCAGGTAAACAATATGCCATTTTACCTTAAGGTTATTATCTGATTTCTGATCCCAGTGCTGCGTCAAAAGTTTAAACTGTTTGTAACTGAGTCTGTTCTTTTTCACCGAGTGAGAAGCACCGATGCGTTTGAGATGTCGGAAGAAATCAAGCGAGTGTTCAAACTCCTGATACAGGTCGTTTTCGTAATAATCGATCTGCATAGGCCCCATAGATAATTTCACCACTACCTCCTCTACATTGGGAAGTGGGTTTGCAGTATGAGGTAGTCCAAGTTCGAGGCATGATTCATACCATTGACCAAAACTTTCGTTACCAGGAAATGAAGTAAGCAATAACCCGCCGGGCAGTAAACTTTCAGAGAGTTGTTCTAACGCAAGAGCTGTATCCTTGAACCAATGCGGTGTGAAGTTTGAGATCACCATCGCAAAGGATTCCTGGGCTGGATCAAACTGCTGGGCATCCAACACTTCAAACCTGACCTTTCTTCCTTCAAGAAGGCCATCCTTAGCCAGGGTTTCTTTATTGAACTGAAGCATTTCAGAAGAAGCATCACTAATGAGAAATTCTTTATCGGG
KOK=       118
KK=  538033  LL=  539232  Z=    5.74  JJ=  538033  DL=  1200
A===      111      112      113      114      121      123      124      131      132      133      134      141      143      144      211      213      214      223      224      231      233      234      243      244      313      314      323      333      334      343      413      433
B===      222      122      422      322      212      412      312      242      142      442      342      232      432      332      221      421      321      411      311      241      441      341      431      331      424      324      414      444      344      434      423      443
RRR=   12.200   24.125   25.579    1.719   -0.472   70.556   16.279    0.063    0.040   -2.112    1.659    4.319   -0.776   -1.725   -0.781   -0.118    2.547    9.161    2.360    0.179   11.839    0.658    4.164   -0.035   -0.700    4.022    3.073    0.427    3.823   -1.348    0.151   35.162
X1==    3.444    5.353    4.147    1.021    0.649    8.318    3.404   -0.222    0.081   -0.499   -1.021    1.585    2.067    1.605    0.649    1.626   -1.381    4.692    1.976    0.081    6.089    0.587    2.333    0.119    2.491    2.685    1.580    1.731    1.213   -1.493   -0.404    4.596
X2==    3.542    4.507    6.169    1.683   -0.727    8.482    4.782   -0.283    0.498    4.234   -1.624    2.725   -0.375   -1.075   -1.203   -0.072   -1.844    1.953    1.194    2.209    1.944    1.122    1.785   -0.297   -0.281    1.498    1.944    0.246    3.152    0.903   -0.375    7.650
CD1=       11       16       11        5        6       20       10        3        4        2        1        6        6        5        6        7        1       14        8        4       14        4        7        3        7        7        6        5        4        0        2        9
CD2=       13       14       15        7        3       18       12        3        4        9        0        9        2        1        2        3        0        6        5        7        5        4        5        2        2        5        5        2        6        3        2       12
GCAAGAGATCATGAATAACCCTAATAATGAAATAAGAATTGAACCTGCTACCTGTCGCATAATGTATGTTTAGTTTCCAAATTTCAGTGAATGAACGAAGGAAAATAACTCAGATTGCCAGCCCTCGTTCGGATAATGATTTTTGATGGTATCAATTAAGGCACTTCCCACAATAAATCCATCGGCATTTGATGCGATATTTTGAGCATCGTTATGGGTTTTGATGCCAAAGCCAACCATCACCGGATTTTGGGTGATATTACTGCGAACCCGTTCAATAAAACGAGAAACCGACTTTGAAACTTCATCCCCGTCCCGGGCTCCGGTTACCCCGGTTACGGAAACGCAATATACAAATCCCTGAGAGTTTTCATCGGCCAGCTTCATGCGGGAATCGGAAGTATTTGGGGCTACAAGGTGGATGACATCAAGGTTATTTGTAGCTGCATGTTCTTTGATGATGCCGTCTTCTTCCAGTGGAATATCCGGAATTATAAGTCCATCAACGCCGGCCTCTGCTGCTTTTTGGGTGAATGCCGAAACTCCATATCGAAGCACCGGATTCATATAGCCCATCAAAATGATGGGGATCTCAGACTGTTTCCGAACTTCCTTCACCATCTCAAAGATCTTGTTCATGGTGATGCCATTTTGAATGGCCACATCACTTGAATGTTGAATGGTAGGTCCATCGGCCAGAGGATCGCTGAAGGGCATTCCCAATTCAATGATATCGGCTCCGTTTTCTTCAAATCCCAAAATGAGATCCACGGTCGATTCCATATCAGGATATCCGGCAGTGATGAACAAGCTCATCAGCTTCTCATCGGCTTTCTTGTTGTTAAATACGTTTTGAATTCGGTTCATTGCTGTAATTTCGTTATCAGTGCCACCTTTTTCACTCCAACACAGAGCGTGTGGAGCGAGGAGGTAATTATTTTTCTGCTTAAAAAATCAATTATGTCTGATGACGATTCTCTGAATCGGCACCAATATTTTATTAGCTATGAGTTTTACTAATCGTTATCTCGAATGTAGTCTGATATGGTACCCATATCTTTGTCTCCCCGGCCGGATAGGTTTATCATCACAATTTCATCTTCCGAAGTTTCCGGCATCAGGTCTTCAAGCCAGGCAAACGCATGAGCGGTTTCAAGAGCCGGAATGATGCCTTCTGTTTTTGAGAGTAACTTCACAGCA
KOK=       119
KK=  556843  LL=  557982  Z=    4.81  JJ=  556813  DL=  1140
A===      111      112      113      114      121      123      124      131      132      133      134      141      143      144      211      213      214      223      224      231      233      234      243      244      313      314      323      333      334      343      413      433
B===      222      122      422      322      212      412      312      242      142      442      342      232      432      332      221      421      321      411      311      241      441      341      431      331      424      324      414      444      344      434      423      443
RRR=   30.118    2.624    1.277   13.886    1.949   34.800    2.865   -1.222   -0.758    5.756   -1.261    5.370    2.544   -0.049   -1.648    6.933   -1.446   29.693    2.238    0.015    3.452   -0.095   -0.886    0.804    0.104    1.809   -0.713    8.035   13.889    1.241   -0.093    5.975
X1==    6.123    1.335    0.733    3.347    2.236    3.839    0.825   -0.701    0.688    2.636   -0.620    1.869    3.973    0.059    0.884    2.789    0.825    5.164    1.265    0.163    3.244    0.287    0.918    0.393   -0.151    2.825    0.795    2.343    2.508    0.499   -0.046    1.838
X2==    4.919    1.966    1.742    4.149    0.872    9.065    3.473    1.742   -1.102    2.184    2.035    2.874    0.640   -0.820   -1.865    2.486   -1.753    5.750    1.769    0.094    1.064   -0.330   -0.964    2.048   -0.690    0.640   -0.897    3.429    5.539    2.488    2.035    3.251
CD1=       21        8        6       11       10       11        5        3        5        8        2        8       10        3        7        9        5       12        5        4        8        3        4        3        3        8        4        6        6        3        3        5
CD2=       11        7        5        9        5       18        9        5        1        5        5        7        3        1        0        7        0       14        7        3        4        2        1        6        1        3        1        6        9        5        5        6
AGATCGATCGAACTGGTATTTATCTGAAGAAAATAGTTCTGTTACTACTTCCATCTTTGGAGATGGAACAGCTGCTCAGCAAATTCGGGATGTCATTCTGAATCAGCTGTAATCCTGAAATTCATCTACGCCTTCCGGGCCATAATCGTCGTTGTAGAATTGAATGGCTCCAACTATGATTCCCTTTAGCATAAAGATGGTGAACACCAGCATAAGCCCATATTCTTTGAACAGAAGGATCAGCGTCAGGTAGATCAGAAATAGGATAAACTTCCCTTTCTTTTCCCGGATGGTGTCCCGGTCAAAGCGGGGGATCTTGTCAAAAGGAAGAGTGCTTACCATGAGGAACGAGATCACTACGATTATTGGGATCAAAGCCGAATTGACGCCATTCTCAAGGAATGAGAATAACTCAAGAGACTCCCGGAATGTAAGAAAAAAGGCTCCCAGAATAATGGCTTGAGCAGGTATCGGCAATCCTATAAAGTAATCTTTGGTGGGTTGAAGTCTGGCATTGACGTTAAAGCGAGCTAGTCTTACCGCTCCACACAACGGAGGTAATGCACTCACAATAATCCCAACAAATCCCAATTCATGCAATGTCCACGTATAGATTAAGAAACCGGGAGCTACACCGAAAGAAACCATATCACTGATGGAATCTAGTTCGATACCAAAATCGCTGGTTGCATTGGCAAGACGAGCCATCAATCCGTCAAATACATCAAATAAACCGGCTAAAGCGATCAGCCACGCAGCCCGGACAAATTCACCTTCAGAAACAGATATGATCGCCAAAAACCCACTAAACAGGTTCATTAACGTGAAAAAACTGGGAACAGCGATCTTTTTATTTACCGGGGGTTTACCGTTCTTGCGCTTTTCTCTGCGCTCTTTAAAGGAATGATATTTTTTCTGGATCGGATACTTCATGGGTTGATAACTCCAAGAATGGATTCACCCGCCCGGGTGGTATCTCCCGGTTTTACCTGTATATCAACATTTCCGGGAACCACGATATCCATGCGGGAACCGAATTTCATGATACCAAATCGTTCGCCAGCGGTAAGCTGATCTCCTTCTGAAATATTGTAAACAATTCGTCGGGCCAAGAAACCAGTTATTTGCCGGAAGAAGATC
KOK=       120
KK=  563593  LL=  563952  Z=    5.28  JJ=  563593  DL=   360
A===      111      112      113      114      121      123      124      131      132      133      134      141      143      144      211      213      214      223      224      231      233      234      243      244      313      314      323      333      334      343      413      433
B===      222      122      422      322      212      412      312      242      142      442      342      232      432      332      221      421      321      411      311      241      441      341      431      331      424      324      414      444      344      434      423      443
RRR=    0.587    4.158    2.729    1.788   -0.128   22.395    1.048   -2.935   -3.839    2.655    0.521   -0.219   -1.769   -2.150   -0.583   -0.888    0.154   70.552    0.647    1.079    0.306   -0.116   -0.116   -1.343   -0.072    0.066    0.306    0.268    0.268    1.233   -0.161    1.162
X1==    0.677    2.135    1.119    0.992   -0.382    5.953   -1.093   -0.881   -1.021    2.380    2.290    1.992    2.290    3.187    0.457   -1.021   -0.161    9.998    0.550   -1.021    1.279    0.174    0.174   -0.945   -0.620    0.290    1.279   -0.437   -0.500    0.500   -0.710    2.500
X2==    0.867    1.947    2.438    1.803    0.336    3.762   -0.958    3.333    3.762    1.116    0.227   -0.110   -0.773   -0.675   -1.276    0.870   -0.958    7.057    1.176   -1.058    0.240   -0.664   -0.664    1.420    0.116    0.227    0.240   -0.613   -0.535    2.465    0.227    0.465
CD1=        2        4        2        2        1        7        0        0        0        3        3        3        3        4        2        0        1       12        2        0        2        1        1        0        0        1        2        0        0        1        0        3
CD2=        3        4        4        3        2        5        0        5        5        2        1        1        0        0        0        2        0        8        2        0        1        0        0        2        1        1        1        0        0        3        1        1
TTTGAAAGTTCCGCCTTCAGCTAATTCCTTGAATGTTGCAAGGTCTTTCGCAAGCTGAGCAGGAGAATCTTCTATGAAAGAAGCCAATTCTTCTTCAGGATCTCCGAAGAAAGTTCGGTAATCCAGAGAAATCTCAACACGTGTGCGTTCGCCATTATCTAAAGGAGTAAAGCGAATAGTACCTGTTTGGTTTAGGTTACCATTGATGGTAATCCAGGCAAAACGTGTGTTTCTGAGATTATCTATGATGTTGGTTGTCCATTTGTATTCTTCGCCACCGATATCAGTGTGATATTCGAACGTTTGGGAATTAATACGTTCGATCTTATCGATGCGCTCCAAGAACTTAGGGAATTCAAC
KOK=       121
KK=  581113  LL=  581952  Z=    5.47  JJ=  580753  DL=   840
A===      111      112      113      114      121      123      124      131      132      133      134      141      143      144      211      213      214      223      224      231      233      234      243      244      313      314      323      333      334      343      413      433
B===      222      122      422      322      212      412      312      242      142      442      342      232      432      332      221      421      321      411      311      241      441      341      431      331      424      324      414      444      344      434      423      443
RRR=   -0.789    8.434    0.649   12.669   -1.084    3.478    8.488    9.397   -0.113    5.731    0.022   -0.615    0.362   -0.336    0.693    0.290   -2.415    6.599   33.988    4.737    0.835    0.170   14.532   37.317    0.523    0.238   -0.245   -0.102    9.589    0.886    0.022   -1.668
X1==   -0.805    4.224    1.520    3.611   -0.750    0.969    3.076    2.149   -0.311    2.249    0.152   -0.276   -0.599    0.241    2.014   -0.311    2.417    3.001    3.862    1.609   -0.625    0.205    4.794    5.814    2.249    1.654   -1.367    0.493    2.324    1.453    0.152    1.453
X2==    0.980    1.996    0.427    3.508    1.446    3.591    2.759    4.373    0.362    2.548    0.144    2.232   -0.604   -1.396    0.344   -0.930   -0.999    2.199    8.800    2.945   -1.336    0.826    3.031    6.419    0.233    0.144    0.180   -0.206    4.126    0.610    0.144   -1.148
CD1=        2       11        5        8        2        4        7        6        2        5        2        2        1        2        7        2        6        7        8        5        1        2        8        9        5        4        0        2        4        3        2        3
CD2=        5        7        3        8        6        8        7        9        3        5        2        6        1        0        4        1        1        6       17        7        0        3        6       11        2        2        2        1        6        2        2        0
CCACTTCAAACCGAACCGCACCCAGACCAAGTCCTACCCCGGCATTGTGCGATAATTCTGCCATTGGAATATCAAAGTTAGCCACCGGGTTGTTTGTATTGACAAAGTTTTGATTGAAAGATGAAGAACCGGAATCAAGAAACAGAGTTAGATACGTTGAACTCAAATTAGGCCACCCATTGGTATGGGATGAAGATTTTCCAAACTGCATCTCAAAATTACTCATCAGCATCTGGTTGCCTTGCATTGATTTGTATCCGAAAGCACGCATGCTTCCAATACCGCCCAAGGCAAACTGTTTGAACATGGGAGCTTCACCGGTAATGGTGCCGGCCATAAATCTCCATTTAAATACCGTGCTCTTATCCATTCTTAACGTAGATTTCGTTTCCACTTCCCATTTGTTGTAAGCAAAATCATTATTGAGTGGCGACATGTTAGCCAGTTTGGCTTTTGCAGAAATGGTAGTGCTAAAGAAAGACCTGGTTAACATAAATGGATTGATGGTTGCACCAAGGTTAAGACTCTTCTGATCGATCTGATCAAAATTTGGATCAATAGCAGGATTCATTCGAAATGAGGAATATCTCGAAATAAGTGCAAAATCAGTATTCATTTCAACGCTGCTGAACCGGTCTTCATTGTAAGAAGCGCCCAGTTCAAGCATGCGAACGGGCCTTAGCAATGCGTAGAAACCATATCCTTCTGCGTTGTAATAATCATGATAATCAAAGCCGGTGGCGAATGAACTGATGCTGTTTTCATACAAACCCGTTCGCCAGTAATCTTCAGATGTTGTGGTTCGGTGAAGCTGTCCACCCAGTAACAACCATTTTCTTT
KOK=       122
KK=  587803  LL=  588642  Z=    4.84  JJ=  587773  DL=   840
A===      111      112      113      114      121      123      124      131      132      133      134      141      143      144      211      213      214      223      224      231      233      234      243      244      313      314      323      333      334      343      413      433
B===      222      122      422      322      212      412      312      242      142      442      342      232      432      332      221      421      321      411      311      241      441      341      431      331      424      324      414      444      344      434      423      443
RRR=   28.788    5.939    0.555   -1.023   -0.708    0.938    0.399    8.713   -0.008    0.920   -1.004   19.810    8.243    0.092    2.655    0.444   -0.891    1.366    0.078   22.649   16.081    0.986    8.457   10.864   -3.370    6.398    1.611    1.892    0.010   -0.066   -1.914    6.031
X1==    6.451    2.790    1.718   -0.538   -1.216    0.711   -0.720    3.027    0.109   -0.787   -1.244    4.869    3.632   -0.090    1.646    0.711   -1.430    1.470   -0.254    5.526    5.986    0.884    3.125    2.384   -1.476    2.820    0.922    1.497   -0.326    2.240   -1.244    3.095
X2==    4.462    2.128    0.323    1.901    0.582    1.319   -0.555    2.879   -0.071   -1.169    0.807    4.068    2.269   -1.025    1.613    0.624    0.623    0.929   -0.307    4.099    2.687    1.115    2.707    4.557    2.284    2.269    1.747    1.264   -0.029   -0.029    1.538    1.949
CD1=       13        8        5        1        1        4        1        7        3        1        0        8        6        1        6        4        0        6        2       12       12        3        6        4        0        5        4        4        1        4        0        5
CD2=       14        8        3        7        5        4        2        7        2        0        3       11        5        1        7        3        4        3        2        8        4        3        5        9        4        5        3        2        1        1        4        3
CCAAAAAGCCCCAGTCGCTTTACAGCCAGATTTTTTAGATCAATTACTTTCTGGCTTTGATATACTTCCCATAATTTTTCCAGAAATAACTCAGCTCTTCCCTGCAATCCTTCCCAGCCATAATAAGTTATCAGCCTCGAAGTGTCTTCTTGTGCCCAGTTTTCATTTTCCAGCAAACGATTCTCTAAAATTGTGATGGCTCGTTCCATCATCCCAAACTCTGTACTTAAAGAGATTACTTGTTCCTCAGCAGATCTGCTATTCGGGTTTCTACGCCAAGCCCTTAGCGCATCTTCAAGCCGCGTATCTCTCCAGTCCTCTTCCGTGATCTGTTGCAACTGGGCTGATTGAAGATAATTTTGATATCGTTGCTTAACATCCGCTGCCAGGCTGTTTAGAAATTGAGGATCATATTGAAGTGAAGGATCAATATTCGGCACAAAAAAGGTCGGCTTATCCGTCTTTATTTGGTATAAAAACCCATTCCAGAGATTAGATCTTTCGGTTTCAATTTGTTGAGCCTTAAGAACCTCTTCTACATCATTAGCGTGTTCCTGTGGCACATACAAAAACCAGCTGCGTTCGCCATTTTCAACATTCGGGGCATAAGCAGAGCGATACCCGGATCGAATTAATAAATTATTGCCACGGGTCTCATACCTCGTCAAACTTTGTCGCCAATCCTGGGTTATTCTGGCTCCATCTGTAGCAGAAACAAAATTGTTTTGCGGAAAATGATAAAGAGTGTGCTTAATTCTCTGACTTAATAAATCATAAAGCCCATACCCATATTCGTCTGAGTTTTGCCATCCCAATCCCAATGGATTTCTACTACTGAAA
KOK=       123
KK=  606103  LL=  606402  Z=    5.26  JJ=  605953  DL=   300
A===      111      112      113      114      121      123      124      131      132      133      134      141      143      144      211      213      214      223      224      231      233      234      243      244      313      314      323      333      334      343      413      433
B===      222      122      422      322      212      412      312      242      142      442      342      232      432      332      221      421      321      411      311      241      441      341      431      331      424      324      414      444      344      434      423      443
RRR=    4.231   -0.193    0.010    0.096   -0.193   29.536    2.309    0.010   -1.163    0.421   -0.189    1.251    0.406    0.406    0.289    0.207    0.774   33.787   -0.186   -0.194    0.559   -0.757   -1.338    0.453    0.973    1.851   -0.315   -0.836    0.286   -1.819    0.129    0.213
X1==    1.729   -0.128    0.182    1.156   -0.128    4.201    2.175    0.182    1.201    1.424   -0.595    1.156   -0.595   -0.614   -1.079    0.201   -0.825    4.219    0.194    0.201    0.437   -0.581   -0.581    1.400    0.424    1.405    0.437    1.594    0.581    3.581    0.405   -0.419
X2==    2.448    1.507    0.053    0.083    1.507    7.031    1.062    0.053   -0.969    0.295    0.318    1.083   -0.682   -0.661   -0.268    1.031   -0.938    8.009   -0.960   -0.969    1.279    1.302    2.302    0.323    2.295    1.318   -0.721   -0.524    0.492   -0.508    0.318   -0.508
CD1=        3        1        1        2        1        5        3        1        2        2        0        2        0        0        0        1        0        5        1        1        1        0        0        2        1        2        1        2        1        4        1        0
CD2=        4        3        1        1        3        8        2        1        0        1        1        2        0        0        1        2        0        9        0        0        2        2        3        1        3        2        0        0        1        0        1        0
GTAAAGACCAAGCATCACTTCATTTTCTTATGTGATATCATCGGAACTGACCGATATACTTCTGATGAACGCTTCGAAGTGATCTATAACATCATGAATCTCAGAACCCAGGATCGCATATTTATTAAAGTACGCGTGGAAGAAGAAGATCCGGTCGTTCAGTCCGCAACATCTTTGTGGAAAGCAGCATCATGGCTGGAACGAGAAGTGTACGATATGTTTGGTATCCGGTTTGAAGGACATCCCGATCTTCGTAGAATTTTTATGCCAGAAGATTTCGATTATTTCCCCCTGCGCAAA
KOK=       124
KK=  606913  LL=  607212  Z=    4.60  JJ=  606253  DL=   300
A===      111      112      113      114      121      123      124      131      132      133      134      141      143      144      211      213      214      223      224      231      233      234      243      244      313      314      323      333      334      343      413      433
B===      222      122      422      322      212      412      312      242      142      442      342      232      432      332      221      421      321      411      311      241      441      341      431      331      424      324      414      444      344      434      423      443
RRR=   13.269    1.243    0.712    0.294    0.764   26.875   -0.979    0.649   -0.287    9.028   -0.108    0.649   -0.767    0.551    0.764    0.020   -0.148    6.423    0.281    0.649    7.405   -3.009    0.551   -1.469   13.454    0.551    1.533   -0.045   -0.710    0.084   -1.956   -1.916
X1==    2.281    1.224    0.358    0.262   -0.776    5.307    1.203   -0.642    0.307    4.426   -0.659   -0.738   -0.659   -0.758   -0.776    0.307   -0.797    1.251    1.139   -0.693    2.381   -0.712   -0.712    2.182    4.426   -0.659    1.381   -0.512   -0.589    0.411    2.341    2.411
X2==    5.816    1.016    1.990    1.121   -0.984    5.064   -0.814   -1.010   -0.936    2.040    0.164   -0.879    1.164   -0.727   -0.984    0.064    0.186    5.134    0.246   -0.936    3.111    4.226   -0.774   -0.673    3.040   -0.836    1.111    0.087    1.206    0.206   -0.836   -0.794
CD1=        3        2        1        1        0        6        2        0        1        5        0        0        0        0        0        1        0        2        2        0        3        0        0        3        5        0        2        0        0        1        3        3
CD2=        7        2        3        2        0        6        0        0        0        3        1        0        2        0        0        1        1        6        1        0        4        5        0        0        4        0        2        1        2        1        0        0
CACCTCCTATGGCTTGGTACCATGGTGATGGATGCCGGAGCGATCTCCTTTTTTATCTGGACCTTCCGGGAGCGAGAAAAGATCTACGATATTTTTGATGAAGTAGCCGGGCACCGGTTCACCGTTTCCCACTCCCGAATTGGAGGTGTGGCTAATGATTTTACCGACCGAGCTGTTGGACGAATCAAAGAATTTGTGACCAAATTTGAGCAAGAACTCAAAGACTGGCACGGATTGTTGGACCGCAACCGTCTTTTTATCGAACGAAATGCCGATGTGGGTATCGTTCACACTGAAGAT
KOK=       125
KK=  618523  LL=  619302  Z=    4.83  JJ=  618373  DL=   780
A===      111      112      113      114      121      123      124      131      132      133      134      141      143      144      211      213      214      223      224      231      233      234      243      244      313      314      323      333      334      343      413      433
B===      222      122      422      322      212      412      312      242      142      442      342      232      432      332      221      421      321      411      311      241      441      341      431      331      424      324      414      444      344      434      423      443
RRR=   10.380    2.081    8.561    1.137    2.081   32.978    0.120   -0.180    1.981   10.745   -0.161   -1.122   -1.307    0.256   -1.063    3.125    0.226   56.458    0.031    0.838    1.387    0.156    0.156    0.945   -0.119   18.678    4.078   -0.269    5.915    1.075   -2.415    1.434
X1==    3.857    1.748    2.517    0.590    1.748    5.080   -0.783    2.517    1.107    5.307   -0.477   -0.582   -0.477   -1.471   -1.759    5.080   -1.475    4.562   -0.423   -0.483    1.142   -1.073   -1.073    3.679   -0.188    4.303    1.142    0.356    1.146   -0.854    1.913    4.146
X2==    2.691    1.190    3.401    1.927    1.190    6.492   -0.153   -0.072    1.791    2.025    0.338    1.927    2.740   -0.174    0.604    0.615   -0.153   12.375   -0.073   -1.736    1.215   -0.145   -0.145    0.257    0.632    4.341    3.572   -0.754    5.161   -1.259   -1.263    0.346
CD1=       12        6        6        4        6        8        1        6        3        7        1        2        1        0        0        8        0        6        1        1        2        0        0        6        1        7        2        1        2        0        4        5
CD2=        6        5        7        4        5       14        2        2        6        5        2        4        5        1        4        4        2       29        3        0        5        2        2        2        3        7        9        1        8        0        0        2
CTTCTCAAACAAACAAACCGGCTGGCTCTGGTTGGTAGTTGGGAAATAAAAATCCGGGATGAAGGAGATCACGTAATGTACTGGTCTGAGTTAACCCGTGACATCCTTGAAGTTGAAGAGGAATACGATCCAACCCTGACCGATGGTTTTGAATTCTACCAGGGCGAAAGCAAGGAAGTTATTGAAACAGTGGTTCAGGAAGCCATCGAAAATGGGACCCCATTCGACAAGGAACTTGAGATCTCAACACAAAAGGGAAACACAAAATATGTACGGTGTATTGGTCAGGCTGATATTATAGATGGAAAATGTGAGCGGCTATATGGAAGTATACAGGATATCACCGAACGGGTTAAAGCAGAAAAAGAACGGGTGCAGATCCTGGAGAGTATATCTGATGCTTTTTATGCCCTGGATAATGACTGGAACTTCACCTACTTCAACAACGAAGCAGAGAGTTTGTTAAACCGGACTTCTGAGGATGTACTCGGTAAAAATATATGGGAAGAATTTCCGGAAACCGAAGGCACTGATGTTTACGAGCATTATAAAGAAGTGATCAAAAATCATACTTCCAAAACATTTGAGTATTACTCTCCTCCCATTGAACGGTGGCTGGAAGTTAGTGCTTACCCGCGTAAACAAGGACTTTCCGTATTTTTCAGAGATATCACAGATCGAAAAGAAGCCGCCTTAAAGCTACAGGAAGCTTACGAAGAACGAGAAAATATTCTGCAGAGTATAGCCGATGGTTTCTTTACGTTAGACAGAGAATGGAAT
KOK=       126
KK=  660703  LL=  661242  Z=    5.44  JJ=  660373  DL=   540
A===      111      112      113      114      121      123      124      131      132      133      134      141      143      144      211      213      214      223      224      231      233      234      243      244      313      314      323      333      334      343      413      433
B===      222      122      422      322      212      412      312      242      142      442      342      232      432      332      221      421      321      411      311      241      441      341      431      331      424      324      414      444      344      434      423      443
RRR=   16.266    4.985   -2.307    0.258   -0.907   33.945    0.549    1.455   -0.631    2.188    1.324    0.141    1.020    0.580    0.346   -3.760   -0.825   54.370    1.610    0.412   -0.006    0.423   -0.065   -0.143   -0.854   23.729   39.980    2.707    1.225   -0.876   -2.798    1.225
X1==    6.080    3.321   -1.036    0.080    0.646    7.099   -1.138   -1.036   -1.223    0.711   -1.036   -0.920    0.919   -0.920   -0.246   -1.223    0.646    7.774    0.935   -1.223    1.016   -0.390    0.442   -0.246    2.535    6.784    8.006    1.358    0.711   -1.112   -1.036    0.711
X2==    2.676    1.501    2.228    3.238   -1.405    4.782   -0.482   -1.405    0.516    3.075   -1.278   -0.154    1.110   -0.630   -1.405    3.075   -1.278    6.994    1.722   -0.337   -0.006   -1.083   -0.148    0.582   -0.337    3.498    4.994    1.994    1.722    0.787    2.702    1.722
CD1=        7        5        0        1        2       10        0        0        0        2        0        0        2        0        1        0        2       13        3        0        3        1        2        1        4        8       12        3        2        0        0        2
CD2=        7        4        5        7        0        7        1        0        2        5        0        2        3        1        0        5        0        8        3        1        1        0        1        2        1        6        6        3        3        2        5        3
GAAGTAGGTGCGGATGTCGTAGCCGAGTTTGTCCTCGATGAAGGCGAGGTTTTTCTCGAAGTTTTGCTCTCCGAAGCTGGCGCGCAGGAATTGATAGAACAGTCCAGTGATATCATCCTCAAACCAGTCGTCTTCCAGCACGGGAATGATATTATCCTCATCCGGTAGAAAGGTGGCTTCGTTTTCGGGTTTCCCGATTCGCTCCAGGTAATCCTCAAGAGTCTCACCCTGATTAGCTAAAATGAGTCCTTCTTTATCCAGGCTGTACCGACCAAACATGCAGCCCACAGCATAGCTGATAAACTGTGCAAACACTTCCTTGTCTTTGAATGGCAGATCGGGATTTCTCCCTTCTGACTTCTGTCTCCTGAGTTCTGCATCCTTCTTCTTCAGCTTTTTGGAATCCAGCTCTTCCTGCAAAATGGTAATCTCATCCAACGGCACTTCCGGGGTGAGTTCTTCCTTCAACCCGTAGATCTCAATAAACTGCCGGTTTAGCTCTTCTTCGTTTTGGTGGAGCTGAAAGAATTTATTGGTCCA
KOK=       127
KK=  663613  LL=  664722  Z=    4.56  JJ=  663553  DL=  1110
A===      111      112      113      114      121      123      124      131      132      133      134      141      143      144      211      213      214      223      224      231      233      234      243      244      313      314      323      333      334      343      413      433
B===      222      122      422      322      212      412      312      242      142      442      342      232      432      332      221      421      321      411      311      241      441      341      431      331      424      324      414      444      344      434      423      443
RRR=   15.323   18.301    0.162    9.380   -2.255   12.418    0.743   -0.451    2.219    1.602    0.260    9.832    6.006    1.794    0.206   -1.561    0.743    4.038    2.979   22.202    0.469   -2.050   -0.463    0.352    0.157    4.570   43.702    0.394    7.316   -0.905    0.905   -0.017
X1==    3.455    4.685    0.565    4.036    1.921    4.425   -0.535    0.565    1.436    0.265    0.135    2.660    3.114    0.634    0.078   -0.556   -0.535    4.886    2.056    7.912    0.265    1.615    0.975    0.192   -0.362    2.369    6.729    1.223    3.588   -0.444   -0.610   -0.444
X2==    4.435    3.906    0.287    2.324   -1.174    2.806   -1.390   -0.798    1.545    6.055    1.929    3.696    1.929    2.828    2.636    2.806   -1.390    0.826    1.449    2.806    1.770   -1.270   -0.475    1.830   -0.433    1.929    6.494    0.322    2.039    2.039   -1.484    0.039
CD1=       10       15        4        8        9       13        2        4        7        3        2        6        6        2        5        3        2       17        8       20        4        5        4        2        2        5       16        4        6        1        1        1
CD2=       20       15        4       10        3        7        1        2        5        9        5       13        5        8       12        7        1        3        5        7        3        0        1        5        1        5        8        1        3        3        0        1
ATCAATGAGCTCTTCGCGATTGGTTCGCTTCAGCTCTTTCCTTAAAGCCTCAATTTGCTTTTGCTGCTCACGGAGTTCGGGGGAATCGGTATTCAACACATAATCCAGCCGCTCCTCCACCCGCTTTAATAACTTGGTTCGCGTTTCCTGTGCAAATTTCTTGAGTTTGTTGGTGTTCATACTGCTAATAGACCTATTAAAAATTTCCCAAATCTAATTCCGTTATCGATTGTAGCGTATTGAAGTAATTCTGAGATGAGGTGTTTGTTCGTTTCATCAATAACCGTATCGGTAATCGATTCTACATCACTCTTCTTTCCTTCAACTTTATGCTTTTCTAATTCCTTATCTAATTTCTTAGCTTCTTTTTCGCTCAGTAATCCCTTAAGAACTAAACCAAACTTAGATTTCTTGATCTTAACTATCTCAGAGCCGAAAGATCCGTCTACCAATTGAAGCTCTTTTTTAGCTAGAGCTTCAAAGCCATCCTTTAATAAAGGATCTTCAAACTGAATAAGGACCTTGTCATTTTCTAAATCAATAATTGGTGATTCATTGAAATAGTCATTGAGTTTTGACCGGATCAGATCATCATCAAGTTGCTTTTCAAATCTCAATGAAGCATCATACATTAAGCTCTTTACTCGGGTAGGTGTGATTTTCAGTATTCGTGAAATATCACTGATAGGTTTCCCTGCGAAATCCCCTCTTTCTCTCATCAAGTGAAAGATAAACACATCAATCTCACGTTTGGGCATGTTCCCCAATCCACGTGAGAGATATTCTTTTAAAAATTGATCTCCTACAGAGCCTTTACTTTTTGATTTTGCCATCACTCAATTCATTTAGATTAAGTTTTCTGTATTAGTACCCTCACAGAACTATAAGGCTTAAAAGGTTTTACCCGATTGTATTCCATTAAAGACTGATCCGCTTATTCTCTTTCAGCAATTTCAAGAGACGATCTTCCAGCTTGGAACAGTATTCTTTTACATCCTCTTCCGTATTCAACTCTGACTTTGGGAAATCAGCCGGTAAAGACTCATTAAATGATACATAGGTCGCAGCTGGTTCAGCTGCCTGTCCGGTCTCTTCCTGCCTTTTAGCATA
KOK=       128
KK=  664963  LL=  665622  Z=    5.06  JJ=  664693  DL=   660
A===      111      112      113      114      121      123      124      131      132      133      134      141      143      144      211      213      214      223      224      231      233      234      243      244      313      314      323      333      334      343      413      433
B===      222      122      422      322      212      412      312      242      142      442      342      232      432      332      221      421      321      411      311      241      441      341      431      331      424      324      414      444      344      434      423      443
RRR=   27.572    7.651   -1.766   23.755   -0.087   60.865   -1.052    0.382   -0.524   -0.998    0.604    0.580    2.771   -0.989    0.331   -0.488    0.890    6.078   -0.792    1.861   -0.096    0.058   -0.816    1.469   -0.526   51.110   -2.138    0.503    2.669    0.485    0.212    6.478
X1==    4.733    2.431   -0.585    4.632    0.445   12.968    0.788   -0.585    0.434   -0.591    1.281   -0.377    2.113    0.739   -0.216   -0.225   -0.667    6.856   -0.338   -1.545   -0.892   -0.674    0.777   -1.265    3.179    7.107    2.396    0.154    1.270    0.440    0.449    1.270
X2==    5.825    3.148    3.022    5.128   -0.196    4.693   -1.334   -0.653   -1.205    1.689    0.471   -1.538    1.311   -1.338   -1.533    2.165   -1.334    0.887    2.345   -1.205    0.108   -0.086   -1.050   -1.162   -0.165    7.191   -0.892    3.265    2.102    1.102    0.471    5.102
CD1=        8        6        1        7        3       22        3        1        3        1        3        1        4        2        2        2        1       15        2        0        1        1        3        0        6       10        6        2        3        2        2        3
CD2=       13        7        6       10        2        7        0        1        0        3        2        0        3        0        0        4        0        2        4        0        1        1        0        0        1       10        0        4        3        2        2        6
GTTTAGTTTATCCTTAAGGGAATCGATCAGATCCTTAGCATCACGAAGCGTATTGCCTTTGTAGGGTTCGGGATCTTGGTAGATCTGTTCCACCTCCTCCACTTCATTCCCATCAATATAACTCAGATTAGGATTATCCCCGGTGGCAAACCGCTTGATATCATCAAAAATGCGACGCTGCTCTTCACTGTTTATAAACTGACGAATGGGATCTAACAGCTGCTCTTTGGCATCCAACAGGTCTTCTTCAAAATCACTGACCTGTTTTACAATTTGGCTGTATTCTTTTTCAGCAAGTTCCTTAAACAGATCGTGCACTTTCTGCAACTTCACCACAAACGGATACTCCCGCCGATGCTGCTGCAGTATGCCATGAATTTCGGTGGCTGTTTCTTTCAGCTTGTCCTTAAAGGCAAGCGCTACATCTTTGCCATCGTTATGCGGACAAGGTTCGTTAAATGCATCCGAATACACTTCTTTCAACAATCGGACATCAGAGGTATCGAAATCAGCCTGGGGTTTGATCTGGATATTGTTGTACAGGGCTTTGTTGAAAAGGGCATCTTTAGCCGTTTCATTATCCAGAAGATTTCCATCCTTGCTGATCTCAACTTTACCGCGCTTGCTCAGCTTTGCAAGGATCGCTAAAATTGCTTCCGG
KOK=       129
KK=  666343  LL=  667422  Z=    4.60  JJ=  666313  DL=  1080
A===      111      112      113      114      121      123      124      131      132      133      134      141      143      144      211      213      214      223      224      231      233      234      243      244      313      314      323      333      334      343      413      433
B===      222      122      422      322      212      412      312      242      142      442      342      232      432      332      221      421      321      411      311      241      441      341      431      331      424      324      414      444      344      434      423      443
RRR=   27.966   26.137    6.763   24.561   -0.087   40.788    0.134    0.104    0.584    0.622   -1.150   -2.796    0.220   -0.290   -1.250    0.806    2.001   27.755    0.227   -1.553    7.428    0.226   -0.441   -0.309   -1.703   51.084   23.877   -2.313    2.012   -0.035   -0.013   -3.032
X1==    6.784    4.655    1.848    3.299    0.049    7.119    0.175   -0.526   -1.387    0.205   -0.715    3.982   -0.715    0.402    0.561    0.208   -1.048    6.903    0.331   -1.919    2.576    0.312    0.312   -1.381    2.671    6.385    6.443    2.264    3.796    0.107   -0.005   -0.631
X2==    4.123    5.615    3.659    7.445   -1.766    5.729    0.765   -0.197   -0.421    3.042    1.609   -0.702   -0.308   -0.723   -2.228    3.884   -1.908    4.021    0.684    0.809    2.884    0.725   -1.417    0.224   -0.638    8.001    3.706   -1.022    0.530   -0.325    2.888    4.803
CD1=       15       13        6        7        4       17        3        2        1        3        1        8        1        2        5        4        1       19        4        0        8        3        3        0        7       11       15        6        7        2        2        1
CD2=       16       17       10       20        1       12        5        3        2        6        5        3        2        2        0        9        0        8        4        4        5        3        0        3        1       15        6        0        2        1        7        7
TAAAAAGCTGGTGATCTCCTTATTCTCAATGGATGTATTTTTGATCTGTTTCTCAATATCCTTCTCTTCGTTGGTGAGGTATTCGTACAGCTCTCCGTTTCGCTGAATGTAGATCTGTGATTCCAGTTTATTCAGTGCCTCTTTAACCCGGTCTTCATGTTTTTTCGGATTAATATTGATCTCATCAATCATCAGGATCGAAATGTTTCTCAACGTAGGCTTAAACTGCCGGTAATACTTTACCATGAATAAGGCTTTGAGAACCTGAATCGCAAAATCATCCCCAAGGTTGTTTTCGGCTAAATTAATCGAGGCTTGAAGTTCACCCCGAATAGACTTCCGGTTTCCATCAAAGGTCTTGTCAAAACTCACAAAGTACCCAATGTCTTTATCCTTAGAATCTTTCAATACCTCCTGGAAAACCCCTAACATAGAGCGTTCACCTACTGACTGATGCTTCCCCTGAAATGCATTGTTCTCGGACAAGCCTCTCATACATTCCTGAAACAGGTGAAATTGGTAGGTTATGAAAGGATACTTATTGATGAACTCATTCTCGTCTTTGTACCATCGGAAATGCACCCCATCCGTAAATCGAAGGATGGTTTCGAGGTTTGCTTCCTCCTTCTGCCACACTTTAGACAACTTATTTGATCCGGTCTCATTCTTTTTGAGCAGCCGCTTTTCGATAACCTCATCTACATTGGCTGATGTAAGCGAGATCCTATTCTTGAACCGGGCTTCGATCTGGGAAAAGTCATATTCCTGTCCCTTTCCAATTTGTCCGACCACACGCTCCAGATCTTCCTGAGAAGTCACAAACACCCAAGCCTTTCCATTCGTCGTTGTCGCAAGCTTTTCGGCAATGGACTGGAGTTTTAGCTTCAGCTGCGTGTTATCAGAAATGAATTGCCCGACTTCATCCACAAAAAAGTTCAGTCTAAAGTCATCACCCTTAGTTTCCATATACCGATTGATATCGGCACACAGTTTATCAACAGAAAGGGAGTAGTCTTCTTTGAGTTCGCTCAGGATAGATTTGTACTTATCCGGATTATCATTGAATAACCTTCCAAGAAC
KOK=       130
KK=  678523  LL=  679692  Z=    5.50  JJ=  678493  DL=  1170
A===      111      112      113      114      121      123      124      131      132      133      134      141      143      144      211      213      214      223      224      231      233      234      243      244      313      314      323      333      334      343      413      433
B===      222      122      422      322      212      412      312      242      142      442      342      232      432      332      221      421      321      411      311      241      441      341      431      331      424      324      414      444      344      434      423      443
RRR=   37.369    0.889   -1.188    1.983   -0.443   26.800   26.957   -1.188    0.153    2.028    0.671    0.017    0.150    0.324    0.419   10.259    0.777   28.822   -1.528   -0.001    3.663   -0.646    0.007    0.051    6.117   29.357   18.381    0.069   17.771   -0.039    5.256    2.422
X1==    7.345    0.369    1.320    0.718   -0.184    5.835    5.252    1.320   -0.578    4.112    0.305    0.116    0.305    0.305   -0.737    2.920   -0.578    4.413    2.153    0.005    2.038   -1.036    0.193    1.423    2.208    4.746    3.882   -0.175    4.509   -0.175    1.574    1.163
X2==    5.088    2.409   -0.900    2.761    2.409    4.593    5.133   -0.900   -0.265    0.493    2.201    0.146    0.493    1.063   -0.568    3.514   -1.344    6.531   -0.710   -0.265    1.798    0.623    0.036    0.036    2.770    6.185    4.735   -0.396    3.941    0.224    3.339    2.083
CD1=       16        4        5        4        3       13       12        5        2        9        3        3        3        3        2        8        2       11        7        3        6        1        3        5        6       10        9        2        9        2        5        4
CD2=       15        9        2        9        9       12       13        2        3        4        7        4        4        5        3       10        1       15        2        3        6        4        3        3        8       14       11        2        9        3        9        6
TGCAAAAGTATCGATCTCCTCTCTTGATTTATCTAACAGGAAATCTACTTCCATAAAGTACTCGTCCATGCTGTAGCGCTCTACCACCGGGGCAAATTCCTTGAATATAGCATGTACCTGCTCGGAGATTGCCTTGTAGGTGTCGTAGTCTACCTGCATCATGCACACGTGTGGACACAGCTGCCAGGCCTCGTACGCACTCATTCCCGTCTTGATTCCGAACTTACGAGCCTCATAGGAAGCGGTGGCCACAATGCCTTTAACCTGTCCGTTTTCTTTGCGCCATCCCCCTATGATCAGCGGGAGTCCGTACATCTTATTCCGAAGCTGTTCCACCTGCGCATAGAAACAGGCAAAATCAAAGTGCAGATACAGCCGGGGCTTTCGGGACGTATGTTGATGCTCAGGGTAAATGGTATTGTATAGGGTGATCCGATGGACATCATGTTCTGGTTGGTATGAATGGGGTTTCTTTTTGCTCATTTTTCTTACACATATATTGATATGTGTAAATTATGTGTATAGTTTATTACGACCAAAAAAATCTTGGTCATGAACACATTCCCTTTAGTCGAAATGTTGGCATTTTTCTCACGGTTTGAGCCGGTCCCTCATCCCGACTGGAGAGAACCGTATCGAAGAGATATTCAGCAAGTCCGATCATGCCATACCAAGCGTCAAGGCGGAGTTACCCGATCATTCTATACCGTGGAAACTAAAAGTGGAGAGCTGATCAATTTGGTGTTTAATGAACAGGAACTGATTTGGTCCCTGGAAAAGGCCACCGGCTATGAGGATAAAGCCATTGATCGGGTGCTGGCTTTGGTCGAGCGGCATAAACATAAACCGTCTAGGGCGCATCGGATCATTCCGTACCGATTCGAGCTACTCCCGGAAGAGCTGGCCAAACGTCGGTATGATGGAACAGAAAAGCCTTTGATCCACAGGATGCAGCCGTACCGTTTTCTGAGAAGTAAAACCCCTTACCAGGTCACGGCTATTCCAACCCGTCATCTGGAGAACACCATGATCACCAAAGAGCTTAACTATGTGATCAAAGCAGATAACGACCGGTTCTTTCACCTGATCTATATCTTAGACGAACTTGACTGGCGGTTTATGCAGGAAGTGGATGAGGAGTTCTTTTTTGTGCGTTAAGAACCTTCTTGA
KOK=       131
KK=  680173  LL=  680952  Z=    5.20  JJ=  679753  DL=   780
A===      111      112      113      114      121      123      124      131      132      133      134      141      143      144      211      213      214      223      224      231      233      234      243      244      313      314      323      333      334      343      413      433
B===      222      122      422      322      212      412      312      242      142      442      342      232      432      332      221      421      321      411      311      241      441      341      431      331      424      324      414      444      344      434      423      443
RRR=   28.895    0.290    0.310   42.090    0.911    0.039    1.075   -0.438   -1.675    4.610    0.196    0.289    0.329    3.777    0.941    1.265    2.971   -0.493    4.760    4.422    0.336   -0.171   -0.040    0.232    0.647   45.493    4.565    0.553    0.304    0.304    0.353   -0.831
X1==    4.242    0.269    0.354    7.630    1.353   -0.161    0.821    1.967    1.863    3.003    0.162    0.605    0.162    2.296    3.523    1.188    1.556   -1.818    3.262    1.863    3.003   -0.186    0.731   -1.010    1.003   10.162    2.162    0.363   -0.535   -0.535   -0.838    1.465
X2==    6.812    1.079    0.874    5.516    0.673   -0.244    1.308   -0.223   -0.899    1.535    1.211    0.478    2.028    1.645    0.267    1.065    1.909    0.271    1.459    2.374    0.112    0.921   -0.055   -0.230    0.645    4.477    2.112    1.523   -0.567   -0.567   -0.421   -0.567
CD1=        9        4        2       10        6        2        3        4        5        4        1        2        1        3       10        4        4        0        8        5        5        1        2        0        2       11        4        1        0        0        0        2
CD2=       29        9        5       15        8        2        5        3        1        3        3        5        4        4        7        4        6        2        4        6        1        2        1        1        2        7        3        2        0        0        1        0
TTTCCCTCTTTTTCAACATGAAATCCTATTTCCATTTCAGTGAGCATATTGTTGATAATTTCTATCATGGGTATTCACTTTTATTTGAAGTGAGCTCAACTTAACTACAGAAGGTGACAGTTTGAGTCATCTTCAAATTATTTTGGTTAAAAATTTCAATGACGTTCTAAATAAGGGCTGTGTAAAATGACATTTAACTTGTTTTTAGAAAAGACCAAGAAGAAGTCGGTAACCACCTACTAAACGTGCCTCACTCAATACCTGGTTAGACTCACTGATCTTTTTCAGTAGGTTCAGGTAAGGTGATTGGTTTTTCTGAGTCATCAATTTTTAAGGTTAATTTTTTGTCATCTTCATTATCTGTTAAATCTAGTGTAATGTCAGAAGCTGTTTTTTTAGCCTCATTTAGAGATTCTTCTCGCATTTCCTCTAACTCTTTTTCTAACTTTTCGTTTTGTCTCCTTAACATTTCCATTGCTTCTCTCCATACCTGAGCTATAGCTTTTTGCTTTTCGATCTCAGCTTGATCAGTAGCTTCTGATGCTTTTTGTTCAGCTTCTGAAGCTTTTGAAGAAAAAGTATCTTCAGTTTCATTATTCCTTTTATTCATCCACTCTTTAAATCGGGCGAATATTTCACCAGTTAGGTAAATAAAAAGTTCAGATATACGCTCTTTGATTTCAGGCCAAATATGCTCTAAAAACCAAGGCCATACGTATTTAATAAGTATATTTTTAAAAATTTTTGAATATTTAAGTAGGAATTGAAACATGCCTATTT
KOK=       132
KK=  697003  LL=  697782  Z=    5.93  JJ=  696613  DL=   780
A===      111      112      113      114      121      123      124      131      132      133      134      141      143      144      211      213      214      223      224      231      233      234      243      244      313      314      323      333      334      343      413      433
B===      222      122      422      322      212      412      312      242      142      442      342      232      432      332      221      421      321      411      311      241      441      341      431      331      424      324      414      444      344      434      423      443
RRR=   24.426    2.719   -0.323   -0.272    1.952   -0.565    9.525    0.045   -0.565    1.276    0.213    4.202    0.922   -2.170    1.280    0.041   -0.268   14.009    3.116    4.325   -0.061    0.405    9.744   18.365   -0.076    0.115   -0.845    0.131   45.418    1.075    0.115   -0.016
X1==    5.113    1.935   -0.842    0.336    1.390    1.900    2.967   -0.169    1.900    1.311   -0.465    1.619    0.335   -0.564    4.117   -0.139    1.670    4.012    1.722    1.900   -0.345    0.366    2.792    4.859   -0.367    0.335   -0.345    0.083    6.986   -1.009    0.335   -0.009
X2==    4.777    1.405    0.384   -0.811    1.405   -0.297    3.211   -0.266   -0.297    0.974   -0.459    2.596    2.752    3.846    0.311   -0.297   -0.161    3.492    1.810    2.276    0.177    1.107    3.490    3.779    0.208    0.344    2.450    1.588    6.501   -1.066    0.344    1.771
CD1=       13        7        1        3        6        5        7        2        5        3        1        5        2        1       11        2        5        8        5        5        1        2        5        8        1        2        1        1        8        0        2        1
CD2=       12        6        3        1        6        2        7        2        2        3        1        6        5        6        4        2        2        8        5        6        2        3        6        6        2        2        5        3        8        0        2        3
GCCAAACAATGGTGGCGGATTCGGTAGTGGATCCATCGGCATTATGAATAGTAACATTGGTAAGTGCATGTGCGGGGGTAGTTTGAGCCTGCAATCCGGCAAAGCTCATTCCCACAAAAAACAGCACCAATAATGGTATATATTTTTTCATAGTACCTGTTCTGATTATAATTTTAGCTGCCGAAATAACCGCATTAATTTCCTCGAAATAAAGGCGGGCCAATCTAAATTATGTAAATGTTGTTGGTTTAAGAGAAAGGTATTTTTCCGGCTAAACTTTGAACTTATCATCTATGGAGCCAAATTTTTAATTCGTTTGGCACAAATTGGATCCCTGTCTTCACGGGTTGACCATGATTCGGTGTTTCTAACATGTTGAATTGGAAGTTCTATAAACCAGGGCAGCGAATTATCGCAAATGTAGGACGTATAGCTTATCCGTCCATATTTAATTCGAGTGAGATAGAGAGAAATGAATGCTGCCGGTTAATGACCTGTCAGGTTTAATCAAAATGCCTCCATAGATGAATAAAGTCAGAAAAACCTGACAGGTCTAGAGGCATAGGAGTCTTGACTCCACACCAACCTTAATTTACCAAATTCCGGAAGGCAGCAGATTCAAGAAAAGCTGATTTATATGCATTCTTTCCGCTAAAACCGGAATTCATGAGTGAGCGGAAATCTACTTTTGAAATGGACACCCGAGAATACCCCAGATAATGTCCTTCTTTTTGGACTGCTTTACCGTTGGAACCGGAAGCTTGCTCTTCTACTTGCTGA
KOK=       133
KK=  751093  LL=  752082  Z=    6.23  JJ=  750913  DL=   990
A===      111      112      113      114      121      123      124      131      132      133      134      141      143      144      211      213      214      223      224      231      233      234      243      244      313      314      323      333      334      343      413      433
B===      222      122      422      322      212      412      312      242      142      442      342      232      432      332      221      421      321      411      311      241      441      341      431      331      424      324      414      444      344      434      423      443
RRR=   19.285   23.623    0.534   13.533    1.618   32.694   -2.437   -0.757    0.398    3.222   -0.037   -0.180    1.081    0.129    0.266    0.168    1.760    9.799   -0.396    0.963   14.181    3.732    0.711   -2.310   -0.946   12.587   -0.235    1.098    0.550   -0.265    0.675   29.743
X1==    3.209    4.782    0.813    4.680    0.916    6.542   -1.018    1.428    0.963    0.854   -0.082    0.574    0.610    1.762   -0.189    0.405   -1.018    6.575    0.434    0.405    2.700    4.642    0.884   -0.757    1.476    4.066   -0.117    1.524    1.344    0.646   -0.773    4.835
X2==    6.010    4.940    0.657    2.892    1.766    4.998    2.395   -0.530    0.414    3.772    0.450   -0.313    1.773    0.073   -1.407    0.414   -1.730    1.490   -0.912    2.378    5.252    0.804    0.804    3.051   -0.641    3.095    2.004    0.720    0.409   -0.411   -0.873    6.151
CD1=        8       12        4        9        5       15        1        5        5        4        2        3        3        4        3        4        1       17        4        4        8       10        4        1        5        8        3        5        4        3        1        9
CD2=       17       13        4        9        7       10        7        2        3        7        3        3        5        3        1        3        0        4        1        6        8        3        3        7        1        7        4        2        2        1        1        9
GGGATCGAGAATAATATCTGATGGATGAAAGCCCGCTTCTTTGGTAAGGATCTTATAAGCCCGACCACAGATCTCTTTTCGCCGGGGAAGCGTATCGGCCTGGCCTTCTTCATCAAATGCCATACAAATTACAGCAGCGCCAAAACGTCGAATGATCTTGGCTCGTCGCAGGAATTCCTCTTCTCCATCTTTCAGACTGATAGAATTAACTACGCCTTTGCCCTGCATGCATTTTAGTCCGGCAAGTATTACTTCCCATTTCGAGGAATCCACCATAATCGGGATCTTGGCAATATCAGGATCGGAGGCGATAAGATTGAGGAAATTGGTCATTTCTTCGGCACTATCCAGCATGCCTTCATCCATGTTAACATCCAGGATCTGTGCCCCGCCCTGTACCTGATCGAGCGCAATTTTGAGCGCCTGATCGTAATTCTTTTCTTTAATGGTATTTAAAAATCGTCGTGAACCGGTAACATTGGTCCGTTCTCCCACATTCACAAAGTTCGAATCTTCGGTAATGATAAGAGGTTCAAGTCCGCTAAGCGTAAGAGGTAATGACTTCATTTAGTTACAACAATATTTAAAATTCAAGGTCTTCGTCCGACAACTCCCAGTTCGTCCGACGATTTGTATCCAACGTTGTTGCCTTTTTGATTCATCGGACGACTCAGAGCTAAAGTTCAGATTCAGCCCTGTCAGGTCTTTGCTTGATGCGAAATTATTCACACTAAAACTCCATCTGCTTTTTTTGCTTTTCGGGGCGGATATTTTTCAGCCAGTTCGGCCATTCTTGTAATATGCGCAGGAGTGGTACCACAGCACCCTCCAAGTATATTTACCAATCCATCTTCCAGGTATTCTTTCACCTGACTTCCCATTTCATCCGGACCTTCGTCATATTCCCCAAATTCATTCGGCAACCCCGCGTTGGGATATGCACTTATATAAAATGGAGATCTGTCGGAAAGATTTTGTAAGTATGGCTTC
KOK=       134
KK=  760813  LL=  762012  Z=    4.63  JJ=  760813  DL=  1200
A===      111      112      113      114      121      123      124      131      132      133      134      141      143      144      211      213      214      223      224      231      233      234      243      244      313      314      323      333      334      343      413      433
B===      222      122      422      322      212      412      312      242      142      442      342      232      432      332      221      421      321      411      311      241      441      341      431      331      424      324      414      444      344      434      423      443
RRR=   12.516   10.391    3.196    3.073    4.608    4.210    2.253    0.157    0.398    2.526   -0.462   15.244    4.223    2.946    1.746    0.432    0.725    6.226    0.376   46.366   18.326    0.797   18.594    1.875    2.617   -0.222    4.029    1.389    2.346    0.754    0.135    0.434
X1==    4.827    3.490    2.068    1.052    2.153    1.788    1.907   -0.158    1.788    2.450   -1.494    3.893    1.213    1.992    0.816   -1.392   -0.799    4.036    1.114    7.618    3.443    1.650    4.872    1.094    1.124   -0.141    1.550    1.094    1.171    1.977   -0.141    0.364
X2==    2.593    2.978    1.545    2.921    2.141    2.355    1.182   -0.993    0.223    1.031    0.309    3.916    3.483    1.479    2.141   -0.310   -0.907    1.543    0.338    6.086    5.322    0.483    3.816    1.715    2.327    1.579    2.599    1.270    2.004    0.381   -0.960    1.193
CD1=       15       13        7        5       10        7        7        3        7        6        0       10        4        5        7        1        2       12        6       18        8        5       10        4        4        2        5        3        3        4        2        2
CD2=       13       13        7       10       11        8        6        2        4        4        3       12        8        5       11        3        2        6        4       15       10        3        8        5        6        5        6        3        4        2        1        3
AAAACTTCGCCGTGAAGGAACTGATGCTACTATTATCACATATGGTATGGGGGTTCAGTGGGCACTGCAAATTGCTGACGAATATGAGCAAAAAGACATTTCACTTGAAATCCTCGATCTGCGAACACTGCTTCCTTTAGATAAAGAAGCCATCCGTAAAACGGTTCAAAAAACAGGTAAAGTACTGTTGCTTCAGGAGCCTTCATTGACTTTAGGTCCGCTAAGTGAGATCTCTGCTATAATTTCTGAGGAATGTTTTGAATGGCTGGATGCTCCGGTCATGCGCTGCGCTTCCTTAGACACCCCGATTCCGCATGATAAAAATCTGGAACATGGATTTATGGCAGATTCAAATTTAGAGATGAAATTAAACGCCCTTCTTCGATACTAACTAAGGCTAGCGTAAAAATGCATCAATTATATATGCTGCATTTATATTGCATCATGTGCATAATATGGCATGAGCAAGTGGGACAATAGATACTTTATATTGATGGGAGATTATTAGGATATCTACAGGTCATTATTACCTTTGGCGCTTTGAAGATAGGAACCCGTTTCCAAAAGAATAATAAAGTATCCAACAATTATTTCTTGATCGGGAATTTTATTTCCCTGCTTATGACCATTGTTTTTGTAGTGTTGGCAAAGTTACTCATCCTGAAATAGCACTGAATCATTCAGTCATTAGACGAGATCGATTGTAATAACCGGTCTAAAAATCCTTCATTGGCTTTAATGTCTCGAAACTGCTCAAGTAATCTTTTACCCTCTTTCGCAGAAAATGCCAGCTCACGGAGATCATCATCATGAACCAGCACTTCCTCGAAAGTGGTTCTCTCAACCGAGCCCATATTTTCGTCTACATAATCGAGAACAAAATCTTCAATAACCGGATGGTATTCTTTATCTAAAAAATTATTCATAAGAGGAGTTTGCTAAATTATCCTTCACTCCTCTCTTAGTTCAGATATCAGGAATTTGTTCCCAGCTGCACGTAATCTTTTATGAGTGCCTGAATTTGAGCTCTTCCGCGGTTAATGCGTGATTTCACGGTTCCCATTGGAATGTCGGTGATCTCTGAAATTTCTTCGTAGGTCAATTGTTGCAGATCTCTGAGAATGATCACCTCGCGGAAGTCTTCCGGCAGTTCCATCAGAGCTTTTTCCAGTTTTTCCATGCTCAATTTTTGATGAAGAG
KOK=       135
KK=  781063  LL=  781812  Z=    5.32  JJ=  780853  DL=   750
A===      111      112      113      114      121      123      124      131      132      133      134      141      143      144      211      213      214      223      224      231      233      234      243      244      313      314      323      333      334      343      413      433
B===      222      122      422      322      212      412      312      242      142      442      342      232      432      332      221      421      321      411      311      241      441      341      431      331      424      324      414      444      344      434      423      443
RRR=   46.208    2.621    0.872    0.515    0.451   56.904   12.040   -0.940   -0.714    2.289   -0.777   -1.552   -1.502   -0.736    1.635    0.042    1.059    6.866    7.384    2.042    7.036   -1.173   -1.081   -0.842    0.606   14.355    0.320    0.629    0.054    0.664   -0.413    8.296
X1==    5.459    0.602    0.621   -0.710    0.602    7.468    2.741   -1.733   -1.191    0.561    0.662    2.140    4.875    0.515   -1.156   -0.036   -0.752    4.424    1.946   -1.768    3.325   -0.784    4.035   -0.376    0.561    6.279    2.756    1.644    0.610    0.610   -0.742    2.685
X2==    8.465    4.358    1.403   -0.725    0.750    7.620    4.392    0.543    0.600    4.080   -1.173   -0.725   -0.308   -1.429   -1.415   -1.155   -1.408    1.552    3.794   -1.155    2.116    1.496   -0.268    2.241    1.080    2.286    0.116    0.383    0.089    1.089    0.557    3.089
CD1=       12        4        4        1        4       16        6        0        1        4        3        5        9        2        1        3        1       11        5        0        9        1        8        1        4       11        8        6        3        3        1        6
CD2=       14        8        3        1        3       10        8        2        2        5        0        1        1        0        0        0        0        3        7        0        3        3        1        5        2        4        1        1        1        2        2        4
GTCGCCTTCAGCAGCAAATCCATAGCCTTGCTGCATCAGTCGCTGAGCAGAGATTCCCGGCAATTGCTCTAATCCATGCAGATCTTCAAAGGTAGTTGTGAAAGCGCCAAATCCACCTTCATCCAGAAATGCTTTGATCCCCAATTCGATGCGAGCTGCTTCTTTGATAGAATGGCCGAATGCCTCACTCGCTCCATCTTCTTTCGAGATCTTATATTCCTCATTATATGCTCTCAACAGATCTTTCAGATCGGAATCAGAAACAGCTTTCACATATTCCACCAGGTCCCCAACTCCAAAACCGCGGACATCCAGCCCAAACTGTAGCTGTGCAGAAACTTTATCGCCTTCAGTTACGGCCACATTCCGCATATTATCTCCAAACCGGGCTACTTTCAGGTTCTCCAGCTCATGTTTTCCGATTGCGGCCCGAATCCAGGTATCCAATTCGCTAATAACTTCCGAATCTTGCCAGTGCCCTGCTATCACTTTACGATCAATACCCATCGCCGCATTTATAAACCCGAACTCACGGCCACCATGTGCCGATTGATTCAAATTCATAAAATCCATATCGATCTCATTCCAGGGTATATCACGATTAAATTGTGTGTGAAGATGTACAAATGGTTTGTTGAGAGCTTTCAACCCAGCGATCCACATTTTGGAAGGAGAAAAGGTATGCATCCAGGTGATCAATCCGATGCATTTAGGATCGGAGTTAGCCTCCAGCATCAGGGTTTTAATGGC
KOK=       136
KK=  827353  LL=  828342  Z=    7.94  JJ=  827173  DL=   990
A===      111      112      113      114      121      123      124      131      132      133      134      141      143      144      211      213      214      223      224      231      233      234      243      244      313      314      323      333      334      343      413      433
B===      222      122      422      322      212      412      312      242      142      442      342      232      432      332      221      421      321      411      311      241      441      341      431      331      424      324      414      444      344      434      423      443
RRR=   24.488    5.089    0.047   24.020   -4.717  123.470   -1.389   -0.390    0.538   17.780    0.023    0.054   -1.616    0.016    3.554    6.239    1.794    3.653    3.709    1.855    8.218    0.220   -1.559   -0.023    1.270   57.224   10.263    0.857    0.271   -0.150   -1.993    3.837
X1==    4.054    1.413    2.605    6.869   -1.567    8.923    1.311    0.559    0.645    5.644    0.216   -1.968   -1.022    0.272   -2.064    3.010   -1.693    1.254    1.321   -1.129    4.907   -0.697   -0.697    0.065    0.769    7.645    2.088   -0.666    0.106   -0.632    1.454    3.796
X2==    6.040    3.601    0.018    3.497    3.010   13.837   -1.060   -0.698    0.834    3.150    0.105   -0.027    1.581    0.060   -1.722    2.073   -1.060    2.913    2.807   -1.642    1.675   -0.316    2.237   -0.362    1.650    7.486    4.916   -1.287    2.556    0.238   -1.371    1.011
CD1=       15        7        9       17        1       18        5        5        4       12        3        0        1        3        0        8        0        4        4        1        9        1        1        2        4       15        5        1        2        1        5        7
CD2=       11        9        2        7        8       25        1        1        4        6        2        2        4        2        0        6        1        9        9        0        5        2        6        2        4       12       10        0        5        2        0        3
AAGGGAAGGCCTGATTTTCTTTCGGGCCTGAACAAACAGCAAAAGCAAGCCGTTACACACACTGATGGTCCCCTGCTTATTGTAGCCGGTGCAGGTTCCGGAAAAACCCGGGTACTAACTTACCGAATCGCATATCTGTTGCAACAGTACAAAGCCGCGCCAGAGCAGATCCTCGCTCTCACTTTTACCAACAAGGCTGCGCGGGAGATGAAAGAACGTATCAAGAATCTTATCGGAGATAAAGCCGGTAAGCTCTGGATGGGAACATTTCACTCCATTTTTTCTAAAATTCTGAGGTTTGAAGCAGAGAAAATTGGCTTTGGTTCCGATTTCACCATTTATGATACCAACGATTCCCAAACAGTGGTGAAACAAATTCTGCAAGAGCTGAATTATGACACCAAAGAGATCAAGCCAAAAACCATCCACAACAAGATAAGCGATTCCAAGAATCAATTGATCACGGCAGATACCTTTAAGGAAAAGTTCATCAGTAGTACGCTCGATGACATCACCTCCAGGGTGTACGATATCTACAACAAACGATTGAAGCAGAGTAATGCAATGGATTTTGATGATCTGCTGGTAAAGCCTATTGAGCTTTTTCAGCAGCATCCGGATGTACTCGAGAAGTATCAGGATCGTTTCAAATACATCATGATCGATGAGTATCAGGATACGAATCACGCCCAGTACAAAGTAACCAAGATGCTGGCCGACAAATATGAAAATATCTGCGTTGTAGGCGATGATGCACAGAGTATCTATTCATTCCGGGGAGCTGATATCTCCAACATCCTGAACTTTAAGGAAGATTACGAAGACTCCACTCAGGTGCCGCTTGAACAGAACTACCGGTCCACAAAAGCTATTTTGCAGTGTGCCGATTCTATCATCAAGCAAAACACCCAGCAGCTTGATAAGACCCTTTGGACAGAACAAGATTATGGTGAGCGCATTACCCTGCTGGAGAATTTTGACGAACGGGAT
KOK=       137
KK=  828793  LL=  829572  Z=    7.26  JJ=  828373  DL=   780
A===      111      112      113      114      121      123      124      131      132      133      134      141      143      144      211      213      214      223      224      231      233      234      243      244      313      314      323      333      334      343      413      433
B===      222      122      422      322      212      412      312      242      142      442      342      232      432      332      221      421      321      411      311      241      441      341      431      331      424      324      414      444      344      434      423      443
RRR=   46.862   -0.048    3.006    0.325    0.353   33.457    1.513    0.192   -0.271    5.714   -1.382   -0.431    0.065   -0.504    1.475    0.159    2.180   52.245    0.203   -0.082   27.802    1.472   -0.671    0.373    0.619    9.180    3.745    0.046    0.100    0.777   -1.956    3.751
[truncated: 2,121,490 more chars]
