# Supplementary material for: Regions Enriched with Reverse Complement Triplets in Bacterial Genomes
Source: Int J Mol Sci. 2026 Feb 28;27(5):2301. doi: 10.3390/ijms27052301 (PMC12985086; doi:10.3390/ijms27052301)
Supplement: Supplementary file 1 [file ijms-27-02301-s001.zip › for_send/45/Bdellovibrionota/Bdellovibrio_bacteriovorus_gca_001592745.ASM159274v1_.dna.toplevel.fa]

>contig_1 dna:primary_assembly primary_assembly:ASM159274v1_:contig_1:1:2201305:1 REF
CAAGAAGAGTGCGCATTACATTTTTCATTTGTGGTTCCTCCTATGTGTTTTCGTCCCTAT
ATGTGTTTTGTATTTACTAATACGTCAAATTAACTCTGAGTAACTTGTCTCCGCAGTAGT
AATCGAAAGAGTGAGCCCCTTTCGCTCCGTCGAAGACAGGTGTCTCCATCGAACGGCATC
CCGAAGACTTAAATCTTAAGCGCGCCGGTGACACCAGTTCGATCGCAGATCCATCCTTTG
CAAAAACCGGTACCAACATTTTGACACCACGGCTGAGGCCGGCACTTTCAGTAGTAAAGA
TCCCAGGAATCTTTATTGATGCATTGCGCGCATCACGCAAAGTTAATGGGATGTACAGAC
TGATAAAGAGGTTGTCTGGGAAGAATGTATAGCGGTCTAAACTCTTGCTCCAAACCTGCC
CCGAAAGCAGGTCATGGTACTGAATTTCAGAATTTGTAAGAACGAAAGCCCCCTTGCGTT
GCTGACCGGCGAAGACCGCACGAACGCGCAAAGCGGAGTCAAATTGGGACCGCTGAGCCC
CCAACTGACGATCCAAAAGGTCAAAGTCCTTGTTATCAAAAAGCGTTAAACGCTGCTTAC
GACTCAAGCCTTCCCCGAACCAGAAGCTCCCCGCGAATTCGTCCTTGTTGTAATCAAGGT
TCTGAATTTTATCCACGCGGGTGTCTAGGATGTTTCGGTAAACATTTGAGTCATGAAATA
AATCAAGCTCCATGAAGTTTTCAATCTTCCCGTTAACCACTTCGGCGACGGCGAAGTCAT
ATAAATAGGAAGGCTTGGCTTCCGTCCCCTGATTCTTCGCTAAAAGAATCGCGATACGAC
CGGCTTCAACCTGATCTTGACGAGGTTGAATGATATCCACGATTTGATAGTCTTCGTGAT
CACGCAAAGCTTTCAGCTGATTCTTTTCGTTTAAGAAGTACAGACGAAGCTTGGATTGTT
CATAGTTATCTGGATTTTCCCAGTAATCTTTGAGATCACGCTTACGATCCGGGTCTTTAC
CACCACCCAACCATGTGGGGCGCTTCGTACCGCCGATGGATTGCCAGTAAATTTGCGACG
CATCCACAGGCATTGGCGCCATCACACCGTCATACTTAAAGCTATCGACTAACTTCAAAG
AAGAATCAAAAACGAAGAAGGATGTTGGAGAACCTTTGTAGTCTTCCTCTTCGGTCTTAT
CTTCCAAAACTCCCAAGACATATTCACTGCGACCATCGCCGTTCATATCCATGCGAGCTG
TCACTTTATCCAGAAGATTATCGCTCTTGCCTTCAATTTGGATTTTAGTACCGCCAGAAG
CTTTGTAAGTTCCGTTGCCCGCATCAGCGACGAGGTAAAGCTGCCATGTATTTTTATTTT
CAATCAACGCCAGGTAATCACGTTGATTCGTATCTGCGTCTAAGTTTTGATCGAGCGGAA
TGAAAGAAAAGCGTCCCTTCGGCATGCCCACGATGGGGAACGTTTGAATATCACTTCCCG
CTAAGTTCGCATTCACTTCCACAGTCACTTCGCTTTCTAAAACGTAGCGACGAGCTTCTT
GGCCGTTCACAGAAACATCCACAGTCAGATCAAGCTCACTTGGAATGCGAGATTGCGAAG
GATCGGCAGCATCCACGATCGTCATCGCCACCGTATACTTACGAACTTCACCCGTTTTCC
ATAAAGCCGCATAAGGAGCAATTTCTTTAATCGAAGTCACCCACGGACGAGCCGCTTCGG
GATGAGGTTTTAAGAAATTAGCGGTCATACGCACTTGAGAGATATCTACAGGCGCCCACT
TATTCACAAAAGAAATTTCGAAGTTAAGATCTTTACTTTTACGATCCCAAACGATTTCGG
ATTTTTCTTTATTGGCGATAGTGATGAGTGGTTGCGCAGGAACTTTCAGAGCGCGTTCCA
CGTCCATATTTCCACCGACGGAATACTTCTTATAGACTTCTTTTTCAGGTGATAACACGC
GTCCTTGTTCATGTGAACCACCCGACACCAACGATAGATTCGAAAGCAACGGACGAGATC
CCAAAACCAGACGAGCATACACTTCATTGGCTGGCACACCACGAGCCAAAAGTTCCGCCA
CGGCGGCTGCTACATAGGGAGACGCCTGAGAAGTGCCCGAGAGGTATTCGTAACCCAATG
TAGAACGGAAACGCACAGGACGACGTCCTTCAGGATACGTACTTAAAATATTTAAGCCCG
GTGCAACGATATCAACACCACTGCCGAAGTTAGAAAAGTGAGCCATCGCACCGTCGGGAC
CCGCTGCACTAACGCAAATCACGTTAGGGTAAGCACACGGTCTTAAAAGAGCGCGAGTGG
AGTCATTTCCCGCCGCCGCAACGATGATGATACCGCGAGCTTGAGCCTCCTCAATCACCT
TCCGCATAAATTCAGAATCCGAAGTCTGTGGCCACCCCATAGAGAAGTTGATTACTTGAG
CGCCTGAGTGCATCGCATAGATCACACCGCGAGCAACAACATCACCCAGACTCTTTTTGA
TATTCTCGCGACCTTCTTCAGAAGGAGAATCATAGATGGATAGTGGCTTAATCGGTTCAC
TGGGTTGAACCCCAATAACCTGCACAGGCAGGATTTCAACGTTTTCGCTTAAACCACGAA
TGCCGACGTTATTGCCAACTTCCGCTGCGATAATACCGGCGACATGAGTTCCGTGACCTT
GGTCATCACCAAAATCAGGGCGCCCCATGATTTTATTCGTCGGGTTCACCGCGCCTAAAA
GACTCCAGCCTTGGCAATCTAAGGGATAACCATTTTTATCCATATCCACTTCAGGATTTT
TAAGATCCATCCATTTTGCTTCACACTCTTTGCGATCTTTGTCTTCTAGGCAGGCATTGA
ACTTCGCTAAAGCACGGCATTCGGTCTCGTTACGGTGAATGACGTTTTTAAGATCTGGAT
GATCTTTCTGGATACCCGTATCTAAGACGGCAACAAGCACTTTCTTTTTGGCCTTTTGTG
GAGCTGGCAGGCGCACGTCTTCTTGGGCGCGAGCAGGCACCTTGTAAGTGTGCAAAGGAT
CCAAGTCCACTGTTTGCGGTTGGCCTTGATTATTAATTCCCCACTGGTAGATAGCGAAGG
GATCCGCCGCGAAGGCCGAAACAGTTCCTAGTGTCAGCAAAACAAAGAGTGCGTTTCTCA
TCGGAAGCTTCCTTGTGAACGATCTAACTCAATCGGAGAAATACGGGTCTTATTGGCAAA
CATCGCAATCAAGCCGCTGGCGTAATCCATGTTTTTCTTAGGATCACCCAAAGTATTTGA
GAAGTACTCTAAGTCCCCATCTTCATCACCACTGCGGAAACCATTGATACGAACAAAGAA
GACATAGTTTTCTTCACCTAAGAACTTTAAAAGTTGTGGAAGAGGAATTTCTTCTTCTAA
AATATAAAGAACATTCGTCATCCACTGCGTCTGAGACTTTTTGTCTTTAGGATAACTAGC
GGAAGCTTTCAAAAGCTTTTCCATCCAAGGAATCATACAGTCGTAGTTTGTACCATTGAG
CCAAGCCGAGGTCGGCGTGTTTTGCGCACTGTCGTTCTTGCCACCACCATGACGATTTTC
ATGGTACTCATAGCAGGCCGCCATGTAACGATTCTTACCGGCGTTGTAATTGCCATTTCC
TAGAACTTTCAACATGTCGTCGAACATTTCTTTATCGTTAGCGCGCGCCTTACGACCCAT
TTTTTCACTCAGCTTTTGGAAAACGCCGCTGATAAATTTGGAACGTTTGACAGACTTCCC
ATTCGCATCTGGCTGAAGAACTAAATCACGCACTTTATCAAGGCCACCTGGCAAGATCGA
AAGATTCGCCGTGATACGATAGAAATCCACGGCCGTCACCGTTGAGAAAGCCTCAGGCTC
AATCAAACGGTAAGACATTAAAGGAGCGCCGTTTAATTCTTGTTGAACTTCATCTAGAAG
CTTAAAGAATTTTTTGCGGTTCAAATGCCATCCGCCCCACACGTGTTGAATCACGGCAAC
GGAAGGATATTGAGTGCCTTTCACCGTCAGATCGGCCTCTGTAGTGACTGTTCTCCAGTA
AGCTTTACCGAATGGCGTGTTGGCTGGATTTGGATCATTTGTTTCAGCCAGATCAATCTT
GTTGTCAGGCTTCCACTTGCTGAGAATGCCTTTAATCCAGTCCGTCGCAAAACCCAAAAG
ATCACGGCCTTTCAACTCACCACGTTTATTAGCAAACAGAGTCACCTCAGAATCCTTAGG
ATCTAGATCTGGAGCGTCGGGCGAACGTGGGTAACGGATTTTCAATAAATGATCCTCTGT
GAAAGAGTTCATACGGATCGCAAAGACCTTTGTGCGCATCTCTTTAGTTTTAAGCTGGTG
ATCAATCTCAAATTTCTTATGCGCGAAGTTTGCGTAAAGAAGTTCAGGATCATTGCTCTT
AAATAACGAGCGCAAAGCAGGCTTCAAATTGTTACGAGTGGCCAAAAAGTCTTTAACGAA
TTTTGAATCCGCGTTTTCAGTATCTAGGAGTTCCGCGTATTCCGGATTGTAATCAATAAC
GAAAGCATCCGTATTAAGATCCGTCCACGTTGTGCTGGCGCGAACACGCATCAAATTAAT
GAAGTAGTTCACATCCAAGCTCATCCCCAAAGCACTGGCTTTTTGGTTACGAACGTAGAC
TTGGATACCTTCCTTCGTCCGCATAAAGCTTGTTTGACGAAGAATCGCGCGAGAACCATC
AGCCCCAACGGAGACAGAGTTGATGAAACTTAGCGGAGTAATCCCCATCAAGACATCTAA
GGAAGATGTTAATTGCGCATAAGCAGATAGCGCCACAGAGTCCGTGATTGTGAAGACTTC
GCCTTCACGAAGTTCCGCCAAGAACGCATCCAAAGGCTGTTGCTTCTTACCATCTTCAGA
CGTGATGAGGTCTTTTTCCGTCAAGACTTGAGAAAGATTGTTCATGTAACGAGGAAGCAA
GATATTCTTCCACGGAACTTTCGCACCTTCGGTGATGGAAAGAAGAGGACGTACGTGAGT
GTAATCCCGCATCACCATGACGTTGGCACCGGCAAACGGTACGACGTCAGGAACTCCGTC
CAAAGTCATAAAGTAGCCTAAACGACCCGCCACGCTCATGTTATCGACAAGCTGAATCGC
CGCCGAACTTCCATAGTAAGTGCCCGTCGAAACATGGCGAGTGGCAGCTAAGTTAAATCC
ACCAACAGGTCCACCCCAAGCCTCCACTTGTTGGTAAAGTGGCTCATTCGGTTTAGTACG
GATATGGTCCATGATACGATTTGTGATCTCTTCACGGCGGTTGGCATAAAGGTCATTCAC
CTTCAGCAAATCCAATTTTTCGTTAAGGTAGTTGATCACGGTTCCAATCGCCATGGATTT
AGAGCGGATTCCAAGGTAGCGCTCTAAATCACCATCTTGGAATGGCGACTGACGGTCTCC
GTGCGCAAAACGCTGTGGGTAACCAGGAACGAATTCCTTCATCACCTTCCCGTTTTGCAC
TAGCCCACTCTTCGTAGAAATATCCAGACGAGGAAGCGACCAGTTCGCCGCACCTTTAAG
ATTGAAAAGTTCCAAGGCATTGTGCGCGCGGTGGATAAGTTTTGCTAACACCAACTCTTC
AAGCTCTGACGGGAAGGCCCCTGCCTTCACGATGTCTTGAAAGTCTTGATAACGAAGTTG
GGCCAAACGACGCACCAACCAACGAGCATCTTCATAAGTACACGCAGAAAATGACTCTGC
GGAAGGATGTGTAAGAACGACGTGGCCCGAAAGAACAGAACCTAATTTCGGAGAAAAACG
GTTGATACTTTCAGGAACATCCACCAAAGAGAATGGAAGAATCAACGCACGGTAAGCGCG
GTAACGAGAGAATCTTTGCACCGTTGGCAATTGATCTGGATTGTTTGGATCTGGAGCATA
ACCCCATTGAATATCAAAGTATTCAGCGACAGCCGGTTCAAGAACCGCATCTGAAAAAAC
AACCGTGTGATTGGTTTTGTTATTCTCCGTCACCCAGCCACGACTTTCAAAGTCAGAAAT
CATGGATTCTTGAGCATTCTTCAAGAAAGCTTCTTTTTCTTCTTCATTCGCGAACTGAAC
ACGCAGGTTGCGATAGTACTTTGGAGACGGAACGTAATAGCCGAGTTTTCTTAAAAGAGC
GGCTCTCATCAAAGTTGTGTGAGAGTAACGGCTGAGGCTTAAGCGATAGAAAAGACCCGG
GCTTTCAATGGATTGAACGCGAGACATGTATGTGAAGGGCAAAGCGGCTTCTTCAGAAAG
GAACTGCACACCGCGAGCGGCCGCAGGATAAGCGCCAGGAACGTTTTCCACCGCATCGTA
AATACGGTTTTGCCACATCTTGTTTTCGATAGGATTGAAGGTGCTAAGGTCCGTTCCTTG
ATTAGCGAGGGCTGCGGCCTGACCGACGTCTAAAGGGCTTCCAGAGCGGTTTAGAAGGTC
TGCGGAGGGCTTTTTGACTGACTTTAGCGGTAGTGACACACTCTCCGCACTCGCGATAGA
GAGCATCATCAGGCATAAAGCGCAGACAATAACTATTCTTAAAGACATTCACGCCCCCTT
TTGGGTAGGGTCAAAAATTCGTGTTCTAGCACCGTCCGCGAATTTAGCAATTAGCGGGCC
AGTAAGATGGTTTCGTTTTGATTCCAAAATTGCTTAAAAAGCTCTCACCCAAGATCAGTC
CCTGAGGACTTCAGGGACCTGAGAACTTTTTATAGGTCTGTTCTGTTTATCTACATTGAC
CCTTGTAGTGCGCTAGCATCGCTTTTTCCAATGGAGCGCGCTCATCTTCACTTACGATAA
ATGCTCCGACAGGACGGGACGCATTTTGGTAAACAAAGCCGCCAACAATGGCTGGAGAAT
AAAATTGTCCACTCGTTCCATCAAAGTACAGAAGAACGTCACGAGAAGGCTGATTTGAGT
CGTAAACTGTGAATTCATAGACATTGCTTTTTGTTTTCTTATAAGACTTCACCATCACCA
CGTGCTGGATTGTTCTTTCCACGCGCAGATTCATCAAAGTCAAACGCTTGCCATTCAGGT
TTTTAAGAAGTTGTGCCATTGTCGCCCAGTTGGCTTTTACAGAGCGCTCACCGCTTTTGA
ATGTCATGCCCAAGTTACCGAAGCGGAAGAAACGATTGGCTTGATTGGCTTCGATCTCAT
CGGTGAAGTTACGGCGCACGCGAGCTCCGCTGATCCATTGATCATAACCGTCACGCATTT
CGGCCCACAGACCGTTATATGTATTTGTCGCTTTCAGAGTGTTTCCTTCAACCGCGAAAG
TGGAGTAAGAAGCAGGTCTTGTATCGTAAGGGGCATTGGAGTTGTCTCTCGTATTTTCAA
CCAGTTTATTCCCGCGCACCATATCCAAAATTACGGGCACACGAACGCTCATCGCTTGCG
CTCCAACCGTGTTATAGCGAGCTAAGTAAGAGACCATACGTTGAGTGCTCGAAAGGGCCC
AGCAGCCCGCAATCGTCGCAACACCACTTCGGAAAGGCCAATTGGTCACGGGCATATTTC
TTTCTTCTGAAAACGCATCCGCGCGAATGGCTTTATAGATATTGTCTACTGAAAGAGTTG
AACAACGAAGGTTTTCAACTAGTGAGTCATTGATCACACGAGACTGTGCCGCCTTCGAGA
TGTTTTTAGTTTTATCGGTTTGCGCGAAAGCTTGCTCCGCAGAAACCACAAGAGAAGAAA
ATAATCCCACAATAAAGAGGAAGAACAGCATAAGTGCTCGCATTTGACGTTCCTTTCATG
ACAACGATTGGGACATAAGCAAATCCCCGTCCACTGGGAGAACTGATAAAGACGTTTACA
GCTGTCAAAGACCTAAACAGGTGACATTTCTGCGGGGCTCTTAGCGTTCGGGCAAAAAAA
AAAGAACACCTGGAAGCCAGGTGTTCTTTGAATTTCCGTAATGTTCTCGGTACTTATTAG
AAGTTGATACCTAAGCCGACAGTGCCGTAGAAGGTGTTCAACTCGGCTTTTTGATTCAAC
GAAGAATCCGTGAAGCCGTAGCGTTTGATACCAAATCCTGCCTCGCCGAAGTAGCGGTCC
GACCACAAGACCTTACCGTGGAAGTTCAGAGACATGGACGAGTTCAGCTCCACATTCGAA
TCCATCGAATTCATGTAATAGATGAATTCCATATCCACCCACTTCGGATAACGAAGAAGT
GGAACTAAGTTGAAAAGATCATCAAAGACCTTCGGCATAGAACGCGCCCAGAAAGCCCCT
ACACCTAACATCGGAGCCTTTAATTGATCAAAGGTCACACTTTGATAAGAAAGCATTCCA
CCCACTGTTTCGTCACGACCCCATAGACCTGGAGTTGCACGGTACTTCAGATCCACAGTC
ATTACACTTAAAGGAGCCGTGTTCCCTGCATCATCCACTTTCAATTGGTTGAAGGACTGG
AAGTACTTTGCACTAAAGCCCCAACGCTGACGAGAAAGCCAATAGTTCGTCCAACCAAAA
AGGTCTTCAAACCATTGATTGTATGCCACCTCACCCATGATGATGAACTCACCCGAAGCC
TGAACCCCCGTGAAGCGTCCTGAAAATTCGCGCGGGAAACCTTTATAGATTTCATAGAAA
GACTTATACGTTTTTCCGTCCATCGTCACATTCAAGTAGGAACGATTGATAGCACCACGC
TCTGTCGCTTTGAAATTCCAAACGAAAGAAGCCGGGTCTTTTGCGTTGACCTCTACAGAG
TTCTGCTCTGAAGAGATGTCCGCGACCGGCTGTTTACGGCCTTCTAATTTGATACCATCA
ATGTAGGTCCCCGTTGGGGCGCGCTTACTTAAATACACACGCGCTTGAGCCCGTGGGATT
TCTGAAAGTTCAAAGCGTTGTTTGAAGACGCCTCCGCCCTGACCTGGAAGGTAGATTTTA
GGATCATTTTTTTGCACAGCTGCGGCCCAGAATTTTCTTGGATCACCGATAGTAGATTCA
AAGCCAAGAAGTTTCGTCAAAGCACTGTACTGATCTGGATTCAAAATCACGGAACGACCC
ACTGGGCGGGTGTCGTAACCGACGATACGAAGCACTGTTGGTTTTTTCGTATCTGAAATA
TCCATCAGTTGAAGTTTATTCGGCAAAGTCACAAACTCATACGACTCACCACTTGCTAGC
TCGGCAAAGAAAGCAGCGGGCATATCCGCACCTACCGCAACCGAGTTTTTCAATGGCGCT
TCTTCATTTTGCACAAGCACACGCGCCGGAGTGGGGTCCATACGAACTTTACCCATTACG
ACGTTTTGTCCCGAAGACTTCGTACCGTAACGTTGCGAACACATTTTTGTCGAGTTGCGA
CCGTCAGATTGAGTTACGCAAAAACGGAAAGAATCCTTCTGTCCCCAGAAGGGAGCGTTG
GCGGCTCTAGCATCTAAAGCGAACTGAGTACCAAAAATACCCGCGCGACCGATTTGTTTT
GCTTCAACACCTTTTCCAATGAGGTCTTTGCGCCACTCTTCCAGTTGTTTGATCCATTTA
TCGTGATCGGCTTGCGTGAACGTGTAGCTCCAAAGAACTGTTCCCGTTCTAGAGATCATC
TCGATCGTACCATGAGTCATCAACTTATCCGGCCAAGACATCAAAAGCATGACCTTGCTG
GCTTCACCGCCACTCAACACCTGATTGATTTGTGAGTGCGTTTTACCCAGCGGAAGAAGT
GCGAAGAAAAAGTTTTTCTCATTCAACGCCACATTCCCGATTTTCAATTGCTTTCCATTA
GCGCCCGTCAGGTCGTATTCCAATTCCAATGGAGGCAAGATTACACCGTTATCCAACTGA
TCGAAGTAAAGGGCTTTGTTGAACTCCCGCGTCGCTGCTGTTTTAAGCAGGGATCTTTGT
GGAGCAGGAATTTCTTCCTGAGTTTCTGCGGGGGGCTGAGAAGTGGCTTCCTGAGGAGCC
GGAGTCTCTTGAGCCTGCGCGAACGTTGAAAAAGACAAGACAAGGGATAAGACCAGATGC
TGCGCAATATTCACGTAGATACCTCATTGCTGTGTTGCTTATTGAATTTTATTGAATGCG
AGGTTTTGTAACAAGCTAAAATATTGGACTGTCTGGGATTTTCGGATTATTAAGACCTTT
TAAAACTGAAGGAGCCTTATGTCTTCCGCTCGTAAAGTCTATCACATGAGAGTCACTGAA
ATCATCGACCACACCCCGACCGTGCGAGAATTGGTGCTAAAAACCGAGGAACCGGGGGAA
TTTACCTTTAAAGCGGGTCAATTCGTGATGCTAAATGTGCCGCAAGGGGAAGCAAAACCT
ATTTTAAGAGCTTATTCCATCGCCTCTGACGACAGAATCAAGAACGGCTTCCGTTTGCTT
TTCAAGTTCGTTGAAAATGGTGTGGCCTCGACATTTGTATGGGCTCTTAAAGGTGGAGAG
CTTATAAACTTCACAGGTCCTTTCGGAAAAGTCTTCTTCCAAGAGCCGCCAACCGAACAA
ATCGTGTTCTTAAATACCGGCACAGGACTTTCTCAACATATCTGCTATTTGCTTTCTAAA
AAAGAACAGTACCCAAATCTTCGCTATCGCATGCTCTTTGGGGTGCGCTCTGAAAAAGAC
ATGTACTACCAAAAAGAGGTCGAAGCTTTGATGAAAGAGCTTCCTGATTTCAAATTTGAA
TTTGTCTTAAGCCGCCCTAGCGAAGAGTGGAAAGGCAAAAAAGGTTACGTGCAGAACTTC
ATTTCGGAATTTGATTACAAAAATATTCCGACGACGTTCTATCTTTGTGGTAACGGCGGA
ATGATCAAGGAAGTAAAACATCAACTTCTTGAGGTCGACGGCTTCGACAAAACTCGCATC
TGGTCTGAAGCGTTTGACTAAAAATCGCGCGGCCTTAGAGTTGATTTTCGCCGGAGTCCT
TTGGGGCTTCGGCTTTATCGCCACAGTGTGGGCACTGCGTGCCTTTACCCCCACAGAAAC
CCTGGTTTTTCGTTTCATCATCGCCGCGATCGTCGGTGAAGTTTTTTATCTGCTTGCGAA
GGGACCTAACTTCACCACAATTCGTGAAGAGCTCTTTCGCGCCCTGCCCGCCGGACTTCT
TTTAGGCGGAATGCTGCTACTGCAAACCATCGGTCTGAAATACACAACCGCGACGAAGAG
TGGATTTTTGACCAGTCTTTACGTCATCATCGTGCCTTTGCTGAATGCTTGGTTTTTCAA
AGCGCCTTCGACATTGAAAAACTATTTGATCGTGGGTTTGGCCTTGGCAGGAACTTTTAT
TTTGGTCGACGCGAATCTTTCCGGCATTAATGCCGGTGATCTGTGGACCATCGGCTGCTC
GGTGTTTGCCGCGTTTCATATTATTTACATTGGGAAGATTTCAAATCGTGTTGGTAATGC
GTTTCGCTTTAATAACTTCCAATCGTTTTGGTGTCTGCTAGCTTTAATGCCTTTGTACAT
CGCTCAAGAGCGAAGTCCGATGCCGGTAGATTGGACTCCGTGGCTGGGTGTTCTTTGTCT
GGGATTAGGTTCCAGTATTATCGCGTTTTATTTGCAGGTGCGAACTCAACGAGTGCTTTC
GGATTCCACGGCCAGCATGCTTTTTCTTTTAGAATCCCCGTTTGCGGCGGTCTTCGGTTT
CTTGATTCTCAACGAAAGACTTTCATTGTTTCAAACCCTTGGAGCGATCACGATCATGAT
TGCCTCTGTGTTGCAGATTTGGCTTGATCCTTCCAATAAAAAAGCCGCCGTTTCAGAAAA
TAAAAAAGGCTCTGTTTAAGAGCCTTTTTTTTATTACCTAGTGAGCTTTAAGCTGTTTTT
CGTTTTTCTTTAAAGACCAGATGAATGAAGTCACGATGATGACTCCACCACTCAGTCCGG
TGATCCACTCGGGGATGTGTAAGAACGGATCAGATAACATGATCATGGCTAATAAACCAA
TCGCGTAAAAGGCACCATGTTCTAAAAATGCAAACTTCGTTAAAGCCTCTTTTTCTACGA
ACATGATTGTTAAGCTACGTACGAAGAACGCACCGATACTTAAACCGATCATGATAATGA
AAAGATTGTGCGTGATCGCGAATGCTCCGACAACACCGTCGAAACTGAAAGAAGCATCTA
GAACTTCCAAGTATAAGAACATACCAGCACTTGCTTTATGCACGTCTTTCATTTGATCAT
CTGAAGCTTCAAGCCATGAACCGATACCATCGACGATCACATAAGTGATAAGACCCGCCA
TCCCCGCTTTGATGAAGCGCAAAGATTCATCATCAGGAAGGAATTGGGAAATGATCGCTA
AGATAATAAGGCTTAACGCCACTTCGATGGCTTCGACTTTACTTCCCAAGTAAGCTGTCG
GCTTTTCAATCACTGGAATCCAGTGCAAGTCTTTGCTTTCATCATAGAAGTACTTCAACG
CCACCATCAAAAGGAAGGCTCCGCCAAAGGCCGCTACTTCCAAATGCGCCCCTAACATCA
ACTGCGCGTAATCATCTGGTTTTGTTGCTGCCATCACCAAGGCTTCCCAAGGGCTGACAT
GCGCCATGAAGGTCACGATCAATAGTGGGAACACCAAACGCATGCCGAAAACGGCAATCA
ACATCCCCCACGTCAAAAAGCGATGACGCCAAACCGGAGTCATTTCTTTAAGTACGACGG
CGTTTACAATCGCGTTGTCGAAAGAAAGAGAGATTTCAAGAATAGCCAAAATGAAAGCGA
TGAAAAGAGCGCTTAATCCTGCGCCGACTGTACCGCCGTAATAGTGACCAACAAAATAGG
ACGCAATAAGTCCCAGAATCGTAAATGCAAAGGAGCCTGTGAAGTATTTCATGCTCCAAA
AATTCGTCGATTCTGGGCGAAGAATCAAGCCTTATTTAAGAACGGGTTTTAGGAATTTAC
CTGTTTCGCTGCCTGAAACCTTGGCAACTTGTTCTGGGGTGCCAGTGGCGACGATCAAAC
CGCCGCCTTTACCACCATCCGGTCCCAAATCAATCACATGGTCAGCGGTTTTAACCACTT
CCATATTGTGTTCGATGACGAGAACAGTATTGCCGGCATCCGCCAGCTCTTGAATCAGTT
CCACAAGTTTTCGAACGTCATCAAAATGCAATCCGGTTGTAGGCTCATCCAAAATATAAA
GCGTCTTGCCGGTGCCGCGACGAGAAAGCTCTTTAGAAAGCTTCACCCGTTGCGCTTCTC
CCCCAGAAAGAGTCGTCGAGCTTTGACCTAAGGTCATGTAATCCAAACCCACGCGGTGCA
AAGTTTCTAACTTGCGATAGATCTGGGTGTGATTGCGGAAAAACTCTAACGCTTCCGCCA
CACTCATTTCCAAAACATCGGCGATGGATTTATTTTTATACTTAATATTCAAAGTCTCGC
GATTGTAACGTCGGCCTTGGCATGTATCACAGGTCACGAACACATCACTTAAGAAGTGCA
TCTCAACACGAATCTGCCCGTGCCCCATACAGGTTTCGCAACGACCGCCCTTCACGTTGA
AACTAAAGCGTCCTGGTTCGTAACCGCGCAACTTAGAATCGGGAAGATTCGCAAAAAGAT
CGCGAATCATCGGGAACAAACCGACGTACGTCGCTGGTGTTGAACGAGGCGTTCGACCAA
TCGGACGTTGATTGATATCAATGACTTTATCAATTTTATCCAAGCCTTCGATCTTTTTAT
AAGGTGATGGTTGCGCCAAAGCTTTATAAAAGTGTTGTGCCAGAATCTTATAAAGAGTGT
CGATGATCAGCGTACTTTTTCCTGATCCTGACACCCCGGTAACTGCGGTGAAAGTTCCCA
ACGGAATTGAAAGATCCACGTTGCGAAGATTGTTGCCTGTAGCTCCGGTGATCTTTAAAA
AATCACCGTTCCCTTTTCGGCGCTCTTTAGGAATAGGAATGCGCACGTCGCCTTTAAGGT
ATTTACCTGTTAAGGAGTTCGGATTTTTCTCTAACTCTTGAGGTGTTCCTTGTGCCATCA
TCTGGCCCCCTAAAACACCCGCGCGAGGTCCTAAGTCGACAACGAAATCAGCATAGCGAA
TCGTGTCTTCATCGTGCTCGACTAGTAAGATGGTGTTACCTCGGTCTTTGAGCTCTCCGA
TGATATCTAACAAACGATGGTGATCTCTGGGGTGAAGACCGATACTCGGTTCATCCATCA
CATAAAGCACGCCGATCAAGGAAGAACCGACTTGAGTCGCCAGACGAATCCGTTGTGCCT
CACCACCCGAAAGAGTTCGAGCCGGGCGACTTAAGGAAAGATAAGACGTTCCGACGCGTA
CCAAGTAATCTAAGCGTGACACGATTTGCTTCACGATTTTTTCAGCAATCAATTGGTCTT
TGGATTTCCATTTGATTTTAGAAATCCATTCGCGCAATTCTACCGAACTTAAATCGGCCA
GCTCTGCGATTGTTTTTTCGCCTACGCGAATATTCAGCGCTTCTGGTTTTAAGCGTGTCC
CCTTACAGTCAGGACAAGCATTAAGAACCATCTCTTCGCCTTCTTCATCATCCTCGTCTG
AAGTTTTTTTGCCTTTGTATTTATAGACGACTTTATCAAGCTTCTTACCGCCGACTTCGG
AATCAGAAAACTGTTCTTCTTCTTCCAAATCCAAAGTGCCCAGCCCGTTGCAGGTCTCAC
AGGCTCCACGAGGATTGTTGAAACTGAAAATACGCGGTTCAATTTCCGGGAAGCTGTATC
CACACTGAGGGCAAGCAGAATGTAAAGAGTAAGCCGTACGCTCACCATCTAAAGTTTCGA
TGATCACGCGGCCATTGGCCATGCCTAGTGAAGTATTGATACTTTCTGCCAAACGATGCT
TCAGCGTATCTTTCAAAATCAATTGATCCACGACCAGGTCAATATCGTGGGTTTTGGTTT
TCGCTAATTTAGTGGCTTTATCAAGATCGATCATCTTTCCGTCGACCTTGGCCTTCACAA
AACCTTTTTTGGCCCAACGTTGGAACTCGGCTAAGAACTCCCCTTTTTTTCCAGAAGCCA
TGGGAGCTAGAACATAGAACTTTGTGCCCATGCTCTTTTTCATCACGTCTTCAATAATCT
GCTGCGGAGTCTGACTGCTGACCGGAATATGGTGAATCGGACACTCAGGAATACCTACTT
TTGCATAAAGCAAACGAAGATAGTCGTAAATCTCTGTCACGGTTCCAACGGTCGAGCGAG
GATTGGTGCTGACAGACTTTTGATCGATGGCAATAGCTGGCGACAATCCTGAAATGGAAT
CAACTTCCGGCTTTTTTAACTGTTCAAGGAAGTTTCGCGCATAGGCCGAAAGACTTTCCA
CATAACGGCGCTGTCCTTCAGCGTAGACCGTGTCAAAAGCCAGAGACGACTTTCCACTGC
CACTGAGGCCTGTGAAGACAGTGATCTTATTTCGGGGAATAGTCACACTGACATTCTTGA
GGTTATGTTCTTTGGCGCCTTTTACTATGATTCCGTCTTCTTCAGCATGCGACATAAGCC
CTCATTCTAGGATGAGGGGTGAAGAACAGCAAGGGCCAGTCGTTGAAATGCAGTGCTTCT
ATTATAAGCCAAACCCACATTTGCGCTTGATATAAGCGTCAAAATCAGAGTCCGAGAAGT
ATTTAAAGCGAGCCGAGGAGCTACTAGATTGATCGGGCCACAAATCCACCACAGGTACTT
TGCAGGACCGACCTTGTTTGCTGATTGTCGCCGTTCCGTTGCGTTGAAGGCGCGGCTCTT
CTCCCACCCGGTCTACGCGCACCATGACGCCGTTACCGCTGTAAGAGATCTTTGCGGGAT
TCAAGGCCTTTCCTCCCGAGGTCAAGGCGCCCGTTTCTGAAAGCACACCACCAATAACTT
CTTTGGTTTGAGTATTGAATGTCACCGTTTCACCGGTAGGCAACGTGACGATTTGCTTAT
TTCCTTCTACACGGATGTGCGGCAAAGTTTTGCGCGGCAAAAGCACGATATAACTTTCTT
GTGTCTGACTGATCGTGGAGTTCGGCATATCACTAATCGAAAAACCCAAGCTTTGACGGG
CCCCCGCTTCAAAATCAAAACTCCACTCACGCATACGCGATTCACCACTGCTCACGATTT
TATTCGGTCCGCGATTGTAGAATTTAAATTTACCCGGAGTTGGGTCGTCGCCATACGAAC
AAACATCGTAACCGCCTTGTTTGGAGGAACAACGCACCGAACGCAATCCATAAGGATTCA
CTGTGCGAGTCGGTGGATTGATCACCGGAGTATCTTGTGTCGGCTTTGCCGTCCAGTTGA
CAAGGCCTTCTGGAGCCCCGATAGGAGTGACGGATTCTCCTCGCGAAGTCAGTTGCGCGA
CTTCACAGTCTGAACAAGGTCCACCCGCTTTTCCTTGCTCTTGTACGACACGATTGGCTT
GAGACACATTTTCGATTACTTTTTCTGCCGTCTCCGTAGCGGGAACACGCAGTGCTGGCG
TTTCCTTTGTCGTCTTCACTTGCGTCGCGACTTCCACAGTTTCTGTCGAAGCATTCTGCT
TCATCTCTTTTTCACCCGGATACAGTTTCATCGATGGGTTTGCGGTGTTGTAGTAAACCC
AGACGGACTCGCCCTTATGAGGGCCGGATGTCAGTTCCACTTTCAAACCGTAATTTCCAG
AATTAAACTTTTTAGTTTCTTCGATACGCGCACGCGTTCCGGGCGGCATCACAAATTTTA
CGTTTTTCGTGGATTTAAGAAAATTCGCTGAGTAACGAGCGTTGAAATATCCTTCAAGCT
CAACGATATCCCCGCCCTTGAAACCAAGACAAAACACGATGAATAAAATAAGGGCATGTT
TCAGAAATCGCATCAAAAGTCCTATCGGACTTTCCAAAACACTTCGCAACCCCAACCCAT
AAAATTATTGAAGTTTCCCTAGTATAGCGACGGTAATTCTCAAATTGAGACGACAATATT
ACGAAACGAAAAAGGACCGATTTCTCGGTCCTTTAGGATTACACCTTAGCTTGGCAAGAC
GGGCATACACCGTACAGCTCTAAAATGTGGTGGGTCAGCTTAAAACCGAACTGATGCGCG
ACTTTTTCTTGAAGACCTTCGATGGCTTTGTTTTCAAACTCGCAAATCTTTCCGCACTTC
ACGCATGTTAAGTGGTCGTGGTGACCTTTCGGAGTCAGCTCATAGCGCGCTGGCAATCCG
CCCATGCGCACTTCTGTCACGAAGCTGCCCTCTGTCAGCGTGCGAAGGAAGCGATACACT
GTCGCAAAACCAATATCTGGATGGTCTTTATTTAGCTTTTCATAGAGCTCTTGAGCTGTG
ACGTGGCGGCGGCCATCGTGCAAGGCCTTTAGAATCGCCATACGTTGAGTTGTAACTTTA
AGATTCAAGGCACGGATAATACGTTTGAGCTCGGGCTCATCAAATTGTTCCGTATGAACT
ACGATGTCTTCATCATGTTGTCTTGGAAGAAATGGAACTGCGTCTTTACCCATGGGCACC
TCGAACGACCATTTATAGAAGAAGTGCCCTCAGAAGTCCAAATAATTAAGAATCATTTTC
AGTTGATTCTTAATTACCTGGCCGCTTTTCCAAGAAAATCAACCTAAGTACTAGAAAGTA
CGAAGGTTTTTACCCTTAGATATATGAGAAACAGCGTTATGTGGATGCAGGCTTTCGACG
TGGCTGAACTCAGCAACGTAATCCAGAATCTCCGCTTTGGCATCCAAAGCTTCTTTAACC
CGGCGAGCCGCATCTTCACAGAACATCAAGTTTTGACCATTGCGAAGAGCGAACTCTTGC
TCGTCTTCCCTTTTCACCGCACCTTGAACGGCGGTTTGCAGAGCCTCTTCAACCAAGTCA
ATCAAATCGCCGTAGTTAAAGTTCGGTCCCACCTCTGCTTTGACACGTGCAAAACTTCTT
TGCGCGTGCGGAGTCGCGACGATCCCTTGCGGAGTTCCCAACCAAGAATGAACGACGTCA
AAATCCAAAGAGCGCTCTTCAAATTGTTGTTTGAAACTATCTTGAATCAATTGACGAGAC
AAAGCCGCTGAAGCCGGGCAAGTACTTGAATAGGTCACAACCACTTCAACGAAGTAATTC
TTGGCGCCTTCCTTGTTGAATGAAGAAAGAATCACGGGATAAGAGCGCCAAGCTTGGTTT
GCACTCTTTAAGGCTTTGCGTACGAGCGGAGCTTCAAACTGCACTTGCACCAAAGCTTGC
GTCGAAAGATCTTCATGCGTGCGCAGGAACTCATCCGTCGTTTGACCAAGAAGACCCAAA
GACATTTCGTTCTTCGACAAGGTTTCTTGAGTGATAAGATACAAACGCGACATATGAATG
CCACGTGAAGGAGTTTTATCTAAGCTGACTTTTGCATCCACGCGAGCCGGAATGCGATAC
ACACCATCAGATTGACGAAGCAACAAAGGCAATTCAATCGAGCCCATTCCTACCCAGTCA
ATCGGAGCGTATTTTTCAGCGTGAGTTTCTTTAGCCACATCGGGCAGAGTTTTTTTAGTC
ATACAATTCTTCAGTTCTCTTCTGGAAATCAGGTTATTCCAGAGACCCTCTGTTTACCCC
AATTTCATCGCGTTGGCTCTTAAATTATAGTTTTTACAGCTATTTTGACATATAGTTGAA
GCCCTATGGCAGAAAAACAATTGATACTCGCAAGTACATCGAAATACCGCCAAGAGCTGC
TTTCTCGTTTGGCTTACAAATTCACCGCAACCGCCCCTTTGATTGATGAAGAAAAAGAGA
AGGATCCTAGCCTTTCCCCTCAACATCTTGCAGAGAAGCTGGCGATGTTGAAAGCAGACA
GCCTGAAAGGGGCCGGCCGCGTTGTGATTGGAGGCGACCAACTGGTGGCCTTTGAAGGTC
GCATTCTTGGCAAGTCGCACACGCCCGAAAAAGCCGTCGAACAGCTTTATTCCATGCAGG
GTAAGACACATGAATTGATCACAGCGATCTGCGTGTTTGATGGTGACAAGATGATTCCTT
ATACTGACATCACGCGCATGCACATGAAAAAACTTTCGCGCGAACAGATCGAGCGCTACG
TGCGACTTGATATGCCCACGGATTGCGCTGGAAGTTATAAAATTGAAAAGCATGGCATTA
TGCTTTTTGATAAAATTGAAAGCCAAGATTTCACGGCCATTCAAGGTTTACCCTTGATCG
CACTCAGCAAAATATTAGAGAATTTAGGACTATGACTGATATTCAAAAAAAACTTTTCGA
AGCCGCATGTGACGCTCAAAAAAGAGCTCACGCCCCCTACTCTAGCGCATTTATTGGCGC
GGCAGTGCTCATGGCGGACGGCTCTATTTATTCCGGGTGCAACGTAGAAAACGCTTCTTT
CGGCGGCACTGTGTGCGCCGAACGCGTGGCCATTTTTAAAGCTGTCAGCGAAGGGGCCCC
GAAACAAGTGAAAGAGGTATTGGTCGTCAGCGACGCTGAAAAACCATGGCCTCCGTGCGG
TTTCTGCCGCCAAGTCATCGCTGAATTCGCGACCGAACAAACCATGATTCACACCGCGAA
TCTTCACGGAAAAATGAAGTCCTTCGCCTTCCCAGAAATCTTCCCAGAAGCCTTCACCCC
AAAACACCTCGACTAGAGGTGCCTGCTTCTTTNNNNNNNNNNNNNNNNNNNNNNNNNNNN
NNNNNNNNNNNNNNNNNNNNNNNNNNNNNNNNNNNNNNNNNNNNNNNNNNNNNAAAAAGA
AGCAGGCACCTATCGGTATTTTTCGAAGTAGGTGTTGAATGTGCCTTGGCGGTTTTTTAG
TTGGGTTGAAAGTTCGTTGATCATTTGTGCGTAGCCTTCGAACTCTTTGGCGTCTTCTTG
TTGAAGGATGTAGCTCGCCACCGCTAAAGTTTCTAAGGCTTCGGTGCGACGTCTTTCGAT
GTCGTTAGCGTCAGTGATCGATGTTGTTGGTTCGACTGAAAACTTCACGCGCACGCCGAA
GTGATCCGACCAGGGTTTGCGTGGCGTGCCGCGCATATTCACTTCACCTTCAAGAGCTTT
TAAAGTCGTTCCTGAATTTCCAACGTTTGAGAAGAAGATGTAGTCGAACGTGTGATCGCT
CAGCATCCATCCCAACGGGTTTCCTGTGCAGTAGGTGCAGAAAGATTTGGGATAAGCTCC
ACCGAAGTATTCTTCCATAGAGTCGTGAGCTCCTAAAGTCAGCATTAAAAATTTTCTTTC
AACGCTATCGATATCCGCATTGAAATCTCCGGATAAAACTAACTTTTCGTCTTGATGCTT
AAGTCTCCAGCGCAAGATATCCAGGATTTGTGTCAAACGAACAGCGGGCGACGTGGGATG
CAAGTGCGTGTTGAGGAAAAAGAAATCCTCATCGATACCAAAGAAGCCCGCACGCACCAC
GTGATATGCCTTTTTCACATTAAAAGCGACACGTACCGAATCCAGGACGCCGCCCTCGTT
ATTCACCTGGAAGTCTTCAGTTTGACTCCCCTTCACATCGGCCATGAATAAAGACATCAA
ACCGATACGGGACTTTTTATTGGGGGCACTGATTTCGTATTGGCGATTCAGATTGTTTTC
AATTTGTTGAATATGCCCTTCATTCCAAACTTCTTGTAAATGAACCACATCACATTTAGG
GATGGATTGAAGAAATCCCGTCATTCTTTCAGTGCGTTCTTCCACTTTAGAAGCATAAAT
CGGACCGTAGGCATTGAAGTTTTGTAAGCAGAATCGCGGAGGATTTGGATCGGCGGTAAA
ATACATTTCCGCACGCGCACTTTGAGCACCTAAAACAAGCAAACCCAGAGTTAACATCTT
TGAAAGAGTCATCACGTTCCTCGCCGACAAAAAGTCTTACGGTGATCTATTCAAGTTCCA
TACAAAGGCGAGCGGCTTTTTAATTTGAAACCGGCTGTCTAACTTTGAGACAGGGCGACT
AATTGGCAAAGGACTCGAGGCTTTTTTAAGGAAGGATCAAGCTGTGGCCTGAGGTTAAGA
AATCGACCTTCACTTGTTCCAGGAAACTCTGTGAAGAGAGCTCGGTTCCCACCCATGAAC
GGACTTCATCGAAAAAACCATCACTGGTCATGTGCGAGGCCGACTTTAGAAGTTTAAATC
CCTCGTGACGATAGTCATCTTGGTTCAAACCATACTGAGCATCGTGTCTCCAGATGAAGT
TGAGCTTGAGAAGCTCAAACTGATTTTCAGGGGGCAAGGATTCAAGATAGTGAGAGTAAG
AAAATCGCGACTGCAGCAAAGTCATTGTGGCATCCCAAGAAAAGCTCCAATGACGTTCTT
CCCGAAAGTTCAGACTGTAAAGCTGTACTTCAGACGCCTCGGCTCTGTGATTCAAAAAAC
TACGGGCCTCATCAAGAACAGCCGCCCAGGTGGGATTTAAAATTTCGGTTTCCGCCAACC
AACTCTTTGATTCTAAATGATTCTTTAATTCGACCAACCATTGATCGACCAAAACCAAAT
TGACGGACATTCCCGACAAAGGATCGACCGGAGCATGAAATCCTGCAGACACATAAAACA
AGAAACCCCGTCGTGCAGACAGGGCTCCTTCGATAACTATGCTTAATGGACTTTCACGAA
CGAAGCTGAGCATTAGTTCAACTGCAAAGCTTGTGTGTTCATCGTCACGTGAGACTTCGA
ACGGAACTGGTTCACCCAAGCCTCAAACATGCCGTCACCGCGACGTTTTTGAAGCATTTC
TGGAGCCATAGGTTCAAGAGCAGTTACTTGCTCTACTTTTGTTTCTTTTAATTTTAGTAC
GTACTTCGCATTGCCATCACGGACCAGACGTTTCAACAAAGGCTCTGTCTTTTTAAGTTC
GAAAACCGCTTCAGTGGCAACCGAGCTTGTGATTTTCGGGAAAGTCTCAGCGCTCAACTC
AACAAAACCGGTTTCTTCCCAAGTTGCTTTCAACTCTTTAAGTTGCGCGTTCACGGCCGC
TTCGTCGCCCTTAGCCAAGGCTTCGTCCAAAGCTTTCACAGCTGCGTCAGCTTTTTCCTT
AGAAAGAGCTTTTGTCGCCGCTTCCGAATCAACACGAGCGAACATCACGTTGATCTTTTG
AGATTTCAACTCTTGAATCTTTTTAAGTTCGACAGCTGTTGGTTTTGCAGCCAACTCAAA
CATCTGACGCGTGCGCACGTTGGCGATATCTTTACGAACCTTGTTTTCGAAATCACCTGG
AGTTGAACGCGTAGACTCAAGATAACGGCTGTAGAACTCGCGTTGGAACTGTCCGTTCTG
TTGGAAAAATGGAATGTCTTTAACGATAAAGTTAGCAACTTCGGCGTCTGTTGTTAGAAT
GCCGTTTTTCTGTGCAGCTTGAGAAACAAGCTCCATGCGCACAAGATTCTCAAGAGCCTG
CTGGCGAAGCAGTTGACGCTGAGAGCTAAAATCCATCTGGCTTCCGAAGAGGTTTTGGTA
GTACTGCTGAATACGGTTTTCTTCCTGCTGGAAGTCAGCAACAGAGATCAGGCTGTTATT
CACACGCGCCACCGAACCAACACCTGCACCCAAGCGCCCCGGCAATCCGAAAAACACGAA
TACCAGAATGATCGCGCCGAAGAGAATGATAGCTGTCACACTCTTACCAGAGAGTTTTCT
CTTCATTTTATCAGCCATATTTTCGCTCATAAACTTTATCCTTCCTTAAACAACTTTTGA
AAGCGGTTCCATTACCCAACGAATTTTGCATTTTTTCAAGGGGAAATTGTTGAAATAATT
GGTTCTTTTGACTAGCGTTTGAATATTACCACGAGGACGCACTTTCAGAAATCGCGGTAA
CCATACACAGCATAGAGGGGAACCTTTGAACTTTTTCAACTTTGATCTCAAGAAACTTGT
GATGATCGGGATTGTTTTGGCTTTGCCACTAATCTCTATCAACATGCAGCAAAGACCTCA
GGAATCAAACTGGCTTTCGAAACCATTTACGATGTTGGCTAGCGCCGTATCGGAAACATT
TTACGGCTTCAGTCATGGTGTCACTGATACAACCGCCATGTACGTCAATCTTATCAATAT
CAAAAAACACAGTGAAGAATTAAAAAGCACCAACAACGAGTTGCAAGCGCGTTTAGAAAA
AATGAACGAACTGCTTCTAGAGAATGATCGTCTTCGTGGCTTGCTGACGTTTAAAGAGCA
AACGAAAATGAGCTTGATGGCCGCACAAGTGATCGGCCGCGACTTGGTTATTGATCACAA
CACGGTCACCATCAACAAAGGAACCAACGACGGCCTGAAGGCCGGCCAAGCTGTTATCAC
GACCGGTGGTGTTCTAGGTTACATCTTTAAACCTGAACCATTCACTTCGCATGTAATGTT
GATCACGGATCGTTACGCCGTGGTTGATGGTTTGATCCAAAGAACGCGCGCGCGCGGTAT
CGTCGAAGGAAAAAGCCAATACGCTAGCACTTTGCAGTTAAAGTACGTGGAGCGTACGGA
AGACGTGCAGGAAGGCGATATGGTTGTTACCGGTGGCTTGGATAATATCTTTCCAAAAGG
CTTCCCTGTCGCGGTGGTAGAGTCCGTTGAAAAGAAAACTTTCAGCGTCAGCTTGAAAGT
TGATCTTCGCCCGGTCGTCGATCCTTATAAAGTTGAAGAAGTGTTTGTTGTTCTTTCCGC
CGCTGCCGAAGACTTCGGAGACAAATATGCTCCCCAAGCAGCCACAGAAGGTGACACAGT
CGAAGGCGCAAACGGAGCAGCAACGGCGGCTCCAGTTGCTACCCCCGCTGCAAGCCCTGC
GGCGACTGCCAAACCAACTGCGACAGCAACACCGGCTGTAAAACCGGTAGCGAAACCTTC
GCCAGTGGCAACTCCAGCGCAAACTCCTAAAAAGCCTGAGGAGAAACCACAGTGAAGATC
CGCTGGAATGCTATTCTGAATTTTCTCGTATTATTTGCGGTCTTAATTTTGGTAGCAGGC
TTACAGACAACTTTTTGGTTCGAACTTTTTGGGAATGTTCCTTCTCCCCTCCTTTGGTTG
AACCTTATTGTGTATGTGATCCTTTATCGTAAACCGTTCCCGGCCATTCTCACCGTATAC
GCGATGGGCTTCATTTTGCTGTCGTTCACGGCAATGCCTTTAAAGATGATGTGGATTAGT
TTATTAATCCTCTTCACTTTGGTCTATGCGATCAAAACACGCGTCTTTTGGAGTGGCTCT
GGATATTATACAATCATGTGCGGATTCTCAGCCGTCGCCTATCACCTGATTTATTTCTTC
TCTTCGATGGTGTTAGAAAAAAATCCTGCGAGCTTTGAGATTGTTGATCGCTTAGTACAG
ATTGTTCTTACTCCATCATTTGCCTTCCCGATGTACTGGATCTTAGCAAAAATCGACAAG
ATCACTCAGGATGAACTGATGCACGAGCCTGGGGGATTGGAGTTATGAGTACTTACGTAA
GTAATCCGGATGAGGCAAAAGAGTACCACAGCCGGTATAAAATCTTTTACATCGCTATTG
CGTTTGCTCTGACTATTTTCTCGATCCGCTTGTGGTATCTGCAAGTGATCTCGGGAAATG
AGCTGCGTGAGTTCTCGGAAAAAAATCGTATCAAGCAAAACAAGATCACCGCTCCCCGCG
GATTGATGTTGGACCGTGATGGAAAAGTTCTGGTGGAAAACCTGCCGGGCTTTGAAGCGA
TTCTTTCTCCTCAATATATTGAGAACTTGGAAGAGCTTTCAAAAACTGTAGGACCCGTGC
TAGGCATGGAGCCAGACAAAGTCGTTTTGAAAGTGACAAAGAGCCGTCGTCAAAACGGAC
CGTTTGCACAGATTCGTCTGAAAGAAAACTTAAGCCGCGAAGAAGTCTTCCGTCTTAAAC
GCATGCGTTTGGATACACCGGGACTTGAGATCCGTGAATCCATCGTGCGCTACTACCCTC
TTAAAGATAATGGCGCACAACTTTTCGGTTACGTCGGCGAGATCTCTAAACGTCAGCTTC
CCGTTCTGAACGAGCTTTACAAAGGCACGCTGCTCTTTGAACAAGGTGATATCATCGGTA
AGAGTGGTTTGGAAGAGACCCTGGAAAAAGACATTCGCGGTGCGGATGGTGTCAGCTTTA
TTCAAGTCGATGCCCACGGACGCGAAACTGTCACCCAGACTCCAAATATTTACGGTGAAC
AAATCAAAGACTTGATTCCGGTTCACGGTAACAACGCTGTTCTGACTATTGACCGCGACA
TCCAAGAGGCCGCTTTCAAATCCTTCATGGCACTAAATCGTATTGGCGCCGTGGTCGCGA
TGAAAACAAACGGCGAGATCTTAGCATGGGTCAGCACTCCTTCTTTTGATCCGAATGAGT
TTTCTACGGGTATTTCGGCGCAGACATGGTCCCGCTTGATCAATGATCCGTTTAAGCCAC
TTCGCAATAAAGTTATTCAAGATCATAACTCTCCCGGTTCAACATTTAAACCGTTAGTGG
CGGTGCCGGCACTTCAAGAAAAAGTGATAACGCCGACAACGATCGTCAGTGCGCCTGGTG
TGTTCTACTTTGGACGCCGTCCTTACCATGACCACTTAAAAGGCGGTCACGGTAACATCA
CGGTTTATGAAGCTTTGGAAAGATCTTCAAACGTGTTCTTCTATAAGATGGGTATCGCGC
TGGGTGTAGATAAGATGTATGACTACATCAGCCTTCTGGGTATCGGTCAAAAAACCGGCA
TCGAACTTTCTCGTGAAGTGTCAGGAACGATGCCGAACTCGGCTTGGAAAAAAGCCACTG
TCGGTGAAGAATGGCAACCAGGTGAAAACTTAAGTACTGCGATCGGGCAAGGTTTCGTCA
ACGTAACACCTTTATCGATGGCGATTGCTTACAACTCAATCGGCACTGAAGGAAAAGTTG
TTAAGCCATTCTTGGTTCGTAAGATCATCGATCAGGATGGAAAAGTTTTGCGCGAAAACT
TCCCGCAAGTGGTGCGCGATCTTCAACAAACTCAACCCAACGGCGTGCATATTTCTCCAG
AGACTTTCAAAGTCGTCAAAGAAGGTATGCGTCGCGTGGCCAACGGTGATCGCGGTACGG
CGAAACACTGGAAAGTTCCTGGCGTGCAGATGGCTGGTAAAACCGGCACCGCGCAGGTCA
TGGGCTTTTCTGCAGATCAAATTTATGCAAAGTGTGAAAGCCGTCCTATTCACATGCGCC
ACCACGGTTGGTTCGTGGCGTTTGCTCCGGCAGACAATCCCGAAATCACGATTGCCGCTT
TAGCAGAACATTCGTGTCACGGCAGTACGGGAGCCGCTCCCATCGTCCGCGATATCGTGC
AAGCCTACTTTGAGAAATATCATCCTGAGGTGATTGAAGCCGCGCTGAAAGCCAAAGGGC
AAAAACGCGCTACAGCTCCTACAGGCCCTATCCCTGAACCTGCAGAAGGAGAATAAGGGT
GTTTACGTCGTTACACGTTGAAGAGCGAACACTCTTCAAAAAATTAGATATCAACTTAAT
CATCGTCATCTTGGCGTTGAATGTGATCGGTCTTATCAATCTGTACAGCGCCACTCACGG
CCCGACAACGGTCGACGTGGCTTCGCTGTTCATTTCTCAGATCATGTGGTTGGCCGTTGG
TTGGACAGTATTCTTGGTGGTGACTTTATTAGATTATTCCGTCGTCAGCAGGATCGCCCT
GATCGTCTACGTTCTTAATCTGGGAGCTATCCTGTACGTAACCTTCTTCGGTAAAGTGGC
TTTGGGAGCCCAACGTTGGATTGATCTTGGATTCTTCCGTTATCAACCTTCAGAAACAAT
GAAGTTAGCACTGATCATGTTGATGGCCAAAATCCTAGCAACCAGAAACACTCACGGCCC
CGGTATGGGACTGAAAGAGTTGATCGGACCTTTAGTAGCTCTTTTAATCCCATTCGGTCT
GGTTGTAGAACAACCTGACTTAGGAACCGCGATGATGCTAGCCGCAATCGGCGGGTCGAT
GCTGATCTTTGCAAAAATCAGAAAGAGCATCTTAGCAACAATCATCGTTCTAGGAATCAT
CGCCCTTCCTATTGCATGGAAGTTCGTCCTGCACGACTATCAAAAAAATCGTATCTTCAC
TTTCCTTTCTCCAGCTAGCGACCCCAGAGGAACGGGATACAACAGCATCCAATCCAAAAT
CGCCGTAGGCTCTGGCCGCTTCTTCGGAAAAGGCTTCATGAAAGGAACTCAGTCCCAACT
AGAATTCCTTCCAGAACGCCACACCGATTTCATTTACTCAGTACTTAGCGAAGAACACGG
CTTTGTAGGAAGTATCGCCGTCATCGGCCTGTTCGCGTTCCTCTTCATCACAGGAATCAG
AATAGCCACCAACGCCCGCGACAAATTCGGAGCCCTCTTAACCGTCGGCGTCCTGTGCTA
CATCTTCTGGCACATGTTCGTAAACATAGGAATGGTCATAGGCCTCCTCCCCATCGTAGG
CGTCCCCTTACCACTCCTCAGCTACGGAGGCTCCTCCATGCTAACCACCATGGCCGGCCT
AGGAATAGTCAGCAGCGTAGCCTACCGAAGATATCTATTCTAAAAAAGAAAACAAAAAAG
CCCTTCAACAGAAGGGCTTTTTTTATTTCCAAAACGAACCGCGCTGAACGACAAAAAATA
TCTTTCGTTTTCATCTCAACATCTTCGTTAGACTTTCAACATCGACCACCCTAGCTTTTA
TTTTCCTAATTCCAAGAACACTAAATTCGTTCGAGCTTCAAATCCTCAACCAAAAAAACG
CTGATCGACTAGTCATATAAAGCGATCTCAAAACGAACAACCTTCAAGACAGTTCGAAGC
AACGAAATCCGCATCAGCACAGCTTTCCCTTTGTGGGAGGGCTTTATGGATCTCGTCCGA
AGCGAGGCCTTCGGCGGCGCAGGATGCGCGAACCGCGCGAATGCGCGGCGCCGATTGAGC
CACGACGGCGTGCCTCGCGAAGAGACGATAGCCATAAAGCCCTCCCACAAAGGGAAAGCC
GTCGCCCGAAGCGATTCCGGCCCCACAAAGAACCGTCTCACCAAGAACGCCTCGAAAAGA
GAATTCGTCCTAGAACGACTAACCAATGATCAGACACCGTCAACACATTGGTTGACACCC
CTCCAAGCCAGCTCAAACCAATCAACTTTAATAGGCGCTTCATTCTAAGAATCCAAGAAA
AACAAAAGCTTACACCGACGGCATGACCCTTGAACTTACCTACTTACATCAGGAGGTAGC
GGTTATGAAAACGAAACATCTCAATACAGGAAAAGTGATAGCAGCCGCAACGCTCACGTT
GGTTCTTTTTAATAACTTCGATTTCGTTCAATGGCCTGCCGTGAACAAGATCGGTATCGA
AAGCGTGAATGAAGCTTCTCGCATCTCGCACGCTAAAGAACTATTAGGTTCAGACTATAA
AGGTAGCGGTGCCCAAAAAGTAGAAGGCACTGCGACTTTGAATGAAATGATTTACGATAA
AGTGCAAAGCTCTTTAGCTCCTCGCTGGAAAGGCCAAGCACGCAATATCTCTCGCACTGT
TATTACTGAAGCAGCGAAACACAATTTAGATCCTGTGTTTGTTCTTGCAGTGATCAAAAC
AGAAAGTAAATTCAATCCATTGGCTTTGGGTCGCTTCGGTGAAATTGGTTTGATGCAAAT
TAAACCTGACACAGCAGAATGGATCGCGAAAAAATTCAAACTTCCTTGGAATGGTAAGAA
GACTTTGGAAAACCCTTCTGCCAATATCCGCATCGGTCTTGCTTACATGAGCTACCTTCG
CGGCAAGTTTGACAAAAAAGCCGTGAAATACGTTAGCGCGTATAACATGGGACCATTGAA
TGTGCGCCGCCTTCTTGCCAAAAACATGAAGCCTGCGGAATACAACTCTCGCGTGATGAA
AAACTACGGCGAAATTTACGCGAAACTTTCTAACAGCACAAACATGGTTGTCGCGTCTAA
CTAATGTTCTAGCTTAGGAGAGAGAAGCACTTTTCTCTCCTAAGCCTTTCTGCAAATTTC
CACTTTTTATACGCACCAATAAAGTACGGAAACATTAAATTTAAGTACGTATCAAATTCA
CTCTTCAAAGAAAATTGATTCCTCCCGAAAAGCTTCTATCTGAACATTTTGGGGGAATTT
CATGAAGTATCAGTACTATCTGTTCAACCCACGTATACTCACTGACGAAACAGCGAAACT
CACCAATCAGGTATATGAAACTTGGAAACAAGTTTACGACGGAATCTTTGAGTCTTTGCA
TACGGACGACTTCTATCGCAACGAAGTCATCACCTGCCTAAAGGATGTGGAGACTGACGA
AGTCTTAGCCTTCCACATGTACAGCGTTTTTGACGACCGCGCGAGCTCTCACCTAGAGCA
TCGCTATATGGAACCCTTCACGCCTGAGCTGGTTAAAAAGTTTCAAGCCGAAGGGGCCCA
TACCTATATGTCGCTTGAATATTTAGGGGTGAATACTTCTTACCAGTTAAGCAAGCCCGG
CTTTAAGGTCGCCGATATTATTAGCGCCCTCAGCATGAAGGCCTTTGAGGCGTCCCCGTG
GGATGGCCTGCTTGCCGTCGCTCGTATGGATTATAAGATTCATGAAAAAGCCCAACGCTT
TGGCATGCGCCCGATGGGCGAAATCATGCGCGGAAAATATCCGTGTCAATTATTGTTCTT
AAAGAAAACAGAAACCAAAGAACTCTCCGACCCGTTTTTAGCCAAAATGGTGAACGAACT
TTGGAATGCAAAAATCAACCACACTGATCTCATCAGTGATCAGCCTGTTAAAAAACGCCA
TTTAAAAATTGCTTAGTCATTTTTCAACTTAAACCAAATGAGGGACGTATGGAGAAAAAA
AAATTAGCTACGATCATGGATCGCGAAATCAAAGCCTTGGGTGACAAAATCATGGATTGC
CCTTGGGACAATCCGGACTTTTATAAAAACTGGCTGGCGCAGACTTATTATCTGATTCGC
CACACGACAAAGTTTTTGGCTCTTTCAGCGGCTCGCCTGCCCGTGGATGATCGCGATCAC
CACTATGCCATGCTTCACCATATCCAAGAGGAACTGAATCACGATTTCATGCCTTTAAAA
GATTTAGAAAACATGGGCGGTAAGCTGGAGCAATATCCCGAGCTGCCAGAGACCGAGATG
ATCCGTCAATTGCAGTATTACTGGATCGAGTTTGAAAATCCACTTTCACTCTGTGGATAC
GCTTTCTTGCTTGAAGGCGCAGCGAAGTTCCACGGGCCTAAGCTTTTAGAAGTGCTTGAA
AAACACTACGGAAAAAAAGCGACGGTGCACTTAAGAGTGCATGCGGTTGTCGATCAGGAT
CACTATGAAGAGGGTCAAAAATTCTTGGAACTTTTAAGTGAAAAAGATTGCGACTATATA
GCCAAGAATATGCTGCAATCGGCGGTCCTTTATTCCCGTATGGTCGAAAGAATGGCAGAA
CAATGTAAAACAAAGGCACGCAAAGCCGCATAAACAGAACACGAATTCAAAAATAGAAAA
GGCACCCCTTGGGTGCCTTTTCTATTTTAAGAATCAACAATTTAAGAACTAGTTGTGAAC
TGGTTCTGCGGTCTCAATCACCAACAAACCTTCAACACGTTTGTTGCGCTTCAAAGGACT
GATCAATTTCACTTGTTGCATGAATGATTGTCCGTCTTCTTTCACTTCTTTTAGAAGATG
CGGCTCGATATCAGGAACATGGCTGTCAGGGATTTCACCTGTAGCTACCTTCACGCCCAG
ATCGAAAATCTTCATTGTCATCGCAGCATTGCGCTCATAAAGATTCCACCACTCGACAGA
GTACAGCTCTTCCAAAGTGTAAGAGCAGCATTCAAAGAATTTGAAATTGCGGTAAAGCTG
TTTGTTATCTACAGAATAGATTTCGACAAGATTTTCATCCGTCATGTGATTGAAGACATC
CGCACGAGGAATGAAATCAAGTTTGCGGAAGGCTCTCCATACGAAACTTGAGTTGTCTTT
TAACTTATAACCTTCTGCAATTTGTTCTTCACAAAGCTCTTTGAAGAAAGTGATGCTAGT
AACGATCTCTTGCATTTTTTCGTAAGAACATGCTTGAAAATGAGGCAAACCTTCAACGTA
AGGTTTTCTGTAAACACCCTCCGTAGCAAACATCATACAGATTTTTTGAGATGCAGCTTT
GAACTTCTCAACGAGTAAGGCCACATCTTGCTGGCGAACTTCAACAACTTCAATAGACAT
TTCTAACCCCTGCATACACTCACCTTATGTGAGTAGTTCAAAGATAGCCAGCAATTTGCC
TTTTGTCCAATCAGACGGCTCAGCAAGTTAAATCTTACTGAGTTGCAACGATTGCGGACA
CCAGGGAAAAATTAACGGGGTTTTGACATAAAAAAACCCCGCTTTTTTACAAGCAGGGTT
TTTGTTTACTTCGCTCTGTCGAGGGAAATTATACGTTCTTGTTCAAGAAATCCAAGATCG
CATCTTTCGGGTGGTTACCAACAAGTTGACCCACTTCGCTGCCACCTTTGAATAGCAACA
TTGCTGGAATTCCGCGGATACCATATTTACCTGGAGTTCCTGGGTTCTCATCAACATTCA
CCTTTACGATCTTCACTTTTTGACCCAACTCTTGAGCGACTTCTTCAAGCTTAGGAGCTA
GCGCGCGACAAGGTCCGCACCACTCAGCCCAGAAATCCACTAGGACGGGAGTTGAAGAGT
TAAGTACTTCTGTTTCAAATGAACTGTCAGTGACAGGTTTCGTAAATGTGCCCATGAATG
GCCTCCGTAATATTCTCTTACTAATTTGAACATCAAAAGGTCTATCGTCAAGGTATGCGC
GGAGCAATTACTTTTTAAACAGCGCTTTGGCGAACTCTTGGCGTAACTTATCGAGATCGC
TGAGGTTTTGACCATCCCAATGAGCGGCAAGCTCTCTTTGGCGTCGACGCGCCTCAACTC
GGGTCACGGTGCTTTTCGGAGAGACCTTCACATCTGCGACGATATTGCTGTATTTAGAGA
CACGGTCCTTAAGACCTTCTTCCGCCTTTTCAAGATCGGCCTTGGCCTTCGCCTGAATTT
CCGGGGCCACATCCGAAGAGCCCGTTACAGCAAGACTCTCGTCTTCGGCCGCCGTATTAT
CAAGAACATCCACGCGCTCCACTTCAGGAGCACCGCCACCTAAAAGTTCGCGCTCCAAAG
CCTTCAAATCAACATCCGGGAACGCCGACTCTTCACTGTTCGTCGATGCTTTTTCCGACG
TGGCTTCAGACATGCGATCGCCAAACTTAAAAGAGAATTTTTTCGTCTCTTCTTCAGGGT
TTAGCGTGAACTGTTGAGATTCTTCGTGAATTCTTTCTGACTGCAAAGAAGCATCGCCAG
TGCCTTCTTCAGCACCCTCGGGAACGACACCTTTAACGTAAATAGCTTCGTTTTCAGTTC
CGGCCTTACCACCGACAATGCTGTTACCGCCCGCCTTCTGCGGACTTTCCACATGCATGG
CTTTATTCAAGCGCTCTAAAAGAACCGCTTCATCATGTCCTAAGATTTTTCCAATCACTT
GAACAAGTCTTAAAGGAGCTACAGGGGCTTCAAGAATCATATCTACGCGAATGCGGATCA
ACTCTTGTGGATTGGGTTTGAAGTTTGCGGGAAAAATAAGCACAGACTTTCCCTGCCAGC
GCGTCATCTCTTTCAAACGTTTGCCAACGCCCAACGAACTGACTTTACCACCCTTCCCAT
TACCAACAACAAGATCCGGATTGAATGCGAGCATCTGTTCTGCGATGGAATACTCGCTGG
AAAGACCAATGACATCGAAGCCCACTTTTTTCAAAGTCGCCTCAACAGACATAAGATCTG
CGTAATCCTCGTACACCAAAAGAATCTTGTTCATACATCTATTGTCGGATATGCAATGGA
TCGGGTCAATATCGCAGAGACAAACTGTCTGTACTAGACGATGGACGCGATGACTCCTTT
AATTCGGCGGACTACAATGGGACTTCACAACGGAGACTGCTTTTGAGTATCTTTCACGGG
AAAAAAGCTGCGCAGTACATTTTTTTTGAAATGCTTCCCAGCTTCATTTTGGGACTGATG
GTCTTTATTTCGATCATCCTCATGTTTCAGGTTTTGCGCCTGACCGAATTTGCTCTGGTC
CACGGCGTGACTCTTAAAACCATCGCCGAGATTATCGGTTATGTTGTCATTTCTCTTTTG
CCAGTGCTCTTTCCGATGGCCTTGCTCTTTTCCGTTCTTTTAACCTACGGAAGATTGAGT
CAAGACTCAGAAATCGTCGCGATGAAGGCGTCGGGACTTCCGATGGGCACACTGCTGTTG
CCAGCAGTTGTGTTATCGCTTTTTGTCGGCGCGATTTCAGCTCAGATGTCCTTCAACATC
GCACCTTGGGGAAATCGCCAGTTTGAAGTTTTGTACTCACGCCTGGCAAACACCAAAGCC
GGCGCTGTGATCAAAGAAGGAACTTTCTCTGAAGGTTTTTTTGATATGGTCGTCTATGCA
AATGAAGTGAACTCGGACAAAGGCCTACTTAAGAACGTGTTTATTTACGATGAAAAAACC
GGCGACGTGCCTTTGACGATCATCTCTAAAGAAGGTGAAATCATTCCCGATAAAGAGCGC
CCCGGCCACGATATACTTCTGCGCCTTAAAGACGGAGAAATCCACCGTCAGGCCAAAACT
CACACGAAGATCAGCTTTGATACATACGATGTCAGATTCTCTGAACCTGTGAACATTGAA
GAGAAAAAAAAATCTCCCCAGTCTTTAACTTTGAACGAAGTGCGCAGCCGCCTCAAAGAA
GATCTTAAAGACGAGGAACTGGAGCGCACCTTACGCACGGAATATCACAAACGCTTGGCG
ATCACTTTTTTATGTGTGGTCTTTGCGATGATTGGCGTGGGGCTAGGAACGACCACAAAC
CGTCGTGCCGCGAAGGCTGGCGGTATGATCCTATGTATTGGCCTTATCATTCTGTATTGG
ACGTTGTACGTCGCTGCTGAAGGTATGGCGCGCTCAGGAAGCTTGCCTGTGCCTGTAGCG
ATCTGGGCTCCGAATTTTATTTTTGCTCTTTTAGGTATGGAATCTTTAAGAAGGAATTGG
AACTAAGACTGCGGTCGAAAATTAGAGCGATGCAGTAGCATCCATACTACCACGGTCATC
CTTGACCACATCGCCCCTCCCTTAAATCAAATGGTAGGGGCATTCCCTCGACCTTGCAAA
AGATTTTTTTAGATCATTTCATTTTTTTCTGAACAATTTTGGCAACTTAGATAACACACT
ACCGGTAGTGGTGAGCGATTTCAGAGTCTCCTATTGGTGCCGCCAGCGACTTTGAATTTT
CCATTTCTACGCCAAAGTGCATGGATAAATCGTGAGCATCGCGGACCAACAATGCACCGT
CCACTAACAATTCTAAGCTCCCTGTAAAGTGTGGATCTAAAGGGTGCCCCGGCACCACCC
ATACCGGACGTCCCAGCTGCAAAGACTGCTGTGCCGTAATCAGTGTTCCACTGCGCTTTT
TGGCCTCAACCAACAAAGTCGCGCGACCCAATGCCGCGATCAAACGATTCCGATGATGGA
AAAGATGCTTATGCATTTTCTGTTCGTAGGCGTACTCGCTGATGAAACAACCTCCGCGAT
TTAAAATCGGCGCAACCCACTCCTGTAAGTTCGCAGGATACAGATTTCCCAAGCCAGATG
GCAAAACTACAACGGTTGTCGTGTCTTTGCGCAAAGCTGTCGAGTGAGATTTTTGATCGA
TACCGCGCGCACCTCCACTAATCACGCACGGCTTTTCTTTATCACAGAACGGAGCAAATT
CTTTTTCCATCCACTGCATTGATTCAAATGTCGGCTCGCGACTGCCGACGACGGCTAGCG
TGCGTTCGTTGAGCCATGCAGGTGACCCTAGAAAACTTAACGTCAAAGGAGGCTCCTCCA
TCCAATAGCACGAAGAAGGATAAAGCGCTTCGCCATAGCAAACCATCTGCACCCCTTGAA
GTTTTAGCTTCACGGTTTCTTCGCAGTGATTTTTAAAAAGCGTGTGATTCTTTTGTAAGG
CCGTAAAAAGATCCGGCGATAGGATTTTTAATTCATCCATCAATGTTTCTGCATCCAGAC
GGCCCGTGCCCCCGAGTGTACGATACAAATGCAAAAGAGAATCTTTTTGAAGAGTGTATA
ATGGATGAGACTTAATAATTTGCGATAAAGAATAAAGATCGTTCATAAGCAAAAAGCCCC
TGCAATTCGCAGAGGCTTTTAAGCTTCATTATAATTCAAGGTCTAAGTCGTCGCTTCCGG
ATTCCGGTGAGCTTTCAGGAGTCGCAGTCGGTGCATCTTCAAAATCTTTTTCGAAATCTT
GATCCACCGCAGGTTCCGTCTGACTAGGAGCTGCGACAGGCTCCGTATAGTTCGTCGCAT
GCGACGTTGCACTTCCCACATAGTCGCCTAGCAAAATATCTTCAGAAGCTTTCGTGATAT
AGGCCGTCGCAAAGTTTCCAGAGACTTTCACAATTTTTGCTGTGCCAATCATACGGTCAT
TCGTCAAAGCATTATTCTTTCTATTACGAACACGCTCATCCGCGAAGATGGCTAAAGTTT
GACCTTCTTGCAATCCTTGATTTGTTCCCGCATCTAGGAACACCAATGAGTTCGAACCAA
ATAGTTTTCTTTTTGCTTCAAAGTGTCCACCCATGATTTTAGCGCCCACTCCCGAACTCA
CTGCTCCTGGAGAAGGATCAATTACAGGCAGCTTTCCTGGCGTTAAAACCGCACCCACTT
GAACGGGCTGCAGAGATCTTTTAACAATCGCGCGATAGATGTTTTTTTGATCATTCACAC
GCTCTAAAATTTCAATCTCGCCTTGGATTTCAACCATATGACCCATGCGACCTTTTTGCG
CAGGATCTGGCACCGTTCCGACGTTTCTTTGCGCCACGTATTCTTTAGAGCCACCGCCAT
TTTCAAGCTGCACGAAAACATACTGGTGCTCACCGGCTGTTTTCATATCGAGCTCTGCTG
CAGTCACTACACCTGCTCCATACGCCGGAGTATCTTGGATGTAATATTCTAGATTTTCTA
AAGCTGTCGGGAACTGAGTTTTCGGCAGCTCTACTTGCAGTTGCACTTTAGCTGCTCCCA
ATGCCCCCATGCGGTACTGAGGCAAACTTGGTGGCAACGATTTTAAAAGGGGCGTTTTTT
TGCGAGCCCGTGGAATTGTTCCCCCAACGGCAGCATTTCCCGCAGCGGCGGCCTCTTCGT
TGCCATTACTTGCTTTTTGGTCAATGACTGCAGTTTCACCGACATCCAAAGTCGGCGCAT
CATCCATGCTGCCCGGGAAGAATTGCACACTCATCCCTGGATCAATTTCATGCGGATTTA
AAATCTGTCCTTTATTCAAAGACCAAATTTTTGGCCAGAATAAAGGATCCCCGAAGAAAG
TTGTGGAGATACCGGAAAGTGTATCTCCTTTTTGAACTTGGTAAGTTTCTGATTCACGAG
CACCTACGGCTTTTTCCCACGCTTCGACAGAAGTTGGCTGCTCGTTGTAGGTTTTGTAAA
TGCGGTGAAATTCGGCTTCGCGAGAATAATCCGGTTCACTTGTTCCAAAAGTTGTTGGAG
CAGCATCTGGCGTCGTCGGTGGCAAATCTGTAGCGGCTGGCGTAGAAATGTCTTCAGCAG
GAATATCCGGCGCAGGAGTTTCCGCAGATTGTCCAGACTCATCAATTTCTTTGAACTCAG
GAACTGTCGGTTCCACTGTTTCTTGAGGTTGCTGAGGTTCTAACACATCCAAAGGATCTG
ACTCCCAAGTGGTATCAGGAGGTGTGTCTTGCGCCTGCGCAACAAGTGCACAAAAAATCA
TTGCTAAAAGAACCGAGAACTTTTTTTTCATCACTTATGCGTCCTTGCGAAGTGAATTTC
TTATTTCGTCATTCTGATTTCAGCGTCAGCACGGAAGGATTCCGGGCTGCCAGGATATTT
TGTGCGCACTTCTTTCAAAGTCATGAGCGCATATTCCGGCAAGTTCATGCGTTTGTACGT
CATGGCTTTTGCGAATTTTGCCGCCGCCACTTTGTTGCTGCGAGGATATTCTTTTTCAAT
ACGAGCAAAGTATTTTACGGCTTCTGCGAAGTTGTTGTGATCCACGGCCATGCGACCGGC
AAGAAAAAGTGCGTTGTCCGCGTAAGAACTTTGCGGAAATCTTGAAAGCAAGCTTTGCAG
ACGACTCTTAAATGCAATTTCATCGTCATTCTGATAAGCGCTTACCATTTCAGCATAGAG
TGTGATGTCATTTTCTTTAGAAATGTCTTTTCCTGTCAGCTCCACCAGCAAAGACTCTTG
CTGAAGTTCTTTCGCTGAAAGCTTTTGGGAAGATGCTCCAGGCTTCGCTAATACTGTCAA
AGGAAGGGTCGCAAGGACCGTTGCTGCTAATAGTCTAAGTTGCTTCATCTCTCGACACCT
CGTGATCTTTCTCCAGTATGACACGCATTGAGAAGTGCAAACAAGCAGGAGTTATCCACA
TAAAATGTTGAGTTATTGTAATGCTAGACCTTGGACCTGTTCATTTTCAAGGGTTTCAGC
GAAATGCACACTCCTTAGGCATGGTATAAGCATTTGAAAACACTCAATAAAGTGCGATTA
CAGCGGCGTAATTAAGCTTGCAAATTTCAGATCTTAAAATCCGACCTCAGGAGACGCGCG
GACCCAATGACAGAACATTTTAGAAATTAGGTGCGTCATTAAATTTGCTAACTAGTTGTA
ACCATGATTGTTCTTCTTCTTCTTGCTTTGAGCTTAAGCACACCACTTCCCAGCACTTTG
CTAACGAACACATCAATATTCAGTGAAGAAATTCAGAGAAAATGTTCACAGACTCTCCCA
AAAGATTCGCAACACTTCAATGCACTGAACTCTCTTGTTTGTGGCGAAAAAATCACAGAC
AAAGATTTGCGCGAAAATTTGCGTAAGACATCGCTCATTCATATCTTTGTGGTCTCGGGT
TCTCACCTGCTTTTACTTGATGAACTCTTAAGCATTTTGCGAATTCCATTCTGTGTAAGA
TTTTTCTTTATGAGTTTTTACTCCATCGTCGTTGGCTGGCAAGCTCCGGCCGTGCGTGCG
CTTTTAGGCATGTGCAGTCGGCGTCTTCTTCATCGCTCTCGCATCTTTCTTCCTAAAGAC
CTGTGCGTGCTCGTAGCGGGGTTTCTGGCGCTGATGCTATTCCCCGCTTGGTGGAACTCA
TTGTCTTTCCTAATGAGCTGGTGCGCCGCTTTGGCGCTGACGGCTCCTGATGTGCTGCGC
ATTAGGAATTCTTGGGCGCGCGGATTTTTAACACAGTTTTCGATTTTCTTTTTTATGAGT
GCGCCACTCTGGGGAATCGGAAGTCTGCATCCTTTAAGCATTCTTTATAATTTATTTTTA
GCGCCTGTCGTCTCCTACATTCTTCTGCCTCTGAGTTTTCTGGTTTCGGTGTTTTCGTCT
TTGGTATTTCTGTTTGATTTTTTTATGGATCACTTCCATCACATTCTTTTTGTGCTATCA
GAGCCGATTGAGTTCGCAGCTCGCCAGACCCCAGATATTCGTCTTCTTTGGTGCTGGATT
TTATTTTGGCATGTCGCCTTTCATTTTCTGCGTCTGCATCTTTGGCAGGGAAAGGATCTA
ACATGAAGGGCTTCATCTTCTTTTTAATTTTAGGAAGTGCCAGTCTTACCCAAGATTTTC
CCGCGCGATCGTATTTCATTGTTTGGAATGTGGGACAGGGGCAATGGTTAACGGCCGTAA
CGCCCAGTGAGTGTCATCACTTTGATATGGGTGGAGAGTTCTTCCCTTGGGAGAAAGTTC
TTCACCAGTGCGCGAATAAAGACAATCGGGCTTACTTAAGCCATTGGGACTGGGATCATG
TCGGAGCTTTAAGTAAAACCGCAAAGATCGCGCGCTTTGAGAAATTCTGCATTCAATTGA
AGCCACAAGGAAAAAGTTCGCGCGGAAAAATGAAGATGTTGAAAAAATATTCGGAGTGCC
CTTCCCGCCCAGAGTTTTCTTTATGGTCCCCGAAAGCCGCAAAGAATTCAAACGAACTGA
GCCATGTCGTTGCCTTCAAAGAATATTTGATTCCCGGAGATTCGACCTCGAGGCAGGAAA
AAGTCTGGAGTTCTTTAAAAGCGTTTCGAAACAGCCATGTCTTGATCCTTGGACATCACG
GCAGTCATACTTCCACTTCAGAAAAACTTTTAAGCTCATTACCTGAATTGCGTATGGGAG
TAGCATCCGCGCGATGGTCCCGCTATCGCCATCCCCACAGCGAAGTTCAATGGCGGCTGC
TGAAAAGAAAAATCCCCCTTCTTCGCACGGAAGATTGGGGGAATATTTGGTTTGAATGAT
TTTGAACTATTAAGGCGCGATGGTTTGAAGCATTTTCTTCAAAGCTTGCATTTGCTTTCC
GGATTTAGTCATGTAGTCAGCTCCGGTGAAACCAAACCAATCCCAGCACGCATACGGATT
GTCTTTTGAAACTTTTGCGGACTGGGGATAAAGAACGATGATGTTATTAGTTTCGGCCCA
GTCGTTGTATCCGGCTAATGTGGCGAACTTATCTTGAATAAAATCCGGATTCATTTGGCA
GCCGTGAAGTGCGATATGCAGACGACACTTTTCACCTTGTTGGCAGTTTGACGGAACATA
GACCCAGCCCTCTCTATATAAAGGCGTAGTTTCATCGCCGAAATCTTTTTGCGAAAATTT
GTGCAAATGTTTTACGTCGGCGACTCCCCGCTCTTGCAAAGTACCGTAGGCCGATTTTAG
AATTTCTCCTGCTAAGTCAAAATTGCATTTTAAAAGCCATGGAAGAAATCCCATTTGGCA
GGGATTACCCGCAGTCAAAGTGGGAAAACCGTGAGCCGCCTCGACACTTTTTTCGACGAG
GATTTGCGATGTCGGTATAAAAGCACGATAAAACTCTTCTAACTTTTCTCCATTACCTGG
ATGAATAACGGCATCTTTGGGACTAGCAAAAATGTAAACTTTTTGGCGCTGCATATTTGC
GACGGGATCAACAACTCCCGTCTGCGCCAGTTTTCGCACTTCATTCACTTGCACTTCGGA
TTGAATATTGTTCGGTTGCTTCATGCACCAGGTTTGTGCTTTTTGAGAATCCCCTTCGGC
ACACCAATATATTCCACCGGCCACACTCGCGACAGAGGCAAAGTCTTTTGAAAAGGCTAC
ACCGAGTTGCACTGCCATAAAACCACCGGAAGAAACTCCGGAAACAGAAATCGCACTCTT
ATCGATATTGTAGGCTTTCAATGAGTCGGCTTGTGGTGTCGGTGGCTCCGCTTGGAGGGC
CTTCGCCAAAGACAATTGAACAAGCATTACCAGAAAAAATAGAGATACTTTCATAGGAAT
CTCCTTACCGCTTCGAGTGTTCGTGTTCCGCGAGTTCCTGTCAATGAGGACAACTCGGGT
TGACGGATGTTTGCTCACAAGATTTGTCACTTTTATTTTAGCTTTAGACGAATTCGTGGT
GAAAATGCGCTTTAAAAGGATTTGAGTAAGGACTCAAGTTTGCACCAACACTCACGGCAC
TTCAGATTTGGAGGAAGAATGAAAGCTCTAGTTACGTTTTTAGCAATGACCCTGCCGTTC
TCTGCGGCCTTTGCGGATGGGACTATTTACTGTACAGCCATCGATCAGGACAATGGGCAA
AGACAAGACGTGCTTTTGTTAGAGCCTGAAGACATGTATCTTTTAACAGTCGCCAAGGCG
GATCAGTATCTTACTTCACGCAAGGAAACTAACGACGAGTGGATTTTTGGAAACTCTAAG
TATCTGGTGACGCTGAATCACCCGAATAAAACGCTGACTCAGCAGGAAAAAGCCTCGGGG
GCCTCGAAGGTCTACACCGAAGTGAAATGCCGCTATAACGGCGAACCGGATGAAGGATGG
TAGAAATAAAAAAGCCCAGCACAAAGCTGGGCTTTTTAGTTTTAGGCTAAGCCTTGAAAT
TAACCTTTGTAAGGTCTGTATTCCATGTGAAGATCTTTTGCCACCGGCTCGTAACATACG
TAACCGCCGTAAGTATTAAGACCTTTCATCAATGCTGGAGATTTCGCAACAGCATCTTCT
ACACCCATCGCTGCTAGCATTGAACCGTAACGAGAAGTCACGTTCGTTAGAGCGTAAGTA
GAAGTTCTTGGCACCACGCCTGGCATGTTAGGTACGCAGTAATGGATAACGCCATCAACT
TCGTAAGTTGGGTTTTGGTGAGACGTTGGACGGCAAGTTTCGATACAACCACCTTGGTCA
ACCGCAACGTCAACAACCACAGAACCTTTAGCCATTGAAGAGATCATGTCTTTAGAAACT
AGAGTTGGAGCTTTGTGACCTGTGATCAAAACGCCACCAATAACTAGATCAGAATCTTTC
ACTGAATCTTCGATGTTTTTCGCGTTCGAGAACAAAGTCATGCAACGACCTTGGAAGATA
TCATCAAGGTACTCAAGACGAGCTGTGTTCACGTCAAGGATCGTGACAGAAGCGCCAAGA
CCGACAGCCATTTTCGCTGCGTTCGTACCGACAACACCACCACCGATGATTGTGACTTTA
CCTGGTTTAACACCTGTCACACCACCAAGAAGGATCCCTTTACCTGCATGGTCTTTTTGA
AGATAGAAAGCACCGATTTGAGTCGCCATACGACCTGCAACTTCAGACATAGGAGTCAAA
AGAGGCAAGGAACCGTTATCCAATTGGATAGTTTCGTAAGCGATCGCTTTCACTTTGCGT
TCACAAAGAACTTTCGTCAATTTAGCTTCCGCAGCCAAGTGAAGGTAAGTGTAAAGGATT
TGATTTTCCTTCATCAATTCGTATTCGTCTGGAAGTGGCTCTTTCACTTTTTGGATCATG
TCCGCTTTCGCGTACACTTCTTTTTTAGTGTCGATGATTTTCGCGCCGGCTTTTTCGTAT
TGTTCGTTTGAAATACCAGAACCAACACCCGCATCTTTTTCAACGATAACTGTGTGGCCT
TCTTTCACGTACTGGCGTACGCCTGCTTCTGTGATACCAACACGGTTCTCAGAAATTTTA
ATTTCCTTCGGAATACCGATAATCATATTTGCTCCTGTGGGGTGACATTGAAATCCCCCT
CATTTTTGTCTTTTATGATGACCCCGGAACTATGCCAGAACGGTAATAAAATGCAAGCGA
GCTAGGGGAAGGTTTGGGTGTCACATTGCGTAAAGAACTTCGACATCTTAGACTGTCATT
TTGCGGCTTTTTCCCAGCGAAATTACAGCCAGATCGAAATAAATCGAACTCCACGCCTAA
AAAAGTGGCAAAGGAGTTGCTCTAGTACTTTTTGGACCAAAACCGTATTGGAGTGTTTTA
TGAAATTTCTCGGGGCTTTCTCATTGGTAGTTCTCGCCTCTTTGACTGGACATGCTCAGT
CAAACACAACCCCGTGGCGCATTACGCAGCCGACGTGGACTGAAAACCATGAGCGCCAAT
TCGGTGAATTTGTCACTCGCATCGGTGAAGCCGTCGAAAAACGCCAGTGCTGGAAAGTCG
ATACCTGCTTACAAAGTACGGCGAATCCCTATTTTGGTTCTGATCCAGCAGGCTTGAAAT
ATTACGCGGACTGTGCGGATCTTCCCTATTACCTTCGCGCTTACTTCTCTTGGAAAAACG
GTCTTCCTTTTTCAATCGCCAGCGAAGTGAAACCCAACATCGGCCCTCAAGATGATCCTA
CCAAAAAAGTGGATGCTCGTTACTCTACCATGGGTAACTACATCACAAAACGTTATGACG
TCGTCACCAAGAATGGCGTTTTCAAAAACACTTACGTCAACGCATTTGATGTTTTGAACA
ATATCGTTCCGGGTCTAACTTTCTCTGGTTCTTTCCGCATGCAAGGAAATGAAGATGCGG
AACTTTTCACTGATTTTTATCCGGTGAAAATCAATCGCGATGCCATTCGCCCCGGCACGG
TGATCTATGATCCTAACGGTCACGTCGCCATTGTCTATAAAGTGGCTGATGACGGCCGTA
TTTTCTACATCGATGCTCACCCTGACAACTCATTGACGATGGGTATGTACACGCCTAAGT
TCGTACGCAGCAACCCTGCTCAAGGCGCGGGTTTTAAAAATTTCCGCCCTTTAGCTTTGG
TTGACGCCAAAGTTGATTCTTCAGGTTCTTATGCTGGTGGCAAAATTGTCGCGGCAATGA
ACTACCAATTACCGCAATATGGTTTGGAACAATTCTACGGAACCGAACCTGACTCTGCAG
GCTGGAGCAAAGGTAAATTTTCGATCCGTGGTCAACAAGTGCCTTACTATGACTATGTTC
GTATGAGCTTAATGCAAGGTGAAGTACACATTGATCCATTGAAAGACATGGCTCAGTTGA
CGGATGATATTTGCGTCAGCTTAAATGACCGTGTTGAAGCTGTGGAAGCAGCTCGCACAT
CAGGTGTTTATTTGAAAGCTCATCCTGAAAGATTGCCGGTCAATATCTATGGCGCTGAAG
GCGAATGGGAAAACTATGCGACACCGTCACGCGACGCTCGTTTGAAAGTGGCCTTTGCCG
ATCTTCTTATGTCGACGAAAGCCAATATCGAACGCTATAGAAAACGCGATCCTGCTATCA
AGTACAATGGCGGAAATTTAGCGGCGGATTTATTTGCGGTGTACGCCCAGAAAGCTCAGG
CGTGTCAGTTCACTTACACGACGACAAACGGTTTGACCGTGAAAATGAACCTAGAGGCCG
CTCGACAAAGACTTTTCAATATGAGCTTTGACCCTTATCACTGCATCGAGCTTCGTTGGG
GCGCGCGACTAGAACAAGAACTTGCCGCGTGTACGGATGACGCCAACAAACGCGCTTGGT
ATGAAGCAGAAAAATGGCTTCGTTATCAGTCTGAGCGTCGCTATGACGCCCGCATGGACT
TTACCTTGGATCAGTTAACCGGTCCACTTCCCGGCGCCGGAGTCTCAGCACCCGCAGATG
TGGATATTGTTGGCTATTTAAAATCTCAGAGGTAATTCTTAAAAGCGCCGAGGCAGAACT
TCTGCTCGGCGCTTTTAATTTCAAAACCATCACAATCTATCAAGCTTTGCGCAGAGCCAC
TCGTTATATAAATGAGGAAGAACTTCGGAACAGACGATTTTTCCTTCACTCCCACCTTTT
TCAAAAGTCATCGGGGCAAGTCCCAACTTTTCTGCCATGGCGCTATAGTAGTTTTCTTTT
GTTGGATGAAAAGGAGTCACTGCATTTACTAAAGGCGCGACAGACCTGTCTTCACCTAAC
TCATAAATGATGCGAATCAGATCTTCTCGATGAATCAGGTTTACGGGTGCTAAACCATGG
CTGATTACGTTCCGGCCGACAAGGTGGAAAACAGGATGTCTGCTTCCTCCCATCAAGCCC
CCTGCCCGAACGATCACTCCGTTTTTGGAAAATCTTTTTTGCAACGCTTGTTCAACCTCG
TAAAGCCATTGTCCGGAATCGGAATTGGGATGAGGTTCTGTCCCTTCCGTGACTTCACCT
GTAACATCTCCGTAAACCGAGATCGAACTTACAAAAATGATCCTTTTAAAAGAGTTCTCT
GGAATCTTAGCCACAAAAGAGGAAGCCGACATCGTCTTTAACGGAGGAACGTTGACTAAA
AGAATATCGCAGAATTCGCCAGGAAACAGATCTTTTTCCCAACTAAAAGAAGACCTGTGC
GTGCCCCAGAACTTTTGATTTTTCGCTTTAAGATAGCTGGCGAATTCCGCCCCCAACCAT
CCTAGACCGATAATTCCCCAAACTTGACTCATAGATCCGCCAATAACCACTTTCGTGGCG
CCCCGTTATTTTGTCATACGGGCTGTTTTCAAAACCTGGAACTCTTATAGGTTTGCAGTT
CCACATAGTCTACTAAAATGCGTTGTTCTGATTTTTGCTTACTTGGAAAATAGGGTTAGG
ACTTTTTTTGAAAGGGGTTTTTCCATGTTGAAGGTGATCGCGGAGAATTCTCAACACAAG
TACATCGAAATTCTGGTGGATGGCGACATTAATAAAGATTCTGTGGCTGCGCTTTTAAGC
CTGATGCAACAAAGAATTTCCGAATGGGGTGAGGTCAATGTCCTTGAAGATGTTCGCGAC
ATTGGCAAAGTGGAACTGGCGGCCTTCTGGAAAGATCTCCGCTTTGGAATTAAAAACATG
GATAAGTTTCCGCGCGCCGCCATTGTAACGGACATTCATTGGGTAAAAAATATTTCTAAC
TTTTTAGATCCTATTGTTTCGATGGATATTGAAGTTTTTGCGCGTAAGGATATCGAGCGC
GCCCGCAATTGGCTGTCAGGAATTGAACCAGCGACACCTTCACCGACTCCAGAAGATCTT
CCCCCTTCACCATAAATGAAAGCTCAATGGGGAAAGCAAGCTTTCCCCATTGTTCCCTCA
GGCGGATTGATCCTTGATAAGCCGGCGGATCGCGTTCACAAGTTTTTTGGTTTCTATAGG
CTTAGGAACGTACATCTCAAAACCAGCATCCAGAGCCCTCGATTCGGTTTGTTTTGAAGT
AAAGGCCGTTAAGGCCAAAGCGGGAATATGATTTTCGGCAGATTCAAGACCGCGCACGGT
GCGTATGAACTCGATACCGTTTTTACCCGGAAGACCAATGTCACTCACGATAGCGTCCGG
CTTCATCTGTTTTAAGAGCTCTTGCGCTTGATCCGCATTTTCGGCAGCGACAACTTCAAC
ACCGTACTTTTTTAAAATGAGCTTAATCATGCGCAAGGCATCGGGTTCATCTTCGACGAC
CAAAATGCGACGGCCCCGCAATTCTCGCACATCAAAGTTTTCAATTGCAGCCTCGGGCTT
GGCGTCCTGACCGTGATACAGGGGAAATTGCAAAAGAACTTTAGTGCCTTTCCCTTCTCC
CTCACTTTCAATTTTCACTTCGCCACCGTGAAGATCAACCAGGTGCTTGACAATGGAAAG
TCCCAGACCCAATCCTCCGTATTTACGCGTAAAGCTGCCGTCTTGCTGTCGGAAACGATC
AAAAATATAAGGCAAGAATTCAGGCGTTATGCCGACACCACTATCCGTTATCTCGACATA
AAGATGCTGGTCATCTTTGCGAGAATGCACCTCAATGCGCCCGTGTTCTGGCGTGAATTT
CACGGCATTAGAAAGAATATTCCATAGAATTTGAGTGAGTCGCACCGAGTCCGCCCACAG
CGGCGCCTCGGTCAACTGAGCCGACACCTGAATTTCTTTCGCTCGCGCCATATTTTCGAT
GGATTCTAAAGCATCACTAAGGATCTCTGAAAATTCAAGTTTGTGGGGATCAAGAGCGAT
TTTACCGGTGATGCTTTTAGAAAGATTCACCAAGTCCTCGACCAAACGAAGTTGAATCGC
TGCATTTCTTTGAATGGCCGAAAGGGCCTGAAGAGCGGTCTCGTTCTTACGATCAACTTC
TTCAGATAAAATTTCGGCGTATCCAAATATTATACTAATCGGAGTTCGCAATTCGTGGGA
CAGTGTCGCTAAAAACTCATCCTTCAAACGACTGAGCTCTTGCAGTTCCGTATTTTTATC
CGCTAAAAGACGCGCCATTTTTTCAAGGTCATCCCCTTTTATTTCAAGTGCCTGTTCAAT
CACTTGTCGAGCGCGATAAGCTTTGGCGTGATTGCGCACGCGTGCCAGTAGCTCTACAGC
TTGAAAAGGTTTTGTGACATAGTCTTGCACGCCTTTATTCAAAAGCTTCGCGCGAAGAGC
ATCATCAGCTTTGGCTGTCAAAATTACGACAGGAATAGACTGCAGAGTCGCGTCAGCCAT
GACTTGGTCGACAAGAAATTCGCCGCTGTAGTTCGGCATCATCAAATCACTTAAAATCAA
ATCAGGCTTTACAGCCCGTGCTTTTTCATAACCTTCTTTACCATCCGAGGCCGTCATACA
GCGAAACTCTTCAGACAGAACTTCGACTATAAATTTCTGCAAGTCCGGGCTGTCTTCCAC
GACCAATACCAAAGGAGCTTCAGCACCCGCCTTAACAGGTTCAGATGTGGGCTGGGCGCT
GACTGAGTGCGCTTCCTTCAACTGGTCTACCAATCCCTGCTCCACCAGTCGGATGTTTTT
ATTTTCGCCCATGGCAGGACTGACTTGCACATCTTCGCTGGCAAACTGAGGTAGCAGAAC
TTCGAAAAGGGCGCCGCCTTCGGGAGCTTTTTTTACTTCAACCTTCCCATGCATAAGCTC
CACAAAGTCTTTTACGATGGAAAGACCTAATCCCGTCCCGCCTTTTTCGCGGTTCATACT
ATCTTGAATCTGAAAAAAGCGTTCAAAAATATTTTTTCGCATGTTTTCAGGAATACCAGG
CCCGCTGTCGGCCACTTGCAATTTGATCTGGGGCTCTTTTGTATTCTGCATTAAGGAAAG
ACTGCAACGGACCTCTCCATTTTGTGGAGTGAACTTAAAAGCATTACTTAAAAGATTTAA
TAGAATTCGCAGAAACTTTTCAGGATCGGTGTCCATATTAAGACGATCCGGAGTTTCAAT
TTTAAAGCGATACCCTTTTTCTTCGGCTAAAACAGAAAAGTTATCTGCACTTTGTTTGAC
CAAAGAGGACGCATCGATTGAAACATAGTGAGCCGTCATTTCTTGCGCATCAAATTTTGC
AACGTCTAAAAGATCATTCACTTGACGCAAAAGAATCTGACTGTTTCTTTTAACGAGTTC
TAAGTAATTCCTTTGCGATGCCGTCAGGCTGTTATCGCCCAAAAGCTTCTCTACGGGTCC
TAAGATTAATGAAACCGGGGTTCGCAGTTCGTGACTGACGTTGGCGAAAAAGTGCGTGCG
CTGCTTATCTAAGATCGCCAATTGTTCGTTGGCTTCTCGCAGCTCTTTTTCACGAAGCTC
TAAGGATTTATTTAAGGCTTCCAGTTTTTTATTCGTGACCTGAATTTCTTGAGCCCGTTC
TAGAACGTCAGACTCCATCAACCCGACTTGATTTTTAAGCTCTTCATTGATTTTACTTTG
TTCTTGCTCATGCTTGCGCATTTTTACGAACTCTGTAACGTCTTCCACCTTGTGAATGAT
ATAAATCAGCTCGCCTTCTTTATTAAAAAAAGGAAGATTGATGGGGCTCCAGTAACGCTC
TTCATAGGTACCATCAGGACGACGGATATCATATTTTTGTACGGCCATGGTGGAGGCTTG
TTTTGTATCCACGACTTGTTGAAACGAAGCCCGAACATTATTCTTTCCCGTCGCTGCTGC
TTCAGAGGGGTTTTCTGGAAACACATCAAACATGTATTTTCCGATGACTTCTTCGCGTTT
AAGGAATGTGGATTTCGCGTAGGCGTCGCTCATCGCGACCATGTGAAAATCAGGTGTCAG
CACTAAGTAGAGGCCAGGAATGCCTTCAAAGAGCGCACGATAATCTGGTTCATTCTGTCT
TGCCATCTTGGACTCCATCGCAACAAGAACAAAAATCTGTTTGCTCTTTGAGTCTAATGC
GAGGCCAATATGGAATGCTGGAAATTAAATTTGATTTTGCAATCTTACATTAGAGAGGAA
CAGTCCATCCCGAATAACGCTGAACTTCTTCTGAAATGTCCGCGCCCAATTCGACGTGGC
GATAGCTTGTTGGAGAGTCCCATACCTTTTTAACAAGCTTATTCATAATATCGTGACCGG
CTTTATAGAGCACGACGTGGCCCATTAAAGGCATCTCTAAGGTCACGAGATCGCCGAGGG
CATCTAAAGCCTTGTGACGAACAAATTCATCCGCCCAGCGCAAGCCCTCAGGATTGATGA
TTTCAGCGTGATCTAATACGATGCAGTTGTCTAAGCTTCCGCCCTTCGCCAATCCGCGGG
CCTTTAAGGCCTCAACGTCTTTCATGAAACCAAAGGTGCGGGCGTTGGCAACATCACGTC
CAAAAGACTGTTCATTGATGTCGATGTCAATTGTCTGTTTACCAATTTTGGGATGAGGAA
AGTCAATAGTCACGGTCAGACGAAGACCATGATAAGGCACAACGTAGGCGTGCTTTTCGC
CCTCACTAAAGTAAATCGGCTCTGTGATGTAGCAATATTTACGAGGCTGATCTTGCTCCA
CAATTCCTACCGCAAGCAAAGCTTGTAAGAAGTCGCGAGCACTGCCATCACCAATAGGAA
TTTCAGGGCCGTCTAATTCAATGAACAAGTTATCGATGCGTAAAGCAGACAAAGCGGAAA
GACAATGCTCAATCGTCGCCACTGAAAAAGCCGCACCACCGATAGTCGTCTGATGCGAGG
TCGCCTGAACATTGCGTGCAGTGACTTTCAAAGAAGGATTTCCAGGAAGATCTGTGCGAA
TGAAATAAACGCCCGTATCCGGAGGTGCCGGCCTGAAAGTCAAAGTGCAGGAATCACCAG
AGTGAATCCCGATACCATTTACCACCGTCTTTTTACGAATCGTTTTTTGTAAGAACATAC
TAGTTAGACATTACTCTAACTAGCCAACCTTCGCAATGCGGATTTGGCCAACGACATCAC
CCTTCCAGTTTGTGACCGAAGGGAGGGTGTGTTTTGCTAACGCTTTAAACTCGGCCTCAT
TAAGACCACCCAGTTGCAACAACAAGGAGGCTGTTGCCGCCTGAGCTGCACGTGAGGCGC
CATCCGAGGCTTTCACAGCGAAAGCGAGGCGTTTTTCAGGAAGAACTCCACAGAAAACTC
CCTCTGCTCCCCCCTTCACAATCGCGCGACCTTGTGACTTTTCAATCACAGCTGTAGCGA
AATTGTCACTACCTGAGAGATAGAAAGGGAAATTCTTAACCGCTCGCAAAATGCGTTCTG
CCGCGGCTTTGCGGGCCGGAGTTTCCTTGGGATTAATCAAAGCCGACATGCCCGTCGCCA
TGGATTGCAATGGCACTGCATACGTCGGTATACCACAACCATCCACGCCGTGCGGAACTT
TGGAATGATCAATCTTCATTGTTTCCGTCAGAACCTTGCGCAAACGTTTCTGCGCATTGT
GTTCGTACTTTTCATAACCTGTCGGGTCTTCACCCAAATGCAGACAGGTTGTGATGATGG
CCGAATGTTTTCCGGCACAGTTATTACAAAGCACCGTAGGCTTCTGTCCGCGACGGGCAA
AATCATTTGCTGAAGCTTCGTCATAAGGCATGTGGGGGGCGCACACGTAAGCGCCCTCTT
TGATCTGAACTTTTTCCATCCACTGACTTAAAGCCGCAAGATGGTCTTTTTCTCCACGAT
GAGAAGCACAGGCCAGCGCAATATGTTTGTCTTCAAGTTCGTATTTGTCGGCGGCACCCG
ACTCGATGAGAGGCAAAGCTTGAAGCATTTTTATCGCACTACGGGGCATCGTCAAAAATT
GCGGATTCCCCCAATAGTTCGTTATACTGCCAACCTCGTTTGTCACAACGATCATCACCT
GGTGCAAGCTTTCCACGACGGGACCTCTTAACACCTCAACCACTAATGGTTGTCTCAATG
CCATAGCTACTTCTCCGATAGTACCGAATTTTTTGCATACTCTGTGATCACGCGACCACG
AGGTGTTTTTTGAATGAATCCTTCTTGGATCAAGAAAGGCTCATAGACCTCTTCTAGAGT
GTCTCGCTCTTCACTGAGCGCAGCAGCCATTGTATCAATTCCTACGGGCCCCCCGTTATA
TTTTTCTTGGATCAGGCTCAAAATACGACGGTCCATAAGGTCCAGTCCAAATTGATCCAC
TCCAAGCTGGTTCAACGCATAGACGGCGATGTCCTTAGAGATAGTTCCATTACCTTTGAC
CTGGGCATAATCACGAACACGCTTTAAAAGGCGATTCGCCACACGCGGAGTCCCGCGCGA
ACGGCGCGCGATTTCGTCGGCCCCTTCCTCATCGATTTTCACTTTGAGAATTTCTGCCGA
ACGAATCAGGATTTTTTGAAGAGCGTTTTTATCATAAAACTGCAAGCGTTCGACAATTCC
GAAACGATCTCGGAATGGTGGATTTAAAAGACCGGCTCGCGTTGTCGCCCCGACAAGAGT
GAAGGGCGCTAACTGAAACTTCATCGAGCGCGCGCCCAGGCCTTCACCCGTCACGATGTC
GATGTAGTAGTCTTCCATCGCTGTGTAAAGATACTCTTCCACATGACGGCTCAAACGATG
AATCTCGTCGATAAATAAAACGGAATGCGGCTTTAGCGAGGTTAACACCGCCGCCAGATC
GCCTTTTTTATCAATCGCGGGGGCCGAAGTCATTTTGATTTCAGCACCCATGTCGTTCGC
GATAATTTTTGAAAGAGTTGTTTTACCCAACCCCGGAGGCCCGCATAACAAGACGTGATC
CAAAGATTCTCCACGGTGCTTTGCCGCCGCGACGAAAACCTTGAGTTTTTCTTTCACGTC
TTCCTGGCCCGGGAAATCTTCAAAGTGCTGGGGACGCAGTTCGTTTTCCCAGCTCTTTTC
ACCTTCTACCGGATCTCCTTCTAAAATGCGACTCATGACAAGCTCCCAGACAACGTCTGA
AGACCTTTACGAACGCCATCTTCCAAAGAAATATCTGTCGGAAGAGAAGATACGAATTGA
TCTACCAACTGTGATTTGTAACCCAGGTTCAAAAGGGCTGATGTGATTTGCGTATGGCTT
TCTGATTTGCCTTTGATCGTCTCTTCGATAGAGACGAGTTTGCCTTTTAACGTTAGAATA
ATTTGTTCTGCCGTTTTCTTGCCCACTTTAGGAAGACCGGAAAGAGCTTTGGCATTACCT
GCTTCGATCATTTCTTGAATTTGCGCAGGTCGGCCGCCAGATAAGATACTGAGAGCCATC
TTCGGACCAACGCCGTTCACCTTCAAAAGCGACAAGAAAAGATTTTTTTCGTCTTTAGAG
TGAAAACCAAAAAGTTGCAAAGCATCTTCTCGTACGTGCGTGTGCACCCAAATGATGATG
TCTTTACCCAAGAGTGTTTGCAAATCGCCTAAAGTGTTCGCAGAGGCGTGAACTTCATAG
CCCACCCCTTGCACATCAATCAAAGCGGAGTCATTTAAGACTTCAATAATTTTTCCACGT
AAATAACCAATCATAAACTCACCGCTCTTTGCAGGATGGATTTCTTTTTAATTTCAAAAG
CATGGTGGCAAGCCATAGCCAACGCATCGGAAGCGTCAATACGATTGATCACTTTGATGT
TTAAGATGGCTTTCAGAATCGCCTGCACATCTTCTTTGCTGGCACCACCGGTTCCGGTGA
CACCTTTTTTTACAACACGCGTGGCGTATTCAAACACATCAGATCCACCCAAACCGGCTT
CATACATCACCACGCCGCGAGCATGTCCCAATTTGAAAGCGCTGTCCGCGTTTTTTCCCA
GAAAGATTTTTTCGATGACAACCTGATCCGGCTGATACTTCGTCATGACTTCGCGGAAAG
CAGAACCCAATTCTTTCATGCGATAAGGAAAGGCCTGATCCGCATCCAATAAAATCACGC
CGTGATTGATATGTTCAATCCGTCCGTTTTCCACTCGGATGACTCCGAATCCTGTTATGC
GAGATCCCGGATCCACCCCGAGGATTGTCACTGACATTTCCACCACCAATAAAAGTGTGC
CGTCATATTCTTTGAGCAATAGAATTGTGCACTTGTTTTCGATTTTAGTGAGAAGTATTG
CTTAGTCAATAAATCTGAAATACTATTTCCTAGAGAGCACTCACAAAACGGTCACGACCG
CGGCGCGAAGGGATCAAGCATTGATGAAAATAGATGCAAGCACCATTGAAAAGTACCAGC
AGATTCTTGAGAAAGATCCCAATTCTCAGGTTTTCGCTCCGCTGGCCGAAGCCTATCGCG
AAATGGGTTTACTTCCTGAAGCCAAAAAAACCGTGACTGCAGGCGTTCAACGCCACCCGC
AATTTGTGGGCGGACTTGTCACGTATACAAAAGTGATGCGCGATCTTGGAGAGCTGAATA
AGGCCCTGGACGCGGCTAAGCGAGCGACGTCTCTTTCTCCCGAAAATATTTTGGCGCATC
AACTTCTGGCGGAAGTTCAATTAGCCAGCAAGAATCCGAAGGAAGCTCTTAAAGCTTTCA
AGATGGTTTTATTCTTAAATCCGAACTCCAAGTCAGCACAAAAAGCCGTTCAAAAACTAG
AATCTTTGACTGCGGACGAATACGATGAAGAAGTTTTTGCGATGACGAAGCTTCCGGAAG
TTCGTTTGAACGAAACTCCACCACCCGTCGCAAAAAAAGAAGAGGCTCTGGTCGCAAAGC
CTCTGACACCGGCCTCTCCTAGCAAAGCCATGGAACGCATGCTTTCTTTGATTGATGCTT
TTATTGTGCGCAATGATCTAGAAAAAGCGCATGCTCTTTTGAAAGACACACGTGTGGAGT
TTGGGGATCATCCCGAAATTCAGCGACGTATGAAGACTCTCCAAGTTCGCTATAATGATT
CTGACGAAGCCACACCCTTAAGACCTTTGATGCCGAGAGAACAACTGGTTCGCGAACGTA
AGCTTGAAGTTCTGCAAATGATGCTTCGCAAAATTGAAGAGTATCGCCTGCAAACTTAAC
CCTTAGAAGCAGAAACATTCCTTTCTCTTCTGCTCCCATTGCCCATGACGCATAAAGACC
TTTGCGCCGGAAAATGGCGATAGAGCCTTTTTCCAAAGGAGTGACTGTTGACCAAATACA
GCCACTTAGGAGAATATGGCTCCTCTGCATTTACAATTTAAAAGGATCAAACATGTACGA
AACGTCCGATTTTAAAAAAGGTCTTAAAATCATGATCGAGGGCAAGCCCTACGTAGTCGT
TGATTTCCAACACGTTAAACCAGGAAAAGGAAATCAGTTCACACGCACAAAACTGCGTAA
CATGCTGACAGGCCAAAACTTGGAATCCACTTTCAAGTCCGGTGAAAAGTTCGAAGTTCC
TAACGTTGAAAACAAAGAGATGACTTTCCTTTACAAAGACGACTCTGGTTACAACTTCAT
GTCTCCTGAATCTTACGAACAAATCGCGATGTCTGAAGACGATTTGGGCGAATCTAAGTA
CTATCTTACTGAAAACTTAAAAGTCGTTATCTTGTTCTACAACGAAAAAGCTGTTGCTTG
TGACGTACCAAAAGCCGTGAACTTGATGGTTGCAAAAGCAGATCCGGGCATTAAAGGTGA
CCGTGTTACTGGCGCAACGAAGCCCGCAATCATGGAAACAGGCCTTTCTGTGAACGTTCC
ATTGCACATCAACGAAGGCGATGTTCTTCGTATTGATACCGCTTCTGGCGAATACGTTGA
GCGCGTAACTCAAAAATAACTAACGCCTAGTATTAAGTCTCCGCAACCACTCGTTTTTAT
CGCAAAATAAGAGGGATTTGGTCGCGGAGGCTATTCTTGTCCACATTTGTTGAACTAGAA
ATTCAAAATTTGCTCAATGAAGGAACTGACCTTCAACAAGCTTCCGAACGTCTGATTCAA
AATTTAGAGTCTTCTTCTGAAGGCCTCACACTTGATAACGTCACTGCCTTAGCGAAATTT
TTAATTCAAGCTGAACAGCCGCATCTGCTGATCGAATTTATTTTGCGTTACATCGACAAT
GAATCTTTTCCGATCCCTTGGCCTTATTTCTTGGAAGCCTTAGGCGCCGTCAGTGCGGAG
CTGGATGAAAAGACCGTCAAAGCTTTGTTAGAGGGAATCGCAGAAGACAACTCTGAATCT
GAAGCTGGCCGTTCTTTAGCGCTGAAAGATTTGATTCCAGAGTTGGGTGAATGGCGTGGC
AATCGTAAATATAAAATTCACAAAGACTATCTGAACAATAAACGTCAGTTGTTAGATCAG
CTTATCACTTTGCGCACGCAACAGCTTTACGAACAAGAAAAACATCTGTTACAACGCCTG
CAAAAACTTTATCCCGGCGACGCTGATATTCGCAGCGAAGTGAATGAACACAAGCAGCGT
TATGCACTTGAAATTCTGCAACGTCGTACGCCGAAAGCACGCACGGTAAAGCCCGAAGAT
TTTTCTCCCAAGGATCCTGAAGTTGAAAAGGCCATGAGTGCGCTTATGCAAAGCCTGCAC
GAACACGCGGCCGAAAATCCCGACATGGCTTTTGATTTTGCCGTAGCCGCTTTCATGATG
GAAAACTACGAAGCGTCCCTATCGCTTTTAGCTTTGAGTGAAGAGACTGACTCCCTTCTT
TGGTTCCGTCTGGAAGTCTTGTTGAAGTGTCGTCGCTTCGTTGAACTTTTAAACGAACTT
TCACAAACAGAGATTATTTTCGCCCACGAACCGGAAACTTTTTTTGCAACGGCTTACTTG
CGTGCACAGGCCCTTTGGGGCTTAGGACAGAAACACACAGCCATTGAAGTGATGGAAGGT
TTGTTGGCTTCTCGCCCCCACTATCGGGCAGCCAGTGCTTTGCTTAGCATTTGGAGTGGT
CAGTGAAAAGAGCGTTTTGGATTTTAATCACGCCCCTGGCGGGCTTTTTAGTTTTGTGGC
TGATCGGCTCGATGCTGATTGCGCCCAAACTGGAAGCTTGGGCGTTGAATAAGATTCAGA
CGTATTCAGACTCTTCGTTACCCGTCAAAATTCGTGCGGAAAAATTGCAGCTAAAACTTT
TCAAACCTTCTTTAGCATTAGAAGGCATTGATGTTGAAGCCAAGGGCGAATTGGCTGAAG
CCTTAAAACCAGTGCGGGTTGGCAGCGTGCGTGTTTTTATCGACTTCTTTCACCTGCTCA
GTGGCCGTGTCACATTGTCGGCTGTGGTGGTCGACTCGCCGGACGTGGAAATCAACATCG
ATCCTTTTTTGAAAAGTGATGCTCCTCCCAAAGAGTTGCCGCTGAATGCCTTATTCAATC
AGCTGGACCAATTGCCACTGCATCGCCTTTTCATTCAGAATTTGCATTTGAAGGTCACCT
CGAAAGACTTAAAACTTCAAGGTGAAATTCAAAGTGGCGACCTTCTTGCCACTAACATGG
GAAAACACCTGACCGCCAAGGCCAATGTTCCCCAATTAAATTTAGACCTAGAAAAAATCG
GAAGCTTTCAAGGCTCTTTAGACACGCATCTTTATCTGACAAGACAAAGTCTGCGCATCA
TCCAAATGGGCGTACGTTTGGATGAGTCCGAAGTGCTGGTTCGTGGAGAGCTGACGCAAT
TTCATCGTGTGACCATCAAACCCTCAGGCCTTCTGGATGTGTCTGCCCGCCTTCACCTCA
GCGATCTTTATACGGAACTAAAAAAGATCCGTCCCGATTTAAAGCTGCCAACATTCAGTG
GCGAAGTGAATTTAGATGCGGAGGCTCGCTTCAACGGTTTAGATCAGTTGCGCGGCAAAG
CGGACATAAAAACACGCGCCTTGATGGTGGATAAATTTGAATTGGGCGATGCGCGTATTC
AAGGTGAATACCGCGATAAAAAAATCAGCCTTTCAGAGATTCGCGTTCAACATCCCGCAG
GCGAAGCCGTCATGACGAAAACGCAAATGTCGATAGGTCAAAACTTTGACTTCAAGACGC
ATGTTTCTGTTCACGACTTGGATTTGCAAAAGTTATTTATTAGTTTGAATTTGAACAATG
TTCCTGTGGGTGTAGACCTTCAAGGAGAACTTCCTTGTGAAGGCCATCTTCACCCTAGCT
TTGAGTTCACCTGTTCAAAAGCTTCATTGAAAGCACAAAACCTTTGGGTGAAGTCTTCTT
TAGAACCAAAAGCCACGGCGATCTTGGATATCAATTCGATGAGCGCCGAAGGTCAGGTCA
AGGTCACAACAGAAGCCGTGACCTATGCCGCCGGAGTTTCTATTGGTGATAGTACAGGTC
ATAGTGACGGCGTCATAGATTTCGCTAAAGGCTTTAAGATCAATTTCAAAACCGACAAAC
TTGAATTTAAAAATGTTAAGAACCTGTCGAACCTGAAGCTGGAAGGTTCAGCAAGCATGG
AAGGCTCTACATCGGGAGATTCCAACGCCGCGATCTTCGACATGAAGGTTAACGCACGCG
AATTCACTTTCGAAGATTTCTATTTGGGAAATTTGATTTCGAACTTGAAGTACCGCAGTG
GCCGTCTGATTTTTGAAGATGTGGCCGGAGCGATTCGAAAAACGCAATACTTGGGAGATC
TTGAAGTCAATCTGGATAAGAATACATTAACCGGCGACTTCAGCATCCCAACCGCCGAAC
TCCCCGATGTTGCCTCGGTCTTCACGCGTATTTATAAATTTCCGGTCGATGTTCAAGGAC
AAGGATCGGCAAAAGCCTCTGTGCGTGGCCCTTTGAACTTCTGGAAAATGAACTACGAGC
TTCAGTCGGCGTTTAAAAATGTCAGTATCGGTCCTGAAACCTTTGATACTTTGAATTTTA
ATGTCACGGCTCGCGACGGCAACATCCATGCGGATAAAGTCACTTTGCAGCGGGCGGGCT
CCATCGTCTTAGTACAAGGCGGAATCAGCTCTTCTCAAATTCTAAATCTAAACGCGGATG
GTAAGAACTTTAAACTGGAAGAGTCAGATACAATCAGCAAAATCAATTCGAGCATTGCCG
GGAATCTAAACTTTGCGGCAGAACTCACCGGCCCGGTGAAGAATCCGCAAGTCTTAGTCA
AAGGCGCCGTTACCGATTCCTTCTTTGAGGATCAAGAGATTCCAAACTCCAACTTCATCG
TTCGATTGAATTTGGATACGGTCTTCACGCAGCTCAGCCTTTTCGGCGGTAAGGTTCAGG
GTGAATTCCAACTGCCATTTGAAAAAGGGCGCGCGCCCCTGATGGTAAAAATGCAAACGC
GGGAGTGGAACTATTCAACACTGCTCGGGCTGGTGGGCGGAGCCAATCTTGCCAGTGAAT
ACACTTCATCACTGACGTCCACGGTGGATTTGCGCTCGGAAAGTGGCGATATCTTTAAGT
CCAGCGGTAAAGTTCACATCGACGCTTTAGAACTGCGCCGTGGCACTTTAAGTCTTAAAA
ATCCCCAAGCTATCGATATCGTGACTGACAACGGTGTGGCCTCAATCCGAAACTTCCGCC
TTGAAGGGCCGAATACGGAATTGGCGATTCGCGGAGAAAACTTCACCGCACAAAATATGA
ATATCGCCGTCAATATGAACTCAGATCTTCGCCTGTTGCATATCTTCATGCCCTTCCTTG
AAGATTTAGGGGGACCGATCAAAGTTTCCACAAACATGACCGGCTCAGTGACAAAGCCAC
AAATCATGGGAACTCTAAATGCCAATAACACTTACATCAAAATCAAGGGCTTCCCTCACC
CGCTGGAGCGCTTGAATGTGGATGTCGTGTTTTCACAAAGCCGTGTGATGGTGAATTCCA
TCCGTGGAAATATCGCGGGCGGCACGCTGACTGGCGACGGCGGTATTTTAATCAATGAGA
TCAAAGACATTCCAACGACAATTCGCCTGCGCTTAGATAACGTCACTCTGAACGTTCCTG
AAAAAGTTCGCACCAATGGAAATGCCGATCTGGTTTTCTCGGGCCGTTGGTTCCCCTTCA
CTTTATCTGGAACTTACGCGGTGAACAGCGCCCTGGTTGAAAAAGAATTCACCGAAGATT
CTGGCGGCGTAGCGGGGGTCAAACAAAGCCTTTATCTTCCGAAAGTCATCCGTGAAAGCC
GCTTTGAACCGGTGTTGTTGGACATTAACATACTTATGAATCGCAACATCATCGTGAAAA
ACTCGCTTTTAGATGGCGCCGTCAGTGGGAACTTGCAAGTCAAGGGTCCTCCGACAAATC
CGGTTCTTTTAGGTCGTATCAACGCGGAAAAAAATTCGAAGTTGATCTTTAAAGACAAGA
TCTTTCTAATTCAAAGCGGAACTATTGATTTCACTGATCCGGATGAAATCAATCCAAGTC
TTTATATCTCGGCAGAGTCACGCATCAATGAGTATGACATCTCTTTGCTGGCTCAGGGGA
CGGCAAAAAATTTAACAATTCACCTCAACAGTATTCCTCCCCTTCAAGAACAAGATATTA
TTTCTCTGATCGCTTTAGGGGTGACGACTTCCGCCATGGATCAAAACGTTCAGTCCCGTG
AGCAAGCTCAGCAATTGGGTGCAGAAATTGGCGGCGCCGTGCTGGCAAAGCCGATCAATA
AAACTATTGAAGCCACGGGCTTTAGCTTAGCGGTGACTTCAGAGTACGACTCAACCCGCA
ATATCAGTGTGCCTAAGATCACCTTAAGCCGCAGTCTATCGACACGCGTGAAGGTGTCAG
GCAGCCGTCCTGTCGGTGATTCACAATCCTATGACTTAAAACTGGAATACCTCATCAACA
GCAACTTCACCGCCGTCGGCTCTTTTGAAAGCCGCGGGAATGAGGACGACACGACCTTGC
AAACCACGCAACCAGCAAGCCAAAGTATTTTCGGTCTGGATCTTGAGTTCAAAAGGGAGT
TTAAATAATGCTTCCTGCAAAGACTCTGTTGTCCCTATTCGTATTTATTCTTCTGTGTGC
ATCGCAGGCGCAGGCTAAAAAAAACCTTCGCTATGAGACACTGCCTGCGGAGGTACAAGA
AGATCTGGTTAAAAGATTTCCGCAGATTGAAAAAGAGGCGCTAAGTCTGGAACAACTGGA
TGAAGTCATTCGCTATCTGCAGCTTAAGCCCGAGTTTGAAAATGTGCGCATCTTGGATGA
CGGCAATGGCTCCCCTTACCGTTTGGATTTTCAGCGCACGCGGATTATTTCCAAAGTCTC
CATCGACGGAATTTCAAATATTTCTGAAAGTGAAGCCGGAAGCACTTTTGGTGTGAAGGC
CGGCGACGTCTTTGATCAACAGAACCTGATCGAAGGGGCCGAAAAAATCCGTCAGCTTTA
TGCCGAGCGTGGTTACCTGAATGCCATTGTCGATATTGCGATGCCACCTGAAGGAGCCGA
TCAAGTCGGTGTCGAGATCAAAGTCACTGAAAACAAACAAACCCGCGTGCGTAATATCGT
GCTGCAAAGCCCGAACGACGCTTTAAATCGTGAACTTACAAAACATCTTAAAGGGTTTCT
CAAAGATCCTTTTACCGATGCGACTTTGAATGAACTTCAAAAAGACGCCCGAGAATACTT
AAAAGAAAAGCGTTACGTGCGAGCCGATCTAACGGGACCGACCACAGAGTTCAGCTCTGA
CGAATCTGAAGTTTCACTCATCTATCGTGTGGATAAAACCGAGCGCTACACTTTTGAGTA
TGAAGGCATTCGTCTTTTAGGCGCCCGAGAAATCGAAAAGGCTTTGGATCTGGATAATTA
TTATTCGGCAAGTCCCACAATCGGTTCAGAGCTTGCGCAAAAGATTCGTAATTATTATCT
ATCTAAAGGTCATGCCCGCGCCGAAGTGCGTGCCGAAGAACACGAGGGCCGTGATCCCCT
CCATCGCCGTATTGTTTTTAAAATTGAAGAAGGGCCTCAGATCAAAATCCAAGCGGTGAA
TATCACCGGGCGTATCAGCAAGCGCCAAAGATATTATGTGAACTTTATCGAAGAGCACAG
TTCCAAAGTCGTCGATAAGGGTCTTTATAATAAAGAGGACTTCGACACCGGTGTGCAGAA
TCTAATTTTGGAACTGCAAAACAATGGTTACTTGCAAGCCAAATTGATTTCCACTCGCAC
TCAGTACAATCGAGAGCGTGACGCCGTCACTTTACATGTGAATTTGGATGAAGGACCCTT
GACCCAAATTGAAGAAGTCGATTTCAGCGGGAACAAAGATTTTTCAGACGAAGAACTTAT
TGGTGTGACGGGCTTAAAACCCGGAGCCCTGCGCTTAGGACAAATTGAATTGGCCATCGC
TCGTCTTAAAGAGTTCTATCATGATCGCGGTTACATCGAAATGCTGCTGTTAAACGAAAA
GCAGGATTTAGTGACCTATGATGAAACGAACACCAAGGCCTCTTTGCACTTTAAGATTTT
AGAAGGTCCGCAGGTGCGTGTAGCTTCTATCGTCCTTGAAGGAAACACCTTCACCAAGGA
TTACGTCCTTTTAAAAGAGCTGGAGTTCACAGAAGGCGATCTAGTCACGCCTTATAAGGT
TCAAGAATCTGTCGCACGTTTACAAAGAACCGGTTTCTTTGGCACTGTCGACATTCGCAC
CCTGGAAGAAAAAACCAATGTCGCCAACCGCACCGTGGTTGTGAAAGTGACAGAACGTGA
TCCGGGCCTTTTGACTTTCGGTGCAGGTGCCACGAATGAAAGAAAGCTGACCTTGCGTGG
ATACGCGGGTGTCGCTTATCGCAATATCATGGGAACTGGCCGCGGAGCTTCTTTGCGCTT
AGAGGGCAACTACAACATCGCAGACCTTAAGTACCTTGAGCACAAAGTGGTCTTCGGATA
TCTAGAGCCTTATCTTTTCGGAACACGTTTACGCGGTCGTATCAATATCACTCGTTCCAC
GACCGTGACGGATTACGAGATTCACCAGGCCTCTGAAGTAAACTCGACGACTTATTCCGT
AGAAAAAGATTTCACGTCGCACGTTCTTGGAGTGTGGGATATCTGGTCTTTAGCGACAAT
CCGCGACTTCGGTATCGACGATGTCTATCCGTTCCCCGAAGATGAACAAAACATTGCGAC
GACGGGGCCGACACTGGATTTAGATTTCCGTGACAACCCTTTCAATCCGACCAAGGGAAA
CTTCACGCGCTGGAACGCCGAATACTCTGCGCCTTTCTTGGGTAGCACGGGCACGATTGA
ATACTGGAAGACGACCCTCAGCTTTACTCATTATGCTTCTGTTTTTGAGCTGCAAAAGCA
GCCTGTTGTGTGGGCGAATCAAGTTCGTGGCGGTTACATTAAGAATCTCAGCACACGCGA
TGATGGCGGCGTACCTTGGGATAAAAAAGGTTTCACTCTTGGAGGCCAATCCACCATTCG
TGGTTACGAAGCAGGAACTCAAGAAGTTTTCCCTAATCGTGATGACTTGGGATTATCTGA
AAACGAAAAGACGTATTACCTAAAAACCGAAGCCGTGATGTATCTTGTGAAATCGGAAGT
GCGCTTTCCTGTTTACGGGAATTTAGGCGGAGCTGTTTTTTATGACGGCGGTTACGTGAA
GATTCAGGATTTGAGTTTTGAAGATTACTACCGTGACTCTGCAGGCTTTGGGATTCGCTA
TAACACGCCAGTGGGACCTTTAAGTCTGGAGTGGGCATGGAAATTAGATGCCCGCCCTAG
TGAAGAGCCTTGGCGCTTCCACCTTTCAATTGGGACGTTCTAATTTAGGATCGGCTTACA
ACGGGCGACAACCAGATACGCGTCGGGTTTGCCCTCTTTCAAAAGCGGCAGCGCATACAT
CACGCGAACGCTGACCGCCAATCTTTCTAAAGACGCTTTCTCAATCAAAAGATGTTCTTC
TACGTCAATGTCCATGCTGGTTTTTTCGCCCGTAATAATCGACGTTAATGTCGTGACAAG
CTTCGCCGTCACTTGAGGATCACGTTCATACAGATGGATCCAAGGGCGCGTGTAAATATC
TTCCACCGTATAGCTGGCATATTGGAAATAACTGAAAGTTCTAAAAAGTTGGATGTTCGC
TAGATTATAAATTTCTGTCAGGTGTTCGTCCTGGATCAGTTCTAAGACTTTGGCGTCATA
CTGATAGCCATAAAACTCTAAAGCCTTTTTTACAAATAGTGAGGCATCCTTGATTTTGCC
ACCCGCTTCGTGAACGGAGTCGCAGATCTTGATGTAGTTCTCAAGATTTTCTACGGTGCT
TTGCTGCTCAGCTTCAGAAAGTTGACGGAAGTAAGGCAAAGAATCTTGGCTGTAAGGGCG
AATTACAAAACCCTCTTGCTCAATAAGCTCACATAATTCTTCACTAAGAACTTTGAATTT
GGCGATGGTAGAAGCTTGTAATGAATCCATACAGAACGAACCAGAATCTATCGTAAACGA
CTTTAAAAGAAAAGACCCCTACTACGGGGTCTTTTAATACTAACAAAACTTTAAAATAAA
AGAATTCTTAGCGTGCTTTGCTGCCCGCGAATTTGCGGCGTAGATCTTGAGTAACTTCTT
GAATAGTCGCATTCAAAGTCACTTCGAAAAGATCGTCAGCAGATACTTTGTAAAGCTCGC
CCAATTTTTTTAGAGCGTTGATTGGTGGGTGAGAAACACCACGTTCCCAGTTAGAGATAA
ATTGAGGTGTAGAGTAGCCCAATTTATCAGCCACATCTCTTTGAGAAAGCCCTGCCGATA
CACGTTTTTGTTTTAGAAAGTCTGCAAGCATATTTTTTTGTCTCATGTGATTTCCACCTA
GCGATAGGATTAGCTTAAACACAAAGGATATACTGTGACAAGTATATTTAGTCCGTAAAC
AAATACAGTATACATTGTTTGGAGTAAATTACTTGGTGTTTTTTTACAAAATCTTCCTTT
GAGATCAAAGTAATTTCATGTTTTCATTTCCATCGACGAACAAGGATTTAGCCGTGACAG
AAAAGACGCAACATAGCCTCTGGACAGAAAAATATCACATTACAAGTTTGCTAGTGAACC
CTCTGGGGCGACTAGGACTGTATGGAGCCCTCAATTTGCTGCAAGAGACCGCATGGATGC
ACGCCGAAAACTTAGGCTTCGGCATGAAGGACATGGATAAAGAAGGGATGTTTTGGGTTT
TAACCCGCCAATGTTTGCGGATGAAAAGGTGGCCTCACTTCGGCGAAAATATCCGCGTAC
AGACGTGGCTGCGCCCACCGGAAGGGGCCTTTGTTTCCCGTGAGTTCGCATTTATTAACG
AACAGGACGAGGAAATTGGCCTGTGCACCACCAGTTGGCTGGCGTTGGATCGCCAGACGA
AAAAAATCCTGCCCTCTCAAAATCTACGAGATTGGAACACTCTTACCCACGGGCGCGCCA
CGGGTCTGACCGCCGAAAAGATTCCCGTGTCTGGCGAATACCAGAAGCTGGCAAAATACC
GCGTGCGTAATTCTGACTTGGATATCAATCAACACGTCAATAACACCAAGTATGCCCAAT
GGATTTTAGATGCGATCCCCTATGACTTGCACAAAACTCTTTTACTGAAATCCTATTCCG
TCAATTTCCTGGCAGAAACGCATTTAGGTGACGAGGTTCAGGTCGACATGAGCTGCAGCT
CCCCGACGGTGGAAACGGCGTCGCAAGGTAGCACTGCGTATCGCGGTGTCCGCGTCGGCG
ATGGGAAAATCCTGTTTACCGCCCTTTTAGATTGGGAGAAACGCGCGTGAAAAAACTGAT
TCCTTTTACCAACACGGCGCAGACAAACCTTTTTAAGGTCGCAGCCGAAATTGAAGCCAT
CAGCCATGACACTCACCTTCTAAACTTTGAGATTCAGGGACCGGTTGAAAGAATTCTTTG
GCCAGCCCCCGCCGTCATTGAATCGCGACAAGATGAGTTGTGGAAGACCACGTGCCTTGA
AGCCTTTCTTTCTTCAGGCAACGCGGCAACCGACAGCTACTTAGAGATCAACTGTTCCCC
CAATGGCAACTGGAATGCTTATAAGTTTAGCAGCTATCGCCAAGGCATGGTGCCAGCAGC
GGATGTATCGGTACGCCTTCAAGAGCGTACTGGAGAGACTCAGCGCGTACGATTTCAAAT
CGAAATTAAGGGATTTAACGCTTCCGAGGCGGTCTTTCACGGCCTGACCGCAGTGATTGA
GTTTACGAACGGAGAAAAAAGCTACTGGTCGCTCAAGCATGCTGACGCAAACCCGAATTT
CCACGACAAAGAAGGTTGGGAAAGCGCCACGACGCGCTGAATGAATCCTCTGTCCCCAGT
CTGATTCTTGACCCTTTCTGACGGCCAAGTTAGCTTGAACCGTTTTGATTTTCTAATCCA
GAAAGGGACTTTATGAAAAAACATTCCGTACGTGTTTATCCGTCTAAAGAAAAGTTAGAT
CGCAAAGATCAACTTGCTTGGAAAATTGCAGAAATCGCTTCTGACAATGCTCCCATCAAA
GCTGACGTTGTAGACATGGTTATCAACCGTATCATCGACAATGCCTCTGTAGCTATTGCT
GCTGCGAACCGCCGCCCTGTTGCATCTGCACGTGCGATGGCGATTGCGCATCCTCGCAAT
GGTGGTGCGACTGTATTCGGTATGCCGAATGATCAAAAATTTGACTGTGAATGGGCGGCA
TGGGCGAACGGCACGGCGGTTCGTGAGTTGGATTTCCATGACACTTATTTGGCGGCTGAC
TACTCTCACCCCGGTGACAACATTCCGGCTATTTTGGCGGTAGCTCAACAAATGGGTAAA
AACGGTAAAGAGCTTTTGAAAGGTATCGTGACTGGTTATGAAGTTCACGTTGATCTAGTA
AAAGCAATCTGCCTTCACAAACACAAAAAAGACCATATTGCTCACTTGTGCCCGGCTCAA
GCTGCAGGTATCGGTACTTTGTTGTCTCTTCCAACAGAAACTATTTTCCAAGCGGTTCAA
CAAGCGGTTCACGTGTCTTTCACGACTCGTCAATCTCGTAAAGGTGAAATCTCTTCTTGG
AAAGCTTACGCTCCAGCACATGCGGGTAAATTGGCTGTTGAAGCCGTAGACCGTGTAATG
CGTGGCGAAGGCGCTCCGTCTCCAATCTATGAAGGTGAAGACTCTGTGATCGCTTACATG
CTTGATGGTAAAGATGGAAAATACGAAGTTCCACTTCCAGAACCAGGCGAAGAAAAACGC
GCGATCCTTGAGACGTACACAAAAGAACACTCTGCGGAATACCAATCTCAAGCATTGATC
GACTTGGCTCGCAAAATGAAACCAATGATCAAAAACTTCGACGACATCCAGTCCATCGTG
ATCCACACGTCGCACCACACGCACTACGTGATCGGTACGGGCGCGAACGATCCACAAAAA
ATGGATCCAAATGCATCTCGCGAAACTCTTGATCACTCGATCATGTACATCTTCGCTGTG
GCTCTTCAAGACGGTACTTGGCACCACGTTAATTCGTACGCTCCAGAGCGCGCGAAACGT
GCTGACACTGTGGCTTTGTGGCACAAAATTTCTACTGTCGAAGACAAACAATGGACTGCT
TGGTACCACGAGACAGATCCAGATAAAAAACGCTTCGGTGGCCGCGTAGAAATCACAATG
AAAGATGGTTCTAAAGTTGTTGATGAATTGGGTGTGGCTGATGCGCATCCGGCGGGTGCT
CGTCCATTCAAACGCGCGGACTACATCCGTAAGTTTGACACTTTGACTGAAGGAATCATC
ACTAAAGCTGAGAGAGATCGCTTCATCGGTCTTTGTGAGCGTCTTGAGTCTTTGACTGCT
GACGAAGTTCAACAGTTGAATGTTCAGATTCCTATCGACAAATTGGTTAACAATAAACGT
GATAATAAAGGGATCTTCTAAACGAAGACCGCCTACGGTGAGGAGGAGCCAAGTCTTAAN
NTTAAGACTTGGCTCCTCCTCCCCGCAGGCTCATTGTTTAGATGATGCTCTTTATCTTGT
CTTTGAAAGCACATTCGTGTTTGGAAATGTTAGAATCACCAGTGAATTTTCAAAGGCAAA
GCTTTACTGTTCACAATAACTAGTAGCTTTGATCTTATTTATCTTTGGAGGAACGATGTT
ATTTCCTGAAATTACTCCCGCTCAAAAACGTAAGAATTTTCGTGAGGCTTTGAAATCGGG
GAAACTTTTGCAGTTTCCGGGGTCTTGGTCGCCGCTTGTGAGTATGGCTATTGAAAAAGA
AGGCTTTGATGGGGTTTATATCTCGGGGTCGGTTCTTTCTAATGATCTTGGGTATCCTGA
CATTGGTTTGACTTCTTTGACTGAGGTGGCTCAACGTGGGCGTCAGATTGCTCGTACGAC
GAAGCTTCCAACTATTATTGATATTGATACGGGCTTTGGTGAACCGATGAGTGCGACTCG
CACGGTGCAAGAGATGATTGAGATGGGACTTGCGGGTTGCCATATTGAAGATCAGATCAA
TCCGAAGCGTTGTGGTCACTTGGATGGCAAGGGTCTTGTGACTCGTGATGAAGCGACTCG
CAAGGTGGCGGCGGCCGCTCGTGGTAAGAAATTGGATGAAAACTTCCTTTTGATTGCTCG
TACGGATGCTCGTGCCGTGGAAGGCTTAGATAAAGCTATTGATCGTGCGAAGGCTTACAT
CGATGCCGGTGCTGACTGTATTTTCACTGAGGCTTTAGAGACTGAAAAAGAATTTGAAAC
TTTCCGTAAGGCGGTTTCTGTTCCTCTTCTTGCGAACATGACAGAATTTGGTAAAGGTCG
TTTGTACACTTACCAAGAGCTTTCAAATCTTGGTTACAACATCGTGATTTATCCTGTAAC
GACGTTCCGTCTGGCAATGGGTGCCACAGTAGCCGGTCTTTCTGAAATCAAAGCTAAAGG
AACTCAAGAAGGTCTTTTGGACAAAATGCAAACTCGCAAAGACTTGTATGCGCTTTCTCG
TTACGACGAATACAATTCTTTTGACACAAGCATCTTTAATTTCACGTTGAAATAGGTACC
TGCTTCCGATTGTTCATAAAAGAACAGGGTTTGAGGGGAAAAAGGCGTTGTCCTTTTTCC
CTTTTTTTATTTTTTACTGCTGGAAAAAAGCAGCGCACTGTTAAGTAACGGAGTCGTGCA
TTTCTCGTTCACATCCAATACACTCTCTTTACCAACAGGAGCTCTTTATGAAAAAAATCT
GTGTGTTCTGCGGTTCTAGTTCGGGGGTTCGTCCTGAATATTTAGAAATGGCTCGTGAGT
TAGGGAAGACGTTTGCGATGAACGGCATCACTTTGGTTTATGGCGGCGCTAAGATCGGAT
TGATGGGCGCCATGGCGGACTCTTGCCTGGCTCATGGTGGTAAGGTTATTGGCGTGATTC
CTCAAGTGATTATGCAAAAAGAAGTGGCGCATACGGGACTCACCGATTTGCAGGTTGTGG
ACTCTATGCATACTCGCAAGGCGCGCATGGCGGAACTGGCTGATGCCTTTATCGCATTGC
CGGGTGGCTTTGGAACTTTTGAAGAGCTGTGCGAGATTGTCACTTGGGCGCAATTGGGTC
TTCATCAAAAGCCGATTGGAGTTTTGGACGTCCATGAATTCTATAAACCTTTAAAGGAAC
TTATAGAGTCCGGAATGCGTGAAGGATTTATTCGCGATGAGTACAAAGGCCTGGTCGTGT
TTGCGAACTCCCCCGACGACATTTTGAATAAGTTTGCGAGCTACACACCCGTCCCGACGC
CTCAATGGATTAAGTCGACGGCACAAACTTAAAATAAAAAAGCCAGTGGATCACACTGGC
TTTTTTATTTATGGAACCTCAAAGCATTAGCAGCCTGAACCTTCCATGTCGATTTGATGA
ATCTTTCCATTTTCAGTGTCGATGATTAACAAAGATGAGAAAGTCACTCCACACTGGACG
GCGCCGATAGGAGCCACACCATATTTAACTGATCTGATCGAACGAAGAATGAACTCGGCA
CGATTTACTTTCAAAGTGTCGTCAGCGAATTTGATTTTGTCTTCCTGAGTTTGTTCACTC
TCTTCCAGTCTGAATTCCAATTGACCTCGGATATAGCCAAAGCCTCCTGCTAAAGTCTCA
GGACCCCAAGTCATGCCATCTGTTTCCCACGCAGAACCGTCTTCCGCCCAACGCTGTTCA
AATTCCTCTACGGACTCGAAGTAATCCGTTTGCATTGCCAGCTCGCGAATCATGACTTTT
GGATCTTTGTTCGGAGCTACCGTGTGTGTTTGCGAACCTTCAGCAACTTCAGCAAGTAAA
GTCACCGCATAGTTGATACGCTCCTCAAGGCTTTTAGATTTCGCGTTAGCAGTGAAAGAA
AAAACAAGTGAGGCAATAAGAATTAAATTTTTCATCGGGCCATCCTTTAAAAAAGTGATT
GGAATGGCCCGGATATATGCCGAATCCAGATGAAAACAAAATCAATGCTTCACCTGAATA
TATTCATGAATTGAATAGTAAATATTACTCAGCCCCAGAGGTCATTTTTAGACCAATGAT
GGACACAAGCAAAAGAGCTAAGAAAAAGATCCTTGCTGGCGTCACAGCTTCTTTAAATAA
GACGATACCCAATATAGCCGCTCCTAGGGCGCCGATTCCGACCCACACTCCATAAGCGGT
TCCGATAGGAAGGACGTTTGCGGCTTTGGCTAAAAGGAACATACTCCCCGCCAAAGTCAG
CAGTGTGAAAACACTGGGGCCTAATTTCGTAAAACCGGCTGTGTATTTAAGTCCGATCGA
CCAGCCTACTTCAAGAAGGCCTGCAACCAATAAAAGAATCCATGCTGTTGTGTTAGACAT
ACCAACACTCCTTTCGTTAGAAAAAAGCGTCGTCTTGTCTTGACCGGGTACGTCGCACAT
CGTCCGGGTAAAGGCTCAAATGAAAATGAACCGAAATACAGCCTTATTTAAATCGTTCTC
AGTGAAAATGTCAACTTTCCAGGCCCGACTTGAGACCTTGCTCTCTTGACGACAAAGGGC
GCAAGGAATAGGTTACGCCCTATGCAAAAACTCAAAGTTTTCCTGTCTGACAGTTTGAAT
CCTCATCTTAATCTTGCGACGGAAGAGTGGATCTTTCACAACCTAGATCCTTCTCAACAA
ATTCTGTTTTTGTGGCGCAACGAAGAGACTGTGGTCATCGGCCGCAACCAGAACCCTTGG
ACTGAGTGCAATCTTGCGCAAATGAAATCAGACAATGTTCACTTAGCACGCAGAACAACC
GGCGGTGGCGCTGTCTTTCACGATTTAGGAAATACCAACTTCACATTCCTATCTCCAAAA
GAATCTTATAAGCGTGAAAACAATGTGCAGATCATTTTTGATGCTTTGAAAACTTTCGGC
ATTCAGGGTGAAGCTTCCGGCCGGAATGATTTGCTGATCCCCTTCCATGATGGACCTCGC
AAGTTCAGCGGCAGCGCATATCGTGAAAAGAAAGATCGTGCCTTCCATCACGGAACTCTT
CTTTTGCACACCGATCTGACTCGCCTTGGAAATTATCTAACTCCAAATCCAAAAAAATTA
CAGGCGAAGGGGAAAGAATCTGTTCGCGCACGTGTGGCAAATTTGAATGAAGTGGCATCA
GAAATCCGCCACGAACAGATTGTTGAAACCATGGTGGCTTCTTTTGAAAAATTCTATGGC
GCCAAGGCCGAGATCGAGTCTTTGACGATGGCAAGCTTAAAAGAAATGCCAGAGCTTAAG
ACTCAGTACGACTCATTAAGTTCTTGGGATTGGTTGTATGGAAATACTTTAGAGTTCAGT
CACAAGATGGATGAGTATTTGTCTTTGGGCTTTTTTGATTTCCACTTCAAGGTGGAAGAC
GGTGTGATCAAGGAACTTCGTATTTTCACGGATTGTTTGTACCCGCAATTGATCGAAGAC
CTCACGAATGAACTTCGTGGGTCCCCTTACCGCGGCGACGTGATCAAACACGCGCTTGGA
AAAATCCAAAGCAAGTACCCGGATCTTTCCGCGGGACTGACAGAGCTTGAACAATGGCTC
TGCCGCCAAATCGAAATTTAAATTATCTTACGCGTTTCAAGTTGCGGCATTCGTATTGTT
TATAAGTGCGAGTGCCATCAGCTTGGAATACGTGATCGAAATAAAGATTCGCAGCTAAAA
CGCGACCAGTACCATCGCTGGCAATCTTCACTTCCGCTGAAGAAACTTTGTCTAAGTTAA
AGCTATAAGCATGAAAGCCATCTTTATATAGATAAGGTCCTTTCACAGAGGTCTTGTATT
GCGCTTTACGAGCATCGCCTTTATTTACGGCTTCAGGAGCTTCTACTTCGATGCTTTTCA
CTTCGCCTTGGCCGTTAATGTTTAAAGCCACAGCGCAAGCTCTTTCAGAAATCGCAAGCT
TCTTACAGCCCAGATCTTTCGCAAAAAAACCACTGCCCGTATCCGCACACTGTTTGCGAG
CTGCCAAAGTGCCGTGGAATACCAATGATTCCCCTGCTTGAGCTCCGATGGAGAACATCA
TTACGATCGCTTGTACCAGAAACGCTCTTTTCGTCATAAGAAAACCTCCGTTAATATTCG
TGAGGCTTAGGAGCAACATGTGTTCCAATATGAGATCAAAGACAACGAATCCTCGCCTTT
ATTCGAGTGCTCATGCCTTTACCAGGTGACGAATTTGGGCGCCTCTTCAAGATCTCCAGG
ATTGTCCAGTATGTCCCGTGACTGGGATTGTCTGCCATTCAAAGAATAGACAGGCGCTCT
TGTCTGCGAAGGAAATAAACAGGTTATAACCTAGGCATAATCGTCGCTAGAAAGATTCCT
GACTTTAGAAACCAGTTTTGCAACGTTATAGAAAAAAGGGAGAACCCATGTTCGCTAAGA
AATCTATTTCAATCACAGCAGCAGCACTTCTGTTAAGCTTGGGCAGCCAGGCAATGGCCG
CCTCCATGGAGTGCTCTATCAGTTTGACAACAGCGACTGCCGGAGGACTGATGCCGATGG
AGCGAGCCATCACTTTAAAAGCGAGCGAGGTCCGTCCCGAAGCCAAGATGGAACTGAGTG
AGTGTACGGACTCTGATATTTTAGGAATGACGGTCACGCTTTGTGCGATTGAAGACGGTG
ATGCTTTGGGTGTGTTTCACGCCGAATTGTTTATCAATCGCGACGGCGGTGAAGAGCTTG
AGTTCACTTCGGCGAAAGATATCTTTGCCTACTCTAAAAAACGTGCCGGTGCCTTAGTGT
CGCTATTTTCGGAAGGAACTTTGACTCCGCAATTCATGAAGAAGATGGATGATGCGAATC
TGACTTATCCAGAGTACAAAGGTGGCGATTCATTGGCGATTGATGACGCCGTCTCTGCAG
CCTTCAAAAAAGGTGTTCTGAACAAAAACGATATCGTTTCTTTGAGCATTGAAAGCTGCC
GACTTAAATAACTATAAAGAAGGAGTTCTGCCGCCGTCGACGGGTAAGTTGATACCTGTA
ATATAAGAGGCGGCGGGACTTGCTAAAAACGCGATGGCTTCAGCCATCTCTTGGGGCTCT
CCGATTCTTCCCATCGGCACTGACTTTTTCCAATTTTCTTCGATCTGATCCAATGTGGTT
TGCGATGATTTGGCTGACGAATCCATTAAAGACGTCAAACGATCCGTCAGAATATAACCT
GGTAAAACATTGTTCACCGTGATTCCAAATGGTGCGAGTTCACCGGCTAAAGTTTTTGAC
CAACTGGCCATCGCTCCCCTCACCGTATTAGAAACTCCCAAATTCGGCAGAGGATTTTTC
ACTGACGTCGAAATCACATTGAGGATGCGTCCATAGCGAGATTGCTTCATAGAAGGAAGA
AGTGTTTGCACCAGCAGATGTGCGGCATGCAAGTGCGACTTAAACGGAGCTTCGAACTCT
TCAATACTAGCGGCATGAAGAGGACCGCCTTTAGGTCCTCCTGAATTGTTAATTAGAATT
TGTATGGATTCTTTTTGAAGCGAGGGTAAAAGCTTCTTCAAACTTTCCGTTTCCCCAAGA
TCAACCGTGAAATACTTATGACCACTTCCCGAAAGTTCGTTCATTAAAGTTTTAAGTTTT
TCCTCTGTGCGGGCTAGAGCAATCACTTTGGCTCCGCGCTCAGCGAATAACAGAGCCGTC
GCTTTCCCAATACCACCTGAGGCTCCGCAGACAAGAGCTGTTTTTCCTTCAAGACTCCAC
GAATTCATTTTTCCCTCGCGAAATTTGGGTTAGAAGTTCGACTTAAGCCATTCGCTTATA
TCGTCTCTCATTTCTGGAGAGATTTCATGACCCGCATTGTAAGTCTTAAAGTTAAACGCA
AATCCGGCTTTTTTCAAAGTTTCTGCGGTGGCTTCGGCGTGAAACAAAGGCAGTTTGTTA
TCGTGCAGACCATGCATTAGTAAAACTCGAGGCGTGGACGTCACCGTGCCATCAGGCACC
ACTCCTTGAGAGACTTCTTGCAAAGTGCGCCCGCCTATCGCAACCATGCCGCGAATAAGT
TCAGGTTCGGTAAATCCTAAAGAAAGACTCATGATCGTGCCTTGACTGAAACCCAAAAGA
ACAATTTTACGGGAATCAACTTCAGGATGCGATTTTAACTGATGAATAAAATCTTTTAAA
AGAAGGCGGGAGCTTTCCGCCTCTTCGCGATTGTGCAGAGGTCCCTCCGCCGTGAAGCGA
ACTTGGAACCAGGCAAAGCTCTCAGGCCCCATCACTAAAGGCGCGCGCAAACTAAGGACG
GCGAATCTTGGATCCAGCGAAGAAGCCAACTCCGCAAGATCCTTTTCGTTGGAACCGACA
CCATGAAGAGCGATGATCACAGGCGACTTACCCTGGCTTTTTTCTTTTGCCGGAATGTAA
ATCGCCTGCAGCTTGCTATCTGTTTTCATATCATCCTTTTTTACCCAAGCTAAACCCACG
CATAGAAATAGAACCCATGTCATAACCTTCAAACTGGAACGCCAGTTCATCTTTCTCATC
TGCGGCTCCTAAAACATACAGCATTGGTAAATAGTGATCGGGCGTAGGAACGCTTAAGCG
TCCTGCTGTGGATTTCATAAATTCTTCAGTAAGTGCTTTAAAGTCGCGATCGACCAGTTT
TTCTTTGGCCCATTCGTCAAATTCGATCGCCCAATCTTCACCTTGCAATGGCTTATCCCA
GTTCGCTCGGCGTAGGTTGTGAACGATGTTGCCGCTTCCCACGATCAAGACGCCTTGCTC
TCTTAATTTTTTAAGAGTGCGGCCTAACTCAAAGTGAAATGCGGGAGGTTCGGACATATC
GATACTCAATTGTAGAACCGGGATATCGGCCTGCGGATACATCTTACGAAGCACCGCCCA
GGTTCCATGATCCAATCCCCACGAGCTGTCGTCGCCATGAATTTGCGGTTTATTAGACAG
GCTTTGAATTTGTTTTGCCAACTCAGGATCACCGGGCGCGGGATATTGCACGTTGAATAA
CTCCTGCGGAAATCCATAGAAGTCATGTATAGTGCGCGGCTTTTCCATACGAGTCACCCA
TGTGCCTGCACTCAACCAGTGAGCGGAAATCACTAAGATGGCTTTCGGTGTCGCGATTTC
ATTTCCTAAATTAGCTAAACTTTGCGTGAACGGATTGTCTTGGATCGCGTTCATAGGATT
GCCGTGCCCCACAAAAAGCACGGGCATCTTCGCACCGTCTTGTTTTGAAGTCAGATTTAA
AAGAGTTTTTAATTGATCAGGCATATGCAATCTCCATAGGCCCCAAGCCGTCAGCGCACT
GCCTGCGCCAATCAGCAAAGACCTTCGACTTAAGGAACGTGTTCCCTTGCTCATGCCTCC
ATTATTATGGAAAAAGCACTGTTCCAAAAGACGTCAAATTTGCATAACACTGTTCTATTT
TTGTATATTTACCCTCTAGGCCGGGCTTATTTAGCTTTTCAGATAGGGCACTAAGGCAAT
TGCTGCCGGCACAAATTGAATCACAGCACCTCTCCACATCTTACGTGGATTTGACAAGAG
CAGGACTAAGCCCGCACCACAAATTGAAAGAAGGGCGTAAATAATAAGCGTCGTTCCCAT
GGAATAGGTCATCTCTCCCGTTCTAAAATGCAGGCCCGCAAAAATCGCGATCGCCAGGAA
GAGATTGTAAAAGCCCTGATTGAACGCAAGCGGTTTTGTCGCGGCGACATCTTGAGGCTT
TACGCCGAAGATGCGATTGATGCGCGGGCGTCCCCAAAGAAGACTTTCTAAAATGAAGAA
GTAAACATGCAAGAATGCCGGAAGAAGAGCGAACGATATTTCCATACATTCAGTCTTTAG
ATCATGAGCTTTAAGGTCAAGGGGTCTTCATGCGGGCCCTCTCCCCTCGCCGCGGCTGGC
AAAGGGAGGGTTCATTGTTTCGGAGAGGTTGACCCACGCAGAACCCCGAGCTAGCTTGAG
CCATTACTTTAACGACACATTGTGCGCCGCATTTTAAAGCAAATGCCGACGCCTTCTTGC
GGAGGAAAAATGGCTGAATATATCAATCCAGATTACGTTCCAGAACCGGATAAAATGAAC
GTGAAAAAGGGCCTTGAGGGCGTGGTTATGGATACTTCAAAAGTATCTAAAGTAAACCCT
CACACAAACTCTTTGATCTACCGTGGTTACCCAGTTCAAGACTTGGCTGAAAACTGCTCT
TTTGAAGAGGTGGCTTACCTTCTTTACAACAACGAGTTGCCAACAGCTTCTCAACTTGCA
GACTTCACGAAAAAAGAGCGCGGCTACCGTGAGATCTCTACAACTTTGTTGAACGTGATC
AAAGCTCTTCCACAAAAATGTCACCCGATGGATTCAATCCGCACAGCGGTTTCTTTCTTG
GGAACTGAAGACGCTCGTATTTGGGATGCGACTCCAGCGACAAATATGGATAAAGCAATC
CAGTTGTTGGCAAAAATCCCAACAATGGTTGCTGCTGACTACCGCTTCAAAAAAGGTTTG
GATTTCATTCCTCCTAAAGCGGATCTTTCTATCTCTGAAAACTTCTTCCACATGTGCTTT
GGTAAAGTGCCTCAAAAAGAAGTTGTAAAGGCTTTCGACGTTTCTTTGATCCTTTACGCT
GAACACAGCTTCAACGCTTCGACTTTCACAGCACGTGTTGTGACTTCAACTCAATCTGAT
ATTTATTCTGCAACTGTTGCGGGTATCGGTGCGTTGAAAGGTCCTTTGCACGGTGGTGCA
AACGAAATGGTTATGCACATGATGAAAGAGATCGCAGACCCTGCGAAAGCCGAACAATGG
ATGTTGGATGCTCTAGCTCAGAAGAAAAAAGTCATGGGCTTCGGTCACCGCGTTTACCGT
TCTGGCGACTCTCGCGTTCCAACAATGAAAAAATACGCGCAAGTTATGGCAGACGTGACT
GGCGAACAAAAATGGATGCAGATGTACACGTCGCTTGAAAAAGTGATGGTAGAGAAAAAG
AAAATCTACCCTAACTTGGATTTCCCAGCGGGTCCTGCTTACTACATGATGGGCTTTGAG
ATCGACTTCTTTACGCCGATCTTCGTGATGGCTCGTACAACGGGCTGGTCTGCTCACATT
ATGGAGCAAGCTGCAGACAACCGTATCATCCGTCCTCTTTCTGAGTACGTGGGTCACGAA
CAACGCAAAGTTGTTCCTTTGTCTGAAAGAAAATAATTTAGAGAAATCTAAAATGAAAAA
GGGAGCGGTATCGCTCCCTTTTTTTTGGCTCTAGTGAATTGAGAGCTGCTGGCGCTCGTG
GCTGTAGGCCACTAAAATGCGCTCGATTTCTGGATCTTCCGTATTCAAGCTCTCTTTGGT
CGTTGGTAACGCCATCAAGTAGTCGCTTTTACGAACCATGTTTTGAAAATCAAATTCTTT
TAAATCCTTAAAACGGCCCATTTGACGACGAACTTTGAAAAGAGACGTCATGGATTTAAG
ATGCGCCAAAGTCCCCTCGGCGTATTGAGTCCTCATCGTTGTTAGATCAATGTTTTGACG
CCATCTTTGAAGTGTTCCCATAGACGAAGCTTTTAAAATTTCACTGGATTGAGTATCTAG
GACCTCGGCCCAACGCTTCGCCGTCTGCATATGCAATGAAATGTCGTGACGGCGCTTGGA
TAGTGGCTGAACAGCGACGCCATTTGTGGGCTGTCTCACTGTGGGACTGGTGCTTTTGGC
TCCAACCAATGCGAGTTCAGAGGCCATGATGGCAAGTCCTACGAAACAAAGCGCGGCAGT
TCTTAAAAATATAAGCATCTTCTTGTTCATACTTCTTAGGATATCCAAGAGTTGTGCCGT
GTTCTAATTTGAGACGAAAGAATTTGACCGCACGAACGTCCTCGCATGAAATGAAGGCGC
GTTTTTTATGAAAAGGACCGTATGAAAAAGATCTTACTGCTTTCGTTATTTCTTCTTGGC
TGTGCTCAGACGGCGAAACATGATTCGGGTTCGTCAACTTCGGCAACGTATATTTCCTCT
CTGCCGTCACAGGAAATCGTGTACGAAAAGCCGGTGCATAAAATCGCCTTTGGTTCTTGC
GCCAATCAAGATCAGCCCGAACCTTTGTGGAAGGATGTTCTTCAAGCCAAGCCCGATCTT
TTTCTGTTCATGGGTGATAACGTCTATGCTAGCCACCCGACTCAACAACCTATCGCCGAA
CAGTATCGCAAGATGGATCAAATTCCTGAATACATCGCTATCCGCAAAGAAGTTCCTTTT
ATGGCGACGTGGGACGATCATGATTTCGGCGAGCGCGATGGCGGATCTGACTTTAAAGGT
AAAGACAATGCCCGTCGTGATTTCTTAAACTATTGGGGTTATGTTAAAAATAGCATTCCT
TTAGAACAAAAGGGCATCTATCACGCGAAGATGATCGGACCTAAAAAGAAATCTGTGCAA
GTGATCATGCTAGATACTCGTTATTTCCGCAGTCCTTTAAAAGAAAGCCCGGGGAATGAA
GGCAAAGCGCAGGATTATATCCCGCAAGAGGAAGGAACGATCTTAGGGGAAGCTCAGTGG
GAATGGCTTGAAGGACAATTGAAGCGCCCTGCAGACGTGCGCTTCATCGTTTCTAGTATT
CAGTTGATCGCCAATGATCCGAAATACGAAAAATGGGGCAACTTCCCGAAAGAGCGTCAG
CGCTTCTTTGATTTACTCAAGTCCACGCGGGCGAAGAATGTGATTTTATTAAGTGGCGAT
CGTCATATTGCTTCGATCTCTAAAATGGACCTAAAGAATTACGGTTCTCTCTATGAGATC
ACTTCAAGCTCAATCAATCGTGCAAATAAGTACGGCGACGCCGACTCTCACTACGTCGGA
CCGGTGTACAGCAAGGAAAACTTTGGTTTGGCTGACATCGATTGGAAAAAGAAGCTCGTC
ACCGTCGATATTCGCGGCTTCAATAACGAAGTTGTTAACTCCGTGAAAATCAAACTTCGT
TAATTATTTGTCCGCGCGACTCCAATCCACTAACGGTGGATTGGGGTTTTCGGCGAACTT
GCCGTTAAACAGAGTTCTTGCCCACATCACGGTTTCATCGATCGCTGAATCCAAGTGAGT
TTCATCCACGACGACTGTCGGAATGTCCAAATCTTGCGCTTTGTTCTGAGCATCATCGTA
AGGCCCTTGAATCATCACTAAGCCTTTACAGACATTGGATTCGCGACAGACTTGCGCCAT
GTATTCAGCCCCGACGCTGACCCCGACGCCGATGATTTTTTCTGGATTGATCGTGCCATG
AGTTTGCATAAATCTTAAAGCCGCATGAATGTCTTCGGTGCGCTTGGATGGGGACTCCCA
GGATTGCGCGGCACCTTCGTCTTCAGAGTAGTAGCTATGATCCATCACCAGGCAGGCGAA
ACCTTCTTCGCTCACTTCGCGTGCGATATAATGCGTGATTTGGTTCGTGGCTCCTGTCAT
TGAACCTTCAAATAACAATCCCACTAAATGCTCGGATGAATTTTTTGGTAGATAAAGACA
GCCTTCCAACAAACGTCCTTGCGAAGCATAGGTGATGGTGAGTTTCATAGCGGACCTCCC
CCGTTTCTATAAGGATAGAAAATCCTGTCCTTATTCGGAAATGAGGGTTTGTTTGGTTGA
GGAAAAACAAAGGTTGTTGTGTTGCAAGACAATCGGGTCGCGTACAACAGGGACGATTTC
ACTGCCACGGTGGCAGTAAGCGATTGCGTCAAGAACAACTTTCAGATCAATCCGGAAGAA
TTACTTTAAGACATTTATTTTTGGGTCATTTTTTGGGCACTGATAACTAATAACTAAATT
CTTAATGGCTTACGAAGTAACTTAAAAAATTCAGTGAATTAAATTCGATCAATCAACTCG
ACACCAACTCAATTAAATTTCTAGTTGTCCATCAAACTCAGATTAATCATAAAATTTCGC
GCAATCCGCAATGCCCGCGACTTCGCCTCTGACGCTTTCAAGCCCACGAAGTTTTCATCC
ACAGTTTGCGTGAATAGGCGCAGCCATTGTTCAAAGTGTCCCTGTTGCAAATTCAACTTC
ATATGTGGAGGAAAAGGTCTGCCGCGATAGGTGTCTTCTCCCAATAACAAGTCCGCCCAG
AAGTTGTAAAGCTTCGGCAGATGTTCTTCCCAATCTACTTTTGCTACGTCGGTGAATATC
GGGCCGATATAAGGGTCTTGACGCACCTTTGAGTAAAACTCGTCGACTAACAACTTGATG
TCTTCACGGTTCTCGATGGGTTTTCTTGTTTTCATAATATCTTTCTTTTGCTTTCGTGAA
ATTACTTCTCCACGAACTCTTCAAGTGCTTTGTCGCCAGCTCATTTCAACGACCTCAGCT
ACATTGTCGCGAACTTTATCACTATAAAAATATTCCAACCCCTCAACCGCCTCCGAGAAG
AAGAATCTGGTACCTTAAGCGATGGGAAGGACGTCGAGATCTTTTTGGCGGATCTTGCGC
AACTCTTCCGGAATACTTTTTAGAATTGCTTCGCCTAAAGCTTCAATCAATTCATTTTTG
TAGTGCTCGCGGCGATACACCAAGCCGATTTCGCGGGCTGGGATCGGTCGTTCAAATTGC
ACTAAGTGACTTCGATCGCCAATGTGTTCGGCGGCTAGGTACGGAAGCAAAGTGTAGCCT
CCATACAGATCGACGAGGTTCTTCAGCGTTTCTAAACTTCCGCTTTCGAATTTATAACGT
CGACCCCCGCCTTTATTTTTTCTGACTGAACATAGATCCAATACTTGATTGCGCAAGCAA
TGACCCTCTTCGAGTAACCAAATATCTTCCATGCTGAGACTTTGATATTTGATCTTTTTC
ATCTGCGCATACTCGTGATTCTTTTCGCACAAGACAGAAAAAGGCTCATAGTACAAAGGG
TACTCAAACATCTTTGCCATCTTCGTCGGTGTTGCCAAAATTCCCACATCAATTTCATCA
GCATTCAAGGCTTCTAAAATCTGATCGGTTTGCAGTTCTTTGATGTTCAGCTCTACCTCG
GGAAAAAGCTCTTCGCAAACCGGCAGCAGGCGCGGCAATAAATATGGAGCCACGGTGGGT
ATGACACCGACCACCAAACTTCCCTGCTTCGCCCCTTTTTTTTCGTGCTGAATCAGACTT
TCGATTTTACGCGCCTCAAACAGGACTGTTTGCATTTGAGATATTAGCTTTTTTCCCATC
TGTGTCAGAAGAACTGGTTTCTTCGAGCGATCGAAGATAACGACGCCCAAATCCTCTTCT
AATTTCTGGATCTGCATACTCAACGTTGGTTGAGTCACAAAACAAGCCTCTGCCGCCTTC
GCAAAATGCCCGTATTTATGCACGGCCATGACGTATTCGAGCTGCGTCAAAGAAAAGTTC
GTTTTTGGCGTCATAAACTGCTCCTTTATGAGGCAATTCTATCAAGATAGAGAAAATCTA
TCAATGGATATTTATAATCGATTTCACCAAAAGGGGTTGATCCTCTATTCTGATCGACGA
AAGATGTTCACTAACAGAAAGCTGCTAGTGGACCTCATAATTTTTTAGGCTCACGAGCCA
ATATAAAACAACCATTTTATTCGAAGGAGAATAAATGCTTACTCTAATCAACACGCAAGT
GCCTGAATTCAAAGTTCAAGCTTATCATCACAATGATTTCAAAACTGTGACTCACAACGA
CCTTAAAGGTAAATGGTCTATCTTCTTCTTCTATCCAGCAGACTTCACATTCGTGTGCCC
AACTGAATTGGGTGACATGGCTGATAAATATGCTGATTTCCAAAAATTGGGCGTAGAAGT
TTACGGTGTTTCTACAGACACTCACTTCACACACAAAGCATGGCATGATGCTTCTGACAC
AATCAAAAAAATCAAATACCCAATGTTGGCAGACCCGACATTCCAATTGACTCGCGCTTT
TGGTGTACACATTGAAGAAGAAGGTCTTGCTTACCGCGGTACTTTCCTTGTGAACCCTGC
TGGTAAAATCGTACTAGCTGAAGTTCAAGACAACGGTATCGGCCGTAATGCTGATGAGTT
GTTCCGTAAAGTACAAGCAGCTCAATACATCGCTGCAAACCCAGGCGAAGTATGCCCAGC
TAAATGGACTCCAGGTAAATCTACTTTGAAACCAGGTCTAGACCTAGTTGGTAAAATCTA
ATTTAGGTTTTCGTTTTCTTCCCCGCTGGCAACGGCGGGGACACTTTTCCACCGGAACTT
CTTGCACGGAAAAGTGTTTTTATAAGTGCCAAATTCAAGGCGCAAGAAGGAAGCTGTACG
CCCGTACAGCGACGACGCGGCAACGAAGAAGTTGGCATTTATAAAAACACTTTTGGAGGT
TTGAAATGTTGGATTCTTCCCTTTTAGAACAACTCAAATCAGTCTTCGCATCTCTCGAAA
ATACAGTCGAACTTGTCGTTGAAAACAGCACTCACGACGACAATAAAGATCTTCTTGAAA
TGTTGAATGAAGTCGCGAGCACTTCAGATAAAATCACAGTTCGCAATAGCGGCGGTATTT
CGCCGATGCCTCAGTTTCATATTGCTTACAAAGACAAACCGACGGGCATCGTGTTTAAAG
GCATTCCTGGTGGTCACGAATTCACTTCGTTAATCCTGGCAATCCTAAACACCGATGGAA
AAGGAAAAGCCCTAGACAGCTTGATCGCGAGCCGTGTGAAACGCTTGAAAAAGAACATCA
CGATTCAGTCTTACATCTCTTTGACTTGTGAGAACTGTCCGGACGTGGTTCAAGCCTTGA
ATCAGTTCGCGCTTGTTCACGGAAGCATGCGCCACGAAATCATTGATGGCGGCTACGTTC
AAGACGACGTTCAAGCTTTGGGCATTCAAGGTGTCCCAAGTCTGGTTGCGAATTCAAAGA
TGTTCCACTCAGGCCGTATTCAACTTTTGGATCTATTAACGAAACTTGAAAGCACATTCG
GCGTGGACGATTCAGCTCCCGTTGAAGAGCCTGTGAACAAAAACTTAGGTCACTTCGATA
CTTTGGTTATCGGCGGTGGACCTGCGGGCGCATCGGCGGCGATTTACACAGTTCGTAAGG
GCTTAAGTGTCGCCATGATCACGGAAAAAATCGGCGGTCAGGTGCAAGAGACCAAAGGCA
TTGAGAATTTGATCTCTGTGGTTTACACGGAAGGTCCTCAATTGGCAGCGCAGTTGAATC
AACACGTTGCTAGCTACCCAATTAAACTTTTTGAAAACCGTCGAGTTAAGAAAATTCACA
CGAAAGACGGCATCAAAGCTATCGAACTTGAAAGTGGCGAACACCTGACAGCAGACGCGG
TGATCGTGACAACTGGTGCGAAGTGGCGTGAACTGAACGTCGAAGGTGAAAAAGACTATC
TGGGTCGTGGCGTTGCTTACTGCCCTCACTGTGATGGTCCTTTCTACAAAGGCAAAAAGG
TGGCCGTTATCGGCGGTGGAAACTCTGGTGTCGAAGCGGCAATTGACCTTGCGGGGATCG
TTCGTGAAGTCGTGGTCTTTGAATACAATGATCAATTGAAAGCGGATAAGATCTTGGTGG
ATAAACTTAAATCTTTGCCAAATGCTTCGATCATCACAAGCGCAAAAACTCAGAAAGTGA
TTGGCGACGGCCAAAAGGTCACGCAACTGGAGTACGTCGATCGCAGTTTAGATAAAACTG
AAAAGATTGATCTTGATGGTGTCTTCGTTCAAATCGGTTTAGTTCCCAACAGTCAGTTCT
TGAAGGACACGGTGAACTTAAGCAAGTTCGGTGAAATCATCGTCGATGAAAAAGGTCGCA
CCTCAGAAGCAGGCATCTATGCTGCCGGAGACGTGACAACAACTCCGTACAAGCAGATCG
TGATCGCTATGGGTGAAGGTGCTAAAGCTGCCCTTGCCGCTTTCGAAGATCGTATGTACA
AACACAATTAATCGAAATAAAAAAGGGACCTCGAAGGTCCCTTTTTTATTTAATTTGAAG
CTGGTTTATATCTCACAAAGTTCGATCGAATGACCATCGGGATCCAAGACAATCGCCTTC
TTTCCGTCCGGCATCTCTGTTGGGTCCAAAATACACATGCTGCCTGGAATTTTCATCAGC
TCACCGACGGTGCGTTCTAAATCTGTAATTCGAAAACCTAATTGCAGGCTTGGAATTTGA
GCTTTTTGAGCGTTTCTGATGGAATACAAAGAAAATTCGACTCCATTGTGAAGGGCGCGA
TGAACTTCACTTCCCTTATCAACTTTTGACGCTGTAAATTGAAAGCCGATTATTCCATAG
AATCCCAGCATGTCTTGTAGATGCGGGGTGTTTATTGTGATAGAAGTGATTAACAAACTC
ATCGTCTCTATTATCTGAATCGAGGGCTTATGAAACAAGAAAAAATTTATCTTAAAGACT
ATAAAGGACCCGCTTTTTCTGTGGATTCAATAAACCTCGACTTCGTCATCAATGAAGACT
TTTGTCGAGTTATCGCCAAAAGCAAGATGAACAGAACCGAAGAAGGCGCGGAGCTGCGTT
TAAACGGCGTTGAGCTGAAACTGGTTTCCGTAAAAATTGACGGAACACCTCTTAAGGCCG
ATCAATACCAAATCACGGAAGAAGAACTGATCATCCCTTCGACTCCGAAAAAATTTGAAC
TTGAAATTGAGACTGAGTTGCAACCACAGCACAACACGTCTTTGGAAGGCCTCTATAAAT
CCAACGGCATTTTCTGCACTCAGTGTGAAGCTCAAGGCTTTAGAAAAATCACTTACTTCT
TAGACCGTCCGGATGTCATGACTTCGTACTCTGTAACTATCGAAGCGGATAAAAAGAAAT
ACCCTGTTTTACTTTCAAACGGCGATCGCATCAAAATTGAAGACTTAGGAAACGGTCGTC
ACAAAGCTTTCTGGCGTGATCCACATAAAAAGCCTTGTTACTTGTTTGCTTTAGTCGCTG
GAGATCTTGGTGTTATTCGTGACACCTTCACGACGTCTTCCGGTCGTAAAGTGAATTTAG
AAGTCTATGCCGTGCATGGAAAACAAGAACGCTGCTGGCATGCTATGGAGTCTTTGAAAA
AATCCATGAAATGGGACGAAGAGACCTTCGGTCTTGAATATGATCTTAATGACTACATGA
TCGTCGCAATTGATGATTTCAATGCCGGCGCGATGGAAAACAAAGGTCTTAATATCTTTA
ACTCTCGCTTAGTTCTGGCCGATTCCAATTCAGCAACAGACGTGGATTTCCACAGCATTG
AATCGGTTGTCGCGCATGAATACTTCCACAACTGGACAGGCAATCGTGTGACTTTGCGTG
ACTGGTTCCAACTTTCTTTAAAAGAAGGTTTGACGGTTTTCCGTGACCAAGAATTTTCTG
CCGACATGACGGATCGCGGAGTGCAAAGAATCGAAGACGTCGATGCTCTTCGCACGGGTC
AATTCGCTGAAGATGCGGGCCCTAATGCCCACCCCGTCCGTCCTGAATCTTGTATGGCGG
TCGATAATTTCTTCACCATGACGATCTATGAAAAAGGATCTGAAGTGATCCGTATGATGC
AAACGATTGTGGGAAGAAAAGGTTTCCGTAAAGGCATGGATGAATACTTCAAACGTCATG
ACGGTCAAGCCGTGACGACGGAAGACTTCGCCGCCGCCATTGCAGAGCCGAATGGTAAAG
ACTTCACACAGTTTAAGCGTTGGTACAATCAATCTGGGACACCAGTGGTTCACGTGACCG
AAGCCTATGACCAAAACAAAGGTGAATACACGCTGTCATTGGAGCAATCGTGCCCGCCGA
CTCCAAATCAACCGCATAAAGAGCCTTTCCACATACCATTGATGATGGGCCTTTTAGACA
AAAACGGTAAAGAGCTTGCTTTAAACTGCGACAAAATCCAGGTCAATACAGATGGAAAAA
ATCTGATTGAACTTAAAGAGCGCAAAGAAACTTTCGTGTTTAAAGGTCTGAAAGAACGCC
CTGTTCTTTCTATCCTTCGTGAGTTCTCTGCACCGATCAATTTGCGTTGGGAAGCCAGCG
AAGATGATTTGTACTTCCTTATGGAAAAAGACACGGACTCTTTCAACCGTCGCGAGATGG
CGCAGAAATTGGGCTTGAATCTTCTTCACAACTTGATTGCTCGTCACCGTGAAGGCGCTC
CGTTAACTATCGACAATCGATATTTAAAAGCTCTCAGTGCGACGATTCGTGATGCCGATA
TGGATCCAAGCTTCAAGGCAAAGATGCTTCAAATCCCAAGCCATGCTATCTTGGCGCAAG
AAGAGGAAGTTTTAGACTCTGAAGCCTTCCACAACGCGCGCACGACCTTGCGCACGGCGA
TTGCGCGTGAAAACCGCACGCAGCTTTTGGATATCTATCACAAATACCACGGTGCCGATC
CGAAAAGCCATGACCCGAAAGTCTTCGGCCATCGTGCTTTGAAAAATCAAGCCCTGCACT
ATTTAGCTGAGCTTCACGATCCAGAAATTTTGACGATCGCGAATAAGCAGTACTGGGAAG
CACAAAACATGACGGACCGTATGACGGCGTTGATGATTCTTGCGGATACAGAATCTGAAT
TCCGCGATAAGGCTTTGAGTGACTTCTATAACAACTGGAAAAATGACTCTGTTGTTATCA
ATAAGTGGTTCACAGCCCAAGCTACGACCACAAGGAAGCAGACTTTGGAAGATGTGAAGG
CTTTGACGAAACATCCGGCTTTCAATATCACAAATCCCAACAACGTGTATTCGTTGCTAA
GAGCTTTCGGTGCGAACATCGTGCGTTTCAATGACCCTAAAACGGACGCTTACGAATTCT
ACGCGGATAAGATTCTTGAAATCGACGCGAAGAACCCGCAAGTCGCCGCTCGCTTGTGCG
CGGCTTTCAACTTTGTCAAAAAGTTAGATCCGGTGATGAAAGAAAAAGCTATCAAGCAAA
TCAAACGCATGGTGGCGGTTGAAACTCTTTCGAAAAACTCTCGCGAGCTTTTACAGTCTT
CCATCTAAGAAACAGGCGGCCTTGGGCCGCTGAGGTCTTTAAAATAAAAAAGCAGAAAGG
AACCCTTTCTGCTTTTTTATTTCCAATATTATTATTCAATTATTTCGTACGACAGTGCTG
CAAGAACTCTTCACGCGTTTCCATACGGGTCTTAAAGTGACCACGCAGATCCGCTGTGGC
AGTGGCACTACCTGTGTCTTCAATACCTCTCATCACCACACAGTAGTGCTTGGCATTGAT
GTGCACCGCTACGTGCTCCGTTCCCAAGATGTATTGCAGACAGTCCGTGATTTGCTTCGT
CAGGCGCTCTTGCACCTGCGGGCGGCGGCCGAAGTACTGAACGATGCGATTGATCTTAGA
AAGACCGATCACTTTTTTATTTGGAATATACGCGACAGTAGCAAAGCCATCGATCGGCAA
AAAGTGATGCTCACAGAAAGAAAGACAGCTGATGTTTTGAACCACGATCATCTGATCGTA
ATTCATTTTGTTTTCAATAACCGTCATCTTCGGAAACTTTTTAGGGTCTAAACCACTAAA
AACCTCGTTCACGTACATTTTAGCCACACGACGTGGTGTCTCGCGAAGACTGTCGTCGGA
AAGATCCAGTCCCAAAGTTTCCATGATATCGACGAATTTTTCGGTGATCTTTTCAATCTT
TTCTTCGTTTGAAAGACCATTATGGATCATCGGCGTCGGACGCACATTATCCAGGATCTG
CTTTACGGCGATCGCAACCTCATGCGGTGAAGCGGGGTCTACGGGAGGCAGTTTCTTAGA
GATTTTTGCCGACTTTTTCTTTGTTGTTTTAGACATGATTCTACCCTTAGATGAAAACGC
CTTTATGCCCTAAAAAACTGGGGTGAGAAAGCTTAAAGCTAAACTTTCTGTAAATTTTGA
CTGTTTAACCACTGACGAAGCATCTCTTTATCTGAAGACGAGGTGCCTTCAAAGTGAACG
CGGACATGATCGGCTTTCACATCAATGACTTTTGCAGAGCATTGAATATCGTTGATATCG
GTGAACTGCAACGCGAGCTTGTCTCCGGCCTTGTAAGAAACCCCACCAGGTACCGCGATA
CGCGCCCCCGTATAAGAAAGATCTAAAGTTTGCGTCTCGATTCCATTCAACATCACGGGC
GTCGTAATAGAAAAGCGCTCGCCTGTAGGTGCGAACCAATTTTGACGTCGATCCAGGTAA
GGATAGCGGAAAAAATACGATACGGTTCCCACAATAAAAAGAACCAATAAACAATCTAGA
AGCTTCGCTGTGCTGATCAAAGGATCCACATGCTCCATGTCACGAATCAGACCGTAACCC
GTGTTTAAGACGAAAAGAGCGCAAAGAACGATCCCTAGAAGCCACGAGGATTTGTGACGA
ATCATCAAACTGACACCGGCACCGAAGATCAACAACCATCCCACCCAGCTAAAAATCTGA
GTTCCTGTTCGCTGATACATGAGGATGTCCAACACGGGTGTGAGAATTAAGACGGCCGCA
GCCATCTGCACTGTTCGAGGACGTTCTAAGGTGGTTGCTTTTGTTTCCATACAGGGTTTC
TTATCGGAAAACAGAGCTTGAAGTTAAATCAATGTACCAAATTGAGACGGAACACACAGT
GCGTTCAGAGGCAGATTTTTATTGATTCCCTCGACGCGTCCAATAGAATTTTCCCATCGT
GATACATTATAAAATTACCTCCGCATTGATCGTATTGGCTTCCTTATTCACCTTTAAACA
GGCCCAGGCTTATCCTGACTTTATTGGATATGCCTACTCTTCGTGCATTACCTGCCATTA
CAACGGCCTTGGTGGAGGCGCCCTGAATGACTATGGTCGCGCTTTGTATGCCACAGAGAT
CACGGCTCGTGATATTTACCCTAAGAACGTCGATGAGGAAGAAATTGCAGCTCAATCAGG
ATTCTTAGGAAAAAAATCACTTCCTTGGTGGGTGCGTCCCGGAATTAAATACCGCGGCCT
GTGGTTGAAGATGGATCCAGGATCGCAAGCGACTTCCGAGCGATTCATCAACATGCAAAA
TGATGTGAATCTGACTTTCTTCTTCGACAAGAAACAGAAATACACTTTGGTAACAACACC
TTCTTATACGGGCATCGAACCCTACTACGGGAAAACCAACACGTGGTTCATGAAGGAATA
CTATCTTCGCTACAAACAAAGCAACAACCTGTGGTGGTACGTCGGACAAATGGATAAAGC
CTTCGGTCTGCGTAACGTGGATCACACCGCCGTCAATCGTCGCGTAATTACTTTAGGTCA
ATTCGACCAATCCCAAGGTGTTATCGCTCACTTTACCTACCCCGATTGGGACATCGCTGC
GAACGTGTTCTTCGGAAACGGCGCTCAGGAAGAACCTGAAAAGCAAAAAGGTTACTCAAT
CACCGGCGAATACCAGGTTTTTGAAAAATTCAAAATCGGCGGCTCTTTCTTGAGTTCCGA
AAGTGAACAGAGCAAATGGAATCTTTTGGCCTTCACCACGCGCATGGGTCTTTCCAAAGG
TTCGGCGATCATGGCCGAAGCTGGATTTAAAGAGCGGACGAATAAACTATCTGGCGCCGA
TGCGATGTTAGGAACTTATGCTCTGGTTGAAACGCTTGTGAATGTGCGCCGTGGATACAA
TATTTTGTCGGTCGTAGAGCACAGCAAAGAGGACATCAAAAAATCCTCGCCGGAAGTGAT
GAAGTGGAGCTTAGGCGCGTTGATGTTCCCATTACCTCGCCTTGAACTTCGCGCCATGGC
CACAAATGCCAAAGTCTACGCAGATCAAACAGGTTCGCAAGATGCCTGGGCTCTGCAAGG
TCAAGTTCACGTTTCTTATTAGGAGAGGTCATGAAAAAGTTTATTTTATTTTTCTTAGTA
AGCTCGTTGTTGTCGACCTCTTTTGCTCAAGAAGAAGCGTCATCTGACGAAGAGGCCGCT
GCGACTACGGAAGAGACTGCAGAAGCGGCCCCCGCCCCCTCAAGCACCGTGAAGGCGAAA
AAAGTGACTTCGCGTGAAACTTGGGGTGTTAACGTCGCAGCCTTGCAGTGGAATGAAAAA
TTAAAACTGCAGCAAGGGCTCACGAGCGAAAGTGATAATGCCAATTACAACGGTATGATC
GTCACGATTCAAAAAGAAGTGACCTACTACCGCTGGGGTTGGAACTTTGGCGCGTTCATC
GGAGCCGGTCGTGCCAATGGTGGCGGAGACAACTCTTTGGATTACTCTGAAGGCAAAGTG
GCGTTCACAGTTTACGGTGTCTCCCCTCGCGCGTTTTATCGTTTCTCGGGCAGAATCAAT
GCAGGGATTTCAGTGCTCGCTTTTATGAAGAACGCGGATTGGCCGGCAGCTTCCGGTCAA
ACTATTGACTCTGGTCGCAATATGAACGTGATGCCGATGGCGGATCTTAACATTCGTTTG
TTTCAAAAGTGGGATTTCTATCAAGGCTTAGGGCCTTTGGCGGAAGGATCCACAATGTGG
AAAGTCGGAGCCACATACCGATTCTAAAAAGGCTTTAAGAGAATTAAAAAAGGCGCAGTC
GATAAACTGCGCCTTTTTATTTTGTGATGTCGAAAATCTATTTCACAGGAACAGCGACAT
GAAGAGTCACTTCATCTTCAACGCCAACACCCATGTAGTTGATATCGCTGATTCCAAAGT
CAGACAAAGTCAGTTTGAAATTCGCTTTCAAAGTTTTGCCTTCTACTTTGTATGTGCCTT
CAACGTCTTTTTCTACGCCCTTGATTTTGATTTTGCCTTTACCTTTACCGCCTTTACCCG
TTGCTGACACTAGAACAGCCTCTGGGAAAGCTTTTGTATCCAGGTGCTTTTGCGTGTGCT
TGTCACGAAGCTCAACACCGGTTTTTAGCGTGCGAAGATCAACGATGATATTTTCCGCAG
AAACTTCGTCACCCTTCACTGTCGCTTGGCCTTTTACAGAGCCGGTCTTCGCTTTGAAAT
CCCCCATCGGATTTAGAATCACATCTACAGTGACACTTTGAGCAAAAGCTGCGCATGATA
AACTTGTTGTTAAAAACAAAGTTGCTAAAAACTTCATTAGAAAAATCCCCCTAAGTTCAG
TGATTGTTTTAGTTCAATTAAATTATTTAATGCTATTGATCCAGTCAGCGATGGCCTGCA
CTTCCGCCGCAGAAATGCTTCCGCCTGAAGGCATGCTTTTCGCCCCACCGCCCGAAGATC
CTTTAAGTACGTTGTACAACGTCGAGCCCTCGGCATTGCCTTTGACTACCCAACCATTAG
AAAGCGCTTTATTCTCGGTAAGGTTCACCAGGTTCGGAGCATTACCGCCCGACTTATGAC
AGCTCACGCACTTCGCATCGTAAATTGCTTTTGCGATGATAAACTTAGGATTCACTTCGT
CTTCACCCGTTGAAGATCCCGGAGCTGTCAGACTTGGATCCCAAATCACATTCGCAATCA
TATTGTTGTTCGCGACATAGCGAGACATGACGTTGAGTTCTTGATTCGTCAACTTACCTT
CTTTGTAATAGCTATCGCCACCAAAGACCATGTACTCATAAACCTGTCCGCCTACTGGAG
CAGCGGACACACTCTTAGCGACCACCGAAAAGTCTCCGGGTGCGATCGAGGATTTCTGCA
CAGTTCCCGTTTGCAAAATACCGTTAATCATTAAAGAAATTTCTCCGGCCTTCATACCGA
AATTGGCACCAAGGACCATTTGATCCCCACTCGCCGGAAGATTTGATTCAATGTATTCCG
TCCACGTGCCCGCACCACCGCTGCTGGAACGAACCGCACGAACTTTGCCGCTGGCAACGT
TGATATAAGTCTCTTCGTTCGCGGCACCCGATGACACGGTGATAATTTTTCCTGTGGCTT
TTCGGTCTACGGCGACGATCACAGACCATTGATCTGCAACCCAGAAACCTTTATTCACGA
AATTAGGATTGCCCGGCTTCGACCAAGCATTCAAAGATTCGGAATCCAAAAGAGCAGGGA
TCGTCTTTGAGTCGAGCTCAAAGATACCTTGTTCATAGATCACTTGATCCTGCAAAGCAA
AGTCACTGCAATTCTGAAATGCCACTACCAAACCGGTCATGGCCCCGACTGCAATAATGC
TTTTTTTAACCCCCACGAACATTCTTCCCCCGAAAACCTATTGTAATTGCCAACCTGGCG
ATTCGCAAACTTGAAGAGCCAAAGCTCGCCATCTTTCAAGTGGCGTCTCGTTCTTGGCCA
ACAAAGCCCGGTCCAAATCTAATAAAGAGTTCACAATCAGCTCCGAAGCTTCATCTCCCC
GATAAAACAAAGCGTAGACCTGACGTATCGTATCGGCTGTTGGCGCCGTCGCTCGATTGG
TTAGCTTTTCTAAAATCGCATTCACACCTTGGTCCATACCGAGCACGTTCTCGCAGAACT
GCACACGGAAAGACTCCCGAACGGTGTTGTCATCGGTCGTGATCGGAAGATTGGAGTTAG
AGATATCTCCACCACAATCGCGACCTGAATAAGAACCATAAGGATTACAACCTAAGCCGT
ACTGAGCTCCGCGATTGATGATCCATTGATTGATCAGGGCTTCTAAATTGGGAACTGGAG
TCGCTGAACTCGTGAATATTTCGCGCATTAAATCGGCGACGTATTCCCGATTCACTACCA
AAGTTTTTTGTGTAGGCAACAGGACTTCTTTTTGCGCCGGATGCGATTGATCCGTTGAAC
CTTCCATACCCATGGAAAGATTCATCGAAGCCATATCCAAAGTTTCAAAACCACCCATGC
CCATCTGCCCACAGTTTTGATACATCTGAGTCAGGACTAAACCGGTGATCGCTAAAGTAA
AGATTTTTGTTTTTTGCGACTTCAACATCTTTACCCCACAATCTTTGCTGTTTTCATAAC
ACGCAGGCTGTTGCCTGAAAGTTCAACCAAGGGCGCTGCCAAGTTTTCGTAAGGATTTTT
TGGCACACGTAAAAGAGCTGCCACCGTTGAAGCTGCCATCGTCGGTGTGGGGCGACCCGC
TTGATTGTAACCATCAATTGCGGCTCCAATACCTTGAGTCCCCGTGTAACCGCCGCCATG
ACCACCTTTAATGATGTTGCCGACGACATAAGGACCATTCGAGAAAGCGCCCGTGTAGAC
ACTGGTGACCATTTGATTGAAACCATGGTCACTGCCCGTTCCATTAGCGCGGGCACTGCG
ATTGAATTCAGAAATAATTTGCACAACAGTTTCAGACCATAGATCTGTGTTGTTCACTTT
TGTTTTCTTCAATTGATCAATCAACTCTAAAAGACCTGCCGCCAACGCGCGATAGTAAGC
CGTCGTCAAAAGCACGGCCGGGATAGCGCCAGTTTCATGCATGTCTTTAATACCCGTATG
CGCCATCGTGACACCGTTTGCGGCATCACGCAAAGTCACGTTGTTCAAGTCACCGACTTG
AATGTTGAGTGAACTGACCAGACCTTCTTTTAAAACATACTCCGCTAAGGCCAAACCTTC
GCTCAAACCACCTGATTCAGTCATTGTTGAAACGGCACTTCTCATATCAAAATCGGGATG
CACTGTAAGACCACGATTTCCGTCAGCCACGTGCACACGCCAGAAATTTCCTTGGTCCGA
AATCAAAGGAATATCACTGATACCGACAAGACCTGATTGGCGCATGCTGGATTCAATGAT
GCTTTTGTATCTATTCACGGCACTTGTCCAATATCCATCGATATTGCCGATGCCTTTTTT
CATAAGGTCTGAAGCATTAGAAAGATTTTTTGCGAGAACTGTCGAGCCCGCGAAATCGGA
CTGAGCATAAGCACGTAAGCGCGCTTGCGCTAAATCGAAGGCATCACGGTTGCGAGTCTT
TAAGTCACGACCTTTTACACGGCCCCCTTGAGGACCACCAAAGCCTTCAAGCAAGGAATG
CAAAGGACTGCCGGTAAGTTTATTGAGCGCCTTACCTTTAAGAGACATGTAGTTCCCGTA
AGCTCCACGGTTCGGCCACTCCACCGCCTCAAAAGTTTTTGAAGAATAGTCGGCCGCTAG
ACCCATCACTGAAGAAACACCACCCACAGGTGCTTGCTGAACCGTCGCATTGAACGGATG
GCCGTCAAAGCCCGTACCGAAGCCGCGAATTACCAGCATGTGTTTAAGAAGATCTGTTAA
AGGACGTTGTCCCGCACTGCTATTCACCGTGTGCGAAAACATGTGAGGAACTAAAACACC
ATTATAATTAAACGAACTGTATTCAACACCCGTGACTCTGCCACCCGAGCTCACGTATTT
CGTCGCCACCATCGGATTAAAATCCAATTGTGTGTCGGAAGGATTGGTTCTCATCCAAGC
GTCAAAAGTATAACGAAGAGGTCCCCCTGCCATCAAAATATTGATGTAGTTACGAGCTCC
CGCTGTGCCGTTGGCCTCAGCTTGGGCTTCATGAATAAAGCCTGTGCTTAACACATTCAG
CAGACGCTCAAGCGGAGTCGGAATTAAAGCTGTCGCACCGATAACGGCGCCACCAGCCAT
AAAACCCCTGCGTGAAAAATTATTATCGTCCCCCATTGTGTCCCCCGGTTTACTGCTCTC
GGAAATTCGCTTCTTTATAGTACTTCGACGACATGATTCGTTTGATCATGCGACGAACGG
ATTGAGAATCGCGAAGCTCTGCCCCCAAAGCTTCCACGAACTCGCGGTCTGCTATAGATT
CGCTGGATAATTTTCTGTTCAATTCTGCGTTGGCAGGATTTGAACGGTCGTAAAGAGCGA
CTTGGATACCTGTGAAATACTCGAAGTATCTTTTTGCCGCACAATTATAATAGTCCGGCG
TATTTGCCATCGCCTCGCCCAACTGCGCAACTCCATTCACAGGTTTATCAATCAAAGTTC
CTGTCATTGATCTAAAGAACAAGCGACCCGTTGGTTGTTGACGATGGAAGTTCGCCACAG
GCTCTGAAGGCCAACCAGCGACGGAAGACAAATCAGGTTTATAAGTCACCATGTGCAATG
CGGTTTTAGAATGTGTGCGAGATCCTTCACTCATGACGAAGTAATCAGAACCTGCCATCA
CCACATTGCGAGTCGTGTAGGCCATAGGATCTAAAGTCGCATGGCACATCACACAGCTTG
CAGAGTTTCTAAATGGTGCAGAAGAATTTCCAACCACCATTGTGCGAATATCCGATTCAC
GCAGCGCCGGCAACTCTTGGCAAAGGAAAGAGTTCATATTGGTTTGCGACCAGCGACGAG
CAACTTTCGTTGTTCCATTCGCCTCAAGACCACGGCCATGCCCATAGTTCAAAAGAATAT
AAATGGGTGTTCCTAAAACACCACCGCCCAATGTGGCGTTTAGATTGAACGAGTGATTCA
ATCCTTGCTGCTCATTTCCACGACGATCGGCACCAAGTGGCTGCAAGCTGACGTTTGGAA
TCATCACGCTCTCGCTTTTAATACGAATCCCCACTAATTCACCGACTTCAATTTTAGGTA
AATGCAGGAACATGGAATTTGTCGTATCCGAATTTCCGTTAAAACCACCCGTCAATGCAC
GGAAGTTAAAAAGGTTTTCGTTAAAGCCCGCGTGATTGCCGTAAAGGCGACGCGCTGGAA
AATTCACATTCCAGCCGATTTGACTGCGAACAGCCGCGTTTTCCTCTCGTTGAGCGTGCA
CACCCCAACCCAAAGTCAGAACGTCTTTGTACTCAGCCCCACGAGCAAACATGGCGCGAG
TCAAAGCTAGACCTGGCTCTGTGGAGTCATAGATATCCATAGTCCCACGAGCCAACTCCT
CGTTGTATTCTTGGATTTGTTCCACGGAGTTTGCAGAGAACCATGTACGATGAAAATTAT
AGAAGTTATTAAGAACGGCTCTAGCTTCTTTATCGTTGCGATTGATCAATGGACCCGAAG
CATCTAGCTCGGCCTTATCCAAAAGACTGTTGCAGGCATCCAAGGCTTTCACCTTCCCTG
CTTTGATCTGGATCATCGTAGCGTGTTTAAGAGGTACGGGCTTACCCGTTAGCTGAGTAT
AGCAACGATTAAAGAGCGCCGCCTCAGACAAAGTCTGAGCCGATGACGAAACTGACGCCA
ACAGCACCATAACTGTACCAGTAATAAAATGTGTCACGGTCATTCCCCCGAATTCTTCCG
CTCCCTAATAGTATCGGATGGTTAAGGTAAAAGACGACCTCGCTTCTTAAATTGAGACAT
AAATAATTTGAATACGTGTTCCGCGGAGGAAACCTAAGTAAATTTATCCGGATTTTAGAG
GTAACAGAGGGTCCGGTTTTCCTTTAGTTTCATTTTGATTCTGACGATAGTATCACTATG
AAAATCATCATTACAGCACTGCTATTATCAGCCCTTGTTTCACCAGCTTATGCGATTCGC
ACCCTCAGTGTAAAAAAAGACCGCGTCCTTCTAGATCTTGAAGGAGAATCTGTTCAAGCC
GGTGAAAAATTGGGAGTTCGTGATGGTGATGGTAAAGCGCGCGCCCTTCTTGAAATCAAA
CAAGTCAAAAACAACCGAGCAGTCGCCGCGATCCTTAAAGGTTCAATGAGTCCTGACTTT
TCCATCGAAAAGCTTTCTCGTGGCGCAAAGTCTTCGCAAACTGCGAGCCGTGCGCCAAAA
TCTCAATCTGCTTGGGGATTGACTGCGGGTTACGCCATGAATACGATGACTGTAAAACCA
ACGGGCACTTCAAGCATCTCTCTTTCTGGAAATAGCTTTAATCTTTCGGGCTTCTATCAA
ATGCAACTAGACGGCAATATCAGTGCGCGCATTTTGGGTGGTTATGAATCCTTGCAAGCT
TCTGGAACTTCCTCTGCGGCTTCATGTACGGGCAGCTCAGACTGTAAGGTCGAAATTGGC
TACTTGGGTGTTGAAGCCTTGGTTCGTTATACTTTCTTAAAAACGAAGACTATGGAATTC
AACGCCGCCGCGGGTTTAGGATTCCTTTTTGCCATGAATAAAAGCAGTAACGTTCTAGAC
ACCAGCAAAATTTCCACAAATCAAACCATCGTGGTGTCTGCAGGAATGGACTATCATCTT
AACCGCAACAATTTTATTCCGGTTCAACTTGATTACGCTATGTACCCGGACAACAACACA
TCTTCCGCAAAACAAATCATCCTTCGCGCGGGATATGGATTTAACTTTTAGTTAGGTTGA
TAATGAAAAAACTGGTTTGTGCAGCGCTTGCTCTGACAGCGATGGTGGTTTCTTTTAAAC
TGCTTCGCCCCAGTTCGTCCCTTGAAGGCTCGGGCTCTTTTTCATCTTTGAATAAAAACA
AATATGCTCCCTTAAAGCTTCCTGCTTTTCCTAAAACCGGATTGAATCAATTCAATTCTC
CCGCGGAAGTCGCGAATTTTTTAGAAAGTTATCACGAGCGCAAAGTTTTTGCCTGGGAGC
CAGGTTATCCCATTTACATCCCCGCCTTTGACAGTTTCAATCGACCTTATTTTCGAAGTC
ACGAGCGCAGCCAGACGGCACCACTCGCCAGCGGATTTAAAAAATATCAACACGGCGTTT
GGATGGACTTGCCCTTTGATATTTCCGCAGTGAAAAAACATTTTCCGAATTCCACCGTGG
ATGAGATCGCTTCCATGAACCGACAAGATCTGATCTGGGATCCGAAGATGGCGGTCTTTG
ATAAAGACGACATTCTTTACAGCGTCGTCCGTATCAAAACCAAAGACTCAGCGAACAAAC
ACTATGTTCTGATGTACTCAAAGGATCACGGGAGCACTTGGAAAAGTCAGGTTCTTCTAA
GCTCTTCAACACTACCTGAATGGTACGACCTTGAAAGACCTTACACTTCAAAACCTCTGC
CGGGTCCGCCGGCTTTCTTGTACTTTCAAGCTAGCGGCAAAGTCTCTGGTTACGAAAGTG
GATTTGAATACTGGCAAGGAACTGTTGGAACCTTGACGCTGCAAACGACTTCATTTGATA
AAAACGGAGAGCTGGTCGCTGACACTCCCCTCACCCTAAGCACAACAGCACAGCCCATCG
GTTATCGCAGTGGCAGTGCCGTTAAACTTCTGCGCGCCGGAGATAAATATTTTGTCGTCT
GGCTAGAAGCCACTTTGGATCACAAGTTAGAAAAAAATCAAAGAGGTCGCCCTACGAATA
CGGTGCCCGATAAAAATGGCAATCCCTATTCAGGAATTTGGGTTGCAGAGTATGACGTCA
AATCCGGATTGATCAGGAAAAAAGAAATTCTTAAAACCTGGCCTTTGAATGACAACCACA
ATCAGCCCGGCATTGTGCGCTCAAGCCAAGGAATCTTGCACGTTATTGGCGGATCGCATG
GTGGCCACTTCACATATACCTCGTCGACAAAATCGGACTCTATCGATACCTGGTCCGCAC
CGCAATTTGTGAACACGACGGACAGTGGGTATAGCGCGAACTTCAATATTCCTGGTGTTT
CTGGCGGTAGCCAAACTTATGTCTCTTTCATCATCGACAGCAAAGACAAGCTTCATGTGG
CCTATCGCCTGTGGGCTTACGATAAGTCCCTTTTTGACTTTGAATATTTCGGAGCACTGG
CCTACCAAACGGCGGAGCTTACAAGCGAATCGAATCTTTACAAATGGAGTGCTCCAAAGA
TTTTGGTCTACCCGAATGCGCAAGAATACACGCATTTCTATCAAGTGATGACCATTGATC
GTCGCGATCATCTTTACTTAGAGTACAGTCAGATGCGTCCCTATGCGCCTTACTATTTCA
AGACTCCATCCGGAGAGGCTATTAACACCTCGGCCATGCAGAACTCCGCCTTACTGAAAA
CCAGTGACGGCGGACACTCTTGGCATTTGGTGGAGGACGAGGATTTTCGCTAATTAATTT
CTAGCGCACATTTCGACAGTTGCGAAGTTCGACGGATCTGTATCCGATCTTTTGCTGACA
CTTTCTTTGCACTTGAGCGTGTGCGCGCACAGCACTTACGGCTTCTGCCGCAAGATTCGT
GAAGTAATTTACTTGGTACGCGTTCGCGCGTCCCCAGCATTCACACTCGACCATCACAAA
GTTCTGAGGTGGTGTTACCTGTGACATCGTCACCTCATCAAAGCCATTCAAACCACAGCG
GTGCGAGTAATCACATCGCACTTGCACTAGAAATTTATCTTTGATTTTCGAAACACTCAC
CGACAAAGAAAGCGTTGCTAAGTCGGTTAAAAATGGCGGAAGCATTGGATACTCCACTGT
GGATCCCAATGGCACAATAACTTCATGAGGGAAACCGGCAAATGAAGAAGAGCAATTCAC
GGTGCCAACCGCCGACACCGGCACCTTAACTTGGTCGCCCATCACCTCTAGGGAAATAGT
CCGCGACGATTTTGGATAGATATAGTTCTGAGTTCCTTCATAGGTGCAAGCGGCCCCATA
CTGCGGGTACTCACTGCGTGCCACTACTTCCATATTTCCCTGAACCACTTCAGCAAAGGT
GACTGTTGGTAACAAAAATAGAATCGTTAGAATCGCTTTCATAAAACCCCCGGGGCCGAT
CACTATCCCAAATCCTGAGGACTTTTCAACCAAGATGCCCAGGGTCATTGCGAGGCACAT
GAAATTTGCTCCCTCTAACACCGCTAGGTTCGAGTTGAGGGACAAAGAAGTGTCAATTTT
TTGTCCTACGAGAGAATGTTTTCACCTCACACGAAAGAACTTACCACCACGTCAAAATTT
GATAAATGTGGGCGGTTCTTTTCGAATCAAGGAGTCTTTATGTTTAAAAAGCTATCTCTT
ACTTTGGCCGTCGCATTAACATTAAGCGCCTGTGCCGAGACCGCTCAGCAAGCGCAAGTG
GAATTAAGTGGCCAACAAAAAGGTGTCATTGGTGGCGATAAAGTAGAAGCAAATAGCCGC
ATCAGCCGTTCGACCGTCGGTCTTTATGACGAAAATGCTAAAGCCCTTTGCACTGGAACT
TTGATTGCACCAAATCTTGTTTTAACAGCTGCACACTGTATCGATCCCACATCGGATAAA
ATGGTGGTTTTATTCGGTCAGGAATTTAAAAATGCTGACGCTTCTCAACTTCGTCGCGTC
GTTAAAAAAGTTCAGCACAAATTCTATGGTGAGATGAAGGCAGAAGACATGTACGACATC
GCCATGCTTCGTTTTGAAGGTACGGCTCCCGCGGGTTATGCTCCGGCTCCCCTTCTTTCG
GACTTCTCTGGCATCAGAAAAAACACAGAAGTCGTTGTTGCAGGCTTTGGTTTGAACTGG
GCTTGGGGAGTTAAAAAAGGGGCTGGCACTCTGCGCACAACCACTTTGAAAGTGAAGTCT
CCCATGAACGGCTCTACCGAAATCATGTTGGATCAATCACTTCGCCGTGGTATTTGCAGC
GGTGACTCTGGTGGCCCTGCTTATCTTGATGTGAACGGTCAGTTGTATCTCTTGGGTGTT
GCAAGTCGCGGCGATTCTTTGCCGATTCCGTTGACTCCGGATTGTTTTATTCTTTCCGTT
TTCACTCGTGTTGATGCCCATGCCGACTGGATCAATGAAACAGCTCTTGAGTTGTTGAAA
TAATCTTTCTTTAAGTTCCTAAATCTAAGTAAAAACCCCGAAAGCAATTTCGGGGTTTTT
TATTGTGATCTCGCTAGTATATACCTCTCGGAACAGACTGCCCTTTTGGGGCCCCTGTCT
CAATTTTAGACAGGTGTCGAAAAGCTCTCCTCCATCGTATTGGAGCTAAGGCCTATAAAG
CATTGGAACTTTCATTGCACCAGGCCCCTTTGGATCATAGCCCCTACACGAACGAGGTTT
AACTATATGGTACGTCGGCTTCAAACATCGCGCATGTTGATTCCCCTGCTACTGTCGTTG
CAAGGCTTTAATGCCTTGGCTGCGGACTTGAGTCCTCAGATTGCGAACAAGCACCTCTTG
CCTAAAGCAGTGCAAGTGCAAGTCACGCAACGTGGAATGAAGTACTTTGATAACCGTTTG
AGCGATCTATTAGGAAACCTCGGTGTGAAGCTCGATGAAGGTTATTTCCCGGCGATGAGC
TATACTTTTGAAAAGCCCATCAACCCTGATGATTTTAAAGACTCCAATCCTGAAATGGTA
AAAATGTATGCACAAGTTCGCGACCTTCTGACTCAATGGTTGGTTGGCTTTTCAATGGAC
GAACACCGCCCTACGATTGAGATCGGCGAGTCCGGCTATATCGCCAACTTTTCTCGTTTC
GGCTTGGTGACCGATGAAGCCCTGATGAAAGCACTGGGAAAGCGCGACGGCGCGGTTTTG
GCTATCGAACTTGAAGTCAAAAAGCTTTCTATTGCCACTCACTCTGTGAAAGCTTGGGAT
ATGAACAATGAATTTCTGGGTCAAGTGGGCCTGGAAGATGTTTCCATCACTGCAGGTGAC
GACACGACTCCTTTGAAAATTCGTCTTCCCTTCTACATTCGCTCCAACGCCAATGGAGGG
TTGGATTTTGAAGCCTTAGAGATTGACAACAATCTTTCCGAAGCTCCCATTGCTTACCAA
TACAAAAAATTAATCGTCCCGCAAATCGCGGTTGAAATTAACGGAAAAAAGTTTCAGCTC
AACACCGCTCAACTTGATGCGATGTTGATGGAGCAGGCGCCGGTCATCCTTCAAAAAGTC
CGTGAAAGCCTGGGTGACTTTGCTCGTAAGCAATTGCCCGAACTTTTGAATCAAAAAGCC
AAAGAATTTTTAAGTGGCTCTTTGGAGCAGGTTCAAGACATGGTTCCACCTGGAACCGAA
GAATACGACCGCCGCCCTAACTTTAAATGGGGTTTAAAACTTCAGAATATCAATTTGAAA
AAATCTTTGAATATTGAGCTGACGGCTTACGTTGAGGATCCAATCAATCCTCAAAGTCGC
CCGGTGGCATCCAACGGCCCTCGCGGTCTTCCCCAAGTCAATTTGCTGCCGCAGGAAAAC
TACGACCTTGCTTTGACGCTGGATCGCGCTTTGATCAACCGTGTTTTGCAGTTAAGTTAC
GAACGTAAAAACTTTGAGACCATCCGCCAATCCAACGGCACCGTATTGAAGCTAAAGGCG
GCGCCAACGATTGACTATGTAAAAACTCCAGCCGGCGCGGTCTTAAAGCCACAGGAGGCT
TTCGTAAAACTGCATGTTTCAGTTGAAAATGAACCGGGTCATATCGCTCTTAAAGATAAA
ATCGTGATTGATTTCGACATCATTGCAAAATTACGCCAGTTGAGCGATAAGTCCGGCATG
CAGCTGCAGTTGCATTCCATCGATGTGGACTCTTTGGTTATGGACAACAAATACCTTTCA
CTTGTGGGTAAGTTGATGCCAGGCAAAGTGCGCGAAGGTGTGAAAGAACGACTGCGTGAG
CAAAGTGCAGGCTGGAAAACTGTGGATGAAGTCATCCCGGGAAGTTTGCCTCTTCCACCT
GTGATTTTAGGAATTAAATTGGATATCAATCGCGTTGCTGTCGATCCAAACGGTCACATC
GTCATGTATCTAGACTACGCGAAAACAGGAGCTAAAAAATGAGATCTCTAAAACTCATCG
TCATCAATGCGCTAACTCTGATCATCGGTCTGGGTTTGATGAGTGGTTCTGTTTCCCAAA
GAAGTGCGGAAGCCGCTCGTTTTGAAAACATCCCTTCACTTCAAGTCAATCGCTTGGGGA
ATTTGCGTGGGCAGTACCTGACAGTTCTTTACGCTGTCGGTTCCCGTCCGTTTATTTCTA
CGGACTCTTCGCAAATCACGATCTCTCAAGTGAAAGAGTCACGCACGGTTTATATCTCTG
CGGACTCGATGTCTTTGCCTTCGGTGCAAGTTGAAAAAGAAGGTTTCCGTCCTTCTTACA
ACATCATCGTCTTTGTTGTTTCTCCTCAGCCGAACTATAGCTGGGTGAACGCGGATGGTT
CAGCACCTCAAGGTATGAGTATCACAAACAACCGCATGAGCTCTTTGATCAATGCGATCA
ACAAAACAGATGTTGATAGTTTTGTCGCCGCTCAAGGCGAAGCGGGAACTCTGCAAGTAA
ATCTTGTGAAATAAAATTTCCGAAAAACACAGGGCGATGGTGAAAACCATCGCCCTTTTT
TATTTGGAATACTGATTCTTAAACTTGAATTTCCGAGGCAGCACGAATGCCGCTGTCCAG
GGCTCCGTGCAAAGTTCCCGCAAATCGAACGCTCGTGTGCTCGCCAGCAAACTGAAACCT
TCCACCATACTCGGGTTCAGCGGCCACACCTTTAAATCGCATATACTGACCAGGTTTAAA
GACCGCCATGGATCCTAAAGCCCATTTACGTTGCTGCCAGTTAGCAACTTCTGAAGCACC
TTCTGAAATCACTGGAAGATCATTATAGAAAATATCCAGATCCTTCAACGCTTCCCCGGT
CGCGGCGGCCCCGGCTTTGGCTCCGGAAGCTCCGGCACGCTGGAAAGTTAACAGACCTTG
AGTCCCCTTCTGCGCTCGTCCCGAGTCCCATATTTTTTGAGTTACAAAATCTCCCGTAAA
GTTTCCGACATTGGCAGGCACATTCCCACGACGATCACGCCAGAACGGAGAAGCAAACCC
CAACGTGCCTTTCGCGTGTGTCGCATAGGCCTGCGACATGATGTTTTCTTTTTTCGCTTG
AGAGAAATTTAAATTCTGAACGCCGTTGACCTCGCGCAGTTTTGAAAAAGGCAAAGTGCA
GATCACATGTCTTGTCGTGAAAGTTTCTTTTCCTTCCGGCGTTTGGAAAGTAAGTTCAAA
GGCTCCATCATCTTCCACGATTTCCGTTAAAGGACTGTTCAGCTTCACCACGTAATCGGG
TATCACACCAGCAACCCGCGCTGACAGTGTTTGCATCAGATTTGAGAGTCCCCCATCCAT
GCGATACACCGCTCGCCCCGCTAAAAGCGAACTTCCTTCCGCATCGAGAGTCGACAAGAA
ATGAAGAGCCGACTGGTCTTTCGCATCGACACCGAAACGGCTGACCGCTTGAGCTTCGAT
CAGTTGGAGCACCAACGGATCCACTTCACTTTTCCAACTATCCAACAGATCCGCTAAGGA
CAAAGAGTCATAATAGGCCGCTCGTTCAAACTGAAAAGAATTTCGATATGTCAGGATGAC
ATCTTGTTCACGATACAATTCGCTACGAATACGACGGAAAGGATTTTGCAAAGTTTTAAG
ACGTGCAGCGATGTCTTTCACTTTATAAACTTTTTTGTCGAACGAAAAAAGATGAGCTTC
AAGTCCCGTCGCGGCCTTCACTTCGCTTGTCGGAATATTAAGCTCTTTTGCCAAGTCAAA
GACGCGAGTGTGTGAGCTATCAAAAAACTCGGCACCTAATTCCGCAACGGGCCCTCCTTG
CGGAAAGACGGTCACGGACTGAACACGCCCACCGACTCGTGAGGAGGCCTCGAAAATACG
GAATGGAATTTTGCGTTTTTTAAGTTCAAAGGCGGCAGAAAGTCCCGCCGCACCCGCCCC
CAGGATGACGACTTCATTTTTAAAATTTCTTTTATCGCCCATAAAATAGCGATCTAAGCT
TGTGCAGCTGCTAAGTGCCATAGCTGACGTGCCTAGAGCAGAAACTTTTAAAAATTCACG
GCGAGTAAAAGAACTTTTTGCCATCAACCCCTCACATGCATAGAATGGCAACACTTTGGC
ACAGAATCAAATCAATCTCATAAATCTAGAAAGAATGTTTGATGATTTAGCACAGAATAA
CTGGGCGGCTTCATCCACAGTTTTCACTCGAGAATTCTGCCAAAATCTTGCCCACGAGTG
TCAAAAACTTCACTCGGAAGGAGCCTTTCAAAAAGCCTCGATCGGACGCGGAGTCACAAA
AACAGTTCACACAGAAATCCGTGGTGATTTCACTCTGTGGATCGAAGAGGACGCCGCGAC
TCCTTTGCAGAAAGCTTTTCTGTCAAATCTGCAGTTGCTTTTACAAAAGCTTAATCAGGA
TTTTTACTTAGGACTGAAAAGATATGAAACGCATTTTGCTCTCTACCCACCGGGGGCGGG
CTATGATAAGCATATCGATAATCATCGAGGTAGCGGAGCAAGAAAGATCACTTTCATTCT
GTACCTCAATGAAAGCTGGCAAAAGGGAGACGGTGGTGAATTGAGTCTCTATCAGCCTGA
TCAGGAAAATGTTCTGATCACTCAGATCGAGCCTCTGCTTGGCACCCTTGTTCTTTTCCG
CAGTGACCTCTTCCCTCATCAAGTCGAGAAGAGCTTTCAACCACGCCTGAGTATCACAGG
ATGGTTTAGGGACGATGCATCATGAAGTCACTCTTTTATCAGGTCGTATTCACTCGTTTC
TACGCGCGAGTTTTGATTCTTATCACGTCTCTTTTAGGCGCGGTGTTTGGATTGTTAGGT
CCCTTCTTTCAAAAGGAATTCATTGATCAACTGACGGGACAACAAGGGCATTTGCACCTT
GTGGATTTCTCAAATCCCCTGACCTATGTTCTAGGTGCATTCTTCTGCGTCTTGATTGCA
CAGGCGTTTTCGCAACTGACGAACTATCTAAGCATCCGCGAGTCTTTGCATATGCAAAAG
GTTTTTGCACAAAGACTTTATGAAAAAACCTTGCACCTGCGAGTCGACACAATGAGTGGC
AAACCTGTGGGTGAAATCGTTTCTTTATATGCAACGGACGTGCAAGGGGCGACGGTGTTC
TTAGATCAAACCTTGCCTGCCGGAGCCTCGACTCTTTTTCCATTGATCCTGGCTCCATTT
GCGATCTCGATTCTGTTTGATGTTCCTATTTGGCCGACCGTCCTTTTGATGTTCGCGATT
GCAACACTGAACACCTTCATGGCGTTTCGCCAATCGAAGTTCTTTTTTAACTTTAAGCAA
TTAGCAGCAGAGCGTATCGGACTTGTGAATGAATGGATTCAAAATATTCGCACCATCCGC
ATTCTGGGATGGATTCGTCACTTTGAAGCCAACATTTTTGTAAAACGTGAAATTGAAACT
CGCAATCGTGTCTTGATGGTGACCAATGGTCAGATCATGAACTCGATTTCTTCATCGATC
ACCTTTTTCTTAAACGTCGTCGCCTTAGGTTCCTTGGTGCTTTATACAAAACACCAAATG
ACAAGTGGCGAGCTTTTAGCGCTTCTTTGGATTGTCGGAGTTTTCTTAACTCGTCCTTTC
CGCCAAATGCCCTGGTTCTTCACCTTCGCTTTTGATTCTTGGACATCGCTCAAACGTCTG
GAAGATTTTCTTTCCACCAGAAACAATGAAACTAGTGGTGAAAAAGAACTTTCAAACCAA
GAACGAAAACGCGAAGAGAAATTTGCGCTGCAAGTTCGCAATTTAAATCTGTCGATCAGT
GGAAAACGCATTTTAAAGAACATCAATTTGGATGTGAAACACGGAGAGTTCGTCGCCATC
GTAGGCGAAGTGGGTGCCGGAAAATCCATGCTTCTACTTTCCCTGTTGCGTGAAACCGGA
GCCAGTTTTGAGACTTATCACTTCGGCGAAAAAAATGCTCTAGAGATGACCTTAGACGAA
GTGCGTGCCCAATATGCGTACGTGCCTCAAGAAGGTTTCATCATGAACGCGACATTACGT
GAAAACGTGGCCTTTGTTTATGACATCGAACCCGAGCGCGATCCGATGATCGAAGAGTCT
TTAAAACTTGCGCAGTTTGATTTAAACACGGAACGCGTTGAAAAAGGTTTAGCGACTGAA
ATTGGCGAACGCGGTGTGAATCTTTCCGGAGGTCAAAGACAGCGCGTGGGACTGGCGCGC
GTTCACTTTCATAAGGCCCCGGTTTTACTCTTGGATGACTGTTTGAGTGCCGTTGACGTT
GACACCGAACAAAAACTTTTTGAACAACTTTTATTAGGGGCTTGGGCAGAGCGCACGCGC
CTTCTGGTCACTCACCGCTTGAGTGCGCTTCACCAAGTGGACCGTATTTTATTTATGGAA
GAGGGGCAGATTGTAGATTCGGGAACTTTTGAAGAACTTTTGGGAAGGAATCAGAAATTC
CGTGAATACACGACAACCGTAGCCAAAGAAGCCACGCAAAAGACAGAGGTGAGTCATGTC
TAAGAAAAAAGTGACAAACCCCAGCGTGAAAGCGAAATACCTTTCTGACGGTGAAGTCCG
CAAGGAAGGTGGTTATAGCCAAAGCCTGTACGAGACCTTGCGTTTCTCCTACGGTCCTTT
TCTTTCGCGCATCCTGGTTTGCCTTTTCATCGGCTTTATCGGGCGCGGTCTGCTTTTAGC
CAACACCAACGTCATTGGTTATTGGGTAGATAATCTTGTTGGTAAAGAAACGCCTTTGAG
CGGTTTCACCTCAGTGCAGTTTATTGTTCTTTTAGGGGTCATGGCGGCAAGTGGCTTTGT
GATGACTTTGATATTCCGTGTGGGATTTTCAAGATTGTCAGCCAAAGCGATCTCGAGCTT
TTACGATGAGGTGACTTTAAGAACGTCGCGCCTGCCGATGAGTTTTTTTGATAACACTCC
CGCAGGACGTATCATCACCCGCTTTTCCAGTGATTACGGCAATATCTTCAGATTGTTCGG
TGGCCCCTTGGCCGAATTTATATCCATCATTTTTGATCTTAGCATGATGGTGATTTTAAT
CACGGTGGCTAATCCCATTTATCTGGTGTTCGTTCTTTTCATTGGTGTGATGAACTTCTT
GGTTTATAAACTCAACCAACAAAAACTGCGCACCTCGCGCCGTGAACTTTCAGCCAGCCG
GTCACCAAGTATTGCGCACTTTGCTGAAACCACTCAAGGGGCAAGCACCATTCGCTCTTT
CCGTCGTCAGAAATCCTTTGCTGAGCGCTTTGAGCGCCTGGACCGCTACTTCCTGACGCA
AAAAATGAATACGACGAAACATCTGATCAGCTTTTCATTTCAAATGAACAGCCTGACGGC
ACTGCTGCTTTTAGTGACTGGTGTCTCTGCGTATTTCATGGTGGAAAAAGGTTGGGCCAC
CGTGGGTTCTGTCGGTGTGGCATTCAGCTTTATCGCGCTTTCAGGGAACACCGTTCAAAT
GTTCTTTGAGTGGTTGACACAATTTGAAGAGGCGATGATCGGTGTCGAGCGCCTGGACCA
ATACATGCGCATGCAGATTGAAAACGGAAGCCACCTGCCCGCCTCGGCGAAGTTTGCCAC
AGGACACCCGGTGTACTCCGAGTCTGTTGAAAAATATCTGCACAATCGTCGTTTAACAGA
AGATCGCAGTGCCTCAGTTCAAGTGAAGGATGTCTGGTTTAGATATCGTGAGGACTTACC
TTGGGTTCTTAAAGGCGTGAATTTTGAAGTTAAAGCCGGTGAACGCTTAGGTATCGTGGG
TCGCACAGGCTCTGGGAAGTCCAGTTTGATTCAAGCCCTGTTCTATCTTTATCCCATCGA
TAAGGGCCATATCTCTATTAACGAGCATCTTCCAAAATTCAATCAAGATGCCACGGGTGT
CGACCTGAATCTTTATCGTCAATCCATGGCGTTTATTGCTCAGGAGCCGATTTTATTCCA
AGGGACTTTAAGGTTTAATCTCGATATCAAAGACTCTTTGCCCGATGAGCGCTTGATCCA
AGTGATCGAGCAAGTGGGTCTGGGCGATTGGTTGAAGTCACACCCTGAAGGCCTGATGAT
GAGGATTGAAGAACGCGGTAAGAATCTATCTTTGGGTGAACGCCAATTATTATGTATGGC
TCGCTGTCTTTTGCAGGAATCTCCGATCGTGATCATGGATGAGGCGACAAGTTCTGTGGA
TCCACAATCGGAAGAGATTTTAGTGAAAGCGACGGAAGAATTTTTCTCGGACCGAACACA
ATTGATCATTGCCCACCGTCTTTCGACTTTAGCGAAGTGTGATCGCATATTATGGTTGCA
GAATGGCGAGATCGTCGCCCTGGGACCGACAGAAGAAGTGCTTCCTCGCTTTAAAAAAGC
AGAACTGGTCTAAAAAATAAGTTTGCGGCTTCCGATGAAAAGGGGTATTTGTCGGACACA
GATTTATTTTGCAACTAGCGGAGCGCGGTGATGGAAGACAACAACCAAGCACACGACGAA
ATCCAGGAACAAGACTCTCTGATGAGTCTGACTGACACGTGGTCAGCATTGAGCCCCGAT
GAACGTCGTGAAAAGTTCAAAGAACTGCCGCGCACCGAAGCTGAAGAGTTGTTTCTAAGC
CTTAAGACCCATGACCAGGCCGAACTGATCATGGAAGCGGCTCCCCTTGAAAAACGGTCT
TGGATTCGCTTGCTGGCTCCAGATGACGTGGCCGATTTGATCCAGGAAATGGGTTCTGAT
TACCGTGATGAACTTCTAGCTCTTTTAGACCCACAAACAAAACGTGAAGTGACAGCCCTT
CTGGCGTATGCGGAAGATGCGGCCGGGGGTCTGATGAGCTCTCGTTTCGTCCGTCTTCGC
CCCGACATGACGGTCGATGAAGCCATCACCTACATTCGTATTCAGGCAAAAACTCACGTT
GAGACGATTTATTACGCGTATGTTTTGGATTCAGATCAAAAACTTTTGGGCGTGGTCTCT
TTCCGCGAGTTGTTTTCAGCCACTCCAGGAAAACGCATTTCTGAAATCATGCACACCGAT
GTTCTTAAAGTCCCGGTCGAGATGGACCAGGAACAAATCGGTCGTATTTTCTCTCAACAA
GATCTGATGGCCGTTCCGGTTGTTGATGAAAACGGCATCATGAAAGGTATCGTTACGTTC
GATGACGTGGCGACAGCCATTCAAGAAGAAGCGACAGAGGATATCCATAAGCTCGGGGGG
GTTGAAACCCTGGACGCGCCTTATTTAAAAATCTCGATGTTAGAGATGATTAAAAAACGC
GGCGGTTGGCTTTTGATTCTCTTCTTAGGTGAAATGTTCACAGCCACAGCCATGGCTTAT
TACGAAGATGAGCTGGCAAAGGCCGTTGTTCTTTCGATGTTCATTCCTTTGATTATTTCC
TCGGGCGGTAACTCAGGTTCCCAAGCCTCCACTCTGGTGATTCGTGCGATCGCTCTAGGC
GAGGTGCGCGGTCGTGACTGGTGGCGTGTTCTAGGGCGCGAAGTGCTGACAGGTTTAACA
CTCGGTTTGCTTCTAGGGGCCATTGGTTTTATTCGTATTCTTCTTTGGCCAAACCGCGAA
AGCCTTTACACGGCTCACTACATGCTTGTCGCTGCAACCGTAGCTGCCAGCGTCGTCGGT
GTTGTTCTATGGGGCACGATCTCGGGATCCATGTTGCCATTCATTCTTAAGAAGGTCGGA
TTTGACCCCGCTTCCGCCTCGGCTCCGGCGGTTGCGACTCTTGTCGACGTGACGGGACTG
GTGATTTACTTCACAGCGGCCAGCCTGTTCTTAACGGGCGTGCTCCTATAAAGAATTGAT
ATTTTAAAAACAAAAAGGCTTCGTGGTTGCACGAAGCCTTTTTTGTTTCTTGAACTAAAT
TCTTATACTAAGTCTTGATCAGACCTGACGTCCAATCGCGGATCATAGCCAGTGTTCCCT
GTTTCGCATTCGCGAATTGCACACCGTAGGCTTGGTTTTTCTCGCTCCACACGACTTGCC
CTTGCACCTCGATGACCTCGTGACCATCGGGACTTTGGATTCGCATCGTGACGATACCGC
CCTTGTCCAGAGCTGCATCGGCATTGAACGACAAACCACCTTCAGAGATCGTGTTCACGT
TACCCACGAGTTCGCGGTCCCCGACCATCACGCGGATTTCTGAACTCATTTTAAATCGAT
CATACTTACGTTTATTTTTCGGATCACGAGCACGCAAGACTTGCCAGAAAGCCAGTGGCG
CCATCAAAAGACCGATCACGACGGCCATCGCTCCCGCGCCACCACCTTGACCAGAGCCCG
GGCCATTGTGTGTGACGGCTTTCACCAGGCCACAACCCGCACCGCCTCCACCAGGAGAAG
AAGACGCTTGTTCGGTCAGATAATAAGGCTTGTAATCAGGTTGCATTGAAGAAGTAGTCG
CCATTTGCTGCGACGTACGGATCATTTCATAAGCATCAATACGCGCACTCGTATAAACAA
GATTATTCAAATAGCTGTTTGCCGCACTTGTTCCCAAGATCAGCTGTTTCATCTGGTAAC
CAGATAAAGACGGTGCTTCACGGAAAGCCAATGCTGCGACACCGGCCACAAACGGAGCCG
CCATACTTGTTCCTGACATTTTCATTGTCGTGTTACCAGGAACTGTACTTTCAATATATT
CACCCGGACTTGCAATATGAACCGTCGAAGCACCATAGTTTGAAAATCCAGAGAGATCAT
CAAAACGCGTCGAAGAGGCTATCGAGATGTTACTTGGAACATCATAGTTCGCCGGATACA
TCGGAGAAGCATCGTTGTTATTTCCGTAGTTACCAGCAGCCGAAACAACCAGCACACGGC
GGTCGTAAGCGTATGTGATCGCATCGTGAAGCGCGCGGCTGTAGTTACCACCACCCCAAG
AGTTATTGATCACACGCGCCCCATTATTAATAGCGTAATAAATGGCACGAATGGCATTAG
AAGTGGAACCCGATCCGTTTGAACCTAGGAACTTCAAAGGCATGATCTGGATTTTGGATT
CTTGCAATGGACGAGCAAAAATATTTTGTCCCGTACCGACGACAATCCCCGCCACGTGAG
TGCCGTGATCATCGTCATCCATAAAGTTGTTGTTGTTCGTAATAAAATTCCAGCCATTGA
TATCGTCGACATAACCATTTTGGTCGTCGTCAACACCAGGAGTACCAGCCGCTTCCACCG
GGTTCACCCACAAAGCACCTGTTCCACCTGAGTCATAAGACTTAAAGACATCATGGTATC
TATCAAGACCTGTGTCCACGACAGCCACGACGACTTTGCCATTTTGAGCACTCAAAGGTG
TGATGAGAGGCCACGCACTGGCGATCCCTGTTGAAGCATTGGACTGCGAATAGACATTTG
AATCCGTCGCTGCAAAACTGCTATTTGCGAATTGCTCATAGGTCAAACGCTCTACAGGTT
CGTTCGGAGTGATTTCTGTTTTGTCTAAAATATAGTTCGGTTCAATATACTCGACATCAG
GGTCATTTTTTAGGGCCTCAAAGTTGGCTTTTTCCTCGGTACCTGACTTCATCGTGACTT
GCATGATGTCGAGCCCCGGGAAACTGGCCTTCATCGAAGCCTTACCTAGAAGCTTCGTTT
GGGCGATCGCAGCCCCCCCTGAAGAAGCCTTAAACTTAATAAGATACTCCCCAGGAACCA
CCTTAGGTTCGTTCTGCGCAAATGCCGCAGAGCTCAGAAGACTGTAAGAAATAAATAGAC
CGCCTAGAATCCGTTTCACCGGTTCTCCTTTGACCCTTTTCTTGTCGGTCGGAAGTCGAG
GGTTGTTTAGAGAAAAAGCTGTCTCATTGTGAGAATGCGCAAGGTCTTGAAGAGCCTCGA
CTTAGCTGATATTTAATTTGAACCGATACGCGAACAAAGACGGGACATCCAGCTATGAAA
CAACTTCAGAAAATCTTCTTGCAAGGTCTTGTGACTTTCTTACCGATAGCGCTGACGATC
TACATCATCTACGCCGGTATTGCTATTGTCGACAGCTTCTTAGGAGATGCTCTTCGCCAA
GTTCTTCCGATTTACATTCCAGGTTTGGGTTTCCTGCTGACGGTGATTCTGATTTTCCTA
TTGGGATTGATGCTGAACAACCTTCTTGCTGGTGGTATCTTTTCAAAGATGGAACAGCGC
CTGACGCAAGTTCCATTTATCAAAGCCATTTACTCTCCCCTGCGCGATTTGATGAATCTG
TTTTCTAAAGGTGGAGGCCCCGGCGGCTTACAAAAAGTGGTCTTGGTCGATCTGGGCGAC
ACCGGCATTCGTGCCCTAGGCTTAGTCACTCGTGAAAATTTCCGCGACGTTCCTGCTATT
GAACAAAACGCCGATGATCGCATCGCCGTTTATATTCCGATGAGCTATGGTTTAGGGGGA
TTCACATTGATGGTTCCTCGCTCTCGCATGACTCCACTGGATATGCCGATTGAAAAAGCG
ATGAGCCTTGCCATCACCGGTTGGGTGAAAGCAGATAGCAAGCCCGAAGGAGAAAAGAAA
TAATGTCTGAAGCTCCGGCGGTAGAAACCACTTTAGGTAAAGCACTGAAGATCAATAAAG
ACCTGACTCGCTATGGGGCTTTTGCCGAAATCGGCGCCGGTCAAGAAGTCGCTCGTCATT
TCTTTCAAGCTGGAAAAGCTTCGCAAACTATTGCCAAGACGATCTCTGCTTACGACATGA
TTGTCAGTGATGATATCTATGGTCGTGAAGCCAACGGACGTTACGTCTGTGAATCTCGGC
TGCAAAAAATGTTGGGTCACGAGTATGATCTTCTAGTGGACCGCCTGGCCGACACTCGCG
GTAAAAACACGTGCTTTTTTTCTTTCGCGAACACCGTCGCTACAGCATCTTCGGGAAGCA
ATAAACAGTCTCACGGCTGGATGGGCGTGCGCTTTCAAACAGAGCCCAATGGTCCATCGA
ACGATATCATTTTGCACGTTCGTATGTTGGATCGTCACCGACTGCAACAACAGGAAGCCT
TGGGCGTCTTAGGTGTAAATCTTTTGAATTGTGCATTTTATGGTCTCGATAAAGTGACAG
AGTTCATTCCTCACTTGGTCGAAGGACTTAAAGAGGGTCAGATCATCATCGATGTCATTA
AATTCAATGGCCCTGCTTTAAAACACTTCGATGTGCGCTTGATGAACTTAGAGCTTGTAC
GTCGCAAGCTTGCGGAAGCTATTTTGTTCTCTCCGCAAAATGAGATCTTAAATGTCTCTG
ACGCTATTTATGGAAAGTCTTTATTGATTCAACGAGGCACATTCCGCCCCGTCACCTCCA
CTCATCTTGATGTCTTCCAAAAGGGCCTTACCCAGATGAAGGGCGATGTCCGCCAGAGCG
AAGGCAAAGATCTGGATGTACTTCCGATGATGGAACTCACTATGCACAACTTGCAAATGG
ATGGCCATCTTAACGAAAAAGACTTCCTAGACCGCGTTGAAACTTTGACGAGCTTGGGCT
TTCACGTTCTGATTTCGAACTTCTTCTTATTCTACAACTTAAAAAGATTCATCCGTCGCT
ACAATCCGCACTTCATGGCATTGGTCGTCGGCGCTTCTCACTTGGAAAAGCTTTTCACTG
AAGATCACTATAAAAACCTAGAAGGTGGACTGCTAGAAGGACTTGGAAAATTGCTTGAGC
AGAAAACCAAGGTCTATATTTATCCGCACAAGACATCCCAAGTGTGTTTAACGACGAAGA
GTTTTTTTCCGGCTCCTCACCTGCGCCATATCTATGCTTACTTTACAGAAAACAAACAGA
TCGTGGATATTTCTGGCTGTGATGAAACGGCAGACTATCTGCACTCGATTGATGTTATGA
AGATGATCGAAGATGGCAATGCCGCTTGGGAAAATCTTGTGCCTGCCAGCGTTCGTGACC
TTATCAAAGCAAAGCAGCTTTTCGGCTATAAAAAGTAAGATGTCTTAATTGAGGCCTTTT
TTACGACGGGCTTTGTGGTCATAGATCACGTAGCCCAGGATGATCATCGACGAGATGAAG
ACAATCCCAAAGATGATCTCAATATTGTAGATAAAATCAAGAAGCCTAAACATCAAAGAG
TTGATCGGCTTATACGTATTTTAAGTAAACCTCACAAATGCTATAAAGACCAATTCCTAA
CAAATTGTAATCATGTGCTCCAATGAAAAAGCCCCTTCTTCAGGGGCTTTTTGGTAATTC
TACTCTTGGGTCCTGTTCTGCAAAAATTCAATCAAACACTGAACAGGTTGTCCGCTTCCT
CCGCTGGAGGTCAAAGCTCCTTGAGCTTTGTCAGACCAAGCGTACACATCTAAGTGAGCC
CATTTTTTCCCACGCACGAATTTTTGCAGGAACAAGGCCGCTGTGATCGCACCTCCAAAA
CCGCCGCCCGAATTTTTGAAATCCGCAAACGGTGATGATAAATCACCAAAGTATTTATCA
AACAAAGGCATGCGCCAGTTCAAATCACCCGCTCTTTGCCCGGCACGAGTGATTGCATTT
GCGAGCTCGTCATCATTTGAGAAAAGACCCGCAATCTCTGCACCCAATCCAACTTTAATG
GCTCCCGTCAAAGTGGCCACGTCGATCACGTATTCAGGTTCGTCAGCACCTTTCACGGTG
CAAGCTACATCTAGAACATCGGCAAGAACCAAGCGCCCTTCGGCATCTGTGTTGTCGATT
TCAACACGAAGTCCGTTGCGAGCGGTGATGACATCACTTGGACGGAAGGATTTTCCGTCC
ACCGCATTTTCAGCCAAAGCCAAATAGAAATCCACTGGACCTGGGTAAGCACTTTCTGCC
ACCCACAAAGCCAAACCAATCACACTCGCGGCCCCACCCATATCTTTTTTCATCAAGCGC
ATGGCAGAGGAAGGTTTAATATCCAAGCCCCCCGTATCGAAAGTGATTCCTTTACCGACA
AAGGCGATAGGCTTTAATTTGGATTTTTTAGCCGGACGGTATTTAAGGTGAACCATGCAA
GGGCCGTGTTCAGCACCTTGCCCCACACCCACATGGAGACCCATTTTTTCTTGAACCAAT
TTTTTCGTATCCCAGATCGCCACTTTCAAAGTGGATGGGAACGAAAGTTTTTTTGCCGCG
ATTTCGGCAAAAGACTCTGGATTCAAATCATTCGGTGGCAAATTCACCAAGTGTCGAGCC
AAGTTCACCGCGCGTGCACGGATCATCGCCTCTTTTACGGTATTCTTATCAAAGCTTCCC
AAGGTTTTTCTTAAAGAGACCTTTGGAAGATCAGCCAACTGCTTGCCGTCAACGAACTGA
CGGAAGTTATAAGTCGCCATATCCATACCGACTAAAGCGCCCAAATCTTGATCTTCTTCA
GTTCCATGGAACTCAATTTGAACAGCGCTTAAGTGATGTGCTTTAAAGTGAGCGACTAAA
GAACCAAATTGATCGCGAGCCCATGTGTAGCCAGATTCATCAATCAAACCGTCGTGGCCA
ACTGAGTTCTTCTTGCGAGAGCGAAGAATCCAAACCGGTCCCTGCTGCCCTACAAAATAC
ACGAGGTCTTTCTCGTTTTGTTTCAAAGAAGACGCCTGCCAGTCCAAAGCATGCTGCTTA
ACCCACGAAGTAAATTTCGCCGTATCATCGACGCCCAAGAAATAGACAAAGCCTGTCAAT
TCATTCTTTACTTTAAGTTCTTTGCCGATGTCGAAAGTTTCAATCCAAGAACGGAATTGA
AGCTTATTCGATGTTTTTGAAGGGGTGGATTTCTTAGCCACTGTATTTCCTCACTTTTAG
TTTGTGATTACGACGAAAAATTCCGTAAAATCATAATATGACGTGGACTGAGACCACAAA
TTTAAAATTATGCTTACTCAATGCAGAGAACCTCTTTTTGATGTTCGACGGAACACCAGG
GAAAGAGGTTCTGGATTTGAAAGAGACTCAGTGGCAGCGTCTTTCCACTTCGGTTTACGA
AAATAAATCACTTAAGAAGACCGAAGACATCGCCAAAGCTTTGAAAGAGATCAACGCCGA
CATCGTTATGCTGTGCGAAGTCGGAGGTTTTGAGTCCTTAAAAAACTTCAACCTTCTCTT
TATGGATGAGGCGTATTCGCCTTGTTTGATTGAAGGAAACTCGGAACGCAATATCGATGT
GGGTTTTTTAATACGCAAAAACTCTCCGTTTTACTTTGATCTTCAGTCCAATAAAAACCG
CCCGATCAATTATCTTTATCCGCACGAAAGACAAAGCCTGCAACACGGCTACCCGGTCAA
AGGCGGAAAGGTCACCACCAGCCATCGCTTTTCTCGCGACGTTGCAGAGTTACGCCTTTT
TAAAAATGATAAAGAAAAGCCGTTTTTAATTATCTTGCTCGCCCATTTAAAATCCCGTTT
GGATCCCGAGCGCATCGACCCGAACGGCTTTGAACGCCGCCAAGCCGAGCTTCGCACTTT
GTTAGAAATTTACCGCGAACTGGAAATCGTTCACCCCGACGTCCCTATTTTAGTGGCCGG
AGATTTCAACGGGAACGCAAGCCTTATTAATACGGATGAGGAGTTCAAAGACATCTATAC
GCAAACTCCGCTGAAGGATATTTTTGAAGTGATGGGCTTGCCAACCGAAGCCCGCGCGAC
GTTTTATCAAGTTCGCAACGGCCAACGCGTGGAAGGCCGCCAGATCGATTTTGCTTTTCT
TTCGCCGACCTTACAGAAGTTGATCAAGCCCGGATCGGCCCATGTTCATAAGTTCAAGGA
CGAGTTTGGAATGGAAAGAGACGTGCCAAGAACTATGGACGCAAAATCCCATTTTCCTTC
AGATCACAATCCCATTGTGTTTGAAATCGAGAACCTCATTCTCAAATAACTGTATTTTCG
CACTACATTGCAGATCTAAAAGGTTCGCCCATTGACCTTTTTCGGGGACGAATTTATCCT
TTATTTCACTATGGCAATGCAAAAAACAACAACTCCTGATTTTCAGATCTCCGCGAAAGT
GGTTTACGTGCCCTCAGAATCACGTCCTGAGCAGGGTTATCACTTTTTCGCGTATAAAAT
CGCGATCACGAACAAAGGCGCAGTTCCTGCCCAATTGATGAGCCGCCACTGGGTCATCAC
CGATTCTTCCGGCAAAAAAGAAGAAGTTCGTGGCCCCGGCGTTGTCGGCGTGCAGCCAAA
AATCCAACCCGGTCAAACTTTCGAGTACGACAGCGCCTGCCCACTCAACGCGTCAACAGG
CAGCATGCAAGGTCGATATTACTTCGTAGCCGAAAATGGAGAGAGCTTCAGCGTCGAAAT
CCCTGAGTTCTTCCTTATTGCTCCTCACGCTCTTCACTAAAAAACAGGTCCAGTTTTTCA
ATAAAACGCTAGAACTTGAAAACCAAGCCGTGCTAAACCCTTTTTCGATTTAGGGGGCGT
TATGGCTTGGTTTAAAAATCTAAAAGAACTTTTGGGATTTGATAAAGCTCCACACTGCCT
TTGCATGGTGGTCTCTGAACAAGAAGGTGCTGAAATCTGGGTCGAGGGTAAAAAAACTAA
CTACCGCACTCCGAAAGCCATCGCGATTCCTAAGAAAAAAGATGTGAATATCACCATTAA
GATGGTGGGCCACCACGATCACCATGCGACAGTTCGCAGTGAACACACTTTATCCTATTA
CTATTGCAACTTGGATCGTGTGCCACTTAGACTGATCAAGAATGAAATCCATAGATCTGC
CTCTTTATAAAAAAACCAAGCGCTTAGTCATCCGTCCTTTAGAGGACTACGATTACGAAA
ACTGGGCGCAAGCTTACTCGTCTCTTCTTCCCCCACAAAATGAATGGGATGAAACCAACT
GGGACGAAAGCGAACTCACGAAAAAGAAATTCAAAGATCTTCTAAAAGAACAACACAAAC
AAAGACAGTCGGATGAGTTTTACTCTTTCGGTATCTTCCGCAAAGACGACGGCGTTCTTT
TAGGCCGAGTCACACTGATGGATATCTCACGCGGCATTTTTCAAAACGCCTACTTGGGAT
ATCAAATCTTCAATGTGTATTGGGGCAACGGCTATGCGCAAGAGGCCTGCAAAGCCGCGA
TGCAGTTGGCATTTAAAAATCTAAAACTTCATCGCATTGAGGCCGGGATTTCGCTGACGA
ATAAAAGATCCATCAAAACCGCCAAAGCTTTGGGTTTACGCAAAGAAGGTGTGAGCAAAC
GTCGCTTGCACGTGAATGGCAAGTGGACCGATATGGAAATCTGGGCGCTGACGAAGGAAG
AGTTTTAATTCTTCCTTCTATTGGTATCGATCGACCAGAAGACATTTTCTTTAAATTCAG
AAGTATACACACGAATGGAAATCAAGATGAAAGGGCGAGGGTTTTCATCTTCTTTTTTAA
ACACTCGCGAGAAAAAACTTTTTACTTTCTTCCAAAGATTTCGAAACAAGCTTGAGAAAC
TTAGGTTTAAACTTGCGGCCTCTAAAGGGATTGAGTGAAAAGCAGATCCCGTCGTGGCCC
ATTTTTTCTGCTCAGGGTCTTTCTTGTACTTGATAATATTACCAATGAATATCGACCAAT
CATCTTTTAAGTCCGTGGCCCGACCCGCTTCACCTTTAAGAAACGTGGCAAGAAAATCCA
CCAAACCAAACGTGGCACCATCCTTGTTAGAACCATCACGATGCTCCAAACGTGGAGGCA
TATCTCGCAAAATTTTTTCAAAGCTTTGCCCTTTGGTGTCCTCGTCATACATGTACCAGA
ATCCACTTTTTTTGATTTCCACCAAATTAGAAAAATCTCGGAAAGGCCGAGTCGAATCTA
TTTCTAGCGGTGATTCTATCCGAAACGGCTTCTGCCATTCGTAAAGAGCTTTCTGATTGA
TAGTAGAAAGACTATTTTCCTTCACCGTCTGCTTCACTTGAAAAAGATAAGCCCGCTTTT
CATTGAGCCTATTATCCCGATCACCAGGATCTCCATACTCAAAATCCAAATGAAACATCA
CATCCGCAAGCTCAACAACATCCCCGCCCCGAGGTGCAACTCGAGGACTGTTATGCAAAT
GCCCCACCCCAATAACAAACTTAGCATTGCGCCCAAGCAGATGCGCCATCGTAGCATCAA
GCTCCGCCAAAAAATCCGCCCCCAACAACCGACGCAAATACTCAAGCTCACCCATACCAG
CCACCCCACTAATCAAATTAAAGTTTGCCAACCCCCACGAAGCAACATCAATCCAAAAAA
ACCCGACTACGAAAACGAACAAAGCCCAGAACGCCGACCTTCCGCTCCGCTAATTTCNNN
NNNNNNNNNNNNNNNNNNNNNNNNNNNNNNNNNNNNNNNNNNNNNNNNNNNNNNNNNNNN
NNNNNNNNNNNNNNNNNNNNNNNNNNNNNNNNNNNNNNNNNNNNNNNNGAAATTAGCGGA
GCGGAAGGCTCAAGGACTGCGCTGAAACGTCTTCCAACCAGCATCGGTCTTTTGATAGAT
AAAACGCTCGTGAAGGCGTCCACTAAGGCCAAACCAGAATTCAATTTCCGTGGGGATGAC
TCTCCAACCGCCCCAGTGGGGGGGACGTGGAACGACTTGACCGTCGAATTGCTTTTCGTA
TTCAGCCACACGACGAGCGAGCCAATCACGATCTGGAATGACTTCACTTTGATGCGAAGC
CCATGCACCGATCTGACTTAAGCGCGCACGGGTTGCGAAGTAAGCATCGCTTTCTTCAGC
AGAGATCTTTTCAGCTTTACCTGTGATACGAATTTGATGCCACAAAACGGGCCAATGAAA
ATTCAGGCAAACGGAAGGGTTTGCCTCAATATCTTTTCCTTTACGGCTCAGGTAGTTGCC
GTAAAAAACAAAGCCCCCCTTCGACACCTCTTTAAGATAGACGATGCGAACGGAGGGCAC
ACCCTTTTCATCCACTGTGGCGACAGACATAGCATTGGCCTCGGGGACTTGCTTTGCGAT
CGCCTCTTTAAGGAGGCGATCAAAATGCTGAAAAGGATCTATCGATAAATCGATCATTAC
TTTTTCTTTTTAGTATCTTGTTTAACGATGTCGATCAACTCAACGTCGAAAACTAGAACT
GAATTTGGTGGGATGCCTGGACGACCAGAAGGACCGTAAGCCAATTCAGGTGGGATGAAA
AGTTTAGCTTTGCCGCCGACTTTCATCAATTGAAGAGCCTCTGTCCAACCTGGGATTACA
CCGCCAACTGGGAATTCAGCGGGTTGACCACGATCGTAAGAAGAATCGAATTGCTCACCG
TTTGTCAAAGTCCCTTTGTAGTGAACTTTTACTACGTCTTCTTTTTTAGGAGAAGCGCCC
GTGCCTTCTTTTTCAGTGATGTATTGAAGACCAGAAGCTGTTGTTTTCACGCCCGCTGCT
GATTTGTTTTTTTCCAAGAAATCTTTACCTGCTTTTGCGTTACCTTCAGCAGCTTCTTGT
TGTTTCTTCATCGCCATTTCTTGAAGTTTCATCATAGCGGCTTGCATGTCTTCTTTAGAC
ATTTCGTTTTTACCCGCAGATGCATCTTTCAAAGCTTGCGCCAAAGCGTCAGCATCGAAA
TCGATGTTTTGTTGTTTCAAGTTACCACCGATTTGTTGACCGATAGCATAGCTCGCTTTT
TTCATATCAGTGTCGAGCTTAACTTTCTTTTGGCAAGCAGTTGTAAATGCCATAGCAGCT
ACAACGAGACCGCCAAGTACTAACTTATTCATGTTGTCTCCTCATAAGGGTTGTTAAATT
TGGCAACGGTTTATCTTGCGACGAAATCTTGCCGTTTCAAACAGATAACGCACCCAGAAA
AAGGCAAATATCCACTACTGCGGAAGGCTTTTTAGGAAGGCAACGACCTCGTGACGAGGC
CCTTTGAAGAGCACGCGGACTTGTCGCCGCTCCAAGGAAGACAGATAGAGGGGATCATAG
TAATAGCTCAAAAGCTTTTCGATCCATATTTTGTTCGACTGGATATCACCGTGAGCCAGA
AACTGAGACTCGGCCGTTTGCAGATCGGCCAAGATCTCCTGACTTCTTAAACCGCCCAGC
TTTCTGCGAATTGACAGCACGGCCTCGCGGTATTTTGCAAAAAGTTTAAGCGCTTGTCCT
CGAAGGATCTCTTCTTCTTCAGCGCAGCGAAACTGGGGTGACGAGCCTTCGCCAATATCA
GTGTTGAGCACATAATCAGTAAAAATGTTCTCTACCCGGGTTTCAAAAGCTTCGTCCAAC
CATAGAACTTCGGAACTTCGCAGGCGTTCAAAGAAAGGCTTCGGCTGACAAATGCGACCG
ATAAGCCGACTTTCATCTTCCACCAAAGGGCGAATGCTTAAAGGGGTTTTGTCCTCAATC
TTTAAACAATCTAAGGCCAAAGCGATTTCAAAATCGATCTGCGTGGGCTGATGAATAGGC
AAAGATCCAAAAGCCGAACCACGATGTCGCGCCAAAAGTTCTAGATCCATCGTGGGATAA
AACCCACTCACCTCTTTTAAGAGATCCGTCTTGCCACTTCCCGTGGGTCCCGAGACAACT
AAGAGTTCGCGCTGATTGCAGAACTTATCCAACTCGTCAGAAAAAAACTGCCGTGCTTTC
TTATAACCGCCGGCAATGATCGGAACTGAAATACCCGCTTCGGCAAGCCAGGCTTGAGTG
ATTTGTGAACGCTTCCCACCGCGAAAACAATAGACAACGCTTCCCGGATGAGTTTGTACG
AAGTCTTTCCAGCGTTGAACACGGTCCGCCTTCACGTCTCCAGAAACGATTTGGTATCCG
AGTGCGACGGCGGCCTCTTGCCCTTCACGCTTGTAAGTCGTGCCAATAAGGGCGCGCTCT
TCATCATTTAAGATAGGAATATTGACGGCATGGGGCAGATGACCTTGAGCAAACTCCACC
GGGGCTCGCACATCAATCAAGGGCGCTCCCGATAAAAATAAGTTTTTATACTGCTCGATA
GGAATTCGTTCGTTACTCAAAAATCACCGCTTTATCTTGGCGAGGCAAAACCTCTCCAAT
GATTTCAGCAGATTTGAACTTAGCTCGCAAGGCCTGGACAGTGTCGCGACTGGTTTCGCG
AGATACACTTAAAAGAAGGCCACCACTGGTTTGGGGATCGTGGATTAAAAGCCTGTGGAG
ATCATCGAGTTTTGTCGTATCAATCGAAGCTTCGGTGTATTGGGCATTAGAACGATGGGC
TTTGGTTAAAAAACCTTTTTCTAAGAAGGATAAAGCCTTGGTAAATTTCGGAACCTTATC
CAAAGAAATTCTTAAACTCACTTGGCTCGCATTAGCCATTTGCATGGAGTGACCCGAAAG
TCCAAAGCCCGTGATGTCTGTCGCCGCATGCACGTAAGGTTTTGTCAGCGGAGTCAAATA
GTCGACAGCATTGTTAATGGTCGCCATGCTATGCAAAGCTTCCATGATGTCTTCTTCGGA
AGATTCACGACGTTTTAAAGACGCCGTCAATGTCCCGGTACCAAGAGGTTTTGTCAGGAT
CAAATGATCACCGACTTGCACTTTGGCGTTTGTCCACACTTCATTCGGATGAACAAATCC
CGTGACCGAAAGACCGAATTTTAAAGTGTCATCATCAATGGAATGACCGCCGACAAAGTT
GGCGCTGGCCTCCGCGATTTTGTCGCTCGCCCCTTGCATAACATCGACAATCACAGACTC
AGGAAGAGTGGCTAAAGGAAAAGCCAGGATACCCATGGCTGTTTTAGGAAGCCCGCCCAT
GGCGTAGACATCGCTAAGAGCGTTGGCCGCCGCGATTTCACCGAACAGTTTGGGAGTGTC
TACGATGGGAGTGAAAAAATCCAAAGTCTGAACCAGGGCTATCTCGTCCGTGACTTTGTA
AATCGCCGCATCGTCAAAAAGTCCGCCATCGACCATCAAAGCCGGATGCGCGGCAGGAAA
CTTCACGTTACTTAAAATACGACGAAGCTCAGAGGCGGCCACTTTCGCGGCACAACCTCC
CTTTTGCACAGTTTGCGTCAGTGCGATTTTTTCAGAACTCATGATTGCTTATGAGTGTCT
TTTTGCTCTTGAGTTTGATTCAGAGGCTTTTCTTTGTTTTGAGAAATTTGCGGGTTGGCT
TCGCGCTCATTAGGGTCTTCGTTTAAAGCTTTTTTGAAGCCGCGGATAGATTCACCCAAA
GAACGTCCCAAACCGGGAAGTTTGCTGGGCCCGAACAAAAGAAGTGCGATACCACCGATC
AATAAAATCTCAGTCCAACCTAAATTCATAAGGTCTCCTCGTTACAAGGCCCAACCCTAC
TATAAGGCCTATTGCATGGCAACAAAAGGCCGTGCATTATATTGGGATAGGAGGCAACAT
GCTAAGTCTCATCCTGACACTCTTACTCGTGAGTGATGCACAGGCTCAAAGCAGTGCGAA
TTCCACGAAATACTTCGAAGCCGAAGAAGAACCTGAAAAATCCGATGAATCTAGGAGTTT
TACCGCCAAGGTCAAAGTTGTTCGCGAAGAAAGTGATGGCGTGGACGTCTTCTTTGAGGG
CGAAAAAGCCAAGGGAGCTTACTTCCTTTCGCGCTCCGTGGAGCACTACGGCAAAATGAT
CAAAGACCTCGAAAAAAGTAAGAAGCCAAAGGGCCCGGCAGTAGCCGTCACGGCCGATAA
AGATAAAAACATCAAAAAAGTGGAACTGAAAAAGGTGGAAGCCACTTCGGACTTCAAAAT
CCCTGACGATCCCAATCAAAAATGGGACTTCGGTAAACCACCAGAATAAGCTTCTGAATC
ATGTTGCGTAAGCGCCTGGGAAGTGCGATTTTCATGTCCTCAACATGGAAAAATCTCGGG
CGCAATGGCTAAAACAATCCTGGCTCTATCTTAAACGCATTCTGATTTTGAATGCCGTCT
TTCTTTTTATTGGTTTTCTTTGGCGTGTAGGATTTTTCTTCGTTTATGGCAACATGAACG
AGGTTTCGCAGGTAAAAGGCGATGTTGTACGTGCATTCATTTTAGGCGCTCGCTTTGACA
GTACGATTTTATTCTACGTCAACGCGATTCCCCTCTTGATACTTTTTCTGGCAAGCTTTC
TGGCGTTCACGAAGTTTCTTGAAAAACCACTGCGCCATCTTTTTTCACACTTTACGAAGT
TTTTAATTCCGTACTACACCGTCATGCTCTTTATCGTGACCTTCGTTTCGGCGGTCGACT
TTGGTTTTTACAGCTTCTATCAAGATCGCATCAATGTTTTGATCTTTGGTTTTATCACCG
ATGACACTATCGCCTTGATCAAAACGATTTGGCGCAATTATCCGATGGTGTGGATTGCTT
TGGGCTTTTTCTTTTTCACTTACTCGTTGTGGAAGGGACTGAAGATCAACTTCACCCAAG
GGCGTGAGTGGATTCCTTTAAAGGTCGAGCGCGTTTCTTATCCCGTTTTCGTTCTGTTCT
TTTTTATCGTCTTCCTTTTAAACGGCGTGGGTGCCCGCGGTTCCTTAGGGTTATTCCCAT
TAAGTGAGATGGACACCGGAATTTCCAAATCTATTTTTGTAAACCACTTAAGTTTTAACG
GCACTCGCGCTTTCACTCGCGCGATAGAACTTAAAGCCCAGCAAACCTCTAAGTGGGATA
GCAATTTACGCCACTACGGGTACGGCGAAAACTATCGCCAGGCTTTCGCGGATTTTTACT
CCTTAACGCCGGAACAAGTCCCTGAAGATCCTTTGGAGTTGATGAAGCGTCGAACACCTA
AAAGTGAATGGGCGGAAAAAACAAAGCCGCATGTCTTGCTTTTGACGATGGAATCCATGG
GGGCATATTGGTTTAAATACGACCAGCCTGATTTTGATCTTTTAGGTCAATTCAAACCGC
ACATGCAAGAAGACACTTATCTAACGAACTTTCTTTCAAGCACCAATGCAACCATTGGAA
GCTTGAGTTGTTTGATGATTGGTTCTGCACAACGCCCGATCAGCGAATTTTTATCTGAAA
GCGATTACTTGCAAGTTCCCTTCCGCACTAGCCCCGCCCGCGTCTTTAAGGACTCAGGCT
ACAAGGCGCGCTTCTTGTATGGCGGAAATCCCGGCTGGCGAGAGGTCAATAAGTTTGCGG
TCGCTCAAGGCTTTGACACCGTCGAAGGTGAATTTGAAATGAGCGAAATTTTGGGAGGAC
TTAAAGACCGTCACGACTGGGGCGTTTACGATGAAGACGTTTTTGAATACGTTTTTAAAA
CTTTAAGTGAAGCCAAAGAACCGCAGTTTTTATTGACGATGACTACGACGAATCATCCGC
CCTATCAACTGCCTCGCGCTTATAAAGTTCCTGAATTAAAAGCACCGGCAGAGCTGACAT
CTCGTTTGATCGGCGACACGTCTTTGGCAGAGAAACGTTTTAAAACATATCGCTATTCTT
CAGATAAATTGGGCGAGTTTTTAACTCGACTTAAAAACTCGCCTTTAAAAGATAAAGTGA
TCGTGGCGATTACGGGCGACCATACGTTCTGGATAGTGAATTTTTCTGAGCAGGAACTTC
TGCAGAAAGGCTCAGTGCCGTTTTATCTTTACGTACCGGCAGCCATCCGTAAAAAATTAG
ACCCTGAAGCTTTTGGATCCCAAGCCGACATTGCCCCGACACTTTATAACTTAGCTCTTT
CTGACAAAGAATATTACTCTTTGGGGCGTGACCTTTTTGAAAAAGAAGGCGACTTTGCCG
TGAATGCTTCAAACCTTATCGTCAATCGCACCGGCGGAGTTTTGGCGGCGGGCCACGCGG
CCGAGGATCATGCTTTTGATTGGCAAGGTCACTACGAAAAATTAGTTCCCGGAGAAATGA
CCGAATCTAAAAAAGCCCTTTCTTTAAAATACAAATCCTTGATGGGCATTTTGGATTTCT
ATTTTATGAAAGAGAAAAAAGATCAGAAAGGACCGATGCAAAATGCGGATTCTCGTCGTT
GAAGATCAAGTCAAAATGGCGAACTTTCTAAAAAAAGGGCTCGCTGAAGTGGGTTATGCG
GTCGATCTTGCGGAAAGCGGTTCCGCAGCTGAGTCTTACATGGCTCAAGGTGATTATGAC
TTGGTGATCTTAGATGTGATGCTTCCTGATCAAAGCGGTATCGATACCGCTCGCCATATT
CGTCGCGATGGTTACGAAGGACCAATTCTGATGCTCACTGCTCTTTCAACGACGAAAGAC
AAAGTAAATGGTTTGGATGCCGGCGCTGACGATTATTTGACGAAGCCGTACTCTTTTGAC
GAACTTCACGCCCGTGTGCGTGCGCTTCTTCGTCGTAAGGGAAGTGCGACGAATGGAAGT
CATTCCAACACTTTGAAATATGCGGACTTAGAGTTGGACTTGATTCAAAGAAAAGCCCGT
CGCTCGGGCCAGGAGATTTCTTTAACCACGAAAGAGTTCGCTCTTTTAGAATACTTTATG
CGCAACCCGGAACGTCCTTTAGGACGTGTTTCAATTGCGGAGCACGTGTGGGACATCCAC
TTTGATTCAGAGAGCAACGTGATTGACGTTTACATCAATCTATTGCGTAAAAAAATCGAC
GCTCCCTTTGCGAAGCGCTTGATTCACACAGTGGTCGGCACGGGTTATGTTCTTAAAGAA
AATCTATAAATTTCTTTCTAGCTTCAGTATCCGTCTTCGCCTGTCGTTGATCTTCGTTCT
GATTTTTGGAGCGACCACGATCTTTTTTAACATGTTCCTTTTCAAAATGATGATCGACAC
CCTTCAACAGGATTTCGACGATGCCCTCTTCAACTATTCGGTCGACGTTTCTGAGGGAAT
TGAAATCGGCGTAAAAGGAGATCTCAGCTTTCCGCCCCTGCGTTTAGACCATGGTAAAAT
TCTTCCCTTCCCGCTAGGAACCGCGTTGATTCAAGTGCGCCACAGTTCTGGCGCCGTCTT
GGCGCGCGTAGGGAACTTTGGTGAATTCAATCCGCCTTATAAAAAAGATTTTCAACGCAT
CTGGGCCGGTGATGAAGCCACCTACCGCACTATTGAACACATTCGAAATATCCCCTCTGC
CGAAGCGGACTCTTACCGACTGATTTCTTTTCCTTTAGATAATGCGGCCAAACCTCAGTT
ACTTTTACAGATCGCCGTGCCCATGACTTTGATGGAAACACAGATTTCGCAGCGTCTGAC
TTTGTTGCAGGTCGGGATTCCGTTTGTCCTTTTGATTGCAACCCTGGGCGGAATGTTTCT
ATCGGCCAGAGCCTTGAACCCTGTGAACAACATGATCAATACGGCCAAAGAAATTAAAGC
CAGCGAGCTTTCTCAGCGCGTGCCGATTCCTAATGCCAATGACGAAATTCGTAAACTGGC
TTTGACGTTAAATGAAATGCTGGATCGTATTCAGCAGGCTTTTTTAAGTCAGGAGCGCTT
CGTCGCCGATGCTTCTCACCAGCTTTTAACTCCGCTGACAATCATGCGCGGAGAGCTAGA
GCTTTTGCAGAAATCAGAAAAGCGCGATGTCGATCAATTTATTAAAAGTGCTTTGCAAGA
GGTCGACAATCTTTCAGGTATCGTGCAAGAAATGCTGCTACTTGCGCGTGTCGATGCCGG
CACCGGCGCACTCAACTTTCAAGACTTGGCCTTTGATGAAGTCATCTTTGAAGTGCTGCC
TCGTTGTGAGAAGCTGGCTAACTCAAAAAATATCAAGCTCAAACTCAATATCAACAATGA
GACAACGGACGATCGCAAAATGGTTCGCGGAGATAATGATCTTCTGCAAAATCTTGTGAT
CAATATCATCGAAAACGCCATCAAGTATTCGCCGAACAACGAAGTCGTGACGATGAATCT
CAATTGGAAACAAGACATCACTCAGTTCGTCGTCGAAGACAACGGCCCAGGTATTCCCGA
AGAACAATTGCCGTTTATCTTTGAACGCTTCTCGCGCGGAGCGAACATGGAGACCCGTGT
TAAAGGCTTTGGTCTGGGTTTAGCCATCGCGCAAAAAATAGCGATTCTTCATAACGCAAA
GTTAAGTGCGCAAAATCATTCAGAACACGGTGCGCGCTTCACTTTTGAAATTAAAAACAT
TTAATTCCGTTTTAATCAGGGCTTTAACCCTCTTTGCTAGCATAACTCCTGTTCGATTGA
AGCTAACTAAAGAACCAATGGAGGTTACTATGAAAATCGCTTCTGTTTTGATGACTGTTG
TATTTGCTGGTGTTGTTGCTCAAGCTAACGAACCTGCTAAAACTGAAACTACAACTGCTG
CTGCTCCAGCTGCTGCAACTGCACCTGCTGCAGAAACTAAAGCTCCAGCTAAGAAAAAAC
ACGCTAAAAAAGTTGAAGCTAAAGCTGAAACTAAAGAAGCTGCTCCTGCTGGTCACTAAT
TCCTTTACGGAATTAGCGAGCGCATAGCTTTCTAAGTTAAAAGGGAACCTCGCGGTTCCC
TTTTTTATTTCTTAAGCTCTTCACACTCTTTCGCAAAACTTTTCCAGAATCCTTGAATCA
GCTCTTTGCTCTTCGGATCCGTCAGCGTGCCCTTTTCGTCAAAGGCCTTAGAAGCATTAA
AATAAAATTCAGGCTGACCCATTGTCGGCATATTTAAATACGCCAGCACCTGACGCAAAT
GATGTTGAGCGCCGAATGTTCCAATATTTCCAATGGAGGCCCCCATCACCGCCGCGGGCT
TTTTATCCCACAGGTTTTGTCCATAAGGGCGGGAACCCCAATCGATGGCGTTTTTTAAAA
CTCCCGGAAAACTGCGATTGTACTCAGGCGTGATAAAGAGTGCAGCGTCGGCCTCTTTGA
TTTTATTTTTAAACTGTTTTGCGACTTCAGGTGGATCATTTTCTAGATCCTGACTAAAAA
ACGGCAGCGTGGCGATATCAAAAGTGTCTATCTGAATATCTTCGGGAGCCATGTCCTTGA
CGGCTTTAAAGAGTTTCTTATTCAATGAATCTTTGCTGATTCCGCCGACCAATGTAAGTA
CTTTTGTTGCCATAAAGGCCTCCTTCACAACACTTCATCAGAATCCATTCTGAAGTGCCT
GCCAAGGTCTCCGACAAAAAACAAAGGCGGACTTACTGTCCGCCTTTTCTATCTTACACA
AGACTTTCTTCGATCTCTTCTTTGGAAAATTCCGAAGGGCGCCGCACCGATTTAACTTCA
CCTGCAGAGATCTCAACGATCTGGTCACAATCTGCAATCGTACCCAAACGATGCGCGATG
ATGAGCATCGTTACTCCCGCGAAGGATTGACGGATGACTTTTTGAAGTGTCGCATCAGTT
TGTACATCCACACTGGCAGTGGCCTCATCCATCACAATGACACGCGCTTTTGTTAATAAG
GCGCGTGCTAGACAAAGAAGCTGGCGCTGACCTTGGCTTAAGTTCAAGCCCCCTTCACTG
ACAGCCGAATGAACTCCTTGCGGCAATTCTTTGACATATTCCCACATCGACGCATGTTTT
AAAGCCGTCACTACTTCTTCATCGGAATATTCGTTATAACGATCCAAGTTATTACGAATG
GTCCCTAAGAACAAAGTCGGATCCTGGGGAATGATCGCTAAGTTGCGACGCAATTTTTCT
AATGGCACCGCTGCGATTTCCACTCCATCAATTTTGATTCGACCTTCTTCCGCTTCGATA
AAGCGAAAAAGAGATTGAAAGAAGGTGCTCTTTCCCGAACCCGTGCGCCCGATAATACCT
ACTCGCGTACCGGCCTCGACATGGAAGGTGATGCCTTTAAGAACTTGCGGCAAGTGAGGA
GCATAACGCACTTTCAAATTCTCAACAGAGATCTCCCCTTTTTCTGGCCAAGAAAGACGA
AGCGACTCTTCGCCTTTCAGCAAAACATCTTTTTCCGCAGGAAGGTTTGAGAAAAACTTC
AGACGTTCAATCGAAGTCATGCGTGACTCAATATCCGCAAAGATACGAACACCCCAGTTC
AAAAAGCCCCAGAAGGATAATGAATAAAGCGTCACGAGACCCGCAGTTCCTGCTTCCATC
ACTCCATAGTACGCGGACAAGGTCACCCCCACGGCCGTTGACATCGAAATCAGTCCACCG
ATCAAAGGGATGCGTGACGAAAACCAACGATTGATCATGTAGTGTGAATAAAACATTCTT
TGGCTGTGTGCGAGCTTGTCATAAAAGTTTCGCATAAACCACGGTGCCTTGTTAAAGCCA
CGAATAACCGTCAACCCTTGCAAGGTTTCTTTAAAGTGAGCATAACGTGGGGACCTAGCT
ACACTGTCAAAGCGTTTCACCTCTCGAGCGGGTCTGCGATAATCACGCTGCAACACATAG
TAGAGCGCCATCACCGGTCCGATAACAAAAATCATCAGTGGCATCAATCCCAAGATCAAC
ACGATGGACACAATCACCTGTAAAGCACAATGAACAGCGGAATCAAAACTCCACTGCAAG
TAAACGTCCACCGATTCAATATCACGGGAAAACCTTTGGATGATTCGGCCCACGGGTGTG
GAGTCAAAAAAGCGTACTGGAGAATTTAAAACACTGTGAAGCATTTTATCGTGCATATTT
TTACCGGCACGAATCCCGCGCTCCAGCCAGATTAAGTGATTCAGTAAAGATCCCACTAAA
ACGGCAAGGCCGATCACACCATAGATACCCACGGCTGATAAAGCGGCCCACTCGCCTTGA
TGGCTGGAATAATAAGACAGCCAAGCTTTTTGCAACAGCGGCAAAAGCGTGACGCCGATC
GCGCCTAATAAAAGAACACTTAAAATAAGGGGCTTCGTGTACTTTCCGTCGCCGCCCAAA
GAGCTAATGTAATCCCAGTACACGGAGCCCTTAACGGCGCCGACTTCACGCTCTTCATCT
TCGGTCACGCGGTTTTTCTTTTCGTCGGTTTCATCTGTCGCGGTGACAGCTTCAACTGAA
GTTTCAGCAGGCACCGTCGTCGAACTATGATCCCCTTGAGTTTTACCATGTTCTTTATAA
AATTCGGCAAAGGGCTGACAGACTTTTAGAAGCTCTTCAAAACTTCCTAAACCGCGCGCT
ACGCCGTTTTCAATATAAAGAACTTGGTCAAATTTTGGTAAGTGTTCCAGACGATGAGTG
GCGACAACGCGAGTGACATCTTTCCATGCACCAAATAACAAACGCTCACAAAGAAGATTC
TCGGTTTCAGCATCAACTGCGGATAACGGGTCATCCAATAATACGATCTGAGGTTTTCTT
AAGTAAGCGCGTGCTAAAGCGACACGCTGTTTTTGGCCACCGGATAAGTTCACACCTTTT
TCACCGATTTCGGTGCGAAGGCCTCCGGACCACTCCTTTAAATCACGGCTTAAACAACTA
TTGTGTAAAGCTCGACGCAACTCTTCCTTGGAAACATCTTCACCAAAAGAAAGATTTTCT
AACAAAGTCGTATTGATGATGTAAGCCTCTTGCGGCACGAAGGACATGCGCGGACGCTCA
TTTTCTAAGACTTTAGAAAATTCAATCTTTCCCTTCGTGGGTGCCACCTCGCCAAGAAGT
GCTGAAAGCAAACTGCTTTTGCCTGCGCCCACCGGACCTACGATAGCTACTGAACTTCCT
GCGGGAACCACCAGGTCGATATTTTTTAATACTTCTTCTTGTGCTCCGGGATAAGTCAGC
GACAGTCCATGGATTTCAAGTCCCATCGGCTGGCCCACTAAAGCGTTTTCTTTCGTCGTG
ATCTCGACTTCTTCTTGTTTTAAGAAATTAAGAATACGCCCCGCCCCGACAACGGCTGTG
GTGTAGCGGGAGATCAAACGCGAAAGATCACCGAACGGTCCTTCTAAAAGACCGAATAAA
GAAATACAGGTAAAGATTATAGCCGCATCTAAAATCTGTCCCCGCCACGCGTGAACAGCT
AAAGCGACAAAAAGAACCAATGTCGAGACACCCAAATACCCCAATGAAGAAATCACTTCG
GCGCGTGCCAAGCGGCGGCGACTTAGCAGTTCCTTTTCTCGCACTTCAGTCACTTCTTTA
GAGACGCTTTTTTCCCAAGCGAAGTATTTTACAACGCGAATGGCGTTCAGAGCTTGCGTC
ATCAAAGTCACGCGATGATCGCGATGCTTCATCATTTCTTCATCCAAATGCGTGAATTTC
TTCGCTACGTAATTCGTCAACGGAGCCAACGTGAAAAGCACGGCCAAGGCCGCAAGCGCC
GACCATCCAATGTAATAAAAGAGCATCGCCACCACGCCGATGATCAGAAACAGTGACGAA
ACCAAATCTCCCAGGATCTGCGGGAAATCAGAAACAGAATCACTGTCCGAGCTCATATGG
TTGACAATATCACCCACCTGGCTTTTTTGGCGCGCACTTTGACTGAGTTTCAAGCTGTGA
CTAAAGATCTTCTGGTTCAAAATGTTCGTCGTCACTTGATAACACTGAAGCGTATTATAA
AAATAATGCTGCAAAAACAGTCCCGACAAAAAACCACAAAGACCTAAAAGAAGTCCATAA
AGCAGGGCTTCAGGCAAAGTTTCTTGGGTCACACCTTTAGAAATCAAGCCAACAAAACGA
TTTACAAAAACTGGCGACAAAAGCGCTAAAACCGAGCTCGCCAGATACCAAGAGTATCCC
GGCAGCAAAAATTTCTTAAGAGTGCGAATCAACGAAAACAAAAATGCTTTCGGCGTCGTC
CACTGCAAGGGCTCTAAGGAAACAGGCAAAGTTTCCGGATGTAAATGCGCAGGCAAAGGC
AGTAAGTCGCCTTCTTCAATGTTTTTCGTTTTCGCCAATTTCACCAAAGAACTAACTTGG
TAAAACAGCATACGTCTAAGGAAGTTCATGCAAATCCGTATCTGCTCATCAATGAGCAAA
ATAAAATATTAAAATGTCAGAGAATCAGATCTTTACGTTGGGTTGACGTCGGGATCTTTA
TTTTTGAATAAGGGAAAGACACATCATTGAAATGATTTTAGATAGAATCATAGTGACCTC
CCCTTAAGTTTTGCGTGAGATAAAACTAGGTTAAACAAACGACCGCACTTTGTCTAGCCC
CTAAAAAATATATTTTTATTGAGTCATGGATTTAAAGGAATGGTGAAAATAAAGCGAGAA
CCCTGCCCTGGCGTGCTTTCTACGGTGATCTGACCACCCATTTTTTCCACCAGCTCTTTG
CTAATACTCAATCCTAGCCCCGTGCCTCCGAAGCGGCGAGTTATCGACGAATCGCCTTGG
TAGAACCTCGTGAATAGAGTGGCTAATTTATCTTCAGAAATACCTATTCCTGTATCCTGA
ACTGTGAATTCAAGAACGGGTTGGGCTTGTCGACGCAGGGATATATTTAATAGAACACTT
CCCGAGTCCGTGAATTTAAGACCATTTCCGACCAGGTTGATAAGAACTTGCTGCAAACGT
TTTGCATCTCCAGTCACCGTATCAGGTACATCGTGATCAATATCCACACGCAGTTCCAAC
TTTTTTTCCTGAGCCTTGATTAACAACAACTCAATACTTTTTCGCACGGTTTCGCGTAAT
GGAAACGGCACCTTTTCAAGCACCATTTGACCGGATTCGATTTTCGAGAAATCCAAAATG
TCATTGATAATACCTAAAAGACTTTCAGAAGCACGACTCAAAATAGTGACATAGCTTCTT
TGATCTTCATCAAGCGGACTTTCTAAAAGCACTTCTGCCATGCCCATTATTGAATTCATG
GGTGTACGAATCTCATGACTCATATTCGCCAGAAATTCAGATTTGGCCTTGGTCCCGAGT
TCGGCTTCTTCTTTCGCTTTCAGAAGTTCTTTCTGATAACGATGCAGTTCCGTGATATCC
GTGGATACACCCGCCAAAGCAAGCACAGAGCCTTGAGCATCCATCAAAGGAAACTTTTCA
GAGATGTATTGCTTTTCACTGCCGTCGGGTAAAAGAATGGCGTCTTCGATTTTTTCAGCT
TTTCGGGTCCGGATCATCTGATGATCATTGCGTACGTGACGAAGGGCATCCCTTTCCGCA
AATAGATCAAAGTCCGTCTTTCCTAAGATTTCATCTTTGCTTTTACCCATTAAAATTTCA
AACTGACGGCTGGCTAAAATGTAGCGTCCTTCTAAGTCCTTCACGTAAATGATTGACGGT
GAGGAATCGAAAAGACCATTTAAAAGCTCTTGCTGATAGCGCAGAATATTTTCGGTTTCT
TTTACTTTGGTAATATCCTGAACGATTCCAAAAGCTGTGATGATGACGTCGTTTTCTTTT
AAGGCGGCTCCCATAATTCGCGCCGGAAACAGACGGCCTTTACTAGTCGCCAGTACAGTT
TCGACGTCGTACTCTTCACCGCGCTCTTTCAGATTTTTATATTTTTCTTCGATCAAGGCT
CGTGCGTCAGGGGGCAAAATGCTCATGGCATCTTCCACTTCAGAGATATCCTTGGGATCG
ATTTCAAAGAGATCACACAGCTCTTGAGAAAAATGGACTTTCTCTTCCGCTAAGTCGACA
CTCCAACTGCCCAACTTCGCCACTTTATTGGCGCGCTTATAAATCTCGTCGTAGATTTTT
TGCTGAGTGATGTCTTTGACGACAGCATAGATCAGCCGATTTTTCAGATCTATTTTATAA
TTCCAACAAAGATATTTGTAAGATCCGTTTTTACAACGATACCGATTTCGCACATCACGC
ACCACTTGGCCATCGTGAGGAACTCCGATCTGTTCCAAAGTGGATATGTAATCATCGGGG
TGAATCAGATTTTTGAAAGAGAGCTGGATAATTTCGTCGTTGCTCCATCCCAGCTCTTTA
GCCCAAACAGAATTCAGTTTTACAGGAACCCAATCCATTCCCACGACAGCAACCATGTCA
TTGGAAATTTCAAAAAATACGGAGTCCTCAAAATCCATCAAGAAATTTTAATGAGGACTT
CAGCAAAAAGCATCGTTTATTATTTTTTTACAGGACCCACAAACAGAATATCGCAATGGC
CGTAGGAACTATGGCCGCAATTAAAAGATTTAATGGCTTAATTCCGCCAGGAAATTTATG
ACTTAGAATAGAATATCCGGCCGCATTCGGAGCGTTGGCAATTATTGTTAGACCTCCGCC
CGCAATGGCACCCGCCACCAGAGCGTATTTGCTGGAGTCGCTCAGCCCTTCGACTTGTGA
ACCCAAGTAAGTCAAAGCCGCATTGTCCGTGATTGCGGTCAAACCCACGGCTCCTTTGAA
CAACACTAAATCACTCATGCCTCCCAAAAGCGGAGCTAACCACCACTTTTGAAAAGCTCC
GAATTGAATGATTCCGCCAAGGAAAAGAGAAACCAAAAGACTTTCTTTCAGTCGAAGAGC
ATCCTGATAACGTTGTGTGACACTCGCTACTCCTAAGAATAAAAGGAAGATGCCCAGAAA
CGCATTTTGATAGTGTCCCGTGATAACAATCCCTGCCAGGAACAGAAGATGCACCAATGT
GACGCCGGCGGGAATAGGAGCTTGTGCTCCTGAAAGACGGGTTTCAACTTCGCGCAACGT
GATACAGTTTTGTGCGAATTCTTTTCTAAAAATCGTCACCAGCAAAATACCATTGATAGC
GACAGCAATCGCACTTTTCCAACCGAAGTGAGTCAACACGAATGCGAAGTCCCAATTCCA
TTTACTCGCAACCATTAAAATGGGTGGAGCCGCAAATGGGGTCAACGCTCCACCAATAGA
AACGTTCACAAAAAGAACTGCGATCAAAGCATAGATTAGTTTGCTGGATTCTTTTTGCAA
CATGGAGTTAAGCATGAAAGCTGTCACTGTCATAGCTGCGGGCTCGGTGATAAAACTGCC
ACTGAGTGATCCAACAACTAAGACGATAAAAAGATCTGTATGAACTGCTGGAGTTCTAAA
TACTCTTTGCACAACGGTGCTTAAAAACAAGATTCCATGTCGAGCCGCTGCCAAGATGGG
TCTTGTCGAACAGACCACCATAATCGCAAAAATAAAGAACGGCTCTACAAAATTCAGAGA
AGTCTGATACTTGATCGCCTCTCCCCACCCTTCGAGAGAAATGTAGACAGCCATGAAGAG
ACTCGCCCAAATAGCAAAAACGGCTTCGATTTCACCTAAAAGATGCAAAATACTATTCCA
AGCGGAATGCTTGGGAAAGTGGTGAGACCACTGAAGTATTTTCCCCACCATGAAAGTGTG
AATGACGGCTAAAGCAAAGAATATCGTTCCAAGAAGTTCAATCGTTGTGTACTGCATGAG
TACAATGCTAAACAAGAATGTCCCAGGCTCCAAACAGAACCGGTTTTAAACCTGTCGATT
TTGCATTGAGCCACTTATTTTTTGACGCAGGCACCGCTCTGACAGACGTGATCGCCAGCA
CAGTTGATTTCTTTTTCAAGAGGTTGACCGTTTTGACACGAAAACTCTAAGACTTTTTGA
GCGTCTAAGCAGCGGTCATGTTCTTTGATCATCTGCGTATAACAGGAATCACCTAAGCAA
TTTTCATCACCCAAAGAATAAATCACTTTTCCCGCCGTCGAGGGCTGAACACCGCCATCT
GAATCCTTACAAACACCCGCTTGCACCGCACCTGCCAAACAAAAAAGAGAAACAAGAATT
ACGTATTTCATTACTGCACCTCACAGCGGTAGTTTTTCGTCAACGAGGCCTGTGTCGTCC
AGTCGCGCTCTTTCTTCGGTGGTCCGCACATTACGATCAATTCTAAATCCACTTGTTTTG
ATTCTTGGCTCTTCAAACGAATTGTTGAAGAGTACGAGCATGGGGACTGGCAGTATTTTT
GTTCCATGTATTCTCCCAAGCTGTTATCGCTCATCAATGTCTCTTGCGCAAAAGTCGTCG
CCTCTGCGGTGTTTGCGAAAGCTTTTTTAATACCCTTCCCACTTGGAGCGACACCAAATT
TTTTTCCTTCAGCCGCCGACAGTTGAATCGCGGTGTACTGTTGCGGGCAGGACTCGTGGG
GAACTACCTCCGTCGGCTTCGTAGAAACCTCCACGACGGGAGCACTGACGCGAGAACACC
CCCCGGGGCATCCTCCCGACTGCTTCAAGAACTCTTTTTGTAAACCTTCGAGCTGTGAAA
ACAAGCCCTTCATTTTAGAACTTGCCGACATGATTCCATAGCTGATCGCAGGTAAAGCCT
GCTTTTCTGCTTTCACTTTTACGTCGCAATGAGATTTGTTATTTTTGTTGAGCGCATCGC
AAAGCTCTTTTAAGTCTTGCGTTGACGAGGTTTTCGTTGAACACGCCTGTTGGGCTTGAG
CCACAGACCCCAATAAAAATACCAAAGATAAGAGAATGTGTTTCATGGATGCTTTATCGG
CAGAAGAAGCTGCTTTTTAAAGCGATTTTTCCTTGAAAAGCGCGGGTCTCCTCATTGTTT
CCACATTGTCAGATTTGAGGGCGAAAGTCTGGCCTCTATTGGCACAGAGTCATATTATTT
GCGATAAAGCGGCGCTGAGCAGCCAGATCTGTCTCGGAATAACTTAGCTCCGCAGCCGTG
CAATGATGGGCTTGCGCTAACTCCTCCACCGCTTCTTTTTCAGAGACAGAAAGTCCCAGC
GACCAAATCAGTTTAACTTTCAACCATTGAGCCAGGTATTGGCACTGATAACTGCGATTC
GGAGGCATGTACCCTTCCGGAGTTTTATCGCTCTTTGACGAATTTTCCGGCCCATACACA
GGCAGCAAATGAAATTCATTCCCCATATAATTCGCATAAAGACAGCGTCGTTGCCAATTC
CACTTATAGGCCCCGCTGATATACGCATTCTTCAATGGAACAAAGTGATCAATTTGAATA
TCCGATGCCCGCGTGTAATCACGATTGCTGTACGGATCCGCCCAATGCCCCTCAGTCACG
GTGCAACCATTGGAAGCGAAAGAAACTTCCACGGCAGAGTCGCGAATTAAAACTTTTGCG
CGCGTGTTATAGCAAGTGCCGTCATTATGATCGCGCAACCAACTGCCAAAATGTTTCGCG
CGGTTGTAGCGCTCGTTGTAGTCGGCATATTTGTCTTTGAAAAAGGAAAATCTAAGAAGA
GATAAAGCAGAATTCGTGAGTGAATTGGTTTCGGAGTTGTTTTCTAGAAATTCTTCGGCG
ACATCGAGAGGAGTCATTAAGGCTTTTTTCGGCGGAGACTTTGCGGACTCTTGAACCATA
AAATACTGAGCCCGGGCATTCCCACCGGCCAGCAACAACATCATCAAAAACAATGTCTTC
ATGGAGTCTCCAATCCCTAGAGATTCGCTGTCTTTTTTATTAGAAAAGCCCTTGCCACGC
TTGGCAACGAGTAATTTGTTAGACTTCCGTTAAGGCTGGGCTTACAAAAGTCATTATGTT
ACGTACCGGTCGCTTTCGCCATCGTCTTCTTGACGACACATTTCTAAAAACTCAAGGCCC
GGTGGCCTATGAGTGCTTGCAGCCATTTCTTTCTTTGTGGAGGCAAAAACGCCTGAGCGA
TGTAGAAATCGCCTCGATTTATATTTTTATTTTTGCGTTCTTGCGCCGACCCAAGGATTT
CCTGGGAGGTGTTCACAATGAATTCCCGATTCCGTCGTCGAACGACACCGCTTTGCGGAG
CGAAACTTTTTTAGGCATTCTTCGCGAATCACTTCCGGCAGAACTTAAACAGGCGAAGTC
CTTGCGACGCTTTGAAAGCACCCGCCCTTTTGTGGATTTCTTCTGTTCTTTGAGCTGGCG
GTCCATCCCGCTCGCCGTACCTAAGTCTATCCTTCGCTGGAAAGAGCAGATCTACCCGCT
GGACCTTTTAATCACGTTGCCCACCCCGGAAGATGTTTTAAACATGCAGGCGCAAGGGCG
ACGTTGCATCAGCATGCTGGTTGAAAAAGATCAGATCTTGAATTTTGTCGAGGAAGGCCG
AGATGTTTTGGGCTTCATCGTGCACGACCTTATTCATGCTGATCACTTTTTTGCGGATCC
AGAGAAAGCTCAAGCTCAGATTGAATTTTGCAAACGTTTGCGTATTGTTGTGACCTTTCC
AGATATCCAACAAATGTTAGAAGAAGACGATTCTTTCCGACGAGAATTTCATTATCTAAT
GTCAGATATGAACTCCGTGCCTTTGCACTTGTTGAAAACCCTCAAGGCTATTTTGCTAGG
CTTTTATAAGCGTCGGCTTCAGCTTGAGATGAAAGCCGAGCTTCCCGCTGCTGCAGAAGC
CAAATTTACTCATTTTTTCCAAGGCGTGCTTTCCCCTTGGAAACTCTCTGCGGAGCAACT
GATTGCGGCGCAACGACTTAATACGGCTCAGTACAAAGGTCGCGAAGATGGAGTACTGCT
GCACCAAGCTTTATCGACAAACTTTCATGACGAAACAGCAAATCTTTGTTAGTATACTTA
ACTAAGATGTCGCTAAAAAAAGATTGTCCTCCGCAACCCACAACCGAAACCTGCAGAAAC
TGCGAAAATAAAGCAGATTCTTTGATGTGTGCATCTCCGGATGTACAGCAGATGGTTGAA
AAAGCTCGTGTCACCTGCCGCTTCAAAGCGGGGCAAGTGATTTTCTATTCAGGAAACGAC
TCGTTGGGAATTTTCACCATCCAACATGGCTTAGTGAAGCTGGAGGTCACCTCTCCTACA
GGCGCGGCGCACACGCTTCGCTTGGTGGGGCCGGGTGGAACCTTAGGGTATAGATCTTTA
TTTGCGGGCGAGCCTTATCACGCTTCGGCCGTTGCAGTTGAAGACTGTGAACTCTGCTTT
ATCCCTAAAGCCGATGTGATGAATATTTTTAAGTCTTATCCCGACTTAGCGATGAAACTT
CTTTCGCATATTTCTAAAGATTTGCGTATGGCTGAAGAAAAGTGGATGGGACAAATGGAT
AAAGATGCTTCCGAGCGTATCGCTGAAGCGCTTTTGTTCCTGCAAGAACATTTCTCACAC
CAAAATTGGACAAGAAGAGAAATCGCCCAATGGGCTGGTACGACTCCCGAGACAGTGATT
CGTACGTTAGCTTCTTTCGAAAAAGAAGGTTTGATTGATCAATCCGCGGGTCGCGGAATT
CGTATCCTTTCCCGCGATAAGTTGCGTGAAAAAGCGGAGCTGAACTAGTTCCGCTTCCCT
ATTTAAATTTTATAAAGCCAGTTGAACGTGTCTTTAACCGTGCCGTTTTGAATGCCTGTC
AGTTCTTCGTACAGACTGGCTGCCACAGGTCCCATTTCGCCGTTGTTCACTGTGATCTTC
CAATCCTTGGCGGCAAGTTCGCCCACAGGACTGATCACGGCCGCCGTGCCCGTTCCGAAA
ATTTCTTTTAACTTTCCGTTAGCGGCTCCCTCACGCACTTCCTGAAGTTTCACGCGACGC
TCAACAACGGGTTTGTTTTTAGATTTTAAAAGCGTGATGATGGAATTTCTTGTACCACCA
CCTAAGATGGTTCCTTCCAAAGAAGGAGTGACGATTTCGTTTTCAAATACAAAGAAGACA
TTCATCGTTCCTACTTCTTCAATATACTGACGATTCACATCCAACCACAAAACTTGTGAA
TAGGAATTTTTCTTTGCCTGCAAAGCCGCCTTTAAACTTCCAGCGTAGTTTGCCGCCGCC
TTCGTCGCTCCTAAGCCTCCCGGAGCAGCACGAAGATATTCTTCTTCCACCCAGATCTTT
ACCGCTTTCGTACCCTCGCCATAATAAGAAGCCACAGGAGAAAGGATCGTGAAAAACAAA
TACTCTTCTGCCGGACGAACCCCTAGGAAAGACTCACTACCGATCAATGTCGGACGAATG
TAGAGAGAACAGCCTTTTTCTGAAGGAATCCAATCACGATCGACCTTGATAAGTTCTTTG
ATACCTTCGATGAAGATTTCTTTAGGCGGAGCAATCATGCAAAGACGTTCTGCTCCTTCG
GCCATGCGGGCCCAGTTGAACTCCGGTCGGAACAGAACACAGCTTCCATCTTGATGAGAA
AAGGCCTTCATCCCTTCAAACAGTGCCTGACCATAGTGCAAAACACTCGCACCCGGATCG
AGCGGAATTGGCTCATACGGCGTGATTCGTAAATTGTGCCAGCCTTTTTGCGTGGAGTAA
GAAGCTAGGAACATGTGATCAGTAAAGTAACGACCAAAGCCCAAGGAGTCAGCGGAAGGA
CGTGTTTTTGGGTTCTTCGTCTTTTGGATAGAGATGGAATTTGCTGTCATGCCCCCAATA
AATCATGAGCGCGTTTATGGCGCAACCAATTGATGCACTTTTGTCCACCTAGCTCCCAAA
TTGAAACAATTGTCATGATTTAATCACAATTCACTACAGTTCCATTTCTCTAATTTTTGT
CGTTTATGATGGGAATCATGTTTTTATACTGTGATTTTCCGCAAAGTAAGGCCAGAGGAG
ATGACTGAAATGTCTCTGGCAACCCTGATTCAATGCAAATACTGCGCGACACCCACTGAA
GTGGGGCCTTATTGCTGTCGAGCGTGCGAGGTCTTAGACACGCAAGTCGGTGCATTTCCA
TTAGTAAAAAATTCATCCAATCCTTACTCTTACCTTGATCAAAAAGACTTTAAAGACATC
TATCGCCATGATGAGCAGAGCGAATTTGATTATCTGTTTTATGCAGAAGGTTTGCATTGC
TCTTCATGTGTTCACTTGCTTGAAAAACTTCCAGAGTTCTATCCCGACGTCGTCAATGCT
CGCGTGAACTTTGCTCAATCCACCGTGGCCGTAAAACTGAAAGACCAAGGCTCTTTAGCT
CAAGTCGCTTATGTTATTAAGGAGCTTGGCTATTCGCCTTCTCTTCTTTCAGCTCAAGAT
CATGTGGCCGAAAAATTCAAAGCTGAAAATCGGGCTTTCTTAAAACGCATTGCAGTTGCG
GGTTTCTGTGCCGGCAACACAATGCTTTTTGTCATCCCGGTCTATGCGGGACTGGCGGGA
CGCTGGGCGCAGGTTTTCAACTGGCTGAGTTTTCTGTTGTTTCTTCCCATCTTATTTTAC
AGCGCCATCCCCTTTTATCGCGGTGCCTGGAACACCTTAAAGTACAAAGTTATTAACGTG
GACCTTCCCATTGTCATCGCGATGTTATCGGGTTTTATCTTGTCGACTTACAGTCTGATC
CGGGGCGAAGGCCACATCTATTACGACAGCACGGCGAGCTTTCTTTTCTTTATTCTATCG
GCTCGTTATCTGTTAAAACGCGTTCAACAAAATCATCTTTCGTCTTCGCACTTAAAAACG
TTCTTTAAGAACGAACGCTATATCTGTGTGGATAATGAACAGGAACGAAGCGTTCCTTGG
GACCATATTCAGAAAGGGCAGATTCTTTTAATTCAAAAAGGACAGAACATTCCCGCCGAT
TGTGAGCTGCTTTCAGACCAAGCAACGGTCGATATGTCTCTTCTTAACGGAGAATCCCTG
CCAAAGGTCTTCTCTCAGCACATGACTTTGCTTGCGGGAACTCGTCCTTTAGAGCATGAA
ATTCGTGTCAAAGTTTCGGACTCTTTCGCCAATAGCAAACTGGGTAAACTCTTCGCCCAA
CTTGAACATGGATCCTCGGTCAAAAGCCCCTTTGTAGCTCTGACAGATCGATTGGCGCAA
AAGTTAATCATTTCGGTCTTTGGAATCGCGATTTTATTCTTCGCTCTTTATTACTCGATA
AACCCGACAGAAGCTTTTAACCGGGCCTTAGCATTGATCGTGCTTGCATGTCCTTGTGCT
TTAGCCTTTGGCTCCCCTCTTGCCTTTGGCTTGGCTTTAAAAAAGGGACAACGCCAGGGG
CTTCTTATTAAAGATGCGAAGAGCTTAGAAAAAATTCTAACTGTTAAAAATATCTTCTTC
GATAAAACTGGCACATTGACTGAGGGACAATTGCGTCTTTCCTACAGTGAGCCTAGCGTG
ATTGATTCCGGTCTCAAAAAAATCATTCTAAGCCTCGAGGCGGCTTCTTACCATCCAGTC
GCGTTCGCCCTTCGAGAAGCTTGGTCCGAGACAAAAATTTTATGCTCTGGCGTGCAGGCC
GAAGAAATCTTAGGTCGCGGTGTGCGCGGTTATGTCGATGGTGATTTTTATGAAGTTCGT
CACTTGGCTGAAAGTATGCACGAATCTGAAATAGGCATCGAGGTCACTAAAAATGGGCAC
AGCATATCGCGCCTTTATTTCAGTGATACTTTAAGAGAGGACGCAAAATCATCCGTCGCT
CAATTGAAAAGAGAAGGCAAAGAGTGCTTCTTAGTTTCGGGCGACCGTAAAAATCGCACT
CTGAAAGTCGCCGAAATTTGCGGTATCGCGAAAGAGAACGCTTATGGTGAGCTTTTCCCC
GAAGATAAAAAACAAATTCTCGATAAGTACTCTGACACTTGCATGATTGGTGATGGCGCC
AATGATTCGTTATGCCTTAAAGAAGCCGACGTCGGTATCGCGGTGAAAGGCAGTGTCGAT
CTAAGCTTGCACAGCGCCGATATTTATTTAACTCGCGGCGGGCTGACTCCGGTTTTAGAC
CTTTTCAATCTGGCTCAGCAAACTCGTCGAGTTTTGGTGCGCAATTTGAGCATCTCTATC
GTCTATAATATCGCCGGTGGGGTTTTAGCTCTTTGTGGTTTTATTAATCCTATGATGGCT
GCGATCTTGATGCCGGTCAGCTCGGCAGCACTTATTTTATCTTCGCTCTGGGGGTTCCGA
TGAACATCATCACGATCATGATTCCCATGGCTCTTTTATTAGGAATTGGTTTCGTCGTCG
CTTTTATTTGGGCTACGTCCAAAGGACAGTTTGACGATTTAGAAACTCCGGCGCACCGAA
TTTTGAATGATGACAACGAAAGGAAACAGTTGTGAAAACGAACAGTAGTATTGTCGAAAA
AATTTACTACGATGACGACATAGTAAAGAAGTTCGTCCTTGCCACGATGATCTGGGCAGG
AGCGGCTTTCTTATTTGGACTTATCGCAGCCTTGCAGTTGGCTTATTGGCCGATGAATGC
GAATCTAGAATGGATCACATTCGGACGACTTCGTCCCCTGCATACGAATGCGGCGATCTT
TGCCTTTGCAGGTAACGCGATCTTTGCCGGGATTTACCATTCTTCGCAAAGACTTCTGAA
AACACGTATGTTCTCGGATGTGCTTTCAAAAATGCATTTCTGGGGTTGGCAGCTGATCAT
TCTTGCTGCAGCAATCACACTGCCGCTGGGATACACGCAGTCTAAAGAATACGCCGAGCT
TGAGTGGCCGATCGACATTGCGATCACAGTAGTCTGGGTTATCTTTGCTGTGAACTTCTT
CGGAACAATCCGCCAACGTCGTGAAAAACACATGTATGTGGCGATCTGGTTCTATATCGC
CACGATTATCACAGTGGCGGTTTTACACATCGTAAACTCGATTGAAATTCCGGTGGGAAT
GCTTCAGTCGTACCCGGTGTATGCAGGTATTCAAGATGCCTTGGTGCAATGGTGGTACGG
TCATAACGCGGTGGCCTTCTTCCTAACAACACCTTTCCTGGGTTTGATGTATTACTATGT
ACCGAAAGCCGCAAATCGCCCGGTGTACTCGTACCGCTTGTCGATTGTGCATTTCTGGTC
GCTCGTATTTATTTATATCTGGGCCGGTCCTCACCATCTTCTTTACACATCCCTTCCTGA
ATGGGCGCAAACTCTGGGAATGATTTTCTCTGTGATGCTGTGGGCTCCGTCTTGGGGTGG
TATGATCAACGGTCTTTTGACTTTGAAAGGATCTTGGCATCTTCTTCGTACCGAGCCGCT
GATTAAATTCTTCGTAGCAGCTTTAACATTCTACGGAATGTCCACTTTTGAAGGTCCCCT
TCTTTCTATCAAATCTGTTTCTGCTTTAGGTCACTACACAGATTGGATTGTGGGTCACGT
TCATGCGGGGGCTTTGGGTTGGAATGGTTTCTTGTCATTCGGGATGATTTACTATCTGGT
TCCTCGCCTTTGGAAGACAGAACTTTACTCTAAAAAACTTTTGGAAAATCACTTCTGGAT
CAGTTTGACAGGGGTTCTACTTTACTACATCTCGATGGTGGTCGCGGGTATCACTCAAGG
TTTGATGTGGCGAGCGGTCACTCCGGAAGGTCAATTGGTGTATCCAGATTTTATCGAGAC
CGTGGTTCGCATCGTACCTCTTTACTGGGTGCGCGCACTAGGTGGTGCTTTGTTCATCAT
TGGTTTCTTCATGATGGCTTACAACATCTATAAAACTATTAAAAAAGCTCCGAAAGCTGT
TGAGCAAACTTCTTACGAAGTACAAAGAACAGGTTTTGACGAGCAAACTCAAGATACTCA
CAGAAAATTAGAAGGAATGGGCTTCACTTTCTCCGTTCTTGCTTTCTTGGCTATCATTGT
GGGTTCGATTATTGAAATTTATCCGACACTTTCTTTGCACCGCTATGTGAACCCAGCGAA
TATCGTTGAGCCGCATACGCCGCTGGAAATTGCGGGCCGTGATATCTATATCCGTGAAGG
ATGTTACGTATGTCACTCTCAACAAATCCGTCCCATTGCATCCGAGGTCCTTCGCTACGG
AAAGGCATCGACTGTTGAAGAGTCCATGTACGACCGTCCCTTCCAATGGGGCTCAAAACG
TACAGGTCCAGACTTGGCGCGCTTAGGAAAGAAATATCCAAATCTTTGGCACTATAGCCA
TATGATCGACCCACGTGCCGTAACTCCAAAGAGCATCATGCCAAGCTATCCTTGGTTGGT
TGAAAAGAACACGGACTTCCTGGTTCTTCGCAAAAAACTTTCAGTGATGAGCAAACTGGG
AGTCCCTTATGATTCTGAAGTCGTTGCGAACGCGGACATCCACGCGCAAAAACAAGCGCA
AGAGATTGCGGCAGATTTAGAATCCAATGGGGCCCCTAAAGGTTTAGCTAAAAAAGAAAT
CGTGGCTTTGATCGCTTATCTTCAGTCTTTAGGACAGAAAGGGAAAGCTCAATGAAACAA
GAAGGATTGAAATTCTTTACAGACACTTATTTGACATCCCTGGGGCTTTTGATTTTCTTC
CTGTTCTTTGTCGGCGTGCTTATCTGGGTTTACCGCAAAAACAGCAGCAAAATCTATCAC
CGCATGGAACAACTACCGTTAACTGACGGAGACTCTTTATGAGCGACAAAGATCAAAAAT
TTCACGAATACGATGGCATCATAGAACATGACAACCCACTTCCTACTTGGTGGCTGTGGA
CGTTCTTTTTGACAATCATCTTTGCTTTTATCTACTACATTCATTACGAACTTGCGGGGG
GACCAACCCTGCAAGATGAATTGAAAGTCGCGATGGCCGAGATCGAACAGGGAAAATCTT
TGGCGCAAAGCTCAGCTCCGCTCGAGACGGAAGAAAGTCTTGCTGAAGATTTCAAAAAAG
ACGGACTTATCGATGTGGGTGCCGCGCAATTCACAGCAAAGTGTGCGGCTTGCCACGGCC
AACAGTTAGAAGGCATGATTGGTCCGAACCTAACCGATAAGTTCTGGATCCACGGAAAAG
GGACTCGTCTGGATATCGTTAAAGTGATTCGCGATGGTATTCCTGAAAAAGGAATGCCAC
CATGGGGACCTGTGCTTAAAAAAGAAGAACTCTATGCCGTCAGCGCTTACATCCTTTCTA
AAAAGGGCTCAAGCCTTAAAGGAAAAGAACCGCAGGGCGAAGCGATAGAGGATTATTTGA
AATAGGTAGTTTTATGAACAGACTGGATCCAGGAAAATTAACGAGTGTTGATGAAAATGG
CGATCGCCTCTATTTAATCCCCGCAGAAGTGCGTGGATTTTTCAGAAAGCATCGCACCTG
GAGCCAGTGTGTTTTATTATTGATTTTTTTGCTTCTTCCTTGGACCAGTATCAACGGTCA
TCAGACCATTCTGATTGATATTCCAAAAAGAGAGTTTGCGCTTTTTGGAATCCTTTTTCG
CTCTCACGACGCTCCCCTTCTTTTCTTTGTCTTAGGAACTTTGACGTTGGGTCTTGCTTT
CGTCACTTCCATTTGGGGAAGGGTTTGGTGTGGTTGGGCCTGCCCGCAGACCGTTTTTAT
TGATGCTGTTTTTCGTCGTATCGAACAGTGGGTCGAAGGATCTTACATTGAAAGACGTCG
CCTTCGCGATGCACCCCTTTCCTGGAATAAATTTTCTAAAGTTTCTTTAAAGTGGTTTTT
ATTTTTTGTAGCCTCTTCGCTGATCGCCCATAGCTTTATGGCGTACTTTATCGGTGCCGT
CGATCTTATGCACATGGTGCAAAACAGTCCCTTTCAAAACCCGACATATTTTATCTTAGT
CATTTCGTTTACGGCCTTAGTGCTTTTCGACTTTGCGTGGTTCCGCGAACAGTTCTGCGT
GATCATGTGTCCTTATGGTCGCATTCAATCCGTTTTGTTAGACAGTAAATCCTTAGCCGT
GGTCTATGATGAAAAACGCGGCGAACCTCGCAAAGGCAGCGCTACAAAAGATAAAGTTGG
TGACTGTGTTTCTTGCAATCGCTGCGTGCAGGTCTGCCCTACAGGAATTGATATTCGTAA
TGGGTTGCAGATGGAGTGCATCGCTTGCACGGCTTGTATCGATGCCTGCGACGAAATCAT
GGAGAAAGTGAAAAAGCCCAAAGGGCTTATCCGCTACGACACACTAGATGGAAGCAAAAT
CAATCTCAAAAAACCGCGATCTCTTATTTATATGGCCGCCATCATCGTGCTGGTCGCGGG
ACTTTCTTATGCCATCGGAACAAGGGAGTCGGCGCATTTTACAATCTTGCGTGGGGCGGG
ACTTCCGTACTCCTATGTTAAGAACAATGGGCAAGAATTGATTTTGAATCAATTCCGTAT
TCACATCCAAAATCAAAGCGGAAAAGAAGTGCTTTATAAACTCAGCTTAAGCCAGGATCT
TTTGGAAAAAGGAGTTGAATTCAGTGTCGCTGAAAATCCTTTATCCTTAAAACCCGGCGA
CAGTCGTGAATGGTATTTCTTCGTGCGAATTCCCCCCGAACTTTTCAAAGTCAGTGATAA
AATTAAGACAACGATTGAAATTCAAGATATCGGACCCGAAAAATCATTGAACAGCACTCG
TGAGCTGATACTGGTGGGACCTCGACAATGACTTCAAGCACACTTCTGCTAGCACTGGGA
ATTCTTTCTGCCAGCTTCTTTGGGAGCTGGCACTGTGCTGCGATGTGTGGACCGATAGCA
AGCCTGATGAGCGCGCGACGCTCCCTTCTTATGTACAATCTGGGGCGAGGCTGTGCCTAT
GTGCTGCTGGGAATCTTGGCCGGTTATTTGGGTCAGCTCTTTTTACAGAATGACTGGCGG
ATCTTTCGTTACGTAGGAGCAGGTCTTCTTGCAGCCGTATTAATTCTTTATGGACTTTCA
ATGCTTACACCTGTGGGATTCAAATTTCCCGCGTCGCATTTCATTCTTCCCGTGATTAAA
AAAATTCAAGGTCGGTTCTTAAGCCGTTCGGGGTTCGTGATCGGTTTGCTAACGGCCTTT
TTACCCTGTGGTTGGCTTTATACTTACGTTTTAGCCGCAGTCTCAACGAAAAGTCCTTGG
GCCGGGGCCTTGGTTATGGGGTTATTCTGGTTGGGGGGCCTTCCCACCCTTAGTGCAGTT
CCTTCGATGATTCGCACAACCATCGACCACGCAGGATTGCGGCATCAAAAAATTGCCGGA
GGAATTCTGGTGATCTCTGGACTGTACTCTATTGCTAGTTTCATGTTTTTACATTGAATC
CCGCAGTCCTTTGTTTACACTGGTTGTTCTATGGTAAACAAAATACTTATCCCAACAATG
ACAGCTTTATTATTAACTACTTCTGCTTTTGCTCAAGAGACAAAGTCAGAAAATACACCT
GCAGCTCCAGCAACGCCCGAGGTTGCCGCTCCAACCACTCCTGCGGCGGAAGAAGTGCCC
TCTACGGATCACAGCCAATGGCCACGCAGTCTTTGGGGTGTTTACGGTGGACTTGGACTT
CCCCACGGTTTAAATGGCGGTATCGAGTTTTTAGATCAGTCGAAAACTTGGTCCGTAGCT
TTAGACATAGGTGGCTTTTCTTTTAAACCTAAAGACGAAGAAAACGACAAAGAAGAGATT
TCTTTAGGAAGTCTTGCGATTGAAGGTCGCTATCATCCTTTCACAAGTTCTTTTTACATC
GCCGGTGCATTAGGAACTCAAGGAGTTGAAGCAAAAAAAACGGCTTCTTACAGCGGTCAA
TCCGTAACTCCAAAAGTTAAAATTGGGAACACTTTCTTAACGCCGAAAGTGGGTTGGTTC
TGGCAATTCAATTCTGGCCTCAACTTTGGCGTCGAATTAGGCGCACAAATCCCGCTTTCG
AAAAAAGTGGATGTTGAAGATGGCACAACAGATCCGGTGATCATCAATGACCCCGAGTAC
ATTTCTAACAAGCAGGATGTTGTCGACATCGCTGAAAAATTAGGTGAACAAGTTCTGCCT
CATGCGGCCGTTCGCATCGGTTACGCATTCTAAAAACGAATTATTTCCCATATTTTTTCT
GTAAAAAAAGGAAGGGCTCCCCTTCCTTTTTTATTTCAAAATCCTCATAAACTTCCCTCG
ACGAAAACAAGAACTGTGCTATCAAACAGCAGGCGTCTAGAACGTATTAGGTTTAGCCTT
AAATAAGATAAATCACACCTATCCTGGCGAACACCCTGGTGAACTTGCCAGCTAAAAGGA
GATGCTTATGAGATCGCGTATCAATAAATACCTCGCGGCTCTGGTTCTAACACTAGCAGC
TGCCGGCTGTGCAACGACGCCTCCCAACGTCACCTCGATTCCGAATAGCGCAAATCCTAC
GACGGAAATCGAAAAAACAGATCAGCTTTTGAAAGAGGCGCAAGATCGACAGGTCGACGC
TCTTTCACCAGAAAATTATGCGGACGCTAAAAAAGCCTTAGACAAGGCCAAAGAGAAAAA
AGCGAAAAACAAATCCAATGAAGATATCTTAGAGCAGGTTTCTTATTCACGAGCGTGGTT
AGAACAAGCCAATTCTAAAGCAGAACTTGCGCAAACTTCGATGAAAGATATCACCGATGC
GCGCGCCGGAGCTTTACGCGCCGGGGCTCCACAAATGTTTGAAAAGGATTGGAAGAAGGC
AGACAAGCAACTTGAAAGCATTACGAAATCCATCGAAAAGGGAAACTTAAAACCGGCGGA
CAAAAAAGGTGAAGATCTGACAGCATTCTATCGTGACCTGGAAATCAAGTCAGTGAAAAA
ATCCCATCTGGAAAAAGCCGAAGACAATATCAAGTCAGCCAAAAAAGATGGTGCTGAAAA
GCGAGCACCGAAAACTTACAGCCTGGCGCAAATGAAATATGAAAACGCGGAAAAGCTTAT
TAACTCGGATCCCCGTAATAGCGAGGCCATTCGTCGAGCTTCTGAGGATGCCAATCGCGA
GTCGGTGCATTTATTGGATGTAACACGCAAAGTGAATGCAGGTAATACCGAAGATCTGGT
TTTATTGTCCGAACGACAACAGCGAACTATTTCCAGTTTGAAAAACGAATACTCGTCAAC
GGAACAGGAACTGCAAAGCTCTCAACAACAGCTTAGCCAATCTGAACAAGAGCGAGTGGC
CCTGGTTGGAAGACAAGCCGAGCTTGAAAAAACGCAAGAGCTTTCCGAAAAGGCCGACAA
ACTTCGTAAAGAATTCAAACCGAACGAAGCTGAAGTTTACGTTGAAAACGGTAAATTGAT
GGTCCGCCTTAAAGGCCTGCAATTTGCTTCTAACAAATCGACATTGAATCCGAAAAGTCA
GGCATTACTAAAAAAAGTTGACGCGGCTTTGACGGATATTGACGCCAGCAAAGTGACAGT
TGAAGGGCACACGGACTCCACAGGTTCTTTCGAAAAAAATAAAGAGCTTTCTGAACAACG
TGCCGAAGCTGTGCAAAAATATCTGGTCACTAATGGAGCTGTGGCTGAAGAAAAAGTGGA
AGCTGTCGGGGTGGGGCCTGAAAAACCCATCAGTGACAACACCACTCCTCAAGGCCGTGC
GCAAAACAGACGTATCGACCTTGTTATTGAGTAAGGAGGTACCGTATGGCAACACACCTT
CCAGGATGGACCGATCTAAAAAGAGAGCTCATGGAAAAATGGCATGAGCTTAAAGAACGG
GACCTTGAGGAAACTCGAGGCAACGCACAGTCCATCGTCGATCTACTGGAAAAAAAGGTG
GGTCTGGCCATGGATGAAGCTAGCGAGAAATTCGCAGAAATAGCCTCTCACTATCACCTT
TATGACGAACCCGAAGAACGTCCGGAAGACCTCACAAAGGATAAGAAAGAGAGAGTGCTA
GAGTTGAAGCCCAAAAAACCGGCGAATCGTGATCGTAAACCGAAAGACGATTTTTTAGCT
TAGTGACCGGGTCCTGCTCACCTACGCAGGGGATGCATCCGTGTCCCCTGCACTTTTTCG
AATCACAGAAACAAAAGAACAAGGAATAGTCTGAAGGATGAGGGGCTTTCCGTTTTCTTG
TTTTTCAATCAACTCTAAAAAGTCGTAGCCTAAATCATTCTCTCGAACGAAGACCATGAG
GCCTCCGACTTTGAGTTGATCAAATAAGATATTAGGAAATTCAGCGGAGCCCGCAGTGAA
AATCACCCGGTCATAAGGCGCTTCGGACGTGTCGCCCTCGAAGCCATCCCCCAGTTTTAC
CAGCGCATTGAAGATTTTATTCTGCTCTAGATACTTTTGCGCCCGCACGGCCAATTCAGG
AATCACTTCCACCGAAACAACTTTTCCGGTTTCGCCCACAAGGTAGGCCAACATCGCGGT
ATTCCATCCACTGCCCGAACCCAACTCGAAAACACGGTGCCCCTGTTGCAGGTTCATCAT
ATCTAAAATTTTCAACACGAAGCTTGGTTGAGAAATCGTGGACAAGAACGGAGGCTTATT
CCAAAGAAGCAACGGATGATCCGAGTACGCCTCAGCAACTGTGTATTCCGGCACGCAGAG
ATGACGTGGATAACGGTAAAATGCTTCTACCACTTTCTCTGAAAGAGGAAGTGACTTATC
CAAGACACGCTTTTGATACTGCTCGATTCGCGTAGGCATGATTAAGCTTGCAATGTTTTT
GGCGAAGGAACAAGCTTGTATCATGACACTGACTCAACTGGAATACATTCTTGCTGTCGC
CGATACGGGAAGTTTTAGCCACGCCGCCCGCCAATGCCATGTCACACAACCTACATTGAG
CATGCAGATCCAAAAATTAGAAGAAGAACTTGGCGTTGTTCTTTTTGATCGCACCAAGCA
ACCGATTAAAGCAACGTCTATCGGCGAAGAAATTGTTCTGCAAGCCCGCCTTGTTGTCCG
GGATGCGCAACACTTAAAAGAAATCGTCGATGATGCAAAGGGCACATTAAAAGGTGAATT
GCGTATCGGCATTATTCCAACCCTGGCACCTTACCTTCTGCCCCTCTTTCTAAAGAAAAT
GAAAGATCTTTATAAAAACCTTCATCTGACTTTTGAAGAAATTCAAACAGAGACGATGGT
AGAGCGTATTCGCAATCACAGCCTGGATCTGGGAATTGTAGTGACGCCGATTGATGATCT
GAATATCGCAAATCATGTTTTATTTTATGAGCCTTTCAGTGCTTACTTCGCCAAAGGCCA
CCCGCTTTTAGACAAAAAAACTATCGATGAAAAAGATCTTTCCGTTGACGATGTCTTATT
GCTAAACGAAGGTCACTGTTTTCGCGAACAAAGTCTGGCACTTTGTCGTAACAAAAAACA
GATTGTCTCTGCGGATCGGACTTTCACCTTTGAAAGTGGCAGTTTAGAAACGTTGAAGAA
ACTTGTAGATCAGGGTGAACACTTCACTTTGCTTCCATGGCTCGCGACCTTGGATGTGCA
AGATAAGAAGCGCTTAAGAAACTTTTCAGATCCCGTGCCAACTCGGGAAGTCAGTCTCAT
TCATGGACCGCACTTTCAAAGAAAGGCTCTGCTAAAAGCCCTCATTGAAAACATAAAGAA
AAACCTGCCCGAAGGTTTAAGCTCAGTTCGATCTAAAAATCAATTAAAGGTGGATAACCC
GCTCGGCAGTCTCAAATAGTTTTCATCTATGCTGACCATTGACATATAGATTTTTCCTAT
AGGCTCTATAGAAAAGAAGAACTGTTCAATATTCTCACTTTTTTCTATCCTATTGTTATA
CAGGAGGAATTCTTTTATGAGATCACAATCAGCACATTCAACAAAAGAACAAGCTCGCAA
CCTACGTCCTGTGCAAGGGGAAGAGGTTGATACCGCCAGCGTGGTAGAAACACTCAAGAA
AACTCTTTCTGATGAATATTTTCTTTATCTAAAAACTCAAAGCTGCCACTGGAATGTGGA
AGGTCCTTTATTTTTCTCTCTTCATAAACTTTTTGAAGAACAGTACGAAGAACTTGCTGA
GTATGTTGATCGCACAGCCGAAGTTGTACGCGCATTGAAGTCTCGTGCTCCTGGCTCTTT
CAAGGAATTTAAAGAGTTCTCTTCTATTCAAGAAGCTTCGGACAAGATGAATGCAAATCA
AATGATAGACGTGCTTAGCCAAGACCACACCAATATGGCGATCGCGCTCAAGTCACGTTT
AGAGATTGCCGAAGATGCAGAAGAAACCAGTGCTGTGACATTGTATGAAGACTTGATTGG
CTTCCATGAAAAAGCGGCTTGGATGATTCGCAGTCACCGTTCTTAATAGTTTTAGAAAAT
AGCCAGAGGGGCTTTTATGGGCAGTGCATTGATGGGTTTAGCGGCAGGGATTATCACAGG
TGGATCAACCATGCTGGGGGCCTTGCCTATTCTTAAAAAAGAAAGCAAAGCCTGGAATCC
ATGGAGAAGCCTGAACCTGGATTTTGCGATAGGAATGATGCTGGCGGCGGCAGCCTTTAA
CTTGATCGGTCCTGCCTACAGCTCAACATCAGGAGCACTCGGGGTTTCACTGGCTTTACT
TTTAGGCATCGTCTCGATCTATGGACTGAGTCACTTTATCCATAGTTTTTCTCCCACTCA
GTATTCATTGCACCGTCGTGCTTGGTTGTTTGTTACGGCGATGATGCTCCACAATTTGCC
TGAAGGCCTAGCCTCGGGTGCGGCACTCAGTGCAGATACACTTTCACAAGCCAACGGTTG
GACCGTTGTGGGCGCCATTGTATTTCAAAACTTCCCTGAAGGGCTTGCCACCGCAGCGGC
GTTTCTTTCGATTGGACTTTCTCGTCGTGCAGCTTTCTTTGGTGCGGCAATGACGGGAGT
TATGGAAATCGTAGGTGGTGCAGCAGGGGGAATTTTTGCTTCGATGACGAACGCCTCTCT
TCCTTACATTTTGGCGTTCGCAGGCGGCGCGATGATCAGCGTGACCTTAGAGGAAATCTT
TGCGAAGTTGAAAGAAACAAACATGCGCTATCTTTATCAGAAAGAATTCGTTTTAGGCGC
GATGTCGGTGGTTGTGATGAATTGGATCATCCAATAACGCAACCTTCCAAGACACGGTGC
TGTGATTCCGCTTACGCTATGTGAATGGAATTAACAGCACTGCAAACTTTAGCGTTCTCA
GCCCTGGTCGTCTATTTTGGTCGCTTCTTAAAAAAGAAGATTCACTTTATTGAAAAATAC
AATCTGCCTTCACCGGTCATCGGTGGCTTTGTCGTCGCGTCGGTTTTAGCGATTTTAAAA
AGTTACGGAATTTTTGAAATCAAATTCACAAAAACATTCGAAGAAACACTGATGATCGCT
TTTTTCGCTTCCATCGGTTACTCGGCCTCACTGAAACTTTTGAAAGAAGGCGGAAGAACT
GTGGTGTTCTTTCTGGCTTTGACCGTCGGTGGTTTAGTACTACAGATTATTGCGGGCATA
GGTGTCGCGAAACTGATGGGCTTACCGCCACTCATGGGTGTTTTAACGGGGGCCGTCTCT
TTAACAGGAGGCCCCGGCACTTCTTTGGCATTTGGCCCTCTATTTGAAACGGCCGGTATC
GAAGGAGCTTCCGTCATTGGATTGACAACCGCCATGGGAGGCATTCTTTTAGGAGGCCTG
GTAGGTACTCCCCTAGCCACATATCTTATCAATAAACGTCGTTTGAAAGCTATTAGCGGC
AGTGAAGTCGAAACGACAGCCGAAGCCCCGATGTTAACGGCGCGCGTGGGCAGTGATCTT
CTTTATCACTTTCTAGCCATGGCGTTGATCATGGGCTTGGGCACAACGCTAAGTCCTTGG
ATCAACTCTTTGGGAGTCACTCTTCCGATCTATATCGGCTCTATGATTATCGCGGCTATA
ATGAGAAATATCGAAGATGTAAAACCCGTTTTTAAAATCAAGGCGGATTGGATTGAAGAA
ATTGGTGCGGTTTCACTGACACTTTTTATTGCCACCGCCATTATGTCATTAAAGCTGGAT
GAACTTCGCAATGCCGCCTTGCCAATTCTGATATTTTTAGCCGTGCAGGTTGTTTTGGTG
GCGATCACTGCCTTGGGACCGGCGTTTTGGGTTGCCGGCAAGGACTATGAAGGTGCTATC
ATTAGCGCGGGATATGTCGGCTTTATGATGGGGACATCTGCCAATGCGATGGCCAATATG
TCCTCGCTGGCTCAGAAGTATGGTCCAGCACCAAAGGCCTTTTTAGTGGTTCCTTTGGTG
GGTTCGTGCTTCATTGATTTTATCAATGCCGCTTTAATCACCTTTTGCTTAAATTATTTT
GGATAAATCAAACAACAAGTTCGATGATGGCGCGGAATCCGTGATTGCCCGCCATCGCAC
CAATGATATTACGTAATGACGTGATGTTCTTTCCCTGTGAACCAATCAACTTCCCACGAA
ACTCTTGCGGCAAAGTGACTTTGTAAATAGTCGTCTTTTCGCCAGCGTTGAAAGTCACCT
CTACATTGTCGTAACAAGATGTCATTTCTTGAATCACACTTTGTAAAACTTTAGCCAAAC
GATCTCTAATTTCATTTTCCTGCATTACCGTATCCACTAGCACAAAATCATTCCTCCGCT
CGAACATCTTCATCATGCTGATGTATGAAATCGCGAGCAATCATCACCTATATTTCTGGT
CCACATTGTGTTCCACCAATATATCAGGACAACACCCCCAAAGTGTTAACACAAAGATGA
ACTTACCGACAGCGTTCGGTTAGCCATTTTTCAATCAGCACTTCCTCCTCTGAAAATCCG
AATAAATACTATCATTGTTGTTAAAATCCAGTTTCACCTAAACACTTGCAAATTTGAAAT
CCCTTGCTTTAACAAAATATTTTGTTTGAAATAGGCCATGACTTCGAACTGGCATCGCGT
TGGCGCTCTTTCTGACCTGAAAACCAAACCTCTTCAACAAGTGGAGGTGGGTAAAACAAA
AATCGCATTGATATACCGTGACAATAAATTCAGTGCGATTTCCGGGACATGCAATCACGT
TGGCGGTCCCTTAGGTGAAGGGCGTCTGGAAGGTGATTACGTCGTCTGCCCTTGGCACTA
CTACAAGTTCCATTATCAAACCGGCGAAGGCGAACCCGGATTTGAATGCGATAAGGTTGC
CAGCTACTCCGTGAAAGAGGTCGATGACGACCTTTGGGTTGATCTTAATCCTGCATCACC
TCGCCACATGGAACCTCACGCACCTCATCCTTTGGCCCGCACACCAGAGCGTGTTGGTGG
TCCGTTGCGTATTATGGGGATTTCAACCACCGTCATGGATTCAAAGAATCCACGGGTTTC
GACTTCAGAGCTTCTTTTAGATGCCGCCTTGAAATATGCTCAAAACAAAGGTTACGAAAC
TCATCTTCACACTTTGCGCGATTTACAGTTTCGTCACTGTGAAGGATTTTATTCCAAGGC
TGCCAGGGCTTGCACATGGCCTTGCTCCATCACGCAGATGGATCCCCATGACCAACTCGA
AAAAGTGTATGAGGATATTGTTCATTGGGCTGATGTGATCCTTGTGGCGACTCCGATTCG
TTGGGGATCGGCAAGCTCGCTTTACTATAAATTGGCGGAGCGACTGAACTGCATTCAAAA
CCAAATCACCACCCACAACAATCAGCTCATCTGCAATAAAGTCGCGGGATTTATCATCAC
CGGCGGACAAGACAATGTTCAGGCTGTTGCAGGCCAGATGATGGGCTTTTTCTCAGAATT
AGGTTTTCATCTTCCACCATTCCCGTTCATCGCACACTCCTTGGGCTGGAGCATGGAAAA
TATGGAACGCAATGTTCGTTACGTCCAAAAAAGTCAGGCACTTATTGAGTCTGCTGAGGA
ACTTCTAGATCGCGCTGCAGGTCTTGCGAGCTCATTGATCGCCTCTCATGATGCGCACCA
TTTGCACCATCGCGCCGGCAGAAAAGGCGAAAAGATTCTAGCCGACTAAGCACGCTGAGG
CCTATTTGGTCCCCTGTCAAAGATTCAAACACTTCATAGCCTCTAATCCGTTTATTAAGC
GGAATAGGACTTGCTTTGACTTTCTTCCAGGAGGCCTTATGCGTCGCTGGAGTTTGATTC
TTTTTGCTTTTTTCACCGCGTTTCAAGCTTATAGCTCCAGCGCTTTGGCTTGCCATTGTA
TCGCCGACCCTTATTCAAAGAAGTACATCTATTACAAAAAAACCTGGTATGGCACCAAAC
GCAAATGGACTTGTGAATACAAGTGCCAGGATATGCGCCAGCAACAGACTGTTGTCATAG
GCACACATGAGAATTGGTATGTATCGGACAAGGGATTAGAAGGCATTTGTGATGGCCTTC
ATTACGTGAACCGTTACAATAACTACGTCAGAGACTTCGTCTGGACCTTTGATGAAGCCC
GCCATTTTGACGCTTCGGATTCGACATCGGCTGAACTTAAAGCATGGAATGCAGAAAAGT
GCCGCTAGGCCCAACGGAGGTCTGGCTTTTCCTGCCTTTTTTCCCCGGCAAAGAAAGATT
TGTTAAAATTTTTGGAAGGAGTTTCTTCGTAAACCGAGTCCTTCTTCCAAGCATTCGCCC
CATTTGACGAACTCGCCAGCCGAAAACAAGAATGAAAAGATTCATTTTAATTGCGTGTGC
CGTCAGCGTCTCTGCCTGTGCCCGTATGGATATTGCCGTGAACTGGGCAGACACCTTTAT
TGCCGGCCGTGTGGATGACTATTTCGATATTTCTTCTGAGCAAAGCAAAAATCTTAAAAA
ATCACTTCAAGGTGACTTCAAAAAAATCAAAAGCGACGTTCTTCCACAATGGATTGACAG
TGCTAAGCAGTTAGAAAAAGACGTCGCGAATAACGCGCTGGATGAGCATAAAGTCAATAC
GGCATTTGATCTTGTGATGAAAAATGTAGAACACTTCACGTCTCATTTTTCTAAGACGGC
CGTCGACTTTATCGCCTCTACAGATGGTGAGCAGCTGAGCTACTTTCAAAAGTCCTTTAA
AGAAAAGAATGAAGATGATTTAAAAGACATTCAATCCAGGAAATACGAAAAAAACCAGAA
GAAGCGCTATTTCAAATATTTTGAAATGTTCATTGGAGATCTTTCCGATGAACAAACCGC
TTTGATCGAAAAACACTTGAAAGAGTCCCCGTATCCAGCCGAACTCAAAATTAAAAACCG
CGAGCATGTCTTTCACGTGTTCATGCAAAAGCGAACTCAACCCGAAGAGCTTAAAAACTT
TGTTGCCAGGTTCTCGCAGCAGCCCGACGCCTATAATCTTCCAGAATACAATGAGGCCGT
GAAAAACTATCAAGCTCAGTTGAAATCTCTGCTAACTCGGGTACTGACAACATTAAGTCC
CAAGCAGAAAAAAGAGCTCTGTGACAATCTGCTTGAAAAAGTGGCTCAGTTAGAGAAAAT
TCGCGGCCGCTCTTAAGTCCAGTTCCCTTTGAATCTGCTGAAAATTCCAGGGCATTCCGC
CGATAAGAAGAGCTATGAAAGTCATCTTGGCTCTTCTTGTTTTTTTCCAGTTCTCGCTCG
CGTTCGCCCAGGACGATCTGCATTCTTTTGTAAAAGGCTTAGATACGACTTTAAAGCACG
TCAATCGCTCAGAATCTCGCCCATGTGCTTCCTCCGCTTTAACTCCTTCTTCGGCCCAGG
CGACGAAGTATCAGGGAAAAGATGTGACGGCCCTTTCAGAGGTCGAAGCACAAACTTTGT
TTAAAGAAATGCAGTCACACACTGAAATTCCCTTTGATTTTGCCATTGCCGGCTGCGAAG
AGCGTGCTCATGAGATGTCACGTTTGATGCTTTTAAAAGGAATTCGGCCTTTAAAGATGT
TTGCATCCGTAGACGAGAATAAGTCTCCGCGCCTTGAAATACCGCATCCTAACGGCAAGG
ACAAACGACGCTGGAAATTTCACGTCGCCCCGCTCGTGATGGTCCGAATAAATGGCAAAG
ATGTGCCTTACATCATCGACCCATCTATGGAGAAAAAGGCCGTGCCACTGCAAGAATGGA
AAAGACGTATGACTCTCCATGATCCAAAGATGCCGGTGATGATGGATGCGACAATCGCAG
AACAGTACGATATTTCTGGCCGGTACGTGCGCCCATTCAGCGACGAAAACTGGAACCGCG
CTAATCAAGAAAAACTCAAAGAATTTAAAGAGTATTCCAAAGATCCGGATGGAGAAAATA
ACTATCTTTTCCAAATGCAGCGCGATCTCGAACGCATGGATATGATGGACTAGTTGCCAT
TCGGCAAATCAAATTCTTGTTTGAATGACTATTTATTAATACTTCATTTTTTCCTACTTG
GGCCCTCTGATCCGTCAGATATTTAAAGCCAGGACAGGCTTCGAGGTCCCCATGAAAATA
AAGTTCACCGAAAAAACAAAACGTGTCGGATTCTATCTGGTCGGTCCCTTGTGTGTCGCA
TTTCTTGCTACGTTTATCTATTTCACGCGCTACACCCCCTGGGAAATTCCCAACCCCGCT
CCCTTTCTTGTCTTAATCGTTATTCTTTCTTGTTTCTATGGCGGTTTTAAACCCGGGATT
ATCACAAGTTTATTGGCATGGCTTTACTTGGGCTACTACTACAGCACGCTTCACTCAGTG
ATTGATTTGCAGGAGGACATGCAGAAACGACTTTTAAGCTGGGGACTCACCTTTCCTGCC
GTCAGCATCGCGGTGGGCCTTTTAAAAGGCCGTTCGGAAGCGCATCTTCAACGAGAAATT
GATCAACGAAGGCTTCGCGAAGAAGAGCTAAAAGCTTCTGAAGAGCGTACGCGCGCCATC
TTAAATTCTGCCAATGACGCATTTATTGCCATCGACCCAAACAGTCTGATTCGGGAATGG
AATGTCCAAGCAGAAAAGACTTTCGGATGGGCTCGCGAAGAAGTGATTGGAAAGCGTCTG
ACAGACGTCATCATTCCAGATGACTATCATAAAGCTCACTTGCAGGGTTTAGATCGCTTT
CGCTTAACAGGAGAAGGTCCCATCATCAATAAGCGCATTGAAGTGCCCGCGAAGCACAAA
TCTGGCATTAGCATCATGGTTGAACTGACTGTTTATCCGATCCGTCGCAAAGATGATTTG
ATCTTTGGCGCCTTTCTTCGCGATGTCACCGAAAAGAAACATGAAGATCAGCTCAGCCTT
TTACAATATCAAATCACTCGAATTTTGACCGAAGAAAACAATTTAAAGGCCGCTGTGCCC
CGCCTTCTTGAAACTCTAGGGATGGGATTGAAATGGCCTCTTGTGGAACTGTGGCTGACG
GATAAGAGACGTCAAAATTTCTACTACACTGATAACTGGAGTGATGACGCTGAACTTCGC
GACAAGTTCCGCAATATCAGTCATCAGCTTTTTTTACCTAAAGACAAAGGGCTCTTCCCG
CAAACGGAAGGTGCTAATCAACCTGTTCACATTACTTCTGCTCTTAAGAACTCGGACTAC
CCTCGCTCTAAGATGGTCGAAGCCGCCGGATTTCAATCCCTGGTTTATTGCCCCTTGTTC
GATAATGACACCATCGGTACTCTTTGCTTCTTCCACACGGAAAAAATGTCCCCCGATAAA
CGCTTGCTAGAAACATTGGATGATATATCCAAACACATCAGTCTTTTTATTTTACGCAGT
TGGGCAGAAGAAGATCTCACCCGACTTTCAAAAGAACTTGAAGTCAAAGTTCAACAACGC
ACCGAAGAACTGGCCATCGTCAATATGCAACTTAAGAAGGAAGCTTCCGAAAAACAAATT
CTTTACGAACAAGCACAAACAGCCAATCGGTTGAAGGACGAATTTTTAGCGACGATCTCT
CATGAACTCCGCACACCAATGAACGTGATACTTGGTCATAGCGAGCTGCTTTACGGCAAT
GAACTGAATGAAAATGAAAAGCAAAAGTCGATCGAAGCCATTTATCGAAATACAAAAGCC
CAGGTTCACATTGTCAGTGACATTCTGGATGTCTCGAGATTCATTACGGGTCGCGTTCAA
TTGCATCTTGAAGTCGTCGACCTGGCAGAAATCGTCGCCATGGCCGTCGAGTCCATACTG
CCCGCGGCGAGCGCGAAAAACATTGACGTGAATGAAGTGAACTGCGGTGAGTGTTACGTT
TCGGGTGACCCCACGCGACTTCAACAAATTCTTTGGAACTTGCTTTCTAACGCCGTCAAG
TTCACTCCCCGCCATGGGAAAATCTTGGTGAAGCTTGAAAAAAAAGGTTCCAACGTTGTT
CTCACGGTTCGCGATTCCGGTAAAGGTATAGATCCGGCATTCTTACCCTACGTCTTTGAG
CGCTTCCGTCAGGAAGACTCGACGACGACTAGAAAGTTTGGTGGTTTGGGACTCGGACTC
GCTATCACGAAGAACTTGATAGAAGCCCACGGAGGAACTATTCACGTTCACAGCGAAGGC
AAAGGAACCGGCGCGACCTTTACAGCCACGTTTCCAATCACCGCTTTGCGACTGCCCTTT
ATTCCGCCGGTTAAAGATGCTGAAGGACATGTCTCTTCACGTCTTCCCTTGAAAGGATTA
AAAATTCTCGTTGTCGACGACCAACCAGATGCTCAGGCGCTGATTCGTACGATTTTGAAA
AAAGCCGGGGCAGAAGCCACTGTCACTTCCGCAGCCACGGAAGCCTTTAAGCTACTCATC
AAAATTAAACCGGATGTGCTGATAAGTGACGTTGGAATGCCAGAAAAGGACGGCTACGAA
CTTATTAGCATGATTCGTCGCCTGCCCGCCGAAATGGGTGGTAACGTAAAAGCCATTTGC
CTCACTGCCTACGCCCACGAAGACGATCACAAAAAGGCTTTGGATACAGGCTTTAACGAA
CACTTAGCAAAGCCTGTCGAAGCAAAACAATTGATTCGCTCAATAAGTAAGTTAGTGGGA
AGATACGTTCCGTACCATTAATTAATTCTCTTCTTGGTTCCGCATGTGATCGGCCAGTCG
TAACAGCGAATGAAGAAGTTCCGAACGCAAAGGTTCTTGAACATTTTCATCTTCAAAAGC
CTGCACCATGCAAAGCATCCACTGGTCGCGTTCTGATTTTCCGATTTTAAAAGGCATGTG
TCGCGCGCGCATGCGGGGATGACCGTACTTCTCAATGAAAAGACTGGGACCTCCCAGCCA
CCCACTTAAAAACATAAAGAGCTTATCTTCGCTCCCTTGAAGATTTCCAGGGTGCATGTC
TCGCACGCCTTTGGCTTCAGGCATAGTGTCCATTATTTGATAAAAGCGCTTCACAATGCG
GCGAAGAACCTCTTCACCACCTAAAAGTTCATACGGAGTTTTGTTAGTGTCCATTTACTT
CTTCAATGTATTTAAAATAAGCCTTGCAGTAGGCGCTTTCTGTTTTAGCACGATTATAGC
GAATTGCCTTGTCCATTTTGCGCGCGCTACAGCGATTCAATCCAGGGCCTATAAGTCCCG
TTGGACGACTTTTAATTAGATCTGACATCTCAATCTGACAATCTCCTCGCGCTTTTTGCC
ATAAAGACTGACAAAGACCGTGATCCAGACTGTAACACACACCTTGAGGTGTCGCGGAAC
CACAGGGTTCCTTCGCTAGATCTTCTTCGATCATCGCGGGCGAAACATAGGTCGCAATAA
CCACGATAAAAAGGATAATCAATACGACGGTCCCAATACCGTAGTCAATATAGCGAGAAC
TCAAAGTGTACTTTGAGATCGGTTTAAAAAACATCAAGAGCAAACAGGCAATAAGTATGA
GGCTGTAAATGATGGTTTCTAGCATCCTTTTATTATAGGACCCTAAGATTCTGTGAGCCA
AATTACTTTTGACGAAACCCCTTTGAACTTCAATAATTATAGAGATGAGACACTTCACTG
TTATTTTGACAGTTTTCGTATTTCTTTTGTGCAGTTGCAAAGGCGATGGCACGGTGCCGG
AGTTTGCTTCCGAACCGACAGAGCAATCAAAAGTTTCTGCTGCTCAAACTACTGCAACAA
CCAATGCCAATTGCACGGCGATCTTTCCCTTTTACTGGGAGATCGGTAACGGCACATCCG
TCTTGGCTTCCGGCTCTACAGGAAATTCCTCGGTCACACGAAGCACGACGATGCCTATCG
CCTCTGCGACCAAGTGGATTTTTGGCGCTTATGTCGTTCAAAAGCTCAATGGCACTTTCG
ATGCCGCAACAGAGAAGTCTTTAAGAATGCTGGCAGGATACACTAATTTCGGAAATCTTT
CCTGCATCGGAACAAATACGGTTCAACAATGCGCGAATGTCGGAACGAACTCTCAGTACA
CGGCGGCTAACGATAATAAATATTTTTATAACGGTGGCCATTTTCAGAAGTGGGCTGTGG
ACAACGGGATGGGCGCTTTGACTCGTGCGCAGCTTCGTACGGAATTTCAAAGTCTGCTAG
GTTCTGATCTCGACATCACCTTTTCTTCTCCCCAAATGGCTGGTGGCATAAATACCAATG
CGGCAAACTACGCACTCTTTCTGCAGAAGATCTTAAACAATCAACTTCTGATGAGAACCT
ACTTGGGAGCCAACTCCACCTGCACTCTTCCCTCTGTGTGCCCGACGGCGGTCTCAAGTC
CCATCCCAGTGGCTTGGCACTATTCCTATGGGCATTGGGTGGAAGATGACGACGCCGGTG
ACGGCAGCTTTAGCAGTGCCGGACTTTTCGGATTTTATCCTTGGGTCAATGCTTCCAAAA
CTTTGTACGGAATCATTTCTCGAAACGAAGTTCCTTCCGGTGGGAATGAAATCGGTTCCG
GATGGGCCTCTTACCTCTGCGGTCGCGAGATTCGTAAAGCCTACGAATCTGGGGTCGCGC
GCTGATTATTTTTGCAGTTTAAAATAAATTGCCGTTTGTGCTGTTTCGTTGATCACACGT
TGCGAGATGGCTGGCACATTTGTGAAATATCCAAAGGCGCGAAGCTGATTTGTTTTAATT
GTGGTCTTTGTCGGATTCGTCAGATTCCAAGCACTTTGGAATTTCGATTCTTTAAAATCA
GAGTTCCAATTAAATTGCGCAAAGTTCACCTCACCCCATTGATGAACCATGTTCGCTAGG
TGGCAACTCGCACAATCAATCGTGCCTGGGTTATGGCGTTCTGGATTTTCATATTCTAAA
GCACGCCCTAAGACCTCACGGATTTGTGCTTCCGTGAATTTCTTTTTTGCGGTCCACGAA
TCAGCGGTCAGCTTTGAAAATTCAGGGTCGTGCTCTTCAGGAGCAGGCATCATTCCGCCT
GAAAAACTTTGGAACTGCGACGAGCTTTGAATCACGCCTTGTGTTTGACCACGGATGCGC
GGAATCGCCATGGGTTTAGCTTGACCATTGATAACATCAAAGCCAGAAAAAATCCAAAGC
TGCTCTCCAGCCATCACATTCATTGCCGTCATACGGATTAAATTATTCTCGCCGCAGAAA
TTTAGAATCAAAGAACGAAGATATTTCCAGTAAGCACCGTGAAGACCTTCTTTTTTCAAA
CGCGGATGGATTTGCAAAGCATCTTGGCTTGAGCCCGAAGAAAGTTTCTGCCAAGCCTGC
CATACTTTCTTAAAGGATTCATCGTCAAATTCGTAAAAGCTGTGAATCGCGGCATCGCGA
GTGTCAACAACACCCTCTTCATGAAACACCGGCTGCCACACCAAGCGAATTTGACGTCGG
CAGGGCAGAGGTCCCTCCCCTTCTGTAAAACAAGGATCAATGCGCACACCGACGACCTGC
AAGGCTTGTTTCCAGATAATGTGATTGGGAACCTCAGGAACCAGTTGCACGATTTCTTGA
TACGTTTTTTTTGAAAGGAGAGCCCCTTGAGCACCTTTGTCTTGAGGCTTTAACATCAAG
GACATTTCGCTTTCTTGAGGTAAAGGCAGAAGAACTGTCAGATCATTCAAACTCATGGCG
ATAGCTGATGACGAGGTGGAAATAAGACCTAAAGAAAGAAACAGCGCAATGATTTTCATG
GGGCTCTTTTTTCAGAACATCGCTTGGATTTCAACCTTTAAGCGGCAAATGAAAATCTAA
TGAGTCTTTGTTCCGTGAGCCTCTTTCGCCGCACGCAGACAAAGGGGCCCTGAGCCCCTT
AAATCGTTTACATCGTATAGAAGAATTCTTCCTTTACGATTTTGCCGTTAGAGACAGTGT
ACAGGGCGACCTCTTCCATTTGCCAGCGCTTGCCTGACTTTCTCTCTGATACATCCAATT
TATAGTGAACCGCAAAGCGATCGCCGTGAGGATAGGGTCCCGAGACATCCATGGAATGAA
CCTCCATTTGCTCGTCCCATTCCATATTTTTTTTGCGAATTGCTTCGATCCCGCGCATCT
GCGCTGGCATGCCGGGCATGGACGCCGCTTCTTTACTTTCGATGTTTTCAGAATAAAGCC
AGTCGATAGCTTTCATGTTGTCGCCGCGCTTACAAAGCTCGACAAGTTTTTTTCCCACTT
CCATGGTTTCTTTTGACGGCTGTTGAGAGGGTTGCGATTGTTGAGATGAAGTCTCCATCC
AGATCTCCTTTTTTTCTTAGCACGATCATGCTTGGAAAAAAGGAGTCTGAGGATATGTAA
CTCTACAGAGAAATTTCAGGATCGTTTTCCGCGGACTTATCCAAATCATCGAAGAAGGAA
AGATTTCTTTCTTCGATGATCTTTCTGGCCTCGCGCGACTGAGAGCCCTTTGTAGAAACC
AGTTTGTTTTTGAAAGGATCGATCTTACTGATATTGAAATCACGGACGCGCTCTTCTGCC
ACCTTACAGTATTCTTGCGCGATGTCGATTCCGATGTACTGTCGTCCCAGTTTTTTCGCA
GCCACTGCTGTCGTCCCCGAGCCGATAAAAGGATCAAGAATGGTTTTGGCTTCCGTGGAA
GAAATAATTCTTTCCGCGAGAGCTAATGGAAATGGCGACGGATGATCGTTGTTCATTTCT
TGAGAGAAACTCCAGACATCGCCACAGGCATTGGCTTGAGGTGAAAGCTTAAATTCGGGT
TTAGCGATCAAATAAATCACTTCGTAGGTGGGAAGAAAATAACCGGGATTAAAATTAATA
CCACCCGCTCTTTGCCAAATGATAATTTGCCTTACTGGAAACCCACTAACGATATCCTGT
CTGTCCTGTAGCACCCCATTTTGCACACGCCACTTATGAATGTAGAAAAGGGCCCCGTCA
GATTTCAACGTGCGCAAGGTCTCAGCGATCACGGCTCTTTGCCATCTAACGTAGTCCGTG
TGAGGCATATTGTCGTCATGATTGGGATAACCCTTTAACAACGCGGCCTTGGACCACTTT
CCCCCACGACCGTCTTTAAGACCGTTCCCAGAAGAGTTTTTTAAATTGTAAGGAGGAGAC
GTCACGGCAAGATCAATCGAACAATCCGGGATTTTCTGAAGTGTTTCTAAAGCATCCCCA
CAAATAATCTGATCTAAAAATGAAGCCAAGTGATTAGCATCCATCGCATCCCCTCCTGCA
ACGTCTTAAGGGCTTTTTAAAATTATGCCGATAGAAATTACGCAAGAGGACTATTTTGAG
TTTCACCTCGACCATTTCATTCTGAAACTTTACGGACCTGTCGGCAAACCGTCACTTACC
GGGGCCTCGGCACTTGAGGCTGTCGAAATTCCAACACCTTCACCGTCAAAACCACTTAAA
TCTCTCAAGAGACTTTCACCTTTTGGCAACGTCATTGCTATCTAATTTTACAAACTCATG
GACCCAAAGAAAAAGGAGGCCCTTATGAAAAAACAAATTCTTTCCTACGCTTTGCTCGCT
GCAGTGGCTTTGATGGCAAGTCCCGTTTTAGCGGACACGAATGATTGCACAGATCCAGAA
ATCGCCGCAGGAACTTGTGTAAAGCATTTAAGTGCGTATGGAGATGCCGATAACAATGTA
TATCCCCCACAAAATCAGTATGCGGTGTTTAAAGTCGTCGACGGAAACTGCCAAGGACAG
ATTGAGATATTAACGCCCCAAAATGACAGCGTGTTAATGTTCGATGCTGTGGGTTTGACA
GAGAATGGAGTTTACTCAATCATAAATCATGGCGAATCGGCTTGCTCTCTACAGATTCGC
TATCAAAACCAACCCTAAGGAGCCTGCTATGGTCGCCCCAAAGTTTGAAACTTGGATCAT
TATCCAAAAGCCCGTCGCTGAAGTTTTTGATGCTGTTTACAATCCGACGAAACTCAGCGG
CTATTTCATCACTGCGGGAGCGACAGGGCCTTTGGAAGAAGGAAGTACGGTGCAGTGGGA
GTTCGCAGATTTTCCTGGCGCATTCCCCGTGCGCACTAAAAATGTTTTGAAAGATAAGCT
GATTGTTTTTGAATGGGGTTCTGCAGAAGGTGGAAAAGACAACCGCGTTGAATTTGTCTT
TGAGCCTTTAAATGCCAAAGAAACTAAAGTCACCGTCACTGAACTCGGATGGAGTGAATC
CCCCGAAGGCATGAAAGCGGCATTTGGAAATTGCATGGGCTGGTCGCAGATGATTTGCGC
GATGAAAGCCTATCTTGAATACGGCATCAACCTTCGCAAAGGTGCTTACAAAGCGATTTC
GCCTTAGGTTTCAAAAAAATGCAGGGTTTTAGAAAGGATTCAGTATGAAGTTGTTAATAA
CTTTCGCACTCACGTTTCTTATCTCTGCGTCTTCTTACGCCACTATTTGGAAGTGTCAAA
TTCGGCTTCCCAATGGGCAAGCCTCCATTGATGAATTGCGTATTTCATTTAATAATAAGC
TTGAAGAAATCGGCGTGTATCGTCCCGACCCGTTTGGATTTGGACGCTATAAAGTCGAAA
CCCTTTTTGCGGATTTTTCGAGAAACCGCGCAGGCTTTCAAGTCAGCCAATGCGAACACG
ACATTGCCAGTGTGTATCCGGAAAGCCAGCAGATTTTTGTACAGTCTGCTTGCAAGTCGC
AAGAGGGCTACAGTGTTTTCGTCGATGCTGACTTTGGAATGAAAGAGGCAGGCTCAGTCA
TCACACAAGTGCAAACGCCTACGGCCACCACGGCTCGAGTCTTCCGCGTCGACGCTTGCT
CCGTGGATTATTAGAAATCAATCCTCACGAACTTGAGGTCTCAGGTCTTCAACGCGCACA
TTGTTTTTGCGAGGCGCACGTTTTATTTTTTTAGGTTCTTCAGATTCGTAGAAATCGCCG
CGAAGGTTTCGCATTGGCATCTGATCGAGTTCTTTAATTATTTCATAGAGTTTTACAACA
CGGTCTTTGAGGGCCGCAAGACTTCGCATCATTCTTCATCTCCACAGATTTAGGATTGAT
GCCCAGTTTACGAAAAGAAGCCTGTAATGTTGGAACTTTGAAGAAGAGCTGAACTTTTCC
TAGACCAAGGGGAATCTTCATGACCGCAGTTCAGAGGTCCCCTCAGGTAATTACTCTAAA
ATCGGATGCTGGCCGTGCACTTTCTCTTTCGGTAGCGCATTAAAATGCCACCACTCGTGT
TCTAAAACTTTAAAGCCTTGAGTCTCTAGAAGCTCACGCAAAAGTCGTCGGTTTTTCAGT
TGTTCTTGGCTCAGCTCTCCTGAAGCCAGAAATTTTTCTTCCAGCTTGGGTTGCGCGAGG
TCCCTGAAATCATCAAAGCCCGTTCCCATATCCAGTTGCTGGCCATCCTTGGTTTGCAAC
GTCAGATCCATTGCCATTCCAAAATTATGTAAGGACCCGGGGTAAGGAGCCGCCACATAG
TTTTGAAAAGGCGTCCCTTCAAGATGACTGTAAAAGAGCGCTTGAATGCTGCGTGGACGA
AGCGTGTCCCAAATAAGAAACTGCAGACTCGGATGATTCTTGCGAAGCACCTCACAGGCC
TTCATGAACATGTCGTAGGCCAACGGTGAAACAAAACAACGAGCGAAATTTTCATAAACA
TTTTTGTTCATGAAATTATCGTTCGTCGCGTACTTCATATCCAACGCGACTTCGGCAGAA
GGTTTGATTTCGCGAAAGTTTTGTTCGATCCATTGAATTTGGCGGGTGAAAGATGTCATC
GCTTAAGGCTAAAAAGCTTTCGCCTCACAGTCAAATGGACGCTCGTGACACAGGGTCTCG
TAGTGCTTGTAAAGACGTCTATGACTTTAAACGCACCGCTTTTGCTAAAAGAAATACAAC
GGCGCAAGAGACAAAGGCCGCGGCCCCCAACCCTCCGCCAACATCTTTGACCATCGGAAC
TAGAAATGAATAAATCAATGCAAAGATCACGCTGGAAATCAAAACTCTTTTTTTACCCAT
TCTAGATTTATCTGTCATACCCACAAAGGTCGCCCCGAAGAAGGCGGCCTGTAGTGTCGT
TACAAAGGTCTGCGGCCATAGACTGACTATCAAGGCAAAAAGCAAAGTGGGACCGCTCGA
TGCTCGCACTGTAGAGATCCGCTTTTCATGAATAAGATAAAAGGTTGTTTGCGCACCCAA
AATAGAAACCAAGATCACAGTTAAAAGAATCACAACCAATACCTCAGTGCGATTCCCAAC
AAAGAAGACACAAAAGCTATGAAGCCCAGACGACCGCCCAAACCTTTAAAACGAGCCCCC
AAGCAAAAGTAAATTGTACTGCCGACAACCGACACCAATAAAATCTGCCACAACCCTGCA
TCGACAACTCGAGAACCCATGGCAACAAAGGCTCCCGTATAGACCAGGGCGTGAATGTGG
GCACCCTCTATGCGTTTAGTATCAGGGATAAAAGTACCCAAAAGACCCGTTAAAGAAGCC
GCAACGACAGGCGTCCATTTAAAATGCGATTGCAGATAAAAACAGAAAAAACAGCCGCCA
AAGAAAGTGAGAAATTTCAGAAGCCAAAGTTCGAAGTTTCGCAAGGTCGCAGTCATGAAG
GTCCTTAAGAATCATCATCTTTGGACAAGGCGGACAAAACAGCAAGTTTTTTTTGATTCT
TATCCTTTTAGAAACAGGGAAGATTTTCTAAGCCTCCATTGCAAGCTGGCTTCAGATTCT
AAAAGTCGCTATACCAGTGCCAACAAATAAAGGAGCCGTCATGAAATGGATCATCGCTAG
CACCCTGCTACTTTCTCCCCTTTTTTCGTTCGCGCAAAACAAATGCGAAGCTGAAGCCGT
TGGTTATGCCCGTGAATATATGGATGAAAACTACGGTAGCAATTCCTCACCATCTAATAT
CTATGGTTCAGGAGTTGTAGATGCTAAAGGCGTTATTTCCTACGGCATCGAGTTCGTCTT
GGCTGGCGGAGAAAGTATTGTCGTGGTTCCAATGATGTTCTCGGATTGCGATTTGTTAGA
TATTCAAGGTTACTAAAAAAAAAAGCCCGGAGGACCCGGGCTTTTTTTATTCTCCGCCGA
GGACGTCGATTTTATTATTACTGCATAAAATCGCACGCACTCTTAATGTAGTGAACTCGC
CGACTTCAAACATTCCGTTTCTTGGGTTGAAATAGGAATTGTATTTAGAGGCGTCTGCGT
AACCCGAATAGTTACCATTCTTATAGCCCAACTTCTGACAAAGAGCCGCGATATTCTCTG
TTTTTCCAGTCAGGCTTGCCTTCACTCCGTACTCCATATAGGAAGACCCGGTAAGAACAT
AGGGATTTCCCACGATAAGGTCGTCAGAGGTGTGCTTATAGACCTCACCACGCAGTTGAC
CTTTTTGAGGTGTTTCGCGCGTCCCATAAGCGACATACGCCACTTCTGCAATAACGGCTT
CTCCACGACTTGCAGTACAACTTGAATCGCGACCGCAGGACTCATTGTTATTGTGTCATC
CATTTTCGACCTCAGAATTTTGACAGCTCGACTTTGCCTTTCTAGTCATCGTCTTTTTTT
TCCTGTTTAAATCTTCAGACCACCAAAACTTTACCGAAAAAAATACGGAGGAAAAATGCG
TTTAACCTTGTTCACGGCTTTACTTTTATTGTTGTCATTTTCAACTCATGCGGTTCAAGA
TCCCAGCTCTGTCATCCGCGATAAACACGAAGATCCTAAACCACCCGCATGGTCGGACTG
GACATCCATTGGAGGAATGGCCACATCTGATCCCGCAGCGTGCTCACTTTCAGGATATAA
AACTTTTGTCTTTGTTCGTGGCGGAGACAACGCGTTATGGATGCGCTACTGGAATGGCAA
CTACTGGGCGGCATGGGTTTCACTAGGAGGAGTTTTAACATCCTCTCCGTCAGCGACTTG
TCATGGATCACGTATTGATGTTTTTGCGCGCGGCCTTGACGGAGCTCTTTGGCAACGCAC
TTTTAGATCTAATAGTTGGAGACCGTGGATTTCTTTAGGTGGAACTCTTGCGGCGAATTC
AGGCCCGGCATCAGCCGCTTGGTCAGGCAATCGCTTGCACGTCTTTGTTCGCGGAACCGA
CAATGCTTTATGGCGCAAATCCTATATCGCGAACAACTGGAGCGCTTGGCAATCCTTAGG
TGGAATTTTAACTTCGGACCCAGCAGCTGCCGCATGGGCTAACGGCCGCTTGGATGTTTT
CGTGCGCGGAACTGACAATGCTCTTTGGCACATCTGGTACACAAGCAGTGGCTGGTCTGT
GTGGGAGTCCTTAGGAGGATATCTAACGTCGTCACCTGATGTTGCTTCTTGGGGCAACGG
CCGCTTAGATGTCTTTGTTCGGGGCGGTGACAGCGCTCTTTATCACAAATGGTTTCAATC
TGGCTGGTCTAATTGGGAAAGCTTGGGCGGCATTTTAACTTCGGGTCCGGGCGCAAGTTC
TTCAGCTCCGGGACACGTGATGGTTTTTGTCAGAGGTACGGACAACACCATTTTCTATCG
CAGTTATCGTTAAAATAAAAAAAGGCGCTCCTTCTTCAAGGGGCGCCTTTCTATTTTTCT
ATAGTAAAACACTATTTCATTTTCACAGTGACGATTTCACAGATGCTACCTTGTAGCAAC
GAGGCTCCACGGTAAATTGTCGCATCTAAAACCGAGCTATCACGAAGAGCTTCATCACGA
GCGGCTTCGCATTCGTCAAAATAATGCGCGCAAACGCCACCTTGATCTCTGTTTTCACAA
ACCCAGTAGAATTTTTTAACGATCTTTGAGTCAAACTTCACGTCAGCAAGTTCAGAGTGC
AACTCAACAGAACAAACGATTTTAGCACGGCCATCTTCTTGAACATCATTCGTCCAACGA
TACGTGAAGTTCTTGTACTTCAGTTCAATTCTTTGGCTTTTAGCGATTTCGTTTTTACGT
GCATCGATATTGGCGATGAATTTTTCACAGCGCTCACCAAGCTCTTGAACCGTTCCTTTT
TTGCTCCAGTTCGAAACGCGACCTGATGGTTTTCCGAAGGTGCAGCGAGTGCCTTCTTCA
TTACAACCAACGCCTGTATAATAAGGAGCCGCCTGTGCGATATTCCCAGCAATCAACAAG
AAAAGAACAGCTAAAGTCTTCTTCATAGCAAAACCTTTCATTTTAGATATATCTGAACAT
TCGCCTTCTTAGCGAAATGCGCGCCATTCTTAGGAGGCCTATAGAAGCGTTTTAAGCTTA
GTCAGCTGACGAAATTTTAGACAATGAAACCCGAAAGCGGCTGGTAACTCGTGGAATATT
CGGGATCTCCACAGTGAGAAATAGCCCGACACAAAGTTGAATTCTGTTTACTCCATTATT
CAACTGAGTTTAAGATTTTGATATGTCAGCTGGTGATTGGAAAGAAATGTACTCTGCAGC
TTCTTCGGGGAATATGGACCTTGTGCGGTACCATATCGAAAATGGAGTAAATCCCAATTA
TCAACATCCCGAGATTTTAGCGACACCTCTCGTCGCTGCGATCTCTGCAGGTCACACTGA
TATCGCTCTTTTTCTTTTAGATAATAAAGCCGATCCCAACCTAAAATCCTTCTTTGACGA
TATGACCGCCGTCGAAGCGGCTCGTCGATACAAAAACGAGACAGTGCTTGGAGAACTCAA
GAAGCGTGGGATTCACATAAAACCATCTTTCTTTGGTAAGCTTTTAGATCGTTTGCTGCC
GAAGTAAAATTCGTCTCCAATACAGTCGTTCACGGAATAGAAAGCCGCTCATATTCGCCA
ATTGTGACCAACACTTCATGATGTCTCCTTGTCTTGATTCCGATAAGTAAGGCATGGGAC
TCAGGTACGTCGTTGGTATAGCTACCTCTTTATTCTTATTGTTGTTTACTTCAAGTGCGT
TTGCAGCACCGTCCGCTCTGACTTTTCAAGGGCGAATTCTGAAGACGGACGGCACACCTT
TAGAACATTCTAACGTCAGCTTTATCTTTCAAATCACAGACCCTTCCGGTCACTGCGTGA
TTTATCAAGAGCAGGTCACTGGTGTGAACATGGCTAACTCCAAAGGGATCTTTGATGTTC
CTATTGGTAAAGGCGGAGTGAACTATCCACTCGGCGGCGGTTTTACGGTTCTGGATGCAT
TTAACAATTCATCACCATTCACCTGCGGTGCTTGCAGTGGTTACACGTGCTCAGACAGCA
CAAGTACTTACAATGCGGTTCAGACGGACGGACGTCTTTTGCGCGTGCAATTTCACGACG
GGACGGCTTGGCGTTTGATTTCACCAGACAACGTGATTCGCTCTGTTCCCTACTCGGCAT
TTTCTCACTCCGCAAATAAACTAGGGACAAACGTTGCTTCGGATTTCCTTTTAAAAGCCG
GTCTTCCAACGTGTAACTCGAGTGAGTTCTTAACCTGGAATGGAACTTCATTGTCTTGTG
CCGCTGTCACTGGTGCTAGTGGTGGCACCGTCACAAACGTGACTTCGACAAATTCTTATC
TCAGCGTCGCTAACGGCGTTTCGACTCCGGCTTTGACTTTAAATGTTGGCACAACAGCGG
GCACTGTCGCAGCCGGTGATGATTCAAGATTCACGAACTCACGTCCTCCGAATGGAGCTG
CTGGAGGCGATCTGAGCGGTAGTTATCCAAATCCGACGGTTCAAAAAATTCAAAATACCG
CTGTTGCTAGTGCCGCTCCATCAAACGGTCAATATTTCAAATTTGACGGGACCTCATGGG
CAGGTGCGGCCATCACGATCAGCGACGTCAATAATCTGACGACCACATTAGGAACATACT
TAACGACAGCGGCATTTAATACCGCGGTGGGTTCTGGCAACTGCGCGAGCCATCAAACTC
CGTATTGGAATTCTGTCAGCAGCTCGTTCCAATGTCAGTCGATCAATGTTTCCGTTGCCG
GCGATGTCAGCGGCAGTATTGGTGCAGTGACTGTCAATAAGATCAAAGGTGTGGACATCG
ACACGACGGGGTTAACTTCTGGTCAGGTATTGAAATACGATGGCACAAAATGGGCACCCG
CAAGTGATAGTAATGCCGGAGGAACTGTCACCAGTGTGATCGCCGGAACAGGTTTGTCAG
GCGGAACAATTACTACAACAGGAACTATTTCATTAGCAAACACGTCAGTATCGGCAGGAA
GTTATGGTAGTGCGACACAGGTTGCGACATTCACCGTCGATGCACAAGGCCGCCTGACTT
CGGCAGCCAATGCCGCTATCCCGACCGCTAATGGCACAACCACGGGACTTTTAGCTTCGA
CGGATTGGACCACTTTCAATAACAAACTAGGAACGGCTTCAAGTTTTAGCGGCGACATCT
CTGGCACTTACAATTCAACAAGCGTTGATAAAATCAAAGGTCGCAGTGTTTCTGCAACAG
CTCCCACTTCTGCGCAATTCTTAGTTTATGACGGTTCAACACAATATGCGCCGGTGTCAC
TCAGTGGTGATGCGACGATGGCAGCAAATGGTGCCGTTACTTTAAAAAATACCGGGACAG
CCGGCACTTACGCAAAAGTCACTACAGATGCGCAAGGAAGAGTGACGTCAGGAAGCACTC
TTACCGCCTCTGATATTCCTAACTTAGACTGGTCAAAAATTACTTCTGGAAAACCGACGA
CTTTAAGTGGTTACGGTGTGACCGACGCTGTTCAAAACGCGGGTGCGACTCCCAGTGTTC
AAACTGGAACCGTGGCAGCTCGTCCTGCGGCAGGAACAGCGGGCCGACTTTACATCGGCT
CTGATGACAACACTCTTTATCGTGACACAGGTTCTGCGTGGGTGAAAATCGGTGATGGCA
CAGGAACAGCGGGAGCATTGACAGCAGTGACTGCCAGTGCGCCCCTGGCTTCAAGTGGCG
GAACGACTCCAAACATCACTATTTCACAAGCAAATACAAGCACAAATGGTTATTTGAGTT
CTACAGACTGGAATACGTTTAATAATAAATTAGGAACGTCTTCAACTTTCTCGGGAGATG
TCAGCGGGACTTCAAGCACAACGAGTGTCGATCGCATCAAAGGAAAATCCGTTTCACCAG
CGGCTTATGCTGCAGGACAGACGTTGCGCTATGATGGGACAAACTGGGTAAATACCACTT
TAGGGTTTGCAGATCTTTCAGGAAGTGTGACGACGGCCCAACTTCCGGTTGTCCCTGTTT
CTAAAGGCGGTACTGGCGTCAGCACTTTGACGGCGGATCGCTTCCTTGTTAGCAACGGCA
CCGGTTCTGCGGTGAGTGAATTTAACTGCGCGACGGGACAGCTTATTACATTCGATGCTT
CAGGAGTTATGGGTTGTACAACCTATGCTTCCTCTGCTCTTTATGCAAATGGTGGGAACT
CATTTGGTGGCAACGCTACCATGGGCACAAACGATGCTTACAATCTTTCCTTTGAAACTG
GCGGCACCACTCGCATGACAATTCAGAACTCAAATGGTTCTGTCGGTGTCGGAACAGCTA
CTCCAACACGGGTAATTGAAGCCAGTTTCAACTCAACCACCTCGAACGGTATAATGGCCA
CTAATACCAATGCTGAAGGAGCGGCCTCTTTGACTTCGGCTGTAGGCACGAATTCAGTTT
ACTTGGGCACATGGGGTACGTCCGCTCCAGCGGGCTCGGTGACTTATCTTGAAGCGAAGT
CAGCAAATCCTTTTAGCATTAGCACCTTTAACGCTCAACCCATGGTCTTTTACACAAACA
AAAGTTCCGGCGCGACGGCATCTGAAAGAATGCGAATCACTTCCACGGGTCTTATTGGTG
TTGGTACCAACAACCCGACAGGGACCTTCCACATAGCTGGCAACCTGCTTACAGGTAATG
CCACTACTCATAAAGTCATCGGTACGAATACGACATCCACTGCAACTACCAATATCAATA
GCGCTGGATTTTTCCAATACATCGATTCTAGTACAGCGAATTCTAACTCGAACCAGGTTC
TTCGTGTCGAGTACGTTAGAAATCCCGCAGCTACGGGCGTGCCGACTTCGTTTGACGCTT
TGATCACGGCTGCAAACGCTAATATCAATGCGAACGCACCTTACAATCTACGCGGCGTGA
ATGTCGAGGGCCCCGTCGTTGGCACCGGTGTGACATTAAACACATGGCGAGGTATTTCTA
TCGGCGCGCCATCAGGTGCCGGAACTGTCACCAATAGATACGCTTTAGTCACAGATCCTG
CAGCGGGCTTTGTAGGTTTAGGTACGGTCAATCCCCTTGCTCATCTTCATATTACCAGTG
CAAATAGTTATGCCGCGATTATGTTAGGTAACGATGGCGGCTCTAATAACATTCACATGA
CCCATGAAGTGGATGGTACCTTTGCATTATTCAATGGCACAGTAGGAGCGGGCACCACTC
TTCTCTCGATCACTTCCGCAGGAAATGGATGGCTCAAAGGAACTTTAACTCAAGCTTCCG
ATGTCAGATTGAAAAAAGACATCCAAACAATGCCCGAAGAATTGAATAAAATTCTTCAGA
TCCGTCCGGTGACCTATCACTGGAAAGAAGAAAGTCGCAGCAAAGACAAACAAATTGGTT
TTATCGCTCAGGAAGTTGAAAAGATTTACCCCGAGCTTGTCCAAAACAACCGCGATGGCA
ATAAATCTGTCGCTTACTCAAATTTTGTCGCACCTATTATCAAGGCCCTGCAAGAGTTCT
ATGCTGAGTGGTCTAACCACAGCCAAAAAGTGGATCGCGAAATTGCTTCGATCAAAGAAG
AAAATTTCCATCTAAGAACACAAGCCCAGCAAACACAGCACGAGCTTGAGCAAATGAAAA
AAGAAAATTTGCAAAAAGAAAAAGAATTGCAGGAAATGAAAGCCCGCTTAGAAAGAATCG
AAAAAAGTCTTTCTAAGTAGGCCCTTGGAAAAAATTAAATCTTGTAAACACGTGTTTCGT
ACGGGCGAAGATCGATCTGCTCAAAGTGGGCATGTTCTGCCACTTCGTAATTGGCAAGCA
GCATATCTTTCGAATTCACAGCGATCCCCGGCTCTTTAAACTTCGCCGGTTTATCTGAAA
TATTACTGATCACAAGCATCTTTGCGCCCTCCAAAGTTCGTACGTAAGCGTACACTTGCG
GATCTTTCTCCATAACCAGCTTATAGCTTCCATAGATAAAGACCTGGTGCTCGCGGCGAA
GCTGGATCAATTTTTTATAGAAGTTAAAGATAGAATTAGAATCTTTGCGTTGATTTTCTA
CGTTGATTTCTTTGTAGTTTGGATTGACCTTCAACCAAGGCTTGCCCGTGGTAAAGCCCG
CATTGGCTTCAGCACTCCACTGCATGGGCGTGCGTGCATTGTCGCGTGAAGCATTCGCGA
GTTCAAGAGTGATCTCGGCATCCGAAGCCCCTTGTTTTCTGCGAATAGTGAAGTGATTTT
TTGCAGAGACGTCGTTAAAATCCTCAGGTCCATTAAAAATCGTATTCGTCATACCGATTT
CTTGCCCTTGATAGATAAGCGGGGTTCCTTGCATCAAAAAGTACATGGAAGCAATCGACG
TCGCACTTTCGCGCCAGTAGTTCTTAGCATCCCCCCACTTTGAAATAATGCGAGGCACGT
CGTGGTTTTCTACAAAAAGTGCATTCCAACCTTTATTATCAAGCTCGCGCTGCCAACGCC
CGAAAACTTCTTTTACTTTTAGAAGATCAATGCGCTTTTCTGGATTCGGATCCCACAAAC
CGACATGTTCAAACTGAATAACCATGTTGAACTTCTTTTGAGATTCCCCGACCCACTCAT
CTGCGTTTTCAGCAGAAACACCGTTTGCCTCAGCAATCGTCATAATGTCGTAGTGAGAGA
ACGTATTCTTACAAAGATCCGTCAGGTATTCTTGGATGCCCTTCACATTCATGTGCTTAT
CGTAAGAAGGCACATACTCTAGACCTTGAGGATTTGGCATATCTGCCAAGCCCTCCTCTT
TTTTGGCATGGCTGATGGCATCCACGCGAAAACCGTCAATGCCTTTATCAAGCCACCAAC
GAATCATCTTGTAGACTTCTTGGCGCATCCCTAGATTTTCCCAATTTAAATCCGGTTGTT
TCGCAGAGAAAATATGCATGAAGTATTGATTCGTTAGTTCGTCATACTTCCATGCAGATC
CACCAAAGATACTTTCCCAATTGTTGGGTTCTTTGCCGTTTTTACCGTCTCTCCAGATGT
ACCAGTCTCTTTTAGGATTGTCTTTAGAAGAACGAGATTCGATGAACCAGGGATGTTCAT
CGCTGGTGTGATTGATAACAAGATCAATCAGTAGCTTCATTCCACGATTATGAACTTCTT
TAAGAAGTGTGTCGAAGTCCTGCATCGTGCCGAATTCAAAATGAATGTCTTGATAGTCGC
TGATGTCATAACCGTTATCGTCTTGCGGGGACTTATACATCGGGCTCATCCAGATAACGT
CGATACCAAGTTCTTTAAGATAATCTAGTTTAGAAATGACACCCTTGAGGTCTCCCATAC
CGTCGCCATTTGAATCCATGAAACTGCGCGGATAAACTTGATAGACGACAGATTCTTTCC
ACCACTTTTTAGAAGGAGCCATGTTCCCACCTTTATGAAGACTGATGGGGTGATCAAAAC
AAAAAAGCAGCAAGGTGTCACTTGCTGCCATGTCTTGTCAGAGCTTTTGTTGGCTATCTT
AAGAAGAACTTAAAGGTGCAGGACCCTTTTCCACTATAGCAGACCTCGGTGGCTTTATAG
GCAGGGACAATCCCTTCGTTGCCAGAAAAGAAGGCAATATTAAAGGCATCCGACGAGTTG
TAATTGTCATTGGCATTTTGCCCCGCACACCCTGCTGTTCGACTGGTGTGACGTAGGTTT
CCGGCACATTTTGTACTGTTGTAATTCCAGTTTCCACCAGCGAGGTCAATGATCGCGGCG
CCACTGTTATATTGAGGCGAAATAAACATGGCATCCGTTGTATTCACTAGTGTCGAAAAC
TGTTCCGGATTCAAGGAGGCTTGAGTATTTGCAGCCGCGGGTTTTGCCACGCTGGCAAGG
CTGTAAGTGTTGACCATAAAATCATTCGGAGTGGAAGCTGTCACGGTCCCATTAGAATGA
GCCACCAACGTCCATCCTCCACCACTTGTCGTCATATCACAGTAAGCTTCGTAAGGCGCA
CCGGCACCTGCACCGTCTGGATCGATAGTATAAATTCCGTCACCTTTTGAGGCTCCGGCA
TTTAAGATTGCTTTGCATGATGCATACACTGGATGGGTGTCAGTTTCTTTCATCCAAAGA
TTCACTTCCGCAACCCCATGCGAGGCACCCAAATCATCAGACGCCGGAATGCCCGGGGGA
GTTGTTCCCCACACGGCGAAAGCCCCGATAGCGTAGTACCAGTTCCCGTGATTGATCGAA
CCGTCTATATAAGATGAGGTGCTAGCCACGCCATGGGTTCCTCCAGAAAGCTCAAGACCG
CCCCAGTAGTTGGAGTAGGCCTGAACAAACTCGGTCGTGTATCCTGCGACGTCCACATCG
GCACGCGGACTTGTAGTCTGCCACCATAAGTTTTTAAAACTTTCTCCCGGCCAAGTCAGA
CGGAAGTGATAGCGATTTGTCGGAGTTTTGAAATAATCAATCTGATTTAAAATAGAATAC
ATTCCGTTGTTGGGGTCGGATGTATTCTTAGAATCTGCGTCGGCATTGCTGGCAAAAAAT
CCGGAGGCGTGTTGATGCTTAAAAACGCGCGTCCATCCACCACCATCCGTCGTCATGTCA
CAGTAAACTGGATAGGGAGAGCTTCCCGAAGGATCGATGTGATAAATTCCATCGCCAGTC
GAACCACCGTAACTTAAGATGTCCCAACAGGATTTACAGCTTTGAATAGTGACACTGGGA
ATAGTTGCTGATCGAAAGGAGGTCCACTCCGCTGCCGTTTTTGTAGCTACGAAATAATCG
CTTGTGGCATGCGCATTCACGACCTTTTTGCAAACGCCATGAGCGTAAATGGCTTTTGTA
GTTCCATGCACGACTTTGAAACCACTATCGACCGTGTCAATCCCCATCAGGGAAAGACCT
AGAACCAAAAATAAAGATGATTTTAAAAAAAGACTGCTTTTACTTGCCATTGAGAAGTGC
CTTTTCAAGTCTTTCAAGGCGCGCCTTCAATTCCTGATTCTCTTTTTCAAGCTGTTCGAA
TCTTTCTTCAGACTGCGCACTCACCGATGCAATACCTCTTTGACATTGAGCTTGGGCTTG
AACACGTTGCTTGTGCTCTTCTTTCAATGCTTCTACCAACACGGCGACAATATTTCCGTA
CTGTACGGCTTTATATCCAGAATTTTTATCCGTTTTCACGAGCTCGGGATAAACCGCTTC
AACTTCTTGAGCAATGAAACCCACTGTTTTTTCATTCGTATTTTTCCAAACGAAATTCAC
ACCGCGAAGCTTTAACACTTTTTCTAAAGCTTCAGGCAAGGTGACCACATCTTTTTTCAA
ACGCGCATCAGATGTATATAGATAAGCCGTGGCTTTGACGTTGCCATTCACTTCTAAAGC
TTCGCTGGGCGCTGTGGTATTCACACCCACATTACCTGAATTGAGAATTGTGATCTTCGC
CGTATTACTTGCTCCGATTTGAAGAGAGCTTGCAACCGAGTTGGTAATACCGGAACCAAT
TGTCACCGAGTTCGAAGCGCTCACCGTGTTGTTTCGTCCGGCAATATAAGCATTGCCGGC
ATTGGACACCGTATTGCTTCTTCCAAACAAATCTAATCCATAAGAGAAATTGGACAGTGT
GGTAGATATCGCATTGCTAGACCCTACGATATTCATACCGCTGGCATTTCCTCCGCCCGA
ATTTGTAATCGAGTTTGAGGCACCAAAGATCCAGTTTGAAGCGTTCGTAAAAGTGGAGTT
GTTATTCCCTATGATAGCCGCTCCATTCACATGAAAGTTCGCTACAGGAGTGATCCCGAT
GCCGACTTCACCTGAAGATAAGATTGCAATGCGAGAGACGTTGTTGGTCTCAATATCCAA
ATTCGTCAATGTCGTAGTTCCCAAGGACGCCGCTACGCCAAAGTTATTTCCACCATTAAC
AAAAACGCCATCAGCACCTGTTTTCGGCAAATCTGCCGACGCTAACGTTCGGAAAGACGG
AGCACCCGTTCCTGAAGTGGGTCCCGCAAATACCGTGTTCTGAGCTTGGTTGGCAAAGTT
AGAAGCTCCCACGGAAATAGCCTGACAGATAAACGTGTCGGTCGCGGATTGATATGTGAG
AGTCTGCGAAGATGTACACGCTGAGTTTGCAAAGACTCCACCAAAAGGAGTGATCGTGGC
TTTAATATCATTCAAATTGACAGTACTTAAACGCGTCACCCAAGAAAGATTTCCAGAAGC
ATCCGTTCCTAAAACTTGATTGGCTGTTCCCACGGCTGTTGGCCACTTTAATACATAGGA
TGCAGTGACTGCCGTCGGCGCTTGAACCGTGACGGTGTTACTTCCAGAATCACGATACAC
GGAAGCGCCCACACTGACACTGCCGGCACTGAAATTTCCGGAGCCGTCGCGTTTAACTAT
TGTCGATGCTGTATTTAAGTTCGTCGCGGCATTTGCAGCGACTGTCGCCGTATTGATATT
GGCCGCTGTAGATCCCCCGACTGAATTGACTGTCGCGGCGACAGATCCAGAACCGCTGGC
ACTGACATCTCCCGTCAGAGCGGTGATAGTTCCACCCGCGTTATTATCAGAGGAAGGAAC
CCACTTAGCGCCATCATACTTTAAGAATTGACCATTCGTGGGGGCCACTGAAAAGTCAAC
GGGCAAGCCTTTGATTTTATCAACGCTCGTAGCACCTTGAGTTCCTGACACGTCTCCAGC
TAAACTTCCCGTGAAATTCGTCGCCGTTGTGGCTGTCGTTGCACTCGTTGCGGTTGTTGC
CGTGGCGGCACTTCCGACCGTGAGACTTGAAGCATTCGTACATTGCCAACCCGTCGTCAC
ATTCCAAGTTAACAACTGACCGGCAGCACAAGATAAAGGAGCCAACGTGTCGCCTGTCGA
AGAGTCCGTCATCACAAGACGACTTACTCCCGGATTAGCGAATAATTTTGCCGTACTGAT
CGCCGCATCAGCAATATGGGCCGTTTGCACAGCTCCGTTAGCAATACCCGGATTAGGATA
AGTTCCAGAAAGCGCGCCACCCGCGGCTCCATTGGGAGGACGAGAGTTAGTGAAACGTGC
ATCATTCCCCGCAGCCACCGTTCCGGCCACGGTTCCCACATTCAGCGTAATTTCAGGATT
TACCGTATCTGCTGATACCGACAAATAAGGTGAGCTTCCGGCGGACGCTGTGACGGTTTG
AACCGTGCCTCCGCTAGCACCAGAAACTCCAGCACAACCGAATTTTTTAGTTGTTGCGTC
CCAAGTTAGGAAGTTCCCTGCAGAACAGTTAAGATTGTCGTTCACTTCTGTTTTTAAAAC
GAAATCAGTCGACACATGTGAACCCAGTGTTGCTGCCGAAGCAGCAAAACCAGAAAACGG
AACGGAACGGATTTCATTGTCTGGCGAAATCGTCTGCCATTGAGCGCCGTCATGAAATTT
CACTCTTAAAAAGCGACCGTCTGTCAAACCGGGATTGTACGGCGAGCCGCCATCACAAGT
TAACGCAGCCCCATTGCTGAAAGCATCCAGGATTGTGAATGTCGGAGCCAAAGGATAGCT
GTGAGAGGCGCCGATTTTCACATCGAACACACCGTTTGAGTTTGTCATATCGACGTGATT
CAGTTGTTCTCGATAAAGGACACAAACTTTATTCGGAGCAAGAATCTCAAATTGAAACGC
CACCGCGTTGTATTCTAAGGGAACTCCAGAACTCTTTACGATGCGTCCTTGATATGTGAG
GGCCGCTGGAGCCGCGAATACGGATCCACCGTAAAAGAACAGAGCTAATACCAATAACGT
TCCTGCCTGTTTCATACTTATCTTGTCGGAATCTTGATAAGGAAACCTTAGTTACAATAT
GGGAATACTTGGGTTCTTCGCTTTATAAATTGAATGTGAGATGGAAACTGCTGGAACCGG
ACTTCCCCTCTAAAAATTACCATTTTCAGAGGGGAAATCATACTAATGAATGGATTCCCT
TTGCGAGGACGACCACTTTAAAAAAACAATATTGGCTAGCAGAACAGCTCCCAAAGAAGC
ATAGACGAGAAACTTGAAATCCTCCGAGCTAGGAAGCAAACTTCCTGCACCAAAAAGTAT
CAGGGTTGCCATCGTCGTTGTAAGATGACTGAAGGAGTTCAACTCTCCCCGTTTTCCCTC
GGGAATCATTCTTTGTCGAAGTTCAAATTCTCCATTGGAAAAACCGTAAAGGCCAATACG
CGAAAGAAGGATACAGGCCAAGAAGATGTAAATGCTCCACGAGGTCCCCAGGGAAAATGC
AAAGATCCCGCAAATTAAAGTCAGCCCTTGAAATCCTAAATGAATTTTCGAACTTTCAAT
GAGTCCCGTTTTCCTAACGAGCCAAGGAAACGTCAAAGTCGAGATCAGACCGAAAATGGC
GCCCAAACCTCTAAACAAACCAATCTCTGCTTCGGGTAATGACATTCGGTCTTTCAAGTA
TCCGGCAAGAAGAACGCCGTGAGGACTCAATACCGACAACCATAGCAACGCATAACTGAA
GATCAGCCAGAAAATGGGGTTCGCTATAGATTCCTTGATGTTGAACTGAAAAAGTTCCTT
CCAAGACTTTACTGAACTCACTTCCTTTAATTTCAGTCTTGATTTTTGAACAACCCCAAT
AAGAAGAATATACTCTGGAACGAAAGAAATAAGATTCCACAAAGCGATTAGCAAGAGTCC
ATAGTGATGGCTGTAAATGGAACTCAAAGTAAAAATAGCCCCCGCCAGAATAGGAGCCCC
CACTTCCGTTCCCAAGTCAATTCGACGAAGCCAGCTATTGAAATCCGTCAGTTTTTCCGG
AGGAACGATAGAAGGAGCCAAATCATTACCGACGGAAATATCTGTAATGACAGAACCTAG
TGAAGCCATGATTCCAAAAGCCGAAAGCAGCGCGAAAAGAGGAATGGTAAGAGGGCTGTG
AATTTGAATTGCAACCGCGCCGTGCACGACCTCGTCTAATACGAAAAAGGTCATCACTCC
CCCCAAGACGGCGAAGAACTGAATCCACACTCCAGTCTTGATAATGCGCACTCTTTGATT
GGCGTCGATCCATCGTCCTATCCAGGGAGTCAAAAGGAAGCTTCCGATTTTAATGATCAA
ATAATAAAGAGCGGCGATTTGAATCTTGCCCGGGAATACATGAAGAAGCGCAAAAGGCAT
TACAAAGTCCCACGCTTGATCACCAGATCTGGTTAATAAACGCCCTAACAAAAGTTGATT
TTCAGTTTTTAAGATTTTTTTCATCAGTCTTGACATCCTATCCCCGGGGAGGGGATATTT
AGCACATGTCACACAAAAAGCAACATACAAGTCACGAAGAAGTCTCTAAAAGATTGAAGC
GAGCCAAAGGACATCTTGAAACCGTGATCAATATGATTGAAGACGAACGCGAGTGCATTG
ATGTCGCACGTCAGCTTCATGCCGTTGCTAAAGCCATTGCCGCCGCAAAAAGTGTTTACA
TCCATGATCACATCGAACACTGCTTAGATGGCAATCACAAAGACATAGACCTCGACGAAA
TCAAAGAAATCACGAAATACATCTAAGTGAATCATGGTCTTGAGCATTTTTGAGTGGTTG
GCTCATACTCCAAAGAAATATCTATCCGCCCTCAACCCAATTTATTGGGCGAGCTTTGAA
AAAAGCTTTATTCTTCAACTGAATCTTCTTCAATTTATCTGGGAATTCTGTACGAATTAA
CTCCTGATACTCCTGTATGGAGGTTGCCTCTGCTCCATCAAGGCTGACAGCCCCGGAGTA
GATTAAAACAAGCTCAATGGCGGTCTCATTTCCCGCCCTTAACAAAGGCCGAAGTTTTTC
ATCAGTTGCGCTTCCGGTAGTGTAAGAGCAGTTCTCAAAACGTGTTTTTCTTCCGCAGAA
ATCCGCAGCGCCTTCGAACAAACTTATATTGCTCGTACTGATTGGGCGTTTCCGCTTTAC
GCTCAATTTTTTAATTCTTTCCGTAACAAGCTTTCCGTCCTTTGCTAAGCCCGACTTAAG
ATATTTCAGATAAAGACTTATTATTTCACGTTCTTCTTTATCATCTATGACTTCTAAATG
ATTTTGAACGTCGTCATAAAGTAGCATGAATTTTGATTCAGCCATTGCAACCTGGGAAGC
AAACGATAGCGCCGTAAAAATAGTTATCTTTATAAAACTCATTTACCTACTGCCTTTGAC
AAGTATGTTTACCCGCGTTAGATCTTCACCATTGCGCGTTTTCCAAAACAAAATATCTCC
GTCATCTTGTTCAAATGAAATCAACAATTGATACTGATCATCCGACACGAAAGGAAAATC
CTCTTCTGCAACCTGTTGTCGCAGCTGTGATGGAAGCTCATCTGCACTTAAATAAAATAC
TGAGCGAAGTTTACCTTCTGGTTTAAATCCTAACTGCTCTCTGTCATTTGTGTACTTGGA
ATAGATGTTACGATACGCCTCTAAGGAGTAAGTCAAACTTTTAAGATTCGCCTGCATTTC
TGAATAGCGGGCCTGCTGTATCTTTTCCTTTACAACGAACAAACCACCAACAATCAACGC
TACCACAGAACATTTCAAAAAATAGTTTAAGATTTTATGAAAGACTGACATTCCTTTATT
GTACGGACTCACATAGACTAAACAATGTTTATATTTAAATTTCTCATTAAATGAAAGCAG
TGGCTTCTCGTGCACTTTTCGCCGATGTTTATCTCATTCTGATGTACGATTCTTATCTTT
TTGATTCGGATTTGGCTTATCGGAAATCTTACTTGTTGAGCGAGGACCAGGACCGCTGTT
CACGTGAACCTCTGGATGTCTTGCTGCTTCTTCTTGTTTTACGTCATCGGCGTCGCGAGA
TCTTTCTTTTGAGCTCATAAATCCTCCATGATGAATGCAATTCTCGCACAATGAATGACG
ACAAAAAACTTTTGATTCAGGGTCTTGTGACGTTGCACTGTTAGAAGGGCTCAAGAAAGC
AAATCGTTTTTGATTATGACGAAGAACAAACGCATTAAGGTCGTTCCCGACCTTTTGTTA
GTTACTCGAACTTCACGACTATATTTCTCTGCAGTCTACTATCCTCTGCTTTTACACCTG
GAAGAAGTACCACGGCACCTTCTGACCACGAATGCACTCGAACGGTTTCAGCAACATAGT
ATTCTGTAGAAAGTGTGTTAATAGCACCTGTGCCTTTGATCGATCCTGCTTCAGTGATTT
GCGCATATCCTACTTGCAGATCAGTCACTCCAACAGTTAAGTCCGAATTCATAAGATAGG
TAAAAAAGCGAAGATTGTCGTTTTCATCAAAACTGATATCAGAATAGGTCGGAGATTTTC
CTGGGAAAAGTGTTGTAGGAAGTTCGAGACCGCCGACGGAATTAAAGCTTGTATCTAGGA
CACCACTGTCATTAATTCTTGTAATATAAGTTCCTAGCGACGTCGGTGAAGTCAATATAA
GGATCGGCATCACAACACGGTCCTTACTATCCATCTGGAAAGAGGTGGTCCCCATCAACG
CCATAAAGTTCGGATCTAAAATTGAACTATTCCACTCCCCGTTCGTTCCGTATGTGGAAT
CCAAAACTCCAGCGGTTGTTAGTCGGAGCAACGTTATTGGAGGCAAAGATGACGTGAAGG
GTCTCAATGGAAAAACACCGGCTACAACAGCTCTCCCTTTAGAATCGATAAAGAGATTGA
ATGGCAAGTACGATTGGTTGACCATGGCATCTAGTTGAACTGAAATAAATTTTCCATCCG
TTCCATACGTCGTATCCAGAACTCCGGAGGAATTTAAACGAGCAACAGCGACACGTGGAT
ACTCGACGTTAGAGATAATCTCTGCAATATAAAGTCCCACATAGATACTGCCGCTTCCAT
CTACTTTGACGTCAATGCTTTTAGTAATTTCAGCAGACTTCGTGGCTAGATACATGCGAG
GCTGGTAAGTGTCAAAATCGACGTTGTTTGATCCGGCAAAAGAAGCGTCGGCAGATCCGC
TAGATAAATAACGACGAACGATCAGTCGAGAAACGGCTCCCGTATCATAGACAGCCCCCA
CAACGACTATTCTTCCCTGTGAATCGATGTCAAAAGAACCATACACGACGTCTTGAATAG
CCAAATGACCTTGATCCGCAAAGCTCGTATCTAATGAACCCGTTGTTTTGAAGCGGCTGA
TATAAGCAATGTTACCGTCCTCTAAGGCAGAGATCGTCTGCATCACGTAGATGCGGCCTT
CTTTATCAATAGAGGTTTTTTGTATTAAACCAGGCAAAGGAGTTAACACGCGGAAATCAA
AAACTTTGGTCCCCGTGGTGTTGAACGATGCATCCCACGATCCGTTAAGATTGAGCTTCT
TCATCCAGGCTTCTGATCTGGGCAGCGTGGTTGTCGCGTCGTCGTAACTAAGCTCCGCAT
AGTCGATCACATAAATCGCACTAGCGTCTGCCACCGTGCTTGAACTGTATAAGTAATTGA
GATTGAAGACGCCATCCCAAGAGAAAATCCCGGCTGTGCCAAAAGTCGCATCAAATGCGC
CGCCTGAGGTAAGACGCCACAGAAGGCCTTTTTTAACTGAAGTTCCATAATTGCGACCGA
TTCCAGAGACATAAATATTATTGCTGGCATCGATCCACATTGTATCTGGAGTTTCATAAA
AGTTTGCACCGAGCGACGCCGCTGTTCTAGAGCCCGAAGCTCCGAAAGTGGTATCCGCAG
ATCCTGCGGAGGTTCGTTTCCAAACGATAAAGTCGCCACTGCTGGAGGTGCCTGTATGTC
CCGCGACTAGAATACTTCCATCTGCAAGAACCAAAACACTGCGTGCGTGCGATTCGGATC
CTGAAAGAATGCTGATTCCATTTGTTCCGAAGGTGGCATCCAGGTTTCCGTTTAATTCAA
TTTTCCAAAGCTGGGCTTGATCGTTGGCACTCATCCCTGCAGCCGTTCCCCGGTAGCCCG
CGATGAGCGCTCGCGTCCCCCCATCACTGAAGGCAAGATCATAGCCACCTGAAAATCCGG
AGGTGACTCCACCACTCACTGTTCCCCCAAGGACCAGCTCTCCACTTCCCGCCAAAGAGG
TATCTAGATCACCATCATCATTAAAACGCCACACCATCGCGCGAGTACTGCTTGTGCTTG
TATCGACAATGCGCGAGCCGACGACCCAAATACGCTCTGACAAGTCCACGTGTATTTTTC
GCGGCAGAACTTGGCCATCGTATTCGATAGAAGCCTTCCCTTGATCTGCGAAAGAGGTAT
CAAGAGCTCCGGTACTTAGAAAGCGATAGAGGTTTAAGTTTGTAACGTCTTGGGGACCCA
ATCCCGAACTGTTCGAAGCAAAAAGAATACGCCCCATTGAATCAAGAGCAAAAATATAAC
GAGCTCCCGGATAGAGGCTGTTACGCAGTCTTTCAATAGCAGGTACAACAACTCCACCGC
TACCAAAGCTCGTAACCAAAGACCCGTCTTTATTAAATTTAGAAAAACTAAGAGAATCCC
CGGAACGCGACACAAATAGAATTTTGCCATTACCGTCTTCGAAAGCAGCCAAGGGCTCTT
CTTGCGCATTGAGGTTGTAAGCAATCTGTCCCGAAAGTTTTTCGTCGGGAGCATAGCTAC
TGTCTAAAACACCTTTGAATTCGTAAGGAGCTAGCGAATTTGCAGGAGAAAGTTGCACAT
CAAGACTGCAACCCAAAAGAATTGTCGAAAAAACCAATCCGAATACTCGCAAAAAAACGT
GCCACTGGTACTTCATATAAAGTACTTATCGGCTTAAACCGTAAGATTCTCGATAATTAG
ACCTTGGTTTGTGCTCCAGAATGTTCGGTAAATCTCAATATGAGACACTCTAGAGAAATA
ACCTCGAGAGCGCCTAAATGCACCCCAAGAATGAGGGTGTTATGGGCGACTATTTATTTT
TAAATCCCAAAATATCAACGTAAGTAACACCTTTGGCTACGGAAGAAGAAGGTGTGGCAC
GTTGTCCTTTGATAAGAATCTTTCCATCTTTGAAAAGTTCTTTGTACTGAGTGCGCGTGA
TTTCGCGAAGATTCAAATCTTCACTTTGCGCCTTGATGGCAGCAAGAAGAACAGCATCCA
AACGCTTTTCAGATCTATTAAGCTCCAAAACAATGCGGAAGGATTTCGGTGGCTTTGGAG
GAATAAAATCTTGCATGACAGTTCTTCTTTCTTTTAACGGTCCGAAGGTTGTAACGATTC
CAGGGTAAAAAGGCAACCCCTGGGGGACCTAGACCTCCCCTTTTGAAGATTTTGCGAAGC
CCGATCTTATGAGACGCTATCAGAGTCACCTGGGAGCAAGCTCATGAACGTGGAAGCCTA
TTTAGAACAACGAAAACGCCACACCGAAGCCCTGCCAAACTATCGTGAGCTTTGCACATC
TTGCATCCAACCCAAATTTTCCTGCTACTGCCGTCACATTGAACGCTTCCATCCCAACAT
CGACTTCGTGATCCTAATCCACCCGATCGAAGTCCGCCGCCGCATCGCAACCGGTCGCAT
GTCCCATTTATGTTTAGAAGGCTCATTCTTAATTCGAGGCCAAGACTACACGAACGTAGA
TGAGGTGAACCAGATTCTGGCAGATGGAAGTCGCCAGTGTATGATCCTCTATCCAGGCAA
AACATCGACGAATCTAACACCATTGAATGCTGAAGAAAGAAAAAATCTGTTCGATCCATC
AAAGAAGTTAACCTTGTTCGTCATCGACGGCACATGGTTAACCGCAAAAAAGATGATGCG
ACAAAGTCAGAATTTACTGAACCTACCCCGCATCTGTTTCTCACCAGAAAAACCATCCAA
CTTCCGCGTGCGCAAGCAACCACATAGCGCCTGCTATTCGACCTTAGAAGCGATTCATCA
CACGATTGAGTTACTTGGCGACAGTCAGGGCTTTGATGTTTCTTCGCGAGTCCATGATAG
ACTACTGCATGTTTTCAATTCGATGGTGGAATTGCAGTTGAGTTTTATCAAGAAGGCGGA
TGAAATTGACAGTCCGAAGCGGTATCGAAAACCGCAACATCTGAAAAGAAACTCAGCTTA
ACACTTTAAAAACTAGCCTTTACCATACATAGATATCTGTTTACAGTTGCACATATGAGA
TCGTTTTTTTCATTTACAACAATTGTATTGTCGGCAACTCTAATTTCTTGCGCCAAAGAC
AGTTCGTCTAGCTCTGAAGCCAGCGTTTGTAGAACTCAAAGAAGCTCGCACACAGGATGC
TGCTCATCTCATGGAGGGTACGGTGGCGGATGTGCTTCCGGCGAAGCGAGATACGGAGAA
GACAGTGGTCGTCTCATCTGCAACGACGGCTCGTTCAGTCCATCCTGCGTTTACTCTTTA
AAGCCAATAGAGATATTAAAAAGGGACTACGAAGCATCTTACAGTGAGTCCCCGTAGTCA
TAACTAGCGACGCTTTACAAACTGCTCAAAATTCTTTTTGTTTTCAAAATACAAAACATT
ACCAGCAGGATTCGCGGCAATGACAGCATTTGCTTTATCCACTGTTTTTCCCGTCAAAGC
GTCTTTAGCTGTCCTTGCACTTTGGTTTTCACTTAAAGTCTTTTTACAGTTTTCGCAGCA
GCCGTAATAAGTTTTGCCGCCAACAGGTACTGCGATTTGTGGCCTTGCGAAATGGGTTTC
GTTGACCATGCAGACTTCTTTATTTGGAACGATCTTCCAGCTTGAAGCAAAACCTATTAC
CGAAAAAAGGAAGGTCATTGCAAAGGCGATAAGAAATTTCATTTCGATACTCCATTTTGT
AGTGAGCAAACAGCTCCTACCCTAACATAGGAGCCTTCAGGAGCTTTTGTGACAAGATAA
TACTTTAACCTACGGGCTAGGAGCTTCCTCTTCGGAAGGACTTTGCTGTTCCGTTTCTTC
TTCTTCCTCGTCATCTGGAGGAAGTTCAGCTTTATTCTTCTTTAGATTCTCATCAACAAT
AGCCGAAGGCGTTTTAGCCAAGACGGAATTACAAACCTCTTTGGATCGGAAGAAATGCTT
CCACATCTCGTCATCTGTTTTTCCTTTTAGCTCTGGATCCTGCAACTCAGAACCCATATA
GGAACTGTACTTTGAAAACTCTTTTTGGCGTTTTAGACGAGGCAGCTTGCGTTCGCCATC
ACACTCCCCTTGAGAAGCTTTTCCGCCCTCAGCAATAAAGCTATAAGCTTTGGGAGGAGT
TCTTCTTTTCGCCAAAGCATAAGAGCCCGGGCTTAAGATAGGTTGAAGAAGCAAGACGCA
CGCAACAGTCATTATTTTTTTAAATCGAATATTCAACATATTCAAAAATGCTAGCAAGAA
AATACCCCTAAGAGAAGTTTTCTTACTCATTCTTTATGCTCTAAAAGACTCACGCACCCA
ACCGCGTCGAAGCAAATTACATATTATTGCCCCTGATCATAGCGCGCGCATGCGCCTAGG
TATATAATCCATGAATCGATAGGAGTTTTTGTGAAAGTATACGTCTTCAAATCTCTGCCA
CCGTTTCTATGGGGATACACACGCGACATCAGAGCAATGTGGGCCTTAGAAGAATGCGGA
ATCAAATACGAGACGGTCGGCTTAGATTGCGGACCCAACGGCCTTCAAGACGAAACATGG
TTTGAAGAAGTCTCCCCTTTCAAACAAGTCCCAGCAATTGACGATAATGGCTACTTACTA
ACAGAGTCTGGCGCGATCTTACTGTATATCGCAGAAAAATCAGGAAAGTTGATTCCCTCA
GATCTTCAAGGAAGAGCTCAAGTCTATCGTTGGTTAATCACTTCATTAAACAACATCGAA
CCCTTCGCACTCCCCATTTTCTTCGCAGATCTACAAGGTGATTCAAATCCTCATTTAAAA
GCGTTACGTCCGTGGTACGTCGAAATCCTAGAAAGATTCTTCCCTACCATCGATGCCATG
TTAAAAAATCAACCCTACATAACAGGATCTGATTTCACCGTAGCCGACATCGCGTTCACC
TGCGTTTTAAGAGAACTCAGAAAAAATGAAGTTCTAAAAAAATATCCACAAATAGAAGCC
TACCGCCAAAATTGCGAGTCCCGCCCCGCATTTAAGAAAGTACTAAGCAACTACGAAGAA
CGCCTCAATATCCCAAAGGAAAGCGCAAAGTAATCGCATGCTCAAAGCGTCTCATTTTCG
GCCTCTACAGCCCAATAATCAGTGAGATATTGACAAAATATCTATCTCGGACAATAATTA
TCCGAGATAGATAGGAGTTAACATGCAAAGACTTAATTATTTCGCTCTTGCCATGCCCGC
ATTTCAGCACTTAGGAGCTATCGACCAATATTGCAAAAGGAGCTCGGTCGACCAGTCCAT
CATGCGACTCGTTCAAATTTATGCGTCCCAGTTAAATGGTTGCGCGTTTTGCGTAGACAT
TCACTGCAAGGAAGCTAAGATTGCAGGAGAACGCGAGCTTAGAATTTACCATGTGCCCGT
CTGGGAGGAATCCCCACTTTTTACGGAAAAGGAAAAGGTTGCTTTCGCGTGGACGAAAGC
CGTCACTTTGATAAACCAGGGGCCTGTATCTGATGAGTTATTTCAAAAGATGCAACAACA
CTTTAGCGATCAAGAGATTGTAGATCTTAATATGCAAATCGCATTTATTAATTTGTTCAA
TCGCTTCGCGGCAACATTTAAATCAGTCCCAGGCGATCGAGATAAAGTGTTAGGCCTGGA
GAAAGCGAATCTCTCGTGATTTTAGGCAACCAGGTTGAGTGGGCACTTCACTGCGTGATG
ATCTTGGCTTTTGCTCCAGAGGGAAAGCTATTAAACTCAAGAGCATTAGCAGAGTTCCAT
GGCGTACCAAAGGAGTATCTTTCTAAGTGCCTTCAACTGCTGTCACAAGCTGGACTGGTA
AAAACAACCTCAGGTCCTTATGGTGGCTACAGTTTAGCAAAAGCACCAGATAAGATCTCT
TTTCTGGAGGTCGTGGAAGCTGTGGAAGGCACAACTAAGACATTTAAATGCAACGAAATC
CGCAGAAACAACCCGTGTCTTGCAAAGTCAGATCGAAAGTTTTCTGGTCTGTGCGATATC
GCGGCTGTCATGCATGAAGCAGACGAAGCATGGAGACAGTCTCTTCGCAGAAGAAAAATT
TCCGATATCACAAATTATCTTACCGATGGAGTAAGCAAGGAAACTGTTAAAAACTTCGAA
GGGTGGCTGAACGAAAACTAATAGCAACATTGAAGGCGGCAGAAGTACTTTGGAAGCCCC
AATTTTGTCCAATAGCCATCAAAGAAACTCGGTAGTGAGAGGCACTGCGAGCGCGTTGGA
CGCCAGAGGCGTCTAACGTGACGCAGGCGGGAGTCCGCCGAAGCGCCTTGCGCGTAGAAG
GACGGACCGCATAGGTTTTGCCGGCTCGAAGCCGGCAAAACCGCGTCCGCCTCTAAGACG
AACAGGGTTTGAAACAAAAAAAAAGGCAGCACAACGGCCGCCTTTTCAAAAAATTGGTAG
TGGGAGGCGGGTTCACCACTACCTGCAGTAAGTATCTAATAACATTGCGAAACACATAAA
ATCAATAACTAGAAACTCCGTGACCTCACATCATAACCTACCTACGCACATGGTCACCCA
CGTCACCTGATGGCATTCTGATGGCAAGATCACGTGACACCCTGATTCAATATTGTGGTT
GTTGACCTGCATATCGCCATTTTAGATAAACTACTGATGGAGGGAACATGCCATTCTCGA
GTTTAATGAACAATACTGTCACTTTAATTAAAAACGACTCCTCTCGTATTCCTAATATAA
AAGCGAGCGTCCAAAAGAATAAAATTTTTATAGATGGCGATCACATATTAATTGAATCCG
GCGACCATATTGAGCACAAAATGTCCAATGGTGCCACGGATGTTTACAGGGTGATTGACC
CTGGTTTCCATGAGAAATTTTCAGGAATGGCTGCGCATTATCAGATAGACGTCGAGAAAC
TTGGCGTGGCAGAACGCTCTCGATTTGTTCAGCACATAACGAATTATAATCTTTCGGACA
ACGCACGGATTAATAATTCCTCAATAGATAATTCGACGAATATTATTGGGTCTAAAGATC
TTCAGAAGCAAATTCTGATGTTGCGAGATGCTCTTGAAACAGCAAATTTAAATCCCGAAC
AGAAAAGATCCTCTCTGGAAGTAGTTGAAGCAATTCAACAGCAAGCCATATCGCCGAAGC
CAAGCAAGGCTGTAGTTAAGGTATTGCTAGATGCACTTCCTAAAATTGAATCCATCGCTG
TCATTGCAACTTCAATTGCAGGTTTATTAAGTTAAAAATTTTACGGTCTAAAAATTGCGG
CACTTTTTGGACCGTATTGGATACTAATCTTAAGGTCACTTATTCTCGGGCTTTGAAATC
GTCAACAGGAAGTCTGCTTAAGGAATCTAAGATAAGAATGCACCTTGTAGACGCATATGG
ATCGGTAAAGTAGTTCAAATCTTGCCCGTGAACCACCGCGTGCCGATTGGGAAAGTCGCC
TTCAGGGTCCATATCTATTTGGCTCAAAATTTCATCAATTACTATCTGCAAAACATGTCC
AGTAAATGCGAATGGTAAATCTGCGGCAAGGCCGACATTTTTCTTTGCGATAATTTGCCT
GGCAATCTTCTTTTTATCTTCGTATCTCTTCTTTGCATTTTTTCCTGAAAAAAGCCCCGC
AAAGATCGCCTCAATGTGAATTAAAAAAATTGGTATCGATAGTTCAAAATGAGAGTCAAT
ATGTGCCTTTAATGCTTTAGTTAAGATTAACATTCTATCTGAAAGGACTTTCGATTTACC
CCACCTATCAATCATCTTTGGAATTTGAGCTTGTTCTCGGATCAAAACATCGACACACGA
AATCAATGACCCATTTTTCAAGTATTCCGAGTGAATCTTAGATATATCGCCGCACAAATT
TTGAAGAGAAAGGTAATCAATTTTTTCATTTAAGGCAGCCGCTAAGACAGTACATTGCAT
TTGAAAAATCTCGACCGATTCTTTCATTCCTGGTGAATCTTCTGATATGGGAATGGCTCT
AAAAAATTCGGCGGTCTTTAAAAGATTTACCTTCATTGGTTCCGTAAGGTCTTCGTCCGA
AGACTTACATACCTCTTCCAGGCATATAGCCACAAAATTTAGCATTCCTCCAAAAAAATC
TGGAAGGTTTTCCTTTTGCAATAATACTTCGTACTCTCCATTGGCATCATGTTTTACAAC
GCGAAAAGCCTTCTTTAAAATCTTAGTAAATGTTTCTTCTGCAACTTTTTCTAAATCCGC
CATAAAACCTATCCTTTGAGAACACTTGTCCAGGCGGCGACATTTTTCTGATCGGGTACG
GCAATAACTAATAGTCGCTTTGGACGTGTAATCGCAACGTAGACATTCCGAAGCTCTTCA
TTTTGGTATACTGTAGTTTTCTCGGCAATTAGTTTTATGTACGACTTTCCGACGCCTTTG
CCTTTCAAAAGAACTAACGCAGCATCAAAAGTCTCGCCTTTAACTTTGTGTATGGTGCTG
ACGCGACACCCTTTGTAATCCGATGGTGCCTCATCATCTTTAAGTAAATTACCTAATGCC
AAATCTTTAAATTTTCTTTTGCAAGAGACATCAATATCCAGCTCTTTTTTTACCGTGCTC
TCAATTCCTTTACACCAATCACCGACAGAAATTTCTTTTATGCCTGGTATTTCTCTTAGT
AAGGTCAGTATCTTTTTATATAACGCTGCCTTGCCAAAATCATCTATAGCTTCGTGAAGT
TGTTCCTTAGAAAGATTATCTTCTTTTGTAATTCTTCGAGCGTACAAAAATGCCAGCTTT
AGAACAGCTTTCTGAATTTGGCCATTATCAAATAGATACTTAGCCTTTGCAATGTCCATT
AGATCTCTGTTTTCGGTCCATTCTACTTGTTCTGAGTCGGAATAGTCACTGTCCAACTCT
GCATAAAAACTTTTACTGCGAAAAAGTATTCCTATTTTATGGGTATCAGGCTGAATCCCA
TTTTGACGGCATTTTTCAATAAACTGATCCGAGATTTGTACGGCGGTCATGCCGTCTAAA
GAAATTATTTCTGGCTCAATATCGCAGTCTTTTACTTCCTCACTAACAGCATTAGGGATT
GTCTCGAGAGAAGATAATTTAAAAACAAAGTTGCAGATGGCTTGAGAACTCCTCCTGGAC
TCATCTAGAATATAGGAGGCCTCACGCCATTCATTAAATTTTGCCACAAAAAGCTCAGGC
TTGGAGTTTCGCCACTCGTAAATAGCCTGATCAGGATCGCCCACTAACATCAATTGTTTT
AAACCCGCAGCAATTAGGAGGTCGATGATTTCCATCTGTATATCAGAAGTATCTTGAGCT
TCGTCCATGATAAAATAGGGAAATCTCGTAACAATAGACTTAGCAAGCCAAGGATACTTT
CTTAATAGTATCAGACTGAAATAATTTGCATCAGATTGGGTCGCGAACCCTGCCTTAATT
AATGATTTCTTTTGACTCAAGGTCGCTGCGACCATGCTTTTATTTGGCCTTAGCTGTTGA
CTAGTAAAATATAATTCTCCGCCTTTACTATAGGTAATCTTGTCGAAAAATGAGTCTTTA
TAATAACGCCCGCGCCATGGTCCGTGGGGCTCACCAACAAGCTTAGGCCGCCCTTGGCAA
TTCATAACCTTGTTACCAAAAGGAAGAAATATAAACTTATTGATGAAACTATCTATTGTT
CCTAGGAAATGTGGGTAACCTAGATCAGAAATTCCAAAATCACTCTTTAACGTGGATGCA
ATTTCCAACCACGCGGTGTTTGTGAATGAAATTATCGCAATGCCTTTTCCTTTTTCTTTC
CAAGAATCCAATATATGAGAAATCTTAGCCGCGACGGTATATGTTTTTCCACTTCCTGCA
GCAGCACGTACTACAAATAATCCAGCACCATTAAGTACAATTTCTCTTTGCTTATCAGAT
AGCTTTTCAAGGCTAACCATTGCAAACCCATTTAATAGCATTTTCAATGTAGGTTGGCAC
CGTGAAGGAAGACAAGTTTTCAGGCTTCTCTTCGAGTCTCTTTAAAAGAGCATACGCTAG
TTCAGATTTAGCTTTATTAGACTCGACCTTCTTAAGAAAATTATCTGCATAAACATGGAC
GTCATCGTTAGCATCAACTTTCGATTTCGGATGAAGCTTTTTCCAAATATCCAGGAATAT
ATCCTTATTTGATCCGGCAGCGAATAGTGCAACCTCAAAGGTCTTTTCGGCAAGGTTAAC
CGAAAGATTTCCTGATTCAAGCTCTTTAGCTATTTTTGCACGAGACGAAATTTCTTCGCT
TTCGGAGGACCGATCGTCATCTGTCAAAATGCTACATTTTGCATTCATTCTTAATTTTTC
GTCGGTGGACCTATATAGGTTGGCAAAATGATCAAAGGCAACTCCATTTATATTAACCAC
TTCGATGCCCATTTTATTAAGATCAAATCCAAGCCTCTTCGCAAAGATTGGAATAAGTAG
CGCCTCAGATATGCCCTCAACTAAAATAGTACCATTGGAAAAAAATAGTTGAGACTTTGT
GGTGTCCAAAAACTTATGTAAAAACTCTTGATTTTCTGGAGATAATACACCTGCTGGAGT
GAAGCATTTTACCTTTTCATCTCTCTTTTTTATACATCTTAAGGCAGCGAGTGGTGACTT
CGCGGTAATTGTAGGAGAGTGCGATGTAATGAAGATCTGGAACTTCGATTTTTCGCTTAG
CTCAGAAAGGTATTTAAAAAAGAGATTCTGCTGCTGCGGGTGCAAGTGAGCTTCTGGCTC
TTCAATTAAGAGAGCAGCAAGCGATGACTTCTCTTGCTGCTTAAATGTTTCGATGTCACT
TAATATGACTGAAGAATATAAGAGATTATTTAGGCCTAAGCCATTTTGTGCAATATCAAA
TGAAACGACTTCTCCATTCAAAAGCGTAGATTTCATTCCAATTACTAAAGAATCTACAAT
CTTTTTATATTCCGCTGGTAAAAAATTAAGATCAAGTCCTAGGCTATCGCTCTTAAGACT
TATGCTTGCAAGATGCGCGGCAATCGCTGTGTTACCTTTGTCGATTAAATTATTCCAATT
GGTGCTCTGGTCTAGCGATGCCTTTACCTCGTCCGCTAATTTTTTCTGATTGTCGGAGTC
CGGTTCTAACTTCAGAAAGAAATCGCCTAGCTTATTCGTACGTCCTGGTCGAAGTTGAGA
ACCTGCATCTCGTAAAGCATCCAAATACACTGAAAAGATATGCTCATTGAACTCGTCAGC
AGAAATGGGATTTCCTTCATTTAGTCCACCCCAAGTCTTTACTTTTATCTTATAAACACC
ATTCTTTTCAACGAGGCTATACTTAAAATGTGCATTCAGGGTTTCTTTACCGTCATCGTT
AACTCCAAGCAAAGAATGAAAGTGCCCCAGATCTTCCTCATCCTCCTTGGCAAACTCGAA
GTGAAACTCAATAGGATCCGGAGGGCGTGATGATGACAAGCGAAAATCAGATTTTTTAAT
ATAGAAATCATTCTGATTCTTACCGTAGCTTAAGCAAATTCTCAAAGCATCAATGATCGA
GCTCTTTCCAGAATTGTTTTCACCTATCAGCACATTAAAACGGCTTTCAAAATTGACGAC
CAAATTCTCAATTCCGCGAAAGTTAATAATATTGATGCTTTTGATATACATATTGAGTCT
TGCCTCTTTGCTGTAAAACAAGAGTAAGTATACAAATTCTATCGACATCCTACAGCAACT
AGATAAATTGCTTTTTATATACTAGACATAAGTTTGACCATTGTCTCACCATCAATGCAA
CTGCATTCTCACTGGAAAATTCAGAGTTTTCTGCACGGTGCTTTTCAGCTTCCAAGCACG
AATACGACCTTCTCTTGGGAATGAAATAATATGAAAATATGTATGCGAAAAATACCGAAT
ATCGGCTGGTGATGGGTGTTTCAAAATCCGAGTCTTTCACAGCTGAACTAGATTCAGCTC
AAGAAAAGACCACATTGAAAGATGTGATTGATCTTTGGAAGGATTCAAGTGGCACCAATA
CCCTTGGAACACACATCTATTACGATAAGCAGGTCAGCCTGCTGAGTCCACTTTTCGCAA
TTCCCATGCACGAATTGTCTGCAACACATATTGATGGCTTGATTGAAGAATGGAAGAAGA
GAACTGCAAGCAAAAACAGAGTGTCTTACGACCGCGAACTGGAAACACTCGGCTTTTTAA
TTCGCTGGCACATTAACAACTATGACGATGCGGTTCCTCTTGCTCCAATCAAGTCACGTC
ATTAGAGAGCAAGCCAGCTCAACAAGGAGAAAAAATTCAAGCGGTCCTACATGGAGAATA
CGCATTGTTCTTAGCCGCACTCAAGGAGATCGGTGGTCCGATGTGGTATACACTTGGTCT
TACTCAAGGGCTCCACTTTATGAGAATATCAGAGGCAGCAGCTATGAAGTGGGAAAACTT
GAACTCCTTCAAGAAAACCTACCTTGTCTGCGAACATGCCATCTGGCCTCGAAACAAGAA
AGATCCATTCGTAATCAAGCCAGGCAAGAAAATCAGAGCGCCCATGAACCATTCACGATT
GCTTTATTTACGAACGTAGCCGAAGCGTTGAGTGAATTAAAAGGCGAAGTTAAGAGTGAT
CTGATCTTTACAGAAGATGGAAGTTTGCTTGCATACAGAAGAATCCAGCACATGTACGAT
TCGACATTCAAAAAGGCTGGTCTACCGTTCTCAGGGACACACATTCTGAGACATACTGGC
GCGACACTTTTCCAACACTACAGCGAAGGCGACAAACTCGCATTGCAAGCATTAGGTGGA
TGGAAAACGTCTCGGCAGCCAGAACACTATGCAAAGATTCTCTCAAGTGTAGGCAGAACA
GCCATCGACAAGATCGAAAGCAAAGGCAAACTTGTACTGCTTAAAACAAAGAAATGATCC
GCTACCTGATGGCATTTGATGGCAAATCGCCAATCTTAGATTTCAAATGACCGACCTAAA
ATTCGTAAGTCATTGAATTTTGAGCAAAAAAAAAAAAAAAAAAAGCCGTCCGAAGACAGC
TTTTATAAAATTGGTAGTGAGAGGCGGACTTGAACCGCCGACCTACGGATTATGATTCCG
TTGCTCTAACCAGCTGAGCTACCCCACCACACGAATCACACAAAGGTTTCCCCATGCGTG
AGGCACGATTTTTAATTGTTAGAGTGCACTAAGTCAATAATGGGCTTTGCGTTATAACGC
GAATTTTAAATATTCCTATCTTTCCTCGCCTTAGGTCTTGACCCAGCCGGAATCTCACAC
TGCAATGACAGGTGTAGTAAGAAAACCACGGAGGGGGATATACTATGAAAAAACTAATGA
TGGCACTTGCCGTGCCGGCCGTCCTTATTGGCTGTTCAAAGGATAATAAGCCTAAAAAAC
CGACATCCGACAACGTTACTAGCCTATTTTGGATGCAAGAAGCCCAAGTCATCACGATCA
CGACTGTTGATGGCAACCCAATTCAAAATGCTCAAATCTTAATCGGCGACGCTTTGGATG
CTCCATTTTCGGGCAATTTCTTGACGACAGATGCAAATGGCCAAGTGGCGATTCCAGCAG
CTTGGACAACGGTAGAATCTGTAACAGTGGCAGCTCCCGGCTATGTTCGTGCGACATATT
TCGCACAAGAGCCAGGTCCAATCAGCTTCAAACTTCGCGCGCAGCCAACAAAAACTCAAT
ATGAAGTTAAAGGGATCTCTTCCGGTCTTCCGATCCAAGATAAAGATGGATTTGTGGACT
TTGCACTGGTGATGCCGGCTTTCACAAAACTCGATATGCTGGCGTTCGACATTAATAATG
TGATCAGCCCGCAAACAGATCGTATTTCAGCGATGGGACAAGATATTGATGTACCAGCGA
ACATCTCGCTTCCAAAACAAAGCGAAAAATATTCTTTGTTCACAATCACTTTGGATAAAC
CAAACTATCGTATTTACTACGGCCAACAAGGTGTGAACCGCGTTTTCGCGGCTCGCGGAC
GCTTCCCGTTCAAATCTACTGTGGATGCTCTTCGCGACGGCGCTGAGTTCTATGAACTGA
TCAACGATTTCAAAATCACTGGCGGAGCCGTTCGTGATATCGAAATCAAATCAGGTCAAA
CAAAACTCGACATGCCAACTCGTGAATTGAATTTCACAGAGACAAAAGCAATCACGGCGC
CGCAATACCGCGCGGATGAAATGTTTATCGCTGTTGGTATCGCAAACCAATCTGGTTACA
TGATCCCTACAGACGTTAAAAAAATCGCGCAAGGAAAGTCGGCGAACCTCAATGCACTGA
CAGGTTCAGATCAAAAAGTTTTGGGTGTGCTTAAAAGAACAGCAGAAATGAAAAGCGGAA
ACGATCGCATGAGTGCGACTCTTTTGCCATTCACTGCTGGAGCGAAACCAGAAATGCTTC
CTTTGATCGCTGATCCAACAATTGCGGCCGATGGAGAAATCTTGATGCCGAAATTCAATA
CGGTTGCGGGAGTAAATCCGATTGCAACTTACTCTGTTCTTTCAAAAGAAGAGGAAGTTC
AGCAAGGTGGCGCCAAAGTTAAAATCCTTCAGCCACAATGGGAAGTTTATTCTCAAAACT
GGCTTGAGCGCATGAAACTGCCCCAATGGCCTAACGATCAGGCTATTGCAGGTAAAAAAC
GTTGGGAAGTAAACTTTGTTGGCTCCCAAACTGCTTCCCAAGCGCCTGTCGGTCCTGCTA
TGATTGAAGCCGCAACACATGTCACACACAGTTCGGTCTCTTTCTAAGAAAATTCTCGTA
TTACTTGTGATTCTCACAGGCTGCACTCTATTTGGTTGCAGCCTGTTTGATAAAAAGCCT
TCAGCCCATCAGCGCATGGGACAAATCAACAAGCAAAAAGTTTTCTATGCCTCTTACGAT
TCCGTATGGAGAGCCGCGCACGCCGTTTTGAAATACCCTATCGCCCAAGAAAACCAAGAC
ACCGGCGTTATTGAAACTGAATACATCAAAGGCCTGGATGGTTGGTTGCCACCCAATGAA
CAACGCCCACCCTCCAGCGGCATTCGTTATAAATTGATCATGACCTTTGCTAAAGGCACG
ACTCAAGGACGCGAATCCACACGCGTGACAATCGATAAAAGAATGGAAATTTTAAGAGAT
TTCTTTTCCGAACCAGAACCAATGGAATCCGATGGTCTTGAAGAAAAGATCATCTTCTAT
CGCATCGAGCGCGAGCTTGTTATTAACGAAGCTCTGAAGCGCGCAAACTAAAGAGCGATC
TTTTCTTTCTTAAGATAATTCTTCCAAAGGCCTACTAAGGCGTCCGTCGATACAACAGAC
TTATTAAGCTTTACGCCCGTCAGTTTTTCCAAACCACGAACTGCTGGCAATTGGACACGT
TGATCTTTGTCCGAAAGAAGGCCTGCAAAAATCTTAAGCTCATGATCCACGGGTTTTTTT
GCCAAAACTTCGACGATCTGATGACGAATCCAAAGACTTTGCGTGTTTTTGAAATTGTAT
TTTTGATTAAGCTCTTCCCACAAAAGATCGCGGTTTTCTGAACTCAGGTTGTTTTCCAGC
GCACTCACCGCCGCCGAGCGAACCACCAAGGCTTTATCTTTAAGAAGCTTTGTCGCTAGC
TTTTGACCTTGGATAGGGTTTACTTCGGCCAAAGCTACCAGAGCCGCATTTCGCATGTAC
CACTGTTTGTGAGATCCGGCTTTTAATAAATCTGGCGTCGCCTTTTCGCCGCGAGCTTCC
GCTGCCGCCATTAAAGCGCGCCAACGAAGACTCATGGGTTGAGCTTCATTGAAAGCCACA
GAAATAAATTGAGAGTAGTGCTTATCGCCCTGGCTTTGAATTGCCATGCGACGGTTTTCA
CCGGGAAGTTTAAGAACTTCCATCGCCGAAGTTAAAGTACTAGATGAAGGTTTAGCTGCG
ACTGCGAAAGTACTTGAAGAAAGTCCAGCAAACAATACAGAGGCCACAAGAATTTTATTC
ATCGCTTAGCTCTTTTTAGAAACGAAGTTTTCGAATTCATTCATAAGCTTGTCAGTTTCA
TCGGTGGTTGCTGCGGCCTTCTGGCTGCCATCACCGGCTTTGTCCGCCGCTTTATCCAAG
GCCTTTTGACCTTCAACGGCTGCTGCAAACTCTTTCATCAACTCATCATCAATCAAATCA
GCTGCACCCGTGGCTGCCGGTTCAGCCGGAGCATCTGGTGTTGCGGCATCGGCTTGAACA
GGAGGCTCCACAGAAACGGGCTCGCTGGGAGTTGGTTCTGGCTCAGGTTCTGGAGTTGCT
TCAACAACAGGTTCAACTGCCGGAGCCGCAGGAGTCGCCGCTGGCTGCGCTCCACCCGCC
TTCAAGGCCTCAAGTTCTTTTTTCAAGTTGTCATTTTCTTCGCGATACCGAGAAAGATCG
GCGATGTCTTCACTGATGATTTCGTATTCAGCCAGACGAGCTTCAAGATCCCGAAGCTTT
CCGTTCATCTCTTCTTTTTCAGCAGCACTCATGCCACCAGCATCACCACCGCCCGCTGCT
GCCGGAGCGGCTGATGCAGCTTCCGCTGCCTGCAAAGCATCTTTCAACTGAGCTTGAAGA
GCTTCTACTTTTTTTGCGCTTTCGCTTAAAGAAGAGCGAAGTTGCACGACTTCAGCCGCT
GATTCCGCAGAACCACCTTCACTAGCACCCGCGTTAGAAAGAGAGGATTGCTCCATGGCA
TCCAAATCAACATCGGTACTAAGATCTTCAGCATGCGCAGAGCGAGAGGCTTTACCGCCG
CCACCCGATTGTTGGTTCTCTAAAATTTTCTGAAGAGTTTTTTCAAGTTGAGCCGCATCT
AAACCATTGCCAGCGTCAACACTGTCCCCTTTGGATTTCTTCGCAAAAAAACTGCGATAA
GCCAGGATAAGAGAGAGAAGAATCACAAGAGCAACTAGGCCCTCGATGATGCGCGTATTA
TAATGATCCCAAAAGGAGAGGAATTTATCCATTGTCACAGTCAAAATTGTCCCTTATCCC
ACCCCCTCCGTCAACCAATGTACGTCGATGAAGTCTACTGGACCTTTGAATGAAGGTAAT
GTTAGGGTAGCCCTATCGAGGTGATACATGTCTCAACGTCCCTTTGACTTACTTATCCAA
GGCGGAACTTGCCTTCTTCCCCACTCAACTTCAACGGGTTTGATCGAACAGCAGGCCGAC
ATCGGCATCATTGATGGCCGCATTGAAAAAATCGCGACCTCTCTTCAAGGCCCTGCCTTA
AAAACTATCAAAGCGACGGGCCTGCATGTGCTTCCAGGAGTTATCGATAGCCAGGTTCAC
TTCCGCGAACCTGGACTGACTCACAAAGAGGATCTTGAAAGCGGAACACGCGCCGCCATC
CTCGGTGGAGTCACAAGCATCTTCGAAATGCCAAACACCAACCCCGGCACAACGACGGCC
GAAGCCTTTCAAGATAAACTCAATCGCGCCAAAGATCGCGCACACTGCAATTATGCTTTT
TTCATCGGCGGAGCTCATGACAATGTAACGAACATCGCCGAACTGGAACTTCTGCCTCAT
TGCTCGGGTGTGAAAATCTTTATGGGAAGCTCCACGGGAACTTTGCTGGTCGAAGATGAT
GAAACATTAGAAAAAATCTTAAGACAAGGTCACCGCCGCGTGATCTTCCACTCAGAAGAT
GAAATGCGTCTGAGAGAAAGAAAGCACATTGCGACAGAAATGGCCGACCCGCACTATCAT
CCGGTGTGGAGAGACGTTGAAACAGCCGTGAACTCTACGACTCGTCTTTTAAAGCTGGCC
CGAAAAACCGGAAGAAAGATCCACGTTCTGCATGTTTCCACCGGTGAAGAAATGGATTTA
TTAAAAGACCAAAAAGACATTGCGACAGTGGAAGTACTTCCGCAGCACTTAACTTTGTAC
GCTCCCGACTGTTACGACAAATTGGGAACATATGCACAGCAGAATCCTCCTATTCGCGAA
AAGCGACATATGGATCGCATTTGGAAGGCCGTACTTGATGGAACTGTGGATGTGATCGGT
TCCGATCATGCGCCCCATACCAAAGAGGAAAAGGACCGACCTTATCCATCAAGTCCTTCC
GGAGTTCCAGGTGTGCAAACACTGGTTCCTATCATGTTAAACCATGTGAATGAAGGCCGT
TTAAGTTTAATTAGATTTGTCGAAATGGTGACAGCAAACCAAGCACGCGTCTTCGGCATT
GTTAACAAAGGATATCTTCGCCCAGGATTTGACGCTGATGTCACGATTGTCGATCTAAAA
AAACAAAAGACCATCGACAATTCTTGGATTGCAAGTAAGTGCGGATGGACTCCGTTTCAT
GGAATGCAGGTCAAAGGTTGGATGACCCACACCATTGTGGGCGGAAAACTTGTGATGGAA
AATGACGAAGTCATTCTGCCGTCGCAAGGTCAGCCAGTGAACTTTAAGGGCACGCGTTCA
TGAATCCTGCCGGCAATCCGAAAGCGCAAGCGGCCAGCCTTTTCTTTGCTGGCCTTCTTC
CTGTCGTCGCCTTTACTTTAATCGAAGAATACTACGGAACCATGGCCGGTTTGATTGCGG
GCATGGTTTTCGGTGTGGGTGAAATTTCTTACGAGCTTTATAAATATAAAAAAGTATCAA
AGATCACCTGGTTCGGAAACGGAATGCTTTTGGTTCTGGGAGGAATCTCTTTGATCTCTT
CTGAAGGTTTGTGGTTTAAGCTGCAACCTGCGATCATGGAAGGCGTCTTCGCGCTCGCCT
TATGGGGCTCCATAGTTATTGGAAAGCCGCTGCTAGTTTATCTCGCTGAACAACAAGGTC
ATCAGTTTCCCGATTTTATAAAAGAAAAAATGAAGGGCATTACATTTCGTTCCGGTCTTT
TCTTTGCCATTCACACAGGTCTTGCGATTTGGGCCGCTTTGGCATGGAGCACATCCGCTT
GGGCTCTATTAAAGGGATTAGGGGTCACGATTAGTTTTGTGCTGTATCTCATCATGGAGG
GTGTTCTTTTACGCCGAGCCGTTTTAAAACAAAGATAGTATGAAATATTTAATTCTTCTG
TCTTTCCTAATTCTTTCTTCAGCCTGCAGTCGTTCTGGCGTTATGGTGCGCATGTTTGAT
GATCTGGCGGTTTCAAAAGCCGATGATTATTTTGAGCTGACCAGCAAACAGCGCGAAGAA
CTTAAGAAAGATCTGCAAAAAGATGTCGATGTCGCTCGTAAAGAGCTTCTGCCTCAGATC
GCGAAAAGTCTTCGCTCGATGGAACCCCACATCAACAAAGACAAACTGGATTCGGAAACC
ATCACCACCCAGATGATGGAGTTTCAAAACTACTTTAAAAAACTATCAGGCTATTTTGGC
GAGACTGCGGTTAAAACCTCGTTGTCGCTGGAGCCTTCGCAAGTCTTTCACTTCGCCAAA
GAGGTCCGTGAAGACATTGAAGATGATTCAGAATCTGACGCCAAAGAAAAAGTTGAAAAG
CGTTATAAAAAATCTGTCGAGTTTTGGATTGGCGGCATTTCGTCCGCGCAAAAAGAAAAG
ATACAAAAATTCTTAAAAGAAAACCCTTTTCCCTCAAAACTTCAGAACGAGAATAAGGAA
TACGTTCTAAATCAGTTTCTGGAAGCTAAGAAGAATCCAGAAGCTTTAAAAAAATTCGTT
AAGGACTTCTTTAATGATTATGAATCCGTTCGTCTTCCCGCTTACACCGAGGCTTTAAAC
AATCATAAAAAAGCCTTTCAGAAATTCTTGATTGAAGAATTCTGGAGCACGGTCAGTAAA
AATCAAAAAGAGACACTAAAAGAAAATATCACAAGCCGCGCCGAGGACTTAGAAAAAATC
GCTCAGTACAACTAGGTCCCAGAAAACTCGGGCGTCTTTTTATCTTTCATAGCTTGAAGA
GCGGTAAAGTGGTCCGTCGTTCTTTGCGTAATGCCCTGATAAGCCGCCGACAAGTCTAAG
ATCGTATGAAGATCATTTAAGTAGGCCATCTTCATCGCCTTCTTCGTCATCTGCACTGCG
ACCGGAGCATTATTGGCAATCTTTTCTGCGAGCTTTCGCGTTTCAACCTCGAGCTGAGAT
TCGTCGGTAAAATAATTAAGAAGTCCCCAACGTTGTGCTTCTTCCCCCGCAATCAAGTCC
CCGGTTAAAGACATCTGCATAGCTTTAGAAAAACCAATCACGCGCTGAAGAAAGAAAGTT
CCACCATCGCCCGGCACCAATCCCAACTTCACAAAAGTTTCGCCAAATTTGGACTTCGCC
GTTCCCACGCGAAGATCACACATCATAGCTAGATCACAACCCGCTCCAATCGCTGGGCCA
TTGACCATGGCAATTAAAGGCTTCGAAAGCTCTTCAATGCATTTAGGAATTTGCTGAATA
CCGTGAATATAGCGCATGCGAAGCTCATTGCTTTCTCCGGCGAACATTCCCGTTTTATTT
TGCATGGCCTTCACATCACCACCGGCACAGAACGTGGACCCTTCACCTTTAATCACGATC
ACTCGGACTTGCGGATCAAAATCGGCATGCCTTAATACACGCGTTAAAGAGTCCACCATT
TCTAAAGAAATCGCGTTGCTTTGATCAACATTATCCAGCGTCAACCAAAGAATATGACCA
GAAAGCTGAGTTTTAAGATGCGTGAACTTTTCAGAATAGAAATCCATAGTGAGCTCCTGA
CTCGATTGAATCAGAAGAGCTCACCGTCATCAAGGAATGAAATATTCAATCACGGCAGGC
AGACCATTTTGTTTTGCCATCATGACTAAGCGCTTAGGTTTTGCCCCTGACGCGGCCTTA
ACTAAAATGCGACGTCCTTCACACGTGATGCTATCTATCGGCATTGCAAGCTCTGTCAGA
GTGTAATGCGTGTTTTCTACAAGCGGCCAGTTTGCCGTCGATGTTAAATCCGCAGGGTTT
GTGATTGCCGCTTTATAGACTTTTCCGGCAGAACAGAAATAGATATTTCCGGAATCATAA
GCAAATCCACCGGGCGCTTTGGACAGGGTTAACATCTTTCGCACATTGCCACCATAAACT
ACATGCATGTCTCCAGCATAAGCCGAGTCACGCACTGGATTTAAAAGCCAACCTGAAAGA
GGCGCGAAATAAACGGGCGTTCCCTTATAGTGCATTCCACGCGGTCCTAAATGACAGTTG
CTAGAACTTCCATCTGGACACGCATCACCCGACTGATCTTGAACGGTGACACCTGCAATA
TAGTTGGAAGTTGTTGGAGTTAAAAGTCGCAAGTGACTGTTGTTATGAGCTGTTCCATTC
CAATGGAAATGATTCATTAAAATATTACCACTGCGATAGGCGACGATCTCTGGAGAATAT
CCGGTAATTAAAAGATCCGACAACGGTATTGTGGTTTGCGTGAAGCTTGCGGTTGTTCCC
TCGCCATCAAGCAGGCTTTCCCAAAGACCTGTAGCTCTATTCAAACGACAGACCTTATGA
TACGAGACAGCAGAGTCGACATCAATCTGCACTCTGTTTTCATAACAGTTCATGTAAACG
TCGCCGTTAGCAGGATTTGTCGCAAAGGGATTTGGATTCCACCAGTTCCCTAAGCGAATC
AACTGAGCGTTCGCTGCGGTGGCAAAATTGATATTGCCGTTTTGCCCGTTACCTGCCACC
AAACGAACTTCAGGAGAAGCTCCCGGCACGATCTCACGCATTTTATTTTCTTGGTGATCC
AAAATAATGACGCTATCGCCGGCTCCGTGATCTAAATAGTGAACCATTGCTAAGCGCATG
TCGGTCGCAGAGCCACCGTCACCCGCATCTTTACGTTGACCAAAAAGTGTATAGACATTG
CCATTGACGACAGTCTTAATAATTCCACGAGTCGAAAAATAAATTCTTCCGTAACGATCG
ACAAAGGCATCATCCAGGGCCACTGCGCACGAAGTCGCCGGCGTTCCATCTGTACAAGAT
CCCAAGGCTCCCGTCCCTAAAACACGCGACCATGTGCCGTCATCATTAAGTTTAGAAATT
GAATGTTCTGTGGCGCGATTTGAGCGATAAACTCTGCCATCCAAGGATTGAACTTCATAG
TAGTTCAAACTTGAATTGGCGTAGGGATGATTCGGATGAACTCCGTTCGCGACCCAGGTG
GTAATATCAAGCTCCGTCATATTCCCATAAGAATTTCCTGGGACGGGATTTGTCGCACCG
ACATAGGCTTTTAAGATCTCGCTTGTTTGTGGATTGTAGCGCAAGCTAAAAAAAGACCAA
TCTTTGACGTTCAAATCCCATGTCGGCAAATCTTTGACACCTGTTCCTGAAAAACGGAAA
GCTTCCACACGAGGAACCGCTAACGATCCTTTATAAACACGGATGCGCCCTCCATTGTCT
TTACCTTTATTGGGGTTGTCTGAAATAAAATAAATATCACCATTAGGCAGGGCCATAAAT
GGCGCGCGCTTACGAATAGCCCAGGTTTGATCATTCGTGAGATTGATTTTCACGTCACGT
GGATCTGCGACGGTGTCGGCGGTGTTAGTTCCGAGATTTCCTGCCGGGTCCGCACCGATG
ATTGTTTCAATCGTCATGGGCTCGACGCTTGTGTCAATTCGACGAATCATGTTGCGGTCA
TAGACTAAAATACGATTTTGATAATCTAAAGTGGTTCTTAAAATCGCTTTAGCCCGGGCT
TGCTCTACGGGAATGCCATCACCATAAGAGTCCTCGGTGCTTTTAGCTAAGCGAAGAATT
AATTTCGAGTTGTTCGTCTTCGGATCAATATACATCAAACCATAAGACGAATCGTTAAAG
AAAATCTTTCCGTCGGTCGTCACTAACAATGTACCCGGAGCGGTGTCATTGCCGACTGCG
GTATTAAACACGGTCTGCTTCGCGTTTCCATTGTGACCGGGGTCTTGATTTCCCGCGAGC
AGATTTAATAGACCACTGTTTAAAGGTGGACTTGTCACTTGCGCCGTCTGACCGTAATTG
TCAGTCACACGCACTTGCAACTTGAAGAATGTGTCGTTAGGGAAGGTCGAATTCCAAACA
AAGCATCCCGTGTGAGGAGCGGAATAACTGCAACTTGATCCATTCGTAGAGTTATTTGCT
AAAGAATCATCAATCAAAGTATAAGAACTTCCATCTAATGAGGAATAAAGTTCCACTTTC
GTGATGCTGCCATTATCTGAAGCCTTCCACTTAATATAAACCGGCGCATTGTTGGCAAAA
TTCATGTCGCCATTAATAGGCGGCGTATTCGGAGTCGCAGAGTTCACAGTCAGGATATCC
GACACTATTGGAGAAGGGTCATTGATATATTCAATAGTGTTATAATCTTTTTTAAGCGTC
GCCGAATTCGTGCTGATATTGCCAGCCACATCGCGCACCCATGCATAGATGTTATAAGAG
CCAAAATTAATCCCTAAGAAGAAATCAAAATCGACAAGTATCAAATCCGGCAATTCTTCC
AAACCTGGTTTCGGAGCTTTAACTCCCACCCAACAAGAATCATTCGCGGCTGGAACAGAG
CTGGACGTCTTTAAACAGAAATCCTTCACAGCCGTTTCTGCATCATGCGCTTGTAAGCTC
ACCGTGACATAGGATCGTACAGTATCATCTGGAGTAAGTGAGCCATTGATTTTTAATTGA
TTAGCCGTGATCGTCGGCGGAGTCACATCCAGAACCACATCAAAAGTATTTGAAACACCA
TAGCCGATATTGCCATAGTCATCCGTTAAAACGGCGCGCACTTTCAAACCGGTATAAAAA
CTTGTCGGTGTCCACGAGATCTCAAAGGACTTATTATTCATGGGCCCGGCAAGTCCCAAA
GTACGACTGGTCGCCGCCGTCCACGTCGTGCCATCCGTTGAGTATTGCAAACTTAAAGTG
GCTGCCGCAGAAACTGTGGCTTCGGTGACTCTGACGACAAAAGGATACGCCACATTTTTT
GCTAACGTAGGAACCGCATCCAAAGTCATGATCGGAGCTTTACTGTCATAAGTGATCGTA
AAAACTGTCGCGGTGGAAATATTTCCCGCCTCATCACGAGCGTAAAAACGAATATTGCGC
AGTCCCTGCTGATCTGAAACGCTTAAGTCATATTGATAATTCTGAGACGCCGTTGAACAA
CTGATCCAGCCCGCATCTCCAAGAGCTGGCGGCGCATTAACCTCTTTCATTAAAATCATC
GTGTGATCCGAACAATCATTCACCGTGAATTTAGCTACCGGCACACTCGTTGTCGCTGAA
GTATTTAAAGTCACGTTCGGTGGAACAATCTGCGTATCCTTGATCACACCATGATTTAAT
ACTGATGAGCCATTTCCCGCCGCATCTGAAGAAGTGACAGAAATATTCTTAGCACCATCC
ACGGCTGACAAAGTCAGGTTGATTGAATAAGAGCCACCGGCAGAACAAGTTTGCACTGAA
GGAGAGGGAGTAAAATTACCGTTTGCGGTCACCGTGAGTCCTGCCTCACAAGTTCCTGAT
AACGTAAAGGTCGAATGGATTTTCTGCCCCGCAACGGGGCTTGCAATCGTTAGCACCGGC
GCCGTTTTGTCAATCACGACCGCCGCACTTTCAAAAACGCCGGATGAGGAAGCCCAGTTG
TTCGCTTGATCTCCGGCTAAAACACAAAGACGATAAGAGCCGTCTCCACTAAAGCTCAAT
GGAATATCCGTCCCCGCCGCCACAGGAGTGGTCGCCATTAAAGCACTATACTGGCTGGAA
CAATCGGCATCTTTGACAATCACGTAGCGATATTGGGTGCCACCATCACTAGGCAAAGTT
ACAGACACGAACCGTGTTGAATCGTTATTACTAAGTGCACTCCCTAAAGATCCCAAACTT
GGAAGAAGCAAAGGCGCAATCGTATCTTTATTAAAACTAACGCTTGTCGCAGTTCCAACG
TTCTTAGCTACGTCAGACTGTTTAACAGTAAAAACGTTGGAACCTTCGAGCAACCCATCA
CCAACAACCGTCGTTGCAAAGGTGCCATCACTTTGACAGGAGATCGTCGAAAGCACGACA
CTTCCCGAAAGAATCTGCACATCACCATCAGCACTTTCGCAAGTTCCCGCTAACGGAATC
GAAGAAATAGAATCGAGCCCCAAGTGCGCGGGCAACACAGAAGTAAAAGAAACCACCGGC
GCAACGACGTCCTTTAAAACCGAAGACTCGGTACTTGAAGGCACACCCGTTTTTGATTTG
ATTGAAAGAACCACTTTGTAAGCAGTGTCAGTCCAATCTTGAGTATCGATCTGCAATTCA
AACTTACTATTGGTACAAAGTGTTGAGTACTGATGAGTCTCATGCAAAGCCAACGAAGAG
TTCTCAGGAACAAACGAGATCTGAATATTCTGATTCTCGTAATAACACTCCCCTTGAACA
CTCACATTATTTACATCAGAGGATTTATTGATAACAAAAGACTCAAGACGCTCCCCTGAA
GAATCCGTCAAAACAGGAGGAGTCAGAGCATTAAAATCCAAAAGATTGCCACTGAGCGTA
CACCCAGCAATAACGTACATTCCAAACAGGATTCCAGCGACGTTCCTCATATTATATTCA
TCGGAACGCCGAAACCGATTCTAAATACTACAAATCATATTCAAGTTCACTATCTCAAGC
AGAGACATGACGAATGTTCCACCAACATCCGAACACTCCAACTATTTAATTTTCACATCG
AATAATTGTTCTAAGACCAAAATCCCCCTCTGAAAAAACCAAAAAAACCCGGTGCTCTTC
CTAAAAATCCCGCAATAATCTAGCCCCCGAATTTCCCCAACGGCGCAGCCCCAAAAAAAA
CGAATAATACCGCTCTTCTGCCAACACAACAGCGGACAAAAACTCCCACGCAAACATTTT
ATTTTATGAAGATGGCTTTGAGTTCTAGCAGAATTTGCTTTGGGGAAAGCCCCTTAGGAT
GCCCGTCCGAAGGAAGGCCTTTGCCGGCGCAGGATGCGCGAACCGCCGGAACGGCGGCGG
CAACCGAGCCCGGAAGGCGTGCCGACCGAAGCGACGGGAAGCCTAAGGGGCTTTCCCCAA
AGCAAATCCCTCGTAAGAAACCAAAACTCAAACCCCAAAAACGAAAAAAGGCCCCCGTAA
GGGAGCCTTTCGAAACCGCCAAGATTACTGTTGGCAGAATGGTAGATCTGGTTGCAGTTG
GCAGATAATCTGACAAATCATAGGATCGCCCAATGGGCATTCACCCGGCTCACCTGGGTT
GCCTGGATCAGGAAGACCGCCACCGTTGTCTGGAGGATTTGGATTTGTACCACCAGATTT
AGCACCTACATTGATGTTCAATGTAGAAGCCGTTTTACCGTCAGCATCTGTCACAGTCAC
AGTAGTTGAACCGTTAGCAACCGCAGTCAAAGTACCGCTGTTGTCTACAGTCGCAACTGA
AGCGTTTGAAGAAGCGAACTTGAATGGAGCTTTACCGTGAAGAACGGAAAGTGCCAATGT
AGAAGAAGGTTGGATAGTTGCTGCCGCAGGAACTACAACCATTTTCTTAGACATAACTGC
TTCAACAGCTTCGTAAGCGTCAACGCGGCAGTTACATGCAGTTTCGATAGAAACTTTAGC
ACCTGTCGTTTGAAGAATCGCACGAACTTGAGCACCAGTTAGTGAAGGATCTTGAGCTTT
CATCAAAGCTACTAGGCCAGATACAAGCGGAGTTGCCATTGAAGTACCAGAAAGGTTTCC
GTACTTATTGTTTGGCAATGTGCTCATGATGTTTTCACCAGGAGCTGCTACGTGAACAGT
CGCTGTACCGTAGTTAGACCAAGATGGTTTTGCATCAGATGCGCCAGAAGCTGCAACTGT
GATTGAGTTCGGGAAACCGTTGTTTGCCGGATACATCTCAGTTTTATCGTTGTTTTTACC
ATCGTTAGCTGCGGCTGCGATGAAGATAACACCTTTATCGTCAGCACGTTTGATCGCCTC
AAGAAGAGGAGCTGCTGTAGAACGTGGAACCGCCGCACCCCAAGATGCAGAGATAATGTG
CGCGCCTTTTTCTACCGCGTAATCGATAGCTTTGATCGCATTGTTCAAGTCACCAGAACC
GTCTTCACCCAAGAAGCGAAGTGGCATCATAGAAACTTCTGGAGCCAAACCGATGATACC
ACCGTCAACCAAACCAGTTGCACCTACTGCGCCCGCGCAGTGAGTACCGTGACCTGGATT
TTGGAAGCCTGTTTTATCCATTGGATCTGCATCGTTTTCTTTGAAGTCATAACCTTGGAT
CATGTTTGGAGCCAAAGCTGGATGGCGGTAGTCAACGCCTGTATCGATAACAGCTACGAT
CACGTTGCGGTTTCCTTTGTTACCCGCACGTTGCCAAGCTTTTTCAGCTTGAACTTTCGC
GATCGCCCATTGCTCTTTTAATGCCGCGGCATCAACTGGAGCTGTGAAAGCTTTCAATTT
GAAGTTTGGAACTACGTACTCAACGCCTGGTTGAGAAAGAAGGCTCGCCAAAGCTTGTGC
TTCGTGGCTCTTTACGATGTTCACTTTCACAAGACTTGCTGTTGCGTTGTGATCAGTCAT
TTGAACAGTCGCAACTTTAGACATTGTCATTGTGTTAAGCATGTTGAGCGCGCTTGTGTT
CTTATATTTCACCAAGTATTCGCCAGCGAACGCCTGAGAACCGAACAACAACGCACCTAA
TAATAATGCACGTTTCATTTTTACCCCCTCCGTGGTGAAAAAATCATATTCAGATTTCAG
CCACAAATGTTAGGAAAATCTTAAATAAATCTTAAATTTTTTGACACATTCCATCGAATA
TTGAACCCACCGGGGCAATTCTGAAGAATGAAGCGCACTGATTTCCAACAGCCAACCAAG
GGAACTTCCGAATGAATTATCTGCATGCGATCATCCTGGGTATTGTCGAAGGCATCACTG
AATTTCTACCGATCTCCTCTACCGGTCACATGGTTATTGCCAGCTCCGTGATGGGGATTC
ATGACGATCAGTTTGTTAAAAACTTTGAAGTCATCATCCAATTCGGTGCGATTTTGTCAG
TGCTCGTTTTGTACTGGAAACGCTTCCTTCCCGACTGGAACTTCTACAAAAAACTTTTCG
TTGCCTTCCTGCCAACTGGCATTATCGGTTTCTTCGTGAAAGACATCGTCGATCAACTTT
TAGGAAGCGTGCAGGTCGTTGCGTGGGCATTGATCATCGGCGGAGCCATCCTAGTATGGT
CCGACCGGGTTTTTGCGCACCTGACGGCTATGGGGCGCAAAACCGACGATCTTTCTTACG
GGGATTCCGTGAAACTTGGATTGTTTCAAGCGATCGCGATGATTCCGGGAGTTTCTCGGT
CCGCAGCCACCATCATGGGCGGCTTGACGCTTGGCATGAATAAAAAAGAAGCAGCCGAAT
TTTCATTCTTCTTAGCCGTTCCAACCATGGCCGCAGCGACCGGTTATAAATTGTTGAAAG
TCTATAAGTCGATAGAGCCTGGACAAATCGGCGTGCTGGCTGTCGGTTGTGTTGTCGCAT
TTATCGTAGCGATGTTGGCGATTAAGTTTTTCATTAATATCGTCGCTCGTTATGGCTTTA
GAGGTTTTGGTTATTATCGCATCGTCCTTGGCATCATCATCCTTATTATGCTTTATACCG
GACACAACCTGCAGCTGACTTAAGATTTCATCTTTAAAGGTACGACATGGAAAAGTTTCT
TTTTGAACAGACCGAACTCTTCTCTCACGATCTCACGGTGGCATTGAAGTCCACCGTCTT
TGTTATTCCAAACTGGAAATGGGGCGCTTTGGCTGTGGCTCTGCTTCTCGGTTTTTTACT
TCGCCCGGTGTTTCAGTTCATTCTAAAAGAATTTAAAAAACACAACCCTTTCATCAAAAA
ATTCCCGAACACCTTTACGGCCTACTTCTTATCGATGCCGTTAGAGCGTCCGGTCGCTTG
GCTCTTAGTGATCTTTTTCTGGTTCGCCGTCGGGGATGCTATCGAACTTTCCGGAAAATT
TGGCACTTACTATGACCATATTTTAAGAGGCTTGGTCGCACTTTATCTGATTCGCGTGAT
TTATTACGCGGTCGACGCTATCACGCGCGTCTTTATGGATGTAGCGGCAAAAACAGAAAG
CACCTATGACGATCAACTTGTTCCTTTCGCTTCACGTGCGATGAAAGTCGTTGTTGTCGT
TCTTGGTGTTCTGATCGCCCTGCAAAGTTTTGGTCTAAACGTTATGTCATTGCTTGCCGG
TCTGGGACTGGGAGGTTTGGCCTTAGCCCTAGCAGCTCAAGATACAGCCGCAAATCTTTT
TGGTTCGATCACTATTTTGGTCGACCATCCTTTTAAAATCGGCGACTGGGTGAAAGTGAA
GGACATGGAAGGAACTGTTGAAGAAATCGGCTTTCGTTCCACTCGCATTCGCACGTTTTA
CAACTCTGTGATTACTATTCCCAATGCCATGATGGCCAAAGAGACGATCGATAATATGGG
AGTTCGCCCGGCAAGACGAATTCGTCAGATTCTGGGACTGGCATACGAAACTCCTCCAGA
AAAAATCGAGCAGTTCTGCGATCAAGTTCGCTATCTTCTGACTCAACATAAAGAAGTAAA
TCCTGACACGGTCACCGTGGCGTTTAACAATTATAATGCTTCTTCCTTAGATGTGTTGGT
CAACTTTCACATCAATGTTGCGACCGGCGCAGATGAGCTCAAGCTCCAGCAGCAGATCTT
CATTGAGATTCTAAAAATTGCAGCACAAATCAAAGTTGATTTCGCATACCCGACCCAAAC
AGTTTACTACAAGAATCCTGAAATCACTTCGTCTCCTTCCTAGGAGTCGAAGTGTGAAGG
CACACATTTGCTAACGCACCGTTTCGATGCGCAGTGATGTGCGCCTCTTGCAAAATGCTG
CTACTAAAGATGGATGCGTCCATCCGATATTCTTCATCACGAACACGTTAAAAAAGCTCA
GAGTAAAATCTTCTTCAATCTTCCCTTTTGGGTGGCAGCAGGAATCGCTGCCGTCATCTC
TGTTCTTTACAATATGCTTTTTAAAATCTGCGAAGAATGGGCGCTTCATAACTCCCACTC
CCCCATTCTATTGATCACAGCCCCTTTAGCCATCTTGGTTTCTTTTCTTATTGGGCATTT
CATTTCCAAAGAAGCTTTGGGAAGTGGTATTCCGCAGGTTTTAGCAGCCGCTGAAATGGC
ACCGTCAAATCATCCCTTCTTGCAAAAGCTTTTAAGCATTCGCATGCTCTTTGCAAAAAT
CATCGGTTCATCTCTTTGTGTGCTTGGCGGGGGCGTCACGGGGCGCGAAGGCCCGACATT
GCAAGTATCTGCAGCCGTATTTTATCAGCTATCTAAACTTTGGCCTCAGCGTTTTCCGAA
GCCGCAACTGCCTTCGATGATCTTAGCGGGAGGTGCTGCGGGTTTAGCATCTGCTTTTAA
TACGCCCCTAGGGGGAATTGTTTTTGCCATTGAAGAGATGTCAAAAACTCATGTCAGTGT
CATTCGCACGGCGGTCTTTCAAGCGGTCATTATCGCGGGCATCTTGGCGCAACTGTTTTT
AGGAAATTATTTATACTTAGGCGACGCCCGTTTTCAAACCTACACCTGGCACGCCCTTTA
TCAGACAGTGGCCATTGCGGGTATCATCGGTGTCGCCGGAAGCTTTTTTGCTGAAAGTCT
TTTTCGCGTCACCTCGTGGAGAAATAAGAAATCTTTTTGGATCAAAGTTCTTTTGACGCT
GATTTTTGGTGTTCTCCTGAGTCTCACCATTTATCTTTGCGGTCCGTCAACAGTAGGTGC
AGGAAAAACCGTGATGGTTTCTTTGCTTGAACATCCGACGGCGCCGTCTGATATTTCCGT
TCCGGCGGGACGTATCTTTGGAAATTTCTTTACCTATATTGGCGGAGTGATCGGAGGCGT
TTTTGCCCCTGCTTTAGCTAGCGGAGCCACCTTGGGGCAATTCCTGGCGCAAAGTTTTGG
TTTTGAATACGTGAAGCTTATGATCATGGTAGGAATGGTGGCGTTCTTAACCGGCATCAC
GCGCACACCCTTTACCTCTTTTGTTCTGGTCCTTGAAATGAGTGACTCTCATGAGATCAT
TCTTTATTTAATGCTCTCTTCAATCGTGGCCAACGTAACAGCGCGACTTGTGAATTCCAA
ATCGTTTTACGAACAAGTGGCTCACGGCATTCTACAACAGAATGCCCCGGAACTTTTAGA
AAAGAAGCACTGATTATTTTTTGCAAACACGGGTCCACTGGCCTGTCAGTTTCAAAGTCG
CTTGCGAAGGAATCACATTATAAGTTCCTTCTGCTTCTCCGTTTAAATCATAACTTCTAG
GCGTCACTCTGCCGCGCAAAGTGCCCTTGGCATTGAGCTCACTCTTTTTACAACTTAACG
AGGCTTGAAGTTTTTCACCCTTTAAGTTCCAGTTGTCTAACTTACAGTCGTTCTTCTTTA
ATTCTTTGATGATCGTTTCTTTGACGTTTTTTGTTTGAGAAGCAGAAATACACTCTTCCG
CTTCAGCTGGAGGAAGTGGCAATCCATTCAGGACTAAAACACTTTTCGTTTTCCAAAGAC
CCGGTTCTAGTTTTTGAGCAAAAGCGACTGAAGATAAAAGAAGTAACAGGATGATGGTGC
TTTTCATAAGTCCTCCCAAGTCTTAACTGTACCAGGAAGGACGCATTTTTAGCAAATTTA
TGAGATTTTAAATGTGCTAGGGCAAACTATCTGTTGCCGGAAGCGGCATTGCCAGCGGCA
GAAGAACCACCTTGCGCGCTCGGACTGCCAAAATCAGCCGAGGCACTTGCACAAGTTTCA
AGTGCGGCGTTCAAGGCGCGAATCCCTTCCATCGAGCTGGAAAAATTCTGAGCTGTCTTA
TCAAGAGCGGAAGCCGAATTTGCAGAATTCAAATCTGTGATGTTCCAAAGCTTATTACCT
GTTGCTTCTTTAATCTGGGCTCTCAAGCGATCGGCATCCTGGTCGATCACTTCCTTTTGA
CGCTTTTCAAGTTGAGAAGATTGATTTCCGAATGCGACGGCCATCTTGGCATAGCTATCA
AGGAAACCAGCACATTGCTCTGCGGTCTTTTGTGTTTCTTTAAGTCCACCTGACTTTGTC
GAGATCATGCTATTTTTGTCGGCTTCTTTGAAATAAGAATCCATCAAACGATCGCAAGCA
CGACGAGTTGCGGTCACACATTTCAATTCATTTTTAGAAGGATTTGCTAAAGAACCTTCC
GAAGCATAGCCATAACAAATCGTCGAAGCGCGCAGTTTATCTTTGTAAAAACTTGAAGTA
CGAGCGTAAAGAGAAGACTTACCTTTCTCTTTGGAGTTGGTCACCAGAGTTTCAGAAACC
GTCAAAACTTCAGATCCTTCGACATCTTCAGTGCCCCACTTCATGCTGTACTGATTGTTT
CCTTCTTTGCTCTTCACCCATTTTTCGGCATTATTAAAGCTGGTACCGGCAGAATTACCG
CGAATTTTTGAACCATCAAAGTTGAAGTCTCCCCAGTAATACTTTTTTAACATCGAGGGA
TTATCAAAAGCGTGAGCAGCAGAAGACAAACAAACGATCGAAAGAAGAGTCAAAAATTTC
ACAGGGAACTCCGGTTATATGTTCAGGATTCTTTGATCTTATCATCAAAGTGCCTTCTGA
CACTAAAGAGCTTAATTTCACCGGACCTAGGATGAGTCCAGGACATGACGAACTGTTTTG
AAAGGGCTGGCGGTAAAAGTGAATCACTGCCAGCCTCTTGGATCTACATTCCCAAAGACG
TTCTGCAGGAAGGCGTTAGGCTTTCTTTATTTTTAGCCAAGCACATTTTCAACGCTTCCA
TCTCTGTGTACTTGTCACAATGTTTAACTTTATCTTCCTTACAAGCCGTCATCACCTCTT
GAGCCTTAGATTTTCCTTGCGCCATCAGCTTTGAACTTTGCGACTTTAATGAATCAGTTT
CGGCGGCCCCCGCACTTAAAACGAAAAACAAAATAGATGTAAATAAGATGCTCTTCATAA
GTCCTCCATTGTCCCGATGCTAACGAGAGCTCTTATCGAACACAAGTTATTGTCTAAACA
GCAAACAATAGACAATGAAAGGTTCCCATAAATTCTGGAAGAAAAATATTTCCGGCGCAA
AAGCGATCAGGATTACACTTAAGCAAGCCCGTAATATATTTCCCCGTTTTGAAGCGATTG
CGTTTAGGATGCGCGACATGCGGTACGTTTTCGGAACTATTCTCTCTTTACTGCTTTTCC
CTGTTTGGGGAAAAGCCAACTCGCCTATTGCTGTTAAGGCTGTGGTCATAGAAGACGTTC
TGGAAGACTACAAAAAATTTCTGAATGGCAGAAATCCTCTGGATATAAAAGACTTCAGCG
GCCCCTACTCTCGACGGGACGTAATTGAACTGGTTTTATTTCAGCAAGCGTTGGTTGCAG
GTGGACTGAATACACCTGTGATCTTAGTGCCCATGCCCACTTACCAGCGCAGCATCGCCG
AACTCGAGAAGGGTTTTGTCGATGCCACAGCAAATCCCATTTGGGAAACGGATTTGTCAG
AAACTTCAACATGGAAATCGATTTCCACCGTAGACCCCGGTCAGTTTGTCGCTGGAATTT
ATGGTAAGCCCAAAAAAATCGCTGAACTTTCAAACTTATCCATCAGCCAACTAAAAAACA
GAAGTATCACGACCAGCTTCGCCTGGGTAAGCGACGTCCAGGCTCTCAAAAAAGCGGGCT
TTACCAACATCGTCGATGGCGGGAATTGGGATCGCATGATTCGCATGGTAAAATATGACA
GAGTCGATTTTCTACTCTCATCGTTCCGTGCCGAAAAAGATCTTTCATTTCAGGTTCAAG
ACACAAAATACATCCCTTTAACGGGATACAAAGTCATCCTTGAGGGCCGACGCGTCTGGG
GAGTTTCTAAAATTTCAAGAAAATCAAAACCTGTGATCGCGGCTCTTAATAAAGGCGTTC
CTTTACTAAAACAAAAAGGCATCATCGAAAAAGCCTATCGTCAGTCCGGATTTTTTAATC
CACAGGTCGATCGTTGGAAAATCATCGGCGCCGAGAAGTAAAATCACTTTCGTTCCTCGG
CTTAGAAATAAAAAAACCGCAGAATCAATCTGCGGTTTTTTATTTCTAAATCTAAATTCA
ATCTATTTCTTTTTCTTCTTCGTCGTCAAACCCGCGTCCGCACGAATCTTAGAAGCTTCC
AATTTCATTTTTTCCGCTTCGGCTTCGGCTTTCCCTGTGTCTAACTTAATCTTCGCTTCT
TCCGCTTTGTTTTGAGCAATTTCCATTTGTTGCTCAAGCTTTTCGCGTTCCGTCTTCGCT
TTTTCTGCTTCCTCACGCAGACGCTTTAATTCCGCGTCGGCGCGCAGACTTTCAGCTTCG
CTTTCGGCAATCACTTTTTTAGCACGAGCAATTTCAAGACTTGCGGCCGCTTGTTCTTTC
TTCAAGTTGTTCCGGTTGCCTTCAAGCTCTTGACGGGCTTTAGCCGCCGCTTGTTTGGCT
TTTTCTTCCTGCGATTTTATTTCGCTTACTTTTTTGCGCTCAGAATCAGCCTGTTGAACA
GCTTCTTTAGAGGCCGCAAGAGCGGACTTCAACTCGCCATCCACTTTCTCAATCATTGCC
TTTGACTGTTCTTCTTGAACTTTCAAACGAGCGATCTCCGCTTCGGCTTTCGCTTTATCG
GCTTCAGCTCTGGCAATCTCTTGCTTTGCTTTAGCTTCGCGTGCTTTGGATTCGGCCACA
GCTTTCTGAGTCAGCAAGCGAGCCTTGGAAAGATTTTGCTCTGCTTTATTGGCATCAATT
TTAGCCTCTTCAGCTTCTTTGCTGGCCTGTTGTCCCGCTTCTGTCGCGGATTGCGCCTGC
TTTTCTTGATCTTTCGCCTGATCTCTTAAGTCATCGGCTTTGTCTTCAGCTTGCTTTCTT
TTTGCTAACGCTTCGTCGCGAACTTGAATGGCTTTTTTAGTTTTTTCTTGAGCAGCTTTA
ATACGGGACTCAGCCGCAGCCTGCTCTTTTTCCGCATTGGCTTTTTGCCGTTCGTGGTCC
GCAGTTTCTGCTTTCAGTTTTGCAGACTCTCTTTCTGATTCAGCTTGTTCTTTCTTAGAT
TCGTTTTCTAAAGAACGAGCCTTATTGATCGCGGATTGCGCTTCAGAGCGCGCTTTATCG
CGGCGACGGCGGTCTTCTTCCGCACGTTTTTTAGCTTCATTGGCTTCGGCCTTCGCGGCT
TCAGCGTCTGCTGTAGCTTCTTCGGCTTCGATCTGTGAACTATCAGCTTGTGCGAACGCA
TGTTGCGGTAAGCCTTGAGTCATCAACGCTGCCAAAAGAAGTAGACCAAGAGGTTTCAAC
TGCATGGGAGTCTCCTTACGATGTTTAACAGCAATAAGGATATAGAAATTTTGGGCAAAA
AAAAAGCGACCAGGATTGGGGGGGGAGGGTCCTGGCCGCCATGGGGGGTTGACTTGTACT
AAAGCAACGGCGGTGCCACGACCAATGTTTCGTCAAAACCAATCAAATGCGCTTTTGTGT
ATCCCGAGCTGACTAGTCTTTAGACGATAACTGACAATTGCGGGCCTTAGATTGAGACCT
TTTCTCCTGTTTGGCTCCTGAAAAAATATTTTGAGAATCCCCGGCTTTTTGTCTCGCTCT
AATGCGGTTGTCTCATTCTGAAATACAATTTTCTGTAATCCTTCGAGGTTTTTAGCGGAA
TCACTCACATTATTTAATTATCCCTCCGATATAAAGGTATGGTCACACTTCGGTACGTCC
TTTTTATTGTGCTGCCCATAACTGTTGCGCTATTTGATAGCTTGGCTTTGGCATCTCCCC
AGAGTCTGAGTTATCAAGGGCGTATTCTTAAATCTGACGGTTCCCCCCTGGAATACAACA
ACGTCAGCTTTCTTTTTGAAATCACTTCGGCTGATGGAAGCTGTGTCTTGTATCGCGAAC
AAAAAGACGGCGTAAATATGCAAAGTTCAAACGGAGTCTTTGATGTCCCGATTGGAACGG
GCACACGCCTTTATCCCACGGCACCCGTCTTTGAACTTTCTGAAGTTTTCGTAAATGGAA
AGTCTCATAGTTGTTATGGAAGTGGTAGTTGGTCCGCCAGCAACACCTCGGAACGTCAGT
TGAAAGTTCAATTCCACGACGGAAACGGCTGGAAGGTCATTTCGCCAGCCAATATCATTC
GCTCTGTGCCCTTTGCTTATACTTCTTTTAGCGCGCAAAAAATTGCAGATAAAACCGTCA
ACGACCTTTTACTAAAAACCGCCGCACCGGCAACGACATGTCTATCAGGTGAAGTGCTAA
GCTGGAATGGAGCTCAGTTTGTATGCGTCACTGATGCTGGCGGCTCCGGGGTGATTTCCG
ATATAATCGCCGGAACTGGAATTTCTGTTTCAGGAACAACAACGAAAACCATCAACCTAG
CAAACACCAGTGTCGCTGCTGGCAGCTATGGTTCCGCCACTCAAGTACCGACCTTCACCG
TCGATGCCCAAGGCCGATTGACAACGGCAAGTTCAGTGACAATCACCGGTGTTTCACCCG
GGGGCAGTGCTGGCGGAGATCTATTGGGATCTTACCCAAACCCTACTGTAGCAAAATTAG
CTGGAAAGAATTTGGCAGTCACATCACCTAGTGGCGGGCAGTTTTTGAAGTACGATGGCA
GCGAGTGGGAAAATGCATCGCTGTCCTCTGCCGATTTAACGGATGCGGGCTCACTTCTAA
AATCTTCGCAAATGCCTGCGACGTGTGCCGTGAACCAAACACTCACCTTCGTTTCACCGA
CGGGCGCATGGACATGTTCAAATATCGGGTTGAATTGGTCTCAAATCACAGCGGGAAAAC
CGACAACACTGATCGGCTATGGCATCACAGATAAAGTCATTAATAATGCTGGTACGGACG
CGGGAACAGATATCACTTCCCTTCAATCAGGTTTAAATTCTTCAAAGCCTGCGGCGGGAG
TTGCGGGAAGAATCTATATCTCCACGGACACCAAAGAAATTTATCGGGACAATGGCAGCA
CCTGGATTCGTGTCGCCACGGAATCTGGAACCAGCACCGCGACATTAACAGGAGTCACCG
CGGGCACAGGACTTTCTGGTGGAGGAACTTCTGGCAACGTCACTCTTAATCTTGCCAACA
CATCGGTGACGGCGGGTTCTTATGGATCCAGCACACAAGTACCCACATTCACTGTCGACG
CTCAAGGCCGTTTGAGTTCGGCTTCGCAAGTCACAATTTCTGGAGTGGCCCCCGGAGGAA
CTGCGGGCGGAGATCTTTCAGGAAGCTTTCCAAATCCCACGGTCGCAAAAATTCAGTCGA
CCAATGTGTCTGCGACCGGGCCATCTATCGTGGGACAAACACTTCGCTATCAATCGAGTC
AGTGGACACCGGCGTTTTTAAATATGGCGGATATTCGCTCAACGATAACTCCGTTTGGTG
GAGTTTTTGCTGCGACAGCGTGTGGCGCCGACCAATCTATGTATTACGAATCCTCGTCGG
ACACTTTTAAATGTCAAAATATCACTCTGGCAGCTTCGCAAATCACGAGCGGTCAAATCG
CCTCGGCACGATTGCCTGCAAGTGCGAACTATTGGCAAGATGGAGGCTCAGGTAAAATCG
TCTATAGCGGTGGTGCCATTTCCGCAGCAGGTCTGATTGAATCGACCAGTGGTGGTTTTA
AATTCCCCGATGGCAGCACCCTGACTTCTGCCAATGGAATCAGTGCTGCCGGAAGTGCAT
TTATCGGAGCCGCAAGAACTGTCGCTACAGCCAACTGCAGTTGGGGTCTTGATAGCACAA
CGTTTGCGACACTCAATACGGCCAATGCAAACTGTGCTTTACCGACATTGGAAGGGTCTG
CCCTTGTGCCGAGTGAAGGTAAAATCCCTGCCGTGCGTTTTGCGAATTTGAAAGCGGGTC
GATATTTAGTTTATGCCTATGGTGCCTTCTATTCAAATACCGGCAGTTGCTTCTTTCGCA
TTACTGATGGCACTCAAACCTCTGAAGCGACAAACACTCATTCCGCGACTACGGATCGAA
CAAGTCTGATCGTTGGCGAGTTCAATTACACTGCAGACCAACCTACAATCACTTATAAAA
TTGAAATACGCAGGTGGACGGGCTCGGGTTCTTGTAACATCAGCAATGCCGTCGATTATG
GCGCCGGACAAACTTTTAAAATGAGTCTGTACCGAGTCGAAAAACCCGCAGAAGCTTCTG
ATAATTTAGGTAATCACGTCGCTACAAACAATCTGGTTTTAGGTAATCACTACTTATCCG
GTGATGGTTCTAACTCTGGAATTGGAATCACGGCTTCAGGCAATGTGGGCGTGGGCACCA
ACGCACCTGTCACAACCTTAGATGCTCGCGGCGAGGTTCGTATCGGTAACACAGGCGCAA
GTTGCAGCGGCGCGATTGAAGGCGCTACTCGCTATAATAGCACGTCAAAGAAATTAGAAT
TCTGTGACGGCAGTACTTGGCGCCCCGTCACTTCGACCACAAGAAGAACCGTGTGCACCT
ATGATAACGCCGCCTACAGCACACAGGTGAACGGACAAAATCTAATAAACTGGGGAGCCG
GTCATTGTGACAACGGTTACCCTAGCAGTGGTTGTGTAGGTTATCTTTCTAAGGCTGTGG
CCTGTGGAAGTGATAGCGATTGGGCCGCTCTGGGCCCGAATGAAACGCCTTACAATGGAG
GCGTGGCCGTGGGTGCCAATGGCGGGATTTCATGGTCGATGGCGACTCCATGTAACGGAG
TCTGGGTGCGCGCTGTATACGAATGTTCTAACTAAGAAAGGCAGAGCACGTGGTTATGAA
GACCTTTATGTACGTTTTTAGAATAGCGATGCTCTTCTTCATCATCACTTATTCTCTTGT
GGCGAATGCTTCGCCGCAAAGCTTAAGCTATCAAGGCCGAATTCTAAAATCAGACGGCAC
ACCATTAGAGTTCAACAACGTCAGTTTTCTTTTTGAGATCACGTCTGCTGATGGAAACTG
TGTTTTGTATCGAGAACAAAAAGATGCCGTGAACATGCAAAACTCCAATGGCGTCTTTGA
CGTGCCTATCGGATTGGGCACACGTCTTTTTCCAACAGGCCCGGTGTTTTCTCTTTCTGA
TGTTTTTGTGAATGGCATCACGTACACCTGTGCCGGCAGCGGTTCTTGGATTGCCAGCAA
CTCGGCGGAAAGACTTTTGAAAGTTCAGTTCCATGACGGTTTAGGTTGGAAAGTGATTTC
TCCGGCGAATATTATTCGCTCTGTGCCGTTTGCGTATACATCCTATAGTGCGCAAAAAAT
TGCAGATAAATCCTTGAATGATCTTGTGCTGAAATCCACCATCCCGGTTGCATCTTGTAC
TGCGGGGCAAGTCATTACTTGGGATGGAGGAATTTTTAAATGTGTGACCGATGCCGGAGG
ATCCGGCGTTGTTGCTGACGTCCTTGCAGGAACAGGAATTAACGTCACGGGAACAACCTC
GAAGACCGTGGCTTTAGATAACACAGCCGTCACGCCGGGCTCTTATGGGTCTTCAAATCA
AGTTGCGACTTTCACTGTTGATGCCCAAGGTCGATTGACCTCGGCTTCGAACGTCACCAT
TGCGGGGACAACGCCTGGTGGATCGGCCGGCGGTGATTTAAGTGGCAATTATCCAAATCC
TTCCGTCGCTAAAATCCAAGGAACAACGGTGTCAAGCTCTTCACCCTCAGGAGTCGGTCA
GGTATTACGTTATCAATCCAGTCAATGGACCCCCGCCTTTTTAAGTGTCGCGGACATTCG
CTCAACGATCACTCCCTTTGGTGGGTCTTTCGCCAGTGCTAGTTGCACTGCCGATCAGTC
GATGTACTATGAATCTTCGACGGACACATTTAAGTGTCAGAACATTGGAATCTCTGCGAC
GCAGATTACGAGCGGTCAAATCGATGTGTCGCGACTGCCTTCCGCTGCCACTCTTTGGCA
GGAAAATGGCGTCGGCACTGTCTACTACAATGGAAACAAGGTCGGCATCGGTACGAACAC
TCCCCGAGTGTCTTTGGATATTGGAAGTAAAACGGATGCCTTGGCCGTGCCGGTCGGAAC
ATCGGCGCAACAGCCTGCTTCTCCTACTGCAGGTTTCATTCGCTTCAACACGACCTTAGC
AGCCCTGGAAGTTTTCGATGGCTCAGCATGGGTGGCATTAGACAACAGCAATAATTATGT
CAGTCCGGCAGGACTTATCACGGCGTTTTCTAGTAACAGCTGTCCTACCGGGTGGCTAGA
AGCCAACGGAGCTGCGATTTCACGTTCAACCTATGCCGCCCTTTATACTGCTATCGGAAC
AACTTTTGGAAGTGGCGACGGAAGCACAACTTTTAATCTTCCAGATCTACGCGGAGAATT
CATTCGCGGATTTGATAATGGAAAAGGGGTCGATGCAGGCCGCGTGTTGGGTTCAAAACA
AAAAGGCTCTCTTCTTGTGGGTGACGATGGCAACGGTGTGAACTCGGTTTCATTCTCTGG
CACTTTTGCCGTCACCACTCAATCCGATCCTATTATAGCTTCTGACTATCCGGGTGTGGC
GGCTTCAACTGCGAACGCAGACTTCACTAACTTTTACACTAGCGCTGCAAATCCAGGCTA
TTTTGGCGCTGCAAGACCTCGCAATATCGCGCTCATCTATTGTGTGAGTACAGCGAACAG
TTCGCAAAAAACAGTCGCCAGTGCGGGTACCGGAACAACAAATACCGTTCCCGTTTGGAC
AAGTTCTACAGCACTAGCCGACAGCCCCATCGTTGTTTCTGGAGGAAATGTCGGTATCGG
CACCCCAACACCTTCCGCGAATTTAGAAGTAAATGGATCGATTAAGTTCGGAGGACAGAA
GATCGCGCGAGTCACGACTTGTAAACGCGCCGGAAGTGCTTCGGCATTTAACGCAAACTG
CTTTTACTGGAAGTGGGCCGCGGGTGAGTGTGACAACGGTCTGCCCTCAGGTAATTGCAC
AGGATTTATGGTGAAGGCTGCTCACGGCGGCGAAGACCAAGATTGGGAAGTATGGGTGCC
CGGCGAGACGATGACTCCCGCGACCTGCGGCCCTAACACAACGACCGCCCCCAACGGTGG
CATGACGTGGTGGTGCACGGGATGTGCAAACTCAGGACTGCGCGTATCGGCCACGTACAT
GTGCGATCAATAGTTCTCTGAGAATTAATTTTGACCGCAATTCTGACAAAGCACCAGCCC
TTGGTCGGTTACGGACTCGACAGGGTTCGAGGGCTTTTCTATTCTAAAAAAATGAATCTA
CTTAAAACCAAAAAGCTCTTGGCGCTGGGACTTCTTTCTTGGAGTCTTCCCGCCTCTGCC
TTGCACATCATGATCGATCCCGGTCATGGCGGTGTTGATACCGGCGCCGTGCATGGAGCC
GCGAAAGAAGCGGATTTGGTTTTAAAAGTCGCTCAACGTCTAAAAACTATTTTAGAAAAG
AACACCGACTTCAAGGTTAGCATCACGCGCACGACGGATCGCAATCTAGGACTTCCTTCA
CGCGTGAAAATGGCAGAAGATGCAAAAGCTGATTTGTTCGTCAGCCTTCACGCCAACGCC
GCTTCCGATCAGCGCGCAAAAGGTGTTGAATTCTTTTTTCAGAACAATCTTCCCCCTGAT
GAAGAAAGTTTATTTTTAGCCAGCCAGGAAAATCAGATGGTTCTGAACAGCAAAGAACTT
CACGATATTTCCGGAGGCGATGAGCTTTCGAAAAAGGGCGACGTCGCGGCGATCGTAGAA
GACCTGCGCCGTCAAAACCGTATGGAGAGCAGCTTGCACTTATCCAAAACTCTGACGCAA
GTTTGGAATGCGGATAGCACAGCGACTCATGCCACGATTAAACAAGCTCCCTTCTATGTC
ATTTCAAAAACGTCAATGCCGTCAGTGCTTATTGAAATTGGCTTTCTGACGAATCCTCGT
GAAGCCAAAAGGCTTTTAACGACGGAATACCAGAGTGATCTTGCTCAAAAAATCTACAGC
GCCCTGCTCTCTTACAAAGAAAAGATGGACAACCGCACAGCGAAGACATTAGATTAGCCC
CATTCCCACCTGGAGGTTATTCATGCGCGCCGACGGCCGTCTTTTTGATCAATTAAGACA
AGTAAAAATCACTCCTCACGTTTCTGAATATGCCGAAGGCTCTTGCATCGTTGAGTTTGG
TAAAACCAAAGTTCTTTGCACAGCCACTTACGAATCCAAAGCGCCACAATGGTTGATGGG
AACAGGTGCAGGCTGGGTGACGGCGGAATACGGCATGCTTCCTCGCTCGACTCACACACG
CATCAAACGTGAAAAATCAATGACCGGTGGACGCACGCAAGAGATCTCACGCTTGATTGG
TCGCTCTCTTCGCGCGGCCGTGGATTTAAAACTTCTTGGTGAAAAACAAATCATCGTCGA
CTGTGATGTTCTTAATGCTGACGGCGGAACTCGCACGGCTTCTGTGACGGGCGGCTTTGT
TGCCTTGGCATTAGCATGTAAAAAACTTGTTGATGTCAGCGAAATCAAAGCCTTCCCTTT
GATCAACTATGTTTCTGCGATCAGCGTCGGTCTTCATAATAACAATGTTCTTTTAGATCT
AAACTACGACGAAGATTCTGCTATCGGAACAGACATGAACTTCGTGATGACCGATAAAGG
TCATTTCGTGGAAGTACAAGGCACTGCCGAACACACGCCGTTTTCTCGTGAACAACTTTT
CACAATGATGGATGTCGCAGAAAAAGGCTGCCGTGAACTTTTCATTCACCAGGCTTCTGT
CGTAAATGAAATCTATCGTTTGGCGGGAAGATAAGATGGAACTTTGGATTGCCACTGGGA
ACAAAGGCAAGCTGACTGAATACAAGCAGCTTTTGCGCGAAATCGCGGAACTAAAAATTT
TCTCTCAAAGCGATATTCCGTCTTTCACTCCCCGTCCTGAGGATGGAAAAACTTTCGAAG
ACAATGCTCGTATCAAAGCCAAAACTTTGCGCGCGGTGAAAAACAATGTGTGGGTTTTAG
GTGAAGATTCCGGCCTCGTGGTTGAAGGCCTGAATGGTCTTCCTGGAATTCACTCGGCAA
GATACGCTGGCCCTAAGGCTTCGGACAGTGAAAACGTGGCGAAGCTTTTAAAGATGATCA
CATTAAAACCAATGCCGAACAAGAACGCGAAGTTTGTGTGTTCAACGGTGGTTTACACTC
CGACTGGAGAAGAATGGGTTTTCACGGGCGAGATGAAGGGCACGATTGCTCCAAAACCAG
CCGGCCTTCATGGCTTTGGCTATGATCCTGTGTTCATCCCTGAAGGACAAACTCAGACTT
TGGCGGAATTGGGAGCTGGTTATAAGAGCCAACACTCTCACCGTTCTCAAGCTGTGAAAG
CGTTCTTAGAGCGCCTTCAAAAAATGTAGTTCTATGCGCCCTTGGCTCCTTCAAAGGTTT
ACTTCCACGGTGGAAGTAAACCCCTCCTCGTGACGGTTGCCGGGCTGTTTCCCTCTTGAA
GTGGGACCCCTTTAACTTCAATTTTTACCTTAGAGCCCTCCCCACTTCGTAATTTTTTCC
ATCTTGCCCTCGTTAAAAGTTAATGCCGTTTTTATCAGCATTACTAAACGCGTTTTCAGA
GGGAAAATCCTTTTACCTTCTGCGAAAAAGTGGACAAGCCCCCTCCCCTTTGTTACCGTT
CTGAAAACCATTTAACACTCAGGAGACTACGAGTGATGAAGGGCCTAAAAATCTTTACCG
CCAATGCCAATCCGACCCTGGCTAAAAAGGTGGCCGAAGCTGCTGGAGTAGAGCTCGGTT
ACTGTGAAGTCAGCACCTTTGCCGATGGGGAAATCCAAGTCGAAATTCACGAAAGCGTAC
GGGGACAACATGTATTCGTTGTTCAAAGTACCTGCCCTCCCGTGAATCAGAATTACATGG
AGCTTTTTGTGATGCTCGATGCTTTACGCCGAGCCTCCGCTGCCTCCATCACAGCCGTCA
TCCCGTATTACGGGTATGCCCGCCAAGATCGTAAGGTCGCTCCGCGCGCACCGATTTCGG
CAAAACTTATGGCCGACTTGATCACGACGGCGGGTGCCGACCGTGTGGTTTCCGTGGATT
TGCATGCCGCTCAGATTCAAGGCTTCTTTAACGTTCCTGTGGACCACTTATTCGCAATTC
CGACTTTGGCTCGCGCTTGGCGTGAGGCCTATGGCCAAGGCACTGAGTTTGTCGCAGTGA
GTCCAGACGCTGGTGGGGTTGAAAGAACCCGCGCCTTTGCTAAACGCATCGAGTCCTCAA
TGGCGATCATCGATAAGCGACGTTCTGGCCCAAATGAGGCCAAAGCCCTGCACCTGATCG
GGGATGTTACGGGTAAAACCGCTGTTATCGTTGACGATATGATTGATACGGCTGGAACTC
TTACACAAGCAGTTGACAGCCTTCTGAAAAATGGGGCAAAACGTGTGTTCGCCGTTGCTA
CACATCCCGTTTTATCGGGTCCTGCGATCAATCGTTTGAAAGAAAGCCCTATCGAAAAAG
TATGGGTCACTGACACGATCCCGCTATCTGAAGCGGCGAAAAACTGTGGAAAAATTGAAG
TGGTTTCTGTGTCGCCGGTTTTGGCTGAAGCGATTAAGAGAATTCACGGAAACGATTCTG
TCAGTTCTTTGTTTGACTAAATTTAAACCGCTCTCTGCCAAGGGAGCTTATTATTAACAT
CCTCTATTGGACTAGAAGGAAGATAAAATGAAAAACAGAATCGAACTATCTGTTGGAACT
CGCGAAACTGGTAAACACAACAGCCGCGCACTTCGCAACTCTCGTAACGTACCTGCAGTT
ATCTACGGAGCTGTAGAGCCTATCAACGTATCCGTTGGTGAAAAAGAAATCGTGAAATAC
AACACTCGTGCTTACGAGAATGCTCTTTTCACTTTGAAATCTGAAGACAAAAAAGCAAAC
GGTATCGTTGTGCTTGTTAAATCAGTAGACGTTCACCCACTTTCTCGCCGTCCTCAACAC
GTAGACTTCTTCGCTTTGGATCTTAAGAAAGCGGTTCGCGTTAACGTTGAAGTTCGTCTT
GAAGGCAGACCTTTGGGTCTTTCTGAAGGCGGTTTGTTGAACGTTGTTCTTCGTTCTGTT
GAGGTTGAAGTATTGCCTACAGACATCCCAGAGTTCATCACTGCTGACATCTCTAACTTG
GGCGTAGGTGACGCTCTTCACGTTTCTGACTTGCAAGTTTCTGGTTCTGTTAAAGTTATC
ACTGGTGCAGAACAAACTATCGCGGTTGTTAACGCTCAAGAAGAAGAAGTTGCTGCGACT
CCAGCTGCTGCTCCTGCGGCTGCTCCTGCTGCTGCGGCACCAGCTGCTGCAAAAGCTCCT
GCTGCGAAAAAATAATTCGCTTCGGGTCAAGTATGCATTTTCAAAGGCAGCTCTCATCGA
GCTGCCTTTTTTATTTGAGGAAGAACTATGTGGTTGATTGTTGGTCTTGGTAACCCTGGC
GGAGAATACAAACTCACTCGTCATAACATCGGCTTTATGGCCGTTGATTATTTCCTGCAA
GGCCTGGGCAATCCTCCGATTAAGAATCAATTCAAGGCCGAAGTAGCGCAAGTGAAGTGG
AAAGAACATCAGCTTCTTTTCTGCAAACCTCAAACTTATATGAATCTTTCTGGTGAGTCG
GTTCAGCCTTTGATGGGCTTTTATAAAATTCCGCTGGATCACCTGATCGTGATTCACGAT
GAAATCGACATTCCTTTCAACGCCATTCGCATTCATAAAAATCGCGGGCATGGCGGTCAC
AACGGAATTAAAAGTGTCTCAGGTTTATTGGGATCTGCCGATTACGTTCGTCTGAAAATG
GGCGTGGGACGCCCGGAAAACCCGCACATCCCGGTCCCTGACCATGTGCTAGGGAAGTTC
TCAAAAGACGAATTCGACAAACTTCCTGATTTCCTGAATCGCGGTATAGACGCGATTGAG
AGCATTATCCTTGAGGGAGTTCAAAAAGCTTCGACAAAATTCAACGGTTAAGCTAGAGTC
AGTTGATTTTTGACTCTCGAAAAATGAGGTTTTCATGGCTTTACAGGTTGGTATCGTTGG
TTTGCCCAACGTGGGTAAAAGTACGCTTTTCAATGCGTTGACTTCAGCAAAAGCAGAAGC
AGCAAACTACCCTTTCTGTACGATCGATCCAAACGTGGGTGTGGTGACAGTTCCAGATCC
TCGCATGGATAAAATCACTAGCTTCATCAAACCTCAAAAAGTGATCCCAACAACGATGGA
ATTCGTGGATATCGCGGGTATCGTTAAGGGAGCTTCGCAAGGTGAAGGTTTAGGTAACCA
GTTCCTTTCACACATCCGCCAAACTGATGCGATTGTTCACGTGGTTCGTTGTTTTGACGA
TCCAAATATCGTGCACGTGGCAGGATCCGTAGATCCACTTCGTGACATCGAAATCATCAA
CACCGAGCTTTTGCTTGCTGACTTGGACTCTGTTGAAAAACGTCTTCAACGTACTGAAAA
ACAAGCGAAGAACTCGACAGATAAAAAGCTTATCAAAGAAGTGGAAGTTGCTAAACGCGT
GAAAGAGGCTTTGGGTAAAGGCCTTCCGGCTCGTTCAGTGACTGTTGACGAATTGGAAGC
TCCGATTCTTCGTGAGATGCATTTGCTAACAGCAAAACCTGTTCTTTATGCGATGAATGT
ATCTGACACAGATTTCGCAGCTGGCGGCAATGACTGGACAAAATCCGTGATTGCGCGCGC
GTCTGAAGAAAACAATAAAACAATTCTTATCTGTTCTGCGATGGAAGCAGAAATTGCGCT
TCTTCCACCGGAAGAGCGTAAAGACTTCCTTGAAGCTATGAACGCGGAAGAGCCAGGTTT
GAACCGCTTGATCCGTGAAGCTTATGCTTTATTGGGTCTGCAAACTTACTTCACTGCGGG
TGAAAAAGAAGTGCGTGCTTGGACGATCCGCGCGGGAACGAAAGCTCCTCAAGCAGCGGG
TGTGATCCATACGGATTTCGAAAAAGGCTTCATCCGTGCTGAAACTTATCACTGTGAAGA
CTTGTTCTCTTACAAATCAGAACAAGCTGTTAAAGAGGCTGGTAAATACCGCCTTGAAGG
TAAAGAGTACGTCGTGAAAGACGGCGACATCTTATTCTTCCGCTTCAACGTTTAACATCT
TTTAGGAGAGGGGCCCACAAGGCCCCTTTTTAGTTTATGAATGAACTGCTGAAACTTTCT
GCTACCGAAATTGCCGCAAAAGTCGCTCGTCGTGAAGTGACTCCGTCTGAAGTTTTAGAA
GCGCACATTGCGCGCATCGAAGCGGTGAATCCGTCACTCAATGCCATGGTTGAAAAAGAC
TTTGAGCGCGCTCGCAAACTTGCCAAAGAGCAAGACGAACGCGTGGCTAAGGACAACACC
AACCTTCCCGTCTTTTTCGGAGTGCCTTTCACCGTGAAAGAGATGTTTGCCTATAAAGGC
ATGAAGCGCACCGGCGGCAGCATTCATAAAAAAGAACTCATCCTTGATTGGGATGCAACC
GTCGTTGAAAGAATGAAAAATGCAGGCGCGATCCCAATGGGTTCAACGAACGTTCCTGAA
CTGGGATTTTGGTTTGAAACTTTCAATCCAGTTTATGGTCGCACGAACAATCCTTACGAT
GTCACTCGCACTTGCGGCGGCAGCAGTGGTGGCGAAGGAGCTCTTTTAGGAGCTGGCGCA
TCCCCAATGGGACTTGGCAGTGATATCGGCGGCAGCATTCGTATGCCCGCTTTTTTCTGT
GGAGTCTCTGGTCACAAACCTTCACGCAAGCTTGTTCCATTGACAGGACACTTCCCTTTT
GAACGCGATGAGCTTTTAGGCCTGAGTGAAGAAAAATATCCTTACACATCCATGGGTCCA
ATGAGTCGTAAGGCTTCGGATCTTTACCCGATGTTAAAAGTGATGATGGGTGCCGATGGA
CGTGATCCTCACACGATGGAAAAGCCCGTCCTGGAAGAGCGAACTCAAGAATGGGCCGGA
AGAAAAATTTTAATCTGCCCTGAGCCTATTTTCCATCGCACGCGTTCGACAGATTATGAA
CTTGCGCAAGTGGTTCGCAACTGCGGAAGGTTATTTTCTGAATTAGGAGCTGACGTTCAA
GAACTCGATCCACGATTCTTCGTGCATGCGACAAGCCTTTGGTTTTCGGCATTGAAGAGT
TCAAAGAACCGCCATCTTTACGAAACACTGATGGGCCCTGAAAAAGATTTCTCTATCGGT
AAAGAACTTCTGAAAGTAGCGTTGGGTCGTGGCGATTACACTTTCCCAAATCTGCTCGTT
TCCTTAGGCGAAAAACTGAATATCGGAGGCGAAGACTTCGCCGAAGACATGCAAGCCTTA
GCAAAAATGAAAGCCGACCTTGATGAGATGTTAGGTGAAGAAGGACTTCTTCTTCTCCCT
CCACACCCCAGAGTCGCACCAAAACACAGAGCACCTTTATGGTCGCCGTTTGATTTTATC
TATACAGCGATCTTTGTTACCACTGGCCATCCGGCAACAGTAACACCGACAGGCCTCAAC
TCTGAAGGTCTTCCTCTGGGAATCCAAATTGTCGCAGGTCACATGAAAGATCATCTCACC
CTTTCCTGCGCCGAATTCATCGAAACCACCTTCGGCGGCTGGCAACCCCCGAAATAGTGC
CTGCTTCTTTTTTGGGTCTACAGCGCATCAATTGATGCAGCGTAGACCCAAAAAAGAAGC
AGGCACCTTAAAGACGGAACTTGGATTTTAGGGCGTCTAGGATGATGTGGAAACTCCAGA
CTGTTAAAAATAAAATCAATGATGGATACAGAATGAGGTGTGGGAAGCTTGAGAGGGTTT
TCCAGCCTTCGCGTACAAGGATGCCCCAGCTTGTATAGGGTGGGTGAATTCCTAAACCGA
TAAAGCTCATGAAACTTTCGTATAAGATGTTTGTGGGGATTTGCAGCGCTACTAGGATTA
ACAAAGTTCCTAACATGTTTGGAAGTACGTGGCGCAAAAGAATATGGGTTCTTGTTCCGC
CTAAGGCCATCGCGGCTTCAACGAAGGGTTTTCTTTTTATCTCTAGAACCATCCCGCGTG
TGACACGGGCTAAGCTCATCCAGTGAGTGGCGGAAATACCCAAGCACAATGTCGCTAGCG
ACTTTAAAAAGATATCATCAAAAGGCAACAGCACTTGCAAACTCATGCACAGAATCGAAA
CCAAGATGAAGCTGGGGATGGCCATCAAGATATCTAAAAAGCGCATCAGCACTCGATCAG
TAACGCCTTCAAACCATCCGGCGATGGCACCATAAATAAATCCGAAAATAAAGGATAATA
AAGAACACAAGAGTCCTACTAAAAGAGAAATTCTTCCGCCTAAAAGAACGCGAGATAGAA
GCTCGCGGCCCAGGGTGTCTGTGCCAAAAAGATGACTCTTCCCTGCTGGTAGTAAAATAT
TATCGACGTTTTGTTCTAAACCAGTGCCGAATCCCAGCCACGGATAAAAAATCGTCAGCA
CAGTGAGCACTGAAAGAAAACTCACCGCGAAAATCAGAAGAAGCTTTTTCATGCTTCCTC
CCTTAATCGCGGATCGGCTATTTTAATCAGGACATCGATGAATGAATTTACTAAAACTAA
CAAAGCACCATAGAACAATGTCAGACCCACGATAAGCGTGTAGTCGCGGTCATTTAGCGC
AGATATAAACTCTGTTCCCAATCCGGGAACGGCAAAAAGAACTTCCACTAAGAAAGAACC
TGAAAGAAGAGAAACGATCAAAGGACCGACGTAGCTTAAAAAAGGGATCAAAGAGTTCTT
AAGGACGTGGTGAAAAAGAATATTCCAAATCTTCACACCTTTAGCGCGCGCGGTTCGTAC
GTAATCTTGTTGTAAGTTTTCATTTAAAGAATTTTTCAAAAGACGAATTAGCACCGCTAA
CGGACGAAGACACAATGTCAAAAGCGGCAACACGTAGTGAGAAGGCCCCGTCAAAAAGGC
CACAGGGAAAACATTCCAGTAAAATCCAAAGAAATAAATTAACAAAGGTCCCCAGAAAAG
GCTGGGTAGAGAAAGAAACGCGATCACCGTTTGATCAATCAGATGTTCAACCCACGTGTC
TTTGAAACGAACCGCGACCAACGAAATCACAAAGGCGCCGATTAAAATAAAAAGCAAAGC
CAACGCGTTTAAGGTCAAAGTATTGGCAACACCTTGAGAGATAATCTCGGTCACCGTGCG
CTCAGGCCGAGTCATAGACACGCCCAAATCACCTTGAACTAAAGAAGTAAGATAAGAAGT
CGCCTGCCCGACCCAAGATTGATCGACTTTCCAGTGCTCTTGAAGTTTTTCTTTTACGAG
AGGATTGAGGGCCGTCTCTTCATCAAAGGGGCCGCCAGGAAGTGCCTTCAGCAAAAAAAA
CGTTAGCGCCGCTAGGACTGCTAGCGACGCTATAATTTCGAATATTTTTTTACCAACGTA
CCGAAAAACGTTTCCGCTCAAATGTCATCCCAATTTTCTTTTCCTGCAAGATCGGCCATG
TGTTTTGCTGGCACTGAACCCGCCATGTAAGGGAAAAGATCTTTTTTGTTGCCGTACAAG
TTAGAGTAAATATAAGCATTTGAAACCACGCGCTTCACATAGTTGCGAGTTTCTAAAAAC
GGAATGTGTTCGATGAATTCATCTGTTTCCAAATTCCCGAAGCTTGCCAGCCAGTTTTTC
ACACGGTGAGGACCCGCATTGTAACCTGCGGCCACAAGAGGAATCGCATTTTCAAATCGA
TCCATCAAACGTTTCAAGTAACGTGAACCGACTTTCACGGAAGTTTCCGGTTGCAACAAC
AAAGGCGCCTTGAATTCTTTTTCACCCAAAAGAACAGCCACTTTATGACCAGTGAATGGC
ATGACTTGCATTAAGCCCAAAGCTCCCACGGGAGAAATCGCATCGCGACGGTAGTTTGTT
TCCGCACGCATGATACCCCAAACAAGCTCTTCAGGTACTGTGAACTTCTTGGTGTACTTT
TCAACATACTCACCGTAGGCGCGAGGATAAGCGAACTCCCAAAGATAGCGAATACCTTCA
AGGCCGTGAGCCGCTCTTTGGCCGCTGAAGTTGATTTGCGCAATATAGGACGAGCGATTG
AAGTGCCCCGCCGTATTGTACTCGCCCATTAAAGTGCGTAGATATTCACGGTTGGACGTT
TTTCTTTCAATGTCATAAAGGTCCCAGCGAGCCCATTCGTACTCACCCAAGATCATCATG
TCACGCGCGCGCTCAAAGCGCTTCATCAAAACTGGATTTGAGAATGTCGTCACCTTTTCG
CCACCGACATCAGGAAGAGCCTCATCCGTCACGACTTCCACGGATTTAAGATCCGGGTTA
TCAACCGCATCTGCTTCTTCGTCTTCACTCTTTTCATCATCAGCAGAATACTGAGTCAGA
ACCAATGTTTCTTCAGACTCTGTTTCATCCCCGCGATACTCTTCTTGATTGGTTGGCATC
AAGAATTCACCGGCAGAGAATCGAGAGATCACGCGCGGTTGTGTTGGCAGAGGTGAGGCC
GCTAACTTCGGCGTTTTAATTTCAGCCATTTTCTTAAGACGGGCTTGCGCCGTGATCGAG
TAATAGCCCATCAACGGATCGTTCGCCAAATCTTCCATCATGTTTTTCGCTTGATCGACT
TTACCTTGGCGGAAAAGACTCATCGCCATCCAGTATTCCAGACGATCTTGTGGCAATGAT
TTCCAGGCTCTTTTATTTCGGCGTTTCAATTCATTCAAACGAGAAAACGCTTTATAAGAA
CCTTGATAGTCGCCTTTTAGATATTGCAACCAGGCCAGGTGCCACTGAGCATCTTTATTC
AGACCTGATTTCGGATACACTTTCATGAACTCTTGGAAGCGTCGAGCCGCTCCATCGTAG
TCTTGAAACTGGTAGCTGAGGAACGCCGACTGATAAAGTGCCTGACGACCTGTTTTAGAA
CGAGGGCTTAATTTATAAGCTGAGTAATATGACCCTACCGCCAATTGAACTTCACCGGCT
CTAGCTGCCGCCGAAGCAAAAAGAATTAAATAGTCGAAGTTTCTTTTATTCGCTTCATAG
TACGGTTTTAAAATATCAACGGCCTTATTCACTTCCCCTTCTTGAAGGAAGAATTGAGCC
TGAAGCTTGTCGGCAAGATACTTATCTGTCTTTGCCAACTTTTCTTTCATGATATTGATT
TCGCCTTGAGCCTTTTGATCAAGACCAGCCCATAACAGATAACGAACGCGCGTGCGGAAA
TCTTCCGTCGTCACATTACAGTCCGTAGGTTTTCCTTCAAATTCATTCTTGGAAAGATCT
ACGCTCCAATCCTGAACTTTGGGATACGCCGGATAGCGCTCGTAAAGTTTAACCAGCCAC
TTACACATTTGACCATGACGAGTCAGACCTTTTTCGGCCACGGCCAAATTATAGATCACG
TCCGGATAGTCTTCCGTGTTACGGGTTCTTTTTTCAAGTTTGACGAAATAATTGCTCGCC
AGCTTAAAATTTTTCTTCTCAAGTGCGACTTGTCCCAGAAGATTTGAAGCTTCGATGGAC
ATTTTCACATTCGGCGAAAGATCGAGAACTTTTTTAAGCTCCACTTCCGCTTGATCCAGT
TTGCTGGATTTCATGAACGACTGCGCCAAATAAAAGCGCGCGTATTCTTCTAGAGTGGTT
TTTTCTTTTAAAATAGCTTCAAAGCCAGTGATAGCTTCTTCGTATTTCGAAGAGCGGAAC
TGCTCCAGCGCCTTTTTAAAAGAGTCTAAATCGGATTTTGGGGTTTGTGCTCCGGCCATG
GAGCCCACAAACAAAGAAACGGCTAAGCACGCATGTGCAATCTTCATATGTACAGTCCTT
GTATCTCTCATCCAATAATGATACCGAATAACTATGGCAAAATCGAAGGCGAAAAGTATT
TATACCTGTCAAAATTGTGGAGCCCAACGACCAAGGTGGGAAGGAAAATGCTCGGACTGC
GGCGCGTGGAACTCCTACGTCGAAGAATTGCAGCTTCCAGAGGTGAAAACCAGAGGTTGG
TCTACGGGAACCTCTGAAAAAGGCTCTCCGGCAGCGAAGCCGATTTCACTAGACCAAAGC
CTTGAAGAAGTGAAATTGGATCGTTTTGATACAGGGTATGAAGAGCTCAACCGCGTTTTG
GGTGGCGGACTTGCGCGCGGAAGTTTTGTGCTGCTGGGCGGCTCTCCCGGCATCGGAAAG
TCGACTTTGCTTTTACAAATGGCGGGCGGCCTTGCGAAGAACAAGCATAAGATTCTTTAT
ATTTCCGGCGAGGAAAGTGTATCGCAAACCGGCTCGCGTGCTCATCGTTTAGGCATTCGC
TCCCCACTGATCGAAATCGGTTGCGAGAGCAACCTTCATAGCATCATGGAACTTGCACGC
CACAAAAAGCCCGATGTGCTTGTCGTCGACTCTATTCAAACAATGTATTTGCCGGATCTG
CAAGCAGCGCCGGGATCAGTATCACAGGTCCGTGAGTGTGCGGGTCACCTGATGGGCCTT
GCAAAGCAAGATAACATCACGGTGATCCTCATTGGTCACGTCACGAAAGATGGAAATATC
GCAGGTCCTAAAGTGCTTGAGCATATGGTGGACTGTGTTCTTTCATTTGATGGAGATGCC
TCTTACAACTTCCGTCTTTTGCGCGCCCTGAAAAATCGTTTTGGTGCAGCTCAAGAGCTG
GGCGTTTTTCAAATGAATCAAAAAGGTTTGGAAGAAGTCTCGAACCCTTCAGAACTTTTC
TTAGAAGAGCGTGGAAACCAACTTATTGGCTCGGCGGTCTTTGCTTCGATGGAAGGCACG
CGTCCTTTACTGTGTGAAGTGCAAGCATTGACTTTATCAAGTCCCATGGCGATGCCTCGT
CGCACGGCTTTGGGTATTGACGTGAACCGTCTGCATTTATTGACCGCCGTTTTAGATCGC
CACTTGGATATTCGCTTAGGCCATAACGATATTTTCATCAATGTTGTTGGAGGGCTTAAA
CTGATTGAGCCTGCGGCTGACCTTGCTGTCGCGGCCGCCATTCTTTCAACCGAAGGGCGA
CGTGATCTAGATTCCAAAACTTGTTTCTTTGGCGAAATCGGATTGACCGGCGAAGTGCGC
GGAGTTTCGTTCGTGGAAAATCGTATTAAAGAAGGCGATAAACTGGGATTCCAGCATTTC
GTCATTCCTTATTCGAACAAACGCCACCTTGCGGACTTAAAACTATCCAAAGATAAGAAA
ATTTCTTTTATACGAAACGTGCAAGATTTGAGTAAACTGATCTAAAGAGGTTTAGCAACT
ATGACAGACGCACTCAGCGCCATTCAAAAAGAAACCTATAAGCCCGGCGATTTCATCTTC
TTTGAAGGTGACATCGAAAATCACTTCTACATCGTGGAAACCGGAGTCGTGAATATTTTC
ACTAAAGATCAGATGGGAAAAAGAATTCCTATCGTCGATATTGTCGATGGCGAATCTTTC
GGTGAATTCGCGCTGATTTCTAAAATGCCAAGAAGTGCTTCTGCTCAAGCCGTCACGGAT
GTGGTATTGGTAAAAGTTTCTGAAGACGGATTTAAACAGCTTTTAGAAGAGCTTCCCACT
TGGGCGGAATGCATGCTCAAGTCCTTCGTGGATCGCTTGCAAAATATGACCGAAAAAGTA
CGCGAGCTCGAACAATTTAAAAAACACGAATAAAAAAAGCCCCAAGAAAACTTGGGGCTT
TTTGCTTTTTATCCATGCAATAGCTTAGGGGTAACGAACTGCATAGATTTGTGGAGTTCC
ATTGCTAGAACTTACAGTCAAACGAACATCACCGTAGTTACCGTAAGATTCCAAACGAAG
ATCGATAGCTACGATTCTTTCGCCAGCTGTGATGTACTCAGAAGTGTATGAGTTTCCAGG
ATACAACATCTGAGACGCCAAGTTACGGATCACCAACTGACGACCGCTTTGAGTATGAAG
AATCGCTTCATGCACTAGAATAGAAGCAGATGAAGCATAAGCGCGAACATGATCTACGTA
AGATGGATAGCTGAAGTTCACGCGCACCCATTCTCCCCCACTGCGACGAGTGATATCACT
GAAGTACACGCTGTTGTCATAAGATGACGGCGGCGTAGGGTACGTCGGATAGTTTGGATA
GTTCGGGTATGTTGGATAATTTGGATGCGACGGATACGTAGGATGTCTTGGGTAATCCGG
GTATCTTGGTGGAGGGTTTGGATCACGGCGAGGAGGATTATGCCCACGACGGTCGCGTTC
TTCTCTTTCGCGGCGGTCGCGCTCTTCACGGTCACGACGATCTCTTTCTTCGCGATCACG
GCGGTCTCTTTCATAACGATCGTTATCACGGCGGTCATCGTGGCGATCATGTCCAGGACG
AACGGGCCCATGATTATCACGGCCACCACGGTCTTGAGAGAAGGCCGCAGGTGCCTGCAA
AAGAACCGCAGAAACTAAAAGACTTGTTAAAAGTGGTTTCATAAAAACTCCTTGTTAAAT
CAGACAAGGAGCCCTTATTCCAAGATCCGTGCCGGACAAGATGACACCAGCCGGATCACG
AAGAGCTATTTTTTGGGGTACTTCAGGAAAATTTCGCGTTGCAAATCCATCATCAAGCTT
AAAAGACGACTTTCGAGAAGATTATCAACGTGTAGAAATTGCAGACCGGCCATTTGCGTG
GGCGGAGCGGCCCCAACCGGGTCTTTCTTTTGGGCAAAACGCACTTCCACTTCAAACTCG
ATCGCGCGGCGCACTCCCAGACGGAGATTGCCCTTTAAGACATCCCCGATTTTAACTTCG
GGGGCGGTAGCCGGAAGCTCAATCTTAATTCCGCCCGCACTGATATCTTTCACGCGACAA
TCTAAAAAGTAAGCTTTACCGCCAGCGTTGGTCAGAATAAAAACAGCATCGTACTTATCG
GGCAAATCAATGCGCGCGTTGGCGCGGCGTTGAAGCTGAAATAAATCCGTATCAATTTTT
AAAACAGCCCATCCCGCTTCAAAATACAATTCGGTCTGAAAAAAATAACGTTCACTTTTA
AATGCAAAATTCACCACGCACTTTTGCGCGGTCGCAATGCCTTTTGAATCCGCCGTGTGA
TGGCATAAAAGAGCTTCATCCTTTTCCGTCTGCACCGCGATCAAATGAAAAATATCTTCT
TGAGAAGCACCCTTAACGGATACCTGCATTTTGTCGTGAGCCACTTCGCGGAAAAGCATT
TTCTTTTCCGAAAGTGCGACCTTCTTAAAGATCATTTGCGGGGCATTGGGATTGTTCGAA
TTCATTAAACTTTCTCCAAAGCCTTTTCCCAGCGGAGCATACGCTCTTTGCGTTTTGCCG
GAGTCATCTTTACTTTAAATTCTTTGTTGATCTTCCAGACGCGACGAATTTCTTCTAAAT
CTTTCCACATTCCACAGCCCAGGCCCGCGATGAAGGCGGCTCCCAGTGCGGTTGTTTCCA
GATTTTGCGGGCGCACTACATTCACGCCACAATAGTCCGCCTGCATTTGCATTAAAAGAT
CATTCGCAGCCGCGCCACCATCGACACGCACACTGCGGATTTTTTTACCCAGATCTTTTT
GCATAGTTACTAATATATCCACGTTCTGAAGAGCCATGGCTTCTAAGGTCGCGCGCGCCA
CGTGAGCCTTTGTCGTTCCCCGAGTCAGACCACTGATAACTCCGCGTGCTTCGGGCTTCC
AATGAGGCGCCCCGAGTCCCGTCAACGCAGGCACAAACTCGACACCCTGAGTGTCATCCA
CGGTTTTGGCCAAAGCTTCGATATCTGATGACTGTTGGAATAATCCCAATCCGTCACGCA
GCCATTGAACAGCGGCTCCACAAACAAAGGCACCACCTTCTAACGCGTAAACCAGTTCTC
CATCTTTCAGTTTCCAAGCAATCGTTGTTAGGAGTTTGTTCTTCGACTTCACTGCCTTTT
TTCCGGTGTTCAGCAACAAAAAGCTGCCAGTACCGAAAGTACATTTGGAATCACCAATAT
CAAAACAAGTTTGTCCAAAGAGAGCCGACTGTTGGTCCCCTAAAATACCTGTGATAGGAA
TTCCATCCGGCATGAAGCCCAAACCTTGAGTGCGCCCGAAATCCGCATTGGAAGGACAGA
TTTCTGGAAGAATGGATTCCGGTACATTGAAAAGTTTTAGAAGCTCTTCATCCCACCAAC
CCGTATGAATATTCATCAGCATCGTACGCGAAGCATTGCTGACATCGGTTTTGTGAGATT
GACCATTGGTGAGTTTCCACAAAAGAAAGGTGTCAACAGTTCCGGCAAGCACATGTCCTT
CGCGGGCTTTTTTCATGGCGTTAGGGACATTCTTAAAAAGCCATTGAATTTTTGTCGCTG
AAAAATAAGGATCCAGGACCAAACCTGTTTTGGCCGTAATCATTTTTTCTTTTTTAGCTT
TTTTTAATCTTTCGCAAATTTCTTGTGTACGGCGGCACTGCCAGACGATGGCGTTGTGAA
GGGCCTTTTTCGTTTTCGCATCCCACAGCATCACTGTTTCGCGCTGATTGGTGATGCCGA
CGGCTTGAATTTGCGATCCTTTAATACCCGCTTTTTCTAGAGCCAAACGCATGGATCTTT
GTGTTGAGTACCAAATGTCCTCAGGGTCATGTTCCACCCACCCTGGCTTGGGAAAAATTT
GTTTGAAAGTTTCACGGGCCTCTGCGACAAGACCTCCGGCTTGATTGATAATACAAGTCC
TAGAGCTCGTTGTACCTTGGTCAATCGCCATGATAAAAGTAGAAGACATATTACCCCCAG
ATTCAGATGGACGTTACTACATCATGAAGAATTTCTTGCAGAAACCCAACGAAAAAATTT
TTGGTCTTCGGAACCTTGACCGAGACACATTAATTTTTCGCGTGTTGCCAAGATTCCTTC
TAGAGATCCTACGCAAATACTTCCGCCTAGAGATCACGGGCGCTGAAAACATTCCTCGCC
GAGGGCCGGTCATCATTGCCCCTAATCATTCGGGTTATACTGGATTTGATGCTTTTCTTT
TGGGGCATATTGTTCAAGAAGAAGCTCGCCGCGTCCCCCGTGTTTTGACTCATCACTTTT
GGTTTTTGACCGAAACGACGGCCATCCCCGCACAAAAAATGGGTTTTACTGAAGCAACCT
TTGAAAACGGCATGAACGCACTCAAAAAAGGTAATGCCATTGTGCTTTTCCCTGAGGGCG
AACAAGGAAACTTCAAACCCACTTCAGAACGCTATCAGCTGCAAGAATTTAAACGTGGCT
TTGTGCGCATGGCTTTAGAAAGTCAGTGTCCCATCGTACCGGCTATTATTTTAGGCGCGG
AAGAAACCCACATCAATTTAAAGAAATTGAAATTCACGAAATTCCTAAAAGGCAGTGTCA
TTCCATTGCCGTTGAATATCGTTCCCTTGCCGGCAAAGTGGCGCATTCATTTCTTAGAGC
CGATCTATCTTCCTTATAAACCAAGCGCCGTAAATGATTCCGAGCTTGTGCATGAAATCG
CCCAAGACATTCAAGAAAAAATGCAAGAGGCGATCAAAGAAGAGCTTTCTAAGCGCGGGA
ATCCATTTCTTTAAAATTCCATCGCGAGACTAAGACCTCTTGTTTCCCCGTCTAAGATAG
GAAGCACCGTCATAAAACTTTTTCCGGTATTCAGCGCCGCCGCTCTTCCCCAATAAATTC
CCAATGCCGCTCCGGCCACCACGTCACTGGCCCAATGGATATTTTCATTCACCCGCGAGA
CACCGATAAAGGTCGCTGCCAGATAGGCAGGAATCCCCGCTTTGTATCCATAGGCATAAG
CCAACGATGTCGCCGTCGCAAATGCGGAAGACGAATGCCCCGACGGAAACGACAGTCGAT
CCCGACCGCTGGGACGTTCGCGGTTGACGACAAAGGCCGTGGTGATGTGGGTGGCTGCTG
TGAGCATCAAAGCTTTACTGTGAGCAACTCCATTCACCGGATCCAAAGCTAATTGTAAGA
CGGCAATGGCAATGCCCGGCCCACCACTTCCAAGGTAACCACCAATATCCGCGACATTGG
AGTCCATCCACTTATCTTCTTCGCGCAGATTATGAAGATAAATGGTTCGGTCATACTGTT
TCGTGGCCGCGACGGATAAAGCTCCACTTAAAAAAATCATCTGCCCACCGGTATCAAAAG
AGTTCACGATCGTGGGCTTAAGCTCGTACTCCCAGAAATTGCGGGGCTCAAGAGTTTTCA
GATTCTCTTTCATATCGTCCCCGTGAGCAAAGGGACCACTTAAAACTATCAAAAAAGACA
GAAGGTATTTCATCAGGCACCTCGGACTCTTTTGCTAACAAATCGTAGAAAGTGATATGA
AAGTTTTCCGACTAGAAATCCCAGAACGAAGCCTGCAATCACGTCAGAGGGAAAATGCAC
TCCACAATAAATGCGTGAATATCCCATTAAAATGGCCAGCGGATATAAAAGGTACGCCGA
TCTGGGGTAAAAAGAGCTGGCAAAAGCCGCGACGGCAACGGCATCCGCCGCATGACTTGA
AGGGAATGAAAATCCCCCGGCCAAAGGACCACGCAAGATCACTTCTTCAAGTAAATTCGA
ATTCATTGGACGAGGTCTTGCAAAGATATCTTTAAGAAAAGAACCTGATAGAGCATCAGC
GAGACTGGCGACAACACTCGCGCCCAGAAGAACTCCGAGTCCCTTCCATCTTTCTTTATA
AAAGATTCCGATCAAAAGAAGAGGTAAAAGAAAATAATAAAAAATGGAACTTTTAAAAAA
GTCCGTCCACAACGGGAAGAAAGCATCAAAGCCCTCGTTCGCCGTCGTAAGATTGATCAG
GTGAAAAAGCGCGTGATCTAGTTTTTCCAACATGGGCGCTCCTTAAAATGCCAAAATTCC
GACGGTCCAACTCAAACTGTAGATGTTTGAGTTGTCCGTCCTGGAGCTAGAAGAAACGAC
CACAGGCACGTCTCCATCCATGCGGACGTCATCTTCTTGCTCTAAAGATTGAATGGTGAA
TGAAATTTCTGAAAACCAAACTTGGCCTTTTTGCGTTTTATTTAATAAACCCCAACCAAT
TCCTGCGACGGGCCCATCTAAGTGAATACGACTGACGGAAGGGTCCGAGACATTTGATGG
CGTGTCTCCGTTTAAAAAAATCACTGTCGGAGCGCGGCCAATAAAAAGGCGTGCATAAGG
AGTTCCCCATTCAGGGGTTTCAAGATCGGGGATCTGCGCTCTTAAACCTAAAGTGAATAA
TGTGTCCCAAACAAGGTAACTGCGCACCCGATTGAATTTAACATTCGCACTCCACTCCAC
CGCCCACTGAGGATGAAAGACATAGAGCAAGTCGGTTTTTAAGTTCAGTCCCAAGCCCGC
ATCGTCACGCTCATGTTTGGAGATGTATACGGAAGAATTCAAACCTCCACCCGCAAGAAG
ATGAATCCCTTCACTCCAATATGACGGAGTAAATTCGTCAGCGAAGCTGGGAGCAGAAAA
TAAAATCGTGAAAAGAAAGATCCACTTTTTCATTAAAACCCCACAACAACCTGCAAGCCG
ACAGACCGATCTGAGACTTGCGGAAGAGCTGCGATGTTTTCAGGATGATTCGGCAGCAAA
GTGAATGGATTTAAGATGTATCCTAAAGACTTTAAAGCGACGGAATCTTTCGCGCGGAAG
TAAGTGCTTAACCGCTCAAATCCCATTCCCACCAAAGTTCCATAGATGGGAGTTTGATAG
ATGTCTTGGATGCTGGGTTTCTCGGTGTAAGTTTCGACGGCGAATTCAAAAGCGAGTGAT
GATAGAAACGTCCACAGAAACGCCTCTGTTTGTTCGTAGTCGCGATAACGATAGTAAAGA
TAATAGTAATTTCCCGAAAGCGCGTGCTTAAAGATATTGAAATCAAAACTGTCTTTATCA
AACTCGGGATGAAGCGGATAACTGAAGAAGTTATCCCAAGACCCATGATCCGTGATCGTA
TCCTTCTGAGTGATCAAATAGACCGTCCACTGCGCCCCGTACACTGCGGAAAAATCGAGA
ACCTTCTGATGAATACCAATTCCAGAAGAGGTGTTTTCTTGCGAGGGGTTGGCCAAAACC
AAAGACGCGCTAAAAAGAACTGCAACAAGACTGAAGACATGAACTCGGAAGTTCATAAAA
AGCTCCACGAACCACATGAAAAAACAAACTTGTGGGCCGAACTAACTATTTAGAACCTCT
AATATTTTCGACCTCTAAGTATGTATGTGATTACTTACTTATGTGAACGCAGATTACACC
CAACCCAAATAAGTAATCAAGCAATTACTTAAAAATTAAGCAGTGGGGGCCGAACTATAG
AAAGAAATATCGAGACCGTTGCAAGACTGCGGTGGGAAATGCACGAAATTTTAAGACTAT
TGCTTACGTTTATCAGGAACGTCTTGAGCGACAACGTTCAGAATGTTGTGCCATTTTGAG
ACAAGAATACCCGGCTCTTCGGAATTACGACTGGCCAACTGCTTTACGAGCAAGGCGGAA
AGTCCGACGGCGATGGTGAGGAGGAGCACATACTCCACCACGATTTGACCACGTTTATTC
ATGAATTAGATGATATCACACTTCCGCAAGAGCTAAAGCAGGAGCAGTGACAGCTGGACG
CCAGTTTTCCATTGTGAGACGCAAAGTCTCTATCAAAAGATCTAGGTTTTCGTCTTCGAT
AGGACCACGAAGTCCAATCACCACGTCGTCGTGCCACTTTTCAACTTCCAGAGGACCTGG
TTTTCCGATGGCGCCTTCGAAGGAAAGAGCAAAACTATCTACGGTAGGATAAACCATCAC
AAGGATGTTTGCTCCTGAAGCTTTAGAAACTTCTTTGGCCTTCGCCATTTCCGCGCCCAA
CTTCTGTTGAATCAAGAAATAGATTTTCAAAGCCAGAGCTTCATGAAACTGAGCAAAGTA
AATGCGAACGGGACCATCAAAGATGGCACTGTTAAAAGCAGGATTAAAATACTTCGACTG
CATTAAAGTGGTGTATGACGATCTCATGTTGTAGCTTCCCCTCCACGACACAGCTCAAGA
CTAGGAAGAAATGCCGTGTTTATTCAAAGGAAATTTTAAGAATCTTAAATTTTCTGACGC
AGCAGATTATTTAAAGACTATTAAAAACCTTCTTTCCTCTCGAAAAAACAGCCTTCTTCG
GCGCATCCCCCACGCTGTAAAACAGGGTTCGCCAGTCCTTCTCGATGCACAAAATATCAG
CAGACTTCCCGACCTCAATGGAACCCACCTCTTGCTGCAAGTTCAAAGCATGAGCAGCTC
CGACAGTGTAGGCTCCGATGACTTCAGGAAGTGTCATCTTCATTTCAAGTCGCGCTAGCA
ATCCCACCAAATTTAAATCCTGTGTGGGTGATGTCCCTGGATTAAAATCTGTCGCTAAGG
CCACGCGGGCCCCTGCTGCAATCATGTCGCGAGCGCGCGGATAATTTGTTTTTGTATAGA
GATCCGCTGCGGGCAGAAGGACACAAGTCACTTCAGACTTCGCCAAAGCTTGAATCTCTT
TATCCGAGACTTGCAAAAGATGGTCACCTGACAAGGCTCCTAAGCGGACAGCCACATCAC
TTCCGCCGCTTAAAGACATTTGATCGGCGTGAATCAGAATTTCAAATCCCATCTCTTGAG
CTTTACGCAAATACGCTTCGGATTCCGCTTTCGGAAAAAAGCCTTTTTCGATAAAGACAT
CCACGCGACGAGCGAGCTTTTTCTTTTTAACTACTGGAAGGACTTTATCGCCCAAGAAGT
TTAAATACTCTTCATAGGTTTTAAATTCAGGAGGCAGAGCGTGCGCACCCAAGAACGTGC
AGACAGTCCGAAGATTCTTAATTGTGTTCGCGGCCTCAAGCATTTTTAATTCATCTTTTA
AATTCAATGCATAACCGGATTTGATTTCAACCGTCGTCACACCTTGAGAAATAAAGTGAT
TCGCTCTTTCCTGTCCGTCTTTAGCCAGTTCAGAAACTTTCGCCGAACGCGTTTTCTTCA
TGGTGGATAAAATACCGCCTCCGCGAGCGGCAATTTCCTGATAACTGACACCTTGATTGC
GCATTTCAAACTCTGCAGCGCGATCCCCTGAAAAAATCAAATGTGTGTGACATTCTACAA
AACCTGGAAGGACCGTAAGTCCCTTCATGTCGAACTCTTTAAGACCTTTTTTTCGAGACC
ATTCTTTCGGAAGTTTTTTATGCGCCCCCACCCACGCAATGCGATCTTTTTCGATCACGA
CAGAGGCGTTAGACTGAATGCTAAGATCTTCTTCCTGCACGTGCCGTCCGCCTTTTGCGG
AAGCGCCTTGCAAGGTCAGAAGTGTGGAAATATTTTTTAAAAGAATGCCCATGGTTTATT
CAAACACATGCACGCCTAGGATCAAGCAAAAATAAAAACGGCGCCCTTAGAGCGCCGTTT
CACCATCTTAACTGTAATAAAATATTATTGCGGCGAGAACCACATATCGATGATGGATCC
CTGCTTCTCTTTACCTTTCTCTACGAAGACAAAGGTGCTGCGCTCACGCGCTTCTGCTCG
AGAACCAAACGGTGTCTTCGCACTGTCATCGTATTTCAATGAAATCGACTTGATGCGCGA
CTTTAATGGTACAAGCTCGGAAGCTTGCGATTTACCATCACCATTTTTATCAAACCACAG
AAGAAGTTTTGCAAAGTCTTTGTCGTTTTTATCGATCACGCCATCGCCATTAGAGTCAAA
CTCTCGCAAGGCTTCGAAACCGTTTTTAAACTTCTCACCTTCATTACCAAAAAGCTCGTC
CGCTTTTGTGATCTTCTTATCGCCATCACGGTCGATAGCCACGAAAGCTCCCGGAGCTTT
CTTTTCTGGCCATGATGTTTTGCCTGAAGGATTCAGAGGGAACTCTGAATGACCGTCAAA
TCGCGGACGATTGTCGTCGAAGAAGACCATTAATGGAGAGAAGTAACCGCCGCAGTGACC
TGTCTCGCCCGGAAAAAAGGCGGAGATACTGTATTGCCGGCCGTCTTTAGACGAACTGGT
ATAAATACTAGCCGAAAGAGGGCCGTCAGTACCCATATACTGTTGTCCTGCCTTCGGTGC
GAACGTTTGTGAAAAGGAAGTCCCATGAAGCTTTACATCGAAATCTTCACTAATATTCCC
TTCTTCATCGACGGTCGTTGTAACTGAAATTGGTACAACCATTCGTACTATATTCCCTGC
ATACGAAGCCACTACGCCAGGGGAAACATTTGCCCCAGTTATGTCTTGCACCACTTCGTC
ACCAGCGTTCAATACTATATCCGCTGGATATTTAACCAAATAACTTTTAACTGTCCCCTT
GTCATTGATAGCGACATTGAACTCAACAGTCGCACCCCTCGCAATCGGATTTGAAACCGA
ACGAAGATTTGTACCAAAACAAGTATTCGTAATATTTATGGTGATAGCGTTCTGTGCCGC
TCGAGTCACTTGCCCGGAAAGCACAACCCCTTGGAAACCGGCCGTGCCACCCACGCCCGA
GTTGACGGCTGCGGGTTCTTGTTCCGCGTGTGCGTAAACCCCGATGCCGAATAAAAGTGG
CAGTGGTAGCCATCTTCTAAGAAACATACAAGCCCCCTTGTTTTCCCCTTAACGTGCCCT
ATTATTTACCCACATCTTGTGGACGAATAATTTGGTAATAAATCAAAGAATCCCGTGCGT
TGTTTCTAGAGAAGACAACTCTAGTTACATCGGCTGCGAACAATTGACCCTTAGAAAACG
TATTATTCATATAAACAGAACGCAAAAGATTGACTGTCTTCGTTTTCGGGTCTCTCTCTA
AATAATACTTGATAATATTCACGGCTTTCAAGCGCACAAGAGGAGCAGCGCCCCCCATCG
GCGGTATATCCCTTAAGAACTTATCTTCATCGTTGATTGTCTCATTTGGATACAAGGGAT
GAGTCTTATTTAAGAAACCTGTGAGGTTGAAGGGGGTCAGTCTTGATTCCCCCGGTGCGT
TTACAATTCCCACGAAAATCGGAGAGCGGGCTGGCACATTGTAGTTGGGTCCTGTCGGAG
TCATCTCGCGAACAGCTGCTGGAGAGTCCAACATCAAAATCGTCCCTACCTGCCAAAATC
CCGGATTGGATTTTAAAACTTCATTTCCTTTGTTCAAAGACCGGAAGATTAAAGCCGCCT
CTTGATTCGCACTTGCCGGAAGAGCCCCTAAATCGTAAGCCAAGGCCGGCGTGTACATCA
TCGTTCCCAACTTGTCGTTGGAAGTCATAAAGACAAACTCATTGCGACGACCAAACTCCA
ACGTCAGCTTTCTTGGAGCATCGAACTCTTGGTCTCCACCAGAATCCGAGACATAGTCGA
AGAAACGAAAGCCTGTATCGTCGGGAATCAACACATTATTGAAAGAAGGTTCAGAGTATT
TAAGGTCTTTAAGAATCATACGCTCAGCGATGATGTTATCAACCTTATCTTCGATCTCAT
TGGTGATTTGATCTTTGGTCTTTGCAGTAAAAACAAAGAAAGATGCGGCAACCATCCCCA
TGATCCCGAGGAGGGCCACACCGACAACCATTTCTGCTAATGAGAAACCTTTTTGATTCA
ACTTCATTGTGAGTTCACCACAAACTGATAATCTTGAAAGCCATAGTTGGCTGGATTGCT
AGGAAGACTTCCGTCACCTTGAGCCTGCGACCAATCTTTATGACTCATTCTTACCGTCAC
TAAATACAATCCCTTAAATTCTGGTGATGCCTGCACCACGAAGCCATATCGTCCTGGACA
TTCAGAACAATCTTTTGCCGGCAAAATTTTACCATTTCCCCAGGCCATAGGAAGCTTGTC
TAAAGCCAGAGCTTCACTGCGTGACTTGTCTGACGTGGAATAATTGATTTGATACATACG
AACATTCGGGCGGATATTTTCAATCACGTCGTTGATCTGTTTGTACAAAGAGTTCTTCGT
ACCGCTTTCTTTAGCGACTTTACGCATGTTGATAGTTCCTGAAATAAAGAACGAACCAAC
TAACGTAATCATGGCCATTCCAAGCAGCGATTCTAAGATCGAAATACCTTTTTGGTTCTT
GAGTTGCGACATCATATGCCGGACTCCCGCGAAATTTCTAATACATAAAAATGAACAAGA
CGGTTCTTACAAGTCGTCGCTGTTCCAGTCGAACTTGAGAGACCGCAATCTGGGTCTACG
GATGTCCAACGGAACGGATCGGCCTTCGAACGAAGAGCGATCGAATTACAGCGATATAGA
TTTGCCACATTTATCATTGAAGGATAAGGATGCCATACAGGATAGCGGGCAATTGTCGAA
CAATCCTGTCCGTTGATGCCTTTTAGCACGCGTGCTTGGCGCAACTCATAAGTAGCCATT
GGATGATAAATTGTACTCCAACGAATTCCATGATTATAGGCGGTATCATCAATATCAATT
CCGTTTGTTACGATAAAACTACCGATAATTCGCAATGGCTCACCACGAGGCTCAATTATT
AGTTTTTCACATGTAAAGAAACCTGCTACAAAATTTGCGGTGCTTTTAATAATACAATTT
TTAGCCATAGACACGACTTGGAAGTCGACATTAGAAATACCCCCGGCCTTATAAGCGTTC
TCACGCTTCAACTCAATGTCCTTTCGATTTTCATACTTTTCGGTAAATGACCAAGAGAAT
TTCGCGTTTGGAGCGAACGACAGTCCCCAGTCACTCAAACCGAAGGCAGAGTTTTCCGGA
GTTTTGCAAATTATGTCATAGTTTTTATATGCGTTCTCATTCGGTAGCTCCCCACGCCAT
TGCCCGTACTGGTCTCCAAGATACTGAGAACCTTTAATCGCCGTACCTTCACGACTGAAC
TGCAAAGTACCTACGTTATTATTGGACCACGGTCTTAAAGAATACTTTTTATAATAAGAA
ACGTCATATGCCTCAAGGCGCATATTCAGGGAAAGCGGGTTGCCGTTACTATCAAGTAGC
ATCTCTTCATTTTCAAAAGAGACTTCAAGGTCACGGAAAGAAGCATTTCCGGAGTTCGTG
GAGTTAGGGTTGTTAGGATCTTGAGGATACTTTAATGTGATATGCACTTTGGGTTGCACA
CCTTCTTTAGATTCCACTGCCGCCAATTGTCTTTCGAACGTAGTTACTTGCTCTGAAGCT
CGAGCAAGATCATTGTTTTTATTTTCTTTTGCACGGTTGATTTCGCGAATCTGTCTTTTA
ATATCTTCAACACGATCCTCAAGACGAGCTATGCGGTCACGGTCTTTTTTATCACGGGCT
TCACGCAAGTTATCTTCTGTTTGCTCAAGGTCTCTGTTCGCACGAGCTAATGCATTTTCA
ATTTCTCTAATATCCTGTTCAAGTCTTTCTTTTGCAAACTGGGCGTCTGCAAGTTTCCGT
CTGATCGAATCCTTTAAGCCAGAAAGATCAATTTTCGGCTCTAACGTCACTGTTCCGTTA
TCTGGAATCTCACCCAAAACGACAACGGACTGACCGAAGCTCATAGTGAACTTCGCTACA
GCGGCTTCTTTTTTTGTCAGGTTAAATGTATTCAGAATACCGCGGATTGCATTCGGCGCA
TCGACTTCACCCGTTTGCGGATTGAATCGGTTTTTGTCCGTCATACCCAGACGGTACTGA
TGTTTACTGCCTGTATTTCGTAAAATTTGACCACGCAGCTGACTGTTAATCGTGCTTTTC
AAATCATATTTTGAAAGATTGTACTCGACACATTTTTTTAAATCCGAAGGATCCACCGTA
TCGCCACTGGTCTGAAAGCCGGAAAGGAAGTCTAAACCGATGTCGCGCGCGCCATCCAGC
TCAACCCCTTTTTGAAAGCCACCAAACTGGCGGATGTTCGCCCAGAACTGATCTGAGTCG
GCTCCCGCGCTTCGAGGTTGAAACTCGGCGTTCCTACGAAGCACCGGGCCTTCACCTAAA
ATAATCTTATCTTTGAATGTCACTGGCGTATAAACTGTATCAACGCCCTTTTCGTCAGAC
TCTAAATCAGGTGCCGCGGGTAAGCGAACCGCTCCATTTACAAACACCGGACTTTCAAAA
ATAAGTCCTGGAAATCTTAAACGATCATTTCTAGAAGAAAATTGTTTTAGGGCTGCATCC
CCTTTTGCTTCAGGGACACCGGATCTATTCTCTTTATCTAAGTGAAGATCACCAGCCACG
AGCAAAGCAAAGCTTCCCACTTCGCGAGGATATACGCCGATTTTTGAAGTCGTCGTTAAT
TCACTGCCGCCGACCAGAATCGGTTTGCCTGAACCATCCAACAAACTGATTTTGACCGTA
AGATAAAGCTCTCGGCCGTATTCGGGAATCACACCGCGATTATCGCGTGCTATGTCAATG
CGAATCGCTTCGGTTTTATAACCCTTTAACTCAGATACGATTTTGTAAACAGGATGAAGG
GCACTGAAAGTTTTTAAGTTGATCGTCTCGCCAAATCGAATCAAGGGAGCTTTTTCTGGA
TTTGTAACACCGGCCAAACGCAAAAAGTTCACCGTTTCGGCCTTCATCAACATACGCTCG
ATAGAACGCGGATGCGCAAGCACTCCGTTCATGTTGTCGCCGCATTTTTCCGGCATCCAG
TCTTTAGAAAAACACCAGCGTTGTTTGATACCAAACAACGTAAAGTCCATCATCGAGTGC
AACGCCAATCGCGCCGTGATGATAGAAGCGGTCTTCGTCACTTGTTGACGATGTTTAATG
ACTTGCGGAGATAAGAAATAAAGCATAACGCCCACGACACCAACGGCGACGAGGGCTTGG
ACAAAGGCGCTACCTTTGTTGTTCGGCTTCAAGATAGAACGTTCTAGCCAGAAGAGTGGT
TTCATGGCGAATCTCCTATCTGTCCATATCGACACACAGGATATCAAACTTAAGATACAA
AAGTCCGGTAGGTCCTGAGATTTACCTGACTTTCACTCTTAGTGATTCACTATGAAACAC
TCGCTGTTTCGATCCGGGAAACTACTTGGCTTTCCCTTGGTTAGCGACGGCTTCGATGGC
CGCTTTCACTTCTTCAGGGTCTCCGATGAATTCCTTCTTCAGGACCTTAAAGTTTGCGTC
CAACTCGTACATCATAGGAATACCCGTTGGCATATTCACTCCCATGATTTCATCCGGAGT
CATGCCTTCAAGATGTTGCATCAAGGCACGCAAACTGTTCCCATGCGCCACGATCAAAAC
ATTCTTTCCCGATTTGATCGTCGGAGCGATCGTGTTGTTCCACAAAGGCAAGAAACGCGC
GACCGTGTCTTTCAAAGACTCTTGGCTTGGCAGAATTTTTGGGTCCACATCTTTATAACG
CGGATCATGAGAAGGATGGCGAGGATCGTTCACATCCATTGCTGGAGGCGGAACATCATA
ACTACGTCTCCAAATTTTCACTTGGTCCTCACCATGACGAGCCGCGGTTTCAGCTTTGTT
CAGACCTTGCAGAGCTCCATAATGACGCTCATTCAAACGCCAGTCTTTGTGTACTGGAAG
CCACACTTGATCCACTTCATCCAAAACGAAGTTCAGAGTTTTAATCGCTCTTTTGAGCAT
GCTTGTGTAAGCGATATCAAAGCTAAAGCCTCTATCTTTGAGTGCTTTCCCGCCTTTTAG
AGCTTCGGCTCGACCTTTTTCTGAAAGATCTACGTCTTGCCATCCGGTAAAACGGTTTTC
TTGGTTCCACACACTCTCACCGTGTCGAATTAGAACTAACTTATACACAGTTTAAACTCC
TTCAATTTACATAGAAAAAGAGCTATCATGGCAGGGCCTTCTTTTACATCAAAAGCTTGT
GATATCGCCACGCATTAAGGCGTGTCAAACTCCCAAGATTTTGAAAAATTAGCAGGCGTC
TAAAACGTGGAGAAAACACCGTGAACAATAGCAGTGGCATCAATCGCGCCAACCTTGAAT
ACATTGAACAGCTTTACGCAGATTTCAAATCCAATCCGGATTCGCTTGCCGTTGAGTGGA
GAAGTTTTTTTGAGGGAGTCGAGTTTGCTCAAGAAGGCAAATTCGGAATGTCCGACAAAG
AGCTCGCGGTTTTTCAATTGATCCAAGCCTATCGCGCTGAAGGCCACACGGAAGCGAACT
TAAATCCTCTGTACGCTCCGAAAGAAAGCGAATTGCTTTCTTTGAAACGCTTCGGTTTGA
GCGAAAAAGATTTGTCTGCAAAATTCCAAGTAGGCTCTTTGATCGGCAAACAAGGTGCAA
CACTTTCAGACATTATCGCGCAACTTAAAAAAATCTATTGCGGCACTTTGGCGTTGCAAG
CCGCCGACGCTTCTCCCAAAGAAGTTCAATGGTTGCAAACAGAGTTTGAAACAGCGAACG
CTGGCAAGCTTTCTTTGGACGATAAGAAAAACGCTTTGTCGTCTTTGACGAAGGCTGAGA
CTTTAGAAAAATTCGTGCACACACGTTACGTGGGTAAAAAACGTTTCTCTGTGGAAGGGG
CAGATTCCATTCTTCCAATGATGGACACTTTGGTGAACAAAGGCACAGGCCTGCAAGTTC
AAGAAGTTTTCGTCGGCATGGCTCACCGTGGTCGCGTGAATATTCTTGTGAACTTCTTCG
GTAAAGGTGAAGAGTACGTTTTCGGTGACTTCAACGGACCGCTTGAATTAGCAGAACCTG
TGGAAGGTTTTGATGGCGACGTGAAGTACCACCTGGGTTATGTTTCTGAAAAGAAAACAG
CGAACGGCACTTGCAAAGTGACGATGGCTTACAACCCTTCCCACTTAGAAACTGTGAATG
CCGTGGCTGTCGGTATGGCTCGCGCGGCTCAAGATGCGTTGGGTGACAACACTCGTAAAA
AAGTAGTTCCTGTTCTTATTCATGGTGATGCGGCTTTCGCGGGCCAAGGTATTGTGCAAG
AAGTTTTGCAAATGGCGGGAGTCAAATCTCACACTGTCGGCGGAACTATTCACGTGATCT
TGGACAACCAAGTTGGTTTCACAACAAATGGTTTTGATACTCGTTCTACTCGCTATGCTT
CTGATGCGGCGAAAATGACTTTCACACCGGTTCTTCATGTGAACGGTGATGATGTTGAAA
GTGCTGTGCGTGCGATGGACATCGCTCTTCGCTACCGTCAAGAATTCGGCAAAGACGTTG
TTATCAACTTGATCTGTTACCGTAAGTACGGACACAACGAAGGTGACGAACCTGCTTTCA
CTCAACCGCAAATGTACGAGCTCATTAAAGCTCACCAGACAGTGCGTGAAATCTACGGCA
AAAAACTTGTCGCTGAAGGCAGCTTAGATCAAAAATTTATTGACGATCTTTACCAAAAAG
CGATGGATCGTTTGCAATCCATCTTTGAAGAAACAAAGAAAACAGCGCCGAAGCTTAAGA
ACTTCAAATTCGAGGGCCCTTGGAAAGGTCTTCGTCGCGCGACGGACGCGGACTTTGAAA
AACCAGCTAATACAAAATTCGATATCAACACTCTGAAAAAGATCGGCGAAAAAATCGGTT
CTTTCCCAGAGGGTTTCACTCCTCACCCTAAATTGATCAAACTTCTTGAGACCCGTAAAA
ATATGGGCGCAGGAAAAGATCCTATCGACTGGGGTATGGGTGAACTTCTTGCTTACGGAA
CTCTTCTTCACGAAGGTTCCAGCGTTCGTTTGACCGGTGAAGACTGCGTGCGCGGCACCT
TCACTCATCGTCATGCGGGTATGTATGATTTCAAAACAGGCAAGGCGTACTTCCCCCTTG
CCGATCTAAACCCGAAAGCCAACCTGCTTGTGGCTGAAAGTATTCTTTCAGAATACGGCG
TACTTGGTTTTGAATATGGTTACTCAAACCAAGATCCTCGTTCCCTAGTTATGTGGGAAG
CGCAATTCGGTGACTTCGTTAACGGAGCCCAAATTGTGATCGACCAATACATCGCGGCCG
CCGAATCTAAATGGCAACAAATGAGCGGTCTTGTGATGCTTCTGCCTCACGGATACGAAG
GTCAAGGACCTGAGCACTCTTCGGCTCGTCTTGAGCGTTTCTTGCAACTGGCAGCGCAAA
ACAATTTGCAAGTGTGCAACTTGACGACTCCAGCGCAGATCTATCATGCTCTTCGCCGTC
AAATGCACCGTGATTTCCGCAAACCACTTGTCGTGATGTCACCGAAGTCTTTACTTCGTC
ACCCACGTGCGGTTTCAACTTTGGAAGAGTTGGCAAACGGTCAATTCCAAGAAGTGATTG
CGGATACTGTTGATAAATCCAAAGTGGATACAGTGGTGTTTGTTTCCGGCAAACTTTACT
ACGAGTTGTTAGAAGAAAGAGAAAAAACGAAGAAGGACAATATCGCTTTGGTTCGACTAG
AGCAGATCTATCCTTTCCCTGCAAAACAAGTCACTGAAGTTTTGAAGTCTTATCCAAAGG
CAAAAACTTTGATCTGGGCCCAAGAAGAACCTAAAAACATGGGTGCTTTCCAGAATGTGT
ACTTTAAGTTTGTCGATGTGGTTGGCAAAGCCGGCATGAAGCTGGGCTTTGAATATGCGG
GCCGTCCAGAGAGATCTTCTCCGGCGACGGGCTCTACATACCGTCACGCGATTGAGCAGG
CTGAAATTATTAAATCCATTTTTGGCGCCTAAGGCGCAGTTTAGGACTTTGTAAATGAAA
CAAGAGATTAAAGTTCCTACGGTTGGGGAATCCATCACAGAAGCAACCATCGGTAGCTGG
ACAAAAAAATCCGGCGACTTTGTAAAACGCAACGATGTTTTAATGCTGCTTGAAACAGAC
AAAGCCAGTGTTGAAGTAGTCGCTGAAAATGACGGTGTCTTGACTATTCTTCCAGGCAGC
GAAGCTGGCGCCGTGGTAAAAATCGGTGCGACTGTAGCTACTTTGGATACTGATGCAAAA
CCAGCTGCGGGTGCTGCAGCGGCAGAGCCTGCGAAAGCAGAATCAGCTCCAGCACAAACT
CAAGCGGCTCCTCAACAGGCAGCTTCCACAGGCAAAGATGCGTCAGCGCACCTTTCCCCT
GCTGTGCAAAGAATTGTAACTGAAAAAAATCTAGATCCTTCTTCTGTTCAAGGGACTGGC
AAAGACGGTCGTTTGACGAAGGGTGATGTTCTTGATGTACAACCTCAAGCGAAAGCCGCT
CCGGCAGCAGCCCCTGCTAAGTCCGCAGCTCCGCAAGTTTCTGCGGCGGATGTGATGGCT
GCTCGTGGTCCTTCAAAACAAGGCGATAAAAAACTTGTAGCGATGACGACGATCCGCAAA
CGTATCGCTGAAAAACTAAAAGAAGCGCAAAACACCGCCGCTCTTTTGACGACTTTCAAC
GAAATCGACATGACGAAGGTGATGGAGCTTCGTGCGAAGTACAAAGACAAGTTCAAAGAA
AAATACGGCTTGAACTTGGGCTTTAATGGCTTCTTCGTAAAAGCCGCGGTTGAAGCATTG
AAGGCTTACCCTGCCGTGAATGCATGGATCACAGGCTCTGATATCGAATACCACAATTAC
TACAACATCGGTATTGCGGTATCGACGGAAAAAGGCTTGATGGTTCCCAACGTGAAAGAC
GCTGACACTCTTTCATTAGCTGGAATTGAAATGGCCATCCGTGATTTGGCTACAAAAGGC
CGTGATGGAAAAATCACTCCGAATGATTTAGGCGGTGGGACTTTCTCAATCACAAACGGT
GGCGTGTTCGGATCTCTGCTTTCAACTCCGATCTTGAACTACCCGCAATCAGCTATCTTA
GGACTTCACAAAATCCAAGACCGCCCTATGGCGATCGACGGAAAAGTAGAAATCCGCCCT
ATGATGTATGTCGCATTAACGTACGACCACAGAATCATCGACGGGAAAGAAGCCGTCAGC
TTCCTTGTAAAAATCAAGGAGCTTGTCGAAGATCCAGAAAGACTTCTACTAGAAGTCTAA
TAAAAACCCAAAAAAAGGCCCGTATCAAACCGGGCCTTTTTTTTATTTACCAAAATTTGT
TTATAGTTAGATAAAACAATATCCGATTTATCTGACATGAAGTCTCTTTTTCAATCTTCA
TTGTGTTTCTTCGCCCTGACTTGTGCAGGTTGCACTGGCGAACTATCAACGGCAACATAC
GGCTCGATTCAGAGTCTTTACGGAAATTGGACAACGGGTTGCAAAAGCGAAGGAACCGTC
TTCGCAAAAATCAACGCTCTGATGAATGAGGACGCCACTTATAGGTTGGAAACCATCACT
TACTCGGACCCGACCTGCACGACAAAGCTTTTAGCTCTTGATGAAACCGGCACGTTTCAA
ATCACTCGTATCACGAACACGAAGCTGGACCATTCCGGAGACCTTACTTGGATACTTTCT
TTAGCGACGGTCACGCCCCTCTCCGTTGATGCAGAAACTTCGCTTAACACATCCGCCTAC
TGTGGTTTCACGGACTGGCAGCTCAATATACCAAAGGACATCATGGGTCAGACCTGCGAT
GGAAAGACCATAGGATCCACAGGAAACAAAAACTATGACCTGTTCGATGTAGCAACGACA
GACAATCCCTACATAGGACGCAAAACCGGCGATCTCAGATTCGGCTATAGATCCACCGAT
CGCGACGGAACTTCAGAATCCCGAAGACCCAACTCTTTAAACACCAACCTCATTTATCGA
AAATAATAAGGCCATCAAATCGCCCCACAGACCTATGGCATAACACAACAAACCGCTCCA
CAAGCAGCTATAGCCTCGTCTACAAAAAACAACAATAATCCCCCACCCAAAACCCAAAAC
ACTAGGACCGTTCAAAAAGGTCCAGCCGCAAGGCGGAAGGGGCCCGACAACGCAGCCGGA
TGGGCCTTTTTCAACGGTCCGGGTAATGCGATGATTCTTTGGTGACCCTTCTGCTAGTAT
ATCGTATAAAAGCATAAGTGCTTTTCACTAAAGGATGCTTCTATGAGCGAGACACAATTT
GATCTAATCGTTATTGGTTCTGGACCCGGTGGATATGTAGGCGCGATTCGTGCCGCACAG
TTGGGTTTAAAAACAGCTGTTATCGAAAAAGATAAAACTTTTGGTGGTACATGCTTAAAC
GTCGGTTGCATTCCTTCCAAAGCTCTTCTTGAAAGTTCTGAACACTACGTGGCCGCTCAA
CATGATTTTGCTGCCCACGGTATTAAAGTTTCTAAAGTGGATTTAGATCTTCCAACAATG
TTGGCTCGTAAAGACAAAGTCGTAAAACAAAATACGGAAGGAATTAACTTCCTGTTTAAG
AAAAATAAAATCACTCCATTCACTGGCTTCGGTAAAATCGTCGCTCCGGGTAAAGTGGAA
GTGAAAGCGGACGACGGCAACACGCAAGTTCTAACAACAAAGAACATCGTGATCGCGACA
GGCTCTGCACCGGTTGAGCTTCCTTTCTTGAAATTCGATGAAAAACGCATCGTCTCTAAC
ACGGGCGCATTGGTTCTTTCACAAGTTCCAAAAACAATGATCGTTGTGGGCGGTGGTGTG
ATCGGTCTTGAACTTGGTTCTGTATGGCAGCGTTTGGGCGCTAAAGTAACAGTGATCGAA
TACGCCAATCGCCTTGGTGGAACAATGGACCAAGACTGCATGAATGTGCTTAAACGCGGT
TTAGAAAAAGAAGGCATGAGTTTCCTTCTTTCGACTAAAGTGACAGCGTCAAAAGCATTG
AATGACGGCATTGAAGTTACTTACGAATCTTTGACGGATGGTAAAACATCTTCCATGAAA
GCCGACGTCGTTCTGGTCGCGACGGGCCGTAAACCATTCACAAACGGTGTGGGTTGTGAA
GAAATGGGCATCCAAAAAGATCCTCAAGGTCGTATCGTTGTTGATAAACACTTCCAAACA
AATGTTCCTGGCATCTATGCCATCGGTGACGTAATTGCGGGCCCAATGCTAGCACATAAA
GCGGAAGAAGAAGGCGTGGCTTTAGCAGAGATGCTAGCAGGTCATGCTGGACACGTGAAT
TACAACACAGTCCCTGGCGTCATCTACACGCACCCAGAAATCGCGGCTGTCGGATTGACA
GAAGAGCAATTGAAAGAAAAAGGCATTGAATTCAACGTTGGTAAATTCCCATTCATGGCG
AATGGCCGTGCTCGCGCGAAAGGCTTCACAGAGGGATTTGTAAAAATCATCGCTGACAAG
AAAACAGATCGTATTTTGGGCGCGCACATGGTCGGACCAAGTGTTTCTGAGCTCATTCAT
GAAGTGGTTGTCTGTATGGAATTCGGCGGCAGCAGTGAAGATCTAGCTCGCTCTTTCCAC
GCGCATCCAACACTCAGTGAAGCGGTTCGCGAAGCCGCCTTGGGCGTAGAAAAACGCACA
AGACAAATGTAATTTTTGAGGTTCTAAAAACTAAAAAGCCTTCAGGGATCCTGAAGGCTT
TTTTATTTTATCGACAAAGTGACTGAAGCACATCCCAACCCGGTCGAACCGCGGGCTCAA
TCGGAGCCTCTTCCGCCGTCGGCTCAAACTGGCTGACCAGATCGTTTTCATATTTATAAC
AGTCGCGACGCTTGAAATTTTTCTGCTGAGGCAGGCTTTCTAACACGCTCACCATTAAAT
CCATATGCGCTTCATCTAAAGCTCCCTGCGGAGCGCTGTTGTCACGAAGAGTTTTAATTT
GCCCCAAGACGCGGTGAACGGAACTGAATCGCTCTTTATTATTACGTGCTTTGACGACTT
CTTTTTGCAGAAGTTCGGCGTAACTATCCACCTGCTGACGAAGACTGCGTTGGCTCTGAA
TGGGAACTTCTTGGCGGATCGCTGCCGAAGCATCCAAGACTAAAAGCCAAGTAAATGCCG
CTAAAAAGATACTTTTCATGCTCGCCTCCAACATTTTTATCGTATGACTTCCCGTTTTTA
GCAATCTCGACTGTGGGGAAAGCCTAAATGCTGATACTTTTTTAATTAAGAACGTTTGAG
GAACCACAATGAAATGTCTATTTACCATCAGTATTATTCTTTTTTCACTTGCATCAGCCG
CATCAAACAAAATGGATATGGCTTGCGTTACAGAGTTCCCATCTACAAGCTTCGTTGTCC
GCGAAGCTGCCGACACTGTGATTGTTGAAATTTTCAATCACAATGGTCCGCAGTACCGTC
CCGTCTATGACGGTATCGTCACTCCGAACGACCTCGGTACTATTGCAAAACGCGCGAACG
TTGTCAGCAAACTTCCGACGATTTTACGTTTTGAATGGCCGAGAGCGAAGTGTGAATACC
ATGGTCCATTAGTAAAATCCTGCATGGGAACGACTGACGAACAAGATGTGAACGGATTCA
AAGTAAGCGGATGGTCTTTCACTTCCTCAGAAGTGACGGAAAAAACTTTCGCTGGAGATT
TTAAGTCGCATAAAGTGTCTGCGCATTTCAGCGTCGATGGCAGCACGTATTCCGTGCCCA
TGACATATCAGGAACATGATTGCGAACCGAACAGATATTTTAGAAAAGACATTCTCCAAT
AAATTGGATTTTTAAAAACAAAAAAAGCACGGTTCAGCACCGTGCTTTTTTTATTTGCCG
TAAGAGGATTCTACTTACAGATAAGATCCACGACTTGGAATGCCTTATCAACATAGGCCT
CTTTTTGGCTCTTATCGTAAGACTTCATCATAGACGTCACTTCTTTTTTATACTCCGGGC
ACTTTTTAGCCTGAAATTCTTTTTTATCTGGCATGTAAGATAAAGACTCCATGAAAAGGC
TCATGTTCAGTTCCTTTTCTTCAGATTGACGTGGGTTCTTTGCACGCAAATCACTTAAGT
CTTTATAGCTTTTCAAGAAAGCATCGAAACGTTTGTTCACGTCTTTTTCTTTCTTTAACT
CTGTTTCTAAAGCCGCTACTTTCTTATTGAACTCTGAAAACACATCCACTTTCGCCGCAG
CAACCGGAGTTCCTGCGGTAAAAAGAGAAACAGAAATTAAAGCTCTAAGAATTTTTGTTC
TGTGCATGTTCCTGCTCCTAAACCTTTATCCAACACACGTGCTTGCGCTTTCACTGCTGG
GATGTAAATAGAATCTTTGTAAGCAAACAAGTATTGCGCCAACGTCAAAGGCTTACCACC
TTTAGAGATGGCTTTTGCTCGCGCTTCACCTGCTTTGAATTTACCCTGACCCGGCTCGTA
CCAATAGTTCATATCGAAATCGGCTTTCGTGATCGGATACTTCTTCAAAGTGGCAATACG
GTACTTCAACCACTCGCGGAAGAACATCGCAGGGCGGCCCGGGCCTGAATTGTAAGCCAT
AACAAACAGCATCTCTTTGATGGTCTCTTTGTCAAAGCTATCAATACCTGCATCCTTCAT
CAACTGTTCAGCACCTTTGAAGTTCGGATCTTTATTGTCTTTGGAACGAGCAAAGGCATT
GTTCGCATTGCGTTTTGTCGCATGATAAAAGATTCCGTAATACACAAGGCTGCGCAATGG
ATTTGGCGGAGACGAAATCGCATGGCAGCGATTGGCGTCATCGGCTTTGATATCTTCCGC
ATTCTTCGGAACGGCGCCAGGAATCTTCATCAAGCGTTTGCAAGACTCTTTTTCGCTGTT
CGTGATACGACCTTTGAAATTTGGATAGTTTTGCTGAACGTCGACAAGTGCTTGATCCGT
GAATTGACCAATACCACCGTCATTCACCAGACCAAACGCGTTCACGTGCAAACCACTTTC
ATTTGAAAGTTTGGGTGCAATGAATTTCGCAGGCACATCAAGACAGTCAGCCACATCAAT
CAAAGAGTTATAAACCAAGTTAACGTAATCTTCTGTCACGCAGGCTTTGTGCCCGTAGCG
CTCCGGTTTACCTTCAGGGTCATTATCACACTTAGAAAATAAATGCGGATCATGCTTATA
ATCCTTAACGTCCTTCACTTCACGTTGTTCTGTAGGACCTTTGGTGCGATTGTAAGCAAT
GTCGGCTTCCCTTTTTTCTTCTGGAGTCAACGCACGGTCTTTCCAGAAGCGTCTCATGAT
ATAAAGCGCGCATTTGCGAGGCAGAACTTCTGCAGTCTTAGAATAATCACGAGTTCCAGA
AAACAATCCTTGAGGATCTGCTTTTTTGAAAGCTTCGAATTTATCTTGAAGATAGTTACG
GTCTTTGCCGCAATCTTCAGGCTTTTCAAAGCTCAAAATATTAGGTGTGCCGCCAAATTG
ACAGTTACAAGTCATGTCTTCTTGAGAAGCCGTCATCGTTGAAACGGACTGATTCGCCAA
ATTGATTTTCTGAATGACTGTCTCTTCTGCTGAAGAGGCGAAGTCGCTCCCGTCAGGTCT
GTAATACAAGCCGTACCAGCCGAAAACTGCAAAGCAAGTAAAACAACAAAACGTGTAAAG
CCAGAAGGATGTCCTTGATTGCTTCACCCTACTCTCCTTTTTGATAGTGCATCAGCTTCT
TATCTGTTTATTCAAAGCAAAACTAAAGGTACGAAAGTCTAGATGCTTCCACAATTCTTG
AAGAGTTCTAATTTTGAGACGGTGAAATTTAGAAACTGTAAGAGATAGCCAGGACGGCGT
TCGCCCCGCCTAAAAAATAAAAAAGACCGCGCATGTCTTCGTCTTCGGATTGACTGGCGC
TATAAATATTCACAGCCGCAATCAAAGCATGAGTCGCGACTCGAATCCAACGGCGATTTT
CCCGCAATTCGTTTTGTTTCAAAAGATATCTTTGCAGCACTTCGTTCTTTTGTGCGAGTG
AAAGTGATGAGCCCTCTAAGGCATAATAGAAAGACGAGGTCTCACTTCCTGCCCAATAGT
AACTGGCCCCAACACCGATCGCAGCCAGCCCCACATTTGACGTGATTGCAAAAAGTGTCT
GACTGAAAATCTCTTCAGAGTGAAAGTATCCTACCGTTCCACCGACAGCCGCCACCGCGC
CTGAAATCATGTAACTTAAGCCTTTTAACTCCTGAGCTTTTTCTTCTTCTAAAACATGTT
TACGAAATTCGTTCCATTGAACGGGACCGTCATAATGTCCGTCTTCAGAAAATGATTTCA
ATGGGCTTAAAAGAAGAATGAGCAAAAAGAGACTCAGCTTCATAGCGTGATTCCCATCTG
AATAAAGACGCCTCGACTGACTTTTTCGCTCCAGTACGTTAAACCACTGGTGAAGTTTTT
AAATGTTAAAAGAAAGCCGGCAGAATGATCGTACTCTGACACACTAGCCACCGCATGAAG
GATACCCAACTCGTAAGCCGCCGCCACACGAAAAGCATCCCGCGCATTTTCAGTTTCTGA
ATGCAGATGAAACTGCACACCCAGTTCGAAAAGACCTAATGGCACCAGGGGTTTCATAGA
AGCGCCAAGAAGCCCTTCAGGTTTGATCGGATACTCTTCGGTTTTTCTATCCGAAAAGCC
CCATTGACTTAGCATCGCTGAAATCTGAGGCTGCCAAGCTAAATCTTCCCAGGCATAAAG
AAGGCCCGGTTCGACGTACACCAGTTCTTGTGTTTCTGAAGCAAGTATTTCTTGAGAGTT
TCCAGCAAAAGCTTCGCTCAAAGCGAAATACTGTCCGATAAATCGCACATGCGTGTAGCG
CACCTGAATACCCGCATAAAGATTCTCGTACAAATAAGTTCCCGCCTGTCCTTTCACGCT
TTGCTCTTCGGCTATAAGCAAATCAATCATCGGCAAAGAAGGATTTTCCATACGCGATAT
GGCAACGATGCGATAAGGTTCAAAAGACACGCCCCATTTCGGAGCTTGAAAAGAGGCTTC
AAAAGAAAACTCTCCCTCAATATTTTCTCGGCGAGAAAAGAACTTCGCAACGGCGGCTTC
GTCCTCTTTGCCCTTCAAAAGATCTTCCGCTTCTTTGATGTACTCAAGATTGCTTCCCAT
GAAAATATCAGCATCGAATCGACGGGCGCGATCTTTGGCGATAGCGGCAGGATTGCACGG
CAGACCTTTTTGAACGCTATCCATCGTGTAACAAGAACTGCCCAATGAACGCGCCAAGAA
ACGAGTCGATCCATCACGCAAGGTGGATGGCAGCGTATTTGCTGAAGCCAAACAAGAAAT
GAAAAGTAAAAATAAGATCAGCCTTAGAAGCATACTGTCTCCCGCGGCCACGGCTTGGCT
AAGGCTTCCGATTTTATTCTCTCAATGTCGTTTTGAAGCTGCTCACAATCTTTTTGTCTT
TCAGGAAAGGATTTCTGCACATCCTTCACTAACAACTTCACAACATCTAAAATATTTAAC
GACCATGCAAAGAAGGGTCGTAACTCTTCGGTGCACACTTGACCTTGCGTGGTGATGAGA
TAGTTCCGCAGACCTTCGCTCACTAGGGACTTGATATACACAATTCTTAAGGTGGCGGAA
TACAACGCAGCTCCTGGCTCTGTGACGTCATGAAGAACTTGCAGCGCGCGCGATATATCT
TCCCTAGGAGCGGAAGAAAGCTCTGGCACTTTTTCCCAATGCGCAGACATCTGGCGAAGC
ACATTTAAAAGTCCCGTTGTCGGTTCTGAAGTCTTCGAGTGCGCGATTTCTATCTGGGGA
ATTTCTTTAACGGCGACAAAAGAATAAATCTTTTCGATCTTCACCCCGGCCCGCGCCGCA
TAGGCTGAGGCCAAAGCCAGCTTCACGTGATAGTGCGGATCTTTTGCCGATAGCTCCGCG
AAGTAAGAAATGGCCTCATCCGTGCGTCCGTCATCCAACAAAGAAAATCCCCTAGAAAGT
GCTTTTTCTCGGGTCATCGGATCTTCTTTTGACTGGCACGACGAAAGTCCTAACAGTAGG
ACGAGTGCTAATTTAAGCGGGTTTCTATGCATAGGACACGGATGTTAACGCCTTGCATTG
GAAAATTCGACAGGGCACGCGACGCAGTAAAAATTATTCATTGATCCTTACTTCGCCGCA
ATATACCCCTGCCACCGTGTAACACTTCTAAGGATGGTGTCATGTTTCGTCTACTATTAG
TAACAACGACTTTTCTTGCTAGTTTTTCTGCGTCTGCGGCCGTTTGGACGTCCGTCAACG
ATTGGTCTTCTGCTTGGGAAGATCGTTATGCAGAATGGGTGCGCACTGAATGGCGCACAG
ACTTCTTCTCTCGTCGCACTTTACCCAATGGTCAAAGCAATCCTTATTATGGATTGAAAG
TCGATTGTGCCGATACGGTTTATTCAATGCGTATTATCTTTGCGTATGAAAATCGTCTGC
CTTTCGTCGCTCAAGATCCGACATCTTCCGGAAGAACGATCTCTAATAAGATGAGCCGTT
GGGATGGTCAAAGCGAGACCAACCGCGTGCGCAATTTCTTGTGGTTCATCTATGAAACGA
TGAGCACTCGCTCTCTTCCGAATGACACTTACCCTGTCGCCATCAACCGCAATGTGATTC
GCTCCGGTTCGTTGATTTTAACGACGAAGAAAAATCATCACTCATGGACCGTGAAAGAGA
TCTTGCCTATCGGTGTGCCTCACCTAGTTTACAACTCTGTTGTGGGTGCAACGACGGGTT
TGGGTTTGCAAGAACGTCAATCTTGGCCAAATCCTGAATGGGTTTTCGAGGGAGAATACG
CAGCTTCCGGACACGCAGGTTTCCGCGCTTGGAGACCGGCTTCTGCTTTGAATATCCCCG
TGTGGCAAGTTCCAGGTTACAGCGAAGAACAGTACCGCATTCCATTGAACAAATGGGTTC
GTTACGTGCAAAACCGCTTGGCACTTCGTCAAGAAACGGACGATCAAATGGTCGCACGTA
TGTTGAAAACTATTTGCGTGGGCTTTACAGACCGCGTGAACTATGCGCGCGAAGGTATCG
ACTACATCAAAAAGAATCCGCGCTGCATGAACTACGCAACTTACGACAACTACTCGACGC
CAAATCGTGATCAACGCATTTTTGACGACATGATGTCTTTGCGTCGCGCTTACCGCGAGA
TCTTGCAAATCAATGGTGGCAATCAACTGAGTGCGGCCTCTGTTCAGCAATTGAATAAAA
TCTTCCCGTTCATCCAGCAAAGTGCGGCTTACGAAGCTTCTAAAATGACATCTTTAGGTG
TTAGCAGCGCCTCAGTTTGCGTTACTGAATATTACCCGGGGCGCAAAATGGATTTGGCTG
AGTTCAAGCGACGCATGTTTGCAGGCCTCATTTCCAATAATCCGCACGATGACCTTGAGT
ATCGCTGGGGCGAAGCGCGTGGACCTTCGCAGCGTGCAAGATCATGTCAATCGTGGGATT
CTTGGAGTCCGGATCTTTCAAACAACTAGATAGGAACTATGAAACCGATCACTCTTAAAG
TATGGATTCTGTGGGCGCTGGTGTTATTCATCTTAGGCGTCCTTGCAGATTATTATTTCT
TACACATTCTTTTTCACGAAAAACAAAACGGCAACGGAACGCACATCGAAGCGATGGGCA
CGCCAGCCGAAACGCCTGCGGCCCAACCGACTCCAGAGACGGGGGTTGACTCTTCATTTC
TTGACCGCAACGCCAGCGACGAATCGGCGAACAGTTTACCTCAACAGGACAACTTCCTAG
CGTCTTTGAAAGCTTGTGCTCCTGAAATTGCAGCCCAAGCTATTGCAACACCCGAAGCTT
TGCTTGAGTACTTGCAAAAAAGTGTGGGTGTAGCTCGCGAAGAAATCGCCGTTGAGAATT
ATCATCTGACATTGAAAGACGGAACTCTTCGTCGCGTTCACGTGATTGCCGCTGACAACA
CGAACTCTGCGGATAAAAAAGAAATCCGCTATTTCAAATTGGATGCCGAAGGGTATCCCG
AACGTCTTCCGTTGAAAAGCGATGAAACTGTCGAATCCTTGCTCGCTCAAGGAACCGTGA
CAAAGCATGAAGTAAAATCAAAATTAGATCTTAAAGATGGATCGAGTGTCAGCCTTGAAA
TGCACGACCAGCGTGCCTTTGAATTCCAGTACGACAATCACGGAAAAGTACTTTCCTGCC
GTCTGCGCGCCTGCCAATGTCCTTAGGACCTTCCTTGGTCTAGGACCGCATTAAGTTGCT
GTCACAGTATTTCAAATCACAGCCCCTCTGATAGAGTAAATGTTAGAGGGTCTTTGATCT
ATGCCAAACTCGCAGTCCTTTTTACATTCTAGAAGCCTGTGGACTTACTATGTACTTTTC
TTTTCAGGCTCGACCGTTTTGCTTTATCAAGCGTTTGGTTGGAATGTGTTTGGCGACTCG
GTCAACTTCTTATGTCTGCTGTTTTTAATCCACGGATTTGCAGCGAAGAAATTCCTGCAC
ATCATTGAAAATTCTTTGCTGGTAACCCTGGGATACATTCTTCCCCTTCTAATTCGCAAT
TCGCTGAAACTTTCTTATTCCGAAGCACCTTCGATGAAAGACTTTTTGCATTTAGGTTTG
ATCTCAACGGCGACAACGTTGGGATTTGGATTTGCGTTTTCGCTTCTGGGTTATGTTGTG
CGTTGGGCGCGCCACAAAGTTCTTCGCCTGTCTCGCGGCAAAATCAACACCCGCGCCTTG
CAGGATGACTAATCTCCGGTCGTCGCACGCAGCTGCGCCTCTTCAAAACGATTCTGTTCT
GCCATAACAAGTTCAGACAGTTCTTTTTTAAGAGCATTGAATTCCGGCGATGCGGGATTG
CGGGGCCTCTGAATTCCCACATGAATATCACGCTTCACTGTTCCTGGGCGATAGCTCATC
ACAATGATTCTATCTGCCAGATAAATGGACTCTTCAATAGAGTGTGTGACAAAGACGATG
GTCTTTTTAAACTCACTCCAAATTTTTAAAAGCTCATCTTGAAGACTGCGCCGAGTGAGG
GCATCTAAAGCCCCGAAAGGTTCATCCATCAGCATGATCGGAGAATCCAAGGCAAGGACT
CTTGCGATGGCCACACGTTGCCTCATTCCTCCTGAAAGGTCTTTGGGGAAACGTTTTTTA
AAATCGGTCAGTTTTAAAATTCTTAAAAGATCATCCAGCTTCTTAGTAATTTTATCTGGA
TTTTCTTTACGAATCTTCAGACCGAAGACAATGTTTTCTTCGACCGTCATCCAGGGAAAG
AGCGCATATTCTTGAAAGACCATGCCGCGGTCCGGGCCGGGTTCGGCAATCAATTTTTGT
TCGACTTTGATTTGTCCCTCGGTCGGTAACGAGAAGCCCGCAATCGCATTAAGCAGTGTG
CTCTTACCGCAGCCGGAAGGACCGAGCAGGCACACAAACTCTCCGGGTTGGATATCGAAG
GTGATATCTTTTAAGGCGACGACATCTCCGCCATCACCTTTAAAGACTTTATGAACGTGC
TCGATTTCAATGTGGGCCGCCTTGCTCATTCAAGCCCCCGATGCCAGCGTAGAAGATAAT
TATTTAGTTTGCTAACAGCAGAGTCGATGGCTAACCCCAAAAGACCGATAGAGAACATAC
CGGCGATAATTTTATCAGACCAAAAGAATTCCCGAGCTTCCAAGATACGATAGCCTAAAC
CATTATTCACCGCGATCATTTCGGCCACGATCATACAGATAAATCCTGTTCCAATACCAA
TACGCACGCCGCTTAAGATGTAAGGCATTGCTGCTGGTAAAATCACTTTCATAAACATGA
CTCCGGGAGTAGCCCCCAAGTTTTTGGCAGCGCGAATATAAATGCTGTCCACCGCGCGCA
CCCCGACAATTGTATTCATCAAGACAGGAAAGAAAGCGCCCAGAGCAATCAGAAAGACAG
CCGGTGGATCACCAAGACCGAACCACAAAATCGCCAGCGGAATATACGCGATTGGGGGAA
TCGGTCTTAACACTTGAATCAAAGGATTCAGATAATCATACACGTGAGTGCTTGCCCCCA
TCATCAGACCCAATGGCAAAGCCAAGCCAGCCCCAATCAAAAAACCCACCGCCACGCGGT
AGGTGCTTGAGATCAAATCGCGAATGAGTTCTCCGGAAAACATCCAGGAGAAGTATGACT
CTTTGGCGGGATCGTAAGGTTCATAGGGTAAGAGGTATTCATACCACTTGATAAGAACAG
ATGAGGGTGCAGGCAAGACCTGAGGATTCACCCATCCGGCACGCACCACCAACTCCCAAA
GGGCGACGACCAAAAAAGGAACCCAAATACCCTTTAAAGATGAGGACCAATTCTTCAAAA
TGATCTCCTGCTATTTAACACCGACGGCTTTTTTTGCATCCGCCAACAGATCTAACTTCA
CCCAGTCCGCCGCCTTCGGAGGGTTCTTCATACGACCCACTCCGTATTTTGCCATCATGT
CCGTTGTGATCTGCATGTGTTCGACAGTTAAGTCGTAAGTGTAATCCGCATTATCCATGG
CATCTTTGAAATCCTGCGAAGTGATTTGACCTTTGAACATTTTTTGAATGACAAACTTTT
CGGCGATCTCGGGTTTATCAATGAAAAGTTTCGTCGCCTCGACAAAACACTTCATGAATC
TTTCAGCTACGGGTCTTTTTTCTTTGTACATTTTTTCGGTCATCACCATGGTACGAATCG
GCTCTCCCATCGCGGTGTCATAGGGCTTTAAAAGTTCCACGCCGAAGCCTTTGTTAATAG
CTTGTGAAGACTGCGGTTCGCTTTGGGACATCGCCATGATATTTTTAGATTGAAGAGCTT
GATTTAAATCTGCAAAAGCCATGAAGACAATTTGCACATCTTTACCGGGTTGATCGGACC
ACGTCAGATTGTGCTTAGCTAGTTCCGCATAAAGTAAGAGTTCTTGGGCTCCCCCGCGAG
CGACTCCGACTTTTTTGCCTTTAAGATCTTTTACTGTTTTGATACCGGAATCTTTAGCGA
CCACGATACGGGCCCCTCCCTTAGAAAAACCCGCAACGGCAAAGACGGGTGCCCCCCCGG
CTCTTCCCGCAATCGCGGCATCGGCCGCACTGGCCGCCACATCAATTTCACCGGCAATAA
TGGCTGGAACGATATCCAATCCCTTGGCGAAGACCCGCTCTTGGACATTTAAATTATACT
TATGGCAATACTCGGAAAGATAACTGATAGCGCCGTAGTGAGCGAACTTAAGGTTACCAA
CCCGCACTAAGTCGGGAGCCGCTTTCGCATCTAAATTAAAGATGCTTAAGAGTAAGAGGA
AGAAGAAACCCAAAATCAACTTCGAATTCTTACCGTTCTTCTTAACACCAAGATGTTGCA
TAAACGAGCCTCCGTGAAGTACGCCGTACTTTTGTTGTCGGATGCACCGTAAGCACGGCC
ATTTCAGTAAACGCTGCAATGACCCGACCCGCAATAAGTCTTATGACAGGCCTTTTCAAT
GTCGACCTACAGATGTCATTTCTGAAACTTTGTTAAATGAAGGTCTTCCGTAATACTGCA
GTAAACCAAGGAGTAGTCATGGCACAAAAAAGAAGATCGGCTACGGCGGCGGCAAAGAAG
AAAACAGGTTCTCGTAAAAAAGCAAAATCCGCTTCTGCGAAAACTAAAAAAGCGCCAAAG
CTAGCCCAAACAAAAATGGAAATGAAAAAAAGTCGCGCGACTCAAAAAGCCCCTCCCGCA
TCACCTAAGAAGTCTCGCGCTAAAGCCGGAGTTGAAACCACAATGGATTCTCCGCGCGAA
CCTGCACGTGAACTTGAAGAAGGTTTAACAGCGCAGCCAAAGATGAAACTTTCAAGAAAA
GGAAGTGGCGATTTTCGCGAAAGACAAAGATCTGTTTCACAACCGAATGCTGTCAATCCC
GCAGGAAGACGATAGCACTGACTAAAGATTGAAAGAAAAAGAGCCTTCTTATCAGAAGGC
TCTTTCATATTTATAACCAAAGACTTTTCACACCGCGCTCTTCAGCGACTTCTTTTGCAA
GCTCATAGCCCGCATCCAAGTGCCTGAAGACGCCCATTGCTGGATCGGCAGTGAGAACGC
GCTCTAAACGACGAGCGGCTTTTTCAGTTCCGTCGGCCACGATAACTTGTCCTGCGTGTT
GACTATATCCCATGCCCACGCCACCGCCGTGATGCAAGCTCACCCACGTTGCTCCGCAAG
CAGTATTTACAAGGGCATTCAGAAGAGCCCAGTCACTCACGGCATCAGATCCATCTTTCA
TCGCTTCTGTTTCACGGTTTGGACTTGCGACAGAACCGCAATCCAAGTGATCACGACCAA
TCACGATCGGCGCTTTCACTTTTCCTTCCGCCACAAGCTGATTGAACATCAAGCCCGCTT
TAGCGCGCTCGCCGTATTCAAGCCAGCAGATACGCGCCGGCAGACCTTGGAACGCAATAC
GCTCTTCAGCCATATCCAACCAACGAAGTAGGTCTTTCTTGTGAGGGAAAAGCTTTCTCA
TCGCATCGTCTGTCACTTTGATATCGTTAGGATCGCCGGACAAAGCCACCCAGCGGAAAG
GACCACTGCCTTTACAGAATAGAGGGCGGATGAATGCAGGTACGAATCCAGGATAATCAA
AGGCATTCGTCACACCTGCTTCGTAAGCGCGCGCACGAAGGTTGTTACCGTAATCAAAAG
TCACGGCCCCTTTATCTTTCATCGCCAGCATACCGCGAACATGTTTTGCCATTGAAGCAT
AGGCTGCGTCTAAATAAGCTTTTTGATCGCGCTCACGGAATTCCTTCGCTGTCTCGACCG
TGCAACCTTCAGGAATATAACCCACCAATGGATCATGTGCTGAAGTTTGGTCTGTCAAAA
GATCCGGAGTAAAACCTTTTTCAATCATTTGATGAATAACGGTCGCCATATTGCCCAGAA
GAGCGATGGATTTTGCTTCACCAGACGCTGTGTATTTTTTCACGCGTGCTAAAGCATCAT
CAAGATCTGTAGCGACTTCGTCGACGTATTTTGTTTCAAGACGTTTTTGAATACGAGTAG
GATCAATTTCGACGGCCAAAACTGTGGCACCTGCAAAAACACCGGCAAGAGGTTGCGCTC
CACCCATACCACCTAGGCCTGCCGTCAAAATCACACGGCCTTTAAGGTTTCCGCCAAAAT
GTTGGCGACCGGCTTCAACGAATGATTCGTAAGTTCCCTGGATGATACCTTGAGTTCCGA
TGTAGATCCACGAACCCGCCGTCATCTGACCGTACATCATCAGACCTTTTTTATCGAGCT
CATTGAAGTGTTCCCATGTCGCCCACTTCGGTACAAGGTTCGAGTTTGCAAGAAGAACGC
GTGGAGCATCTTCATGAGTTTTCAAGATTCCAATCGGCTTACCCGATTGAACCAAAAGTG
TTTCGTCGTTTTCTAGATTTTTTAAAGCTTCAAGAATTTTATCAAAGCTTTCCCAGTTAC
GAGCGGCTTTACCAATACCACCGTAAACAACCAGATCTTCCGGACGCTCTGCCACCACTG
GATCCAAATTGTTTTGAATCATTCTGTAAGCAGCTTCTTGCAACCAGCCCTTACAAACCA
TTTTATTTCCTGTAGGAGCCTTTACAACACGAGACATTTTCCCTCCAAAAGGTGCCAAAT
AAAAAATTAAATTACCATTCCATCGGACCGACGGCTTTTTCAGCCACAGTCACTAGCTCG
TTTGAAAGCATCATCGCTTTAATAGCTTCGATGTCTTTGTAGAAGATACGATCTTCTTTA
GCGTATGGAACTGTTTTACGAATGTGATCAAACACAGCCTTCACGGCCGCATTCGGTTGA
AGTGGCGCTAACATGTCAATAGCCTGACATGCCGACAACAGCTCCATAGCAACAACATGT
TCTGCGTTTCTTAGAATTTGCGCGAACTTTCTTGCGGCGATCGTGCCCATTGATACGTGG
TCTTCTTTTTCCGCTGAAGTCGGGATGGAATCCACCGATGCAGGATGCGCCAAAACTTTA
TTTTCGCTGACCAAGGAAGCCGCCGCCACTTGCACAATCATGTGACCTGAGTTCAAACCA
CCGTTCGGAGTTAAGAACGCGGGAAGCTCACTCATCTGAGTTGAGATCATTTTAGAAATA
CGGCACTCACTGATGCTGGCTTGAGAAGAAATGGCGATACCGGCAAAGTCCATCGCATGC
GCCACAGGCATTCCGTGGAAGTTGCCGCATGAAAGAACTTTGTTTTCATCGGCGAATACC
AACGGATTGTCTGTTGAAGAGTTGGCTTCAGTTTCCAAAACTTTAACAACATAACGAAGA
GCATCTTTAGCGGCCCCATGAACTGCTGGCATACAACGAAGTGAATAAGCATCTTGTACG
CGAGGGTCGTTGATGGAATGACTTTCAGAAATCTGGCTGGTCTCGCCCAAAATTTTCATC
AGGTTGCGCGCTGTTTTCGCTTCGCCTGGATGAGGACGAGTGGCCGAGATCAAGGGATCA
AAAGCTTTGCGTGTGCCACGAAGGCCTTCTAAAGACATCGCGCCTGCGATATCCGCAAGC
CACAATAAACGGCGTGCTTCCCACAATGAAAGAAGACCGACAGACGTCATCACCTGACAG
CCGTTGATCATTGAAAGACCTTCTTTAGCTTTCAACTCTAAAGGCTCGATGTTTTTTTCT
TTCAACAATTCACGGACGTCGACGGCTTGACCGTCTTTACCCCACGCCAAACCTTCGCCG
ATGATTGTTAGTGCTAAGTGAGAAAGCGGGGCTAAGTCACCACTCGCCCCTACGGAGCCT
TGTGAAGGCACTACCGGGATGATGTCGTTGTTGAGGAACTCAAGGATTTTATCTACGACC
AGCGGGCGGATACCGCTGTGACCTTTAGCCAAAGCATTGGCACGAAGAACCATCATCGCA
CGCGTTTCTTTTTTCGTGAACGGAGTGCCGACACCCACTGAGTGGGAACGAATCAGATTT
CTTTGCAACTGCTCAATTTCAGCGTCAGAGATACGAACGGAAGAAAAGGCACCAAAACCT
GTGTTCACTCCGTACATCACTTCACCACTAGAAATGCGGCCTTCAATATACGAACGAGAT
TTTTGCATCGCCGCTCTACCGCTGGCTGCCAACTCCACCTTCATGCTAGGTGTGGTCGCG
ATTTGGTAAAGGTTTTCTAAAGTGATGTTTTCACCGTTAATTTGCATAGAACTGACTCCC
TTAAAAACGAACCGCATCCTAGCGCAAGGACTCTAGTTTAGGTACTTTCTGTGTGGTTTG
CGCCTTGCGTAATTTGGTGCTTTTTGGGGTTGGGCAGTACGGCGTCTTTGAATGTTTCCT
TAAACGGAAACAGTTCCTTTGCGGAAGTCGTTAAAATGGCTTTACCCCCGTGGGACTCGT
GGCTGTTCGAAGTACTTAGGCTGTGTTTGGGTGCCCGCGCCTGGAAGTTGTTCAAAATAA
AAAAAGGAGTTGGTTGACCAACTCCTTTTTAGTTTTGCTTCTAGATTTTTATTAGAACTC
AAGAGGTAAAGAGACTGAAAGAACGTAAGAGTCGTTCTTTGCATCAGTTGCCAAATCATT
ACCATCAAGCTCTGTGAAAGTTTCATTTAAGTACTCAAGATTCAATGAAATGAATGGCAA
GCCTGTGAATGCGACACCCACTTTGTAGTTAGAACCTTTAAGTTTACCAGAATCTTCAAG
TTTGATTTCATTCAAGAAACCATATCCAACCCAAGCTCTCACTAAGATTGGGAAATCGAT
ACCGACAACACCATAAGCTGTACTTCTTTTTGCATCTTCATTCGCGCCAGCATCTGGTTT
TGATTCCGCGCTGACTCCTAAAGTGTAATCAAGTCCCGCCCAGAACATAATTGGCGTTTT
GTAAGCCAAACGAAGCCCTAGTTGAGTACCATCCAATTTACCATCTGGATCTTTAGTTTT
ACCCATCTCATAGCCAAGATATGGCTCCACTAAAAGATCGGCGTGCGACACGCTTGTAAA
GCCTAGAATCAAAGCAAAGACTGCCATGAGCTTTTTCATAAAATTCTCCTTTTGTAATCC
AAAACACTTAGGATTCGTCTAAAATTTTGAAAGGACTCTTTACAGAGGTCAATGACACTT
CCACTGCGTACACGACCTTCTAAGAGTTCTTCTGGTTGAAAAACCAGTCCAGGGGAAACG
CTTATGTTACGAACCTTCAAGGATGACAAAGAGTTCTATGCCTCCCTGCCCAAAAAGCGT
ATTGGCGCGGGCGTACTGCTTTTCTATAAGGGGGATTTGTTGATAGTGCAGCCAACTTAT
AATCCGGGATGGATTTTGCCTGGAGGCACTGTCGAAGGTGAAGAATCTCCCCTCGAAGGA
TTGCATCGCGAAGTCCGCGAAGAGCTGTCGATCGCCATTGATCCCCGCGATCTTATTTCT
GTCGATTATATTTCAAACAAAGACGTCAAAGGCGAATACATCCAATTCCTTTTCACCGCC
AAAGAGCTGACAGAGGTGCAAGCACAAAGCATTCGCTTAGACCCTTACGAGCTTCGCGAT
CATAAATTTGTCGATATTGAAAAAGCCCTGACTTTGCTGACACCTTCGGTAGCAAAGCGT
GTGGGACATAGCTTGATTGCGATGGAAGAAAAGAAAGGCGCAGTTTATTTGGAAAACGGA
TCACCGTTTGTGAACTTATAAAATAACAGTTTACCCGCGCCATTTCTTCCGCCGCGATTT
AGATTTATTTTTTTATTTTGATATTCCGAAGGAAGGTTTACTTTAAAGATGCAATTGCCG
TCTTATAGTCTTTACTAAAAACGTAACTACCTGCCACAAACACATCGGCTTCGTGGCAAA
GCTTTGCGGTTTCTGCGTTGATGCCACCATCGACTTCAATAAGACAATTCAATTTTTTTG
CGTTGATTTCCTGGCGCAGCTTCGAAATTTTTTCGATTTGGTCGTGCATGAAAGACTGAC
CACCAAAACCAGGTTCTACCGTCATCACTAATACAAGATCACACAATGGCAAAAGCGGAA
GAACAGTCGCTAACGAAGTTTTGGGTCGCAAAGTGATGCCAGGTTTAGCACCCAATTCAC
GAATGCGGCGAAGAACCGCAACAGGATCTTTGGTAGCTTCCACGTGAATGGTTAAATAAT
CACTACCCGCCTTAATAAAATCTTCGACGTAGCGCTCGGGCTCTTCGATCATCAAGTGAA
CATCCAGGGGAAGTGGAGACACTTTCTTCAAAGACTTAACAACCGGAATACCGATCGTGA
TATTGGGAACAAAGCGCCCGTCCATCACATCCACGTGAATCCAGTCCGCCCCCGCTTCGG
CAACGGCCTTGATTTCTTTTTCAAGATTCGCAAAATCCGCTGACAAAATAGAGGGAGCGA
CCATCTTAGACACCGAGCTTGTCTCCTACTTTAAGATCATGACCTTTTAAGAAGTCCGCC
ACCTTCATGCGATTGCGAGACTCTGGCTGAACTTCGTATATTTTTAAAATGCCATCACCT
GTCGCCACCGACAAGTGATCTGCATTGACTGTCGTGATACTTCCTGGCTCTGCACTCACC
GGTCCACTAACGGGAACCGCTTTATGCAGTTTCAATTTTTTACCTTGAAGCAAAGTGAAA
ACTCCCGGCCCGTAAACGAAACCACGAATTTTCCCGTCAATCGCTTTTGCAGAAAGATTC
CAGTCCACCTGCGATTCATGCTTTTCAATTTTTTTAGCAATGGTGACTTGCGACTCATCT
TGCGGCGTGGGCGCTAAGTTGCCACGCACATAATCCATCAGCTCCACACGCAAAAGATCC
GCACCCAACTCTGCAAGTTTATCGTGAAGTTCTAATGCATTCATTTCGGGAGTGATCTTC
ACGCGACGAATGCCGATGATGTCTCCAGCATCGAGCTTCTTCACCATCTTTTGTAGAGTC
ACGCCACTTTCAAGATCGCCCGCTTCAATCGCACGTTGAATGGGAGCCGCTCCCCGCCAT
CGCGGCAAAACAGATCCGTGAACATTCACGCAGCCAAAACGAAAAGAATCTAAAAAATTT
TGTGTCAGAATTTGCCCGAAGGCGACGACAACACCAACTTCTGCTCCCCAGCTAGCAATT
TCTGCAACAGCAGCGGCGTCCGCTTTTAAGGATTCAGGAGAAATAACTTTTAAATTGTGG
GCTTGAGCTAAAACCTTCACCGGACTTGGTGTCAGTTGCAATTTACGTCCTGCGGGACGA
TCAGGTTGAGTGACAACTCCGACGACCTCAAAGTGCTCATCTTTCAGAAGAGCTTGCAAA
GAGGTCACGGCAAATTCAGGGGTTCCAAGAAAACAGACGCGGACCTTACTCACACTTCCA
ACTTTTCTTTGCCTGGTCCTGCTCCAGCTTTCGCATCCGCTCCAGCACTGCCGGCGTCCG
CCGCTTTATCTTTCACAGGGTAGCCGTACTTTTTGATTTGGTTTTTGATCTTATTGCCTT
TAACGAAGCTCAAGTGATCGACGAAAAGAGTGCCCTCTAAGTGATCCAGCTCGTGCTGCA
TACAGATCGCAAGAAGACCATCAGTTTTTACGATGAACTCTTTGCCATTCAAATCAAAAG
CTTTCATTTCGATATAGTTATAGCGCTCCACAGTTTCGTAGTAACCAGGGATAGATAAGC
AACCTTCGTCGAAAGTTGTTTTGCCTTCGCCTTTAACAATTTCGGGATTGATTAGAATCA
ACGGTTGAGGAACGGCTTTTTCAAGATCCGTCATGTCTTCGTACTTATAACGACGACCTT
TATCATCTTTAGGGCGAGTGTCGATAACAACCATACGCACCAACTCACCCACTTGCGGAG
CCGCAAGTCCGATGCCGTTCGCGTCGTACATAGTTTCGATCATATCCTCGGAAAGCTTTT
TTAGCTCAGGACCAAACTCCGTGACAGGTTTAGAAACTTCACGCAATTTCGGATCTGGGA
ATGTGAGGATTTTCATGATCATAGGAACCTCCGAGAGGCCCCCATTATATCAGCGTTTCA
GCCTTTTGAGAAGGACCAAGGCCACGACCGTCATGACAATGTTGGGCATCCATGAAGCCA
CATAAGGAGGCAAAGTCCCATGCTGCCCTAAAGTGATTCCCGACGAATAAAACACGTAAT
AGGCGAAAACCAGCCCTAAGCAGATCCCGACATTCAGCATTGTACCACCCGAACGAGCTC
GCCCGACGCTGAAAGGGATGCCTAAAAGACACATGACGAGGCCGGCAAAGGCAAAGCTGA
CCTTGGCGTGATAGTCGACCTCATAGGCCACTGTATCCAGGCCCGCGTTTTTGTTCTTTT
CGATAAAGTGTTTTAGCTCTGCCTGCGACATCATATCGGCCGTCTGACCCGCGCTTTGCA
GGTCTTTGGAGTCCTCGGCCATGACAATGTTTTTCTTTTTAAACTGTGTCGTTAAAGGAA
AACTGGAGTTCTTGGTAAAGACCGTGACGGCACCGTTTTCAAGTAGCCACTGCGAGCCCT
GAATGATGACTTCGCGAGATGTGATCATCTGCACCAGATCCCAAGCATCGTTGAAGAAAT
ACATCGTCAAGCCTTGGGCGCGGTCCCCTTTGGCGTTCAAAGTCTGAATGTTGAAGATCG
AGTTCTTAGAGCGGTACCAGATCTTATCAGTTTTGATCGTCGAAAAACGATGCGGCTCTT
TTTTCAGATCATAATAAAGAATGTAGTTCTTTTCTTTCGTCGCTTTTGGAATCAGGCGAT
CCGAGGCGTAATAACCCAGAACAGAAATAAAGCTGACGCAGATAAGGATCGGCGCGGAAA
TACGCAGAAGACTCATTCCACTCGCAAATAACGCGACGAGTTCATTCGCCTTATTCAAAC
TTGAAAGCGTCAAGATTGTGCCCAACAAACAGGCAACCGGAAGAAGCTTCGAAATGATTT
CAGGGAACGAATACAGATAGTAATTCAAGAGTGCCGAGGGAGCGACATTCTTATAATTCA
CCATCGTGGACATGGCGTCGACAGCGGTGAAGATCGTCAAAAACACTAAAAGACCACCCA
GGAAATATCCCCAAAACAGCCATGTTGTGTATCTGTCGATTCTGTTCACTTGACTACTCC
CGGTTTTCCTATTCTACTTTCCATATGGCTTTACGCGTCTTGCTTGCAGATGAGAGTTCC
ACAATCAAAAAAGTAATGCAACTGGCATTGTCTGACTTCGGTGTCGAAGTGAAGGCCGTT
CCCGTGGGACTTGATGTATTAGCCGTCACCAAAAGCTTCAAACCCGATATTGTATTTGCC
GACGTACTTTTGACAAAGCGTTCAGGTTACGAAGTTTGTTCTGATCTTAAGAACGATTCT
GAAACAGCTCACATCCCGGTTGTGTTGATGTGGAGCGGTTTCATGGAGATCGACGAAGCC
AAAGCCACTCAATGCCAAGCCGATCGTCGCTTGGAAAAGCCTTTTGATGCGGATCTTTTG
CGCTCGATCGTCACTGATTTGGTGCAAAAGACCAAGTCCAATCCTATCAGCAATTTCTTG
GCTTTTCCGGATATGCCTGAGTTTGAAGAAACGCCTTCATCCCCTCAAGAACAGCAGGTT
GCGGAAGTTACGGCTTCAAAAAGCGGCAATATCTATGCAATTCCTGAAGCCGGTGAAAAT
GAGTTCGATCATATTCCTGAAATTGAAAATCCCGATGTGAATCCTTTGGAGTTGAACGAC
GAAGAATTTTCTTCGGTTCCATTGACGAATCCAAAAATGGCGGATGAGCATGACGAAGGT
GGTTGGGCTCATCAAGATTTGACGAAATTTAAAATCAATTTGCCTGAGACTGAAAATAAC
GATTTTGCCTCTAAGTTTGTCATCCCGCAGGATGACGAATTATCGCAAGCGCATATTGAA
GTCGCTGGTGATTTTGAAGAAATCAGCTTTGAAAAGCCTGCGGCACAGACAAAGACGAAA
ATTCCTTTAGAGTCCGACTCTTTCATTAACAAAGTTGAAAAATCAGTGAAAGAGCAGATG
ATGGAAACATTGTCGAAAGGGCCACAAAAAGCGGCACCTTCTAATGCTCAGCCCAATTCT
CAATCCAAAGTAGACTTAAACGGCAATATGATGGAAAAGGTTATTCGTGAGGAAGCTCGC
GAAGTGATTGAGTCTATTTGCTGGAAAGTTCTTCCTGAAATCGCGGAAAGAATCATCCGC
GAAGAGATCAATAAAATCCTCCGCGAAACAGAGAAATCTATTTAAGCATCAGCCTTTATA
AAAGCCTGGTGCTTTTGAAAGAGGTCGATTGCTATGACATTGTTGGAGCTCATCCGCGCT
GCCATCAAAGAAGACATGCCTCAAGGCGATGTCACTACCGAATCTTTAGCACTTAAACCA
CGCATGGGCCGTGCTCGCCTGAAAGCCAAGGAAGACATTGTTCTTTCTGGAGCCATGGCT
TTTGAACAATCCATGCAAGCCTTAGAACCCAGCGCCCGCGTGAAGTGGCACTTTGAAGAA
GGTGACGAGATTTTAAAAAATCAGATCATCTGCACTATCGAAGGCGACTTAGTACAAATT
CTTAAAGCCGAGCGTGTAGCTTTGAATTTCTTGGGACATCTTTCTGGTATTGCTACTCAC
ACTCGTCGTTTCGTGAAACAAATTGCCGGAACTAAGACTAAAATCCTGGATACTCGAAAA
ACGACACCGGCTTTCCGTGAACTGGAAAAGCGCGCGGTCGTTCATGGGGGTGGTGTGAAT
CACCGCATGAATTTAAGTACTGCGATTCTTATCAAAGACAATCACATCTCTGTGATGGGT
GGAATCACAGCGGCGGTGAATCGCGTGCGTGAACACTCTCAGCTTCCCATCGAAGTGGAA
GCTCGCACTTTGGAAGAAGTGAAAGAGGCTGTCGGTCTGAACGTTCAACGCCTTCTCTTA
GACAACATGGATAACGAGACTTTGAAAAAAGCTTTAACCATGATCCCTGCCGAAGTTGAA
ACGGAAGCTAGCGGAAACATGAATCTAGAGCGCGTTCGCTCTGTCGCTGAAATCGGTGTG
AACTTTATTTCCGTCGGTGCTTTGACTCACTCTGCACCTTGCGCGGACGTGAGCCTTATC
TTCCACTGGGAGGACTAATGGATACTCCTTTAGCTGACATCCGTATTGGGCAAGTGACAT
CACAGTGGGCGGAAAGCAATCACTTGTATGTCTCTTACAAAACACAACAAGACAGCACAA
ATTCTCTCGCTAAAGAAGAAGCCTTTGAAGAAAGTCTTTTGGAAGAGTCTTTGTGTCTTT
ACGTGACGGACCATCAAACTGCTGGACGTGGCCGCGGTAAAAACACGTGGCTGGATGCCC
ATCACGGAAGTGCGTTGCTAAGTTCGTGGTCTTTTCTTTTGGGAATCAAACCACAGCCGA
CGACTTCTTGCTTGGTGGGACTCGCCGTCTACCGCGCCTGTTCGACAACGTGGCCCTTTT
TACCTTGGAACTTGAAAGCTCCGAATGACATTTACATCGGAGATAAAAAAGTGGCGGGCA
TTCTTTTAGAAAGCCTGGTTCAAGGAAGCGACGTGCGCTTAATTATCGGCCTGGGCTTTA
ATGTCACTGCTTCTCCTGAAGAGGTTGAAACCGCAACAAGCCTGATTGAATCTTTACCTC
AGGGCGCTCCCCTATTGGGCCAAGACTACATGGCTTTTTTGGACCGTTTGTTGTTTGAAT
TAACAGATGCGGTTTCTCACTGTGATGAAGCTTTAAGTCCGACAGATCAATTGTCCTTGT
TGACGGCTTTGAATCAACATCCTTTGTTGAAAGAAAAGTACACCGGCATGGAGGCTGATG
GCAGCCTGCTTATTGGCGATAAAAAAATCAATTGGACGACTCTTTAGGAGGAAATCATGG
CTTTGACATTCACTCCGTTCCCCGATTTAGGAAATGCTTGTCCAGAGTTTAAGCTTCCGG
CAACGGACGGGAAAACTTATTCCTTAAAAGATTTCCCGACGGGACATCCTTTGGTTGTGA
TGTTCATCTGCAATCACTGCCCCTATGTTCAAGCCATTGAAGACCGCCTGATTCAACTGG
GTCAGGATTTGAAAAAACAAAACGTATCGGTTGTTGCTATTTGCTCTAACGACGCGAAAT
CCCATCCTGAAGACTCTTTTGAGAATCTAAAAAAACGTGCGGAAGAAAAATCTTACCCGT
TTGTTTATCTTTACGATGAGTCTCAAGAAGTCGCTCACAAGTTCGGCGCGGTCTGTACAC
CGGACTTCTTTGTATATGATAAAAATCACAAGCTTGCGTACCGCGGTCGCCTGGATGACT
CTTGGAAAGATGCTAGCAAAGTGACAAAGCGCGAACTTTACGAAGCCGTGCAAACCTTAA
TAAAAGATCAAAAAGTTTCTGAAGAACAAACGGCCTCTATGGGCTGCTCAATCAAATGGA
TATAACAGCATGAAGTATATTTTATTTTTCATTCTAGTCGCGATGGTTTCATTCGGTCTT
TTCCTTTCCAACTATTTGGGAGCTTGGAAAGGCGTCGACATCTCTGAATCACAGCAAGGT
CCTTTTAAAACCGTGTACCTTGAGCATGTAGGCCCCTATCACAAAGTAAATAAAGTGATC
GAAAAAGTGGAAAAATTCATGGCTTCACAAGGCGCACCTTGTGGTCGCACTTTCGGTGAA
TACATGGATGATCCACAAACAACAGAGGAAGCACGCCTTCGCTCTAAAGTGGGTTGCATC
GTTGCTGAAGTTCCAGCAAACCTACCTGAAGACTTCAAATCTGGCGAAATTCCAGCGCGC
AAATACGTTGTGGCGGTCTTCACAGGTTCTCCCGGCATCGGCCCTATGAAAGTCTACCCT
CGTGTGAACGACTACATGCTAAAACAAAACCTAAAACAAACTGAAGCCGTCGTTGAAATC
TACGAGATCCACTCGATCACTGAGAAAAACGCCATGACAACGACGTACCTATTCCCAGTC
CAATAGGTACCTGCTTCCCTTCGTGTTAAAAAAAAAGAGGAGCCATAAGCTCCTCTTTTT
TTTTAAAGTGCCTGCTTCTTTTTTGTACTGCTCTGCACGACAAAAAAGAAGCAGGCACCT
TTTAGTTGATTTCGTATTCGGCGGTGACTTCTACGCGGACTTTGATTTGGCCGGAAGCTA
CGTCTGTGGATGCGGCTTCGGCGATGGCTTTATTGAAAGTGGCATAGAACGGTTGCGGTG
GTGATTGGGATTGGTTGCTGGTGATTTTACCAACGGCTTTGATTTTAACTCCTGCCGCTT
TGGCGATTTCTTCGGCTTTTACTTTGGCGGCGCGAACGGCGTCCCCCAGAGCAGCTGTTT
CGACCTGCATTCTTTTGTCTGAATCCCAAGTTAATGATGCAACGTTCACTCCGGAAGTCT
GAGTTTTCTTATCAGACACAATTGCGTCCAAGAAGTTTCCAGCGTCATCAATTTTACGCA
AAGTCACTTGCAGGCTTTGAGTCACTCGGAAGCCCGTCATTCTGTTTTGCTGAGTTTTTT
GATCGTACTCGTATTCAGGATTCAAACTGTAGTTGTCCGTTTGAACGTCTTCTTTCTTGA
TTTTGAAATCCTCAAAGACCTTCTTTACATTCTTGAACTGGCTAGCGGCCATTTGCTGGG
CTTGTTTTGCTGCTGGAGCTTTTGCCCACACGCTGATAGAGATGTTTACAAGATTCGGGT
CTAAGCCTCGCTCGGCCACACCGTTGACCACAATCAAGTTGTCTGCGTGAGCCGCAGACG
CCACTAAAGTAAGTGCTATAAGAGCACAGCTTAAAATCTTACTCATAAATTCCCCTTTCC
ATGGGCTACCTCAAAATTCTAATCCAGGCCCTAGGTAAGGTAAACTTCTTCGCGAGGTCC
AACGCATTGATTCTAATATTGCGCTTCATTCGGCTTTGTTTTGATAATAGAGCCCTAGAG
GAGTTCATTCATGAAAAAGTTAATTTTAATCGGGACAGCAGTGGCGATGATTGCTACGGG
CTGTGCAACAGCGAACGAAAATCCAAACACAGCAAAAGGTGCTGGTATCGGTGCCGGTGT
GGGCGCCGTTGTGGGAGCCGTGATTGGTCACCAAACAGGTCGTCGCAATGAAGGTGCGTT
GATCGGTGCGGCCTTGGGTGCAGGTCTTGGCGGAGCTGTTGGTCACCGTTTGGATAAGCA
ACAAAAAGAATTGGCAAAAATCGCAGAGACAAAAAGAACAGAGCAAGGTCTTATCACAAA
ACTTAAAAGTGATATCTTGTTCGACACTGGTAAAGCAGACCTAAAACCGCAAGCCAAAGA
AAACATCAATCAATTGGCGGCGATCATGAAGAAGTATCCAGAGAATGTTCTGACAGTTCG
CGGTTACACAGACGATACAGGCAGCCAAATGGTGAACAACCCGTTGTCTCAACAACGTGC
AGAAGCTGTTCGCAATCAGCTTGTAGCATCAGGCGTTCCTGCAAACACAGCAACAGCAGT
GGGCATGGGTGCGGCTAACCCGGTTGATCCAGGAAAAACAAAAGAAGCTCGCGCTAAAAA
CCGCCGTGTAGAAATCGAAATCACGGTGGATGAATCTAAAGTTCCTAAGAACGCGCAAAA
ATAATTTGTTTTAGAAAAGACAAAATAAAAAGGCATCCCGAGGGATGCCTTTTTTTATTT
CATGAGATTGCGGGCGATTTCTAAGAAGCGCGCCTCTGTCACTTCCGGCGGCCACGGGAT
GATAGGGAACTCAAAAGGCTCATCCTCCCCGATATTCCAAGAAGCTAAATCCTTTGTGAT
CAGGTCGCGAACCTCAGTTGCTAGCAAACGACGATCGATCTGTTTTACGACTTTGGGAAG
TGGGAATTCCAAATTGAATTTCTGCGAGATCGCCCAGTGAATACGCGACTCTATAATTTC
AAAATCAGGTAGAAGCGCTTTTACCGGAGACACCAAATCCCCGACATAAGCTTCAGTCGC
ATCATGAAACAACATGTGCAACGCGATCTCTTTCGTTGGAGAAACCTCTGCACCTAAGCA
AGAGTGCTGACCCACGCTATAGAAAAAACGTGTGTGTCCATTAAAGCGCGCCTGACGAGC
TAATGCACAAGCAATGTCTTCCATACGCACTGCTGCTGGGTCTGGATCCAAGATATTAAA
ACGTGTCCCGGAAAGAGTGATCACCCAGGATTTTTTGATGATTTCAGGTCTATTCAGCTT
TTCGGTAAGTTCAGGCATCGCAATATTCATGAACGAAGTCCTTACCCGAAAGGGTTCCGT
GTTGCATGAGTTTTCTCGTGATTCAAAGCATCATTTTGGCCTCAAATGAAATCTGTTGGA
TCAGTCATAAAACAAAAACCGGTGTTCCTGTGTTGAGAACTTTCAAGCAACAGAAATAAA
ACCATCATCACAACTTTTAAAGGAGATCGTATGAAAAAAATCATCGCACTATTTTTAGGA
ATTCTTTCTACATCGGCGATTGCTCACGCTTACTCTGCGGATATGTCATGGGACGAAATC
AACCGTTCAAAATACCTTCACCCGAAGGCCCCTACAGTGTACATGGGTCGCTCTATTGAC
TACATGTTCGTTTGCCAAGATGGCGATCGTTTGCGCACACAAAAGCCTGTGGACATCACA
GAGACTCGAAGCTATGGCGGTGACCGCATGGAAGTTGTGGTCGTTGGACGTGAATATCTA
TCAACTCCAATCAGTTATGTTCACACTGTGGAAGACTGCTTCTGGAATACAAATCAACGT
ATTTGCAAAGACGTCGACGTCTATGGCTCATATCCCTTGACCGTGACGATCCCGGTTTAC
AAACGTATTTCAAACCGCAACGTAGAACGTGAAGAGCTTCTATTTAGAAAATCTTACACG
GTTCCTTCGTGTAACGACGTGGTACAGCCGCACTAGGATTTCAATTACTTCTCAACTAGA
GAAGCCCCTGCTTCTCTAGTTGTGATTTTCAGTTGGAAAACTTATTTAGACGCCATGCAA
AGACGTGATTTTTTAAAGACGACAGCGACATTGGCGGCTCTTTCTTCTCTTCCAACGAAA
ACCTTGGCTCAAGGTTCTTCTTGGGTATCCAAAAACCTGACTGACGATTGGCCTATTGCA
CGCCTTTCTGACAACGAATCTTCAAGCCTCGATTTTAATGGCGACAACATCGATCGCCCG
CACGACATTCTTTGGAATATCGATGGCTACATCGAAAAACAAGGTGGCGAACCGAAAGTC
TCTGAAGAGTTGGACGTCGTTGTCGTCGGTGGTGGTATTGGTGGCCTCGCCAGCGCCTAC
TATCTTCGTCATAAAAAAATCGCCCTTCTTGAACAGGATTATCGCTTGGGTGGCAACACC
AAGGGAGAAATGTACAAAGATGCGATCTACAGCATTGGTGCGGCTTACTTGGCTGAACCC
GATGCCGAATCTCAATTAGGCATTTTACTGCGTGAGCTGGATATTCACGATAAGGCCCGT
CGTGAGACGGGTGATGAAACCACCGTGTTCTATAATAAAAAATTCGCGCGTCCTTTCTGG
GAAGGCGCCAGTGCGGATGCTCACGCCGACTTTAAAAAGTTCCACGCACGCTTAAAGCAG
ATCTTCAATGAAGCAGACTTTGGTTTCGAAAGTGATTTCGCCAAAGAATATGACCAAATG
ACGGCGGAAGAGTGGGTCGATAAAGAATTCCCGAATATTCATCCGCATATCAAAGAGTAC
ATGCAGCTTTACGGCTGGAGTTCTTTCTGTGGCTCTATCGATGAACTTTCTGCTTTTCAA
TATTTGGGTTTCATCAGTTCTGAGACCGGAGCGCTTTTAGCGTATCCAGGTGGGAACTCT
TATGTTGCGCAAAAGATGGCGATCCAAATTCGCAAAGATGCCGGCAAAGAATCCTTGCGC
TCTGGCTGCATGGTTTTAAGAGTGAAGGCTGAAGGCGGCGGAGCAACGGTGCTTTATGTT
GACGGCATGGGCGTATTAAAGAAAATCAAAGCAAATCATGTTGTCATGGCTTGCCCTAAG
TTTGTCGCTCGTCGTTTGCTTCCGCAAATGCCAAAGCAACAAGATACAACGATTGATCTT
CTTCCCTACCGTGCTTACTTGGTCGGAAACATCATCACGAAAAAGCCGATTCAAAGTCCA
AGCTATGAGCTTTACTGCTTAACAGGAAAAATGCCTCCCTCACCGACGGCAATGAAGCGC
GGCGATCGAAGCTTCACCGACATTTGTTTTGGAACGTGGGCTCAGGAAGAAAAAACCCAG
CACAGTGTCCTGACTTTGTACCAAGGTATCGCTTACGATGGCGCTCGTCAGTTCTTGTTC
AACCCAGCCTCCCATGACAAATACAAAGCGAAGTATCTTACTGATATTGAGCCCGTTCTT
AATGCCTTGGGTTTATCACAAAACGACATTCACGGTGTGCGCATGACTCGCTGGGGACAT
GCTCTTCCGGTCGCGGCTAAAGGTCTTCTTGCTGCAAGAACAGCACAGATTGCCTCTGCA
TCTATTCACGACGTGATTCACTTCGCGAACCAAGACAACTGGATGACTCCTTGCTTTGAG
GCGGCTCACCAAGCAGCGATTGAAGTTTCCTCGCTTATTAAATAAAAAACTTCTGTCTTA
ATTTGAGAATGAAGACAGAAAATCCTTAAGCTCACAGGCAATAAATCGATAAAGAACTTA
TGCGGTTTATTGCCTTTTTGTTTTTATTCATCTTTGCGAGCGGCACCCTTTGGGCGAATG
GAAAAGCCTACCTAGACCTTGAAGACGGTCAGATTGTTTCCGTATTCAATCAACCCGGTA
TGAACTGGAAAAACTGTGCGGGCGATGCCAAATGTAAATCTGTCGCATGGCCCGATAGTT
CCGCGCAAATAGAAGTTGTTTCCCCCATCAAAAAAATGAAAGTCGAAGATCCTTACACCG
GTAAACTGGAAATGGAAGAATACGTTCAGGTGAAGTACCGCTATAAGCGCACGGTGAATG
GCAAAGTCTATACGCAAGAAGGTCAGGGTTGGATTGACGCCGCTTATGTGACTAATGCTA
AAAAGAGTTCTTTCTATGGAACGGCCGCGGCTGAAAAAGAAGAATGTCCTCCGGGCGCAA
AAACTCCAGCTAAAGATATACAAAAAAGTTTAGAACCTTTGCAAAAGTCTTTATCAAATC
ACTCGGTCACAGATACGGCGAAAGCTCTGTCGCCGTACGTTGGCGCTTGCGTGATCAATC
CTAAAAATCCGCCATCGCCATATGCGGGCGGAAATCCCTACGATGCTTACGTGCTTCCGG
CTTTAAAAAAGCAAGGTGTACCGAAAATTAAAAAAGAAGATGGCACCCTCATGACCCAAC
AAGATTTGATCGAGGTCGATGCCCTGGCGCGCACACTTTATGCCGAGATGGCTCGTTGTT
TCAAACATGGTCTTCACTACCCGATGACAGTGGCTAAAATTTCCATCAATCGTGCTGAAG
CATCACAGCGTAAAGCCGAATTTATTAAAGGCGATCATGCCGCTATTAAAACTCCTTTGG
CAAAAGTTGTGACATCTCCTTCTCAATTTTCACTGTGGCTTAAAAAGATTGATGGTAAAG
ACAATCCAAGTCTGCGCCACGGTCTTTGCCCGCCATCAAGTAAGGACAAGGCCTTCTGGA
CCGGCGCCAAACCTCCGCCTTTTGAGCAGGATATCTGGGAAAATACGATGAGGATTGCGA
CTGAAGCCGTTTTATTCCCGAAAAAATTTAATGCACGTACTAAGCAAGTAAAGCAGTTTC
ATTACACGTCCGGGATGGATGGATTCTATGGAATGAAACAAGTCTTCCCTTGGATTGAAG
AACGCAAAGTTTCTAAAAATGCTTGTGTACAGGTCTGGGACGACAAAGTAAAATCCTAAG
CATGAACAATTCGACATCCAATTTTGTGTTCTTAATGGATTGTGCTGATTTTTCTGAAGC
GCAAGTTGTGAAATCTTTTTTGGAATCTCAAGGATTTCATCCGCGTGTGCGCGATGAACA
AACCCGCACCGTGGCTCCCCATCTGGGACAACTTCTGGGAAAACTGACTCTGGAAATTCC
CGAACACGAATATATGGAAGCCTCTTTAGAGCTAGAACGAAGAGAGCCTCCGAGAATTCA
AATCGTTCATGAGAATGATCTGGAAACAACTCAAGCTATGGCCAAGAAGGCTCTTTGGAA
TGCGATTCTAGGCTGTATTTTTATTCCTCTTCTTTGCAACTTCTATTCGATGGTGTTGGG
TTATAGAGTCCTGCGCCAGGAAGTACCTTTGACTAAGACCAGTCGCAATCGCCTGCTCTG
GGCCATCGTGTTTAACTCTTTTGCCTTCTACGTTTGGCTGACAATTGGTCCAAAATATTT
CTTTAAAAATTATTAGCTCACGTTTTTAACCCTGTTTTTCAGCACGACGTGATTAATAGG
AACCCTTTTCAGTTATGCTGAAAGCATGAAAAACATTCTGCCAGGCTTATTATTTTTTTT
AGCGCTGGCTCTCTCTGCTAAGGGCCAGTCGCATGTCGTCGTCGGTCACGATTTTGATCC
CTTTTATTATAGTGATGCCGGTCCGGGAATTCAGGGAGCCTGCTACGACATCCTCAAAAA
ACTCTGCGAATCCAACGAAGAAAGCTGCAAATTTAAAATCGCACCTTTACGTAACATGTT
ACGCATGTTGAAAGAAGGAGAAGCCGACATTGGCTGCCCACTGGGTCCTTCTCCTCAAAG
AGGACGCGTTTACTACTATTCAGAAAAGGTCTTCGACACTCGTTATTCTTTTTTTGCGCG
CCCCGCTGTTGCTAAAAAAATCAAAGACTATGATTCTTTGAGCCATCTGAAAGTCGGCGT
CTTTTCCCCTTCTATGACCGAAGTGAGCCTGCAACAAGTTCACGAATACGTAGATAAGAA
ATTCAAAATTTATCCTGAAAAAACCGTGATCAACACCTTAAGAAAAGTTGAAAACAACAG
CTATGACCTGGCCTATGCCAATGCCGATGTCGCTAAGACCTGGATTAAAAAAAATCGCAG
CAAACTTGTCGAAGTGACAGGGCTGGGTGAGCCTACGGAATACTCGATTGTTTTTTCTCG
CAAGAAATTTTCTGCCTTGGAATTTCAGAAATTTCAAACGAAGTTGCGCGAACTGCAACA
CACTCATGCGCTTGATGAGATCGCCGCCAAACACGGTTTAAAAATTTCATTGAGTGAAGA
ACCAAGTGAAGCAAGATCCAACGGAGGTTCCAGAAGAACTCCGGCGACTAAAAATCCTTA
GTAGTACTTGTCTAAAAAGCGGAAGTATTGGTCCTTAAAGACATCCAAGTCCATACGGTT
TCCTTGAGAGTCCTGCATTTCAGGTATACTCAGAACAATCTTGTCTTTGACTTTCTTATA
TTCCAAAAACTTGGTGAAAAGTACTTGCGCATCTTCGCCACTTTGTTCGGAAAAGTACGG
CACGAAGAAACTTTCAATCTCTGCTTTATCGGGCAGAAAACCTTCGACCATATTTAACTG
ATTCACGAAAACGCGGGGGCAATAAAAAAGCTTTAAACGCTGACAGCGCACCCGTTGAAT
GAAGTTATGAAAATTGCGAATGCCTAAAGAATTGATCGCCTGCAGATCTTTAAGGTCAAT
GCTTAAATCGAAATTAGGATTCACCTCAACCCCATCAAGGGCCGAAGAGTACTCATTCAA
ACTGCCTTTAAGCAGGATGGTCGTACATTTGTCGGTAACGCTGAAAGAAAGTTGCAGAGC
CATTAGGTTCCTTTGAGATCACCTATTATGCTCTGAACTTTCCTAAAAACAAAGTCCAGG
GGTCACCGCTTCACGAAAAAATTAGCAGCGCGGTCCTTCTCCACAAATCAGAACGTCAGC
TTCTTTGATTTTGAGGAGATTTTTAATACGCTCTTCGTTGGTAAAATGTGTTGCCGAGTC
GCCTTCGTGCGCGTCGGGGATATGACATAACCAGTTCATAGCCAAGGAAATCCTGTCTTG
CTTTGTCTTCACATCTGTCACGGCTTTTAAGTGAGCCATTAGAATACGCCCTGCGGTCAT
ATCGGCCATAGCTTCTCGCTCGCGAGTTTCAAAGTATTTAGCGTCACGCTCAGGCATTGC
GTTGCGAAGACACTTCGATGCCTCGACATCTTGAACGTCGACGCGCGTCTGGAACTGAAG
TTGATGATACATCTCGTGAGCCAGCAGCATCACTAATGAAGTGATACGATCTTCTTTGTC
TTTACCAGCCAGTTTAAGTAATTGCCCAGGGCACATTAAAATCACACCCGCGGAAGCTCC
CGGAAGTAATGACGAGTGCGCTCTTAAACCTAGACCATCCCCCTCACAATTGCTGGTCGC
AAGAATGGTCATCGCGTTTTTGCCTGGATAAGTATTTTCGATGATTCTTGAAATGGACAT
CACTTCAGTGGAATTAATCACGCTGATCTGATGCTTTTTTTCTTCTTCGGAAAGTGCGCT
GGCTTGAATGTGCTCTGCATAGAGCTTCTGAACAAGAGTCTTGGTCTCTTGGATGTCTTT
GTCATAATCATAGATCATGCGGTAAGCGGCATCTGACAGATGCAAAAAGCGCAGCTCTTC
CTTATAGAGCTTTCCTGTTTGAAACTCTTCGTTTGTTCCTTTGAATTCCGCCGACAACTG
TGGGAATTCTTTTTTTAGCTGGATCAAAGCTTTTTCACGGCCTTCTTTACGAATTGTTTC
TGCGATCGGCGCCTCTTGAACCGCACACACCGTCTGCTTCGGTTTTTCGCAAAGATTCGT
TGCTATTTTCTTTTCGTTTTTAGGAACGCCATCTTTGTGACTTGTCGCCGTCTGCCCTGC
TTGCGCACCGGCATTTTTTTGACGCATTTTCGCTGCGTATTCGGAATCCTTTTTCGCACA
AGCGGCTAAGGTGAATACGGCTGAAATCACAGTGACTGTTAAGAATGCTTTTTTCATGGA
CTGCTCCTAAGTTCGACACCTGTCGGGCGAAAAAAGGCGCGCGCCCGTGCGAGCACCCTT
TAGATCGACCTTCAGCTGTCGAAGATCTTAAAAGCAATTTAAAGACCAAATGAGCGTCTC
AGCCTGAGACACTCAGAGATTATTCACCGTCTACGGCAAAAACAATGAACTCTGTCAGTT
CGGCTTTTGAAAAGTTATTATCGACCATGACTAAAAGGCTGCGACGGCCATCGGGAAGAT
TCGGCCCCCACGCCATGGCCTCAAAATTCTGAATGACCTTTTCACCGCGCACTTGAAGAA
GATCTGTTTCAAAGTCGACGAGCTTCACTTTATCGACCGGCTGAAACGTCCCGGCTTCAA
GTTTTGATGCCTCATGAACACTTTGAGCTTTTGATAAATCTGCCAAATAGATAGCAACTG
TTTGCGCCCATTTTTTCGGGCCTAGAACACGCACGCCTCTTTCCATCACGAGCATTTTAG
TTTCTGAAAGAGCGAGCATTTCAGAAACCCCTCTCATCACTTCTTTTCCTGCCGGAAGTT
CATTGAAGGCGTCGATGTGATAAGCGTACTCAGCGATGGGCGCATACCCTTTATCTTTTT
GATCTTCAAATTTCAGAATGCGAACGGTGTCGCCTTCCGCTTCTCTGCCATTTACAAGAT
CTTGAGTCAAAGCGGCTTCCGTCGTCGTGAAGACGTACTGACCGTCATTCCATGTCGTCA
GGCTTTCAAAGGCCAGGTTTCCTTGAATGCCTTTAGTCTCGACGCCTGTCGCCTCTGGAA
GAAACTTATCTGGCATTGGAAAATCAGATTTCCAAAGACCTTCAGGTGAAGTTCTAAAAA
TACGTGGCATCGCGCGAGGTTTTGCGTCGCTATTGCCTTCAGAGGAAAGAATTAAATCGC
CTGAAGACAAGCGCACAAGTCCTTCTGGATCTAACATGGCTTTACGATCGCCATCCATAG
GAAGTCCCGTCACAAAACGAACGGCTTTCGGTGTCAGCGTCACTTTTTTGTCGGAAGTGA
TTGTAAGATCAAATTCGTAAAAGCGTGGATCCCCGGCGCGACCCTTGTCATCAGAAAGAG
CCGTCAAAGTTCCGTTATTAAAACTGATCGCAGATAGCCCCCCGATCGTCGTTTTTTGAA
ACTTTGTCCCTGTGGGAATAGATGTTTCAGCAAAGTATTCCAAGCTTAATGCCTGGGACT
CTACACTGATCAAACTCAACACGAGTAAAGATAAAAGCAGCTTCATTCTAAAATTCCCCT
CAATTCTTAAAGAAAGCGGCGCACAGTTTTTCAATCTCTTCTTTGTATTCCAGAACTTCA
AGCCAACGCGCAGGAATGGCTTTCGGGCCATAATAAGCTCCGCATAAGACGCCCGCGACA
GCTCCGCAAGAATCCGAATCATCGCCGCGATTGACAACCGCGACCAAAGCGTCTTCTAGC
GAATCAAATTTCATAAAAGCCCACAATCCCGCACACAATGTATCTACACAGAATCCAGAA
GTGGAAAGCTCGTTCCATTCGGTTTGCGGGATGAATTTCAGCTTTTCATAAATAAATGGA
CTGACTTTTTCGGCTTCATGCAAAGCTGTAGCAAAAATTTCTGCTTTGTTTTTTCCAGCC
AGGACGGCCTTCACTGTTGGAACAAAAATCAAATCCGTATCGACACAGTGATGATGTCCA
TGAGTCATCTTGGTTTGTGTGACCATGATTTCGTGCAGACCTTGAATAACTTGATCTTGG
TAATTCCCATGAGCATTGTCATGAAGAAGCGCGAGCGGCGCCACACGCATGATGGAACCA
TTACCCTGGAACTCATTATTCACATAACCACAGTCTTTGAGCGGCAGACCGTCTTTAAGG
TTTTGCAGTCCTTTGATTGTTGTGGTGCCAATATCCGGTGGATTACTAGCATACCATTTC
AACATTTCTGATTTAAGAATATCAAACGAGATTTCTTGAGGACTCTTTAATGCGCGCAAA
AGACAAAGCATCAAATCCGTGTCGTCCGTCGCTTCGCCGGCTTTCCAGTTGAATTTACCG
CCGCCGACGATTTCAGTCTTCGTGTTCCAAGAGGCTTGCGGAGGCAAAAATTCCCACGGA
GCTCCTAACGAATCTCCTGCGTGCAAACCCCATAACATTCCTAGAACGCGCTCTTGATAA
GACAACATGCCACAAAGTCTTAGCGGCAAAGGGGGGGGCTTGTCGACAATAAAAAAGCCC
TCGTTTGTGACGAGGGCTTTCCCAATCAAATCTTAAAGATTTAAATTAAAGTCCGCGAAT
CAAATTCAACGCACTTCCCGCGCGGAACCATTTCAACTGTTCTGCGTTGTAAGTGTGTTT
CAACTCGATAGCTTCAGAAGAACCATCCTTGTGTTTAAGGATCATCTTCACGTTTTTACC
TGGAGCAAGATCTTTAAGATCTACTAGGCTTACAAGGTCTTCTTCTTGGATCTTGTCGTA
GTCTTTTGGATTTACGAAAGTCAAAGCTAATACACCTTGTTTTTTCAAGTTTGTTTCATG
GATACGAGCGAAGGACTTCGTCACAACAGCCGTGGCACCCAAGAATCTTGGAGACATCGC
TGCATGCTCACGAGAAGAACCTTCACCGTAGTTTTCGTCACCGATGATCACCCAGCCTTT
GCCGGCTTTTTGGTATGAGCGCGCGACTTGAGCAAACTCAACACCTGTTTGACCCGTCAT
TAAGTTGCGACCTTTACCGATTTCACCCGTGAATGCGTTATCCGCACCCAACAACATGTT
GTTAGAGATGTTGTCTAAGTGACCACGGTAGTTCAACCACTTACCGCCCGGAGAGATATG
ATCCGTTGTACACTTACCTTTAGCTTTTGCCAAAACGTAGTTATCAACGAAGTCTTTACC
ATCCCATTTCGTGAACGGAGAAAGAAGTTGCAGACGCTCTGAAGTCGGGCTGACGGCCAC
TTGCGCCTGAGCACCCGCTGGTTTTTGGTAACCTTCCGTATCAGGGATGAAACCTTGAGC
TGGAAGTTCTGGAGCTACCGGAGCTTGCAACTTGATTTTACCTTTTGGTCCTTCAAGTTC
GTCTGTCGCTGGGTTGAAATCCAAACGACCTGCAAGACCCAATGCCATCACGATCTCTGG
AGAAGCGATGAATGCCAAAGTTTCTGGGTTCGCGTCGTTACGAGCGCGGAAGTTACGGTT
GAAAGAAGTCACGATCGTGTTCTTCTCTCCCGATTTTACGTCGTCACGTTTCCATTGACC
GATACAAGGACCGCAAGCGTTCGCAAGAACAGTCGCACCCACTTCGTTGAACGTCGTCAT
TTGACCGTCGCGCTCAATGGTCTTTTGGATTTGTGTTGAACCTGGAGAAACCAAGAACGG
TTGATTCATTTTCACGCCGATATCCATAGCTTGTTTCGCTACGAAAGCGGCGCGACCGAT
ATCTTCGTATGAAGAGTTCGTGCAAGAACCAATCAAGGCTGAAGAGATTTTCGCTGTGTA
ACCTTTTTCTGCCACTTCTTTTTTAAGAGCAGAGATAGGACGAGCCAAGTCTGGAGTGTG
AGGACCTACAAGGTGTGGTTCCAAAGCAGACAAGTCGATTTCGTAAACTTCGTCGAAGTA
TTTACCAGGATTTGCAACAACGTCTGCATCCGCAGACAAGATGTCTTTGTGAGCATCAGC
GATAGACGCCAATTGATCACGGCCTGTTGATTTCAAGTAAGCGCCCATGCGCTCGTCATA
CGGGAATACAGAACATGTCGCACCCAACTCGGCACCCATGTTTGTGATTGTGGCTTTACC
CGTACAAGAGATGGAAGAAGTGCCTTCACCGAAGTACTCAACGATTTTATCCGTTCCACC
TTTTACAGTCAGCATTCCGCAAAGTTTCAAGATCACGTCTTTCGCAGAAGCCCAACCGCC
CAACTTACCTTTCAAGTGAACACCGATAAGTTTTGGATTTTTAACTTCCCAAGGAAGTCC
TACCATCACGTCAGAAGCATCAGAACCACCCACGCCCACAGCACACATACCCAAACCACC
CGCATTCGGAGTGTGAGAGTCTGTACCGATCATCAAGCCACCTGGGAACGCGTAGTTTTC
AAGGATCACTTGGTGAATGATACCGGCGCCGGGTCTCCAGAAGCCGATGTTGTAACGAGA
AGATGTCGTCGCCAAGAATTCGAAAACTTCTTTGTTCGACATGTTGGAAGCCGCCATGTC
AGCGTCTTTCCCTTTGTAAGCTTGGATCAAGTGATCGCAGTGAACTGTTGAAGGAACGGC
TGCTTCATCTTTACCCGCAAGCATAAATTGCAACAAAGCCATTTGCGCTGTCGCATCTTG
CATCGCTACACGGTCTGGTCTTAGAAGAAGAAAACTTTCTCCACGAACCAACTCTTGATT
TTGTGGATCATCCAAGTGACCAAACAAGATTTTCTCCGCCAATGTCAAAGGGCGGTTCAA
ACGATTGCGAACTACAGCCAATCTTTCAGCTGTCTTCTTGTAAACGTTCTGTACCATTTC
TGGTGACGTTTCGATTTTCGAAGCCATTGTTATTGCCTTTCTTTGAAGAACGCCCGATCA
TAATGAAAATCAGTTGAAAGCTCAACGAATCCGCGGCTTTGCGCGAGGCATAAATGGACT
TAAGACTATTTAAGAACATCGTCATCCTAACGGGGGCTGGAATCTCGGCAGAGAGCGGGA
TTCGCACATTTCGCGACCAGGACGGCCTTTGGGAAGAGCACCGCATTGAAGACGTCGCCA
CACCTGAAGCTTTTGCTCGAGACCCCAAGTTGGTTCAGCGCTTCTATAACCTGAGACGGG
CTCAACTGAAAGACCCGAAAATCCAGCCAAACCCGGCTCATCTCGCATTAGCTGAATTAG
AACGCCTGTGGGAGGGGGACTTCCTGCTAGTCACCCAGAATGTCGACAACCTCCATCGCC
GCGCCGGCTCTTCCCACTTACTCCACATGCATGGTCGACTGGACAAGGTTTTCTGCCTCC
ATTGTGATGAGCATTACGAATGGAACGAAGATTTGGCGGTCGACCAAAGCTGCGAGGCCT
GTGGGCGAAAAGGCGGCGTGCGCCCTGATATCGTGTGGTTTGGGGAAATGCCTCACCACA
TGGAAGAAATCTATGCGGCTTTAGACAAAGCTGATTACTTTATCTCCATCGGCACCAGTG
GCAATGTGTATCCGGCAGCAGGCTTTGTGCGCTTGGCGTGGAAGGCGAAAAAGATTGAGA
TCAATTTGAAAGACACCGAGATCTCTCCTGCGTTTGATGCTCATTTTGTCGGACGTGCTT
CGACAGAAGTTCCGCGCTTTATTAAAGAACTGTTAGAGTAAAAATCTCCCGTTCCAGCAA
TTCCTAAGAGTGAAAACTGTCTGAAGTTTTGACTGTTTTTGGTAAAAAACTTCGAGCCCT
GAATACGCATAGCTATTCTCATGTTTGTGCTTTAACTCTAGTGCCACTTTCAAAAGGTGG
TTTTATGCTGCACAAAGCGGTTCTCGCTCTTTCGCTTCTTATGTCTCCGTCGGCCTTCGC
CGAAGAGAATTCCTTTTGGCAGCTTCCCTCTTCAAGTCCCGACCACTACTGGCAAGTTCC
CTTTGATCAATCTAAGGCGTACGAAGCCAATATGATCAAATCCCATCTGTATGTGCAGAA
AGAAAGCTTGAACACGATTTTGAAAATTGATTTTGATGACTTCCGTGAAGTCCCGGATCT
TTTTAAAAGCTACTTGCCTGGAGAAAATTTTGATCGTCCTCGTAAAGTCAGCATCTATTT
AGCTTTAACAAACGACTACAATGTGTTGAGCCCTGTTGGTGTTGAGGCTGAGACCGATGA
CAACGGCTACACGCACGGTTCAAAAATCGTGATCGGCGGATTCTTGCCGCAAGGTCACTA
CATGAGTTTTGAATACTCGTCGGACCTTTATACTCAACCGATCGATGGGACGGCTTACAA
ACTGCCTGATGGTGGCCGTTACGTCAGCCAGCATTTTACGAATGAAAACGTTCTTAAAAT
CGTTCTAGATAATATCGATAAAAACCGCGGTAAGACTTTTTACTGGAAAGCGGAAGCTGG
ATGGCAACAACTTAAATCCGACTCTCCAGGAGGATATCTTGAAGGCGCGACTCAACAGGC
GAAGTTCCACGCGTTGATCAATAAAGCCCAGAATGGCAAAATGAAAACTCCCATCAACGT
AGATAACGGCAAAGACACTCGCAATGGTGCGATCTTGGGATTGTACGTTGGTATCGCTAA
AGAATATCTGATGGCGAAAAATATGTGTCGCGTGCGTGCATTTGCAGAAAGTGGCGGTCG
CGGCTCTACAATCAATGAAGCCAGCTACGTTGCAGCGAATGTTGGTGGTATTTTGTGGTG
TCAAAGCTCTCCATCATCACTGACTTATCGTGCGGAGCTAGGTCATGAGTCGAAGCTTTA
TAACACAGGCTATGAAGGCACCGGTTATGCAGATATTTCGACAGGAAAAAACAACTGGAG
AATCGGTTTTAGAATCATGCAAAAGCATGGAAAACTTTTGAACTATGTCGATTACAATCT
TAAGAACATCAAAACTAATAAAATCGACATGATCTTTATGCTCTATTTCCGCTACGATTT
TAGATAGTTCTGCAAAAGCACATCTGAAAATAAAAAAGGAGTCTTTCGACTCCTTTTTTT
ATTTCCAAATCTAAATAAGAATTAGAATCCAGAATAGCAACGACTTGAAGTGATAGTTTG
TGACGCATCACGAACCATGTACAAGCAGCTGTCTTCAGCTCTGTGAAGTTGAACACGTGT
GTGAGGAATTTCTTCGTACTCCCCGTTCACCAGTTCAATAGTGTGAGTGGGTGTCGCTTC
CACGTCCAAGATCATTGGGTGGTTGCACATTTCTTGGTAGCCCCATTGAGTGTGCTTAGC
TACTGTTTTGATCGCTGTTGTTAAACGTTCGTTGCGGATGTATTTATCGCAGCCTGCTGC
CAATGCAGAAGACGCCGACAACACCATAACAAGTGCAAGTAAGATACGCATAAAAATGCC
TCCGTTATTTAATTAGCGAAGGCATGTTTAGGTGTTTTTATCAGGAATGCCAACGACAAA
GCCCTGACCTTTTCAAAACGAAAGCGCATTGAGAATGCCTAATAACCTGGCGCGCCAGCC
TCGGGCTCGCCATCCTTTTGTTTCTTAAATAAAGGCAGATATTCTTCGTAGCCTTCTTTT
TCTAAATCGCGGACGGGAATGAACTTAAGCGCGGCAGAGTTTAAACAGTAACGTTTGCCT
GTGGGGGCCGGGCCGTCATTAAAGATATGACCTAGGTGGCAGTCCGCGAGTTTACTGCGC
ACTTCAATGCGTGGCACAGAAAGACTGCGGTCTACTTTCGTCGTGACATAGGATTCATCC
AAAGGTTTGGTGAAACTAGGCCATCCGGTAGAAGAATCAAACTTATCTAACGAACTAAAA
AGAGGCTCGCCAGAAACGACATCGACGTAAATACCTTCTTCGTGATTGTCCCAGTATTTA
TTTGAAAACGGTCGTTCGGTGCCTTCCATCTGTGTGACTTCGTATTGCAAGGGATTGAGT
TTGTGTTTCAATTCCGATGACGTGGGTTTGTGGTAGTGAGAGAAATCTTTCATAACTCCT
CCAATGTCTTTACACCCCTATTTTACTCTTATGGATTTGACGAAACACAGTTTTGCCTGC
TGCCATGGGCTTTTTGTCTTGTTATTTCGCGAATTCTTAATAAGCTCGATTCTATGAAAA
CACTTCTTCTTGCTATGACATTTTTTTCCAACTTCGTCTTCGCAAACCCTGTCAACCCAC
AAGGTGAATTTCTGCGTTCATGTTATGAAGACGACACGGACTTTTTGGCTTCGGTTCTAA
ATATTGAAAATTCAGATTGGACCTTCACGCACACAGGATATGAAGATGAAAGCTGTTCTA
AGCCTTACATCATTTATGAAGAAAAGTTTGCGGCTACCATTGATGGTGTGAACTTGGATC
TTCAAGCGAAGCAAGCCTCCTACACCACTTTGACGGACACTGTGACAGAAGCTTTAAATA
TGATTGCCTACTGTGGGTTTCATGACTGGAAAACGGGAGAAAAGAAAATCGTCACGGACT
TGATCTGTGATGACTATGCTCCACCACGCACCGACGAAACTCGATTCACGCTTTTGCAAA
TTTCCGAAGAAGGGGCGCAGCTTTCTTTAGGAAAAGAGTCTCACGGTCATAATGGAACTT
CGGTCGACCGTCGACATACTGAATTAGACCCAAATTACTACATCAAAAAATAAATGGGAT
CGCTCTCTTAGAGAACGCCATAAGTAATATACACCTCTCGTCCTTCTAGCGATCCAAAAG
TAGACAGCCTGATCAAGAGTTCTTAATAATATTCCGAAACGTTTGCATGAGATTTTTATT
CCCGCTGAACGTTTTGATATGGGCTCTCATACCGGCTCTGCTATGGGCTACGCCTAATTC
TTTGAATTATCAAGGGCGCATCTTGAAAGACGATGGCACTCCTCTTTTATATAATAATGT
CAGCTTTAGTTTTGAGATCACGAATGCGGCAGAGACTTGCATCATGTACCGTGAACAGGT
GAACGGTGTAAACCTTTCTGCGACCAAAGGTGTTTTTGATATCTCCATTGGTAGTGGCAC
AAAAATCTATCCCACCACCGCTTTTCAACTGAGTGAGGCCTTTCAAAGTGGTGTTTCTAT
AAATTGTGATGGCACCGCTCCGATCACGCCGACGGCGATCGAGACGCGCAAACTGCGTGT
TCAATTTTTTGACGGATCTACCTGGAAGTCGATCACACCTGCTTTAGAAATACACTCTGT
CCCTTTTGCTTTCTCAGCAGCAAAATTAGAAGGCAAATCAGCATCAGACTTTGTTATTAA
AACAGGGCTTCCCGTCTGCGGAGCAGGAACATTTCTGTCGTGGTCCGGATCTGCCTTGAC
GTGCGAAGGTGTGACGGGATCTAACGGCGGAACCGTTACCAATGTGACTTCGACTAATTC
CTATTTAAGTGTCACAAATGGAACTTCGACTCCCGCATTAACTTTAAATGTTGGCACGAC
GGCGAATACGGTCGCCGCGGGGAATGATTCGCGCTTTACGGACTCACGAAACCCTACAGG
CACCGCAGGCGGAGACCTTGGCGGGACTTATCCAAGCCCTGATGTTGTCAAACTTCGTGG
TGTGGCCGTGGCTTCAACAACACCTACCGCAACAAACAATCTTTTAAAATTTGATGGCAC
GGGTTGGGCTCCGGGGTTTGTGACAATCTCAGATGTGCGATCGACCGCCGCCGGCAATAC
GACCTTCTTTCCAACAACCTGCACGACAGCGCAAACTTTGAATTGGGAATCGGCGACAGA
TAAATACATTTGCGCCGACATTGCAATTCCCGATTCTAAAATCACCTATGCTTCGCAAAC
AGCGAAAACATTTTTTGCAGCCCCGACCGCAGGCGGCGCTCCTAGTTTTCGCGCGATCGC
TTCTTCGGACTTACCGACAACGGGTGCTGATGGCGTCTTGATTAATGGTGGAAATACATT
TTCTGCGAACTCTTCCATTGGTTTAAAAGATGCTTTCAATCTTAGTCTTCTAACAAATAA
TTCTCCCCGATTGAGCATCCTGGGCTCGGGGCAAGTAGGAGTGCAAACTTCAACACCGCC
AGCCCCGTTTACTGTTCAGAACTCATTACTCGCCACAGCCTCGTCAACGGCCGCAGCACT
CACGCCGACGCAGGTTTTAGTGAATGATGCCATCGATTTGCCGACGGGCCAACAAGCGAG
TCTGTTGGTCCTTAGTCAACCTACACAAACTGCGAATGGCACGGGTCAATATAACGCCGC
CGTCTTTGATATTAACTCCAACACGGGCGCATTCAATTTGCAGGGGACGCGTGGCCTTAT
GGTTATCAATACAAAGAATGGGTCCGGCACCGTCAGCAACCAAGTGGGCGGCATTGTCGG
AAGCCTCTTGAAAGAAGGTACAGCAACCAGTCAGGCCGGGTTTCAGGTGACGGCTTCGGC
AAGCGCAAGCACAACTCTTGGAAACCAGTATGGAACAAGCTCTTCTGTGACAAATACATC
TTCAGGGACCGTCACCGTTCAAACGGCTTATCAAGGCACCGCAGTCAATTCGAGTGGCTC
AACGGTGACGAACCAACACGCACTTTTTGCTTCCTCGACCAACTCGGGAACGGCGGCGTC
CCAATACGGAGTTTTATCAAAGACGACTCATGATGCCGGCAACACTTTGCCTACGCAGTA
TGGAACTTATACGGTGGCCTCTAATAATGGTTTAGGAACCATCACAAATGCACACGGTAA
TTTCAATCAGGTCTTTAATGCGGGAGCTGGCACCACCACCAATGCTTACGGTACTTTCAG
TCAAATTTGGAATGACGGCACGGGAACGATTGACAAGGCCTATGGATATTACGCCGATGT
CTACAACCCCAATGGTGGAACTGTTGCCACTGGTTACGGATTGTATTTGGGTTCTGTCAG
CGCCACTGCGAAATGGTCCATCTGGGCGAATGATGCCACAGCACCGTCGTATTTTGCAGG
CAGGATCGGTATTGGAACCGCAACACCGACACACAATCTTCAAGTGGAAGGAACGGCGGG
ATTAAGTACGGGAACAGCTTGGACGAATACGTCAGATATTCGACTTAAAGATATTCAAGG
AGATTACGAATACGGTTTGAATGAAATTTTAAAACTTCATACCGTGCGTTTTACCTACAA
GAAAGACAACCCTTTAAAGCTTTCTTCGAAGCATAAGATGACAGGATTTATTGCGCAGGA
AGTACAAAAAGTAATTCCTGATGCCGTCAAGGTTCGTCCGGATGGGTATTTAGAGTTGAA
CGTCGATCCTATTCACTGGGCGACCGTCAATGCTGTTCAGGAACTCAATGGCAAATGTGA
AATGTCTCAAGAGCAGGTGTCTGCACTAAAACGTGAAGTCTCTTCTTTGAAAGAAGAAAA
TACTTTACTGAAGATGCGGCTTGAAAAACAGAATCAAGATTTAGAGATGATTAAAAAGAA
ATTGGGGCTTGCTGATTAAGCAAACCCCTTTTTTGATTCTTACTTTACTTCGACCGCTGA
AATCACAGAGCTGATAACTTTTTTTGCTTTCTCGACATTGGTTTTCATCGTCGATGGATC
CTTTAGCGACCCCAGCATTTCTTCCGGCGCAAAGCTCATCGTTTGAAAGATCTCAAAGTT
CTTGGCGATTTCATCTCCATGATCTCTACGCAGACTTGGTGGCATTAAACCTAAAAGTCT
TTCGATTTCTTGGGAAGCTCCACCTTCACCAGCGACCTCGCCTAAAACCAGGTAGAAAAT
ATTCGTCATCTCCACACCCACCTTGCGGTAGTCGTTTTTCCCAAGAGCACTGTCGACTTG
CTTGTAGCGTTTGTGAACAAGTTCTTTCAATGTGCGACGACGACGCCCCCATCCGAACTC
TCGTTGCGCTTTAACTAACAACCCCAATCCCATAGCTCCGTAAATAATCGCCCACAACCA
AGGACGATAAAGAACGCTGGCCTCGGTCGAAGGCTCCCAATTCATTACCGGATCTGGAAG
TTTGTTTTCCACAACTGCCGGTTTCGTCGGTGTCTTTCCATCTGCTAAACGAGATGAGGA
GCCGACGGGCGCATTGGGATTATTCACGACTTTTAAAGTGATCGGCTGAGTCGTGCGCAT
ATAGTATTTACCCGATTGAGGATCAAACATACTGACACTCAAAGCAGGAATCACCATGTC
GCCTTCTTGACGAGGAATGACTAAAACTTCAAATTCTTTGTAGCTGCGACCGTTTTTAAA
GAACTTCGATTCTGATTTAGTGTCGTATTGCTCAAGACCCGTCGGCCATGCAATCGCGGG
AAGATCGATGACTTTCGCATTCCCTGCGCCTTCAAAGCGCACTTTCAGACTTACAGGTTG
ATTCACTGGAGCTGTTTGATTTTCAACGCTCGAGTGAACTTCAAACTGCCCGACAGCGCC
GGTAAAATCTTGCGGACGTCCCTCCGTCGGAAGAGGTTTTACTTTGATGTCGACACGAGC
CGAACTTTTTGTGTACTCGTAAGGCTTCCCGTAAAAACCACCAAACTGCGCTAAAGTCCT
TACGCGAGATTTGATTTTATATTCATCAATCACCGCGCGACCGGGTTTGATCGGAAACAA
AGCATGAGATGCCAGCAAAGCTTTCTTCCAAGCCACTCCGTTCACAACTTCTTCTGTGAA
TTGAATAGACGGAACTTCTTCAATAATCTCTTTCCAGAAACCTTTTAAGCTTGGGAATTT
CAAACGGTCCAAAGTTTCCATCTGTCCGCGGGTATAAATATACCAGTTCACAGTGACTTG
TTCGCCCTCATAAACTTCGGTCTTGTCCACTTCAACAGAAATAAAAAAGGCTTCGTTGGG
ATTCGTTGGTAGACTTCGGAAAGCCGCTTCCGGAAGTCCGGTGTTTGCGGATGGCCAATT
CATGTCATCAGGAACTTGACCCATCTGTTGTTGCAAGAGTCTTTGGCGCTGTCTTAAAAG
CTGATTGAAGATCTCTTCATCGGCTTGATCCATAGCTTCAAACGGATCATCGAAGCCAGG
TTGGGTCGGACGCTTCTGCGGTCTTCCCGCCGAACCTTGTCCACTCACCGTGACAAGAAT
CGGTTTTGTGCGATGAACTTTTCCATCCACCACGACCTCAAAGGCATCCACACTTAATTG
CCCTGTACGCTTCGGGCCCATCGTGTAATGAAACTCTTTACGTCTTTGTGTTTGAAATTG
CATTCCTTGCGGAGTTCCGACAAGTTTCTGCGCCACCGCCGTGGATTGAGAACTATTTAA
TAGATCAAAGCCATCTAAGTCCGGAATGCGCGGTTCTGCAATGTCATGATCTTCTGTCGA
TACAACAGAGACGGTCACTGTGAAAGTGTCAGTAAGACCGATTTCATTGCGATCCACTGT
GGCCTGCACTGTCGGCGCGGCGTGCGCGAAGAATCCAAAAATGAGGACACTTAGAAAGAA
CAGGAAATTACCAGTCTTTGTCACGAGGCTGCTCCTTCACTTCTTTGCGATTGTACTCAG
CACGGATTTTTTCTTCCTGCTGTTTCAACTCGCCCAGAATCTTTTTAACATCAGCTTCTG
AAAGTTCCTTTCCTTGGAAAGGACGAGGCTTGTATTTCGGCGACTGTTGCACTTGCTTCT
TATCATCCTTGGGCTCTTGATCTTTGGGATCTTTATCCTTTTGATCTTTGCCGTCTTGAT
TTTGCTGCTGTTGCTGGTTTTGATCGCCTTGCTGATTTTGTTGATCTTGTTTGTTCTCTC
CACCCTGTCCTTGTTGGGACTGAGTCAGAAGTTCGATATTGGTTTTTACTTCGTTAGACG
TCGGAATGATTTCTAAGGCCTTTTGATATACGGCCAAAGCTTCATCCACTTTCTTCGCTT
TTCCTAAAAGTTGAGCACGGTTAAAGCGCGCCATAAAAACAAGCTCTAACTTTTCTTCTT
TTAAAGCCAAGTTTTCGGCTTCCTGATAGGATTGCAGAGCTTTTTCAGCTTGTTGCAGAC
CCTCAAAGCTCAACCCTAAATTTAAATGCAGTTGCCCGACGAAAGGATCAAAGCGCAAAG
CCTCAAGATATTTATCCATCGCCGGTCCGTATGCTTGCGCTTGAACCTGCTTATTGCCTT
CGCGGTTTAATTCCAATGTTTTTAGATGCGGCCTTCCCGGTCCACATCCCACAAACAATA
AAGGGGCAAGAACTAAAAGCTTCCTCATTGTGGTGGCACCTCATAGCGTCCTTTCCAGAA
ACGGAAAGAATGACGTCGTTCGCCTAAGAAGATTTCTAAAAGAGCTAACAAAATACCTAT
GAATAAAATCATTTGAAAACGCTCTTCGTATTGCACGGCCATCGTCGTATCAAATTGCGT
GCGTTCCAATTTTCCAATGTCTTCGACTAAGAGCTTCGTTTGATCGCCGCCGAAAGTGGC
AAAATAGAAACTTCCTTTACCCGCTTCAGCTAAAGCTCTTAAAGCATCGCCCTTCACCGT
GGTGATGATGGTTTGTCCCTGACGATCTTTCTTATAACCTTTTAAAAAACCCATACCGTC
ACGAACAGGGATGGCTCCGCCTTTTTCAGTTCCATAAGCGAGAGAAAAAATACGAACCCC
TTCATCAGCCATTTTCTTAGCTTCATCCAAAGCGCCCTGCTCGTGGTCTTCACCGTCAGA
GGCAATCAAAACAACGCGAGTCACTTTCACCGTGTTGTCCGTTGAAACGCCACCACGCTC
AAAAGCCTCTTTAGAAATACGAAGAGCTTCAGTGAAGTTCGTACCTTGAGTAGATACGGA
TGAAGGTTCTAATGATTCTAAATACATTTTGATAGCGCCCGGATCATTCGTAAGCGGAGA
TAGCAACGCCGCGGAACCGGCAAACGCCACCACGCCCACTTTATTTCCCGGCATCAGATC
GATCAAACGACTGAGTTCTGATTTCGCTTGAGCCAAGCGCGAAGGTTTTACATCTTCCGC
CGTCATACTTTCAGAGACGTCTACGGCAAAGATGATTTCCACACCTTCACTTTTCACCTC
TTGCTGACTCTCACCCATTTGTGGACGAGCCAAAGCCAAGACGAAGAAAAAGACGACTAA
AAGCTGCAGAATGTTTTTAATAGCTCTTTTCTTTGACGATACGGAGCTTGAAAGGAATGG
ATAAAGTCTTTTACCAATCGCACTTTGCAAAACCTGCCGCGAGCGACGGTCAAAGAAGAA
ACCAATCACGACAATAACGGGAATCAACCAAAGATAGTTAAAGGCGGCGATGTTTTCAAA
GCGAAACATTATGGCACCCTCCTTAACCAAGATCTTCCTAATAAGATGGCGATAAGATAA
GTGATTAAAGCCATCACAAGGTAAGGCGGAAATTCTTCCGTGTAACTTGTGAACTTATTC
ACGTCGATTTTCGTTTTTTCGAGATTGTCGATATCGTTAAAGACTTTCTGTAATGCGCCT
TCATTTGTCGCGCGATAATATTTACCACCGGTCTCAGAAGCCATGCGACCTAAAAGATCA
TCGTTCACGGCACTTTCAAACGGCTGATAAGTTTTGATCTTTTGGCCGAAGATGTCTCGA
GTGTAAACCGGGATTCTTGTCGGTCCGTCTTTACCGATACCGATAGAGTAAACCTTAATG
CCGTAACCTTTGGCGATCTCTAAGCCCGTTTCTGGATCAATGGTGCCTGAGTTGTTTTCA
CCGTCTGTCATAAAGATCATAACACGGCTTTTTGCTTGAGAATCTTTTAAGCGTCCCGCC
GCGTTTGCCATTGAAACACCTAATGCGGTTCCGTCTTTGATTTTGGCGCTGGAGGCACTG
GTGATTTCACCCACGCGCTGAAGGATTAATTGATAATCCAATGTCGGGGGAACTAAAGTG
AACGACTCACCCGCAAAAACGACCAGACCGATACGGTCGGAAGTTCGGGCTTCGATAAAC
TTTTTAATCGTTTCTTTTGCCGCTTCAAGACGATTCAAAGGCTTCATATCTTCGATTAAC
ATACTGTCAGAAACGTCCAGACAGATGACGATATCGATACCTTCGACATTCTTACGGATC
TTTGTATTCGTTGTTTGGGGACGAGCTAAAGCGATGATAGCAAAAATAAGTGCCACGCCC
TTAAGCAACATGGGAAGATGCATAAGTCGCGAACGCAAGCTGGGACTGACTGATTTCAAA
AGTTCAACAGATCCAAATTGCAACGTCGGCGTCTTTGTTCTTTTTTTCCAAAGAACCCAC
GCCAAAATTAAAACCAAAGGAAGGATCAACCAGAAAGCCGCTAAGGAATGAAAAGTCATG
GCAATCTCTCCATCTTCTCAACCAATAAGCGGCAGTGAGTTGTGATGTTTAAAACATCTT
GTTCATTCAATTTTTCTTTATCTTGAATAGCGCGGTTGTACTCTTTAAAAAGATTCTTTA
GATCAGGGCCGTATTCGACATAAACGGCACGATGATACTTCTTAAGATCTTTTAAAATAA
GTCTGTCACTCCACTCCATCGCTGGCATTTGATAGCGACGAGTAAGGAAGAGTTTTAACA
TGTCATAGGTTAAAGTGATGGCCTCAGGAATATGGTTCGGATCAGCCTTGCCACCAAAGA
AAACGGTGTTCGTTCTTTGAAGACGACGCAAGTTTTGATGAAATTGCGCGAGCGGCGACA
TCGCCGAGTCATGCTCTTTCAACTTCGCCAGCATGTTACGACGTTGAACCACGCGATAGA
CTTTTCCCGCAAGCATAAGGATGACTAATCCGATAACACCTGCCAAAAGAGCCCAGTACA
ACATCGGCACCGGTAAAGACGCAGGGCCAATAGGACCAAAGGGCTCTTGTTTCACCTGTG
GCTGGCCAGGTTCTGGTTTTTCTAAAACAGATTCTACCTGATATTGAATCGGACCCAAAC
TAAGAGTCGTCGTGCCATCGGAAAGTTGTAAATCTTGATACTGAAAATTCCCGGCCTTGT
AAGCGGTGACTTTCACATCGGCTTGAGTGGTGGTTCTGAACTCAAATCCCAAAAGATGAA
TTTGATATTTCTCTTCAGGCTTTAAATTGAAATGCAATTTTTCTTGGGCAAGGTCTTTCG
GGAACTCTCCGTCACAGACTAAAAGAAATTCGCGACCCACCGTTAATTGGTTGTCGTTCA
ATCCTTCGACCGAAGGTATTTCTGTCTTGCACTGAATAGCTGCCATTATTTTCTCTTCTT
AAAAAACGCCACCAGCGGATTGACGTAGTCTTCGCTGGATCTTACATCGACACGTTCCAC
CTGCGACAAACGCAGCAGGCGATCACGCTGTTCCTTGTTTTTTTGAACAGCTTCCTCATA
CTGAGTGCGAAACGCTTCAGATGAAGTGTCGACGGTGATGACTTCACCCGTTTCAGCATC
CTGAACCTCGATGACTCCCATTTTGGGAAGCGAGTATTCAGCTGCATCGTTCACCACACA
GGCGACGACGTCATGCTTTCTGCCAAGAAGTCGTAAACTTTGATCAAATCCTTGATCCAT
AAAATCGCTGAACACAAAAATCGTTGCGCGTTTTTTCAAAACGCCTTGCAAATAGCTAAA
GCCTTGAGAAAGTTTCGTGCGATGACTTTTGGGTTGATAATAAAACAAATCACGAAGCAA
ACGATGAACGTGACCACGCCCTTTTTTCGGAGGCACAAAATGTTCGACCTGGTCACTGAA
TAGCAACAAGCCAATTTGGTCGTTATTCTTCACGGCCGAGAAAGCCAAAAGAGCTGCCAT
ATGAGTCATCACTTCGCCCTTAAAATAAGGACCCGTTCCGAAATCACTGGAACCACTGAC
GTCGACCGCTAAGATCAGGGTCAACTCACGCTCTTCTTCAAAAGTTTTGATATAAGGCTT
TCCCGTGCGCGCAGTTAAGGGCCACGAGATGCTACGAACGTCATCTCCAGGCACATACTC
GCGAAAGTCTGCAAAGGTCATCCCTTGGCCTTTGAAAGCCGTGTGATATTCGCCCGCAAA
AAGATTGTTCACAAGCTTCCTTGTGTTGATCTCTAAGAGCTTAACCTTTTTTAAGACCTC
TGGAGGTAAACTCACTATGGAACCTCAACCTGGCTAAGGATTTCTTTGATGATGTCGTCT
GACTTGATGTTTTCGGCTTCGGCTTCGTAAGTCAGGATCAGACGATGTCTCATCACGTGA
TAAGCAATCGCCTTCACGTCTTCTGCCGTCACGTAACCGCGACCACGAATAAATGCGTGA
GCTTTTGCAGCACGATACAAACTGATCGTCGCGCGCGGTGAACCACCGACATTGATTAAG
TTTGCGATACGGCTAAGACCGTACTCACCCGGCTTACGTGAAGCCATGATGATTTCTACA
ATGTAGTTTTTGATTTTTGCGTCGACGTAAATTTGGTCGGCGCGTGCAGAAGCTCTTAGA
AGATCTTCTTTCGAGATCACCGGATTCACGACAGGTTTTTCGTTTGAACCCATGCGGTTT
AAGATCTCAAGCTCTTCACCTTTACCTGGATAAACGACGTTGATCTTGAACATGAAACGG
TCCATTTGCGCTTCCGGTAACGGATAGGTTCCTTCTTGTTCGAGCGGGTTTTGAGTCGCA
AGCACTAAGAATGGATTCGAAAGTTTATAAGACTCTTCACCAATGGTGACTTGTTTTTCC
GCCATGGCCTCTAGAAGTGCGGATTGAACTTTTGCAGGCGCACGATTGATCTCATCGGCC
AAAACGATGTTCGTGAAGATCGGACCTTTTCTTGGTGCGAACTCCCCTGATTTTGGATTG
AAGATCATCGTACCAATCAAATCCGTAGGTAAAAGATCCGGAGTGAATTGGATTCTTTGG
AAATCCAGAGAAATTGATTGCGACACCGTGGCGATGGTTAAAGTTTTCGCCAAACCAGGG
ACACCTTCTAGCAAGATGTGTCCACCCGTCAGCAAACCCATCATGATGCCTTCCACCATT
TCTTTTTGACCGACGACGACTTTGTTAATTTCCGTCATCATTTTTTCAATAAATTGGCTT
TCTTGTTTGATGGCAGCATTCAGAGCCATGATGTCAACTTCGCTCACCTATTCCTCCTCG
GAAGATAACCTCTCTATTTCACAATTTTCCTATTAAGTTCGCAAGCTTGGACTTTCTAGG
ACAGTGCTTCCTCTACCCTTGCCAAGGACGGCAGAAAGTGGGACAAAATTATTATGATTA
ACAACAATACAAAAGTCTGGATCTTCATTCTTACAAGCTGCTTAGCACTTCTTGTCGTCG
GTTATCAGTTGGGCGAACGCCTGGGATTGTTAATCGGTTTCCTGCTGTCGCTGCTATTAA
ACTTCTTCGTTTTCTTTTACGGAGAAAGCCGCGTTCTTGCGAAGCTCAATGCAAAACGCC
TTAAAGGCCAAGACTCTTGGGGTTTGATTTCTAAAGTAGAAAAAATCTCTGCTGAACTTG
GAATGCCAGCTCCCGCGATCTACATCACACCGCACACGTCGGCGAATGCTTTCTGCGTGG
GGCATTCTTGGAAGCGCGGATCATTGGGCTTCACTGCCGGACTTTTACAAAAGCTCGATG
AAAAAGAATTAGAAGCCGTGGTCGCCCATCAAATTTGTCACATCCGTCGCCTGGATACTT
TTGCATTTGGCGTCAGCAGTACACTCGCCAATTCCATCGTGGGCTTGGGGCAATTCTTAG
ACAATCTTCTTCCGTACAACTTGCAGTTCTTTATGCCTTTGTTGTCTCCGGTAGGATGGC
TCATTATTAAGTTTGTTGTCGGCGAAAAATCTTTTTTTGAGAATGATTTGATGGCCTCAG
AACTTCTGGAAAATCGCGGAAGACTGGGCGAAGTTTTGTGGCGCATGGAAGGGTTGGCTC
AGACCAATCCGTTAGAGATTCCGCCATGCACAAGTCACCTTTTCATGGTGAATCCAGAAG
GTTTTAAACAAAAGAATTTATTTTTGAAATCCCACCCTGCCATTGAAGTGCGTTTGCAAA
AATTGATGGGTTACTACCCCATCTAACTTGACAGAGGGATTTCACAACTCAAGCTTTTAT
AAGGTGGTTTAATTATGGGTGAAAAATTAGAAGCCTCTTTTTCTGTACTTATCATGTCCA
TTGCCTCTTCCGCTGTTATGGCCATGGGTCTAGCTCCCAATCCGCAAACTGGCGAAACAT
CCAAAGACAAGAATATGGCTCGCTTTAATATCGACCTTCTTCTGGTGCTTCAAGAAAAGA
CCAAAGGAAATCTGACTGGCGATGAAACCAAATTTTTGGAAAACTTAATAAGTGATTTGC
AAATGAAGTACGTGTCCATCTAAAGGAGACTTTGTATGAAGAAGTTCTTAGTGTTGCTTC
TTGCGGTGTCCATGGTTGCACCGGTGACCGAAGCACAAACAGTTTTACCAAAAGACGCAC
CGAAATTAAAACTCAGCGATCCTCTTCCGGGAAATCTTTTTGTTGAGTTGGCAAAAGCCG
TAAACCCTGCGGTTGTAAATATCTCTACCACCGCTCTTCCTAAAAATATGCCAGGTCGTC
GTGATCCGATGCTTGATATGTTGGAACAGCTTTATGGTTTCCGCATGCAACAACCTCAAC
AGCAACAGCGTCCGCAACAAATGGGCTTGGGAACAGGCTTCATCATTCGTGAAGATGGTT
TGATCATCACCAACAATCACGTGATCGCGGGTGCCGATGTCATCAATGTTCAGCTGAACG
AAAAATCCAAAGACGTCTATGAAGCGACGTTGATCGGAAGCGATGAAAGAACAGATATCG
CGTTAATTAAGATCACCCCTAAAGCCGGCGAAAAGCTTCCTTACGCTGTTCTTGGTTCTT
CAAAAGATCTAGAAGTGGGTGAATGGGTCACCGCTTTCGGTAATCCGTTTGGCCACGGTC
ACTCAATGACTAAAGGTATCGTTTCTTCAAAAGGTCGCGACATCACAGAAATCAATAAAA
TTCCTTTGATCCAAACAGATGCGAGCATCAATCCGGGGAACTCCGGCGGTCCTCTGGTAA
ATACAAAAGGACAAGTCATCGGCGTGAACTCCGCCATCGATGCCCGCGCTCAGGGTATTG
GCTTTGCCATTCCTATCGATGAAGTGAAAGCCATCCTTCCTGTACTTGAATCTAAAGGGA
GGATTGCTAGAGGTTACATCGGCGCGGCATTGGGAGATTTGGATCCTGATGCTGCTGAGT
ACTTGGGTCTTGGTGATGTTCGTGGTGCAGTTATCACAAACATGGATCCGAAAGGACCTG
CTTTCAAATCAGGAATGAAAACTTATGACATCGTCACTGAGTTTAACGGAAAAACCATCC
GCAACTCTTTAGACTTGATGGATGCCGTGGCTGACTCCCCGATCGGAAAACCGGCAAAAG
CCAAAGTCATCCGCAACAACAAAGAAGTTTCATTGTCAGTGAACGTGGCTGAGCGCGCAG
AAGACAAACGCATCGTCAAAGCTCAGGCAAAATCTTACGAAGGTCAAAAAGCTCCATTCA
ATTTAGGCTTCTCTGTGATGGACCCAACGCCAGAACTAAGAACAGAATGGGGTCTTCCTT
CAGACATGAAACAACCGGTCGTGATTGAAACCGAGCGCTCCAGCGCCGCATCCCGCGGAG
GCCTGCGCGTCGGCGACGTAGTTCTAGATGTGAACAAAAAGCCTGTGGACAACACCAAAG
ATGTCCTCAAACACCTCAAAAAAGGCGACAACACCCTCAGAATCGCCCGCAACACCCGCA
TCCAAATCATCAACATCACCGCCAACTAAAAGGTGCCTGCTTCTTTTTTGGAATCCGGCG
CGTTAAAAGCCCACTTTTTGAAGTGGGCTTTTTTTATTTTTAGCGCGTCAATACGCATAC
GTAATATGGGATTTCTTTGTTTACATGCTATACAAATGGGCACTTTGTCTCACTCCGGGA
CAAGGCGGTCGGGGCTTTGAATATGAATTAAAAAAATCCTCGACCTAGGTCTTTAGTTTT
TTTCGGGTCTTCCGAGAAGAATAACGGACCATAGTATGGCTCCAAAGTTTGCAACAAGAA
CGACACCGCGAAAGGGACACTACATGAAAGTCACCGAGGTCAAAGTATTTCCAGTCAATG
AGGACCGCCTTAAGGCCTACGTGTCCATCACTCTCGACAATTGTTTCGTCGTCCGCGACC
TGAAAGTGATTCAGGGAACCAGCGGCCTTTTCGTGGCGATGCCCAGTAAAAAACGCAAAG
ATGGTCAGTTCCGCGATATCGCACATCCGTTAAATCAGGAAACGCGAACAATGATCGAAG
ATCTGATCTTTGAAGCTTATGAAAAAGAATTAAAATCCATGGGAGAAACCCTCGTAAATC
TGAAACGCCAAAAGGCGCCTAACAGCGACTACGGCGACGATTACTAAGGTTGAAGTTCCC
TGCTCATCGCCAACTTGTTTTCTGGTGTGGAGAAGACAAGGGAGGCGGCTTCAAATAAAA
CCCATGGAACCTTTAAAGCCCGTCGATCCCGACGGGCTTTTTTTGTTCGGGTGCCTGCTT
CTTTTTTGGGTCTACACAGCGTTATCTTTCCCAAAAGGTGCCACCGGACTTTTGGTTTGC
GTCCCCTTCTTAACGATCTGTTGACGCATTGAATCTTTTCTTGCTTTTGCAGGGCAAAAT
CCGTAATTTAGCGATTCGTAAGTCTTCTAATTGGGGTATCGTCAAGTTGGTAAGACAACA
GATTTTGATTCTGTCATTCGCAGGTTCGAGTCCTGCTACCCCATCCAATTTTTCATCTAT
CTTCAAANNNNNNNNNNNNNNNNNNNNNNNNNNNNNNNNNNNNTTTGAAGATAGATGAAA
AATCCGACCCCGGGTTCAGGGTAGCAGGACGAGAAAAGAGAGAGCGACCCATGTCGGATG
CGACCTTAGGAGCCTCGATATGGGGCAGACGGCCACGATGGCCGGCTGAGCGAACGGCCC
CGGCTGGAAGGTTGGGCAGGAGCCCAACCTGGGAAGACCGAGTCCCCGGTTTTTTATTTT
TCAAGCAATCAAAAGTGAATTCAATAACCCAGAAAGATCAAGCGTCGTCCGTAGGGGGCA
TCCACCTATTATATTTCTCTCATCAGAAATCACTGGGTCTCATAGCGTCTGCGGACCCAC
TCACTTATGGCATGCTTGACATTAAATAAATTAATTATACACTGTATATTTTAAAGGAGT
CTCTATGATTACTGGACATGTCTTCATCGCTACGAGTCTTGACGGTTTCATCGCCCGGAT
GAACGGCGATATCGAATGGCTCCTCACTCGGGACGATCCGAACGAGGATCACGGTTACAA
CGACTTCATTAAGGACGTTGACGGAATTGTCATGGGCCGCGGAACCTACGAAAAAGCTCT
CACATTCGAAAGTTGGTACTACAATCTTCCCGTGGTCGTTCTCTCGAAAACGCTTACCGA
AGAGGACGTGCCCGAACATCTCAAAGATAAGGTTCAAATTTCAGCACTTTCTCCGCGAGA
GGTACTGTTGCATTTAGAGAAAAAAGGATGGAGGAGGGCTTACGTGGATGGCGGTCAAAC
CATTCAGTCCTTCCTTCGAGAGAAATTGATTTCTGATCTCGTGATCACTTCTGTTCCGGT
TCTCATAGGCGGAGGACGTCCGCTGTTCGGCTCGCTGATTGAAGACATCTCTCTCACGCA
CATCAAAACGCAGGTTTTTCCATCGGGCCTTATTCAATCCAAATACGAAGTGAACCGATG
ACTTCAAAGCGAGGACGCCCCCAATGCGACGCCGGAATAAGTGTGGATTTGATCCTCACA
ACGTCTCTAGAAATGCTTGAGCAAACCGGCCCCCATGGGTTTTCGATGCGGGCTCTTGCC
TCAAGCCTTAAGATTACCCCGATGGCGATTTATCACTATTTCCCCAGTCGGGCTGCACTT
ATGAAGGCATTATCTGACGCAGTTTATAGCCAAGTCGTAAAGAATTTTGAATCTGCTCAA
GGCGGCGAACGAGTTAAAATCAAGCACCTCCTAACGAGCTACTACCAGATGGGACTTCGG
TACCCCAATCTGACCCTTACCGTCTTTTCAACTCCAGAAGCATTTTCGACTGAGGCAAAA
CGCATCACAGATCTTTTGTCCGAACTTTTGGAAGCGACAGCTCTTTCCCCGAAGAGAAGA
CAGATGTGGTTAGATATTCTAATAGACTTCACCCACGGTAGCGCCATCGCGACGGCGATG
GTGCGCCGATCTAACGTTACCTCGGCGAAGAAACAAAGCCTGCGCTACTTCCAACAGCTC
GACGAACTCCTTGATCAAATGTTCTAATTCGGCAACCATCCTCGGCTCTTGAATTTTAGA
AACATGGAGTTTCCGGCTAAAAGCCAGAGATCTAAGATCCATTTTTTCAGAACTAAAAAG
AAGGCTTAAGAACCGCGAGTCCAATAGCCACCGACGAAAGAATCAAAATCACGCCATAAT
GAATCGCAACGAACTTGGGCTTCTTCTTAATAGTGAACGCCACTACCCAAAGAAGAATCC
AACATGCTGTCTTTGCTTGTGCCCAGTTTGGAAAATTCTCGTGCATGCCCAGCACGCCCA
CTAACTTAAATGCCGTCACGAAAACTAAAATCCAACTGATGCCGTGGGTGATGAAGCCCC
ATTTGCGAAGAGCGTTTTTGCCACCGATCCAGCATCCGCCAATGATAAATCCCAGGCTGA
CAACAAGGGCTGCGATACTGATGATATGAAGTGTTTTATACGTTAAATATTCCATGAAGA
CCTCTCTTATTAATGAAGGTCCACTCTAAAACCTCAGGTTAACTTGAGGTCAAGATGCAA
AAAGTTGCGGGGATGCTTTCTTTTAGAGAAGAGCGGCGCCGGGACCTTTTTTCGCTAATC
TGTCTTTTGGATTTCTTAACGGGCACTCTTTCAGAGATAAACATCCGCAACCAATGCAGC
TATTCAATTGATCTTTCAGCTTCGTCATATGCGTGATTCGCTCTTCAAGATCTTTTTTCC
ATTTTGTTGATATCTTTTGCCAGTCAGCTTGTGAGGGCGAACGATCCTGAGGCAACAGTT
TCAAGGTTTCTGCGATTTCCAGTAAAGAAAACCCAACACTTTGCGCCGCTTTAATTATAG
CAACTACACGCAACATGCCTCGAGGAAAGCGTCTTTGATTGCCTTCCGTGCGCCATGATT
TGATCAGGCCTTTTTCTTCATAAAAATGAATAGCAGATACAGGAACGCCGGATCTTTTCG
ATAACTCTCCAACACTCAGTGTTTGTCCTAATTCATTTGCGCCAAACATGCCAACCTCAA
CTTTACTTGAGGTCTAGCATGATCCATTGATCAGGTCAAAAAACACTTCGCGCAGATCCT
CCCACAAAAAGGCTTAAACAGTCTCCGGCTTAAGACTCTTCACTAGGACTTCTTCACTAT
GACCCGAGTTCAGGGGCGCCGGCTCAGGGTAAAGATCCTGATAAGTTTTAATATGATTTT
CATCAATACGCTTGTATAAGTCCGCGCGGCTGAGATCTTGATGTCTTGAGAATCCCATCG
CACCGATAATATGCGCCACTGTTCCCAGGGTTTCGCCGTGGAAATTCTTAACACGTTCGC
GCTTCGTGGGAACGTGCAGACCTTTTACCAAATTTGGATCTTGGGTTGCTACACCGGTCG
GGCACTTGTTGTTGTTGCAGCGAAGTGCTTGAATACAACCCAAGGCCAACAACATCGAGC
GAGCTGCATAAGTGGCATCAGCACCAATACAAAGAAGCTTCACGATATCAAACGCAGTGG
TGATTTTTCCTGTCGCCAATACTTTTACTTTATCGCGCACGCCGAATTTTTTCAGGGTGT
CTACGACAATCACTAAAGCGTCGATGCCGGGCATCCCCATATAGTTTGAGAATTCCAAAG
GTGCGGCACCGGTTCCACCTTCCGCCCCATCAACCGCGATGAAGTCGGGATAAGAGTTCT
TTTGCGCCATCAAAGACACCAGCTCTTCAAATTCTCTGCGATGACCTAAGCACAGTTTAA
TACCGACAGGTTTCCCGCCGGAAAGCTCGCGCAAGGTTTCAATGAAGGTCAACATCTCTG
CGGCATCGTGGAAAGCACTATGTCCCGGAGGAGAAATCACGTCTTTCCCCAAAGGAACGT
TACGAATATTGGCGATCTCTTGCGTGACTTTCTTTCCCGACAAAATTCCGCCATGACCTG
GCTTAGCACCTTGAGACAGCTTGATCTCAATCATTTTCACATGAGGGTGTCGCGAATTCT
TTTTGAAAAGTTCGGGATCAAAAACGCCGTCATGAGTGCGGCAACCGAAATAACCTGTTC
CGATTTGCCAAATGAGATCTCCACCCATTTCCAAATGATACGGAGAAATACCGCCTTCCC
CCGTGTTATGAGCGAAGTCGCCATCTTTAGCGCCGCCATTTAAGGATAGAATCGCGTTCG
TCGAAAGAGAGCCAAAGCTCATCGCAGAGATATTTAGTAAGGATAAAGAGTAAGGCTGTT
TACATTTTTCTCCGCCCACCATGATGCGCAGATCTTTTTCGCTGACATGCTTGGGATACA
TGGAATGAGTCACGAACTCATAGCCTTGTTTATAAACGTCGTGCTGAGTTCCAAACGGAA
CAGTGTCTAAAACTTTTTTGGCGCGCTGATAAACCACCGAACGTTGTTCACGACTGAACG
GGCGACCATCTGTATTCGACTCAATAAAGTATTGATTGATCTCGGGGCGAATTGATTCCA
AAAGATAGCGGAAATGGCCAAAGACCGGAAAATTCGATTTGATCGCGTGACGAGTTTGAC
GAATATCGCGAATACCCAACGCGAAGAAAGGAACGAAAAAGAAGAGAGATAACAACCCGA
TCGTCCAATAGAAATAAAATAAAACGTTCAACACACACACGACCACAAGGGCGATGTAAA
ACTCTTTTCTCATTATTGAGCCTCTAAATATGCATCCCTAAAACAATTGCGAAATCTTCA
AAGCCCAGTATACAAAACTTTACCGATAAAGACAGTCACTTGGACTAAGGCTGTGCGCAG
CGCCTTGGATCCGAACTTCATTCAAGAATTCGCCGTTTACGTCGTGCTGCACCACCACGG
CACCATATCAGTTCATCAGTTTTCAGTGGTGTTCCAGATCCAGTCTATCGCGGAACGCAA
AATTTCCTTTCCGCAGCGCGATAGGCCATTGTTATCACACGGCGACTCTTGTCGGAGATA
CCCCTGCATCTGCGATCACATTCAAACTACCAGTCATTCTCTGTACCAAAAAAAGTTAAG
TAAGGCCAGGACCTAGAGGGGGTCAGCCAGTATCTTGGACCGATTCAAAACGCCGCCTCA
ATCGAACTTTCTTTTGAGATTTACCCGCGCACGCCGCGAACGTCTTTTTCGAAAAAATGA
TGAAAGTTCCTGCCAGTAAACTGCGCTTAAAATTGAACCAATTTTTTCATAATTTTCGCG
AAGTTCAATTTTCCCGGGGCCTACAAACGTTAATGCGTTCATTGTTCGTTTCATTTTTTA
CTTCCTAGGTTGAGATCGATCTATGTTTAATAAATTTTCTTACTTCAAGTGCACTGACTG
GAATCATTGTTAAAATCAGAAACAATATACATTCAGTCCACCCGATGTGAGTGACCTTGA
AAACATTCTGAAATAGCGGGAAATGGTGAAGCGAGATTTGAAAAATCATCGGAACCATGA
CGGCCGCAATGTGATACATGTTGGAAAAAAGGCCCAGCTGGAAAACAGTCTGAGTTTCGC
TACGACAGGCGAAAGATCTAAAGAGTTCCGCAAATACCAGGAAAGTAAATACATGTGTAC
GAGCCGTCGTCTCATCTTCATATTTTAAACTGTATCCGTAAACTAAAAGTGACATTACGC
CGATCGTGATGCCTATAAAAATCATTTCTTTGTAAAAGTGACTGCTAAAAAAATTCTCTG
CCGAAGGCCGCTTTGTCGTTTTCAGGAAATTCTTAGGCACAGGTTCTGCGGCCAAAGCCA
GTGACGGTAGACCGTCAGTAACAAGATTAATCCAAAGCAGGTGGATCGGAGCCAGCGGTG
CTGGCCAACCCACAATGGCCGCACCCAACATGATCAGAATTTCAGAGAGATTTCCCGAAA
GAAGATATTGAATCGAGCGGCGGATATTCCCATAAATAGCCCGGCCTTCTTCCACCGCTG
AAACAATTGTCGCAAAATTATCGTCTGTAAGGATCATTGAGGAAGCTTGGCGCGCGACCT
CGGTTCCACCACGACCCATTGAAATGCCGATTGACGCCTGCTTCAATGCGGGAGCATCGT
TGACTCCGTCGCCGGTCATAGCAACAACATGTCCGAGGGCTTGCCAGGATCTTACAATTC
TCAATTTATGCTCTGGTGAAACCCGAGCGTAGACTGCTACTTTTTCAACTTGTTCGCGAA
GCTCTGAATCGGATAGTTTTTCCAACTCGGGCCCGGCAAGAACACCATTAAAATTCTTGT
CCAGGATGCCAAGTTCACCGGCAATTGCTTTCGCTGTCTCTGGATGGTCGCCTGTGATCA
TCACAACTTTGATCCCAGCCGCGCGGCAATCAGCTACCGCCCTAATGCTTTCAGTACGAG
GCGGATCGGCAATGGATACAAGGCCTAAGAATTCCAAATTTTTTTCAACTTCGGACCAGG
CAGGGAATTTTGTTCCTCGCTCAGCTATTGTGTCTGACAGATCTCTTCTCGCAATGGCCA
AAAGTCTTCGTCCCTTAGCAGACAAGTCCTCTACGTTTTGAACGATCTTTTGCCGATCTC
CTGTCGATAAATTGCAAAGCGAGATGACGGATTCAGGAGCCCCTTTACAATGAACCAAGA
TACCATCCCCATGCCGGCAAGCGACGCTCATTCTCTTTCGGTCGCTATCAAAACTCCATT
CGAAAACTCTAGGGTACTTTCGCGTGAGACTGCCTGAATCCAAGCCCGCGTTTTGGGCTA
AAACCAGCAGTGCAACCTCTGTGGGATCACCCGAATGACCGCCATCAGAATTAGGCGCCG
CATTCGAGCACAGGACTGAACTCGTTATTAATTCAATCTCAGACTGAAGACTCTCGTCCA
CGGAGCGCAAGCCAGACTGCAAAGTGTAAACCTCACGAATGCGCATCTTTCCTGTCGTCA
GCGTTCCAGTTTTGTCGGTACAAATGACACTGGTTGATCCCAGAGTTTCAACCGCAGGAA
GATGCTTCACAATCGCATTCTTTTTCGTCATACGTCGAATGGCTAATGCTAACGCCAAAG
TAACTACCGTCGGAAGCCCTTCAGGAATCGCGGCAACTGAGAGACTGATCGCAGTCATTG
CGATCTCAAGCCATACTTCGCCGTGCAAGTATCCTAAGATGGCGACAAGAATGACGACGA
CTCCGCAGGCCCATAACAATTTTTGACTGACTTCCTCAAGCCTCAGCTGCAATGGCGTTG
AAGCTTTGTCTGTACTTTCCAGGAGACTGGCAATTTTGCCTTTCTCCGTTTTAAGTCCGG
TAGTTGTAACGATAGCCTTCGCAGTTCCTGTGGCCACTGCAGTTCCGGCAAATAACATAT
TTTTCCGATCAGCCACGACAGTCTCGATCTCTACCGGAGAAGTTCTCTTAGTAACAGGAA
TAGACTCACCAGTTAAGACCGCTTCATCTGCCGAAACCTGTCTGGCTTCAATGAGGCGAG
CATCAGCTGCGACAAAGTCTCCGGACTCTAGAAATAAAATATCACCGGGAACAATCTGAG
AAGCCGGGATCTCATGAATTTTACCGTCTCTTATGACTCGCCCCTTTGGTGCCGACATTT
TTTTCAGAGCTTCAACCGCGGCTTCGGCTTTGATTTCTTGAAAGAAACCAATCAACGAAT
TGATGATGACGATTGTTAAAATGGCGACTGCGTCCACTGTTTCGCCCAAAGCAAACGAAA
TGACCATCGCCACTATGAGGATAATGACAACTGGGCTTTTAAATTGGTGAAGAAGGCGCG
AAAGTCTTGAGACCTTCTTTTCGGTTCCCAATATATTGGGGCCAAACTTTTCTAGTCGGC
TATTAGCTTCGTCAGGCCCAAGCCCTCGGTCCACGGTGACCTGATGTTCAGTCAAAATCT
CATCAGCTTTTCGCGCCCAAGGGGGGATGGAACTATTTGGGCTCATGGCGTCCTTTGTGC
GGGATAGACCCTTTTTTCCCTTAAGAGATAGAGGACCGGAATGACGAACAAAGTAAGTAA
TGTCAGTGAGATGAGGCCACCGAACATCGGCGATGAAAGTCGCTTCATCACGTCTGCGCC
AAGTCCGGTAGCAAGCATGACAGGCAAAAGACCAAAGATATTCATGCTGACCGCCATGAG
AACCGAACGCATGCTCTTTTGGGCTCCATCAACCGTAGCCGCGATAAAATCATCGTGACC
CTTGAGTGTCCCTTCCTTACGTCTTCGATTCCATGCCTCGTCAATGAACACAATCATGAT
CGAAGCGGTTTCAACTGCCACACCAATTAGCGCGATGGCCCCAGCCCAAACAGCGACACT
CGTGTTGTAATTGAGCCCCCACATGAGGAGAATGCCGCCAATGAGAGAAAGTGGAACAGA
GAACATGATAAGCAAGCTTTTCGATACAGATCGCATACTGAAATACAGAAACGCGAAAAT
GAGTAAGAGTGTGAGTGGTAAAATGATTTTCATTCGATTCTGCATTCGCTCTAAATATTC
ATATTGCCCCGTCCAAGACACAAAATAACCAGGAGGCATTTTGATGTTTTCCAGAACTGC
TTTTTTAGCATCGTTTACGTAGCTTCCGGGATCTCTATCTTGTAAGTCGATGTAGACGTA
CCCGGCTAACGAACCATTTTCGTTAAGAACCATTGGCGGTCCCTTTCGGGTTACGAGCTG
GCCCAACTGTCCAAGCGGAATCTGTGTTCCAGTTGGAGTTGCCACAAGAGTCCGACTGAG
CTTATCAATGCTATCTCGAAGTTCCCGCGGATAACGCACATTGATGGTATACCTTTCGCG
ACCTTCAATGGTTTGGGAAATTTCCATTCCACCTATGGCAGTCTCGACCACAATTTGGAC
ATCACCAACGTTGAGACCATATCTTTGTAGATCTTCTCGGTTCGGCTCAAAATCGAGATA
GTAGCCGCCAATAATTCGCTCGGCGTAAACGCTTCTGGTTCCAGGAACATTGGCTAAGGT
TCGCTCAAGTTGTTGTCCGATGTCCTCAATGACCTTGAGGTCTTTACCAAACACCTTGAT
TCCGATGGGTGTACGTATACCCGTGGAAAGCATATCAATTCGCCCACGAATTGGCTTCGT
CCAGGCGCGGTTGAGGCCCGGTACTTCGACGGCTTTGTCAAGCGCCGCAATCAGTTCATC
TTCACTTAAACCTTTTCGCCATTCAGATCTTGGTTTCAACCGAATGGTGTATTCAAACAT
TGAAAGTGGTGCTGGATCTGTTGCTGTATCAAACTTGCCAGCCTTACCAAACACACTTTC
AACTTCTGGTACGGTCTTTATAGCTTGGCTTTGGCGTGTCAGAAGATCTGTTGCTGAGGT
CACTGAAATTCCGGGGACTGTAATTGGCATGAAAAGTAGATCACCTTCCCATAGCGAAGG
CATAAATTCTGATCCCAAACGCGAAAAGCCAAACAGGCTCAAGGCCACCATAGCTGCGGT
GGCAACCAACACGACCTTTGACTTCTTCAAACACCAAATCAAAGCAGGTCTATAGAGCGA
TTGTAACTTTCGGTTGACGGGATTTTCTTCTTCAGAGCGAATACGACCTTTCAGAAAGTA
GGCGATCAAAGGCGGTGTCACAGTGATCGACACAAGGGCCGCGGCAATCATTGCGAAGGT
CTTCGTGTAAGCCAGAGGATGAAACAGCTTTCCCTCTTGCGCTTGCAAAGCAAAAATAGG
AAGAAATGAAACACTGATAATGAGTAAAGCACTAAAGATCGAAGGGCCGAGCTCTTGACA
AGCCTCTGTCACAAGCTCCAAGCGGCTTCTTGATTGGCCATGTTCAGCAATTTTCTTATG
AGAATTTTCAATAAACACGACGACACCATCTACAATGTCGCCAATGGCTAGAATGATTCC
TCCCATCGACATGATATTAAGACTGATATCGAGGTGATAAAGGGGAATCATTGATATCAA
AACGGACAGAGGCAGAGTAATAGCGACGACTAAAGCACTTCGGACGTGAAAGAGAAAGAG
CAAAATGATTAAGCAGACGAGAACCATCTCTTCAAAGATGTTGTTCCTGAGCGTCTCAAT
GGCTTCTTGAATCAGACTCGAACGATCATATACGACTTTTAACTCTACGCCTGGCGGGAA
GGCTCCTTTGACTTCCTCAATTTTGGCTTTAACTCGTTCAATGACTCGGGAAACCTCTTC
GCCTTGTCTCATGACAATAAGGCCGCCGACCGTGTCACCTTTTCCATTGAAGTCAGAAAG
GCCACGACGAATATTTGGCCCGATATTCACACGAGCCACATCCGCAACTCGAATAGGGGT
TCCTGTGGAGCTTAGGCCTAACGAGATATTTTCGAGCTCACGAGGATCCTTAATATAGCC
AAGACCTCGCACGTAATACTCTCGCTCAGAAATCTCGAGGGTCCTTCCACCAACATCCTT
GTTGTTTTCCCGAATGGCACGGATCACACGCTCGATGGGAATTTTGAGCGATGCCAAGCG
ATTGGGATCGACTTCCACTTGATACTGCCTTTCAAAACCGCCAATGCTGCTGACTTCGGC
TACCCCAGGCACAGAAGCCAGCCAATACTTCAAATACCAATCTTGAAAAGTCTTTATCTC
AGCGAGATCATGCCGGCTTGATTTGTCTTCGAGCACATACTGAAAAACCCAGCCGACACC
CGAAGCATCGGGACCTAAAGAAGTCTTTGCCCCCTGGGGAAGTTGCCCGGAAATTTTTGA
TAAATACTCAACAACTCGGCTTCTGGCCCAATATAGATCCGTATCGTCTTCAAAAATCAC
ATAGACAAAAGACATTCCGAACATTGAAAAGCCACGAGCCACTTTAACCTTTGGAGCGGA
TAACATTGAAGCAACCAAGGGATAGGTGATCTGATCTTCCACAAGATCCGGGCTGCGGCC
CATCCATTCGGTGTAGATAATTACCTGAGTCTCAGAGAGGTCAGGAATCGCATCGACTTG
AATATTCTTAAGGCAGTAAATACCCCAAAGACCTAAAAATGCGGCAATAGCGAAAGTGAT
TCGAGAATTTCGAGAACACCAGTCAATTATCCTTGCAATCATATGCGATCACTTTCCATG
GCCACTGTGTCCTTCTGAAGCTTTCTCTCCTCGCTGCAACGCCGCCTGAAGCTTACTTTC
TGCATCTATAAGAAAATGAGCGCTGACGACAACTTCTTCGTTTTCTTTCAGTCCTGAAAG
AACAATGAACTCTTGCCCAACGCGCGCACCTACTTTGACTTCTCTGGGTTCAAATCTCGA
ATTCTGCCTTCGGACAATGACGATTCGACGAACGCCTGTATCAATCACGGCATCATCAGG
AATCACAATCGCATCACCCAAATTTTTCTTAAGCTCAACGTTGGCAAACATTCCTGGCTT
GAGTTTCTGGTCCGGGTTTGGCATTTCAATTCGAGCTTTTGCGGTTCTTGTCTCCATTTC
GACTTCAGGATAAATGTAACTGATCTTTCCTTTTAGAGTTCGATTCGCGTCGTAAGGAAG
CTGAATGACTGTTTCATCGCCAACAGAGATGCTTGCCAGGTCATATTCGTATAAAGTGAC
GATTATCCAAACTTTCGATAGATCTGCGATATAGTAGAGCTCCATTTCTGGAGTGATATA
CATGCCTTTAATGGCTGTCTTATTGACGATAACTCCATCAACGGATGACTCAAAAGTGAG
TGCTCTCTTGGCTTTTCCTGACTGTGTGAGTTTTGAAATTTCAGTTTCTGGTACGTTCCA
AAGTCGCAAACGTTGAAGTGCGGCTTTAGCGATTTCTTGACCTGTACTGCCTTGCTTTCG
TGCCGATAGATATTCTTCTTGAGTTGAGACCAGATCAGGACTGTAGAGACTGTAAAGCGG
TTGCTTCTTCTTAATTTCCTTTCCGACATAATCTGCAAATACATCCTCGATCCATCCATT
GATTCGAGTATGAACGTGGGCTTCCTTTGTTTGATCAGCCGTCACGGTGCCGACGGTGCG
AATCGTGTGGTCGACTTTGCGTTTACTGGCCTTAGCAACCTTCAATCCCATTTTGCTTTG
CTGTTCGACTGGAACTTCTACAGGAACCCGAGGATCCTCTTTCCTGGGTTCGGCTTTCTT
TTGATCAGTTGCTTTCGGTGCAGGCGGAGGACTTCCGTGTTGGTGTCCAGCTTGAGCGAA
TGCCGACCGGGCTAGGAACAATGATATAAACGCTACTATCAAATGATTTTTCATTACATA
CCTTCCATACCTGAACCGTCATTGCTTCGAGTTCCACCAGATTTGGTTTTGCGAGTAGGT
CCGCTTATTCCTGAGCCCATATTGACAGTTCCTGACCCCATTGAACCCATACCAGCATCA
GATCCCATGGAATCGCCACCGAATAAGCTCGGCCGGCTTGGCGACAAGCGAAGAAGAGGC
GGACTAGATAGCAAATCCTTCAGTCGCAAATTTGCTAAAAAGACATCCATTTGAGCCGCA
ACAAGCTCAAGTTCTTGCATGCGCTGAACCTTCAACGAATCAAGATACTGATCGAGAGAT
AGCTTGCGAGATGAATAACTTGTCTTCGCGTTCTGAACCGCTAGTCGCGTCGAGGGAAGG
ACTGAAGAAAGGTATAGCTTGACCACATCCTTGGAAGTCTTCAATTGCTCTTGAGCTTCC
AACCACTCTGCGGAAATTCGGTTTACAAGACTCTGTCGCTCAAAATCGGCAACTCGCTTC
TGTGCGGAAGCGGCCTGGCTCAAATCACTTTGCTTTCTCCAAAAGAAGAGCGGAAGACTT
GCACCAAGCATGACACCCCAATTTTTCTTTTCATCCATCATTTCAGGATCAGGTTCCATC
ATCATTCCCTGCAATACGAAATCAGGAAAATAAGAAAGCTTTGCGAGTCGCTCTTCTTCG
GAAGCCCGCTTCAAATAAAGATCAATCGAGCGAAGTTCGGGTTGTGCTGAAAGATCCGGC
TGCGCAGGAGGGCTTGCGGGCTCCCTATATTCGAAGGCTAAAACAGGGATGGCAGCCTGT
GCGGGCTGATTTCTCATTTCATTAAAGACGGCCGTGAGCGATTTTTGCTCCCTTTGAAGC
CGCAGCTTCTCGACCTCCAAGATATTGAGCTCGACCTGTGAACGAAGCCATTCGTGGTGT
CCAGAAGTTCCCGATTGATAACGGGCCTTGGAGCTATCAGCGACCGTCTTCAAAATCTGA
TGAAGGTCTCGATTGAGTTCAATAGCCTTCTGATTCAGAAATGTTTTGAAATATATTTGA
GTTGCGAGAACTCGAATTTGCCGCGCGGCTGTCTCAACATCGCTCTTTGCTGAATCAGCT
TCGTGGGTTGCAATAGCTGATCGGGCGGAGTTCTTTCCAGGAAAAGGAATCGTTTGACTA
ATTTGATATTTCTTAACGCCGCCCATACTACCATCAAAGGGCTTCTCATCTACGCCTGCG
GCGATAAAGGGATCGTCCCAAGTAGAAGCTGGCCGCACCAGGAACTGCGCCTTCTCTGCA
GCAGCCTTAGCCGCCTGCAAAGTTGGATTCGCCTCTTGCACTTGTGTAAGATAGTCTTCC
AGCGCGCCCGCTTTCGCGCCTGCACTCGCACTCAAAGCCAAACACAATGTTGCAATCATG
ACTTTCACCTCGTGCCTCCAGCTCTTGCAAATTCCACGAGACCCTTCTTGCAGCACTCGG
GAAGCTCTTGGCTAATAAGTTGAATTGCTCTATTAGCTTTTTCCATGAAGTTTGCTGAAG
ATTCGACTTGGTGATACTTCGGATGCCCAGACCAAATCCGATGAATTTTCTCATCGATAC
TTTGCGCCTGTAAGGCCGTTTCGATTCTCAAAGGATTTTGGTGGTTGTATCCGTGAGTTT
CGCTGGGGGCTCTCAAGTGGATGACCGCTTGGTATCGGCTGTATTCAATATCTTTTGATG
TTCTCAAAGTGGACCAAAACGTCTCTTCTTCAGAGGGCCAGTAAGCGACTCCGTCAAGGG
TCCCTCGATCGCAGAGACCCAGGGCCCATTTCTTTTCGTTGAGAACCAATTCTTCCATAT
CACGCTGAATGTGAAAAATAGCCTTCTGGGCTGCAGCTTTTCCTGTGGGCGTTTCTAGAC
GCCAGAAGCCTCCTCCAAAAATAATGGAAGCGGACTCCGGAAGTATGGCGACATGTTCAC
AAAGCATTTTCTTTATCATTTCAAGGACTGCCGTTTTACCAGCACCGGGTCCTCCCGTAA
GAACGACGAGCTTTGTGTCGTGTTTCAGATGCTGACAGGAACATTCGATGTCACATATAA
TAGGAGACGCGCTCATGTGCCTTCCAAATCATAAGTTTGCTCGTGCTTCGGCACTTCGCA
AGACCATCCGAATCGATTGCTGAGATGACCCTTCAAAGATTCGGCAGCTTCGGGTTCGCC
GTGAGTTATAAAAACCTTCTTTGGATGAATATTGGATTTATCCAGCCATTGAATGATCTC
AGTGTAATCAGCGTGTGCGGACATGTTTTCAAGTACGTCGACTTGTGCGCGCACAGGAAT
GAACTCGCGAAAGATCTTAATCTCTTTTGCTCCATCTTGGATCTGTCGGCCCCTTGTTCC
GGCGGCCTGAAAACCAGCGAGCAAAATGTGATTCTTAGGATCTGGAGCGAAGGCTTTTAG
ATGGTGAAGAATTCTTCCGCCGGTAGCCATGCCGCTGGCAGAAATAATAACCATAGGCCC
CTTTCTCTCGTTGAGAGCCTTTGATTCCTCAACTGTCTTTACATACCGAACGACTTCACA
AGTTTCACGGCATTGTTCATCTGAAAGCTTATGAAGTTGTCGATAGTCGCAAAAGAGTCC
GGTGACATTAGAGGCCATTGGGCTATTGAGATACATCGGAATATTGGGAATGCGTCGCGA
TCTCTTGAGGACAGAAAGGTGATACATGAGAGTCTGGGCCCTTCCGACAGTAAAGGCTGG
AATGATAACGACACCATGTCTTTTGGCGGCGTCATTAATAACTCTTTCTAGAGCAGCCTC
GGGATTGGATTGACCGTGTTGACGATTGCCATAAGTCGATTCGACGACCAGGTAGTCGAC
TTCAGGAATCGAAACTGGTGGGCGAAGAATGACGTCTTGCTGTCGTCCAACATCCCCAGA
GAATGCGATTTTTCTGTCACCTACAGATACGACGACAATCGCTGATCCCAAAATATGGCC
TGAATATAAGAAACGCACTTTAGTGCCTGGGACAACCTCGAATTCTTTATCGAAAGGCTG
GGGGTGAAAATATTCCAGGGATTTTTCAGCTTCTAGTTTCGTAAAGAGTGGAAGTGCAGG
ATTGTGTTTGGATAGCTTCTTGCGGTTAAGAAACTCAGCGTCCTCTTCTTGTAGGTATCC
CGCATCAGGAAGAAGAATGCGGCAGAGGTCCAACGTCGCCTCGGTACAATAAACAGGCCC
CTGAAATCCCTCTTTAATGAGTCTTGGAATATAACCAGAGTGATCGATATGCGCATGGGT
CAGTAAGATCGCATCAATCGACTTCGGATCTACTAAGAAAGGTTCCCAGTTCTTAAGTCG
AAGATCTTTAAGACCCTGGAACAAGCCGCAATCGATCAAAATATTTTTGTTTTTAATGGT
GAGTAGATATTTCGATCCCGTAACAGTTTGTGCGGCCCCCAGAAATCGAAGTTGCATAAA
ATGACTCCTCCATCGGGACAAATAATCTCAATGCACTAAACAGAATGTCCCAGCTGCCAC
ATTCGGCACTCCCCTTCTAGGAACCCGTTTCAAACCTGTGGATTTAACTAATCTATTGCC
CATCTATCTCTCAGAGCTCGCATTTCGTTCAGTTCGGTTTCCTGAGCCTTGGCAATTCTT
TTTCCTAAATTTCGTATAGCAGATCTTTCGGATCGTACTGCCGCTTCATTCCCTAGAAAT
ATGGCGCCGGGATGGTGCATGATCATGGAATCCAAAAACGCGATATCAAATTCCAGCCCA
CTCAAGCGTTCCAACTTAGACATATCCATCTCTGCACCATTATATGTATATTCAGGGCTC
GACGAATACCAACGTCTTCGCCATTCTTGAAGCTTCATCAGTTCTTCCTGTTGATCCTTT
TTCATCATTTGAGCCATATGTTTCAACTTGGAGTGATAGGCCTTCGCGATGGCCATCTCT
GCCATTTTGATACCACCTTCGTGATGGGCGCTCATCTCATCAATGAACTTCACACTATAA
GGCCGTTTGTGAAAGGCTCCGTTCGCAAAAGCGACTTCATTCCCAAGAAATAAAACAAAA
AAAGAAAAAACAAAGATCCATAATTTTTGAATACACATCATAAGACCCCCAATAATAAAT
TTTCACTCGAAACGTTTTTAGTTTTCAAAATTTCGTATTATCGGCTGATATTACTCTCCA
AAGCTTCAATTGCTTCACGAGTTGAGCGGTTATTAATTTTCTCAAAGTCACCTCGGCGAG
CCAGAAGTATACATCGCTCATTGTCGATCTCACGTTGGGTTCTAAAACCAAGTCTTCTTA
AGACCGGCACAGGCGGACACCAACCTTGAACCGCATGCTGCAATAAGAAACCAGCCACAA
CTGCGGGTAATAAAAACCAACGTTTGTTAACTGTAGCACCCAACGTGAGGCCTGCGAGGA
CAATACTTGAAGCATTTGCTTCAATCACTCTCTCAATATCCCATTCACGTTCCAACTCGG
CGAGACGCTGCTCAATGGCATCAACATCAAATCCTGTAAAGTTCAACCTGTCGATTGTCG
CCTGTCGAATTTTTTCGTTGATGGCAGGTTTGGTATTTAATTGTACACGCGAACTACTCT
CTGCGATTCGAAGTTGCACAGTTCCTCCTTATCTACCTGGAAATCCCAGGCTTTGTTCAG
TTAACCAATTCAGTTTCCTTCTGGTCGTTCAGATACGTTACTTTCTCAATGCATCTAAAA
CATATCAGGCCACTTCGTCTTAAAGGATCATTTAATTGAAATACAGATTGTTCAAAAACA
AGAACTCTTAATTGATCTAATTCCTGCAAACTTTTTGAAAACATTAAGACGAAAAGTCAC
AACGGAAAGACAAGTTGTCCTCTCTAGGACCTCAATAAACACAGGAACATTTTGGGAGTG
GCTTACAACTTGCTCTTTCAATGATAGAAGGAGCAAGCAATGTCGAAACCATTCCTATTA
ATGACCTCAATCCTGATATGCGTTGGCTGTCAAACCATGCCCTCCTACAACGAGGCGGAA
CTGGATCGTAAAATTCAGGAGGAAAAGCCAGCAAATACTCCAGAAGATATTGTTCAAAGA
GCCGCCGACGTATTTTCTTCTGCTCCCAATCTCACAGAAGATCAAAGAATCCGCCTAAAC
CGTCTTTACTTAAAAACCTATGCAGATTCAATGCAGATTAGAAAAGAAATTGGACAGATG
AAATCTCTTCTCTTCAAAGAAGCCGCGATAAAAAAATTCAAGACTGGTGACGTGAATCAA
CTAACGCAAAGGATTGTTGCAGCCGACAACCGACGTTTAAATATCATGTTTAAGGCCCTC
GAAGAAATGCAGAGTATAGTAGGATACGGCGAGGACAAACAAGAACTCTACGAATATTTG
CGTAACTACGAAATACCAGGAAATGCCAGTCGATAAAGGTGTTACATGAATACTTATCAC
AGCCATCTAAATACCATTCCGGAAGCTGATTGTCTGAATATCTTAAAAAAAGCCAGTTTC
GGCCACCTGGGCTTTCAGAAGAAAGACAGGATGATGATCCTTCCCATTAATTTTCTTTAC
AAAGATAAAAACATTTACAGTCATTCTTTAGAGGGAAGTAAACTGGAAGCAATGAGAGAA
CATCCCCGGGTCTGTTTGCAAACCGAAGTTACTGAGAGCGCAATAAAATGGAAGAGCGTT
ATCGCATGGGGACAATTTGAAGAATGCAGCGAGCAAGATGCAAATCAGATGATGCGGGAC
CTCATTAAAAACATGAATTTAACACATCAGAAATTTGGCGGTTCTTCTTTAGAAATAGAC
TTCTCTGCCCTATTAGAAAGAGCCGTTATTTACCGTATTAAAATTGACGAAGTCGTAGGG
CGATCCGAAGGGTACAAGGATTGATATGACGAAAGCGCCTCTCTTAGCATGTCGTGGTCT
GACAAAAGACTACACAATGGGAGAGATTCAGATACAAGCACTCCGGGGAATTAATTTAAA
TTTCAATGATAGCGAATTCGTTGTGCTTCTTGGGGCGTCCGGCAGTGGTAAATCCACGTT
GCTTAATATTCTTGGAGGATTGGATGTGCCGACCTCAGGAGAAGTTGTTTTCGAAAACAA
AACCTTAAGCAACGGCACCGCCGAAGAACTCACCTTATTTCGTCGCGAGAACGTAGGTTT
TGTTTTTCAGTTTTACAATTTAATTCCGAATTTGACCGCCGCCGAAAATGTAGATCTTGT
AACAGATATTTGCGAAGACCCGATGACATCAGCAAACGCTTTGACTTTGGTAGGCTTGAA
AGAAAGACAATTTTTTTTTCCATCTCAACTTTCTGGGGGAGAACAACAACGGGTCGCCAT
CGCTCGTGCCATCGCGAAGAAACCCAAAATTCTTCTTTGTGATGAGCCTACTGGCGCCTT
GGACCTACAGACAGGAAAAATGGTCTTATTGGCTATTCAACAAGTGCACAGAGAACTTGG
TACACTGGTGATCGTTATCACCCACAACTCGGCCATTGCCGATCTGGCAGACAGAGTTCT
TTATCTTGGAGACGGAAAAATCTTAAAGGAGCGGATCAACGAAAAAAAGATCTCTATAGA
TGAGGTTTACTGGTGAAACCTTTAAATACAAAACTGCTGCGCGACCTAGGCTCACTAAAG
CTTCAGATTTTTTCCATGGCAGTTTTGCTATCCTGTGGAATTGCACTACTCACCGCTTCT
TGGAGCGCCTATGTTTCGCTCTCGAAAGCCCGTGATGAATTTTATCAGAGCTATGAATTC
AGTGATATTTTTGCAGAGGTGGTGCGTGCTCCCTCCTTCGTGTTAACGCAGATTCAGAAC
TTACCGGGCGTAGATTTTGCCGAAAGTCGCATCACAGCTTCAGGCCTAATTGATCTTGAG
TCCCAAAACGAGCCCGCACTCGGGCTCGTGATCTCGATCCCGAAAACACTTGGACTGAAC
CGAATCCATTTGCGTGGAGGCCGCTGGCCTGAAGTCGGTTCGAGCACGGAAGTGTTGGTG
CATGAAAGCTTCGCTTTAGTTCATAAACTGAAGGCCGGAGACATCTTTTTTATCAACATC
AAAGGACAACGTCGAAAGCTGCAGGTTTCCGGTATTGCTATATCTCCGGAATATGTTTAT
GCACTCAATCCTCTAGCACCATTTCCTGACGATCGTCACTTTGCTGTTCTTTGGATGCTT
GAAAGTGCATTAGAGGAAATCACCGGGCTCCAGGAGGCCTTCAACGGCATCGTCATCAAG
AGTCGTCGAGATAAAGACATCCCGGGTATTATAAGAAATGTCGATCTGATTCTTGCTCCC
TACGGGGGAATCGGCGCCTACGACCGAAGCCAACAGATCAGCAATATGTTTGTACAAGAT
GAAATTCGCCAGCAAAGATCTATGTCCTATGTCGTTCCTACTATTTTCATATTGGTGGCT
ATCTTCATTTTACATACGGTCTTGCATCGTCTTATCAGTATCCAGCGTCCACAGATCGCG
ACACTAAAATCGTTGGGTTATGCTTCGTCGTCAGTTGCTCTGCACTATTGGAAGCTTGTC
ACAGTTATTTTGAGCGCAGGACTCATTCCTGGCTTTCTTTTTGCGCAAGGAATCGGTCTT
TGGTATGCATCTTTGTATCGACAATACTTTCGTTTCCCTAGCATCGAATTTTCTGTCTCC
CCCATCGCATTCATAATAGCCATTTCTGTCAGCTTCATTCCTGGTTGGCTTGTAGTCTTA
AATGCACTCAGGTCGATCTTTCGACTTCAACCCGCTGAAGCCATGCGGCCGTTGACCACA
TTGAATTTTCAAATGACACGGGCTCAGACTCTTTTTACCACTCAAAAAAAGACACTGACC
AAAATTATTTTAAGGGATCTTTTGGCCCGCCCCATACGTACATCTCTATCGGTTCTGGGG
CTCGCGGCCGCCGTCGCCATTCTTATCAATGGAACGTTCTGGGGAGACGTCGTCAGCTTT
TTTATTCATCGTCAATTCCGCGAGGCCAGCCGAGAGGATCTCGAAGTGCGCTTCGTTCAC
CCAAGAAAAAAGGAAGTGGTGAGTGAACTTTTGCGTATTCCAGGGGTCGAGATGGTCGAA
GGCGCGCGTATCGTGGGGGTCAAGATGATTTTTAGAAATATCCGTCAAAATACAGCGGTC
ATTACGACACAAGAAAACCCTCAGCTGCGACGCGCTCTTTCTGTAACAGGAAATCTTATT
CGTCCTTTGCCGGGAACAGTTCTCCTTACACGTTATTACAAAGAAAAATACGACCTGACG
TTCGGAGACCGCGTCACTCTTGAAATATCTGACAAGAGCCACAAGCCTTTTTCTGCGGTC
GTGGGTGGCTTTGTTGACGATATGGTTGGAGCCGCTGTTTATGCAACCAAGTCAGATCTT
CAGCGTTGGCTTCATGAAGAGTCTGCGATTGACAGTGTTTATCTTAAAGTGGACCCCAAA
AAAGTTGGGAGCATTTATGTGCGTCTAAAATCCGCCCCGGAAGTTTTATCCGTTCAAGTA
AAAAGTCTTCTCTTACAAAGTTTCAATCGCACAGTTGCAGAAATGATCACCGTCTTTAAG
ACGATACTCATTGGTTTTGCCATATCCATTACGTGCTCGGTTTTATTCAACATGTCACGC
ATAAATATTTCAGAGAAATCTTGGGAGCTTGCTAGTATGAAAATCATGGGGTTCAAGAAC
TCTGAAATTTTCCAAATTCTGTTTCTAGAGATAGGAGCGCAAGTTCTTGTTGCACTGGGG
CCGGGATGCATTCTTGGATACTATCTGTCTCTTTTAAGCACCCGCCTTATTCATTCTGAA
ACTATGGCCTTTCCGTTGATCATTCTTCCATCTACCTATGCCCTGGCCATAGTCGTTGTC
GTGCTGTCCTACACTGTCATCGGTATATACGTACGAAAAAGCATCACCCGCTTAAACATG
ACTGAAGCATTGAAGGCGAGGGACTGAAGATGAAAAAGGCAAAGACCCTTCTAGCTCCGT
TCATCTATGGACTTTTATTCTGTGTTGCCGGACTGAGCCTATGGCTTTTGTTCCGTACGA
AAGCCGTCGAGGTTGAGATTGTATCAGTACAAAAGAAATCTTTCGAAGAAATTTTGACTC
TTGATGGGGTCGTACGTTCGACCACAAAGTTCACGGTCACCGCTTTTACTACGGGCGACT
TAGACAGAATCGATCTCAAAGTAGGTGATCCTGTCTCCAAGAACCAAAAAATCACGACTC
TGCATTGGGACCTTCACAAGAGTATCGTAAGTCCCGTAGACGGAATAATTTCAAAAATTT
ATCGTGACTCTGCTGGTCCCGTGGCTCGTGGCGAGCCTTTAGTTGACATCATAGACCCGA
TAAACCTTGAAGTCGTTGTGGAAGCATTGACGACGGATGCCGTGAGATTGAATGAGGGAA
CGCGTGCTTACATAGATGCTTTTGGCATGGAACCTCCACTTCCCGCAAAGGTACGGCGAA
TCAGTCGGGCGGGATTTGTAAAACTGTCCGCTCTGGGAATAGAAGAAGAAAAAACACCTG
TATATTTAAAGTTTTTAAAGAATCCCCCCTCATCTATAGGGGACAACTTTCACGTGGAAG
TACACTTTATAATTTCACAAAGAAATAATGTACTCACCGTCCCCGCCGGGGCTCTTTTTA
AAGATGAGGATTCTTGGGCGGTCTACACTCTTGAAAAAAATAGAGCGCGTCTAAGAATCG
TAAAACTCGAAGTCAAAACCGACACCGCCGCAGTGGTTTCCAGCGGTTTAAAAGAAGGAG
ATCTTGTCATACTCTTTCCTAGCGATCTGATATCAGATGGAAGAAAAGTAAAGGCACGTT
CCTTCAAATAATTTGGACAAGTTGTCTAGTCAAAATGTCAAGTTGTCACTGACATTCCTT
AAAGGCTCCAATTCAGTTGGCACCGACTTTGCTATCATAAATCAAAAATCTGATTATCAA
GGAGGCACGTGATGGCAAGCAATCTACAAAAATGGTTCGATAACCGCAGTTTAAGTCCAT
TCAAAAGTTTTTCCCAAATGGACGATCCGTTTGAGAGAATTCTGAATGAATTGATGAACA
TGCGTAAAGGCAGTTTAAGTCAGTTTGAATTTTCCCCTTCCTGCGAGATATCCGAGGAAG
ACAACAATTATGTGATGACATTTGACCTTCCGGGTGTAAATAAAGAACAAGTGAAGGTTG
AGGTCGACAATAATCAAATCACGGTTTCAGCAGAACGCCGAGATGAGAAAAAGAAGGATA
CAAAAAAGACACACCTGTCGGAAATCCAGTACGGTTCCTATCAAAGAACATTTACTTTAC
CAAGCAGCATTGACGAGAAAAGAGTGGATGCAAAATTTGATAATGGCGTCCTCACACTGA
CAATTCCCAAAAATGTAACGACCAAACAAAAGCAAATCCCGGTGCACTAAAATGATTGAG
GCTTACGACATTTCGTGAGCCTCTGACCGCATCCCATTTGTAACTTCAAAACTCCAGAAA
AATTGTACTAAGCTCAGACTCAGCCACTGAGGTCGGAGGACCTATGTCTCAAGTACTGAG
TCAAGATTTTCAATCTCATAACATACAGCTGCAACGCCTGATAAACTCGTTGCCAAGAAT
TGCGCAGACAGACGCCAATATTCTTATTCAGGGCGAAAGCGGCACGGGAAAAGAAATGCT
GGCAAGAACTATTCATCGGCTGAGTCCCCGCGCAAGCCGCCCCCTCCTGGCGGTGAACTG
TTCCGCCATTCCCGAAGCTCTATTTGAGTCGGAATTGTTTGGTCATCGGAGAGGCTCTTT
TACCGGTGCCGTGAATGACTACAAAGGCATTTTTGAGGCTGCTAAAGGCGGAACCGTTTT
TTTAGACGAAATCGGTGATCTTCCTCTTCATTTGCAATCGAAACTGTTGCGGGTTCTTCA
AGAAAGAACAGTGCGACCAGTTGGCGCTACGTCCGAATATAAAGTGGAATTTAATATCAT
CTCGGCAACTCATAAGAATCTAAAGCAGGAGATAAAAGAAGGTAAATTCCGCGAAGACCT
TTATTACCGTCTCAATGTAATTCCCATCACTCTGCCGCCCTTGCGTGAACGCAAAGAGGA
TATCCCTAATCTGATAAATAAGTTTATAACAATTATTTCCGAAAAGTATTCAAACCGAAT
CTCTGTGAAGTTTTCTGAAGACGCCATAAAACATCTTATAAACCGTCCCTGGTCAGGCAA
TATTCGGGAACTTGAAAACTATATCGAAAGAGCTGTGGTTTTAAACCTAAATAGAAATAT
TATAGGCGTGAAGGAACTACCCGAAACCGAAGAAAACCAGACATTTTCTTTGGGAGACAT
TTTTAAGGATCTTCCGAATTTAGAAAATCTTCAGAATACTTATGTTCATTACGTCCTTGA
GTCCGTAAATTACCATCAAGGACGAGCGGCAGAAATACTAGGCGTCAGTCGAAGAACAAT
ATCCCGAAAATTAAATCAAAAGTGGAACTCAAACTCTTTTAAAAATAGCTAACTTATTGG
AGGTAAAACTTATGGAGTGGTTTTTAGTCGCAAATCAACGAGAAGCAAAAATTTTCGTGA
AATCAGAGGGCATTGAAAGAGTTCGCAAGATACACTCTTTTGAAAATCCGTTGTCTCACG
AAAAAAAAAGTGACCTTATTAGAAAAAAAGCCGGACGCGGCGTCAAGTCGATAGGAAAAA
TTGCATCTATAGGCTACAGTGTAACGAAAAGAAGCGACCCACAAGAACAGGCGGCAATCC
AATTTGCACGAGAGATTTCCGAGATGTTATCCAAAGAGCTGGAAAATGATTCTTTTCAAT
CGCTAACAGTATTCGCTGAGCCAGACTTTCTTGGAAAAATCCGACACGAGATGAGCCAGA
CTCTACTAAAGAGAGTCACCGACTGGGTTCCTAAGGACTTGTTGAAAACGCCACAAAAGG
AACTGGCGCAGGCTATTCTTGGATAAACCATTATCTGGAGGGATACTCGGTCCCTTCCCT
ACAAACCTCTGATGACGCTACGACAAATAATTACCGGTATCGGAGATTTTAAAATAACGT
TGCGGGCGGTGCTTCCTAGAAAAGTTGTGAGAAATCTATTTCGGCTGTGGGTGCCCATCA
CAATTAAATCGTAAGCACCTTCAGCCTTCTTTGCCAGGACATCTTCCAGATTCGCTTCTT
CTTTGAGAAACAGTGCTTCCACATCTGCGTTTATCTTTTTATACTCCTCCACCTTATCAC
TTAACAGCTTTTCTGCATCCTTGCCTATTTCTTCAAACATGGAATCTACAGACGTGGGGA
CTACGTTGCGCGAGTATAGCATTTGTTTCAAGTGATAAATTTCGTGTCCCGGTGAATTGC
AAATCGTCAGTCGCGCATTCAGCTTCCGAGCTAAAGACGCCGCATAGTCTTCTGCGCGCA
CGCTGGCGGAAGAGAGATCGGTTAGCAGTAAAATTCTTAAAACCCCCTCTTCTGGGAATT
CGAAATGAAGTCTTTGTGCTTCGGGTCCCACAATCAGGATGGGGGTTGCCGCTCGTCTTA
AAACTTCTTCTGACGTACTCCCCAGAAGCGCTTTTGCAATTCCATGCTTGCCTTGAGAAC
CCATCACGATCATTTCGAGTAAATCGTCGATCTTTTCTTCAGAAAGAATATGAGTAACAG
GGTCTCCTTCTTTTAAAAAGATTTTTGATTTTACGGGATAATGAGCCATGTCGACTTCTA
GAAGTCCCATCGATTCTTTATCTTTTGCTTTAACCTCTTCGACCACGGGTCTACGAAAAA
GCCGTCCTTCTAGGTTTTCGACAAAAATAACCCTCAAAGGGAGCTTCAGTCGTTGGCTTA
TTTCTGCTGCGATGGCTCTCAGTATATGAGACCGTGATCGCCCTTCTTCAGATGTATTTG
CTATGTCATCAGCTAATAGAACAGATTTTTCAATCATAAGATCCTTCAACGACCGGGTTT
CATCTTGAGTGTTACTTGAGCTTCTTCATAACCGCCAAGATCGGTCAGCTTTTTAAATCC
TTGGTCCCTCATAATCGTAACGGCTAGCGTGGCCCGCTTGCCAAATTTGCAGTAAACTTT
ATAACTATCGTCTTTATTTAATGCCGACACTCGTTCCGAGAAATTACTGTTTAAAACATC
AATATTTATTGCGCCTGGAAGGTGGCTTTCAGAAAACTCTTCGGGAGTTCTAACATCCAA
AAGAACATCCCTTGCAAACACCGTCGAAGTCACTAATAAGACAAATAGGAATGCAAACCT
TACTAGAATATACATAGAGTTTCCCCCTCCCCTAATGTTATTAATTGAATCCATTAAACG
CCTGAACTTTCGAGGGAGAATGCATCAATACAGAAGTACAATTAACGTGTCTTTAAGTAC
GCATCGACCACTCTTTGCATAGCAAAGAGTCCCGAGTCCACTTTTTTTAGAAAGGACTTA
TCGTGAGCAATAAACACAAAGTTTTTGTGCTGTGACCACAAAGATAAAAGTCTTTGGTTG
ATTTCAATAGCCTTCTCCAAAGTTTCAATGCGCATTGGATTACCACCTTCGATTGATATG
CCGCCGACAGCAGCAGTTTCAAAAAAAAGGACGACATCATAGCGAGTCAACTCTGCTTGA
AGACTGGTGCTTAAGCTTTCAAAAAAATCGTTGGATTCTCCCGGCCAATAAGCGGCTCCG
TCTACTGTTCCTCGGTCGCAAAGTAGAATTCTGTCTTCATATTCTGCCGCCTGGGCATCT
TCCAAACAGACCTGCACCTGATAGATTGCTTTTTGTGTGACCTTTTTTACGTCCTGTCGC
AAGGACCGTGGAAATCCTCCGGAGTAAAGAAGAGTCGCGGCTTCAGGTACAATGACTACG
CGCTCTCCTAATTCACGTCGATATAAATCTGCAGCGGTGGTTTTTCCTCCACCGGGCCCT
CCTGTCAAGACGACGCGAAAGTCCTTTCTAGGCATTGGCTTCCCCCCAAAATATTATGGA
TGAATTAAAATACTTCAGGTGAAAAATGTACTCGCAAGTGCAAAGAAGCATGTTGCGAGA
ATTTCACGGAAATGAAATATCACAAGGGTGGAGGTCTTTAGTGAAAGCGATGATCCTAAA
AAGCCATGCGATGATCGAATACAATCCCCTTCAATTGACGGATGTCGAAATACCGGAGCC
TGGTCCCGACGAGGTTTTGATTAAAGTACTCTGCTGTGCCGTTTGCCGCACGGACATTCA
CGTTATTGAAGGAGACCTCAATCCATCAACAATGCCAGTGATCCCTGGACATCAAGCTAC
GGGAGTTGTGACAAAAGTTGGAAGGCACTGCAACTTCATCAGTGTAGGCGACTGGGTTGG
CGTTGCTTGGTTAGGTAGAACATGTGGCACTTGTATTTACTGCCAAACAGATAAAGAGAA
TCTTTGTCTACAGCCTCAATTCACTGGATATAATCTTCAAGGAGGTTATTCCGAATACAT
GGTAGCTGCAGAAAAATTCGTTTACCCTCTTCCTAAAGACGCGAACCAATTTCAAATTTC
TCCCCTTTTATGCGCAGGTATCGTTGGGTATCGCGCCTTAAAAAGAAGTAACTTCGAGCT
TGGTCAACATCTTTTGTTGATTGGTTTCGGTTCTTCAGCTCACCTGATGTTGCAATTAGT
TGTTGCCCAAGGTGGAAAAGTATCTGTTGTAACTCGAGCTAAAAATCACCAAAAGCTCGC
CTTGGAGTTAGGAGCCGTCTGGGCCGGTGATTCAACTGCTGATCTTTCAGAAACAGTGGA
CTGTGCCATTCTTTTTGCCCCCGCTGGTGACCTCGTTCCACAAACTCTTTCCGCATTGAA
GAGAGGTGGAACGCTCGCCGTGGCTGGTATACATCTTTCGCCCATTCCACAGCTTGAATA
CGAAACACATCTTTTTTATGAAAGGGATTTACGGTCCGTAACGGCTAATACAAGACACGA
TGGCGTCGAGTTCTTACAGAAAGCTTTTCAATATAACATCTTGCCTAAAGTTCAAATCTA
CCGTCTTCAAGACGCTAACAAAGCTCTTCTCGACTTGAAAATGGACCGCATAAACGGAAC
AGCGGTCTTGTCGATGCCCGATTCCGATTATTGAATGAACTACTGTGCCATCCATCCACC
ATCAGCGACCAGTGCATGGCCGGTGACAAATGAGGCTTGATCTGAACAAAGCCAAACCAC
CGCCGCAGCAATTTCTTCAGGAGAGCCGACACGCCCCATGGGCGTAGACCTTTTTAACTC
TTCGAGAGCCACTGGGTCTCCTTTGGTAAATCGGTCGACCATAGGTGTTTGTATGACTCC
AGGACAGACCGCATTCACTCTGATATTTTGAGACGCATACTCTAAGGCCGCATTTTTCGT
CAGTCCGATGACTCCGTGCTTGCTGGCTACATAAGCAGGAATCGCCTTGAATCCAACCAA
GCCAGCAATAGAGGAACAATTCACAATCGCACCTCCTCCACCTTTGATCATGCTGGGGAT
TTCATACTTCATACAAAGCCAAATACTGCGCAGATTAACATCAATGACTTTGTTCCAGTT
TTCCTCAGTAGCGTCTGTAACGAAAGCCTGTTCCCCTTCGATACCCGCATTGTTAAAGGC
ATGAGAAATCGGTCCCATACGCTTTTCGACGTGTTCGGCAAGAGTTTTAACGGCTACAGG
GTTTGAAACATCGCACGGAAAAAAGACGGCTTCTCCCCCATTTTGCACAATCAAGCGAAC
AGTTTCTATGCCACCTTCCTCGCTCTTATCCGACACCGCAACCCAAGCACCTTCCTGAGC
AAAGGCTATGGCGGAGGCTCTTCCAATTCCCGAGCCAGCTCCCGTGACAAGAACTACTTT
CCCAGAATAGTCGTATGTAAGGCCTGCCATAACTCCTCCATCTCAATAGGTTTCGCACAA
ATTAAGCCGATCGAATAGGTGTTTGCAAACCAATCACATTTTTTTTTTGAAAGAGAAGCG
TTTCCAAAATTCAAAACAAAATACTCCAACAATAGATGCAAACAATGAAAGCAAAAGATC
CTGTGCATGTAAGAAAGAGAAGTGAAATAGTCCGCGAAAAAAAGGGACATAAAGCACAAG
TAACAGAACGACCAAAGATGAAATTACAACAGGCCAAAGGAACCTGTTACGCGAAAAGCC
TTTCCAGTCCATTTCACGCATCCAGCTTCTATTCATAAATACGAGTGCCAGATTTGAAAA
GAACAAGACTGTAAAACCCAACGCACGCGAATCTAGCTCTCCGCGCCCCCGCTTCAGAGA
ATATAGAAAAACAAAAAAGATTATGGAGAAGATAATCAGACCTTGCACAACGGCCGGAGC
CATGGCTTTTCCGGAAAAAATGGGCTGATCTTCTCTTCGCGGATTTCTTCGCATGATATT
CGTCGAGCCGGGCTCAGCTTCAAAAACAAGAGAACACGTCGGTTCAATTAAAAGATGTAA
GAACGCGACGTGCACCGGCATAAGAATGATTGGAAGATTCAGTAAAACAGGAAGAACCGA
AATACCTGCTATAGGAATATGAACGGCAGTAAGATAGCCAATGGCTGCCTGAAGGTTATC
ATAAATTCTCCGTCCTATACGAATCCCCTTTACAATGGTCGTAAAATCGTCGTCTAACAA
CACAATCGAAGCCGCTTCACGGGCCACATCAGTCCCCTTTTGTCCCATGGCAATTCCCAC
CTGTGCTGCAGCCAGCGCGGGCGCATCGTTCACTCCGTCGCCTGTCATAGCGACCACCTC
TCCCCGTTCTTGAAGGGCTTTAACGATTCTGAGTTTCTGTTCTGGGAGCATACGGGAAAA
ACAATTTGATTCATTGAGTTGTTCTTTCAACTCAGTGTCCGTCATTTTTTCCAGATCAGA
ACCACTAAGAATTTTCTGCGACTGACGCAGGCCGATTTCTTCTGCCACCGTAGCTGCTGT
TTTGGCATGATCTCCCGTCATCATGATCACACGTATTCCCGCCTCATGGCACTCTTTGAC
GGCATCCGCAACGCCGGGCCTTACAGGGTCAGAAAAACCCAAGAGCCCTAGAAACTCAAG
GGGTAGATCAATCTGATTAGCTGGCAACTCATTTTCATTGCATGCACCTTGCGCGATCGC
GAGCACACGCAGACCTTGTGCCGCAAGTTCATCGACCTTCGCATTAACTTCAATCTCAAG
AGCCGAGGGAAGTCGACACATTTTTAAAACGGCTTCGGGGGCTCCCTTTGTTGCAATCAT
CAACATCTTTGAATCAACAGAACGCCAAAGGTTACTCATAGCAAAGAGTTCGGGAGACCA
TTGGTACTGCAAAACAAGTTGAAGGGGTTTTTCTTGACCTTGATATGCTTCCTCGATAGC
CCTTTCCATAGGGTCGAAAGTTTTTAAATTACTTGCTAAGGATGCCGTTCGCAGAAGATC
TAGTTCTGAGACTTGAGCGTAAAACGAAGTGACTTTTCTTTGAACTGTCATTTTATTCAT
TGTCAACGTTCCGGTTTTATCCACGCACAAAACACTCACCGCCCCAATGCTATCGACGGC
GCTTATCTTACGAGTTAGAACGTGTTTTTGCGATAATCGTCTTGTTCCTAATGAAAGAAA
AATCGTCAATACTGCGGGGATCTCGTTAGGTAAAATAGCCATCGCGAGTGTCAATCCAAC
AAGAACACCGCTGGCAAGGTCTTCATGAAAAAGAACGTAAACTACTCCAGTCAAAATACT
CAGAAGAACTGAAAACACTGTCAGAATTTTGACAACGCGCTGGGTTTCTTTTTTTAAGGG
AGTCTCTGCGCGCCGTGCTGACTTCAGAACTTTTCCGATCTGACCCAATTTTGTTTCTGT
ACCGATTGATGTGACCTCTGCCAGGGCTTGTCCTTGCACAACGATGGTGCCCGCCCAGGC
TGGATCATTGACATCTTTTCTTACCGAAAAGGATTCTCCCGTAAGAAGGGATTCGTCTAC
CTGAATTTGAAACGGCTCTCGTAATACGACATCCGCAGGAACGATATCCCCCGCCCGTAG
TTGTACAAGGTCGCCAACGACAAGCTCCCGAGCAGGAACTCTTTCCACGGAACCAGCTCT
GATGACTATGGCTCGAGGACTTGAAAGATCTCGCAGGGACTCTAGGGCATGCTCCGTCTT
TCCTTCTTGATAAAGAGTGATAAATACAATTAGGCCCCAAAAACCGAGCAAGACAAAGGC
GTCTTGCCTTTCACCGATAAATGCATAAAGTATCCCGCAGGCAGCCAGCAGAATTGTCAT
AGGTTCTTTTAAAATTTCAATTACAAGTCTCAAAAAACCATGACTTTGATACGAAGGTAT
TTCGTTCGGTCCAAACTTTAGATGCCTCCGTCGAGCTTCTTCCGAAGTGAGACCTCGCAA
TTCCAAGCTTCCTCCTGAAGGTCATTTTTAAGGCAACTTAAGAGGTATCCAGAAAGTAAA
TGTGGATCCTTCACCGAATTGTGACTCTGCTTTAATATCACCACCATGTTCAACCAGTAT
GGACTTTGCTATAGAAAGGCCAAGACCGGAACTCCTTTCCCCTTCGCTCGGTAAAGTACT
GGTGGTTCCAAAATCCCTGAACAACTTAGAAAGATCTTCTTTACGAATTCCTTGTCCTTG
ATCCGCGACAGAGAAAAACAGTCGATCGGAATCAGTCCATACTGAAAATCCAACGTGAGT
TCGCCGTAATGAAAACTTAACCGCATTCGTAAATAGATTATCGAGAACTCTGCGGATACG
ATGAGGATCCATAAGGACAACTTCCGGAAGTCCCTCTGCAAGAGATACTTGTAGCTTTAT
ATCCTTGCTCATTGCCAATATTTTTCCGGCAGAAGCGGCCTCCATACAAAACTCATGGAG
ATGAACACTTTTGTAGTTCAATGATGACGCTACTTCCTTAAAGTTCTTAATATTAGATAT
TTCATCCAATAAAACCGTCATAGAAATGGCATTCTTTTTTAAAATAGTACAGATTTCTTT
GATCCTGGAGGGCAATGAATCATACCAGTCCTCACTGACGGCAAAATCAAGATATCCTTG
AATCACACTTAACGGCGAACGCAAATCGTGAAGCACCTTTGAAAATTGTTTTTCCCGTGA
TTCGATCTCGGTAAAATAGTTTTTTAGACGAGCTTGCTCCACTACGATCGACAACTCATC
TGCAATCGAGCTAAAGACTTCAATATGTGTTTCATCATACGTATTCTTCCGACAACTGGA
AAAAAAGACCACGCCAACAGCCTTGTTTTGAGCTCGAAGAGGACAGGTCAAGCTTGAGCG
AATTCCATCCTTTAATATCCGCTGAGTCGAATTTGATTCAGGATGTTCTTTTTGATATTT
CTCCAAATCGTTTATTATTCGTGGAGAACCCGTATCAATAATTTTCTTTAAGCTGCTGCC
CGCTAACTTGGCGGAGTAGTCTTTTCTTAAGGACGCTACCGCAACGCGAGATCGAACCCA
CACTAAGCGTATGCTCTGTCCTTCCTCTTCCACCAGGGCGATTCCAATTCTGTCATAAGG
TATAAGAATCTCTAACGATTCGAAGATAGAATCCAAAAGTTGTTCGAACGTCCATCCAGA
ACCAATTTTGAAATTAATTTCTTGAATGATTTTACCTAATAGAGCGTTTACAGCATTTTT
GCCATCACCAAGATTCTTTTCCATGTCAGCAGCATACAATAATATGAAATTGCGAATCTA
TGTGACCGGTGAAATAGCAGTTTATTGGATAAGATTGTGTCAATCTTGATGACAACTCAT
CAAGGTATACTGAACTTACTGCGTCTTTTGACTTCGGCGGAAAAATTGCAGATAAAAACG
CAATTATAATAGCGAGGACTTTATGAAGCAGATTTTAGCTTTGGTAATCACTTTAATACT
ATTTGGCGGGCACTCCGGAGCCTCTGCTGCGGAACCAAAATGCGAAGAGCGCGCAAAAAG
TGTCATACTGTCAAAAGGGCTTCATCGCGGCGAAAAGGCAGTTTTAGATCGAATTCATCT
GTTCGCCAGCAATCAAAATTACGAAGGCTACCACGTCTTTGTGACTGTGAATCTGAGAAG
CGGGACCTCTTTCAAACAGGTCTGCGAAATCATCATGCAATCTTCAAACTGCTCCTATGA
TGATACCTTTGGGTGCGCAGCTAGCGTGGATGATTTATAGGTCTACAAAAAATCTACTTC
CTAATCACGAATCCGTTGCGAAGGTTACTAAAACGACAAGCCTCAAGGGACAAGTGACCG
CCGCCGCTGATTCTAAATACGCTGTATTCCAAGACTATGACGAACAATAGCGTCTGAGTG
CGGCCCCCAGTTTTTTGGCGGCTTCGTCTTCTAAATCCGTTTTTCTTTTCACTAGGTACA
CATATTCTTTTCTGCGCGGAAAACGACGTGGCAGAGATTTTTCTTCTAACGCAAATTCAG
GCTTCACGATCTCGTTATGCATCTTCGCAATAAATTTTGGAATGTAAGCGACCGCCAGAC
CGCGACGGCAGATTCCCAGAGCTGTTTCAAGCATTCCAACACGATAACGAATGTGGCGTG
GAAACGCCTCTTCAGGCCAGCCGTCCAAACCACGAACCCTGTTCGGTGAACCTTCGATAG
GACCAATGGGACTTACAAAAGGAACATCTTCAGCATGTTCGTTGAACTTATTCTTAAGAC
CGAAAATCCCCATTTCAATCGCCTGCACGCGCAGGTGATCCAGCTCGGGATGCGGAACCG
GAATGTACGTGATAGCGAAGTCGGCTTCACGCCCAGCTACCGCCTGCTCCATCCGGCCGG
GCGTCAGTTCATGAATCAGGAAAGATCGTCCACTAAACGTGTTACTTAAAATGCGCTCCA
TAAAGTGCGTCGAAAAAACTTCAAACGTCGCAATTCTTAAAGGCTTCAATTCACCGGCAA
AAGAACCAAACAAATCAGCTTTATTAATGATGCCATCAAGTTTTTTGACCACTTCTTCCA
AAGCAGGAGCCAAAGCGCGGGCGCGATCAGTGAGCAATATACCGCGTCCATCGGGTAACA
GAAGTTTTTCATCCAGCTCCCTTTCAAAAACTTTGATGGCCTTTGATAATGCGGGGGCGG
AAATATGATGAAGTTCCGCCGCTTTAGTGATGCTGCCGGTTTTTACTACAGATAAAAAGT
AACGAATGCGATTGATATCCATTGGTTAACATTCCTAATCCATAATGAAATTATATTCAA
CGGTTTTATGGGTTACTTCTTTGAGACCGCACTCCAAGGAGAAAGTATGCGCCTACTAAA
TCCAATTGTAAATCTGACCGAATTTATGTCTGAGCCTGTCCAATTTATGCGGGATATGGA
TCATCAAGGTGAGCCTCAATGCTTGCTCCTGGGCCCTAAACGCTTCGTCTTTGTTTTTGA
TCCGGAGCGAGCCCAAGAAATTCTTATTAAGCGAGCTGACATATACGTTCAAAACCGCAC
CGTTTTCGATCGAATACAACCCGTAACTGGGAAAAAGGGCCTGGTGCAGCTTTCCGGAAA
AGAATCGCAGGCAGGACGCCTGAAATCCCGTTCTATGTTTAACGGCGCCGGATTAGACAC
GGCACGAGTGATTATCGAAGACTATTGTGATGAATTTCTGAGAAAAGCGGCGATCCAAAA
TAAGATCGACGTTACGGCAGAAATGACTTCATTGATTTTACAAACAGCTTTAACGATTTT
CTTGGGCGTGCGATCTCCTGAACTGGCGTCTAAAATCGGAGAAAAGTTTTTACGTCTTAA
TTATCTCTGTGGGTTGCGCATGCGCTCTTTAGCTCCCGCACCTTTGTTCATCCCTACCCG
CAAAAATCGAGAAATTCTTTGCCTGCAAAAAGAGATTCGCCTGATGCTTGAAAAGCATTT
GCAAAGGGAGTCCGGCGTTCCAAAGGCATTTGAGGGTGATGAGAACCTGATCGATCACTG
CATGACTTTTCTTTTTGCAGGACACGAGACCACGGCCGCCTCGTTAGCCTTCACGCTATT
ACTTCTGGCGCAAAATCCCAAATATCAAGACCAAATCGCTCAAGGTGACGAGGCAGCGAC
GATGGCCGTTTATAAGGAAAGCCTTCGTCTATTCCCGCCGGCGTACATGCTGGCACGACA
AGCCACCCGAGATGATGATCTGTTAGGCTGTTCCGTACGAAAAGCCGATCAGGTTCTTAT
CGGCATCACTGAATTGCATCGCAGCCCGGGTCTTTTTCCTGATCCCGGTCAGTTTAGGCC
CGAACGGTTCGCAGAAAAACTCAAACATCCGTTATCCTTTATTCCTTTCGGAGCCGGAGG
CAAGTCCTGCGTCGGTGAGCGCTTAGCGTATTTTGAAGCAGCCATTGTCTTAAAAAAAAT
CTGTCAGAGGTTCAAGATTTCAGGCCCTTCCGCGCCTCTTCAGGCAGAGCCGCTGATCAC
ACTTCATCCTTTGCCAAATCAATATATATTCCTCCACTCTCGGGGAGAAACTCATGACTA
AATTTCCATTCACGAATCTCCGGGATGAGATCGAAACTTTAACAAAAACCTATCGAGAGT
CTTCAACCTTGCGTCCGGAGGTTTTATTTCGGGATTTTCTACCGACGGGTTATCGTTTTA
CAACTTTGACTTCTGTCGACGGTCGCTTTGTAGATCTGGCGATTTTCGCCAAAGTTCATT
TGGGAATGATAGTCACTCTTTATGATGATCTTGCTGATCATCCTCGGTACTACAATCCAG
AGCTACTCCAACATTTATACAAACTAAATGTCGGAATAGACCACGTGCCGGCAAGAAGTC
TGGCTCTGCAAGATCAAAAAGTCTTCAACTTGGCTCGATATCTCTTTCAGCGACTTGCTC
TTCTGCTTCAGCACTTTCCCCACCATAAGGAGTTATTCCCCGTTCTTCGTTTTGACCTTG
AGCAATTCTACATCAGTAATAAATACTCTGAGTTGATGACAAAATTTCCCGCTGTCAGAA
ATCTGACTGAGTCACGTCTTCTAGGACCATACAATATGGGAATGGTAGCCGCAGGCACCA
TGGACCTGATGGCGAGTTCGGGATTTGATAGCCGCGAACTTGGAACTTGTCGTGAAATAT
TTATTTTAGGTCAACGCGCTGGGCGTATTAGCAATCTTCTTTTCACATTGAGAAGAGAAA
TATCCGAAGGCGATCTAACGAACGAAATACTTATGACATCGTCGGAAAACTATCAAAATC
CTTTGCACCAGGAGTTTGCCGACATCCTTACGAAGTTGCAAAATCAAGGAATACAAACTT
TCTCGACAGCACAATATGCGACTGGCTTACAAGCCCTGAATCAACTTCATCAAAATCTGG
AAGGCCAAATATGAAACGCGATCACGCGCTGGTCATAGGAGCCGGAATTGCAGGCCTAGC
TGCAGCCCAAGTTCTATCAGAACACTTTAAAAAGGTCACCGTCCTTGAAAAAGACCCGAG
CATTGGGTCTAACAATGCACGTAGCGGTGTCCCTCAGGGGCGTCACCTTCATGTTTTGTT
AAAGCGCGGGCATAAAATTCTCCGTCAGCTATTTCCAAAAATAGAAAAAGACTTCGAGGA
TTGCCCTTACATTGACTGGTCCCACGATACCGCATGGGAAAATCGAGATGGCCTCTTTCC
CCACTATCCGTCACTGATTCGCACGGAAGCCATGAGCCGTCCTCGTTTAGAGAGCCACAT
GCACTTCCACGTCTCCCAGAAATCACGGATCGTGTTTCACAAAGCCGAGGTCGAAGAAAT
TTTCGTTGAACAAAACACCGTTAAACGTGTGCGTTGTAAAAACAATCTACTGTTCACAGC
GGATCTTGTGGTCATCGCTGGTGGTGCTTTTTTTCCGTTAAAAAGACTGCTACCCACGTT
GTCGCTTGAGGCCTTCACGAAAAAAACTTCCATCAACATCACCTATCGTTCCGTTCAGTT
CACAAAGGCCTCTTTGAAATTTCAAGATTTCAAACAATATTATTATCAGCTCTCGCCCCC
CACAGACACGAGAGGGGCCGTGATTGCACCGATAGAAAATGGCCGGTATGTCGCCACTTT
GATCGAATACTCGTCTTCGCTAAAAGGCAAAGCAGATTTCGAAGACTTTATGAAAAGAGC
TTTGCTTGTTCCAGGAAAACACTGTTTTTCCCTTCTGAAAGATGGTCAAGCACTGGGAGA
ACCGGCCTATTTCCACAAGTCCCACATGCACCTTCGCCGCTTGCATAAAGTTGTCGGATT
TCCAGTAAATCTTGTTGTGGTAGGCGATGCGTTTTGTTCGCTGAATCCCGTTTTTGGCCA
GGGAATGACGGTAGCTTTGGAACAAGCCCTGCTTCTAAAAAAAATGCTTTCTCAAAAATA
TTTTACAAGCCGAAAGTTCCACAGCGACGCGGAGGCTTTACTTCGCGTTCCCTATCTACT
TTCAAAGCTGGGTTCACAAACCCACCCTAGCTTCACCAAACGATACCTCGAGAATTATTT
GCATCGCTGCCAAGAATCTTCAAAGCTGCACCTTCGCTTTTTAAAAACCCTGCACCTTGA
AGGAAGCGTTCTTGATCTATTGGATTTCACGTCCTTCATTAAAACTCTACTCGGGAGACA
CTCATGATCAAGCTTCATCAATATCCAGCCATTTGGGGATTACCCAGCTTGAGCCCTTTT
TGCATCAAGGTGGAAATGTTTTTAAGAAAGAAAAACATTTCCTATCACGTGATCGTTGAA
AAGAATCCCGCACGCGGTCCCAAGGGAAAGATGCCTTTTATTCGCGATGGCGATAAAGTC
GTCCCCGACTCTTCTTTTATCTTGCAGCATCTTGCAAACACACACACCACGTCCGCTTTA
TCCGCTCTGAATAACGCTCAAGGAGTTGCCTTTCAAAAAATGATTGAAGAGCATTTGTAC
TTTATTTTGCTTTACAGCCGCTGGATAGATCCGAGGGGCTGGGAGGTCATAAAGAAAGAT
TTTTCTTCATTGTTTCCGCCCGTTGTTGGCACACCCTTTCTGCATTTCTTGCGACGGCGT
CTGCGCAGCCAAGCCTATCTGCAAGGTCTAGGACGGCATTCCCAAGAAGAGGTTTATTTA
CTGGGAAAACAAGTAATGACAGCGCTGTCTGATTTTCTTGGCGATAAGGCATATTTTCTA
GGAGAGGAATTTACGACCTTGGACGCCACGGCCTATGCCTTTCTTATCACGATTCTAAAA
CAACCCATACCGAGCCCGTTACAAAAAGATCTTCTTAGCCACGCGAATCTTGTGGCCTAT
TGCCGGCGGGAAGAAGCGTTGTGCTTTCCTGAATTTGCAAAAGGGGTCACATCATGAAAA
CACTGCAGCAGATACAACAACAAGCGCTACTTCACATGGAGTACGGTCGTCTGGAATTAG
GTCCCTCTGTTTCGGCAAACCCTGTCAGCAGTTATTTAGATCTGGCTTTGTATGAAAAAG
AAATGGACGGCATCGTTAAAAAAAGACCTTTACCCTGGATTGATTCATCTAAAGTAAAAA
ATGTCGGTGAATCCTACAGCGCCGAATTTTTGGGAGTGCCTATAATCGCGGTTCGCGATG
AGCAGCGTAAAATCCGCGTTTATCTCAACGCCTGTCGACACCGTGGAGCACAGCTTAAAG
TAGTGAAAGAAGAACAGATAAAATTGGTGTGTCCATTTCATGGCTGGTCTTATTCGACCA
ACGGAAACCCCTCGGAAATTCCCGAAAGGCAAAATTGTTTTGCGAGCGTATCTTCGACGG
CCTTTCGTTTAAAAGAACTTCCTGCGTATGAAGCAGCCGGTATGATCTGGATTATTCTTT
CGCAAGACGAATTTTCTTTCCCATCCGCGTTTCAGCAATTACTCGAAGACCGCGAAGAGC
TCGGCTTCCTCCCCAGGCACGCCCTGACGGAAAAATCATTTATTGCGAACTTCAATTGGA
AGCTTGGCGTAGAGGCATTTCTTGAAGTTTATCACTTTACGCATGCCCATGCTCCTTATC
TCGCACAGTTGCAATTTCCCAATCTCAGTATTTCAGACACGCAGGGGGAAAACTGCCGGA
TCGTCGTACCTTTAAGAAAGCCTTCGGAAGACACATCCCTTTTGCAATGGGCGCAAGTTA
TGTACTTTATTTTTCCTTCAAGTTTTTTGCTCTTTTATGACGACCACGTGGCTTTGATTT
CATTGCTACCGCTTTCGATCAATCAGACGCTTTTTCGCGCGATTCCACTTGTGCCTAGTG
AAGCCTCAAAAACAGATTCAAAGATCCAGCAAAAAATCGATTTTCTTGAAGTGATTATCG
GACAAGATATTGAAATTTTAGAAGGCATTCAAAAAGGTCTTCAATGCAAAGCCAATCGCC
TCTTCACGTTCACGCGTCTGGAATACCTTCTTGCAAAATTCCATCAAGACTTGCACGTCG
GTCTAAGCACGCAGGTCCCATGAAAAGTAAAGAGCCACCCCAGGAGGAAGTGGCTCTATA
AAAATTAAAAAAATAAATGCTAATTACTTGTAACCAACTTTATTCATCAACTCTTTCGCC
TTAGGAGCTTTTTCAGCGATTGTTCCAACATTTGTCGTGTCTTCAACAAATGCACCGAAG
TTGATCAATGTTGGCGCAATTTCAGCTGTGCGGTTAGATGGGTATTGGCTGAAACCGTTA
GCGACTACTTCTTGAACTTTTTTAGAAGCAAGGTACTCAAGAAGCATGTTCGCTTCTTTC
AAGTTCTTGGAAGCTTTCGTGATACCGATACCAACGCCATTGATGTGTGCACCAACGTCT
TTTTGGTTTGAGAAGAAAGGTTTCACTGGGAAGCTTGGGTTGTCACGAACAAGAGGAGCC
AAGTAGTAAGTGTTCGCAATACCTACAGAGCACGTGCCGCTAGCAATAGCGTGGATAAGA
TCTGTGTCACCTTTGATTGGATCAAGAGCTAAGTTATTCACCCAACCAGCAAAGATCTTC
TCCGTTCTTTCTTCACCCAAGTGGTGAACGAAAGAAGCACCCAAAGCTTCGTTGTAAGAG
TTGTTAGAAGTTCTTAGGCAAAGGTGGCCTTCCCATTTCGAGTCTGCCAAGTCTTCATAA
GTCGACAAGTCCGCTGGGTTTACTTTGTTTGTGTTGTACATGATCACGCGCGCACGATAG
AAAATCAAAAACCATCTGTTGTTCGCGTCAATCAAGTGAGCCGGAATGTTTTGAGTAACA
TACGGGGCATTGAAAGCTTGCAAAAGGCCTTTGCTATCAGCTTGTCCTAAGTAAACGATA
TCTTTATCAAGGTACAAGTCAGCGGGCGTGTTCGCGCCTTCCGCTGCCAGACGATTCACA
AGATCAGCAGAACCTGCATTGACCACTTCTACTTGGATGCCAGTAGCTTGAGTGAAGGGA
GCAAAAATAGGTCCCAAACGAGCACCGTCGTAAGAAGAGTAAACGACCAATTTATCAGTT
TTAGCGAAGCTGATGCTTGCAACTAGAGACAAAAGAACGCCAACGATCAATTTTGACATG
ACAGATTTCCTTTCACTTTGTGTTGGCGGGTTGTCGGCCATATCAGAGCGAAAGTCAAAG
AATCGGGATTTTGTAGTCAGTAGGTTTTCAACTACGAGGTGATTAGGTCGCTAAGTAGAT
TTAACTGAAAATTATACCCGCCTTAGAGGGCAAACACCCTTTTATCAATCATCAATAAGG
CCGATATTTAGCGGGAGGCCCGACCGCACAGTCGAGCCTCAATACCTATTTCGCTAATGA
AAAACGAGACGCCAAACTTTGCGCCAAATCTTCTTTACGCAAAACCGTCAATAAATCGAT
GCAATCAAAGTCCTCGTCAAAAGCGGGTTCGCAAGCAACCTGGGCGCCCAACTTCAGATA
AGATTTCAAAAGAGATGGAATTAGGTCTTGAGCTTCTGCTGATTGCTCTTCGGTCAAACC
CTTATCGAAGTACTCGAACCAATTTTTAAAATCCGGCATCGTAAATTTCTTCGTGGGCTT
GCAAGGATATTTTTGTGACACCAAGCCTTGGTCCACAAGGTACTTATGAGTCAACGCCGC
TTCCCGAGGCGAGTTGATTTTTAAACTCGAGCAGCCAAAAAGAACTTTGGTGCCGCTTAA
GTTCATGTACTCTGCTATTCCTCTCCACAGTAAAGAGATGATAGAGCCTTTGCGAAAGTC
TTTATGAATGCAGGCGCGCCCCAGCTCTAAGAAGGGACCATCATTCTCTCTAAAAAAATT
TTGCAATTCAAATTCTAAAGCGGTGTAAGACTCTTTTGAAAAGGTTGAGCAGTTCACACG
ATAAGTGCCAATGATCTTTTTTAGTTCCTTATGAACGATGATCAAATGGTCAAAGTAGTA
ATCAAATTTATCAAAATCCAATCCCGCCCCTGTCATCCCGCGGAACTCTTGATTGAACAC
TTCATGACGAAGACGAAAGCTTTCAATCAACTCTTCAGGCGTCTCTGCGGTTTTAATCAC
ATAAGAGCCCACTTCAATATTCATATTGATTTTGGCTTTGAACTTATGGACTCGATTCCA
ACGAAGCTGTGTAGTCTGCTTTAATTGATCGACCAATGCCATCATAGATTTCCCCCTGGT
GAAACAAGGACGTTAAAAATTGAAGAGCTGCAAAATAGGTTTTAAAGACATCGTCAGCAC
TTCCCAAAAAGGGGTTCACCTCGACGACATCCACTGAACGTAAAGACGAATGCTGCGAAA
GAGTCCGCCCTAGTGTCATTACCTCATCTAATGTGAGGCCCGAAGAGACAGGAACGCCCG
TTGAAGGAGCGACTTCGGGGCTAAGGCTGTCGATATCAAAACTTACGTGCAAAGGCTTTC
CTTGAACCTTAGAAAGAACTTTGCGAGAGACTGCACTCATTCCTTGAGTGCGAACATCTG
AGGCGGTAAAAGCCGTGATCCCCAACTCGCGAACAATTTCTTTTTCAAAAGGGTCTAGAT
CCCTCACACCGACGTAAATAAGGCGGTCCGCACGAAGAGAATTCTGAATCCACGGAAAAT
GAGAGGACGCAACTCCCTGCACGTTTAACAAAATGGACAAAGGCATGCCGTGCAAGTTCC
CGCTTAATGAATATTCAGGAAGATTCACATCCGTATGCGCATCAACCCAAACGACGTACC
CCTCTGGATTCTGAAAAGCAAAGGCTCCCACTGTGGCCAACGCCACGCTGTGATCGCCGC
CCCAATTTAAAAGAACTTCAGGCTGTTTCAGAAGATACTGAATTCTTGCATAGGCTTCTT
TATAAGGAAGCCAGTTAAAAGCCGAAATTTCGTCTGCAGAACGCAGCTTTATTCCGAAAG
GTTCGGGGCACAGGACTTCTCCACAATCCACCAAATTGAATCCCTGCTTTTTCAGGAAAG
GAAAGTACTGACGAAAGTATTCGTGAGAGCTCTTGAGTCCATTTTGCTCTTGGCCGACTT
CAAAGCCGAGGCCCAGAAAATTGATTTCCTTCATTAAGTAAAGGGTGAAAGGAAAAATAC
ATTTTGTCGTGTCATGGTTTTGTCAGGCTGCCTTGACTTAATCAAAACATTGCTTCTTTC
ATTCATGCCATTATGATCAGGGCATGAAAGCCATTACATCATTCACTGATTCTGTGGGAC
TCTTCGCAAAAACTTATCACTATTTGCAAAAATCAAAACATCCTGAAGCCAGCGTTGAAG
ATCTTAAACTTCAGTGGGCCAAAGACATGCTTTCTCGCCTGCGCATTGATCTTGAAATTT
CCGGGAAAGTTTCAGAGCAGAAATCCCTGCTGTTCCTGGGGAATCACGTGAGTTACTTAG
ACATTCCGCTTCTTATGAGCACAGTCAGGGGTCTTTCGTTTGTCGCGAAAGAAGAGGTCC
GCTCATGGCCCGTTATCGGATCGGCGGCGAAAAAAATTGAAACTGTCTTTGTGAAACGTG
AAAGCGGTTCTTCCCGACAGCTCGCAAGGCAGTCTATTCAGAACGCATTGACCCGCGGCC
AGCGCGTCGCCATCTTCCCTTCTGGGACCACTTGCATGCATGAAAAGAAATCGTGGCGTC
GAGGGGCATTTGAAATCGCGCACGAAAAGAATCTTCTCTTTCAACCTTTTCGTATCACCT
ACTTACCCTTAAGAGCTGCCGCGTATATTGATGATGACTTTTTGCCTACACACTTATTCA
ATCTTTTTGGTCTAGAGCGAATTCACGCCAAATTGGAATTCCACGACCCCGTGCGAATTA
AAGATCCGGTTGTGGATTGTGAATATTGGCAAAACTGGACGAAGAGCTTCGTCACTGCCC
GCCAAAACTAAGGCGGCACAGCCGCGTTTATTTTCGATTCTTCTTAGCAATGGATAAAAG
AAACGCGTTTTCGCCCTTCTTACTGATCTTGGCTTTCGGAGTTACCGTCTTCTTGACGGG
TCTCTCTGTCTTTTCGGCTTTGGTGAGTTCAGAAGATTTTACCGGAAGTCCTAGTAACAT
ATTACCGCGCGAAATTTCACGCATCATCTGCTTGACCTCGTCTTCGAAGTTTTCAGACTC
TGCCGGAATATAAAGCCAGTCTTTATTTGCCGGATGATTTTCTAAAAAAAGATATTTCAG
AAAAAAAGCGTTCTGAGCTTTTTTCTCAATTGGAAAGATGCATCCATTCCAAAGCTCAAA
CGGATAACTGACGCCTTTGTGTTCATAAAGCCCGCGACGCTCGACCAGAATAAGGACAAG
CTTCATATCGACATAATAAGCCATCCCCCCGTTTTTAGGGGCGCAGTCATAACCAACAGG
TAAAAGCTCTTCAATCCATAAAAGATTGCGGAGGGGTGAGTGTTCCATGCGACCCAGCAT
ACACCAAAACGCCAGGTTTCACTAAATGTAGTTTTCTTGATTACACAATAATGAATATCC
GAAAGATCTCTTTATCCCTAAAATCAGGTCTGGAGGTGTCTTATCAAATTCACAAAGTTT
ATTGACCGAGAAGATGCCGCCCACCGCCTTTCCGCATTTTTAAAAGAAAAAGGGCATCCC
CGCAGCCCCAATTCCGTGCTGTTAGCACTTCCTCGTGGCGGCGTTCCTATTGCTCATGAG
CTGGCACAATCATTGGATATTCCCTATGATGTTTTAATCGTAAGAAAAATTGGTCATCCT
GAAAATGCCGAATACGGAATCGGCGCCCTGACGGAGGAAAACATTCTTTGGATCAACCCC
GAGATTCCTCCTGACTTCAGACCATCGCAAAAATTGGTACAAAGAATTATTGATGATGAA
AAGGCGGAACTTCAGCGACGACTGCAATTATATCGGAATGGCAAAAGCCTCAAAGACTTG
AAAGGAATGACCGTCTATCTGGTGGATGACGGTCTCGCAACAGGTGTAACTGCTCGGGTC
GCCGCAAAATACATTCGGGATAAAGGCGCAAAAGAAATTTATCTGGTGGTTCCCGCGGGT
TCAACCAGAGCGTCAAAACAAATGCGCCAAGAAATCACTGACGTGCTCAGCCTTATTGAA
ACAGACGACTTCGCTTTCGTCGGACAGTTCTACGAGTCCTTTAACCAAGTGCCAGATGAA
GAAGTCATGAAACTTCTCCGCTCTCGGCCGAAGAGATTCTCTTAAAACTTCCCTTCATAT
TTGCGCTTTTCCACTGATCAAAATATCGGCACTAAAAATAGCATTATCGAGATTGGCCAT
CTCTTTATAAACCGCCGTATCAGGCTGAAATCACTATATTTCATATGGCGTTTGTTCTGT
TCAATTTTCACTGACTTTTTATAATGACTTCTATGGAACTATTACGACAGCTTGTTGTCT
TCAATGTTTTCTTCCTGGTTTTTTCTTCTTATGCGCTAGCAGAGTGGAGTTCAAGAAACA
GATTGGAAGTCGGGATGACGGACAACGCACTTCGAACGGATTCGGAAAAAGAGGGCGATT
TTTTCTTCTTGGCGGGAACGTCGAATAAATTTTATTCAGTCCCCGGCCATATACTCGGCC
TACGCCTTCAATATCAAGACTATAACAAAGAGGACACCAATGATTTGCTTTCATTTGGTG
TATCAGATGAGCTTGATTGTTTTGGTAAAAGAACCTGCGAATTTGAATTGAAAGGTCAAG
AATACGTTCACGGAGAACCGGGAACAACGGACTCTTCTTTCAATAACTATGCATTCGCTG
CAACTGTGTCCCAAAGCAAAGACCTCCGTCAAAGTCTGACGTTGGATTTAAGTGCCGGAT
ATGAAGCGCGCAGCTTTTCTTCACTAAGTCGTTTTGATAATTCGATCTTCGGCAGTGCGA
CTTTGGGTTACGACCTTACTTCGCAAGCCTATATCGAGGGTTATGGTGAAGCGGGCGTGG
TTCTTTCTTCCGCGAGCGAATACAGCGCGTTTTATATCGATATGTCCATCTTGTCGGAGT
ATACGCTGAACAGGTTCTGGAGTTTCAGTGCGGAACTGGGACTAAAACAAACTAGCTTTT
TAAGTCGTGACTTAACGACTGAAACCCAAGTCACCCGCAAAAACGGTAGAGTGGTCAGTC
AGGTGGATACTTCAAAAGAAACTTACAGCGCACTGTATCTATCAGGTGAAGCCATGCGCC
GTTTTTCAATCAACTCATCTGGCAGTATTGTGGTGCGTTCTTATCAACAGCGTTCGCGCA
GTGGTTATCAAGATTATAAAGAAAACGAAATATTGGCAAAGTGGCTCATCACTTTCTAAC
GAAGGAGTGTTAAATGAATAACAAATTAATTCTTTCCGTCTTAGTCCTGGCTTTGACGAA
TCCGATGCTGGCTAGAGCTGAAGACGAAATCGCTGCCGCTGAAACACAGATCACCGAAGA
GGCCGCTCAGCCCGATTACGAAGCTCGTCTTAAAGAAAAATACAATCTGACAGACGAACA
GATTCAAGCCATGAAGGATTCTAAAATATCTGAATCGCAGTTTGCCGTTGTCGGAGCTTT
AAGCAAAGAATCCGGTAAAACAGTTGATGAAATTTTAAAAATGAGAACAGAAGATAAAAT
GGGTTGGGGTAAAATCGCAAAAGAGCTAGGCCTTCACCCCAGCACTATCGGTCAGGCGGT
CTCTGGAATGAACCGTCAAGATGCCAAAGCTCACGAGAAGCATGAGTCTCGCGACGACAA
AAAAGAAATGCGTGAAGCCAGAAAGGAAGAGCGTAAGCAAATGCGTGCCGAAAAAAAGGA
GGAACGTAAACAAGCTAAAGCTCAAAGGAAAGACAAGAAAGTTCAGTAATAGAATTCATC
TAAAGGGGCTCAAAGCCCCTTTAGCCTTTCTTACATCTGCGATGGTAATAAGGCCATGCG
AGATTTTACTCGACCCGCCTCTAATTCCTCAAGCCAATGGTTGACGTCTTTCATCGGTGC
TGTTTCCACTTGGGGTTTGATTTTTCCTTCGTCAATCAATTGGAAAATTTCATGCATCTC
TTGATGTGTTCCCCAAAAAGCCCCTTGAACTCGCACTTGATAGCTGATCAACGGAGTGCT
GATCACCGGGACATGCGAAGAGCCCAAGCCCACTAACACAATCGTGCCCCCGGGGCGCAC
AAAAGTTTGCGCTTGAGTGAAAGTGGAATCCCGACCAACAAAATCTATAACCACATCAAA
CGAGGCGGGTTTGATTTTTTTATCAATCTCTTTAGAGTTCACTGTTTCGTTGGCGCCGAA
TTTTTTTGCGAGCTCTAAACTGCTTTCGCGCAGATCGGTGGCGGTGACTTTGGCTCCTAA
AGCCACTGCAACTTGCACACCATTGATGCCCAGGCCTCCTAAGCCGATCACTAAAACCTT
CGAGTTGGTTTGCACTTCGCCCAGGGTTTTAATTGCATGATAAGGGGTTAAAACAGCATC
TGTCGCCACTGCGGCGACCTCCGGTGAAACTCCCTTGGGCACTTCGACAACGTTTCGCGC
CGGTACAACTAAATAGTCAGCATAAGCGCCATCTTGTCCCAGCCCCACAAAAGTTCTGCC
AGGTCCGTTGCATAAGTTGTCATGCCCCGTTCGGCAGTACGTACAGTCGCCACAGGGATT
GGGACCATGTACGGCGTAAAGCCCGCCTACCTTAATATCCGCGGAGACTTCATTTCCTTT
TTCCACAACTTCGCCACAAGCTTCATGACCCATCGTGAATGTGTGCGGATAAGGAACTTC
TCCGGCCAGAACATGAAGATCAGAATGACAAATTCCTGCGGCGCGGATTTTTAATAGAAC
ATCTCGCGGGCCGGGCCTTGGCTTGGGAATATCAGTGAGTGAAAGTTTTTTTTCGCCGGG
AACGTACCGAGCGGCAAACATAGAGTCCTCCTCTGTGAGAGTCCCCAATTTATCTTTCAA
ATTCAGAAACAAAAAGATGTGAAGAAAGAAGTGTCAAAATACTACGGCAGTATCTGTGGG
CAAAAAAAAAAGCCCAACACAGGATGTTGGGCTTTCATAAAAATCATAGACTGGGATTGA
TTATCTGCTAGCAACTTCTTTAACAGAGAGCACTTTGCATTTACCCGCTTTGTCTTGGAC
TTGAACTTCGTAGTCCACTTCCCAAGTTTCGCCGTCTTCGTTGTTGTCCGCAATAGTTAC
TGTGTAAAGGTAAGGATTGTTCCAGCCTTCTTCTTTCACAGAAGAGTATTGAATTCCTTC
AGAACCTTGAACCGTGCCTACAGCCGCTTTGTAAGTGCGGATAGCTGCCGCTTTAGCGTG
ATTTTCGCAAGGATTTGCAGCAAATGATTGAGCAGAAGAAAGAAGAACAAAAAGAGCTAA
AATAGACTTCATGGCAGTCTCCTTAAAAAGTAAAATAGAATTGGAAGTCTTATAGCGCAT
TTTTCGAAAAAGAATTGTCAAGATTGAGTGGGCGTGAAGAAATTATCCTCTCTGGGCGAT
CATCATAAGACTGGCGTGAATGATCGTTAGCGCCAAGGCCGCCTGTAAGACCCCAAGCAC
AGAGCCAAGAATCAACATAACGACTTTGCCAACCCTCCCCATCAAAATTCGAATATACTT
TAAAGCCAAGGCATCAAGAATTAGATTAGCCACGAAAAGGCTCAAAACCAAAACCGTGCG
ATCCCAGTCATGACTTAACGCTAATAAGACGATCAAAGCCCCCACGGAATGAGGATTGAT
CAGCATCTTTAAAGCCACAGTAAGAGGGGATACTTCCGCTTGATGTGTTCCGGCAGTTTC
TGTCTCAGCATCCGAAGATAATAAAATCTTAAAGGCTACCAAGGCAAAAATGATACCCGC
TGTCAGACCTAATACGGGCGGCGGAATGTGCCATTTCAACATGAGCTCTTTACCAAGCAG
TCCCAACACCACAATCACGGGTACTATGATGATTAAAGACTTGAACGCCAGAGTGTTGAT
TTGTTCTTGCGTCATCTCGCGTGTGACTTTCGCAAACTGTGCAAGATGACCTAAGGGACC
CACCATAATAAAAAAGATAGTAAAAAGTTCTGAGGGACCCGCTATATATCGGAACTCCAT
TGAATTCTCCTAACTGAGGATGAGCCACACCGTTGATGCAACACCGACTAAAATTAAAGC
CAGAGTAAATGCCAGAACCGATCTATTTGAGGGAGTGTAGTTATTGTTCGTGATCGCATC
TGCTGTTTTTCGATAATTGAACAAGGACCATATCAACATCGCAGATCCTAAAAAAACCAT
GCCGATTCCCAAGTCTTTCGTGTCGTGCAAAAAAGAATGTCCGTAGCGAGACATCGTTTT
GTTATCGATAAGAAACCAAGCAAAGCGATTGATGGTAATACCGAAACTAATCAAAGAAAT
TCCGGTTCGCATATAAGCCAAGTGAGTGCGCTCATTCGCCAGATGCGAGCGCATCGTCGC
CAAGCTACTTCGGACCTCGCCCATCTCGGTTCGTTTTTCTGAAAGCGAAGTTCGATGTTC
TGACAAGTCGGTACGATGCTCTGCCATTTCCGTTCGTTTTTTCGCCATTTCATTGGAGTT
CAACTCGGGTTCTGTCATGTGCGCTCTCCGCGAATCACACACCGGAATCCCAAGTGTGAC
GTTGACGTATCCACAGGCTGCGCCATGCGCGCCGAAGGTCGATAGCGACGACAGTAGTTA
GGCGCACACAGATGCGAGCCTCCTTTCATCACTTTTCTGGGTATCTGCAGTGTTTGTCGA
GGATCATAGCTTTCCGCCTCTGCGGCTCCGCGAGGATTTTTTGGAATGCAACAAGCCTTG
TGCTTTTCTTCTGCATGTTGAGGAGCATACCAATCCACAGTCCACTCCCACACATTGCCA
ATCATGTCGTAAAGGCCGTACTCATTAGCGGGAAAACTTCCGACAGGAGAAGTGCCTTCA
AATCCATCGGCCGCTAAGTTCTGCCAAGGAAACTCTCCTTGCCAGATATTGGCTTGATGT
CCGTGAGCAGGAAGCAACTCGTCGCCCCACGCAAACTCACGCCCTTCATGACCTCCACGC
GCGGCAAATTCCCATTCCGCTTCTGTGGGTAACTTCTTGCCCGCCCACTTTGCATAGGCT
TGCACATCTTTCCAGGTAACGTGAACGACGGGATGATCCATACGATCTTCAATGGAACTT
CCAGGTCCTTGAGGATATCGCCAACTTGCTCCCGGCGTGTAATGCCACCACTGATAAGGA
TTTCGCAAATCAACTGGCCCCGAGGGCTTTACAAAAACTACGGAAGCCGCCGTCAGCATT
TCTTTTTTTGCACCAGGATAAAGTGAGGCATCGGGTGCGACTTCACAAAACGTCACGTAG
CCAGTGTCTTCGACGAAATTTTTGAAGTCTTTGTTCGTGACTGGCGATCGATCCATCCAA
AACCCATCGACTTTCACTCGATGGGCAGGCGCCTCTTCGGCATAGTGATCGTTTGAGCCC
ATCGTGAAAGTTCCGCCAGGAATCCAAACCATATTCGGAGAAGGAGGTGTTAACTCCTTC
TCCGTCTTTTCTTTTTCAACTAATATTGTGCTGCTCACGTGCTATTTCCTTCTTAATGAG
TGGGGCGCTGCCTTTCCCCTTCGGACTTCCCTTTTTGTGACATACTTCCCATCTGCGAAG
AACCTTCCTGTGACGGAATATGACCTTCAGAATCTTGGTGAGCGTAGCCAGCGGCGTTTG
TCATCTTCTCGAGGATCTGATCGATCGTGAAGCTTGCCGCTTTCTGACGTGGTGGATACT
CTTTGAAGGTTTCCATGAAACGCTTCACAATTTCTTGTCCCGCCATCAACGAATAAGCCT
TCTGAAGATACCAGTCCCAGTAGGTGTTTGAAGTGATGTCTGCTCTTTCATAAGGGTCCG
TTCGCAAATTGAAAAGTTTCGGCGCTCTTAGCGGAGTAAAAGGCTCTGCCCAAACACCCA
ATGTTCCCGGAGATCTTTGCTCCATAAACACAAACTTCCAATTTCCGAAGCGCAACGCGA
CCAAATCCCCGTCGTCGCTGAAATAGATGAATCCAGGACGCGGACTTTTTTCTTCCTTAC
CTGTTAATAGAGGCAACAAATTGTACCCATCGATGTGAACTTTAAATTTTTTGCCCGCAG
CTTCATGTCCGCGAAGAAGTTTTTCTTTAATCTCAGGCTCCCCGGCTGCGGCAAGCAAAG
TAGGCAACCAGTCGTGATGTTGCACAAGTTCATTTGAGATGGAGCCGGCTTTGATTTGCC
CCGGCCAGCGAATAAGAAACGGAACACGGAAAGCTCCTTCCCAATTCGTATTCTTTTCAC
TGCGAAAAGGAGTCATGGCTCCATCCGGCCACGTGTTCATGTGGGGACCATTGTCCGTCG
TATAAATAACGATCGTGTTGTCAGTGATGTTTAATTGATCCAACTGATCAAGCACTTGTC
CCACATTCTTATCGTGATCAATCATTGTGTCGTGATAAGGCGACTGGCTTTCTCCCGCTT
GACCGATGCTTTCCGGTTTTGTGTGCGTGCGAAAGTGCATGTGAGTGGTATTAAGCCAAA
CAAACCAAGGCTGCCCTTCTGAATTTTTACGTTGAATAAAATCATTCGCCGCAGAAACGA
AGTCATCATCACAAGTCTCCATTCGTTTTCTTGTGAGAGGGCCCGTGTCTTCAATGCTTT
GTTTTCCGACTCGCCCCCAACGTTCATGCGTTGTTGAATCGTCTTTATCCGTCGCTTTAC
AACGAAGAACGCCACGAGGACCAAATTTTTTCTTGAAGGCCCCTTGAGGATAATCAGGAT
CTTCAGGATCCTCTTCGGCGTTCAAGTGATAAAGATTTCCGTAGAATTCATCAAAGCCAT
GCACGGTGGGCAAAAATTCATTTCGATCACCGAAGTGATTCTTTCCGAACTGCCCCGTTG
CATAGCCGAGCGGTTTTAACAGCTCTGCTATAGTGGGATCTTCATGACGAATTCCGATAG
GTGCACCAGGAAAACCGACTTTGGAAAGCCCTGTTCTAAACACACTTTGGCCTGTGATAA
ACGAAGCCCGTCCTGCGGTACAACTTTGTTCACCATAAGAATCGGTGAACATCATGCCTT
CTTTAGCAACTCTATCGATATTGGGTGTTTTATAACCCATCATACCGTGGCTATAACAGC
TTAAGTTGCTGATACCAATGTCATCGCCCATAATGACAAGAATATTGGGCTTTGCGCTTT
TTCCGTCCCCTTTTTGAGACTTCGCTTCATTGCTCTTAACCATACTTCCCCCTGCTTTTT
ATTAGAGTGAATTAATCCTTGGCTATTGGTTGATGATTTGGAAACACCTGCTTCCAATCA
TTCTTCATACTTAAAACTTTAAATCCAAATTTTTTAGAGGCTGCTAAAGACGCGCCGTCT
TTTTCTTCGTAAGAGGCTTCGCGATCCGTATCATCATGATCAATCATGATTTGCAGATTG
GGACCTGCCGATTCCCGCGAATAGCGAAGGTGGGCAATATCCCCACCGTTGCGCTCATTT
CCTACAGAAAGAATCGGCCGCTTGCCAATATGACGAACAATCGAGACCGGCTTCCCTTCT
TTGTCATTTACCATTCCCATCTTCGATGTGCGCATGATCTGAAGCTTGCCATCGCGCTCT
TCCGTTTTATCAACCATAAAAGAACCGATCACATTCTGAGATGGAATGCCGTAAATATCC
ATCGCTACCGTACGCATGAAAGCGATGTCACCGCCGGAACAAATAAAAACCTTAAAGTCG
TTGTCTCTCAGGTAAGTTAAAAGTTCCAGCATGGGTTGGTAAACAGTTTGCGTGTAAGGA
ACTTGATATTTCGGATGCAACGCCGTTTTGAAAAATTCGCGCACTTCGTTTGCAAACTCA
TCTTCACTCATACCGGAATGTGTAACAGCCATGATTTCCAGAATGTCTTTTTGGCTTAGC
TGAGGAACCGCCGCTTTGCCTTTTGTGAGCAAGCTTTTATAAGGCTCTTTACTTTTTAAA
CGAGGATTTTTTTCTAAGACCAAGTGAAGCTTCATCTTGGTAAATTCGACTTCGACCGTG
GGGACCTCGCTCCACAAAGTACCATCGTTATCAAAAGTTGCGATGCGGTCTTCGGGTTTT
ACAAATCGAGGCCCGTCAGCTTTGGTGACTTCATTTACAAATGTGATGATGGATTTTTTA
AGCTCGCCCTCTTTCCAAGAAGGCAGAGGATCGGCTCCAAAAGATTGCGACACGCACACG
AGAACCATAAAGCAAACGAAATACTTCATGAGAAATCCTGGGTTCGGGTTGAAGATGAGT
ACATCGTCTACCCATTGTGTCCTCCAGGTAAATCACGACATCTTTAGGTGTAAACAAACA
CTTATCGAATGTGCTACCTCCCACAACCCGTGCCGATTTTCTTTTGGAGACTATATATCG
AGTCCAATATTGCGCTTGAAAGCTTGTCTACGGACGAGTTTGTAAAAATGACCGCGGTGG
CTTCGATCAAGATCATTCCGGCAGAAGATCTTTGTTTGTAGTATTTCGTCATCAGATCGT
TGGGAATGCGGCCTTCGCCTACCGCGCGCGAACGCGTGAGCGGCGCCATGATGATGCGAT
TTTTGAGAGTATAGGGACCAAGTTTAAGGGGTTCAAAGAAAGACTCAATGCTGCAGTTCA
ATAATGATCCAAGATAACACTTGAGAGCCCAAGTATTCCTGCCAAGATGTTTCTATGAAC
ACGCGAGAGTTTGAATTTCAACCCACCCTGAGCGGAGATCTTCTAAAAATCCGACCTTTA
AAGGCCACGGAGTTCGAACTCCTTTTTGAGGTTGCATCGGATCCATTGATCTGGGAGCTT
CATCCTCAAAGGGAGCGCTATAAAAAAGAGGTCTTCGAAAAGTTCTTCACTCTCGCCGTC
AAATCTGGCGGAGCTTTTGTCATTGAGGACCACGGTCAAGCGATTGGAAGCTCACGGTTT
TATGATTTTCGACCCGAGATATCTCAAGTGTCGATCGGATATACGTTTCTAGCGCGCAAG
TACTGGGGCGGAAAGTTCAATCGCGAAATGAAAAAGTTGATGTTAGAGCATGCTTTTAAA
TTCGTCGACAACGTGACTTTTGAAATCGGTGTGAACAATTTAAGGTCACGCAAAGCCATT
GAAAAGCTGGGGGGCAAGCTTGTAAGCAATGTCGAACTAGACGGCGAACCCCACGTTGTC
TATATGATCACCAAGAGTGGTTTTAATTTCTAATTAACGAGCAAAAACCTTTTGCAGCAT
TTGTTTTCCGTCCGTGAGTACGGGTTCTCCGTGAGCCAGAATGATGCGATCAAAATCAAA
GCTCAGCACTTTATCGAGGGACCTATAAAAAGCGTTTTTGTCTTTGATGAACAAACGCTT
TTCCGTCTTCGTCCAGCCAAAATGCCCATAGCTGCCTAAAATCTTTAAAAACATCTTCGT
CAGCAATGAATCTGTTTGCTGAAAATTTGTAGCAAGATCCGAGACAATCAGAGTCTTCGT
CTTGGGATGAAAAAATACAACTTCATTATAAAAAGGAGCTCCCTCGATAAAAACATGCTT
CACTTCTGAACTCCAAGGAAAGCTTTGCTCGTTAGTGATAACTCCATCGAATTTAAAATC
GGATCTCTTTTTATCCAGTTCCGGCGCGCAGAATATTTGAACTTCCGGAAAATGCTTCTT
TAAATCAGCAACGTAAAGGTGATGCATTTTATTGGGAGCCACAGCCCAGCGGACCGTTCC
CATCGCTTGAAGGTCCCGAACAATTTCTTCGGTCAGTTTAATCGGAGAATGAACAAAGAC
GTCTCCTGAATCAAAACGAATCGCCGTCATGCGCGCGCCAATGCTCACACCATAGAACTT
CAGATCCTGATCTCTGGTCCAAACCTCGTTCATAAGTCTCCTTAACTTGTTCTTAAGCAT
GACCTAGAAAAGGAGTGTGTTCAAAAGAAAAGGCGCTTTTTGTGAAGCGCCTTTTAAAAT
TATCAATGATCGCACTACGATTAATCGAAAGAAGCCATCGTTTCATTTTTAATTTCAGTG
ATGTCCCCCGGCTTCCAAGCGCCTTCGAAGGCTTCTTTATCGGGACCATAAATTCGGAAG
TAAGCAAACCAAGTTTTACCGGGAATGGTTTTTACCCACGTCTTTTCATTTCCCGCGGGT
GCGCTAGGTCCAAAATATAGATCCACGGATTTTACGTCCTTCATATCTTTGAGTTCCACC
AAAGAGCGAATCGCAGCATTGGGTCTGCCATTCTGGATCAAGCTTCTTGTTTCTGTGTCA
TAAACGGTGACAGACCAAAAAAGGCGAGCGGGAACGGGCATGGGCACTGTCAGTTTATAA
TGTCTGCCACCGTCCATGGCTTTGTTATTGGCATCTTTAAATGCTCCCCAATAAAGAGAG
CCCGCTGAAGCATCCCGCTTCAGCATTGCTGGTGACATCACAATGGCTTGAGCAAAGTAG
CGATCACGAGCGACCGGATCCATATCATGATTTGTAGCCCAGGTTGGATCGGAGTTTAGC
AGCAGCCACTCCCACTTGCGGTCTCCCCACTTAATACGATCAGGACGATCTGAACTAAAA
GAGGTTGTGAGCATTTGCGTTTTACCTTCTTTCGCTGCGGCCTCTAACATTTTTTTTGTA
GCGGCGTCTGGCTTGAATTCTTTCCCCTTTTCAATGCCAAAGGCTTTCAACTGATCAAAC
ATGATTTGATATCTAGAGTCCATCGGCTCTTCATTAATAACTTTAGCCAACTGCTGCCAA
AACTGAATATTGCTTTCCCATTTCAACAAAGAGGTGTCTCCTTTTTTCCCCGTGGCATCA
AAAACAGTCACTAACTTTGGAGACTTTATTGTGGAAAGAGGATAGATACGAAACTCTTTG
ATTCGTTCTTGCGTGGTCTTCATGCTTTGCCCCGCCTGAGGAATGACCCGCGCGACCAAC
ATAACTTTGAAGGTATTTGATTGCGCAACATTAAATCCTTGAGGAACTTCAGACTTATAT
TGCGGAGGCAAGATGAGATACTTACCGCCTTTACCGCCATCTTGTCCGGGAATTCCCATG
TCCACAATCCATCGCTGATGATGATCATCCACGAGTGCCATGAAAGGTCCTGCGGGAATT
TCCACGACCATCGGTCCATCTTTTAAATCTAGAAGAGCGACCGCATAAGGTGTATCTTGA
TTGGCGGTGAAGGCAAGTACACCTGCATCTCCTTGGGCACTGAACATGCGAGCGTTGTCT
TTAACACCCAAGCTTCGCATCCCGCTCATCATTCCTTCCATAGAAACCGTCGGATACCAA
AAGCGATAGGCCTCCACGGCAGAACTGATGTCTTTAGGAGCATCGGCCGCATGAGCGTTG
AAAGAAGCAAATAGAACTAACATAGGCAAAATGAATTTCATAAATCATCTCCTGATTATC
CTTAGGATCCGGAGATTCGTTTTGCCGAGCAACGGTGTTGAAGTCTTAATGGTGACAAGC
AAAAGGCGAACGGAACTTATGCCAAGCGACTTTAAAAAAAGATATCTTAGGACTTTTTTC
GGAGGGATTGAGGCACCATTCGTGTATTAGAATGGGCCTCAATAAAAATTTAGAAGCCTA
AGGCCGAAGCTAAAAAGAATTGGCCCATGGTTTTATTGTCTTCCAGTCTTTGCAGCACTC
GGACTCCTAAAGTCATCGGCAAGAAACGAAGAATCTGTGATTCGAAGTACATTTCCGCAC
CATAGCTGTTCAAGGTGGCGTTCACATCTTCATCCTTCACGAACGTAGAATCGAAGAAGG
CCGTCGTATACATTCGACGCAAGTAATACCACCCACCCAAATTCCAATCAGGGTAAGCCA
CAGGCACCACATAGTTCCCAGAAACCTTTTGATAAAACGGTACGTTTTCGTAATCGTAGC
CGCGTGAAAACACATATCCGACAACGGTTTCATCTGGAAGGAAGCGATATGATGTCAACG
AAGCCTCTTGTTTTTGTTCATCGTAGGTCACCAGAAAGCCGTCGTTATCGGCAAAAGCAG
GCGTGTTCAACATGGCTTTTTGCAAGACGCGATAAGAAGACGCCACCGAATAATCAGGTT
GTTCAGCATCATCATAACGGATCGTATAGCTTAGAAGCCATGGAGCAATAATAGAACGGG
GCTTCGGACTTTTATTCCAGGTTAGGCTTAATGAAGAAGATGTTTTATAAAAGAAAGAGG
TCGCATCTTCGTTAACAACATCATTGAATTCGTAAGACGATGTATCCGTATAGGCCGCAC
TTCCACTTAGAACACCGGTGAAATTATTCAGTCCACTTTGTTTGATATAAGGAATCAGTA
CACCCAGCCCCGCTGTTTTTTCTGTCCACTCTAGCTGATCATCCGTATTAAAGTCTTCAA
CCAGACGATTGCGGTTTTCAAGTTGCAAACGGAAGATCGGGTAATACTTCTTAATATCGA
AATTCAAATCCGCAAAAGCCTTTCCTTCCTCAGCACTCGATCCCAATGTGGCGGAAAAAC
TTAAAGTACGAAGGTAGTTATCGGTTTTGAGCCCTAAACCACCGCCCCGACCCACATTCA
GCCCCCACGTGTGAGGAATGAAAAGTTTTTTATCGAAATCCCCATAGGCCTGAGCTTGGT
ATTGATCCGCATTCTTTGTATAAAGATCGACTTGGTCAGGAAATGCCTGCGGAGCAAACC
CGTTGTAGTTGTCTGAAGGCGAGGACCCTAAATATTTAAAATCAACCAATTGAGCCGCGT
CGAATTCACCACATGCTGAAATCGGTGCCGAAGAAACTACAGATCCAAATGTGTCTTGAT
TGCTATAGTAAAAATTCTCTCCGTCGGACGTCGGCGTGTAAGCGCCTAGCTTCGTCGAAG
TACAGCGAGCAAAGCTTTGACCATTAAACTTAAAGATTTCAGTGTGCCCTTGATACTGGC
CTTCGAAAAGAACCTGTTTTTTGGCATCAACAAAAAGAGAATGAAGCATGTTGCGAGAAG
GCGGCAGAATTTCTTTAGTCACTTTTTGAGATTTAAGATCGACAGCAACTAAAGATTTTA
AGCCTGTTTTACCTCCGACAATAACCACCGCGCTGTCGTCATCAAGATAACGAACTTCCG
CCACTTTTAAATCAGGAAGAGAGAAAGAATTAAGAACCTTCCCATTCAAATCAAATTCCG
TGATATGCCAAGATTGATCCGCCATAAAACGCGTTGTGATAATTTTGGAGCCCGCTTTAT
TAAAACTCGGGTTGTAGATTCTTTCTCCATCAGTCACTTGCATTTTTTTACCTGATTTTA
GATTTAAGACCACCAGGTCCGAACTGCCTTTATGGCCATAGCGCTCATCCGGAAGGAATT
GCGTGTAAACGGCGTGGTCGTTCGATAAATCAAAACCCATGATCTCGCGATTATAAGGAA
ACTCTGCCACCAGTTGCTCTTCATTTCCTTTTTGACGAATCAGCTGTGGATGAGTGTCCA
GAGTTTGACGAATGAAGTACAAGGAATCGCCGATCTTGTAAGGAGCAGAGTGTTCGCGGA
AATCCACGACCTTTTCGTCCCCTGGCATGTCGTCTTTCCACTTCGTGCGCAGATCATTCA
TGGCTTCATTATAAAAATCCTGAAAGCTTTGTCCCGTCACATTTTTGAAAGCCACATAAA
GACGCAATGGAATCGGAAGTCTTGATACTTCACGAATCACCTTTTCCCAAATATCTTCTC
CGTATTTCTGTGTTCCGTAAGAAATCAGCGCGTAACCATACACATATTGGTTCGGAAGAT
CCGTGCGGTAGGATCTATTTAAAAATTGATCATAAGTCGGAATCTTATCACTTAACACCA
AGGCCTTTAATCGCGCCATGAAACGTGGCGAGCGTCCGCGTCCGCCGTCGGTGTACTTTG
TTTCCGTCCAGACCGCGTCCCCTTCAAAATACCAAGAAGGTAAACTCATCGCCATGGCCA
ACTGCTCGCCGAACTCTCCCATCAGAAAGTAAAGAACGCGCGTACCGTGTTGATTGAAGA
AATCAAACTGGTTTACGTGTCGATATTCGTGGATAGAAAGTGTTTGGTACCATTCGGTAG
AACCGACGTAAGGAAAAAACATGGAAGATGTGAACCATTCACTTCTTCGCGGCGCCAAAG
CCACATAGCCATTGGGTTCAGCAACTTCAGAGCGGATCACCAGATCAAACTTCTTCGGCG
TTTCAATACCGTAGGTGTTCCCAACCACGCGCGAATAATGCTCAACCAGGTTTGCGATAT
AGACAGATTCGGCTTGAAGGTAATCAGGATAAATCACTCGCACAGATTCATTTTCAATAA
AGTGCCAATGCAATGACGGCGAACTTTGCGCGAGGTCAGGAATCACATCCACCGCCCACG
CTGGAGCGGCCAAAGATACAAGGGATGCCAAAGACAGAATAAATCTCATGAAACGTCCTT
CCGAATATCAAAAACGCTAGTGGTTTTTTTGTTTAAAAGCACGCAACTTTTATAAGGGAA
GCGCGAGTGTCATCGCAGTTTTCGTTGAACTCAGAGCATCACTACGTCAGTATAAAAGCA
CTGTGTTTACACCCCGGAGGCTCTCCATGAAACTTCCTCACGTCAAAGTCGTTCCCGCCG
TCATTGCCTTTATCGTAACTTGCATTTTCTGGTTCGTGATTGCGCCCCCTGAAGGCGTCG
ATATCAATGCCTGGAGATTATTAGGCATCTTTGTCGGCACGATTGTCGCGATCATCGGCA
AAGCCCTGCCCATTGGTGGTGCGGCGATGATAGGCATCCTGCTTGTCGCCATCACGCAAG
TAACCAACCCAGGCAATCCAGGAAAAGCCATGGCAGATGCTTTGAGTGGTTACTCAAACA
CCCTGATTTGGTTGATTGGGATCTCATTTTTTATTTCTCGCGGATTTATCAAAACGGGTT
TGGGCGCACGCTTGGCTTATCACTTCGTCAGAGTCTTCGGAAAGAAAACCTTGGGGATCA
GCTACGGTCTTTCTTTTGCCGAGCTGGTTTTATCACCCGTGATGCCAAGTAATACGGCTC
GTGGCGGTGGCGTCATGTATCCCATCAATCGCTCCATATCGGAATCGATGGGATCTTATC
CCGACGAAGCTTCTCGCAGAAAGTTGGGCGCGTTTTTAACTTTGGTCGCTTACCAGGTCA
ATATCATCACGTCGGCCATGTTTATCACGGCGACAGCACCCAATCCGCTAGTGACTGCCG
GGATCCGTGACGTGGCAAATATCGATGTCTCATGGAGTGATTGGGCGATAGCTGCGATCG
TACCCGGTCTACTAGCCCTTTTGATTATCCCATTTGCTCTTTACAAACTTTATCCGCCCG
AGATCAAAAAAACACCGAATGCGGCGGAATACGCAAAAAAGAAATTGCAAGAAATGGGAC
CAATCAAGTTGGAAGAATGGATCATGGTGGGCGTCTTCTTCTTACTTCTTTTCATTTGGG
CCGGAGTGCCGAAATTGATTTCATCCAGTCCTCTTTTTGATATCGACCCTACGGCCGGAG
CCTTCGTGGGTTTGAGTGTTTTACTTTTTTCTGGTGTTTTGACTTGGGATGATCTGCTGA
AAGAAAAAGGCGCTTGGGATACAGTCACTTGGTTTGCTTCTTTGGTGATGATGGCGACTT
TCTTAAACAAGCTTGGAATTATTGCGTGGTTTTCAAATACCGTGCAGACCGATATCGCTA
AGATGGGATTGGGTTGGGTTGAAGCGTCGGCTATTTTGATCGTGCTGTACGTCTATATTC
ACTATCTATTTGCAAGTAATACCGCTCACATCTCGGCTCTTTTTGCGTCTTTCTTTGGAG
TGGGTGTCGCCTTGGGAGCTCCTCCATTGATGTTTGGTTTATTTTTAGGATTTGCGTCTT
CGCTTTGCGCCTCTATCACACATTACGGAACTGGATCTGCGCCAGTCCTTTTTGGACCAG
GATACGTAAGCATGGGCGAATGGTGGAAATGGGGTCTTGTCGTCAGCGTGCTCAATCTGA
TCATTTGGGTTCTTGGTTGCGCGGGCTGGTGGAAAATTTTAGGTTATTGGTAAAACTCAA
AAAGGCGCGGCGCACCCCGCGCCTTTTTTATTTTTGTTGAAATGCAATTTCACGTTTCCC
TCTCATGATATCCCATCTGTCAAAATACTCGACCTCGCTGAGTCCAAACTCTTGTTAACA
TGAAGTTCTTATAGAGGAACGTGCATGAGAGGCGATCTAGTTAAATCGTCAGAGAGAACT
ATTTTTCGACCAGGACACAACTGCTGGCGCGTGGATCTTTTTCGTCATGCCAGTGTTTTG
ATTGACTGTGCGGATTTTTATCGAGCTTTGCACTACGCTTTCAGTAAAGCGCAAAAGTCT
GTCTTTATAATTGGCTGGGAAGTAGACAGCAGCATCCGTTTGCTACGCAAAGAAGACGAA
ATGAAAGCGTCTCGCCCGTCTATTCTTGTCGATCTTTTGGCGCAGAAAGCGCAAGAAAAT
CCAAGTTTACAAATTTATATTCTTCCCTGGGATTCCTCCATCGTGTTCTTGGGCGAACGC
GAATTCATGGGGGAATACACCTGGGTCAACAAAGGGTTAGAAAATATTCATTTCTGCTTG
GATCAAACAATCCCCTTAGGCGGAAGTCATCATCAAAAGGTGATTCTCGTCGATGACGAA
ATTGTCTTTTCGGGTGGGATGGATATCGCACGTCAGCGCTGGGATGAGCGCTCTCATCAC
ATTTATGAACCGGAACGCTCTGATGCCAATGGGCCTTACGGGCCCTATCATGATGTGCAG
ATCATGATGGATGGTCCCATCGTCAAACACTTTGCAGAATTGGCCAGACACCGCTGGCTT
GAAGCTGCAGGCTATGAGGCTTTACCTTACGATGGTAAAACCAGCAGTTCTTCCGACTTG
CCGCTCGTGTGGCCGATTCAATTCGATTATTTATTTACGGATATGGGGGCCGCCATTGCC
CGCACCCTTCCAGCGACGGAAGAGGATCGAGGTTCGCGTGAGGTCTTTAACATGTATATC
GACCTCATCAATCAAGCCAAAGACTTTATCTATATTGAAAATCAGTTTCTAACCTCGCAG
GAAATCGCCGTGGCGTTAAATGATCGGCTGAGACGAGAAAAAAATCTGCGTGTACTTCTA
GTAAGCTCTTATGATCCGCAAGGAGTGTTTGAAACCGAAGGCATGTGGGCCAGTCGCATC
GATTTTAAAAGAAGCGTTGAAGATGGTATAGCCAAAGGACGCGTTCAATTTGCCTGCTCA
GGTGTGATGACCGAAAAACGTAAAATTATTCATAAGCGCATTCATTCAAAAATCATCGTC
ATAGACGACCAGTTTATGGTTGTGGGTTCATCGAATCTCACAAACCGCTCTATGACCTTT
GATACGGAGTGTGATTTAATCATTCAAGCTCATGACATAGAAGAGCGGCGACGTATTATG
CACTTTCGCAATGACCTAATTGCCGAGCATGCGGGCCGTAAAGTTGAAGACATCGAATCT
ATTTTAAAAGAACCCTACTCTTTTAAAAAACTGATGCTTCCTTGCCAACCCGGTGCGTAC
TGCCTTTTTGAAATGGATGATGAAAAATTCACCACTCAAAATTTTAAAAAGATCGCCAAC
AGCGTCGCCGATCCGCAAGTGAGTGAAGGAAAAGCTCTTTTTATCTTTCGCAATCCTAGT
AAATACATCGTACCGTTGGCTTTATTTTTAATTGTCGCGGTCAGTGGATTGGTCTGGTTT
ATCAATGAACACCTATCATGGTTCAGCCCAGAATCCGTTGAAAAATTCTTAAAAACGGCC
CGGAGATCCCCATGGGCTCTTTTTCTAGTTTGGGGAATTTACATTGTCGGTGGTTTTATA
TTATTTCCGGTAACGCTCATGTCTCTCATCACGGCGGCGGTTTTTGGCTCCATCTTAGGC
CCTCTTTATGGAATGTCAGGAGCTCTTATCAGCGCCACGGTCATGTTCTATCTGGGACGG
TGGATGGGCCACAGAGGCGTAAAAGGATTTTTAGGGAATCGCCTGCGTAAGATCGATCAT
CAATTCCGTGAGGCCGGGGTTATTGGCGTTACGGTCTTAAGAATGATCCCCGTGGCGCCA
TTTAGTATTGTTAATATTGCCGCAGGGATTTCTTCACTGCGATTTTCTGATTTTCTTTTG
GGAAGTTTCTTTGGGTTTTTGCCAGCATTTATCGTGAAAGGCCTTGTCGGAGATTCGATC
ACGCAAATCTTTCTACATCCCACCCCGCGCACCGTTGGAATGCTGGCTTTAGGAATTCTG
CTCTGGATGTTGCTCGTCGTGGCTTCGTACTTTCTGACGCGATGGTGGCGTAAAAGGAAG
CAGTATGATCCTTAGAATCGTGACCTACAATATTCACGGTGCAAGAGGTATCGACGGAAA
AAGAGATTACCTGCGCATTGGACTTTTTTTAAAGCATCAGAATATTGATATCGCGCTGAT
TCAAGAAATGGACACTCGCTTTCATGACCGCGACTCAATCACGGATGTCGAAGAGCTTAA
AACGGATCACTTCAAAACCTTCATCGCCGCCCCGACCATGGAAAACTCTGCCGGCTGGTA
TGGCAATGCCATCTTGTCGAAATTTCCAATGAAAAACCACAACATCATCGACATCAGTTC
ACCCGGAAGGGAACCTCGAAATATTTTAGAAGTTTTTTTAGACACGCCCAAGGGCCCATT
GCACGTCGTGAATACACACAAAGGTTTAAAGCCTTCCGAACGAAATCAACAGATGAAAAA
GTTGAATGACTTGCTAGCAAGAAAAAGCGAAGTGCCCTTGATCGTGGGCGGAGATATTAA
TGAGTGGCAGACTTATTCCGGCGCTCTTAAAAAACTCAACACAGCTTTGCACCCGATCCC
ATCAGGACCTACTTTTCCCACTCGCGCCCCGTTTTTACGATTGGATCGAATGTGGTGTCG
CCCCTCAAATCTTTTTCAAAGTTCTGAAGTTTTAAAAACGAAGGACTCAAAACTTTTTTC
GGACCACTATCCGCTGATGGCAGAAATTCAAATTTACTAGCGCGCGAACGCGCTAGTAAG
AACAAGTTTCAATCGTGCGGGGCCATTTCCGGCAGGAATCTCGAGTTTATTCATCAAGAT
TTTGAATCCTCGGGACATAACTTCTAAACGGATCTCTTCGGGAGGAGCGATTCTTTTTTG
AGCCGTCCAGAATTTGCCTTCCATGGCCTTGACTCCCGGAATATCACACTCGGGAGTTTG
TCTCCATAACACATAATTATTATCCAAGCGCACGGATTCAAAGCTGTCTTCCGGATCATA
GTTTTCGGTCCAGACATCTGTAGTCAGAACAAACTTCCCACCCGGAGCCAACGAATTGCG
CACAGAATTTAAAAACTGCATGCGCTCTTGACGATCGATGATGCTTGATAAGCAGTCGCG
GTCATGGATAAGGTCAAACTTTTCACGAAGTTCTTCTAACTGAGTGACGCCATTAACACC
GAATGCAATGTCCAGCTCTTGCGCCAACGCTAATTTTTGGACTACAGAGATTGAAGAGCG
GTACACGTCATAAGCCGCCACACGAAATCCCATTTCCGCTAAAGCCATCGCGGCGACTCC
GCGACCGGATGATAGATCCAAGGCTTTGCAGCCGAAAGCCTGCGGATAGAATTCATGCAC
CACTTTTTGTAAGTGAGCGACGGCGTCTCTTTCTGCCAAACCGCCTAACAACAGAATATT
GTCTAAAGAAGTGCTTCCTGGAAGAACAGGAACTGCGTTTGTATTAATGTAACCTTGATA
TAGTGCTTTCATATTTGCCTCCAAGTCAGTTGATACCAGACTTAAAAGCACAGGCGGTGC
CACCGGATTTCGCTCTATAAACGAATAGATTCGCTCTGAATCACCCTCTGCCGGGCGGCC
GACAGCGCCTCATGCCGAGACATCGGTACCTGCCGAAGTTCCGACAGGCTAAAGCTCTTC
AAGACATGAGACCAACTCCGCACACTTTAAAGCGCTCGACTTAAGGAAATCCTTGTATTG
ATGTGTCGATTGAGGTTTGAGAGTATCCGCCACCGTCTTGACGATGGCAAACGGAAGGCC
CTGCTGTTGGCAGATATAAGCGATCGAGCACGCTTCCATATCGACCATCTTTGCAGAAGG
GACCCGCGCTTTCAGCAGATTCTTGCGTTCTAGCGATCCCACGAACTCACTTCCTGACAA
CAAGTCCCCGCGAAAAACGCGGAAGGATTTCTGTTTCAGATGACTTTCGAATTTTCTATT
TAGGTCCTCATTTGCAGGCATGAAAATACTTTTTCTATTTTCTGCAGAGACCGACAGGTG
AAGCTCTCCGCACGCCATGATTTCAGTGCGGTCATCAAAAGTACAAAGGGCATCATGTTG
AACGATTCTTTCAGCGATAACAATATCACTGACCGCGAGTTCAGCATCAATGCCTCCGCC
AAGCCCCAACATCAAGACATCGTCATATGTCGAGTCTGCTAGAATTTGTGTCAGAGCAAT
AGCCGCACTTATAGGTCCGACACCGGTCTTCGCTAGAGTGATTGAATTTCGAGGAGTGGA
TTTTTCCCACAAAGTCACATCGGAGTGTTTGAGTTTGCGAGATATAAAACCTTGGAGGGC
AGCGAGTTCTGAAAACTCACTCTCCATAGCTGCTAGTACGAGATGCTTTTTCATACGAAG
TATTTTATCAAAGAATTGCGAACATTTATCGACGCAATGTCGCGCGTCATCACTGGGGTG
TTAAGATCCAATCAAGCCGCCTTTAGCATGTATGTCAAAAGTCATTACATAAATGAAACA
ACTGAAAGGAACCCTTCCCTTCACAGGACTTCACTGGCAAACCTTTTCGACACGTAAGAA
AATTGTCCTCAGGAGGACTGTAGCATGAGCGCGAAAAAAGTACTGATCATCGAGGACGCT
AAAGACTTGCTTATGCTTTACAAACGTTATTTGCAAAGCCCTGATTGTGAAATTGCAACG
GCAACTTCAGCTCACCAAGCTTTAGAATATCTGACCCAAAACAAACCGGATCTTATTGTG
ATGGACCTCACTTTTCCCGATATGTCGACAATGGATTTTTACGAAAAGATTGCTGCTATG
CCAGAGATTGATTCGGTGAAAAAAATTCTTGTCAGCGGACGCGATGATTTGAATACGTGG
ATGGACGTGTTCAACGCGGAAGAGGGCCTGCGCAAGCCCGTTGAACGCGCGGCAATCACG
AAAGCTGTTACTGATAGTTTACGCTAAAATCGCCTTCGGCGATCATGTCCGAAAATAGCC
ACATTTTTCCTAAAACATAGGATATAGTGGGCTTCATGAACAAGGACGATATCTTTTATC
AAGCCATGCTAGCCCGAGACCCCCGCTTTGACGGGAAGTTTTTTATCGGCGTGAAAACCA
CGGGTATTTACTGCCGTCCGATTTGCCCGGCCAAACCCAAACGTGAAAATGTCGAATTTT
TTTCTAATGGTTTGCAGGCTGAAAAAGCAGGCTATCGTCCTTGCTTGCGCTGCCGACCTG
AAAGTGCACCGCACTCCCCAGCGTGGGTGGGAAAATCCGCGGTCGTGCAAAGAGCCGTCA
AAGTATTAAATGCGAAAGAAAGCTTAAGTTTCAACGAAGATGACTTCGCCGCTCAGTTCG
GAGTCACCGCGCGACACTTGCGGCGTCTGTTTATGGAAGAAATTGGTAAAACTCCAAAGC
AGCTCTCTTTTGAAAATCGTTTGAACCTCGCACGCAAACTGATTGTAGAAACTTCTTTAC
CTATCACTGAAGTTGCATTTGCATCGGGATTTGAATCCATCCGTCGCTTTAACGATGCTT
TTAAAGACCGCTTTAAAAAAGCCCCGCGCGATATTCGCCGTAACAAAGTCACACCTGGAT
CAGGATTAAAAATAAGTCTGTCTTACCGTCCTCCTTTTGATTTCCAGGGACTTTTGCAAT
CGTATCAAAATCACCGGGTGGGAAATTTAGAATGGTTTGACGAAAACACCATGTATCGAG
TGGTGGCATTGAACGGACATGTGGGTGTGATTGCCATTTCAGATAATCCTGAAAAGTCCT
GCCTTCATGTCGAAATTGATTTTCCCGACACGACTCAAATCCCGGCGATCATTTCTCGCG
TCCGTCACCTTTTTGACTTGGATTCAGATCCGGTGATGATCGCTAATATTTTAGAGACAG
ATACGGGGATTAAAAAGATTCTGAAAACATCACCGGGAATTCGTCTTCCTTCAGGCTGGG
ACGCCTTTGAAATTGCCGTCGCGACAATTCTTGGACAGCTTGTCAGTGTGAAAATGGGCC
GAGAGCTTGTGCATGATCTTATTGAGATTGCGGGCCAGGAAAGCCTTTACGAAAAAGATG
GTAAAAGAATCAAACTCTTTCCTTCGGCTTTAGACATCGTTAATGCGGATCTAAGTCGCT
TGCGAACCACCAAAGCTCGCAAGCAAACTTTGATGGAATTTTGTAAAGCCGTTCTAGAAA
AGAAGATTTCGTTATCGCCCACCCAGGACGTTGACGTCTTTATGAAGGATGTGCAAAAAC
TCCGCGGGATCGGGCCTTGGACCGCGCAATATATGGCATTAAAAGCGCTAAGACATACCG
ACACCTTTCCTGCCAGTGATTTGATTTTGGCGCGTACGCTGCAAATTCACGACAAAAAGA
TTATTGACCAGATGAGTCCCTGGCGCGGTTATGTCGCAGCATTATTTTGGAAGAACTATT
CGCAAGACTTAACGAAATCGAAGATCGCGAAAAAAAGGAATCCCTGATGAATTCGCAAAA
GCAGTATTTAATGAAATCTTCTTTAGGCCCTTTGCATATCGTGGCCTCTGAACAAGGGCT
TCAAGGTATTTTCTGGAAAAAGCAGAATATGCCTTTTGATAATTTAACCGATACAAAACA
TCCGGCCGTGCAATTTATTTTAAAAACTCAAAAACAAATCGAAGAATATCTCCAGGGCGA
GCGTCAGGAATTTGATATTCCCCTGGACCTCATTGGAACCGACTTTCAAAAAAGAGTGTG
GTCTCATCTTCAAAAAATCCCTTATGGCGAAACTTGTTCTTATAAAGAAATCGCGGTGGC
CCTAGGTGATCCCAAAGCCTGTCGCGCCGTGGGGACCGCGAATGGAAGAAATCCGGTTTC
AATCATTGTTCCCTGCCATCGCGTGATTGCTTCTGATGGCACCTTGGGAGGTTATGCGGG
TGGTCTTCCGACGAAATCCTTTCTTCTTAACCTAGAACGAAAAAAGTAAGTCTGGTCCCC
GTTCGTTGCATACAGTGCAATTAAACATCTTTAAGATCAGGTGGTCCCCTTTCATAATGG
GCTCATGCTACAGACTGAAAACCTCAACAAAATCTGGCTGACTCTTTCAAGCAACTCTTC
TTTAAAAAAGAAGGTGCACGGTGAACTGGAACGTCTTTTCCAAGAACCCACTTACCAAGG
CTGGTGGAAGACAGAACCACGCACCCCTTTTGAATTAAGCCTTCCGGATCTTTTTCCGAC
GCTAAAGCATGTGGGTTTTATTGACGGCGCAAGGCTTCTGGTGAAGGTCAATCAGATCGG
ATTTCGCTTGTTCGTCACCGACGGAGCTTGGGTACAAAGTCCTATGCGTGTTTTCCCCGA
CCCTGATGAAGCACTGGTTCTTTTAAAGCACGTGGAAAAAAAGGGACTACACACTTGGGC
TGATTGGGTGATTGATCCGGCCGCGGGCTGTGGTCACACACCTCTGGGTTTTCAAGGATC
CGCCAAAAGAATCTTCTGTGATGCCAATGCCCGAGCGCTGACATTTGCTTCACTCAATGC
CCTTATCAATGATCTTGCCTCTGAACATTGTTTTGGTCTTCTCAATGACATGAACCGCAA
ATTTCCCACGCCACTTCGTTTGCAAGGTAAGACTTTGTTCTTAACCAATGTTCCCTTCGC
ACCGGCCCCGGACGACAGTTCTTTGGCGCTCAATTCCGGCGGTGGTGAGCATGGCGCCGA
TTTGCAGATAGCCTCGTTTGAGTTAGTTAAAAAATTTTCTGAACAAAATTCCGTCCCGGT
GCGCGCCTGTTTTTTGACTTGGACCTTAGGCAATGCCACATCGAATGAGTGGGAAGTGCC
TCGTCTCTGCCAAGACATTTTTCCAACCGCCAAAATTCAATGGACTCTTGAGCAACATGA
TTATGATGCTCCTGACCTGCCAAATCCGGCACCGTTGCGATCAATGTTGCGTCACTTAGC
AAGGTCACAATATGTCGTGAAGCACGAAAATAAAAACGTGGAAGAAGCTTATGAAAACTT
GGCCGACAAACTGCAAGCGCAAGGTTTTACTCATATCGCTTACGGCTTTCTAGACTGTGA
ATTATAGAGGGAAATTCACCACAGGACGTGATGAAGAAAACCCCATCTTGAAATCGACCG
CAATCTCATTTGGTTGTCGGGAAGAAGTCTGTTGGCATCCCAATTGCTGTTTAAGAGTCT
ATACTTAAGGAGGATCCTATGAGTAAAAAGCAGACGAAAATTTCCTCTGGAAAAAGCAGC
GAACTGGATATTATCAATATGATCTTGGAGGATCACAAGCCTCTGAAAGAGTTGATCGAA
GTCATGAAAGATTCTGAAAAGGAACTTGAGGAACGACAAGAGGCTTTTGCCCAGTTTGCT
CCGCTTTTAATTTCTCATGCAAAACCAGAAGAACAGTCTCTTTATCGTTATATGAAAGGT
GATGAAGAACTTCGTGAAGGCGGTTTTGAAGGGGATGTTGAACATCAACTGGCTGATCAA
ATGGTCGAAGAAATCATGCGCACCGATGATGACGATTTGTGGAGCGCCCGAGTCAAGGTT
TTGGCAGAACTCGTAGAGCATCATATTGAAGAAGAAGAGGAAGAGCTTCTTCCTGATTTC
AAAAAACACTCTGAAAGCAGTGATCGCGAAAAATTGGGGCAGCTGTTCTTAGAGCTTAAA
ACTAAAATTCTTGAGCGTGGTGGCATGGATGCGCCCCATGAAAGAGAATCCCATGCGCGT
CACTGATCTATGAAACCCAACGACGTGAGCCGTCGTCATTCGACGGCTCTTCTTATCATC
GACATGCTAAACACTTTTGATTTTCCCGAGGGGAAAGATCTTGCGCGCTACACATGGCCT
GTTGCCCAAAAAGTCAAAGCTCTAAAACAGAAACTTAAAAAGAAAAAAGTTCCCGTCATC
TATCTTAACGACAACTTCGGTCAATGGCGCTCGGATTCAAAAGAAGTCTATCTGAATTGT
GCGCATGAAGCGTCTCTGGGTTCAGAGATCGCTAAGATTTTAAAACCCGAAGATGATGAC
TATTTTATCTTAAAGCCTCGACATTCCGGATTCTACTGCACGAACTTAGATATTCTTTTA
GAAGATTTCGGGGTGAAAAATCTGATACTGACAGGAGTCGCAGGAAATATCTGTGTTTTC
TTTACGGCCAACGACGCTCATATGCGAGGCTTTAAGATCTGGGTGCCAAAGGATTGTGTC
GCCTCTAACACCAAGAAAGATAATGACTACACCTTAGATCAAATGTCACAGGTCTTAGGT
ATCAAAACCAGTGCATCGACAAGACCCATTCCTTTTTAACGTATCCAATTTTCTAAGATG
GCGCCCAATGAAGTGGTGGCCATGATAACCCAAAGTGCCACACCCATGACAAAAGGTTTG
ATGCCGACACTTTGGACTGTCGCGCGAGTCAGGTTCGCACCAATTAAAAACAAGGTTAGA
ACTAAAAGACGTTTTGCCACCCACTCAATTCCATGTCCTACGGGTTGCAGTGTTGGTATC
CAAGTCATGATACCGGCCATGATCAAAAATCCCAGAATAAACCACGGACGCTTTGCTTTA
GCCTCCCCCGCTTCTTGTCCTTGATTCTTATACAGAAGACCAATTCCTAAAGCGATGGGC
ACGATCCATAAAGCGCGCGCGAGCTTCACTGTCGTCCCCACTTCCAAAGCATGAGGCCCG
TATTGAAGGCTGGCGCCCACAACGGAGCTGGTATCGTGAATGGCTAAGGCACTCCAAAGT
CCAAACTGTGTTTCATTCAAATTAAAATAATGGCCGATATGAGGAAAAATAAATAGAGCC
AGAGCATTTAACAAAAACACCGTTCCCAGCGCAACAGTCACTTCCGGGGGACGAGCGCGA
ATCACCGGAGCGACAGCCGCAATCGCACTGCCTCCGCAGATCGTTGTTCCGACAGTGATT
AGAGTTGAGGTGTTTTTCTCGACCTTGAAGAAACGCCCCATCAGGGTTCCTAATAAAAGA
CCAAATGTAATTCCCACAACCGTGTATCCGATCCCGCGCACACCGACTTGGCTCACAGTG
ATCAAGTTCATGCCCGCTCCTAAGCCCACTACAGCAATACTTAAAAGTTGTGACGTCCAA
GCTTTCGTTCGCTCTTGATAGGGATTTCCTAAGGTCAATGCCAAAGCCATTCCCGCGATC
AAAGCAACGGCGGAAGACACTTGCGGAAGAAAACAAAGAACAGCGAATAAAGGAAATAAA
ATACGAGCAATATTATGAGAATTCATGAATGTGATCGTGCCTTCTTCTGAATGAACCTGC
AACATCGCATTTCGTTTTCGCGCGAATACTTTTACTTTTCCGAGGTAAGATAGAGTGGAT
CTCTCCCAAAATGCCGGCCCTGGCTAAACGGAGCGCGAAAAAAAGGGCCTCTGTCTAAGG
ATCAGACAGACGGCTTTGCCTGATCTCAAATATAGGTCCTTCCAAACGGCCTTTTTCTCG
GCACGTTCTTTGGATCTAAGCTTCCGAATTAAATTTTTCGGGAGCAGCACGTGAAACGAC
CCTTTATCTATTCCTTAGCTTTGGCCTTGGTTTTAATCGGCCCAGCCTCTTGGGCTTCGG
CGCCCCGTTGTGATTCCATCTTCCTTCCGAGCGTCTGGGCGGAAAATGGCGGAAAACCTT
TTCCTGATGATCTGATTTCACTGCAAAAGATTGCCCACGAACAACGTGAGGCCGTCAAAG
TTTCTGATTTTTTAATGACTGAAATGCGCGCTCAATCACAAGCCTTGAAATCACAATACA
AAAACAAGATTGTTGAACTGGATGTTCTTTGTTTAGGAGCCGGGCCTCAGTGTGCCGCGG
CTTCTCTTGTTTTACGGAACACGAAACTAAGAACCTTGGTTGTTGAAAAGACAGATCTGG
TGGCAAAAACTTTTGCTGAAAAAGATTTTTATATTAACAGCCTCGAGGCCAGCCGCGTTT
CTATGCATGACTTCCCAGGAGGCCACGGAAGCCTTGCTCACTTCACGTCTCAAGGTTACG
CGCACTCTTCTCAGTTGGCGGCCCACATTCAGAGTCAGCAGTATGCATCGAAGGTTCCTG
TGCTTTTGAAAACAGAAATCGTCGCGGTTAAGAAAGTTCAAGACGGCGGCCGTACCGTTT
TAGAAGTTCTTACTCAAGACGGCCTTACCTTCCGCACGAAAAATCTTCTGTTGGGAACGG
GCTTAGGAGAAGTCGGCACGAAAGTGAAAGATGGTGGTTACCAAAAGGACTTTGCGCATT
TTCTAACTTCTCATGAGGCGCAAAAAGACTCCCTGCAACCGATCATGAGTACGGATGCTT
TTTTGGTTTCACTGAAAGAAAACCGCTTAAAAAATCAAAACGTGCGTGTTCCTCGCGAAA
TAATTTTGATTGGTAATGGGGATGGTTCTCGCATTGCCGTTGAAGCCTTGAATGATAAAC
ATGTGACTTTGCCTGAAGGATTTAAAATCAATTGGATCGGCAACAATTTTAAAACAGCCG
AAGAATACGTTGCGAGCCAATCAGGCTGGGATCGCTACATAGATAAGATTGTTCCGCACT
ATCAAAAAGGACGTGTGACGGGTGTTCCCGGTCACGTTGAAAAGGTGGAAGTCCTGCCTT
CGGGTCGCTATCTTGTCACGGTGAAAGATGCGAAGAACAATATCGTCAGTCAAGCCGAGG
GCGATATGATTGTCGATTCGACTGGATATACGAACCTAAACGGGAAACTACTAACCGACG
CCGTGACAACACCCGAACTCGTGGACGTTGTCGGACCATTGAAAGAGTTGGGTTTGACCG
AAACAGTTTTAGCGCGCCAATTTCAAGAAGTGGGCGGCGAAAAACTTCCGATCTATGCCG
TGGGGCCCGCCGCAGGAAATTTAGCGAAAGAGACAGAGCTTGTGAATTCTCCGAATAAAA
ATCCGGTGGCCATCTTTAATACAGTGGCGCGCACATCCCAATTCGTATCACAGCTATTTG
GAGTCAAAGCTTTAGAAAGTCGTCGTGGAGATCGCGACGAGCGCCCACCGACCAAGTCGG
CAGCGCAAATTATTGAAAGTCTGAAAGGCATTTGACTTCAGATCGTTTTGTGAGAAGTTC
AAAGGGTTGAAACTTTCATATTGGATTATATTATCAGTTGCCTTGCATTTATTGGCGGTC
ACCGCCTTGCACTGGGGTTCCACTCCCGTGTCCTCAGATATTATTGAGGTCGTCGATCTG
ACGGTGATGAATGCGCCGCTGAGTGGGGGCTCTTCTCAGAACAAACTAGCGGCCCCCGCC
ACTTCTCAACCAAAAGTTCATCCTTCCACAAGCACGGCATCAGAAAAAGCGATGAAAGCA
CAAGACACGGCAGCAGATGTCGCGCAAGACGGTCCCGGCGATGGGACCTCCACCTCAAGC
AGTGAATTTGGCGGTGGAACGGCAAGCTATAGCGAGATCACCCGATTTCCCAAGGTGAAA
AAAGAAATCAAAGCTCAATATCCCGAAGAAGCCAAAAAATCAGGCATTGATGGGCCGGTC
GTCTTAGAAATTATCATCGACAAACTGGGTCAAGTGCGTGAAGTTCAACTTATCAGCGGC
CCCGGCCATGGTTTGAATGAATCCGCCATCGAAGCCTTGAAAAAATTCGAATTTCAACCA
GCTTTCAAAGGCGAAGAATCTGTTGCCGTCAAGATCCGCTACACCTATAGATTTAAATTA
GAAGTTAACTAGTCCGCTCAAAGGAAAACATCTGTGAAATACTCGAGTCTCTTACTGACT
GCACTTTTAGGCGCTGCCGCGCACGCGCAAGAAAACATCCCGTCTTTCGAAACTGTTGTT
GAAGACGTCGTTTTTAATACCTCTAATAAAGTCGTTATCGATGAGGAGACTATTAAAGAA
TCTCGCGCTCCGAACATCACGACACTGCTTTCAAGCCAGGCCAATATCACCGTGACAAGC
ACACCTTTTCAACCCAATTCGATCTTCATTCGTGGTGGTGACTCTAGTCATGTGATGATC
ATTGTTGATGGCGTTCCTTTTTATGATGCCTCGACCATTCAACGCACTTTCAATTTAAAC
TCACTGGATATTAAATCCGTTCGCCGCATTGAAATCATTAAAGGGGGCCAGACGGTTCTT
TACGGTGGCCAGGCCTTAAGTGGCGTGATCAAAATCGACACAATTCCTCAAGAGTTTAAA
ACAAAGACCGGACTTGAAGGCCAGATCGGCACACAAAATTTCCGCGACATCACCGCCGTT
CACACTGAAGCTTTGGATGAAAACAATGCTTTCATCGTACGCGGACATGGCGCGTGGAGA
GATGCAGAGTCTCCCGTTTTAGGATCTTCAGAAACCTACGCTCGTAATAACTGGAATGCC
GAAGGGACCTATGCTTGGAAAGGAGCGGTGGAAGGAAATCTGAAGGCGCTTTTTCTGCAA
GACCTGAACGAATCACCCGCTTCCAGTCGCGTGAACAATCGCATTTACGACACGGTGGAC
TTTGATCAGTTCACTCGCCAGATCGGTGTTTCGTCGAATTTACGCTTTACTCAAACAGCT
TGGGAGCCACGTTTGGCTTTGAGCACACAAAACAGTCTGCGCGATTACGATTGGCCTACT
GTGGTTCCCGTGGATAATCCCACAGGGACAGAGGAGGATTATGGCGCAAATCTTCGCACG
GTGCGCTTGGATTTTACTCCCTATAAAGGCGACAACCTGACGGTGATCGGTGGCTTGAGC
TATATTTATGAAGATTTCGTCTTTAGAAGTAAGGGTGTTGAACAGGTCAATACCTTCTCT
GAACAACGTGGCCTTTTCTTAAAAGGCGACTACGCTTGGAACAAGGATTTTTCATTGGCT
CTCGGAGGACGTGTTGAAAACTGGGGAGATCAAGACCCGGTGGGCACATTCCAAGTGGGC
CTCACCCTCTTTGAACATACAAAACTAGAAGTCGCTTCGGGCTATAAGATCCCTTCGCTG
TTCCAATTGTACTCCCGTTACGGCAATCCAGATTTGAAAGCTGAAAATGCCAACCAATAC
AGCTTGATGCAAGAATGGAACATTAATGAAAGCCAGAATCTTTCCGTGACTTTGTTCTAT
TCTGAATTTTCAAATCTTCTGCAAATCACGGGTTCCCCGGGCAACATGAAGTACAACAAC
GTGGCTAAAAGTGAAACTCGCGGTGTCGATGTGGCCTACACGATCCGTCCTTTTACGGAC
GCTAGCGTCGTGGCAACTTACGGATACCAGGAGCCTCGCGATTTAGAAAACGACCGCTGG
TTGCTTCGTCGCCCTCTGGTCAATGGCAGTCTTCGCTATATTCAGGCTTGGGGAAAACAT
TCCGGTTCAGTGGAATTGATTGGCGCGGGCACACGTTCTGACTTCGGCGCTACGGGTATT
GTGACTTTACCTGGATATGTAACAGCCAATGCGGCTTACTCTTACGCACTCAATGAAAAG
ATGACGGTGTACACTCGTTTAAACAATCTAGCGGATCACCGCTATGAAGAGACTTACACG
TATTACTCTGAAGGATTTAATGGTTCTTTAGGTGGGGAATACTGGTTCTAACTAAGAGGC
CGCGGGAACACCCGCGGCTTGCGCCTCAATTTTTTTAACAAATTCCGCCACTTCAAAAAT
CATCAAGGTGCGTTTGTTTCCCAAGGCGTCATTCATCTCTACTACTTCCTTAATGTCACC
TTGAAGATCTTTATTGGCTTGCGGAGTGAGTACCGCGGGAATACGCAGTTTCATTCCTTC
ATCCAGCGTGTTGATCGCATCGACTTCATCTACAAGAAGTCCGTACTTCGCTCGCTCTCC
TTTTACAATCAAAACGCGCGACTGACTGCGATCCGATAATGCTGTCATTCCGTAGAAAAC
GCGAAGATCCACAACCATCACAACTTCCCCACGCATATTCATCATACCGGCTATATAGTC
TGGATAGCCTGGAGGACAAACCATGTCGTCGGTGTATTTGGCAATCTCGTCGACCGCCCC
TAAACGCGTCGAAAGCATGTGTTTTAGACGGAAAGATAAATAGGGTTTTCGGTCACTGGC
TCTTTTCTGATGTTCCTTCGCACTTTCTTCTTTTTTGCCGTAAAGCGTTTGGTGACCTCG
CGTGATCGCTAAGATCTCTTGATCTGAAAGGATTTGAGTTTCTTTAAGAAGCAAAATATG
CAGATCCGGCTGCGGGCATACCAGTCCCTGCATCATCTCCACTTTTTCTTGCTTGAACAT
CGGCACTGGCAAAATGTCCTCTTCAAAGAACGTCACAATGCTGTCAACACAATCAACCAG
GAATCCCACTTGAACTTTATCAAGCTTCAAAATCACAATACGGCGTTCTTCAAGCTCGGG
GACGGCTTCCGGCTTTTGAAGCTTTAGAAACATCTGAAAGTCTAAAATGGGAATGATCGT
ACCGCGCAAATTAACCATGCCGATACAATGATCGACGGCAAGAACACTTCGTTTGATTTC
GGGAACTTTGATAATTTCACTGATGCCAGAGATTTTTAAGCCAAATTCCAGGCCGCCTGA
TTTAAAACTGATGCACTGAGATCGCTTTGACTTCTTCTTTACGACCTCGGTGCGTTCTGA
AGTTTGAGCCTGCTCTAAAATCTGCGGAATGTTTTCAATTTTAATCAGCAGCGCAGGATC
AATGACCTCAATAATACGGTCCCCGCCATTCAACTTTAAAACGCCTCTGACGACGGACTT
GGGGCCCTCTATTTTTTCATCCATCCAAGATATATTGTCTTCACTGACATTGAGCATTTC
AGAAGTCGCGTCAAAAAGAAGGCCGATGCGCACTTTATGGATATTTATGATAGCGACTTT
TTTGTTATCCTGCCCGGCTGTCGTCGGAAGGTCCAAAAGCTTCGCCATATCTACGATAGG
CACAACAATGCCGCGAAGATTGAACAACCCCGTCAGATATTCTGGAGCCAAAGGTACGCG
GGACACTTTGTCAGGAAAGTTCACCACTTCCTGAAGAGAAGAAATAGAGACAGCCAGTTC
CGTGTCACTTAAGCGAAAGGACGCGAACATCTGAGTGCTCGCGGTCCGTAGCTTTTTTTG
TCCAGATACTGCATCCATTCGTTTTCCTTTGGATTAAACTACGAATCTGGAAACGGTTTT
ATTCAGCTCTTCGGATTCATCCACCAAGGCTTGCGTTGAATGCGCAATCGACTCGGCAGC
GGCCGTTGATTTTTCGGATTCAGTAGAGATATTCTGGATCGCGATGGCGATATATTTAGC
CGCACTCGATTGTTCTTCAGCCGCGGCATTCACGTCTGAGATCGACATAGTCGTTTTCTC
GATACCTGCCACGATTTTTCCAAATGCCTCTCCGGCCTGTTTCGAAATTGAGCTTCCTTG
TTCCACACGTTTGACGGACTCATTAATCAGCTTAGAGATTTCTTTCGTCGCCTGAGAGGA
TCTTTCAGCAAGTTTACGGACCTCATCCGCGACAACGGAGAATCCTAAACCATGTTCTCC
GGCACGAGCGGCCTCAATGGCTGCATTGAAAGCGAGCAAGTTTGTTTGACTGGCAATTTC
ACTGATCACTTTGATAATTTCGCTGATATCTTCTGAAGATTTATTGATCAACTCCATTGC
TTCAATGGATTTACCAATCGCAAGGTTCCCCGCCTCAGCTTCTTTTTGAGTGACTTTTGC
AAGTTCATTGGCTTGACGAGTGTTATCCGCGATGGATGAGATAGATGCTGTGAACTCCTC
GATGGAAGCATTGATTTCTTCAACAGTAGAGCCTAAAGTGGCCGCTCCGATAGCGACAGA
AGAACTTTGTGTCGCTATCACCTTCGAAGACGAACCGAAATTATGAGCGGAAGTGACTAC
TTGCGAAACAACCCCACGCAAGTCAGAAATCATTTTTTTAAGCCCCTGGGCCAACTGCCC
[truncated: 3,418,899 more chars]
