# Supplementary material for: Regions Enriched with Reverse Complement Triplets in Bacterial Genomes
Source: Int J Mol Sci. 2026 Feb 28;27(5):2301. doi: 10.3390/ijms27052301 (PMC12985086; doi:10.3390/ijms27052301)
Supplement: Supplementary file 1 [file ijms-27-02301-s001.zip › for_send/45/Bdellovibrionota/class/mirror.txt]

SMAX=  483.00     KMAX=     238   
NOM=     3    10    12    21    22    24    25    29    31    35
NOM=    36    40    42    47    48    54    55    57    58    60
NOM=    62    64    69    72    73    74    80    84    87    88
NOM=    90    92   101   108   117   119   120   121   123   124
NOM=   125   128   132   139   142   143   145   146   150   153
NOM=   155   157   158   160   165   166   170   172   174   176
NOM=   177   181   185   187   188   189   190   193   194   195
NOM=   197   199   204   207   211   221   224   225   227   228
NOM=   229   234   237   238   239   241   242   243   246   248
NOM=   249   250   251   253   254   256   257   259   260   261
NOM=   262   267   269   272   281   284   285   292   293   297
NOM=   302   306   308   311   313   326   332   335   346   348
NOM=   350   352   354   356   360   361   362   370   372   373
NOM=   374   377   379   390   391   392   393   394   395   397
NOM=   398   404   405   406   409   411   412   414   415   417
NOM=   419   421   422   423   425   427   428   431   434   437
NOM=   445   446   448   450   451   452   457   458   460   461
NOM=   465   466   472   474   478   479   481   490   491   493
NOM=   494   496   497   499   502   509   514   516   525   531
NOM=   532   538   539   541   543   546   550   567   570   571
NOM=   572   577   578   579   586   587   591   594   599   601
NOM=   604   605   614   616   619   623   624   633   639   644
NOM=   646   650   651   652   655   657   665   666   671   672
NOM=   677   686   687   689   690   693   694   695   706   707
NOM=   708   710   712   715   716   718   723   724   729   732
NOM=   733   734   736   737   741   745   747   750   754   755
NOM=   756   758   759   760   761   765   766   767   768   772
NOM=   774   775   778   779   788   792   798   800   804   805
NOM=   806   807   810   811   812   814   815   818   819   823
NOM=   825   828   829   832   837   839   843   844   848   856
NOM=   860   866   867   869   870   871   872   875   877   878
NOM=   879   881   887   888   889   893   897   899   901   902
NOM=   904   906   919   920   922   925   927   929   933   937
NOM=   940   943   944   945   947   952   961   963   964   966
NOM=   967   969   979   981   983   984   985   987   992   994
NOM=   995   998  1000  1002  1005  1010  1013  1018  1019  1020
NOM=  1025  1026  1027  1033  1035  1037  1042  1043  1044  1047
NOM=  1049  1054  1056  1059  1063  1068  1071  1075  1076  1077
NOM=  1080  1081  1083  1084  1085  1091  1093  1101  1103  1104
NOM=  1105  1106  1107  1110  1114  1116  1119  1120  1121  1125
NOM=  1126  1129  1130  1131  1133  1144  1147  1149  1153  1154
NOM=  1158  1163  1165  1167  1168  1170  1171  1175  1177  1179
NOM=  1181  1182  1183  1187  1188  1189  1191  1193  1195  1197
NOM=  1206  1208  1209  1211  1214  1215  1220  1221  1223  1226
NOM=  1231  1232  1233  1240  1243  1245  1249  1253  1256  1257
NOM=  1258  1260  1261  1263  1265  1266  1269  1279  1280  1281
NOM=  1282  1285  1289  1292  1293  1294  1297  1303  1307  1308
NOM=  1310  1311  1313  1314  1317  1319  1320  1321  1325  1326
NOM=  1327  1329  1331                                          
KK=  648050  LL=  649219  Z=    8.10  JJ=  648020  DL=  1170    
TTTGCTAGATAGAAGAAAGGCTATTCAGCTTCGCTGTTGGGTTTGGGTCGGCTTCCGCCGACGTTGGGATTGTATCAATATCGACTTCCGATTTTCAACGGATAGATTCAACGAAATCTTTTGGAATTTTAGTTTTACCTTTCGCTCGAAGTAATCTCGGAGAAAACCAAATTTGTGATCAGCGATTGCAAGTTTCAATTTGCGTGAAGCAAACTAATGCAGACAAAAGGTACAAATCTACTGCCATCGTGGCAGTGAAATTTGAATATTGAATTGGCTTCAAAACCACAGAAGAAAATCCGCGAAGGTCACTTCCAAAGTGAAAGTAAAAAGTGAGGCCAATCAGTCCAAATCCACCGCCACCGTGGCGGTAACTTTCGTCCTGTTCTGTTCACTGCCTTTCAAATATCAAAAGTTCTTCTAACCCAAAACCCGACAGAAACCACATCTGCATTAAGCACAGCCCACAAAAATTTCTAGCGATTTAAAAATAAAAAAGTGAATGCAAAAAGAACCAAGGAACCATTCAAGCCGTAACAGCGAAATGATTTTGAATCCAGCACAGATTTGGGAGTGGGGGAAGGCCCCTCTTGAAGCCCGTCCGAAGGCTCGGCCTTAGCCGGCGCCACGATGGCGCGAACCGCACGAAGTGCGGCGGCGATTGAGCCAGGATGGCGTGCCGACCGAAGCGACGGGCTTCAAGAGGGGCCTTCCCCCACTCCCAAATCCGTCGCTCGAAGCAAAACTAGTGAACCCGCTTACAAGCACAAACGGCCTCGTCGCCGTCCGCCTCCGCAAGCTCTTCTTCACGGTTTTCAAGATACGCTAGAAACGCGGCAGAGCGAAAAGCCAGATCGTATAAAGTGTCCATATCGATCACGAACTTTTCCTCGCCGAGTTTTAGCGCAGCATAAGAATCGGAAATTTCTTCGAAGGCAATTTGTTCTGCCTCGATGAATTTAGAATTTTTCATTAGCCCCTCATTGAGTAGTAACCGATGACAAGACCTGGTTCGAAAGCAAAAGGAACTGCTTCCAAATTCGGTTCATCAGTCAGGCGGCCTTCTTCTTTACCCGCAACTTCTTCTTTCACCATGAATGTCGGAAGCGGAAGGCGCGGAGCTTGTTTCGCCTGCAAGTAGACTTGGTTGTCGTAAGCTTCGTCTTTCAA                                                                                                                                                                                                                                                                                                                                                                                                                                                                                                                                                                                                                                                                                                                                                                                                                                                              
A===      111      223      114      343      224      433      123      143      334      313      244      243      234      314      323      413      112      333      233      231      113      1
B===      222      411      322      434      311      443      412      432      344      424      331      431      341      324      414      423      122      444      441      241      422      3
RRR=   5706.1   2468.9   1238.4    539.4    361.0    277.1     87.2     35.9      2.8      0.0      0.0      0.0      0.0      0.0      0.0      0.0      0.0      0.0      0.0      0.0      0.0      0
M=    38482.    40803.    37103.        
M=    36866.    40919.    38202.        
M=    32236.    29518.    34221.        
M=    32986.    29330.    31044.        
J=   1      -1.7  10.7  -9.0            
J=   2      -9.6  12.0  -2.5            
J=   3       1.4 -14.4  13.0            
J=   4      11.0 -10.5  -0.4            
SMAX=  239.00     KMAX=     459   
NOM=     2     5     8     9    13    14    16    20    28    30
NOM=    37    41    46    51    61    63    65    67    68    70
NOM=    78    79    81    83    85    86    97    98    99   115
NOM=   118   126   129   133   136   137   144   147   148   149
NOM=   156   161   168   169   182   183   184   208   210   230
NOM=   255   264   273   274   283   286   287   298   312   314
NOM=   324   327   329   336   340   343   358   364   367   368
NOM=   378   381   382   383   385   403   410   418   430   443
NOM=   459   462   475   476   477   485   488   492   501   505
NOM=   518   527   533   535   540   545   548   552   557   563
NOM=   564   569   573   583   588   589   598   611   612   626
NOM=   632   642   647   653   656   659   661   673   674   678
NOM=   679   692   696   701   704   705   709   711   713   720
NOM=   721   739   740   748   753   764   771   789   791   793
NOM=   802   803   809   821   831   833   835   836   841   845
NOM=   852   861   864   876   884   890   891   896   908   909
NOM=   911   916   917   924   928   932   938   939   946   950
NOM=   953   954   959   965   971   982   988   997  1003  1004
NOM=  1009  1014  1028  1030  1032  1034  1040  1052  1055  1057
NOM=  1058  1060  1061  1064  1066  1070  1072  1073  1079  1098
NOM=  1109  1112  1118  1127  1135  1157  1161  1166  1198  1202
NOM=  1205  1216  1218  1224  1225  1236  1238  1242  1250  1255
NOM=  1262  1267  1268  1270  1271  1276  1277  1283  1284  1286
NOM=  1290  1296  1301  1305  1316  1323  1330  1332  1335      
KK= 1077459  LL= 1078358  Z=    6.12  JJ= 1077159  DL=   900    
TTACTGGTGTCGTGCAATATCGCCTTATTAAAAATAGCAAAACCATCACTTTGACGCTGGAAAATGCGAAAGCCGAGCTCAATGGCCGCATCTTATTTGCACCTGAATGGGGCACTTACGACATGGCTATTGGCTCTTCAGTGACCTCGGTCTTTGGAGGCCCTGCGGATCGCGAAGCTTACGGCGAAACCGTCGACTTCATCGCGAAACGCGTTCCGGTTCCAAGTTATTCCGAACAAGAGCTTTCAAGACACCGCAACTATGGCGCCGTCAGAAAACTGCGTGAAGAAAAAGTGCAGGGCTCAAAATTGACTGAAGAATTATCGGAAATTTTACAATCTCACCGCAGTCTTTTTGCGGAGGATTGGCTTTTGTTATTAGAAGCTTTAGAAATTCTTCAAGCGCGCGATCCCCAATCTTCTTTGAAAAAGCAAATTGAAGAAGACTTGGCGAAGCTCGCGAAAAAGGATGAAAAAACCCAAGGTTTGATCCAAGACGGTCTGACTTTGGCAGGAGCTCTTTAATGAATTTGAAACGTCCCTTTGAAGTGCGCATTGTTCTAGTGCGCACCATCTATGAAAGAAACATCGGTTCCACGTCGCGCGCGATGAGCAATATGGGTTTTGATAAACTTGTACTAGTCGCACCTGCTTGTGAAATTACTTATGAAGCTCAGCAGGCGGCAGCCACCGGGCAAACGGGTCTGCAAAACAGAACGACTTATGCTTCTTGGGACGAGTTTTTTGCAAAAGAACCTGAAAGCATTAAAATCTGCTTCACGGCCCGCGACGGAAAAGGACGCCAAGTCCGTGATATCGACGAGGTCCTCACAGATATCGCGGATCATGCTCCTCAATTTCAGGTTCAAAGCGATGAACCTTACGTCATTCACTTGATCTT                                                                                                                                                                                                                                                                                                                                                                                                                                                                                                                                                                                                                                                                                                                                                                                                                                                                                                                                                                                                                                                                                                                                            
A===      114      111      231      334      234      244      343      224      314      243      223      413      333      233      323      313      214      213      124      123      121      1
B===      322      222      241      344      341      331      434      311      324      431      411      423      444      441      414      424      321      421      312      412      212      4
RRR=   3189.4   1119.4    898.5    344.3    245.3    110.5     64.8     55.7     41.3     29.2      7.5      0.0      0.0      0.0      0.0      0.0      0.0      0.0      0.0      0.0      0.0      0
M=    16804.    17433.    18710.        
M=    18821.    17476.    17033.        
M=    17694.    14903.    11568.        
M=    11531.    15038.    17539.        
J=   1      -6.7  -1.7   8.4            
J=   2       8.2  -2.4  -5.9            
J=   3      25.5   1.6 -27.0            
J=   4     -27.2   2.9  24.3            
SMAX=  191.00     KMAX=     840   
NOM=     4     7    11    19    23    26    27    38    39    49
NOM=    50    52    59    66    71   106   111   112   113   138
NOM=   152   154   162   178   202   212   214   215   220   235
NOM=   247   258   265   268   288   295   296   300   315   316
NOM=   323   328   330   334   337   344   345   347   357   363
NOM=   365   366   384   396   400   420   424   432   433   435
NOM=   438   440   455   456   467   487   495   500   503   504
NOM=   511   513   515   517   521   528   549   553   558   559
NOM=   574   576   581   595   597   602   608   610   615   630
NOM=   631   634   637   638   640   649   658   662   663   664
NOM=   667   670   681   682   683   684   697   699   702   714
NOM=   726   728   730   731   735   742   746   751   752   762
NOM=   769   783   786   797   799   817   820   822   824   830
NOM=   838   840   842   849   850   851   853   863   873   874
NOM=   880   885   942   955   970   972   973   974   975   977
NOM=   980   986   989  1007  1008  1012  1039  1065  1074  1078
NOM=  1082  1087  1092  1094  1095  1100  1102  1117  1142  1148
NOM=  1150  1155  1160  1164  1176  1185  1186  1192  1194  1200
NOM=  1201  1213  1222  1229  1246  1252  1275  1287  1295  1298
NOM=  1300                                                      
KK= 2398561  LL= 2399250  Z=    9.64  JJ= 2398111  DL=   690    
GTTTTCTTTGGGCGCATCGCGAATTTCATCAACGGAGAATTGGTGGGACGCGAATGTGATCCATCTTACCCACTGGCGGTAAAATTCCCTCAAGATATTTACACTTGGCCAAATCAAAACTTCGCGAAGTTGGGTGAGTTGACTCCGGTGATGGAAAAAGTCGGTGTGGCTCGCGAGCAATGGTTAGAACTTGTTGATAAATACCGTTTCGATGGTTCAGCTCGTGAACAAGTATACTCGTTGATGACGAAAGCCATCGATGCGATTCAAAACGGCAACGAAGCAGCGAAAGAGGCGATTGCGCCTTTATTGACGCCACGTTATCCGTCGCAGTTATTTGCCGCTTTTGGTGAAGGCTTGTTGCTTTTCATTCTTCTTTTCTTCCTTTGGAGAAAACCACGTAAACCAGGCTTCATCGCCGCGTGCTTTATCATCTTCTACGCGATTGTCCGTATTGCTGATGAACAATTCCGTATGCCTGATGCTCATATCGGCTTTCAATGGATGGGCCTGACTCGCGGTCAGCTTCTCAGTATCGGAATGTTAATCTTGGGCTTTGTTATGATGTTCGTATGGACTCGCGCAAGTTCATTGAAGATTCCTGGCTGGGGTCGCGGTCAATCGATCAAGTTGAATCGTAAGTAGGATTTTTCTGAAAAATAAATTCTGAATAAAAAAGCCGCTGAAAAG                                                                                                                                                                                                                                                                                                                                                                                                                                                                                                                                                                                                                                                                                                                                                                                                                                                                                                                                                                                                                                                                                                                                                                                                                                                                                                                                                              
A===      223      123      224      343      111      433      114      134      113      112      413      243      234      244      313      334      333      323      314      233      231      1
B===      411      412      311      434      222      443      322      342      422      122      423      431      341      331      424      344      444      414      324      441      241      4
RRR=   2170.2    905.4    633.2    554.5    472.7    215.3    146.0     38.8     19.0     15.6      5.8      0.0      0.0      0.0      0.0      0.0      0.0      0.0      0.0      0.0      0.0      0
M=    13227.    15193.    10978.        
M=    10201.    14631.    13574.        
M=     9803.     9023.    12640.        
M=    14079.     8463.    10118.        
J=   1       0.9  18.9 -19.7            
J=   2     -24.1  16.9   7.2            
J=   3      -7.0 -14.9  21.8            
J=   4      31.8 -24.2  -7.7            
SMAX=  129.00     KMAX=     596   
NOM=     6    15    34    56    89    93    94   102   109   134
NOM=   151   196   201   203   206   213   218   226   278   279
NOM=   290   309   319   331   338   342   351   353   355   359
NOM=   388   407   413   416   436   439   441   442   453   454
NOM=   469   470   482   524   536   542   555   560   561   562
NOM=   565   580   585   596   609   613   625   628   629   635
NOM=   636   648   691   703   719   738   777   780   781   782
NOM=   790   794   796   816   834   854   855   857   859   862
NOM=   865   886   895   900   903   921   948   949   960   968
NOM=   978   993   996  1006  1015  1023  1024  1029  1031  1041
NOM=  1045  1046  1051  1062  1086  1089  1090  1096  1097  1111
NOM=  1124  1128  1134  1141  1180  1210  1227  1239  1248  1251
NOM=  1272  1274  1291  1299  1309  1312  1324  1334  1337      
KK= 1783676  LL= 1784695  Z=    6.07  JJ= 1783616  DL=  1020    
GGTTTTATACGAAGTTCGACTTCTGTTAAAGATCTTCCCGGGCCTCGTAGTTCCGTTAGAACTGCGCGAAGAGGCAAGTCTTGTGCATGAAGCTCTTCAATCGCCCCTGCGAAAATCGGCCATATCACGGATGCTTCAGCTGTTAGGAAAGATCGCTTCAGAAAATGACCCGCGTTTTTACGTACGTGGTTTTGTTCTAAGCCAGACGGAAAGTGCCAAGGACCTTATCGCGGGTGTTCAGCTTGTGGAAAAGTATCTGGGAAAAGCGCGGCTCCCGGTAATTCCCCTTTTTGAAAGTGCGCATTCTTTGAGCTCGAGTGTCAGTATTGTCGAAGAATTTTTAAAAAATTCTGTTCGGCGCAAGTATATCGAAAATCTATGGTCTAAAAAATTTGAAGTGATGCTGGGATATTCAGATTCGGCAAAAGAAAACGGGTCTTTTCCATCTCGTTTTTTAATTTATTCAGCGATTCGTGAACTTGAAAAAGTAATTAAGACTCATGGTTTTGAACCTGTGTTCTTTCACGGTTCAGGTGGCAGCGTTGAGCGCGGCGGAGGAAGTATTCAAGAGCAGACCGAATGGTGGCCGCATTCTGCTTTAAATACCGTCAAGATGACCGTGCAAGGAGAGATGATTTATCGCAATTACAGCTCACCTGAAATTCTTCGCAGTCAGTTGGATCGTTTAGAGTCCGCCCGAGATCTCAGTCAAAAAAAAGAAGATCGCTTTGAAAGTCCTCGTGCTAGAAAGGATCTGCTAACGCTTTCGCAATTTGTTCAACAATCCTATCAGGAACTTTTGAAAGAGCCTGCGTTCTTGCAGCTTATTGAAACGGCGACACCGTACATTTTTTTGAAAGATTTGAAGTTAGGTTCGCGTCCGGCGAAACGACAAGGAAGTGTTGATATCAAACATCTTCGCGCCATCCCGTGGGTTCTTTGCTGGACCCAAACAAGGATTCTTTTTCCAAGCTGGTGGGGGATCGGCAGTTTTTGGAGGAATTTAAATGAAGAAGGAAA                                                                                                                                                                                                                                                                                                                                                                                                                                                                                                                                                                                                                                                                                                                                                                                                                                                                                                                                                                                                                    
A===      111      141      231      234      223      233      243      433      343      143      114      244      112      113      313      314      333      413      323      334      121      1
B===      222      232      241      341      411      441      431      443      434      432      322      331      122      422      424      324      444      423      414      344      212      3
RRR=   1318.9    657.6    347.5    173.7    110.0    109.0     52.7     38.6     30.8     25.8      8.1      0.0      0.0      0.0      0.0      0.0      0.0      0.0      0.0      0.0      0.0      0
M=     9648.     8509.    11327.        
M=    11101.     8376.     9472.        
M=     6683.     9214.     7652.        
M=     7678.     9011.     6659.        
J=   1      -1.9 -14.0  15.9            
J=   2      15.5 -13.6  -1.9            
J=   3     -13.7  16.0  -2.3            
J=   4      -1.2  14.5 -13.2            
SMAX=   42.00     KMAX=     930   
NOM=    17    43    45    75   103   114   116   198   205   271
NOM=   294   299   307   317   322   375   387   473   480   483
NOM=   593   618   621   676   685   785   801   826   883   913
NOM=   915   930   956   962  1017  1022  1151  1203  1241  1304
NOM=  1322  1336                                                
KK= 2591762  LL= 2592541  Z=    8.21  JJ= 2591612  DL=   780    
TTACTTTGTCGGGGCCATGATAGCAGGAATGTTTGCTCATCAGTTGTTTAAAAAGTCTTTCTCGAAATAGAATTGCACCGATGTAAATTTTGATTTGCGCGCCGAAGTTCTGAGTCCAAGAATTTTTGCGCAGCAACTTTTTGTAATTATAAATTTGACCTCACTGCTTGAAGGTTTACGATGAAATATAAGCCTGAGGTGAGTATGCATAAAGATCTATATCCCGTCCCTCCAGAAACAGCGAAGAATGCCTGGATCAATGAAGCCAAGTACAAAGAGATGTACGAAAAATCCATCAAAGATCCTGAGGGCTTTTGGGCAAAAGAAGCCGAGCGCTTGGATTGGTTTAAAAAATGGGACAAGGTCAAAGAAACTAGCTTCAAAAAACCTGTCAGCATTAAGTGGTTTCAAGGCGGAAAACTCAACGTGTCGTACAACTGCATCGACCGCCATTTAAAGACCAAAGCCGACAAAGTCGCATTTATCTGGGAAGCAGACAATCCACAAACTCCCTCAAAAAAAATCACGTACAAAGAACTTCATCAAGAGGTCTGCCGTTTTGCGAACATCTTAAAAAAGATGGGAGTAAAAAAAGGCGATGTCGTGACGATCTATCTTCCGATGATTCCCGAGGCGGCCTATGCGATGCTTGCGTGTACGCGCATTGGTGCTGTGCACTCGGTGATTTTCGCAGGCTTTGCGCCTGACTCTATCGCGGATCGTATTATCGATGGACAATCGAAATTTGTTGTCACGGCAGATGCGGGCTTCCGCGGCAGT                                                                                                                                                                                                                                                                                                                                                                                                                                                                                                                                                                                                                                                                                                                                                                                                                                                                                                                                                                                                                                                                                                                                                                                                                                                                    
A===      111      433      123      343      114      223      224      233      413      112      143      113      313      244      243      314      323      121      334      333      234      1
B===      222      443      412      434      322      411      311      441      423      122      432      422      424      331      431      324      414      212      344      444      341      3
RRR=    539.0     76.0     59.4     53.1     40.1     37.4      5.4      3.2      3.0      2.1      1.2      0.6      0.0      0.0      0.0      0.0      0.0      0.0      0.0      0.0      0.0      0
M=     3450.     3568.     3040.        
M=     3145.     3576.     3578.        
M=     2545.     2608.     3129.        
M=     3280.     2668.     2673.        
J=   1       1.8   3.9  -5.7            
J=   2      -5.2   2.6   2.6            
J=   3      -4.3  -3.0   7.3            
J=   4       7.9  -4.0  -3.9            
SMAX=   36.00     KMAX=     654   
NOM=    76   100   110   131   180   191   223   305   349   376
NOM=   471   508   530   603   606   607   617   620   645   654
NOM=   763   773   827   918   951   957  1021  1069  1113  1122
NOM=  1123  1139  1156  1173  1178  1328                        
KK= 1806867  LL= 1807916  Z=    5.45  JJ= 1806717  DL=  1050    
GTGTCTTTGCGGCCGGAGACGTGCAAGATCACGTATACCGCCAAGCCATCACGGCAGCCGGTACAGGCTGTATGGCAGCTATTGATGCTGAAAGATGGTTAGAAGCTCAAGGTTCTCACTAAGGAATGTATGAAGGATAAAAGAATCAACACGAAGGATTTAGTCGATAAAATCGAGAAGATGACGAAGGCGCGCATCGCAAGCCAAGACGTTGTCTCTTTAGATCAATTTCGTGAGGCGAAGAAGAAACTTGATCCCAAAGTGATCTTGGTCATCGAAGATGACGAGACCATGCGTTTGGCGATGAAGAGAATTCTAGAAACTGAAGGTTATGTGACAAAGCTTGCCGCTGACGCCACGGAACTTTCTACGGCCTTGGATGACCATCCGGTTGATTTGATTCTGATGGATGTAGGTCTTCCGTGGGTGAACGGTTTTGAACTGGCTCAGCTTCTGAAAGACCACCGTGATCTTAAAAAGATTCCGTTGGTTTTCGTTTCTGGCAAAGCCACCGAAGACGACATGAAAAAAGCTTTCGAAATCGGCGCTGATGACTATATCAAAAAGCCTTTCGACGTCGAAAAGCTTAAGAAAACTGTTCAGACACTTCTTAAATTGAACGAGTAGTTCAAGGGCCTTAGACGAAGGTACTGTCTCAGTCCGAGACCCTAAGGCCAGCTCCACAATTTCTCAATAGTCCTAGCGGAAAATAATGAGCATCCTGTTAGTAAACAAGCTAAAATAGGAAGCTCATGGCACGTCGGTTATCCATAGTCATTTTATTGATCGTATTAGGGGGAGCGGCTCTTTATTTTTGGAATAAAGGGGCTTCTTCGTCAGTAATGACTGCAAACACTGATGCTTCTTCCATCTCATCATCAACAAAGGACAATGAGTCCACTTCTACTGCCACCGTGGCAGTGGAATCTGCTGAGAAAACTCAAACCACTGAAATTGCTTCGAACCAAGAGCCAGCGCAGATGGTGCCGCGCAAGTTAAGACTTCCGAAATCCGAGAGTGGAAAAGTTAAGTTGAATCTTCAGAATGCGG                                                                                                                                                                                                                                                                                                                                                                                                                                                                                                                                                                                                                                                                                                                                                                                                                                                                                                                                                                                      
A===      114      314      111      223      224      234      343      323      231      334      233      333      243      313      244      413      214      213      124      123      121      1
B===      322      324      222      411      311      341      434      414      241      344      441      444      431      424      331      423      321      421      312      412      212      4
RRR=    515.2    211.2     84.6     37.1     29.2      3.2      3.1      1.3      0.0      0.0      0.0      0.0      0.0      0.0      0.0      0.0      0.0      0.0      0.0      0.0      0.0      0
M=     2132.     2535.     2001.        
M=     1862.     2395.     2106.        
M=     2313.     1521.     1571.        
M=     1573.     1429.     2202.        
J=   1      -2.0   7.0  -4.9            
J=   2      -5.9   6.2  -0.3            
J=   3      12.5  -6.9  -5.7            
J=   4      -4.0  -7.6  11.7            
SMAX=   29.00     KMAX=     926   
NOM=     1   122   173   179   209   222   276   289   310   449
NOM=   582   749   787   898   926   936   941  1067  1088  1132
NOM=  1146  1184  1199  1212  1217  1254  1259  1288  1315      
KK= 2574602  LL= 2575351  Z=    5.65  JJ= 2574152  DL=   750    
GCACACTTCGGTTTTACCCACACCCGTAGGCCCGGTGAAAAGGAAGCTGCCAATAGGTTTATTAGGTCGCCCCAATCCGCTGCGAGAAAACTTGATACTTGAGACCAAGCGATCGATGGCTTCGTCTTGACCGAAGATCAAAGCTTTTAATTTTTTATCAAGATCACGCAACTGCGTTTTTTCACTCGAAGAAATACTTGCGATTGGAAGACCTGTCATCTTCGCGATGGTCTCTTCCACTTCAGGTGCATCGATCTTCACATCTTCAGCGTGTTCGAATTTTAAGCGGAAGTGAGCTCCCGCTTCATCCAAAACGTCGATGGCTTTATCTGGCAGAAGCTTTCCATGAATGTGCTTTTGCGATAACTCGACCGCCGCACGCAGAGCTTCTTCTGTGTATTGGACCTCATGAAATTCTTCATATGATTTACGAAGACCACGGAGGATTTTAACAGCATCTTCGTTGGAAGGTTCGTTGATATCAATTTTTTGGAAGCGTCTATTTAGCGCACGATCTTTTTCAAAGTACTGACGGTATTCCACGTGAGTGGTCGAGCCAATACAGCTGATATCGCCACTTGCTAGAGCGGGCTTTAACAAGTTTGAGGCATCCATAGAGCCTCCGCTTGTTGCACCGGCACCCACGATCGTGTGAATTTCGTCGATGAATAAAATCGCGCCTGGACGTTTTGCGATGTCTTTGACGACAGCTTTCAAGCGTCCTTCAAAATCCCCACGGAATTTCGTTCC                                                                                                                                                                                                                                                                                                                                                                                                                                                                                                                                                                                                                                                                                                                                                                                                                                                                                                                                                                                                                                                                                                                                                                                                                                                                                                  
A===      123      223      111      224      343      134      114      433      113      244      243      234      313      314      323      413      112      334      333      233      231      1
B===      412      411      222      311      434      342      322      443      422      331      431      341      424      324      414      423      122      344      444      441      241      2
RRR=    214.5    200.7     43.0     39.1     38.3     17.3     15.5     14.6      2.6      0.0      0.0      0.0      0.0      0.0      0.0      0.0      0.0      0.0      0.0      0.0      0.0      0
M=     1896.     1864.     1261.        
M=     1434.     1991.     1740.        
M=     1304.     1138.     1983.        
M=     1606.     1247.     1256.        
J=   1       5.7   4.9 -10.6            
J=   2      -7.3   6.8   0.5            
J=   3      -4.6  -9.1  13.8            
J=   4       6.6  -3.4  -3.2            
SMAX=   26.00     KMAX=     556   
NOM=   263   275   277   280   301   321   401   429   447   486
NOM=   506   551   556   590   660   700   743   808   858   907
NOM=   990  1138  1172  1196  1219  1228                        
KK= 1436366  LL= 1437385  Z=    5.35  JJ= 1436216  DL=  1020    
CAAGAAGACTTGCACTCATCGTGCCTGTCGCTTCTTGGGTTAGGTACATCATATAGATGATCGCAACGAGCATCATCACAGAGCCGGCGAAAGTATAGATGAAGAACTTCACCGTTGCGTAAATACGACGAGCACCACCCCAGATACCAACCATGAAGTACATTGGTACTAGAGAAAGCTCCCAGAATACGTAGAAGAAGATCGCATCCATCGCCAAGAAAGTTCCAAGCATCGCTGTTTGCAACACAAACATCGCTACGTGGAAGCCTTTAACTCTTTCTGTGATCGACGTCCAAGAACCCAAGATGATGATCGGGGTCAAGAACGTGGTTAAAAGAACCAACCACAACGAAATACCGTCGATACCCATGAAGTACTGAATGCCGAAGCGCTCAATCCACATGAACTTTTCAACCATCTGAAGACCTGCAGAGTTCGGATCAAACTGTCTGAACAAAGCTAAGCTCAAAATAAATTCAACGATTGAAAGGCCTAAAGCCAAGTGACGAATAGTATTCGACTTTGGCCAAACAGCGACGATCAACGCGAACAAAAGAGGTAGGAAAACAATGCTACTCAGGATCATACATTACCTCATGATCACAAATGAAAGAGCCACAACAACACCGATACCGATGTACATCGCGTACTGTTGCATATTACCAGTTTGGATAGAGCGAACGAACGAGCCCATACCGCGAGCTAGGTCGCCGGCCAAGTAAGTCGCTTTATCGATGAAATTCACATCGATGTAGTACCAAGTGTTTTTGCTGATGCTAACAAGTGGATTGATGATGAAACCGAAGTAAGCTTCATCAACGAAATATTTGTTATACACAAGGTTGTACACAGGCTTGATGCTGTCGGCGATTTTCTTCGGAGTCTCTGGAGACTTCACGTAGAATTGGTACGCTACGATCGCAGAGATCAAAGCCAAACCAACAGAAACGCCCATCAAAGTCCACTCTGTCGTATGATCAATAGCCGTCCAACCTGGGATCGGAGAGATCATTGGGTGCA                                                                                                                                                                                                                                                                                                                                                                                                                                                                                                                                                                                                                                                                                                                                                                                                                                                                                                                                                                                                                    
A===      234      231      111      334      114      224      223      244      141      314      343      413      233      333      313      243      323      214      124      123      121      1
B===      341      241      222      344      322      311      411      331      232      324      434      423      441      444      424      431      414      321      312      412      212      4
RRR=    416.7    173.3     41.6     17.0     16.9      6.4      5.9      5.7      4.4      0.3      0.0      0.0      0.0      0.0      0.0      0.0      0.0      0.0      0.0      0.0      0.0      0
M=     1362.     1445.     1948.        
M=     1815.     1311.     1298.        
M=     1593.     1521.     1011.        
M=      990.     1483.     1503.        
J=   1      -5.9  -3.7   9.6            
J=   2       9.3  -4.5  -4.8            
J=   3       6.1   4.1 -10.2            
J=   4      -9.6   4.5   5.1            
