# Supplementary material for: Regions Enriched with Reverse Complement Triplets in Bacterial Genomes
Source: Int J Mol Sci. 2026 Feb 28;27(5):2301. doi: 10.3390/ijms27052301 (PMC12985086; doi:10.3390/ijms27052301)
Supplement: Supplementary file 1 [file ijms-27-02301-s001.zip › for_send/45/Bdellovibrionota/class/selection.txt]

KOK=         1
KK=    5851  LL=    6420  Z=    5.60  JJ=    5221  DL=   570
A===      111      112      113      114      121      123      124      131      132      133      134      141      143      144      211      213      214      223      224      231      233      234      243      244      313      314      323      333      334      343      413      433
B===      222      122      422      322      212      412      312      242      142      442      342      232      432      332      221      421      321      411      311      241      441      341      431      331      424      324      414      444      344      434      423      443
RRR=    0.652    7.313   15.683    4.622   -2.600   -1.199   -3.250   -0.657    0.208    0.766    9.354    4.622   17.776   -0.885    0.065   -6.671    1.592   47.381   12.252    0.559   -0.081    1.377    1.377    6.144    1.225   -0.341   -0.081    0.314   -1.894   12.577   -0.341    2.860
X1==    0.500    2.054    4.037    2.814    2.054    2.724   -1.378   -1.327   -0.472    1.459    3.586    2.814    6.815    0.877   -0.051   -1.271   -1.378    9.617    4.076   -1.271   -0.201   -1.204   -1.204    3.366    2.332   -0.450   -0.201   -1.015   -1.100    3.500   -0.450    1.660
X2==    1.304    3.561    3.885    1.643   -1.266   -0.440    2.359    0.495   -0.440    0.525    2.608    1.643    2.608   -1.009   -1.266    5.249   -1.156    4.927    3.006   -0.440    0.402   -1.144   -1.144    1.825    0.525    0.757    0.402   -0.310    1.722    3.593    0.757    1.722
CD1=        3        5        7        6        5        5        0        0        1        3        6        6       10        3        2        0        0       13        7        0        1        0        0        6        4        1        1        0        0        5        1        3
CD2=        3        6        6        3        0        1        4        2        1        2        4        3        4        0        0        8        0        8        5        1        2        0        0        3        2        2        2        1        3        5        2        3
GAATGGAAGAATCAACGCACGGTAAGCGCGGTAACGAGAGAATCTTTGCACCGTTGGCAATTGATCTGGATTGTTTGGATCTGGAGCATAACCCCATTGAATATCAAAGTATTCAGCGACAGCCGGTTCAAGAACCGCATCTGAAAAAACAACCGTGTGATTGGTTTTGTTATTCTCCGTCACCCAGCCACGACTTTCAAAGTCAGAAATCATGGATTCTTGAGCATTCTTCAAGAAAGCTTCTTTTTCTTCTTCATTCGCGAACTGAACACGCAGGTTGCGATAGTACTTTGGAGACGGAACGTAATAGCCGAGTTTTCTTAAAAGAGCGGCTCTCATCAAAGTTGTGTGAGAGTAACGGCTGAGGCTTAAGCGATAGAAAAGACCCGGGCTTTCAATGGATTGAACGCGAGACATGTATGTGAAGGGCAAAGCGGCTTCTTCAGAAAGGAACTGCACACCGCGAGCGGCCGCAGGATAAGCGCCAGGAACGTTTTCCACCGCATCGTAAATACGGTTTTGCCACATCTTGTTTTCGATAGGATTGAAGGTGCTAAGGTCCGTTCCTTG
KOK=         2
KK=   16291  LL=   17310  Z=    5.46  JJ=   16201  DL=  1020
A===      111      112      113      114      121      123      124      131      132      133      134      141      143      144      211      213      214      223      224      231      233      234      243      244      313      314      323      333      334      343      413      433
B===      222      122      422      322      212      412      312      242      142      442      342      232      432      332      221      421      321      411      311      241      441      341      431      331      424      324      414      444      344      434      423      443
RRR=   30.959    3.498    3.764   16.811    0.376    0.044    2.685   -0.588    0.280   -0.752    0.175   -0.292    6.600    0.097    0.612   -0.253   -1.465    2.940    0.171   19.862   -0.001   33.415   -0.619    8.943    1.485   -0.279   -0.433    0.135   18.052    4.574    6.005    0.058
X1==    5.618    2.554    2.230    3.391   -0.471    0.052    1.637    0.955    1.234    0.858    1.213   -0.075    2.567    0.101    0.739    0.643    2.280    2.528    0.084    5.964   -1.186    5.923   -0.360    4.669    3.349   -0.142   -0.608    0.762    3.762    1.114    1.890   -0.871
X2==    5.511    1.370    1.688    4.957   -0.798    0.847    1.640   -0.615    0.227   -0.876    0.145    3.898    2.571    0.961    0.828   -0.394   -0.642    1.163    2.040    3.330    0.001    5.642    1.719    1.915    0.443    1.964    0.712    0.177    4.799    4.104    3.177   -0.066
CD1=       11        7        6        7        2        3        5        4        5        4        4        2        6        2        4        4        6        8        3       13        1       12        2        9        8        2        2        4        8        4        5        1
CD2=       15        6        6       13        2        4        6        2        3        1        3       11        7        5        5        2        2        4        6        8        2       11        5        6        3        6        3        2        9        8        8        2
CGGATTCTCCTCGCGAAGTCAGTTGCGCGACTTCACAGTCTGAACAAGGTCCACCCGCTTTTCCTTGCTCTTGTACGACACGATTGGCTTGAGACACATTTTCGATTACTTTTTCTGCCGTCTCCGTAGCGGGAACACGCAGTGCTGGCGTTTCCTTTGTCGTCTTCACTTGCGTCGCGACTTCCACAGTTTCTGTCGAAGCATTCTGCTTCATCTCTTTTTCACCCGGATACAGTTTCATCGATGGGTTTGCGGTGTTGTAGTAAACCCAGACGGACTCGCCCTTATGAGGGCCGGATGTCAGTTCCACTTTCAAACCGTAATTTCCAGAATTAAACTTTTTAGTTTCTTCGATACGCGCACGCGTTCCGGGCGGCATCACAAATTTTACGTTTTTCGTGGATTTAAGAAAATTCGCTGAGTAACGAGCGTTGAAATATCCTTCAAGCTCAACGATATCCCCGCCCTTGAAACCAAGACAAAACACGATGAATAAAATAAGGGCATGTTTCAGAAATCGCATCAAAAGTCCTATCGGACTTTCCAAAACACTTCGCAACCCCAACCCATAAAATTATTGAAGTTTCCCTAGTATAGCGACGGTAATTCTCAAATTGAGACGACAATATTACGAAACGAAAAAGGACCGATTTCTCGGTCCTTTAGGATTACACCTTAGCTTGGCAAGACGGGCATACACCGTACAGCTCTAAAATGTGGTGGGTCAGCTTAAAACCGAACTGATGCGCGACTTTTTCTTGAAGACCTTCGATGGCTTTGTTTTCAAACTCGCAAATCTTTCCGCACTTCACGCATGTTAAGTGGTCGTGGTGACCTTTCGGAGTCAGCTCATAGCGCGCTGGCAATCCGCCCATGCGCACTTCTGTCACGAAGCTGCCCTCTGTCAGCGTGCGAAGGAAGCGATACACTGTCGCAAAACCAATATCTGGATGGTCTTTATTTAGCTTTTCATAGAGCTCTTGAGCTGTGACGTGGCGGCGGCCATCGTGCAAGGCCTTT
KOK=         3
KK=   30121  LL=   31020  Z=    7.85  JJ=   30001  DL=   900
A===      111      112      113      114      121      123      124      131      132      133      134      141      143      144      211      213      214      223      224      231      233      234      243      244      313      314      323      333      334      343      413      433
B===      222      122      422      322      212      412      312      242      142      442      342      232      432      332      221      421      321      411      311      241      441      341      431      331      424      324      414      444      344      434      423      443
RRR=   15.503    1.298    2.018   17.777    0.005    8.060    4.260    0.487   -0.358    0.408    0.132   -2.114    0.008    2.017    0.005    1.186    0.417  113.641   12.950    0.411   -0.107    0.831    4.850    0.127   16.118    0.132   -2.684    0.301    0.307    8.615    4.621    2.185
X1==    3.112    0.994    1.167    4.104   -0.016    2.039    2.053    1.167   -0.423    2.136    0.722    2.349    0.008    2.163   -0.016    0.808   -1.032   10.129    3.651   -1.039    0.157   -0.589    1.672    0.172    4.984    0.722    3.915   -1.160   -1.156    1.461    1.436    1.461
X2==    4.982    1.306    1.729    4.332   -0.302    3.953    2.075    0.418    0.847    0.191    0.183   -0.900    0.942    0.932   -0.302    1.468   -0.404   11.219    3.547   -0.396   -0.686   -1.410    2.902    0.736    3.234    0.183   -0.686   -0.260   -0.265    5.899    3.218    1.496
CD1=       11        6        5       10        4        6        6        5        2        5        3        7        2        5        4        4        1       18        8        1        2        1        4        2        9        3        7        0        0        3        4        3
CD2=       12        6        5        9        3        9        6        3        4        2        2        1        3        3        3        5        2       22        9        2        1        0        6        3        6        2        1        1        1        8        6        3
GCTTTCTTGCTTGAAGGCGCAGCGAAGTTCCACGGGCCTAAGCTTTTAGAAGTGCTTGAAAAACACTACGGAAAAAAAGCGACGGTGCACTTAAGAGTGCATGCGGTTGTCGATCAGGATCACTATGAAGAGGGTCAAAAATTCTTGGAACTTTTAAGTGAAAAAGATTGCGACTATATAGCCAAGAATATGCTGCAATCGGCGGTCCTTTATTCCCGTATGGTCGAAAGAATGGCAGAACAATGTAAAACAAAGGCACGCAAAGCCGCATAAACAGAACACGAATTCAAAAATAGAAAAGGCACCCCTTGGGTGCCTTTTCTATTTTAAGAATCAACAATTTAAGAACTAGTTGTGAACTGGTTCTGCGGTCTCAATCACCAACAAACCTTCAACACGTTTGTTGCGCTTCAAAGGACTGATCAATTTCACTTGTTGCATGAATGATTGTCCGTCTTCTTTCACTTCTTTTAGAAGATGCGGCTCGATATCAGGAACATGGCTGTCAGGGATTTCACCTGTAGCTACCTTCACGCCCAGATCGAAAATCTTCATTGTCATCGCAGCATTGCGCTCATAAAGATTCCACCACTCGACAGAGTACAGCTCTTCCAAAGTGTAAGAGCAGCATTCAAAGAATTTGAAATTGCGGTAAAGCTGTTTGTTATCTACAGAATAGATTTCGACAAGATTTTCATCCGTCATGTGATTGAAGACATCCGCACGAGGAATGAAATCAAGTTTGCGGAAGGCTCTCCATACGAAACTTGAGTTGTCTTTTAACTTATAACCTTCTGCAATTTGTTCTTCACAAAGCTCTTTGAAGAAAGTGATGCTAGTAACGATCTCTTGCATTTTTTCGTAAGAACATGCTTGAAAATGAGGCAAACCTTCAACGTA
KOK=         4
KK=   44851  LL=   45750  Z=    6.63  JJ=   44701  DL=   900
A===      111      112      113      114      121      123      124      131      132      133      134      141      143      144      211      213      214      223      224      231      233      234      243      244      313      314      323      333      334      343      413      433
B===      222      122      422      322      212      412      312      242      142      442      342      232      432      332      221      421      321      411      311      241      441      341      431      331      424      324      414      444      344      434      423      443
RRR=   19.798   33.542    4.676   14.242    1.130   23.552    2.058    1.396   -0.431    5.077   -0.003   -0.031    3.255    2.511   -0.514   -0.195    2.557   25.714    8.973   -1.109   -0.026    0.066    2.163    1.256    2.363   -1.258    2.586   -0.008    0.097   28.463    3.255   11.215
X1==    3.426    5.025    1.898    4.451   -1.674    3.698    2.268   -0.817    0.418    3.003    0.015   -0.200    2.879    2.055    0.762   -0.238   -1.585    5.366    2.080    1.074   -0.022   -0.084   -1.467    1.885    2.272   -0.700    1.391    1.081    1.774    4.859    2.879    2.545
X2==    5.779    6.675    2.463    3.200   -0.675    6.370    0.908   -1.709   -1.033    1.691   -0.198    0.155    1.131    1.222   -0.675    0.818   -1.613    4.792    4.313   -1.033    1.186   -0.786   -1.474    0.666    1.040    1.795    1.859   -0.007    0.055    5.857    1.131    4.407
CD1=        8       11        5        9        0        8        6        1        3        6        2        2        6        5        4        2        0       11        6        4        2        2        0        5        5        1        4        3        4        8        6        5
CD2=       14       15        7        8        2       13        4        0        1        5        2        3        4        4        2        4        0       10        9        1        4        1        0        3        4        5        5        2        2       10        4        8
ATTTTTGCTTACTTGGAAAATAGGGTTAGGACTTTTTTTGAAAGGGGTTTTTCCATGTTGAAGGTGATCGCGGAGAATTCTCAACACAAGTACATCGAAATTCTGGTGGATGGCGACATTAATAAAGATTCTGTGGCTGCGCTTTTAAGCCTGATGCAACAAAGAATTTCCGAATGGGGTGAGGTCAATGTCCTTGAAGATGTTCGCGACATTGGCAAAGTGGAACTGGCGGCCTTCTGGAAAGATCTCCGCTTTGGAATTAAAAACATGGATAAGTTTCCGCGCGCCGCCATTGTAACGGACATTCATTGGGTAAAAAATATTTCTAACTTTTTAGATCCTATTGTTTCGATGGATATTGAAGTTTTTGCGCGTAAGGATATCGAGCGCGCCCGCAATTGGCTGTCAGGAATTGAACCAGCGACACCTTCACCGACTCCAGAAGATCTTCCCCCTTCACCATAAATGAAAGCTCAATGGGGAAAGCAAGCTTTCCCCATTGTTCCCTCAGGCGGATTGATCCTTGATAAGCCGGCGGATCGCGTTCACAAGTTTTTTGGTTTCTATAGGCTTAGGAACGTACATCTCAAAACCAGCATCCAGAGCCCTCGATTCGGTTTGTTTTGAAGTAAAGGCCGTTAAGGCCAAAGCGGGAATATGATTTTCGGCAGATTCAAGACCGCGCACGGTGCGTATGAACTCGATACCGTTTTTACCCGGAAGACCAATGTCACTCACGATAGCGTCCGGCTTCATCTGTTTTAAGAGCTCTTGCGCTTGATCCGCATTTTCGGCAGCGACAACTTCAACACCGTACTTTTTTAAAATGAGCTTAATCATGCGCAAGGCATCGGGTTCATCTTCGACGACCAAAATGCGACGGCCCCGCAATTCTCGCAC
KOK=         5
KK=   51871  LL=   52920  Z=    6.68  JJ=   51721  DL=  1050
A===      111      112      113      114      121      123      124      131      132      133      134      141      143      144      211      213      214      223      224      231      233      234      243      244      313      314      323      333      334      343      413      433
B===      222      122      422      322      212      412      312      242      142      442      342      232      432      332      221      421      321      411      311      241      441      341      431      331      424      324      414      444      344      434      423      443
RRR=   32.260   -2.089   -0.097   22.503   -3.132   11.933   -3.237    0.295   -0.399    0.056   -1.488   -1.588   -0.258    0.758    0.043    0.687   -1.878    3.354   10.808   54.359   -0.733    0.839    6.406   42.601    0.021    0.285    8.027   -0.029   15.961   15.961    0.269    0.601
X1==    4.357   -0.799    0.322    5.583    2.452    4.401   -1.001    0.869    1.015   -0.081   -0.350    1.347    0.280    0.643   -0.257   -0.677    1.497    1.745    3.582    6.093   -0.556    0.392    2.993    5.077    1.058    0.280    2.968    0.063    4.362    4.362   -0.980   -0.888
X2==    7.404    2.614   -0.301    4.031   -1.277    2.712    3.233    0.340   -0.393   -0.696    4.252   -1.179   -0.921    1.179   -0.165   -1.014   -1.255    1.922    3.017    8.921    1.316    2.140    2.140    8.391    0.020    1.019    2.704   -0.460    3.659    3.659   -0.275   -0.677
CD1=       12        2        4       12        8       11        1        5        5        3        2        5        3        3        3        2        5        6        8       14        2        3        7        9        5        3        8        3        9        9        1        1
CD2=       16        8        2       10        1        7        9        3        2        1        9        1        1        5        3        1        1        6        9       17        4        6        6       18        2        4        6        1        7        7        2        1
AAAGTGTTCGCAGAGGCGTGAACTTCATAGCCCACCCCTTGCACATCAATCAAAGCGGAGTCATTTAAGACTTCAATAATTTTTCCACGTAAATAACCAATCATAAACTCACCGCTCTTTGCAGGATGGATTTCTTTTTAATTTCAAAAGCATGGTGGCAAGCCATAGCCAACGCATCGGAAGCGTCAATACGATTGATCACTTTGATGTTTAAGATGGCTTTCAGAATCGCCTGCACATCTTCTTTGCTGGCACCACCGGTTCCGGTGACACCTTTTTTTACAACACGCGTGGCGTATTCAAACACATCAGATCCACCCAAACCGGCTTCATACATCACCACGCCGCGAGCATGTCCCAATTTGAAAGCGCTGTCCGCGTTTTTTCCCAGAAAGATTTTTTCGATGACAACCTGATCCGGCTGATACTTCGTCATGACTTCGCGGAAAGCAGAACCCAATTCTTTCATGCGATAAGGAAAGGCCTGATCCGCATCCAATAAAATCACGCCGTGATTGATATGTTCAATCCGTCCGTTTTCCACTCGGATGACTCCGAATCCTGTTATGCGAGATCCCGGATCCACCCCGAGGATTGTCACTGACATTTCCACCACCAATAAAAGTGTGCCGTCATATTCTTTGAGCAATAGAATTGTGCACTTGTTTTCGATTTTAGTGAGAAGTATTGCTTAGTCAATAAATCTGAAATACTATTTCCTAGAGAGCACTCACAAAACGGTCACGACCGCGGCGCGAAGGGATCAAGCATTGATGAAAATAGATGCAAGCACCATTGAAAAGTACCAGCAGATTCTTGAGAAAGATCCCAATTCTCAGGTTTTCGCTCCGCTGGCCGAAGCCTATCGCGAAATGGGTTTACTTCCTGAAGCCAAAAAAACCGTGACTGCAGGCGTTCAACGCCACCCGCAATTTGTGGGCGGACTTGTCACGTATACAAAAGTGATGCGCGATCTTGGAGAGCTGAATAAGGCCCTGGACGCGGCTAAGCGAGCGACGTCTCTTTCTCCCGAAAATATTTTGGCGCATC
KOK=         6
KK=   72781  LL=   73650  Z=    5.22  JJ=   72721  DL=   870
A===      111      112      113      114      121      123      124      131      132      133      134      141      143      144      211      213      214      223      224      231      233      234      243      244      313      314      323      333      334      343      413      433
B===      222      122      422      322      212      412      312      242      142      442      342      232      432      332      221      421      321      411      311      241      441      341      431      331      424      324      414      444      344      434      423      443
RRR=   50.118    0.042    3.791    3.043   -2.504   18.169    2.485    0.022    0.079    0.753   -0.194    6.763   -0.518   -0.121   -0.233    1.069    0.041   12.710    4.274    1.889   13.698    0.908    0.441    3.669   -1.682    0.906   -0.498    0.892   -1.943    7.737    0.562   13.700
X1==    6.179   -0.052    2.270    1.550    1.671    5.810    0.954   -0.036    0.576    0.594    0.333    3.445   -0.307    1.359    1.671   -1.751   -0.320    4.131    2.276    1.157    4.754    1.009    2.945    1.396   -0.575    0.973    1.219    1.239   -0.917    1.675    0.333    3.620
X2==    8.110   -0.819    1.670    1.963   -1.499    3.127    2.603   -0.592    0.137    1.269   -0.583    1.963    1.689   -0.089   -0.140   -0.610   -0.127    3.077    1.878    1.632    2.882    0.900    0.150    2.628    2.928    0.932   -0.408    0.720    2.118    4.618    1.689    3.785
CD1=       14        3        7        5        6       13        4        3        4        4        3        8        2        4        6        0        2       10        6        5       11        4        7        4        2        4        5        5        1        5        3        8
CD2=       14        1        4        5        0        6        6        1        2        3        1        5        4        2        2        1        2        6        5        4        5        3        2        6        5        3        1        2        4        7        4        6
TCAGGTTCGGTAAATCCTAAAGAAAGACTCATGATCGTGCCTTGACTGAAACCCAAAAGAACAATTTTACGGGAATCAACTTCAGGATGCGATTTTAACTGATGAATAAAATCTTTTAAAAGAAGGCGGGAGCTTTCCGCCTCTTCGCGATTGTGCAGAGGTCCCTCCGCCGTGAAGCGAACTTGGAACCAGGCAAAGCTCTCAGGCCCCATCACTAAAGGCGCGCGCAAACTAAGGACGGCGAATCTTGGATCCAGCGAAGAAGCCAACTCCGCAAGATCCTTTTCGTTGGAACCGACACCATGAAGAGCGATGATCACAGGCGACTTACCCTGGCTTTTTTCTTTTGCCGGAATGTAAATCGCCTGCAGCTTGCTATCTGTTTTCATATCATCCTTTTTTACCCAAGCTAAACCCACGCATAGAAATAGAACCCATGTCATAACCTTCAAACTGGAACGCCAGTTCATCTTTCTCATCTGCGGCTCCTAAAACATACAGCATTGGTAAATAGTGATCGGGCGTAGGAACGCTTAAGCGTCCTGCTGTGGATTTCATAAATTCTTCAGTAAGTGCTTTAAAGTCGCGATCGACCAGTTTTTCTTTGGCCCATTCGTCAAATTCGATCGCCCAATCTTCACCTTGCAATGGCTTATCCCAGTTCGCTCGGCGTAGGTTGTGAACGATGTTGCCGCTTCCCACGATCAAGACGCCTTGCTCTCTTAATTTTTTAAGAGTGCGGCCTAACTCAAAGTGAAATGCGGGAGGTTCGGACATATCGATACTCAATTGTAGAACCGGGATATCGGCCTGCGGATACATCTTACGAAGCACCGCCCAGGTTCCATGATCCAATCCCCACGAGCTGTC
KOK=         7
KK=   75661  LL=   76290  Z=    4.95  JJ=   75661  DL=   630
A===      111      112      113      114      121      123      124      131      132      133      134      141      143      144      211      213      214      223      224      231      233      234      243      244      313      314      323      333      334      343      413      433
B===      222      122      422      322      212      412      312      242      142      442      342      232      432      332      221      421      321      411      311      241      441      341      431      331      424      324      414      444      344      434      423      443
RRR=   27.220   -0.292    2.700    1.440    2.296    0.696   14.790   -0.000   -0.130   -2.208   25.668    2.736    3.295   -3.679   -3.043    3.947    0.360   12.338   14.879    0.849    0.134    0.135    0.419    1.160    4.085   -0.132    6.460   -0.223    0.113    3.000   -0.221   -0.360
X1==    5.696    1.275    1.891    1.765   -1.482    7.106    4.598   -0.488   -1.326   -1.147    5.683    1.765    0.535   -1.216    1.964    2.507   -0.620    3.074    4.352   -1.326   -0.335   -0.393   -1.223    1.967    1.500   -0.323    2.225    0.937   -0.103    1.807    0.535   -0.103
X2==    4.779   -0.229    1.428    0.816   -1.549    0.098    3.217    0.000    0.098    1.924    4.517    1.550    6.160    3.026   -1.549    1.575   -0.580    4.014    3.419   -0.640   -0.401   -0.343   -0.343    0.590    2.723    0.409    2.904   -0.238   -1.100    1.660   -0.413    3.499
CD1=       10        4        4        4        0       11        8        1        0        0        8        4        2        0        5        5        1        6        8        0        1        1        0        4        3        1        4        2        1        3        2        1
CD2=       10        2        4        3        0        2        6        2        2        4        7        4        9        5        0        4        1        7        6        1        1        1        1        2        5        2        5        1        0        3        1        5
GGCGAACAAAAATGGATGCAGATGTACACGTCGCTTGAAAAAGTGATGGTAGAGAAAAAGAAAATCTACCCTAACTTGGATTTCCCAGCGGGTCCTGCTTACTACATGATGGGCTTTGAGATCGACTTCTTTACGCCGATCTTCGTGATGGCTCGTACAACGGGCTGGTCTGCTCACATTATGGAGCAAGCTGCAGACAACCGTATCATCCGTCCTCTTTCTGAGTACGTGGGTCACGAACAACGCAAAGTTGTTCCTTTGTCTGAAAGAAAATAATTTAGAGAAATCTAAAATGAAAAAGGGAGCGGTATCGCTCCCTTTTTTTTGGCTCTAGTGAATTGAGAGCTGCTGGCGCTCGTGGCTGTAGGCCACTAAAATGCGCTCGATTTCTGGATCTTCCGTATTCAAGCTCTCTTTGGTCGTTGGTAACGCCATCAAGTAGTCGCTTTTACGAACCATGTTTTGAAAATCAAATTCTTTTAAATCCTTAAAACGGCCCATTTGACGACGAACTTTGAAAAGAGACGTCATGGATTTAAGATGCGCCAAAGTCCCCTCGGCGTATTGAGTCCTCATCGTTGTTAGATCAATGTTTTGACGCCATCTTTGAAGTGTTCCCATAGACGAAGC
KOK=         8
KK=   88981  LL=   89880  Z=    4.92  JJ=   88981  DL=   900
A===      111      112      113      114      121      123      124      131      132      133      134      141      143      144      211      213      214      223      224      231      233      234      243      244      313      314      323      333      334      343      413      433
B===      222      122      422      322      212      412      312      242      142      442      342      232      432      332      221      421      321      411      311      241      441      341      431      331      424      324      414      444      344      434      423      443
RRR=   25.890    1.639   -0.800   46.951   -0.631   -1.969    0.032    2.203   -0.067   -0.861   -0.530    0.165   -0.921   -1.753    0.849   -1.605   -0.956    4.841   19.091   18.382    1.059    4.503    7.480    0.781   -0.225   15.146   -0.116    0.449    1.278   16.067    0.134   -0.802
X1==    5.674    0.765    1.295    5.955   -1.064   -0.946    3.275    1.986   -0.304   -1.394   -1.311   -0.648   -0.539   -1.233    0.765    0.979   -0.811    1.265    4.080    3.546    1.196    2.169    3.602    1.713    2.970    6.412   -0.830    0.974    4.447    6.073   -0.539   -0.431
X2==    4.563    2.141   -0.618    7.885    0.593    2.083    0.010    1.110    0.222    0.617    0.404   -0.255    1.709    1.421    1.109   -1.639    1.179    3.827    4.679    5.184    0.886    2.076    2.076    0.456   -0.076    2.362    0.139    0.461    0.287    2.646   -0.249    1.860
CD1=       11        4        4       10        1        1        7        5        2        0        0        1        1        0        4        4        1        5        9        8        4        5        7        4        6       10        1        3        7        9        1        1
CD2=       14        8        2       18        5        6        3        5        3        3        3        3        5        5        6        0        5        8       10       11        3        5        5        3        2        6        2        2        2        5        2        4
GCAGGGATTTCAGTGCTCGCTTTTATGAAGAACGCGGATTGGCCGGCAGCTTCCGGTCAAACTATTGACTCTGGTCGCAATATGAACGTGATGCCGATGGCGGATCTTAACATTCGTTTGTTTCAAAAGTGGGATTTCTATCAAGGCTTAGGGCCTTTGGCGGAAGGATCCACAATGTGGAAAGTCGGAGCCACATACCGATTCTAAAAAGGCTTTAAGAGAATTAAAAAAGGCGCAGTCGATAAACTGCGCCTTTTTATTTTGTGATGTCGAAAATCTATTTCACAGGAACAGCGACATGAAGAGTCACTTCATCTTCAACGCCAACACCCATGTAGTTGATATCGCTGATTCCAAAGTCAGACAAAGTCAGTTTGAAATTCGCTTTCAAAGTTTTGCCTTCTACTTTGTATGTGCCTTCAACGTCTTTTTCTACGCCCTTGATTTTGATTTTGCCTTTACCTTTACCGCCTTTACCCGTTGCTGACACTAGAACAGCCTCTGGGAAAGCTTTTGTATCCAGGTGCTTTTGCGTGTGCTTGTCACGAAGCTCAACACCGGTTTTTAGCGTGCGAAGATCAACGATGATATTTTCCGCAGAAACTTCGTCACCCTTCACTGTCGCTTGGCCTTTTACAGAGCCGGTCTTCGCTTTGAAATCCCCCATCGGATTTAGAATCACATCTACAGTGACACTTTGAGCAAAAGCTGCGCATGATAAACTTGTTGTTAAAAACAAAGTTGCTAAAAACTTCATTAGAAAAATCCCCCTAAGTTCAGTGATTGTTTTAGTTCAATTAAATTATTTAATGCTATTGATCCAGTCAGCGATGGCCTGCACTTCCGCCGCAGAAATGCTTCCGCCTGAAGGCATGCTTTTCGCCCCACCGCCCGAAGATC
KOK=         9
KK=  101131  LL=  101580  Z=    4.55  JJ=  100921  DL=   450
A===      111      112      113      114      121      123      124      131      132      133      134      141      143      144      211      213      214      223      224      231      233      234      243      244      313      314      323      333      334      343      413      433
B===      222      122      422      322      212      412      312      242      142      442      342      232      432      332      221      421      321      411      311      241      441      341      431      331      424      324      414      444      344      434      423      443
RRR=   10.940    0.493   -0.388   31.369   -0.694    0.035   -1.778   -0.918    1.187   -0.864   -0.119   -1.209   -0.028    1.031   -0.235   -0.995    0.234    0.024    0.019   63.110    0.093    7.645    1.717   -0.813    3.548    1.761   -3.980    0.203   -0.102   -0.813   -1.798   -0.170
X1==    4.729   -1.174   -0.098    6.999    0.559   -0.317    1.590    2.780    1.408    0.848    0.990   -1.001   -0.010   -0.918    0.559   -1.180   -1.123    0.235    2.000    7.447    0.532    2.473    1.572    0.813    1.802    0.990    4.826    0.834   -0.020    0.977   -1.010   -1.016
X2==    2.313   -0.420    3.960    4.482   -1.243   -0.111   -1.118   -0.330    0.843   -1.019   -0.120    1.208    2.729   -1.124   -0.420    0.843   -0.208    0.100    0.009    8.475    0.175    3.092    1.092   -1.000    1.968    1.779   -0.825    0.244    5.168   -0.832    1.779    0.168
CD1=        6        0        1        8        2        1        3        4        3        2        2        0        1        0        2        0        0        2        4       10        2        4        3        2        3        2        7        2        1        2        0        0
CD2=        5        1        6        7        0        1        0        1        2        0        1        3        4        0        1        2        1        1        1       10        1        4        2        0        3        3        0        1        6        0        3        1
GCTAAAAAATGAGATCTCTAAAACTCATCGTCATCAATGCGCTAACTCTGATCATCGGTCTGGGTTTGATGAGTGGTTCTGTTTCCCAAAGAAGTGCGGAAGCCGCTCGTTTTGAAAACATCCCTTCACTTCAAGTCAATCGCTTGGGGAATTTGCGTGGGCAGTACCTGACAGTTCTTTACGCTGTCGGTTCCCGTCCGTTTATTTCTACGGACTCTTCGCAAATCACGATCTCTCAAGTGAAAGAGTCACGCACGGTTTATATCTCTGCGGACTCGATGTCTTTGCCTTCGGTGCAAGTTGAAAAAGAAGGTTTCCGTCCTTCTTACAACATCATCGTCTTTGTTGTTTCTCCTCAGCCGAACTATAGCTGGGTGAACGCGGATGGTTCAGCACCTCAAGGTATGAGTATCACAAACAACCGCATGAGCTCTTTGATCAATGCGATCA
KOK=        10
KK=  102781  LL=  103560  Z=    6.76  JJ=  102781  DL=   780
A===      111      112      113      114      121      123      124      131      132      133      134      141      143      144      211      213      214      223      224      231      233      234      243      244      313      314      323      333      334      343      413      433
B===      222      122      422      322      212      412      312      242      142      442      342      232      432      332      221      421      321      411      311      241      441      341      431      331      424      324      414      444      344      434      423      443
RRR=   90.285    2.108    0.433    0.462    0.110    1.451   -1.105    0.209   -0.903   -0.072    0.801   10.735   17.973    0.856   -1.577    2.199    1.214   11.010   -0.643    6.723    3.605    0.102    2.884   -0.040    6.226   -1.003   -3.261   -0.099   -1.500    9.535    5.367    0.834
X1==    7.017    1.640    1.116    2.717   -0.074    0.877   -0.831    0.539   -0.375    0.287    1.918    2.717    3.962   -0.644    1.069   -1.627   -0.831    3.256   -0.653    2.128    1.263    0.108    3.065    1.123    4.081   -0.808    2.634    1.306   -0.609    3.872    2.599    0.138
X2==   12.867    1.286    0.388    0.170   -1.476    1.655    1.329    0.388    2.407   -0.250    0.418    3.952    4.536   -1.329   -1.476   -1.351   -1.460    3.382    0.984    3.158    2.855    0.941    0.941   -0.036    1.526    1.241   -1.238   -0.076    2.462    2.462    2.065    6.051
CD1=       17        6        5        7        3        4        1        4        2        3        5        7        8        1        5        0        1        7        1        6        4        2        6        3        9        1        6        4        1        7        6        2
CD2=       19        4        2        2        0        4        4        2        5        1        2        7        7        0        0        0        0        7        4        6        5        3        3        2        3        3        0        1        4        4        4        8
ACGTGCAGCGATGTCTTTCACTTTATAAACTTTTTTGTCGAACGAAAAAAGATGAGCTTCAAGTCCCGTCGCGGCCTTCACTTCGCTTGTCGGAATATTAAGCTCTTTTGCCAAGTCAAAGACGCGAGTGTGTGAGCTATCAAAAAACTCGGCACCTAATTCCGCAACGGGCCCTCCTTGCGGAAAGACGGTCACGGACTGAACACGCCCACCGACTCGTGAGGAGGCCTCGAAAATACGGAATGGAATTTTGCGTTTTTTAAGTTCAAAGGCGGCAGAAAGTCCCGCCGCACCCGCCCCCAGGATGACGACTTCATTTTTAAAATTTCTTTTATCGCCCATAAAATAGCGATCTAAGCTTGTGCAGCTGCTAAGTGCCATAGCTGACGTGCCTAGAGCAGAAACTTTTAAAAATTCACGGCGAGTAAAAGAACTTTTTGCCATCAACCCCTCACATGCATAGAATGGCAACACTTTGGCACAGAATCAAATCAATCTCATAAATCTAGAAAGAATGTTTGATGATTTAGCACAGAATAACTGGGCGGCTTCATCCACAGTTTTCACTCGAGAATTCTGCCAAAATCTTGCCCACGAGTGTCAAAAACTTCACTCGGAAGGAGCCTTTCAAAAAGCCTCGATCGGACGCGGAGTCACAAAAACAGTTCACACAGAAATCCGTGGTGATTTCACTCTGTGGATCGAAGAGGACGCCGCGACTCCTTTGCAGAAAGCTTTTCTGTCAAATCTGCAGTTGCTTTTACAAAAGCTTAATCAGGA
KOK=        11
KK=  103951  LL=  104970  Z=    5.15  JJ=  103861  DL=  1020
A===      111      112      113      114      121      123      124      131      132      133      134      141      143      144      211      213      214      223      224      231      233      234      243      244      313      314      323      333      334      343      413      433
B===      222      122      422      322      212      412      312      242      142      442      342      232      432      332      221      421      321      411      311      241      441      341      431      331      424      324      414      444      344      434      423      443
RRR=   19.856   15.029    5.048    8.201   -0.197    7.264   -2.772   -3.885    0.388   12.487    3.242    0.001    0.282   -0.736   -5.070    2.025    1.228   42.942   37.032   -0.402   -0.721   -0.782   -2.490   -0.847    5.145    0.862   -1.125    0.197    0.619   26.891    0.441    1.615
X1==    4.218    3.502    4.690    2.126   -1.749    4.570    3.567    1.948    0.844    5.911    1.688   -0.006   -0.581   -1.290   -1.749   -1.640   -1.580    6.622    4.661    0.223   -0.215    3.998   -0.797    2.831    1.532    0.175   -0.876    1.030   -0.449    5.994    0.175    1.967
X2==    4.708    4.291    1.076    3.858    0.113    1.590   -0.777   -1.994    0.460    2.112    1.920   -0.094   -0.485    0.570    2.899   -1.235   -0.777    6.484    7.945   -1.800    3.349   -0.196    3.125   -0.299    3.359    4.927    1.284    0.191   -1.378    4.486    2.522    0.821
CD1=        9        9        9        5        0       10        8        5        4       10        4        2        1        0        0        0        0       15       11        3        2        8        1        6        4        2        1        3        1        9        2        4
CD2=       17       14        6       12        5        6        2        0        4        6        6        4        2        4       11        1        2       13       16        0        7        2        7        2        8       11        4        2        0        8        7        3
CTTTTAGGCGCGGTGTTTGGATTGTTAGGTCCCTTCTTTCAAAAGGAATTCATTGATCAACTGACGGGACAACAAGGGCATTTGCACCTTGTGGATTTCTCAAATCCCCTGACCTATGTTCTAGGTGCATTCTTCTGCGTCTTGATTGCACAGGCGTTTTCGCAACTGACGAACTATCTAAGCATCCGCGAGTCTTTGCATATGCAAAAGGTTTTTGCACAAAGACTTTATGAAAAAACCTTGCACCTGCGAGTCGACACAATGAGTGGCAAACCTGTGGGTGAAATCGTTTCTTTATATGCAACGGACGTGCAAGGGGCGACGGTGTTCTTAGATCAAACCTTGCCTGCCGGAGCCTCGACTCTTTTTCCATTGATCCTGGCTCCATTTGCGATCTCGATTCTGTTTGATGTTCCTATTTGGCCGACCGTCCTTTTGATGTTCGCGATTGCAACACTGAACACCTTCATGGCGTTTCGCCAATCGAAGTTCTTTTTTAACTTTAAGCAATTAGCAGCAGAGCGTATCGGACTTGTGAATGAATGGATTCAAAATATTCGCACCATCCGCATTCTGGGATGGATTCGTCACTTTGAAGCCAACATTTTTGTAAAACGTGAAATTGAAACTCGCAATCGTGTCTTGATGGTGACCAATGGTCAGATCATGAACTCGATTTCTTCATCGATCACCTTTTTCTTAAACGTCGTCGCCTTAGGTTCCTTGGTGCTTTATACAAAACACCAAATGACAAGTGGCGAGCTTTTAGCGCTTCTTTGGATTGTCGGAGTTTTCTTAACTCGTCCTTTCCGCCAAATGCCCTGGTTCTTCACCTTCGCTTTTGATTCTTGGACATCGCTCAAACGTCTGGAAGATTTTCTTTCCACCAGAAACAATGAAACTAGTGGTGAAAAAGAACTTTCAAACCAAGAACGAAAACGCGAAGAGAAATTTGCGCTGCAAGTTCGCAATTTAAATCTGTCGATCAGTGGAAAACGCATTTTAAAGAACATCAATTTG
KOK=        12
KK=  114571  LL=  115560  Z=    6.26  JJ=  114481  DL=   990
A===      111      112      113      114      121      123      124      131      132      133      134      141      143      144      211      213      214      223      224      231      233      234      243      244      313      314      323      333      334      343      413      433
B===      222      122      422      322      212      412      312      242      142      442      342      232      432      332      221      421      321      411      311      241      441      341      431      331      424      324      414      444      344      434      423      443
RRR=   68.720   -1.084   -2.647    2.800   -1.316    3.046    0.034   -0.171   -0.490    0.615   -0.520    7.539    0.302    6.416    2.714   -1.663    0.437   23.366    1.512    9.437    2.406   24.302    3.865   -0.824    6.417    0.192   -0.010    1.128    8.506    0.298    1.421   -1.140
X1==    8.282    1.206   -1.228    0.808   -1.947    1.151   -0.356    0.476    1.151    0.266    3.954    3.268    0.552    2.315    1.206   -1.173   -0.356    5.421    0.355    2.894    1.633    3.419    3.419   -0.585    2.778   -0.129   -0.295    2.016    2.422    0.916    2.593    2.422
X2==    8.298   -0.899    2.156    3.467    0.676    2.646   -0.096   -0.358   -0.425    2.310   -0.132    2.307    0.548    2.771    2.250    1.417   -1.230    4.311    4.258    3.260    1.473    7.108    1.130    1.407    2.310   -1.491    0.034    0.560    3.512    0.326    0.548   -0.471
CD1=       20        6        1        4        0        5        2        4        5        3        8        8        3        5        6        1        2       12        3        8        5        7        7        1        7        2        2        5        5        3        6        5
CD2=       19        2        6        9        5        7        3        2        2        5        2        7        3        7        8        5        1       10       11        8        4       13        4        5        5        0        2        2        6        2        3        1
CCAGATTCATCAATCAAACCGTCGTGGCCAACTGAGTTCTTCTTGCGAGAGCGAAGAATCCAAACCGGTCCCTGCTGCCCTACAAAATACACGAGGTCTTTCTCGTTTTGTTTCAAAGAAGACGCCTGCCAGTCCAAAGCATGCTGCTTAACCCACGAAGTAAATTTCGCCGTATCATCGACGCCCAAGAAATAGACAAAGCCTGTCAATTCATTCTTTACTTTAAGTTCTTTGCCGATGTCGAAAGTTTCAATCCAAGAACGGAATTGAAGCTTATTCGATGTTTTTGAAGGGGTGGATTTCTTAGCCACTGTATTTCCTCACTTTTAGTTTGTGATTACGACGAAAAATTCCGTAAAATCATAATATGACGTGGACTGAGACCACAAATTTAAAATTATGCTTACTCAATGCAGAGAACCTCTTTTTGATGTTCGACGGAACACCAGGGAAAGAGGTTCTGGATTTGAAAGAGACTCAGTGGCAGCGTCTTTCCACTTCGGTTTACGAAAATAAATCACTTAAGAAGACCGAAGACATCGCCAAAGCTTTGAAAGAGATCAACGCCGACATCGTTATGCTGTGCGAAGTCGGAGGTTTTGAGTCCTTAAAAAACTTCAACCTTCTCTTTATGGATGAGGCGTATTCGCCTTGTTTGATTGAAGGAAACTCGGAACGCAATATCGATGTGGGTTTTTTAATACGCAAAAACTCTCCGTTTTACTTTGATCTTCAGTCCAATAAAAACCGCCCGATCAATTATCTTTATCCGCACGAAAGACAAAGCCTGCAACACGGCTACCCGGTCAAAGGCGGAAAGGTCACCACCAGCCATCGCTTTTCTCGCGACGTTGCAGAGTTACGCCTTTTTAAAAATGATAAAGAAAAGCCGTTTTTAATTATCTTGCTCGCCCATTTAAAATCCCGTTTGGATCCCGAGCGCATCGACCCGAACGGCTTTGAACGCCGCCAAGCCGAGCTTCGCACTTT
KOK=        13
KK=  119821  LL=  120570  Z=    5.01  JJ=  119401  DL=   750
A===      111      112      113      114      121      123      124      131      132      133      134      141      143      144      211      213      214      223      224      231      233      234      243      244      313      314      323      333      334      343      413      433
B===      222      122      422      322      212      412      312      242      142      442      342      232      432      332      221      421      321      411      311      241      441      341      431      331      424      324      414      444      344      434      423      443
RRR=   30.842   -0.611    2.704   15.044   -0.302   -1.455    0.112   -1.862   -0.139   -0.267   -0.104   14.328    1.700    2.384   -0.302    0.418   -0.590    0.524    1.551   23.813    4.129   32.826    0.755    1.448   -1.719    0.084    0.064   -0.715    1.417    1.265   -0.480   13.339
X1==    6.209   -0.543    1.104    3.152    0.640    3.425    0.452   -1.198   -0.355    1.406    0.356    2.548    2.933    1.887    0.640   -0.985    0.452    0.599    2.227    5.315    3.188    4.913    0.680    0.859   -1.047   -0.289   -0.169   -0.901    0.583    1.957    1.644    4.017
X2==    4.968    1.126    2.449    4.772   -0.472   -0.425    0.249    1.554    0.393   -0.190   -0.292    5.624    0.579    1.263   -0.472   -0.425   -1.307    0.876    0.696    4.480    1.295    6.681    1.110    1.685    1.642   -0.292   -0.377    0.794    2.429    0.646   -0.292    3.320
CD1=       15        2        5        8        4        8        3        1        2        5        3        7        7        5        4        1        3        3        5       11        7        9        3        3        1        2        2        1        3        5        5        8
CD2=        7        3        4        7        1        1        2        3        2        1        1        8        2        3        1        1        0        3        3        7        3       10        3        4        3        1        1        2        4        2        1        5
TGGCAACGGTTTATCTTGCGACGAAATCTTGCCGTTTCAAACAGATAACGCACCCAGAAAAAGGCAAATATCCACTACTGCGGAAGGCTTTTTAGGAAGGCAACGACCTCGTGACGAGGCCCTTTGAAGAGCACGCGGACTTGTCGCCGCTCCAAGGAAGACAGATAGAGGGGATCATAGTAATAGCTCAAAAGCTTTTCGATCCATATTTTGTTCGACTGGATATCACCGTGAGCCAGAAACTGAGACTCGGCCGTTTGCAGATCGGCCAAGATCTCCTGACTTCTTAAACCGCCCAGCTTTCTGCGAATTGACAGCACGGCCTCGCGGTATTTTGCAAAAAGTTTAAGCGCTTGTCCTCGAAGGATCTCTTCTTCTTCAGCGCAGCGAAACTGGGGTGACGAGCCTTCGCCAATATCAGTGTTGAGCACATAATCAGTAAAAATGTTCTCTACCCGGGTTTCAAAAGCTTCGTCCAACCATAGAACTTCGGAACTTCGCAGGCGTTCAAAGAAAGGCTTCGGCTGACAAATGCGACCGATAAGCCGACTTTCATCTTCCACCAAAGGGCGAATGCTTAAAGGGGTTTTGTCCTCAATCTTTAAACAATCTAAGGCCAAAGCGATTTCAAAATCGATCTGCGTGGGCTGATGAATAGGCAAAGATCCAAAAGCCGAACCACGATGTCGCGCCAAAAGTTCTAGATCCATCGTGGGATAAAACCCACTCACCTCTTTTAAGAGATCCGTC
KOK=        14
KK=  151531  LL=  151890  Z=    5.87  JJ=  151261  DL=   360
A===      111      112      113      114      121      123      124      131      132      133      134      141      143      144      211      213      214      223      224      231      233      234      243      244      313      314      323      333      334      343      413      433
B===      222      122      422      322      212      412      312      242      142      442      342      232      432      332      221      421      321      411      311      241      441      341      431      331      424      324      414      444      344      434      423      443
RRR=   22.047    0.258    0.080   21.517    1.367    0.012   -0.090    5.137    0.910   -0.087   -1.096   10.932    0.423    1.426   -0.520    1.051    1.054    2.865   -0.012    8.609    2.657   13.375    0.272   -1.061   -0.818    0.293   -1.018   -0.258    0.387    0.143   -0.836    1.898
X1==    5.808   -1.218    0.732    3.528   -1.218   -1.038   -0.046    1.652    0.921    0.119   -0.870    3.528    0.130    1.141    0.464   -1.038   -1.032    1.068    0.080    2.881    1.225    4.235    0.235    1.244    1.119    1.130    1.225   -0.645   -0.636    0.364    1.130    1.364
X2==    3.796   -0.212    0.110    6.098   -1.122   -0.012    1.968    3.110    0.988   -0.731    1.260    3.098    3.260    1.250   -1.122   -1.012   -1.021    2.683   -0.155    2.988    2.169    3.158    1.158   -0.852   -0.731    0.260   -0.831    0.400   -0.608    0.392   -0.740    1.392
CD1=        9        0        2        5        0        0        1        3        2        1        0        5        1        2        2        0        0        2        1        4        2        5        1        2        2        2        2        0        0        1        2        2
CD2=        5        1        1        7        0        1        3        4        2        0        2        4        4        2        0        0        0        4        1        4        3        4        2        0        0        1        0        1        0        1        0        2
AAAAGATCTTTCCGTTGACGATGTCTTATTGCTAAACGAAGGTCACTGTTTTCGCGAACAAAGTCTGGCACTTTGTCGTAACAAAAAACAGATTGTCTCTGCGGATCGGACTTTCACCTTTGAAAGTGGCAGTTTAGAAACGTTGAAGAAACTTGTAGATCAGGGTGAACACTTCACTTTGCTTCCATGGCTCGCGACCTTGGATGTGCAAGATAAGAAGCGCTTAAGAAACTTTTCAGATCCCGTGCCAACTCGGGAAGTCAGTCTCATTCATGGACCGCACTTTCAAAGAAAGGCTCTGCTAAAAGCCCTCATTGAAAACATAAAGAAAAACCTGCCCGAAGGTTTAAGCTCAGTTCG
KOK=        15
KK=  163591  LL=  164640  Z=    5.33  JJ=  163561  DL=  1050
A===      111      112      113      114      121      123      124      131      132      133      134      141      143      144      211      213      214      223      224      231      233      234      243      244      313      314      323      333      334      343      413      433
B===      222      122      422      322      212      412      312      242      142      442      342      232      432      332      221      421      321      411      311      241      441      341      431      331      424      324      414      444      344      434      423      443
RRR=   37.872   -1.228   -0.164    7.194    0.449    1.746   -0.116    0.474   -0.024   -0.104    0.297   33.614    1.541    2.059    0.061    0.704    1.902   19.823    0.271   16.734   -0.702    8.361   22.752    4.829    0.067    2.883   -0.702    0.396    4.730    1.415   -0.349    8.487
X1==    5.009   -0.293    0.415    2.525    1.316    2.133    1.960    2.093   -0.119    1.791    0.291    7.340    0.923    0.553   -0.293   -0.682   -1.070    4.441    0.167    3.259   -0.537    2.861    5.407    1.948   -1.145    2.819   -0.537    1.435    3.119    1.792   -0.341    3.783
X2==    7.561    4.187   -0.394    2.849    0.341    0.819   -0.059    0.227    0.202   -0.058    1.023    4.580    1.670    3.722   -0.208   -1.031   -1.778    4.463    1.623    5.134    1.306    2.922    4.208    2.478   -0.058    1.023    1.306    0.276    1.517    0.790    1.023    2.244
CD1=       13        3        4        7        6        7        6        7        3        6        3       15        4        3        3        2        1       11        3        9        2        7       11        5        1        7        2        5        7        5        2        8
CD2=       17       11        2        8        4        4        3        3        3        2        4       11        5        9        3        1        0       10        6       11        4        7        9        7        2        4        4        2        4        3        4        5
ATAACATCAAAGCCAGAAAAAATCCAAAGCTGCTCTCCAGCCATCACATTCATTGCCGTCATACGGATTAAATTATTCTCGCCGCAGAAATTTAGAATCAAAGAACGAAGATATTTCCAGTAAGCACCGTGAAGACCTTCTTTTTTCAAACGCGGATGGATTTGCAAAGCATCTTGGCTTGAGCCCGAAGAAAGTTTCTGCCAAGCCTGCCATACTTTCTTAAAGGATTCATCGTCAAATTCGTAAAAGCTGTGAATCGCGGCATCGCGAGTGTCAACAACACCCTCTTCATGAAACACCGGCTGCCACACCAAGCGAATTTGACGTCGGCAGGGCAGAGGTCCCTCCCCTTCTGTAAAACAAGGATCAATGCGCACACCGACGACCTGCAAGGCTTGTTTCCAGATAATGTGATTGGGAACCTCAGGAACCAGTTGCACGATTTCTTGATACGTTTTTTTTGAAAGGAGAGCCCCTTGAGCACCTTTGTCTTGAGGCTTTAACATCAAGGACATTTCGCTTTCTTGAGGTAAAGGCAGAAGAACTGTCAGATCATTCAAACTCATGGCGATAGCTGATGACGAGGTGGAAATAAGACCTAAAGAAAGAAACAGCGCAATGATTTTCATGGGGCTCTTTTTTCAGAACATCGCTTGGATTTCAACCTTTAAGCGGCAAATGAAAATCTAATGAGTCTTTGTTCCGTGAGCCTCTTTCGCCGCACGCAGACAAAGGGGCCCTGAGCCCCTTAAATCGTTTACATCGTATAGAAGAATTCTTCCTTTACGATTTTGCCGTTAGAGACAGTGTACAGGGCGACCTCTTCCATTTGCCAGCGCTTGCCTGACTTTCTCTCTGATACATCCAATTTATAGTGAACCGCAAAGCGATCGCCGTGAGGATAGGGTCCCGAGACATCCATGGAATGAACCTCCATTTGCTCGTCCCATTCCATATTTTTTTTGCGAATTGCTTCGATCCCGCGCATCTGCGCTGGCATGCCGGGCATGGACGCCGCTTCTTTACTTTCGATGTTTTCAGAATAAAGCC
KOK=        16
KK=  200461  LL=  201180  Z=    5.44  JJ=  200041  DL=   720
A===      111      112      113      114      121      123      124      131      132      133      134      141      143      144      211      213      214      223      224      231      233      234      243      244      313      314      323      333      334      343      413      433
B===      222      122      422      322      212      412      312      242      142      442      342      232      432      332      221      421      321      411      311      241      441      341      431      331      424      324      414      444      344      434      423      443
RRR=   21.325    1.962    1.102    6.934   -0.577   -3.051   -1.338   -0.040    0.114   -1.240   -0.363   -1.734    0.286    0.876   -1.167   -0.967   -0.351    1.850   16.283   45.617   -0.230   17.889   -1.180   -2.405   -3.067   42.572    3.460    1.363    1.662   17.449    0.027   -0.316
X1==    5.333    2.116    1.661    2.926    0.429    2.362    2.463   -0.060    0.402    1.142    1.898   -1.164   -1.496   -0.777   -1.258   -0.904   -1.528    3.101    2.451    6.934    0.185    4.104    2.558    1.866   -0.858    5.972    1.704   -1.306    0.297    2.665   -0.139    0.297
X2==    3.998    0.927    0.663    2.370   -1.344   -1.292   -0.543    0.663    0.282   -1.086   -0.191    1.489   -0.191   -1.127    0.927    1.069    0.229    0.596    6.642    6.579   -1.241    4.358   -0.461   -1.289    3.574    7.129    2.031   -1.043    5.596    6.547   -0.191   -1.063
CD1=       15        7        6        8        4        6        6        3        3        4        5        1        0        1        1        1        0        6        5       13        2        7        5        4        1       11        4        0        2        5        2        2
CD2=        6        3        2        4        0        0        1        2        2        0        1        3        1        0        3        3        2        3       12       10        0        7        1        0        5        9        4        0        7        8        1        0
TGATCAGCCCGCAAACAGATCGTATTTCAGCGATGGGACAAGATATTGATGTACCAGCGAACATCTCGCTTCCAAAACAAAGCGAAAAATATTCTTTGTTCACAATCACTTTGGATAAACCAAACTATCGTATTTACTACGGCCAACAAGGTGTGAACCGCGTTTTCGCGGCTCGCGGACGCTTCCCGTTCAAATCTACTGTGGATGCTCTTCGCGACGGCGCTGAGTTCTATGAACTGATCAACGATTTCAAAATCACTGGCGGAGCCGTTCGTGATATCGAAATCAAATCAGGTCAAACAAAACTCGACATGCCAACTCGTGAATTGAATTTCACAGAGACAAAAGCAATCACGGCGCCGCAATACCGCGCGGATGAAATGTTTATCGCTGTTGGTATCGCAAACCAATCTGGTTACATGATCCCTACAGACGTTAAAAAAATCGCGCAAGGAAAGTCGGCGAACCTCAATGCACTGACAGGTTCAGATCAAAAAGTTTTGGGTGTGCTTAAAAGAACAGCAGAAATGAAAAGCGGAAACGATCGCATGAGTGCGACTCTTTTGCCATTCACTGCTGGAGCGAAACCAGAAATGCTTCCTTTGATCGCTGATCCAACAATTGCGGCCGATGGAGAAATCTTGATGCCGAAATTCAATACGGTTGCGGGAGTAAATCCGATTGCAACTTACTCTGTTCTTTCAAAAGAAGAGGAAGTTC
KOK=        17
KK=  205051  LL=  205980  Z=    5.08  JJ=  204961  DL=   930
A===      111      112      113      114      121      123      124      131      132      133      134      141      143      144      211      213      214      223      224      231      233      234      243      244      313      314      323      333      334      343      413      433
B===      222      122      422      322      212      412      312      242      142      442      342      232      432      332      221      421      321      411      311      241      441      341      431      331      424      324      414      444      344      434      423      443
RRR=   50.183    0.174    5.111   23.829   -0.672   15.453    0.528    0.551   -0.680   -0.610    0.615   -2.364   -0.381    0.804    1.184    0.501   -0.078   13.070    0.900    3.042    1.164    7.339    2.596    8.308   -0.883   14.161   -1.476   -0.589    0.489    2.958   -1.128    4.257
X1==    8.761   -0.530    3.445    5.225   -0.530    3.559    2.068   -0.751   -0.939    1.693    1.527   -0.834    1.527    0.661    0.658   -0.297    0.211    2.999    1.618    4.202   -1.458    5.183    1.834    3.584   -0.579    2.256   -0.762   -0.412    4.246    3.456   -0.660    2.667
X2==    5.728   -0.328    1.484    4.561    1.268    4.342    0.255   -0.734    0.724   -0.360    0.403    2.834   -0.250    1.216    1.800   -1.688   -0.371    4.358    0.557    0.724   -0.798    1.416    1.416    2.318    1.525    6.278    1.937    1.432    0.115    0.856    1.709    1.596
CD1=       16        2        7       10        2        8        6        1        1        4        4        1        4        3        4        2        3        8        6        9        0       10        5        8        1        5        1        1        7        6        1        5
CD2=       16        3        6       11        6       10        3        2        4        2        3        8        2        4        7        0        2        9        3        4        1        4        4        5        5       12        5        4        2        3        5        4
CAGCCAGTGAACTTTAAGGGCACGCGTTCATGAATCCTGCCGGCAATCCGAAAGCGCAAGCGGCCAGCCTTTTCTTTGCTGGCCTTCTTCCTGTCGTCGCCTTTACTTTAATCGAAGAATACTACGGAACCATGGCCGGTTTGATTGCGGGCATGGTTTTCGGTGTGGGTGAAATTTCTTACGAGCTTTATAAATATAAAAAAGTATCAAAGATCACCTGGTTCGGAAACGGAATGCTTTTGGTTCTGGGAGGAATCTCTTTGATCTCTTCTGAAGGTTTGTGGTTTAAGCTGCAACCTGCGATCATGGAAGGCGTCTTCGCGCTCGCCTTATGGGGCTCCATAGTTATTGGAAAGCCGCTGCTAGTTTATCTCGCTGAACAACAAGGTCATCAGTTTCCCGATTTTATAAAAGAAAAAATGAAGGGCATTACATTTCGTTCCGGTCTTTTCTTTGCCATTCACACAGGTCTTGCGATTTGGGCCGCTTTGGCATGGAGCACATCCGCTTGGGCTCTATTAAAGGGATTAGGGGTCACGATTAGTTTTGTGCTGTATCTCATCATGGAGGGTGTTCTTTTACGCCGAGCCGTTTTAAAACAAAGATAGTATGAAATATTTAATTCTTCTGTCTTTCCTAATTCTTTCTTCAGCCTGCAGTCGTTCTGGCGTTATGGTGCGCATGTTTGATGATCTGGCGGTTTCAAAAGCCGATGATTATTTTGAGCTGACCAGCAAACAGCGCGAAGAACTTAAGAAAGATCTGCAAAAAGATGTCGATGTCGCTCGTAAAGAGCTTCTGCCTCAGATCGCGAAAAGTCTTCGCTCGATGGAACCCCACATCAACAAAGACAAACTGGATTCGGAAACCATCACCACCCAGATGATGGAGTTTCAAAACTACTTTAAAAAACTATCAGGCTATTTTGGC
KOK=        18
KK=  213781  LL=  214800  Z=    4.88  JJ=  213781  DL=  1020
A===      111      112      113      114      121      123      124      131      132      133      134      141      143      144      211      213      214      223      224      231      233      234      243      244      313      314      323      333      334      343      413      433
B===      222      122      422      322      212      412      312      242      142      442      342      232      432      332      221      421      321      411      311      241      441      341      431      331      424      324      414      444      344      434      423      443
RRR=    9.335    0.453   29.770   -0.567   -0.971    8.464    4.278    2.716    0.766   -0.067   -0.070    0.669    8.115    0.224    0.204    0.914    0.644   17.093   31.299    1.487    5.664    6.876    0.605   14.080    0.602    0.220   -0.025   -0.435   -1.543   10.514   -0.450   -0.548
X1==    1.219   -0.337    5.646    4.119    0.722    3.620    1.074    0.772    1.977    1.545    0.431    1.579    4.374   -0.791    0.722    0.881   -0.639    3.346    5.714    0.881    2.174    4.189    4.189    3.894    0.915    0.431   -0.093   -0.899    1.233    5.314   -0.883    1.233
X2==    7.660   -1.345    5.273   -0.138   -1.345    2.338    3.984    3.518    0.387   -0.044   -0.163    0.424    1.855   -0.283    0.283    1.038   -1.008    5.108    5.477    1.688    2.605    1.641    0.144    3.616    0.658    0.510    0.264    0.484   -1.252    1.978    0.510   -0.444
CD1=        5        3       12        9        5       10        5        4        7        5        3        5        9        1        5        5        2       11       15        5        7       10       10        9        4        3        3        1        4       10        1        4
CD2=       20        1       12        3        1        6        9        9        3        2        2        4        5        2        4        4        1        9       10        5        5        4        2        7        3        3        2        2        0        4        3        1
TTGGAAGCCTGTTTTATCCATTGGATCTGCATCGTTTTCTTTGAAGTCATAACCTTGGATCATGTTTGGAGCCAAAGCTGGATGGCGGTAGTCAACGCCTGTATCGATAACAGCTACGATCACGTTGCGGTTTCCTTTGTTACCCGCACGTTGCCAAGCTTTTTCAGCTTGAACTTTCGCGATCGCCCATTGCTCTTTTAATGCCGCGGCATCAACTGGAGCTGTGAAAGCTTTCAATTTGAAGTTTGGAACTACGTACTCAACGCCTGGTTGAGAAAGAAGGCTCGCCAAAGCTTGTGCTTCGTGGCTCTTTACGATGTTCACTTTCACAAGACTTGCTGTTGCGTTGTGATCAGTCATTTGAACAGTCGCAACTTTAGACATTGTCATTGTGTTAAGCATGTTGAGCGCGCTTGTGTTCTTATATTTCACCAAGTATTCGCCAGCGAACGCCTGAGAACCGAACAACAACGCACCTAATAATAATGCACGTTTCATTTTTACCCCCTCCGTGGTGAAAAAATCATATTCAGATTTCAGCCACAAATGTTAGGAAAATCTTAAATAAATCTTAAATTTTTTGACACATTCCATCGAATATTGAACCCACCGGGGCAATTCTGAAGAATGAAGCGCACTGATTTCCAACAGCCAACCAAGGGAACTTCCGAATGAATTATCTGCATGCGATCATCCTGGGTATTGTCGAAGGCATCACTGAATTTCTACCGATCTCCTCTACCGGTCACATGGTTATTGCCAGCTCCGTGATGGGGATTCATGACGATCAGTTTGTTAAAAACTTTGAAGTCATCATCCAATTCGGTGCGATTTTGTCAGTGCTCGTTTTGTACTGGAAACGCTTCCTTCCCGACTGGAACTTCTACAAAAAACTTTTCGTTGCCTTCCTGCCAACTGGCATTATCGGTTTCTTCGTGAAAGACATCGTCGATCAACTTTTAGGAAGCGTGCAGGTCGTTGCGTGGGCATTGATCATCGGCGGAGCCATCCTAGTATGGT
KOK=        19
KK=  240631  LL=  241320  Z=    5.85  JJ=  240541  DL=   690
A===      111      112      113      114      121      123      124      131      132      133      134      141      143      144      211      213      214      223      224      231      233      234      243      244      313      314      323      333      334      343      413      433
B===      222      122      422      322      212      412      312      242      142      442      342      232      432      332      221      421      321      411      311      241      441      341      431      331      424      324      414      444      344      434      423      443
RRR=   16.221    3.062    0.081    2.793    0.395   18.899   -1.673    0.492   -0.235    3.555   -0.204    1.097   -0.204   -0.735   -0.120   -0.322    0.062   74.584    6.094    0.897    5.141    0.122   -0.041    0.150    5.843    1.564    0.143    1.242    1.112    7.544    5.996   10.266
X1==    8.090    0.760    0.547    1.086   -1.071    3.166    2.242   -0.817    1.660    3.002   -0.433    0.427   -0.433   -1.291   -0.461   -0.598   -1.399    7.931    2.760   -0.598    1.703    0.673   -0.226   -0.295    1.319    1.194    1.703    2.067   -0.998    3.002    2.008    3.002
X2==    2.005    4.031    0.148    2.572   -0.368    5.970   -0.746   -0.603   -0.142    1.184    0.471    2.572    0.471    0.569    0.260    0.538   -0.044    9.404    2.208   -1.500    3.019    0.181    0.181   -0.507    4.428    1.310    0.084    0.601   -1.114    2.513    2.987    3.420
CD1=       18        4        3        4        1        6        5        1        4        5        1        3        1        0        2        1        0       11        5        1        3        2        1        1        3        3        3        3        0        4        4        4
CD2=        5        9        2        5        2       11        1        1        2        3        2        5        2        2        3        3        2       18        6        0        6        2        2        1        7        3        2        2        0        4        5        5
GCGGCCGCCATTCTTTCAACCGAAGGGCGACGTGATCTAGATTCCAAAACTTGTTTCTTTGGCGAAATCGGATTGACCGGCGAAGTGCGCGGAGTTTCGTTCGTGGAAAATCGTATTAAAGAAGGCGATAAACTGGGATTCCAGCATTTCGTCATTCCTTATTCGAACAAACGCCACCTTGCGGACTTAAAACTATCCAAAGATAAGAAAATTTCTTTTATACGAAACGTGCAAGATTTGAGTAAACTGATCTAAAGAGGTTTAGCAACTATGACAGACGCACTCAGCGCCATTCAAAAAGAAACCTATAAGCCCGGCGATTTCATCTTCTTTGAAGGTGACATCGAAAATCACTTCTACATCGTGGAAACCGGAGTCGTGAATATTTTCACTAAAGATCAGATGGGAAAAAGAATTCCTATCGTCGATATTGTCGATGGCGAATCTTTCGGTGAATTCGCGCTGATTTCTAAAATGCCAAGAAGTGCTTCTGCTCAAGCCGTCACGGATGTGGTATTGGTAAAAGTTTCTGAAGACGGATTTAAACAGCTTTTAGAAGAGCTTCCCACTTGGGCGGAATGCATGCTCAAGTCCTTCGTGGATCGCTTGCAAAATATGACCGAAAAAGTACGCGAGCTCGAACAATTTAAAAAACACGAATAAAAAAAGCCCCAAGAAAACTTGGGGCTT
KOK=        20
KK=  242521  LL=  243180  Z=    6.63  JJ=  242521  DL=   660
A===      111      112      113      114      121      123      124      131      132      133      134      141      143      144      211      213      214      223      224      231      233      234      243      244      313      314      323      333      334      343      413      433
B===      222      122      422      322      212      412      312      242      142      442      342      232      432      332      221      421      321      411      311      241      441      341      431      331      424      324      414      444      344      434      423      443
RRR=   54.085    5.124    0.870    2.175    1.073   -0.057    0.780   -0.126   -0.224   -1.806    0.127    0.973    2.287    0.001    0.075   -0.330    0.166    7.315   -4.459   20.485    6.241    0.875   22.222   -0.334    2.071    0.404    0.055    0.129    5.874    9.968   -0.307    2.339
X1==    8.884    2.221   -1.333    0.635   -0.680   -0.030    0.408    0.193   -0.737    1.604    0.558    0.635    2.287    0.003    0.045    0.676   -1.235    2.362    3.226    3.502    3.335    1.933    3.534   -0.154    3.091   -0.307   -0.795    0.766    2.166    2.166   -0.307    1.323
X2==    6.088    2.307   -0.653    3.426   -1.578    1.888    1.909   -0.653    0.304   -1.126    0.228    1.533    1.000    0.453    1.660   -0.488   -0.134    3.097   -1.382    5.849    1.871    0.453    6.289    2.164    0.670   -1.315   -0.070    0.168    2.712    4.603    1.000    1.767
CD1=       13        5        0        2        1        2        2        2        1        4        2        2        4        1        2        3        0        6        6        7        7        4        6        1        6        1        1        3        4        4        1        3
CD2=       13        6        1        8        0        4        5        1        2        0        2        5        3        3        5        1        2        5        0        9        3        2        9        5        2        0        1        1        4        6        3        3
GGCAAATCAATGCGCGCGTTGGCGCGGCGTTGAAGCTGAAATAAATCCGTATCAATTTTTAAAACAGCCCATCCCGCTTCAAAATACAATTCGGTCTGAAAAAAATAACGTTCACTTTTAAATGCAAAATTCACCACGCACTTTTGCGCGGTCGCAATGCCTTTTGAATCCGCCGTGTGATGGCATAAAAGAGCTTCATCCTTTTCCGTCTGCACCGCGATCAAATGAAAAATATCTTCTTGAGAAGCACCCTTAACGGATACCTGCATTTTGTCGTGAGCCACTTCGCGGAAAAGCATTTTCTTTTCCGAAAGTGCGACCTTCTTAAAGATCATTTGCGGGGCATTGGGATTGTTCGAATTCATTAAACTTTCTCCAAAGCCTTTTCCCAGCGGAGCATACGCTCTTTGCGTTTTGCCGGAGTCATCTTTACTTTAAATTCTTTGTTGATCTTCCAGACGCGACGAATTTCTTCTAAATCTTTCCACATTCCACAGCCCAGGCCCGCGATGAAGGCGGCTCCCAGTGCGGTTGTTTCCAGATTTTGCGGGCGCACTACATTCACGCCACAATAGTCCGCCTGCATTTGCATTAAAAGATCATTCGCAGCCGCGCCACCATCGACACGCACACTGCGGATTTTTTTACCCAGATCTTTTT
KOK=        21
KK=  243871  LL=  244890  Z=    6.83  JJ=  243841  DL=  1020
A===      111      112      113      114      121      123      124      131      132      133      134      141      143      144      211      213      214      223      224      231      233      234      243      244      313      314      323      333      334      343      413      433
B===      222      122      422      322      212      412      312      242      142      442      342      232      432      332      221      421      321      411      311      241      441      341      431      331      424      324      414      444      344      434      423      443
RRR=   65.270   -0.032    2.943   32.755    1.005    2.439    0.136    0.753   -0.420    0.490   -0.155   -1.337   -0.163   -0.559   -0.505   -1.669   -1.341    3.283    9.680   11.257    1.920    1.909    5.590   18.900    0.387    7.693    0.500    1.889    5.050    1.450   -0.163    3.283
X1==    6.779   -0.163    2.715    6.278   -0.719    1.651    0.110    1.472    1.079    0.967    0.503    1.710   -0.168   -0.730    1.506    1.651    2.512    1.745    4.238    3.366    2.385    1.443    2.060    4.274    0.328    1.845    0.621    1.740    1.292    0.602   -0.168    1.982
X2==    9.629    0.195    1.084    5.218   -1.397    1.478    1.243    0.511   -0.389    0.507   -0.308   -0.782    0.971    0.766   -0.335   -1.011   -0.534    1.881    2.284    3.344    0.805    1.323    2.713    4.422    1.179    4.169    0.805    1.086    3.909    2.407    0.971    1.656
CD1=       14        3        7       12        2        6        3        5        5        4        3        5        2        1        6        6        7        7       11        9        7        5        6        9        3        5        4        5        4        3        2        5
CD2=       24        4        5       13        1        5        5        4        2        3        2        2        4        4        3        1        2        5        6        8        3        4        6        9        4        9        3        3        7        5        4        4
TGTCAACAGTTCCGGCAAGCACATGTCCTTCGCGGGCTTTTTTCATGGCGTTAGGGACATTCTTAAAAAGCCATTGAATTTTTGTCGCTGAAAAATAAGGATCCAGGACCAAACCTGTTTTGGCCGTAATCATTTTTTCTTTTTTAGCTTTTTTTAATCTTTCGCAAATTTCTTGTGTACGGCGGCACTGCCAGACGATGGCGTTGTGAAGGGCCTTTTTCGTTTTCGCATCCCACAGCATCACTGTTTCGCGCTGATTGGTGATGCCGACGGCTTGAATTTGCGATCCTTTAATACCCGCTTTTTCTAGAGCCAAACGCATGGATCTTTGTGTTGAGTACCAAATGTCCTCAGGGTCATGTTCCACCCACCCTGGCTTGGGAAAAATTTGTTTGAAAGTTTCACGGGCCTCTGCGACAAGACCTCCGGCTTGATTGATAATACAAGTCCTAGAGCTCGTTGTACCTTGGTCAATCGCCATGATAAAAGTAGAAGACATATTACCCCCAGATTCAGATGGACGTTACTACATCATGAAGAATTTCTTGCAGAAACCCAACGAAAAAATTTTTGGTCTTCGGAACCTTGACCGAGACACATTAATTTTTCGCGTGTTGCCAAGATTCCTTCTAGAGATCCTACGCAAATACTTCCGCCTAGAGATCACGGGCGCTGAAAACATTCCTCGCCGAGGGCCGGTCATCATTGCCCCTAATCATTCGGGTTATACTGGATTTGATGCTTTTCTTTTGGGGCATATTGTTCAAGAAGAAGCTCGCCGCGTCCCCCGTGTTTTGACTCATCACTTTTGGTTTTTGACCGAAACGACGGCCATCCCCGCACAAAAAATGGGTTTTACTGAAGCAACCTTTGAAAACGGCATGAACGCACTCAAAAAAGGTAATGCCATTGTGCTTTTCCCTGAGGGCGAACAAGGAAACTTCAAACCCACTTCAGAACGCTATCAGCTGCAAGAATTTAAACGTGGCTTTGTGCGCATGGCTTTAGAAAGTCAGTGTC
KOK=        22
KK=  249541  LL=  250410  Z=    6.94  JJ=  249241  DL=   870
A===      111      112      113      114      121      123      124      131      132      133      134      141      143      144      211      213      214      223      224      231      233      234      243      244      313      314      323      333      334      343      413      433
B===      222      122      422      322      212      412      312      242      142      442      342      232      432      332      221      421      321      411      311      241      441      341      431      331      424      324      414      444      344      434      423      443
RRR=   75.726    1.186    1.720   22.687    0.316   17.305   -0.054   -1.586   -1.084   -1.553    0.530   -1.211   -0.123    0.372   -0.552   -0.104   -0.001    2.194    1.361   -0.151   -2.491    7.819    4.311    4.322    0.119    2.109    2.032   -0.292    1.950   16.468    3.645    1.235
X1==    8.838    0.777    1.644    2.455   -0.446    3.165   -1.424   -0.934    0.741    3.519    0.907    0.939    0.155    0.628    0.777    0.135    0.001    0.485    0.492    1.953   -1.098    2.095    2.802    2.940    0.324    1.658    3.708    0.293    0.875    5.345    0.907    2.365
X2==    8.568    1.527    1.046    9.242   -0.710    5.468    0.038    1.698   -1.463   -0.441    0.585   -1.291   -0.790    0.592   -0.710   -0.770   -0.551    4.527    2.766   -0.077    2.269    3.732    1.539    1.470    0.367    1.272    0.548   -0.998    2.228    3.081    4.020    0.522
CD1=       16        4        5        5        2        8        0        1        4        8        3        3        2        2        4        3        2        4        3        6        1        5        6        5        3        4        9        3        3        9        3        5
CD2=       20        6        4       20        2       10        3        5        0        1        3        1        1        4        2        1        2        8        7        2        4        7        4        5        2        4        2        0        4        5        8        2
TCGCTCTTTCCTGTCCGTCTTTAGCCAGTTCAGAAACTTTCGCCGAACGCGTTTTCTTCATGGTGGATAAAATACCGCCTCCGCGAGCGGCAATTTCCTGATAACTGACACCTTGATTGCGCATTTCAAACTCTGCAGCGCGATCCCCTGAAAAAATCAAATGTGTGTGACATTCTACAAAACCTGGAAGGACCGTAAGTCCCTTCATGTCGAACTCTTTAAGACCTTTTTTTCGAGACCATTCTTTCGGAAGTTTTTTATGCGCCCCCACCCACGCAATGCGATCTTTTTCGATCACGACAGAGGCGTTAGACTGAATGCTAAGATCTTCTTCCTGCACGTGCCGTCCGCCTTTTGCGGAAGCGCCTTGCAAGGTCAGAAGTGTGGAAATATTTTTTAAAAGAATGCCCATGGTTTATTCAAACACATGCACGCCTAGGATCAAGCAAAAATAAAAACGGCGCCCTTAGAGCGCCGTTTCACCATCTTAACTGTAATAAAATATTATTGCGGCGAGAACCACATATCGATGATGGATCCCTGCTTCTCTTTACCTTTCTCTACGAAGACAAAGGTGCTGCGCTCACGCGCTTCTGCTCGAGAACCAAACGGTGTCTTCGCACTGTCATCGTATTTCAATGAAATCGACTTGATGCGCGACTTTAATGGTACAAGCTCGGAAGCTTGCGATTTACCATCACCATTTTTATCAAACCACAGAAGAAGTTTTGCAAAGTCTTTGTCGTTTTTATCGATCACGCCATCGCCATTAGAGTCAAACTCTCGCAAGGCTTCGAAACCGTTTTTAAACTTCTCACCTTCATTACCAAAAAGCTCGTCCGCTTTTGTGATCTTCTTATCGCCATCACG
KOK=        23
KK=  262561  LL=  262890  Z=    4.52  JJ=  262381  DL=   330
A===      111      112      113      114      121      123      124      131      132      133      134      141      143      144      211      213      214      223      224      231      233      234      243      244      313      314      323      333      334      343      413      433
B===      222      122      422      322      212      412      312      242      142      442      342      232      432      332      221      421      321      411      311      241      441      341      431      331      424      324      414      444      344      434      423      443
RRR=    7.199   -0.001    0.396    0.071    1.023    1.071    3.444    0.304   -1.228   -0.003   -0.929   -0.128    0.519   -0.020   -1.022   -0.570   -0.091   41.392    2.741    0.746   -0.326    0.602    0.602   -1.709    0.007    0.602    2.400    0.444    0.461   14.334    0.284    9.007
X1==    6.094   -0.001    0.128   -0.099   -1.001    1.306    3.122    3.128   -0.694   -0.605   -0.765   -0.099    0.235    0.032    0.999   -0.694   -0.878    6.447    3.301   -0.694   -0.482   -0.609   -0.609   -0.771    1.395   -0.765    1.518   -0.420   -0.531    3.469    0.235    1.469
X2==    1.181    1.960    3.097   -0.714   -1.023    0.821    1.103    0.097    1.768    0.005    1.213    1.286    2.213   -0.622   -1.023    0.821    0.103    6.420    0.830   -1.075    0.677   -0.989   -0.989    2.218    0.005   -0.787    1.581   -1.057   -0.868    4.132    1.213    6.132
CD1=        8        1        1        1        0        2        4        4        0        0        0        1        1        1        2        0        0        7        4        0        0        0        0        0        2        0        2        0        0        4        1        2
CD2=        2        3        4        0        0        2        2        1        3        1        2        2        3        0        0        2        1        9        2        0        2        0        0        3        1        0        3        0        0        5        2        7
GAAGAGCAATTGAAAGAAAAAGGCATTGAATTCAACGTTGGTAAATTCCCATTCATGGCGAATGGCCGTGCTCGCGCGAAAGGCTTCACAGAGGGATTTGTAAAAATCATCGCTGACAAGAAAACAGATCGTATTTTGGGCGCGCACATGGTCGGACCAAGTGTTTCTGAGCTCATTCATGAAGTGGTTGTCTGTATGGAATTCGGCGGCAGCAGTGAAGATCTAGCTCGCTCTTTCCACGCGCATCCAACACTCAGTGAAGCGGTTCGCGAAGCCGCCTTGGGCGTAGAAAAACGCACAAGACAAATGTAATTTTTGAGGTTCTAAAAA
KOK=        24
KK=  263791  LL=  264840  Z=    5.78  JJ=  263761  DL=  1050
A===      111      112      113      114      121      123      124      131      132      133      134      141      143      144      211      213      214      223      224      231      233      234      243      244      313      314      323      333      334      343      413      433
B===      222      122      422      322      212      412      312      242      142      442      342      232      432      332      221      421      321      411      311      241      441      341      431      331      424      324      414      444      344      434      423      443
RRR=   37.926    0.909   -0.242   48.046    0.117    8.990    2.549    0.160   -0.004    4.229    3.579    0.518   -0.752    2.196    0.070   -2.119    0.310    0.749    5.969    7.830   -0.155    1.521   10.209   -1.111   -1.281    7.866    2.404    1.574   12.159    9.911    0.634    1.183
X1==    5.273    0.643    1.311    6.434    0.122    2.209    0.908    0.109    2.209    3.065    2.243    1.125    0.789    1.956    1.686   -1.216   -0.352    0.285    1.891    4.492    0.249    1.294    4.055   -0.563    1.749    2.243    1.500   -1.404    4.309    3.512   -0.665    0.326
X2==    7.193    1.413   -0.185    7.468    0.956    4.070    2.806    1.473   -0.002    1.379    1.596    0.461   -0.953    1.123    0.042    1.743   -0.882    2.630    3.156    1.743   -0.621    1.176    2.518    1.974   -0.732    3.507    1.603   -1.121    2.822    2.822   -0.953    3.634
CD1=       13        5        5       12        4        7        4        3        7        7        5        4        3        4        7        1        2        4        6       11        3        4        8        1        5        5        5        0        7        6        1        2
CD2=       22        8        3       19        7       10        9        6        3        4        5        5        1        5        5        6        2        7        9        6        1        4        6        6        1        8        4        0        5        5        1        6
CGACTGACGAACAAGATGTGAACGGATTCAAAGTAAGCGGATGGTCTTTCACTTCCTCAGAAGTGACGGAAAAAACTTTCGCTGGAGATTTTAAGTCGCATAAAGTGTCTGCGCATTTCAGCGTCGATGGCAGCACGTATTCCGTGCCCATGACATATCAGGAACATGATTGCGAACCGAACAGATATTTTAGAAAAGACATTCTCCAATAAATTGGATTTTTAAAAACAAAAAAAGCACGGTTCAGCACCGTGCTTTTTTTATTTGCCGTAAGAGGATTCTACTTACAGATAAGATCCACGACTTGGAATGCCTTATCAACATAGGCCTCTTTTTGGCTCTTATCGTAAGACTTCATCATAGACGTCACTTCTTTTTTATACTCCGGGCACTTTTTAGCCTGAAATTCTTTTTTATCTGGCATGTAAGATAAAGACTCCATGAAAAGGCTCATGTTCAGTTCCTTTTCTTCAGATTGACGTGGGTTCTTTGCACGCAAATCACTTAAGTCTTTATAGCTTTTCAAGAAAGCATCGAAACGTTTGTTCACGTCTTTTTCTTTCTTTAACTCTGTTTCTAAAGCCGCTACTTTCTTATTGAACTCTGAAAACACATCCACTTTCGCCGCAGCAACCGGAGTTCCTGCGGTAAAAAGAGAAACAGAAATTAAAGCTCTAAGAATTTTTGTTCTGTGCATGTTCCTGCTCCTAAACCTTTATCCAACACACGTGCTTGCGCTTTCACTGCTGGGATGTAAATAGAATCTTTGTAAGCAAACAAGTATTGCGCCAACGTCAAAGGCTTACCACCTTTAGAGATGGCTTTTGCTCGCGCTTCACCTGCTTTGAATTTACCCTGACCCGGCTCGTACCAATAGTTCATATCGAAATCGGCTTTCGTGATCGGATACTTCTTCAAAGTGGCAATACGGTACTTCAACCACTCGCGGAAGAACATCGCAGGGCGGCCCGGGCCTGAATTGTAAGCCATAACAAACAGCATCTCTTTGATGGTCTCTTTGTCAAAGCTATCAATACCTGCATCCTTCAT
KOK=        25
KK=  265441  LL=  266220  Z=    5.78  JJ=  265021  DL=   780
A===      111      112      113      114      121      123      124      131      132      133      134      141      143      144      211      213      214      223      224      231      233      234      243      244      313      314      323      333      334      343      413      433
B===      222      122      422      322      212      412      312      242      142      442      342      232      432      332      221      421      321      411      311      241      441      341      431      331      424      324      414      444      344      434      423      443
RRR=   53.396    1.171    0.784    9.804   -0.101    3.374   -0.698    2.186   -0.457    0.716   10.437    4.358    0.967    2.076    3.061   -0.692    0.027   16.554    9.762    0.557    0.982    0.046    8.702    0.895   -0.550    0.286    0.258   -1.538   -0.142    2.517    4.335    4.901
X1==    7.643    0.754    1.975    2.899    0.754    1.887   -0.734    1.285   -0.147   -1.319    2.740    2.899    1.138    2.961   -1.681   -1.503   -0.028    5.129    2.696    1.209    0.922    0.286    1.859    0.405   -0.551    0.337    0.922    1.390   -0.239    4.225    1.138    3.332
X2==    6.986    1.553    0.397    3.382   -0.134    1.788    0.951    1.702    3.116   -0.542    3.809    1.503    0.850    0.701   -1.821    0.460   -0.961    3.227    3.621    0.460    1.065    0.161    4.680    2.211    0.999    0.850    0.280   -1.107    0.596    0.596    3.809    1.471
CD1=       15        4        5        6        4        5        1        4        2        0        5        6        3        5        0        0        2       10        6        4        3        2        4        2        1        2        3        3        1        6        3        5
CD2=       16        6        3        8        3        5        4        5        7        1        7        5        3        3        0        3        1        7        8        3        3        2        8        5        3        3        2        0        2        2        7        3
GTCGGCTTCCCTTTTTTCTTCTGGAGTCAACGCACGGTCTTTCCAGAAGCGTCTCATGATATAAAGCGCGCATTTGCGAGGCAGAACTTCTGCAGTCTTAGAATAATCACGAGTTCCAGAAAACAATCCTTGAGGATCTGCTTTTTTGAAAGCTTCGAATTTATCTTGAAGATAGTTACGGTCTTTGCCGCAATCTTCAGGCTTTTCAAAGCTCAAAATATTAGGTGTGCCGCCAAATTGACAGTTACAAGTCATGTCTTCTTGAGAAGCCGTCATCGTTGAAACGGACTGATTCGCCAAATTGATTTTCTGAATGACTGTCTCTTCTGCTGAAGAGGCGAAGTCGCTCCCGTCAGGTCTGTAATACAAGCCGTACCAGCCGAAAACTGCAAAGCAAGTAAAACAACAAAACGTGTAAAGCCAGAAGGATGTCCTTGATTGCTTCACCCTACTCTCCTTTTTGATAGTGCATCAGCTTCTTATCTGTTTATTCAAAGCAAAACTAAAGGTACGAAAGTCTAGATGCTTCCACAATTCTTGAAGAGTTCTAATTTTGAGACGGTGAAATTTAGAAACTGTAAGAGATAGCCAGGACGGCGTTCGCCCCGCCTAAAAAATAAAAAAGACCGCGCATGTCTTCGTCTTCGGATTGACTGGCGCTATAAATATTCACAGCCGCAATCAAAGCATGAGTCGCGACTCGAATCCAACGGCGATTTTCCCGCAATTCGTTTTGTTTCAAAAGATATCTTTGCAGCACTTCGTTCTTTTGTGCGAGTG
KOK=        26
KK=  287671  LL=  288660  Z=    5.37  JJ=  287641  DL=   990
A===      111      112      113      114      121      123      124      131      132      133      134      141      143      144      211      213      214      223      224      231      233      234      243      244      313      314      323      333      334      343      413      433
B===      222      122      422      322      212      412      312      242      142      442      342      232      432      332      221      421      321      411      311      241      441      341      431      331      424      324      414      444      344      434      423      443
RRR=   48.662    5.049    0.075    0.379   -0.362   40.530    1.170   -1.326   -1.882    0.033    2.382    2.807    1.841    0.202   -0.793   -0.787    0.609   22.157   -4.392    0.446   -0.581    0.693    4.985    3.125    6.456   -0.882   -0.302    0.666    3.179   19.195    1.408    0.580
X1==    7.438    1.270    0.126    0.201    0.302    5.611    0.564   -0.395   -1.219    0.185    2.749    2.325    2.124    2.860    1.270    0.488   -0.596    6.447   -1.602    0.488   -0.172    0.564    2.611    2.715    2.638   -0.375    3.848    1.490    1.569    5.248    0.875   -1.374
X2==    6.543    3.976    0.596    1.884   -1.200    7.224    2.076    3.353    1.544    0.177    0.867    1.207    0.867    0.071   -0.625   -1.612   -1.023    3.437    2.741    0.913    3.385    1.229    1.909    1.151    2.447    2.353   -0.078    0.447    2.026    3.658    1.610   -0.422
CD1=       22        7        4        4        5       13        4        3        1        3        7        8        6        7        7        4        2       13        0        4        2        3        6        6        7        2        8        4        4        9        4        0
CD2=       13       10        3        5        1       14        6        7        5        2        3        4        3        2        2        0        1        9        8        4        7        4        5        4        5        5        2        2        4        6        4        1
AGGAAAAACAAAAGAAGCTCGCGCTAAAAACCGCCGTGTAGAAATCGAAATCACGGTGGATGAATCTAAAGTTCCTAAGAACGCGCAAAAATAATTTGTTTTAGAAAAGACAAAATAAAAAGGCATCCCGAGGGATGCCTTTTTTTATTTCATGAGATTGCGGGCGATTTCTAAGAAGCGCGCCTCTGTCACTTCCGGCGGCCACGGGATGATAGGGAACTCAAAAGGCTCATCCTCCCCGATATTCCAAGAAGCTAAATCCTTTGTGATCAGGTCGCGAACCTCAGTTGCTAGCAAACGACGATCGATCTGTTTTACGACTTTGGGAAGTGGGAATTCCAAATTGAATTTCTGCGAGATCGCCCAGTGAATACGCGACTCTATAATTTCAAAATCAGGTAGAAGCGCTTTTACCGGAGACACCAAATCCCCGACATAAGCTTCAGTCGCATCATGAAACAACATGTGCAACGCGATCTCTTTCGTTGGAGAAACCTCTGCACCTAAGCAAGAGTGCTGACCCACGCTATAGAAAAAACGTGTGTGTCCATTAAAGCGCGCCTGACGAGCTAATGCACAAGCAATGTCTTCCATACGCACTGCTGCTGGGTCTGGATCCAAGATATTAAAACGTGTCCCGGAAAGAGTGATCACCCAGGATTTTTTGATGATTTCAGGTCTATTCAGCTTTTCGGTAAGTTCAGGCATCGCAATATTCATGAACGAAGTCCTTACCCGAAAGGGTTCCGTGTTGCATGAGTTTTCTCGTGATTCAAAGCATCATTTTGGCCTCAAATGAAATCTGTTGGATCAGTCATAAAACAAAAACCGGTGTTCCTGTGTTGAGAACTTTCAAGCAACAGAAATAAAACCATCATCACAACTTTTAAAGGAGATCGTATGAAAAAAATCATCGCACTATTTTTAGGAATTCTTTCTACATCGGCGATTGCTCACGCTTACTCTGCGGATATGTCATGGGACGAAATC
KOK=        27
KK=  289621  LL=  289920  Z=    5.31  JJ=  289441  DL=   300
A===      111      112      113      114      121      123      124      131      132      133      134      141      143      144      211      213      214      223      224      231      233      234      243      244      313      314      323      333      334      343      413      433
B===      222      122      422      322      212      412      312      242      142      442      342      232      432      332      221      421      321      411      311      241      441      341      431      331      424      324      414      444      344      434      423      443
RRR=    9.804   -0.082    0.711    1.333   -0.943    9.105    1.338   -0.106   -1.568    1.675    1.692   -1.968   -0.877   -0.257    0.041   -1.161    0.711   57.999   -0.832    0.711    0.489    0.489   -0.781   -1.626    0.300   -0.943   -1.254    0.336   -0.951    1.126    0.659    5.840
X1==    4.824    2.006   -0.817    1.107   -0.994    2.240    1.170   -0.817   -0.760    1.375    1.317   -0.893   -0.683   -0.746   -0.994    1.240   -0.830    8.294   -0.771   -0.760   -0.581   -0.635   -0.635    2.307    1.375    1.317   -0.581   -0.478    1.478    0.478    2.317    2.478
X2==    2.032   -0.041   -0.870    1.204    0.949    4.064    1.143    0.130    2.064    1.218    1.284    2.204    1.284    0.345   -0.041   -0.936   -0.857    6.993    1.078   -0.936   -0.841   -0.770    1.230   -0.705    0.218   -0.716    2.159   -0.703   -0.643    2.357    0.284    2.357
CD1=        6        3        0        2        0        3        2        0        0        2        2        0        0        0        0        2        0        9        0        0        0        0        0        3        2        2        0        0        2        1        3        3
CD2=        3        1        0        2        2        5        2        1        3        2        2        3        2        1        1        0        0        8        2        0        0        0        2        0        1        0        3        0        0        3        1        3
CGTGAGACGGGTGATGAAACCACCGTGTTCTATAATAAAAAATTCGCGCGTCCTTTCTGGGAAGGCGCCAGTGCGGATGCTCACGCCGACTTTAAAAAGTTCCACGCACGCTTAAAGCAGATCTTCAATGAAGCAGACTTTGGTTTCGAAAGTGATTTCGCCAAAGAATATGACCAAATGACGGCGGAAGAGTGGGTCGATAAAGAATTCCCGAATATTCATCCGCATATCAAAGAGTACATGCAGCTTTACGGCTGGAGTTCTTTCTGTGGCTCTATCGATGAACTTTCTGCTTTTCAA
KOK=        28
KK=  290491  LL=  291540  Z=    4.83  JJ=  290341  DL=  1050
A===      111      112      113      114      121      123      124      131      132      133      134      141      143      144      211      213      214      223      224      231      233      234      243      244      313      314      323      333      334      343      413      433
B===      222      122      422      322      212      412      312      242      142      442      342      232      432      332      221      421      321      411      311      241      441      341      431      331      424      324      414      444      344      434      423      443
RRR=   19.876    3.263    8.453   71.915    0.578   -2.140    4.627    0.073   -0.833    0.062   -1.341    1.612   -1.127    0.062   -1.314   -0.157   -0.115    0.137    3.520    9.626   -0.392    2.334    4.047   -0.544    1.674   -0.024   -0.388   -1.563   23.694   22.992    0.093   -0.020
X1==    6.998    0.910    2.212    8.465    0.910    2.105    5.466   -0.394    2.105    0.045    1.813    0.649   -0.544    0.045   -1.072   -0.696   -0.135    0.122    3.132    2.105   -0.965    2.203    0.935    2.203    1.224    0.634    1.569    2.483    4.483    3.817    0.045   -0.184
X2==    2.840    3.587    3.822    8.495    0.635   -1.017    0.846   -0.184   -0.396    1.368   -0.740    2.486    2.070    1.368    1.226    0.225    0.846    1.124    1.124    4.573    0.406    1.060    4.327   -0.247    1.368   -0.037   -0.247   -0.630    5.285    6.024    2.070    0.110
CD1=       20        6        8       20        6        7       13        3        7        3        6        5        2        3        2        2        3        3        8        7        1        6        4        6        5        4        5        6        9        8        3        2
CD2=        7        9        8       15        4        1        4        2        2        4        1        6        5        4        5        3        4        5        5       10        3        4        9        2        4        2        2        1        9       10        5        2
AAGTATCTTACTGATATTGAGCCCGTTCTTAATGCCTTGGGTTTATCACAAAACGACATTCACGGTGTGCGCATGACTCGCTGGGGACATGCTCTTCCGGTCGCGGCTAAAGGTCTTCTTGCTGCAAGAACAGCACAGATTGCCTCTGCATCTATTCACGACGTGATTCACTTCGCGAACCAAGACAACTGGATGACTCCTTGCTTTGAGGCGGCTCACCAAGCAGCGATTGAAGTTTCCTCGCTTATTAAATAAAAAACTTCTGTCTTAATTTGAGAATGAAGACAGAAAATCCTTAAGCTCACAGGCAATAAATCGATAAAGAACTTATGCGGTTTATTGCCTTTTTGTTTTTATTCATCTTTGCGAGCGGCACCCTTTGGGCGAATGGAAAAGCCTACCTAGACCTTGAAGACGGTCAGATTGTTTCCGTATTCAATCAACCCGGTATGAACTGGAAAAACTGTGCGGGCGATGCCAAATGTAAATCTGTCGCATGGCCCGATAGTTCCGCGCAAATAGAAGTTGTTTCCCCCATCAAAAAAATGAAAGTCGAAGATCCTTACACCGGTAAACTGGAAATGGAAGAATACGTTCAGGTGAAGTACCGCTATAAGCGCACGGTGAATGGCAAAGTCTATACGCAAGAAGGTCAGGGTTGGATTGACGCCGCTTATGTGACTAATGCTAAAAAGAGTTCTTTCTATGGAACGGCCGCGGCTGAAAAAGAAGAATGTCCTCCGGGCGCAAAAACTCCAGCTAAAGATATACAAAAAAGTTTAGAACCTTTGCAAAAGTCTTTATCAAATCACTCGGTCACAGATACGGCGAAAGCTCTGTCGCCGTACGTTGGCGCTTGCGTGATCAATCCTAAAAATCCGCCATCGCCATATGCGGGCGGAAATCCCTACGATGCTTACGTGCTTCCGGCTTTAAAAAAGCAAGGTGTACCGAAAATTAAAAAAGAAGATGGCACCCTCATGACCCAACAAGATTTGATCGAGGTCGATGCCCTGGCGCGCACACTTTATGCCGAGATGGCTCGTTGTT
KOK=        29
KK=  292891  LL=  293760  Z=    4.76  JJ=  292681  DL=   870
A===      111      112      113      114      121      123      124      131      132      133      134      141      143      144      211      213      214      223      224      231      233      234      243      244      313      314      323      333      334      343      413      433
B===      222      122      422      322      212      412      312      242      142      442      342      232      432      332      221      421      321      411      311      241      441      341      431      331      424      324      414      444      344      434      423      443
RRR=   18.864    6.815    0.706   12.623   -0.015    2.388   -0.229    0.601    2.388    0.065   -0.029   -0.967   -0.209    0.128   -0.257   -0.469   -0.385   38.255    9.223    3.383    1.436    2.899    3.062    0.989   -3.108    7.383    0.085    0.664   -0.861   16.878   11.997    0.950
X1==    4.804    2.062    0.979    2.370    0.023    1.393   -0.947    0.419    1.393   -0.161   -0.027    1.196   -0.733    0.845    2.571   -0.442   -1.588    7.825    2.045    0.781    1.563    0.996    4.076   -1.253    2.532    2.793    0.092    0.371   -0.342    3.898    3.498    1.354
X2==    3.927    3.305    0.720    5.326   -0.667    1.714    0.242    1.434    1.714   -0.404    1.071   -0.809    0.285    0.151   -0.100    1.060    0.242    4.889    4.510    4.330    0.919    2.911    0.751   -0.790   -1.227    2.643    0.919    1.790    2.516    4.330    3.429    0.702
CD1=       15        8        5        7        4        5        1        4        5        2        2        5        1        3        9        2        0       14        5        4        4        3        7        0        6        6        2        2        1        6        7        3
CD2=        9        9        3       10        2        5        3        4        5        1        3        1        2        2        3        4        3       11       11        9        3        6        3        1        0        5        3        3        4        6        6        2
CTTCGACACTCGTTATTCTTTTTTTGCGCGCCCCGCTGTTGCTAAAAAAATCAAAGACTATGATTCTTTGAGCCATCTGAAAGTCGGCGTCTTTTCCCCTTCTATGACCGAAGTGAGCCTGCAACAAGTTCACGAATACGTAGATAAGAAATTCAAAATTTATCCTGAAAAAACCGTGATCAACACCTTAAGAAAAGTTGAAAACAACAGCTATGACCTGGCCTATGCCAATGCCGATGTCGCTAAGACCTGGATTAAAAAAAATCGCAGCAAACTTGTCGAAGTGACAGGGCTGGGTGAGCCTACGGAATACTCGATTGTTTTTTCTCGCAAGAAATTTTCTGCCTTGGAATTTCAGAAATTTCAAACGAAGTTGCGCGAACTGCAACACACTCATGCGCTTGATGAGATCGCCGCCAAACACGGTTTAAAAATTTCATTGAGTGAAGAACCAAGTGAAGCAAGATCCAACGGAGGTTCCAGAAGAACTCCGGCGACTAAAAATCCTTAGTAGTACTTGTCTAAAAAGCGGAAGTATTGGTCCTTAAAGACATCCAAGTCCATACGGTTTCCTTGAGAGTCCTGCATTTCAGGTATACTCAGAACAATCTTGTCTTTGACTTTCTTATATTCCAAAAACTTGGTGAAAAGTACTTGCGCATCTTCGCCACTTTGTTCGGAAAAGTACGGCACGAAGAAACTTTCAATCTCTGCTTTATCGGGCAGAAAACCTTCGACCATATTTAACTGATTCACGAAAACGCGGGGGCAATAAAAAAGCTTTAAACGCTGACAGCGCACCCGTTGAATGAAGTTATGAAAATTGCGAATGCCTAAAGAATTGATCGCCTGCAGATCTTTAAGGTCAAT
KOK=        30
KK=  302821  LL=  303870  Z=    4.63  JJ=  302761  DL=  1050
A===      111      112      113      114      121      123      124      131      132      133      134      141      143      144      211      213      214      223      224      231      233      234      243      244      313      314      323      333      334      343      413      433
B===      222      122      422      322      212      412      312      242      142      442      342      232      432      332      221      421      321      411      311      241      441      341      431      331      424      324      414      444      344      434      423      443
RRR=   28.982    1.558   -1.393   30.142   -0.138   -0.582   16.104    4.292   -1.531   -0.020   -0.039    1.956    0.181   -0.502   -1.247    0.797    1.304   11.832    3.481   26.362    0.003    0.551   -0.708    1.742    7.164    1.195    1.006    0.318    8.268    6.748    1.989    2.437
X1==    4.936    0.885   -1.839    5.694    0.392   -0.220    4.451    3.143    3.611    1.421    0.322    1.100    0.322   -0.208    0.885   -0.767    1.046    2.984    2.675    4.158    0.151    0.911    0.911    3.679    5.108    0.960    1.366   -0.801    1.403    3.527    1.597    0.695
X2==    5.872    1.760    0.758    5.294   -0.353    2.651    3.618    1.365   -0.424   -0.014   -0.120    1.778    0.563    2.406   -1.409   -1.039    1.247    3.965    1.302    6.340    0.020    0.604   -0.777    0.473    1.403    1.245    0.736   -0.397    5.892    1.913    1.245    3.505
CD1=       14        6        0       13        5        3       11        9       10        5        3        5        3        2        6        2        5        9        8       11        3        4        4        8       11        4        5        1        4        7        5        3
CD2=       15        7        4       12        3        7        9        5        2        2        2        6        3        6        1        1        5        9        5       13        2        3        1        3        4        4        3        1        9        4        4        6
CACTTCTTCTTGCTATGACATTTTTTTCCAACTTCGTCTTCGCAAACCCTGTCAACCCACAAGGTGAATTTCTGCGTTCATGTTATGAAGACGACACGGACTTTTTGGCTTCGGTTCTAAATATTGAAAATTCAGATTGGACCTTCACGCACACAGGATATGAAGATGAAAGCTGTTCTAAGCCTTACATCATTTATGAAGAAAAGTTTGCGGCTACCATTGATGGTGTGAACTTGGATCTTCAAGCGAAGCAAGCCTCCTACACCACTTTGACGGACACTGTGACAGAAGCTTTAAATATGATTGCCTACTGTGGGTTTCATGACTGGAAAACGGGAGAAAAGAAAATCGTCACGGACTTGATCTGTGATGACTATGCTCCACCACGCACCGACGAAACTCGATTCACGCTTTTGCAAATTTCCGAAGAAGGGGCGCAGCTTTCTTTAGGAAAAGAGTCTCACGGTCATAATGGAACTTCGGTCGACCGTCGACATACTGAATTAGACCCAAATTACTACATCAAAAAATAAATGGGATCGCTCTCTTAGAGAACGCCATAAGTAATATACACCTCTCGTCCTTCTAGCGATCCAAAAGTAGACAGCCTGATCAAGAGTTCTTAATAATATTCCGAAACGTTTGCATGAGATTTTTATTCCCGCTGAACGTTTTGATATGGGCTCTCATACCGGCTCTGCTATGGGCTACGCCTAATTCTTTGAATTATCAAGGGCGCATCTTGAAAGACGATGGCACTCCTCTTTTATATAATAATGTCAGCTTTAGTTTTGAGATCACGAATGCGGCAGAGACTTGCATCATGTACCGTGAACAGGTGAACGGTGTAAACCTTTCTGCGACCAAAGGTGTTTTTGATATCTCCATTGGTAGTGGCACAAAAATCTATCCCACCACCGCTTTTCAACTGAGTGAGGCCTTTCAAAGTGGTGTTTCTATAAATTGTGATGGCACCGCTCCGATCACGCCGACGGCGATCGAGACGCGCAAACTGCGTGTTCAATTTTTTGACGGATCTACCTGGAAGTC
KOK=        31
KK=  308731  LL=  309270  Z=    5.51  JJ=  308461  DL=   540
A===      111      112      113      114      121      123      124      131      132      133      134      141      143      144      211      213      214      223      224      231      233      234      243      244      313      314      323      333      334      343      413      433
B===      222      122      422      322      212      412      312      242      142      442      342      232      432      332      221      421      321      411      311      241      441      341      431      331      424      324      414      444      344      434      423      443
RRR=   12.230   -0.583    0.082    1.881    0.475   12.903    2.508    0.809   -0.706    5.095   15.967   -0.182    4.904   -0.011    1.004    0.102    0.525   36.739   10.564    0.814   -2.512    0.320    0.320    1.416   -1.034   -0.016    0.039   -0.329    0.149    2.221   -0.643   10.028
X1==    2.472    1.123   -0.079    0.421    1.789    3.375    1.234   -0.774   -0.781    2.211    3.978    0.421    4.838    0.033    3.784   -1.474   -1.234    5.426    3.681   -0.781    3.637   -0.326   -0.326    1.027    1.487   -1.179    0.030   -0.596   -0.235    0.660   -0.319    4.242
X2==    4.948   -0.519   -1.046    4.469    0.265    3.823    2.033   -1.046    0.904    2.305    4.014   -0.433    1.014   -0.340    0.265   -0.069   -0.426    6.771    2.870   -1.043   -0.691   -0.980   -0.980    1.379   -0.695    0.014    1.309    0.552   -0.636    3.364    2.014    2.364
CD1=        6        4        2        2        5        7        3        1        1        5        6        2        7        1        8        0        0       10        6        1        7        1        1        2        4        0        2        1        1        2        1        6
CD2=        8        1        0        7        2        5        4        0        2        3        5        1        2        1        2        1        1        8        5        0        0        0        0        3        0        1        2        1        0        4        3        3
ATGCTTGCGCTTGAACCTGCTTATTGCCTTCGCGGTTTAATTCCAATGTTTTTAGATGCGGCCTTCCCGGTCCACATCCCACAAACAATAAAGGGGCAAGAACTAAAAGCTTCCTCATTGTGGTGGCACCTCATAGCGTCCTTTCCAGAAACGGAAAGAATGACGTCGTTCGCCTAAGAAGATTTCTAAAAGAGCTAACAAAATACCTATGAATAAAATCATTTGAAAACGCTCTTCGTATTGCACGGCCATCGTCGTATCAAATTGCGTGCGTTCCAATTTTCCAATGTCTTCGACTAAGAGCTTCGTTTGATCGCCGCCGAAAGTGGCAAAATAGAAACTTCCTTTACCCGCTTCAGCTAAAGCTCTTAAAGCATCGCCCTTCACCGTGGTGATGATGGTTTGTCCCTGACGATCTTTCTTATAACCTTTTAAAAAACCCATACCGTCACGAACAGGGATGGCTCCGCCTTTTTCAGTTCCATAAGCGAGAGAAAAAATACGAACCCCTTCATCAGCCATTTTCTTAGCTTCATCCAA
KOK=        32
KK=  314401  LL=  314910  Z=    7.02  JJ=  313801  DL=   510
A===      111      112      113      114      121      123      124      131      132      133      134      141      143      144      211      213      214      223      224      231      233      234      243      244      313      314      323      333      334      343      413      433
B===      222      122      422      322      212      412      312      242      142      442      342      232      432      332      221      421      321      411      311      241      441      341      431      331      424      324      414      444      344      434      423      443
RRR=   21.845    0.179    4.151    3.958   -0.059   -2.982   -0.375    0.237   -0.068    0.192   -0.026    1.737   -0.026   -1.319    0.798    0.618   -1.082    1.380   -0.332    3.302   -1.086    0.161    2.732   88.852   -0.413   -0.974    0.020   -0.123   -0.097    3.818    0.730   -0.284
X1==    5.168    0.963    1.651    5.259   -0.319    2.574   -0.573    0.148    0.244    2.537   -0.237    2.307   -0.237   -1.154    0.322   -0.533    0.952    2.748    1.074    1.020   -1.074   -0.169    2.606    9.782   -0.199   -0.237    1.754    0.177    0.146    1.146    0.658   -0.854
X2==    4.227    0.185    2.514    0.753    0.185   -1.159    0.654    1.606   -0.280    0.076    0.110    0.753    0.110    1.143    2.476   -1.159   -1.137    0.502   -0.310    3.237    1.011   -0.952    1.048    9.083    2.076    4.110    0.011   -0.693   -0.668    3.332    1.110    0.332
CD1=       11        4        4        9        2        5        1        2        2        4        1        5        1        0        3        1        3        5        3        3        0        1        4       12        1        1        3        1        1        2        2        0
CD2=        7        2        4        2        2        0        2        3        1        1        1        2        1        2        5        0        0        2        1        5        2        0        2       10        3        5        1        0        0        4        2        1
AACTTCTGGAAAATCGCGGAAGACTGGGCGAAGTTTTGTGGCGCATGGAAGGGTTGGCTCAGACCAATCCGTTAGAGATTCCGCCATGCACAAGTCACCTTTTCATGGTGAATCCAGAAGGTTTTAAACAAAAGAATTTATTTTTGAAATCCCACCCTGCCATTGAAGTGCGTTTGCAAAAATTGATGGGTTACTACCCCATCTAACTTGACAGAGGGATTTCACAACTCAAGCTTTTATAAGGTGGTTTAATTATGGGTGAAAAATTAGAAGCCTCTTTTTCTGTACTTATCATGTCCATTGCCTCTTCCGCTGTTATGGCCATGGGTCTAGCTCCCAATCCGCAAACTGGCGAAACATCCAAAGACAAGAATATGGCTCGCTTTAATATCGACCTTCTTCTGGTGCTTCAAGAAAAGACCAAAGGAAATCTGACTGGCGATGAAACCAAATTTTTGGAAAACTTAATAAGTGATTTGCAAATGAAGTACGTGTCCATCTAAAGGAGAC
KOK=        33
KK=  329101  LL=  329850  Z=    6.20  JJ=  329101  DL=   750
A===      111      112      113      114      121      123      124      131      132      133      134      141      143      144      211      213      214      223      224      231      233      234      243      244      313      314      323      333      334      343      413      433
B===      222      122      422      322      212      412      312      242      142      442      342      232      432      332      221      421      321      411      311      241      441      341      431      331      424      324      414      444      344      434      423      443
RRR=   19.520    0.799    0.443   12.529   -0.184    2.847   -1.670    4.351   -0.548    0.452    0.210    9.664   16.200    0.104   -0.184    1.147   -0.229   32.303    0.019   20.905   18.478    3.387    6.988   -0.077    0.360    1.909    0.559    0.251   -0.297   18.413   -0.961    7.410
X1==    3.800    0.322   -0.355    3.627   -0.955    1.110    1.236    2.166   -0.214    1.054   -0.166    3.627    5.887   -0.080    0.322   -0.875   -1.490    4.790    1.445    5.079    5.372    3.505    2.799   -0.666   -0.905   -1.511    1.945    0.527   -0.760    4.117   -0.838    2.027
X2==    5.137    2.480   -1.246    3.455    0.192    2.565   -1.351    2.009    2.565    0.429   -1.263    2.665    2.752   -1.303   -0.570   -1.310    0.154    6.745    0.013    4.116    3.439    0.966    2.496    0.115   -0.398   -1.263    0.288    0.477    0.390    4.472    1.146    3.656
CD1=        9        3        2        8        1        4        4        6        2        4        2        8       11        2        3        1        0        9        4       10       10        7        6        1        1        0        5        3        1        8        1        5
CD2=        8        5        0        6        2        5        0        4        5        2        0        5        5        0        1        0        2       11        2        7        6        3        5        2        1        0        2        2        2        7        3        6
GATCCCATGGAATCGCCACCGAATAAGCTCGGCCGGCTTGGCGACAAGCGAAGAAGAGGCGGACTAGATAGCAAATCCTTCAGTCGCAAATTTGCTAAAAAGACATCCATTTGAGCCGCAACAAGCTCAAGTTCTTGCATGCGCTGAACCTTCAACGAATCAAGATACTGATCGAGAGATAGCTTGCGAGATGAATAACTTGTCTTCGCGTTCTGAACCGCTAGTCGCGTCGAGGGAAGGACTGAAGAAAGGTATAGCTTGACCACATCCTTGGAAGTCTTCAATTGCTCTTGAGCTTCCAACCACTCTGCGGAAATTCGGTTTACAAGACTCTGTCGCTCAAAATCGGCAACTCGCTTCTGTGCGGAAGCGGCCTGGCTCAAATCACTTTGCTTTCTCCAAAAGAAGAGCGGAAGACTTGCACCAAGCATGACACCCCAATTTTTCTTTTCATCCATCATTTCAGGATCAGGTTCCATCATCATTCCCTGCAATACGAAATCAGGAAAATAAGAAAGCTTTGCGAGTCGCTCTTCTTCGGAAGCCCGCTTCAAATAAAGATCAATCGAGCGAAGTTCGGGTTGTGCTGAAAGATCCGGCTGCGCAGGAGGGCTTGCGGGCTCCCTATATTCGAAGGCTAAAACAGGGATGGCAGCCTGTGCGGGCTGATTTCTCATTTCATTAAAGACGGCCGTGAGCGATTTTTGCTCCCTTTGAAGCCGCAGCTTCTCGACCTCCAAGATATTGAGC
KOK=        34
KK=  339001  LL=  340020  Z=    4.57  JJ=  338821  DL=  1020
A===      111      112      113      114      121      123      124      131      132      133      134      141      143      144      211      213      214      223      224      231      233      234      243      244      313      314      323      333      334      343      413      433
B===      222      122      422      322      212      412      312      242      142      442      342      232      432      332      221      421      321      411      311      241      441      341      431      331      424      324      414      444      344      434      423      443
RRR=   20.576    3.202    3.105    2.142    0.559   -0.357    4.580   -0.066    2.261    0.536    0.080   24.972    0.084   11.147    0.304   -0.162    1.789    0.348    4.336   29.742    3.444    2.816    5.616    0.193   -0.681   -0.032    5.978   -0.032   11.452    5.192    0.084    3.627
X1==    4.305    1.250    1.400    2.993    0.286    1.036    1.682   -0.085    1.036    0.581    0.643    5.004    0.052    3.705    2.215    0.469   -1.768    0.382    1.753    5.567    3.142    1.209    1.885    0.586    1.162    0.052    2.476   -0.110    2.018    2.018    0.052    2.018
X2==    4.780    2.561    2.217    0.715    1.955   -0.345    2.723    0.770    2.183    0.923    0.125    4.990    1.611    3.009    0.137   -0.345   -1.012    0.912    2.474    5.343    1.096    2.330    2.980    0.329   -0.586   -0.618    2.414    0.290    5.674    2.572    1.611    1.797
CD1=       16        7        7       10        5        5        6        4        5        4        4       14        3        9        9        4        0        3        5       13        7        4        5        3        5        3        6        2        5        5        3        5
CD2=        9        7        5        3        6        2        7        3        6        3        2        9        4        6        3        2        1        5        8       11        4        6        7        3        1        1        6        2        9        5        4        4
TGCGTAAAGGCAGTTTAAGTCAGTTTGAATTTTCCCCTTCCTGCGAGATATCCGAGGAAGACAACAATTATGTGATGACATTTGACCTTCCGGGTGTAAATAAAGAACAAGTGAAGGTTGAGGTCGACAATAATCAAATCACGGTTTCAGCAGAACGCCGAGATGAGAAAAAGAAGGATACAAAAAAGACACACCTGTCGGAAATCCAGTACGGTTCCTATCAAAGAACATTTACTTTACCAAGCAGCATTGACGAGAAAAGAGTGGATGCAAAATTTGATAATGGCGTCCTCACACTGACAATTCCCAAAAATGTAACGACCAAACAAAAGCAAATCCCGGTGCACTAAAATGATTGAGGCTTACGACATTTCGTGAGCCTCTGACCGCATCCCATTTGTAACTTCAAAACTCCAGAAAAATTGTACTAAGCTCAGACTCAGCCACTGAGGTCGGAGGACCTATGTCTCAAGTACTGAGTCAAGATTTTCAATCTCATAACATACAGCTGCAACGCCTGATAAACTCGTTGCCAAGAATTGCGCAGACAGACGCCAATATTCTTATTCAGGGCGAAAGCGGCACGGGAAAAGAAATGCTGGCAAGAACTATTCATCGGCTGAGTCCCCGCGCAAGCCGCCCCCTCCTGGCGGTGAACTGTTCCGCCATTCCCGAAGCTCTATTTGAGTCGGAATTGTTTGGTCATCGGAGAGGCTCTTTTACCGGTGCCGTGAATGACTACAAAGGCATTTTTGAGGCTGCTAAAGGCGGAACCGTTTTTTTAGACGAAATCGGTGATCTTCCTCTTCATTTGCAATCGAAACTGTTGCGGGTTCTTCAAGAAAGAACAGTGCGACCAGTTGGCGCTACGTCCGAATATAAAGTGGAATTTAATATCATCTCGGCAACTCATAAGAATCTAAAGCAGGAGATAAAAGAAGGTAAATTCCGCGAAGACCTTTATTACCGTCTCAATGTAATTCCCATCACTCTGCCGCCCTTGCGTGAACGCAAAGAGGA
KOK=        35
KK=  352891  LL=  353580  Z=    6.47  JJ=  352741  DL=   690
A===      111      112      113      114      121      123      124      131      132      133      134      141      143      144      211      213      214      223      224      231      233      234      243      244      313      314      323      333      334      343      413      433
B===      222      122      422      322      212      412      312      242      142      442      342      232      432      332      221      421      321      411      311      241      441      341      431      331      424      324      414      444      344      434      423      443
RRR=   43.483   -0.152    1.038    8.069    0.054    0.072    0.112    3.182    0.072   -0.269   -0.341   12.686   19.737   11.249   -0.025    0.489    0.113   10.464    0.215   -0.001    5.724    5.706    1.204    9.351    0.926   -0.082   -0.051    0.910    1.277   -0.775   -0.341   -0.154
X1==    6.678   -0.210    1.515    3.516    0.455    1.405    0.250    1.515    1.405   -0.526   -0.334    4.314    4.786    2.661   -0.210   -0.725   -0.528    3.373    0.177   -0.015    2.456    2.109    0.445    2.538    1.809   -0.334    0.179    0.447    1.629    0.716   -0.334   -0.196
X2==    6.511    0.724    0.685    2.295    0.119    0.051    0.448    2.100    0.051    0.512    1.021    2.941    4.124    4.228    0.119   -0.674   -0.214    3.102    1.218    0.051    2.331    2.706    2.706    3.684    0.512    0.245   -0.286    2.037    0.784   -1.082    1.021    0.784
CD1=       12        2        4        6        3        4        2        4        4        1        1        7        7        4        2        1        1        7        2        2        5        4        2        4        4        1        2        2        3        2        1        1
CD2=       14        4        3        6        3        2        3        5        2        2        3        7        7        8        3        1        2        6        4        2        4        5        5        7        2        2        1        3        2        0        3        2
GATAGAAAATGGCCGGTATGTCGCCACTTTGATCGAATACTCGTCTTCGCTAAAAGGCAAAGCAGATTTCGAAGACTTTATGAAAAGAGCTTTGCTTGTTCCAGGAAAACACTGTTTTTCCCTTCTGAAAGATGGTCAAGCACTGGGAGAACCGGCCTATTTCCACAAGTCCCACATGCACCTTCGCCGCTTGCATAAAGTTGTCGGATTTCCAGTAAATCTTGTTGTGGTAGGCGATGCGTTTTGTTCGCTGAATCCCGTTTTTGGCCAGGGAATGACGGTAGCTTTGGAACAAGCCCTGCTTCTAAAAAAAATGCTTTCTCAAAAATATTTTACAAGCCGAAAGTTCCACAGCGACGCGGAGGCTTTACTTCGCGTTCCCTATCTACTTTCAAAGCTGGGTTCACAAACCCACCCTAGCTTCACCAAACGATACCTCGAGAATTATTTGCATCGCTGCCAAGAATCTTCAAAGCTGCACCTTCGCTTTTTAAAAACCCTGCACCTTGAAGGAAGCGTTCTTGATCTATTGGATTTCACGTCCTTCATTAAAACTCTACTCGGGAGACACTCATGATCAAGCTTCATCAATATCCAGCCATTTGGGGATTACCCAGCTTGAGCCCTTTTTGCATCAAGGTGGAAATGTTTTTAAGAAAGAAAAACATTTCCTATCACGTGATCGTTGAA
KOK=        36
KK=  368851  LL=  369900  Z=    5.61  JJ=  368821  DL=  1050
A===      111      112      113      114      121      123      124      131      132      133      134      141      143      144      211      213      214      223      224      231      233      234      243      244      313      314      323      333      334      343      413      433
B===      222      122      422      322      212      412      312      242      142      442      342      232      432      332      221      421      321      411      311      241      441      341      431      331      424      324      414      444      344      434      423      443
RRR=   56.340    1.521    4.026   31.550   -0.043   18.072    3.841    0.985    0.001   -0.116    4.316   -1.115   10.309    0.517   -0.001    0.014    0.074   26.282    5.190    0.368    7.582   -0.179    0.208   -0.170    3.156    1.154    6.570    2.894   -1.245    4.181    6.635    4.181
X1==    8.205    1.461    3.300    4.451   -0.041    6.344    3.465   -1.798   -0.022   -0.237    1.739   -1.794    5.678    1.091   -0.041   -0.022   -1.755    5.966    2.432   -0.601    2.502   -0.169   -0.840   -0.162    1.728    2.395    1.164    1.699   -1.330    2.469    1.739    2.469
X2==    6.866    1.041    1.220    7.088    1.041    2.849    1.109   -0.548   -0.035    0.490    2.483    0.622    1.816    0.474    0.024   -0.611   -0.042    4.405    2.135   -0.611    3.030    1.058   -0.247    1.049    1.826    0.482    5.647    1.703    0.937    1.694    3.817    1.694
CD1=       21        7        9       11        4       14        9        0        3        2        5        0       11        4        4        3        0       13        7        2        6        2        1        2        5        6        4        4        0        5        5        5
CD2=       17        6        5       15        6        8        5        2        3        3        6        4        5        3        4        2        3       11        7        2        7        4        2        4        5        3       11        4        3        4        8        4
AAGTATTCCTGCCAAGATGTTTCTATGAACACGCGAGAGTTTGAATTTCAACCCACCCTGAGCGGAGATCTTCTAAAAATCCGACCTTTAAAGGCCACGGAGTTCGAACTCCTTTTTGAGGTTGCATCGGATCCATTGATCTGGGAGCTTCATCCTCAAAGGGAGCGCTATAAAAAAGAGGTCTTCGAAAAGTTCTTCACTCTCGCCGTCAAATCTGGCGGAGCTTTTGTCATTGAGGACCACGGTCAAGCGATTGGAAGCTCACGGTTTTATGATTTTCGACCCGAGATATCTCAAGTGTCGATCGGATATACGTTTCTAGCGCGCAAGTACTGGGGCGGAAAGTTCAATCGCGAAATGAAAAAGTTGATGTTAGAGCATGCTTTTAAATTCGTCGACAACGTGACTTTTGAAATCGGTGTGAACAATTTAAGGTCACGCAAAGCCATTGAAAAGCTGGGGGGCAAGCTTGTAAGCAATGTCGAACTAGACGGCGAACCCCACGTTGTCTATATGATCACCAAGAGTGGTTTTAATTTCTAATTAACGAGCAAAAACCTTTTGCAGCATTTGTTTTCCGTCCGTGAGTACGGGTTCTCCGTGAGCCAGAATGATGCGATCAAAATCAAAGCTCAGCACTTTATCGAGGGACCTATAAAAAGCGTTTTTGTCTTTGATGAACAAACGCTTTTCCGTCTTCGTCCAGCCAAAATGCCCATAGCTGCCTAAAATCTTTAAAAACATCTTCGTCAGCAATGAATCTGTTTGCTGAAAATTTGTAGCAAGATCCGAGACAATCAGAGTCTTCGTCTTGGGATGAAAAAATACAACTTCATTATAAAAAGGAGCTCCCTCGATAAAAACATGCTTCACTTCTGAACTCCAAGGAAAGCTTTGCTCGTTAGTGATAACTCCATCGAATTTAAAATCGGATCTCTTTTTATCCAGTTCCGGCGCGCAGAATATTTGAACTTCCGGAAAATGCTTCTTTAAATCAGCAACGTAAAGGTGATGCATTTTATTGGGAGCCACAGCCCAGCGGACCGTTCC
KOK=        37
KK=  374941  LL=  375780  Z=    5.76  JJ=  374941  DL=   840
A===      111      112      113      114      121      123      124      131      132      133      134      141      143      144      211      213      214      223      224      231      233      234      243      244      313      314      323      333      334      343      413      433
B===      222      122      422      322      212      412      312      242      142      442      342      232      432      332      221      421      321      411      311      241      441      341      431      331      424      324      414      444      344      434      423      443
RRR=   29.135   -2.230    0.038   19.333   -1.053   -1.086    1.374   -0.195    0.020   -0.423   -0.428    1.737   -0.231    0.081   -0.059   -1.202   -0.375   -0.905    2.981   51.445   -0.128   12.102    0.144   35.711    5.227    0.993    1.440    0.414   20.589    0.725   -0.231    1.880
X1==    4.219    1.982   -0.489    3.196    1.982    4.090    1.123    0.301   -0.075    1.111    1.707    0.928   -0.573   -0.669   -0.090    1.313    0.460   -1.064    1.164    8.254   -0.060    3.147    1.145    8.617    1.906    2.467    2.033    0.331    4.785    0.202   -0.573   -1.326
X2==    6.906   -1.125   -0.078    6.049   -0.532   -0.266    1.223   -0.649   -0.266   -0.381   -0.251    1.871    0.403   -0.121    0.656   -0.915   -0.816    0.851    2.562    6.232    2.131    3.845    0.126    4.144    2.743    0.403    0.708    1.251    4.302    3.587    0.403   -1.418
CD1=        7        5        1        6        5        8        4        2        2        3        4        3        1        1        2        4        3        1        5       14        2        7        4       16        4        5        5        2        8        2        1        0
CD2=       17        1        3       13        2        2        4        2        2        2        2        6        3        2        4        1        1        3        5       12        5        7        2        7        7        3        3        4        8        7        3        0
TAACCAACCCAGGCAATCCAGGAAAAGCCATGGCAGATGCTTTGAGTGGTTACTCAAACACCCTGATTTGGTTGATTGGGATCTCATTTTTTATTTCTCGCGGATTTATCAAAACGGGTTTGGGCGCACGCTTGGCTTATCACTTCGTCAGAGTCTTCGGAAAGAAAACCTTGGGGATCAGCTACGGTCTTTCTTTTGCCGAGCTGGTTTTATCACCCGTGATGCCAAGTAATACGGCTCGTGGCGGTGGCGTCATGTATCCCATCAATCGCTCCATATCGGAATCGATGGGATCTTATCCCGACGAAGCTTCTCGCAGAAAGTTGGGCGCGTTTTTAACTTTGGTCGCTTACCAGGTCAATATCATCACGTCGGCCATGTTTATCACGGCGACAGCACCCAATCCGCTAGTGACTGCCGGGATCCGTGACGTGGCAAATATCGATGTCTCATGGAGTGATTGGGCGATAGCTGCGATCGTACCCGGTCTACTAGCCCTTTTGATTATCCCATTTGCTCTTTACAAACTTTATCCGCCCGAGATCAAAAAAACACCGAATGCGGCGGAATACGCAAAAAAGAAATTGCAAGAAATGGGACCAATCAAGTTGGAAGAATGGATCATGGTGGGCGTCTTCTTCTTACTTCTTTTCATTTGGGCCGGAGTGCCGAAATTGATTTCATCCAGTCCTCTTTTTGATATCGACCCTACGGCCGGAGCCTTCGTGGGTTTGAGTGTTTTACTTTTTTCTGGTGTTTTGACTTGGGATGATCTGCTGAAAGAAAAAGGCGCTTGGGATACAGTCACTTGGTTTGCTTCTTTGGTGATGATGGCGACTT
KOK=        38
KK=  376021  LL=  376890  Z=    6.55  JJ=  375721  DL=   870
A===      111      112      113      114      121      123      124      131      132      133      134      141      143      144      211      213      214      223      224      231      233      234      243      244      313      314      323      333      334      343      413      433
B===      222      122      422      322      212      412      312      242      142      442      342      232      432      332      221      421      321      411      311      241      441      341      431      331      424      324      414      444      344      434      423      443
RRR=   29.080   11.463    0.077    0.034   -0.069   17.089    2.551   -0.258   -0.039   -0.330    0.599    2.293    0.235    0.224   -0.763    0.032   -0.241   14.656   15.193   -1.025    2.919   -0.054   -0.160    2.064    0.450   -0.548    0.733    4.218   -0.313   43.400    9.671    0.882
X1==    7.191    2.436    0.201    0.059   -0.213    2.792    1.170    0.201   -0.030   -0.429    1.791    0.786    0.241   -1.376   -0.875   -0.030   -0.844    2.344    5.797    2.086    1.656    0.726    2.156    2.591    2.826    1.791    1.656    2.304    0.425    6.202    3.340    0.425
X2==    4.044    4.705    0.382    0.585    0.325    6.121    2.179   -1.284    1.312    0.769    0.334    2.917    0.975   -0.163    0.872   -1.092    0.285    6.252    2.621   -0.491    1.763   -0.074   -0.074    0.797    0.159   -0.306    0.443    1.831   -0.737    6.997    2.895    2.075
CD1=       12        6        2        2        2        6        4        2        2        1        4        3        2        0        1        2        1        6       12        5        4        3        5        6        5        4        4        4        2        9        6        2
CD2=       12       12        4        4        4       13        6        1        5        4        3        8        4        2        5        1        3       12        6        2        5        2        2        3        3        2        3        5        1       12        7        5
CGCTTTGCGCCTCTATCACACATTACGGAACTGGATCTGCGCCAGTCCTTTTTGGACCAGGATACGTAAGCATGGGCGAATGGTGGAAATGGGGTCTTGTCGTCAGCGTGCTCAATCTGATCATTTGGGTTCTTGGTTGCGCGGGCTGGTGGAAAATTTTAGGTTATTGGTAAAACTCAAAAAGGCGCGGCGCACCCCGCGCCTTTTTTATTTTTGTTGAAATGCAATTTCACGTTTCCCTCTCATGATATCCCATCTGTCAAAATACTCGACCTCGCTGAGTCCAAACTCTTGTTAACATGAAGTTCTTATAGAGGAACGTGCATGAGAGGCGATCTAGTTAAATCGTCAGAGAGAACTATTTTTCGACCAGGACACAACTGCTGGCGCGTGGATCTTTTTCGTCATGCCAGTGTTTTGATTGACTGTGCGGATTTTTATCGAGCTTTGCACTACGCTTTCAGTAAAGCGCAAAAGTCTGTCTTTATAATTGGCTGGGAAGTAGACAGCAGCATCCGTTTGCTACGCAAAGAAGACGAAATGAAAGCGTCTCGCCCGTCTATTCTTGTCGATCTTTTGGCGCAGAAAGCGCAAGAAAATCCAAGTTTACAAATTTATATTCTTCCCTGGGATTCCTCCATCGTGTTCTTGGGCGAACGCGAATTCATGGGGGAATACACCTGGGTCAACAAAGGGTTAGAAAATATTCATTTCTGCTTGGATCAAACAATCCCCTTAGGCGGAAGTCATCATCAAAAGGTGATTCTCGTCGATGACGAAATTGTCTTTTCGGGTGGGATGGATATCGCACGTCAGCGCTGGGATGAGCGCTCTCATCACATTTATGAACCGGAACGCTCTGATGCCAAT
KOK=        39
KK=  377311  LL=  378360  Z=    4.72  JJ=  377221  DL=  1050
A===      111      112      113      114      121      123      124      131      132      133      134      141      143      144      211      213      214      223      224      231      233      234      243      244      313      314      323      333      334      343      413      433
B===      222      122      422      322      212      412      312      242      142      442      342      232      432      332      221      421      321      411      311      241      441      341      431      331      424      324      414      444      344      434      423      443
RRR=   67.966   10.000   -0.086    1.026   -0.746   29.741    5.605    1.183   -1.172    2.795    3.750    1.267    1.944   -0.334   -3.443   -0.330    0.225   11.693    0.872   -4.426    3.256    0.040   -0.162    2.774    1.017   -0.395    0.563    1.397    0.646   11.513    8.346   27.211
X1==    9.194    2.332   -0.031    0.482    0.583    8.773    5.694   -0.735   -0.926    1.831    3.076    1.149    1.595   -1.445   -1.750    1.014   -1.661    1.845    0.437    2.307    0.738   -0.134    0.546    2.289    1.050   -0.627    0.738    1.437    1.235    4.522    2.335    6.986
X2==    7.393    4.287    2.780    2.130   -1.280    3.390    0.984   -1.608    1.267    1.526    1.219    1.102    1.219    0.231    1.968   -0.326   -0.136    6.338    1.997   -1.918    4.410   -0.296   -0.296    1.212    0.968    0.631    0.763    0.972    0.523    2.546    3.574    3.895
CD1=       17        7        2        3        4       16       12        1        1        4        6        4        4        0        0        4        0        6        4        6        3        2        3        6        3        1        3        3        3        7        5       10
CD2=       23       14       10        8        2       10        5        1        6        6        5        6        5        3        9        3        3       14        6        0       10        2        2        4        5        4        4        4        3        6        9        8
GAAACCGAAGGCATGTGGGCCAGTCGCATCGATTTTAAAAGAAGCGTTGAAGATGGTATAGCCAAAGGACGCGTTCAATTTGCCTGCTCAGGTGTGATGACCGAAAAACGTAAAATTATTCATAAGCGCATTCATTCAAAAATCATCGTCATAGACGACCAGTTTATGGTTGTGGGTTCATCGAATCTCACAAACCGCTCTATGACCTTTGATACGGAGTGTGATTTAATCATTCAAGCTCATGACATAGAAGAGCGGCGACGTATTATGCACTTTCGCAATGACCTAATTGCCGAGCATGCGGGCCGTAAAGTTGAAGACATCGAATCTATTTTAAAAGAACCCTACTCTTTTAAAAAACTGATGCTTCCTTGCCAACCCGGTGCGTACTGCCTTTTTGAAATGGATGATGAAAAATTCACCACTCAAAATTTTAAAAAGATCGCCAACAGCGTCGCCGATCCGCAAGTGAGTGAAGGAAAAGCTCTTTTTATCTTTCGCAATCCTAGTAAATACATCGTACCGTTGGCTTTATTTTTAATTGTCGCGGTCAGTGGATTGGTCTGGTTTATCAATGAACACCTATCATGGTTCAGCCCAGAATCCGTTGAAAAATTCTTAAAAACGGCCCGGAGATCCCCATGGGCTCTTTTTCTAGTTTGGGGAATTTACATTGTCGGTGGTTTTATATTATTTCCGGTAACGCTCATGTCTCTCATCACGGCGGCGGTTTTTGGCTCCATCTTAGGCCCTCTTTATGGAATGTCAGGAGCTCTTATCAGCGCCACGGTCATGTTCTATCTGGGACGGTGGATGGGCCACAGAGGCGTAAAAGGATTTTTAGGGAATCGCCTGCGTAAGATCGATCATCAATTCCGTGAGGCCGGGGTTATTGGCGTTACGGTCTTAAGAATGATCCCCGTGGCGCCATTTAGTATTGTTAATATTGCCGCAGGGATTTCTTCACTGCGATTTTCTGATTTTCTTTTGGGAAGTTTCTTTGGGTTTTTGCCAGCATTTATCGTGAAAGGCCTTGTCGGAGATTCGATC
KOK=        40
KK=  382471  LL=  383160  Z=    5.35  JJ=  382201  DL=   690
A===      111      112      113      114      121      123      124      131      132      133      134      141      143      144      211      213      214      223      224      231      233      234      243      244      313      314      323      333      334      343      413      433
B===      222      122      422      322      212      412      312      242      142      442      342      232      432      332      221      421      321      411      311      241      441      341      431      331      424      324      414      444      344      434      423      443
RRR=   47.874    1.278   -0.619    6.039   -0.249   -0.402    1.096   -2.612    0.047    0.652    2.637    3.361   -0.387   10.739    0.556   -1.202    0.113    8.096   -0.353    7.602    4.767    9.510    4.750    6.005   -0.874   -0.387   -0.629   -0.049    3.169    8.414   -0.387    4.801
X1==    6.226    1.067    1.488    2.095   -0.077    0.623    1.304    2.113   -0.072   -0.576    1.689    2.717   -0.583    3.184    1.067   -0.768   -0.082    3.337    0.230    2.014    1.344    2.175    1.331    2.159   -1.335   -0.583    0.497    0.759    1.671    4.437   -0.583    1.671
X2==    7.689    1.198   -0.416    2.883    3.227   -0.645    0.841   -1.236   -0.645   -1.132    1.561    1.237    0.664    3.373    0.521    1.565   -1.377    2.426   -1.539    3.775    3.548    4.373    3.568    2.781    0.655    0.664   -1.265   -0.064    1.896    1.896    0.664    2.873
CD1=       16        5        5        6        3        3        4        6        2        1        4        7        1        6        5        1        2        6        2        5        3        4        3        4        0        1        2        2        3        6        1        3
CD2=       12        4        1        5        7        1        3        0        1        0        3        3        2        5        3        4        0        6        0        7        6        7        6        5        2        2        0        1        3        3        2        4
CGGGCCAGGAAAGCCTTTACGAAAAAGATGGTAAAAGAATCAAACTCTTTCCTTCGGCTTTAGACATCGTTAATGCGGATCTAAGTCGCTTGCGAACCACCAAAGCTCGCAAGCAAACTTTGATGGAATTTTGTAAAGCCGTTCTAGAAAAGAAGATTTCGTTATCGCCCACCCAGGACGTTGACGTCTTTATGAAGGATGTGCAAAAACTCCGCGGGATCGGGCCTTGGACCGCGCAATATATGGCATTAAAAGCGCTAAGACATACCGACACCTTTCCTGCCAGTGATTTGATTTTGGCGCGTACGCTGCAAATTCACGACAAAAAGATTATTGACCAGATGAGTCCCTGGCGCGGTTATGTCGCAGCATTATTTTGGAAGAACTATTCGCAAGACTTAACGAAATCGAAGATCGCGAAAAAAAGGAATCCCTGATGAATTCGCAAAAGCAGTATTTAATGAAATCTTCTTTAGGCCCTTTGCATATCGTGGCCTCTGAACAAGGGCTTCAAGGTATTTTCTGGAAAAAGCAGAATATGCCTTTTGATAATTTAACCGATACAAAACATCCGGCCGTGCAATTTATTTTAAAAACTCAAAAACAAATCGAAGAATATCTCCAGGGCGAGCGTCAGGAATTTGATATTCCCCTGGACCTCATTGGAACCGACTTTCAAAAAAGAGTGTG
KOK=        41
KK=  399481  LL=  400170  Z=    5.29  JJ=  399241  DL=   690
A===      111      112      113      114      121      123      124      131      132      133      134      141      143      144      211      213      214      223      224      231      233      234      243      244      313      314      323      333      334      343      413      433
B===      222      122      422      322      212      412      312      242      142      442      342      232      432      332      221      421      321      411      311      241      441      341      431      331      424      324      414      444      344      434      423      443
RRR=   13.165   -0.042    9.032   94.648   -0.017   -0.071   -0.306    0.053    0.017   -0.660   -4.065   -0.301    0.220   -0.061    0.296   -0.906   -0.107    0.595    0.642   13.824   -1.047    0.696    0.282    6.699   -2.698   32.642   -3.312   -0.007   -1.529    1.144   -2.628    0.367
X1==    3.693   -0.037    2.982    7.591   -0.037   -0.029   -0.524    0.064   -0.029   -1.391   -1.257    0.349    1.164    0.645   -1.446    0.678    1.035    0.562    0.917    5.623   -0.729    0.264    0.264    3.137    7.387    5.199   -1.438    0.080    5.220    1.983    1.971   -1.253
X2==    3.565    1.125    3.029   12.468    0.460    2.459    0.585    0.823   -0.578    0.475    3.234   -0.863    0.189   -0.095   -0.205   -1.337   -0.103    1.058    0.700    2.459    1.436    2.641    1.068    2.136   -0.365    6.279    2.304   -0.091   -0.293    0.577   -1.333   -0.293
CD1=        7        2        6       11        2        2        1        2        2        0        0        2        3        2        0        3        3        3        3       10        1        2        2        5       12        8        0        2        8        4        4        0
CD2=        8        4        6       21        3        5        3        3        1        2        6        1        2        2        2        0        2        3        3        5        3        5        3        5        1       10        4        1        1        2        0        1
CTGGCAATCTGCAAGATTGGCCTTCACAAGAACCTTCATTAGTGACTTCTTTTGAGCGAGAGATTTCTACCCAGCTCAATTTTTCACCACTCAACTGACACTGTTCTTTGATCACGTCACGGTAAGAAATTTCTTTCGTCCCGTTTAATCCGCAGGCCACCGTCTCTGAATAGATGTCACCTTGAGATTCGCGGATTTGATCTTTCACCTGACATGAACCAGGAACTTCTGGTTCTGGTGTGGGTTCTGGTTCAGGATCTACAGTTCCTTTAGTCACTGTGATGGAATGCTTCAAGTTGAAAAGAACTTGGTTTGTGTCGCCTTTTAATAAAACGGCGCTCACTTCAAAAGTACCTTCAGCCGCATAAGTATGCTGAACGTTTTGACCTGAAGCACTTCCACCATCACCGAAGGCCCAACGGATTGCACCGACTTGATCCGCCAAACATTGCGGCATATATAAAGACAAGCTGACTGGGGAACCGACTTTGGCTTCAGAAGGACCTGAAATCGCCGCCGCTGCCGTACAAACCACCTGATCTTCTTCTTCAGAAATCACGATGGTTTGCGAAAGCATTTTTTCACCACCCGGATTGCCGACAACCAACACTTTCACCGTGTAAGTACCAGGTTGAGCGTAAGTATGTTGGATGGCGTCCATAGAACTCACAGAAGGAGTTCCGTCACCAA
KOK=        42
KK=  402451  LL=  403500  Z=    5.92  JJ=  402361  DL=  1050
A===      111      112      113      114      121      123      124      131      132      133      134      141      143      144      211      213      214      223      224      231      233      234      243      244      313      314      323      333      334      343      413      433
B===      222      122      422      322      212      412      312      242      142      442      342      232      432      332      221      421      321      411      311      241      441      341      431      331      424      324      414      444      344      434      423      443
RRR=   33.550    6.594    2.281    2.301   -0.263    1.278    0.002   -0.020   -1.217    2.451   -0.307   10.883   11.637    0.086    0.532    0.842   -0.687   35.445    7.941    5.599    0.350    7.747    6.286   -0.365    0.443   -0.296    0.207    0.005    4.159   15.193    2.055   12.919
X1==    5.035    2.560    3.635    1.355    0.356    1.686    0.031   -0.523   -0.616    1.466    0.930    3.173    2.829    0.369    1.458    1.110    0.618    5.424    3.902    2.837    0.715    3.252    2.638   -0.369   -1.636   -0.969    0.113    1.028    3.097    4.419    0.930    3.758
X2==    6.663    2.576    0.628    1.699   -0.740    0.758    0.079    0.039    1.974    1.672   -0.330    3.430    4.114    0.233    0.365    0.758   -1.112    6.535    2.035    1.974    0.489    2.383    2.383    0.987   -0.271    0.305    1.826    0.005    1.343    3.438    2.209    3.438
CD1=       12        8        9        5        4        6        3        2        2        5        4        8        7        3        6        5        4       13       10        8        4        8        7        2        0        1        3        4        7        9        4        8
CD2=       16        8        4        6        2        4        3        3        6        5        2        9        9        3        4        4        1       13        6        6        3        6        6        4        2        3        5        2        4        7        6        7
TGGCGAATCTAAAAACAAAATTTTCTTTTCGGTTGTCGGTGACTCGTTTTGCAATTCGATTCGGATCCAAAGATCTTCTGCGCTATAGCCCATGGCAATTTCGGGCTCTTGAAAAGATGTAAATGAGACATCTGCGGGATTTTCTATCTGAGGAGAGCTTACTCCCGCCGATAAATTCATTGAAATGCTTGCAAATGCATTCGCAGAAACTAGGAATGAGAACGCAATGATGTAATACCGAAGTTGAACCAGCGACATGTGGAATTCATTATTGTTCGCGAAGGCAACGAGGTCAACACATCTCCATCCGCGAACGAAGCCGGTGCCATCAATGCCTTTAGATGAAATAGAATTGTCCGCAGTGACGAAAGCTATTTTTTGGAAAGTGCCGAAGGATTGACGGCTGTCATGCTTGGCTTTTTCCAAAGCCCTTCTTGCACTTCTTTTGTCGGCGCATACATTCTGAGTACGGCAACGAAGGGTCCGGAAGGTGCGGGCAACCAATTGGCTTCTTTTGATGTTCCGGGAGAATGCCGTTGAATATAAACCGTCAAGCCACCGTCACTATCGCGCTTAAGCTCGGAAAGCGCACTTGAGCTGATCGCATAGCGGTTCAGCGAATTCTTAGACAGATACAAATTTTCGTCATACATGGTTAAGGACCAAAAAGCCTTTACCGGCGGCAGGTTGTTTTTTGTAAATCGCAAAGTGTAGTTATACTTCGAAGCATCTAACTTTTCACCGTCGTTGATTTCATCCACGCGCCAAGCAACAGTCACCGCTTCTTCTCGAGAGCTTCCATAGAGTCCGATGTAAGCTCCCACTGCGCGGTTGAGGTAATTCTCTTTAAAAAATTTTCGTGAGCCGTAAAGATTTCGGGTATCACCCGTATTGTGCGCGACCTCTTGGATCTCGGCCAAACCTTCGGCGAACCCTTTTCGAAGAGCCGCGCGCTGTTCAGGATTCAGTCTCGCTAGTTCAAAAGAGCTTCCCGGTATAAGCCCCAAACTTTCGAAATCCGCGCGAAGCGCTTTTTCATTTTTCAACACC
KOK=        43
KK=  412351  LL=  413070  Z=    4.57  JJ=  412201  DL=   720
A===      111      112      113      114      121      123      124      131      132      133      134      141      143      144      211      213      214      223      224      231      233      234      243      244      313      314      323      333      334      343      413      433
B===      222      122      422      322      212      412      312      242      142      442      342      232      432      332      221      421      321      411      311      241      441      341      431      331      424      324      414      444      344      434      423      443
RRR=   24.177    0.258   -1.043   -0.193   -3.675   58.445   10.356   -0.991   -0.229    1.542   -0.493    0.063    6.201   -0.628   -1.688    0.478    2.008    0.928    6.467   -0.140    2.640   -0.634   -0.009    2.505    0.744    0.290    0.950   -0.387    0.122    0.706    5.669   19.701
X1==    2.735    0.465   -0.708    3.048    2.460    9.385    2.766    1.434   -0.136    0.800    0.917    0.099    2.425    1.035    1.130   -0.816   -1.447    2.960    1.153   -0.816    2.014    1.457    0.021    2.339    2.260    0.163    2.014   -0.613    0.227    0.227    3.178    4.081
X2==    8.839    0.555    1.472   -0.063   -1.494    6.228    3.744   -0.691    1.686    1.928   -0.538    0.635    2.558   -0.607   -1.494   -0.585   -1.388    0.313    5.609    0.172    1.311   -0.435   -0.435    1.071    0.329    1.784    0.472    0.631    0.537    3.111    1.784    4.827
CD1=        6        3        1        6        6       16        6        4        2        3        3        2        5        3        4        1        0        7        4        1        5        4        2        5        5        2        5        1        2        2        6        7
CD2=       16        3        4        2        0       10        7        1        4        4        1        3        5        1        0        1        0        2        9        2        3        1        1        3        2        4        2        2        2        5        4        7
AGTGTTCCGTGGGGATGGAGTACTTTGACATGTCTGGCTTCAGATCGACGGATCTTTTTCTTTGCGGATTCCATAAACATCAAATTCCCTTCTTGATTCAGGAGGTCTGTTAATGAAATTTAATTTTCCATCTTTCATCAGGATCTGTCCTCGGGAAATTACATGTTTCATCTCAAAGGTCTGTTTATCAAACACAGCGATGTCGGCGTCACAGCCGACGGCAAGGCGCCCTTTCCGGCTGAGTTTCAAGGCTTGAGCCGTGTTGCTAGTAAAATGTTTTAACAAGTCCTCGAGTTTAAAACCATGTTTAAGCACACAGGTTCTTAATTCATACCAAAGATCTGCAGGTGGGCCTTTGCTGGCGTCAGATGACACGGTCAATTGATCCAAGGGACCTTTCATTTCCAAATAGACTTGATACCAATAACTGAAATCACGATCCCACAAATCAAGATCCACGTAACATCCTCGTCGCGCCATCTCGACAGCCTCTTTGATAAGAGCTTCGCTGCGACCGATATGAGTGATGTGAAAGTTTCCGGGTAAGACGACATGTTTTTCCATCAAATCACGCAAGGTCTGCATTCGGCGATTGCCATCGCCCACATGGATGTGAGAGATGCCTGGCTTATTTGCCAGCATGCCGCCGACATAGGAATCAATGCAGGCTTTCGCCAAATCCTTAAGATCCGGCTCTGGAGCACGGCGATCGGCGATGGC
KOK=        44
KK=  435421  LL=  435780  Z=    5.34  JJ=  435361  DL=   360
A===      111      112      113      114      121      123      124      131      132      133      134      141      143      144      211      213      214      223      224      231      233      234      243      244      313      314      323      333      334      343      413      433
B===      222      122      422      322      212      412      312      242      142      442      342      232      432      332      221      421      321      411      311      241      441      341      431      331      424      324      414      444      344      434      423      443
RRR=    0.151   20.367    4.221    5.626   -0.937   20.433    1.118    0.889    0.007    2.265    6.355   -0.183    0.217    0.852   -0.005    0.889    0.889   -0.457    6.185    0.007    4.091    0.324   -0.818    0.005   12.505    0.853    0.824   -0.215   -0.874   12.995    0.097   -1.719
X1==    0.821    5.006    1.994    4.791    1.006    5.119    1.057   -1.006   -0.881    1.108    2.046   -1.047    2.046   -1.019    0.006   -0.881   -0.943    3.228    2.174   -0.881    2.218    0.164   -0.836    0.106    4.108   -0.954   -0.782    0.209   -0.846    2.154    0.046   -0.846
X2==    0.184    4.069    2.117    1.174   -0.931    3.992    1.058   -0.883   -0.008    2.044    3.106    0.174    0.106   -0.835   -0.931   -1.008   -0.942   -0.141    2.845   -0.008    1.844    1.977    0.979    0.047    3.044   -0.894   -1.054   -1.026    1.033    6.033    2.106    2.033
CD1=        2        6        3        6        2        6        2        0        0        2        3        0        3        0        1        0        0        4        3        0        3        1        0        1        5        0        0        1        0        3        1        0
CD2=        1        5        3        2        0        5        2        0        1        3        4        1        1        0        0        0        0        1        4        1        3        3        2        1        4        0        0        0        2        7        3        3
CCAGTGCGGAAGCACGATCACCGCATCAACATCGGAACGCGACGAAAGATTCTTGATAATGCTAAGAATTCTTTCGGTGTTATAGCAGGAAAGAACTTGGTCTTTGTGATCCGTGCGCCCATTCGTCATTTCCGTGCAACCTAAAAAAGCCACGCGCATGTTGCGAATGGTAGCGATACGATGAAAGTCGGCATTGCGTTCTTCGGCGATGCGAGTTCCCACAACTGGAAGTCCAATATTTCGAGCCGCTTGAATGGTACGATCCACACCGATCGCGTGGCGATCCAAGGAGTGGTTATTGGCGACCGTCAAAAGATCATATCCTGACTTTTGCAAGTCCGACAAAATGCGCGGATGGAA
KOK=        45
KK=  435781  LL=  436830  Z=    5.60  JJ=  435781  DL=  1050
A===      111      112      113      114      121      123      124      131      132      133      134      141      143      144      211      213      214      223      224      231      233      234      243      244      313      314      323      333      334      343      413      433
B===      222      122      422      322      212      412      312      242      142      442      342      232      432      332      221      421      321      411      311      241      441      341      431      331      424      324      414      444      344      434      423      443
RRR=   39.276   10.167   -0.383    5.253    0.015   33.151    9.368    1.162    0.226    0.074    0.688    1.698    6.543   -2.181    0.839    0.052    0.942    2.672    9.758   -0.019    2.422    0.924   -0.212   -0.034    4.630    6.904    0.321    2.302   -0.484    8.248    9.350   43.163
X1==    5.946    3.129   -0.138    1.916    0.118    7.968    3.168   -0.816    0.125    1.226    0.561    2.596    5.336    1.260    0.720    1.332   -1.678    2.396    4.039   -0.478    1.341   -1.068   -0.461    0.161    1.906    1.925   -1.682    4.638    0.568    2.619    2.608    6.036
X2==    6.606    3.250    2.769    2.742    0.124    4.160    2.957   -1.424    1.805    0.061    1.226    0.654    1.226   -1.730    1.166    0.039   -0.561    1.115    2.416    0.039    1.806   -0.865    0.461   -0.214    2.430    3.586   -0.191    0.496   -0.852    3.150    3.586    7.151
CD1=       11        8        2        5        3       16        8        1        3        4        3        6       10        4        4        5        0        8       11        2        5        1        2        3        5        5        0        9        3        6        6       11
CD2=       19       10        9        9        4       10        8        1        6        3        5        5        5        0        6        3        2        4        6        3        5        1        3        2        7        9        2        3        1        7        9       13
GTTAAAGACCATGTTCGTGCCAGAGTAAATATTCAAGTCGTAAGTAAACCCCACGTCGCCGTGGTCTCTTCCCATTTTATCGATACCCAAAGCTGCGGGGCCTTCTAAGTTCCCCACAGAAAAATCAGCCTTTTGCATCAGTCCGTTCGTGCGGTTCCAGATCTGAGAGAAGTCTTTACTTCCCGCCATCACTGATTTGTAAAGCATGTCGTGAATAAGAATATCACCGACAAAAGAAAGAGTGGCGATCTGATTGCGAGCATCGCAAGAGGTTGAATAAGTCAAATCCGGTCCCGCATGGGCTGTAAACGCGAATAATAAGGAAGTGATAATATATTTTTTCATAGTTCTATTCTTATTCCGCTTTCATGGCCGAGGAATCATCACCGTGCGCCGACGTGAAAATACATGAGGGAGGCTTTTCATGCCCTTTTCACCTCCTTTTTGACAAGGAATTTTACTGACAATCCCTGCGGCCAAATCTAAATTGCAGAGATGTTTATAAATATTTCTCCCTTGAGACAGTACCGCGATTTCCGACTTCTTTTCTTCGGCCAAATGATTTCATTTTTAGGAAGCATGGTGAGCTATGTCGCCATCCCCTATCAGGTTTACGAATTGACGAAAGACAACTGGCTGGTCGGCCTTTTGGGCCTGGTGCAGTTGGGCCCCGTTTTAATCTTTGGGATCCTGGGCGGCACCTACGCTGATCGTTTGGATCGCAGGAAGCTGCTTCTAGTTTCTGAATTTTTCATGAGCTTGATGATTTTAGGTTTGACGTTAAACGCTTGGAGCGACAAACCCTCGGTGCCATTGATCTTTATCCTGGTCGCGCTTTTCCAAAGCATCCTGGGCTTTCACCGTCCCGCCATGGATGCTCTGACTCAGAAAATCGTTGATAAAAAAGACTATGCCGCCGTCGGGGCGTTAGGCAGTTTCCGCTATTCTGCAGGCGCCATCGTGGGCCCCGCTTTAGGTGGAATTTTGATTGCGAGCTTTGGAATCAAGGGAGCCTACCTATTTGATTTTATCAGCTTTGTGGCGGCCTTT
KOK=        46
KK=  459631  LL=  460020  Z=    4.68  JJ=  459301  DL=   390
A===      111      112      113      114      121      123      124      131      132      133      134      141      143      144      211      213      214      223      224      231      233      234      243      244      313      314      323      333      334      343      413      433
B===      222      122      422      322      212      412      312      242      142      442      342      232      432      332      221      421      321      411      311      241      441      341      431      331      424      324      414      444      344      434      423      443
RRR=    4.160   -0.183   -0.422   21.453    0.493    0.590   16.120   -0.422    0.289    0.147    0.015    3.395   -0.005    0.059   -0.351    0.590    0.007    8.474    5.157   10.278    0.701    4.435   -0.012    0.196   -0.092   -1.510   -0.974    0.482   22.590    2.649    0.777   -0.405
X1==    1.152    1.169    0.500    3.656   -0.451    0.514    5.583    0.500   -0.340   -0.240   -0.019    1.764   -0.019    1.180   -0.451    0.514   -0.118    3.958    1.800    4.782   -1.130    1.990   -0.010    0.188   -0.240    1.975    1.570   -1.075    5.084    1.084   -1.017   -0.916
X2==    3.611   -0.156   -0.843    5.868   -1.092    1.149    2.887   -0.843   -0.851   -0.615   -0.764    1.924    0.236    0.050    0.779    1.149   -0.057    2.141    2.864    2.149   -0.620    2.229    1.229    1.041    0.385   -0.764   -0.620   -0.448    4.443    2.443   -0.764    0.443
CD1=        3        3        2        5        1        2        7        2        1        1        1        3        1        2        1        2        1        6        3        7        0        3        1        1        1        3        3        0        6        2        0        0
CD2=        5        1        0        7        0        2        4        0        0        0        0        3        1        1        2        2        1        3        4        3        0        3        2        2        1        0        0        0        5        3        0        1
TTCTTTTCTATGTGATGCTTTCTTCGGCCGGATGTACTCTAGAAGCATTACTTGAAAAGGAGATCTCATCTAAGATCACAGATGAGGTCATTCCCATTTCAATCACGATGGATGTTGGCGCAACGAAACTCATTGAGCCTTCAGGCGGCACTCCTCCTTTTATTTATCAAGCTTCAACATCGGGATATTTAAATACTTCAACGGGTGCTTACACCATTCCCGTCAACGCACAAGTGACGAATGAAACCTTCGATGTCATCGACAGTACCGGAAAGAAATTTTCGGTCACAGTTCACCGCAAAGGCTTTCGCGAATTTCGAAGAATCGAACTACCGCAATCCGCATCGCAAGATCAAAACTATGTGACCGATGCGGTCTGGCTTACTTCCG
KOK=        47
KK=  465211  LL=  465720  Z=    6.16  JJ=  464941  DL=   510
A===      111      112      113      114      121      123      124      131      132      133      134      141      143      144      211      213      214      223      224      231      233      234      243      244      313      314      323      333      334      343      413      433
B===      222      122      422      322      212      412      312      242      142      442      342      232      432      332      221      421      321      411      311      241      441      341      431      331      424      324      414      444      344      434      423      443
RRR=   18.136    0.167    2.842   12.939   -1.456    0.507    1.078   -0.321    0.380   -0.326   -4.371    1.477   -0.110   -0.093   -1.456    0.137    1.476   83.999    8.325    0.380    1.090    0.023   -0.962    0.658    3.075   -0.206    2.363    0.771   -0.163    0.345    4.892   15.263
X1==    8.136    0.704    1.863    2.332   -1.436    1.436    2.021   -0.504   -0.301   -0.092   -1.123   -1.378    2.493   -1.197   -1.436   -0.301   -1.247    9.468    2.471   -0.301   -0.901   -0.021    3.963    0.789    1.831   -0.219    1.099   -0.733    0.169    0.169    5.205    2.169
X2==    2.229    0.238    1.526    5.549    1.014    0.353    0.533    0.637   -1.262    3.531    3.893   -1.071   -0.044    0.078    1.014   -0.454   -1.184    8.872    3.370   -1.262   -1.211   -1.136   -0.243    0.834    1.680    0.940    2.149   -1.052   -0.964    2.036    0.940    7.036
CD1=       15        3        4        5        0        3        4        1        1        1        0        0        4        0        0        1        0       11        4        1        0        1        5        2        3        1        2        0        1        1        7        3
CD2=        4        2        3        7        3        2        2        2        0        5        5        0        1        1        3        1        0       14        6        0        0        0        1        2        3        2        4        0        0        3        2        8
AAAGTTCATTTCTTGGATTTAGGTCTTTTAGAAAGCTTCTTTGAATTCTATCAATATTACTATTTCAAAAATCGTTCAGATCTTTTGAAAGTCGACGAGCTTTGTCAACAAATGCTCGACGCTCTTTTAAAACTTTGCGAAAACGAACAGCCAGACCGTTTCGGCATCGTGGGTGTTGAGTTCGCAAAGTTCAGCGAGCACTGCAAAAATGAACTCGGCATCAACTTGAACAATGACCACTTTGCCCGTCTTGAGGGTAAAGGCGTATTCATGAAGCGTAAAACCGGTAGCACTGGTGTTATTCTGCAATTTGAACTGAAAGAATTCCGCTCGATCTTCCAAAGCTGGAAGATGCTTCGTGAAATTGAAAAATGGAACGAAAAAGGCTTTGTCGACATGGACGAAAAAGAAGACAAACCTAAGAAAAAAACAGTGGGCGGCCCAGCCTGCCCGGCGTGCGCCGTGGAATTGCAAGCGGGCGCGAAGTTCTGCCACGAATGTGGCCATAAA
KOK=        48
KK=  467581  LL=  468180  Z=    5.99  JJ=  467521  DL=   600
A===      111      112      113      114      121      123      124      131      132      133      134      141      143      144      211      213      214      223      224      231      233      234      243      244      313      314      323      333      334      343      413      433
B===      222      122      422      322      212      412      312      242      142      442      342      232      432      332      221      421      321      411      311      241      441      341      431      331      424      324      414      444      344      434      423      443
RRR=   38.242    3.573    0.952   19.458    0.106    2.134    0.815    1.937    0.766   -0.102    2.970   -0.625   -0.602    0.008    0.446    0.221   -0.414    0.348    2.847   11.913    1.096    0.247    9.282    1.826    0.625    0.165    1.826    0.034   11.159   12.720    0.080    0.944
X1==    6.754    1.606   -0.899    6.694   -0.315    1.571   -0.702    1.070   -0.641    0.925    1.556   -0.325   -0.648    1.433    0.325   -0.641   -0.702    2.093    2.770    3.046    2.208    0.425    2.903    2.751   -0.587    0.087    1.358   -0.290    3.885    2.192    0.087    0.498
X2==    5.662    2.225   -1.060    2.907   -0.337    1.358   -1.161    1.810   -1.195   -0.110    1.909    1.923    0.928    0.006    1.371   -0.344    0.590    0.166    1.028    3.911    0.497    0.580    3.197    0.664   -1.063    1.909    1.345   -0.117    2.872    5.804    0.928    1.895
CD1=       15        5        1       13        2        4        1        4        1        3        4        2        1        4        3        1        1        4        5        6        4        2        5        5        1        2        3        1        6        4        2        2
CD2=        7        4        0        4        1        3        0        3        0        1        3        3        2        1        3        1        2        2        3        6        2        2        5        2        0        3        3        1        4        7        2        3
TGGACCGGATTCAAAAAGCTTCTGTGCACGCGCAAGAGACGTTTGATATGCATCATCAGGACCTTTTCCAGAAAACCTTACAAAAATTTTCTGAAAGTCTGTGACTGCACACCAAACCTTGTAATTACACACGGGGCTTCATGATCTTAATCACGCACTCTCCTTTTTGATTCAATTCGAACGCTCTTTGCCGCAATCTTTGAGAAACGCCCGAGCTATCAAAAGGATTCGCCATGGAAGATATGATTGAAGGATTGGAAGAAATGACCGAAGAAAAATCAAGTCTGTGGCCGTGGTTGATTGCCGGAGCCGCAGTCGGAGCGGCGTATGTCTATTTCACTCAAAGCGAATCCGGCAAAAGGATTACAGCTGACGCGAAGGAATATTTCCGCACCGGAACAACCCGCGACGACCGCTTGCAAATGAAGGTGTTTTCGGAATTAAGCCAAATCCTGGGGCCGGGAAAAGAAATTCAAGTGCAGGTGGAAAAAGGCAGCATCACTTTAAGCGGGCCTATTTTGAGCGAAGCGCTTGAAGAAGTTCTAGTCTGCGCTAGACACATCCCGGGCGTTAAAAGCGTCATTAACAATCTTGAAATTC
KOK=        49
KK=   11522  LL=   12571  Z=    6.43  JJ=   11522  DL=  1050
A===      111      112      113      114      121      123      124      131      132      133      134      141      143      144      211      213      214      223      224      231      233      234      243      244      313      314      323      333      334      343      413      433
B===      222      122      422      322      212      412      312      242      142      442      342      232      432      332      221      421      321      411      311      241      441      341      431      331      424      324      414      444      344      434      423      443
RRR=   12.398    1.361   -0.066    9.432    0.924   59.503    8.259   -0.468    0.273    7.364   -0.052   -0.711    3.480    0.028   -4.404    0.488    0.642   58.789    9.482   -0.143    2.772    0.181   -2.606    1.958   11.282   -0.052   -0.089    0.084   -0.215   18.641    1.945    8.828
X1==    1.861    1.962   -0.265    2.345   -1.042    5.291    1.850   -1.886    1.444    4.816    0.342    1.177    2.907   -0.075    4.966    0.344   -0.525    6.001    1.939   -0.755    3.748   -0.902    1.706    1.382    3.036    0.342    0.127   -0.251   -0.732    7.016    1.625    2.086
X2==    6.663    0.694    0.248    4.022   -0.887   11.247    4.465    0.248    0.189    1.529   -0.152   -0.604    1.197   -0.377   -0.887    1.417   -1.223    9.796    4.890    0.189    0.740   -0.201   -1.528    1.417    3.716   -0.152   -0.694   -0.333    0.294    2.657    1.197    4.232
CD1=        8        8        3        7        2       13        6        0        6       11        3        5        7        2       14        4        2       14        6        2        9        1        5        4        8        3        3        2        1       12        5        5
CD2=       16        5        3       10        2       21       11        3        3        4        2        2        4        2        2        5        1       19       12        3        3        2        0        5        7        2        1        1        2        5        4        7
GGATTAGGTTCCAGTATTATCGCGTTTTATTTGCAGGTGCGAACTCAACGAGTGCTTTCGGATTCCACGGCCAGCATGCTTTTTCTTTTAGAATCCCCGTTTGCGGCGGTCTTCGGTTTCTTGATTCTCAACGAAAGACTTTCATTGTTTCAAACCCTTGGAGCGATCACGATCATGATTGCCTCTGTGTTGCAGATTTGGCTTGATCCTTCCAATAAAAAAGCCGCCGTTTCAGAAAATAAAAAAGGCTCTGTTTAAGAGCCTTTTTTTTATTACCTAGTGAGCTTTAAGCTGTTTTTCGTTTTTCTTTAAAGACCAGATGAATGAAGTCACGATGATGACTCCACCACTCAGTCCGGTGATCCACTCGGGGATGTGTAAGAACGGATCAGATAACATGATCATGGCTAATAAACCAATCGCGTAAAAGGCACCATGTTCTAAAAATGCAAACTTCGTTAAAGCCTCTTTTTCTACGAACATGATTGTTAAGCTACGTACGAAGAACGCACCGATACTTAAACCGATCATGATAATGAAAAGATTGTGCGTGATCGCGAATGCTCCGACAACACCGTCGAAACTGAAAGAAGCATCTAGAACTTCCAAGTATAAGAACATACCAGCACTTGCTTTATGCACGTCTTTCATTTGATCATCTGAAGCTTCAAGCCATGAACCGATACCATCGACGATCACATAAGTGATAAGACCCGCCATCCCCGCTTTGATGAAGCGCAAAGATTCATCATCAGGAAGGAATTGGGAAATGATCGCTAAGATAATAAGGCTTAACGCCACTTCGATGGCTTCGACTTTACTTCCCAAGTAAGCTGTCGGCTTTTCAATCACTGGAATCCAGTGCAAGTCTTTGCTTTCATCATAGAAGTACTTCAACGCCACCATCAAAAGGAAGGCTCCGCCAAAGGCCGCTACTTCCAAATGCGCCCCTAACATCAACTGCGCGTAATCATCTGGTTTTGTTGCTGCCATCACCAAGGCTTCCCAAGGGCTGACATGCGCCATGAAGGTCACGATCAATAGTGGGAA
KOK=        50
KK=   13172  LL=   13801  Z=    4.64  JJ=   13142  DL=   630
A===      111      112      113      114      121      123      124      131      132      133      134      141      143      144      211      213      214      223      224      231      233      234      243      244      313      314      323      333      334      343      413      433
B===      222      122      422      322      212      412      312      242      142      442      342      232      432      332      221      421      321      411      311      241      441      341      431      331      424      324      414      444      344      434      423      443
RRR=    5.123    9.543   -0.261    9.828   -2.568   18.127   -3.319   -0.022    3.973   13.638    6.111   -1.203    0.152   -0.651   -1.631   -2.939    1.784   12.935   17.882   -2.939   -0.429   -0.109    0.174   -1.786   13.426    0.168   -0.955    0.120   -0.338   21.731   -0.095   -0.099
X1==    1.133    3.186    0.650    2.416    1.842    4.925   -1.337   -0.051    1.389    3.049    2.684    0.910   -0.487    0.515    1.170   -1.440   -1.337    3.566    3.272   -1.440    2.356    0.331    0.331    1.399    3.787    0.306    0.867    1.800   -0.380    3.793    0.306    1.289
X2==    4.522    2.995   -0.401    4.067   -1.394    3.681    2.482    0.426    2.861    4.472    2.277   -1.322   -0.312   -1.265   -1.394    2.041   -1.334    3.627    5.465    2.041   -0.182   -0.330    0.525   -1.277    3.545    0.551   -1.101    0.067    0.891    5.730   -0.312   -0.077
CD1=        4        7        3        5        5        9        0        2        4        6        5        3        1        2        4        0        0        7        6        0        5        2        2        3        7        2        3        4        1        6        2        3
CD2=        8        6        1        7        0        6        5        2        5        6        4        0        1        0        0        4        0        6        9        4        1        1        2        0        5        2        0        1        2        7        1        1
TTTAGAAAGCTTCACCCGTTGCGCTTCTCCCCCAGAAAGAGTCGTCGAGCTTTGACCTAAGGTCATGTAATCCAAACCCACGCGGTGCAAAGTTTCTAACTTGCGATAGATCTGGGTGTGATTGCGGAAAAACTCTAACGCTTCCGCCACACTCATTTCCAAAACATCGGCGATGGATTTATTTTTATACTTAATATTCAAAGTCTCGCGATTGTAACGTCGGCCTTGGCATGTATCACAGGTCACGAACACATCACTTAAGAAGTGCATCTCAACACGAATCTGCCCGTGCCCCATACAGGTTTCGCAACGACCGCCCTTCACGTTGAAACTAAAGCGTCCTGGTTCGTAACCGCGCAACTTAGAATCGGGAAGATTCGCAAAAAGATCGCGAATCATCGGGAACAAACCGACGTACGTCGCTGGTGTTGAACGAGGCGTTCGACCAATCGGACGTTGATTGATATCAATGACTTTATCAATTTTATCCAAGCCTTCGATCTTTTTATAAGGTGATGGTTGCGCCAAAGCTTTATAAAAGTGTTGTGCCAGAATCTTATAAAGAGTGTCGATGATCAGCGTACTTTTTCCTGATCCTGACACCCCGGTAACTGCGGTGAAAGTTCCCAA
KOK=        51
KK=   17912  LL=   18211  Z=    8.30  JJ=   17402  DL=   300
A===      111      112      113      114      121      123      124      131      132      133      134      141      143      144      211      213      214      223      224      231      233      234      243      244      313      314      323      333      334      343      413      433
B===      222      122      422      322      212      412      312      242      142      442      342      232      432      332      221      421      321      411      311      241      441      341      431      331      424      324      414      444      344      434      423      443
RRR=   -0.596    3.130    0.139   75.051   -0.013   -0.723    0.013    0.028    0.055    0.089   -0.185   -1.114    0.363    0.363   -0.013    0.013    0.664    0.742    5.021    2.404   -0.036    0.981    3.051    1.455   -0.237   -0.185   -1.088    0.361    0.438    1.122   -0.237    0.144
X1==    0.775    3.085    0.111    8.111   -0.915   -0.693    0.307    0.111    1.307    0.326   -0.674   -0.889    1.326    1.326   -0.915    0.307   -0.693    0.459    1.459    2.307   -0.526    0.474    1.474    0.474    0.326   -0.674   -0.526   -0.511    1.489    0.489    0.326    0.489
X2==   -0.769    1.015    1.253    9.253    0.015    1.042    0.042    0.253    0.042    0.274    0.274    1.253    0.274    0.274    0.015    0.042   -0.958    1.617    3.442    1.042    0.069    2.069    2.069    3.069   -0.726    0.274    2.069   -0.706    0.294    2.294   -0.726    0.294
CD1=        2        4        1        9        0        0        1        1        2        1        0        0        2        2        0        1        0        1        2        3        0        1        2        1        1        0        0        0        2        1        1        1
CD2=        0        2        2       10        1        2        1        1        1        1        1        2        1        1        1        1        0        3        5        2        1        3        3        4        0        1        3        0        1        3        0        1
GAGTTCCCAACCAAGAATGAACGACGTCAAAATCCAAAGAGCGCTCTTCAAATTGTTGTTTGAAACTATCTTGAATCAATTGACGAGACAAAGCCGCTGAAGCCGGGCAAGTACTTGAATAGGTCACAACCACTTCAACGAAGTAATTCTTGGCGCCTTCCTTGTTGAATGAAGAAAGAATCACGGGATAAGAGCGCCAAGCTTGGTTTGCACTCTTTAAGGCTTTGCGTACGAGCGGAGCTTCAAACTGCACTTGCACCAAAGCTTGCGTCGAAAGATCTTCATGCGTGCGCAGGAACT
KOK=        52
KK=   22622  LL=   23461  Z=    5.63  JJ=   22562  DL=   840
A===      111      112      113      114      121      123      124      131      132      133      134      141      143      144      211      213      214      223      224      231      233      234      243      244      313      314      323      333      334      343      413      433
B===      222      122      422      322      212      412      312      242      142      442      342      232      432      332      221      421      321      411      311      241      441      341      431      331      424      324      414      444      344      434      423      443
RRR=   20.233    0.809   24.501    1.798    2.100   25.587    7.733   -0.224   -0.394   18.893   10.146   -0.396    5.854   -1.756   -1.105   -0.546   -0.920   10.301   34.735    0.813   -0.347    0.027    0.951   -1.766    0.012    1.936   -0.740   -1.260    1.569    1.039    1.017   14.465
X1==    5.322    0.939    5.029    0.601   -1.284    6.894    4.001    0.155    1.690    3.571    4.005    0.601    3.319   -1.542   -1.284    2.340   -1.628    2.013    9.832   -0.912   -0.567    0.814   -1.383   -0.737    0.005    1.948   -0.567   -1.209   -1.259    2.757    0.577    2.757
X2==    3.802    0.861    4.872    2.993   -1.635    3.712    1.933   -1.447   -0.233    5.290    2.534   -0.659    1.764    1.139    0.861   -0.233    0.565    5.117    3.533   -0.891    0.613    0.034   -0.687    2.397    2.330    0.994    1.305    1.042   -1.247    0.377    1.764    5.246
CD1=       14        5       11        4        1       13        9        3        5        7        8        4        7        0        1        6        0        5       17        1        1        3        0        1        2        5        1        0        0        5        3        5
CD2=        8        4        9        6        0        8        5        0        2        9        5        1        4        3        4        2        3       11        8        1        3        2        1        5        5        3        4        3        0        2        4        8
AGCGGTTCCATTACCCAACGAATTTTGCATTTTTTCAAGGGGAAATTGTTGAAATAATTGGTTCTTTTGACTAGCGTTTGAATATTACCACGAGGACGCACTTTCAGAAATCGCGGTAACCATACACAGCATAGAGGGGAACCTTTGAACTTTTTCAACTTTGATCTCAAGAAACTTGTGATGATCGGGATTGTTTTGGCTTTGCCACTAATCTCTATCAACATGCAGCAAAGACCTCAGGAATCAAACTGGCTTTCGAAACCATTTACGATGTTGGCTAGCGCCGTATCGGAAACATTTTACGGCTTCAGTCATGGTGTCACTGATACAACCGCCATGTACGTCAATCTTATCAATATCAAAAAACACAGTGAAGAATTAAAAAGCACCAACAACGAGTTGCAAGCGCGTTTAGAAAAAATGAACGAACTGCTTCTAGAGAATGATCGTCTTCGTGGCTTGCTGACGTTTAAAGAGCAAACGAAAATGAGCTTGATGGCCGCACAAGTGATCGGCCGCGACTTGGTTATTGATCACAACACGGTCACCATCAACAAAGGAACCAACGACGGCCTGAAGGCCGGCCAAGCTGTTATCACGACCGGTGGTGTTCTAGGTTACATCTTTAAACCTGAACCATTCACTTCGCATGTAATGTTGATCACGGATCGTTACGCCGTGGTTGATGGTTTGATCCAAAGAACGCGCGCGCGCGGTATCGTCGAAGGAAAAAGCCAATACGCTAGCACTTTGCAGTTAAAGTACGTGGAGCGTACGGAAGACGTGCAGGAAGGCGATATGGTTGTTACCGGTGGCTTGGATAATATCTTTCCAAAAGGC
KOK=        53
KK=   37022  LL=   38041  Z=    5.60  JJ=   36842  DL=  1020
A===      111      112      113      114      121      123      124      131      132      133      134      141      143      144      211      213      214      223      224      231      233      234      243      244      313      314      323      333      334      343      413      433
B===      222      122      422      322      212      412      312      242      142      442      342      232      432      332      221      421      321      411      311      241      441      341      431      331      424      324      414      444      344      434      423      443
RRR=   14.133    6.011    0.714   10.240   -0.274   -0.134    3.135   -0.344    1.062   -2.145   -0.788   12.792   17.295   -0.641    0.010    0.304    0.677   21.066    3.562   24.312    0.739    0.777   34.272    0.981    8.307   -0.788   -4.501    1.635    1.160    4.945    0.662   -0.751
X1==    3.852    1.973    0.602    3.803   -0.535   -0.713    1.719    0.602    0.402    2.995    0.531    2.587    3.235    2.778    1.973   -0.713   -0.598    4.980    4.223    5.417    0.840    0.357    6.797    0.495    2.344    0.531    3.317   -1.398    0.913    0.913    0.531   -0.591
X2==    3.669    3.047    1.185    2.693    0.512    0.187    1.823   -0.571    2.645   -0.716   -1.484    4.945    5.346   -0.231    0.005   -0.427   -1.132    4.230    0.844    4.488    0.880    2.174    5.042    1.980    3.543   -1.484   -1.357   -1.170    1.271    5.417    1.248    1.271
CD1=       11        8        4        9        3        2        6        4        4        7        3        7        7        6        8        2        2       13       11       13        4        3       13        3        6        3        8        0        3        3        3        1
CD2=       12       10        5        8        5        3        6        2        7        1        0       12       10        2        4        2        1        9        4       10        3        5        9        5        7        0        0        0        3        8        4        3
CGAGCAAAGTATTTTACGGCTTCTGCGAAGTTGTTGTGATCCACGGCCATGCGACCGGCAAGAAAAAGTGCGTTGTCCGCGTAAGAACTTTGCGGAAATCTTGAAAGCAAGCTTTGCAGACGACTCTTAAATGCAATTTCATCGTCATTCTGATAAGCGCTTACCATTTCAGCATAGAGTGTGATGTCATTTTCTTTAGAAATGTCTTTTCCTGTCAGCTCCACCAGCAAAGACTCTTGCTGAAGTTCTTTCGCTGAAAGCTTTTGGGAAGATGCTCCAGGCTTCGCTAATACTGTCAAAGGAAGGGTCGCAAGGACCGTTGCTGCTAATAGTCTAAGTTGCTTCATCTCTCGACACCTCGTGATCTTTCTCCAGTATGACACGCATTGAGAAGTGCAAACAAGCAGGAGTTATCCACATAAAATGTTGAGTTATTGTAATGCTAGACCTTGGACCTGTTCATTTTCAAGGGTTTCAGCGAAATGCACACTCCTTAGGCATGGTATAAGCATTTGAAAACACTCAATAAAGTGCGATTACAGCGGCGTAATTAAGCTTGCAAATTTCAGATCTTAAAATCCGACCTCAGGAGACGCGCGGACCCAATGACAGAACATTTTAGAAATTAGGTGCGTCATTAAATTTGCTAACTAGTTGTAACCATGATTGTTCTTCTTCTTCTTGCTTTGAGCTTAAGCACACCACTTCCCAGCACTTTGCTAACGAACACATCAATATTCAGTGAAGAAATTCAGAGAAAATGTTCACAGACTCTCCCAAAAGATTCGCAACACTTCAATGCACTGAACTCTCTTGTTTGTGGCGAAAAAATCACAGACAAAGATTTGCGCGAAAATTTGCGTAAGACATCGCTCATTCATATCTTTGTGGTCTCGGGTTCTCACCTGCTTTTACTTGATGAACTCTTAAGCATTTTGCGAATTCCATTCTGTGTAAGATTTTTCTTTATGAGTTTTTACTCCATCGTCGTTGGCTGGCAAGCTCCGGCCGTGCGTGCGC
KOK=        54
KK=   38072  LL=   39091  Z=    7.62  JJ=   37982  DL=  1020
A===      111      112      113      114      121      123      124      131      132      133      134      141      143      144      211      213      214      223      224      231      233      234      243      244      313      314      323      333      334      343      413      433
B===      222      122      422      322      212      412      312      242      142      442      342      232      432      332      221      421      321      411      311      241      441      341      431      331      424      324      414      444      344      434      423      443
RRR=   37.245   -0.257    0.716   11.740    0.919    1.635    1.079    3.005    0.191   -0.184    0.054    3.462   -0.067   -0.720   -0.186    1.108    0.458   66.524    0.121    4.672    6.246    1.804   10.636    2.803    0.099    2.669    0.858    5.955    2.226   15.453   -0.320    1.044
X1==    5.866   -0.282    1.082    2.437    1.009    2.904    0.804    1.870    0.339   -0.508   -1.348    3.947    1.652    1.468    2.300   -0.943   -0.425    8.490    0.959    1.622    1.590    2.608    5.050    1.772    0.274    2.402    1.590    2.587    0.878    6.094   -0.598    0.878
X2==    6.350    0.911    0.662    4.818    0.911    0.563    1.342    1.607    0.563    0.361   -0.040    0.877   -0.040   -0.491   -0.081   -1.176   -1.076    7.835    0.126    2.881    3.929    0.692    2.106    1.582    0.361    1.111    0.540    2.302    2.536    2.536    0.535    1.189
CD1=        9        2        3        5        4        7        4        4        3        1        0        7        4        4        6        1        2       20        6        5        5        7       11        6        2        5        5        5        3       10        1        3
CD2=       22        6        6       14        6        4        5        8        4        4        3        6        3        2        4        1        1       13        2        8        8        3        5        4        4        5        3        6        6        6        4        4
ATCGCTCTCGCATCTTTCTTCCTAAAGACCTGTGCGTGCTCGTAGCGGGGTTTCTGGCGCTGATGCTATTCCCCGCTTGGTGGAACTCATTGTCTTTCCTAATGAGCTGGTGCGCCGCTTTGGCGCTGACGGCTCCTGATGTGCTGCGCATTAGGAATTCTTGGGCGCGCGGATTTTTAACACAGTTTTCGATTTTCTTTTTTATGAGTGCGCCACTCTGGGGAATCGGAAGTCTGCATCCTTTAAGCATTCTTTATAATTTATTTTTAGCGCCTGTCGTCTCCTACATTCTTCTGCCTCTGAGTTTTCTGGTTTCGGTGTTTTCGTCTTTGGTATTTCTGTTTGATTTTTTTATGGATCACTTCCATCACATTCTTTTTGTGCTATCAGAGCCGATTGAGTTCGCAGCTCGCCAGACCCCAGATATTCGTCTTCTTTGGTGCTGGATTTTATTTTGGCATGTCGCCTTTCATTTTCTGCGTCTGCATCTTTGGCAGGGAAAGGATCTAACATGAAGGGCTTCATCTTCTTTTTAATTTTAGGAAGTGCCAGTCTTACCCAAGATTTTCCCGCGCGATCGTATTTCATTGTTTGGAATGTGGGACAGGGGCAATGGTTAACGGCCGTAACGCCCAGTGAGTGTCATCACTTTGATATGGGTGGAGAGTTCTTCCCTTGGGAGAAAGTTCTTCACCAGTGCGCGAATAAAGACAATCGGGCTTACTTAAGCCATTGGGACTGGGATCATGTCGGAGCTTTAAGTAAAACCGCAAAGATCGCGCGCTTTGAGAAATTCTGCATTCAATTGAAGCCACAAGGAAAAAGTTCGCGCGGAAAAATGAAGATGTTGAAAAAATATTCGGAGTGCCCTTCCCGCCCAGAGTTTTCTTTATGGTCCCCGAAAGCCGCAAAGAATTCAAACGAACTGAGCCATGTCGTTGCCTTCAAAGAATATTTGATTCCCGGAGATTCGACCTCGAGGCAGGAAAAAGTCTGGAGTTCTTTAAAAGCGTTTCGAAA
KOK=        55
KK=   50702  LL=   51811  Z=    6.48  JJ=   50642  DL=  1110
A===      111      112      113      114      121      123      124      131      132      133      134      141      143      144      211      213      214      223      224      231      233      234      243      244      313      314      323      333      334      343      413      433
B===      222      122      422      322      212      412      312      242      142      442      342      232      432      332      221      421      321      411      311      241      441      341      431      331      424      324      414      444      344      434      423      443
RRR=   55.820   -2.954    6.694   11.072   -0.310    0.129    0.872   -3.311   -0.096    0.008    0.358   28.622   -0.055    0.698    0.350   -0.676   -1.560    4.685    0.027   15.343    3.797   27.992    0.639    1.690   -0.646    1.101    0.737    1.240    3.758   20.360    0.273    7.143
X1==    6.899   -0.712    2.858    2.669    0.402    0.960    1.862    2.858   -0.712   -0.029    2.669    4.518   -0.413    0.436    0.402    0.402    1.267    0.794   -0.048    4.860    2.074    6.026    2.457    0.945   -1.761    0.820    0.402    1.703    2.052    4.518    0.203    3.901
X2==    8.091    4.149    2.342    4.149   -0.771    0.134    0.468   -1.159    0.134   -0.279    0.134    6.335    0.134    1.601    0.869   -1.680   -1.231    5.898   -0.559    3.157    1.831    4.645    0.260    1.788    0.367    1.343    1.831    0.728    1.831    4.507    1.343    1.831
CD1=       15        2        8        7        4        5        6        8        2        3        7       10        2        3        4        4        5        5        3       12        7       13        7        4        0        4        4        6        6       10        3        9
CD2=       19       11        7       11        2        3        4        1        3        2        3       15        3        6        5        0        1       12        2        8        5       10        3        6        3        5        5        3        5        9        5        5
TGGGCATAATCACGAACACGCTTTAAAAGGCGATTCGCCACACGCGGAGTCCCGCGCGAACGGCGCGCGATTTCGTCGGCCCCTTCCTCATCGATTTTCACTTTGAGAATTTCTGCCGAACGAATCAGGATTTTTTGAAGAGCGTTTTTATCATAAAACTGCAAGCGTTCGACAATTCCGAAACGATCTCGGAATGGTGGATTTAAAAGACCGGCTCGCGTTGTCGCCCCGACAAGAGTGAAGGGCGCTAACTGAAACTTCATCGAGCGCGCGCCCAGGCCTTCACCCGTCACGATGTCGATGTAGTAGTCTTCCATCGCTGTGTAAAGATACTCTTCCACATGACGGCTCAAACGATGAATCTCGTCGATAAATAAAACGGAATGCGGCTTTAGCGAGGTTAACACCGCCGCCAGATCGCCTTTTTTATCAATCGCGGGGGCCGAAGTCATTTTGATTTCAGCACCCATGTCGTTCGCGATAATTTTTGAAAGAGTTGTTTTACCCAACCCCGGAGGCCCGCATAACAAGACGTGATCCAAAGATTCTCCACGGTGCTTTGCCGCCGCGACGAAAACCTTGAGTTTTTCTTTCACGTCTTCCTGGCCCGGGAAATCTTCAAAGTGCTGGGGACGCAGTTCGTTTTCCCAGCTCTTTTCACCTTCTACCGGATCTCCTTCTAAAATGCGACTCATGACAAGCTCCCAGACAACGTCTGAAGACCTTTACGAACGCCATCTTCCAAAGAAATATCTGTCGGAAGAGAAGATACGAATTGATCTACCAACTGTGATTTGTAACCCAGGTTCAAAAGGGCTGATGTGATTTGCGTATGGCTTTCTGATTTGCCTTTGATCGTCTCTTCGATAGAGACGAGTTTGCCTTTTAACGTTAGAATAATTTGTTCTGCCGTTTTCTTGCCCACTTTAGGAAGACCGGAAAGAGCTTTGGCATTACCTGCTTCGATCATTTCTTGAATTTGCGCAGGTCGGCCGCCAGATAAGATACTGAGAGCCATCTTCGGACCAACGCCGTTCACCTTCAAAAGCGACAAGAAAAGATTTTTTTCGTCTTTAGAGTGAAAACCAAAAAGTTGCAAAGCATCTTCTC
KOK=        56
KK=   52922  LL=   53851  Z=    5.24  JJ=   52682  DL=   930
A===      111      112      113      114      121      123      124      131      132      133      134      141      143      144      211      213      214      223      224      231      233      234      243      244      313      314      323      333      334      343      413      433
B===      222      122      422      322      212      412      312      242      142      442      342      232      432      332      221      421      321      411      311      241      441      341      431      331      424      324      414      444      344      434      423      443
RRR=   31.550    0.662    6.845    0.996   -0.010    0.243    0.294    0.057    3.108    5.606    1.586   26.446   10.527   -1.788   -0.010   -0.023    1.034   19.767   -0.028    3.766   34.971    5.759    2.678    0.075   -0.098    0.071    1.857   -0.066    0.526    2.161    0.432    2.788
X1==    5.349    0.527    2.272    0.364    0.018    0.082    1.507    0.692    1.871    2.063    1.679    4.788    4.274   -0.808    0.018    0.082   -0.998    3.904   -0.009    1.275    5.555    2.299    2.299    0.234    0.209    0.381    1.354    0.056   -1.327    1.720    2.328    0.959
X2==    5.898    1.257    3.013    2.733   -0.526    2.954    0.195    0.082    1.661    2.718    0.945    5.524    2.463    2.215   -0.526   -0.279   -1.037    5.064    3.016    2.954    6.296    2.505    1.165    0.322   -0.471    0.186    1.372   -1.163   -0.396    1.256    0.186    2.909
CD1=       17        5        8        4        4        3        5        5        6        6        5       12        9        1        4        3        1        8        2        5       10        5        5        2        3        3        4        2        0        4        6        3
CD2=       11        5        6        6        2        7        3        2        5        5        3       10        5        5        2        2        1       12        9        7       11        6        4        3        1        2        4        0        1        3        2        5
ACTTCTGGCGGAAGTTCAATTAGCCAGCAAGAATCCGAAGGAAGCTCTTAAAGCTTTCAAGATGGTTTTATTCTTAAATCCGAACTCCAAGTCAGCACAAAAAGCCGTTCAAAAACTAGAATCTTTGACTGCGGACGAATACGATGAAGAAGTTTTTGCGATGACGAAGCTTCCGGAAGTTCGTTTGAACGAAACTCCACCACCCGTCGCAAAAAAAGAAGAGGCTCTGGTCGCAAAGCCTCTGACACCGGCCTCTCCTAGCAAAGCCATGGAACGCATGCTTTCTTTGATTGATGCTTTTATTGTGCGCAATGATCTAGAAAAAGCGCATGCTCTTTTGAAAGACACACGTGTGGAGTTTGGGGATCATCCCGAAATTCAGCGACGTATGAAGACTCTCCAAGTTCGCTATAATGATTCTGACGAAGCCACACCCTTAAGACCTTTGATGCCGAGAGAACAACTGGTTCGCGAACGTAAGCTTGAAGTTCTGCAAATGATGCTTCGCAAAATTGAAGAGTATCGCCTGCAAACTTAACCCTTAGAAGCAGAAACATTCCTTTCTCTTCTGCTCCCATTGCCCATGACGCATAAAGACCTTTGCGCCGGAAAATGGCGATAGAGCCTTTTTCCAAAGGAGTGACTGTTGACCAAATACAGCCACTTAGGAGAATATGGCTCCTCTGCATTTACAATTTAAAAGGATCAAACATGTACGAAACGTCCGATTTTAAAAAAGGTCTTAAAATCATGATCGAGGGCAAGCCCTACGTAGTCGTTGATTTCCAACACGTTAAACCAGGAAAAGGAAATCAGTTCACACGCACAAAACTGCGTAACATGCTGACAGGCCAAAACTTGGAATCCACTTTCAAGTCCGGTGAAAAGTTCGAAGTTCCTAACGTTGAAAACAAAGAGATGACTTTCCTT
KOK=        57
KK=   54722  LL=   55501  Z=    6.37  JJ=   54722  DL=   780
A===      111      112      113      114      121      123      124      131      132      133      134      141      143      144      211      213      214      223      224      231      233      234      243      244      313      314      323      333      334      343      413      433
B===      222      122      422      322      212      412      312      242      142      442      342      232      432      332      221      421      321      411      311      241      441      341      431      331      424      324      414      444      344      434      423      443
RRR=   47.271   -0.263   14.408   29.682    0.771    3.912    0.396    0.358    2.047    0.410    0.853   -0.759    6.886   -0.318    0.290   -0.142   -0.477    0.356    4.012    1.080   -0.998   -0.220   12.359    3.547    6.621    0.611   -1.429    2.782    8.481    0.657   -0.252    0.983
X1==    5.437   -0.405    6.414    5.775   -1.024    1.626   -0.292    0.453    2.268   -0.791    3.344    1.127    2.656    0.601    0.214   -0.942    0.352    1.476    3.985    0.342   -0.861    0.480    4.483    1.827    1.955    0.591    1.136    2.134    2.861    1.434   -0.097    2.147
X2==    8.695    0.650    2.246    5.140   -0.752    2.406   -1.356    0.789    0.902   -0.519    0.255   -0.674    2.592   -0.530    1.351    0.151   -1.356    0.241    1.007    3.157    1.159   -0.458    2.757    1.941    3.388    1.034   -1.259    1.303    2.964    0.458    2.592    0.458
CD1=       11        2       12       11        1        5        2        3        6        1        7        4        6        3        3        1        3        5        9        3        1        3        9        5        5        3        4        5        6        4        2        5
CD2=       15        3        5        9        1        5        0        3        3        1        2        1        5        1        4        2        0        2        3        6        3        1        5        4        6        3        0        3        5        2        5        2
TTATCACTTTGCGCACGCAACAGCTTTACGAACAAGAAAAACATCTGTTACAACGCCTGCAAAAACTTTATCCCGGCGACGCTGATATTCGCAGCGAAGTGAATGAACACAAGCAGCGTTATGCACTTGAAATTCTGCAACGTCGTACGCCGAAAGCACGCACGGTAAAGCCCGAAGATTTTTCTCCCAAGGATCCTGAAGTTGAAAAGGCCATGAGTGCGCTTATGCAAAGCCTGCACGAACACGCGGCCGAAAATCCCGACATGGCTTTTGATTTTGCCGTAGCCGCTTTCATGATGGAAAACTACGAAGCGTCCCTATCGCTTTTAGCTTTGAGTGAAGAGACTGACTCCCTTCTTTGGTTCCGTCTGGAAGTCTTGTTGAAGTGTCGTCGCTTCGTTGAACTTTTAAACGAACTTTCACAAACAGAGATTATTTTCGCCCACGAACCGGAAACTTTTTTTGCAACGGCTTACTTGCGTGCACAGGCCCTTTGGGGCTTAGGACAGAAACACACAGCCATTGAAGTGATGGAAGGTTTGTTGGCTTCTCGCCCCCACTATCGGGCAGCCAGTGCTTTGCTTAGCATTTGGAGTGGTCAGTGAAAAGAGCGTTTTGGATTTTAATCACGCCCCTGGCGGGCTTTTTAGTTTTGTGGCTGATCGGCTCGATGCTGATTGCGCCCAAACTGGAAGCTTGGGCGTTGAATAAGATTCAGACGTATTCAGACTCTTCGTTACCCGTCAAAATTCGTGCGGAAAAATTGCAGCTAAAACTTTT
KOK=        58
KK=   70232  LL=   70891  Z=    5.73  JJ=   70202  DL=   660
A===      111      112      113      114      121      123      124      131      132      133      134      141      143      144      211      213      214      223      224      231      233      234      243      244      313      314      323      333      334      343      413      433
B===      222      122      422      322      212      412      312      242      142      442      342      232      432      332      221      421      321      411      311      241      441      341      431      331      424      324      414      444      344      434      423      443
RRR=   42.891    1.253    3.199    1.289   -0.900    5.033   -1.308    0.319   -2.822   -0.080    1.398    1.289   17.022   -0.490   -0.129    1.571    0.003   13.286   11.145   -2.041   -0.059    0.681    0.230    1.527    2.408   -0.199   -1.387    0.543   -0.527   35.121    0.137   13.543
X1==    5.133    1.444    1.030    0.700    1.444    3.647   -0.715   -0.269   -0.913    1.932    0.886    0.700    6.868    0.397    0.206    2.995   -0.003    4.319    4.289   -0.913    1.260   -0.603    0.147   -1.234    1.248    0.886   -1.483   -0.690   -0.499    5.799   -0.609    6.587
X2==    8.355    0.868    3.107    1.842   -0.623    1.380    1.830   -1.184    3.092   -0.042    1.578    1.842    2.479   -1.234   -0.623    0.524   -1.301    3.077    2.598    2.236   -0.047   -1.129    1.567   -1.237    1.929   -0.224    0.935   -0.787    1.056    6.056   -0.224    2.056
CD1=       11        5        4        3        5        8        1        2        1        5        3        3       11        2        3        7        2        9        8        1        4        1        2        0        4        3        0        1        1        9        1       10
CD2=       13        3        5        4        1        3        4        0        5        1        3        4        4        0        1        2        0        5        5        4        1        0        3        0        3        1        2        0        2        7        1        3
GCGGCGACGTGATCAAACACGCGCTTGGAAAAATCCAAAGCAAGTACCCGGATCTTTCCGCGGGACTGACAGAGCTTGAACAATGGCTCTGCCGCCAAATCGAAATTTAAATTATCTTACGCGTTTCAAGTTGCGGCATTCGTATTGTTTATAAGTGCGAGTGCCATCAGCTTGGAATACGTGATCGAAATAAAGATTCGCAGCTAAAACGCGACCAGTACCATCGCTGGCAATCTTCACTTCCGCTGAAGAAACTTTGTCTAAGTTAAAGCTATAAGCATGAAAGCCATCTTTATATAGATAAGGTCCTTTCACAGAGGTCTTGTATTGCGCTTTACGAGCATCGCCTTTATTTACGGCTTCAGGAGCTTCTACTTCGATGCTTTTCACTTCGCCTTGGCCGTTAATGTTTAAAGCCACAGCGCAAGCTCTTTCAGAAATCGCAAGCTTCTTACAGCCCAGATCTTTCGCAAAAAAACCACTGCCCGTATCCGCACACTGTTTGCGAGCTGCCAAAGTGCCGTGGAATACCAATGATTCCCCTGCTTGAGCTCCGATGGAGAACATCATTACGATCGCTTGTACCAGAAACGCTCTTTTCGTCATAAGAAAACCTCCGTTAATATTCGTGAGGCTTAGGAGCAACATGTGTTCCAATAT
KOK=        59
KK=   87902  LL=   88231  Z=    6.40  JJ=   87062  DL=   330
A===      111      112      113      114      121      123      124      131      132      133      134      141      143      144      211      213      214      223      224      231      233      234      243      244      313      314      323      333      334      343      413      433
B===      222      122      422      322      212      412      312      242      142      442      342      232      432      332      221      421      321      411      311      241      441      341      431      331      424      324      414      444      344      434      423      443
RRR=   10.249    0.117    2.426    0.045    0.902    4.784   -0.947    0.784    0.040   16.102    0.128   -0.176    0.335   -0.162   -0.126    0.379    0.787   43.453    3.524   -0.027    2.614   -0.124    0.680   -1.032    1.346    0.508    0.680   -0.073    0.588    1.510    0.267    7.135
X1==    4.717    0.954    1.969    0.038   -1.028    4.033    1.092   -1.021    0.033    3.045    0.103   -0.962    0.103   -0.842   -1.028    2.033   -0.908    6.088    1.144    0.033    2.099    0.154   -0.846    1.206    1.045    2.103   -0.901    0.110   -0.836    1.164    1.103    2.164
X2==    2.173    0.123    1.232    1.183   -0.877    1.186   -0.867   -0.768    1.186    5.288    1.242    0.183    3.242    0.192    0.123    0.186   -0.867    7.137    3.081   -0.814    1.245   -0.804   -0.804   -0.856    1.288    0.242   -0.755   -0.661   -0.703    1.297    0.242    3.297
CD1=        6        2        3        1        0        5        2        0        1        4        1        0        1        0        0        3        0        7        2        1        3        1        0        2        2        3        0        1        0        2        2        3
CD2=        3        1        2        2        0        2        0        0        2        6        2        1        4        1        1        1        0        8        4        0        2        0        0        0        2        1        0        0        0        2        1        4
TTCGGTCTGCGTAACGTGGATCACACCGCCGTCAATCGTCGCGTAATTACTTTAGGTCAATTCGACCAATCCCAAGGTGTTATCGCTCACTTTACCTACCCCGATTGGGACATCGCTGCGAACGTGTTCTTCGGAAACGGCGCTCAGGAAGAACCTGAAAAGCAAAAAGGTTACTCAATCACCGGCGAATACCAGGTTTTTGAAAAATTCAAAATCGGCGGCTCTTTCTTGAGTTCCGAAAGTGAACAGAGCAAATGGAATCTTTTGGCCTTCACCACGCGCATGGGTCTTTCCAAAGGTTCGGCGATCATGGCCGAAGCTGGATTTAAA
KOK=        60
KK=  115682  LL=  116731  Z=    5.15  JJ=  115562  DL=  1050
A===      111      112      113      114      121      123      124      131      132      133      134      141      143      144      211      213      214      223      224      231      233      234      243      244      313      314      323      333      334      343      413      433
B===      222      122      422      322      212      412      312      242      142      442      342      232      432      332      221      421      321      411      311      241      441      341      431      331      424      324      414      444      344      434      423      443
RRR=   65.161    0.362    5.647    5.718   -3.268   24.278    2.432   -1.956   -5.437    2.971   -0.203    0.029    7.486   -4.135   -0.129   -0.488    1.973   30.531    8.277   -0.488    0.162    0.262    0.087    1.845   18.845   -0.415    0.446    0.392   -0.560   12.929    2.453   14.974
X1==    7.930    0.212    1.277    2.787   -1.917    6.159    4.428    1.277    3.319    1.047   -0.448   -0.069    1.990   -1.550    0.212    0.479   -1.666    4.385    2.344    0.479    0.142   -0.258    0.393    0.645    3.319    1.990    0.142    1.960    0.393    3.645    1.381    2.344
X2==    8.217    1.705    4.423    2.052    1.705    3.942    0.549   -1.532   -1.638    2.837    0.453   -0.414    3.762    2.668   -0.606   -1.018   -1.184    6.963    3.531   -1.018    1.138   -1.018    0.222    2.860    5.678   -0.209    3.134    0.200   -1.425    3.547    1.776    6.388
CD1=       20        4        6        8        0       14       10        6        9        5        2        3        6        0        4        4        0       10        6        4        3        2        3        3        9        6        3        6        3        8        5        6
CD2=       16        6        9        6        6        9        4        0        0        6        3        2        8        7        2        1        1       15       10        1        4        1        3        8       10        2        7        2        0        7        5       11
CAAACTCCGCTGAAGGATATTTTTGAAGTGATGGGCTTGCCAACCGAAGCCCGCGCGACGTTTTATCAAGTTCGCAACGGCCAACGCGTGGAAGGCCGCCAGATCGATTTTGCTTTTCTTTCGCCGACCTTACAGAAGTTGATCAAGCCCGGATCGGCCCATGTTCATAAGTTCAAGGACGAGTTTGGAATGGAAAGAGACGTGCCAAGAACTATGGACGCAAAATCCCATTTTCCTTCAGATCACAATCCCATTGTGTTTGAAATCGAGAACCTCATTCTCAAATAACTGTATTTTCGCACTACATTGCAGATCTAAAAGGTTCGCCCATTGACCTTTTTCGGGGACGAATTTATCCTTTATTTCACTATGGCAATGCAAAAAACAACAACTCCTGATTTTCAGATCTCCGCGAAAGTGGTTTACGTGCCCTCAGAATCACGTCCTGAGCAGGGTTATCACTTTTTCGCGTATAAAATCGCGATCACGAACAAAGGCGCAGTTCCTGCCCAATTGATGAGCCGCCACTGGGTCATCACCGATTCTTCCGGCAAAAAAGAAGAAGTTCGTGGCCCCGGCGTTGTCGGCGTGCAGCCAAAAATCCAACCCGGTCAAACTTTCGAGTACGACAGCGCCTGCCCACTCAACGCGTCAACAGGCAGCATGCAAGGTCGATATTACTTCGTAGCCGAAAATGGAGAGAGCTTCAGCGTCGAAATCCCTGAGTTCTTCCTTATTGCTCCTCACGCTCTTCACTAAAAAACAGGTCCAGTTTTTCAATAAAACGCTAGAACTTGAAAACCAAGCCGTGCTAAACCCTTTTTCGATTTAGGGGGCGTTATGGCTTGGTTTAAAAATCTAAAAGAACTTTTGGGATTTGATAAAGCTCCACACTGCCTTTGCATGGTGGTCTCTGAACAAGAAGGTGCTGAAATCTGGGTCGAGGGTAAAAAAACTAACTACCGCACTCCGAAAGCCATCGCGATTCCTAAGAAAAAAGATGTGAATATCACCATTAAGATGGTGGGCCACCACGATCACCATGCGACA
KOK=        61
KK=  118652  LL=  119641  Z=    5.33  JJ=  118562  DL=   990
A===      111      112      113      114      121      123      124      131      132      133      134      141      143      144      211      213      214      223      224      231      233      234      243      244      313      314      323      333      334      343      413      433
B===      222      122      422      322      212      412      312      242      142      442      342      232      432      332      221      421      321      411      311      241      441      341      431      331      424      324      414      444      344      434      423      443
RRR=   19.838    2.768   -1.780   70.755   -0.078   -0.631   -0.014    1.687   -2.108    1.285    7.055   -0.115    0.290    0.038    0.094   -0.249   -1.790   -2.237    2.721   27.500    0.607   15.540    9.320   -1.436    1.258   19.532   -1.456    0.121    4.437    4.965   -5.859    0.116
X1==    3.652    1.277   -0.866    6.942    0.083    1.364    0.335    1.787    1.972   -0.825    2.139   -0.051   -0.710    1.656    0.083    0.148    2.897   -0.720    1.784    8.657    0.214    2.358    3.662   -1.475    1.202    4.988   -1.024    0.592    2.958    2.232    3.564    2.232
X2==    5.432    2.168    2.055   10.192   -0.939   -0.462   -0.042    0.944   -1.069   -1.557    3.298    2.282   -0.409    0.023    1.132   -1.675   -0.618    3.104    1.525    3.176    2.843    6.591    2.545    0.974    1.047    3.915    1.421    0.204    1.500    2.225   -1.644    0.052
CD1=        8        5        1       12        3        5        3        5        6        1        5        2        1        4        3        3        7        2        6       17        3        6        8        0        4        9        1        3        6        5        7        5
CD2=       16        8        7       23        2        2        3        5        1        0        8        8        2        3        6        0        2        7        5        8        6       12        6        4        4        9        4        2        4        5        0        2
ACGACTTGACCGTCGAATTGCTTTTCGTATTCAGCCACACGACGAGCGAGCCAATCACGATCTGGAATGACTTCACTTTGATGCGAAGCCCATGCACCGATCTGACTTAAGCGCGCACGGGTTGCGAAGTAAGCATCGCTTTCTTCAGCAGAGATCTTTTCAGCTTTACCTGTGATACGAATTTGATGCCACAAAACGGGCCAATGAAAATTCAGGCAAACGGAAGGGTTTGCCTCAATATCTTTTCCTTTACGGCTCAGGTAGTTGCCGTAAAAAACAAAGCCCCCCTTCGACACCTCTTTAAGATAGACGATGCGAACGGAGGGCACACCCTTTTCATCCACTGTGGCGACAGACATAGCATTGGCCTCGGGGACTTGCTTTGCGATCGCCTCTTTAAGGAGGCGATCAAAATGCTGAAAAGGATCTATCGATAAATCGATCATTACTTTTTCTTTTTAGTATCTTGTTTAACGATGTCGATCAACTCAACGTCGAAAACTAGAACTGAATTTGGTGGGATGCCTGGACGACCAGAAGGACCGTAAGCCAATTCAGGTGGGATGAAAAGTTTAGCTTTGCCGCCGACTTTCATCAATTGAAGAGCCTCTGTCCAACCTGGGATTACACCGCCAACTGGGAATTCAGCGGGTTGACCACGATCGTAAGAAGAATCGAATTGCTCACCGTTTGTCAAAGTCCCTTTGTAGTGAACTTTTACTACGTCTTCTTTTTTAGGAGAAGCGCCCGTGCCTTCTTTTTCAGTGATGTATTGAAGACCAGAAGCTGTTGTTTTCACGCCCGCTGCTGATTTGTTTTTTTCCAAGAAATCTTTACCTGCTTTTGCGTTACCTTCAGCAGCTTCTTGTTGTTTCTTCATCGCCATTTCTTGAAGTTTCATCATAGCGGCTTGCATGTCTTCTTTAGACATTTCGTTTTTACCCGCAGATGCATCTTTCAAAGCTTGCGCCAAAGCGTCAGCATCGAAAT
KOK=        62
KK=  122462  LL=  123301  Z=    6.80  JJ=  122102  DL=   840
A===      111      112      113      114      121      123      124      131      132      133      134      141      143      144      211      213      214      223      224      231      233      234      243      244      313      314      323      333      334      343      413      433
B===      222      122      422      322      212      412      312      242      142      442      342      232      432      332      221      421      321      411      311      241      441      341      431      331      424      324      414      444      344      434      423      443
RRR=   61.335    0.124   -0.783   19.611    0.614    9.105    0.002    0.118    0.088    0.429    5.031   -2.575   -0.778    2.295    0.292    0.272   -0.984   40.681   -1.138   -0.320   -0.140    5.283    0.655    4.394    3.697   -0.070    0.028    0.312    0.287    0.587    1.777   25.281
X1==   11.003   -0.322   -0.663    3.786   -1.600    2.088    0.001    0.067    0.676    0.357    2.019   -0.640   -0.427    2.068   -0.322    2.088   -1.426    3.970   -0.786    0.676    2.601    2.657    1.080    3.511    1.971    0.389   -0.520   -0.241   -0.219    2.486    3.650    5.192
X2==    5.575   -0.384    1.181    5.180   -0.384    4.361    1.886    1.766    0.130    1.200    2.491    4.023    1.823    1.110   -0.907    0.130    0.690   10.248    1.447   -0.474   -0.054    1.988    0.606    1.251    1.876   -0.181   -0.054   -1.294   -1.308    0.236    0.487    4.870
CD1=       19        2        1        7        0        5        2        2        3        2        4        1        1        4        2        5        0        8        1        3        5        5        3        6        4        2        1        1        1        4        6        7
CD2=       15        3        5       12        3       10        6        6        3        4        6       10        5        4        2        3        4       19        5        2        2        5        3        4        5        2        2        0        0        2        3        8
TCCACGAAATACTTCGAAGCCGAAGAAGAACCTGAAAAATCCGATGAATCTAGGAGTTTTACCGCCAAGGTCAAAGTTGTTCGCGAAGAAAGTGATGGCGTGGACGTCTTCTTTGAGGGCGAAAAAGCCAAGGGAGCTTACTTCCTTTCGCGCTCCGTGGAGCACTACGGCAAAATGATCAAAGACCTCGAAAAAAGTAAGAAGCCAAAGGGCCCGGCAGTAGCCGTCACGGCCGATAAAGATAAAAACATCAAAAAAGTGGAACTGAAAAAGGTGGAAGCCACTTCGGACTTCAAAATCCCTGACGATCCCAATCAAAAATGGGACTTCGGTAAACCACCAGAATAAGCTTCTGAATCATGTTGCGTAAGCGCCTGGGAAGTGCGATTTTCATGTCCTCAACATGGAAAAATCTCGGGCGCAATGGCTAAAACAATCCTGGCTCTATCTTAAACGCATTCTGATTTTGAATGCCGTCTTTCTTTTTATTGGTTTTCTTTGGCGTGTAGGATTTTTCTTCGTTTATGGCAACATGAACGAGGTTTCGCAGGTAAAAGGCGATGTTGTACGTGCATTCATTTTAGGCGCTCGCTTTGACAGTACGATTTTATTCTACGTCAACGCGATTCCCCTCTTGATACTTTTTCTGGCAAGCTTTCTGGCGTTCACGAAGTTTCTTGAAAAACCACTGCGCCATCTTTTTTCACACTTTACGAAGTTTTTAATTCCGTACTACACCGTCATGCTCTTTATCGTGACCTTCGTTTCGGCGGTCGACTTTGGTTTTTACAGCTTCTATCAAGATCGCATCAATGTTTTGATCTTTGGTTTTATCACCGA
KOK=        63
KK=  130322  LL=  131161  Z=    5.22  JJ=  130082  DL=   840
A===      111      112      113      114      121      123      124      131      132      133      134      141      143      144      211      213      214      223      224      231      233      234      243      244      313      314      323      333      334      343      413      433
B===      222      122      422      322      212      412      312      242      142      442      342      232      432      332      221      421      321      411      311      241      441      341      431      331      424      324      414      444      344      434      423      443
RRR=   26.983    0.231   -0.023   63.736    0.063   -3.585    0.270    0.255    0.689    0.522    1.878    2.612    0.056    1.662   -0.210    0.085    6.344    0.126   -3.346   10.797    1.040   20.508    2.334   13.134    0.760    0.204   -0.005   -0.235    5.350   14.354    2.752    0.123
X1==    5.476    1.208    0.399    6.612   -0.148   -1.477    0.216    0.399   -0.787   -0.869    1.592    2.972    0.110    1.250   -0.148   -0.097    1.753    0.059   -1.249    6.110   -1.450    4.958    1.049    2.325    0.461    0.110    0.655    0.523    2.421    3.929    2.332    0.160
X2==    4.927    0.191   -0.058    9.640   -0.424    2.428    1.247    0.639   -0.875   -0.601    1.180    0.879    0.508    1.330    1.421   -0.875    3.619    2.131    2.679    1.767   -0.717    4.136    2.226    5.648    1.647    1.852   -0.007   -0.449    2.209    3.653    1.180    0.765
CD1=       11        4        3       11        2        0        2        3        1        1        4        6        2        3        2        2        4        2        0       11        0        8        3        4        3        2        3        3        5        7        5        2
CD2=       10        3        2       18        2        6        5        3        1        1        4        4        3        5        5        1        9        6        8        5        1        9        6       13        4        5        2        1        5        7        4        3
TGTGTAAAGCTCGACGCAACTCTTCCTTGGAAACATCTTCACCAAAAGAAAGATTTTCTAACAAAGTCGTATTGATGATGTAAGCCTCTTGCGGCACGAAGGACATGCGCGGACGCTCATTTTCTAAGACTTTAGAAAATTCAATCTTTCCCTTCGTGGGTGCCACCTCGCCAAGAAGTGCTGAAAGCAAACTGCTTTTGCCTGCGCCCACCGGACCTACGATAGCTACTGAACTTCCTGCGGGAACCACCAGGTCGATATTTTTTAATACTTCTTCTTGTGCTCCGGGATAAGTCAGCGACAGTCCATGGATTTCAAGTCCCATCGGCTGGCCCACTAAAGCGTTTTCTTTCGTCGTGATCTCGACTTCTTCTTGTTTTAAGAAATTAAGAATACGCCCCGCCCCGACAACGGCTGTGGTGTAGCGGGAGATCAAACGCGAAAGATCACCGAACGGTCCTTCTAAAAGACCGAATAAAGAAATACAGGTAAAGATTATAGCCGCATCTAAAATCTGTCCCCGCCACGCGTGAACAGCTAAAGCGACAAAAAGAACCAATGTCGAGACACCCAAATACCCCAATGAAGAAATCACTTCGGCGCGTGCCAAGCGGCGGCGACTTAGCAGTTCCTTTTCTCGCACTTCAGTCACTTCTTTAGAGACGCTTTTTTCCCAAGCGAAGTATTTTACAACGCGAATGGCGTTCAGAGCTTGCGTCATCAAAGTCACGCGATGATCGCGATGCTTCATCATTTCTTCATCCAAATGCGTGAATTTCTTCGCTACGTAATTCGTCAACGGAGCCAACGTGAAAAGCACGGCCAAGGCCGCAAGCGCCG
KOK=        64
KK=  137372  LL=  137971  Z=    5.60  JJ=  136802  DL=   600
A===      111      112      113      114      121      123      124      131      132      133      134      141      143      144      211      213      214      223      224      231      233      234      243      244      313      314      323      333      334      343      413      433
B===      222      122      422      322      212      412      312      242      142      442      342      232      432      332      221      421      321      411      311      241      441      341      431      331      424      324      414      444      344      434      423      443
RRR=   20.047    1.674    1.395    4.316    0.971   38.894   -0.706    0.876    0.562   -1.385   -0.195   -0.630    5.901   -0.033   -1.586   -0.090    1.645   27.438   16.117    0.562   -0.124    2.663   -0.136    0.596    1.558    5.901   -0.605   -0.221    2.158    9.452   -1.441    0.925
X1==    4.391    0.414    0.706    1.643   -1.234    6.119    1.237   -1.114   -0.425    2.493   -0.204   -1.106    3.436   -0.190   -1.234   -0.425   -1.234    3.027    5.290   -0.425    0.373    1.211    0.393    1.237    1.589    3.436   -0.439    0.665    4.300    4.300    2.526    0.685
X2==    4.565    4.048    1.976    2.627   -0.787    6.356   -0.570   -0.787   -1.324   -0.556    0.955    0.570    1.718    0.172    1.285    0.212   -1.333    9.064    3.047   -1.324   -0.332    2.198   -0.346    0.482    0.980    1.718    1.376   -0.332    0.502    2.198   -0.570    1.350
CD1=        6        2        2        3        0        9        3        0        1        4        1        0        5        1        0        1        0        6        9        1        2        3        2        3        3        5        1        2        6        6        4        2
CD2=       10        8        5        6        1       10        1        1        0        1        3        3        4        2        4        2        0       12        5        0        1        4        1        2        3        4        3        1        2        4        1        3
TCTTTGTGGAGGCAAAAACGCCTGAGCGATGTAGAAATCGCCTCGATTTATATTTTTATTTTTGCGTTCTTGCGCCGACCCAAGGATTTCCTGGGAGGTGTTCACAATGAATTCCCGATTCCGTCGTCGAACGACACCGCTTTGCGGAGCGAAACTTTTTTAGGCATTCTTCGCGAATCACTTCCGGCAGAACTTAAACAGGCGAAGTCCTTGCGACGCTTTGAAAGCACCCGCCCTTTTGTGGATTTCTTCTGTTCTTTGAGCTGGCGGTCCATCCCGCTCGCCGTACCTAAGTCTATCCTTCGCTGGAAAGAGCAGATCTACCCGCTGGACCTTTTAATCACGTTGCCCACCCCGGAAGATGTTTTAAACATGCAGGCGCAAGGGCGACGTTGCATCAGCATGCTGGTTGAAAAAGATCAGATCTTGAATTTTGTCGAGGAAGGCCGAGATGTTTTGGGCTTCATCGTGCACGACCTTATTCATGCTGATCACTTTTTTGCGGATCCAGAGAAAGCTCAAGCTCAGATTGAATTTTGCAAACGTTTGCGTATTGTTGTGACCTTTCCAGATATCCAACAAATGTTAGAAGAAGACGAT
KOK=        65
KK=  138422  LL=  139471  Z=    6.85  JJ=  138302  DL=  1050
A===      111      112      113      114      121      123      124      131      132      133      134      141      143      144      211      213      214      223      224      231      233      234      243      244      313      314      323      333      334      343      413      433
B===      222      122      422      322      212      412      312      242      142      442      342      232      432      332      221      421      321      411      311      241      441      341      431      331      424      324      414      444      344      434      423      443
RRR=   30.593    1.292    0.882   55.153   -0.529   -0.006   -0.069    0.116    2.340    0.301    1.150    0.855    2.192   -0.390   -0.265   -1.532    3.404    8.943    4.261   27.687   -0.314    0.849   -0.432   11.934    1.486    4.816   -0.084    0.195   35.483    6.203   -0.790    0.018
X1==    5.255    1.705    0.926    8.877    1.705    0.013    0.120    0.294    1.766   -0.305    0.442    1.053    1.102   -0.130   -1.184   -1.156    1.927    2.972    1.509    4.104    2.419    0.770    1.989    5.293    0.975    2.421    0.645   -0.271    5.822    3.153    1.762   -0.184
X2==    5.822    0.758    0.952    6.213   -0.310   -0.482   -0.572    0.396    1.325   -0.988    2.599    0.812    1.989    3.010    0.224    1.325    1.766    3.009    2.824    6.746   -0.130    1.102   -0.217    2.255    1.524    1.989   -0.130   -0.718    6.094    1.967   -0.448   -0.096
CD1=       11        6        4       16        6        3        3        3        6        2        3        4        4        2        1        1        6        9        6       10        7        4        6       11        4        6        4        2       11        7        5        2
CD2=       16        5        5       15        3        2        2        4        5        1        7        5        6        8        4        5        6        7        7       14        2        4        2        6        5        6        2        1       11        5        2        2
AAGCTCGTGTCACCTGCCGCTTCAAAGCGGGGCAAGTGATTTTCTATTCAGGAAACGACTCGTTGGGAATTTTCACCATCCAACATGGCTTAGTGAAGCTGGAGGTCACCTCTCCTACAGGCGCGGCGCACACGCTTCGCTTGGTGGGGCCGGGTGGAACCTTAGGGTATAGATCTTTATTTGCGGGCGAGCCTTATCACGCTTCGGCCGTTGCAGTTGAAGACTGTGAACTCTGCTTTATCCCTAAAGCCGATGTGATGAATATTTTTAAGTCTTATCCCGACTTAGCGATGAAACTTCTTTCGCATATTTCTAAAGATTTGCGTATGGCTGAAGAAAAGTGGATGGGACAAATGGATAAAGATGCTTCCGAGCGTATCGCTGAAGCGCTTTTGTTCCTGCAAGAACATTTCTCACACCAAAATTGGACAAGAAGAGAAATCGCCCAATGGGCTGGTACGACTCCCGAGACAGTGATTCGTACGTTAGCTTCTTTCGAAAAAGAAGGTTTGATTGATCAATCCGCGGGTCGCGGAATTCGTATCCTTTCCCGCGATAAGTTGCGTGAAAAAGCGGAGCTGAACTAGTTCCGCTTCCCTATTTAAATTTTATAAAGCCAGTTGAACGTGTCTTTAACCGTGCCGTTTTGAATGCCTGTCAGTTCTTCGTACAGACTGGCTGCCACAGGTCCCATTTCGCCGTTGTTCACTGTGATCTTCCAATCCTTGGCGGCAAGTTCGCCCACAGGACTGATCACGGCCGCCGTGCCCGTTCCGAAAATTTCTTTTAACTTTCCGTTAGCGGCTCCCTCACGCACTTCCTGAAGTTTCACGCGACGCTCAACAACGGGTTTGTTTTTAGATTTTAAAAGCGTGATGATGGAATTTCTTGTACCACCACCTAAGATGGTTCCTTCCAAAGAAGGAGTGACGATTTCGTTTTCAAATACAAAGAAGACATTCATCGTTCCTACTTCTTCAATATACTGACGATTCACATCCAACCACAAAACTTGTGAATAGGAATTTTTCTTTGCCTGCAAAGCCGCCT
KOK=        66
KK=  146642  LL=  147031  Z=    5.15  JJ=  146642  DL=   390
A===      111      112      113      114      121      123      124      131      132      133      134      141      143      144      211      213      214      223      224      231      233      234      243      244      313      314      323      333      334      343      413      433
B===      222      122      422      322      212      412      312      242      142      442      342      232      432      332      221      421      321      411      311      241      441      341      431      331      424      324      414      444      344      434      423      443
RRR=   -1.842    7.084    0.671    3.156   -0.380    1.527    1.121    0.144   -0.028    0.666    0.525    0.192    6.867   -0.748   -1.215    0.021   -0.050   44.309   18.725    0.004    5.234   -0.675    0.002   -0.076    4.769    0.525    0.019    1.324   -0.310    0.344    0.277   -0.708
X1==    4.266    2.138    0.811    0.902   -0.382    0.982   -0.958   -0.134   -0.018   -0.799    0.248   -1.046    3.248   -0.707   -1.222   -0.018    0.042    6.092    4.146   -0.018    1.287   -0.670    0.330    1.370    2.201    0.248    0.287    3.440    0.474   -0.526    0.248   -0.526
X2==   -0.432    3.313    0.827    3.498    0.994    1.555   -1.171   -1.070    1.555   -0.833    2.114   -0.184    2.114    1.058    0.994   -1.135   -1.171    7.273    4.516   -0.238    4.066    1.007    0.007   -0.055    2.167    2.114    0.066    0.385   -0.654   -0.654    1.114    1.346
CD1=        7        4        2        2        1        2        0        1        1        0        1        0        4        0        0        1        1        7        5        1        2        0        1        2        3        1        1        4        1        0        1        0
CD2=        1        6        2        5        3        3        0        0        3        0        3        1        3        2        3        0        0       10        7        1        5        2        1        1        3        3        1        1        0        0        2        2
CTTCCGTACTCCTATGTTAAGAACAATGGGCAAGAATTGATTTTGAATCAATTCCGTATTCACATCCAAAATCAAAGCGGAAAAGAAGTGCTTTATAAACTCAGCTTAAGCCAGGATCTTTTGGAAAAAGGAGTTGAATTCAGTGTCGCTGAAAATCCTTTATCCTTAAAACCCGGCGACAGTCGTGAATGGTATTTCTTCGTGCGAATTCCCCCCGAACTTTTCAAAGTCAGTGATAAAATTAAGACAACGATTGAAATTCAAGATATCGGACCCGAAAAATCATTGAACAGCACTCGTGAGCTGATACTGGTGGGACCTCGACAATGACTTCAAGCACACTTCTGCTAGCACTGGGAATTCTTTCTGCCAGCTTCTTTGGGAGCTGGC
KOK=        67
KK=  147662  LL=  148141  Z=    4.97  JJ=  147662  DL=   480
A===      111      112      113      114      121      123      124      131      132      133      134      141      143      144      211      213      214      223      224      231      233      234      243      244      313      314      323      333      334      343      413      433
B===      222      122      422      322      212      412      312      242      142      442      342      232      432      332      221      421      321      411      311      241      441      341      431      331      424      324      414      444      344      434      423      443
RRR=   11.735   -0.185   -0.705   85.094   -0.253   -2.381    0.089   -4.049   -1.929   -1.113   -2.560    0.291   -1.096    0.005    0.696    0.275    5.948   -0.217   19.759    0.437    0.050    1.447    0.009    0.010    2.065    4.998   -0.200   -0.001   12.604    1.152    2.096    0.000
X1==    3.052    0.150   -0.427    8.620   -0.603    2.112   -0.378    3.662   -1.221   -1.121    2.522    0.404   -1.116   -0.197    1.656   -1.221    3.807   -0.349    4.778   -0.388   -1.099    0.759   -0.168   -0.158    0.690    2.522    4.435   -0.007    4.002    1.002    0.703    0.002
X2==    3.845   -1.234    1.653    9.872    0.420   -1.127   -0.234   -1.106    1.580    0.993   -1.015    0.720    0.983   -0.025    0.420   -0.225    1.562    0.622    4.135   -1.127   -0.045    1.906   -0.054   -0.064    2.993    1.982   -0.045    0.157    3.149    1.149    2.981    0.149
CD1=        6        2        1       12        1        4        1        6        0        0        4        2        0        1        4        0        6        1        7        1        0        2        1        1        2        4        6        1        5        2        2        1
CD2=        6        0        3       12        2        0        1        0        3        2        0        2        2        1        2        1        3        2        6        0        1        3        1        1        4        3        1        1        4        2        4        1
CAGCTTTATTATTAACTACTTCTGCTTTTGCTCAAGAGACAAAGTCAGAAAATACACCTGCAGCTCCAGCAACGCCCGAGGTTGCCGCTCCAACCACTCCTGCGGCGGAAGAAGTGCCCTCTACGGATCACAGCCAATGGCCACGCAGTCTTTGGGGTGTTTACGGTGGACTTGGACTTCCCCACGGTTTAAATGGCGGTATCGAGTTTTTAGATCAGTCGAAAACTTGGTCCGTAGCTTTAGACATAGGTGGCTTTTCTTTTAAACCTAAAGACGAAGAAAACGACAAAGAAGAGATTTCTTTAGGAAGTCTTGCGATTGAAGGTCGCTATCATCCTTTCACAAGTTCTTTTTACATCGCCGGTGCATTAGGAACTCAAGGAGTTGAAGCAAAAAAAACGGCTTCTTACAGCGGTCAATCCGTAACTCCAAAAGTTAAAATTGGGAACACTTTCTTAACGCCGAAAGTGGGTTGGTTCT
KOK=        68
KK=  153482  LL=  154441  Z=    6.00  JJ=  153482  DL=   960
A===      111      112      113      114      121      123      124      131      132      133      134      141      143      144      211      213      214      223      224      231      233      234      243      244      313      314      323      333      334      343      413      433
B===      222      122      422      322      212      412      312      242      142      442      342      232      432      332      221      421      321      411      311      241      441      341      431      331      424      324      414      444      344      434      423      443
RRR=   21.933    1.171    0.632   21.752   -0.580   -0.429    3.374   -0.380   -1.671    2.374   -0.204   -0.016   -1.175    0.178   11.707   -0.155    3.489    2.935    6.470   42.931   -0.668   26.645    0.659   40.459    9.053   -0.022    0.767   -0.083   46.160    0.807    0.282   -1.032
X1==    4.342   -0.974    2.291    5.277    0.923    1.010    1.868   -1.378    1.010   -1.349   -0.773   -0.819   -0.773    0.324    3.452    0.364    3.060    2.182    3.823    6.174   -1.539    7.455    0.154    8.297    3.146   -0.082    0.438    0.209    7.038    0.684   -0.773    0.684
X2==    5.051   -1.203    0.276    4.122   -0.629   -0.425    1.806    0.276   -1.655   -1.760    0.263    0.019    1.519    0.548    3.391   -0.425    1.140    1.345    1.693    6.954    0.434    3.574    4.288    4.876    2.878    0.263    1.751   -0.397    6.559    1.180   -0.365   -1.509
CD1=        8        1        5       10        4        4        6        0        4        0        1        1        1        3        8        3        8        7       11       12        0       15        3       18        6        2        3        2       12        3        1        3
CD2=       14        1        4       10        2        2        5        4        0        0        3        3        5        3        9        2        4        4        4       14        3        7        8        8        8        3        5        2       12        4        2        0
ATCTGCCTTCACCGGTCATCGGTGGCTTTGTCGTCGCGTCGGTTTTAGCGATTTTAAAAAGTTACGGAATTTTTGAAATCAAATTCACAAAAACATTCGAAGAAACACTGATGATCGCTTTTTTCGCTTCCATCGGTTACTCGGCCTCACTGAAACTTTTGAAAGAAGGCGGAAGAACTGTGGTGTTCTTTCTGGCTTTGACCGTCGGTGGTTTAGTACTACAGATTATTGCGGGCATAGGTGTCGCGAAACTGATGGGCTTACCGCCACTCATGGGTGTTTTAACGGGGGCCGTCTCTTTAACAGGAGGCCCCGGCACTTCTTTGGCATTTGGCCCTCTATTTGAAACGGCCGGTATCGAAGGAGCTTCCGTCATTGGATTGACAACCGCCATGGGAGGCATTCTTTTAGGAGGCCTGGTAGGTACTCCCCTAGCCACATATCTTATCAATAAACGTCGTTTGAAAGCTATTAGCGGCAGTGAAGTCGAAACGACAGCCGAAGCCCCGATGTTAACGGCGCGCGTGGGCAGTGATCTTCTTTATCACTTTCTAGCCATGGCGTTGATCATGGGCTTGGGCACAACGCTAAGTCCTTGGATCAACTCTTTGGGAGTCACTCTTCCGATCTATATCGGCTCTATGATTATCGCGGCTATAATGAGAAATATCGAAGATGTAAAACCCGTTTTTAAAATCAAGGCGGATTGGATTGAAGAAATTGGTGCGGTTTCACTGACACTTTTTATTGCCACCGCCATTATGTCATTAAAGCTGGATGAACTTCGCAATGCCGCCTTGCCAATTCTGATATTTTTAGCCGTGCAGGTTGTTTTGGTGGCGATCACTGCCTTGGGACCGGCGTTTTGGGTTGCCGGCAAGGACTATGAAGGTGCTATCATTAGCGCGGGATATGTCGGCTTTATGATGGGGACATCTGCCAATGCGATGGCCAATATGT
KOK=        69
KK=  157082  LL=  158131  Z=    6.95  JJ=  157022  DL=  1050
A===      111      112      113      114      121      123      124      131      132      133      134      141      143      144      211      213      214      223      224      231      233      234      243      244      313      314      323      333      334      343      413      433
B===      222      122      422      322      212      412      312      242      142      442      342      232      432      332      221      421      321      411      311      241      441      341      431      331      424      324      414      444      344      434      423      443
RRR=   77.866    2.382    2.826   11.833   -2.580    2.355    1.074    0.681    0.347   -0.015   -0.106    6.491    0.845   -0.269   -0.110    0.027    2.104   32.526    1.711   -0.036   -0.772    2.013    1.844   -2.771    1.125   16.573    6.620    0.474   -0.136    6.634   14.025   11.398
X1==    9.176    3.344    1.762    3.663   -2.079    0.492    0.670    0.706   -0.648   -1.053    0.959    2.009    0.322    1.141   -0.600    0.492   -1.709    5.113    0.989   -0.648    3.736    1.283    1.971   -1.407    0.779    4.147    1.758    1.395   -0.632    3.796    3.510    4.534
X2==    8.486    0.712    1.604    3.231    1.241    4.788    1.602    0.965   -0.536    0.014   -0.110    3.231    2.627   -0.236    0.184    0.056   -1.231    6.362    1.730    0.056   -0.207    1.570    0.936    1.970    1.444    3.996    3.765    0.340    0.215    1.748    3.996    2.514
CD1=       25       11        7       10        0        4        4        5        2        1        4        7        3        4        3        4        0       11        4        2        8        4        5        0        4        9        5        4        1        7        8        8
CD2=       18        5        5        8        6       11        6        4        2        2        2        8        6        2        4        3        1       15        7        3        2        5        4        6        4        8        8        2        2        4        8        5
GCTAAGCAGTTAGAAAAAGACGTCGCGAATAACGCGCTGGATGAGCATAAAGTCAATACGGCATTTGATCTTGTGATGAAAAATGTAGAACACTTCACGTCTCATTTTTCTAAGACGGCCGTCGACTTTATCGCCTCTACAGATGGTGAGCAGCTGAGCTACTTTCAAAAGTCCTTTAAAGAAAAGAATGAAGATGATTTAAAAGACATTCAATCCAGGAAATACGAAAAAAACCAGAAGAAGCGCTATTTCAAATATTTTGAAATGTTCATTGGAGATCTTTCCGATGAACAAACCGCTTTGATCGAAAAACACTTGAAAGAGTCCCCGTATCCAGCCGAACTCAAAATTAAAAACCGCGAGCATGTCTTTCACGTGTTCATGCAAAAGCGAACTCAACCCGAAGAGCTTAAAAACTTTGTTGCCAGGTTCTCGCAGCAGCCCGACGCCTATAATCTTCCAGAATACAATGAGGCCGTGAAAAACTATCAAGCTCAGTTGAAATCTCTGCTAACTCGGGTACTGACAACATTAAGTCCCAAGCAGAAAAAAGAGCTCTGTGACAATCTGCTTGAAAAAGTGGCTCAGTTAGAGAAAATTCGCGGCCGCTCTTAAGTCCAGTTCCCTTTGAATCTGCTGAAAATTCCAGGGCATTCCGCCGATAAGAAGAGCTATGAAAGTCATCTTGGCTCTTCTTGTTTTTTTCCAGTTCTCGCTCGCGTTCGCCCAGGACGATCTGCATTCTTTTGTAAAAGGCTTAGATACGACTTTAAAGCACGTCAATCGCTCAGAATCTCGCCCATGTGCTTCCTCCGCTTTAACTCCTTCTTCGGCCCAGGCGACGAAGTATCAGGGAAAAGATGTGACGGCCCTTTCAGAGGTCGAAGCACAAACTTTGTTTAAAGAAATGCAGTCACACACTGAAATTCCCTTTGATTTTGCCATTGCCGGCTGCGAAGAGCGTGCTCATGAGATGTCACGTTTGATGCTTTTAAAAGGAATTCGGCCTTTAAAGATGTTTGCATCCGTAGACGAGAATAAGTCTCCGCG
KOK=        70
KK=  205982  LL=  206821  Z=    4.90  JJ=  205862  DL=   840
A===      111      112      113      114      121      123      124      131      132      133      134      141      143      144      211      213      214      223      224      231      233      234      243      244      313      314      323      333      334      343      413      433
B===      222      122      422      322      212      412      312      242      142      442      342      232      432      332      221      421      321      411      311      241      441      341      431      331      424      324      414      444      344      434      423      443
RRR=   13.950    0.851   -0.160   47.680   -0.078    0.033   -0.011   -0.490    4.258    0.158    0.680   25.785   -0.324   13.123    3.448    0.785   -0.055    9.405    2.570   -1.548   -0.007    4.980   -1.180    0.945   -0.748    1.474   -0.913   -0.900   34.060    7.888   -0.971    0.444
X1==    4.847    2.627   -0.414    7.349   -0.240    0.571    0.149    1.144    1.151   -0.976    0.448    3.548   -0.213    3.374    2.149   -1.172    0.757    5.594    1.232    2.313   -0.016    4.555   -0.626    1.019   -0.976    0.448   -0.724    0.996    6.799    1.967   -1.535   -0.448
X2==    2.878    0.324    0.386    6.488    0.324    0.059   -0.072   -0.429    3.698   -0.162    1.519    7.267    1.519    3.889    1.604   -0.669   -0.072    1.681    2.086   -0.669    0.433    1.093    1.885    0.928    0.766    3.292    1.261   -0.904    5.010    4.010    0.632   -0.990
CD1=       17       10        3       17        4        4        3        6        5        1        3       10        2        7        9        1        4       11        4        7        2        8        1        3        1        3        1        3       10        4        0        1
CD2=        6        3        2       10        3        2        2        1        7        1        3       11        3        6        5        1        2        5        6        1        2        3        4        3        2        5        3        0        6        5        2        0
AGACTGCGGTTAAAACCTCGTTGTCGCTGGAGCCTTCGCAAGTCTTTCACTTCGCCAAAGAGGTCCGTGAAGACATTGAAGATGATTCAGAATCTGACGCCAAAGAAAAAGTTGAAAAGCGTTATAAAAAATCTGTCGAGTTTTGGATTGGCGGCATTTCGTCCGCGCAAAAAGAAAAGATACAAAAATTCTTAAAAGAAAACCCTTTTCCCTCAAAACTTCAGAACGAGAATAAGGAATACGTTCTAAATCAGTTTCTGGAAGCTAAGAAGAATCCAGAAGCTTTAAAAAAATTCGTTAAGGACTTCTTTAATGATTATGAATCCGTTCGTCTTCCCGCTTACACCGAGGCTTTAAACAATCATAAAAAAGCCTTTCAGAAATTCTTGATTGAAGAATTCTGGAGCACGGTCAGTAAAAATCAAAAAGAGACACTAAAAGAAAATATCACAAGCCGCGCCGAGGACTTAGAAAAAATCGCTCAGTACAACTAGGTCCCAGAAAACTCGGGCGTCTTTTTATCTTTCATAGCTTGAAGAGCGGTAAAGTGGTCCGTCGTTCTTTGCGTAATGCCCTGATAAGCCGCCGACAAGTCTAAGATCGTATGAAGATCATTTAAGTAGGCCATCTTCATCGCCTTCTTCGTCATCTGCACTGCGACCGGAGCATTATTGGCAATCTTTTCTGCGAGCTTTCGCGTTTCAACCTCGAGCTGAGATTCGTCGGTAAAATAATTAAGAAGTCCCCAACGTTGTGCTTCTTCCCCCGCAATCAAGTCCCCGGTTAAAGACATCTGCATAGCTTTAGAAAAACCAATCACGCGCTGAAGAAAGAAAGTTC
KOK=        71
KK=  232742  LL=  233161  Z=    4.98  JJ=  231962  DL=   420
A===      111      112      113      114      121      123      124      131      132      133      134      141      143      144      211      213      214      223      224      231      233      234      243      244      313      314      323      333      334      343      413      433
B===      222      122      422      322      212      412      312      242      142      442      342      232      432      332      221      421      321      411      311      241      441      341      431      331      424      324      414      444      344      434      423      443
RRR=   -1.094    0.125   15.928    7.451    1.446   63.523   -1.055    1.357   -2.179    0.194    3.151    0.118    0.097   -1.909    0.447    0.016    1.194   13.896    3.118    0.069    0.146   -1.289   -0.636   -2.916   18.447   -0.048    0.124    0.650    0.650    4.789   -3.031    0.650
X1==    5.075   -0.331    3.406    1.593   -1.190   10.706    0.918    1.593    1.897    0.048    1.048   -1.126    0.048   -0.952   -1.190   -0.060   -1.039    3.092    1.092   -0.060    0.187    1.187   -0.813   -0.813    2.048    0.048   -0.813   -0.729   -0.729    2.271    3.048   -0.729
X2==   -0.216   -0.376    4.677    4.677   -1.215    5.934   -1.149    0.852   -1.149    4.006    3.006   -0.105    2.006    2.006   -0.376   -0.264   -1.149    4.494    2.854   -1.149    0.782   -1.087    0.782    3.585    9.006   -0.994   -0.152   -0.891   -0.891    2.109   -0.994   -0.891
CD1=        8        1        5        3        0       12        2        3        3        1        2        0        1        0        0        1        0        4        2        1        1        2        0        0        3        1        0        0        0        3        4        0
CD2=        1        1        6        6        0        8        0        2        0        5        4        1        3        3        1        1        0        7        5        0        2        0        2        5       10        0        1        0        0        3        0        0
GCAAACTACCCTTTCTGTACGATCGATCCAAACGTGGGTGTGGTGACAGTTCCAGATCCTCGCATGGATAAAATCACTAGCTTCATCAAACCTCAAAAAGTGATCCCAACAACGATGGAATTCGTGGATATCGCGGGTATCGTTAAGGGAGCTTCGCAAGGTGAAGGTTTAGGTAACCAGTTCCTTTCACACATCCGCCAAACTGATGCGATTGTTCACGTGGTTCGTTGTTTTGACGATCCAAATATCGTGCACGTGGCAGGATCCGTAGATCCACTTCGTGACATCGAAATCATCAACACCGAGCTTTTGCTTGCTGACTTGGACTCTGTTGAAAAACGTCTTCAACGTACTGAAAAACAAGCGAAGAACTCGACAGATAAAAAGCTTATCAAAGAAGTGGAAGTTGCTAAACGCGTG
KOK=        72
KK=  233372  LL=  234241  Z=    4.97  JJ=  233102  DL=   870
A===      111      112      113      114      121      123      124      131      132      133      134      141      143      144      211      213      214      223      224      231      233      234      243      244      313      314      323      333      334      343      413      433
B===      222      122      422      322      212      412      312      242      142      442      342      232      432      332      221      421      321      411      311      241      441      341      431      331      424      324      414      444      344      434      423      443
RRR=   17.806    0.439    2.392   24.693    0.131   -0.964   -0.484    0.891   -1.002   -2.653    7.039   -0.828    1.919   -0.049   -1.157   -1.720    0.136   43.433   20.894    5.287   -0.017    0.727   -0.229    3.878   -0.130   -0.321    1.871   -0.016   -2.562   17.251    0.824   -0.040
X1==    6.658   -1.704    3.972    4.876   -0.508    3.742    3.467    1.480    1.102   -0.788    2.422   -1.106    0.442   -0.337   -1.106    1.102   -0.971    6.248    7.224    1.762    0.068    1.350   -0.050    1.849   -0.101   -0.219    0.796    0.185    3.712    2.983    1.102   -1.390
X2==    2.675   -0.258    0.602    5.064   -0.258   -0.258   -0.140    0.602   -0.909    3.365    2.906    0.748    4.345    0.146    1.046   -1.561   -0.140    6.951    2.892    3.001   -0.258    0.539    4.611    2.098    1.293    1.468    2.349   -0.088   -0.690    5.784    0.748    0.029
CD1=       15        0        9       11        2        8        8        5        4        1        6        1        3        2        1        4        1       11       13        5        2        4        2        5        2        2        3        2        7        6        4        0
CD2=        6        2        3        9        2        2        2        3        1        7        6        3        8        2        4        0        2       14        7        7        2        3        9        5        4        4        6        2        1       10        3        2
TGTTCTGCGATGGAAGCAGAAATTGCGCTTCTTCCACCGGAAGAGCGTAAAGACTTCCTTGAAGCTATGAACGCGGAAGAGCCAGGTTTGAACCGCTTGATCCGTGAAGCTTATGCTTTATTGGGTCTGCAAACTTACTTCACTGCGGGTGAAAAAGAAGTGCGTGCTTGGACGATCCGCGCGGGAACGAAAGCTCCTCAAGCAGCGGGTGTGATCCATACGGATTTCGAAAAAGGCTTCATCCGTGCTGAAACTTATCACTGTGAAGACTTGTTCTCTTACAAATCAGAACAAGCTGTTAAAGAGGCTGGTAAATACCGCCTTGAAGGTAAAGAGTACGTCGTGAAAGACGGCGACATCTTATTCTTCCGCTTCAACGTTTAACATCTTTTAGGAGAGGGGCCCACAAGGCCCCTTTTTAGTTTATGAATGAACTGCTGAAACTTTCTGCTACCGAAATTGCCGCAAAAGTCGCTCGTCGTGAAGTGACTCCGTCTGAAGTTTTAGAAGCGCACATTGCGCGCATCGAAGCGGTGAATCCGTCACTCAATGCCATGGTTGAAAAAGACTTTGAGCGCGCTCGCAAACTTGCCAAAGAGCAAGACGAACGCGTGGCTAAGGACAACACCAACCTTCCCGTCTTTTTCGGAGTGCCTTTCACCGTGAAAGAGATGTTTGCCTATAAAGGCATGAAGCGCACCGGCGGCAGCATTCATAAAAAAGAACTCATCCTTGATTGGGATGCAACCGTCGTTGAAAGAATGAAAAATGCAGGCGCGATCCCAATGGGTTCAACGAACGTTCCTGAACTGGGATTTTGGTTTGAAACTTTCAATCCAGTTTATGGTCGCACGAACAATCCTTACGATG
KOK=        73
KK=  236702  LL=  237721  Z=    5.31  JJ=  236582  DL=  1020
A===      111      112      113      114      121      123      124      131      132      133      134      141      143      144      211      213      214      223      224      231      233      234      243      244      313      314      323      333      334      343      413      433
B===      222      122      422      322      212      412      312      242      142      442      342      232      432      332      221      421      321      411      311      241      441      341      431      331      424      324      414      444      344      434      423      443
RRR=   67.123   -0.170    4.434   11.645   -0.050    0.307   -2.510    2.839    9.393   -0.047    0.917   -0.407    6.105    0.217    0.889    0.013    1.167    0.833    7.485   22.840   -0.306    5.153    2.583   -3.358   -0.047    2.366    1.212   -0.664    6.491    4.181    2.810    1.762
X1==    7.742   -0.172    2.618    3.628    0.384    0.122   -0.934    0.948    2.536    0.734    2.295   -0.528    3.585    1.280   -1.283    0.122   -0.934    0.410    3.434    3.742   -0.894    2.048    1.348   -0.609    0.734    1.005    0.417    1.081    4.860    2.058    1.650    2.758
X2==    8.670    0.990    1.693    3.209   -0.132    2.505    2.686    2.994    3.704   -0.064    0.400    0.772    1.703    0.169   -0.693    0.106   -1.249    2.031    2.180    6.103    0.343    2.516    1.915    5.514   -0.064    2.355    2.908   -0.614    1.335    2.032    1.703    0.639
CD1=       19        3        8        9        4        3        1        5        7        4        6        2        8        4        1        3        1        3        7        9        1        5        4        1        4        4        3        4        9        5        5        6
CD2=       17        5        5        8        3        7        8        7        9        2        3        4        5        3        2        3        1        7        8       13        3        7        6       13        2        6        7        1        4        5        5        3
TTGAAACGAACCGCGACCAACGAAATCACAAAGGCGCCGATTAAAATAAAAAGCAAAGCCAACGCGTTTAAGGTCAAAGTATTGGCAACACCTTGAGAGATAATCTCGGTCACCGTGCGCTCAGGCCGAGTCATAGACACGCCCAAATCACCTTGAACTAAAGAAGTAAGATAAGAAGTCGCCTGCCCGACCCAAGATTGATCGACTTTCCAGTGCTCTTGAAGTTTTTCTTTTACGAGAGGATTGAGGGCCGTCTCTTCATCAAAGGGGCCGCCAGGAAGTGCCTTCAGCAAAAAAAACGTTAGCGCCGCTAGGACTGCTAGCGACGCTATAATTTCGAATATTTTTTTACCAACGTACCGAAAAACGTTTCCGCTCAAATGTCATCCCAATTTTCTTTTCCTGCAAGATCGGCCATGTGTTTTGCTGGCACTGAACCCGCCATGTAAGGGAAAAGATCTTTTTTGTTGCCGTACAAGTTAGAGTAAATATAAGCATTTGAAACCACGCGCTTCACATAGTTGCGAGTTTCTAAAAACGGAATGTGTTCGATGAATTCATCTGTTTCCAAATTCCCGAAGCTTGCCAGCCAGTTTTTCACACGGTGAGGACCCGCATTGTAACCTGCGGCCACAAGAGGAATCGCATTTTCAAATCGATCCATCAAACGTTTCAAGTAACGTGAACCGACTTTCACGGAAGTTTCCGGTTGCAACAACAAAGGCGCCTTGAATTCTTTTTCACCCAAAAGAACAGCCACTTTATGACCAGTGAATGGCATGACTTGCATTAAGCCCAAAGCTCCCACGGGAGAAATCGCATCGCGACGGTAGTTTGTTTCCGCACGCATGATACCCCAAACAAGCTCTTCAGGTACTGTGAACTTCTTGGTGTACTTTTCAACATACTCACCGTAGGCGCGAGGATAAGCGAACTCCCAAAGATAGCGAATACCTTCAAGGCCGTGAGCCGCTCTTTGGCCGCTGAAGTTGATTTGCGCAATATAGGACGAGCGATTGA
KOK=        74
KK=  239042  LL=  240061  Z=    7.20  JJ=  238862  DL=  1020
A===      111      112      113      114      121      123      124      131      132      133      134      141      143      144      211      213      214      223      224      231      233      234      243      244      313      314      323      333      334      343      413      433
B===      222      122      422      322      212      412      312      242      142      442      342      232      432      332      221      421      321      411      311      241      441      341      431      331      424      324      414      444      344      434      423      443
RRR=   44.984    7.119   -1.003   23.939   -0.102    0.193    0.231   -0.447    0.114    0.241    0.109    0.013   16.950    0.245   -0.583    0.234    1.286    4.851   13.644    3.697    0.092   19.994    4.163   20.041    1.194   -1.530    0.449   -0.007   12.866    4.193    0.095   -0.873
X1==    6.845    4.444   -0.419    4.266    1.040    0.151   -0.547    0.812    1.367    1.102    0.333    0.087    4.810    0.223    0.473   -0.456    0.631    1.907    4.070    1.975   -0.254    4.077    4.077    4.465    0.443    1.612    1.700   -0.017    3.322    0.579   -0.307    0.579
X2==    6.572    1.602    2.393    5.612   -0.098    1.276   -0.422   -0.551    0.083    0.219    0.329    0.147    3.524    1.098   -1.232   -0.513    2.038    2.544    3.352    1.872   -0.363    4.905    1.021    4.489    2.698   -0.949    0.264    0.401    3.873    7.236   -0.310   -1.507
CD1=       15       11        2       10        5        3        2        4        5        4        3        3       10        3        4        2        4        6       10        6        2        9        9       10        3        5        5        2        7        3        2        3
CD2=       15        6        7       12        3        5        2        2        3        3        3        3        8        4        1        2        6        7        8        6        2       10        4        9        7        1        3        3        8       13        2        0
CCGGATAGTCTTCCGTGTTACGGGTTCTTTTTTCAAGTTTGACGAAATAATTGCTCGCCAGCTTAAAATTTTTCTTCTCAAGTGCGACTTGTCCCAGAAGATTTGAAGCTTCGATGGACATTTTCACATTCGGCGAAAGATCGAGAACTTTTTTAAGCTCCACTTCCGCTTGATCCAGTTTGCTGGATTTCATGAACGACTGCGCCAAATAAAAGCGCGCGTATTCTTCTAGAGTGGTTTTTTCTTTTAAAATAGCTTCAAAGCCAGTGATAGCTTCTTCGTATTTCGAAGAGCGGAACTGCTCCAGCGCCTTTTTAAAAGAGTCTAAATCGGATTTTGGGGTTTGTGCTCCGGCCATGGAGCCCACAAACAAAGAAACGGCTAAGCACGCATGTGCAATCTTCATATGTACAGTCCTTGTATCTCTCATCCAATAATGATACCGAATAACTATGGCAAAATCGAAGGCGAAAAGTATTTATACCTGTCAAAATTGTGGAGCCCAACGACCAAGGTGGGAAGGAAAATGCTCGGACTGCGGCGCGTGGAACTCCTACGTCGAAGAATTGCAGCTTCCAGAGGTGAAAACCAGAGGTTGGTCTACGGGAACCTCTGAAAAAGGCTCTCCGGCAGCGAAGCCGATTTCACTAGACCAAAGCCTTGAAGAAGTGAAATTGGATCGTTTTGATACAGGGTATGAAGAGCTCAACCGCGTTTTGGGTGGCGGACTTGCGCGCGGAAGTTTTGTGCTGCTGGGCGGCTCTCCCGGCATCGGAAAGTCGACTTTGCTTTTACAAATGGCGGGCGGCCTTGCGAAGAACAAGCATAAGATTCTTTATATTTCCGGCGAGGAAAGTGTATCGCAAACCGGCTCGCGTGCTCATCGTTTAGGCATTCGCTCCCCACTGATCGAAATCGGTTGCGAGAGCAACCTTCATAGCATCATGGAACTTGCACGCCACAAAAAGCCCGATGTGCTTGTCGTCGACTCTATTCAAACAATGTATTTGCCGGATCTGC
KOK=        75
KK=  248192  LL=  249361  Z=    4.95  JJ=  248162  DL=  1170
A===      111      112      113      114      121      123      124      131      132      133      134      141      143      144      211      213      214      223      224      231      233      234      243      244      313      314      323      333      334      343      413      433
B===      222      122      422      322      212      412      312      242      142      442      342      232      432      332      221      421      321      411      311      241      441      341      431      331      424      324      414      444      344      434      423      443
RRR=   44.940    4.359   -0.058   21.124    0.189    7.612    2.777   -0.814   -0.007    0.003   -1.471    5.668   14.399    0.029    0.676   -0.278   -0.422    8.311    9.431   -0.806   18.995    2.264    4.931   -0.171    5.894    0.201   -0.088    0.543   -0.456   13.984    6.286    4.374
X1==    6.280    1.606    0.260    3.832   -0.280    4.986    2.549   -0.218   -0.027    0.034    0.970    2.258    3.759    0.180    0.663   -1.029    0.351    4.366    2.270   -0.528    3.423    2.357    1.188   -0.295    2.578    0.412    1.824    1.368   -0.521    3.632    5.432    1.852
X2==    7.156    2.714   -0.223    5.513   -0.675    1.527    1.089    3.728    0.270    0.087   -1.516    2.510    3.831    0.161    1.019    0.270   -1.204    1.904    4.155    1.527    5.549    0.961    4.150    0.577    2.286    0.489   -0.048    0.397    0.874    3.850    1.157    2.362
CD1=       19        8        5       11        4       14        8        4        4        4        5        8       10        3        6        2        4       12        7        3       10        7        5        2        9        4        7        6        2        9       13        6
CD2=       15        8        2       12        2        5        5        8        3        2        0        7        8        3        5        3        1        6       11        5       10        4        9        4        5        3        2        2        3        7        4        5
GCTAAAGCAGGAGCAGTGACAGCTGGACGCCAGTTTTCCATTGTGAGACGCAAAGTCTCTATCAAAAGATCTAGGTTTTCGTCTTCGATAGGACCACGAAGTCCAATCACCACGTCGTCGTGCCACTTTTCAACTTCCAGAGGACCTGGTTTTCCGATGGCGCCTTCGAAGGAAAGAGCAAAACTATCTACGGTAGGATAAACCATCACAAGGATGTTTGCTCCTGAAGCTTTAGAAACTTCTTTGGCCTTCGCCATTTCCGCGCCCAACTTCTGTTGAATCAAGAAATAGATTTTCAAAGCCAGAGCTTCATGAAACTGAGCAAAGTAAATGCGAACGGGACCATCAAAGATGGCACTGTTAAAAGCAGGATTAAAATACTTCGACTGCATTAAAGTGGTGTATGACGATCTCATGTTGTAGCTTCCCCTCCACGACACAGCTCAAGACTAGGAAGAAATGCCGTGTTTATTCAAAGGAAATTTTAAGAATCTTAAATTTTCTGACGCAGCAGATTATTTAAAGACTATTAAAAACCTTCTTTCCTCTCGAAAAAACAGCCTTCTTCGGCGCATCCCCCACGCTGTAAAACAGGGTTCGCCAGTCCTTCTCGATGCACAAAATATCAGCAGACTTCCCGACCTCAATGGAACCCACCTCTTGCTGCAAGTTCAAAGCATGAGCAGCTCCGACAGTGTAGGCTCCGATGACTTCAGGAAGTGTCATCTTCATTTCAAGTCGCGCTAGCAATCCCACCAAATTTAAATCCTGTGTGGGTGATGTCCCTGGATTAAAATCTGTCGCTAAGGCCACGCGGGCCCCTGCTGCAATCATGTCGCGAGCGCGCGGATAATTTGTTTTTGTATAGAGATCCGCTGCGGGCAGAAGGACACAAGTCACTTCAGACTTCGCCAAAGCTTGAATCTCTTTATCCGAGACTTGCAAAAGATGGTCACCTGACAAGGCTCCTAAGCGGACAGCCACATCACTTCCGCCGCTTAAAGACATTTGATCGGCGTGAATCAGAATTTCAAATCCCATCTCTTGAGCTTTACGCAAATACGCTTCGGATTCCGCTTTCGGAAAAAAGCCTTTTTCGATAAAGACATCCACGCGACGAGCGAGCTTTTTCTTTTTAACTACTGGAAGGACTTTATCGCCCAAGAAGTT
KOK=        76
KK=  259322  LL=  259621  Z=    6.07  JJ=  258602  DL=   300
A===      111      112      113      114      121      123      124      131      132      133      134      141      143      144      211      213      214      223      224      231      233      234      243      244      313      314      323      333      334      343      413      433
B===      222      122      422      322      212      412      312      242      142      442      342      232      432      332      221      421      321      411      311      241      441      341      431      331      424      324      414      444      344      434      423      443
RRR=    2.657   -0.030   -0.409   19.478   -0.030   -0.701   -1.275    0.518    0.542    0.021   -0.026   -0.570    0.035    0.049   -0.540    0.542    2.936    0.472    0.292   -0.330   -0.196    1.478    0.387    1.472   -0.118   99.973   -2.418   -0.029    0.036    0.020    0.599    0.691
X1==    4.414    0.060    0.844    5.522    0.060    1.128    2.106   -1.067   -0.872   -0.035   -0.061   -1.081   -0.061   -0.087    1.060   -0.872    2.106    2.320    1.302   -0.872   -0.808    1.171    0.171    1.149   -0.035    8.751    3.192    0.041    0.016    0.016   -1.040   -0.984
X2==    0.602   -0.510   -0.485    3.527   -0.510   -0.622   -0.606   -0.485   -0.622   -0.591    0.424    0.527   -0.576   -0.561   -0.510   -0.622    1.394    0.204    0.224    0.378    0.242    1.262    2.262    1.281    3.409   11.424   -0.758   -0.721    2.298    1.298   -0.576   -0.702
CD1=        6        1        2        7        1        2        3        0        0        1        1        0        1        1        2        0        3        3        2        0        0        2        1        2        1       10        4        1        1        1        0        0
CD2=        1        0        0        4        0        0        0        0        0        0        1        1        0        0        0        0        2        1        1        1        1        2        3        2        4       12        0        0        3        2        0        0
AAGCCAGTGTTGAAGTAGTCGCTGAAAATGACGGTGTCTTGACTATTCTTCCAGGCAGCGAAGCTGGCGCCGTGGTAAAAATCGGTGCGACTGTAGCTACTTTGGATACTGATGCAAAACCAGCTGCGGGTGCTGCAGCGGCAGAGCCTGCGAAAGCAGAATCAGCTCCAGCACAAACTCAAGCGGCTCCTCAACAGGCAGCTTCCACAGGCAAAGATGCGTCAGCGCACCTTTCCCCTGCTGTGCAAAGAATTGTAACTGAAAAAAATCTAGATCCTTCTTCTGTTCAAGGGACTGGCA
KOK=        77
KK=  276962  LL=  277831  Z=    6.76  JJ=  276722  DL=   870
A===      111      112      113      114      121      123      124      131      132      133      134      141      143      144      211      213      214      223      224      231      233      234      243      244      313      314      323      333      334      343      413      433
B===      222      122      422      322      212      412      312      242      142      442      342      232      432      332      221      421      321      411      311      241      441      341      431      331      424      324      414      444      344      434      423      443
RRR=   51.762   -0.553    8.573   10.403    0.267    0.684    1.479   -1.296    7.043    0.919    2.210   -0.400    0.072   -0.012    0.417   -2.282    8.966    5.107    2.845   10.837    0.326    5.653    7.626    4.530   23.065    1.728    2.859    0.946    0.792    1.330   -0.189    0.523
X1==    7.016    0.431    3.150    2.893   -1.546   -1.449   -1.516   -0.601    2.759    1.129    0.967    0.739    0.202    0.075    1.090    1.357    3.182    1.725    1.512    5.565    0.135    2.865    2.865    1.246    5.922    1.731    1.628    0.513    1.198    2.011    0.202    0.384
X2==    7.378   -1.283    2.721    3.596   -0.172   -0.472   -0.975    2.156    2.552    0.814    2.286   -0.541    0.355   -0.161    0.383   -1.682    2.818    2.961    1.882    1.947    2.415    1.973    2.662    3.634    3.895    0.999    1.756    1.846    0.661    0.661   -0.933    1.363
CD1=       12        3        6        6        0        0        0        1        6        3        3        3        2        2        4        4        7        5        5       10        2        6        6        4        9        4        4        2        3        4        2        2
CD2=       18        1        8        9        3        2        1        7        7        4        6        2        3        2        4        0        7        7        5        6        6        5        6        7        9        4        5        5        3        3        1        4
TGATTGTTAGTGCTAAGTGAGAAAGCGGGGCTAAGTCACCACTCGCCCCTACGGAGCCTTGTGAAGGCACTACCGGGATGATGTCGTTGTTGAGGAACTCAAGGATTTTATCTACGACCAGCGGGCGGATACCGCTGTGACCTTTAGCCAAAGCATTGGCACGAAGAACCATCATCGCACGCGTTTCTTTTTTCGTGAACGGAGTGCCGACACCCACTGAGTGGGAACGAATCAGATTTCTTTGCAACTGCTCAATTTCAGCGTCAGAGATACGAACGGAAGAAAAGGCACCAAAACCTGTGTTCACTCCGTACATCACTTCACCACTAGAAATGCGGCCTTCAATATACGAACGAGATTTTTGCATCGCCGCTCTACCGCTGGCTGCCAACTCCACCTTCATGCTAGGTGTGGTCGCGATTTGGTAAAGGTTTTCTAAAGTGATGTTTTCACCGTTAATTTGCATAGAACTGACTCCCTTAAAAACGAACCGCATCCTAGCGCAAGGACTCTAGTTTAGGTACTTTCTGTGTGGTTTGCGCCTTGCGTAATTTGGTGCTTTTTGGGGTTGGGCAGTACGGCGTCTTTGAATGTTTCCTTAAACGGAAACAGTTCCTTTGCGGAAGTCGTTAAAATGGCTTTACCCCCGTGGGACTCGTGGCTGTTCGAAGTACTTAGGCTGTGTTTGGGTGCCCGCGCCTGGAAGTTGTTCAAAATAAAAAAAGGAGTTGGTTGACCAACTCCTTTTTAGTTTTGCTTCTAGATTTTTATTAGAACTCAAGAGGTAAAGAGACTGAAAGAACGTAAGAGTCGTTCTTTGCATCAGTTGCCAAATCATTACCATCAAGCTCTGTGAAAGTTTCATTTAAG
KOK=        78
KK=  281762  LL=  282931  Z=    4.55  JJ=  281762  DL=  1170
A===      111      112      113      114      121      123      124      131      132      133      134      141      143      144      211      213      214      223      224      231      233      234      243      244      313      314      323      333      334      343      413      433
B===      222      122      422      322      212      412      312      242      142      442      342      232      432      332      221      421      321      411      311      241      441      341      431      331      424      324      414      444      344      434      423      443
RRR=   19.623    4.841    2.885   48.536   -3.332   13.537    4.164   -1.537    2.208   -0.014    6.614    1.444    1.153   -0.028    0.599   -0.858    0.865    1.028   20.537    2.978    0.165    4.413    0.449   14.765   -0.014   14.508   -0.286   -0.334   17.721    6.467    1.153    0.857
X1==    4.924    1.754    0.706    7.539    3.688    4.049    1.881   -0.876    1.352    0.043    2.974    1.223    1.212    0.030   -0.663   -0.806   -1.351    2.575    4.216    1.352    0.727    1.320    1.922    3.712    0.043    4.150    0.727    0.434    3.709    2.396    1.212    0.427
X2==    3.985    2.760    4.087    6.438   -0.904    3.343    2.214    1.755    1.634   -0.327    2.224    1.181    0.951   -0.953   -0.904    1.064   -0.640    0.399    4.871    2.203    0.227    3.342    0.234    3.978   -0.327    3.496   -0.394   -0.771    4.778    2.699    0.951    2.006
CD1=       15        8        5       18       12       11        7        2        6        3        8        6        5        3        3        2        1        8       11        6        4        5        6        9        3       10        4        3        8        6        5        3
CD2=       11        9       10       14        2        9        7        6        6        2        6        5        4        1        2        5        2        4       12        7        3        8        3        9        2        8        2        1        9        6        4        5
CATCGTCAAGCCTTGGGCGCGGTCCCCTTTGGCGTTCAAAGTCTGAATGTTGAAGATCGAGTTCTTAGAGCGGTACCAGATCTTATCAGTTTTGATCGTCGAAAAACGATGCGGCTCTTTTTTCAGATCATAATAAAGAATGTAGTTCTTTTCTTTCGTCGCTTTTGGAATCAGGCGATCCGAGGCGTAATAACCCAGAACAGAAATAAAGCTGACGCAGATAAGGATCGGCGCGGAAATACGCAGAAGACTCATTCCACTCGCAAATAACGCGACGAGTTCATTCGCCTTATTCAAACTTGAAAGCGTCAAGATTGTGCCCAACAAACAGGCAACCGGAAGAAGCTTCGAAATGATTTCAGGGAACGAATACAGATAGTAATTCAAGAGTGCCGAGGGAGCGACATTCTTATAATTCACCATCGTGGACATGGCGTCGACAGCGGTGAAGATCGTCAAAAACACTAAAAGACCACCCAGGAAATATCCCCAAAACAGCCATGTTGTGTATCTGTCGATTCTGTTCACTTGACTACTCCCGGTTTTCCTATTCTACTTTCCATATGGCTTTACGCGTCTTGCTTGCAGATGAGAGTTCCACAATCAAAAAAGTAATGCAACTGGCATTGTCTGACTTCGGTGTCGAAGTGAAGGCCGTTCCCGTGGGACTTGATGTATTAGCCGTCACCAAAAGCTTCAAACCCGATATTGTATTTGCCGACGTACTTTTGACAAAGCGTTCAGGTTACGAAGTTTGTTCTGATCTTAAGAACGATTCTGAAACAGCTCACATCCCGGTTGTGTTGATGTGGAGCGGTTTCATGGAGATCGACGAAGCCAAAGCCACTCAATGCCAAGCCGATCGTCGCTTGGAAAAGCCTTTTGATGCGGATCTTTTGCGCTCGATCGTCACTGATTTGGTGCAAAAGACCAAGTCCAATCCTATCAGCAATTTCTTGGCTTTTCCGGATATGCCTGAGTTTGAAGAAACGCCTTCATCCCCTCAAGAACAGCAGGTTGCGGAAGTTACGGCTTCAAAAAGCGGCAATATCTATGCAATTCCTGAAGCCGGTGAAAATGAGTTCGATCATATTCCTGAAATTGAAAATCCCGATGTGAATCCTTTGGAGTTGAACGACGAAGAATTTTCTTCGGTTCCATTGACGAATC
KOK=        79
KK=  283952  LL=  284971  Z=    6.01  JJ=  283862  DL=  1020
A===      111      112      113      114      121      123      124      131      132      133      134      141      143      144      211      213      214      223      224      231      233      234      243      244      313      314      323      333      334      343      413      433
B===      222      122      422      322      212      412      312      242      142      442      342      232      432      332      221      421      321      411      311      241      441      341      431      331      424      324      414      444      344      434      423      443
RRR=   12.519   -0.000    3.998   53.323    0.729   -1.494   -2.508   -2.722   -0.959    0.340    0.267   17.622    0.620    0.236    1.279    1.150   -0.118   11.365   -0.020   43.156    7.657   -1.317   -0.533    4.617    4.194   -1.054   -1.526   -4.297    9.355    3.230    2.614    1.283
X1==    1.928    0.003    3.424    8.743   -1.163    1.377   -1.718    4.683    1.986    0.432    0.971    5.683    2.250    0.231    1.169   -1.059   -0.534    4.165   -0.060    4.422    3.496    1.451    2.069    2.518    1.090   -0.308    0.951   -1.473    2.492    1.824    2.889    1.156
X2==    6.492   -0.053    1.168    6.099   -0.627   -1.085    1.460   -0.581   -0.483    0.787    0.275    3.101    0.275    1.024    1.095   -1.085    0.220    2.729    0.338    9.760    2.190   -0.908   -0.257    1.834    3.846    3.423   -1.605    2.918    3.754    1.771    0.905    1.110
CD1=        6        3        8       17        1        5        0       10        6        3        4       12        6        3        5        1        2       10        3       10        8        5        6        7        4        2        4        0        6        5        7        4
CD2=       15        3        5       13        2        1        5        2        2        4        3        8        3        4        5        1        3        7        3       19        6        1        2        5        9        8        0        7        8        5        4        4
TCAAAGACAATCACATCTCTGTGATGGGTGGAATCACAGCGGCGGTGAATCGCGTGCGTGAACACTCTCAGCTTCCCATCGAAGTGGAAGCTCGCACTTTGGAAGAAGTGAAAGAGGCTGTCGGTCTGAACGTTCAACGCCTTCTCTTAGACAACATGGATAACGAGACTTTGAAAAAAGCTTTAACCATGATCCCTGCCGAAGTTGAAACGGAAGCTAGCGGAAACATGAATCTAGAGCGCGTTCGCTCTGTCGCTGAAATCGGTGTGAACTTTATTTCCGTCGGTGCTTTGACTCACTCTGCACCTTGCGCGGACGTGAGCCTTATCTTCCACTGGGAGGACTAATGGATACTCCTTTAGCTGACATCCGTATTGGGCAAGTGACATCACAGTGGGCGGAAAGCAATCACTTGTATGTCTCTTACAAAACACAACAAGACAGCACAAATTCTCTCGCTAAAGAAGAAGCCTTTGAAGAAAGTCTTTTGGAAGAGTCTTTGTGTCTTTACGTGACGGACCATCAAACTGCTGGACGTGGCCGCGGTAAAAACACGTGGCTGGATGCCCATCACGGAAGTGCGTTGCTAAGTTCGTGGTCTTTTCTTTTGGGAATCAAACCACAGCCGACGACTTCTTGCTTGGTGGGACTCGCCGTCTACCGCGCCTGTTCGACAACGTGGCCCTTTTTACCTTGGAACTTGAAAGCTCCGAATGACATTTACATCGGAGATAAAAAAGTGGCGGGCATTCTTTTAGAAAGCCTGGTTCAAGGAAGCGACGTGCGCTTAATTATCGGCCTGGGCTTTAATGTCACTGCTTCTCCTGAAGAGGTTGAAACCGCAACAAGCCTGATTGAATCTTTACCTCAGGGCGCTCCCCTATTGGGCCAAGACTACATGGCTTTTTTGGACCGTTTGTTGTTTGAATTAACAGATGCGGTTTCTCACTGTGATGAAGCTTTAAGTCCGACAGATCAATTGTCCTTGTTGACGGCTTTGAATCAACATCCTTTGTTGAA
KOK=        80
KK=  285782  LL=  286831  Z=    4.68  JJ=  285782  DL=  1050
A===      111      112      113      114      121      123      124      131      132      133      134      141      143      144      211      213      214      223      224      231      233      234      243      244      313      314      323      333      334      343      413      433
B===      222      122      422      322      212      412      312      242      142      442      342      232      432      332      221      421      321      411      311      241      441      341      431      331      424      324      414      444      344      434      423      443
RRR=   50.668   -0.615    7.461   17.548    1.635    4.436   -0.823    0.227    1.367   -0.532    0.365    2.031    5.358   -2.026    0.051    1.844    0.839   12.487   19.038    1.052    2.329    0.729    7.058    1.295    7.555   15.712   -2.360    0.429   -0.163   -0.327    3.564    8.408
X1==    6.719    2.225    2.885    5.015   -1.206    1.653   -1.144   -0.309    0.509    1.608    1.735    1.079    3.703    1.864   -0.063    2.225   -1.731    4.665    5.947    0.509    1.653    1.205    3.554    2.535    4.802    3.047    1.653   -0.309   -0.232   -0.232    1.079    1.079
X2==    7.541   -0.276    2.586    3.499   -1.355    2.683    0.719   -0.736    2.683   -0.331    0.211    1.881    1.447   -1.087   -0.816    0.829   -0.485    2.677    3.201    2.065    1.408    0.605    1.986    0.511    1.573    5.156   -1.428   -1.390    0.699    1.408    3.302    7.790
CD1=       13        7        7       10        1        6        1        2        4        5        5        4        8        5        3        7        0       13       15        4        6        5        9        7       10        7        6        2        2        2        4        4
CD2=       20        3        8       10        1        7        4        2        7        2        3        7        5        1        2        4        2        6        7        6        4        3        5        3        5       11        0        0        3        4        8       13
AAAAAGTGGAAAAATTCATGGCTTCACAAGGCGCACCTTGTGGTCGCACTTTCGGTGAATACATGGATGATCCACAAACAACAGAGGAAGCACGCCTTCGCTCTAAAGTGGGTTGCATCGTTGCTGAAGTTCCAGCAAACCTACCTGAAGACTTCAAATCTGGCGAAATTCCAGCGCGCAAATACGTTGTGGCGGTCTTCACAGGTTCTCCCGGCATCGGCCCTATGAAAGTCTACCCTCGTGTGAACGACTACATGCTAAAACAAAACCTAAAACAAACTGAAGCCGTCGTTGAAATCTACGAGATCCACTCGATCACTGAGAAAAACGCCATGACAACGACGTACCTATTCCCAGTCCAATAGGTACCTGCTTCCCTTCGTGTTAAAAAAAAAGAGGAGCCATAAGCTCCTCTTTTTTTTTAAAGTGCCTGCTTCTTTTTTGTACTGCTCTGCACGACAAAAAAGAAGCAGGCACCTTTTAGTTGATTTCGTATTCGGCGGTGACTTCTACGCGGACTTTGATTTGGCCGGAAGCTACGTCTGTGGATGCGGCTTCGGCGATGGCTTTATTGAAAGTGGCATAGAACGGTTGCGGTGGTGATTGGGATTGGTTGCTGGTGATTTTACCAACGGCTTTGATTTTAACTCCTGCCGCTTTGGCGATTTCTTCGGCTTTTACTTTGGCGGCGCGAACGGCGTCCCCCAGAGCAGCTGTTTCGACCTGCATTCTTTTGTCTGAATCCCAAGTTAATGATGCAACGTTCACTCCGGAAGTCTGAGTTTTCTTATCAGACACAATTGCGTCCAAGAAGTTTCCAGCGTCATCAATTTTACGCAAAGTCACTTGCAGGCTTTGAGTCACTCGGAAGCCCGTCATTCTGTTTTGCTGAGTTTTTTGATCGTACTCGTATTCAGGATTCAAACTGTAGTTGTCCGTTTGAACGTCTTCTTTCTTGATTTTGAAATCCTCAAAGACCTTCTTTACATTCTTGAACTGGCTAGCGGCCATTTGCTGGGCTTGTTTTGCTGCTGGAGCTTTTGCCCACAC
KOK=        81
KK=  296312  LL=  296671  Z=    4.58  JJ=  296222  DL=   360
A===      111      112      113      114      121      123      124      131      132      133      134      141      143      144      211      213      214      223      224      231      233      234      243      244      313      314      323      333      334      343      413      433
B===      222      122      422      322      212      412      312      242      142      442      342      232      432      332      221      421      321      411      311      241      441      341      431      331      424      324      414      444      344      434      423      443
RRR=    3.214   11.693   -0.128   48.523    0.029    0.134    4.120    0.414    0.906    0.578   -1.176    3.966   -1.176    0.651   -2.348    0.906    0.108   -1.049   -1.631    1.544   -0.031    0.273   -0.111    1.059   -0.314    0.889   -1.124   -0.304    7.895   12.835   -0.062    0.092
X1==    1.039    3.087   -0.394    6.889   -0.338    0.705    1.135    1.274   -1.119   -1.150   -0.913    1.941   -0.913   -0.644    2.231   -1.119    0.135   -1.020   -0.721    0.705   -0.077    0.239   -0.761    1.463    0.626    3.087    1.865    0.814    3.196    5.196    0.087    0.196
X2==    3.094    3.787    0.325    7.043   -0.085    0.190    3.631    0.325   -0.810   -0.502    1.288    2.043    1.288   -1.010   -1.053   -0.810    0.803    1.028    2.261    2.190    0.397    1.145    0.145    0.724   -0.502    0.288   -0.603   -0.374    2.470    2.470   -0.712    0.470
CD1=        3        5        1        8        1        2        2        3        0        0        0        3        0        0        4        0        1        0        0        2        1        1        0        2        2        4        3        2        4        6        1        1
CD2=        4        5        1        8        1        1        5        1        0        0        2        3        2        0        0        0        2        2        4        3        1        2        1        2        0        1        0        0        3        3        0        1
TAAAAGCAGCTTCATTCTAAAATTCCCCTCAATTCTTAAAGAAAGCGGCGCACAGTTTTTCAATCTCTTCTTTGTATTCCAGAACTTCAAGCCAACGCGCAGGAATGGCTTTCGGGCCATAATAAGCTCCGCATAAGACGCCCGCGACAGCTCCGCAAGAATCCGAATCATCGCCGCGATTGACAACCGCGACCAAAGCGTCTTCTAGCGAATCAAATTTCATAAAAGCCCACAATCCCGCACACAATGTATCTACACAGAATCCAGAAGTGGAAAGCTCGTTCCATTCGGTTTGCGGGATGAATTTCAGCTTTTCATAAATAAATGGACTGACTTTTTCGGCTTCATGCAAAGCTGTAG
KOK=        82
KK=  299192  LL=  299941  Z=    5.14  JJ=  299042  DL=   750
A===      111      112      113      114      121      123      124      131      132      133      134      141      143      144      211      213      214      223      224      231      233      234      243      244      313      314      323      333      334      343      413      433
B===      222      122      422      322      212      412      312      242      142      442      342      232      432      332      221      421      321      411      311      241      441      341      431      331      424      324      414      444      344      434      423      443
RRR=    3.926   23.378    1.853    7.790    0.377    0.434    0.938   -0.026   -2.592    1.149    0.288   27.574    3.041   -2.050   -1.340    2.077    1.065   14.620   -0.349   14.557   -0.126   11.766    1.395    0.305    0.116   -1.010   -0.013    1.107    0.282    1.064    0.092   19.566
X1==    2.916    4.314    1.138    2.719   -0.255    0.525    0.684   -0.195    1.878    0.599    1.481    5.505    0.759   -1.344    1.703   -1.504   -1.437    3.325    4.326    3.231   -0.048    3.011    1.546    0.209   -0.091    0.759   -0.048    2.159    0.140    0.888    0.037    5.377
X2==    1.346    5.419    1.628    2.865   -1.476    0.827    1.371    0.135   -1.381    1.917    0.195    5.009    4.008    1.525   -0.787   -1.381   -0.741    4.397   -0.081    4.506    2.635    3.907    0.902    1.460   -1.271   -1.331    0.279    0.513    2.011    1.197    2.482    3.639
CD1=        7        9        4        6        2        3        3        2        5        3        4       10        3        0        5        0        0        7        8        7        2        6        4        2        2        3        2        5        2        3        2        9
CD2=        4       10        4        6        0        3        4        2        0        4        2        9        7        4        1        0        1        8        2        8        5        7        3        4        0        0        2        2        4        3        5        6
GGTCTCCAGAAGCCGATGTTGTAACGAGAAGATGTCGTCGCCAAGAATTCGAAAACTTCTTTGTTCGACATGTTGGAAGCCGCCATGTCAGCGTCTTTCCCTTTGTAAGCTTGGATCAAGTGATCGCAGTGAACTGTTGAAGGAACGGCTGCTTCATCTTTACCCGCAAGCATAAATTGCAACAAAGCCATTTGCGCTGTCGCATCTTGCATCGCTACACGGTCTGGTCTTAGAAGAAGAAAACTTTCTCCACGAACCAACTCTTGATTTTGTGGATCATCCAAGTGACCAAACAAGATTTTCTCCGCCAATGTCAAAGGGCGGTTCAAACGATTGCGAACTACAGCCAATCTTTCAGCTGTCTTCTTGTAAACGTTCTGTACCATTTCTGGTGACGTTTCGATTTTCGAAGCCATTGTTATTGCCTTTCTTTGAAGAACGCCCGATCATAATGAAAATCAGTTGAAAGCTCAACGAATCCGCGGCTTTGCGCGAGGCATAAATGGACTTAAGACTATTTAAGAACATCGTCATCCTAACGGGGGCTGGAATCTCGGCAGAGAGCGGGATTCGCACATTTCGCGACCAGGACGGCCTTTGGGAAGAGCACCGCATTGAAGACGTCGCCACACCTGAAGCTTTTGCTCGAGACCCCAAGTTGGTTCAGCGCTTCTATAACCTGAGACGGGCTCAACTGAAAGACCCGAAAATCCAGCCAAACCCGGCTCATCTCGCATTAGCTGAATTAGA
KOK=        83
KK=  309542  LL=  310231  Z=    5.45  JJ=  309362  DL=   690
A===      111      112      113      114      121      123      124      131      132      133      134      141      143      144      211      213      214      223      224      231      233      234      243      244      313      314      323      333      334      343      413      433
B===      222      122      422      322      212      412      312      242      142      442      342      232      432      332      221      421      321      411      311      241      441      341      431      331      424      324      414      444      344      434      423      443
RRR=   15.097   -0.721   -0.685   53.025   -0.254    7.477   -0.094    1.237   -0.008    0.567   10.888    7.587   -0.604    0.177    0.242    0.505    0.029    1.553    0.489    9.329    2.337    7.438    3.422   -0.575   -0.228    0.178    0.599   -0.552    1.291    4.649    0.150   -0.199
X1==    3.041   -0.457    0.509    9.145    0.764    1.981    2.213    0.509   -0.092    0.960    5.128    2.087   -0.468   -0.371    0.154   -0.783   -0.681    2.107    0.857    4.054    1.052    1.224    2.864   -0.319    0.197   -0.468    0.270    0.560    0.697    2.509    0.331    2.509
X2==    4.964    1.578   -1.346    5.799   -0.333    3.774   -0.042    2.430    0.092    0.590    2.123    3.636    1.289   -0.477    1.578   -0.644   -0.042    0.737    0.571    2.301    2.221    6.076    1.195    1.800   -1.158   -0.380    2.221   -0.985    1.853    1.853    0.454   -0.079
CD1=        8        2        3       15        4        5        5        3        2        3        8        5        1        1        3        1        1        5        3        8        3        3        5        1        2        1        2        2        2        4        2        4
CD2=       10        5        0       10        2        7        2        5        2        2        4        7        3        1        5        1        2        3        3        5        4        9        3        4        0        1        4        0        3        3        2        1
ATCAAACGACTGAGTTCTGATTTCGCTTGAGCCAAGCGCGAAGGTTTTACATCTTCCGCCGTCATACTTTCAGAGACGTCTACGGCAAAGATGATTTCCACACCTTCACTTTTCACCTCTTGCTGACTCTCACCCATTTGTGGACGAGCCAAAGCCAAGACGAAGAAAAAGACGACTAAAAGCTGCAGAATGTTTTTAATAGCTCTTTTCTTTGACGATACGGAGCTTGAAAGGAATGGATAAAGTCTTTTACCAATCGCACTTTGCAAAACCTGCCGCGAGCGACGGTCAAAGAAGAAACCAATCACGACAATAACGGGAATCAACCAAAGATAGTTAAAGGCGGCGATGTTTTCAAAGCGAAACATTATGGCACCCTCCTTAACCAAGATCTTCCTAATAAGATGGCGATAAGATAAGTGATTAAAGCCATCACAAGGTAAGGCGGAAATTCTTCCGTGTAACTTGTGAACTTATTCACGTCGATTTTCGTTTTTTCGAGATTGTCGATATCGTTAAAGACTTTCTGTAATGCGCCTTCATTTGTCGCGCGATAATATTTACCACCGGTCTCAGAAGCCATGCGACCTAAAAGATCATCGTTCACGGCACTTTCAAACGGCTGATAAGTTTTGATCTTTTGGCCGAAGATGTCTCGAGTGTAAACCGGGATTCTTGTCGGTCCGTCTT
KOK=        84
KK=  310352  LL=  311401  Z=    5.82  JJ=  310202  DL=  1050
A===      111      112      113      114      121      123      124      131      132      133      134      141      143      144      211      213      214      223      224      231      233      234      243      244      313      314      323      333      334      343      413      433
B===      222      122      422      322      212      412      312      242      142      442      342      232      432      332      221      421      321      411      311      241      441      341      431      331      424      324      414      444      344      434      423      443
RRR=   18.528    0.700    5.243   44.402   -0.143    3.958    5.014    0.315   -0.005    0.142    4.971   -1.414   -0.226   -0.879    0.720    0.032   -0.344    5.095   33.054    1.946    0.174    5.488   -1.464   15.356   -0.130   -0.249    2.596   -0.712    3.736   14.019    6.556    0.009
X1==    3.125    0.943    1.951    6.511    0.444    1.624    1.725   -0.777   -0.083    0.235    4.109   -0.719    1.572    1.019    3.439    0.486   -0.595    1.845    6.784    1.055    0.384    1.114   -0.870    3.218    1.480    0.304    2.330   -0.715    2.222    4.393    3.475    0.051
X2==    5.930    0.742    2.688    6.820   -0.323    2.438    2.907   -0.405    0.065    0.602    1.210    1.966   -0.144   -0.863    0.210    0.065    0.579    2.762    4.872    1.845    0.452    4.926    1.682    4.772   -0.088   -0.820    1.114    0.997    1.681    3.191    1.886    0.171
CD1=       11        6        7       15        5        6        6        2        3        3        9        2        5        4       11        4        2        6       14        5        3        4        1        7        5        3        6        1        5        8        8        2
CD2=       14        5        7       14        3        7        8        2        3        3        4        6        2        1        4        3        4        8       12        6        3       10        5       10        2        1        4        3        4        6        5        2
TTGCTTGAGAATCTTTTAAGCGTCCCGCCGCGTTTGCCATTGAAACACCTAATGCGGTTCCGTCTTTGATTTTGGCGCTGGAGGCACTGGTGATTTCACCCACGCGCTGAAGGATTAATTGATAATCCAATGTCGGGGGAACTAAAGTGAACGACTCACCCGCAAAAACGACCAGACCGATACGGTCGGAAGTTCGGGCTTCGATAAACTTTTTAATCGTTTCTTTTGCCGCTTCAAGACGATTCAAAGGCTTCATATCTTCGATTAACATACTGTCAGAAACGTCCAGACAGATGACGATATCGATACCTTCGACATTCTTACGGATCTTTGTATTCGTTGTTTGGGGACGAGCTAAAGCGATGATAGCAAAAATAAGTGCCACGCCCTTAAGCAACATGGGAAGATGCATAAGTCGCGAACGCAAGCTGGGACTGACTGATTTCAAAAGTTCAACAGATCCAAATTGCAACGTCGGCGTCTTTGTTCTTTTTTTCCAAAGAACCCACGCCAAAATTAAAACCAAAGGAAGGATCAACCAGAAAGCCGCTAAGGAATGAAAAGTCATGGCAATCTCTCCATCTTCTCAACCAATAAGCGGCAGTGAGTTGTGATGTTTAAAACATCTTGTTCATTCAATTTTTCTTTATCTTGAATAGCGCGGTTGTACTCTTTAAAAAGATTCTTTAGATCAGGGCCGTATTCGACATAAACGGCACGATGATACTTCTTAAGATCTTTTAAAATAAGTCTGTCACTCCACTCCATCGCTGGCATTTGATAGCGACGAGTAAGGAAGAGTTTTAACATGTCATAGGTTAAAGTGATGGCCTCAGGAATATGGTTCGGATCAGCCTTGCCACCAAAGAAAACGGTGTTCGTTCTTTGAAGACGACGCAAGTTTTGATGAAATTGCGCGAGCGGCGACATCGCCGAGTCATGCTCTTTCAACTTCGCCAGCATGTTACGACGTTGAACCACGCGATAGACTTTTCCCGCAAGCATAAGGATGACTAATCCGATAACACCTGCCAAAAGAGCCCAGTACAA
KOK=        85
KK=  311882  LL=  312271  Z=    5.88  JJ=  311342  DL=   390
A===      111      112      113      114      121      123      124      131      132      133      134      141      143      144      211      213      214      223      224      231      233      234      243      244      313      314      323      333      334      343      413      433
B===      222      122      422      322      212      412      312      242      142      442      342      232      432      332      221      421      321      411      311      241      441      341      431      331      424      324      414      444      344      434      423      443
RRR=   19.464    0.059    1.593   -0.168    0.059   -0.025   -0.857    0.187    0.667    0.235    4.757    0.170    4.314    0.340   -0.448    0.246    0.006    2.605   -1.981   61.734    3.467   12.579    2.359   -0.881   -3.654   -0.037   -0.305   -0.511    0.561    2.891    0.024    0.561
X1==    5.184   -0.412    1.406   -0.169   -0.412   -0.271    0.827    1.406    0.612    0.744    3.938   -0.169    1.954    0.110    0.413   -0.271   -0.122    2.487    1.868    6.791    2.702    3.017    2.017   -0.849   -1.102   -0.030   -1.076    0.947   -0.898    2.102   -0.030   -0.898
X2==    3.755   -0.144    1.133    0.995   -0.144    0.091   -1.036    0.133    1.091    0.316    1.208   -1.005    2.208    3.082   -1.084   -0.909   -0.052    1.047   -1.061    9.091    1.283    4.170    1.170    1.038    3.316    1.208    0.283   -0.539   -0.625    1.375   -0.792   -0.625
CD1=        8        1        3        1        1        1        2        3        2        2        5        1        3        1        2        1        1        4        3        9        4        4        3        0        0        1        0        2        0        3        1        0
CD2=        5        1        2        2        1        1        0        1        2        1        2        0        3        4        0        0        1        2        0       10        2        5        2        2        4        2        1        0        0        2        0        0
TGCGACAAACGCAGCAGGCGATCACGCTGTTCCTTGTTTTTTTGAACAGCTTCCTCATACTGAGTGCGAAACGCTTCAGATGAAGTGTCGACGGTGATGACTTCACCCGTTTCAGCATCCTGAACCTCGATGACTCCCATTTTGGGAAGCGAGTATTCAGCTGCATCGTTCACCACACAGGCGACGACGTCATGCTTTCTGCCAAGAAGTCGTAAACTTTGATCAAATCCTTGATCCATAAAATCGCTGAACACAAAAATCGTTGCGCGTTTTTTCAAAACGCCTTGCAAATAGCTAAAGCCTTGAGAAAGTTTCGTGCGATGACTTTTGGGTTGATAATAAAACAAATCACGAAGCAAACGATGAACGTGACCACGCCCTTTTTTCGGA
KOK=        86
KK=  312332  LL=  313201  Z=    7.95  JJ=  312182  DL=   870
A===      111      112      113      114      121      123      124      131      132      133      134      141      143      144      211      213      214      223      224      231      233      234      243      244      313      314      323      333      334      343      413      433
B===      222      122      422      322      212      412      312      242      142      442      342      232      432      332      221      421      321      411      311      241      441      341      431      331      424      324      414      444      344      434      423      443
RRR=   26.965    2.654    3.886   35.171    0.211    3.398   -0.673    0.231   -0.332    1.273    8.737    4.633    0.106    0.339    2.142   -1.078    0.608    0.364    6.375   44.302   -2.166   19.174   -0.413   -1.100    7.121    1.392   -0.258   -1.884    1.656    1.656    0.847    3.385
X1==    5.626   -1.520    2.800    6.019   -0.181    1.157    0.650    1.388    1.157    0.681    1.584    1.584    0.106    0.237    1.827    1.157   -1.451    0.296    3.775    6.512   -1.520    4.852   -0.750   -0.651    2.800    0.845   -0.181    1.388    2.324    2.324    0.845    1.584
X2==    4.793   -1.746    1.388    5.843   -1.162    2.936   -1.035    0.166   -0.287    1.868    5.514    2.924    1.002    1.429    1.173   -0.931   -0.419    1.230    1.689    6.803    1.425    3.952    0.550    1.689    2.543    1.647    1.425   -1.358    0.713    0.713    1.002    2.137
CD1=       10        0        6       10        2        4        3        4        4        3        4        4        2        2        5        4        0        3        8       12        0        9        1        1        6        3        2        4        5        5        3        4
CD2=       12        0        5       13        1        7        1        3        2        5       11        8        4        5        5        1        2        4        5       13        4        8        3        5        6        5        4        0        3        3        4        5
ACGGCCGAGAAAGCCAAAAGAGCTGCCATATGAGTCATCACTTCGCCCTTAAAATAAGGACCCGTTCCGAAATCACTGGAACCACTGACGTCGACCGCTAAGATCAGGGTCAACTCACGCTCTTCTTCAAAAGTTTTGATATAAGGCTTTCCCGTGCGCGCAGTTAAGGGCCACGAGATGCTACGAACGTCATCTCCAGGCACATACTCGCGAAAGTCTGCAAAGGTCATCCCTTGGCCTTTGAAAGCCGTGTGATATTCGCCCGCAAAAAGATTGTTCACAAGCTTCCTTGTGTTGATCTCTAAGAGCTTAACCTTTTTTAAGACCTCTGGAGGTAAACTCACTATGGAACCTCAACCTGGCTAAGGATTTCTTTGATGATGTCGTCTGACTTGATGTTTTCGGCTTCGGCTTCGTAAGTCAGGATCAGACGATGTCTCATCACGTGATAAGCAATCGCCTTCACGTCTTCTGCCGTCACGTAACCGCGACCACGAATAAATGCGTGAGCTTTTGCAGCACGATACAAACTGATCGTCGCGCGCGGTGAACCACCGACATTGATTAAGTTTGCGATACGGCTAAGACCGTACTCACCCGGCTTACGTGAAGCCATGATGATTTCTACAATGTAGTTTTTGATTTTTGCGTCGACGTAAATTTGGTCGGCGCGTGCAGAAGCTCTTAGAAGATCTTCTTTCGAGATCACCGGATTCACGACAGGTTTTTCGTTTGAACCCATGCGGTTTAAGATCTCAAGCTCTTCACCTTTACCTGGATAAACGACGTTGATCTTGAACATGAAACGGTCCATTTGCGCTTCCGGTAACGGATAGGTTCCTTCTTGTTCGAGCGGGTTTTGAGTCGCAA
KOK=        87
KK=  321182  LL=  322351  Z=    5.83  JJ=  321182  DL=  1170
A===      111      112      113      114      121      123      124      131      132      133      134      141      143      144      211      213      214      223      224      231      233      234      243      244      313      314      323      333      334      343      413      433
B===      222      122      422      322      212      412      312      242      142      442      342      232      432      332      221      421      321      411      311      241      441      341      431      331      424      324      414      444      344      434      423      443
RRR=   35.105   13.246    5.843    3.360   -0.328    5.449   -0.377    0.069    7.883   -0.984    0.962   -0.125    0.075   -0.248   -0.153    0.011    0.554   40.982   13.129    0.011   -0.129   -1.134   -0.413   -0.140   13.485    6.036   -0.035    0.393    4.705   25.177    1.282   10.542
X1==    5.582    3.076    2.552    2.462    0.840    1.165   -0.188    0.192    1.685    1.443    1.750   -0.039   -0.579    0.828    0.392    1.165   -0.740    6.267    3.811    1.165    0.144   -0.291    0.994   -0.122    3.090    2.332    0.144    0.335    1.899    5.290    2.332    3.255
X2==    6.289    4.306    2.289    1.365   -0.391    4.679    2.004    0.358    4.679   -0.682    0.550    3.187   -0.130   -0.299   -0.391    0.009   -0.749    6.540    3.445    0.009   -0.898    3.896   -0.416    1.155    4.363    2.589   -0.245    1.171    2.477    4.760    0.550    3.238
CD1=       20       12       10        9        7        6        3        5        7        6        6        4        2        4        6        6        2       14        9        6        3        2        4        2        9        7        3        3        5       10        7        7
CD2=       14       12        6        5        3       11        7        3       11        1        3        8        2        2        3        3        2       16       11        3        1        9        2        5        8        6        2        3        5        8        3        6
AGTGTCTAAAACTTTTTTGGCGCGCTGATAAACCACCGAACGTTGTTCACGACTGAACGGGCGACCATCTGTATTCGACTCAATAAAGTATTGATTGATCTCGGGGCGAATTGATTCCAAAAGATAGCGGAAATGGCCAAAGACCGGAAAATTCGATTTGATCGCGTGACGAGTTTGACGAATATCGCGAATACCCAACGCGAAGAAAGGAACGAAAAAGAAGAGAGATAACAACCCGATCGTCCAATAGAAATAAAATAAAACGTTCAACACACACACGACCACAAGGGCGATGTAAAACTCTTTTCTCATTATTGAGCCTCTAAATATGCATCCCTAAAACAATTGCGAAATCTTCAAAGCCCAGTATACAAAACTTTACCGATAAAGACAGTCACTTGGACTAAGGCTGTGCGCAGCGCCTTGGATCCGAACTTCATTCAAGAATTCGCCGTTTACGTCGTGCTGCACCACCACGGCACCATATCAGTTCATCAGTTTTCAGTGGTGTTCCAGATCCAGTCTATCGCGGAACGCAAAATTTCCTTTCCGCAGCGCGATAGGCCATTGTTATCACACGGCGACTCTTGTCGGAGATACCCCTGCATCTGCGATCACATTCAAACTACCAGTCATTCTCTGTACCAAAAAAAGTTAAGTAAGGCCAGGACCTAGAGGGGGTCAGCCAGTATCTTGGACCGATTCAAAACGCCGCCTCAATCGAACTTTCTTTTGAGATTTACCCGCGCACGCCGCGAACGTCTTTTTCGAAAAAATGATGAAAGTTCCTGCCAGTAAACTGCGCTTAAAATTGAACCAATTTTTTCATAATTTTCGCGAAGTTCAATTTTCCCGGGGCCTACAAACGTTAATGCGTTCATTGTTCGTTTCATTTTTTACTTCCTAGGTTGAGATCGATCTATGTTTAATAAATTTTCTTACTTCAAGTGCACTGACTGGAATCATTGTTAAAATCAGAAACAATATACATTCAGTCCACCCGATGTGAGTGACCTTGAAAACATTCTGAAATAGCGGGAAATGGTGAAGCGAGATTTGAAAAATCATCGGAACCATGACGGCCGCAATGTGATACATGTTGGAAAAAAGGCCCAGCTGGAAAACAGTCTGAGTTTCGCTACGACAGGCGAAAGATCTAAAGAGTTCCGC
KOK=        88
KK=  349652  LL=  350761  Z=    6.03  JJ=  349622  DL=  1110
A===      111      112      113      114      121      123      124      131      132      133      134      141      143      144      211      213      214      223      224      231      233      234      243      244      313      314      323      333      334      343      413      433
B===      222      122      422      322      212      412      312      242      142      442      342      232      432      332      221      421      321      411      311      241      441      341      431      331      424      324      414      444      344      434      423      443
RRR=   37.309   14.551    1.068    5.921    0.240   16.538    7.547    0.434   -0.048    2.785    2.070    0.803    1.440   -0.562    0.555   -0.105    0.383   37.228   11.721    1.509    2.030   -0.652    0.576    0.921   -1.078    9.036    4.825    1.309    0.007   29.835   -0.566    8.921
X1==    5.938    4.135    0.935    2.815   -0.466    5.022    5.319   -0.729    0.479    2.665    0.959    0.520    1.596   -0.217    0.556    1.047   -1.731    6.975    1.922   -1.225    0.917   -0.247    0.406   -0.824   -1.032    2.234    2.179    0.577   -0.010    7.076    1.596    2.116
X2==    6.283    3.519    1.143    2.104   -0.514    3.293    1.419   -0.595   -0.101    1.045    2.160    1.544    0.902    2.584    0.998   -0.101   -0.221    5.337    6.100   -1.232    2.214    2.644    1.416   -1.118    1.045    4.046    2.214    2.270   -0.726    4.216   -0.355    4.216
CD1=       16       12        5        8        3       12       12        2        4        7        4        4        5        2        5        5        0       15        6        1        4        2        3        1        1        6        6        3        2       12        5        5
CD2=       16       11        5        7        3        9        6        2        3        4        6        6        4        7        6        3        3       13       15        1        6        7        5        1        4        9        6        5        1        8        2        8
CCCAGCTACCGCCTGCTCCATCCGGCCGGGCGTCAGTTCATGAATCAGGAAAGATCGTCCACTAAACGTGTTACTTAAAATGCGCTCCATAAAGTGCGTCGAAAAAACTTCAAACGTCGCAATTCTTAAAGGCTTCAATTCACCGGCAAAAGAACCAAACAAATCAGCTTTATTAATGATGCCATCAAGTTTTTTGACCACTTCTTCCAAAGCAGGAGCCAAAGCGCGGGCGCGATCAGTGAGCAATATACCGCGTCCATCGGGTAACAGAAGTTTTTCATCCAGCTCCCTTTCAAAAACTTTGATGGCCTTTGATAATGCGGGGGCGGAAATATGATGAAGTTCCGCCGCTTTAGTGATGCTGCCGGTTTTTACTACAGATAAAAAGTAACGAATGCGATTGATATCCATTGGTTAACATTCCTAATCCATAATGAAATTATATTCAACGGTTTTATGGGTTACTTCTTTGAGACCGCACTCCAAGGAGAAAGTATGCGCCTACTAAATCCAATTGTAAATCTGACCGAATTTATGTCTGAGCCTGTCCAATTTATGCGGGATATGGATCATCAAGGTGAGCCTCAATGCTTGCTCCTGGGCCCTAAACGCTTCGTCTTTGTTTTTGATCCGGAGCGAGCCCAAGAAATTCTTATTAAGCGAGCTGACATATACGTTCAAAACCGCACCGTTTTCGATCGAATACAACCCGTAACTGGGAAAAAGGGCCTGGTGCAGCTTTCCGGAAAAGAATCGCAGGCAGGACGCCTGAAATCCCGTTCTATGTTTAACGGCGCCGGATTAGACACGGCACGAGTGATTATCGAAGACTATTGTGATGAATTTCTGAGAAAAGCGGCGATCCAAAATAAGATCGACGTTACGGCAGAAATGACTTCATTGATTTTACAAACAGCTTTAACGATTTTCTTGGGCGTGCGATCTCCTGAACTGGCGTCTAAAATCGGAGAAAAGTTTTTACGTCTTAATTATCTCTGTGGGTTGCGCATGCGCTCTTTAGCTCCCGCACCTTTGTTCATCCCTACCCGCAAAAATCGAGAAATTCTTTGCCTGCAAAAAGAGATTCGCCTGATGCTTGAAAAGCATTTG
KOK=        89
KK=  358442  LL=  359461  Z=    7.26  JJ=  358442  DL=  1020
A===      111      112      113      114      121      123      124      131      132      133      134      141      143      144      211      213      214      223      224      231      233      234      243      244      313      314      323      333      334      343      413      433
B===      222      122      422      322      212      412      312      242      142      442      342      232      432      332      221      421      321      411      311      241      441      341      431      331      424      324      414      444      344      434      423      443
RRR=   23.019    1.726    0.692    6.148   -0.103   -1.295    0.435    0.122   -1.394    0.714   -0.168   29.103    5.390    0.046   -0.070    1.237    0.192   42.815    1.631   32.128    0.798    1.235    1.291   -0.062    0.714   -0.243   -0.229    0.105    4.827   23.695    0.289    2.181
X1==    6.140    1.080    1.525    1.785   -0.065    2.476    0.277    0.268   -1.108    1.732   -0.081    5.763    1.995    0.074   -0.065   -1.108   -1.613    7.284    2.490    4.865    0.238    3.058    0.429   -0.074    1.732    0.611   -0.385    0.573    2.209    6.543    1.303    1.487
X2==    3.749    1.598    0.454    3.445    1.598   -0.523    1.570    0.454    1.259    0.412    2.082    5.050    2.701    0.620    1.085   -1.117   -0.119    5.878    0.655    6.604    3.348    0.404    3.013    0.832    0.412   -0.398    0.595    0.184    2.185    3.622    0.222    1.466
CD1=       13        5        5        5        3        7        3        3        1        5        2       11        5        2        3        1        0       16        7       11        3        7        3        2        5        3        2        3        5       11        4        4
CD2=       12        7        4       10        7        2        6        4        5        3        6       13        7        4        6        1        3       12        4       14        7        3        7        4        3        2        3        2        5        7        3        4
CTTCGCAAAAACTTATCACTATTTGCAAAAATCAAAACATCCTGAAGCCAGCGTTGAAGATCTTAAACTTCAGTGGGCCAAAGACATGCTTTCTCGCCTGCGCATTGATCTTGAAATTTCCGGGAAAGTTTCAGAGCAGAAATCCCTGCTGTTCCTGGGGAATCACGTGAGTTACTTAGACATTCCGCTTCTTATGAGCACAGTCAGGGGTCTTTCGTTTGTCGCGAAAGAAGAGGTCCGCTCATGGCCCGTTATCGGATCGGCGGCGAAAAAAATTGAAACTGTCTTTGTGAAACGTGAAAGCGGTTCTTCCCGACAGCTCGCAAGGCAGTCTATTCAGAACGCATTGACCCGCGGCCAGCGCGTCGCCATCTTCCCTTCTGGGACCACTTGCATGCATGAAAAGAAATCGTGGCGTCGAGGGGCATTTGAAATCGCGCACGAAAAGAATCTTCTCTTTCAACCTTTTCGTATCACCTACTTACCCTTAAGAGCTGCCGCGTATATTGATGATGACTTTTTGCCTACACACTTATTCAATCTTTTTGGTCTAGAGCGAATTCACGCCAAATTGGAATTCCACGACCCCGTGCGAATTAAAGATCCGGTTGTGGATTGTGAATATTGGCAAAACTGGACGAAGAGCTTCGTCACTGCCCGCCAAAACTAAGGCGGCACAGCCGCGTTTATTTTCGATTCTTCTTAGCAATGGATAAAAGAAACGCGTTTTCGCCCTTCTTACTGATCTTGGCTTTCGGAGTTACCGTCTTCTTGACGGGTCTCTCTGTCTTTTCGGCTTTGGTGAGTTCAGAAGATTTTACCGGAAGTCCTAGTAACATATTACCGCGCGAAATTTCACGCATCATCTGCTTGACCTCGTCTTCGAAGTTTTCAGACTCTGCCGGAATATAAAGCCAGTCTTTATTTGCCGGATGATTTTCTAAAAAAAGATATTTCAGAAAAAAAGCGTTCTGAGCTTTTTTCTCAATTGGAAAGATGCATCCATTCCAAAGCTCAAAC
KOK=        90
KK=  386522  LL=  387541  Z=    7.30  JJ=  386342  DL=  1020
A===      111      112      113      114      121      123      124      131      132      133      134      141      143      144      211      213      214      223      224      231      233      234      243      244      313      314      323      333      334      343      413      433
B===      222      122      422      322      212      412      312      242      142      442      342      232      432      332      221      421      321      411      311      241      441      341      431      331      424      324      414      444      344      434      423      443
RRR=   32.618   -5.430    0.001   22.234    1.405    2.443   -0.008    1.688   -0.094   -0.712    0.997    3.418    1.541    6.487    0.155    0.500    0.994   40.941    0.243   33.573    1.629    2.362    8.551    0.730   -0.388    0.406   -0.459   -0.870   13.756    1.663   -0.186    7.237
X1==    6.464    2.879    0.829    2.809    1.720    2.007    0.246    1.447    0.172   -0.251    0.476    1.547    1.808    3.271    0.560   -0.440   -1.628    6.790    0.207    6.289    1.654    1.096    3.074    0.512    0.402    0.476   -0.282    0.594    2.075    1.372    0.476    1.372
X2==    5.046   -1.886    0.001    7.915    0.817    1.217   -0.034    1.166   -0.549    2.842    2.095    2.210    0.852    1.983    0.276   -1.138   -0.611    6.030    1.170    5.339    0.984    2.154    2.782    1.426   -0.964    0.852    1.626   -1.464    6.628    1.212   -0.390    5.274
CD1=       14        8        4        7        6        6        3        5        3        2        3        5        5        7        4        2        0       14        3       13        5        4        7        3        3        3        2        3        5        4        3        4
CD2=       13        0        3       17        5        5        3        5        2        7        6        7        4        6        4        1        2       13        5       12        4        6        7        5        1        4        5        0       12        4        2       10
CTTTCGTTCGCTCTTGATAGGGATTTCCTAAGGTCAATGCCAAAGCCATTCCCGCGATCAAAGCAACGGCGGAAGACACTTGCGGAAGAAAACAAAGAACAGCGAATAAAGGAAATAAAATACGAGCAATATTATGAGAATTCATGAATGTGATCGTGCCTTCTTCTGAATGAACCTGCAACATCGCATTTCGTTTTCGCGCGAATACTTTTACTTTTCCGAGGTAAGATAGAGTGGATCTCTCCCAAAATGCCGGCCCTGGCTAAACGGAGCGCGAAAAAAAGGGCCTCTGTCTAAGGATCAGACAGACGGCTTTGCCTGATCTCAAATATAGGTCCTTCCAAACGGCCTTTTTCTCGGCACGTTCTTTGGATCTAAGCTTCCGAATTAAATTTTTCGGGAGCAGCACGTGAAACGACCCTTTATCTATTCCTTAGCTTTGGCCTTGGTTTTAATCGGCCCAGCCTCTTGGGCTTCGGCGCCCCGTTGTGATTCCATCTTCCTTCCGAGCGTCTGGGCGGAAAATGGCGGAAAACCTTTTCCTGATGATCTGATTTCACTGCAAAAGATTGCCCACGAACAACGTGAGGCCGTCAAAGTTTCTGATTTTTTAATGACTGAAATGCGCGCTCAATCACAAGCCTTGAAATCACAATACAAAAACAAGATTGTTGAACTGGATGTTCTTTGTTTAGGAGCCGGGCCTCAGTGTGCCGCGGCTTCTCTTGTTTTACGGAACACGAAACTAAGAACCTTGGTTGTTGAAAAGACAGATCTGGTGGCAAAAACTTTTGCTGAAAAAGATTTTTATATTAACAGCCTCGAGGCCAGCCGCGTTTCTATGCATGACTTCCCAGGAGGCCACGGAAGCCTTGCTCACTTCACGTCTCAAGGTTACGCGCACTCTTCTCAGTTGGCGGCCCACATTCAGAGTCAGCAGTATGCATCGAAGGTTCCTGTGCTTTTGAAAACAGAAATCGTCGCGGTTAAGAAAGTTCAAGACGGCGGCCGTACCGTTTT
KOK=        91
KK=  418172  LL=  418861  Z=    4.87  JJ=  418142  DL=   690
A===      111      112      113      114      121      123      124      131      132      133      134      141      143      144      211      213      214      223      224      231      233      234      243      244      313      314      323      333      334      343      413      433
B===      222      122      422      322      212      412      312      242      142      442      342      232      432      332      221      421      321      411      311      241      441      341      431      331      424      324      414      444      344      434      423      443
RRR=   32.666    4.270   22.376   -1.649    2.367    8.408    2.266    1.955    4.665    7.797   -0.211    4.293    0.493    0.455    0.195   -1.688   -0.156    2.755   -0.044    0.512    0.953    3.626    1.222    0.067    2.149   -0.300   -0.211    0.042   13.079    7.151   -0.211   -0.398
X1==    5.004    1.648    6.603   -0.597   -1.580    3.126    1.590    1.872    2.460    4.808   -0.533    3.163    0.242    0.554    0.357   -1.532    0.109    2.373    0.064    0.464    1.258    1.723    0.960    0.508    1.325    0.242    1.258    0.020    3.526    1.928   -0.533   -0.469
X2==    6.529    2.591    3.389    2.762   -1.498    2.690    1.425    1.044    1.896    1.622    0.396    1.357    2.033    0.821    0.546    1.102   -1.429    1.161   -0.681    1.102    0.758    2.104    1.273    0.131    1.622   -1.240   -0.168    2.106    3.709    3.709    0.396    0.848
CD1=       10        5       12        1        0        7        4        5        6        9        1        6        2        2        3        0        2        6        2        3        4        4        3        2        4        2        4        2        6        4        1        1
CD2=       12        6        6        6        0        5        4        3        4        3        2        4        4        3        3        3        0        3        1        3        2        4        3        2        3        0        1        3        5        5        2        2
AGCACCACCGTGACCGTAAACTTTTTCCGCAACTTCGGGTTTGGGATTGCTGTTATCACAAAGAGAGTAATCCTTGCGCTCACAGAAAAAACAATGACCGCATGAGATATTAAACGGCACAACGACTTTATCACCGATCTTTAAGTTTTTCACGCTGGGACCCAGCTCAACAACTTCACCCATAAACTCATGCCCTAAGATATCCCCTTTTTGCATCGTCGGAATAACACCGTCGTACAAATGCAGATCAGAACCACAAATCGCCGTCGAGGTGATCTTCACCACAATATCGCGAGGATTGAGAATGCGTGGATCTGGAACCTTTTCAACTTCAACATGGTTACTTCCTTGCCAACAAACTGCTCTCATCGGTGCCTCCTTTAATGAAGTGCCGTTTTAGTTTCGTGTTCTCGATTATTTCCTGCGGGCTGCCCTTCGACGGTCGGTATTTCTCGGGCTTCAAAAAGGGCACGCAATTTAAACAAATTTAAACGCAGATTTCGGCCGGGACTTTCCCCAAGAAGTTTTTCAAAAAGCTCGGTGATTTTTCCGCCGGGAAGATCATAGGCTAGTTTTACTTTTACTTGTGTTCCTCGACCGTAGGGTAGTTCCAAAAACTCCACTCGACCGGAATGTTGAAGATCTTCGGTGGCGCCGACTGATTTCCATGCAATTAAAGAAAAAGGCACT
KOK=        92
KK=  436922  LL=  437941  Z=    5.36  JJ=  436802  DL=  1020
A===      111      112      113      114      121      123      124      131      132      133      134      141      143      144      211      213      214      223      224      231      233      234      243      244      313      314      323      333      334      343      413      433
B===      222      122      422      322      212      412      312      242      142      442      342      232      432      332      221      421      321      411      311      241      441      341      431      331      424      324      414      444      344      434      423      443
RRR=   21.122    2.453   -0.214    1.028    1.030    0.092    6.148   -0.895   -0.014    0.027   -0.169    2.177    5.196    0.001    2.453   -0.570    0.180   23.160   10.950    1.508    1.252   10.595   -0.189   17.952    0.973    8.470    2.173    0.383   18.728   13.354    5.849    0.525
X1==    5.562    1.556    0.229    0.245    2.290    1.163    2.535   -0.542   -0.176   -0.035    0.689    1.020    2.103   -0.002    1.556   -0.846   -0.160    6.987    2.360    0.494    1.392    2.649    0.189    3.920   -0.739    2.810    0.780    0.342    5.527    2.944    4.225    1.008
X2==    3.797    1.577   -0.937    4.191    0.450    0.079    2.425    1.651    0.079   -0.771   -0.245    2.133    2.471   -0.266    1.577    0.674   -1.125    3.315    4.640    3.054    0.900    4.000   -0.998    4.579   -1.318    3.014    2.785    1.122    3.389    4.536    1.384    0.521
CD1=        8        4        2        2        5        4        6        1        2        2        3        3        5        2        4        1        2       15        7        3        5        7        3        9        1        6        4        3       11        7        8        4
CD2=       12        6        2       12        4        3        7        7        3        2        3        8        8        3        6        4        1        7        9        8        4        9        1       10        1        9        7        5        9       11        6        4
TCTCCAAGCCGGAGCTCATCGGAACTTATCTGATTGATATCGTCGCCATGGCCTTTGCCTTTCCAGTGGCGCTATTCCCTTCTATGTCGGAACAATGGGGAGGAGCTTCCGCTGCGGGGTTCTTGTTCTCTGCCATGGCGGTTGGTTCTTTGGTCATGACCGTTTTTAGCGGCTGGACATCCAAGGTCTCTCGACACGGTCGAGCCGTCGTGATCGCCGCCACACTGTGGGCCGTATTTATTATCGGAGTGGGCTATGCCCAACATCTTTGGGTGGCGCTTTTATTCCTTGGCTTAGCCGGCGCCGCCGACATGATGAGCGGACTTTTCCGCGGTATTATCTGGAATGAAACCGTTCCGAATGAGTTGCGGGGACGTCTTTCCGGGATAGAAATGATCTCGTATATGTCAGGCCCCCTGATTGGCAATGCGCGTGCGGGCTGGATGGCTGCGAAAGTCTCTGTGCCTTTTAGTATCAGCGTGGGCGGAGCGATCTGCGCTGTGGCGGTTATCGTGACGGCGTTTTGTCTTCCAAAGTTTTGGCGCTACCACGGACACGCCTCGCATACTTCATAAATAAATTTTCTTCGCCGAGGGTTTTTAATAAGAAGGCCTCGGCCTTTTCTTCACTGATCTCTTGAGACTGCAACCACAGGTCTTCAAACAAAGTCTGTGTCGCTGCCATGTTGAGCGAAGGAAAACTCGAGTCGTCGACTTCGCCAAATCCGACAATGAAAAGATAATTCCACAACGGCTTCATCGCGCGATTGTAATGGCTTTCCATCATCTTCCCCTGCCAGCCCAAATTTTCCTTGATGATTTTTGTCGACTGGGGCGAATCCATCAGGAAGCTATCCAAAGCCTCTTGCGAGGCCTTCGGCAAATGAATAAAACCTTTCGATGTTCCCAGGTAAGCCAATAAATTTATGAATACTTTTTTAGAGAAGAACGTAGCCCGATTGCGAAACCACTTCGCATAGACGACTTCTTCGCTGCGAGACAGTTCTTCGCGCAAAATCCA
KOK=        93
KK=  444212  LL=  445351  Z=    5.78  JJ=  444182  DL=  1140
A===      111      112      113      114      121      123      124      131      132      133      134      141      143      144      211      213      214      223      224      231      233      234      243      244      313      314      323      333      334      343      413      433
B===      222      122      422      322      212      412      312      242      142      442      342      232      432      332      221      421      321      411      311      241      441      341      431      331      424      324      414      444      344      434      423      443
RRR=   44.259    1.705    0.402    0.506   -0.025    1.883   -0.251    0.402    3.050    2.081   -0.619   45.350    9.115    2.835    7.482    0.947    1.631    9.821    0.676   38.568    3.499    4.656    6.273    0.933   -0.486    0.088    0.363   -0.072    9.815    3.343   -1.614   22.460
X1==    7.192    1.387    0.475    2.292   -0.095    0.885   -0.700    0.475    1.434    2.171   -0.291    6.341    2.279    1.078    2.375   -0.760   -1.259    3.381    1.363    5.821    1.989    4.582    2.718   -0.965    1.541    0.352   -1.666   -0.044    4.298    2.156    0.994    5.013
X2==    6.154    1.229    0.846    0.221    0.269    2.127    0.358    0.846    2.127    0.959    2.125    7.151    3.999    2.629    3.150   -1.247   -1.295    2.904    0.496    6.626    1.759    1.016    2.308   -0.967   -0.316    0.251   -0.218    1.638    2.283    1.551   -1.623    4.481
CD1=       18        7        4        7        4        5        2        4        6        6        2       14        6        4        9        2        1       10        6       14        6       10        7        1        5        3        0        2        8        5        4        9
CD2=       18        7        5        4        5        7        4        5        7        4        6       17        9        7       11        1        1        8        4       15        5        4        6        1        2        3        2        4        5        4        0        8
AGTTCTTCCCTGGCCCCGAGCTTATCATCTGGTCTTGAATCAACCGAACGTTTTGCTTTTCACAGTGATTGATAATGCCGAACGGAAAAATCTTTTTACTTTCTTGGGACCTATTGCTCAGGGTGAAATTGCTTTGTTCGCGCGCAGAACAACGGTGCTAGATGTTTCAGATAAAGAAAAACTAAAGAACATGGCTATCAGTGTTCACCGAGGCACAGCTTTTCAAGATACTTTGACTCGACAGAAATTTAAAAAGATCGTGCCCGTGAATTCACCTGTGAGTGGCGTCAAGATGTTAATGGCCGGTCGCGTGGATTTGATTTGTGAAGACGTGCTGGCAGTCACTCGCATGATGCAAGAGGCGGGTTATCCGGAAGATGCATTCATAAAAGTCGCGACGCTTGAAAGAGTCGGTTACTATTACGCGTTTTCTAAAAACACTGAATCTGAAACTATTCAGCAGTGGAGAAATGCTTTAGAAAAAGCGAAGCGCAGCGGACAATTCAAAGCCATTTATAAAAAATGGTTCGGAAATAATCCGGCGCCAGAAAATGTTATTCTTCGCCTTGCAGAGCGGGATCTTGAAAAACCTGAAGAAAAACTTCTTTGGGCTGAGCTCCTGACACCCCAATTTGACGATCAAAAATAAAGAACGGCACTCCGCTGATTCCTAAGTCATAAGCTTCACCTATCAAGGCACCGACTTCTTCGCGGCCTTGATCGCTTTTAAGGAATTCAGAAACTTCTTCCGGTTTGAAACCGATCGGTGACAGTGCTTTCTGAAGATTTTCGATCTTAGATAAATCTAAGCCCTCTTCATAGTAAGCCGCATAAAGTGCGTTAGTAACATCAAGCTGCTTTCCTTTTTTTCCCGCCCACCAAATCAGGCGATGACAATCCAGAGTGTTGATATGAGTTTTAATTTTCTCCATATTCATTTTCAATCCGGATTTTTCAGCTGCCCCGAGCAATCTTGCTTCTGCCGCCTTAAAGTTTTCGTCATTTCCGAATTTATTCCGCAGATATTCTTTGCGAGGAACACCTTCTTGTGGGCTGGCAGGATCTAATTGAAAAGGCAGGACCTTCACTTCGATGTCGATATCTTTGCGCTCTGCCACGGCATCTAAGAAATTTTTCTTT
KOK=        94
KK=  452792  LL=  453091  Z=    5.56  JJ=  452102  DL=   300
A===      111      112      113      114      121      123      124      131      132      133      134      141      143      144      211      213      214      223      224      231      233      234      243      244      313      314      323      333      334      343      413      433
B===      222      122      422      322      212      412      312      242      142      442      342      232      432      332      221      421      321      411      311      241      441      341      431      331      424      324      414      444      344      434      423      443
RRR=   24.731   -0.531    3.008   20.351    1.240    0.006    0.769   -1.373    0.006    3.099    1.472   15.182   -0.145   -0.145   -0.023    0.769   -0.817    0.015   -0.101    4.482   -1.402   -1.609    0.404    0.927    0.404   -1.068    0.131   -0.204    2.360    1.267   -0.332    0.212
X1==    4.047   -1.034    3.277    5.277   -1.034    0.207   -0.793   -0.723    0.207    2.451    0.451    5.277   -0.549   -0.549   -0.044   -0.793   -0.793    0.130   -0.870    2.207   -0.602    2.398   -0.602    0.398   -0.549    1.451    0.398   -0.417    1.583    2.583    0.451   -0.417
X2==    6.111    0.514    0.918    3.857   -1.199    0.031   -0.969    1.898    0.031    1.264    3.264    2.877    0.264    0.264    0.514   -0.969    1.031    0.116    0.116    2.031    2.329   -0.671   -0.671    2.329   -0.736   -0.736    0.329    0.491    1.491    0.491   -0.736   -0.509
CD1=        5        0        4        6        0        1        0        0        1        3        1        6        0        0        1        0        0        1        0        3        0        3        0        1        0        2        1        0        2        3        1        0
CD2=        9        2        2        5        0        1        0        3        1        2        4        4        1        1        2        0        2        1        1        3        3        0        0        3        0        0        1        1        2        1        0        0
CAACTTAAGAGATAAACCAAAGACAAGAAAGAGAACCCGTTACCTTCGGCGAAAAAAACCCGCTTTTTACAGCGGGTTTTCGGAATCACTAAACGTAAGAACCTCTTTTGATCTTTTCCAAGATCAATTTTTCGGTCTTGATCGGGTCGTTCGGGTCTACAGAGAAGAAAGATTGTTGCTCGCAACGGATCTTTTCTTTGATCAACCAACGAAGGATGTCCGCCAAGTTTTTGTTCTTTTTGTCTAAGAAGAACGGATCGTTTTCCAAAGCGTCTTTGGCTTTTTTCAAAGCGCGGGCTT
KOK=        95
KK=  453272  LL=  454321  Z=    5.70  JJ=  453242  DL=  1050
A===      111      112      113      114      121      123      124      131      132      133      134      141      143      144      211      213      214      223      224      231      233      234      243      244      313      314      323      333      334      343      413      433
B===      222      122      422      322      212      412      312      242      142      442      342      232      432      332      221      421      321      411      311      241      441      341      431      331      424      324      414      444      344      434      423      443
RRR=    5.245   -0.573    5.367   77.994   -0.655    0.010    0.085    1.833    7.335    2.732    3.965    0.437    3.012    2.322    0.501   -1.335   -0.407   21.910    3.554    3.697   -1.839   19.512    0.522    0.966   -0.715    0.153    4.835    0.063    4.102    0.168    0.082    0.148
X1==    0.940    1.681    2.937    8.091   -0.621    0.008   -0.216    1.003    1.761    1.066    1.594    2.257    1.594   -1.205   -0.621    1.177    0.445    6.014    0.693    5.851   -1.125    3.851    1.169    0.183    4.993    1.594    1.248   -0.199    2.411    0.908    0.854    0.157
X2==    5.580   -0.341    1.827    9.640    1.055    1.221   -0.394    1.827    4.166    2.562    2.488    0.193    1.890   -1.927   -0.806   -1.135   -0.915    3.643    5.130    0.632    1.635    5.066    0.446    5.262   -0.143    0.096    3.875   -0.316    1.701    0.185    0.096    0.943
CD1=        4        6        7       13        2        3        2        4        6        4        4        5        4        0        2        5        3       15        4       13        1        8        4        2       10        4        5        2        5        3        3        2
CD2=       19        4        7       25        7        5        3        7       10        6        7        5        6        0        3        1        2        8       12        4        4       10        3       12        2        3        7        1        4        2        3        3
CGAAGAAGTACATTGGAACATCCAACTCTTCTTGGATCAATTTTGACCAACCACGAACACCGTTCGACGGAACCCCTTGAGCACCCATCACGATACAGTTGTTACGACGAGTGAAACCCATCGTTACCAAAGTATTCGCGGTACCTTCAGACTCGACGATCAAGCAGAAATCGATTTTCTTTTTTGCTTTCAACTTCAAAGACTGAGGTTTGTTCTTCGGTTGGAATGGAGACGTACCCAAAGTCGAAAGGTCGACAACCGCTTTATCCCCGTCTGGCAAAGTCTCAGTCACAACAAGTTGTTGAGAATAAGTTTGTCCGCCACGGTCATTGGCAAAACAGTTCAATTCTTCACGATACACTTCAAGCATATCACCGATGAAGTCGATGATCGCATCTGATTCAGGTTGGTCGTCGAAGTCCAAAGGCTTCAAACGAGGATTCCCTTTAATCAAACCTTTACACATGTAATAAAGCTCACGCTTCGTATTTACCGCGCCTTTTTCAAGATTGTTCAAAAGGATTTCCAATACGAAAACCACACGCGCCAGTTTCTGAACAGATGATACGTTCAGCTCTGTGCGAACAACTTTGTCTCCCGGAGTCAGGTAACCCACTTTAGAGTTGTACAAAGAGTTATCAAGTGAAGTTTTCACCGCTTCTAGAACCGGACGCTTAGAAGACTCAAGGTCTTTAAGCATTTTATCGGCCAAGATGCGGGCTTCTTTGGGAATATCAATTTTTAATTCACGAATGCTGAGTAGTTTTCCCATCGTTCAACCTACTTCTTTTTACCAGTTGTTTTTTTAGTCGTTTCTTTTTTAGTCGTCGTCTTCTTGGTGCCAATCGGCTCGGAAGCTTCTTCGACAAGGTCTTCACTGCTGATCACGTCTTCTTCGATTTCGTGATCAATACCCTTTTTCTTCTCGCGCTTTTTTTGCTCAAGAAGTTTAGATTCTGCGGCTTCTAGATCGGCAATCGCCTCTTCAGAATCACGGCCCAAAAGTTTTTTCAAACCTTCTTCGGCTTTTCTCTTACGAGCTTCCGGAGC
KOK=        96
KK=  469082  LL=  470011  Z=    5.45  JJ=  468962  DL=   930
A===      111      112      113      114      121      123      124      131      132      133      134      141      143      144      211      213      214      223      224      231      233      234      243      244      313      314      323      333      334      343      413      433
B===      222      122      422      322      212      412      312      242      142      442      342      232      432      332      221      421      321      411      311      241      441      341      431      331      424      324      414      444      344      434      423      443
RRR=   43.538   -0.693    1.137   18.344   -0.036    0.221   -2.100   -0.226    3.052    0.793    5.307    1.124    2.884    1.405   16.977    1.729   -1.160   -0.029    0.301    9.122    1.558    2.876    1.633   27.003    0.034   -0.387   -0.679   -0.788    5.108   14.625    0.271   11.453
X1==    5.071    2.001    2.725    4.099   -0.016   -1.745   -1.548   -0.182    1.175   -0.697    1.534    1.381    1.534    2.102    6.036   -1.161   -1.548   -0.029    0.306    3.510    1.885    0.950    0.950    3.088   -0.137   -0.355   -0.822   -0.912    3.722    3.722    0.904    3.722
X2==    8.586   -0.346    0.417    4.476    2.181   -0.127    1.356    1.240    2.599   -1.136    3.460    0.814    1.880    0.668    2.813   -1.489    0.749    1.016    0.982    2.599    0.827    3.028    1.720    8.745   -0.249    1.090    0.827    0.863    1.372    3.929    0.300    3.077
CD1=       18        8       10       11        4        0        0        4        5        2        5        6        5        5       16        1        0        2        2        9        5        3        3        5        3        2        1        1        7        7        4        7
CD2=       13        2        2        8        6        2        5        3        6        0        6        3        4        3        7        0        4        5        6        6        3        7        5       18        1        3        3        2        3        6        2        5
AGCCTTTTTGCGAAAGCAAAGTGCCCAAACCCAAAAAGTAATTGGAAGTGAAGTGTGAGGAGATAAAAGGCTCGCTCATCAAGGCTGGAATCCCCGCCATCACCGCGCCCACACCTTCGATCGAACGACGACCGTTGGCATAGGCGTTTTTAAAGACCAAAGATTTTTCCATTAAAGAATCCATGAAGGGCGTATAGCTTTTGCCATTCACAGGGCCTAAGTACTCCTCCCCAAAACTTTCCAAAATAATCAAAACGATATTCTGAGGTTTTGGCGAACGAAGTCCTTCCAATTTTGAACCGACGTAAGCACCATTTAAGTGTCTTAACATGTCGTCTTTATTTTCAAAGTACTTTTCCTGTTTAAGCCCTTGGGCGCCGTAACTTTTAATAAACGTAAAAGACGAATTTAAAACGAGATTATTTAATAACGGCGCTGAAAACACATTGGCACTGACAAAATTCACAGGCTTACTTTGCAAACCTCCGCGAATTCCTATGACCGAAATCACAATCGCTACGAACGACAAGAAGGCGTGCGATAGCCAATACCCCAGCGGCTTTTTTCTTTGCCCTGTCCAGTAAACGCCTTTTTGCTCTTTAAAACTAAGACGGAAGATCGCGAAAACAAATAACACCACCAAAGCGGTGTTGATCAGAAATAAAATCCAATAACTGGAAATAAAATTCCAGATCTTCCCCTGCAACTCGCCCATAATAAAAAGGCTGTCATAAGTAAAGCGGCGGCCCACGAAATTAATAAACTCCGTATCGCCCAGATTTAAAATAAAAAGAGGGATCTGCAGGACCGTGAAACCCAAAGCCAAAAGCCACTGCCACCCTTTTTGCCAGCTGCGAGGCCACGGAACCATGGCGGCTAAAATCAAAGGGGCGGAAAGGCTTAAGACCGCCGAAATATCAAAGCGCAGAC
KOK=        97
KK=   10803  LL=   11282  Z=    5.29  JJ=   10323  DL=   480
A===      111      112      113      114      121      123      124      131      132      133      134      141      143      144      211      213      214      223      224      231      233      234      243      244      313      314      323      333      334      343      413      433
B===      222      122      422      322      212      412      312      242      142      442      342      232      432      332      221      421      321      411      311      241      441      341      431      331      424      324      414      444      344      434      423      443
RRR=   22.725    0.026    0.104    5.077    1.318    0.459   -0.084   -0.632    1.046   -0.521   -0.027    0.018    0.445    0.083   -1.165    0.227    0.449    1.949   -1.405   36.344    0.009   43.365   -6.089    8.920   -0.064   -0.799    0.032    1.392    2.771   -0.204    1.294    1.173
X1==    4.227   -0.054    0.108    2.153   -1.035    0.715   -0.147    1.108    1.628   -1.021    0.022    0.153    1.022    0.071   -1.035   -0.199    0.790    1.833   -0.466    5.282   -0.345    7.566    5.820    2.446   -0.029    2.022   -1.197    1.676    3.673   -0.122    1.022   -1.070
X2==    5.376   -0.474    0.959    2.358   -1.274    0.643    0.568   -0.571    0.643    0.510   -1.225    0.121    0.436    1.172    1.126   -1.140    0.568    1.063    3.014    6.881   -0.026    5.731   -1.046    3.646    2.213   -0.395   -0.026    0.830    0.755    1.680    1.266   -1.096
CD1=        5        1        1        3        0        2        1        2        3        0        1        1        2        1        0        1        2        4        1        7        1       10        8        4        1        3        0        3        5        1        2        0
CD2=       10        1        3        5        0        2        2        1        2        2        0        2        2        3        3        0        2        2        4        9        1        7        0        5        4        1        1        2        2        3        3        0
GATCAAGGAAGTAAAACATCAACTTCTTGAGGTCGACGGCTTCGACAAAACTCGCATCTGGTCTGAAGCGTTTGACTAAAAATCGCGCGGCCTTAGAGTTGATTTTCGCCGGAGTCCTTTGGGGCTTCGGCTTTATCGCCACAGTGTGGGCACTGCGTGCCTTTACCCCCACAGAAACCCTGGTTTTTCGTTTCATCATCGCCGCGATCGTCGGTGAAGTTTTTTATCTGCTTGCGAAGGGACCTAACTTCACCACAATTCGTGAAGAGCTCTTTCGCGCCCTGCCCGCCGGACTTCTTTTAGGCGGAATGCTGCTACTGCAAACCATCGGTCTGAAATACACAACCGCGACGAAGAGTGGATTTTTGACCAGTCTTTACGTCATCATCGTGCCTTTGCTGAATGCTTGGTTTTTCAAAGCGCCTTCGACATTGAAAAACTATTTGATCGTGGGTTTGGCCTTGGCAGGAACTTTTATTT
KOK=        98
KK=   19323  LL=   20012  Z=    7.17  JJ=   19143  DL=   690
A===      111      112      113      114      121      123      124      131      132      133      134      141      143      144      211      213      214      223      224      231      233      234      243      244      313      314      323      333      334      343      413      433
B===      222      122      422      322      212      412      312      242      142      442      342      232      432      332      221      421      321      411      311      241      441      341      431      331      424      324      414      444      344      434      423      443
RRR=   17.684   -0.294    9.804   38.305   -0.286    0.091   -0.129   -0.538    2.838    0.246    1.277    0.262   -0.279    2.719   -1.724    1.798   -0.076    1.076    1.642   14.970    0.024   33.498    4.072    1.583    0.246    6.866    0.353    0.201    0.141    3.695    0.332    0.141
X1==    6.163    0.403    3.161    7.323   -0.417    1.042    0.212   -0.303    1.823    0.420    0.371    0.513    0.371    1.915   -1.237   -1.300   -0.556    2.778    1.296    4.946    0.120    5.189    2.264    1.459    0.420    1.992   -0.624    0.279    2.546    1.001   -0.440    2.546
X2==    2.870   -0.730    3.102    5.231    0.686    0.087   -0.611    1.776    1.557    0.585    3.447    0.511   -0.754    1.420    1.394   -1.382    0.137    0.387    1.266    3.027    0.196    6.456    1.799    1.085    0.585    3.447   -0.567    0.721    0.056    3.690   -0.754    0.056
CD1=        8        2        5       10        1        3        2        1        4        2        2        2        2        4        0        0        1        6        4        8        2        9        5        4        2        4        1        2        5        3        1        5
CD2=        7        1        7       10        3        2        1        5        4        3        7        3        1        4        4        0        2        2        3        6        2       10        4        3        3        7        1        3        2        7        1        2
GCGGCACTGTGTGCGCCGAACGCGTGGCCATTTTTAAAGCTGTCAGCGAAGGGGCCCCGAAACAAGTGAAAGAGGTATTGGTCGTCAGCGACGCTGAAAAACCATGGCCTCCGTGCGGTTTCTGCCGCCAAGTCATCGCTGAATTCGCGACCGAACAAACCATGATTCACACCGCGAATCTTCACGGAAAAATGAAGTCCTTCGCCTTCCCAGAAATCTTCCCAGAAGCCTTCACCCCAAAACACCTCGACTAGAGGTGCCTGCTTCTTTATCTGTTATTCATTCCGGCGAAGTCTGGTTGCCCGAGCCTCGTTATGGGGACACTCTGGGGATAAAACTGTGATACTTGCTAAAAAGAAGCAGGCACCTATCGGTATTTTTCGAAGTAGGTGTTGAATGTGCCTTGGCGGTTTTTTAGTTGGGTTGAAAGTTCGTTGATCATTTGTGCGTAGCCTTCGAACTCTTTGGCGTCTTCTTGTTGAAGGATGTAGCTCGCCACCGCTAAAGTTTCTAAGGCTTCGGTGCGACGTCTTTCGATGTCGTTAGCGTCAGTGATCGATGTTGTTGGTTCGACTGAAAACTTCACGCGCACGCCGAAGTGATCCGACCAGGGTTTGCGTGGCGTGCCGCGCATATTCACTTCACCTTCAAGAGCTTTTAAAGTCGTTCCTGAATTTCCAACGTTTGAGA
KOK=        99
KK=   21003  LL=   21872  Z=    5.62  JJ=   20703  DL=   870
A===      111      112      113      114      121      123      124      131      132      133      134      141      143      144      211      213      214      223      224      231      233      234      243      244      313      314      323      333      334      343      413      433
B===      222      122      422      322      212      412      312      242      142      442      342      232      432      332      221      421      321      411      311      241      441      341      431      331      424      324      414      444      344      434      423      443
RRR=   27.592    1.309    3.656   23.635    2.150    0.001    0.133    0.369   -0.002   -0.274   -0.748    2.681    4.257   -0.489    0.271    0.819   -0.077    0.438    8.420   46.991    1.324   11.706    4.865    0.182   -0.612    5.789    0.835   -0.231    0.001   -0.835    0.996   -0.867
X1==    4.753    0.831    1.537    5.017   -1.340   -1.735    0.320    0.417    2.962    0.743   -0.226    1.368    2.406   -0.701    0.288   -1.148    0.320    0.810    2.496    8.246    0.306    7.503    1.292    0.151   -0.468    1.748    0.306    1.728    0.002    0.715    4.380    2.851
X2==    5.805    1.574    2.378    4.711   -1.604   -0.001    0.415    0.884   -0.001   -0.369    3.311    1.960    1.769    0.697    0.939   -0.713   -0.241    0.541    3.373    5.699    4.324    1.560    3.766    1.203    1.306    3.311    2.726   -0.134    0.560   -1.169    0.227   -0.304
CD1=       13        5        6       11        1        0        3        4        8        4        2        5        6        1        4        1        3        4        6       17        3       13        4        2        2        5        3        5        2        3        9        6
CD2=       11        5        5        9        0        2        3        3        2        1        6        5        4        3        4        1        2        3        8       10        7        4        7        4        3        6        5        1        2        0        2        1
ACTTCATCGAAAAAACCATCACTGGTCATGTGCGAGGCCGACTTTAGAAGTTTAAATCCCTCGTGACGATAGTCATCTTGGTTCAAACCATACTGAGCATCGTGTCTCCAGATGAAGTTGAGCTTGAGAAGCTCAAACTGATTTTCAGGGGGCAAGGATTCAAGATAGTGAGAGTAAGAAAATCGCGACTGCAGCAAAGTCATTGTGGCATCCCAAGAAAAGCTCCAATGACGTTCTTCCCGAAAGTTCAGACTGTAAAGCTGTACTTCAGACGCCTCGGCTCTGTGATTCAAAAAACTACGGGCCTCATCAAGAACAGCCGCCCAGGTGGGATTTAAAATTTCGGTTTCCGCCAACCAACTCTTTGATTCTAAATGATTCTTTAATTCGACCAACCATTGATCGACCAAAACCAAATTGACGGACATTCCCGACAAAGGATCGACCGGAGCATGAAATCCTGCAGACACATAAAACAAGAAACCCCGTCGTGCAGACAGGGCTCCTTCGATAACTATGCTTAATGGACTTTCACGAACGAAGCTGAGCATTAGTTCAACTGCAAAGCTTGTGTGTTCATCGTCACGTGAGACTTCGAACGGAACTGGTTCACCCAAGCCTCAAACATGCCGTCACCGCGACGTTTTTGAAGCATTTCTGGAGCCATAGGTTCAAGAGCAGTTACTTGCTCTACTTTTGTTTCTTTTAATTTTAGTACGTACTTCGCATTGCCATCACGGACCAGACGTTTCAACAAAGGCTCTGTCTTTTTAAGTTCGAAAACCGCTTCAGTGGCAACCGAGCTTGTGATTTTCGGGAAAGTCTCAGCGCTCAACTCAACAAAACCGGTTTCTTCCCAAGTTGCTTTCA
KOK=       100
KK=   23493  LL=   23942  Z=    4.99  JJ=   23043  DL=   450
A===      111      112      113      114      121      123      124      131      132      133      134      141      143      144      211      213      214      223      224      231      233      234      243      244      313      314      323      333      334      343      413      433
B===      222      122      422      322      212      412      312      242      142      442      342      232      432      332      221      421      321      411      311      241      441      341      431      331      424      324      414      444      344      434      423      443
RRR=    5.529    0.593    3.209   23.401   -0.003    0.020    0.215    1.395    0.020   -1.388    0.001    0.602   -0.002    0.610    0.285    1.143   -0.180    5.906   24.908    0.020   -0.434    6.987   -0.668    0.609    0.044   40.398    2.278   -0.281   15.345    0.516    0.304   -0.492
X1==    1.361    0.587    2.950    5.947   -0.288    0.525   -0.205    1.282    0.525   -1.247   -0.302    0.627    0.566    0.746   -0.288   -1.187   -0.205    1.482    5.457    0.525    0.464    2.426    0.643    0.825    0.387    5.775    2.141    0.326    3.055    0.504   -0.302    0.504
X2==    4.062    1.010    1.088    3.935    0.010    0.038   -1.052    1.088    0.038    1.113   -0.004    0.960   -0.004    0.817   -0.990   -0.962    0.880    3.985    4.564    0.038   -0.936    2.880   -1.038    0.738    0.113    6.996    1.064   -0.863    5.023    1.023   -1.004   -0.977
CD1=        3        2        5        8        1        2        1        3        2        0        1        2        2        2        1        0        1        3        7        2        2        4        2        2        2        8        4        2        5        2        1        2
CD2=        5        2        2        5        1        1        0        2        1        2        1        2        1        2        0        0        2        5        6        1        0        4        0        2        1        8        2        0        6        2        0        0
AGAAAACTTTCAGCGTCAGCTTGAAAGTTGATCTTCGCCCGGTCGTCGATCCTTATAAAGTTGAAGAAGTGTTTGTTGTTCTTTCCGCCGCTGCCGAAGACTTCGGAGACAAATATGCTCCCCAAGCAGCCACAGAAGGTGACACAGTCGAAGGCGCAAACGGAGCAGCAACGGCGGCTCCAGTTGCTACCCCCGCTGCAAGCCCTGCGGCGACTGCCAAACCAACTGCGACAGCAACACCGGCTGTAAAACCGGTAGCGAAACCTTCGCCAGTGGCAACTCCAGCGCAAACTCCTAAAAAGCCTGAGGAGAAACCACAGTGAAGATCCGCTGGAATGCTATTCTGAATTTTCTCGTATTATTTGCGGTCTTAATTTTGGTAGCAGGCTTACAGACAACTTTTTGGTTCGAACTTTTTGGGAATGTTCCTTCTCCCCTCCTTTGGTTGAA
KOK=       101
KK=   27423  LL=   28412  Z=    5.04  JJ=   27243  DL=   990
A===      111      112      113      114      121      123      124      131      132      133      134      141      143      144      211      213      214      223      224      231      233      234      243      244      313      314      323      333      334      343      413      433
B===      222      122      422      322      212      412      312      242      142      442      342      232      432      332      221      421      321      411      311      241      441      341      431      331      424      324      414      444      344      434      423      443
RRR=   28.138    1.055    5.107   32.479    0.501    3.556    0.058   -0.509   -0.252   -0.530    5.659    2.726    2.003    2.193   -0.867    0.024    5.770   20.065    0.851    4.426   -1.373   14.777   -0.059   -0.490   -0.356    0.475    0.354   -0.060   13.565   11.753    0.145    0.377
X1==    3.969    0.407    3.597    5.209    0.407    2.547    0.260    0.435    0.347    0.471    1.647    1.611    1.076    1.697   -1.573   -1.302    2.765    3.853    0.207    0.897   -1.660    4.121   -0.059   -0.476   -0.532    1.647    3.841    0.405    4.756    4.120    0.505    0.309
X2==    7.089    2.594    1.420    6.235    1.232    1.396    0.223   -1.170   -0.726   -1.125    3.436    1.692    1.862    1.292    0.552   -0.019    2.087    5.208    4.109    4.934    0.827    3.586    1.005    1.030    0.669    0.288    0.092   -0.149    2.852    2.852    0.288    1.217
CD1=       16        5       13       14        5        8        3        6        4        5        6        7        5        5        1        1        7        8        2        5        0        8        2        1        3        6        9        4       10        9        4        3
CD2=       10        6        3       10        4        4        3        0        1        0        6        4        4        4        3        2        6       12       12        9        3        8        4        5        2        2        2        1        5        5        2        3
GAATAGTCAGCAGCGTAGCCTACCGAAGATATCTATTCTAAAAAAGAAAACAAAAAAGCCCTTCAACAGAAGGGCTTTTTTTATTTCCAAAACGAACCGCGCTGAACGACAAAAAATATCTTTCGTTTTCATCTCAACATCTTCGTTAGACTTTCAACATCGACCACCCTAGCTTTTATTTTCCTAATTCCAAGAACACTAAATTCGTTCGAGCTTCAAATCCTCAACCAAAAAAACGCTGATCGACTAGTCATATAAAGCGATCTCAAAACGAACAACCTTCAAGACAGTTCGAAGCAACGAAATCCGCATCAGCACAGCTTTCCCTTTGTGGGAGGGCTTTATGGATCTCGTCCGAAGCGAGGCCTTCGGCGGCGCAGGATGCGCGAACCGCGCGAATGCGCGGCGCCGATTGAGCCACGACGGCGTGCCTCGCGAAGAGACGATAGCCATAAAGCCCTCCCACAAAGGGAAAGCCGTCGCCCGAAGCGATTCCGGCCCCACAAAGAACCGTCTCACCAAGAACGCCTCGAAAAGAGAATTCGTCCTAGAACGACTAACCAATGATCAGACACCGTCAACACATTGGTTGACACCCCTCCAAGCCAGCTCAAACCAATCAACTTTAATAGGCGCTTCATTCTAAGAATCCAAGAAAAACAAAAGCTTACACCGACGGCATGACCCTTGAACTTACCTACTTACATCAGGAGGTAGCGGTTATGAAAACGAAACATCTCAATACAGGAAAAGTGATAGCAGCCGCAACGCTCACGTTGGTTCTTTTTAATAACTTCGATTTCGTTCAATGGCCTGCCGTGAACAAGATCGGTATCGAAAGCGTGAATGAAGCTTCTCGCATCTCGCACGCTAAAGAACTATTAGGTTCAGACTATAAAGGTAGCGGTGCCCAAAAAGTAGAAGGCACTGCGACTTTGAATGAAATGATTTACGATAAAGTGCAAAGCTCTTTAGCTCCTCGCTGGAAAG
KOK=       102
KK=   34233  LL=   35282  Z=    5.41  JJ=   34203  DL=  1050
A===      111      112      113      114      121      123      124      131      132      133      134      141      143      144      211      213      214      223      224      231      233      234      243      244      313      314      323      333      334      343      413      433
B===      222      122      422      322      212      412      312      242      142      442      342      232      432      332      221      421      321      411      311      241      441      341      431      331      424      324      414      444      344      434      423      443
RRR=   61.271    5.006    0.882    2.451    0.165    7.443   -0.010   -2.112   -0.194    3.792   -0.500   18.214    3.436   -0.300   -0.429   -0.126   -0.135    3.201    0.096    9.847   16.402   14.698   25.247   -1.074    1.027   -0.456   -0.703   -1.319    0.032    0.226    2.400    7.954
X1==    8.694    2.975    0.899    3.602   -0.267    2.661   -0.484   -1.302   -0.699    2.778    2.021    3.011    3.247   -0.220   -0.807   -0.139    0.118    2.203    0.180    2.101    4.052    6.483    4.611   -0.839    0.497   -0.430   -1.172    2.418    2.216    0.310    0.795    2.216
X2==    7.048    1.683    0.981    0.680   -0.619    2.797    0.021    1.622    0.277    1.365   -0.248    6.049    1.058    1.364    0.532    0.907   -1.151    1.453    0.535    4.687    4.048    2.267    5.475    1.280    2.067    1.058    0.600   -0.546    0.014    0.729    3.017    3.589
CD1=       20        9        5        9        3        8        2        1        2        8        6        8        8        2        2        3        3        7        3        7       10       13       10        1        4        2        1        7        6        3        4        6
CD2=       15        6        4        4        2        7        3        5        3        4        2       13        4        5        4        4        1        5        4       10        8        6       11        5        5        4        3        1        2        3        7        7
ATTGGTGCCGCCAGCGACTTTGAATTTTCCATTTCTACGCCAAAGTGCATGGATAAATCGTGAGCATCGCGGACCAACAATGCACCGTCCACTAACAATTCTAAGCTCCCTGTAAAGTGTGGATCTAAAGGGTGCCCCGGCACCACCCATACCGGACGTCCCAGCTGCAAAGACTGCTGTGCCGTAATCAGTGTTCCACTGCGCTTTTTGGCCTCAACCAACAAAGTCGCGCGACCCAATGCCGCGATCAAACGATTCCGATGATGGAAAAGATGCTTATGCATTTTCTGTTCGTAGGCGTACTCGCTGATGAAACAACCTCCGCGATTTAAAATCGGCGCAACCCACTCCTGTAAGTTCGCAGGATACAGATTTCCCAAGCCAGATGGCAAAACTACAACGGTTGTCGTGTCTTTGCGCAAAGCTGTCGAGTGAGATTTTTGATCGATACCGCGCGCACCTCCACTAATCACGCACGGCTTTTCTTTATCACAGAACGGAGCAAATTCTTTTTCCATCCACTGCATTGATTCAAATGTCGGCTCGCGACTGCCGACGACGGCTAGCGTGCGTTCGTTGAGCCATGCAGGTGACCCTAGAAAACTTAACGTCAAAGGAGGCTCCTCCATCCAATAGCACGAAGAAGGATAAAGCGCTTCGCCATAGCAAACCATCTGCACCCCTTGAAGTTTTAGCTTCACGGTTTCTTCGCAGTGATTTTTAAAAAGCGTGTGATTCTTTTGTAAGGCCGTAAAAAGATCCGGCGATAGGATTTTTAATTCATCCATCAATGTTTCTGCATCCAGACGGCCCGTGCCCCCGAGTGTACGATACAAATGCAAAAGAGAATCTTTTTGAAGAGTGTATAATGGATGAGACTTAATAATTTGCGATAAAGAATAAAGATCGTTCATAAGCAAAAAGCCCCTGCAATTCGCAGAGGCTTTTAAGCTTCATTATAATTCAAGGTCTAAGTCGTCGCTTCCGGATTCCGGTGAGCTTTCAGGAGTCGCAGTCGGTGCATCTTCAAAATCTTTTTCGAAATCTTGA
KOK=       103
KK=   41823  LL=   42872  Z=    4.53  JJ=   41823  DL=  1050
A===      111      112      113      114      121      123      124      131      132      133      134      141      143      144      211      213      214      223      224      231      233      234      243      244      313      314      323      333      334      343      413      433
B===      222      122      422      322      212      412      312      242      142      442      342      232      432      332      221      421      321      411      311      241      441      341      431      331      424      324      414      444      344      434      423      443
RRR=   52.440   -3.716   15.491    0.793   -1.060   21.905    2.161    0.008    2.313   25.735   -0.241   -0.940    0.642   -0.126    1.652    5.441   -0.059   25.848    5.441   -0.807   -0.024    0.050   -0.076   -0.700   -1.348   -2.062   -0.024    1.123   -0.932   24.325    3.094    4.558
X1==    6.661    4.365    6.413    0.883   -1.415    3.006    1.752    0.004    2.463    6.135    1.018   -0.369    0.371   -0.762   -1.941    2.463   -1.161    5.558    2.463    0.835   -0.135   -1.687    2.524    2.956   -0.484    2.310   -0.135    0.853    1.821    5.825    1.018    2.488
X2==    7.873   -0.851    2.415    0.898    0.749    7.288    1.233    1.824    0.939    4.195   -0.237    2.550    1.730    0.165   -0.851    2.209    0.051    4.650    2.209   -0.965    0.176   -0.030   -0.030   -0.237    2.787   -0.893    0.176    1.316   -0.512    4.176    3.041    1.832
CD1=       15       12       14        4        1        9        6        3        8       13        4        2        3        1        0        8        1       15        8        5        3        0        7        7        2        6        3        4        5       11        4        6
CD2=       20        2        7        5        5       14        5        6        4        8        2        8        5        3        2        6        3        9        6        1        2        2        2        2        6        1        2        3        1        7        7        4
CGCTTTCGCGTACACTTCTTTTTTAGTGTCGATGATTTTCGCGCCGGCTTTTTCGTATTGTTCGTTTGAAATACCAGAACCAACACCCGCATCTTTTTCAACGATAACTGTGTGGCCTTCTTTCACGTACTGGCGTACGCCTGCTTCTGTGATACCAACACGGTTCTCAGAAATTTTAATTTCCTTCGGAATACCGATAATCATATTTGCTCCTGTGGGGTGACATTGAAATCCCCCTCATTTTTGTCTTTTATGATGACCCCGGAACTATGCCAGAACGGTAATAAAATGCAAGCGAGCTAGGGGAAGGTTTGGGTGTCACATTGCGTAAAGAACTTCGACATCTTAGACTGTCATTTTGCGGCTTTTTCCCAGCGAAATTACAGCCAGATCGAAATAAATCGAACTCCACGCCTAAAAAAGTGGCAAAGGAGTTGCTCTAGTACTTTTTGGACCAAAACCGTATTGGAGTGTTTTATGAAATTTCTCGGGGCTTTCTCATTGGTAGTTCTCGCCTCTTTGACTGGACATGCTCAGTCAAACACAACCCCGTGGCGCATTACGCAGCCGACGTGGACTGAAAACCATGAGCGCCAATTCGGTGAATTTGTCACTCGCATCGGTGAAGCCGTCGAAAAACGCCAGTGCTGGAAAGTCGATACCTGCTTACAAAGTACGGCGAATCCCTATTTTGGTTCTGATCCAGCAGGCTTGAAATATTACGCGGACTGTGCGGATCTTCCCTATTACCTTCGCGCTTACTTCTCTTGGAAAAACGGTCTTCCTTTTTCAATCGCCAGCGAAGTGAAACCCAACATCGGCCCTCAAGATGATCCTACCAAAAAAGTGGATGCTCGTTACTCTACCATGGGTAACTACATCACAAAACGTTATGACGTCGTCACCAAGAATGGCGTTTTCAAAAACACTTACGTCAACGCATTTGATGTTTTGAACAATATCGTTCCGGGTCTAACTTTCTCTGGTTCTTTCCGCATGCAAGGAAATGAAGATGCGGAACTTTTCACTGATTTTTATCCGGTGAAAATC
KOK=       104
KK=   53943  LL=   54722  Z=    4.90  JJ=   53643  DL=   780
A===      111      112      113      114      121      123      124      131      132      133      134      141      143      144      211      213      214      223      224      231      233      234      243      244      313      314      323      333      334      343      413      433
B===      222      122      422      322      212      412      312      242      142      442      342      232      432      332      221      421      321      411      311      241      441      341      431      331      424      324      414      444      344      434      423      443
RRR=   10.166    1.469    0.466    7.936    0.769    2.064    0.028   -0.073   -0.866    0.762    4.336    8.527   18.846    0.545    6.554    0.111    0.168    1.560   16.147   35.129    0.214    3.143    0.257   -2.169    1.820    2.404   -0.510   -0.188   -0.475   12.235   -0.681   -1.623
X1==    2.017    2.119    0.354    2.896   -0.695    1.073   -0.257    0.998    1.073   -0.596    3.876    4.177    5.371    1.608    2.119   -0.895   -1.561    3.150    2.450    4.352    0.207    1.711    0.951    1.685    1.660    0.886    0.972   -0.273    2.332    2.332   -0.609    1.460
X2==    5.039    0.693    1.317    2.741   -1.107    1.924   -0.107   -0.073   -0.807   -1.279    1.119    2.041    3.509    0.339    3.092   -0.125   -0.107    0.495    6.591    8.071    1.032    1.836    0.271   -1.287    1.097    2.712   -0.525    0.687   -0.204    5.246    1.119   -1.112
CD1=        7        7        3        7        2        4        2        4        4        1        7        9        9        4        7        1        0        7        6        9        2        4        3        4        4        3        3        1        4        4        1        3
CD2=       11        4        4        6        1        5        2        2        1        0        3        5        6        2        8        2        2        3       12       14        3        4        2        0        3        5        1        2        1        7        3        0
ATCTTACTGAAAACTTAAAAGTCGTTATCTTGTTCTACAACGAAAAAGCTGTTGCTTGTGACGTACCAAAAGCCGTGAACTTGATGGTTGCAAAAGCAGATCCGGGCATTAAAGGTGACCGTGTTACTGGCGCAACGAAGCCCGCAATCATGGAAACAGGCCTTTCTGTGAACGTTCCATTGCACATCAACGAAGGCGATGTTCTTCGTATTGATACCGCTTCTGGCGAATACGTTGAGCGCGTAACTCAAAAATAACTAACGCCTAGTATTAAGTCTCCGCAACCACTCGTTTTTATCGCAAAATAAGAGGGATTTGGTCGCGGAGGCTATTCTTGTCCACATTTGTTGAACTAGAAATTCAAAATTTGCTCAATGAAGGAACTGACCTTCAACAAGCTTCCGAACGTCTGATTCAAAATTTAGAGTCTTCTTCTGAAGGCCTCACACTTGATAACGTCACTGCCTTAGCGAAATTTTTAATTCAAGCTGAACAGCCGCATCTGCTGATCGAATTTATTTTGCGTTACATCGACAATGAATCTTTTCCGATCCCTTGGCCTTATTTCTTGGAAGCCTTAGGCGCCGTCAGTGCGGAGCTGGATGAAAAGACCGTCAAAGCTTTGTTAGAGGGAATCGCAGAAGACAACTCTGAATCTGAAGCTGGCCGTTCTTTAGCGCTGAAAGATTTGATTCCAGAGTTGGGTGAATGGCGTGGCAATCGTAAATATAAAATTCACAAAGACTATCTGAACAATAAACGTCAGTTGTTAGATCAGCT
KOK=       105
KK=   55713  LL=   56462  Z=    4.58  JJ=   55263  DL=   750
A===      111      112      113      114      121      123      124      131      132      133      134      141      143      144      211      213      214      223      224      231      233      234      243      244      313      314      323      333      334      343      413      433
B===      222      122      422      322      212      412      312      242      142      442      342      232      432      332      221      421      321      411      311      241      441      341      431      331      424      324      414      444      344      434      423      443
RRR=    9.515    5.100    3.359   12.710    0.139   14.827    5.407   -0.716   -0.889    1.657    8.163   -0.538   -0.554    1.756   -6.494    0.600    0.261    8.430   51.388    0.036   -0.399   -0.501    0.845   -0.013    2.375    6.176   -1.105   -2.662    0.377    7.245    0.953   26.323
X1==    5.474    3.410    1.176    2.603   -0.366    2.805    2.171    0.503   -0.731    0.927    3.283   -0.810    0.980   -1.303   -1.625   -0.731   -1.417    2.352    7.708   -0.024   -0.480    0.358   -1.256   -1.237    0.927    0.980   -0.480    2.213   -0.309    5.734    4.817    4.870
X2==    1.738    1.496    2.857    4.882   -0.380    5.286    2.490   -1.423    1.215    1.789    2.487    0.664   -0.565   -1.348    3.997   -0.820   -0.184    3.585    6.667   -1.499    0.831   -1.399   -0.673    0.010    2.563    6.302    2.304   -1.203   -1.221    1.264    0.198    5.405
CD1=       12        8        4        6        2        6        5        3        1        3        6        1        3        0        0        1        0        5       12        2        1        2        0        0        3        3        1        4        1        8        8        7
CD2=        5        5        6        9        2       10        6        0        4        4        5        3        1        0        9        1        2        8       13        0        3        0        1        2        5       10        5        0        0        3        2        8
GAGTTGCCGCTGAATGCCTTATTCAATCAGCTGGACCAATTGCCACTGCATCGCCTTTTCATTCAGAATTTGCATTTGAAGGTCACCTCGAAAGACTTAAAACTTCAAGGTGAAATTCAAAGTGGCGACCTTCTTGCCACTAACATGGGAAAACACCTGACCGCCAAGGCCAATGTTCCCCAATTAAATTTAGACCTAGAAAAAATCGGAAGCTTTCAAGGCTCTTTAGACACGCATCTTTATCTGACAAGACAAAGTCTGCGCATCATCCAAATGGGCGTACGTTTGGATGAGTCCGAAGTGCTGGTTCGTGGAGAGCTGACGCAATTTCATCGTGTGACCATCAAACCCTCAGGCCTTCTGGATGTGTCTGCCCGCCTTCACCTCAGCGATCTTTATACGGAACTAAAAAAGATCCGTCCCGATTTAAAGCTGCCAACATTCAGTGGCGAAGTGAATTTAGATGCGGAGGCTCGCTTCAACGGTTTAGATCAGTTGCGCGGCAAAGCGGACATAAAAACACGCGCCTTGATGGTGGATAAATTTGAATTGGGCGATGCGCGTATTCAAGGTGAATACCGCGATAAAAAAATCAGCCTTTCAGAGATTCGCGTTCAACATCCCGCAGGCGAAGCCGTCATGACGAAAACGCAAATGTCGATAGGTCAAAACTTTGACTTCAAGACGCATGTTTCTGTTCACGACTTGGATTTGCAAAAGTTATTTATTAGTTTGAATTTGAACAATGTT
KOK=       106
KK=   56583  LL=   57632  Z=    5.44  JJ=   56463  DL=  1050
A===      111      112      113      114      121      123      124      131      132      133      134      141      143      144      211      213      214      223      224      231      233      234      243      244      313      314      323      333      334      343      413      433
B===      222      122      422      322      212      412      312      242      142      442      342      232      432      332      221      421      321      411      311      241      441      341      431      331      424      324      414      444      344      434      423      443
RRR=   27.645   15.477   18.420    3.411    0.134   45.113   -0.329   -2.631    0.067    9.851    0.805   -2.842   -0.703    0.339    0.188   -0.133   -0.128   50.922   12.345    0.850    3.634   -1.617   -1.217   -0.813   -1.532    4.344    0.353    0.173   -0.511    4.960   10.014   44.357
X1==    5.619    5.665    5.570    3.719   -1.351    5.527    0.632    1.603    0.114    2.815    2.074   -1.835    2.693   -1.675   -1.891    0.114   -1.726    7.349    4.634   -0.487    1.171    3.714   -1.543   -0.931   -1.607    1.455    0.500   -0.733    0.604    1.294    1.455    6.815
X2==    4.920    2.732    3.307    0.917   -0.099    8.162   -0.520   -1.641    0.586    3.500    0.388    1.548   -0.261   -0.203   -0.099   -1.163    0.074    6.929    2.664   -1.745    3.104   -0.435    0.789    0.873    0.953    2.987    0.705   -0.236   -0.846    3.834    6.885    6.509
CD1=       15       14       13       10        1       12        4        6        3        7        6        0        7        0        0        3        0       14       10        2        4        8        0        1        0        5        3        1        3        4        5       12
CD2=       11        8        8        4        3       17        2        0        4        8        3        5        2        2        3        1        3       16        8        0        8        2        4        4        4        7        4        2        1        8       13       12
GAACCAAAAGCCACGGCGATCTTGGATATCAATTCGATGAGCGCCGAAGGTCAGGTCAAGGTCACAACAGAAGCCGTGACCTATGCCGCCGGAGTTTCTATTGGTGATAGTACAGGTCATAGTGACGGCGTCATAGATTTCGCTAAAGGCTTTAAGATCAATTTCAAAACCGACAAACTTGAATTTAAAAATGTTAAGAACCTGTCGAACCTGAAGCTGGAAGGTTCAGCAAGCATGGAAGGCTCTACATCGGGAGATTCCAACGCCGCGATCTTCGACATGAAGGTTAACGCACGCGAATTCACTTTCGAAGATTTCTATTTGGGAAATTTGATTTCGAACTTGAAGTACCGCAGTGGCCGTCTGATTTTTGAAGATGTGGCCGGAGCGATTCGAAAAACGCAATACTTGGGAGATCTTGAAGTCAATCTGGATAAGAATACATTAACCGGCGACTTCAGCATCCCAACCGCCGAACTCCCCGATGTTGCCTCGGTCTTCACGCGTATTTATAAATTTCCGGTCGATGTTCAAGGACAAGGATCGGCAAAAGCCTCTGTGCGTGGCCCTTTGAACTTCTGGAAAATGAACTACGAGCTTCAGTCGGCGTTTAAAAATGTCAGTATCGGTCCTGAAACCTTTGATACTTTGAATTTTAATGTCACGGCTCGCGACGGCAACATCCATGCGGATAAAGTCACTTTGCAGCGGGCGGGCTCCATCGTCTTAGTACAAGGCGGAATCAGCTCTTCTCAAATTCTAAATCTAAACGCGGATGGTAAGAACTTTAAACTGGAAGAGTCAGATACAATCAGCAAAATCAATTCGAGCATTGCCGGGAATCTAAACTTTGCGGCAGAACTCACCGGCCCGGTGAAGAATCCGCAAGTCTTAGTCAAAGGCGCCGTTACCGATTCCTTCTTTGAGGATCAAGAGATTCCAAACTCCAACTTCATCGTTCGATTGAATTTGGATACGGTCTTCACGCAGCTCAGCCTTTTCGGCGGTAAGGTTCAGGGTGAATTCCAACTGCCATTTGAAAAAGGGCGC
KOK=       107
KK=   63513  LL=   64292  Z=    4.61  JJ=   63123  DL=   780
A===      111      112      113      114      121      123      124      131      132      133      134      141      143      144      211      213      214      223      224      231      233      234      243      244      313      314      323      333      334      343      413      433
B===      222      122      422      322      212      412      312      242      142      442      342      232      432      332      221      421      321      411      311      241      441      341      431      331      424      324      414      444      344      434      423      443
RRR=   19.215    6.519    0.398    6.431   -3.001    6.115   -0.399    0.145    0.313    6.345    2.855    0.460   -0.445   -0.010   -2.972    0.103    0.896   22.197   12.612   -0.056   -0.602    0.080   -0.169    2.734    0.896   19.820   -1.549    0.704    1.836   10.892    7.314    6.486
X1==    4.756    3.251    0.852    2.379   -1.497    1.789    0.646   -0.392    1.125    3.199    2.902    0.413    0.337   -0.154   -0.819   -0.203   -1.451    4.237    4.612   -0.203    1.035   -0.115   -0.115    2.196    0.763    3.543   -0.915    0.673    2.144    4.654    2.902    2.771
X2==    4.040    2.005    0.467    2.704    2.005    3.418   -0.617   -0.371    0.278    1.984    0.984    1.112   -1.321    0.066    3.631   -0.507   -0.617    5.238    2.734    0.278   -0.582   -0.693    1.467    1.245    1.174    5.594    1.693    1.045    0.856    2.340    2.521    2.340
CD1=       10        7        4        6        0        5        3        2        4        8        7        3        3        2        1        2        0        8        8        2        4        2        2        5        4        8        1        4        6       10        7        7
CD2=        6        4        2        5        4        6        1        1        2        4        3        3        0        2        6        1        1        9        6        2        1        1        4        4        3        9        4        3        3        5        5        5
CCTCACTTCGGCGAAAATATCCGCGTACAGACGTGGCTGCGCCCACCGGAAGGGGCCTTTGTTTCCCGTGAGTTCGCATTTATTAACGAACAGGACGAGGAAATTGGCCTGTGCACCACCAGTTGGCTGGCGTTGGATCGCCAGACGAAAAAAATCCTGCCCTCTCAAAATCTACGAGATTGGAACACTCTTACCCACGGGCGCGCCACGGGTCTGACCGCCGAAAAGATTCCCGTGTCTGGCGAATACCAGAAGCTGGCAAAATACCGCGTGCGTAATTCTGACTTGGATATCAATCAACACGTCAATAACACCAAGTATGCCCAATGGATTTTAGATGCGATCCCCTATGACTTGCACAAAACTCTTTTACTGAAATCCTATTCCGTCAATTTCCTGGCAGAAACGCATTTAGGTGACGAGGTTCAGGTCGACATGAGCTGCAGCTCCCCGACGGTGGAAACGGCGTCGCAAGGTAGCACTGCGTATCGCGGTGTCCGCGTCGGCGATGGGAAAATCCTGTTTACCGCCCTTTTAGATTGGGAGAAACGCGCGTGAAAAAACTGATTCCTTTTACCAACACGGCGCAGACAAACCTTTTTAAGGTCGCAGCCGAAATTGAAGCCATCAGCCATGACACTCACCTTCTAAACTTTGAGATTCAGGGACCGGTTGAAAGAATTCTTTGGCCAGCCCCCGCCGTCATTGAATCGCGACAAGATGAGTTGTGGAAGACCACGTGCCTTGAAGCCTTTCTTTCTTCAGGCAACGCGGCAACCG
KOK=       108
KK=   67443  LL=   68492  Z=    4.76  JJ=   67323  DL=  1050
A===      111      112      113      114      121      123      124      131      132      133      134      141      143      144      211      213      214      223      224      231      233      234      243      244      313      314      323      333      334      343      413      433
B===      222      122      422      322      212      412      312      242      142      442      342      232      432      332      221      421      321      411      311      241      441      341      431      331      424      324      414      444      344      434      423      443
RRR=   20.202    2.122    0.850    3.670    0.089    8.086   12.677    0.196    5.727    3.136    4.076   -0.561    0.349   -0.149    0.037   -1.773    2.936   32.420   20.350    0.033    5.541   -0.312    0.866    0.865    2.241    1.275    7.510   -0.007   -1.063    7.564   10.780   17.944
X1==    4.640    0.648    1.071    4.226    0.648    2.073    4.424   -0.239    2.073    2.632    3.215   -0.286    0.519   -0.202    0.056    1.454   -1.669    5.284    4.567   -0.404    1.670    0.318    0.955    0.888    1.261    0.519    3.613    0.021    0.680    2.090    2.541    4.205
X2==    4.354    3.273    0.794    0.868    0.138    3.900    2.866   -0.820    2.763    1.192    1.268    1.961    0.673    0.739    0.660   -1.219   -1.759    6.136    4.456   -0.081    3.317   -0.981    0.907    0.974    1.777    2.457    2.079   -0.315   -1.564    3.619    4.242    4.267
CD1=       10        4        4        9        4        6       10        2        6        6        7        2        3        2        3        5        0       12       11        2        5        3        4        4        4        3        8        2        3        5        6        8
CD2=       13       10        5        5        4       10        8        2        8        5        5        7        4        4        5        1        0       13       10        3        8        1        4        4        6        7        6        2        0        8       10        9
TCTCGTTCACATCCAATACACTCTCTTTACCAACAGGAGCTCTTTATGAAAAAAATCTGTGTGTTCTGCGGTTCTAGTTCGGGGGTTCGTCCTGAATATTTAGAAATGGCTCGTGAGTTAGGGAAGACGTTTGCGATGAACGGCATCACTTTGGTTTATGGCGGCGCTAAGATCGGATTGATGGGCGCCATGGCGGACTCTTGCCTGGCTCATGGTGGTAAGGTTATTGGCGTGATTCCTCAAGTGATTATGCAAAAAGAAGTGGCGCATACGGGACTCACCGATTTGCAGGTTGTGGACTCTATGCATACTCGCAAGGCGCGCATGGCGGAACTGGCTGATGCCTTTATCGCATTGCCGGGTGGCTTTGGAACTTTTGAAGAGCTGTGCGAGATTGTCACTTGGGCGCAATTGGGTCTTCATCAAAAGCCGATTGGAGTTTTGGACGTCCATGAATTCTATAAACCTTTAAAGGAACTTATAGAGTCCGGAATGCGTGAAGGATTTATTCGCGATGAGTACAAAGGCCTGGTCGTGTTTGCGAACTCCCCCGACGACATTTTGAATAAGTTTGCGAGCTACACACCCGTCCCGACGCCTCAATGGATTAAGTCGACGGCACAAACTTAAAATAAAAAAGCCAGTGGATCACACTGGCTTTTTTATTTATGGAACCTCAAAGCATTAGCAGCCTGAACCTTCCATGTCGATTTGATGAATCTTTCCATTTTCAGTGTCGATGATTAACAAAGATGAGAAAGTCACTCCACACTGGACGGCGCCGATAGGAGCCACACCATATTTAACTGATCTGATCGAACGAAGAATGAACTCGGCACGATTTACTTTCAAAGTGTCGTCAGCGAATTTGATTTTGTCTTCCTGAGTTTGTTCACTCTCTTCCAGTCTGAATTCCAATTGACCTCGGATATAGCCAAAGCCTCCTGCTAAAGTCTCAGGACCCCAAGTCATGCCATCTGTTTCCCACGCAGAACCGTCTTCCGCCCAACGCTGTTCAAATTCCTCTACGGACTCGAAGTAATCCGTTTG
KOK=       109
KK=   69363  LL=   70112  Z=    5.03  JJ=   69183  DL=   750
A===      111      112      113      114      121      123      124      131      132      133      134      141      143      144      211      213      214      223      224      231      233      234      243      244      313      314      323      333      334      343      413      433
B===      222      122      422      322      212      412      312      242      142      442      342      232      432      332      221      421      321      411      311      241      441      341      431      331      424      324      414      444      344      434      423      443
RRR=   36.977    0.663    3.349   -0.260    1.630    6.833   -1.555    2.206    1.264   -0.039   -0.446   24.816    0.043   -0.468   -0.167    0.031    1.237    5.803    4.252   29.206    1.501   10.576    1.565    4.348    0.306   -2.617    0.523    0.876    7.291    0.972    0.467   -0.687
X1==    5.770    0.968    2.810   -0.065   -0.955    2.281   -1.408    0.686   -1.387   -0.440    0.328    6.214    0.328   -0.502    0.327    0.080   -1.408    1.703    0.889    5.215    2.155    2.915    2.087    2.835    0.371    1.926   -0.366    0.770    1.641    2.557    3.524   -0.189
X2==    6.408    0.685    1.192    3.993   -1.707    2.995    1.104    3.216   -0.912    0.090   -1.359    3.993    0.133    0.932   -0.511    0.391   -0.878    3.407    4.782    5.600    0.696    3.629    0.750    1.534    0.824   -1.359   -1.431    1.137    4.442    0.380    0.133    3.630
CD1=       12        4        6        2        1        5        0        3        0        1        2       11        2        1        3        2        0        4        3        9        4        5        4        5        2        4        1        2        3        4        6        1
CD2=       13        4        4        8        0        7        4        7        1        2        0        8        2        3        2        3        1        8       10       11        3        7        3        4        3        0        0        3        7        2        2        6
TCATCTTAATCTTGCGACGGAAGAGTGGATCTTTCACAACCTAGATCCTTCTCAACAAATTCTGTTTTTGTGGCGCAACGAAGAGACTGTGGTCATCGGCCGCAACCAGAACCCTTGGACTGAGTGCAATCTTGCGCAAATGAAATCAGACAATGTTCACTTAGCACGCAGAACAACCGGCGGTGGCGCTGTCTTTCACGATTTAGGAAATACCAACTTCACATTCCTATCTCCAAAAGAATCTTATAAGCGTGAAAACAATGTGCAGATCATTTTTGATGCTTTGAAAACTTTCGGCATTCAGGGTGAAGCTTCCGGCCGGAATGATTTGCTGATCCCCTTCCATGATGGACCTCGCAAGTTCAGCGGCAGCGCATATCGTGAAAAGAAAGATCGTGCCTTCCATCACGGAACTCTTCTTTTGCACACCGATCTGACTCGCCTTGGAAATTATCTAACTCCAAATCCAAAAAAATTACAGGCGAAGGGGAAAGAATCTGTTCGCGCACGTGTGGCAAATTTGAATGAAGTGGCATCAGAAATCCGCCACGAACAGATTGTTGAAACCATGGTGGCTTCTTTTGAAAAATTCTATGGCGCCAAGGCCGAGATCGAGTCTTTGACGATGGCAAGCTTAAAAGAAATGCCAGAGCTTAAGACTCAGTACGACTCATTAAGTTCTTGGGATTGGTTGTATGGAAATACTTTAGAGTTCAGTCACAAGATGGATGAGTATTTGTCTTTGGGCTT
KOK=       110
KK=   80553  LL=   80912  Z=    5.22  JJ=   80523  DL=   360
A===      111      112      113      114      121      123      124      131      132      133      134      141      143      144      211      213      214      223      224      231      233      234      243      244      313      314      323      333      334      343      413      433
B===      222      122      422      322      212      412      312      242      142      442      342      232      432      332      221      421      321      411      311      241      441      341      431      331      424      324      414      444      344      434      423      443
RRR=    1.810   -3.490    0.261   35.789    0.006    0.908    2.980    3.873   -0.237    2.016   -0.006   -0.233    0.638    0.639    0.006    9.456    1.935    0.128   11.855    1.399    0.738    0.624    0.639   -0.932   -0.472   26.747   -1.236   -0.043    0.400    0.487   -1.393    0.602
X1==    1.646    3.473   -0.368    6.877   -1.289   -1.145    2.681    3.004   -1.145    4.594   -0.016   -1.143   -1.015   -0.907   -1.289    1.523    1.740   -0.144    3.940    0.634    1.975    2.089   -0.911    1.187   -1.076    4.980    1.975    0.098   -0.805    0.195   -1.015    1.195
X2==    1.100   -1.005   -0.711    5.204   -0.005   -0.793    1.112    1.289    0.207    0.439    0.371    0.204   -0.629   -0.704   -0.005    6.207    1.112   -0.885    3.009    2.207    0.374    0.299   -0.701   -0.786    0.439    5.371   -0.626   -0.443   -0.496    2.504    1.371    0.504
CD1=        4        6        1        9        0        0        4        5        0        6        1        0        0        0        0        3        3        1        5        2        3        3        0        2        0        6        3        1        0        1        0        2
CD2=        2        0        0        6        1        0        2        2        1        1        1        1        0        0        1        7        2        0        4        3        1        1        0        0        1        6        0        0        0        3        2        1
ACAAAGCATGGCATGATGCTTCTGACACAATCAAAAAAATCAAATACCCAATGTTGGCAGACCCGACATTCCAATTGACTCGCGCTTTTGGTGTACACATTGAAGAAGAAGGTCTTGCTTACCGCGGTACTTTCCTTGTGAACCCTGCTGGTAAAATCGTACTAGCTGAAGTTCAAGACAACGGTATCGGCCGTAATGCTGATGAGTTGTTCCGTAAAGTACAAGCAGCTCAATACATCGCTGCAAACCCAGGCGAAGTATGCCCAGCTAAATGGACTCCAGGTAAATCTACTTTGAAACCAGGTCTAGACCTAGTTGGTAAAATCTAATTTAGGTTTTCGTTTTCTTCCCCGCTGGCAA
KOK=       111
KK=   82233  LL=   82982  Z=    4.57  JJ=   81783  DL=   750
A===      111      112      113      114      121      123      124      131      132      133      134      141      143      144      211      213      214      223      224      231      233      234      243      244      313      314      323      333      334      343      413      433
B===      222      122      422      322      212      412      312      242      142      442      342      232      432      332      221      421      321      411      311      241      441      341      431      331      424      324      414      444      344      434      423      443
RRR=   15.409    2.047    0.787   10.637   -0.271   45.149    0.795    1.363    0.016   10.001   -0.020   -0.224    9.784    0.822    0.927   -0.592    2.201   18.798   13.298    0.628    0.567   -0.440   -0.472   -0.386   -2.426   -0.759   -0.874   -0.095    0.039    4.013   14.462    8.497
X1==    5.921    2.023    0.851    3.238   -0.745    6.978    1.009    1.473    1.073    1.579    0.059   -1.052    1.513   -0.701    0.916    0.417   -1.575    4.066    3.959   -0.895    1.813    0.979   -1.321    0.923   -0.635    2.239    1.813    0.600   -0.307    2.281    3.693    3.144
X2==    2.602    1.012    0.925    3.285    0.364    6.470    0.788    0.925    0.015    6.334   -0.339    0.213    6.469   -1.171    1.012   -1.419   -1.397    4.623    3.359   -0.702    0.313   -0.450    0.357   -0.418    3.820   -0.339   -0.482   -0.159   -0.128    1.759    3.916    2.702
CD1=       15        7        4        8        2       13        4        5        4        4        2        1        4        1        5        3        0        8        8        1        4        3        0        3        1        5        4        2        1        4        7        5
CD2=        6        4        3        6        3       11        3        3        2        9        1        2        9        0        4        0        0        9        7        1        2        1        2        1        6        1        1        1        1        3        6        4
CAATTGAAAGCGGATAAGATCTTGGTGGATAAACTTAAATCTTTGCCAAATGCTTCGATCATCACAAGCGCAAAAACTCAGAAAGTGATTGGCGACGGCCAAAAGGTCACGCAACTGGAGTACGTCGATCGCAGTTTAGATAAAACTGAAAAGATTGATCTTGATGGTGTCTTCGTTCAAATCGGTTTAGTTCCCAACAGTCAGTTCTTGAAGGACACGGTGAACTTAAGCAAGTTCGGTGAAATCATCGTCGATGAAAAAGGTCGCACCTCAGAAGCAGGCATCTATGCTGCCGGAGACGTGACAACAACTCCGTACAAGCAGATCGTGATCGCTATGGGTGAAGGTGCTAAAGCTGCCCTTGCCGCTTTCGAAGATCGTATGTACAAACACAATTAATCGAAATAAAAAAGGGACCTCGAAGGTCCCTTTTTTATTTAATTTGAAGCTGGTTTATATCTCACAAAGTTCGATCGAATGACCATCGGGATCCAAGACAATCGCCTTCTTTCCGTCCGGCATCTCTGTTGGGTCCAAAATACACATGCTGCCTGGAATTTTCATCAGCTCACCGACGGTGCGTTCTAAATCTGTAATTCGAAAACCTAATTGCAGGCTTGGAATTTGAGCTTTTTGAGCGTTTCTGATGGAATACAAAGAAAATTCGACTCCATTGTGAAGGGCGCGATGAACTTCACTTCCCTTATCAACTTTTGACGCTGTAAATTGAAAGCCGATTATTCCATAGAA
KOK=       112
KK=   83943  LL=   84332  Z=    9.82  JJ=   83403  DL=   390
A===      111      112      113      114      121      123      124      131      132      133      134      141      143      144      211      213      214      223      224      231      233      234      243      244      313      314      323      333      334      343      413      433
B===      222      122      422      322      212      412      312      242      142      442      342      232      432      332      221      421      321      411      311      241      441      341      431      331      424      324      414      444      344      434      423      443
RRR=   -0.345   -0.253    0.040   -1.055    0.136    7.424    4.695   -0.006   -0.093    0.449   36.023    2.682   -0.915   -1.145    0.136   -1.186    1.053   65.056    4.793    1.000   -1.310   -0.098    0.943   -0.909    4.196    0.962    0.886   -0.304    0.852    2.244   14.976    6.057
X1==    3.776    1.922    0.048   -1.049   -1.033    2.085    4.912    0.048    0.085    0.169    6.057    0.892   -0.943   -1.044   -1.033    1.085   -1.028    8.121    1.003   -0.915   -0.798    0.094   -0.906    0.967    1.169   -0.943   -0.798    0.275   -0.823    1.177    5.057    3.177
X2==   -0.091   -0.132    0.827    1.006   -0.132    3.561    0.956   -0.122   -1.093    2.653    5.947    3.006    0.971    1.097   -0.132   -1.093   -1.025    8.011    4.781   -1.093    1.641   -1.041   -1.041   -0.940    3.589   -1.020   -1.110   -1.104   -1.036    1.906    2.961    1.906
CD1=        5        3        1        0        0        3        6        1        1        1        7        2        0        0        0        2        0        9        2        0        0        1        0        2        2        0        0        1        0        2        6        4
CD2=        1        1        2        2        1        5        2        1        0        4        7        4        2        2        1        0        0       10        6        0        3        0        0        0        5        0        0        0        0        3        4        3
TCGGTTGTCGCGCATGAATACTTCCACAACTGGACAGGCAATCGTGTGACTTTGCGTGACTGGTTCCAACTTTCTTTAAAAGAAGGTTTGACGGTTTTCCGTGACCAAGAATTTTCTGCCGACATGACGGATCGCGGAGTGCAAAGAATCGAAGACGTCGATGCTCTTCGCACGGGTCAATTCGCTGAAGATGCGGGCCCTAATGCCCACCCCGTCCGTCCTGAATCTTGTATGGCGGTCGATAATTTCTTCACCATGACGATCTATGAAAAAGGATCTGAAGTGATCCGTATGATGCAAACGATTGTGGGAAGAAAAGGTTTCCGTAAAGGCATGGATGAATACTTCAAACGTCATGACGGTCAAGCCGTGACGACGGAAGACTTCGCC
KOK=       113
KK=   84633  LL=   85652  Z=    5.51  JJ=   84483  DL=  1020
A===      111      112      113      114      121      123      124      131      132      133      134      141      143      144      211      213      214      223      224      231      233      234      243      244      313      314      323      333      334      343      413      433
B===      222      122      422      322      212      412      312      242      142      442      342      232      432      332      221      421      321      411      311      241      441      341      431      331      424      324      414      444      344      434      423      443
RRR=   -1.309    6.587    8.650   23.976   -2.759   37.740    3.078   -0.323    0.022   -0.404   26.606   -3.377    5.948    0.111   -2.759   -1.708    1.742   67.623   19.600    2.841    2.487    0.294   -0.381    0.343    6.630   -0.036   -1.116    1.300   -4.167   31.863    3.093    2.334
X1==    5.687    3.256    4.480    4.077   -1.958    5.637    3.470    0.217   -0.070   -0.576    4.811   -1.340    0.659   -1.081   -1.958    1.071   -1.752    7.511    8.314   -1.782   -1.623   -0.325   -0.960    1.015    2.341    0.659   -0.998   -0.948    2.986    3.636    4.811    2.986
X2==   -0.230    2.023    1.931    5.881    1.410    6.695    0.887   -1.485   -0.319    0.703    5.531    2.521    9.022   -0.103    1.410   -1.594   -0.994    9.003    2.358   -1.594   -1.532   -0.907    0.397    0.338    2.832   -0.055    1.118   -1.372   -1.395    8.764    0.643    0.782
CD1=       16       10       12       11        0       13        9        4        3        2       11        1        4        1        0        5        0       15       16        0        0        2        1        4        7        4        1        1        7        8       11        7
CD2=        2        6        5       11        5       13        4        0        2        3       10        6       15        2        5        0        1       18        7        0        0        1        3        3        6        2        4        0        0       14        3        3
TTCGTGTTTAAAGGTCTGAAAGAACGCCCTGTTCTTTCTATCCTTCGTGAGTTCTCTGCACCGATCAATTTGCGTTGGGAAGCCAGCGAAGATGATTTGTACTTCCTTATGGAAAAAGACACGGACTCTTTCAACCGTCGCGAGATGGCGCAGAAATTGGGCTTGAATCTTCTTCACAACTTGATTGCTCGTCACCGTGAAGGCGCTCCGTTAACTATCGACAATCGATATTTAAAAGCTCTCAGTGCGACGATTCGTGATGCCGATATGGATCCAAGCTTCAAGGCAAAGATGCTTCAAATCCCAAGCCATGCTATCTTGGCGCAAGAAGAGGAAGTTTTAGACTCTGAAGCCTTCCACAACGCGCGCACGACCTTGCGCACGGCGATTGCGCGTGAAAACCGCACGCAGCTTTTGGATATCTATCACAAATACCACGGTGCCGATCCGAAAAGCCATGACCCGAAAGTCTTCGGCCATCGTGCTTTGAAAAATCAAGCCCTGCACTATTTAGCTGAGCTTCACGATCCAGAAATTTTGACGATCGCGAATAAGCAGTACTGGGAAGCACAAAACATGACGGACCGTATGACGGCGTTGATGATTCTTGCGGATACAGAATCTGAATTCCGCGATAAGGCTTTGAGTGACTTCTATAACAACTGGAAAAATGACTCTGTTGTTATCAATAAGTGGTTCACAGCCCAAGCTACGACCACAAGGAAGCAGACTTTGGAAGATGTGAAGGCTTTGACGAAACATCCGGCTTTCAATATCACAAATCCCAACAACGTGTATTCGTTGCTAAGAGCTTTCGGTGCGAACATCGTGCGTTTCAATGACCCTAAAACGGACGCTTACGAATTCTACGCGGATAAGATTCTTGAAATCGACGCGAAGAACCCGCAAGTCGCCGCTCGCTTGTGCGCGGCTTTCAACTTTGTCAAAAAGTTAGATCCGGTGATGAAAGAAAAAGCTATCAAGCAAATCAAACGCATGGTGGCGGTTGAAACTCTTTCG
KOK=       114
KK=   95553  LL=   96362  Z=    4.80  JJ=   95523  DL=   810
A===      111      112      113      114      121      123      124      131      132      133      134      141      143      144      211      213      214      223      224      231      233      234      243      244      313      314      323      333      334      343      413      433
B===      222      122      422      322      212      412      312      242      142      442      342      232      432      332      221      421      321      411      311      241      441      341      431      331      424      324      414      444      344      434      423      443
RRR=   61.657    6.159    3.093    1.791   -1.647    3.107    1.778    0.278   -1.288    0.676   -0.524   -1.604    1.499    2.423    0.348    0.268    1.462    1.862    5.506   -1.190    5.575    0.812    0.157   -0.425    4.161    1.499   -1.702    3.625   -1.346   25.594    7.571    1.839
X1==    8.749    3.543    1.516    0.648   -0.567    1.548    2.081   -0.368   -0.981    0.525   -0.591   -0.751    0.917    1.319    0.607   -0.349   -1.442    0.943    1.404    1.548    1.909    0.940    0.182    2.190    3.229    0.917   -0.813    3.704    1.190    6.062    3.178    1.190
X2==    7.047    1.738    2.040    2.762    2.903    2.007    0.854   -0.755    1.313    1.288    0.887    2.135    1.635    1.837    0.573   -0.769   -1.014    1.975    3.921   -0.769    2.921    0.863    0.863   -0.194    1.288    1.635    2.092    0.979   -1.131    4.222    2.382    1.546
CD1=       18        9        5        3        2        5        5        2        1        3        1        1        3        3        4        2        0        4        4        5        5        3        2        4        7        3        1        7        3        9        6        3
CD2=       15        6        5        7        8        5        4        1        4        3        3        6        4        5        4        1        1        5        9        1        5        3        3        2        3        4        4        2        0        6        5        3
TTTCTTAAAAACGAAGACTATGGAATTCAACGCCGCCGCGGGTTTAGGATTCCTTTTTGCCATGAATAAAAGCAGTAACGTTCTAGACACCAGCAAAATTTCCACAAATCAAACCATCGTGGTGTCTGCAGGAATGGACTATCATCTTAACCGCAACAATTTTATTCCGGTTCAACTTGATTACGCTATGTACCCGGACAACAACACATCTTCCGCAAAACAAATCATCCTTCGCGCGGGATATGGATTTAACTTTTAGTTAGGTTGATAATGAAAAAACTGGTTTGTGCAGCGCTTGCTCTGACAGCGATGGTGGTTTCTTTTAAACTGCTTCGCCCCAGTTCGTCCCTTGAAGGCTCGGGCTCTTTTTCATCTTTGAATAAAAACAAATATGCTCCCTTAAAGCTTCCTGCTTTTCCTAAAACCGGATTGAATCAATTCAATTCTCCCGCGGAAGTCGCGAATTTTTTAGAAAGTTATCACGAGCGCAAAGTTTTTGCCTGGGAGCCAGGTTATCCCATTTACATCCCCGCCTTTGACAGTTTCAATCGACCTTATTTTCGAAGTCACGAGCGCAGCCAGACGGCACCACTCGCCAGCGGATTTAAAAAATATCAACACGGCGTTTGGATGGACTTGCCCTTTGATATTTCCGCAGTGAAAAAACATTTTCCGAATTCCACCGTGGATGAGATCGCTTCCATGAACCGACAAGATCTGATCTGGGATCCGAAGATGGCGGTCTTTGATAAAGACGACATTCTTTACAGCGTCGTCCGTATCAAAACCAAAGACTCAGCGAACAAACAC
KOK=       115
KK=  105243  LL=  106292  Z=    6.77  JJ=  105243  DL=  1050
A===      111      112      113      114      121      123      124      131      132      133      134      141      143      144      211      213      214      223      224      231      233      234      243      244      313      314      323      333      334      343      413      433
B===      222      122      422      322      212      412      312      242      142      442      342      232      432      332      221      421      321      411      311      241      441      341      431      331      424      324      414      444      344      434      423      443
RRR=   38.027    0.021    2.058    6.988    0.068    0.361    1.954    3.073   -2.020   -0.159    9.974    5.043    0.760    2.626    0.001    1.156   -0.009    0.860    3.157   96.073    0.401    2.121   12.538   14.697    6.280   -0.304   -0.119    0.631    2.423    2.534   -0.656    3.934
X1==    4.240    0.038    2.000    3.555    1.804    0.917   -1.154    2.000    2.811    0.867    4.037    3.555    0.594    1.602    0.038   -1.609    0.017    1.110    2.893    9.756    0.535    0.893    3.404    3.490    3.095    0.594   -0.820    0.327    2.323    0.846    1.283    2.323
X2==    8.969    0.548    1.029    1.965    0.038    0.393   -1.693    1.536   -0.719   -0.183    2.470    1.419    1.278    1.640    0.038   -0.719   -0.494    0.775    1.091    9.847    0.751    2.375    3.683    4.211    2.029   -0.511    0.145    1.933    1.043    2.994   -0.511    1.693
CD1=        9        3        5        8        6        4        1        5        7        3        8        8        3        5        3        0        3        5        9       18        3        4        8        9        6        3        1        2        5        3        4        5
CD2=       24        5        6        7        4        4        0        7        2        3        7        6        5        5        4        2        2        4        4       21        4        6        8        8        7        2        3        6        4        7        2        5
AAAACTTGCGCAGTTTGATTTAAACACGGAACGCGTTGAAAAAGGTTTAGCGACTGAAATTGGCGAACGCGGTGTGAATCTTTCCGGAGGTCAAAGACAGCGCGTGGGACTGGCGCGCGTTCACTTTCATAAGGCCCCGGTTTTACTCTTGGATGACTGTTTGAGTGCCGTTGACGTTGACACCGAACAAAAACTTTTTGAACAACTTTTATTAGGGGCTTGGGCAGAGCGCACGCGCCTTCTGGTCACTCACCGCTTGAGTGCGCTTCACCAAGTGGACCGTATTTTATTTATGGAAGAGGGGCAGATTGTAGATTCGGGAACTTTTGAAGAACTTTTGGGAAGGAATCAGAAATTCCGTGAATACACGACAACCGTAGCCAAAGAAGCCACGCAAAAGACAGAGGTGAGTCATGTCTAAGAAAAAAGTGACAAACCCCAGCGTGAAAGCGAAATACCTTTCTGACGGTGAAGTCCGCAAGGAAGGTGGTTATAGCCAAAGCCTGTACGAGACCTTGCGTTTCTCCTACGGTCCTTTTCTTTCGCGCATCCTGGTTTGCCTTTTCATCGGCTTTATCGGGCGCGGTCTGCTTTTAGCCAACACCAACGTCATTGGTTATTGGGTAGATAATCTTGTTGGTAAAGAAACGCCTTTGAGCGGTTTCACCTCAGTGCAGTTTATTGTTCTTTTAGGGGTCATGGCGGCAAGTGGCTTTGTGATGACTTTGATATTCCGTGTGGGATTTTCAAGATTGTCAGCCAAAGCGATCTCGAGCTTTTACGATGAGGTGACTTTAAGAACGTCGCGCCTGCCGATGAGTTTTTTTGATAACACTCCCGCAGGACGTATCATCACCCGCTTTTCCAGTGATTACGGCAATATCTTCAGATTGTTCGGTGGCCCCTTGGCCGAATTTATATCCATCATTTTTGATCTTAGCATGATGGTGATTTTAATCACGGTGGCTAATCCCATTTATCTGGTGTTCGTTCTTTTCATTGGTGTGATGAACTTCTTGGTTTATAAACTCAACCAACAAAAACTGCGCA
KOK=       116
KK=  112833  LL=  113582  Z=    5.46  JJ=  112743  DL=   750
A===      111      112      113      114      121      123      124      131      132      133      134      141      143      144      211      213      214      223      224      231      233      234      243      244      313      314      323      333      334      343      413      433
B===      222      122      422      322      212      412      312      242      142      442      342      232      432      332      221      421      321      411      311      241      441      341      431      331      424      324      414      444      344      434      423      443
RRR=   42.029    5.675   -0.428    3.192   -0.354   37.395    0.026    1.484    0.134    0.427    1.077    0.083    9.321    1.150    0.001   -1.661    0.392    7.797    7.981   -0.911   -1.457   -0.378   -0.074    0.001   11.958    3.571   -0.442   -1.382   -0.159   -2.730    2.078   19.539
X1==    6.623    2.371   -0.289    2.655   -0.568    4.557    0.026    1.002   -1.511    0.852    3.463   -0.100    3.463    0.489    0.020   -0.837   -1.413    2.076    2.405   -1.511    3.333   -0.400   -0.400   -0.265    3.076    1.881    1.011    1.364   -0.204    2.520    1.881    4.337
X2==    6.346    2.393    1.481    1.202    0.624    8.206    1.018    1.481   -0.089    0.500    0.311   -0.827    2.692    2.354    0.034    1.985   -0.277    3.756    3.318    0.603   -0.437    0.945    0.185   -0.003    3.888    1.898   -0.437   -1.014    0.780   -1.083    1.105    4.505
CD1=       15        7        2        6        2        9        2        4        0        3        6        2        6        2        3        1        0        5        5        0        6        1        1        1        6        4        3        3        1        4        4        6
CD2=       13        7        4        4        4       14        4        4        2        2        2        1        5        5        3        5        2        8        8        3        1        3        2        2        6        4        1        0        2        0        3        6
ACATCCCAAGTGTGTTTAACGACGAAGAGTTTTTTTCCGGCTCCTCACCTGCGCCATATCTATGCTTACTTTACAGAAAACAAACAGATCGTGGATATTTCTGGCTGTGATGAAACGGCAGACTATCTGCACTCGATTGATGTTATGAAGATGATCGAAGATGGCAATGCCGCTTGGGAAAATCTTGTGCCTGCCAGCGTTCGTGACCTTATCAAAGCAAAGCAGCTTTTCGGCTATAAAAAGTAAGATGTCTTAATTGAGGCCTTTTTTACGACGGGCTTTGTGGTCATAGATCACGTAGCCCAGGATGATCATCGACGAGATGAAGACAATCCCAAAGATGATCTCAATATTGTAGATAAAATCAAGAAGCCTAAACATCAAAGAGTTGATCGGCTTATACGTATTTTAAGTAAACCTCACAAATGCTATAAAGACCAATTCCTAACAAATTGTAATCATGTGCTCCAATGAAAAAGCCCCTTCTTCAGGGGCTTTTTGGTAATTCTACTCTTGGGTCCTGTTCTGCAAAAATTCAATCAAACACTGAACAGGTTGTCCGCTTCCTCCGCTGGAGGTCAAAGCTCCTTGAGCTTTGTCAGACCAAGCGTACACATCTAAGTGAGCCCATTTTTTCCCACGCACGAATTTTTGCAGGAACAAGGCCGCTGTGATCGCACCTCCAAAACCGCCGCCCGAATTTTTGAAATCCGCAAACGGTGATGATAAATCACCAAAGTATTTATCAAA
KOK=       117
KK=  116883  LL=  117572  Z=    8.05  JJ=  116763  DL=   690
A===      111      112      113      114      121      123      124      131      132      133      134      141      143      144      211      213      214      223      224      231      233      234      243      244      313      314      323      333      334      343      413      433
B===      222      122      422      322      212      412      312      242      142      442      342      232      432      332      221      421      321      411      311      241      441      341      431      331      424      324      414      444      344      434      423      443
RRR=   51.109    1.951   -0.717   14.489   -0.911    7.786   -1.176   -0.382    0.049    1.512   -0.223    0.736    0.120    0.704   -1.441    0.072   -1.322   24.747    9.541   -0.939    0.153    4.265    0.162   -1.417    0.387    1.462   -1.016   -0.221    1.131   17.104   -0.403   21.474
X1==    8.368    1.648    1.575    2.048   -1.791    3.488    1.929    0.303   -0.035    1.052    0.942    0.196    0.182   -0.641   -1.217    1.374   -1.489    4.946    2.448    0.670   -0.299    2.164   -0.361    3.659    0.270    0.942   -0.299   -0.083   -1.080    4.532    1.701    4.532
X2==    6.108    1.183   -0.455    7.075    0.509    2.232   -0.610   -1.260   -1.401    1.437   -0.237    3.756    0.658   -1.097    1.183    0.052    0.888    5.003    3.898   -1.401   -0.514    1.971   -0.450   -0.387    1.437    1.552    3.402    2.662   -1.047    3.774   -0.237    4.739
CD1=       20        6        5        6        0        7        5        3        2        3        3        3        2        1        1        4        0        8        5        3        1        4        1        6        2        3        1        1        0        6        4        6
CD2=       10        4        1       10        3        5        1        0        0        3        1        6        2        0        4        2        3       10        8        0        1        4        1        1        3        3        6        4        0        5        1        6
TGGGCGCAAGCTTACTCGTCTCTTCTTCCCCCACAAAATGAATGGGATGAAACCAACTGGGACGAAAGCGAACTCACGAAAAAGAAATTCAAAGATCTTCTAAAAGAACAACACAAACAAAGACAGTCGGATGAGTTTTACTCTTTCGGTATCTTCCGCAAAGACGACGGCGTTCTTTTAGGCCGAGTCACACTGATGGATATCTCACGCGGCATTTTTCAAAACGCCTACTTGGGATATCAAATCTTCAATGTGTATTGGGGCAACGGCTATGCGCAAGAGGCCTGCAAAGCCGCGATGCAGTTGGCATTTAAAAATCTAAAACTTCATCGCATTGAGGCCGGGATTTCGCTGACGAATAAAAGATCCATCAAAACCGCCAAAGCTTTGGGTTTACGCAAAGAAGGTGTGAGCAAACGTCGCTTGCACGTGAATGGCAAGTGGACCGATATGGAAATCTGGGCGCTGACGAAGGAAGAGTTTTAATTCTTCCTTCTATTGGTATCGATCGACCAGAAGACATTTTCTTTAAATTCAGAAGTATACACACGAATGGAAATCAAGATGAAAGGGCGAGGGTTTTCATCTTCTTTTTTAAACACTCGCGAGAAAAAACTTTTTACTTTCTTCCAAAGATTTCGAAACAAGCTTGAGAAACTTAGGTTTAAACTTGCGGCCTCTAAAGGGATT
KOK=       118
KK=  125043  LL=  126092  Z=    5.47  JJ=  124923  DL=  1050
A===      111      112      113      114      121      123      124      131      132      133      134      141      143      144      211      213      214      223      224      231      233      234      243      244      313      314      323      333      334      343      413      433
B===      222      122      422      322      212      412      312      242      142      442      342      232      432      332      221      421      321      411      311      241      441      341      431      331      424      324      414      444      344      434      423      443
RRR=   15.339    0.296    0.577   20.338   -0.355   -1.356    0.004    1.455   -0.315   -0.424    1.475   15.684   -0.280    0.083    1.158   -0.122   -0.071   31.830    0.605   32.051   11.061   21.833    1.887    1.375    0.333   -0.187   -0.269    1.337    6.253   16.462   -0.534   -0.384
X1==    3.553    1.213    1.647    5.047    1.213   -0.541    0.128    1.003    0.641    1.019    1.112    3.071   -0.211    1.881    0.625   -1.131    0.128    7.325    0.373    4.775    2.436    4.991    4.385    0.839    1.666   -1.533   -0.529    1.035    2.456    5.110    1.112    0.464
X2==    4.317    0.244    0.350    4.030   -0.293    2.509    0.030    1.451   -0.492   -0.416    1.327    5.107    1.327    0.044    1.853    0.108   -0.557    4.345    1.619    6.712    4.541    4.375    0.430    1.638    0.200    0.122    0.509    1.291    2.547    3.221   -0.481   -0.827
CD1=        8        5        5       10        5        2        3        4        4        4        4        7        2        5        4        1        3       17        4       11        7       11       10        4        5        0        2        4        6       10        4        3
CD2=       13        4        4       11        3        7        3        6        2        2        5       13        5        3        7        3        2        9        5       14        9        9        3        5        3        3        3        4        6        7        2        1
CGATCTTGCGGAAAGCGGTTCCGCAGCTGAGTCTTACATGGCTCAAGGTGATTATGACTTGGTGATCTTAGATGTGATGCTTCCTGATCAAAGCGGTATCGATACCGCTCGCCATATTCGTCGCGATGGTTACGAAGGACCAATTCTGATGCTCACTGCTCTTTCAACGACGAAAGACAAAGTAAATGGTTTGGATGCCGGCGCTGACGATTATTTGACGAAGCCGTACTCTTTTGACGAACTTCACGCCCGTGTGCGTGCGCTTCTTCGTCGTAAGGGAAGTGCGACGAATGGAAGTCATTCCAACACTTTGAAATATGCGGACTTAGAGTTGGACTTGATTCAAAGAAAAGCCCGTCGCTCGGGCCAGGAGATTTCTTTAACCACGAAAGAGTTCGCTCTTTTAGAATACTTTATGCGCAACCCGGAACGTCCTTTAGGACGTGTTTCAATTGCGGAGCACGTGTGGGACATCCACTTTGATTCAGAGAGCAACGTGATTGACGTTTACATCAATCTATTGCGTAAAAAAATCGACGCTCCCTTTGCGAAGCGCTTGATTCACACAGTGGTCGGCACGGGTTATGTTCTTAAAGAAAATCTATAAATTTCTTTCTAGCTTCAGTATCCGTCTTCGCCTGTCGTTGATCTTCGTTCTGATTTTTGGAGCGACCACGATCTTTTTTAACATGTTCCTTTTCAAAATGATGATCGACACCCTTCAACAGGATTTCGACGATGCCCTCTTCAACTATTCGGTCGACGTTTCTGAGGGAATTGAAATCGGCGTAAAAGGAGATCTCAGCTTTCCGCCCCTGCGTTTAGACCATGGTAAAATTCTTCCCTTCCCGCTAGGAACCGCGTTGATTCAAGTGCGCCACAGTTCTGGCGCCGTCTTGGCGCGCGTAGGGAACTTTGGTGAATTCAATCCGCCTTATAAAAAAGATTTTCAACGCATCTGGGCCGGTGATGAAGCCACCTACCGCACTATTGAACACATTCGAAATATCCCCTCTGCCGAAGCGGACTCTTACCGACTGATTTCTTTTC
KOK=       119
KK=  127293  LL=  127892  Z=    5.84  JJ=  126723  DL=   600
A===      111      112      113      114      121      123      124      131      132      133      134      141      143      144      211      213      214      223      224      231      233      234      243      244      313      314      323      333      334      343      413      433
B===      222      122      422      322      212      412      312      242      142      442      342      232      432      332      221      421      321      411      311      241      441      341      431      331      424      324      414      444      344      434      423      443
RRR=   56.372    0.301    0.157    0.930   -1.652   -1.088   -0.486   -1.460   -0.760    0.614    1.364   -1.272   26.900    0.918    3.243   -1.088    0.822   13.228   -0.697   13.429    5.193   -0.427   -1.683   -2.074    5.223    0.089   -0.386    0.546   -0.003    8.849   -0.619   14.682
X1==    9.705    0.589    0.146    1.200    1.968    0.854    0.350   -1.356    1.596    0.359   -1.155   -0.431    4.109    0.844    1.278    0.854   -1.261    3.012    1.113    3.823    1.922    1.432   -1.169   -1.074    1.975   -0.278   -0.474    3.183   -0.127    1.762   -1.155    3.651
X2==    5.808    0.511    1.076    0.775   -0.839   -1.274   -1.387    1.076   -0.476    1.712   -1.181    2.954    6.546    1.087    2.537   -1.274   -0.652    4.392   -0.626    3.513    2.701   -0.298    1.439    1.930    2.644   -0.322    0.815    0.172    0.021    5.021    0.536    4.021
CD1=       16        3        2        3        5        3        2        0        4        2        0        1        6        2        4        3        0        6        3        7        4        3        0        0        4        1        1        5        1        3        0        5
CD2=       11        3        3        3        1        0        0        3        1        3        0        6        9        3        6        0        1        7        1        6        4        1        3        4        4        1        2        1        1        6        2        5
GAAACTAAAGCTCCAGCTAAGAAAAAACACGCTAAAAAAGTTGAAGCTAAAGCTGAAACTAAAGAAGCTGCTCCTGCTGGTCACTAATTCCTTTACGGAATTAGCGAGCGCATAGCTTTCTAAGTTAAAAGGGAACCTCGCGGTTCCCTTTTTTATTTCTTAAGCTCTTCACACTCTTTCGCAAAACTTTTCCAGAATCCTTGAATCAGCTCTTTGCTCTTCGGATCCGTCAGCGTGCCCTTTTCGTCAAAGGCCTTAGAAGCATTAAAATAAAATTCAGGCTGACCCATTGTCGGCATATTTAAATACGCCAGCACCTGACGCAAATGATGTTGAGCGCCGAATGTTCCAATATTTCCAATGGAGGCCCCCATCACCGCCGCGGGCTTTTTATCCCACAGGTTTTGTCCATAAGGGCGGGAACCCCAATCGATGGCGTTTTTTAAAACTCCCGGAAAACTGCGATTGTACTCAGGCGTGATAAAGAGTGCAGCGTCGGCCTCTTTGATTTTATTTTTAAACTGTTTTGCGACTTCAGGTGGATCATTTTCTAGATCCTGACTAAAAAACGGCAGCGTGGCGATATCAAAAGTGTCTATC
KOK=       120
KK=  144993  LL=  145802  Z=    6.33  JJ=  144663  DL=   810
A===      111      112      113      114      121      123      124      131      132      133      134      141      143      144      211      213      214      223      224      231      233      234      243      244      313      314      323      333      334      343      413      433
B===      222      122      422      322      212      412      312      242      142      442      342      232      432      332      221      421      321      411      311      241      441      341      431      331      424      324      414      444      344      434      423      443
RRR=   40.698   -1.385    0.040    3.760    0.044   35.796   -0.449   -0.448   -0.010    0.198   -0.548   -0.638    7.299   -2.728    0.285   -0.767    0.752   44.548    9.070    0.353    1.995    0.940   -0.017    9.592    3.013    2.031    1.446   -0.109   -3.067    2.608    1.392    8.629
X1==    7.873   -1.122   -0.170    0.907    0.069    7.702    2.422    0.502   -0.037    0.314    0.877   -0.986    2.369   -1.452   -0.527    2.073   -0.881    5.252    4.062    1.370    0.448   -1.297    1.045    3.013    1.109    2.369    1.280   -1.073    2.383    0.619    1.623    3.265
X2==    5.169    1.234   -0.236    4.144    0.642    4.648   -0.185   -0.892    0.257    0.629   -0.625    0.647    3.082    1.879   -0.541   -0.370   -0.853    8.483    2.233    0.257    4.453   -0.725   -0.017    3.183    2.717    0.857    1.130    0.102   -1.287    4.215    0.857    2.643
CD1=       17        1        2        4        3       13        6        3        2        2        3        1        5        0        2        5        1        9        8        4        2        0        3        6        3        5        3        0        4        2        4        5
CD2=       11        5        2        8        4       10        2        1        3        3        1        3        6        4        2        2        1       17        6        3        9        1        2        6        6        3        4        2        0        7        3        5
CTCTTTATGAGCGACAAAGATCAAAAATTTCACGAATACGATGGCATCATAGAACATGACAACCCACTTCCTACTTGGTGGCTGTGGACGTTCTTTTTGACAATCATCTTTGCTTTTATCTACTACATTCATTACGAACTTGCGGGGGGACCAACCCTGCAAGATGAATTGAAAGTCGCGATGGCCGAGATCGAACAGGGAAAATCTTTGGCGCAAAGCTCAGCTCCGCTCGAGACGGAAGAAAGTCTTGCTGAAGATTTCAAAAAAGACGGACTTATCGATGTGGGTGCCGCGCAATTCACAGCAAAGTGTGCGGCTTGCCACGGCCAACAGTTAGAAGGCATGATTGGTCCGAACCTAACCGATAAGTTCTGGATCCACGGAAAAGGGACTCGTCTGGATATCGTTAAAGTGATTCGCGATGGTATTCCTGAAAAAGGAATGCCACCATGGGGACCTGTGCTTAAAAAAGAAGAACTCTATGCCGTCAGCGCTTACATCCTTTCTAAAAAGGGCTCAAGCCTTAAAGGAAAAGAACCGCAGGGCGAAGCGATAGAGGATTATTTGAAATAGGTAGTTTTATGAACAGACTGGATCCAGGAAAATTAACGAGTGTTGATGAAAATGGCGATCGCCTCTATTTAATCCCCGCAGAAGTGCGTGGATTTTTCAGAAAGCATCGCACCTGGAGCCAGTGTGTTTTATTATTGATTTTTTTGCTTCTTCCTTGGACCAGTATCAACGGTCATCAGACCATTCTGATTGATATTCCAAAAAGAGAGTTTGCGCTTTTTGGAATCCTTTTTCGCT
KOK=       121
KK=  150183  LL=  151352  Z=    4.78  JJ=  150183  DL=  1170
A===      111      112      113      114      121      123      124      131      132      133      134      141      143      144      211      213      214      223      224      231      233      234      243      244      313      314      323      333      334      343      413      433
B===      222      122      422      322      212      412      312      242      142      442      342      232      432      332      221      421      321      411      311      241      441      341      431      331      424      324      414      444      344      434      423      443
RRR=   30.858   -0.096    6.882   18.832   -0.792    0.531    3.338   -0.061   -0.682    1.455    0.507    3.524    3.553    0.149   -0.083    1.016    1.074   21.527   14.168   18.394   -1.003   14.087    7.421    4.809    2.297    1.579   -0.025    4.450    8.652    2.160    1.900   -0.218
X1==    5.237    0.440    2.421    4.572   -0.556    0.219    1.702   -0.065    1.284    0.743    1.693    2.956    2.269    0.249   -0.058   -1.912    0.548    4.497    3.925    3.414    1.065    3.913    2.061    1.163    1.807    1.693   -0.074    2.763    3.285    0.820   -1.187    2.052
X2==    5.892   -0.218    2.843    4.120    1.424    2.428    1.962    0.940   -0.532    1.957    0.299    1.192    1.566    0.600    1.424   -0.532    1.962    4.787    3.609    5.388   -0.942    3.600    3.600    4.134    1.271    0.933    0.338    1.610    2.634    2.634   -1.600   -0.106
CD1=       16        5        9       12        3        4        6        4        6        5        6        9        7        3        4        0        4       11        9       10        5        9        6        4        7        6        3        8        8        4        1        6
CD2=       13        3        7       10        6        7        7        4        2        5        3        5        5        4        6        2        7       12       11       12        1        9        9       11        4        4        3        4        6        6        0        2
GTTGAAGCCCAAAAAACCGGCGAATCGTGATCGTAAACCGAAAGACGATTTTTTAGCTTAGTGACCGGGTCCTGCTCACCTACGCAGGGGATGCATCCGTGTCCCCTGCACTTTTTCGAATCACAGAAACAAAAGAACAAGGAATAGTCTGAAGGATGAGGGGCTTTCCGTTTTCTTGTTTTTCAATCAACTCTAAAAAGTCGTAGCCTAAATCATTCTCTCGAACGAAGACCATGAGGCCTCCGACTTTGAGTTGATCAAATAAGATATTAGGAAATTCAGCGGAGCCCGCAGTGAAAATCACCCGGTCATAAGGCGCTTCGGACGTGTCGCCCTCGAAGCCATCCCCCAGTTTTACCAGCGCATTGAAGATTTTATTCTGCTCTAGATACTTTTGCGCCCGCACGGCCAATTCAGGAATCACTTCCACCGAAACAACTTTTCCGGTTTCGCCCACAAGGTAGGCCAACATCGCGGTATTCCATCCACTGCCCGAACCCAACTCGAAAACACGGTGCCCCTGTTGCAGGTTCATCATATCTAAAATTTTCAACACGAAGCTTGGTTGAGAAATCGTGGACAAGAACGGAGGCTTATTCCAAAGAAGCAACGGATGATCCGAGTACGCCTCAGCAACTGTGTATTCCGGCACGCAGAGATGACGTGGATAACGGTAAAATGCTTCTACCACTTTCTCTGAAAGAGGAAGTGACTTATCCAAGACACGCTTTTGATACTGCTCGATTCGCGTAGGCATGATTAAGCTTGCAATGTTTTTGGCGAAGGAACAAGCTTGTATCATGACACTGACTCAACTGGAATACATTCTTGCTGTCGCCGATACGGGAAGTTTTAGCCACGCCGCCCGCCAATGCCATGTCACACAACCTACATTGAGCATGCAGATCCAAAAATTAGAAGAAGAACTTGGCGTTGTTCTTTTTGATCGCACCAAGCAACCGATTAAAGCAACGTCTATCGGCGAAGAAATTGTTCTGCAAGCCCGCCTTGTTGTCCGGGATGCGCAACACTTAAAAGAAATCGTCGATGATGCAAAGGGCACATTAAAAGGTGAATTGCGTATCGGCATTATTCCAACCCTGGCACCTTACCTTCTGCCCCTCTTTCTAAAGAAAATGAAAGATCTTTATAAAAACCTTCATCTGACTT
KOK=       122
KK=  164733  LL=  165062  Z=    7.45  JJ=  163983  DL=   330
A===      111      112      113      114      121      123      124      131      132      133      134      141      143      144      211      213      214      223      224      231      233      234      243      244      313      314      323      333      334      343      413      433
B===      222      122      422      322      212      412      312      242      142      442      342      232      432      332      221      421      321      411      311      241      441      341      431      331      424      324      414      444      344      434      423      443
RRR=    3.745    0.015    0.207    1.141    0.372   64.187   -0.004    0.207   -1.072    0.530   -0.365    3.393    0.043   -1.310    1.182   -1.814    0.001   18.887   -0.044   -0.921   10.659    0.067   -0.791   -0.149   -1.211    3.765   -0.755    0.325    0.325    3.448    0.858    0.184
X1==    1.287    0.034    0.341    0.359   -0.966    7.107   -0.868    0.341    1.107   -0.609    0.408    2.359    0.408    1.424   -0.966   -0.893    0.132    4.408   -0.164   -0.893    3.175    0.198    1.198    0.220    1.391    3.408    1.175   -0.563   -0.547    2.453    0.408    0.453
X2==    2.911    0.453    0.608    3.181   -0.385    9.031    0.004    0.608   -0.969   -0.871   -0.895    1.438    0.105   -0.920   -1.224    2.031    0.004    4.285    0.265    1.031    3.357    0.339   -0.661   -0.679   -0.871    1.105   -0.643   -0.578   -0.594    1.406    2.105    0.406
CD1=        2        1        1        1        0        8        0        1        2        0        1        3        1        2        0        0        1        6        1        0        4        1        2        1        2        4        2        0        0        3        1        1
CD2=        6        2        2        5        1       10        1        2        0        0        0        3        1        0        0        3        1        5        1        2        4        1        0        0        0        2        0        0        0        2        3        1
TGCGATTGTTGAGATGAAGTCTCCATCCAGATCTCCTTTTTTTCTTAGCACGATCATGCTTGGAAAAAAGGAGTCTGAGGATATGTAACTCTACAGAGAAATTTCAGGATCGTTTTCCGCGGACTTATCCAAATCATCGAAGAAGGAAAGATTTCTTTCTTCGATGATCTTTCTGGCCTCGCGCGACTGAGAGCCCTTTGTAGAAACCAGTTTGTTTTTGAAAGGATCGATCTTACTGATATTGAAATCACGGACGCGCTCTTCTGCCACCTTACAGTATTCTTGCGCGATGTCGATTCCGATGTACTGTCGTCCCAGTTTTTTCGCAGC
KOK=       123
KK=  166353  LL=  167162  Z=    6.58  JJ=  166083  DL=   810
A===      111      112      113      114      121      123      124      131      132      133      134      141      143      144      211      213      214      223      224      231      233      234      243      244      313      314      323      333      334      343      413      433
B===      222      122      422      322      212      412      312      242      142      442      342      232      432      332      221      421      321      411      311      241      441      341      431      331      424      324      414      444      344      434      423      443
RRR=   21.364   12.130   -0.676   44.164   -0.033    0.438   -0.138   -0.676   -0.107   -0.918    0.004   -0.369    1.781    0.415    0.531    0.236    0.117    5.401   18.591    6.625    2.062    6.879    6.972   -0.317   -0.899    9.088    0.405    3.682    6.818    7.162    0.004    1.323
X1==    2.787    3.313    0.686    9.774   -0.407    1.326    1.063    0.686   -0.066    1.111    0.137   -0.201    2.379   -0.744   -1.026   -0.763   -0.901    1.260    5.510    4.112    1.054    3.035    1.564    0.605   -0.478    3.126   -0.511    2.446    3.836    2.156    0.137    1.316
X2==    7.666    3.662   -0.986    4.519    0.080    0.331   -0.130   -0.986    1.611   -0.826    0.029    1.837    0.749   -0.558   -0.517   -0.310   -0.130    4.288    3.374    1.611    1.956    2.266    4.459   -0.525    1.879    2.907   -0.792    1.506    1.777    3.321    0.029    1.005
CD1=        7        8        3       17        2        4        4        3        2        3        2        2        5        1        1        1        1        4       11        8        3        6        4        3        1        6        1        4        6        4        2        3
CD2=       16        9        1        9        3        3        2        1        5        1        2        5        3        1        2        2        2        9        7        5        5        5        8        1        5        6        1        4        4        6        2        3
TCGCCCCAAAGTTTGAAACTTGGATCATTATCCAAAAGCCCGTCGCTGAAGTTTTTGATGCTGTTTACAATCCGACGAAACTCAGCGGCTATTTCATCACTGCGGGAGCGACAGGGCCTTTGGAAGAAGGAAGTACGGTGCAGTGGGAGTTCGCAGATTTTCCTGGCGCATTCCCCGTGCGCACTAAAAATGTTTTGAAAGATAAGCTGATTGTTTTTGAATGGGGTTCTGCAGAAGGTGGAAAAGACAACCGCGTTGAATTTGTCTTTGAGCCTTTAAATGCCAAAGAAACTAAAGTCACCGTCACTGAACTCGGATGGAGTGAATCCCCCGAAGGCATGAAAGCGGCATTTGGAAATTGCATGGGCTGGTCGCAGATGATTTGCGCGATGAAAGCCTATCTTGAATACGGCATCAACCTTCGCAAAGGTGCTTACAAAGCGATTTCGCCTTAGGTTTCAAAAAAATGCAGGGTTTTAGAAAGGATTCAGTATGAAGTTGTTAATAACTTTCGCACTCACGTTTCTTATCTCTGCGTCTTCTTACGCCACTATTTGGAAGTGTCAAATTCGGCTTCCCAATGGGCAAGCCTCCATTGATGAATTGCGTATTTCATTTAATAATAAGCTTGAAGAAATCGGCGTGTATCGTCCCGACCCGTTTGGATTTGGACGCTATAAAGTCGAAACCCTTTTTGCGGATTTTTCGAGAAACCGCGCAGGCTTTCAAGTCAGCCAATGCGAACACGACATTGCCAGTGTGTATCCGGAAAGCCAGCAGATTTTTGTACAGTCTGCTTGCAAGTCGCAA
KOK=       124
KK=  168153  LL=  169202  Z=    5.02  JJ=  168123  DL=  1050
A===      111      112      113      114      121      123      124      131      132      133      134      141      143      144      211      213      214      223      224      231      233      234      243      244      313      314      323      333      334      343      413      433
B===      222      122      422      322      212      412      312      242      142      442      342      232      432      332      221      421      321      411      311      241      441      341      431      331      424      324      414      444      344      434      423      443
RRR=   62.361   -0.068   -0.086    2.816    0.032   -0.500    2.460   -0.086   -1.495    3.493    0.397    6.958    0.107    6.473    0.131   -0.951    0.502   17.702   30.649    1.490   -0.726    0.789   -0.160    4.627   -1.472    2.779   -2.216   -0.790   -0.314   15.305   -1.555    8.333
X1==    6.144    0.076   -0.188    1.603    0.076   -0.271    1.189   -0.188   -0.810    1.561    0.369    3.962    0.369    4.302    0.076   -0.810    0.604    3.842    4.422    2.964    0.924    2.641   -0.102    0.878   -0.476    2.578    2.820    0.686   -0.268    4.264    3.131    2.322
X2==   10.150   -0.895    0.457    1.756    0.415    1.846    2.068    0.457    1.846    2.238    1.078    1.756    0.291    1.505    1.726    1.174    0.831    4.608    6.932    0.503   -0.786    0.299    1.567    5.269    3.093    1.078   -0.786   -1.152    1.168    3.589   -0.497    3.589
CD1=       24        5        5        8        5        3        5        5        2        7        4       13        4       10        5        2        4        8        8        9        4        6        2        3        3        8        7        4        2        9        9        6
CD2=       14        1        2        4        3        5        6        2        5        4        3        4        2        4        5        4        4       12       18        3        1        3        5       12        5        3        1        0        3        6        1        6
CTTCATATCCAACGCGACTTCGGCAGAAGGTTTGATTTCGCGAAAGTTTTGTTCGATCCATTGAATTTGGCGGGTGAAAGATGTCATCGCTTAAGGCTAAAAAGCTTTCGCCTCACAGTCAAATGGACGCTCGTGACACAGGGTCTCGTAGTGCTTGTAAAGACGTCTATGACTTTAAACGCACCGCTTTTGCTAAAAGAAATACAACGGCGCAAGAGACAAAGGCCGCGGCCCCCAACCCTCCGCCAACATCTTTGACCATCGGAACTAGAAATGAATAAATCAATGCAAAGATCACGCTGGAAATCAAAACTCTTTTTTTACCCATTCTAGATTTATCTGTCATACCCACAAAGGTCGCCCCGAAGAAGGCGGCCTGTAGTGTCGTTACAAAGGTCTGCGGCCATAGACTGACTATCAAGGCAAAAAGCAAAGTGGGACCGCTCGATGCTCGCACTGTAGAGATCCGCTTTTCATGAATAAGATAAAAGGTTGTTTGCGCACCCAAAATAGAAACCAAGATCACAGTTAAAAGAATCACAACCAATACCTCAGTGCGATTCCCAACAAAGAAGACACAAAAGCTATGAAGCCCAGACGACCGCCCAAACCTTTAAAACGAGCCCCCAAGCAAAAGTAAATTGTACTGCCGACAACCGACACCAATAAAATCTGCCACAACCCTGCATCGACAACTCGAGAACCCATGGCAACAAAGGCTCCCGTATAGACCAGGGCGTGAATGTGGGCACCCTCTATGCGTTTAGTATCAGGGATAAAAGTACCCAAAAGACCCGTTAAAGAAGCCGCAACGACAGGCGTCCATTTAAAATGCGATTGCAGATAAAAACAGAAAAAACAGCCGCCAAAGAAAGTGAGAAATTTCAGAAGCCAAAGTTCGAAGTTTCGCAAGGTCGCAGTCATGAAGGTCCTTAAGAATCATCATCTTTGGACAAGGCGGACAAAACAGCAAGTTTTTTTTGATTCTTATCCTTTTAGAAACAGGGAAGATTTTCTAAGCCTCCATTGCAAGCTGGCTTCAGATTCTAA
KOK=       125
KK=  171003  LL=  171842  Z=    5.61  JJ=  170823  DL=   840
A===      111      112      113      114      121      123      124      131      132      133      134      141      143      144      211      213      214      223      224      231      233      234      243      244      313      314      323      333      334      343      413      433
B===      222      122      422      322      212      412      312      242      142      442      342      232      432      332      221      421      321      411      311      241      441      341      431      331      424      324      414      444      344      434      423      443
RRR=   31.688   -0.112   16.633    6.785    0.578   15.093   -0.157    1.902   -3.556   -0.716    6.729    0.427   15.295   -0.377    0.036   -1.138    0.113   40.864    1.605   -0.729    0.232   -1.191    0.842    0.845    0.245    0.189   -1.924   -0.028    1.302    4.493   -0.616   25.292
X1==    4.186   -0.263    4.920    2.569    1.363    3.616   -0.184    3.116   -1.721    2.403    3.828    0.535    6.053    0.466   -0.263   -1.721    0.485    8.192    1.751   -0.535    0.379   -0.654    0.809    0.425    0.429    0.860    1.676    0.033   -1.244    1.192   -0.623    4.441
X2==    7.569    0.424    3.381    2.641    0.424    4.174    0.857    0.611    2.067   -0.298    1.758    0.798    2.527   -0.809   -0.138    0.662    0.233    4.988    0.916    1.364    0.611    1.821    1.041    1.990    0.569    0.220   -1.148   -0.852   -1.047    3.769    0.989    5.696
CD1=       11        3       11        6        6        9        2        8        0        6        7        3       10        2        3        0        3       17        5        2        3        1        3        2        3        3        5        2        0        3        1        7
CD2=       17        4        7        7        4        8        4        3        5        1        4        4        5        1        3        3        3        9        4        4        2        4        3        5        2        2        0        0        0        5        3        7
GTTATCGTTAAAATAAAAAAAGGCGCTCCTTCTTCAAGGGGCGCCTTTCTATTTTTCTATAGTAAAACACTATTTCATTTTCACAGTGACGATTTCACAGATGCTACCTTGTAGCAACGAGGCTCCACGGTAAATTGTCGCATCTAAAACCGAGCTATCACGAAGAGCTTCATCACGAGCGGCTTCGCATTCGTCAAAATAATGCGCGCAAACGCCACCTTGATCTCTGTTTTCACAAACCCAGTAGAATTTTTTAACGATCTTTGAGTCAAACTTCACGTCAGCAAGTTCAGAGTGCAACTCAACAGAACAAACGATTTTAGCACGGCCATCTTCTTGAACATCATTCGTCCAACGATACGTGAAGTTCTTGTACTTCAGTTCAATTCTTTGGCTTTTAGCGATTTCGTTTTTACGTGCATCGATATTGGCGATGAATTTTTCACAGCGCTCACCAAGCTCTTGAACCGTTCCTTTTTTGCTCCAGTTCGAAACGCGACCTGATGGTTTTCCGAAGGTGCAGCGAGTGCCTTCTTCATTACAACCAACGCCTGTATAATAAGGAGCCGCCTGTGCGATATTCCCAGCAATCAACAAGAAAAGAACAGCTAAAGTCTTCTTCATAGCAAAACCTTTCATTTTAGATATATCTGAACATTCGCCTTCTTAGCGAAATGCGCGCCATTCTTAGGAGGCCTATAGAAGCGTTTTAAGCTTAGTCAGCTGACGAAATTTTAGACAATGAAACCCGAAAGCGGCTGGTAACTCGTGGAATATTCGGGATCTCCACAGTGAGAAATAGCCCGACACAAAGTTGAATTCTGTTTACTCCATTATTCA
KOK=       126
KK=  201873  LL=  202262  Z=    6.01  JJ=  201843  DL=   390
A===      111      112      113      114      121      123      124      131      132      133      134      141      143      144      211      213      214      223      224      231      233      234      243      244      313      314      323      333      334      343      413      433
B===      222      122      422      322      212      412      312      242      142      442      342      232      432      332      221      421      321      411      311      241      441      341      431      331      424      324      414      444      344      434      423      443
RRR=    3.477    0.889    7.532   67.293    0.508    2.494   -0.898   -0.015   -1.176    0.086    4.611   -0.005   -0.078    0.723    0.508    0.178    0.010    4.344    9.901   -0.158    0.640   -2.341   -1.384    0.400   -1.106    0.417   -0.345   -0.615    0.428   10.361    1.315    3.221
X1==    0.570    0.386    2.499   11.021   -0.431    2.204    0.848   -1.123    1.354   -0.136    2.097    0.021    0.097   -0.713   -0.431    1.354   -0.107    3.517    2.456   -1.199   -1.150   -1.020    1.963    0.190    1.749    2.097    0.620   -1.035   -0.833    4.167    1.097    2.167
X2==    6.097    2.300    3.013    6.106   -1.178    1.132   -1.059    0.013   -0.868   -0.632    2.199   -0.226   -0.801   -1.015   -1.178    0.132   -0.096    1.235    4.032    0.132   -0.557    2.295   -0.705    2.107   -0.632    0.199   -0.557    0.595   -0.513    2.487    1.199    1.487
CD1=        2        2        4       12        1        4        2        0        3        1        3        1        1        0        1        3        1        6        4        0        0        0        3        1        3        3        2        0        0        5        2        3
CD2=        9        4        4        8        0        2        0        1        0        0        3        1        0        0        0        1        1        2        5        1        0        3        0        3        0        1        0        1        0        3        2        2
TCTGAAGCGCGCAAACTAAAGAGCGATCTTTTCTTTCTTAAGATAATTCTTCCAAAGGCCTACTAAGGCGTCCGTCGATACAACAGACTTATTAAGCTTTACGCCCGTCAGTTTTTCCAAACCACGAACTGCTGGCAATTGGACACGTTGATCTTTGTCCGAAAGAAGGCCTGCAAAAATCTTAAGCTCATGATCCACGGGTTTTTTTGCCAAAACTTCGACGATCTGATGACGAATCCAAAGACTTTGCGTGTTTTTGAAATTGTATTTTTGATTAAGCTCTTCCCACAAAAGATCGCGGTTTTCTGAACTCAGGTTGTTTTCCAGCGCACTCACCGCCGCCGAGCGAACCACCAAGGCTTTATCTTTAAGAAGCTTTGTCGCTAGCTT
KOK=       127
KK=  217263  LL=  218282  Z=    5.27  JJ=  217263  DL=  1020
A===      111      112      113      114      121      123      124      131      132      133      134      141      143      144      211      213      214      223      224      231      233      234      243      244      313      314      323      333      334      343      413      433
B===      222      122      422      322      212      412      312      242      142      442      342      232      432      332      221      421      321      411      311      241      441      341      431      331      424      324      414      444      344      434      423      443
RRR=   38.901   -0.179    3.769    3.384   -1.591   -0.279   -3.176   -1.078    2.293    1.360    3.328   11.095    2.234    0.264    1.359    0.619   -0.349   26.908   12.311   22.849    2.328   -0.134    0.618   10.185    1.100    2.600    0.231   -3.873    6.081   12.890    0.062   -1.372
X1==    5.648    1.562    3.266    1.303    1.000    0.593    1.855    0.548    1.177   -1.434    2.184    2.687    1.466    0.080    1.562   -0.575    0.666    5.493    6.175    4.096    0.749    0.206    0.206    4.666    0.683    2.903    0.143    3.019    2.376    3.869    0.029   -1.354
X2==    6.888   -0.114    1.154    2.596   -1.591   -0.471   -1.712   -1.967    1.948   -0.948    1.524    4.130    1.524    3.290    0.870   -1.076   -0.524    4.898    1.994    5.578    3.108   -0.652    3.004    2.183    1.609    0.896    1.619   -1.283    2.559    3.332    2.152    1.013
CD1=       11        6        7        4        5        4        6        3        5        0        5        6        4        2        6        2        4       15       16       10        4        3        3       10        3        6        3        6        5        7        2        0
CD2=       22        4        6        9        1        2        0        0        6        1        5       12        5        8        6        1        2        9        5       12        6        1        6        5        5        4        4        0        5        6        6        3
TTCGCGTCACCTCGTGGAGAAATAAGAAATCTTTTTGGATCAAAGTTCTTTTGACGCTGATTTTTGGTGTTCTCCTGAGTCTCACCATTTATCTTTGCGGTCCGTCAACAGTAGGTGCAGGAAAAACCGTGATGGTTTCTTTGCTTGAACATCCGACGGCGCCGTCTGATATTTCCGTTCCGGCGGGACGTATCTTTGGAAATTTCTTTACCTATATTGGCGGAGTGATCGGAGGCGTTTTTGCCCCTGCTTTAGCTAGCGGAGCCACCTTGGGGCAATTCCTGGCGCAAAGTTTTGGTTTTGAATACGTGAAGCTTATGATCATGGTAGGAATGGTGGCGTTCTTAACCGGCATCACGCGCACACCCTTTACCTCTTTTGTTCTGGTCCTTGAAATGAGTGACTCTCATGAGATCATTCTTTATTTAATGCTCTCTTCAATCGTGGCCAACGTAACAGCGCGACTTGTGAATTCCAAATCGTTTTACGAACAAGTGGCTCACGGCATTCTACAACAGAATGCCCCGGAACTTTTAGAAAAGAAGCACTGATTATTTTTTGCAAACACGGGTCCACTGGCCTGTCAGTTTCAAAGTCGCTTGCGAAGGAATCACATTATAAGTTCCTTCTGCTTCTCCGTTTAAATCATAACTTCTAGGCGTCACTCTGCCGCGCAAAGTGCCCTTGGCATTGAGCTCACTCTTTTTACAACTTAACGAGGCTTGAAGTTTTTCACCCTTTAAGTTCCAGTTGTCTAACTTACAGTCGTTCTTCTTTAATTCTTTGATGATCGTTTCTTTGACGTTTTTTGTTTGAGAAGCAGAAATACACTCTTCCGCTTCAGCTGGAGGAAGTGGCAATCCATTCAGGACTAAAACACTTTTCGTTTTCCAAAGACCCGGTTCTAGTTTTTGAGCAAAAGCGACTGAAGATAAAAGAAGTAACAGGATGATGGTGCTTTTCATAAGTCCTCCCAAGTCTTAACTGTACCAGGAAGGACGCATTTTTAGCAAATTTATG
KOK=       128
KK=  220113  LL=  221162  Z=    8.33  JJ=  220023  DL=  1050
A===      111      112      113      114      121      123      124      131      132      133      134      141      143      144      211      213      214      223      224      231      233      234      243      244      313      314      323      333      334      343      413      433
B===      222      122      422      322      212      412      312      242      142      442      342      232      432      332      221      421      321      411      311      241      441      341      431      331      424      324      414      444      344      434      423      443
RRR=  105.493    5.149    2.886    9.667   -0.307   11.991    0.298    0.643    0.353    0.116   11.942   -0.944   18.241   -0.038   -0.041   -0.214   -0.716   21.569    5.500   -2.485    0.182    0.005    0.744   -2.184    0.331    1.533    0.611   -0.027    0.279   23.945    5.787   17.553
X1==   11.122    4.262    1.168    1.796   -1.965    4.748   -0.544   -0.579   -0.422    0.570    3.762    2.460    5.747   -1.337    0.111   -0.422   -1.133    8.789    2.236    1.646    0.080    0.032   -0.555    2.505   -0.590    3.101    1.110    0.554   -0.877    7.690    1.116    1.759
X2==    9.485    1.208    2.472    5.382    0.156    2.525   -0.548   -1.110   -0.837    0.204    3.174   -0.384    3.174    0.028   -0.370    0.508    0.632    2.454    2.460   -1.509    2.273    0.170   -1.340   -0.872   -0.560    0.495    0.551   -0.049   -0.318    3.114    5.184    9.978
CD1=       22       12        5        5        0       13        2        2        3        4        8        6       11        0        4        3        1       24        8        7        4        3        2        6        2        7        6        4        1       14        4        5
CD2=       25        6        7       14        4        6        2        1        1        2        7        3        7        3        3        3        4        5        6        0        4        2        0        1        1        3        2        1        1        5       10       13
AATCCCATTTGGGAAACGGATTTGTCAGAAACTTCAACATGGAAATCGATTTCCACCGTAGACCCCGGTCAGTTTGTCGCTGGAATTTATGGTAAGCCCAAAAAAATCGCTGAACTTTCAAACTTATCCATCAGCCAACTAAAAAACAGAAGTATCACGACCAGCTTCGCCTGGGTAAGCGACGTCCAGGCTCTCAAAAAAGCGGGCTTTACCAACATCGTCGATGGCGGGAATTGGGATCGCATGATTCGCATGGTAAAATATGACAGAGTCGATTTTCTACTCTCATCGTTCCGTGCCGAAAAAGATCTTTCATTTCAGGTTCAAGACACAAAATACATCCCTTTAACGGGATACAAAGTCATCCTTGAGGGCCGACGCGTCTGGGGAGTTTCTAAAATTTCAAGAAAATCAAAACCTGTGATCGCGGCTCTTAATAAAGGCGTTCCTTTACTAAAACAAAAAGGCATCATCGAAAAAGCCTATCGTCAGTCCGGATTTTTTAATCCACAGGTCGATCGTTGGAAAATCATCGGCGCCGAGAAGTAAAATCACTTTCGTTCCTCGGCTTAGAAATAAAAAAACCGCAGAATCAATCTGCGGTTTTTTATTTCTAAATCTAAATTCAATCTATTTCTTTTTCTTCTTCGTCGTCAAACCCGCGTCCGCACGAATCTTAGAAGCTTCCAATTTCATTTTTTCCGCTTCGGCTTCGGCTTTCCCTGTGTCTAACTTAATCTTCGCTTCTTCCGCTTTGTTTTGAGCAATTTCCATTTGTTGCTCAAGCTTTTCGCGTTCCGTCTTCGCTTTTTCTGCTTCCTCACGCAGACGCTTTAATTCCGCGTCGGCGCGCAGACTTTCAGCTTCGCTTTCGGCAATCACTTTTTTAGCACGAGCAATTTCAAGACTTGCGGCCGCTTGTTCTTTCTTCAAGTTGTTCCGGTTGCCTTCAAGCTCTTGACGGGCTTTAGCCGCCGCTTGTTTGGCTTTTTCTTCCTGCGATTTTATTTCGCTTACTTTTTTGCGCTCAGAATCAGCCTGTTGAACAGC
KOK=       129
KK=  228123  LL=  229172  Z=    6.82  JJ=  228123  DL=  1050
A===      111      112      113      114      121      123      124      131      132      133      134      141      143      144      211      213      214      223      224      231      233      234      243      244      313      314      323      333      334      343      413      433
B===      222      122      422      322      212      412      312      242      142      442      342      232      432      332      221      421      321      411      311      241      441      341      431      331      424      324      414      444      344      434      423      443
RRR=   23.504    2.520   -1.720   11.050   -0.952   -0.515    0.155    0.181   -0.008   -0.946    1.390    7.216    9.399   -0.992    0.032    0.703    0.254   15.682   12.897   52.519    1.789    3.236    7.260    2.623    3.244    3.350   -0.806    0.051    7.315   13.653    4.315   -0.038
X1==    5.687    3.542    1.937    2.656   -1.338   -0.612    1.247   -0.784   -0.036   -1.758    1.265    3.215    1.860   -0.438    0.289   -1.765   -0.530    4.440    4.657    7.456    0.794    1.539    2.168    1.024    1.713    3.049    2.632   -1.035    2.821    3.454    2.454    0.293
X2==    4.133    0.712   -0.888    4.161    0.712    0.842    0.124   -0.231    0.222    0.538    1.099    2.244    5.054    2.265    0.111   -0.398   -0.479    3.532    2.769    7.043    2.253    2.103    3.348    2.560    1.893    1.099   -0.306   -0.049    2.593    3.953    1.758   -0.129
CD1=       15       10        7        8        1        2        5        2        3        0        5        9        6        2        4        0        2       10       10       16        4        5        6        4        6        8        7        1        7        8        7        3
CD2=        9        4        1        9        4        4        3        2        3        3        4        6       10        6        3        2        2        9        8       14        6        6        8        7        5        4        2        2        6        8        5        2
CGTGAAAATGGCAGAAGATGCAAAAGCTGATTTGTTCGTCAGCCTTCACGCCAACGCCGCTTCCGATCAGCGCGCAAAAGGTGTTGAATTCTTTTTTCAGAACAATCTTCCCCCTGATGAAGAAAGTTTATTTTTAGCCAGCCAGGAAAATCAGATGGTTCTGAACAGCAAAGAACTTCACGATATTTCCGGAGGCGATGAGCTTTCGAAAAAGGGCGACGTCGCGGCGATCGTAGAAGACCTGCGCCGTCAAAACCGTATGGAGAGCAGCTTGCACTTATCCAAAACTCTGACGCAAGTTTGGAATGCGGATAGCACAGCGACTCATGCCACGATTAAACAAGCTCCCTTCTATGTCATTTCAAAAACGTCAATGCCGTCAGTGCTTATTGAAATTGGCTTTCTGACGAATCCTCGTGAAGCCAAAAGGCTTTTAACGACGGAATACCAGAGTGATCTTGCTCAAAAAATCTACAGCGCCCTGCTCTCTTACAAAGAAAAGATGGACAACCGCACAGCGAAGACATTAGATTAGCCCCATTCCCACCTGGAGGTTATTCATGCGCGCCGACGGCCGTCTTTTTGATCAATTAAGACAAGTAAAAATCACTCCTCACGTTTCTGAATATGCCGAAGGCTCTTGCATCGTTGAGTTTGGTAAAACCAAAGTTCTTTGCACAGCCACTTACGAATCCAAAGCGCCACAATGGTTGATGGGAACAGGTGCAGGCTGGGTGACGGCGGAATACGGCATGCTTCCTCGCTCGACTCACACACGCATCAAACGTGAAAAATCAATGACCGGTGGACGCACGCAAGAGATCTCACGCTTGATTGGTCGCTCTCTTCGCGCGGCCGTGGATTTAAAACTTCTTGGTGAAAAACAAATCATCGTCGACTGTGATGTTCTTAATGCTGACGGCGGAACTCGCACGGCTTCTGTGACGGGCGGCTTTGTTGCCTTGGCATTAGCATGTAAAAAACTTGTTGATGTCAGCGAAATCAAAGCCTTCCCTTTGATCAACTATGTTTCTGCGATCAGCGTCGGTC
KOK=       130
KK=  234873  LL=  235922  Z=    4.93  JJ=  234843  DL=  1050
A===      111      112      113      114      121      123      124      131      132      133      134      141      143      144      211      213      214      223      224      231      233      234      243      244      313      314      323      333      334      343      413      433
B===      222      122      422      322      212      412      312      242      142      442      342      232      432      332      221      421      321      411      311      241      441      341      431      331      424      324      414      444      344      434      423      443
RRR=   31.063    2.187    6.642   31.259    0.590    5.270    4.712   -0.169    0.597    1.315   -0.126   15.725   11.534   32.915    1.084   -0.104    0.397    0.326    0.419    7.184   -0.026   -1.291    0.300    0.979    2.357    2.247   -1.152    5.207    3.751    4.736   -0.016    0.050
X1==    5.326    2.239    1.731    5.391    1.755    3.017    4.906   -0.195    1.387    1.367   -0.148    2.412    3.757    5.711   -1.146   -0.243   -1.254    0.186   -0.338    1.931    0.172   -0.349    0.280    1.038    1.367    2.641    1.393    1.983    1.520    2.775   -0.148    0.266
X2==    5.832    0.977    3.836    5.798    0.336    1.747    0.960    0.865    0.430    0.962    0.851    6.518    3.070    5.764   -0.946    0.430   -0.317    1.751   -1.240    3.721   -0.151    3.694    1.072    0.944    1.725    0.851   -0.827    2.626    2.467    1.707    0.111    0.188
CD1=       18        9        8       15        8        9       12        4        6        6        3        9       10       13        2        3        1        3        2        7        3        2        3        4        6        8        5        6        5        7        3        3
CD2=       10        4        7       10        3        5        4        3        3        3        3       11        6       10        1        3        2        6        1        8        2        8        4        4        4        3        1        5        5        4        2        2
CGATTACACTTTCCCAAATCTGCTCGTTTCCTTAGGCGAAAAACTGAATATCGGAGGCGAAGACTTCGCCGAAGACATGCAAGCCTTAGCAAAAATGAAAGCCGACCTTGATGAGATGTTAGGTGAAGAAGGACTTCTTCTTCTCCCTCCACACCCCAGAGTCGCACCAAAACACAGAGCACCTTTATGGTCGCCGTTTGATTTTATCTATACAGCGATCTTTGTTACCACTGGCCATCCGGCAACAGTAACACCGACAGGCCTCAACTCTGAAGGTCTTCCTCTGGGAATCCAAATTGTCGCAGGTCACATGAAAGATCATCTCACCCTTTCCTGCGCCGAATTCATCGAAACCACCTTCGGCGGCTGGCAACCCCCGAAATAGTGCCTGCTTCTTTTTTGGGTCTACAGCGCATCAATTGATGCAGCGTAGACCCAAAAAAGAAGCAGGCACCTTAAAGACGGAACTTGGATTTTAGGGCGTCTAGGATGATGTGGAAACTCCAGACTGTTAAAAATAAAATCAATGATGGATACAGAATGAGGTGTGGGAAGCTTGAGAGGGTTTTCCAGCCTTCGCGTACAAGGATGCCCCAGCTTGTATAGGGTGGGTGAATTCCTAAACCGATAAAGCTCATGAAACTTTCGTATAAGATGTTTGTGGGGATTTGCAGCGCTACTAGGATTAACAAAGTTCCTAACATGTTTGGAAGTACGTGGCGCAAAAGAATATGGGTTCTTGTTCCGCCTAAGGCCATCGCGGCTTCAACGAAGGGTTTTCTTTTTATCTCTAGAACCATCCCGCGTGTGACACGGGCTAAGCTCATCCAGTGAGTGGCGGAAATACCCAAGCACAATGTCGCTAGCGACTTTAAAAAGATATCATCAAAAGGCAACAGCACTTGCAAACTCATGCACAGAATCGAAACCAAGATGAAGCTGGGGATGGCCATCAAGATATCTAAAAAGCGCATCAGCACTCGATCAGTAACGCCTTCAAACCATCCGGCGATGGCACCATAAATAAATCCGAAAATAAAGGATAATAAA
KOK=       131
KK=  245763  LL=  246632  Z=    5.33  JJ=  245463  DL=   870
A===      111      112      113      114      121      123      124      131      132      133      134      141      143      144      211      213      214      223      224      231      233      234      243      244      313      314      323      333      334      343      413      433
B===      222      122      422      322      212      412      312      242      142      442      342      232      432      332      221      421      321      411      311      241      441      341      431      331      424      324      414      444      344      434      423      443
RRR=   27.072   -1.256   -0.021   19.017   -0.269    5.142    2.330   -1.378   -0.689   -1.566    0.740   -0.938   -0.552    0.137   -0.003   -0.689   -0.510   20.825    6.587    1.683    6.504   15.248    1.213   25.711    0.416    1.142    2.215    0.771   14.478   -0.849    0.704   -1.900
X1==    7.271    1.554   -0.015    2.745   -0.484    3.811    0.914   -1.024   -1.062   -1.085    0.248    2.222    1.498    0.375    0.025   -1.062   -0.979    4.515    2.491    2.593    2.985    3.195    0.928    4.975    0.724    0.873    2.985   -0.681    4.632   -0.604    1.498   -1.352
X2==    3.723   -0.808    1.346    6.929    0.557    1.349    2.548    1.346    0.649    1.443    2.984   -0.422   -0.368    0.366   -0.126    0.649    0.521    4.612    2.645    0.649    2.179    4.773    1.307    5.168    0.575    1.308    0.742   -1.133    3.126    1.406    0.470    1.406
CD1=       23        7        4        9        3        9        4        2        1        1        3        8        5        3        4        1        1        8        5        7        6        6        3        8        4        4        6        1        8        1        5        0
CD2=        6        1        3       10        3        4        6        3        3        3        5        1        1        2        2        3        3       11        8        3        5        9        4       10        2        3        3        0        5        3        2        3
TTCACGATCGTGGGCTTAAGCTCGTACTCCCAGAAATTGCGGGGCTCAAGAGTTTTCAGATTCTCTTTCATATCGTCCCCGTGAGCAAAGGGACCACTTAAAACTATCAAAAAAGACAGAAGGTATTTCATCAGGCACCTCGGACTCTTTTGCTAACAAATCGTAGAAAGTGATATGAAAGTTTTCCGACTAGAAATCCCAGAACGAAGCCTGCAATCACGTCAGAGGGAAAATGCACTCCACAATAAATGCGTGAATATCCCATTAAAATGGCCAGCGGATATAAAAGGTACGCCGATCTGGGGTAAAAAGAGCTGGCAAAAGCCGCGACGGCAACGGCATCCGCCGCATGACTTGAAGGGAATGAAAATCCCCCGGCCAAAGGACCACGCAAGATCACTTCTTCAAGTAAATTCGAATTCATTGGACGAGGTCTTGCAAAGATATCTTTAAGAAAAGAACCTGATAGAGCATCAGCGAGACTGGCGACAACACTCGCGCCCAGAAGAACTCCGAGTCCCTTCCATCTTTCTTTATAAAAGATTCCGATCAAAAGAAGAGGTAAAAGAAAATAATAAAAAATGGAACTTTTAAAAAAGTCCGTCCACAACGGGAAGAAAGCATCAAAGCCCTCGTTCGCCGTCGTAAGATTGATCAGGTGAAAAAGCGCGTGATCTAGTTTTTCCAACATGGGCGCTCCTTAAAATGCCAAAATTCCGACGGTCCAACTCAAACTGTAGATGTTTGAGTTGTCCGTCCTGGAGCTAGAAGAAACGACCACAGGCACGTCTCCATCCATGCGGACGTCATCTTCTTGCTCTAAAGATTGAATGGTGAATGAAATTTCTGAAAACCAAACTTGGCCTTTTT
KOK=       132
KK=  256323  LL=  256952  Z=    7.70  JJ=  256143  DL=   630
A===      111      112      113      114      121      123      124      131      132      133      134      141      143      144      211      213      214      223      224      231      233      234      243      244      313      314      323      333      334      343      413      433
B===      222      122      422      322      212      412      312      242      142      442      342      232      432      332      221      421      321      411      311      241      441      341      431      331      424      324      414      444      344      434      423      443
RRR=   40.399    0.673    3.377    2.364   -2.288    5.308    0.351   -1.447   -0.089   -0.290   -0.731   -0.529   11.769   -0.245    0.003   -1.013    0.351   17.896   42.423   -0.089    0.746    0.302   -0.457   -0.290   -0.088    0.112    1.821    0.107   -0.896    9.978    1.265   30.030
X1==    7.902    0.947    2.557    0.499   -1.606    3.204   -0.600    1.202   -0.585   -0.457   -0.472   -0.174    3.524    1.100   -1.606    1.688   -0.600    3.043    8.055   -0.585    0.678   -0.238   -0.238    0.636    0.348   -0.472    0.678   -0.099    0.837    2.737    1.926    4.637
X2==    5.112    0.711    1.321    4.739    1.425    1.657   -0.585   -1.204    0.152    0.636    1.551    3.043    3.340   -0.223   -0.002   -0.600   -0.585    5.880    5.266    0.152    1.100   -1.271    1.926   -0.457   -0.252   -0.238    2.687   -1.079   -1.072    3.646    0.657    6.476
CD1=       17        4        6        3        0        6        1        4        1        1        1        2        6        3        0        4        1        5       11        1        2        1        1        2        2        1        2        1        2        4        4        6
CD2=        8        3        3        7        4        4        1        0        2        2        3        5        5        1        2        1        1       11       10        2        3        0        4        1        1        1        5        0        0        5        2        8
CAATTTACATAGAAAAAGAGCTATCATGGCAGGGCCTTCTTTTACATCAAAAGCTTGTGATATCGCCACGCATTAAGGCGTGTCAAACTCCCAAGATTTTGAAAAATTAGCAGGCGTCTAAAACGTGGAGAAAACACCGTGAACAATAGCAGTGGCATCAATCGCGCCAACCTTGAATACATTGAACAGCTTTACGCAGATTTCAAATCCAATCCGGATTCGCTTGCCGTTGAGTGGAGAAGTTTTTTTGAGGGAGTCGAGTTTGCTCAAGAAGGCAAATTCGGAATGTCCGACAAAGAGCTCGCGGTTTTTCAATTGATCCAAGCCTATCGCGCTGAAGGCCACACGGAAGCGAACTTAAATCCTCTGTACGCTCCGAAAGAAAGCGAATTGCTTTCTTTGAAACGCTTCGGTTTGAGCGAAAAAGATTTGTCTGCAAAATTCCAAGTAGGCTCTTTGATCGGCAAACAAGGTGCAACACTTTCAGACATTATCGCGCAACTTAAAAAAATCTATTGCGGCACTTTGGCGTTGCAAGCCGCCGACGCTTCTCCCAAAGAAGTTCAATGGTTGCAAACAGAGTTTGAAACAGCGAACGCTGGCAAGCTTTCTTTGGACGATAAGAAAAAC
KOK=       133
KK=  266913  LL=  267542  Z=    8.26  JJ=  266643  DL=   630
A===      111      112      113      114      121      123      124      131      132      133      134      141      143      144      211      213      214      223      224      231      233      234      243      244      313      314      323      333      334      343      413      433
B===      222      122      422      322      212      412      312      242      142      442      342      232      432      332      221      421      321      411      311      241      441      341      431      331      424      324      414      444      344      434      423      443
RRR=   10.745   -0.978    2.776   97.191   -1.057    4.071    0.991    0.875   -0.969    1.529   -0.536   -0.097    0.173    3.735   -0.037   -0.124    0.007    1.824   -0.707    1.760    1.528   10.573   13.097    6.355    0.139    0.509    0.859   -0.040    5.444    7.481    0.164   -0.167
X1==    3.018    1.469    2.047    9.330   -0.694    0.999    0.470    0.645    1.771   -1.358   -0.429    0.187   -0.429    1.520    0.027    0.227   -0.369    1.361   -0.168    1.771   -1.228    3.371    3.371    1.901   -0.607    1.203    0.427    0.344    2.337    3.211    0.387   -0.286
X2==    3.561   -0.666    1.356   10.417    1.522    4.076    2.107    1.356   -0.547   -1.126    1.249   -0.518   -0.402    2.458   -1.395   -0.547   -0.019    1.340    4.201    0.994   -1.245    3.136    3.885    3.343   -0.229    0.423    2.012   -0.115    2.330    2.330    0.423    0.585
CD1=        7        4        5       14        1        3        2        3        4        0        1        2        1        3        2        2        1        3        1        4        0        5        5        3        1        3        2        2        4        5        2        1
CD2=        6        1        3       15        4        7        5        3        1        0        3        1        1        5        0        1        2        4        9        3        0        6        7        7        1        2        4        1        4        4        2        2
GCCAAGCTAAATCTTCCCAGGCATAAAGAAGGCCCGGTTCGACGTACACCAGTTCTTGTGTTTCTGAAGCAAGTATTTCTTGAGAGTTTCCAGCAAAAGCTTCGCTCAAAGCGAAATACTGTCCGATAAATCGCACATGCGTGTAGCGCACCTGAATACCCGCATAAAGATTCTCGTACAAATAAGTTCCCGCCTGTCCTTTCACGCTTTGCTCTTCGGCTATAAGCAAATCAATCATCGGCAAAGAAGGATTTTCCATACGCGATATGGCAACGATGCGATAAGGTTCAAAAGACACGCCCCATTTCGGAGCTTGAAAAGAGGCTTCAAAAGAAAACTCTCCCTCAATATTTTCTCGGCGAGAAAAGAACTTCGCAACGGCGGCTTCGTCCTCTTTGCCCTTCAAAAGATCTTCCGCTTCTTTGATGTACTCAAGATTGCTTCCCATGAAAATATCAGCATCGAATCGACGGGCGCGATCTTTGGCGATAGCGGCAGGATTGCACGGCAGACCTTTTTGAACGCTATCCATCGTGTAACAAGAACTGCCCAATGAACGCGCCAAGAAACGAGTCGATCCATCACGCAAGGTGGATGGCAGCGTATTTGCTGAAGCCAAACAAGAAATGA
KOK=       134
KK=  273813  LL=  274682  Z=    5.40  JJ=  273543  DL=   870
A===      111      112      113      114      121      123      124      131      132      133      134      141      143      144      211      213      214      223      224      231      233      234      243      244      313      314      323      333      334      343      413      433
B===      222      122      422      322      212      412      312      242      142      442      342      232      432      332      221      421      321      411      311      241      441      341      431      331      424      324      414      444      344      434      423      443
RRR=   26.493   -0.101    3.302   13.791    0.533    4.450    0.576    2.067   -0.591    0.139   -3.044    6.265   18.342    2.110   -0.113    0.436    0.576   19.542   -0.403   18.593    3.699    9.271    9.340    0.185    0.035   -0.095   -0.052   -1.051    1.110   15.372    0.376    6.469
X1==    3.745   -0.180    1.632    5.651    0.373    3.357   -0.912    0.684    1.644   -0.136    2.614    1.879    3.726    2.186    0.373   -1.211   -0.912    4.723   -0.506    3.357    1.809    3.177    1.838    0.199   -1.115   -0.165    0.042    1.002    2.240    3.961   -1.276    1.667
X2==    7.075    0.562    2.023    2.441    1.428    1.326   -0.632    3.023   -0.360   -1.021   -1.164    3.334    4.922    0.965   -0.304   -0.360   -0.632    4.138    0.797    5.539    2.045    2.918    5.083    0.928   -0.031    0.575   -1.236   -1.049    0.496    3.881   -0.295    3.881
CD1=       13        3        8       14        4        9        1        6        6        4        8        7       10        6        4        1        1        9        1        9        6        7        5        2        2        3        3        6        7       10        1        6
CD2=        8        2        3        4        3        3        1        4        1        0        0        5        7        3        1        1        1        8        4        8        4        6        9        4        1        2        0        0        2        6        1        6
AAGATCGGCTACGGCGGCGGCAAAGAAGAAAACAGGTTCTCGTAAAAAAGCAAAATCCGCTTCTGCGAAAACTAAAAAAGCGCCAAAGCTAGCCCAAACAAAAATGGAAATGAAAAAAAGTCGCGCGACTCAAAAAGCCCCTCCCGCATCACCTAAGAAGTCTCGCGCTAAAGCCGGAGTTGAAACCACAATGGATTCTCCGCGCGAACCTGCACGTGAACTTGAAGAAGGTTTAACAGCGCAGCCAAAGATGAAACTTTCAAGAAAAGGAAGTGGCGATTTTCGCGAAAGACAAAGATCTGTTTCACAACCGAATGCTGTCAATCCCGCAGGAAGACGATAGCACTGACTAAAGATTGAAAGAAAAAGAGCCTTCTTATCAGAAGGCTCTTTCATATTTATAACCAAAGACTTTTCACACCGCGCTCTTCAGCGACTTCTTTTGCAAGCTCATAGCCCGCATCCAAGTGCCTGAAGACGCCCATTGCTGGATCGGCAGTGAGAACGCGCTCTAAACGACGAGCGGCTTTTTCAGTTCCGTCGGCCACGATAACTTGTCCTGCGTGTTGACTATATCCCATGCCCACGCCACCGCCGTGATGCAAGCTCACCCACGTTGCTCCGCAAGCAGTATTTACAAGGGCATTCAGAAGAGCCCAGTCACTCACGGCATCAGATCCATCTTTCATCGCTTCTGTTTCACGGTTTGGACTTGCGACAGAACCGCAATCCAAGTGATCACGACCAATCACGATCGGCGCTTTCACTTTTCCTTCCGCCACAAGCTGATTGAACATCAAGCCCGCTTTAGCGCGCTCGCCGTATTCAAGCCAGCAGATACGCGCCGGCAGACCTTGGAACGCAATACGC
KOK=       135
KK=  278613  LL=  279302  Z=    5.90  JJ=  278523  DL=   690
A===      111      112      113      114      121      123      124      131      132      133      134      141      143      144      211      213      214      223      224      231      233      234      243      244      313      314      323      333      334      343      413      433
B===      222      122      422      322      212      412      312      242      142      442      342      232      432      332      221      421      321      411      311      241      441      341      431      331      424      324      414      444      344      434      423      443
RRR=   28.663    3.353   -0.208    0.022    0.596   -0.076    0.477    4.120    0.063    5.815    0.161    8.899   10.823    1.529    0.281    1.093   -0.076    4.047    3.038    1.031    1.529   24.493    0.542    6.129   -0.065    0.505    1.506    0.049    0.005   17.697    2.606   -0.087
X1==    5.500    0.747   -0.131    0.035    0.747   -0.095    0.802    2.597   -0.095    1.790   -0.414    4.367    3.688    1.442    0.139   -0.785    0.802    2.737    1.587    1.286    1.060    4.596    0.442    1.490    0.240   -0.414   -1.293    0.613   -0.150    4.515    2.047    2.649
X2==    5.212    4.491    1.587    0.640    0.798    0.802    0.595    1.587   -0.660    3.250   -0.388    2.038    2.935    1.060    2.029   -1.391   -0.095    1.479    1.915    0.802    1.442    5.329    1.227    4.114   -0.270   -1.219   -1.164    0.080   -0.033    3.920    1.273   -0.033
CD1=       12        4        2        2        4        2        3        6        2        4        1        8        6        3        3        1        3        6        4        4        3        7        2        3        2        1        0        2        1        6        4        4
CD2=       11       10        4        3        4        3        3        4        1        5        1        5        5        3        6        0        2        4        5        3        3        8        3        7        1        0        0        1        1        5        3        1
CGCCATTGATCCCCGCGATCTTATTTCTGTCGATTATATTTCAAACAAAGACGTCAAAGGCGAATACATCCAATTCCTTTTCACCGCCAAAGAGCTGACAGAGGTGCAAGCACAAAGCATTCGCTTAGACCCTTACGAGCTTCGCGATCATAAATTTGTCGATATTGAAAAAGCCCTGACTTTGCTGACACCTTCGGTAGCAAAGCGTGTGGGACATAGCTTGATTGCGATGGAAGAAAAGAAAGGCGCAGTTTATTTGGAAAACGGATCACCGTTTGTGAACTTATAAAATAACAGTTTACCCGCGCCATTTCTTCCGCCGCGATTTAGATTTATTTTTTTATTTTGATATTCCGAAGGAAGGTTTACTTTAAAGATGCAATTGCCGTCTTATAGTCTTTACTAAAAACGTAACTACCTGCCACAAACACATCGGCTTCGTGGCAAAGCTTTGCGGTTTCTGCGTTGATGCCACCATCGACTTCAATAAGACAATTCAATTTTTTTGCGTTGATTTCCTGGCGCAGCTTCGAAATTTTTTCGATTTGGTCGTGCATGAAAGACTGACCACCAAAACCAGGTTCTACCGTCATCACTAATACAAGATCACACAATGGCAAAAGCGGAAGAACAGTCGCTAACGAAGTTTTGGGTCGCAAAGTGATGCCAGGTTTAGCACCCAATTCACGA
KOK=       136
KK=  294513  LL=  295472  Z=    6.46  JJ=  294423  DL=   960
A===      111      112      113      114      121      123      124      131      132      133      134      141      143      144      211      213      214      223      224      231      233      234      243      244      313      314      323      333      334      343      413      433
B===      222      122      422      322      212      412      312      242      142      442      342      232      432      332      221      421      321      411      311      241      441      341      431      331      424      324      414      444      344      434      423      443
RRR=   49.836   -0.531   -0.113   30.986    0.445   -4.116    3.164    2.562   -1.020   -2.206    0.015   16.921    5.343    0.807   -1.373    1.588    0.511    8.442   -0.981   33.773   -2.508    7.424   -0.281   -1.839   -1.063    3.585   -0.812    0.966   23.143    6.762    0.069    2.365
X1==    7.812    1.069    0.125    4.222   -0.897   -1.591    1.882    3.844    2.248    2.234    0.219    5.009    0.987    0.381   -0.897   -0.951   -0.824    1.997    1.158    6.727   -1.630    5.729   -0.217    2.042    2.961    0.987   -1.006   -0.722    5.399    3.149    0.987    1.649
X2==    6.379   -0.496   -0.904    7.340   -0.496    2.588    1.681    0.666   -0.454   -0.987    0.070    3.378    5.415    2.117    1.532   -1.670   -0.619    4.227   -0.847    5.021    1.538    1.296    1.296   -0.900   -0.359    3.633    0.808   -1.339    4.287    2.147    0.070    1.434
CD1=       12        4        2        7        1        0        5        7        6        5        2        8        3        2        1        1        1        7        5       13        0       11        2        5        6        3        1        1        9        6        3        4
CD2=       20        3        2       19        3        7        6        5        2        1        3       11       12        7        7        0        2        8        1       11        4        4        4        1        2        9        3        0        8        5        3        4
[truncated: 3,530,058 more chars]
