# Supplementary material for: Regions Enriched with Reverse Complement Triplets in Bacterial Genomes
Source: Int J Mol Sci. 2026 Feb 28;27(5):2301. doi: 10.3390/ijms27052301 (PMC12985086; doi:10.3390/ijms27052301)
Supplement: Supplementary file 1 [file ijms-27-02301-s001.zip › for_send/45/Caldisericota/Candidatus_poribacteria_bacterium_gca_002691715.ASM269171v1_.dna.toplevel.fa]

>146821 dna:primary_assembly primary_assembly:ASM269171v1_:146821:1:95580:1 REF
AGAATCGACCTTTAATTCTAATCGGTTGACAGAAATAGTAGGTATAACTGAAATCAACAT
ACCGATCTCAGTCTTCAATAATAGCCGACTCATTAATATACCAGATTCGATAGTATAGAT
CTTTCCAGCCAACCGATTTTGTAAACTAATATGATCAACTAATCCCGTTGAAATGATGAC
TTCTGTTGCTTTAAAAATTACCTGAATGGAGTTGCCGATTTTGAGATGGGGAGAATTATG
TAGCGTTTGCATCACAATAGCAAATAATGTGGCAGTCCCAACTTTAATGCTAACAAATGA
TAAACTATTCTTAGTTTCAATATTTTCGATTTTCCCAGATAATTGGTTCATTTGACCCTG
TTCATAATTCGATTATATTGTCCAGAGGGATTACTCGTAACATAACCAAATTTCTCTAAA
ATAGTTTTTGCTTCCATAGAAAACAGAAACTCTGAAAATTGCTGAGTCTGATAAGAATTT
TTTGACTTGTGGTCAATTATAACCATACCTTGTCCAATTGGCTCATAAAAACTAGTTGAG
ACCTCTACCCATTGACCTTGGCTGGCCAATCTCTTAGAGAGGACAACCGACTTAGCAGTA
AATCCGACTTCGACTGCCTGCGACAAAATAAACTGATTAGTTTGGGAAATACTTTCACCA
AAAACCAGTTTAGCTTTTATCTCATCATATACATCATAATTCTTCAACGCTTGCATAGCA
GCCAAACCATAAGGTGAAGTTTGCGGATTGGCTATAGCTATGCGATTGATATTCACATGA
GTTAGTATTTGGTCTGAGACTTTTATATGGTCGCACACACTCCAAATAACTAATTTTCCG
TAAGCATATACTTTTGGTGGTTTGAGGGTCGATCCAGTATCGAATAAAGACATTGGATAT
TTCATATCAGCTGAAACAAAAATGTCAAATGGGGCACCTTCTCTTATTTGAGCGGCGAGT
TTACCAGATGAGCCAATAATAATCTGGCAAGGAATACTGGTATGATCTGAGAAAGTATCT
ACTAGTTCATTGATGGCAAATTGCATGTTTGCTGCTGCCGCAATGGTCAGTTTAGTAGTC
GGTTTGATTGATATTGACGAATTTGTATCTGTCGATTTGCAACCGGCTATAATGCCAGAT
AGAAGTGAATTTACCAATACAAGGAATACAAGTTTAATTTGAATTGAACGGGTCAAAAAA
TGGATCATGTGAACTTATTATGGCAAGAGAATCAGGAAATTGAATTTAGACCTGTACCAC
CAAGATGCGGGCAACACCTGAAAGATCAGGTATAAAGTCAATCTTTTGGTATTTTTTCGA
CCGGTGGACAAAATCTTCAACGTCGAGCCGTTGACCTTTTCCAATTTCTATTGCTAGGCG
ACCGTTTGGTTTTAAATAGTTAGGAGCCGATTCAATCAGTATCCGAATCAACTGTAACCC
ATCTGGCGGTGAAGCTAAAGCCAGCTTGGGTTCGAAGTTTCGTACGTCGGGAGGCAGTAT
CTTATAATCCTGACTTGAAATATAAGGAGGATTGGATACAATCCAATCAAACTTATTATC
AACGCTTTCTAGGGTAGACAGCATATCACCAGACCGAAATTCTATCTGAGTCTGGTGCCG
GGTGGCATTAGTTTTTGCTACAGCGAGCGCATCGATGGAAATGTCTGTTGCGACAATGTA
CCATTCAGGCCGATTAAAAGCTAAGCTGACAGCAATGGCTCCACTTCCGGTGCCAATGTC
TGCCAAACTTATCGGACCATGCGTGCGGGTTCGGTCAAGCACATATTCAACTAGAATTTC
AGTCTCTGGACGTGGGATTAAGACGCGCGAGTCGACATAAAAGTCGATCGACATAAATTC
ACGGTGGTTGGTCAAATAGCTAACTGGGGTGTGTTCTTTACGCCTCTGAACTAGTTGCCG
GAATACTGACAAATGATCTGGGAAAACAGGCATCTCGAAACTTAGGTATAGCTGCAATCT
GCTCTTTTGCAAAACGAAACCCAGCAAGACCTCAGCGTCAAGGCGAGGCGTCGTAATACC
ACTTTCCCTAAAATAGTCCTCAGTCCATTCGACTAGATCGAGAACAGTCCAAGTTTTCAC
TTCGGTTCTTGAGGCTACATTGACAAGGTTTTCAGTTTCTCCGCACTATCAGCAGCGGTT
AGCCCGTCAACTAGCCCCTCTAAATTTCCGTCTAGCGTTGAGTCTAACTTATAGAGTGTA
AGGTTTATACGATGATCCGTTACCCGGCCTTGTGGAAAATTATAAGTACGGATTTTTTCG
CTTCGATCGCCACTTCCTACCATCGTTCTTCTGGTTTGAGCACGTTCGGCATCCTGTTCT
GCCTGTACTTGTTCCAAAAGTCTGGATCGCAAAATTTTCATAGCCTTGGCTTTATTTTTA
TGCTGAGATTTTTCATCCTGACAAGAGACGACTAAGTTAGTGGGTAAGTGAGTAATACGA
ACAGCCGAGTCAGTGGTATTGACACTTTGGCCACCGGGTCCTGAAGAACGATATGTGTCG
ATTCGTAACTCGTTAGGGTCAACTGCAATATCTACTTCTTCTGCTTCTGGTAATACGGCA
ACAGTTACGGCTGAAGTATGAATACGACCACTAGTTTCCGTTGCAGGAACTCTCTGAACT
CGATGTGTGCCACCTTCAAATTTCAATTGGCTGTAGGCTCCGTGTCCTTCCACGATGAAT
ACAACTTCCTTAAATCCCCTTAAGCCTGTCGAGTTAGAGCTCAAAATTTCTGTTCGCCAG
TTTTTCTTTTCAGCGAAACGGGTATAGGTACGAAATAGTTCAGCTGCGAAAAGACCGGCT
TCCTCACCACCGGTACCAGCTCGAATTTCAATAATCACATTCTTAACATCGTTTGGGTCT
TTGGGAATTAGCAAGAATTTGAGATCATCCTCTAGTTCCACCAATTTCTTTCCCAGAATC
TGGACCTCGTCCTCGGCTAACTCCTGTAAAGCTAGGTCAACTTCTTCTGTTACCATTGTT
TGGGCATCAGCTAGATCCTTTTGGCATTTTTGAAACTCTTTGTAGGTCGTAACAATCGGT
AACAATTCAGCATGAGTTTTAGTCAACTGCATTAAGTTGCGACTATCAGTGAGTTGAGCG
GGGTCACCGAGGGATTGCTCAACTTCCGAAAGCCTAGACTCAATCTGGCGTAGTTTGTCG
TCGAACATGAAGTTCTGATCCATAAAATCTCAAAGAATCAAGTTTATTTTAACTATTACT
TACTCAGAGTAACGTCTATTTCTCGCTACTTCCCGAATCATTATCAACTACTTCTTCAGC
TTCTACATCAATAACAGTTTCATCATTTTCCGTAGTGGGAGCTGACTCAGGCTCAACTCC
GCCGCTCGCGGCTTCAGTCGCCTGATCTGCAGCCGCCTGAGCATACATAGCTTCTGCTAA
TTTGTGCGAGGCTTGTGTTAGAGCTTCAGTATCGGTTTTAATAGCTTCTATGTTATCGTC
TTTCAAAGACTCTTTCAGTTTATCGATTGATGATTGAATTGTATCTCGTTCTTCTGAGGA
GACCTTATCACCATATTCATTCATCGACTTTTCTGTACTGTAAACTAACGAGTCAGCATT
ATTGCGTACTTCGATATCCTCTTTTTTACGCTCATCTTCTGCTGCGTTACTCTCAGCGTC
TGTGACCATCTGATTAATTTCTTCATCGGATAAGCCGCTAGAAGATTCAATACGGATATT
TTGTTCTTTACCGGTTCCCTTATCCTTAGCAGAAACATTGACGATTCCATTGGCGTCAAT
ATCGAAACTTACCTCGATCTGCGGCATTCCACGGGGTGCTGGTGGAATATCATCTAGATT
AAATCGGCCAAGAGTACGGTTATAAACAGCTAGCTCGCGTTCTCCTTGCAGAACGTGAAC
ATCGACTGATGGCTGATTATCAGCTGCAGTTGAAAAGACCTGGCTTTTCTTAGTTGGAAT
AGTAGTGTTACGCTCTATCAATTTTGTAAAAACGCCACCTAGAGTTTCAATGCCCAACGA
TAACGGCGTCACATCTAATAAGAGGACATCGCTAACACCTTCATCACCAGCTAAAACACC
ACCCTGAATAGCTGCGCCAATAGCGACGACTTCATCTGGGTTGACACCCTTATGGGGTTC
TTTGCCAAAAAACTCTTGTACTTGTTCTTGAACTTTCGGCATTCTTGTTTGCCCACCGAC
TAAAACAACTTCGTCAATATCGGATGCATTCATTTCAGCATCANCTAACGCTTGTCGGCA
AGGCTCTATGGTTCGCGCAATTAGCTCNTCGGCTANTTGTTCNAGCTTAGCACGAGTCAA
CGATTCATTGATGTGTTTTGGNCCAGTTGCATCTGCGGTAATAAAAGGCAAATTGATATC
GGATGTCAGTGCAGTCGACAGCTCACACTTCGCCTTTTCCGCAGCTTCTTTTAATCTCTG
CAGTGCCATTGGATCTTGGCGAAGATCAATACCATTNCTGGATTTGAATTCGTCAGCTAG
CCAATCGACAATTACTTGATCAAAATCATCACCACCTAAGTGGGTGTCGCCATTTGTGCT
CTTAACTTGGAATACNCCGTCNCCAATCTCTAAAATAGAGATNTCAAAAGTACCACCACC
TAGGTCGTAGACTGCAATTTTCTCTTCTGAATTTTTATCTAGTCCGTAGGCGAGAGAAGC
TGCTGTTGGCTCATTAATGATCCGCAAAACCTCTAGGCCGGCAATGGTTCCTGCATCTTT
AGTCGCTTGTCNTTGAGCATCATTGAAATAGGCTGGAGTTGTAATAACTGCTTGGCTAAC
CGGTTCTCCCAAGTATTCTTCGGCTGTTTCTTTCATTTTTTGCAATGTCATGGCCGAAAT
TTGTTGTGGTGCTAAATCCTCACTACCAACTTTGATACGAACGTCATCTCCACCAGCTTG
CACTACACGATAGGGAACCTTCTGGATTTCATTACCAATCTCATTGAATCGGCGTCCCAT
AAAGCGTTTAACTGAAAAGATAGTATTGTCGGGATTGGTAACAGCTTGCCGTTTAGCTAC
TGCTCCAACAATCCTTTCATCTTCTTTGGTTATAGCAACCACGGATGGGGTCGTACGATG
ACCCTCTGCGTTCGGTATGACCTTTGGCTCTCCCCCCTCGAGAATAGCAACACAAGAGTT
AGTGGTTCCTAAGTCGATGCCAATGATCTTACTCATTTTCTATCTGCTCCTTTTCTTCTA
TTGAGTTTGATGAATTATCGGTTGATACCGGGTTTCCGTTAGAGACAACAACCATCGATG
GTCGTATTACCCGATCGTGCAAAGTATATCCCTTTTGAAAAGCTTGAATAATGTTATTTT
GAGGGACATTATCAGAGGGAGCCATTGAAACTGCTTCGTGCTTTTGCGGATCAAAAATTT
CACCTTCAGTATCAATGACAGAAACACCTCTTTTCTNTAAACTGCCAAGCAACTGCTTTT
GAATTAATTCGACACCCTCCCGCAACGCGGTAAATCCTTCGGCAGTCTCTATCTCAGCCT
CTTGGGCCGCACCAACCGCCTGATCTATACTATCTAGCACTGGAACTAAATCTTTAACTA
AGCTTTCATTAGCATACTTCAGAAAATCTTTTTTCTCACGATCAGCTCTCTTTTTCAAGT
TATCATATTCAGCCATTTTGTAGAGCATCTGTTTTTGTTTTTCATCGCTTTCAGCTTTAG
CATTTTTTAATTGTTCATATTCCTCGGCTGACAGCATTATGACATTAACGGAGTCTTCAT
TATCTGATTCATCCGAGCTTCCTGATTCTGGTGGATCAGAGTTAATCGAATCAGTTTGAT
CAAGATTTTCTTCTTCTGTTGTTTTTTCTTCATTTCCCGTCATCAAGTACTCCATCGGTA
TTTCACATTTTAAAATGCAAGTATGAATTATCGATCAAGATAGAATTGCCGAACGGACAA
ACCTATCATTTTGAGCAAAAATTTGTCAAGTGAAAATGGGACNTTCACACAGTTTAAGGC
CATTNANGCTNTTTGAACNACTTGGTATCATGANTNCNNTAGCAANGTTTGCGCCAAATC
ACATGCCCNAAACAGCAGAGTAATTCCAAAAAAGCTGCCATAATGACAGGCCAAGACCGA
CAGGCTTTTCTGCCATTATGGCAGCTGGNCAGCTGTTTTAATTTTCAAATCTGATTTTTT
CCCAAGTCAGCCTGATTGTTTAATAATTCTTGTTTCCCTATTTATATCATTTCTCTGAAA
TACTAACGGTCAGCTTAATATCGAAAACCAAACCAAAGTGAATATGGTCAGGATTTCCAA
CATATTAACGGTTAGTTTAGCTTAAAAAGTTTTATCGAATCCATTAGGTGTGGCTCGACT
ATAATTGATTACAATAACGATGGAAGTACATGCATTGACTTGACCGATAAAACTTAAATG
AACGCATAGGTTGTCGTATTAATACTGGCTTAATAGTGAATCTAAACACCAAGATAGTTA
TATTTTGAAGTTCCGCTAGTAACNAAAACGAATGTAACAATTGGAACTGTTAAGTTAATT
GGATCTTAGTGTAATCAAAGTGTTGTTATCTCTAATCTTACGGTCTTTGTAAGTGACTTG
TCAGTTGATTAAAAGAAGTAAAGACATGAGGTCAAAAGTGAATCGAGTTATGTTGATCAA
AATAACTTGCGTCTGAATTTAGGATTTGGGGGAAAGAAGAAATAGTTATCTATGTACCAA
TTAGATAGGCTGATGGCAATCGACAAATTATGGAATAGGGCAGGGCACAGGTAATCGATT
TTTAACTGTAATAGGAGAAAGAACAGATGAAAAATATCATCGTGATCTTAACTGATACAT
TTCGCTATGATAATTTAGGTGATCGGGCTGTACGACCGGTCCACACACCAGAGTTAGANC
GGTTTGCAACCGAACGAGCAACTTCAGTGGAGCATTTTTACATGAATAGCTTTCCTACCA
TNCCCCACCGNACTGATTTTGCTACCGGTGTTTTGGGTTGGCCTCACTATGGTTGGCAAT
CAATTGNCCTTAGTAGTCCTAATCACATTAGTCGAATTNTGAGCCAGCAAGGGTTTGCCA
CTCAGTTGATTTGTGACTGTCCACATCTCTTTAGNGCTANGTTCAACAGCGGTTTTGATG
CNGCTTTTCAGCACCGTGGTCAGGAAGGCGATCTTCCNGTACTTCACCTAAATGATAAAA
TTCAAGAAATTGTTCCCTTACAAAAAACACGCTCTCACCCTAATTTTAATGGTCATACTT
TACCTAACAAACACCGGTGGACTAATCGTTATTACGAATTGGAGTCCGAGACTTTTTCTG
CTAAAACTAGTGAGACCGTAGTTCAATTTCTAGAGGAAAATAACCGATACAACCCATTTT
TCNTATGGGTCGACTTTTTTGATCCTCATGAACCTTGGGATCCACCAGAGTACATGGTTC
GCCGTTACGATCCACATTATGACGGTCCTCCTATGTTACATCCNAACTATGGTCATTCTT
CATCATATACTGAAGCAGAATTACGCAATTTATGGGCTCACTATGCGGCAGAAGCCGAAT
TAGTTGATCGGCATGTTGGTCGAGTTTTACAAAAAATCGATGATTTACAATTATGGGAAA
AAAGTGTGGTAGTAGTAATGGCAGACCATGGGATATCAATCGGTGAACACTATCGAACAG
GAAAATCTAATATNGACCCCAACGACAAACGATTTTGGCCAATTTATCCAGAAATTGGAC
ATGTTCCCTTTTTAATTGCTGGCGCAGGAATCCCCAAGAATAAAAGTTTAGATTTGATAG
CTCAACCAATCGATTTACTGCCAACACTTTGCGATCTGGCTGGTGTTACACCGGTGCTTC
CGCAAGAAATTGACGGCATCTCCTTTGCTAATCAGATTCGGAATAGCCTACATCAACACA
GAGATATGGCAATAAGCGGTTGTCACATCAAGTCATCTGGTTCAAAACCAGAAAGGGCAA
CAACCCCCTTTTTGATCACAAAAGAGTGGGGNTATGCACCCGTTGGTGAAATGGGAACCC
CTGAACTATACGATTTAAAAAACGACCCATTAGCCACAGATAACGTTGCCCCAAATGGAT
TAGAAATAATTTCGGAGTTACNTCAGCTATTTCTCGACCACTTGGCCAACCACAACGCTC
CAACAGATTTTATTAACCTCTGGAAACTTAATGATCAGGCGAGTAATGGTAGTTGGGCTA
CTGACTATGAGGATTAAAACAAAATAGTTTCTTTAGTTTCCTCAATTATTCTTAAATTTG
TTTCTCTAAACCAGTTTTCTAGAAAGTGCTAATTCCAAAAACAAAAGAGCAAACCTAAAG
TGNGGGAACGTCAACAGACCTTCCAAACAAATCTAAGTAGTAATAAAAAGACCGGGAGAT
AACTAATTACNGTCNTCCCTGCTGGGGGGTAAGATGAACTAGAATCGTNTCGACATTNTG
NCGCATCATTCCGTCGTAGGTTGAGTGNTTATGTTTATCGCAATTTTGTAGCGTTTGCCT
GCTATCTAATACACCTCCGACCAAGATCGGACCTGCTAAGGAGACTTTATGTCCTTTTGC
AAGTATCGATTCTTGCAAAGCCTGCATTGACTTTCGAGAGGTTGTATTATCCCAAAAAAT
AGTNGTTAATTTTTGGTCCATAATTTTGTAGGANAGCCTTCGTAGATTTGCGATNCTCGT
TTCTTCTCCCTCTGTTCCCATGAGTCCATCAGTTTCAAAACCATAAGCTTGACCAAAATA
GCCGAGGGCATTATGTGAGGTAACCAAAAAACGGAAATTCGTAGGGATTTTTTCACTTTG
AGACCGAATATACTGGTCTAGTTCATTTAATTGTCCGAGGTATTTGTTAGAAGACATNTG
GTAAAAATGAGCTTGGTTCGAGTCAATAACCTTAAGACTTTTTTCTATTTGCCGGACAAC
CACCATCCAATGGTTAACATTTAACCAAAAATGAGGGTCGTAGTGGTAGCCACAACTATT
TTCTGGGTGAGAATGATGATCATCGAATTGATGTGAGGATCGTAGTTTTTTTTTGGGCAA
ACAATCCGACACATCTACAATATATACGTCTTTTGGAAGTTGGCTGAGTACTCGTCTGAG
CCCATTTTCGATGCTAAGTCCGTTGTAAATAACCAAATGAGCTTGGGAAAGGTGTCGAAT
GTCTTCCGTCCGAATCTTATAGTGATGTGGGTTGCTTCCCATCAACGATCGAACTGTCAC
TTTATCATGTCCGATTTGTTGAACAGTATCTGCTAAGATTGTTGTAGTAACTACGACACG
TAGCCTGGCTTCAACTATTTCTGGAAGCAAAACTGCCAATGCCATACAAGAAAAGGCTAC
AACATTTATACCTCGGAATAACTTAGACCACTTCATGATTTTAACCGATACATGGGCAAG
AACCTAAGGAAACTATACTTGGAGTAACGTTATACAATAACATTACTCCAAGTGTCAAGT
GAGGGGGGCATGACTGATTATTCAATCTGATTTTAAACTTCTGGTTCATGTTATAATCAG
CGTGGAATTTAATCTTTGAATTAAGGACGTGAATTATGTCTTATGAGTTGGAAGACGAGT
TTGGTGATATTATTAAGAAAGCTCGAAAAGGGTTAAATTTAAGTATTGAGAAATTAGCAC
AGGAAATACAAATTTCTCATACTCAACTATCCAAGATGGAAAGTTACTCCATCAAGCCAA
CAGTCGAGCACGTCAATAAACTTNCTAAAAGACTGGGATTATCGGCTAAGAAATTGCAAC
TGATTGCTGAAGANAATTGGTCTCCAAAGCCCATACCTATCGATCACGATTCAAAATTAT
CTGTTTTAAGAATAAGTAATAATGTCAATGGGTGGCCAGTCCATGCCTATGTACTAAAAT
GCAAAAAAAGCAAACAACTTGCAATTATTGATACTGCGGCTAATCCAAAAATGGTGATTG
AAAGAGTCAAAGGATATGGTTTACCANTGTCAGCTATTCTACTGACTCACGCCCATCAAG
ACCATGTTGGAGGGTTGTCTGAAATTCAGCAGGTGTTTGATGCTCCCACGTACATCCATC
GAAATGAGCCGCANCCNANAAGCGNNCGAGCNTTGNTNCTTGTAAGCCACGGAGATATTA
TCTCGGTTGGCGCGTTATCTATACGTGTTCTNGATATACCTGGTCATACTGCTGGAGGAT
GTGCTTTTCAAACTCGAAATACGGTATTTGCAGGCGATTCTATTTTTGCAGGTTCAGTTG
GTAATGCTTTTTTATCTTATGATGATCTATTGAATAACATTCGTAAGTCGATATTAAGTT
TGCCAAATGATACCTATCTCTTTCCTGGGCATGGGCCTTCAACAACTGTAGGCGAAGAAA
AAGCTCACAATCCATTTTTTGCAGAATTTTAAATTGGGACTAAAAGTCGTGACAAAGCAC
AATTTAATTTGCTGGTTTTTTTTTAGTCTGGTTATTAGTAACACAGAGGCAGATAACTTG
GAAAAAAGAATCAATAAAAACTTATCGGTAATAATCGATGGAGGTAAAGTGCCTGTTCGT
TACTACGATTTTTCTGTTGAGGGCTCAAAGAAGACTTCTAGTGATGTAATCCTATTTATT
CACGGTTTTCGTAGTAACGCTCGTTATTTNTACCCTATTGCATCGGCATTTTCTCAGGTT
GGTTACCGATCTTTTTCACTTGAATTACCTGGCTATGATAAATCAACCTGGGGAACAACA
ACTGAGTTACTGAACTATGAACTAGCAGNATACGGTCGGTATGTTGCTAGTTCTATAGAA
GCAATATCGNGTNCTGAGNATATTGACTTAAAGCGCCTAACTATCTGGGGACATTCNATG
GGATCCAGTATTGTCTATAGAGCAATAGTTGACCACCCGAATTTATTTTCTNNCCTGAAA
TCGATCGTTTTTGAGGCTCCCGCATTTGCCAACAGCATCACCAAANTTTCAAAGTTTGCN
ATCTGGTTATCAACCAAAATTCTTAAATTGGGTGATCGCCANGATAGCTCGNNAGAAAGA
TGGTTGAAGTGGTTGGGAATNGGAGGTTCGACTGATAATTATCAAGTCTTTGTACAAAAC
GCTTATTCTATGCTAAAACCAGAAAACAACATAAAGCAAGAAGTGCTAGACCGACTTGGA
GTGGAAAAAGTATTTTGGTTATGGAGTGCAAAGGATATAGCTGTTTACTCTCCTCCTCCA
GATTTCATTCCAAATGAGCAAAGTATTCAGGTTTTTGTTGGCCACAGTATCTCTCATCGG
GCACCAAAGAAGATTTGTGATGCAATACTAGGTTGGCATTCTAGGACACATGTTGAAGTT
AGCCAATAACACTAATATCGCTTCTAATGAGCGTTTCCCAGATACTCCACAGCTTTTATT
TTTCTCATTTCTGTCCTGAATATAAATCTAATTCATTGGACTAAAGCTTTCGAGCGACAA
AGTTAACCCGATCAGAAAAGAGGCCTGGACGATTTAAAGTATACATATCGTACATACCAA
GAACTTCATAACCACACTTTTTGAGTATCCTTTTAATTAAACCGTTATCAAAAATACGTT
GTACATGAAGTTCTTCGAAGCGCTCAAATAAATCACCATCCCGTATAAAAAATGTCAAAT
TAGTTCGGCAAACTTGATCCTTTTTTGAATACAGGTTCTGCCAAATATAAGCGTAGTCTT
CGTGATTTTCAGCGAAGGTTTGAGCATGAAAGTGCCGTGTAATATTGCGTTCAGTTGTGA
CATCAAAAACAAATAAACCACTTGGTTTAAGATGATCGAAAATTCGGATACATGCAGTAG
CAAAATTCTCTTCATCCTGCATATAGTTTATACTGTCGTAGGTGCAAAGTACTGCATCGA
ACTGCTTACCCAGATCAAACGTTCTCATATCACCATGGACTAACTCAATATCCAGTCCCA
GATTGGAAGATTTTTCTCTGGCAATAGTAAGCATTCCTTCAGCTAAATCAATCCCAGTCA
TTTGAAAAGATCTTTCTGCTAAGACGAGTGTCAGAGCAGCAGTACCACAAGCAACATCTA
GAATAGTCCGTGGTGATTCACCTTGTCGATTAAAAATACTCTGAATATAATCAGCCCACC
GCTGATAATCAACATTGTACATAATACGGTCGTAAGCGTAAGCGAATCGCTCGTAGGCTG
GAGCTAAACCAGTCATAGATCAATTATCTCCCAATTGATATTGTTACTCGTGTGTTCCAA
AACCAACTGCTGCATTAATCATAGTTAGTAATGTTTTTACTTCTTCTGGATCAGATCCAT
CAACTAGAAATGCATAATCAACGGCAGACTTAACCTTACGCCAACTAATCCGACCTGAAA
CCAAACTCATCGGCATCTTCTGTACCACGATTTTCACTTGCTTAATAGTTTGAGTGACTT
CGTTTTTTTCGATGCTTGGCGACATTCGCGAAACGAATTGGGGCTCAAATAGGTCGACTG
CAGCTGAAATAAACCAACGAATCGCATACCATTGAATGACGAACAGTATTAGCAAGACGA
CAAGTGCTACCATTAGCAGCTTAGCACGATGACGCCAAATCCAGTTGATATTTGATTCCA
TCCGGCACATTTCCGAGCAGTTGACAAAAATTGTTTAAGAGTTACATCGTGAGGCGACTG
CCAAGTCTAGCATACAGGATATAGACTTGCAACGACCAACCTGCAAAAATTTATTATTTT
GAGGTAAAATAATGAGAGTAGTACTATCAACAAGTGGGCACATACTATATGAAGCAAAAT
GGTGATGACATACCAGCCTAGCTATCAAAACGCAGATTTTTCCTCTGAGCTGTTTTGTTT
TTTTAACTTCAACTTCAAAGAAGAGTGTTCCCTACAGAAAAAATGGAGCAGCGTAGTAGG
AATTTTGCTAGTAATGATTCAACAGTAGGTATCATTGCTAGTTGAAAACAACAGATTTTT
GTATCATAAGTTAGATCGATTATGAGAAAGAACTCACCAAATCACTTACCCTCGTCGAAA
GGACTCACTTTTCGCTCTGTAGTTAGCATCATTTGGGTTTTATTCCAGATAGCTTCAATA
TTGGGAATCGTTCTTTTTTTCTTTTTGGCTGGGATTGTTGGTGGAGTAGTAGTATCTGCT
TGGAAATCTGTTAGGGTAGTCGATTTGACACAACTCGATTACCAACAGAGTGATACATGG
AAACAACACCTCGAGATTTATTCTGCCCCTTGTACTATTCAGAAAGGTGATTCTGTTAGC
TTCATTTTGGAAAAAATTAATCGCTTATCTTATGAACAAGTAATCCCAAATCAGGTTAGA
AAAGATAGCTGGCAACCGAATCAATACTCACTAGTTTTAGACAAAAGTGAACGAAATGGA
CTCATTAATCTGTTTGCGCGACCATTTCATTATCCACGAATGGATCAATCGGCTAAAGAT
TTGATTTTAAAGATTATCGATGGGAAAATCAGTTCCATCCAACTGTTAAACCCTAGCTCT
CGAAATATCGATAGATTTGAGTTGGAACCCGAGTTGATTAGCGAAATTTATGACAGGGGT
GGGGAAGCCCGTGAGATTGTGAGTTTAAACCAGATACCCGAGAGATTGCTCATTTCGTTC
TTGGCGGTCGAAGATAAACGTTTTTATGAACATTGGGGTATTGACCCAATAAGGGTTGCC
GGAGCTTTTTTGTACAATCTAAGAACTGGTCAATTGCATGGTGCAAGCACTATAACCATG
CAACTCAGCCGCAATATATATTATGACAACCGAAAAATGTGGCTCCGAAAGGTCAAAGAA
TCCCTTCTAGCAGTGAGAATTGAGGCCAAATATTCAAAAGACGAAATCATTGAGAGATAT
CTTAATTTTATTGACTTGGGGCGATATGCTAACCGGGATTTAAAAGGGGTTCAGGAGGCT
GCAAAGAGCTACTTTGGTAAATCTGTTTCTGAACTGGAATTGCATGAGTGTGCAGTTTTA
GCTGCAATTCCCAAATCTCCCACTCGCTACTCACCTATTCGGAATGCTGATCGGTGTAAA
AAGCGCCGAAACTTGGTTTTAAAATTGATGCAAGATAACAGCTTTATTACCCAAAAGCAA
TATTTAAAAGCGATTCAGCAACCGTTAAAAGTACAGAAACAAGACCTATCAAGGAAAGAA
GTGGCTGCTTATCACTTCTTGGACCATGTACATAGTGAACTTAAAAAGATAAATAGCCTT
AGCCAGCAACTTTACAATCAAGGATTGAAGGTCTATACGACCATTGATCTGTCCATGCAG
AAGGTCGCCAATTCTTGTGTGGCTGAACACTTAAGAGAATTAGACCGGGACAAAAGTAAA
TATCCTAATCTGCCAGACTATGATGAGAATAGAAACAATCCAAATGGTATTGATCCCATT
AAAAATTACTTACAAGCCGGACTGGTCGCTATTGAACCACAAACAGGGCACATAAAAGCA
ATGGTTGGTGGAAGAGATTATTATGTTACCCGCCAAACAGTGAACTTCTATAATAGAGCA
GTTCAAGCAAAAAGACAACCCGGTTCAGCCTTCAAGCCAATTGTAGTAGCTGCATTGTTT
AACCAACCATCTCTTGCTACTCCGGCAACAGTCGTAAACGATGAGCCATGGTTTACGGAA
GACGAACCAGGTGAAATTTGGGCACCNCGTAATTANAGCGAGCGCTATTTTGGTAATGTG
ACCGTTCGAANGATTATCGAAAAGTCAATTAATATTGGCATGGCTAGATTAATGAATGAG
ACTCCNGTGCACCCAAAAACTGGNCGGCCGGAAGGAATCATACGAACACTTAAATTATCT
AAAGAGATGGGAATCGAGAGTAATCTAAACCCTTTCCCAGCATTAGCTCTTGGAGCCTCA
GACTTGACCCTATTAGAGATTACTTCAGCTTATGGAACTTTCGCGGACTCTGGCCGCCAC
GCTAAACCTATTTCGATTCAGTATGTGGAAAACAGGGAAGGAGAAATTTTGATTGAAAAT
CAGGTCAGGCANAAACAGGTATTGAAACCGGACATTGCTTATACCGTCACACAATTACTT
TCAGGTGTAATCAAGAATGGCACTGGACGACGAGCTAGAATTATGGGCTTAGAAAGACCT
GCAGCTGGAAAAACTGGAACCACCAATGACTTTACTGACGCATGGTTCGTTGGTTATGTT
CCCAATATGACAGTTGGAGTCTGGNTTGGCTTTGATGATCCGCAACAAAGTGCTGAACAA
GAAGGAGCAAGAGGAGCATTACCCATTTGGACTAAGTTTATGCTACATGCATTACGTGGA
CCAGTCACCAATTTTTCAAAACCAAGCGGTATAATTTTTAGAGAAATTGACAAAGAAACN
GGCCTGTTGGCATATACAGGNCTGTGTCGGCCAGAAAATATAATACGAGAAGTATTTTTA
GTTGGTCAAGAACCTAAAGTATTGTGTAATGCCCATGAATAAGTGAGGCTGCAAAACACC
CTGAATTCACAAAAATCTCGATTGTAAATTACTTATGTTCTCTATCAAGCCAAGGAAAGA
TAGTCAGCTTTCACAATAGCCAGAAAAAGAATAATTATCAAACACCTATAAATAATCAAA
ATACTAATCAATCCATTATACTTCCGCCCAGAGAGAAAAGAGTNNTGGTATTAACCTTGA
GAAAGTTGAGATTTTTCTGGCTTTATTTTTTGCTACTACTGATCTTAAATCAAGCAAAGT
CAGACGAATTTATACTAGTTGATCGTATTNTAGTAGATGTAAATGGACATGCTATAACTT
TAAGCGCGTTGGAAAACGAATTAGCTTGGCGACAAATCCAGACCCCCTCTCTAATCATCA
AAAAGAAAATCATAGCTGATTTAATTGATCAAGAAATAATGTTTCAGGCTGCTGATCGAT
CAGGAATTCTTCTCGGTCGATGGGATAAGAAAGTAGCTGACGAAATTCAGCNTTTACGCG
GCCAATACGAATCTGAAAAGGAATTTTTAGATTATCTAGCCAACAAACAGTTGACGTTAA
CAAGTCTGACAGATCGGATAAGACGACAATTTATTTTACAAAGTTTTATAAATCGCCAAT
TCAGCAATCAAATTGAGGCTGAAAAGATTTCTCAAGCAGCAAAGATCTACTATCAAAAGA
ACCATTTACAATTTTTTTTGTCAGCTACAATACAGTTCCAATACATATTGATAAATATAC
CAGACTCTGCTTCAGCCAAGATATCTAGCCAAGCTCAATCTCTAGCTCAAACGATCCATC
AAGAGCTGATAGCTGGCAAAACTTTTCGGCAGATTTCGGACCGATACAAGAATAAAATGA
GTTTATCTGATCAACAACAACCAACAATCANAGTCATACGCGAACCACAGACTAGACATA
CCAACACAAAATTAGAAATTGACATAGCCAAAATNGATATTGGTAGCATAAGCCAACCTA
AGCGAACCGTTGATGGATACTTAATTGCCAAACTATTAGGAAAATCCCCCTCCTATCAAC
AACCATTCAAATCAGTAAAGGNACAAATCGAGAAAAAACTCATCGAACAACAAATCGAAA
TTCTTTTGGATGATTGGCTAGAGAGTGAACGGCAAAATAGTAGTATTCAAGACTTTAGCC
AATTTGAGGAGCGTTAATTCTTTTCTTTCGCTAGCTAAGTAAGGATAATATGGGTACGCA
GAGCCATGGAATCTGGAGTCGCCAAAATGGTAAATTCTGTGGCTTCAAAGGTCTAGAAAC
NCTTATGTCGAATGGCTAGCTCTTGGNTANNNTGNGTAGTTNTTTTTGTAGGATAGANAA
TTGGAATAGAAGCAATTTTCTGCANTAGCTTATTAGCNAACCTAAAATTGTCGAAGGTNN
GTCNGTCTATAGATCATTTATTACCNAATTATACTAAATTACCGGACGCATACCTTCAAT
ACATTTTTACCATCTTGTATTGATTATTACGGATCATTCTCTCCGAATAAGACACTAATT
TTAGTGAAATACATATTCAGGCCAAGGAACAAGATAGCTTATTCAATCATCTGAAAAGTC
AAGTAACGTTCCACTTCATGTTAATTTCTCGATCTCCACTTAGAGGCTCGAAAAATGAAT
TTTGCCAAAACCAGTGNCAACATCACTTTNTGGTTTGATTAATCGATCAGTAAAGACTCT
TTTCTTGGCTTCTAAACAACTAAAAAGAAGAAATACCGGATAAAAAACAGTGGTGTTATT
CATTTGAACTTACCACACACCGAAATCCATATATGTAGTTTCTATTAGTTGGATAATTAC
TAAAGCGATTATCTATCCGAAGACCACTGGTATAACTGGTCCAAGAACCACCCCGTANCA
CTTTAAAATGTTGATTTTGATCATACCAGTCTTCGCACCATTCCCAAACGTTTCCCGAAA
TATCATAAATTCCATAGACATTCTTTTCCAAACTTCTCACTGGGGCAGTAGACGTACTCC
ATATATCTTTACCATTAGCCCCCTCATAGTTGGCATATTGTCTAGCCACATTATCCTCAT
CACCCCAAGGGAATTTTTGTCCNGTCAAGCCNCTTCTAGCGGCAAGTTCCCACTCTTTTT
CTTTTGGTAGTCGTTTGCCAGCCCATTCAGCATACGCTACTGCATCATTCCAATTAACAT
AGATCATCGGATGCTTAGGACTAGGTGAGTACTTGGTGACATTATCCCAATTTCCACCAT
ACTGATAACTACTTTGCTTCACAAATTCCTTGAACTGTCCTACCGTAACCTCACATACGT
CCATGTAGAAAACGGAATCATTAAGACTCCGTGAAGGAATCCTCACCATTTCAGTTCCAT
CTTTCTTCCAAATGACTTTTCTGTCTTTGGCCTCTTTAAGATGTTCTTGACTATACTCAG
GAAACTGACGATCGAGAGGTGATTCGTCTGCAACACAAACGGTAAAAATAAAAAATACTA
AAAACGTACTANTAANTTTTTTCATAACCATGATCTGCTTTATTTTTTGATGGTGTAAGA
CTATCCCAGTCATCTTGTTATTTCGATTAAAATACCTTTTATTGTGTGCTCACNAAGTCT
NATTCTTTTGAAANCCTCAAGTCTATTGTGATTNATCTATCTACCAAGATTACAAATTCT
TATTCTGANCTTAGNTTAGGATTATCCTNCTAAGNNTTTGACGTCTACTACTAGCAATCA
CNAGATCAATAAAGGCATATCAATATTTAGATGTAACACNAGTAGCTAAAAACTCGATTG
TTTCCTAGTCTATTATCTAGCTTGAAACGGCCAAATTTTTGCTTGTTTGAGAATACTTTT
CTTAATCTTACAAATCACGGTATANGCTGGGTCAAATACATTACCCACTTCATACTCAAC
GCACTGACCCAGAAGGATATGAGCTGATTGTTTCTCCAATCCTAATTCCACTAGCCATTG
AACTAATTCGGTAGTAGCGTGCTGCANCGCTTGATCCAAAGGTCTNGCATTACCCGCNGT
TAAAAGATAATCTGTGTTTTCTGCCCTTGGCCACCCAATGGGATTCATATTGTGTGCTTT
AATCAATTGGACGGAAAACTGGANATTAAAAGAAATCTCGATTCCTGTACCAACAATTTC
ACCATCCCCTTGAACTGCGTGGCCATCGCCNAGATAAAACAATGCGCCAGGCACAAACAC
CGGTAAATAGACAGTTACTCCTTGTGAAAATCCTCGATAGTCCATGTTGCCACCATGAGT
CGACGAAGTNGCAGTCGAAATCGCTTGGCCTCTNGGTGGAGCTACACCGAAACAACCAAC
CATTGGAGCCAAAGGTATNATAAANTCACCTAACTGCGTTTGTGGAGAAATTAAGGTTGC
AGTCCATCTCTCAATGTTGATATTCCACTCTGCGGTACTAGCAGTAGGCATTTGTGATGC
TACATAGCTTGGATCAAGGACGTTAGGAGCAATGACTGTGGCGGAGCGACCTATTTTCCG
GTTGGGTGTCAATCGATCAAAGTGAACGGCTAATCTATCACCTGGAACTGCATCTTGAAT
ATAAAATGGACCTGTCTGTGGATTGCCTCTTTCTGTCACGACTTGATCATGTTCATCATG
CCCAGCATTATCCACGGTAGTAGTAATCACAGTATCACCACTTTCAATATATAGTACTGG
TTCATAAGTACCAATAGTAGTATAGTAAAAAGTAGGATGAAATTCGTGAGTTGCCATTGG
GTTACCCTCTACATTTATAGTTGGTTAACTTTTTGCGTAATGGTGGGATTTTTCTCCGGC
GAAAACTAAAATCTTGCATTGAAGTTATCTTGACTGATTGAATTCCAGCATCTCATTTTC
TTACTGTAGTAATACGTCAGGATTGACTAGGGCTGGTGGAGTTTTGCCAGCAATTACAGA
AATTAGGTTTTCAACCGCTAATTCTCGCATTGCAAGGCGAGTTTCATTGGTTGCAGTACC
AATATGTGAAAAACAAATAACGTTTGGCAACCCAACAATGGGATCATTTTCAGCAGGTGG
TTCAGTCTCAAGGACATCGAGTGCGGCACCGGCAATTCGATTTGATTGTAGGGCTCTAGT
CAAAGCTAACTGATCTATTAACGCACCACGGGCAGTATTAACTAAATAAGCCGTTGGTTT
CATTTTTTTTAACTCATCATCACTAATCATATGATAGGATGATTCATCCAAGTTGGTATG
TAGACTAACAAAGTCTGATTCCACTAACAAGTCATTCAATGTGCAGTACGTACTCTTGGG
GGCACTGGGTTCAGCCACGTCAAATACGTCATGCCATAGTGTATGCATACCCAAGGTCTG
CATACGCCTAGTGACCTCTTGACCAATACGACCGAAGCCAATCACTCCCAACGTTTTACC
CTGAATATCATTTCCTAGAGCTGGCATTTTTTTACGCTTGGCCCAACCACCACTTCTGAC
ATAGGATTCATATTCAAATAGTCGCAAAGATAAAGACAATATAGACGCCATAGTCAGGTT
AGCAACAGCAGCTGTTAATACGCCTGGCGTATGACAAACAACAACACCATGTTTGGTTGC
TTCTGAAATGTCGAATGGATCGTATCCCACGCTAGTAGTCGAAAGAACTCTTAACTTTGG
AGCAGCATCAAAAAAAACGCTGTCTGCACGCACACGAGGTGTTAGTAGTATACCTTCAAC
ATCTCCAATTTTTTGCAGTAACTCTTCTCTTGGTGCGGTTACTGCTAATTCATCGACTAC
GGCCACTTTCTCAATTTTCTTGGTCAAGTGCTTTTCAATAGCGACATGAATGAGGACTTT
AGGTTTGGTAATCATGCATATTACTCCTAGAAGCATGGGAAAGCTTGGTAAACTAGCAGA
TCTTTTCAATAAACGTACCTACCTACTGAGAGAAATTAGAAAAATACCATTTCAATATTC
TCGTTTCCCAAAGTGTAGGCATAGTTTAAGAAATCTATCTACTTTGTCAATAGTAATTAG
CGAGATCTAAAGCGAGCAAACGGACGCCCTTGTGCTTTTGCCACCCTTTTTTTTGAATAT
TCGTAGGCTTGGCTTCTATATGTAAATCGCTTTCTACTATTATTCGCCTTATTGTTTCTA
GGCTCAATTGGAAAGCGGGTCACCTTATATTTTTTCTTAATACTTAGTCCTACTTTTTTT
GTTTTGTCTTTTGAACTACGAGGTGCTAACTTCTTTTCAAGCCCACCAGTATTGAAAATG
CTCATCATATGTACGAAAACAACAGAAAAAACTTTAAGAATCCACTTCACAATACTATCA
ATCTATACCTTTTAGTGTTAGTGAGAGCTAACCATAGTTTCACACCCAAATATATTCGTC
AATGTAAAACAATAAGAAACGGAACGGTTATCTGTGTTCTTGTTTTAACAATCAAAAGAA
CCACGAGCAGCAAAAACCATGGTCAAATTGCACTGATTTAAGATAGAAGAACCCATTACT
TATTAACAAAAACAAATCGTATCAATAGTACTAGTTTCTGGACACTACAACGATTTACAA
ATCTTTCGAACACGAAAGTTTATCTATGGGTATAATGTAACTTCCCAACTCAACAAATAC
TTTCGGATATTATTCGCTGGCTTATCTAGTCAATTTGAATATGAGCTCTAATTTTACTGT
TTCAGATGACGATCCAAAAAGCGGAATGATGCTTTTAAAGCTTGCCAGAACCGTAATAAT
ACCCAATAGTTAACATCTAAGCTGTGGTTCAGTTTTGGAATGTACCTATATGCTACTGGA
ACTGATTGATCTGATAATGACTCAACCAATGCCTCTGCTTGTTTGATAGACACCACTTGA
TCAGCGGTTCCATGTATTAGGAAGAAGGGAGGTGATTTTTTGGATACTTGAAACAATGGT
GATGCGGATCGCCACAGTAGATCATTTTGACTATTATAAGGTTGACCAATAAAGTCTACT
AACCATTGCTCCACTTGTTCTAACGCTGGCGATTCAGCCAGTTCATTTCGGCAAGTGGAC
AAACGCAGATCTACTGGTCCTGCTAGGCTAACTACACAGGTGATTTGACTACTGATTGGA
TAAGACGGGTCGTCAACTAGACCTAGTAGTGAAACTAAATGTGCTCCAGCTGAAGCACCT
ATTCCACCGATTTTTTTCTCATCCAACTGGTATTGATCGGCGTGCTCTCTGATCCAACGA
ACAGCTGCCTGCACATCTTCCAACTGAGACGGAAATACTGATTCTGGAGCAAAACGATAT
TGTACTGCCGCCACTACATACCCGCGGTTTGCAAGTTTGATAGCAATTTCTGACATATCC
TCTTTGTTACCTTGTCGCCATGCGCCACCATGCAGGGCAATTATTGCAGGTCGTCGTTTT
TTAGGTAATGATTTAGGTAAGTAGAGATCAAGTTTCAACTCTTGTTGCTCTACTTTTCGA
TAAATAATATTAGATTCAATTTCGACTGGCCCATGACATCCCAAGCATGCGATCAACAAA
AAAACAAACGATTGTATTAACCATGCCATGATAACAGTATCAAATAAGATCGGTTAGCTA
TATTTCTAAGTTAGAAGACCTCAAAAGAATAACTCTCTAGGTCAAACTTTCTGTTTGAAG
CTGGATCAATTTTTCTGTTTGAAGCTGGATCAATTCGTAACATTTTTTCTTGCATTCCAG
TTTAATTAGTCTTCAACTGTTCATTTTTCTCCGATGTTAGATTAGTATTCTTCTTTTGAA
TTCCATCCAGGATATTGTTTTTCTAGAGCTGCTAAGGTTTGAGGCGTATAGTACGAATGT
CCAGCCGGTGGGAAACGAAAGATTTCTCGTTCTTTAGCAGACAATGAACCAATAAATTTG
GAGAAAGCTGGATCTAGTCCTTTGTCAGTATAGTGTCGAAATCCTTCCCAATAATGATCA
GCTCTACCCAAAGCGAATCCCCAGGTGAAGCGCTGTCCGTCCAACCGTAGATAGTCACTA
GCTGAGTGAAGTGTGTAATTGGTGAAGACGCACAGAGTTCCAGCAGAGCAAACTAGCGGT
TCACATTTTGACATGTCGCCTGCATTAATTTTGGATAATAGACGAAGTGGGGCTTGGTCT
GCGTCCACGGATTCAAGGTGAATCCAAAATACTAATTGGCCAAACTCTCGATGTGTTTCA
CTCATCGGGAGTAGTGAATTATTACCATTATCTAGATGAAGGCCCGAGGTATCACTGCCA
ATGCCACCACCTTTGAAACCAGGATAACGGGCGATCATACATCCAGCCCGGAAGTGAATT
TGATCTGTTTTGAGCCATTTACGCCCAAACCCCCAAGCTTGATGATCTACAATACCGCGC
AGTAAAGAAATTTCAGAAGGGGGAAATTCCACTAGAATTGATCGATTAGTAGGTGGATTA
TTTTTTACTTGATTCCATGTTGGTAAGATATTTCTTTGGGCTACTTGCATTTCTTCTAGC
TGTTTACCCGTGTAGTATTCCGGGATGATGATATAACCGATCTCTTCCAATTGTTTCAAC
ATAACGTCAGTCAGTTCTACTGGCATATCAAATCTCTGTTTCACTTTCGATGACTCGACC
GTATCTTAGCCTAATAAGTACCAAATATGCCAATTGGGATGATATCCTGTATACTTCTGA
TGCATAAGAATTATTGGTTCGTTTTACTGTTTAGCCTCTCTCAGAAAAATATAGGTTTTT
TGATCTGTGAGCTTAATTAATTAGCAGTCAATCAGAATGTAATTGCCAGTAAAAAATCAA
TTTCGTCTATTTATATCATTCCAAATTGAAATTAAATTAGTAGATTGTATTTTTATGTTG
TGGCTAGACAGGCTAGGAGGATAGTTAAAAGTGGTAAAAAATCTTGACAAAAGGATTTAC
GAATTTGATCTTGTTGTTTATGGTGCTACAGTAGGTGGGGTAGCCGCAGGGATTCAAGCC
ACTCGAATGGGTAAATCAGCAGCAATAATTGAACCTAGCCAATACATTGGTGGGCTTACA
TCAAGTGGCCTTGGTGCTACTGATATCGGTAACAAAGCAGCGATTGGTGGTATCTCTCGT
GAATTTTATCAAAGTATCAAAGTTCACTATGCTGATCCTTCGGCTTGGGTATGGCAAATG
TCTGATGAGTTCAAATCTTCACGGCAAGATGGGCAAGGAATGGATGCCATGTGGACTTTT
GAGCCGAAAGTCGCAGAGCAAATATTGTCTCATTTCGTACAAAAAGCAGGAGTCAGTTTA
TTTCTTAACTTTCGACTAGACCGCAAGAATGGAGTGATAAAACAAAAGCACTCGATTCTT
GAGATACGATTAGAAAATGAAATCGTATTTCGCGGGAAACAATTTATCGATGCAACCTAT
GAGGGAGATCTGATGGCTACTGCTGGTGTTTCATATATAATTGGTCGAGAAGCTAATGCT
AAGTATAATGAAACACTTAATGGAGTACAAACCCAGAAAGCGACTAAACATCAATTGCAA
CCAGGAATTGATCCCTATGTGATAAAAGGCGACTCAACTAGCGGCTTATTGCCAGGAATT
GATCCTTTAGGGCCAGGAATTGAAGGGGAGAGTGATCACCGGATTCAAGCTTACTGCTTT
CGAATGTGTAATACTACACATGAAACGAATCGTCTACCATTCACTAAACCGAATGACTAT
TGTGAGTTGAACTTTGAGTTATTACTACGTAACTTTGAAGCCGGTGCACAGATTATTCCT
TGGCACCCAATTGGGATGCCAAATTGGAAAACAGATACTAATAATAACCAAGGCTTTTCG
ACTGACTACATTGGATATAATTATCGTTGGCCTGAGGCTACTTACGCGGAACGCGATCGT
ATGTTTCAGGATCACCTTTCTTACCAAAAAGGATTGATGTGGACCTTGGCGAATCATTTA
AGGGTTCCAGAAAAAATACGGCATGAATTTCAGCGTTGGGGAAATTGTGGTGACGAATTC
ATAGAAAACGGAGGTTGGCCACACCACCTGTACGTTCGAGAAGCACGCAGAATGGTGTCA
GACTATATCATGACTCAGAAAAACTGTGAAGGTGCAATATTTGCTCAACATTCAGTTGGC
TTAGCGGCTTACACAATGGATTCGCATAATGTACAGCGTTATCTGGATGATGATGGATTT
GTACGAAATGAAGGTGATGTGCAGGTTGGCGGATTCTTACCATATCCAATCGCTTTCGAG
TCTATTGTACCTAAACAAACAGAATGTGACAACCTTTTGGTACCTATCTGCTTATCTGCA
AGTCACATTGCTTACGGGTCTATTCGAATGGAGCCGGTCTTTATGGTTCTAGGTCAATCG
GCAGCAACAGTTGCCTGTCATGCTATCGAAGAGGGGCGAGCTGTACAATCAATCGACTTG
GTACGCTTACGAAAAAGGTTGCTAAAAGATCAACAAATACTGGAATGGACACTGAATGAC
TAATAAAAGTAAAGTGTCGTGATTACCCTTTGGCGAAAACTTCGATCTGAACTTTTTTAT
TGGGTTTATTAAATTGAAAAGTGAAAAATAAGAGGTAATCTACTGATTTGGTCGTTGTCT
TTTGCCCCTCTACTCCAGTTCTAATGGGTGAATTCATTGTCTGATTCCATCCGAAAATTT
GCCGCCACCTTCCAGTCTCTTGGCTGGCGTTTGTTTGTTATCTTTTCCTTTCTTTTCCTG
ATGGTCTTTTCTCTGGCTCGAATCACTTGGAATTTGGCCCGCTGGGGGCAAAAACAAAAT
CTAGACTCTTTCCCTGAGATTCTTGAGACTAATCTACCATCTTCTGCACTACCCCGTCCG
ACTAGCTCAGATTTCGAACCCTTGACCAAAGCTAAATTTGAGCAGATCAAAGACGGTGTT
CACACTGTCGGTGAATGGGAACAAAATCGCCGTTTTAAGCAAGCACCAATGCTGGATCAA
CTTGCGTTACCTCCAGTTGCCGATCGGTTACCTTTTAACCCTTTGGTGATCTATCCGCCT
GATCAAAATGGTCCCTACGGAGGTCGATGGCAGAGATACGGTACCAGCGCACCGGATGTC
GGTATTTTTCGGGCTCGATTGGCCTATGATGGACTGGTTCGGTGGGGGCCAATGGCTCAA
CAGATTTTGCCCAACTTGGCTGTCAAGTGGAAAGTTAGTGACCAGGGAAAAACTTATACA
TTTTGGCTAAGACGGGGAGTACGATGGTCGGATGGTAGACTGTTCTCGGTGGATGATATT
CTGTTTTGGTATAACCACGTGATTCAGAACCCGCAACTAACACCAACTACACCACGTGAA
TTTCAGAGAGATGGTGTCCCGATGATAGTAGAAAAAGTAGCCAACCATATAGTTCGTTTC
AAGTTTGTCAGTCCCTATGGTCTGTTTCTGAAAGCATTAGCTTCGGGTCGTAGTTATCCG
ATGGTCGAATACCCAGCCCATTACCTGAAACAGTTTCATCCAGATTTTGTGGCAGTAGAG
AAACTGACCGATTTGGCTAAGAAAAGATCATTTGATTTTTGGTATCAGCTGTTTGAAGAC
CGAGCAGATTGGCAAAATCCGGAGATACCACGCCTCTGGCCTTGGATTTTAAAAGTAGCG
CCGCCAGCGCAGCAAATAGTATTTGAAAGAAATCCGTATTACTGGAAAGTAGACGGAGCA
GGAAATCAGTTACCGTACATAGACCAAATGCTATTTCAAATCTACGATGCGCAGATAATA
AACCTGAAAGCGATGAATGGAGAAATTGGGATGCAAGGTCGGCACCTCCAATTTGATAAT
TACCCCAAATTTAAGGCTAACAGTCAGAGCCGAGGATATAGCGTACGTCAATGGATCAGT
AGCGGAGGAGGACAAGCCTTGGCTTTCAATCTCAACCATAAGGATCCAGTACTTCGGAGT
ATCTTTTCTGATCGTCGTTTTCGCCAGGCGTTGTCACTAGCCATTGATCGACGTGAACTT
AATGAAATCGCTTTTTTTGGTATCGGTAAAGCTTGTCAGATTTCACCTCCACCGATTTCC
CCATTTTATTCTCCCACTTATGAGAATGCGTACACGGAATTCGATCCTAGTACCGCTAAT
CTTTTGTTAGATGAAATGGGACTTAAACGACGAAAAAAAGACGATATTCGATTACGACCA
GACGGCCAACCTCTACATATTCGGATTGAGATCGCCTCTGTTTTTCTAAGTACTCCGATG
TTTGAACTCATTGCAAGACAATGGACGGAGATCGGGGTAAAAACCGAACTTAAATTAGAA
GCTCGCCAACTATTCTATACTCGTAAGTCAGCTTTACTCCACGATGTCGGTGTCTGGGGA
TCTGCAGATGAGTTAATTCCTGTTATGGATCCGCGCTGGTTTTTTCCGTACAGCGAAGAA
TCGATTCAAGGAATTGGGTATGCCCGATGGTTCCAGTCCAACAGACTTAAAGGTATTGAA
CCACCATTAGAAATAAAGGAATGTATGCGCCTCTATCAACAGATCGAAAAAACTCCAGAA
TCAAGTGAGCAGATTCGACTGTTTAAGCAAATTATCGATCTCAATCAGAAAAATCTATGG
ATTATTGGTACTGTTGGCCGTATACCATCGATATTCATTGTTAAAGAGACCTTTCGCAAT
GTACCACAAATAGCTGTTTCAGGTTGGATTTTTAGAACGCCTGGCAGTACTGCTCCTGAA
TGCTATGCCATTGACAATTCATCTTAAATTAATTCTGAGAAAAAGATAGATTGTGTTTCA
CCTAATTGTCAAACGTATTTTATGGATGTTTCCGACATTACTGGTTATTTCTGTCATTTC
CTTTTTACTGATCCAATTGCCGCCAGGTGATTATTTAACTGCTTATATTTCGGCTTTGGA
AGAAACCGGAGAAACTGTCGACGCGGATTTGGTTGACGCACTTCGTCAACGGTATAACCT
AGACGATCCTATCTATGTACAATATTGGCGGTGGATGCGTGGATTATTGAAGGGTAACTT
CGGTATGTCGTTTGAATGGAATCGGCCTGTGAGCGAGCTAATTTTTGAGCGACTTTTCTT
AACTGTTGCCATCTCGATTTCAACTCTGGTTTTCGTGTATACTTTAGCTATTCCAATTGG
AATTTACTCAGCAGTTAACCAATACTCTTTGGGAGACTACACGTTTACTTTAATTGGTTT
CGTTGGTTTAGCAATTCCTAATTTTCTTTTTGCACTAATTTTGATGTTTGTATCGGATGC
CCTTTTGGGTTGGAGTGTTGGTGGGTTATTTTCACCATCCTACCAAAACGCACCTTGGTC
GATGGGCAAGGTCGTTGATTTAATCGCCCATCTCTGGATTCCGGTTATTGTACTTGGAAC
GGCGAGTACTGCTTCATTAATTCGGGTGGTACGTGGTAACCTTCTAGATGAATTGCGTAA
ACTTTATGTGGTAACAGCTCGGGCCAAGGGAGTTCCGAAGGTCAAATTGCTCCTTAAGTA
TCCGGTACGGGTAGCACTCAACCCAGTGGTGAGTAACATCGGTTGGGTTCTACCACAAAT
TGTCTCCGGTTCAGTAATTACCTCAGTTGTATTGGGTATTCCGACTACTGGTCCACTACT
ATTGAGATCATTAATGAACCAAGATATGTACTTGGCAGGTAGTATGGTGATGATGTTAAG
TCTGTTAACAGTAGTCGGAACGCTGATTTCTGATTTACTACTAATTTGGTTAGATCCACG
CATTCGGTATGATCGGTAATTTAATAAAGATATATCGAAATTGAAGTTCAGCAGAAAATC
TTTTCTCTGGATAGCTGGAGGGGTGTCTGCGTTATCAGGACTGGCTGCAGTTTACGCCCG
TTTTGTAGAACCTAAATGGTTCAGGTTAAACAAAACCGAAATTAAGTTGTCCGCTTTATC
CAATGATCAAAAAATCAAAATACTACACCTATCAGACCTTCACTCTTCCCCAGAAGTCCC
TTATTCCCAAATTGAAACTGCAATCCGACTTGGTATTAGCCAAGAACCAGACCTCGTCTG
TTTGACTGGTGATTTCATTACGCACGAAATTGAGGATTTTGACCAGTATCATCGATTGTT
AAAATTGTTGACCGACCAAGCTCCTACCTTTGCCTGTTTTGGAAATCATGACCGAGTGTA
TCTAAACGAATATAACTCCGGAGAAAAATATCATGATAGTCGACAGGTCGCTCATTTACT
TCAATGTAGTGGTGTATTCCCATTATTCAATGAAGAGTTCAATTTGCAAATCAAAGGGCT
ACCTCTTACTGTGGTTGGCGTTGGTGATTATCTATCTAATGCGTGTCGTCCGATAGAGGC
TTTCCACAGCATAGATACTATGCATAATCCTTACCTAACCATATTGCTCTGTCATAACCC
AGATGCTAAGCAACTCTTAACACCACATCATTGGGATTTGATGTTATGCGGCCACACTCA
TGGGGGGCAACTCAACTTACTTGGTGTACGGCCCTTCTTAGCGATGGCTGTCAGGGATAC
AAAGTTAGTAGAAGGACTTTATTCTTGGCCAGATGCTTCCAGTTCCCGATCAATTTTTAT
CACCCGTGGTGTTGGGAATTTAATGGGGGCTAGATTCAATTGCCGGCCTGAGGTCAGCAT
GCTTAGTTTAGTTTCAACTGAATGAATAGACTACCGGTAAGGAGCCAAATTCATATTAGG
GTACATAATCGTTAGGTTTTCAAGAGTTTCTTGACAGTAGTAGTCAGATCCAGGAGCCGG
CCAACCGAAGAGTGTGCGGACGCGAGGAGTCGTTGTTTCCCAAAATGGTTTTATGAAGGA
TTGCTCTGGTGCTACCCAAGGGTTGCTAACTTTGTCCATCTACAAGTATCAGCCCGGCTC
ATTGACAACGTCCAAAGCGCCCTCTGTTTTCGTCTATTCCGAAATGGAACAGCGGCATGA
ACTAAATATGAAGAGTAGAAAAGTACACTTCCTGCTTTAGCAGTAGTTGACACTGGCTTA
GCAAATTGACTAATTTGTCGGATGTCATTCATCTGACCAGCCATACGAGGTAGGATGTCA
AACGCCTGTAGGTGAGAACCTGGAATAACGTGCATTGGGGCGGAATCTTCGTCTACATCG
TGAAGATATACTCCACTGTTAACATAATCATAACGACCAATATCTGATGTTGGTGGTAAA
AAGCAATTAGTGTAATGATCTATATGATATCCCTGCCAAGGGTGCTCAGAGTGCCGTTTG
TCCGTTGGCCCCGAACGCATAAACAAATGAGCATTACAGTAGTTCATGTCCTTAGCCGCC
AGGCACTCTGAAAAGACATCTAAGTAAGTATCATTTTCTATTAACCTATCCAGTTCATCA
ACGCCACAGGGAAACTGAGCTCTTCCAAATTCTGTTTCACCATAGTGTGGAATAGCTTTC
GTTGTCTTTGGTTCCACTGAATCAGTATTTTTTCCAGCATCGAAATCTACTAGATAGTCT
GTAAAGGTTTGGCCATAGAAAATTTGTTCCATCGCTCGTAAAGCCAATTTCATTTCATTA
GGATCGAAAAGGTCAGGTACAATGATATAACCGTTTTGATGAAACTCATCCAATTGTGTG
GCATTCAACATTAGATTTCCTCTTAATCCTTAATTCAGTTGACCACTTCGTTCTAAGTGC
TGAATCTCAGTTTCCCATTCGACTCTTAGCTGGGGAGAATAGGATTGTGGTAGTAGTGAC
TTGCGAGTGCAGTTGATAAGTGCTTGCAAAGTTTGGTAGCGGCGAATAATACCAACGTTC
GGTAAAATTCGGTCTTCAGCCACTTGAATTACTTGATCAAGGCTAAGCTCATTTCCTTCT
GCCTGTAGGTCGGAACGGAGCGAGGCATAGCTAGCGGCGGAGTATTCAGCTGTAATTATC
TTAAGTTGGTTGATAACATCTGCGGATATTTTTTTTTTGTAAACGCCGGATACAGACCAA
CGAATAAAAGCTTCCCGGTCTTTTCCTTCTGGATCTAAGACTGGAATAATCAGATCACCA
ACACGGCCTTCTCGTCTCAAATCAGGAGATAAATTATGGATACGAGCGGTCATCAATAAC
CAAGCAACACGGCCTTTTAGCTGTGGATCAGACATCATAGCCTGAATCTTACCGGTCAAT
CGACGTTCAGTTGCATGCGCGTTTTTGTCTATTCCGCCAAATTGAGTGTCAGCTTCGTCA
ACAAAAATCATTGCCTTATCCAAAGCCATTAACAATCGGCGCAATCTTTCGAAGATTACA
TCAGTTTGACCAAACCACTGGCTACGAATATTTTTCAGCACAATAACTGGCATATCTAAA
TCACCAGCCAAACCCTCGAAAATAAAAGTTTTTCCACAGCCAATTGGGCCTCCAACGGCT
GCGCCTACAATGGCATCATCTCCTGTTGATTTTAGCCGGGGAATTAGTTTCTCACGCAAA
AAATTGAGCAGCTTTCGATTTCCTATTACATCTTCTAAGCTATGATTAGGTTTCTTGAAC
TCCACAACATCTTCACCTAATTGTGACTGAATGAAATCAGAAACCTTATGAACCACTGTC
GATGGTTCTAGCTTTTGGTTTAATTTGGTGGTTTGATAACAAGCTAACATCAGTAACTGC
CTCAGTGCATGCAAGGTCAGACCTGCAGTTAATGTAGCTAGTTGTTCTTGTGTTCCCCAC
AAACTCAGGCTACTGCCCGCCGCATTTTGTTTTTGGTTAAACCAAGAAATAAAATGCTGC
CTAGCTATCATATCGGGTGCAGGAATTTCAACGGAAATTACCTGTGGCAATCGAGAAATT
TGTGAATTTAGCAAGCTTTTAGATTCAGCAATAAATATTACTGCATCTTTTGCATTAACA
AATGTAGGGTCTAAAAACCAGTCTTGTACGATACTTATGCGATGCCGATCAGGTACAGAT
AAACGAGAAATTTCTCCTTCTGGGAGAAGTAAATCAGCTGCTTCGACCAAAATTAGGAGG
TTCTCTTCTAAAAAAGGTCTACTATCTTCAGAACGGGAAAGTAGACAAAGCTGCCGCAAA
AACTCTAAAGCGACTGTTGGATTACCAATTGCGTTGTGTAGATATTCCTCAAATTTAGGT
TTGTTTTCGGGGAGTAAATTTTCTCTGCCGTTGATACTATGCTTCCATTTATCATAAGCT
TTCCTGACTTTGTCTTTGCTAACACCCGACAAAAATCTGATAGGTCCATTGAGTTCATAA
ACCACCAAAATGAATCCATCTATATCCCACTTCTGGCATAAAAAAGGTACAAGTGATAAA
TATTCACTCGAAAGACTGTTTTTTCTTTCGTTATCATTTACGTTATCAATATTCAAAAAT
AGGTCGTGGATGTTACCAGATAGAATGAGACTCCGAGAAATACCTGTGTTAATTAGTTTG
CCAGCTTCGGAAAGAAAAGTGTACTCTGGTATTTTTACAGCCATCGTTCATTACTCCTTC
CAGCGAGCCCAACGGGTGAGAAAAGCTTGGTTAATGAAGTTATCCATCAGCCAAAGATGC
TTTTGCGGGTTTCGGTCAAAGAAAACACCCATCACTAAAACTAATAAATCTCTAAAATCT
CTATCCGCCAATTGATTGAAGATTTTATGAGTGCTAGCATGTATAGCTAAAAAATTTAGG
ATAGATTTGCCAAATAGTGACCCGGAATTCCAGTCGGCTTGATAAAATTTCTCTAGCCGA
TTTTGGCAAATCTTTGTTGTTATTTGGGCTAAGTGCTCAATGTCATTGTCTTGAGCTTGG
GGGAAGTGTTTTTTCAGCTCCGTTGTCATACGAACCGAACCATTTCTAATCCAGTTATCG
AAAATGGCCGTTGCTTGGTTAAAGCAACGATGGATATCTTTCAAAGTAAGATCAAGCTTG
CCTGGTGAGTCTTTTATATGGGATGAACTTGGCAACAGGTAGTTGTGGTCAGAATGATCA
AGAACAAACTTGTACTCAACTAAGTCCCCGAGGGTTTCAGCCAAAACAGGTGTCAACGCT
ACTACTGACCGTTCATAAATTTCGTAATCAATGAAGTTAATAAAAGCTGATTCATCGAAG
TGGATCTGACCTTTGGCTTCTAAACGAAAAGCCGATAAAAAGGACACCTGCTCACCAAGT
ACTTCAGCTTTCTCTTGTAGTGAAAAAGGTTGACTAAAGCTCGCTAAAGCAACGTAATTA
TTCTCGAAATCTAATAAGCATTCTTGCCATTGATGGCCCCAAACATCATGAATCAAAAAT
TTGTCAACATCGTCAATTGGCAAGGTATTTACCATCCGTGTCAGTGTCAAATCGACAGTA
TCCGAAGATAAGCCTGATTTTTCTACAATCAATTTTTGCAAATCGGTTTGAGTTTGCTCT
CCCTTGAATGGGCCAAAAGCTGGAAAATGAGCAAAGGGCTCACCACTTTTGATCTTACGG
AGGAAACGCAGGTATTGTTGCTGGTCATGGGGTTTGATTTGTGTCCAATTAGGGATCTTA
TCAATTTCAAAAGGGAGACAGAAAAAAAGAGCTGATGCTGTCTTTATTAGCTTAACTTGT
TCAACCGAAAAAGGTGTATCTGGGTAAAAGGAGACAAAGAGTTGATGAATGTTTTTTTGT
AGATTTGGATGGCTAGGAGTCAAATCGAACAATTTTTCTAACACTTGCATGATTTTGTGT
CGATCTCGAAGTGGTTGCGTCTGATCCAAAATTTCATCTTGTTTTTGCTCAATTTCAGTA
GAGCTCAGGCCAAAAACTCTCTGTATTTTTTGCATTGAGTAATCTATGGGATCTGGCTCA
AAACAAAGAAATGATTTCGATCCAACAGTATCTAAATAGTTGATTCCGGGATAATTAACC
ATTTGATTGTAATGAGGCAGAAGCAGTAATGCCTCAACGAATATAGAATCTAGCTCTTCA
TCATCTAACTCTAACTTCTCATCATCTAGTAGGTATTGACTTGCTTGTTGAATCAATTGG
TTATGAGAACACTGTAACTCAGCTAATTGGCTATCTTGAATAAAGGAGAGGGAATCCAAA
TAATCAACCTGCTGGTTGAAATGGTATACAGAATCTAATATAGCTTGACAGTTTTGGAAT
TCTGACTCTGCTAACCATGGTTTCACTACGGAAGGTATAAACATTTTTAATACTTAATTG
ACTAAATACTGAATTTCTTAGATCGGTAATTCGGAATCTGCATCTGTGTTTTTAGTAGTA
GTGGTCTCGACCGAATCCGATTGTTCAGCGCCAAAAATCAGTGCATCAAATTCATCAGAG
GTTTCACTGCTGCGTGCTGCTTCTAAAAATTCATTTTCTTGGGAATTTGCATCGGTTCCA
GCTAATTCTTGGGATATTTCAGCTCGGCTTTTAGCTTTTTGGCGAACCTCCCTCATTCGA
ACTAATTCTTGATTGGTACCGTCCTTGCTGATTCCCGATAGCATATCGGCGATCTCTTCG
GTTTCACGGGCTGAAATTAGATCAGCAACTGCCTCTGATTGCTCCTCTTGGATTTTTTTC
AAGTCTCGGGTCAAAGTCTCGAGTTGAACTTTATGTCCGTCAATGTCTTGCTGTGCACGT
TGGATGTCTTCTTCTAGTTCACCAATTCGTGCCTCTTTCTCAGTGAGTGTCGAACTGAAA
TCATTGTAAGCAGCAACGCACTTAGTGTAGTCCACGTCAGTTTTTATTTCTTCTGGGCTT
ACTCCTTGGCTTTGTAGATCATTTGCGACTTGTTTGGCTTTTGCCAAAGCGCCCTTTTTA
AGGTCTTCCAAACGTGTTATTTCCTGTGTTAGTTCTTGTACTGACACTTGCTTTTGCTTT
AAAAGTGCCATGAGTTGTCCGACAGCACCCTTGTAACGTTGAATATTCTCTTTTTTATCT
TTTATGATATCTTCGTAAGCCCCACGAACAGCTTCGGGGTTTTCCATTATTTTGTCGGAC
ATCTCGTGTGCCCGACCTGTAAGCATATACCAAATTGACTTGAAAAGACGTCCGATTGCC
ATTATACACTCCCTAGGTGAATTTCTTTAAGGTTTATCCGAAAAACATTACGGCTAAAAG
AGAAGAAAACATACTCAACTATTGATTTTCCTTATCATTTACGTATTCATCATATTCATT
TTGTTCAAATAGATCCCCTCTTCCTAAATTGCGAACATTCTGATCCACGGTACGAGCAAA
CTCAATATTGGCATCTAATTCATTTCTGAGTTGCGACAAGCGCGATGGATCATCATCGGA
AGTAGAGGTAATCAATTCAGCATAAGTTTGTGCAAGCTGGTTGATTGTTTGCTTAACCTC
AGATATAACTGACTCACGCTTTTCCAGTATCACGGACTTGACAGTTTCTGTTGCTTCTTC
AGATTTATTTATCAATTTGATTGTATCTTCTAAACACCTGACTGACTCTACAAATAATTG
GTCGATCTTATAGATGATGTCTAGTCCCAATTCACCGGACATCAATTCGCCTCTTAAACT
CGGAGTAGTTGAATCATTGGCTAGGTCATTTTTGAAAGATTGATGAATAGATCGTAAATC
AGCTAACATTTGCTCTGTTCTAATATCCCCATCTCCTGTTAGCTCACGTTGTAGCTTATC
GAGTTCTTCCTCTTGTGCTTTATAAGTTTCTGCATGGAGTTCCTCCAAAGCACGACGTGA
TAATTGCCCCATACTCGTAGACCACTTAGTAATTACCCCACCTATGGGTCCTAGGAATCC
AATCATACCGCTAAGAAACCAGAACATTAGTTGAGGTTCTAGATTAAATACTGATGTCAC
AGCAGCTAAAGTCACTCCAATACCAAACGGGAGGGTGACCATATTGTCTCCAAACAAGTT
TAGTAGGATTTTTTTGCGAAGTTGCTTTTGGTTGATACGTTGCATGAGGCGATCAGGTCA
AATTATCAACAAAATTATTATATGTTACAAAGGACTCTATACTGGTACCTAGTATGGTTT
TTCTAACAACATAAAAGTTACACTCTGAGCTTGGCCTCCAGTGGCGTTGGCCGGTGGTTG
GCCAACGGCAGCCGCCTGAATACGAGAATTACTTATTCCGTTTTTCATGAGGAATTTGGC
AGTTGTATCAGCTCTTTGTTGGGCTAAATCTTGGTTCGCTTTTCGGTTACCTTCACTCCG
TGTATGTCCAATAATTTTTATGTACCAATGTGGAAATGATTTTAGGTCATCTGCTAAAGC
GACTAAAGATCGTTGGCTATTACGTTGAATTCTTGCATTACCACGACCGAACTGGATTGG
TCTAACTTTCATTGTTGCTACAGGCTTCAATTTCTGCCAGTCAGATTGACCTAACGCTAC
CAGCTGTTTCTGAGCCCTTACTTTTGGTAAAGCGGTGGCTTCACCACTAAGGTCAATGTC
TTCTAGTTCAGAATTAGAAATACTAGGGTGAAAATTATCTGAATACAGAGACCTGAGTAT
TCCATCATAATAAATCTGGCCAAAGTTACCCTCAAGAGGATCATCTTGAATCGCGTCTGT
TTTATCTAAAACATTGACTATCTTAGCTATCATATCGTCCAGCAGTTCACTATTATCGGC
CTCTGTCTTAGAAACCACACCAAAATGAGCGTAGTTTTCCATTGTATTTCGCCACTCAAT
TCCACCTACTAAGCTCTTTGCCTCATCTAGTTTTAATGCCTGCCCGTACTTTTTTGAATC
TTCCACTAGTAAATTTACTAACCCGTCAGGTTGCTGTGCATAGTCGTACCTAGCTCGCAA
GTAAGCCTCAACAATAGCCTGAACTTGATCAGGATTTTGATTTAAAAATCGACGTTCTGC
GACCAACACGTCAACGATATACCCCTTCAGTTTTGAGCTATCCAGTAAAACATGAACATT
GTCAAGAGACAAAGCCTGACTAACGTATGGTTCCCATAAAACAAAGGCTTTTTGCTCGCT
CGGCTTCGTTGACTTGAGCATTTTGTAAACTGATTCGGGGTCATTAGCAGGCTTTAACCA
GTTATTGGGTAAGCTAGGCAAGCTAAACTTATTAATCATTACACGCGCTAGAGTTTCGCT
TGGTGAATCTGGTACTAACATGATAGAAGCTGAAGGAGTACTTAGTCGTGAGATCTCTGG
TACTCCTTGCTGGTAAGCTACAATTGCATCTGCGCCTTTCGTTTCGTCGATAACTAAAAC
TACTGCAGCAGGGAATGTGCCGGTTTTGCTACTAGCTTTAATATAAGCATCGATTGTAAA
AACAGCCATTTGGACTTTACCATTTTTCAGTTTGTTCAACCGCTGGCTGTAATCTGCTTT
ATCATCAATAAATGTAATTTTGATACTCTTTTTCTTCAGCAGATTTTGTACGGCGGGAGA
CCGGAGAATGGCGTATCCAGAAAATGAATCGTGAGCCAATCTAATTTGGTGGTCATATCG
AATTTGTGAGCTTGTCTGCTCCATCAGCTTACCAGACAACCTAGGTTTAATGGCCAGTCC
ATAGATTGTTAGTCCAATGCCTAAAATGACCACCCAACCAATTACCATGATAATTCTGCT
AAGCGCTCGTTGGCTAGAATTTGATGGCTGATCGTTCATTTACTTAATGATCTTCGTTTT
TGTTAATTCGGTTTTTGTCTGGAACGAAATATAAAGAAAATTACTCCTGACAATATTAGA
AAACTAATTAAACGCAATGTGTCTTTTGGACTGTCCCTTGAGGATGACTTGTTGGTATTC
CTAGCAGTTTGGTCCACGTTTTGAGGTCTGACCGATTCTACTTTCTCTTCTTCAGCTCGG
ATCGGCTGGTTATTAGGTGCTTTAGTCAAATCCTTAATCAAACTAATAGCTAGTTCTTCA
GTTAATGGCTGAAGTAAGTCAAACTGACTATTATTACCATTTTGAGTATCAGTTGATGTC
TCCGCTAGGACTTTAGCTACTGCCTCGACTAATTGTTCGGGATTATCTGCCCGACGATAG
CTATCCACCACCGTAGCCAAAGTATGCTCCTCTTCCATATCGACACCGATGACATCAATA
CGAATCTGTCGATCCTTAATTGCCGAAGTATAGGTGTTGACCAATTCGGCCGATTTTGCC
TGGCCGTCAGTGATTATTAATAGCCTGTAACTACCATAGTTAAATTGGCGCTCCCTTTGA
GCTAGGAGTGTGTCAGCACCAGATTTCATATATTGCGCAAGTGGTGTTCCNCCNCCAGCC
TCAACACTAGACAAGGCGGAGAGGAAGCGAACTTCATCTTTCATGCCTAAAGGATAAAGC
CAAGGGTCAGAATGGGCAACGGAAAAGACTAATAAACCAATATTGACATCTTCGGTCAAC
TGAGTTAGAACAGTCTCTAGGGCCTCTTTCGCAACCCGAATTTTAGTGATTGATTCATTA
TCCTGTTTTGTGNCAGAAAATGGTTCATTCATAGAGCCAGAGGCGTCCAATAATACAACG
ATATTCTCCTTATGAATTGCTAGAGAAGTATCAGCTTCGTTNCTTCCCTNAGACTCAGTT
GCATGAGTTGAAGAGCCGNACGCAAAAATCAGCATTGACCAAGTTATCAAAGAAAGAGTA
GACATAAGGTATTGGAAATACACGGTCAGTTGTTTTCTAATCTAGATTGAAGGCGATCAA
AAATCAAAATCCGCTTCAGCTACGGTTTCCGCCGAAACTTTGACTAATACAAATTCAACC
CGCCGGTTCTCACTAGCTTGTTCTGGATTTGTTGGCTTAGCGATGACTGGTTCTTTTATT
CCCATCCCAATAGGTACAATTTGGTCNGACTCAAGACGAACATTTCTCTNNCGTGCGTAG
TTGACAATTGCATTTTTGACAGCTTCTGCTCGCTGCTCAGAAAGTTCTAAGCCAGCACGC
ATTACTTGGTATGGGCTCTCGATTTCTGTACCAGATTCAAACTTTTTCTGTTGTATCAGT
TTAATAAGTTTTTCTGTATCTTCCAACCGAATCGATTTCCCATCCATAAAGTATTTATAA
TTTCCTCTCTGACCTGTCCGCTTGATTATATTTCGCTTGATTCCTGTTTTTACTAAGGTC
ATCAGCGTTTTTGAAGGATCAGTATGTCCTTTGATTGCCACAGCAGCATTACCATATTTC
GCTGCAAGTTCAACCACACGATCAAATTCTTCCTTATATTNNGTTTGGCTAAACTTTTCC
TGATTAGGTTTGAACTGGATTGTAAAAGAAACTAGCGTTTTTTCATCTAGAACGTCTTCT
TCGTTGAACGCTTCGACCTCTGCTCTAACTGTCTCTTTTTTGAACCGTTTTCGTTGAACT
GGCATTCTGACCGTATTGGAAAGTAAGCTAGTGAACCTAGAAGAGCTAAAATTCAGGTCG
GAAGGTAGCAAATTATAACGTTTTTCTGCNAAACCCCAGGAGGTTGCCATATCAATAGCT
GATTTATTAAAACCTGAAAATCCCGTAACNACNTTAGTTTGATCGTTAAANAAAGAAACG
TTACCGGGTTGACCGACATACGTACAGTCAGCTATTAACCCATGTGCGTCTTCTTCTAAA
GTCGGAATTATATCAGGTCCGTATATGTCCTGAATCATTTGCAGCAATTTCATGTATTCC
TGAGAACCACTATTTTCATAGTCTTTCTTCAGTTGCATCACNATTTCTACTCCTTTCAAG
TAGCCGGCAAAGAATTTCTCTATAGTTGATTTGTTACTATCGTAAAAGTCTTTCCTGCAA
GCATAAACATCCGCAATNGATCGTGANAACGTGGCCGTACTAACCACGACACGAGCATCA
TCCACCGTACCTTCAGCTCCAGTACCAGTATTATCATACCCACCGGTTAGTCCTATCATG
TCAGGTGTTATCACAAAACAACCGGCAATTTTAGGATCTTTCCGAAAGGCTTCAGCAGGA
CCTTCAGCGCCGGTTAGGTCNTCTACCCAGATCAGATCGATATCGGCTTTAGAAAGGCGA
GCCGTTCTGAGCATATCATATAGCATACCTACGTGAGGCCCACCGGTTTGGATGGCAATT
TTTTTCCCTCTTAGATCAGAAATTCGTTTAATACTCGACCGCGCAACAAAATGGTCTCCA
GCTGACCANGTCATCTGACCGAAAACTACGGCTTTTGTCTTTGGNTNNCGACCGATTACC
TCACTGGCTTGACCTAGCATCCTAAAAGTCCCACGCAGAAATGGTGTACGTCCACCTAGA
TAGTTTTTGACCTGTCCAACAAAATCATCTCCAGGCACTAGTTTCAGTGTTAGNCCCTGT
TGGGCCATGATTGAGCNAGGTTTTGTTTGCAANCCNCCATTTGCGTAGAANAATGCAGCT
TCCCCTCCCCAAACNATGTAAGGCACAATTAATGTGGAAGTAGAATTAACCGGACTTACA
GAATTAGTACCAATCAAAGATGAAAAGTTTTGCTGACTATGAGCTAACGTAATGGTTACG
CAAAAAAGACCAACGAGCAAAGGCAAGATAGCAAAGANGCGTTTATTTCTCTCCATATGA
TTTGATTTNCCTTCAGATTAAGTCTCAGCTGATGTGTATTTTATGGTTTTGATTNACANT
ACTCATACATAGTATACTCNGGAATTCTAACAGAAAATACGGTTTGATGTCTAGCTGCAT
CTGTGTCTATGGATCCACAATATCTTATGGTATAATCCGCACGTTTCTGGCCATATCAGG
GTATATTATTCTGCTTCTCGATGGGACTTCACGTAAACTAGCCTAATGTTCGCTTATGTT
ATTCGNCGTTTACTACTCTTAATACCAACACTGCTCGGCATTTTGACAGTTAATTTTTTC
ATTATTCAAGTAATGCCGGGCGGACCAGTAGAACAAATGCTTGCACGTCTTGCAGGAAAT
GCTAGCGATGCTACAGAACGTTTTTCTGGCGGTGGTAATAATGGGGAAACTCTAAGCAAC
CAAAGCAATAACCAAAGTGCTAATAGTAAGTATCGAGGTGCAAGGGGTCTGTCCCCTGAG
CTGATAGCTGAAATTGAAAAGATGTACGGGATGGATCAACCTATTCATNTCCGTTTTGGT
AAAATGCTAAAAAATTATTTAGTATTCGATTTCGGTAATAGTTTCTATCAGGACAGGAAA
GTGATTGATCTAGTGTTGGATAAGATGCCAGTCTCGATTTCTTTAGGGTTATGGACGACT
TTACTCGTCTACACCATTTCCATACCACTTGGCATCACCAAAGCTGTTCGAGATGGAAGT
CGTTTCGATANCGTAACTAGTACCATTATAACTGTTGGTTATGCCATTCCGGTTTTCCTG
TTCGCACTACTATTAATTATNNTATTTGCTGGTGGGCGTTACCTGACCTGGTTTCCTCTA
CGAGGCTTAGTCTCTGAAGGTTGGGACGATTTTAGCATNTGGCACNAAATTATTGATTAC
CTGTGGCACATGGTATTACCCATTACTGCTTCTGTAGTTGCTGGTTTTGCGACCTTAACT
CTACTGACAAAAAATTCGTTTATCGACCAAATTGGGTTNCAATATGTCATGACAGCTCGT
TCTAAAGGGTTAAGCGAAAGCCGTGTACTGTACGGACATGTATTTCGTAATGCTATGCTG
ATCGTGATTGCAGGTTTCCCCAGTGCTTTTATCAGTATTCTTTTCACCGGAGCTATTTTT
ATTGAAATGTTATTTTCGCTAGATGGACTAGGCCTCTTAGGCTACCAAGCAGCTATCAGC
CGAGATTATCCAATTATGTTTGCCTCCCTCTATTTTTTCTCTTTGTTAGGCCTTTTGATC
AGTATTATCAGTGACTTAACCTATGCTCTAGTTGACCCACGTATCGATTTTGAATCTAGG
GAGGTATAAGGCTTTGTTGTCTCCACTCAATCAGCGCCGTCTTGCTATTTTCACCGCTAA
TCGTCGAGGNTTATTTTCCCTATTTATTTTTGGCTTCNTATTTTTTATCAGCCTGATGGC
TGAGGTTGTTNCAAATGATAAGCCTATTGTTGTTTTTTTCGATGGCCAGATTCTGTTTCC
TATTTTAAAGTCTTACCCAGAAACACGTTTTGGTGGAGANTTCCCAACTGAAGCTGACTA
TCAAGATCCTTATGTAGTAGAGTTAATTCAAGAAAAAGGNCAAGCCATTTGGCCCATAAT
CCCTTATTCATATGATACGGTAGTTAAAAGTAAAACCGCCGAGCGCNGAGCTTTAGTTGC
GCCTTCTCGACAACATTGGTTAGGCACGGATGACCAGAGTAGAGATGTGGTGGCTAGATT
GATCTACGGGTTTCGAACAGCTGTCGTATTTGGCTTAGTTTTGACACTGTTTTCTNGCGT
TATAGGTGTGACTGCTGGTGCCATACAAGGTTTCTTTGGCGGATGGATTGATCTTGGCTT
TCAACGATTCATGGAAATTTGGCAGTCTTTCCCTATGCTCTATTTAGTTATTATTCTGAG
CAGTGTGATCCAACTTACTTTCTGGTGGTTACTGGGTATCTTNTTGCTTTTCAGCTGGAT
GCGTTACGTTGGCGTGGTNCGGGCTGAATTCCTACGAGCTAGGAATCTAGACTTCGTTCG
AGCTGCCAGAGCTTTAGGGGTTTCTGATACGTTCATTATGCTTCGTCATGTTTTACCCAA
TGCCATGGTAGCAACTATCACCTTTTTACCATTTAATCTTAGCGCGGCCATTACTACNCT
TACNGGTTTAAGTGTTCTAAGCTTTGGTTTGCCGCCCGGATCACCATCTTTGGGTGAAAT
GATTGTTCAAGGCAGAAACAATATTCACGCTCCCTGGCTTGGGTTGACGAGTTTCTTTAC
TTTAGGGATTTTGTTAATCTTATTAATTTTTATTGGTGAAGCCGTCAGAGACGCTTTTGA
TCCGCGTAAGACTCTAGTTTCACCTAATTAGGTTATGGATATTACTCCTCCTTTACTAAA
AGTTGAAAACTTGTCGGTAGAATTTCGCACTGAAGCCGGAACAGTTAGTGCGGCTCAAGA
TGTTTCCTTCAGTATTAACCGGGGCCAAACCTTAGCACTAGTCGGTGAGTCGGGGTCTGG
AAAAACAGTTTCGGCTCTCAGTATTTTGCAATTACTGCCTTATCCGATTGCTCAGCATCC
AACTGGTAGTATTCTACTGGACAACCAACAACTGATGGGTGCACCTTTCGATCGATTACA
ATCTGTTCGTGGCAACCAAGTTTCCATGATTTTTCAAGAACCGATGACCTCACTCAACCC
ACTTCATACCATTGAGAAGCAAATTTNTGAGCCTTTAGTTCTACATCAAGGTATGAGTCA
ACAATCAGCAAATCANCGAGCAAAAGAACTATTACAATTAGTTGGTTTAGATGAAATTAG
CCAGCGACTAACCGCATTCCCACACGAACTTTCAGGTGGCCAACGTCAACGTGTAATGAT
TGCCATGGCTTTAGCTAATGAACCCGATCTGTTGATCGCAGATGAACCAACTACGGCATT
GGATGTTACAGTTCAAGCCCAAATTCTACGACTNCTGAAAAGNCTGAAAGATCAGTTCAA
AATGGCCATGNTATTCATCACTCACGANTTGGCTGTAGTCAGAAAAATTGCCGATCAAGT
TTGCGTTATGCAACAAGGCAAAATTGTAGAGCAAGGTGAGACAAGCAAAATCTTCGNTGA
NCCTAGCCATATTTATACCAAAGAACTGTTGGCTGCTCAGCCCCAGCCAAAATCAGCTAT
AGCTACTGGTAGTACTACGATTATTGAAGCTACTGACCTAAAAGTATGGTATCCGATCAA
AAAAGGGATTTTTCGTCGAACTACCGATTACGTTAAAGCTGTAGATGGACTAAACCTTGA
AGTGAAAGTAGGCCAAACACTAGGTGTGGTTGGTGAGTCNGGATCTGGAAAAACAACANT
NGGTTTNGCTTTGCTACGATTAATATCATCCCGTGGACATATCAAGTTCAAGAAAAAATC
GATTCAAGAATTGAAATTCAAACAATTACAACCTTTACGNCGCCAGATGCAAATCATCTT
TCAAGATCCATTTGGGAGNTTAAACCCACGCATGTCAGTAGGCGAGATAGTCGCAGAAGG
ACTTCAAATTCATAAAATCGAGACTGACAAAAGCAAACGAGAGCAACTCATAATCGATAT
TCTCACTCAAGTGGGGCTAGAGGCTGAAACCAAAGACCGTTATCCTCACGAATTTTCAGG
TGGCCAGCGCCAACGTATCGCCATTGCTAGAGCCATTGTACTGAAGCCGGAATTAATTGT
CTTGGACGAGCCGACATCTTCTTTGGACGTTAGCGTTCAAGCACAGGTCTTAGACCTTTT
ACAACGTTTACAACTAGAATACCGGCTAACTTACATCTTTATTAGCCATGACCTGAAAGT
CATTCGGTCAGTATCAGACAATTTAATTGTTATGAAGGACGGGCTGATGGTTGAGCAAGG
AGAGACCGAAACGGTCTTCACTCAACCAAGGGCTGAATACACTAAATCGTTGATTTCAGC
GGCTTTTGACTTGGCGTAAGAAAATTGTTCTAAAAGTCGATACTATACCTANATATCAGC
CCAGAAAATATAACAAAACATGAACTCCCACCTGACCAAAATCAAAAAGTAACTATAGCA
AATCAATTTTCAAATTTCTGACACCAAATCCAGCAAACTATTCAGATTGGAAAAAGTTGT
AGAGTTTTCTACCCTCATCCTGTTATTTATTGTTCAATACTTTTATAATTTCTCTGTATA
GAGCCGGTATCGTTCGATCAAAATCTCCTGAGACATGGTAGCTTTCTCCNCCATCTTTGA
CGGTACGAACAAGAATAGTTTTTTTAGGCCGATGATAGTAGTGAGCTTGGGTCGGGCTTC
CCTCATCCCTAAAATCATCAAATGAAACTAGATCAAAATTGGCCGTTAAAAACCGCCGAA
TTTCCTGTTCCGACTGATGAGCAACGTTNCGAGCCATAGATAGGCTTTTAAGGTAAACTT
CTGGCCCCATAACTGCTGACCCAAGATTGAGGAANACGCCACCCTCTAATTGGGTTACGC
TATGGACAAACCTCANGAAATCTGTNCCGGAAGTTTGCCCCATAGCAGAATAATTCGCCG
ATGGGTGTTGATCAATAATNTCGTAACCGATACCNTTATGAACAGTAATCGGCAAACNAA
ATCGATACGCATTCGCAAAGATACTCAGTTCAGAATATGTAAAATTGACTTCCTGTTCAT
TATTAAAGATCATTTTGCCAATGGCTTCACCATAACCAAGATTTGCCTCTGCGGCCTTAA
TGATTGATTGATTTAATTTTTGACCTGTTTCTTGCCAATGGCCAAATTGGCCATCTTGAA
TATAGTCTTCGACATTTTCCAGAGTAGCCCCAATTAAAGCTATCTCAAAATCGTGAATGG
CTGTAGCGCCGTTGGTTGCCAAATGCGTTAAAACGCCACGATTCATCAGATCAATGATAA
ACCGGGAATTTCCTCTCCGCATAACATGTGCTCCCATCATCCAGATCACAGCACGCTCTT
CCCGGTGAGATTTAACTATCTGATTAGCGATATGAAGTAGATCAGGATTGCTATAGGATG
GTGTTTGGCTGTCCAGATGATAAATATCATCGACCGTCATTTTATGTTGTCGATCAGCTA
AGGACATAATCCGAAGTTGAGACCGATCGAAAACTGGTTGACTCAAATTGGTAACCTCTT
TAGGTATTGTATTTGTTAGTATTAATTATTCATTGGAGATCGGACCAAAGATATTGCTGC
CAAATCGCCAATTCGATTTCCTAATTCAGCTGGCCGAATCTGAACCGCTTCTGCCGGTCG
GCGCATTGCCATTTTTTGAACAGTTTGACGAATGGGTTCTAGTAATAATTCACCCGCGGC
AATTGCTATAGTGCCGATTAATACAATTTCCGGGTTAACGATGTTGACCAAATTGGCAAT
TCCCCAACCCATGTAAAAAGCCGTTTGTTGAATCAGGTCAATGGCCAGCGGATCATCTTT
TTGAGCGGCTAAAACTACATGCTCTGATTTAATTGCGGAAATTTTCCCATCAGCCAAATC
CAGAATCTTGGTGTTGGTTTGTTTCTTCACCGCTTCTTTAGCACGACGGGCGATAGATGG
CCCTGAACAAATCGATTCTAAACAACCTCGGTTCCCACAACCGCATAATGGCCCATCAGG
AATTAAAATTTGGTGGCCAACCTCACCAGCACAGCCGTTGGTTCCTTGCAGTATACGGCC
GTCTGATACAATTCCAGCTCCAATTCCTGTTGACATCGTTATAAATACTACATTTTTGAA
TCCACGCCCTCCACCAAATTGCCATTCTGCATAGGCTGATGCGTTAGCATCATTTTCGAT
TACCACTGGAATATTAAATTCCTGAGCAATTATTTGTTTAAGTGGTACAGCATCCCAATT
AGGAAGATTAGGTGGTGAGTAAACTATGCCTGTCTGGGTGTCTAGGGGGCCACCGCAACT
GATACCGATGGCCTCTATCTGGCTGCAACTAACCTGAATAAATTCCCGTGTTTCATTTAC
CATCTGAATCAACTTTGATACGACGTAGTCTGACCCTTTTTTGGCTTCAGTTGGTTGGCG
GATCTTATGCAAAATCACTCCGTCAATCGTAGCAACAACAGTAGCTAGCTTAGTTCCACC
AATATCAATACCAATTAGGTAGCGCGACATGTTTTACCTTTTCTATGTTCGACTTTCTGT
AATGTTGTCGTGTTTGGATCTGTCATATAGGCCAGTTATTAGGTCGCGTTCAGTGATTGA
TCTTTAATTTGAGTCCTGATACCGGGCAATCGTTTTCCAATTCTAGAATACATTCAGTTG
TGATTATTAAACCGTCAAGCTCAATCATATTTAAGTTAGTTTGGTAATTTTGCTAATCAC
TCTTTTATGTCAGTAGTCTGTCTCAAAATATCTTCAATCAAACCTACTCTACCACCACAG
CATATTAGTTGTAACTAAAAGCATTCCTAATACTTATTTATGAGATCGAGTCAGCATGTT
ACCCCTTTTAACCCAACTGTTTTTTTGCTGTTTCACTTATATATTAAAAAAGATAACGTA
GAGCTCAGAACAAACATAAAACCCCATTAATAGCTATTGACCTCAGAATTAAAATATGAT
GTGGATAATTCTTACGCTCGCCTCAAACATGATAGTGACTAAAAGACAAAAATAAGGATT
GGTGCCATGCAAATTATTAGAAAGTATGGTATCATCGAGCCTCATTCATCGGTAACCGGA
CGGTTAGAGCGCTAATTTGGTTACCATCTAGGGCGGTGATTTCAAAACATATAGAATCTA
TATCTTCTATGCTATCGCCGACTGAAGGAATTCGGCCATATAATGACAGTGCGTAACCAC
CAATGGTATCTGCAATTTCCTCATCGATTTTCAGATTTAGTTTTTGGTTGACAGCTCTTG
TGCTGGTCCGACCTAAAATTTCAAATACCTGTCCACTGTCATCTGTAGGCAAAATATCTG
GCCATTCGTGGACGGAGTCATGTTCATCTATTATATCTCCAATGATGAACTCGGCTAGGT
CTTCGTGTGTAACCAAGCCTGAGACTCCACCATATTCGTTTAGTAAAATAGCCATTTTTG
TCTTGTGTCTGCTTAACTCGGATAACAAAGCTGATATGTTTTTGGTCTCTGGCACGTGAA
GTGCGGGTCTAATTAGCGTTTGGTCAAAGTCTTCACGCTTCATTAAAACTTGATCAATGG
TGGCTTCCTGTATGTTTTCGTTTGACCAATGTGGCAAATCTTTTACATGAAAGACACCAC
AAATGTTGTCGATACTTTGACGATAAATTGGAATCCGAGAAACACCTTTTTGGTGCGCGA
GCTGGATCAGTTTTTGAATTTTAATATTTGAACGCGCCGAAATCATGTCCGTTTGTGGGA
CCATAACTTCTTTGGCTTCAATTTCGGACATTTCCAAAATCTTGCCAAGTAAGTCCTGTT
CCTCACTTTGTAAACCACTACCATCATTTTGAACTAGTGCTTTTAAATCCTCTGCAGTTA
TATTATCTTCTGTTTTCTTGTTACTACCACCGAATAAGGGGATTAGGAAAATGATAGCAA
CTCTCAAAACTGCTCGAAGAGGTGAAATTAAAACAGAAAAAGCCCATAGAGGACGAGCTG
CTAGTCGGGAGAACCACTCAGCATGTTCAATTGCATAAGTTTTTGGTGTAATTTCGCCAA
CAATCAGCAACAGAAAAGTGATGACAATGGTGCCTATAAAAACCTGTAGGCCAGAAGTAC
CAATGATTGAGGTCGTCAGTATAGCAAACGCCGTGTTGATGAAGGTATTACCAAGTAGTA
TGGTGATGAACAGCCGACGTGGGTTGTCCAAAAAACGAACAATTGCCAAACTGCTCTTCT
TGCTTTCGAGTCTAAGCCTTTCAAGCTGCGCCCTGTTCAAAGCGCATAAAGCCGTTTCGG
AGCCAGAAAAGAAAGCAGAAAACAGAAGAAGAACCCCTAGTCCGACGATTTGGGGTAGAT
GATGTCCAACCTCGTCCATGTTTTCAACTTAGCTCAGGATGGATATTAATAAACGACCCT
TTTGTTGATTTTAGCATAGCGATTACTGAAGAACAACGATAAATCAATTAAACTCAATGG
AGGAAATAGTGACAAAATTTGAACAGATGGAAAAAATAGAAAACAGTGGTATTGTGGCAA
TTATTCGTAACGATACTAATCATGACTTGATTCAAGTGGTCGATGCAATCCATTCTGGAG
GTATAGACGTGGTCGAAATTACAATGACCACTCCCGGAGCACTTGATACAGTAGGTTCGG
TAACAAAACGTTATGGATCGAACTTGCTAATCGGAGTCGGTTCCGTTCTAGATACAGAGA
CAGCTCGGATGGCAATTTTGTCTGGAGCTGAATTCATAGTCAGCCCAATAACCAAACCGG
ATGTCATCGAACTTTGTAACCGATATGGAAAGGTCGTAATGCCAGGCGCTTTTACTCCTA
CGGAGATCTTAAGAGCTTGGGAATTAGGTGCTGACTACGTCAAAGTTTTTCCTGCAGATA
TAGCTGGCGCACCTTACATCAAAGCTGTTAAAGCTCCATTACCACAGATTTCGATCATTC
CTACTGGTGGAATTGGTTTAAATAATGCTACTGAGTTTGTCGCTTCTGGATCTGCGGCCT
TAGGAGTCGGCAGTACGTTAGTCAATAAGCAGACAATTGCGCAAAAACAGTTTAAGAAAT
TAACTGAAATATCCCAAAAACTAGTTGCAGCTGTCAAAAAAGCCAAAGAAACACAAGCCC
AATAAAAAGATTTACATGTTGACATAGTGTGAATTTAATGTTAACCTCAACCCCTGAAGT
TCAGGTGGACAGAGGGAAATCGAGTTTTAGGCTTCAATTAGCGTGCGGATTAATAAGCTT
CTTCTCAATAAATATCGAATCGAGAAACTGATAAGTCAGGGTAGTTTCTCAACTGTTTTT
CGGGCAACAGAGCAGTTAATCAAGAGAACAGTAGCCATAAAGGTTATACCACGCTCTGTT
TATACAGGGAATCGGATTCGTTACTTTTTCACAGAGTTACGCGCACTGGGAATGAACTGG
GGACATCCCAATATTGTATCGATCCACACAGTTGAGCCTGGCGACGATGAATATGTCGCA
TATATGGTGATGGAGTTTGTCGATGGCATTGATTTGCAGCGGATGCTATCTAGTAACCCA
CCTTCTCTTGGTTTAGCTGTTAGTATTGCTATTGATATTTGCTCTGGCTTATCTGTTGCT
CACCAATCGAACATCATTCATCGTGATATTAAGCCTCAAAACATTCTCCTAACTACTGAT
TTTCAAGCCAAGATTTCTGATTTTGGTGTCGCACGAATTTTGGAAGAAAGTAATGACTTT
GCAGCTACAGTTACTGGTACTCGAAAGTATATGTCGCCTGAACAATACGACGGCAACTAC
GACCTACGGGCAGATTTGTATGCTACTGGATTGATCATCTACGAAATGTTTGTTCATCGT
TACCCCTTCTCAGGTCAAAAACATGAAGAGATTAAAAGACAAAAATTGGCTGGCAAACTG
CAAATGCCACCAGATTTGGATCCGATCTTAGTTCGATTCCTTAACAAGGCTCTTTCGCCC
GACCCTAGAAATAGGTTTCAAACAGCAAATGAGATGAAGGATGAACTTTTTCGTATCCGT
AGCCAAAAATATACCGAGGTCGCTAGTCAGATCATAACTAATCAATCAAAACCAGCTGAT
TGGCACGATGTTTTATCAACGGAGCGTAACACTTGGAAAATTCCTGCAGAAGTTGCGAAA
AAAGTTGAATTTGATCTTTGGTATCAGAAAGCTGATGCTGCCAATAAGTCGGAAACATCT
AACTATTCTGAAAAGGTTCATAACCACTATAAGCGAGCTAATCAACAAAATTCTGTTAAT
GCCTTGAAAGAAATCAAGCAAGCAGCCTTACTGGGCTTAAATGACCTAGAAACAATAAGA
ATTGCTAACAAAACTTTCAATAAACTGCTGGATATTGTCGAGCAACAATCCAGAGAAATA
ACCAGCGAAGAGTTGCTTAATGTTATCCAGAAACAGCCAAAGTTAATTCAAAGGCAAATA
GCTGATCAATTGGGTTCTAAAAAAGAAACTACTAGCGTGCCTGAAAAGGGGGCCTCTCTA
CAGAATCGTAAGTCTCTTCATCCTCATCAATCCTTGCCGCCTCAGTCATTTTCTCCCAAA
ACACCTCAAGTTGATGAAGACCGAAATCCAGGATACGTCCTCCAGACCATGCATCAATCA
GTTCAATACGCACACGAAAACGAAGCCAAGCGAATTTTAGCCAAAGCGATCATCTACTCG
GACCAAGGGCGAGTTAGGCCAGCACAAAAATCCTATAAAGAACTGGGTGATTTTTATTCA
CAAAAAGCCAGATCTTACTCAGAACGAGGGAATTTCAGTGTCGTAGCCAACTGTTACTCT
CGTGCCTACTTAGCATATCACAGCGCCAGTAAATTGCGATTTGCCCGTCGGTCCGCTCAT
TTAGCCGGAGATCACTACACACAAGTTGCAATTGATTTGGAAAAGGGACGAGAGTGGTTG
CCTGCTGGCCAGATGTATGAACAATCTGGTTTACAATATACAAACGCTAATCAACCGGAC
AAGGCAAATGACAGTTGGTCGCGAGGTACGATTTGCTATTTCAATTATGCTGAAAATGAG
CATAGTAAAGGAAAACTAACCTCCGCTTACAAATATTGCCAACATATTATTTCGATTGGG
CGAGAGATGTTGACACCTTCTTATGCTGTAGCTGGAGCTACGCGGTTAATGAACGATATA
AATAATAATGGCCAATCTGTGTCTTCGCCATCAACCATGTCTGGTATCTAAAACTTGTCT
TACAAAAATTACAAATCCTTTAAGCAAAACTTGCGGAGTCATTCCGTAATGGTTGGTACG
TTTGTGATGGAGTTTGCCGTACCACAAATAGCTACTATTTTGGAACGTGCTGGTGCCGAC
TATTTTATAATCGATCTAGAACATACCATGTTTTCACTCGAAACGGTTGGCGGAATGATT
CGAGCAGCTCGTGGCTCAGATATTCCGGCGATTGTGAGGATCCCGTCTATTGATCGACAT
TTTGTATCGAGGACGTTAGATGCAGGTGCAGCAGGCCTAATGATTCCCCGACTTGAGTCA
TCAGAACAAGTAGAACTCGTCGTTCAGTACGCTAAATTCCCACCCGATGGCGACCGAGGT
GTCGCATTTGGTATTGGACATACTGACTATGGCGACTTTCGTAAATTTGATGGGGTTGAC
TTAATTCTTCAGGCTAATAGAGACCTCGTTCTAATTGGTCAAATAGAAAATCGTTCTGGT
CTCGACAATTTGGATAATATTCTGGATGTTGGAGCCTTAGATGTTATTTTCATTGGTCTG
TATGATCTCTCAACCTCGCTTGGCGTATCAGGTGAAATTGACCATCCAAAAGTTGTTTCT
GCTATCCAAATGGTAATTGATACTGTAAAAAAAAGAGATATCATTCTGGGTTGTTACGTC
AACGATTTTAGTTCTGGGAAACGTTGGTTAGAGGCTGGGGTGAAGATGGTTGCCATTGGG
AATGATGCCTTCCTAGTCACTTCAAAATTTAGCCAAGAAAACCAGAAATTCAAGACAACT
GCTACTTAACTGTATTTGTTCAACTAATTCTCTCCATAAAGAACTATTAGTTCTTTTTAC
TAAAGAAACATGATTACCATAACAGAAATAGAATCTATTTTTGATATTTCTTTAACAAGC
ATTGATAATCTCACGGACAACCAAATAGAAGATTTCATAGTTGCCCTCAATACACTTGGA
AGTAAAGAAAAAATTGAAAACTGTGTTGATCTACAATGGGTTATTTTAGCTGGTGGGAAG
GGGTCTAGAATAGACCCTTCAGGTCAATTGAATAAGACTCTTGATATTTGGTTTGGTCGG
GATAATGTTCTAGATTTATCTCGTCGCCACTTACCAACGACTCGGCCTCATATTGTTGTC
GTTAACCCTTCTCTACATCAGCGTTTGGTCAATCAAGATGACGAATCTGATTACTCAATC
TTCTGTGTTCAGCAAGAATCTGATGGTACAGGCGGTGCATTGAAAGCTGCATTACCTGTT
CTTCGAAAATCATCTGCTGAATTCGTTGGTATTACTTTTGGTGATGAGCCTTTTTTACCT
CCTAATATCTTTTGGCTCACTCTAATTTCTCATTTTATCCAAAAAGCTGATATAACTCTT
TGTGCTAAAAAGCCTTTAACTGTAGTCGATAAAGGTGGTCTTTTTTTCGATCGAGATGGA
CATTTCATAGGTACCAAAGAGTGGTATGATATGACCCAAAAAGAGCAAGCTCAGATGCAG
AAGTGGTTAGGAGCCGGTTGCGCCTACACCAATACTGGAATTACCTTGGTTAGACGTGAA
GCAATGATTGAGAGATTGAATCAACTAGAACTACATAAAAATGGAACCGAATATCATTTT
GTTGATTTGATCAATCACTTTTACCGAGATGGTCTTAAGACCAATGCTTACGTCTATCAA
GAAACTGTTTTATCTGGTGTTAACCGTTGGTCTAATGTGCTGGAAGGTGAAATTCTGCAA
TACAAGCAAAACCAAGCACTATTGACGGAACTGGGGGTTCGTGTAGATCCCCAAACTCAA
TTTACTTATCAATTCAAAGCTGATCAACTACCCCAAATTGGTGTCGGTTGTCACTTTTTG
GGCCGAGTCCACTTAGATGCTGATGTGAAAATTGGCGATTATTGTCGTTTGGAAAACACT
AGCTTGTTCGGAAGAACCACTGTGGGTGACGGCGTGAGTCTAAAGGATGTAACAGCCAAA
GATTCAGTTTTTCTGGGTAATTCTACGACTTTTCCCATTTCAGAACCCGTGTTTGGTTTA
AGATGCCAAACTAAAGTAGAAGAAGCTAATTTAACTGCTGTTCAAATCGGGACTCAGGTT
CAGTTAAAATTAGTTAATGCTAATGCGACCGTCATTCCATGTCGATCTGTAGTGCAAAAC
CGTAATCTCGGTGTTCCAACTTCACCAAGATCACTTTGGTGGGATGAGTTGGTGACTGAG
CCATATTTACCCGGTGTTTTTACCCTAGGCCAAAAGCAGCATGAAGATGATTGGTTTCAG
TTACGTCAGCATATATTAATGCATGCTAAAAATGAGTTAATTACACGATCTACTAGCAAT
CACCTATTATCTGAAATTGCTGAACAGACAGTCGCTGACTTTCTGGATTTGAAACGATGG
AATGGTAAATTCGTCATATCGGAATTAACACCAGAACAAATTTGGGGCGCTGTCTTCGAA
ATGGTGAAGCTTGCTACTGGTGCCTCTGACCCCTACTATTACGACAAGCGGCAGGCTCGT
CAAACTGCATTCCAACAACTAGATCGGTTGTCGTCTTCAAAGCTGAGCTGGCAACAAAAA
CTCAAGCTGGTCATCGCGGGTAATATCATTGATTATAGTAGTGCGAGAGTTGTAAAAAAA
TTGGCTGAAAATGCATCTTATTTTGATCGAGCTTTGTCTGCGGCTATAGAAGCGGACTTG
TCCATTGATTGTTTTAATCAGTTTAAAAATCTAGTTATTGATGCTTCACCGAAGTCAATC
GTTTGGTTGGTTGATAATGACGGTGAGGTCGTTTTCGATTTGTGGCTAATCGAAAAACTT
GCCGAAAAGGGACATCATATCACAATTGTTGGCAAGCCAGAAGCTGCTAGTAATGATGCC
ACAGTTGCAGATATTGAACAAGTCGTAGAGCATTCATTTTTCCAGTTTTTACCATCAAAA
ATTCATAATGGTCAAGTTCGAATTATTTCATCAGGATCGGTCACGATAGGTACAAATTTA
CATCAGNCTACGTATGAANTTGCGAACTCAGTTTTGNATGCGGACTTAGTGATTTCAAAG
GGACAAGGTAATTTTTTTACTACTAAAGGATTGAACCANGATNNATTTTATCTACTTATG
TCGAAGGGAGTAACTGCAGAAGTCGCAACTGGAATAGTAGCAGACCAGAGCCAATTAATT
GATGGCTTGATCCTAGCTTACGTACCAGCAGGTACACACTATCCAAATACTTTAGCTAAC
TACTATGATTCTTTATGAGTTCAATCCAAACGGATATCATCCTACCCAAACGATTTTAGA
AATAACTGACGAACACTTGCGAAATCGATTTTTCTGTTATCCTTCGGTATTTCATTGGCT
TGAATTTTGGCGCAGTACAGAAAAGTACCCGATAATTATTCAAACAAGCAGCTGAACAAN
TGTATGTTTGCCAGATCTTTATAACCTTTTNNTGTAGCCCGAATCACTCGATCCAGCCGA
ATTATTTCTTGGTTCCAGAATTCGATATTCCTTGATTACTCGTTACGATACAAATTACTA
CCATAAGATTGATGTTGCGAAGTTTTGTGATGTCGAGACGAAGGTTTTTTTTCGCTCGTC
CTCCAGAGGTCTCGTATTTTTATTAGCGTATGGGTTCCATCAGTCCTGTCTAACAAAAAA
TTTGTATTGAAGTTAGCAATGGCATAAAAAAGAATGCTACTCGAAAATTGATAAATATTG
TCCACGTGATGCGGTTAATCGGACTGTATTGGTTGATTTACAATCAGATCAGNTTGTAGC
TTTTAGTGATTCGCCCATCATNTGTGGCCTACCAANTTAGGCGTGCTGCATTCGACGGGG
NGNCGATTTGTTATCCGATATACAACGTAACTANGCATGAGAGGTACGGTTAGTNGTTTT
GTGTGTCTAAATCTAATCCAAGCCTGATTGAAAGTAAGGGGANTCGTTAGCCAAAACTCA
ATTTTAGATAAGACTAGTCATNTGTGATACCAACCCAATCACGCCACATATTTTCGTTAG
GTGGCTCTTCCNTTGTCTCTGGCAGATCATTTTTTGTGAAATCGTATAATATGGCCTGTC
GTATGTTACTCGAGTAATTATGGCTGGCGGTGTGTCCAATACGATGATGCCAGAAAATAA
TATCACCAGCCTGCCCATGACAATCGACTCCTGGTAATCGGCTAAATTCTCGTCGATGGA
CCTCGTANTGCTCAGTCGGTTCGTTTTTATATTGAGAGTGAAAGTCGTAATAGAAGGTAC
GATGGCTGCCGGGCCAAACCATGAAGGACCCACCCTCAGGCAGCACATCGTCGATGTAGC
CAACAACCCCCAAATGAAAAGGGTGTGCATCGACATGACAGCCTGTTGACGCTTTTTTTT
CTACATTTCCATAAGGTAGTGTGCAGTAGATACCACGAATTCGGTCAGGTTCTACCAAAG
TTCCTTCCCCTAATAGTTGTTCGGCCATCCTCCAAATTGATGGATTCTTAGGCAACAAAT
TGACCATAAATTGCTCGCTTCCAGGTTCTCGATAGTTCCAACGATAGTTGTTTTGAGCAT
TCATTTTATCTTCTGANGATTCTAGAAATGGACCAACCCAAGTTGATGGGTTACGCCTAT
CCAATTGTGCTGGTGCGCCATCCCATAAACGGTCCCTAGCTTGAGCCATTAGTTTTGGGT
TTAAGATCTTACGCTTAATCAAGTAGCCGTTATCACGAAAAAAAACAATGTCTTCTTTGT
CCAAGTTCTGTTGCATTTCATACTCCAATAGGNTANGTTGCTAATGATTTTCCACAAAAT
TAACGCTATGGNTTTGTATATCAAATAACATATTCCTTCTATATCATTAGCACCGACAAG
ATGTATTGACTATTTCCCTTCACTTGTATTTTGATAACTTAATATCTACCCTCATAATGT
TTTAAGTTCGCTGAAAGCTGCTAAATGGTAGTAGACGGAAGATTACCATGTTTTTACGTT
TGTTTGGAAAATTTGTGTGTTTTAAAATATGTATTTCATGAAAAAAGATCTTTTTCACAG
CGACGACACTGCAAGTACATATTTGTGTAACAATTCTCCTCTTTTCACCTTTTCAGATAT
CATCTCATTACTGTATTCTTACAATTAGCTAACTTAAAGAAGGTGAAGAAAGTTGTTTAG
AATTCATTCGTGCCTGTTTGGAAATTGGAAAAGTAAACTCATTTACGGTGTCTAGGCGCT
AACTTTAGTGAAATTTATTTCACTAACTAGTTATGCGGGAGAAAGTAAAATTAGTGGCTA
TTACATAGGCGAATTTTACCATGTTTTGACCTCACACGATGATAGTTATCAAGGAAGAAA
TGGATTTCAGTATCGTCGCATCTACATGAATTATGATAAGAAAATCGATAACAGTTGGGC
GATTCGATTACGTTACGAAATGAATAGCCCGTCATTTAATAGTGGCACCGTTGGGTCAAC
GAAGATTACCCCGTATATCAAGCATGGCTACTTAAAGTGGACAAATCCAGATTTTCGTTT
TACCACTTATTTTGGTTTGTCGGGGACGCCTACATTTGCTAATGTGGAAAAAAATTGGGG
GTATCGTTCTTTAGCAAAATCACCAGAGGATCTACATAAATTGGGGTCATCAACCGATTT
TGGATTAGCAATCAAAGGTAGTTTCGATAATGAAAAAAAAATCGGTTACCATATCATGGT
TGGTAATGGCAAAGGAACCAAAGGTGAGGATAACTCTGGCAAAAAAGGCTATCTGTCCTT
ATTTGCTAAACCAACAAAGAACATACTAGTCGAAGCCTATGGGGACTTCGAGTCTCTAGA
TGAACAACCCAACAAAATACTGACTCATGTTTTTTTAGGTTATCAAGCAACGACCTTCAG
GCTTGGCTTTTTGGCATCCTATCGGCTAGGTGCTGCTAAAAACGAAGAAAAAGTAATGGC
TGGTTCGCTATTCAGTAGTGTCATTTTAATTGAAAACAAGTTGTCATTCGTAGCTCGATT
CGATCAATTATTGGACCCGAATCCAAACGGAAATAAAATTTCTTATATACCACACAACAC
TAAAGCTACCTCAAGTACAGTTTTGTTGGCCCTTGATTGGCAACCGGTTAGTGATGTTAA
GGTTATGCCGAATATGGTAATGATTTTTTACGGAAAGCCTGAAGGCCTTGAACAACCAGA
TATCGATCTCATACCTCGGTTAACCCTCTATTATAAATTTTAGGTGATTTCTTTAACTGA
CCTTTATTTACTTCAGGATAAACCTCAAAAGTGTGCTCTGGAAATGTTTTTAAATTTGAA
TTTCCGTTGTTAATAAGAGCACAATACAATTATAAAGGATTTTTATAGTGTCTATTTCGT
TTGGATCACGATCTTCAAATTTCATTTCATTCCTCTTGGTACTTAGTTTATTCCTAGTTA
GTTGTTCGAAGAAAGATGAATCGTCATTAAGCAATGGATCATCTACGAAAGAAGAAAAAA
TCACTATTCAGAATGCTGGCTCTGACACGATGGTCAATCTAGCACAAGCTTGGGCTGAAT
CCTATGCCTCACTTGAACAAAAAATCTCAGTTGAGGTTTCGGGTGGTGGCTCAGGAACTG
GTATCGCAGCCCTAATTAATGGAACAGTAGATATCGCTAACTGTAGCCGATCTATGAAAC
CAAGTGAAATAGAGAAAGCTGTACAAAATACCGGTAAAGAACCAAAAGAATTAATCGTTG
GCTTTGACGCCCTGGCTGTTTACGTTCACAAGGAGAACCCACTAGAAAAAATATCCTTAC
AACAATTAGCTGATATCTATGGTGAACAGGGGCAAATGACTACTTGGTCAAAGCTAGATA
TACAATATGCTGCTTGTAAAAGTGATGAAATTATTCGTGTCAGTCGTCAATCTAACTCTG
GTACCTATGTTTACTTTAGAGAGGCAATTCTAGGTAAGACTGGAGATTTTAAGCTAGGAT
CTAGAGACTTGCATGGATCCAAAGATGTGGTCGAATTGGTCGCAAACACTCCTTGTGCGA
TTGGATATAGTGGTATGGGATATGCAACAGATCACGTTAAAATGCTTAAGGTTTCAAAGA
AGGACGGAGGACAAACTGCTGGGCCCAGCGTAGAAAATACCTTGAACGGGACTTATCCAA
TTGCTCGTCCGCTTTATATCTATTCACTGGGCGAACCTAGTGGAGAAGTTAAGAAATACC
TAGACTGGATTTTGTCTGAAGTTGGTCAATCTATCGTCAGCAAAAGTGGTTATGTTCCGG
TGCAGACGAAGTAGATTGTACCAACTATGTTATAATCGGTTGTGAAAGATTCTTGGCAAT
TCCGATAGTTATTAGGAAATTAAATTATGAAGGGTGCACAAACAGGAGTTGATCCAACTA
GTCCGAAGCGAGAATATCCTACGTTTGGGCGAACTTCGTCAATGGAAAGATTCATTGAAG
TTGTCATCGAATGGCTAATTCGCGTTTGTGGTATTAGTGCTATCGCTTTTGTTTTTGGAA
TTTTCTTTTTTGTTTTTCGGGAAGGTTCTTCTTTCCTATTCAACGGCCTTGATCTAGGTG
AGTTTTTGTTTAGTTCAGCTTGGTATCCAACGTCGACAGGCAATGTCCGTTATGGTGTTT
TTGCTCTTATCATCGGAACATTGAGTGTAACAGTTTTTGCCATGATCATAGCTGTACCAT
TTGGTCTTGGAGCCGCTATTTTCGTCTCTGAATTTTGCGGACCAAGATTGAAAGAAATAT
GCAAAATCCTGATCGAACTATTAGCAGCAATTCCCTCAGTGGTTTGGGGATTCATTGGCC
TGCAGATTATGAACCCATTAATCATTAATCTCTTCGATGCTCCGATAGGTCTTTCTGTTT
TAAATGGTGGTTTTATATTGGCTCTAATGAGTTTACCCATTATAGTTTCAATTGGTGAAG
ATGCTCTCAAAGCAGTACCAGACTCTTATCGAGAAGCGGCTGAAGCTTTGGGAGCTGGCC
GGTGGCAAGTTATTTTCCATGTGTTGTTACCGGCAGCGAAAAATGGTTTATTAGCTGCTG
TTTTACTTGGTACGGGGAGGGCAATTGGGGAAACAATGGCAGTTTTGATGGCAACTGGCC
ATTCCGTTAATATTCCGACTAGCCTACTCGACTCGGTCCGAACCTTGACAGCCACAATTG
CTGCAGAGTTAGGAGAAGTGCCTGTTGGTTCAGATCACTACCAGGTATTATTTATCATTG
GTATTTTACTATTCACTATTACATTTATAGTTAATTTGGTTGCCGACTTAGTCATCAAGG
GTATTCATACTGGTGATAATGCATAACAAATGTTATGTTTAATTATCATCTGAGATTTTC
AAATTTTGAATTTTACTATCAGAAATCAGCTATGAGTCAATCAAAATCGAATGTACTATT
TACCGAAACGGTAACTAGTCGTCGTAACCGACATTGGGAAGCCTTTGTTAAGGGCATTTT
TTTGTTAATGACATTGCTGATTATTTTTCCTTTGTTATTGATAATCGGTTTTTTGTTGTA
CAAATCGATTCCTATTCTTAACTTTGAATTTCTTTTTTCTAATCCAATTAAGGGTATGAA
AGCCGGTGGTGTGTGGGCTCCATTTTTGGGTACTATATATCTAGTGATGGTTTCTCTTGT
GGTTTCAGCTCCAATAGGGGTGCTAGCAGCTGTCTATTTGAACGAATACGCACGTAACAA
TTGGTTCACGCGAATCGTAAATCTAGCAGTGGTTAACTTAGCTGGTGTCCCCAGTATCGT
TCATGCCTTGTTTGGATTAGGAGCATTTGTGTTGTTTGCCAGAATGGGTCGATCTATCCT
TGCAGCTTCTTTGACACTAGCTATCATGACGCTACCCGTTATAATTGCCAGTACTAAGGA
AGCTTTAGGTGCTGTTCCAATGGCTTTTCGAGAAGCTTGTTGGAATGTAGGAGCTTCTCG
TTGGCAAACTATCTGGCAGATTGTTTTACCTAATTCCGTCAGTGGTATCTTAACTGGTAT
AATTTTACAGGTGTCTCGTGCTGCCGGTGAGACAGCTCCCATCATGTTTACTGGAGCTGT
TTTCTTTAAGGTTATTAATGAAGGTGATCTGTTTGCTTATAATATCCTAGAACAATGTAT
GGCTCTATCCATGCACCTATTTACCATTTCAACGCAAGTACCAGGAGTGCCAGAAGCCCT
ACCTTATGGTACCGCTGTCGTACTATTAGGAACTGTTTTGTTAGTTAATGCACTTGCCAT
TATTCTTCGTATATATCTTCGTTCGCGCAAAAAGTGGTAGCCATGATGAAGGAACTAAAT
TTATCTCAGAAAAAGATCGAAATCTCAGGTCTTAGTGTCAAGTACGGGAACACGATAGCC
CTGAAAGATATTAGTTTTAGTGTACATGAAAAAGAGATTATTGGGATTATTGGACCAGCC
CAATCAGGAAAAACAACTTTGTTGAAAACACTAAATCGAACTATCGAACTTATTCCAACA
GCAGAAGTGGAAGGGGTTGTCAAAATTGATGGTATTGATATTTCGACTATCAAGAATGTT
AATCAGTTAAGACGGAAAGTAGGGATGGTTTTTCCTTTACCTGTTGGATTACCTTTATCT
ATTTATGACAATGTCGCTTTTGCACCACGGGCTGCGGGGTTACGAGAAAAAAGCAAGTTA
GATGAATTGGTAGAACGGTGTTTAAAGCAAGCAGCTCTTTGGGAAGAAGTTAAAGATCGC
CTTGATAGTCTTGGAACTAAATTATCTGGAGGTCAGCAACAACGCCTGACAATTGCTCGT
GCTCTATCACATCAACCTGAAATTTTGTGTTTGGATGAATTTTCGATCGCTGTTGATCCT
GTCACTACTATGCGTATTGAAGATGTACTCAAAGAACTTCGCTCCCAAATGACAATCGTT
TTAGTAACTAACTTAGTACAACAAGCACGCCGGCTAGCTGACCGTACTGCATTTATTTAC
AACGGTGACTTGATTGAGCTTGACGACAACGAGGTCATCTTTTCTAACTCGCCTGCAGAA
AAAATAACCTTTGATTATGTACGTGGTAACTTTGGCTGATAGGCAATATGATCACTAACG
ATATAATTGACCCACGCAGTAATGATGAAATACTCAATGAGATAGATGTTAACAATATAG
AAACCGAAAATCGAATTAGCCTTGAAACCAACAATCTAAACCTTTGGTATGGTGATTTTC
AGGCACTGATAGATGTTAATGCTAGGGTTAAAAGTGGTTTGATTACTGGGCTAATCGGCC
CATCGGGGTGTGGAAAGAGCACTTTACTTCGATGTTTTAATCGGGTTAATGAACGTTACG
GAAATGTTACCACCACTGGCCAAATCAAAATTATGGGCAAAAATATTTATGACTCGGACG
TCTGCTTGCCTGAATTACGAAAAGCCGTTGGCATGGTTTTCCAAAAGCCGAACCCATTAC
CAATCTCGGTATATGAAAACATCGTTTTTGGTTTGCGTATTCACAATGAATACAACAGCT
TGTCTCGTACAGAAATTGATAATCTTGTTGAATTATCTTTGAAAGAAGTTTTTTTATGGG
ATAGTTTAAAGGATAAACTGAAGACTAAAGCAACAAATCTTCAACTGGAGCAGCAACAGA
AGCTGTGTATTGCACGCTTACTTCCCCTTAAGCCACAGATTATTTTGATGGATGAGCCCT
GTTCAGCCTTAGATGCCGGTGCAACCCGGGCCGTAGAAGAATTGATGAAGGAACTTGCCG
GCCGATACACTATTTTGATTGTTACGCACAATATGGCACAAGCTCGCAGAATTAGCGAGG
AGTGTTTTTTTATGTTGCTTGGTAAAATCGTCGAATCCGGTCAGACAGAGCAGATGTTTG
TATCGCCCGAAGACCCAAGGACAGACGATTACATCGCTGGGCGATACGCATAAGCAAACA
CTTAAAGTAGTTCCTTAATTAGTTGGATTGATTTCCCACTATAGCAGATTGGTAGTAAGT
ACTGTTAAGGATCATCACAGCAACATCAGGGTCTTTGATGATATCCTCCCCGTTGTAAAA
TCGCTCTAGAATTCGAAATGCATGCTGGATGAGTTGCACCGCCATTTTTTTTGCTTGTTC
GTTAGGAGGAGAGTTAAGTTCAATTTGGCACCATTTTGCAACAATTTCTTCTGTTACATA
TTTGTCCTCGAGGATACGTCCTGATTGACGTATGAATCGCATGATAGCGGTTACATGCAC
CTGATTGGTTCGCGTGTCATCAGGGACTAGGACATCTTCAAAAGTACCGTATCCACGAGG
TTGATCTTGGCCAACTCTTCCGGGGAAAACCCACCAAACAGCACGNCGGTTTTTGTCATA
CATGTTATGCCAAGAAAAGTTGTCAACTTCTTGAAATAACTTTTCAAATTCAGACTTCCA
GTCNGCTTTAAGTGTAGGCTTCATCAACCGAATTTGTATCATTNTAAACGTTTTAACCTA
ATAGNGAACTTGTGACAAAAGGTTAATCTGCTTTATTTAACCANNTTTAATCCACCNGCT
TTACAATTAGGCCATACCCCTTGACTGAAAGTAGTTGAAGCTGATTTCGGCACTTTCCAT
TGATGGCCGATTACACTGATCCTGCTCGACAATATACCAATCTGCATTCACTTCTTCACA
AGCTGCGAAAATGTTGTCCCAGTCTAAAGTTCCGCTACCGACTTCAGTGAAATCTCGTTG
TTGATCCATGTCTTTTATATGAACTAATGGGCAGCGGTTAGGGTATTTTCTGAGATATGA
TGCTGGATCGACGCCAGCATACTGAACCCAAAAAACATCAATTTGTGTTTGCAAAAACCG
AGGGTTAGTTTTCTGATAAAGTTGGTCTAAAATGTAAGCACCTTCAATTTTTGCAAATTC
CCCAGCATGATTATGAAAATAAGCTTGAATGCCTTGGTTTATACAAGTTTCACCAATTTG
GTTCATATAGTCAACCGCAGCTGACATACTCATAGGATCTTTTGGCATTCCATCAGGAGA
CATAGAAGAACCACCGAACCGAGGACAACCAAGTTCTTTATGATAANTAATGGTTGAATC
TAAATCATCGTAACTNACATGACTCCCAGCACATTTCAAGTTTAGGTCGGCCAGAACATC
TCTTAGTTCATCCGCTGGTAAACCATAGGTNCCAGCCAATTCAACCCCTTNATAACCAAT
GTCTGCTACCTGTTTTAAGGNAGACAAAAAGTCTGTTTCACATAAGTCCCGAACTGTGTA
CATTTGTAATCCAACCGGAATCTGGCNCATAATTTACTCCTAAAAGTAGATAAAAAAAAC
CCACTAACTCCCTTGAGTTAGTGGGTTTAGAGGTCATAAAACTCAAGTCCAGGATAATCA
ATCCTTTGCAATACTAACAATCTCAGCGAAAGCCGTCTCGTCATTTACTGCCAAATCAGC
CAACACCTTACGATTTAGCTCCACTCCTGCCTGATTTAAACCATGAATGAGCTTACTATA
GCTCATACCATGAATTCGAGCGGCTGCGTTGATCCGCGCAATCCACAACCGGCGGAATTG
TCTTTTCCGAGTTCTTCGATGAGCATANGCGTAATTCAACGCCTTGTCGATTGCNTCCAT
CGCTGTACGGCGTAGGTTCTTCCGCCCACCTCGGTATCCNTTGGCTAACTTGAGGATCTT
TTTTCGTTTTTGTCTTCTCTTACTACCTGTCTTAACTCTTGGCATTAAACATATACTCCA
AAGCTTGAACTATTTACTTCGTTTAGTTAGGCAATAGCTGACGAATCCGTTTTTCATTGG
AGGGGTCAACAATAGTGCTCTGACGCAAACGGCGCTTTCGTTTCGATGATTTGGATAGGA
AAAGGTGGCCCGTATAAGCTTTGCGTCTCCGGATTTTTCCGGTACCCGTAAACTTGAGTC
GTTTAGACGCCCCTTTGTGAGTTTTCATTTTTGGCATAAGCTTAATATTCTTTAGCTTTT
AGCTATATCGATTTTTTAGAATAGTTAACAGATTTTCTCTACTTATTCGACTTCGGAGCA
AAAATAGCAAACATAGAGCGAGATTCCATTTTGGGCGAAGACTCAACGTCAGCGATTTCA
CTAAGTTCTCCAGCCAACTTTTTTAATATTTCGCGTCCTAAATAAGTGTGCTCCATTTGG
CGGCCTCTAAAAGTAACAGTAGCCCGGACTTTGAACCGTTTCCCCAAAAACTCTTTCGCA
TGGCGGACCCTGTAGTCATAATCATGGTCGCCAATGTCAGGTCGGAACTTAATTTCCTTG
ACAATAATTTTTGTTTGCTTTTTTTTGGCTTCTTTTTCTTTTTTGCTTTTCTCGTACTGA
AATTTTCCATAGTCCATAACCTTGCAAACTGGCGGAGAAGCGTTGGGTGCGATCTCAACT
AGATCCAGACCTTCAGTTTCAGCAATCTGAAGTGCTTCTCTAGTTGGTACAATTCCAACC
TGCTGGCCGTCTGCTCCGATTAATCGGACCTCAGAGACACGAATCAATCGATTTATACGA
TTGCTTGGCTCCTTCTTAACTTGCCCCCGGTTTGGTCGTCGACCTCTATAAATTTCCTGA
TCCCCCCATCAAAAGCTGGNTCCACTCGGTTACCAGCAATAAAGTAAACAAAGTATTTTN
NTAATNGAGGCGAGAAANACTCGACCTACTAATACCAATATCTGTCTGAAGCGCCCAATT
CTATCACATGATATTGTGTTGATGCAAGCTAAACAGTGATCATATCTTTTGACTAAATTA
ATAAATTGTTTAAATCAGGTAGTAACACTATTTTCAAAGAGAAGGCCGTGCTGAATCCAA
GCTACAATGGATTGTAACCCCTCCCCTTTTCTCATATTACCAAAGACAAATGGTTTTTGG
TTCCTCATACGCTTTGTGTCGGTTTCCATTCTCTGTAAATTTGCTCCTACATATGGAGCT
AGATCAATTTTATTAATTAACATGAAGTCAGAACGTGTAATTCCAGGGCCTCCTTTGCTT
GGAATCTTGTCACCACCAGCAACGTCAATGACGTATATCGTTGCATCCACTAATTCGGGG
CTAAAAAATGCTGCTAAGTTATCCCCACCACTTTCCAAAAAGATAATTTCTAGCTGCGGA
AACCTACGCTCAATCAAATCTACTGCTTCTAAGTTCGCTGAGATATCTTCTCGAATAGCT
GTATGAGGACAACCGCCAGTCTCAACTCCTAAAATCCGATCAGCAGTTAACGCTTCTGCA
CGCAATAAAATTTCAGCATCCTCACGAGTGTAGATGTCGTTGGTAATAGCAGCTAGTTCG
TATTGATTACGCATGGAATAACAGAGTTTTTCTATCAGGGCTGTTTTCCCTGAACCTACA
GGACCACCGATCCCTATTTTTAGTGGTTTCAAAATATCACCTCAAGAAATAAAAAGACGA
TAAAATAATTGTTCGTGTTGCATAGAACGAATATCCAAGGCAGGTGAAAACGTAGATAAA
TCCGTCATTTCTGCTTGGCAGGCAAAATCGACTATGTCAGTCAAATTTTCATGTAAACTA
TAGATCACACGCTGTCCCTCGGTTGCACCGATCGGAATCAGCCGAACTGCAGCTGAGACT
TGACCAGAAATAAATTGATGAACGAAACCAAAGAGAGATGACCGAAGTGGGATAGTTGCC
GTTGATAGACCATAACCCACAGCATAATGACCGTCACAGGCCCCTGACTGAATGAGGGAC
TGATAATAGCGCAGAAGATCACATTCTAAAATCAGATTAGCATTTCGGGTAAATTGTTTG
CCAGTCTGGATGCTAGACTCACGAAGTTCTTTTGGGTGTTTTATTGCTGATAGAAGTTGG
TCTATGTCGATGATTGTTTGCATGTCGCTCTGTTGTGCGGCTCGGTGAACTAGCCTAACT
GCCACGGCATCACTTGTTTTGATAGTATGATTCAATTGNCTACCTAATAACTCTCTCAAN
TCATCAGAACANGTAATTTTNCCCTCTTGAACATAGGTTTCTAAACCAAGGGAGTGAGCA
AAAGTTCCAGTTGGAAATGCACTATCTACTAATTGTAGTAGAAGTGGCAAATAGTCTGAA
TTAGTGTCCATGTTGATAATGGGTTAGAGATATTGGAACGAACACTCGATGATCTCTCAC
AAAATCAAAGCCAAGACGGCCCAGTTGAAGACTGATAGAACGATGGTAGGGTAACAGTAT
TTGATCACCTTGCAAGCTTATCGGTTGGTGAAGATTACCAACTTGATAACAAATTAAGCC
GAATTCCTGCTGATCTACAGCTGACACGACCAACACGGGCTCAGGTTGACCAGTGACCAT
AATTTGTAGGGTTTCATTTTGAAATAAGATATCACCAGGAGTAAGAATGGATCCCGTAGG
TAGAGCTAAACCAACTTCTCGTCCTGCCGAAGTAGTTATTCTTTGCCTTGAACGTTGCCG
GTCTTCCCACTTCAAAGCCACCAAATCAANTTCTCGGTCTTTAGATTGTTTAATACCGTT
ATTAACTAGCTTATTGACAATAATCATAAAATTGTTGATTAAAGGCTTGAAATCGATACG
CTAACTGTGATTAGAATTGTGCTACAATCCTACCTAGTTGTTCAGTGCAACCGCACTTGA
TTATACCATAAATGAATAGATGATATACGAGAATAACCAAATCTACCAGATGGGTATTTT
TGTAATAATACTTGATAGCTACAATGGATAAAACTGGCGGGCTGTTCTCAAAAGGGTCCG
ACAATAGATGAGATGCCAAATAGTTAGGTGAGGCACTGGTCATGAGTGAAAAAATCAAAC
TCCATCGGCGAAGAGTGTTCCACTTTTTACTTACCAGTCAGCAGATATTTCCATTTGCTA
TATGGAACTTTTAATCAATAGTAAACGATATATTCCAATCAATAAGAAGCCAAAATAATA
GGTCAAGTTTAATAATTTATAGCCAAGCAACTAACGATGTCTTTTATTGATCAATTACCA
ACGGACCGCNCTGTTCGGATTGTTGTTTTAACTGGAGCTGGAATTAGCGCCGAATCCGGT
ATCCCTACATTTCGCGGGAAAAATGGAATATGGAATAACCAACGGATTGAGGAATTGGCA
ACTCCGAAAGGTTGGGAGAAAAATCGCGAAAACGTTTGGCAATTTTATCAGCAACGCCGA
AAACTCTTATTAGAAGTGCAACCAAACTTGGCTCATATTGCCTTAGCGAAATTAGAGAGA
ATACTTAATAACACTCTACTGCTTCAAAAAAAGAATANATTCAGCCATCAGTCGGAATGG
GAAGACTTCTGGCTGTCAAACAGCAACCAATTATTCACATTAATCACACAAAATGTGGAT
GACTTGCATCAACGAGCGGGCTCCCTCAATGTAATTGCAATGCATGGTCAATTACGTTAT
CTTCGCTGCCTTAACTGCCAGATACTACTTGAGTTGATGGCTGACCCGTACTTGACAGAT
AAACTTATTGAATGCCCGTTTTGTGAAGATAGGAAATCTATCCTACGACCTCATATTGTC
TGGTTCGGTGAAACTCCGTTTGGCCTTCAAGCTATTGAGCAGGCGGTNCTANGTTGTGAT
CTATTTNTAGTAATTGGTACTAGTGGACATGTTTATCCAGCAGCAGGTTTATTATCGTTA
GCAAATCAAGCGGGNGCCTGGTCNATAGGTGTAAATCTCGAACCGCCAGCAAANAATACT
CATCTTGATCAATTTTACCAAGGTTTGGCTGGTCAAATTTTGCCAGACTTAGTGGAAGAT
TGGGCATCACATTTAATTAGTTAGATTATTTACTTTGTCTTGCATATTTGATTAACCTCC
TTTAGACTGTAGATGGATAATCGGACGAAACAAGCCACATTAGACATTTATCCTAACTGA
ATTTTAAGTATAATGAAACCTTGGTAGATATTGGCAGTTACGTCTTTATGTCATGGATAA
TTTCTGAGTTCGGTATTTGTATCTACGAATTTGGTAACCTATTCACTTGAAGATCATTTG
CCTCGATATTTGAACTAGAAGTGAAACGGTCCAGTCGTAGAAACCTACATATGCTAGTAG
ACTGAAACTCTTTTCAGGTTATTTAATAACTGGCAGATTGCCAGCTGAACTGAAATAGTT
CGATGAAGTTAAGGTTAGCTAGCTAGTTTCCCAAAGACAGAGACTGGTCAGCTTTTTGTG
TAATAAAAAATAGATACGGAAGAGGAGGGAAATGATGGAAACCCACCCTAACCTACATGG
TGGCGTTTCGGTCAGTAATTCTTTATGAAATTGTTGAGTTATTCTGATAATGGAGTTACG
CTGCCTGGGTTGCTTGTTGATAAGTTCGTCTATAGCCTATCACCTTTATGCCAGTCAATT
TTAGACTTGATTGATAAGAATAATACGTCTTTATCATTTGTAGATCAAGCATTCGCTGAT
AGCAACCTGCCACAGGTAGGTAGATTTGAAGAGTTACATATTAAGCCACCACTTCAACCA
AGAAAACTACTTAGCGTGGCTGGTAACTTCGTTGCTCATATAGAAGAAGGTGGAGGAAAA
CTGGAACCCGAACATACCCAAGCTCCTTGGATTTTTTGTGTCCCCCCAACCCAGCTAATG
ATAGGACACAAGGAAGAGATTCGGTTGATTGCTGAATCTCGCCAAATAGATTATGAAGGT
GAGTTAGCTGTAGTCATTGGAAGAAAAGCAAAGCGGGTTTCGGCTACACAGGCATCAGAA
TACATAGCAGGATATACGATTTACAACGATGTATCCGAACGGAAACCACACATGATTGAA
CATGTAGACCAACCTCGTCAGCTTTCTTTCTGGTATACTAAGTCTTTTGATACGTTTGGT
CCTACCGGCCCATATATTACCACTGCTGATGAAATTGCTGATCCACAAGATTTGACCATT
CGAGTTGAGGTTTCAGGAGAGGAGCGTCAGAATTGTAGTACCCAACAAATGATCTTTACT
GTCTATCAATTGATCGAGTTTTTGACAAAGTTCTTGACACTCGAACCCGGTGATATTATT
ACGACAGGTACACCGGCTGGTGTCGGTTCAGCAACAGGTAAGTTCTTAAAAGGTGGAGAC
ATTGTCAGAATTCATATCGACCATCTTGGTACATTGGAAAACCCTGTAATTCAAACCTAG
ACTGGTTGACATAAGGAGAATTACTATTGGCTAAATCCATTTTGACGACTACCGTCGGTT
CTTATCCCGTACCGGCCTGGCTATCTACAATGCCAAGTGAGCAGGCTTTAATCGATGCAA
CTCGTGTGGTAATTGACATTCAACGCCAGTCGGGGATCGATTTACCTACAGATGGTGAGC
TGTATCGATTTGATGTCAACCATCCGGATACCAATGGGATGATTGAATTTTTTATTCGTC
CGTTATCAGGCCTTCAAAAGCAAGTTGGACGTCGAGATTGGCAAGAATTTGTAGCTAAGC
AGTCGATGGCATTTCGCTCTAAACCTGCTGGTGTAATTATTGACAAGTTAAATGAGGGAG
AGTTAAACCTACCAGTAGCATGTCAACGGGCAACTGCTATTGCTGGACAAAACTTAAAAT
TTACTGTTACAAGTCCGTACATGTTGGCTAGAACATTATTAGACAAGCACTATGACTGCT
TTGGTAGTGTATTAATGGAAATCGCTAGGATTTTGGCAGCTCAGGTAGCGGACTTAGATT
GTGCCTGTGTACAAGTCGATGAGGCCAATATTCCAGGCAATCCCACCGACGGCCCACTAG
CAGCTGAAGCTATAAACACTGTTTTGGATGCCATTTCAGGCGAGAAGGCCGTTCATTTTT
GTTTTGGAAATTATGGTGGCCAAGTGATCCANAAAGGTGGCTGGCTAGCTNTAGTTGATT
TTTTAAATGCTCTTCGTTGCGATCACTTGGTACTAGAGCTCGCTCATCGTCCGNCAGAAG
ACTTACAAGCCCTATCTNAAATTAACCATCAAATTAAAGTTGGCGTTGGGGTCATTGATG
TTAAAGTCAATCATATCGAGACCGTGGATGAGGTTGCCAGTCGTATCGAAATCGCCGAAC
GACAACTGGGGCCTAACAGAATCGGGTGGATCCACCCAGACTGTGGTTTTTGGATGTTAA
AAAGATCAATCGCTGATCGTAAAATTGAAGCCTTAGTAAAAGGACGAGATCTTTATTTGG
GTGAATAACGTTTTTGTACAATTACCGATTTCACATGTATGTTCTATCAAAGAAACTCTA
GATCGTCGCGTGTGGAAAGTACAATTGGCAGATAGTATCCCTAGTCGATCCAAGTTTAGT
GTACTTAAACAATATTCATCAAGCCACACATTAGCCTATCAGACTGAGAAAACAGTGTTT
TCAACTTTTTCATCTCAGATAGATCAAAATCCTCCTGTGCCTGATTTGGTAAGGTATTCA
GATAGCGAACACCTATTGCTGATGAGTTGGTGCGGGGACCAAACGCTAGAGGATTTAGTC
CGAAATCAACAATCAGTAGCCAAATCCAACCGAATTGTCAGTAAAATACTTTCGGCCTAT
TCGAGGTTGGAGTTAGCTTTTTCCTCAATTAATGTGGCTTCCACTGTAAATAATACTTTG
TTTGATTTTGAGAGAACCAGTCAAACTGGATTCAGGATTTTCAATCTATTATTGACAAAA
CGTGTTCAACCTTCAGTGCTAGCAGGCAGGTGGGAGGAACTTATGAAGGTACTGCAACAA
GCCCCAATGACCTTTGGCCCTCTCGACTATCAAGCAAAAAATATCGTATTGAACAACCAA
TTGAAACCATACTTCATTGATTTTGAATCAGTTGGTTGGGACTGGCCAGCCCGACGACTA
GTTCAGTACCTAACTTCTCTTGGGGCTGGGCACTCTGATGGACAATTTTTCTCATTACTG
AACCGAAAGGTATTAGCAAAATCAACCGATAAAAACACACTACGTCAATTCGATGGACAC
ATCATATTGTTCTATTTGATTATGATTGACCGAATTGTACGGGCTGTCGCAAGGCCGGAA
TCTGGCTTTGCTCAGATTCTCATGAATGAGTGGGGCAATCTCAGAAACCGCTATTATCAG
GCTCTTAATCAATTACGTACAATTGTGTTGAGCGATTGGGCTGTTACCCGCGATTTGAGA
CGCTGGCTATCCTAGTACTAGTTTTTGTTGAAGTTTATCAAGAGTTTGATCAACCTCTAT
CAAAACGCTTTCCCAATCACCACGTTTCGGCTGACGAAATAGTTGCATAGACGAATACCA
CGGTGAATCCGACCGTTCCATCAGCCAACGCCAATCAGGGATAAATGGAATCAATGTCCA
AACCTGTTTACCTAACGCACCTGCCAAATGCGCAACAGCGGTATCCACAGTAATAATTAA
ATCAAGTTGTAAAATGGCCGAGGCTGTCATAGAAAAGTCCGTCAACTGTGAACTAAGATC
GCTAATACCAAATTCTCCTAAGATCTGATCCTTCTCGCGGCTTTCTCTACCTACTTGTAG
ACTATAAAATTCGCAATCATCTCTGGGCAGTAGTAGCTTTAGCTGATTTAAGTCTATGGA
ACGATTATGATCGTTCCTATGGGTTTTGCTGCCAGCCCAAACCAAACCGACTTTTCGTTT
ATGTTTGTACCTAGAATCTGAACTAATTCCACTTACTATTTTATCAGGCCGTCCTACCAA
ATATGAATCAGTAGTTGGGATTTTATCTAAGGTTATACCAAACAGATAAGGCAGGCTGAT
TAGTGAAGCGTAATATTCATAGTTAAGATCTCCCAAATCAGTATCAGAATCTTCTTTACT
AATTATTTGTTCGACGANAGTGAGTTGATTAAACTGTTGAAATAGATCATAAAGGAGAGG
TGAAGTTTCCAGGATTACTTTCCCACCTCTCGCTTCGATCAGGTGCAAAAAACGAATAAA
CTGAATCGAGTCTCCAAAACCTTGTTCATCATAGACCAAGATCGTATTGCCTTCTAGATG
CTGGCCTGCCCATTTTGTTTTTGCAAATTGACGTGATCGGACTTGATTACGACTTAAGAA
GTTCATATCTAGTCGATATTCATATTCAGACCAACCTTCTTCATATTTACCTGATAAAAG
TAATAAGGAACTCAGATTGAAGTGGACCTCTGCCGAATCGGGGTTGAGAGCAATGGCGAT
TCTTAATTCACTAATGGCTGCTTCTATTTCACCCTTGTGCATNAGAGCAANCCCCAAATT
TGTGCGGGTAATGAAGTCATTNGGTTGGACCCTTAAGCCTTCTTGATAGTAGTGGATAGC
TTGTTCTATATCACCGCGATCAGCAAAAACATCTCCCAACTTAGAGTAAGAAGGGGCATG
GTTAGAATCAAGATCAATTGCCATTTTAAACGATTTTTCGGCAGCTTGATGTTGCCCTGA
TAGAATTTGTACAAACCCAAAATTATGATAAGCTCTATGGTCTTCGGGGTTAATTCTCAG
CCCTTCTTGGTAGAGTTGGATAATACGATTGATATCATCCAGATCAAGGTTAGAGGTAAC
TCTATCTTGTAGTTGATGGTTAGTCAGAGCTGTTGCTTCAAGCTGTTGTGGATAGATGTT
CTTTAGGCGTTCAAATAATAACTCTGCTAGGTAGAAATGAGCCTTCTCTTGGATTGGATT
CAAAAGGAGAACTGCTTCAAAGTTACGAATAGCAGATTCAATTTGGTTTTGTTCTTTCTG
GATTAATCCTAAGCGGAAATACAGATCAGTGAAAGATGATTCCNAGGTATTNTCATCTGT
NCNCGATTCGANCCGATATTTTTCTCCAGCTTCAATTCCGTCTTCAAGAATAGACACAGC
GTCAGCCCATCTATCCTGTTTCTTATAAAAAGATGCTAAGTTGTGGTAGCTTGAAAATTG
TAGAGGCTCGATCTCAATGGATTTTTGGAAGCAAAACTGCGCGTCTTCAAACAGTTCTAA
TTTTTCCAAAGCTACTCCAAGATTAATATAGGCCTCAACATACAAGGGAAAAATNTCTAA
TGCTTGCATTAGAAATTCGACTCCTTGTTCATATTGCTGAGTCTCAACTGCCATTGTACC
TAATAAATGNAGGGCCTTAAAATTAGCAGGGTTGTTGTGGATTATTTGCTGACATAGATT
GGCGGCTTCCGTAAAGCGACCATTTTTACGCAAGGCCAGAGCTTGTTCTTCAAGTTCTGG
CTGCGATGTATGAGGTAATATCTGCGTTTTTTTCATGATAGAATTGATTGATCNTCCCAA
GTTGGTGCTAACCCACCTCGTTTTGCTCCTGAAACATCCCTCACCGGCCCCTCGATCGAG
GTTCCATTTTCCATTAGAACATCAAAATATGGTTCCCTTGTATGTGATAGAGCATTCAGT
AGCTCTTGGCGGAAATATTGCTTTTGCTTTGGTTCGCTTGACGCCAGATTGTTCTGCTCA
TAAGGGTCTGTAGACAAATCAAACAGTAATTCATGGCCGGTCTCAAAATAAGCATACTTC
CATTCGCTAGTTACAAGTGCTCGCCAGTCCAAAAAATCTAGGCTCCANCTAGGATTACCA
CACATTTCAAGAAGAATACTGCTAGGACCAGTGAAATCCTCATTACGTACTGCTGGAGAG
AAATCTGTACCTTGAAGATANGTAGGNTGAGTAACATCAANGAGACCCAATGTAGTTGGC
AGGAGATCTACTAAACTGAATANNTCATTTCGGNTTGGCTGAGCNGGTAATTGGGTTGGA
AAATGAAAAATCGTAGGAATCCGAACTGATTCCTGATGTGGATATTCTTTACGGTTGATT
GCACCATGGCTACCCATAAAGTCTCCATGATCCGAGAAGTAGACCGTCAATGTATTATTT
TGGAATTTCGGTAAACGGTTAAGCCTATCCAGGACCCGGCCTATGTTCCAATCCAGATTT
TCAATCATCGCATAGTATGTTGCTAATTGCTCCCGCATTTGAGGCGAATCAGCAAAGTTA
GGCCGTATTTGTAAGCTATTGGGATTAAAGCGCATAAACTCTTCNGGCGCCTCTAANGGA
AAGTGAGGNGGTTCGATACTAAGTACTAAAAATAATGGTTCCTCTTGTTCATACGANTCT
AANTANGATAGAGTCATATCCGTCAGAGCGTCNGTTTGGTACTTTTCAAGCCAGCGGGGA
TCAGTTTCATCCTGATGATAGTAAAATCCCTTAAAGGGGGCGTTGTTGATTTCAAAACCA
TGCCAATCTTGAAAACCCGCTCGATGATATTCAGGGGTTCGGTGAGGCCAACGTGTNTAA
TTTNCCCTNTCATTTCGCACTGTTTGTGGCAACTGATCTTGAACGACACCACANTGCCAC
TTACCGAAATAGGCCGTGTGNTAACCAGCATCACGNAGGATTGTAGCTGTACTTGGTGCT
GTCGCTTTATAGACATCGAAAAAGTACTGTACAGGACCTGAATGGGCATAACGGCCGGAG
AAAATCATTCCCCTNGATGGGGTNCAAATTGGACAATTAGCGTAGGAATTAGTAAAACTN
ACCCCTTGGTTAGCCATTCGATCCATATTAGGCGTACTGACATTTGGATCTCCTGCATGG
CTCATGGCCATTCCCGAGTGTTCATCAGATAAAATATAGACAATATGAGGACGCATCAGT
AATTAACTCCAAGATCATACCTAACATTATGCAGAAAATTAGGAATAATATCCAGCCGAA
AATTTGGGGGATGATTGGTCTAAATATGTTACAATAGCGATTATGCTACCCCAAAATCGT
ATACTGGTAATTCTTTCCCTGATTTTTTTTTCCGTAAGTGTATCGGTAACTCAATCTGCA
GAAAAAGGAAATTACGTAGCTGAATTTCTGAATCATGGTGTCGGTGCTAGAGCTCTGGGT
ATGGGTAGTGTCTTTGTTTCTATCGCCGATGATGCTACGGCAGCCTATTGGAACCCAGCA
GGTCTAACGCAGGTTGGCAAGCACGCCTTTTCAATGATGTATTCGGACACATTTGGCTCC
GGTCAGGGTGCTTTTTTGCGTAAAGGCTTAGTACAATATAGTTTTGTCAATTACATACAG
CAGGTTGTGGATATTGGTGTACTGGGCGTCAGTTGGATTCGATTGGGCATTGATCAAATC
CCCCGTACTACATTCNTTGACATTAATAGCAATGGTAAATTAGGGGACTTTCAAGATAAA
AATGGAAACGGAATTAAGGAAGAAGGNGAACTCTACATCGATCGACCAGTGGTCGCAGAA
TATTTCAGCAATGCAGATAATGCTTTGCTGCTATCCCTCGCCCGAAAAATAAGTCCCGTT
CTATCGGTTGGTGGGAACCTAAAAATTATTAGACAAACAGTCTTTCAAAGTTCAGGTAAT
GGCTTAGGTCTCGATCTTGGACTGATGTACCAACCGGTTACAAACCTACATTTAGGGGCA
TTATTGTTGGACGCAACAGGAACACAAATCAAGTGGACAAAAACTGAATCGTCTCCGACT
TTTACTCGTCGGTCTACACTTCGATTTGGTATATCCTACAACTTGAGCTTTGCCCACTTT
GGGCAACTACGTCTTGGCCTTGATTTTCAGACGGGTTTGCAAGATACTGTAGGCCAAGGN
ANAGATCTTGCTGAAAAACAACGAAAATGGATGCCTCGGTATGGTAGCGAACTCTGGTTG
TTCGATATCTTGGCTGTTCGCTTGGGGCAAGATGGCCGAAATTTTTCTGCCGGTGCAGGT
TTTCGATTTCGCTTAGGACAAGCAACATGGTTAACCGACTACGCATTTACTCCTCATGAA
CTCGGACCTTCGCAACGGATTTCTATTTCTGGGGACTTTTAATTGTGTTAATCCTTCAGT
TTTTCTCTCATTTTTTGAGTGCTTCTATTCCTTCCTGAAATTTTCTCTCTTTTTATAGAT
ACAAATTACAGATTTTTCTTATACAACAAACTTTTGCATGCGAAGAATAATAGTGGTGCT
TCAACTCATATTACGTAATAAAAAACAGGCACGATTTGATACTCAAACGGTAGGGATCTT
GTTGGCCTCAATTTTTGGATAGTACTGGGCTCTTACCAAATTGTTTCCTTTATTACTCAA
CTAGATAATTGTTTGGGATTTAACTCTTCCAACTCAGGTAGTACAAAAATTCCATCTTTC
CTTACTAATTGTTCGTCGAAGTATATTTCTCCACCACCGAATTCTGGTCTTTGAATCATA
ACCATATCCCAATGAATACNAGAACGAACNCCATTATCNGCTTCTTCATATGCTTGACCT
GGTGTNAGATGGAAAGATCCAGAAATTTTTTCATCAAANAAAATGTCNAACATTGGACGC
TGAATATGAGGATTGAATGCAATGGAAAATTCTCCTATATATCTAGATCCATTNTCAGTA
TTCAAAATTTCGTTGAGTCGTGCAGTATTGTTCGCTGATGCTTCGACGATTTTTCCGTTT
TCAAACTTTAGATAGATATCGTTGAAAGTTGTACCTTGATAAATGCTTGGTACATTAAAA
CTGATGTGTCCATTAACTGATTCTCGAACTGGTGCCGTGAAACATTCTCCGTCAGGGATA
TTACACTCACCACTACAAGGAATGGCAGAAATATTTTTGATACTAAATTCCAGATCGGTT
TCTGGACCCAAAATCCGAATCTGTTCAGCTTGCTCCATTCTTTTTTGTAATGGTTGAATT
GCTTTGGCCATTCGACCGTAATCGANGGTACAGACTCGAAAGTAAAAATCTTCGAAGGCT
TCTGTACTCATCTTAGCTTGTTGAGCCATAGAAGATGTCGGCCAGCGTAAAACCACCCAC
TTAGTTTTTGGCACCCGAATGTCAAAGTGAACAGGTTTTAGCCAATATTCTTGATAATTT
TTCATGGCTAAGCTNGGCACATCAGATAGCTCTGCAGTATTATTGCCTCCACGAATTCCT
ATGTATGCTTGTACTTTACTCATCCGATAAGCTTCATAGTCAGCGATTTCTTGCAGCTCT
TCTACTCCGATAACTTTCAATAATTCTCGTTGAATACGATTTTGTTTTATTTCTANTATC
GGAATGCCACCTNCTTGTCGAATGGCTCTTATGATTGCAATTANCATCTCTGATGGGACA
TCGGTAGCCTCGATAAGCACACGCTCATCCAATTGAATTTTGGTGGAATGATTAACCAAT
AGGCTTGCTAGTTGATCGAATCTTGAATCGTACATAATAGCTTACTCAGAAGTAATAAAT
AATTATTTAAGTTGTCGATGGTGGGCTATCGTCTTGCAGTGCAAAGCCAAAAAATGAACC
TAGTGCCCCACCAACAATATGTGCCATTTGAGATATATTATCATTTTGTAAAACATTAAC
TACTTCTTTCCCTAAATAGAGAATGGCAATCAAAATGAAGGTCAGAGGAATAGTACCACG
TTTAACATTTACAAATGATGATAAAACTATCAACATAAAAACAATACCGCTCGCTCCACG
TAACCCCATATTGTCGAATAGAGGAACTGCTATGTGTACAAACCCGGTAATCAGTGCAGT
AGCAAGAATCATGATTAAGACTGTTCGGCTACCGTATCGTTCCTCCAGGATTGGACCTAG
TAACAAAACGAGAGTCAAATTTCCTGTTAAGTGACTCCAGCTAGCATGGCCGAGTATGTG
TGAGAATAAGCGGAAGTAGGCTATAGGATCTTTGATTGACATTGGGTCATAGATTGTGAA
AAAATGCTTAGATACATCGATAGATGTAAACTCACTAAAAACGTGAATCAGGACAACAAC
GATGGAGAATGTTAGGATGACAGGGGAATTGTACTGAATTCGCATTGACTATGATGCTTC
GAGGCTTACTACCTATCTGAGGAGAAATAGTATCAGAAGTAAGTAAGGTTTTCAAGTAGT
CGACTTGGGTCTTGGGAAGTAAGTTTTGTTCGTTATTTTTGAAGATTAAATCGAAAGCTA
AAAAAGGAAAAAATGGAATTGGGATTAGTAGGAAAACGAGCTATTATAACCGGTGCTAGG
TATCGGGCGAGCTTGTGCTTTAGGTTTAGCTAAAGAAGGCGTTGAGGTTTGTATCGTATC
CAGAACGAAAATGGATTTAGAACAGGTCATTTCAGAAATTGAAGCCATCGGTGTTCGAGG
ATATGCTGTTACCGANGATCTANCTACTGCNGAAGGTTGTCGNAAAGNTGTACAAGAGGC
TGTTCGATTCTTGGGTGGNGTAGANATTTTAATCAATAATGTTGGTGCCGCTCAGAACGG
TGACATTTTAGATTTAGCTAGAGAACNAATNGAATCAGCATTACNANTAAAAAGCTTTAG
CTATCTACAAATGTCGCAAGAGGTGATTCCTCATATGCAACCAAATAGATGGGGGCGAAT
CATTAATATTGCNGGTGCGGCTGGTACGAGCCCGACACGAGATAACATTCCGACAGCCTC
AGCAAACATTCTAATTCTTAATATGACACGTGCCTTATCCGATGCTGTTGCCAGAGACGG
TATCTTGGTCAATAGCATTTGTCCTGGGTTGACTAATACTGATAGAGCCAGAACGCAGCA
ACGACCAAGAGCCAAAAAAGAAGGGAAAAATGTAGAAGATCTATTGTTACAATTGGCGGG
GCAAATACCAGCTGGGAGAGTGGCTGAACCAGAAGAAATTGCGAACGCGGCGGTATTTTT
AGCTTCTTCGGCTTGCTCTTATGTTTTTGGTAGTTCAATTTATATGGATGGGGGCCAAAG
GCGTGGTACACCTTAAGGGCGACNGCATCTCTGTGCNGACTGACAGTATTTCATTCTATA
ACCCAACCTAATGGAGTACTTAACTGATAAAACATTTGACCCTGTTTTTCCTCAAATTTG
ACTTTACCTTGGATGACGTCCGCAATCCTTTGATCAATTGATAATTTTAAATTTATTACA
TTTCTTGTTTTTTCGCTAATTGTATTAGCTGCGGTCATTTGATTACTGACAGTCAACTGA
AATTTTGCTGAGGTTTCTGTTAATGTTTCAACCTCTATTCGAAATTCAATTCCAGTTTTT
TGGGACCTCTCTGGTGAACTAGTAGAAATAAATACGTTCCGAATCATGCTACAAATCAGT
TGCTTAATAATTGTCCGATTTCCAACTACTAATGTTGGTACCTCTGGAGCAATTATGGTG
GAAAACGCGAAAATATGAGAACCAATCCTCCGTTCTTGCTCTTCTAGCATTTCCATTACT
AACTGACGAAGGTCAAAATTAACACTGAGACTTTTACTAGCTGAATCATTCACTTCAAGA
AGACTTAACATGCTTTGAGATAGATCGACCGCTTCGTAGGCTGATGATTTGATATAACCT
AAATTTTTTCTCTGTTCTATAGTTAGTGGCTGATTAGTAAGTTGAGTAATTTTGTCAAGA
ATTTGATTAGTGGTGGAATAAAACTGTTGATTGATATCAATAATCAACTTTTTCTGACTA
TCGTATGTTTTATCAATTAGTATTTTTGCTCTATTAAGTTGGGATTCTGCTAAGTATCGA
GCNGCANTCTCTTCTTCTAGTTGNTTACTGGTTGTAATGAGTTTTTGNTCATTTTGTATG
ACTAATTCTTCCAGNTTTTTCTCATTTTGTTTGAAAGAAACTAAGTTGCTNACTAATCCT
TTCAACTCATGAACATTGAATGGCTTCTTTAGAAATGCGGTAATTCCAGATTCATAACAG
CGCGCTAAGTCGTGATCTTGGTGAATCTGAGCCATAACTACAATAGAAAAAGGAAGAGAC
GAAAGATTTCCTACCGCCTCGTCTGAGTTTGTTACCTGAGGAGGAAAAGCCTTTTTTTTT
ATATGGTCAAGAAATTGGAAGCCATTCATCACCGGCATTCTGAGATCTAACAACACAAGA
ATAGGAGAAATTTTAGGCAGCAATGCGAGCGCATCCTCGCCGTTACTAGCGCTACAGATT
TGGTAATTATCGTGCCGAAATGCTTCCTTGACGACCGATCGGACCATGGGATCATCATCA
ACAACTAAAACACACCGGCTCTTTAAATCCAACAATGACTAATCCTTCTTTCGAGTTGTT
TCCAATCTGGTGGACAACANATATATTGCNACTCTANTTACGTTNCAATATATCTGTTGT
CTGTAGGATAACTTCCAAGAACTTTNACAAAGGCAGATTTTTCTCGAATCGACGGCAGAG
CTAGACTAACTTGTGGGTCTAATTGGTGGCCGCTGAAGTCNGCAAAGAATACATATTCCC
AAGTCTTNTTTTGAGAAGGAAGTGATTCAATTTTACTCATGTTGAGACGATGGTCNCGGA
GAACAGTTAACACATNTGCTAATGANCCAACTTTATCACGTACACCAAACAGAATAGAAG
TTCGATCTTGACCGGTTGGTTCTGCCGTATGATGTCCAATAATTAAGAATCTGGTCATAT
TATTGGTATTATCCATGATCGACTTAGCAATAATGGGCATACGATGATATTTACTAGCCA
ACCGGCTAGCAATAGCAGCTGAACCAAGTTCGTTGGTAGCAAGCCTCGCAGCTTCTGCAG
TACTGTGTACACGAACGAATTCAACATCAGACAAATTCTGTTTCAACCAGAAACGACATT
GAGCAAATGCTTGCTCGTGAGAATAAATTCTCTTCACGTCTGAAAGTGGAGAAATTGACA
TAAGATTGTGATCTATTTTCATCATTCGTTCACCACAAATTTGGAGTGAGGTNTGATGAA
ACATCTCTAAAATGTCTCGAACACTACCGTAAGTCGAGTTTTCAATAGCGATTACACCAT
AATCGACTCGTTTAGATTCNACTTCCGAAAAAATATCTGCTTGTGGTGTAATTGGCACGA
ATTCGACTGANGATCCGAAGTGCTCTAAACTNGTNGCGTGGCCAAAAGTTCCGACCGGAC
CAAGAAAAGCAATTTTTAATGATTTTTCTGCTGATCGACAGGCAGAAATGATTTCTCCAT
AAATTTTATCTAATGCTTGAATCGGAAAATGGTGATTTTTTTGATGTAACCGAGNCAAGA
TTTGTTTCTCTCGGTGTGGAGCATANACTTGTAACTCTTTTTTGTGTGATTGACTTTGCT
CTCTTTTAAGATCACCAACCTGCTCAACGACATCGATCCGTTGGTTGAGTAAGGCCAAAA
TCTGGTCATCAATTGTGTCTAACTGTTTCCGAAAGTCTTCTAGCTTCAAAAAAGATTCCC
CACGCTATGCATGCTCAAATTTATTGTATTTGATCCAAAGAACAACTTGTCCCCGTCATA
AATCACCGTTTTCTAATTTTTTGATGGCAACAATCATTTCTTCATCTGAGGGATTTTCGA
TTACTATCTGTACGAATTCTTCTGCAGTTAACCTTTGTTCCTCCAGGAACTTATTATCCT
GTGGTCAAGGATAGATATATTCGCCCAATATACCCGCTAATTTTGCCCTGACCTTGTCTG
TTATACGAGCTAGCCAATCAATGTTTCCAATTACCACATCACGGTGGCGTGGTTTCCAAT
CGAGTCCCATTTTACATCCTCCATAGAAATTAATTATTTATTCAGTTGGGTAAGAACGAT
TTTCNAGGTCAGCAATGAACTTTTCAGCCATGATGCCAGCTGCTGCACCTGCCCCTCCAG
CCGTAATAGCTTGTCGAAATACATGGTCATGGATGTCCCCNGCGGCAAAAATTCCTTCTA
CACTGGTNTGTTGTTTTNGGTCAACAATCACATACCCTTGGTCATCGAGATCAATTTTAT
CTCTAAATAACTCGTTGTTAGGAATATGTCCTATGAANACAAATACGCCNTCAATGGGAA
AAATCTCGGTCGTGTCAGTTTTTANATTCTTTAGTTTGGCACCTGTTACCTTNTGCTCGT
CCCCAACAACTTCTTCAACCACGGTATCCCAAATGAACTTAATTTTATCATTCTTGAATG
CTCGCTCTTGCATGATTTGACTCGCTCTTAATTGGTCTCTGCGATGTACAATGAAGACCT
CAGAAGCGTATTTTGTCAAGAATATACCTTCTTCTAGTGCTGCGTCTCCCCCGCCAACGA
CAATCAGACGTTGATCTTGAAAGAAGAAGCCGTCACATGTTGCACAGTAAGAAACACCTT
TTCCACCGTACTCGTGTTCCCCTGTGATGTTCAGCATTCTTGGAGATGAGCCGGTACAAA
TAATGACAGACTTCGCCAAATAGCTCTGGTCATGAGTATTAACAAGAAAAGGATGTTGAC
CAAAATCGATATCTGTAACTGTCTCAAAACGAGTCTCAGTACCAAATTTTTCAGCTTGCT
CTTTCAACCCCATAATAAACTCATTAGCCTCGTTTCCAAAGTAGCCGGGATAGTTTTCGA
GGTCGAGTGTCAACGAAAGCTGACCACCAAGTGCCTCACCAGTCAGGAGCAATGGCTCTA
ACATAGCACGCGAGGTATATACACCAGCCGCGAAGCCAGCAGTACCACCACCAATTATGA
CAACATTTCGTTCTTCGGTCACCTTCGTCTCCGTTTTTTCTTCAGGTTCTTCAGTATTTA
ACAATTCGTTAATCTTACCAGAGTTTACTAAAGCCGCAAGATCATCATCATCTCCAATAT
GTTGATTGTCAATGAAGATTTGTGGCACATCTCGTCGTCCAGTTAGCGCTTCGATTTCAT
CTCTTTTTTTGGCATCTCCATGTATATTGATCTCTTGGTAGCTTACCCCGATTTTTCCTA
GTAAACGCTTCGCTACTTCACAATAGGAACAGAAGTCAGTTGTGTATATTTTTACGTCAG
GCACAATTATTTTTTATCTCCTTTTTCTTTTTCTCCAAGATTTCGAATCGCNTGATAGTG
TTCAGCCAATTGTTTTTGTGATTCTGATTGAACCGTTCTTTCTAAAAACGGGTCAAAATT
TTCAGTATCGGTCGGTTCACTTACGATATTCGATTGTTGTTTTTGCAGATGTATATTTGT
TAATGCTGCAGGATCATTTGAGTAAACCCTTAAGCCAATTCGGTACTCNTTAATCTTACC
ATATTCAACTACTCCCGTTTGGTATATTATGNCAAATTCAGCCGGTCCAATTAGATCGGC
ATTATCCAATGCTCTTTGAGATGCATCCTCCCAACTATGGGCAGATATCCCTTCAATTTC
TAATGCTAACCGAGTGGACAGGCCACTTCCTTTGGTAGGATCGGATTTGGCTAGTGTGTT
ACTAGACTCGTCAGTCGTTGCCTGTGCCCGACTCAAATGCTCAGCAAAAGTGCTCGTAGA
AGATCGCTTCGGATTTATATCAGACATTTTTCTGATTAATCAAACTCAGTTCATTGATGG
AACTAATCGTGGAATATGGTTAACTATTGGGTANNCCACTTTACAGCTGTTGCATATGAT
TACATNCNNTTNCCACTCTACATCAACTTTGCATAGTGGGCAGACAACAATTTCANTCAA
ATCGGGANTTTTATTACTCTGATGACGNTGAGCGAACCAAGACTTTAGCTGTCTAGTAAG
TTGTGTTGGCAAGATATCGGTCATGGCTTTCCTTAGAATTTTTCCGTACCATCGACTAAG
CGAACGATTGGATAATTTATTGGCTAGGAGCGTCTCTATATTACCTAACTCCTTTTTGAG
CACGGATTCATCAGAACTAACTAATTCATATTTGACTTTTTCATTCCATTCGTACTGAAT
TAGAAATAACGAGTGATATGACTGATGAAATCTGGAAAAATCAGAATCCCTAGATGCTAA
AATGTGAAATAAGTNCCCAAATTGATTATCAAGCTGATTCTTTTGAATTATTAATTTATC
ATTTACCTGATTCAAAATCCAATCATGATATGGCCAACCGTATAGGCGCTCACCGAGTTC
TGACGGAGTCTCAATATACCCGCGACTAGCAACACGTTCTAGTTCAGAGATCATTAGCTC
TGGATCTTCAACATGTTCTAAAACATGTCGGCATATCACGTAATCAAAGCTATTATCAGC
AAAAGGTAAATATTGCCCATCAGCTTCCACTATTGGCCTGTCANCTACAATTTGCCCACC
ACGTTGAGTATCATCAACTAAAAATTTATCGCATAACACATTGGATCGAGCACTTGGGTT
ATGTCCACTACCAATTTCTAATACAAAATCGTTTACTTGAACGTTCATTTCTTGTCAATC
ACCATACTGATGTACGGGCTCAGTCTGGGGAAAAAAGCGGCAACTAATCGTCCTTTAAGG
CCAAAACCAACGCTCAACTTGACTATTGACAAGCCNGCATTTTCAAAGAAACGCTCTAAA
TCAATTGGGCTTGCAATGTAAACGCTGTCCGCATCACCACCGATAATTTGATTTTCCAAA
TCAGGTTGACGAAACACAAAATTTGGCTCCACCAATGACCGTTTCTGAAAGTAGTATTCT
ATATTACGAATTAAGCNTTGGAGTGCTTGCTTTTTTGTTTCGGCCCAAATCGGCCGCCCC
TGACCGCCAGCAATCAGGCGAAGTAAATCCAAAACAGATGTAATGGGGGAGCAAAGGTTA
GGACCAGCTACTATAATTCGACCTCCATTCTTGGTCACCCGAATCATTTCCTGCAAAGTT
GCTTCTACATCCGGAACATGTTCAATTAGCTCGTTTGAACAGACCAAATCAAAATGTTGG
TCTGGAAAAGGAAGTTCAATAGCATCGGCTATTTGATAGGTGAGTTGTTGGTCTTGCCAA
GTTTGGGCTTCTTGTAGAAACAGGGGAGAAATGTCGGTCCCGACCACACGATGTCCTTGC
GCAGCTAACATTCTACTCGCAATNCCATTACCACAACCAACTTCCAACAGNTGCGAATTA
CTTCGGGCATGACCACTGACCAAAGTGACGAAGGTCTTCAAATAAGCTGTATCGTGATGN
TTTAAAAGTTTTTTGTAGGTTTCAGATGTCTGATAAAACTCCCGCATCTGTTGACGGAGA
GATGGGGCCGGCCGACCATTTAGGGCTTCCATAAGCGACATTATACTATTGGCCTATCAG
TAGGTCAACTCAAATCCCACGCATNTCACTTTAGGAATTATTATCAAGTACTGTACCAAA
TGCCTTTCGCCAATCAGCCCCACCATTTCGGTTAGAAAAAGGCGATGCGGGACTTGGGTG
AGGAACCCAATCAACNGTGATTTCTGTATTTTTAAAAAGNACNTTAGCTTGCCTCTCGGC
GTATCGACCAATGCCAATAACACTTTGAATATTCATTATCTCAACTACGGTCCTCAAGTA
ATCGTCACACAGANACATTAGTTTTTTGGCAGCTGAACCTGTCAATTTATCAGGAGTAAC
ATTTTTTCCGCTATTATCAAACATCCATAACGGACAATGGTTAGTCACAAATACTTTTCG
GCTCACGTTTTCCGCTGACCCATATTTTTGAGCTAAAAATGTCCAAATCCGTCGACCACT
AACTTCTGGCTTAGTACACTCTAGACCGATTACTATCCGCCTAGGGTGTTGTTCTGGTGG
ATGACCGATTGAAAGATCCTTGATATTTAGAAAATCTCGAACTTGTTCAGGACAACCAAA
AGGTACCCCTGTATTTCCCATTCCATGCCCTGGGTTCATGCCTACTAATAGAATTTTTGC
ACCGTTACCAGAAAATCGGTGAATCCATTCTCTGTGAGATAACCAGGCATAGTCAAGTGG
ATTATATACCCAGCTGATCTGTTTACATTCAGTAATTAGTTTTGGAAATAATTTTGTCGT
CTCTGACCGTAGTTTCTTGGTGATAGCTTCGATCAATTGAATNACATTTTGTTGGCTCAT
CTAGCAGATTGTCCACAAATACNGAGTGTTATACAGTCTTAGAGTTCTAGTATGAATTTA
TAAAATAGCGAATTAATCAGGCTCCACAACATAAGTTTATCTATTATCTCCACGTAATTT
GTTGCGAATAACAAACTATACNATTAGCTTATATGAAGACAAACAAACTCCAGNAACTAG
CTTTTTGATAAAATTATCGAGTGCTAACTATTCTATTAACCAATNAACACTTTGTGAAAT
GACTTGGCGAAAGTTAGGGTTGGAGAAGGCTAAATTGTCATGACCTGATTGATAGCAGAA
NACACGNCTGTTCTTGTANTCTCGCGTCCATGCTAGACATTTCATGCTATCTGGATGTGT
GGTCGAGAGGATAAATTNGCTANCATCTCCAGCATCTATCATACCGTAGATTTCGTCAAT
CATTTCCCATGCCTGTAGCCCGTCAGTAATCGGGTGATTTTTTGTAACTACTTCGGTTTC
CACAATTTGGTTAGCTGCATATCTAAATTTCCGATTAGAAATACCNACAATCTGATCCCA
GACGGTCCAACCTGGAAAAGCTAGTAGTGCGTGGTGCAGGATTAATAAACCTTGACCGTT
TTGGGCAAGTTTGTCAATCGTCTGAACTAACCTCACGTCTTCTGCTCGACTGGTTATCGG
GGGCTCTTGGTGAAAATTGTAGAAAACAATAGCTTTGTAAGTTTCATTAAATTTTCCTTC
GTCCGATACAAAATTATGCAAATCTTGCAAATAAAAGGCCACTTGGGGCATGCAATCTAG
TAGTTTTTGAAAACCNGGAACGTCAAAGTTGTGATGGCCAGTTACTACCGCTACAGGGAT
TTTTCCCATTTNNTTTGCCTTTTACCAGTTGACTTGACAAAATTCGTCATAATCAATCAA
TTCTTTTATTGTGGGATTATCTCCACAAATAGGGCATGCTGCATCACGGCGAAGTTTCAT
CCGCCTGAAATTCATCCCTAATGCATCGAATAATAGAAGTTGACCAATGAGTGGCTCACC
AATCTTCAGTAGTATTTTAATGCTTTCGACAGCTTGGATACAACCAATGATACCCGGCAA
TACACCGAAGACACCTGCTTCTTGACAGCTAGGAGCCATACCAGGTGGTGGTGGTGAGGG
GTATAGACATCGATAACAGGGGCCTTCTTTCGGGGAAAAGACTGTCACNTGNCCTTCAAA
TTGNAAAATACTCCCGTGTACATTGGGCTTNTTGAGCATAACGCAAGAATCATTAATCAA
ATAACGGGTAGGAAAGTTATCACACCCATCAATGATGAGATCATATTGTTCAAAAANCGG
TAGTACATTCGAGGATGAAAGACGTTCTTGGTACGTTACGACTTCGACGTCAGGATTGAT
TTCGTTGAGNGTTGACTTAGCAGAAAGGACCTTAGNTTGTCCAANATCCTTAGTACTGTG
NAAAANCTGACGCTGTAAGTTGCTNACATCTACTGTATCNTCATCCATGATACCCAGTTT
ACCNATTCCTGCTGCAGCTAGATAAAGAGCTACAGGGGACCCCAAGCCACCCGCGCCGAT
CATAAGTACTTTTGATTCAAGTAGCTTTGTCTGTCCAAGACCGCCGACCTCTTTCAAAAT
TATGTGTCGGCTATATCGTTCAATCTGCTCGTTCGAGAATTTATACATCCTATTTATTAC
CCCAGTAAACGATTCAAGATATATTTAGGCAGATAAATTTCCTAGCAAGTTGCTTAGGTT
TCCATTATTATTTTTGGAGGAAACTCGAATACCAAACCGCTTTCGTGGGTCCTCATAGGC
ACGCGAGAGAACAAAGTCATCATTCCCGTACATTAGTTCTAGAGTAGGACGAAGTTCTTC
TCGGACTAATTCAAACGATCCATCTGTATTTGCCGCGATNTTGCGGTTGTTGATAAAGAA
GAGCGTTTGGTTCCCGTCAAATCGAACTTGTTCTTCTAATTCGCTTGAAGACTGTAACTT
TTCGGCAAGACTTAGGGCCTTTATGAATGAATCCCGGATTTTCTCTTGATTTTCCCCAGG
TATATTGTGTTTTTGATTATANAAAAACCCATGCTGCAAATCGGAGTAATCAATACTNTA
GTTTGCTTGCTTGGAAATCAGTAACACTCCGGGGCCTGCATGCGTAAACGAATAGTCCGC
ATAATTAAGATAGTCATCTTGCTCTGCCTCCTCCATCCATCGGTTAAAAACCTTTATGAA
GTTTGTATACACGATCTGGCTGTCTTCGGAGGCGAAAATTTTAATGTTAATCTGTTGCAA
ATCCATATTATTCACCATGAATCTTAGTTTCGACCATTAAAAAAAGAAGAGAAGATACCC
AAAGATATCTTCTCTTCGTAACTCCGGGAATAACTCTAGGGAAAGAGNATTTGATCTCCC
CTATTCTCCCTTTCTAATAGTTAGACGGTAGTACTGGCCAATTTTTTTGGTATCAATGAT
TTTATGACCATCATTGATCAGGCTGGCTGGAACATTCTGGATAGGCTCTCCATCATCAAT
CGTTATTTCCAATAATTCACCTAAACTCATCTGCTCCAGTCGAATTTTAGTTTGCACGTA
GTTGTAAGGGCAAGCAACACCTTTCAGATCCATACTATCCACAATAGATTCAGCTTCTAT
GACAGGTTCTGGTATCCTAGCTGGTACTGATTCTTTTTTTCGCCCACGACTCCTCGTTTG
CTCTTCTTCTTGCCGGATTTGCATTCTTCCATAGACATTATGTGCTTGTTCGACAAATAG
GGTTGCTTCTTCCACTCGTCGATGAGTCAACTCTTCGTTTAACTCAATACCTCTTTCTTC
CAGCGACTTGAATAAATGCTCAGCATAAGCTGAAAAGAAGATTTGGGTGTCGTAATAGCG
GTCACGAAATTCACGTACAGTATTTTCGTCATCGATATATTGAATGCCTTCGGTGGTTAG
TAACCCATCAGCTGCACGGATCATTGCTTCAAAAGCTCTGGCTACTGAAGCTTCAAAATC
TTTTTCTTCTAAGTGAACTCCAGCTTCATAGATAAGTCGATCGCCTTCTTCCAACTTAAA
GGAAACTAACTCAACTAACTGGCCGGCACACTCGCCGACGCCCTTTTGCAATTTAAATTC
TTTGGTATCACCAGTATCTATATAGTAACTGGGATCTTCTTCATAAGTCGGAATCTGATC
GTATTGTTTTAGAATCGACTTAATCTCAGGTTTACCCAACCGTCCTATATAATCAGTGAA
GGTGTCGTCTTCACTCGTTCGTTCGTCTAAATAGCGTCCTGTTAGCTCTTCAATAAATTC
TGGAATATGTTTNCCATGAATTTTGCCAGCAGCTAACCCATAAGATCCAGCATTCTCCAT
ATCGTGACCGCCCAATGTTACTTGATAATATGGAGCAATATGACCTTTCAAACGTCTAGA
TGAACCGAAGAAACCAATATTAGCTACATGATGTGTACCACAAGAATTAGGACAACCACT
GATTTTCACTCGTAGGTCCTTAATTGATTCAGTCATTTCGCTACTGGAAAAGTGATCACG
TAGTGAAACCGCTAAACCACGAGATGAGGCAATGCCTAATTTACAGGAATCAGTTCCAGG
ACANGCAGTAATATCCATCAATTTTTCAGCATCCCCTTCACCTAACCCGATGGAGGCTAA
TTCATTGTAAACCGCCGGCAGGTCACTCATAGAAACCCATCGCATGAGGATATTCTGTTC
AACAGTAGCCCGGATCGTATCCTTTACATAACGACGGGCAATATCAGCCACACCACGTAG
CTGATCTGAGGTGATATCTCCGAGNGGCAGGCTAATTTGGACAACNGCATAACCGGGCTG
GGCCTGTAGNTTCACGTTACTAGCATACCAACCTTCAAACCCTTCTGGCTTTTTAGCTGT
CTCAAGTTGTGTCGGTGGCTTCAGCGGAGTCTCATTGAATCTTTCGAGATCATCTAAGTA
TGCAGTCCAAGCTGGATCATAACGTAGCTTTTCTCTTTCAATATAAACTTGTCGGCGAAA
TTCCTCGATACCCAATTTTGCTACTACAAACTTCATACGTGCCTTGTTACGGTTCTTTCT
TTCTCCAAGTCGTGAAAAAACTTTAGCCATAGCTTGGGAAATTGGCAGCAANTCCTCCAC
NGGNAGAAATTCTTCTAAAACTTTTGCTCTGTGTGGGACAGCACCGAGTCCTCCACCTAC
GTACATCTTGAAACCGCGCTCTAATTGCCCGTTCTTTTTCTTAGTAACTGCAACTGCCCC
AATATCATGCATTTGGCCAAAACCACAAGCATGATCATGACAACCAGAAAACGAGATTTT
GAATTTTCGGCCAAAATCTTGCCCATCAGGATGACCTAGTAAGAATGTTGCAAGAGCCTG
AGCATAAGGTGTAACGTCAAAACTTTCCTCATTACAAACACCAGATAGAGGACAAGCTGT
GACATTTCGAACTACGTTACCACAAGCCTCCTTCGTCGTGATTCCAACTGAGGCTAATCG
TCGCATTAGCTCAGGAGTATTGTTTATATCGACGTAATGGTACTGAACATCTTGTCGAGT
NGTTATATGAATGATGTTATCAGAGAACTCTTCACCAACATCTGCCAGCATTTCCAATTG
TTTAGCATCTAGGCCGCCATACGGAATTTTAACTCTGATCATTTGCGAGCCATTGTCCCG
CTGGCCATACACACCATGACGTAACCTAAACTCCGTAAATACCTCCTCAGCCACTTGTTC
GGATTGAACACGACCCAGCTGAATTTCATAGATATCTATTGATCGAGCTTCCTCCTCCGG
AATTGATTCAGCACTGTACGCTGTGAGTTCTGGCATATCCATTTCTCCTTGNTTTTTTGA
CGAAAGATAACTGTCCACAAATACAAANACAAAAAAGCGTAAAATTATTTTAACAAATAA
AATCTACATCAACAAGGCTACAAAAGCGGAATTAACTTGATAAGACGAATTCCTACCCTA
CGTTAGTATACTAATCAGTAATTATCAGCCGATTATAGAACATTGGTATGTATGTGTCAA
ATACCGGATTCTAAGGGGTATAATGGGATTTCATAATTAATTTAGTATATCATTATTCTA
ATCAATTTTAAAAATGATCCATCATCGATTTGTCCAAATAAATTGTCTTTTAGCTATTTT
TTTGCTGACTATCAGTGGTTGTAACTATTCACCCAAGGGTTCTAAAGTTACTGTTGCTGA
CTTGAGACGGTCTGTACGTTCGGTTACTGACAAAACAGCCTATGCAGGATTTGATGGACA
AAAGGAACANTTTTACATAGGGAATGGTTTNATTGAACGAAGATTTCAATTGTCGGCCAG
CAACAAGCGGTTACAGACGATCTCNATTGTTGATAAATTGAGTGGCGAATATTACCTTCA
ACAATCGAGTCAAGAATTTTGTTTCCAAATCTCAGGCTATCGTTTTTCTGGCCTCGATAG
CCAGTTTTTATATCAGAGGTATAAAATTGAACCTGGCTTTNATGGATCTCGTATATTGCG
TTTCTGGATGAATTACCAAAATCCTATAATTGGTTCGCCAGCTGATGGCCTCTTGGCTGA
ATTTACCAATCCATTCCCAGATACTAGTAGCTCTAGTAATCTAAGCTTTTCTATCCAAAT
TTGTTATCGAGTCTATCCAAATCAAGCTCGAATTGACAAATGGCTAGTCTTCAAAAATCA
AGGCAATATTCCACTTAGTATAGAAGAGGTTTACACCGAATCATTACCCATTTTTTACAA
TTCTCGGTCGGCTTTGGTAAGCAGAAGCTTATTTAGCAAAATTTATGGCCAGTACCTAGA
AATATCACCAGNAATTGGGTCAANAAATAAGTTAGTATCAATAGTTAATCANACTCCTGG
ACCTTTCAAGACGACTGACTTATACAAGCAATACGATTATGTTTCTGTTGGCCTTACATC
CTTTGACGTACAAATGTCGGAGATTATAACTGCTTGGCCAGGTCAATCAGTTATGATACC
TCCCATATCAATTTACTTTGGTCGGTTTGCTGAAAATATAGGGACTCAATTACCGAATCC
ATACTTAGAAGCTGAAGATTTAGCATCCTACCAAGTATTCAATTTTGAAAATGAAACGGC
AGTGACATTGCAGGACGAACTGTCATCGTCTCTCGTGTCTCGACCGATAGCTGTTCGATT
ACCTGTAGCTACTGTTGGTAAAAATATAGTAAATCAACCGGATTGGCTCCAATCTACACC
TACTGAATCAGATCAGCCGATTTATTGCTTGTTGAGTACATATGGTTTTTTTCTACGAGA
TGCTGTAGATGATCTGTTGGTACATTCTCCGGTGAGTCTGATTATATTGTCCGGACCAAT
ACTTGAAAAGGATAACAATGGGTTACAAGGTTGTGCTAACATTACGCATAATCACGGAGG
ACCTGTGGAATCAACATTTTTGACTTACAGGTGGTTATTCGACTTTTCTGTGTATATTCG
TCAACAACACCCGAACGTTAAACTATGTATTACGGCAAGGGCATATGGTTTAGATCAACC
TGACTATGCGTGTTTGCAATACTTCGATTTCTTTGTAAAATAACAAAGGGGGCTTCGTGA
TAGGAACTCGATTAACTGCGCAAGGTGTACAAGATTATTGGAGACGAATCGTTGACGAAT
GTAGCCGAGAAATTGCTGAGCTGCCAAATAATCCCTTACGCTACTATAAACGCGCACAAG
CATATAAAGAACTGGGGAATTTAGAGTTGGCGTTAGGCGATTTGACTAGGGTTATCGATC
TAAAATCGGACGATCCAAAAGCTTATATCTTACGAGCTGGNATTCATCGACANNTNAAGC
AAAATCGTAGAGCATTACAAGATTTCCACATTGCTATTTATCTTAATTCATCTGATGCTA
ACGCCTATTTATTACGTGGTAACATTTATAAAATTGAAGGTCAGCTAAAAGAAGCGGTAC
AGGATGCCACTGAATCTATTAGATTAGACCCAAGTCAACCACAATCTCATGTGCTGAGAG
GAAATGCCTACTTCGAGCTTAATAGCTACGATAAGGCCATTGCAGATTTTAGCAAAGCTA
TTGAATTAGACAATAGTTATACCAACGCCTATTACTTTCGGGCTATGCTCTACCATCGAA
TTCGAAAAAACGATGCGGCTATAGTAGATTACCAGAAAGTTCTTCAACTTTCCCCTGATT
CTCAAGCTGGCCGATTAGCCCAACGTAAGTTAGAAATTATGACTTCGCCAGACCAAGAAA
GTCAGTCAGATGCTGAAGACGAATTGTTCTAAAGAGGCAGACTGGGTAGCTGTCTTGTAT
CCTAAAAGATCGTGTGTTTCAGGCAAGATTCGTCATAGATGTTGAAATTGGTACTTTCCG
CTCATGCTTTTGACCATTCAACTATAATAGAGTGAGAAGCATCCTCTCAAACCCACAATT
TTGTTTGCAAATAGAGAATGTATGAGCTTGTAACGACCTAGAGATAGATTTAGTTGCTAA
TGTATGATTCCACCTACCATTTTTTCACTTCGTTTCTCACTATCAATTCAGCCATTCACT
ACTTGTTTTCGTTTGTTGATACCGGCTTGCCATTCTTTCGAAATTCATTTACTTAGAAAA
GAATATATATCACTTGTCAACCTCTCAGCTAACCTTGTGAGGTTGTTACTCAAGTGATAT
ACTTCCTAAGTATTTCTCGGTCCCCGTGGTGGGAAATTATTTGCTGATTATACGGACAAA
ACATGGAGATCAATATTATAAAAAATCAGGAGTTGTATGATGGAAACCGAATTTAGAGTT
GAACAAGATAGTATGGGTCAGATTGAAGTNCCATCTGATCGTTACTGGGGAGCACAAACC
CAAAGGTCAGTGCAAAATTTCAAAATCGGTGGCGAGCGGTTTCCTCGNGAGATGATTTGG
GCTTTGGGTATTGTGAAACAATCNGTGGCNGAAGTCAATCNAGATTTGGGGTTATTGACA
CCTGATGAAACTGAAGTTATTNGANAAGCNACTCAAGAAGTCATTGATGGTAAGTTGGAT
GACCATTTNCCNTTNGTAGTTTGGCAAACGGGGAGTGGTACTCAAACTAACATGAATGTT
AATGAAGTTGTAGCAAACCGAGCTATTGAGATCTTAGGTGGAGTCTTGGGAAGTAAAAAG
CCCATTCATCCAAATGATCACGTCAACAAATCACAATCGACCAATGACTCCTTTCCAACA
GCTATTCATCTAGCTGTGGTAGATCGAATTGAACATCATCTGAAACCGATGGTTACACGT
TTGAGAGAGTCCCTTGCTGATAAGTCCAATGAATTTGCTGAGATTGTTAAAATTGGTCGA
ACTCATTTGCAAGATGCTACTCCATTGACACTAGGCCAAGAATTCTCAGGCTATGTTCAA
CAATTAGACAATGCTATTCGAGCAATTAACCATACTTTTCTCCATCTATTTGAATTACCG
ATTGGTGGTACTGCTGTCGGAACTGGTTTAAATACTCATCCTGAATATGCAGAATTAGCA
GCAAAAAAAATGGCACAGAAAACAGGACAAGACTTCGTCTCTGCACCGAATAAATTTGCG
GCTCTAGGCGCACGTGATGCGTTAGTAGAAGCCAGTGGCGCATTGAAAACCTTGGCTTGC
GCTCTGAATAAAATTGCCAATGATATTCGTTGGCTGGGGTCGGGCCCTCGTTGTGGTATT
GGCGAGATCATTCTGCCAGCCAATGAGCCAGGGTCGTCCATTATGCCAGGAAAAGTCAAT
CCAACTCAGTGTGAAGCTCTCACTATGGTCTGCTCCCAAGTCATAGGTAATGATACGGCG
ATTACTGTTGCGGGATCGTCAGGTAATTTTGAGTTAAATGTTTACATGCCAGTCATGGCT
TTTAACATTTTGCAATCGATCCGCCTACTTGGAGATGCTTGTGATTCGTTTGATCAACAT
TGTGTTGTTGGTATAAAACCAAATTTGTATCAAATCAATCAGTATCTAAACGATTCCTTA
ATGTTAGTAACCGCATTGGCCCCTCACATTGGTTATGATCAAGCTGCGGAAGTAGCTAAA
AAAGCACATGAAACAGGAAAAACATTGAAAGAAATTGTGATATCCAGAAAACTTTTGACG
GAGCAAGAATTTGACCAAGCAGTTGTTCCTGCCGACATGACTCGTCCTAACCTCTCAAAT
TGAATAGGACCTCCTCGGATTGGCTAAATACGTGATTTCGGCATTTGTGGCCGACTTTGA
TGGAACCGTCACAGAACAGGATACCATCGATCCTATGGCTCGGTTGGCAATTGGCCAGTT
AGAGCAATCAGATGCTCAGCTGGAGAATTGGCTGTCCTTATCTCGGCAGTATGAATCTCA
ATATACCGCAGTAAACAATTCGTTTTTTTCTGAATTTTCGTCCCTAGAATCTTTTGTGTC
TAATTTTCATAAAACTGTGGAAATGCCTGCACTAGAGCAAGTGGTTTCACAAAAATTCTT
GATGGGACTGAAAAAAGAACAGCTTCACCAATTGGGACAAAAAACAAAGAAGAAAAAACT
TGTTGAACAAGTCCTAATTAAGCTAAGAAGAAAATCAGTTAGAATCGAAATCTTATCTGC
TAACTGGTCTACGGATCTGATTATTGGGGCCGTGGGTGATTATTGCGACTTAATAACCGC
CAACGACCTGTTATTTACTAATGAAGACCCCACCACTACGACTGGAGAAATTAAACTTAA
AATAACCTCAGCTCAACACAAGCTAAATCGAATCGAGCAGGTGATGAATACTTATGGGAA
GACGGCCTTCATTGGCGACTCAATTAACGATATATTGGCAATTTGTCGTGCAGATATAGG
CATACTAATTGGTCAAAATCAATTAGCTCGTCAAGCACTAGGATATTTCGAAATACCGTT
TGTCGATATACAATTGTGTAGTGATTATTTTCCTGACATTCACTCAGGCTCTGTTATCGG
CCTCCGTTCATGGTCAGAAGTCGATTTTTTCTTAAAAACGCACACCCTTCCCACTAACCA
TGAACCAAGTAATTCTTCACTCTAAAGGTCATTGGCTTAATTTTTCTCAACCAGTTGAAG
TTATTCAAACTTCGCAATTAGACCAAGTTGTCAATACACTAAACCAAGTAGAACAAAGAG
TTTTGGCTGATCGTTACTATGCGATTGGTTTCATCGCATATGAATCTGCTTCCGGTTTTG
>143378 dna:primary_assembly primary_assembly:ASM269171v1_:143378:1:86390:1 REF
TCATCTAGTAACCCTTTGTACCAACGTCCATTTTTATGGTGGCCGATACCAGCGGTCACT
TTCCAGTTTGTTGCTAATACTCCTTTAGCAGCTTTTGCTTCATGCGTTTTCTTACCATCT
ACATAGGTAGCAACAGTTCTACTCTTGGCATCATAAGTACCTGCAAAATGGTGCCACTTT
TTACCTTTTATTACTGGACCAGGGTTAATATTAAAAACTTCTTGTTCAGCATCATTTCGA
TGAAAAAAACGAAAACCAGCCGGTCGAATTTCAACGTGAAATAAGCCATTGCCATGCTTG
TCGCCGATGGCATCGAAGAGACTTTGTGGTTCACCTGAATCTTCGTGATTAACCCAAGTA
ACCAGAGAGAACCCATCTTTAGGCAAATTTTTAAATTCAGCTCCGTTTATTTTGATCCAG
ACACTCTCTTTCAATTCAATGGCTTGGCCATTTTGGCCTTTCTCAAATTTAGCATTGCCC
ACTATTTCTCCGTCGTTACCGGAAGTAGACCCATCCTTAATAATAGTACCTTTTATGTCA
TCAAAACTATAGTATATAGCTAGGGTCGGGTCTTTGAGATCGGCATTTCCTATAACACAA
ACGGCTAAAAACAAAATAATTAAGCTTATATTTTTCATTAACTCTCCTAATAAATAATGA
TTGTGATTGTAGGTCGTTCTGACCTTTAAGCGTGAGATTCTAGCACTATTCGAGCTTAAA
ATCAATCTATCAAGTCCGGGATTTACCAAAGTTTTTCAAATTATATATCTTTACAATATA
TTTGACTATTCAAGCCAATAAAGGATTGATATAATTGGACAGTTAGCCTTTGTTGTATGA
GTAAAAAATGTTAGCATTACGCCTCTTTGGTATTCAATAAAGGCAAATTAAGACTAAATT
GAAAGGTGATAAATGGGACAAAATGAACAGCAAGTCCGCCAACTAGGTCAGCAAATCGAA
CGACTGTGGGAACAAATATCAAAAAAAGATGAACAAATCAAAGATTTACAACAACTGATT
GTTTCTACTCAACAGTCACTTGATAAGCTCTTGGAGAGCCAATTAGCTGAGCGAAACAGA
CCTTCCAATCGGTCTAGACGATCTAGCCGTCATAGTAGCCGAAAACCAGTTTATAACCGA
TCCTTTGTGAATCAACTGATCGAACAGAATTTTTCAATACAATCACCTAAAGACTTACAA
TTTTGCGGTCAAGGATCCAGTTTTTGTACTTATGCTTTTCGTCATGAACAAATGGACAAA
AACTATATTGTTAGGTGTGCAAAACACTCTGATTCCATTCGACGGCTCAGATGGGAAGAA
CAGCTATTGCCTCAGCTAGGACCTCAAATGCCAATTTCTATTCCACGATTCGAAAAGATT
AGTCATATGGATAACGGCTTGCCTTTTTGTAGCTACCCAATGATTGAAGGTGAGCCTTTT
GAGGAAAAACACTACCATCGTTTGTCCAACCCAAAAAAGGACGTTGTTATTGAGCAGTTG
GTTGGTTTTTTGCGGGTGTTGCACAGCTTTCCAGTTGAAGAAGCAGTTTCCTTTGGTATT
CCTTACCGGCAGTTTGAAGCAGTACCAATAGAAGATATTATTCAGTTTGCTGAGAAACGA
CTTTATTTACATCTAAATTCGGATCAGCAGGAACGCTGCCAGTATTGGTTCGATTTTTAC
CGACGAAATTTGGGCGAATTTGATTACCAACCGACATTAATTCATGGCGATCTTCAATCG
CGTCACATTTTATTCAATACCAATACAAACTTAATTGAAGGTATTATTGACTTTGAAGAT
ATTAGAATTAGTGATGCGAGAGAAGATTTGTATCATCTACAAGACAGCTACGGTGACGAC
TTTGGCCGACGTCTATTCCAAGCTTATGGCATTGATAAAAGTAATTTTTCTCATCAATTT
CAATTTCGTCGTTTAACTGATATTATTAGTGAAGTTTTTATTGCTCTACTGGACAAACGA
GACAGGGAAACTGAGCATAGATTACGTGAACTAAGAGAGCTTTTACTTCAACCCTTGCCA
GACCCAAAAAATATCTCCACCGGCACATAGGTTTTATTAGGTATTGATTAGTTAATAAAG
GTTATATAATGTCCTCTGAACAACTAGAGCAATTCATCACACAGTTACGTAGGCAATTAG
TCAACCTTGGCGGTATCGCTGAATATATGGTACGAGATTCAATTGAATCAGTCGTTGAGA
GAAATTCAGACTTAGCCCAGAGAGTCATTGAAAGGGATGACGAGGCTGACTTATTAGAAA
ATAATATTCGAGAAAAATGTATTCATCTAATGGCCGAGCCTACAGCTAAACTAAAAGAAG
TACAACAGTTGATGGTCATCAACGATATCAGTCGAAACCTTGAACGGGTAGCGGACAAAG
CAGTTAATATTTCTAAACGGAGTTTGGAATTGACCCAATCTCCTCCAATTAAACCTTACA
TTGATTTACCCATTATGGCTGATAAATCCCAAAAAATGTTGAAAGATGTGATTGATGCTT
TTGTCAACCGCGACCTAGTGATGGCAAAAAATGTAGTCGACCGTGACGCTGAGGTCGATT
CCCTCTATGACCAGATGGCAGATGAAATTCAGTCAATGCTAGAAAATGAGAAGAAAGTAG
GACCTTGTATTAGCTTGTTATTGGTCATTAGGCACTTAGAACGAATTGCAGATCTGGCAG
TAAGCATCGGTGAAGATATTTATTATTTGATTGATGGTAGACTCATTCGACACCAAAAAA
TGAGTACTAGTTCTGTGCCCCTTAGTACTATTCTCAATAATCACAATAGTTATGGCGTAG
TTGGACAATCATCTGCTAGTAAAGCCGATTAGTGATTCTTTGGGTTATCATCTAGATTCC
AGATCGTTTCCTTTTCAACTTAGTATTTAGGTCGAAATGAGTTAATACCTCCAAGCAAAT
TGTCTGGTTTAGCCATAAAATGTATCATGGCTACCACTGCGGGATATTCGATATGGTAGG
AGGCTATCTAGAGCTCCGGTGCCGTGCACTGAAGGCCGTTTGCGAGACTATTTCATGCTA
AGGTCCATACAAGATTCTCTCAGGAACTAAATAGTGAGATAGCTATTTAATTGTTAAAAA
TCGTCTAGATAATTAAAATGTATCAGGATAGATCTAGCGCCACGGATCTTCCAGTATTCA
TGGACTCGTATACCGCATCAATGACATACATCTGGTTGATACTGTTTTCAGGTGGAATTC
GATGCGGTTGCCCCGTTGACAGACTATCACATAGATGCTGGAGTTGATGCGCAAATTGAA
ATGTGGGCTCAAAATCAAAGTCCTCCGAGTGATCTTTTGAACGAAATTCTAACTTGACAT
TTTGCCCTTCATTATTCCAAATTTTGTCCAAACGTAAACCTCCGGCTGTACCATTGATCT
CCCCATATTGAGAACCCCATGAGTTAAATCCTACTGAAATTTGAGCTGTACGATCATTGG
GGAAAACTAACAGAATATAAGCGCCATCATCAACCTCTAAACCGGCCTGGTGGCTGGCAA
AGACACGGACCGGATCGGCTTTGTAAACCGTTCGAGCGTGATGCAGGTTGTAGCAAGCTA
AGTCATAAATACTACCACCGCCCTTGGCTTTGTTGAAACGCCAATTTTGCTCCGGCCGTC
GGGTTTCGGGGCCACCACCTCCACCACCAGTACAGAATGTGCTTCGAACGTTCATTACTT
CACCAATCGCTCCGCTATCGATCAATTCCTGTGCCTTTAAATGCATTGGGTGATGACGGA
ACTTGAAGGCTTCTGCCAACAAAACGTTATTTTTTCTAGCAGCCGCTACTAACCGTTCAG
CTTCTTCTGCCGTAGAGGTGAAGGGCTTTTCGCATAAGATGGCCTTCACTCTTCCGGAAT
TTGCAATTTGTACACCTACTTTTTCATGAAAGGTACCCCATGTACAAATAATGGCGATAT
CGAGGTCTTCGCTTTTGAGCATCTGATCCAAGTCAGTATAACGGTTACTAACTTTAAACT
GATCGCCAAAGCTATTAACCGATTCTTCCGAAACATCGCATACCGCCTGTAAAATTGCAT
CATCTATTTGCTGAGTAGCATTACCATGTGCACGCGCAATACCACCCGTACCGACCAGAC
CGACACGAAATGCCATGAGTGCCTCCCTTATTTAGTATTATCCAATAGAATAAAGATTTT
TCATTTTTCTTCAGGAAATGGAGCACGAATATCGTAGCGTCCTTCTTTAAAAACCGGCAT
AAGTCCACCTTCTACCATTAGGTCCAGTGGGTTAGACCTAGTTTCTAATGGAAACTCAAC
TACATCATTGATACGTACTGACTCATAAATTGCCATCAGGATCTCGATAGTAATTTTACC
GTGAATACCCGCATTTCGGTGTTGTTCAATATCGTCGTCTAACCACTGGATCATCTCTTC
GTATTGGTTAGGCTCACTTTGTCGAGGTTTAATAGTTTGCCAACCGGCAGTCTGACTATT
GAGAAGTTCAATTGTTCCATCTGGCCCTCTTCTCAGTTGCCCATCGTCCCCATAGACAGC
ATCGCCGCGAAGTCCAGGACCAGGAAGATCACTTTCGTAAATACCCCGAATTCCACCGTC
AAAGCATATTTCACCAAAGCAAAGGTCTTCACATCTTACCCGACGTTCCCATTTGTCAGT
CTTACGCGAAGCTTGACCAATTAACCACAAAGGCTCTGGATCCCCCAAAATGAAGCGCAT
TTCGTCGACTTCATGTGTCCCCCGATTAAGCAAGCCAAGTCCATCTCGACGGAGCATTGC
TTGTGGTTGACCTATAGCACCTTCTTGGATTAATCGTCGAGCTTCGCAATTTTGTTGGTT
GAACCGACGTTGGTGTCCAACGACAAGTTTTGTACCACTTTGGTCGCAGGCTGCCAACAT
ATCATTAGCTTCACCAACTGATGCCGAAATTGGCTTTTCAGTGATGATACCTGCTAAACC
AGATTCAGCTGCTGCAATTGTTGGTTCCAATCGGATACTTTGCCAAGTAGTAATTGAAAC
AATATCCAAATCCTCGGTGGCGAACATCTGCTCGTAGTCCGTATAATGAGCTGAAATATC
ATTAGCCTCAGCAAAATCAGAAGCGCGACCTTCGTCAATATCCATGGCCGCTACTACCTC
GGTTCGTGGATGGTTTTTCCAAGCATTTGTATGTGATCGGCCCATACCACCACATCCGAT
AATACCAACTCGATAGATCTTATCAGCCATCTGTATCTCCTTAGGATCTCATTTATAACT
AGATATTAAAAAAGCATAGTGTATTTGATATTTTTAGACTATCATATCTAATCATGGCTG
TCAAAGTTCATAAACTCACCTTAACGCACGTGGTAGCAACGATTTCTCATTGACATTACA
AGGGTCGATCAGCTACAATCTTGGTTTTGCGTTTCGGATTTTCGCAAGATTCATTGGCCG
CTAGGCCATGCATGTATAATATAAGACAGAGAGAGTGAGAGATCATGTACGCAGTATTTG
CCTCCGGTGGTAAGCAGCATCGGGTTGAGGTTGGTTCGGTTATTGATGTGGAAAAGCTAG
AATCAGCCTCAGGTACGGCCGTCGATTTTACTGACATTTTGCTGGTCGGTGATAATGACG
GAGCCACTCAGGTTGGGGCGCCCTATGTCGATGGAGCTTCCGTCGTAGGTGAAGTGATCG
ATCAAGTCAAGGGCCAAAAGGTGATTGTCTACAAGTCCAAAAGGCGGAAAGGATATCGCC
GAAAACAGGGACACAGACAGAAGTATACCCGTCTGAAGATTACAGAAATTAACGCTTGAA
CAACCATTTTTAGTGGAAGAATAGGAGACAGATAATGGCTCATAAAAAAGGTGGCGGAAG
TACACAAAACGGAAGAGATAGTAATAGTAAACGTCTTGGCGTCAAGCGTTTTTCCGGTAA
CTATGTTAAAGCGGGTAATATTTTGGTGCGCCAGCGTGGTACTAAAATTCATCCTGGTAG
TAATGTTGGTTTGGGAAATGACCACACCTTGTTTTCTAAAATCGACGGTTATGTATGGTT
TGAACGGAAAGACAAATATCGTCGCAAGGTTAGCGTTTACGGCGACCGACCTGATTTCTA
GAGTTTTAAAAAATTAAGATCCTGAATTTGAAGCCTCGTTACGACGAGGCTTTTCGTGTT
TTAGGGGGAAACTCCAATGCTGAACGTTGATACCGCACAAATACAAGCCAAAGGTGGTAA
TGGTGGTAATGGTTGTATTGCTTTTCGTCGTGAAAAGTTTGTACCGCATGGTGGACCTAA
TGGCGGTGACGGCGGTAAGGGAGGCGACGTTATTCTTGAATCAATAGAAGGCATGACTAC
TCTGATTGATCTCAAGTATCAGCAGCATCAGCGAGCTGATAATGGTCAACATGGTATGGG
GAAATTGAGGAACGGTAAAGATGCAAATGATCGGACTATAAAAGTGCCCGTCGGCACGAT
TGTTCGCTGGGTAGACACTGAAGATTTAGAAGAAGCGGAGCAAGTACTCGATCTGAAATC
TCCTAACCAACGAGTAATAGTTGCACATGGTGGGATTGGTGGTCGAGGTAACCCGCATTT
TAGAAGTAGTACTTTCCAAACACCTCGTGTGGCTGAAAAAGGAGAACCAGGTGAGGAAGT
TATAGTTGATTTGGAAGTCAAGCTCATTGCTGACGTTGGCTTAGTAGGATACCCTAACGC
TGGTAAATCCACCCTTCTGGCTCGCACGTCTGCAGCCAAACCCAAAATTGCCAATTATCC
CTTTACGACTCTATCACCTAACCTGGGCGTAGTCCGAGTTGCCACCGAACAGAATTTTGT
TTTAGCAGATATTCCAGGGCTCATAGAAGGTGCTCATGCTGGCGTTGGCCTTGGGCATGA
CTTTCTCCGCCATGTCGAGCGCACAAAAATGCTGATTCATGTTATTGACGTGGCTTCGGT
TGATGGTAGAGACCCAATTGAAGATTTTGAAAAAATAAATCAAGAGCTGGAATTATACAA
CCCAAGATTGGGAAGAATTCCACAAGTTATAGCTCTAAACAAAGTTGATTTACAATCTGC
AAGTAGTAACTTGACTAAAATCGAAGACTACCTGAGGGAAAAAAAACGGCGAGCTTTTCC
TATTTCGGCGGTAACCGGAGCTGGAGTTCGGTCGATCGTTCGTTTTACCTATCAGCTCTT
ACAACGAATCAATGAAAAAATTAGGCAACAAAAAGCTGATTCGCCACCTGTTTTAATGGA
CTTGCCGCGAACTAAGAAAAAATTCCAAATTAGCCAAAAGGAAAGCTGTTATTGGGTAGT
AGGACCTCAGCCCAAAAGAGCTGTCTTAATGACCGATATGGACAACCCACAAGCATTAGT
CTTGCTCCACCGGAAGTTAAAAGGAATGGGTGTGATCAATGCTTTGCAGAAAGCCGGAAT
CAAGCAAGGAGATGATGTCAACATCCACGGATTTGAGTTCCAGTTTACAGCCGATGGAAA
ATAGTCTAAAGAAAATTAACCGCCCGACCCTGCTTTCATCGGTTCGACGAATAGTTGTTA
AGGTCGGTAGCTCAACCTTAACCGAAGGGGTCAATCTATCTGTAGCTAAAGTGAGTCGTT
TGGTTGAAGATTTATCCCAACTGAAACAGAAAGGAATCGAGGTGATTTTAGTTACCTCTG
GGGCGATCGCTGCCGGGCGTGGGCAACTAACTGAACTTTTCCAAAATGCAAATGGGCCGA
AGTTCAATCCATCTGGCCTTTGTCCTATTATTCCAGAACTTCAAGCGGCCGCGGCGGTTG
GTCAGATTCATCTAATGAATGCTTATAAGCAGTTATTCGAGCAATTTGGTCATTTGGTTG
GTATGATTTTAGTGACTCAAGATGACTTTGACCACCGCCAACGTTATACTCATATCAGCG
ATACAATCCGTACCCTACTCCGTTTCGGTGTAATTCCAATTATAAATGAAAATGATACTG
TCGCTGTGGATGAAATCAAAGTTGGTGATAATGACACGATCTCTGCCTATGTTACTAATT
TAGTAGAAGCTGATCTGCTAGTAGTGTTGTCTGACCAAGCCGGATTTTACACTCAAGATC
CACGCAAACATTCGTCGGCTCAACTGATCGCCATCATTGACCAAATAACCGATGATATCT
GGTCCGCTGCAGGTGAAGCTGGTACAGATAAAGGCACAGGAGGAATGAGAACCAAGCTTC
GAGCTGCAGAAATCGTCACTGGTTCCGGTAAAATGATGGTGATTGCCGATGGATCAAAAC
CCATGATCGTTAGTAGCCTGTTAGCAGGAGAGTCTATTGGCACTCTATTTTTGCCAGCAG
AGAGAACTAAGCCAATGTCTGCCCGCCAACGATGGATTGCCTACTCACGCCCCGCCAGAG
GTGTATTATTTGTCGATGACGGAGCTAAGAGTGCCCTACTAAAGGGTGGGAAGAGTTTAT
TGCCCTCCGGAATCCGAAAAACTGATGGGAACTTTAAGTTCGGTGATACAGTATCTTGCC
AAGATCAAAAAAAACGGGAATTTGCTCGAGGTTTAGTCAATTACAACACATCTGAAGTAG
AGCAAATCAAAGGGAAACAAACCTGCCAATTACAAGAAACCATCGGCGATTTTTACTATG
ATGAAGTCATACATCGAGATAATTTGGTTCTACTCAATTGATCATAAATTCACCTAGACA
CAGCAATCCGACCTATTGCTTGCTTCAAATTGTTGACAGTTCGGTCCACGTGGTGCAACT
TGTCTAGGCCAAATAAACCAAGACGAAAGGTTTGAAAATTTTTGGGTTCACCACATTGAA
GTGGTACACCTGCCGCAATCTGTAATCCAATTTCTGCAAATTTTTTGCCGCTTTGGATAT
CCACATTATCAGTATAGCTGACTACTACACCAGGTGCCTGGAACCCTTCAGCTGCTACAC
TTTTAAAGGTTTTTTCAGTTAGTACAGTGCGAACCTTGTCTCCCAGTAGCTGCTGCCGCT
CCTTAATCTTGTCTAAGCCATAATTTTCGGTTTCTTTCATAGTTTTTCGAAAAGTTGTCA
ATGCATCAGTAGGCATGGTTGCGTGGTAGGCATGTCCACCATTTTCGTACGCCTGCATGA
TTTGTAACCACTTTTTCAGGTCACAAGCAAAACTATTACTAGTAGTCGCTTCTAGATGAT
CCAATGCTCTTTGGTTAAGCATAACTAGGCCTGCGCAAGGCGAGCTGCTCCAGCCTTTCT
GTGGTGCACTGATGAGGATATCCACTCCACAATCGACCATATCTACCCAAATCGTTCCCG
ATGCAATACAGTCCAGAACAAATAAACCACCGACTGAATGAGTCGCTAATCCCACAGCTT
TAATGTATTCATCAGGCAAAATCATTCCAGCTGACGTTTCGACATGTGGAGCGAAAACTA
CTCTTGGTTTTTCAGTTCTAATGGCTTCGACTACTGATTCGATAGGCGGCGGAGCAAAAG
ATGGCTGGTTTGTTTGTTCAATTGGCTGAGCTTTTAAAACTGAGACTTTAGAGGTAATGT
CCCCCATTTCGAGAATTTGGCTCCATCGGTAACTGAACCAGCCATTTCGAATAACCAGAC
ATTTGTTATATTTGGCAAATTGTCGAGCTACTGATTCCATGCTGAAAGTGCCTCCACCAG
GAACAACCGATACGGCCTCTGCATTATAGTTTTTTTTTAGCATTGAGGAGATATCAAGCA
TAACTTGCTGAAATAATTGGGACATATGATTCAGAGAACGATCGCTAAAAACAACCGAGT
ATTCCAATAAGCCATCTGGATCAATATCATTTCGTAGACTCATAAATAATCCTATTATTT
ATGAGTCTGAGATCTGACTATCTCCATTCAGCGACCCAACCAGATGTCTCATATTGACTT
CGAATTCGCCATTCTCTCAGTACGTCTAATAATTCTTGCTTTTTGTAACTGAACTGATTG
TGATGCCATAGGTTGTTGATTTCAGCCGGGTCCGTTTTTAGGTCAAACAGTTGGCCATCA
GGTTGATCAAGAAAATGAACGAGTTTCCAGTCTTGACTTCTGACCATTGACATAAACTCA
GTGCCTTGCAAAATACCATCTTTCCCATGTTCGGCAAAAACGTACTCCCTAGCTGTCCAT
TTCTGACCCGCTAAGGCCGGTAAAATTGACTTTGCTTCAATAGTTGTAGGCACGTCAGCA
CCGGCTAACTCCAGAATAGCAGGCCCCAGATCCATTTGCTGACAAAGTCCATCAATTGTT
CGTCCACTCTGAAAACGACCTGGAGACCATACAATTGTTGGTACTCGAGTGATGATATCA
TACATAGTCCATTTTTGGCTGTGTCCGTGATCACCTAAACAGTCCCCGTGGTCAGAAGTA
AAGATGACAACCGAATTATCCAGATATCCTTTGTACTCTAGAGCTTGCAGAATTTTACCG
ATTTGGTGATCGATCATTGTAACATTGGCCAAATAGTAAGCTCGTTGTCGGTGTAACTGT
TCAGTTGTGGGACTAAGCTGATGAACGACCGAATCATGGTCTACTTCACAGTTGTGCTGA
CGCATCTCCAAAAATGGGGCGGGTTGATTAGCCAATTCCACTTCTGTCACAACTGGCAAT
GGTAATTCTCGTTTCATATACGGTTGAGCATATTCCCAAGTTGGGTCGTACGGTGGGTGT
GGACCAGGAAAACCTATTTGTAAGAACAATGGTTGTGTNACTGGGTAACTATTAACCCAC
CATTGTGCTAAATTTCCAACAAACATATCNGGATGCATATCCTCTGGCAATTCCCATTCA
AAAGCACCCAAGCGCTGATNGTAGTCGGAGCGCTGACGATAGAGTTCACGTTGTTGTTTA
ATTAGACCTCTAGCTTGTAAAGCCTTATCCCACTCATCAAAATAGTAGCGGCCTTCCAGG
TACCGGTCTTTATTTTCTACCACGTAACGCTCATCAAAACCTAATGACGTTTCAAAAGGA
AAAGTATGCATTTTCCCTATATTCACACAATGATAACCAACATTACTCAATCGTTCTACC
CAAGAGCGAGTCCACCTATCAGCGTTTTTAAGAATACCAGTTGTATGAGGATAGTAGCCC
GTGAATAAACTAGCACGTGCCGGAGCACAAGAGGGTGCCGTAATATAGCACTGTGATAAA
TTTACACCTTCATGAACCAACCGATCCAGATTTGGTGTGTCTACATAAGGAAAACCAAGC
GCAGAAATAGTATCAAATCTCTGCTGATCGGTCATAATTAGGACAATATTAGGTTGTTTG
ATAGACATTGAAAAGTACCTAGGTGGCGCGATCAGTCATTTCTTGTAGGAATTGACTCGC
CGGGTATTCTTCATCATTCGGTGAAATAGCATCGTACTTATTCAACACTGCCGTTTCTGG
GGACGGCATTATTGAATGTTCTAGAGTTAGGTCCTTAGTTTCAATGCGCCAGTCTTCCAA
CCGTTGTCGCATTGATTGCAAAATCTGTTCATCCGCTTGCCCACTGGAGATTAGATTATG
TCGCTCGAAAGGGTCAAAAACGAGGTCATACAGTCGTTCTGACTCTGGCCGATGTCCTTG
CCAGCCATGATCTAAGAAAAAAGTTTTGCTAATACTATCGTCACAATTAGGCATTGCCCA
CTTCGGTGCTTGATCATATCGTCGAATATATTTCCAGCGTTTTGTTCTAATCGCTCGTTG
TGGTTCATAGCAACAATGGTAGTTCACTTCCGCAAAAATCTCGGACCTAATCTTATCGGC
TGTACCCTGTAACATAGGCAAAATTGAGTAGCCTTGTAACCACTTGGGGTGGTCAATACT
AAGCATATCACAAATGGTAGGAAATAGATCAATCTGACTAACTAATTCGTCTATTACCAG
ACCTCCACTAAAACCAGCTGGACCTCTCATGATAAGCATGACACCAATTCCGTGATCAGT
TAAACGAGATTTCATTTCAGGAAATGCTAGGCCGTGGTCAGTAGTGCAAATAACTAGTGT
TTTATCAGCTAACTTATTTTCTTCCAGAGCTGAAAACACAACACTCATTTTCTGGTCTAA
TGTCCGAGCTGCGTCAATATAATCAGCCATGTCCTGGCGTGTTTCAGGTGTATCAGGAAA
TGGTGCTGGGGGCTTAACGTAACGAGGGTCAGTTTTTGCTTCACCATTAGGTTGAGGTGC
AAAACCACCTGGTTTTACTGAACGAGCGCGGTGAGTTTCAAAAAATCCAACATCAAGAAA
AAAGGGCTGATTATCACTTTTGGAGGCTTCAGCTATGAAGGCTGCAGCTCGTTCTTCAGT
CTCACCTGAAAATGTGGTCTCTCTGGCTAAATTTCGACTATAACCTGCCTCATTGACATC
TTTTACCACATGTTGAAAACCAGCTAAAACGGTTTCATAACCTACTTTAGCTAGAGTATG
CATAATTAAATTTTTTGGGGTTGGCAAACTCCAACCACGATTGACAAGGCCGCCCATACC
AGCCGTATGAGCCCACTGGCCAGACAACAAGCAAGCCCGGCTAGGTGAGCAAGTGGGGTT
GGCGCAAAAAGCTTGCCGAAAAAGGACACCTTCCTCTGCTAGCTTCTGGATATTTGGTGT
TGGGATAGAGTGTCCGTACGGTTGAATATATCGCCCTGTGTCATGAGAATGGATATAAAT
AATATTCATTATAACGAAATTTCCTCAATCTATTGGTAAATAGATAATGTTCGTGATATC
GTACCAAATATCAGTCGATTTGTTATTACTCAATCGGTGATTCATCAAGCTGAAGAAACA
ATAATTAGTATAGCTCATATTTGACTAGTCGACCATCAAGGCCTCCATTAGTAAATGGTT
TTTTCCAGCTAGAGCGAAGACCGATATGCTTAATATATTTTCGATCACCAAAATAGATAC
AGGCTGTTGCACCTTGACATTGTTTTTTTAGAAAATCACCTAGTCGCTGGTAGAAATGAG
AAAGGTCTTCAGAACGACCCAATCGGATACCATAAGGTGGGTTAGTAATAATGAATTGAC
CTTGTAACTTATCCAGATGGAACACATCCTTTTGCTGAACTGAAATGCGCCTGTTGGTAG
TCAAGATATTAGTATTCCGCCTAGATGTGGCAACAGCTTTTTGAGAAATATCACTGCCAG
CGATTAGTCCATTCCTGATTGTTCTTTGTTTTTTATGGCATTCTTTTTGAACCTCTTTCC
ATATTCTGGGATCGAAGTCAGGTAAGCGCTCAAAACCAAAAAGCGTGCGGAGCCCATTTG
CTGGAGTACCAGTTGCTTGCAGGTAAGCCTCACATAGCAAGGTGCCAGACCCGCAAAACG
GATCGTATAATGGTTGAGATTGATCCCAACCTGAGGCCTTTAGGAGTGCTGCAGCTAGAG
TTTCGATCATTGGAGCTTCCACACTTTCTTTTCGATAACGTCGCTGGTGCAAAGAACCAC
CCGAAGTGTCAACGCTGATAGTCGCTCGATTTCTGTGGATCCGTAAGTTTAGCCATAAAT
CTGGTTTTTTAGTATCCACTGATGGACGTAAGCCGGTGACGGAGCGAAAATAATCAACTA
TGGCATCTTTAAGGCGTAAAGATGCAAACTTAGAGTGACTAATTTTGCTATCAGAAACAG
TAGAAAAAATAGCAAAAGTTTGGTAACTAGTCAAGAAATCTAACCATCGTATTTGGTGGG
CAGTCTTGTACAAATAACGATCAGAATGACAGTCGAAGGTCAGTAATGGTGCCAAAACTC
TATTTACTAAGGATGACTGTAAATTAATTCGGTACAAATCCTTTTGCTTGGCATTAAAAT
AAATACCTTTGTAAGTTAAATCAACACTTTTAGCTCCAAGATTTCTGAGTTCAGTTGCAG
CTAACTCCTTTGTATCATCAGCAACTTGAGCAAAATATCGACTATTCTTTTGGTAGGAAT
ACATAATCTGACTCGGAATTAACCGTATATATTGACCGTTAATTGACGTTCAACGGTTCA
GTTAGTATACTTGGAGTCAATCGTAGACGCAACATGCCATGAAGACTAGATGAGTAAATA
GCAAATGCCAGAATGGGCTGAAGTCAGAATTACCAGTGACTTTATTAACCATACTTCAGA
GGGAAAAACAGTTACATCCCTCCACTTTTCACCTTACCTCAAACTGAAGTCATTAGATCA
GTTAATACTGCCTTTTACCATTTCGGCTAAATCAAGAGGTAAAGAGCTTGCTTTGTTTTT
TCGCCGTTCTTCCTCAATCATTAATACAAGTGAACAATATACAATCACATTGGGTATGAG
TGGAGAATTTGTACACTTACGAAAAGATGAAGCCTCACCGAAACATAGCCATGCACACTT
TGTTTTCGAAGATCAAACAAGCTTGGTCTTTGTTGATGTTCGAAGGTTCGGCAAGGGCGA
TTTTCGCCCCTGGGCTGATTATCGTGGGCCCGATCCTGTAGACCAATTTGATGATTTTAA
GTCTCATATTTATGACCATATAAAGAAAACAAGCTTCCAAAAACCGATCTCTGAATTGCT
AATGGATCAACGTTATTTTAACGGAGTCGGTAACTATCTGCGCGCTGAGATTTGCGGTCA
GTATGGAATTAATCCCTTTTTACCCGCAATTGAGGTTATTGATGACATGTTTCTGGAATT
TGTCAATCATATTATGCGACAGTCGTATACCTTAGCTGGTGGGTCTCTTCACCGGTGGAA
TAACCCATTTTCCGATTTGGATCTTAATGATAATATAATTGCCTTTGATGATTGGTTGGC
TTTTTACGGGAAAGCTGAGAGTGTGGTAGATAAAACCGGTCGCCGGTTCTGGTTTGATGC
TAGATGGCAATCATTTGCAGCGGCTCGTTATATTTGAGATGTTTAGTATATTCAAAATCT
TCTTTTTGCTGATACCTGGTATAGGGCAATTGATGACACGCCAAATAAGTAAAGGAATCG
ACCTTATCTTATTGACGATTTTGGCTTTATTACCAATCATTTTTCAAAACGAACAGCTAA
TATTCTTATCGGCTATATGCAAGATCTTATTCCCTTTTATTTGGGTGTATAGTGCGGTCA
ATGTCTTTAGTTCCTTCTATTTTTCGTACCTTGACGTGACTCGACATCGCAGGTTAGTAC
TGGTCTGTGTCAGTATCGGATTGCTTGCAGAAGCAGTTTTACTTGGTCGGACTCAAATAT
TAAAAGATTTGAGTCCGACTGATCAATCTGAACAGCTAGTATCTAATGATCAAGAGTTAC
TATCTAAAGCGACATTGGGTCAAACCGATTCAACTCAGACCCCAGCAGTCGCCCCGCCTC
AGGTTACTATCAAAACTGAACAGAGTATAACTGTTATAGATGAAGAGAGAAAAATAGAAT
CGGTTGACTTACTGAAACAGTTTATTGGCCAGAAAAAATTACATCTTCAAGCTAAAGATA
AGGCTTATTTAGTTGTCGATGTATCCCAGCAGTGTTTATGGTTACTGAAACAACAGCAAG
TTTTGAATCAGTACCTTGTCTCAACCGCCAAGGCCGGCACGGGAAATCTGCAAGACTCCT
TCCAAACACCACTCGGTGGACACCAGATTTATGCCAAGGTCGGATCTACTGCGCCAAAGG
GGTCCGTATTTGAAGGTGGATTCTTGACTGACAGAATTCAAACTAATCTCTGGGACTATG
AATTGGCTGACCCAAAAATCAACGATATCATAACTACTCGCATCATAAAATTAACTGGTC
TAGAAGAAGGGAAAAACAAGGGTGGAATTGTTGATACATTAGCACGCCGCATCTATATTC
ATGGCACAACCAATGAAAAAATGATCGGCCAGCCAACCTCTCAAGGTTGTATTCGAATGA
GAAATGACGACATTATCAATTTGTTTGATCAAGTTGAAGTCGGTGGGTTAGTGTATGTTG
CAAACCGCTTAAACTAGAATTAGAACAAGTTGCAACCAACAACACATGAAACAAAACATA
TTACATGTACTAATGTTTAACAAATTTAACTTTGTATTTAAAAATGACAAGTGCGCGGAA
TACGAAATTTTTATAGATTTTGACTTGTAAAATTCCACTGAGACCTTTTGTCATATCAGA
GTAGCAGCTAATCCGTAATTTTATATCTCTCTGTTTTCGAGAAGGCAAATTGTTTTCAGT
ATATTGGAATTAGATTTAACACGTTTAGCTTTTTGCATCTTTTTCCTAAATTCACTGAAA
TTATCCAGCCTGAAAACCTGAAAAACCTTACTTAACAAAAAGCATAATAGTCTTAAGGAA
GAGGAATGAATTTTTATGATACATATCGGTATTATTGGTGCTGGTGGCATTTCAGAATCA
CACGCCAACGGTTATCTACAGTTATCAGATCAAGTTAAAATTGTCGCTGTGGCCGACCTA
GATCATAAGCGAGCTCAATCAGCCGCANATAGGTGGGGGGCGATTCACGCGTTTTCGGAT
TATCGGAAAATGCTAGAGCTAGATCAGATTGATGCAGTTAGNGTTTGTACTTTTACTAAG
GCTCACTGTCAACCCAGTATCGATGCACTAGAATCAGGAAAACATGTCCTAGTCGAGAAA
CCAATGGCAGCGACATCTGAAGAAGCCATTCGAATGGTACAGGCNAGTCAAAAAAACGAT
AAGATCCTAATGGTGGGAATGAAATGGAGATTCATGCCCGAAATATTGGCCGCGAAGTCT
TTTATAGAAAATCAGAAATTAGGCAGTATCTATTATGCTGAAGCTATCGGTTGGCAACAC
AGGGGGATTCCAGGCAAAACNTTCATTCGAAGAGAAACGGCTGGTGGTGGAGCTTTTATG
GATAATGGTGTCTATACCCTTGATGCGGCTATGTACCTAATGGGACATCCGAAACCTATT
TCAGTTTCTGGTACATCAGCTAACATATTCGGTCATTCGCCAGATGGAGACTGGGTGGCA
GAAGATTTTAACGTAGAAGACTTCGGANCAGCCCTAATTCGTTTTGAGGGTGGAATCACC
CTATTTTTTGCCCACTCTTGGGCCATTAATTTCAAAGAACAATGGCAGATAAGGATTGCA
GGTAATCGGGGTAGTGCTGAAATTTATCCTTTTTCAAATCCTAAATTACGCCTGACACAT
GGAGGTTATAGTGATCTTGTTGAGTCAACCCCAACAGATTTGCCATCTGGGTCAATCNNG
ATTGACTACGAGATTAAGCAGTTTATTAATGCTATTACCAACGGACTAGCGTCACCAATT
TCAGCTGACAAATTCCTCTACACTAACCTAATATTCGACGCTATTTACCAGTCCACTAAC
CTCGGGCGCGAGGTTGAAATAGATCTNCCGGACTGGTTACGATAGCATTTCTATACCGTC
TTAGTTTTATATATTGGATTATAGAAGGCACAATCCAATACTTGTTAATTGCCTAGCAGA
AGAATACGATGATAATCTAAGGATAGGATATGATCACATTTTGTTTAAGGCAGCCTAAAC
CAGTATCAATCTTATTAGCCTCACTAATCATGTTATCAACTCATTTATCAGTCACTAAAG
CAAATAATGATATAGAGGACGCCTCTAACGAGGCATTGACAAAAGAACAAGCTGATATAA
TTACAGCCGAACTTTGGGATTTACACTGCAGAGAGATTGAATTAACGCGCCAGCCTGAGA
TGAAATCTAGAAAGTTGAAGTTGGGTAAAGTGGAAATGCCCTTTTGGTATCAAGTTTACG
GAGACAAGCCTGAGACAGGACGTAGCTTGTATATTTCACTACACGGTGGAGGAGGAGTGC
CAGAAGAGATAAATGATCAACAGTGGGAAAACCAAAAACATCTATACCAAATAAGTGAGG
GTATTTACCTTGTACCACGCGCCCCAACCAACAGTTGGAATATGTGGCATCAGGCGCATA
TAGATAAGTTTCTGAGCCGTCTAATTGAGAATTTAATTGTACTGGAAAACGTTGACCCAA
ATCGAGTGTATATAATGGGCTATTCTGCGGGCGGTGACGGAACTTACCAACTTGGTCCGC
GTATGGCTGACCGTTGGGCAGGAGTAGCAGCCATGGCAGGCCATCCTAATGATTCAAAAC
CCGATAACCTTCGCAATACGGCTTTCACTCTTCATATGGGAGCTATGGATAGTGCCTATA
ACCGAAACCAAATGGCAGAAACATGGGAAAAATTACTTGGAAGACTTCAGGAAAAGGATC
CTAACGGTTATAAACATCTTGTCCAGATATACCAGGCTAAAGGACACTGGATGCAGGGCG
AAGATCAAATAGCAATTCCTTGGATGACTGAAAACACGAGAAATGTATATCCAGATCGAG
TTATTTGGTTGCAGGATAATGTGACACACAATCGGTTTTATTGGTTGGCTGTCAAAGGTG
AGTCAATGCTAAACAGAAGCCAGATTATAGCAGAACGAAATGGACAGAAAATTAACATTA
AAGTCGCAACAGTATCAACTGTAACTGTCAGATTGAATGACGATATGTTGGACTTAGAAT
TACCTGTTGAGATTCATTTCAGAGGTCANCTTCTTTTCAAAGGAAAAGTTGAACGTAGAA
AGGTCGTCATAGAAAAAACGATTTTGGAACGTGGTGATTACAAGAATATTTTCAGCGCCG
AAGTCACAGTCACAATACCTGTAGAAAAATGATATTCCTTTAGACTCGATTATTGAGTAA
ATCCAAGAGCTTGGGGTCATTTTGGGTGGAAGGTTGTATTGTAATCTGTAGGGTAAAATT
GAGCTTCAAATAAATCTAATAGTATAGATGAAAGTTGAGCGTATTATCGAAACATGTCTT
TATGTAACCGACTTAGATCAGGCCTATGAGTTTTACCAAAAAATATTGGGTTTAGAATCT
TTCTCGCGTCAAAATCAAAGGCATTTGTTTTTTCGTTGTGGAAATCAAGTTTTACTTCTT
TTCAAAGCTTCCGAAACAAAAAAACAAGACTCTGAAGTTCCAGCGCACGGCATGTCAGGA
GAAGGTCATGTGGCTTTTTCCATATCTGAAACAGATTTAGGAAATTGGCGCAGACACCTT
CTGGAATCCAACATTCCTATTGAACGAGAAATCAGTTGGGGTAACGGAGGAAAATCTATT
TACTTTCGTGACCCTGCAGGCAACAGTCTAGAACTGACCACCCCAAAAACTTGGGGTTTG
CCAGAACGATCCACAACAGAACCCAAAGATTAACCTACTACAAAAGGCTGGAACTCCAAA
CCATATACTAGACGATAGTAATTTACTTTTTTAGTTAAAATAGCGGCGAAATTCTGGAGC
AGAAATAAAAAAGCGAAACGAATAAAAATGATAACTCTAGTACANATANNCTACCTTAGG
GTAAGTATTTGAGCTTATTTTAATTTTGTCGACTATTTCAAAAAGTAAGTAATAACTATC
CGACCATGAGACCATTTATTGGCATCTTCCATTGCAAATTTAGTAATTTTAATCTCATTA
GAATACGGACGTAATATTGCTTCAATTTCTTCCTTCACCATATAATTTTTGACAACCTTA
TAACTCGTTCCATTGGGTAAGATGCTCTTCTGAATATGATTCCCATCGCTATCAAATATG
CCTTTTGTTAACGGAGATTCACCTTGTAATTCATCACAGAAAATAACTTTAGATCCGTGT
TTCAACAGGTTATGAAGTCCTTGTAAAAAATTGTCCATTCTTGATTTAGGTACATGTGCC
AACCAGTCAACCCCCATTGCAGCACTGAATTGACCTTTGATTCCGGTTAATTTGTAAGCA
TCAACTTTTTGGAAAGACACCAAATTTGGCGAGATATTTTTTCTCCTCGCTCGGTCAAGG
GTCGACTGGTTAAAATCTGTAGCTAGTATTTTTTTAGCAAACTGACTGAGATGCTGTGTC
CAGAATCCAGGACCACAAGCGATCTCAATCACGGTCTGGTTTTTGATTTCAGCTCCAATA
AACTCTATGACTGGCTGTAGACTTGCCAGCTTGTCAGATTCGGTATATCCCATTGACTCG
TCGTAAATAGGGGCTCGTTGGTCGTAGTAAGACTGCATTTCGTCAATAATGTTCATTCAT
AAACCTACATTATCTTTCTTTTCAACTATCATTTCCATTGCCATGGTGTATACCTTGGTT
TGATCTTTTCATATAACTGTTACATGGTTAACTGAGTTTCATTTCCTCTGGTGTTAGTTG
GATTATTTGTGCTTACACTGCACCTTCCAAAAGCCCGTTGGATATGTCTTCATCCACAAT
CAAGACCTACTTTTTTGGTGGGAAATTATCGGGTAACCACACGGGTAGAGTGGATACTGA
GTTTTTTGCAGATTTGGAGATTGGTACACCCCACAATTCAAAGAATGGACCCAGATTCCG
GTCGATTATTTTTGAAAAATTGGTCATCCACTGATCTCTCTTTTCTTGATCATTTTTGGG
CCTTTGATTAGGAAGTAGGATATGATATCGGGCAAAAACTTGTTTAAAAGATTCCCAGCC
AAATTCTTGTTGCAGTTGNTAATACATGTATAGTGCTAGAAANGGTTTTTTTTTCCATTG
CTTGAACTGGCTTCCGTTTTTGAAATACAATCGATANTGTCTTNCTACATTCGGNTTGGA
NANTCGACCGAATTCCGGTTTTATATTACAAAGNNTGTCCAGAATATACATTGTGAATAA
ATTGACAGTAACTTCACCAGTTCCCTCAAAGGTCCAGTCTGAATTTTGAAACATGTGGCC
AGTTTCATGGTAAAAGCCCCAGTCNCCCTCACGGACCAAATGGTTTACATCGACTAGGTT
TTGAGCTGTAGTAGATGGAATCATGATGGGGTTACCAGCATGCATCCAACCAGCACAAAG
TTGTACATCTGAGCAATATCTTTGTGGAGAACCTTTGCTCTTGGGCAAAACGGCCAGCTC
AGCAGATAAATCTAAGATTTTATCCCAAGTCTGCATTAACAATTTTGGATCATCCAAAGC
TCGAATTTCCGCGGAAGGAACAGTTAAGANAACTTTATCTGAGGCTATTTCTGCCCTAGG
AGCTGGTAGATATCTAACNCGTTGNATCCAATCCACAAGATTGGTTTCACCTAATTTNTA
ATAAGGGGATTCAATCGCACCTTCTATTGTTGCTATTGTTGTACCCTCATCTTTAGGATT
AGTTACCACGATATAAATTAAACCACCAAAAGGGCTTGCAATTTTTGTTTCTTGTTCTTC
TAGTGGCCATTCGCTAATGATATCCGGTGCCCGGAGCCAAAATGGTTTGTTCCGCAGGTC
ACAGGTAGTTGATCCAATTCGTACTTTTAATTTTTTTTTAACTGATGTTGGAGTAAGAGA
GACACNAATCAACTGTCCTGCATTTGCGAATAGCCCTAGGCTGTGCCAGCCTNGAACTGA
GTGGTCAATTTCTATACTTCGTTTAACTAGNGGTGCTGTAATCTGAGGTATACCNGGAAA
AGTTTTAGCAGATAGGTGTGCTTCTACATCTTCAGCGGGTAAAGATTTAGATTGACGGAT
TCTCTCTAACATGGCTATCCGTTGCAAAATATCTTCATCTGTGATTGGTCTATCTGGGGA
AGGTATAGGCTCACTTAATCGAGGCTCCAGAATTGTTTTTAGCCTAGAGCGAAAAATTCG
ATCACCGGTCGGAATACAATTAACTGCGGTTGTTAATGTCTTGGAAAGGATTTTAATTTC
CTGTATGGGGATATTAAGCTCATCTGACGATCGTTCTGCTAACTGGTCAAGTGCGAAATA
GGCATTAGTATTGGAGGATGGAAGTTGCTGGACCAAGAAACCATCTTGAATCGTATCAGA
AGAAAAACCATCAGCGAAAACTAGACCCGCTTGAGCGTAGAATATATTGCGAGCAAAGTC
GTCACTTAACTTTTTGCGAGGATTGATTTGTTTCCACCCCCATCCAGTAGCTGAATCGAT
AATTGCCCCTCCCCGTTTTAACCAGTTTTTTATCTCAATCTGTTGTTTTGTAGAAGTTTT
TTCTATCCCACCAATAAGTAGGTCAACAGTGCCGAAACTTTCAATTTCAATCAATCTAGC
ATCAAAACCAATATTATTCAGATAATTGACTAAATAAAGATCATTAGTAATTCCTACTTT
GGGTGCAGTTTTTCTTGTTGTCCACTTGATAGCATTACTTAGTAGCTGCCCAGTGTCGCC
TGTTTCGATAGAACTTTTTTTTAAAAACCCATCGTGCCCCCAAAGGACGATCCTCCCTTT
TTCATATGTACTACCAGCAACAATTATTTGTCCATTTTTGTCTTGAACTATGCCAAAGGA
ATCAGGACCAAAAACTGAGATGTTACCGGGAATTCCAGGGCTGGAAATTTGGCTAANACC
CAATATCAGCATATTTGAATCAGAGTTTTTGTCCATATCTACATACGAGTAAAGATTTAA
TATTGACTGAAAAAATAATAAGGAAAAAGTAGTTATCATTTGTACCCACCTGTATAACCC
ATAATATGGATGTTAATTATTAAGAAACAACTAACAGAAGTTATTAGTTGTTTCTAAAAG
GGCTTAGTTTCAGCGGCTTCTTGGGTTGAATGAAAGGAAACTAATTTTTGAAAAAACCAA
GAACGTTGACTTAAAAACGCAACACTTCGTATCCAAANCTACCAATCCTTAAAAGGAAAA
ATCTGGGTGTTAAAGATGATCCCATAAATACTCCACAGACTCCCAGATATAAATTCACCC
AATACAAGTCCTAGGAAAAACGGACCGAACCTACGGTTAACTTTCACCCCACCTTGTTTT
AACAAAATCCACTTAATCAAGCTTGAAATTAGAAGGGAGAGCCAAAGCCAATTCATACAC
CAGTCATCAGCCCCAGAGACGGCATATCCAACAGCATGAAATGGCCACCATAAAAACTTC
ATCCGAAAAAACATCAAAATGAAAGTAACCCCCATTCCAATGCCGATAAAGACAATTTCG
AGAGATTCTGGTCCTGTAGGGTAATTTATTTGCTGTTCTAAACGCCTAAATGGCTCAGCC
CCGAACCCACCATTTGACCCAAAATGGTAACAATTATGGACATAAGCCCAGAAGGAAGAG
ATAGACCCAACAACTACCGCTAAAATCATTAATATCATTAACAGATTAGGCCGAAATCGG
GCTCGGCTAGCTAATTTGAATCCTTCAAGCTGGTGCGGCATAGCGTATTACACCAAGTAG
TTTCACACATATTATGAATTCCATGACTGGATAAATAAACCGAGATAGAGTGATGTGAAG
GTACAGGTGTTACCACTAATGCTGCCTCCATCGGCTCATCTTTGACCAACTGGCGAATAT
CATAATAGGCTGTTACACCGAGCATTTCAGCNGCCTGATCACAATTTTTTCGAACCGGAT
CACATACCGCGACGACCTCCACCCAAGCTTGCAGGAACTTGAATAGTGGACAATAGTGAC
CTTGGGCCCTACCACCAGTAATAATTAAGGCAATTTTGAGAGGGTCAGTTGGGTATACTA
GCTCATGATTAGTCATTTCATCTCTCCACTAAACAAAAAGTTACTCAATTAATCATCAGG
TAATAAGTTGTNATCAATCTGATAAATCTCTAGCCCTTGGTCATAGATCAGTTTGAAGCC
AGGGATTTTACCTTCTACCAACGGCTTTAAGGCCGGGCGCATGTTGCGTTTGGGAATAAT
ATGAGTCACACNGTAGTATTTCATTACCGTGATGATCTGGTTCAAGTCAGCCAACGGTAC
CTGAATCGTTTTCTCTTCTGAGTAGAAATGCAACTGGGCTGGTTCACGGAACATGGTGAT
AGAATTCGGTAGATTTTCCTTTATCCACTTACCTGNTCTCATCCAAGAGATTCGTTTCTC
CCCGTACGGAAACNTTCCATCTTTGTAATCATCATAGACGGCTCCCCAAGATTTGAGTAG
AATTGGTAACATCAATACTACTATCAAGCAGGATGTGATTGGGCTAGTGTGATGAGACCA
TCTAGACCGTGCCAGAGTTTGAGAGACTAATAAGTGAAAGGTTGTCCAACCCAATGCCAT
ATTGATAACGATAAACGGGTAAGCTAGCCGCTCAATTGGTTCCCAACAAACGGCTAAGAA
CACCAAGCACGTTGTGCTTACTAACCAAAGAAGATGAAAATTTGGCTGATACCAAGGCTT
NAGTAAGATTCCTATTCGGTAGATAAAACNAGACTGGTNATATTTGGTATCTTTGAAGAA
TAAATGACGACAGAGAAAATAGAGGTTAGCCAATAAAAATATGAATAGCCCAATGGCTGC
AGGAATTCCTGTGTAGTAAGTCAAGAAATCTTTAGCTTCAAATTCGTCCCATAATTCATC
AATATCAATAAAGCTCCACCACAAATAGGTTAGCAGATAACCCGTGCTTTTTTTCCAAAC
TTCAGGAAAACCAGCTTGCCTGAATTTGTCTATCAAAGTAGGTCTCTCTTGATCCCAGTA
GAGTGAATAGGTTCCCTCTTCCCATCCTTGGTAACCAATGTAGCCGGCTGCATATTGCTG
TGTACTAAAGGTGGGGCTACCGAAGTGAACCGTATTCCTGATGAACCACGGAGTCATGAT
TAATAATATAATGACTAGACAATGCCATAACTTGGGATTACCTAAAATCTTGGCCCCACC
TCGAATCAAACAAAAAAGTCCATAAACAGGAATTAAGATTAAAGCATTTCCCTTGGCATA
ATAAGATAGACCAATCAAGATACCGGCTGGATAGAAGTAATTAGAGTTATCTATAGCTCT
GATGATAAAGAAACAACTAGCTATCAATACACAATGAAATATTCCATCATCATCTGGAAT
GAGTGAATGTTCAAAGATCTCGGGGAAAACCATCACACATAGGCCCGCCGCNAGTCCTGT
CAACCTGCTAGTGCTTAGTTGGGTAACCAATAAGTATAGGAAGATAGGCAATAAGATAGA
TGCGACTAACATCGCTGGTAGTTTTGCAGCTAGAGCAGTCTTACCCAGTAGTAGGTAAAA
AGGAACAATTAGTAAAGAGTATAAGTGCGGGTAATGAGCTTCTGGCTGGGTAATTTGGGG
GTATTGAAGAGGCGAATAGAAGTAAGAATATTGGATAAAATCGTTGGATAGACCTTTCCC
TCGGGCAAAGCTGTCAGCGGCTTCTGCAAGAACGGCCTCATCGGTGCCTCCGATCCAGTC
GATTGGTTTGGCTATCCTCAGTTTGAAGCCTAGGACAGCCAAACCAGCAACAATAATCAA
CAGGAGAAATGGATCAACCTTCCACCGATTCATGTCAGTCTAACTAAATATCGATCCAAG
CTTGGGCTCGTTCATCAGTCAATTCACCATCGTAAGCAACTACGCGTAAGCTAACAGTCC
AAGACTCCCCCTCAGCTACTGAGATCGATTGCGTCCAAGTCGGATTAAAGAGAGCCATAC
CATAATCACGAATGAACCAAGGTCCACGAATATCAGCATCCAAAATGTGCATCATAACAC
CAAACTGGCCATGTCCAGGTAGGTGATTTTCATAAGCCACGAAGTCAGACTCACCCTCAT
GNACNACTTTCACCCCACCTCGTCGGTTGTTGTCAGCTAATATCACTCCACCCATTACNG
GTAAAAGTCGAGGNTCAACGCGGATACCAATACTACCGAATTTAGTTTNAGGGTATTCGA
CTGCACCGTAAGAGGCTANCTTCTGGCTACTCATGTCGCAGACTGTTGCATCTTCGACTG
ACATCAGATTAACTGTTCGTATCTCATCGATCAATGGCTCTTCGCTTTTATCTAACCAGA
CATTTTCCAGCCGAAACCGCGCTCCATTTCGGTGGACTTGACTCTCTGGTGTTTTAGGTG
CATTAACTCTTCCGCTTAACGGACGAGTTCTAAACCCAGCGTAATGCCAGAACTGACCTT
CTCGCTGATCAACAATTATGGGGCTTTGTCCAACGTAAAAGCCATTATGAAATGGATGGT
CAAAGGCATACTCTTGGATTACCGTATGTCCAGAGGGTGTATAAAACGGAAAAACCCAAG
ACCGCTGGGCATTACTACCAACACCGCCCAAACACCGTCCGGTTTGGCTTTCGACTACCA
TATGTGTTTTTGCATTGACTAAAATTTTGAAGGGATAATCACTCATGACCTATCTCTTAT
CCTCTTGGTAAAGGTAGATAAACTTTGGCATTATCGCGTTTCTGTGATTCGAAAAATCCA
TAAATCACTTCTAATACATTGAGAGCAGACCGACCAGGTGAAGCCACTTCTTGGCCTGAT
TCTACAGCTAGAATCAGTTCTCTGACACCAAGTGGTATACCTGAGACTTCCCATTTCGGA
GCCGCAATAGTTTCAGAATTCTTGCCACGGTGGAGCACGGCCTCTTTCTCGATTGTAATA
TAACCTTGGCTACCCATTACTTCAAATCTCCATTTGGGACCAGCCGTATTTTTAGATGTT
CCGGTGTAGAATCCACGTACCCCATTAGCAAAGTGGATATAGCCACTAGCTGATGGCTCT
AGTTCGGGTGTTCGTCCGCCATCACCACGATACTCTGTATGATCTTCATAGCCTTTTTCT
AGCTCAGCAAACACCCATTCTGGTTGAGAGTCTGCTAGATAACAAATAGCATCAATCAAA
TGAGTTCCATTGCGAAAAAGNCCNCCACGCCTACCACTCAACCGACCATCAATATACTGC
AATTCACCAATTTCACCGCCATCAATGACTTGCTCTTTGANATGACGCCAGAGTGGATTA
AAACGTCGAGTGTGATCAACTGACAATATAGTTCCATTTTTTTCGCAGGCCGTAATCATC
CGATCTGCATCGTCNAGTGTGGTAGCGAGAGGCTTTTCGCAGAAAACACCTCTCGCACCA
GCATTGGCTGCGGCTACTACTAAGTCAGCATGTCGATTATCAGGTGTGGCAATAGTCACA
ATGTTAGGTTTTTCCACCTCGAACATTTTGTTGTGATCGTCATATAGAGCAATATTGGGC
CATTGGTCTTTCCATTTCTCTTTGAAGGCTAGTGATATTTCAGCCGAAAGGTCGCAACCA
GCTACTACTTCTACATTAGCCAAACCGATCGCACCCTGAGCGTGCTTTTGGCCGATCCCA
CCACAACCAATGACTGCAACTTTATAGTTATCCATTAATTAAATCCTTGATACAATATTG
TTGAATTATTAACTAAATCCGAAAAATAGAATGAATAAAAGGTTGACCTATTCGTCTTTC
GAAATTCTCTCCCTATATCAGGCAAGTAAAAAAACTGAAAGATTCTAATTAATAACCTAT
TGGTCTCATCAATCAACTATTCGATTGATTGCTACTTAATATGATTAAGTCGTAAACTTG
CGGTCAATCCCTACCAGAGACTCAATCAGCTAAGCGGATAGTCGCTAAATTTTATTATCA
GCAATTACTTGGGAACAAATGTTTAGGAATNACAGTACCAACTTTGGNAGTTAATCATTC
TACCGTTCGGTACTAATTTTTTAAATTCACATGTTAGGCAAATGATCCGGTTTTAGTGCC
TTACCATCGGTAATGCCACATCCGGCAAACAGTGTTTCCTGAACCGTTAAATCATGAGCC
AAAGTATAATCAGCTGTTTTTTCTCCACTGACACAGGCAACCAACTCTCGTAATAAGGTT
GGGGTTTCATTGGCGGTAGTAATCTCTAAATCTTGACTCCCTTTTTTATAGCCTTGGTCA
GCTCGTTCTAAAACTAGATGCAGTTTACTCGAACCAATTGGCGTATGGATGGCAGTACCC
TTAGTACCATAAACCTCGATCCGCCGAGGAAAACTACTATCGATATGCATTGATGCGGTA
TCGATAGTCGCTAATCCATTTTCGAATTCATGTACAACGACTGCGTTATCGGTATGTTGT
CGATTATTTCCATAATGNTGGCCGAGAGTAGATTGTACCCGCTGAGGTTTACCCATCATA
GCCACCATTAAGTCGACCAAATGACCGGCCATTTCAAAATAGACAGAACCTTTGTAACAA
CCGTTCTCACTTTCCATAGTTTGATGCCAAGATTTCGGTTTAGGAATATGTCCACGATAG
TAGAAAATATCGCCTAAGGTACCGTTTTGGACAAGACGAACTATCTCGTTAATAGCTGGA
TTGTATCGCCACATATAGGCCATCTGTAAGCAAAGGCCCTTATCAATCGATAGCTTTTGG
ACTTGTCTCAGCTGTTCTAAATCTACCCCAGCTGGTTTTTCCAACAAGACGTGNTTTCCT
GCTCGCAAGGCTTTTTCTGCATAATCCAAATTCTGGAATACTCGCCCTTCTATAACTACG
GCTTCTGCTTGACTATCTAATACTGCCTCGGCGGAGGGAAACATATCGACCCCGAACTCC
TGACTCCACCTCTTTACAACTACTGGGTCACTATCGTAAGCACCAATTAACTCAACTTCA
TTGGGACGAGTTTCCGCTTCACGCAGATGCATCTTGGCGTGGCTGTGCCAACAACCCAGA
AATGCAAATTTGAATGGCATGACATCCTCCTATCTATAGCAATTTTCATTTTCATATTAC
GTCGCTAACGATCAAAATATGTGCTCACAGTACGAACAAGGTCCTAACCATTTAGAAAAG
CGAAAATTCAATCTCTACCCAGGCCTTGAGCCTATTCGTAGGTGTCAATATTCAAATAGA
GAAAGGTGGAAACTTAACTAACAGACTGCTTATACCTACGTCTCATTCTGGNACTCAAGC
ACACAGAGGTGGCATCTTATCACAAGAATATCCAAACTTCTAGCACAACGGATTTAATGG
TNATTTCGTATGTTTGGTATCNTTTNAGCTAACTTACNTTCAGTTTGNCCTATGCTNACT
TCTATNTTGACACCTAGCGTAAATTTAATGCCAGAAAACATAAACTGGTATTTGAAATAA
AACACCGATTAAGCTCCAACCGCCACCAATCACAAATTCTCCCAAAATTAAGCCTAGAAA
AAGTGGNATTGAACGGCGGTAGAATCCCAAACCACCGTGTTTTAGAATTACCCATTTGAT
GACCCAACCAAGAAAAAATGAAAACCACAGCCAGACCATCGAAAACGTTGGTCCCAAAGG
ATATCCTACCGGATGAAAGGGAATCCAAAACCATCTTGTTTTACTAACCATTAACAAAAG
GGTCAAAACAAAACCAAACCCCATGAACATAGTTGCCGGAACATCAGTATGTGTTGGTGT
TGTAATCCATGATTCCAAGCGACGAATTGTTTCTCCACCCCANCCTGGGCGTAATGCGCC
CCTTTCGTAAGATAAATCCAGTAAGATCCAAAACGATACAAGCGTACCAATTAGAATTGA
GCACATCGTGGCCCAGACTAAACGCCGTTTGTTATCAATCGTTGAAGCAAGTTTAAAAGC
TTCAAGTTGGTGTGGCATGACATGTCCACGTTGAGCTCTTGTAAACCCCCAAAACAGGGC
CATGATAGACAAGCTGGATGACCCAATACCTTTTGGTCCAAGTGTGGCAAGCAAAATAGA
GTCGGGGCCACGCCAGTATAATTCGTGTGCTGGGTGACCAATTTCGGCCCGCATTCGCGT
AATAGTAATTGATAGTAGAAGATAAATGCTAAAGAAGAAGATAGCAATACCCAGTTTCAT
ACCTGCTCGNTGAGCAAATAGGATTAGCAAGAAGGTTCCAANCAAAAACCCAATTACAGC
CAACCGNTATGGCATTGGTTCCTTTATATCCACTATTTCACTTGTGCTGACAATTGACTT
CCAAATGCGCTGAAAATGGTGACGACAAAACCAGAGNGCAATACATCCAATACAAATGTA
TGATCCAGNGGATTGGGCTTCAGCATAAGGAAATCCAGGCAAGCTGTGCAAGCCAGCCAT
ACTGCCCAAGATTCGNTGTAATTTCCAAAACAGANAAAAGAACCAGCATGAAAACGATAA
ATCTAGAGGAATAAAAAAAGCAATACCAATAGCATAGGGAAAACAGCGAAGGCGGATTCG
ACCAATCGAACTCCACGGTTTTTCAGTGAAAAAGCTACTGATGTCTGTNTAAAGCTGAAT
TTCCGGAACTGTAGGCATTAGGTAATGTAAGCTATTGAGCATATTCAACCCACCGGCAAT
TCCGAAACCAACCCAAAGGAGATAATTCCTAAGAATTCCGTTACTAACTTTTTTAGTCAT
CTCCAGTGGNAACTGNATATTCGGGTAGCTTANCTTCTCACGCTCCGTCCACTGCTGNCG
AAAAATTGATGCTAGACATAGCATGACAAAACTCATCACTATCAAGAATGCTGACCACCA
AGCTACTGGTCTGAGCCAAGCGTAGATGTGATTTTTAAGATAGAATGTTGAGTCGCCGTT
GTAATAGGACTTCAACACGGTAAAATCATCAACGGTAAGCCAACGAGGGATATATCGCCA
GAACAGTTCTCTCCATTCATTTTCTGCTGTGGCGAACCAGAACGGATGGCCTAAAACTTG
TATTAGTACTTGGATAGTATCAAAACCACCAATTGCAGTTGCCACTGAAAGCAAACTATA
AATGGTCAATAGCTCAGATTGATGAAAAGCTAAATCAGGAGTCANGTGTTNTAGACCAAT
GTTCAGTACGGTTAGTACNAATACGCANAAAATAACGTTGTAAAAAAGCGAAAGAGTTGT
CGGTGGACCACCCCAAATCAAACCTCGCTGGATAGACCAATAACAATTGAAGGGGATTAG
AAGAAAGGAAATTAAAATGCTACGCCATGTTATCCTTAATTGACTAGTCTTTTCCACTAG
AGATATCCCAGGTACTCAATGAATTCCTATCAGAATTCATGAAGATTCTGAATTTTTTAT
AATCAGTTTAAAAATAGAATTAGTTAGTTCAAGTTTGATTGGTTATTTCAGATTTACCGC
AGTTATATCAATATATCAAAGTAATTTAGTTAGTGAAGAGTTCTAGTAATTATCAAGTAA
GCTCAGTCATAACGATGAAAACTAGTAATCAATATGATCTTTAGGATATCAAGCGACGAA
AATTTTCGATTCGATGAAAGGTTATTCTATTTGAATCATGGAAATTGTGAGCGCCGTCGT
ATGCGGTATGTACCAGACAAATTATATCTTCTCTATCAAACTGCCAGTCAGGATATTGAA
ATCCCGTCAACTCGATTGATTGATCGTAGGATAAACCGGAATCATCTTGTAGCAAGGTCA
TTTTATGTTGCCAATCGGCTAGATTTTCTGAAGCATGAAGTGAGAGTACACTTCGCCGAG
ACGGATTTTCTATGTTCGGATTATTGTTACTTAGAGTTAAGTAAAACTCAGAGACAATGT
CGAATCGAATAGTAAACTTGGTCATTCCGCCTGGAAAATCAATAAATCCATCATTCGGTT
GAAAAGTAATTTTTTGACCACCATCGTGAACCTGAATTACTGCTGCCTTATCCCATATCG
GAGCGGAATTGAATCGAAGAATATTCCAAACTTCACCACCCTTGGTTTCTACAAGATTAC
CTTCCAGCCAGCTGGGTTTTTCTAATTTTCTCCATTCACTGGGTACATGTGAAGAGTCAA
ACGAGAGTTTATTACTCATCGTCCAACTAGAAGCTTGTAAAAGATCAGCGCTGGAATCAG
CCGAAATTATCAAAGACTGGAAGCCTGTCCCCCAGACACAGGGGGCACAATCCTCGAAGG
CTCGATATAAGCGACCGTCCTTCTCTAGAACTAGTAGCGTTAACGCACAATGGTAGTTAG
GTGGTTGGCGGAAAGGGGCCCACCTTGAAACAATAAGCCTGACCTGTCATCACTAGGATG
GCTCCAAGTATAGCCACCATCGCTACTACGACGAATGACAATCGAGCTGTATTGTTGTGA
TGTTCCAATCAGATAGACGTCTCCCTGATGAGTAAAAAGCGTACGCCAATAGGCATTAGC
AATATGTGTCAAGTTAGACCAAGTCGCCCCATCGTCAGTAGAATGGTAAACACTAGTTAA
GCGTTCCTAATTTTCATGATTCTTTGGACAGCCTGGACCGAAATAATCGTGGGTTGACAA
CATAGTACCGTCTATTAGTCGGATGATACTAGGACCATCCAAGTAAGTTTTTGTCCTTGG
ATGTTGAAACTTAATTTGGTTAAATTTCATGAACTTTCCTTGGGATTCATATTGACTGAT
AGCAGAAATCTATAAGGGTTATATATAAAGCTTACTTCATGCCTAATCCGAGATCAGATG
TTAAGTTTTTTAGTAGGAGAGAAGTATAATTTACTCGAATCAAATTTATATTGAAGTTGG
GTTCGGTTCGTTGAAAATGAATTTTCGGTGATTTGGAGCTGACTGTTAATATCTGTAATA
TTATATTTTTAGGACTACGAAGTACTCAAATTCTGAACAGAACTTTCAATTTCCAAATAG
TGGGCAATTAATTCATCCGCAATCCTTTGTTGGAAGGAATCGAAGACGTAGTTGTAGCGC
ATCACCTCGGTGTTAAATATACCCTTGGCGACCAATAGCCGTTTAAAGAAAGCAATCGAT
GTTTCCAGATTCTGATTAGCAAAAGCGAGAATTGGTAATAATTTCCAGAATAGGTCTTTG
GCTTTTTGACGATCGCCCGATCTATAGAGGTTGATAATCGCGCTGTATACTTGGACCATT
GAGCTCTCAGGAATCATTGCATCAATGTCTCGGTCTAACGCCTCTAACATCTGCGGAACA
GCCCATCCTCCAGCAACCAAAAAATCGCGACCGAATAAATGACGAATAGTTGTATATTTG
GGTCCTGCAGGAACTGTTTCAATTTTCATGCCGGCCAAGGTCGGTATGATTTGGTGCAGC
TGTTTGATAATATCAAGAGATAAGCCTGGACCATTGAATTGCAAATCTTGGATGATAATT
GGAAGATTAGTAACGGGGACAATTGCCTGAAAGAAAGAGACAATTTGAGACGGATTAGCG
TAAAGTTCTGGTGTTACTGCTACTAAGTAAGCATCGACCGAAACCTCATGAGCAAGCTTC
GCAAAGTACCGACACTGATCTACTGTTTGGCCAGAGGCTCCAACAATAAACGGTACTTTT
TCTTTTGTACTATCAGCAACAAAGTGAATAATATCTTGCCGTTCTGCCTGCGTGAGATAA
ATAACTTCGCTTGCTACAGCAGGTGCTAAAAAACCATTCACACCGGATTGAATCGAGTTT
CTGATCAGCTTTCCGTAACAATTCCAATCGATCTGTTTTTTTGAACTGAAAGGTGTTTGC
AAGACAGAAACGACACCCTTGACATCAAGTAACATTTGATTGTCTTCTTTTTCCATATCG
GTAGCATTTAAACTCAGATTGTTCTTCTTCGTGTCAGGCTGTGACAAGCCTGTATTAGAG
TTGAATAGCTGAGGGTGGGGGAGTGGTCAACCACTCAAGATTAAAAGTGTAGTGTTGCTT
GCTACTAATGAGATGAATCAGGCCATCAGGTGCCTGACATGCCGCCATATATCCTCCTGG
CTCTGAGCTGTCGAACCCCATCGTAAATGGATATCCATTCATTGTCTTAAGCTGGCGTCC
TGGACCATCGTCACTTATTAGGCGAATATTTGCCCAAGTCTCAGCCTCATCAAAGGAGAC
CGCGGCAAACAATCCCTTAACCGGCCGTTTTGTACCCGAAGCGTCAGTAATGTCCATTGC
CGGTTGATCTTTTCGATCTCCAGTAAAACTAACCAATAATAAAGGTCCTTCTTGAAGTCG
CATTAGTACTATCCTCTGGCCGCCGCCAATCTCAGGAAAAGGGCTTCGGTAGTAGGTCCA
ATTTTCACCTATGTCATTTGAAAGACTCATTGGCATCCTATTTTCAATCGTGTCCCCTCG
TCCAAATGCTAATAAACTACCATCTCGAAGTTGAACGACACCTGCATGAATACCCGCGAT
CCATTGTCCAGTCCTACCAACAGAGAAATCCGGTTTCGGTGCACCTGCTCCTGGTTCTTT
CCATGTTTCTCCGTCATCTTTGCTAATGTGAATTGCTGTGCCACCACTTCCACCAGGTAC
GGCGTCACACGGTTGAATCAGGTAGCCTTCTTTAGTTTTGCTTGTGCCACTGATGACCTG
ATTACGATTCTGATGCTCAGGATGAACAAAATGCGGAGTTGACCATGTTTCTCCGTTATT
GGTTGAGGTTCGCATAGCCAAAGCTAAAGGTCCCCAGGTTCCTGCTGCAGCTATTCCATT
GAAGTGATATATTTTTCCATCTTCATTGGTAAAGAGTGAACAACCGGTCATATTTCTATC
GGGAGCATTAAAGAACTCGGATGGTTGATCCCATTCATTACTTCCAGATCGAAATCGAGA
AGCCATTACAGCCATCTCTCGACCCCGTTCTGAATAAGTTGAAAACCAAATAGCGAGTAG
ATCCCCGTTAGGACACCAAGTAATACTTGGTTGATGATTGTGTTTTCCAAAAGATGGAAC
TGTATCAGCTTGGGGAATATGAACGAAAGACATTGGATCTTTGAAGAGAGGAGTTTTTAA
AGTTTTGGAAGTCTCCCAATCATGTACCTTACCTGAGACATGAATTGACCACAATTTTTG
ACCAATTTTTGGTACTGGTACTGGTGCTGTCGTTGGTAATTGACCGATAACAATACGAAA
ACCAATCAGCCACGACTTATCCTCTGGTAATGTACCTAGCCGATTTGAAGAACGAAGATA
ATAGATAGGAGTAGAATGGCTACCCCCACGCGTCACACGAAAAATTCCAGACTCGTAACC
AACCGGATCAACTAAGTCCTCACCTTGATAAGGACCATACCAGTCTTGGCACCATTCTTC
AACGTTACCGTGCATATCGTGTAGGCCCCAAGGGTTTGGTGATGTTTGCCCTACAGTTAA
TGGAATAACCTCTTCTTCCATAGTACCACCTCGACCGACTGAGGGATACCAGCTTTCGTC
AGGGTTTTTATGGAATGATTCAGGTAATGTTTCACCAGTATGAAAATGACTAATGGTTCC
AGCGCGGCAAGCGTATTCCCATTCTGCTTCCGTTGGTAGTCGATAGTTGAACCCGTCTAT
TGAGCTCATCCATTGACAAAAATCTACTGCCTCATACCAATTAACGAAGATAGCGGCTTC
GTCATCTGTTTTAGAAAAGCCTAATTTGCCACGGGATTTACGGTGGATGGGAGCGAACTG
CTCATACTGGGTGTTAGTTACTGTTGTGATCCCCATATAAAACGGCTGGCTAATAGTGAC
TTGGTGTGGTGGATATTCGTCGAAGTCACCGTTGCGAAGGTATGGCCGCTCATTTGGTTT
CCAAGATTTACCTTGAGCCTTATTATCAGTAATCTCGCTTGATAAAGGTGTTTGACCAAT
ACCCATGGTAAATGTTCCCGGTTCGATTCGGACAAATTTCAGGCCAACCGGGCTAGTATA
GGTTTTTCCTTCTGGTCTTAACATTTTAGGCCCCTTTGAAATTGAGTTTTAAGAAGTTGA
TTGAAATCAACTGTAGAAATCTCAATCTGGATTCTTGTAAAATGCCATGTATTGATAATC
CACGATCACTTACTGCTCTTGATTATCCAATTTCGGCTTAATATTTCAATTCTTTTGAGC
CCAGAAGTGAGATACTGGCCTCGAGTTAAATTGAAAAAGACAATTTGATTTTGATACTAT
GAAGTATCTTTTGTCACATTTGGACCAATTCCAAAAAGTCAGTTTTCTCTAATTCATTGT
ATAAACCATGTAAATCTTTTTCTAGTAGCGGTAAATTTGGCAAACATGGCTTACCAAAAT
CAAATCCAATTTTGCGCATAACAGGCTTAATAGAACGTTCAAAACCATATGATTGCATAA
TACGGGTAACTTTGTTAGCACGGTTTTGGAGTTCCATACTGTAGTGGTAATTACCTTCTT
CAGCACTTTTTCGAATTTCGCGATAGACTCCCGGCATAAAATTTAACGTCGAACCGACGT
TACCATGCGCGCCGGACATCGCCGCAAAAAGGCACTGTTCATCCATCCCAGAAAAGATAG
TCCAATTTTCTTCACGAAGTTGGACTAGTTGACGAAATTCGAACATATCAGCTCCACTGT
ACTTGGCACCAACAAGTGTAGGTATCTTCATTAACTTTTGCATTAGAGACACGGCGTTAA
CTGTGCCACCAAACATATAAGCGAGAAGTGGCATCTCCGGCACTGAGGAGCCAATCTGCT
CGTAGTAGTGATAAAGACTATCAACGTTCTTATAATAGGGTGTCACGACACTACTAATAC
CATCCGCCTTAATATATTCCGCATGCTTGGCTAATGTAATTGCATCATCCACCGAGACAG
ATCCAACATGGATAATAATAGGGATACGGCTGTTGACCTGATCGATTACCGTCTCTGCAA
CTAGCTGGCGGGAGTGTAGCGACATAAAAATGCCTTCTCCAGTGGTCCCACCAATATAAA
GTCCATCTACCTGTTTACCAACCAAATGCTCCACGGTTTCCCGCAGAACTGGGACATTGA
TTTCACCGTGCTCAGTAATAGGTGTAGCTAGCGCTGGCCATGCGCCAGTAAATCTTCTCA
CATTTTTCTCCTTTCCATGTGACTATTGGTAAGTTTGATGGTTTATAACACCAGATTGAC
TGAATCACTACGTTAATTAGAAATCTGTTGGAACCTCTAAAACATCATTAGCCAATATGA
AATAATAGGATTGAACTATACACATATTACCGTTACACATTTACCTTCACACGATACCAA
GATGACACTCAAATTTATCCAACAACTCTGGATAATGACATTGAAGATTATCTTTCCATA
CCATTATCTAGTCATAATTCTTCCAATCCAATTTTCGTCATTTACTAGTCATTTTTGACT
CATACCAGATTGAATTTACATATTTATTCTAGCTAATACACCTTTATGATATTTGGATAT
AAATTCACAACTTTTTACGAAAGGATTCAAGTATACTTTCATCATCCCGCTTTCGTGCCT
GCAAAAATCGGCCAAGCATAGCACAACCAACCATAGAATGCAATTACTGGTTAATATTGA
TCTGAATGGAAAAATTTTGGATTAGCCAATTGCATTGTTTGATTTGATTTTCCAACTAAT
CCTGTAATATCATATCCTTATCAACATAAATTTATTTTTATTCTGTCTACGATCTTAATT
TAGCAGATGGATTTTTGCTAATTAGCTGGATATTTGTTGGAATACTCGAATGGCCTCTCT
TTCGGTTTTGGTGTATCTTGTGTCTTATCTCTCAGCCTAAATCCAAAATTTCGTATTTAT
ATGAATACCCAAACCTATAAATAACTAAGGAGGCACACAGAATTACTAGAACAGAAGGGA
GTGGAAATAACTAAAAATGAGAGTGGAGCAAAAGAAATATTGGAAATATACTTAGCTAAA
CATCATATAATCTATAACGATACGGTATGAAATTTCCTAATATAGTAGTTTACCTACTTC
ATTTATCTCTGGAGGCCTTTATTGTAGACATAATTACAGACTACATCTTCGCCGTACTTC
CATAGATAATCTTTAAGACTCTATTTGCTGTTTTCAAAAGTGTTTCCTGGCCCTAAGGGA
AACAACCCCCCAAAGACTGGGTGCCTACTAAGCTAATATTTACCAACAACAATATTGGGA
ACTCATTCGTTATCATTACACCCGTGGATGTTGCTTCTTGAGAGCGTCAGACCTTTTATT
AAAATCGAAGCTGAAATAGCAGAAGATATCAAATTTTGACTTGTGATAGATATTTTGGTT
TATCCGAATAACCTTCGATCGGCTTTCTTCCCTATGGAATCAAGATTTTATTAATTAGGA
AGTTTTACTTTAATATTGAACTTCACTTATTTGATTTTAATTCAACAAACTCATAGCCCG
ATTTTCCTAATAAAGATTCGTCTTCAACTGACTCAATCTTTATTTTTGTTACTCTAATAG
CATGTTCCGATTGGTCGACGCCGATCCATTTTCTCTGGCTTAGATAAGCTGATTTTAGAG
CAGTTCCAGAACCACAGAAACAATCTAATACGATGCTGTCTTCATCGGACGAAGTGCGAA
TAATTAAGTCTAGTAAATCAGAGTTTTTTTCTGTTGGATAGGACGGATACTGAGGATCCT
TGTATTCCCAAATATCTTGAACTCTTTTACCCTCTTGCTGGTCCGCAAAAATAATTTTTC
TCGGATTTCCGGTCCGGGACCATTCGATTAATCCCTCTTGATCCCAACGTTCCAAGGTTT
TTACATCAGTTCGCCAATGTCTGCCCGGTGGTGGCAATAGACCCCTGAACGGCTGATTTG
ACTTTCCCTGTTTTGTTTCTCCAGGTGCGTGAATTGGTACAGTGGTATATCTTCGGCCTT
CTGGGTCCATTTTCGGAAACAGTTTTTTCAGATCCCGGTCAGTATATGGTTCTTTTGGTT
CATTCCAAATGGGTTTGTTTTTCGAATAAAACAAAATTAAATCTTTTATATTGCCATATC
CGATGCGATTGAAATTTTTGGGATTGCACTTAATCCGTGTGATGTCGTTTCTAAAATTTT
CAATTCCAAAAATTTCATCCATTAGTAGTTTAACGTAATGCCCCATTTTATAATCACTGT
GAAGATAAATAGACCCCCGTTCTGACATAAGTTCTCGCAAAATCAAAAGCCTTGGTCGAA
GGAAGTCTAAAAAATCCTCACCGGTAATTTTATCGGAGTAGGCTAAATCGCCATCTCTTG
GACTACTGATCGTAGAGGCTTTATTACCAGTTATGGTAAAATTTCCACCCGTTGCAAATG
GTGGATCAATGTAGACCAAATCAATTTGTCCTTTCAACATTTTATCTTCTAATAAATAAT
GTAGTGCAGCCAAATTTTCTGCTTTAATCAGCAAATTTTTCACCATTTTAGTTGTGGTTC
TTCATGTGATTATTCTAACAAGAAAACAATTTTTTATATTTCAGCTAATGGTCTTTTGTT
CGATTTCGGTCAATGTTCTGCCCAAAATGTATAGTGATAACAAAAAAATGGAAATGACAG
GTCAATTTTGGATGTTGAGACTTGCCGATGATATCTCTCTGTCTGATTTGAATATTCCTG
GCACTCATAATAGTGCCGCACGTTACGAGCCATTTCCCCAAACAGCTAAATGCCAAAGTT
TGTCTCTGATGGCACAACTTCAGGCAGGTGTTCGCTTTTTCGATATCCGCTGTCACCATA
AAAAAGACCTATTTTTTATTTTTCATGGACCGATTAATCAGCGTCTTTCTTTTGATCAGG
TATTAGCTCATATGATTTCATTTCTAATACAGAATAACCAAGAAACACTCATTATGAGCA
TTAAAGAAGAACATGTACCGAAACAAACAACGCGGCCATTTACGGAAACTCTTCACTCAT
ATATCAATCAAAATGCGACCTATTGGTATACAAAACAAAAAATTCCCAACTTGGGTATTG
TTAGGGGAAAAATAATACTACTTAGGCGTTTTTTTTCATCTAATCCTATAGGAATACCTG
CTACCGACTGGCAACATGACGGTTTTCATCAAACAACCAACCTCTTTATACAGGACCAAT
TCGAAATTCCAAATGCTTCTGTAAAATGGGAAACGGTGGAAACTGCTCTAGAATATTCTA
TCCAAGACAAATCTCCAAGTCGCCTCCACTTACATTTTGCTAGTGGTTACATTAAAAATA
GGTTAGGTATCCCCAATATCACCAAATTGAGCTCGCAAATCAATCAAAATCTAGCTCGAT
ACCTTAGTAGTACCTCACAACACCGATATGGGTGTCTCATTTTCGATTTCATCACTTCTG
ATCTAGCCAAGCAGGTCTACGAGCTCAATTTTTATAAATAATAAACAAATCATCTGGGGA
AGAAGTAGATGATCCATTATTCTAAAAAAAGTTAAGCATATAGAAAATAGTGCTTCTTAG
TATCAAAAACAGCAGTTACTCACCATGAAGACTAATCGGGCTAGCTAATTTTTATTCATA
ATTGATAGCATCGCTCAAATAAACAAATGCTCTCTCCACAGGTCTGTGGATCTGACATTT
ACTCACCAATCATAGGATCAATTGAGAGCTTTTTGATAAAAACTAACAATTCTTTTTTCG
TATTTACTTGGATAAGCGATTGGAGCCTCGAAATGTTCTACTTCATCCATGATCCATGAG
GTTAAATTAGCTTTAGCTCGCTCAGCTTCTTGAACCATCATTTGTGTATGGTGCACGCCG
ACTCTTTTGTCAGATAAGCTATGAATAGCTAACATAGGCCTGCCATTTGAGCGGGCAACT
GCAGAAAGAGGTGGCATGGACAGAACATCATCTCCACTATGCCATTTAGCAGTTAAAACT
GCTCCTCCTGACAACCAAGTGGGAAATCCATTTCGACCCAGTTCCTCTTCAATAATCATT
TTCAAATTTGCATAGGGTGATTCCATGATCACTGCAGGAATACGTTGATCCATCATGAAA
GCAACGGCTACATAACCACCTCCCATGGACGAACCATAGAGGCCTATTCTGTGGGCTGGT
ATTTTCTTATGTTGAATTAGCCAATCAAAAACGGCAATGATGTCTCGATACTCACGTACA
CCTAGTGAAATCATCCCATCTTCCTGAGTACTAAATCCATGGTCCCTATAGTCAAATAAA
ACCAAATTGTATCCATTCTTGTTTAACATTCCAGCAACTAATAGCAGGGTACTATTAGCT
TTACTGGAATGGATACCATGGCACATAATTACAGCAGGAGCCCTTGGTTTTCCCAAAACC
CACCAAGCAGCTAAATCGATGCCTTCATCTCCACCAGGAATGACCACATCTTGGTAATTG
GGACATACATACTCCGTCAAATCAAAGGGTTTTCGCTCGCCCCAGTCCAGGTGAAAATCA
GCTGGTGTATTATTTTTGTTATCCCCGTGCCCCTGGCTACCGGTGGCCAACTGCAAATAG
ATATAGTAACCAATCGATAGATAACCAATACAAGCGAATAGAGCTAGTCCACCCATAACT
ACAGCCAATCTTGTGCGTCTACTGAGTCTTTTTTTCAACTGTTATCCTTTCGAATAAATA
ATTTGAGTTATGAATAATAAAGAAATTACTGCATCTAAGTGTACACTGTAGTTAGATATA
GTTGCACCGTAAATGGCTGTCATTTATATTTACCTGTTTGTTATACTTGCCCACGCTCCT
AGTAGGCTAATAATTAGTATAGGATAATTTATGCTAACATCCGCCCAAATCACTCAATAC
CAAACGGAAGGTTTTTTGATTTTTCCACGGTTCCTATCTGCTAAAAAACTTGGGAAGTAC
CTACCAATTCTAGAACATATAGTAGACGAAGGTCGTACTTTGACCGAACCTAAACCTCAC
TGGTCCTTAGAAGTTACAGAGGATCGTCAACCAGTTGCCGGTCAAGTACATAAAGTGCAG
GGTGTATGTGTTGTGGAACCTCGCCTTTTAGACCTAGCTAGAGAAGAACCATTATTAGGA
TCAATCACCTCATTATTAGGTCGTAATCTAGATGTTTTCGGCACTAAATTTTTTCCCAAA
CTGCCACCCAGTGGTACATCTGTAGGGTGGCACCAAGACAATTACTACTTTGGCACTAAC
CAAGAGAAAATTGTTAGCTGTGCGATTTACATGCAAGATACTGATCGTTCCAATGGATGT
TTACGGGTAATACCTAAAAGCCATCAATCTCAGAATATCCGCCAGCATCAACCTATGACC
AATGGACAAAGCCAACATACTAAGGTTGATGAAACAAAATCTATTGATGTTGAGGTTTCA
GCTGGTACAGCTATCATTTTTTCTCCTAATTTACTACATGGTACTTATAAAAATTGTAGC
CCACGAAGCCGTTATTCAGTCATCTGGCACTATATACCAAATGATTTTAGCCTGACTCGT
TTCCCCAAAAGTGGTGAAGGCGACCGACACGCCATCAGCCGTTTCTAGAGATTGTTTTTC
AAATGAGTGATTCTACCAGTTATCATCGGGCTATCGAAGTGGATAATTTTTCTGGCTTGG
ACAATATTCGTATTATCCTCTGCGAACCACAAGGTCCACTGAATATCGGTTCAGTAGCAC
GTGCTATCAAAGGTATGGGGATCAATGATCTTTGGTTAGTTAACCCAATTGAATTCCTTA
ACCAAAAAGAAACCTGGTATATGGCACATGGTGCTCAAGATGTTATCCAAAATTGCCGAG
TAGTTGAAAATTTGAGTCAGGCACTAGATGGTGTTCATTTTTTAGTTGGAACGACTCATA
GGCGCAGACGGAGAAGATTAGCTGAACCTGTAACGGCTAAACAAGCCGCAATCGAGATAG
CAAGTATTTCTCCACAACAAAGGGTCGCGGTTTTATTTGGTCGAGAAGATAAGGGGTTGA
CTAATGAAGAACTCTGCCGTTGTCAACTCACGGCAAGTATTCCGATGGCAACCAAAAACC
CATCTCTCAATCTCGCACAGGCTGTACAAATTATGACTTATGAAATCTTTCTAGCTAGTA
GCCGCCAGGTGGAGACTTCGGTCATGGAGTACGCAACTGTTGACGAAGTAGAAGCTTTCT
ACCAACGGATAAATAACTTAGTACAAAAAATTCAAATCAAGCCAATTAATAATAGTTGGC
AGTCATTCATGTATACCATACGTAGAGTCTTTTCTCGCAAAGGGTTAGAAGAACGAGACA
TTGCAGCACTCGATATGATTTTCTCAACCGCTAGTCGACATATTAATCGATTAGAAACCC
AACTTGATTCGACTAAAAATGATAATTCACCGCAGTAAAAGCTATTTCGGGTAATAATTT
TCCGTCTTTCTCTTCGTCTTTGAAAAACAGGTAAGTGTCGACAATAAATGAATAAATTTT
TGTTTGATCAAACAGGTCCAAAGACAAAGTGGGTTCAATCGTTACCTAGCTACTTTTAGA
AATCAATAGGATTAATAGTTGAGTAATGGCGACTGGCTCCGAAAATACGATCGCTATTTG
TAAATTACCACTAGTGTAGGTAATAGATCCTTCGTTGGTTGAAGCAGTCTGAGAATTTTG
GCTGCTGTAATGTAATTCTATTAGTCCATAAATTTGGTGTCGAAAATTATAATCCGAATT
TAGGATAACAAGAACTACGAATAGCTATTCAGGTGCCCTCGAATTTGTGTCGGTCAGTTC
GTCTCGGAAACCCAACTTACCAATATAGCCAGCAAAAATCACAGCCGACTGCATTTAGGC
GACTAAAGCGACCGAAAAGAACTGAGGAATTATAGTTGCTTGAGTTACTACTTAATTGGG
TAGAAAATTGAAATCCTCATCATCGCAGGTTGTAATTATTTCAGACTGAGTAAATTCGTC
AAGTTCTCTATATGAATCCTGTTCCCCAAGCGACCCACTATCGACCAATCACTATAGTCA
AAGATCAGTTTGGAATGTCAAAAAAGCTCTTTTAGCAACGATTGTTGAAGATCGTAGCTA
TTACCTTCAATTAGTATCCAGTTCAGGTTGAGGCATCTATTTCGAAGGTTGACATTTGAT
ACGCGAACCAGACTTAGGACACCCAACGCAAGCATTCACGGAGGAGACGCGGTATACCAC
ATCCAATTTCAAAAAGATTGCTACTGGTAGGCAGAACAGAGTCCGGAAACTTCGATTGTA
TGGTCTTGGATTTTGAAGCCCATCTCTGTTGCAGTAATCTCAATGCTGTCATTGACTGAT
TGATTGTTAAGTTCAGCAGCAACACCACAAGCTATACAGAGAAAAAACTGGCTGATATGC
GGTAGACCAGGCTCAGTGCACCCAACGTAAGCATTCATAGAAGAGATACGGTGGACCACA
CCTAATTCCAGTAAGAAATCGAGGGCACGGTAGACCGTAGGTGGTGCACCTGACCTACCT
TGGTTTTGTAAGCTTTTTAGTATGTCATAAGCACCAATTGGCTTATGGCTAGACCAAACT
AATTGCAAAACCTGCTTGCGTAAATCAGTTAGTCTGGAACCACGTTCTTGGCAGAGGCGA
GTCGCAGACCGGATGGCTTCATCGACACAAAGTTGATGGTCATGGGAGTGGACAGTCATA
CCCACATATTATCGAGTAATAAATTAAAAATGTCAATGTACAAATTGTAACACTTACCAG
CAGACCATCGAATCTTCAAATAGATGAGTCAATACTTTTGAATCAACCGGGATTGGAGAA
AGTTTTGTTACGCGGTGTTGTGGTAGTGTCGCATTCACTAACTTTGGAATGTCAACTGGT
TGATAACCAACAGCACTCAATCCATTAGGAATACCTGTGGCTTTCATCAGATCAATAATA
GCTTGCGCTAAGATTTGGCCTGATTGATCAATCGAAACTCCTCGTACATCAACGCCCATC
AAACTGGCGGCCAATAAATGAAGGTCTGGGTTCGCTGAAGCCGTAAATCGAAATACCGCT
GGAGCATTCAAGATAACGGACATACCATGTGGAATGATGGGTTCATTGTTATCTTTAGGA
CGTGGAAAGCCCTTTGGCACAAACTTACTAACCATCCCAGCTACTGGATAAGACATACCA
TGTGGTAAATGAACACCAGCGTTACCGAAGCCAATACCAGCATACGTTGAGGCTAACAAC
ATCTGACCGCGAGCAAAAACGTTAGTTGGATCTGAAACAGCCGAAACTAAGTTTTCAGCA
ACCATCCGTATTGCCTCGGAGGCCCATATATGGCTGATTGGATTAGCCCCTTGATAGGCT
GGACGATAGAGGGGACTTGGTGGTGCCGGTCGGTCGGTGTAAGGTAAGGCTGTCAACGAT
TCCAATGCATGGCTTAAAACATCCAGTCCAGAACAGGCCGCAACAATCGGTGGAACAGTA
CGTGTGTTTTCTGGATCGATAATGCCCAGCGTTGGCCGTAATGCTCGATCGGCAATACCA
GTTTTAGCCTTCATTTCTAATAAATCAAAGATGGCAACACCAGTCGTTTCGCTACCGGTC
CCAGCTGTAGTTGGAACTGCTATTAACGGCTTGACGGGACCAGGAACGGGTTTACCTTGT
CCAATTGGTTGATTGACATAAGTAAGTAAATCAGATGGATAGGTTGAATATAGATTGGCC
GCTTTTGCTGTGTCCATACTCGAGCCACCACCGACAGCTACAAAACCATCAAATTCTCCA
TCCTGTGCGAAATCGATAGCAGATTGAAAAGAAAGATTAGTCGGTTCAACTCGAACTTGA
TCAAAGAGAACAGGATCAATTCCTACCTGTTTGAGTGATTCCAATACTCTTGAAACTGGT
TCACTACCCGACAGATTAGGGTCGGTAAGCACCATCACGCGATCGCAATTAAGTGCTTTT
ATATCTTCCCCGATCTCTCTGGTGGCACCTATTCCAAATTTGATACGAGAGGTATCCATA
ATGAAGGCAGTTTCAGCTCTGCTTATTATTTCTTTGCCCATTTAGTTTGCTTTGCCTTAC
TCATTTTTAATTTTTTCTTTTTATGTTAAGATTAGACAGGTAAGCCTGTTACTTACCCGC
TGGATATAACCAATCTGCCATGTTAGTTAAAAGAAGTCAAGTCTCTACCACTCCATTTAG
TCGCTTGTTGAAGGCATGACCATTATTACCGGCTATGTTCTGATCAGTTTTATCACAGTT
TCTAAGGTTAATTATTTTGGAAAACTTAGTGCTGGTTTACGGCATAGAATTTGAAAATCT
GAAGATCCGTCATTTATTATTTTATTACTATTGGTTTAGCAAAANATTATATAGGTTTGT
ATCTTTCACACCCTATAAATTTGGGATTCTNCCTGTTGGGAGGTTAGAATCGATTCTGAA
AAACTGAACTCGCATGATATGAAACTGATCTACAAGAATAGTAGCTAATGTTTCTATCTT
GACAGTTACTGTTTCTTATTTTANGAAATTATTTTCTTAGTCACTGGCTGGTAATATAGA
AGTTTTTCGTTTGGGAGGGAANGTTAGCCATGAAAAGTTGGTTCAAACGTCTAGTTGGTA
ATACTTCTTGCGAAGTCCACTTTGAAGATGGCCCCACTGTAGCTGTAAATTCTGGAACAA
CTATCATGGATGCTAGTAAGCAAGCGAAAGTGGATATAGATAGCTTTTGTGGCGAGAATC
TCTCTTGTAGTACTTGTAAGGTAATAATTGTAGATGGAGCTAAATGTCTCAGTAAAGCTT
CTGCTGAAGAACAGGNATTGTTAGGCCAANCCATGGTGAAAAAAAACTATCGTCTATCTT
GCCAAGCTAAGGTTGATGGTGTAGTACACGTTAAAGTCCCCGAATATTTCTAGGAAAATA
TAGAAATGATAAACGCGAAACTCAATTCTTCCATAATTTTTGCTCGATTGGTGTCGGGCT
TGATCATAATGGTTTATTGCTTTGGTCATATGATCAACCATTCTCTAGGTATTATCTCAG
TAGAAAGTATGGATAAGTTTTTAGAGTATTTTATGATATTTTGGCGAGCGCCAGTTATCT
ACTATCTAATGCCCATATCTATTCTAATTCATGCTTTAGCAGCTTTGTTTACCTTCCTTC
ATCGAAGATCCATGCGTGGTCTTACTAGAGCTGAAATCACACAGTTTGTTCTCGGTCTGT
TACTTCCTCTTTTGCTGTTTATGCACATCTCCTATGGTCGTGTTACTTATGATATGACTG
GCCGATTGGGATACTACACTTACTTTTTTGATTCAATAGAAAAAGAAAATCAGTTTACTT
TTTTCTTCATTTTTTATGCAATAATGCTGGCAATGGTGTGGGTGCACGGTTGTCTAGGTA
TACATCGATGGTTATCCCTTAAGTCTTGGTACAACCGTTTATGGCTGTTTTTTTACACTT
TAGCCATAATGCCTTATGTTACATCGATGATTGGTGTAGCTGTTGGATATCGAGAGGCTG
TACTTAGNAAATTCGATTCTAGNTGGATGGAGATGGTTGCTGAAAAAACTCCGTGGCTAA
ATTCGGCCGGATTACCAATGAGTCCCGACCAGATGAAGAAAATTTCCGANGATGCAGTNA
TGCCNGTTTACTTTAAATTTACAATGGCATTTATCCTTTCTGTAATCATTGGTGTGATTC
TAAGATTTATATGGTTGCAAATAGAAAAACGTCAATCCAATATTGAGGTCAGTTTCAGCG
GCGGGGAGAAAGTCAGAGTTTCTCCTGGAAGTACTATCCTTGAAGCAAGTCGTTTAGCTG
GTATTTCACATGCCGCTATTTGCGGCGGAAATGGCCGATGTTCAACTTGCCGAACACGTA
TCTTGAGTGATCCTGACCTCCTGATTCCGCCAGCCTCAGAAGAATCAAAAGTTCTCCACA
GGATTAGTGCTGCGCCCAATATTCGTCTAGCTTGCCAAGTAAAACTTCATCAGGATATAC
AGGTTCATCCGTTGCTTAAGCAAGCTAACCCGTCTGACGGACACCAACGCCCCACATATG
CTGATGGGGAAGAAGTTGATGTAACTCTGTTGTTTGCTGATCTTCGAGGCTTTACCCAAA
TGGCTAATCAACGACTTCCATTTGATGTTGTTTTCATTTTAAACCAGTACTTTGAGCTAA
TGGGTGAGGCCATCGAAACCTCAGGTGGTTACCTAGACAAATTCATTGGGGATGGAATTA
TGGCTATTTTTGGTATGCATAGTGGCTCAGAAATTGGAGCTAAACAGGCTATTGGTGCTG
CCATTAAAATGGGACAACAGTTAGAAGTNCTGAACTCTCGTTTGGAAGATGAGCTTGATA
GACCTTTAGAAATTGGTATTGGACTACATCGTGGCAATGCCATCGTGGGAAACATGGGGT
ATGGAGATNCAATGGCTGTTACTGCTATAGGGGACACTGTCAACGTGGCTTCACGTCTGG
AAGGTGCCTGTAAGACCCTTGGTGTTCAGTTAGTCGTATCGGAAGAAGTTCTTCAAGCCG
CTAGTGTCGAGTTTCCTGATGTAATCCAAAAAGACGTGGAAGTACGTGGTAGTGCAAAAC
CTATATCTGTTTTTCCTGTTGGTAATGCATCAACTCTGAAACCAGTGGTTGTAGGAGCCT
AACTCTATAATTCTATTATTATCACATTTTGTATTCCGGCTAAATAATTTCTTTCCACCT
TACTCTTATTGGTCTTAGAGTGAGTGGCATTTTGCTAAGGTAAAATGAGATCTTTAGCTG
CAGGCTCGTCTGAAACTTACTATATTATGGGGAAATAATATGATACAAACTAAGGTTCTA
CTGATGTCGATTTCGATAGGCCAACAATTGTTGTAAGCAAAGCCTTATAAGGTCATAATT
TACTGACCTCAAACGGTTGAGGATAGTGTTTACGGTCAGAAAGAGATTATCTTCGCTTGA
CTATTCTTCGTATAAGGTTACAGGAGGTTAAATTGAGAGTTTTGAATGTTATTTTGTTAT
TGCTTGTAGCAGTGACTGTTGTTCCGGCTCAAGGAACTCGAATGGATACCCTTGTAGTCA
TAGACGATAAAGCTAGTATAGAAGATATATTGCAGAAGATAACTGTAGGTGATGGCCTAG
GGGTGTTAGAGGAAAAAGATGTCTACAAAGAAGATAACGATCGTAAGGCGGCTCTTCGTA
TTAATGTCAAGGGTGGGGATGGTCAAAGTTTTAATCCTAAGATGCCGGATTGGAATTTAC
AAATTGATAGAAAACCAATTGAAGAGAATCAATTTCGCTATATTACTTTCGCTTGGAAAG
ATATAGGAGGAGATGGGATCCAACTCCAACTTCATACTAATGAAAATAACTGGGGTCATC
GATATCATGCAGGGGTTAACTTAAGAAATTGGAATCCTTCCATCCAAGTTAGTGAAAAAG
CTCCCGAAAAATGGGAAGTCCATACTCGCGATTTGATCGAAGATTGGAAGGATTTAGCGG
GAGGTGGTCAAATAATCACAGGTATAGCTTTTACTGCTTGGGATGGAAAAGCTGGGTTGT
TTGACCATGTAGCTTTTCATCAAACTCCAGAAGATCCACTAGCGCCACAGGCTGTTGATG
CCGAGACTAAGTTAACTGTTAAATGGGCCGAAATCAAGTACTAAAGGTCCTTCTCTCGAA
TCAAGACCAATTTTCAGCCTCGCTTCAAAATTCTTTTCTCGGAGGGAATGTTAGGCGAGG
CATTTTTATGTCTTCTCCTGAATAAGATGAGTAGTAATCCTCAGCCAAAAAAAATCGTCA
TTTTGAGTGATGGTAAGCCTGGGCACTACAACCAATCTTTAGGGATTATGGACCAATTGT
CCGACGATGAATATCAGTTAGTTGAAATCAATTTTCGAAGCAAATGGCATGACAACATAC
TAAGAATCTTCCTCTCATTGTTTCCTGGTGGCAAACTTACGGACAAAGTGATCTGGTCAA
TCTTGTTCTTCAGTTTGACCGAAGAAACAATATCTAAACTGAAAAATATACAATCCGTAG
ATTTGATATTGTCAACAGGTTCGTCTGTTGCTGCCGTTAACCTATTGCTTGGACAGTTGT
TGGATGCTAAAACGGTAACTTGTCGTCCGCCGTCGCCGGTTGGTACTAGACAATTCGACT
TGGCTATTCTCCCACGCTTGTACTGGCGACAACCTGAACGAATAAATGTGTGTCGAACTT
TAGGCGTGCCGAATCGAATTAACCCTGAACGTCTAGAGCATTTTCGACCGTTAAGTCAAA
AGGTCTCATCTTCTCAACGATCGAAAATTGGCTTATTGATTGGTGGAAACTCTCCACTTC
ATAATATGTCCAAGAAAGTTGCAACCCGCTGGATAGATTTTTTAATACAACTCGTAAAAA
GTCGTAAATGGCAAGTTCTGCTTAGCACCTCACGTCGAACACCAAAGGTGATAGAAGAAT
ACATTGCTGATATTGTTAAGGATCGTAATGATGACTTCCCAATAAATCTCTTTTCTCATC
AAACCCCTAGTTCATCTCAATTCAAATTTGAACATATTCTAGCTAATTCTGATCTTCTAC
TGGTAACTGAAGATAGTTTTTCTATGGTTTGTGAAGCTTGCAGCAGTGGTAAACCAGTAG
TAATTCTAGAAGTTGAACGTACTCAGCCCAATTGGCGTTATCGTCAGTGGGATACTATTT
ACCAGGAATTAACTGCCAGACAAATAGCTGAATGGGAAACGGATCAACTTACTAATCAAG
TCAACGGAATAGTGATGGCCGAAAAACCAGCGATAAAAGCACCATGTTTGAGAGACGCAG
AAATTGCCGCTCGTTCCATCAACCAATTGCTAGAATGAGTAGATTAGGACCGACGGCGAC
TGCTGGGCCGACGACATAGATCATATACTAACTCTTCCAAAATTTGCTCCGCTGGTAAAG
TACTGCTTTTTAGATCGATGTCTGTTTGCAGAACGACGGCTAGAGAATTTTCTAGTTCAT
TTTGATCGAAAAAGCGTAGTGCTTGAACAATCTTATAGGCTGCGTAGGGGTTCTGTTTGA
GAAGGTTAAGTTGTGCGTTGTCAGGCAAACGGTGGCTAACTTTCTCAGCTAATGGACGGA
ATATCCTCTGGTTAAACATTTGGTAATTCGATCGACCAGCATCTTCTTGCAGTAATCTTT
CTTCTACTAAAAGACGTGCTTGAAGTAATAATCGTACTTGACGCGCTATCAGTGCATTGA
CCTTGATTGGTGCTTCCCCGCTTCTTATTAATCGATGTAAACTCAGCAACGCTTGAGAGA
CATTCTTTCGTCCAATAGCATCTGTTAAAGAAAAAATACTCTCGTTAATTGTTTCTGCTA
TCAAGCCACGAATGTCTTTTTCTTCGATTCGTTTCTTTTCACCAATATAAGCAATAGCCT
TTTCGAGTTCTTGAAAGACTCGATGAGCATCCTGGCCGACTCGTTGTCTTATTATATTAT
AAGTACCAAAACTAATTTGTTTGTCAGCCTGTTTCAATCGTTCAACTACTCGTTGAAACA
AAGGGTCGTTTTGAGTCGGACGGTCATTAATTGAGAATTCAAGGTGTTTTCCTTGTCGAC
TAATTTCTTTTACTATTCGACTGCGAGCATCAACTTTATGCCGACAAGCTAAGATTAGAA
CGCTTGACTCTGGCAATTTTTCAGACAACCAAGAACAAAATTGCTCTGAAGGACTTAAAT
CAGAAAATTCTTCTACTATCTCAGTTTGTACCGGACTAAGTTCGGCTGGCTGACCAGTAA
ACAAAGGGCTATCTGTCTGCTGATTTTCATCTTCGGCTGTCTCTGGGTTTGGTATATCTG
TAGTTGAGTTTTCCGATTTGCCGCTTGAACTAGTAGATAAGAACGTAGGCTCATTAACTA
AAACTACTCTGCGATCGGCCATTGTAGGGTAGACTTCAACTGCGCTTAGGATTTCTCTTA
AATCAGCTTGTGTACCATCGAATACATCAAAATTAAAGTCGCGCGTAGTTGGCTCCAATA
GGTGTTCCACAAGTTGTTTAACTGTTTCTGCTACCAAGAATGTTTCTTCACCAGATATCA
GATAAATCGGCGCAATATTACCTGATTTTATGTCTTGATCAAGATTTAAGGGCTGAACAG
TATTTTGCCGCACAATTAACCTGAATTGAATTCAAAAAGTTATGGAAGATATGGGGTATA
TTTGTTCTATGACTATTAGGCTAGAGAACTAATGTCGATATCTAGTAATTTATCAATGAT
ATCCACACTAGTAATACCGTCAGCTTCGGCATTAAAGTTAGTCAACACCCGGTGACGTAG
AACAGGTTTAGCCACTGCTTTCACATCCTCAAAACTGGCGTTCGGTCGACCTGATAGAAC
GGCTTTAGCTTTGGCCGCCAAAATTAGGTATTGAGAAGCTCTTGGCCCTGCCCCCCAGCT
GACCCAATCCTTGACGAACTGTGGGGTAGCTTCATTTTCTGGCCGAGTATTACGGCTTAA
TGCTACAGCATAATCAACAATTTTTTCTGCTACTGGCACCTTTCGGACCAACTGCTGTAG
TTCTAGAATCTCCGGACCTGTTAAAACGTGATTAAAGCTGGCTGCGTAGGCAGAAGTAGT
CGACATGACGATCTGTTTTTCTTCAGCTTTGTCAGGATAGCCAATATGAATGTTGAACAT
AAACCGGTCTAACTGGGCTTCCGGTAAGGGATAAGTACCTTCTTGCTCAATCGGATTTTG
AGTTGCCAGCACAAAAAAGGGTTCCGGCAGAGAATATGTCTGTCCCCCTGCGGTAACATG
GTGTTCCTGCATGGCTTGAAGTAGTGCTGCCTGTGTTTTGGGGGGGGTTCGATTGATTTC
GTCAGCTAGAACAATATTNGAAAATACAGGCCCCTGAATAAAACGGAAAGAACGATCACC
CGTCGAGGTGTCGTCTTGAATAATATCAGTACCAGTAATATCTGCTGGCATCAAATCAGG
AGTGAACTGGATACGATTGAACTGTAGATCCAAAATCTGAGCAATAGTACGAATCAAAAG
AGTTTTCGCTAATCCCGGAACTCCAACTAATAAGCAATGGCCTCCGGAGAAAAGTGTAAT
TAACAACTCATCGATCACTTGCTTTTGCCCCACGATCTGTTTTTCTAACTCTAACAAAAT
AGCAGATCGTGCAGTTTCCAATCGCTCCATTTGCTGAACATCAGATAATCCATTTCCCAA
ATCCGTTGCGGGAGAAAATTTAATGACATTTTTAATTTCAGTTTTTGTCACTGTTTAATT
CCTAGTTTCGTCAACAAAAAGCCAAATATATTCTTACGAATGAAGTATTTCTTAATGGTT
ACTTACCCACGTCTGTAGACCTAGAAAGTCGAAGGTGAAATCCAAAATAGTCACACCGGA
TTCAACCAAACTTCGACGAACCTGATGTTCTTTATCTGGCTGGCAATAAAANAATAAACA
TCCACCACCACCAGCACCACAAGCTTTACCACCGATCGCACCGTTAGCCATTGCCACCTC
GAATAAAGACTCAATTTCGTCGTTGGTAACAGAACTATGAAGCCGTTTTTGATTCTTCCA
GTTTTCTGATAATAACTCACCAAAAGTTGTCAAATCACCATTCATCAATGCTGATTTAAC
TTGCTTAGCAATAGACCGTAGGTTACTTAGTGCATCAAGAGTTTCAGGTGCTTCAGCTTG
ATAGGACTCGGTGACATTTTGGTGTATATTGCCCGAAAGTCTCGATTTACCAGTATAACA
AAGAAGAAGGTTCTTTTCTAGCTCGTGTTGAACATCCTGTGTCAATTTGAGCTGAGCAGT
TTTGACCATTTCTCCTCGAAATTCCATATAATTAATACCACCGATTGCACTNGCATAGTG
ATCCTGTTTCCCACCTAATATTTGTAGTTCTTGCCGTTCAATCTGACTAGCTAGTTCCGC
TATCTCAAAGGGAAGATATGTATTCTGTTGGTGGCGTGCTAGCGCCGAAATCAAGGCAAC
TCCCATTGCTGCAGAAGTACCAAGACCACTACCGGGAGGAGCAATCGACTGAGAGATTAG
GTCAAAACCTCCACTAGGAACTGACATACGTCTAACAGCGGCCTTAACCAAGTCAATACT
GCCGTCATATTCCAATTCCCGAATATCTTCGGCTTCGATAAAAGTATCAAAGTCAGCAGA
ATAAATTCGGATGCCTTTATCAATATTTTTACTATTTACACCCAGCACAGTTTGTTTTCG
TGTGAGCATGGCAAAAGAATAGATCTGGATGCTAGCATTAACCACTGAGCCAACTTCAGA
CTCAGCAAAAAGGGCGACATCTGTCCAACCGCCAGCAAAATCAATACGGACCGGTGCACG
AGATCGAATCAAAGAATAAACCTACTAATTGATGAGAATATCTAGAAGAAATAGAAGGAG
AGAAAAGCAGGAGGGGAAAGTACTCCCCCCCGTAGCGACGTAAACAATATAAATTAGCTA
GCTAATTTACACCGTCTTTGAGCTTTTTTCCAGCCCGGAAGGAAGGAACGTTTTTAGCTG
GAATCTGAAGTTCAGCACCCGTTTTGGGATTACGACCAGTCCGAGCCTGACGTTGTTTTA
CTTCAAAAGTTCCAAACCCTACAATCCCTACGGAATCGCCACTTGCCAAAGCGTCTGTAA
TTGTATCACATACAGCATCGAGAGCCGATCCAGCATCTTTTCGACTGAGTTCTGCTTGTT
CCGCTACCGCATTCACAATATCTTGTTTTGTTAGTCTCTGGTTCGCCATTTTAACACCTC
AACAGAATAAAAATCCGAGACAATCGTCAGAAAGTTCCANTATATCTAGATTTAAACTAA
AATCTGAGCCCCATTATACAATAGCCTATAAAAGCTGTCAAGCGGAAAGGTTAAATAAAC
TCAGTTATACTGGACATTTTACCGAATTGACCTGCACCTTCCTGANGCTGATTTAAAGTG
AANTTAGAAGGTTAGACATTATCAACCTAAGGCCAAATACCAATNTCTTTATAGTATTTG
ATTGCCCCTTCATGAAATGATATACCCGTATTTTTGACTACATTTTTCGGATTTATAGCT
TTACCAACTGGGTGTTTTTCCGCCACATCCATTCGGTGTTCATACAGAGATTTAGTAAAC
TGATACACAATCGAGTCATCAACATTGATTGAGGTGATCAGATGCATTGAGCCGACATTC
ATACTACTAAAATCTAGATCTTGGTTTTTATAGGTATCGGCAGGGATAGTCGCAGGCATG
AAAAAAGCATAGTCTTGAAAAAGTTGTTTAGTCGCAGAAATGTCGAAGGGAACAAACTTG
ACTGAGTGACTTGAAGCTACACGAACAACAGCGGGGTTAGGAACAGCCCCACCAAGGAAA
GCAACCTGAGCAGAATTATCCGTCAACATATCGACTGAAGCGTTATAGTTACCATATACC
GGTTTGAAATCGTTGTATGTTAAGCCATGTGCTTCAAATATAGGTCGTAGAAAATATCCG
AACCCNGCCCCTTCGGGGCCAACTGTAACNCGTTTCCCTTTCAAGTCAGCCATCGAATTA
ATTTGACTTGATTTTTTTGTGACAAACAAGCCAACATTTGGAGCCAATGTCATTACTGAC
TGAACATCATAGGGTTTTTCCCAGTNGCCTTCGCCACGAACAGCAAAATACGAGATTGCA
GCNTTGGCTATAGCAAAATCGATATCTCCTTTACCTAAGAGCCGGATATTTTCTTGAGTT
CCTTTCGTAGATTCCGCCGAGACAGTGGATGCTAGATAGTTATCTGCCACATCAGCAATG
GCACTTCCAACAACGAAAAAGGTCCCACCGGGAGGCGCGGTTCCAATTGTCAAAAATTTA
GGCATACTTGTTTGTTTTTTTGTCATTTGGCCTGACTCTGGACTACTGGAGTTTTCAGGA
TCAGATTTTCCACATCCAAACCAAAATATTAATAAAACGAGCGCAATTTTTGTGATACGA
AAATGGATAGTATTGATCAAGTCTAAGCTCTCCTTGAGAAAATTATGAGCCTAGTCGGCT
GATAATTTCTGTTTGTGGGTGAACAAATTCAGCGGCAGGATTTTCAATTCGGCCNTAGGC
ATTCCAGATTTTGAAACCCAATAGGGCAAGCAAATCATTAGTAGCACTCTGCAGTATAGA
TGGGTGAGTACCAATACAGTAATTTTCTTGAGGCCGAAATTGTGGGGCACAAAAAGTGGT
TAGAATAGCGCNTCGGTCATTATCACTAGTATTTGGCCCTGTACCATGCCAAGTACGACC
ATCTAAAATAAGGGCTGTTCCAGACGGTGCTTCTGCTATAGCTGTTTGGGTGGAATCAGG
CGGTTGTTTACCTGATAAGTGGCTACCCGGAACAATATGGGTTCCCCCATTTTCTTCTGT
AAATGCGTCTAACATCCATAGTACGTTAACTGCTACACAAGGAGATATCATGGTTGTTGG
GACTTCATCTGAATCAAATCGATCGCGAGTCATTGAACCGACTGGTAAAGGTTGACGTTC
TCTACGAGTTGGTGCAGGCATCCACCATTGATCAGTATGTAAACGCATAGCAACACTACC
CGGCTTGACAATATTAGCGCTATGACTGGATAGTAAATAAGCGTCCCCTAATAATTGATC
CATAAGAGCTCGAATGATCGGATGAGCTAGCATATCGACGGATATCTGGCCTTTGTTGAC
TAACATCCAGACCCTTTGATTACGACCTCCACCAGTTGAGGTGAATGCTTCTGGACGAAG
TGTTCCATCCACATTCCGAAAATCACCCCAATTCTGGTCAGGGCCACCGTCTTCGAATGC
TAAGCCTTGTTCTTTTTCAGCGATGGCTTGCTGTGTCAGCCTATGCTTCAGAGATGAGAT
ACTAGTAGCATCCAGAGCNTCGGCTATAAAGCAATACCCGTGTTGACTGATGTCAGATTG
TGCCTTATTCAGATCAGTTGTGGGTTGTGGATGAGATACTGNCATATCGGATTAGTTGTN
CGTTTTGTTCATTCGTCGATGATCGGTGAAACGACGGGATTTCAATTCGTAACGAGGTAA
AGACCCNGTAGCAACAGTAATAACTTTTGCTCGTAAACCAAACCTCTCTCGGAAGGCTGA
TTGTAACTGTTTGGCGGTTGGATCGGAACCTTCAATCTGAACTTCAATCTCATCCAATAA
TTGTTTTTGATGTACAAAAACTGAAAATTCATCAATGTCGGAAAAAGAACGAACCAGATT
CTCAATAGCGCTTGGATAGAGATTAACCCCACGTACGATCATTAAATCGTCAATCCGCCC
AATAATACCACCGTCTATACGAGGCGAAATTCGACCACAAGAACAAGGGGACGGGTTTAA
ACGAACGTAATCACTAGTTCGGTAACGAATAACTGGACTCCCAACACGACCTAAGTTAGT
GATAACCAATTCCCCCTCTTTCTTATTGTTTTCCATCGTTTCAGGATCAATGATTTCAAA
AATGAACTGCTCTTGATTAAGATGGACTCCATCTTGGGCTTCGCACATAAAACCCCAAGC
ACCAACTTCNGTTGCTCCTGTATGATCATAGCAAACAGCGCCCCANGCTTCGGCAATTCG
CTGACTNGTTGCGGGTAAACTTGCACCAGGTTCACCNGCATGGATAGTAACTTGAACATC
AGAATCAACAATGTTAATGTTCTCAGAATGAGCTATTTCTGCTAGGTGTAANGCATAAGT
TGGTGTACAGACCAAAACCGTAATTCGGTTGGCTATTATGGCCCGTAGTCGTTGCAGCGA
GGTCATTCCTCCACCGGGAATACCTAAAGCCCCTAATTGTCTGGCACCTTCGAAAGCACT
CCAAAAACCAATAAAGGGGCCGAAAGAGAAGGCAAAAAAAATTCGATCCTTTGCTGATAC
ACCAGCGGCCTCGTATACATCCTTCCAGCATTTCCCCCACCAATTCCAACTATCAGTATC
ATCAAGCCAGCGAAGAGGCTGACCTGTTGTACCCGAAGTTTGGTGAATACGAGTGTAGTG
TGATTCGGAAAATGTTAGATTAGTACCGTAAGGTGGGTAACTGATTTGATCAGCTACCAA
TTCATCTTTTGTNCTCAGTGGTAGTTGACAATAGTCTTCCCAGAACTTGATTTGTTGAGC
AGAATCAATTCCACTAGCACCAAACTTTTTTTTGTAAAACTCGTTTTTTTCTAGAATTGT
CCCTAGCGCAGATTGAAATCGATCTTTTTGGCCAAAGTCATTCACTACCACAATACTATT
CCGCTCATTGACTCAGNTCCAAGCAAACGATTTCATCCATACTTCTTAGATAAAGNTTAC
CATTAGCTAGTGTTGGCATCGTCCAACAACGTCCACTCAAGACTTTGGCTGTAGCTTTTC
CTTTGAAATCTTTCGGATTTGCGGCTCCAATAGTTAACTTACCCTTATCTGATAGAATAA
TCAGCTGATCTTGGGCCAAAATTAAGGTCCCTTTACCATATCCACGCTTTCGCCAAGCCA
ACTCGCCAGAATTCGCGTGAATACATTTCAAGATCGAATTATCGAAGCCGTAGAGGTAAT
CGTCAAGTGCGACCACAGTCGCAAAATGATTTTTCATTTCTTTGTTGCGCCAAATTTCTT
TCACTGAAAATTTGTTGCTCGTAGAGGCATGCACCTGTACAACAGCAGCACCGGTATCAT
AACCTGAGGAAATAAAGAAACGATTATCAGATATGACAACAGGTGTTGCCGCATTNACCT
GATAGGAAGTTTCCCAGTCATATTTCCAGTATTCCTGTCCGTCCTTGGGATTTAGAGACA
CTAGGCCACTAGCTGTAAAAAGGATTGCTTGTTTGGTATTGCTATTATTGATGACAATGG
GGGATGAGTATCCGAGTTGATAGTTTGAAGACTGCCAAAGCACATCGCCATTAATTTTAT
TGAAAGCAACAACAGAATTTTTCCCGCCAACCTCTGTAATCAATTGGTCACCGTCAATAA
CAGGGGACATACTGTATCCCCAAGTTGGCCTCTTACTACCAAAATCTTCTNTCATACTAA
CTGACCAGACCTGATCACCATTTGCACTATTGAGTGCNAATAGTCGACCATCAACGGCTG
AAACAACATATAGCAGATCGCCATCGANCACTGGTGTGGAACGCGGTCCATTACCACCCA
TTTTTTCCTCGTAAAAAGCACCTGATCTGACCCGCCAAATTTCATCACCAGTCCCAGTCT
CCAAGCAGACTACGAATTCGTCAGTACCGTCGGTATCCATTGTATAGGCTCGTCCGTTGN
CCACTGAAATAGCGGAGAACCCTTCTCCAATTGTTTTGCGCCAAACTTCTTTTGGCTTTT
TGCCCGACCAGGCCGAAATTGATTCTGACGAAATCCCATCACGGTTTGGGCCACGCCACT
GAGGCCAATCGTCGGCTAAGGTTTCCACCGAACTGAACAGTATCAGGTAGCCAAACAATA
AATAACAAAAGCAGATTTTTATCTGCTTTTTACTTTCTAGTACGTTNTTGTTAGGTATAA
CGAGCATTTTGATATTTCTCAGCATAAAATTCAGGTAGTAGTTGATCGACGCGTAACAAA
CCTTGTACAGTTAATGTTACGCTATCTTTATTGAAGTTGAGCAATCCTTCTTTTTGTAAT
TTTCGGTAGGGCTGAGCAAATTTTTCTAAAATGTCAACCCCAAACTTTTTCCGAAAGTAG
CCCACTTCGATCTGGCCTAATTTCAGTTGTAGGATCATCTCGCGAGTCATCTTCTCTTCT
GCGCTAATTTTGAAAGCGCGGTTCAATGGTAATCTGCCGGCTTCCAAAGAATCCAAATAT
CCTTTCCAATGGGTCTGATTCTGAAAATGAATCCCATTNAAGTGNGAAAAAGACGCTACA
CCAGCACCTATCATATCGCTACTATGCCAAAGCGCATCTCGGTAGATAAATTGATTTGGC
CTGTCTTTTTTTACCATTGTATAAGCACTTGAAACTTCAAAACCAGCACCAATTAATTGT
TCTATGGCGTACTGGTGCCACTCACGTTTGGTTTGCCAATCAGCTACGTAGAGACTTGTA
CCATCTTTATCCAAGATTTGTTTGGAATAAACTGTATTGAATGGTAGCTCCATTTGATAG
ATAGTGATACTATCTGGGTTAAGTTCGATTGCTTTTTGAACTGTCTCTTNCCAAGTTTCT
NGGACTTCACCTACCATTCCTGCGATTAAATCTATATTGACTTGATCAAACTCTAGTTGG
TGAACCCAGGGCATAATTCGATAGATTTCCTTAGTTACATGTGCACGCCCATTTTCTCGC
AAAACTGCATCATTTAGGTTCTCCACACCTATGCTTAGCCGAGTTACACCGACTTCACGT
ATTGTCTCTAATTTACTTTGTGTTAATGTTCCTGGTTCACATTCAAAGGCTACCTCTAAA
GCTTTATCCCACGGCATTGCGGCCGTTACNCGGGTTACCAGATTTTTGAGAAACTTACTA
CTAATGAAGGAAGGTGTTCCACCTCCGAAATAAATGAAATGTAAATCTCGCTCAGCAATT
GCTGGCATATCAGCATAAAGTTCAACTTCTTTTGACAACAAATCTAAGTAGCGTTCAATT
TCGTGACTATTTTTATCGGTATAGACCCGAAAATAACAGAATTTGCACCGCTTCCGACAA
AATGGAATATGAAGATACAATCCTAAGTTGTCTTGGGCACTAGAAGTTTGCTGTAACGTT
TGCTGAACTTCAGCAATATTATCTTCTGACCAGAAAGAATAAGGTGGATAATTGGAAACA
AATACACTACCAACTTCAGTTTGAGGGGTATCAGTTCGGGTAGTTGCCGGTTCAACCTTA
ATTTTTTCAGGACTGGAAAGAGTCTCTTTTTTCATTGTACTTGTAACCTATTCATTTTTC
AGATTTACCTGCACCTACGCTGGGTGATCCAAAACAGTATACTGTACCATTAGTATCACC
AATAACCAATCGTTCGGCTGCGATTGCTGGACCTGCTACTATTGGGAAACCAATTTCGAA
AAACCAATTTTGTTTTCCGTTTTCAATATCTATTGCATATAGATTGCCAGCAGTCGTAGC
AAATAAAACGATATTGTTGGCAATTACTGGAGAAGCTTCGATTCTAGACTTAGTACTAAT
CCTCCATTGCTCATGCCCAGTCATCGGATCAAATGCATAAACATTTTTATCTTTACTTGC
CATAATAACTGTTGTGTCCGTTACGGCAGCTGAAGCAAAGATTGGGAACTGAGACTTTGT
ATTCTCATATTTCCAAACGGTTTGTGCAGTCTTCAGGTCAGCACAAAAAAAGCGACCACT
ATAGGTTCCTACGAACACAAGATCACCCAAAATCGCGGGACTGGCAACTATATAATCACC
TAGTGGTAGCTGTTGGCTCTGTTTGCCTGTTTCTAGATCGATTAATCTCAGATAGCTATC
ACAACCAGTAACTGTGGCTTGATGGTTTACTATAGCTGGCGTACCATTGATATAACCCTC
AGTTTCGTATTTCCAGACAAGTTCTCCACTATCCTGCTTGAGGCAATAGAGGTACTGATC
GTAGCTACCAAAGACGACCAATTTTTGATCAAAGTTAGCTGCCGAAATTATACCTGCCTC
AGTTTCGAACGTCCACCGTTGTTGACCGGTTAACCCATCGACAGCATGAAAAACGCCCGA
TTCATCACCAAAATAAACAACACCAGCCGCAACCGATGGAGAAGACTTTATTACGTCTGT
CGCCGAATATTGCCAACGCTTTTGACCGGTTTCCATTTCCAGTGCGTACAGGTTACCATC
GAGTGAAGTAATAAAAACTGTGCCTGCAAAAATTGCTGGTGTGGATTCGATAGCTTCATC
AGCTTGGAAAACCCACAGAGGCTCCATTACTGTAGGTAAACGGGTGTCGGCTACACCAGT
CAACCGAGAATTACCACGCAGAATTGGCCATTCATCAGACTGTGTTACTAAAACACAGAA
GAAAAATAGCATCGAGGACAAGCTTTTTAGCTTTATTATTATCAATTTGGTTTTAGTAAT
CACCGCTTTAGTAAGCCCGCTCATAAAGTTGTACCAAAACTTTATCTGTCAACAGAACTG
GATTAAAATTTCCTGTCCATTGTTCAGATGCCGAGATCGCCAAGTCATTTATTCCAGACC
GAGGAATTCCAGTATCTCGTAATCTACTCGGCAGATTAGCTACAGACTGGAAATGACGAA
TACTACTAGCTAAATCAGTTGATAATTGTTGATAAAGATTCCCAACTTTTTTACTATTAA
GTTCTATCACATGAGGCAGCATCAAACTAACAGCGAGACCATGTGTGATTTGGTAGTTAG
CGGTCAGAGGATTGGCACAAGCATGTGCTGCACCCAACATTGAACATTCGATCGCCATGC
CTGCGAGGTTTGCACCTAAGAGCATCTGCCCCCTCACATCTGAATCTGAATTTGGTTGCA
ATGCTAATTCGAAATTTTGAGACAGCATTTGCCATGCTGATTTAGCAAACAATCGGGACA
TAGAGTTGCCTTTGGTACTAACATAACTTTCAATAGCGTGTGAGATAGCATCAAAACCTG
TTAAGGCCGATACTTGAGCCGGCATAGTCTCAGTTAGTACTGGGTCTAAAATAACAGCTC
GAAAGCGAGCTTTTCTATCTCCACATGCCATTTTAATATGGGTGTCTACTTGAGAAATGA
GGGCATAAGACTGTGCTTCACTACCAGTTCCAGCAGTGGTAGGTATACCAATCGACGGTA
ACATTGGCTGGGTGGCTTTCCCAAATCCCCAGTAATCTTCCATTGTACCACCATTGGTTA
GGAGAAAATTTACGCCTTTGGCACAATCCATCGCACTTCCCCCACCTAACCCTACAATCA
GACCAATATTTCCGATTTTATGAGCCAAGTTAGTAGCATTCTGTACATCTTTCGTTGTTG
GGTTAGGCGCCACTTCTTGAAAGATATGCGTATCAATATCCATAGATTTAAGTGCATCAA
TCGCCCTATCTAATATACCTGCTTTGGCAACACCCTGATCTGTTATTAATAGAACCTTAC
TGGGATGTGCTAATTCTTTAGTAAGCTGGCCCAGTTGATCTATTTGGTTTGGACCAAAAA
CAAGACGGATACTAGGTTGAAAATCGAAGGTCTCCATAATTCCCATATTAGTTATTATCT
TTCCACTCCAGTATTTTAAGGACACACATCGATGTTGTCAATTACTCAACCGAATCATTC
AGTTGATAAAAGAACACTTAATTCTTCTGATACATTTGGTATACTTATTTATTCACCAAC
TGGAAAGGTAAAAATGAATCTTGCACAATCTATTAAAACTGTCTCAGAATTAAAAGGCCA
GTTTACCCTTCGTTCAGGTATGGTTAGCAATACCTATTTTGACAAGTATCAATTCGAGTC
TGACCCTAAGCTATTAAAACAAATCGCTGAGGCGATGAGTGTACTCATCCCCAGTAACAC
AGATATTCTTTGTGGCCTAGAAATGGGAGGAATTCCAATAGTAACCATGCTAAGTCAAAT
AAGTGGCCTCCCATCAGCTTTTATTCGAAAAGCAGCAAAAAGTTATGGTACCTGTCGTTA
TGCAGAAGGTCCAAATTTGGCAAACCGACNACTACTTATTGTCGAAGATGTTGTTTCTAG
TGGTGGTGCGATTATTGAAGCGACCAGCAAGATGAAAGCTGATGGTTTATATGTTGAATC
TGCTATTTGTGTTATTGATCGTCAAACTGGTGGTAGTGAAAAGTTAGCTGAACATGGTAT
CGAGTTGAAAGCACTACTCACCGCAGATCAGCTAACTTGAGGGTAGAGGATAATTCAGAC
CTAAAATTTTTCATATTCAATTTGGACCTGACCGTCTAAATTTTGAAAAAGGGTTATGCT
TGCCAATCCTTACTGAATCCAATCTACTCCGTTCTTTCGACGGCCCTGTGTGCAATATCT
GTTCGGTAATGGGCTTGGTCAAAGTGTATTTTGCTTATTCCCTGATAGGCACGATCAATG
GCTAATTGTATACTNCTCCCAACAGATGTTACACCTAGTACTCGTCCACCATCCGTAAGT
AACTCTCCACTTTGATTACTGGTACCAGCATGGAAAATATTTGTGTGTTCAATANCTTTG
AATGATTCGACNCCAGTAATCTTTTTNCCTTTTTCATAACTCTTTGGGTAACCCCCCGAA
GCCATAACTACACAAACGGCGGGGTCAGGTCGTAGTTTTACTTCTGTCTGCGCCAAAGTA
CCATCAAGACAAGATTGCAAAATAGGNACCAAATCACTTTCAATTCTCGGTATTAATACT
TGGGCTTCGGGATCGCCGAGTCGACAATTGTACTCAACTACTTTCGGTCCTTGGTCAGTG
ATCATCAAGCCAACATACAGTATACCTTTGTAAATTCGGCCTTCGGCTTTCATACCCTTA
ATTGTCGGAAGAACAATNGTATCAATAACCTCTTTGTGCAAAATGTCGGTTATGACAGGA
GCCGGCGAGTATGCCCCCATACCACCGGTATTGGGCCCTTGATCGTTATCCATAGCTCTT
TTGTGATCTTGTGAAGTGGGAAGTGTTACAATATCATTACCGTCAGAGAGTACAATAAAA
GAGGCCTCTTCGCCTTCCATCCATTCTTCAATAACTACTTTTTGTCCGGCCTCACCAAAA
TTCTGCTCAACTAGTACACTTCGAATAGCTTGAATTGCATCCGAAATGGTAGGTCCAGGG
ATGGCCCCCTTACCAGCTGCTANCCCATCAGCTTTGACAAAAACTGGCTTGTCTAATTTT
TTCACATAATCGATAGCTGCTTCAGCATCAGTAAAAGTCTGGTAATCCGCCGTGGGAATA
TCGTATTTTTTCATCAGTTTCTTGGCAAAGTCTTTACTGGCCTCGATCTGAGCCGCTGAC
TGATTTGGGCCAAAAATATTAAGTTCATGTAATTCGAACAAATNTACTATTCCATTGGCT
AATGGATCTTCTGGACCNACTATAGTTAGGTCGATTCCTTCTGATTTAACAAACTCAACT
ACTTGTCTGTAACTGTCNATTTCGTTAACGAACGGNATTGAAAGGTTAATGGAGAATTCN
TCCATTCCGGGATTACCTGGCCAGCAATAAATTTGATCTACTAGCTGGCTTTGGGCAATT
TTCCATACTAAGGCATGTTCACGTCCACCTTGGCCAATGACCAATACATTCATTTACGTT
TACCTCTGAGTATCACAATTTGGGTTCGTTGAGTAAATAACAAAAAATCAGTAGTNAAAG
TACAACCTTTTTCTACCAATCATAATAGAAATCGATAGGCAAAAAGACAAAANAAACAAC
TGACCCGGAAATTATATCATATAACACAACAATAATAATGAATTTACCCATCTCTATTAG
TCAGCGATTAAAACACTATCTATGTTAAAATCAGCCACGAATAAAAATAGGAATCCTGTG
AATATTTATTTATTTGTCGCATTAGTAGCNTGGGTTAAACTAGGCATGGCTGATGAAAAC
CAAAACATTATTATTAAACACGCCGATCAACTGAGACATATTAAAGCTGAGAAAATTACT
TGGTTGAAAGACGGTGCGGAAATGGTAATAATTCGACCTTCTCTTTCATACCAAAAGGTA
ATAAGTAACCCCTTCTACATGGATAAACACGAAGTGACTGTGGCTCAGTTCAAGGTNTTT
TTGAAAGATAGCGGCTATCAATTTTCTGGCCGTCTCGAAGATGTATATCAATATTCTGAG
ACGGATCAACATCCAATGATTTACGTCTCGTGGCATGATGCTATAGCCTATTGCCAATGG
GCTGGAAAAAGGTTACCAACCGAGACTGAGTGGGAATATGCTGCACGAGGTGGATTGAAT
TCTAAGCGTTATCCTTGGGGCGACCAGTTGCCAAGTGGAAAACTTTGCAACTTTGCNGAT
AAAAAAGCTAAGTCTATTTTGCAAGAGGCAANTANCCAAACCAATTGGGCAGATACCAAG
GTAAATGACGGACATGCGTTAACAGCACCTGTTGCGAGTTACATACCGAATGGATACGGA
CTCTTTGACATGGCAGGAAACGTTTGGGAGTGGTGTCAGGACTGGTATGATAGGCAAGAA
GAAGCACGTGTACTAAAAGGTGGCAGTTGGTACAGTAAAAAGTCTGATCTTGCAATAGCC
AAACGTAACGGAAACTTCCCCATCAATATTAGTGGAGACTATGGATTCCGTTGTGTCGTT
GACACTCAACGCTGAAGACATTCTCAACCTATTTAAACCATAAAAAAATTAGAAAGGAAA
ATTTAATGTGTATCCTTTACATTGAAATTGATTCAAGTAACCAGGCCATCTTTCTTTTTA
TGGATATCACCGGCAAACATCGCCTAATATTGATCAACTTGCGCCCGCAGGTGTGATCTT
CCGAAACTTCTATGCAACTGATACGCCATGTTTTCCTAGCCGAATCGCTTTTTTGGTGGT
TGATTTGGCATCAATGCTGGTGTTGTCAATCACGGTGGCGTCTATGCTGACCTGCCAAAT
CAAGGTCAAAATCGCCAATTTCGCTCACGAAACGCTTGTCAGCATTCTTCGTCAAGTCGG
TTACCATACCGTAAGCATCAGTCCTTTTCCCAATAGGAATACAGCTTGCCAGATTTAGCA
GAGTTTTACAGAAACTTATTATACTGGTAAAGTGGATTAGAAAACGCAGATGAGATATAT
CCTCCGGCAAACTCAATAGCTACAGACCAATGGGAAAAAGGATAACTGTTTCTTCACCTC
AATTTTTGGCATCCCCCCACACCTTATGATCGCCTAACCTCATACGGCAACTCTTTTGAA
AATGAACCTATTAATAGCTGGATTACAACTGATCTAGTTAGGCCGNAAAACCAAAGTTTT
GGTCCACCTAGAGCAAACGAAGTTCCTGGCTATAATTCATAATTACTATCACGTTGAACT
ATGGGTGTTGGTCATATTCAGACAGCAGATGAAGTAAAATCTCATTTGGNNGGTTATGAT
ACTGACATTCATTATGCCGATTACTTCGTGGGCAAATTAATTCAAGATTTAAAGGATTTA
GATATTTATGATCAAACTGCCATCATTATTTACGCTGACCATAGAGGGAATCAGGGTGAG
CTGAATGTTTGGGGGGATCACCAAACTGCTGATTATATCACCAACTGAATCCCTTTAATT
GTTCNTTGGTCTGGCCTTGCCGACTCCACAGATGGNAGTAAACNAGANAGTTTACACGAG
AGTCTCNACTTGACAGCAACATTAGCCGAGTTATTGGGGACTGAGCAACCGAGTACTTGG
GATAGTCAAAGTTTTGCTGGCGAATTGTCCTAAAAAACTAGTCACGGTAGAGATTTTGTC
ATTTTGAGCCAGGGTGCTTGGAGTTNCCAGCGTAGTATCAGATAGGATCATTGGATTATG
ATTCGTACCTACCATACTGGTCTAAAGNNGTTTCCCGAGTACATGCAGTTCAATATTGAA
AATGATCCACACNAAACCATTAANCTTGCAGGAAAAAAGATCNCAATCCTANGCCATGGA
CTTCGACTGGTGGATCAGTGGATGGCTCAACAAATGAACCGCTCATTGAGAGGAGACCCA
TTCGGGGGAGTCATTCAAGAGAGAGGGGCACTACACGTTAACGAAAAACTGAGGTCCGGA
AAAATACATAGAGAGGTTAGGTACTACTAGTCATCGCCATGCTGACAATTTGGATAAATT
TAGCGGTAGACCCTTTAGAGCTGGTCTAGAAATATAGACATTTCAGGTTTGCCAAACTGT
CTGCTCCGAAGTTTCATCGTGTTGATTNTAAGCATCTANANAATCTTCACGAGGTGGGCC
AAAAATATCCAGTACTTTTACCGGACCCTCAATTACTTGGCCTGAATGTACCAGATTTTT
AGGAATCAGAAATGCATCTCCTGCTCCAACAATACGTTCCTCATTCCCGATACGAAACCT
CAACTTACCTGATAAAACCAGACCTGCCTGTTCATGTGGATGACTATGTTCTGGAATGAT
ACAATCCATTTCCATTTCTAAGAAAGAAAGCATAATTTGCTCACCTGTGACGATACGACT
TAGCGCTTGTGGNAACAATTCAATTTGTTTCAGTTGGTCAGTCAAAATAAAAGGCATGTA
TTACTCCAATCAGCTTATCTTGGTCTAATTCGAAATTGGAATGTGACATCCGAGTCTTTA
TCTGGGGTTGCCCCGTTTGTCGAATAGTAAGTACGTTCCATCNGCAACGTACTACCGTCT
CGTTTAACTAAAATTAGANTAGTCGAACGAGTACCATAATCGCTATTGGCTACAAATATG
GACGACTCGGTATCATCATCTAGTTGCTTCATANTATCCAGTAGTTGCTTTTCTTCTATG
TGCTCTTTTTTCAGCATGGATTTTAGTTGGCACTTGCCCTTAATAACCCTAAACTCATCA
GTACCTAGGATATGATTACTAAGTCCGTAAATGCCTGGTGGTAAATTGACTGCCTGAGAT
TTAGCATTAGTTAAATAAACTACTTCTAGCCGAGACAAATCGATTTGTCCCAATAGCAGA
TTGTATCCATTGTATTGATAGCCATTNTTTCGTTGCTGCGTAACAAAACTACCAACNGGA
GANATAGTCGTTAAAAAATCTTTTACTAGGTGCCCACGNGATTTTTGATCAGTTATGTGG
GATGTAAAACAACGAAGGTTAGATACTNCTGCCCAGCGACCAGTTTTATTTATTCCTAGC
CAAGTTCCGTTAGCNACTAAATCTCGCCCAGCTAGCACNTCTTTTTCGTCAGGCCAAAAA
TGGGCCGGTGCTGTTGGTCGAGCGTGATCTTCATCTCGATTTGCAAGTAAAATTAGAGGG
AAGTTTGGACTTACACTATGAGCTAGCAGAATTAGACACATACCTTGTGCTCACAGTATA
AATTTGGTGCCTGATGCTAAAAATCGTGACCAGGAGTACGTTGGAATGAGACACAACGTA
AAAAGTAAGTCATCAGTTTTGCTATTTATTCCCACGTTGATTCCAAGACACGATACCAAT
TGCCATACATNATAGATGTAATGTCTGCGGAAGAATAACCCCGACGTTCTAAAATAGCCG
TTAATTTTGGTAAATCGGCAATACTATCGACATCGGATGGGCTTTGCTCCCTGCCAAAGC
CACCATCTAGATCAGTCCCAATTGCAGCATGATAGGGATTACCTGCCAGTTGACAGACGT
GGTCAATATGGTTCGCAACTGTTTCTAACGTAATCGTTGAGTTATCTGGCTTTTTTTTGT
CCCACTCAGGATCAAGCATCCATACATCAAAAGCTGTACCGATTACTCCATCTCTCTCAA
AAATAGCTGTCAGTTGTTGATCGCTGAACTGCCTTTGGTTGGGAACGAGAGTTCGGCAAT
TACTATGGCTGGCAATCACTAAACCCGAGTAATGTTCTAACGCTTGCCAAAAAGAAGTAT
CTGATGTATGAGTCAAATCTAGAATAACTCCTAGTCGAGACATTTCTGTTAGAAAAGGTA
ATGCCAAGGGGGATAACCCCTCCTCAGTTCCAGTGCCACCACCATAACGACCAACACCGT
AGTGAGATAAGCCGATTAGCTTCAATCCTTTCTTTACCCAATCTTCCAGCTGATCGGCTC
CTGAAATAGGATCAGCCCCTTCCATACTAATAATCAGACCCAATGGAGGAGACAAACCTA
TCTGCGTTTCTTCCCATTTTTTCCACTGTTGGAGATGTGTTTGTAAGAGCTCAATTCCCT
CGATGATGATCACATGCCCTTCACGTTCTAAAGCTCGGTAGTAGCCCAATTGTCCTTCTA
CAATTCCATTGGCTTGAGCAACCGATCCATAATCTANATTAGGCGATGGTATTCCTGTGG
ATCTGGCAAATAAAGTCGCAAAAGCAATTGTTATATTGGCTTTTNTCATCTCTGGTAAGG
CAACAGTTGTCGTATGTCTACTTTCTCCTTCTGCTTTTCTGGTTTTTTCGACCGACTGTA
GTAAGTTACGATTTCCCTGCAGTGCATTCCAAGATAAGTCCAAGTGGCCATCGATAATAA
TCATTTTTGGTTACCNTTTCTATGTTGGCTCTTAATAGGCATATTGCATTTGAATACCTT
GCTCTTTTGAACGGCGAAGTTTTTCGAATTTTTGGATGTTCGATTGCTGAATGGATTCTT
GGCTGCGATTTAGATTCATTCGATAGTTAGTTGTTTGAGGCTTACCCACTTGTTTTTTAT
TCGAGTCTCTCTTTTGAACAGAGCCAATTCTTTCTTTCCCTCGATAAAAAGCATAAGCTA
CTACCTTCGAATTATCTACATTTAATTTGGCGATCACTGTTGGTTGCCCAATTAGACCAT
CAATTAAAAATACNCCCCGCATGTCCGTTTGACCACTAANAAATTNTCGGCTGTCGGACC
CAATAGCTTTTAGGTGGACTCGGGGTTGGTATTGACCAGTGACGGTATCCTTCAAGTAGA
CTCTAAGTCGATCGTCGACTGTTTGTACAGCTATTTCCAAAGGAGTGACGAGAAGTAGAC
CACTAGTAAATTGAGAAGATGAAGAGTTAGCTTGGTCCCCTCGACAAATAATCAAATAAG
CTCCAATTTGAGGCAAATCAAGTTCGAACTGTTGTTTATGATCAATATATGGCTTTGAAT
GATCCAACTGAATTTCTATTTTTAGTTGCGGTTCAACTCCAGCTAATCGAATCTGGTTCA
TTTGGCCGAGGCTATTCTGCCGTAAAAACAGCTTCATTAAATCAACTTGGTAAATTTCGA
TTTGTACTCTGTCAATATTTCGGTAGGTTACGTCTAGTACCTTAGGTGCCTGTGGTTGCT
TAATAGTAACTTCGGGAATAGATAATTTTTTCTGCTGAAAATACTCTATTGATTCCTGCG
CATCAGAATAAACTGACTCGATTTTTTGATACCACTGAATCGCCTTCTCTGGCTGATTAC
GGGCATGGAAAATTTGACCTAAAATATACTGGGCGAGATTCTTATTTTCACTATTTCCAT
CAGCAATTAGGGTTGCGGATTCGATGGCCTGCTGGAAGTTATTCTGGTAAAAAGCAGCCA
AAGACTTCATATACTGAAAACTACTTAAAAACTGGCTACCAGCAAAGATCTTAGTACTCT
GTTGTGCTACTAGGCTAACATTATCGTAGTCCTCTAAGTCTAGTAAGAGGTTAACCTGTG
ATAATGCGGCATCATCGGCGAGTGGATCCATAGGATAAAGAGTGCGAAAGGTTTCGAGTC
GATTAAGAGCTTGCAACCGTAGAGAAACTGACTCAGTTGGTGAACTACTGGCCTGATTGG
CGAGCATCTGAGTAATACCAAAGTAGGTGTTCGTAGTAACAGGTGTATCTGGATATGCCA
ACCACAAATCTGAGGCAAAACGAATTGAGCCTTCGAACTGCTGACGATCGGCAATGTCAC
CGGAAACTTTTATATCTCGCTTAAAACTAGCATTGATAGTAGCCTGATGTACTAGCATAG
ATCGCTCAAACTCCCCAATCTGTCGATATGCATTAGCAATAATTTGAACTCGTTCTAGTG
GTACGAAAAGGCTTGGCTGGCTCTCCCGCAACGCTTCAAATACTTCAACTAGTTGTTGGC
TATTAGTTAAATCATCAGTAGTCAAATTTTGTTGTTCTCGGTAAGTGATATCGGTATAGA
TCCACATTAGCATGCGAGCGATTTCAGCAGTATTATAGTGGGGATACTGATCACGCAGTT
GAGATAATAATGGAAAGGCTAGCGAATACTTACTGTCGTTGAAGTAGCGTTTACCCAAAA
CAAATTTTTCTCGCTTGTTCAATAGTTCTAATTTACGAGCTACTGAGTCAGTAGAGTCTA
TACTAACTAGGGACGTACTACTGTCCAGAATTACTAATTCGTCCTCAGCTATAATAGGTT
GATTAGTAAAAGTTCTAGTAGGACTGAAGTTCTGATAACCAAGAGGGTGAATTGTCGTGG
GCAATATTTTGTAAGAACCTGGGAGATAGCCTGCTAACTGATAATGAATACTGAACCTGC
CAGTACGTTTTTGAGACTTTTGCCTGAAGGGAAAGTAAAAGCGGACATAACCTGCCAAGA
CTTCAGAATGAATGAAATCACCTTTCAACGAATTATCAACCATAACCGCACCAGCGGGTA
AGAAGTCATCGATTATAAAACCGTTTATGTCTCTACCGAGCGAGGTCATCAAATCGACTG
GTATTTGAATTCGTACCTCCGTGTGTTGGCCCAAATGTAAATTCTTTAGATTAGCAGTAC
TTTTAACTCCTATCGGCTTGCCGTGATAAGTCAGTTCAGGATAATAATAATTCTTTTTAA
TTGATGATAAATCTTTGGTAGGTTTTGATGACTGGTTTAAAAACTGATCAGAAAACCCGC
TAAGTGTTACTAGGTATGCGTATGAACCATAACCTTGTAACTGGAATTCGACTTGGCAGG
ATAATTCTTGATGAACTGAGCTTTTTATCCATTTTTCATTTGGTACTTCTATTTCAAATA
GTGAATTTTCTTGTTCTAAGTCATCGGTAAGGACTTCCCCATTGACTAAGATTCTTAAGC
TATAGTCTTCATTGGCAAACTGGTTTCGACCAAAATAGTTTGCTAGAGCCGTTACTATGA
TATCTTGGTTGATCCAAAAACTTGGTGAGCTCTGATGGGAAAGTAATAAGCGAATTTGTT
CTTCAATTGCTTGTTTCTGATGGGTCCTATTGATTCCCTGTTTAGCTAGACTACTAATGG
CCACTGTTTCCAAATCAACTCGATCTTGAAGAGAAGGTAACAAAGACAAAACCTGGTCCG
CCATATCTAACCGTTTCATATTAACTAGCGCTAACGCAGTATATGATTTGGCCCTATCAC
TTAGTCTGTTTCGGTTTCGGTAAAGACGATTGGCTATGGAGAAATCAGTTTGGTTGACAA
CTTGGCTTTGCATCGTTTTGGGAATCGTTAAAGCATGTAGTAAAATTGCAGCTTGTTCAT
CTGACTTCTGCGTTGAACTACTTAAAGTTCTTTGTAATGCATTTCTCAAGTAGTGAACAG
CCTGGTCAATAACCTGATTATTGAAAGCAATACCCGCTTGGTGTGCTTGGATTAAAGCCC
ATAAGTAACGGGCTGATAATTGTGGGTCGCTAGAAGAATTTTCCCGTCGATCTGGCAAAA
ACACCCAATTCCACCCACCATCTTCCCTTTGATTAGAAATTAATTGAGATAACAATTTCC
ATAGACTTTGACTTAATTGAACATTATCAGTCGGTGAACCTCCAACTTGTTGTAAATATG
CCAATGCAGAGGCTACAGATAATAAACCAGAACGGCGGCTAGGTTGAATGATTTGCAATT
GCCGAGATCGAAGAAAAACCGGCTGATTAGCGATCGCCAAGTCATAAATTAGCCGATTAA
CATGTTTACCTAATTGAATAATCAGTTTTGGATTGGTATATGTTTTATCTTTAGGTAATT
TAAGAAAGAGAGTTTGATTCTCTTTGGTCCAACCCGATTGACTGACGACATGGGGTATCC
CCCAGGGACGGATCGGAATCTGGGTCCGAATTTCGTCTGACCATTTTTCACAATTAACCG
TAATTCTGATTTCCAAGATTTCATCAGCTATCTCAGACGGGATGTTTACCTCGATTGCTG
GTAGCGTAAAATCGTTTACACAATTGGCTTCCAAATCAACTGATTTCGAAAAGGTCTGCA
GGTCAGTTCCTTTTAGTCCCTTAATTTTACCTTGATCTATTAGTACTTGAAGATTAGCCG
TACCAGAAAAATCGGTTAGATTGTGAACACTGACTTCAGGTTTAATTTGATCACCTTCGA
CTAAAAATGGTGGGAGTTTAACTTGAACGAAAAAGTCCTTTTGAGTTTTCAGACTTGACT
TACTTTCTCCAACTAATACACCCTTAGTACAACCAACTGCTCGCATATCCCACTGCGTAC
TTTTGTTGGGCAGATTAATAGAAAAAGTTGCCCTGCCATTTCTATCGGTTTGAATGGATG
GTATCCAAATAACTTGAGCCAAAAAGTGTTCCCTAACATCTGGTATCGCCAGATTTTGAG
CGCGCAATAGTGAGTTCATCTTCAGAGCATCAGTTCCTGATTTATTTGCTCGGATTTTTC
TGTTTCTTGCGGCCATTAGAGGTACAGGCTGTCTATCCATCCGGCTTTTGTCAGGTGTTG
GAAAAGCTGATTTAGAGTCGGCTATCTCGTCATCATTAGTATGACCGAATAATAATTTCC
CTAGGTCTTTCCGACCTTCATTTCGGTCTTGAGCTAGTTTTTCCTCTACTTTTAGTCGAT
TAGCTTCTTGCCGAACTGCTAAGGCAATTTTTTGGGTTCTGGGCTGATAAGAAAATCCAC
AACTAGAAACAGTCCGAATGGAGTGTATACGACGACGATCAGTGTGGAAGAAATAATCTA
TTTCTACAAGTGGATTTGGAAATATCTCCCATAATAAGGATTCGGATAGTGACAGCGACA
ATTCAGCAGACACAGGTCTCCCTAGCTGGTCTGTAGTCAAAATTTCGAATTTGCTTGATT
GGCTTGGCTGATAAACCCCGAAATCGTTTTCTCGGTCGTCTATATTCTTTTTATGTTCAT
GTTTGGGCTTAATTCGGATATGCAGTTTTTTTTGGACAGAAAATTCTTTTTTTGTTGTTC
TCAGCTGAGAACCTTCAATAGCAGAAACGGTAAGAAAAAAGTTGGGAAAGTAATCAGAAT
TAGAATGGAATGTAATTGGATTCTCGCCCGACTGTAATTGAATGATTTGGTAATTAATAA
TTTTATCCGACTCAAAAGTCAGTAAGGCTGGTGTTAATTTTTTGTTGTTTACTTTTAACC
GTGAATGAAGAGTAACAGTTTTTGGCTCTCCCAATTTAGTTTGTGTAGAGTCAGTAAAAA
CACGCAGCTGAACACTATCGTCTTGATCGGAAATGCTGAACTTACCCACAGCCACTACAG
GTTGATTAAATTGATCGCTACCAGTGGCCCGTAGGCGGTAATTGCCACCCTTCTTTATTT
TAAAGCGAAATATACTTTTACCTGTTTGAGATGACGTAGTTTGATTCATAGTAAGAATTC
GAATCTCAGCTGGTTGAATTGGTGATTGCAGGTCCAACCAGCTAAGTTCTTTGAATAAGT
CATCCTTAACCGGTTTTGTCAAACGAAATAGGTCAAGTGTTATAGATTGATTGGTAGGTT
TACCATCTGGGGCATGGCAGGTTACTTCTATTTCAACTGTTTCTCCAGCTAATACCACTT
GTGCCAAAGGTCGTGCAGTAAGTACAAAACCAACTGGTGCCAGTAGGACAGTAGCTGTAT
TAGAAGAATTTTCACTAGCTATATTGGCTGAGAAAACCAAGGTATGTGGTTTAAGGTTGT
CGCTATAATAATGGGATTTCTTTTCAGTTAACGATTTTGTATCAAATAAAATTTTTATTT
GACCTGTTTCATCAGCAATACTTGTAGCTGTTTTTCCATCAGGTAAGGAGTAGGTGATTT
TAGCTCGAGACACAGGCTGGCCATAGGTGTGCTTGGCATTAATNGTAGCCTCAATGGTCT
CGCCCCGAAAGTAGATGTTTCGATCAAAATTGAATTCCAGTCGNANGTTTGGTAGTTGAT
AGTGTTGGACCAAAAACTGGCCATTAAAAGTTGAACTAGANTTTCCAAATTTGAGTTGAT
TGCCTTCTTCTTTTTTGGTGACTGTAATACGGTATTGTCCAACTACTACCGTTGAGTCTA
AAGAAATCGATGATGAGAAAGTCCCAAAAGGCGTCAGCACAACCGGATGGTTATAGATTT
CTCGCCCTTGAGAGTCGATAACTCGAACATCGTACTTGGTATTTGGACTGATCACATATT
TCCCNTCTGCCTCACGAATAATNCCGCGAATGNAAACTGTCTGACCAGGTTGATAGACCG
GTCGGTCAGTATAAATATAGCCTTTGGCTGTTAATTCTCTTGGCCAATTCAAATCACCTA
TTTGCAACTGGTTAGTTGCGATATGGTCTTCGTGGATTATCAGGACACTACTCAAATTAA
CTGATATATCATTATTGGTGTCAAGACGGTACACACCATCTTTACCAGTTAAACCTTGCT
CAGTTGATATATTCCCCACTACCTGTGACGAGGCACTTCGTTTACTTGGATCAGTAGTTT
GGTACTGTACCAAAACTTTAGCCCCTACTACTGGTTGTTTCTGTATTTGATTCTGTACAA
ATACTAAGATTTCTTTTCGGGTCGTTTTAGCAATTAGTTCCAAATCCGAGCGAACAACTA
ATGTCGTTGACTCCAGCTCCCCATCTGAGATATGGACAGCGGAAACTCCAGCTTGANCCA
TTGGGATTCGTATTTTCTGGTCAATCAAGGCATATTGTCGATACAAATCAATTTGGTGGA
ACCACGATTTGTCAGGTTGAATCAATGCTAAATCTAGTTCTTCTATTCCTTTTAAGGTAC
CCATTTTCCGCCAGTATACTTCAGGGTTCAGTTTGTATACGCTCACTTGTACTTGTTCGA
TATTTCGGGTCTTGAGTCGAACCGTTACTATATCACTCGATCGAAAAATTTTCTCAGTTG
AGAATATCAACTGTTTTTCTTTCATCTGTTGAAGCTTTTGTTCGGCTTTTGTTTTCCAAC
TTCCCCAAATGACACGACTATAGGTTTCCATGGCCTTTGGCAACTGCTTAAGCTCGTTTT
CGTAAATCTGGCCAGTCTGGAATAAGGCATAGGAACTAGCTTCTGTTTTTGGGTATTTAC
TAACCAACTGTTCCCAAATAGAAATAGCGGACTGAAATTCTTTCTGGTTCAACAAAATTT
GACCTTTCAGTACTAAAATTTTGGCCACGCGATCATCCAATGGATATCGTTTTTGGAACT
GATCTAGAAACTGCAAGCCTTTTTGATAAGATTTGATTTCAATAGTTTTAGCCTCTTTTT
CAGNCTGTGATCTTGATATTAAAGAAATCAAATGAATACCATTNTGGAATTCTGCGTCAA
TAATACGTCTTTGAACCTGCGTCCACATAGGACCATTTGGGTAATCCACTAGGTAGCGAT
TCCAGTTATCAATAGCTGAAGAGAAATTTCTTTGATCAAAATAGAGTTGGCCAAGCTGAA
ACCTAGCTTGCATACACAGGTCATCTAATTTGATACTCATCCTATTTATCGGTAAAACAA
CTACTGNACCATTCGTGTCCAAGAGATTAAAATCATCTAAAAAGCTTTGATAAGCTGAAA
TCGCATTCTCAGTTTGTCCGATCGAATGATAAGCTTGACCAATCTCAAATGCTAGTTGGC
CTGAACGCAGTTGTTTTGGATATTGGTTGATAAACTGTTTAGCAACATCAATACCTAATG
CTACTTCCTGTTGATCTTTGGCTGACGGATCATTTTTCGTTTTTGGTAAATAGTAAGTAC
GAACAGTTAAAAATTTTGCGGTCTGGATTAGTTCACTTTTGTTGTTCTCAGACTCGTCAA
ACGAATATCTCAATAAATTTGTCAAATTTTTACGGGCTATTATCCGTTTGCCCTGATGAA
TTTGGCACACAGCTAAGTTAACAGTAGCTGTGAAAAATCGTTCATTGACTCGCAGAGATG
GGTTGGCGGGAAAAGTAATCAAGAAATTTTGGTAGTCGCGTTCGGCAGCGATGTAATCAC
GAGCCAGTTGCATCATCCGTCCCATTTGAAATAGCACTTCACTCTTGAGCTTGCCATCAA
TTTCTACCTCTAAAGCCTGCTTATAAAAAGTATATGCTTGGAGGAAATCTTCTTTTTCTG
GTTGATCTGAGCTAATAGNTTCAGACACTTCAATGGATTTTTTAGCAAAATCGACGTAGA
CTTGCGCAATCCGATTTTTTCTTTGTTTGGAAAGTAATCGTTCTAGTTCAGACCGNTAAA
CTTGTTCTGCAGCGTCGAAATCNCCTAAACGAATATAGGCCTTGGCTTTCAAGAAAGCTG
TTTTATGTTGCCAAGTCGAGTCAGGATANTTATCAAGTAATTGATCACAAGTTTGCAGAG
AAGACTTATATTTTTTTTGGTAAAAATAAGCCAAGGCTTTCAAGTACTGATGATGTACTG
TGATTGAACCAAGAGTCTCAATCTGTTGGATAGCTAGTTGGAATTGCTCCGATTGAAAGG
AGGAACGTATTTGAGCCAATGAGTGATCAAGAAAACCACTAGAAGTAACTTTCGCTTNAG
TNCTAACTGATAGTAAACATAAACACAGTAATAGAGCCAATTTACCTTTGTTCATATCAA
TCAGATAAAGAAAGCGAAGATTGCTACCAGTAGGCAGTAGTATGAAAATACAAAAAATTT
AGCCTTAGTGATNAAGTTCAGTAGCAAACGAAGGGCGATAAGGCCAATAAAAAACGATGT
ACCTATACCTACAGAAACGGTAGNCAGAGAACTGACTGTGGAGATATCACCNACTTTAAG
TACAACAGCCCCGAGAATAGCTGGAATTGAAAGTAAGAAAGAAAATTCTGCGGCCATNAC
TGGGCGAACNCCTAGCAACAAGGCTGTCGAAATAGTAGCTCCAGAACGAGANATNCCTGG
NANAACAGCCAAACCCTGTACTATCCCAATCAACAAGGCATGCCAAATTTTTAGCTCCGG
CTCACTTTGTAATTTTGACTGATTAGTCTTTCGAGATCGAAATCTCGGTAATTGTAAAAA
GGAGGCAGTTACCAACAACATTAAGGATACAGACTTCGGTTGACTAAAGAAATAATTTAT
CTGATCATTTAGCAAAAGACCGATAATCCCGGTTGGGATCGTTGCTATGAATAACAGACC
GACCATTCGTTGTGCCGAGGAGACTTGCCTCGTAACGAAATATTTTAAGGTCCCTGAAGT
AAACTCTTTTACTAAGTGAAAGATCGATTTCCGATAAACAGTTAGGATTGCCCCCAGTGT
ACCGACGTGTAACATAACATCAAAAAAGATGTTAGCTTGACTGAAGCCCAACATATGGTG
GAAAAGTACCAAATGTCCTGAGCTACTTACTGGTAGGAACTCTGTTAAGCCTTGTAGGGC
TCCTAATAGAGCAGCCTTGACAACTTCGTCTAATCGTTCACTCACGAAATAGTGAAAGTG
GCGATTTTCTCACCACTCTCTTTATAACCAATACGGATGGCTTTTGTGCGAATAGTAGTC
GTACCTGAAGTCAACCGTATTGGTTCGGTATAAAGATTCCAATGATTATTATCCTCAATT
TGATAAGCTATCGATGCTCCGTGTGTGGAACAATTTAGCTGAACTAAAATCGGAACGTCA
TAGGTCCCTCCAATATCAGTTGCTGATTGGCCTGGATGATAATCGCTGTGAGGTGCAATT
GGGATCATGACTGGCTTAGCCGTCTGTTTTTGTTTACCTTCTGGGTACCATTGCCGAACC
ATGATTTCCTCAGGAATCTGACCCATCTCATCATACTTAGCCTGCCATTTTTCCATCTCT
TGTCGCATTTTAGAAAGTTGATCTATGAAATCTGGATTCTGAGCTAAATTATTCAGTTCG
TGAGGATCAGTAGCTGTATCGTAAAGTTCTTCTGGTAGCCTTTTTTCGAACATTATTTTT
TGATAGCCTTCAAGTTTGTCTTCAGCCTTAAGCCTCCACAACTCTTGCATAATTGGGTGC
CGATTTCTATAAGGCACCCAAACTAGCCTTTCTTTGTTGGGATAATAGTTGCGAATATAC
TTGAATCGCCGGTCTCTTACAGCTCTCACCATATCATATGATTCATCATATCTATCCCTG
GTTGCATAGGCGTACTGCCTTTCAACTTTATGAGATCCTAAAAAAGGTTGACCGTGCATA
TGCGTTGGTAACGGAATTCCGGCCAAAGAGAGCACCGTTGGCCCCAAGTCGATTAAGCTG
ACAAGTTGCTCGTTGATACTACCTGGCTCAAGACTTCCTGGATACCGGACAATCAATGGA
ATTCGAATTCCGGCATCATAAGGCCAGCGTTTGGCACGAGGCAAACCTTCCCCGTGATCA
CTCCAAATCATAACGATCGTGTTATCAGTTAGTCCATCTTCATCTAATTTCTGAAGTAAG
TTACCTACAATTTGGTCGCTAACTTCGAGATTATCGTAATGTCTAGCTAAAGCACGCCTA
GACTTAGGTGTATCAGGTAAGTAAGGTGGAAGTTTAATCGCTGTAGGGTCAGTTTTAACT
GGTTGGCTATCTTCTTGTTCCCACATACCACTTTCATGTGTACCTGTAGGATTAAAAACA
GAAAAAAAAGGCTGATCCTTTCTTATTCTGTTTCGCCAGTGCGCTTCGGAGTGGCATTCA
TCCCAGGCAGTGATAGGCGCAGGAAATTGATAATCGGTTTTTGCGTTATTGGTACAGAAA
TAACCTGCTGCCCTCAGGTATTCTGTAAATGTTTTGACGTATGGCGGTGGTACAGCCGCG
TAAGGTGTTGGTAAACTAGGTGCGTTTTCATTGGTATGCGTCGTTCGCATGTGATGTGTA
CCAATGGCAGTTGGATACATCCCAGTGATAATAGCAGACCGACTAGGAGCACAGACCCCT
GCAACTGAAAAGGCGTTAGGAAATCGACAGCTCTGAGTCGCAAGTTTATCCAAATTCGGT
GTCCGAGCTATTTCATCGCCATAACAACCAAAACGTGGACTTGTGTCCTCTAAAGAAATC
CATAATATGTTAGGTTGACTTACCATAGTTAATTATTCTANCTTAGTCGATGGGCACTTC
TATCTCACGTTTTTCTTCCCATGATCGTACAATAGCATCAATGACNCGCATGGCTTGCAA
TCCATCNNGCCCACTCGGTTGAGGCTCTCGACCTGCCACTAAATCTTTNGCCCAGGCATC
CATCCGAAGCGCAAATGTTCCATCGAAGGCCAATTGTTCCATGCGGAATATGGAAGGCCT
ATATTCTTGTACAACCTGATTATCTCTCCGAAGTAAAGTTGCTTTGCTGAGAACATTATC
GACAACGATTTCGCCTTTATCACCACAAATCTCTAACCGTTCGATAGGATGTATGAAGTC
GCTATCCCAACTTGCTAACAAAGTAGATACCGCATTATCGGCAAACCGAAGTGAGATTGC
CATACTCGTGTAACATGCTGTCTCACCTTCAGGAACATCGTCTATTCTAGGTCTGGCCAT
CTGAGCGCAAACAGCGACGATTTCGCCACCAAACCAGCGCAGAAGGTCAATGGCGTGTGT
TTGTAGTTCGTAAAGTAGGTAGTATTCACCTTTCCAAGAGTGGGTCATTCCTCCTTGTGA
AAGTTTCATGTCGATATAAGCTAGACGGCCACATTCACCAGCATCAAACCATTGCCTAGC
CTTAGCATATCCTGGAGCAAAACGGCGGTTATAGTCCATTGATAAATAGACATCTTTCTC
CTTAGCTTTTTCCACCATTTGTTCAGCTTCATCTAACGATAAAGAAAGAGGTTTTTCACA
CAAGACATGCTTACCAGCTTCCAAACATTCCATCACAGGTTGGAAATGTAGATGGTCCGC
CGTTACCACGTCAACAGCGTCACATTCCTCATTGGATAACATTTCTGAAATNGATGGGTA
CCAACGCTCAATACCCAATTCCTTTGCTCTTTGTTCAGCCTTTTCAACATCCATATCGCA
GACTGCAACTAATTCCGTTTCTGGACAAGCAAGGTGGCCTTTCTGATGACGTAAGCCAAC
GCCACCACAACCGACCGCAGTAATTCTCAATTTCTTTGCCATGACTCAACTCTCCTATCC
TGATTTAAAGGCACAAANATATTATCTTATTACCGGTTAATGTCGAAAATAGTAACAAGG
AATGAGATAATACAGAAGGAAAAATCTCATAAGTGCTAATTTAGCTATTAATGAATAAAA
TTTCAGACTTGTGCGATCGCACAAAATTTTCTTGATTTCAGCGATTGAAAAAAGAGATAA
ACAACAATACACTAAATGTAGTGNTCAATTTAACTAGAACGCTTNTCTGAATATAATATA
CCAAATGCTAAGGTGAATGGGGATGAAAAGAATAAATAACATCGAATCTGAAATTAAATT
TTTGAAAAAACAACTAAAAACTCACACAATCTACGAAAATTTAAGAACCATAGAAGATAT
AAAGATTTTTATGGAAAATCATGTTTTTGCTGTTTGGGATTTTATGTCTCTGTTAAAATT
TCTTCAAACTCAGCTTACTGCTGTAAAACTGCCATGGATCCCAAAGCCNAANCCACTCCT
AGCCAGATTTATAAATGAGATTGTCTATCAAGAAGAAACTGATATTGATGAGGTTGGAGT
ACCAAAAAGCCATTTTGAAATGTATTTGGACGCAATGAATCAAATTGGTGCGAATACAAG
CTCTATAGAAGAATTTATTCAACTTGTTAGTGAAGGAANTTCGGTTAGCTCTTCATTNAA
CAAAATTGATATCAACCAAGGTACTGCTGNATTCGTAAAATTCACCTTCCAATTAATCGA
AAGTCAAGAAATACACCTAGTTGCTTCAGCTTTTACCTTCGGTAGGGAGGACGTAATCCC
ATATATGTTTCTAGAAATCCTCAAACAAGCTGATTCAGAAAAACAACAATTTACCAAGCT
CGCTTATTACCTAGAGAGGCACATCGAGCTTGATGGAGACGAGCACGGCCCTATGGCGCT
TGAGATGATTTCGGAACTATGTGGTTCCAGCTCTTCCAAATGGAAACAGGTCACAGATGT
GGCCAAAGAATGTCTAGAAAAGAGAATTCAACTATGGGANACNATCTCAGAAGANATTAA
AGAGAAAGGCCCCTACTCCAAAAAATGATAGAATAATCATGAAATGAAGGAGTTCAAGAT
GGAGAATTTTCTTATCATTACCATTTTAGTCTTGACTTTTTTTTCTTGTTCACATACNGA
AGATAATCTGGTGAAAACAAACCTGACTGGTGGAGACTTATTTACTCAGAAATTGGTACA
CGATAATATTGACAGGGAATATACTATTTATCTACCATCTTCCTACGATGACACTTCAAC
AGTACCACTTATGCTTGGTTTTCATGGGTTTGGTGATACTGCGAGTACCAGCCATATTTT
TTCAGATATGAAGCCGATAGCAGAAATTGANGGATTTATCTTGGTTATTCCTCAAGGCGT
TTCTTTAAANGGCGAAAAAGNGGGATCACACTGGAACCATGAGCCAAATTCGGCCAAACA
AAATAAAAGTAATGTAGATGATTTAGGTTTTGTTTCGGCACTGATTGATAAAATGACCTC
CGAATATAGAGTTGATTCGAAGAGAATTTATGTTTATGGTTATTCAAATGGAGCTTTTCT
TGCTAATTCATTGGCTTGTTATCTAAGTAACAAAATAGCAGCTGTAGCTTCTATTTCAGG
ATTAATGTCAACAGAAATAATCAAGTCTTACCAACCACTACACCCGACAGCTGTGATAAT
GTTTCACGGAACAGCAGATCAAGTAATCCCGTACGAGGGGATTGAAGGGTACGCTATGTC
TATTGACCAAATAATCGATTATTGGATAGAATTTAATGCTGTCAATACGACTCCCCAAAT
CAATATTTTCAAAAATGACATTATAGAATTAAAATCCTCTTCATATGACAAGAAGAATGG
CTTTGATGATACTACAATAGAGCATTATTCCTATAGAGATGGTAAAAATGGAGTTTCTGT
TGAGAATTATAAGATTATTGGAGGAAGCCATTGGCCTGAGATAAATTATAAAGGCTCTAG
CATCATTAGTCTGATTTGGGATTTTGTTTCAAAATACGATATCGATGGATTGAGATAATC
ACCGGGTGGCACACTATATCGTTCCAAAAGCTTCTGCCCAAAGAGTACCTGTTATAACCA
ATAGAGATTTGATCTCCAATTTTTCCCTACTCAAACTGAATTACGTTAGGCTAGTTGCAG
TAATCCAGTAAGATACCTAAGAACAAAAATCTGCAAAAATGGATATACAGTTGAGCTTTT
TTCAGATATTATTGGGATCATAATCGTCTTCCATTTTCAATATACCTCACGAGGCAAAAC
AAATCAGAAATGGCACATGCATATACACCAGGGCTAAAAATTTCAGCCCAAACTATAGTT
CGTAGTGAACGACGACTTCCATTAATGGGAGACGTACTAGTGGAAGTTGGGAATCAAGTC
TCAGCTGAGGATATTGTGGCGCAGACAGATCTTCCGGGTAATGTTCAAATGATCCATGCA
GCTAATTTGATGGGAACGAGCCCAAGTAGTGTTGGTCGATTCATGCTTAAGAAAGTGGGT
GATCCTGTGGAACAAGAAGAGATTATAGCCCAGTCTAATGGCTTATTTGGTCTTTTTAAA
TCAGAAGTAAAATCACCTATCTCTGGTACTATAGAAAACATTTCTGATGTAACTGGACAG
ATCGTTATACGAGAACCCTCTACACCTGTCCAAACCTGGGGATATATCGATGGTCAAGTA
ATCGAGGTTATGGAAAATGAAGGTGTAGTGATCGAAACATGGGGAACACTAATCCAAGGC
ATTTTTGGCATTGGAGGTGAAACTGTCGGCCAACTCCAGACGATTGTCAGCTCACCTAAT
CAGCCATTGACTCCTGAATTAATCCAAACCGATCATGAGGGACAGATTCTTGTTGGAGGT
TCTACAGTTGATCGACAAACTGTTGAATTCGCAATTGATAAAGGAGTGAAGGGAATTGTT
TGTGGAGGTATTGATGATCGTGAGCTCTATCAATTGCTTGGATACGAATTAGGAGTCGCG
ATTACTGGTGCAGAAAACATTGGTCTAACATTGATGATCACCGAAGGTTTTGGTCAAATC
TCAATGGCTAGGCAAACTTTCGATTTATTGCTACACAGACAAGGTATGAAAGCCTCACTA
AATGGTACTACTCAGATTCGCGCGGGTGTCCAGAGGCCTGAAATTGTTATTCCTCTGGAG
AAAGATAGTAATTCGTCACTAGATAAGGATAGAGTTATAATACCAAGTGCCTTAGATGTC
GGGACGCAGGTTCGCTTAATCAGATCACCGTATTTTGGCCAATTAGGAGAAGTCACCAAA
TTGCTAGTTGAACCCCAATCTCTAGAAACAGAAGCTCACGTTCGAGTGCTTGAGGTTCAA
CTTCATAACCAAGAAAGAATTGTCTTGCCACGTGCCAACGTTGAAATTGTCGAATAAAGA
TTCTCTAAAAAACGTTTGGCTAGAAAATAAACAAGCTTTATGAATCGACAACTAATTAGT
TAAGCCCCCCTTTATTTTCGTGGTATTCTTTGTTCCCCTTTGATACATTTATTCGCCCTT
ATCCTGAAAAGGATAAGTAATTATGGGAAATAAAGTTGTCGAGGGTTCAACTCCGTAAAA
CCTCATTTAGTAGTAACACTATAAACTTTCGACTTATTTATTCTCAATCTCCTTCTGTTT
TTGATCATGCTTTCACAATACCTGTGAACAGTTCGTATGGTCCTCGGCTAGGATGGTAGG
GAAATATGAATTTTATCGACCCATTATGTGAGAAAGATCTAAAATGACCAATCAACTTAG
AAAACCCATAAGATTGGGTATTGTTGGAGCAGGACGTGGTAAATCTTATATGGGTGTTTC
AGATTCCACTGGTTTTAAATTAGTTGCAATTTGCGATACTTGGGAAGAAAAACTGGAGCA
GGTTGGCAGGGAGCTAAATGTGGCAACCTATGTTGAGTACGATCAATTTTTGTCCCATGA
CCTAGACGCTGTGGTATTGTGCAATTATTTCCACCAGCATGCACCATTTGCTGAAAAAGC
TTTATTGGCAGGGAAACATGTGATGAGTGAATGTGCTGCTTGTCATACCTTAGCTGAGGG
GGTTTCTCTTGCACGTACGGTTGAACAGTCGGGTAAAGTGTACATGTTTGCCGAAAATTA
CCCATACAGTGCATATAATCAAGAAATGCGCCGACTATACCAGAGTGGCCTAATTGGCGA
ATTCAAATATGGTGAAGGTGAGTATGTACATCCAGACCTTGCTGAAGTGAAATTAGCCAG
AAGTTGTGGTTGGAACCATTGGCGTAATTGGATTCCTGCTACCTACTATTGTACGCATTC
TATTGCTCCAGTTATGTACATTACTGATACTCGGCCGGTCAAAGTTAATGCTTTTGTCGT
TCCCTATGATTACGATGATCCAACACAAACAAAACATGTGAAGCGAAGCGATACTAGCGC
TATTATCATGTGTCGAATGAATAACGATGCGGTGCTGAAGTCACTTCATGGAGCATTACG
TGGCCATGGAAATTATGTTCGTATACATGGAAACAAAGGGTTAATGGAAAACTGTCGGCA
TGGCGATAAAAGCCGACTTCGTATTTGGCAGGAGCCTTGGGAAAATGATAAACAAGAAAA
AGCCGAAGTCGTTTACAAACCTAATTTCACAGTAGCTGGAGACTTAGCTCGCAGAACGGG
TCATGGGGGAGGAGACTTTTTTACCAGCTACTATTTCGCGCAAGCAATTCATCGTCAAGA
ACAACCCTATCTTGATGTATATCGAGGGATCGATATGAGTATCGTTGGCATACTCGCTTG
GCGGTCAGTACTGCAAGACTCGATGCCGATAACTGTACCGGACTTCAGGCAAGAAACTGT
ACGCCAAAAATATGAAAATGATAATTGGTCTCCAGATCCTGATTGTACCGATAGCAACAA
GCCTCCATCCAGTATTCTAGGAAATATTGAGCCTACCCAAACAGCTAAGGACTTAGCGAG
AAACATTTGGACCAATCAAGGATTTGACATGGATTCTTAAAAGATCAAGGTAGCAATGCT
GATGAAGATTTCTGCTCTCATCATTAGTGGACTACTTTTCGTCAATAAATAGCTACCAGA
TGAGTAAGGTCGTCATTGCCTAAGTTCAATTAATCACGTTTAATGATTTTAGTTTTATTC
TTGGTTCTAATCATACTATTATCCCGCTAATATTTACTTCTGATACTCTAATCCTAGAAT
GAGCTCAAACATCATCAACCGCAATCAGCCAAGCTGAATCTTACCTAAAGAAGCCCGGTT
ATCCTGATTTATAATTAAAATCCTCGATGATTTTGGCCTCTATTTTTTTT
>142587 dna:primary_assembly primary_assembly:ASM269171v1_:142587:1:83415:1 REF
ATGCGGAAAGAGTCCACAGCATCTCCTCTTTACACAAAGGCAGCAATCGTTCGCCGGAAC
CGTCAAAGATTAGAACTTGTCCAGCACCGATCTCATCAAAAAGCCAAAGAATTCGATAAG
TTCCAGAGCCAAAACTCCACGGTCATCTCAGATTTATTGAAACCTCATGACCAATCCCAA
ATAGAGCTAGTCGAATCATCGATTGAATCTAGATCGCCTGAAGACAGTAGCATTGATTTG
GCAAAAATCTTAGTTGAGGAACCCTTCGCTTCCCAGTTGCCCTCAACTGAGACGTTGTCA
TCGGTAAATAAAAACTTTGTTCGTGTGAAGAATAAAAAGAACCGGCCGAAAAATCTAACT
TCAGTTGATGAAAAATCGAAAAGGGAACAAAAATTAAACAATAAAATACTTGCACGAGTA
AATCGATATAAGAATCTAATTCGATCGGCGGCCAAGGATAATGATTTAGACCCTGAATTG
TTGATTGCACTCGTTTATGTGGAGTCTGGTGGGAATAGTCGTGCAGTTTCTCCCAAAAAA
GCAAGTGGATTGACCCAACTCATGGCAGGTACGGCAAAGGATCTTGGTGTCACCAACGTG
TTCGACCCACGACAAAATATATCAGGTGGTGCTAGATACTTGAAACAGCAAATGGATTCA
TTCGGTCAGGTTTCGTTGGCTTTAGCAGCCTATAATGCTGGACCTACTCGAGTCAAAACA
AGAAACAGATTACCTTCAGAAACGCAGAAATACATTAAGAAAGTACTGCAAGTCAAGAGA
GCATTAGAAGCACAGTGAATAAACTAATCTCCCGTATTTTTTTAATTCTATTGTTTAAAG
GGGTAGTCGATTGTGCAGAAATTCGGCTGCGTAGTGTTGATAGTTTAAAAAGTGATATCA
CGGTTCAACAAGGGGATTTAATCGATCTCGAGATTTTTGTTGATGTAGGTGATATTCCAA
GTGCTGGTGTCGAAGTATACTTAACGTACGAGCCTGACAAATTACGGTTGGTAAACCAAG
AGACGCCTTTTGTTCAAGGGCCATTTTACACAGGGACGGTGGTTCTAAATAAGATTGTAT
CCACAACAGAAATAGGGTTTGCAGTCATTTCGAATGCTGCTCCTTATCCAAAAGGACGTG
GCGTCGTTGCAAAAGTTCAGTTTGTTGGTCGTGGGAGCGGAAAAGCACGTATTCTATTCA
ACCGAGACCCTAAATTACACTGGAACAAAGGGAAATACACCTTATTCACACAATTTAAGG
ATGGGAAACCTCGATTGAGGTCATTTAAAGACTTAGTTGATGCTAACATTGAGGTTAAGA
ATACGTTAGTCAAAATTGATCGATATGACCTTCAGCGATTTGTTTCCGAAAATCCAGGGA
AAAATGTCCCTTTAGACAAATTTGTGATAATTTCAGGAACAGAAGGCAGACCAAAACTTA
ATTGGGTACTGAATGCAGAAGATGATAAAGGAAGACCTAAGAAAGTTGAATTGAATCTGG
CTAACCAGCTTATCGTCGGAGACCTCTTACCCAAATCGAAAGGTGAGGTTGTAAAAGTTG
ACCTGCGGGTTTCTTTGAAGATTGGTGATTCGCTTGCTATCGATACCGCAACATTATGGC
TTGATAATAAAGGAATCCCTGTTCTGATTCGTTTTCCTGAGCTAAGTTTTCGTGCGGGTT
CAGAGGAGATTTTATTACTAGACAACTTTGTAAAAGATATGGATCATAAGAACGCCGAAT
TAAGTTGGGGTATTGACGGGATGCCAGTCGCACTTGTCATCGGTGGAGTTAGCGTAAATC
GTTTAGACAAGTCAAAAGGTATTATTGATAATCCACCGCGTTTGACATTTCGGTCATTGA
ATCCAGTAGCCAACACGAAAAAGTTTAAAATGTTTGTCACTGTTACTGATCCTGATGGTA
ATTTTGACCGTGGCGAGTTGGAAGTTTCAGTTCAACCACTTCCTTTTGTAAAACTCGACT
TAACCCTTCCAAATACAGTGTCCTTGATTAAGAATGAAGAACATCATATCGATCTGAATC
GTTACTTAGACATAGAGCCTCGGGAAGTTTTTAACGATATTGTATGGGAGGCTATCCCTT
CTGAACATGTGTCGGTCATTATTAAGAATAGAATTTTGACATTGAGACCGCAAAGGGACT
GGATTGGGGCTTCTGAAAAAGTCAAAGTAATTGCTAAATTTGAAAATAAGAAAGTGGAAG
AAACGGCTATAACAATATCGGTTTTTGATCTTCCTACCGACACTGAAAAAACTTTTCCTG
TTATATTAATTCGTAATCCAATTCTGCGTTACGAATTTAAAATTGTATCGATCTTGGATA
ACGTTGCGGATCTCACCGTTGGTTTGACTTTCCCAGAATCGCCTGATTTGACACCTCGAA
CATTGATGATGAAAAGGATCGATCAGGCACAAAATGTTTGGACTGTTGGTTACCAACTTG
ATAGTCTACCAAAAGATGGTGTTAAAGTAGTTGCCACTGTAATTGGTAGAGATAATTTAG
GTCAGGATATTTCACCTTCAATGAGTACTTTTATTTTAAGGTAGGAGGAATCGTGTTTCT
TGGACGGCATTTTGCTTTAAATAATTTCATAAAGGGCTGTTTCTTCGTTCCTATTTTTTG
CTTATATATCTTTGGTTGTAACGATAGGGACTATGACAGCTTAGTAAAAGACGAAGTTAT
TGTTGTTGATAAAGCCGCCGACTTGAAAAAAGCTGGGAAGAAGATAACCGAGGGTAAAGT
TGATGATGCCATGGGTATATTCACTGCAGTACTCAAAGAAGATGAGGCCAATGTTGATGC
GAATGCTGGTTTGGCTAGCATATATCTGTCAACAAATCAATTTGCAGAGGCAATCAAGCA
TGCAAATGTTGCGCTGGAAAAAGCGGACGCTGACTATCAGGCAACTTTTAACTCTAGAGT
CGGTAAGAGGCACCTGCACCTGATTTTGGCTCAAGCATACTTTTATTCGGGTGATTTCAA
CAAGTCCAATGATCAAATTCGACAAGTTGTTAATCGAAATGTTGATTTGCCACCCGATGC
ACTAGCAAAAGAGCTACAAAGGCTTGCTAGATAGATGAAGTTGACTCCAACTCTAGGTCG
TGTCACCGACCCGTCGCTTTCATCATTCAAATCCGGCTTAAAATCTGGCGAAATCTTAAA
AGGTACAGTTGTTCGTGTGTTGGGTAATAATCAATTCCTAATCAATTTTAAAGGGCAGAA
GCTGGTAACTGAGGTGGAATCTAGGCTCAGTCGAGGTCAAGAAGTTGAGGCAAAAGTCAT
ATCATTGAAAGGCGGAGTACGAATGAGCTTTGTTCCTACAGAAAAGATGCCCCCTAAATT
TGACTCTGAGATTACNTCTCTACTTAATGATGCTGGTTTGCCTTTCAATCAGCGNNATCT
CGATTTTGCTCAAATTCTATATCAAAATCAAACTCCGATTGATTCTTNTANCNTGATTNA
TTTCGCGGAGTATGCTCAAAAAGCCGATTCGCTATCGCGGACAAACNATAACACAAATCT
TCTTTTTACCAGCTGGCTGTTAAACTTTCCGCCTNAATCTCANCTGTTTCAAGCTTTAAA
AAATCTTTATTATCGACAAGATAAATTAGACCAGAGATTGAAGTTATTACAAAACGAACT
GAGGGCATTGGCCAAAGATTCAACTATTTCTTTTGGTAGTAAAAACGAATTGTCTTCACA
GATCATGGAAGCAACACGTTCAATTGCCCCTAATTCAAACAATTTAGCTGAAGAAATTGC
CAAATTTGTGAACCAATTAGGTTTGTCATACGAACGNAAATTGTTNTTAGCNGGTCAAAA
GTCAAATACCTCAGAGACGTTCCTGCAGGGAAACAACCTAAAATCCGATTTGATTCGATT
GAAGATTCAACTCGGATCAGACAAGCAATACTCCGATGAGATCTTGGGTCGAATCGGTAA
AGCCATTGATTCAGTGCTGTGTCAGATTGATGCNTTAGAATTGGCTATGAATCCATTGAT
CACAGGACGAAGCCAAGTTTATTTTCAGATTCCATNCAGTGGAAATAAGAAGGATTTATC
AGCGGAAGTTTTGGGGTACAACCTAGACGATCAAGANAAGCTGGATACAGAAAATATGCG
CTTGGAAATGTCAATTGAAACAGAAAACCTTGGCAGCCTNAANTTCGATTTGCGTATTAA
AAAGAGACATATGAACTGTCTAATAATGTCAGAGAAACAGCAGTATAATAATTTCATTGT
TGATGAGAAAATTGACCTCCTTGAACGTATGAAGTCAATCCGTTACAATTTGGAGGATNT
AGCATTTCAGGTTGTTGATTCGANGAGAATTCGAGTCNATGTTGTTACTNATGTTTCACA
AATGTCGGTAAACATGGGGCGGATTGATGTCAGTGCATAGTGAACAAAAAAATCTCAGCG
ATGTAAACATAATAGAAAATAGTAAGGATATATTACTAAGGAAAAAACAGAAGGCTGTCG
CTTTACGTTATCAACCAGAATTTGACTCAGCACCCAAAATACTCGCGGGTGGTGATGGTG
AAATTGCTAATCGGATAGTTGAATTAGCAAAGCAACANGACGTACCGATTTACGAACAGC
CAGACGTAGTTGAGGCNTTGGCCAAACTTGAAGTTGGAACTGAAGTCCCTCCGGAGTTTT
ATCAAATAGTAGCTGANGTTTTNGCTTTTGTNTATTCGATAGATCGGAAGTGGGAAAGTA
GGAGTACTTAGTTAGTTGGGTGTTATGAACGTGAAAAATATAATTTCTATTTTTATTATT
GGTCTTTGCCTACTATCTCCTGTGTCGTTACTTCGCGCAAGTGATTATGGGTATCTCTAC
ATGGAGGTAGACCCTCCAGATGCACAAATTCGAATTGATGAAAATCTGAAGCGAGCACAG
AAACAACAACCTCGACCAATACGTAGTCGTCAACTTCTGGACGATGTTCCAATTTTAAGT
GATCCTGTCCCGTTGATTCAACCGTCAGATAAAGGCGATGATCGAGTTTCCGTTCGAACT
ACTGAAGGATTTTCTGTGGGAGATCGCATACGTATCCTTCAAAGTGGGAATCAAAATGAC
AGTATGCAGAATTACTCTGACCACACGGTAATTCGAATCGGAGTACTTAATTTGATGCCA
ACTCTTTTTGTTCAGCCAGCTCTAACAGATAGTTTTGGTGTTGGGCAAAGGAGTGAAGTT
AGTGACCCAAAAACTGCTCGTGTATTTCGTATACAACCTCCTAATAAAGGTCAGGTAATT
GCGGTTCCAGTTGTTGAGCCAGCTAATCTAGTCGAAAATGCGAAAGCAACAAAGACTCAT
TTAGTAAAAGATGTCCGTTCCGGAGAAAACGAAATATATGTTGATTCAATCCTAGGATTC
GAAGTCGGAGATGTTATTACGATTAAGCAAGAGATAGGGGCTGATTCATTCATTGAAAAA
CCATTGCCTATAGTTGACTCTGTAACTGAATTAGGAAATAAGATCATACTAAAAGAACCA
CTAAAGAGCAGTTATTTGATGAGCGATGGAAAGGTCTCAGTTTACCACAGCATAAAGATC
GGATGGCGCGCTGATTTTCCCAAAGAAAGNCATATACTGGTTCAGGAAATTGACNACACA
GGTGTCTCCGTTAGCCTATTGNGGGATGTACAACCNGGGGATATAGAGTTATTTGTCTCT
TCAACATCAGAGTTTGGAGCTGGAGATGTGATTAGCATTGAAGAAGGGGTGACGAGAGAA
GAATCTTTACCAGAAATTGAAACAGTAGCCGATAGAATAAACAAGATCACATTGAAATAT
CCTATAAAAAATACATACTCAACGGGAAAGTGTAAGATATTTCGTATTAAAATTAGTGAG
ATCGCTGAGATCTTGGAGCCTCAGTTGGTATCGAATAGTCGCGGTGAGAGACAAACGCGA
CTTATACTTAAGGATAGTCTAAGAAGAAACTTTTCGAATATGGCTCAAGTTTTTCGACTG
AGTAAGATTACAGTTTCAAAATCGTTTTACTTACCTGAACAAAAACTTGCACTCATACAA
TCCGGCGAAGTTACCAAATTTCCCCCTTTAGCCTTAAAGCGTGGTAGAGGTAGCATTACT
ATATTATCAGATCCTTCAAATGCAGTAATCAAGATAGAACCACAGTTCACCGATAACTCT
GCAGCATTGGAAAAGCTAGTAGCTAATCCTATTCCACTTATTCGAGGAGTAGAACCTGGA
GATACACATTTAGTGCCCAAAACACTTCGTACTTTTGAAATTGGCGACAAAGTTTGGCTT
CAGAACCGTACAGCCGATGGCTTAGTGGCGTTTCGATCTGATCATAAAATCATTGGAATT
AAAAACGTAGAGCAACGAGCTGGTCTAGAAATACCTGTATTAGAAGAAATCNACAAGGGT
AGNCAAACGTTAGTAGTGGAACAAGGTACGGCTGTATTTNCGGGAGATACNCTATACCTA
GAGCAGTTAGATGAAAATGGTGAAATGTCAGAAAGAAAGGAACTTACCGTAAAAAAAACC
GAGATTACGGATCAGTTTGTAGAAATTGACGTAGAACCTCCTATCGAAGTTCAAATTGAG
GTCGGAAAGGCTAACATTCGACTCCAACCACGGCAGATGCGGTCGTTAATTTTTTCACCA
GCGGCTTCAGAGAAATTTTTGGTTGGACGTGCCGAAGTCCAACTCAAACCTTATTTGACA
CCAACNACTATCCGAGATATTCCCGCCGGAGAGTATCAACTNAAAATTGATACGGGCAAA
TATATGGTCGAAGAGGNTCCCGTAACAATTGANATAGATGTAGACGAGATAGCACGTGAA
TTTGAAATTCANCAACATCTCACNGAGCCTTTTATTCTTGCTTTACGTCAAAATAACATA
AAGTTATCTAACGCTTTGAGAATCCAGACAATCACCTCTGAAGCCCATTGGTCTGTCACA
GATCTGGAAAGTGATCGAAATTATTCCATTTACCGATTGGGAACTGGCAAAATTAGAGTT
TCCCCGATTACTGTTTTAGTTGGTCAGACAACTTTCGTTAATCGTAGCCTCGTGATTGAC
CAACAGCCTCCGTTTGTTCATAAATTCGAAATCAATGGGGGGAAGGAAAAAACGAAATCC
CCGCGACTGAAACTAGAGTTTGCTGTTACTGACGCTAGCGGTGTTTACCAAATGNCAGTC
TCTAACAGTCAAGAGTTTAGTAAGTGGGACTCTTANANTTCAACCCTTGACTGGTTAGTT
GAGTCAACTCCAGGACNAAAGAAGGTTTTCGTTAAATTTAAGGATCGAGCTGGGAATGAA
AGTTCTGTCGTAACAAAGATAATTGATCTTGATGCTCCCTTGAGTATGATNTATGTTCCA
GCNACNAAAATCCCTTTCATGATGGGAAATGAANATGGAGAAGNTGATGAAAAACCTGAG
AGGTTAGTCAATCTGTCAGCCTATTATATCGACCAATATGAGGTAACAAATGCAGAATAC
AAGCATTTTGTGGATGCAACTAATCGCATGCCACCAACGCACTGGAATGGTCGCAAATAC
CCAAAAGGAATGGGGAAATTTCCTGTTGTAAACGTCAGTTGGCAAGATGCAAACGATTAT
GCGGAATGGGTTGGGAAAAGATTGCCGACTGAAGCCGAGTGGGAACGAGCNGCNTTAGGT
GATTTTTCAGGTATTAAAACCCGGCCCAGATGGGCGTGGGGAAATCGTTGGAATGGCGTA
ATTACGAGNCTGGTCAATATCCAAACTGGAAGAGGTTTAGCTCCAATTGACCGCCATCCA
GATGGGAAAACTCAGAACAACATATATAANATGTGCGGAAATGCTTGGGAATGGGTTGCT
GACTGGTATGATGCTACCTATTACTCTAAAAGTGGTATATCCTCAAACCCAACGGGGCCT
TTTGACAATACTGGTTTGAAAGCTGTTCGGGGTGGAATAAGTTTACATGAAGATGGGTTC
ATGACTTCGCTCACAAACCGAGAAAAAGCTTCCCCAGAATCAGGGTATCCCGGTATTGGT
TTTCGCTGTGTTAGGCCAATTGAAAACTAGATCTGTGTGAATAGAGTTCTAAGAATGAAT
TTAAAGTTAAGATTTTTCTTCTATTGTTTGTTATTCGCTGGTGTGATTGCTGATATTGCT
ATGGCCCTTGATAATTGGGACCAAGGATACGTTCTTCTAGTTGATCGAAGCTTTGTCTAT
ATTGATATGGGAAAGAATTATGACTTGAAAGAAGGAGACATTTGCTATGCATACGAATCT
ATTGAACATCATCTCTCTCCTGTAGCTCGTCTGGAAGTTCTTGAGTCTTATGAAAATAGT
GCTGTAACGAGAATTGCAGAGACAAATACTGGGAAAATGGTACGCTTTGCAGACCTAGTA
TCCGTTCAGGAAGTTGTTCAGACCAGAGATGGTNTTAGNATTCTAAACCAAGATTTGCCA
GATTTAGCNGGTTCTTCTGATTACGATCAGCCATACCGTCGCCAATCAAANCCNTTTGCT
TGGACGGCATTGTCTGTTGGTGGAGCATTGAGCATTGCTGCATATTACTCAANCCATCGA
GCAGATAGTACATATAAAATGTTCAAACAAGCCCTAGTAAAAACAAAAGCCAATGAGTTC
AAATCCAAAACACAACAACTCGATAGGCAAACTGGATTGTTACTTGGCGCTTCGGTTTTG
AGTTTAACTACAAGCGCTGTGCTATTTTTAATTCAAGACCAAGATACTGATTCGGTGGTT
CAGACGTCCTTTCTAACAACCCGAAATGGTATCTTTGGAAAAATTNGGTTCCGTTGGTAA
AAAATCATGAAAAAAGACTATGTCCTTTGGTGTCTTATTACTGTTGGTATTATGATGAAC
ACTGTCAGCTCTCTAGCGGATGATCACCAAGCCAAAGAAGAGAAAGGGGAAATTTCACCT
ACACTCGAAGATGGTCGAATTCTGAGTATAAACTCGCGGCGAATTAATGTTAATCTGGGT
AGATTAGACGGAGTTAAGCGTGGTATGACATTAGAAATATATAGGCCAAAAATCTTGTAT
GATTCTAATGCGAATCTAACACAAATGATCAAAACTCCTCTTGGTATAGGATTAGTTGTC
GATGTAGATCAGAACCGATCAACCCTTTACCTGTCTGATTTCGAAGTTACGATAGCTGAC
CGGAACAAAACAAGCCCACCACTGATCGATATTGGTACTAATATTCGATTGGTTCGATTG
CCTGCCAAGTGTTTGTTAGAACTAGGTCGGCACTCTATTTTAGTAAGGAAATTTAAAGGT
ACAGGATCTGACATAGAAGAAAGATTAGCTGAAACCGAAACGGATCAACTCGCAGCATCC
CTAGATAACGGGCCACAAGTACCATTTAAACCAGAACAAGAAGTTAATTTAGTTGACCTT
GATGGAAACGAGATTTCTGTTGCATTTGGTAAAAATGCTGGAGATGGGATTGCATCCTTT
GAGTTATTGCATAAAGTTGACCGTGAGGTTATTATCGTTCCCGGGCGAGAAAGTAAACCT
CAGCATATTGTAGAAATATATGACAGGATTAAACGCCCCCCCCAAAACTTAGTTGGACAA
CTACAAAAAAGTTTATTAGGTGATGCCATGATCATTGCAATAAGGGAAAATATACTACAA
ATGGCGGGCATTAATCCCAAAAAAGTTGAGAATGGAGACAAGCTGACGTTGAGTAAAACA
CCCAAAGAAATTATTCACCCGATAACAGGGCAAATGATCAGGTTGGGAGTCAAACGTGAA
TTAACGGGAGTGGTGTCTGCTGTTAGCGATAATTTGGTTCAAATAAGCATTCCACCTAAG
TCAAGTAAAGGATTCTTCGTTGATGATACTATTTCAGTAAGCAAGAATTAAAATTGGGGC
ACCTTCAGCCGGAAATTATCAATTAAACGTGTGCTTCCGACGTAAGTAGCTATCGCTATC
AAGATATCTTGTCCGTTCTCAAGTTCCAATATTGGTTTGAATGTTTGGCTCAAGACAATT
GTGGTGTAGTCAATTCGACTCAATGCAGAGTCTTCCACCAGTAATTTCATCTCAGTCGTG
ATTTTTTTCACAGACGTCTCTCCTCGCAGAATTCGGGATTTAGCTAATTCTAATGATTGG
TAGACTATTTTGGCCTCTTGGCGTTCGTCTTTTGTCAAATAGGCATTTCGTGAACTCATA
GCTAAACCGTCGTCTTCTCGTACTATAGGCAAGCCGATTACTTCTAGATCAAAGTTCAAG
TCATTCACCATTTGTCGGATTGCTGCTAGTTGCTGTGCATCCTTCCATCCGAAGTAAGCA
CGTTTTGGTTGAACAATATTAAATAATTTAGCCACAACAGTAGTTACTCCACGAAAGAAA
GTCGGTCGACTAATACCACATAGTCCTTCAGTAATTGGCCCAACGACGTCCAACCATGTC
TGGTTCATACGACTATCTTCTTTTGGATACATTTCTTCACTACTAGGTGCGAAGACCAGA
TCAACGCATTCTTTCTCGAGTAAGTCTAAGTCCAGCCGAATTTTTCTGGGATAATTGTCA
AAATCTTCATTAGGTGCAAATTGAATCGGGTTTACAAATACGCTTACCACAACAAAATCA
TTATCTTTTCGGGCTTGGCGAACTAAACTGAGATGTCCTTGGTGCAAAGCACCCATTGTT
GGAACAAAGCCAACTGACTTCCCTTGATATCGACGATATTGACTCCAAGATCGAGTGGCA
TTTATTGTTTGTTGCACTTCCATTTTTCTAATCTGATAACTGTTTATTCAATTACCTGCG
GAACTTCAAAATATCCCTTTTCACTAGAGGGAGCATTAGCCAAAATCTCTTCTCGCTCAA
ATAGATTTTTCTGATGATCATCTTTTGTTACGTTTCGGATGGGTATTACATGAGAAGTAG
GGTGAACATCTTCCGTATCTAGCTGATTGAGTTTTTCAATGTAGCCCAGAATATGGGATA
ATTGTTCTTGACTAGCTGCTATTTCCTCACGGTTAAGCGTTAAACGAGCTAGGTTGGTAA
TATGTTGAACATCTTCGATGCTAATAATTTTTGACATGACTTATCCTTATGTGATTTGTA
GGTTAGCATAAGATTGCATCAGTGTTTTCTCTCCTGCACGATCAAAACGGATCGTTATTC
GGCTGTTTTCTCCGGAGCCAAAGATTGCTTTGATTCGTCCACGACCAAATCGTCTATGAT
AGACAATCTGTCCAACTTGATAACATTCCAAATAATCTGATTCATCAGGGTCAAAAGTCG
AAACGACTCGATCCACTTCTGTTTCCATGTGTTCTTGAACAAATTCGAGTAAATCTGGAG
GGATTTCGTCTAAGAACCGAGAGGAAATTCTGTAATCAAAATTACCGAATGTTCGACGAG
TTTTCGAATGTATTAGGTGTAACTGTTCTTCAGTTCGAGTAATACCTACATAACAGAGAC
GCCGTTCCTCCTCCAACTCTTTTAGAGATTCCATAGACCTTTGATGAGGTAAAAACCCTT
CTTCCATACCAACCATAAAAACAATAGGAAATTCAAGGCCTTTCGCATTATGCAGAGTCA
TTAGAGATACAACATCATTTTGATCTGACAGACTATCAATATCCGTAGTCAAAGCTACCG
ACTCTAAATAGCCACTCAGCGTTAGTTCTGGACCAGATGATTCATAACTAAATACACCGT
TAACTAAAGCATTCAAGTTTTCAATACGAGTTTGTGCCTCAATCGTATTTTCCTGACGCA
AAGCTGCCAAGTATCCTGAGCGATGCATCAGATCCTCAAGAGTTTCTGCTGGTGTATCAG
TCGGTTGATAATTATTTATCAACTCAGAAAAGTCTTTAATTCTACTCCGGGTAGAGGCCC
GAATGTTTTCGATTTCAAACACACGTTGAACTGCATTCATCAACGGAATTTGATTAGATT
GAGCAAAATCTTCTAGGCGAGCTAAAGTCGTCGCCCCAACACCTCTGGGCGGGACATTAA
TAATTCGACGCAAACTTACCGAATCACTAGGATTGACGATAATCTTCAGATAAGCTAGCA
TATCTTTGATTTCCATCCGATCGTAAAATTTAGTTCCTCCAATAATCTGGTAAGGAATAT
TTTCTTCACGCAAGGCATCTTCAAAAGTACGCGATTGTGCGTTGATTCGGTAGAAAATCA
CACATTCACTGTAAGATTTACCTTTTTGTTTATAATTTCGAATTTCCTTCACCACATAAC
TGGCTTCTTCAACCTCATCACTAGCTTCAAATATGCGGATGAGTTCCCCTGACTGATTCT
CAGTCCATAGCGATTTTTCCTTCCTTTGATTGTTATTTTGAATTACTAAGTTAGCAGCCT
CAAGTATATTCTGTGTTGAACGATAATTTTGTTCTAAGCGTAAAATTCTTATGTTTTGGT
AATCCTGTTCAAAGTTCAAAATGTTGTTAATGTCTGCGCCACGGAATGCATAAATCGATT
GATCATCATCGCCAACCACACACAGGTTTTTGTGCTTTCTAGCCAAAGCACGAACCAAGC
GATACTGGCATTGATTCGTATCCTGATATTCATCAACCATAATATACCGAAAACGTTTTT
GGTAAAATTCCAATACATCAGGGAATGTTTCAAACAGCTCCACTGTCATTAAAATCAGAT
CATCAAAGTCTAAAGCGTTATTTGCCCGGAGCTGTTTCTGATAAGCAGAAAAAATCTGAG
ATACATTTTCTTCAAAGGGATTAACAAAGCCAGACTCAGATTGAATGGAGACATCGTAAT
CTGTTGGGCTCATCAGTTGGTTTTTTGCATCGCTGATGCGGCTTTTTATCGCTCGAGGGT
TGTGTAATTCTTCCCTAAATTGAAATTCTTTCAGTAATGACTTAATTAATGTGATTTGAT
CTGCAGAATCATAAATAGTGAATGATGTATGGTAACCAAGACGATCAATATGTTTTCTTA
AGATTCTGGCACAACTCGAATGGAAAGTCGAAACCCAAATTTCTTGACTCACATCTTCAC
TGATTAAGTGAGCTAGACGGTTTTTCATCTCGCTTGCGGCCTTATTGGTGAAGGTCACTG
CCAAAATGTTGTATGGTGAAACCTCATGGTGATGGATGAGGTGAGCAATCCGATACGTTA
TGACCCGTGTCTTACCACTACCAGCACCAGACAATAGCAAAAGAGGTCCTTCAACTTGCC
TAACGGCCTCTTGTTGTATTGGGTTTAGACTTTGTAATAGCTGTGTTATTTCCATTATTC
CTCACGAAAATAAATTAGCAAAACTGTTCCAATTTTCGAAGCTGTTACATCAGGGTGAAT
AATATTTTCTCATGGTATATTGATTGCCTCTTCTTGAGAATCAATATCAAATTCTTTAAC
CGTCGTTATTCAAAAAATAGTGATATCGAGCATGTCGAGATATTCACCGCCTTAAAAACT
GACCTCTGAGAGCAAAACATATGGGATCTAAATTCCCATTAAATTAGCTATTCAAGAGCA
ATTAAATTGAAATAAAAGAATCTTCAGATTGATCACAAGCCAATATCAACGACCAAATCA
GATTCATCTTTTCCAGATTCTGATCATAATTAGGATGCCCAGAGATCTTCACTTCGGGTA
AAAAGGCCTAATCTGCCTTTAGTTGAGCTTGATCCAGAAAAATTATTGGGATACCAAGCT
CATAGTACACATGTAAATCTACTGAAGGAAGTATATGAAATTGAAATTGAGCGTGCAAGG
TAAAGATAATAAACAGCGTTGATTCATTATTGCGACCATTAGTTGTCTGTGCTACAATGC
CAGCTGCAATGAGGTAAAATTAGTGTTCACACCAACCATTGAATGGGTTAATGGACGTAT
TCGCTTAATTGACCAAACATTATTACCAAATGAATTTAAAAAAATTTATTGTGATGAAGT
AAGTGAAATTTGGCAAGCAATCAAAACTTTAAAGGTTCGTGGAGCTCCAGCAATTGGTAT
TGCAGCTGCCTTTGGTACAGTCTTAGGAATTTGGCACTCAACAGCTGATAATTACGTTGA
CTTTGAGACTGAGCTTAAGGATATAACAGATTACCTATCTACTTCCCGACCGACAGCAGT
TAATCTATTCTGGGCTCTTAAAAGAATGGTTAAAGTAGCCCAAGAAAACAAAAGCCTGAC
GGTTCCTGAATTGAAGGAGCGACTCCTGGCCGAATCTTTGGATATTATGAGTGAAGACCA
ACAGATGAGCCGATCAATTGGGAAATACGGTGCAGGGTTGATTGAAAATGGGGATAATAT
TCTGACTCACTGTAATGCTGGTGGTTTAGCTACCTCAGACTATGGGACGGCTCTAGCTGT
AATGTTCTCTGCACATGAAATGGGCAAACAAATTCACGTATACGCGGATGAAACTCGACC
ATTGTTGCAAGGTGCAAGATTGACAACTTGGGAACTAATGAGAGCGGGCATTGACGTTAC
ATTGATCTGCGATAGTGTCGCAGGTCAAGTAATGAAAGAGGGCTATGTTCAAAGAGTTGT
CGTTGGTGCTGACCGAATTGCAGCGAATGGAGATACTGCAAACAAAATAGGAACTTACAT
GGTAGCTGTGATGGCTCAGCAACATGGTGTGCCATTTTATGTAGCAGCACCAACATCCAC
AGTCGATATGTCTTTGGAAAATGGTGATCAAATTCCTATTGAAGAAAGGGGTGCCGAAGA
AGTAACTGAAGGTTTCGGTCAACGTACAGCACCAGAAGGAGTTAAGGTTTATAGTCCAGC
CTTTGATGTTACACCGGCTCACTTAATTACGTCTATAATAACAGAGAAGGGGGTAATAAA
TCCGCCCTTCAATGTGAATCTCAAAAGAGCTTTTCTGTAGTATATTTTGTGGCTGAGGCT
ATAATTCAAACGGACAGGCTGTCAAAGTGGTTTGGTCAGGTTATTGCTTTAAACGATGTT
ACTATCAATTTCGAATCGGGTATTACGGCTTTGCTCGGACCAAATGGTGCCGGCAAATCA
ACATTGCTACGTTTGATTGCAGGACAGCTTAAGCCAAATCTTGGGGACATTTTAGTCTGG
GGTGAATCAATCTGGAATAATCCGACTTTATATCGCAGGATTGGTTTTTGTGCTGACAGC
GAAGGCTTTTACTGGGACATGACTGGGTTTGGAATGATTCGTTTTCTCGCTCAACTTAGC
CTGGTTCCTAAGGATAAGTTAGATCAGAAAATTTGGTCTATTATGAAGACTGTTGGGTTA
ACAGAACAAATGAATCAGAAAATAGGAACATATAGTAAAGGTATGCGGCAACGACTAAAG
TTAGCCCAAACTCTAGTCCATGATCCAGATCTTATCCTTCTCGACGAGCCATTTAATGGG
ATGGACCCCGTTGGGCGAAGTGACACGATCAAGCTCGTTCGCTCATTGGGAGAATCAGGT
CATTGTGTTCTTGTTTCTAGCCATATCCTGCAAGAAGCTGAATCTTTGACCGATAATATT
TTATTGATGCAACATGGAAAGCTAGTAGCCAAGGGTAAAATTTCTGACATTCGGAACCAG
ATGGATGGCCATTCGCATAAAATTTGTGTTATATGCAGAGAACTCCGAAAATTGGCAGAG
GTTTGTGTTTCTTTCGAAGATGTTTTTGCGGTTCGACTGGAGGAAAATGCAAATCGTTTG
ATAGTAGAAACTCATAGTCCAAATCAATTTTACGAACTAATAACGAAATTTGTTCTAGAA
AATCGTATACAAATTGAACAAATGTATTCACTCGATAATAATCTAGAGGCTGTATTTGAT
TATTTAATCAAACAGAAATGAATCAAAATGAATCAAATTGAACTGTATGAATTTGATCGC
CAAGGCTTTATTCATATTCCCCAATTTCTAACAACAGCTGAAACCCATTCTCTATCGTGT
ACCGTCGAACGACTTGAGACACATGCGAGATCGAATTTAGATAAACCAAAAGGAAAAATT
AGCAAGTGGGGACCCAAATATTATCTCTGCCCTGATCATGGTTATCACTTTCAAGGAGGA
ATTGAGAATGGAGAAACTTTGATTATCGAAGACTTTTTCAATTTTTCACCTGCCTTTGAT
TTTTTGGTTAGCCACGAGAAATCAATGGAGTATATATCAGCAATTATACAAGAAGAAATT
GGGATTAATAATTCCGAGTTACGAATTCGCTATCCGGGGAACTTCAGTGGGACACACATG
GGTGGCCCCCTGAGTCACAAATATAGATATACGTTTAACTCGAAAGGCATTGACTGTATG
ATGGTACGAATCATCTATTTCATCCACTCAGTCAAATCTGAAGAAGGTGCTTTTTGTGTT
GTTCCGGGTACACACAAATCCAATTTCAATTCACCTTATAAATGTTCAGTAAACGATGAG
CCCGGTATGATTGGACTAGAAGTCGATGCCGGTGATGTTATTCTCTTTACTGAAAATTTG
AGACATGGGGGTTTTACAAATAGTAGTCAAAAAACAAGAAAAACTCTACATGTTGGCTAT
GGACCATCTTGGATGATGTCTCAAAACATTTCTACAATGGATGAACCCCCCTACATAACA
GAAGAAACTTGGGATCGATATGAAGTTAAACAGCAAAAGTTGTTTCGGCCTTGGCTTCAA
AGTTAAGCTTCTACATGAATAAACCATAAATTATATTGGCACTCCTCTCTGCTCGTGTCT
TTTTTGCACAAGAGATGTTGAGGAAAATAGCAAAAAAACATGAACTACCCCCCAATAGAA
CGACCACAAGTTCATCCTGACCTAGAGTTAATGGCTCAAAAAAAGTTATTGGTTATTGGA
GACCTAGTACTTGATCAATATATTTGGGGAGATGTTAATCGTATTTCTCCTGAGGCACCA
GTACCGGTGGTAGAAGTTCAAAAGGAAACTTTCCGCTTGGGTGGTGCAGCGAATGTAGCT
TGTAATATTGCCAGTCTATTAGGGCAGGTTGAAGTTGTCGGGTTGGTTGGTGCTGACGAA
AGCGGTGAGAAGTTAATAGGCCTTATGAAAGAAAAATCTATTAAAACTGGTGCTGTTAGA
GTTGATAACAGTCGACCTACAAGCACAAAAACCAGAATCATAGCTGGCAACCAACAGATT
GTGCGTATAGATAAAGAGTCAACCCAACATTCTGCTCAATCTCTACATAGCCAACTTTTG
AGCATCATATTGGAAAAAGTGAATACAGTCGATGCTGTGATTTTTGCTGATTATGATAAA
GGTGTTGTAAATAGTGAGTTGATCCGAGCTGTTACCTCAAAAACGAAGCTCAACCGTATA
CCAGTAACAGTAGACCCGAAAGTAGAAAATTTTTGGAGTTATGAAGGTGTTACTTCCATT
ACACCTAACCAAAAGGAGGCAAGTATTGCTGTTGGTGTTCGAATTTTGGATCAAAAAACC
TTATTAAAAGCAGGCAAAAAAATACTAGAACGGTTGGACTTGGCTCATCTACTTATTACT
AGGGGTGAGAATGGAATGAGTCTATTTGAAAAAACTTCTGAAGGTCAGTTAAAAGTTCAA
CATATTGAGACAAAAGCTCAAGACGTATTTGATGTTACGGGTGCTGGTGATACTGTGATC
GCTGTATTTACGCTGGCCTTATCAGCTGGTCTTACACCATTTCAAGCGGCACAGATGGCT
AATACAGCTGGAGGTATTGTTGTAACTGAAGTTGGGTGTGTTGCAGTGAACATAGAAAAA
TTAAACCGATTTTGGGAACAATAACAAGAAACTGTGATGAAAACTGTATTTTTGGACAGA
GATGGTGTGATCAATCGCTTGCGCCCCAACGACTACGTGAAAAATTGGAAGGAATTTGAG
TTTTTGCCAGATGCAATTGATGCCATTTGCCGATTGACAGACAAAGAATACCAGTTGATT
ATTGTTACAAATCAGGCTTGTGTTAACAAGGGTATTCTTCAAGCCAAAAAGCTCGACTCA
GTTCACGAAAAAATGCTCGACCAAATAGGTATGGCTGGTGGAAAAATTGACGCTATTTAC
TATTGTCCTCACGAAGATAAAGACAATTGTTTCTGTCGTAAACCTAAGTCAGGTTTACTA
GAAAAAGCACTGGTAGACTTTTGTGTTGATTCAACTAATCGCTTTCTGGTTGGAGATTCC
TTACGGGATATAGTAGCAGGCCAAAAGATCAATTGTAAGACTTGTCTCATTGGCGAGAAT
GTAACTAATAATCAGCAAAATACAAAAACTGTAGTACCAGACCAAACTGCTAGTAACCTA
ATGGCTGCAACTTCTTGGATCATTCATAATACAAAATAGAAAAATCAGGGAAAACAATCA
TGCCAGAACAAGAAAATCAGAATTTAGTTTGGATCAAGGGAGTAGTTCAAAAAAATCAGC
TGGCCTTCATTTTCGATGATTGTTTTAGTACCAACGAATTGACTAAGTTAGTCGAAGATT
GTTTTGCTGGTTTTCTGGAAGTGAATTTAGCAAAGGTGTATGAAAGAGAGTTTCTCATTC
ATTGGTTAGTAGANAAATTCTTTTATTCTCTATCCAGTTTCCATTTGATCACTAAAAAAT
TGAGTCAGAAAAGNGACCTGTTAATACAACGAATTGGATACATGAATACAGAGGAAATAT
ATTATTTTTGTTCTTGTTTTAGGGAATTAAGCGCGCAAGGAATTGGAGGAACAACAATTT
GGTCTTTGCTAATTGATAAACGTCAAAATATTCAGAAACATGGAGCCAATTTACTTAAAA
GCTGTATTTATTTAGATTTTGTACCCAATCGATTCAGAAATACCAATATACATGAAGAAT
GGACCAACAAAANCAGTGATCNCGACCAGGAACAAATTGATTTAGTAACCGATAAACTAA
AAGATCGACTCGATGAGCTGAAGATCGAAAACGATAAAATAAAACATCAAAACAAACAGT
TAAAAGGCCAGCTAGAATTTTCGACTCAAGAGTACGTTAATCTCGAAATATCTGACAATA
GTNGGAAGAAAGAACTGATTGCAGTCGAAGACTATGAGGCACACATCAGTTCTATTGAAT
TTGAAAAAGAACAGCTTAGACAAAAACTGACGAAACAATCATTAGAGTTAAGGCTTATTC
AGAATACGAAACAAAAAAGGGACGAACTTGATCTAGAATTATCCACTCTAGAGGATTTGC
AATCTCGAAGTCAGAAGCTATTTCATAGAATGATATCTGATTTTGAATCTAGCGTTGACA
AATTAGAGTGGATACACCAAGGTTCAAATAAAACACTTAGAGATATTAAGGATAGATTAT
CGAGCTCTGTCAAAAATATTGATACAAACGAAGAGGAGACAAAAACCATTGCTACAGGAC
CTATGGGGTACTTTGATAANGATCAACCAAGAGTAGGTGTGTTTGTNGACGTACAGAATA
TGTTTTACGCAGCAAAAGATCGGTACGCTTCTCGACTCGACTACATTAAGTTACTAGATC
TTACCGTAGGACCTCGACATCTGGTGGTAGCCTATGCATATATTGTCCAAATTCCGGAAA
TTGACCAATCGAGTTTTTTATCTTTATTGGANCATAATGGGTATCGGATAAAAACTAAGG
ACCTCCGTTTACGTGGAGATGGATCAGCAAAAGGAGATTGGGATGTTGGTATTGCTATCG
ACATTGTCTCAATGCTGGATATGCTAGATGTGGTTATTTTAGCCAGCGGGGACGGCGACT
TTTGTCCTCTGGTAGAACTAATTCAGCANAANAACAAACGTATTGAAGTGATTGCTTTTG
AACANAANACAGCCATGGATCTGCAAAGACAAGTCGACAAATTCTACCCAGTTAGCAGTG
AGCTTTTGATTTAAAATAGCTGAAAGATGCAAAAAATATTTGCGATAGCTTTAAATATTC
CTACCCTAGCTATGTTGGTAGTACTTTTTTCCCCGGATTCTGCTAAAACTGAATCCTTCG
ATTTTTTTGAAAATCGTATTCGCCCTTCCCTAGTTAAGTATTGCTACCCTTGCCACAGTG
GGCTTCAAGTCAAAGGAAATTTAAGACTCGATAGTAAATCAGGTTGGGTAGTTGGTGGAA
ACAGGGGTAGAGCGATTGTTCCTTATCATCCAAGTAATAGCCTTTTGATGACAGCAATCA
ATTATCAGGATCCGAACTTATCTATGCCACCAAAAGGAAAATTACCGAAAGAGGTAATTG
ATGATTTTGAGACTTGGATCAAGGAAGGTGCTAATGATCCAAGAGATTCCCATCAGACGA
AAATCAAATCTTTTGATATTCAGGCAAGATCAAATCACTGGTGTTTTCAGCCTGTAAGAT
ATACGAAATTACCAACAGTTATTGATACTGGTTGGCCCATCACGCGAATAGATCATTTCG
TTTTAAATAAACTAGAAGAGAAAGGATTGAGACCAGCTCCCCAGGCGAAAAAACGAACAT
TAATTCGTCGTTTGACTTATGCGTTGATAGGCTTACCCCCCANGCCAGAAGAAATTCGAT
CTTTTGAAGATGATAAATCTGACACGGCGTACGAAGACTTNGTTGACCGTTTNTTAGCTT
CACCACGATTTGGTGAAAAGTGGGCCCGACACTGGATGGATTTAGTACGATACGCAGAAT
CTTATGGTCATGAAGGCGACTTTTCCATTGGGAATGTTTGGCCCTACCGGGATTACTTGA
TTCGTGCCTTCAACCAAGATATTCCATACGACCAATTTGTTCGTGAACATATAGCCGGTG
ATTTGCTACCANAGCCAAGAATTCATCCGAAGCTTGGTTACAATGAATCAGTAATGGGAA
CAGCGTTTTACCACCTGGGAGAAGCAACTCACAGCCCAGTAGATGTTAGACAGGATGAAA
GTGTCCGGTTATCCAACCAGATTGATGTNTTAAGTAAAACTTTTCTTGGGTTGACCGTTG
GCTGTGCTCAATGTCATGATCACAAATTTGACCCGATTTCAACTGCAGACTACTATGCAC
TTTTTAATACATTGGCAAATTCTAGAATGACATTTGCTTCTATCCAACACCCAGAAAAGC
TACAGTCTTTGACTGATCGGTTAAAACTTTCCAAACACAAACTGAAACAGAATTTTATTG
ATACTTGGCCGCAACAGATAAAGAAAATTGGGTATTTTCTTACTGCTTTACCTGAACTTA
AAACACGTACGCTATTGAANTATCAGGAAAAAAGAAAACAACATAACACAAAAGAAGACT
CACTAATTGGGGACTTTGAGTCAGGTACATATGAAGGTTGGACAGTTTCAGGTACTGCTT
TTGGGGAATTCCCATCCAGTAGCAATAATAGCACTCAAAAAGACATAGATGGGTTTCAAG
GTCGACACTTTGCGAATTCCTACTTAAAAAGTGCCACACCTAAAGGTAGTCTCTTTTCCT
CACCTTTCAAAATTAACAAACCCTACATTAATTTCCTGATTAGCGGAGGTAACCATCAAG
GTAAAACATGTGCTAATTTGAGGATTGAAGGTCAAGTCGTTCGTACCCAGACTGGTAGAA
ACACGGATAAGTTAGAAGCCGTCAGCTGGTCAGTAGAGTCTTTTACGGGTAAGACGGCTC
AATTCGAGATTGTCGATAATTACAGTGGAGGTTGGGGACATATTCTCGTTGATCATATTT
TTCAGAGTAATCTTTCAACTGATATTGATCATTACTATCAAAAAATGATTGAACAATTAG
CNACCGAAAATGAGCATTTGAAAGTTGACTTGTTGAAAAAGTGGTATAACACGAGACAGA
AAAGTGATTTCGATAATAAGGATCATCCATTATTTNATTGGTGGAAGGAGGTCCGCCGAC
TTTCGAATGATCCAATAAGTATGCAGGGTGACCATTCTCAACATTCAAAGGCAACCGTTA
ACGCGACCAATGAATACCGAGTTTTAGGAAGTTTATCTGGAGAAAAGTTTAAAGANTGGC
GTATCGAGGCAACAGCCTTCCCAGTACGACCCAGCCAATACGCAGATATAGTAATTAGTG
GTGTTGACCGGCACATTTCTTCTCTAGTCCCACCTAGTTGGCATAGTGCTGGATCTTCTA
CCCGACTAGCTGGCGCCTTGCGTTCACCTACATTTGATGTAAAACATGACTTCGTTCATA
TACGGGCAATGGGGCANAATTCTCAGATCCGTATCGTCATAAACAACTTGCAAATTATTC
GAGGTCCANTACATGGTGGCTTAGTTCATAATGTCAATAGTACAAAACCAACCTGGCATA
AATTTGATCTAAGTCGTTGGAAGGGACACCGAGCGTATGTTGAGTTGCTACAAGACAGCG
GAAATGACAACTTTATAGCAACTGATTTAGTAGTTTTGCATAATGATCAATTACCAGTAA
AATTTACTCAACAGCCGAGCGAGAGTTCTCTTTCGTATCTAGAATCATATTCGAACCTAA
CGAGTCTAGCAGAAAATTTTGAGAAATCATTAATTCACACTTTTCACCGTTGGTATAATG
GATCAGCAGATTCGAGTGATATCGATTTATTGAACTTCTTTTTGTCTAATCAATTACTAA
AAACANTAGATAACGTACAGATCAACTTATCTGACTATATTAAACTTGAGGAGCTAATAC
CCGAAGATCAACGAGTTGTTGCCATGACAGATGGTCCAAATCGACNAGGGGTCGTGTATG
TTTCGGGTGATTACAGGCAAGAAGGTGCTTCTATCTCGTCTCGTTTTTTAGAAGTTCTGA
GCCAGTCAACATCGCCATTTAATTCTGAAGGAAGTGGTAGATTAGAATTGGCGGAATCTA
TGATCTCAGCGGAAAATCCTTTGACGGCTCGAGTTATGGTAAACCGAATATGGCATCATC
TTTTTGGACGGGGTATTGTGCCAACAGTCGATAATTTTGGTCATATGGGACAAGAACCGA
GTCATCCTCAACTATTGGACTATTTAGCGCATCAGTTCGTCCGTAATAAATGGTCGGTTA
AAAGTATTATTCGTGAAATNGTTTTATCTCAAGTCTTCCAGATTTCGAGCAACCAATCAG
ACGAATCAAAATTAATCGACCCAACCAATAAGTTATTGCAGGCTATGAATGTTCGTCGGT
TAGAATCTGAGTCAATTAGAGATGGAATGCTCGCTGTNTCAGGGCGTCTAAATCTTGAGA
TGTATGGTCCAAGTGTGAAAGTACATTTGACTCCATTTATGATTGGTCGTGGTAAACCTA
ATGAAAGTGGACCACTGGATGGGAATGGTAGAAGAAGTATATATATCGAGATACGACGAA
ATTTTCTGCCGGCAATGATGTTGACGTTCGATATGCCCACACCTTTTGCAACTATTGGTA
ACAGAAATAGAAGTAATGTTCCATCCCAAGCCCTAACCCTGATGAATGACCCTTTTGTCA
TGGATCAAGCTAAGTTCTGGGCCAAGAAAATTTTGCTAAATCAACAGACTGTACCAGAAA
AACAAATTCAAGAAATATTTGAGAAAGCCTTATCCCGTAGACCCTCTCCTGAAGAAATAG
AGATGATTTCAGAAATTCTTAAAAAACAGGTTTCTTCGATACATGATGCATCTTCAGAAA
AAGACATATACCTTCAGTCTTGGACCGACCTTACACACGCTATATTCAACCTAAAAGAGT
TTATTTATTTATTTTAGGTCGAATATCTTGGATTTCTGATTATACAAATCAAAATTCTTT
TTTATTTAGTATAATATCATAACAGGTCGGGTGTTTTTGCATTAGGTCGTTTTCTTGAAA
ATTTTGTGATGTGTTTTCATAGGGCTGTTTTATTTATCTTAGTCTATCGTCGAATTTTAT
GCTGTTTTTGGAATCTTTGCTCACAAATAAGAATCCTTGTAAAACAAAAAAATAACAAGC
AAGCNGAAATAATATAAATACACAATAAAGCAGAAATTGAATACCTTAGCTAACTCATTT
TTCTTTGCTCTGTGTATAGAAATAAAAGGGAAAGCCCAACGGAGAAAATTAAAATGATTG
AACAGATCAAAAACGATGTTCACAAAGTATTAGAAACAGCCATCCAGATAGCAGTAAACA
TCAACGAGCTTAAAATAGACAAAATACCTAAGATTATCTTTTCACCCACAAAAGCCCCAG
AACACGGCGACATTGCTTCTCCGNTTGCTTTGTCTTTAGCTAAGTCAGCTGGTATTGGAC
CACGNCAGGTTGCTGAGATTATTATAGATAAAATTGATTTAGAAAAACAACCGCTGATTA
ACCAGATTGATGTAGCAGGTCCGGGTTTTATTAACATTTTTATTGATAATAACTGGATGG
CTTCTTCCTTAAAAGAGATTCATCTGCGTGGGGACAAGTTTGGTTATACTGAACATGGAC
AAGACAAAAAAATACTTGTAGAGTTTGTTAGCGCTAACCCGACNGGACCACTTAATATTG
TTAGTGGACGCGCAGCAGCAGTTGGTTCCACTATTGTTAACCTTTTAAATATGGCTGGTT
ATCAAGCAACAAGTGAATTTTATATTAATGATGCTGGAGGACAAGTTCTGAGACTGGGAG
CCTCACTAGATGTAAGATACCGACAGCAATTCGGTTACTCTAATCTGGAAATTCCTGAAG
ATGGTTACCATGGACAATACCTTGTTGAATTGTCAGAAGAATTAAAGCAGGAAGTTGGCA
ATAAATATCTAGATTTATCGGAAAATGATCGAATTAGAATTTTTTGTGATCTCGCCGTTG
AACGATTACTATCTGATCAGAAAAAATCACTAGAACGGTTTGGAGTTGAGTTCGAAGTCT
GGTCAAGCGAGAAAGATATTCGTGAGTCGGGTGCCCCAGAACAAATCATTCAATCATTCA
AAGATCAAAATCTGCTCTATGAATCCGAAGGTGCTACTTGGTTTAAAATGACTAATTTTG
GTGATGATAAGGATACAGTCGTAGTTAAGAGCGACGGTGAGTACACCTATTTTGTTCCGG
ATGCAGCTTATCACCAAAACAAATTCAATCGTGGTTTTCACACACTGATTGATCTTTTGG
GTCCTGATCACCAAGGACATATTTCACACNTGGAGTGTTTACTTNGGGCTTTAGGATATG
ATCAAAGCCGGTTAGANTGTCTGATTATTCAACAGGTTAGTTTAGTTGACTCAACCGGTC
AGAAAGTTGAGATGTCCAAGAGAAAAGGGCAACTAATCACCCTAGATAACCTACTTGATC
GACTGGGAGAATCGGTAGATGAACACTTCGCTGTCGATGTCGCTCGTTACTTTTTTTTAA
ATCGTTCCAACAATAGCCATCTTGATTTTGATTTTGACCTGGCACTTAAGCGGGCTAATG
ATAATCCTGTCTTCTATTTGCAGTATGCTTATGCCCGATCCTGTAGTATTTTTCGTGAGA
TGGCCCAACACGGGCTTGGAGCATATGAGTTTCAAAAGGCTGATTTAAGTTTACTGAATT
CGATAGATGAGCAACAAATGATTAGGAAGATGGCCGAATTTCCACAATTAGTTATTGCCA
GTGCGGATAATCGCCAGCCTCATCGCTTAGTTAANTACTTACAAGATTTAGCCAATCAAT
TCCATACTTTTTACAACAAATCTAGAGTGTTAAACGTTGAGAAAATTGATCTTAGCTATG
CAAGACTAGCACTAGTTTCCTGTTTGCAAATTGTTCTACGAAATGGGCTAAAGATTCTTG
GTCTTTCGACTCCAGAAAGAATGTAATTGAATCAGGAAAAATTAGCNAAATCTTATCCTA
GTAGACATGGAAAGNTACTTTGGTATTATCAGTATTCAAGAGATACCTGAAAGCTAGATT
AAGTCAATTATGTTTTTGATACTAGCGTATTAGTTATCTTTTCTTCTTTTATTATGAGTG
TGGCAAGGTNATTGACATTACGCATCCTGTGGGCNTATTTTCGCTTTATTAGGTAAAGTA
ATGAACTAGTTAATCAACTTTATATTTCCAATTAACTGAAGATTACAGACAGCAAAAAAA
GGTAATAAAAGATAGTGAAAAAAAAGTATAGGGCTGCGATAATCGGATCAAGCGGTCAGG
GTAATTATGGCCATGGTCTTGACCGTGTGTTTTCTGATTTAGACCATGTCGAATTGGTTG
CTATCGCGGATATAAATCCCATTGGCTTACAACAGGCTGGACAGCAACTAAAGCCATCAA
ATTNATACCGTGATTACCAGAAAATGTTGAAAGCTGAAAAACCAGAATTGGTAAGTATCG
CTCCTGGTTGGGTTACAGAACGCTTAGCAATGGTTGAAGCCTCAGCGTCAGTGGGTAGCC
ACATTTACTGTGAAAAGCCGGTGGCAAGCGAATTAGCTGAAGTNGATAAAATGGCGAAGG
CTTGTGATAGCGCGAATATTAAGATGGCAATTGCTCATCAGTGGAGAGCTATGCCAGCAA
TACAAAAGGCTATCATTGATGTCAAGTCCAATAAGTACGGTCAACTTTTACGTATGTGGG
CTNGGCCAAAAGACGACAGTAGAGGTGGTGGTGAAGAGCTTTTACTACATGGTACACATT
TGTTCGATCTGATGATCGCTTTTGCTGGTTTACCACGTTGGGTTACAGGCCATATTCTAC
AAGATAGACGAAGTGCAACTATGAGTGATACTCGTCAGGGTACACAACCCGTCGGTCCAA
TTATGGGCGATTCGATAAGTGCGACCTTCGGTTTTGATGACGGTATTCGTGGCTATTTCG
AATCGACCGCCAACCTAGTTATTCCAAATCAATCAAAATTTAGCAATTTATTTGGTCTAT
CTTTAGAATGTGAGTTGGCCAGAATCGAGTTAAGAGAACCCGGAAATTACTTTGTTTATC
CAGCNCCTCGTTGCTTACCTGATCAAACCCATTTGGGTTGGGAGAAAATTCTAGTGCCTG
GCTGGCATGATTTATACGATGAAGAAAGACTTTGGAAGATTTTTCTTCATTTGGGCAATC
AGGTTTTGATCCAAGATTTGATCGAATCAATAGAANAAAANCAGGAACCACTATCCAGCA
TGCAAAACGCTATTTATATTTCTGAAATGGTTCAGGGNGTTTACCTGTCCCATNTATCGA
ATGGTTGCCGACTGAAAATTCCATTACAGGATCGCGTCCACCCATTATTGAACACACAGA
ATTAAACCAATCAGGCTAAACTGTGTTTGCTTACAGACAGNCCTCCGTACGAAAATTCTA
NTTCCCAAATTATCAAGTCAATATTCAATGATTACGAGCGTATTTATAAAATGAAGGTAA
GAGACAAAACATAGTACGAGAAGCTGAATGCAAGCATATACAACAAGCCAAACAACAGAG
CCGTAAATATGCTACTAACTCCAAGCTCCTTGGATTTTGATTATTGCTTCTATAATTTGA
TCCATATCTTTTTGAGACCCCAGCAAAATATTTTGAAATAACCAGATACTCTCCGAACAA
ACTTGCTCTACATTCGGACAAGGTAGTACTCGAATCAGGTGTGGGTACTGGTCGAANANT
CTTTGCATACCACTTTCTTGCGACAATGGTTGTCCGTACCCACTGGATACAGGAATGCCC
TCAGCTTCGAGAGCTCGCATGAATTCNGCTCGCGATTTCCCCCCAAATGCTTCTGATTGA
TAACGCATCATATAAAGATGATATCCATGCTTCGTAACCCAATGGCTGTTATACGGAGGT
ATAATTCCTTCAATTTGTTTCAATTCAGCCGACAAATAATTTGCATTTGCATTACGGATA
TCGGTTTGCGCTTCCAATTTTTTTAGCCGTTCCATTAGCAATACTGCTAAGTATTCGGAT
GGTCGATAATTCCAACCGAGTCTTGGGTATTCCCACCTTGCACCAGACGGTTCCCGCCCA
ACATTCATAAAGGCATGTACTAAATGATGGGTCATTTCATCATTAGTAGTCACCATACCT
CCTTCGCCGGAGGTTAAGTTTTTTGATGATTGAAAACTGAAGGCTCCAGCGTCACTCAAG
GATCCAACTTTTTTACCATTGGATTCAGCACCATGTGCTTGAGCACAATCTTCTATAACT
TTTAAACCATGTTTTTGAGCGATCTGATTAATAGTGAACATGTCAGCTGGGTGCCCACCA
AGGTGAACTACTAAGATAGCTCTTGTACGGTCTGTGATAGCAGATTCTAAAGCTGCCGGG
TCAATTGTAAAATTATCGGAATCAATATCAACGAAGGCCACTGAACATCTTCTATCGAGA
ACAGCTGAAGCGGTAGCAACAAAGGTATAATTAGTGGTAATGATTTCCCCACCGTTTCCA
AACCCATCCAGATCTAATACTGCAGAAACGGCAGCGCTAATGGCATCAGTACCATGTGGT
AAAAAAGTAGCATATTTAGTACCAGTATAATTAGCATAAGAATGACTAAATTCTTGTGAT
TTTGTTCCAGGTAATCCCTCGCTCGCGCTGAGATAAACAGCTCGCATTTTGGGTTCGATT
TCAGTTTCCCATTCTTGTTGGTTAACTAAGGGCCAATTCGACCACGATTGATTTGATCGA
ACTGGTATTCCACCGTCAATAGCCAATTTTTTAGACATCCAATTTTCTCTCTTTGTCTCT
GATAGTTTAAACTTAGTTGATCCAAGTACCATACCATTTTATCGTTATGTATCTTCTGAA
GCAACGTAATCAACTAATAGTTTATCTAAGATGCAGGTAATACTATAGCCGATTTTACTA
GTAGGGACAAACAACCAATGTTAACCAGTGCAATATAATACTATCCAACGAGAACGTGAA
TTTTTACGAAAGTGAAATCAAGCTCTGTCAATTTTAGACAAAATTTCTTCTTCCCATGAT
AGAATGGAACAAAGATGCTAGTAGAAAAAATAGACATACGAGGCTTTTGTATAGAATAAA
TTATCAACATGAAAATCCGGCGAGGGCGCGCTTCGGTTAGTCTAACCAAAGCGATTTGAG
ATTTGCAGGGTAGCTTTGTTGGTAAACTCACCTCGACTTAGGCTAATTTCTTGTCTTTTA
AGTCTGGTCAACACTTTTGTATGTGCAATTTTTAAAAAATCGTGATCTACTAAATGCCCA
CCCAAATCTCATGAGTACTTAATTATAAATACTCAGGCATTTTTTTCCTTCTAAGTTGAC
GATAAGTAGCTTGTTCATAGCTAAGACGAACTAGTTTCTGATCTTCATCAACTTCCAGAC
CATTTTCTTCAGTAAAAAGCAACTCACGACCTTTTTTGGGATCTGGCATTAAGTCTAAAC
AGCTTAGGGCCTTGCGATACAAAACTAGTTTATGCTTACCATTTTGACGAATATGGGCAT
CTCCACCATTAGCAACAAACAAGATGTATAGATCTTCTTTTGTTCGATCGTAACCAACAC
GGACCTCTGATAAATCGCCAATCAAGTTGTTAAAACTACGAGAAAAGTGGACGATTCCAT
TTCGATCAATTGATACTTGGTAATTAATTTTTTGTTTTAGTGAACTACTATCGATCCACT
TTACAGTTTTTGGGATTTGAAGGTTCCGACGAGCCATATCATTTGCCTAATATTTATCTA
GGGATGAAATAAGATTTTATGTTTGTTGAAAGGAATATAACATCAGATAGTTTTGTTGTA
CCATACGATGCTATCGAATGGTAATCGATTTATATTTTGGATCAGTCAATTTTCCAAATA
ATGGGTATTCTTGCCTGTATTGCTCAATTTGGCGGTTCTCATGCCAGTTGTCTTCCCGAT
GTGGAGTCAGGTTGTTTCGACCTTGATAATGTCCTCCCCAAATGTAGCGTAATCCAGCTT
GGGTTGGCCTACGAGCCGCATGCAATAGAGCAGTATCAAAAATCACAGCAGATCCTGGAG
GGCAGGTCACTACTGATTGGCCCTCCCACTCTGACAGTAGGTTTTCGAAAGGAATTTGCC
AGGAATCCGTAGTCTTTCGGGGATAGACTAATAGTTCTCCTGTTTCTACCGTAGAACCGT
GTAGGTAAACATTACATAGCAACCGATCTATTCCTTGATCAGTATTTTTTTTGGGGTCCC
ATTGATTGAATTCACTACCGTTCAAGTGGCAGTGCCAATCGCAGAAACTTCGGCTTTCAT
CGCACAATATAGCTCCACTATGCGCGAGACGTACTTCGTCTTGTAAAATCTCGGCCATCA
GTTTTACTATCTCTGATTGAGCGTAGAAGGGCGCTAGATCGGGAGCAAATTTTAGAGCTG
GATGCAATACATAGCCAAACCGGCCACCCAAGCTGGGTCGATTCGCGTTTAGCCAAACTT
GATGCAAGATTGCTATAATTTGCTCCCTACTACTTTTGTCGAAAAAACCTTCCAATACAC
AGTATCCCTGATCGAAAACTTCTTGAGCCAATTTAGACGTCATCGGTAACCTTCTCAGCA
GTAAATTATATCACAGGCTGAAAAGCCATACAAATCCACATTGATCAGCATCAGCTTGCA
GATAATTTCGGCTCTGAAGTATAATACAAGTGTTTGGTTCAGTCTTATTAATTACCTATA
AAGACTCAAGGTACTAATGAAAAAGCAACTTCCTCTCTACACTGATAAACAGAAATATTC
TGACCCAACTTTATTGGTTACGCCATCATATTCCCAAATGACCGCCACGGCCTATATCGA
GACTTACGGTTGTCAAATGAATATCAGCGATAGTGAACTGATGGCAGGTATCTTGTCCAA
TATTGGCTACCAGATGGTCGACAATGCCGAAACTGCGGACGTAATTTTAATCAACACCTG
CGCTATTCGGGAAAATGCAGAAGAAAAAGTTTTTCATCGACTTAAGCATCTTAACAGCCT
AAAACGACGCAATCCAGATATTGTTCTAGGAGTTTGTGGTTGTATGGCACAACACCTTCG
TCAACAAATCATCGATGCTGCACCATTCGTTGATATTATTTTAGGGCCAGATGCTTACCG
AAGCCTTCCACAAGCTATTCAAACGGTTCGCTCTAAAGATCCATTCGTTGGTCTCAAGCT
AGATAAATCGGAAGATTATGCTGATCTCTCGCCTATCCGAAAGGACGGAGTCCGAGCATG
GCTGACCATTCAGCGAGGTTGCGATAAGATGTGCACCTTTTGCGTTGTACCATTCACACG
TGGAAGAGAAAGAAGCATCACTTTATCAAAACTTGTGGATGAATGCTACCAATTAGTTGA
TGAAGGATTTAAGGAAGTCGTTTTGCTAGGACAAACGGTCAACTCATATCATGATGGACA
GAATGATTTTGGAGATTTGCTGATTTCCCTTAATGAAATCAATGGGTTAGAACGTATTCG
GTTTACTTCGCCTCACCCTAGTGATGCTTCAGAACCGATGATTTCGGCCATGGCCAGTTG
TGAAAAAGTTTGTCAACAAATTCATTTGCCGTTACAGTCAGGTTCTTCTCGCATACTCCG
AAGTATGAATCGTACCTATACTGCGGACGAATACCGCTCATTGGTTAATCGGATGCGTGA
ACTGATGCCAAATTTAGCTATTAGTACTGATATTATTGTAGGTTTCTGTGGTGAAACAGA
AGCTGACTTCCAAAACACCTACGATATGATGGCTGAGGTTCGTTACGATTCAGCTTTTAT
GTTCAAATATTCCGATCGTGACGGCACTCGAGCTCATAGATCATTGACTGATGATGTTTC
AGAAAAAATAAAAATGGAACGGCTTCAGTTAATTATAGATCAACAATACAAAATCTCTAG
ACAGATTAACCAAACCTACATAGGTGAAGTTGTTGAAGTACTGATTGAAGGTGAATCGAA
AAAGTCCTCAGAAGATTTTTTTGGAAAAACAAGAAGTTTTAAAACTACAGTTTTCCCTCG
AAGAAATACTAGCGTGGGAGAGATTGTCGAAGTAAAAATACATACAGCCACCGCACAGAC
TCTGATTGGTGACATCATTTCCGTTAATCAGTGATTACATTCACGATTAATAAACCAAAT
ATTGGGAATTTCTCCTACCTCACTCTCACCCTTAGTACTTAATAGGATAGTCGATTAAGA
ATTGATATGCGAAACCGAATCAGGCTTAAATCAAAAAGAGATATCGAAAAAATGAGACAA
AGTGGACGTTTGGCATCGATCATGTTACAGCGGGTAGGAGAAGCTGTGAGACCCGGTATA
TCGACAGCAGAATTGGATCAGATTTGTCGCCAAACTATTGAGGAGTTAGGTGGAAAGTCT
TCATTTTTAGGATACCAGTTACCTAACCATCCGCCTTACCCTGCAACTATCTGCTCATCC
ATTAATGAAGTCATTGTTCATGGTATCCCAACAGAAGATCAAATTTTGCAGGAAGGTCAA
ATCGCTAGTATTGATACTGCGATTTTCCTAAATGGTTTTCATGGCGATAACGCCTTTACC
TTTAAAGTTGGCCAGATCTCATCAGAAGCTCAAAAGTTACTGCGTGTGACCAAGGAATCA
CTTTATAAAGCTATTGAACAAGCCAAACCTGGGAACCGATTAGGAGATGTATGTCATGCT
GTTCAGTCTCATGTCGAAACCTATGGTTTTTACGTGGCAGATAACTTTGTGGGGCATGGT
ATTGGCAAAAAGATGCACGAACCACCTCAAGTACCAAATGTGGGAGTGCCCGGTACTGGT
CCTAGGTTAAAACCGGGTATGGTATTAGCTATTGAGCCTATGGTTAACATTGGTACAAGT
CAATCAGCTACCTTGGATGATGGGTGGACTGCCGTGACCTCAGACTTAAGCTTGTCAGCT
CATTTCGAGCACACAGTCGCAATTCTCTCAGATGGACCAGAGATTCTAACCGATAATCCT
GATCTATGGGAGATTTTTTAACTACATATGAGATATACAAAAGGAGATTTGTTCAATGTC
AGAAATCGTTGACGTCCGTGGACGGGAAATTTTGGATTCTAGGGGTAACCCAACAGTTGA
AGTTGATATATACCTCACTTGTGGAACAATGGGGCGGGCAGCGGTACCTTCAGGTGCTTC
TACGGGCGAGCACGAAGCTGTCGAACTGAGAGATGAAGAAGATCGCTATCTAGGCAAGGG
AGTCCAAAAAGCGGTCAAAAATGTTAACACTGTCATATCAGAAAACTTAATTGGTGAGTC
AATTTATGACCAAACAGCTATCGACCAAAAAATGATAGCACTTGATGGTAGTGATAATAA
GAAAAATATAGGTGCTAATGCTATTTTAGGTGTTTCATTAGCGGTAGCCAAAGCTGCAGC
CAAGAGTCTCGGGTTGCCATTATACCGCTATGTTGGTGGAACAAACGCTAAAGAGTTACC
ATTACCAATGATGAATATCATCAATGGTGGATCTCATGCTGATAATAATGTTGATTTACA
AGAGTTTATGATCATGCCCGTTGGGGCCAGTAATTTTCGTCAAGCTTTACAAATCGGAAC
AGAAATTTTCCACCATCTTAAATCAGTTCTAAAATCAAAAAACTACAATACTGCAGTCGG
TGATGAAGGCGGATTCGCTCCTGATTTGAAATCCAATGAGGAAGCGTTACAAGTAATTAT
GGAGGCGATTGAAAAAGCGAAATACATACCAGGAGACGACGTATTAATTGCGCTTGATCC
GGCATCTAGTGAGTTTTACAAAGACGGAAATTATATTTTAGAGGCTGAAGCTCAATCGAA
AAAATCCCCCGATGAGATGGTTCAATTCTACGCCGATCTGTGCCAAAAGTATCCCATTAT
TTCCATTGAGGATGGAATGGCCGAAGATGATTGGGGCGGTTGGAAATTGCTAACCGAAGC
AATTGGTAACAAAGTACAGCTGGTTGGAGACGACCTGTTTGTTACTAACACTGAGCGTCT
TGGTTTGGGTATAGAGCGTGGCGTTGGCAATTCAATTTTAGTTAAGGTTAATCAGATTGG
GACCTTAACCGAGACACTTAATGCGATCGAATTAGCAAAACAGAACAATTATACTGCTGT
TATTTCACATCGTTCGGGTGAAACTGAAGATACAACTATTTCTGATATCGCAGTTGCTAC
AAATTCTGGTCAGATTAAAACAGGATCACTATGCCGAACAGACCGGACCTGTAAATACAA
TCAATTGTTAAGAATCGAGGAAGAACTAGGAGATTTTGCTGTATTCAGTGGAAGAAAGGT
TTTCTACAATTTAGGCTAAAACGATACACTCCTATTCGATGGGCCAAAAATCGAGCGTAA
CTAAGCTTTGATTTATGACGTTGTTTATTTCTGGTTCAGCAACTTGCCTACCGAATAAAT
ATACTCAGCGATACAAAATTGAAAATTCCGTGTTTCGTTTTTTGAGAGCCTCTTTATTTT
CCTTCTTACTAATACTCCTTGCGGCGAGCCTATTGCATACCGTCGGGAATTTTCTAAAAT
GGAGGCAAGCAACTGTCTATCAATCTTTGCAAAAAGAAAGGTTAAAACAGCTCAAACAGC
AAAGAAATACTTTAAAGGATCAGCTAAATCGCCTCGAGTCAGATTCACTAACTCAAGAAG
CACTGGTACGAAAAGTTGGTTATATAAAACCAAATGAGAGAGTGTATCGGTTCGTTCAAA
AATCACCTTGAGCTAGACCGAAGACAAGTGGAGAAGAAATCATTGAGAAATGACTGAGAC
TTAACCTTAACACACACCTGAACGTTAGATTTATCGGATGGCTGACGTAGGTCGGCTACG
GTCATTCCCCTTGTCAAGCTGGATCCTGTTTCGACACGGACGTCTGCTTTAATAGTTTTG
AATAAATCTGGGTATAAAACGTAACCCCCTACCAAGGGGTCGTGTAGATATAATCTTCGA
TTTCCAGTNTTCAGTTGGTGAACATTCATGGAATGGTGAGTTATNGAGCAAGCGAATTGC
TTCNATGGCACACTACTTTTCGAGGNCACCTTTTCCAGCTGATTTGCGCTNATTTCAACC
TGTTGTTGGGTTACATCCAGTGGTAAAATGGTGGTNGGAATTCCAGAAGAAAAAACAATT
TCTGCTGCGTGTGGATCAACGTAAATGTTGAATTCAGCGGTNGGGGTAACNTNACCATAA
CACTCGAAGGCTCCACCCATCAATACAATTTGGTCAATTCGCTTCATCAGTTTAGGATTC
GCTAGAATAGCTTGAGCCACGTTAGTTAGTGGACCAAGACAAATCAAACGAACACCTGAA
TCCGACGAATCATGGACTAAGCCAAGAATAGATTCGGCAGCAGAGGAAAGTCCGTATTCG
GCACCAGCAGTAAAATCAAATTCCGATGTAGTATTGCCAAGCCCATCCTGGCCATGAAAG
TGCCTTGCAGTCTGAAGTTCGTAACAGANGGGCTGACTTTGTCCTACTGATACAGGCAAT
GTTAAACCTAGTTGATGTAGAATTATCTGGCTGTTTTGGCTCGACCTATCAACATCTACG
TTACCGGCAACTGTAGTAATAGAATGAACCGATAAGTCTTCATGGCTAAGTGCATAGATA
ATTGCCAATGCATCATCGATACCTGGGTCAGTATCAATAATTGTTTTCATCATTAGTAAC
TCGTTGATGGATTTGACGGTTGATTAAAGCCGCGTTGTAACCGGCGCCAAACCCGTTGTC
GATATTTACTACACTCACACCTGACGCACAACTATTTAGCATAGTGAGTAAAGCCGCTAA
TCCATTGAANCTAGCGCCATACCCAATACTAGTAGGCACGGCGATTACGGGTTTATCAAC
TAATCCTCCAACGACACTCGCTAGNGCACCTTCCATCCCNGCAACTACTACTAGAACATT
GGCACCNGTCAACTGTTCATAGTTNCTTAATANGCGGTGGAGACCGGCTACCCCGACATC
ATATAGTCGATCGACTTGATTTCCCATGATACTCGCGGTTTCAACCGCTTCTTCTGCTAC
TGGAATGTCAGAAGTTCCAGCAGAGACGACCAAAATCCCAGTTTGTTGTATTAGTTTTTC
GGCAGGTAAACTGATGGTTCTACCAGCCTGATTGAAAACAGCTTTCGGAGCAATAGAAAG
AACAGCTTGGTACATCTCAACTGTTGCACGAGTAGCGAATAAAGGTTGACCTACATCTAC
TAGACGTTCAGCTATTTTCACAACTTGTTCAATGGTCTTACCTTCACAAAAAATGACTTC
CGGAAANCCTTGTCTTAGCTGTCGATGATAATCAATCTTTGAAAAACCAANGTCTTCAAA
TGGTAACTGTTTCANCGAAGATATTGCTTGATCGATGCTAATTTGATTTTGTTGAACTTG
ATTTAGAAGTGTTGTCAGTTTATCTATGTTCATAGAAAGTAATCATGATCTGTGGTTGAA
AATATGACAAAAAAAGAGCCAAAGAGCGAGTCTCTGGCTCTGATAATCAATTAATATAAC
ACCTTTTATCCAGTAGTTTTTTCGGCAAAGGGTTCCAACACTTCTAGATTCCCCTCTTCC
TGGCGTTCACTTTCTAAATCTGTAATTACTGTNTCTTCTAGGGATTCGGTTNAGCTTTCT
TCTACTATATCAGTTGTCTTAATATCTTCTCTTTTATCNTGAAAGGCTTTTGTTCCAGCC
GAAATCGATTGGGATACTATTTCACTAACTTGTTCAGCTATTTCGACTGTTTTCTCCCTT
GTATCAATTGTTGATTCTACAATACGCTCTCGTGTTTCCCGACCTGAAAAGGGAGTCAAC
AAAACAGCCAANGCNGAACCGATTAANCCACCAGTAAAAAAGGCTAAAACAACAGCTAAA
ACGCTATTATTACTATCATTACTCATAATTATTCTCCTTTTCTTTTACCTCGAAAAGATA
TTTATAGTTANNTCTAAGTAGATTATCACTCATTTTTTTTGCTTGACTAAGTGAAGTAAA
TTTTCTATTCCNGCCCGGACACCGCTCCACAAACTCAGAATATCCGTGATCGGAACTGAT
AACTGATCTCTGTAGTACTCCGCTCGAGTAACCGTTTCCTTAGAAAANTTATTAACTTCC
ATAATGAACAAATCAATTTCAGAGACTCTTTGGTTAACTAATTCGGTTATTTCTTGCAAA
GAGTGCAAAGTTGGTTGAATTTCTTGAGCACTGATTTTTTCCAAAGTTACNATTAATCCA
TTAAGACTTTCTAGTAGCTCAGGTAAATCCTGATCGAGACTTCCTATCGTTTGATTTAGT
TGCTTTAAGAGTNTTAGGATCTCTCCATCCAGAACAGNCTCCACCGATTTCAGTGTTCTT
CCCAACCGGAAGGATAAAGATAGAAGAAACCACGATAAGCTAAGCAAAGAAACAGCTAAG
GGAACTTGCCATAGTAATTCTACTTTCATAGCCAATTATCCTCTATCTATTCATTCTAAT
TTGTAGCCAGATATAGAATTAAGTAAGCAAACTAGTGATGAGCTCAGGTNCCTTACTAAT
AGCTTGCTTGGCTTTTTTTGGATCACTCGCACCGCCTTGCGCGAGTTCCGGTTTTCCCCC
TCCACGACCGCCAGCTAAATTGGCAACAAGCTTCATAATATCACTGGCTTGGACTTTACC
AACCAAATCAGAGGTAACAGCAACAATCAAAGAGACATTATCCGTTTTTCCTGAACCTAG
TACCATAATTCCAGATTTTAACCGATTTCTTAAGTCATCAGTCACATTTCGCAATTCTGT
ACGGTCTAATTTCTCAACAAATTCCGCTACTACACTAACTCCTTTAACATCAACTGCACG
GTTGATTAGATCAGAGTTTTGAGCAGAAGAAAGTTGTTTTTTGAGGCTAGTTAATTCTCG
TTCGAGCCTTCGATTATCTTGTAATAACTTTGTTAATCGGTCGGGAGTTTTACTAGGCTG
AGTCTTTAGTAGATTAGATATTTCTTGTAGTGTATTGGTCTCTAATAGTTGGTGTTGGAT
AGCCGATGCACCAGTTTTGGCCTCAATTCTACGTGTGCCCGCAGCAATACTACTTTCGTT
GATTATTTTGAAAAAACCCGCTTGACCAGTCGTATGGAGATGTGTACCGCCACACAACTC
AATACTATAATCTCCAGTTCGTACCATCCGTACTACATCCCCGTATTTATCACCAAAAAA
AGCTAAGGCTCCTTGTTCTTTAGCATCCTCTAGTGGTAATATTTTCGTCTCAACCTGATC
ATTCCGTCGGATACAATCATTAACAAAAGTCTCAATTTGTCTTAGTTGCTCTTTAGAAAT
TGTTTCATAATGAGAGAAATCAAACCGTAACCGCCCAGGTTCAACTAGCGAACCAGATTG
CCCAACATGTTCACCTAATATGTTTCGTAAAGCACTATGTAGTAGATGAGTACTTGTATG
ACTAACGGCCGTTTCTTGACGTCGTTCTTTATTTATTTTGGCTCTGAGTGTCATCTTTGT
CGTAATGGATCCCTTTTCAATCTGAACAATATGAACTGTCAAGTTGGGAATTGGCCTATG
TGTATCCAGAACACTGAGGGTAACACCTTCTCCATCAAGAGTGCCTTGATCACCAATTTG
CCCCCCAGATTCAGCGTAAAATGGCGTTCGATCTAATACTAGCTGGACTTCCTCTCCAAC
TCCGGCCTCAGATACAATTTCTTCACCTCGAATAATCGCCACAATTTCAGCTGAGACAAC
GCCCGTGTTGTATCCGACAAAATCGGTGCTACCGTTTTCTTTTAGAATCTCGCCGAGAAT
GTGACTACCCTGTTTTTTTTCAGCTGCTTTCCAAGACGACCGACTACGTTCTTGTTGTTC
TACCATCCTATTCTTGAAGCGCTGTTCATCAACGACTATACCGTTTTCACGAGTCAAAAT
CTGAGTTAAATCAAGAGGGAAACCGAAAGTATCATACAATTCGAACGCACGATCGCCATC
TAGGATTGAGTCCCCATTGGACACAACCTTATCGATTGACGCACTTAACAATTCAAGACC
TCGATCCAAAGTCTGGTGAAATCGATCTTCTTCACTATGAATAATTTTCTGAATTAATGA
TCGGCGAGGTATAACATCAGGAAATGATGTGCCTAATTGCTCAATGACAGAGTCAACAAA
ATTATGAATAAAGGGAATATTCATGCCCAAACGCTTACCGTACAGTACTGCTCTCCGCAG
AATTCTACGAATAACGTAACCACGTCCATCATTTGAAGGTAAAACGCCGTCTCCAATGGC
AAAAGTCAGGCAACGAACATGATCTGCGATTACTCTGTGTGGTGTACCCCGTTCATCATC
AAAGTAAGGTTGGTCAGTATAGTCAGAAACATGCTCGAGTAACGGTCTAAAGACATCTGT
CTTATAATTGGAATCGACTCCCTGCATGATAGCAACGATTCGCTCAAATCCCATCCCAGT
ATCAACATGCTTTTCTGGTAGTGGATGCAGTTCGCCATTTTCATCTCGGTTATATTGGAT
AAAAACTAGATTCCAAAATTCCCGAAATCGATCTGAGACATTAACGCCATCCTTAGGATC
ACCAGTAAAGTTAGGGTCAGCTTGAGGCCCTAAGTCAACGAACATTTCAGAACAGGGNCC
NCACGGCCCAGTCTCACCCATNTCCCAGAAATTCTCTTTGGCATCGAATCGGAGNACNCN
ACCTGCAGGNAAATCAGTAACTTCTCCCCACAAATCAGCNGCTTCATCATCATCNAAATA
AACAGAAATCCAAATTTTTTCNTTTGGTATTTGCCAAACTTTTGTGACNAANTCCCAAGC
NAACTGNATAGCTTCNCGTTTATAATAATCACCNAAAGACCAATTCCCTAGCATTTCGAA
AAAGGTATGGTGATGCTGATCGTATCCGACTTCTTCTAAGTCATTATGTTTTCCACTAAC
CCTAATACATTTTTGTGTATCCGTCGCGCGTGAATATGGGCGATTGCCTAAGCCAAGGAA
AACATCTTTAAATTGATTCATTCCCGCGTTGGTAAAAAGCAAACTGGGGTCATCTGCTGG
TACCAAGGATGCGCTGGGAACAATGGTGTGCCCCTTCTGCTGAAAAAAATCAAGAAAACT
TTGTCGGACTTCGTGGGATTTCATAGATTACTCTCTGACGTCTAGTTGGATGAACCACAA
CATTACCTTTTTCTAATTAGCGGCTGGATAAAAATACCCATCAAAAAAATTCAGTTTCAA
ATCGGGCTTGAACACTCTGGATGGTACTATAACTAAATCCGCGGCGAATTAGTAGTCCGT
GCAATCTACGTCTAGCTATATGAGGTGCTAGTGATTGATATCTTTTGGCATATTTTTGAC
AAACTAGCCAAGCTGATTCTACTTCTTTGTTTTCACTGAACTGAGACAAAACTTGTTCAA
TGTCTAGGTTGTCAACACCTTTAGCTCTGAGTTCCTGTTGGATTAAACGTTTACTTCTGG
GGGAGGATTTATGTCGTCTATCAACCCATTTCTGGGCAAATACAGCTCCCTTAATATAAC
CCGACTTTTCTAAATCAGTGATAGCCTGATCAACGCTTTCAGGTGAGTACCCTCTCTGTT
CAAGCATCTTTCTTAACGAAGATCTGGTAATAGTTTTATCCGAATCTTTACAAATTAATT
GACCTTCTTTCTTGGCTTCCATTACTGATGAGGCAAAAACCAATTTTGTTAAAACTTTCG
GGGAAACTTTTGTTCCAACTTGCAATCCAAGCATAAGTACAAAATCTGAAGGAACAATTT
GGTCATCTAATTTCCCATCAAAAACAACACGTAATCGGTCTTCTGGTAGAAATTGGAGAT
CTATGATCTTCGGTACAGGGCCCATTTTTCAGATGAGTTTGCCTAAGTTGTTGGATTTCC
AGCCCAAACAGCACCCCGCTGGAGTAAAAGGGAAAAGTTCTCATGTTGGCAAGCAGCTGC
ATCATGCCCTAAGGCTAAGTAGAAAACGCGTCCTTCTCCCCAGTTTTTGGTCCAAGCCAC
TGGCATTTTCTCACCTTGGTGTAGGGCTGAAGCTAGTACACTAACTCTTTTATCATAATC
TAAAATATACTGTTCGTCAGTCACACTAAACTCAACTAGACCTTCGGTGATTGGGTGCTC
GGAATCAACAATACTGACTTGGTATTCACGGTAGTGTGGATGAGTAGTGAAGTGACCACC
CACCATGGCTCGATACTCTGGACAACCCCGAAATGAATCAGCAGCTGAATGTATGCCAAC
GTATCCTTTACCAGAAGCAATATGGTTCAGTAGCCCGTTTTTTTGGACATCGGAGATTTC
ACCTACTGTGTAATAAAAAACGATTAGATCGTAAGGATCAAGTTTCGGCGCCACTAGTGC
ATCTAGGTCATCCTCAATCACAGTAATTTCGAAATCGTCTGTTTCTGATAATGATTTAAC
GATTTCCTGACTACACCCTTTCCAATCGTGAATAGCACCACCTGCAAANACCAGCGTATT
AATTTTTNNCATTTTCTACTCCTTTTGGTAGCAGTGGACTTATCCACCGACAAATCGAAC
GTAACAGACCTGTGAATCTAAGATTAGCAACCAATAGCTTATAGGCAGCCGATTATATCA
CAGGCACTATTCAAACACAAGTGGTGAAAAGCTTGATACTAATGCCTAAAACGATTTGAC
TAAGCCTTAAACAGTTGTATAATGAGAAGCGAAAATTGGAAGTATTAGATTCATTGATAG
TAATAATCTACGGAAATGCATAATTTGTTAACTTGGGATCCTGAAGCAAAATTTGATAGC
TGGTATCCGTGGACTCCTATGCCTAGCCTATCTCCTTTGTTCAGCGTCGAAAAAAAACTG
TCTCTCTTTGTCTGGTAACGGAAATCATCATGTGTTCGGAGCTTGGTGTCAATATGTGGA
AGTCCAAGCTAGGAGCACCTATCAGCTCGAAGTCCGATTTCAGTACCAAAACATCCCAGA
CCTATCTTTGCACATTACACCGCACATTGTCTGGCGCCAAGAGGAAGCCATTGAAGACAA
TTGTTCCGAAGACACAATATACGATTTTCGCAGTGTTGAAAAAGGTACAAGACAAGTTGT
TGCAAAAAACACGTTTACGGCACCTAATGATTGCGAAGGAGCAGAAATTAGGCTTTTAAT
GTGGTACGCAAAGCAAGGACAAATATGGTTTGATAATGTTTCTCTAATGGTTTCTGATCC
ATTGCCTTCCCGTATGGTTACTGTAGGAGCTATGCGATACCGTCCGTATCACCTGGCCAG
CCAATCCGATCATATCCGATTGTACGCAGAGAAAATTGACCAACTGGCCCATTGTGACAT
CATTCTACTACCAGAGTTTGCTAATATAGCTTCAGCACCTCAAAAACGCGGACAATCTCT
GTGGGAACTAGCTGAGAAGATCCCTGGCCCTTTTTGTAAAATGTTAAGTCACAAAGCATC
CACCCACAATAGCTATATTTGTTCTGGGTTGCTGGAACAAGATGGTAATTACATCTTCAA
TTCGGCGATTCTGTATAATCGCCAGGGAGAATTGATCGGCAAGCAACGTAAAGTCCATCC
CTATTGGCCAGAAGAGCCGCAAGGTATAATCACCAGGAGACCAATTCGACGTTTTTACTA
CCGATTTTGGTGTAGTCGGTATCATGATTTGCTACGATAGTTGGTGGCCTGAATCAGCAC
GAGTTTTGGGACTTAAAGGAGCTGAACTGATCTTATTTCCTAATGCCNGNTATGANGAAA
NAATCCTACCAGCTCGTGCAATTGACAATAATGTCTTTTTAGCTGCGTCGACGCTGAATT
CACCAGCTACAATTATCAACTCAGTTGGCGAAACTTTAGCTAATTCATCAGTGAACAATG
TACTTTCCGCTACCATCGATTTGAGCAATAGACCTAAGTGCCACCCTAACGCTGGCGGCA
ATTTAAATTCAGGGCCGGGTGGAGCACGTTGGGCAAGAAATGCTCGGTATAATCGTTTAT
ACGAGCAAATTTTAAACGTAGTACGAGAGCCATTGGTGTGAACTTGTGGATAATATGTGG
TTAGTATTATAAACATCTATACATTAATCAACTCACAATGTATTTGTTAATTTGAATAGG
TATCTAAGCTAATGACACTGAAAATAACAAAACAACAAAAACAGCAGTACCAGGATGAAG
GTTATTTGATTCTAGATCGTGTGATTCCTAATAATTTTTTAAAGTTACTACAAGATGAGT
GCCAAGCATTTGTTGATCAGGTCAATTTGCAAATGGATCAGAAAGGTACAGACGTCTTGG
GTATTAACCATCGCGACAAGCGCTACTTCATAGCTAATTGTTTTCAGCAAGAGCCCAAAC
TAAGAGATTTTTTATTCAGTGACCTGATGGCGGAAGTCTGCCGAGCAACCCTTGGGGATA
CATTCTATTTGTTTTGGGAACAATATGTAGTTAAGGGCGCCGAAGAAGGTATGAAATTCA
GTTGGCATCAAGATTCAGGGTATGTTGGCTACCCAGACCATCTACCTTATTTGACTTGTT
GGTGTGCATTGGATGACATGACTATTGAAAATGGAACAGTTCATATTTTGCCCTTTTCTC
ATTCAGGTATTCGATCTTGGGTCCAACATATTCGAGAGGGAGGATCTAATGACTTAGTCG
GTTATTTTGGTAAGGATAAGGGTATCGCAGCAATTGTGCCAGCAGGGAGTATCGTGGCTT
TTACAAGTATAAATTTCCATAGTAGTGGAAATAATACGACTCAAAAACCTCGTCGGGCTT
ATTTGGCACAATATTCAGCCGAACCGATTTTATCTCAAGACGGTAGTCGACTATGGGGTA
ATGCTGAGCCATTTATGCTTGATGGTGTTTGTTCTGCTAGAAAACCAACCACGACCATTT
GAATTTTCATTCACTCAAACTCTAAAAATCATCAAGGTCTAAGAAATTATGCAACTGAAA
GCTGATGATGTTCGATTGAATTGGGTTGGTGCTATTTCCTTAGAAATTAATGAGAAAGGC
GTAATGCCGTGGCGGATTCCTCACGGAATAAGAAATCTATATCACTCGCAACTCCAAGAA
AAAGCGTCTATGCCAGCGGGTGTACGTTTTTCTTTTCACTCTAATACAGAAATAATCAAA
GGCCAAATTGCAAACACGCCGAATGATAGCCAAATTGATTTGTATTGTGACGGTAAATGG
ATAAAAAGTTATGACCTAAAAAATGCCAATCATTTTTTATTTGAGAATCTTCCCGCCGGG
CAAAAATTAGTCGAATTATGGTTGCCCCAAAAAAGTACATTCCTGTTAAAATCTTTGGAG
CTTTCTAGTGGTGCAATAATCAAGCGTTACGATGATACTCAGTTGCGCTGGATTACATAT
GGCAGCTCGATAACCCAGTGTGCTGGAGCAAAATCACCAAGTTTTACTTGGCCTGCCATC
GTAGCTCGACAAAACCATTTTAATCTGACTTGCCTTGGGTTCGGTGGCCAGTGCCATCTA
GACCTAATGATTGCACGATTAATTCGAGATCTGCCAGCTGATTTTGTATCAATCTGCTGT
GGTATTAATATCTACGGTGCAAGTAGTTTAGGTCCCAGGGCTTTTCAGCAATCCATCATC
GGTACCATTTTAACTATTCGGGAGGGGCACCCTGACATTCCGATCGCCTTAATTTCTCCA
ATTTATTCACCAAAAAGAGAAAATAGCAAAAATGCAGCAGGATTTACGTTAGCTCAAATG
CGAAACGAGGTTTTTCAAACAGTAACGATTCTAAAAGAACAAAACGACGAAAACTTGTTC
TATTTCGATGGACTGACTATGTTTGGGCCTGAACTCAACCAATATCTGCCTGATCAACTA
CATCCGAATGCTGAAGGATACAGGTACCTGGCGGCAAATTTCCAGCGGCTAGTAATCAAT
ACTATTTTTGGTAATTCTGAAAATTAGTACTGTGAGTAGGAAATCGTGAAGATTACTGAC
GTTAAGTCATTTGTTGTCTGGGAAAATGGTCGAAACTTTTTCTTTGTCAAAGTAGAAACT
GATGCTGGCATCTATGGTCTAGGTGAAGGAGGTTTAACTTGGCGTGAAATGNCAGCCTCC
NGCTGTGTGGNTCATCTGAAGCCACTNTTAGTTGGTCAAGANCCTAGTCGTATTGAATAC
CTTTGGCAAGTAATGTTCAGAAGTGGGTTTTTNCCNGCAGGACGAATAGCTTGTTCGGCT
ATCAGTGCTATTGATATTGCTTTGTGGGATATCCGAGGTAAGCATTTAGGTGTTCCAGTA
TATGAATTACTTGGAGGATTGGTTCGGGAAAAAGTAGTTTGTTANCCCCATGTTGGTGGA
AATACATTAGAGAAGTTAGTTGATAACACTCAGAAAAGAATAGACGAAGGATGGAGTTTT
ATACGGTTGGCTGCTCGCCAAATGCTGAGACAGTGCGAAGCAATCCGCCAGGCGGTCGGC
GACGACGTTGAAATCCTGATTGATATCCACACCCGCTTAGATCCTCCGTATGTGATCCCT
CTATGTAGGTCTCTGGAACAGTTTTCACCTTATTTTATTGAGGATCCAATTCGGTCAGAA
AATGTGGCGAGCTACCGCCAACTGGCAAGACATGTGGCAGTCCCTTTAGCGATTGGTGAG
CAATTTGCAAGTAAGTGGGAGTTCCGTCATTTGATCGAAGATGATTTAATGCAGTACGCA
CGTATTGATGTTTGTATTGTTGGAGGATTGACTGAAGCCAGAAAANTAGCAAATTGGTGN
GAGNNACACTATATCNANATTGTACCTCATAACCCCTTAGGNCCCATTTCAACGGCTGCT
TGCTTACACTTAGATTTATCTACATCTAATTTTGGTGTTCAAGAATTAGTTCGAAGTCCT
AATTCCATATTGCCCGATGTTTTCCCTGTTCAAGTTTCTTTGGTCGATGGNCATTTGTTA
CCACCAAAGATGCCTAGATTAGGAATCGTTTTCGACGAAAAGGCGGCCTTAGACCAGAAT
TTCCGTATGGAAATTCCACCACAACTCCGACAATCAGATGGTTCATTTACCAATTGGTAA
CTAACAGACTATCAAACAAGGAAAGTATATTTTTCTATGAGAATAAACAATTGAAGAGTC
TAATTCATAGAGAGTATCGAGAGACTAAGCTCTCGATACTCTCGAGAATGTTTTTTATAT
TTAATTGGTTTTGTTTCGTTTTGCACAACAGTAGTCTTTGGCTCAATCAGTCAAGACCTG
ACTGCTACTTACACTGATCAACCGATCGAACTTGATGGCGTTTTAAAAGAGGCATTTGGT
CGAAGGCCAACCCAATCTCCAACCTAGTGCAAATTCAGCCTGATCAAGGCCAACCAGCTT
CCCTGCTGACAAAAGTTTGTATCGTTTACGATTCTGAATCTATATACTTTGGTTTTACTT
GTTATGACAGTAAAATTGACCAACTCGTCTCTAACGAAATGCGTCGAGACGGATCAAATA
TTCACGAAAACGACAATGTGTTTGTATTAATTGACAGTTACAATGACCGGCGTGACGGCT
TTTTCTTTCGGGTTAACCCTCTTGGAGCCCTACAGGATGCCCGAATATTCAAAAATGGTG
ATAGTCTAAATTTTGACTGGGACGCGGTTTGGAACGCTAGGACGAAGATTAACAAAACAA
ACGATGAAGAAGGGTTTTGGGTGGCCGAAATTTGTATTCCTTTCAGTCAATTACGTTTCG
AACCGAAAGATATAAATGAATGGGGATTGAACATTGGGCGTGAAATTGCCCGTTTACACG
AGGAGGCAATTTTGGTTCCTGTACCAAAAAAATATGGTTCAAAGGCGAAATATCGTACAC
AAAACCTTGCAGTTTTTTATGGCTTGACTTTGATTTCACCCACACGCAAATTTGAAGTCT
TGCCTTACTTGACAAGTGGGATTAGTTTAGTAAACCAACAAGAGGAAAAAAATAATAAAC
CAAATAAAATTATAGAATTGGGTGGAGATTTCAAATACAGTCTTACTCCTAATCTAACTT
TTGATGCGACTTACAATACTGATTTTGCACAAGTTGAGGCAGATCAAGAGTCTATCAATC
TGACTCGATATAGTACTTTTTTCCCAGAAAAACGGCCCTTTTTTCTAGAGGGATCGAATT
TTTTCGAATTCAGTATTCCACAAGCTACGTTAAGTAAAGTTCCACCACTTTTATTATTTT
ACAGTCGTCGAATCGGAATTGAACAAGGGCAAATGATCCCGATTGTAGGTGGTAGTAAAA
TAACTGGAAAAGTTGGGGATTATGGAATTGGTTTACTACATGCCTTATCTAGTGAAACAA
TAACGTCCCCAAGTGAAATCACTATTCCAAGTACTAATTTCTCTGTTTTTAGAATACGGA
GGGATATTTTATCTTCGTCAAATTTTGGGTTTATAACTACTAACCGACAATCCGGCAAAG
ATATGTTCAATCGAACAGTTGGAATAGATTTGAATTATCGACCAACTGATACAGTAACCG
TTAATACCCTATTCGCAAGTTCACTTGACGTAAATCGAGAAAATGAGACTAGCCCTAGCG
AACAGATTGGGCGAGCATACGCCTTAGCTGGTGGATGGCGTAGCGATTCTTGGCGAGCTT
CTGTTGGTTACAGTGGTATTGATCCCGATTTCAAACCAGGTGTAGGTTTTGCTGAGCGGG
GCGGTAGACAACGCTTGCGTGGTGAATTTCGCTGGTCTCCATGGGTAAAAGATATAGATG
GCTGGTTGGGTTCCATACTAGAAATTATGAATTTGAAAGAGATGTTCAGCGGGCCAGAAA
CCGATATTTCCTTGAACAGCAAATATCAGCCAGAGACTATCATTTTGCGATATTTACATT
GGATGAACTTTCTCAGTAATGACTGGTTTGCCATTGATGTTCGCAGAACATTAGATAGAC
TAGAACAACCTTTTAAGGTCCATAAAGATCACGAAATCCCACTTGACCAATACTTTTATA
CGAATTGTTGGCTGACCACACAGACTGATCAGACTCGTTCAGTATCAGCGCGAGTTTCTG
TTGGGTTTGGTCAATACTACAATGGGAANCGGTCGGGACTNAATGGGTTTGTGAGATTTA
AGCCAAGCAATAGATTTACATTGGAGTCCAGTTATAGTCTGAATAGAGTTAAACTNCCTA
CTGGTTCTTTCGACGCCAATGTAATTGGTACCAGAATAGTTTATACTGTCTCAACAACTG
CTTACGTGAAATTGTTCACTCAATGGAATAGTGGAAATCAAATCATATCGACGAATTTAT
TGATTAATTATATTTATCAACCAGGCAGTAATTTCTATTTGGTACTAAACCAAGTATATG
ATCTAANACTTCCGACANCTTTACGCTTTACTGATAGATCCTTATTAGCTAAATTGACCT
TCTGGTATCAGTAAATTGTCCTTAAGNTCAGTCAGTTGATGAAAAAAATCCAAGNAGANA
AACAANGGTTACGTATTAAGGCACAAAACAATCGGGATAAANTGCCGGCGAAGACAAGAC
GAAACCTAAGTCAAAAAATTTGTCGGCTTGCCAAACAGTTGATCGATACTCATCAACCAA
ATAGTATTCTACTGTACCTTCANATGAGAAGCGAAGTCGANACTAGCTATTTACTGGAAT
CCCAATTGTCAAGTGATCGATTAGTTGGATTACCAAGAGTTGAGGGACAAAATCTCAAAA
TTTACCAGATACAAAACCCCGATATACAGTTTCAATCTCATAAGTGGGGAATGAAAGAGC
CTAATCCTGATCAATGTACTTCTCTCGATTCCAATTTCTTAGATATGATATTAGTTCCAG
GTTGTGTTTTTGACAAATTTGGTTNCAGGCTTGGATATGGGGGAGGATTCTACGATCGTC
TGCTTCCTAATTGTCCACGAGCTTTACTTGTTGGTCTGGCTTTTTCTGTTCAAATTGTGG
ACCTCCTACCATCAGAAGATTGGGATTATCCTGTTGATTTTATTTTGACCGAAAATGGTG
TCATTTCTTGCTTTAAATAGGAACGTTGAAAATCAAATTGACATTGACATCGAAATCTAG
GTCTGCTAGAATTAGCCCGCAATTTGCGTCTCTTGGTGAGGTGGCGGAGTGGTCGAACGT
GGCGGTCTTGAAAACCGTTGTANCGAAAGCTACCGTGGGTTCGAATCCCACCCTCACCGT
TGGTCTAAGTGGAGAGTTGCGAGAGTGGTCTATCCGGGCTGCCTGCTAAGCAGTTGTAGC
GAAAGCTACCGTGGGTTCGAATCCCACACTCTCCGTATTTGCGCCGGTAGCTCAGTGGAT
TAGAGCATCTGACTACGGATCAGAAGGGCGGGGGTTCGAATCCCTTCCGGCGCTTTTATG
ATTTCTGATACAGATTGGATGGCCGTGGCATTGGAGCAGGCTAGGCTTGCAGCTAGCTTG
GGTGAGGTTCCTGTAGGTGCTGTCNTCGTGCGGAATNATTCACCCATCTCAATGGCACAC
AATCGTCGTGAGGGCGACAACAATCCCGTTGCCCATGCCGAAGTATTGGCAATTCAGGCG
GCTTCTGCCCATCTTGGNAGTTGGCGGCTAACAGACACAACTCTATACGTTACATTGGAG
CCATGCCCAATGTGTGCCGGTGCGATTTTGCTCGCACGTATCCCTCGGGTCGTCTATGCN
GCCACAGATCCTAAGGCGGGNGCNGTCGACTCCCTCTATTGCCTACTNCGTGATCATAGG
TTGAATCATCGGACNGAGGTTACAGCAGGTGTTTTGTGGAAAGAAAGTAGGGAGTTGTTA
CAATCGTTTTTTCGAAGTAGGCGAGAGAAATAAAAGCATCTCATGGAGAGTTGCAGGAGT
GGTTGAACTGGGCAGTCTCGAAAACTGTTGTGCGGGCGACCGTACCGTGGGTTCGAATCC
CACACTCTCCGCCATTCGAAAAAGATAGAGGCCATATTTTCTTAATTTTAGTAAGTAGTT
AAGGGGTAATAGCTCAGCTGGGAGAGCGCAACCTTCGCATGGTTGAGGTCACGGGTTCAA
GTCCCGTTTACTCCATTCAAAATAGGAGAGTTGCAGGAGTGGTTGAACTGGCATGATTGG
AAATCATGTGTGCGGGCAACCGTACCGTGGGTTCGAATCCCACACTCTCCGCCATTTTGA
CCGACTTGGTTATGCTAAGCGGGGAAGTAGCGGTGCCCTAGACCTGCAATCCGCTATAGC
AGGGCTGAATTACCATCGGACGGTGAACTTTCTCTTGGACTGCCAGTNGTACGTGGTGTT
GAGAGCTGGGTCCTGAGCAACTGNATGTTACCGAACCCCGTCAGNTCCGGAAGGAAGCAG
CGGTAGGTAATCTGACAGTGTGACACAGGGTAGCCTAGCTTGAGCTAACGATTACTGTAA
CGCTTGGGATTGTTGATCAACCTTTGGTTGCATAGCCAAGATTCACGATCTACAGATAAT
TCCTAAGTTCGAGTCGCCCGCCTTTCAGAGTAAAGTGTTTCTTCATTCCTGTGAAAACCT
CACCTATGGACAATTGTTTGTTATGTCTTATGAAGTTTTAGCTCGAAAATGGCGTCCCCA
ATCTTTTGCGGATGTCGTTGGTCAGCAACATGTTGTAACGACTCTTCAAAACCAAATAAG
TACTGGTCGGGTAGGCCATGCTTATCTGTTTTGGGGGCCACGAGGCACCGGTAAAACCAC
CATTGCCCGAGTGTTAGCAAAGGCTGTTAACTGTACCACAAACGAAGAAATAAATAATCC
AGAACCTTGTAACCGTTGNGTAAATTGCCANGAAATTTCTNGNGGTCGCTCCTTCGATGT
AAGAGAGATGGATGCTGCNTCTAATCGTGGTATCGATACCATCCGAGAGCTGAAAGAGAA
TGCACAATTAGTTCCTGCTAGTTGTCGCTTCAAAATTTATATTATCGACGAAGCTCATAT
GCTTTCGTTGGAAGCTTTCAATGCTCTGCTTAAGACGTTGGAAGAGCCGCCCGCTCATGT
CATTTTTATACTGGCTACTACAGAACATCACAAAGTTCCTCCAGCTATTGTTTCGCGTTG
CCAGGGATTTGATTTCCGTTTTATGGAACAAGAATTGGTTACACAGCGCTTAAAGGAAAT
TTGTAAGACAGAGTCTATCGAGGTCAGCGAAGAAGGGTTAGCATTAATCAGTCATCAGTC
GGAGGGTTGCCTTCGCGATGCAACTAACATTCTTGAAAGATTAACAGCGTCAATAGGAAG
GAATCTCTCGGTCGAAGCTATTAACCAAATTTTAGGTTTGGGCGCGGCACAATTGATCGA
GAACTTATCCCAAAAAATACTTGAAGGTAATGTTACTTCATCGATACAGCAGTTAGCTAA
TCTATCCAAGGTTGGGGCCGACTTAATCCAGTGTTTACAACAATTAATTGCTTACTTTAG
TGATCTACGACGGTTAGCTATCGATACGAAATTGGCCGATCTAATTCAAGCTTCACCGAC
TGACGTACAGCGAATGATTAATCAAACTAGTCAAAATCAGGTTTCAGCGAAACGCCTATC
CCGTATCCTTAGGATACTGATTCAAACATACAGCGAGATTAAGAANAACGGATATGCACA
TCTACTTTTCGAGTCGGCATTAGTTGAGATTTGTGCTACGAACCATGGTATTCAGAGTTT
GAGTGAAGTCACTCATTTACTCAATGAGTTAAAAGCAATTGAAAGACGCCTNGATTCAGC
CAATACAGTTCCAATAAAAGTTGATCTTGCGGATAACAAGATCAACGAAGGCGAAAATGT
CGAAACTGGTTTTAAGACCATTGAAAATCAGGTAGTCGAAATCGACAAAAAAAAAGATGA
AGATCCAGAAAGTCAAGCAAGCGCAATTGATGACGATTTTACAAGTACATTAGAAGATAT
AGATCTTGATGCTACATGGAGAAAAACCTTGATTGATTTGCAAAATCAGCGTTTATCTGC
ATATCAGTTACTCAAGGATGCAATGTTAACCCCACCTGATTCAAATACTCTAGGACACGC
CATAAAATCTGGCATTTTCACTTTTCAAGTAGCTTTGGTGAAGCCAGTCCTGTTGTTAGC
TGATAAAGATAAAGAATTAACTGCTAAATTACTGAGCCTGCATCTTGGTAGAACAGTCGA
GCTGAAATTTGTTCGTCAGCAAAACCTAGTAGTAAAGTCATCAAGATCATCGACTAAAGG
AAGTCGATCAAGTAATGTTTCACGTCGAACAAACTCGGTTAAAAAAGAAATGACAGCAGA
TGAAGACAATTCTTCTGAACATCTTGTTACCGAAACACCACGTCGACGCCAACAACAGGA
TAGAACACCACTAATGCTCCAGAGAGAAGTCCTCCAGGACGAGACTCTGTCCCCAGTTTT
AAGTATGTTCGATGCCAAGATACTAAAAATCCAACCCAAGTAATTCTGTTATGACAAGAA
AAACTTACTCACTCAATTGAGGTAATAATAATGAACATGAACAATTTGATGAAGCAAGCC
CAAAAAATGCAAAAGCGAATGATGGAAGTACAAGAGGAGATGACCAATAGGACTGTTGAA
GCTTCCGTCGGTGGGGGTATGGTAACAGCTACGGCAAATGGCAGTGGTGAGATCGTCTCA
ATCAAGTTATCGCCTGAGGTCGTTGACCCAGATGATATTGAGATGCTAGAAGACTTGATT
GTTGCGGCTGTTAGTGAAGCACACCACAAGGCGCAAGAATTAATGGGAGATGAGATGGGT
AAATTGACTGGTGGAATCAAAATCCCAGGTATGATGTAGAATAGCTCATGAGCCCTTATC
CAGAACCAATGGCTCGGTTGATCAGCCAACTACAAAAGCTACCGACTATCGGTCCTAAGT
CAGCCCAGCGACTCGCTTTCTATTTTTTAAAAATGACTGAAGGAGACGCAAAAGGGATTG
CTGAATCAATAAAAGATGTTAAGGCTAGCCTAGATCACTGCAAGCTATGTGGTAATATCA
CTGATATTGATCCTTGTCGAATTTGTATCGATCCCAAGCGCAACCAAAGTTTGATCTGTG
TCGTGGAAGAACCCGATGATCTACTAGCCATTGAGCGTACTAATCAATATAAGGGACTGT
ACCATACACTAATGGGTGTATTGTCCCCACTGAATGGAATTGGCCCCCAGGATTTGCGCA
TTTCTGGTTTATTCGATCGCCTCAAAAAAGGACAAATTAACGAGGTCATTCTGGCTATTG
GNAGTACAACAGAAGGGCAAGCTACCAGTCTCTATTTGACACAGCAGTTGACNCAGCATT
TCAGTGTATCAGTTTCTCAAATCGCACAAGGAATACCAGTGGGTGGTGATTTAGACTACA
TTGATGAACTTACAATAGCTAGGGCATTAGAAGGAAGACGAGTCTTCATGCCTTGACTAA
ATGAGAAAATACATTCACTTTAGCTAATCATANTGNTGAGCTACCAATATCGTTGTAATC
TTGGTTTTTTGTTTTTGATCTTTTGCCTACTTGGTTTTTCAGACCCCCAGTTTGCTTGCC
AAGTCAGAGAACAAGGAATCCCCATATTTAATGCTAATAGGGCTTTTTCTTATTTACAAA
AACAATGCGATTTTGGCCCTCGTAACCCTGGATCTGTAGCACATGGAAAAACACGTGAAT
ATTTGCGAAATGAATTAGAAGGGCTCGCAGACGAGGTAGTGGAACAATCTTTTACCGCAT
ATAACATCACTATGACCAATATATTAGCTAGATTTGGTAAAGGAAATGGTTCCCCAATTC
TTCTATGTGCTCATTGGGATACTCGACCCTTTGCCGATAAAGATGCAAATCCAAAAAATC
AGCTAGAGCCAATCTTGGGAGCTAATGACGGGGCATCAGGGGTGGCCGTGCTATTAGAGT
TAGCAAATAGCTTTAATCAATATCCACCCCCCAGCGAAGTTGTAGTTGTACTCTTTGATG
GGGAAGATTATGGTCGTGAAATTGGTGATATGTTCTTGGGGTCAACCTATTTTGCCCAAA
ATCGAGAAGGTTGGGGGGCAAATTTTGGTATTTTATTAGATATGGTNGGNGACAAAGACT
TACAAATTCCAATGGAACGTTATTCATGGCAGACTTCGTCTGACTTAATGGGAGCATTAT
GGGATCGAGCTGCCGATTTNGGGTTAAGAGAGTTTTTCCCTAAAAAAATCGGGGCAGCCG
TTATGGACGACCATATACCACTGATTAGGTCTGGCTTGCCTACAGTTAACTTAATTGACT
TCAATTATCCATACTGGCATACAATTGATGACACCGTCGATAAGTGTAGCGCGGATAGTT
TAGAAATCGTTGGGCGCTTAGTATTAGACTTAATTTACAACTAGATGATATTACAGACCA
ACCACGTGTTAAAAATGATGTTTCTCCTGATTGAAAGAGACCTATCTTTTTGANTTNCCC
ACNGNCAGNCACGGGATAACGAGAACTATCGAGGTTCGGAATTACATAGTGGTCGAACCA
ATTAGCCGATAATTGTCTCATTTCTTCTACCAAAGTAGACTTTGATTTTTCGTCGACCAT
ATTCTTCCTTTCGTTATGATCGTTTGCTTATGGTTCGTGGGAGGCTATAAGGGTAACGAT
GAATGTATTTCCACTCGTAGTCACGGATCATTCTCATTGGTCCATATTCATCAAAAATCA
CTACTTCATCTTGTACCTCGTTGTACTGTTCGAATAACACGTTGGTAAAACTCCGCCCTG
GACTTAAGTTATCTTCGTTATTGTTCAGACCAATATAATCAAGTAAAGTCGTCATGAAAT
CATACTGATTGACCATTGCTGCAGTGCTTTTGCCTTCAGTTATTTTGCTTGGCTAGCTCA
TAATGAAAGGTACTTTAATTGAGTTTTAATACATGTTTAGTGGAAAGTTTCCATTATCCC
TTATGCCAAAATCCATGATGNCCACANGAATAACCATTATCACTNCTGAATANGAAAACT
GTGGTTTCNCGTAAACCAAGATGTTCAATTAGATCGATGAGGNGACCAATATTGTGATCC
ATATTTGTNATAGCGGAAAAATAACCTTTCAATGATTCCCGATTACNCAAGTGGCGCCGG
AAGTTTGCAGTAGCCCAAGGGTGAGCAACCTATTGCGGACAGGTTTTGAAAGGACAATTA
TCATAAAAATCCATGAGTTCGAAAAGATATCCTTCAAAAGGAGAATGTGGAGCATTACAG
TTAACGCTAAGGTAAAATGGATTTTCGGCATTNTGTCTGATAAAATTCATGNCGTTATTA
GTAATGATATCAGTANTATAANCGGTGTATATCNCNACTTNTCCATTCTGAATCATTTCT
GCATTGTTGTAACGACTACCACCAGTCGGTNAAGCAAACCAGTGTNAAAAACCATGTTGT
GGGTTNNGGCTATCCCCCAAATNCCACTTACCACACAGACNGTTTATATANCCGTCTTCA
TGTATANGNCANCTNTATAACAACTTAGNTCGTCTAAGTNCTGATCTGCTGCTGGTGGCA
TGTTTCCTACTCNAATNNAGTCNTGAATGCCATGAGCCGAGGGGATTCGGCCCGTCATCA
NACTAGCTCTAGCTGGTGAGCAAANAGGAGAAGTACAAAAAAAGTTCTCGAAACGCATGC
CTGACGAAGCTAGTCGGTTGATATTTAGCGTACGGATCTCATTGTTTCCATAGCAGCCTG
CGGCCCAAAGCCCCTGGTCATCCGTCAAAATAAAGATAACGTTTGGCTTTTTTTATTCAT
TGTATTAACAAGTACTCAGTTAGTAATTTTGGTTGTCACAGTCTAATGCAAGGTAGTCAA
TAGCTCAAATTAGATCGTACTGAAAAAAGGTTATAATTCTACGGCCTATGAAAATTAACT
AACTAATAATTAGCCAACCAATACAAAACAAGAAAGTGGTTCAACATAACCAAGTTAGTT
AGGACAAACGTAAACTCGTTCGTTACTAGACTTAACAGAAATTGTCTGGCTGTTCATAGA
TTCATTCAATAGAGCAACTTTTTATGATCAAGCTTCATTTACTTAGAAAATAATACCTGC
TGATAAAAATACTTTCCTATTCTAAATGATAAAATAAATCACCAGAATGAATAAATCGTT
TGATAATNGAAATATTAAGGNATACTGCATAAACAGATGGAAAAACAAATGTTCAGCCGA
CAGTTAGATTTGCCAGATCATCTGCGCACAAAATTACAAACTCGTTTCATTCTATACAAG
GTGATAGAAGATGAGGAAGAAATCCCAGCATTACTAACTGGTAANCACAAATATATTGAC
GAAATATTAACTGCTTACTACGANGATTATTGGTATATTGATTCTGANTCAGGTAATTAT
GTCGCCACCCGAAAGGGTGAAATGTTGTACAAAAACTTCATTGCTCAATGGTGGGATTTC
CTGTTGTCTTATGACATATACGCTGGTGTTGATTTGCTTAATGGTAAATTTGCTCCNGAC
GATGCTGACTGGGGTTCNGTTGACGAAGAAGATCGGTTAATATGGGAGGATTTACGTGTA
GCTGTTTGTATATANAAGCAACGAATAGCACAAGAAGAAGGGAGAAGAACGGACCTCAAC
CCTTTTACGATTGCTTTTATGTCTCTTTTATCTGAGAAAAGAATTGGGCAAGAAATTGGC
TGGCAATTTGACTTGTACTCGGAAGACTTTTGGAAAGAAGTTGTTGATATCGTTAATACC
AATCTCTGGCCTGAGGATTTGAATTATATTGATGATGAAAGTGCTGAAGAAATTGATGGT
ANTTTGGTAATGGAAGATATCATAATGAAAGGCATAGAAGAAACCAAACTCAGGTGGTCG
GAAGAAGAGGATGACGATGATGATGAAGACTACCTAATTCCTCCAGAAGCTATATCGTCC
AAAGATCAAGTGATAGAAGAATATGAAGAAGAATTAACGAATTATGGCTGGGAAGAAGAT
TCATTTCATTATAATCCTTACAGATTCCTTGTTGGTGGGGCTTTGGGTGTATTTACCATT
GCAGCTGTTTGGTCTATATTAGATTGATATATGTATTGTAGAAAAAGTGTCAATTGCTAA
TCTTATTCATTCGCTGTTTAACCTATAAAGTATTAAATTAAAAATAGACCCGAAGATAAT
ATTNAAAATGAATCTTTCTAATTTACTGAAGGCTGACATCAATTTCCAGGTTGGTTGGCA
GGCACTTTTACGAAATAAATTTCGTACCCTATTGACNATGTTNGGNATCATCCTNGGTAT
CTTTATAGTGGTAACTACTGTATCTNTGGGAGGTAGTATTGAATCATTTGCGGTTTCCGA
ATTCGAAAATTTCAGTGGAACAACCATGATCTGGATTGGGAAAAGAAGTCGTATTAAGAA
GCAGAACAAATGGGTCNAAAATCCAATCAAAGAGAATTTATGGCTTGATGATGTTGATCA
AATCGTTCGTAAATGTCCATCGATAAAAACTGCAGCAGCCTTTAATTGGGTCGGATCACA
AACAGTTACATTTGGTACTAAAAGTAGAACTTACAATATCACTGGCGTATTAGACACAAA
TGAAAAACTCTTTAATTTTGAATTCGAATATGGTCGCAATTTTCAGCCTTGGGAGATAAA
ACGNGGACAAAAAGTATGTATTCTAGGTTATAAAGTCAAAAATCACTTGTTTGGCGATAG
CAACCCTATGGGGCAAGAAATCAAAATCCATCAGCACCGATTCACAGTTATAGGTAGTTA
TAAAAGTATGGAAAAAGGCCTTTTCCGTATACTAGGAATTGGGTTAGATGACGGAATAGA
TATTCCAGTTACTACTGTAGCGCAGTATTGGGGCAAACAGAACCGATGGCTAGCCATCAT
GGCGAAAGCAAATAGCTATGAAACTGTGAACCAAAGTATATCTCAAATTAAAGCACTATT
TCGACAAAGATTTGGGGCCGATATATATCATGATTATGGATCTCCAGCTGAGATGATCCG
AGAAATCAGTAAGATAGTAACCGTTATTCAGTGGGTACTAGGTGGTGCTGCCGCTATTAC
ATTAATCGTTGGTGGAATTGGAACCATGAATATTATGTTAGTCTCAGTATCGGAGCGTAC
TGCCGAAATCGGCTTAAGAAAAGCAGTAGGTGCCAATAAAAACGATATCCGATTCCAGTT
TCTTATAGAATCTGTGGTTATTTGCTTGTTAGGTGGTCTAATTGGTACTGGATTAGCTGG
AGGGGTGACGTTTTCTGTGGGCAAAGTTATTACTAGTTTTGTAATTAAAGATTCAGTGTG
GCCAGCTGCAGTGTCGTTACAATCTGCTATTGTCGCTTTTTTAGTTTCTACCATGGTAGG
AGTTATTTCTGGTTTTTATCCATCAAATAAGGCTGCAGGACTACAACCAGTGGAAGCTCT
TAGGATAGACTAGAGGATATTATAGAAAATATGCTCGCAGAAAGTTTATCTATTACTTTT
CGTACTTTAGGAACTAATAAGCTCAGGACAGCTTTAACAATTTTGGGAATTACCATTGGT
ATTTCCGGGGTAATTTCCATCCTTACTATTGGCAAAAACGCGAAAACAATTTTGACCAGT
AGTCTGAATCAACAAGCTGGTACATTCACCATTTTTCGAGAAGAATGGACCCGAAAAAGA
GGGAAATGGAAGCGTAATACTAGTTCTGAGTATCTTACCATGGACGATCTAAACGCAATC
AGAGAGGGCTGTTCAACTGTTGAAAGTGTTATCCCTACAGATGGATTAGGAAGAAAAAAA
ATACAAAAAGGTAGTCAAAGCAAAAGCGCTGATCTTCAACTGACAACCGAGGAATCCGCT
AGTTTTCAGCAATGGTTCCCAGATTATGGTCGCTATCTCACCCGTACTGATCTAGATTTA
TGGGGCAAAGTGTGTGTTATTGGAAACGAGGTCTGGCAAGACTTATTTTTCGGATTTAAC
CCCATCGGTCAGGAAGTCAAGATTGACAATCAGCGCTACACAGTGGTTGGTGTAATGGAA
AAAAAAGGGAAAGGGCTCGACCCGAACGGAAATGAAGATAACAAAATTCTAATTCCCATT
TCGACGGGTAAGACTTACTTCGGTACTGGCAACAGTGGGCCAAGGGATCAGGTTAGTAGT
ATAAGCATTCGTGCTAAATCCCCTGATTTATTGACGAAAGCAAGATCAGAAGTCGAGCAA
TTAATACTCCGTCGGCACAAAGATGAAACATTTTTTCAAATTAGTAGTGTCGACGAAGAA
TTAGATTTTGTTAACAAAATACTAACAGTTATTCAAATACTAATGATTATAATTACTATC
TTTCCCCTCCTCGTTGGTGGGATTGGCATTTTGAATATCATGTTAGTTTCTGTCGTGGAA
CGTGTACCAGAAATTGGTCTGCGTAAGGCAATTGGTGCAAAAGGATTTCAGATCAGGCTC
CAATTCTTAGTGGAATCGGTCGTGATTAGTCTGATTGGTAGTATTCTAGGTATGGTTGTG
GGATTCACGTTCAGTAATATTTTGGGACAATTTTTCAACACTAAATTTTCTGCTGATTTT
GGCGTAGAATGGCCTTCTTCAGTAACATTAGAATCGATTTTCGTTGGTGTATTAATGGGC
ATGATAGTGGGTGTTTCTTTTGGCTATTATCCAGCTAGCCAAGCTGCTCGCCTGACCCCA
ATTGAGGCCATCAGAAATAAGTAACCTAATGACTAAAGAACAAAAGTCAAATCATGAAAA
TCTGAAATTGAGCGTCGCCCGAACTATTTGTTCATTCAAGCTTTTATTGTAGAGAAAATG
CGGTAAACTTCGCCCATAATCGAATTTTCTCTCGATGTTTGTGCAATTAACTTGATGACA
GTAGAACCAGTAAAAATAGTTCGGTAACTCGAATGTAGGTATAATATACTAACACTGTTG
GATCTTGACAGATAAAAAACATCAGGCTATCATCGACTGAAAAGTATCTAATTAGAAGAA
ATGTTTATCACCTTTGAAGGAACGGAAGGTTCTGGAAAAACTACCCAGATTAACCATTTG
GCCAATAAACTGTCAGATGCCTGTTATTCAGTTCAAAACACAAGAGAACCGGGTGGGTCA
AATATTGGGGATCAAATTCGCGAGATCCTATTAAGCCCGGCTAATGAAAAACTTTCTGCG
ACTTCTGAGCTACTACTTTATGCAGCTTCTCGAGCCCAACACGTACGAGAGATAATCGTA
CCAGCACTCAAAAATGGTAAAATTGTTATCTCTGATCGATTTAGTGATGCTACGGTTGCA
TATCAAGGGTATGGGCGCAATTTAGACTTAGTATTGATCAATCATTTAAACCAGATTGCG
ACTGACGGCTTGGCACCTGACCTCACTTTTTTGCTAAATTTGCCCGTCGAAATTGGTTTG
CAGAGGGCTTCAATTAGCCGTGGCAAACTGGACCGCATCGAACGAGAGAGTCTTGAGTTT
CACGAACGGGTACAAAATGGGTATCTAGCTATTGCAAAAGAAGATACTAATCGAATTAAA
ATTATTGACGCTACTCAGCCGATTGACGTCATATTTAACGAGATCTGGTCCATACTTAAA
GTGAAAATTTCTTTAATCAAGGTTAACCATGACCACTGAGTCGATTTTCGGACACCAACA
AATACAAAGCCAACTTTACAACGCAATTGAAACGGGTAGAATTGCAGGAGCCTATTTATT
CGTTGGTATGGAAGGGTTAGGAAAAGAGAAAGTGGCTCTGGATTTTGCTCAATCGATTAA
TTGCCTTGACTATCAGCATAATACACCTAGTAGTCAAGAAAAAAGAGGTGCCTGCCAACA
GTGTCTTTCCTGTAAAAAAACAATAGCAGGACACCACCCCGATTTTGCTATTACTAGACC
GGATGGTAGTAATATCAAAATAGACCAAATTCGCTCGATCCAAAGCCAGATTGTATTTCG
CCCCCTTGAAGGAAAACGGAAGGTTTATCTATTGACAGAAGTTGAAAAGATGAACTTAGA
GGCTGCTAATTGCTTGCTTAAAACATTAGAAGAGCCTCCCGCAGAATCAACACTGATTTT
AGTTGCAAATAACATGGATGCTTTGTTACCAACTATTCGCTCTCGGTGCCAAATTTTATC
TTTTCAACCAATGGAAGTCCGCGGTTTGGCGAAAATCCTAGTTAATCAGTTTGATCTTGA
TCTAGGTAAGGCAATGGTAGTTTCTGCACGAACGCAAGGTGCAATAGGAAAAGCTTTTTC
TATTTGTCAAACGGAAGAAGCTATCGAGGTTGATCAGGTTCCAGAAATCCTCACCACTCT
TGATCGTTTATCTGCTTTCAGGATTGCTGAATACATAAGTGAAACACCAGAAATGCTAGA
TCAGCTCTTGACATGGTACAGAGATTTGTTACTAATCCACCAACAAGTTAATCCTCAACT
GCTTACACACCAGCAAAATTTTTCACAACTTAAACAAATCGTCAGGAATTATTCCCGAAT
CCAGTTACAGAAAGCAATTGAAATTATTTTAGAGACCAAAAATCGAATTAATCGTAATGT
TAATACTAATTTAGCTATTGAAGTTATGGTATTCAATATACTGCCACGGCCTAATGTCAC
AAATAACCCATAAATTGACCCAGTTACCCCCTAAGACTGGTGTTTATTTAATGAAGGGTA
CTGAGAATGTTGTGCTTTATATCGGTAAAGCTAACTCCTTAAGGGATCGTGTGAGGTCGT
ATTTCACAGGTTCTAAGCCTCACGCCCTGACAGCTTTGATGCTGCCATATGTGAGAGACA
TTGATTTTTTTATCACTAGTAATGAAGTTGAAGCATTAATACTTGAAAATAACCTAATCA
AAAAATACCAGCCGCTATACAATATTCGTTTAAAGGATGACAAAGGTTACCCGTACCTAC
GAGTGACTACTAATTCGCCTTTCCCTGCTTTAAAAGTTGTGAATCGAATTTCTGAGGATG
GTGCTCATTATCTAGGCCCTTTCGTGAAATCGCATGCCCTCCGAAAAACTGTCAAAGATT
TAACCAAGGTTTTTCCCGTTCGTACTTGTGATTTGGACCTGAAACCATCTGGTAATAATC
ATCGAGTCTGCTTAGATTATCACATCGGTAGATGTGGTGGGCCTTGCGCCGATTTCGTAA
CGCCGGAAAAGTATGAAAAAATCGTCAAAGATGTGATGAGATTTTTCAATGGAAATACCA
CTTCTGTCATCAAAAGCCTAGTTCAAAAAATGGAGACTGCCGTAGCACATCTTGATTTTG
AGAATGCAGCCAAATATCGAGACCAAATCACAACCATTCAACAAGCCATTAACCCACAAA
ACGTTGAAGATCCAATGGCAGAAGATGAAGACATTCTCGGAATTGCCCAATCTGGCAAAC
GAATGTGTGTGATACTAATGCTGGTGAGAGACGGTTCATTGGTAGATAGAGAAACATATT
TTCTTTCTAATATTATTACTCATTCAGAATCCTGGTTATCCGAATCTCTTACAGCATTTA
TTCAGCAGCACTATTCTGAGGCCGCATTTATCCCTAAGTTCATTATTTTACCAACTGAAA
TTGACTCACTCGATACGATCCAAGATTGGTTAACTGTAAGGCGTAATCAATTGACCAAGG
GTAAATTAACAAGCCAAGTAAAATTACAAGTACCAAAACGAGGACGAAAACGACAACTCA
TAAACCTNGCCCAGAAAAATGCCCAGCTGATTTTAGAAAAAAAAGATGNCACAGTAGTTG
ATGANCAATCNAGATTATCNGACAAAATAGATCTGTTAGGGGACCTCCANGAATTACTGN
ATTTACCAAAAANNCCCAAACGGATTGAAGGGTTCGANATTTCCAACTTAGGTGATCAAT
TACCCGTAGCCTCNATGGTAGTAGCAATAGAAGGCCAACCCAAATACTCGGAATACCGTC
GGTTTCGGATTAAAACAGTCAAAGGTCAAAATGATGTAAAAATGATGCAAGAAGTCATCC
GGCGGAGGTTTAATGAATCATTTCGAGGTCATAATCTCCCTGATCTGATACTGATTGATG
GTGGTAAAAGTCAACTCAATGCAGCATGTCAAGTTCTCGATGAACTCGAATTGGCGAACC
TACCAATCATTGGTTTAGCGAAGAAAAATGAACATATCTTTATTCCAAATCGATCAATGC
CTATAGTACTAAGGCATAATAACCCAACATTGCACCTCATACAGCGCTTGCGGAATGAAG
CACATCGCTTTGCTCTTAATTACCATCGAAAACTGAGACGATTAGCTCTAAAAAAATCGG
TTTTAACTCAAATCCCAATGGTGGGTGAAAAGAGGAAACAAGCTCTACTTTCCCATTTTG
GATCAATTGAACAGATTCGAAAAGCGAGTATTGATGATCTACTTAGCATCAGCCAAATTG
ACCTAAAAGTGGCAGAAAATATATATCATTATTTCCGCGAGCCAAGGGCATAAAGTGGGT
GATGAATTTGTGTATCGGTGGATATTAGCAAAAGATGAGTAAGGAATTTTATGAAAGTAT
TAATTGGACCTAACGGAGACATGGATTTAGAAAACTCTATTCCAGAGTTATCAGATCAAT
TTCCGGACGTCGAGTTTCTCGTTTCCACTAGTTACGTTGAAGCCGCACAACAAGTTGTTG
ATGTTGATATTACAGTAGGTTGGATAAACCAAGCAATACTTGAAGCTGCCAAAAATCTAA
AATGGATTCAATCAATTAGTTCTGGAACAAACTACTACTTGAATATTCCCGGATTAGTGG
ATAGCGATATCTTACTGACTAGTGCTAGTGGTACGCATGGTGCTTGCCTAGCGGAAAGTG
CAATGGGAATGATTTTTGCCTTTACTCGTGGTATTCGCAAGTGTATTCAAAGCCAAAATA
CTAGGTAGTGGAGAGAACACCGATATATTCGAGGCAATATGAAAGAATTAACTGGAAGCA
CAATGGGAATAGTCGGTTTTGGAGCTTCGGGTCGTGCATTGGCCAGACGAGCCTTCGCTT
TCGATATGCGGATCGTAGCTGTCGATATGTTGCCTATTGATAAGCCGGAATATGTTGATC
ATCTGTGGGGTATTGATCAACTCAGCGACCTTCTCCAAACTTCTGACTACGTAATGATTA
TGGCCCCTTATACTGATCAAACAAAAGTCATGATTGGCACAGAAGAGTTAGCCGAAATGA
AAACTTCTGCATGTTAGGCATAATGTCTCGTGGGGGAATTGTTGATCAATATGCTCTTGC
TAAAGCTTTGAAAAATGGTCATTTATTTGCTGCCGCTTCGGACGTTTTCAGCCCAGAACC
ATTATCAACAAACAGCGATTTGTGGGATCTTAAGAATATGTTAATTACCCCACATATAGC
TGGTGGCACCCAACTTGAAGGTCAATACGTTACCCAATTTTTTTTCGAAAATCTAAAACG
GTTTGNCCNAGGTGATTATGAACTTAAAAACCTAGTTCACAAAAAACGGGGTTTTTAGTG
GTAACACAGTCTCTTGCACGATATATCAANCATGGGAACTAATGAAACTGCCAACACTTC
TTTCCCTACCATGAAGTCGGGTGATTGGGTATATCAACTTCCGCGATATCTNAGATCAAT
TTTGAAAAATACCGAACTCGGAGATGGCGAGCACTCGAGTGCAGATTTCATCGAAAAAAT
TCAAGAGGTCAATTACGTATTTACACATGAAGAAGACTTCCCTTTATTGTTTGAAGTGGG
TAAATTATTGCTCATCGAGTTTGCCAAAATGTCAGAGTCGGTTATAAGTTTATCTAATCT
AAAGGAGTCAGTCGAGCCTCAGAAGGGTTCTGTGATAACGAACAGAGAAGACATTGACCT
AGTTGAGCGAGCCTTACCACAGCCAATGATAGAGAATGATTAATGACATCTCTACTGCCT
TTTAATAAATTACTGTTTCCTCGAATTTCATTTTTCTTTTTTCGATTTGGAGTTATCTGT
TTTTTTGCAAATCTTATTTTTCTGTCAAGTCCAACAGTTAGTTCTACCGAAAGATCACAA
GTCGCGAGCGGTTTGAAGGTTTGGGTGTTCTTTTCCGATAAGGGGATAGATAATCAAAGT
CTGAGTCCCGTTAAATTTCTTGACGAGCCAATCCCATTAGTCTATCTATCCACCATCAAG
GACCAGGGTGCTAAAATTCACCACCAAAGTCGCTGGTTAAATGCTGTTTCTGCGAACATC
TCATCTGAGAATCACCAATCAATTTTATCCCTACCTTTTGTACAATCAATTGAACCTGTT
CGAAGTTACAGAAATATAGTTCAAGAACCAGTATGGCTGAATCAAAAACACAATATTTTT
TCTGCTCCCAGCGAAGGAGAAAAGGAGAACCCAATTGAATATGGTTTGGCAAAAAAACAA
GTAGAACACCTGCAGGCCGACTTTTTACACAAGAAAGGATATTGGGGTAAGGCAGTCGTA
ATTGGCATACTGGATACTGGCTTTGACCTGAGCCACCAATCACTAAATGAAATTGAGGTG
TTAGACCAATGGGACTTTGTTAATAATGATCCTATAACCAAAGACGAACCAGATCAGGAT
GATGTTGGTCAATCTGATCACGGATCGATTATTTTGGGTGTTTTGGCGGCTAATACACCA
AGACAGTTGGTTGGTCTAGCTCCTCAGGCAAAATACTTGTTAGCTAAAACTGAAAAAAAT
TGGCATAAGGGTATTGACTTTGAACGTCAGATTGAGGAGGATTGGTGGATCGCCGGACTT
GAATGGTTAGAGCAAAAAGGTGCTCAAGTGGTTAATAGCTCACTTGGTTATGCTAATTGG
TATAGATTTTCAGATCTCGACGGAAAAACATCTAAAGTTACCATAGCAGCTAATATAGCA
TTAGAAAAAGGAGTACTTGTTATCAGTGCCAGTGGAAATTTGGGAGCAAAATTACCCGAG
GATCAAAGACTTGGCCTGAGAGGTCGTATCACAGTCCCAGCGGACGGATTTGATATTTTA
GCTGTCGGCTCTGTCAACCGTTGGGGGAAACGTTCTGTTTTCAGTTCGCCAGGTCCTACA
GTGGATGGTAGAATTAAACCTGACCTGGTAGCTTTGGGTGAGGGAATTGCTAGCATTAGG
CCACGTAGTCAATTCGGTTTTGCCACTAATCATCGTGGTACATCGCTTTCGGCACCTTTA
ATTTCTGGGGTGGCGGCCCTATTGATTCAGGCTTTTCCAAGAGTTACAGCTACTGATTTA
GTATCGATACTTCGTAATACAGCAAGTAATTCGGCTCAACCTAATAACGAAGTTGGTTAT
GGCGTAGTTCGTGCAGAATTAGCTCATCAGTCCCTATTAGATAAATTTCTTCATGTGGGC
CAACCAGAACCGATTCTCATTGACAAAAAAAAATCCCTAAAGACTTTATTTGGTCAAATC
AAATCGCCATTAATTAGGCCGAACTATCCTAATCCCTTCAATGCAGAGACATGGATTCCG
TTTTCCTTACCTACTAATGGAAATGTTCAAATTAGCATCTATGATTTTGCGGGCTATTTA
GTCCAAAAAATGTGGATTGGTGAATGTGATGCCGGAGATTACCTGGATACTAATCAAGCC
GTTTACTGGGATGGTCGCGACAAATCAGGTCAGGCTATTACTAGTGGTAATTACTTCGCA
GTACTTTCAGTCGATGGTAGAATTTACCCAGCAATGAAAATGACTCTTCAAGAGTAAATT
AAATGGATATTCAACATATCATAAAATCGGTTAATGTAGACACTGATAGGCTGCGTTCAG
CTGTCCATCAGCTAATTCATAAGTCGGCAGTTGCTTTTAATCCTTCGCATTGGAAACCAG
AAGAAGCAAATAAACTTCGAAAAACGATTCTAGATCAGATTGTTTTTCAAGGTACCCCAC
TGGACTGGCGAACCTTCCCAACAAAAGCTGAAACGATTGATTGTATAGAGACAGATAACG
GTTATCAGATCGAAAAACTACGTTTGGAAGTTTTGCCAGATTTTTGGATTCCAGCTTTAC
TTTACCAACCATACTTACCCAGATTTCACAAACCAAGGCCTGCTGTACTTAGTGTTAATG
GCCATGTTGGCCCCCTTGGTAAATCGATAGAATTTGTTCAACGACGATGTATTAACCTTG
CCAAACGGGGTATTACGACTTTACATCTAGAATGGTTATACTTTGGCGAACTAACAGATC
CTAACTATACACACAATCGATTAGCATATTTAGATTTGTGTGGAGTTAGTGGCTTATCTG
TTTTCTATCTAGCAATGCGAGGTGGGTTAGATTTTCTATGGGAACATCCGTTCGTCATCA
AAGAGAAAATTGCTATGACTGGTCTTTCTGGAGGAGGATGGCAAACAATTTTTTTGAGTG
CCTTGGATCAGCGAATTACAGTGGCTATACCTAATGCCGGGTACATCGACATTTCTAACC
GGTTGACTCATGCTAGTGATATTGGCGATTTGGAACAGAACCCAAATGACTTACTGACCG
TGGCCGATTACACTCACTTGACAGCTCTTTTATCTCCTCGACCAGCTTTACTAATTTACA
ATCACCAAGATGATTGTTGTTTTGTAGCTGACCGTGCTAAACCAGCCATTTATGACTTAG
TAAAGTCGATTTACCCGACTCCAAATAACTTCGTTTTTTACAAAAACATTAGTCCTGGAA
CTCATAATTACGACGAAGATAATCGTAAACAACTGTACCATTTTCTGTCTAAGCACTTTG
ATTTGCCAATGATTCAGGATGGTGACCTAGAATTAGAAAGTGAAGTTTTGCCTTTTGAGG
ACTTAGTTGTTGGTTTACCTGATAAAACTGCTAATTTTAAAACAATAGCCAACAAAATTA
TGCATCAAAAAAAATTGGAAGCAAGCCAATTGCCTTCAAAACTGCAACATATCCTCCGTT
ACCAGTCAACCTCAGTGAGCCAAGTCGAACTGGCTCATCAGAAAGGGAAGGGAGGACAGT
TAATTTTTGATAATGGCTTGCTAGCTGCTTTTTGCCAATTTAAGCCAGAAGGGAACACAA
GAGATAACGATACAATAATACTAATAGCGGATCAGGGATTCATGTCAATGGTTACTGAAA
TCGAAAATCATTTAAATATGGGCAACTCGGTCTTAGCCGTTGAATTATTTCTTACTGGTC
AGGTTATACCCACTGGAATGTCAGTTTCTCATACGTCCATGTTACTTTCAACTTCTGGTC
TTCGGGCTTTAGGTTTTCAGGTAGCTCAATTAGTATCCATACTACACTGGTATCGCTATG
TTTACAAATCTGAGGAACTAATCCTAGAAAGTAAAGGGAGAGTTACAGGGATTATTGCTC
AACTAGCGAAACAACTTTATTCCGGCCCCTTAGAAAATAACATGGCAAAAGATCAGTTAT
CAAGCCTTCAAGATTTGATCAACAAAGAAATAGAATATGAACAATGCCCGACGCTGTTTT
GCTTTGATTTATTGCGGTATATGAGCTCAAAATCATCCACGAGATAAACAGCATATTTTA
ACTTCAGAAAAGCGAGAGAAACTCTAATGAGACTTGGTGGACCACTCTTTGGTGAATCAA
CAGATGCAGATAGTTGGATCAAGTTAGTAAAAAATCATGGTTACAGTGCCGCTTATTGTC
CAGTCAGTTCCTCCGCTAGCGAACGTGAGGCTCAAGAATATGTGACAGCAGCCAAAGAAA
ACAATATTGTCATCGCAGAAGTAGGTGCTTGGAGTAACCCTATCAGTCCTGATGTTAAGG
AAAAAGAAACTGCTATTCAAAAATGTAAAGAATCCTTGGCACATGCTGACCGGATGAAAG
CATTTTGCTGTGTTAACATCGCTGGGGCTAGGGGAGATAAATGGGATGGTCCATTTGCTG
ATAATCTGTTACCCGAAACTTTCGATCTAATCGTACAAACGACCCAAGAAATCATAGACT
GCGTAAAACCTAGCTACACATATTACACTTTGGAAATGATGCCCTGGATATTTCCTGACA
GCCCAGAAAGTTACATGCAGTTAATTGAGGCTATAGATCGGTCTCGTTTTGCGGTTCATC
TTGATCCTGTAAATATTGTTAATAGTCCAGCCCGCTATTTTTCAACAGGAGACCTAATTC
GAAAGTGTTTTGAAATGCTTGGTCCGAAAATTAAAAGCTGCCACGGGAAAGACATTATCC
TATCATCTAGCCTTACGGTCCATCTAGATGAAACTCGACCAGGACTAGGACAACTTGACT
ACGTATCCTTTCTAACAGAGTTGGATAAGCTGCCTGTGGATACTCCTCTTATGTTGGAAC
ATTTACCAACTGCGGAAGAATATAGGATGGCAGCCGAGTACATTCGGTCGGTAGCTGAGA
ATAATAACATTACAATTTCCTAGCCACTTGTTTAACCTCAGTCATTAGTCCTCTTACCTT
TTTTCTATCTCTTTTACCTTTGGAGATTTCTACCCCAGAGCATAAATCTATGCCGCTAGG
CTGAACGACTCGGATAGCCTCCGCTATATTCTGCTGATTGAGGCCACCAGATAGAAAAAC
TGGCAGAAGACAGCTTTTTGTAATCTCTGCTGCAACTTCCCAATCCGCTGTTTTTCCAGT
TCCACCAAACCGGTTTTGACTTAAATCAACAGTATCCAATAAGATCGAGTCAGCTCCAGC
ATCGACGTAATTCATTACCTGTTCTGTCAATTCAGCTGCATTAGCAGGCTTATTAACTGG
CATGAACAACGATTTCCATATCTCAACTTCACTATTTTTTTTCAACTCATTTACTTGAGC
TGGAGATTCATGGCCTAAAAGCTGAACTGCAAATGGGGAAATCCTGTCAACTGCAGATAA
AACCCAATCTGTTGTTTGGTTAAAAAATAACACGACAGTTGGAATCAAGGTTTGCTGACG
TAATTGTTTTGCTTGATCTATTGTTATAGAACGTTCTGAAAAAGACACCTCAACTACAAG
CCCAGAGTAATGGGCTCCATAGTCAACAGCCATTTGCGCATCATCTATTGTAGTTGTACC
ACAGAGTTTCACAAGATAGGTCACCTGTTGAAATTCCTCCAATAATTATTTACCACATTA
GCAAGCCAACGATGGTTCCTGTCATGTTAGCTGCAAGAAAACCTGCAATCATTGAGCGAA
GACCAATTTTTGCTAAGTCAACTCTTCGTTCGGGTGCAATCCCCCCAATTCCACCAATCT
GTATCGCAACCGAAGCAAAGTTAGAAAAACCACACAGTGCATAAGAAAGAATAATTATGC
TTCGTTTCGAAAAAATATCATCTGGTATCTGTTGTGCAAAGTTTTTATAGGCGATCAACT
CGGTCAGTACAATCTTTTCACCTAACAGTGCACCTGCAGATAGGGCTTCCGAGTATGGAA
TTCCCATTAGGATAGCAAATGGAGCAAAAAGGTAACCAAATAGTTGCTCCAGACTGAGAT
CAACAATCGACAGAATCCCGTTGACAAGGGCGACTAGAGCTACGAAAGCAACTAACATAG
CAGCAACATTAAGTGCTAAATGCATACCTTCTGTTGCTCCTCGGCTTGCCGCTTCTATTA
AGTTAGAATCAGTCCGCTCAATTGTAATTTGTTTTATGTTTACAGTAACAGGCGTTTCTG
TTTCAGGAATCATGATTTTTGAAATTGCTAAAGCCGCCGGAGCACTCATCACACTAGCTG
CCAACAAGTGGCCAGCAATATTGGGTACCTGATCGGATAACATTCGAATATAAATCGCCA
TCACTCCCCCCGCAATAGTTGCAAACCCTCCCGTCATCACCGCCATTAATTCGCTCTGAG
TCAAATCTTTGACAAATGGTTTAATGATGAGTGGTGCTTCTATCTGTCCTACAAAAATAT
TGGCTGATGTACAAAGTGTTTCGGCTGCCGATGTTTGCATAGTTTTCCGCATCAACTTCG
CAAAAATAGAAGTGATTAGGCCCATTAGACCAATATGGTACAGAATGGACATGAAAGCAG
AGAAAAAAATTATTGTAGGTAGAACTCGGAAGGCGATGTTTAACATCGGTGCTTCCACCG
AATCCGTCACGAAGGAAGCAAAAATAAAATCAGCACCCTTATCAGAATAGGCCAGGAGCT
TAGTAAAAAAGTCATCAAACAAACGAAAAAATACTTCACCGAAGCTGAAATTACCTACTC
GACCATATAAAATACAAATAGCAAAAGTAACTTGTAATCCAATTCCCCAAAATACCGGAC
GCCAATTGATCGATCGTCTGTTAGAACTCATCAGGTAAGCACAAGCTAATGGGAAAAAAA
CACCTACTAAACCAAAAAATCGTTCCATTCTATTACTTATTTTTTTGTAAGTTAGTTTTC
ATAAAGTCAAAATGCGAAAGCTCATTATTCTCGCTGACCTATAGGAGGTCTTTTCTATAA
TCTGACTGTTAGATCTCTGTGACTAGCATCGAACACAGAAAAGACCAGTTTTACGCTAAT
AATATCTTTCAGAATTATCACATAATGTAAATTCTTTTTCAAAGGTTGCTAGAAAAATTA
CCTCCAAAAATTCAATAAAAAACCTACGAACCATAATATTAGAAATTTAGGATAAAAGAT
TAATAACACTACCCAACAGTATGGCCACAACTACTATCGATTCTAACTAACAAATAGAAC
AATTGTGTATCTGTTATTCAAATGATAGAATTACCCNAGTTNTCGTTGCAATATTTGCTT
AACTTTCTGATCGGANAATNTAATTCGANGGTTCTATGTCAACTACTTGNCATGCCTGAN
CAGAAAGACACTGATAACCTAAATTCTTCCAATTAAAAAAAGGAGCCTCGTAATTTGGGC
TTCCTAAATCCAGCTTTTTTGTTCGCTCTGGTGGCAACCACCGTACCTTTACTAATTCAT
TTATGGCATCGCCGCCAAGCTAAACGTATCAATTTCGGTAGCCTAATTTTTTTGACACTT
GCACATAGGCAGACAGCTCGACGCATACAACTATACAATTGGATAATTCTGATTCTACGT
ATGATAATTGTTGCCTTGATCACTCTGGCTATTTGTCGACCTTTACTGAAAAAAAATTTA
TTTTTCGCCGGCTACAGAACTAAGACCAGTTGTGTTATCATCCTCGATCATTCATATAGT
ATGGGCTACCAAGATGCCGATGGGCAACGTTTTTCCCTGGCTCAAGAAAAAGCAATTGAG
ATTCTCGGTTCCCTAAGAAATGGAGACGAGGCTACACTGGTACTAATGTCTAATACAGCT
TTAGCTATATTCCCACAATTAACCATGGACCTCCAGTCTATAAGAACAGCGATACAACAG
TCTCGATTAACTAATCAAACTACAAGTATCACAAATAGTTTAGATTTAGCTCATGAAATT
TTGGTCGAATCNAAAAATCGNAATCGAGAAATTTATTTGATTACTGATCTTGCTGGTTGG
GAAGAAACTCAACCCATCGTTAATCAATCGAAATCCAAAATTTTCATTTTGCCCATTGGT
CAACAATTAGCTGAAAACATAGGATTAACGGCGGTAAATACAAAAACATCTCTGTTTACT
ACTGACCTTCCAGTTCACGTTGAAGTCGAGGTAAGTAATTTTACAGATGCACCATTAGCT
CAAACATCAGTGGAAGTTTTTTTTAATGACCAAAAGCGGCGTCAGTTACAAGCTCCGATC
CAGTCTAATTCTATGTTATCGGTCGGTTTTACGCACAAATTCAATCGAATTGGTACACAT
CTAGGTTATTTTGAATTACCGACAGACCGACTCGAAACAGATAATCGAAGGTATGTTGTT
TTTGATATTTATGGAGAAATCAGAACTTTGTGTGTTTCTGATAATTCGCTTTACCTACAA
ACAGCATTAAACCCTTCATCTACGACTTCAATGAACGCATCAACTACTATCCAAACGGAA
CTCTATACAAACATCCTACCAACGATCATCAATACGGATGACCTAATAGATATTTCAACA
GAAGATTGGGATCTACTACTAATAGCTGATTTGGATAGATTTTCAACTGAAATGGTTCAG
AAGTTACAATCTTTTTTGAGAGATGGAAAAAGTATTATCCTATTTACNGGGTCTAATTTG
AACCTNGATAGAAAACTNCTTGACTGGCTTGGTGTTAATTTATCAGGCAAAGTCAATTGG
ANACCACCCGCTAAAATTGTCTTAAAAGAAGAACAACANCCTATTTTTNCCCCTTTTTCA
CCTGCTGATTTTTCCAGTGAACTAGCTCCACGATTTTTCCGTAGTGCAAGGGTTTCAGTA
AATAAGTCTGCTCAAGTCCTAGCTTATTTGGAAAACCAAGAAACAAAAACGCCATTTTTA
GTCGAGTATAAACCTGAAATCACAAGTGGTTACAATAAAGGAACTGTACTAGTATTTAAC
ACATCAGCNTATTCGTTAACTGATACAAGTCTATTGGTTTGTCCTCATTTTCTTCCCTTA
ATCCAACAAGCGGTATTGTATACTAAGTCTCGACAAAAAGTGATTGATCGTAAGCTGATC
GTCGGTCAAGAATTCAGCTTAGACGTTGGAGGACTGGTAGATCAGGTGCAAATTACTACT
CCCAATTCCACAGAACCACTTACAGTCGATACGAAAGAAGTAATTCATTTTGACCGGACG
GACCAGCCAGGTTTTTACCAAGTTGATATTTATTCCCAAGGTAGAAAAGAGCGCGAATTC
TTTAGTGTCAACGTATCCTCTCAAGAATCTGACTTACGACCTATTGACATAGAAATAGCT
AANGAAACTATATCGGCACAACAACTAGTTGACGATAAGGAATTAAGTCAGAGACTAAAT
AGACTTCGGCAAGGACAAGAAATTTGGGGCGAATTGCTCACACTAGCATTACTACTGTTC
GGAATCGAAAGTCTAATTGCTAATAGGAATCAGAAAAGTTAGCGTCTTTACTATAATTGA
TAGGATATTAATTCGTATGTGACAGGCTGGTCNGTAGTGGGAAAGTATTCGTATTTAACT
ACCCCGANGTGGGGTATAACCCAGTATCGAGCCGCCGGTAATAAATTAGTGTCATCTGGA
GGCAGAGTATTGTCCCCAAGGTCTTCTAATTTGGTGGATTCGTCGCTACTAGACGTGAAA
GATTCTTTACCCTCAATAATCTCTTCCACTAAATACCCATTAGTAAAATACCCAGCAGGA
ACACTTATACTTACTTGATCATCTACAACACGTCGTTTCACTCTGACGGTGGGACTGACA
GTCTGTTCTAACACTGTCCATTCGACGTCTTTTCGTAAAGGAAAAACCCATAACTTACGG
AAGTTGGGATGTACGTTGTGCATAATAGGAGGCATGGTGCTACCAAAATAAAGGTCAAAG
GCTCGTTCAGCGAACTCGGTTGATGACTTGAAGAAGTAAGTCGCATAAATAGGAAGGGCT
GCGCCAACCAGCAGTTTCCCATTTTGTCGAAAATAACAGCCNTTGGATGACAAGTGATCT
GTTGTTTGTCTGGTATAGACTGAGAGTTGGTTGGTTTCACGGCGGATAATATAGGGCTTA
AAAATATCTTGTATTAACCAATCGCCTGCTGTTGCTTGGACCGAAGGTGTATTTGCTTTT
TTGATGGTTAGTGGGTCAGGTAATCTAATACCGTTTCGGTTAAAAATACCAACGATTAGT
GTCTCTAGTTCCCGCTTGATTGCCAAGTCTTCTAACTGTCCAGTATTGAGTTCTTCTTCC
TCTTTCCCTTCTTCGAATTCTGGCAATTCAATACGAGACAATTCATCCAAAATCCGATCA
AACTCTTGATCCATATCGAAAAGGTACAATTCGCCCCCTGGATTTTCAGCGTTCTCATAT
TTAGAGGTCATCTGACGGAAAGTAAACCCTGCATCAAAACGAGTTTCCTCAGTTACGGAC
AGTTGGTGCCTTTGATCTGGATTCTCTACATTCTGATACTGCCATTTAGCCCCAGTAGGA
GTTGGAAATTCAGGAGCATGAAGTCCATCAGTTCTCGGCATTTGAAATTTGGATTCATCA
ATTGGGTCAAAAAAGCCCTCGCTGTTACAACCAAATAAAACTATCGTTGATAGTACAATC
AGAAAAAAANACGATTTGATTACCTGTAAAATCATTAGAAAATTAGAACTTTATATTACC
CCTATAGCGTCTCGTCAATTTGATTAGCAACTGCTAGGGCTTTAGCGCTAACCCCCAAAA
CTGACAGGAATCCTTCAGAATCGGCATGATTAAAATCACCGACATCTTCCATTGAAGCTG
TTTCTTCTGAATAGAGAGAATGAGGTATAGAAACTGCTGAGTGAAACGAAATATTTCCCT
TATAAAGAGTTACGGTAATCTCACCACTTGCCAACCTTTTGAATGGCTGAATAGCTGCTA
GCTGACTTTGAGTGGCAGGATCAAACCAATATCCCTCGTAAATCTGTTCAGCTATTAGAT
CAGATAACTGATTAAAAACGCGCCTTGAACGTCGATCTAGAATTAGCTGTAAAAGATATT
CGTAGCATTGACCAAGTAACTCCATTCCTGGAGACTCGTAAACTCCACGGCTTTTAATAC
CTACAAAACGATTTTCCACCACGTGAATACCAATTCCCACACCGTTTCGACCACCAATTT
CATTAGTCAACTCAAAAGCTTCTACTAAAGAACACAACTTCCCATTGATTTCGGTAGGCC
TACCTTTCTCAAATCGGANGGTNATATGNTCAGCTTTATCCGGTGCATCTTTAGGGTGCT
TTCCCATCCCTGGTGTGATGAAATTGGCTGGGGTCTGCANGGATTCCAATTTACCTGCCT
CGTGAGTTAATCCCAATAAATTAGCATCGGTCGAATATGGTTTCTCATACGTTGCAGTAA
TAGGTATATTGTTTCGGTTACAGAAGTCGATCATTTCTTTTCGACCGCCAAATTGCTCTA
AAAAAGCTTCATCGCGCCAAGGTGCATACACCTCAAAATCGGGTTCTATCATGTTAGTAG
CTAGCTGAAAACGAACTTGATCATTTCCTCTACCAGTGGANCCATGTGATAGGATNGTTA
TCCCACGTTTCTTCATCGATTCTAATAGGACTGCAACGGTGATNTGCCGNGCAATTCCAG
TCGTATTCCAATATCCACCTTCGTAGGNTGCTTGTGCTTGAATNAATTGTAATCCCGCCT
CAGCCAATTGGTCAACAGCGACCACCACAGTTGAGTCGAGAGCTCCACAGTCCAACATCC
GATTCCGTATTTCGTTCATATCTTTCTCATCGGGTTGTCCTAAATCGGCGGTAAAGCAGA
ATACGTCAACCCCATGGTCAACTAACCATCGAGTAATTGTACAACTGTCTAGTCCACCGG
AAACTGCTATACCAACGGATTTTCCTTTTAATTGATTTATCTTCAATTTTTAACCCTTTA
TGTAATCAGTTTAGTCTTATACCAGTATTAGTTTGTATCTTCAGATTACGCTGAAATCAT
GAAACCATTCTCATTCTCTTAGGCTTTTTTTTACTAGGTTCTATATTTCCAGCACGACTA
ATGGGACGCTTGTGTAAAAGATGAATTATCGAATATCACGATTCGTACAACCCAATAGTT
ACCGTTAATAAAAGCACCGTGNANAATTTTTNATTCTCATATANGGATCAATTACTCGTC
GTATTATAACACAACAAAATATNCACTCAGCTCTATAATCTGTTATCAGAATGGCGAGGT
AAAGTCTCTGGTACTAATCGCCAAAAAATCAGCACGGCTAAATATCCGATAATAGATAAA
AATACAATTGATGTTCGTAGATGCCACAAATCAGCGAGTCCACCAACCAGAAGCGGCCCT
ACATTTCCCCCGACATCCCCCGTCACTCTCCACCAACTTAAAAAACCACTTACATTGTCG
GCGGGAGCCAAATCTGCACCCAAAGTCATCATAGTTCCCGAACAAAGACCATTACCGATC
CCCATAAAAATCGTTGAGAGCAATAACGGCCAGAAGTTTTGGGTAAATGCCATTGCCAAT
ATACCGGTAGCAAATATACTAAAACCAGGGATCATNGATGATTTACGACCATATTTATCC
ATCAGGGTACCAGCNANAGGAAACATCAACATATCAACAGCGGATGAAACCGCAACAACC
TTCCGGACAAGCTTAGGCGCTAATCCAACTATATCATTAGCAAAAAGTGGTACGAGCAAA
GTCCGGCCTCTACGAATAGTCTGAATGCAAATCTGCGCGAAACCAGCAGTAATTAAAATA
NNAAAATTGGTCTTTATCAAATTCCATTGGTTCCNCCATATATTTTTCAAACTTTGGGAA
GACNAATCAATTGTTACTGGTTTTNTGAAATAGTCTTCAACAAAAATGTAACATATCGTA
CTCGTACATATTGCAGTGGCTGCATAAACAAAGAAAGGTAATCTTAAATTTTCACCCAGA
AAAATTACTACTATTTGTCCTAAGAAAGAAGCAATTCGATTAACTCCACCAAAAATAGCT
AACGANCGACCTCGACTNGTAATCGGAATTCTTTCGGTCATAAAGGCATGCCGCGATAGT
GACCATAANGCAGNACCTACACCACTGAAGAGTTGCAAAAACACCAAATGGTAAATTGTA
GTCGCTAAACCAATACCGATACTTGACGCCGAGAGTATCACNGTTCCAAGCACCATGGAT
CGCTTATANCCAATTCTACCTAATAATAATCCAGCTGGAATATTACCTAAAACAGCTGTT
GCAATAACAAACATCGTCATGGAATACGACAAATCGAATGACTTGATATAGAGGCTNAGA
GTTGGATTAACAACNCCATGGCCGAAGGCTAGCAAAAAAGTTGGCAGATAAATAGCTAAA
ATGAGGCTCCGACTAGAGAATTGATCGATGGAACTCATTACACTATATTAGGGATACACC
GATCCACAATAGTTATCGAATAATACATTGACAATTGCTGAGCAAGATATCTATTGNTGT
GCAAACGGGTTAGTCAGATAATCAATTTTTTGGTCAATAAAAACAGCATTGTGATCCAAG
TCAGGGTTTATAAAAACTGACTCGCAGCCTGTCTGGTAATACAATTTCCGTTCACGCGCT
AACCATTTGATATTGTGCACACAGGCGATCATATGTCGTGGGCGGTTAGTATGATTGGTT
ACTCCTCGGTGCCAAAGACGTACATCGCGAATTAGGACTCCTCCCTTTTTGACATTACCT
CGTATTGGCGGACAAATATCATTTCTGAGATTCTCTACTATGTTAGTTAATTCTTGAGTG
GTATCTAGATGAGTTCCTGGCCACAACTCTATGCTACCATTTTCTTCGTTGGTATCTCCG
GGCGAAATATTAACTACAATAGATGCTGTCGGATGAGGTTTACTCATATTAGTCCATAGG
ATTGGCCCGTCTCGATGTAGTGGTTGAATTTGACTATCGGGACAATTAGTATTGCCACTA
TAAAAACCGTTGAATGCTTGGCTACCCAATAACGACTTGGTTATCTGAATTACAAAGGGG
TTAGCTACAACATCCTCAACAACATAAGGTGGGTGAAGAGGGGGGCCTTGTTGTAGATGT
CCNGGAATNCNTCCTGCTCCTCCCCAACGTTTTTCTTTCATTAAAATGGCTGAATCCTTA
TCCATTTGTTCACTAATTTGACTCAGATCTTCACCGTTGACAATATTCTCGATAATAGCA
TAACCATCTTGTCGAATGGCATCTATTACTGAGATCAACATTTTTTCTGAAAGACGCCGA
TTGGCAATTTGGAAAGTATTCGGAGTGAAAACGTTCATCAAAGATTTTTAGAATGTACTT
TGCGATGTTGTCGATGAACACCATCGAGCTCTCCACAAAAAGTCAAACATAATTGTTTCT
GATTGCTCAGTACCAATACGTTTCAGCGATTCTAGGGCATTGGCCCTGACATACCGATTT
TCATCCTGGAGGGCTTTCCCTAATTCGCTGGTAGCTGACTGAGCCAACGGACCTAATCGG
GATAAAGCTAGGGAAGCATTACGTTTTACCCATTCATCTTTATCTTGTAATGCTGCCGCA
AGTGCTGGTACTGCCTTGGCAGATTTTTGACTAACTAGACCAAGAGCATCAATACTTGCA
CGTCGAATCGTTGGGTTATCGTCGCCAACAACCGAAATTATTTGATCTAAAACAGTAGTT
GATTCAAGGCCAAGGTCACCTAGGGTATCAATAGCAGAAACTCGAACAGATTCATCATTA
TGATCCATTAATTTTGCAAGAGGTTCGACCGCTAATGCTCCCATGGCAGCTAAACCATAA
CTGGCGTTCTGTCGCAGACCTTCGCTAGGTCCAGTCATTGCACAAATTAAGTCAGAGATA
CTAGATTTTCCTTTTTCACCGAGCTGATATGCTGATCGAATAGCTAAAGCTTCATCTGAT
TGTGCCAGGTCTTGAACTGATATTTCGCGTGCATTCGATTCAATTTGTGCCGAGCCACCA
GTGTGCCATCGCCACATTGCACGATGTAATGGATCACTAACTTGCCAATTACTGTTTTGA
ATTTCTTTCGGTTCTTCCATTCGAGCAAATAAAAATTTTAACATGAATCTTTTTCGGTTA
GTTAGATTCGGCATTGCACGATGCCACAGGTCATAGTGTACGATAACCACAGTTCCTGCG
ATACCATCTAATGCAATCTCATCTGTCGTGCCTGGGCCATGATTCAAATAATGACTGCCN
GGTGTAATACCAGTTGGACCTTGTTCGATTGGTGTATCCTGTGGGTAGTAAAAAGCCATT
GCCCAACGAGTATGATGTCGTCGCTTTGACCATGAATCTTTGTGCAGGTTTTGTCCACTA
CTACCAGGCGCATTGAAATGTGGATGTCTGTGTGGATGAGCATAATAATTTGGCCCCACA
ATACTAGTTAGTGCTCCNTCGATTACAGGATCGGTTAAGACTTCCTGAATTTCAGGAATT
CGAGGTAANATATTATTACCCGGATTACCTTCCTTCTCAAATACCGTTTCCATTTTTTCA
AGAATTTGCTGATGTAGTTGAGCGGGACGACTACTTTTGAGGCTAATNTACCCNTTTTCG
ATATAAAACTGAAGTTGGGAATCTGTTAATAAGTAATCGTTTAAGTTCATCATTTGCTCC
TACTTTTTGGTGAATTTGTTTGATATTTTGCTGATTAGCCTGAATTGTAGCGCGATAATT
CGGTGTTAATTTCTTGAGAAATTTCCACTTCACGTTTTAACTTATCAGCTTGTTTCATGA
GTCGGTTATCGTAATCTTCGGTTATAGGCTCACTTAAGAGAATAACGGTTTGATGCAAAG
AATTTAGTGAGGAATTGATATCTTCGTCGAGCTTTTCTAGGTTAACATTGATTCTTTTCA
AATTTGCTAATTGTTGTTTTAGAGTTTGGTCCTTGGTTATCAACTTCGATTGAAATTGGG
TATTATCTTCCTTAGCCATAGCTAAACGAGTTTTTTCCAGTTCAGAACGTAATTCCAATA
CATCGGTCTTGGACAATTGTTGTCTGTATTGATTTCGTTTTTCAATAATTACGACGGTTT
CTGATTTCAAAACCTGGAAAGCATTGGGGATTTCAGCTGCTATGAACTGCTGACTGATTT
TATTATCAACCAGATCATTGAAGGCCCATTCTAGTTCAATCAAACGTTGAATGTCAATTT
TGCCAGTTTCATCTAGTTTTTCTATCAATTCTTGGTAGGATTCTTCTGGTAATTCTTTCT
TGAATCTCGATTTTGGTTTTCTAATCTGGATGGAAATGAGTGCAAATTTAGCGACAATAG
ACAAAACAGCTATGCTAGGAGCAAGACCAGCCAGCAGACCAAACCTTGCTAATAGCCATA
TGGCGATCAACAAACCAGTAGTCAAAATCATTAAAGAAGTCAACATTCGCATTGGAGAAG
AGTGAGAACTTGAAAGGAGGACGTACGTTCTGCTATTCTAACACAGGTTGTTAAGTGTTT
CAAATTCAACTAATATTAATACTAATTTCTTGATAATACTCATATTTAATGAATGAACTC
AATGATCTATTTCCCAATATTACGTTAGCATCAGCTTCACCTCGTCGATACAAATTACTA
CAACAGATTGGATTGAAATTTATCGTATCCCCAAGTCAAATCCAAGAACCAGAGCTTGAC
GGCAAAAACATTGAAGATATCGAAAAGGGAGTTCAAGAATTAGCCCTGAAAAAAGCTGAT
TATGTAGCTCAAAAACAGGGTACAGGATTAATAATCGGCTCGGATACAACGGTTGTGTTT
CAGTCAAAGTCCTTGGGAAAACCAAAGGGACGATTTGAGGCTAAAAGAGTTCTAAAAATG
CTGAGCAATGGTCAACATAGGGTTTTGACCGGTATTGCATTAATTGATGTTAATCGAAAT
AAAAGAAAAGTATGGTGTGAAGGTACAAACGTTTTTTTTCGGTCTTTGACTGATACTGAG
ATTGAGGATTATGTGTCTGGTGGTGAAGCAGACGATAAGGCAGGCTCCTATGGTATCCAA
GGTAAAGCCGCTATATTTGTTGAACGGATTGATGGATGCTATTTCAATGTCATGGGTCTA
CCGCTCGCTAGCTTGGTCCAAGAAATGAGAATCTTAGGCAGTTCTAGTATGTAGTTTTAC
TGTTCTTGTATTTGGGCTAAGGTCGCTGATAGGCGTTCAACTTGTTCGCGGCGTATACGC
TTATGAACTCGGTCCGACATCTCTCTTTTTTGATGCATTTCGTCTAGGCGAGCTATAAAT
TCCAACCGAACTTTTTTTATCGCTTCTAAATCTATTGTATTCGACTTCTTCAGCCAACTA
GCATCTGGTACTACTTCCGTAGCTATAGGGGAGACAGATTCAACTTGGACAGGTTTTCGA
ATTCTCAATACTAAAGTAAATGCAAATCCAGCTAAGCAAATCACGAGGCCAATTACTAGA
ACAATCTGTAATGTTGGTGAAGAAGGAGTGTTCTTCATTTCTATCTGGATTTTCCGCCCA
ATGCCAATCGGAGCGATCGTTTGGTAGACTGAATAGACGACATTGTGAATCGTCTGTGAA
CTTTTCGTACCTAAGCTTTGTGATTGAACAAAAAAGGGAAGTGATTCGGGAATTAACAAC
TGAAAATCTTCCGTTAGAAATGGCTGTGTTCGGGACAAGTCGATGACCTTATCAGTATGT
AAAATGTAAGTAACTGTTAGGTCTGTTTGTCCTGCAGGAATTGGTGCCGGGACTCTCAGT
GGGTCTTCGCTCATACTGTCTTGGGTAAATTCTATACTTGCGCTTCCAGCCTGAACTTGT
TCTGCCCCCGCCGGTAAATCTAACAAACACGCTAGCAGTTGCCCGTTAATTTCCTGTTGA
AATCCAAATTGACTGCTGTTTTCTATTCGCAAAATTTCAAGGGCCTGAACGGCTTCGCCA
TGTGCATGATCAGGTAGGGGGCGAAGAATTACCGAATGACGCAGTATTTTAATGACCTGA
GGATCATTTATAAAAGTGTTTAAGTTTAAATTGAGATCAACGGTAACAGAAGGTATCCAA
TTAGTCACCATGATGTTTTCTTCTTGTTCAGTATTTCCTTCAAATTCAGTGGAAATTGTA
TAGTAGATGGAGAAACTGAGAGGTAAATTTCGAAATTCATAAAATCCTTCTTCGTTCGTT
TTGATTTCTTTACTATCAGGTAAGTCTCCTACTTTTTCTACTTTATCTTTCTGAAGCGCT
TCTAGGACCACTGAGTGGTTAACCAATGGGCGATTTTGACCAAAATCGAAAACTCGGCCT
TGTATTTGACCAGTTTGGTTTGCATCCCCTTTAATAGGAAAGAACAAGGAAAAGAAAAAC
ATCAGTAAACAATAAAAAGCAATATTAATGATTTTCTGCACTACTTATTTTTTTTATACT
TTTCAATTTCAATCTCAGCTTCAGCAAAAATCGTCTCAGCTAAAACTATCTGGGAATCAT
CAATAGGTTGTTTCTCTTTTGTTTTGGAATCTAGGTTTTGTAGGATTTCAGCGGTTTCTA
ACAATAATAGTTTTTTCAATTGGTCGTAGTCTTCACTCGAAATTTTGCCCACTTCATGAT
CTTCTTCTAAATCTACTAAGGCCCCGTAATATTGCTCACGATCAACAGCTTTCACTAATA
TTTCAGAATCGTCTAACGTTGTTTTCGTCTTATCATGACGAAGAATGGGTTGAGCAATAT
AAATAAAGGTTGGAATACACAGGATAAGTATCCAAAGCAGAATAACCATATGATGTTAGT
TTAGAGAGGTCCTCGGGCTTTCCTCTCTTATCCTAAAGCTGATTCTTGAACAAGAGATAC
AAACCCCTAATTCTAATCCGATATCCACCATGGAATTAGATAATAAAAAAGGGAAATTGG
AGGATTCTCCAATTTCCCTATATTTGTCAATTTACTGTAATTTTTAGCCGGCAGGTTGTA
GTATAACCTCTACCCTACGGTTAGTAGCTCGGCCTGCTTTTGTATTTACAGGAGCAACCG
GACTAGTGTGTCCTTTGCCAACCGATTCGATTGAATGTGGTACTCCATTATCCTTCAAGT
ACTTGGCTACGGCATCTGCACGAGCTTGTGATAATCCCCAATTGCTGCGGTAACGTCCAC
CAAGAACGGGTGTTCCGTCAGCGTGTCCTACTACCAGAATACTGGCATCCGCTGGAGCTG
ATTGAGCAGCTTCAACAACAGCATCAAGTGTAGCTTTTGCTTCAGCATTTAAACTTGCAC
CACCACTTCCAAAGTTAACAACAGCAACAGTTTGGGGCTTTGAAGCAATGGATGCTTGGT
TAGCAGTTACACCTT
>146425 dna:primary_assembly primary_assembly:ASM269171v1_:146425:1:80814:1 REF
AACTTCTATTAATGTCTCTATTCATGCTACTTTTATCTCATGTTAACATGAGGCAAAGTC
CCGACTTTCGGCTTATTAGGATTTACTTTCGAATTTTATCTTCTATTGATTACAATCACG
ATTCTGTTGGGTACCATAGGTACACATGGCGAGAAAAATTTTCACCCAGCCTTCAATACG
GTGCTAACATTATTGGCAACGAGACTTATCTGTCAGTCTTTATGAATGGGCTCTTCTGAC
TGAGTAAGATTAACCCCCAGAATAACCCTGATCACACCAAAAAGTAAAATTAACAACTAG
TTAGTAGGAAAATAAATTTGAAGTTTCAAGAACGATCAACTCTTTTATTTCTAAAGACTA
TCCAACTCAAGTCTTTCTTTGTCCTTCATATAATCGCATCTATATCACTCTTTTCATCTT
GCCGCTTATCAGAAATTACATCAACAGTCTTTTCTGCTCAGGAATGGAGTCAAAATTATG
CCCTGACAGAAGGTGTTACCTGTTCCGCTCAGGAAATGATTGATGGTGATATAAAAACAG
TCGGTAGTTCTGGATACCAAGTTAGGATTAACTTACCCGAGCGAAAGACTATTCACCGAC
TCGTCTTTCGGCAAACTAATATCCAGGACTTAACACTTTATATCGATAGAAATAATGATG
ATGAAAATGATTGGATGAAATGGGAGCAAATCGATAGCAATCGAGAATCTACATTCGAAA
TTCGTAAAGTCTTCAACGCTCAAAGAATCCGAATTCTAATCGGCGCGACTTCGGACGATC
AAAGAATTGCCGAGAAATTCACTCATTCTAGAACTGGTATACACAGACAGACGGTTAAGA
GAGGAGCACCATTTGTCCATGAAATCGAGTTATATGGTTTTAAGGTTAAAGATTCACCCT
CGGTAGAAACTCACACAGAAAACGATGAACTCTTTTAAATATCTCGTTATGCGCAAAAAA
TCTGGTAGTAACATCTATATAAGAACAAATTACGTGTCCTTTTTCTATCAAATATTTTGT
TTTCGTACTTGGAACTTAATTAACAATATTATCCCAAATAGGTAGATGAGTGATAGTGCT
AGATAGAACTTATGGGTATAGGGAAAAAATGTTATTGGCTGAGCCAATTTCAAAACTTTA
GCTACCCAAAATGCATTTTCATACCAGTTGGAGACGGGAAATGGATATTTCTGTTAGCAT
AAAATCAGAGGGATGAAAAAGAATAAATCTTCTAACACGGAAAATAACCACATTGATTAC
AAAGTCATCATCCAATGTCGATAGAAAATGGAGGTGAAACCAATGGCAGATAACAGCATA
AATGACCAATAGAGATACATGTTGGGAAAATATGTTGAAATTTTGAGTCACCCCTCACGG
TTAAGGCTATGAAAGAAAAAATATTCCAAAATACCGTATGGAATTGAGTATATTGTGACA
CCCAGTAAAGCCGGTATTGATAAAGCGATAATATCTCCTCTAGTCATTTCTATCTGAACT
CTATATTACTGTTATTAATTGTATTAATCTGTGCATAATATTTTATTTATTCACAATCGA
TTTGGACCAGTAATTCACCCATTAAATCTTGATTGCACAATCCTTCGGCAAGATATTCAA
AGGTTTTCTGCTTTTGTAGATATCAAAAAAATGCTGCCTTATAAACCTTCACTACGTTTC
TGATTTTTTCGTTGTAGTGTGATTAATATTTTTCTACTCTACATCCGAGTAAACATTCAA
CAAATATTAGCGAATAAAACTGATACGCAACAAAGTTTTTTGGCTTGCAACACATTTTCG
ATTAAAATTGAAAAAACCTATAAGGTCCATAAGATCAGGCTAATTCAGAATAAGTCAACT
TAGAATAATTAGAGTGGAAAACACCCAATCGTTTCTAATGGTATGTAGAGTATGTCGTCA
CGATATGTATAATAAGCCTAGCTATGACGAAGAAAAGTCTTGTAAATATTGTGCCGAACC
TGAACTCAGAAAGTCATTTGTAGAATACTACTCATACAAATGGCTACCGAATGGTTCTAA
GAGAACTTTACAATCTCCAGACATTGAATCACTGAGACTTTGAAATCTTATAAGGCTGCG
AAAAGTCCACCTGATAAAAAGGTTAAATTTAGGCACATTTTGCTTGGTTTTATTGTTATT
ATTTTAACTTTATGAGTGCTATTTAGCAGATCGAATTGATGGTCTCTGTCCTCTAGAACG
AAGATTAACGAGGAATCACAAAGTCCATTGCAGATTTGCAGACTCTCCCAAATATACTAG
AGGTCCCCTATAAAATCTCAAGTCCAGTAGGACCTTTTCCTATCAAAGTCTCAGAAGCTG
GTTTGAATTTAGATTTCTATGAATACAAATAAATGAATAAAGAAATATTACGACTGGCCA
TTCCAAATATAATAAGCAACATCTCCGTACCAGTTCTATCGGCAGTTGATGTGGCATTGA
TGGGACACCTAGCATCAACGCAGGAATTAGGTGCCATTGCTGTCGGGGTTACGATTTTCA
ATGTTTTATATTGGGGATTTGGTTTTCTCAGAATGAGCACTACGGGAATGACGGCACAAG
TTTCTGGAGCTAAAAAGCAAAGTCAATCTATTGCCATGTTAGAAATGGCTTCAAAAGTAG
CTTTGGTCAGTGGCTTTCTACTAATTTTGCTACAACCATTTATATCGGTGGCCAGTTTTC
GACTGATAGAAGCCAGCAACGAAGTGGAGTATCTAGCTAAGAAGTATTTTGGCATCCGTA
TTTTAGCTGCTCCAGCAACTTTAATGCTTTACTGTTTTCACGGCTGGTTCTTGGGTATGC
AAAATGCCCGTATCCCCATGTTTTTAGTAATCATTACGAATTTATCTAATATCATACTCA
ATTTGGTACTGGTTATGGGCTTAGGAATGAAAGTAGATGGCGTTGCCTTGGGTACGGTAA
TTTCACAGTATATTGGATTAATAATGGCAGTAGTCTTATTCTGGTATCACTATCGCCATC
TATGGCAGTATCGCAGTTCTCATCGAGTACTTTGGCGGCGTTTTTTTTTCATCAGTGGAG
ATATTGTCATTCGTACTCTTAGCTTGGTTCTTTGTCATGCTTTTTTTACTTCCAAATCCG
CTTCTCTTGGTGACCAGATTTTAGCTGTCAATACCTTACTACTACAATTTATTTCTCTCT
TAGCCTTTGCCGTTGATGGCTTTGCCTTTGCTGCCGAATGTCTAATAGGGAAATATAAGG
GGGAGGCCAATCAATCACAACTCAATCGAGCTATTCGCTATACGTTTCTTTGGGGCTACG
CTTTTGGCTTATTTTTCAGCTTCGCTTTCTGGTTGATTGGCACAAAAATTCTATATTTGT
TTACCGATCAACCAAACTTGATTCAACAAGCCAATCAGTACTTTATTTGGGTTATTATCG
CTCCGATTCTTAACGTTGCGGCTTACGTTTGGGATGGGATTTACCTGGGAGCTTCCGCGT
CNCAACCAATGAGAAATGCCATGGTTTTTTCGGCTGTTGTAATATTTTTTCCTACTTACT
ACTTATTAATTCAATTCGGTAATCATGGTCTTTGGACAGCCCTAATGCTTTTTACATTGT
CTCGTGGTCTGACGTTAACTCTCTTATCGAGGAAACATATACTTGGTCATCTCACCTGAG
AATCAAGAAATCTACTATTCCCTTCTGAATAAAATATCAACGGATCGATTTTTCAACTCC
TCTCCAGCTAATTTTTTCGATTCGTNCATACCATCTCAATTGAATTGAATTCGCTCGTCT
GCTTTTACCCAGCAAANATAATAGTCTTTATCCTTTACCACAAAGAGAAGAGTTATAAAA
TGGTTTAGTTAGTATGAGATCAGAACCAAATAAAGGACTGGNCGTCCNCGAAAAAAGAGT
TTTCTACGAGGGGAAAGTTAACANCCATTTAGTNNTAGGTTGGAAGAAGGATNTNAGTTT
GTGATTATATTACTATTGAGTAATTGTCAGGGAGCGTTTTAAAGTCTGGGTAAATGTACT
CCTAAGACTTGAGGCGTGGATGAAACCAATAGGCCATACATTCATCAACTAATAGTCCAC
TACTAATTCATCCCTCATTCTAATTGGATTTATTTTGTAGCGNTNAGAGTTCTCTGTGAA
ATCAACCTAATTATTAAAGATTTTGGTAAATAGAATACTAAACTTGAAATTTTTCACTTA
ACTAAATCAAATTATGGTTCTGATATCATGTGAAAAATCGCGGTTACGATTCATAGAATT
GGCACTTAAAGTCTTTCCTGACCCAGTTGTCGTTTCAGCTCTTGGCGTAATCGCTTATCC
CTAGCGCGAGTCGTTTCCCACCATCTGACTTCAGGATGAATAAATCGAATTTGGCGGTAG
GTTTGCTCGTGAATTTGAAGTTGCTCAATCCAACCTCGAAACTCGTAGATACCGACCAAT
TCATCGGCCTGAACGTTGAAATAGCTGTTGGTCACGCTATCCAAAGTAATTTGAATCGGC
TCGGTGGTAATAACAGTAGTAAAAATCTGTAAATCAATGGAGTATTGATCGATTGGGATG
CTTTGCCTAGACTTAGGCTCAATTGTAATGATATTCAGATTCCCAGTTACGGAATTATGG
TTCAATTCTAGATGTATTCGAGGGCTAATTTTGATTCGTGTCCCGNCNANTGGAGATGGT
TTGTCACAAGCTACTAACAAGATAACAATCAAGAAAATTGAGAATAAGTGCTTCATCATT
TTAGAAATTAAAGCTTGAAATTTGAAGTCTAATAGCTTGGTATTATTAGAATAGTTTTTT
GAATTAATATCTGGATTTCTAAGATAGTCTTGCCAAATACTTGATCAATCTCAAATCCCT
TGAATAGGCATAAAGATTCGAATATTCAGCGAGTGAGGTACATAGATAAGTGAACTAATA
AATAGGTACGACTNGAATCCACCTACTTAAATAAAAGGCCAAAGTGTGTTGTTTTAAAAA
ATCCATTTGAATGCTTGAAGAAAAACTCTTCAATGAAACCTGGTAACAAGCAGAATATCG
AGAAATAGAATGTACATTATGCGTGTCATGAAAACTAGTTGGATGGTCTTTTTTGATTAT
TGAGCANGCCTATCCTATTATTTNTCATGACTCTAGATAGAATACCGNTCCGGATAGCTA
TGTATGAATTGTAAAANCCTTNCGCTTTCTGTTTGATCAAGCCTTTTAGTCGGTTGNTCG
ACATNAAGAAATTGATTTTCTTTTTTCTTGTAGATNTGCAATTGTAATCACCCNANATCT
TGATCTTTATACTGGAGTTGATAGAGTCGATAGTACAAGCCACGCTGGTTAATTAATTCG
TTATGAGTCCCGATTTCTCTCAGTTTCCCTCGGTGCATAACCAAAATTTTGTCGGCGTTT
TGGATAGTTGATAAACGATGAGCAATGGCAATAGTTGTTCGTCCTTTCATTAATCGACTC
AGTGCATCCTGAATCAATCGCTCGGTTTCAGTATCAACGCTAGAAGTAGCTTCATCCAAG
ATCAAAATAGATGGATTATGGGCTAATGCACGGGCAAACGAAACNAGTTGTTTTTGGCCA
ACAGANAAGCCACTACCTGCTTCTTTAATTTCAGTTTGGTAAGTATCAGCCATCTTGGAA
ACGAAGTGATCCAAATGCACCTCTTTGGCTGACGCAATAGCTTGTTGTGTAGAAATCTGA
GGATGTTTGAGGTGTATATTATCTTCAATTTTTCCACTAAAAAGGAAAATATCTTGTTGA
ATAAGGCCGATTTGCTGACGTAGCTTGGGCAGTGGAATTGACCGAATATCTTTTCCATTG
AGCAAAATCTGACCTTGGTCAATATCGTAAAAACGACATAATAGATTGATAATTGAAGTC
TTGCCTGCACCGGTAGCACCAACAATTGCAACCTTTTCACCGGCCTTGATTTCAAAAGAG
ATATCTCGTAAAACTGAATCACCTTCGTTATATGCAAACCAAACATGGTCAAATTCAATA
GTACCTTCGTGATCTTTTTTCCCACCTGGAAGTTTTTGAGCTTGTTGCACTTCGATTTTG
GGTTTTGTATCCAGTAAGTCAAAGACTCGCTCAGAGGAGGCCATAGCGTTTTGAAAAATT
GTGTATTTTTCACTTAACTCCCTGATTGGCCAAAAAAGAAGCTGTGCATACTGCAGGAAT
GCTATCAAATCACCAAAAGTCAACATGTTTTGTATGATTTGCCCACAGCCGTACCAAATT
ACGACTGCAGTTGCTAGTGCAGCCGTAATCTCAATCATAGGGAAAAAAACCGCAAAGTAA
AATATCGATCGTAAACTCGCATTGAAATAGGAACGATTACGTTCCTGAAAATGCTTGAAA
TTACGCATCTCGCGGGTAAATAACTGGATAGTCGTCATACCACTAATACTTTCTTGCAAA
AAAGCGTTGATCTGAGCTAGAAACTTACGCTGATCTCGAAAGGCTCGGCGAGAGTAGATT
TGGTAGACAATAGTCATTCCGAAGATAATAGGAAAAACCAAAAAAATAGCTGCTGCCAAC
TGCCAATTGATATACAGCATCACTCCGATAATACCAAAAATGGTCAGTATATTAGCGAAG
GTCGCAATAATACCTTCCGAGTATAGATCGTTTAGACGGGTAACATCACCCATAACTCGT
GTCATCAAACGACCAACTGGAGTCCGATCAAAGAAAGCAACTTCTAGTTTTTGCAAGTGG
CTAAAAATTTCATTTCGCAAATCGTAGGTAATTTTCTTACCTAGCATCTCTAAACGAAAG
ATTTCAATGTAACCGAAGAAAAATCCAAGGACAGTTAGGCCAACTAAGAAACTAATAATG
TTCTCTAGTCCATCTATTTGTTTAGGACGAATGTGGTTGTCTATAGCAAGCTTAGTCAGG
TAGGGCATAGCCAGACGAGCAGCAGTTGCCAGAGTTGTGACTGACATAATTAACACTACT
TCCCACCGGTACGGCTGAAGATAAGTCAGTAACCGTCGCATTAGAGCACGATCGTAGATT
TTATTAAGCTCTTCTTCCTCTTCGCTATATTCGTGTAGAGCATCTTGCATCAGATTCTCT
CCATAATCTCAGTTCATAGTCTCAATTTCTTCGGTTAGTAATTGTCGTTGGTGAATGCTG
GCGTAGAAACCGTCTTCAGCTAAGAGTTGTGTGTGTGTTCCTGACTCTACGATCTGTCCT
TCATCTAAAACTATAATCAGATCAGCAGACTTTACCGTTGAAATCCGATGAGAGATAATA
ATCGTAGTACTATCAGCCATCACTTTCCTTAATCGCTGAAGAATAATATCTTCAGTGTGT
GTGTCTACGCTTGCGAAAGCATCGTCGAGAATTAGTATTTTAGGTTGAGTTAAAATAGCT
CGAGCGATCGCAGTTCTCTGCTTTTGTCCTCCAGATAACGTTTTTCCTTTTTCACCAACA
AATGTTTCCAGTCGGTCCGGAAACTCCTCAATTTGCGTCAGTAAATCTACATGATGAGCA
ACAGTCTTGATTTGTTCTGATGAAACTGATTCGACACCAAAAGCAATATTATTTTTAAGT
AAATCAGAAAATAGAAACGCTTCCTGTTGTACTACACCAATTTGGGAACGCAATGTTTGT
AATGGAATTTGCCGAATGTCTATCCCATCGACAAACAAAGTCTTTGGCTCCACATCTAAT
ATTCGAGGAACTAAATTGACTAAAGTTGACTTACCTGAACCAGTTCCACCAACAATAGCA
ATCGTAGAACCAGCCGGTACTGTGAGATTAATATTCTTTAGCGTTGGTGGGAAATTAGGA
TAGGAGAAGCTCAAATTTCGAAACTGTATTTCTCCTTGAATTTGTTCAATATCTCGGCGA
ACATCAGGTTCGTCTTTAACCAAGGGTGGAGTATCCAAAATAGCACATATTCGATCCATG
GAGGCTGCACCTTGAGCGAAACGATTGACGATAAAACCAAGCATCACCACTGGTCTGGTC
AACATTGCTAGATACGCCGTAAAAGCAACAAAATCACCAATAGTAATTTTGTCCTCGACT
ACGCGAATACCTCCTACCCAGAGTAGAACCATCGCACCAACACCAGGTAACAGGCGGAAA
ATTGGAAATAAAAGAGCCTCTAAACGGTAGAAACGACGGTTAAGTTCTATAAATTGACAG
TTCTTATGATCGAAATCGGTTATTTCTCTTTGTTCCAAATTATAAGCTTTAACCACCCGT
ACACCTGATAAATTTTCCTGTACTTTACTGTTCATTTCGGCAAATCTTTCTTGAATTCCT
TCGTACAGATTATGAAGTCGACCGGTAGTTTGTTGTACTAGAATGGCTAAAATAGGGTAA
GGTATGAGAACTAGTAAGGTTAAGATCGGATCGATTCGCAACATGATCACAAGTGCCATG
AAGAAAAACACAATAGAATCAACCATAAATACGATGGCGAAACCGACTAGACGACGAACA
GACTCTAGATCATTAGTAACCCGAGACATTAGATCCCCGATACTTTCTTCGTCAAAGTAT
GCTTGGTGCATTTTTTGCAAATGCCGAAAAAGATGGTTGCGTAGATCGTATTCAATTTGA
ACAGCTAAGCCACCAATGAGCCGCCGATAACCAAATCGAAAAAAACCTGACAGAACAGCC
AAACCTAACAAACCCGCAGCATAGGGCAGAATCTGTGCTTGAGTGATGATTTCTATATTT
TGTTCTAACTTGTTAATTACCCATTTCAACAAAATTGGAGCAACTAAGGTCGTGATGTTA
GTCAAAAAAACCATCACCACACAGACCAGTACCATCCATTTATGTTGGATGGCATAATGA
GCCAACCGTTTTAGGTTTTTGATAAACGGTTCCTCATAAAAGGTCGGAATGGGAAACAAA
TTGGGTGAGAAATAGGACAGTCGAATCTATTGATTGGTACAAATCGTTAAGTATTTATAG
TATTGTACTCTTAAGAAATTGTTCGTAGTCGAGACCCGCAGAGAATACCAAATATTAACC
CGTAGTGTCAAGGCTGCTAGCTACTGTTCTTTAACCAGTCAGGGTTTGATATTGAGTCGA
CTTTTTTAGCATGTTATACTTTTGATCATGAGAAGTCCCAGCATATTAAATCAGTTGAAA
AATTCACCTGCATTGGAAATTTTGCAGAAAATCGGACAGCAGGCAAGGCATATGCAGCCC
CACGTAGTGGGTGGTTTTGTGAGAGATACGCTCTTAGGTCGAGATAGCTTCGACATTGAT
GTCGTTGTCACTGCCACCGACAACCAGAATGGCATTACCGTGGCACGACAATTAGCACAG
AACTGGAATGGTAAAGTCAAGATGCACTTGAATTTCGGTACAGCAACGGTGGAGTGCCGT
GATGGTTGGAAAGTTGATATAGTTACTGCTCGCCGAGAAACCTATGCGAAACCGGGTGCT
CTGCCTAAGGTTGAATTCAGCAATTTATTGGATGACTTGTGGAGGCGTGATTTTTCAGTC
AATGCAATTGCTGCTTCGATTACTCCTGACCAATTTGGTCAGATTATGGATCCAACCGGT
GGTATGGATGACCTAAAAAAAGGTCTTATTCGAATACTACATGCGGAAAGTTTTACCGAT
GATCCAACCCGAATTTTCCGGACTGTTCGTTATGCCAGTCGTTACAATTTCCAAATTGAA
AATCAAACGGTAGCACTTCTCAGATCGACCTTAGATCAAATTAAATCAGTCAGCGGATCT
CGACTTCAAAACGAATTTAACCATATTTTTGAAGAGTCAATGGCAGTCCAAATCATCCAA
CGATTATCTGCCCTTGGGCTTGAAACAATTCTTTGCCCCGAATGGCAAGTCGTTCCCCAA
CTAGGTGAAAGATGGCAACGAATTCGAAAGAATTTGGGGTGGGCTTCTCAGTACTTAACC
AGTTATCAGTTTAACCCTCAAGATTTTTTCTGGATGGCACTTGACTTGCCCAATCAGGTC
CAAAAAATGCTCTCGTTTTCTCCAAGTTTACAACAAAAATTGGTAGAACAAACAAAGCTG
GCACATAGATTGCTCGAAGGAACTTTGACAAGGAGAACAAAACCAAGCAATGTCTACAAA
TTGCTGAAGCCATACTCGCTAGAACCGTTAGTCTATCACTTACCTCAACCACAAATTGAG
CAATATTTAACTAAATTACGACACATTCAGCCCAATATCAATGGGAAAGATTTGATAGAT
GAAGGTTGGTGTGCTGGACCTAAATTGGCTCAGATTTTATGGGAACGTTTTGCCCAACAG
TTGGACGACGAAGCCAGAGCTGACAAAGTCGAAAATCAAGCTTGTTAAAATGGAAAACCA
AATCTTTCTGGCGATTATTAGTGTAGTACAATTTGTTGTTCTCCTCACTTTCCATGAATG
GGCACATGCTAAATCTGCAAACTTACTTGGAGACCGAACAGCGGAAGATCTTGGCCGGAT
GTCGCTTAACCCAGCTGTTCACATTGATATCTTGGGTACTGTAATTCTGCCACTGATGGG
AGCTTTGACAGGTTTTCCTGTGATCGGTTGGGCAAAACCAGTGCCTGTGGATCCTAGGAA
TTTGATCAATCCCAAGCGAGATATGATGCTTATTGCTGGTGCTGGTCCAGCCATCAACAT
TTTTTGTGCCATACTGATTTATGTATGTCTAAGATTAATAACAGGAGAAGTAGGTAGCAT
AGTTTCAGCTGAAAAGAGGATGTTAATAGGTCTGTTGGAGTTAACGGCTTTTTATAGCGT
TATCTTGGCTGTCTTCAATATGTTGCCTTTATATCCATTAGATGGTTTCAGTGTGCTCTA
TGGTCTTTTACCATCGTCCGCAGCTCGTAAATTCGCTAGGTTACAACAGTATGGGATGCC
GATTTTAATGGGGTTAATTTTTGTTCCTTATCTACTTAGATTTCCCAGCCCACTGAGACT
TTTATTGCTGCTAGCTAGGGGGATTTGTAGTCTACTCGGATTACTAGTGGGCTATCCAGC
TTAGGATAACCGGCTAGAGACACTGGAGACGAAAAACATATTATGAGAGTTTTATCCGGA
ATTCAACCATCGGGCAAATTGCATATTGGCAATTATTTTGCCATGATGAAACCAGCCATC
CAATTACAGGAAGAACACGAAGCCTATATTTTCATAGCTAATTACCACTCTCAAACAACC
GTTAGGGATCCTAACGTATTACGAGAATTAACTTTAGACGTAGCTCTCGATTTTATGGCT
TGCGGCCTAGATCCGGCCCAAACGGTCTTTTACAGGCAAAGCGATGTTCCTCAAGTTACC
GAGCTTGCTTGGCTTTTGTCAATAATCACACCGATGGGCTTACTAGAACGTTGCCACGCA
TACAAAGACAAAATTGCCAAAGGCTTGCCAGCAGATCACGGATTGTTTGCTTACCCGGTT
TTAATGGCTGCAGATATTTTAGCCGTTCAGTCTCAACTTGTTCCAGTTGGACAGGATCAG
AAACAACACGTAGAAGTAACTCGAGATTTGGCCCTCAAATTCAACGCGAATTATGGTGAA
ACCTTTACTATTCCTGAATCCATGATCCAGTCTGATGTTGCTGTTATTCCTGGAGTAGAT
GGTCAAAAGATGTCTAAGTCATACGATAATACCATTGAAATTTTTGGTTCTAAAAAGAAA
ATTCGTAAAAGTATAATGAGAATCTTGACCGATAGTAAAACAATGGATGATCCAAAAGAT
CCAGATACTTGCAACGTTTTTGCTCTCTATAAACTGTTTGCAAATCAGGACGAATGCCAA
GGCCTTGCTGATCGTTACCGTTCTGGTGGTATGGGATATGGCGATGCAAAAAAAGAATTG
TGGGCTAAATTCGAGTCTCATTTTTCTCCTATGCGTGCGAAGCGAGAAGATCTACAGAAT
AATTTGGATTACGTTGAATCCGTACTGAGCGATGGAGCCGAAAGAGCTAAAGAAAAAATC
ACTCCAACACTGGACTCCGCTAGGATTGCGATGGGTTTGGCGTAAGATTTGTAATAGAGG
ATATTATGCAACAGTTGAATCAGACTGAAACAACCGCTTCTACTTATGCCATCAAGCTTG
ATATTTTTGAAGGGCCATTAGACCTACTATTGCACTTGATTCAGCAGAATGAAATGGATA
TCACTGAAGTTTCCATTTCAGCCATTACCGATCAGTACTTGGAATATATAAATTTAATGG
AAATGTTGGATTTGGACTTGGCATCCGAATTTGTAGTGATGGCTGCAACTCTTCTTCAAC
TCAAATCACAGTCAATCTTGCCAACAGTTCATCCTAAAGCCAGTGAAAATCAACAATTTA
AAGACCGTCAAGAGCTTGTCAAACATCTATTAGAGTACAAGCAGTTTAAAGAAGCTGGTC
AAATACTCGATCAGTACGCGGATCAAAAATGTTTAACCTACAGTCGGCCAGAAGCTGTCA
GTGGTCAACGAGAATATGAAATCTCCGCTACACTATTCGACTTAATGTCAGCTTTCGAGT
CGGTTACAGTACGCTCAAACAATCAGGATTACGAAGACGACTACTACGAAGAAATTCAAG
AAGATCCTATCACAGTTGAAATGCAGATGAAATTTGTGCAACGCATGCTAATTGATAACG
ACACTCTTCGTTTCACAGAACTGTTTTCGGAATTTAGTTCTAAAACAGAAAAAATCGCTA
CCTTTTTAGCGATTTTGGAGTTGGTTCGGCTGAAAGAAATAACTACTGTTCAGTCGGAGC
ATTTGGCCGAAATTTACCTGCAACGACAAGTAGCTTAGTTCGAAAATTAGGATGGATAAT
CAAGAAAGTTTTTTAGATGAAGTAATTGTACCGGAATCTGCGGACGAAGATGCAATTGAA
CATACTGATTTACCTGAAACAGAAATCCAGCTGGCTTTAGAAGCGGTACTGTTTACGGTT
AATGAGCCAATTTCTGTTTCGCAGCTAAGGCGCATCTTCGACCAAGAAGTATCGGGACAC
ATCATCCGTCAACAACTGAACAAATTACGACACTTTTACGATCAACATGGACGGAGTTTT
CAACTTATAGAAATCGCTAATGGGTGGCAAATAAGCACACGAGCTGAGTACGCTAACCAA
ATAGAAAAATTTCATACTCGCCAAGTTCGAGTAAAGCTGTCTCCTTCGGCGTTGGAAGCC
TTAGCAATCGTAGCCTATAAGCAACCAGTAACTCGCACCGAAATTGAAGAAATTCGTGGT
GTTAATAGTGATAGTGTCCTCAATTCGCTCATAGAAAAGGGACTGGTTAGGATTTCCGGT
CGCAAACCAGAGGCCGGGCGAGCTCTACTTTTTTCCACCAGTAATCAGTTTTTAGAGCAG
TTTGGTCTGAGAAATTTAGCCGATTTGCCGTCAGTAGAAGAGATTCAAGAGATTTTGGAA
CAATCTGGTTCCGATGATGACTAACTCACCGGTGCGTTGATGACATGGTAACCGATCATG
CCACCTTTCTGGTCATCGTCGATCCCATTGACTCCTTGTATCGTACCGTCGTTCGCGATG
GCTCGGGCACAAATTTCTAATTGTTCTATACCTGTCGGGACTTGATAGTCGAATCGCCAC
AAATACCAGGTTAGTGGTGATTCTTTGGCCCAAATATCAGCAGGCTGCCAATTATGTCCA
CCATCTGTGCTTACCTCAACAGCTTGAACGCCACCATAGTTACCACTGTCGAACGCAGCA
CCACTAATCGTGATTTTTTGACCGCTATTTAATGGCAATTCACCATCCGGTAAACGTATC
ACTGTTGCTAATTTTACACGGGCAATTGGGTCCCACCCCTGCTTTTCCCAATAATCGACA
TGCTTTTCCACTAACATGACATTGAGAATCCATTTCGGATTTTTAACCCCATAATGGCCT
GGGTTAAGCAACCGAACTGGATATCCGTGTTCCATAGGTAAGTCTTCGCCATTCATTTGG
TAAGCGAGTAAGACCGTTTCGCGCAAGGCTCGCTCAACAGGAACTCTGGCATGATAGCCG
TCTGCACACTGAAATACGAACTGTTTAGCTTGACTCTTGATTTTGGCTGGTTCAACCAAA
TTTCGTAAAGGTACACCAGTCCATTCCGCATTAGACATCTGCTCAACGCCAATTGGATCC
CCGATACACTTGAGTGTACGCTTCGTTGTTACTGATTCCATCTTTCGAATTTGATTGTAC
CGATAGAAGGTCGGTTTTTCCACCAGACCTGTAATACTCAACTGCCAGTGGTTAACATCA
ATTTCTTTTGGTTCTCCAATTTGTAAAATATAAAATTCATCATTGTCAGTGATAAATGTG
TCAGGCTCAATAATAGTATTGGCTTCATTTTCCGCCCCCAAGTAATGGACAGGAATAGTC
ATACCAGCGGTGGTTAAGCTGACAATTTGTATGAACTCTCTACGGTTCTTTGATTTCTTC
ATGCTGTTCAAGAATAAGCCTCCTCAAATTCTCTTAAAAATTATATCACACAGTCCAACT
AATTAATCCAAGGTAGAGCGACCAGATCTGTTCATGCCAGATTAGATCTATCATAGCAGA
AAAAGATAAGAAGGGTGCAAAGGGAATTCGATTACGGTCGTTTCCTCGTCGCCAAATTAG
AGCTATAGTTCCGATAATTGCGCCACTGGTAGACGCGATCATTAATACTAAAATTAGACT
TTGCCACTTCCCCAAAAATAATCCTAAAACAACCGCCAATTTAACGTCCCCAAACCCCAT
GGCTGTTCGGCCAAGTGTCAGTTTACCAAATATCGCAATACTCTGCAGACCTAAACCTGC
TGACAGACCATACAAGATATGTTGACCTAAAACCAAAAAATCTCTTTTAATAATCGAATC
AGCAAAGTTAACAGAAAAACCTACAATTAGTCCAACTATAATCAAATCGTTAGGTACAAT
GTATTTTTCGAAATCGATCAGACTAACCGGAATAAGTAGACTCAAAAGAATAATAACTCT
TACTAGTGTTGTAATCTGGCTTAATTCTAACAAAGGTTGGTAATAAGTAAACAGTAAGAC
TAGACTTAAGGCGGTCCCGAGTTCGACTAAAAAGTACTGAGCAGAAATCGCCTGCCGACA
GTAACGACATTTTCCAACCAACAACAAATAACTAAATAAAGGAATATTGTCGTAGAAACG
GATGGTTTCTTTGCAGTTGGGACAAAATGAACGGTAGGGAAAAAAAACTGATAACCCATT
TCGTGGAATGCGATAGATGCATACATTGAGGAAACTACCCCAAATCGAAGCTAATAAAAA
CACGAGGAGCAACATTTAATGACTATTTTCGCCTCTTAATTACAGATCTATCTCGAACCA
TTTTTCTCTCTATCTCGTTGGTTTTGAGATGGGCGTTGGCGGAACTTCTATCGAAGTAAT
CTTCTTTTTTCGGTGAAATTACCCGAAAATTTTACCACATTTCTTACATTTGAATTAGGC
AATGACCTGAAGATTAGCTTTTGTATGATCATTTTCTCCACAATACCGAGCGTAAATCAG
TCCTTTTAACAGAAGCTTACTATTTTTGAAGACAATTTTGGCTTGGTAACTGATACTTGC
CTGCAAACCCAATTTCTGTTAAATTAAGCTGCATCTATAAAATTCCCCGAAGAAACTAAG
TACTCATTTCACTGTTCAGGAGCAAACCAAATGTACGAGCTGACAAATTTAGCGATTGAT
ACAGCGCAAAAAATCGGTGTTCAATATGCCGATGTTCGAATTGCCAATTACCGTCAGCAG
ATATTGGCCACTGAAGATCACCGTGTCAGCCAAATTAGTGACAAAGACGACATCGGATTT
GGTGTTCGTGTCTTAGTTAATGGGGCTTGGGGGTTCGCGAGTAGTAACGACCTTAATACT
GAAGAAATTCATCGGGTTACTCATTTAGCCAAATCCATTGCTCAGGCTAGTGCTACTACT
TTATGTCAACCCGTAGAACTAGTACCTGAACAACCACATCAAGACATATTCACTACACCT
TACAGTATCGATCCGTTTGACGTTGATATTGAGCAGAAAGTCGGACTTTTGCTCGAGATT
ACAAATGCTTTAAAACAGAAAAGTCAAGTTCAGAAAGCTAATGCTTTGATGGACTTACGT
AAAACTAAACGTTTCTTTGCTAATACCGAAGGTACACAATTAGAAAGTTTGGTTATCACT
ACTTCTGCCCGCTATCAGGCAACTGCCGTCGGTACCGGGATGGCCAAAACTAGAATTTAT
GCCCCACCGCCTCGCAGTATGGGCTATGAAAACATCGATACTGATGATTTATTGTCAAAT
ACCGAGCGGGTTGCCGACCAAGCAGTTGAGCATCTAAAAGCTGATCCCTGCCCAATAGGT
AAAAAAGATCTAATTCTAGATCCCCTTAATTTAGCACTCACTATTCATGAATCAGTTGGA
CACGCAACAGAGTTGGATCGTGTTTTAGGTTACGAAGAGAGTCTAGCCGGCCGGAGCTTC
GCAGTGCCAGAATTATTAAATAACTTAGAATATGGATCACCATTGGTCAATTTTGTGGCC
GATAATACACTCAGACATGGTTTGGCGACGCACGGTTTCGACGATGATGGTGTAACTGGA
CAGAAATGGGATATTGTTAGAGATGGATTGTTTGTTGGTTACGGTACAAGCCGTGAGGTA
GCTAGTGAAATTAATCTAGAAAGAAGCAATGGAACTTGTCGGGCTTCACACTGGAGTAAT
ACACCAATTGTGCGGATTCCTAATCTGAGCTTACAACCTGGACCAAATCGTCTGACCCTA
GATGAACTGATTAGTGACACTAAAGATGGAATTTATATCGAAGGTATGGGGAGTTTTAGT
ATTGACCAAATGCGTTGTAATTTTCAGTTTGGTGGAGATGCGTTTTGGCAGATCAAAAAC
GGTAAAATCACTGGTATGCTAAAGGATGTCACTTACCAATCCGTCACTACTGATTTCTGG
AATGCTTGCGATGCGATTTGTGACCAAAGATTTTGGGTGCCAAACGGTATTCTTAACTGT
GGCAAGGGAGACCCAATGCAAATTTCGCAAATGACACATGGTGCTGCACCAGCCCGTTTT
CGACAAATTAATGTCGGCCAGAGTTAATTTGCAAAACAAACGGAGATAAATAATGATACA
AACAGAAGTCGAGCAGATTTTTGAGCAAGTACTATCTTACCAAAACTCCGACTACCTCCA
ATTATCTTTGACGGGTACCGAATTAGCTAATACTCGGTTTGCCAACAATACTATCACCCA
AAATACGGTCCAAAAGGATAGTGGTTTGAGTGTTACAGCCTCTTTTGGACAAAAGGTGGG
TCAGGCCAGTACCAACCGACTGCAGGCGGATGGACTAAAAGAGGTAGTTTCTCGTGCCGA
AAAAATAGCCCAGTCAGCGGTAGAAGATAGTGAATACCTTCCACCTGTTTCGACCCAAAC
CTACGCCAAAGTGTCAGCTTACGATCGCCAAACAGCCATGACTAGTCCTCAAGCAAGAGC
TGAGGAAATACAATTGGCAATTCAACAGTGCCAGCCTAAGGGGCTAAAATTAGCCGGACA
CTATTCAACTGGTTGGAACTTTCGATCGGTCGCCAACTCCAATGGCTTGTTGGCTTATCA
CCGTCAAAGCTATGCAAGCTACACTAATACAGTAATGAGTAATACAAGTTCGGGGTGGGC
TGAGACTGTAGGAGAACACCTTGATTTGATCGACCCATTGAGAACTGTCGAAATTGCTAG
TCAAAAAGCTATAGCCTCCCAGTCCCCGAAGGATATTACGCCCGGTAAATATACGGTGAT
ACTAGAGCCATCCGCAGTAGCAAGTATTCTAGGACCAATGTTTTACAGTCTAGACGCCCG
GTCGGCACACGAAGGGCGGAGCGCCTTCGCCGACAAAGAAGGCACACAAATTGGCCAATC
AACTGTCGACTTGTATAGTCAGTCTAATCATCCCGCTTGTCCAAATACGCCCTTCTTTTT
CAACGGTTTACCCGTTGAAAAAACCCACTGGATCAAGGCTGGTATACTAGAAAATCTAGC
CTACAACCGTTTTTGGGCCAATCAAACTAGACATAAATATACCGGTTCGCCAACGAATGT
GATTATGAGTGGCGATCACAATACAATTGAGCAAATGATTACTGACCTAGAACGAGGACT
ACTAGTAACTCGGTTTTGGTATGTTCGATTCGTCGATCCGATGACGTTGTTGTTGACCGG
TATGACCAGAGATGGTCTGTTTTGGATTGAGGATGGTCAAATTCAGTATGGTGTTAAAAA
TCTTCGTTTTAATGAAAGCCCACTTAATGTGCTAGCCAATATCGAAATGATAGGACAAGC
TCAACGTGCCAGCGGTTCAACTTATATACCACCGATAATGGTCAAAAATTTCAATTTTAC
TAGTGGAACTGCATTTTAGATTTTAAATAGTGAGGATAATAATAGATGCCTAATTTTCCC
ATCACTGATACACATCTACACCTTTGGGATACAAAGAAACTCAACTATGATTGGATAAAG
AGTATTAAATTGCTTAACCGTTCATTTTCCCTTTCTGATTATGATCAACATTGTCAGTCG
GTAGATGTCGACCGGATGGTCTTTGTGCAGTGTGATTGTGACGATGAGCAGGGAATTGAA
GAAGCTCGTTGGGTCGCCGATTTAGCTCAAAAGGATTCCCGCATTCAAGGTATTGTGGCT
TTTGCTCCAATTGAAAAAGAGGAACAAATATCATCTTACCTAAATCAGCTGGTGAAAGTA
CCATTGGTCAAAGGTGTTCGAAGATTATTGCAAGTAATTAATGAAACTGGTTTCTGCTTG
AGCGCTAATTTTGTCAATGGAATCAACATGTTGGCTGATTTCGGATTGAGCTTCGATATC
TGTTGTCGGCATGACCAACTAGAGGAAATTGTACAGCTGGTTGACCAGTGCCCAAAAGTT
AGTTTTATGCTGGATCACATTGGTGGATCGCCTGACCTCATTGCTAGTAATTACCGAGAA
TCGTGGTCGATCCAAATACAAAAATTGGCCCAGTTTGATAACGTCTACTGCAAAGTGTCA
GGAATAGTCACAACTGCCAATCATCAAAATTGGTCCACCGATGATTTGTCACCCTACGTT
GACGATGTTATATCGGCTTTTGGTTGGGACCGATTAGTTTATGGTGGTGATTGGCCAGTA
TCAACTTTGGCCGCAACATACCCTCAGTGGATCAACGCCTTGGACGAAATTGTCGAAGGT
GCATCAGACCAACAAAAAAAACAACTTTATAGAGAAAATGCGGGCCAATTTTATCGGCTT
TAAAAAACTTGAATCATGACAGAAACAAAGGTAAATGACATCAATCAAGCTGATTTTTGG
GAACAGATTTACGATGAAGAAGTTATTCCGGGTTGGGACATTGGTCAGCCAGCGCCACCT
TTTGTTGACTATTTAGATCGATCAGATGCACCAGAATCGGGTCAGGTAGCAGTAATTGGT
TGTGGACGCGGTAATGATGTTCTGCTATTTGCTGAGAAGGGGTTTGAAGTAACTGCAGTC
GACTTCTCTGCTCCGGCAATTCAAGCGGTTAAGGAAAAAATCCAAACGACAAAGTTTCAG
GTAGATCTACAACAAGCGGATATTTTTGATTTGCCAAGGTCACATGCTCTCACTTTTGAT
TACATTGTCGAATATACGTGTTTTTGTGCCATTGACCCATCACGAAGGCCGGAGTACGTT
AATATGGTTCATAAAATCTTAAAGCCTAAGGGGGTTTTACTGGCGGTCTTTTATCTACTA
CCACCCGACCAAGGTCCTCCCTTTGGTACTACAGAGAATGAAGTTCGATCTCTGTTTTCG
GACAAGTTTGAAGTTATAGAGATGAAGGTCTCGCCACACTCGATTGAAAAACGTGCCGGG
AAAGAGCTTTTCGCCCGCTTAAAAAAGCTGTGATCTAAAATACCATAGCCTGATGATTGA
ATGTTTATGGGGATTGAAAACCATTGCCTTTTTAGACGTTTGGTCAATTGAACATCTGCT
CAGTGGGATCTCGGTTGGCAAAATTGTCAGTAGCTTGCACCAACGTATCTATACGAATCT
TTTAGGATCAGACCGATCGTTAATTCGAACCAGTTACTTTGATCTGATTGGTGTATTGTT
TTTAGCTTACTTCTGGGAAACCACTGAGCATTACTTAGAAACAGGCTTAATGGGTTCTGC
TGTTTCTAACTGGTTTCAAGGAATCGAATTTTGGGGGAATCGCCTAATTACAGACCCTTT
AGTCTTAGTTATTGGATATTATCTTGGACAACACTTCCCCTTTTTGGTCATTTATGCACG
TTTGGCATCCTGCGTTTGGCTGATAATTCATATCTTTGTTTTTCCACATAGTATGTATTT
ACATACCTTATTCCAGTAGTCAAAATACCCAAACATATTTGTCTAATGAATTCGCGTCTA
CTTTGCTTCATCGTTCCTTTTATTTTTTTTAACTATGCTGTAGCACAATTAGCAGAAAGA
ACACCTGCTCAGATCTATTTCTCACTCTTTGAACAAGAGGTTGTTACTTATGGTCAATCT
TTGAAAATTGAAGGCGTGGTAGACAGCAATTTAATTGATCAAACTATTATGATTACTCTG
GTCCGTCCGAGTGGGTATTTTGACAACTTTGAGATAGAAGCAGGTGTAGATGGCCAATTT
AGTCTCGGCAAACAGTACCAAATGGATGCTGTTGGTATGTGGTTAATTCGTTTGGAAATT
AGGAATAAAGAAAACCTAAGGCTTCTACAAAGAGAAAGTTCCATTTTAGTGAAAAAAGGG
CAGGCTCATGTTTTGAATCTCAGTCAATCTGTGACTAAGCTTGGTCAAGATGTTACTCTT
CGAGGTTACTTGCAAGCTGGTATATCTGAACCACGCCTAATTAATTTAGTCGTTACTCCA
CCTGATGGAACCCACATTCAAAAAAGGATTACAACTCAACCAAACGGAGCGTACACCTAT
GATCTAACACCTGGTCAAATTGGCCGATGGCAAATGAAATTAACTTGGTCAGGAGACGCC
AATTATCAACCAGTCCAAGAAATATTTGATTTTATGGTAGTTAATCAAGCTGGGCAAGTA
GTCATTGTGTTAGGACACCTGTTAGAGAAAAAGAATGAGCCATTTTTTAACGAACTAAGT
CAGATCGTATATCAAACCTTTTTCGAGAGTGGTTTTGATTCAAATCAAGATATTCGTTTT
TTATCTGCAGTACCAACAGATCTTTCAGAGACCGCAGCTACGATCGAGACCTTGAAATCA
ACTCTTACTGAATGGTCTGATCCTTCTTCAAATAGGCCCCTCTATTTGTATTTGTTATCA
GGTAATCAGAGCGGACAAATTTTATTGACTGATAACAATAATGAATTAGTCGAGTTATCT
CCATCGTGGTTAGCTTCTTGGATCTCTCCTTTAAAATCAACGATAGTTATTGTCGAAGCC
AACTACAGTGGACGTTTTATACAACCACTACTTACCATATCTAACGGTACTCTAATCACT
AGTAGCCAAGCAGACCAACCAAGTTATACATTTCCTTCTTTTAGCTTTACTTCCTTATTT
TGCCAATATTTGAAGCAAAACCAGACGATAGCTCAATCTTTCAAGTATGCAGTTGAAACT
ATACGCCATGTTCCAGTACCCTACAAACGCCAATTACCACAATTGGTAAGTGATGGGGAT
AATCAACCTAATGAATGGACTGATTTCAGTCAATTGGGACAACAACGTATATCTCTGAGC
CCGCAAACTATTGATCCAACTCTATTTTTTGAAAATTCACCCAACCCAGTTATGATTCGG
TCTGTTGAAACCAGTAATGCTATCATACCCGTTCAAGTCTCAGGTCAGTCAGCTGACCGT
GTTTTTGCTACCATTTTTTCACCGAGTTCCGATATAGAGGCTGCAGACGACGATCACGGT
AGAATAGACCCTTTTTTTACTAACCAAGAATTAGTTCAAGTCGAGACAAATCAAGGCGAA
ACGAATACCTATGAGCTAATCTATAGTAATTTCGAGAAAATTGGTACTTACACCATACTA
TTTCACGCAGAATCCAAAAACCAAAGTGCTCGGCCAATATTAACAACAGTGACCGTACTA
GACGAGATAATTCCACCTAGTTTGCCTGATATATCTAAATCAACAATTGATCTAGTGCAC
CCTCAAATGGCATATCTCGGACAAAATCTGACCGTTGAGGTTATAATTGAAACTGAAACT
TCCTTGGCTGGCTGGTCTTTTGATGTTTCCTATGATCCGAAAATTTTAAGTTTTCAGGCA
GCTACGATTCGCGATTTTTTGGGTGTTGATATTGATAAAATATACTTTGAGCCAGGAATT
CTGGATGACGAGCTTGGGCTTATTCGGCGTTTGCTAGCAACGCGCTTGTTTCCTGGCGGA
TCGAAAGGGACAGGCCAACTGGTGGAGTTATCTTTCAAAACGATTGGTATTGGAACAAGT
GAGTTAGAGCTGAAAAATGCACAGTTGGGTGCCCCAAACGGCCAAATACTAGCGCCTCAA
ATTTCTAGCTCGATTATCACAATCATTGGTGTTCTACCAGGAGACGCTAATAGAGATGGA
CAAGTTGATATACTCGACTTAGTTACGGTGGGTCGCCATTTCTCTCAAGAAGGCGACAAA
TTACCCGGCGATGTTAATGCAGATGGTCAAGTTAATATTTTGGATTTGGTGATGGTTGCC
AAGTACTATGGGGAAGGCGAGGGAGCTACTGCCGCACCTTCATTAATTTTAGACCACGAC
CAAAACCTGTTACTAATTCATTTACTTGAGCAATTAGAAAGCTGGACTGATACCGATAAA
AACATTCAAATCGTAATTAGCTTACTAAAACGTTCAACCCGTCTGAATCAAATACATTCG
ACACGAATTCTACTTAATTACCCTAACCCATTTAATCCCGAAACATGGATACCCTTTACT
ATCAGTCCCGAGAACAACGGTCAGGATGGGACTATTACCATCCACGACTCTAGTGGAAGA
TTAATACGGTCTCTTGATTTGGGCCCCCTGGCGAGCGGAGCCTATTTATCCCCTAACCAA
TCAGCATACTGGGATGGTAGAACCAACAGAGGAGAACTGGTTCCGAGTGGTGTTTATTTC
TGTACTCTGGCAGTCGGTAGCTGCGAAGAAGTTACTACGAAATCGCCAATGGTTATTATA
AAATAAGTCGAAATGAGGATCTATTTTCTGTTTTTGGCCTATCTTCTATTCATTGCCTTT
GAAGGTTCAACGGAAGAAGCGCCGGCTGACCCACTCCTTCTGACTACGGTATTGGTTATA
GAAGGCAAAGTCTTTTTAGAGAGTGGAAGTGTTAACGCTCCTGCTGGCCTAAAGGCAACT
ATAAACAATGAACGATTAAATCTCAGTCAAACAGTCGAGACTGATGAAAATAGTAGGTAC
AATATCACCTTTTTTGATCCATTACAGTCAGTGGCTCAGTTGGGAGATGAGCTAAAGATC
ACAATTGATGATTCAGCTGGAGGAATTGAAGAAACGAATTTGGTTTTGACTCTGGCGCAT
ATCAAGAGTGGCCGAGTTTCACTCGACCTAAAAACAGCCCTATTAGCTCGAGCGAATCGT
TTACAGATCAATGGTAAAATCTACCTGAGTGACGGTGTTTCAGGTGTTGGTCAAGGTCTG
AAGGTATCCGTAAAAATTAACAAGCTAGTGCAAGAAACAACCACTAATCATGATGGCTAT
TACTCTCTTACCCTAACCAACCAAATAGGTTTTTTAGCTTCTACAGGGGATACGATTCTA
GCATACGTAGAACCCTATCAAAACGAAATAGTGACAGTGCCTCACACTTTATCCTCAACC
GAAGTGGCAAGTGGTCGCTTAGATGATTTGCATATAACCACCCAATTGCAACAACCGGTT
GAATTAATTCTGACAGAGAACAGTTCGATACAACCAATTGTTTCTCCTGTGGTTGCTTTT
AAAGATCCAAATTTAGAAAGAGCCTTGAGAAACCAAATTACTGCTAATGCAATGACTCAG
AGTAATAGAATTCCTGGATCCCGGTTAACAGAATACCATTTAGCCCAATTGACTGAACTC
AAAGCTATAGACCTAAGCATTTTCGATTTAGCAGGCTTATCCAATTGTATTAACTTACAA
CGGCTCAATTTATCTCTGAATAAAATTACTGACCTATCCATTATTGGAAAAATCCCAACA
CTTACGCATTTATCTTTAGACAACAATCAGATCAAAGATTTAACACCTTTATCTAAATTG
ACTAATCTCGTATTTCTATCTCTCAATGGGAATCAAATCGGCAATCTACTTCCTCTCCAA
CAAACGAACCAGTTAGAAAATCTTTATTGTAGCCACAATCAAATAACTGATCTATCAGCG
TTGGTTAATTTGAAGCAATTGACAACACTAACCCTGACAGGTAACTACAACCGAAAAATC
CAACTTCGTCTGTCCGACATCAACCCACTAACTCAACTTATTAACCTCAAGAGGCTAAAA
TTGAGTGCCAATACCATCTCGGACCTAACGCCATTAGCAAAACTGCTACAATTAGTCGAG
TTGGATCTTTCTCGTAATTATCTGACCGATATTGCTCCCTTGTCGTCTCTGATCCAGATA
CGTCAACTGAATCTATCCCATAATTATATTACCGATATCAGGCCACTGTCGCATTTACCC
CAAGTTACCAACTGGCTTGACCTGTCCAATAATTCTATTCGTCACATCAGACCTTTGCGA
GACAGCTTAATTTCGATAAATAATCAGACACAAAAACCAACAGGTCAAATCTGGCTAACT
CGAAATCCGCTCAACAATGTTTCAGTTACCCATGACCTTAAACAACTACAGTTAGAAGGG
TTACAAGTGATTTATTTGGATCGTATTCCAGACGATATTATACCTATAGTACGACCTGAT
ATCGAATCGCGAGTACGCTCCACTTTATCTGAATCATCTCAGATAGAACAACTCACATCA
TCAAATGTAGTTTCGATAACCGATTTAGATTTTTCTGCTCTAGGATTAGCCGAAGTTGAT
ATTGATTTTCTGAAAAATTTTCTTTCCCTAAAATCGCTTAAACTATCAGGAAATCCATTG
AACCACACAACTATTCAAACACAAGTCAGTGAAATAGAAAAGTTGGGAGTAACAGTCGAT
TTTGGTATTAAGGGAATTGGTGACATATTTGTTCAAGCGAGTGAAACAAATATTCTGGCA
CACCCTCAAGCACAAACATCCGTGGCTATTACCGTAAAAGATAAAAACGGACAACCCATA
AATACAGCTTTAGTTCTTGTTAAATCAGACCGAGGTCGTGTGGACTCACCAGCAACTAAC
GTTGGTGGTGGTAACTATGTCACTCATTTTTACGGACTCAATGATCCTGGGTTAGCCCAT
CTGACGGTAGAAATTGGTAACTTACCACCAAACATAAGATCAAAGGTTGGACGTACTTCG
CTTGTGTTAAGTCCTGTTTCCGTCTCCAGTCAAAAATCGATTTTTAAGGCTAGTCGTTCG
GAGACAGCAAAAACAGGAGAAGTTATCCGGTTATTTGTCAAACTAACCAGCTCAGATGGA
ATGTCTTTGCCTAATCGGAAAGTGCGCCTGACAGCGTTTCCGCCAGAGGGTATATCAGTA
AATGGATACACGCCGACAGATAAATATGGGCGGACAACAATTCTTTTGACCCCATCAATA
CCCGGCAAAAAGATCATTCAAGCCTTTTGTGATAAGGTCCAACTTGAGTCTGAAATTCAT
ATCAATGTAACAGGCGAAGAAATTAGGAAGCCTGTAGTAGGTTCCACAGAAAAAGTAACG
ATAGAACTCTCTAAATCAACTACTTGGGCCGATGGTACTTCAGTAGTTGACATCAAAATC
ACCGTTTTAGACGGCAATGGTCAAGGATTGCCCAATCAGTTACTACAACTGATCTTAGGT
AGCTGTAATGAGCACAAACCGTCATCTGTTTTTAAAGACTTGTCTAGTTGTCAACCAATA
GCGTCTACTCAAAAAGACGAATTTGGTCAACTAAATCCAGTACAAGATAGTTTTGATGGT
AACTATTATACGACTTACAAATCCGGTTTTCAGCCTGGAAAAATTCAAATTACTGCTACT
ACCGACAATGGCCGATCAGCAACTGAAACCTTAAGATTAGAATCGCCAGCCGATCAGCCG
AACTACTTTTTTCTAAGCCAATTAAATGAAAATGTTTATCAGAATCAAATATTTGAAACA
CATATTCGGGTTAGCAATGGTTCGGGTTTGGTCAGTTGGAAACTAAATCTTGAGTATGAT
GCTGACAAATTAGCAATTGTCAGTGTTGAAGAAGGAGACTTTCTAAAGAAAACGCAATCT
TTATTCCAGCCGGGTCGATTAAAGAGTAATGAAATTATTGGTTTGGGTGCAACATCTCTT
GATCCGCGTGCTAGTAGTGGTAGTGGGATATTAGCCACTGTTACTTTCCATGCTCTTAGA
GCAAATCAAGAAACAGAAATAACAACCATTCAAGTAAGCCAACTAATAATTACTAATAAT
AATGATCAGCGCATTACTAGTTCGACGCTCATAGAGCAGCATATAAAGATTATGGTTGCA
GATGAGTGTGACGTGAACTTAGACGGAGAAATTAATATCTTTGATCTCATAATGGTCGCT
GAAAAATTAGAACAACCGTCAATTGGAGAAAATCGTCTGGATGTAAACAAAGATGGTTTA
ATTAACTTAACTGATCTAATATTGATTGGCCAAAAATTCGGTCAGCCATCATCTGCGCCT
GCGATTTTTAATACTGATTTGCTAATTGCACAGTGGATTCAATTGGCCAATGCCAAATTA
CCTCTTATTTCGGACACAGAAAGAATAATGTTCCGATCTGGCATATTGAACTTGGGACAA
ATACAAAAAGAAAAAAAACGACCAATCAAAACAAGATTGCTGGCTAATTATCCAAACCCA
TTTAATCCGTCAACTTGGATACCATTTCAACTAGGCCACGTTGAATTAGTAACCCTAAAC
ATCTATGATGTTGAGGGGCAATTGGTTCGAAAAATAGACTTGGGTTGTTTGACAGCTGGT
AACTACGCCCAGCCCGACCGGGCGATATACTGGGACGGTCAAACTGAAAACGGAGAATTG
GTTTCCAGCGGTACTTACTTTTACCAGTTACAGGCTGGCGATTATCGAGAAACGAGAAAA
ATGGTGATTTTAAAATAAAGTTTTATTGGGTTCAACATGTGGACATCAACTCTGTATGGT
ATACTTGTTGCCCTTCAGTCTGTTATACCGCTGTTGGGGGCAACTCCAATGCATGACCTA
TATCCAAAAGTTATTAGAAAACCGTATGAGCTTAGAAACCGTACCTATTTGCCTCGCTAG
CGACACTGAATTAGAAGAAATCAGCCGTCAAGGCTTATTATCTCTCAATTTAACCGAAAT
GCAGGTAATCCAAGATTATTTTCGACGCCAAGACCGAGATCCGACTGATGTAGAACTAGA
AACATTAGCCCAGACTTGGTCAGAGCACTGCGTACATAAAACCTTCCGTGGCATTATAGA
ATATATTGAAAACGATCAAGCACCAGTAATAATCGATGGTCTTCTCAAAACTACCATTGC
CGAAGCAACCAATAAACTCGATCGAGACTGGTGTGTTTCTGTATTTGTCGATAATGCTGG
CATTATCGCTTTTGATGATAACTACAACATTGTTTTTAAGGTTGAGACTCATAACCACCC
ATCTGCTATCGAACCGTATGGTGGTGCTGGTACTGGTATTGGCGGAGTAATTCGTGATTC
TCTAGGTACTGGATTAGGGGCCAAACCAATTCTCAATACTAATGTTTTCTGTTTTGGCTT
TCCGTCAGCTGATCCAGAAAGCCTACCAAAAGGTACTTTACACCCCAAACGTGTCTTTAA
AGGCGTTGTGGCTGGGGTCCGGGATTACGGTAATCGAATGGGGATTCCCACAGCTAATGG
GGCTATTTTATTTGACACTCGTTACAGCAGTAACCCCCTAGTATATTGTGGTAACGTTGG
TCTGATTCCCAAAAATCGTTGCGAAAAACAGATTTCACCGGGAGACTTGATTGTTGCTCT
CGGAGGGCGAACAGGCCGTGACGGAATTCATGGTGCAACTTTTTCGTCACTAGAATTAGA
TGAGACTTCAGAAAATTTGGGTAGCGTGGTACAAATCGGCAATCCAATAGTAGAAAAAAA
AATTACTGATGCTTTGATGAAAGCGCGCGATGCAGATTTATACAGCTTTATTACTGATTG
TGGAGCTGGAGGATTTTCTTCAGCTGTCGGAGAAATGGGGCAAGATACCGGGGCTGAAGT
TCATTTAGAAAGGGTCCCTCTTAAATATGATGGTCTGGAGCCCTGGGAAATATGGTTGTC
GGAAGCTCAAGAAAGGATGGTTGTCGCTGTNCCACCTCCAAATTTACCTTCACTTTTAGC
GATTTGTGATTCAGAATCTGTTGAGGCGACGGTCCTTGGTACATTCACCGACAGCAAAAA
ACTGCAGGTCTACTATGATGGTCAATTAGTGGCAGACCTAGAAATGGATTTTCTTCATAA
TGGTGTTCCAAGAATTACTAAGAAAGCAATTTGGCGACGGCCTNACAATNTTCAGACNCC
CCAAATTAACGAGCCCGTTGATCTGACTAATAGCTTGCACAAAATTTTATCCAGTCCCAA
TGTTGCAAGTAAAGANTGGGTAATTCGGCAGTATGACCATGAAGTTCAAGGTGGATTGGT
TGTCAAGCCACTAGTTGGAAAAACTAACGATGGCCCCAGTGACGCTTGTATAACTGTTCC
TGTGCTAGGTCAATCAAAAGGTGTAGTAGTCGCAAATGGTATTAATCCTAAATATGGCGA
CCTTGACCCTTACCACATGGCAGCCTCTGCTATTGATGAAGCTATACGGAATGCGGTGGC
TGTTGGTGGGNATTTCGATAGAATCGCNCTCCTAGATAANTTTAGCTGGGGTAACCCGGA
TAAACCAGATCGGCTGGGCGGTTTGGTACGAGCTGCTCAGGCTTGTCACGACGTCGCCAT
AGCTTACCGAACTCCTTTTATTTCTGGTAAAGATAGCCTTTATAATGAATATCGTAACAA
TGAAACTGGCGAACAAATGGCGATTCCAGGAACACTACTGATCAGTGCTATTACAGTTAT
CGACGATATTCGTAAAGCAGTGACAATGGATGCTAAATCCGCTGGGAATTTGATCTATGT
CGTCGGGAAAACTTATGATGAAATGGGTGGNTCTCACTATCTTAGCTTACAAGAATTACT
AGGAGAAAATGTTCCTATCGTTAGGACGACGGAAGGTAAATCAGTGATGGAGTCTGTTTG
TCACGCTATTAACCAAGGGGTAGTCGCGTCTTGCCACGACTGCTCCGAAGGTGGTATAGG
TGTAGCTGTTGCTGAAATGGCATTTTCGGGTGGCTTCGGTATGGATTTGGATATGTCTTC
GCTACCGCGCTCAGCAGACCTTAACCGAGACGATAGTATTCTCTTTTCTGAATCTAATAG
TCGGTTTGTGATTGAGATTACCCCTGATAAAAAGGACCAGTTCGAGCGTTTGGTGGCGGG
AATTCCTAATGGTTTAATTGGACAGACGACTGAGCAGCCGATTTTGACAATTAAAGGCAT
NACAGGTAGAACCATTCTNAAATCAGAAATTATTGACCTAAAAAACAGNTGGCAAAAAAC
ATTTGATTGGTGAGTTTTAAGACTAATGAGTCCAAAAGTCAAAGTAGCCATCTATGGAAC
AGGGGACTTCGCTAACAAAACACATTTGCCTAACTTAATGCAAATTGAGTTGGCTGAAGT
CGTAGCAGTCTGTGATATCAACCTGACATCAGCNAAATCGACGGCAGCAACCTTTCAAAT
CCCCCACGTTTTCACCGATGGTCATCGAATGTTAACGGAAGTAGACTTCGATGCGCTATA
TTCCATTGTGCCTGCATATGTACGTACAGATGTCGAAATTACCGCCGCAAAACAAGGGAA
GCACCTTTTTAGTGAAAAACCACAAGCTATGGACATTAGTTTAGTGCAACGAATTGATCA
GGCAATCCTTGAGTCAGGCGTAATTAGTACTGTTGGTTTTCGGGAACGTTATCGTCCAAT
CTATCAGCAGGCTAGATCTTTTTTATCTGACAAGAAAATTGTACACTCTCAATTTAGTAG
TTTTGGTGGTTTGCCTCGCTTGCAACATCAGAATAACGATGGTTGGCAGGCCAATTATGA
AAAAGGTGGATTTTCTGCCTTCGACTGGGGATGCCATGCTGTTGACTACATGAGGTTTAT
GACTGACTTNGACATAGTTTCAGCTCAAGCGTTTTATCATATGGATAATAAGTACCAAAC
ACCTCTATCTTGCTCATTCCATTACTTATTTTCTACTGGTGCNACNATGACATCAACATT
TCTATCAACTACACCACAATCACCGGCTGATGTTCCCAGATTTCGTATCTTTTTCGAGGG
AGGGTATCTGTCAGTTTATGGTTATGATCGCATCGAAGTAAACCGGGAAACCATTTATAC
TGCAAGCGATTTTGATCCTTGGTTGGCTCAAGATCAAGCCTTTATTTCAGCGATTGCCAC
TGAACAGCCTCAAAAATTGATGAGCGACTACTCCGATGGAATTCTTTCTCTTGCCCCTGT
CTTAGCTGGATGGGAATCTGCTCGTCAGAACGGCACTACAATCCACTTGTCTCAGTACCT
AAGCAATCAATCCTGAAGGTACAGAAATAGATGTCTGAAACTACACCCAGGTTAAATTGT
GCCTTGATTGTACATTTGAATCAAGAAACAGCAAATGATAAAAGATTAGTACAGGAAGGA
ATACATTTACTAGCTAATATAGCCCATCAATGTGAGTTGCCGATATCATGGGCACTCTTG
CCTACTTTGGCCAATTCCTACAAAAAAGAGCTAACAAATTATTGTACTGAGTTCAATGAT
GATATTGTTTTAGCTCTTGATACAAACCACTTAGACAAAGTTGATCTAAACCGAGCAGAC
CAGATTGTTACCTCTAGGAACAAACTATTTACCCATATTTCCAAAGAGAAAGATCGACTG
CAAAAAATTTTTCCTGATGGTCATCTTCACACTGCTAGTACAACTGGAACGATTAATCAN
ATTTTGGTTGAAGCACTAGAAAGTACAGGGTTTTATGCTCTCGCTGGCTATCATGCAGGT
GGCAAGGACATAGGCTGTCCATTTGACTTTTTTTATCCTTCAGAAGAACGACACAATTTT
GCTAATCAGCCTCAACGGTCAGTAGTCGGCATACCAACCACTGACTGTCTAGTAGAAATG
GTCCTCGAGGGTCGTTGCCATGAATATTTAGACCGTCATTTGTATAATCTTAATTTTGGT
CATCAACTTAACGCGAATTCCAGTCTGGTTTTTACAGCTGATATAACACGAGTAGCCAAT
TGCGTTGGCTCTCAGNTGGATCTCTTGACTGAATTTCTAGNTCGTCTGAGTCAGAAGGAA
ATTATCAATATCCANCCCNTAGGGCANCTAGTCNATGATTTTCGAACTACCAACCCCACN
ATTACTCCACCGACTTGCTTTTTAGACCAATCTAGATTATTTTACTACGANGATAANTGT
CACTTAATCTTTGATTCTAGCCAAACTGANCCGGTTGAAATCTATAACTATATNTCACCN
CCAATTGGCTCACTTGATGGGAAAGAAACCGAAATTCCCCCAATTATTGATTTCAAATCT
TCGCGTAGCCGGTTAGAATTAAGGATGAGTATTGAAATTGAGTCAGCCAAAAATATGCCA
TTCGGTTTTGCAATTTGGGGAGATCATATTGGTTTGAAACTAATGGAAACAGATGCTTTG
TCGGTGACATGGATTGATCGACAATTACTATTGGTCCGAGTTGATTTGTGCTATGGACAA
AATAAGTTTTATATTCGACTAACTATTTGAGAACAGTAGAAGGGAAAAAGAGGATGGCAT
CAGACTTCGTGGTCGCCTTCGTGNCCACTAGTAATCTGGCAGAGGCAAAAAAAATCGCCG
AAAAAGTCGTAGAAGAGAAGTTGGCTGCCTGCGTCAACATTATACCAACGGTACAATCGG
TTTATCGATGGCAAGGAGCTGTGGAGTCAGCAACTGAGTCCAAGCTTATCATAAAAACCA
CCCGACCAATGGTTGAGTCCCTGATAGAAACAATTAGCGGGTTACACAGCTACGATGTTT
GCGAGGTGACGGTACTACCGATAATAAGTGGAAATGTGGATTACCTAAACTGGGTTATAG
AGAATGTAGGTTAAACGCTAAAAGATTCGCCACATCCGCAGGTTGAGTTGGCATTGGGAT
TTTCAATTTTGAATCCAGATTCCATCAAACCGTCTTTGTAGTCTAATATCGATCCGGCCA
AGTACAGGATGCTCCGTGGATCGACAAATACTTTTAATCCGTCTTTATCGATTATACGGT
CACCGTTACGTTGTTCATCAAAACCGAGTTCGTATTGAAAACCGGAACAACCACCGCCTA
CTACTTTCATACGCAACCCAAATTCTTTATCCGATTCGGGGTGTTCATTTTTTATTAAAA
CTGATGCTTTCTTAGCTGCTGATTCTGTGACCACAACCATATTTTATACTCCGCTAAAAA
TCTCTTTTTATTCTATAATATCTAAAACACTAATGTCAACTGAGATCTTACCAACATCCA
ATCTAGAAATTTCAATTGTTGTTCCCCTGCTAAACGAAGCTGAGAACCTACCTGAACTTT
ACCAAAAGCTTAACCAATCTTTAGAAAGATTGAAAAAAAACTATCAGATCATTTTCGTCG
ACGACGGTAGCACTGATCAAAGCTTGGAGATTCTGAAGCAGATATCATTAAATGACCGTA
AAGTTCAGGTAATACGTTTTCGTCGGAATTTCGGTCAAACAGCAGCTATGAGTGCTGGCT
TCGACTTGGCTGAAGGAGAGGTGATTATTCCATTGGACGCTGATTTACAAAATGACCCAA
ATGACATTGGTCGTTTACTAAACAAACTAGATGAAGGCTATGATATCGTCAGTGGTTGGC
GATCTAAACGAAGAGATGGTTTCATTTTACGAAGATTCCCTTCTATTTTAGCTAATTGGT
TGATTGCTAAAATGACAGGTGTCAAATTACACGATTTAGGCTGTACCCTTAAAGCCTATC
GACGCGAAGTAATTGAAAATATCAATCTATATGGTGAACTGCATCGATTTATTCCGATTT
TAGGTCATCAGATTGGAGCTAAAATTACTGAAATACAAGTAGAACACCACCCACGTACCA
AAGGTCAATCAAAATACGGTATTTCTCGTACAATACGTGTGCTCCTAGACCTAATTATGA
TTAAGTTTTTGATGAACTACTCTACTCGACCAATACAAAGTTTTGGTTTGATAGGCTTGC
TTTCTTTTTTGATAGGCTTCTTCGTATGCGGATATCTATCAATTGGTAAACTGCTATTTC
CATCTGGAGTTAGTCATGGATGGCTATCATTCTTATTTTCTGAAACAAGTTTGGTCGAAC
GGATGCCGATGTTGGTATTAGGTGTATTGTTACTACTGACGGGTGTCCAACTTATATCTG
TTGGTCTGATTGGCGAATTACTTGTTCGAACGTACTATGAATCGCAAAACAAACCAATCT
ATGTCATTAAAGAAATTATCAAACGTCAGGATTAGATGAAAATGAAGAATTTCTTTCTCA
TATTTTGTAATGTTATCCTTTCTGTAATTGGCCAACTACTACTAAAACAAGGAATGAATC
AGGTCGGAAAAATCGAAGGACACTTATCAGAAATCGTTACTAGGGTATTGCACGCCTTGA
GTAATCCATTCGTTATTGGTGGTATCAGTGTTTATGGCTCAACAACACTGATTTGGCTAG
TCATTCTATCTCGTGTTAAGTTGAGTGTAGCTTATCCAATGATAAGTTTGGGCTACATTT
TTACAATATTGTTTTCTTGGCTGATTTTCAAAGAAAATGTACCCAAACTTCGTGTCTTGG
GTGGCTTTGTAATCTGTATCGGTGTATACCTCGTTTCGAGGGGAGAGTTTGGAGATTAAT
TGAAATATGGCCTTACATAAACAAAATCAACCAATAAATTCTTTTTTAGCAGCTTTTCTG
TCTCTTTTGTTGCCTGGATTGGGCCAAGTCTATCTTAGAACACCAGCCAAAGGGTTTCTA
TATTTTTTGGGTGTGAGTTTGGGGGCTCTATTGGTTTATCTGAATTCCTTACCACTGACG
AGTTGGCGAGATTTAATAAGATTTGACGAAGCTCACACGATAATAGAATCACAAAAAAGT
GAAGAAGGTTTCAACATTGATCTAGATAAATTGAAGCAGACGGCCGAAAAAATTGAGCAG
AAACCACACCAAGAACTATTTGAACACGAAGAGCAAAAACTAATGTATAAACCTAATTGG
ATAATTAAGATTACAGGTTTTTTACAGGTAGTTTTGATTTGGGTTTGGTCTATATCTGAT
GGTTGGTCTGGAGAGCGAGGAACGAACATGACAGCCTTCAAGCGAAGACTTAAAGCTCAA
GATGAACGCTATCACAAAGATGAAAAAGAACAATAAATGCAAAAGGTGAAAGCGAACCAT
AGGTTTTGACTTGACACAATCAGATAGCGTGTTATGATAGTAAGGGTATTCGGCAGCGCA
GATTTTTGACTCACCAGTTATTTCGTACCTATCAATTTACTGAAGCTGAGCGCGAGCAAA
TGGATAACGATGGACACTTAGTTTATCCAGGCTTATTGACCAGTTCAGCACAGGATAAAT
TAACCCAATCTCTAGAACATATTCACTCTTTAGATGTTATAGAGGGACATGAGCCTAATC
GTTTTTCAGCTGAATATGATTCCTATCTGGAAGAAATTATAACTCACCCTCAAATGCTTG
ATTTAGTAGTGAAAGTCTTAGGTAAAGAAATTCGTTATGACCACTGCGTTAGCCTCAACC
GACCTGGTGGAAATAGTGGCATCGGTTGGCATAGTCACGGCTACGCCGAAGATAATCCCA
ATTTGGGGTTTGTTCGCATTTTTTTTTACGTTAATGGGTTTAAGATGGATGATGGTGGAC
TGAAAGTTGTGCCTGGTAGTCACCTTTTTCGTGATGCGCGAATTCAGGCCCGGTCTGATG
CAGATCTCAAAACTGGCTGGATGGTAAATAAACATCACCCAATAACTGGTCAGCCTCTAT
CTATTGATCAGCTATCGGTATTGCCAGGTACTGTGATCCTAGTTTGGACACATGCCGCAC
ATGCCGTAACACCTAGACGAAAATCAAGTGGCACTCGTTGGACTGTGGTTTATGCTTACC
GGAATCCAGGTAAACCATCTGGTGCTAGATGGATCAGCCCCGAATACGAAAAAAAACAAC
TCTTAGACTCTACCAGCCCGCTAAAAGATTTTATAACTTTATACTAAAATTTTGGACCTT
CCTGATCAAAAAATTGCGCGTGTTTCCTTCAGCGAATACGCATCTTTACTGAAGCAGTAT
CTCCGGCCACTTAAATGGCACCTAGTTGGTTTGGCTCTCTTTATGGGGCTAAGCAATGTT
CTGCCCTTACTCTCACCCCAAATTATTCGATTTTTCATAGATTCAGCTACTAACAACCTA
GAGCAAAGTAAAGATGTCTTAGGCCCAATTTTAATTCCATTTTCAAAGATGTTAGGGCAA
GATCCACTGATAATAGCAGCTTCTTTGTTTATTGCGGTTAGCATTTTGGGACAACTGGTT
CGACTAGTCCATAATTACTTAGCCCAGGACGTAGCCTGGAAAACTACCAACCAAATGCGA
GGTGATTTAGCCGAACATTGTCTCTCGCTGGATATGAGTTTTCACAATCAAAAAACGCCC
GGTGAGATGGTCGAACGTGTGGATGGAGATACTAGTACTCTAGCCAGTTTTTTCTCCGCT
CTTATACTACAAGTAGCAGGTGGGCTCCTCCGGCTAACACTTATCTTGTTGATCGTTTTA
AGAGAAGACTGGAGAATCGGTGTCGCGATGATTACTTTTACCGTTGTGGCGATGTTCGTT
TTTCATTTGACTCGTTCGGTCGCTGTACCAATCTATGCAGCAGAACGAGAAGGGTATGCA
AAGATGTTTGGATTTATCGAGGAGAGGCTCAGCGGAATTGAAGATATCCGCACCAACGGT
GGTGTATCCTACACCATGAATCGATTTTTTCAAGTGGTGCAAGAGGTTTTTCAGCTAAAT
GTTCGTTCTGATGTAATTGGCGAATGCCTTCGCTCTCTAACTCGAGGGCTCTTCGCCTTG
GGACAAACCCTAGCAATGGCTGTTTGCATTTGGCTTTTTATAAGGGGAACTTTTACTTTG
GGGGCAGTTGTACTAATTCTCGATTATATGCGACAGCTTGAGTTTCCACTTTATATGATT
AGTCAGCAAATTAACGAACTCCAAAGAGCTACTGCAGGTATGAAGCGAATCGAAGAGCTA
TTCCAAATCAAACCTAGTCTAATCAGCGGTTCTCAATCTCTGTCTCGTAATGTTGCTAAC
AATACAAGACCAGCAATTTCTTTTGAACAAGTTACTTTCCGCTACGTACCTGACGAAATT
ATTTTGGATAATATTTCATTTGAGTTAGAAAAAGGAAAAGTATTAGGTTTGCTGGGTCGA
ACTGGTAGTGGGAAAACGACTATTAGCAGGCTCTTATTTCGTCTGTATGATATTAACTCG
GGGCAAATTCGGCTCTCGGGTAAACCTATTCAACAATTAGAACTTTCTGATCTGCGTCGA
CATATCGGTCTAGTGACCCAAAACGTGCAGTTATTTAATGCTACAGTTCGTCAAAACTTG
ACTCTATTCAATGACCAAATTGAAGACCATAAATTAATAGCAGTGATAGAAGAACTTGGT
CTAACCGAGTGGTATAAATCATTACCTAACGGACTTGATTCAGTCTTGGCTGCTGGTGGT
GGAGGTCTGTCAGCAGGTGAAGCCCAATTGTTGGCTTTCACCCGGATCTTCTTAAAAGAC
CCAGCGATTGTCGTTTTAGACGAGCCATCTTCTCGGCTTGATCCAGCTACAGAAGCAAGA
GTCGATTTTGCAGTTCAACGCCTGCTGGCTAATCGAACAGGTATTATAATAGCCCATCGA
TTGGGTACACTCCAGAGAGTTGATGATATTATGATCTTAGAAGATGGCCGTATTCACGAA
CATGGACAAAGACAAATATTAGCTAATGATCCAAACTCTCGTTTTTCGCAACTCCTAGCA
ACAGGATTAGAAACTGAAAATAGCCTTTTACCTTCGATAAATGAAACTCAAGGAGAAGTC
TTGGCATGACCACGAGACAACTTTCTTGGCAACTATTCTTGTATCGACCGGGGTTATTTT
TACTGACCGTTTTGCTTCGAGGTATTGATGACTTGGTTCCTTTTGTTACTGGTTTATTGA
TGAAGCAATTTTTCGATGCGTTATCAGAAAGTAGTGGAACAGGTTTGAATGCTTGGACTG
TCGTTGTCTTCTATTGTGCTGTCCAATTAGGTAACCAAGGCATTTTAATCTCTTCTATGT
TACCTTGGACTCGTTGGGCATTTTCGATTTTCACCTTATTACGTAAGAATTTGATACAGG
CCGTTTTGGATATACCCAACCCACAACAGGTGGCTAGTTCTTCGGGGGAAGTAACAAATC
GCATTCGAGATGATGCTCGTACGATTGTTTTTTACCTTGAGCAATACATCCATTTGTGGG
GAAACATGATTTTTGTTGGTCTAGCTATCTACTGGATGGCAAAGATTGACCTAAAAATTA
TGTTAGCTACGGTACTGCCGGGTATTATGATCGTGACAATTGTCAACGTAACGCGGCGTT
TTATTGGAAAGTATCGTCGAAGACAAAGAGAAGCAACAGAACGGTCAACCAATTTTATCA
ATGAGGTTTTTCAATCTATCTTGGCGATTAAAGTTAACAATGCTGAGCAAGATGTGATCG
ATGCGTATGCTGAATTGAACGAGGCACGACGAAAATCGACTATTATCGACAATATGTTTG
ATACCTTACTAAGGTCTATCAATATCAATATCGGCCAAGTCTTTACTGGGGTGATTCTGG
TCTTGGTAGTAGAAAAGATGCGTTCATCATCTTTCTCAGTAGGTGATTTTTACCTCTTCA
TATCCTATGTTGGTTCTGTCGCACGAAGTGGTTCTTTGATTGGCTCATTGATAGCCCAAC
ATAAACGAGCTGAGGTGTCCTTCGAGCGAATGATCAATACCACTGACGAATTAACTCCAA
GCAAATTAGTGGAGCACGGACCAATTTATCTCACAGGAGACTTACCAGTAATTTCTGTTT
CTAAACTGAAGCCTTCAGATCGACTAGAATTGCTGAATATTCAAGGTTTAACTTATCAAT
ACCCAAACACATCTAATGGGATTAGAGATGTAGACTTAGAGCTAACCGCCGGATCCTTTA
CCGTAATTACAGGACAAATTGGTTCAGGCAAAAGTACACTAATCAAAACATTGTTAGGAA
TGCTACCGACTCAGGCTGGCCAAATTAGTTGGAACCAAAAAGTAATAACTCAACCCAAAG
ATTTTTTCATACCACCACGATGTGCCTATACTCCTCAGAGTCCACGCCTATTTAGTGAAT
CTTTAAAAGATAACATATTGATGGGAATGCCCGATTCTCTTCCAGACATAGAAAGAGCGA
TCGAATTAGGTGTTATGGAAGAAGACTTGCCTACCCTACATAATGGACTGGATACAATCG
TTGGTCCTAGAGGTGTAATCCTGTCTGGTGGGCAAATGCAGCGTAGTGCAGCTGCTCGTA
TGTTCATGCGTCAAACGGAGCTTTATATATTTGATGACTTATCCTCGGCTTTAGATGTCG
AAACAGAGCAAAAACTGTGGGAGCGACTCTTTGCTAATACCAAAAACAAAAATCAGCGAC
CGGCTACTTGTTTGGTTGTTTCTCACAGACGACCAGCCTTGCGGCGGGCTGACCAAATTC
TTGTGCTGAAAGATGGAAAAGCCGAAGCAATAGGTACCTTAGAAGATTTATTGCAATCTA
GTTCTGAGATGCAGAAATTGTGGGCGGGTGATCTCAGTCACAAAACCAGCTGAATTCGTG
TTTTTTGCTTTCCAATCTGAGTTTTGGTAAAACCAATGTAAGATTCTGACTCCGACCAAT
GCCAGAGAATTCATCGAAACTTAAACAACCTTCAGACTCCTTATTATTAATGTCAGTTTG
CATGATTGCTATTTGTGCAATCGTTTATGAACTGGTCATCGCAACTCTATCATCCTATTT
ACTCGGCAATAGTATTCACCAGTTCTCGATTACAGTCGGTCTTTTCATGAGTTCCATGGG
CTTTGGGTCTTTCCTATCTAAGTACTTTAACCGTTCGTTAATTACACGGTTTATTCAAAT
TGAAATCTTGATAGGTTTAATAGGTGGAATCTCGACTATATCTTTGTTTATGGCTTATCT
CGCATTCGAGTCAGTAGAAGCCTATTTGATAGTAATGGTCATAAGTAGCATTACGATTGG
CGGAATGGTAGGGTTAGAAATTCCTATTCTAATGCGAATTATTGAACAAAAAGACAACTT
AAGAGTAACCGTAGCTAATGTACTAGCTTTTGACTATGGGGGATCTCTAATCGGCTCAAT
TGCTTTTCCCCTTATTCTCTTAAAATATACAGGGATTATTCAAACTAACTTCATTGTAGC
GTTACTGAATATCTTGGTTGCAATGGTGACGCTGATAAGCTATCGGTCAGAGGTTGAGAG
ATTATTATTATGGGGGTCAATGTTAGCCTTAATTGGTATTGGTTTATTCGTAGCTGCTTA
TCTATCGCCTCAAATTGAAATGTGGTTAGAAGATCAGTTGTACCGAGATACTATCATTCT
ATCTAAACAAAGCCCTTACCAAAAAATCGTTTTAACGAAACCAGCCACTAACTCATCGGA
ACACCAGAAAGCCAAAATAGGAGAGCCTCGATACCTTGAGCCAAAGCCACCAAAAATCTC
TGTGAAAAAACGACGAAATGACGTAAGGTTATTTATTGATGGGAACCTTCAATTTAGCTC
GGTCGACGAGTATCGATACCACGAGGCATTAGTCCATCCTGCTATGAGTTTAGCTAGAAA
CCAAAAACGGATTTTAATTTTAGGTGGTGGAGATGGATTAGCTTTGCGAGAAGTATTGAA
GTATCAATCAGTTGAGCACGTGACGTTAATCGATATTGATCCCGAAATCACCGAATTATG
TGCTACACACCCAGAAATCGTTAGTCTTAACCAAGGTTCTTTGTCCGATAAAAGAGTGAA
GATATTGAATCAAGATGCTTATCAATATGTTGAGCAGTTGGCATTCGATCGATCCTATGA
TGTAGCAATTATTGATTTGCCTGATCCAAACTATGCTTCTTTGTCAAAATTATACAGCAT
GACCTTTTATGTTTTGTTAGAGAAAAAATTGACTGACGGTGGGATTCTGGTCAGTCAAAG
CACTTCGCCCTTTTTCTCTCGGTATGCTTTTTGGTGTATTAACAACACAATGCAGAAAGC
AAATCTGCATACCTATGCTTACCATGTAGACGTTCCATCGATGGGAGACTGGGGATTTAA
CTTGTCCGCAAAATACCCGCTAGTCATCGGAGATATCTCTTTAACCGTACCAACCGAATT
TTTAACTCCTACTATTACATTATCTATGTTCCAATTCGGCAAGGATATCAGTCCAGTTAA
CACAAAACCCAACACCCTGACTCGACCAATTTTACAGTACTATTATCACGACCAAAAGTG
GCGACACTATTGATTTCGCCATTATCCCGAAATAAGAATGTGTCTTCAAAAAACGAGCAA
AGAAAGATTATGATTAGGTTTATAATATTTAGAACACTTGATTGATCAGAAATGGGTATT
CTTATGCAACATTCAAGAAAAGAATGAAGGCTCAAAAAGCAACACGTAAAGTGATAGCCT
AGATACAGCCCATTCAGGTCAAAAATCTGAGGATTTTAGTAGATCCTCTATTTCTGCTTC
CAAGTCGGACCATGCTGACTTTAACTCTTCCAGTTTCGGTTTTACCACAGCCCGTTTCTT
TTCTTTGATGTCTTGTTCAATTTGATAGGCAAGACCGGATAAAATACTTGCACCTAACAT
TGTGGAGGAGCCACCTATAGAGTGAGCATGAATTCCAGCTAATTCGTCGTCCTTTTTGAA
CCACGCTGTTTGTAGCTTCTGGATCTCCTGAGGAATATGACTGACATAGGTTTCCAACAT
ATCGACTATGAACGTTGGATTCCCAACACAATATCCCTTGATCAAGCTAAGGTCAATTAA
ATTAGATTTGGTAACTAATGGTCTGACTGATAAATTCTCATTTTCTCCTGAGGTTACTAA
TTGTTTACCCTTATCGTACAGCCATCGGTTGAGAGTTAAAATCAGTTCTTCCTCATGAAA
TGGCTTCGGCAAATAATCGTCCATGCCAGCAGCTAAGCATTCCTGACGAGCATCATCCAA
AATACTAGCTGTCATAGCAATAATTGGCACCCTATTTTTTTTATCTAGTTCCCGGATTTT
CTGGGTAGCTTCTAGGCCGTTCATAACCGGCATACGACAATCCATTAAGATTAAATCATA
ATCGCATTGCTTTACCATTTCAACTGCTACTTCTCCGTTTGAAGCCGTATCAACTGTAAT
CTGCATCAATGATAAATACTCTAGAGCAACTTTCTGATTGGTAAAATTATCTTCGACTAA
AAGTATACTTTTCCCCTCAAATTTTGGAAGTTCAGCTAATTGACTCTGGTGGATCTCATT
AATTTGGCTACATTCGCCTATGATAAAAGGAATTGTAAACCAAAAAATTGATCCCTCGTT
TTGTATACTCTCCAATCCGATTTCACCATTCATCATATCAACCAATTGCTTGCAAATTGT
CAACCCTAAACCTGTGCCACTATTCTGGCGTGTCAGTCCGGTATCGACTTGAAAAAAGCT
ATCAAACAATTGATTCTGATTGTTTTCGGAAATACCAACACCTGTGTCGTGTACTTCAAA
CCTAATCATCCTTACGTCATTGGCGTTTGTACTTAGTGAGCTTTGCTGAATCAGTAATCT
TACACTTCCTTTCCAAGTAAACTTAACTGCATTACCGACTAAATTTAATAAAATTTGTCG
AATACGCATCGGGTCTCCTTTTAAGTAACGTGGTACATTCTGACTTATGTCAATGGTCAA
TTGAATCAACTTCTCTTCTGCTTGTGGTTGAATCAATCGAATAATTTCTTCAGTTAGTCG
ATATAGATCGAAGTTGACTACCTCTAAGTTCAATTTCCCAGCTTCAATTTTAGAAAAATC
CAGAATATCATCAATAATGGTGAGTAAACCATTAGCAGCTCCTTGTATCGTATCAGCATA
ATCTCTTTGGCGAGACGATAAGTCCATTCGTCTTAATAAACGGGTCATACCAGTAATTGT
ATTTATTGGTGTTCGAATTTCGTGACTCATATTAGCTAAAAACTGACTTTTTGCTTGGGT
TGCTACTTCTGCTGATTCTTTAGCTTGGAACAGTTCTTTGGTTCTTTTCTGAACACGCTC
TTCCAACTGGGCGCGGTAAGCTAATAAGGTGTCATTTTGTTGGTCTCGCTCCGCTAACAA
GGATCGAATATCATGATGCATAAGCTGTAATGCATTGAAGAGATCTTTGAACGGACTATT
ATTTGGTAGATCAGGTTGCTCAAAGATATGATCTTCATCCCACGAAATTTGACCCATAGC
AAAAAAGAGATGTGCTAAATGGTGCCGATTAAGTTCGAGTTGACGTGTTAAGTCTTGTAC
TTGATAAACGAGAGTCTGTTTTGTGGCTGAATGAAAATTTAGTCTTATTTGGTCCGAGGA
CTTTTGATCAAATAACTTGGTGGATGAAGTTATCTGGTTAGCTTGTTCTACCCCTAACTC
TTGTTGCCAGTTTGGTTGGTAAGCGCCATCCAATTCTAAAGAGGAGGCTACATTTGGTAT
TTGTTTAGAACACTTACGCAAGTGAGAGAGGGCAGAGGCTTGAGATATATGAAAACTAAC
CTGTAAACCCGGTTGAAAAGAGGCCACTAATCTAGCAAAAACACGCGCCATAAATGGAGC
ATTGACCAATGCTACCGCTCGATAATTTTGATTAAGCCACTCACCGTGTTTCTTCATTCC
AACCTTTCGGGATTTTGAGCTAAGCCCTTTCCAATCTGTCATGTCATAGATAAAATGGCA
ATCTTGATCTGGATAGTATAAATTCATTTGACCTAATAATCGTTCAAACTGTTCTAAATA
GGGGGCATCAGTGTCCTGATTGTGTGCAGCCCCTGAAGAATAGTGGCGAAAAATAAAACC
TTCAATGTGTTCTATACCAAAACAATGGCTTCCATCAGGCATTTCAAAGTGTAATTCACC
GCTTCTTATACCAATACTAGCCAGAAATGAATCTCGGTCAAGCTGTTGTTTCTGAGATGA
TTCATGTGTAAATTTTGTTCGATCAGTAGTACTTCTTTCTGGTGAGCAATCGAATTCAAA
TTGCAATGTGGTGTCTTTAAAGTAGCAAAGAGCTTCTTGCTCACTGTTGTGAAAGCTAAA
CTTTAAGCCAGGACAAGCTATGGTTAGAAGTCGAGTGCTCAATCTTGTCAATAGTGGAGC
ATTGATAATCGCTACAGAACCGTAGTTACGATTTAGCCACTGGCGGTGTCTTCTGAGATC
GAATTTATACGGGGTGGTAAAAGCTCTGTTCCAATTGGTTAAATCCAAGACGAAGTGACA
CTTTTGCTTTGGGTATTGCTGTTCAAGTATCGATAGTAATTTTTCAATAATCAGAGAGTG
AGGGTGGACACTAGCAATATTATGAGTACCTTCGAAACAATGTCTGAAAATTAGGCCATC
AATATGTTCAACCCAACAAGCGAAATTACCATCTTCGCTTTTAAAAAAGACGTCTGAACG
TTTTAAGCCAACACGCTCTAAAAATGGACTTAGCTCTGGGGGACTGCTCATTTTTCGAAA
GTCTGCTTAGTTACGACTGGCTAATTGGTCAATTTCGGATAATTTGAACTGAACACTGAC
GATGAAAGGTGATTCATCTGCTATCCAATGCCCGTACGTCATAGAAACTACTGTGTCGTC
TGGCAGAACTATCACTCCAGGGTAACAGCAGTCGTCCCCTTTATTATTTTTCATCAACCG
TACTCGATACTGTCCTTCACTACCATCAGCAATATTTTGATAATGACCAATCCAAGCTAC
CCAGTCCCCTCTAGTTGGGCTTTGACGAGTCGTATCGCGAAACACCACTACTAAACGCCC
ATCTGACGTGTAACGACAAGTATGCCGATCGCCAGTTAAAGAAGCAGGAAGTTCAACTGG
TGTAGACCAATTTTGACCTTCGTCATCAGAAAATGTAACAAACGAATTAAATTGACGGCT
ATTTTCTCTTAATAGCATTGCTAGCTGATTGCCATTTGGGGATCGAACTAACCCTGGTTC
GCAGAGGTGTGCAGATGAATGGTGTGCAACTACTGTTGGTTGTGACCAAGTTAAAGCGCC
GTCGACTGAAATCGTTTGAAAAACTTCGAAATAAGGATAGGACTTTTTGTTTGTCGGATT
GAGGAACCGTCCATCGTCATGAAAAAAAGCCATGTAATTTCCGTTTTTAAGGCGGATGAC
ATCACTCATTGCCACAATACCACCGTATTTGCCAATCGGTTCTAGTTGACTCCAACTTAA
ACCGTCATCTTCGGATATTGCCATTCGAATCGGATAGAGACCAGAAAACATAATGATTCT
CTCAACGCCCCGATTATCCGTTACACGATGCAAGGTTGGAACCTCCTTAGAGGTTTTCCA
ATTTTCTGGTACTTTCAGCCTATCTGTCCATGTTATTCCGCCATCAAAGCTTTTTTTCAT
CACGATAGCCCCTCCTCCATGGCCTTTGGGGTAAACTCCAATGATAGTTTGCCGGTCCGC
TAGTAAAATGGTAGACACATGGCCTAAATATTGACCGTTCTCGCGGTCCACAATAGTTTG
TCGATGAATCTGGCCAGCTAAGTCTATTGTAGGTAGAGTATAGCTAGCTGTTACCTCGGG
ACGATTGTTAATTTGTGGAGAAATTTCTTTTGGCACTACACCAGAGTCCTTTTTCTCTAT
AGAAAAAGTTCTAAAAGATCAGGGCCCATCATACCGTGATCAATTAATCTAGCCAATAAG
TAGGCCTATGAAGTCCCACCCTGAAAATTTTTGTTACTTTAAGGAGGAGAACAAGATTAA
GTTAGACATGTCATCATATTTTACATGAAGACGGTTGCTCGAAAATTAGATAATTCGCTT
TGATAATGAGACAAAACGTAAATGGTTTTAATATACCATTGGCGTTTTGTCTCATTTTGA
ATAGTATCTCGACCTAATTCAAGGTGCGGATCGTCTCTTTGGTTTGGCCTGTCAGATTAC
TTGAAGTAGCATTATTTCATACCATTCGAACCAGTTTTTAACACGTCAGGCAGTGAAGTG
GGAAAACTCCATCTCCGAACTTAGTAATCCCAAGAAACTATACTTAATCTAAACCTATGG
ATAGGGAGATACGCCTACTAGACTTTTAGGAAATCGAATTAATCAAACAAATGACGATGG
GTTTTAATCAGGTTGTCTTGAGGACGATAACCAAGAATTTCCACAGCTGGCCTAATATCC
ATAAAACCGACTTGATAACCATCCGTATTACCCGAGGTTCCATAGGTAACCAGGTATTTT
ACAGGTCCGTCGTAATCAACAGCTAGAGTAAACAACTGGACACAATCACGGGGCGTCAAT
AGAGTTGAGCAGTGCCGGATGTTCTTTGGCTGACTAGTACCATTAAAACTACCGATTCGA
AGGCTCGTAAACTGTATTTGGTATGCATCAACTAGATAGCGGCCAGCTAACTCCGCCATA
CCCTTCATTGCACCATACCAACCGTCAGGTCGAAATTGATCAGTAGTAGAGACAACAGGT
GGAACTCCAGTCCAACTGCCATCTGATGGTTGTGCTAATTTTTCGTTCCAACCAGTAACG
TGATTGGTACTTGCATAAATTATCTTACTTATTCCTGCTTGTCTAGCAGTCTCAAACAAT
AACATAGAAGCGGTAATATCTGTCATTTGAGCTGGATCTTTTAGAATATCTTGGTAACGA
ATATTGGCTAAGTGAACCAAAACGTCTTGGTTCTGACAAACTATCTTCATCTGGTCAGCC
TGCCGAATATCCGTTTGTATAATTTCCGAGTCGATTTTGTTTAAATCCAACAAGGTTAGG
TCGTACCGACCTTCACTTGCCCAAGCTGAGCGGAGAGTAGAACCAATCCTACCAGCAGCA
CCCGTTATCAAAATTTTTGGCTTTGCAGGCGATGTTGTTTTTTTCAGGCTCATCTTTACT
CTAATGGCCGTAGGAAAAAACGGCATCCTCACAAGTAATGAATTCTATCAAAGCCGGTCT
CTGCTCTTGTTCCATGATTTCGCATGCTTGCTGAATCGAAGGAATGATATTCTCCGGTTT
CTCTACCCTTTGACTGTAAGCACCTAAACCTTCAGCTATTTTAGTGTAATCGCCGGTTAA
AAATTTAGTCCCATAATGCTCAGTTGCAACTGGCATATGCTTTTCGTATCCGCCAAGTGC
TGAATTATTGAGAACAATGGTTAAAATTGGTATTTTTTCGCGAACCGCAGTTTCCAGATC
TAGGCCTGACATACCGAAAGCTGCATCACCCATTACATTAATTGCTAGACGATCAGGTGC
TGCTAGTTTGGCTCCCATCATCAGACCGAGGGAATAACCTAACTGTGTAGATTTTCCCCA
ACCAATATAACCATTCGGGATCAGTGTCTCGTAAAAGGGAACCATTTGGTCTCGTGGATT
GCCAGAATCATGTGTCACAATCGCATTGGTTCGATCAATTGCCTTCTGTAAATCCCAGAC
AACGCGATATGGGTTGATCGGAATTTCATTTGAAGTTAATCTAGGCATCCATTCCGAGAG
CCAATCAGCTTTGACTTCGGCGATCTCTTTTAGTAGGTTAGCATTTTCAGTTCGACCATC
TACACCGATTCTAGACGCAATCTCATCAATCAGTTGATCGGTCACCAATCGGGCATCACC
GAGTAAAGCAACTGTCGCCACACAATCTTTATTAATATCAGTTTCGGAAGCTGTATTGTG
AATAATTGGTACACTGGATGGTACTTGTGGAGCAAAGGTATTCTTGGACATACTAGACCC
AATACCTAATATCAAGTCAGCTTTCGATAGAAAGTGTTTGACCACTCCAGAACCAGTCAG
ACCGCTAGCACCAACCGATAGCGGATGGTTTTCAGGGAACGCACCCTTCCCACCCATGGT
AGTCATCACCGGAATTTGAAGCATTTCAGCCAATCTGATTAAACTAGGCGAAGCCTCAGC
GAATAAAGAACCTTGACCGATAAATAGTATCGGTTTTTTTGCCATTAGTAGCGAATCTAC
GGCATCTCTGATATTAACAGGATCAGCTATAGATTTAATCGGTTTTGGTGGAGTATAGAC
ATAATCAGAAACTGCCTCTTCGCCAACATCGGTTGGTATTTCGATCATAACCGGGGCTAG
GTGGCCCGATCGTAACAAGCTATATGCTCTTCTTAGCATGTTAGGTAAGCGATCAGCGAA
GTTAGCTTGAGCTACCCACTTAGTGACATGAGCGTAGTTTTTGACTGCTGAAAAATGAGT
GGGAATGTCACCTGACCTTCGGCTTACGCCACCCGGCAACATCAGAATCGGAATTGAGTC
AGCGAATGCTTGTGCTACACCCGCAAAAGCATTTTCGCTTCCAGGACCAGACTGAACAAC
AGCTACACCAATCTGATTTCCATTAGAAATACGGCTAAATCCATCAGCCATGTTGACTAA
TGTTCGTTCAGTACGCGTCATAATTGGTCGAATACCGACTTTGGCCGCCGAGTCTATGAG
TTTATTAGCTGGGAAGCAAAAAAGATAATCTACTTTTTCCTCCTTGAGAATATGCGCAAC
AACATCGACACCTTTCATGACTACCCTCTACTCAACCAGATACATCTGGATCAATTTTCA
CCTAACTATTAGTTTCTTCATTGTATCACAGTCGGTAATATTGACAAACGGATTTTGTGA
TTCATTGGTTAGTGTTGGGAACTTGACACCACTGGCTGCCAGTGTTATGATGCCAGTGGA
AGGGGGCTAACGGATATGAAAAATCAAAATATTAGCAAGCGATCAGAGAAGAAGCGATCG
TTGCTTGCACTAGATATTGGAGACGTCCGTATAGGCACCGCAATCAGCCAAAATCAGATT
ATAGCAACCCCATTGTGTACGATCCAACGTCGAACAACTCCAGCTGATATATCAGCTATT
GTGGAACTAATCGACGAATATGAGCCAATCCAAATTGTGGTGGGTTTACCTTTAACATGG
GATGATCAAATAAGCATTCAAGCCCAAAAAATCAAGGATTTTTCAAGTCTACTGGCCACG
GAAGCACAGGCCGAAATCGTGTTTTGGGACGAGCGTCGTACAACAATTCAAGCTCAAGGA
ATAATGATAACTAATAAAACCAGGCGTAAAAGAAAGAAGCAGAAAGTCGATCAAATAGCC
GCCTCACTAATTTTGGAAGACTACCTACAACACTTACAAATGAATGGAGCGAACTAAGTT
TAACCAGTTGATTAAAGATTGGTTCGGCTCTGACCAATTGAATTGGCGCAGAATTGTGAG
CCATAATTGGAAGGTTGCAGGCACATTATTTTGTCTGATGCTGCTGGGCATTACTGCTTT
TTATCTTTACAATATTCTTCCCGTTCAGAAAGAATATCAAACTGTACTTGTCGAGATACC
AAAAGGTTCTACATCTCGGATCATTTGCCAAAAACTGTTAGATTCGGGTGTCATTCGTAG
TTCAATCCTGTTCAAATTCTATGTTCATTGGCGAGGTACTGGCACTCAACTAAAAGCTGG
TAGGTACAAATTCGATCGATCGATGAAGTTAGGAGAGATTATCGATCAGCTGGAAAAAGG
GCAGGTAGTATTGCGCCAGTTAGTAATACCAGAAGGCTTGACAGTTAAGCAGATTGCTCA
GTTATGGGAAAGGTCAGAGTTCGGTTCTGCTGATGATTTTTTGCAAGAAGCCAACCGTAT
TCACTCGCGACAAACCTACGACTTATCCGGAGACTCATTAGAAGGTTATCTGTTTCCCGA
AACCTATTGGCTAGCCGATGGAAGTTCAGCAGCCACGATAATCGAAACCATGCTAGAATT
TTTTCTTGAACGATGGTCTCCAGAAATGACAAAAAAGGCAGAAAGATTGGGAATGTCCCT
AGTAGAAATCATAACATTGGCCTCAATTATCGAAAAAGAAGCTCAGGTTGATAACGAGCG
GGAGATTATTTCTAGTGTTTATCATAACCGATTAAGGAAGGGTTGGAAATTAGACGCTGA
CCCGACCGTCCTATACGGTTTGGGCAACCCATCTCGCTCACTAACTCGGTTGGATCTTAG
TACTGACACTCCATACAATACCTATCTTAGAAGAGGCTTGCCTTTGGGGCCGATCTGTAA
TCCAGGCCACGCATCGATCATGGCTGCACTACAGCCAGCACAGACGGACTTTTTTTATTT
TGTCGCAGCAGGTGACGGTAGTCATAATTTTTCTCAGACTTTAGCTCAACACCAACGAAT
GGTACGTCGCTACCGAAGAATGATCCGATAACTAGCGTTGGTGAGAATACCTTGGCACAG
CAAAATCGACGATTGGACAAACTCAATCAAAATGGAGCATAGTTTGCAACAGACAATTAA
AGACGAAATAACCATTAGTGGTAACGGCCTCATGCGAGGTTTGGCCGTCAATCTCAAAAT
ATGTCCAGCACCAGTCAACCACGGAATAGTCTTTCAAAGACTCGACTTAGACAATCAGTC
GGTTGTCGTTTGCGCTGAAAACGCGGTGGATGACCTTCCACGTTGCACGAGTATTGGTGA
TGAATCCGTTACTATTAATAGTGTAGAGCATATCTTATCAGCTCTAGCTGGTATGAATAT
TGATAATGCTCTATTGCAACTTGATGCTCCAGAGCCCCCCGCACTGGATGGTAGTGCTTC
GGCGTATGCGATTCAGATTGACCAAGTCGGAGTACTGCAACAAAATATACCTCGATCGGT
TGTCACGATTAATTCTCCGCTTGCTATTGACCAAGGGGACAAGCAGTTGATGTTACTACC
TGCTGATAACTTCCGTGTCACATTTGTCTACGATCACCCAAAGATCCAGACCCAAATTGC
GACATTTGATATCACACCAGAACTTTATTTGGAACAACTGGCACCAGCTAGAAGTTTTTG
CTTGTCTAGCGAAATCGAGGCGTTATTACAGTTGGGTATTGGCCAAGGGGCAAACGAGAG
TAATGTAGTTGTAGTAAAAGAAGATGGGGTACCAAAGTGTGAGTTACGTTTTTCTGATGA
GTTTGTCCGGCATAAGATTTTGGATTTGATCGGCGATTTATCGGTGATCGGCCAACCATT
ACAAGCTCATGTTATCGCAGTTAAATCAGGCCATCAGTTACATGCTGAGTTGGTCAAATT
ATTAGATGATCAAGGCTTGATTAATAAAGAGAAACCTGTGGAAGCGAAGGAGATTTATCA
ACAACTACCACACCGATTCCCAATGTGTATGGTAGATAGAGTTCTAAGCTTCCAAACAGG
TAAATCGGCTATTGGTATTAAGAATCTCTCTTATAATGAACAGTTTTTTCAAGGACATTT
CCCACAAGAACCAGTTATGCCTGGAGTGCTACAGATGGAGGCCTTAGCTCAACTGGGTGC
TTGGCTAGTCTTGCAAGAGACAAGCACCGAAAACCAGATTGGTTTTTTTGCCTCCATTGA
CGAGGCAAAATTTCGCCGCCCGGTTCTTCCTGGTGATCAGTTGAAACTAGAAGTAGAAGT
TGTTCGTAAACGCCGGAACTTTGTGAAATTCGCAGGTAAAGCCTACGTAGGGGACTCTCT
CGCTAGTGAAGGTATCTTGTCAATTATGATTGGCTCACCACCCGAATAAAAAATTAAGTG
AATATCACCTGAAGAAAAAAGACTTAACTTACGACTAAGGGTAGGTAATGACAAAAATTC
ACCCGACCGCCATTGTTTCTCCAAAAGCTGAGCTCGATAGTTGTGTTGAGGTTGGACCAT
TTTCTATTATAGAATCGGATGTACAAGTTGGTCGCCAGACGATCATTGGGCCACACGTTC
AGGTCTGTCAATATACCCATATTGGTGAAGAGTGTCAGATTTTTTTTGGTTGTACGCTGG
GTAATCCCTCTAAAGACCTGAAATCTCAAAATGAGCGTAGTTATACCTTGATCGGTAATC
GTAATACACTGCGTGAGTACGTATCGGTTTCACGCGCTACTAGTGAAAATTCGGCTACAG
TTATTGGGGACGATAATTTGCTGATGAACTGGGTCAACATTGCCCATGATTCATCGGTTG
GAAATCGAACTATCATGGCTAATTTTGCTACTTTAGGAGGACATGTTGTAGTAGAGGATC
AGGTTCGGTTGGGGGCACACGTGGCTATTCATCCTTTTGTACGAATTGGCAAATGTGCTA
TGGCTGGTGCTTGCTCCAAATTCGTTAAAGACATACCTCCATTTACTGTCGCGGATGGAC
ATCCAGCTCGTATACGAGGATTGAATTTGATAGGCCGTCAGACGGCTAGTAATCATCCGA
TGGCGGAAATATCTCCCGATACTATTAGCTTACTGAAAAAAGTTTTTCCTCTGTTGTTCC
GATCTCAAAATTCGCTATCACAGGCCATAGACAAAGTTAAAGAAGACTGTCCCCCCAATG
ATGAAGTTAACTACCTGCTAAATTTCCTTCAGTCATCTGATAGGGGTATTGCGCTTTAAT
TTTGTCAGAACCGTGAAAAAATTGTGTACGAAATCGGGTTGATTCTGGACAGTTAGCTAC
CATGGCCACTCAATGCCACCAAACAACGAATAGTCCTTTCGGTATTGTTGCTGGGGATGG
TGAACTCCCTTTTTTATTGGCTGAGTCAGTACTCAAACATTTTCCTAAACGACCCATCGT
GTTCATCCCAATCACTAAATCTTCAGCTCGCTTAGCCCAACAGAGGTTACCTACAACAAT
CTCCATTTTTCCTCTTGGGGTAGGTCAGGTCGAAAAAGTCACAAAAACATTTCAAAAGCA
AAATGTAAAAGAAATTTCAATTATCGGGAAAGTAGAAAAAAATAGATTATTGAAACCACT
GCACTTTGATACGACAGCTTTGAAAATTCTTGCTCGTAGCCGGCACGGTGGAGATCAATC
AATTTTAGCTAGTGTTCTCAATCATTTTGAAGCAGAAGATATTCGAGTATTACCTCAAAT
ACAATATCTAGGTGATTTCTTTCCAACAGCTGGTGTTTTGACAAAAAAACAACCTACGCA
ATTAGAATGGTTAGACATCAACTATGGTTTGTCCCTTGCTCGATCAGTAGCTGATTTAGA
TATTGGTCAAACAGTAGTAGTAAAAAATAGGATGGTATTAGCCGTTGAAGCAATCGAAGG
AACAGACTCTGCTATTCGTCGGGCTGGTGATTTAGCAGGTAAGGGATTCACAGTAATCAA
AACTGCGGCCACAAACCACGATTTTCGGATAGATACTCCAACTGTTGGACGACAAACATT
GGAAATCATGAAAACATCAGGAGCAAAGGTTTTGGCTATTGAAGCCAAACGCGTTTTACT
AATTCGACCATCAGAACTGGTTGAATTAGCTGACGAATATCGTATCCGAATTATTGTAGC
CGAACAGGCATCAAAAAAAGTCAATGACAGAAAAAACTAGCTGTCTTCAGCTGTTGAATT
TGTACTATTATGCAACAATTTATTTTGCTATCAGCTTTTTACCCCCTAGAGTAATTGCTG
AAACTAATTTCCCTCAACTTCCCTCTGATCCCGTACAAATTTTGAATATGCCAAGCGGTA
CACCAATAACGGATTTAGCATTTTCACACGACTGCGCTTATTTGTTAATTGCAACGGGAT
ACCAAATTAGTCTTTGGGAAGAAGCCAATGTTAACCAAAATGATATAGATAATCCTCTAC
CACCTGACTCCATAAATAATTCGAAATGGTCAATTAGTTGGTCAACTCAAGATAATAGTG
AAGATTTAATAACTGCCGTCGTAGCAAGCCCTGATTCTGCAGCTGTAGCGTATGGTACTT
ACAATGGCCAAGTTCAAATTTTAGACCAACAGAGCGGGATTATAGAACGTACTTTAGTTG
CTTTTGAGCCATCGACGGACGAAAAAGAAACAGATTCTGAAGATGGTGAAGATGATTTTT
CTACAACTTCACCTAGGGGAGAATGGGTAACTGCTCTCGCCTTCTGTCCTGATCAACCTA
TCCTACTAGCTATTGCTACCCTAAATGGAAATATCTTTCTTTGGAATATTATTACGGGAA
AATTGGTTTATGCTTTACGAGGGCATACCGATAATGTCACCGCACTAGATTTTTCTCAAA
ATGGAGAACAGTTGGTATCTGGCTCTTGGGATGGTACCGTCCGATTCTGGGACTTAACTA
ATGGACAATTAGAGAAAACGTTATTGGCGAGCCAAGAGAAGATTGGTTCAATATCATTAG
CAGGTAACCTCTTAATCGCTTCTGGAGTCGGACAATCCATATCGAGTTGGGATTTATCAA
AAGTATCACCAACTAATAACCAATTCTCTAGCCGAGGTGGGAATCTATCTTTTGGCCCCA
ACGAAGCTTTTTTCTTGTGTCAGACTTCAGACAAGATTTACGTCTGGTCGATGGAAGGTA
AAATATTCCGACGGTTTGGAGCCACACGAAGACTGGGCTTATCCGACCTATACTGTTCAT
TCTCTCTCAGATTTAGCCAGCAAGATGATTTGTTTTATGTGGCGACTGGAACGACCAATG
GACAGGTCCTCATCTGGGATATGCGACAGGTAGTTGAACCTGCCGCATTCGAATAGGAGG
ATTGCCAAAGGACAAACTAAGAAGTACCAAGAGCGTCGGTAATTTGAGTTGGGCTGGGGA
ACTCCTTAGTAGAAAGTTTCGAGTATAGAAGTTCACCATCACGTGAAACCTCAAAACATC
CACCACCCCCAGGAACCAATGTAAGAGAAGCTATTTGTGTTTTATAATGGCCGAGTAATT
TGTCCGCCAAACTGACGGCACGTGGCAAATAATTTCAAGCTGTACAGTATTCGATCCTTA
GATCCATTCGTCTACCCTCATATCGAATTAATTATTAGTGTAACTCTAAACTCATTCAAC
CGAATCAGATTCTACCTAAGTTTCGTTAGTTGAGCAAGAGTTTTTTCTAAAAGAATACGT
CTTTACACCGAATCCCTTTCTGATGTATTTTTTCCAGTAACTATCTGGTTTTTCACATCG
GTATGCTAATACTAACTTATTCTTATCGTGTCTGCAATGGTGTCTTCAACTTCATTCAAA
ATCATTTCTTCTGTACTTTCCACATATTTTCTACATGTGCAATTTCAAAAACACTATGTA
ATCAACGTAATAACTCAATTTTATATTGGACTTATACTGCGTTTTGAAAGTATTTCTCGG
TTAAGTAATAATTTGGATATCGAAGGTTAAAACAAGATGGTTTTACCCTGATTTCAGTAA
CTGATGGAGGGTTCGAGGATAACCAAACATCTAAACGGAACCGACGAATCCTCTCTGCTA
TCTCCGAATAGCAGAAACAAGAAATTGTTTTTAACTTATCGGTCAGTAGGGAGACAAAGA
AGAAACAAAATCAACAACGCAACTATGTTACCCTGAAAGGTGAGGGGAAATGCGAATGTC
GGAAATCCAACAAGGAATTGCAACCGGAATTGGTGAGATTGGTCAAGAGGCTACGAAAAC
AGAACTGGAAAACCAAAAGACGGATGAGTCTACGTCAGATCTCCAAACATTTATCAAAAC
TGGGTTATCTCAACGAACGTGATAACCCAGTGCACAATCGATCAGTGATATGATGAAACA
ATAAGGAGTTAGAAATGAAACTTAGAGACAAGATTTTATATATGTCATTTGGTGCTGCGT
TAGTAGTTCTAGGGATAGTTTTAAACTCTTTGGTTGCTGATGCTATTGCAAAAGTGGGTT
TGGAGGATGCTAACAATGTTTGGTGATGACCTAAGTCAACAAGTTGTATATTTAGGTAGT
AATCAGGGAGAAAACAATGAAATGCTGCTTGTTCTCGACTCAAAACCCAAAACTGATAAA
AGAAAATTAAGAATGTATATAAACGAAAATGGTGGAGGTGTTGATTGTATTAACAAAACA
GGAGAAAATGCTATTAGCCTAACGGTGAGTTTCGACGATAGTGGTGTAATAGAAAGAATC
CCAAATAATGAAGACACTTCGAACCCAGCAATTCCTCCTACGGATTTAATCAAAGAAAAT
TAGGGTTTCAATAAACAAAAACGGCAGTTCGTCTAAGGATCTGGTCAAATATTAACTTCG
GACTTTTTTATTAATTACGGGACAGAAGTTGTAGTTGGAATGATTTTCACTGTTGGGGAA
CTGTTTTCTATAGAGTTATTTATTTCGGTTACTTTCATAAAAAGACGAAAAAATGGAAAG
TAGGAAATAATATGAACAAAGACATAGTCGGTAAAAAGGAGTAAGGTGCTAGAAATGAAA
ATTAGAGATTTAGTTTTTCTGATTATCGGTGGATTACTGGTTATTTCTGGAATGGTGTTG
AACTCAGTTTTCGTCTCTCATGCTGACGCACAAGTAAATGGGGGTACTAATACATATTTT
AAAAATGTATTTTGTGAAAATCTCGCAATCCAAGATAAAAATGGTAGATTCAGAGGGATA
TTTGGATTGAATAGTGGTGGTGATGCAATACTGCAAATCTTTGGTGATAACACAGAAAAC
ACAGTTGCATACTTGGGTGAGAATGCAGAAGGAAATAATGAAATAATGTTTCAACTCAAC
TCAAAAAATGATGTAAGACAAGTGTCTCTAATGATAGGTACGGATGGTGGAAGATTCGAT
AGTATCAACAAGTTAGGTGAGAGAGTTGCAACTATTGGAGTTGATAAAAAAGGTGATGGT
CTTGTTGATTTGAGAGACCACCACGGATATAGGAAATAAGATATGACAAGTAAAAAAACA
ATAAGGAGTTAAAAATGAAAATTAGGGATTTGTTCTTTTTAGTTATTGGTGGATTATTGG
TTGTTTTTGGAATGGTATTGAACTCGGTTTTGGTTACTGATGCTAATGCAGATAAGGGGT
CAATAGATACGAAGTTTGGAAAGATAACCTGTCAAGAAATCATAATCGAAGATGAAAATG
GAAAAAAGAGAGGTGAAATACATATTGATAACAATAAAGGTTGCAAAATCTCTTTTTATA
ATGAAACAGGGATAAAGACTGCTATGTTGGGTGAAAAAACTTATTGTGATGGAGTTTCAA
TCATTGACGGCAAGGAAGGTGAATGCCGATGTTGTTTCTGATAACGTACCACAATATAAG
GAAACAATGTGAACCAAGATATAGTCGGTAAAAAAGTAGTAGTATTGGTTCGAGGTAATC
CTGACGATCACAACCCTGATCCTATCCAACATTTCATTAACCAGAACCAAATCGAGGTTC
TAGGTGAATGGTTCTATGATTGGAGACCGGGGGATGGGGACTGGGCATTTCGCAGATATG
AGGACCTATTGGCATTCACTAAAGGTGTCGAACGGGAAGTTAACTGCATCATTGTCGAAC
CTAACTTCTTTTTCAGTATCGGTCAGACCAGTCGGTTTGAACAGAGACTGATAATGCAAA
TGATGGAGAAACTGAATATGCCATTGGTTTCGATTACTGGAACTTTTGACAGTCTGAGTT
ACCAGCACTCTACCCCTGATGACGACCAATTATTTGAGGTGGTAGTTGGTTATGAGAAAC
TCAGGAGCCAGTTATCCAAATTACGGAGAAAAACCCAAAACCAGAAACAAGGAATTGTGG
GTCTGAAGGGTAGAGGCAAAGTGGGTGGTCGTAAATCGGTACTGGAAACCAAACCCGAAC
TGATAAAACATGTTAAAGAACTGAAATCTGGAGACTATACCAACCAAGAGATCTCTAACA
TTTTGTTTAAGATGGGTTATACCAACTCCAAAGGGAAAGCATACCATCGTACACAGATCA
CTGATTTCTTTCGACAGAGTAAGAAGTTAGAGTAATTAGTAGGAATTAATTAATTGCTGG
AATTCTGGTGTTTGTCGAATGTTTTCCAAATCAGGGTCTGTTTTAGAAAACTCAATAAAA
CTTTTATCTAAATCAAACGTTTTCTTCAAATATTCTATTGCTAGTTTGGATTCAGTTTTA
AGGGAATATACACAGACGAGACTGTAATGTACATATCCTTCTTTAGGGTTAACCTTAACT
ACTTGTTGGAATTCAGAAAGTGCCTCATCTAATTTATCCTGTGTTAGGTAAATACCTCCC
TGACAATAATTTCCCCATGCAGGAGCAACATCAGGATCAACCTCAATTTGTATTGCTTTT
CGTAATTTTGCCAATGCTTCATCTAATTTACCCTGCTTTCTATAAATGTCTGCTAGAATG
CTATGTGCATATGCATTCGAAAAATTTTCAAGTGTTTGGTCAGGGGGAAGATCAATTACC
AGTTGGCACTTGGCAACTGCTAATTCATCTTTACCTTGCCTTCTATAAATATCCCCCAGA
CCAAGATGTGCCATTATAAAGTTGGGATCAATCCTAATTGACTGTTGTAAAGTACTCGTT
GCATCATCAAGTTCTCCTTGTAGCTTATAACATGCTCCTAAAAGGAAAAGTCCTAATAGG
TTATTAGGATCTATCTCAACTCCCTTTTGAAAGAAAACAATGGCATCGTCTAACTTGCCT
TTCAATCTATAAGTTTCTCCCAAATTGTAATATACCAGTGCATAATTAGGATTTATCTGT
ATCACCCGTTGGTACTCATCAATTGCTTGTTCATATTCTCCCTGCGAATAATGCTCATTC
CCTCGACGTAAATGCCTCTCTGCTTTCGTTTCACTATCCGCAGACAGCAAATACCCCAGA
CTAATAAAAATAACCCACAAGACAATTTTAAGAACTTTCATGATTTAACCTGCTGTTGTT
AGTAAATCCTTTAGTAGTGGAATTAAAACCTGATATTGTAAGATACCATCATTCCTTGAC
TTGGAACATATTGGAGTGATGTTGAAGTATTACTTTGTTCATACTGCTGAAGTCGTTTTT
CATCTATCTTTTTGGCAGATACATTAGCATCACATATAGAATAACCTACAACCCTTTATT
TATTTGAGTTCATAATAGCAAGAACCACTATGACAACGAGACCAACTCCGGCAACAAAAG
TTTTCTCGAATTTTTTCATTCTTTGCATTCTGATTTCCTTTATCTTATTCTTTTCTCTGT
GGTTTATGTTTCCTGACTTTGGTCATTTTCTCAACTTCATTCAGCTCGTAAACAAAGATA
CTACCATCAGCAGTCTCAATTTTGATAGTCTTATTAGGTGTCATTTGCACAACCTCCCCT
TTGATGACACTACCATTTTTGAGATGGACTACTTCAACCATCTGTGTTTCTGCGGGCACA
TTGGTAGTACATAACGATAGAACCAAAACACTTAAGACTAGAATTCCTATTTGTTTCATT
TATTCCTCCAGAATTAGAACCAACTAAAACCTATAATTGTAAGATGCCATCATTCCTTCA
CGTGGAAGGTAGTTAAGGTTGAGTGAAATCGGTGCATCTTGGGATTGGTGTTTTTTCTGT
TTTAATGTCTCGATTTTCTGATTAGATGACTGATTGATCTTTTTGGCAGACAGGTTGGCA
TCTATGATTGACCAGATGTAACTACCAATGACTACACCTGCTCCTACTGCTGCTGTCATA
TTATCGAAGAAAGAATCTCCCGGTTTAGGAGTATTCGCACTTAGATCTACCAATACTGCA
GTAAAACTAATCGCACTAAGAGAAAGAAACCCCAACCCTTTTGAGTACTGACCGTTATAG
AATTGTCCCCAACCTGTTAAAATAGGAAGACCTACGGTGAGCAGTCCACTCGGAAATATC
GGGAATAATGCTGCACGTACAGTTGCTGTGGTTCTATTCCTAAACTTTACTTCGATTATA
CTCATCTTTTCGATTTGCTTTAATGGATAGATCATTTGGTATTTTCTATGGATCAATCTT
CTTAGAAATTCCTCTCCATTGCGTTTTTTCAAGAAAAAAAACCTTCGGTAGGAGTTATCT
ATCACATCAGTTTGTAGTATGACAGTTTGGTTGGGAATAAATTCAGTGATCTTACCTACC
ACCACACTTCCATCAGTTAAATGAATTACATCAAGCATTTGTATTTTTGCGGTTACATTG
GCAGTAAACACTGATAGAACCAAGACATTTATAATTACTGTTTTCTGCATTATTAACCCT
CTAACTATAAATTTGCAATCACACAAAAAGATTAGATTAAAGCATTAGACGTGCCATCGG
CCTCATTCTGCAATTCTGCGGTAGGTACTGAAAAACTAAACAAGGAATACTGTGATATTA
ATCTTGCAGGTGCTACTGGGATGCAGCATTTGCGGTTTTACTATTTAGGAATGAGAAAGG
AGAATGTGGTTAGGGCACCAACCTAGACCAGTATTAATCGGTTAGTAATTGTCTGACTTT
TTGTTTTAATTCATTTGTTTCAAATGGTTTGCTCAAGTATTCGTTCATCCCAACCGATTC
ACACTTTGACCAGACATCACCAATCACACTTGCCGATAACCCTAGTATCGGAGTGCACTG
ATGATTCGATTCTCTCCCACCTTTGCTGAATTTGAAATAGTAATCCCTGCTATATGTCCC
TTTCCAACCTCTTACACGTTCATAATACTTATCAACCAACAATCCTTCAAAAGAAGAATT
AAATTCACGTAACCGATCCCAAATAATTGTTGATAACACGAAGGCAATAATAATAATGTC
CCGTGGTGACTGAACCGCAATCATCGAATATACGAAAAAAACACACAATATGAGTGCAAT
GATAAACCTAATCGGATAATGTTTTGCCCACTCTCTCAGAAAATTTTCCAACTCTTTCAG
AAAATTAGTCATTTACCTTTTTATTTCCTCTGTATGAGAGATACTTAAAGATGAAAAAGG
ATAGAAGTAACCTTTACATAGGTCACTAGGTGTTGTCAGTCGAGTCAGAGGCAGGAATCA
CTTGTAATCCGAAGGTTTTAGGTTCTTTTTTAACGTAATCTCCTATTTCTGCTACCTCAT
ACTGTTTTAACTCGACTTGCTATCCATCAATAATCCAATCAAAAATTGGATAATCCAGAT
TATAATAGAGGTTATAGACTTCAACCACCAAGAAGCAGAAGTCCAGTTCTTTCTAACGTC
TGATAACACGAATTCAAAGAATGGAACGAATTTAAATTCAGGTTCTCCCTTTTTAAAAAC
TGAATATAAATTATATTTTTTAACTAATTCACGGTCTTCTTCATTTAGATAATCAAACCA
GTTTTTTAGGGTTAATTTAGGTACTGGTACTATATGTGACTCAGTACGGTCTATTATTTC
TTCGAGAGGGTCAAACCAGTTTTTTGGAGTTGATGTAGGTGCTATTAATCCAGGTGTTGA
ACGTCTACGGTCTATTATTCCTTTAGGTTCTAGACTGTCCTTTATTCGTTCCAGGTTCAA
TTGGTTTGAATTTGCCCAGAGTTGACCACAATTCTTACAACTTTCTCCTTCCTCGACTGA
TTGGTTTTTGATTAATGAAAAAACAGTTTGATTAGTACATTCCAAATCAACTGACTCAAA
AGTTTGGTTTCTGCAAGGAATTAGTAACCGTGTTTGGAATTCCACAATACGTTGTTGCGA
AGGAAGAAAGTCGGTTCTCCATTCCAATGTTCCACAAGTAGGACACTCTGATGAATTAGT
TGAAGGATTTGTAAATCCGCAGAGTCTACAAAAAACTCGATCTACTTTTTGTTCTTCCAT
TTTTTATTTGATTACTTTTATGTGTTTGCAATAAGAAACTAGTTTCTAACTTTTGGAATT
TACTGCCATATGATTAGTTTGAAGGTAAATATGGTACTACGGAATAAAATCTCAGACCTC
AAGATAAAAGATGCTTAAAGATGAAAAAGGATAGAAGTAATAACCGGTATACACCGGTAT
ACAGGTCAGTGCATCTTAGTTTTAAGTCGGGTTCTCAGTCTCTGACCGGACTGCGATAAT
CGTTATACAACTGGTCTGAGAGGAAGTATTTGTCCTTGGTTTTTGCTTTTCTCTTACCAA
TCCAGCAACCCAGCATTAGTTTTCAACCAATCCCTTCGGTCTTGATANTCNGNNANCATC
GANCTGACTTGTTGCCAATATTCTTTTGANTGGTTGAGATGGATCAGNTGACANAANTCG
TGTATCACCACNTAATCNANNATCCGATGCGGNGTCATAATAATCTTCCAGTTATAACTN
ATCTGACCTCTGCTATTACAACTGCCCCACCGACTTTTGTATTCCTTNACCTTGATCTGG
GTGGGTTGNAGNCCCATTTTGTCCGCATATTTGATGGTCTTAGTTTCCAGTTTATCGATG
GCACGATGCAGATACCAATCTCTAAGTTGGTGTCGGATCAGTTGATAATCCGATTTCTGT
TCTACTGGTACTGTTACTTGCAAATATCCATGTTTCAGTTTGACGGGTTGCAACTGACCA
GTTAGCACCTTTAATCGGTAGTTGCGTCCCAAATAGGTAAAGGATTCACCTGAGACAAAT
TGTTTGGGTTTGCTAACTGGAATGGATTGTTGCAGTACCAATTTCTGTCGGATCCAATTA
GATTTTTTAGCAATCAGGTCATCGATTGCTTGTTGGGATAAGGTTTGAGGTACCACCACC
TGTACCACTCCCTGCTGGACTTGGATGGCAGCAGTTTTGCGACGGTTGGTCCGTCGGACT
TGGACTTCAAACTTCAACTGAATTTGACCTTTGCCAGTTCAATAAATTCGGTGGTGACAG
TTGTTTAAATGTATTCGACACCAAAGTTTTCAGGTTGAAATGTATTCCAAGAAACATGAA
AACTTTATATTTTATTCTTCTTCCAGTTGTAGCAGTTCCGACTGTTGATATAACTTAGAA
ATTTGACCTGTATGGAATGGGTTTCCTTTTTTATTTTTATATCCCATATTGAATAAGATG
TCTGAAATCTGCCGAATTTTATATCCTGAGTCTCTTAATTTTTGGATTTTCCTAACCAAT
TCAGGATCAGTTTCAANATAAGATTTCCTGCCACTTACTTTTCCCTGATCTTCAAAGTTC
GGAATACTTTCTTTCTCCTTATTCTGTTTGGTTCTTATCCTAGATAAGGTCAATCGTAAT
TTCTCGTATCTCTTAACTGTATCAAAAAGCTCTTTTGAGTCTTTTGTTTCGTTGTATTCT
TTAGATATAAACTGACCATCAACACAGACTAAATCCATTCCAGTTTTTCTTATGACCTCT
TGAACTAGTTTCTGTTGGAATGTATCTATTTGACCAATACTAGAAAAGAAATCCTTTTCA
ACGAGTATAAAACTTACACCTCTCTCGCATCCTTTAAGGAATCCTAGCCTGTCTGTATGT
CTCTCAAATGACCAGTTACTATCATCTGTCCTGTAATCATAGAACCAGTCTCCTACAACC
TCAACCTGATTATCCTTGATATAAGACACCATTTTTGACTTATTGTGGACTTTTGGTTCT
CCACGAATTATAACTATACCTGTTTCCATTTTTTCTCTTAATAATTTGGTGAAATTTTTA
GTATGATACCAAATTCGGATGAATAAGGTCAGAAGAATAAAAATAGTAAGGCAATATCAC
TCTCTGGTGAGTGTCATTTGGTCATCTGATTCTATTCCAAAACTAGTTGGTCTTTTTCCC
ATATAAAACATAGGGATAGAAGTTGTATTTCCAAGTAATGGTTTCATAGANCTACTAATC
CCAACCTGTATTTTATTTCGATCTAAAAAACGAAGTACCAAAGTTTGAATTAGTCTCCGT
TTGTACCTGATTCCATTTCTTTTCCATGAATTATCAAGTCCAGATGAATTGGACTTTAGT
ATTATCAACNCTCCAATTCATACTCTCAAATNCATCGTTAGTTCCTAATGCAGNTAAGNC
TTCTTTNCNCATAGCTGGCAACCATCATCTATTCTTATTGAGAATCATATACCTCACACG
TCCAGTCTCATCTGTTCCATTCCATTCAACGATTAGTCTTGTTTCAACCGAATCACCACA
AGAAAACAGGAAAACAAAAATCAGTAAAATTGAAGGGATAAGACCCATAGGAGTAATTGA
GTGGAATAGATATAACCTGAAATGGTTTAAGAGGTAGTACCCATTTCTTCTCGACTGGTN
ATAAAACGGNCACACAACTNAGANAACTTAANTGAGTCTGGATTATCTTGGATAGTAGTT
ACTGATGGAANTGGTTNAGAATCAACTGTTTNAACTGAATCTGGTTCNCCNGTNAATAAA
ACTNGTTTCTGTTCAAACTGATCTAGTTTTAATTGNATNAATTCCTNCCTGAGTTGTTTN
AANTCTAGNGANTCAACCTTTACAGGNTCATATCCNTGTTCCTCTNAAACCTGANGGNCT
TTGGGANTGATTTCCTTCAAGGNNTGTCGATAATCNTGTTTCAACTTATCTNTGAACTGA
TCTTCCTGTTCCTGATTATTGAGAATACTTTTGAGTCTATCGGTTTCACTAAATCGGTCG
GTACCTAGATAATAGTGTTGGACATGTCGTTTAGATTTTTCTAGTTCAGTTCTTAAAATA
TCCTTGATATGATTGATGATTAGTTTTTTCATCTGAGGGAATTCGTATCAGGGAAAAAAT
CTAAATTCGGTCTATGACTGGGTTTGAACTTAAGTGGAGGAGTTTAATGGAAGAGTATAA
AAACCCCAACACCACAAATACTAAGCTACTAACCAGGATATGGAAGATTATTTAAATTTA
ATAGAAATACAGAGGCTCTACGATCACAAACCGTAAGTAGGGAATGGTAACAAGAGCCAA
AAGGAAGGATTGAGCGTTGCACTAAATACCAAACAACCAATCTCGATCACAAAAATTGAC
TTGGTCCCACATTATCTGGCAAAAATCAGCATAGCATTGGCCAACTCTAACCTGAGTTAC
ATTAGTAAGAAAGAATATTTTTTAAATCAGGATTTCTAGCCTTGCNGGTCGAGNAATATT
CCTTGCCCAGAAAGCTTACCTTCTTGGNTTTTNACTACATTTCCGGCTTTTGAAGCGACT
TCAGCTTTCACTGTCGTATCTTCCTGTACTAATCGAGGGGGTGGTTGAGAACTTGGACTT
TGACCGGAGTCTTTTATATAACTACCTAACCGACTGTAGTAGCCGTTTACAGACGAAGAG
CCTTGTGCTGATTGGAGGCCCATAAATCCCATCCTGAACGGAACAAATAAAGATTATTTT
ACCAGTATTCATCAGTTATGTCAAATGCTGGTAACCAGTACACCAATAGAACAAACAAAT
CAATTAGAAAAATTATTTTAAGCCAAAGTTAGACCTATACAGACATTACAAGCATGGCTG
TAGAATAGTCCAGCGTCATAACAAGTATCAACCTTGGTTAAGATAGGTCGAACGGATTGG
TCCAAGCCTTTTTTCCATCAGGTCTGGTCACCTCAACGCGTACATATTTAGCGCTATTCG
GAATAAGATACTCAGCCTCGGTCAGTAACTTACCATTCATAGCAGTAATGTGCCGACCTC
GACTCCGTTGAGATTTAAAGGTAATAGATTCAGCTGGTTCGCATTTGATCACAATCTTTT
TCCCTTTTTTAGCTGGATCTTCTTCGTTGTCAATCAAGTCTAAATCATAGATTTCCGGCC
CCAGAGTTGAGTAGAAAGCACCGCTCCGTAGCGCATCCATAATTCCTTGAGTTGTCAATG
AAGATGCCTTTACATTGATCCAAGCGTGAAAACAATCATGTTCAACTCCATGAGAATCAT
CTGCTGCAATCCCATAAACCATACCAGCTTTGTCTAATAAGTCGTCCCAAGCTTGCTCAG
AAAATCCTTTACCTATACCCATACAGGTATCATTGTAAACCTCAATGGCGAAATAATCTT
CCAAAGGTAAATAGTCCAACAAATTATGGCCACACCAATAAGGATGGCAAAGTACAGCTT
CTCCACCCTGATTTTTGATATCTTTAATCACATCGTTTGGATGCATCACAGAGCAATTAA
TCGGTTCGTGAATATTGATGGCTACAATGTGGTAAGTGTCTCCTCCATAAGGATTTGACG
GATGAACTTCACTCCCGGAAATGGCTAAAAAGTTATCAGTGCTAAAGCTAGAAACATCGT
TAACTATTCGATGGTCAGTTAACACTAGAAAGTCATAATTACGCTCACGATAAGCACCGA
AGCGTTCCTTCATTGACAATTTGCCGTCTGATTCCGTACTATGACTGTGAGTGTTCCCTC
GATACCATTGACCATCTGATTTGAATGGATTAATTATCATTTCTGGCACCCATATTCGAT
TGTTAAGAAACGCCGATCCTAGCACAACAAACTTGAGGGGTCAATCAATAAATTACTTTT
CTATAATTTATTCGGGATTCATGTTTGTGTTGCTAATTCAGATGTCATAATGGAAATTAT
TTGTGTAACCAATTTGAGTTGACGAAGGTCAGCCAAATTAGTGTATCCTACGTACCAGCA
TGAAGATCTTGATGTTCAATTATGAATTTCCACCAATTGGTGGTGGAGGCGGTTGGGTAA
CGTATTTTTTGGGAAAACATTTTGTATCTGTAGGACATCAAGTGACTATTGTCACTTCTC
AGTTTCAGGATTTGCCAGTCAATGAAATTATTGAAGGTATGAATATCATTCGGGTACCTA
CCTTGCGAAAAAGTCCTGATGTCTGTTCGGTTCACGAGATGATGACCTATGTAGTCAGTT
CGACCTACTACGGTCATTTAATTGCTAATGACTTTCATCCCGACATAGTACAGGTATTCT
TTGGTATTCCATCTGGGATTTGTGCTTATTGGTTACGCAAAGTCCGAAAATTACCCTATG
TGGTATTTTTGGGAGGTCGTGACGTCCCTCGTATAAATCCAGACCCCCCATACTATCGCT
GGCTATATTGGCTGTTGAAACCTGTGATTCGTAGTATTTGGCGATCTGCTGACCAAGTAA
TTGCTTGCAGTTATGGATTGAAACAGCTAGCGATGCAAACCGACAACAAATTACCGATTA
CCGTGCTGCCAGATGGGTTAGAGTTAGATCGGTTTGTATATACAAACCGATCTTTAAATA
ATAGTTGTATTAGGATCTTGACTGTTGGAAGGTTGATTCCTCGGAAAGGTTTTCAACACT
TGATTCGAGCTGTACCGAAAATCATTCAATCAGCTAAATACCCTTTTAAGATTGAAATCG
TCGGCGATGGACCTTACCGAGCAGAGCTAAAAAAATTAGTCCACAAACTCCAGATTGGTG
TTTACATTCAGTTTAGTGGATCTGTTGATTATGGGGAGCTACCAAGAAAATATCATCAAT
CAGATATTTTTACGCTTTGTTCCTCGGCAGAAGGAATGCCATTAGTAGTCTTAGAAGCAA
TGGGAGCAGGTCTGCCAATTGTTGCCAGTCGGGTTCAAGGAATTGAAGATCTTGTAACTT
ATGGTGAAAATGGATACCTGGTTTCAACAGGTAACACAGAAGANATCGCTGAAAAAATTG
TTGCTTTGATTAACAAACCCCATGAAAGATTACATATGGGTAGAGTCAGTTACCAAAAAG
TCCAACCATACGATTGGAAGAATATAGCTGAATCTTATCTAGAAATTTACCAACGCTCTA
TTNGTAGCAAATAGAACAGTGAATACAAAATGATAAAATCAACTGAGATNGATACTGCAC
TGATAAAAGCTGAGGACTTTTTAAAAGATTTAGGTTTTGAAAAACCNAAGTTGAGTGANC
ATCAGCGTATCTTACAAATTGGGTTACTTGATCATGAAATCGGAAAAGCCATTGAACAAA
GAGATCTGATTGTTGAAGAGATCAAATCACTTGGTTACCGATTTGTAACGTTGGATCTTC
TTTGCGTACAAAGAATAAGTCGTGGTGAAGAAAAAGAAAAGCCTGACGAACCAGATGAAC
AGGCTNATTAATCGGGGCTTTTGGATACAGCATCGCTAGTTATNTACTCTAGAGCTTTTG
TNTAGCTACGACGTTCTAGAAAGTGATTCAACTGTGCCGGTGCTGTGGACTGGACTTCTT
TTCTTAAACGTTCGATCTCAGCCAAATTTTGAGCAATATTTTCTTTCATCTTTATGTTAT
AAAACATGGACTCTAATGCTTGTTTGATTTGTTCTGTTTGTACGCTTGTCATTATAGTCT
CCGTAAATGTAATTTAAGTACTATTCTATTGCAAAGGGAAAAACGATGTCTTCAAACCTT
CAGAATCAACAGTTAATAGAGATTTTAACTTCGGTAAAAGATTACCAAGAGGCTTTGGGC
TCATCGAGTCACGAAACCATTAGCACGATGTTAAATGATAGTTTTGGTGCATGGCTGTCC
GCTCACCATCTTGGGAGAGTACAGCTTTTGCCTGGTGATTACTTGTTGTTTAATGTGAAT
GGTCAATTACGTGATCGATTCAAAAATGTGGTCGGCATCAACCTGAATGATCGATTTNTA
GTCATCTCTCTCAGTCAATTTGATAATTTACAGTCGATAGCCACCGCTNTCCAGAAAGCT
ATTACTTACTACCAATTCTTAGGTGACGGTTCATACGTTTGGCTAGTCCCCGACGGCTTC
ATGGCCGAACTAACTGAGCAGGAAACAATTTGGCAATCAAACGGTGAAGGATACTTTTCT
CACGAGTCGATTTGTATTTCCAACACCTCCGATTTTGATACAATTTGTCTACTAGAAATA
TTATATGAAGACCTCGAATTAGAGTCAACTTCTTGCGAGTTTGAAGTTAAATCTTGCCAA
TCAATACATTTNCGCTTAGACCAATTGGTCGANCAAAAAGNTGATCCAATGATTAAGAAA
AACGCACCAACCAGTTATAAAATCACTAGNGGAAAATCCAAAGTCGTAGTACAAGGCTCA
CGCATTTTGACCTCAGGTGAAAAAAGCCAATTCGCTAGTTTCGGAACCGTCATGGGATGG
ACACCATCAACATCTTAGGAATGTTATTAAAGTTTGCATACTATTATAAAAAAATAGTAA
TGACACCCAATACATCTTGTTTTCGACGAGTTTAGATATTTGAATCTAGGAATTCCAATC
TTGGAGAAATAGATGCGTCAAGGTTATTATTTTTGTATGAAANATCAATAATTTCAGCTT
GCATTATATCTCCTTTTATACCNGTTAAAACGGCAGGTATAATCTGGTTGATCTGCCCAG
AATATCCGTTAATCTCTGTACGCAGGTAATTATCTGTAAATCCTGAGCCTTGATAATTAG
CGGTAACGCTTTCCACTAAAATCTTTGTATTTCGCCCAATCATCTTTTTTCGGAAATTAT
CTGCTGTCTTCCGACCTATTTCTATCATTCGTTTGCTTCGCTCAGAAGAGACATGAGAGG
GAATTTGATTCTCAAACTCGGCTGCTGGTGTACCATTTCTAGGTGAATAACGGAATACGT
GCAACTGGCTAAAACCGATTTTATTTACGAACCGAAGTGATTCTTCAAAATCTTGGTTGG
TTTCACCGGGAAACCCAACCATTATATCAGTGGTTAAACCAACTTCAGGAAAAACCGATC
TGATATGATCAACTAGCCGAATAAATTCGTCCGTTGTATAACGACGACGCATACGTTCTA
GAGTTTGATCAGAACCGGCTTGTAGTGGGAGATGAAAATGAGGCATNCACTTTGGTAAGT
TAGCCATCCTGGAAACTAATTCAAATGGAAAATTCATCGGCTCAATTGAACTCAACCGAA
TCCGTTCAATACCATTGATAGAATGAACTCCCTCCAGAATGTCTGCAACAGTCTCTCGGT
TAGATTTGCCAGTCAANTCGCNCATATTTTGTTTNTCAATACCNTAAGAACCAAGGTGTA
CGCCGGTTAGGACAATCTCTTTGGCGCCACTTGACGAAAGCACTTCTGCTTCAGCGACAA
TTTCCGAGATCGGTCGACTAGTCATTCGTCCACGCACATAGGGAATAATGCAGTAGGTAC
AGAAGGCACTACATCCATCCTGAACTTTAATAATACCTCTTGTTCGATCTCCTGTATCTG
CAACACTCAAGCTAAAGTTGGCGTGCTCCCGAATAGCGTCGTGTTGAACTGGCTCAATTT
GTAATAAGCCTGAACTCAGCTGATTGGGCTGAATTTTTTCTAGGTACTGATCTAAATTCG
CTTTCTCTCTATTGCCGAAAACTAGTGAGACACCATCTATTTCTTCTAATGTTTCACGAT
CACTCTCAGCATAACATCCAGTCACTAATACCTTAGCTTGTGGATTTTTCGTGGCAACCC
GCCGAATTATCTGTCGCGCTTTCTGGTCAGCGACGTTGGTTACTGTACAGGTATTTACAA
TGTAAANATCTGCTGATTGAGTTTCGGACACAATCCGGTATCCCTTGTGAATCAGAGTTG
ATCGCATTGCATTAGAATCATACTGATTAACCTTACAACCGAAGGTGAGAATTGCTGCAG
TTGGAACAAAATTAGTATTATTTTGGTTAATTTCAGTCATTCATATCCATCTTTGTGTCT
AAGTTCATAAACTAGCAAAGAAACAGCAACGATAGGTGCTGTTTCAGTTCGAAGAATATT
GTGGCCTAGGGAGGCTGTTAGAATACCATGGGCTTTAGCTCTTTCCACTTCATCAATCGT
GAATCCTCCTTCTGGTCCTACGAATAATGCGACTGACTCAAGAGTTTTCTTCTGATTTAT
GATTGAACGAATGAAGAATTTGGATTCGAGTTCATAAAATAGTATGGCCAAGTCAAAATT
TGAACCTTCTGTTAGACAACTCATACTATTCATAGGCGGATCAATATTTATAAAATGGTA
ACGGCAACTCTGCCTGGCACTCTGGTCACTGATTTTCTGCCATCGACTGACTTTTTTATG
AATTGATCTGCTGTTATATTTTGGTATCGAGCGCTCACAAATCATTGGAACAATCCGGTC
AACACCAACCTCGGTACTTTGTCTAACNATCTGCTGCATTTTATTAAACTTTGGTAATCC
TTGAAATAGTGTGATTTTAGGCTGTACGGGAGACACATACCTANATTCTAGAATTTTACC
TAACAACTGTTGCCCGTCACCTTGAAGTTCAACCTTATAACAATGCCCCTCCCCATCTAG
GAAATTGACTTGGTCTCCGTTNCCTAATCGNAGAACACATTCTATATGATGCCTATCATC
TGCGGAAACATGAAGAAATTCACCTATCNGTCTATTTTTTCCTAATCCATCCAAGTAAAA
ATTACGCACCTCTTAATCCCTGAATGACCTTCTCATAATTATCTGATTGGAAGATTGCGG
AACCCGCGACTAATTCCGTTACACCATTTTTAATCGCACTAGTTGCTGTATCAAGATTTA
TACCACCATCTGCTTGAATTATTACTGACAAATTATCTTTTTGGATCTCGTTGTGTAGCC
ATTTCATTTTATTTAATGTGTCTGGCAAAAAAATCTGNCCACCAAAGCCTGGCTGAACGC
TCATCGGTAAAACAAGGTCTACTAGAGGCAANTAAGGTTTGATTAATCTAACATCTGTTT
TCGGGCAGATCGCCAATCCTACTTCNATNTGNTGAGAGCGAACNTGTTCGATTAATTNCG
ATACNCTTNCCGTTTCNTTTTCGAGATGTAATGTAATTCGATCAGCACCAGAAGAAACAA
TAGCCGANATATATTTTTGAGGATGTGTCAACATCAAATGAACATCAAAAAAAAGCTGAG
TTAACGGCCGTAATGCAGCGATCAAGTTGGGACTTAGACCCAAGTTAGGCACAAAGTGAC
CATCCATTACATCCAAGTGGAGGAGGTCAGCACCTGCAGCTTCGACTTGTTCGACCTCGT
CGGCAAGTCGGCTGAAATCGGCTGCCAACAAAGAGGGCGCAATTTTAGGATAGCCTAACA
CTTCTTACCTCCAATTTATAAATATAAAGGTTTATTCNAATATTTCTTCTCGAACTAATT
CATAATCTTCATATACACGGACCATAGCGGATCCAACTGCTTTGTAGGGTTTTCGGATTA
CTGTTCCCGGCCAATAGTTTGAATTGACAATTCGCTTTTGTCCACGCTGATCATCAATAA
TGATCTGTACGTATTTTTTAGGTAGTCGTTCTTCTGGTAGATCATTATCTTCTNGTTGTT
TACTTATTCCTGANACTACATGCACTACTTCGACAAAATAGCTCGNTTCGGACTCAAATT
TATCTGTACCACTGATTTGTAAATTAACCTTTTGCCCTGTTTGAACNACAGTATCAACTG
ATGGCTGATGATTGATAATNGTNCCAGGACCAAATTTGCTNTCGGGCTGNTAGTCTTCTT
GNCCAATTTNTAGNCCATTNTCTTCAAGTATTACCCTGACTNGATCNAATTGTAATCCTT
CCAAATTAGGCATCAGGAAAGGAAANGATTTCAGTCCAAGGCTNANCAGAATGCTTACAG
AGGACTGNCTTTTTTTGTATGTCCCNGNTTCTGGTGATTGAGCCATGACAACATTAGCCT
TTCGAAAGGTATATGAATGTACTGCCGCCACTTGGCCTCGGCGAAGCCCAGCTTCGTTTA
GCACTTGTTCTGCTTCTCTAGGCGACATTCCGAGAAGGTCTGGGACCGTGATCATTTCTT
CACCACTACTAACTGTTAAACGAATCGTTCGTCCCGTTTTAATCTTGAAGTTAGCCAGAG
GCTTCTGGGCTAAGACGTGTCCGGATAAAACCTTTGAATCGGCTTGGTATATCACAGGAC
GCTCCAATTTTAGTTGGTGAAGACGAATCAAATACTTAGCCTTACTCAAACTTAGACCTT
CGAGCTTTGGCATTTCTAAGTCCGGTGTTCCAACTTTGTCAGGTAATATTCGTAGTAAGA
CAAAAGCTCCAACACCATTGACAAATAAGAAGGAAATCAACATAGTGCTAAAAACGATGT
TTAGCGCATTTCTCATGAATCTATATTTACTCTATTAGTCATTTATGTGAGCATAGTCCC
CGGACTTAATACCATACCCATTGATAAAATCTACAGCAGACATTGGCCCTTTGGTAGCGG
GCTGAATTGTATTCAATTTTAGACTGCCAAGCGATGTACCAACCACTAAACTGAGCCCCT
CGTTCGGATCACGAATAACTTTAATCTGGCCTGAAATAAGCTGCAATCCCAATACGGTAC
AATTGATTATCTTGACTTGAAACCCTGCCAACTGGGTTTTTGCCCCTGGCCACCCGAAGG
TTCCACGCACTAGATTGTAAATTTGCTCTGCGTTATCGTTCCAGTCGATGATCCCTGTTG
ATTTAGTCAGCTTTGGCGCTTGGCTAGATTTACGGTTGTCTTGTGGGTAGTGAAAAGGTT
TTCCTCCCTCAGCCTTGCATTGTTCGATAGCCTTAATTAGCAGGCTAGGAGCTAGATTAG
CCAAACGATCATGTAAATCAATGCTGGTTTCGTCTGCCAAAATTTCTACCGCTTTTTGCG
ATATAATATCGCCGGTATCTTCACCTTCATCTAGCAACATGATCGTCACACCAGTTTCCC
TTTCACCATTGATTAAGGCCCATTGGATTGGCGCTGCACCACGATATTTAGGCAGTAGAG
ACGGATGAATATTAAGGCAGCCACTAGGGGGTAATTCTAAAATGTTTTTGGTTAGTATCT
GGCCGTAAGCCACCACCACTATTACGTCTGGAGCAAGGTCTTTCAAATGCTGAATGACTG
TTTTTTCTCTGACTTTTTCGGGCTGTAGCGTTGGCAGTCGATATTTTTCAGCTGCAATTT
TGACAGGAGAAGGAGTCAATTTACGACCGCGGCCACTAGGACGATCAGGCTGAGTGACAA
CAGTTATAATCTCCCATTCTTTTTGATCTATTAATTTTTCCAAGGTTGGAACCGCAAAAT
CGCTAGTTCCCATAAAAAGGATTTTCATTTATACACCAAATAGGCCTAACAACTAATCCA
CTTTCTCTAAGAGTTCCTGGTCTTCGGGGCGTAGACGATCGGTTATTAAGATTCCATCCA
AATGATCGATTTCATGTTGTAAGACCCGGGCCATCAAACCTTGAGCGGAAAAATGAACTG
CTTGACCATCAATGTTTTGCGCATTAATGGATATTTCAGTAGATCGGCGCACAATAGCTC
GGAAGTCGGGCAGGCTTAGACAACCTTCTTCACCTAGCTCTTCACCTGCAGATTCGGTAA
TTGTGGGGTTAACCAACGCTAATGGTGGAAATTCAGCATCAATTTCTTCTATGTCAATCA
CAATGAGGCGTTGTGAAATTCCAATCTGCGGAGCCGCGAGTCCAATCCCCTTTGACTCAT
ACATAGTCTCAAACATATTTTCAGTTAGAGATGAAAGGCTAAAATCGAAATTGCGAACCT
CGACTGCTTTCCGCCGAAGGATTGGGTCTTTGTTAATGCGAAGTTCAAAAATTGCCATTT
AAATATCCTAAAACCTAATTTTAACTAATGCTAAGATGCCTGCTGGCTGNTGGTTAAGTG
CGTCAANCTCATCCGGCTGANCCGAATGAGTTAGAAGACTCAGTTGATTCNGNTTTGATT
GANCAATTTCTGGAATGAGCAACTCAGATGTATTCTTNCCACGATTATTGTACAAATCCC
ATAACCCGATCAAAATCGACGAAGTAACGGTACAGAGACCAATGACTTGGTAGTCTTTAT
CAGAAATTTGGGGAGCAAACTTATTCTGCTGTATCATTTTGACCCCTCGTACTGCTAAAA
AACTATGTATAGCTGTAAAGGGTATTGAAGTCAGTGAGATGATCTCAAATCGGCGCAACC
GGTTTTCATTGTATGCTAATGGTTCTTCAGGCTTATCATTTTTTGATAATTCTGCTTGCT
TCATTAACTCAAGTTCCCTATCTGACTCAACTAACTTATTTTCTGGTTGATCTCCGTCTT
TTTTTTCAACTGAATCAGTTATAGTTTGTCCAAAGGCAAGATAGGAAAAAAACAAACTCA
AAACAGTCAAAACCAGTAGCTTATTAAGCATGTGATTATTCGACATGTTTTTCTTCATTT
GACACAGATTCTTCTAATGTTGTATTTCTTTCCCAGTAAAAGTAGATAAAGATCATCCCC
ATACCTACACAGACACTAACATCAGCTACATTGAAAGTTGGCCAAGCATAATCAGGTAAT
AAACCAAATTGCAAAAAATCAACAACTTCACCCATTCTTAGTCGGTCTAATAAGTTACCC
AGAGCCCCACCTAGTAGAAACCCAAGCCCAATTCTCATCCACAGGCTGTGGCTATAATAG
AAATAATAATACCCAATTATACCAAGAGCTAAGACCGTGAAAATAATTAAGAAGGTTTGT
TGGCCTTGCAAAATTCCGAATGCTGCCCCTGGATTTCTAATATGAAATAGATTAAAAAAA
CCTTCGATTACTTCTACTTGTGCGTATACATCTAGTTTCTGTACCACTAACCATTTTGTC
AACTGATCTAAGATGAACGACAAAACAGCAACTAATAATAAGGGAAAGGCATTTCTGAGT
TTATTTAGAATTTTCATTTTCGTCTACGTCAAACCAATGAGTAAGAAAAATACTGTTAGC
AATCGAGATAGTGTGGTTATTTGTTGAGACCTTAAAGTTTGAATAAACTTGCTCAGCCCA
AAATGACATTAGCGGAGCTATACGCTGAAGAATCGAAACCACTAATACAAGACCAAATCG
TCTTTGACGAGAATTGGCCAAATGACGAATGTGTGGTAGAACAGACGAAAAATCGTTAGT
CCTGTAAGCTGAGTCGATTACTGTCAATAATAGTCGGTTCTTTTTCTGTGATGTAATCGA
ATTCTGGCAAATAAGAATGGCTGATAGCCATTTACTCACTATATGGTAATCAGTTTGTGC
TTGCTTTAGAGCAAGATCTATTCTATCTTGGGACATCAGCAAAATCAATAAAGCTATTCT
TACTATATCAGGGGGATAAAGGGATTCATACAAGTGGAGTGAGGTACGCTGTAATTTAAT
TGGCACAGCTCCCCGAAGTCGATCATATAATTGGCTTGTTTCCATTTCCTGATGCTGTCA
ACCGATGAAGCCATAAATCAAGAAGCGCACCAAGGCTAGCCTATAATTCGGCCCAAAACA
TTCAATAACATCGCCAATAAAATAGGTGAGATATCAAATGGCATACCGCCCATGTAAGGT
CGAAGTAAACCACGAATTGGCTCCAAAACAGGATCAACGATTCGGCTTGTCCACAAATAT
ATATTTCGGACTGTCATATTTGAAGTACTATGAACCAACCAAGACGAAATGATATATACT
AATATGACAACATCGAATAGCATCAACGCTTGTTGAAGAACAATAGATATCAGGTCTACG
ATCATTTTAAGTAACTAGAAAATTTAAATGTATTAAATATCATTCTATGAATTTTAGCTG
ATTTTCTTCGGACAATTCCGACGATCTTTGCTTGGCAGCCAAAATAGCCGATGCTATGAC
TGAACGCAGTTGCCCTTTTTCTAACTCGAATAGGCCAGCGGCAGTTGTACCAGCAGGTGT
AGTCACTTGCCCTTTGAGTACTGCTGGATGAATTTCAGATTTCGCCAGCATTTGACTCGC
ACCCAAAACTGTTTGAATCGCCAGCTGTTTTGCCACAGGAGCACTCAATCCGGCATGAAC
GCCCGAGTCGATTAGTGCTTCAACAAACAAAAACACAAAAGCAGGCCCACTACCACTTAA
GCCTGTCACTGCATCCATTTGTTTTTCGTCGACGACCGCCGAGGTTCCAACTGAATTGAA
AACTAACTTAACCTTCTCCAAGTGATAATCATTAGCAGACTTTCCCGCGGTTAATGCTGC
AACCCCACAACCAACCGATGCAGGTAGATTGGGCATAACACGAACTACAGGAATATTGAC
TGAAAAGTAAGACTCTATGGTTTCGGTTAAGGTTCCTGCAACGATCGAAACTAGTAACTG
GTCTGGCCGGATTACTGAGGCGATTTCGGATAAGATTTCAGGGAAATTATTTGGTTTGAC
TGCACACAATATAGTGTTGCTGGAAGAAACTAGGGACTTTATAGTACTGAATGATTTGAC
ACCAAGATCTTGTACTAATTCGTCGACTTTTGGCTGGTATGTGTCTGTAATAGAAATTTG
TTCAGAAGTATAAAGCTGGGCACAGACTCCCCTCAAAATAGCTGCACCCATATTACCAAC
ACCTATAAAACCAATTTCGTACTCTCGCTTCGATTGGACTGCATTATTTTTAGTCATAAT
TAGGCACTTATATTAACTTGGACGGTTACCAAAAATGGAGGTTCCGATACGAACTAGGTT
TGCACCTTCTTCGATGGCAACTTCAAAGTCGTTGCTCATGCCCATTGATAAATACTTGGC
TTGAAAATTTGGGTAGTTTTGTTCGCTGACTTGGGCCATCAACGCACGTAATTGGCGAAA
ATAAGGGCGACAAGTTTCAGGATCAGTTGAAAATCTGGCAATAGTCATTAACCCACAAAT
CGCTACCCGATCCAAACTGGCCACTTGGTCAAAGAAAGGTCTAATTTGTTCCGGCATGAT
CCCGAACTTGCTCGGTTCGGCAGATGTATTGACTTGAATTAACACCTTGACTTTTCGGTT
ACTAAGTTTAGCCAGCTCTTGGATGCGATTCATCAGTCGTACTCGATCAACCGAATGGAT
TAAATCGAAAATATCCAACGCGGCCTTGGCTTTATTAGTTTGGAGATGACCTACAAGGTG
CCACCTAACCTTTGAATCTATCAGTTGCTTTTTACTCTTAGCTTCCTGGACCCGATTTTC
CCCCAAGTCAGTTAGACCAGCATCAATAGCAGCTTGAATACAGGAGACAGAGTGATTCTT
ACCAATGGCTACCAACTGGATTTGGTCTAATGTACGACCACCACGTTGTGCGGCCTGATT
GACCCTAAATTTGATGACTTCAATATTGTTTTCAATAATCTGTTGCTGCGTTGCCTGACT
CACTGCCACCCTAATCCCCGAACTGGGCAATGATAGCACATGGTTAGAATTGATTGCAAC
CTTGCCTTGATCTTAGGTATAGTCTGAATTTGCCAATCATATCGATGATTTAATTGGCTT
TGCTGATAGTCTTTTCATATGCTATATTTTGTCTGGTAAAAATACTGGAGGTTGGGCTTA
GACATGGGGAATAGTTTTGGCCAATTTTTTAAGATAACCACTTGGGGGGAATCGCATGGT
GGTGCTGTTGGAGTTGTGGTAGACGGTTGCCCTTCACAGGTCAAATTAGATGTTAATGCC
ATTCAAAATGAGTTAGATCGGAGAAGACCTGGACAAAGTCATATCACTACACCTCGCCAA
GAATCAGACCAAATCGAAATCCTGTCTGGTCTTTTTGAAGGCCAAACTACAGGTACGCCA
ATTTCAATGTTAGTCTGGAACAAAGATGCTCGACCTTCTGCTTATGACCACTTGAAAGAT
GTTTATCGACCATCCCACGCTGACTACACCTACCAGAAAAAATATGGCATCCGAAATTGG
GAAGGTGGAGGTCGTTCCAGCGCAAGGGAGACCGTTGGTCGTGTGGCAGCTGGAGCTATT
GCCAAGCAAATCCTTCAACAAGAGTGTGAAATCGAGATCGTGGGTTACGTTCAGCAAATT
CATCAAATACAGACTTATGTTGATAGCGATCTTGTAACCTTGGAAGAAGTTGAAGCGAAC
CTTGTTCGGTGTCCTGATCCTACTGCTGCTCAAAAGATGGAAACTAGGGTTGATCAAGCC
CGTAGGGATGGTGATTCTCTGGGTGGGATAGTTGGCGCAGTCGCCCGTCAAGTTCCAGTT
GGTCTAGGGGAACCTGTCTTTGATAAACTGAAGGCCGATCTGGCTAAGGCTATGATGTCG
CTGCCTGCAACAATGGGATTTGCTATTGGTTCAGGTTTTGAAAGTGCTGCCATGACAGGG
GTTGAACACAATGATTCTTTCTACAATGACCAAGGGAAAATTCGCACTCGAAGTAATCAC
TCGGGTGGAACACAAGGCGGAATATCAACTGGTGAAAATATTGTTTTGCAGGTTGCTTTC
AAGCCAACCGCTACAATTCGGAAAGAACAAGAAACAGTTGATGTTTTTGGTAACTCAGTC
ACACTCTCAGCGCGCGGACGACATGACCCTTGTGTTTTACCACGTGCTGTCCCAATTGTT
GAGGCCATGATGGCTCTCGTTTTACTCGACCATTATCTTAGACAGAAGGTAAGAGAAGGA
CAATAGCTTCAAAAGGCATATTGTCAGACAACCTGACATCTTTTTGCCTACCTGATCTCA
TCATTCCTTAGTATCCGTTTAAAATAAATTTACTAGTTTTTTTGATGTCCAAACAATACA
AAACGGACACACGTTAGCTGGGATGATATTGTACTGATTGAAGTTTTGGGGGGATTGGGT
CGCCTACTTGCTCAAAAAAATTCTTTCAACGAGAATTTTTCTATTATATTACCCTTCCCC
CAAAAACATCCGTTTGTCAGTAACATTTTTTGTGTTAGAATCTTTTTTATCGTTTTATTC
GTAAGGATTTATTTTATGGCTGAAAATCAACCCAACGTGGTAGTTTTTTTTACTGATCAG
CAACGATGGGATACTACTGGTATCCATGGAAATCCACTTGATCTGACCCCCAATTTCGAT
CGATTTGCAAAGAGCGGAACGCACGCCTATAATTCAATTACATGCCAGCCGGTTTGTGGC
CCCGCTAGATCTTGCCTGCAGACGGGACTATATGCGACAACTACCGGATGCTTTCGAAAT
GGCATTCCACTTCCAGATGATAGCAAAACATTAGCTCACTATTTTTCCGAGTCAGGATAC
GATACTGGTTATATCGGCAAGTGGCATTTGGCTGACACAGGATCGGGTGCAGTTCCAGCT
GAAAAGCGTTTTGGCTACCAATATTGGTTAGCATCTAATGTTCTCGAGTTTACCTCAGAC
GCATACGATATGGTAATGTACGATAATGACAATCAAGCTGTAAAACTGCCAGGGTATCGG
GTAGACGCTCAAACTGATGCGGCTATTCGTTACATTGATCAACACCAATCAAATCCGTTT
TTTCTCTTCTTGTCATACATAGAACCTCATCACCAAAATCATTTGGATGATTATCCCCCA
CCGGATGGTTATAGAGAAAAATATACTTCTCAATGGATACCACCTGATTTAGCTGCATTA
GTAGGTTCAACTCATCAACACCTAGCTGGTTACTACGGAATGGTTAAACGCTTAGATGAA
GCTTTTGGCCGTTTGCTCGATGCACTCAAAAGTCTTGGTTTAGCGGATAACACAATAGTT
CTGTTTACCTCAGACCATGCTTGCCACTTCAAGACGCGCAATTCCGAATATAAACGATCT
TGTCATGATAGCTCGGTCAGAGTTCCTACCGCATTGCACGGAGGTTGCTTTGTCGGTGGA
GGCGAAATTCGAGAAATGGTTAGCTTGATTGATCTACCTCCAACCTTGCTGGATGCCGCC
GGTATTCCGGTACCCGAACAAATGCAAGGACAATCTATTTTACCCTTGATTCGCGGGGAG
CGAAGCTACTGGCCATCGGAAGCATTGATCCAAATCAGCGAGTCTCACACGGGACGAGCT
ATTAGAAGCGAAAAGTGGAAATACAGCGTTAGAGCGACAGGACAAAACAGTGGGAAAGAC
AGGGGGGCTAATGAATACGTGGAGGATTTCCTTTATGATTTAGAAGTCGATCCGTACGAG
TTGAGGAATCTTGTTTCTGCTGAATCCCATATTGAAATTTGTCATATACTTCGCCAAAGG
TTGATTGATCGAATGATTGAATCTGGGGAATCAGCTCCCGAAATTCAGGCAGCTACAAAA
GAGAATAGTGGACAAAGACAGATCTCGATCAGGTAAGTATTTCTGCTGTTGAGAAGTTAA
TTTTTCTCAGGTCTAAGTTAGTGATCCTTGGTTCAGGTCTATGTTTTTCAATATCAACAA
CTTCTTCTATTGAAAAAGAGAATTTAGGAATAGTAAATTCGAATTAATTTCAATAGAAAT
GAGAACGAGGTGGTTCGTTTCCTTATTATCTCAGTATCATTTTGTAGCAGTATCGTGCTA
AGATTGGAATTTGAACTAATTTTTAATTTTTATCATGAACTAGAGAGCGTGTACAGATGA
AGAGAATAATTGATATTCCTCGCCCTGAATATCCTCGACCTAATTTCCAGCGTGGTTCCA
GCGAAGGCATAGACTGGATTAATCTTAATGGTCTATGGGATTTTCGATTTGACCCAGATG
ATATTGGTGAAAGTGAAGGATGGCATAATAGTGAGGTTTACAATGACAAGATTATTGTAC
CTTATCCATGGGAAAGCCTAGCAGCTTGGGGGGAAGCAGATTCAGCTAGTAATTCTAATT
ACCTCAGTACGAATGCTTATTTGGAACCAGACAGCGTAACCTGTGGTGGATTGGATAATT
CTGGTAATTATCGGGATGCTGATCGACATACTATTGGCTGGTATCGGCGTACGA
>143361 dna:primary_assembly primary_assembly:ASM269171v1_:143361:1:78500:1 REF
ATCCGATGGACTTTACTTTTGTTTGTCCTTCCGAAATTTTAGCAATGGCAAAGCGTACTG
AAACGCTAAATAGCCTCGGCTGTGAGGTTGTTGGCGTGAGTGTCGATTCTCATTTCACGC
ACAATGCGTGGAGAAATACACCAGTGAATGAAGGTGGAATTGGTAATGTCCCATTTACAT
TGGTAGCAGATATGTCTCGTAGCATTTCGGAATCCTATGGGATATTGGCTCAGTCTCCTG
ATTCTTATTATCCAACCGGTGTTTCAATGCGCGCGAATTTCGTTATTGATCAAAAAGGAT
TCGTTCGCCACCAAGTAGTCAATGATGAGCCATTAGGCAGAAATATGGACGAAGTGGTAA
GGACACTCGAAGCGCTCCAATTCTTCGAAGAAAATGGACAAGTATGTCCAGCTGGTTGGA
ATACGGGCGATGTAGGTATGACCAATACCCCAGAAGGTGTTGCCAGTTACTTAGCTGACC
ACGCGGACAAACTATAAAAGAAATAAAAACAATAAAAAATTAATAGAAGGATAGAAAGGG
ACATGCGGCCCTACTATCCTTCCATTTTTGCTGAGCAGGATCTCAAGGGTTAACTAATTT
TTGACTTCTTTCAGAAAGCTGAACTGCCTACCAACATCAACCCCTGGCTGTGCCCTCCGT
CATGTTGGCCATTGATGCTTTTATCGGTAGGGGCATTTACCTGAATCAATACGGTTTTAC
GGATCTGTTTGCTGTAGTTGATATCAGAACCATGAATGGTCAAATAGTGAAAAAATAAAA
CTTGACCTCGCCTGGCGGGGACAGCAGTAGCTTGATCAATCGGGTAGTGGTCTGGGTCAA
GGTAACGGCCCCGTTGGTTGAAGACGGGAAGGTGTCCTAACTGATGGCTTTTAGGGTAAA
CCTTCAGGCAGCCCATCTCTTCGGTTGCATCAGTTAGGTGAATAATGGCAGCCAATAGTG
AGTCTTGCTCATGCCTCATCCAAGCTGCATCTTGGTGCATGGGAAACCCAATTCCTTTAC
CCGTACCCTTATAGAATAATTTCGTGTGGTGGAGTTGTACATTCGGTCCCATCAAATCCA
CTAAAGCCTTTATCAAAGGTTGGTGGCTCAACATAAGGTGATTCCAGTTAGAATGAAAGC
GTTGCACGTCGTGTAGCCCGTAAACTGATGCAACTTCGGGCTCATTTTTCTTCCAATCAC
CATGTGTGAAATCTCGCATTCGTCCTGGAATCGAAGCATCATAAGCCTCTTCTAATTGAT
CAATCTGTTGTTGGTTGTACAGACCATCTACCATTAAGTAACCGTTTTGATGGAAAAATT
CTACCTGTTGTTTATCTAACATCTTTATTTAGTCTTTCAGGTTCAAAAGAACCAAATTAT
ATACATTAGGATTATAAAAAGCGAATTCGCTCCTACTATATAAGGAACATAAGGGTTTTG
GTGCTGACGGAGATACTGGATTTTCCCCAAGTTACGGTAATCTTGTTGTCGAGTTGGGCA
ATCAAGTCTTTTCCTAAGTTGTTTTTCATCAGTATTTGAATAGCTATTTCGATCAAAACA
CTTCTGAAGATAAGAAACTCATCCATCATACCTTCAAATTTTCGTTTCTGATCCTAGCCA
CTAATATTCGGTCTTGTCAGGTATAGCTAGATTCCTATCCCAGTCATTTTTCACGTCGAA
TGTTACATCTATGCAGAAACCAATCTTCTTTTCTCTTGTGCTATAAATTGTCGTTATTAT
TCTTTTACTAGTGATTTTCTCTGTTGCGAATGTATCATTCCCCCGATGTTGGAATGGGTA
TAAAGCTGGATTTTCTTATCGGGATGAAGTAGGTAGCGAATACCATCTACTATCTATCAT
TGTCAGAAAACTTCCCACTGACCAACGCTTCCTGTTGAATTCACCCAATCGGTAAAACTA
AACTCTTCAAACTGGACAACTTTTTTTATATATGTTTACCCTGCTACCCCGGTGACCTAA
ATCAGTCGCTTGACCAATTTTTCCGGTACGAACTGGCTCGGCTCAACATTTTTCGATTAA
CTTTACAATCACTTATACCTTTTTCGTTTTCTTCGAAGAGTAAGCTAAAATTAAAAGAGT
CCATTGTTATTTCAGTTGTTGTCTCTGATCCAATTCAATTTAGAGAAATAATCATAATTG
ACGTGAAAGCCTAATTTTTCCGAGCGTGATCAAGATATTTTAATTTTTTCTATTTCTGCA
GAGTGCGATCTCGCAATATAGCTTTTCAGTCTGACCGGCAAACACGCGTCATTCGAACTA
ATAGGCTAAGCAGTTGAAAAAGAAAAGTGTAATGATAACTCAATTATTGGCTGTATCCTT
GTAATTCGGACAAGTACATCGTATGCTGCTTAACCACGAAAAGCAACAGAAAAGAAGAAT
ATAACTGTAATGGCTCATATTATAATTTATTCTGGGTGGGACTGAAAAATTAATGAAATG
ACCCAAAATGAAATAAGGCTGTCCTTCTACTCCACCAATTGATAAAATTGAAAGCACAAC
ACTGAGCACGAAATGAACTTGGATAATCTTTTTCAGAACTGGGAAAAACAACTATCCATC
TTAGATGGGGACGATTTGTTGAGGCGATTACCTGAAATTGAGTCAGTAGCAACAGGAAAA
ATAAAAATGAACGGTAGGGAGATTATCCAACTAGCCTCCAATAACTATCTCGGCTTGAAC
ATTGAAACAACAGTCGTCGCTGCGGGGCAAAGAGCCTTATCAGAATATGGAACAGGGGCT
AGCGGTTCTAGATTACTAAGTGGTAATCTGAACCTATACCAAAAGTTAGAAGATCAGATC
TCTGGCTTGAAACAAACTGAAGCAACTCTGGTCTTTAGTACCGGATACCAAGCTAATTTG
GGCTTAATATCCACACTTTGTCAGCCCGGAGACCTAATTCTAAGCGACGCTCTTAATCAT
GCTAGCATAATCGATGGTTGTCGATTGAGTAAAGCAAATCGTCAAATTTACCGTCACTGT
GATTTAGATCACTTAAGCCATCAACTGTCTGAAACAACATCGAGTAGTCGACGCTGGATT
ATTACAGATGGTGTTTTTAGTATGGATGGAGATATCGCCCCTCTACCGGAGATTTTGGAG
CTTGCACATCAGTGGAATGCTTATGTAATTGTTGATGATGCACATGGATTCGGTGTTTTG
GGGCCAGATGGTGGTGGTGTAACCTCTCACTTTGGCCTTGAAGACGATAGAATAATTCAT
GTAGGTACATTGAGCAAGGCTGTTGCAGGTTTAGGAGGGTATGTATCTGGAAAAAGAATA
ATGATTGATCTCCTGATTAATCGTTGCCGACCATTTATTTTCACTACAGGTTTACCTCCA
TCAGTGATAGCTGCGGCTACTGAAGCCATTGAGTTAATTATGACTCAGCCTGGACGTAGA
CAGCGTTTACTTGACCATGCTGACTATTTGCGTGTGCAATTAAGGCAGCTTGGATTTTCA
GTACCATTCGGTGAGACACAGATTCTACCGGTAATAATCGGCAACTCATTTCAAACGAAG
CAACTAGCTAATCAATTACTTGAGTTGGGGGTGTTTGCGCCAGCTATTCGGCCTCCAACG
GTACCACCGAATACGGCACGCCTACGCCTTTGTCCGATTGCAACGCATACTCAAAATGAA
ATACAATCGGTGGTCAGGGCTTTTGCTACTTGTCTTGAAAAATAACAAACTAATAAATAA
TCGAGGGTAGACAATACAGTGTCTGAAACTTCTTTCAAATCTGGATATGTTAGTATAATT
GGTGAGCCCAATGTAGGAAAATCGACGCTGCTGAATGCGGTACTCGGTGAGAAACTGGCC
ATTGTAACACCAAAACCTCAGACAACACGTAACCAAATCCGGGGTATTCTTTCTGGAAAA
AGCTACCAAATTGTTTTCTTGGATACACCTGGGATTTTGGCTCCCAAGTACGAATTACAT
GACTGGATGGTTAAAACAGCTTATGCAGCTATACAAGACGCAGATCTCGTCCTTTATTTA
GCCGATGTAACAAAACCATTACCCAAAGCAGAAACAAGGATACTTGATCGAATCCATCAA
GCTAATCAGCAAACAATCTTAGTACTAAATAAAATTGATCGAATTGATAAGCCACATCTC
CTACCAATCATTGAAGATTACAACCAGCGTTTTGAATTCGTGGATGTTATACCTATTTCA
GCTCTGAAAGAAGATGGAATAGACAGGTTAAAAAAGTCGGTTTTGGGCCTTATTCCCGAT
GGACCTGAATATTTCCCAGCCGACCAAATAAGCGACTTGCCACAACGATTTTTCATTGCC
GAAACTATTCGAGAAAAAGTTTTTTTACAAACGAAGCAGGAAATACCATATTCCACTAGC
GTTGTAGTTGAAGAGTTTATTGAAAGAAATAAAAGGAAGTGGTACATTCGTTCTATTATC
TACGTCGAACGAGAATCCCAACGTCGGGTTCTGATTGGAAAAGGAGGACAAATGGTTCGA
AAAATCGGTCAATTAGCAAGAACAGAAATAGAGCACTTCTTAGACCAATCGATCTTTTTA
GAACTTCACGTGTTGGTAAAATCTGATTGGCGAAAAGACCGGAGAAAAATGCGCGATTTG
GGTTATGCTTAGGACAGAAATCAGCTTTGGCCTGATCAGTAGGACGGACAATAAGAAAAA
GAAGAAAAAATCCTCTATCTTATTGTATGGCTTATCCGAACAAAAACCCCAGTTGTTATG
GACTAATACAATAACAAATCACTCTGTATCAAGTTCCTGATACTGTTATTCGTCTCAGAT
CCATTTGTCATTACTTTAAATGTTTGGGTCCTGTACGTGGTAGAATTTGCTTTGAATAAA
CTCTACTACAACGGGTGGAACCATTTCAGTCAATCGTTTTTTATCAATTCTAGGATTAGA
CATTAATGCGACCTCCATAGCCAGTGTAGAACTGATATGCGTATGGGCCAAGTCCGACAT
CATGAATAGAGTATCTACTTCAGGAGCGATCTGCCGGTTCATGCGTGCCATCTGAAATTC
TCGCTCGAAATCTGAAAACTCTCGCAAGCCACGAATGATCGTTTGGGCTCCGCAGTTAAT
TGCATATTGAGCAGTGAGCCCCTCATAAGGCTCAATGGAAACAATTGGGTAAGGTTGAAT
CACGGATTTAAGCATTTCGACTCGTTCTTCTAAGCTAAATCGAGCCTTCTTACCCGGATT
AATACCTATAGCTACAATCAACTGATCGAACAAATTTAAACTACAAGCTCGATCTATCAA
GTCTATATGACCATTAGTAATTGGGTCAAAACTACCAGGGAAAATGGCAATTTTCGATGA
TTCATGTCGTAACGGATCTTTGAACAAGTGGTGTACCCTTAACTGGTCTGGTAAAGCTAG
TAGATGCTATGAAATCAGATCCTAGCACATCTATCTAGTTTTAGGAAAGTTATTATATTC
CCAAGAAGCAATAGAAAAAAATGGCAAAAATAAAATCTATTAATTGTATTCGGACAAGAC
GAAGTGGTATGTGGACTATTGTCAAGGTTTTAACAGATCAACCAGGATTGTACGGTATAG
GATCAGCCAGCGATGTTAACCATCCAGAAACTGTTATTCAAGCGATTGAAACTATTAAAC
CAACGATAATCGGGCGAACCGTTGATCAAATTGAGGATATTTGGCAGTGCGTGTATACCA
GTGGTTATTGGCGTAACGGCTCAATCCTAAATACAGCCTTAGGTGGTATTGACGTAGCTT
TATGGGATATTAAGGGAAAAGTAGCAGGCTTGCCACTCTACCAACTATTAGGTGGAAAAT
GCCGCTCCGCGGTTCCTTGTTACGGGCACGCAGGTGGCTCAGAGTTGCCAGAACTAGAAG
ACGAGATTCGACGGTTTATAGAAGAAGGCTATCAGGTCATTAGGTGTCAGTTGGGCGGAT
ATGGTGGAGGTGGTTTTTTGCCAGCAGATCAGTCTCCTCAACCTGAATCTCCTTGGTCTG
TCGGACGAAATGTATTCGATGATGAAGCCTATTTGGAAAAAATTCCCCAAATGTTTGATT
ATCTGCGTCAGAAATTAGGATTTGGCGTTAAATTGACACATGATGTCCATGAGCATTTAC
GACCACAAAGTGCAGTCCAGTTATCAAAACTACTAGAACCGTATAGGCTTTTTTTCCTAG
AGGATATTCTACCACCTGAGCATATCCAATGGTTTCGTTTGATTCGAGACCAATGTACAA
CCCCGCAAGCTATGGGTGAGTTATTTACAAATCCCCATGAGTGGATGCCATTAGTAACTG
AGCGCCTGATTGATTTTGTTCGAGTTCGCATTTCAAAAGGTGCCGGTATCACCCAGTGTC
GAAAGATTGCTGTGTTGTGTGAATGGTTCGGTGTACAAACAGCTTGGCAAGAAGGCGGTG
ACAATGATCCTGTTAATCAGATGGCAGCTTGTCATCTGGATTTATCCAGTCCAAGTTTTG
GTATTCAAGAAGAAAATCATTTTAGCTCAGACGAACTCGCAGCCTTCCCTGGTCACGGAA
CTATTAAGAATGGGTATCTATATGCTAATGATAAGCCTAGTCTTGGTATCGATATTGATG
AAGACCAAGCCAAATCTGTACTAAATCCAGATGAATCTAATCACCCCCACTATTTCATCC
CAGATCGTCGACCTGATGGTACTGCTGTTCGACCATAGAAAGAATTCCACATAGAAAAAA
GCACTTAAAAATATCACCTAAGAACGTAAATAACATGATGCGGCCACGCCAAAAGTAGGC
CACGTATTGAAAAAATCGCTAATGGTATAGACAAACGATCGAAATTAGACTAGCATGGCT
AACCTATTTCTTAAAAGGATAAAATAGAATGTTTATGGCCAAATTCATTATTTTGAAAAT
CACTAAGTCCCACCATGATGAAAAATAGAGTCTACATAGCTGGAATTAAAAGTGTATTTC
CTCAGGCTTACCCGTCAGATCAGGCTGTAGATTTACTTTATCCTGTTCATAAAGCTGGCA
AAAGATTGAACCAATATGCAAAGAAGGTTGCCAAATTTATTGGCATAGAAAAACGTTTTT
CAGTCCTCGACGAAGAAAGTTTTCCCACAAGAAAACTTTCTCATCCGACCTATCATCCCT
TACATTGGGGTAAGAAGATCTTAGAAAAAATTTCAGATAGAATTGATCTAAAAGAAATTG
GGTTTGTTAGTGTTTCTTACAATATTACTTCACATATCAACGTACTACCCAATTTAGCTT
GTCAGCTAACGTACCAAACTAACCTTGAACTTGATCAAATGCCAGAAGAAATTGCTTATT
ATGGTTGTGCTGGTGGATTATTCTCTCTGAAGTCAGCAGTTGAATATTGCGCACAAAACA
GAAAAGCTGCTTATATTTATAACTTCGACCAGTGCTCGTGGATTGCAAACCCTATATTTG
ATCAAAAACACCCAGACTTTAAAGTTAACCTGATATCTTCTCTATTATTTTCAGATGCTG
GTGTTGGAATTCTTGTCATACCAGAAAATATGAAACATCGTTTTCAACAACCATTAATGG
AAATTGTTGATTATCAAACTGATTTTCAGTTAGGAACGGCTGTTGGCATGAGAGATGGGT
ATTTAACCCTAGGTGAAGAAATAAAAAATAACATGCCCGACATAATCTCTGAAAAACTTA
TCAAACCAATTCTAAAGAATAATAATTTGGCTGTAAATCAAGTTCAGGACTGGAGTTTAC
ATCAAGGTGGGCTTCCGATTCTGCAGTCGTTTACTGACGAAAAAAATTTAAATCTTACTA
ATGAGCAAATAAAACGCTCCAAGCAGATGTTTCAAAAACACGGAAACCTCAGTTCGCCAA
GTGCTTTCATCGTTCTAGAATCGTTTTTTCAACAACCTAGCACGAACTCTTCTTATGGGA
TAATAGCTAGTTTTGGTGCGGGGTATTATCTGGGTACGTTTCTTTATCGGTGTTAATTCA
GGTATCTATTCTTGATATGAGAAGATCAAAGAGATTATTCAAGTTTACGCTCTCGAAAAT
TGTCAGGTACCTTGTTTTGGTATTTATCTCTTCCACGCTTCTACTGGATAAGTTGTTTGG
TAAACCTTGGAAAGTTAGAAAACCGATTTTTATCGTTGGGCATTTACGAAGCGGTACAAC
TTTCCTTCATCGATTTATGTGTGATAATTGTGTAGATTTGAAGGGTATGAGACTCTTGGA
CATGCTTTGCCCATCGATTACTGCACAAAAGATACTAGCACCACTAATTCCTCTTCTTAA
TAAAATATCGCTTGACCATGTTTACAATCCTAAAATACATAGAACCCAACTTTCATTACC
CGAAACTGACGATATTGCTATTCACTTCAGATATGGTGAGGGGATTCTTTCTTGGGTTTA
TTTCAACTCATGGCAAAAATATACTTCAACAGAAGATTTACAAAATAGCGTGTTTCAATC
AGCAAATCAGGAAAAATTCATTCACTACCTCCACCTGATTCATCGTAATAGAATTCACGA
ATCTTCTCAAAGAATGATATCCAAATCTTTTTTCGCCATATTCAATATTGAAACAATCTT
GAAAACCTTTCCAGAGGCCAAAATTATTGTTTTATTACGAGACCCATTGCAAGCTGTGCC
ATCTCTAATGTCTCTAGAAAAAAATGTGCAAATAAAACTATACGATTTTGATAGCCAAGA
TGAAAACGACAAAGCTCGATTCTTTCAGAATTTGTATTCTATGTCTATTTTCTATTACCA
GTATTTGGCCAAGATTATTTCTGATCATCAATACAGGAGCAACCTGACTTTAGTTAAATA
TGATGATCTAAAAGATAATTTTAAAGATACTATACTTAGAATTATGGACCACTGTGATTT
GGAAAGTGGACTTGGCGTATTACAAGCCATCGAAGCACAAATGCATCGACAAGCTAGTTA
TACTACTGAACATAAATACCAATTGGCAGATTTTGGCCTAAATACAGAGCAACTCCAAAA
AGATTTTGATTTTATTTATCCTTGGTTAGAGAGTCATGCTCATATAAATTCTTCATACTG
ATAGTTATATTTTATAGATAACACTGATGTTAATAATGGTGATACCGATAATATTTAGGA
TTAATATTGTATAATAGCCATTGATCTTAGAACAGAGATAATAATCTAGTTGAATTTGCC
CGAATGGAGCGACTTTGCTAGATTNCATTTCATGANGAACAAGGAAAATATAATGTCTGA
GGACACAAAAATCGCTTTCGTAGCCGGAAGAGCTAGCCATGGTAGTGGAGCCCATGAACA
CCCTGGTGGATGTCAGTTTCTNGCTGATATGATAAATCGACATGTNGAAGGCGTTGANGC
CAAGGTTCATTTGTCTTGGCCAACTGACAAAACNNCCTTTGACGANATCTCAGCTCTTGC
AATCTACTCAGATGGTGGACAAGGTCATCCGATCTTGCCTCATTTAGAACAAGTCTCCGA
TCTNGCCAAAAGAGGNACAGGTCTGGTAATGATGCATTATGCTATTGAAGTACCCAAAGG
AGACGCCGGTGATCACTTTGTTACATGGGTCGGTGGATACTTCGAGACACATTATTCGGT
TAATCCACATTGGATAGCAGAGTTTACAGANTATCCGAACCATCCGATTGCCCATGGNTT
AAAGCCATTTGNAATGGATGATGAGTGGTACTACCATATGCGCTTTAGCGATGATATGAN
AGGTGTGACCCCCATCTTGAGTTCGATAGCACCAGAATCAACACTCACTCGTCCNGACGG
ACCACATAGTGGGAATCCACACGTCAGGTCATCCGTCGCTAAAGGTGAAGCCCAGCACTT
GGGATGGTGNATCGAAAGNCCAGACGGAGGACGTGGGGTAGGTTTTACAGGCGGACACTA
CCACAAAAATTGGGGGCATGAACAGATGCGCAAGTTTATGCTCAACTCAATTCTTTGGGC
CGCAAAAGTCGATATTCCAGTGGAAGGNATTGAAACTCCTGANCCNACAGCTGAAGAGCT
CGACACCTATATCTAAAAATCTATGCGAAACTACTAGCCCCACATTTCAAAAACTGTGTA
TTGTGGGACCAGTAGTTTCGCCTCATATTACTTACTTAAGATCATTCTGAATTAGTCTTT
GGTAGTCCTGAGGCGTATCCATATCCTTCAAAATGCTATCGGTGTCGACCGGCAAATAAT
GAATTTGATCAAAATATTTCTCTAAGATTTCTTTCATACCACGGCCATCCCACTTCAGCG
CTAATACTTCATCTATTAACATAGAGTCAAAGATTGCAGGGTGTCCTCTCTGGCCATGGT
AACTTGGTATGGTAATTGGCTGAGGGGTAGACTGATGAGTATCAATTAATAAATCTATCG
TGTTAGTGGCAATTAGTGGTTGATCTACAAGAGTAAGAGCAAATTCGGTACTACTAGATG
ATATTTGTTTAAGGGCTGCTTGAACAGAAGTCAGCATTCCAAGTCGATAATCTGGATTAT
TGATAATTCGTAATTTTTTGTTACCTAACGCTGCTTCAATCTTTTGGTAAATCAGTTCGT
GCTTATGCCCTAAGACCACCAGAACTTCATCCAAAGACGAAGCAAGTAGTGTAGAAATAA
CGGTTTCAATTACCGTCTCATTTTTAAAAGGTAATAGCTGCTTGGGCCGTCCCATTCGTG
TTGACATGCCAGCAGCCAGCAGTATACCAGTAATTCTCACAACCTAGTAATCTAAAAATA
ATCTATGGGATACACCCGTTAAGATTAGCTGACGGCTCAGATTCTTTTTNCACTGNTCTC
CTTGATAGGTCTTTTGTTAATAAATATGTACTCAGAATCTATACTAATTCAGTTATGATA
ATTCCGGGAGAAACTTTCACTGCTGATCAATAGATCGATCGAACGCATATGGGATCCTAT
ATAAACTGAGATGTCGGTATGTTAAGCAAAAGTGAAAAAAATCTTTCAATGCTTGTTACT
TCTAACCAATCTCCTGCACTAAACGGTGTAGTCAAGAACTAACACATCTTCTACCAATGG
GCGTAGGAACTCGGTTGCTACCAAAAGGTGTTCAGGATGAGGCAAGTAGGTGTCTCGGGC
CTTCTCATCCTTAAAACGAACAATAAAGCCATAACTGAACCCTTGACTTTTGCCTTCAGG
GCTATTATTTACTCCCTGAGTTACCTCAAAAATACCAGGTATCTTATCTTTCATAGAGGA
TAGTGCCGAAGATAAATCAGCCAACTGTTGGTCGGTTGTATCAGCCTTGAGTTTGAGTAA
AACAATGTGCTCAACCATAGNAAAGAGCTCCTTGGTATCGGTTACTTATTCCCGACATAT
CTTAATTTCTTAATTTAGAAGTACAAAAGTGNTAAACTGTTCAAACAAGATTGAGCTTCA
AGTCTGACGCTCAATACCTTTTGACACGTTCCTATTCCATTGACTTAGTTCAGCTTNTAA
GTCTTCAGCACGTGCCGGATATNGATTAACAATATNAGTCGATTCTGCTAGGTCATCAGC
AAGGTTGAACAGTTGTCCATCGTCGATAAATTTCCAGTCCCCCTGACGAATACAACTTTG
GTTCTTGAATCGCCAGAATAGTGACCGGTCGGGCAAGGCTNATCCCNCAACCATCAATGG
CCAGAGGTTAATACCATCGAGTTCAACTGAAACTTCAGCTTGTGCCAAGTGAGAAAATGT
TGGGAATAGATCTAGGGTTGTGGCAGTCTGACTTGTTACACAACCGGATGGAATTATAGA
AGGACAACACNCAATAGCCNGAACACGGTGTCCTCCCTCCCAAATGGTTCCTTTCTGNCC
TCTGAGTCCACCAGTAAGACCTGGGCTAACTGGCCCATTATCAGAATAGAAAAAAAACAC
AGTTTGACTGGCTAAACCCAGTTCCTTCACTTTAGCTACAATGGCGCCTACACCTTCATC
CATTGCTTCCATCATTTCTTTGTATGCCTCTTTTTTGTTTTGTCGGCGACCATGTATTGG
ATATGGATTACCAATGCTTCTATCCGCTGGGTCTTTACGCCCTTGATAAGGATAGTGTGG
ACATTCATGAGCTAAATAAAGAAAAAATGGGGTGTCAACGTTATTTTCAATAAAAGATAA
CCCGTACTGAGTAATCAGGTCGGTAGTGTAACCGAGCTCAGATTTTAGGNTCCGGTTTGA
CCACCAATCAGCTTNTCCAACCTGATCAATATGAGAATGATAATCAATNTTCCCAGAAAC
AAAACCACGAAACTCGTCAAAGCCAAAATTACATGGGTTATATCGAGGATGGTAACCTAA
ATGCCATTTACCATAGATAGCAGTGGCATAACCAACCTGCTTCAAGATTTGAGCGATTGT
GGTCTGGTCTTTTCCTAACCCACGATTTCTGTGACTTTTGGCTGTAATTACCCCTTCAAT
CCCAGAACGTTGTTGATATCGACCTGTCATTACAGCTGCACGNGTAGGACTACAAACAGG
CGCATTCGAGTGAAAATCAGTGAACTTCAAACCTCCATCTGCTAGTGCGTCGATGTTAGG
AGTCTCGAGATCTANCCCACCATAGCAGCCGAGATCACCATAACCAAGGTCATCGGCCAA
AATCAGGATAATATTGAGAGNTGTGTGTGATTTTTTCAAATCTCTCTTCNTGTGATCTTT
ACAATACTTGTCATTTTTTATGGTTAGTGATTAAATACTCCGGTNCTCGATTATACCAGA
ATACTTCCAAAATAAAANATCTCAGGTCAAATTATGTACNATNTGTACTTTTTTTGCAAA
ACATCCAGGAGTTTGACATTTGAAACAAGATGATCCCTCGAAAAATCATAAAATTGACGA
CTTTTCGCAGTTTGCCACCCAAAGTATCCATTCTGGTGAAAATCTAAGGACTTCAGCTCC
ACCAATTTATCAAGCCGTCACTGTCGATGGCGTTTACTTACGTTCAGGCAATCCAACTAT
TGACGCTCTGGAGACTCGCATTACCGCACTGGAAGGGGGCACTTCATCCATAGCCACNTC
AAGTGGTACATCTGCTATTAGCCAAACGCTAACAGCTCTACTTTCAGCAGGAGACCGTAT
AGTTTGCCACAAGACCATTTATGCTTGGACTAAGGTGATTTTGGATTCTTACCTAGCTAA
GTTTGGAGTGGAAGTTNCCTATATAGATATGCGTGATTTAGACCAGTTACGCTTGGCTTT
GGAAATGCCAACCCGATTAGTCTATTTTGAGCCAATCACTAATCCAACAGTAGATGTTAT
CGATACCGAAGCTGTAGCCCGAATCACTAAAAGAAGTGAGGCGATAGTTGTTGTAGATAA
CACTTACCTTACACCGTATCACTTAAAGCCATTTAACTGGGGTATCGATATCGTTATCCA
CAGCGCAACCAAATATTTATGCGGACACGGCGATGCATTAGCGGGTCTGATTGTTTGCCG
AACATCTGAATTTGNCGAAAGAATAGCTCATGTACGCAATGCTTACGGTGGAGTTCTAAG
CCCTCAAAACGCTTTTTTAACTCTCAGAGGTATTAAGACCCTCCCATTAAGGATGAAACA
ACATGCAGCCAATGCCCAACAAGTGGCAGAGTACTTAGAAGGGCACCCAAAAGTTTCTCA
AGTCAACTACCCAGGCTTAAAGTCCAACTTAGGATACAAAGTAGCCAAGAGAATGATAAT
AAACGGNTTTGGAGGTATGATCAACTTTGGTTTGATCAATCCNGCAGAACAAGAGCGTTT
TCTCAAGCGAGTTCAACTTTGTAAACCTTGGGTCAGCCTAGGGGACACACAATCACTCGT
AACCGCCGGGAATTTAGGCGGTTTGATACCTGGAGGATATGATCGGATTCGGATGTCAGT
TGGTTTAGAATCAATCGATGATATCATCGCTGATCTAAAACTTGCCTTAGGCAACTAATT
TAGTTGATTGAGCCAGTGACTGGTAATAGCAAGCGTTTCCTCGGTATTTGAATGTTGACA
CTTCCGTTCAGTTCAATGAAAGTATTACTATTTAAATTTAGGAGTAGCAGATGAAGATTC
GGCAAGTCGTCGTTACAGATCAATTAGNAGTGGAATTACAAACTAGCGAAATAAATACAN
AANAACTTGGTCCTGATGAAGCTATTATTACTACGGAATATACCTACATTAGTACTGGAA
CCGAAATAGCTAATTATTCAGGCCATGAANCCAAAGTATTCCAAGCTGATCAATGGTGTA
CATACCCATGGAAGTCAGGTTATGCAAATGTTGGATATGTAGAGGAAATTGGGGCAAACG
TTAAGCGGATATCAGTGGGGGACAGGGTNTTCACTTATGGTAACCATTCATCTGTTCATC
GCTATAATACCCAAAGGTTAGCAGTTACGGTCCCTGAAGGGATCGAATCTGGAATTGCTG
CTGCATCTCGTATGGCTGGTGTTGCTATGACTGCACCAATTATCAGTGAAATCGTTAACG
ATCCGTGGGTAATTGTTTTTGGTTTAGGTATGGTTGGTAATTTAGCGGCTCAAGCTTATA
ATATTTTAGGGTGTCGNGTAATTGGTGTTGATCCAGTCCAGAAACGACGTTCAGTAGCGG
AAAAATGTGGAATTTCATACACAGTAGGTGGAGAACCTGATGAAGTACAAGCAAAAATCG
AAAATATAACTAACGGTGAACTCGGTAATATTACAGTNGATGCTGTCGGTCATAGTTCTG
TCATAATGCAGTCATTGAAAGCGACAGCTACATATGGTCAATTAGTAATTCTGGGAACAC
CGCGTGTCTCGGTAGAAGGCGATTTGACCGATCTGCTGTCGGAAACTCATTTACGTTGGA
TTACTATTAAAGGAGCACTAGAATGGTGTCTACCCATGTATCCAACCACTCGAAATGCTG
AATCTCAATTCAGTAAGCAAAATACAATCTTTAGTTGGTTGGCAACTAACCAACTCCAAC
TTGCGCCACTTATCTCACATTGCCTAAAACCTGAGCATATCAAGCAAGCTTATGATGGTC
TACTTTACCAACCCGATATTTATACTGGTGTCTTACTAGAGTGGAGCTAAATAAAAGAGT
GCAAGCTAACATATTCAATACTTGATTTCTTCTAGTATTTATGAAAAACACAGAAATATA
TCAAGTCGATAAAGAAATCAACTCACTTTTCCATTCATGACGTCAAATTGTCATAGATAA
TAGGCCGAAACTAGAGCACAAAATCAAANAGTAATTGTTCTGCTTTATAAATTCAGCTGA
CTAAACTAACAGTTTGGCCAACAGGATATGTTGAAAATGAAGGTATTTGTCGTAGAGTAG
AATTAATCACGCCCAAATTCTGGTTTTTCGTTTCTAGGGTTATCTACCGGGCCAAAAGCT
TGCCAAGCATTATTAAAGTAGCTTTTTTGATCTTTACTCATAAAAGAAAAAGATCGGTCT
GAGGGACGACGAATTTCTTGGCAGTGATAAATAGCTGATCTGTCATTATACTTGTAAAAC
AAGCCGTATCGAGGTTCATTATTCTGCCAAGTATTTGCACCATGTGCTAAGGTTTCGGTA
AAAATGATTGCTGACCCTTTGGGTGATGCTATATTTTGTACAAGCGGGCCGTCTACTTTG
AACAATTCATCTCGGTCATCTTCAGGCACACTAAAATCAGATTTATGCGAGCCAGGGATA
CAAGCAAAGCCACCATCCTGTTCATCGATATCCTGCAAGGTAAAAGATATCACCGTCAAT
CCAGTGAAAATTCGACTACCCTTCACGTAATAGCGGAAATTTACGCTTCCACCAGCGTGT
CCACCATGCATTTCGAAGGGGGGGCACCCTTTAGTTCTCACAAAGCTGTAAGCGCTCTCC
AGACGTAATTTAGGAGAAATGATTTCCTTTAAGACCGATACCGTTTTGGGATGGTCTATT
AAACTTGTAAATGGGTTCCCAACATCTAGTAATGCACCAGCTGAAAACCATGTTCCATTG
CTATCGTAACCATCTGGAGTTTTATCCATAGGCTTCATGCGCTCTTTAATTTTTTCGACT
GCCAAGTCACACTCTTCCATAGTTAAAACGTTTTCGACTACTACAAACCCTTGCAAATCG
AAAAGATACTTCTGGCGTTCTGTCATTTTTGGCTCAGTTGGCATAATCTTTTTTCCTTCA
TGTATTAATAAGTGATTTGGCACTCAAACAAATTGAATTGGNTCGGTCTCAGAGAGGANA
CCTTATAATACTAAGGAGTAACCTNTTTGTAATTNCTCAAACTACAGAAAATTAGGCCGT
AATCCCTAGAATTAAATAACAATTAGTGGTNTTTGTATGATTGAACTAATTTTTGCTGAG
TCCCGATTCAGATTAGTTTTGAAATGGTAAAATTTCAGTGATTATAAATCAAAACTAGTT
TTCTCGATACTACTAATNTGCTCTAACAAAACTGGGGCCANTTTGACAGCAAAGCTAACT
CTTGTAAATTAAAACGAACGTTATCTTTGTTAAAATTTGGAAAGGATTCTTCTTCGTTCA
GTGACTATAAAAAGCGCCCTACCTATAGGTAAGGCGCTCCGATCGATTATATCAACGCTG
TATCAGATTGTTAGCTTTGTTTGCTAGGAAACCTGAATTTCGATTTCTTTTGGTTTAACT
GCTTCAGCTTTAGGAATAACTACGCTAAGTAAACCATTAGTGAAGCCGGCTCGGGCNAAA
TCGGTTTGTAAGTTTGGTGGTAGTGAGATAGCTCGCTGAAAATTACCAAAACGGCGTTCC
TTTCGATGAAATGTGGANTCTGAAACTTCTGTTTCGACCTTTTCACCTTTGATTACTAAA
ACATTATCGGTAATNGTTAGCTTAACTTGGTCCTCTGGCATGCCCGCAACTTCTATGGCA
ATCTCGAATTGGTCATCATTCTCGATAATATCAAGTGCCGGCAACCAATCACTTTTTCCG
TTATCTTGTTTAAAAGAGCCGAAGGCTAGTGGACTTTGAACGAAGANATTATCGAANAAG
CGATCTATGTCNGTTGTTTTCCAAAGGCTAAGTGTTTTCATTATATTTAATTGCTCCTAC
TGGTGGTATTTTNTGTAAGATCCGTTAACTGGACCACGCTATATCTANAAGCAGGAGGCA
TGCCAAGCTTTTTGGCCCGATTTATATTAAAAAATGGCTTTTTCTTATGTAATTCGNGCT
TAGATNGGATTGTAACCTGTCAGNTTATACCAAAAAGGAAAAAGNGGNCTGCCAAAATGN
CAGNCATCAANNCCAATTTCTAAACTCATGANCTNAAAAAATAAAATCTTATTGAAANAG
CCTTCCACAGGGAACTAAGGTTTTTATCGGTTTTCATGATTTGAAAACTCAGTTATCAAA
AATTCTTCTTTTCTCTTTAGTAAAAACATCCTTACTCAACCGAAAATCAGCGNTTTTTCG
ATAGTAACTCACAAAATGTCGAATCAGGTTAGTAGCCATTTGTTCGAAAAACGACTCCTG
TTTAAATGATTCGATTACATAGAATATATCTAAACATTTGGCAAAAAACAAATGCTACCA
GTATCGAAATCTGGAGGTAGTGAATCACGTGTCGTTGTCTAAAATCTGATATCGTAACTT
AATTACTTCACTATTCCGAATTGAAATCAAAAATTATTCGGTCAATAGTTAAAAATCCAG
TTGGCNTCGGGTTTCGATGATTAATCCTGATATTGCTTTCTGGGTAGATTCTTCTTGCCA
AAGGTGTAGACTTTTGATAAAATGAGCGGCGTGGTGTAGTAGTCCTTAGTTGGAACATCG
GGTGTGTTTTTCATAGTCAGTGTTAAATCGCCTGACACGAAAACGAGATAGTCGGTTGTA
GAGGAGTCGGTAGATGTCAGAAACAGTGCTTTGGGGAATTACAGGTGTGAGCCTAGGTAT
NGCAGGTACCGTTGGTGTTTTTGTCTTAGTTATGTCGGCTCAGTTGGCTAAAATGGGTCT
TAGAATTCGCAATGAGGAAAAAGATCGAAAAAGATTAGTCCAAAANATGCAGGAAGCCAC
TCGGATTGGTGCGGCCTACGATGCTACCGTTGCAATTCGAAAGTTCATCGAAGAAGAACA
AAAAAAACTACCAGAGTTTTTCATCGAAACNGGAGATCCTGATGAGCCCTATATGGAATA
TGATTTAAATCTGGCACGCAGATGGATGAAACCAATTCGTATCNTACTTGAACTAGAATT
GGCTNATGGCCAGCATGTAGTNAGTGAATCTTCGGAATCAGANGGTGGGCCCCCTCAGGA
TGATTCCGCAGACGAGGGAACAACTGACGACGATAGATAGNTAGAGTGAAAANTGTCGGT
TNCGACCGATAATGTCGTTAGTGAACAGTGGGTCAAGCCCATTCTTGGCCTACTAACGTC
CGTCCCTGATCAAACTGAGTCAGTCTATGCCGAAATCATAGCCGAACTTGGTCCCGTTGA
TTTCCAAACTGATTGGATCCCTTTTGAGAGTACGACTTACTACCAAGAAGAAATGGGGTC
GAAACTGCAGCGTCAGTTTATTAGCTTTTCCAATTTGATTGACCCTAGTCAGTTGGCAGA
TATCAAGTGCGTGACAAATCGTCTGGAGAAACATTTTTCTCAGANCAACAAAAGNATTTT
TAATCTAGACCCTGGCTATCTAACTTCAGCTAAATTAGTCCTCGCAACAACCAAAAATTT
TGCTCATCGAATCTATCTTCACTCGGGTATTTTTGCAGAAATTACGCTTACTTACCGCGG
CCGTGGATTCCATGCCTTGGAATGGACCTACCCAGATTATCGAACACCTGTTTATTTGCA
GATTTTTGAAAAAATTCGGCAAAAATATCTTAATCAGCTNAGTCAAATTTCCTCTCTGGA
TTCGGCCAATCATAACTATAGTAACAGACGTTTGAATTTAACAGAAAATACTCCTAAATA
TGCTATAGGTCTAATGTCAGGGACTTCGGCTGATGGTGTCGACGCGGCTCTGGTTTCAAT
TAAAGGAAATGGAAAATCGACTCAAGCTGAGTTGATTTGTTCTATTTGCTATCCCTATCC
ATTAGAATTACGCCAACGTATTTTCAATTTATTCCAAACTGAACAAAGTCACGTAGACGA
GTTATGCCAAGTGAATTTCTTGGTTGGTCAAATATTTGCTGAAGCCGCAACCAGAGTAGT
AGAGATAGCTAATTTTGATCTGAAAAATATTGACTTTATCGGGTCGCATGGGCANACNAT
TTACCATCTNCCACCTACGGAAATAGGTACCCCCTCNACTTTACAGATTGGTGAATCAGC
CGTCATTGCTAATCAGACTAACCGGCCTGTAGTATCCGACTTTCGTGTGGCAGATATTGC
TCTAGGTGGCCATGGAGCTCCAGTGGTACCTTATGTTGACTTTTTGATTCACCATCAAGA
CGAAAAGTCAGTTGCATTACAAAATATAGGTGGCATCTCGAATGTAACATTCATTCCAAA
GAATGCTAGACCAGAAGACATCATTGCGTTCGATTCAGGTCCAGGTAATATGATTATCGA
CGCTACTATTGAAATAGTCACCAATGGTCAGAAGAAGTACGATGAAGATGGAGTAATGGC
TGCTCAAGGTCAAGTCAATAAAGGACTTTTGGATATACTCTCAAAGCATCCTTACCTAAA
GTTGCCCCCTCCTAAATCAACAGGCCGAGAGTCCTTTGGTTGGGCTTTTGCCCAAAAAAC
TGTTGAGAATGCTAAAAAACTAGGAGTTTCTGATTGTGATCTTTTGGCAACAGTAACATT
CTTTACAACCCAAACGATTGTTAACCATTATCAAGATCATATCCCCTTTGTGATTGACGA
AATCCGAGTTAGTGGTGGCGGCGCTCATAACCGAACATTAATGAAAAACTTATCCACATT
AGCAGAAACTACGTTTAAATCAGTATCAGTGATAGTTGATGAACAATCGGACGCGAAAGA
GGCCATTGCTTTTGCCATTTTAGCCAATGAAACTTTAGTTGGACACTGCACTAATCTGCC
AAATGTCACTGGTTCGATTCGTCCAACTATCTTGGGCAAAATTACCCCCGTACCCCACAA
AATTCTATAAGGTTGAGGAAAACAAACATAAATCAAGCTATTCAGGATTTCTTAAGCGTT
TTCTTATAGCTTGAAAACGTATCGAGTCAANTGAAGCATATGAAGCAACTGGTAATTTCT
GGATTTGCCGATTGACTCTAGTAATTCTTTCTCTAGTTCCNGGATGAGTGGAAAGTAACT
TTCCAATTTTGGTGGATTGACGTTTTTCAGTGCCCAATAACTTTTCAAAGAAGGTCATTA
TCCCATTTGGATCTATGCCNGATGAGTGCATCTGTTGAACAGCTAACGTATCTGCTTCAC
GCTCAGCCTCACGTCCATACTGGAGCAATACACCAGAAGTTACAACTTTTGTCGCCAATG
TTTCTAGCTGACTTTTATCCTTTCCCAACAGCAATTGAGCCAATGCTGCAAACCCATACT
GTTTAGTCAATTGCTTCATCCCGTGTCTACCGACTATGTGCCCAACCTCGTGTGAGATAA
CACCCGCAAGTTCAGCTTCGGTATGTGAAAATCGAATTAGCCCTAAATTGACGTATATGT
AACCACCAGGAACAGCAAAGGCGTTGATTGAGTCATCTTGGACTACTTTGAAATGATAAG
TGATATTCGGACGGTCAGAATTCCTTGCTAATATTTGTCCCAACTGATTGATGTAATCTG
AAATATGGGGGTCAGCATAAATTTTCAACTCTTCTTCAATCTTAGCCGAGAATTCACCAC
CGAGTTTAATTTCTTCAGCATCACTGAAAATATTGATGTTAGCTAACTGATTGGCTAACT
GCCCACCACATCCCAAAATTGGAACTAAGCTGACCCACAAAAGCAAAGATAATGGAGACC
AATTTAAACTTGATCTAGGTATCACGCAAGACAGCACTATCTAAAATTTTGGAAATCAAC
CGGTCATAGGAGATTCCTGCAGCTGCAGCCTGAGCGGGCAAATCGCTAAGTTCGGTAAGT
CCGGGGAGAGTATTGACTTCCGTTACAAAAGGTTGGCCTAACCGATCTACGATCATATCA
ACTCGAGAGTAACCATGACATCCAAGTGCTTGATGCGCACGAAGCGCAATTGACTGTGCT
ACATGACTCACCTCATCCGATAATCGAGCAGGAATCACGAACTCAGTCAAGCCAGCGGTA
TACTTAGCTTGNTAGTCGTAGAACTCACGTTTTGGTATTAATTCTAAAATTGGCAAAGCT
TGAAGATCATCCCCTACACCAATTAATCCGACCGTAATCTCTTGGCCCTGCACATACTTT
TCAAAAAGATTATCCTTGAATATGCGATTTTTTTCTATTGCATGATATATTTCATCAGGT
TCATGAATAATCGAAACNCCTAAACTTGATCCTTCCGAAGCNGGCTTGACTACCAGCGGT
AAACCAAGCTGCTCAATGGCATTTTGAGTTTGCACCTTCAAGTCCTCTTCTAGATGAATT
TTCAAATAGTCAGGCGTTGGGATCTGCATTGTACTAAAAATTTGCTTTGACATTATCTTG
TTCATACCCAAAGCACTCGCCAAGATACCGGACCCAGTATACGGAAGACCAAAATGACTG
AGAATTGCTTGTATCGTACCATCCTCATATCCTTTACCATGTAGGGCTAGGAAAACAGCA
TCCACCTCTTCACTTATCAGCTGAGTAAGCCAGTCGTCCTTGACGAGATCTATGTCGATT
ACCTCATAATCTTGCCGTCGTAATGAAGTAGAAACCCTTTGCCCAGAAAGAAGTGAAACT
GAACGTTCCCCCGAACTACCACCTAGTAGAACACCCAACTTATTAAACAGGCGCATTTTC
TTCTAGTCCCAATACTCAGAATTGATTAAAAATCATCATCGACTAAAAAATCATCGAAAT
TGTAGTCAGCTAACTCATCAAAATCACCGTCCACACCGTCCTCATGTAATAGGTGGCCTG
GGGGTAGTTCCAATTCAGGAACATCGATTTGTTTTGCTTCGCTCCATAAGCGTTCAAGAT
TGTAGAATTGGCGCACATCTTCTAAAAAAACATGTACCACGAAATCTACGTAATCGATCA
AAATCCAATCACTTTTCTTGTCGCCCTCTCGTCGCCATGGCTTCGTTCCCCAACTTTCTC
TCAAGTCTTCTACAATTTTTTCTGAAATGCTTTCTACTTGCCTGTCTGAGTTGCCACTGC
AGATAAGGAAAAAATTGGTAAAAGCATCCAACTGACGTAAGTCTAAAATACGAGTATTTT
CGGCTCGACGTTCTTGGGCAGAAACAGCTGCGGATTTTACTATTTCAAGTGAATCTTCGG
TATTAGTCTGTTCAATCTTTTTTTGCATTTTTTCTTTGGCTGATTGCGTAAAATTGGGCC
GACATACTCTATTTTTTGGTCAGTATCCAAGAATATTNAATCAATTCTTAGATGATCCAT
TCACAGAGGGTGAATATCTACAAAACTGCTGTTTTGAATAAAACTTTTTNGGCCGGCACA
TCCTACCAGAAAATCTCTGCTNCCGTCAAGTTTGTCTCAGATTTTCTAGGTGCCTATTTT
ANAAATTGATTCGTGCAATCCTTTAATATAACCAAGGGCAAAATGTCGACCAATTGAATA
AGAACCTGGCTTGTCGTTGTCGTCGCCAGCCATAGTTAGTACATGATCGGGTCGCAGAGN
ACCATCGAAGCCTATNTCTCGNTNGGCTTCCAAGCANGCATGCATANCAGTTTTTCCGNN
GNCGTGAAAAGTNTCTTGAAANTTTTCTGNTTGTCCAATGACATCTCGTAGATGAACAAA
AAATATTTTTTNTTGATTTCCAAANTGCCGAATTACTGTNGNTAAATCATCAGTCATTAA
AGTNAAATTGCCCTGACAGAGTATAATACCATTTACAGTANTTGGNACTATANCNAACAA
ATGTTGAAAATTATNCACACTCCGCATANTACGACCTCAACCACCAATTGGAGATAAAGG
AGGATNATCCGGGNGCATTGCGAGTTTGANATTTNCTTCTTCAGCCACTGGANCTACTTG
CTCCAGAAANTANGTCAGGCGATNCCATAATTCATCCTCAGTAACACTTCCATGTTCTGT
AGGAGGTGCACCAATCATTTTCCTATGATCATAACCTGTGACCAGAGCTCCCCCATGAGA
AACAAAGGCTTTATCTGCACGAACCCAGTTCAAGACACCCACCCATTCATAGCACCAAAC
TGGAATACCTAACTGACCCATATTTCGAATTAGCTGGCAAACTGATTCAATCTTCTCTTC
TAGGTTTACCTAATTTAGCACGATGGAGTGGCGGTCTACTTTCTAAAACAGCGAACTCAA
ACCCACCATCTTCGTAAGACCGTTTCAATCTTTCCAAAGACGAATAGGACCCAAGGTAAA
TCATCAGGGTACCACTTGGCTGATTCCCAAAATCCATTATCCCAACCACGTGATCAACAC
CACATTGTTTAACCATATCCCAAAGCCGATTTCGTTTCGGTGGCAAGATCTCCGCTATTT
GGATCATTAATTTCACCTCAAAATTTCGATTAGTCTTAATTCATTTTATTGAATATGATC
ATTCCAAAGATTTTTGTATTACCACGTTGAAAAAGGCTTTCAATTTGTGGCAAAATATGT
CTTCTGATCAGTTAGGAGAACAAATTTTAGATCGATGGAAAAAATCACCACTACAACCAA
ACCCAATGGCTATGGGCGTAACTGGTTAGAGTTAGGCCATTTCGTCGACGATGAGTTTGG
CCACTCTAATTGGATTAAAAAGGGTGATCCTAATCAGGATCGACAATTGACAGTCAACCG
TCTACACAGCGATGGAGGGACTACACTAGATTGGATAATTTTGATCCCCGAAAACTATCA
GTGGACAATAATCAAAATTAACTACGATCGCTTGAATCCACGCACCTATCAAATCTTGTG
GCAGCCAGCAGAACCTAAAACAGATCAATTGACCAAACCTGAGAAAATTAAGCGGATATA
TCAATTAGCTGCTGGAAACCAAGAACTTACTAATTTGCTCCACCAATTGCTCCCTCAATT
ACCAGAGTAAATTCGCCCTTGGGTTTTTTAGTTTGATCAAACTTATCGATGGCTTTCTGT
AAGTCTCCACGGAATATCTCTTCGAATTTTTTGGTTAATTCACGCGCAACGCAAATTCTC
CGATCACCCAAAATCTCAAATGCATCTCGCAAAAATTTCACTATTCGATGGGGTGATTCA
TAAAAAATTAATGTTCGCTCCTCGTTGACTAGTTCAGTAAGCCTGCGGCGCCTTCGCCCC
GCTTTAGGCGATAGAAACCCCTCAAAAACAAAATTATGCAAAGGAAGACCTGCGACCGAA
GCAGCAACAATACAAGCTGAAACACCCGGAATAGGAACAATGGGGGCATCAACTGCTAAA
GCTGAAATAACCAATCGGTAACCAGGGTCTGAAATTGTCGGGGTTCCCGCATCTGATACT
AAAGCCAATGATTGTCCCCCTCGTAAATGCTCAACAAGCCTACTTGACTTAGCGCTTTCA
TTATCTCTATAGAAACTAGTTAAGGGGGTCGTTATCTGGTAGTGGTTCAATAGACGTTTA
GTATATCTTGTATCTTCTGCTGCAATCAGCTCTACCTCAGATAAGATGCGCACCGCACGA
AAAGTAATGTCCTCCAAATTACCAATTGGAGTGCTAACAATGTAGAGGGTTCCCATCTGT
ACGTGAGACATAAAATTTTCTCTAAAAGTTAAAACGTTTGTATTGTCAATTTCGGGAAAG
ATCAGGAAGATGATAAGAAAAAGACAACAGGCAGACTACCATAGCTAATTCCAATCTGTC
AATTAGTATCACTTAGTCAGTTCAGTCTAACCATGCTATAATCTTACTGAATCATATCAG
CAAAAATTTTCAGGTGAAACACTGGCAATTATAAAGAATTTCCAAATAACTAAGAATTTG
GTTTATAAACGGACCACCTCGTTATCGCTAGAGCTTGACTTATATTGGATTAAGCCACCT
GACACTAATCCTAAAGGACAATCAGTCCCCCTAGTTATCTGGATTCATGGCGGTGGTTGG
CGAGAAGGTTCTCGACAAGATTGTCATCATGCACTCAGTTTGATTGAGATTGGTTTCGCT
GTAGCAAGTGTTAGCTATCGATTGAGTCATCAAGCTACTTACCCTGCCCAAATCGAAGAT
TGTCGAGCTGCAGTCCGCTGGCTGAGAGCTAATGGCGAATACTATAATCTCGATACTAGT
CGGTTTGGTGCTTGGGGTGTATCAGCTGGCGGGCACCTTGCAGCTTTACTTGGTACAACT
AGTGGCCAAGACCGTTGGCAAGTTGGTGATCATCCAGATCAGAGTAGTGATGTGCAAGCT
GTTTGTGACTGGTTTGGTCCAACCGATTTCTTTCGTATGAATGATATTACAGGTACTATT
GATCACGAATCGGCCGATTCCCCTGAATCTATGCTGATTGGTGGTCCTATTCGTAGTCAC
CGAGCAAAAGTAATTGCCGCTAATCCAATTACTTATATTAGCAATACAACTCCACCATTT
TTGATCATGCACGGACAAGATGACAAAACTGTTCTCCCTAACCAAAGTGAGTTGCTACAT
AAGGCATTGAAACGAGCTGGCATCAATTCAGAGTTGATTTTACTGAATAATTTCGGTCAT
GGATTTAGCTCTGAACAAACTGAAGTTGTTAAAAGCTTCTTTAATGAGCATCTAGGGAAA
GGTTAATAAGATGAAAAAAAAATTCAAAGTAGCAATCGTTGGATGTGGAGGAATCTCGAA
GGTACATGCTAATGCTTGGCGTGATTCGGATCAAATTGATCTGGTTGCTGCTTGCGATGA
TAATGTCCAAGCACTAAAAAGCTTTGTTGATCAGTTTGAAGTACCTAACAGCTATCTAGA
CCTGAGAACTTTATTAGAAAGTCAAAAACTAGATGTATTAGTAATTACTACTTGGCCGTC
ATCTCATCTCAAAAATGTGTTGGAAGCAGTAAGAGCAAAAGTCAAAAAAGTTTTATGTGA
AAAACCTTTAGCAATCAACACTAAGCAAGTTGAGCAGATGATCCAGGTAGTAAGGAAACT
ACAAACCAATAACATACCGGTGTTGTTGACGGAAGCTTTTATGTACCGGCATCATCCTCT
AACTCAAGAGGTCAGATCAAAAATCTGTGATGGAAAAATTGGAGAATTAAGGTCAATTAA
CCTTGTTTTCAATACTGGACTTACTGATCAAACCAATTGGCGATTACGGGGTGATCTTGG
TGGTGGTACAATGATGGATTTAGGCTGTTATTGTATCGATCTAATTAACTATCTAATTGA
TCAATCACCGAGGTCAGTTTATGCGACTGGGAATTATTCATACGGTACTAATGCTTGGGA
AACCATGTATGCTATTATTCGTTACAATGATCGTCTCGTTGCACAGATAGATACTGGATT
TGGCATGTGCTGGCGAGAGCATTATGAAATAGTTGGTAGTGAAGGAGTAATCAGAGTAAA
TCCCGCTTGGGGGAACAATGTCGGTGAATGTCAATTTTGGCTTAATGATCAACCTGTAGT
TGTTGAAGGATTGAACCCTTATTTAGCTGAAATACTCAATCTCTGTCACGCAGAAAGTCA
GTCTGATTTAATAATGCCACTCACAGATTCTTTGCGCAATATGAAATTGATTGATGCGGT
TCATGAATCCGCTCATGCGGGGCAGGTAGTTCAATTCATTGATTAATTTAGAGAATGCCA
TTATCAATATAAGCCTAATATTAGAAACTACTTCTTTTTTTGATTCAGCCTATGGTCGGA
ATTGATTTTTCTGTTTTTTAGTTTAATCTAATCTTAACTCGTTAAGTGAATTGCTTAACT
AAAAGTCTGTAGATTTATCACTTTTTTCACCTTAAGAACTCGAGTAAACCGATAGGCTCT
CTTAGACTCGACCATATAAAAATAGGGATAAATAACATATGAATAAGAAAAGTGGCCCAA
TTTCCCACCGAATCATGATTTACTTCTTTTCTGCTGTTTTAACATTATTACTGATTTGGT
CAATAGACTATCTTTTGTCAGATATTGGAAATATCCCAGGACCTAGTAGGAAAGAAATTG
AGATGCGTTTTGTAGGAAATGACCTGATAAAAGAACAGAAAAACTTAAAAAGTGAAAAAA
AGAAAATTACTACCCAAATCAAAAACGAAACTGAGAATCAAAAATTATTGGAAATCGGCA
TGAGTGGTTCAAAAGACACAATGAATCAACTACTTAATCTTCACCGTTTGGCCTTGGAAA
AAAACGTTCGGCCTACCCTTGATCAACAAAATGCATTGGCTGAAAGCCAAACACTTTACT
TATCGAACCAGAAAGAGTTTCAAACGGCTAATGCTCAGATTTCTAATCTAACCAAACAGC
AACAAGATTTAGAGCAACAAATTAATCTCATAAATCAACAAGTTACTGAACGTCTCACTC
AATCTGAAACTGAATTTAATAATTTATTACAAGCTCACCGATGGAAAATGGCTGGCCTAA
AATTACTGGTTATTCTCCCACTTTTAGTAGGCTCAACTTGGTTAGTAATAAAGAAAAGAA
AAAGCGACTTTTCACCACTCATATTTTCATTTTTGATCGCGACTTTCTTCGAAACGGGAA
CTGTGATGCACCAATACTTTCCAGCTAAATTTTTTCGATACATTGTTATTGGTGTCGCAA
TTACTGCAACCTTAATAATTCTCAGACATTTGATACGATTGGCTGTTTCACCACAAATGG
ACTGGTTATTAAAACAATATCGAGAAGCCTATAAAAGATGGCGATGCCCGACATGCAACT
TTCCTATCCGTCGAGGTATACGGAAAGAAATTGATTGGGGATCATCTAACTTACGTGGCG
CAATTCCAATTCAACCAGAGTCTATTGATAAGGAGGAAAAGCCGTACACTTGTCCGTCTT
GTGGACAGCATTTATTCGAGGTATGCCTAGAATGTCAACAAATGCGACATACTTTACTTC
CGTTCTGCCAGACTTGCAGTCACCAAAAAGAAATAAGAGTTGGTTAATCCAGATGAGACA
TTTAGTTAAATACATATTGCAATTTATCATTCTCGTTTGCTCAGTTTTGTTGGGGGGATT
TTATACCCAATCGGCTCATGCTGAGCTTAAAAAAGTCCACTTTCTAATTCCTGGTGGGGC
CGGTGGCGGTTGGGATAGTACTGCTCGTGGGGTAGGCCAAGCTCTGGCCAATTCTAAATT
AGTCAAACGAGTATCTTACCAAAACATGTCGGGCGGTGGTGGTGGAAGAGCAATCGCGAA
TTTGATAAATACTGCCCGACGACATCAGAATACGCTGATGATTAATTCGACGCCATTTAT
TATACGTTCACTACAAAAAATCTTCACATACACTTTTCAAGACCTAACACCAATTGCAGC
TGTGATCTCTGACTATGGAGTGCTTGCAGTGAGTAGAAACTCGAAACTAGTAAGTTGGTC
GGATACCTTAGATCAGTTCCACAAAGATCCTACTCAGTTAGCCATAGGTGGTGGTTCCGG
TAGAGGAAGTTTGGACCATCTAGTAGTGGCACAAATTTTTCAAATGGCAGGAGCTGACCC
AAAGGAAATTCGTTATATTCCCTACGATGCCGGTGGAAAGGCTATGGCAGGTCTTCTTTC
AGGGGAGATACAAGTTTTGTCTACTGGTCTAGGTGAAGCTTTAGAACAACATCGAGCTGG
ACAAATTCGCATTCTAGCGATTACTTCCGAGAAACGGTCACCAGCTATCCCGAATGTACC
CACTTTCACAGAATTGGGGCATCCTGCTGTTTTCCTTAATTGGCGAGGGTTTTTTGGTCC
ACCGAATATATCTGAAAAAAAAGTTAACATGTATAATCAAATCTTAGAAAAAATGTTTAA
AACAGCTGAATGGGAATCCATCAGAAAAAGAAACGGTTGGCAGAATCAACACATCGCAGG
ACAGAAATTCCAAGAATTTCTAAAACAACAAGAGATACAAGTCGCTCAGTTAATGCGAAG
TCTTGATTTCTTGAAATAATTAATACATTCGCCTGATTTGTTTAATGTCCCAAAATAAAA
TTGGTGCTTTAATATTTCTGGTGTTATCTATTTTCTATGGTTACCTTGCTTCCCAGATAC
CGGATGCTACAGGCTTGGAAGGCCCAGTAAAGCCTGCAACCTTACCACTTTTGCTGAGTA
TTTCTGGTGTCGCAGTTAGTATCCTCATTCTTCTGCTCCCATCTCAAGAAGTGAAAGTTA
ACCTAGTATTAGATCGAAATAATCTGTTTCGCGTAGTCGGACTGCTGGTATCGATGGTTA
TCTACGGCTTAACTCTCAGTATTTTGGGCTTTTTTTTGGCCACGGTTCTATTTTTAATAA
CTGGTTTTTGGGTAATGGGTATACGCGAACAAAAAGTTCTTTTTTCTCTACCGGTCATTG
TTGCAACCTTTTTTTGGTTAGTTTTGACAAAAATACTTGGTATACATCTTGATTCCGGTT
GGGTCAGTTGGCTACTGAGTAAATTTAGCGATTAATCTAATGTTAGAAGGCATTTTGACG
GGATTTTCCACAGCGTTCTCGGTCACCAATATTTTCATGGTTTGTGCTGGTGTTTTGGCG
GGCACATTAATTGGTATGCTACCAGGACTTGGCCCAATATCGGCAATAGCTTTGATGATT
CCAATTACGTACAGTTTCGATTCATCTTCAGGTCTAATTCTAATGGCTGGTGTTTACTAT
GGTGCGGTTTTCGGTGGCTCGACCTCCTCAATTTTAGTCAATGCTCCCGGAGTAGCAGGA
ACTGTAGCTACAACCTTTGATGGATATCCGCTTGCAAAAAAAGGGAAAGCCGGAAAAGCT
CTAGCCGTAGCTGCTTACGCATCGTTTTCAGGTGGTACCGTCGGTGCTATTTTTTTATTA
CTAGGTGCTCCTTCCCTTGCTGTAATATCGATTAGTTTCCAATCAGCTGATTATTTTGCT
TTGATGTTAATGGGATTATTGGCGGTTTCAGCCTTCACACCTAAAGGTCAGTTCCTCAAA
TCCATTCTTATGACTATCTTTGGGTTAATGCTTTCAACTGTCGGTACTGACAATGTCACT
GGTCTTCAGCGATTTACCTTTGGACAACTCAACTTGGTTGATGGAATTAGTTTTTTATTA
TTGGCAATGGCAACTTTTGCTTTATCAGAGGCTTTGATGATGGTCTTGAGCCACAGGGCA
ACAACAGTTTCAGCTAATAAGACCCCTCTCAAACCGGAACAATTGAAACTATCTATAGCG
GAGTTAAAAACAATTGGCCCAACTATTGGGAGATCATCCATATTGGGTTTTTTAGTAGGA
GTTCTTCCAGGTGCTGGGGCCACTATTGCCTCTTTTTTAGCCTACGGTATGGAACAAGCT
ATAGACTCGGGTAGTAATTCGTCTGTGAAATTCGGACAGGGTAATCTGAAGGGGTTAGCT
GCTCCTGAAACTGCCAATAATGCAGCTTCTACTGGTTCCTTCGTACCATTACTAACTCTT
GGCATTCCAGGGTCCGGAACAACAGCGATAATGCTTGGAGCTTTGATTTCTTATGGAATA
CAACCTGGGCCACGGCTATATGCTGAGAATCCAGAAATTTTTTGGTCCGTTATTATTTCT
ATGTATTTGGGTAATGTAGTCTTACTGATTCTCAATTTACCTTTAATCCCTTACATTGCT
CGGTTAATCTCTATCCCTAGACAATTCTTAATTCCCCTAATTCTGTTCTTTTCATTGATC
GGTGTTTACTTAGTCACTTTCAATGCCTTTGATTTATATTTAATGGTTGGGTTTGCGATA
TTAGCCGCCTTTTTGCGTTTTTTGAATTATCCTCTAGCTCCAATTTTATTGGGCTTTGTG
TTAGGTGATTTGCTAGAGGATAATTTGCGTCGGGCATTATTAATTAACGATGGCCAGTTA
TCTTTTTTATGGAACAGACCAATTACTAGAACAATTTTAATCTTTACATTCTTGGTGCTG
CTACTCCCTTTAGGCCGACAATTAATCCGACATAATAGAGGTCATTAACAATATAGATTT
TCACCACCGGATCTGATCTTTACTCCTCCCAATTTGGCAACCAATATCATCATTTAACAG
AAGTTTATAAGAAAAATTTAGGACTTAACTTATCTGTAGTCGGATTTACTAGGGTGTATA
TGAGTATTCTTGGTTTATTATAACGGGCCGTGTGCATCATTGCTTTGATATTGTCTTGCT
TGTTGTATTCCCCAGTGATGGTTATATTTTTCGATCATAACACAGATGAAATCGTCAGGA
ATAAAAATTACTTCGAAAATATTTCTAATTTTATCCGTAATGTTTCAACCACTTGTGCGC
CAAATCTAGGAAGGAAACATCTCCGGCTTCCATTACCTATCAGATTATAGAATATTTGGA
ACAAGGGCTAGTTCCAGTATTATCTGTCGCCATTGATTAATTTGGGCTAAAGTCTACTTT
CTGTGTTTTTTTGAATACGTTATTCAACGCTTCCAATAGAATTCCATACAAAACTCTTTT
GCTTTCAGCCCAGTTCTTGGTACTTCCTTATTCGTTAATAAGTATAGAAATGCCCCATCA
ATTAACATTTTACTGTCGAATCAACTGCCAGATACAAATACAAATATAGCAACAAAGGAA
ACACTATCCTTTGCCGACTAGCTCAGACTGTTCATTAGTTAAAATAGAAACTTGTATGTT
GGAACTCCTAAGAAAGCACCACGTATCATCCACAAACTACCGATGATGAATTCTCCCAAA
ATAACACCAATAAAGAATGGAATTGCCCGCTGATGGAATTTTACGCCACCGAACTTTAGT
GTAATTGATTTTATACACCAGCTGATAAAGATCGAAAACCAAAATAAGTTGATAGACCAA
CTACTTGAAACTGCGTAACCTGCAGGGTGAAAAGGCCACCAAAATAAGTTCATTCGCAAA
ATAGCTAGTAGAAGTGTAAAGGAAAATCCGAATATTATTCCGACACATGCACCATAATCG
ACAGAAGAAGGCGCAGTAAGCCATCGTTGAAGTTGACCAAAGGATTCCGTGACCCTCCCA
CTACCGAAAGCCCCAAATTGATAGGAAACGTCTAGAGCTGCCCAAAAAGAGGTCAAACTA
CCAATAATAATGGAAACTAAAATAGCCAGGAATAACCTGTTTAGCTGCATTCGACTACGC
TCTGCTAGCTTAAATCCTTCCAGCTGGTGTGGCATTATATGTCCTCGATACGCGCGATTA
AAGAATTGATAAAATGAAAACATTGCCAAATTACCAGGCGAAAACGTACGAGAGCCAATG
GTATTAACCATCGTGTAATGTGTTCCAGCCCAATGCAGATCATGAACAGGTGAACCCAAT
TCAGCTCGCATTCGAGTAATACCAATTGATAAAGCAAAGTAAATTGTGAAAAAGAGAGTC
GCAGTCCATAATGACATTCCCGCAAGAATAGAAAAAGCAATCAACAAAATGTATCCGAGG
CCAGCTCCAACAAATGCCCAGACTTCTATACTTTTTGTTGCGCTAATGTTATTCTTTTTT
TTCGCTAGTATTGGTGAGAAGATTTGTTTCAAATGCCGTCTCGTTGACCAGAATGCCAAT
AGACATAGACCAATATAGGAACCAAAGGTTTGAGCCTCGATGTAGGGAAAATTTGGTAAA
TTTCGTAACCCTAGGAAACTACTTATAATGAGTTGTACTTTCCAAAATAGATAAAAAAAC
CAACAGGCAAAAGAAAGCTCTAAAGGCATAAAAAAAGCTAAACCAACTGCATAGGGAAAT
ATTGGAATCGGTGTCCAACCAATGGCATTCCAAGGTGAGGTAGTAAAAAATGGATGTAAA
TCGTAGAGCTGACCTCCAAAGCTTGGGACCGAAGGATAAAGAAAGTGAAGTCCATTTACC
AAATCAATACCACCAGATAGGATGAAGCCAGTCCACATAATCTTATTTGTTAAAAAAGTA
TTTGATTGGATAGTGAGATGTAAGGGTAACTGAATAATTGGATAGCTTAACTTTTCATGT
TCAATCCACTGTTTTCGGACAACTACTGATAGGCATAACATCACAAAAGCTAGAAGCGTA
ATAAAACCTGACCAAAAAATTACTGACGTCAACCAGGCTAGAATATTAGATTTTAGATAT
ATACTGGAATCTCCCTCGTGGAATCCTGCCAAAACGTCTAGATCATTCACAATCAACCAT
TTAGGAATATGGTGAAAGAATAGGTCTTTCCACTCGTTTTCTGGGTTAGCCATCCACGTG
ATCCCACCCACATAAGTAATTAATTGCTGCATCATATCTAATCCACAAATCGCCGAAGCC
ACCGATAGCATTGTATAGATCAACAGTAGTTCCGAAGGATTAAGACCTGAGATTTGAAAT
GTATGCTGCATCAGAACATTCAGAACTGTAATTAAGAAAAGAAAGAAAATGACATTGAAA
AACAGGGAGAGAGTGGTCGGATAACCTGCCCCCCAGATGGCTGCACGCATCAACCACAGA
TTGTTGACCGAAATCAAAAAGATACCAATCAGAATGGGGAAAAAACGGGTCCTTTTTTGG
GGGTAAGAAGTGTTAGTCAAAGCTTTAGATGATTGACATTTTGGGTTCAATCCTACAGAT
TATTTTTAGCATTTAGTAATTTTTGTTTTACAAAGGTCTCATATTTGATTTGAATATATC
ACTAACTTTTTGCCACTGAAAGTTTCATTTTTTAAGACTTATCAAAATTGATTGAGTAAT
GGGTAATTATAAATCATGGTATAGAAAAATGATGAATTAGCATAAGAAAAGATAAACGCA
GGATTATAAAGCCTAACACTGAATTTCAATAGAAGTAATTAATCAGTAGATTTTTTCTGA
TTGCCTGAGAAAAAAATTATAACTGTTGGTTATCATGTTTTAATTGAAGAAAAGTAAAAA
GGTGGATTTAGTACATTTAACCCATCTTTCAAAAAAGAGACTATGTAAATGCTCTGACTA
TTTCAAAATTTTCAGGCCAGAAGTCTTGATTTTGGCCCAATGAATAGCCTTATTACTAGC
AGCCTCAATGTATAACCAATTTTAAAGTCCTCTATCTACAATTCTCTTAATTTCTTCAGC
CGAAAGAGCACCATCAAAAATTGCTACATCGTCAATCATTCCCTGAAAAAAAATGTTTGG
AATTGGGTGTGCGCCAATGAGGCTATCTTTTGCACCAGCGAGTTTACCATTTTTATAAGA
CATGAGAGCCTTACCGCCAAAGGTTCTAGCCAAATGATACCAAGTTTTAGGTTTGAGCTT
TCCCGGGCTAATGGCGTGCCTCCCAGCGCTATCCGTCCAGTGTAGCATTGCCTCACCTTT
ATTCCGACCGGATCTTTCATCACCTCTAATTAAGACTGCGTCTCCGTAGGTTTGGCTTCC
ACACCAAAGTTCTGTTCGCTAACGTCCCAATCCAGACTACTATTGACCCATAGCACAGTA
GAAAACTCTTTCAAGTTCAAGCCTGAAGAGATTTTTATTCCAGTACTTTCACATCGAGCT
CTAAAGCCTTACCGAGCTTAACGTCTACCCATTGAGCTTTTTCGATAATTTCCCCATGAT
TCTTTCCTCCCGAGGAATCTTCGACTTTTTTATCATTATCATCATCAAGTAACCACTGAC
CTAGTAGTTCAGCTGGATACGCGGAAGAATGTGTGAGAAAAATACAGATAAAAACCTAAA
ATTTGACTTAAAAAACTTTTCACTTTTTGCACCTCACTATTTCTGTGGTTTGAAGTTAAT
TTGAGAATCTGATTCTAGGCCATTGAATTGGCAGTTTTCTGATAGGATCAACAACTATAG
ATTTCGTTGCAAGCTCCATTTCAGCAATCTTTTTTATTTCATCTTCCGAAGAAGGATGGT
TACATATGAAGATACCATCGATCATTTCCTAAAAAGTTAGTTAGAACGGTGCGAGAATCA
ATAACGCTATCGTCCTCGCTAGCACCTATCTTAGAATCTTCTTGCCCAACTAGTCTGATG
TCTAAGAAAAACTTAAGGTTTATAGCGTCAAAAGTCCCAGCTGATTTTTGGTATCATCTG
TCTTGATTGAGTATCTCTGATTCTATAGGGAACGGCCTACCCTCGCTATTAGTCCAGTTA
CGCATGGCTTCTTCTTTGTACGAATTCCTCTTGTCGTCTACTCCGATCAAAACAGCATCA
CCATATTTGGGGGATCTGTCATAGTTCCATCCGGCTCATGTCCCACTTCTTAGTACATTG
ACACAGAAAACCATCATAAACAGTTCAAATGAAAGATTTCGTGCAATCTTTAGAGCTATA
CCACTTGCATCTAGTAATGATGCTTCACCGAATTTTCCAGCAACCGAGCCAACCTTACCG
ATTATCTCACCATCGTTATTATTGCCAGATGTATCTTTAGTATTTTCGTTCAAACGCTAT
GGACCCAGCAGGTTTCCTGAAACTGACACCTAAAATAATAGAAGAAGTAGAGAAACCAGT
ATGTGCCTAATATGTGTTAGACATTTAGCTGTAGTAATTTAATTTTTCACATTGAAATTT
TCGTCTATCGACATAATAATGGAATTCGCAAGAAAAAAGCAAAACCCCGTTCTATCATAT
TTATTTCGGTAATTGCTACATCTGGTAAATTAAGACTGGTAAAAAATGATCGGTCAACAT
TATTTACAATTTTATAAAAGATTAGGTTAAAATTCTGAGTTGATTTTTTGATTCAATTAA
TCAATTTTGTGTCTTTTTAGATTGTCAGAGTTTTCAAAGACCAAAGTTTATATTTTGATG
GACTTGATAAAAACAAGAAATGTATTCGTGAAAAACAATTTTCGCATGAATCAGATAATC
TGATCCTTTTAGTTTGGCAGTTACCAAGCTAAATAACCTGAAAAATATAGTCTATGAATA
ATGGCAGTTACCCGATATTTACAATAATGGTAATTAATTGAATGTTAAAGGGTTTATTCT
CAAAATGAAACTAACTACCGAACAAAAGTCTTACTGGATCAAAAATGGTTTTCTTAAACT
AAAGAATGTTTTTGGCCAAGATGACCTATGTCAGGTTAAAGCCTGGATTACAAAAATTGA
AACGAGTCCTGCTGACTCTGAAGGAGGAATTTTACATTATTACGAGATAATAAATGGTGA
AAAGATCATTACTCGTAGCGAGAGATACTTGAATTTTTCCAAAGAGTTGACGGATTTTAT
AACTCAAGGAATCGTCGTGAGAATATTAGAACAGCTAATGGAATCTGAAGTAGTTCTATT
TAAGGAAAAAATTAACTATAAATACCCAATGGGAGGGGGGTATGTACCTCACCAAGATGC
AGCCGCCTACAAGTATATATCACACCATGTTACTTGCCTTGTAGCTCCAGAATCTACCAC
TAGTGAAAATGGTTGCTTATGGCTAGCTGCTGGCCATCACCAAAAACGTTTAATCTCTTT
AAATAGTGATGGGTGCATCGATAAAAAAGTTGCCGAACAATTACCTTGGCGTGAATTACC
AACTAACCCTGGAGATTTAATTTTTTTTGATTCCTACACGCCACATTTCAGTTCGCCTAA
CTTAAGCACTAAGGCGAGAAAAACCTTGTATCTTACCTATAACGAATCTAAATATGGTGA
ATTTAGAGAGCTGTATTACAAAGATCGTTCCCAACAACTCGAAAATTCTAAAAATAGAAA
AAAGAAGCAGATTAGTACTATTCGGCATTTCCAAGGAGAAGCAGAAAATTAATTATGGAT
AATCTTATTGATCCAGACTTAGCTAATTCATTTAAAAATAAATCTCCGGAAAGAAAAGCT
ATTCTTTTAACGGATTACATGGTTAAAAATGGAATCACTTATTACGACGAATCGGTTACT
CAATTAGAACATGCTCTACAAGCTGGTAATTTAGCAAGAAATGCTGGGGCAGACGCTTTT
TTAACATCGGCAGCACTGCTCCATGATATTGGACATTTTTTACTGGACGAGCATGATGCA
CAACAGATTTTTTTGGAAGAAGATTTAAATCATGAAGTCGTTGGAGCTAATTATCTATCA
CCATTTCTTCCTGAGAAAGTAATCATCCCGATACGTTTTCATGTACCAGCCAAGCGATAC
CTTTGTACTACTGATAATAGTTATCATGAAACCCTTTCAGATGCTTCAAAAAAAAGCTTC
CAACTACAAGGAGGAAAAATGTCAAGCGATGAAGTTAAAAAATTTGAAAGAATTCCTGAT
TTTGAAACTGCCTTACAAGTGCGTAGGTGGGATGATCTGGCTAAAGATACAGGTCTAGTA
AGTAATAATATATCAGACTTTATTGGGGACTTAACTTTAGTTTTTGAGGCAGCAATAAAC
ATGTAATTGCAAACGGTTCGATAATGAATGGAATTTGAAATTTGCCCCTTTTCTCGGGTT
GTGCTACGATGAACGTATCAGCAGGAAAGACTAAGTGAGTAATATTCAATGAGCAACAAA
CCGATTTTGGTACGTTTTCGTTTATCACTGATGATGTTCCTACAGTATGCAGTCTGGGGC
GCCTGGTTTCCACTAGCTGCCCGTTATTTATCAGCTAGTGTTGAAAACGGTGGACTTGGT
TTCAGCTCACAACAAATTGGTATGATTTTGGGTCTAGCAGGTTCAATCGGAGCTGTTTCT
GCCCCATTTATAGCAGGCCAAATTGCTGATCGATATTTCAGCACCGAGCGAGTTTTGGCA
TTTTTGATCCTAGTAGGTGGGTTAGTGAAGTGGTATACGGCAATACAAACTACTTACAAA
TCGTGGCTGTTGTTATCTATTCTGTACAGTGTACTTTATATGCCAACCCTGGCATTATCA
AACTCAATTACTTTTTCACATCTGACTGACCGAGACCGAGATTTTCCTAAAATACGAGTC
TGGGGCACAATAGGTTGGATTGTGGCGAGCTGGGTTTTTGCCATGTTCTGGTTACAAAAG
CAACTTGGATGGCAATGGATGCCTCCCTTTTTGGTTGGCCCTGAAGTTGAGGGTGTCACG
CGTCGATTAGCTGATGCCTTGGCTTTCGCTGGCATATTATCGATTATCTACGCTGGATTT
TGTCTGTTTTTACCAAATACCCCACCGAAAAAAAACGCGACGGAAAAACTAGCTTTTAAA
AAAGCGTTTGCATTATTACAAAAACCGAATTTTGCGGTTTTAGTCCTTGCGAGCTTAATT
GTCAGCGTAATTCACCAAATTTACTTTTTGCAAGCCGGTCCTTTTTTATCTCACATTGGT
TTGAAAGATAGCCAGATTGGTCCAGCAACAACGATTGGTCAGTTTGCTGAGATTTTAACT
ATGGCTTTTCTCGGGTACTTCATAAAGAGGCTTGGGTTCCGAAGAGTTATTACCATTGGG
ACCTTTGCTTATTTTGCCCGTTATGTAGTTTTTGGTATGACTAATTTGCCTATTTGGTTA
ATAGTAATTAGTCAAGCATTCCACGGTTTTTGTTACGCTTTCTTTTTCGCCGCAGCTTTT
ATTTATGTTGATAAAGTTGCTGATGAGGACGTACGCCATTCTGCACAAACAGTCTTTGGT
ATCATCATTTTAGGCGGTGGACCAGTTTTGAGTGGTTTCTTATCCGGTGCGTTGAAAAAT
ATTTATACGCCAGAAGGTGGCGATTTTAATTTTTCTCAATTTTGGTATACGCTAGCTATT
ATTGGTCTGGTTGCAACAATATTTTTTGTCTACTTTTTTCGGCCAGAAGCCGAACACAAT
TCAACTGAGGCCTAACAATAAGGGTAAGGATAAACTATGAAAAAAGTATTATTAGTTGTT
AATAATCAGCAGCCACCATATAGTGATTTTACTCAAATGTTTGCTAAAATCACTCTCGAC
TCAGGTCAATTTGAGTTAGATGTTAGTGAGAATCGTGATAGTTTTACTAAACTTGATGGG
TTTGATGCGGTTGCTCTCTATATTGGTGGAGGTGAACTAACCTCTGATCAAGAAGAGGGC
TTAGCTAATTTTGTCAGAAATGGTGGCGGGCTGCTAGCTGTACATGCTTCTAACGCCGGA
TTGGGTCATTACGGCACCTACATTGATTTAATCGGTTCAGAATTCATCGAGCACGATCCT
TTGGCTCCCTTCGAAATCCATGTGGAAAACAATGTTGACGATATTCTTCCAAGATTGAGT
AGAACTTTTCAAGTTACCGATGAATGTTATCAAATGAGAATTCGCACATCAGCCGAGCTT
CGCTATTTTCAGTATGGTAGCTGGCGTATGGAACGGTACCCTCTAGGCTACGTTTATGAT
TATGGGTTAGGTAGAGTCTGCTACAATGCACTTGGGCATGACAAAAGAACCTTTGAACAT
ACTGATTTCCAGGATCAGTTAATTAAAGGGCTTAGATATGTATGCCAATCAAATGATCGA
TTAGAATCAATACGAATCGGTCTCGTCGGTTATGGCCCACAGTTTGGGATGGGTAAACAT
CACTCAGAAAACATTGACCGAACATATGGCTTCGAGTTGGCTGCAGTATGTGACCAAGAT
TCGTCTCGATTGGAAGCAGCACGATCAGAACAAGGAGATGGAATTTCTGTGTTCACTTCG
GTCAAAGAAATGGCTCAGAGTGGATTAATTGACATGGGTTTGGTAATCGTTCCTCATGCA
TTCCACGCGCCAGTGGCTAGAGTTCTACTGGAAGCGGGTTTGCATACCATCACTGAAAAA
CCATTTGTTTTAAAAGTTTCAGATGCTAACGAATTAATCGCTATCGCTAATGAAAAAGGG
GTTATGTTGTCCACTTATCATAACCGGCATTGGGACCCCGACATCTTAACCGCTAAGGCC
GTAATCAATTCAGGCCTAGTTGGTCAGATTTTTTCTATCGAATGTAATATGGGTGGATAT
GGAATGCCAGGTCAGCAGTGGCGCTCTCATAAATCGATTTCCGGTGGTATGCTTTATGAT
ATGGGGGCACACCAATTTGAGAAAATTCTGCAATTGGTACCACAAAATGACGAAAAAGGG
AATCGAATCAACAAGAAAGCCACTCTCTACGGACACTTTATTAAACCCAAGTGGCACGCC
AGTACTAATGAAGATTATTGTCGTTCCTACATTCGGTTCGATAGTGGTTTGGAAGCTCAA
TTAGTACAATCTAATCTAAGTGCGACCAATAAACCACTATGGACAATTTTGGGTACTCAA
GGTGCAATTACCATCGAAAATTTTGATGGACAGACCACCGTTACTTCGATCTTGGACGAT
GGCCGCCAAATGAAAATTGATTACCCTAGAATTACAGCTGGTGGATGGCAAACCTACTAT
AAAAATGTGGCTGACCATCTACTATCGGACCTACCCCTAGTTATCACAAAGGAATGGGCT
AAAGCCACCATTCAGTGTATCGAAGGTTGCGAAACCGCAGCACGTGAAAACCGATTAGTA
GAAATTGAGTTCGATTTCTAAACTCAGTTGTTAATAGTCATCTAATTCAAATATTGACTT
ATTTGCTTTTAAACTGATGGCGTACTAACTTGGACCAATTGTTTCCCCAGGTTTTGGCTA
TTTAGCAATCGCAAAAAAGCGCTCGGCATACTATGAATATCTTGTATAATGTCATATTCA
CAGTTCAGTAAACCCCTTTGGTACCAGTTAGCTAGGCATTTCCAAGCTTCTTGATGTCTA
TTTTGGTAATCGTCTACTATAAATCCTTGAACGCGTGCCCTAGCAACTAAAATTCGTCTC
AAAAATCGTTCACCTATGTCGGGTTCATCAAACCGGTCAGCCAGACTAACTGTACCACAG
ACGACGATACGAGCAAAAATTGCAAGGTTTTGCATGACCGCATCATGGATTGGTCCTGCG
GTATTATCAAAATATAAATCAACTCCATTCGGGCAAACTCTAGTAATCGCATCAATTAAA
TTGGATTCAGTCTTGTAGTTAATTCCGTCATCGTAGCCGATTTTCTGACACCAAGCCAAT
TTTTCCTCCGAGCTAGTAATAGCGATTACCCTACATCCAGAGAGCTTGGCAATCTGGCCG
GCAATTTGCCCAACTGACCCAGCTGCAGCTGATATCACAACCGTATCACCTACTTTCATA
GAGCCTACTTCAATTAGACCAAAATAGGCTGTTATACCGTTTGTACCCATAAAGTCAAAC
CAGCACGGCAATGGGGCTATTTCAGTATCAACCTTTCTCATCTCATTTGGTTTCAGGGCC
GCATATTCCTGCCAGCCAAAATTACCAGTTACAATCAGTTGTCCAACTGGATAGTCCACT
ACGTTAGAGTTAACCACTTGACCAATAGCTCCACCAACCATCAGGTCGCCCAGACCTACA
CCAGAAGTGTAGTTTTTTTGTGGGCTAATCCTACCTCTCATGTACGGTGCAACATCAAGA
TAAATGGCTTCGGCTACAACCTCATTTTCTCCGGGCTCAGGTATTGATGATTTGGACATA
ATCCAATTATCTTCGGTCGGCATACCATCGGGATAATTGGCCAGTCGCCACTGGCGATTT
GCTTTATTCATTCAGAAATCCTTCTATCATTTAGATCTATCGATATGTTTGAAAACTATA
AACAGAGCTAGTTCACTCTTAAGGACTTAAGATTATATTACGGTACCATTAATAAAAAAA
CAATTGCGCCCAGATCTATAAAACCATTGATTTCTCTCCAGTTTGATTTAGATCAAGAAC
CAAATCACTTCTATCGTGTCCAGGATCCAGCTACTACTTCTAGCTTAATTCTTGCTAGGT
TGCCTATCGAACTTTTATTCTATGATATTCAGATTAATTTAAGGCAAGAGGAACAAGCAG
CCAACTCCTAATTCAAGTCTCGACAGCCACAATGTCCTATGATAACATTGTTCCCCTCGT
TACCCACTTAAAGGAAAGACTCATGCCTGATTATAACCGAACTGCAGTTTTAAACCGATT
ACATTCGATTATAGCCAACAAACAGCCTCTATTAGCGGTTGGTGCTGGGACTGGAATTAC
AGCGAAAATGGCCGAAAAAGGGGGTGCCGACCTAATTGTAATTTATAATTCAGGTCGTTA
TCGAATGTCCGGTTTTGGTTCCTGTGCTGGACTTTTGGCCTATGGTGATGCTAATGCTAT
CGTTATGGAAATGGGGGAACGGGAGGTTCTGCCAGTAGTCGTAGACGTACCTGTTATAGC
AGGTGTTAATGGAACTGATCCTACACGAAGGATGAGTAATTTTCTAAAACAAGTAAAAGG
CATTGGTTTTGATGGTATCAATAATTTCCCAACAGTTGGTGTAATTGATGGTAAATTTCG
TCGTACATTAGAAGAAACCGGTATGGGATTTTATAAAGAAGTAGAAATGATTCAGGAAGC
GCACCAAATGGATTTGTTCACGATGGTTTACGTTTTTAACCCTAATGAATCAGAGGCTAT
GGCTACAGCAGGTGCGGACGTAGTCATAGCCCACATGAATACCACTGTTGGTGGAACGAT
TGGTGCAGATAGTGCTTTCGGTTTAGACGAAGCCGTGCCATTAGTTCAAGATATTTGTGA
TGCTGCTACGAGTGTCAACCCAAACGTTATCTGCTTGTCTCATGGAGGCCCAATTGCCAC
AGCGAAAGAAGCTCACTACATTACCCAAAGAACCGGTTGCGTTGGTTTTGTTGGTGCATC
TTCAATTGAGAGATTTGCTTGTGAAGCTAGTATGCCAAGTATAACTCGTTCTTTTAAAGA
TCCTAACTATACAGTAACCAGCTAAATTAGATTAGCCGGACCGATGGAATATTCCTTTCA
GCCAGTTCCATCTCATGCAGGGAGAGACTGGGATCAATTAATCAGCAAGTGTGAAAATAC
AACTGCTTTTCAAGCTTGGAATTGGCGGACCTCTCTATCTGAAGCCTTCAATCAGCTTCA
ACCTCACTATTTTTGGATTCTCGATTCAAAAAAGGCTGTGATTGGAGGTTGGCCAACTTT
TATTTTTCGACCTCTGCCCACCGTTAAAATTTTATTTTCGCTACCCTGGAATCTGTTTGG
TGGGTATTTTCTAATCCCTGAATTCCAAGGTAATTATCATCAGTTGTGTAGGGATTTGGT
GCAGCAGTTAACAATAATTACCAAGAAAGAGAAAGTATGCCAGACAAGTTTCACACTGGA
CTGGAATCAATCACTATTTGGAGATTACTTGCTCGAGAAGGGCTTTAAATCAGATAGACG
TTATTTCACCCACAGGTTAAAAATCGGACCAGACTATGACCAAATCTGGAATTCTTACAA
CAAGCGAGTGAGGGGAGCCGTTCGAAAATCTCAGAAAAAAGGCGTTGAAGTCTATGAAAC
TGATAATTCAAACCAACTAGACCAGTTTTACCAAATTTATCTGCAAACCCAGCAGAGGCT
CGGTGGTACACCAAAGCCATTTTCACTAATGACTCAGTTGTTTGAAAGTAATTTAGCAAA
ATTGGTTGTTGCTAGGCAGGAAGGAAAAACAATCGCAGGTCTGTTATATTTTTATTTTAA
CACAACCGTTACCCTTTGGGCTGGAGCTTCAGACCCGGATTGGTGGTCATTTCGACCTAA
CAACGCGATTTTCGATCATATCATTCGTTGGTCTTGTAACTCGGGCTATGAGTGGGTTGA
TTTTGGTGCTTCTCCACCAGATAATACCGGGTTAATAAAACATAAAGAAGAATATCGGGC
AGTTCCTCATTACTTTCAAACCTATACCAAAGTCAACTTACCACTACAATTGAAGCTCTG
GCAGACCTCAGAGCCCGCGATTCGTAAAGTGTATGCCTTTCTCCAACAAATCGGACATTA
ATTAGTAATAAATCAAATAGGATTTAGAGCGTGATTTCACGAGTCTAACTGGATATGCAA
AAGTTAAATAAAAATAAGAGGAAAATTATTGGTATTGGGGTTATCGGCATGGGTTGGATG
GGGATGGCTCATAGTCGTTCCTACCGTAATGTGGTAGAACGATTCCCTGATTTAGCAGTT
GATCCCAAATTAGTAGCTTGTGCAGATGAAGTAGTCGAACGTGGCCAATCTGCACAAGAT
CGTTTTGGGTTCATGTATTCGACCCAAAACTGGCAAAGATTGATCAGTGATGATGAAATT
GATGTAATAACCGTCGCAACCCCCAATAGTAGGCACCTAGAAATTGTCACTTCAGCGGTT
CGAGCAGGAAAGCACGTGTTTTGTGAGAAACCCGTCGGTCGAACGCCAATCGAAACTCAA
CACATGGCAGATTTGTCCAGTCGCGCAGGGATTATCTCTGGCGTAGGATATAACTACCGT
TGGTCTCCAATGGTTCAACATGCTCACCAACTTATAAAAGAAGGTAAATTAGGAAAAGTA
ACTCACTATCGAGGTCGCTTCTTTTCTAGTTATGCTAGCAATCCTAATTCGGTTTTATCT
TGGCGGTTCCAGAAGGAAAAAGCTGGTAGTGGAACACTCGGCGATCTGATGTCACATGTT
ATCGACATGGCTCATTTTTTAGTCGGTTCAATAGATAGTTTAGTCGCACACAGGGAAACA
TTCATTCGAGAACGTCCACTCGCTGTACCAGGAGTTGGTACTCACTTCACTGTTCGAGAT
GATGGTCCAAAAGGTGATGTTACTAATGAAGATTACGTTAGTACACTGGTCCAATTTGAA
AATGGAGCACAAGGCACACTAGAAGGTTGTCGAGCAATTGTAGGACCAAAGTGCGAAATG
GCCTTTGAAGTCAACGGAACTAAAGGTGCAATTCGTTGGAATTTCGAGAAAATGAATGAG
CTAGAAATCTATTTGCCTGAAGAGTCGTCTTCTCATGATGGTTATGTGCGATTGATTTCG
GACGCCAGCTATCCATTTCATGCAGCATTCAATCCTGCAGCCGCAACGGGGCTTGGATAT
GATGATCTCAAGCTAATAGAAGCCTATCACTTCCTAAAAGCTATTCAAACAGGCCAACCT
AATAACCCCAGTTTCCGTCAAGCGGTTACGGTAGCTCAAGTACAGTCTGCTATTCAATCA
TCTTGGGACAACAACAGCTGGCAGTCAGTTGCCAAGATCAATTGATCATCTAATTTAAAA
CTTTATTTGGGTTAGTCTTGAAACCAGAAACAATTATGTTGTTATAGGCGGTAGAGGGAT
CGTAATTTACAGGTCGCATAGTTGTACTATGGTAGCCAAATCGGACCGATTTTCTCCATT
TGTCTGTTCTGTTGCAGTCTGACCAATGAATGGTACAGTAGCTGAAAAAGATGACGTCAC
CAGCTTGGGCGGGGATTTTAATGGTTTCGACAAAGTCAGGATGAAATTGATTTATCGGTA
AGTGAGGTGCAGTATCTGCACCTGTTACATGTTCTAGCGGACCTTGATGGTGGCTACCTG
GTACTACTTCTAGACAGCCGCTTTCAAGAGGCGTATCATCCAAATGAAGTAGACAATCGA
CAAAATCCAATCCATCATGTGGGTAGAAAGGATAATCTTGATGCATTGGAAAGGGAGTAC
CAAGTCCAGGTGGTTTAGCATGTAGGACCGTATGGTGCCATTGAACATTATTGCTTATCA
GATCTTGAACTAATCCAACTAACTTTTGATTGAAGATAACGCGCCCCCAAGCAGAAGAAT
AGAAATGGGGATTATGCCATGAAGACAGCCTTGGTATTTAGCCGTTCCTCTTGATCTAGG
TAATGGTCCCGCCAAGGCCCTTGCCAACCGATAGTTTCATTGCCCCAATTTTCAATTACC
TGTACCATATCAGAACTTAATTCGTACACTTCTGACTCACTAAACAGAGCCTCGACCTTT
AGATAGCCATGTTGCTGATAAAATTCAATTTGTTCTTGATTCAACATATTGCATTCACCC
AAGCATTAAATTTGATCTTAACTTAAGATCATCATTGTTTTAAAACAAGATTCACTAAAA
TAACAATGTTATAATAGAGAGATGTTATCAATTAGTAATTGTCCTCATTGCCAATTTTCG
ATTTCGCCTGAATTCCAACTTGAGGACTGGTCGTTGGAGATACAATCAGCGAATAAGCCC
ACAGAGGAGTTCATCGAATATAAACACTTCTCATCCGGTGATTGCCCACGTTGCAAAAGA
TGGTTAGTGGTAGCCAAATGCCAAGATTGTGGTAACCAGTACTTAAACATTAACGAGTCT
CCAACCGCTCCAATTTGTCATTTATGTGAAGGTATATTATCTCCAACACCATTTACAACA
CAAATATCGGATGAATTACGTAACCGTGAGGCGAAGTTGCGGATCATTTTTGGTAGACTT
TGCGCAGGCATAATGCTGACAGCAGTATTACTACAACTAATTTTGGCTCTAACGATTGTA
TCGTGAATATAAGCCCAAAAAGCTAAATTAGCCAATAGCAACATATTTTTGAGCCAGAAA
CTAGAGAATATAATTTGGGCAGAACCAATATTGGACGATACACAGATAATATTCTGATGC
CAAAAGACTTCCCCAAAGCAAACTAACCGGAAAGAAATTCAGAGGACCTAGTAGGATTAA
CAGTGTTATTGACCGAAGCCTTTTGCTTCAGGAAATAGCAAACAATATAGCATTTCATTC
TACACTTACCTGCCGTCTATCGTATTATCGTTTGATCTATTCTAGAAGATAAACTCCGAT
CTTTGCAAATCTGATAATTCGGTCGTCCAGACAAAAGAAATAATTTTGTATCGTCAGAAT
TATAATCAAACCTTCTTGTCATACAATTTTCCAAATTAATCTTGCTTTTAAGCCAAATGA
CCCGCTATGCTAAGCTAGCCTGGATTCGGGTGCTGGTCAAGATTTGACCAGATAATAGGG
[truncated: 4,510,448 more chars]
