# Supplementary material for: Regions Enriched with Reverse Complement Triplets in Bacterial Genomes
Source: Int J Mol Sci. 2026 Feb 28;27(5):2301. doi: 10.3390/ijms27052301 (PMC12985086; doi:10.3390/ijms27052301)
Supplement: Supplementary file 1 [file ijms-27-02301-s001.zip › for_send/45/Caldisericota/class/mirror.txt]

SMAX=   80.00     KMAX=      12   
NOM=     7     9    10    11    12    14    26    29    37    47
NOM=    49    58    59    61    63    69    74    75    80    89
NOM=    95    97   101   104   105   111   115   117   118   123
NOM=   127   131   134   145   146   152   168   169   173   180
NOM=   199   207   215   218   219   222   223   230   232   234
NOM=   235   239   241   246   253   254   255   258   262   269
NOM=   272   279   280   285   286   287   288   297   305   307
NOM=   314   316   327   331   338   341   342   343   348   354
KK=  561601  LL=  562470  Z=    4.76  JJ=  561421  DL=   870    
GAAGACCTTACAAACGATTGAAATTGATGATGAAGAACTCGTAACTCTTCATCGTCAAATAAATCAAAGTGGTAGAAGCCGTAGTAATATAAATGGACATGTTATCAACCTCAAACAGTTAAAGACTCTTGGTCATTTATTAGTTGATATTCACGGTCAACACCAACACCAATCTCTTTTTCAGCAAGGAATGCATGGTCAAATACTGGATGACTATGGTGGGCTAATACCCTTGAGGCAAGAAGTTACTTCAAAATATGAGTCAGTACAATCGCTTATACACCAGATTGCCCAATTAAATCATGACTACCAAAAGCTGAAAGCGGAAAAGGATCTCCTCACTTTTCAGGTCAAAGAAATTGCTGAAGCTGATTTACAAGTCGGCGAAGAAGAAGAACTTAACAAGGAACGTCAACGCTTATCGAATGCCCAACAACTTTTTGAATTAGCCGATCAGATTTATCATGGGTTACATGGTGGGCAAATAAAACCGTCGTTGCTGGACACTTTGCGAACATTAAACAAATTGTCAACTAAGTTAGCTGATTTAGATGAACAAACTGAATCTACTAACCAAAGGTTAGAGTCAACACTCTATGAAATCGAAGATTTGGCTCAAGATATGCGGGACTATCGCGATCAAATCGAGTTTTTACCAAGTCGATTGAATGAAATCGAAGACAGGCTTTCAACTTTCAGCCGGATGAAGCAAAAATACGGTGCTACAACAAAACAAGTCATTGGTCACTACCAAAAATCAGTTGAAAAATTAGAAGTCATTGAATTATCTTCTGAAAAAATTAAAATAGTGCAAGAAAAGCTACAAAAAGTCAAAAAGTCGGCCCAAACAAAAGCCGAGCAACTTTCAGT                                                                                                                                                                                                                                                                                                                                                                                                                                                                                                                                                                                                                                                                                                                                                                                                                                                                                                                                                                                                                                                                                                                                                                          
A===      231      244      111      234      141      143      112      243      123      233      313      343      413      334      333      314      323      224      223      131      124      1
B===      241      331      222      341      232      432      122      431      412      441      424      434      423      344      444      324      414      311      411      242      312      2
RRR=   1145.4    393.6     79.4     31.7     15.8     11.9      5.3      3.7      2.0      1.5      0.0      0.0      0.0      0.0      0.0      0.0      0.0      0.0      0.0      0.0      0.0      0
M=     5283.     4479.     6346.        
M=     6271.     4223.     5020.        
M=     3118.     4434.     3343.        
M=     3268.     4804.     3231.        
J=   1      -1.2 -12.8  14.0            
J=   2      16.1 -13.9  -2.2            
J=   3      -8.8  13.8  -5.0            
J=   4      -8.4  17.5  -9.1            
SMAX=   58.00     KMAX=     315   
NOM=     2     3    22    24    28    33    34    42    43    56
NOM=    57    66    77    81    84    91    93   100   108   110
NOM=   124   126   140   144   148   150   159   163   181   195
NOM=   209   213   225   236   237   240   243   276   277   289
NOM=   290   291   292   293   303   311   315   318   326   332
NOM=   333   334   339   340   351   353   355   356            
KK= 4485742  LL= 4486281  Z=    7.29  JJ= 4485562  DL=   540    
TTGAACTCCTTCTTCAACCAATCCAACCAACTGTTGCCAACCTGACGATAAATCCAACAGCTGCCAAATTGGGAGGCTCTGACTTTGGTCGGTCACTATCTGCTCCAACTGTTTTTCACCAATACCAAACAAGGAGAACTTATGTTGGATAATAGCTAGTTCGTTTTTGGCTTGACTGTGGACGGCTTGGTGTTGGTTTAAGTCTTGACTGGCTGAAATCTGCTCTTGCACCAATGCTTGAGTCCGTTGGAGTTCAGTTTCGGCTAAACTAAATGAGACGTAAGCTTTTAGCCAAGCAGACATCAGTGTTTCCAACTCAATACCGATTCTGGCACGAACCAGCTGTTCAGTTTGCTGAATAGCATCTTCCTTTTGTTGTAAAGTGATCAATGATTGCAGATAGTTGATTTGGGCTTGGCGCAGCGTTAGCCGAATCTGTTGAGCAGAAACCGCTTTGAGTGCCTGTCGCTGCTGAACCAATACCTGTAAACGATCGAGTGCGGTTATGAATTCGATTTGGCCGATTTGCAAATCCAGACA                                                                                                                                                                                                                                                                                                                                                                                                                                                                                                                                                                                                                                                                                                                                                                                                                                                                                                                                                                                                                                                                                                                                                                                                                                                                                                                                                                                                                                                                                                                    
A===      224      314      123      223      111      433      143      112      133      313      244      243      234      323      413      343      334      333      233      231      113      1
B===      311      324      412      411      222      443      432      122      442      424      331      431      341      414      423      434      344      444      441      241      422      3
RRR=    789.0    378.1     15.7     12.2      7.6      7.6      2.4      2.2      2.2      0.0      0.0      0.0      0.0      0.0      0.0      0.0      0.0      0.0      0.0      0.0      0.0      0
M=     3964.     4546.     3717.        
M=     3533.     4401.     3481.        
M=     3177.     2075.     2699.        
M=     2456.     2108.     3233.        
J=   1      -1.8   7.8  -5.9            
J=   2      -4.6  10.2  -5.5            
J=   3      10.6 -11.6   1.0            
J=   4      -2.9 -10.0  12.9            
SMAX=   37.00     KMAX=      88   
NOM=    19    21    31    35    45    48    50    52    54    55
NOM=    65    67    71    87    88    90   103   185   201   203
NOM=   210   216   221   227   256   260   268   281   296   299
NOM=   304   306   319   329   337   344   345                  
KK= 1736677  LL= 1737816  Z=    6.49  JJ= 1736647  DL=  1140    
TTGGTCCCAAGGTGGAACGGTGTGATTGAGCGAAATTTGACGTGGGCATGGATCCAGCCAGACAAAAGGCATTTTTTTTTTCCAAGCAATCATATTTGGGTTCATCGCAGAAATCGCTTCGAATGCACCCAATGTGATGCCACCAACTGAATCAAGTTCACTATTAGCAGCCAACAATGAGCGATTCTCCTCTACACCCGTTACAATCCAAACTAATCTTTTGGGTTGAGGTAAATCCGAAAATCCTGTTGACACTCCCCACCAATCATCTCGCCGATCGTAAATAAATTCATTTTCGTTTGCTTTTACCAAACGGTAGGGACCAGTACCTAAAGGCCAATCTTGGTTTAAATCGAAATTGGTAAAGGTAAATGGGTCTTTATTTTCCCAAACATGTTGTGGAAGGATCACAACATTCCCCCATACTCGAACCGAAAAATAGTCTAATTGAAAACGAGGGTTTGGTCTTTTTAGGGTAAATTTAACTGTCAGAGAGTCGACTTTTTCAACTTTTTTAACCCACTGTTGTATATTGGCAGCTTCATTCAGAGTTTTTGTTTGGTCTTTAAGTAGTAAATTAATAGTGAATACAATGTCATCTGCATTGTATGCCTCGCCATCAGACCACTCAATCCCTTTTCTGATTTTAAGTGTCCAAACATTCAAATCTGAGCTTGGAACGAAACTGACGCCTAACCAAGGTTCGATCTGGTTCGTTTCATAATTAAGAATAAATAATGGCTCCCAGACAGACTGGTGCATTCCATGACTACGCGTAACACCTGGGACCATCCAGTTGAAGACGAAGGGGTTGGCAACTCTACCGTATGCGTCAAAAATAACCGTATCGGATCTTGGTACTGGCTCCAGAGCTGCAACCGACTTCTCACCAATCGGACTCCATACTAGCAAAAAGAAGATTAAAAAGAAAAAAGTCAAAAAATTGGCAATTGAGAAAGGAATATATCTCATTAGTCTGACCTACTTTCTAGTTTTTTTCAACTTCTGTATAATTTGATGAGTACTCATCCACCAAGTCGGTGGGTGATGATAATTATTTTTTTCAGTTGGCCAACCTTCCCAGTAAGTAGTTACGAACGGAATCAATTTTCGTGCTTGTGTAATTGGAATCACGACCTG                                                                                                                                                                                                                                                                                                                                                                                                                                                                                                                                                                                                                                                                                                                                                                                                                                                                                            
A===      244      111      112      223      133      123      224      433      143      313      113      243      234      314      323      413      343      334      333      233      231      1
B===      331      222      122      411      442      412      311      443      432      424      422      431      341      324      414      423      434      344      444      441      241      2
RRR=    552.9     76.6     50.5     37.6     30.1     20.5     10.7      8.0      2.7      0.0      0.0      0.0      0.0      0.0      0.0      0.0      0.0      0.0      0.0      0.0      0.0      0
M=     3011.     2854.     2668.        
M=     2799.     2867.     3009.        
M=     1907.     1968.     2104.        
M=     1963.     1991.     1899.        
J=   1       3.3   0.2  -3.5            
J=   2      -1.8  -0.5   2.3            
J=   3      -2.0  -0.6   2.6            
J=   4       0.3   0.9  -1.2            
SMAX=   26.00     KMAX=     151   
NOM=    36    53    60    68    79   125   137   151   157   166
NOM=   167   176   183   200   212   217   224   229   250   252
NOM=   257   282   300   301   312   313                        
KK= 2357351  LL= 2358520  Z=    4.74  JJ= 2357351  DL=  1170    
ATAACCGCATTTGCTGGTTACGACCAGTTGGAACTTGCTCTCAAATTTAGCTTTGATAAGCTTTCTGGGCGAGCTGATATCGATGGTAATGATTCTATTGGTCTTGAGCAAGCCTATATCACTTACGCCTTCTCAGATATGGTCAGCATTAATGCCGGTCGTTTTTTATGCAGTCTTGGTTTTGAAGCTGCTGAACCAACCGATATGTTTCAGTATTCATACTCGACAGGTATCCCTTATCCAGGTTACCAAAACGGTGTATCACTGAGTATCAGCCCTTCTGATATGATTGGTCTATATGCCGCCGTAGTTACTGGCGTTTGGGATGGCGGTGGTGATACTGATCTAAACAATCCTGGTTTTGAGGCTCAAGTAGCCCTGATGCCAATTGAAGGTTTGACCGCTAAAATCGGATTTGCCGGTGATATCATGGAAGAAGTTCATGCCGAAGAAGAAGGTGTAGTACATGATGATGATGAAGATGAAACATATCTAAAAAGTGAAATTAATGCATGGGTTATGTACTCCATGGATAATATCACAGTAGCAGCGGAATTTGATTTCTTACCTAACTACTACGCACGCGATGCCAATGGAATTCACTTCTTGGCTATGGCTAACATCGGCATCACCGATGAAATTGGTGTTACTGTCCGTTTCAGTGGAGCTCAAGACGACCTGGATAATGATGATGAAGAACTGAGGACTTCCTTCACTATTAGTCCTTCTTACGCATTTAACGACAATTTAGGCTCTCTTATAGAACTCAAACAAATTTTGGGCGACGAGGGTGAGACCCAAATAGCTTTCGAAACTATAATGACTTTCTAAATTTTAATCCTCAGACTAAATTCAAGTGGCAGTCGCTTAGGCGACTGCCTTTTTTATTTTTATATCCCAAAATTCCTTCTGCAAATTTTAACCTTTGAATCCTATAGCTAAACACAGCCAACCAATGATAAAGGCCAATCCTCCAATTGGTGTGATTGCCCCCAACCATCGAATACCGCTAAGACTTAAAATATATAGGCTACCAGAAAAAATTAAAATCCCGGCAAAAAATAGCCAACCTGCCACCCCAATTAAAGTGGATGGTTCTCTTATCAAGGCTATCAAAATCAGACCCAAGGCATGATAAATCTGGTAACGAGCAGCAGTTTCAAAAATAGC                                                                                                                                                                                                                                                                                                                                                                                                                                                                                                                                                                                                                                                                                                                                                                                                                                                              
A===      123      133      223      433      224      112      111      132      143      314      413      313      244      243      234      323      343      334      333      233      231      1
B===      412      442      411      443      311      122      222      142      432      324      423      424      331      431      341      414      434      344      444      441      241      2
RRR=    265.1    170.8     48.0     42.9     34.8     16.5      8.3      7.6      6.1      5.0      1.0      0.0      0.0      0.0      0.0      0.0      0.0      0.0      0.0      0.0      0.0      0
M=     2013.     2098.     1597.        
M=     1390.     2013.     2330.        
M=     1417.     1506.     1847.        
M=     2170.     1373.     1216.        
J=   1       2.7   4.7  -7.3            
J=   2     -12.5   2.4  10.1            
J=   3      -4.5  -2.2   6.7            
J=   4      15.2  -5.6  -9.7            
