# Supplementary material for: Regions Enriched with Reverse Complement Triplets in Bacterial Genomes
Source: Int J Mol Sci. 2026 Feb 28;27(5):2301. doi: 10.3390/ijms27052301 (PMC12985086; doi:10.3390/ijms27052301)
Supplement: Supplementary file 1 [file ijms-27-02301-s001.zip › for_send/45/Caldisericota/class/selection.txt]

KOK=         1
KK=   13081  LL=   13620  Z=    4.68  JJ=   12601  DL=   540
A===      111      112      113      114      121      123      124      131      132      133      134      141      143      144      211      213      214      223      224      231      233      234      243      244      313      314      323      333      334      343      413      433
B===      222      122      422      322      212      412      312      242      142      442      342      232      432      332      221      421      321      411      311      241      441      341      431      331      424      324      414      444      344      434      423      443
RRR=    4.424   14.285    2.033    0.216   -0.403   21.016    0.223   -0.645   -0.242   -0.812    0.175    4.213    5.073    0.971   -1.623    1.461    0.683    4.413   26.101    0.274    0.385    2.953    0.944    3.856   -0.139    2.202    9.698    3.076   -0.441    0.077   -0.247   -1.293
X1==    4.305    2.768    0.787   -0.364   -0.755    4.412   -0.401    0.787   -0.186   -0.673   -0.830    1.325    3.170    0.971   -1.460    0.734   -1.230    1.584    5.264   -0.186    0.302    1.139   -0.861    1.894    0.327    3.170    3.302    1.610    0.518    0.518    1.170    1.518
X2==    1.028    5.161    2.584   -0.593    0.533    4.764   -0.555   -0.820    1.299    1.207   -0.211    3.180    1.600    1.001    1.112    1.992   -0.555    2.787    4.958   -1.473    1.274    2.592   -1.097    2.036   -0.426    0.695    2.937    1.911   -0.851    0.149   -0.211   -0.851
CD1=        8        6        2        1        1        6        1        2        1        0        0        3        4        2        0        2        0        3        8        1        1        2        0        3        1        4        4        2        1        1        2        2
CD2=        5       12        6        1        4        9        1        1        4        3        1        6        3        2        5        5        1        6        8        0        3        4        0        3        1        2        5        3        0        1        1        0
TTGGGAATCGTTCTTTTTTTCTTTTTGGCTGGGATTGTTGGTGGAGTAGTAGTATCTGCTTGGAAATCTGTTAGGGTAGTCGATTTGACACAACTCGATTACCAACAGAGTGATACATGGAAACAACACCTCGAGATTTATTCTGCCCCTTGTACTATTCAGAAAGGTGATTCTGTTAGCTTCATTTTGGAAAAAATTAATCGCTTATCTTATGAACAAGTAATCCCAAATCAGGTTAGAAAAGATAGCTGGCAACCGAATCAATACTCACTAGTTTTAGACAAAAGTGAACGAAATGGACTCATTAATCTGTTTGCGCGACCATTTCATTATCCACGAATGGATCAATCGGCTAAAGATTTGATTTTAAAGATTATCGATGGGAAAATCAGTTCCATCCAACTGTTAAACCCTAGCTCTCGAAATATCGATAGATTTGAGTTGGAACCCGAGTTGATTAGCGAAATTTATGACAGGGGTGGGGAAGCCCGTGAGATTGTGAGTTTAAACCAGATACCCGAGAGATTGCTCATTTCGTTC
KOK=         2
KK=  208861  LL=  209880  Z=    4.71  JJ=  208681  DL=  1020
A===      111      112      113      114      121      123      124      131      132      133      134      141      143      144      211      213      214      223      224      231      233      234      243      244      313      314      323      333      334      343      413      433
B===      222      122      422      322      212      412      312      242      142      442      342      232      432      332      221      421      321      411      311      241      441      341      431      331      424      324      414      444      344      434      423      443
RRR=    1.584   21.927    3.640    1.050    1.672    5.808    9.168   -0.619   -0.250    1.002   -0.166    1.050    2.309    1.035   -0.252    8.625    0.310   20.983   37.554    0.847    3.249    4.458   -2.296   17.706   -0.415    9.329    0.626   -2.081    0.263   -0.025   -0.031    0.551
X1==    0.784    4.374    2.228    1.598    1.702    1.207    2.192    0.660    0.157    0.820   -0.179    1.598    2.492    0.776   -0.526    3.832    0.486    4.397    7.933   -0.893    2.699    1.848    3.861    3.702   -1.029    3.828    0.221    2.252    0.299    0.299   -0.179    0.299
X2==    2.019    5.012    1.634    0.657    0.982    4.810    4.183   -0.938   -1.589    1.222    0.926    0.657    0.926    1.334    0.479    2.251    0.637    4.772    4.734   -0.949    1.204    2.412   -0.595    4.782    0.403    2.437    2.833   -0.924    0.878   -0.084    0.171    1.841
CD1=        7       15        8        6        9        6        7        5        4        4        2        6        6        3        4       11        4       12       17        2        7        5        8        7        1        8        3        5        2        2        2        2
CD2=        8       14        5        4        6       10       10        1        0        3        3        4        3        4        5        6        4       10       11        1        3        5        1        9        2        5        5        0        2        1        2        3
AGAGAACCCGGAAATTACTTTGTTTATCCAGCGCCTCGTTGCTTACCTGATCAAACCCATTTGGGTTGGGAGAAAATTCTAGTGCCTGGCTGGCATGATTTATACGATGAAGAAAGACTTTGGAAGATTTTTCTTCATTTGGGCAATCAGGTTTTGATCCAAGATTTGATCGAATCAATAGAATAAAACCAGGAACCACTATCCAGCATGCAAAACGCTATTTATATTTCTGAAATGGTTCAGGGCGTTTACCTGTCCCATTTATCGAATGGTTGCCGACTGAAAATTCCATTACAGGATCGCGTCCACCCATTATTGAACACACAGAATTAAACCAATCAGGCTAAACTGTGTTTGCTTACAGACAGACCTCCGTACGAAAATTCTATTTCCCAAATTATCAAGTCAATATTCAATGATTACGAGCGTATTTATAAAATGAAGGTAAGAGACAAAACATAGTACGAGAAGCTGAATGCAAGCATATACAACAAGCCAAACAACAGAGCCGTAAATATGCTACTAACTCCAAGCTCCTTGGATTTTGATTATTGCTTCTATAATTTGATCCATATCTTTTTGAGACCCCAGCAAAATATTTTGAAATAACCAGATACTCTCCGAACAAACTTGCTCTACATTCGGACAAGGTAGTACTCGAATCAGGTGTGGGTACTGGTCGAACAATCTTTGCATACCACTTTCTTGCGACAATGGTTGTCCGTACCCACTGGATACAGGAATGCCCTCAGCTTCGAGAGCTCGCATGAATTCTGCTCGCGATTTCCCCCCAAATGCTTCTGATTGATAACGCATCATATAAAGATGATATCCATGCTTCGTAACCCAATGGCTGTTATACGGAGGTATAATTCCTTCAATTTGTTTCAATTCAGCCGACAAATAATTTGCATTTGCATTACGGATATCGGTTTGCGCTTCCAATTTTTTTAGCCGTTCCATTAGCAATACTGCTAAGTATTCGGATGGTCGATAATTCCAACCGAGTCTTGGGTATTC
KOK=         3
KK=  251281  LL=  251760  Z=    6.14  JJ=  250561  DL=   480
A===      111      112      113      114      121      123      124      131      132      133      134      141      143      144      211      213      214      223      224      231      233      234      243      244      313      314      323      333      334      343      413      433
B===      222      122      422      322      212      412      312      242      142      442      342      232      432      332      221      421      321      411      311      241      441      341      431      331      424      324      414      444      344      434      423      443
RRR=    9.409    2.546   -0.536   -0.263    1.023   -0.573   -0.260   -0.413   -0.449   -0.088   -0.008   -0.032    0.408    0.186    0.909    0.433    0.769    1.192   20.190    1.067   -0.842    0.152   -0.707   -0.345   -1.572  108.513    1.074    1.783   -0.237    0.413   -2.216    0.493
X1==    2.913    2.295   -0.383   -0.150    2.295   -1.194   -0.108    1.292   -0.339   -0.076    0.142   -0.150    0.142    0.317    0.820   -1.194    0.848    0.576    3.837    2.224    0.958    0.177   -0.823   -0.655    1.866   10.142    0.958    1.203    0.365   -0.635    2.142    0.365
X2==    3.230    1.110    1.401    1.752    0.446    0.480    2.414   -0.320    1.323    1.157   -0.057    0.213    2.877    0.586    1.110   -0.363    0.907    2.071    5.262    0.480   -0.879    0.859    0.859    0.526   -0.843   10.700    1.121    1.482   -0.650   -0.650   -1.035    1.350
CD1=        6        5        1        1        5        0        1        3        1        1        1        1        1        1        3        0        2        2        5        4        2        1        0        0        3       11        2        2        1        0        3        1
CD2=        7        4        3        4        3        2        5        1        3        2        1        2        4        2        4        1        3        4        9        2        0        2        2        2        0       12        2        2        0        0        0        2
GCTGATTGAGGCCACCAGATAGAAAAACTGGCAGAAGACAGCTTTTTGTAATCTCTGCTGCAACTTCCCAATCCGCTGTTTTTCCAGTTCCACCAAACCGGTTTTGACTTAAATCAACAGTATCCAATAAGATCGAGTCAGCTCCAGCATCGACGTAATTCATTACCTGTTCTGTCAATTCAGCTGCATTAGCAGGCTTATTAACTGGCATGAACAACGATTTCCATATCTCAACTTCACTATTTTTTTTCAACTCATTTACTTGAGCTGGAGATTCATGGCCTAAAAGCTGAACTGCAAATGGGGAAATCCTGTCAACTGCAGATAAAACCCAATCTGTTGTTTGGTTAAAAAATAACACGACAGTTGGAATCAAGGTTTGCTGACGTAATTGTTTTGCTTGATCTATTGTTATAGAACGTTCTGAAAAAGACACCTCAACTACAAGCCCAGAGTAATGGGCTCCATAGTCAACAGCCA
KOK=         4
KK=  324391  LL=  325140  Z=    5.70  JJ=  324361  DL=   750
A===      111      112      113      114      121      123      124      131      132      133      134      141      143      144      211      213      214      223      224      231      233      234      243      244      313      314      323      333      334      343      413      433
B===      222      122      422      322      212      412      312      242      142      442      342      232      432      332      221      421      321      411      311      241      441      341      431      331      424      324      414      444      344      434      423      443
RRR=    4.521    0.006    0.594    0.155    0.984   -0.649    7.542   -0.153    0.212   19.504    0.575    7.648    0.575    0.006   13.101    0.675    2.209    9.710   -0.215   10.159   -0.160    7.092   -0.309   12.653    6.007   42.777    0.778    0.029    0.296    0.672    0.193    0.672
X1==    1.636    0.046    1.039    0.340    0.639   -0.703    2.308    0.259    0.731    4.604   -1.039    3.550   -1.039   -0.009    3.012    0.731    0.833    2.407    1.207    3.601   -0.297    3.335   -0.239    3.494    5.550    6.741    1.441    0.234    0.276   -0.724    0.906   -0.724
X2==    2.763    0.135    0.572    0.457    1.540    0.923    3.268   -0.592    0.290    4.236   -0.554    2.154   -0.554   -0.613    4.350    0.923    2.652    4.033   -0.178    2.821    0.540    2.127    1.292    3.622    1.082    6.346    0.540    0.122    1.071   -0.929    0.213   -0.929
CD1=        5        3        3        2        4        1        5        2        3        6        0        6        0        1        8        3        3        6        4        7        1        5        1        5        7        8        3        1        1        0        2        0
CD2=       12        5        4        4        8        4        8        2        3        7        1        7        1        1       14        4        7        8        2        7        2        4        3        6        3       10        2        1        2        0        2        0
ACCTATAATTGTAAGATGCCATCATTCCTTCACGTGGAAGGTAGTTAAGGTTGAGTGAAATCGGTGCATCTTGGGATTGGTGTTTTTTCTGTTTTAATGTCTCGATTTTCTGATTAGATGACTGATTGATCTTTTTGGCAGACAGGTTGGCATCTATGATTGACCAGATGTAACTACCAATGACTACACCTGCTCCTACTGCTGCTGTCATATTATCGAAGAAAGAATCTCCCGGTTTAGGAGTATTCGCACTTAGATCTACCAATACTGCAGTAAAACTAATCGCACTAAGAGAAAGAAACCCCAACCCTTTTGAGTACTGACCGTTATAGAATTGTCCCCAACCTGTTAAAATAGGAAGACCTACGGTGAGCAGTCCACTCGGAAATATCGGGAATAATGCTGCACGTACAGTTGCTGTGGTTCTATTCCTAAACTTTACTTCGATTATACTCATCTTTTCGATTTGCTTTAATGGATAGATCATTTGGTATTTTCTATGGATCAATCTTCTTAGAAATTCCTCTCCATTGCGTTTTTTCAAGAAAAAAAACCTTCGGTAGGAGTTATCTATCACATCAGTTTGTAGTATGACAGTTTGGTTGGGAATAAATTCAGTGATCTTACCTACCACCACACTTCCATCAGTTAAATGAATTACATCAAGCATTTGTATTTTTGCGGTTACATTGGCAGTAAACACTGATAGAACCAAGACATTTATAATTACTGTTTTCTGCATTATTAACC
KOK=         5
KK=  327151  LL=  327780  Z=    5.12  JJ=  326641  DL=   630
A===      111      112      113      114      121      123      124      131      132      133      134      141      143      144      211      213      214      223      224      231      233      234      243      244      313      314      323      333      334      343      413      433
B===      222      122      422      322      212      412      312      242      142      442      342      232      432      332      221      421      321      411      311      241      441      341      431      331      424      324      414      444      344      434      423      443
RRR=    1.820   13.258   11.396   -1.913    0.101    0.277   -0.277   -0.496    0.735    5.992    1.270    1.685    0.602    7.400    1.207   -0.638   -0.912    0.514   -0.111    3.741    6.298   -0.651   16.846   29.109   -0.850    4.736   -0.621    0.154   -0.269    0.174   13.789    0.882
X1==    1.742    4.265    2.013   -1.038   -0.493    0.517   -0.414   -0.987    1.371    2.151   -0.914    0.914   -0.914    3.015    3.472   -0.337    1.233    1.462   -0.086    3.079    1.656   -1.146    4.173    4.792    1.151    3.086    1.656    0.270    1.214   -0.786    6.086   -0.786
X2==    1.045    3.109    5.660    1.843   -0.204    0.536    0.668    0.503    0.536    2.785   -1.389    1.843   -0.658    2.454    0.348    1.894   -0.740    0.351    1.293    1.215    3.803    0.568    4.037    6.075   -0.738    1.535   -0.375    0.570   -0.221   -0.221    2.266   -1.122
CD1=        3        7        3        0        1        2        1        0        3        3        0        2        0        4        6        1        3        4        2        5        3        0        6        7        2        4        3        1        2        0        7        0
CD2=        7        9       13        6        3        3        3        4        3        6        0        6        1        5        4        5        1        2        3        4        6        2        6        8        1        4        1        2        1        1        5        0
GCGGTGTCATAATAATCTTCCAGTTATAACTGATCTGACCTCTGCTATTACAACTGCCCCACCGACTTTTGTATTCCTTAACCTTGATCTGGGTGGGTTGCAGTCCCATTTTGTCCGCATATTTGATGGTCTTAGTTTCCAGTTTATCGATGGCACGATGCAGATACCAATCTCTAAGTTGGTGTCGGATCAGTTGATAATCCGATTTCTGTTCTACTGGTACTGTTACTTGCAAATATCCATGTTTCAGTTTGACGGGTTGCAACTGACCAGTTAGCACCTTTAATCGGTAGTTGCGTCCCAAATAGGTAAAGGATTCACCTGAGACAAATTGTTTGGGTTTGCTAACTGGAATGGATTGTTGCAGTACCAATTTCTGTCGGATCCAATTAGATTTTTTAGCAATCAGGTCATCGATTGCTTGTTGGGATAAGGTTTGAGGTACCACCACCTGTACCACTCCCTGCTGGACTTGGATGGCAGCAGTTTTGCGACGGTTGGTCCGTCGGACTTGGACTTCAAACTTCAACTGAATTTGACCTTTGCCAGTTCAATAAATTCGGTGGTGACAGTTGTTTAAATGTATTCGACACCAAAGTTTTCAGGTTGAAATGTATTCCAAGAAACATG
KOK=         6
KK=  369931  LL=  370800  Z=    4.84  JJ=  369901  DL=   870
A===      111      112      113      114      121      123      124      131      132      133      134      141      143      144      211      213      214      223      224      231      233      234      243      244      313      314      323      333      334      343      413      433
B===      222      122      422      322      212      412      312      242      142      442      342      232      432      332      221      421      321      411      311      241      441      341      431      331      424      324      414      444      344      434      423      443
RRR=    6.980   32.142    1.467   -0.341    1.727    5.648    0.489   -0.536    0.282    0.856    0.164    5.861    1.814   -0.899    3.708   -0.056    0.480   -0.221   12.994   13.270    3.035   17.575   -1.051   25.699    3.001   -0.763    0.029    0.885    0.092    1.759   -1.990    0.092
X1==    2.843    5.934    0.344   -0.384   -1.210    1.042   -0.292   -0.757    0.474    1.082    0.132    2.734    0.877    1.342    3.076   -0.094    0.352    1.190    3.121    6.720    1.894    4.068   -0.546    4.079    1.739   -0.613   -0.140    2.638    0.649    1.540    1.622    0.649
X2==    2.455    5.417    4.267    0.888   -1.427    5.423   -1.678    0.709    0.595    0.791    1.245    2.143    2.069   -0.670    1.205    0.595    1.365   -0.186    4.163    1.975    1.603    4.320    1.926    6.301    1.726    1.245   -0.209    0.335    0.142    1.142   -1.227    0.142
CD1=       11       17        4        2        2        5        2        2        4        4        2        7        3        3       11        3        3        5        7       15        5        7        1        6        5        1        2        5        2        3        4        2
CD2=        8       14        8        4        1       10        0        3        3        2        3        6        4        1        6        3        5        2       10        5        3        7        4       11        3        3        1        1        1        2        0        1
TTGGCTGATTCCCAAAATCCATTATCCCAACCACGTGATCAACACCACATTGTTTAACCATATCCCAAAGCCGATTTCGTTTCGGTGGCAAGATCTCCGCTATTTGGATCATTAATTTCACCTCAAAATTTCGATTAGTCTTAATTCATTTTATTGAATATGATCATTCCAAAGATTTTTGTATTACCACGTTGAAAAAGGCTTTCAATTTGTGGCAAAATATGTCTTCTGATCAGTTAGGAGAACAAATTTTAGATCGATGGAAAAAATCACCACTACAACCAAACCCAATGGCTATGGGCGTAACTGGTTAGAGTTAGGCCATTTCGTCGACGATGAGTTTGGCCACTCTAATTGGATTAAAAAGGGTGATCCTAATCAGGATCGACAATTGACAGTCAACCGTCTACACAGCGATGGAGGGACTACACTAGATTGGATAATTTTGATCCCCGAAAACTATCAGTGGACAATAATCAAAATTAACTACGATCGCTTGAATCCACGCACCTATCAAATCTTGTGGCAGCCAGCAGAACCTAAAACAGATCAATTGACCAAACCTGAGAAAATTAAGCGGATATATCAATTAGCTGCTGGAAACCAAGAACTTACTAATTTGCTCCACCAATTGCTCCCTCAATTACCAGAGTAAATTCGCCCTTGGGTTTTTTAGTTTGATCAAACTTATCGATGGCTTTCTGTAAGTCTCCACGGAATATCTCTTCGAATTTTTTGGTTAATTCACGCGCAACGCAAATTCTCCGATCACCCAAAATCTCAAATGCATCTCGCAAAAATTTCACTATTCGATGGGGTGATTCATAAAAAATTAATGTTCGCTCCTCGTTGACTAGTTCAGTAAGCCTG
KOK=         7
KK=  372991  LL=  373290  Z=    5.65  JJ=  372721  DL=   300
A===      111      112      113      114      121      123      124      131      132      133      134      141      143      144      211      213      214      223      224      231      233      234      243      244      313      314      323      333      334      343      413      433
B===      222      122      422      322      212      412      312      242      142      442      342      232      432      332      221      421      321      411      311      241      441      341      431      331      424      324      414      444      344      434      423      443
RRR=   -0.412    9.044    0.779    0.007    0.137   -0.023    0.200   -1.360    4.772    0.732    0.312    0.602    0.194   -0.538    1.100    0.779   -0.792    0.485    2.183   62.565   -0.483    0.312    2.075    0.153   -0.483    0.194    0.312    1.124   -0.165    1.564   -0.225   -0.726
X1==   -0.331    3.118   -0.737   -0.008   -0.331    0.263    0.992   -0.737    1.263    0.607   -0.537    2.992    0.463    1.266    0.531   -0.737    0.992    0.263    0.992    7.263    0.607   -0.537    1.463    0.266    0.607    0.463   -0.393    0.791   -0.286    2.714   -0.537    1.714
X2==    1.243    2.900   -1.056   -0.799   -0.414   -0.089    0.201    1.845    3.779    1.205   -0.582    0.201    0.418   -0.425    2.072   -1.056   -0.799    1.845    2.201    8.615   -0.795   -0.582    1.418    0.575   -0.795    0.418   -0.795    1.421    0.576    0.576    0.418   -0.424
CD1=        1        5        0        1        1        1        2        0        2        1        0        4        1        2        2        0        2        1        2        8        1        0        2        1        1        1        0        1        0        3        0        2
CD2=        3        5        0        0        1        1        1        3        5        2        0        1        1        0        4        0        0        3        3       10        0        0        2        1        0        1        0        2        1        1        1        0
AGAGCATTATGAAATAGTTGGTAGTGAAGGAGTAATCAGAGTAAATCCCGCTTGGGGGAACAATGTCGGTGAATGTCAATTTTGGCTTAATGATCAACCTGTAGTTGTTGAAGGATTGAACCCTTATTTAGCTGAAATACTCAATCTCTGTCACGCAGAAAGTCAGTCTGATTTAATAATGCCACTCACAGATTCTTTGCGCAATATGAAATTGATTGATGCGGTTCATGAATCCGCTCATGCGGGGCAGGTAGTTCAATTCATTGATTAATTTAGAGAATGCCATTATCAATATAAGCC
KOK=         8
KK=  396511  LL=  397350  Z=    5.50  JJ=  396361  DL=   840
A===      111      112      113      114      121      123      124      131      132      133      134      141      143      144      211      213      214      223      224      231      233      234      243      244      313      314      323      333      334      343      413      433
B===      222      122      422      322      212      412      312      242      142      442      342      232      432      332      221      421      321      411      311      241      441      341      431      331      424      324      414      444      344      434      423      443
RRR=   19.116   -0.643    4.705    7.829   -0.940    4.695   -2.319    0.122    7.324   -0.476   -0.514   47.562   -1.202    5.708   -0.840   -0.614    1.554   13.608   -1.005   29.564   13.261    4.103    0.611   -1.075    0.508   -0.167    1.388    0.033    1.195   -0.135    0.787    0.194
X1==    5.304   -0.151    2.078    2.642   -1.131    2.313   -1.588   -0.403    3.608   -0.406   -0.426    6.945    2.834    1.976    1.318    0.370   -0.947    2.552   -1.519    4.256    3.979    3.919   -1.187    2.173   -0.406   -0.426    0.542    1.158    1.142    0.142    0.389    4.142
X2==    3.604    4.257    2.264    2.963    0.831    2.030    1.460   -0.303    2.030    1.171    1.206    6.849   -0.424    2.888   -0.637   -1.658   -1.642    5.333    0.661    6.947    3.333    1.047   -0.515   -0.495   -1.252    0.391    2.559    0.028    1.047   -0.953    2.022    0.047
CD1=       16        4        6        7        2        6        0        2        8        1        1       14        5        4        7        3        1        6        0        9        6        6        0        4        1        1        2        2        2        1        2        5
CD2=       11       13        6        7        6        6        5        2        6        3        3       13        1        5        3        0        0       12        4       14        6        3        1        1        0        2        5        1        2        0        4        1
TCCATTAGCAAACCTGAAAGATTTAAGATTAGAAAGTAATAAGATTCATGATCTCGAGCCGTTGGTTAAAAATTTGGGCATTTCCGGTCGAATCTCAGTAGAAGAAAATGAATTATCTAACAGTTCTTCGACTACTTACATCCCGATTCTAAAGTCTCGTCAAATCACAGTTACCCATGACCTCTTTCTACCAACTATGGTTACATTCGTGGATTCTCGACTAGAAGTCGCTGTAAGAACAGCTATTGGAGCAAAAACTAAGCCCCTAGATTTACAGGTATTATCGAAGTTAGAAGAATTTGATTTGAGTGAAGTTGAATTAGTTGACCCCAATGGTATCGAAGGAAAAATTCGGAACTTGAGAGGATTGGAATTCTGTCGAAACATAAGATTTTTGAATCTGAATGGAAAACTATCTCCTCCAGAAGGCAAGATACATTTTGACATCTCGCCGCTAAAAGGATTAAGCCGTTTGGAATATGTTGATTTAAGTCAGAATCGGATTCAAGACTTACGTCCTCTCAAAAATCTGTCGAACTTGTCAACACTCATCTTGGAGCAAAATCATATAACGGACCTCGAAGCACTGGCAGATCTAAATCAATTAAGATATCTAAATTTGAATCAGAACGGTATTCATGATCCACTGCCTGGGAAAGAGTCGATATTATCTAAAATAACTAGTTTGGAACTTCTCCTTCTGAGTAAAAATCCGATTTCTGACTTAGAGTTTCTATCCAATCTAGCGAATCTCCGTGAGTTAGACGTGAGTTACTGTCAGTTATCTGATATTGAGCCACTGAGAAAGTTGACAAATTTAGTCGTACTGAACTTTTCTTA
KOK=         9
KK=  399301  LL=  400170  Z=    4.56  JJ=  399241  DL=   870
A===      111      112      113      114      121      123      124      131      132      133      134      141      143      144      211      213      214      223      224      231      233      234      243      244      313      314      323      333      334      343      413      433
B===      222      122      422      322      212      412      312      242      142      442      342      232      432      332      221      421      321      411      311      241      441      341      431      331      424      324      414      444      344      434      423      443
RRR=    8.184    6.857    8.712   -1.000    0.590   16.367    0.367    0.264    8.621   13.088    0.314    0.842    0.826    2.956    0.983   -2.634    0.356    1.054   -3.764   50.399    6.142    3.336    5.458   37.374   -0.547    0.314    0.857   -1.616    0.021   -0.155   -1.109   -0.775
X1==    4.012    2.480    3.727   -0.556   -1.544    2.863   -1.012    0.113    2.226    3.263   -0.608    1.799    3.128    1.535    1.474    1.589    0.234    1.865   -1.542    7.961    2.797    1.094    3.467    7.970    0.969   -0.608   -1.249   -1.037   -0.111    0.839   -0.608   -1.061
X2==    2.040    2.765    2.338    1.798   -0.382    5.716   -0.362    2.338    3.873    4.012   -0.516    0.468    0.264    1.926    0.667   -1.658    1.523    0.565    2.441    6.330    2.196    3.048    1.574    4.689   -0.564   -0.516   -0.686    1.558   -0.185   -0.185    1.824    0.730
CD1=       13        9        9        2        1        7        1        3        6        6        1        6        6        4        7        5        3        5        0       15        5        3        6       12        3        1        0        0        1        2        1        0
CD2=        7        9        6        5        3       12        2        6        9        7        1        3        2        4        5        0        5        4        7       13        5        6        4        8        1        1        1        3        1        1        4        2
ACTCAATCAAAAAGCGCTGGTTGAACAGATACCCAACCTAGAAACCTATGGAATTGCGGTCATTCTAGATGGAATGGAAACCGAAAAGGTATCAATTTCATCGTTAGCTCAAAACAATCAAATACCGATGATTTCCAGCGCACGAACGCTGATTACTCTGAATTTAACTAATTCTGATGGGTTACCAGTCAACCATGAAACAGTTACATTAGATGCAAGTTATGGTCAAATTCAGTCTCCAGCAGTAAATCAAGGGGATGGTACTTACACGGCTACCTATTACCTGGGTGCTGTCAACCAGAATCAGATGAAGCAGGTTGAAATTTCGGCTGTAACTCAAAATAAAAAGATAGGCCAATTAAACTTATCGGTCGTTGATCAGTTAACGATCTTGGGCGATATAAACTATGACCAGCAAGTTAACATTCAAGATTTGGTGTGGGTCGCTAATCATTTTGGGCAATCGGGTAAGCATCTTGTAGGCGATATCAATGATGATCAGAGAATTGACTTATTCGACCTAACTTTAGTAGCCCAAAACTTTGCTCCTTTAGCAGCACCAATAACATTATTGGAAGAAAAAGTAGAAAAGTTAATCCTTCATCAAAACTATCCCAATCCATTTAATCCTGAGACATGGATACCGTTCCAATTAGGTAGTGAGTCAGTTGTTCAATTCGAGATACATAATGTATCTGGCCAGTTAGTTCGAAGACTTTCACTTGGCCAATTACCTGCCGGAAAATACTTGGATCGACTATCGTCTGCTTACTGGGATGGTCGATCCGAGTCTGGTGAACTAGTTGGTAGTGGTGTCTATTTTTACACTATTTTCACTGACCGGAAGCGACTTACTAGACAGATGATGAT
KOK=        10
KK=  497911  LL=  498450  Z=    5.01  JJ=  497401  DL=   540
A===      111      112      113      114      121      123      124      131      132      133      134      141      143      144      211      213      214      223      224      231      233      234      243      244      313      314      323      333      334      343      413      433
B===      222      122      422      322      212      412      312      242      142      442      342      232      432      332      221      421      321      411      311      241      441      341      431      331      424      324      414      444      344      434      423      443
RRR=   -2.009    0.125    0.293    0.909    0.065    2.379   -1.166   -1.143    2.477   -4.818    0.332   -2.448    5.327    0.294   -0.326   -2.457   -5.277   -0.027    0.101  110.968    4.181    8.411    0.055   55.805    0.045    1.234   -0.437   -0.034    0.884   -1.252   -0.589   -0.184
X1==   -0.588    0.219    1.423    0.497   -0.553    0.605   -1.180   -1.175    1.486   -1.025   -1.047    4.739    3.794   -1.070    0.219    4.127    3.994   -0.241    0.593   12.050    1.996    0.938   -0.046    4.732   -0.037   -1.047   -1.004    0.207   -0.827    1.173    1.857    0.173
X2==    3.417    0.569    0.206    1.831   -0.117    3.930    0.988    0.973    1.667    4.698   -0.317   -0.517    1.404   -0.274   -1.489   -0.595   -1.321    0.111    0.171    9.209    2.094    8.962   -1.198   11.792   -1.203   -1.178    0.435   -0.163   -1.068   -1.068   -0.317   -1.068
CD1=        1        2        3        2        1        2        0        0        3        0        0        7        5        0        2        6        6        1        2       15        3        2        1        6        1        0        0        1        0        2        3        1
CD2=        7        3        2        4        2        7        3        3        4        7        1        1        3        1        0        1        0        2        2       14        4       12        0       15        0        0        2        1        0        0        1        0
TCGAGACGACTTAGTTGAATCTACTCTCCAACTGCTAGATGGCCCTGATTGTCCCGAATACTTGATATTGGAGACTAGTGGAGTCGCTGATCCAGTAGCTGTAACTAGAACTTTTTTGGAAAGCGAACTAGAATCTAGAATTGAGATTGATAGCATTTTGACGGTGGTCGACGCTGATAATGTCGATCAGTTGGATGGTGAGTACCAAGATTTAGCCCAAAATCAGGTTGGTATAGCTGATATCGTGATCTTGAATAAGATTGACTTAGCTGACCAAGCGAGATTGACTCAGGTGAAAACTTGGATCCAAGAACTGGTGCCGAGTGCTCGGGTAATCGATACCACTCATGGCCAAGTTCCTTTGGAGCTCATTTTGGGGATTGGTCAGTTCAAGATTGAAAGGCTTACCAACCTTTCAGAGTCTGACATTCATGTTCATAGTACAGATGACCATCACGACCATCACGACCATCACGACCATCACGACCATCACGACCATCACGACCACCATCACCATGATCATACATTGGTTTTTAGTAC
KOK=        11
KK=  522421  LL=  523530  Z=    4.80  JJ=  522421  DL=  1110
A===      111      112      113      114      121      123      124      131      132      133      134      141      143      144      211      213      214      223      224      231      233      234      243      244      313      314      323      333      334      343      413      433
B===      222      122      422      322      212      412      312      242      142      442      342      232      432      332      221      421      321      411      311      241      441      341      431      331      424      324      414      444      344      434      423      443
RRR=   10.605    0.432   10.220    7.211    0.760    2.097   -0.600    1.513   10.374   -0.143   -0.202    4.169   16.258    7.187    0.037    1.360   -1.671    3.375    8.365   59.694   -0.080    5.293   -0.606   48.596    0.283   -0.698   -0.212   -0.393   -0.466    0.498   -1.189    0.055
X1==    3.197    0.464    1.667    1.667   -1.353    1.980    0.336    1.148    4.721    1.520    2.147    5.819    4.029    2.147    0.010   -0.761   -0.761    1.141    3.457    9.655   -0.202    3.112   -0.202    6.425   -0.362    0.893   -0.202   -1.330    0.946    0.187    1.520    0.187
X2==    3.317    0.932    6.129    4.325   -0.562    1.059   -1.788    1.318    2.197   -0.094   -0.094    0.716    4.036    3.347    3.920   -1.788    2.197    2.959    2.420    6.183    0.398    1.701    3.004    7.563   -0.782   -0.782    1.050    0.295   -0.493    2.659   -0.782    0.295
CD1=       13        6        7        7        2        7        4        6       12        5        6       15        9        6        5        2        2        5        9       21        2        7        2       12        2        4        2        0        3        2        5        2
CD2=       10        6       13       10        3        5        0        5        7        2        2        4        8        7       12        0        7        9        8       14        3        5        7       14        1        1        4        2        1        5        1        2
TGAGTTGACTTATCAGATCCAAGAGAGTCTTGGCTATGATGATCATATAGAGTTTGGCCTTAGCGTTGATCCTGACACCAGTCCGCTGGCCGGGCGCCAAGATTCCCAATTATCAGGCCTTCTGAACCAGTTACAATCTGAAGCCAAATGGGTTTACAGACCAGTCAAGGCTTTGAAATCTGAACTAAACCTGAGTGGACAACGCTATCATTATCTGGAACCAAAACAAAGCTCGTCGGATCAAAAAATGAAAGCTGGCTTGACCGCCTTCAATGGCTATGCTTATCAGCTTTCAGGTCGACTTGATTATCAGTTTTCAAACCGTTTACCATCACTAAGACTTGGTTGTCAGCTTCAACGCCAAAATCGAGTAGATGGAGCATACCATCAGCGTTGGCAGGGTGTAGAACTAAGTTGGGGGCAGATTGTAAGTTATCGTTACAAGAGGAATTGGTTCGATGATGAAATTACTAAAAGAAAAGACTTTCAGCTAGTTGGTTCACAACTGCACCAGCTAGAATGTGGACTAAAGCTGAAACTTTGGTTTAAAAAACCAGCTCAACTCAATTACCTCTTGACACTGCGAGACTACCAGCCCAATTTGAGCGACTTGATTTGGTTCGCAACAGGTTTAAGCCAAGTTGGCAGACGCTTCGATCGCTTACATCAGTTAACGTGGCGCCAGCCTTGGCAATTAAACGATCGTTTAATCCTTCAGACGGAAGTATTTTACCAAAGAAATCAAGGTAACTTATCGTTCTATCACTTTTCTATCCGTCAAACCAATTTGCTAGCTTTCTACCTTTGGCAACCAGGACGATCGATTCAGTTAACCACTGCAGGTCGATGGTTAACCCAGACTGGTAGAAAAGTAGAGAATGAAGAAGATTTTCGCAGAGACTTTCAATGGCAAATTGAAGCAGAATTACGCTGGCGGTTGAACCAGAAATTCTCACTAATAGCAGACTACCGTTGGATACAAAACCAAACTAATGAAACTGTTCAACGCCTATCGTTTCTGAATTACGTTCATAATCAGCTGCAATTAGCAGTTGTACTGGTCAATTAATATGATATCGATACAATTTTTGTTTTAGATGGTTAAGCAAA
KOK=        12
KK=  561601  LL=  562470  Z=    4.76  JJ=  561421  DL=   870
A===      111      112      113      114      121      123      124      131      132      133      134      141      143      144      211      213      214      223      224      231      233      234      243      244      313      314      323      333      334      343      413      433
B===      222      122      422      322      212      412      312      242      142      442      342      232      432      332      221      421      321      411      311      241      441      341      431      331      424      324      414      444      344      434      423      443
RRR=   19.634    7.818    8.797    0.056   -1.348    2.060    0.515   -2.348   10.115   -0.148   -0.006    8.485    9.385   -0.452    0.139   -0.357   -0.605    1.174   -1.580   88.207   -3.586    5.638    8.975   40.215   -0.013   -0.032    0.716    0.909    2.108   -1.063    0.098   -1.063
X1==    3.728    3.005    2.580    0.054   -1.442    2.089   -1.628    4.622    2.089    0.726    0.029    4.674    2.186   -0.677   -0.108    0.225   -0.378    1.694   -1.328    8.302   -1.157    1.482    2.360    7.685    0.011    0.029   -1.157   -0.998    1.014   -0.986    0.029   -0.986
X2==    5.266    2.602    3.409    1.037    0.935    0.986   -0.317   -0.508    4.841   -0.204   -0.217    1.815    4.293    0.667   -1.288   -1.584    1.600    0.693    1.190   10.624    3.100    3.803    3.803    5.233   -1.112   -1.119   -0.619   -0.910    2.078    1.078    3.391    1.078
CD1=       18       12        9        4        2        6        0       13        6        3        2       13        5        1        5        3        2        4        0       16        0        3        4       10        2        2        0        0        2        0        2        0
CD2=       10        8        6        3        5        4        2        1       10        1        1        4        6        2        1        0        5        5        6       19        6        7        7        9        0        0        1        0        3        2        5        2
GAAGACCTTACAAACGATTGAAATTGATGATGAAGAACTCGTAACTCTTCATCGTCAAATAAATCAAAGTGGTAGAAGCCGTAGTAATATAAATGGACATGTTATCAACCTCAAACAGTTAAAGACTCTTGGTCATTTATTAGTTGATATTCACGGTCAACACCAACACCAATCTCTTTTTCAGCAAGGAATGCATGGTCAAATACTGGATGACTATGGTGGGCTAATACCCTTGAGGCAAGAAGTTACTTCAAAATATGAGTCAGTACAATCGCTTATACACCAGATTGCCCAATTAAATCATGACTACCAAAAGCTGAAAGCGGAAAAGGATCTCCTCACTTTTCAGGTCAAAGAAATTGCTGAAGCTGATTTACAAGTCGGCGAAGAAGAAGAACTTAACAAGGAACGTCAACGCTTATCGAATGCCCAACAACTTTTTGAATTAGCCGATCAGATTTATCATGGGTTACATGGTGGGCAAATAAAACCGTCGTTGCTGGACACTTTGCGAACATTAAACAAATTGTCAACTAAGTTAGCTGATTTAGATGAACAAACTGAATCTACTAACCAAAGGTTAGAGTCAACACTCTATGAAATCGAAGATTTGGCTCAAGATATGCGGGACTATCGCGATCAAATCGAGTTTTTACCAAGTCGATTGAATGAAATCGAAGACAGGCTTTCAACTTTCAGCCGGATGAAGCAAAAATACGGTGCTACAACAAAACAAGTCATTGGTCACTACCAAAAATCAGTTGAAAAATTAGAAGTCATTGAATTATCTTCTGAAAAAATTAAAATAGTGCAAGAAAAGCTACAAAAAGTCAAAAAGTCGGCCCAAACAAAAGCCGAGCAACTTTCAGT
KOK=        13
KK=   44672  LL=   45541  Z=    6.26  JJ=   44402  DL=   870
A===      111      112      113      114      121      123      124      131      132      133      134      141      143      144      211      213      214      223      224      231      233      234      243      244      313      314      323      333      334      343      413      433
B===      222      122      422      322      212      412      312      242      142      442      342      232      432      332      221      421      321      411      311      241      441      341      431      331      424      324      414      444      344      434      423      443
RRR=    5.725   34.138    2.538    0.345    0.445   19.175   11.852    0.675    0.092    3.311    0.025    1.200   12.764    1.186    0.445    2.546    0.476    1.036    9.366    4.686    3.915   -0.073    2.176    5.482   -1.294   -0.525   -0.649   -0.236   17.615   -1.088    0.468   10.982
X1==    4.068    3.840    1.567   -0.207    1.015    5.114    4.205    0.299   -0.424    1.988    0.764    0.455    2.931    0.924    1.015   -1.655   -0.295    1.875    3.983    2.653    1.168   -0.046    1.356    1.546   -0.777    0.764    0.498    0.917    5.802   -0.497   -0.681    5.015
X2==    1.407    8.891    1.619   -1.661    0.438    3.749    2.818    2.261   -0.216    1.666    0.033    2.636    4.355    1.284    0.438   -1.538   -1.610    0.553    2.351    1.766    3.351    1.605    1.605    3.546    1.666   -0.687   -1.304   -0.257    3.036    2.190   -0.687    2.190
CD1=       10       10        5        2        5       11        9        3        2        5        3        3        6        3        5        0        2        6        9        7        4        2        4        4        1        3        3        3        9        1        1        8
CD2=        6       19        5        0        4        8        7        6        2        4        2        7        8        4        4        0        0        3        6        5        6        4        4        7        4        1        0        1        5        4        1        4
AATTAAAGCTATCTCAAAATCGTGAATGGCTGTAGCGCCGTTGGTTGCCAAATGCGTTAAAACGCCACGATTCATCAGATCAATGATAAACCGGGAATTTCCTCTCCGCATAACATGTGCTCCCATCATCCAGATCACAGCACGCTCTTCCCGGTGAGATTTAACTATCTGATTAGCGATATGAAGTAGATCAGGATTGCTATAGGATGGTGTTTGGCTGTCCAGATGATAAATATCATCGACCGTCATTTTATGTTGTCGATCAGCTAAGGACATAATCCGAAGTTGAGACCGATCGAAAACTGGTTGACTCAAATTGGTAACCTCTTTAGGTATTGTATTTGTTAGTATTAATTATTCATTGGAGATCGGACCAAAGATATTGCTGCCAAATCGCCAATTCGATTTCCTAATTCAGCTGGCCGAATCTGAACCGCTTCTGCCGGTCGGCGCATTGCCATTTTTTGAACAGTTTGACGAATGGGTTCTAGTAATAATTCACCCGCGGCAATTGCTATAGTGCCGATTAATACAATTTCCGGGTTAACGATGTTGACCAAATTGGCAATTCCCCAACCCATGTAAAAAGCCGTTTGTTGAATCAGGTCAATGGCCAGCGGATCATCTTTTTGAGCGGCTAAAACTACATGCTCTGATTTAATTGCGGAAATTTTCCCATCAGCCAAATCCAGAATCTTGGTGTTGGTTTGTTTCTTCACCGCTTCTTTAGCACGACGGGCGATAGATGGCCCTGAACAAATCGATTCTAAACAACCTCGGTTCCCACAACCGCATAATGGCCCATCAGGAATTAAAATTTGGTGGCCAACCTCACCAGCACAGCCGTTGGTTCCTTGCAGTATACGGCCG
KOK=        14
KK=   83162  LL=   83461  Z=    8.21  JJ=   82922  DL=   300
A===      111      112      113      114      121      123      124      131      132      133      134      141      143      144      211      213      214      223      224      231      233      234      243      244      313      314      323      333      334      343      413      433
B===      222      122      422      322      212      412      312      242      142      442      342      232      432      332      221      421      321      411      311      241      441      341      431      331      424      324      414      444      344      434      423      443
RRR=    1.482    3.488   -0.888   -0.147   -1.035   -0.021    0.004    0.852    0.154   -0.186   -0.247    0.147    3.883    0.741   -2.280    0.008   -0.905    9.324    3.276   73.158   -0.567    0.283    0.219   -0.203    0.219   -0.251   -0.338    0.056   -0.377   -0.160    0.284   -0.203
X1==    0.933    3.888    1.020    0.147   -0.626   -0.010    0.121   -0.980    0.990    0.460    0.530    0.147    2.530    1.591   -1.379   -0.010   -0.879    2.931    3.094    7.990    1.444    0.516   -0.484   -0.421   -0.540   -0.470   -0.556   -0.297    1.741    0.741    0.530   -0.259
X2==    1.588    0.897   -0.870   -1.000    1.654    2.156    0.030   -0.870    0.156   -0.405   -0.465    1.000    1.535    0.466    1.654   -0.844    1.030    3.181    1.059    9.156   -0.393    0.549   -0.451    0.481   -0.405    0.535    0.607   -0.188   -0.216   -0.216    0.535    0.784
CD1=        3        7        2        1        1        1        1        0        2        1        1        1        3        2        0        1        0        4        4        9        2        1        0        0        0        0        0        0        2        1        1        0
CD2=        4        3        0        0        4        3        1        0        1        0        0        2        2        1        4        0        2        4        2       10        0        1        0        1        0        1        1        0        0        0        1        1
GAACGATTGGATAATTTATTGGCTAGGAGCGTCTCTATATTACCTAACTCCTTTTTGAGCACGGATTCATCAGAACTAACTAATTCATATTTGACTTTTTCATTCCATTCGTACTGAATTAGAAATAACGAGTGATATGACTGATGAAATCTGGAAAAATCAGAATCCCTAGATGCTAAAATGTGAAATAAGTTCCCAAATTGATTATCAAGCTGATTCTTTTGAATTATTAATTTATCATTTACCTGATTCAAAATCCAATCATGATATGGCCAACCGTATAGGCGCTCACCGAGTTCT
KOK=        15
KK=  185552  LL=  186481  Z=    4.60  JJ=  185342  DL=   930
A===      111      112      113      114      121      123      124      131      132      133      134      141      143      144      211      213      214      223      224      231      233      234      243      244      313      314      323      333      334      343      413      433
B===      222      122      422      322      212      412      312      242      142      442      342      232      432      332      221      421      321      411      311      241      441      341      431      331      424      324      414      444      344      434      423      443
RRR=   36.647   12.206    1.303   -1.110   -0.807    7.361   -0.046    0.190    0.033    0.742   -2.418   11.075    9.089    4.135    0.120   -0.034    1.805   18.085   -3.008   30.265    9.754    9.622    2.347    2.000   -0.238    0.277    0.813    0.349    0.126    0.265    0.973    0.265
X1==    6.289    2.906    0.659   -1.213   -0.822    2.238   -1.657    1.254   -0.317   -1.237    1.863    5.086    5.011    0.939    1.974    0.322   -1.041    4.699   -1.537    6.070    2.366    2.192    3.038    1.205    0.397    1.076    0.609    0.207    0.144    0.144    0.289    0.144
X2==    5.828    4.201    1.976    0.915    0.981    3.289    0.028    0.152   -0.105   -0.599   -1.298    2.177    1.814    4.405    0.061   -0.105   -1.734    3.849    1.956    4.986    4.123    4.390    0.773    1.659   -0.599    0.258    1.335    1.685    0.872    1.832    3.370    1.832
CD1=       20       11        4        1        3        6        0        5        2        0        4       12        8        3        9        3        1        9        0       12        4        4        5        3        2        3        2        1        1        1        2        1
CD2=       16       14        6        4        7        9        3        3        3        1        0        6        4        7        5        3        0       11        7       12        8        8        3        4        1        2        4        3        2        3        6        3
TTTTGCTCAAATTCTATATCAAAATCAAACTCCGATTGATTCTTTTATCTTGATTTATTTCGCGGAGTATGCTCAAAAAGCCGATTCGCTATCGCGGACAAACCATAACACAAATCTTCTTTTTACCAGCTGGCTGTTAAACTTTCCGCCTGAATCTCATCTGTTTCAAGCTTTAAAAAATCTTTATTATCGACAAGATAAATTAGACCAGAGATTGAAGTTATTACAAAACGAACTGAGGGCATTGGCCAAAGATTCAACTATTTCTTTTGGTAGTAAAAACGAATTGTCTTCACAGATCATGGAAGCAACACGTTCAATTGCCCCTAATTCAAACAATTTAGCTGAAGAAATTGCCAAATTTGTGAACCAATTAGGTTTGTCATACGAACGAAAATTGTTATTAGCAGGTCAAAAGTCAAATACCTCAGAGACGTTCCTGCAGGGAAACAACCTAAAATCCGATTTGATTCGATTGAAGATTCAACTCGGATCAGACAAGCAATACTCCGATGAGATCTTGGGTCGAATCGGTAAAGCCATTGATTCAGTGCTGTGTCAGATTGATGCATTAGAATTGGCTATGAATCCATTGATCACAGGACGAAGCCAAGTTTATTTTCAGATTCCATCCAGTGGAAATAAGAAGGATTTATCAGCGGAAGTTTTGGGGTACAACCTAGACGATCAAGAAAAGCTGGATACAGAAAATATGCGCTTGGAAATGTCAATTGAAACAGAAAACCTTGGCAGCCTGAAGTTCGATTTGCGTATTAAAAAGAGACATATGAACTGTCTAATAATGTCAGAGAAACAGCAGTATAATAATTTCATTGTTGATGAGAAAATTGACCTCCTTGAACGTATGAAGTCAATCCGTTACAATTTGGAGGATTTAGCATTTCAGGTTGTTGATTCGAAGAGAATTCG
KOK=        16
KK=  268232  LL=  269191  Z=    4.81  JJ=  268022  DL=   960
A===      111      112      113      114      121      123      124      131      132      133      134      141      143      144      211      213      214      223      224      231      233      234      243      244      313      314      323      333      334      343      413      433
B===      222      122      422      322      212      412      312      242      142      442      342      232      432      332      221      421      321      411      311      241      441      341      431      331      424      324      414      444      344      434      423      443
RRR=   10.704   24.659    2.313    1.084    2.453    2.389    2.032    0.294    0.440    1.050    1.213    0.171   13.834    1.165   -4.996    8.603   -4.644    2.608   16.885   -2.455    1.512    0.136   -0.212    7.797   -0.455    0.248    0.119    0.079   -0.021    0.771   -0.087   66.825
X1==    2.746    4.786    1.467    1.428    2.232    2.713    5.409   -0.282    1.321    0.849    1.762   -0.303    1.762   -1.081   -1.598    3.409   -1.478    2.031    3.069    1.321    0.938    0.149   -1.352    4.577    0.849    2.705    0.938    0.069    0.049    2.049   -0.126   11.049
X2==    3.898    5.152    1.576    0.760    1.099    0.881    0.376   -1.044    0.333    1.237    0.689   -0.564    7.853   -1.078    3.125    2.524    3.143    1.284    5.501   -1.858    1.612    0.907    0.157    1.704   -0.536    0.091    0.127    1.148   -0.434    0.376    0.689    6.048
CD1=        5       10        3        3        6        6       10        1        4        2        3        1        3        0        0        7        0        7        9        4        3        2        0        8        2        4        3        1        1        3        1       12
CD2=       22       19        9        7        9        5        4        3        4        5        4        4       16        1       14        8        9        4       10        0        4        3        2        4        2        3        2        3        1        2        4        9
ATTGCCATGTTAGAAATGGCTTCAAAAGTAGCTTTGGTCAGTGGCTTTCTACTAATTTTGCTACAACCATTTATATCGGTGGCCAGTTTTCGACTGATAGAAGCCAGCAACGAAGTGGAGTATCTAGCTAAGAAGTATTTTGGCATCCGTATTTTAGCTGCTCCAGCAACTTTAATGCTTTACTGTTTTCACGGCTGGTTCTTGGGTATGCAAAATGCCCGTATCCCCATGTTTTTAGTAATCATTACGAATTTATCTAATATCATACTCAATTTGGTACTGGTTATGGGCTTAGGAATGAAAGTAGATGGCGTTGCCTTGGGTACGGTAATTTCACAGTATATTGGATTAATAATGGCAGTAGTCTTATTCTGGTATCACTATCGCCATCTATGGCAGTATCGCAGTTCTCATCGAGTACTTTGGCGGCGTTTTTTTTTCATCAGTGGAGATATTGTCATTCGTACTCTTAGCTTGGTTCTTTGTCATGCTTTTTTTACTTCCAAATCCGCTTCTCTTGGTGACCAGATTTTAGCTGTCAATACCTTACTACTACAATTTATTTCTCTCTTAGCCTTTGCCGTTGATGGCTTTGCCTTTGCTGCCGAATGTCTAATAGGGAAATATAAGGGGGAGGCCAATCAATCACAACTCAATCGAGCTATTCGCTATACGTTTCTTTGGGGCTACGCTTTTGGCTTATTTTTCAGCTTCGCTTTCTGGTTGATTGGCACAAAAATTCTATATTTGTTTACCGATCAACCAAACTTGATTCAACAAGCCAATCAGTACTTTATTTGGGTTATTATCGCTCCGATTCTTAACGTTGCGGCTTACGTTTGGGATGGGATTTACCTGGGAGCTTCCGCGTCACAACCAATGAGAAATGCCATGGTTTTTTCGGCTGTTGTAATATTTTTTCCTACTTACTACTTATTAATTCAATTCGGTAATCATGGT
KOK=        17
KK=  322322  LL=  323041  Z=    7.58  JJ=  322322  DL=   720
A===      111      112      113      114      121      123      124      131      132      133      134      141      143      144      211      213      214      223      224      231      233      234      243      244      313      314      323      333      334      343      413      433
B===      222      122      422      322      212      412      312      242      142      442      342      232      432      332      221      421      321      411      311      241      441      341      431      331      424      324      414      444      344      434      423      443
RRR=   37.701    0.344    5.175   -0.431   -0.337    3.604    0.146    0.138    5.282   25.940   -1.720    2.061    0.418    0.051   -0.217    0.045   -0.081   21.735    6.595    2.175    2.217   -0.624    0.789   -0.173   -0.044   27.091    2.963    0.574    0.462   -0.257    5.523    0.053
X1==    6.934    0.338    2.868    0.804   -0.213    3.926    1.671   -0.707    2.419    4.849   -1.201    2.036   -0.358    0.050   -0.213    0.159   -0.925    5.866    1.926   -1.348    1.055    1.527    0.638    1.730   -0.050    4.700    1.055    0.445    0.247    0.247    3.857   -0.753
X2==    5.437    1.018    1.804   -0.536    1.584    0.918    0.087   -0.196    2.184    5.349    1.432    1.012   -1.167    1.006    1.018    0.285    0.087    3.705    3.424   -1.614    2.102   -0.409    1.235   -0.100    0.875    5.764    2.810    1.290    1.869   -1.040    1.432   -0.070
CD1=       17        4        6        4        3        7        5        1        5        6        0        6        1        2        3        2        1        9        5        0        2        3        2        4        1        7        2        1        1        1        6        0
CD2=       12        5        5        1        6        4        2        2        6        9        3        3        0        2        5        3        2        9        7        0        5        1        3        1        3        8        6        3        3        0        3        1
CTAGGTGAATGGTTCTATGATTGGAGACCGGGGGATGGGGACTGGGCATTTCGCAGATATGAGGACCTATTGGCATTCACTAAAGGTGTCGAACGGGAAGTTAACTGCATCATTGTCGAACCTAACTTCTTTTTCAGTATCGGTCAGACCAGTCGGTTTGAACAGAGACTGATAATGCAAATGATGGAGAAACTGAATATGCCATTGGTTTCGATTACTGGAACTTTTGACAGTCTGAGTTACCAGCACTCTACCCCTGATGACGACCAATTATTTGAGGTGGTAGTTGGTTATGAGAAACTCAGGAGCCAGTTATCCAAATTACGGAGAAAAACCCAAAACCAGAAACAAGGAATTGTGGGTCTGAAGGGTAGAGGCAAAGTGGGTGGTCGTAAATCGGTACTGGAAACCAAACCCGAACTGATAAAACATGTTAAAGAACTGAAATCTGGAGACTATACCAACCAAGAGATCTCTAACATTTTGTTTAAGATGGGTTATACCAACTCCAAAGGGAAAGCATACCATCGTACACAGATCACTGATTTCTTTCGACAGAGTAAGAAGTTAGAGTAATTAGTAGGAATTAATTAATTGCTGGAATTCTGGTGTTTGTCGAATGTTTTCCAAATCAGGGTCTGTTTTAGAAAACTCAATAAAACTTTTATCTAAATCAAACGTTTTCTTCAAATATTCTATTGCTAGTTTGGATTCAGTTTT
KOK=        18
KK=  325442  LL=  326491  Z=    5.08  JJ=  325382  DL=  1050
A===      111      112      113      114      121      123      124      131      132      133      134      141      143      144      211      213      214      223      224      231      233      234      243      244      313      314      323      333      334      343      413      433
B===      222      122      422      322      212      412      312      242      142      442      342      232      432      332      221      421      321      411      311      241      441      341      431      331      424      324      414      444      344      434      423      443
RRR=    3.482   10.431    1.907   10.512    0.083    0.225   -0.327    0.161    4.556   33.981    0.328    1.320    0.755    1.002   13.320    0.918    4.553   -0.488   16.885    6.022    1.088    7.826   -0.769   -1.584   25.102    6.061    6.978    1.081   -1.420    0.872    0.034    0.872
X1==    1.084    3.413    0.779    3.202    0.895    0.111    1.223    0.243    3.228    5.129   -0.581    1.984   -1.336    0.545    3.413    1.150    2.402   -0.523    4.498    4.266    1.647    2.278    1.546   -1.212    5.129    2.442    1.647    2.911    1.746   -1.072    0.175   -1.072
X2==    3.212    3.056    2.448    3.283    0.093    2.025   -0.267    0.665    1.411    6.625   -0.565    0.665   -0.565    1.840    3.903    0.798    1.895    0.932    3.754    1.411    0.661    3.436   -0.497    1.307    4.894    2.481    4.236    0.372   -0.814   -0.814    0.197   -0.814
CD1=        8       14        5        8        8        4        5        4       10       10        1        6        0        2       14        6        7        3       11       12        5        5        4        0       10        5        5        5        3        0        2        0
CD2=       14       13        7       10        6        6        3        4        5        9        1        5        1        5       15        4        7        4       10        5        2        6        1        4        7        5        6        1        0        0        2        0
CACACTTTGACCAGACATCACCAATCACACTTGCCGATAACCCTAGTATCGGAGTGCACTGATGATTCGATTCTCTCCCACCTTTGCTGAATTTGAAATAGTAATCCCTGCTATATGTCCCTTTCCAACCTCTTACACGTTCATAATACTTATCAACCAACAATCCTTCAAAAGAAGAATTAAATTCACGTAACCGATCCCAAATAATTGTTGATAACACGAAGGCAATAATAATAATGTCCCGTGGTGACTGAACCGCAATCATCGAATATACGAAAAAAACACACAATATGAGTGCAATGATAAACCTAATCGGATAATGTTTTGCCCACTCTCTCAGAAAATTTTCCAACTCTTTCAGAAAATTAGTCATTTACCTTTTTATTTCCTCTGTATGAGAGATACTTAAAGATGAAAAAGGATAGAAGTAACCTTTACATAGGTCACTAGGTGTTGTCAGTCGAGTCAGAGGCAGGAATCACTTGTAATCCGAAGGTTTTAGGTTCTTTTTTAACGTAATCTCCTATTTCTGCTACCTCATACTGTTTTAACTCGACTTGCTATCCATCAATAATCCAATCAAAAATTGGATAATCCAGATTATAATAGAGGTTATAGACTTCAACCACCAAGAAGCAGAAGTCCAGTTCTTTCTAACGTCTGATAACACGAATTCAAAGAATGGAACGAATTTAAATTCAGGTTCTCCCTTTTTAAAAACTGAATATAAATTATATTTTTTAACTAATTCACGGTCTTCTTCATTTAGATAATCAAACCAGTTTTTTAGGGTTAATTTAGGTACTGGTACTATATGTGACTCAGTACGGTCTATTATTTCTTCGAGAGGGTCAAACCAGTTTTTTGGAGTTGATGTAGGTGCTATTAATCCAGGTGTTGAACGTCTACGGTCTATTATTCCTTTAGGTTCTAGACTGTCCTTTATTCGTTCCAGGTTCAATTGGTTTGAATTTGCCCAGAGTTGACCACAATTCTTACAACTTTCTCCTTCCTCGACTGATTGGTTTTTGATTAATGAAAAAACAGTTT
KOK=        19
KK=  389462  LL=  390511  Z=    4.98  JJ=  389402  DL=  1050
A===      111      112      113      114      121      123      124      131      132      133      134      141      143      144      211      213      214      223      224      231      233      234      243      244      313      314      323      333      334      343      413      433
B===      222      122      422      322      212      412      312      242      142      442      342      232      432      332      221      421      321      411      311      241      441      341      431      331      424      324      414      444      344      434      423      443
RRR=   35.843    3.085   13.083   -1.111    5.399    7.472   -0.683   -1.287   -0.025   20.387   -0.830   -0.186   -1.815    4.037   -2.907    0.199    0.804    1.414   15.034   -3.342   -2.754    0.884    0.045   36.903    0.046   18.465    3.907    1.710    0.106   -1.318    1.204    0.762
X1==    5.664    2.105    3.526    0.955    1.631    2.495   -0.646    1.771    0.099    6.773   -1.437   -0.159   -1.437    1.840   -1.217    0.698    0.495    0.795    3.511    2.495   -0.576    0.760    0.039    8.821    0.113    7.015    2.454    1.736   -0.239   -1.130    2.084    0.653
X2==    6.328    1.466    3.710   -1.163    3.311    2.995    1.057   -0.727   -0.256    3.010    0.578    1.167    1.262    2.193    2.388    0.286    1.626    1.777    4.282   -1.340    4.776    1.163    1.163    4.184    0.402    2.632    1.592    0.985   -0.445    1.167    0.578    1.167
CD1=       17        9        9        5        8        7        2        6        3       11        0        3        0        5        2        4        4        4        9        7        1        3        2       15        2       12        5        3        1        0        5        2
CD2=       18        8       10        1       12        9        5        2        3        7        3        5        4        5       10        4        6        7       11        1       10        4        4        8        3        6        5        3        1        3        3        3
GGTTGGCCAACTTTTATTTTTCGACCTCTGCCCACCGTTAAAATTTTATTTTCGCTACCCTGGAATCTGTTTGGTGGGTATTTTCTAATCCCTGAATTCCAAGGTAATTATCATCAGTTGTGTAGGGATTTGGTGCAGCAGTTAACAATAATTACCAAGAAAGAGAAAGTATGCCAGACAAGTTTCACACTGGACTGGAATCAATCACTATTTGGAGATTACTTGCTCGAGAAGGGCTTTAAATCAGATAGACGTTATTTCACCCACAGGTTAAAAATCGGACCAGACTATGACCAAATCTGGAATTCTTACAACAAGCGAGTGAGGGGAGCCGTTCGAAAATCTCAGAAAAAAGGCGTTGAAGTCTATGAAACTGATAATTCAAACCAACTAGACCAGTTTTACCAAATTTATCTGCAAACCCAGCAGAGGCTCGGTGGTACACCAAAGCCATTTTCACTAATGACTCAGTTGTTTGAAAGTAATTTAGCAAAATTGGTTGTTGCTAGGCAGGAAGGAAAAACAATCGCAGGTCTGTTATATTTTTATTTTAACACAACCGTTACCCTTTGGGCTGGAGCTTCAGACCCGGATTGGTGGTCATTTCGACCTAACAACGCGATTTTCGATCATATCATTCGTTGGTCTTGTAACTCGGGCTATGAGTGGGTTGATTTTGGTGCTTCTCCACCAGATAATACCGGGTTAATAAAACATAAAGAAGAATATCGGGCAGTTCCTCATTACTTTCAAACCTATACCAAAGTCAACTTACCACTACAATTGAAGCTCTGGCAGACCTCAGAGCCCGCGATTCGTAAAGTGTATGCCTTTCTCCAACAAATCGGACATTAATTAGTAATAAATCAAATAGGATTTAGAGCGTGATTTCACGAGTCTAACTGGATATGCAAAAGTTAAATAAAAATAAGAGGAAAATTATTGGTATTGGGGTTATCGGCATGGGTTGGATGGGGATGGCTCATAGTCGTTCCTACCGTAATGTGGTAGAACGATTCCCTGATTTAGCAGTTGATCCCAAATTAGTAG
KOK=        20
KK=  499802  LL=  500161  Z=    5.67  JJ=  499142  DL=   360
A===      111      112      113      114      121      123      124      131      132      133      134      141      143      144      211      213      214      223      224      231      233      234      243      244      313      314      323      333      334      343      413      433
B===      222      122      422      322      212      412      312      242      142      442      342      232      432      332      221      421      321      411      311      241      441      341      431      331      424      324      414      444      344      434      423      443
RRR=   48.182    0.776   -0.427   -1.728    0.376    0.090    1.032    0.103    2.716   -1.465    4.043    0.351    1.702    0.549    0.048   -1.018   -0.077    2.792    6.335    3.617    6.121    3.143    0.452   -0.254   -0.255   -0.093   -0.576    9.220    0.182   -0.257    0.077   -0.647
X1==    8.007    1.377   -0.354   -1.305    0.668   -1.023   -1.109    0.496    0.966    2.292    1.170   -0.519    1.170    1.028   -0.041    0.966   -1.109    2.253    4.124    1.960    1.486    1.397   -0.603   -0.706   -0.708    0.170   -0.514    2.646   -0.415    0.585    0.170   -0.415
X2==    6.017    0.563    1.208    1.324    0.563   -0.088   -0.931    0.208    2.813   -0.639    3.455   -0.676    1.455    0.535   -1.177   -1.055    0.069    1.240    1.536    1.846    4.120    2.249   -0.751    0.359    0.361   -0.545    1.120    3.485   -0.440   -0.440    0.455    1.560
CD1=       16        4        1        0        3        0        0        2        2        3        2        1        2        2        2        2        0        3        5        3        2        2        0        0        0        1        0        3        0        1        1        0
CD2=        7        2        2        2        2        1        0        1        4        0        4        0        2        1        0        0        1        3        3        3        5        3        0        1        1        0        2        4        0        0        1        2
GGAAAAACATCCCGTTCGTTCTTGGAGTAAATATCAGGGTGAAGTTTTCTATTTTCGTTCCGTGGATTGTAAAAAGGAGTTCGACAGAAACCCGTTAGCCGTTATTTTAGGCCCAATTCCACGCCCACTACCCGATTTCGCGGCACAAACCTTGAAAGGAAAAAACGTCGACCTAAAGTCCAAAAAATACAAGAAAAAACTGATGCTAATTGATTTTTGGGCTACTTGGTGTTTACCTTGCTTAGAGAGTATACCGGAATTAAATCAAATTCAAAAAAAATACAAAAAGAAATTGACAGTTTTGGGAATTTCGCTGGATACGGGCCAACGAGCTGAGGGAAAAGTAAAAAAAGTTGTAAA
KOK=        21
KK=  133683  LL=  134402  Z=    4.78  JJ=  133503  DL=   720
A===      111      112      113      114      121      123      124      131      132      133      134      141      143      144      211      213      214      223      224      231      233      234      243      244      313      314      323      333      334      343      413      433
B===      222      122      422      322      212      412      312      242      142      442      342      232      432      332      221      421      321      411      311      241      441      341      431      331      424      324      414      444      344      434      423      443
RRR=   25.326   23.612   -0.037    0.189   -1.855   12.236   -0.142    0.382    0.581    9.349   -0.107    0.671    1.415    0.156   -1.166   -0.479   -0.916    6.174    3.078   -0.227    4.379   -0.193   -0.021   22.722   -0.779    1.264   -0.649    0.868   11.838   -0.016   -0.758    3.386
X1==    3.962    6.516    0.133    1.964    2.390    7.446   -0.071   -1.359    0.353    2.846   -0.264    0.353   -1.146    0.843    0.622   -0.291    0.625    4.294    0.704   -1.581    4.205    1.713    0.191    6.983   -1.239    0.617    0.677    0.660    2.817   -0.079   -0.264    2.817
X2==    6.391    3.624   -0.281    0.096   -0.776    1.643    2.009   -0.281    1.643    3.285    0.406    1.900   -1.235    0.185   -1.876    1.643   -1.466    1.438    4.370    0.144    1.041   -0.113   -0.113    3.254    0.629    2.047   -0.959    1.316    4.202    0.202    2.868    1.202
CD1=        8       14        2        4        7       14        2        0        3        5        1        2        0        2        4        2        3       11        4        0        8        4        2       10        0        2        3        2        4        1        1        4
CD2=       18       10        2        3        2        4        5        2        4        5        2        6        0        2        0        4        0        3        7        2        2        1        1        5        2        4        0        2        5        1        5        2
CGGATACTGAGGATCCTTGTATTCCCAAATATCTTGAACTCTTTTACCCTCTTGCTGGTCCGCAAAAATAATTTTTCTCGGATTTCCGGTCCGGGACCATTCGATTAATCCCTCTTGATCCCAACGTTCCAAGGTTTTTACATCAGTTCGCCAATGTCTGCCCGGTGGTGGCAATAGACCCCTGAACGGCTGATTTGACTTTCCCTGTTTTGTTTCTCCAGGTGCGTGAATTGGTACAGTGGTATATCTTCGGCCTTCTGGGTCCATTTTCGGAAACAGTTTTTTCAGATCCCGGTCAGTATATGGTTCTTTTGGTTCATTCCAAATGGGTTTGTTTTTCGAATAAAACAAAATTAAATCTTTTATATTGCCATATCCGATGCGATTGAAATTTTTGGGATTGCACTTAATCCGTGTGATGTCGTTTCTAAAATTTTCAATTCCAAAAATTTCATCCATTAGTAGTTTAACGTAATGCCCCATTTTATAATCACTGTGAAGATAAATAGACCCCCGTTCTGACATAAGTTCTCGCAAAATCAAAAGCCTTGGTCGAAGGAAGTCTAAAAAATCCTCACCGGTAATTTTATCGGAGTAGGCTAAATCGCCATCTCTTGGACTACTGATCGTAGAGGCTTTATTACCAGTTATGGTAAAATTTCCACCCGTTGCAAATGGTGGATCAATGTAGACCAAATCAATTTGTCCTTTCAACATTTT
KOK=        22
KK=  275433  LL=  275942  Z=    5.10  JJ=  274863  DL=   510
A===      111      112      113      114      121      123      124      131      132      133      134      141      143      144      211      213      214      223      224      231      233      234      243      244      313      314      323      333      334      343      413      433
B===      222      122      422      322      212      412      312      242      142      442      342      232      432      332      221      421      321      411      311      241      441      341      431      331      424      324      414      444      344      434      423      443
RRR=    7.465    4.785    0.099    0.644   -0.667   -0.424   -0.260    0.641    0.182   -0.180   -0.038    1.189   -0.521   -0.181   -3.163   -0.587   -0.375   -0.353   59.584    1.508   -1.430    1.752    0.092   16.608   -0.705    4.757   -0.232    4.105   -0.222    0.548   10.916   -0.993
X1==    3.513    3.178   -0.653    0.888   -0.858   -0.358    0.543    0.820    0.488   -0.168   -1.074    1.639   -0.129   -0.091   -0.858    1.333   -1.181   -0.072    7.886   -1.204   -0.891    1.143    0.143    5.175    0.760    4.595    1.109    3.261    0.289   -0.711    2.705    1.289
X2==    2.125    1.506   -0.152    0.725    0.778    1.185   -0.480    0.781    0.372    1.071    0.035    0.725    4.035    1.998    3.688   -0.440    0.318    4.923    7.555   -1.252    1.606    1.533    0.643    3.210   -0.929    1.035   -0.210    1.259   -0.770   -0.770    4.035   -0.770
CD1=        9        7        1        3        1        1        2        3        2        1        0        4        1        1        1        3        0        1        9        0        0        2        1        6        2        6        2        4        1        0        4        2
CD2=        4        4        1        2        3        3        1        2        2        2        1        2        5        3        7        1        2        9       13        0        3        3        2        5        0        2        1        2        0        0        5        0
CTTTGCCCCGAATGGCAAGTCGTTCCCCAACTAGGTGAAAGATGGCAACGAATTCGAAAGAATTTGGGGTGGGCTTCTCAGTACTTAACCAGTTATCAGTTTAACCCTCAAGATTTTTTCTGGATGGCACTTGACTTGCCCAATCAGGTCCAAAAAATGCTCTCGTTTTCTCCAAGTTTACAACAAAAATTGGTAGAACAAACAAAGCTGGCACATAGATTGCTCGAAGGAACTTTGACAAGGAGAACAAAACCAAGCAATGTCTACAAATTGCTGAAGCCATACTCGCTAGAACCGTTAGTCTATCACTTACCTCAACCACAAATTGAGCAATATTTAACTAAATTACGACACATTCAGCCCAATATCAATGGGAAAGATTTGATAGATGAAGGTTGGTGTGCTGGACCTAAATTGGCTCAGATTTTATGGGAACGTTTTGCCCAACAGTTGGACGACGAAGCCAGAGCTGACAAAGTCGAAAATCAAGCTTGTTAAAATGGAAAACCA
KOK=        23
KK=  363153  LL=  364022  Z=    4.81  JJ=  362823  DL=   870
A===      111      112      113      114      121      123      124      131      132      133      134      141      143      144      211      213      214      223      224      231      233      234      243      244      313      314      323      333      334      343      413      433
B===      222      122      422      322      212      412      312      242      142      442      342      232      432      332      221      421      321      411      311      241      441      341      431      331      424      324      414      444      344      434      423      443
RRR=   21.196    6.921   10.679    3.046   -0.668    5.985    2.108   -4.660    0.682    4.123   -0.444   -0.299    0.104    0.400    0.607    0.033    4.297   33.483    2.495    0.235    0.091    5.293   -0.083   11.868    0.217    0.104   -1.212   -0.004   -0.113   -0.021    2.118   25.304
X1==    5.074    2.070    3.823    2.025   -0.765    3.694    1.325   -1.668    0.697    3.352    1.047    0.798    0.266    1.069    1.598    0.098    1.928    5.331    2.424    0.697    0.196    2.513    0.214    4.087   -0.527    0.266    3.244   -0.031   -1.013   -0.019    1.047    4.951
X2==    4.178    3.343    2.793    1.504    0.874    1.620    1.591    2.793    0.979    1.230   -0.424   -0.375    0.392    0.374    0.380    0.337    2.229    6.281    1.029    0.337    0.462    2.106   -0.386    2.904   -0.411    0.392   -0.374    0.122    0.111    1.111    2.023    5.111
CD1=       15        9        9        6        3        9        5        0        4        6        3        4        2        3        8        3        6       12        7        4        2        5        2        7        1        2        6        1        0        1        3        6
CD2=       13       11        7        5        6        5        5        7        4        3        1        2        2        2        5        3        6       12        4        3        2        4        1        5        1        2        1        1        1        2        4        6
AACTACGCTAAGTAAACCATTAGTGAAGCCGGCTCGGGCGAAATCGGTTTGTAAGTTTGGTGGTAGTGAGATAGCTCGCTGAAAATTACCAAAACGGCGTTCCTTTCGATGAAATGTGGACTCTGAAACTTCTGTTTCGACCTTTTCACCTTTGATTACTAAAACATTATCGGTAATCGTTAGCTTAACTTGGTCCTCTGGCATGCCCGCAACTTCTATGGCAATCTCGAATTGGTCATCATTCTCGATAATATCAAGTGCCGGCAACCAATCACTTTTTCCGTTATCTTGTTTAAAAGAGCCGAAGGCTAGTGGACTTTGAACGAAGAGATTATCGAAGAAGCGATCTATGTCAGTTGTTTTCCAAAGGCTAAGTGTTTTCATTATATTTAATTGCTCCTACTGGTGGTATTTTGTGTAAGATCCGTTAACTGGACCACGCTATATCTAGAAGCAGGAGGCATGCCAAGCTTTTTGGCCCGATTTATATTAAAAAATGGCTTTTTCTTATGTAATTCGTGCTTAGATTGGATTGTAACCTGTCAGGTTATACCAAAAAGGAAAAAGGGGTCTGCCAAAATGTCAGACATCAAGCCCAATTTCTAAACTCATGACCTAAAAAAATAAAATCTTATTGAAAGAGCCTTCCACAGGGAACTAAGGTTTTTATCGGTTTTCATGATTTGAAAACTCAGTTATCAAAAATTCTTCTTTTCTCTTTAGTAAAAACATCCTTACTCAACCGAAAATCAGCGATTTTTCGATAGTAACTCACAAAATGTCGAATCAGGTTAGTAGCCATTTGTTCGAAAAACGACTCCTGTTTAAATGATTCGATTACATAGAATATATCTAAACATTTGGCAAAAA
KOK=        24
KK=  386913  LL=  387272  Z=    4.73  JJ=  386463  DL=   360
A===      111      112      113      114      121      123      124      131      132      133      134      141      143      144      211      213      214      223      224      231      233      234      243      244      313      314      323      333      334      343      413      433
B===      222      122      422      322      212      412      312      242      142      442      342      232      432      332      221      421      321      411      311      241      441      341      431      331      424      324      414      444      344      434      423      443
RRR=    1.418    4.029   22.273    0.174    0.150   -0.503    0.791    0.176    1.630   -0.587    0.122    0.012    5.994    0.546   -0.032   -0.334    0.791   -0.960   35.870   -0.631   -0.029    5.474    0.104    0.488    0.419   -0.801    0.419   -0.108    0.358    0.358    0.435    0.150
X1==    1.774    2.255    4.438   -0.984    0.058    0.575    0.859   -0.179    1.448    1.166    0.313    0.016    4.313    0.434    0.058   -0.297    0.859    1.233    8.845   -0.297    0.064    2.229    0.229    0.364   -0.834    1.313   -0.936    0.418    0.520    0.520    0.313   -0.480
X2==    0.799    1.786    5.019   -0.177    2.565   -0.874    0.922   -0.981    1.126   -0.503    0.390    0.751    1.390    1.260   -0.549    1.126    0.922   -0.779    4.055    2.126   -0.448    2.456    0.456    1.341   -0.503   -0.610   -0.448   -0.258    0.687    0.687    1.390   -0.313
CD1=        4        5        6        0        2        2        2        1        3        2        1        1        5        1        2        1        2        3       11        1        1        3        1        1        0        2        0        1        1        1        1        0
CD2=        3        4        6        1        5        0        2        0        2        0        1        2        2        2        1        2        2        0        5        3        0        3        1        2        0        0        0        0        1        1        2        0
TATCGAAGGTTGCGAAACCGCAGCACGTGAAAACCGATTAGTAGAAATTGAGTTCGATTTCTAAACTCAGTTGTTAATAGTCATCTAATTCAAATATTGACTTATTTGCTTTTAAACTGATGGCGTACTAACTTGGACCAATTGTTTCCCCAGGTTTTGGCTATTTAGCAATCGCAAAAAAGCGCTCGGCATACTATGAATATCTTGTATAATGTCATATTCACAGTTCAGTAAACCCCTTTGGTACCAGTTAGCTAGGCATTTCCAAGCTTCTTGATGTCTATTTTGGTAATCGTCTACTATAAATCCTTGAACGCGTGCCCTAGCAACTAAAATTCGTCTCAAAAATCGTTCACCTAT
KOK=        25
KK=  559383  LL=  559682  Z=    5.23  JJ=  559323  DL=   300
A===      111      112      113      114      121      123      124      131      132      133      134      141      143      144      211      213      214      223      224      231      233      234      243      244      313      314      323      333      334      343      413      433
B===      222      122      422      322      212      412      312      242      142      442      342      232      432      332      221      421      321      411      311      241      441      341      431      331      424      324      414      444      344      434      423      443
RRR=    0.463    1.385   -0.114   43.434    2.126    0.000    0.797    2.351    0.203   -0.290    0.355   -0.022    0.355   -0.902    0.087    0.000    2.371    1.056    3.592    2.203    5.697   -0.674    0.355    0.159   -1.295   11.586    6.472    0.158   -0.197    0.158   -0.853    0.158
X1==   -0.420    0.602   -0.911    7.027    1.485    0.203   -0.852    2.089    0.203    0.450   -0.588    0.027   -0.588   -0.629   -0.282    2.203    1.148    1.303    1.255    2.203    2.519   -0.515   -0.515    0.450   -0.550    3.412    1.519   -0.332   -0.355   -0.355    1.412   -0.355
X2==   -1.101    2.302    0.125    6.182    1.432    0.000   -0.935    1.125    1.000   -0.646   -0.604   -0.818   -0.604    1.435   -0.309    0.000    2.065    0.810    2.863    1.000    2.262    1.310   -0.690    0.354    2.354    3.396    4.262   -0.477    0.554   -0.446   -0.604   -0.446
CD1=        1        2        0        8        3        1        0        3        1        1        0        1        0        0        1        3        2        2        2        3        3        0        0        1        0        4        2        0        0        0        2        0
CD2=        0        4        1        7        3        1        0        2        2        0        0        0        0        2        1        1        3        2        4        2        3        2        0        1        3        4        5        0        1        0        0        0
TATTGTTCAAGTCAAAATTCCGAGATTGGATTGGGATGTCTAAGACCTTGACTTTAGTCCCTTGATAGTTAAACCATCGACTGGTCCTTAATTCAGCAACAAGTGGTTGTAAAGCTTCCTGAGTACCGATTCTACTCAAAGCTTCTGCAGAAAAAGCTCGGATATAAGGTGAAGAAGATTTGAGAGCTTTTGATAGAGCTGGAATAGCTGACTCTGCGGATTGACCAATTCGAACTAAAGCTTGTGCAGCGAATAAAGACAGAGACATATCTTCAGAATCTCCCAATATACTCACTAACA
KOK=        26
KK=  595143  LL=  596072  Z=    4.73  JJ=  595023  DL=   930
A===      111      112      113      114      121      123      124      131      132      133      134      141      143      144      211      213      214      223      224      231      233      234      243      244      313      314      323      333      334      343      413      433
B===      222      122      422      322      212      412      312      242      142      442      342      232      432      332      221      421      321      411      311      241      441      341      431      331      424      324      414      444      344      434      423      443
RRR=   28.458    0.972    1.710    0.469    0.068    1.701   -0.006    0.419    3.657    0.668    0.306    0.420    0.277    4.163    2.286    4.932    2.612    1.752    3.514   48.510    1.745    0.816    0.213   39.481    0.033   -0.805    0.039    2.097    0.177    0.038    3.084   -0.009
X1==    4.689    1.575    2.784    0.248    0.700    1.065    0.004    0.682    1.635    1.272    0.665    0.785   -0.739    1.464    2.012    2.206    1.753    1.455    1.562    5.628    1.628    0.201    0.963    7.285   -0.101    0.665    0.136    0.678    3.503    0.744    0.665   -0.175
X2==    6.069    0.617    0.614    1.890    0.098    1.597   -1.632    0.614    2.236    0.525    0.460    0.535   -0.375    2.845    1.136    2.236    1.490    1.205    2.250    8.620    1.072    4.065    0.221    5.420   -0.329   -1.210    0.285    3.092    0.050    0.050    4.635    0.050
CD1=       18        9        9        4        7        5        3        5        6        4        3        5        1        4       10        7        6        5        5       13        4        2        3       11        2        3        2        2        5        2        3        1
CD2=       14        5        3        5        4        5        0        3        6        2        2        3        1        5        6        6        5        5        7       16        3        7        2        9        1        0        2        4        1        1        7        1
AAATGCTAATGAAACTTTTGAACTGACGGCAACAGTTGATAAAAATGAAAATCAATTGACAAAAATAGTCCATTGCCGCAGTTTGCCTTTTGAAGATTAGGATTAGTAGTACACATAGGAACTATAATAAATGAGCTTAATGTTTGAACGCCGAGGGAATTTAGCGATAGTACAATCTGCACACTATCAGATCAATTTTGACCTCTCAACTGGCACTTGGCACTACCATGATAGAGATGGATATGGTGTTATAAGAAACGCGTATACAAAGATTATACTAAATAATGGTACGTTTTTGACAACCGTGGACGCAAAGTACCGGAAATTTACTACACGACAACCAAGTGATGATATTTTGGGCCGATACCAGCAAATTACTTTCTCCCACGAATCTCGTTCACGAAAACTTAAAATCAACCTTCACCTGAAATGCTATTTCGATCAACCTTATCTAGTTTTTTCTGTGGGAGTCCAAAATCTGTCTCCAAAACAGATTAGACTCAGCCAAATTGACCTAATTAATACTTCACCCTTAACTCAAGAAAGTGAAACGTCTGGTGGGCTATATCTGTCAGGTAAACCCGAATCGTATCAATTATTCCTAGATACTCACCCACTTTACAAAAATGAGATTTCGTCTTTGTACAAAGGTATAGAAGTTAATCAAAATCACGATAGTTTTCCATGTTACCATGGTGAATTTTATCATCCACAGAGCAAAAAATCGTTATCCTTTGGTTTCTTAACTAGTCAAAAATGGTGGTCGTCGGTTCAGGTTGGATACAAAGGTCAAACAACCCCCGACGAAAATGGGAATTTGGGAATCGATGATTGGTCAATCTACCACAATTGTGAAAATGCTGTTTGTCCTAGTAATAACTTGGGCAGTAACCATTCCGGCTATCGTGGGCGAAGAAAGAATAGCCGCGT
KOK=        27
KK=  684724  LL=  685593  Z=    4.60  JJ=  684724  DL=   870
A===      111      112      113      114      121      123      124      131      132      133      134      141      143      144      211      213      214      223      224      231      233      234      243      244      313      314      323      333      334      343      413      433
B===      222      122      422      322      212      412      312      242      142      442      342      232      432      332      221      421      321      411      311      241      441      341      431      331      424      324      414      444      344      434      423      443
RRR=   23.894   15.105    0.021    0.662   -0.383   -1.660    2.706    0.577   -1.641    3.405   -0.242    2.203   -0.242    7.722    2.594   -0.054   -0.505    0.009   14.115   17.493   -0.085    0.786   12.478   10.438    0.977   -0.242    1.809    2.060    8.298   -0.007    0.738    8.700
X1==    7.816    4.049    0.022    0.553   -1.182   -0.751    3.790    1.459    1.351    1.436   -0.407    1.235   -0.407    2.608    1.143   -0.050    0.464    0.561    3.618    3.453    0.495    1.146    3.554    1.715    0.569   -0.407   -1.196    2.082    2.962   -0.020    1.239    1.968
X2==    3.057    3.730    0.952    1.197    0.324    2.211    0.714    0.395   -1.214    2.371    0.596    1.783    0.596    2.961    2.270    1.069   -1.090    0.017    3.901    5.065   -0.171    0.686    3.511    6.085    1.717    0.596   -1.512    0.989    2.801    0.372    0.596    4.420
CD1=       16       10        2        3        1        1        8        4        4        3        1        4        1        5        5        2        3        3        8        7        2        3        6        4        2        1        0        3        4        1        3        3
CD2=       11       12        5        5        5        7        4        4        1        6        3        6        3        6        9        5        1        3        9       12        2        3        7       10        5        3        0        3        5        2        3        7
CAAAGAATGGTTTACCGCCCTTGACATAATTAAGTAGATCTTGTTTTTGGTCGTCATCAAAGGGCAAATTGCCCGTAGTAGCAAAAACCAACAGATCAATTTTGGCGAGGTTTTCTGCGTTAATTCCTTGGCAATGGTGGGTTGTTCTGACATGCCAATTATTTTTCACACCAATTTTTTTTAGTGCGACTTCTGCATCCGGCAGATAAGTGTGTTCAAATCCAGCCGAATGTCTTAACATCAAAATATTCATAAGATAAACCTGTGATTAAGTGTTATATTTCCAATAATGTTAAAATGATTTATTTGTGCCCAGCAACTTGACAAATGCCCGGCCACTCGTGCCAAAGATTGATGTAGGCATCATTGCCAATTGAATTCCGGTGATGAAGACGGAAAATAGCCGCATACCGGATGTATGATGAATGATTGGGCGCTGCTGTGTGAACAGTCTGATGGTGCGTCAGGATTATGTCTCCTGGTAGGCCAGTAAGTTGGACTGGGGCAGTTGGTAATTCGACCTTTGGCATTCCATCAGCTAATACTTCAGTGCCATGTTTTCGGAAATAATCGGCGAAAAAATTGTGTGACTTAGGCCAAACAGTAAAATTACCACTATTGATGCTTGGCAATGGGTTTAACAAAACTACGGCCAAAGCGGTAAAATTTCGTTGGTAAGTACCTTTGTCTGAACCGTTAAGACCACTGCCCAAACCATCTAAATGACCATGCGGTGGACTTATTTTATCTGACGATTGACGAGGAAAGCGGAGGGCAATTTGCCCTGATTTTATTGGCCCCAAATTATCTACCCCTAACAAATCATCCATGACCTCTATTAGCTGAGACTGATTAATTAGGTTAGTGATT
KOK=        28
KK=  698194  LL=  699063  Z=    4.60  JJ=  698044  DL=   870
A===      111      112      113      114      121      123      124      131      132      133      134      141      143      144      211      213      214      223      224      231      233      234      243      244      313      314      323      333      334      343      413      433
B===      222      122      422      322      212      412      312      242      142      442      342      232      432      332      221      421      321      411      311      241      441      341      431      331      424      324      414      444      344      434      423      443
RRR=   18.620    0.080    0.989    7.184    0.038    0.268    1.626   -0.332    5.782    7.493    1.545   -2.647    9.984    0.067    4.037   -0.813    2.665    5.125   22.880   -1.492   -0.083    9.065    0.520   12.451    7.493   11.716    0.471   -0.479    2.758    1.677   -0.590    3.587
X1==    4.720    1.071    2.078    3.866   -0.072   -0.282    1.608    0.218    3.595    3.461    2.009   -1.046    3.397   -0.103    1.643   -0.282    1.608    2.532    5.809   -0.928    0.805    2.216   -0.678    3.597    3.461    2.009    0.805   -0.482    1.067   -1.288   -0.768    1.067
X2==    3.945    0.074    0.476    1.858   -0.521   -0.951    1.011   -1.524    1.608    2.165    0.769    2.532    2.939   -0.656    2.457    2.888    1.657    2.024    3.939    1.608   -0.103    4.091   -0.768    3.461    2.165    5.833    0.584    0.993    2.585   -1.302    0.769    3.362
CD1=       12        5        6        9        3        2        5        3        8        7        5        1        7        2        6        2        5        6       11        1        3        5        1        7        7        5        3        1        3        0        1        3
CD2=        9        3        3        5        2        1        4        0        5        5        3        6        6        1        7        7        5        6        9        5        2        8        1        7        5       10        3        3        5        0        3        6
CACCTGTTCTTATGAACTTTGACTTTCACCCTATAACACAACACTTGGTAAGGCCAACCGTCGTATTTCAATTAACTCGGTCAGTCTTCGCTAACACAGAAGGTCTTAAAAAACGAATTTCTGTTCAGCCATTAGCTAAGCTACCTGACTTTGATAGTAGTATTTGTTGGGGGGAAACTGAGCAATCATCTTGGCAAAAAGCCAAATATGATCAAGCACAAGATACGGCAGGCCCAATTTCCATAGCTGTTGCAGTAGAGTCTGAAGCCAACAGCCGTATTGTTGTAGTTGGTGATGCTGACTTTGCTTCCAACCAATTCTTTTCGAGTACTAGTGGTGGAGAGTTATTTTTGGGAAGTACTGGTTGGCTGACCATGGAAGGTGATCTGATTTCAATCCGGCCGATCGACCCTCGGTCTCGTAGCTTGAGAAGTATTACTGCCCGAGAGCAAATTATGATCCAGTTGGTCGCGGTCTTCCTAATACCATTTCTCATTTCAATAGTCGGCTTTGCCGTCTGGTGGAAGCGTCGCTAACACCAAAAACCACAAACGATCTTTGGTTTTTGGTTGGAAAACTGACTAACTTCGGTTATAATGGTGGACCATTTTCGAATGCAGGCTGCACGGCCGAAGGATTTTTCCAATGTCTACTCATACCAGTACGTTGATGCCGACGAAGGATTTAGGTCGACAAATGCGGCTTCCTGCTACCCACACGACGAACCGAAATGCTAGCAAGCCACTAGGAAAACGAAACTTGACTCGAGAAGCTAGCGAAATTGGCAAACGGAAAGGGCACAAATTAGCCACAAAGAAAATAGAGGTGGCACGTGTCCAACGTAGTCGTCAACTTCAAAGAACGCAGCAA
KOK=        29
KK=  768634  LL=  769593  Z=    5.23  JJ=  768604  DL=   960
A===      111      112      113      114      121      123      124      131      132      133      134      141      143      144      211      213      214      223      224      231      233      234      243      244      313      314      323      333      334      343      413      433
B===      222      122      422      322      212      412      312      242      142      442      342      232      432      332      221      421      321      411      311      241      441      341      431      331      424      324      414      444      344      434      423      443
RRR=   15.742   11.919   -0.238    4.501    1.004    3.633    0.241    8.722    2.625   18.820   -0.707   23.747    0.998   -0.019    0.274    0.245   -0.802    9.358   -1.791   26.302    1.174    8.050   -0.832   21.997    0.453   -1.292    3.106    5.240   -0.660   -0.168    0.310   -0.168
X1==    4.505    3.146    1.336    0.902   -0.699    1.912   -0.426    3.492    0.710    3.894   -0.779    4.761    0.602   -0.023   -0.699   -0.492    1.419    1.839   -0.793    6.119    0.915    1.768    0.998    5.022   -0.829   -0.779    2.421    2.190    0.565   -0.300    1.982   -0.300
X2==    3.494    3.788   -0.178    4.987   -1.436    1.900   -0.565    2.498    3.699    4.833    0.908    4.987    1.659    0.825   -0.392   -0.498   -0.565    5.089    2.259    4.299    1.283    4.552   -0.833    4.380   -0.546    1.659    1.283    2.393   -1.168    0.559    0.157    0.559
CD1=       16       11        6        5        3        6        2       10        4        8        1       12        3        2        3        2        5        5        1       13        3        4        3        8        1        1        5        4        2        1        5        1
CD2=        9       11        2       10        1        6        2        6        9        8        3       10        4        3        3        2        2       13        8       10        4        9        1        9        1        4        4        4        0        2        2        2
TCGTCAACAAACAACGGGTAAGATGGTAGAAGTATCTTTAGATGAAATGAAAAGTTTATCTCCACTTTTTCAAGAATCATTAGCTGATTTAAGCTCTGGACAAATTAGTCAACCGGTGGAATCCGTCGATGGATTCTATGTTTTTAGAGTTGAAAAAAAGAAGGATCAAAAAATTTTTTTTCAATACTTTCTAACCCCCTTCCAAATTAGCCAAACTGCAAAAGAGAAGGCACTTCACAAGTCAGAACAGCTCGTTGAAAAACTTGACCAAGGTGGTGACTTCGACCAAGTATTGCAAACACACCGCCAAATGACTTTAGGGAATGACTCAAAAGTCAAAAAAAATAGGGTTGGTGGAGACTTGGGATTTCAACCATTAGCTAATCTATCGACCGAAATTCGTAAACCAGTCGAGTCATTAGAAGTTGGTGTTTATAGTGGCCCGGTTGCAACTGTTTCTGGATTTCATATTTTCATTGTTGTGGACAAACAACAAAGCCAGTTAAATGAAAAAGAAAAAGAACAGGTGAATCTTTACTTGAGAGACCAAAAGTTTCAGAAAGAATGGAAGAACTATACAAATCTTCTAATTGAACATTCATTCGTCAAATACTTCGACCCAAAATTGATCATCGAACCGATTGAAAACGAGGGTGCCACGGCTGTCGAATGACCCGCCCTAGTAATTCGGCGAGTCAGCAACAATTCTCTGCCATCTACGCTTTGTCTGTAAGCTTACTCTCCGGTCTGTTCCTGCTGCTTTCATTCGGTCTTGACCCCGCTTCGGCTCAAGACACATCAACTGAGCCAGTACTTACCTCCGAAATAAATACCGAATCAAAAGCGAATGATACCAGTGAGACGTCACCGGTGCTCTCTCCTCAACTCAATTCTCGATCTGACCTTCTGAGACCAGAAGATACAGAACCTGAAGAGGGGAAGATTATTGGTAAGGGAGAT
KOK=        30
KK=  800974  LL=  802023  Z=    6.02  JJ=  800884  DL=  1050
A===      111      112      113      114      121      123      124      131      132      133      134      141      143      144      211      213      214      223      224      231      233      234      243      244      313      314      323      333      334      343      413      433
B===      222      122      422      322      212      412      312      242      142      442      342      232      432      332      221      421      321      411      311      241      441      341      431      331      424      324      414      444      344      434      423      443
RRR=   10.067   29.760   12.086    0.241    0.987   -0.304   -0.199   12.086   -0.482    8.301    0.319   -1.257    0.010    2.491   -0.082   -0.453    0.505    3.343   10.562   55.001    1.583    4.592    6.504   -0.182   -0.925    3.885    0.330    3.916    0.090    0.049   -0.300    3.979
X1==    2.895    6.035    3.726    1.069   -1.055   -0.255   -0.302    3.726   -0.797    4.305   -0.727   -0.464   -0.022    2.028    2.490   -0.255    0.767    1.038    6.569    6.245    1.642    4.537    1.585   -0.658    0.731    1.389    1.642    0.962    0.922   -0.054    0.683    1.897
X2==    3.477    4.931    3.243    0.226   -0.935    1.190    0.659    3.243    0.605    1.928   -0.439    2.710   -0.439    1.228   -0.033    1.776    0.659    3.219    1.608    8.808    0.964    1.012    4.105    0.277   -1.265    2.797    0.201    4.073    0.097   -0.903   -0.439    2.097
CD1=       15       22       11        6        4        3        3       11        2        8        1        3        2        5       13        3        5        5       15       15        4        8        4        1        3        4        4        2        2        1        3        3
CD2=       12       16        8        3        3        5        4        8        4        4        1        7        1        3        5        6        4        9        6       18        3        3        7        2        0        5        2        5        1        0        1        3
AAACTGTCGAGTTACGAAAATTCAACACCGGAAAAGAAAAATTGAGAGCATTGTTATAAACAATTGCCAGAGAATACCGGTGCAACAAATTATTAACACGTTACCACTAACATTGACTTTACAGATCCTTGAGCCTGCTCCCCCACCCGAGTTGATTGACATTGCTAAATCAATTCAGTTTCGACACCTAATTCTTTTGGCTTATTGTGTAAATCGTGATAGCATCAGTCAGAATGCTTCGATCTATTTTCCTGATCCACAATTACCATTTACTCGATTATATGAACCCAAGAACCGCAGTCAACAAATGGCACCGAAAACACAAACGGCTATCGTTCTAGAGTTACCTTGTAATCAAAATGATTCTCTTTGGCACCAAACAGAAGCAAAATTACAAAATCAGATTTGGCAAATGTTTCAAAAGGTTTTTTCAATTAGCTCGGGCGAAATACAAAAACAGAAAACGTATAAATTGCCATTTGCCTATCCGGTTTTAACTGTCGATGTTGAGGATAAGGTAGCTCGATTAGTTGATTACTGTAAGCAATTTAACAACATGTATCTAACCGGTCGTAACGCACTATTTCAATACCTGCATCTTCATGACTTATTCAAAAAGGGTCGTACAGTTGTTAATCAATTATCGGATTGATTAACTCATTAGTTAATATTGGACTATTGGCTTTGCACTTGACAGTAAAATTTAATTGTTGATAGAATTGTGACTGACACTTAAATTGAAACTGAGCCTCAGTTTCAATTTAAAATTGAAGTAAAACCGTACTAGAAAAGGATTAAAATTGAAATATAAATTTTGGGTTGGTCTGTCTCTCGTCTTGATTTGTAGCATTTTCTCTGTTGTTCAAGCAAAAGAAGAACTAATTGTTTATTCTGGACGAAGTAAAAGTTTAGTTGATCCAATTATCAAACAATTTGAAAAAGAAAACGGCATTGAGGTTCAGGTCAAATATGGAAATACAGCCCAATTAGCTTTGACTTTAATGGAGGAGGGGGAGAAATCTCCAGCTGATGTTTTTTGGGCTCAGGATG
KOK=        31
KK=  805804  LL=  806673  Z=    4.89  JJ=  805684  DL=   870
A===      111      112      113      114      121      123      124      131      132      133      134      141      143      144      211      213      214      223      224      231      233      234      243      244      313      314      323      333      334      343      413      433
B===      222      122      422      322      212      412      312      242      142      442      342      232      432      332      221      421      321      411      311      241      441      341      431      331      424      324      414      444      344      434      423      443
RRR=   34.687   14.331   -0.948   -0.581    0.264   -0.150    0.311    7.545    2.262   -0.473   -1.071    0.070   12.952    2.378    1.637   -3.414   -0.752    2.303    1.415    2.732    2.437   10.107    5.883   33.351   -0.213    0.088   -0.053    3.955   -2.104   -0.059    0.154    5.621
X1==    5.895    3.484   -0.819    1.543    0.252   -0.219   -1.044    3.250    1.762   -0.381   -1.307    0.280    5.664    2.196    0.790    3.083    0.799    1.631    1.286    1.102    1.184    3.181    2.427    4.867   -0.381    1.017    1.184    2.038    1.795   -0.108    1.792    1.795
X2==    5.884    4.113    1.157   -0.377    1.050    0.686   -0.298    2.321    1.284    1.243    0.820    0.249    2.287    1.083    2.071   -1.107   -0.941    1.412    1.100    2.480    2.058    3.178    2.424    6.853    0.560    0.086   -0.045    1.940   -1.172    0.549    0.086    3.132
CD1=       14       10        1        5        4        2        1        7        5        1        0        3        9        5        5        7        4        5        5        4        3        6        5        9        1        3        3        3        3        1        4        3
CD2=       16       12        5        2        6        4        2        7        5        4        3        3        5        3        8        1        1        5        4        7        5        6        5       10        3        2        2        4        0        2        2        5
CGATTTGGCTGCTATAGTCCAACCAAACCAATTGAGATGACTATTCTTAAATCAAATAGGGGATGTAGACCTAAAACACTTTGAGTCTGTATTACAAAAGAAATTTACATTGGCCAGTGCTGGAAACCTAGCCTGATACTGCAGATCTTTTGTGATCGTTTGGCTGATTTTTCGTGTTGTTTGAAAGTTATTAAACCATCGCCAAATTAAACTGCAAACTGGATTTTAAATGGATTATTCTTACACCTAGCAGGTAAGATTAAAACAGTAACAAGTGCGAATCAATTCTAAGTTGGTTCGGTGTTTGCCTCAATAGACTATTTGATAAAGCATTGGTGTTGGTATGCTTATATTCCGAATTTTTTTTCGTTTCCAACTTCTTTTACAGGTGTTTTTTTTCTCGTTTACAGGACTAAGTTTGACCGAGGAAATGCCGGAATTAGCTAGGTTGGGTAGACAGCTTTTTTATGATCCTTCTTTTGGGGGCTCTGTTGACCCTAAAAAAGCGACTGGTTTTTCGTGTACTACTTGCCAAGCAGATTTCAACGAGAGCGAATACCGTAATGGGCTAATCCGTTCAGGAAACAGCATAGTTGGCGTTACTAGGCGCCAAAAATCACAGTGGAAGGAGATTCAGCCGAATCAGCTTCTTCGGTCTGCTGGGGGCGCAGGGGTTTGTTACCAAAGATTTCTGCAAGGTATTCCAGCGAAGAAAGTAAACCCTATTGCGATTCCTGAGCAAAAAGCCGAAGCATTAATGGCTTATTTTGATTACGTTACTAGCAAGGCCCAAGTGGGTGAGACCGAGCAAATCTCTTACAACCCACTAAGTCGTACTGAAGCCCAAGCTGCGGCAGATAAAATCCTAAA
KOK=        32
KK=  864064  LL=  864363  Z=    6.47  JJ=  863464  DL=   300
A===      111      112      113      114      121      123      124      131      132      133      134      141      143      144      211      213      214      223      224      231      233      234      243      244      313      314      323      333      334      343      413      433
B===      222      122      422      322      212      412      312      242      142      442      342      232      432      332      221      421      321      411      311      241      441      341      431      331      424      324      414      444      344      434      423      443
RRR=    0.326   -0.452   12.793   -0.088    1.118   64.996    0.005    0.328   -1.110    0.926    0.142    0.284    0.142   -0.730    0.049    0.777    0.777    8.627    1.919   -1.110   -0.180    0.400   -0.145    1.618    0.508   -0.912    0.386   -0.245    0.313   -0.217   -0.263   -0.277
X1==   -1.091   -0.270    6.158    0.102    1.502    9.057   -0.006    0.158   -0.943    0.391    0.351    2.102    0.351    1.307   -0.270   -0.943   -1.006    6.819    0.830   -0.943    0.318    0.273    0.273    3.224    1.391   -0.649   -0.682    0.560    0.531    0.531   -0.649   -0.469
X2==   -0.299    1.671    2.077   -0.865    0.745    7.177   -0.772    2.077    1.177    2.365    0.405    0.135    0.405   -0.558   -0.182   -0.823   -0.772    1.265    2.311    1.177   -0.567    1.469   -0.531    0.502    0.365    1.405   -0.567   -0.437    0.590   -0.410    0.405    0.590
CD1=        0        1        7        1        3       10        1        1        0        1        1        3        1        2        1        0        0        8        2        0        1        1        1        4        2        0        0        1        1        1        0        0
CD2=        1        3        3        0        2        8        0        3        2        3        1        1        1        0        1        0        0        2        3        2        0        2        0        1        1        2        0        0        1        0        1        1
ATCACCGTTGGTATCTATATATTGGATGATATCAGCTGGCAAAGTCGCAATCACCTGTTCCCCTTTTATAACTCGATAAGAAACAACATCTCCCGAAGGGCTTGGTTGCCATCTAAGATGACGGTGCGAGATGTTGATGGCTGATTCATCATCGGTGAATAAGATTTCTTCTGTGATTGATTCCGGGTTTTCTGGATCTGTATTATCTGCTTCAACCAAAACTTAAACAGAATCCGTAGTCACAGAGAAATTATTGATCAACCGAACCTGATAGGTGATTTCTGTATCAGGTGGACAGTC
KOK=        33
KK=  897184  LL=  897543  Z=    7.36  JJ=  897004  DL=   360
A===      111      112      113      114      121      123      124      131      132      133      134      141      143      144      211      213      214      223      224      231      233      234      243      244      313      314      323      333      334      343      413      433
B===      222      122      422      322      212      412      312      242      142      442      342      232      432      332      221      421      321      411      311      241      441      341      431      331      424      324      414      444      344      434      423      443
RRR=    1.959    1.607    1.417    0.894    1.172   -0.122   -0.003    0.724    0.715   11.940   -0.414    0.132    1.163   -1.027   -0.289    0.157   -1.792    5.477   63.625   -0.401    0.325   -1.231    0.347   -0.306    0.164   -0.168    6.338   -0.196    0.412    0.412   -0.414    4.780
X1==    1.647    0.316    3.477   -1.092   -1.281   -0.368   -0.038    0.301    2.161    4.652   -1.032   -0.161    2.900    1.240    0.316    0.475    1.938    2.440    8.080   -1.210    0.636   -0.930    1.070    0.327   -0.379   -0.049    4.195    0.620   -0.940   -0.940   -1.032    3.060
X2==    1.190    5.085    0.408   -0.819   -0.915    0.331    0.075    2.408    0.331    2.567    0.401   -0.819    0.401   -0.828   -0.915    0.331   -0.925    2.245    7.875    0.331    0.511    1.324    0.324   -0.935   -0.433    3.401    1.511   -0.317   -0.438   -0.438    0.401    1.562
CD1=        4        2        6        0        0        1        1        2        4        7        0        1        4        2        2        2        3        4        9        0        2        0        2        1        1        1        6        2        0        0        0        4
CD2=        2        6        1        0        0        1        1        3        1        3        1        0        1        0        0        1        0        3        9        1        1        2        1        0        0        4        2        0        0        0        1        2
AACGAGCAAACTTTCGTTGCCAAAAGCCTCCTCTTGTAAATGCTCTGCATTACTTAGGAATTGATCCCCCGATACCTGTAACAACGTATTTTGGTAACAGAAACCAACTCCACCACCAGGCTGACCACCAACCAAGAGTTCAGCCCCAGCCGATTGTAGATTTTGAACGGCTGTGCCCATTCCCTCTTCCACACTTTTACTCAACAGGGAACCTACTGGTGCTGAATTGAACTGTTGAACCAATTTTTGGATAAATGTATTGGTTTGGGCGCTGGTTTGTAGAATCAACAAGCCAGGATTAGTACAAAACTGGCCTGTACCCAACAAGCAAGAGGTAACAAATTCCTCAGCAATCTCGTC
KOK=        34
KK=  979474  LL=  979863  Z=    5.46  JJ=  978964  DL=   390
A===      111      112      113      114      121      123      124      131      132      133      134      141      143      144      211      213      214      223      224      231      233      234      243      244      313      314      323      333      334      343      413      433
B===      222      122      422      322      212      412      312      242      142      442      342      232      432      332      221      421      321      411      311      241      441      341      431      331      424      324      414      444      344      434      423      443
RRR=    2.409   23.415    2.292   -0.102   -0.984    8.167    1.179   -0.111    0.165    5.879    0.070   -0.133    1.635    0.504    0.061   -0.304    0.203    2.194   37.993   -0.064   -0.376   -1.230   -1.240    0.410    0.027    2.816    0.052    0.180    0.956    0.190    0.251    4.045
X1==    1.379    4.008    2.102   -0.132    1.944    1.972   -1.108   -1.226    1.163    3.860    0.182    0.812    1.182   -0.633   -0.120    0.355   -0.191    1.843    7.771   -0.454    0.836   -0.867    2.133    0.329   -0.057    1.182   -0.115    0.241    1.412   -0.588    0.182    2.412
X2==    1.747    5.842    1.090    0.769   -0.506    4.142   -1.064    0.090    0.142    1.523    0.384   -0.164    1.384   -0.796   -0.506   -0.858   -1.064    1.190    4.889    0.142   -0.450    1.418   -0.582    1.248   -0.477    2.384   -0.450    0.750    0.677   -0.323    1.384    1.677
CD1=        4        8        4        1        5        4        0        0        3        5        1        2        2        0        2        2        1        4       10        1        2        0        3        1        1        2        1        1        2        0        1        3
CD2=        4        9        2        2        1        5        0        1        1        2        1        1        2        0        1        0        0        2        6        1        0        2        0        2        0        3        0        1        1        0        2        2
TTGAGCAATTTTTTGACCGCTACCCACATCTTGTTTGCCACTAACTGCGATGGTAACATTGCTATCTTCTACTAAAATATTGGGGGTAGAATAGCCCAGTTCTTCCAATTGGTTTTTGATATTCTTTTCTTGGATTGAATTATTGGCTGGCAGGTCAGCCCGAATTTTGACACCTCCACTAAAATCGATACCAAAATTCGGCCCTTGACGCCAAAACAAAGAAACAATACCTGTCAAGATAATTATTGCCGACAAGAAATAGCCAATCTTTCTCTGACTAATAAAATCAATGTTCGTGTCTTGTAAAAGTTGCAATCAATTTACTCCTTACTGATTGAAATAGGCTAGATACTCAGTTTGCTGATTTGCCGATTGCCGATAAACCAACCA
KOK=        35
KK= 1003504  LL= 1004373  Z=    5.74  JJ= 1003264  DL=   870
A===      111      112      113      114      121      123      124      131      132      133      134      141      143      144      211      213      214      223      224      231      233      234      243      244      313      314      323      333      334      343      413      433
B===      222      122      422      322      212      412      312      242      142      442      342      232      432      332      221      421      321      411      311      241      441      341      431      331      424      324      414      444      344      434      423      443
RRR=    8.192   17.469    7.628   -1.961    0.653   22.464    0.357   -0.783    0.768   10.007   -0.523   -0.069    1.647   -2.772    1.238    0.751    0.631    7.247   15.981    0.190    0.292    0.311    1.490   30.485    0.201    6.136    0.068    0.535    4.470    0.258    0.911    9.135
X1==    3.626    4.768    2.860   -1.542    1.136    6.128    0.231   -0.960    1.916    3.805   -0.558   -0.884    0.971    4.260    1.136    0.713   -0.391    5.594    3.557    0.111   -0.754   -0.680    0.764    5.370    0.109    2.501   -0.056    0.542    2.418   -0.247    0.971    2.418
X2==    2.259    3.664    2.667    1.272    0.575    3.666    1.543    0.815    0.401    2.630    0.938    0.078    1.696   -0.651    1.090    1.054   -1.614    1.295    4.493    1.707   -0.387   -0.458    1.950    5.677    1.846    2.454   -1.217    0.986    1.849   -1.045    0.938    3.778
CD1=       10       13        7        0        6       13        3        1        6        7        1        1        3        7        6        4        2       13        9        3        1        1        3        9        2        5        2        2        4        1        3        4
CD2=        9       11        7        5        5        8        5        4        3        5        3        3        4        1        6        4        0        4        9        5        1        1        4        9        4        5        0        2        3        0        3        5
AGGCCAAACTTCGGTCGCACCATTTTTTTCGGTGAAATCGACCAAAGGAATGTTAATTACAGCTTTGGTCATAGGTAGAACATATGGCGTATCTGGAAATAGGTGGCCTGCATCCCGATGAATATGCTGAATTGAGCAATTCGGCCAGGCGGTATTATTACCGTAAGGTAAATAGCTAAAAAAGTTATTCCCCAATGTCATTTTCAGAATCTGCATAGCAAATGGGTTTTGTACAATCAGTGGATCTAAGAATGGTTCCTTCATTGGAGGACTAATACCGCCATGATTGTTGGGCCATTGCTTGCCGTATTTGCACTTTGCTTGATCCAAATATTGGTCAAACAATTCGGCAATCCAACCAGGTTCAAACACTGACTTCAGTATGACATAACCGATTTCTCTTAATTGCCGACAGGCTATTTCTAAGCTACCAGTATCCAACTGACTGGATTCTCGTTCACTTGGTGAAATTTGCATTGTTAATCTTCCTTTTAATTTTTGATTCTTCGTCTCAACTTAGACTCAGCCTATTTCCCAAGTATAGCAGATAACAAATTAGTTATACCATTACGGGCACAAAGGTTTTGGATTGATTGAATTGTCGGGTTTTGATATAATCCAGGCACTGTACTGAGTGTTAGCGTGCCATTAAAATCTCCTCGTTTCTACTTGATCGTTTTCTTAACTGTGTGTTTGGTAGATCCGGCTTGGTGTAAAATCATCTACGTGCCGAAAGATTTTCTCACCATTCAGACGGCTATCGAAAACTGCCAAAACCAAGATCAAATCATCGTCTCACCCGGCCACTATAGAGAAAATTTACGATTCAACGGTCAGGATATTATCCTGCGGTCAACTAATCCAAATGAT
KOK=        36
KK= 1014034  LL= 1014783  Z=    6.25  JJ= 1013884  DL=   750
A===      111      112      113      114      121      123      124      131      132      133      134      141      143      144      211      213      214      223      224      231      233      234      243      244      313      314      323      333      334      343      413      433
B===      222      122      422      322      212      412      312      242      142      442      342      232      432      332      221      421      321      411      311      241      441      341      431      331      424      324      414      444      344      434      423      443
RRR=   46.743    0.003    7.239   -3.775   -0.085   12.232    5.523   -0.456   11.094   22.106   -0.132   -0.462    6.732    0.015   -0.028    0.018   -0.486   32.080   -0.569    0.066   10.061   -0.088    0.761    6.144   -0.034   -0.587   -0.698   -0.214    0.373   -0.790    0.459    0.961
X1==    7.297    0.150    2.437    3.069    0.150    3.085    1.861    1.680    3.939    4.104   -0.375   -1.120    1.299    0.438   -1.682   -0.332   -0.164    5.709   -0.573   -1.186    2.300   -0.123   -1.069    3.863    0.104    1.299   -0.700    0.548    1.270   -0.730    1.299    3.270
X2==    6.406    0.017    2.971   -1.230   -0.569    3.965    2.967   -0.271    2.816    5.387    0.353    0.412    5.181    0.033    0.017   -0.056    2.967    5.619    0.994   -0.056    4.375    0.713   -0.712    1.590   -0.331   -0.452    0.997   -0.391    0.294    1.082    0.353    0.294
CD1=       17        3        5        8        3        5        5        4        6        5        1        1        3        3        0        1        2        7        1        0        3        1        0        7        1        3        0        1        2        0        3        4
CD2=       12        3        7        0        2       10        6        2        8       11        2        2        8        1        3        3        6       15        4        3       11        3        1        3        2        1        5        2        2        3        2        2
ATCTTTCATCGATTCGATTCGGAACGACCGTGTTCCACTAGTAACAGGTGAAGACGGAAGAGCACCAGTAGTCATTGGGTTGGCAGCACAACATTCTTTAACTGAGAAACGGCCAGTTTATCTAACTGAAATCGAGAATATGAAATCAGTCAGCTAAGTTGGTCTTAGAAAATGACATAGATCATAAAGGCCGAAGTAGAAAAAGAGGGTGGACAAGTTTTGGGAACCGCTAAATTTGTTGAGGCGAAATGGGGAAACGGATTTTTAGCCGCTGAAGGAAAGGACGTAGTTGCTTTTCCGGTTGAAGATCGTTTTACTAAACTAGAAGAGGGTACTGTTGAATTTTTTGTTAAAATGGGTGTGGATGCTAAACAAATGACCGGTGAAATTTTCTTTTGGTTCACTTATAAAAGGGGAACTGATGCTATTTTCTTACAATTCGATGGTCGTAAGGGAGCGGGTACAACCGGAATGAGGATCAAAAGTGGTGGTGGCTGGCATGATGCGCACAGCCAACCCGTCAAATGGAAAAAAGGAGAACTGCATCATATGGCTGGAACCTGGGGGCCTGATGGTATAAAGCTATACCTAGATGGGAAGCTAGCCGCTGAAGATGAGTTCAAAGGTGGTCCAAAGCAGTTTGCAAAAACTTTTAGTATAAACAATGTAGAGCCAGAAAAAGTCGGAAATTTTGCTTCCAAGTGTATCATTGACGAAGTGCGGCTATCCGACCATCAGAAAAAACCAGAT
KOK=        37
KK= 1032874  LL= 1033293  Z=    6.00  JJ= 1032604  DL=   420
A===      111      112      113      114      121      123      124      131      132      133      134      141      143      144      211      213      214      223      224      231      233      234      243      244      313      314      323      333      334      343      413      433
B===      222      122      422      322      212      412      312      242      142      442      342      232      432      332      221      421      321      411      311      241      441      341      431      331      424      324      414      444      344      434      423      443
RRR=    0.186    3.504   12.143    0.195   -0.418   -0.277    0.204   -1.516   11.526   -2.353    0.000   -0.790    0.104    0.230   -2.747   -0.574    5.771   -0.033   -0.295   40.252   -1.298   15.309   -2.662   32.859   -0.024    0.208    0.846    2.911   -0.770    0.551   -0.103    0.551
X1==   -0.388    1.300    3.806   -1.113   -0.379    0.906   -1.108   -1.047    2.856    2.204    0.104    0.718    0.104    1.990    2.139    1.881    1.650   -0.060   -0.180    4.805    1.211    5.111   -0.889    7.999    0.204    0.104   -0.789    1.413   -0.661   -0.661    0.104   -0.661
X2==   -0.479    2.696    3.191   -0.175    1.104   -0.305   -0.184    1.447    4.036   -1.068    0.004   -1.100    1.004    0.115   -1.284   -0.305    3.498    0.551    1.641    8.377   -1.072    2.995    2.995    4.108   -0.116    2.004   -1.072    2.060    1.165   -0.835   -0.996   -0.835
CD1=        1        3        5        0        1        2        0        0        4        3        1        2        1        3        4        3        3        1        1        6        2        6        0        9        1        1        0        2        0        0        1        0
CD2=        1        5        5        1        3        1        1        3        6        0        1        0        2        1        0        1        5        2        3       11        0        4        4        5        1        3        0        3        2        0        0        0
CAATGGACTAATCTATGTAGCTGATATGGGCAATAATCGTATCCAAGTATTATCTCCTGAGGGTGATTTTCAGTATGAGTTTGGTTGCCAAGGCTGGCAAGTTGGAGAATTTGACGGCCCAACCGACATTGTAGTTGGCGAGCAGTTGACGCTCTTCTGTACCGATGGGGGGAATAATCGAGTGCAAACCTATCGAGTAATTGATTCCCAACTGCAGTTATTTAGCCCATACTATCCACTGAAAACAGACACCAATCGGCTTGATCAACCAACAGGGATCAGTAGATCACCAACTGGCGAAATCTACGTAGTTGATCAAGGCCATCATCGCTGGTTAAAATTTGATACTAGCGGACGCCTACTGTTTCAGTGTGGTCGCTATGGTGATGGTATTAACCAATTTAATCAACCTACTGATGT
KOK=        38
KK= 1044694  LL= 1045323  Z=    6.44  JJ= 1044184  DL=   630
A===      111      112      113      114      121      123      124      131      132      133      134      141      143      144      211      213      214      223      224      231      233      234      243      244      313      314      323      333      334      343      413      433
B===      222      122      422      322      212      412      312      242      142      442      342      232      432      332      221      421      321      411      311      241      441      341      431      331      424      324      414      444      344      434      423      443
RRR=   -1.442   11.184    4.058   -0.123    0.800    3.335   -0.139   -0.008    0.566    4.323    0.484   -0.486   43.026   -3.524   -3.857    3.994   -0.950   -0.237   46.078    0.546   12.133    0.891   -0.227    3.321   -0.480    3.320    0.042    0.128   -0.048   -0.305    0.880    0.209
X1==    5.108    3.441    1.936    0.195   -0.763    1.330    3.570    0.333    0.485    0.889   -1.099   -0.570    6.284   -1.154   -1.463    2.174   -0.459   -0.251    6.441   -0.359    4.027    0.903   -1.041    1.689    0.889    1.670    0.027    0.262    0.187    1.187    0.747   -0.813
X2==   -0.282    3.251    2.096   -0.629   -1.050    2.508   -0.039   -0.025    1.166    4.866   -0.441    0.853    6.847    3.054    2.636    1.837    2.071    0.946    7.154   -1.518    3.013    0.986    0.218    1.966   -0.541    1.989    1.547    0.490   -0.257   -0.257    1.179   -0.257
CD1=       10        7        4        2        1        3        6        2        2        2        0        1        8        0        0        4        1        1        9        1        5        2        0        3        2        3        1        1        1        2        2        0
CD2=        2        8        5        1        1        6        2        2        4        8        1        3       10        5        7        5        5        4       13        0        6        3        2        4        1        4        4        2        1        1        3        1
AATAAAAAATTATAGGAGATCAAAATGTTGCACATCCCCTTACTGAGAGCTGGTCAACCTTACCAGAGCCTTTCCACTGTCGAAGTAAAGCATAGCCAAAATGGAGAACCAATGGCGGTGATGAGTTTAGCTAATCGAGGTTTGATTTCGCGGGATATGCTAAACCAAGCTCAACGCAAGCGCGATCTGGAGCAATTCTCCGTTGCTGAGTTAATTGAGATTAGCAGCAAAGCTGGCCAATACTTTTTGAATGCTGATTTGCAAATAGGGGACCAGAATCAATCCCCTCAAGATTATGTTGATCAATTGTCTGCATCAACAGGTGTTCCAAAAACATTGTGTAGCCAGAACATGAATAAAATCTCCACTGTACTGAAAAATGTCGCTGAAGTACTAGGAGGTCTGAGTCGTGGACTAGACCTATCCATTCTAGATCAAGGGTGGGGAAAACAACATGGTCGAATGATTGGTTACTTGTGTAGTACCAACAGCTTAGGTGGAGTTTTGCCGAGCAACTCGGCTGGTGTCCACTCTCTCTGGGTACCTTCTATTGCTTTAAAAGTTCCATTAGTATTGAAACCTGGAAGCACCGAACCATGGAGTCCTTACCGAATTGCACAAGCTTTTATT
KOK=        39
KK= 1074004  LL= 1074333  Z=    4.83  JJ= 1073284  DL=   330
A===      111      112      113      114      121      123      124      131      132      133      134      141      143      144      211      213      214      223      224      231      233      234      243      244      313      314      323      333      334      343      413      433
B===      222      122      422      322      212      412      312      242      142      442      342      232      432      332      221      421      321      411      311      241      441      341      431      331      424      324      414      444      344      434      423      443
RRR=   44.065   -0.358   -0.878    0.036   -0.358   -0.062    0.203   -0.878   -0.121   -1.673   -0.231   19.770   -0.231   -0.303    0.722    0.041    0.122    2.993    9.330    0.962   -0.219   -0.317    0.203    0.919    1.435    0.301    0.203    0.041   -0.151   -0.172   -0.734   -0.151
X1==    6.947    0.442   -0.954    1.954    0.442   -0.059    1.747   -0.954   -0.059    3.567    0.532    3.940    0.532   -0.507   -0.892    0.921   -0.138    2.626    4.232    0.921    0.519   -0.520   -0.520    1.437    0.567    0.532   -0.481   -0.196    0.788   -0.212   -0.468    0.788
X2==    6.343   -0.809    0.920    0.018   -0.809    1.044    0.116    0.920    2.044   -0.469   -0.434    5.018   -0.434    0.599   -0.809    0.044   -0.884    1.140    2.205    1.044   -0.422    0.610   -0.390    0.639    2.531    0.566   -0.422   -0.207   -0.192    0.808    1.566   -0.192
CD1=       12        3        0        3        3        1        3        0        1        4        1        5        1        0        1        2        1        4        6        2        1        0        0        2        1        1        0        0        1        0        0        1
CD2=       12        1        2        1        1        2        1        2        3        0        0        6        0        1        1        1        0        2        3        2        0        1        0        1        3        1        0        0        0        1        2        0
TCTCCAGATAAATTTACGGCCAAAACCATATCTTGTAGTTTTACCTTTAAAGCGGTGCGATTATACAGATTCCACCAATTTTTGTCAATTAGCCAATATCCTTGTTGGTTGACCAATTTGGTTAGTTTCCTTATAATGGTCAGAAGATTCCATAATTGGGTGCAATTTTACGAATCTAAGCTGGTCTGATCTTTTTTTACTAGTAAAAAATTGAAGATCAAAATGTTTTTTGAATCTCCGGTTTTGGTGTTCTAGACCAATTTTCAGTTTGTAAGAATAAGATCTAAGTTGAAATTTTGATCAAAAAAATCCAAAGATAAATAAATGAAA
KOK=        40
KK= 1175914  LL= 1176873  Z=    4.77  JJ= 1175884  DL=   960
A===      111      112      113      114      121      123      124      131      132      133      134      141      143      144      211      213      214      223      224      231      233      234      243      244      313      314      323      333      334      343      413      433
B===      222      122      422      322      212      412      312      242      142      442      342      232      432      332      221      421      321      411      311      241      441      341      431      331      424      324      414      444      344      434      423      443
RRR=   -1.740   15.547    9.106   -0.364    0.105   22.843    0.936   -0.528   10.961    6.914   -0.190    1.915   10.896   -0.042   -0.385    0.157   -0.653   -1.936   17.831   18.398   -0.082   -0.238    0.015    0.548   -0.064    1.839    1.164    0.101    6.500   -0.006   -2.209   28.354
X1==    1.699    4.262    1.730    1.993   -0.512    5.512    0.297   -0.893    4.912    5.719    0.632    0.610    4.809    0.091    1.875   -0.494   -0.337    2.547    5.791    2.509    0.129    0.319   -0.318    1.183    0.441    0.632    0.734   -0.200    2.756   -0.045   -0.760    4.157
X2==   -1.024    3.647    5.265   -0.183   -0.205    4.144    3.151    0.592    2.232    1.209   -0.300    3.140    2.266   -0.457   -0.205   -0.319    1.942   -0.760    3.079    7.332   -0.630   -0.746   -0.046    0.463   -0.145    2.908    1.587   -0.503    2.358    0.127    2.908    6.820
CD1=        5       10        5        5        2       12        3        1       11       11        3        3        9        2        6        2        2        8       13        7        3        3        2        4        3        3        4        2        6        2        1        8
CD2=        2       10       12        3        3        9        8        4        6        4        2        9        6        2        3        2        6        1        7       14        1        1        2        3        2        7        4        1        5        2        7       11
GTCTCGATCATCACCACTAACAGTATCTGAGGCTGACTGAACGGCTAACTCTCTCATTCGACCCAGGATATTACCAACTTCATTCATGGCGCCTTCGGCCGTTTGGAGCAGATTGTTACCTTGCTGGACATTGCGGTTGGCCTGTTGCATACCACGGATCTGATTATCCATCCGGTCGCTGATGGCCAAGCCAGCGGCATCATCGGCCGCCTTGTTAATCCGTAAGCCTGAGGACAACCGTTCAATATTCTGTTCCATACCAGCTTGTGAAGCGGCGTAAGAACGATAGGTGTTGAGTGAAGCTGTATTAGTATTAATCCGAAAACCTTGTTGAAATCCCATGATTCTTCTCCTCCCATGTAGAGAAAATCTCGTTGCAATAAATTATCAATTGCTAGCCACCAACCCACCGGTGGCTAAATTAGTTATAATGTCAAGATAGCTACTCGCTAATAGCGAGTGCTAGCCAATCAACTGTGAGTCAAATACACTGGTAATGCATTGACAGTTACTCTTAGTTCTTGAACCTATCTACTAGCGGTTGTCCGGCCGAGCCAAACTACTACCGATCATACTAGTCCAAGGTTGAATTCTGTTTGCTGGTCCATCCGGTCAACTACTGCCGCCGGTGTCTCACACTGTAAGTCAAATGCATTGGTAATGCATTGACAGTTACTCTTAGTTCTTGAGCTCATCCTACTATCGGTTGTCTGGTCTAGCCAAGCTACTACCGATCACCCTGGCTCAGGGGTTAGTTTCTGTTTTTTTCAATTGAGGTGATACTTCTGGACTTCAATGGATCGGTCTTGATCAGTTAATTTCTAACTATCTTGACCAATCAACCGGATCAGCTGAAGACCAGAACTCAACTAATGATTGGCTTTGGTTTCCTATCGGATCAAGGCCAAGACGTTCTGTGATAAGCTGTTGGCTTGAGCCAGCATCGAGGTGCCGGATTGG
KOK=        41
KK= 1195384  LL= 1196103  Z=    4.67  JJ= 1195264  DL=   720
A===      111      112      113      114      121      123      124      131      132      133      134      141      143      144      211      213      214      223      224      231      233      234      243      244      313      314      323      333      334      343      413      433
B===      222      122      422      322      212      412      312      242      142      442      342      232      432      332      221      421      321      411      311      241      441      341      431      331      424      324      414      444      344      434      423      443
RRR=   21.782    0.591   -0.028    3.131   -1.313   -0.499    2.445    0.642    1.566    1.855    0.370    0.170   22.695   -0.765   -0.332    2.402    6.841    3.716   25.012    3.601   -0.257    6.807    0.114    4.151   -0.483    8.591    0.325    0.161    0.128    0.009    6.742   -0.952
X1==    4.015    2.095   -0.056    0.718    0.973   -0.148    1.297   -0.756    1.208    1.343   -0.306   -0.710    4.879    0.620    0.412    1.208    1.297    1.731    4.516    5.952   -0.415    2.977   -0.372    3.092   -0.350    4.014   -1.235    1.040    1.080    0.080    3.150    1.080
X2==    5.425    0.282    0.492    4.358   -1.350    3.373    1.885   -0.849    1.297    1.382   -1.209   -0.239    4.652   -1.235   -0.806    1.989    5.274    2.147    5.538    0.605    0.620    2.286   -0.306    1.343    1.382    2.140   -0.263    0.155    0.118    0.118    2.140   -0.882
CD1=       10        7        2        3        5        2        4        1        4        3        1        1        7        2        4        4        4        5        9       11        1        5        1        5        1        6        0        2        2        1        5        2
CD2=       14        4        3        9        1        7        5        1        4        3        0        2        7        0        2        5       10        5       10        3        2        4        1        3        3        4        1        1        1        1        4        0
GCTGAGGACTTTCTATCGAACCAGAAAATTGAAGGTTTTCCAAGTAGGCCAAAATTTCCCCAATTTTTGGTCCTTCTTGGATCCCAAAATTTTCTATCAGCTGCCTGCCCGTCATCAAAGGTCCATTTTGCCATATAAACCTCATCTTTCCATAGTAGCACGCAGCAATTGAAAGTACAATGGGGTCGAAGCAAGTGGTAACTGGTCCTGTAATAGATGCGAAGCGTCGGGCAACTATACCCAACCACTCATCTTTTGTCTGACGTAAAAAAACTGTTGGTTCTTCGCCTAACTTGGGGAAAAACTGGTCACTCGAAAACCATCCTTTCAATATTTTTTCAACTTTTCGACCTAGATACAGTGATTTCAGCTGTTCTAATGGTGCGATCAAGCTCAATTTGGTCAGCGTAGATCGATTGAAACTACCGGAAACTTTTCTACTAAAGTAGTGATTTGAGGGATCAATTTGACTTAGATAATCAGCAAGTAAAGATGGAATAGGCTTCACTTCAAAATCATGAATACGCTTCGAGATTGTTTTGTAGCAATTGACTGGTAAAAAATGTTCTAATAAGCCAGTAGCTTGCATTTGATCAAGAATTCGTGCAGATGAATTTGTTGCTAATATTTTCAAAAACTCATCCCGTATTCGCTCTATGGCCGATTGCTTTATATGATTCGATAGACTTTTGACTAAGCCGATTGAATCAGTCGGAATTT
KOK=        42
KK=  746135  LL=  747094  Z=    4.53  JJ=  746105  DL=   960
A===      111      112      113      114      121      123      124      131      132      133      134      141      143      144      211      213      214      223      224      231      233      234      243      244      313      314      323      333      334      343      413      433
B===      222      122      422      322      212      412      312      242      142      442      342      232      432      332      221      421      321      411      311      241      441      341      431      331      424      324      414      444      344      434      423      443
RRR=   35.864   -0.093    7.817    2.561    0.903   -0.482    0.115    6.296    1.383   -0.041    0.706    0.036    0.062    0.616    4.542   -1.677   -0.524    0.333   64.480    2.314   -0.661    3.684    2.500   -0.483   -0.231    9.172    2.444    2.475    6.679   -0.420   -1.632    4.361
X1==    5.894    0.684    4.703    0.611    1.211   -0.424    0.219    1.956    0.806    0.350    0.373   -0.081   -0.437    1.213    2.790    1.422    0.839    0.904    8.724    2.037   -0.688    1.506    0.781    0.809    1.958    1.994    0.752    3.637    2.734    1.785    1.994    1.785
X2==    6.084   -0.136    1.662    4.192    0.746    1.136    0.525    3.219    1.715   -0.118    1.891   -0.442   -0.141    0.508    1.628   -1.180   -0.624    0.368    7.391    1.136    0.962    2.445    3.202   -0.597   -0.118    4.600    3.249    0.681    2.443   -0.236   -0.818    2.443
CD1=       13        5        9        3        6        2        3        5        4        2        2        2        1        3        9        5        4        5       19        6        1        4        3        3        4        4        3        5        4        3        4        3
CD2=       22        5        7       12        7        5        4       10        6        2        5        3        2        3        9        1        2        3       14        5        3        5        6        1        2        9        6        2        4        1        1        4
CTGGTTTTGTTAACTTCATCGCTTTGATGTGCGCTTGAGTTGTAATTTCGGCTGCTCGCCGGACCCGTTTAATCTCCTCGCCGTTTTTTATCAAACGCATTTCGGCAAAAATATCCGTCGGATCGACGATTGATTTTGGCCCAGTTCCTTGGCTCGCCCTGTTACGGCGATTTTGTGTAATAAAGGTCACAACCTTATCGTCGTAAATTGAATCCCCAAAAGCATAGTAAATTTTACTGCAGTCTTCAACAAATTGATTGATTTCTTCATCAAATGAGTTAATTGGAAAGGCAATGTCAGCACCAAAATCACTTACCGAATTTGCGACACCAACTCTCTTGCCATCCCAAGTTTCAGCGCCTTGATCTTTAGGCAAAACAAATAATATAAACTGGTACTTCTTATGATTTGGGGCTAATACGCAAACCGCTTCTGGTTCTGGGAAACCCGTTAAGTAATAAAAATTACTGTTTTGGCGAAATTTGTAACTCATATTGTTCGAACGTGTTGCTAATCTATGAGCTGGTAATATGGCCACTCCATCGGCAATTCTTTTCATGAACCGGTTCCTGTTTTCTTTATACATGTCTTTTTACCTTTCGTCTTTTCTACATTACACAAAACTGATTTAAATATTACAGCAAATTTCGGTAGGTTAGGGAGTTTTTCTGTTTTTTATGGAACGACAGTTGCAACCAATTGTTGATGTTTGACGTTTTGTTCAGATAGGCCCCCAAAGTTCTGGCATGTTGGTGAACATAATTATCAGCATTTTTGAAAATCAAGGTTATACTGGCATTTCTGTTGCAAAACGAGCAGTTTCGTGCTAGAATAATGACTTTGCTTACAGACGGGAAAATTGGATTGGCACACCGATAAACATTAACGGAGGACACGGGCTTAGTCAACAAATAACGATTGTTGTTTTAGTTTTTACTGGCTGAACCTAAAAGTGAGTTG
KOK=        43
KK=  767495  LL=  768364  Z=    4.84  JJ=  767225  DL=   870
A===      111      112      113      114      121      123      124      131      132      133      134      141      143      144      211      213      214      223      224      231      233      234      243      244      313      314      323      333      334      343      413      433
B===      222      122      422      322      212      412      312      242      142      442      342      232      432      332      221      421      321      411      311      241      441      341      431      331      424      324      414      444      344      434      423      443
RRR=   13.829   -0.948    0.002   21.407    0.638    3.525    1.589   -0.142    9.923    3.344    3.198   -1.464    9.278   -0.556    2.946   -0.226   -0.290   17.889   36.019   -1.034    0.953    0.469    0.260   -0.208   -1.774   12.373    0.071   -0.580    0.262   -0.146    3.393    0.108
X1==    3.183   -0.451    0.003    5.547   -0.906    1.923    2.105    1.754    3.287    4.119    0.758    1.221    2.201    0.652    0.914   -0.123    0.422    3.520    5.660    1.923   -0.953    0.490    1.334    1.308   -1.149    5.085    0.047   -0.572    0.149    1.149    2.201   -0.851
X2==    4.345    2.101    0.612    3.859   -0.704    1.833    0.755   -0.081    3.019    0.812    4.216   -1.199    4.216   -0.853    3.223    1.833   -0.687    5.083    6.363   -0.538   -1.001    0.957    0.195   -0.159    1.544    2.433    1.505    1.015    1.758   -0.127    1.542   -0.127
CD1=       15        4        3       16        3        5        7        6        7        6        3        7        5        4        7        2        4        6       11        5        0        2        3        4        0        9        1        0        1        2        5        0
CD2=        9        7        3        6        2        6        3        2        8        3        6        0        6        0        9        6        1       14       13        2        1        3        2        1        4        4        5        3        3        1        3        1
CATTTGTGGATAAAGCGTTTGAAATGGAAGTTGGGGACATAAACGAAAAGCTAGTTGAAGTAGAAGTTCAAGGCTCGAAGTACTACATGATATTTCGTAAAGAAGAGTTTAAAAAAGAGCGACAGAAGCCTTATGAGGAAGTCAAAGACGATGTTGCTTACGAAGCTGAAGAAAAGTTAAGGGCAGACTTAACAAAAGCTTGGCTCGGTAAGCTAAAAGATCAGGCTTCCGTTAAGATGTTTGGAGACCGTATCGAGTTGCCAAATGCTGATGAAGGAGAAAAGATAGACCCTGCGGGTGAAAATACAAGTAGTGAAGTGGAGAATGTGCCTTCTAAGGAACCAGCGAAGGAGTAGCTAAAAACATGTGGCTAGTCAGTTTTTTGACTAGCCACGCTAATGAAATCAAGATTAAAAAATGAAATACTACCAACATATTACTCTTTTTCGTTTGGTCTTCTGCCAATGTATCGTTTTCGGTATATTAGATTTTGCGTCAGTGGAAGCTAGAACTTTTGACCGTATCATTGCTCAGGTCAACAATGAAATTATTACCGAATGGGAATTGACTACCTTAGTAAAACAACGGTCAATGGAGTTACAGCGTGGATTCGGTGTCAATGAAGAAGAGTCAATTCGTCAGGCTGAACAAGATAGATCAAAATTGTTGGATCAGTATATCCGTCAATTATTGTTAGTTGAAACAGCTTTAACCTTAAAAGATCAAATTCAGGTTACTGACCAAGAAGTAGACCAGCGGATTAACACCTTTAAAGAAAGTGCAGGTATCGAAACAGAAAGTGATTTTCTGGAACAACTCAAAAGAGAAGGGTTTACTTTTACAGCATTCCGCGAGCAAACAAAACGAAAT
KOK=        44
KK=  780665  LL=  781054  Z=    4.62  JJ=  780185  DL=   390
A===      111      112      113      114      121      123      124      131      132      133      134      141      143      144      211      213      214      223      224      231      233      234      243      244      313      314      323      333      334      343      413      433
B===      222      122      422      322      212      412      312      242      142      442      342      232      432      332      221      421      321      411      311      241      441      341      431      331      424      324      414      444      344      434      423      443
RRR=    2.055    0.099    0.027   34.847   -1.052   -0.038    1.716   -0.040   -0.116    1.127   -0.766    0.176    1.078   -0.260   -0.044    0.121   -1.507    0.817   18.167    8.854   -0.082    0.879   -0.880    4.042    2.158   16.095   10.371   -0.116   -1.910   -0.189   -0.010    0.469
X1==    2.114   -1.188    0.746    6.810   -1.188    1.781    1.612   -1.101   -0.119    1.031    0.922    1.502    0.922   -1.084    0.529   -0.119    1.612    0.917    4.531    1.781    0.085   -0.999    1.001    1.842    1.031    3.860    5.085   -0.788   -0.861   -0.861   -0.057    2.139
X2==    0.972   -0.083    0.036    5.117    0.886   -0.021    1.065    0.036    0.977    1.093   -0.830    0.117    1.170    0.240   -0.083   -1.019   -0.935    0.891    4.009    4.970   -0.960   -0.880   -0.880    2.194    2.093    4.170    2.040    0.147    2.219    0.219    0.170    0.219
CD1=        4        0        2        9        0        3        3        0        1        2        2        3        2        0        2        1        3        2        6        3        1        0        2        3        2        5        6        0        0        0        1        3
CD2=        2        1        1        6        2        1        2        1        2        2        0        1        2        1        1        0        0        2        5        6        0        0        0        3        3        5        3        1        3        1        1        1
TAGCAGAAGCCAAAGGATTGCGCTTGAGTGCCTCTCCATTCACTTTTCTAGGAGAAGGACAGCAGACTGCTTTGAAAGCGGCTCAGTCTGGCCTGGTGGGTCCAATTTTGACGGCTTACGCAGAAATGAATTGGGCAAGAATTGAACGCTGGCATCCCAATCCGGCTCCATTTTATCAAAAAGGTGTTGGCCCAATGTTAGATGTTGGTGTATACGCTCTAACTTTGCTGACTTCAGTCTTGGGAGTTGTCAAGAATGTACAAGGTTATGCTCAAATATGCCAGCCTCAACGAGAGACCAAAGCTGGAAAAGCTTACCAAGTAACAACACCTGACCAAATCATTGGGTTTCTCCACTTTGAGTCAGGCGTTACAGCACGGTTGACTGCAA
KOK=        45
KK=  836915  LL=  837934  Z=    4.89  JJ=  836885  DL=  1020
A===      111      112      113      114      121      123      124      131      132      133      134      141      143      144      211      213      214      223      224      231      233      234      243      244      313      314      323      333      334      343      413      433
B===      222      122      422      322      212      412      312      242      142      442      342      232      432      332      221      421      321      411      311      241      441      341      431      331      424      324      414      444      344      434      423      443
RRR=   45.769    9.342   -0.020   -0.233    2.614    1.766   -1.815    6.100    0.790    5.088    0.360    5.783    1.483    5.437   -0.951    0.001    4.455    6.961    2.902    7.576    1.496    0.148    3.801   36.645    0.374    0.368   -0.300    0.043   -0.272    1.665   -1.141    4.431
X1==    6.145    4.188    0.094   -0.359    1.891    1.023    2.444    3.084    0.457    3.056    0.248    3.413    1.024    2.838   -1.784   -0.108    3.038    3.430    0.990    3.284    1.335    0.817    1.549    5.618   -0.633   -0.527    0.638    0.716   -0.094    0.864   -0.527    4.695
X2==    7.449    2.231   -0.215    0.651    1.382    1.727   -0.742    1.978    1.727    1.665    1.448    1.694    1.448    1.916    0.533   -0.014    1.466    2.029    2.933    2.307    1.121    0.181    2.454    6.523   -0.591   -0.698   -0.471    0.060    2.911    1.927    2.164    0.944
CD1=       17       14        3        2        9        5        7        8        4        6        2        8        3        5        1        3        8       10        5        9        4        3        4        9        1        1        3        2        1        2        1        6
CD2=       25       11        3        5        9        6        2        7        6        4        4        7        4        5        7        3        6        6        8        7        3        2        5       11        1        1        1        1        4        3        5        2
CTGAGTTCAGAGTGGTTTCTATATTTTCCCTGGCTTAGGTATGCGATAACTGCAAAAATTGTCCCCCTAGTGTAGGACCAACGCTCGACATCTTGACCAAGCAGTCTCTTTAGGAAAGATGGTTGGACTTGACAAATTTGGTTGTACTTTTCCGTCAGGTTGATTAGAGTACAACGGTACTCTCGAATGATGAAAGCGTCCACCTTTTCTTCTAGTTCAACCATACAACCTTGTCGGTTAAAAAACTTAGCTAATAAAACGGCTTTCTCACTAATGCTCTATGGATTCGCTTTCCTCAAACAAACATCGGCCTTTTGTTGTATTTATCGTTGCAACAGGTTACGGGGTTTTTGCTATCCATCGACGGCAATAACAGAATGGAGTAAACCTATTGCAAAACCAGAATATCCACCTAGGAATAATTCACTAATTTCCTTAGTCGCTAAAGAATAGATGTTTTGAGGCTGGTTCTGGTTCAATTTTTCTTTTGGTAATACATCACCTTGTATTAATAAGGCCGATAGATTTTACCAAACCGTTACTTGGTGAACACCAAATTCTTCACCAAGTCCAGTACTAATCAAACCATGATTTTTTTAGCAGTATAATCTTATTATGTGTTTCTTTCGGGATTTTATTACCCTAAATATTATCGATATACCTTGATTTTAACAAGAATAGGTATTTGCCAAGATAACTATATTGATGTTATTTTTATATTTGATAACCTTCAACAAAGCAGTCATCTCACCAAAAGGTTTTTAGCATAATGATTTTAAAGTTTTTGCCACAATAAAAGGAAAATTAGAAAATGATTCTCACTGTTCAGCAAGCCGAGAATAGAATTTTATCTGCCGTTTCAGTTTTAGAGCCTGAAAATAGACATATTTCAGATAGCTTGGGTTGTGTTTTAGCCCAAGATTTATATGCTCAAGAATGCTTGCCTCCCTTCCGAAATTCATCAATGGATGGATTCGCCGTCATGTCCAAAGACGTACAGTTGGCGCGAATAGACCAACC
KOK=        46
KK=  856475  LL=  857434  Z=    5.68  JJ=  856265  DL=   960
A===      111      112      113      114      121      123      124      131      132      133      134      141      143      144      211      213      214      223      224      231      233      234      243      244      313      314      323      333      334      343      413      433
B===      222      122      422      322      212      412      312      242      142      442      342      232      432      332      221      421      321      411      311      241      441      341      431      331      424      324      414      444      344      434      423      443
RRR=   35.203    7.464    4.541    4.036   -0.838    9.509    0.016    0.661   -0.990   27.674   -1.321    1.360   16.303   -2.472    1.350   -0.427    2.841    1.505    6.457    3.633    0.011    3.430   12.729   29.833   -1.714    1.944   -0.047    4.198   -0.003    0.009    0.445   -0.064
X1==    5.133    2.833    2.546    1.089    0.866    2.848   -0.333    1.446    1.256    6.595    2.124    0.432    4.254   -1.186    2.341   -0.335   -1.601    2.091    2.616    2.848   -0.063    1.942    2.626    6.140   -1.120   -1.425   -0.063    0.978    0.215   -0.552   -0.715    4.047
X2==    6.859    2.634    1.783    3.704   -0.967    3.339   -0.049    0.457   -0.788    4.196   -0.622    3.150    3.832    2.084    0.576    1.276   -1.775    0.720    2.468    1.276   -0.172    1.767    4.847    4.859    1.530   -1.364    0.750    4.294   -0.016   -0.016   -0.622   -0.016
CD1=       14       10        8        4        6        9        2        6        6       14        5        3        8        0        9        3        0        8        7        9        3        5        6        9        1        0        3        4        2        1        1        7
CD2=       18        9        5       10        2        7        3        3        1        6        1        9        7        6        5        4        0        3        7        4        1        4        8       10        3        0        2        5        1        1        1        1
CCTCCACCCGATAATGCAGGGTTTTGCCTCCATGCACCCGCGGTTCCTCTTTTCCAATTTTGGCTTAGATAACCGATAATTAATTCTAGCTTGCCAAAAGTTTGGTTTCGAATTTGGTCTCTTAAGTAATAAAAATTGGATGTACAAGGTGTGTTATAACCAACAACTAATACCTTTCCAGTTTCATTTGCTTTGGCCGACAAGGTGTATGCATCATCGGCATCAGTAACCATTGGTTTTTCCATTAAGACATGGCAACCTGCCTCTAAAGCTTTCATCCCTTGCTCGAAATGGAGAGTATGTGGAGTTGAAATCAAGACTGCATCTGGTTTTGTTTCTGATAGCATTTTGTCTAGATCATCAAAAGCCAACGGTCGAAGCTCCAAATCGGGTAAATTACGATCAATGTATCCTTGGGCAATATCAGTATTGACGTCACAAGCCCCCACGACCTGTACATCAGGGTTTTGGTTCATACGACGGGCATGCCCGGATGAGTTACCACCACAACCAACAATAGCTAAACGTACTTGACTCATTTAAAAAAACTCTCCTGATTAAAAAATATAATAAGCTTACTGAATCCGCTGCTCTAACACTGAATTAGATTTTGCTTTTTACAACAGCCCAAGTGGTTGTAATACAATCTTAGGGTGACACGGGCAAACTTTTAACGCCCTTACCTCCAACAATAAAGTCTTTATACTTTACAATGCTTTTTGAGGCACCTAAACCAATTCGACCGCTTTGCATTTTGCCAAATTTATGACGAACTCGCTCTTTGATTTTACCACCTTCTTCCCCACCACTGAGAATAGCTTCGCCATTTTCGAAATCCAAACGAATATCAAACCACTTCTTGGGTGGGCAATTTGGTGCACAATCAGCTTCAGCAACTGCACCATCTCTTTTGTGATTCTTCATACCAATCTTATCAAAAGCCCACTTTTGACGACCACC
KOK=        47
KK=  915275  LL=  915754  Z=    4.70  JJ=  915185  DL=   480
A===      111      112      113      114      121      123      124      131      132      133      134      141      143      144      211      213      214      223      224      231      233      234      243      244      313      314      323      333      334      343      413      433
B===      222      122      422      322      212      412      312      242      142      442      342      232      432      332      221      421      321      411      311      241      441      341      431      331      424      324      414      444      344      434      423      443
RRR=    8.183    3.932    1.709    1.472   -0.046    0.991    0.554    0.624    0.611    0.129   -0.026    3.678    0.033    2.854   -0.046   -0.558    4.060   -0.467   -0.478   45.535    4.281   15.449    0.002   10.435    0.864    0.003   -0.021    0.357    0.357   -0.834    2.253    3.371
X1==    2.621    1.277    0.441   -1.160   -0.106    0.461   -1.152    1.274    1.299    1.010   -0.890    3.228    1.110    3.200   -0.106    0.461    1.499   -0.363   -0.254    7.169    2.023    5.122    0.122    2.211   -0.990    0.110    0.023   -0.667   -0.599    1.401    1.110    2.401
X2==    3.122    3.080    3.874   -1.269    0.432    2.150   -0.481    0.490    0.470    0.128    0.030    1.139    0.030    0.892    0.432   -1.211    2.709    1.285    1.882    6.352    2.116    3.016    0.016    4.720   -0.872    0.030   -0.884   -0.535   -0.596   -0.596    2.030    1.404
CD1=        6        4        2        0        2        2        0        3        3        2        0        5        2        4        2        2        3        1        1       10        3        6        1        3        0        1        1        0        0        2        2        3
CD2=        7        7        6        0        3        4        1        2        2        1        1        3        1        2        3        0        5        3        4        9        3        4        1        6        0        1        0        0        0        0        3        2
AAAATACCTAATCAACGAGGATCAGGCAGAATTGATTTGGACTCCAAAGGAGTTTCGCCATGAGATGTTACCACAAGGGCCATTCAAAACTGAGTTTCTCGAATTGATCAGTCAATACCAAGGTCATATGAAACTGCCAACTCGATTGATCGATAGTCAGTTTCACAATCTAAACCAGCTTACTTTTAGAGATTTTTTAATCCAGTCATTACATTTTCATCGAGAATTTGAGAACCTCATTGACTACCAAATGCACGATGATTATGGGGCTGGCTCTCGTCATGTATCCGCTCTCGCAGGTATTCACTATTATGCCTGTCGTCCTTACTATGATAAAAAAGTTGAGTTGTTTTCACCGCCAGAAGGTAACTACTATTTCGTCCAAAAATTAGCGGATGAACTTGATCCTACGAAACTAAAGACTCAACATTTGGTTAGATCTATCAAGTCAATTCAGTCTGGTTTTCGTGTAGAAGTAGC
KOK=        48
KK=  950345  LL=  950704  Z=    5.11  JJ=  949505  DL=   360
A===      111      112      113      114      121      123      124      131      132      133      134      141      143      144      211      213      214      223      224      231      233      234      243      244      313      314      323      333      334      343      413      433
B===      222      122      422      322      212      412      312      242      142      442      342      232      432      332      221      421      321      411      311      241      441      341      431      331      424      324      414      444      344      434      423      443
RRR=    0.064   19.501    3.755    0.929   -2.585    5.559    0.908    0.000    0.856   -0.798   -0.892   -0.001   -0.117   -1.818   -0.632    1.633   -0.831    0.121    7.385   -1.202    0.345   -0.037   -0.731   50.481    0.657   -1.888   -1.950    0.575    1.822   -0.320   -0.191    0.385
X1==   -0.195    3.167    0.939    1.017    2.299    2.644    0.870   -0.046    0.777    1.096    1.151    0.017    0.151    2.203    0.562    0.777    0.870    0.616    3.445   -1.090    0.992    0.053    1.053    6.111   -0.904   -0.849    2.992    1.220    1.268   -0.732   -0.849    0.268
X2==   -0.327    6.157    3.999    0.913   -1.124    2.103    1.044   -0.001    1.103   -0.727   -0.775   -0.065   -0.775   -0.825   -1.124    2.103   -0.956    0.196    2.143    1.103    0.348   -0.694   -0.694    8.261   -0.727    2.225   -0.652    0.472    1.437    0.437    0.225    1.437
CD1=        1        5        2        2        4        4        2        1        2        2        2        1        1        3        2        2        2        2        5        0        2        1        2        7        0        0        4        2        2        0        0        1
CD2=        1        8        5        2        0        3        2        1        2        0        0        1        0        0        0        3        0        1        3        2        1        0        0        9        0        3        0        1        2        1        1        2
CGGTGGGTAGATCAAGCGGCCATCACCATTCCCCCAATTACGAGTGTTTCCAATCTGAGGAAGATTCTCTGGTGAATAACTCATTGGGTCTTGGTAAGGGTTTTGTGGTAAAGTTTGCCGGATGGAATCTGAAGGCTGCTCCTCGTTGTTCCAATAATTACTCAACCAGATTCGAATCCCATTAACTTTATAATGCCATGTCTGCCACAACCACATCCGAAGATCAATTGCATTATGATCAATGAAAGAACCTACATAGGGGGCTAGTGGTTGGTTACGTAAGTACCACCATACTTGCTCTCCCTTGGCCTTTCTTTCTTCTGCTAGAGCTGGATTAAAATTTGGAACAATCGGACACCA
KOK=        49
KK= 1028315  LL= 1028884  Z=    5.09  JJ= 1028045  DL=   570
A===      111      112      113      114      121      123      124      131      132      133      134      141      143      144      211      213      214      223      224      231      233      234      243      244      313      314      323      333      334      343      413      433
B===      222      122      422      322      212      412      312      242      142      442      342      232      432      332      221      421      321      411      311      241      441      341      431      331      424      324      414      444      344      434      423      443
RRR=   28.087    1.376    0.362    0.424   -0.081   -0.434   -0.033   -0.336   -1.845    0.475    0.170    6.730   -1.895   -0.043    1.216   -2.609    1.703   -0.243    4.253   -4.764    0.021    4.405    4.405   81.783   -0.009    0.030    0.021    0.953    1.333    0.129   -0.783    0.429
X1==    4.837    0.458    0.483    0.229   -0.208   -0.465    0.083    0.483   -0.465    1.025   -0.154    2.547    1.711    3.081    3.120    1.941    0.818    0.190    1.335    3.545   -0.078    2.402    2.402   10.116    0.025   -0.154   -0.078    0.333    1.204    1.204   -1.086    0.204
X2==    5.807    3.004    0.749    1.855    0.390    0.932   -0.400   -0.695    3.966    0.464   -1.108    2.643   -1.108   -0.014    0.390   -1.344    2.083   -1.276    3.186   -1.344   -0.270    1.834    1.834    8.084   -0.374   -0.193   -0.270    2.857    1.107    0.107    0.722    2.107
CD1=        9        3        2        2        2        1        2        2        1        2        1        5        3        5        7        4        3        2        4        6        1        4        4       14        1        1        1        1        2        2        0        1
CD2=       12        7        3        4        3        3        1        1        7        2        0        5        0        1        3        0        4        0        5        0        1        3        3        9        1        1        1        4        2        1        2        3
ACAAAATGGTTATTTAAGGTTTGGTTATCGATACAATGGTGGACTAGATCAAGGGTTTTGTGCAGGTTTTGGCTACAAATTGCACCATTTCAAAGTCGACTATAGTTGGGCTAACGGCCATTTTGGTACATCGTCTCACTTAATTTCTATCACCCTCCATTTTTGAGATCGAAAGGGAGTTTTGATGCAAAAAAAATGGGGCTGGTGGTTTTTAGGAGTTCTAGTATTTTTACCCGCGAGTCAAGCCGATTGGGTAAAAGGAAACGAAACAGTTCGATTGGTAGGCTTGGGTAATACGCGTGTTGCTACCAGCCACCAAAGTGGTAGTTTAGTTGGTAATCCAGCAGCTGCGATTAATGGTAATAATCTCTCATTCCAATGGGGTCTGGCAAATCTAGACTACCAGTCAATGATCCCCCAAGTTGGTTTTCATGCTCAAAACCGGGCTAGCTTAGATTTTTTGCCTGGCTTTTACTACGCTCGACCATTCGGCCGATATAATCTTCACATTGGATTTATTGGGCAATTCAAAAACAAAACCCAAATTGGTATGGAACATACACGTTCAGA
KOK=        50
KK= 1060775  LL= 1061614  Z=    6.25  JJ= 1060445  DL=   840
A===      111      112      113      114      121      123      124      131      132      133      134      141      143      144      211      213      214      223      224      231      233      234      243      244      313      314      323      333      334      343      413      433
B===      222      122      422      322      212      412      312      242      142      442      342      232      432      332      221      421      321      411      311      241      441      341      431      331      424      324      414      444      344      434      423      443
RRR=   10.047    5.433    1.902    0.629   -2.058   10.387    2.991   -0.353    0.420   -1.325   -0.449    0.056    3.894    0.335    1.935   -1.209    0.082   60.155    6.211    0.169   -1.880   -0.281   -0.281   39.936    0.187    4.707    4.656    0.026   -0.207   -0.425    7.880   -4.339
X1==    3.777    2.270    1.767    0.382   -1.141    2.681    1.033    0.708    0.826   -0.839    1.389    0.382    2.802    0.862    0.808    1.444   -0.266    5.829    2.467   -1.029    3.432    0.430    0.430    5.786   -0.167    2.095    2.646    0.531   -0.223   -0.223    3.508   -1.122
X2==    2.660    2.393    1.077    1.645    1.804    3.875    2.896   -0.498    0.509    1.579   -0.323    0.146    1.390    0.389    2.393   -0.837   -0.308   10.320    2.518   -0.164   -0.548   -0.654   -0.654    6.902   -1.121    2.246    1.760    0.049    0.929    1.909    2.246    3.867
CD1=       15        9        7        4        2        7        4        5        4        1        4        4        6        3        6        5        2       10        5        1        6        2        2        8        2        5        5        2        1        1        7        0
CD2=        6        7        3        4        6        8        7        1        3        3        1        2        3        2        7        1        2       21        8        2        1        1        1       12        0        4        4        1        2        3        4        5
TTGAATGCTTGGAGCGAAACACTCAAAGAACTGGAATCAGCTCATCGTCATCTACCAGAAAATTTAGTCGGGAAAATTGATTGGGTAACTAAACGGTGGTTACTAGAAAGTTTTATGAAAGAAGAGTCCATCGGTTGGGATGACCCTTGGCTTGAAAGCCTTGATCTCGAGTATCATAATATTGATCCAGAACTCGGACTGTATTACGACTTAGAACGCCAAGGTTATACAACAAGAATTACCGAAATAGAACAAATTAAAAGAGCGACGGAAAAACCGCCACAAGACACTAGAGCTAAGGGCAGATCGTCTTTGATGAACTATTTGTCGACAAACGAGATTCCCTGCATTGTTGATTGGCACCAAATATACTTACCTGACAGGAAACCATTCGAAATGCAGGACGCATTTCAAACATACGAAAAAGAAGTTGAAGAGTGCGTCAAAGAATTAGAAGTTAAAAAGCCATTTTTTCCAGAATAATAAACTAGGAAATTAGATCATTTAAACTTCAGCATCTTCTTCGGCAAGTAAGGCCTTACGACGATCATGTATTTCCTGTTCGGCATCTTCAACGGCTTGGTCGACTGTTGGTCCTTTTTCCTCTACAACAGCACGAAACATAGTTCCTAATAACATCACAGCCCCCGAAACTAGCCAGACGATCATAATCAGTCCAATTACGCGGGTAACATCTTCACTATCGATATCTTCCAACCACTCCCATTGTGGGCGCTGAGTTTTGTCCTTTCCCAAAATCCACAGTATCCAAAAAAACGGAAGTGAAGCGAAAATAGGAAATAGTGAGAAATTCAACCACAGCAGAATTCCTCTAATTAA
KOK=        51
KK= 1066055  LL= 1066474  Z=    4.59  JJ= 1065845  DL=   420
A===      111      112      113      114      121      123      124      131      132      133      134      141      143      144      211      213      214      223      224      231      233      234      243      244      313      314      323      333      334      343      413      433
B===      222      122      422      322      212      412      312      242      142      442      342      232      432      332      221      421      321      411      311      241      441      341      431      331      424      324      414      444      344      434      423      443
RRR=    3.935    7.301    0.190   -0.200    0.130    3.921    1.132    1.100    1.120    4.162    0.585   13.470    0.047    1.304    0.044    0.367    1.283   23.242    0.439   16.528    1.351   13.737    1.517    1.483   -0.081   -0.105    0.576   -0.442    0.216    0.864    0.585    0.281
X1==    2.005    3.151   -1.174    0.216   -0.201    1.767    1.312    1.430    0.820    1.333   -0.848    3.304    0.152    0.895    0.470   -1.073   -1.213    4.050    0.727    7.448    1.441    3.290    1.290    1.097   -0.667    0.152   -0.559   -0.329   -0.418    0.582   -0.848    0.582
X2==    1.963    2.317   -0.162   -0.923   -0.647    2.219    0.863    0.769    1.365    3.122   -0.690    4.077    0.310    1.457    0.094   -0.342   -1.058    5.739    0.604    2.219    0.938    4.176    1.176    1.352    0.122   -0.690   -1.031    1.343   -0.516    1.484   -0.690    0.484
CD1=        6        7        0        2        2        3        3        3        2        2        0        6        1        2        3        0        0        5        2        9        2        4        2        2        0        1        0        0        0        1        0        1
CD2=        4        5        1        0        1        4        2        2        3        4        0        5        1        2        2        1        0        9        2        4        2        5        2        2        1        0        0        2        0        2        0        1
AAATCTGATTCTTCTTGATTTTTCATCAGACAAAATTTCTCTGAATCCATGAGAGGGCGAGAAATTAATGCGGCTAAACCTTCATCAAGCCAGTTGGGGCATTTCCCACCTGATAATTGATCGATGACAAAATGAACCCATTCATGTCGCAGGACAATCGAAAATAATGTTTTCATCAGACGATTTTGTGGATCATAACGAATATAAATTTGCCGATTTTGGTATTTGCCAATAGCCCAAGATGGTAAGAATGAATCATCATCAGTATTTTTCAGAGCAAGTGAAGGTGAAGAAGGTAAAAGTAAAAGGTCGACTGGAACTTGATCTATGTGGGAATAACGAAAGAGAGAATTAATTTCGATTGTGTTAAAAGCGACAAGAGGTGATAGTTCGTCCATTTCAACCGGCAATTCAGCATGC
KOK=        52
KK= 1089695  LL= 1090324  Z=    5.28  JJ= 1089545  DL=   630
A===      111      112      113      114      121      123      124      131      132      133      134      141      143      144      211      213      214      223      224      231      233      234      243      244      313      314      323      333      334      343      413      433
B===      222      122      422      322      212      412      312      242      142      442      342      232      432      332      221      421      321      411      311      241      441      341      431      331      424      324      414      444      344      434      423      443
RRR=   12.809   32.619    2.025    0.992    0.033    2.792   -0.428   -0.742    2.067   11.050    0.251    0.026    2.585   -0.086   -0.611   -0.028    1.314   18.464    0.049    0.407   -1.115    0.484    0.040   18.660    0.001   -0.374    2.118    2.589    1.414    0.325    6.327    0.624
X1==    4.291    5.921    2.052   -1.323    0.025    2.651   -0.594   -0.753    1.962    3.684   -0.227   -0.555    1.570   -0.040    1.204   -0.104    0.915    5.255    0.849   -0.793    1.156    0.618   -0.264    4.758   -1.236   -0.227    0.351    1.827    1.089    1.089    2.469    2.089
X2==    2.985    5.509    0.987   -0.750    1.298    1.053    0.721    0.987    1.053    2.999   -1.104   -0.047    1.646    2.134   -0.507    0.270    1.436    3.514    0.058   -0.514   -0.964    0.783   -0.150    3.921   -0.001    1.646    6.036    1.417    1.299    0.299    2.563    0.299
CD1=       10       13        5        0        3        6        1        1        5        6        1        1        3        1        5        2        3       10        3        1        3        2        1        6        0        1        2        3        2        2        4        3
CD2=        8       12        3        1        5        3        3        3        3        4        0        2        3        4        2        2        4        6        2        1        0        2        1        6        1        3        7        2        2        1        4        1
TAAGCGGTGGGCAATTGTATTGACAATTGGTACGAAGTCGGTAATCAGTTTTTCACGCGCTTCTTCATTTCCACCAAATTTATATTCATTCCAGAGCTGGTCTAACTGATCCATATTGAACTATTCCTAGACAAAATTTTCTTCATATATCTATGGATCTACGGGTTAATTTTCAATCCGACTTCGGTCAACATTATTTTGCAAATCACCACTTGGTGTATTATCGAGCCAATCATCTTTGTAGATAAATGAGAGTTCAGGCCGCATCGACTGCTCGATTAGCCAACCACCAATATAGCCTAATAGGCCGAAAACTAAAAAGCCAATTATCGCCCTAACAAAAATAGTGTCGAAGGTATTTTTAGCCGAAAAGCTAATGAGAATTGTAGTACAACTAGCCCAGACACTGAGTGCATGACCTAACTTTTTAGCAATCCAGTTTTTTGGTAGCATTTAATTACCCCTTTTTTCGCTAACCGGAAAGTTAGTCGGAATTATTGGTCAGTACCTGAGAAAAAAAATCCTGGGTATCCCGCTCAATTTTCCCCCTCGAGATCCGACGAAGGTGATAAAGCAATTTCTTTGCCAAATTCTGAAAACACTTTGCCCCTCGAGTATTGGGGTGTTCTA
KOK=        53
KK= 1127525  LL= 1127914  Z=    5.48  JJ= 1127225  DL=   390
A===      111      112      113      114      121      123      124      131      132      133      134      141      143      144      211      213      214      223      224      231      233      234      243      244      313      314      323      333      334      343      413      433
B===      222      122      422      322      212      412      312      242      142      442      342      232      432      332      221      421      321      411      311      241      441      341      431      331      424      324      414      444      344      434      423      443
RRR=    5.585    6.014    0.618    0.225   -0.350   33.276   -0.629    0.120    1.608    9.683    0.625   -0.189    0.256   -1.016   -1.093    1.077    1.180    1.311   29.424   -2.406    0.572    0.406    0.031    2.840    0.573    0.057   -0.553    1.469    0.244   -0.170   -0.859    0.826
X1==    2.992    2.603    0.848   -0.214    0.252    4.028    2.840   -0.109    3.028    2.355    0.284   -0.214    1.284   -0.794   -1.315    2.028   -1.049    1.151    4.058    2.028   -0.563    0.375    0.375    1.307   -0.645    0.284   -0.563    0.626   -0.415   -0.415   -0.716    0.585
X2==    1.867    2.310    0.729   -1.050   -1.388    8.262   -0.222   -1.107    0.531    4.112    2.200    0.882    0.200    1.279    0.831    0.531   -1.125    1.139    7.250   -1.187   -1.016    1.083    0.083    2.174   -0.888    0.200    0.981    2.346   -0.589    0.411    1.200    1.411
CD1=        6        5        2        1        2        5        4        1        4        3        1        1        2        0        0        3        0        2        5        3        0        1        1        2        0        1        0        1        0        0        0        1
CD2=        4        5        2        0        0       11        1        0        2        5        3        2        1        2        3        2        0        3       10        0        0        2        1        3        0        1        2        3        0        1        2        2
TGCAACATGATCTACTTTGTTACTGGTAACGGTTCTATTACCAATTTCCCCTTTGTACCAACGATCAAAATCGTCACTACCACCGATCGTTACAGATTGCTGCAAAATGATATGGATGTTAATGCGGGCCGTTACCAAGATGGTATATCAATGAAACAAATGGGGCAAGAATTGTTCGATTTAACATTGAATGTAGCAAGTGGTCAAAAAAGCATAGGCGAGAAAGCCGGGCATTCTCAAATTTCGGTCTGGCGAGATTGGCGACAAACTGATGATTCAAAATTGATCCAATTACAAAATACTCGTGAACCAGATGGGAAACCATTATCAATTATTCCTATCGAAAAGCCTGATTTGATTGAGGATGCTAGCCAATTTAGTTTTCAGGGT
KOK=        54
KK= 1156955  LL= 1157974  Z=    5.94  JJ= 1156805  DL=  1020
A===      111      112      113      114      121      123      124      131      132      133      134      141      143      144      211      213      214      223      224      231      233      234      243      244      313      314      323      333      334      343      413      433
B===      222      122      422      322      212      412      312      242      142      442      342      232      432      332      221      421      321      411      311      241      441      341      431      331      424      324      414      444      344      434      423      443
RRR=   21.537    7.163   18.809   -0.040   -3.218    2.238   -0.066    0.045    1.296   12.537    0.021    3.410   31.014    0.573    0.308   -1.486   -0.829    4.668    3.263   -1.554   12.406   -1.074   10.232   58.556   -0.688   -0.893   -0.214   -0.216   -2.437   -0.275   -0.120    3.705
X1==    4.922    4.820    5.445   -0.056   -0.920    0.866    0.107    0.080   -1.006    3.575   -0.103    1.092    5.391    0.447    0.124   -1.006   -0.494    1.058    0.898    2.114    3.875   -0.689    3.625   10.300    0.721    0.584   -1.354   -0.326    3.708    0.418    0.584    1.240
X2==    4.375    1.486    3.455    0.717    3.497    2.584   -0.621    0.560   -1.288    3.507   -0.206    3.123    5.753    1.281    2.492    1.477    1.677    4.411    3.633   -0.735    3.202    1.558    2.823    5.685   -0.954   -1.530    0.158    0.663   -0.657   -0.657   -0.206    2.987
CD1=       14       13       12        3        2        4        3        3        1        7        2        5       10        3        4        1        2        4        4        6        7        1        7       17        3        3        0        1        6        2        3        3
CD2=       12        7        9        4       11        8        2        4        1        8        2        8       11        4        9        6        6       12       10        2        8        5        7       11        1        0        3        3        1        1        2        6
CTATCCTTTTGCTGTTAGGGCATTTGAGCATTGTGTATCTCTAGAACCAAAAAATGCAACCCATCGCCTTGGTTTAAGCCGAGCCTTCATGGAATTAGGTCTTTTTATTCCCGCCCGAGAATCGTTGTTTAAAGCTATTGAAATCCAACCGGACGAGCCAATTCTGTACAACACTCTTGGTTCAACCTATGCGATGCAAGGTCAGATCCAACAAGCAATTGTAGCTTTTCAGCGTGCAGTCGATTTAAATCCATCGGAACCATATTATCACTTGAATCTTGGTAAGTTACACCAGCAAATGGGGGATCAAAAAACAGCAGAGTATCATTTTAGCGCCTATAAAGAATTGAAAAATGTAACCAGCGGTGGCGTTCCTAAATGAAATTTTGCAAACTATTAGGCTTAAGCTATCTTATTTGGGGTTGCTGCTTGCTATTAGTTGGCCAACAAAATAAGTTAGCTACGAAATCTGTCAATTTGAAAAATTCCGAATTTGTAAAAATCCCCGCTGGTTGGTTCACCATGGGGAACGACCAAAGAGCACCGGATCAAAAACCATCCCACCGTGTTTATCTAGAAGCTTTTGAAATTGGCCGATTTGAAGTAACTAATCAGGAATATTACCAATTTTGGCAAGCCAACAAATCTCATACCCCACAAGATTTCCCACACAATATTGGTAACTGGCCGGAACGAGCTTTAGAGTATCCTAACCAACCGGTTGTTGGTGTATCTTGGGTAGATGCTGAATCCTTTGCTAACTGGGTTGGTGGTCGATTACCGACCGAAGCTGAGTGGGAAAAGGCTGCTGCAGGACCAGTCGACAGGCTTTGGCCTTGGGGTAATAACCCAACGACCAAAGGACCAATATTCGCATTGGCTAATAGCTGGAATGGTAACGATCAGTATGATAATGGATTAGCTCCTGTGGGATCATATCCACAAGGGAAAAGCTATTATGGCGCATTAGATATGGCCGGCAACGTTTGGGAGTGGACAAGCGACTGGTATAGCGAAATT
KOK=        55
KK= 1161725  LL= 1162714  Z=    4.57  JJ= 1161545  DL=   990
A===      111      112      113      114      121      123      124      131      132      133      134      141      143      144      211      213      214      223      224      231      233      234      243      244      313      314      323      333      334      343      413      433
B===      222      122      422      322      212      412      312      242      142      442      342      232      432      332      221      421      321      411      311      241      441      341      431      331      424      324      414      444      344      434      423      443
RRR=   23.469    6.401    4.109    0.195    1.687    8.603    1.344   -0.473    0.505   11.922    0.956    0.400    0.292    0.421    2.696    1.401    0.864   19.708    6.395    0.854    0.925   -1.340   -0.196   42.436    0.927    8.030   -0.130    0.627   -0.908    0.287   -2.318    5.070
X1==    7.674    1.819    2.936    0.179   -1.386    1.655    2.643    0.357    0.363    1.828   -0.621    0.179    0.121    0.682    1.285    1.655    0.799    5.545    1.422    1.009    1.053    0.870    0.870    5.640    1.047    4.576   -0.511    0.828    1.579    1.579   -0.621    1.579
X2==    3.058    3.519    1.399    1.089   -1.217    5.198    0.509   -1.325    1.391    6.522   -1.538    2.234    2.413    0.617    2.098    0.847    1.081    3.554    4.498    0.847    0.879   -1.541   -0.226    7.523    0.886    1.755    0.253    0.758   -0.575    0.182    3.730    3.212
CD1=       18        7        7        3        1        5        7        3        3        4        1        3        2        3        6        5        4       11        5        4        3        3        3       10        3        8        1        2        3        3        1        3
CD2=       11       12        6        5        2       13        4        1        6       13        0        7        6        3        9        5        5       10       11        5        4        0        2       13        4        5        3        3        1        2        8        6
TGGGATGATATGGATGTAGAAGAATTCGGTGCGGCTTGGGTCAGATTTGATAACGGTGGAGTATTATTATTCAAAGTATCTTGGGCCGTTCATCAGAATTCTTTGGGTGGTACCTACTTTTTAGGCAAAGATGCAGGTCTATCACTAGGCGGTCCAGTGGTATATGCTGATAGTTTAACAGAACAAGTACAAAATTTAGCTCAAGATCAAGGTTATGGGGTTGAGACTGAAGATGCTGGTAAAGGTTGGTTTGATCAACAGATGGTCAATATTAAATTTTCTGGTTTACCTAGTGTCGATGTCTGGAAAGCCCAAATGGAAGCCTTCGGCGATGCTGTCCGCAGTGGTACGCCATCACCAATTCCACCAGAAGGCGTGGTGTTGACCAATGTCATCATGGACGGTATTTTTAAATCTCAATCCCTTGGGAAAGAGGTCGAAGTTCAGGTTCCTGATTTTTAACTGATTAGTTAGAACTGGTGAGAATCCTCTTTTTTTCTATTACTGTCCCTTTTCCAGCTACCGATGGTGGGCGAATTCGAGTTCTGAATCTGCTCAAGCAATTAGCAAAAACTGAGGAAGTAACATTCTTAGCCTTACAAACCACGCCCGAAGACCGGTCTGGGATTGATTATTTGACCAACCTTGGCATTGATTGTCATTTGGTCGAACGTTTGCCTTCCCTACCACCAGTTACAATGACCACAGTCGTTCGGGCAATCATAAAGAAACAACCAGTGACTGTTTCTCGCTATTACTCATCCAAATTGGAAAAGCAGTTTCATCAGTTGCTGGATCAAAAAAAAATCGACATAATTCACTATGAAATGTTTCATGCCGCACAATATTCATTACCAACTAAAATACCAGCGCTTCTCTCCACCCAGAATATAGATTCTTACATTTGGAAACGTTTGGGAAAGGAAACCAAAAATCCGGTAAAAAGGCTAATTTATTGGACACAAGCCAAGGCTTTTACCAGATGCGAAC
KOK=        56
KK= 1174415  LL= 1175434  Z=    6.02  JJ= 1174265  DL=  1020
A===      111      112      113      114      121      123      124      131      132      133      134      141      143      144      211      213      214      223      224      231      233      234      243      244      313      314      323      333      334      343      413      433
B===      222      122      422      322      212      412      312      242      142      442      342      232      432      332      221      421      321      411      311      241      441      341      431      331      424      324      414      444      344      434      423      443
RRR=   12.004   17.595    5.298   -0.189    0.116   19.221    0.043   -0.021    5.006   -0.093    0.044    1.775    8.993   -0.168    0.135   -1.054   -0.591    0.853   48.696   -2.701    0.183    1.403   -0.494   27.906    2.057    1.231    1.451   -0.042   -0.162   -0.077   10.974    4.120
X1==    4.299    5.130    1.433    0.596    0.075    5.667    0.258   -0.212    2.232    0.146   -0.034    1.112    4.885    0.446    0.917   -0.632    1.334    2.485    8.300   -1.204    0.271    1.558    0.824    3.357    0.894    0.669    1.052    0.038   -0.088   -0.088    4.182    0.872
X2==    2.792    3.430    3.696   -0.317    1.554    3.392    0.168    0.100    2.243   -0.640   -1.291    1.596    1.841   -0.377    0.147    1.669   -0.443    0.343    5.867    2.243    0.675    0.900   -0.599    8.312    2.301    1.841    1.379   -1.116    1.839    0.877    2.624    4.725
CD1=       17       18        6        5        6       13        4        3        7        2        2        6        9        3        8        2        6        7       18        1        2        4        3        7        3        3        3        1        1        1        8        2
CD2=       10       12        9        2        8        9        3        3        7        1        0        5        4        1        5        6        2        4       13        7        3        3        1       12        5        4        4        0        3        2        5        6
ATTCATCCAAACGTCTGAAAAATTGTGGAGATAATTTCATTGAATAACTGCCAAATGAGAACTGACTGCTCTTGGGTAGGCTACACCAATTTCTGTTAATCGATTCAAAAGTGAGCGAAACAAATCAATCAAGGAATTTAACCAATTTAAATCAACAATGATTTTTTGACATTGAAAATATAATTGATCGATATTATCTGGGAAATGAGCAAATCGGTCAGGGTAGTTTTTGATCTTGAGGTTAGTACTTCTCAAAATGTTGGCTTCAATACTTTCGACCAAGGCATCTGAATCTAAAAGCTGTTGAATTTTATCAATATGATTTCCGGTAATAACCAAGTTCTGGTCTAAAGAAGCTGATCCACTCGGTATAGCGAACAGCCATTTGGCCAGGTACCCCCAAATGAGTGGTCGGTAGATTTTCAGATGTAAATCAATTTGGGCAGAGAAAGCCGCCCAAATGCGAGTTTTGTTGTGGGACGAAATCTGGCAGACAATTTGCCAGTTTTGATAAGGTATAGTGACAGTCGGTTGGTGTGCTTTATTAATGAGTTGGCCCTTTTCAGATGAGGCTAGTTCTTGCCATAGTTGTTTTCGATCCAAGTTCATCTCTTAATCAATATACATTATATCTGGAGCCAAAGCTCTAAAAAAGATCACTAAAACAAGCCTGATGTCCCAAATGTGGTGTATTATTTATTACAAGACAAAGTTTTGGGAATACACCACCGGTGTCTATTCTTGACAAAATAGCTGACTAGTTGTTTGTTAGATAAAAAAACTCTCAGTAATGCTACTCTCCCATCTTATCAATAGCCATTAAACTGAACAAGCTCTAAAATTTATTACTATGAAAAAACGGTCGTAGTTTTGATCAAAGACCAAAAACAACGACCGCTAAAGAGAAAATAGAAAGATAGGTTTATTTAGCGAATAAGAGCTAGCACGTTTTGGGACAAACCATTGGCTTGAGCTAGCATTGACGTACCAGATTGGACCAGTATCTGGTTCTTGGCCAAG
KOK=        57
KK=  614376  LL=  614765  Z=    4.92  JJ=  614346  DL=   390
A===      111      112      113      114      121      123      124      131      132      133      134      141      143      144      211      213      214      223      224      231      233      234      243      244      313      314      323      333      334      343      413      433
B===      222      122      422      322      212      412      312      242      142      442      342      232      432      332      221      421      321      411      311      241      441      341      431      331      424      324      414      444      344      434      423      443
RRR=   14.545    0.588    0.040    0.244    0.588   -0.011    0.199   -0.161   -0.187    0.915   -0.176   -0.193   14.929   -1.429   -1.155    0.095    0.183    1.804   36.790   -0.873   -1.097    1.066   -0.039   -1.316   -0.049    6.621    4.355    0.211    6.619    0.758    1.880    0.514
X1==    3.051    0.994    0.051    0.166    0.994   -0.006   -0.884    1.051    1.994   -0.949    0.166    0.166    3.166    1.267    0.994   -1.006    0.116    1.888    5.062   -1.006   -1.006    1.116    1.116   -0.777    0.051    1.166    3.994    1.051    3.166   -0.834    2.166    0.166
X2==    4.767    0.592    0.781    1.469    0.592    1.830   -0.225   -0.153   -0.094   -0.965   -1.056   -1.162    4.715   -1.127   -1.162   -0.094    1.580    0.955    7.268    0.868    1.090    0.955   -0.035    1.693   -0.965    5.677    1.090    0.201    2.090   -0.910    0.868    3.090
CD1=        4        2        1        1        2        1        0        2        3        0        1        1        4        2        2        0        1        3        6        0        0        2        2        0        1        2        5        2        4        0        3        1
CD2=        7        2        2        3        2        3        1        1        1        0        0        0        6        0        0        1        3        2        9        2        2        2        1        3        0        7        2        1        3        0        2        4
GATAATTTCCGGGGCCAAACAGGCAAATTGTTGGTATGCCTAAGGCTGTTGCCATGTGCATTGGTCCTGTTTCATTAGCAATGAATAAGTCACAATGCTCGATAAAACCGGCCAGTTGACCCAAGCGGAATTCTCCCGCAAGAGACGTTGCAGAGGCCCCAATTTGCTCGGAAATATGTTCTGACAACTCTCTTTCTGCCGAGCTGCCAAAGACTAGAATTCTTCCTTGATACTCTTGGATATAGCGACGGCCAATTTCGATAAATCGCTGGGCTGGCCACTGCTTGAATACCCAGCTCGCTCCAGGAAAAAGGCCAACCGTTGGTCCCGGACTCGCAACTGATTCTTGCTCTATTTTTTGCTCTGCAAAAGCTCGATTTTCTCGAGAAA
KOK=        58
KK=  624276  LL=  625145  Z=    4.78  JJ=  624246  DL=   870
A===      111      112      113      114      121      123      124      131      132      133      134      141      143      144      211      213      214      223      224      231      233      234      243      244      313      314      323      333      334      343      413      433
B===      222      122      422      322      212      412      312      242      142      442      342      232      432      332      221      421      321      411      311      241      441      341      431      331      424      324      414      444      344      434      423      443
RRR=   14.652    6.137    8.672   -0.077   -4.231   -0.356   -0.060   17.847    0.403    1.529   -1.357    0.828    3.283   -0.341   -1.225   -2.039    2.406    0.365    1.550   16.312    5.233    4.850    7.511   82.893   -0.204    0.229    0.363    0.991    0.058   -0.075    0.229   -0.618
X1==    3.116    1.222    1.846   -0.357   -2.141    1.945    0.073    4.527   -0.473    1.202    1.132    3.863    2.462    1.063    2.663    1.340    1.263    0.561    1.174    3.154    1.725    0.903    3.153    9.699    0.526    0.468   -0.563    1.375   -0.364    0.475    0.468   -0.364
X2==    4.702    5.022    4.698    0.214    1.977   -0.183   -0.816    3.943   -0.852    1.272   -1.198    0.214    1.334   -0.320   -0.460   -1.521    1.905    0.650    1.321    5.171    3.034    5.373    2.382    8.546   -0.388    0.490   -0.644    0.721   -0.159   -0.159    0.490    1.697
CD1=       13        7        7        3        0        6        3       12        2        4        4       11        6        4       10        5        5        3        4        8        4        3        6       15        3        3        1        3        1        2        3        1
CD2=        9       11        8        2        6        2        1        7        1        3        0        2        3        1        2        0        5        4        5       10        6        9        5       13        1        2        1        2        1        1        2        3
GAGTTGTGCTCAGTGCCACGATCACAAGTTTGACCCTTATACAATTAAAGATTTCTATCGTTTCTCTGCTTTTTTTGCTGATATAAGGGAGGTTGGTGTCTATGGTGGTAACAGTAAACGAGAACCAATTGTACGCATTTTGGATCAACACCAGCAGGCAGAACATGATCAATTAACCCAAGAGATAAAAAGAACTAAAGCGCAATTCCAAGGACCACATCCAGAATTATCTACATCCCAAACAGAATGGCAAAAACGGACGCTGAAAAATCTAAATTCTGATCAAGCTACCGATTTTTCTTGGGTTGATGACCAACAAGATAATGGTGGTAGCACAAATGGCAAATGGCAATTTGTTGAAAAAGATAAAGCCCCTGTTTACAGTGGCCAGTTTTCACGATTACAAAGTGGAAATGGGACACTACAACACTATTTCCAAAATGCTGAAAAGACATTCACTATTAGCGATAGCGATATGTTCTTCGCCTATGTCTGGTTGGACCCAAACGATCCACCAGAAACTTTAATGCTCCAGTTCAACGATGGTGATTGGAACCATCGAGCATTTTGGGGCGCCGATAAAATAGGGTTTGGGCGTATTGGTAGTAATCAGTCTGACCACCGATTTATGGGCGAATTACCGCCTAAGTCAACATGGATTCGCCTAGAGGTCGATCCACAATCAGTCGGTCTAAAATCAGGTAGCAAGCTCAGTGGGTTATCATTTGTACAGTTTGGAGGATTAGCCTACTGGGACAAAGCTGGAATTCATACCACTGTTGCTAATCAAACCCAGGCTGCCCATCCGAAAGAAATCTTGGCTATTTTACAATCGGAAAAAATAACTACAAAGGAACAGAAGCAACAACT
KOK=        59
KK=  741696  LL=  742505  Z=    4.62  JJ=  741486  DL=   810
A===      111      112      113      114      121      123      124      131      132      133      134      141      143      144      211      213      214      223      224      231      233      234      243      244      313      314      323      333      334      343      413      433
B===      222      122      422      322      212      412      312      242      142      442      342      232      432      332      221      421      321      411      311      241      441      341      431      331      424      324      414      444      344      434      423      443
RRR=   15.465    0.026    4.755    0.114    0.462    9.316   -0.841   -0.311    2.339   -0.402    0.760   -0.046    0.464    2.225   -1.654    2.727    1.456   13.515   -0.141   28.816    0.008    5.512    0.464   36.031    0.466   -0.458    0.008    7.386    0.319    1.269    0.464   -0.157
X1==    3.076    2.860    1.359    0.177    0.391    4.159   -1.119   -0.462    2.981   -0.672   -0.652    0.790    0.811    1.582    2.860    1.804    0.664    5.642   -1.192    6.515   -0.035    3.538    0.701    8.608    0.778    1.542   -0.035    1.434    2.342    0.594    0.811   -1.154
X2==    5.027    0.009    3.498    0.642    1.183    2.240    0.751    0.674    0.784    0.599   -1.165   -0.058    0.572    1.406   -0.578    1.512    2.194    2.396    0.119    4.423   -0.215    1.558    0.662    4.186    0.599   -0.297   -0.215    5.152    0.136    2.136    0.572    0.136
CD1=       10       10        5        3        5       10        1        2        8        1        1        4        3        4       10        6        4       13        1       14        2        7        3       14        3        4        2        3        4        2        3        0
CD2=       12        3        7        3        5        5        3        3        3        2        0        2        2        3        2        4        5        5        2        8        1        3        2        6        2        1        1        6        1        3        2        1
ACTTAGTGTTGGGTATCAAATCCCTAGGACCTTTGGTACTCACTTAAATACAATTGGCCGATACACTCAAAAAGCAGAAGGTGATTCTTGGATAATTGGGCTTTCATACCCACTTTATTCTTTAAAATCAAAGTGGGGAGCCGATTTTTCTATTTCTGAATCGGTAGACGAATTGTACTGGTATAAAGGGGGTTCTCCTGTGGGTTCGTTTATTCGTAACCGATAACTATATTCAGGTCAGGTCATTCGATCGTTTGGAACCAGAACTAATAAATCTCAGATTGGATTATGGACTAATTCTTACACAAGTCGCTACCATGAATCAGAATCAGTATCAACAAAAAATACATCGTATATACCAGATGATCAGCGACTTGAGTTTTTTGGGATCTCTATGGCCAAACAAAATGCCAGTTTCATTCGTACGCGTCACCTTAATCAAATGGGGCGGATTGAGGATATTCCGCTTGGCTATACCTACGGTACTAAAATTGGCCGTTCTTTAATGTGGTTGGGTTCAAATCGAAGTCAAACACAATTGAATTTCTTCGCTCAGCATTTCTACAGGACTTCTCATCAACTATATCTAAATAGCCAGTCTGAACTCCTCAGCCAAATTCACAATGGAGTAATCGAAGCCGCAATTCTCATTGTTAGTTTTCGGTTGATTAAGAAGAATTTCCATAACCAATCACTTGCAATTCAACTGTCAACTAACTCCACTTTTGGAAGTGCTTCGAATCGGCAAAACCAAGTCCTGTTGGGTGGATCGAATGGTTTGAGAGGCTACCCTTTACGCCGGTTTGATGG
KOK=        60
KK=  762396  LL=  762815  Z=    5.26  JJ=  761946  DL=   420
A===      111      112      113      114      121      123      124      131      132      133      134      141      143      144      211      213      214      223      224      231      233      234      243      244      313      314      323      333      334      343      413      433
B===      222      122      422      322      212      412      312      242      142      442      342      232      432      332      221      421      321      411      311      241      441      341      431      331      424      324      414      444      344      434      423      443
RRR=    1.730    0.583    0.459    0.420    0.241   61.971    0.046    0.320    3.940    0.632    0.304    2.455    2.698    0.765   -1.764    0.047   -0.297   15.698    3.622   -1.877   -1.849    0.352   -0.019    3.735    0.640    0.156   -1.019    0.794   -0.264   -0.264    0.304   -0.264
X1==    0.766    0.949    0.579    0.919    0.184    9.000    0.041   -0.295    2.566    2.081    0.271    1.898    1.271    0.422   -1.346   -0.191   -0.959    2.811    1.134    1.647   -0.829    0.342   -0.658    1.478   -0.919    1.271   -0.829    1.369    0.500    0.500    0.271    0.500
X2==    2.259    0.614    0.793    0.457    1.310    6.886    1.106   -1.082    1.535    0.304    1.123    1.293    2.123    1.814    1.310   -0.248    0.310    5.584    3.193   -1.140    2.229    1.028    0.028    2.527   -0.696    0.123    1.229    0.580   -0.529   -0.529    1.123   -0.529
CD1=        3        3        2        2        2       11        1        1        4        3        1        3        2        1        0        1        0        4        2        3        0        1        0        2        0        2        0        2        1        1        1        1
CD2=        5        3        2        2        4        9        3        0        3        1        2        3        3        3        4        1        2        8        6        0        3        2        1        4        0        1        2        1        0        0        2        0
CTGACGCAGCAGATCACTCCCAAACCATTATTAGCTCAATCATTTCGAAGGATCGTAAGAGGAGATGAGATCAAACCTCAACAAATAATCAGTAACCTTCTTGATTGGGGATATCGCCCGTCGGACATGGTCGAAATCAAGGGGACTTTTTCTTTTCGAGGTAATATTTTAGATCTATATCCACTAACAAGTCATCATCCTATCAGATTAGATTTCTTTGGAGATGAAATCGATTCAATTCGTACCTTCGATATCAGCAACCAAAGATCAGTTGAAATATTGGAATACGCCCAAATTAGCCCAGCTAGTGAAGTTATCTTCACTCCCGAAACCGTCGATAATTGGCGTGATTATGCACAAAAGACCGAAGCTTTCCATTTTTCTCCTCCATATTTGAATTCTATCAAAGAAATCACTGAG
KOK=        61
KK=  848196  LL=  848495  Z=    4.50  JJ=  847506  DL=   300
A===      111      112      113      114      121      123      124      131      132      133      134      141      143      144      211      213      214      223      224      231      233      234      243      244      313      314      323      333      334      343      413      433
B===      222      122      422      322      212      412      312      242      142      442      342      232      432      332      221      421      321      411      311      241      441      341      431      331      424      324      414      444      344      434      423      443
RRR=   14.790   -0.608    3.464   -0.038    1.768    0.808   -0.170   -0.939    8.785    1.204   -0.278   -0.580    0.589   -0.549    0.382   -0.209   -1.672   -0.055   -0.870   49.540    0.719    0.184    0.184    0.319   -0.338   -0.749   -0.098   -0.129   -0.188    0.410    0.991   -1.081
X1==    3.253   -0.423    3.075   -0.131    1.229   -0.794   -0.977    1.075    2.206    0.514   -0.598    0.817    0.402    1.264   -1.249    0.206    2.023    0.318   -0.839    6.206    0.583    0.487    0.487   -0.632    0.514    1.402   -0.417   -0.255   -0.314    0.686    0.402    2.686
X2==    4.546    1.438    1.127    0.290    1.438   -1.017    0.173   -0.873    3.983    2.342    0.466   -0.710    1.466   -0.434   -0.306   -1.017   -0.827   -0.172    1.037    7.983    1.234    0.378    0.378   -0.506   -0.658   -0.534    0.234    0.505    0.598    0.598    2.466   -0.402
CD1=        6        1        4        1        3        0        0        2        3        1        0        2        1        2        0        1        3        1        0        7        1        1        1        0        1        2        0        0        0        1        1        3
CD2=        6        3        2        1        3        0        1        0        5        3        1        0        2        0        1        0        0        1        2        9        2        1        1        0        0        0        1        1        1        1        3        0
GAATGAAACTCAAACGCCCAAATATCGACTAAAAGTAACAAGACAACCTAGGGTTCATGAATTTCAACTCGCATTAAAATATCCGCCTTATACTCAGCGAGCCAGTGAAAAGTTGGAAATAAATCAAGGCGATTTACAAGTACTAGTCGGAACAGAGGTGTCTATCATGGGAAAGGTTAGTAGCAAAGTGACGCTTGCCAGGCTAGTTTTTGACACTGATGAAAAGTTGGATTTAGAATTGTCGCCTGATTTTGATTTTTCAGGCTTTTTTATCGTGCAGAGGTCTGATCAATATCATAT
KOK=        62
KK=  868686  LL=  869405  Z=    6.65  JJ=  868686  DL=   720
A===      111      112      113      114      121      123      124      131      132      133      134      141      143      144      211      213      214      223      224      231      233      234      243      244      313      314      323      333      334      343      413      433
B===      222      122      422      322      212      412      312      242      142      442      342      232      432      332      221      421      321      411      311      241      441      341      431      331      424      324      414      444      344      434      423      443
RRR=   40.631   11.718   -0.575   -0.275   -0.418   17.342    1.054   -2.111   -0.134    0.642    0.259   -2.255   12.838    2.099   -2.992    3.331    1.215    7.759   10.726   -1.620   -0.506    1.350   -0.143   15.860   -0.344    8.758    0.874   13.163   -0.104    0.166   -1.460    1.396
X1==    7.042    3.172   -0.635   -0.706    0.942    5.579    0.543   -1.375   -0.043    1.720   -0.214    1.441    4.306    1.469    1.499    1.362   -0.818    3.818    2.949   -1.449    1.523   -1.178    0.540    4.603    0.786    1.594    0.636    4.279   -0.770    1.230   -1.118    1.230
X2==    5.770    3.694    0.905    0.389   -0.444    3.109    1.942    1.536    3.109    0.373   -1.208   -1.565    2.982    1.429   -1.996    2.445   -1.485    2.032    3.637    1.118   -0.332   -1.146   -0.265    3.446   -0.438    5.495    1.375    3.076    0.135    0.135    1.306    1.135
CD1=       15        9        1        1        5       10        3        0        2        3        1        4        6        3        6        4        1        8        7        0        3        0        2        7        2        3        2        5        0        2        0        2
CD2=       16       11        4        3        3        7        5        5        7        2        0        0        5        3        0        6        0        5        7        4        1        0        1        5        1        8        3        4        1        1        3        2
AAAGGTCTGGCTGGGTAGCCAGTTTGTTGATTTATTGTCATTGAGGCGAGGGGAAATTTTAGATAATGTGTGGCCAGTTCCATCAGTAGCCATTGGCCATGGTTTTTTATCTTCATAAGCGAAATCAATCATTGCCCCCCCAGCGGGATCACTCAGAACTAACCAATCTTTCTTATCGCTCAATAATCCTTGGAATGGACCAAAAATTTGGGCAGTAATATCTTGCTGGTAAAATTTAATATAATTTTCCCTCAATTTTTCGGGATTCTTCGCCACTAAAAAATAAGTCTGAGGAGCAATGATCACGCCCTGTGGAAATTGAAATTTTATCCCCTTAGTAAATTTCCATCCCCCCAAATCGAGGTAGTCGGCTTTTTCATTGTAGAGTTCAATAAACTCCATTGTTGACTGAGAAGTTGTTTCCTCATTTTCCCTGTTTGGTGGGTTGTACATCAATTCTGTGATTTGTATAGAGCTAGCAGGAAGAAAAATGAACCAGCTGATTAAAAAGATAAACAACTGATAGTAGAAACGAAAATTTTTTGGATTACCATGGATCAGGCTAGATGAATTGGGAAAATTGAATACCTGTTGATGTGCGATATTAGCCAAACTTACTTTCCTCGCTTTATAAGTAAACATTTTTGAAATATGCCCTAATTTCAGTTGGTAACCGGTCGGGTCAAATATATCTTTCTGGTTCAAATCTACTACGATGCA
KOK=        63
KK=  909756  LL=  910085  Z=    6.51  JJ=  908946  DL=   330
A===      111      112      113      114      121      123      124      131      132      133      134      141      143      144      211      213      214      223      224      231      233      234      243      244      313      314      323      333      334      343      413      433
B===      222      122      422      322      212      412      312      242      142      442      342      232      432      332      221      421      321      411      311      241      441      341      431      331      424      324      414      444      344      434      423      443
RRR=    0.481   13.219   12.091    0.054   -0.213   -0.002    0.053   -0.208   -1.117    0.488    0.416   -0.965   -0.967    0.458   -0.213    0.926    0.239    6.225    0.913   42.400    2.919    7.521   -1.021    0.943    0.490    0.360    0.085   -0.150    0.761    0.259   -0.238    0.239
X1==   -0.447    3.123    5.515    1.019   -0.327   -0.024   -0.874   -1.084   -1.022    1.146    1.272    1.019   -0.728    0.378   -0.327   -1.022    0.126    2.087    1.221    6.958    1.239    3.351    1.351    0.446   -0.854    0.272    0.239    0.366    1.459   -0.541   -0.728    0.459
X2==   -1.077    4.233    2.192    0.053    0.650    0.093   -0.061    0.192    1.093    0.426    0.327   -0.947    1.327    1.211    0.650   -0.907    1.898    2.983    0.748    6.093    2.355    2.245   -0.755    2.115   -0.574    1.327    0.355   -0.408    0.521   -0.479    0.327    0.521
CD1=        1        5        7        2        1        1        0        0        0        2        2        2        0        1        1        0        1        3        2        8        2        4        2        1        0        1        1        1        2        0        0        1
CD2=        0        6        3        1        2        1        1        1        2        1        1        0        2        2        2        0        3        4        2        7        3        3        0        3        0        2        1        0        1        0        1        1
GGCAAATGTTGACCGGAGCCAGTTCCATCGAGTCTAGTCCTGGGAAACATTTGCTGAAGGCGAAACTCAAACTTACAATCAACCAACTGACGAAATTCACTTTCGAACAGAGCTAAGCAATCAAATCCCCTCAATTCCAAGGAAATTTGATATGGAGGATAACGGAACTGACCGTTCTGCAATCCTGATAGATGATAGATTCGATTGGAAGAAGGTAACCTACCTTGATCAGCTGAAACGATTTCCGTTAGTTTATCGTTCTCGGTTTCAATTATTACCACGTGGCTACTGCCAATAATCCAGAATTCAGCCTCATATTTGCATCGTTTC
KOK=        64
KK= 1025856  LL= 1026815  Z=    5.01  JJ= 1025766  DL=   960
A===      111      112      113      114      121      123      124      131      132      133      134      141      143      144      211      213      214      223      224      231      233      234      243      244      313      314      323      333      334      343      413      433
B===      222      122      422      322      212      412      312      242      142      442      342      232      432      332      221      421      321      411      311      241      441      341      431      331      424      324      414      444      344      434      423      443
RRR=   37.608    5.668    0.656    3.976   -0.573    1.039    6.580    0.024   -1.003    2.550   11.408    0.392   -0.147    0.224   -0.222   -0.644   -1.479   12.515    2.937    0.584    2.114    6.698    0.006    2.141   18.637   37.758    1.459    0.961    0.052    0.740   -0.238    6.565
X1==    6.002    2.366    1.602    0.997   -0.308    2.806    2.995   -0.099    1.086    1.364    3.363    0.353    1.982   -0.504    0.762   -0.633   -0.909    2.297    1.089   -0.633    2.030    3.432   -0.057    1.105    4.402    6.123    0.802   -0.907    0.113    1.593   -0.088    3.073
X2==    6.266    2.396    0.409    3.988    1.858    0.370    2.197   -0.245   -0.923    1.870    3.393    1.109   -0.074   -0.445   -0.291    1.017    1.627    5.449    2.696   -0.923    1.041    1.952   -0.106    1.938    4.233    6.166    1.821   -1.060    0.464    0.464    2.699    2.136
CD1=       15        8        6        4        3        8        7        3        5        5        7        3        5        1        5        2        1        7        4        2        6        7        2        3       10       11        4        1        2        4        2        6
CD2=       15        8        3       10        7        3        7        2        1        4        7        5        2        2        3        4        6       11        8        1        3        5        2        6        7       11        4        0        2        2        6        4
GCGACGGCCACGAGCTCCTCCAAACAGATCATCAAACGCATCATTAAAGTCGCCAAAGCCCGTCTGACGTCCAAATTCAGAATTCGAAAAACCTCTACGTCCAAACAAATCCGAGAAGTGAGAAAAAATATCGTCGGTATTGTGGAATCCCTGAAAACCACTATTGTGTAGACCTGCATGACCGTGCTGGTCATAAATTCGTCGTTTTTGGGAATCGGACAGAACCTCGTAAGCATTGGATGCTTCCTTGAATTTATCTTCAGCCACCTTATCGCCAGGATTTTTGTCCGGATGGAAACGAACCGCAACTTTACGGTAGGCTTTTTTTATTTCGTCTGGTGTGGCGTTCTTGCTAATACCAAGAACCTGGTAATAGTCTCGCACAATCTATTCAGCTCCGTGAACCTTATTTGGGAATATTCAACAAGCGCTCAGCAATTTGAACAGCATTTAATGCTGCTCCTTTTCGCAGATTATCAGCTACTACCCACATATTAAGACCATTCTCGATTGAAACATCTTCTCGTATTCGGCCCACGAATACGCTATCGGAACCTGCTACGTCAGTTGCTAACGGGTACTGGCGTTCAGCCGGTTGATCCATAACCACCACACCCTCTGAAGCCTGAAGAATTTCACGTGCATCAACAGCACTTAACTTTTCTCGAGTTTCGACGTTAATCGATTCTGAATGAGCGTAAAAGACTGGAACGCGAACTGTCGTTGGTGACACACCAATCGAATCATCTTCAAAAATTTTGTGCGTTTCATGCACCATCTTCATTTCTTCTTCAGTATAGTCGTTATCAGCAAATGGCCAATCAAATGAAACGTTAAATGCCATCTGGTGAGGAAAATTTTCACACTTTACTGGCCGACCGTTAAGAGCAGAAGTGGTCTGATCAACTAACTCATTGATACAAGCACCACCTTTACCCGAAACACTTTGGTATGTCGAAA
KOK=        65
KK= 1041546  LL= 1041905  Z=    6.08  JJ= 1040946  DL=   360
A===      111      112      113      114      121      123      124      131      132      133      134      141      143      144      211      213      214      223      224      231      233      234      243      244      313      314      323      333      334      343      413      433
B===      222      122      422      322      212      412      312      242      142      442      342      232      432      332      221      421      321      411      311      241      441      341      431      331      424      324      414      444      344      434      423      443
RRR=    0.760   26.635   -1.344    0.040   -0.901   14.380   -0.005    0.259    1.287    0.048    0.476   -0.671    0.492   -0.170   -0.028    1.287    0.169    2.671    8.013   -0.141    1.878   -0.316   -0.727   33.471   -2.220    1.678    0.512   -0.132    0.291    0.291   -0.109    0.197
X1==    0.538    7.319    1.146    0.056   -1.207    2.122    0.030   -0.854    2.122    0.470   -0.585   -0.944    0.415   -0.646   -1.207    2.122   -0.970    1.098    3.003    0.122    0.455    0.398   -0.602    6.336    2.470    1.415    0.455   -0.329    0.637    0.637   -0.585   -0.363
X2==    1.411    3.639   -1.173    0.711    0.746    6.777   -0.174   -0.303    0.606    0.101   -0.814    0.711    1.186    0.263    0.023    0.606   -0.174    2.433    2.668   -1.156    4.125   -0.792    1.208    5.283   -0.899    1.186    1.125    0.401    0.457    0.457    0.186   -0.543
CD1=        2       10        2        1        0        3        1        0        3        1        0        0        1        0        0        3        0        2        4        1        1        1        0        7        3        2        1        0        1        1        0        0
CD2=        4        7        0        2        3        9        1        1        2        1        0        2        2        1        2        2        1        4        4        0        5        0        2        6        0        2        2        1        1        1        1        0
ATTGGTATTGGGCACCCGTGGCTTCAAAATTTACCATCAGAAAACTGGTTGAATGGAAATATTAATGAACACAGTAGTGATAAGCATTACCTGTCTTCGATTAATGATCCACACGCAGATCCTAATACTGTAAAACTGCTTCAGTGTTTTTGGTTTGTCGATTCTATGCCAGATCTCAACCAAAAAGATCCATATTTAGCAAATTATCTAATCCAAAATACTTTGTGGTGGATCGAGTTCGCTGGAATTGATGGATTCCGCGAGGATACTTACCCATATGGAGATCAGGAATTTTTGTCCCGGTGGGCTGCGACCATTTTGAGCCAATACCCAAATTTTAATATTGTAGGAGAAATCTGG
KOK=        66
KK= 1153866  LL= 1154405  Z=    5.18  JJ= 1153206  DL=   540
A===      111      112      113      114      121      123      124      131      132      133      134      141      143      144      211      213      214      223      224      231      233      234      243      244      313      314      323      333      334      343      413      433
B===      222      122      422      322      212      412      312      242      142      442      342      232      432      332      221      421      321      411      311      241      441      341      431      331      424      324      414      444      344      434      423      443
RRR=    3.603   -0.010    0.163   -0.426   -0.034    1.695   -1.265    0.239    5.149   -0.780   -0.650   -1.158    2.344    0.744   -6.252   -0.217   -1.265    3.472  122.176   -3.320    1.354   -0.526   -0.751    0.698   -0.002   12.362    2.133    0.292   -0.620    0.292    0.749    0.196
X1==    1.860    3.579    1.701   -0.368    0.024    0.683   -1.166   -0.264    1.587    0.990    0.885   -1.001    1.852   -1.087   -1.754   -1.124   -1.166    0.356   11.308    2.490    3.477    0.438   -0.562   -0.603   -0.010    3.786    0.477   -0.425   -0.456   -0.456    2.819    0.544
X2==    1.937   -0.003    0.096    1.158   -1.430    2.482    1.085   -0.904    3.246   -0.789   -0.734    1.158    1.266   -0.684    3.564    0.193    1.085    9.757   10.804   -1.333    0.389   -1.199    1.337   -1.157    0.211    3.266    4.471   -0.687    1.360   -0.640    0.266    0.360
CD1=       10        9        5        2        3        2        0        2        3        2        2        1        3        0        0        0        0        1       12        4        4        1        0        0        1        5        1        0        0        0        4        1
CD2=        3        2        1        2        0        5        3        0        6        0        0        2        2        0        7        2        3       21       22        0        2        0        3        0        1        4        7        0        2        0        1        1
CAAGCTGAGACTTTGTTAGAAAAAGATAATTTGAACCAAGACTTGACAGTGTCAACAGGAAAACTAGAAGAACAAATAGAAGAGCTACAAACCCATCAATCTTTGAGTGAAAACGAGCTGGGACAAAAACAAGAACAAATTGAACAGTTGGAAGCCTTAAAACTCAATTTCGAGTCTGATTTGTTTAATCTGACTGATAGTCGGGATAGCTTACAACAACAATTGAATCAGAAAGAACGGTCCTTAGAAAAGTTAGAGGCAAATGGCCAAGCTACTATCGAGTCCTTAGAAAATCAAGTCTCAATCCTTGAAGAACAAGTTTCAGTAAGCAATCAACAGTTACAACATTTTTTGGACCAAGTAGAGAAAAGTGACAGTAAATCCAACCTGTCGGAAAAGCATCAGGAATTTGAAAAAATTTTGGCAAGCCAAGAAGAAGAACTTACGACCTTGAGAAATGAAAACTCAATACTAAACCAACAGTTGCAAGACAAATTGAGTTCCAATGATCACAGTCAAGCAGAAATAAAAACGCTGCAA
KOK=        67
KK= 1196406  LL= 1197305  Z=    4.52  JJ= 1196166  DL=   900
A===      111      112      113      114      121      123      124      131      132      133      134      141      143      144      211      213      214      223      224      231      233      234      243      244      313      314      323      333      334      343      413      433
B===      222      122      422      322      212      412      312      242      142      442      342      232      432      332      221      421      321      411      311      241      441      341      431      331      424      324      414      444      344      434      423      443
RRR=   18.435   29.920   -1.321    0.524   -1.021   14.748    1.811   -0.832    1.007    2.619    0.282   -0.703   11.854    0.649    0.074    0.018   -2.078    7.189    8.963    1.033   -0.553    0.750    0.910   34.689   -0.162    4.222   -0.553    1.212   -1.043   -0.519    0.050    4.431
X1==    3.334    6.662    2.147    0.598    0.836    2.926    0.591   -0.950    2.342    1.863    0.516   -0.434    5.230    1.189   -0.061    0.007    2.342    1.768    3.089    0.591    0.962   -0.563    0.962    5.538    0.516    1.863    0.962    0.617   -0.264   -0.264   -0.158    1.497
X2==    5.529    4.491   -0.615    0.875   -1.222    5.040    3.064    0.875    0.430    1.406    0.546    1.620    2.266    0.546   -1.222    2.406   -0.887    4.066    2.901    1.747   -0.574   -1.334    0.946    6.264   -0.314    2.266   -0.574    1.966    3.953    1.966   -0.314    2.959
CD1=       15       20        8        5        7        8        4        2        7        5        3        3       10        4        5        3        7        5        7        4        3        1        3        9        3        5        3        2        1        1        2        3
CD2=       11       11        1        3        1       10        7        3        3        3        2        4        4        2        1        6        1       10        8        5        1        0        3       10        1        4        1        3        5        3        1        4
CCATTGATTGACCCTGCAAATTTTTTTGCTAAGCCAATGGCATTCTTATCCACTACAAAATCAAGGTCTGTTATTGATCGGTTGAGCATTAGATCACGGACTGATCCACCAACTAAATACAATTTTTCTTTCTGAGATTTCGTAAACTGCAGCAGCAGTTGGATATTGGAAGCGATCGGGGATAAATCAAGCACGATTTTTCGGTAACCGATAAAGAATACCATCAACTTGCAGGTGAGTCGCATAGCCAATGACCCCTGCTAAATAAGCAGGTAGACCTCTTTTAGCTTCAGTCGGCCAATCTAAATTCCTGAGTTGCTGCCAGAAATCAATCATATTGCTAACTCTTGACTCAAAGTAAAGTGGAATAATAAGAAACAGGGTTGGGAAAATGATCATGGTTAGGCGTGAATGTGTCCAGCCACGATGTTTACTAAGCATTGGTAGCATGGCAAACAGTCCCAAAAAAGCAGAAACCTGATACAATCCTTTGAAAATCAAAATCAGATTAATTGTGAAAAATAGCGTATAAAAAATTTGCTGGCTCTTACTTTTGATATCTACATCCGGCCACAAACTACATAAAAAAGAGATTGTGAAGCAAAACAATGCAGGTAGTATGGCCATGGGAATCGTTGGATTCCAGTCCTTTGGCAACTCAAACAGTAGCCAGCCGATTACGGAAATAGCCATTGAAATAATAAAGAAGGCGGTATAAACCACCACACCACTAATGTAATGTTGTTTGAAACCACCCACAGCAAAAACCTGAATGAACAAAATTGAATCGAAGGCTCAACGCTCTGGCATTTTAGCAACTGGAAAGGGATCTCGCAACCCGTAATTCTTGCGTAATTCAACTTTGTAGATGATAATTAGATTGCTGTAAGGATTTGGCTA
KOK=        68
KK= 1218277  LL= 1219296  Z=    5.07  JJ= 1218247  DL=  1020
A===      111      112      113      114      121      123      124      131      132      133      134      141      143      144      211      213      214      223      224      231      233      234      243      244      313      314      323      333      334      343      413      433
B===      222      122      422      322      212      412      312      242      142      442      342      232      432      332      221      421      321      411      311      241      441      341      431      331      424      324      414      444      344      434      423      443
RRR=   11.504    7.269    6.148    3.984   -0.374   16.880    4.188   -1.396    1.063   30.253    0.844    1.908    1.281    1.725   -0.820    0.351   -0.210   29.236   17.582   -0.230    1.466    1.256    0.571    3.827   -0.117   -0.094    0.135    2.898    0.129   -0.962    8.352    4.034
X1==    4.953    2.671    3.173    1.829   -0.213    5.518    1.299   -0.721    1.573    4.974    0.625    1.829    0.625    1.586    1.229   -0.682   -0.498    4.496    5.611    0.446    1.774    2.079   -0.735    0.895   -0.901   -0.069   -0.210    1.749   -0.421   -0.421    2.014    2.841
X2==    2.322    2.721    1.937    2.178    1.753    3.059    3.223    1.937    0.676    6.082    1.350    1.043    2.050    1.088   -0.667   -0.516    0.422    6.503    3.133   -0.516    0.826    0.604   -0.777    4.278    0.130    1.350   -0.643    1.657   -0.306    2.283    4.148    1.420
CD1=       15       10        9        6        4       13        5        2        6       10        3        6        3        4        7        2        2       11       12        4        5        5        1        3        1        2        2        4        1        1        5        5
CD2=        9       10        6        7        8        8        9        6        4       10        4        5        5        4        3        2        4       14        9        2        3        3        1        9        2        4        1        3        1        4        8        3
CAACAATAACAGCTGGTGTTTCATTGTAACCGAAGGTAACCAAGTAACCTTTTTTTCTTCTGACTTTCTGAAGATAATGCCCCAACTATCATCATCTTGCCAAGACATGTCTAGCTGGATAATACCGTCGCTAAAATTTTCGGTACCGGGTAATGGTGTATTACCTGAAACGCCACAACCTTCTTTCGCATTAAGTAATCCTTTACCACTACCAGGAAAATCAGCAATTTCCCAAATTTGCCCATAGCTGTCTGGTTTCCACTTAGCCAGCGTGTTATCTCCCTTATCATTTTCAAAATCGGCTCGGAAAAGTACTGTTCCTTGGACAGATGCCAAAGAGGTACTAGTAACCATCAAAATAATAGATAGGTACCCAATAAAGGCACCAAGTAACCTAGATTCAAACATTTGAATTATTCTCCTGTGATTTCAAGCCATATACGGGGACTATAAAAAAAGAGTCATTATTGTAAATAAAAAAACACGACAGTTGTCACGAGTTCACATCTGGAAGGTGATAGGCTCGAACCACAAATTCCAGCCGAATATATCTCTTTGTCTCCGATCATCGGGCTTTGTGAAACTTGTCCCCAAATTTCGTCAGCGGTAGGCATTGACTTGTCCAAAAACATGCTTGAGGTCGGACAAAAAAAAGTTGACAACCGAGGTTTGCAATCAAAGATCCGACTTGAAGCGGGTGATGCTATGTCCTTAGAATGGGATGATAACTTGTTTGAAGCGGTTACTATGTCGTTTGGTATTCGTAATGTCCCAGATGCTGAAAAAACCTTGAAAGAAGTCTATAGGGTTCTGAAGCCCGCCGGTAAAGCCCTAATACTAGAATTTTCGATACCTTCGAATATCTTTATTCGTTTGGGGCACTTGTTCTATCTAAGACATGTTTTACCAATGGTCGGAGCGTTATTCTCTGGTGATTATCAAGCTTATCGTTATCTCAACACGACCATCGAACATTTCCCTTACGGTGACGACTTCACCAAATTGATGACTGAAGCAGGT
KOK=        69
KK= 1245967  LL= 1246356  Z=    4.85  JJ= 1245727  DL=   390
A===      111      112      113      114      121      123      124      131      132      133      134      141      143      144      211      213      214      223      224      231      233      234      243      244      313      314      323      333      334      343      413      433
B===      222      122      422      322      212      412      312      242      142      442      342      232      432      332      221      421      321      411      311      241      441      341      431      331      424      324      414      444      344      434      423      443
RRR=   10.310   -0.591    0.010    4.055   -0.510    3.140    0.305   -0.637    0.587   -1.781    2.795    1.431    1.539   -0.440    0.245    1.183   -0.001    2.912   -0.009   60.479    0.837    0.307   -0.925   -0.012   -0.401   -1.657    0.421   -0.089   -0.314    0.687    1.539    0.247
X1==    3.129   -0.612   -0.038    4.013    0.894    0.965   -0.306   -1.027    0.965   -0.589    2.226    1.416    1.226   -1.016    0.141   -1.022   -0.306    1.975    1.448    8.912    0.416    1.232    1.232   -0.008    0.411    2.226    0.416   -0.335    0.560    1.560    1.226    0.560
X2==    3.295    0.966   -0.266    1.010   -0.570    3.256   -0.998    0.621    0.608    3.022    1.256    1.010    1.256    0.433    1.734   -1.157    0.002    1.475   -0.007    6.786    2.014    0.249   -0.751    1.428   -0.978   -0.744    1.014    0.265   -0.560    0.440    1.256    0.440
CD1=        6        1        1        6        3        2        1        0        2        0        3        3        2        0        2        0        1        3        3       10        1        2        2        1        1        3        1        0        1        2        2        1
CD2=        6        3        1        2        1        5        0        2        2        4        2        2        2        1        4        0        1        3        1        9        3        1        0        2        0        0        2        1        0        1        2        1
TTGTAGAGTCGCTGACCAACGTGATGAAGCATTCCGTTTTCATTATCGTGCAAGGTTTTCCTTGTCCGCTGTGAATTCAAGCTAGCCGATATAAGAACTATTTGACGTTCATTTGAAAAAATCAAATCTTATGAAATGAAAGAGTTTGTCAAAGGAGGGAGCGGTCAGAAGACGAGAGATGGACACGACTCACAGTTATTAAAGCCTTAATTTCAGTCAAAGGCTTCCTGGTGATGATGATCGATATTGGATTGCAAGTAACCAACTTCAGGTCAACGTAATGACTTTGGTGGCCTCAGAATTTCAGAGAAAATAATCGCTTGACGAGCGTCACTTGGTTTAAAATTGACGAGTGGATGATTTGATTCTAACTCATCAGATTTCTGTTCA
KOK=        70
KK= 1260577  LL= 1261296  Z=    7.02  JJ= 1260427  DL=   720
A===      111      112      113      114      121      123      124      131      132      133      134      141      143      144      211      213      214      223      224      231      233      234      243      244      313      314      323      333      334      343      413      433
B===      222      122      422      322      212      412      312      242      142      442      342      232      432      332      221      421      321      411      311      241      441      341      431      331      424      324      414      444      344      434      423      443
RRR=   37.404    0.089   15.450   -0.846   -0.659    4.111   -0.286    0.005   -0.440   -2.743   -2.372   17.870    0.875    5.160   -0.468    0.105   -2.438    0.756    0.015   17.547    3.354   49.712   -0.174   12.804    0.090    0.429   -0.484   -0.227    6.016    0.191    0.084   -0.963
X1==    7.570    0.978    3.517    0.854    1.540    3.277   -0.711   -0.023    0.550   -1.176   -1.121    3.820    0.682    2.710   -0.146   -0.132   -1.425    1.072   -0.106    6.686    2.091    6.648    0.571    3.437   -0.316   -1.121    0.434   -0.920    1.163    0.163   -0.220    1.163
X2==    4.941    0.091    4.393   -0.991   -0.428    1.254    0.403   -0.225   -0.801    2.332    2.116    4.678    1.283    1.904    3.207   -0.801    1.711    0.705   -0.142    2.624    1.604    7.478   -0.304    3.725   -0.286   -0.382   -1.115    0.247    5.172    1.172   -0.382   -0.828
CD1=       16        5        7        3        6        7        1        2        3        0        0        7        2        4        3        2        0        4        2       12        4        9        2        5        1        0        2        0        2        1        1        2
CD2=       14        4        9        1        3        4        3        2        1        4        4       10        3        4       10        1        5        3        2        6        3       10        1        6        1        1        0        1        6        2        1        0
CGAAGAGTGTTATCGATCAACTTTTTTTCTTCGATTAAACGTTGTTGGCGGAATTCAAAATTTAGCTTAGATGTTGGGCGAAGGTATATTTCTGGTCCTACAAAAAAACTCTCTTTATCATTTCGAATCCCAATTAAATTACGAACACGGATCGAAATCCATTTAGGTTGAGTTGGAATCCAACCTAAAAACAGGTCAAGAGTTCGATCGGTAAAAGCTCGATTTTCGTCATCCAGACGATAATACCATTGTGGACTAAAAAACAGAAAAAAATCCTCAAAACCAATAATGTTCTGAAACCTAAATCGATGATTGGTTAATTCACCACGGTGATTACGGAGGCGTTCGTATTCTGTCTCGTGGTTCAGGAAATTAATTTTTGACTTTTGACGTTTCTCGATCTTGCCTGATAAATTTACTCCACGGCGATCAATACGTGGAATAAAACCAGTTTCAGGTTGAAAATACTGCCCGATATCAAAGTAACGCGCCTTAAACGAACTCTGCCAAGATAGAAGATTAGCCTCTTGGGATAGTTCTGCGAAGAATGCTTGGTCGCTGTTTATATTTTTTTCTATCCATTCCTCAGTTGTTTTCCACTCACTAGCGTAAGCTAAGTTTAATTCTAGATTTTTTGGTAACACTAGCCTTGCATCAATACCGGAACTACGGTCGTATCGACTATCTTCCACTTGGTCTTTAGTTGTTCCTAAAAACCCA
KOK=        71
KK= 1266427  LL= 1267056  Z=    5.67  JJ= 1266367  DL=   630
A===      111      112      113      114      121      123      124      131      132      133      134      141      143      144      211      213      214      223      224      231      233      234      243      244      313      314      323      333      334      343      413      433
B===      222      122      422      322      212      412      312      242      142      442      342      232      432      332      221      421      321      411      311      241      441      341      431      331      424      324      414      444      344      434      423      443
RRR=    8.190    1.382    0.581    0.771    0.179   38.621    0.242   -1.890   -1.843    3.942   -0.270    0.110   14.057   -0.247    0.352    0.676   -4.677   12.785    3.024   -0.215   -1.408    0.190    0.190   39.958   -0.826    1.558    1.021    2.588    1.218   -0.060   -0.849    1.024
X1==    1.811    3.843    0.449    1.283   -0.625    5.890    0.316    1.283    2.705    1.539   -1.136   -1.218    4.215   -0.245    0.120   -0.481   -1.277    3.226    0.943    0.316   -1.191    0.512    0.512    9.032    1.539    1.539    0.512    1.803    0.848   -0.106    0.647    1.803
X2==    4.521    0.360    1.292    0.601   -0.287    6.557    0.766   -1.473   -0.681    2.561    0.238   -0.090    3.335    1.012    2.946   -1.405    3.661    3.964    3.206   -0.681    1.182    0.371    0.371    4.424   -0.536    1.012    1.992    1.436    1.436    0.568   -1.311    0.568
CD1=        4        7        2        3        1        9        2        3        5        3        0        0        6        1        2        1        0        6        3        2        0        2        2       12        3        3        2        3        2        1        2        3
CD2=       10        3        4        3        2       11        3        0        1        5        2        2        6        3        7        0        7        7        6        1        3        2        2        7        1        3        4        3        3        2        0        2
AGCCGAGATCGTTGGTGGGCATGGACTCAAGCCGAATTCGAGAAGTGGACAGGTCAGGAGGAAAATCTACCGTTTGATCAACATTTCCTAATGGGTTTAGTTGCTCCTCGTCCACTTCTGCGGACTGAAGGTATAGAAGATGAATGGGCAAACCCCAAGGGTACTGCGGTTGCTTTTCTGGCGACTCAGCCAATCTATAGTTTTCTAAAATGCCCCAGCAAAAATGGAATCTACGTGCGGCCAGGTGGGCATTATCAAAGCCAGGAAGATTTTGAGGCCCTTCGAGTTTTCGCTGATTGGCACCTCTTTGATCTGTTTCCGACTGATGACTTTCCTCACACCAATTTCCACCAACTACCTTTCAATACAGATGAGTTAGGAAAATGCTTTGACTGGGATTAAGGGATCGAAACCCTTCTAAGGATTGGATTAAGCTTGTGAGGCCTCACAAGCTTAATCCAATCGGCTACCAAAATCTTACATTGGGCTTAAATTTTAGCCATTTTAATCTTTTCGTGGTGGCCAGTTGCTAATGGGAACCGCCTATCTAGCCAAGATTCAGATATGGGCTCAAATCGGCCCATCAAGTTTTTGTTCCCAATCTGGAATTTGATCTCTCTATGGCCACCA
KOK=        72
KK= 1297537  LL= 1298406  Z=    4.65  JJ= 1297387  DL=   870
A===      111      112      113      114      121      123      124      131      132      133      134      141      143      144      211      213      214      223      224      231      233      234      243      244      313      314      323      333      334      343      413      433
B===      222      122      422      322      212      412      312      242      142      442      342      232      432      332      221      421      321      411      311      241      441      341      431      331      424      324      414      444      344      434      423      443
RRR=   38.069    4.129    7.893    0.637    0.345    9.332    0.574    2.848   11.221    4.582    0.991    1.670   15.385    0.695   -0.018   -0.071   -0.301    0.403    2.086    5.554    1.012    2.718    1.086   -0.542    0.825    4.419    0.721   -0.087   17.029   -1.236   -0.482    0.723
X1==    5.220    2.862    3.371    0.500    1.011    2.851   -1.634    1.780    3.429    1.779    0.725    0.500    5.010   -0.542    0.085    0.542    0.855    0.269    1.216    1.697    0.762    2.593    1.037   -0.362    1.116    1.439    1.483   -0.390    3.342   -1.128    1.439    0.660
X2==    7.293    1.443    2.342    1.274    0.341    3.273   -0.352    1.600    3.273    2.576    1.368    3.337    3.071   -1.282   -0.210   -0.132   -0.352    1.494    1.715    3.273    1.329    1.048    1.048    1.497    0.739    3.071    0.486    0.224    5.096    1.096   -0.335    1.096
CD1=       18       11       10        4        7        8        0        7        9        5        3        4        9        1        5        4        4        3        4        6        3        5        3        1        4        4        4        1        5        0        4        2
CD2=       15        6        5        4        4        7        2        4        7        4        3        7        5        0        3        2        2        5        6        7        3        3        3        4        2        5        2        1        6        2        1        2
TCAAGAACCTGAGCTTAGCGGACGTAAGGCTATGCAAGCAACAGAACTGATCTTTGCAACTTACCAATCTAGTCGTATCCGCCGTAAAGTTGTACTACCACTCAACATAGATGATTCTCCTCTTCTGTCAATGATTGAAACCGGTGAAATAGCTGTATAAAATCTGGTGTTTTAAACAAATGAACTCCAGAAAAACCGGACCACAAAGTAGCTAATTCTAGTAAAAGTTGGTCAAACATAAACTGTCTCCTTCCGATTGACCAAGACATAGAAAGCAACTTTCACTTTTAACTATTGCCCATCAAAACTAGTCGTTACCATCTCCAAACAACGAATAAACGAAATTCGAATAGCGAACGGAGCAACGATAAACGTACCAAAAACAAAAAACTGGCTGATTCCAAGATCTGACGTTAAACTCGAGGAGCCAGCCAGCTGAAATTCACACGGAGCGCCCAGCTGGAGACTGGGGCTTTAGTTGCGTACAACCTAATAGGAGGTTAGTACGACGCATGCTCAACCCAATGCTAGCGGGGTAAGCACGCTGCGATTGTACCATCTAAATATATCTACATCAAGCTGCAGTTTTTTATCTTTTTGATTTTTAGTTTTTCGAAAAATCGGAAGCTCACTTTTTCCATAAATACAACATCGGTTCAATATGAGTCAACAAAAGATTAATTGCTGGGTAAATTTAGGTTGTCAAGTTTCCACAGCTTTCGAATTACCGGAGAATCTGATGATATATCTATATTTTCAGCACTTAAACAGGTTGTGGGCAATTGAGTGTTTTGTCTTTTTTCGACTAGTAGCAAACTCATCACAAATACGAGACAAGTTATTAATGAAACAATTCCACCGATCTTTTTT
KOK=        73
KK= 1312717  LL= 1313766  Z=    5.51  JJ= 1312567  DL=  1050
A===      111      112      113      114      121      123      124      131      132      133      134      141      143      144      211      213      214      223      224      231      233      234      243      244      313      314      323      333      334      343      413      433
B===      222      122      422      322      212      412      312      242      142      442      342      232      432      332      221      421      321      411      311      241      441      341      431      331      424      324      414      444      344      434      423      443
RRR=   35.663    3.564    0.105   -1.427   -4.746    1.979   -0.208    1.064    1.474    0.075   -0.573   19.498   52.100    6.676    0.503    0.220   -2.003   33.295   -1.981   20.423   -0.549   13.345    3.703    8.538    1.923   -0.959   -1.356   -0.494    0.120    0.387    4.686    1.810
X1==    6.270    1.244    0.708   -0.583   -2.076    0.331    0.242    1.184    0.970    0.098   -1.029    5.830    6.987    1.648   -0.831   -0.308    1.314    3.982   -0.685    5.443    1.953    3.756    3.756    3.404   -1.374    0.821   -1.016   -0.772   -0.099    0.855    2.054    0.855
X2==    5.688    2.864    0.149    2.450    2.286    5.984   -0.859    0.898    1.520    0.768    0.556    3.344    7.457    4.052   -0.605   -0.712   -1.524    8.362    2.893    3.752   -0.281    3.553    0.986    2.508   -1.400   -1.169    1.334    0.640   -1.212    0.452    2.282    2.116
CD1=       31        9        6        5        1        3        4        7        4        2        1       21       14        7        4        2        6        6        1       11        3        6        6        7        0        4        0        0        1        2        6        2
CD2=        9        8        2        4        7       14        1        3        6        3        2        5       10        5        2        2        0       26       10       10        3        8        4        5        0        0        6        3        0        2        4        4
GAAGAAAAAAATCGAGACGAAGCAGAACGAAAAAATAAAGGTGAGGAAGCTAAATCAGAATCAAACCCAAAGAAATCCAGAAATGACAAATCATTCGAGATAGAACAAAAAGAGAATAAAGCCAGAAAGGAACAGTCTACTGAAGGGAAAAAAGGAAACAAAGAGAGAACAGTCGGCGAAAAACGAGAAGAAAATAGAAAAGATCAGTCAGCGGAAGAAATGAGGTGGCCTTCAGCAGAGGAATACGAAAGAATGAGCGACGAGGAAAAGGCTGAAGTCAAAGCTATGAAGAAAGAAAGAGTTTATGACAAAGATGATCCGGAAAGCGATGCTTTAAAAACAAACATGGATCGACAAGAATATAATGAACGAATTAAGTAGTCGGGAAAAGACATTAGTATTAGTTTTAGGTGCTTTGGTAATTTTATCGGCTGGTTGGCTAGCCAAAGACCACCTAAATCTAGACCTGCTGGGGCGAGAACTAAAAGTCAAGAAAAACCAGCTCGTAGAAACCCAATTATTAGTGTCTCTCGCCAAGAATGCAATTCAAGTTGGACCAACTAATAGAGAACAGACAGGACTACAAGGTCGGATTATTTCTGAAACTCTAGCAGGTGAGATAAAAGATTTAGACCTGCTGTAAAAGCTAAATGAAGCACGTCGAGCTTCTGACTTAGCTAGCCTTCATCCTTCTTTTAGGGTAAAAGCCAGTTTTTTGATAGATTTTCGTGAACAAAAAGGTGGTACCATTGATAGTATCGATCAGCTCAAAGAGATCCAAGGTCCGATATTTGTTGGTGAACAGCCAGAAGCAATTATCGCTCGGCAGATTTCTCGTGTGGCTAGTGGTGCTGATGTCAAATCCAATTATCAACTAAATATAAAGAAACAACCGGGCAAAAAGTCAGCTAAGATTGCTAATGAAGCTAAATCTATTTTCGTGGATCAGTTGTATCTCGATGCCTTAAACAATGAATTAGCTGGCTTAGAAGCAGAGCAAGATCAATTGGCAGAAGAAGCCGAAAATGCAGTCAGTTCGATGATGAACTT
KOK=        74
KK= 1369657  LL= 1370676  Z=    5.01  JJ= 1369567  DL=  1020
A===      111      112      113      114      121      123      124      131      132      133      134      141      143      144      211      213      214      223      224      231      233      234      243      244      313      314      323      333      334      343      413      433
B===      222      122      422      322      212      412      312      242      142      442      342      232      432      332      221      421      321      411      311      241      441      341      431      331      424      324      414      444      344      434      423      443
RRR=   34.038    0.995    0.355    4.090   -0.493    1.918    4.770    1.482   -0.103    5.476    0.052    0.598    0.005    0.825    4.067   -0.004    8.019   -0.394    7.286   34.897    3.709    1.828    0.379   26.365    3.575   13.974   -0.007    6.322   -0.212   -0.631   -0.479    3.891
X1==    5.462    0.783   -0.550    1.226   -1.636    1.054    3.916    2.981   -0.084    2.697   -0.068    1.226   -0.068    1.331    3.202   -0.084    3.346    0.894    3.660    7.311    2.504    0.504    0.504    5.221    1.311    4.099   -0.174    2.845   -0.415   -1.233   -0.763    2.858
X2==    6.232    1.270   -0.644    3.335    0.301    1.820    1.218    0.497    1.229    2.030   -0.762    0.487   -0.067    0.620    1.270    0.048    2.397   -0.441    1.991    4.773    1.482    3.630    0.752    5.050    2.727    3.409    0.039    2.222    0.512    0.512    0.628    1.362
CD1=       15        6        2        5        1        5       10        8        3        6        2        5        2        4       11        3        9        5       10       16        6        3        3       10        4        8        2        5        1        0        1        5
CD2=       18        7        2        9        5        6        5        4        5        5        1        4        2        3        7        3        7        2        6       11        4        7        3        9        6        7        2        4        2        2        3        3
ATGGTGTTGCGGTCATTTCTGCAGTTTGTCAATCGAGGGACCCTAAGCAAGCTACGATTGAAGTTATAGCTGAAATTGAAAAAGGGTTAGGGAAGTGAGATTTTACCCAAACCAACCGATTCCCCTTGATATTAACCACCATCGTTACTGTCGTGAGCGAAAATTTCCTCCCTATCGCCATATTCCAGGTTTTACACCACACCCAGTCAAAGACCCTAGAGGCCACAGTTATAAAAAAGAACATAAAAGATCATGTAATACCACCATTTTGGTATTGCCTCCCGAAAAATGGCAAAACAATCAACAGTATTTGTATGGAGTCGATCTTTTCAACTTTTCTTACTGGTGGGAGGCTCATGAGGCTTGGGAGGAAGATTGGTGTAAGTCTAAGGGAAATCACAAGAAATTTCTACAAGGTTTGATTCAAATCTGTGCAGCAATGATAAAACAGCATGTGTGTCAATGGCGAGGCGTAAAAAAATTGTCTGTACGTGGGTGTGCTAGATTATCTGAGGTTGAATCGAATCACCCGTTCTATATGGGAATTAGTTTGGCTAGCTTACTACACCGGCTTCATTTGTTCTTCAGAAACATCATTGATCATGGTCAGTATAATAAACCAATTGATTCCTCTTTGCTCACACCACTACCTTTAATTCAATTAGTCTTGCCTAAAAATGTCAAACAGCCAACCGACACAAATCATCACTAAGAAAGCCATTCTAGTTGGACTTTTTCTGGTCATTGTGAATGCTTACTGGGTTGGCATTGCCAGTGAACTTTGGTATGCGGTTTACACCTTAGTGTCCCCTTTCTCTAATGCAGTATTCACTTTGGCTTTACTCCTTCTTATCAATGCAGGATTGAGCCGATACGCAGAAAATCTGGCATTTACATCAGCTGAGTTGCTCTTAATATATACAATGGTAACGATGGTTTCTACGATTTCTGGCCATGCCATGATGGCCATTTTGATGGGAGGATTAGCTCATCCTTTTTGGTTTGCCTCACCAGAGAATG
KOK=        75
KK= 1447237  LL= 1447626  Z=    5.15  JJ= 1447027  DL=   390
A===      111      112      113      114      121      123      124      131      132      133      134      141      143      144      211      213      214      223      224      231      233      234      243      244      313      314      323      333      334      343      413      433
B===      222      122      422      322      212      412      312      242      142      442      342      232      432      332      221      421      321      411      311      241      441      341      431      331      424      324      414      444      344      434      423      443
RRR=    7.410    7.600    1.112   -0.318    0.082    1.365   -0.161    0.462    1.484    0.029   -0.342    0.531   -0.687    0.466    0.519   -0.482   -0.773    2.113    1.360   50.296    0.466    0.384    5.780    0.480   -0.522   -0.111    7.453    0.321    0.878   -0.172    0.928    0.156
X1==    2.019    3.000   -1.281   -0.323    0.382    1.339   -0.199    3.511    0.491    0.057   -0.808    0.538    1.192   -0.693   -0.927    0.491    0.715    2.467    0.895    5.576   -0.835    0.284    4.284    0.387    1.057    0.192    2.165    0.446    0.525    0.525    2.192   -0.475
X2==    3.670    2.534   -0.868    0.987    0.214    1.019    0.808    0.132    3.019    0.506    0.424    0.987   -0.576   -0.672   -0.560   -0.981   -1.080    0.856    1.520    9.019   -0.558    1.349    1.349    1.241   -0.494   -0.576    3.442    0.719    1.672   -0.328    0.424   -0.328
CD1=        6        7        0        1        3        3        1        6        2        1        0        2        2        0        1        2        2        4        2        8        0        1        5        1        2        1        3        1        1        1        3        0
CD2=        6        5        0        2        2        2        2        1        4        1        1        2        0        0        1        0        0        2        3       10        0        2        2        2        0        0        4        1        2        0        1        0
CCAGACTAGCGACGATTGGATCATTCTAAATGCTGATGACCCATATACTGAGAGTTTAGTAAGTTCGAAAAAAATAAATGCGAGGACAGTTTTATTTTCACTGACTGATCAGAGAAATGATCAGATCCGCTTATATCAGCAAGACGGAATAATTTATCTGAAAGATCATAGATCTACAAAATTTGTTGCTGAATATGCGTCCACAAATTTACAGGGACAACACAACTTAGCCAATGCATTAGCCTCAGTCAGTATTGGCAAAATTTGCGGCGTCTCAATTCAATGCATGAGACAATCACTTCAAGTTTTTGACACATCTGACCATTTACCATTGCAACACGCATTTCAACAGGTCTCTTCAATTAATCAAATTCGTTTTATTGATGATTC
KOK=        76
KK= 1479967  LL= 1480926  Z=    4.72  JJ= 1479727  DL=   960
A===      111      112      113      114      121      123      124      131      132      133      134      141      143      144      211      213      214      223      224      231      233      234      243      244      313      314      323      333      334      343      413      433
B===      222      122      422      322      212      412      312      242      142      442      342      232      432      332      221      421      321      411      311      241      441      341      431      331      424      324      414      444      344      434      423      443
RRR=   29.830    0.611   20.053    9.084   -0.851    0.689    0.874    2.177    2.149    0.058    0.536    5.571   -0.980    0.926    6.488   -1.131   -1.898    0.319    2.810   19.926    0.274    2.745   -0.279   32.544   -0.032    0.357    0.653    2.908   -0.019    0.218    0.096    8.360
X1==    4.759    2.600    6.521    1.324   -1.193    0.498   -1.754    0.708    2.781    0.026   -1.385    2.399    0.806    2.353    3.021    1.069    1.729    0.202    0.889    4.493    1.026    1.089   -1.279    5.969    0.026    0.806    0.250    0.926   -0.017    1.972    0.075    3.961
X2==    6.268    0.235    3.075    6.859    0.713    1.383   -0.498    3.075    0.773    2.181   -0.387    2.322   -1.217    0.393    2.147   -1.058   -1.098    1.583    3.161    4.435    0.267    2.521    0.218    5.452   -1.196    0.443    2.610    3.141    1.111    0.111    1.273    2.111
CD1=       19       12       16        6        3        4        0        5        8        2        0        8        3        5       13        5        6        3        4       11        3        3        0        9        2        3        2        2        1        3        2        5
CD2=       16        5        7       13        6        5        2        7        4        4        1        6        0        2        9        1        1        6        9       10        2        5        2        9        0        2        5        4        2        1        3        3
CGAAGTAACTGACTTACAGGCTAACTTTAACATCAGAAGTCACTTTTTAAATTTGGCAAATCCAATTCACTTTGGGATTAATTCGCAGTATTTATCTATCGCTGAGAATTTATCAACGGGTCAGAGCAACCAAAATTGGTCGACCTTGTTGGAACTTTACGCAAAAGATCAATTTACTCAAATAGGTCCATTTGTTTTCGGTCTAAGTGTTGGTGTTGTCAGTTTCCGAAATTTAGAGCCAAATGATGTAAGTAAAAATAGCAAACTAGGTTATCTAGAATCCACCAAAATAGAACCGAGTGGAACTTTAACTATAACAACCCAACTCAGCAACTCTTGGCGATTGAACTTCGAGGGAAAAAGAAAGATTCATCACCACACAATTTCCGAACTTTATCTCAATAATAATTATGTTCGGGTAAACCCTTTCTTGAACCCAGAGAAGAACTGGTCTCAACTAATTGACTTAACCTACAATAGAGGTCAGAGAATTGACTTTAGCTTATCTACATTCGCCAATAGAACAATAGATTTGATTTACTTAGCTGAAAGTAATAGTTTAGGAGTAACGAGTGGGTTGATGAATAACCAAGTTAAGCCACTAAATTGGGTGCCAACTAATTCTGATCAGGTAATTACTCGATACGGTTTTATCCTGTCGGGTAAACTAAAGGCTCCTAATGGTGGTGAACTACAGTTCTCTTACCAAAGAGATTTACAACCAACTTATGTGCCTTACCAAGCCAAAAATCGTATTTATATCGATTGCAAATACTGGTTGTTTGGCATTTTGCAAACTGAGTTAATAACTACAATTGAAGTCGATACTAGGGACCATTTACAATTAGAAACGACAAAAACCGTCCAGTTGCCAAACTTGGTTAATCTGATTCATCTAAAAGGAAAAATAAAGAGAAACCTTGGCCAATATCTAACAATCTTTATTGGGGGAGCACATTT
KOK=        77
KK= 1516327  LL= 1517436  Z=    7.08  JJ= 1516267  DL=  1110
A===      111      112      113      114      121      123      124      131      132      133      134      141      143      144      211      213      214      223      224      231      233      234      243      244      313      314      323      333      334      343      413      433
B===      222      122      422      322      212      412      312      242      142      442      342      232      432      332      221      421      321      411      311      241      441      341      431      331      424      324      414      444      344      434      423      443
RRR=    0.634   57.907    2.302   -0.580   -3.280    1.473   -0.594   -0.314    4.388    0.916   -1.675    0.235    2.077   -2.172  -15.666    0.965   -0.112   -1.680   67.041    0.457    1.731    1.386   -2.132    6.378    0.197   88.722   53.548   10.340    0.338    1.292   -0.350    1.292
X1==    0.995    7.387    5.970   -0.330    1.842    1.369    1.328    1.194    4.079    0.151    1.207    0.200   -1.498   -0.589   -2.423   -0.799   -1.686   -0.420    6.739   -0.257    0.605    4.066   -1.314    2.245   -0.456    8.646    6.818    2.571   -0.305   -1.168    0.531   -1.168
X2==    0.638    7.839    0.386    1.756   -1.781    1.076   -0.447   -0.263    1.076    6.052   -1.387    1.173   -1.387    3.684    6.465   -1.208    0.066    4.005    9.948   -1.780    2.862    0.341    1.622    2.841   -0.433   10.262    7.853    4.022   -1.106   -1.106   -0.659   -1.106
CD1=       10       23       17        3       10        6        5        7       11        3        4        4        0        1        0        2        0        2       12        3        3        7        0        4        2       15       12        5        1        0        3        0
CD2=        5       22        3        6        1        5        3        2        5        9        0        5        0        8       19        1        4       12       27        0        6        3        5        8        1       16       13        5        0        0        1        0
GAAGCATTAATACAACCAAATCAGGTTCAGTTTCTGGATTTAAGTGATCAAAATTTGATCAAAATTCCCGATGATATTTTTCAACTGACTAATCTAACTCAACTCGGTTTGGGAAATAACCAGATTTCGGAGATTCCCCCTAAACTGTGTCAACTGAACAATCTGACTCAACTCGACCTTTGGGGAAACCAGATTTCGGAGATTCCCCCTGAAATAGAGCAAATGACTAATCTGACGACACTCGGTTTGGCATCCAACCAGATTTCGGAGATTCCCCCTGAAATAGGGCAAATGACTAACCTGACGACACTCCACCTTTTGGGAAACCAGATTTCGGAGATTCCCCCTAAACTATGTCAACTGAACAATCTGACTCAACTCAACCTTTGGGGAAACCAGATTTCGGAGATTCCACCTGAAATAGGGCAAATGACTAAGCTGACGACACTCGGTTTGGCATCCAACCAGATTTCGGAGATTCCACCTGAAATAGGGCAAATGACTAACCTGACGACACTCGACCTTTGGGGAAACCAGATTTCGGAGATTCCACCTGAGATTGGAAATTTAATCAATCTCACTAACTTAAATCTGAGTCAGAATAAATTAATAAATCTCTCATCTGAGATCAACCAACTGTCCAAACTTCAATCTCTCAACTTATACCAAAACCGATTTCAGAAATTCCCTCAAATAGTCACCCAATTACCAAATTTACAACAACTTCATTTGGACAATAATCAAATCAGATCTTTACCAATAACAATTAAGAATCTGATTAAATTAAAACACTTATGGTTGAGTGGGAATTTTATCAGACAACTACCGATTGAATTAGGTCAATTGATATCTTTAACCGAATTACATCTAGGTAGAAACAGGATCTATCAAGTTCCATCTGAATTGGGTAATCTCAAGAATTTAGTTACACTCAATCTGAGTCAGAATCATTTGACTGAAATACCATCACAGATTCTGGGTTTACGACAATTAGAGACATTTGGTTTAGAGGGGAATGTAAGAAGTCAGATTGTGACCGATTTCGGTAAATCATTGACTTACCGACAACAAATGGAATTGGCATTAAAACAGGCAGAAAATGAACAAGAG
KOK=        78
KK= 1524037  LL= 1525086  Z=    4.88  JJ= 1524007  DL=  1050
A===      111      112      113      114      121      123      124      131      132      133      134      141      143      144      211      213      214      223      224      231      233      234      243      244      313      314      323      333      334      343      413      433
B===      222      122      422      322      212      412      312      242      142      442      342      232      432      332      221      421      321      411      311      241      441      341      431      331      424      324      414      444      344      434      423      443
RRR=   10.579   15.811    1.554    5.746    0.774   14.467    2.198   10.451    0.029   14.708   -0.265    1.456    4.516    0.101    2.050    0.394    3.626    7.086   10.572   17.342    3.530    7.720    0.168   12.248    1.880   -0.178   -0.303   -0.192   -0.627    0.985    0.102    4.849
X1==    4.387    2.567    1.274    2.195   -1.625    4.908   -1.274    3.210    1.546    2.976   -0.931    0.753    4.219    0.331    1.310   -0.696    1.508    2.334    2.938    4.908    0.911    2.376    0.138    3.080    1.031    0.357   -0.592   -0.287    0.562    1.426    0.357    1.426
X2==    2.411    6.158    1.220    2.618   -0.476    2.948   -1.725    3.256    0.019    4.943    0.285    1.934    1.071    0.306    1.565   -0.567    2.404    3.036    3.598    3.533    3.876    3.248    1.215    3.976    1.824   -0.500    0.512    0.669   -1.116    0.691    0.285    3.400
CD1=       20       12        7        9        2       12        1       11        6        7        1        6        9        3        9        2        6        6        7       12        3        5        2        6        4        3        1        1        2        3        3        3
CD2=        7       16        4        6        3        8        0        7        3        8        2        5        3        2        7        2        7       10       11        9        8        7        4        8        4        1        3        2        0        2        2        5
TGTAAGGAGGAACCAAATGAAAAGCAACCAAACTTGGTCAACCACTCAAACCAATCGATCATTATCTTCGATCACCGAGGAAGCATTTCAAGACTTTATCTAAAAGAACCGAACTGGACTCAGAAACCAGATGTCGGTAAAACAACAATCTTGGGGTAAATTACTGGGAGGACAATCGTGAAAATTTTTAAAACATTTATCAAGGATAAAGAATAAGAGAAATTAGTAACCCCTTCGACTCAATCAACCACCTCAGAACAACCGATCTCCGATCTAGACAATTCTAACCAGAATACGTTATTCTGGCAACGAGTGGAGTCGGTTAGCAAGGAATTACAAACCGGACTCAAAAAATAATTGAGTCAAAATTGTCGTAATACCTGGGCTGGTTGGGCCGTGCTTCAATCACCATTGGCACGCGGTGCCGATTAGAAATTTGCATCTCGATTGGATGTGATTGCGTGCACTACCACACTTGAAAAACTATGTTGATCAGGTCACCGTACATAGTGTTGATAATGGTCTTATTCAGTTGGAGGATTCTACACCCAATGATTTAGGATTACACCCAACCGAAGTTGTACACTTGTTAGCTTTTGTATATGAAAAGGTTGGCGAAAGTGAAAAAGCATTAAGCTATTACTTATTGGCTACAGATTCTAAAAATCTCTTGGTCGATTACGCTCTTCACCATCAAGCAAAATTGTATAAACAGCAGGACTACCAAGGAGAATCAATCCTAGCTTATAATCGACTGATCCAAGATTATCCGGTATATTCAAGAATTATAACGGCTGAATTTCAATTGGCAAAAATCTATTTGCAGAACAATGATTTTTCGACATTGATGCCCAGGCTCGAAAAATTAAAGGAAAAATCCACTCCGACTGATCAAAGGCGAGCTAAGTTATTAATAGCTGAATCATTGGCCAAACAAAGTAAATGGAAAGAGGCCTACCAAGTTTGTAGTCAGCTAATCGCGGAAAAATCATCAGACTGGGTTGCTTGGGAAGCACTATTACAAATTAGTAGAATTCGTAGATCTGTGAA
KOK=        79
KK= 1595647  LL= 1596606  Z=    5.51  JJ= 1595647  DL=   960
A===      111      112      113      114      121      123      124      131      132      133      134      141      143      144      211      213      214      223      224      231      233      234      243      244      313      314      323      333      334      343      413      433
B===      222      122      422      322      212      412      312      242      142      442      342      232      432      332      221      421      321      411      311      241      441      341      431      331      424      324      414      444      344      434      423      443
RRR=    0.026    8.484   21.459   -0.209    0.255   84.332   -1.848    0.974    3.276   21.714   -0.645   -0.216    6.109    1.056   -7.061    0.047   -1.192    2.803   14.682   -1.565    4.649    2.459    0.677    2.558   -0.622   13.285   -1.669   -1.870   -1.438   -0.411    0.246   55.814
X1==    2.610    3.387    1.900   -0.352   -0.516   11.215   -0.710   -1.274    3.174    6.003   -0.674    0.493    2.949   -0.542    4.168   -0.176    0.716    1.592    2.521   -1.516    3.406    1.396   -0.441   -1.562    0.553    2.225    2.255    1.181    0.853    0.853    0.051    4.586
X2==    0.010    2.505   11.293    0.593   -0.495    7.520    2.604   -0.765    1.032    3.617    0.957   -0.437    2.071   -1.950   -1.694   -0.265   -1.666    1.761    5.824    1.032    1.365    1.762   -1.536   -1.637   -1.123    5.971   -0.740   -1.583   -1.687   -0.482    4.857   12.170
CD1=        4        6        4        1        1       19        1        0        7       11        1        2        6        1        7        2        3        6        7        0        9        5        2        0        3        5        7        5        4        4        2       10
CD2=        4        7       24        5        2       14        7        2        4        9        5        3        7        0        0        2        0        4       10        4        4        5        0        0        1       14        1        0        0        2       12       23
GAATCGGTTCTGCAAGGCACCGATGTTACTGCGTTCGTCATTGACCTTCTGAATAGCCGCATCTAGGGAATTGATGGCCGACTGGGCATCACCCAAGCTGTCCAGATCAATGCCGTTGATGGCTAACCCCTCTGACGTGGCATCAGCCAGATTGAAGGTGATCCGGTTTTCGGTGGCTCCAGGGTTGGCCGCTGAATGGTCAGCGTCGTTGTTGGCTCCCACCTGGATAGTCATGTAATTGCCATCGTCTACGCTGAAACTTTTGGCTCCAGCAGTGAGTCCAGAGGTATCAGTAACTATCCCTAGTTCATCAAAGTTGATTTGGCTTCCGTCTACATCATCGAAACCTGCACCTTGATCTCCTGCTCTGGCAACGGTTTGTGTGTCTATGACGGTTCCACCACTGTCCTTCAACTCTAAAACAAATTGTGTGGCTAACGTCAGGTCACCGGTTGAATTTCCATCTTTATCTTTGGCCTGAAGCGTATAATCACCATTAGCGGCAAAGGAGGCCACTTTGGTACTGCCCAGGCTGCTATCGTTGATCATGTTGCCACCGATACTGTTGTCTTCAGTCGTCAAGTTCTTGGCTCGATCACCGTTGATCAAGGTCATCCCGTTGTATTCGGTTCCGTTACCGATTCGGCTAATCTCCGACTTTAACTGCTGAAACTCTAAATCGATGCTGGCTCGATCATCGGCATTCAACCCGTCGGAAGACGATTGCACCGCTAACTCTCTCATCCGCCCCAGGATACTGTGGATCTGGTTCAAGCCGCCCTCGGCCGTCTGTAGCATGTTGTTGCCCTGCTGAACGTTACGGTTGGCCTGCTGCATGCCCTTAATCTGGTTGTTCATCCGTTGACTGATGGCCAAGCCGGCTGAATCGTCGGCCGCCCGGTTAATTCTTAAACCCGAGGACAATCGCTCAATGTTGCGTTCCAAGCCGGCTTGAGCCGA
KOK=        80
KK= 1619527  LL= 1620456  Z=    5.33  JJ= 1619527  DL=   930
A===      111      112      113      114      121      123      124      131      132      133      134      141      143      144      211      213      214      223      224      231      233      234      243      244      313      314      323      333      334      343      413      433
B===      222      122      422      322      212      412      312      242      142      442      342      232      432      332      221      421      321      411      311      241      441      341      431      331      424      324      414      444      344      434      423      443
RRR=   33.151    0.228   14.219   -1.474   -0.106   -0.355    0.109    1.631    1.471    3.504    0.001   29.963    0.106   -0.099    0.614    1.895    0.562    1.083   -0.796   49.577    1.000    6.715    0.103   10.223    0.574   -0.004    0.577    2.098    2.258   -0.626    5.112   -2.034
X1==    5.301    0.615    4.164    1.369    0.096   -0.317    0.146    0.967    0.321    6.597   -0.600    4.413    0.150   -0.707    1.653   -1.594    0.753    0.315    0.746    4.789    1.861    3.139    0.145    4.276    1.081    1.650    1.074    1.880    0.760    1.685    2.400    1.685
X2==    6.254    0.371    3.415   -1.076   -1.104    1.119    0.746    1.687    4.581    0.531   -0.002    6.790    0.708    0.140    0.371   -1.189    0.746    3.440   -1.068   10.351    0.538    2.139    0.715    2.391    0.531   -0.002    0.538    1.116    2.971   -0.371    2.130   -1.207
CD1=       14        5        9        5        4        2        3        4        3       10        1       10        2        1        7        0        4        3        4       10        4        6        2        8        3        4        3        3        2        3        5        3
CD2=       17        5        9        1        2        5        4        6       11        3        2       14        3        2        5        1        4        9        1       21        3        5        3        5        3        2        3        3        5        1        5        0
CTCCCGTAAACAATATCGCTGGACAAAGACTTTTGTAATTTAAGACGAAAATGATCACCTAAACATAAGTGATTCCCAGATTGATCATCTGTCTCCTCGATTTCACTTCCCCATTCTAGAGAAGGACAATAGCAGATGTATAAGGTTTCTGTCGACTGAGTTAGTTGAGAATGATAGTCTTGAGAAAATTTTTGGAGTTGACGCAACACCGAAGCACGAGTTTGAGTGATGTAAACGCCATCTTCTACCAGTAATTCGTCCCACACCTTCAGCAAATCAGTTGATTGTTGCTGTTGCCGAATTTGTTTTAGCAACTCGTTTCGCTGTCTCAAAGAAGACTGATATCGTTGGAGTTGGTTCAAATAAAAGGGGTTGACTTGGCAGATGAGTTGGTCTAGAAACCGTCGGCGATCCCCCGGTGAGCCTTTTACCAGTATCAGTGATTCTGGTGAAAAAAAAACCACCTGAAACTGACCAACCCACTCTGACAGTCTAGGGAGAAGATAACCATTTAGTTTAAATCGCTTTTGAGTTGGAGCTTGATAAGAAGCTTCAACCGTTAGTTCTTCTTGAACCGCAGCCTGATTTTTTTGAAGAGTTGATTTGTCTTTTATACTGCTATCATTTATTAAATTGACAGAAATTTTAGCTTGAAGAAAAAACCAGTCTGAGTCATGGTGAACCAACTCTCGGTCAGAGTTTGTCCGATGTGATTTGGCCGTACTCGTGAAATAAATAGCCTCCAAAAGATTTGTTTTTCCCTGAGCATTACTACCAACTAGTAAGTTTACAGAATCGGGGAACTGAACTTCGAGGTCAATATAGTTTCGGAAATTACGGAGAGTCAAGTGGTTTAACCACATTAGATCACCGAACAAATGGCTAGGTGTTCAGGCGCATCGGCATAATTAAACATAGGTGGGAATCGTC
KOK=        81
KK= 1626427  LL= 1626846  Z=    4.86  JJ= 1626007  DL=   420
A===      111      112      113      114      121      123      124      131      132      133      134      141      143      144      211      213      214      223      224      231      233      234      243      244      313      314      323      333      334      343      413      433
B===      222      122      422      322      212      412      312      242      142      442      342      232      432      332      221      421      321      411      311      241      441      341      431      331      424      324      414      444      344      434      423      443
RRR=   -1.178    2.623   -1.754    1.222   -0.204   14.879   -0.535   -0.044   -1.965    0.146    0.342    4.357    4.815    0.630    0.092    0.185   -0.775   22.559   50.905   -0.284   -0.274   -1.136    0.033   -0.792    0.146    4.815    0.691   -0.129    0.787    0.276    1.420    0.787
X1==   -1.359    1.982   -0.906   -1.175    2.795    3.209    2.633    0.094    3.209   -0.460    0.317    2.316    2.317   -1.015   -1.267    0.209   -1.096    2.309    6.949    0.209    0.598   -0.597   -0.597    1.114   -0.460    2.317    0.598    0.767    0.653   -0.347    1.317    0.653
X2==    0.867    1.323    1.935   -1.040   -0.073    4.637   -0.203   -0.470   -0.613   -0.318    1.078    1.881    2.078   -0.621   -0.073    0.887    0.708    9.770    7.326   -1.362   -0.458    1.904   -0.055   -0.711   -0.318    2.078    1.154   -0.169    1.204   -0.796    1.078    1.204
CD1=        0        4        0        0        5        4        4        1        4        0        1        4        3        0        0        1        0        3        8        1        1        0        0        2        0        3        1        1        1        0        2        1
CD2=        3        4        4        0        2        8        1        1        1        1        2        3        3        0        2        3        2       16       10        0        1        3        1        0        1        3        3        1        2        0        2        2
TTTTGGTTGTTCGAAATGATGAATATTGATTCAGAAGAATTAGCTGAATTCTTGTACCAGATCGATGTAACTGTTTTAGCTGAGATGATACGTAGCCGAGTCGAAATTGAAGGTGAATTTCGAGCTTTGCAAATACAAACTGGCTTGATAAATCCGACTTCTGAACTGATTAGCTATGAAGATGAGCGAACTCGTGGAATATGTCATGCAGTTTGGGAAGCCGACTATGAGTTGTTCATCCGGTTGATGGGCGAAATATTTGATCTCAATCAATCTGACCCCAGAAGTTTGAGCCAGCGGCTGATCCAAATTCAATCTGAAAGAGAAGTGAGAGTAGAAGATAGAGATCAATCCGTCGGGATCACGGTAACAGAAGAACAACTACAACAACAAGTTGATCTGAATCAGCTAGATTTGGTT
KOK=        82
KK= 1636837  LL= 1637556  Z=    4.57  JJ= 1636687  DL=   720
A===      111      112      113      114      121      123      124      131      132      133      134      141      143      144      211      213      214      223      224      231      233      234      243      244      313      314      323      333      334      343      413      433
B===      222      122      422      322      212      412      312      242      142      442      342      232      432      332      221      421      321      411      311      241      441      341      431      331      424      324      414      444      344      434      423      443
RRR=   11.192   -0.949   -1.037   12.771   -0.332   -0.605    0.717    0.062    1.189    0.837    0.026    0.065   -0.462   -0.796    2.169    0.404   35.150    4.930    0.959    5.959    0.541    0.706    0.233   20.060   14.196   73.236    2.748   -0.115    1.048   -1.055    0.365    2.451
X1==    2.770   -0.675    2.578    4.426    0.458    1.073    3.719    0.146   -0.895   -0.736   -0.022    0.157   -0.729    0.696    1.024    0.417    6.351    3.523    1.412    2.385   -1.332    1.724   -0.565    3.268    2.787    7.046    0.950    1.214    1.225   -1.234   -1.436    2.865
X2==    4.041    1.407   -0.402    2.885   -0.725   -0.564    0.193    0.424   -1.329   -1.138   -1.141    0.415    0.633   -1.145    2.118    0.967    5.535    1.400    0.679    2.498   -0.406    0.410   -0.412    6.138    5.093   10.395    2.893   -0.094    0.856    0.856   -0.254    0.856
CD1=        9        2        7       10        4        4        8        3        1        1        2        3        1        3        5        3       12        7        4        6        0        4        1        6        6       12        3        3        3        0        0        5
CD2=        7        4        1        5        1        1        2        2        0        0        0        2        2        0        5        3        9        4        3        5        1        2        1        9        7       13        5        1        2        2        1        2
CCACTTTAGCTTCTGGCGATACTAGTCCTTATGTACAAACCAAAGATATTACTATGGTCTATTCTGTAGTTGATATTGCTGGTATTAACTCCATTACCCGCCAAATTTTAACGAATGCCGCTGGAGCAATTTCTGGAATGGTTCAGGCCGTCTCTGAACCTGTCAAGGAAAAACCATTGATCGCAGCCACGATGTTCGGTGTAACTACACCTTGTGTTACTAAAGCCAGAAAAATACTGGAAGCTGCAGGCTATGAGGTTTTAGTTTTTCACGCAACAGGCTCAGGTGGTAAAGCTATGGAAGATCTGATTGGAGGCGGTTTCATCACCGGAGTATTAGATGTTACCACCACGGAACTAGCTGACGAATTAGTAGGTGGTGTGTTGAGTGCAGGCCCAGATCGGCTAGAAGCAGCTGGTAGCAATTCTATTCCACAAGTGATAGCTCCAGGTGCCCTAGATATGGTGAATTTCGGCCCACGGGAGACCATTCCAGAACGATTCAAGAATCGAAAATTTTATCAACACAATGCTAATGTCACACTAATGCGAACTACGGCTGAAGAAAATGCTCAACTAGGCCAGATCATGGCACAAAAGCTACTTCTTGCCCAAGGGCCAACACGAGTTCTAATTCCCAAAAATGGAGTTTCTGCTATCGACAAAACAGACCAACCATTTTATTCTCCAGAAGCAGAAACTGCTTGGATAGACAGCCTAA
KOK=        83
KK= 1648777  LL= 1649646  Z=    5.08  JJ= 1648567  DL=   870
A===      111      112      113      114      121      123      124      131      132      133      134      141      143      144      211      213      214      223      224      231      233      234      243      244      313      314      323      333      334      343      413      433
B===      222      122      422      322      212      412      312      242      142      442      342      232      432      332      221      421      321      411      311      241      441      341      431      331      424      324      414      444      344      434      423      443
RRR=   14.483    9.572    0.683    1.268    0.273   12.971    0.204    1.239    0.324    5.453   -0.438   13.858    0.405   -0.447    0.180    0.166   -2.155   15.117    0.043   30.046    7.031    9.910   -0.553    7.142    0.203   -0.519    0.204   -1.835   -0.977   -0.083    2.270   10.555
X1==    3.850    3.103    0.744    5.762    0.232    3.959    1.559    1.351    0.227    2.674   -1.256    2.674    1.160   -0.412   -0.246   -0.395   -1.608    3.505    1.032    3.959    1.997    2.906    0.428    2.165   -0.489   -0.450   -0.436    2.056   -0.910    0.090    1.160    5.090
X2==    3.762    3.085    0.917    0.220    1.177    3.277    0.131    0.917    1.428    2.039    0.349    5.183    0.349    1.085   -0.731   -0.420    1.341    4.313    0.041    7.590    3.521    3.410   -1.291    3.299   -0.416    1.153   -0.469   -0.892    1.074   -0.926    1.956    2.074
CD1=       13       11        4       12        5        9        5        5        3        5        0        7        3        1        4        2        0        8        4        9        4        5        2        4        1        1        1        3        0        1        3        6
CD2=       12       11        4        3        7        8        3        4        5        4        2       11        2        3        3        2        5       10        3       15        6        6        0        6        1        3        1        0        2        0        4        3
ATTGATGTCCTATAAAACTCATCTTGGAATTGACGATATGGAATAACATTTTTCTCAGCTTCTCCACTTTGAATCAAGGTCGCCTTTTTGTCCAAAATTTGCCATCCATCGGATAGATCTTTCAATAATATTTTTTGATCGCCCCTTTTCAAGTCCAAAAATACCTCTGCTTCTATGACCTTCATCTGCCATGGATCACAAGCCACTTGAATTGAAGACTTATCCCCAATTTGAGTAAGTGGAGCCTCAGATCCTTGACTCTGACTTCGAATTGCCGAATACTTGGGTAGTTTTAAGCGTACCTCAGTGTTCTTCTTACTAATCAGCCCCAGGTAAGTTTTTAGATGTATACGCTCTGTTTGTCTGTATACAGTCGCCATAGAAAATTGGCTGACACTAATTTGATCTGGCGTAAACGGAAAGATTAGAATCAATATGAATAAGAACGGAATCAGAATCGATAAGATTAAATATTTTCGATATGTTTGACGATGAACCCACCATATCAGTAAGCAATAAAATGAAAAAACAATGACTAAGTTTCGTATTAGCGACGAAGAGCTAGGTTTGAAAGATTTTAAATACTGATGAATTTGTTCTTGATGTCGACGGAAAGGCTCGTATTGAACTTCTGAATTTCTAGGTGAAATCGAATAATCTAAAAAAAAACTGTTCCCAAACTCGAGTAGCATGTCTTCAAAGTCATATGGAAGAACACCCAAACGACCATGGCCTATAGAATATAATTCAACCTTTGATGATTTTAGAAAGGGTTTCGTCTTGATAAAAGGCGAAAGAAAGTGGGACTTTTGATCATTATCGAGTGATAATAATAAAGTTCCTCCACGGCAGATCCAATCCAAGATGGCC
KOK=        84
KK= 1660807  LL= 1661586  Z=    5.20  JJ= 1660687  DL=   780
A===      111      112      113      114      121      123      124      131      132      133      134      141      143      144      211      213      214      223      224      231      233      234      243      244      313      314      323      333      334      343      413      433
B===      222      122      422      322      212      412      312      242      142      442      342      232      432      332      221      421      321      411      311      241      441      341      431      331      424      324      414      444      344      434      423      443
RRR=    2.259    0.598   -0.324   -1.513    2.884   -0.751    0.000    0.010   -0.371    0.941   -0.018    0.665    0.206   -0.202   10.279   -1.223    2.567   -1.612   34.136    5.861   -0.196    2.701    0.698    7.419    6.229  130.409    3.097   -0.656    1.098    0.551    0.145   -0.331
X1==    0.925    0.964    1.363   -1.440    1.604   -0.725    0.000   -0.043    1.402    0.256   -0.511   -0.733    0.272    0.289    2.884   -0.725    0.713   -0.705    5.065    5.658    0.283    1.880   -0.492    3.496    4.151   12.024    1.069    1.421    0.573   -1.164    4.189   -0.296
X2==    2.441    0.621   -0.238    1.051    1.798    1.036    1.012   -0.238   -0.264    3.675    0.035   -0.906    0.755   -0.698    3.564    1.686    3.598    2.286    6.739    1.036   -0.694    1.437   -1.420    2.122    1.501   10.846    2.897   -0.462    1.916   -0.473    0.035    1.119
CD1=        4        4        4        0        5        1        2        2        4        2        1        1        2        2        7        1        3        1        9       10        2        4        1        6        7       17        3        3        2        0        7        1
CD2=        7        4        2        4        6        4        4        2        2        7        2        1        3        1        9        5        8        6       13        4        1        4        0        5        4       17        6        1        4        1        2        3
GTAATTTATTGAGAATATCAGTTGCCATTAGACTGTGCTCCCCAAGGCGTTCAGCTGCTAGGTCTCCAGCTAAACCGTGGAGGTAGACACTTGTTACAGCTGATTGTGTTGCTGTGAGGCCTTGGGCCATAAAACCAGCGATCACACCAGTTAAAACATCCCCTGATCCAGCCGTGGCAAGACCAGAATTCCCAGTTGAATTTAGCCAAACCTGACCATCTGGACTTGCTATGGTGGCAGGAACACTTTTTAGAACCACTGTCAACTGGTGGTACCGAGCAAATTCTGTAGCTACAGCAATTGGGTCTTCGATAATAAAACCAATCGGTCGGTCAATAAGTCGAGACATTTCACCTAAATGAGGTGTAATCACTAACTGACGATTATTCGCACTCGATAATATCGACAACGAGTCAACTGACTTGGCCAAGGCATTGAGACCATCAGCGTCAATTACTAATGGCTGATTAAGAGAATGTACCAGTTGATGTATCAAGGCAACGGTTTTTGGGTTTTGTGATAAACCTGGACCAATAGCAACGATAGTTTCTTTTTGATTAATGTGAGCACAAATTGCTGGCTCTGCTGATAAGTTCAGGCTTCCAGTTTCCGTATCGGGAAGTGGTAATGTCATTGCTTCAGTCAATTTTACAGATATGATATTATTTAAGCTCTGAGGTATACCAACAGTCACTAAGCCTGCCCCTGACTTCAGAACAGCACTGCTGGTTAGCGTGGCGGCTCCTGTCATCCCGGCTGACCCTGCGAGAACAAAAACTC
KOK=        85
KK= 1694107  LL= 1694586  Z=    5.01  JJ= 1693507  DL=   480
A===      111      112      113      114      121      123      124      131      132      133      134      141      143      144      211      213      214      223      224      231      233      234      243      244      313      314      323      333      334      343      413      433
B===      222      122      422      322      212      412      312      242      142      442      342      232      432      332      221      421      321      411      311      241      441      341      431      331      424      324      414      444      344      434      423      443
RRR=   43.686    0.124    1.750    4.594    0.015    0.113   -0.689   -4.224    1.264    0.798    0.091    0.240    0.092    0.166    0.314   -0.611    0.265   -2.098   26.120    0.731   -0.485    0.004    0.140   11.953   -0.250    4.268   -1.123    1.716   -0.163    3.371    6.310   -0.163
X1==    5.548   -0.786    2.728    2.580   -0.092   -0.496   -0.203   -1.275    1.882   -1.110    0.087   -0.182    2.087   -0.687    0.602    2.674   -0.203   -1.302    5.188    1.089    0.689    0.068    0.068    2.299   -0.195    4.087    1.594    1.075    0.304    2.304    3.087    0.304
X2==    7.875   -0.158    0.641    1.781   -0.158   -0.229    3.391    3.314    0.672   -0.719    1.044   -1.318    0.044   -0.242    0.521   -0.229   -1.305    1.611    5.035    0.672   -0.704    0.064    2.064    5.200    1.281    1.044   -0.704    1.596   -0.537    1.463    2.044   -0.537
CD1=       10        1        5        4        2        1        1        0        4        0        1        1        3        0        3        5        1        0        7        3        2        1        1        3        1        5        3        2        1        3        4        1
CD2=       14        2        2        4        2        1        6        5        2        0        2        0        1        1        3        1        0        3        8        2        0        1        3        7        2        2        0        2        0        2        3        0
GTGTTTCCAGCGGTGTTGGCGCTCCATAACTTGTACCGTTTTGCATGGTTTTTTGCAAAGCTGATAAAACTGTTTCATTGGAGTGACCCAAAATCATCGGCCCCCAAGAACCAATGTAATCAATGTAACTATTACCATCAACATCAATTATACTTGAGCCTTTTGCGCTGGAAATAAAAGGGGGACTGCCACCCACAGATCGAAATGCTCGCACAGGACTATTGACGCCGCCAGGAATAAGTTTTTGGGCCGATTCCCACTCTTTGTCAGAAATTTTACTTTGTCGAATAGGTTGACTCACGATCATTTCCTTTTCAGTTTACGCCAGTACATTCCAGCATATTGTTTTGAACTAGTCTTTCCCAAAAAATTAGCAACTTAGCTTGTAGACAAAAACATCTTGATTGTAACTAAAAACCATTAAAGAAACAACAATTTAAAACTTTTCCAGTCGTCTTGAAACGTACTTTGCCATACCTC
KOK=        86
KK= 1706707  LL= 1707726  Z=    6.59  JJ= 1706647  DL=  1020
A===      111      112      113      114      121      123      124      131      132      133      134      141      143      144      211      213      214      223      224      231      233      234      243      244      313      314      323      333      334      343      413      433
B===      222      122      422      322      212      412      312      242      142      442      342      232      432      332      221      421      321      411      311      241      441      341      431      331      424      324      414      444      344      434      423      443
RRR=    7.374    5.102   13.146   -1.347   -0.404    4.639    2.599   -2.588   72.773  114.249   -1.008   -1.242   -0.346   -0.674    1.666    0.755    0.523    7.347   13.727    1.444    2.617   -0.228   -0.442   18.165   -1.758   -0.374   -0.005   -0.080   -0.576   -0.262   -0.374    0.965
X1==    1.246    1.164    4.840   -0.897   -0.919    6.758    1.640   -1.953    5.730   13.505   -1.570    1.717    6.174    0.368   -0.919    1.101   -0.290    2.032    3.462   -1.985    4.085   -0.326    0.310    2.708   -0.430   -0.279    0.021   -0.474   -0.953    0.959   -0.279    1.597
X2==    5.920    4.383    2.716    1.502    0.440    0.686    1.585    1.325   12.701    8.460    0.642   -0.724   -0.056   -1.830   -1.813    0.686   -1.807    3.616    3.965   -0.727    0.641    0.699   -1.429    6.708    4.090    1.340   -0.247    0.168    0.604   -0.273    1.340    0.604
CD1=        6        6       13        1        2       17        5        0       15       30        0        5       12        2        2        6        2        8        8        0       12        2        3        5        3        2        4        3        1        4        2        5
CD2=       14       11        6        6        4        3        6        4       20       11        3        2        2        0        0        3        0        7       10        1        2        3        0       15        6        4        1        1        2        1        4        2
ACCGTGAGTGGAAGTGGGGAAATGCAAATTGTAGAAGCCCAAAGCACTTTTCCAACTGGTCATTGGATCATCAAATACGATCCGCGTAGCAGTTCCATGCCCTTCATCTCTAGGATCATTAACCATGTGCCACTTAGAACCCGCACTTTTTGTTTCCAGCAAAGTAGCATTGCTACCAACAATGTAACCCTTTTGTTCAGAGGTAAATCCAACACCAAACAATTCGAAAGCATTACCACTAATTTGATCTTTCCAAGTTTGTCCCCCATCAGAACTGTGCATAACAGCACCGGCCAAACCGATCGCCCAGCCTTGATTTTGGTAGAAAGAAACTCGGGTCAAATCGCTATTACTCGACACGACTTCCCAGTTTTTACCACCATCGGTCGTATGCAAAACGGTACTGAAATCGCCAACGATCCAAGCCTCTTTCGGACTTACTAAGTGTACCGAATTTAGTTTTTTCTGTACTGGGCGCTCTACCTGAGGTCTAGTAGTCCAAGTTTTACCACCATCAACAGTCGCCAATATAACACCAAACTCAGCTGCACCATAACCGTGTTTTTCATCCGCAAAGTGTATGCCCCAAATTGGCTCTGGCATACCATTTGTATTTGGCACCTTACTGTCCTGACTTTCCCAAGTTTTTCCACCGTCTGTGGTATGTATAAGAGCTCCGTTACCTCCCGAAGCCCAGCCAACTTGATCAGTCAACATAAACAGTGCATCTAAAGTTGATGCAGTTCCACTTTTCTGGGACTTCCAGGTTTGCCCTCCATCAATAGTACCGAGAACCGTTCCTCCACCACCAACAGCCCAACCCACAGTCGGACTTTTGAAAGATATACCCATAATTACGTTGTTGGTTTTTGTATCTTGAGCCTTCCAACTTCGACCACCGTCACTAGTATGAGTGACATAACCACCATCACCACCAGCCCATCCATTGTTTTCGTCGGCGAAGGTAATAGTACCTAGAACGGTATTAGTACTGGTGTTCAACTTATCCCAAGTTTTTCC
KOK=        87
KK= 1707817  LL= 1708446  Z=    5.53  JJ= 1707487  DL=   630
A===      111      112      113      114      121      123      124      131      132      133      134      141      143      144      211      213      214      223      224      231      233      234      243      244      313      314      323      333      334      343      413      433
B===      222      122      422      322      212      412      312      242      142      442      342      232      432      332      221      421      321      411      311      241      441      341      431      331      424      324      414      444      344      434      423      443
RRR=   19.720   14.252    0.171    1.292   -1.311    0.132    0.456    0.363   -0.189    7.205    0.034   -2.114   -0.186   -0.335   -0.471    0.923   -0.047    3.598   33.921   -0.028   -1.267    1.230   -0.176   24.204    0.259   -0.221    2.526    0.585    0.239    0.343    0.502   13.383
X1==    3.559    2.795    0.402    1.535   -0.648   -0.102    0.221   -0.907   -0.102    3.435   -0.269    1.535    1.492    0.945    1.073    3.344    0.992    2.224    5.238   -0.102    1.264   -1.090    0.764    4.063    2.647   -0.269    1.264   -1.066    0.104    0.104    0.611    3.104
X2==    5.542    5.100    0.426    0.841    2.023   -1.294    2.060   -0.401    1.846    2.098   -0.125   -1.377   -0.125   -0.355   -0.438    0.276   -0.048    1.618    6.476    0.276   -1.002   -1.128   -0.231    5.957    0.098    0.821    1.998   -0.548    2.312    3.312    0.821    4.312
CD1=       10        8        3        4        2        2        2        1        2        6        1        4        3        2        5        7        3        5        8        2        3        0        2        5        5        1        3        0        1        1        2        4
CD2=       11       11        2        3        6        0        5        1        4        3        1        0        1        1        2        2        2        4       12        2        0        0        1        9        1        2        3        0        3        4        2        5
ATCAAAAGAAGATGGAAATGGTACGGTTGGCTGGCGTTCCCAATTTTTTCCGCCGTCTTTGGTATGAAGAATAGTAGAGTGTGAACCGACAATCCAACCTACTTGATTTGAATTATCTAAAAAGAATACGTCGTTGAACTTGGCTTGCCATTTGGCACTTTTTACCAATTCCCACTGTTGGGCAGATAAACACACCGTACCTAAAATCAACACTAGTACCAATATGGTAATACTTTTGAGATTTTTTAACACCAGATATTTCCTGTTAGTCTATTTATTCTAAAAACGGCACTCCAAGCGAAGGCCAAACTCGGCGAATTATACTATTCAAATCAATAGCCGTCAAGCGAGTTAGCTAACCACTTGTGCTTGTCCTTTTTCTACCGGAGGTAATTCCGGATAATTACCTTTTGCATTCTTCAACGCAGTCAAACCCTCCACAAGTATCCAAAATTGCAAGAATTGAATTCCAAGGCCAAAGCCGACTAGCAAGTACTTTTGATTAATCCACCAACCTGTTTCAGGATTAAATATATTATGCATCATGGCCCAAGTTGGCATTATTATCATAGCCAACATTGGCAAAGCAACAAACCAAACCGGTTTATTGCGGCGAATCAAGTAAAAGAG
KOK=        88
KK= 1736677  LL= 1737816  Z=    6.49  JJ= 1736647  DL=  1140
A===      111      112      113      114      121      123      124      131      132      133      134      141      143      144      211      213      214      223      224      231      233      234      243      244      313      314      323      333      334      343      413      433
B===      222      122      422      322      212      412      312      242      142      442      342      232      432      332      221      421      321      411      311      241      441      341      431      331      424      324      414      444      344      434      423      443
RRR=   25.130   29.208   13.402   -0.131    0.777    4.909    0.553   -3.480    2.407    5.735    1.259    0.702   -1.243   -4.883   -3.380    2.498   -0.341   15.021   11.125   -2.323   -0.109    0.429   -2.232   99.349    0.127    1.928   -1.744    0.072   -0.808   -0.057   11.880    1.318
X1==    3.721    5.025    5.731    0.807   -0.625    4.188    0.268   -1.982    0.589    3.817    0.969    0.268    1.607    3.176    1.548    2.131    0.268    3.674    3.501   -1.982    0.163    0.330    2.884    8.531    0.163    0.969    2.599    0.046   -0.575    0.182    3.523    0.939
X2==    6.754    5.813    2.339   -0.162   -1.243    1.172    2.064    1.755    4.089    1.503    1.299    2.621   -0.774   -1.538   -2.184    1.172   -1.275    4.089    3.177    1.172   -0.671    1.299   -0.774   11.646    0.778    1.990   -0.671    1.585    1.405   -0.314    3.373    1.405
CD1=       14       17       15        5        4       12        4        0        5        9        4        4        5        7        9        8        4       11       10        0        3        3        7       15        3        4        7        2        1        2        8        3
CD2=       19       17        7        3        2        5        7        6       10        4        4        8        1        0        0        5        1       10        9        5        1        4        1       20        3        5        1        3        3        1        7        3
TTGGTCCCAAGGTGGAACGGTGTGATTGAGCGAAATTTGACGTGGGCATGGATCCAGCCAGACAAAAGGCATTTTTTTTTTCCAAGCAATCATATTTGGGTTCATCGCAGAAATCGCTTCGAATGCACCCAATGTGATGCCACCAACTGAATCAAGTTCACTATTAGCAGCCAACAATGAGCGATTCTCCTCTACACCCGTTACAATCCAAACTAATCTTTTGGGTTGAGGTAAATCCGAAAATCCTGTTGACACTCCCCACCAATCATCTCGCCGATCGTAAATAAATTCATTTTCGTTTGCTTTTACCAAACGGTAGGGACCAGTACCTAAAGGCCAATCTTGGTTTAAATCGAAATTGGTAAAGGTAAATGGGTCTTTATTTTCCCAAACATGTTGTGGAAGGATCACAACATTCCCCCATACTCGAACCGAAAAATAGTCTAATTGAAAACGAGGGTTTGGTCTTTTTAGGGTAAATTTAACTGTCAGAGAGTCGACTTTTTCAACTTTTTTAACCCACTGTTGTATATTGGCAGCTTCATTCAGAGTTTTTGTTTGGTCTTTAAGTAGTAAATTAATAGTGAATACAATGTCATCTGCATTGTATGCCTCGCCATCAGACCACTCAATCCCTTTTCTGATTTTAAGTGTCCAAACATTCAAATCTGAGCTTGGAACGAAACTGACGCCTAACCAAGGTTCGATCTGGTTCGTTTCATAATTAAGAATAAATAATGGCTCCCAGACAGACTGGTGCATTCCATGACTACGCGTAACACCTGGGACCATCCAGTTGAAGACGAAGGGGTTGGCAACTCTACCGTATGCGTCAAAAATAACCGTATCGGATCTTGGTACTGGCTCCAGAGCTGCAACCGACTTCTCACCAATCGGACTCCATACTAGCAAAAAGAAGATTAAAAAGAAAAAAGTCAAAAAATTGGCAATTGAGAAAGGAATATATCTCATTAGTCTGACCTACTTTCTAGTTTTTTTCAACTTCTGTATAATTTGATGAGTACTCATCCACCAAGTCGGTGGGTGATGATAATTATTTTTTTCAGTTGGCCAACCTTCCCAGTAAGTAGTTACGAACGGAATCAATTTTCGTGCTTGTGTAATTGGAATCACGACCTG
KOK=        89
KK= 1740277  LL= 1741146  Z=    5.42  JJ= 1740067  DL=   870
A===      111      112      113      114      121      123      124      131      132      133      134      141      143      144      211      213      214      223      224      231      233      234      243      244      313      314      323      333      334      343      413      433
B===      222      122      422      322      212      412      312      242      142      442      342      232      432      332      221      421      321      411      311      241      441      341      431      331      424      324      414      444      344      434      423      443
RRR=   27.056    2.731    4.176    2.715    0.186    0.050    2.680    1.987   -0.273    3.074   -0.056   19.879    1.154   17.581   -0.029   -0.061   -1.941    4.314    0.678   64.016    5.707    6.578    2.083   11.408    0.724   -0.056    0.086    0.027   -0.001    0.992   -2.864   -0.001
X1==    5.929    1.118    1.896    2.592    1.635    0.284   -1.607    1.218   -0.348    1.275   -0.380    3.953    1.287    3.805    0.083   -0.348   -0.973    1.797    0.632    7.869    4.877    5.675    1.797    4.144   -1.217   -0.380    0.237    0.027    0.033    1.033    2.120    0.033
X2==    4.563    2.443    2.202    1.047    0.114    0.174   -1.668    1.632    0.787    2.411    0.148    5.029    0.897    4.621   -0.352    0.174    1.995    2.401    1.073    8.135    1.170    1.159    1.159    2.753   -0.595    0.148    0.363    0.969   -0.029    0.960   -1.351   -0.029
CD1=       14        6        5        6        7        3        0        4        2        3        1        8        3        6        4        2        1        6        4       15        8        9        4        7        0        1        2        1        1        2        4        1
CD2=       16       10        7        5        5        3        0        6        4        5        2       12        3        8        4        3        6        6        4       16        3        3        3        5        1        2        2        2        1        2        0        1
AATAAACCTGTTCGATGAGCTGAACCGACGATTTCTTCGGTTTCTATTTCCCAGAACAAGTCAGGTTTTATTTGCTGCTCCTTGGAATAAAGACCAAGATGTTTTTGTGCAATTTTTGAAAGATCAAGTTGTGCAACCCGGAGGTCCTCTTCTGACCTCAACTCATCGAGCCAATCTGAATCTTTTCTTTCACTATAAAAGTCAAACAAAATCTTGTGGAGTAAATTCCCTTTTTGAAGGCTGGGTAAGTATCTATTTTCGGTTATATCAACTTGATTGATTGCTAAATTCAGTAGGTGGTGAGCGAAATACTGGAAAGGACAACGCCCATATTGTTCCAATTGACTTACAGAGTAGGACCTCCTTTTCAGCTTTCGACAATGTCGTTCGGTAACCTTATCCATACCTATCTGCCCTTGATATTCGAGGGCTGTGCCTGTTTCCAAGCGAGATTTTTCGACCCAAACAGTATGATTTATCAATTTTAATTGCTGTTCATCAATTTGATTAGAGGGTAGAAATGAAGTTTGACTATGATTTCCATTTTTTGGATCGTGATGGTATTGATTCATACCATAATGGCGCAAGAAAGATTCTACAGTAAAAATTGGTTTCTCATTTCCCATTTCCAAATCACTGATATCGACAATATTCTCCAGGTGATCTATAAATGAAGACCTACCTAACTCAGCGGGGTGATCATTAGTTGGGTACGTTAGATATAGTCTTTGACTTGGCAAACTAAGCGCATTAAAAAACATAAGGCGTTCTTCGTAAAGATGGTCAATTTGATTTTCTCTAACTTCTTGGCCTAAATCAAAAAGATTGGGTGATAAGGACATTGGAAAATCATTTTCTGCCAGACCACCT
KOK=        90
KK= 1792987  LL= 1794036  Z=    5.46  JJ= 1792867  DL=  1050
A===      111      112      113      114      121      123      124      131      132      133      134      141      143      144      211      213      214      223      224      231      233      234      243      244      313      314      323      333      334      343      413      433
B===      222      122      422      322      212      412      312      242      142      442      342      232      432      332      221      421      321      411      311      241      441      341      431      331      424      324      414      444      344      434      423      443
RRR=   18.513   19.630    1.378   -0.731    4.120   23.868   -0.123    0.014   -0.455   15.896    0.422    0.071    3.271   19.177   -2.405    1.464   -0.166    6.900   -1.643    0.822    2.743    1.258    0.629   42.744   -0.290    0.137    0.348    3.274   -0.612    1.232   -1.379    0.002
X1==    3.081    5.838    1.598    1.356    2.094    5.479    2.078    0.060   -0.340    3.025   -0.779    1.356    1.288    3.694    2.926   -0.869   -0.153    1.956    2.261    0.189    2.546    1.423    0.712    4.651   -0.243    0.599    1.197    2.963    0.615    0.615   -0.779    0.615
X2==    6.008    3.362    0.863   -0.539    1.968    4.356   -0.059    0.239    1.336    5.256   -0.541    0.052    2.540    5.192   -0.822   -1.685    1.087    3.528   -0.727    4.356    1.077    0.884    0.884    9.190    1.194    0.229    0.290    1.105   -0.996    2.004    1.770    0.004
CD1=       14       20        7        6       11       14        7        4        3        7        1        6        4        7       13        2        3        7        7        4        6        4        3        8        2        3        4        5        2        2        1        2
CD2=       17       12        4        2        9       10        3        3        5        8        1        3        5        9        3        0        5        9        2       10        3        3        3       15        3        2        2        2        0        3        4        1
CGCTAAGATTGGTATAAAAACTGGGTTCTCATCAGGATGATTACCCCAAGGCCGATTAAAATTACTTTTATGCGATCCTGGAATAGCTGCGAAACAGCCATCCTCGATCCTACAATCAATTAATGGAAAGACAGCCTTGGTTAAAGTCGAAATCATTTCACCATCGCGGAAATGATATTGGCATTTATAACTGATTGGTGTGTTGTGTCCATGTAAGCCTGAATAACCGTCTGCCCATCGATAGATAGTATAGGTGTGATTAAGTCGATATGAACCATAGGTCACACCATCAATTATTGATAAAACTTCAGGAATATCAATCAAGAAATTGAAAGCAGTATCAGATTCCAGAATATTAGAAATATAGAGTTCTTTTTCTGTTTTTCGTGTTCCTAAGCAAAGAGGTGGAGGGAAATCTTGGGGATGCATATCCTCAAGTCGGTCTAGTGATTGATTACATCCCGCTATCACAGATGATGGTACAACATCTTTCAGTACAATATACCCTTGAAGATCAAATAGATATTTCTGCTCTTCGGTCATGTCATTCCCTTATTTTTTAATTCAGGTTCTGAAAGTGGATGACTAATCGTCTTTAAGAAAAATTGATATCAAAATAAATATCCTATCTCCACACCTAACGCTGGTGATAGGCCACGATTTAGCCTAATGTCTCCAAATTTTGCGATCTTTCCATCTGGTGCTTGCAATGAACTAGAAATATAATTCGTTCCAAGATAAGATGTGAGAGCTAACCCTAATTTTGATGATACCACCCTGTATCCAAGGTAGAGTGAAGGAAACAATAATATTTTTTTTATTGGTTGATATGATCCTTTGTAATCCCAGTTGAATCTTCCCAGACCAAATCCAGCTTCATAAAACAAACCTTTGGGGTGACCAGAGTGAAAAGCTCGTATGGATGGATAAAAACCAATTGCGTTTACGTTTGCACCATTAGGCTCAAAATAACCCAAACCTAATCCAATTTCATATCTACCATTACCTACTTGGGTTCCGTAATATCCCAAGAAACCTCCAAAACTAAAA
KOK=        91
KK= 1794487  LL= 1795266  Z=    4.92  JJ= 1794367  DL=   780
A===      111      112      113      114      121      123      124      131      132      133      134      141      143      144      211      213      214      223      224      231      233      234      243      244      313      314      323      333      334      343      413      433
B===      222      122      422      322      212      412      312      242      142      442      342      232      432      332      221      421      321      411      311      241      441      341      431      331      424      324      414      444      344      434      423      443
RRR=   27.631    1.668    1.640   -0.958   -0.071    5.616   13.730    0.005    5.616   10.794    0.586    0.198   10.784   -0.640   -0.071    0.005    0.042    1.880   32.084    1.011    0.605   -1.935   -0.383    2.663    0.636   15.389   -0.027    1.483   -1.945   -0.041    0.141   -0.041
X1==    6.730    0.444    0.746   -0.872    0.444    2.407    4.225    0.140    2.407    2.891   -0.507    0.453    2.627    1.388    0.444    0.044   -0.288    1.099    7.793    0.635    0.642    1.724    1.724    1.287    0.739    2.627    0.642    3.904    2.623   -0.159   -0.507   -0.159
X2==    4.106    3.759    2.197    1.099   -0.160    2.334    3.250    0.032    2.334    3.734   -1.154    0.438    4.106   -0.461   -0.160    0.110   -0.145    1.711    4.117    1.592    0.942   -1.123   -0.222    2.069    0.861    5.859   -0.042    0.380   -0.742    0.258   -0.278    0.258
CD1=       17        5        4        1        5        7        9        3        7        6        1        3        5        3        5        3        2        5       15        4        3        4        4        3        3        5        3        6        4        1        1        1
CD2=       11       10        5        4        3        5        7        2        5        5        0        3        6        1        3        2        2        4        8        4        2        0        1        4        2        8        1        1        0        1        1        1
CAGGGTTTGTACATAACTCCCTTGCCCGTTGATATCTTGCCAATGTTTCCCACCATAACCACGATGGGTACTATCTTGATGCCATTCAAAAAATACTTCATCCCCTGGCAACTTAAAATGAGCCTGATTGATTAGCTGACTCATCTTTTTAGACCCGAGTAATTGGCTGGCCACAGACAACAGCCGGGGATCTTTTCCATATCTTAACAATGTTGGTTCCGCTGCACCACACCATGAAACCCGGCGAATAGCAGGTTGCCCTGAGTGGGTACCTCTCTGTATCTGACCTAAGACAAATTGTGATCCCTGATGCATTATATAGGTCTCTTTCTGTTGTTTTAATCGTTCCAAGTGCAGATTAGCAAGGGAAAAAGCAGTCTTTTGCAGTGCCTGAAAGCTGTTCTTCATGTCGCTAATTTCATCTGAATTGAAAACACATGGCAAGATGAAAAAACCAGTCTGAAAGAAACTATCTTTTTGTTTATTTGTCAACTCAACCATAGGATTACTTACTCAGCTGATTTAATGTATGATTTGAGCTCGCTAAAACACAAATAGGTAATTATTAAACCTCATCTCAAACAAAAATTGATAACTTCGATGCAGTGCGAAAAACATAGAATTAATCAATTTAATCTAAATGTACCGATGAAATTATCAAAATCGTTTTGCCACATCATGACAGTTTTTTCAGGTCCAGTTATTTTGAAAAACCATAGTCCGTCCTTAGTTTCAGCTATTGCTGCCAGTAGGGCATAATTTTTGAGTTCTACTTTGGGA
KOK=        92
KK= 1804867  LL= 1805316  Z=    6.55  JJ= 1804327  DL=   450
A===      111      112      113      114      121      123      124      131      132      133      134      141      143      144      211      213      214      223      224      231      233      234      243      244      313      314      323      333      334      343      413      433
B===      222      122      422      322      212      412      312      242      142      442      342      232      432      332      221      421      321      411      311      241      441      341      431      331      424      324      414      444      344      434      423      443
RRR=   -0.691    0.314    1.068   -2.170    0.106    0.210   -0.012   -2.036   -2.573    0.536    1.125    0.305   -0.789    0.411    0.631   -0.609   30.706    0.077    7.747    0.747    0.041   -0.335    8.819   -1.393    6.805  141.146   -3.953    0.161   -0.629    0.721    0.029   -1.161
X1==   -0.397    0.428    0.466   -0.623   -0.572   -0.769    0.102    1.466    2.231   -0.718   -0.839   -0.623   -0.839    1.020   -0.572    2.231    4.102    0.856    2.405    1.231   -0.034    1.647    2.565    1.353    3.282   15.161   -1.026   -0.966   -0.122   -1.072    0.161    0.828
X2==    1.743    0.734    2.290    3.481   -0.185   -0.273   -0.116   -1.389   -1.153   -0.747   -1.341   -0.489    0.941    0.403   -1.103   -0.273    7.486    0.090    3.221    0.607   -1.205   -0.204    3.437   -1.030    2.074    9.310    3.854   -0.166    5.159   -0.673    0.180   -1.402
CD1=        0        1        1        0        0        0        1        2        3        0        0        0        0        2        0        3        5        2        4        2        1        3        4        3        4       16        0        0        1        0        1        2
CD2=        4        2        5        6        1        1        1        0        0        1        0        1        3        2        0        1        9        1        4        2        0        1        5        0        5       14        6        2        9        1        2        0
AATCTAGTATCGGTTTGACACTGCGCTTGATTTTCCCAGTCACAAAGGGGTGATCTTCACCGGTAGTTGTCGAACGAGCCGCAGCTTTTCTAGTTGGCGCAGGTTTTGCGGCTGCTGGTGCTGGTTTCGCAGCTGTTGATGCAGCTGGGGCAACAGCGGTGGGCAGTCGACCGAATTTAGCTAGAATTTTGCGCCGAGCGGGAGACATCTCTTCAACACTACTCACCTCTGTGGCTGCGGCAGGTGCAGATTCTACGGCAGGTGCAGGTTCTGGGGCACCTGCTGCAGGCAACTTACCTAGCTTAGCTAGCATTTTGCGCCGAGCGGGAGACATTCCTTCAATATCTTCTACCTCTGTGGCTGCGGCAGGTGCAGACTCTACGGCAGGTGCAGGTTCTGAGGCTTCATCTGCAGGCAACTTACCTAGCTTAGCTAGCATTTTGCGTCGAG
KOK=        93
KK= 1212248  LL= 1213177  Z=    5.73  JJ= 1212128  DL=   930
A===      111      112      113      114      121      123      124      131      132      133      134      141      143      144      211      213      214      223      224      231      233      234      243      244      313      314      323      333      334      343      413      433
B===      222      122      422      322      212      412      312      242      142      442      342      232      432      332      221      421      321      411      311      241      441      341      431      331      424      324      414      444      344      434      423      443
RRR=    8.257    1.938    5.501    3.615    0.478    9.724   -0.172    0.176   -1.521    0.110   -0.343   -0.222    2.782   -0.240    0.035    2.434    9.455    4.886   59.475    0.086    0.411    9.208   -1.143   19.855    0.073   27.032   -0.001   -0.637   -0.173    0.251    1.153    3.790
X1==    4.050    0.693    3.353    1.461    0.693    3.716   -0.592    0.498   -1.092    0.767    0.644   -0.194    2.739    0.522    0.217    3.115    2.313    2.824    8.122    0.110    0.193    3.035    0.830    4.969    0.044    5.531    0.193   -1.100   -0.255   -1.139    0.644    2.399
X2==    2.039    2.799    1.641    2.473    0.690    2.616    0.291    0.353    1.393    0.143   -0.532    1.141    1.016   -0.460    0.163    0.781    4.088    1.730    7.323    0.781    2.125    3.034   -1.378    3.996    1.639    4.887   -0.006    0.579    0.680   -0.220    1.790    1.580
CD1=       14        6        9        6        6        9        2        4        1        3        3        3        6        3        5        8        7        7       16        3        2        6        3        9        2       10        2        0        1        0        3        4
CD2=        7        9        5        6        5        7        3        3        5        2        1        4        3        1        4        4        9        6       15        4        5        6        0        7        4        8        2        2        2        1        4        3
TGCAACGAGTAGCCATTGGCCGATCAATGGTACGCCGTCCCAAAGCTTTCTTAATGGACGAACCGATGTCTAATCTGGATGCCAAATTACGGGTAGATATGAGATCTGAACTCAAAAGCCTTCAGCAACAGCTTGGAACAACCACTGTTTACGTAACACACGATCAAGTGGAAGCAATGTCAATGGCAGACCGAATCGCTATTATGGATAAAGGGCAACTACAACAGATCGGTAAGCCAACTGATGTTTATAATTGGCCGAAAAATCTATTTGTTGCTGGATTCATGGGTAATCCTGCTATGAATTTACTCCCTTGTTGTTTTGAGTCAGCCAGCCAGCAGTTAAAAATTGAACACACCAATTTCGCAATTAAACTCACACGGAACCATCTTGACTTGATCCGACCTAGTATAAGTGAAAATCTAGTATTCGGTATTCGACCAGAGCACATTTCTTTATCGACGACTTCAATAGCCTCTGGGTTGAAGGCTAAAGTTCATTTGGTAGAACCTCTTGGATCTGCTAATATTGTTGATATTGTGCTGGGTCAGGTATCAGCTGACAAATTTGTCTTACTTCGGGTTAGAACTCACCCATCGATTGTGCCAAAATCAGGTGAAACAGTATGGATACAAATTGATCCAAAGAAGATTCACATCTTTGATCGATCGACTACGTTAGTACTAAGTGAAACAGCTTAGGATACTAGGAAGTTAGTTTCAGGTGTCGAATCTTAAGAAAATTCAACATGATTTTGAACGGGATGGTTTCGTTATTGTCCAAGAACTATTCCAGCCAAGTGAAGCGAAAAAATTAAAAGACGAGTGTCGGTTTATTATTCAAAAAGCTAAATCTAATAGTCAAAAACCGCAACAGATTGCTAATCATGGAGTTTACGTTGGATTGGCTGTCGGCAGCTCGATCTTTCAA
KOK=        94
KK= 1224158  LL= 1224787  Z=    5.68  JJ= 1224068  DL=   630
A===      111      112      113      114      121      123      124      131      132      133      134      141      143      144      211      213      214      223      224      231      233      234      243      244      313      314      323      333      334      343      413      433
B===      222      122      422      322      212      412      312      242      142      442      342      232      432      332      221      421      321      411      311      241      441      341      431      331      424      324      414      444      344      434      423      443
RRR=   29.565    0.881    2.342    0.432    0.156   -0.592    1.307   -1.397    0.993   36.637   -0.223    1.873    1.837    0.192   -4.368    0.074   -2.716    1.217   34.022   -4.030    0.360    0.011   -0.002   13.967   -0.000    1.210    0.031    0.517   -0.325    3.922    2.464    0.061
X1==    5.236    2.526    1.728   -0.638    0.107   -0.492    0.972    0.963    1.885    4.000    0.906    0.843    2.851   -1.076   -1.706   -0.492   -1.329    0.404    4.280    2.678   -0.931    0.005    0.005    5.790   -0.000    1.878    0.069   -0.574    0.386    3.386    3.824    0.386
X2==    5.646    0.349    1.355   -0.678    1.454    1.204    1.344   -1.451    0.527    9.159   -0.246    2.222    0.644   -0.178    2.560   -0.151    2.044    3.016    7.948   -1.505   -0.387    2.258   -0.319    2.412    1.409    0.644    0.444   -0.900   -0.842    1.158    0.644    0.158
CD1=       12        7        4        1        3        1        3        3        4        5        2        3        4        0        0        1        0        2        7        5        0        1        1        7        1        3        1        0        1        4        5        1
CD2=       13        4        4        1        6        4        4        0        3       12        1        5        2        1        8        2        5        7       14        0        1        4        1        4        3        2        2        0        0        2        2        1
ACTGAATTTAGTTATAAACAATGGCATCTAAAAAAAAGCAATCAAGTTTCAACAGACCAATTGCGCCAAATATCTTGGCCTTGGGTATGGAGTTCTCGCTTTCAATTAGGTAATTCTGAACTAAAGATGACTATGGTCACAAGATTTGCAACCATGCAAAGACAAAAAGAAGATTATGAAAAAGAAATTGTCGCCACAGACCCAAGACAACTATCGTTAAATAAACAAAGCCTATTTGGTATTACCGACACTCAAATAGTTTTCGATTATCACTTGCAACGAAAAGACCGCTTTTTAACCGACTGGTTTATCGGATTGGGTTTTTCATTACCAACGGGTAAAAATCAGTTGCGACCAGTTGATGTGGAGTTAGCTAACCAATTTTATTCAGAAGTGCTCGATTTCCAGATTAGCCGATTAGGTGAGGGTTTTAACAGCGGCATTTCTCTATTTACCACTCATCGTTTTTCAACGTTGTGCATAGCTGTGGGTGGTAATTATTTGGTAAAAGGTAAATACTCAGTTTTACCGAACCAACTGTATAAACCAGGTAATGAAAGTCATTTACAAGCGGCGACCTTGTGGAAAGGTCAGCTTTTTTCTTGGCGCAACAATCTGGGTTTTCGACAT
KOK=        95
KK= 1285898  LL= 1286287  Z=    5.07  JJ= 1285568  DL=   390
A===      111      112      113      114      121      123      124      131      132      133      134      141      143      144      211      213      214      223      224      231      233      234      243      244      313      314      323      333      334      343      413      433
B===      222      122      422      322      212      412      312      242      142      442      342      232      432      332      221      421      321      411      311      241      441      341      431      331      424      324      414      444      344      434      423      443
RRR=    5.720    2.331    0.400   -0.000    0.832   -3.955   -2.223   -1.085    1.629    0.024    0.019    4.038   13.025   -0.067   -0.685    1.108    0.182    1.884   -1.167   91.693   -0.529    1.457   -1.898    0.046   -0.349    0.019   -0.452   -1.504   -0.246   -0.251    2.792    0.674
X1==    2.312    1.746   -0.657    0.407   -1.081    3.767    2.011   -0.657    1.838    0.374   -0.566    1.407    4.434    0.489   -1.081   -1.055   -0.989    5.393   -0.512    9.554    0.944    1.057    3.057    0.148    0.374   -0.566   -1.031   -0.598    0.460   -0.540    1.434    0.460
X2==    2.474    1.335   -0.609   -0.000   -0.769   -1.050   -1.105    1.653    0.886    0.065   -0.034    2.870    2.938   -0.137    0.634   -1.050   -0.184    0.349    2.280    9.598   -0.561    1.379   -0.621    0.313   -0.935   -0.034    0.439    2.516   -0.535    0.465    1.947    1.465
CD1=        3        3        0        1        0        5        3        0        3        1        0        2        5        1        0        0        0        9        1       11        2        2        4        1        1        0        0        0        1        0        2        1
CD2=        8        4        1        2        1        0        0        4        2        1        1        6        4        1        3        0        1        1        3       11        0        2        0        1        0        1        1        3        0        1        3        2
GCTTTTTGTTGATCAAGCTCAGCTTGACTGAGCAGATCTAAGTTCTGTTCAGCGTTAGTCCGACGTGCTTCGAGCCAATTTAGGATTTCGTTAGCCATTGGCATTTTTTCTTGAGGGTATAGTTGCGTCCACTGCTGAGCTAAAATGTTTTGATCATTCTCCAATTGATTCATGCCAGGCTGTCCTTGCTCTATCTGCGACTTCAAATTCTGACAATTGAGATCAATCTTTACTCTTTCCTGATGAATGAGCTCAAAATTCAATTGGCTATCATTCACCAGCTTTTCAAATTTCTTCAGTTGATTAGTTATTTTTTCAATCTCTGTCGGGTCTATCGGTATCCGATCAACTTTTGACTGATCAGAGTGTTCTGAACTTCCGCAAACTGGG
KOK=        96
KK= 1301348  LL= 1302367  Z=    5.33  JJ= 1301288  DL=  1020
A===      111      112      113      114      121      123      124      131      132      133      134      141      143      144      211      213      214      223      224      231      233      234      243      244      313      314      323      333      334      343      413      433
B===      222      122      422      322      212      412      312      242      142      442      342      232      432      332      221      421      321      411      311      241      441      341      431      331      424      324      414      444      344      434      423      443
RRR=    5.013   -0.658    0.725    0.535    0.422   99.184    0.104    0.560   -0.395   15.412   -0.181    0.179    1.874    0.296    3.320    0.251    0.104    4.289   39.143   -0.825    0.980    4.319   -2.135    2.248   -0.704   -1.050   -7.710   -0.069   -0.150   -0.643    4.620    1.684
X1==    2.950   -0.181    0.211    0.229    2.244   11.490    0.117   -0.408   -1.100    7.873    0.227    0.850    3.306    0.241    2.244    0.699    0.117    4.056    5.846    4.296   -1.363    3.120   -0.610    1.650   -0.554   -0.543   -1.363   -0.111   -0.101   -1.055    1.766    2.763
X2==    1.699    3.632    3.438    2.337    0.188    8.632    0.888   -1.373    0.359    1.958   -0.799    0.210    0.567    1.228    1.479    0.359    0.888    1.057    6.696   -0.192   -0.719    1.384    3.498    1.363    1.271    1.933    5.656    0.624    1.488    0.610    2.616    0.610
CD1=       10        4        3        3        9       22        3        2        1       12        2        4        6        2        9        4        3       10       13       10        0        6        1        4        1        1        0        1        1        0        4        4
CD2=       10       14       10        8        6       19        5        1        4        5        1        4        3        4        9        4        5        5       15        3        1        4        7        4        4        5       10        2        3        2        6        2
CCACTTGATGAGAATGATCAATATCTATTGAAAATGGTTGAGCCAAAACAGACCTTGTTTGTGCTTAACAAAATTGATCTTCCTATCGAGACATCAGCGGACGAATTTTCGAGTCAATTCTCAGATGGCAAAACCGAGATCTCTCCGATCATCATCCAAACCTCAATTCTAGATTCTATTGGGATCACAGAATTAGAAGAGCAAATATTGGCAGTTGTGCTGGAGACCGATCTGAGCCAATCAGTATTAGTTACCAACGTTCGGCACCAAGAGGCTTTACAAATTGCACAAACCTCAGTGAGTCAAGCTATTGATAGCATTCAAGCCGATATGGCAGCCGAGTTCATTGCCTTAGACCTACGAGGTGCATTAGATTCACTTGGTGATATCGTCGGTCATACGACCAGCGATGACATTCTAGGTCGAATTTTTTCACAATTCTGCATCGGAAAATAAAGAAAATAAGTTTTTTACTAACTAACTTCTATATATTTGCCTTTTAGTAATTACTTTTTTTATTCACAAGTTTAACTTTGACGAGATGTTGATTACTTCATAGAGAACATTGGCTCATTAATATTTCCCCTGTTATCAAAGGCATGGAAGCCTGTTTCGGTAATCTTCGTAGGTTGATATCAAAAAATCGAATTCCGTGTTTTATTAGCTAATTTCATCAAATTGTAACCAATCACCATGCTTTTGAGACCACGACTTTAGATCTTGGTGTAATTCCTGTTGGATGTTGAAAAAATCAGTATCACCAGCTCGATTGATCATTTCCATAGGATCTTGTTGGAGATCATATAGTTCCGGTCGGTCATTTGGGTCGTAGATATACTTATATCTTCGGCGGATTATAGCACGTCGGATATCACCCAATTTGGGATTGCCTGAATATTGGCAATAGACAGACTGGTCCGGCATTTGTTGACCTTTAGCTATGATTGGAAATAGAGACCTACCGTCTAAATCATCAGGTACATTGCAATCAAGCAAATCTAAAATTGTTGGCATTAAGTC
KOK=        97
KK= 1350158  LL= 1350547  Z=    4.88  JJ= 1350128  DL=   390
A===      111      112      113      114      121      123      124      131      132      133      134      141      143      144      211      213      214      223      224      231      233      234      243      244      313      314      323      333      334      343      413      433
B===      222      122      422      322      212      412      312      242      142      442      342      232      432      332      221      421      321      411      311      241      441      341      431      331      424      324      414      444      344      434      423      443
RRR=   10.532   16.718   -0.220   -0.259   -0.098    1.150   -0.041    2.250    0.014    0.022    0.105    0.014    0.105    0.029    0.171    0.105    0.084    2.349   -0.019   25.717    4.866   -0.806    2.377   13.473    0.713    3.764   -0.110    0.727   -0.216   -0.831    0.019    3.259
X1==    3.858    3.941   -0.124    1.009   -0.340   -1.059    0.036    2.725   -0.097    0.110    1.220    0.009    1.220   -0.684   -0.340   -0.097    0.036    0.906    0.061    5.677    4.133   -0.760    2.240    2.334   -0.890    1.220    0.133    0.299   -0.615   -0.615    0.220    1.385
X2==    2.730    4.242    1.774   -0.257    0.287   -1.086   -1.162    0.825   -0.150    0.199    0.086    1.521    0.086   -0.042   -0.503   -1.086    2.347    2.594   -0.312    4.530    1.177    1.061    1.061    5.772   -0.801    3.086   -0.823    2.432    0.352    1.352    0.086    2.352
CD1=        6        6        1        2        1        0        1        4        1        1        2        1        2        0        1        1        1        2        1        7        5        0        3        3        0        2        1        1        0        0        1        2
CD2=        5        7        3        1        2        0        0        2        1        1        1        3        1        1        1        0        4        4        1        6        2        2        2        7        0        4        0        3        1        2        1        3
ACGTTACCATGTTGATCCCAGCCTCTGTGAAAAATTTGGCTGAACCTAACGCCACGTTCAGCTAATCTCCTAGCCATTAAGCAGCAATATGCGAAGGTCCCAGGTTTGTGGACATCAGGACCATACATATCCAATATGTAGTCCGGCTCACTGGAAAAATCAGTTAATTCAGGGACAGAAGTTTGCATTCGAAATGCCATTTCATATTGCGAAATTCGAGCATGTATTTCCGGGTCCCCAACCTCTTGGTAATTTTTCCTATTTAGTTGATTTAATGCGGCAAGCATTTCTTTTCGGGTTTGAGGCTTTACACCATCTGGGTTCGACAAAAATAGAACAGGATCACCACTACTTCTGAGCAAAACTCCCTGATGCTGAGAAGGCAAAAAA
KOK=        98
KK= 1465388  LL= 1466377  Z=    4.56  JJ= 1465208  DL=   990
A===      111      112      113      114      121      123      124      131      132      133      134      141      143      144      211      213      214      223      224      231      233      234      243      244      313      314      323      333      334      343      413      433
B===      222      122      422      322      212      412      312      242      142      442      342      232      432      332      221      421      321      411      311      241      441      341      431      331      424      324      414      444      344      434      423      443
RRR=   66.514   -1.013    7.864   -0.751    0.413    6.851    0.854   -0.795    0.567    8.151   -0.127    0.336    7.286   -0.008   -3.167    1.465    0.181    5.931    4.823    2.363   -0.290   -0.113    0.102    2.009   -0.948   15.496    1.253    0.568    3.706    1.297    4.413    9.776
X1==    8.923    1.508    4.080   -0.742    0.393    4.999    1.280   -0.543    0.414    7.053   -0.395    0.662    4.564    0.163    2.065    1.069    2.474    2.068    3.575    1.724    2.542   -0.741    0.664    1.615   -0.204    3.737    1.000   -0.881    1.886   -1.035    1.258    1.886
X2==    7.454   -0.672    1.927    1.013    1.051    1.370    0.668    1.466    1.370    1.156    0.322    0.507    1.596   -0.048   -1.534    1.370    0.073    2.868    1.349    1.370   -0.114    0.153    0.153    1.244    4.642    4.146    1.253   -0.645    1.965   -1.254    3.509    5.184
CD1=       16        6        7        1        4       10        5        1        3        9        1        3        7        2        7        4        7        7       11        5        5        1        3        5        1        6        3        0        3        0        3        3
CD2=       28        4        9        6        8        6        4        8        6        5        3        5        5        2        2        6        3        7        4        6        2        2        2        3       11        9        4        1        4        0        8        8
CATGCAGCCGTTTTCTGATTTGGCTTCATCCAGAGCTATCCAAACACCGACGATAGTAACGTCCAACGGAAAGTTAAAGTAGGCACAATCTTGGTGCCATGGTTTCTCAGCACCAAAATTAGCGGGTTTCAGCAAAGCCATATCCTGTAGGTGTACAGGTGTGTCATCGAGTAACTTTGACACAACTTTTAGTAATTTCGGGGCGTAAAATAAGTCTTTGAGCAATGGTTCAGTTTGTAAAAAATTAAAGGCTTTTCGGGTCGAGTGGATACGCTCGTCTACTGTCAGTTTTTCTTGTTGTTTGATAAACCGTGGTTCAATCTGTATACCACTAAAGTCAGGATACTTCTGACCTACTAGGTTCCGTATTCCTTTTTTACCCTGTTGAATTTCGTTGTTATCAAAGGCATCGTTTACGATTAGATATCCGTGATCCCGGAAGTGTTGGATGTGACCGGTTGCAACTTTACCAAATCCACCATCAACTCCTTGTGCAGCCCTGCCGAACTGGTATAAATCGGCCGGGTAATCTAGTTTTTGAAAGGATTTGATCTGATTTGGGGTGAAAGCCATGTCTGTTTTTGTAGTTTAATGGCAGGATTTTAGCATGGTCGTTGAGTGGTGTCAAAATTTTCCTCAAGTCTGGAAAACCTTCTAAAAAAAGTAAGAGCTTAGTAATTTTCAATACCTCTTGACTGAAATCGTATGGTATATAATATATTTCGGATGTGCGTGGTGATGCTGTTTGCTCAGTCAGTTTTTTGTCTCTGGTGATTAAATTTTAGACTTCGATTTTGTTTTGAGCTATTTGTTTCTTGTCTGTTTGACTATGAATCTTTGTAAAGATTGCTAAAGGTTTTGGAACCACTTGCTTCTATTGGTGTCACCCAAAATCAGGCTACTCAGTTTAGCTATCGTTTCTCAGGCATGTTTGTCGAATCTTATGCCTATTCTACTGGCTGTAAATGAAGTGAGGCTGTGAAAAACAGT
KOK=        99
KK= 1540718  LL= 1541737  Z=    5.27  JJ= 1540628  DL=  1020
A===      111      112      113      114      121      123      124      131      132      133      134      141      143      144      211      213      214      223      224      231      233      234      243      244      313      314      323      333      334      343      413      433
B===      222      122      422      322      212      412      312      242      142      442      342      232      432      332      221      421      321      411      311      241      441      341      431      331      424      324      414      444      344      434      423      443
RRR=    9.601    2.324    1.920    0.518   -2.074    9.095    7.211   -0.921    0.494    1.995    0.052    0.841   -0.293    0.175   -3.625    3.674   17.624    6.631   46.325    0.259   16.871    2.406    0.953   18.425   -0.000    1.537    0.153    0.153    1.151   -0.179    1.994    9.744
X1==    1.950    1.349    2.405    1.665    1.771    3.733    1.859   -0.283    0.395    2.133   -0.103    2.702    0.583    0.455    2.193    1.508    4.543    3.989    5.943    0.395    4.514    1.416   -0.714    5.372    0.000    0.583    0.099   -1.068   -1.108   -0.199    0.583    3.435
X2==    4.923    1.723    0.798    0.311   -1.171    2.437    3.880    3.254    1.250    0.935   -0.503    0.311   -0.503    0.385   -1.653    2.437    3.880    1.662    7.795    0.656    3.737    1.699   -1.334    3.430   -0.579    2.636    1.543   -0.143   -1.039    0.899    3.421    2.836
CD1=       11        9        8        7       10       10        7        3        4        5        2        9        3        3       11        6       12       10       14        4        8        4        1       10        2        3        2        0        0        1        3        5
CD2=       14        8        4        3        2        7        9        8        5        3        1        3        1        2        1        7        9        6       16        4        7        4        0        6        1        5        4        1        0        2        6        4
GTATAATCTATATAATTGGAACCTGTATGGCATTGGATACAAGCTACTTGGTGTTCTCCAAATAAGGGGAAAAAATTCTCATGATCCATTTTTTTGCTACCATGTAAGACAATGCTTATCAGAAGAAAGAGGATAGGAAAGAGTGAATCAGTCGTATATGTTTCCTGTTCCGAGCTTTGGCTATCGAAATCGCCAAGCCTGTAACTAGACTACCAAGAGCTAATATGAAAGGTAGCCATGAATACCAGTAAGTCGGTTTGAATGCTCCATGGACGAAAATAAGCGTCAACCCAAAACTGGCTAAGATTCGATGAAATCGAATCCAAATTTGACGTTTACCAAATCGGACAATTCATTTAGAACGTAGAACATATGCACTCGCTAATAAAATGGATATAGATCCGATAATACTTAACGGGTGTCGGACTTACCCAAAACCTAACCTCCAGATCAATGGGATAGAAATTGCCATTGCAGATAAAAATCCGCATCCAAACTGAATTGCAGCTACCACTGAAATCTCTAATTAGTCGAACCCATACTCATTGTTGGTTTTACCAATTGTTGGTAACTAGAGGATAAGTCAGATGGCATAGATCCAAAATATACCAATTTTTCTTTACACAAGATGGCAACACGATTACAAGTTTCCTGGATTAGATTTAGATGATTTGTCGATAAGATAACCGTTTTTTTCATTTTTCCCAATTCTGTAATTAGTTCGAGTAGTTCAATCTGGCCATGAGAATCCATTTGAGCAATAGGGTCATCTAACAACCATAATTTTGGATCGTGTAGAACATTTTTGGCCAAGATAGCGCGGGTTTGCTGGCCAATAGAAAGTTCCACTAGTAGTTGGTCTTTAACTAAAACCAAGTCGGTTAATTCTAGTGTGCCTTGGATCAAGCCGGACCTTATGTTTTTTTTGATTCCGTAAATTTGGGCATAAAATTTGAGATACTCAATGACTGTCAGATTAGTCATTTGAATTGAATCCAAGGCTTGTAGAGGTACTGGTGC
KOK=       100
KK= 1607168  LL= 1607497  Z=    4.91  JJ= 1606928  DL=   330
A===      111      112      113      114      121      123      124      131      132      133      134      141      143      144      211      213      214      223      224      231      233      234      243      244      313      314      323      333      334      343      413      433
B===      222      122      422      322      212      412      312      242      142      442      342      232      432      332      221      421      321      411      311      241      441      341      431      331      424      324      414      444      344      434      423      443
RRR=   -0.690   -0.078   -0.864   -0.688    0.413    0.083    0.890    0.919    0.166    0.501   -0.778    0.881    2.870    0.206   13.639   -0.001   14.399    1.076   35.929    6.138   -0.203    0.313    0.081    0.466    0.388   24.248   -0.203    0.228    0.228    0.272    0.501   -1.370
X1==   -0.398    0.466    0.963    0.835   -0.376    0.991   -1.058   -1.024    1.991   -0.719    1.216   -1.070    1.216    0.146    3.833   -0.009    2.791    1.012    8.677    1.991   -0.705    0.232    0.232    1.164    1.281    7.216   -0.705    0.498    0.453   -0.547   -0.784   -0.547
X2==    1.736   -0.168   -0.897   -0.824   -1.099    0.083   -0.841   -0.897    0.083   -0.697   -0.640   -0.824    2.360    1.413    3.558    0.083    5.159    1.064    4.141    3.083    0.288    1.347    0.347    0.400    0.303    3.360    0.288    0.459    0.503   -0.497   -0.640    2.503
CD1=        1        2        2        2        1        2        0        0        3        0        2        0        2        1        6        1        4        2       10        3        0        1        1        2        2        8        0        1        1        0        0        0
CD2=        3        1        0        0        0        1        0        0        1        0        0        0        3        2        5        1        6        2        5        4        1        2        1        1        1        4        1        1        1        0        0        3
CAACGATGAAGCAGCTAATGAGTGCCTTGAATCTTGGCATTAACTTTAGCTCAGTTGCTATTGCAGTGGCAGCTGCACTAGTTCTTCACTATCTAGACTTGCCTAATAAGTGGCAGGTTTGGATAGCTATTGTTACTGGATTAACCGCAGGGCTAATCATTGGAAAAGTAACTGAAATTTTCACCTCCCACGATTACGAACCAACTAGGGGTATTGCAAAACAATCGAGCTCTGGGCCAGCAACGGTGATTATTGAAGGAGTAGCAGTTGGAATGGAATCTACAGCTATACCAGTAATCACCATCGTAATTGCAATTGCACTTAGCTTTT
KOK=       101
KK= 1733798  LL= 1734307  Z=    5.93  JJ= 1733288  DL=   510
A===      111      112      113      114      121      123      124      131      132      133      134      141      143      144      211      213      214      223      224      231      233      234      243      244      313      314      323      333      334      343      413      433
B===      222      122      422      322      212      412      312      242      142      442      342      232      432      332      221      421      321      411      311      241      441      341      431      331      424      324      414      444      344      434      423      443
RRR=    2.401    5.001   25.628   -0.319    0.469   -0.306    0.188   -0.380   -0.266    0.610   -0.009    7.929    7.917    0.008   -0.189   -0.088    2.414    4.406   -0.081   10.204    0.984    2.028    0.006   40.755    0.140   -0.009    0.060    0.113    1.844    0.408   -0.275    0.408
X1==    3.678    3.351    4.239   -0.321    1.969   -1.196   -0.427   -0.239    0.507    0.173    0.104    3.123    2.104   -0.971   -0.795   -0.344    1.210    3.594    0.243    5.614    1.083    1.006    0.006    5.747   -0.827    0.104   -0.917    0.460    1.415   -0.585    3.104   -0.585
X2==    0.653    1.492    6.046    0.995    0.238    0.256   -0.441    1.593   -0.525    3.533   -0.088    2.539    3.763   -0.008    0.238    0.256    1.995    1.226   -0.335    1.818    0.909    2.015    1.015    7.091   -0.169   -0.088   -0.065    0.245    1.303   -0.697   -0.088   -0.697
CD1=        7        7        6        1        5        0        1        1        2        1        1        5        3        0        1        1        3        6        2        8        2        2        1        7        0        1        0        1        2        0        4        0
CD2=        4        5       10        3        3        2        1        4        1        5        1        5        5        1        3        2        4        3        1        4        2        3        2        8        1        1        1        1        2        0        1        0
CGTCGAAATGAAAACCTAGACTGTAACGATAACGAATCGTTTACTGGAAAAGTATATATTATTTGGAAACTTGGAGTTAAAGTTCCCGTACCAAATTGGAGATGTAAGTGTTCTTTCCCGGCATCACCAAGCTTATATGGGTCGGGTTCAATTTTTCCAGTTGGTAGAAACAACCCAGCAGACAAAGTCAAACTGTCTGTTTTGATAGGTGTGAACTCATTCCAATAGTAGTTTATGGTTAAATTTAGATCTTCAAAACCACGATATGTTTCATCCCTATGATGGATATAGCCATTCCGAATAGCTGCTTCTTGGTCAGTTAGACTTGGTTTCGAGGTTTTCCATTCAATTTCAGCTGACTGGTCTTTAATACTATACGGTACAACCAGTGCTAGCTTGGTTCGGGAATTCAATTGATAATGAAATCCTAGATTAAATCGGCTAAATGACATAGATACGTGATGCCAGTGGCTTCCGACTTGGATTAGCTGTCCATCCGCTGTTAATCCA
KOK=       102
KK= 1810568  LL= 1811227  Z=    4.89  JJ= 1810208  DL=   660
A===      111      112      113      114      121      123      124      131      132      133      134      141      143      144      211      213      214      223      224      231      233      234      243      244      313      314      323      333      334      343      413      433
B===      222      122      422      322      212      412      312      242      142      442      342      232      432      332      221      421      321      411      311      241      441      341      431      331      424      324      414      444      344      434      423      443
RRR=    5.574    3.767   -0.701    4.463   -2.586   15.653    0.818    0.861    7.136    3.426    0.042   33.139    1.029   -0.053    1.077    0.857    0.037   25.794   -0.790   19.705    1.766   -0.079    1.031    2.839    1.315    1.029    0.971    0.040    3.350    0.009   -0.009    3.501
X1==    2.170    1.934    1.516    2.687    1.934    2.903   -0.568    0.630    4.342    2.641   -0.032    3.628    0.956    0.084   -0.805   -1.415   -1.331    4.098    2.695    5.062    1.681    1.143    1.143    3.920   -1.085    0.956    0.925   -0.052    1.066    0.066   -0.032    3.066
X2==    2.569    1.948   -0.462    1.661   -1.337    5.392   -1.441    1.367    1.644    1.297   -1.288    9.135    1.076   -0.626   -1.337   -0.606   -0.028    6.294   -0.293    3.893    1.050   -0.069    0.902    0.724   -1.211    1.076    1.050   -0.761    3.142    0.142    0.288    1.142
CD1=        4        5        3        4        5        6        1        2        8        4        1        5        2        1        1        0        0       10        7        9        4        3        3        6        0        2        3        1        2        1        1        4
CD2=       11        7        2        6        1        9        0        5        4        3        0       19        3        1        1        1        2        8        1        7        2        1        2        2        0        3        2        0        4        1        2        2
CCAATCAAATTCAGTTCAGATTCAACCGAAGATGACTTTCGGTGTTGGATAGTCAAGATCGAAGAACTTAATTCTCTACTTTTTGTTTCCTCGGGTGGCAAAGAGACTTCTTGGTAAGATAATGTCATTTTGACTGAACCTACCTGGATACAGAGCGGTTTTCTACTTTTTTTTGATATAGAAATAACCTCACCGAACTGATTCAAGTCTTTGATCAGAACTTTGTCTCCCACGGAAACCGAAAAGTCTGGAGGAGGCTGATTCTTCTTTTCTATTCTGCAGACTTCTTTCTGTTTCAGTAATTCTTGCTCTCTTTCTATAGAATCAAGGGCTGAGCGGACACTTTCTCTTGATGCATCTTTCTGTCGGATTTGAGCGATTGTTTCCTCAACTAGCTTGCGGGATTGCTTCAAAATCTCAGCCGATTCTCTCTCTGCCTTGCGCTTCAACAAGTCGCAATCAGCCTCGAAATCATCTAATTTTCTCTGATATTTTTCCTTATTTGCACTCGCCTTGATTAATTCTTGGTCTACTAGATTTAACTGTTGGTCAAGACGATGTTGAGATTGCTGAATGCTGGTAAGTAGTTCCTCTACTGCTATCGGTTGAGATCCAATTTGGTTTTTGGCTACACTGAGAATCTCTACTTTCATTCCGAGA
KOK=       103
KK= 1234509  LL= 1235558  Z=    5.21  JJ= 1234509  DL=  1050
A===      111      112      113      114      121      123      124      131      132      133      134      141      143      144      211      213      214      223      224      231      233      234      243      244      313      314      323      333      334      343      413      433
B===      222      122      422      322      212      412      312      242      142      442      342      232      432      332      221      421      321      411      311      241      441      341      431      331      424      324      414      444      344      434      423      443
RRR=    5.297   17.202    1.530    0.002   -0.985   22.342    0.021    0.377   11.124    0.750   -0.092    0.901   -0.063    0.595    0.072    0.593    0.009   22.339   17.554   -0.040    0.053    3.975   -0.021   32.779   -0.680   -0.030   16.167    2.020   -3.109    0.307   -0.013    6.250
X1==    2.228    3.641    1.986    0.413    2.679    4.386    0.950    0.159    3.780    0.224    0.681    1.531   -0.024    0.374    0.754    0.748    0.393    4.349    3.697    0.142    0.210    2.068   -0.038    6.153    1.762   -0.024    4.036    0.908    2.433   -0.240   -0.024    3.324
X2==    2.377    4.724    0.770    0.005   -0.368    5.094    0.022    2.376    2.943    3.348   -0.136    0.589    2.577    1.591    0.095    0.792    0.022    5.136    4.748   -0.283    0.253    1.923    0.559    5.327   -0.386    1.221    4.005    2.225   -1.278   -1.278    0.543    1.880
CD1=        9       12        6        4       10       10        5        3        9        2        3        6        2        3        6        4        4       10       10        3        2        5        2       12        4        2        7        2        4        1        2        5
CD2=       10       15        5        3        4       13        3        8        9        8        2        4        6        4        5        5        3       13       11        3        3        5        3        9        2        4        9        5        0        0        3        4
CACAAAGATCTCGTACCAACAATCCTCGAACTCGCCGAAATTGATAGTGGTACCAGTTTCGATGGACAGAGTCTACTACCGATGGTTAATGGCCAAATCACTTCGCATGAATCGGAAATTTATATTACCGAGTGTACTTGGATGAGAAAGCATGGGTGGCGTACGCCGGAATGGAAATTGATTCGAGCTTTGGAGCCAGACTTCCACTTTAAACCAGAGGTCGAGCTTTACAACCTGATTTCAGATCCAGATGAGTACGAGAATCAAGCTGAAAAACAACCTGAACTCGTTGAATTACTGACGAAACGAATGAATAATTGGATTTCGGATAGAGAATCAGCCACTGGTTTAGCTAATCCGATTTTTAACCAAGGTGATTGGCACGGGAAGGCCGGTATAGGACCCTTCAAAACTTCGCAACAAGCCTACGATACACTTCATATTGGGGATCCTGGTCAAGCAGCCAAACTGCAAGCACGTTCGAGATAATAGATCTGGTTCTGCCTCATCTAGGCTAAATTTGAAATTTGAATAATCGTAGGTAGGCAAATAGTAGAAACAGCTCGCTCTGTCGTGATTATTCGATTTTTATTCTGGTTCAGTACGTAATGTTTATTGGATGAGGGTCGAGTGTGTTAGTTCAATTGGATAGATTAGTTGCACGTATAACCGTCCTTTTGACAAATTTTGATATTCTGCGGGAGTGTATGTTGGCCATTTTGGCCCTGTTTGCCAGATTTTCTCGGCGTCAAGAGTATGAGATGTTCAAACAATTAAATATTCTAACTGATAAGGATCAGGTTGACTTTGTAAATCAGACAACCATATTTTTTTATCATTGTTGGGATATGAGAGGTTTATAATCTCTTGATTATTGAAAATAGAAGCTATGCTCGAGTTGGTTTAATAGGCAACCCTTCTGATGGCTACAATGGAAAAACTATCTCCTGTTCTATAAGTAATTTCTGGGCAAGTACTACTCTATGGGAGAGTCCTAACTTGCAGATCAAGATGAATCCAAGCTGTGACCCAACTAACTTTGAATCTCTT
KOK=       104
KK= 1240479  LL= 1240778  Z=    5.24  JJ= 1240089  DL=   300
A===      111      112      113      114      121      123      124      131      132      133      134      141      143      144      211      213      214      223      224      231      233      234      243      244      313      314      323      333      334      343      413      433
B===      222      122      422      322      212      412      312      242      142      442      342      232      432      332      221      421      321      411      311      241      441      341      431      331      424      324      414      444      344      434      423      443
RRR=    8.560    0.379    8.733   11.902    1.190    0.818   -1.001   -1.605   -2.367   -0.215   -0.221   -0.339    2.232   -0.162    1.681   -0.060   -0.090   -0.100    0.098   46.500   -0.115    1.964   -0.167    1.184    0.255    0.255    0.255    0.079    0.512    0.079   -0.281    1.264
X1==    3.325    0.988    3.985    3.617    0.988   -0.799   -0.911    1.985   -0.799   -0.470    0.464   -0.148    1.464    0.389   -1.339    2.201   -0.911    0.371   -0.717    5.201   -0.370    0.578   -0.422    2.519   -0.470   -0.536   -0.370   -0.218    0.752   -0.248   -0.536    0.752
X2==    2.575    0.384    2.192    3.291    1.204   -1.023    1.099   -0.808    2.962    0.458   -0.476    2.291    1.524   -0.417   -1.256   -0.027    0.099   -0.270   -0.137    8.941    0.311    3.396    0.396    0.470   -0.542   -0.476   -0.689   -0.364    0.681   -0.319    0.524    1.681
CD1=        7        3        5        5        3        0        0        3        0        0        1        1        2        1        0        3        0        1        0        6        0        1        0        3        0        0        0        0        1        0        0        1
CD2=        4        2        3        4        3        0        2        0        4        1        0        3        2        0        0        1        1        1        1       10        1        4        1        1        0        0        0        0        1        0        1        2
TTTTTTAACAAAATACGAATTACAAACTCAAGTTGAAAAAAGCTTACAACGTTTAAGAGTCGACGAAATTGATCTGTTCCAGTTTCACGGTATTCGAAAAAGTGAATATGAATATACAGTAGAGTATCTTCTGCCAGTGGCTGATCAGCTAAAAAAGGAAGGGAAAATCCGCTTCATTGGTATAACTGAAAGGTTTTCTGATGATGGAACACATCAAATGCTGCAAAAAGCCTTGGCTGATGATCATTTCGATACTATCATGGTTGGCTACAACTTATTAAGTCAGTCAGCTACAAAAAC
KOK=       105
KK= 1278309  LL= 1278788  Z=    4.92  JJ= 1278009  DL=   480
A===      111      112      113      114      121      123      124      131      132      133      134      141      143      144      211      213      214      223      224      231      233      234      243      244      313      314      323      333      334      343      413      433
B===      222      122      422      322      212      412      312      242      142      442      342      232      432      332      221      421      321      411      311      241      441      341      431      331      424      324      414      444      344      434      423      443
RRR=    2.774    0.146    2.707    4.966   -0.338    4.824    1.637   -0.029   -0.147    0.126   -0.085    0.268   -0.144    2.636   -1.978    0.076    0.269   -2.003   -2.643   61.648    0.695   17.088    0.997    1.902   -0.385    1.889    0.691    0.045    0.121    0.210   -0.144   -0.342
X1==    2.675    0.623    1.000    2.167    0.623    1.805    3.049    0.227    1.026    0.550   -1.076    0.481   -0.134    3.043   -0.772   -0.531    0.502    1.837   -1.188    9.590    0.571    5.574   -1.068    1.057   -0.313    1.750    3.180   -0.085    0.088    0.088   -0.134   -0.912
X2==    1.037    0.234    2.708    2.292   -0.542    2.673    0.537   -0.129   -0.144    0.229    0.079    0.558    1.079    0.866    2.564   -0.144    0.537   -1.090    2.225    6.428    1.217    3.066   -0.934    1.799    1.229    1.079    0.217   -0.524    1.375    2.375    1.079    0.375
CD1=        6        3        3        4        3        4        5        2        3        2        0        2        1        4        1        1        2        4        0       14        2        7        0        2        1        3        5        1        1        1        1        0
CD2=        3        2        4        4        1        4        2        1        1        1        1        2        2        2        5        1        2        0        4        8        2        4        0        3        2        2        1        0        2        3        2        1
CAACTTTGACCTTCATCGTCACTCCACCAAATCCAGTTCCCAGGCGATTGATCTTGGTGAAAATGACTGAAATCATCATGGTCGCATATCACAACCACTCGATTATCACTCAACAGGCTAATACGGGGTGTCACCAAGCGCTCGTCCCCTTTACTGAGATCGGCGGTTATGATTTCGTTTAATTTCTCCCAGTTCCGACCATCGTCATCGCTATGAAGAATGGTCAAAATCTGTGTTGTTTCACCCCAATGAGCTTCAGTGTCAGAGTAGACTAACAGCAAGCGACCAGATGATAGGCGTATAATATCAGGATTTTTAGTAAACCGGCCGGGACTCCTCCAAGCTTCAAAAATTTTATGATTAACAGTTCGAGTGTGAATGTACATCAATTTCCTCTCTATGAAAGATTATGCGTCACTTAAGTAGTTTAGGATGTCAAAAAAGCAGAGGCTTTCACTTTAAAATGACCATGCGACTAGT
KOK=       106
KK= 1279419  LL= 1280138  Z=    4.87  JJ= 1279029  DL=   720
A===      111      112      113      114      121      123      124      131      132      133      134      141      143      144      211      213      214      223      224      231      233      234      243      244      313      314      323      333      334      343      413      433
B===      222      122      422      322      212      412      312      242      142      442      342      232      432      332      221      421      321      411      311      241      441      341      431      331      424      324      414      444      344      434      423      443
RRR=    0.406   17.518    2.382    2.203    2.311   21.533   -0.141    6.173    2.453   18.059    0.459    6.553   -2.718    3.933    1.431   -0.852    0.637    6.911   -0.104    0.723    0.459    2.900   -0.421   11.891    0.459   -0.203   10.093    0.063    1.123   -0.056   -0.421    5.363
X1==    1.737    3.295    2.082   -1.443    1.593    5.377   -0.112    1.377    1.260    4.793   -1.185    2.082    2.231    3.085    1.593   -1.484   -0.798    2.480    3.148    0.574   -0.387    2.106    1.275    2.106   -1.185    0.523    2.106    1.060    1.060    0.060   -0.331    5.060
X2==    0.234    5.316    1.144   -1.527    1.451    4.005    1.260    4.483    1.946    3.768   -0.387    3.148   -1.218    1.275    0.898    0.574   -0.798    2.787   -0.033    1.260   -1.185    1.377   -0.331    5.647   -0.387   -0.387    4.793    0.060    1.060   -0.940    1.275    1.060
CD1=        6        9        5        0        6       10        2        4        4        7        0        5        4        5        6        0        1        6        7        3        1        4        3        4        0        2        4        2        2        1        1        6
CD2=        4       13        4        0        6        8        4        9        5        6        1        7        0        3        5        3        1        6        2        4        0        3        1        8        1        1        7        1        2        0        3        2
TTTAGAGTGCCACTCCAATTCTGTCCAGAGAAAGTCACTGATCGATTAGAATTGATATTTACAATATATCCTTGTCCACCTTCGATTTCGAAACCATCTTCGGTACTATCAAGGTGCCAAACATAAGCCTCAAATGTCTGGTCTGACGATTTATAACGGATAACCTAATTAACATCAATTTTGTTGGATTCGTCTAGTGAGTTTCCGTCTGAAGAGTTATGAAGATTACCAGATAAATGCTGAGATAACGATTTCGCCATGTAAGGCATTTCTGGTTGTAATGGGATACCAATCATATTGACACCTTTCAATAGATTGATAGTAGCATTTATGATCGTTATCTATTATATTGAGATCATCAGCGTTATTAGTACCAGTAAATATAATTGGTTCTGTAACACTACCCTCATTACCGTTTATGGCTAATGTAATAGGAGGATTAGAGGTAACGAGGATCGAATTTGTCTGTGTGCCATCTGGAGACCACCGGAAGGTGAGGCCTTCCCCGCCACTATCGGTGTAAATAGTAATTTGGAACATCGGTCTACCAGCAAAAGGACCGAATGTAGGCAGACTGAGATCATTTTGTAGCCCTCTGATTTCATTGCCAACAAAAGCTGCCAGTGATCCCTCATTCATGTCAATACCATCAATGGTTATTAACGCGGTCATAGTCATTGTATTCGAGAAATCAGCTGGGTTAACCTCCCAATTCGTTGA
KOK=       107
KK= 1337559  LL= 1338218  Z=    4.96  JJ= 1337349  DL=   660
A===      111      112      113      114      121      123      124      131      132      133      134      141      143      144      211      213      214      223      224      231      233      234      243      244      313      314      323      333      334      343      413      433
B===      222      122      422      322      212      412      312      242      142      442      342      232      432      332      221      421      321      411      311      241      441      341      431      331      424      324      414      444      344      434      423      443
RRR=    0.908   12.516   17.106   -0.471    1.546   28.437   -2.375   -1.859  122.600    7.568    0.931   -1.576   -0.128    0.040   -1.096    0.323   -2.709   -1.324    3.182   -4.317    1.184    1.964   -3.177    1.234    0.458   -0.338   -0.100    0.425    0.565   -0.040    6.311    0.817
X1==    0.807    3.827    3.583    3.912   -1.070    3.524    1.612    1.162   11.518    4.096    1.927   -0.603   -0.043   -0.187   -1.683    0.326   -1.369   -1.285    1.570    2.724    1.078    3.838   -1.037   -1.115   -0.904    0.942    0.078    0.476   -0.604   -0.604    2.911    0.396
X2==    1.125    3.270    4.774   -0.120   -1.444    8.070   -1.473   -1.601   10.644    1.848    0.483    2.615    3.010   -0.213    0.651    0.990    1.979    1.031    2.027   -1.585    1.099    0.512    3.063   -1.106   -0.506   -0.359   -1.278    0.891   -0.935    0.065    2.168    2.065
CD1=        4        9        6        7        1        6        4        3       16        5        3        1        1        1        0        2        0        0        4        5        2        5        0        0        0        2        1        1        0        0        4        1
CD2=        6       10       10        2        1       15        0        0       19        4        2        6        5        1        5        4        5        4        5        0        3        2        5        0        1        1        0        2        0        1        4        3
ACGGTTCTAAAAATTAGTGACGGTGGGACAATCAATACTCTCAAAGATCAACAAAACTTAAATCGAGTTGCTAATAAGCTGAACAGTACTGTCGATGTACAGATCAAAACTAATTTGGCTTCAGATCTATCCACGAGTGCGACTTCAATTACCTTGAGTGATGCTAGTAAGTTTTCTGATTCTGGAACCATTGTAGTTTCGGAAATTGATGCAACTAGTGGTAGTCTACAATACGAAGTCATGAATTACACCAGTAAAAGTGGAGATACTTTAAGCGGCCTTGTTCGAACTTCTTCGTTATCGTCTAGTGCAAGTAGTAATGCCGCAGTTGCTTTTACCAATACTGTTAGTAATACTACTACTAAGGTTGCACAAACGTTATTTACAGTCAACGTAACTGGCATTGATATGGACGAAAGTTTTGTGACAGTTGGTAGTTATCTAGATACCGATATTGTTAGTCCCAGTGATTCAAGGATTGTATCCGTTGATGGTACTATATCAGATATCATTATGACTGCAATCGAACAGTCTGGAGCTAACCGTTCGATTATGAAGGTCGATCCTAGTTTGATCAAGGACTTTTCTATTGGGTCGAGATTACGTCTTAAGCAAGGCAGTAAGACTAATGACTTTAACATCCTATCATTGGATACTAAC
KOK=       108
KK= 1528029  LL= 1529018  Z=    4.64  JJ= 1528029  DL=   990
A===      111      112      113      114      121      123      124      131      132      133      134      141      143      144      211      213      214      223      224      231      233      234      243      244      313      314      323      333      334      343      413      433
B===      222      122      422      322      212      412      312      242      142      442      342      232      432      332      221      421      321      411      311      241      441      341      431      331      424      324      414      444      344      434      423      443
RRR=   11.728    0.392    5.024   -0.068    4.900    0.670    0.061    1.461   -0.632   -0.407    1.153    0.029   -0.990   -0.329    0.842    1.424   20.548    1.668   62.033    4.613   -1.019    3.261    0.279   -0.401   11.928   37.516    0.002    7.222    3.389   -0.065    0.138   -0.185
X1==    4.348    0.342    1.667    2.102    3.093    1.546    0.655    0.914    0.915   -0.301   -1.243   -0.019   -0.431   -0.562    0.342    0.915    4.215    3.370    7.906    2.178    1.504    3.279    1.235    0.972    3.159    7.693    0.054    3.960    2.656   -0.145    0.382   -0.145
X2==    2.697    1.146    3.014   -0.032    1.584    0.433    0.093    1.598   -0.690    1.352   -0.928   -1.538    2.297    0.585    2.460    1.556    4.875    0.495    7.846    2.118   -0.677    0.995    0.225   -0.413    3.776    4.877    0.045    1.824    1.276    0.446    0.362    1.276
CD1=        9        4        4        5        9        5        4        3        4        1        0        2        1        1        4        4       10       10       20        6        4        7        4        4        5       11        2        5        4        1        2        1
CD2=       15        8       11        4        9        4        3        8        2        5        1        1        6        3       11        6       11        3       13        7        1        3        2        1        9       10        2        4        3        2        3        3
CGTGCGAATCGAGTTACCTATGTGTGTAAATAATCATCCACTCATTGGTCGAGTAAATCCTCATTCTTGATTTTTAACGAAATTGACCTAAAACTGATCTTGCTAACAGGCCATTTGGGTACAGGGTGTCCACGACTATAAAAATGAATATCCACTATAGCTAAATGAGATTGAATATTCTGCGATCGGCAGCACTCAGCTTATTTGTGCTGATTGAAGTTAACTATCCTATTCTATCACCACAATCAGGTTTAATTTTGTTTGCTTTTTTAGGTGTAGAATTTACCCTTGCAAATGATCCTGTTTTTGATACCCATTTATCCCTTCTTTCGAATAAAGATTGGCTAAAAAGATTATGTCACTTCTTGCTAGCAATTGGAACTGTAGGTTGCTTCGCCTACATTTTTGTTCAAACGGAACCTTTACTCAAAAATTTTTGGGTCGATGGTCGGTCACTAGGCAATCGGGCTGGAATGGAGTCAATTATTGATTATACAGTTGGTTCAATCGGCTTATTACTAGTTTTGGAATCAGCCCGACGGTCTATTGGCTGGATATTACCAGCTCTAGCCGTTTTGTTTATGTCTTATTCAATTTTTGGCTCAAGTTTACCAGATTGGCTGTTTCCCCATCGTGGTTATACATGGTCGCGTATTGTTAGCCAAGTTTTTCTTGGTTCTCAAGGAGTTTTCGGTATTGCCTTGAGGGTTATGTTTACCTATGTGTTTCTTTTTGTATTATTTGGTAATGTTCTAGAAAAGACCGGTTCTACTAGTTATATTATTCGTCTAGCAGAGCGTATTTTTAAACCTACAACAGGTGGATCGGCAAAAGTCGCAGTCATCAGTAGTGGTGTGATGGGTTCACTTTCAGGCAGTGCCGTCGCAAATACAGCAACAACTGGTACTTTTACAATCCCTATGATGCAGAGTGCTGGGTTTAAACCAACTATTGCTGCTGGTGTAGAGGCTGCTGCTAGTTCCGGCGGAG
KOK=       109
KK= 1547289  LL= 1548158  Z=    5.47  JJ= 1547109  DL=   870
A===      111      112      113      114      121      123      124      131      132      133      134      141      143      144      211      213      214      223      224      231      233      234      243      244      313      314      323      333      334      343      413      433
B===      222      122      422      322      212      412      312      242      142      442      342      232      432      332      221      421      321      411      311      241      441      341      431      331      424      324      414      444      344      434      423      443
RRR=   43.566    0.066    0.414    3.188   -0.405    1.947   -1.404   -0.057    0.008   22.424    0.154   -0.004   -2.351   -0.179   -0.007   -1.130   25.527   -0.433   13.716    4.540   11.501    2.595    0.355   -0.014    0.683   -0.364   14.665   -1.536    1.063    0.290    0.695    1.177
X1==    7.185    0.050    0.177    2.626    0.643    0.716   -0.936    0.177    0.002    4.376   -1.226   -0.115   -1.226    0.133    0.050   -0.711    5.516   -0.173    4.394    2.856    3.123    3.359   -0.527   -0.041    3.462    2.902    4.843    2.171    0.979    0.979    1.251    3.966
X2==    6.064    1.326    2.341    1.214   -0.631    2.721    1.501   -0.322    3.286    5.125   -0.125    0.037    1.918   -1.341   -0.141    1.590    4.628    2.509    3.122    1.590    3.682    0.773   -0.675    0.340    0.197   -0.125    3.028   -0.707    1.085    0.297    0.556    0.297
CD1=       14        3        2        6        4        3        1        2        2        6        0        2        0        2        3        1       11        2       10        6        5        6        1        2        5        5        7        3        2        2        3        5
CD2=       18        7        8        5        3        8        5        3        9       11        2        3        5        0        4        6       10        7        7        6        8        3        1        2        3        2        7        1        3        2        3        2
GGTTGAAGTGGATTTGCGAGTTCATTATCCACCCCAAAGTATCTAGACTTCCGATTGGTACAGAGTCAATGTTTGGTGCATTGACTAAAACAGCTACACAGAGAGGGTATTTGACGAATTTTTTTTCCCCTCGAGTTTCCAGTGTCGGGACTATTGTGGGACGGTCAGGATTTTCTTTCCGTTCTCCATCTATTTCAAGGACCCAAAAAAAATAGTCATCATTATGAGCTAGATAACCAATTTCAACGTGGAGTTGAGCTTGGTTTGAAGTGTGGATAGGAATACTCGAAAACCCTCTCCCAATGATTTGAGGGAAAATAGCAGTAAGAAAAGCTTGCTCTAAACCTGTTGGTTCACAGGCACGATTAAGTAATTCTAAAAGGTGTTGTCGGTCTAATTTTTTCAGCTTGAGACAAGTCAGAGCAAATACACGATCCCGAAAAAATTTCCGATTAGCCGGTACATCAACACGTAAGGGGGTTAGCTGATTAATCAGTTTTGAAATCTGCCGCCGCGTTGGTAACACTTGCCAAATTAACCAGTCTACGAATAACAACCAAGTTTTTTTTTGAAAAATTGATCTAGAAAAAAAAGTTCGTGAAAAATTGAAGTTTTGAAACCACTGTTTAGGTTGGTTAGTAGGGACTCTCACGGTTTCTCTTGTCGATACTGACTAGTATATGCTAGAATCTTCTCGTTTTATTGGAAATGGGCTTTCGGGTATAGCGCCGGAGTGGTGAAATTGGTAGACGCGCTGGACTCAAAATCCAGTGGGCTTCGGCCCGTGTCGGTTCGAGTCCGACCTCCGGCATTTAGGCAGGTGATGATTCTTTTATCTCATCTGCCTTTTTTTGTGAGTATGTCTCGTAG
KOK=       110
KK= 1722759  LL= 1723268  Z=    4.51  JJ= 1722729  DL=   510
A===      111      112      113      114      121      123      124      131      132      133      134      141      143      144      211      213      214      223      224      231      233      234      243      244      313      314      323      333      334      343      413      433
B===      222      122      422      322      212      412      312      242      142      442      342      232      432      332      221      421      321      411      311      241      441      341      431      331      424      324      414      444      344      434      423      443
RRR=   16.265    4.081   -0.460    1.543    0.001   22.854   -0.843    0.131    0.102    2.088   -0.130    0.987    1.050    0.432   -3.420    0.007   -1.067   12.713   39.337   -3.806   -0.951   -0.045    0.213    2.982   -0.290   -1.309    0.179    0.314   -1.393    0.725    6.167    0.725
X1==    4.916    1.171   -0.647   -1.305   -0.001    5.022   -1.343   -0.647   -0.708    1.584   -0.105    1.810    0.849    3.010    2.342    0.009    0.929    6.893    7.456   -1.424    1.476   -0.162    0.766    0.935   -0.220   -1.059   -0.278   -0.824    3.265    1.265    2.758    1.265
X2==    3.308    3.486    0.711   -1.182   -0.754    4.551    0.628   -0.202   -0.144    1.318    1.236    0.545    1.236    0.143   -1.460    0.795   -1.148    1.844    5.276    2.673   -0.644    0.278    0.278    3.191    1.318    1.236   -0.644   -0.381   -0.427    0.573    2.236    0.573
CD1=       11        5        1        0        3        9        0        1        1        3        1        4        2        4        7        2        3       12       12        0        3        1        2        2        1        0        1        0        4        2        4        2
CD2=        7        7        2        0        1        6        2        1        1        2        2        2        2        1        0        2        0        3        7        4        0        1        1        4        2        2        0        0        0        1        3        1
CAACAAATTTAGGTAGCGGTTGATATTGATTTTCGCCGTTTCAAAATCTACAGAAATAGGGCTTGTCAAATCCACTAACCGCAACCTAGGTGATTGTGGACAAAATAGGTAAGATAACCGTTTTGCCTGTTCAATAAAATTATTATCAGCCGATAAATCTTCTGGTTGAGATCGCCAAGGGTGAGAGATCGCATAACTCAACCGAAAAGGGAAGACTTTTGCGGCGAAATCTCCAAATTGTTGGAATAGTAATTGGTGTTCGCCGACAAATTCTTTTTTTTCGGTTGATTGCCAAATGCTTCTGCAGATTTCTTCCCACTCTTCCGTGTTATAATTTTCCATGACATCTTTCAATTTTTCCAATAAGTCACCAAATATTGATTGACGTAAATAATCACCGTCCCGAACTTCAAATTGAGTAAAACCATTCTGGCCAAATTGTTGTACTAAATCAATAAATGAGTCTCCTTGATCCATTCTTTGAGCCCAGATATTGGTGACAATTCCGAT
KOK=       111
KK= 1754469  LL= 1755218  Z=    5.15  JJ= 1754169  DL=   750
A===      111      112      113      114      121      123      124      131      132      133      134      141      143      144      211      213      214      223      224      231      233      234      243      244      313      314      323      333      334      343      413      433
B===      222      122      422      322      212      412      312      242      142      442      342      232      432      332      221      421      321      411      311      241      441      341      431      331      424      324      414      444      344      434      423      443
RRR=    2.578    0.448    4.730    6.296   -1.876   -0.080    0.029   -0.213    0.458   -0.345    1.658    8.049    0.208    0.186    0.322   -1.339    1.188    0.095    1.679   97.654    0.253    0.643   20.581   11.838    0.123   -0.591   -0.181   -0.040   -0.040   -0.005    0.440    6.306
X1==    1.821    1.945    1.292    2.337   -0.789   -0.028   -0.203   -0.091   -1.440    0.660    3.852    2.988    0.483    0.307    1.398    4.210    0.462    0.035    0.539    9.859   -0.190    0.546    5.710    5.230   -0.235    0.483   -0.190    0.252    1.155    0.155   -0.359    2.155
X2==    1.416    0.231    3.662    2.694    2.377    2.877   -0.142    2.356   -0.318   -0.523    0.431    2.694    0.431    0.607    0.231   -0.318    2.572    2.745    3.115    9.905   -1.331    1.177    3.604    2.263   -0.523   -1.223    0.954   -0.158   -0.034   -0.034   -1.223    2.926
CD1=        7        7        4        6        2        2        2        2        0        2        6        7        2        2        6        8        3        2        3       16        1        2        8        8        1        2        1        1        2        1        1        3
CD2=        6        4        8        6        8        7        2        6        2        1        2        6        2        2        4        2        6        7        7       18        0        3        6        4        1        0        3        1        1        1        0        4
ACGGTGTGAGATCAATGCACAGCAGTACGCTTCAGGTGATTATTTAATCAAGGCGAATCTACGCAAGAAGATTTTGGCTCAATTTGATCAATTATGCCGAAGCTTCAAAATCTACTCTACACCTAATGTGAATGACTTTCGCAGGTTAATACGTAATGGTGTTGCCTATCATCATGCGGGCATGTTGCCAACCTTGAAAGAAGTTGTTGAAAGATTGTTTGCATCTGGTTTGATTCAGTTGCTTTTTACTACCGAAACATTTGCAGTTGGAATCAATATGCCTGCTTGTACCGTCATTTTTGACAGTTTAGAAAAGTATGATGGTGTGAGCTTCCGTTATCTGAAAGCGCAAGAATATCACCAGATGGCTGGAAGAGCCGGACGACGTGGTATTGATGAAATTGGCTATACCTATGCGACTGTTGACCCTCAGTTTTCTGATCTCGATCAAATTGAAACAACTACGTTAGGTAATATTGAACCGATTAGGAGTCAGTTTAACTTATCTTACAATAGTATTCTCAACTTATGTAGTAAATATCAAGAAAAGATCTACGAGGTTTGTACTCAAAGCCTAAGTAACTACCAAAACGTAGAGCGTATTCAAAAAATTGATCAAAAGCTAAATCATACCCTGCAACGGCAGCAAAATCTTGCCACTCCGAGTTGTATTCATGGGAAAGAGCCGAACCAACAGATTGAAAGTTATATTGATCTTGTTATTCAGGCTGATGATCGGCACCAAGAGTT
KOK=       112
KK= 1771299  LL= 1772348  Z=    5.07  JJ= 1771269  DL=  1050
A===      111      112      113      114      121      123      124      131      132      133      134      141      143      144      211      213      214      223      224      231      233      234      243      244      313      314      323      333      334      343      413      433
B===      222      122      422      322      212      412      312      242      142      442      342      232      432      332      221      421      321      411      311      241      441      341      431      331      424      324      414      444      344      434      423      443
RRR=    9.185    1.305    2.867    0.112    1.423    4.800   -0.057   -0.007   11.460    0.570    0.029   13.698    0.475    0.166    0.159    1.921    1.235    3.417   26.280   13.712    5.825    9.870    4.467   24.888    0.226    4.403    0.245    5.570   -0.104   -0.258    1.294    6.425
X1==    2.342    1.614    1.830   -0.414    1.099    1.648    0.081    0.055    3.934    1.088   -0.106    3.903    1.265    0.729    0.070    1.648    1.273    2.572    4.565    3.362    2.849    3.105    1.781    4.058    0.430    2.636   -0.327    1.540    0.199    0.199    1.265    2.486
X2==    3.922    0.808    1.567   -0.270    1.294    2.913   -0.706   -0.121    2.913    0.524   -0.271    3.509    0.376    0.228    2.267    1.166    0.970    1.329    5.757    4.078    2.045    3.179    2.509    6.133    0.524    1.670   -0.750    3.616   -0.522   -1.299    1.023    2.585
CD1=        8        7        6        2        6        6        3        3       10        4        2        9        4        3        4        6        5        8       11        9        7        7        5        8        3        6        2        4        2        2        4        5
CD2=       13        6        6        3        7        8        2        3        8        3        2       10        3        3        9        5        5        5       13       10        5        7        6       12        3        5        1        6        1        0        4        5
CAATCCCAGCAAGCAGCTTTTTCCCACTCAGCCTCGGTCGGGAGTCGTTTACCAAGCCAACGTGCATAGTCAGTTGCATCATCCCAACTGATACCAACGATCGGTTGTCTAGGATGATTGAACTTTGGGTCCCTCCAAAAACGCGGGCTAGCACCGCCTTGCTCTTTCAGATACTTGTTATAGGCCTCATTGGTCACTTCGTGGCGATCGATATAGAAATCTCGAACAGTAACTTTGTGTTGAGGCATTTCATCCCAAAAATTCATCGAATACCCACTGGCTATACGATCGGACATGTTCTTTGATGTACCCATCAAAAACGTACCAGCTGGGACTAGTACCATCTCGGCATTTTTTCTACTCGCCACTACCCACTGGCCAGACACTTCATCTTTTCGAATCAGTTTAGGAAGTTGCGTCAGTGCCCCTCCGTTTGAATTGCCATCTGAATTACTTTTTTGTTGACCACCACAAGATACTAGGAGAAATGTAAAAAGAGTGCAAAATAACCAAGTTGTATGAGGCCAGATTTTATGGGGCCAATATTGGTGGTTCATAGTGGATCGACTGAATCCACTAACATAATTGTGAGCCTGATTGTTCATGCCTTCCTCTGATTATGATCAGCAACGGTATTTCCTGTTATTGCCCGTCTCTTTGAGTTCGTGATATTATAGCAGATCGTTTGGATCATTGCATTAACTAAATATTTCTACCTGAAGAATTCAGGAGCCCATAGTTGACTGCTAAACATTTGAATCTCACTATCAGTTTAAAAAGTGAATTAAGACGAAAAATTTTGCAGAAATATCAAGTGACAGACCAAGAAATTAATACTCCAGCAGGCAAACTTACAATGATGGTGGTCGAAGAACCTACTCAACTGTTGGAAAATTTCAAAACAGACCAGATTTCTACATTCCCTTATTGGGCAACACTATGGGGATCTAGCTTAGGGTTAGCTTACCACTTGGCAACTTACGATGATATCAGTAGTGCTTCAGTGTTGGATCTTGGGTGTGGCATGGGTCTTGCTGGGATACTCGCCTG
KOK=       113
KK= 1815940  LL= 1816419  Z=    4.53  JJ= 1815850  DL=   480
A===      111      112      113      114      121      123      124      131      132      133      134      141      143      144      211      213      214      223      224      231      233      234      243      244      313      314      323      333      334      343      413      433
B===      222      122      422      322      212      412      312      242      142      442      342      232      432      332      221      421      321      411      311      241      441      341      431      331      424      324      414      444      344      434      423      443
RRR=    3.634   -0.418    0.091   -0.614   -0.143    3.292    3.335   -0.471   -0.666   -0.958    0.142    3.272   -0.094   -0.116   -0.383    7.082    5.681    0.809   13.467    7.313    1.147    0.116    0.015    4.731   -0.067   67.660   -0.942    0.003    4.228    0.003    2.252   -0.039
X1==    1.909    0.325   -0.321   -0.274   -0.475    1.415    1.501   -0.321    2.279   -1.092   -1.067    2.367   -0.116   -0.069   -1.275    4.872    4.152    0.562    2.403    3.143   -1.087   -0.108   -0.108    2.868    0.768   12.249   -1.087   -0.004    1.041    0.041    0.836    0.041
X2==    1.904   -1.286   -0.284    2.239    0.300    2.326    2.222    1.468   -0.292    0.877   -0.133    1.382    0.810    1.664    0.300    1.454    1.368    1.439    5.605    2.326   -1.055   -1.080   -0.141    1.650   -0.087    5.524    0.866   -0.897    4.061    0.061    2.695   -0.939
CD1=        4        2        1        1        1        3        3        1        4        0        0        4        1        1        0        7        6        2        4        5        0        1        1        4        2       14        0        1        2        1        2        1
CD2=        4        0        1        4        2        4        4        3        1        2        1        3        2        3        2        3        3        3        8        4        0        0        1        3        1        7        2        0        5        1        4        0
TGGTTTTTGCAGTCAAGAAGAATCTACCACTCGGTAGGTCTGTCAGAGTGAACTGTCCGTCAGCATTAGTTACCAACTGAATTCCCGGTGCAATAGGGTCAGTGTCAATACCTGCGGCGGGAGAATCAGGTACTGGATATCCTGGATAGTGTCCCATACTACCAGGCTTTCGTAACTCAATTGTCACAGTATCACTGTGATCGGCTTTACGTCCTTGCAATCGAACTATACCTGACAAACTAGTGGTTTCCTTTTTGACAGTCTCAATCAAAACAGTGGATGGCCCATGCGGAATGTGTTTTTCCCCTTCGGCATCTATTACCACTGTCTGACGTCCTTCGGCAAAAGAGAAATTGATATTAGCATTGCCAACAGCAATTGTCTTGAATGTAGCAAATAAAAATGGCTGATTGGCAGAAAAGGCCTCAGCAGCCTGACCTGTTGAAATAGCCGAGAAGCTCAACTCGCCAGCAGCTATAC
KOK=       114
KK= 1968460  LL= 1969209  Z=    5.81  JJ= 1968250  DL=   750
A===      111      112      113      114      121      123      124      131      132      133      134      141      143      144      211      213      214      223      224      231      233      234      243      244      313      314      323      333      334      343      413      433
B===      222      122      422      322      212      412      312      242      142      442      342      232      432      332      221      421      321      411      311      241      441      341      431      331      424      324      414      444      344      434      423      443
RRR=    0.404    0.132    2.297    0.508    0.910   49.669    3.060    0.153    1.161   -1.074   -0.059    1.224    1.296    1.384    0.404    0.226   -0.755   32.686    4.177   -0.820    0.758   -0.348   -0.723    0.180    1.877   24.408   37.103    0.224    7.308   14.888   19.696    9.945
X1==   -0.583    0.389    3.624    0.817    0.389    8.082    4.436   -0.135    1.655    1.186   -0.151   -1.070   -0.828   -1.498   -0.611   -1.100   -1.095    5.155    2.482    0.737   -0.888    1.767   -1.541   -0.206    0.512    3.233    6.360   -0.191    1.776    3.240    4.587    3.727
X2==   -0.692    0.339    0.634    0.622    2.339    6.145    0.690   -1.139    0.702   -0.905    0.388   -1.144   -1.566   -0.924   -0.661   -0.206    0.690    6.340    1.683   -1.113   -0.854   -0.197    0.469   -0.872    3.670    7.549    5.834   -1.174    4.114    4.596    4.294    2.668
CD1=        0        1        5        2        1       10        6        1        3        4        2        0        1        0        0        0        0        7        4        2        1        5        0        2        3        7       12        4        8       11        9       12
CD2=        0        1        2        2        3        8        2        0        2        1        3        0        0        1        0        1        2        8        3        0        1        2        3        1        8       14       11        2       13       14        9       10
TCCGCGCGCTATGTCGAACCGGGATCACCCGAACTCCGGCGGGTAGGGGAAACCGGGATCGACGGCGCGTCAACCCTGGTCGACTGGACGCGGCGCGAACAGACTCCTCGCGGCTATCGGATATCGGGCGTTCGCGCGATCGATCGCGGCGAGGAGCGGCGATGGCTGGCGATGCAGTTCGAGGGCGACGGCATCCGCCCCTATGTGCCGGTGATCGTGAACGAGATCATTCAGCACGTGATGCTGCCGCTGATCCCGTTGTCGCTGTTGCTGTTGCTGTTCAACGTCTTCGCCGTCCGCCGGGTGCTCCAACCGCTCCGCCATGCCGAGCGCGAAGTGGACGCGCTGGAACCCGACAACACCCTGCTTCGCCTTTCGGAGCCGAGTGAGCCGCGAGAGGTCAACACGCTCGTCAGTGCCGTCAATCGGGCGCTCGGTCGGCTCGATGCAGCGATGGCGACTCTGCGGGAGTTCACTGCCAACGCCGCACATGAGCTGCGCACACCGTTGTCGATCATGCAGCTATCGCTCGATCGGCTCCCCGCAGGCAAGCAACGGGACGAACTGCAGGCCGATGCGCGGCACCTGACCCGTCTCGTCGAACAGATGCTCGATCTCGCCCAAGCCGACGCGCTGGCCCTCGATGGCCACGTTGCCATCGATATCGCCGACATCGGCCGGGACGTCGTGGCCGCGATGGCGCCAAAGGTGTTCGCGGCGCAGCGTGATCTACGTTTCGAGAGCTTCGGC
KOK=       115
KK= 1987900  LL= 1988919  Z=    6.33  JJ= 1987750  DL=  1020
A===      111      112      113      114      121      123      124      131      132      133      134      141      143      144      211      213      214      223      224      231      233      234      243      244      313      314      323      333      334      343      413      433
B===      222      122      422      322      212      412      312      242      142      442      342      232      432      332      221      421      321      411      311      241      441      341      431      331      424      324      414      444      344      434      423      443
RRR=    3.178   -0.027   -0.533    1.227   -1.970   10.067    0.387    7.696   -0.233   -0.368   -0.659    3.897   28.686   11.761    0.043   -0.554   -0.562    4.164   -1.197   84.856    0.520   60.761    5.226    7.378   -1.900   -0.643   -0.574    0.020    3.190   26.106    0.339   -0.090
X1==    3.237    0.300   -1.603   -0.968    1.878    3.043    1.740    2.820   -0.234    1.213    0.695    3.463    5.957    3.338   -0.489    0.421    0.427    2.590    1.918    8.285    2.490    6.865    1.954    3.603   -1.940   -1.936    1.400    0.275    2.912    3.350   -0.358   -0.155
X2==    0.982   -0.089    0.332   -1.268   -1.049    3.309    0.222    2.729    0.997   -0.303   -0.949    1.125    4.815    3.524   -0.089   -1.314   -1.316    1.608   -0.624   10.242    0.209    8.851    2.674    2.048    0.979    0.332   -0.410    0.072    1.095    7.792   -0.949    0.580
CD1=        6        2        0        1        4        7        5        7        2        6        5        8       15       10        1        3        3        6        5       15        8       16        7       10        0        0        6        6       12       13        3        5
CD2=        2        1        2        0        0        6        2        5        3        2        1        3       10        8        1        0        0        4        1       15        3       17        7        6        4        3        2        4        6       19        1        5
AGCGATTCATTGATCGACAGTCGAGCGGCTTCGACCTCATGCCGCAGGGAGCCGGCGATCATGCCAGTGATCATCGCTGCCCGGGCGAATGGTTCACAATCGAGCTGATCGAGCGGGCCGTGCAGCAGCTCCTTTCGCGGAAGTATGAGATTCCCGAGCAGCCGCTTACGATCCCGCTGAACCGCTTTCCCACTCTGCCGGAGAGCAGACTTGTCATTCAGGTGCGCTGATCGTCATCCACCAATAGACCTGAGCCGGTGCGCACTGAGGAGAGCGAAATGCAGCAGCAGGACAGCGGCAAAAGCATAGGGATGAGCTACGCTCGCTTCGCGGCGATGGTGGCGACCTCGACCGTGGTGATGTTCGGATTGATGTATCTGAACACCTATGCCTTGAGCCACGCCGAGTATAGCCAGACCCGCGCCTGGATGGCCATCGTGATGGGGGCGACGATGGGCGTCATCATGCTCGGTTTCATGTGGTCGATGTACAAGAACATGAAGCTCAACCTGGCGATCATTGCCGGCTGCATCGTCGCCTTCGCGCTCGCGCTCTGGCTGGTCCGCAGCCAGGAAACCGTGGACGATGTGAGCTATATGAAGGCCATGATCCCTCACCACTCGATCGCGATCATGACGAGCGAGCGGGCGCACATCAAAGACCCTGAGGTCCGCAAGCTGGCGGACAGGGTCATCGACGCCCAAATACGCGAGATCACCGAAATGAAGCGGCTGATCGCTCGGCTAGAGGCCCATTCGATCCCGAGCGGCGCGCTCGACCTTCCCTCCTATCGCGACAAGGGCGTCTCCCCGCCCCCGCCCGAGACGGACGAGAGCGCCGGCGTCAATACGCTACAGCCGATCCGCTGATTACCTCGCGGTGTCAGAACCGGTCGTGGCTGTTGAAAATCTCGCGTTCGAATTGATGTTGCGCGATTAGGGCACTGAGCGCTCTTTCAGGCCCCATTCGGCGGGCGTGTGTTAAAAACCTATCGAACGATCCCGATTTGATGCGCCGGCC
KOK=       116
KK= 1991860  LL= 1992789  Z=    4.55  JJ= 1991710  DL=   930
A===      111      112      113      114      121      123      124      131      132      133      134      141      143      144      211      213      214      223      224      231      233      234      243      244      313      314      323      333      334      343      413      433
B===      222      122      422      322      212      412      312      242      142      442      342      232      432      332      221      421      321      411      311      241      441      341      431      331      424      324      414      444      344      434      423      443
RRR=    5.828    5.656    0.122   28.621   -0.007   38.337    9.905    1.734    0.715    1.242    2.289   -1.102    3.606   -0.232    1.046   -0.112    1.734    6.319    0.084    1.734   -0.771   -2.382   -0.830   -2.360    0.207   -1.906   11.248   -0.498   -0.182   11.834   53.256   28.194
X1==    5.424    2.842    0.108    3.837    0.902    4.084    1.794   -1.370   -0.541    0.619    3.005    0.866    1.822   -1.715   -1.038   -0.541   -1.305    2.765    1.175   -1.312   -0.433    2.048    1.431   -1.023    1.207    4.187    6.314   -0.792   -0.301    3.471    7.143    3.942
X2==    1.074    1.990    1.128    7.460   -0.008    9.387    5.520   -1.266   -1.322    2.006    0.762   -1.273    1.979    0.135   -1.007    0.208   -1.329    2.286    0.071   -1.322    1.781   -1.163   -0.580    2.308    0.171   -0.455    1.781    0.629    0.603    3.410    7.456    7.152
CD1=        7        4        2        7        2        7        4        0        1        4        8        3        6        0        0        1        0        5        3        0        2        6        5        1        5       10       13        3        4       12       15       13
CD2=        2        3        3       11        1       14        9        0        0        6        4        0        6        3        0        2        0        5        2        0        6        1        2        7        3        2        6        6        6       12       15       20
AGCGACAAAACGCATGCCGTCGGCGCTGGCCACCTCGCCTGCGCCCCAATGTTGGACGATATCCAGACGACTGTGAGCGGAAACGATCGCGGCGTTGGCCGCGGCGATGGTCTCGGGCCGAATGAAATTCTGACCGACCCAAGAAAGACGGTCGCGACGCAGAGCCGCAAATTCCGGGCGCACGATCGGCTCAAGACCGATGTTGCAGGCGCCGCCGACCAGGGTCGCGCACAGGCTTATCTCGAAGTGCTCGACGGTGGCCTGACGCTCGCTCAGATGCGTAAAGGACTTGGCAAATCCGGTTCGCGCCATGACTTCAAGAAAGATGTCGGGCATTCCGGCCTTCGGCATGCGCGTTTGGACGGCGGCGCGAAGTGCTCGAAGGCTCTCGGGTTCATCAAGCTTGTCGAGGGGCGTGACCACAATCCCCATCTTGTCGGCGACCGTCTCAAAACGCAGGTCCGGATTGTCGCCGGCGCGCGCAACGACATGTCGATATGCCTCGTCGAGAAGGCGGGAGAGACCGTCAATCTCAATGTCGGCTTCCAGAGATCGGCCCAGGGCGCGTGCTACCATCAACCTGGAATTGTGCCAGGACTCGCCCTCGAGCATCCCGCGCCGGGGATCCCCGTATCGGATGCCGGGCTTGGCGAACACATCGCGACGCTTGATCGCCAGACGCCACGCATCGATGATCGCGAAGACATAGGCCTTCGGGTCGCGCATCCTGCCATCGTCATCCAGGACATGTTGCCTCCACGCCTTCGAGACCGCAGCGATCGGTGCGCCGCGCATCTTGACGAGAGAGGACCAGTCGTCCACGCCCTTGAGGTAGCTGATCGCGGCCTTGACGTTTTTGCCACCTGGGGCAGCGTCGGTCTCGATGCGGGTAGCGATTTCAAAGAACAATCGCCGGGCGCTCCGCCATTT
KOK=       117
KK= 1997200  LL= 1997769  Z=    5.28  JJ= 1996870  DL=   570
A===      111      112      113      114      121      123      124      131      132      133      134      141      143      144      211      213      214      223      224      231      233      234      243      244      313      314      323      333      334      343      413      433
B===      222      122      422      322      212      412      312      242      142      442      342      232      432      332      221      421      321      411      311      241      441      341      431      331      424      324      414      444      344      434      423      443
RRR=   10.823    0.287    0.215   -0.582    2.265   15.653   -0.191    1.112    3.316   -0.000    0.223   17.810   -0.554   -2.114    0.237   -2.031    0.613   -2.336    3.740   56.525   -2.696   18.064    0.470    7.222    0.000   -2.768    2.211   -0.405   -1.483    0.399    0.223    1.101
X1==    6.316    0.518    0.182   -0.373   -1.512    5.162    0.341    0.942    1.517   -0.420   -1.121    2.978   -0.218   -1.015   -0.158   -0.670   -0.462    2.033    3.298    8.806   -1.295    4.888    0.560    1.803    0.399    2.491    1.062   -1.147    1.882    1.882   -1.121    0.909
X2==    1.714    0.553    1.181    1.560   -1.499    3.033   -0.559    1.181    2.186    0.000   -0.199    5.980    2.538    2.083   -1.499    3.033   -1.327   -1.149    1.134    6.419    2.083    3.696    0.840    4.006    0.000   -1.111    2.083    0.353   -0.788    0.212   -0.199    1.212
CD1=       11        3        2        1        0        9        2        3        4        1        0        5        1        0        2        1        1        5        6       14        0        7        2        3        2        4        3        0        3        3        0        2
CD2=        5        3        3        4        0        5        1        3        4        1        1       10        4        4        0        5        0        0        3        9        3        5        2        6        1        0        3        1        0        1        1        2
CGAGTAGTAAAAACATCTAAAGTTCCACGACTCTCTCCAGTATCAGGATCTAGAATCTCAAAAAGCACCGAGGCTCCGTCGCTTCTCCCAATCCAGTTTTTTTGCATCAGTTTGATTGGATCTGGCCAGTCAATCTGAAAATGACCACCGGATCCATCAGCTAGATCATCACAGTCGAGATCAGATAGAAGTCGATCAGCATAAGCCGTAATCCGCATCATCCATTGTTTGAGTGGCCTTTGAAAAACTGGGAAATTGCCTCGCTCGCTTTTGCCATCATTGGTAACTTCTTCATTGGATAAAACAGTTCCTAATCCTGGACACCAATTTACAGTTACTTCTTTCTGATAAGCAATGCGATGTTCGTTCAAAATTTCTGATTTCTCTGCTGCCGAGAGATTTTTCCAATCGTGACCTTCGATTTGGTACTGGCCGGATTCAAATAGTTGAACTAAATCATCAATGGGTCTCGCTTTTTGTTGCTGAAAATCGAACCAGCTTTCAAAGAATTTCTGGAACATCCACTGAGTCCAACGATAGAAATCTTGACGTGAGGTGGCGATCTCTCGC
KOK=       118
KK= 2010670  LL= 2011149  Z=    5.01  JJ= 2010670  DL=   480
A===      111      112      113      114      121      123      124      131      132      133      134      141      143      144      211      213      214      223      224      231      233      234      243      244      313      314      323      333      334      343      413      433
B===      222      122      422      322      212      412      312      242      142      442      342      232      432      332      221      421      321      411      311      241      441      341      431      331      424      324      414      444      344      434      423      443
RRR=    2.708    8.238   15.052   -0.312    0.946    6.314    0.406    0.509    0.684    1.921    0.979    1.893    1.987    0.163    0.502   -3.728    0.123    0.714   -0.439   77.846    5.787   -0.844    0.116    1.995   -0.913    0.979    0.093    1.655   -0.216   -0.194    3.019    0.978
X1==    1.013    2.685    3.523    0.281   -1.480    4.793   -1.209    0.324    0.519    0.945   -1.043    2.645    1.871    1.812   -0.786    3.083   -0.367    2.543   -0.228    7.357    2.090   -0.938    0.062    1.033    0.945   -1.043   -0.910    1.319    0.298   -0.702    2.843    0.298
X2==    2.673    3.068    4.272   -1.111   -0.639    1.317   -0.336    1.572    1.317    2.033   -0.938    0.716    1.062    0.090   -0.639   -1.209   -0.336    0.281    1.923   10.581    2.769    0.900    1.871    1.931   -0.967   -0.938   -0.102    1.255   -0.723    0.277    1.062    3.277
CD1=        4        6        6        2        0        7        0        2        2        2        0        5        3        3        1        5        1        4        1       10        3        0        1        2        2        0        0        2        1        0        4        1
CD2=        5        6        6        0        1        3        1        3        3        3        0        2        2        1        1        0        1        2        4       14        4        2        3        3        0        0        1        2        0        1        2        4
GGATCAAACAGAGATCCAGTTACCATTGTTAATGTTTCAGGAACCTGATTTCGACCCTCAGTTGGTGGCTCACATATTGACGGCCAAAAATCATACAGTATCAAGAAAAAACGATCAGCATGAAACAGATTTGCTGACTCCTGTTCAGCTGTTTGAATCAGTTGATTCTGAAGGTACTGACTATGAAATAGAGCCTGCTAGTCAATTTGGACATCCTTCACTTATGACGGCATCGAATTTAGGGGTAACCAACCCGATTAAGGCTGATACTGTCCTTCTAAATGAATCATCTTCACATGTGCGAGCAGAAATATTTTCCACTTTTCCATCTACGCAAATGACTTTCCGATTTGAAGCGGGAAGGAGTTATCTCAACACTGAGCAAGTGGATTGGTCAACAATTCAAGCAGGTGATGATCAGAACCAACTGGGATTTACCCAGTCAATGATTGGATCAGAAACCAATGAGTTGGAGGTAAC
KOK=       119
KK= 2047060  LL= 2047899  Z=    4.57  JJ= 2046790  DL=   840
A===      111      112      113      114      121      123      124      131      132      133      134      141      143      144      211      213      214      223      224      231      233      234      243      244      313      314      323      333      334      343      413      433
B===      222      122      422      322      212      412      312      242      142      442      342      232      432      332      221      421      321      411      311      241      441      341      431      331      424      324      414      444      344      434      423      443
RRR=   55.881    0.449    4.355    1.855   -0.333   13.619    1.512   -0.893    0.609   15.332   -0.082    0.069   -0.959    9.693    0.617    6.095   -1.896    5.111    0.345    0.404   12.429    0.445   -1.057    4.400   -0.197    1.139    9.700   -0.002   -1.138   -0.809    0.639    5.750
X1==    6.706    0.141    2.944    2.415    1.717    3.096    1.200    2.298    0.448    3.653   -0.381    0.436   -0.381    3.069   -0.910    3.096   -1.505    1.215    0.613   -0.877    3.807   -0.329   -1.184    1.460    0.390    0.452    2.971    0.053    1.093   -0.907    2.952    3.093
X2==    8.333    3.191    1.479    0.768   -0.194    4.398    1.260   -0.388    1.361    4.197    0.216    0.158    2.518    3.158   -0.677    1.969    1.260    4.207    0.563   -0.461    3.265   -1.352    0.893    3.013   -0.506    2.518    3.265   -0.031   -1.042    0.892    0.216    1.859
CD1=       17        4        7        6        7        7        4        6        3        6        1        3        1        5        2        7        0        4        3        1        6        1        0        3        2        2        5        1        2        0        5        4
CD2=       21       11        5        4        4       10        5        2        5        7        2        3        5        6        3        6        5       10        4        2        6        0        3        6        1        5        6        1        0        2        2        3
ATTGATGAAGATAGCGTACCAAGTGACTCCAAAAGAGAAACATTTGCCAAAATAAAATGTGCCATCAACAACTACAGGTGGAGTGGTGTACCATTTTACCTCCAAGCTGGTAAAGCACTGACAAAAAGTACCACCGAAATCATTATTCAATTTAAGGAGGTCCCTGGCGACATATTCCTGTCCCCACATCATCCAAATAAGATGGTTATTGAGGTTCAGCCTGATGCAGGTTTGAAGTTTTTTATAACCAACAAAGTCCCTGGAAAAGGAATGGTACTGAAGGATGTAGCGCTTGACTTTAGTTACGTTGACGGATTTAACAAAACAATGCCGGGTGCTTACGAAAGGCTACTACTGGATGCAATTCAAGGAGACAAGACTCTATTTATCGGTTACGAAGAACTCATCCATTCCTGGGAGATTTTCACCCCCATTCTTGAAAAAATTGATTCTGGAAAAGCTGATGTATTCTACTACCACGCCGGCACCTATGGGCCTGAAGAAGCTAACAGGATCTGAGTTTTCCGTTCATTTTTGCCTTTTATTTATTCTCTACTTCTCAATTTTGATAAAAATTAAGCGATATCGTGGTTTGGCAAACATACAGGAATAGAAGATCGTACCATAATCTTTTTTAGTAAATTTCCACTCCCAATTTCCTAATTATCTTTGTGAACAATATTATTTCTCAGATCCACAAGGAAATTTAGGGCTATCCCTTATGTTTGTATGGGTTTTACTCACAATCTTGAGTCCAACAAACTATTTAGATTACAACCGATTCATACGAAACAGTATAAAGAGGCCGATTTTGTAACTGGTAAGGTGTTTCTGAACGAG
KOK=       120
KK= 2050960  LL= 2051319  Z=    6.05  JJ= 2050870  DL=   360
A===      111      112      113      114      121      123      124      131      132      133      134      141      143      144      211      213      214      223      224      231      233      234      243      244      313      314      323      333      334      343      413      433
B===      222      122      422      322      212      412      312      242      142      442      342      232      432      332      221      421      321      411      311      241      441      341      431      331      424      324      414      444      344      434      423      443
RRR=   -0.158   23.009   -0.469   -0.624    0.804   37.470    5.353   -0.362    0.036    2.738   -0.314   -3.475   -0.314    3.016    0.245    0.747    0.004   10.829    0.792    0.036    0.294   -0.952    5.280    1.681    0.493    1.658   -0.134    0.903   -0.194    0.209   -0.118   -0.597
X1==   -0.257    3.855   -0.850   -0.925   -1.215    6.050    1.953    1.150    0.050    2.439    0.389    3.075    0.389    1.335   -0.370    1.050   -0.033    3.864    0.796    0.050    1.373    1.318    2.318    1.258   -0.561    1.389   -0.627    0.629   -0.403   -0.403   -0.611   -0.403
X2==    0.615    5.969    0.551    0.674   -0.661    6.193    2.740   -0.315    0.712    1.123   -0.806   -1.130   -0.806    2.259   -0.661    0.712   -0.116    2.803    0.995    0.712    0.214   -0.722    2.278    1.336   -0.877    1.194    0.214    1.435    0.481   -0.519    0.194    1.481
CD1=        1        6        0        0        0        7        3        2        1        3        1        4        1        2        1        2        1        5        2        1        2        2        3        2        0        2        0        1        0        0        0        0
CD2=        3       10        2        2        1        8        4        1        2        2        0        0        0        3        1        2        1        4        2        2        1        0        3        2        0        2        1        2        1        0        1        2
GATATTATCTTCTACATCTATATTTCCAGATTTGATCCAATCATGGATACCATGTTGAGATGGAATACGACCGGTCAAGAAAGAGGCTCGTGCTGGAGAACATACGGGTGATGCGCAAAAGAAGTTTTCGAATCGAATTCCTTGATCGGCCAGCTGGTCTAACCTAGGGGTATGGAGTTCTGTAGTACCAGCACAATTCATTGCCCAAGGCCCCTGATCATCGGACATGATAATTAGGATATTGGGACTTTTATTTTCATCGCACATATTCTATTTCCTTGACAAATTATTGAACAGGTTATTTCAGCAGTAGTATTACCTAATAATCGGATTGATAGTCTTAATCTTGATTTCGATCAT
KOK=       121
KK= 2062030  LL= 2063079  Z=    4.72  JJ= 2061970  DL=  1050
A===      111      112      113      114      121      123      124      131      132      133      134      141      143      144      211      213      214      223      224      231      233      234      243      244      313      314      323      333      334      343      413      433
B===      222      122      422      322      212      412      312      242      142      442      342      232      432      332      221      421      321      411      311      241      441      341      431      331      424      324      414      444      344      434      423      443
RRR=   -0.979    1.292    0.006   46.712    3.177   -0.319    5.577    0.297   -0.700   -0.481    0.882    0.463    0.017    1.721    9.441    5.915   60.496    0.953   30.714   -0.319    1.721    1.720    0.687    0.273   31.556   93.815    6.055    0.055    6.442   -2.834   -0.379    0.007
X1==    2.078    0.308    0.020    5.311    2.209   -0.671    2.732    1.036   -0.671    0.943    0.651   -0.313   -0.048   -1.572    3.349    2.154   10.549    0.902    5.205   -0.671   -1.193   -1.296   -0.518   -0.691    5.493   10.437    2.185   -0.778    3.083   -0.917   -0.747    0.083
X2==   -0.471    4.199    0.287    8.796    1.439    0.475    2.041    0.287    1.043   -0.510    1.355   -1.480   -0.341   -1.095    2.819    2.747    5.735    1.057    5.901    0.475   -1.442   -1.327   -1.327   -0.395    5.745    8.989    2.772   -0.071    2.090    3.090    0.507    0.090
CD1=       15        8        4       16       13        2        9        6        2        3        3        4        2        0       16        7       24        4       12        2        0        0        1        1        9       17        4        0        4        0        1        1
CD2=        3       14        3       15        8        4        6        3        5        1        3        0        1        0       11        8       12        6       14        4        0        0        0        1        9       12        6        1        3        4        2        1
ACATTATAGCAGAAGCAGCTCAAGCACCTTTAGGAATACCAACTTTTGAATTAGTTGGAGATGACGGAACCGTCAACTATCATTTAGCAGTGTCAGCACCGGTTACTTTAGCCGCTGGATCACCTGTATAATCTTTAAAATTAGAAATTATGAGTAATTATTTAAAAGTAGAGATGTTACAGTCTGGTGCAGTACTAGGTACTGATGCTTTGACATCATCATTAACAACAGATACAACTGGAGCTACACCCGCCACTTATTCAAACTTAACAGTTGCAGCTGGCGATTTAGTAGTTAAAGATAGTGCAAATGTTGTTAAAGGTTTAGCACAACCTATAAAACTAACAGTAGTAATTGGCGGTGGCCAAACTACTATTCGTGGTACAGGTGGTCAAATCAATGTGATAGAAGCCGGTGAAGGTTTAGTTGCAGGAGACAAAATAGACATTCTAGCTGCAAAGTTAGGAGGAGCTAGTACTCAAGCACAAATAACAATACAAGCTTCAGATTTATATTCTGGAACTGGAACGTTAAATGAAGCGGTAAGATATATACCTTGTGACAATGCAATGTATATTGAACCTGTTAGCGCTACATCAGCTGAGATTATTCAGACGGTAGACGCAGATAAATATACGTTTGTATTTGGTAACCCATTTTCTAGTGAGTCTTCACTTGCTGGACAAATGAGTAACAAAGTATCTTCGTTATTACAAAACCCATTAAGTCAAGAAGAATTAGATTTAGGTATAAAGCCTATATCTATAGTTCTTACAACTTAATAACAATTAATGCTAGGGCGCTACGGCGCTCTAGCTTTTATTATATTATATTATATTATGGAAACACAAACAAAAAAGACTCCAGCAAAAAAAGATAATTGGGAGTATAAAGATAGAAATTATTATTTAATAGGAAACAAAACACCTTTAACTTATACAATACCTAGTAAGCATTCAAAAAGATACCCTTGTGTTTGGTTTGATACAGATAAAGGTTATGAAAGAGAATTAAGATATGCTACTAATCAAAAGTCAATTTTTGCAGATG
KOK=       122
KK= 2068570  LL= 2069439  Z=    7.00  JJ= 2068390  DL=   870
A===      111      112      113      114      121      123      124      131      132      133      134      141      143      144      211      213      214      223      224      231      233      234      243      244      313      314      323      333      334      343      413      433
B===      222      122      422      322      212      412      312      242      142      442      342      232      432      332      221      421      321      411      311      241      441      341      431      331      424      324      414      444      344      434      423      443
RRR=    0.281    0.325    7.084   12.821    9.376   -0.509    0.706   -2.466    0.173   -0.174    4.262    0.355   -0.681    0.109   13.740   20.374   34.357    0.001    2.994    1.071    1.403   -0.497    4.936   -0.700   -1.019  136.731   -0.265    0.520    0.679   -0.967   -0.577   -0.179
X1==    1.834    0.770    2.519    3.653    2.990   -0.374    3.937    2.519   -0.374    0.521    3.025   -1.116    2.181   -0.373    2.546    4.635    4.557    0.393    1.002   -1.001   -1.137   -1.149    2.365    0.579   -0.331    8.091    0.638   -0.685    0.301    1.301    0.492   -0.699
X2==    0.153    0.423    2.812    3.510    3.136    1.359    0.179   -0.979   -0.463   -0.333    1.409   -0.318   -0.312   -0.292    5.396    4.395    7.540    0.004    2.987   -1.071   -1.234    0.433    2.087   -1.209    3.075   16.899   -0.415   -0.759    2.257   -0.743   -1.173    0.257
CD1=       10        7        7        9       12        2        9        7        2        2        5        1        4        1       11       10       10        3        4        1        0        0        4        2        1       11        2        0        1        2        2        0
CD2=        5        6        7        8       12        5        3        1        2        1        3        2        1        1       17       10       15        3        8        1        0        2        4        0        5       21        1        0        3        0        0        1
ATTTACCTAGCTTACTAGATGGTAATCCAGTTGTAAAACCTTTCAAGCTTAATATTGATATAACAGCTGAAGGTGTAGGTACAGTTAACAGCACAACTGACTTACCAGCTGCTGAGCCAAAAACTTTCTTATTATTAGAAGGTATGGTATTTACTAGTGCTGCTGGTACGGAATATGTAATTACTAACATACTTAATAACGATAACTTTACTGTTAAGCCTGCTACTTTAATGGCGGCGGAAGATATAGAGTTTACTACAAGATCGAGTAAAAGTACTCTTAATGTAACTACATTGCTAACTGATAATGCTAATAAAGTTCCGCCAGCTTTAATTGAAACAACACCAGTGCAACAACAATATGGAACTAGTGATATTAATTTAATACCTAGAGTAGCATTACAAGCTAATTATACAGCTTCTGGTGGTTCGTTTTTTCCTGCGAGCACTGATCGTAATAGATATATTTTTCCTGGCATTACGTCATCTAAGGTTAGATCTTTAGGTAATTTTGAAGGTTTATTTACTGATGGTAGTTACGCTGGATTATGGCAAGCTGACACTGACCCTCCTACTGCAGTTATAGAAAACAAACTACAATTAGGACAAAACGCTGAAACAGTACTACCCGTTTCTAAACAACCTTTACAATTCTCTTGTTATGAAACAACGCCTACAATATCAGAATTAGATATATATTATGAAACTAGTACTGTGCTAGACATATACACGTTAAACGCTGGGTTAAGTTAATTATGAAAAAAATAAGTGATTATAAGTTATGGCATTTTATCAAGAATTAGATTATTATAACACCTTTATTTTAAAAAGAGTTTGCACGCCTCAAACAGTGGACCAGTGTAGCAAGAGT
KOK=       123
KK= 2111710  LL= 2112099  Z=    6.02  JJ= 2110930  DL=   390
A===      111      112      113      114      121      123      124      131      132      133      134      141      143      144      211      213      214      223      224      231      233      234      243      244      313      314      323      333      334      343      413      433
B===      222      122      422      322      212      412      312      242      142      442      342      232      432      332      221      421      321      411      311      241      441      341      431      331      424      324      414      444      344      434      423      443
RRR=   -0.051    8.938    4.690    3.166    0.105   -0.066    0.170    1.109   -0.341    0.017   -1.162    0.021   -0.828    1.226    4.396   -0.770    1.132   -0.088    0.720   30.616   16.906    6.547    2.375   31.234    0.003   -0.020    0.787    0.427   -0.161   -1.013   -0.187   -0.822
X1==   -0.176    2.448    3.025    2.014   -0.242   -0.040   -1.035   -0.975    1.938    1.201    1.192    0.014   -0.808    1.183    1.552   -1.029   -1.035   -0.105    0.836    6.884    4.148    3.138    1.138    6.128    0.201   -0.808   -0.852    0.346   -0.662    1.338    0.192   -0.662
X2==    0.290    3.650    1.550    1.572   -0.435    1.674   -0.164   -1.137   -0.176    0.014   -0.975    1.572    1.025    1.036    2.833    0.749   -1.094    0.844    0.861    4.448    4.076    2.086    2.086    5.097    0.014    0.025   -0.924    1.234    0.243   -0.757   -0.975    1.243
CD1=        1        4        4        3        1        1        0        0        3        2        2        1        0        2        3        0        0        1        2        8        5        4        2        7        1        0        0        1        0        2        1        0
CD2=        2        6        3        3        1        3        1        0        1        1        0        3        2        2        5        2        0        2        2        6        5        3        3        6        1        1        0        2        1        0        0        2
GGGTGAGGATCCAATGGTTTAGATTGGAATTCTGGATGGAATTGGGAACCAACCATCCAAGGATGATCGGCAACTTCGGTGATTTCAACCAGATTGTTATCAGGCGACAGGCCACTTAAGATTAAGCCATTTCTTTCAAACAAGTCGCGATAACAATTATTAAACTCGTATCGATGGCGATGCCTTTCCAACACTTCAGATGCTTGATAAGATTGATGGGTTTTTGTACCAGTTCGGATTTGACACGGATAATGACCCAGTCGCATTGTTCCACCTTTGTCTTCTATACCTTTCTGCTCCTCCATTAGGGCAACGACTGGATCAGGCGTATGGGGGTCAAATTCAGAACTGTTAGCTTCCATTAAACCACATACGTGGCGCGCAAACTCA
KOK=       124
KK= 2125120  LL= 2125689  Z=    5.69  JJ= 2124670  DL=   570
A===      111      112      113      114      121      123      124      131      132      133      134      141      143      144      211      213      214      223      224      231      233      234      243      244      313      314      323      333      334      343      413      433
B===      222      122      422      322      212      412      312      242      142      442      342      232      432      332      221      421      321      411      311      241      441      341      431      331      424      324      414      444      344      434      423      443
RRR=    6.962   -0.278   -0.016   -0.078    0.230    1.086    1.668    0.031   -2.677    3.535    0.409   -0.516   -0.091    0.426    5.991    0.138   -0.667   -0.756    2.930    6.934   -0.357   -0.416    1.275   -0.428    3.436  150.665    5.476   -0.558    3.822    0.106    0.088    0.106
X1==    2.091   -0.311   -0.027    0.065    1.616    0.791    3.917   -0.027    2.249    3.559   -0.393    1.525    1.267    0.530    0.973    0.062    1.659   -0.601    2.571    2.249   -0.395    3.093   -1.184   -0.263    1.148   10.393    2.920    0.720    1.758   -0.128   -1.222   -0.128
X2==    3.330    0.894    0.609   -1.192    0.142    1.374    0.426   -1.153   -1.190    0.993   -1.043   -0.338   -0.072    0.804    6.154    2.228   -0.402    1.258    1.140    3.083    0.903   -0.134   -1.076    1.625    2.993   14.497    1.875   -0.774    2.174   -0.826   -0.072   -0.826
CD1=        6        2        2        2        5        3        7        2        5        6        1        4        3        2        4        2        4        1        5        5        1        5        0        1        3       14        5        2        3        1        0        1
CD2=        6        3        2        0        2        3        2        0        0        2        0        1        1        2       10        4        1        3        3        5        2        1        0        3        4       16        3        0        3        0        1        0
GTATTCGTTCTGTTACTCCAGGAGTTGAAAGGTTTTCTGATACGGTCAAGCCAATACGAGGATTGATCGATCGTCTCGACTACTCTGTTTCAGTCACAGCTACAGATCAAGCTGGGAACGTGGGAACTGGAACCTACCAATTTACAATTAATGAAGCGGCAGCTGATATAACTCCTCCCCAGATTAGCTTTATTATCGATGATATCACCGCAGATGCCCGCCCTCAACTGAGATTTGACATAAGTGATGATTTAGCAGGATTCGACTTATCCAAGCCAGATTCAGTTGAGGTTACCTTGACTGATCCCGATGGAGTCGCAGTTTCAATAGATGCGCCACAAATTAGTAGTACAGATAAGAAAAGTGCATCAGTTACTGTAATCCCTGCAGTAGACTTGACTGATAAGGCTGGTAATTACCAAATCAGTGTCTCCACATCCGACCTAAATGGAAACTCACAAAGTGCTGACCAGAGTTTTATAGTTTTATCTGAAATTGACCAGAACCCGGTACAATCAGACAGGTCTCGGATTTTGACTGAGCCTGTTTTTGCGACTGAACCACTCACCA
KOK=       125
KK= 2147470  LL= 2147979  Z=    6.19  JJ= 2146810  DL=   510
A===      111      112      113      114      121      123      124      131      132      133      134      141      143      144      211      213      214      223      224      231      233      234      243      244      313      314      323      333      334      343      413      433
B===      222      122      422      322      212      412      312      242      142      442      342      232      432      332      221      421      321      411      311      241      441      341      431      331      424      324      414      444      344      434      423      443
RRR=   -1.097   -0.197    1.588   -0.134   -1.446   43.206    0.136    0.566   19.807   57.995    0.095    1.805   -0.122   -0.309    0.009    0.121    1.633    1.256    3.795   -1.045    0.314   -0.000   -1.083   -0.370    0.292   -0.178    0.337   -0.132    0.024    0.604   17.942    0.376
X1==   -0.602    3.609    1.109   -0.158   -0.704    7.016   -0.255   -0.483    3.216    8.053   -1.028    0.773   -0.044   -0.760    0.015   -0.583    0.633    1.491    1.343    0.937    1.142   -0.140   -1.079    1.164   -0.366    1.925   -0.464   -0.250    0.067   -0.933    9.800    1.067
X2==    1.821   -0.054    1.431    0.850    2.053    6.158   -0.534   -1.172    6.158    7.202   -0.092    2.336    2.792    0.407    0.648   -0.207    2.578    0.842    2.826   -1.116    0.275    0.004    1.004   -0.318   -0.798   -0.092   -0.725    0.528    0.352   -0.648    1.831    0.352
CD1=        1        7        3        1        1       11        1        1        6       11        0        2        1        0        2        1        2        4        3        3        3        1        0        2        1        3        1        1        1        0       11        2
CD2=        5        2        3        3        5        8        1        0        8        8        1        5        4        2        3        1        5        2        5        0        1        1        2        1        0        1        0        1        1        0        3        1
CTAACAATATATGTCCTCTTTTAGAGTCAATATCCCATTAGTATCGAACAATTCACTTCGTCTGTTCAGTCAATCTCAGGCTAAGATAGAGTTAGTAATATTATCGACTTAGTTGCTAGTGATGACGGGTTGCCTTACCCTTATGGTCTAACCATCCATAACGACCAGATCTATTGGACTGACTGGGGTACTGACAAAATCTAACGGGCTGATCTAGATTTAGCCGGTTTAGGAGACCGAACCTCTGACTTCACCCTTCAAATCGGTGCTAATAATACTACCAACAACCAAATGACCTTTGGTATCGACCCGACCACTGATAGTCTACCACTGTCTGACACCAGCCTTTCCAATCTTGAAGGTGCACAAACTGCTATCAATTCATTGGACACCGACATCGATTTCTTCAGTGATCAGAGATTTGATCTAGGTGTCATCAGTAATCGTTTGAAGTTTGCCCACTCTAATGTCTATTCTAGTACCTAGGGTACCGCAGTATCCTTTTCCACC
KOK=       126
KK= 2195200  LL= 2195529  Z=    4.52  JJ= 2195110  DL=   330
A===      111      112      113      114      121      123      124      131      132      133      134      141      143      144      211      213      214      223      224      231      233      234      243      244      313      314      323      333      334      343      413      433
B===      222      122      422      322      212      412      312      242      142      442      342      232      432      332      221      421      321      411      311      241      441      341      431      331      424      324      414      444      344      434      423      443
RRR=    0.049   -1.462   -0.141    5.364   -0.148   -2.185   -1.626    0.296   -1.540   -0.652   -0.466   -0.345    0.126    0.182   -0.084    5.274    4.306    4.306   78.763    0.213    0.322   -1.194    0.543   -0.689    0.322    8.325   -1.282   -0.476    0.110   -0.127   -0.087    0.110
X1==    1.314   -0.869    0.253    2.336   -0.197    3.162    1.869   -0.529   -1.176    2.009   -0.787   -1.166    0.213    0.375    0.475    4.029    3.812    3.759    8.129   -0.309   -0.802    2.363    0.363   -0.506   -0.991    3.213   -0.802   -0.586   -0.466    0.534    0.213   -0.466
X2==    0.038    1.682   -0.559    2.296    0.753   -0.691   -0.870   -0.559    1.309   -0.324    0.591    0.296    0.591    0.485   -0.177    1.309    1.130    1.145    9.689   -0.691   -0.401   -0.505    1.495    1.364   -0.324    2.591    1.599    0.812   -0.237   -0.237   -0.409   -0.237
CD1=        5        1        2        4        2        5        3        1        0        3        0        0        1        1        3        6        5        5        9        1        0        3        1        0        0        4        0        0        0        1        1        0
CD2=        1        3        0        3        2        0        0        0        2        0        1        1        1        1        1        2        2        2       11        0        0        0        2        2        0        3        2        1        0        0        0        0
TTCATTTTGTTGATTTAGCTTTTACAGTCTTACCAACAGCCAAAATAGGAGCTATATCTTCAATCGAATCAACCTCTTTACAACTACAAGGAAGCAAAGGCTTAATTCCAAGAAATCGACCAAGAGTCGAGTTTCATCTTCTTCCAGATGTACTTGTTGATCTAGTAATACTTGAAACGCAAAAAACAAATCCAAGCAATCCAATACCAGTCAGTACTGATTTATCAAAGGGTAATAAAGTTGCTGACAACCCAACGTTAGAAAAGTATGTAGCTACTGTTGAACCAAATGAAGTAATTGTTTTCGACCTGCGGGTTGATAAGCCCAACC
KOK=       127
KK= 2247610  LL= 2248089  Z=    5.42  JJ= 2247550  DL=   480
A===      111      112      113      114      121      123      124      131      132      133      134      141      143      144      211      213      214      223      224      231      233      234      243      244      313      314      323      333      334      343      413      433
B===      222      122      422      322      212      412      312      242      142      442      342      232      432      332      221      421      321      411      311      241      441      341      431      331      424      324      414      444      344      434      423      443
RRR=    2.821    1.891    0.577    0.316    0.276    0.043    0.781    1.615    7.271    0.091    0.186    0.366   -0.042   -2.395    0.327    2.879    0.315    2.955    0.850   41.863   -0.319   -0.759    5.267   31.262    1.469   -0.588    0.503    0.784    0.052    0.878   -0.007    0.277
X1==    1.283    1.228    2.900    0.575   -0.418   -0.080    0.531    0.934    2.826    0.246   -0.962   -1.169    0.038    2.523    0.405    2.826    0.531    2.753    1.334    4.763   -0.777   -0.991    2.009    5.143    1.246    3.038    1.223    1.459   -0.690    0.310    0.038    0.310
X2==    2.199    1.540    0.199    0.550   -0.660   -0.535    1.469    1.730    2.573    0.368   -0.194   -0.314   -1.108   -0.949    0.807    1.019    0.593    1.074    0.637    8.789    0.411    0.765    2.622    6.079    1.179   -0.194    0.411    0.537   -0.075    2.834   -0.194    0.895
CD1=        3        3        4        2        1        1        2        2        4        1        0        0        1        4        2        4        2        4        3        6        0        0        3        7        2        4        2        2        0        1        1        1
CD2=        5        4        2        2        1        1        3        4        5        2        1        1        0        0        3        3        2        3        2       13        2        2        4        7        3        1        2        2        1        4        1        2
TGCTTTAATGTGGCGTGAAAACTCCAGTCATGGTGAGTATCACAGTTTCGATATCGAGTTTACTGATCTCGCTCACCCAATTGTCAATGGATTTGTCCAAACATTACCTAGTGGAAAAATTACAAACCATTCTGATGAACTTTACCACCAACTGAAACACATGCATGGTACTGACTACCACGTCATTGCACAGGCATTTTCGACTGTTGAGTCAGGCGGAACTGGGCAGTATGAGCCGATGGTCTTGGTTAAGAACTATGGTCAAGCTAGAGTCTTTCACTCCATTTTAGGCCATTTGGGGCGTGATGGAGTATCTGACACTTGGGATAACCCTGATTTTCAAACACTGTTAGTGAGAGGGTGTGAATGGGCTGCACTAGGAACAGTTACCAACACATAATTGGGGGAAGTGCATGAAAGTTATTCAAGGTGGTATTACCAGCGTTGTTGGAATTCGAGCTGCAGGCGTGTATGCAGGCA
KOK=       128
KK= 2267020  LL= 2267349  Z=    5.04  JJ= 2266990  DL=   330
A===      111      112      113      114      121      123      124      131      132      133      134      141      143      144      211      213      214      223      224      231      233      234      243      244      313      314      323      333      334      343      413      433
B===      222      122      422      322      212      412      312      242      142      442      342      232      432      332      221      421      321      411      311      241      441      341      431      331      424      324      414      444      344      434      423      443
RRR=   -0.240    1.899    4.017    0.929   -0.788   -1.151   -0.177   -0.385    0.187   -0.477   -0.307   -0.013    0.178   -0.168   16.094    0.065    0.129   11.248   -1.803   -0.007    0.568   41.215   -0.153    0.080    1.311    0.664    3.424   -0.127   -0.252    0.110   -0.189    0.110
X1==   -0.147    1.206    1.319   -0.874    1.206    1.100   -1.086    0.319    0.100   -0.401    0.486    0.126    0.486    0.340    6.945   -0.900    0.794    3.529    2.848    0.100    1.470    6.320    0.320    0.127    0.599    0.486    2.470   -0.236    0.697   -0.303   -0.514   -0.303
X2==    1.634    1.575    3.045   -1.063   -0.653   -1.047    0.163   -1.208    1.877    1.188   -0.633   -0.103    0.367   -0.493    2.317   -0.072    0.163    3.188   -0.633   -0.072    0.386    6.522   -0.478    0.627    2.188    1.367    1.386    0.536   -0.361   -0.361    0.367   -0.361
CD1=        1        3        2        0        3        2        0        1        1        0        1        1        1        1       10        0        2        5        5        1        2        7        1        1        1        1        3        0        1        0        0        0
CD2=        5        4        5        0        1        0        1        0        3        2        0        1        1        0        5        1        1        4        0        1        1        7        0        1        3        2        2        1        0        0        1        0
TAATTTTGGTTATCGGAACGACGATCGGCTTAGGAGTCGATTATTTGCTAAACTCTCAGTAAACCAGTTCTCGTGGAATTTATATCGGTTTTAGTCTAATTATTATTGGAATCGTAACAGCGATTATTCAACTAAAACCACCGAGTGATACTGGTTTTGCTGTTGGTTGGTATTTCAAATTCGATCTTGAGCGTGTTTACAGGACTCTTCATCTAGTCTCGAGAGCATTTTTTCCTATTCCGAACGAGGGAATTCATTTTTGGGGTACCGAATTATTAATGAAGTTCGGTTGGTTCCAGAAATATAAGTTAATAATTGCGATCCTAATAA
KOK=       129
KK= 2383480  LL= 2384259  Z=    5.47  JJ= 2383450  DL=   780
A===      111      112      113      114      121      123      124      131      132      133      134      141      143      144      211      213      214      223      224      231      233      234      243      244      313      314      323      333      334      343      413      433
B===      222      122      422      322      212      412      312      242      142      442      342      232      432      332      221      421      321      411      311      241      441      341      431      331      424      324      414      444      344      434      423      443
RRR=    1.411   12.744    0.992   -0.032    1.593   -0.276   -0.249    1.292   -0.026    0.589   -0.093   20.565   10.975   -0.720    0.841    0.123    4.525    1.123    5.646    2.129    3.062   42.571   21.989    2.837   -1.559   -1.099    3.062    0.030   -0.452   -0.057   -0.471    0.561
X1==    0.880    4.068    0.604    0.071    1.738    3.552   -0.143    1.296    0.340   -1.328   -0.450    2.991    4.384    0.514    2.321   -1.586    1.891    1.271    4.051    1.625    2.109    6.874    3.134    1.089   -1.328    1.967    2.109    1.325   -0.246    0.643    0.355    0.643
X2==    1.603    3.133    1.641   -0.452    0.916   -0.078    1.736    0.997   -0.078   -0.444    0.207    6.876    2.504   -1.401    0.362   -0.078    2.393    0.883    1.394    1.310    1.452    6.193    7.017    2.605    1.173   -0.559    1.452    0.023    1.834   -0.088   -1.324    0.873
CD1=        4       10        3        2        6        8        2        4        3        0        1        6        7        2        7        0        5        5        9        5        5       11        6        3        0        4        5        3        1        2        2        2
CD2=        7        9        5        2        5        2        5        4        2        1        2       14        5        0        4        2        6        3        4        4        3        9       10        5        3        1        3        1        3        1        0        2
TCTCTAATTTGTAGACAATCGTATCGACTCATTATAAACACGCTTCGCTGATTGGGAGAAAGTTGCCCCATCGCATCTCCGATTATTCGATGCCGGTCTTTTTCTAGAACTCCATTTTCTGGATTGCTACGGCGATCCATTGAGGCTGGTTCATCGATCGCAGAATTTTCGTCATCTAGATAGGCTGTGGACCGACGTGATTTGGCTCGATAGTGATCTATTGACAAATTGTGGGCAATTCTATAAATCCAGGTGGTAAATTTGGCCCTCGGCTCCCAAGTTCCAAGCGCTCGGTAAATCTTGATAAAAACTTCGATGGTTAGCTCTTCAGCATCTTCGTAGTTTTTTACAGAGCGTAGCAAATAAGCATAAATCTTTTGCTTATAGCGACTCATTAGGACATCGAATGCGTCTTGCCTTCCACCCTGGAAATGAGCCACTAGCATTTCGTCGGAGAGTTTATCCATGGTTCCCTTCCTCAGAAATCATAATTTCAGCTAATATTCTTCTGTACGCCGATTCAATTGTGGATGCGTTTGTCATTTGCAGGCAAATTTAGAATTCAACATATAATCGAATCAGCATTGTTATTGGTCTAAGAGCGATACACCATTTCATATACTCTAGCTACTGTATATCGTTGTGATACTATCCAATTTGAGGGCTAAGCTAGGGCAGGCACAAGCACGAGCAAATTCGGGCTTGTTAATAACAATCCATTCTAGCGCATCAAATTATTCCAGATTCTCAAGAAACTAACGATGCCAACCATGATCGATC
KOK=       130
KK= 1820231  LL= 1821190  Z=    4.91  JJ= 1820231  DL=   960
A===      111      112      113      114      121      123      124      131      132      133      134      141      143      144      211      213      214      223      224      231      233      234      243      244      313      314      323      333      334      343      413      433
B===      222      122      422      322      212      412      312      242      142      442      342      232      432      332      221      421      321      411      311      241      441      341      431      331      424      324      414      444      344      434      423      443
RRR=    0.287   30.054   27.260    2.727    0.185   15.731    0.003   -1.382    4.851  110.794   -1.721   -2.317   12.890    0.472   -8.615   -0.805   -1.881    4.589   11.542   -2.819    0.852   -0.297   -0.491   -1.121    0.025    0.761   -0.511    0.076   -0.663    0.003    8.113    6.045
X1==    0.134    3.836    4.266    1.769   -1.741    7.341    0.003   -1.965    1.133   12.701   -0.903    2.354    3.005   -0.642    4.765    1.133    1.168    3.177    4.054   -1.972    0.542   -0.911    0.387    1.544   -0.022    0.399    2.271    0.361   -0.665   -0.665    3.005    1.513
X2==    2.142    7.835    6.390    1.541   -0.106    2.143    0.925    0.703    4.283    8.723    1.906   -0.984    4.290   -0.734   -1.808   -0.711   -1.610    1.445    2.847    1.429    1.572    0.326   -1.269   -0.726   -1.128    1.906   -0.225    0.211    0.996   -0.004    2.700    3.996
CD1=        5       13       12        6        1       18        3        0        6       25        1        7        7        1       15        6        5       10       10        0        4        1        3        4        3        3        7        3        1        1        7        4
CD2=        7       17       11        5        3        5        4        3        8       11        4        1        7        1        0        1        0        4        7        4        3        2        0        1        0        4        1        1        2        1        5        5
ACCTTTGCCGTAAATGTTAACATCACCATTACCCTCTGTTGATAAGCTACCAAAGGTAATTGGCCGACCTGCCCAAAGCTCAACATCCGTATTCTTACCCACCGTTACCTGACCATTCAAGTTAACGTTAGCATGCTCGGTGCTAATTAAACTGTCTTCACCGAAAATCATTTCGACGGTATCACCCGAGACGATCGAGACGGGTACTAATGGTATAGTCGGGAAATTATCCTTTAATCCTTGTAAAAGCTGAACGCTACCACTACCAGTAAACTGGCGGTTATAATTCCCAACGACCTTACCTAACGTCGTTGAAATAACATGGTTATCATTAGTTTTAAAATCTGAATCTTGAGCGATTTCAAGAATTGACATAGTAGATAATGCAACAATTCCACCAGCGCTGTTATCTAGCTGCCCCTTTGGTAATTTAATGGTCGCACTAGAAGTTACAGCTAATTCTCCCAACGGGCCAATCAGTACACCATCGTCATTGTTGTCAAGGAAATCGATACTAGTCTCGGCAGTTGTTAGTTGTCCGTTAATATTGACGGCTTTACTGACGGCCAAGGTGAATTGGGAATTAGATTCGTTCTCTTTGGACATCAACATAGCTTTGGCAAACCTATCTACGGTCAGGCCACCACCAATTTCAAAATTGTCAGGCAAAATTATTGTGGCTAAAGCTTGACCGGATTCGGTTTCATTGTTGCTGATACGAAGTCGAACATCGCTAGCTTGTAAATCAACATTGGTTAAATCCACGCTTTGATCTTGAATCCCATCCAAAACTAACTCACTACCAGATTGAAGTTGTAAAGAGGTACCATTACCAGTCAGTTCTAGATGACCTGCCACATCTATATTACCAGAACCAACGGTTAATAGTGGGTTACCACCCTCCTTGACCAATCTTAGGTCGCCATCGATTTCAACAGATACATTATTGGTATTGAGTTT
KOK=       131
KK= 1843061  LL= 1843570  Z=    5.64  JJ= 1842371  DL=   510
A===      111      112      113      114      121      123      124      131      132      133      134      141      143      144      211      213      214      223      224      231      233      234      243      244      313      314      323      333      334      343      413      433
B===      222      122      422      322      212      412      312      242      142      442      342      232      432      332      221      421      321      411      311      241      441      341      431      331      424      324      414      444      344      434      423      443
RRR=   11.220    1.592    4.638    3.814   -4.245    0.023    0.385    6.375   -3.833   45.562    0.756   -1.980    0.162    0.060   -0.490   -0.805   -0.542   -1.518   -1.955   60.862    2.190   -0.892    3.209   15.298    0.697   -0.326   -0.588   -0.558    0.323    0.323   -1.025    0.711
X1==    4.071    1.726    2.131    1.965    3.258    0.818   -0.296    4.131    2.711    4.436   -0.666   -1.020   -0.666   -0.786   -1.339   -1.074   -0.296   -1.231    1.723    9.335    1.262   -0.870    3.130    2.957   -0.564    1.334   -0.738    0.633   -0.433   -0.433   -0.666    0.567
X2==    2.756    0.922    2.176    1.941   -1.303    0.028   -1.300    1.543   -1.414   10.272   -1.136    1.941   -0.244   -0.077    0.366    0.750    1.829    1.233   -1.135    6.519    1.735    1.025    1.025    5.174   -1.235   -0.244    0.797   -0.881   -0.747   -0.747    1.539    1.253
CD1=        6        4        3        3        6        2        1        5        4        5        0        0        0        0        0        0        1        0        4       11        2        0        4        4        0        2        0        1        0        0        0        1
CD2=       10        5        6        5        1        2        0        5        0       14        0        5        1        1        4        3        4        3        0       11        3        2        2        6        0        1        2        0        0        0        3        2
AACTGATTTGCCTGAAAACGAATAGTTTGCAAACCTATTTGATCAGAACTAACTTGCCAGTTTAACTCCTGTTTTTGGTATACAAAACCAGATGTTTTTCCACTTCTATCACCCACCAATTGGCAGCTAACCATTCTTAAATCATTTTTGGGAAAGACCGTTTGAGCTGAGATTTTGACCCTTTGCCCAACTTCAATCAAGTAGGGTTGTTTTTGTATATGAGTAATATGCACAACAACATTAGGCATAGTCGGAGGTTTGGGTAATGATTCAGGCAACTGGACATTATTTTCTGGTGTTTTGATCTGTTCTAATATTTTAGGTGTACTTGGTCGAGGTTGAGGTTGAGGTTGAGGTTGAGGTTGAGGTAAAAAGCTTTCTGTCATTTGGAATTCCGAACCAGTACTATCAACTTGTGGTTTTTCTACTATGTCAGTTGGATTTGAGTGAGCAAAACCACCAATATCAGTCTTATCAGTTGCATTTCTGACCATAGGTGAATCATCATCT
KOK=       132
KK= 1922471  LL= 1923370  Z=    4.93  JJ= 1922471  DL=   900
A===      111      112      113      114      121      123      124      131      132      133      134      141      143      144      211      213      214      223      224      231      233      234      243      244      313      314      323      333      334      343      413      433
B===      222      122      422      322      212      412      312      242      142      442      342      232      432      332      221      421      321      411      311      241      441      341      431      331      424      324      414      444      344      434      423      443
RRR=    3.669   14.764    0.365   -2.333    0.198    8.375   98.126   -1.139    0.607   30.121    1.046   -0.221   -0.701   -3.176   -5.018    2.289   -0.329    4.766    1.052    1.227   -1.287    0.276   -0.483   14.967   -1.796   -2.495   -0.024    2.967   -0.055   -0.437    6.005    3.235
X1==    3.297    2.971    0.599   -1.564    0.270    3.749    7.630   -0.571    0.403    7.977    1.165   -0.916    1.165    3.837    2.971    1.518    0.212    4.995    1.812   -1.828    1.111    0.964    0.964    4.235   -0.476   -1.513   -0.040    1.489   -0.081    1.993    2.504    1.302
X2==    1.113    4.970    0.610    1.491    0.732    2.234   12.861    1.996    1.508    3.776    0.898    0.241   -0.602   -0.828   -1.689    1.508   -1.555    0.954    0.580   -0.672   -1.158    0.286   -0.501    3.534    3.776    1.648    0.587    1.992    0.682   -0.219    2.399    2.485
CD1=        9        9        4        0        4       10       15        2        4       16        4        1        4        7        9        6        3       13        6        0        5        4        4        8        2        0        3        5        2        5        6        4
CD2=        5       11        3        5        4        5       22        5        4        6        3        3        1        1        0        4        0        3        3        1        0        2        1        7        6        4        2        3        2        1        5        4
CTTTTCGATATGTATACCCATTTCCCCCATCCCGTCTTCACCCATTGGCATGTAGTCGGGTAATAATCGACTAATTTGGTCCGCCGCTGTCGCTTTTTTCATGCCGATGACATTTCGAAAATTATGCCCCATCTGATTCATTACATGGTGTGTCATATGACAATGTAAAGGCCAATCACCATTTTCACTAGCGATAAATTCAATATCACGAGTACTACCAACTGGCACCAAAACGGTCGTTTCTGGCCATTGAGCAGATACTGGGAGCCGTCCACCATTCGTGGCTGCGACCTTGAAATAGTGGCCATGTAAGTGGATCGAATGATGATCCATAGCGCTTAAATTACCTAATCGAATACGAATCCTATCTCCGAGCTTCGCTACTAACGGATCCGTACCAGGAAAGCAACGAGCATTCATGGTCAAGACATTAAAGTCTTTCATTTCGTTAGGATTAGGTCGGAATGTACCAGGATCTAATCTCCATTCACTTAGCATGATCGCAAAATCACGATCTACCTGATATTCGGGTGGTTGATGGCGCGGATGAAAAATCATCATACCCATCATGCCCATTGCCATTTGAGTCATCTCGTCATGGTGTGAGTGATACATAAAAGTCCCCGATTGTCTGACGGTCCACTCGTACTTAAATGTCTGACCTGGCTTTATGGCGGGTTGGGTTAGCCCACCTACGCCATCCATTCCATTAGGTAAGAAAACACCGTGCCAATGGACGGTTGTTGGTGCAATCAAGTTATTGGTGACATAAATTCTTATCCGATCACCTTCAACGGCCTCAATAGTTGGTCCATGTACCTGTCCGTTGTAACCCCAACATTTACCTTTCATACCAGGTGCAAATTCATGCCATATTTCTTCGGCCACTAGATGGTAAAT
KOK=       133
KK= 1937651  LL= 1938610  Z=    6.03  JJ= 1937531  DL=   960
A===      111      112      113      114      121      123      124      131      132      133      134      141      143      144      211      213      214      223      224      231      233      234      243      244      313      314      323      333      334      343      413      433
B===      222      122      422      322      212      412      312      242      142      442      342      232      432      332      221      421      321      411      311      241      441      341      431      331      424      324      414      444      344      434      423      443
RRR=   13.899   27.351    1.683    0.199    0.401   -0.211    1.555   -0.545    0.021    4.868    0.565    8.064   -0.699    0.020    1.113    0.355    0.213    1.767    2.468    8.848   50.852   22.418    2.583   14.068    0.329   -0.084    2.007    6.472   -0.581   -0.062    0.041    1.621
X1==    4.988    4.277    1.697   -0.313    0.941    0.330    0.890   -0.258   -0.310    1.651   -0.640    2.882   -0.640    0.040    2.609    0.330   -0.366    1.523    0.815    2.250    8.941    5.827    2.212    3.534    0.901    0.096    0.836    4.019   -0.343   -0.343    0.096    0.505
X2==    2.787    6.394    0.992   -0.635    0.427   -0.639    1.748    2.114   -0.067    2.948   -0.882    2.798    1.092    0.502    0.427    1.076   -0.582    1.160    3.030    3.933    5.687    3.847    1.168    3.981    0.366   -0.882    2.401    1.610    1.695    0.180    0.434    3.209
CD1=       12       11        5        2        5        3        4        2        2        4        1        7        1        2        8        3        2        5        4        6       14       10        5        7        3        2        3        6        1        1        2        2
CD2=       10       17        5        2        5        2        6        7        3        7        1        8        4        3        5        5        2        5        8       10       11        8        4        8        3        1        6        4        4        2        3        6
TGGAGACATACTAAAAATTGATGGTAATTTTAAAATGAAATTATCAGATTTCAACATCAAAAGACCGCAATTTCTTTTATTAAAATTGAACGAAGAGCTAAACATTAAGATTTCAATGTTGGCTTCTACTGTTCCTCCCAAGGAGGACAAGGCGAAAGAAAATAAGTCGAACGGTAGTTAAATCATGGCACATAAGGGAACTCCTTCTATTCCCAATAATCCACCCCAATTAATTTTCGACCCAGTTCGGTTAATGTAGCCGAAGGACGCCTTTTTTCCCAACCACGGGAGTCGCCCGGAAAAGCTGGAGAGGACGGTGGCTCACGGTTCTCCCACAGCTGAATTCTGTGCTGTCGATATTTTGGGTCGCCTATTGCAGGACTCATGCTAATGTATTGGGCGATTCTCGGCTGCATGGAGGTGTTATGCCCACTTCCATGTGCTAGGGCCCGATGCCAAATCAATAAATCCCCAGCATTGCCCGAGATTGACTTTGGTGTAAACCGTGTGAGATCGGGCCGAATATATTCGAAATCTGGTGGATGATTTACACCAAAGTCTGTCAAATGATTATGAATTCCAGGGATGCACTGAAATCCCCCCTGATGTTCATCTGTGTCAGTCAAATATAGTACGCCTTGTACTCCGAATGTTAGGGGTAATTTGGTAGTATCCGCGTCCCAGTGAATAAACCCTTTGTGTTCATAGTCTGGATAATCTTGGTGGGGTGGTGGTTTAAAACTAATTCGGTCGATTGAGACCCATAACTTTTCTGTTTCCCATATTTCAGAGAAAATTTTGTGTATCAGTGGGTGCTGACGATTATCCCACATAGATTGGTGATGGTACATTTCGACCATTCCATTTGTACGAAGAGGATCGCGATACCAATCCTCGGGACAGTCAGGATTCATACCCAAAAATTCGAACATAGCTTCTATTGTTGCATCCAGATAACTC
KOK=       134
KK= 1946921  LL= 1947610  Z=    4.65  JJ= 1946591  DL=   690
A===      111      112      113      114      121      123      124      131      132      133      134      141      143      144      211      213      214      223      224      231      233      234      243      244      313      314      323      333      334      343      413      433
B===      222      122      422      322      212      412      312      242      142      442      342      232      432      332      221      421      321      411      311      241      441      341      431      331      424      324      414      444      344      434      423      443
RRR=    1.005   29.409   -0.929   -0.096   -1.130    1.408   -0.436   -1.420    3.607   -0.398    0.101   -2.097    7.147    0.043   -1.845   -2.760   -0.020   -2.046   -0.078   69.162   26.294   10.870   -0.400   11.348    0.428   -0.309    0.197    0.734    0.065   -0.225    0.435    0.291
X1==    2.371    6.365    1.977    0.261    2.298    0.725    0.601   -0.447    2.872   -1.011   -0.084   -0.520    1.843   -0.155   -1.188   -1.422    1.293    1.560    0.168    9.314    5.921    3.933    3.933    2.892   -1.011    0.879   -1.145    0.338    0.290    0.290    0.879    1.290
X2==    0.424    4.621   -0.470   -0.368   -0.492    1.941   -0.725    3.177    1.256    0.394   -1.197    4.034    3.878   -0.280    1.553    1.941   -0.015   -1.312   -0.465    7.426    4.441    2.764   -0.102    3.925   -0.423   -0.351   -0.172    2.169    0.225   -0.775    0.495    0.225
CD1=        6       14        4        2        7        3        3        1        6        0        1        1        3        1        1        0        4        5        3       15        8        6        6        5        0        2        0        1        1        1        2        2
CD2=        6       13        2        2        3        5        1        8        4        2        0        9        6        1        7        5        2        0        1       13        6        4        1        5        1        1        1        3        1        0        2        1
AATTGATTTTCGTCCAAATCAACTAATTGAAAATTAGGTGCCTGCTGTTCAACTAACTGCTGGCCAGGATCCGACATGATACGATATTCATGCGCTTTATCAGTTTGCCCTTGAACATCATAGAATTTGGCCATTAATTCCATTGGGCGCGGGTGCTCTGGCCAGATATCCAGTAATTTGTGGATCATTGTTTGAACTTCTGGAAACTGTTTAAGATCAATCAGCATATCAGCACAAAAATCGACTAGGTCGGGATTATTCCTATAGGTATCTTCACTGATTTCAGATAATATTTGCTCTAATACGATTTTCGCTTTTTCATTTTGATCAGAGATTTGGTAGGATTGAACTAAATTTCTTTTAATGAAGGTATCATTCGGATGTGATTCGATTAATAATCTATAAATTTCCTGTGCTTTCCGGTGTGATCCATCTTCTGACAATAATGTCCCACATAACATTCCCAATTCGAGTTGTTGAGGGGTAAAATCGGTAAGCAATTGATCCCGAATAGTGGTAATCTCTGCTTGATTATTAGTCTCTCGATATAACTGGATAATTTGGGATATAAGTTCAATATTGTCAGGATGACTTTCCAATAGTTTTTCAAAACCATGAATTGCTTTTTCTATTCCACCGACTTGACGATAGGCTTGTTGTAAGTCCCAGAGCATGTATGGTTGATTCGGA
KOK=       135
KK= 1967051  LL= 1967800  Z=    6.38  JJ= 1966691  DL=   750
A===      111      112      113      114      121      123      124      131      132      133      134      141      143      144      211      213      214      223      224      231      233      234      243      244      313      314      323      333      334      343      413      433
B===      222      122      422      322      212      412      312      242      142      442      342      232      432      332      221      421      321      411      311      241      441      341      431      331      424      324      414      444      344      434      423      443
RRR=    9.223   -0.081    0.772   11.570   -0.081   37.700    1.842   -0.220   -0.246    6.507    0.633    0.396    2.459   -0.271    0.031   -0.246    1.639   16.215    6.689   -0.072    0.156    2.470   -0.574    0.312    0.299    2.533   21.325   -1.559   -0.195   33.725   -0.016    2.746
X1==    4.557    0.644    0.211    3.590    0.644    5.380    4.850   -0.556    0.426    2.131    0.461   -1.420    1.790   -1.647   -0.246    0.426   -1.316    3.311    2.101   -0.400    0.977    1.442   -1.420    0.479    0.708    3.784    5.576   -0.881   -0.421    7.604    0.461    2.666
X2==    2.024   -0.127    3.663    3.222   -0.127    7.007    0.380    0.395   -0.578    3.053    1.374   -0.279    1.374    0.164   -0.127   -0.578   -1.246    4.897    3.184    0.180    0.159    1.713    0.404    0.651    0.423    0.669    3.824    1.769    0.463    4.435   -0.035    1.030
CD1=        7        2        2        7        2        8        8        1        2        5        3        0        5        0        1        2        0        5        4        1        3        4        0        3        3        8        9        1        2       15        3        7
CD2=        3        1        6        5        1       11        2        2        1        7        4        1        4        2        1        1        0        9        6        2        3        5        3        3        3        3        9        7        4       11        2        5
GCCGATTGTGGTCGCCGCGCAGAGTTCCAATGAGGTCGCGATCAGTTTGGTCCAGATGGAAATATCGCGCGAGTTGATCGGCCGACGGTTCGCCATCAAAGCGGGCAAAGCCCTGACGCTGGGCGTCAGTGAGGTGACGGGTGGGCATACCGTGCGAAACTTTCAACTTTTGCGAAGGGGACGGCCCATGCCGATAAACAAGGCGAATTTCTTCGCAAAACATATGTGCGAAACAAAATTGTTTTGCAGTAACTTTCGCACAATATCTGGAGCAGTCGCATGAAGCTCGGCTACGCGCGCGTTTCCACCGAGGATCAGAACTTGGAAATCCAGCGCGGTCGGCTCTCGGAGGCGGGCTGTGAAATGATGTTCGAAGAGAAAATATCGGGGGCCGCTCGTGGCCGGCCCGAGCTTGAAAAGCTGATGGGTCACCTGCGCAAAGACGATGTTCTCGTCGTCGCCCGCCTCGATCGTTTGGCGCGATCCACCATCGAACTCCTGCACATCGCGGAACGCATCAAGGAAAAGCAGGCAGGATTACAATCGCTTGATGAACCTTGGGCCGATACCACGTCCCCGTCTGGCGTGATGATCATGACCGTATTCGCTGGGATCGCCCAGTTCGAGCGGACTCTCATATTGAGCCGAACCGAGGAGGGGCGAAAGGCGGCGATGGCGCGCGGTGTGAGCTTCGGACGCCCAAAGAAAATGCGCCCAGATCAGGCGGAGCTCGCTCGCCAACTCGTTCTC
KOK=       136
KK= 1971401  LL= 1972330  Z=    5.56  JJ= 1971371  DL=   930
A===      111      112      113      114      121      123      124      131      132      133      134      141      143      144      211      213      214      223      224      231      233      234      243      244      313      314      323      333      334      343      413      433
B===      222      122      422      322      212      412      312      242      142      442      342      232      432      332      221      421      321      411      311      241      441      341      431      331      424      324      414      444      344      434      423      443
RRR=    4.651   -0.187    1.220   13.147    0.649   50.879    9.942    0.476   -0.318   -5.545    6.085    0.471   -0.485    0.605    0.707    0.342    1.566   36.121    0.128    0.624    1.970    3.735   -1.198   -0.031    4.675   -1.709    2.283   -0.108    0.219   13.327   11.282   29.159
X1==    2.101   -0.894    2.586    1.860    3.106    8.059    2.662   -1.300    0.263   -1.208    2.293    1.074   -0.602   -0.568   -0.894    0.263   -1.281    5.745    0.305   -0.516   -1.201    1.150   -0.593    0.029    2.227    4.030    1.096   -1.179    5.714    5.714    3.451    4.858
X2==    2.214    0.209    0.472    7.068    0.209    6.313    3.735   -0.366   -1.208    4.590    2.653    0.438    0.807   -1.066   -0.791    1.299   -1.223    6.287    0.421   -1.208   -1.641    3.249    2.022   -1.073    2.100   -0.424    2.083    0.091    0.038    2.332    3.269    6.003
CD1=        3        0        5        4        4       12        5        0        2        1        7        3        2        2        0        2        0        9        2        1        1        5        2        3        7       10        5        3       19       19        9       17
CD2=        3        1        2       10        1        9        6        1        0       10        7        2        4        1        0        3        0        9        2        0        0        8        6        1        6        2        6        5        5       10        8       18
AGAACGACTGCGCGCCGCGTGATGAAGCACGCCGCGCTTCAGCGATCAGGCATATTGCCGAGCGGGCGAGACGATCACGTCATGTTCGATCGACCGGGCCGAGATGGCGGCCGGGGTGAGGGCTGCGGGAACGCAGACACCTCTGCGCGGCTTGCCGATCAGCCGACGTGGTCGCGCCAGTATCATCAGGTTCATTACCGCCGCGCCGATCAGGAACTCTTCTTCCGCTCCGCGGATGCCGCGCAGGTGAAGCCGCCTCATGCCATGCTTGCCCTTGGCGTCGGCGAAGAACCGTTCGACCCCGCGCCGCAACCGCATAGACCGCTTGTAGAGCCCGGTTTCCACTTCGGCTCTGGCAAGATCGCGAACGTCTTCATCGTCCAGTCGAACCAGGGTACGACGCCGCGACGTCGTGCATTTCTTCCGAAGCACGCACGCCTCGCAATCCCGAACATCCGCCGCGTAACGGTGTACGCCGGTGGGAGGATGGAAGGCATGGTGCCGGAGCGTCTTGCCGGTCGGGCAGGTAAAGCTGTCGGTGCCACGATCATAGCTGAAGGCCGTTCGCGGCAGCTTGCCCTTGGTCTGCTGCGTCCGGTCGATCACGGGGATGTGTGGGGTTGCGCCGTGATCCCGCACGAAGCCGAGGAAGTTCGCGCTGCCATAGGCTTTATCGGCCGCGACCCGCTTGGGGCGATAATCAAACCGATCGGCCGACCGCTCGAGCATGACGCGCCCCGCATCAACTTCCTCCGCGAAGCGAGCTGGTGTCGCCTCGACATCGAGCGCGACGCCACTCGGGGTGTCGACCAGCGCATTCAAGGCGTAGCCGAACCGGCCACGCACCGTTCGCGCCGACCAGGCCGCGGCAGGGTCCGTTCGAGAGATGCCTTGGCAGCTTTTCGACCGCGCCATTTCAAAGACGGCATC
KOK=       137
KK= 1975061  LL= 1975900  Z=    5.41  JJ= 1974971  DL=   840
A===      111      112      113      114      121      123      124      131      132      133      134      141      143      144      211      213      214      223      224      231      233      234      243      244      313      314      323      333      334      343      413      433
B===      222      122      422      322      212      412      312      242      142      442      342      232      432      332      221      421      321      411      311      241      441      341      431      331      424      324      414      444      344      434      423      443
RRR=   -0.118    0.086    0.276    7.392   -2.044   49.771    5.739   -0.373   -0.303   18.268    1.414   -0.514    9.295    1.622    0.484   -0.909    0.086    4.695   -0.862    0.451   -0.006   -0.964    6.005    0.792   -0.056   13.764    4.841   -0.392    0.287   16.844    5.813   11.508
X1==   -0.602    0.368    0.810    2.494   -0.632    8.087    4.143    0.810    0.738    4.013    1.092   -1.118    3.729   -1.612   -0.632    0.738   -0.264    1.564    3.128   -1.099   -0.177   -0.297    2.278    0.819   -0.107    3.729    1.164    0.462    0.272    4.620    3.070    4.137
X2==    0.196    0.234    0.340    2.964    3.234    6.155    1.385   -0.461   -0.410    4.552    1.295    0.460    2.493   -1.006   -0.766   -1.231   -0.325    3.002   -0.276   -0.410    0.036    3.250    2.636    0.967    0.526    3.691    4.160   -0.849    1.053    3.646    1.894    2.781
CD1=        0        1        2        4        0       10        6        2        2        8        4        0        8        0        0        2        1        3        5        0        2        2        6        4        2        8        4        5        5       14        7       13
CD2=        1        1        2        5        4        9        3        1        1       11        5        2        7        1        0        0        1        5        1        1        3        8        7        4        4        9       10        4        8       14        6       12
GCTGATCGCGGCCGAGTTGCCGGCCGACTTCATTGCCCAGCACGGCGGTGTGGTGGTCGAGAACCATCTGAACATGGTTCGCCCCGCCGCACGTCCTGCCGTATCGCCGGCAGCGGTTGCGGCGGTGCTGAACAGCGGGATCGTTGACCAGCTCTTCCGCTGCATCAACGGTAGCGTTGCCGTATCGGCGTTCGAGATGGAGGCGCTGCCCCTGCCCTCTCCTGCGGCGATGAGGCAGGTGGAGGCGCTAGTTGGCCGGGGAGCCTGCAGCGCCGAGATCGAGGACGAACTGGCGCGGCTCTATGGGCAGGTTGCGTCATGATGCCGATGCTGACCCGCGATGAGGTCCACGCCCGCCTGCAGGAGATCTTCCCCGATGGTGCGCCCAACCGCGCCTATCTGACCCGGATGCTGTCTGCGAGCACGGTGTTCGTCGCGCTCTATATCGACGCGATCGAGGGCAGCGGGACGATGCTTGGTCCCAAGCACGTCTATCGCATGACCGACGAGCAGGCGGCCCTTGTCGATGATGCGAGCCGCACCGCCTACGCGACAGGGGTCTTGCGCACTGGCAGCCAGATCGAAGGCCGGCGCTGGTATCAGGACAATACCCGCGAGCCGATCCGAGACGAGACCTTGCGGGAGGGGCTGGTGGCAATCGGTGCCGTGATCGAGCGTACGGACCTTCCCACCACATCGAGCAAGCCGCGCTACGCCCTGAAGGCGAGCTTTGCCGCATTGTTCGACCCAGCTCTCACCGACGAGGCGCTGCAGGCCCGCATTGCAGCGTGGCAGGCGGAAGCGTTGAACAAGGGTGCACTCGCCCGGTTGGCGATCGTG
KOK=       138
KK= 2009351  LL= 2010460  Z=    5.17  JJ= 2009351  DL=  1110
A===      111      112      113      114      121      123      124      131      132      133      134      141      143      144      211      213      214      223      224      231      233      234      243      244      313      314      323      333      334      343      413      433
B===      222      122      422      322      212      412      312      242      142      442      342      232      432      332      221      421      321      411      311      241      441      341      431      331      424      324      414      444      344      434      423      443
RRR=   36.055    4.934    3.284    2.722    0.015   -3.166    0.002    0.017   16.200    2.247   -0.206   28.634   10.776   -0.428    1.314    0.206    2.966    0.184   10.910    3.551    5.441    7.407    1.603    1.703    0.472    6.076    0.163   -0.037    0.028   -0.218   -0.020   28.172
X1==    6.360    2.786    0.724    1.250   -0.485   -0.634    0.119   -0.336    5.656    0.872   -1.497    7.034    6.613   -1.036    0.742   -0.634    1.680    0.210    2.680    2.797    1.957    3.726    0.806    1.792    0.872    2.558   -0.452    0.082   -0.108    0.842   -0.146    5.594
X2==    5.669    1.771    4.539    2.178   -0.031    4.991    0.013   -0.052    2.864    2.576    0.138    4.071    1.630    0.413    1.771   -0.325    1.766    0.876    4.070    1.270    2.780    1.988    1.988    0.950    0.541    2.376   -0.360   -0.456   -0.259   -0.259    0.138    5.036
CD1=       24       13        5        7        5        2        4        3       13        3        0       19       12        1        8        2        7        3        8        8        4        7        3        5        3        6        1        1        1        2        2        7
CD2=       16        9       11        6        5       13        3        3        9        6        2        9        4        2        9        3        6        6       11        6        7        5        5        3        3        5        2        1        1        1        2        7
TTCAGCGAAGCCTTGAAAACAAGAAAAAAAAGAAAAAAGAATTAGATGATGAAATTCAGCTTTTAGAGAAACAGATTGAAATAGTTAAGAAGTTAGTTGAAACTGTTTCTAATAGTTCACGTGGTTCGAAAGAGCAAAAATAGGTACACAGGTCATGATTAGAATACTGGCATTTTTATCTATTATTTTTTATTTTTTTGCTGTCTTTTTTGGTATGATGTTTTATTTTGATAACTTTAGCGAACAAGATGAAAACGTGATATCAGCCGGAGAGTTATATGGTTACTCAGCTATTCAATTAACCACCCCAGAAATGGCCAAGGAAATTCAGTCTTTTCTGGAAGAAGAAAGTCAGATCAAAATGCAAATTGAAGACTTGAATAGCCAATTAAAAAAGAAAGAATTAGAGGAAGCTGAGATTTTTGGGAAAGTGACCGAAGCAAAAAAAAAGTTGCAAAAATATGAAAAAGATTTGGCCAAATATCAGAAGGGCGAGGAATTGGCAGACTTATTGCTAAAGCTACCAGCGATTAATGCGGCGGAAACTATTGCGACTTATAATGATTTGGAGCTAAGATTTTTTGTCGAGTACGCCATGCCTGTGATGCAAGCAGACGTAGCAAAAGAAAAACTCTACAAAAAGTTGTTGCAGTCAATTGGTCCTAATAAGATTCTCGCCACAAAAATCAGTAAGTTTACAATTCAAAAAGAAGAAAGGGCTAATAACTAATGTCTAGTTTATTTTTTACTGCCCCTTCTGCTACTTCGGAAGGTTTAGGAGCCAGCATGGATGTGCAGTCGCAGAAGACTCTGTCCAGCACTTCACTTGATCAAGAGATTGGTAATTTTGCCAATGTTCTATCCGTAGCGATAGATCAGTCTCAAGTGGTTAGTGGTACCAGTTCACCTACTGATTCGCTAAGTAGTTCGTTACAGCCGACTACTACTCATTTGTCGTCGGCCCCAACCGGTCTTAATTCTCAATCCCAAGCCAACCAACTATCTCTGTTACTGAAGACTTCTGATGTTAGTTCAACTGCAATTTTGCAACCAAAACTGACTGGCTTGAGTTTCGGTAACCAGTGGAAATTGGAGCAATCTTTGGTATCG
KOK=       139
KK= 2012441  LL= 2013310  Z=    5.50  JJ= 2012111  DL=   870
A===      111      112      113      114      121      123      124      131      132      133      134      141      143      144      211      213      214      223      224      231      233      234      243      244      313      314      323      333      334      343      413      433
B===      222      122      422      322      212      412      312      242      142      442      342      232      432      332      221      421      321      411      311      241      441      341      431      331      424      324      414      444      344      434      423      443
RRR=   -0.110    2.237   23.966   -0.277    0.012   -0.395   -1.698    0.429   14.992   -1.123   -1.381    0.626    9.945   -0.029   -2.292    0.837    0.573   17.028   32.770   -3.668   -0.691   24.120   -0.917    0.157    0.100   10.621    0.722    0.013    0.811   -1.798    1.398   13.977
X1==   -0.132    1.306    4.919    1.505   -0.498   -0.080    4.505   -0.273    4.773   -0.606   -0.682    0.252    3.654   -0.758   -0.498   -0.773   -1.520    3.075    4.303    3.387    1.934    4.867   -0.540    0.131   -0.606    7.991    0.334   -0.306   -1.213    1.290    2.209    3.792
X2==    0.830    1.713    4.872   -0.184   -0.024    4.951   -0.377   -1.575    3.141    1.852    2.025    2.487    2.721    0.038    4.607   -1.083   -0.377    5.537    7.616   -1.083   -0.358    4.956    1.699    1.196   -0.165    1.329    2.159   -0.044   -0.669   -1.394    0.633    3.686
CD1=        3        5       10        5        2        2        9        2        9        1        1        3        7        1        2        1        0        6        8        7        4        8        1        2        1       13        2        1        0        3        5        6
CD2=        4        6       10        2        3       11        2        0        8        5        5        6        6        2       11        1        2       13       16        1        2       10        5        4        2        4        6        2        1        0        3        7
AGTAGTACTTTAGGTCAGTCTTTCGATTCGCAAATGGCCTTCGGCCAAAATGATGGTAGCAATAGCAACCTCACAGAAGATGAGTTTGGCTCCACTGAAAGCGATTCATTCACTACTGTTTTGGAGCAAGAAAATGAGACCCATCGAATGGAGTTTCTGTCAACTGCTCCTCAGAAGCAGGTGAGTGAAATGGAAGGTGTTTCACCACAAGATGAAGTCAGCTCGCAATTCGCCGAAGTTCGACGAGTTCGAGAAGCCAGACAAGACATTATCCGTGAAATTCAATCATTACAAGCTGATCGCCGTCAGGAATCCGACCGAGAGATGACTATTCAGCTGCAGCCCGCACGATTGGGCCGGTTAATGGTTCGTGTCTCTCAAAGTCGAGATTTAGATGGGAACTCAGCCGTGGCAGTTCAGATACAAGCTAGTTCGACAGAAGCCCAGCAGTTGTTGATGAACGAGTTATCGGACCTTAAGTCAGATTTTCTAAGTCAAGGCATAGATCTAACTGGCTTAGAAGTTTCGGTTGACAGCGGAAGAAATTTCCACCAATCTCGCTCGCAGGGATTATTTTTCGCTGATTATCAGCGACAGATGCGTTCCGGTGGGAATTTGCGCTCGGCAGACCCACCTATTTCGTCAATTCGTAGCTCTGCAGGCCCATCCAAAGTTGGCACGCAATATGCCAACAACCAATTGAACTTAGTCATCTAAGCATGACATTTGAGAGCTACTTGGAAAAACTAAGTAGCTCTCAAATATCTTATTTACCGAAGTCAATCTCTGTTAGTTAACCAAACTAAGCGACCAAACTCTAAGATGAAGAGGTTATTGGAATGGATGTTAAACAGCAGTCTGGGTTGCCAG
KOK=       140
KK= 2021381  LL= 2021770  Z=    4.69  JJ= 2020631  DL=   390
A===      111      112      113      114      121      123      124      131      132      133      134      141      143      144      211      213      214      223      224      231      233      234      243      244      313      314      323      333      334      343      413      433
B===      222      122      422      322      212      412      312      242      142      442      342      232      432      332      221      421      321      411      311      241      441      341      431      331      424      324      414      444      344      434      423      443
RRR=   -0.171   15.723    9.194    0.024   -0.330   14.971    0.120   -0.046    2.401    0.697    3.916    0.005    2.408    0.031   -0.530   -0.552   -0.839    0.011   25.424   -0.309   -0.000    0.165   -0.186    2.621   -0.400    2.634   -0.677    0.104    1.936    0.356    6.745   -1.053
X1==   -0.228    4.005    3.118   -0.021    0.546    3.037   -0.110    0.118    1.037    0.380    1.282   -0.021    2.282    0.168   -0.319   -0.963   -1.066   -0.052    4.376    1.037    0.322    1.215    0.215    2.091    0.380    1.282   -0.678    0.563    1.494   -0.506    3.282    1.494
X2==    0.747    3.926    2.948   -1.136   -0.604    4.930   -1.086   -0.389    2.316    1.837    3.055   -0.239    1.055    0.184    1.661    0.573    0.787   -0.208    5.809   -0.298   -0.001    0.135   -0.865    1.253   -1.054    2.055    0.999    0.184    1.296   -0.704    2.055   -0.704
CD1=        1        6        4        1        2        4        1        1        2        1        2        1        3        1        1        0        0        1        6        2        1        2        1        3        1        2        0        1        2        0        4        2
CD2=        3        7        5        0        1        7        0        1        4        3        4        1        2        1        4        2        2        1        7        1        1        1        0        2        0        3        2        1        2        0        3        0
AAGTCGATTTGCTTGATTCGGGTCATTGACCAAGTTCACGTAGTTGGTGTCACCAATAGCCAAATCTCATATTTGGCTACGCTAGACGATGATGAAATTGATCAGATTGATAATTGGTTAAATCGGCCGGATTCTATAGGTGGGAACGAGGGACGTACGAACAAAATCCAACAGTTTCTGAATCGTTTTAGTAACTGAAGTTGGCAAATTTAAATCATGACTAACCGTCGTAGAATTTGGTTATTAGCCCTAGTTAGCGCTTTGGGTTTGATCTGTTTTTCCGTACCAAGGGTTAGCTTGGCCCAAGATTCGTCAGAGCCAATACCGCTGCCTCGATTAAATTTCAGTGTTGACCAAAGTACAGACCCCCAAGATCTGAATGTCACTTTG
KOK=       141
KK= 2027021  LL= 2027860  Z=    6.80  JJ= 2026991  DL=   840
A===      111      112      113      114      121      123      124      131      132      133      134      141      143      144      211      213      214      223      224      231      233      234      243      244      313      314      323      333      334      343      413      433
B===      222      122      422      322      212      412      312      242      142      442      342      232      432      332      221      421      321      411      311      241      441      341      431      331      424      324      414      444      344      434      423      443
RRR=   40.270   -1.468    5.275    1.657    6.355   17.779   -0.050   -0.193    2.671   30.533    2.766    0.842   -1.202    0.048    2.828    1.694    1.412    8.294    0.373    1.396    6.019    0.049    0.874    7.618    0.345    7.733   -0.937    0.595   -0.248   -0.096   18.291    7.647
X1==    6.380   -1.387    4.579    1.152    2.889    4.500    0.248    0.226    3.162    4.157    1.524   -0.593   -0.662   -0.127    1.285    1.156   -1.629    2.908    1.855   -0.851    1.311    1.062   -1.290    2.285   -0.519    2.982   -0.366    1.904    0.725   -0.189    3.711    3.468
[truncated: 622,817 more chars]
