# Supplementary material for: Regions Enriched with Reverse Complement Triplets in Bacterial Genomes
Source: Int J Mol Sci. 2026 Feb 28;27(5):2301. doi: 10.3390/ijms27052301 (PMC12985086; doi:10.3390/ijms27052301)
Supplement: Supplementary file 1 [file ijms-27-02301-s001.zip › for_send/45/Calditrichota/Calditrichaeota_bacterium_gca_003695285.ASM369528v1_.dna.toplevel.fa]

>k99_40369 dna:primary_assembly primary_assembly:ASM369528v1_:k99_40369:1:30440:1 REF
TACTCCATCCCGAACCGCCAATGCGGATATCGGATTGGGAATCCTCCATATGCTGCCAGC
TGGCTCATGGTATCATAATCCACCATCTCAAATATGACCGGAAAAAAGTCCAACCCATAT
TCACGGGCATATGCTTCGATCTCGGGTTGCAGGGCAATTATATCTTCTTTAGTTGCGGCT
TTCATTTTCCTTTCCCCAAAAAATCTTTAATAGAATCATAAATTGCTTCTTTATCCGGGA
TGTACGATAGAATCAAATTATCATGCCCATCCAAATTCTCATCCAGGAAATCGATAAATT
CTCCACTACCATAGGTGCTTTCCACCTGACCATACCCGAATAAATTTACCCTGGGTAAAA
TTTCGTTTTTCAGCAGATCTGCACAGAGCCGGTTGTCCTCACGCGACCAGTTATCACCAT
CTGAAAAATGAAAGGCATAAATATTCCATTCATCTGGCGGATAATCCTGGTCAATAATCT
GCTTGCATAGTTCATAAGCGGTAGAGATGACAGTTCCTCCGTTTTCTCGAACACTAAAGA
AGGTATCCCGGTCCACTTCATGAGCCTGTGCATCATGAATAATATAGCGAGTCACCAGAC
CTTTGTATTGATAATGCAGCCAGGTATCAATCCAGAATGTTTCTAAGCGAACGATTTGTT
TTTGTTCATCCCACATCGAGCCGGAGACATCCATCATATAGATAATAACCGCATTGCTTT
GAGGTTGAGTGGTGGTCTTCCAGGATCGATAGCGGAAATCCTCACGAATGGGAACGATCT
GGGGTTTTTCCATATTAAACTGGCCGGTGATGATCTGGCGCTTCAGAGCTTCACGAAATG
TTCGTTTAAAATGTCGCAGGGATTCCGGTCCCACTTTGCTGATACCGGTATAGCGATCTT
TTTCCGAAACAATTTCCTTTTTCCCTTTGGGTTCAATGTTGGGCAGTTCCAATTCTTCAG
CCAGAATTTCCGCCAGTTCTTCCAGGGTCAATTCAACCTCGCGAAGATGATAACCGGGTT
CATTTCCGGCGTTCCCTGCTCCGGCTTCGCCATCGTCACCGCTCAAGGGGGTACCGGGTT
CCCCTTCTCCCTGTCCGGCTCCACCTCGGCCATTATCCCCAAAACGGAAACGGGGTAAAT
CTATCTGTGGAAGAGGTATACTGATTAAATCCCGACCTTTTCTGCCAATCATTTCCCCAT
TGGATATATATTTCCGCAGGTTCTCTTTGACCTTTCCTTTGATAATCTGGCGGAAACGAT
TGTAGTCATTATCAATGTGCATTAACATAATTAAAAACCCTTTATCTTTCCTTCGACCAG
TTTCTTCTGGCAAAAAACTTACCTTTTATCAACCCGGAGCCGGATGCCCGGCCCCGGTTT
CATATTCATCTGCTTTGATGGAAAAATGCAATCGGCAAGTGAAATGCCATTATTCCTGGA
TATCACCCCGGGCAAAGATGCTGGCGACATAATTCAATACATCGGTCGCACTGTGTTCGT
CGTATCCGAAATCTTTAATCAATCGCGCTTTCACAATATCAATCTTTTCCTGGGTTTCCT
TATCCATCACCGAGGAGACCAGGGAGGATAATTTGATGCTATCCTTCTGATCTTCAAACA
GCTTTAATTCCAGGGCTTTTGCCAGGCGCTCATTGCTTCTCCAATCAAATTTCTTCCCTT
CCAGGGAAAGTGCACCGATATAATTCATAATTTCCCGACGGAAATCATCTTTTCGGCTTT
CCGGAATATCAATTTTTTCCTCGATGGAGCGCATCAATTTTTCATTCGGCTCTTCATCTT
CGCCGGTGTATTTGTTCTTCACTTTTTCCTTCTGTACATACGCTTTCACATTATCAATGT
AATTGGCGAAGAGTCGCTTAATTCCTTCTTCATCAGCACTGATGGCTCGTTGCACTTCAT
TCTTGACGATTTCGGTGTATTCTTTCTTAACCACCTGTATCAACTCCCGATAACGTTTTT
TGGTCTCCTCACTGGTAATCAGACTGTGATGATCCAGTCCGCTTTCCAGTTCATTTAAGA
CCATGAATGGATTCACTGTAGGTTCTTCCGGGAATTTAACAATGGCATTGGAAATTTTAT
CCTGCACATAGCGCGGAGAGATTCCTTCCAGACCTTCCCGGACCGCTTCTTTCCGGAGTT
CCCGGACATTATCCTCCGTGTATCCGGGGATAAGTTTGCCATCATACAGTTTTAGCTTTT
GTACCAGGGTTAAATCTGCTTTTTTGGGTTCTTCCAGACGAGTCAGCACCGCCCACATGG
CCGCCATTTCGATGGTGTGAGGGGCAATAAATTTTCCGCGGATTTTTTCGTTATTGTAAT
CCTTCTTATAAATCTTTATCTCTTCCGACCACTTGGTAATATAGGGAATATCCACCTTCA
CCGTTCTATCGCGAAGGGCCTCCATAAACTCATTATTCTGGAGTTTGCGATATTCCGGTT
CATTGGTATGTCCGATGATGACCTCATCAATATCAGTTTGGGGAAATTTTTTCGGCTTAA
TTTTATGTTCCTGGCTGGCACTCAACAGATCATAGAGAAAGGCCACATCCAGCTTCAACA
TTTCGATGAATTCGATGATACCGCGATTGGCAATGTTAAACTCGCCGTCAAAATTAAACG
CCCGGGGATCGGAATCTGAGCCATATTCCGCAATCTTTCGATAATTAATATCTCCGGTTA
GCTCGGTAGAATCCTGGTTTTTCTCATCCTTCGGTTGGAACGTTCCAATTCCGATGCGAT
CCTTTTCAGAGAGCAGAATTCGTTTCACCCGAACATGTTCCAGAACCTTCATCCAGTCGC
CATTGTGCATTTCCACTAAACCGCGATAAATTTGACGACAACTGGGGCACAATCCACCTT
CGACATATACCTCTTCGAACTTATTGCCCAGCAATCCACGGAGAAATTCTTCTCGAATAC
CTTCCGGGATGATATGAAGGGGTTCTTCGTGCATCGGACAGGCGATATTCTCATGGGGAG
AAGTTTCCACATCCTCAAAAAATTTGGGGACATTAATCCACTCAAAGGAATATAATGCGC
CTTCCTCCGTTCGGGAATAATGCTCCAGCCCTTTTTTCATTAATCGCACAATTGTACTCT
TAGAACTTCCCACCGGTCCGTGTAAGAGTAGCACCCGACGCTCGGTTCCATAGCGATAAG
CTGCCGATTTGATAGCGTTCATCAGCTTCATCAGATACGCGTCTAACCCGAAGACCGCAT
CTTTTCCATTGTCAATGGGGTCATCAAAAAACTTGTAATGAATCATCTTCTTTCGTGAGT
CTTCATACTCTTCGACACCGAAGGAAAGAATCATATCATACAAGCGCTGATATGCGGTTC
GGGTGACCTTGGGATTTTTCTTTACCAGCTCCAGATATTCCTCGAAAGAGCCTGTCCAGG
TAAGCGCCTGGAACTCTTTGTCGAAGTACTTTTGCTGGATATTCGTGAGTAATTGGGTTG
GTGATGCCATAATCCATGTCTCCTTGTAATTAATTTAATGTTAACATTTCTACCCGATTA
TTGTCAGACACTCTTTCGTCCCTGAATACAGAGTGCTTCGCAGGAGGAAAGGAGACAAAC
TCGAGAACGGACAGGCGCGAATACCGTGTTCACTGGAAGAGTCGCCAAACTGCAATCGAA
TACCTCTGTTTAAGGGGAATTTTCCCCTTATATTTATTAGTGTCGTATAAATTTGAGCTT
TCCTTATACTTTTCATTTTATATAAGTTATTTTTTTGGTTCCGGTGACTTGTCAGGCACC
TGAACTATATCGATTGAATTGCAATATCTTTGCCATATCTTAACTTTAATTGTTTATTTA
ACGGGAATACCGTCAAACAAGTTCACACAGATATCTAACTATTCTATCACGTTTTAATCA
ATTTCAATCTCCCATCTTCTGGTAATTTTATATGTATGGATTCCACCGAATGTGTTTATC
TCCCTGGATAAGGTCGAACACAAACAATTACTGTAAAAGCTGTCAGTTTAAATTACAATA
AGGTGAAGGCGAAAATAATGGTGGTCAATACCTGCTTGATAATACCTCAACTGCAGATGA
GGATAAATGGAAGTTTCCAGAGAAGGATAAACTTCTACCTTTTTATTACTTATGGGAAAT
TCTTTTTTCTTCATTGTTTTTTGAATTACTGCCATTTACTTTTTAAAACTCTTAAGTCAT
AAAGAAAACGGTATCATTTTCTTTGTCATTCTGCTAAAACAAATTAAAGGTTGAAATTGT
AAAAAGCAACCTTTTCTATGGAGAAAATAAATTTTTTTTGTGTTTGAGGTGATATGAATA
ATCTGAAACAAATCCTGACGACTAAAATTCCGATCTGGGGAGAACAACTTCAGAAAATCC
AAAAAGAATATTCCGATTATCCCGTTTCTACAATCACTGTTAAACAGCTGTTTAAGGGAT
TACGAGACGTTATCGCTGTAGTTTGCGATACCTCCTATGTTGATCCCCAGAAAGGACTAT
TCATTCGGGATATACCGGTTCTGAAATTAATGGACCTTTCAGCCGAAGAACTTTTTTTTC
TCCTTTGCAGTGGTGAGCAACCGGATGCACAGAGTGTGCAAGATTTGCAAATGGATTTAT
CCGCCCGGAGAGAGGTACCGCAACAAGTCTGGGATTTACTGGAAAGCCAACCCCCAGATA
CTCACCCCATGTCACTTCTGAGTATGAGCATGCTGGCCATGCAACGGGAATCTGTTTTTA
CAAAAGCTTATCAAAAGGGCTTATCCCGGGAACAATACTGGGAAGCAACCTTTGAAGATG
CTTTGAACATCATTGCCAGACTCCCGGTAATTGCTGCTTATATCTATCGCCGTTTTCTTC
GGGATGAACAGCCAATTGCACCACTGGCCCATCTGAATCATACCGACAACTTTGCTAACA
TGCTGGGTTTCCCTTCCCGGGAGTTTAAAGAATTTCTTCAAAAATTTTTTGTGGTTCACA
GTGACCACGAAGGAGCAAATGCCAGCGTTTTTTCCAGTCGGGTGGTGAATTCTTCTCTTT
CGGACCTTTATTATTCCATCTCAGCATCAATGAACAGCCTCGCAGGTCCCTTGCATGGGC
TGGCCAATCAGGAATCACTCAAATTTATCCTTTCGGTCATCCAGGAATTTGCGGGAGTTC
CATCTGAGGAGCAACTGGAAAAGCTTCTGAAAGTAAAAATTCAGAATGGAGAAATTTTAC
CCGGTTTCGGACATGCGGTGTTACGAGCAGAAGACCCACGCTATCAGGCGCTTTTTGAAT
TCGGTGAGCAGTTATGCCCGGATGACCCTGTTTTTCAGGTGGCTGGTTTGTTAAAGAAAT
TGGTGCCACCACTGTTAATCGAAAAGGGAAAGGCCAGCAACCCTTACCCGAATATCGACG
GGATTACCGGACCTCTTCTTTATCATTTTGGGATGAAAGAATTAACCTTTTACACAGTCA
TGTTTTCCACTGCACAGGTGTTGGGAATTTGTGCGCAATTAATTATCAACCAGGCATTGA
TGTTGCCAATATTCCGCCCCCGTTCGATTCCTCTGGCGCATTTAAAAGAACTTATTGAGA
ACCAGTAGCGTAGTAAATTCGAGGTAATCAATAGCAAAACCAATTTTCTTTAGCCATCGT
TGATGGAGCTTAAATAAGTTATGGTACCAACAGTAACCTCACGGGCTCCCGGTAAAATCA
TTTTCCTGGGTGAGTATGCCGTTTTAAAAGGTGCACCGGCCATCGTGGCGGCAATGAACC
GTTTTGCAACCGTGAGGGTTTCCCCCTCGCAACAGGGATTCTCCCTTTACTCCCCTTTAA
TTCATCCTGAAAAATTGACCTTTTCCCTGGACGATAACAAACAACCTCAGTTCTTATCCC
TTCCTCCAGAGGTGCTTACAAAATTACTTTTCTTCTCCACCACCTTTGAGTTTGCTGTTA
GAGAACTCTCCAGGAGACAATTGCCCCTTCATCCTGCTGAAATTGAATTAGATACTTCTG
ACTTTTACCTTGGTAAAGATGATCTTAAATTGGGTCTTGGTTCCAGTGCTGCCTTAACCG
TTGCGCTCCTGGCAGCTCTTTATGAATACGCTGGTATTTCTCTGAGAGATGAAGAAGCCC
GTTTACATTTGCTTCAGATGGCACTGGATGCGCATCGGGTAGCGCAGAAAAAAATCGGAA
GTGGGGTGGATATCGCAGCCAGTACTTTTGGCGGGGTGTTAGAATTTCAAAGAATGGAGG
AGACACTCACTCAACCGGTTTACCTGGAGGAAGTGGAACTCCCCCCAAATTTGTATTATC
TGTTTGTCTGGAGTGGAACACCAGCCTCCACCTCCCGGTTGGTAAAACAGGTTGAAGAAT
GGGAAACTCTGCACCCGAAACAAGCTCAAGAACTTTATCGGAAAATGATCGATCTTTGTA
AAACCGGTTGTGAGGCTATCAAAATCGGCGATACAAATCAATTTTTAGAGATAGTAGATT
CTTACTATCATTATTTGCATGAACTGGGCAAACAAAGTGGTGCTCCGATTGTTTCCCCGG
TTCATCAGCACCTGGCTGATCTGGTAAAGGAAGCAGGCGGGTTTTATAAACCCTCAGGGG
CCGGAGAAGGGGATCTGGGGATTGCTTTTACCAACTCTCCGGAAACGGCTGAAAATATCA
AGAGGCATCTTACTTCAGCCGGTTTTACCGTGCTTCCCTTAGAAATTGAAAAAGATGGTG
TTCAATGTCAAATAAAAGAGGGTCATTGATCATGGATTCAAGAATACCCAAATTTTACAA
ACATTCGGTTCTGGAACGGCTGGAAATTCTTCGGGAACGAGAGATTCTTTCCCCTGAAGA
TTTTAAAATTTTAGCCAATGGCAGTAATATCCTGAATGCTGAGGAAGCAGACAAAATGGT
GGAAAACGTCATTGGCGTGTTTACCTTACCTATTGGCCTGGGACTCAATTTTTTGATCAA
TGATAAAGACTATGTGGTGCCCATGGTTGTGGAGGAACCCTCTATTATCGCAGCAGTAAG
CTCGGCCGCGAAAACAGTGCGCAATGCTGGCGGATTTCGGAGTAAAAGCACTGATCCGAT
TCTCATCGGTCAAATTCAGGTGGTGGATATCGAACATCCCTCTCATGCCCAGAAAGCAAT
TTTACAAAACAAAGAAGAAATACTCAACTTAGCCAACAGTCTTCATCCTAAAATGGTAGC
CCGGGGGGGAGGAGCCAAGGATTTAGAAGTCATCATTCACCCCTCTTCCTCCCATCGAGG
AGATATGCTTATTGTTCATTTGCTGGTCGATACCCGTGATGCCATGGGGGCCAATCTGGT
GAACAGCATGTGCGAAGGAGTGGCCTCTTTAATTGAAAAAATCACCAATGGAAAAGTCTT
TTTGCGGATTTTATCCAATCTGACTGACCGTGCTCTGGTGGAGGCTGAATGCACTATCCC
CACCCGGTTATTAGCTGGTAAAGGGTATAGTGGTGAAGAGGTTCGCGATGGAATTATTCT
GGCCAATGAATTTGCCATGGCGGATCCCTATCGCGCCGCCACTCATAATAAAGGCATCAT
GAACGGGATTGATGCCGTAGCTCTGGCCACCGGAAACGACTGGCGAGCAATTGAAGCCGC
TGCCCATGCCTACGCCGCCAGGGGCCATGCTTATACCTCATTAACCCGATGGTATAAAAA
CGACCAGGGTGATCTGGTAGGAAAGATAAAAATACCGATGAAGGTGGGTATTGTAGGGGG
ACCGGTTCAATCCAACCCCACAGTGGGAATTTTACTCCGACTAATGCGGGTGGCAACGGC
AACCGAGCTTGCCGAGGTGATGGGGGCTGTGGGATTGGCGCAAAACTTTTCAGCCCTCCG
GGCCCTTTCCACAGAAGGTATCCAGAAGGGGCACATGACGCTCCATGCCCGCACTGTTGC
CATGGCTGCCGGGGCTTCTCCGGATATTTTTGATGAAGTAGTGGACCAATTAATCAAAAG
TGGTGAAATCAAAGTATGGAAGGCGGAGGAGATTGTGAAACAAATTCGAACTCGTGAAGA
AGAGCCCCAAAAGGTAGAAGAAATCAAGGAAGCGGAAAAGTTAGCCTCCGGCAGTGGGAA
GGTGATTCTCTTCGGTGAACATGCTGCTGTTTATGGAAGCCATGTGATTGCCGCTCCTAT
TCCCATCGCCATTCAGGCTAAAGTGGAGGATGAAAATGATGGTATTCATCTGGTAATTCC
ACGCTGGGGGGTGGAAGAACGACTGCACATGGATACCGAGCATAAACACTCCATCTATCA
ATCTCTTGACCTGATCATCAATACCCTGGGATTAAAAGACAAAAACATGCGGATTGAGGT
TTATCCTAATGTTCCCAGAGCAATGGGGCTTGGAGGTTCAGCTGCTCTGGCGGTTGCGAT
TATTCGTGCCCTCTCTCAGCACTATCAACTGAATTTATCTGATGATGATGTTAACAAACT
GGCATTTGAATCTGAAAAGATTGTCCATGGAACTCCCTCCGGGATTGATAATACCATGGC
CACTTATGGGAAATTCATCCTCTTCCGAAAGGGTGAACCCCCATTAATGAAACCGATTGA
TGTTCCCCATCCCATCCCCATCGTGATTGGTCTTTCCGGGGTTGAAAGTCTCACTGCTAA
AATGGTGGCGCACGTCCGGAAAGCATGGGAAAAAAATCAGGCGCTTTATGATAAGATTTT
CAAGGAAATTGACGAACTCGCCCTGCAGGCTGTCAAAGCCATTCAAAATTATGACCTTGA
AAAACTGGGAGAATTGATGAATATTAATCAGGGATTGCTAAATGCTCTGCAGGTATCCAG
CTGGGAACTGGAAGAACTCATCCAGATTGCCCGGAATTCGGGAGCGCTGGGTGCCAAATT
AACCGGAGGTGGAGGTGGAGGTGCCATGATAGCCCTCTGTCCCGATAAGGCAGAACAGGT
GGCTGAGGCGATGCGAAAAGCTGGTTATAAAGCCATCATCACTGAGTTGCGCTAAGAAAG
AAATAAATAATCACACTGAAGCATAGAGCGGTTGAGTAAACGTCTGGTAAAGTTAGGAGA
GAGCTTATGAGTAATAATGACCAGCAAGTTTCTTTTGATGATGAGATGCTGATTCTTGTG
GATGAGAATGATAATATAATTGGTTATGAGAACAAACTGGCGTGTCATCGTGGGGAGGGG
CTTCTCCACCGCGCTTTCTCTATTTTTATCTTCAATGACCGCAAAGAGTTATTACTCCAA
CAGCGGAGTGAACAAAAACATCTCTGGCCTCTGTACTGGTCTAACAGTTGTTGTAGCCAT
CCCCGGAAAGGAGAAGATCTGGAAAATGCCACCCAACGCCGCCTGGCGGAAGAGCTTGGT
ATTAGCACCCCACTCAAACACCTGTTCACTTTTCAATACCATGCCAGATATAAAAACGTC
GGTTCAGAGAGGGAGGTTTGTGCTGTCTTGATCGGTAAAAGCAATGATCCCATTTCAGTC
AATCCCACTGAGATTGCCGATTGGAAATACATTGGCATTAATGAGTTGACTCAGGAACTC
GCCAAACACCCGGAAAAATATACACCATGGTTAAAAATGGAGTGGGAACGATTGATGGTA
GAGCACCTGGACGATATTATGGCATTATAGGTGTTGGGAATAAAAAATGGTAGCCGCATA
GGACATATGGTATGACACTTGGTCTCGCAGGACTCAGACTTCATCAGACGGAGCCTCAGT
TGACTGGGCCGATGGACCTCAAAGCGTCCGAGGTGTCGGTCGTCGTTCCCGTCCGCAACA
ACACGAGTGGATTGATTCGTTTGCTCGAGGCGATCGCGAACCTCGACCACGACTCTCAAC
CAGGTGAAGTCATTGTCGTCGACGACGGATCTCGACCGCAAGTGCCGATGGAGGCACTAC
GGTCATCTTCGGATGGGCTATGCATCAGAATTGTCCGCATGCGAGGCACCGGTCCTGGTG
TCGCTCGGAACGCAGGCGCTGCCTTGGCGCGGGGACGGTGGCTCTTATTTACCGATAGCG
ACTGCGTTCCATGTTCGGGCTGGGTCATGGGCTACAAAAGCGCCATGAACGGCGCGATTG
CATATGCGGGTGGGGTTCGCGCTCTCCACAACGACTTTCTTTCGCGCTACTGCGAAGCGC
AGGAGCTCTTAATACCACCTCCATGCGCTGACTTGCGCCCGCTGTACCTCGTAACCGCAA
ATGCGCTCGTTCTGCGCGAGGCGTTTGTCCGCGTGCGCGGGTTCGATCCACATTTCGCAA
TTGCCGGTGGGGAGGATATCGATTTTGCACTGCGAATGCGCAAGATTGGCGACCTCTGCT
TCGCGCTGAACTCGGTCGTATTCCACGACTTCAGCGGAGGTATACGAACCTTCCTCCGCA
GATGTATTAGGTACGGCATAGGAAACCGGATGCTCGCCAATAAGTATGGCCTTGACCTCG
CTCCACAAAGGTTTCGACCGGCTTTAAAAGGATGGCGGGCCACATTGGCAGCGCATCTTC
AATTCGTAGGGCTATGGGTTGGGTATCACATGGCAGCCGGGGCCCGGTCATGACGAGACT
GCGTCTAACAACAGCATGCAGCGGACAGCGTTGCGAACCGCCGCTGATGCTGAACATTCA
ATCGAATGAAGAAATGATCGAAATTCCATTCTTACCATCGCAGGGTTAAAGAGGCTTTGA
CAGAATGGGCATCTGCCTTCCAGTCTACGGCCAACCCACTGCGGGGGATGATCATCTCCG
CTCTTGATTTCTTACCTTTCTTTTGCATCCCTTGAATAAAAGCGGTAACAATATCCGTCC
CCCAGATAACCCAGATAGCAGTTTGAAAGCTTTTCTCCAGGGAACGATTATCCTGGTAGC
TTCGCCAGTAACGGTTCTGGCTTTCTGCATCCCGGGATAATTCATAATTCTGCAGGGCTT
CTTCCTTTCTCCCCCGGTATTTCAAAACAAAAGCATAGCATATCCCCATTGAGATGGGAG
ATACAAACCAGAGTTTTTGTTTGAGATAATAATGCCCTAAACCGGGGATAACAGAGAAGA
GAGCGGCTTCCGGGCCTCTTCTGGAACGAGAAGTTTTTTTAGGGATGAACTGTGGTTTTC
TTTGCGGTTTTTCTTCTCTTTTCGGTTCAATTTTTTTGCTACTCCCAACTGATGTCCTGG
TGGAGAGGTCCAAATTGGGGGGACGTCGTTGGGCTTTTTGTAAATAGGGAAGGGGATCCA
CTTGCTTCCCGTTTTTTAATATGGAAAAGTGTAGATGAACCCCGGTGGCATCCCCGGTCG
CACCGGCTTTCCCAATCAGTTCTCCTGCCTGAACATGCTGTCCCTGCTTTACCAGAATTT
GAGACAAATGATGATAACGGGATTTATAATTCCCGGCATGTTGTAGGACAATGGATCTTC
CGTAGCCGGATTGATACCCGGCTTTTACCACCGTTCCGGCTCGCCAGGCATAAACCGGGT
CGCCTTCCTTCGCCTGTAAATCAATCCCTTGATGAAATTGATTGTCCCTGGGATAAAACG
GGTCTGCTCTCCATCCATATAGACTGGTCACATCACGCCATTCACCCAGGGGATGATAAG
AAAGGGTATCACTACCAGGCGATTGTCCGAAAAGCCATTGGCAGAAGCACAGGAGTGTGA
TTAAAAATTTTCTCATGGTTATATAAACCTCCCACCTATAGCCGGAGTTCCAGCCCCGGG
AATAACCCGCCTTCAGTATTTCAGGTACTTACCAATCGAAATGTAGCTGCCAATTAATCC
CAGCATCGTTCCTGTTAGAATCAAAAACCCATAATAATACAGGGGTATATGCAAGGTGGG
GAACAATGCTGTTCGGATGATATCCACTCCCAGCCACAACAACCCACAGGCGAAAAGACT
ACCCAGTAACCCCTGAAGTATCCCCTCCACAACAAAAGGTCCTTTTATGAACAGGCGGGT
GGCTCCCACCAACCGCATAATGGATATCAAATTTCGACGGGAATGTATGGTTAAACGAAT
GGTATTAAAAATGAGCATGGTTGAAATAAAAAAGATGGTTGCCCCCACTGCGGAGGTGAT
GATAACACCCAGTAAAAAATATTTATTCATTAAGCGAATGATATTCCTCTGATAATTAAC
CTCATCCACTTCTTCCAGGGCTTCAATTTTCCGCACGATGGATTCGATTTCATTCATCTT
ACGATATCCACCCTTCAATACCACGCGGAAAGAGGGGGGAAAAGGATTCGCGTCCAACAC
TGAGAGAATATCACCGAAGTCGCTCTCAAATTCCTTCAATGCATGCTGAGGCGTGATATA
ATTTACGTAGCCAACCCCATCCAGTGAATTTAAGTATCGGGCTAAAGAATCGACCTGACT
CGATGATAAGGAGGGATCGATAAACACTTCCAGTTGGATTTTATTATACAATTGCTGGAA
TGAATGGGAGAGATTTTGAACGATCAACCCAAACATTCCAATTAAGGTAAGCGATAACGT
CACCGTAACAATCGTTATCGTAGCCGAAAGTCGTGCTCTTTGAAACCCCGCTAAACCCTC
TTTAAGCAAGAAAAACAGCTTCATTTTTTCTTCCCCTGAATCTGGGATGCCGGAATTTCT
TTATAGAGTCTGCCATTGTCCAACACAATCGTGCGATGGGGATATTGCCGAATCAAATCA
TAATTATGAGTAGCCATCACCACAGCAGTACCACTACGATTGATACTTTCCAATAAACTC
AATATTTCTTTCGATACATGGGGATCGAGGTTACCAGTGGGTTCATCGGCAAGTAATACA
AATGGTTCGTTTACCAGTGCTCTGGCAATTGCGACCCGTTGTTGTTCGCCACCGGAGAGT
TTATCGGGCATCACATAGCGTTTATGGGTTAACCCTACCCGATTTAACACCGCCAATACC
CGGGGCTTGATCTTTTTCCCCGGAACCCCGATCACTTGTAGGGCAAAGGCAACGTTGTCA
AAAACATTCCGATCGGTCAATAACTTGAAATCCTGAAAAATGACCCCCACCTTACGTCTT
AAATAAGGTATATGGCGAGGGGAGATGGAAGAAGAACTATATTTATCCACAATGACATTC
CCCCGGGTGGGGAAAAGATCCATGTATATCAATTTTAAAAGGGTGGTCTTACCGGCTCCG
GTCTTGCCTATTAAATAAACAAACTCCCCTTTCTGAATTTTCAAACTAATATGATCCAGA
ATGGGACGTTTTCCCAGTGTAACACTCACATTAAATAGTTCAATCATCGGCAACCGCTTT
TACTGCAATCAAACTTGACCAATTAATACGCCTTATTTCACCGAAAACCTTAATATTGTT
TCGGGTCTAAAGGAATTTTATTTAACCTCAATTGCTTTCTTTGCCCTCTTTTTTCAGAAT
AAAGTGGGCTCTCCCACTCAATGGAGATAGGGGCTCAAGAGAGAATTCATCATACACATG
GAGTAAAGTAAATGGTGTTTTTTCCGTTATCAGAGAATGAATATAGGAAAAGTCATATAT
CCGTTGTTTATGTTCTTCTTCAAAAATACCTTCCGGAGTATAAATGCGAATCCAGTTATA
CTGTATTTTATCTTCTTCATGGTAAAAGCTCTCCCGTGAATAAGCATAGTCGTTGTTCAG
CACTTCGCTGTCGTAGTAACCCTGAAAATACTGCCGGCAGTGCAACTCGCTGACCAGATC
AAAAATAAAGAGCCCACCAGGGAGAAGCTTTTGGTGTACCATGTTTAGCCCATTTACGAC
AGCCTCTTCCTCCATCAGATAATTAAAGGTATCGTAGAGACAGGTCATGATCAGATAGGA
TTGCGGCGGAATTTCAACCAAATCCGGCAAACCGCATTGATAGAATGTTCTTTCCGGTAC
CTTTTTAAGCGCTGATTTTAACATATCCGAAGAAGGATCACATCCATCAGCAACCTGTCC
GAGACGCCCGATTTCTTTAATAAATCGTCCGGTTCCACATCCTATATCCAGCAGTTTACC
CTGCTTCCATACCTTTTCTTCTTTGCATATTAAAGCAATATATTTCGCCCATTTGCGATA
ATTCACATGCTCCATCATTTTATCGTACACCAGTGCTAACATACTGTAAGGAGGGATGGA
GCGAAGATTTTTTTTATCTGCCAAATGTGAACGCATAGACTAAAATTATCCTGTTATGTA
TATCATTGACAATGTTTCGGAGAGGTTGCAAAGTCCATGTGAGGAACCGGTAAGAAATGT
GTTCTCCTCTTCCCTAACCTCAACTCAAAAAATATAAGTATCAATACGTTAAAAATAACA
TGGTAAGACCATCCACCATCGGATGAATAACATTTCAGTAAAAAAGCCGGGAAAACAATG
GTCTTCCCGGCTTCAAGATAAAGATTAAAAATTATCAATAATAGCCTGAGCAAACTCTGA
CGTTTTGAGTGGTTTCACATCACCTTCCATCTGGCGAGCAAGGTCGTAGGTAACTCGTTT
TTGTTGAACCGCCTTTTCCAGAGCGTTTTCTATAATATCACCCACTTCCTTCCATTGCAT
ATACTGGAACATTAACACTCCCGACAGGATGAGTGAACTGGGGTTAACCTTATCCATTCC
GGCGTATTTAGGAGCAGTTCCATGGGTCGCTTCAAAAACCCCAATTTCATCACCAATATT
GGCGCCGGGTGCCATCCCCAACCCACCAACCTGTGCCGCACAGGCATCACTAATGTAATC
ACCGTTCAAGTTAGGGGTGGCAATGATGTCATACTCATCGGTGCGGGTTAAAATTTGCTG
CAGCATATTATCTGCAATTCGATCTTTTATGACCTTTTTCCCAGAAGGGACTTCTCCATT
GTATTTAGCCCAGAGATCTTCTTCCGTAATAAAATAATCACCAAATTCTTCTTTGGCCAC
CTCATAACCCCAATCTTTAAAGGCGCCTTCGGTAAATTTCATGATATTACCTTTATGCAT
CAGGGTAATGCTTTCCCGATTCTGAGCCAGCGCATACTGAATGGCTTTGCGAACCAGTTG
TTTGGTTCCCGTCTCACTAATCGGTTTGATACCGATTCCGGAATCAACCCGCAGATTAGC
ACCCAGTTCCTTTTGCAAAAATTCAATCAATTTTTGAGCTTCCGGGGTACCCTTTTTATA
CTCAATACCCGCATAGACATCCTCGGTATTTTCCCGGAAAACGACCACATTCATTTTTTC
GGGATGTTTTACCGGGCTGGGAACACCTTTGTAATATTTGACCGGGCGGATACAGGCATA
AAGATTCAAAATCTGTCGGATGGCAACATTTAAACTTCGGAAACCTCCCCCAACCGGAGT
GGTTAAAGGCCCCTTGATGGCAATATAATGTTGACGTATCGCTTCAATCGTTTCGTCGGG
TAGCCACTGGTTATAGATGGCATGAGCTTTTTCCCCGGCATACACTTCCATCCAGGCAAT
TTTGCGCTTTCCACCATATGCTTTCTCAACAGCGGCATCAAATACTTTTTGAGAAGCGCG
CCAGATATCCGGTCCTATCCCATCTCCTTCAATAAACGGTATAATCGGTTGATCAGGAAC
CTGATACTCACCATTCTCGAATGTGATCGGTTTTCCCCAATCTGGAACTTGAATGTGTTT
AAACATAGGAGTCTCCTCTCAATACATAATTCCGGTTAGCAGTTATTTATTTGTTGGAAG
CGTTCGATCCGCTATCATTCTTCTTATCCGTTTTAGAAGACTCGCGTGAAGAAGATTGGT
TATTTGTGGTCCCATTGGATTTTCGCTGGTAATCAGTGATATAAAATCCGGAACCTTTAA
AAATCAATCCACTTCCACCACTAATTAATCTTTCTGCCTTCCCGTGGCAAACGGGACACT
CTTCAATGGGAAGATCTTTTATACTCTGAAATTCCTCAAACAGATGTCCACAATCCTTAC
AACGATATTCATACGTCGGCATAGTTTACTACCTCCATAATTTAACCCCCAAAATTCAAT
TCCAGAGGACACTTCCAACTGCTTATGCTTTTTTAACGTCCATTGGAAACTGAATTAGCC
TATTTTTTAGAAGTTGATGACAACTTTAAAATGAACTACCATGATAAATATCGACTGAAA
TTTTTACCATAACACCAGAGACTAAAAAATTTATGATTTTTTTCGCTAAACGCAACAGGT
TAAGTTTTTTTCAGCATTAGTCGAAATGCTTTATTCTACTTCGTATGCTCGACCTGGTAC
CTTTAGCTATCCAAAATTAGGAATCATTAATAAGATTCCCCAATCTTCCTTCCGTTACAA
AAAATAATATCTCCACCCAATGAAAGCGTTTTCTAAATCTGTAGGATTTTTTAATTGCGA
TATAGGGAGTCTTTCGTGATGGGTTTATTCTTTCAGATGGGGAAATTTAGCTTCCAGTTT
TAGACGAACAACCGGTGGGACAAAATTTGAAATATCGCCACCAAAGGATGCCACCTCTTT
AACAATGGTCGAATTGAGGTAAGTATATTTTTCATGTGGCATGAGAAAGACCGTGGATAC
CTCCGGAGCCAGACGTCGGTTAACCAGGGCCATCTGAAGTTCATATTCAAAATCGGACAC
CGCTCTCAGTCCGCGGATGATGGCATTCGCTTTCTTTTCCCGGGCAAAGTCCACAATCAA
TCCCTCAAAAGGTTCTACCAGGATTACTGCCTCTGTTTCCATGTCATCCACCACCTGCTG
AATCAGGAATACTCGTTCCTGAACGGTAAGCAAGGGCTTTTTAGAAGGGTTTCTGGCCAC
GGTAACAATGATTTTGTCAAATAAATGGGATGCTCGTTCAATGATGTCGATGTGTCCGTT
GGTGATGGGATCAAAGGTACCCGGGTAAATTGCGATTTTCATACAACCCCCTTTCTGGTA
AAGAATGTAATGATACTGCGATCGAACCGTTTTTGTCGCAACACTTCGAAGGCTTCTCCT
TCCTCAGGCAGGTGATGTGATTTTTCGCTTTCCAGAACCACTAATCCATATTCCGTTAAA
TTCGTTTCTTTAAAAAGCAACGGCAGAAGCTCTTCATAACGGTTCCATTTGAAGGGTGGA
TCAATGAAGATTAAATCGAAAGGTTGTTTGTTTCCTTTCAGAAACGTCAGAACATCTTTT
TTGACGATGGTGACAGGTTCAGTAACTTTTACCCGGGCGATATTTTTCCGTAAAACTCTT
AGTGAATTAGAAGAATTATCGACAAACGTAACTTCTTTGGCTCCTCTGCTAAGTGCTTCC
AGCCCTAAACTACCGGAGCCGGAGAAAAGGTCTAAGACAAGGGCATCTACAACAAAATCA
TTTAATAATTGGAAAATATATTCTTTAATTCGATCCGTGGTGGGACGGATGGATTGATCC
TTTGCAGCAATTAAGTGGCGTCCTTTATACTTACCAGCAATAATACGCATAAGCACAAAT
GTTATTCATTAGGGGTAATCAATGTCAAATCAACTCGTGCTTCTAAGGTCCCTCCGGAAA
TAATCTGTGAATTCTGGGGATAAACGGAGATTTTGTTAAATTTTACTGCAGGAAAATCCC
TGGCTATCTGACTGAAAAAACTAAACAGAGCATTCTTATTACCGGAAATCCTCAGATAAT
AAGCGGTGGTAGAGGTGGTCGCTTTGCGGAAATGGGCACCTTTCAGGAACCGGATGATTC
GAACCCCGTTGGTAGAAGCTAACCTACGAATAGCGGGTATTACATCCCGTTCTTCCAATG
CCTCTTTAAAATCACCACCACCCGAGGCGGGTGAATTGGGGAGTGGAACATAAAAATCCG
CCTGAAGCTTTTTCTGATCTTCTATAATCTTCTCTGTGATACTTTCAACTGACATCTGAA
TATCCGGGAAACGGTCTTTGACCGTGCGACGGAAACGAGCTATCTCATCTCGGGAATCGG
CCAGAATACTAATGTAAAGGGCACCGGGGGTCATCACCACCAACGACACCCCCATATCCC
GAGTACTGCTATTCACAAAATTCGTAGCATAATTCAGGTTAAATGTGTTCTCACTTTTAT
TCCGGAGATATGCATTTTTTAATGGGGCCGGTAAAACCGGGGTAGAGGCTGTCGGCACCG
TTGAAGGAACTGTTGTTTGAGGTTCTGCGGGAGGTTGCTCAGGTGTTTTGGTTGCCGTAG
GTTCCCGTTCCGGTCCTAACCATAATAACACGAACAATGCCGCTAACAGGAGAACACCAA
TAATCCCCAGAATAATAAAGAGCCGTTTCTTTTTCGGTGATTCATAAGAAAAACTTTCCT
CCTCCCCACTTTCTACCGTTGGGGTGGAGTCGAACAGCACCCCTTCCTCAGTTTCTGGTT
CACTGACGGGTTCCGGAGCCGGGATGGTGGTTCTGTTCTCTGGAGGTTCTTCTTCCGGCT
GGATAAATGAAAAATCCATCTCAGTCTTGCTGCTTTCCTCCGATGGAGTTTCCATCCGTT
TTTCCTGAGAGGAAGAATCCTCTTCTTCAGGAGTATTTAACAGATTGATTTTAACCATGA
TCTGTCCTCAAAAATGTTGAGCAATTAAAAAATATTGGAAAGAGGCTCTACAAAACGATA
GGCATTGGTCACATCTAAATTTTCATCCTCTGAAAGCACCTGCCATTCCGTAGATTCCAG
GGGATTAAACACCCTTAAAGGTAACTGACATTTATCTCTTAGAGTTCCCAACCAATCACT
CTTAAAATAATAACCAAACAGAAACACCTGAGTAATGGAATAAGCAGAACTATCTTCTTC
AGCCATTTTTTGAAAATCCTGGAGGGCCTTTTCAAACACTGAAAAAACATCCGCAGTATT
CAATTGATCAATTGGCAACATCGAACGGGTATAAGGTTTAAATGTAAAGTTTAAAAAATT
CTTTTCATCAGAGAGAATAAATTCCAATCCACGTTCCGTGAAATTGACCAGAAGAGTTTG
ACCGATCACATTGGGAAAAAATTTTCGAAAGATTTCATCAATGGCAAAACAGTTCAGATT
CATCTGTGATAGCTGAAAACCGGCCTCCCGCGCAATTTGTCGAGTAAATTCATAAATTTG
CTTACGGATGGCCACGGCCAGAAGTTCTTTCATCCCCGATAATTCGCGCTCATAATCCGG
TTGATACACTATAAATTCCTCTACCGGTGAAGTTAAAATATAATTTAACTCGGCCTTTAT
CAGGGAAAGATATTGGTTCTCGGGGATAAACTGATCCACCAGCACTTTCTTAACAAACCC
CATCCGGGCGGAAAGCAAGAATCGAACGTTCTCGCTACTGAATTCTGCTTTCTCAGCCAT
CCCTTTTAATTGGTTTGCAATCTGGAGGGCTGTCGTGGTTTTCTGAAGATTATCATAATT
AAGGATAAAGGGTAGCGGTCCTTCAGCTACCCTTTTGATAGAAACACTTTGCCCACCCGT
CACTTCCGCCTGGACCCAACTGATATAGTTGTCTTGAAAAGCAATACTGTTAATTGTTTC
ACTCATAATACTCGTTTAGTCTTCCGACTCCCAACTCTTGGTTCCATTACTGATATATCC
ATGATTGATGTGTTTCTTTGTGAACACACCATAAACTCGTTCATGGTATCCATTCAAAGC
TTCCAGCAGAGATTCTTCGATGCTGGATCTGGCATTGCGTAAATTAACGGCATCCTGAGG
GTTAAATGTGGATTTTAACTCCTCCACGATACCAAAAACCTTCTCATACTCCGGATATAT
CGCCGGGACATCTTTTTTGATCCGCACATCGATTAATGAATCCAACGCCTGAATTTTCTG
ACCGAAGAACTGTAATCGTTTTTCCAGATCTCCTACCTGTCGGGTTTCCACCCGGGTGGC
AAGAGTATCCAGTGGATTGAGCAGATCTTCAACCATTGGTTTTAACACCGACAGCTTTTT
CTCAGTCTGAACGGTATCGATAAAGGTTCTCACCCTTTGAGAATAACGATAGAAGAGCAC
ATTGTCAAGCGATTGCATCTCCGCCACAATTTCTTTCAAATTTAACACAACTTCCCCACT
CTTATCCAGGCGGATTAACCGATAGCGCTCTTTAACAAAATTCATATAGTTAATCGTGCT
ATCCAGGTGAGCCCGAACTTTATCCAGGTATGGGAACCAACTCACCTGTTGCAGCGGAGT
CGTTGCTTCCATTAAACGCTCATGAAAAGTATTTAACAAATTCGGACATTCCACCACCAG
ATTGGTACTATTCGGTTTATAGCTAATGATATACCGCTCTGTGCCATCAAAGGTGTCCGG
GCAGGTAAAATTCCGTTGGTTAAAACCAATGAGCATGGAATCCACTTCATCCAGTCTCAA
GATCCCTGGTTGTTGGGTGATCAAAAAATTATCGTGGGTGATAAAATCATTATAGATTCC
ACTCAACGCCTGTTTCTGGGTATCCAAAAGATTGATATTTTGCTGAATATCAATTTGTTG
AAATTCTTTCATGGCTGTATTGATACGATCGATAAATTTTTTCAATCGATCTGCCACACT
GGTCACTTTAACCAGATCGGTTTTCTTAATATCCTTCACAAAATTAAAAATTTTAGTGTA
TTCGCTGCCCCAGAAATCATCAACAGCCGTCATTTCCACATTGGGCAAGAGATATTCCAG
AGAATCAACATAGCGAAGTGCTAACAGTGCTGTGGTCTGTAAATCCTCCTCATTGATACG
TTCCTGTAGCCCATATAGAGAATCCACATAAAGTGTTGCCCGGGCAAAATTCGGAAAGGA
AACACTGGTGTTGAACTTTTCTAAATCCCTTAAAATATCATCTTTCTGGACAACCAGATG
ATCATAGCGATTAAAATAGCGGGTATTAAATTGGAGATCACCGTTAATTTCATCTACCGC
TTGTGAAATGGGGACCAGCGCACTGAAGACCGGAAGTTCCAGCACACTATGAATGCTATT
ATAAAGAGCATTGGTTAATTCATTAATTTTTTGTTTCACCTGAATGGTGCTATCGTTCTG
GATAAATGCCGCAAGTTTTTCCAGTGAATCTGCCGGTAAATAGGAATTGGTTCTGGTATA
ATAAAAACGTTCCGCTTCGTATACCGTTTCAAGATTTTTTCGGCCGATAGTGGTCATTCG
TTTTTCTTCCGTCCAAATTTTATTCGGAATGGTGATCGTCGCCCATAACATCGCGGCAAG
AACCACGATCAGTAGCTTTAAAACAATTGACCCCTTCGCTTTCGCCGCCATAGACTCCTC
CAAAGTGTTAGTGTGATAAAACAGTTCTAATATACTACTCTGAATAGTTTAAAAACGGAA
AAGTTTAATAAAATAACTGTAAAATGTCAATCGCTTTCTGAAAAACAAAAATGTAACCAT
ATTATTTTTTAAAGGTTTGGACTTATTGAGTTTACTACCGCACTTTATCTTAAACTTAAA
TCGATCTCCATTTACTATTTTTCCGGAATAAAAATTTATGACTCTTCCAGCTTAAACCAT
TATTCTCTTATGTTCTTTTCTCAAAGATTTCGTTGATAAATTCTTCCATCGCATTAAAAA
TTAAGTGTTTATCATTATCAACACTGATGACATGATAGGAATTTTCCAGCGAAAGCGTTT
TCTTGATCGGGGAAGAAATATGGTTTGCGATATAGCTTAAATTTTCATAAGTAATGGTGT
GGTCCCTTCGGGAATGAATCAACAACGCTGGGGCTTCGATTCGAGGCAATTCGGATTTGA
CATGATGAATGAGCTTTAAAAACTCATCGAGACTTTTGAGCGGGTATTTATGATAGGAAG
CACTTCGCGATTTAGCTTCTTTACAGCGGATGTCAGGCCCTTTGGATTTAAATTGATAGC
GGATGATTTTTCGCGCCAGAGGTAATAAATGAAGTCTCCAGTCTTTCAGAAAAACCACAG
CTGCCAGAGTAATTAACACATCCACCGGATGGGTAGCAGCTAAGTGTAAAGCCAATGCTC
CACCCATGGATTGACCACACACCACCACCCGGGAATAGCGTTCAGTGAGCAGGGTATAAT
TCTCCTCCGCGGCCTTTATCCACTCTTGATAGGTAATTCCTTCCAGATCCGAGGGCTCTG
TCCCGTGGCCGGGAAGTAATGGCACCCAAACTGTGAATCCCTTCTGCGAAAAATATTCTG
CCAGTTCTCTTCCTTCGTATGGGGAACCGGTAAAGCCATGGAGAAACAATAGTGCCGTAT
CCCCTCCCTCCTTAAAAATGGGCTCTGCTCCCGGCATCAATTTTTTCGGAAATTCTATAC
CAAATGGATTCGTACTCATCGTTGAGTTTGTCAATCATCCCCCCATGTTTATTAAATGTT
GTAAAATTTGTACTGCATTAGTAGCCGCACCTTTTCGAAGGTTATCGCTCACAATCCAGA
GATTTATAGCATTTTCTACTGTTGGGTCTCGTCGGATACGTCCCACGAAAACCTCATCTT
TGCCATCACAAAGAATGGGTAAGGGGTAAATATTTTCTTCTGGCTGGTCCAGAACAACCA
CACCAGGTACTTCTTCCAACACCTTCCGCACCCCTTCAACTGTGATCGGAGAACGAAATT
CAATATTGACTGATTCGCTATGCCCATTTAAAACCGGTACCCGTACACAGGTAGCTGTAA
CAGCCAGAGATTCATCTTCCATGATTTTGGAGGTCTCCTGCATCATCTTATGTTCTTCCC
TGCTATAACCATCCGGCTCAAACGAATCAATATGGGGTAAACAATTATAGGCAATCGGAT
GTGGATAAACTTTCTCCACCGGGTTTTTCTGATGAAGTTCATCTTTCAGTTGCTTGATGG
CTGCTTTACCACTTCCACTGACTGCTTGATAGGTTGAAACCACAACCCGTTTGACACCAA
ACCGCTTGTGAAGGGGGGATAAAACCATGACCAGCTGGATGGTAGAACAATTGGGGTTGG
CAATTATCCCTTGATGCGTTTTCAGGGCATGCCCGTTAACCTCCGGCACAACCAGCGGAA
CATGGGGTTCCATTCTCCAGGCACTGGAATTATCTATGACGACAGCTCCCTGACGAACCG
CAACGGGTGCATATTCACGTGATATTTGGGCCCCGGCGGAAAACAGTGCAAAATCAACCC
CCTCAAAAATGTTCTCTTTTAAAGGGAACACTTTGAGTTTCTCATCCCCAAACGAAACGG
TCTTCCCGGCAGACTCCCTGGAGGCAATGGGCAGTACATCTGATATCGGAATCTGCCGCT
CAAGCAAAACCTCCAACATCTTTTGACCAACCAGACCGGTGACACCCACAATCGCAATTC
GATACTTCTGCATCAAACTCCTTCACGAATCTATCAACTACTCAAACCATGGATTAAAAA
AATAATTTAATTGTCTGTATACGTTCCACCAAAGAAATAATATCTTTCCCCCATCTAAAT
TAGAGTCAGTAATCCCTAAGCATCTAAAAACCAGGTGTATGGTTCGAGAAAAAAATGGAA
TTTATCAACTTTCTCCAAACATTTAGTTATATCTCTAACAGACTGTGATATTTTTTCAAA
AAAAGCAACATGGTGCGACGATGTAATTAAGTTGTAAATATTTGAAAACATTAGTAGATT
TAGAAGGCAAGAATTTTTGTTAAACGCTGTTTATTGGATTGCTGAACTTTGAATTTGGAT
TTTTTTAGGGAACAAATTCAGCAATATCTTTCAGTACAATTTATGGGGCAGTGAACTGTT
AAGGTGTAAGGAAAATTAACCAGTATGGATCGAAAGCATAGCTGGTACTTTTATGTATTA
ACGTATGCTATAGCATTGCTTTTGGTGGGGCATATCCTGTGGAAATATTCTCCTCTGAAA
AATGAAATCGAAAGCTATGCTATAGAAAAATTAAGAGAATATACTGAAAGTTCTGTTCTC
ATTCAGGACTTTTCTATTGGTTTTCAAACTGTCACCCTCTCCGGTATCAGTCTTACCGAC
CGAAAAGCTACCAACAATATTGAATTAGAAGAGCTTCGTATAGGCTTTAATCCTTTTAAA
TTCATCACAGAAAATTTTAATTTTCAGAAGGCTATCAGTTCAATCACTCTGTACCAACCC
CGGGTGATTCATTATGTTTCAGAACCTTCTGAGAAAGACACGATAAGGATTACCCCTGAA
CTCATCTTGAAAAAAGTAATAAGCAATCTTCAAAGAGTTCACAATATCAACCAAATCAGA
ATTGAAGATGGGGTCATTTATCGAGTCGATGACTCCAGCTGGAAAGATGACACCCAGTCT
GATGAGATAGATGCTTCGACACCCTCCCGCAATGAATGGGAAATTGTGCTCTTTGAAGGA
TTGACGGGGGACATGAGGTATCTCCCCTCCCGAAATCTGATAACTCTCGATTTACAAGGC
ACTCTGGGGAACACCGGAGAATCTGTTGTACAAATTCGGGGATATCTGGATTCCTATACT
GATCAAATGAATATCTCATTGATTTTTGATGACTGCAAACTGACTACTGACTGGCCTTTC
TGGAAATTAGATCATATTCAACTGGAAAATGCCTATCTCGATGGAATAATCCATTTGACC
AATCAGGATAGCACATTCAACCACTTTAACTTAAGCGGAACTGTGGAAGCTCGGGACTTC
CGGGCAAGTTTCTTTAATCAAAAAGCCAGCGCTGAGCACATTCGAATGCGCTTTCTCCAG
GATACTCTGATAATTGACCCCTTTCCCTGTCAGATTGAAGATGGGCAGGGAACTTTTTAT
GGTTCCATACGGCTTTTCCCCTCCCCAATCGCTGACTGGTATCTGGAAGCTGAAGATTAT
TCTGTCACTTTTCTGGAAAAGTCACATGACATCTTTGAATATGCAGACAGTGGGAAAGTA
AAAGGTAAAGCTCACTTCTATGGCCCCCTTCGTAAATTACAAATAGATGCTGACCTATTC
TGCCCTCAACTCCAATATGCCGTTGTTCCTTTTCACTCAGTAGAAACCAATCTCCATTAT
GATGTGGCATCAAAGTTACTCACCTTCAATCATCTCAGAGCTGATTTTTTCAATTTCAGG
ACTCAGGGGGAAGGAGAGGTGAATTTTTCGAACAATCAGATGACCTTAAATCTGATCTCC
GACATTTTTGTACCCCCCGGATACTTTACCTTATTAAACCGACTGAACGGCAGCACCATA
TTTTTAAGAACGCGATTCCAGGGTGATATTTCCACCAAGCTATTTGGTGGGAACTTTCGG
TATTATGTAGAAGGCGAAGATACTCTTATCTCCCATGGAGGAGGCCCCTTTACCCTGGAT
AATCAACTTTTTAAATTTAACATTCAATCTCAAAATTTTTCACCGGTTATGCTCTTTACC
GGTGAAATCGAAGATGTATTTAGCAATCCTCGGTTAATGGTCTTTGATATCAAAAACTTT
CCGGTTGAAACATTAACGCTCAACCCTCTTTTAGCCAGCTGGATTCATGGTCGTCCCGTG
AATATATACTTCTCTGGCCCTTATTACTCGCTGGCCAGCAAGTTGAAAATTTTATCCCGA
ACTTCCTCCACACCTATTGTAACGGTTAGTGGTAATATCCGAGATATTTTTCTTGACACC
CAACAGTTTCGGGGGAACTTCCTTCTTAACACAGCGCCCCAAAAACTCGATGGCACGTTT
GAGATTGGTTATACCAGGCACGGTGTCAATATTCAGCTAAACTCAAAAAAATTGTTCCAG
GGCGAACTGTTTGTCGGTAACGCCCCCGATTCTCCTTTTAACGGCACCATCCATTTATAC
AACTTTTCTGTGGCTGACTATCTGGCTAATAATCCTCGCTGGGCGCAAATCATTACTTCT
GGAGAACTTCAGGGGGATATGCAGATCAGGGGAACGGTAAAGAATCCATCCATTCAGTTT
GATTTAAAAGCCTCTGATTTCATTGTCAACAAGATTGGATATTATAATACCAGATTAGCG
GGCAGTCTTGAAGATTATTCCCTGAATTTTAAGGACCTCTGGTTAACACTGAACGGGGTT
CCGGTGATAAATGCTGACATGAAGTGGGATTTATTGAAAGATAGTTTATACCTCACCATC
AAGGGGGAGGATATTGAGAGTAATTTTCTGTCCGAGACCCTCTTTCCCGGGAAAGAGATG
ATTCAGGGAAAATTTACCTATGCCATCGTTCTGAACGGCAACAGTTCGCACCCGGTGATG
TATGGCGACATCCAGATTCGAGAAGGTAATGTGAAAGGTAATCCCTTTCAAAACATCATC
ATTACTTTCGAAGATTCTTTAACAGCTAATGGAGATTTCTGGACACTTAAAGATCATCTT
TTCAAAATAAGAAAGTTTCTGTATATCAATAAAGACGAGTATACAATTGAGGGAAAAGGC
ATCATTGGTGTTGATAAGGAAGCCCCTCTTGATATCACATTGAATATACAAGGCAATGTT
CTGGCAGAGCTTCCCAAGCTCAATCCCTATTTCCGAAATCCCCAATCCTATGGATTCATC
AAAGCTCGGGTTACCGGAAGCAGAGCCGTACCGGTGTTAAAGCAACTAAAAATGCAGGTA
GTGAATGGATATCTGGAGTTCGATGGCATTCTGCCCCCGTTAACCAACCTGCAGATGGAA
GCTGAACTGGATGAATCCGGAACATTCATTCATATCAACACTATTGAAGGCTATTTACTG
AACCACTGGGCAAGGATTTACAATATTGAACACGTCGAAGTAGATGGAAGACCCCTCCAA
CCGTGGTATTTTGAAGATGTGGATATCAATCTGGGTATCCTGGTACTGGAAACCGACCCC
CGCGGGATACCCTTATCCATTCCCGGATTAATGGAGGAGGGAGACATCGGTTATTTTGCA
GCAGCCGGCTTACACCCCGATGAAAAATTTTATTTTGCCGGACCACCGAATCTTCCTTAT
GCCCGGGGAAAAGTGACGCTCTTTAACAGCCGGGTGACCTTCCCTTTTATAGGAATGTAT
GAAGATGGTGAATTTTCATATGCTGAGGAAAATCAAGTTATCGACTTTCTGATGAATATG
CGCTGGGATGTGATGGCTGTCCCGGGTAAAAACAATCGCTACTTCGTGAATATTCCGGCA
TACGTCGGTGAAGTGTTCATGGATCTCAACATTGACAACTCTTCTCCGGGCCTCCACTTT
ACCGGAAGGCTGATTGATGACTCCTTTCGAACCGAAGGGAAAGTTGAATCTTCCCGGGGG
TTGGTGGAATATCTGGATGTGAAATTCCGGGTAGAACGGTTTGGCGCCGAATTCAATCGA
TTTGAAATTTTTCCCGAGGTCTATGGAAAAGCCTATACTACAGTACGAGACACTACCAGT
GACTTCCCGATAGATATTTATCTGGTCCTGTATGTTATTGATCCGGTTACCAAAAAGGAA
GTAAATAAGGGACGCTGGGAAGACTTTCGCTTTAAACTGGTTTCTCAGAATCAGATGGTT
GGGGAAACACAGGAACAGGTGCTGGCTTATCTTGGCTATAGTGTACAAAATTTACAGAAT
AAGGCAGAAGAGGTGGGGCTTACCATGACGGAAAACTATCTCATTCGACCCCTTTTCCGC
CCCCTGGAACGTCAGCTGGAACGGATGTTACGCCTGGATTATGTACGGTTAAGGTCTCGC
TTTACAACGAACCTTTTCTACCTGAGCTTTCAGGATCGAGCAAAATTATTTAATCGATTG
AATTATAACACTCCCAACATTGTCAACCTGAATCTTGATCCTGCCCTGCTCCTGCTACAG
AGTTCTGAATTTACTATGGGCAAATACTTGCTCAGGAACGTTTACGTCGCATATTCGGGA
TTGCTCGTTTCCGGTTATGAAGAATCAAAGCTGGGGTTGAACCACTCGCTGATGCTGGAA
TTTCGACTCCTTTCTAACCTGCTACTGGAAACCCAATACGATAAATTCCAATTCAATCCA
TTCTATAATAGTTCCATCGATAATGATTTTCGAGTAAGATTGCGATATTCCGTTACCTTT
TAGTGTTTCATCTCCCCACCTTATAGTGGGAATTTCCACCAAAAAACAGGACTTCTTTTG
TCATTGACCACTCTCGCCTAAAACTCATGGAAAAATCCATCCTCCGGGAACTTTCCCTCA
GAATATGCGAATAATGTATTTACTTTTTAATTTGCAAAAAAAACAATCATCTTTTAAGTT
TTACAGTTTGGATATATTAAAAGGAATGGGGTTTATGCTGGAAAAATTTTGGCGCGCAAA
AATTGGTTTACTTCTATTAGTCACGATATTACTCGGTGGTCTTCAGCTATATGCTCAGGC
ACCACGATTGAAGGTTGAAGATATCCGTGTTGAGGGAAATGTCAATGCAGACACATCTCT
CATTATTTTAAACAGTGGTCTTTTCAGAGGTTCTTTTATCACTTCGGATCATATTCAACG
AGCAATTAAAAATCTCTGGGCTTTAGGGCTGTTCTCAGATATTCAAATCTTTGGGGAAGA
AAAAACCCCCAATTCCCTCAACCTGATCATCAAAGTCCAGGAATATCCCCGCCTGGAGAG
CTGGACGGTAGAAGGGAATAAAAAGCTTAAAAAGAAGGATATTGAAAAGGAAATCGGCTT
CTACAGTTCAATGGTCTATACCCCCTTTAAACAATATAAAGCCCGTCAAACTCTGCTTCG
GAAATACAAAGATGAAGGTTATCTCCTGGCACAGGTGAACATTGATACCGTCATGCTTTC
TCCCTATCGGGTTCAGGCTCGGATTACCATCAATGAAGGGAAAAAGGTTCAGGTAAAGAA
AATCCGGGTGCTGGGGAGCAAATATTTAAGCGCCAAAGAATTGCGGAAGGCATTTAAGGA
AATCAAAGAAAAGAAATGGTGGAGAGGAGCCGATTTCAACCGGCAGAAATACGAAAAAGA
CCTTGATAATCTGCTCACCTATTGCCGTAAAAAAGGATTCCGTGATGCCGAAATTGTCAA
AGATTCTATTTACTACAGTGAAGATAAGCGAGATCTGTTTATCGATGTGTATATCAACGA
AGGGCGGCGGTATTATTTTGGCGACATCACCTTCGAAGGAAATACTATCTTCACAGACGA
ACAACTTCGCCAGGAATTACTCTTCACTAAAGGAGATATCTATAACCAGGAGAATTTGGA
CAAGAGTATTCGGGAAAATATCCAAAATCTTTATTATAACCAGGGGTATCTATTTGCCAC
TATTCAACCACTGGAAATTCCCACCAGTGAAGATACGGTTAATTTAAATATTCGCATTAA
CGAAGGGCATGTAGTTCGAATTAAAGAAATCATCATCACCGGAAATACCAAAACCAACGA
AAAGGTCATTCGACGAGAATTTAAGATTTATCCCGGAGACACCTTTAATCGAAGTAAACT
GGAACGCAGTGTTCGGGATGTCTGGATTCTGAATTATTTTTCCAACGTTGTGCCGGACGT
GAAACTTCTCCCGGATGATGATAAACATGTCAATCTGGAAGTGAAAGTGGAAGAACGTTC
CACTGACACTGCCAACATGAGTGCTGGTTACAGTCAGCGGGATGGTTTAATCGGGAGTAT
TGGATTTTCTTTCAACAATTTTTCTCTACAGCACCCGTTTTCCGGGGGCGATGGCCAACG
GTTAAGTTTTCAATGGGATTTTGGTCGCTTTTATCGAAATCTGTCATTGAGTTTCATTGA
GCCCTGGGCATTTGGCTCTCCCACTCTACTTGGATTTTCATTATTTGATACCCGTTTTCG
TGGTAATTTCCTCCCCTGGGATGGAAAAGAGCGCGGAGGTACCATTCAGGTGGGACGACG
CTTCCGTTGGCCGGATAATTATTTTCGAGGAGACTGGATCTTCCGCATCTCAGAAAATGA
AATCTTTAATATCCGAGATACGCAAAGAGACCAACGCTTTCTGTTCGCCAATCGCAATTC
AACACAGGTGAGTATCACCCAAATTATTCGACGGGATAGTCGAGATAGACCGGAGTTTCC
TACTCAGGGGACTGTATTCAATCTTCGAACCAAATTTGCTGGTGGTCCCTTGCAGGGAAG
CGAGGATTTCATCAAGAACGTCTTCACCATGGAATGGTATATCCCAATGAAATTCGGCTT
TGTTCTCTTTTTACAGAATCATATGGGGGTTATTACCGGATTGGTCGATGATTTTTACAT
CAACCCCAGTGAACGATTTTTCATGGGCGGTTCCGGTTTAGGATTTTCCGAAACGTTACG
TGGCTATGATGAGGGGCGTGTGGGTCCCATCCAGGGTGGATTATCCATGGCCCGCTTTAC
CGCTGAGTTTCGTTTTCCCATTGCTCCCAATCCCACTATCTTTGGGTTAATCTTTATGGA
AGGAGGGAATTCCTGGGAGAATTTTGCACAGACCAATCTTACCAACCTCAGACGTTCAGT
CGGGGTTGGGGCAAGGCTCTTTATGCCTCTGTTGGGTATCATAGGGATTGACTTCGGATA
CGGATTCGACCATTTTGATGAATCCGGTAACAGAAAGGGGCAATGGAAAATTCATTTTAA
ATTCGGACAGTTTTAACAGA
>k99_375236 dna:primary_assembly primary_assembly:ASM369528v1_:k99_375236:1:28327:1 REF
ATCGGGGCAAAACCTTTTACTGGTTCCGGAGCACTCTCTCTTTCCACATCTGCCGGAGCA
ACCAGCAACAGCCCACAGAGAGGAGCCTCCGGATAACGAGAGAGATAATGAATTAAAGTA
ATGCATCCCAGACTATGCCCAACCGCCACCGCCGGACCAGGGATTCCCTTCACAGCAAGG
GCAACCCGCTCTACCCACTCTTCCAGATGGGGGTGGAACCAATCCTTCTGCTCTACCCGA
TGATATTCTGGATGTCTGGCTTCCCACAAACTTTGCCAGTGTCCCGGTCCTGAACCGGTA
TACCCGGGGACCATGAATACTTGTATCCGATTGGCGCTCATAAATTCTAAGGCCCATTTT
CCATTACAATTAATGCTCAACCGGAGCGCTCATCAAGACACTCAGGAAGCGAAGGGATTC
AATGTTTTCAAAGATAATTTTGATGACTACTGTAAGCGGCACTGCCAGAAACATTCCTAC
CATCCCCAGCAGCCATCCCCAGAAAATTAATGAAAACAGCACCACCAGGGGACTTAAATT
GATACTTCGCCCCACAAAACGCGGATCGAAGAGATTGCCCATGATAAACTGGATGCCAAT
TAAGCACAAAGCCACCCATAGTACATTAATCGAATTTTCAAATTGGATAAAAGCGATACT
GAGAGGGAGGATTGTTGCAATAAATGAACCGATATTGGGGATAAAATTTAATAGAAAGGT
TAAGATACCCCAAATCAGTGCAAACTCCACTCCAAAAAGAAAAAGAACAACTGTTGACAG
GAGGGCGGTAATCAGGCTAATAAGGGTTTTGGCGAGAATGTATTTCTGTATCTGGATATT
GATATTGGTACAAATATCAGTTAACCGCTCTGCTAATCGTGGTTTAAAAGCCCTATCTAA
TTTAGCAATTAACTGGTTCCGGCCCATCAAAATGAATACCAGACAAAGCAATACCAGAAC
AGTGTTGGAAAGAAAGCGGGTAATAGAACGGAATAACTGGGTGATGATGCCGGTAATCGA
CAATTTATCCAGTGCTTCAAACAACTGAGTACGATCGTTCGCCTCCATATCACCACTAAA
GACATTGGGAGGGATATTGATTAACTCCAGAGTTTTATTGTAAATCATATCCAGTCGCTT
CTCATACTTGGGGAATTCCGCTGCAAAGGACTGGATGCTGGTATTAATCAACACTCCCAG
CAAACCTAACAGCAGGAAGGTAATAATTACCGCAATGAAAATGGAGACAAAAACAGGAAC
CCTTCTTTTTTCGAAAAAAGAAATCAGAGGGTTCAAAATGTAGCTGATAAACAGAGCCAG
AGCAAATGGCAACACGATCGCTCGCGCCTGATACAGGACCATCCCAATAGCAATCACACT
GAGTATACTGAGCAATCCAATGATAATTCGCGTGTCACGAATCATGATTTCACGAGTATT
ATAACTCATAGGGATTCCTCTTAATTTGGTTACAGATTAGTTTGTTACTTCACGAGTTTC
GGGGGTCTAATGTGCCTCCAACCAGTTTTTCCCAATCCCGATGTCGACTTTGAGTGGTAC
ATTCAACTGAATGGCATTTTCCATCTCTTCCCTGACCAACTCTTCCATCACCTTTACTTC
CGAGGCAGCCACTTCAAAGACCAGTTCATCATGGACCTGCAAGATCATCTTTGATTGCAG
TTTCTGTTTCTCCATACGCTGATGAATGTTAATCATAGCCAGTTTTATCAGGTCTGCGGC
ACTACCCTGAATAGTGGTATTAATGGCAATTCGTTCCGCATTCTGACGAACAGCAGTATT
GCGACTATTAATTTCCGGTACATATCGCCGGCGATTCAAAATGGTGGTAACATATCCATT
CCGTTGCGCAAAGGCAATAATCCGGATGATATATTGATTCACTTCCGGGAAACGCACAAA
ATAATTGGTAATAATTTGTTGCGCTTCATCGGGGGTTATATTCAATCGTGATGCTAACCC
ATAGGACGAAATCCCATAAATGATGCCAAAATTCACTTCTTTTGCCTTGCGACGATGCTC
AGGGGTTACTTCCCCGGGATCAATGTTAAAAATTGCTGCCGCAGTGGTGGTATGTATATC
TTCCCCTCGCTCAAAAGCCTCTTTCAGGGCAGGGTCTCCGGATAGGTGAGCCATCATCCG
AAGTTCCACCTGACTGTAATCAGCAGAGAGAATAAAATCTTCGGCGTTAGCCGGAATGAA
TGCCCGTCGAATGGTTCTCCCTCTTTCATCGCGGATGGGAATATTTTGCAGGTTGGGGTC
ACTGCTGGATAATCGGCCGGTAGCGGTTATGGTTTGATTAAAAGAGGTATGAACTCGTCC
GGTTCTGGGGCTGATGAGTCTGGGCAGGGCGTCAACATAAGTGGATTTTAATTTCATCAA
TTTTCGATATTCCAGAATTTTATCTACCACAGGATGGGCGCTATATTTTACCAACACCCC
TTCCGAAGTAGCATATTGCCCGGTGGGTGTTTTTTTGGGGCGTCGGATACCCAGCTCTTC
ATGGATTTTCAATTTTTCAAACAATACCTGTCCCAACTGTTGGGGAGAATTAATGTTAAA
TTCCACCCCCGAAAGCTGATGGATTTCCTGTTCCAGTTGATGGGCCTCTTGTTCCAGTTC
CTTTGACATCTTGTTCAAAAATTCCACATCCAGGCTGACCCCATTGATCTCCATTTTTAA
GAGCACTTCTACCAATGGCATTTCCACCCGATGGAACAAATCCTCCATCTCCACTTCTTT
TAACTTCTTCTGCAAAATCTCAATCAAACGATAGGTAATGTCAGCATCTTCACAGGCATA
GGGGTAGACCATTTCCACCGGCACATCTTCCATGGATTTTTGTTTTTTGCCCTTCTTTCC
AATTAATTGTTCAATGGGGATCATTCGATACTGGAGATATTTTTCCGCCAGTGCGGTCAA
ATTATTCTGCCTGCCCTCGGGGTTGATCAGGTAGCTGGCAATCATGGTATCAAAATCTAT
CCCCTTCAAACCAATCCCGTGCTGATGCAACATCAACCCATCAAACTTGATATTCTGCCC
CCCTTTCCGAACGGCCGGATTCTCAAAAATCGGTTTTAATGTTTCTTTTACCAGGGTTTC
ATCCAGGGTCTTTCCAATACCACTAATTGGAATATAATAGGCTTCTTCGGGTTTCCAGCA
CACCGCAATACCAATAATGTCAGAACTGAAGGTGTTCAATCCGGTGGTCTCAGTGTCAAA
AACAAAAAAGTCAACCTTCGATAAATGCTTCGCTAATTCTTGCAATGATTCCGGGGTGTT
AATCAGCGTGTATTTCTGTTTCTTTTCATCATAATCCGTAGCCTTCGTTACTCCTTCTTC
CTCCAACCGTTGCAAAAGTGATTTAAATCCAAACTCCTGAAAGAGCGAGATAATTTTATC
CCGATCATATTTTTTGACCCTTAAATCATCCAGATTAACATCCACCGGGACATTTACATC
GATAGTCACCAATTCCCGTGATAATTCTGCCAGATTGCGATTGTTGCGGAGACTTTCCTG
GACGGAGGCTTTGGTGACTTTATCCAGATTTTCATAAATAGCTTCCAGTGAGCCAAATGT
GCTCAACAGTGTTTTCGCGGTCTTTTCTCCAATTTTGGGCACTCCCGGAACATTATCACT
GGTATCGCCCATTAAAGCTAAAAAATCCACCACCTGCTGTGGAGAAAGCTCCATCTTCTG
TTTGACATAATCCTCATCAATAATGTTGACTTCCCTTCCGGAACGGATATTATACATTTT
TACATGAGGAGAGAGCAGTTGCATAAAGTCTTTATCCCCGGTTACCAGATATACTTCAAC
CCCTTCCTTTTCCGCTTTTTTCGCCAGGGTTCCCATCACATCATCTGCCTCATAACCATC
CACTTCCAGCACCGGAATATTGAATGCTTTTACCACCTCCTGAACTCGGGGATACTGTTC
TACCATATCTTCCGGCATTTTATCACGCGTGGCTTTGTATTCCGGATATTTTTTATGGCG
GAAGGTTGGTTCTTTGGAGTCAAACACAACTGCGATGTAATCCGGTTTCTCTTCCTGAAG
AATTTTGATTAACGTCTGAGTAAATCCATAAATACCGCTGACATTTTCCCCTTTGGGGGA
TATAAGAGGGTTTTTTAAGAAAACAAAATAGGAGCGATAGAATATGGCGGTACCATCAAT
TAAAAAAAGACGCTTGGTTTTCATATCCACTCCTGATGAATTTGATGGTTCATGATCAAA
ATTGAGAGTGATTTGTTTATTCACTATGTATTTTACCTCCTCACAATTTTGGTAATTCTA
TAAAACAAGACAAGAAAAAAATAGGAGATTTTCATCATGGCAGATGACCTCAGGATCATC
AACGAAAGCAATATTAATATGCCAGAGTGATGAGTAAAAACTGAATTTTATTTGGTTCTT
TTCTAAAAAGAGAGGATAAGCTGAATGCAAGGTATCAGGAAACGTTTAGTTGCACCACCG
TTACACCGGTATCTCCTTCTCCCCATTTCCCAAGCCGTTTGGAAAGAACCCGTTTGTCAC
GGGAAAGATAATCATTCACGCACTTCCGTAATACACCACTGCCTTTGCCATGAACGATTC
GCACCTCAGACCATCCGCTCTCTATTGCTTCATTGAGATAACGATCGACCTCTTCAAGCG
CATCTTCACAGGTCATGCCTCGCAAATCCAGTTCCGGGGGTACCCCGCTGGATAGATTAT
CGATCTTTTTCCCGCTATAGTGATGGGTAACGGTGGGGGCCATTGGTTCGTGAGGTATCT
TTTTAAGACCGCTGTTATTAAGGGTCATTTTCACATTCCCAACCTGCACCTGCACCTTTT
GCTTCTCCGGATTGACAGACAACACCTCCCCTTTTTCTCCCAATGATTCAATCCAGACGA
TATCACCTGCTTCCAGAGCTGTGGTGGATTTTTCTTCCGGTGGCTCTGTCAGTAATTCAG
TTAACTTCTCTCTTTCTTCTGCTACCGCCTCTCGGGCTGCCTTGATAACCGACTTATCCG
CTTTCGTTTCGCGAAGTTCCTGGACGATTCGTTCAATTAAGGCATTGGCATTGCGGAGGA
TTTGCTCAGCCTCTTCCGCGGCTTGTTTCTGGAGTTCCGTTTTTTTCTTTTTCAACTGTT
CAAGTTCCCGTTGATATAACTTCCGTGTGGCCTCCGCCTCGCTTAATTTTACACTTAATT
CCGCCTGCTTCTTTTCCAGATCCTGTATCCGTCGCTCCAGCTCCAGGATCACCTCTTCCA
GCCGATCCTTTTCTTTACCCACATATTTTTGAGCGGCTTTAAGGATCGATTCCGGTAATC
CATATCTTCTGGCGATGGCAAACGCATAGCTACTGCCCGGTATCCCGATTCGCAAACGGT
AGGTGGGCTGGAGGGTGTTTAGATCAAATTCCATGGAGGCGTTTTCCACCCCGGGCTGGT
GATGTGCGAATGCCTTCAACTCCCCATGATGCGTGGTGGCAACGGTTAAAATTTTTTTCT
TCACCAGGTGAGATAAAATGGCGATGGCAAGAGCGGCTCCTTCACGGGGGTCAGTGCCGG
TTCCAATTTCATCCAGTAACACCAGGCTTTCCTTATCCGCCATGGAGAGAATATTGCGGA
GCCGGACAATATGGGCGGAAAAGGTGCTCAAATCCTGCTCCAACGATTGGCGGTCCCCAA
TATCTACCAAGATTTTCGGCAGAAGAGGTATTTCGCTATCAGGACTTGCCGGAATTAACA
ATCCCATCTGGGTCATCAGTAGCAGGAGCCCGATGGTTTTTAAGGCAACCGTTTTCCCTC
CGGCATTCGGTCCGGTAATGATCAATGTATGAAAAGATTCTCCCAGGGTGACATCCAGAG
GAACCACGTTTTCATAGCCATGCTTTAATAACAGTATCGGATGACGCCCATCCTTGATGT
TTACCCGGGTGTCCGTCGTTAATCGAGGTTTGGATGCTCTCATCTGAATGGCCAGTCGTG
CCCTGGCGTGAATCAAATCCAGTTGAGTTAAATTGTGGATGCCAAAAAGCACATCTTCCC
GAATTTCCCGAAGCAATGAGGTTAGAAATTTCAAAATTTTAATGATTTCAACCCGTTCTT
CAATTTTTAAGTTTTGCACCTGATTGCTAATTTTAAGGGTCTCCATCGGTTCGACAAAAA
CCGTTCCCCCGCTGGAGGAGGTACCATGAACCACTCCATTCACCCTATTTACAAATGAGG
GTAAAATACCGAGCACCAGGCGACCATCCCGGAGCGTTACAATTTCTTCCCGGGAAAATT
CCGAATACCGTTTCTGAACCTCAGTCAGAACCTTTCGCTGCTGACTCAATAAAGATCGAA
TTTTTACCCGGATTTTTCGCAATTCCGGACTGGCATTATCAAAAATTTCTCCGGAATCAT
CTATAGAACCTTCTATTTGCTTAATAATTTTGCGATGATAATGAATCCCCCTTGCATAGG
CATATAATAGCGGGACCTCTTCCTGACGTTCTTTAAAAAAACGATGGAGTTCTCCAAATC
CCAGCAGGTTGTTTTTAATTTCCAGAAGCTGGGTAGCCTCCAGAAAAGCTTCTTCCGGTT
GCATTTTTTGAAGCAAAGGTAAGATATTGGTAAACCCGCTCAGAGGAGGGTGGTATCCTG
CCTCGAGGACCCCCTTCATCTGTTCTACCTCCGCCAACCACCGAGAGACGATCTCTTCAT
CCTGCGAGAAGGTTGCTTTTTCAAGAATTTCCTGCCCATAGGGGGTGGAAATATGGGAAG
ACAGGGCTTCTAAAATGTGTGAAAATTCAAGTTGTTGAAGGGATACGGTATCGTGTGTGT
TCATGGGGTTCTTTTCTGATTCTCTGCTCATCTCAGATATCTACGGCATCTTCCATCTCA
TCTTTCAGGTCTTCGATCTTCTCTTCCAAAATTTTCCGTCCACCGTGTTCCAGGATATCC
CACACTTCATCCGGTAACTCATCCGGTGATCCAATGGTCTCATAGAGAAACGGAACAAAC
TTATAGATAGGTTTATAAAAGCGGCTTTCGTCTTCTACATCATCTAACCATTTTTGCCAG
GGAAGAAAGGCAATATAGCTGAATACCAGACTTAAAAAAAGGGCTCCTTTCAGTCCGGCA
GCAAGCCCCCCCATTAAATTGTTGAGCCAACCTAAAAACAGATTTTCCGAAAGCGATTTA
AGAAGATTTGCCAGCACTCGGGTGATAAAATAAAAACCGGTGAAGAGAAGGGTGAAACTG
ATCAGATAGATAGCTATGTCCGGAAAGTCAGGGAGAAATTCCCATATTAATTCACTGAGA
GAGGGGGTGGCCAGCACCCCTGCAATGATACCGCCGAGAACTCCAACTAATCCCAATACT
TCATGAAAAAATCCTCTGCGAATACCATTGATGATATAACCTGCTAAAATGATCAGAATG
ATGATATCAAAATAATACATTTACAGGGAATTTAATTTTTCACGAACGATTTGTTGAACT
AATTTGCCGTCAGCTTTTCCCTTCACCCTGGGCATGATGGCACCCATGACTTTGCCCAAA
TCTTTAGGAGATGAAGCGCCAACCTCAGTGATGACCTGCTCAACCAAAGCCTGAATTTCC
TCAGCGGTCATCTGTTTGGGCAGGTACGATTCGATAATTTCCAGTTCCCGGGATTCTTCC
TCGGCTCGATCTTCTCTGCCAACCGCTTTGAATTGTTCAATGGATTCTTTTCGCTTTTTA
GCCGCACTCATTAAGACCTGTATAAGTTCTTCTTCGGAGAGCTCCTTTCCGGCGGCAATC
TGAGCATTCTTAATCTGAGCCCGTAAACTCCGGATGGTCTCGAGTCGCAATTTATCTCCG
GCTTTGAGAGCCTCTTTCATGTCATCCATTAATCTCTTTTCCAGGCCCATGAACAAGACA
TCCTTTCAGTAAAAAGAGTGAAGGGTAATGGCAAATATTAGCGATATTCCGCCATTAACT
TACGCATTTTACGACGGGCGGCATTCAAACGACGTTTACGACGTTCGCTGGGTTTCTCGT
AATGCTGATGTTTTTTGATTTCAGCCATCAAACCTGATTTTTCACAGGCTTTGGTAAATC
GTTTTAATGCTTTTTCAAAAGATTCATTTTCTCGAACTTTGACATTAATCATAATTCCGA
CGAACTCCTTTCTGTTTGGTTAACTTAAAAATTTGATTTTAATAATGACGTTTTTATTAA
TAGGCATATTTATCGGGATTCTTTAGCAAATCAATTTCATATTCCGCACGCTGTTTCCAG
TTTCGGTCCTTGCTGGCTGCCTGATAATAAGCAATCGCTTGTTGAGGCTGGTTCCGCAAT
TTATAAATTTCTCCAAGTCCAAAATTCGCCCCGGCTTTCACCACACTTTTTTTGGCGTAG
GAAAGACAATTCTTATACGCTTTCTCAGCCTCGTCATACTTTTTCATTTTGAAATAAGCA
TCTCCCAATCGCAAGTAATTGTCTCCCTTTAAAGATCGGCTTCGATGATATTGGATTGCG
TTTTGAAAAGCCTCGGCAGCCTTCTGATATTCACCCAATTCCATGTAGGAGACGCCTAAT
CCCTGCCAGGCAAGGGCATATTTGTTATTCATTTCAACGGCCAATTTATAATTTTCAACC
GCCTTGTTATAATTTTTCTGATGGCGATAAATTTCCCCCAAACCCCAATATGATTTCGCA
TTGGAAGCATCGATGTTCAAGGCGGCTTTATAGCTATTCAGTGCTTCATTAAATTTCCGT
TGTCTTAACTGAATATATCCCAGCGCTGCATAAGCTTTGACCAGTTGTGGGTCTTTCTCA
ATGGCTGTTTGATAGGCCTTTTCAGCTTTGACATAATCTTTCTTTTTCTTATACACATTT
CCCATCCAGTAATAGGCCAGCGCCAAGTTGGGATCTTTTGCGACTGCACCCTGATAACTT
TCCAGTGCCTTCTCATAATTCCCCTGACGATAAAACTTATTCCCCTCATTAAACAGGCGT
TTGGCTTCATTGGCATCATCCTGAGCAAACACCATAGCAAAGAGACTCAACACCAATGCG
AATAAAACTATGGGGCGAAACATTTTCATTTACAGACCTCCTTCTACTAATTCCAACTTA
AATAAATTTGCGGTATATAAGCTTCTCGTATTTATAACACACTCGAAGTTGATCAAGTTC
CTTGGATTGGTCACCTATTTACTCACCCGGTCTAAATATTTCCCATCCCGGGTATCGATT
CGTACAATTTCGCCTACCTCGACAAAGGGAGGGATTTGCACGACCAACCCGGTCTCCAGG
GTGGCCGGTTTGTAGGAACCGGTTGCAGTTGCTCCCTTTATGTTAGGTTCAGTTTCCACC
ACTTTCAATTCCACAGACGGGGGAAGCTCCACCCCAACAGGATTCCCTTCATGGAAAAGA
ATTTGTACCACAGTTTCCGGAAGTAAATAGAGAACATCATCCCCCAGCATCTCGGAATTC
AGATGAATTTGTTCATACGTTTCCAGATCCATAAAATAATAGTTATCCCCATCCTGATAG
AGGTATTGATATTCTCGAGTAATCAAAGTTGCTTTTTCCACAGATTCATCCGGCCGAAAA
CGAGTTTCCGCTTTGGTGCCGTCGGACAGTCGTTTCATCTTAATTTGCATTAACGCCTGC
CCTTTTCCGGGGGTTACGTGCACAGCTTCCGTCACCCGGTATAAATCATTTTTAAATTCT
ATCACGTTTCCTTTTCGGATTTGTATTGCTTTAATCTTCATAAAAATAAACTCCTCTAAA
TTTGAGCCTGAGAATTTAAATGTCAAGACTATAAAATGCAATTGGTTTATCAATTTAATA
AGAGACATTGGTAATGAGGTGGGTCCTGCCGGGGGAATTTATGTTAGCCCATCAGCCGGA
GAAAATTTTTTCAATTTTTCTTCCCAACATTTTTCATCCAGGGTATAGTGAAATTGTTCA
AAAGTTGCTTTGACCCTTTTCTTATATTCCGGATGACGAAAGTATTCCCTCAACGCTTTC
TTCACCGGGATTACCTGCTGACAGGTAAACCATTCGAAAGGATTTTCATTTTCCTTAACA
CACCCCAGGTCAATACCCCAGGAGACCTTTGCCAGGTGATATTTTTTTAATAAATCCCGG
TTGATTGCCAAACGTTTTCCTTCACATTGCGGATCAATAAAAGAAGCCACCGGGGAATAA
ATTTGAGCATTATGATAATACTCCGGTATGTTCACAATCCCATTTAAATTGAGCTGTTTG
CAAGCCATCAGGATCACTTTTAAAACTACTTTACTTAGCCCCAATCCGGGATAATTTTGG
CCGGGGAGGCGTGGTTTTCTTGTGGTAAATCCAAGTCGGGGATCCTGCAGAGTCAACCAT
TCGATAGTTAACACTTCCAGAGGTTGCGCTCGATAAGCATACTCAAAATCCGGTGTCAGG
GTTAGCCAATCCCGCTTAACTACAATTTCTGCTAATAACAGGCTGGCATGCAATCCTTCA
ATTACCGAGTGAATGGCTAACCGTTGACGATAAGGATCTCTGGTATCCATGGTGAGCTTG
AGATTCCCAAATCCCCGCCTCTCCAGTTCTCTCCAGACACCATATTTTCGAAGCACCTGT
TCAATGTTTTGCTCACTAAATGCACCCAGAAATAATAACGAGGGCCGATCTTCAACATTG
ATTCCCAGCAAATCTTCTTCGGAGAATTCCAGTTCTGGAGGTTTTTGACCTCTTTTCTTT
TCCACGTTTTTGTCAGGAGCTCCGGGTTTTTTCTTTTTTCGCCCACGCAACATTTTACTG
ATTTGTCCCTTCGTTTCTAAGAAATAAAGTTGGTCTAATAGCCTTTCTCCAGTACCCAGC
GAATAAAATTATAATAAATTTTCCAGCTTTCTTTTCCATATCCTCCACCCGCGACAATTG
CTAAAGGCAATTTTCGATGGCGGACTTCATTGAATACAAATTGATCGCGTTTTAACATTC
CTTCTTCCGTAAGGTCAAATTCTCCCAGCGCATCTTTGATATAAGGATCACTACCTGCTA
CATAAATGACCAGCTCCGGTTGAAAGCTACTAAAAACTGCGGGAAAGGCATCCTGCAATG
CAGTGAGATACTCCGCATCAGAGACATGGAGTGGTAACTCAATATCCAGATTATTTTCCT
TTTCAATGGCCTCCCAGGTGGCAGCATGGATAGAAAAAGTAAACACATCCGGATCGTTCT
GATAAATCATCAGGGTTCCATTTCCCTGATGATAATCCAGATCCACCACCAGCACCTTTC
TAATCGATTTCGTTTTACGAGCCTTTTCAATAGCAATGGCAATGTCATTTATCAAACAGA
AGCCTTCCGCCCGGGCGGGTTGGGCATGATGATAACCACCCCCCAGATTAAACACCGGGA
TATTATGATCCAGGGTATATTCCACCGCCAGTATGGTGCCTCCGGTAATATATCGAAAAT
ATTCAAACACATAATCATCCCAGGGGTTAATGTAATCCAGCATCAATAGCTGACCCACAT
GCATTGGTGATTTCAATGTTTCAAGATATTTTTTCTCGTGTACCAGCAATATCTCTTCAT
CTGAGGCACGTTCTCCCTTCAAAAAATCTCCGTGTTTCATCAACTTATCGGCAATCAGCT
GATCACGAATTTTTTTAAACTTCATAACATCAAACGCTCGATGTGAGTCCTGTGCATGAA
CCGAGGCGATATACTCACTCCGATACACCACCCGACATCGGCGACGGAAAAACCATCTCA
TATCTTCCCATTAACTAAATTTGCAGTGTCCTTACTTAACCTTACCTTTTTCGAATCAGA
TCATCCTCTGATTTGGGCAATTTAATTCCTGCACTCAGCACTTCCAAGTGAAACTCCTTT
GAATCAAGAACGACAAGTTAAACATTGCACCCCCCCGTTTGTTGAAAGGTGAACTATCCC
TCCTGAAAATCGTATCTTGAATTAAGTGATATAGTTGGTGAATAATCTATTATTTTGCAA
TAAAATGAAGCTTATATTATATTTTGCAGTTTCAGAAAGAAATGTAGCGAAGGATAGATG
TTACACGAATTTTTTAAATGAACATTTTGGGGGATTTAAGACCCAATCCAATAGGCAGAT
TTAATAGAGTAAACTAATTAAACGATTATTGAGGAACTATGAATCACTCTACGAAAACAA
CCACTGAAGAAATTCCAAAGGTATATGATCCCAACCAGGTGGAAACCCGCTGGTATGAAT
ACTGGATGGAACACGGCTATTTTAACGCTGATGTGAATCCCAACAAAACGCCTTATACCA
TCGTCATTCCTCCACCGAATGTAACCTCTGCATTGCATATTGGCCATGCCTTTAACAATA
CATTACAGGACATATTAATCCGATTTCATCGTAAACTGGGCTATGAAACATTGTGGTTAC
CAGGGACCGACCATGCTGGGATTGCTACCCAGAATGTGGTGGAAAAAGAATTGCGCAAAC
AGAACCTGACCCGGCACGATCTGGGTCGGGAGGAATTCGTCAAACGAGTCTGGCAGTGGA
AGGAAAAACATGGTGGAACCATCATCAAGCAACTAAAGATGATGGGCTGTTCCTGTGATT
GGAGACGAGAGCGATTTACCCGCGATGAGAAATACTCCCATGCGGTTCTGGAAGCCTTTA
TCCGTTTGTATCGAAAGGGATGGATTTATCGTGGGAAATACATAATTAACTGGTGCCCGC
GTTGTGCCACCGCCCTTTCCGATGAGGAGGTCGTCCATAAGGAAACAGATGGTCATCTCT
GGTATATTCGATATCCTCTCAAAGACAGTGATGAATACCTTGTAGTAGCCACGACACGAC
CGGAAACCATGCTCGGAGATACCGCTGTCATGGTTCATCCGGATGATAAACGCTACAAAA
AATACATTGGCAAGACCGTTATATTGCCGCTGATGAATCGAGAAATTCCTGTTATTGGAG
ATTTACATGTGGATCCTCAGTTTGGTACCGGGGTGGTTAAAGTTACCCCTGCTCATGACC
CCAACGACTTTCAAGTTGGACAACGACATGGGCTACCACAGGTCAACATTTTAAATGAAG
ACGGAACACTCAACGAACATGCCGGTAATTTTGCAGGCCTGGATCGATTTGTGGCTCGAA
AACAGATTGTAGAAACGCTTAAAAAACAGAAGCTGCTGGAAAAAATCGAGCCCCATCAAC
ACAGCATCGGACACTGTCAACGATGTGATACCATCATCGAGCCCTATCTTTCCACCCAGT
GGTTTGTGAAGATGAAAGAGCTGGCCAAACCGGCTTTAGATGCGGTGCTGAATGGCGATA
TCAAACTGCATCCCCATGAGCGGTGGATCAAAACCTACATCCACTGGATGGAAAACATCC
GCGATTGGTGCATCAGTCGTCAGTTGTGGTGGGGGCACCAGATACCGGTCTATTACTGTG
ATCATTGTAACCATCTGATGGTCGAACATCAGGCTCCTGAGAAATGCGAAAAATGCGGGA
GCACGGAATTACATCAGGACCCCGATGTTTTGGATACCTGGTTTTCCTCATGGTTATGGC
CATTTGCCACTCTTGGATGGCCAGAAGATACCGAAGATTTACGCTACTTCTATCCTACCG
ACACCCTGGTAACCGGCGCTGATATTCTCTTCTTCTGGGTGGCACGGATGATTATCTCCG
GATATGAATTTATGGGAGAAAAGCCCTTCAAGGACGTTTATCTCAACGGCATCGTCAGGG
ATGCTCAGGGACGCAAAATGAGTAAATCGTTGGGCAATGGCATCGATCCCCTGGATATTA
TTGAAAAATACAGTGCTGATGCTCTTCGCTCCACCCTGGTGATGTTAAGCTCCGAAGGTC
AGGATATCAATCTGGCGGAGTCCCATTTTGAAATCGGTAGGAATTTTTCCAACAAAATCT
GGAATGCCTATCGTTTTCTGGCTTTAAATATCCAGACCCCCGTTGATAACTATACCGACT
ATCGGGAACATTTTGAACTGAGTGATCACTGGATTCTAAGCCGCTTGAATGAGACCGTGC
GGAGTGTCACCGATAATCTCCACAATTTTCATCTCAACGACGCCTTTAATGCTGTTTACC
ACTTTTTCTGGGATGAATTCTGTGATTGGTATCTGGAATTGATCAAACCCAGGCTGGCTC
TGCAAGATTCTCAACCGGAAAAAATGACGGCTACGACAGTGGCTACCCATGTTATGAAAA
CCTGCATGGGACTTCTCCATCCATTTATCCCCTTCATTACGGAAGAAATCTGGCAACGAT
TAAAAAATGATGATGATGAAAGCCTGATCATTGCTCCCTGGCCCGAAACCGATGCTGCTC
TGATACGACCTGCATTGGAGAAGGAAATGAGTCTTCTTCAAAATATTATTACCGGTATTC
GAACCATTCGGGCTGAAATGAATATCCCTCCGGCCAAAAAAGCAACGCTGCTTTACCGAA
CCGAAAACGAACATCTCAGACAACTGATCACGGACTATGGCCATTATATTCAATTATTGG
GAAGGATTGAAGATATCCATCCCTTAAAGGATGAAGGGGAACTCAAACAAACGGCCTCGA
TGGTTGTGGATGAACTGGAGTTATTTATTCCCCTGGCCGACTTAATTGATATTGAGGTAG
AGAAAAAGCGGTTGCAGAAGGAAATCGACCGTCTGACCGATCAGATTGTTGGATTACAAA
AGAAATTATCCAACGAAGATTTTCTTCGGAAAGCTCCTGAACAGGTAATTCAACAAAGTA
AAGAAAAGCTGGCATCCTTTACTGAAAAGAGGGATAAGCTCAAAGTAAATCTGGAGCGAT
TATCCTGAACCAATATCCTGAATTTCTTAACATGTGGGATAAAGAACTACCTGGAAAAGA
CCGATAGCACAGTTAACAGAAAAATGCCCTGAGTTGAATATAACAGATTGAAAATCCGAG
AATGAGTCCAAAAAAAACCTTTAGTTACCGATCACTCCAACTGATTAAAAGTGAAGAATA
TTATCGTTTTTTCTCCCAATATCCGGAATACCAGCTTTATTTAAATCATCTGGGTGAACT
CCACTGGATGACGGAAGAAGAAGCAGAAAATCAACACGAATTTTTTATCTATACTCCCGG
ACCTCTGGCTCGGTTAAAACAAAAGCTCCATTTCCGTTCCTTACCTTCCTGGAATAAGCT
ATCCCCTCCGGAACGTGAACTGCGTTTACAATTCCGTCAGTATCTGGAAAAAAAATATCT
CGGCCAAGTTCAACCTCAAACGGAACGTTTACTCCCCGACCACTGGGAGCATCCATTGAC
AGAAGAGGATATTGAAGGTATCCCCATTACCCTGGATATCATTGAATCCAGTGGCTGGCG
GAAACCGGTCATCCTGGCTGGCGTTTTTCTGTTACTGATTTTGGCGGTTGGTCTTTATTT
CTCTCTGGGATTTAACCAGAAGGAATTAACCGGAAAAATAAAGATATATTCCAATGTAAA
AAGTGCCAGTATCTTTCTCGATGACACCAAAATTGGCTATTCCGATTCAGTAAAAATCAT
TTCCAACATTCCCATAGGGAACTATCGTCTCAGTTTGGAAAAACCAGGATTTGATTGTAC
CCCCCCGTTTCATGAAATCGAAGTTTTTCCCGATTCGGTGGTGGAAGTCAACTTTTTTCT
CTCCCCGGTAGCCTCCACTGATATGGGCTATGTGCAAATCACCACCGACTTTCCCGACTC
ACGGATTTTTATTGACAATAACTACCTGGGCCGAGTGGAAGAACAACCCCTTTATCCCCT
TTCCACCGGAACCCATCGGGTGACCGTTAAAAAAAGTGGCTATATTACTTCTCCTGCAGA
AGAAATTGTCACCATCTATCCGGGCGATACCACCCTGGTCATTTTCCATCAGGTACGAGC
CACGACACAGGGTCCCGGTAAAGGCGATGGAAAAATACGGGTTCAGAATGGAACTCTGGA
AGTGACTGCCAACACCAGTGGCGCTCGAATTTATTTGAACGAGATGGATACCGGTAAAGA
AGCTGATTATGTTTTCACCAACCTTGCACCGGGAACATACCATGTAAAGCTGGTAAAAGA
GGGATACCGTTCAGTACCTGAGGAACAGGTTATCACCATCACCCAGCAAAATCCTTCGGC
GGAAGTGGGATTTGAATTAATTAAAGAATATGAAGATGTTCGTATCATAACCCAACCGGT
CGATGGGCAAATTTTCATCGATGGAAAATTGGTGGGGAAAGGAAAATATGTCGGTAAACT
GAAGGTGGGGGAACATACCGTAAGTTTTGGAGATTTACCCGATTATAATACTCCCAACAG
TCAACGAATTTCTGTTCAACCCAATATGCCGGTAAACATCACGGTGCAATACTTTCCCAA
TATTCAGATTTTAGCGGAAGTTACCCGGGATGGAAATATCCGAACTCAAGCCTGTGAAGT
GAGCTTTGGCTATACCTTCAGCGACCGTGGGTTCAGCCCCAGTAACGAAGCAGGTCCGGA
TATTGTGTTTCATGAAAAACTGAATGATTACTACTGGAAATTTGGTTTTGCCTTTCCCTT
CCGCAACCCCAAAGGGAATGATGCTCTAAAGTTAACTTTTACCATGCCTCAGGATCTCAA
TTTCCAGCAAAAATTTACCCTCAAGATTTTTGCCGCTGCTTCCAAGGAAAATTATCCCTT
AACCATCTCCGGAAAGGTTGATATTAAAATTCGGTTTAATGGCAAAATTCTTAGCTATTA
CTATAAACCACGTTTTCTGGAAGAATTGAATGGGATGGAAGAAAGCCGGTGGGATATCAG
CTCTTACATCCGACCCGGGGTCAATTCCCTGGAAATCTCCACCACTGACAAAAACAATAC
CTTTTACTATTTAAAGAGAATTGTCATTTTTAATTAGGTTCTCTCTCTCTTTCGAGCGCT
TAACAAACCTGATGATCCTCTCAACAATCCATTTTATAATGAAGGGTTTTTCGATGCCTG
TTCACCGAAAAACCCCATTGTGTTGTTTGAGTGGTCTACTTCAAGAACAGCCCGGCGCTG
GGCCCCAGCGGGATATCCAGCAAAATCCATATACTGAAGAAGACAATCCAGGAAAGTAAA
AAGACAATCGTATATGGCAACATCGTAGCGATCACGGTACCAATTCCCGCTTCTTCATCA
TATTGGGTCATGAATGCCACAATCAATGCAAAATAGGACATCATGGGGGAAATAATATTG
GTCACACTATCCCCGATTCGATAAGCAACCTGTATCAACTCCGGGGTATAACCCAACAGC
ATGAACATCGGGATAAAGACCGGTGCCAGAATAGCCCACTTTGCTGAGGCGCTGCCCATG
AACATATTGCTAAACGCCGCGAAAATGACGAACACAATCATCAATGGAATAGGACCCAGT
CCGGAGGCTTTTAAAACCTTTGCCCCCTCTACGGCAACAATCAATCCCAGGTTTGTCCAT
TTAAAATAGGCCACAAACTGGGCAGCAAAAAAACATAAAACCAAATAAAGCCCCAGACGC
TCCATCGCCTTTCCCATTCCCTTCATAACATCACTATCATTCCGAATCGTGCCTGCCCCG
AGCCCATAAGCAATACCAACGATTGCTGAAGAGATAAAGATGAAAGCCACGATTCCCTTC
ATAAAGGGAGAATGGAGAATACTATTGGTCCCTGGTTCTCTGAGAAAACCATTCTCCGGG
ATTAATCCGAACAATACAATCCCGATTAATGCGATCGATGTGATGGAGGCAAACAACAAT
CCCCGTTTTTCTTCTGAGGTTAAATTTCGTAATTCTTCCGGTTTCTGGTTTCCTTTATAC
TTACCCAGACGAGGAATCACTATCTTTTCGGTGGTCCAGGTTCCGGCAACACCAATGAGG
AAGGTGGAAGCAATCATGAAATACCAGTTACAGGCAGGATTCACCAGATAACTCGGATCA
ACAATCTGAGCCGCTTCCTGAGATAAACCCGCCAGCAAAGGATCAACGGTCCCCAACACC
AGATTGGCACTGTATCCTCCGGAAACCCCGGCAAAGGCAGCCGCTAATCCAGCGATAGGG
TGGCGACCAATGGCTAAAAAGATAATTGCGCCCAGCGGCACTAACAGGACATAGCCCACT
TCACTCGCCGCATTGGAAAGCACTCCGCTCAATACCACCACAAAGGTTATCAAGCGTCGA
GGGGCAGAAACCACCAACAATCGCAATACCGCACCGATTAAACCACTGCTTTCCGCTATC
CCGATCCCTAACATCGCCACCAGAACCACACCCAAGGGAGCAAATCCGGTAAAATTTGTC
ACCATTTCCGTGATAATCCGATGGATGCCTTCCAGGGATAGTAGATTAACTGGTTGAATA
ATTTCTCCGGTACCCGGATGTTGAACTTGTAACCCCATCAGTGAAAAGCCCCAGGAGAGA
AACACCACAGCAATTGCAAACAACGCAAAAAGGGTAGCCGGATGTGGGAGTGTATTCCCA
ACTTTCTCCACAATTGCCAGAAAACGGGCAATCAATTTCGCTTCTTTTGGGGTGTCAGAA
TCCTGATCCCTCTTTACTTCTTCTCCCGGTGGAGTCTCCTCAGTGTCCGGGGGGGACGGG
ACAATCTTTTTTTTGTCTTCATCCATATTTATCTCCATTCCTAATGTTTATGTATTGTCA
AATGTTATTTTCCTGAATTGCCGGAAGTTTTTTCCGGTTGAAACAGTTAATGAACAGTCA
AAAAAATGGGAACTGTTATGCCAGCAATTTTTCAGTAAGCTTTTGTACGACACCGGTGTG
GTGCAAAATATCTTCCCATAACTGATTATAGTCACTGGAATAGCCCAGTCGTCGTGCGAG
AAAAGCAAACTCGCTACTCTCCAGTGAAGGAACGGTTAAATCACGAGCGTTACCTCGAAC
CATTCGGAGTGCTTCGATGAGGCTCCTTAAAAAATGGTGGGCATGAGATAAACGTTCAAA
TTCTTCTTTAGAGATAATATTTTTTTCTAACAGAGCTTTCATGGCTTTCCCGGTGTTGGT
GGTTCGCAGCTTCGCATCTTTCATCCCATGCTTCATTTGTAAAGCCTGGACCAGATATTC
AATATCCACCAATCCCCCGGGACTATACTTTCCGTTAATGGTCCCCCCGGTTACCAGTTG
CCGGATCTGTTTTTCCCTTAAAGCCCTGAATTCGGCCAGATCAAAAGTGGTCTCCTGATA
AATACAACGATTCCGGGCATTAAGGACTTTCCGGATAAACCCTCTATCCCCGATGATGGG
ACGGAATTTCACCAATGCCTGTCGTTCATATTGCCAGGCCGGACCCTTTGGTGAAAAATA
ATTGACAAAACGTTCCAGAGGGACAGCTAATGTTCCGGCTTTTCCATAAGGTCGTAATCG
CAAATCAATCTCAAAGATACCTTCTCGACGAGTCACAATCGACTCTTTTATTAATTTTAC
CAATCTATCAAAAAATTCACCGTTGGTGATGGGAGAATCTCCACTGGTATAGCCATCCCC
TTCATAGATAAACATTAACTCAATATCTGAAGCAAACCCTAACTCTTCGCCTCCAAATTT
ACCAAGTGCCCCAATGCAAAGACGGCAAAGCTTCTGATTTTCCAGATAGGGTTCTCCAAA
TTGTTCTTTAAGAACCATGTAAGCATTTTGAAAGGCCGCCTCAATCACCACCTCAGCCAA
ATCTGTCAATTCAGCACTGAATTGAGTAAAGTTCCGGTATTCATTCAGGATATAGCGCAT
ATCGATGCGGAACATCTCACGATCTTTAAAAGCATTCAACCGATTTCGGAATTCATCAAA
GGAAGAGGAATGTGGCAGGGTTGCGACCAATTCCTGACGCATTTCGGATTTCTTTTTCCT
TTTTTGCAGTAATTGTAAATCGCTAAGAATGGGAAATAAGTTTTCATGTTGCATGCGGAG
GAAATCTTCCCACAGGAAATCACTGCCACCGAGTAATCTTGCCAGGGCACCCAGAACCTG
GGGCTGTTCCAGGGTGGAAAGTTCCGTTGCCCAGTTTTCATGAGTAAACAATTCTGAAAC
AAACTCCCGAAAATGAAGCATGGCCGATTCCGGATTCGGAGATTGGGGTAATAAATGTGT
AAATTGTTTTACCAGCAGAGTGGCAATTCGCAACTGCAGCAGGGTTTCTGGACGAGTAAT
CTTTTGCCAGTTCATATCTGTAATAAACAGGGTATCATGCACTCGGTTGCCCAGTGAACT
CACCAAAACCCGGGAGATATAAATCCCGTTGAGAGCCAGAGCATTGGTCAATTCATAAAG
GAAGCCAGGGGTATCCGGAGCATCAATGTGCAGTAAGGTGTATTGTTGATGGGCAGAGTT
GTCAATATCGATGGTGACCGGGAACAATACCTGGGAAGATGTTGCGATCTCCGGGAGCAC
ATCCGCAACTCTTCTTGCGAGATATCCATGTGCTTCCCGCTGCTGTTTTTGCCGTAATAG
TGATATCAAAGACAATAATTCTTCCCGGTATTCCTCCCAGATATTGGCCTTCAGGTCCCC
TCTAATGGAAGAAACACGAAAGACATCCACAATTTTCCGTCGGGTGTCGGAACCGGATTT
TTTTCGATGAGGAAATCGTCGCTCTGCTCTCAGGGGTTTACGAGGGGGAGAAGTTGTATC
AGGGATAGAAACGGGCTCATAGGTAAATACCTGTCCTTCTTCGATATTCAGACCATAGAC
GAATAAAAGACCACAAATGAGGGATAACTCTCCCAGGTAATCGTATCCGACAATGGTAAT
TTTCCATTCCCGCTGAGGCTTTTCCTCTTCAACTTCCAACACCACCGGAGTCTGTTCATT
CAGTTGCTGTACCAAACGTGTATGAAGGGCAATTTCATTTTCGGAAAAAAACCGGGTGTA
TGAATCGTCTAGGCGGGCAATATGTTTTTGTTTGACCTCGGAAACAGTTTTCTTTTGCTG
ATCCAACGAAGCTAAGTGTTCCACTTCCATATGCTCTTTACCGAGGTGATGAAGAAACAC
CGCTCTGATTGCATCACGATGCTGTTGATATCTCTGTAATAATTGCTTTTCTGAATCCTT
CCCCTCGAATCCTAATCGCTTGGCCAACTGATGCAATTCCTGGAGAGCATCTGGTAACAA
ATGGGTTTGGCGGTTATGCATAATTTGCAGATGGTGTTCCACCGCTCTCAGGAAAATATA
GCCTTCACTCAAGATACGATATTCATGAGGTTGAAGAATATGAAATGCCGCCAACCGTGC
CAGGGCATCCAGCGTATTACGGCTCCGGATCTCCGGATGTTCTTTTCCATGTACCAGTTG
TAAATACTGACAGACAAATTCCACATCTCGAATGGACCCTTTTCCTTGCTTCACCTCTCC
CCATTCCCGACGCTTTATCCGTAATTTGGCTTCAATCTCGGCTTTCATTTTTTGTACTTC
ATCGCGTAACTCTGCTATGGGGACTTCAAAAATCAAGGGACGTAAATTTCGGATAAATTG
AATCCCGGTGGTTTCATCCCCGGCAATCCAGCGCAATTTCAACATCGCCTGTTTTTCCCA
GAGCCGGGCATGTTTCCTGAAATAAGTGAGATGTTCATCTATCCCGGGCACCAGTCGACC
GGTTCGCCCCCAGGGTCTTAACCGCATGTCCACTCGATACAAAAAACCTTCGGGAGTGCT
TTCACTTAATACATCAATGAGCTTTTTTCCAAGACGTTGGAATTGATCATCCCCGCTTTC
TGAGATAAACAACAAATCAATATCTGAGCTATAATTCAGTTCTTCACCCCCCAATTTTCC
AGCGGCTAAAATGGCAAAGCCTGTGGTCTCCATCCCTAAAGCAGCCGTACACAGCTTTAA
CGTCGCATCGATGATGACATCAGCCAGAACTGACAACTGATTGGTCACAGTATACAAATC
GAGCAAGCCCAATAAGTCAGCAGTACCAATCCGGAGTATTTCTCTTTGTTGAAATTGCCT
CAAGAGGAGTTTTTGATCGTCAATTCCCCTCCCATCCGAGAGCCATTCCGTAATTTCTTT
CAGTAGTTCCTCTTTGCTCCGGGGTTGCAGGAGATAATTCCGATCTGTGATGGAGGATAA
ATATTCCGGATGCCTCAAAAGAATTTGGCTCAGAAACTGGCTTCCGGAAAATAATGCCAC
CAGCACTTCCAGAATTCTGGGTTCAGATAAAAAAAGTTGATAGTTACGAGGAGTGGAATG
CTTTTCCAGAAAATGTTCGAATATGACCAGAACACTTTCCGGTGAAGGGGTATTCAGGAG
ATGGGGAAACAACTCAACCACAAGATTAGCAAAAGTTTCACTGTCAGGACAGAGCTGTTT
TAATCGTTTCAGGGAACGAATGACAGAAATCTCATCCTCTATCGGGATGTCTGGTAAAAG
TTCCAGAATTCTTTGATAATCCGGTTGTTTTCCCCGGGCTATATCTTCAATCTTTTTAAT
TATACTTTTTCGTGGCATTCAATACTTCCGATTAACATTCATCCCCGTTTAATATAATAT
CAATCTGTGGCAAAAAAGTATTTTTCTCCAGAAAAAAACCCGGAATCCAGATGGACCCCG
GGTTTCTTGCTCGTTTGACATCTCCCTCTTAAATATCATAATAAAGGGCAAATTCATAAG
GATGGGGACGTAACCGTACCGCATCCACCTCATTCTTACGTTTATAACTGATCCAGGTGT
CAATAACGTCTTCGGTAAACACATCACCCTTCAGAAGAAACTCATGATCCTTTTCCAGAG
CATCCAGCGCCTCGGATAAGGAAGCAGGGGTAGTGGGGATTTCTGCCAGTTCTTCCGGGG
AAAGATCATATAAATCCTTATCCATGGGTTCCCCGGGATGGATTTTGTTTTGAATGCCAT
CCAGACCCGCCATCAGCATGGCACTAAAAGCCAGATAGGGATTGCAACTGGGATCCGGGC
AACGAAATTCTACCCGTTTCGATTTCGGGCTGCTGGAGTAAACCGGGATACGACAGGCAG
CGCTTCGATTGCGCTGAGAATAAGCCAGATTCACCGGTGCTTCGTACCCGGGAACCAATC
GTTTAAACGAATTGGTGGTGGGATTGGTTAAGGCAATCAGAGCCGGAGCATGCTTCAATA
TTCCACCGATAAAATATAACGCCATTTCACTGAGGCCGGCATATCCTGAACCGGCAAACA
AGGGGGTATCACCTTTCCATAAGCTGATATGGGTATGCATCCCGGAACCATTATCGTTAA
AAAGAGGTTTGGGCATAAAGGTCACTGTCTTGCCATGTTTCCGGGCAGTGTTCTTGATAA
TATATTTATACATCAACAACTGATCAGCCATCCGTACCATGGGGCCATATTTCAAGTCAA
TCTCTGCCTGCCCACCGGTTGCTACTTCATGATGATGGCATTCCACTTCCATCCCACATT
GTTCCATGATGAGTACCATTTCACTCCGCAGGTCCTGGTAGGCATCAGTGGGTGGAACCG
GAAAGTAGCCTTCTTTATACCGGGGTTTGTAACCCAAATTGGGTTCTTCCACTCGTCCGG
AATTCCAGCGACCTTCAATCGAATCGACAAAATAATACCCGGAATGTTCATTCTGATCAA
AACGAATATCATCAAAGATGAAAAATTCTGCTTCCGGGCCAAAATAAGCCACATCCGCAA
TACCAGTGCTCTTCAAATACGCTTCTGCCTTTTGAGCGATGCTTCTCGGACAGCGGGAAT
AACGCTGATGGGTCAAGGGATCATGCACATCACAGATCAAACTCAACGTGGTTGGCTTCA
TAAAAGGATCGATGACGGCGGTGGTTGCATCGGGAATGACGAGCATATCACTTTCGTTAA
TACTTTGCCATCCTCGAATACTGGAACCGTCAAATCCAAATCCCTCCTCAAAGAGTTCCT
CGGTTAGCAGGGAAATTGGTGCCGAAAAATGCTGCCACAACCCCGGGAAATCCATGAATT
TTAAATCCAAAATTTTAGCGTCGGCTTCTTTAGCCAGTTTTAATACATCTGATACTGAAC
CGGTCATTCCACAACTCCTTTCATTTAATTATGGTGTAGATATCAGTTGTCTTTTGGGGG
ATGGTCTGACTCCCTATGGGCAACCATCCATAAGTAAAGTTTCATTCACTTCAACAATTG
TACCAGTTAACAGATCAAAACAACGAGCACGGCTTAATCCAAATAAAAACAACCCCAAAA
AGCAAAATCTAATTTCCCCTATGGCGACTTTCATCGAAAAACAACTGCCCTGTTTTCATC
AACCTGCTGAAAATAGGGCAGTGAATTGATCTTATTTTAATGCGCAATTTTCTTCACCTG
AGCCGGGGTGTGATGTGATATAACCTTTTTTAACTCCTTTTTCACCCGCTTAAAAACACT
TTCCCAATCTTGATGGACAGGCTGCCGAAAGAGTCGTGCCGTCGGGTACCATGGGTTGTC
TTCTCGATTCAGCATCCAGCGCCAATCAGCGGCAAAAGCGAGTAACAACCAGAGCGGTTT
TCCCATCGCGCCAGCGAGATGGGCAACAGAGGTATCCACGGTGATCACCATATCAAGAAG
GGAGATGGCAGCAGCGGTATCCCGAAAATCAGCTAAATGAGGAGAGAGATTAAAAACCCG
ATCCGAAGGGAATTTCCCCTCAAATTCCTTCTCGGCTTCACCTTTCTGCAAACTGTAGAG
ATAAACATCCTCTAACTCCAGTAAAGTTAAAAAATTTTCCGGCTTGCAGGAACGTAAATG
ATTGCTGGGGAACTTGGGATTTCCTTTCCAGACAAATCCGATTTTTAACTTATCTTCCGG
GAGAGGCACCATTTCCTGAAATTTTTCCTGTACCCCTGAATCCGGAAAAAGATATGGAAC
ATTTTGTGGAATTGTTTCTACCGTGGTCTTCATTACCCGCGCGAGACTCATGATGGCGAT
TTGCTGGTCGAATTCGGGTATTGGATCTCCCAAAGCAATAACCTGATCAACATCTTTTAA
TTGCTTCAACAGGGGCTTCAATGCCGGGAGACATTCCAGAATCACTTTTCCAACCCTTTC
TTTTACATAAGGGATGAATCGAACAAACTGGATAGTATCCCCGATGCCTTGCTCGGCGTA
AATGAAAAGGGTCTGGTCTTTGATGACACTTCCATCCCATACTGGCTGGGGAAAATTTCT
GGGAACCATGGTCCCCCTTTGCCAACGGAGTTCATAATCATCCCAGGCCTCACGATAGTT
TCCCTTCATCAGGTTGAGAATACTCCTGTTCCAGCGAACCTCAACATGATTGGGTTCTAT
CTCGAGTGCCTTGTTAAAACACTCCATCGCTTTATCTATTTTTCCTAAGGCCTGGTACAA
ATAACCGGCGTTATTCCAGGCGGCAATCATTTTCGGATTTATTGTCGCCGCTTTCAGGTA
GTACTTCAGCCCCTTTTCCAGTTGCAGTTCATCAGCATAGGCTTTCCCCAGGTTATAATA
AGCTTGATAAAAATTGGGGTTTAATCGAACCGCTTGATGGTAATGATAGAATGCTTGCTC
ATTTTTTTTATCTTCTTTATATGCATTGGCTAAATTGAAATGATATTGCGCATCATTCGG
AGCAATTTCCAGCGCCTTTAAATAACACCGCACTCCTTCTTCCAATTTTCCCAGACTCCG
CAGTGTGCTCCCGAGATTATTGTATGCTTCTGAAAAATTCGGATGCAGCTTTATCGCTTT
CTGATATGCTTCTGCAGCTTCCTGAAATTTTTTAACTTTGCGACAGGCATTCCCCATCTG
AAAATAAAATTGTGGATCGCTGATACGGGGATTGACCTGCATCGCGTGAACATAGTGGTT
CAAGGCTTGCTCTGCTTTCCCCAATTTTAAATAACAATTTCCGAGGTAATAATGAGCATG
AAATAATTGGGGATTGATTCTTAATGCTGTTTGTAAACAACTAATCGCCTGATCAATTTG
ATTCTTCTCAGAGAAAAGAGTAGCCAGGTTCACATGAGCTTCCACTAAACGGGGATTGAG
CTTTATGGCCACTGTAAAACATTGAATGGCATCCTCAACCTTGCCGATCGCATTTAGTGC
ATTTCCCAGGCTTAAATAAACTCCGGCATTCTTGTCATCAACATTGAGCGCCTGAAAAAA
GAAATGGAGTGATTTGTCAAACCGTTTTTCCTGAAAATGGACTAATCCTAACAGATGGAG
GGTATCGATATGTTGTGGTTGGATATTTAAAATCTTTTCACAAACGACACCTGCTTGCTG
ATAATTTCCCAATTGGAAAAGTTGAACTGCTGTATCGAAGAGTTCTTGCACTCCCTGCAT
AACACCTTCCTTTTAACGTCAATCAGGATATACAAAGCATTTATCGGTAAAAAAGTGGGG
AATATAAGGATTTACCTGTCCAAGGCTGGAAAAGGAAGGGTTCGGAGAGAAAAAAATGAG
AGCCCTGCAACATCACAGGGCTCTCCAGGCGCTTTTTGGAAAATAAACGGCTTATAATTC
GAAGGACAAACGGCTGTAGTAATAACCCCCATTCATTCCGAATTGGGTTACCCGTCGACT
GAAGACAAAGCGACCGTTGCTGAAGTTAGATGCTTTCGTATGAGGATCCGGGAAGGTATT
GAACAGATTATTTGCTCCAATGGAGAACCGTACTCCTTCCATCACTTTATAAGAGAGATC
CACATCGAAAATCACCTTGCCTCCAAACACTTCGTCATTATCAGGATTGGTGGGTTTATA
ATAGATTTTACCATAGTAATTTCCGCGAACCATCGCCGCAAACTTATCTTTGGCATAACG
TACACTCCCGGAAAACTTTTGATGAGGAAGTGCATCTTCCAGACGATTCCGTTCTTCCCG
ATTGAATAGAGTATTTCTCACCGCATTCAGGTCACCTCCAGCAAATATTTGAGCCATTTC
CTGTGGGACGTTGGTGGTGTCCACTTCTGTACTGGTAAAATTCGCTGAAGCGGTAAAGGT
TAGCTTACCCTCTCCCATGCGGGCATTATAAGCTGCAACAATGTCCAGACCTTTGGTCTT
GGTATCCACGGCATTGGCGAAAAATTGTGCTTGATTCACACCCTGCTTCTGGAATGGTTG
GAGAATTTGAGCCACGATGGGATCTGAGCTCGAAAAACGACTGGTTAGCACAATTCGATC
ATCAATCGTAATATAGTATGCATCGGCGGTGAGTGAAAGTTCAGGAATAGGTCGAGCGGT
AAATCCACCACTGATGTTGACCGAAGTTTCTTCTTTCAGGTCCGGTACCCCAAAGGCTTT
GGTGACAGGACTTTTATTGTTCGCGCTCAACACTCTTGCCGGCACCAGGTTGTTGTTGGC
ATCAAACACAAACTGAATACTGACATTGTTAAACCACACCTGATGCAGAGAGGGGGCACG
AAAACCGGTACTGATAGCACCGCGAAGTGCAAATTCCTGAACCGGTTTAAAGCGTGCAGC
AGCCTTCCAGTTGAAGGTGCTACCAAAATCACTATAATTTTCGAATCGTCCGGCTACACT
GAGCAACAACTGCTCTGTGACATCACTTTCCAGTTCGCCATAAAGACCAATACTGCTTCG
ATAACGATTGACTTCATTGGCAGGTTGGAACCCGGGAAATACCTGAGAACCCGGATTCTT
GGGATTCCCCTGAGAAGTGGTGTCAAAATCAACGCCGGGGCGATCTCCGCCGTTACCAAG
AGAATAGGATTCAAATTGACCGGCTTCGATACGATAATTTTCCACCCTTACCTCGGTTCC
AAAAGCTACTGAAAGCGATTTTACCGCACCTTTAGTATCAATATTTCGCAAGAAATCCAG
ATTACCGGTGTATTGACGGAACTTTAATGTTCCCGCATCAAAGGATACCGGGCTGCCTTC
GCCAATGGAGGCATTAATCGAATTCTCGATATTAAATGTAAAGGCATTGCCTCCTCCGGT
AACACTCCCATCGATGACCCATCCTCTGTGAACTCCTTTTAATCCCAGGGTGATCGCGTC
ATCACGAATTTTCGTATGAATTTCCGGTAGAAAACCGTTTGGATAAACATTCAAATTGAC
CCGCGCTTCCTGATAGGGTAACCGATAAAACCCGGAGGCAAAACCATCACGATAGGTCAA
CCCGCCAAAGGAGTAGAACTCCGCATTGCCACCCAGTGGCACGGAGCTGTTAAAGAAGAT
GCTTCCAACACGGGCTTTGGCCTGACCGGTTTTCATGGAGAAATCATCACGGGTCAATCC
ACGACGGGCCAGCTCCTGATCATCCGGCAGGAAAATCCAGGTTTTCCCATCACGAAATGT
GGTATCCGGGGTATCGGAATCATTAAAGATTTTTCCGGTCCAGGTGGTTGAACGGTTGGT
ACGACCG
>k99_292963 dna:primary_assembly primary_assembly:ASM369528v1_:k99_292963:1:27771:1 REF
CAAATGTCCTTTTCCGGAGGTGTCATATTCCATTGCCCGAATAATAGCACCGATGTCAGG
AGCACGCTGGAGGCATAAAGCAGCATATCTTATTAACTCCGGAATGCTCTGGCAATATTG
AAGGATGGCGCTTAGATCTCCGTAGGGAATTTGAAGAGTCAATTGTTTATTCAGATATTC
TTCTAACTCTTCGGTGGTAAATGCCAGATAGGGGGCACGTAGTTCAAGGATCTGATCGTG
AGTTCTCAGGGAGGCCAAATTTAATGGTACTTCCCTATGACTGGTTATCACAAGATGAAG
GTTTTCCGGTAAATTTTCTATAAAAAAAGTTACCATGTTCAGGACTGGTTTCAGTTGAAG
ATGATGAAAATTTTCTAACACCAGGAAAGATTCATCCAATTTCTCACGAATCTCATTTAC
CAATCCTCTAAGCAACTCTTCAATGGCTGGCTTCTGTGAACTCTGTAGTTTTTGAAAGAT
ATCTTTGCCAATTTCTTCATTCAGGAATTGAAGAGAGGTTATTAAGCCCTTTAAAAAAAA
TGCTGGGTCATTGTCATATTTATCCAGGGAAAACCATGAGCTGGGAAGTTGAGCATCCTG
AAACCATTGATTCAAGGAGGTACTCTTGGAATATCCTGAAGGGGCAATCATCAGTATTAA
TTTTTGATCAATCCCACCCCGAAGACGATGGATGATACGTCTTCGGATCAAAATTTTTTC
AGGGGGGTAAGGAGGTAAACATTTATTTCTGATAATCTGTTGGATGGCGCTTGTAATGTT
CATTTCACGACCTTTGTCTACGTTTTTTTAGAATTCGGGATAAGATATCTATCACCGACC
TTTCAAGTTAGTCTCATGTGTCAGACCAAATATAGAGATAACCAGCTAAAGCTGCAAATC
ACCTTTTTTTTCAGGTGCAAAGAAACAATTTTTTGGGCGTTATACATTTTTTTTGTATAT
TAAGATTGGTGCGATCATTTATCAAATCAAAGGGTTTGGGACTGTCTACTCAAAAAACAA
TTCCAGTCAAATTATGGTTGAAATGTCGCCGTGAATAAGGTGAATAGTTGGTCTTAGATA
GAGGGAAAAGTTTATGTGTCGTTTTAGAAACCAAATTCAGCTTTTGTTTTCTTGTAAAAG
CAAACACTGGTTTTTCCTGTTTGTTCCATTGCTACTTACCATAAGCGGTTTCTGGCAAGG
GGCATTAATGAGTCAACCCTATTATAGTGGGGTATGGGAGAAAGGAGGGGAGCATAAATT
ATGGGTCGATGCTCCCTGGAAATCTTTTAAGGCGAAGTGGGATGAGCTCAATGGTCAGGG
ATATCGCTTAATAGACATTGAAACGAACCGTGTAAATGGTGAACAGCATTACAGTGGAGT
CTGGGAAAGAGGCAACGACAATTACAAGCTCTGGATAGATATGGATTGGCAAACATTTAA
AAATCGCTGGGATAACCTGGAAGCACAGGATTTAAAGCTGGTGGATCTGGAGGTTTATAA
TGTCCGTGGGCAGCGAAAATTTATAGGCGTATGGAGAGAGGGAAATTATCAGCAAAAAAT
ATTGGTGGACGCAAGCTGGGAAAGTTTTAAAGCGACGGATGATAGACTCAAAAAACAGAA
TTATCATCTGGTCGATATAGAAACTTATCTCCTGGATAGTGAGCGAAAATTTGCTGGTGT
ATGGCATAGGGGTCAGGGAAACACCATGCTGTTAACCAATCTGGAACCCTCCACTTTTAT
AACGGTTAATCAGGGATTCAATGAAAACGGATTAGGGTTGATAGATTTTGAGATAGTGGA
TGAGCCTGGGAAGAAGACAATTATCGGATTATGGAAGGATAATAGCACCACTCAATATCT
GTTGTTGGATCTTCCCTGGTCGGAATTTTTTTCGAAGTGGAAGGCGTGGCGAGATCAACA
AATGATTTTAACTGATCTGGAAGTGAGCAGTGAGGAACGCATAGCCGAGATTTTTACAGA
AACAGTCCCCGAGCCCGTATCACCAAGTCCTTCGCCAACCTCACCCCAATCTTCTTCAGG
CAGTTCCAGCTCAACGGAGAAGAAAGTGTCGGAAAAACCTGAACCGGTCAAAGAAACAGA
ATCTCCCCCTTCCAGTGTGGAGGCAGTGGAAATTCAATATGGTAAGGCTTCATATTATGC
CGATAAATTTCATGGAAGACCTACCGCCAGCGGTGAACCCTATGATAGGAATAAGTTAAC
CGCTGCTCACCGCACCCTGCCTTTTGGTACCCGTTGTCGGGTTACAAACCTGGCAAATGG
AAAAAGTGTAATCGTTCGGGTCAACGATCGGGGGCCGCATGTGGAATCCCGGGTAATAGA
TTTATCATATCGTGCTGCAAAAGAAATCGGTTTGATTCAGGCGGGCATCGCAGACGTAAA
GGTGGAAGTGTTACCGAATTAGCAAACTTCAAAATGTAACGGAAATTGAATGGATGTACC
AACATCGCTCCCTCTGGTTTTCCTTATCCTCTTTTTAGCAACATTTACTCGCTCGGCACT
GGGATTTGGGGGTGCTCTGATTGCCATGCCTCTTCTTACCATGGTGGTGGGAATTCGGAT
TGCCACCCCCCTGGTGGCGTTTATGGGAATCACCATTGCCTTGATGATACTCCTGAAACG
CTGGCGGGAGGTGGATGTTCGTTCAGCGTTTCGATTGATTTTAGCTTCTGCTGTGGGAGT
ACCGGTCGGAATCCAATTGCTCCAGAGAGTACCGGAAGGGTTGGTAAAGGGGATATTGGG
ATTTGTTTTAATTCTTTTCGGAGTATATCAGTGGCTATCACCGCAATTGCCGCAGGTGAA
TTCACTAATTTTAGAATTCTTGTTTGGTTTTTTTGCTGGCGTCTTGGGAGGAGCATATAA
TATCAATGGGCCATTGATTGTGGTTTATGGGACTTTAAGAAAGTGGAAACCGGAGCATTT
CCGGGCGACCTTACAGGGCTACTTCCTTCCAACCGGGATTGTTATCTTAGTCAGCCATAA
GCTTGCAGGATTATGGACTGGGCAGGTGTTTCAATATTATTTCTATTCGCTACCGATTAT
ACTTCTGGGAATATTGATAGGGGGATGGGCTCATAAACGGTTGACAGCTCCCATCTTCTT
AAAAGTGGTGTATGCCTTTCTCATTTTAATGGGCATCAAGCTTATGGTGGGAAAATAGAG
GGGAAGTATGTCCGATGACCCGGTTGGCCCGGGCCATCGGTTTCTAACAATTTTGAGAGA
GGATTGGTCTAAATAGTTGAAATGTTTAGTCCTATTTGAACAGTAAAAATTTGGCGATGG
TTGCCATTTGCATGTTGGAAGTTCCCTCGTAGATGAGCCCAATCTTGGCATCACGATAAA
ATTTTTCCACTGGATAATCTTTGGTATAACCATACCCTCCAAAAATTTCAATCATCCGGG
AAGTCACTTTTTCTGCATTAATTGAAGAAAACAATTTTGCCATGGCCGCCTCCTTGAGGA
AGGGTTCTCCGGCATCCTTTAAACGTGCGGCATTATAAACCAGCAACCGGGATGCTTCCA
ACAGGGTGGCTGCTTCCGCTATCTGGAATTGGATGCCCTGAAAGTGGGCAATCGGTTTTC
CAAATTGTTCACGTTCCAGAGAGTATTGCATCCCGGCTTTCATAGCCCCGGACATGATTC
CCACCATTTGTGCACCGATTCCGATCCGACCTTCATTTAGCGTCTCAATCGCTGCCTTGT
AACCCTTTCCAACTTCACCGAGAACATTTTCTTTGGGAACAATGCAATTTTCCAGAATTA
ACTCACAGGTGCTACTGGCACGAATTCCTAATTTGTCTTCTTTCTTGCCAACCCGGAACC
CTTCAAAGTCCCGTTCTACAATAAATGCCGTGATCCCTTTGTACCCTAATTCGGGATTGA
CATTGGCAAATATAATGAAAATTTCAGCCTCCGCGGCATTGGTTATCCAGAGCTTGGTGC
CATTTAATACATAATGATCACCCTTTTCTTCGGCGCGTGTTTTCAAAGCAAAGGCATCAC
TCCCGGAACTGGGTTCAGAAAGTGCATAGGCACCAATTTTTTCTGTGGCCAATTGGGGGA
GATATTTTTTCTTCTGTTCTTCATTCGCCCAACGAAGGATGCAGTTATTGACCAGGGTGT
TTTGCACATCCACATAGATAGCAGCAGAGGCATCCACTTCTGCCAGCGCTTCAATGGCCA
GAATCGACATAAAGAAGCTACCTCCTGTACCGCCATATTCTTCCGGGATTTCTATTCCCA
TCAGCCCGAGTTCAAAAAATTGTTTCAGCAGGTCAGGACGAAATTCAGCCTTCTTATCCA
TTTCCATCACGTGAGGAGCAATGGCCTCTCTGGCAAATTCGCTTACACTGTCCTTAAACA
TCTGTTCTTCTTCTGTTAAACGGGTAAGGGGTTGAATGGTGCTCATATTTTTCTCCTGTT
AAATGTTAATTTTAATTCTTTTATTTTCTGATAATGGTAAATTCCCTAAATTGTTAAATC
TTATTTCCAGTAAAAGCGATAGGGTTATATGATTCGCTCCTGGTGATATCTCGTTTGTTT
CGAACTAGAAACACTATCCTCTACCTTCGGAAAAAAAAATGAGAATCCGAAGTTATTACA
AGATTTGATAAATACATATCTTTAAGAATTAGAGCAAGGAAAATTTATGAAAGTTAACCC
ACAAAGTTTTGAAGAAAAAATTAAGGAAGCGCAAAAACTGTACTTAGACCATCAATATGA
AAAGGCGCTCGAAAAATATCTTCAGATTGAACAAGAATTACCCTCAGAGGATGAAAATTT
ACCGGTGGTTCAGTTAGAAATTGGCTGGACATATTATGCTATGAAAGATTACCGACAGGC
AATTCCCTATCTGGAGAAAGGCATAACTTCCCTGCCGGAAGATAAGTATCCCCGTGAATT
ATTTGACTGCTTACAGATGCTGGGTTTTGCCAGTGAAGGTATCCATGATTATTCTTCCGC
GATGAAGTGGTTTCAAAAGGCGCTTCAGTTGCCGGTAGAAGAAAAAGCGAAAGCCATGCT
ATCTTTTCATCTGGGGAAGTTGTTGTTTTCTTTAACAAAATATGACGAAGCCAAAAAATA
TCTGGAACCATTACTCAAAGGTAAGCCCGCTTTGCTGGATTCCTCCTTCCTGCAAACCAT
TCGCTATTTTCTGGGGTTTATCGCTATCTCTGAGGATGATTATTCCAGAGCCATGACCTA
CTTCCAGGAATACATATCGCATGCCCCTGATGAAAAAAACAAGGCACCGGGCTATTACGG
GCTGGCATTTATTCACAATGCTCGAAAAGAGTTCACCGCTGTGGTTGATGCCTGTAAAAA
AGTGATCCAGCTAGATCCGGAATTTTTTGACAAAGAAAGCATCGCCTATTTTTTGTGCAT
GGCCTACATGCAGCTGGAAATGTGGGAAGAGCTGGATATGTTCTTCAGGGAATTGCAAAA
TAATTATCCGGAAGGACGCTATTCGGAAGTTTATCCAATCTTTGAGAAGGCATTAAAGGA
GAGGAAAGTTCCCGGAAAAAAAGAAAAAGCTTCAAAGGGGAAGAGCGAGTTGTTTTCTTC
TGATGAGGATGAATCCCATAAAGACTGAATCCCCGCAACGTGGGGAAAAGGGGTTTGGTC
CATTTCTTTTAATAAATCCAGTTGTGAGCTGTTGCTCAATGATTTTGTTCTGTCTTTAGG
GTTTTAGTTGGGAAGATTCCTCCTCCCTTTAATTTAACTACTAAACGAACCTCTACGTGT
TTTTTCCCTGTAATTGATTTAACCTCCAACTTTCTATCATCTCTATTATTTCATTTCTTT
AAATCAGGTGCGCTGGTTAATTATCATCCTCAGAACAGTTTTGGCCGGAAGCCATCAACC
GTAATTTTTTTAAAAAGAATTTGAAGAATTTCAATGGGTTAAGCTATGTGGGTTTTTACC
GAATATAAAAGTTCTAAGTAGAAAAAAATAGGTATTGAATGGAAGAAACAACATATAAAG
CACTCATTCTGGATGATGAGCAGGAACTTGGTGAAACGCTCTCCTTAGCCCTGGAGGAGG
AGGGAATCCAGGCTATAGCAGTTACCAGTGTTGATGAGGCGATTCAGGAGTTAAAGAACG
CGTCCGATTTTGATATCGTGATTTCGGATATCTATTTGCCTGAAAAAAGTGGGAAGGATT
TTTTTGAATATTCGCTCACTCATTTTCCGGATTTGCCTTTCATATTCATTACCGGCAACC
CCAACTTTGAGACGGCTGTCGATTTTTTAAAAAAGGGTGCTTATGATTATATTTCTAAAC
CCTTCTTGATCCCTCAATTCATTCAGAAGGTAAAGCAGGTTATAGAAGAGGCGCAACGCC
GAAAACAAGAAAAATATTTGGTGGATGATCTGCGCGCCATTCTTGAGAATCGGTTTAAGG
AATTGCGGATTTATCAGGATTTGTTTGAGAGTAAAAAACAGGGGGTACTGATTCTTGATA
GCGAGGGGGTGGTGGTGCGTGTGAATCCATGGTTGGAAAAATTTATTGGTAAAAAAGAAG
CAGAGCTAAAAGATCATCCCATTGCTATTTTAAACGAATATCTTTCCCCTTCACTGGAAT
TTCCGGAGATTTGTGAAACCATTTTTAAAAACGGGGAATGGAAGCGCGAATTACGAGCGC
CAGACCCGCGCAATCCGGAGCGTCCACTAATTTTTAATGCTTCTATTATTCCGGTTCAAA
ATGAAGAAGGAGCGACCTTTGCCTATTCGATGATGTTAGATGACATCACCAGTATTCGAG
AGGTTGAAAGTCGATTAATCGAGAGTTTACAAAGAACCAATTTAGCCCAGGAAGCAATCA
TCTTTGGATTAGCTCGGTTGGCAGAGTACCGGGACCAGGAGACAGGATATCACCTGGAAC
GAATTCGCAATTATTGCAAGGTTCTGGCAGAAGCTCTCAGTGTTCATCCGCAATATCGTA
ATGTTATTTCCGACTCCTTTATCGAAACCATTTACCGAACGGCACCTCTGCACGATATCG
GTAAAGTCGGGATACCGGATTACATCCTTCTGAAACCGGATCGTTTAACCCCTGCCGAAT
ATGAGATTATGAAGACCCATACCCTGATTGGGTATCAAACTCTGAATTCCATCCGGGAGC
AGTATGGGGAAATGGAGTTCCTGAACATGGGGATAGACATCACATATTGCCATCATGAAA
AATTCGATGGAACCGGTTATCCCCGCGGATTAAAGGGTGACCAGATACCCCTTTCTGCCC
AAATTGTCGCGATTGCGGATGTTTATGATGCCCTCACCTCTACCCGGACCTATAAAAAGG
CTTTTTCCCATGAGCTTTCCTTAAATACCATGCGGGTCGAACGGGGAAAACATTTTGACC
CCCAACTGTTCGATGTTTTCCTTTCTATTGCCGATCAATTCAATAGCATCCGAGAAGAAT
TTAAAGCCAAAGAAAAACTTCCTTCCTCGGTAGAGAGAAATTTAACCTTCGATGTCAGTG
CCTGGGACTGGCTGGAGGATGTGTAATACCATTAATTTTCCGGATACATGGCGTCGATTT
CCTTTTTGTATCGTTCCATGATGACACTCTTCTTTAGTTTTAATGTTGGAGTGATTAAAC
CGTTATCGATGGTAAATTCCGGCACAATGGTAACCCGCTTTATGGTCTCGAAGGAAGCCA
GTTCCTTATTTTTTTCTTCCACTTCAGCATTAATTAAGCGAATGATTTCTTCATTTTTCA
GAAGATCGTCGAAGGTTTCAAAGTGAATTCCTTTTTCCCGGGCATATTCTGTGACGTTGT
TCTCGTCCAGGGTAACCAGGGCAGTGAGGTACTTTCGACCATCCCCAATCACACATACCT
GATGGATGTATTTGGAGGTGGCCAGCAGTCCCTCGATGGCAGCAGGAGCAATATTCTTTC
CTCCGGCAGTGATAATTAATTCTTTTTTCCTTCCCGTAATGCGGACAAAGCCTTCATCAT
CAATTTCTCCCAGATCTCCGGTCTTCAACCAACCATCCTCGGTAATGGTGGCAGCAGTTT
CCTCCGGCATCTTATAATATTCTTTCATCACATTGCGCCCACGGTACATTAATTCACCAT
CTTCGGAGACTTTTTGCTCAATGCCGGGTCCCGGCTGACCCACCCACCCAAAGCGATAGT
TATCGGTGCGATTGACATTGGTGAAGGAAGTGTTTTCGGTCATCCCAATCCCTTCCAGGA
TGAGAATTCCGGCGGCATGGAAAAATTTCGCGATCTGGGGATTCAGTGGTGCAGCACCGC
TAATACACCATTTTACCCGGCCCCCGAGTGCATCTTTAATCTTTTTAAATACCAGAAGGT
CAGCCAGCTTATATTTCAATTGGAGGATGGATGGGATGGGTTGTTTGGCAAGTTTTAAAT
CACTGATTTTGTTTCCCACATCCAATGCCCAGCGAAAGATTTTTAATGTTATCCCTCCTT
TTGCTTCGGCTTTCCCAAGAACTGCAGCATAGATTTTCTCATACACCCGGGGTACACTGG
CGAACCAATGAGGACGGGCTACTTTGATATCCTCCGCCAGGGTATCCATACTTCTTGCAA
AGGTAAGCACCGCCCCTTCTCTCAGAGAAACATATACGCAAATCCGAGCATAAACATGGG
CTAAAGGAAGGAATAAAAACGTCTCTTCTCCTTCAACAGCATCCATACAGCAATGGGCGG
ATTGAGTAGTAAAAGTTATGTTATCATGGGTGAGGACAGCCCCTTTGGGTACTCCGGTAG
TCCCGGAAGTATATACAATCCCGGCAACATCATCAGGTTTAACCTGTGCCACTCTTTTTT
CAAATTCACTGTCAGGAATCTCTTCTCCCAATTTCAGGAAATCATCAAAAGTCATCACCC
AATCATCCCCCGGATATTCTCCTTCAAACATGATGACTTTTCGGATGTTGGGAAGTTGCT
CGCGAACGGCGAGAATTTTTTCCAATTGCGAAAAATTTTCTACGAACACCAATACTGCAT
CACTGTGGTTAATGATGTAGGCACAATCTTTGGGTAGCAGCGATTGATAAAGCCCCACCG
TTACCGCCCCGATGCTCATATTGGAAAGATCGGTTAACACCCACTTATAGCAGGTATAAC
TGAGGATATTAACCTTGTCGCCATGTTCAACATTCAGAGCCATCAAACTTTTGGCGCATT
TTTTTAACTGTTCGTAAACCTCTTTCCAGGTGATGGTGTGCAACTGCTGGTCATCAACAA
ACCAGCGATATGCTGCATGGTCTGGAAACTTTTTTATGGTTTCCATCACCATCTCATGCA
CATTTTGATAATCTCTAATTTCCATATCATCCCCCTTTTGGTTAATTAGAAAATGGATTG
AATGAAATTTACATCGATATCGAACCTTTGCGAAAGGTTGTTTGGCCGATATGGGCATTG
ATTAACACCGGGAAACCCTCTTGTTGGTATTGCTTCGCGAGGGTGAAGGCATGGGGTAAT
TCTTCCTCACTTTGAACGAGAATTCCCTTACCACCCAGTGCCTCTGCTACCCGATGGTAG
TCAGCATAGTTCAGACGGGTGGCCACATCATCATGAAGCAATTCCACCTGTTCTCTGGCA
ATCTGGGTCCAGCCAGCATCGTTACCCACCACCGCTATTAGTGGAATTTGATGCCGCACA
AATGTATCAAATTCACTTAAACTGAATCCTAATGCCCCATCCCCATATAACAACCACACG
TTCTGGTGAGGTTTCGTCAGTGCTGCTGCCATTGCAAAACCTGCACCCACTCCCAGAGTA
CCGAACACTCCGGGATCTAACCAGCTTAAGGGGCGAGGCGGTCGAAGAATATAAGAGGCG
GTAGCAACAAAATCACCTCCATCGGCTATGATGGTGCTGTTTTCATCGAGGTGTTTTTCA
ATCTCCAGGCAGAGCTTGAGGGGGTTAATGTACTTAGTGGGTTCGTTAGCCTGCTGACGA
ATTTCTGCCTCGCGAATGGCTTCATTGTTCTGCAGCCTCTCAATCCACCCCTGGAGGTTC
TCTCCGGCCTGAAAAATAGAGGCAAGCAAGGTAATAAATTTCCCTGCATCACCCTTGATA
AAAAGATTCGGTCGGCGATTCATCTTACCTTCTTTACCATTGCGATTGACGGAAATCAGA
TACGCTCCTCTCGGGATATGTCTGCCGTAGTTCAATCGGAAATCCATTGGGGTACCCAGC
AGAATCACAACATCAGCCTCTCGAAGTGCCTCCCGTCGCTTATGGCGCATATGAAGGGGG
TGATGTTTTCCCAGTAAACCGCGCGCCATACCGGATAGATAGACCGGAATTCCTATTTTC
CCAAGAGATTGGGAAATGCGTTCCACTCTGGCGACATCTACCACAGTTTGGCTACCCACG
ATCATCACCGGGCGTTTGGCCTGACGTAATACATCGGCGGCTTTTCTCACCCGGGATTGA
GGAGGATCCGCGGGTGGCATCTGAATTTTCTCAGCAGAGACCTCCCACTGTACTCCTCGA
AACAGCCGCTCGACATGACGTTGTAAATACCAGCGCATGAACCGGTCGGCAATTGTCCGA
CCTCCTGACGATTGGACACCATACCAGTCCTTTACCAGAGTTTCATCATATAATAAATCC
ACCGGACATTCTACAAACACCGGCCCGGGTATCCCTTGCAGGGACTTATGAAAAGCTTTT
TCCAGAACGGGAATTAGATCCTTCACCCGGGAAACAGATGTTGCCCATTTTACCAGCGGC
TTGATGAGTTTCAACTGGTCAATATCCTGCAGGGCGCCACGACCTTTGAGAGCAGTGGCT
GTTGCACCTCCCAGCAGTATCATTGGTGATTGGGCCAGGGAGGCATTCTGAATGGCGGTG
ATTGTGTTCGTTACCCCGGGGCCGGCTGTTACCACCGCGACGCCTGGTACACCGGTTAAT
CGAGCGGTGGCATCGGCAGCAAAGGCGGCAGTGGCCTCGTGGCGAACATCTATTATTCGA
ATTCCCGCGTTCTTGCAGCCGGCCAGAATAGGAGAAATATGACCACCGCACAGGGTAAAT
ACATGTGTTACCCCCTGGGCTTTTAGAAAACTGGCAATCAGTTCACCGCCATGCATTGTG
TTCATCCTCTGGTTGAAATTGCCCTCCTCCAATGGGGAAAAAATAGTGTATGCTCACTGA
ATTTCTTTGCAATACCTTAAGAATATAGCTATTTTCCATAAAACTGCCAAACTTTGGGCT
GAGGAGAATTATGTATGCTTCTGAGGAAATTTTTTCACCTCCTGAGATAAAGAAGAAGAA
GAAGGGAATGGGGGATGAAAAAACTCAGCTAAGCCCGATGTATAATGTGGTTCTGCTGGA
TGATGATGATCATACCTATGAATATGTGATCGAGATGCTTGGTAAACTGTTTGGATATGA
TACCCAAACCGCCTTTTTAATGGCCTGCGAAGTGGATAATAGCGGTCGAGTGGTTGTATG
TACCACTCATAAGGAGAGAGCTGAGGTCAAACGGGATCAGATTCATGCCTATGGACCTGA
TTGGCGCTTACCCCACAGTCAGGGTTCAATGAGTGCAATCATTGAACCGGCAGAATGATG
TGAAAGTTGCGAAGGCTTTGTTTCCCGTGCATGAAGTTTTATGACTGGCGTTTCAAGCTC
GCCAGAGTGTCGCGAACAAATTTCATGACTTCAGGGAGTTTGTTTGTATCTTTGGCTCCG
GCTGTGGCCAGATGGGGTCTTCCACCACCACCACCACCGGCGATCTGCGCTGCCTCTTTT
ACCAGTTGACCCGCTTTGAGATTTGCTCCTTTGATAAGGTCATCGGTTATGGCACAAACA
AATTGCATTCGTCCATTATTGTGATTTACAAAAAAACCAACCACCTTTTTGCCCTTTTTA
CGGAGCTGATCCCCAAGTTGTTTCAGAACATCCACATCCAGATCCTGGAATTCGGCGATA
ATCAGATTCACATCTCCAATTTTTTCGGCATTTTGCAGAAAGTCTTCCGCTTGCTGAATA
ATCTCCCGGGAGCGAAGTTGCTGGAGTTGTTTTTCCAATGATTTTTGATCGTCGAGAAGA
GATTGAATACGTCGGGGAATTTCCTCCATGGAGGCATTCAATAACTGGCCCACCTCCTGC
ACCACATTTCGTGTATTTTGAATATACCGGATGGCCGCCGGTCCGGTCAGCGCTTCAATC
CGACGAATTCCACTGGCAACACTGCTCTCTTGAACAATTACAAAAGTCCCGATTTGTCCC
GTTCGTTGAACATGGCAACCGCCACACAACTCAACACTGAAGGATGGGATGCTGACCACC
CGAACGACATCACCATACTTCTCGCCAAAGAGTGCCATGGCTCCTTTCTTGCGGGCGCTC
TCAAAATCCATATAGCGAATATCGAGGGGGATGTCTTCCCGAATTTTCTCATTGACCAGC
TGCTCTATCTGTTCAAGTTGCTCCGGGTCCGGGCGTTTAAAGTGGGTGTAATCAAAACGA
AGATATTCCGGAGCCACCAGCGAACCTGCTTGATGAACATGCTCTCCGAGTACCTTACGA
AGCGCAGCATGCAACAGGTGGGTTGCGGTATGGTTATATATCGTCGGAATACGACGACTC
ATATCCACCACCGCCCGCACTTCCGGATTGGTGATCTCCACCTCCTCATCCGCCACACAA
ATACTAACATTCTCGTCACCCTCTTTCTGAGTATCAATAACCTCGAGCTCAAAATTGTCA
CCAATAATCTTTCCACGGTCACCTACCTGTCCACCGGATTCCGCATAAAAGGGTGTTTTT
TCCAGAACCACATGATAGTGGCCATTGCGTCGGGTAATTTTATGAATTCGGGTTTTTACA
TCGGTCTCATCATACCCAACGAAAGTAGTTTCTTCAACCGGGGTTAACACCTGCCAGTCT
GCACTGGAAGAAATTTGCATGGTGAACTTACCAGCCTTCCGAGCCCGCTCCCGTTGTTTT
TCCATCTCTTTCTGAAAACCTTCTTCATCAACGGTGAGGTTCAATTCTTCGGCCATAATG
CGTGTCAAATCCACGGGAAATCCATAAGTATCGTATAAACGAAAAACATCTTTCCCGGGA
ATCGCAGTCTTGCCTTTTTCTCTCAGACCGGCAACAATCGAATTAAAGATTTCGATACCT
CTATCCAGTGTTTTGTTGAAGTTTTCCTCTTCTGATTTTATGACTTCCATAACATAAGAA
GCCTTATCCTGAATTTCCGGGAATGCTTCTCCGTTAATATCTACTACCACCGGGACCAGT
TTATATATAAAGGGTTCATGCATGTCCAGTTTCCTGCCATAACGAGCAGCACGACGCAGG
ATACGACGCAACACATACCCCCTTCCCTCATTGGAAGGTAAGGCACCGTCCGTAATTGAA
AAGGTCAGCATTCGAATATGGTCAGCGATAACCCGGAAAGCGATTTGTTGTTCTTCATTG
GCCTCGGAATACCGGACACCTACTAAATCGCCAATGGCTTGTAAAATTGGTTGAAAGATA
TCCGTATCATAATTGGATTCAACCCCCTGAAGAACAGCAACGATACGTTCGAAGCCCATT
CCGGTATCCACATGGTTGGCAGGCAAGGGCGATAGCTTGCCATCCTCTGCCCGATTGAAC
TGGATAAATACCAGATTCCAGATTTCCATCACTCGTGGGTCATCGGCATTGACCAGTTTC
TTTCCGGAAAGGTCGGGAGTTAAATCGATGTGGATTTCCGAACAGGGACCACAGGGGCCG
GTTTCTCCCATTTCCCAGAAGTTGTCTTTTTTTCCGAAGCGCAGAACATGGGAGGGATCG
ATATCCGTTACTTCTTTCCATAATTGTTCAGCTTCTTCATCGGGGGGAACCCCGTCTTCT
TCGTCTCCAGCGAAAACGGTTGCATAGAGGCGTTCTTTGGGAATACCCCAGACCTCTGTC
AATAATTCCCAGGCCCACTGGATGGCCTCTCTTTTGAAATAATCTCCAAAGGACCAGTTC
CCAAGCATCTCAAAATAGGTGTGGTGATAGGTGTCATGTCCGACTTCTTCTAAGTCGTTA
TGTTTTCCACTTACCCGAATACACTTCTGAGAATTTACAGCCCTTTTGTATGGTCGTGTG
CCTATTCCCAGAAATACATCTTTAAATTGATTCATCCCTGCATTGGTAAAGAGGAGAGTG
GGATCATCCAGAGGGACAACTGGCGAACTGGGAACAAACGTATGGTCGTATTTTTTAAAG
AAATCAATAAACTCCTGACGAATTTCTTTTGAAGTCTTCATATTGCCTCATTTGGTTTTA
CGGATATCTTTCAAACTATTTTTAGCTTTACAAATTAGAAAAGGTAAGGGCTTTTTACAA
GATTTTTTATTTCATTTAAACGCCAATTCCTCAATGAAATGGATGTTATTTCTTAATCGG
TTGAATAAAATGAACCTTAAATCAGTACCCGGGGTAGAGGTATTTCCGCAAGTCACTAAA
AATGTTTAACATTTCAACAGAAACAAATTTTATTGTCGATTTTTACGACATTTTTTTTAA
ATTGATCTAAAATTTTGACAAAAAGTGACGATATTGCTCTACACTGTTGAAAAAAAAGAC
AAAGAAAGTTCATGAACAAAACAACGTTTCCATTCACTAATCTCTCCACAGAGGAATTTT
ACCGCCAGTTACTGGATTCGGTAAAAAATGCCGTGGTGGTGGTTGATGAAGAGATGCAAA
TTTTATATGCCAATCACTCTTTTCTACGAATGATTGGCCTGGATAATAGTGATCTCTTCA
AAGAGGACCTTTCCAGTTTTTTGTCAGAAGGGTTAAAAATTCTGAGACATGTCTTTCATG
AGATTGACTCTGGCAAAAAAGTGGAGGAATTACCGCTCATTTTAAAAGGAAACGATGGAA
CGGTGAAGGAGGTGCTTCTTTCCGCCTATCCGGTTCAAATGAAACCCCCGGAAAGGAAAG
CATTTATCCTGGTGCTGGAAAAGCGGAATCTCTCCTCTCCGGCCCTTCAACAATCAATTC
GTAAAGAGAAAATTAAAATTGTTAATTCTTTATCCGGGGTGCTGGCTCATGAAATTATCA
ACATTATCAACATCCTTTCGGGACGCATTCAATTACTCATGCATCGCCAGGGATTGGATA
ATATGGAAAAAGTACTTGGGGTTATGCAACGCCAGATTAATCGGATCTCTTCTATTGTCT
CCAAGCTGGAAAGTTTGAATCGTGCCCGAGAAGATAGCATCCCGGAGGAAGTGGTGGTGG
TTCGCTTTTTAAGCGAATTCATTCGTAAACATCATCAAAAATTTCAAGCTACTTTTATCC
TCGATACCAGGAAAGAATTTGAGTCTGTAGCAATCCAGGCGAATGAATCCCACATGGAAG
ATGCTTTCGGTTATCTTTTCGATATTCTCGACAATTTACCTCGAAAGAACTCCGAGGTAA
AGATTACCTGCCAAATAACCGATGACGTTGATGGGAAGCGATACTTACAGATGGATTTTT
TTCCCACACTGAAAAATTCTATTGATGTTCTTATACAGCCGTTTCCTCAGGGGCGAAATG
TTAAAGAAATTTCGTCTCTGGATGTGGCGTTAATGCAAACCATTTTTTCTTTATATGGTG
TGCGGATGGAAAAAGAGTTGGTTGATGGAGAAGAAAGTCTTCGTCTCCAATTTCCTGTGG
TGGGACTATGATTGGAATAGAAAGTAATAGAGACCTATCCATACAAATTTAATCAGGAGG
TAGGGGAGTGAAAACACGGATACTCATTGTCGATGACGAACAGGATTCATTGGATTTAAT
GCATGAGTTGTTCGAGCAGAATGGGTATGAAACATTTACAGCCCATAATGGGGTGGAGGC
GCTGGAGATTATCCGGGAAAATGAACCGGATATCATGATCTCGGATATGGTGATGCCGGA
GATGGGCGGTCTGGAGCTGATGGATGTTGTGAGTCAAAAATATCCGGATATTTCGGTTAT
CATGATCACCGCCTATGGAACCATCGAAACCGCAGTAGAGGCGATGCGGAAAGGGGCTAA
AGATTATATCTTAAAGCCTCTCCGGCTGGAGGAAATTTTAGCAAAAGTAGAAACTATTTC
TCAGCTAAAGTTCTTACAGCGGGAAAATCGTCAGTTACGGGAAAATCTGAGCGAAAAATA
TAATTTCGACAAAATTATTGGTAAAAATCCCAAGATGCTGGAGTTGTATGAACTGTTGAA
GATGGTTGCCCCTACCAATTCTACCATTTTAATTCGTGGCGAACACGGAACCGGTAAAGA
ACTGATAGCCAATGCGATCCACCAGCACTCCGATCGAATGAAGAAGCCATTTGTTGCTGT
TAATTGTGCAGTTCTGGCGGAGACCTTGCTGGAAAGTGAGCTGTTCGGACATGTAAAAGG
AGCCTTTACCGGTGCCGTAAGGGATAAACCGGGTCGTTTTGAAGCCGCTGATGGAGGAAC
AATTTTCCTGGATGAAATCGGGGATATTTCACCGAACATGCAATTAAAATTATTAAGGGT
ATTACAGGAACGTTCATTTGAGCGAGTGGGAGATACAAAGACCCGTAAAGTGGATGTGCG
GATCATTGCTGCTACCAATCGGGACCTGGAAAAAGCAATGGAGGAAGGTAGTTTTCGTCA
TGACTTGTATTATCGATTAAATGTAATTCCCGTTGTTGTTCCTCCCTTGCGAGAAAGGTT
GGATGATATTCCTTTGTTGGTAGCTCATTTTATTGAAAAGTTCAGTGCCCGATTTGAAAA
GCCTATTCAAGGGGTTGAAGAGGAAGTCATTCGACGAATGCAAAGATACAATTGGCCTGG
GAATATCCGGGAATTGGAGAACGTCATTGAACGAGCAATCGTATTGAGTCAAAAAGAAGT
TTTAACCGTGGAAAATTTCCCGGATTATATCATGAATGCCAATTCCCAGGCGAATGTGCC
GATTACTACCGATCGGCCATTGCAAGAGGTGGTGGATGAATTTGAAAAACAAATTATCCT
GAAAGCCTTGGCTGAGAATAATAATAACAAATTAAGAACGGCGAGAAAGTTGGGTATTCA
CCGAAGTACTTTTATGTCTAAGCTCAAAAAATATGGGATTGATTGATGATTGACCACTGA
TCATCAATGTCCTCTATTTCTTCCACCCTGCTGAATAAAGATGGGTGTTCTCGGTGGTGC
GTTATAATTGACCACCCAGCTCCAGTTTAATCTCGAAGGCGGAGTGATTGCGCTTACCGG
CAATTATCTCCGGAAAAAATACATAGCGATATTGGGTACGAATGGTAAAGAAATAATTTT
CCCGGGTGGTCACATCCACACCAATTCCCACTATGAAGTTATATGTGAATTCGAACTGGT
TTTTAGGTTTGACGACATCTTCATCCACAAAAATATCACGGGGAAAATTCATTCCATAAA
TCACACCGGCCTGGGCCAGGATATGGGGGCGAAAATCATCTTCTATATCATTGGTAAACA
TCCGCTTCTTCAATTCAACCGTTAAGGGGATGGTAAAGAAACGATTAACATCATTGATTT
TGAATGCCCGTCCAAAATTATCGATAAATTCAAACTCCTTGTCATCTCGCAAAATAAAAA
ATTCCAGATTCACTCCCAGATGGATAAAGTGGGGGAGTGCTTTCCGATAAAAACCGCCCA
ACCCTAATCCTGCTGTTGCCAGGGAAAAACTTAAACCCCGTTCATTTTTGTGTGAAGGGG
GAGCATCAATTTCCTGGGCAATACTCATCAGGGTGGACAAGAGTATTATTAGAACTACTC
CTGTTCTAATTTTGTGCTTCATTAGTGATTCCTCTTTTTTATCATTTACTGAGATTACCC
CGTATTAAAATATATTGCGGAGGGGATTTGTTTCTGTTAGTATACTTACTGCTTTCACCA
AAAGTGTCATTTTTTAACCGAACAATACCCGGGAAAAATCCCGGGTGTTGTTCGGTTCTG
TAAGAATATGCTTCGGCTTTTTTCAGGTAAAATATAAGTGCCTATAGGTATTATTATCTG
GCGGAAAGATGGATAATTTCGCATGTTGAATAATCCATAAAGCAAAGTGGTGGAATTTCT
CAGTCCCGAAGGTTGCCGCATTCTATTTATAGGTGGTCCAGTCGGAGAACGTGGCGATTA
AAAAGGCACATCATCCGGTTGATCTGGGGTGCTGTCTTCCGGGGGAGTTCCAAGGGTGTC
CTCAGGAGAAGGCTCATCGCTGACCATTCCCTGTCGGGAACCGGATTCCAATAATTGGAT
GTCATTGGCAATTATTTCCGTGGTAAAACGTCGCTGCCCGTTCTGGTCTTCCCATTCCCG
ATATTGAATACGCCCTTCAATAAAAACCCGGTTGCCTTTTTTGACATGTTCTTTTACCAG
TTCAGCCTGTCGATTCCATACCACAATACGGTGCCACATGGTTTCCGTTTGCCAGTTGCC
ATCTTTGTCTTTCCAGTTGCGATCGGTGGCGATGTTAAAATTCGCAACCGGTGCACCGCT
GGGAGCATATCGTATTTCTGGATCTGCACCCAACCTCCCAACCAAAATAACTTTGTTCAC
CGAACCTCGAAACATGTTAAAGCCTCCTGTCTTTGTTAAATATCTCAGTGGAGTTATGAT
GTTCAAATTTAAACAATTTCACAACAGTTGCCAATAAAAAGGTTTAGAAATTTGGTTCTT
TCCGACTTGAAAATCAATTGTAACAATACGATAAAAAACCCGGCAGCAATTGAGCTACCG
GGCCGAAGAAGGAAGTTTACATGAATCGCACGATTCATGTACTTTAATTTCGCTTTGGAG
AAAAGGTTCCGGTTAAATGAGGACCCTTTCCATCAAATATTCCAGCACCCGATCCTGGGA
GATGCGTTCTTGTGCCATGGTATCTCTTTCCCGCACAGTAACCGTTCCATCTTCCAGAGT
TTGTGAATCAACGGTAAAACAGTAAGGTGTACCAATTTCATCCTGTCTTCGATATCGCCG
GCCAATGGCTCCGGATTCATCATAAAAGACCCGAAAATATTTACGCAGACCATTGACAAT
ATTCCGGGCAACTTCGGGCATCCCATCTTTCTTAACCAGAGGAAATACCGCCGCTTTCAT
GGGCGCGACTGCTGGAGCAAATCGCAGCACAACTCGTTCCTCCTCTTCTTCGTAAGCGTT
AGCCAGCGTGGTTAATAAGAGACGATCCACTCCGGTGGAGGTTTCAATCACATATGGGAT
ATAACGCTCTTTTGTTTCCGGATCAAAATAAAGGAGGTTCTTGCGAGAATATTCCTGATG
CCGACGCAAATCATAATCGGTGCGGTTGTGAATCCCCTCAATTTCGTTCCAGCCAAAGGG
GAATTCAAATTCGATATCAAATGCTTTTTTGGCATAGTGGGCCAGTTCATCTTCCTGATG
TTGATGGAAACGAAGTTTTTCACTGCGGATGCCCAGTCGCGAATACCATTTAATGCGTTC
TTCTTTCCAGTACTCAAACCATTCTTCATCGCTTCCCGGAGAAACGAAATATTGCATTTC
CATCTGTTCAAATTCTCTCATTCGAAAAATGAAGTTACCGGGGGTGATTTCATTACGGAA
CGCTTTACCAATTTGTGCAATTCCAAAGGGCAGTTTACGACGGGAAGATTCGCGAACATT
GTGAAAGTTGACATAAATTCCCTGAGCTGTTTCCGGACGCAGATAAACAATGTTAGCATC
ATCCTCCACCGGCCCCATGAACGTTTTAAACATGAGGTTAAACATACGGGGTTCGGTGAG
TTCACCGCCGCAGTTAGGGCAGCCCTGAGTGGTGTCTATCTGGTCTGCCCGGAAACGTTG
TTTACATTTTTTGCAATCCACCAGCGGGTCGGTAAATCCTTCCACATGACCGGAAGCCTC
CCATACCCGGGGATGCATCAAAATGCTGGCATCCAGACCTTCTATATCATCCCGCTCATA
AACCATGGATTTCCACCACAGGTTTTTGATATTCTTTTTCAATTCTACCCCCATGGGGCC
ATAATCATAACAACTATTGATACCCCCGTAAATTTCACTGCTCTGATAAATAAAACCCCG
ACGTTTACAAAGGGATACCAGTTTGTCCATCGTGTTGGTTAATTGTTCAGTCAAAACTTC
ACCTCGCTATTTTTTATTTACTGAATCACTAATTTAACAACTTTTAGAGGAAATCACATA
TACCATTTCAAAGATTTTAAATCCACCACAGTCTCTGTATGAAAAGAGAGATGTTTCAAA
AGTACATTGGTAAAAATATCGTTATTTTGCTTATTAAATTTAGTCTCTGACAATTTATCG
ATATCATCGGGGGAAAAGGTAGCCAGGGAATCGAGAAATTCCCATTGAGGTCTGGTTAGT
GGATCCGAAGTATTAATCACCCCTGATGATGAGCATTGCCCGCAAATAATCCCCCCTTGA
TGGGAATCCAGGAATACGGGAAAATGGTCGGGGATTTTCTCACATATCAAACAGGTCGAA
AAGTTCCAACCGAATCCCAGGACCTCACTCAATTTGAGCAAAAAATGCCAGAGGAAAGGT
TTAAAAAATTCATGTTGACATTCATTCAAATTTTGCAGCAGCCGAATTACATAATGAAAA
AAGTCCTGAACTGGCTCATGGAGTTGAAAAAACTTTTTTAACAGCTCCAGAATTGAAAAG
GCGATAGCTGTCTTGGAAAGATTTTCGCGAATATCCATGTAGGCATTGAAGAGGGTGGCG
GAAGAGAGAATCTGTAACCCTCTTGTTTCCCGCAGAGAAATGATAACCTCTAAATGATTG
AGAGCTTCCAGAATTCCTCGAAATGGGCTTTTGGGTCGTAAGGCGCCCTTGGCGAGAACT
TTAATATCCCCCAGTTGTTCGGTAAACAGATGAACAATTTTGCTGGTTTCATGCCAGCGG
GTGGTGTATAACACCAGAGCTTCTGTCTTAATAACTTCTGCCACTGGAAATTATCCTCCC
ACTCCGTGTTTTAAGGCAAAAGTAAGCAGGGAAAAATAGATGAGCAAGCCAATGACATCA
TTGAAGGTGGCGACAAAAGGACCGGTTGCCAGAGCGGGGTCAACATTAATTTTTTTAAAC
AAAAAAGGGATGATAGCACCAAAGATGGATGCGTTTAGGATAATGACCAGCAAAGAAATT
GCCAGCACCGCTCCGAATTGTACATCGTTTTGCCAGAAGGTTACCACCGTCAGGATTAAA
ATAGCAATTACGATCCCATTGATGATGGAAGTTCGGATTTCTCGCAACAATCGCCGCCGG
ATATCTTTGATGGAAATTTCTCCGGTTGCCAAACCTCGCACCACGATCACAGCGGATTGT
TGTCCGCTGCTTCCTCCCATGGCCATGACGATGGGAATAAAAAAAGCGGAAGCAAGGATT
TGCCCAAGGGTTAAGGAATAAAAGTCCATGATAAATGCGGAGATAATTTCCCCAAAGAAG
GAGATAATTAACCATGGCAATCGGGCCTGGGCAATCTTCAAGGCACTCTCTTCCAGAATT
TCTTCTTCTCCAACCCCGGCGATTCGGGCAATGTCTTCGTCGGTCTCCTCGTTAATAACA
TCAACCACATCATCGATGGTAATTCTACCGATGAGCTTATGTCGGTGATCCACCACCGGT
GCGGATACCAGATTATATTTTTCAAAAATATGAGCAACCTCTTCCTGATCTATGTTGTAA
TCAATGGCAATGATTTCTTCATCCATAATTTCCCGGATATAAGTTTGGGGATCCGCCAGG
ATAAGTTCTTTCAGTGAGACTGCTCCGACCAGTGTCCCGAAATCATCCACCACATAAATT
TGATAAATCTCTTCTACCTCTTCCCGTTGCTTCCGAAGCATTTCAATGGCTTCCTGAACG
GTGCTGTCGGCATTCACAGCGATGTATTCTTTCGCCATTATGCCGCCAGCTGTATCCTCG
GCATAGGCTAACAACTCCTGGATCTCTTCCGAACTTTCCGGTTCTACCTGAGAGAGAACC
TCGGTTGCTTTTTCCACCGAGAGCTCAGAAACGACATCCGTGGCATCATCGGAATCCATC
TCATTGACTAACTCTGCAATCTGGGCACTATCCATACCCTCCAGAACTTCTTCCTTGGGC
GCATCTTCCAATTCTGCTAACACTTCACTGGCAATTTCTGAGGGCAGGAGAGTAAAAATT
TTCTTACGGCTTTCTCGATCCAGTCGTTCCACCAGGTCTGCAATATCGGCAGCATGTAAA
TCCGCCAGGATATTGCGTACAAACTCCAGTTGATCATGATCCAGTAAATATTTGAGATTG
TCAGAAATCTCTTTGTGGTCAAGATCGATAGTTGGGCTGCTCATAAATCTCTGTCCTTCC
GCATTTCAAGATATATATGGTCTATTAACTGCTTCCAATCGTCAATGGATAATTGTTCGG
GCCTTTGGGTTAAATCGGCGCTTAATTTACTTAACAACTCCGCTGAGAACAACATCGATA
GCGATTTCCTTAACATTTTCCGTCGATGTTGAAAACAATGCCGGAGCACTTTTTGAAAAA
ATGTGAAATCTGCAAATTGTTCCTTTACCTGTTGACGCAACCGTAGTTTAACGACTGCGG
AATCCACTTTTGGGGGTGGATAAAACAGGTGGGGAGGGACTGTAAAAAGGAGTTTTACCT
CGGCAAACAATTGGGAAAAGATGGCCAGTAGTCCATAAGCCTTGGTGGAAGGGGGGGCAA
CCATCCTTTCCGCCACTTCTTTTTGCATCATTAAAATGGCTTCATCAATAATATCAGAAT
CTTCATAAATTTTAAATAAAATAGGTGAGGTGATATTATAAGGAATATTTCCTACAATGA
TATGCCGAGAATCAGGATAGTTTAAGAAATACTCTGCTATGGAAATTTGAAGAAAATCTT
TAGATATGAACCGAACTTCGGATTGATGGCCATATGTTTCTTCTAACTCTTTCGCCAGGG
AAGAATCAATTTCCACCCCGATATAGGCATCAGCTTTTTTCACAAGGAATTCGGTAAGAA
TTCCTTTACCGGGTCCAATCTCCATCACGACCATGGGGAGTGTTGAGGGAGAAATGGAAT
TTGCTATCTTAGCAGCAATATTTTTGTCCTTCAGAAAATGTTGGCCCCATCGCTTTAAAG
GTTTTTTTGAAGAATTTTGCATTCCAGAAACAAAGGTTAAGTTTAGTTCATGTTTTCTAT
CGATCGGTTAAGAATCGAGTTCTTTTGGCGTTGAACAGCAGTGATTGCAATAGAGTTGGG
AGAGATAAATTCCAGAAGTTGGGATTGGCAAAGTTTTCATCCCTGGGCTGGAGAGATGCT
CCTTGTAAATCCCAGTGATTTTGCACGGGCTATTTTTGCTTCCCCTTCCCGGGTGCGTCC
TTGATTGAGAAGGTGCCGTCCATAGTAAAAATAACCCACCCCCCACTCCGGTGACGTCTC
AATGGTTTTCAGGTAATACGTTTCCGCATCTAAAGGGTTGTCGAGAATCTCAGAAAGAAA
CCAGGCATAAGCCAGTAACAACCTGGGTTCCTGTGGGAATCTTTCTAACCCTTTTCGAAA
ATATTGGTCCGCCAGAAATTTTTTATTCATTAACAACAGCGTAAAAGCTAAAATAAGATA
ACTAATGGGATTTCCGGCAGAATTCCGTATGATGTTTTCTAAAAGAACTTTTGACTTGCT
CATCCCTTTATTTCCGTTCTTCCATTGAATCAGTGAAAAGAGACTGAGGGAGGAGATATG
GTTTGGGTTTTGTTGCAAGGCTTTTTCCAGATGGCTCTCGGTTCTGTGAAGATCTTGATG
CTCATAATACCATAAAGCTAAATGGTAATGGGCTTCAACAAAGGAAGGGTCGATTTCCAG
AGCCCGAAGAAAATTTATTTTTGCTTCTACGATATTGCCCTGGTGTTTTAATAAGGTGCC
CAGAAGAATATATACCTCTGCCCGGGGATATTCTTTTAATGATTCACGGTAATATTTCTC
TGCTAAGTTATTTCTTCCTGCTTGATGATGAATGAAGCCCATTAAGGCCGTAGCACTTGC
CAATAGTGGTAACGAATTCTCCTTCTGTAATTGAGCTCGCATTTTCTTTGCTGAACTGAG
AGCTTCTTTAAAAAGCCCCTGGTGGAGCTGTGTCCAGCTAAGGGCGCCCCAGAGCCCCGG
ATTTTTGGTGTGTTTCAATACCTCTTTATATGCCTGCTCGGCGAGATGGAATTCCCCTTT
TTTTTCAAACTCTTCCGCCTCTTTTAGGCGGAGATCCAAATCTCCAGCAGTTGCTTTGGT
GGTGGTCATTAAAAACATTCGTTTACTCCTGAATTCATCGGTTTTATGTCGCCACAATAT
TATCGGCGAGATTTAGAGAGTTTTTTACTCTGCCAGAACCCAAAAATACTTCCACATATT
CCCCCTACAATGTGAGCAAACTCAGAGATAGAATTAACTTTCCGGGCATTAATCACTTCA
TGCCCAAGAAAAAGGAATAACACCAGCAAAAAGGTAAGAGGGATACTGCCGGAGCGAGCA
TTGCTAAAGGAGGCCAGTAAGATAAACATGAAAACGATACCACTGGCTCCCAGTAAGGCC
GTATTAAAAAGTACGCTATTTAAAATACCTGTTATTAAAACCGTGATGAATGACATTAAA
AGGATGGGCTTACTCCCATATTTTTCTTCTAACATAGGACCTAACAATAACAGGAACGTT
AAGTTGTTCCTGAGATGCTCCCAGTTCGCATGCCCAAAGGCATATGTAATATAACGTAAA
TATGTGAGCGGTTCGTTGTAGGGCATTTTGGGATAAATAGTAAAAAATACTTTTGTAGAG
ACTCCCCCGGTAATTTGCGAAATCCCCATGATAACCACAGCGATGAGCGAAAAAGTTAAC
ACAAATGGTGCATTGTAGGAAAATCTCATAGTAATGTCAACTTATCATTTTAAGGTTACT
CGGTTCGTTCAACAACTCTAAAATATAATATTTTTTCGGAAGCTATTTAGAAATTTTTTG
AAATGAAGAACTCTTTTGATGAATTGTAAGGGAAAAAATTGAGTATATTATCAACAAAGT
GTGAACGTTTAACAGAGGGTTCACAATGAATCTTAAACAAGATGCTCTGGAATTGCTCAC
CGTAGCTCTAATGGCTGTGAACCCCAAAAGGCTGCTTCCCGCTCTGATAACCCGCGATGC
CAATCATCTCCGCATTAAAAATATAGAAATCACCTTAGAAGATGATACAAACCTGTATGT
TATCGGTTTTGGAAAAGCTTCCGGCACCATGGCTGAGGCAATTGAAAACATTCTGGCTGA
TCGCATTACCGGAGGTATTGTCATTGTTCCTGATAATTATACCGGGAAAACGGTTAAAAT
TTGTCAAAGGGAAGCGGGGCATCCATTTCCGGATGAGAGAGGTTTAAAAGCCACAGAAGA
AATTTTACAACTTTTGAGTCAAGCACAGGACTCTGATCTGGTGATTTGCCTGATTTCCGG
GGGAGGATCTGCGCTTCTGGAGAAATTGCCCTCAACCATTACACTGGAAATGTTAAGGGA
AGTAACGGAAATAATGTTGAACAGTGGGGCGACCATTGAGGAAGTCAACACCATCCGGAA
GAATTTATCTCTGGTAAAGGGAGGGAAATTAGCCACCTATATCCACCCTGCCCGGTGTCT
GAGTTTAATTCTCTCTGATGTTATTGACGATCCCCTGGATGTCATAGCCTCCGGTCCCAC
CGCACCGGACTCTACCACTTTAAATGATGTGAGGGAGATACTAAAGCGCTATCAACTGGA
TACCAGGTTTCCTGAACCTGTGCTAACGGTTCTGGAAAAAGGGCTGGCAGGTACACCCCT
GCAACCGGACGATCCGGTCTTTGAAAAGGTTTCCAACATCATTGTGGGTAATAATCTCCT
GGCTTTACGAGCTGCAGAGGTAAAGGCTCGTCAGAAGGGTTATCAGCCGATGATTCTGGG
CAATCGTATCTGTGGAGAAAGTCGTGAAGTGGCGCGAGTGATAGCTGAAGTCATGAAAGA
AATTGTAGAGAGTGAGTTTCCCATACAGCCACCTGCTTGTGTGATATTTGGGGGAGAGAC
CACTGTCACCGTGGAGGGAAGCGGATTGGGAGGGCGGAATCAGGAGTTAGTCCTGGCTGC
ATTAATTGAATTAAAAGAGGTCGATTTTCCATTTGTGTTGTTGAGTTGTGGCAGCGATGG
CAGGGATGGGCCTACCGATGCTGCCGGAGCAATTATCACAGAAAAAAGCTGGGAAAACGC
ACTTTTAGCCGGGTTGAATCCCCAATCCTATCTGCAAAATAATGATGCCTATCATTTTTT
TGAACGGATCGATGGTTTGATCAAAACCGGGCCTACCGGAACCAATGTAATGGATATTGG
CATCGTGTTGCTTCCTTAACAAACCAAAGGCAGGCTGGATAAACCAACCTGCCTTTAGTT
GATGGAGGTAAGTATGAGTACAGGTGTTATTGAAGAGCGCAATTCATATGCCAATCCAAT
TTCTAAATTCTCATCAATTTTTTTGCATGTTGAAACAGGGCTTTGTTAAGCTAAATCTAC
TTTTTGTTTGCTTCGCCAGGAAGGCAATAATTGTTTGATAAATAAATAATTAGGGAACAA
GATATCTGATGGCGGTACGGCAGGGAATCGATGAAGATGTGCTAAACGAAGTTCGACCAT
CCACCGGGACTTTCGGAAAAATTGTCGAAATATTCACCACAAAGGTCGAATTTTTCACAT
CACCTTTTGGGATACTTTCAGGGAATAAACCCGGAAAATTTTTCCAGAATTTCATTCAAT
GGGGGAAGCTTGAGTTTCCGCACAGAAATATTGGCAGCCTGAAAGATTAATTCCGAAGCA
GTGTGGAAATCCTCCCCTCGATATTTGTCGGAGAGATATACTACCTCTTTCATCTTTTTC
TGTGCGATATGTTTTGCACATTCATTGCAGGGAAAGAGGGTGGTGTAGATACGACAATTT
CGTAAGTCGCTGGTGGTAGAATTTAAAATGGCGTTTGCCTCAGCATGCACGACGTAAGGG
TATTTGGTTTGGAGCCATTCCCCCTCTCGGTCCCAGCTAAAATAAGATTCATCAACAGCA
GCTACAAAACCGTTATATCCGGTTCCGACGATGTGGTGTTCTTCATTAACGATCACGGCC
CCAACTTTACTACTGGGATCTTTGGAGCGCAGAGAAGTAAAGATGGCAATTCCCATAAAA
TACTCATCCCAGCTTAGATAAGTTAAATCCTGCATGGTTCTCCTCTTTCTTTAACATGAC
AAACAAGGTGTTCAAAAGATATCAGTTCAGTCTGATTTCGGTAAATTCAGCCGGAGCCCG
AAATCGGAGGGGAATAACACTCAGCCCAATCCCGTTGGTAATAATTAAATTTAGTTTGCC
GATTTGATGGTGACCTCTGTAATATTGGTGCTCAAATCGGGCCATGTTAATGGGGAATCC
AAGTGGTTTCAATACAATTTGCCCACCATGGGTATGTCCGGCCAGCAAAATATGATAACC
ATTCTCCCTTGCTAATGCAATAACTTCTTCTGAGGGTTGATGCACCAGAACAATTTTTAA
ATCTGCGGAGGGAGCAGAAGACATTAGTTCTCGCAGTTTATCCGATGAGATTCTGGCAGC
ATAGGTGTAAATGAGCCCGGTAATCAATATTTTTTTCCCACGGTAATGAAAAAGGTAGTG
TTCATTTTTCAATACCTTCCAGCCATTATTTCGGAATCCCATCTCCACTCGAGAAGCATT
ACTCCAATAATCATGATCACCAAGGCAGCTAATTCGTAGAGGTGCTTGAGG
>k99_200142 dna:primary_assembly primary_assembly:ASM369528v1_:k99_200142:1:26053:1 REF
TTTCTTTTATGACCTGCCGACATCAAATTCATCATTACTGAACAGCCCTGAAGAGATTCA
AGAGTTGATTAAACATGACATCTGGGATGAAGTTGTTTTTTATTTTCCTATGGAATATAT
TGATCATCCGCTAACGGATGGTCTTCAGAAACCGTTAAAAAAGTTTCGTCGAAAATATCC
GGATTTAAAGATACTTGCTCATGATTTGGTCATAGATTACTTTGTTGACTCCCGAAGAGG
CATTGGTAAATTGTTTCACCGGAAGAAAGAAACCATATTGTTCTTAGGGAGTGTGAATTC
CACCTATCGAGAAAATCGTGCGATTCAATTAGCCAATGATTTATATGAAAAGGGCATCCA
ACATATCGTGCTGGGAGATGTTGATACCAATACTATTATAAAAGTTTATTCCCCTGAAAA
ATGATGCTTTCAGATAACCATTAGGATTGATATTCTCAACCCAATTTCAATTGATATGAA
AAAAAACCTCCAGGAGTCCTTTACTGAATTATTGTCCCAGTTATTCCATCTCGATGAGCC
ATCCCTGGATATCGGTATCTATCGTATTATACGGCAACGTAGAGATGCCCTCCGGCAGTT
TATCCAACGAGATTTGTTGAATTATATTTATCATCAACTCGCCACACCCTCAGAGCATGA
TCCTGAAGTTCGAGCTGTTTTTAATCACCTGGTGCGCTTTTTTAACCGGTATTTTCATGA
GGGAGAGTTTATCCCACTCCACCGGTTTGGAAAACAGCAACATTATATCATACCTTACAA
CGGGGAAGAAATTTATTTTTACTGGGTAAATCGAAATCAGTATTATATCAAATCATCTCC
CATCTTTTACACGTATCGGTTTGTTTTTAACTCTATGGAAGTTCAATTTTTAATTACAGA
AGCGGAAACTTCTATAGGAAATACCAAGGCTTCTGAAAGGCGACTCTTTTTTCCTGCTGT
TCCCTCCTGGGAGATAACGGATGAGAGAATTCAATTCTTCTTTGAATATCGGGCGCCGTT
ATCCAGAGAGAAAAAGGTTGACGGTAAGAAAGTTACCCAAAAAATTCTTAATGAACTCCT
ACTCCAGCGTTTTGAAAGATACCTGGAGGAAAAGAATTCCAACCTGAGCCATTGGGATCG
TGCTGAATTAATTCCTGAACTGTCACATCACCTCAGCAGATTTACCCGGGCTAACGAACG
GGACTATTTTATTCACCGCAATTTGAAGGATTTCTTGCTTCAGGAACTCGATTTTTATCT
CAAATCGGAGGTACTGGGATTAGAGGACATTACCTCGATGAAATCACGGGAATGGGAGCG
ACTGTTACAGCAGGCCAGAATCATCCATGAAGTCGCCACTAAAATCATTGATTTTTTACA
TCAACTCGAAGAATATCAAAAGCGACTTTGGGAAAAAAGGAAATACGTATTAAGCACCGA
GGTTGTTATCAGTCTGAAAACCCTGAAAGAGAGAGGTGGAGATGTTTTTTGGAAGGAGGT
TCTAAGAGAAGTCAAAACCAATTCACAGCAAATTAAGGAATGGCAACAGTTTTTCGGTTT
TCCGGAACCTCCGGAAAGTCTGGAAGAATTCGCTTATCTTTTGAAGCAATCTCCCTGGAA
CACCTTACCTCTGGATACATCTTTTTTTCAGGAGGAGTTTAAAAATCGCCTCTTCAGTCA
ATTAACTGCAAGGACCCCTTTAACAGAATTGCTGGATGGTGTTTTGATCCATAGTGAAAA
TTGGACAGCCTTGAATAGTATCCTTCCTCTTTTTGAAAATCGGATTAAGAGTATCTATAT
CGATCCTCCTTTCAATAAGGATAAAGAAGCGGATTATCTGTATAAAGTTGGGTACAAGGA
TTCTACATGGTTAACCATGCTGGAAAATCGCATTGAACTGGCACGTCAGTCATTACGTGA
TGATGGATGTATCTTTGTCCGATGCGATTATAACGGAACCATGTATGTACGTTTTTTGCT
GGATTCTCTGTTTGGGAAGGATAATTTTCGCAACGAAATTATCGTCAATCGTACCCTGGC
AAAACAATCGGTGGATACCCAGTTTACCATCCGAACGGAAACTCTGTATCTCTATGCGCG
TTCTGAAAGCTTTAAACCTTTTCCCGTAGAACGACCAATACCCCCACGCTGGTACCCCCT
GTTACATTTTCCCCGCAAAGATGAGCGACCAAGAGAAATTCTGGGGAATTTGTACTATCC
CCCTCGTAATCGCCGGTGGGCTTTATCTCAGGAAAAAATTGATCGCCTCATTGCCAGGGG
GAAAGTACGTATCAACATGGAGCGCACTTATGTTGATTGTTTCGGAAAGACCGTTAAAGG
GATGCCCGAGTTATTGTATGATACCGAAACAGTTGGGAATGAATGGTTAGACATCCCGGG
ATATGCTCAACGCCACCATTTTGCAACGGAAAATGCCGAAGCTCTTCTTCGGAGAGTGAT
TGAATCATCGAGCCAGCCGGGTGAGTGGGTGATGGATTTTTTCCTGGGCTCCGGCACTAC
GGTGGCCACCGCTCACAAATTACAACGGAAATGGGTCGGGATAGAGATGGGAGATCATTT
TTTTACCGTTATTTTACCGAGAATGAAAAAAGTGCTCTGGGGAGATCCGGGAAAATTCTC
CAAAGAGGTGGGTTGGACAGGTGGAGGGTGTTTTATCTACCATACTCTCGAACAATTTGA
AGACACTCTGGAAAATATTGATACTGAAGCATTACCAGAGCAACATCAATCAATAAAAAA
TTTTATCACCTCATATATGCTCCCATGGACCACCCGTAGGAGCAAAAGCCTCTTACCCAC
TCATGTATTTCAAGACCCTTTTAACTTTTTCATCACACCCTACCGAAAAACCAAAAGTCA
GACGCAGTTGGTTGACCTTGTCTTTACGACGGCTTATTGGGGTGGAATTGACATAGGGCA
TATCGAACATCTAATCCATAATGAGAGACGTTATACCATTCTTACTGGCGAACGGTATGG
TGAGTATATCCTGGTAATCCTGCGTCCATTATCTGAGTTGGATTATACCAGCGATGCTCG
GTTTATAGAGGAGTGTATCCAAAAATATCGTCCGACCCGTACTTATGTCAACGGTGACTG
TGGGGTGGAGGGGGTTGCGAATCTGGAAGGCTTGTTAAAATCGGTTCAGTTTCCGGTAAA
TTCATCCCAAATTTAAAGCAGATTCGCTGAAGGATATTTTGCACCATTTACTTTTGTTTA
TTGAAGTTAAAAAGAATTTGATTTTAGAATCGAGTTACTATATTTTTGAGGCACTCATAA
CAAGCGGAGTCACCATGAAAATTGTACTGAATCTCATTAAAATCCTGTTGTTTATATTAA
TCCTTTACATCCTTACCCAGAACAGCAATCAATATGTACAGATTTCCTTACTCACATATC
AGAATCCCAAGGTATCTCTTCTGGTGGTCTTAATTGCTTCCCTGACCATTGGTGCTGTTG
TGGGTGCCGTTTTTATGGCATTTTCTCTAATTCAGGCGAACTCCGAAGTAAAAAAACTAA
AACAAAAAAATAAACAGTTAATGAGTGAACTTGAAAATCTTCGGAACGTTTCGGTTGAAG
AAATTCCCGATGAAGATGTTCCCTCTTTATCATCCCCTACCACTAGCGAAACCGATGAAA
AATCATGAAGGTGAAGAATGGCTGAAACCAATACGACTTTTTTCCTGATGGTATTAATCA
TTGCAATTGGGAGTTTTGCAATTTACTGGCAGTTCAGGAGAAAACAGCAAACTGAACGGC
AGAGCAATGTCTATCAGGAAGCACTGGAAAATACACTTGAGGGTAATGAACGGGTTGCCA
TCCAAAAGTTCAAAGATGCAATTCGGGAAGATTCCGAAAATATCAATGCCTACATCCATC
TGGGTGATTTATTGCGCAAACGGGGGATGGTACCCAATGCCATCCGAATTCATAGGGATT
TAACACTACGGACAACTTTAACCCATACCCAACGGGTACGAATTCAGAAAAGTTTGATAT
TAGATTATGAAGCGGCCAACGATTGGGAAAAGGCCAGTAAAATCGCCCAAACGCTATTAG
AGTTAGAAAAAAAGCCGGACCTCTGGTTAGTACAGAAGATGGTTGATTTATATGAAAAGA
CCGGTCAATGGAAAGCTGCCAGTGAATTAATTGATAAATTTCAAAAAAAATTGTCTCCTC
AATATCAGAAACGCGTAGCACTCTACCTGGTCTTTCAGGGATTAGAACTCCAGGAAAAAG
GAAGTGGAAAAGAGGGCCGGGTTCTTTTTAAGGAAGCTTTAAAGAAGGACAGTAATTGCG
CGGCTGCTTACTATTATCTGGGTCGTTCCTATAAACAAGAAAATCGCCTGGAAGATGCCG
TTGAATATTGGAAGAAAATGTGTTTTGCTGTGCCGGAGAAGAGTTATATTGTCTTTTCGG
ACCTGGAAAAGGCTTCATTTGAGATTGGTCGGTTTAGTGATGTGGAACGCCATTATATGG
AAATGATAGATTCGTTTAAAAATAATTTAAAACCAGGATTGGCGTTAACCGAAATTTATA
CTAAAAAAGGTGATTTTGATAGTGCCCTGGACCTGCTTAAACGGCTGGAAGATGAACACC
CGGATGCTCCGGAATTGATTACTCAAAAAGTGGTTGTATTATTTAATAAGGGACAATACA
AGCAGGCTGCGACTCAGGCAATATCGCTATTTAAAGAGAATCATAATTATCTGGCACCCT
CATATCAGTGTGAGAAATGCCAGTATGAGAGTAAGGAACCGCTATGGAGATGTCCGGAAT
GTCTCGGAATAGATACATTTGTTTAATTTGGTCTCTTCCCATTGTCTTTTTCCTGCTCTC
ATCTCTATTTGCTCAGGACCGGGAATCACTGGCCCAGTTGTACTCACAACATCGGATTTT
AGATTTAAAGCAATTGAATGAGAGCCATTCAATACCGTTTGAAGATTGGAAACAATTCAT
AAACACGCTTTTTGTCACTGAAGCTGATGATGCCATACAAAAATTTTCCGATATATATAC
GAGAACGGAAGATACCAGATTGCAACAGTTCATTCGGCAACGGATTGCAGACTATTATGC
CGCAAGAGGAATTTATGGCACAGCCGAAAAAATCGAGCGAGATGAACTTTTTTTTGAACA
TGATATTCTCCCCCGATGGACCGGGAAGCGGAGTTTACAATTCGGAGTACAGTTAGGGGC
CTTCAGTACCAAAGAAAATGCCAGACGAGTAAAGGATGAATTTTCAAAAGATTATCCCAA
CACTCGAATCATAGAAAAAATACGAAGTGGGAGAAAATTATTTATTGTATTGATCGGCGG
CTACTCCACTCGCTCCGAAGCTGAGCGGGTGGCAAGAATTTTAAATCACAAATTTCAGAA
AGAGAAATATTTTACCGTTCAATATTAGAGAGGTGTAGCATGGATGTTGAAGTCTTAAAA
CAGATTCCATTATTTTCCGAACTTAGCGAACGCGAACTGGAAAAGATTATCCAGGTGGCC
AGCAAACAACGCTATCATAAGGATAATTTAATTCTGATTGAAGAAGAAGTCGGTTCGACA
ATGTTTATTCTGCTCTCGGGTAGGGTTAAAATATCCCGGATTAGTGATGATGGTCGGGAA
GTGATCCTGTCCATACTTAGTGAAGGGGATTTTTTTGGTGAAATGTCTCTCCTGGATGGT
CAAACCCGTTCGGCAAATGTGACCGCCATTGATGAGTCGGAGTTAATGGTCATTCGCAGA
GAAGATTTTCTCCAGATGCTCCGAGATTATCCGCAGATTGCGATCAATCTTTTAAAAGAA
TTGGCGCAACGTATTCGGAAAAGTGACGAACATATTAAATCGTTGTCTTTGCAAGATGCC
ACTGGCCGGGTTGCCAGTACTCTCCTCCGGATCGCTGAAGATTCGGGTGTGTTTCGAAAA
GGCCAGGTGGAAATTAGTGAATTACCTCTGCAACAGGATCTGGCAAATATGGCTGGAACC
AGCAGAGAAACGATTTCCCGGGTGATAAAATCTTTGATGGTTCAGGGTTATCTAAAAAAA
GAAAAAGGCAAAATTATCATACTGGATTACGAACGGTTCAAGTCGATATTTTCCAGATAG
TTGGTAAGGAGTTATTTTGTGCCGGATAAAATTGTTCTCCTGGGTAAAGAGGAAAAAAAT
TTTTATTTTCTGCAGGAAGCCTTAAGAAATATTAAATATCAGTTTGAGTATATTTCAGCT
GAAAATCTTTCGGAGGTAAAGTTTCGCCTCCTTGATGCCTCCTTAATTATTATCGATACC
ATCCCCTATCAAGATGCTTTAACCCATCACTTTTCGTTTTTGAGAGAAGACCCCAGTTTT
CGTTCCATCCCGGTTTTGGCCCTGGTTCCAGAAAAACCGGTTCGATTGCGGTATCAATTA
ACAGAGATGGGGATGGATGATTACCTGTTGGTCCCCTTCGATCGGTTGGATATCCAGGTT
CGTGTGAAAAATTTACTCCGTCTCCGACAGCGAGAAGAGCGCAAAACACCCAAAACTCCC
CTTGAAAAATCCATCCCTCAAGATATGATAGATGGGTTAACAACACTGTATAAAACTATC
AACAAGGCTATCCTCTCAGAAAAAAGCACAGAAGAACCTCTGAATGTCATTTTACAGTAT
CTCCAGCAATTTAGTGATGCTCAGTATGTATTCCTGTTTGAAACGGGTGCCCAGGATTTA
CTTTCATTAAAGAGGGTTCATCCCGAAATTGCAAATCCACCTCTCTCCACGCTATCCATT
TCCGAATTGCCGATTGTTCTGAAAGCGGTGAGATTGCAGAAGCCGACGATCCTGAACAAT
ATCTCACCGGCCAGCCCTCTGGTGGGATATCTGAATGCCTTGATTCCTGAGAAAATACAA
TCTATCATCGTTTATCCAATCCCCATTGAGTATGCTATTCGATATGTTCTGTTTATTATT
AAAACGGATGAGAACCCATTTGATGATTTCCATTATAACCTTGTTCAACACCTGACCCAC
CTTTTTACGAGTCTCTTTTATTTAAATTCTCTGGAGAAAAACGTCTCCTCAAAACTGGAT
AGCAAAGTCTGGAAATTCCTTTTTGAGTTTCTGGATCAGGTGATGAACCAGCTTGATTTT
GGCATCATGGTGATTGGCAAAGACACTCACTTGAAATATTTGAATAATGGCGCTGCGAAG
TTGTTAAATGTGAATGCTAAAGAGGTGATCTACAAGTCGATCAAATCTACCCTTGAACCC
CGGCTGGTAAAAATGATACTGGAAGTAGGAGAGCAGGACACGGATGTAAACGAACGCCCG
GAAATTGAATTAGTGAATGAAGAGGGTGAAAAAAAGTTACTGGGATTCTCGGTGCATACA
TTCACCGACAAGCTGAACAAGGAAGAGGGATATATCGTTGTGTTGAAGGATATTACTTTT
TTAAAGGAAATTCAGGAGGAAATGAGACGAGTTGATCGACTGGCCTCCCTGGGAATGATG
GCTTCCGGCATAGCGCATGAAATTCGAAATCCACTTGCTGGAATAAAAGCCATGGCTCAG
ACCTTTGAAGAAGAATTAGCAGAAGATGATCCGCGTATTGAATATGTCAAACGGATTGTG
CGTTTGGTGAATCGTCTGGATGATTTACTGCGGACTTTATTCTCTTATGCCAGACCTTCA
AAACCCAATCCGCAGTTTACCGAAGTGACACCCATTGTTTCTGAGGTCTTTGATCTGGTT
CAACAAAAAGCTCAAGAAAATAATGTGACAATTGCAATAGACATTCAACCGAATTTCCCC
GAAATTTTCATCGATCCGGCTCAATTGCAACAGGTGTTGCTAAATCTCCTACTGAATAGT
GTTGAAGCCATCCATGATCAGGGAACTATTCAGGTAAAATTAGAGTTATTTCATCCTAAA
GAGATCCGAAATATCAAAAATCGGACTCATGCCAGATATTTTGCGATGTTGAAAAAAATG
CCACATCTAAAAATTCATATTAAAGATAATGGATGTGGTATTGCTGAGGAGAATCTGGAA
CATATCTTCAACCCATTTTATACAACTAAACCGTATGGCACCGGTTTAGGATTATCGATT
GTCTATCAAATCATCAAAGAGAATGAGGGAATTATTTATTACGAGAGTGAAATTGGTGTA
GGGACGGACTGTTACGTGTTTATCCCAATAAAGAAAATTCGCACCTTAACGGAAAAGAGT
AGCGGATGATTCAGTTTGCTGTTACCAATGAATTAATTAGCCAACCCATCATCCATGGAC
TGAAAACCTCCGGGCTATTGAAAGATATATCCCTGCAGGAGGGGAGTACTGCGCAAAATT
GTGCTAACTTAGTGCAGAAAAAAATTGATTTAGCTTTGATTTCTCCCCTGGATTATGCCC
GCAACAGCAGTGAGCTGGTTATTGTACCGGACATCGCTATCTGGAGTGCTGAAGCCACTC
GTTATGCCCTGGTTTTTTTTCAGTCTAATTTGCATAGTTTTCATCGTATTGCATCTCAAT
ATGGGGAATCCCAGTACCAGGTGCTGGCTTCTTTGTTGTTTAAAGAATTTTATGAGATAG
AGGTGGAATGGGAGAATATTTCCTGGGATGGCTCCCTCGATGAAATTCTGGAGAAATTTC
CAGCCTGTCTGTTGGAGGGTGATAAGGCTATAGAATCGTATTATCAGTCCGATAGTTACC
TGGATATTGTTGAGGATTATTGTGAAAAAACGGATTCACGTTATATTCATCTTTTGATAG
CGTTCCATCGGGATCATGTTGATCATCAAGTTATGGAATCTTTATTACTTTCTTTGCAGA
TTGGTCTCCGTAATTTGATGAATATCGCTAAAGATTATCATCCTGGGGGTTCTGTAAGTT
GGAATATCTATTTTGAAATCCTTTCTGAATTATTTGCCTTTCAGAGCGTTTCGGGATTGT
GGGATGAAATGAAAAGCTATTTGGAATATCTTTTTTACCATGGTTATGTCGATTATATAC
CGGAACTACATTTTGTGTAGTTAAACAGTTAAGAATGGAGTAAAGATTGGGCGATAAAAC
ACCCAAAGACCTGTATTCGGATGAGATATCATTAATTCCCCCTACTGGTAGTCGGGAATT
TATTGAGTTGAATCTCAAACAAATCCTGAAAAGGCGGAGACAATTCAATATTCCCGTAAT
TGGTATTGCAGGCTCTGATGGCAAAACCACGACCAAACGGATGATCAGTGCCATCCTGTC
ATCTTTCTACAATATTCTGGAAACCCCCATGCAGTGTGTCACCACCGCGGGACTCACTTC
CACCATCTTACAGTTGAATGAAAAGCATGAGATAGCCCTCTGGGAATTGGGAATTGTCGA
GCCTGAACAGTTTGAATGGGCGGTACGAGTTGCCCAACCCAACATCGCTGTGGTGACCAA
TATTGGCGAAGCTCATCTTGCCAAGAATGGGGATAAATATCTCATCGCAAACACCAAAGT
AGAGTTGGTGCGGAGACTACCTAAAGATGGCTATGCTGTTTTAAATATAGATGATGAATT
AGTCAGCTGGATGGCAAGTTTTGCTCCCACTCCCAATGTGATTAAGTTTGGACTGAATAA
AAATGCTACATTCAATGCTAATAATATTGAACATCTGGGACCGGATGGGATAGTTTTTAC
TGTCAATGGCTATTATAAATTTCATCTCCCAATTTATACCTCGGCTTTGATCTATAATGC
CCTAGCGGCGATTGCTGTTGCCCGAATTTTCAACATTGAGTTTCCTGATATCCAACGTAC
CTTACAAAAAAACTTTTCAGTATTGCCCCACCGGGGTAATCTGATCAAAACAGATGATTT
CTTTATTCTGGATCATACCTATGATGCCACCATCAACTCGGTGACAAAAGCGTGTGAGTC
CCTGGTTCAATTCAAACGATTTTCCAAAAAAGTGGTACTGGTGATTGGAGACATCAGTAA
CCCCGGTCCTGCCCCGAAAGAGATTCATCAAAAAATGGGGTATTACATTGCTGCTTTACC
TATCGACGTGGTGGTGACGATTGGTAAGTATGCTACTTATATTGCTAAAGGTATCAAACA
GATGAATCACACAAAAAAAACAATTGTGGCCTGCCGAAACACCTCTACAGCATTGAAAAA
GTTACAGGAAATCCTTTCACCTCAATCAACATTGCTCTTCATCGGGAGTCAACAGCTTGC
TCTCTATAATCTGTTAGAAGAATTTTTACAACAGGTTTGAGCTTACACGGTGCAATAAGG
TAAGGGGTTGAATCTTCACGAGGATTCCTATGGAACCGAAACAACTGTTAACACTTGGTT
TCTGGATGTTCATATTAGGGGGATGGGGGCTTTACCGCTACTTCCAATATTTTAGAAAAA
TCCCATGTAAGGATTCTTTAGATTATGTTTTGAACGTTAGCATTTTCTGGGGGAATCTTT
TTCTAATATTGGGGGCTATCGTTTGTTTTCTCGCTGCCGCTGGATTCCTTCATTTGAAGG
AATAGCTAGCACCTTTCTGAGATACAACTTTTTTCTAACCTTTTCCTGCTGCTTTTCGTA
GCCGATCCATAATGGCTCTTCCCAACCCTTCTTCAGGAACCGGTTCTGCATAGATAATAT
CCAGATTTGCATTATCCAGACGGTGAAGACAGGCAAACAGGTTTACAGCCGCCTCTCGTA
AATCCCCGGATGGGGAAAGGATTTCCACGGTCTGGAATAAACCGCTCTTTGGAGGTTTCT
GGAATGCCAGAAATCCTATCTTCTTTCCGGGATCAATTTTGGGTAAATCCCCACTTAAAA
TAATAAAAGGGGTACGTGGTGAATAATGCCGGGAAAGCAGGCCGGGTGAGAGAGGGGACC
GCTGCGAGCTTTTCATAATCTCAACAGGTCCAATTTCTTTCTCAATTTCCTCCAGAGGGA
TTCCTCCCGGACGCAGGAGATAAGGTTTGTCTTCAATAAAAGCAACGATAGTGGATTCAA
CTCCAACCTCACAGGGACCTCCATCCAGGATTAAATCAACATTTTCCCCAATCTGATCCT
CCACATGCTTTGCTGTGGTTGGGCTGAGACGACCGAAGGGATTGGCACTGGGAGCCGCGA
TAGGGGTCTTTGCCAACCGGATGAGCTCCCGAGCTGCCGCATGGGCTGGTATTCGAACTG
CAACCGTGGGCAAGCCAGCTGTGACAATATCGGGGACTTTCTCAACTTTGGGGAGAACGA
CCGTCAGTGGTCCCGGCCAGAATTTTTTCATCAACCGGTCTGCACGGGGATCGACCTGAG
AACATAGTTCAAATACCATTTCATATTCAGCAAGATGTAAAATTAAGGGATCAAAGAAAG
GGCGATTCTTTACCTCAAAGATCCGGGCACAAGCCTCGGGATTCCAGGCATCAGCTCCAA
GTCCATAGACCGTTTCCGTGGGAAATGCGACCAAACCTCCCTCCCGGATGATGGAAGCTG
CTTTTTGGAGATTACTGTCTGTGACCGGAACCACTGGCATTAACGAATCCTCACAATCGA
GAACATGGTTCAATGATTTTGTTTAATTCATTGCTTCAATTTTTCCTGAACACTTTTGAT
CTTATCATCCATCGTTTGGGGCTTATCGACTCGAGTCCCAACTTGAATGGAAGTAAACAA
TCTGGGAACACCCATTTCATGCAAGCGTTCGTGACATTTTTTAATAGCATTGAAAACCTC
ATCCCATTCACCCTCAACATTGGTGCCATTCGCATGCAGGTTAGATTTCAATCCCGCTTC
TTTAATGATCTTTTCACATTCAGCCACATACCTGGATAAGGAAAGGCCGGTACCGATTGG
CACCACGGTAAAATTTAAAATAACTTTCATTTCTACCTCCTTACCTGAGTCTCTACACCC
TTTTTCGGAGGTAAATATAATGGATTGTTTCTCGAACTTCCACCGGAGAATATAGTTGAA
TGATTCCCTTTTCTTTATGATAGGTTCAGAAGATAAATTTTAGAATCCTTTGAAAAATTG
GGATTCCACTGTTAACTTAGAAAGTTAATAATATTGTGTTTAATAACTGTAAACTATGAG
GATAGTGCTATGAAAAATTCCTGTATCATTGGTTTTATTTTATTAGCATTGGTTCTGGTG
GGTTGTAGTTCCCAGAAAAAAACAGAAACGAATGAATTTAAGTATCAAACCGAACAGTTT
GCCGATTTACGGATTCTGCGGTATCAGGTACCTGGCTTCGACAAGCTTACCCTCCAACAA
AAGAAGCTGGCATATTACCTCTATCAGGCAGCGTTATCCGGAAGGGATATTTTCTGGGAT
CAAAATTACAAGCACAATTTATGCATTCGCCGCACTCTGGAGGCGATTGTAAATCACTAC
GAGGGCGATCGCAACAGTGATGAATTTCAAAAATTTATGGTTTATACCAAAAGAGTGTGG
TTTTCGAATGGTATTCATCATCATTATTCTACAATCAAAATTATGCCTGAATTTAGCGAA
GAGTATTTTGCTCATCTGGTAAAACACTCTCCGGGTGCCCAATTTCCCTTGCAAGAGGGT
GAAACATTGGATGACTTAATTGCCAAACTAACTCCCATCATGTTTGATCCTGAAGTCGAT
GCAAAAAGAGTGAATCTGGACCCCAATGTGGATTTAGTGATGAATTCTGCCTGTAATTAT
TATGAAGGGGTTACCCAAAAAGAGGTAGAAGAATATTACCGGAAACTCATTGACCCCAAA
GATCCTCACCCAATCTCTTACGGGTTAAATTCCAAGCTGGTCAAAGAAAATGGGCGTATT
AAAGAACGTGTCTGGAAGGTAGGAGGAATGTATTCACCAGCAATTGAAAAGATAGTTTAT
TGGCTGGAGAAAGCGTTAACGGTGGCGGAAAATGATGCACAGAAAAGAGCGCTGGAATTG
TTAATTAAATATTATAAGACAGGGGATTTGCGAACGTTTGATGAATATAATATTGCCTGG
GTGCAGGATACTTCTTCCACAATTGATGTCATCAACGGATTCATTGAAGTATATGGAGAT
CCACTTGGATATCGTGGTGCCTATGAATCTGTCGTTTCTTTCAAGGATATGGAAGCAACC
AAACGAATCGCAACCATCAGCAGTATTGCCCAGTGGTTTGAAGACAATTCTCCTATCATG
GAGCAGCATAAACGCGATAAAGTAAAAGGTATTTCAGCTAAAGTGATTACAGTCGTCGTT
GAATCCGGAGATGCCTCACCTTCAACACCTATTGGAATTAATCTGCCGAACTCCAACTGG
ATTCGAGCTGAACATGGGTCGAAATCCGTAAGTCTTGGAAATATTATCCATTCCTATAAT
GAATCTTCAAAAGGAAGTGGAATACTGGAGGAATTCTGGTATTCACCGGAGGATATTCGC
CTGGCCAAAAAATATGGTGCTCTGGCTGGCGATCTTCATACCGATATGCATGAAGTTATT
GGGCATGCTTCTGGCAAATTAGAACCGGGAGTGGCGACCCCAAAAGAAACTTTAAAAAAT
TATGCCTCAACTCTGGAGGAAGCCAGAGCTGATCTGGTGGCACTGTATTTTATCCTGGAC
CCGAAACTGGTCGAAATCGGGGTGATGCCATCTTTAGATGTTGGAAAAGTGGAATATAAC
CGTTACATCATCAATGGTTTAATGTTACAATTGCGGAGGCTAAAACCCGGAGAAAATCTG
GAAGAAGCTCATATGCGAAATCGACAGCTTATAGCAAAATGGGCATATGAAATGGGTAAG
TCTGACAATGTGATTGAGAAAGTGAGGAAGGATAATAAAACATATTTTGTGATCCGGGAT
TACCAAAAACTCCGGGAACTCTTCGGTCAACTCCTTCGGGAAATTCAACGGATCAAATCT
CAAGGTGATTATCAGGCTGCGAAAGAACTTGTGGAAAGCTATGGGGTTAAAGTTGATCCG
GAGCTGCACAAAGAGGTGTTGGAACGATATTCCAAATTAAATATTGCCCCCTATGCCGGT
TTTATTAATCCCAAATTGATTCCGGTAATGAAGGGGGATGAAATTGTTGATGTAAAAGTA
GAATACCCGGATGATTTTACCGAGCAAATGCTGGAATATGCTCGGGATTACTCCTTTTTA
CCAACCTATAATTAACCTACTCACTTAAAGGCTACCTCTCAAGGATTTGGGAGGTGGCCT
TTATCTGCACAGACTGTAAATCTTTTTCTCACATGAACATATTTTGGGGTAAACTCATGA
GGGATTGCTTGCTAAAGAAATTTTCATGATTCCAGTAGTTTTTTGAATATATTCAACTCA
ATTGTTATATTTATCCCGGAAAATTAATCTTATTCATAAATTTATTTCAATTAGTGGATT
GGGTTGATGAATTTAACGCCGCCAAAAGAAAAATTGGTAAACTGTTTGCAATCAAAAACA
TAAGTCTACTGAAATGTTGAAGAGCCAGGGTGTATCGTCAAAAATAGGGTAGTGGGGTAT
GATTATGTTAAGAAATGGGTTCTTTTTATTTTTCTTTATCATATTGTTAAGTTCCTGTTC
ATCCAGTTTGCAACAGGGAATGAAGTTTCGGGCTGATTTGATGAATACCGGTGTTTATAA
TACCATCCCCTTACAATCTGAGCCCCAATTATTGTGGAAATATCAGACCGGTGCCTGGGT
ACGTTCCAGTGCTGTGGTGACAAATACGATGGTGTACTTCGGTTGTTCTGATGGGAATTT
ATACGCTCTGGATGTGGTGGATGGGCAATTAAAATGGAAATTTTCGACTGATGGGCAAAT
CGGCTCTTCACCTTTATTGGTAAAAAATAAATTGTTTATAGGGAGTTATGACGGAAAACT
GTATTGCGTGGAGGCTCTTACCGGTCAATTGCTCTGGGATTTTGATACAGGGGATAGGAT
ATTTAGTTCACCAACGATAGCAGGGAAGAATATCTTAATAGGAGCTTTAAATGGTGATTT
TTATGCAATCTCGATGAAAAATGGGGAGGTAATCTGGAAAATAACTCTTGGGACAGGTGT
AAGTTCTTCTCCTGCATACAAAGATGGGGTGATTTATGTTGGGAGCTGGGATGGAAAATT
GTATGCTTTAAAAAAGAATGGTGATATAAAATGGGACTTCCAAACTGAAAATTTAATTTT
CGCTTCTCCGGCAGTGACGGAGAAAATCGTTGTTGTTGGTAGCCTGGATGGAAATATGTA
TGGAGTGGATATAGAGAATGGAAGTGAAATCTGGAAATTTGAGACCGGTGACCAGATCAC
CTCTTCCCCGGCGATTTTAAATAATACAGTATATTTTGGTAGCAAAGATGGTTATTTATA
TGCTCTTTCGCTGACCAGTGGGGAATTGCTCTGGAAATTTGAAGATGGCGGAGAGATTGA
ATCATCTCCTTCAATTGCTGATAACATGATTTATTTTGGTGGGGTTAACGGAGTATTATA
TGCTTTGAACTCCGTAAGTGGTGAACTGATCTGGAAATATACCACCGGTGGCAGATTGTT
TGCTTCACCGGTGGTTGCTAATGGTAAAATTTTTATTGGAAGTAAAGATGGTTTTTTTTA
TGCCCTGAGATAATCGTAGCCCACTCTCAGGTGCCCATTTCCCAGGAATCCAGATATTTT
TCCTGCTCTTCCGTTAAGGTATCAATTTCGATTCCCATGGTTTGTAATTTCAATCGGGAG
ATATAATCTTCGATCTCGTGGGGCACATCATAGACATTGGGTTCCAGTTTATGCTTTAAA
GCATATTCAGTACATAGTGCCTGAGTGGCAAAACTCATATCCATAACGCTGGCTGGATGT
CCCTCAGCAGCAGCAAGGTTGATTAACCGACCCTCACCTAACAAGAATAATTTCCGCCCG
TCGGACATCTGATATTCATCGACAAACTCCCGGACGCCTTTTCTTACCGCCGTTGCCATC
TCTTCCAATGCGGGTATATCAATTTCCACATTAAAATGACCGGAATTAGCAATCAACGCC
CCATCCTTCATCTTTTCAAAATGTTCTTTTCGTAATACATGGATATCCCCGGTCAGGGTA
ACAAAGAGATCCCCCTCTCCAGCCGCTTTACTCATGGGCAATACTCTAAATCCATCCATG
GCGGCTTCCAGCGCTTTGATGGGATCTACTTCAGTAACGATAACGTTTGCTCCCATTCCT
CGCATTCTCACCGCTACACCTCTGCCACACCAGCCATACCCTGCAACAACCACGGTTTTG
CCAGCTAATAGAATATCCGTAGCCCGTATGATCCCATCCACAGTGGATTGACCGGTTCCA
TATCGGTTATCAAAAAGATGTTTGGTGGTGGCATCGTTCACGGCAAACACCGGTAATTTA
AGCGCATTATCCCGATGCATTGCCCGTAATCGAATAACCCCGGTGGTTGTTTCTTCCATA
GAGGCGTAAATCTGACTGCATTTTTCAGGATATTCTTTGTGAAGAACGGAGATTAAATCT
GCTCCATCATCCATTGTGATCACCGGGTCGTGTTGTAAACAGGCATGAATGTGCTGATAA
TAGGTATCATGATCTTCACCTTTAATCGCAAACACCGGAATCTGGTATTCGTGTACCAAC
GCTGCCGCTACATCGTCCTGAGTACTCAATGGATTGGAAGCGCAGAGAACCAGATCTGCT
CCGCCAGCGACCAGAGTGCGGGCTAAATTGGCAGTCTCGGCAGTGATGTGTAAACAGGCC
GCCATCTTCTTTCCTGCCAGGGGTTTTTCAACTTCAAATCGTTTGCGTATTTCTCTTAAT
ACCGGCATATCATTATCAGCCCACTCGATACGTTTTCTGCCTGCCGGTGCAAGTGCTGCA
TCTTTAATGTCATATTTCATTGGTAACTCCTTCTTCAAATTATGATTATTATTGTGATCA
ATTTTCAAATATAACCTCAAAAATAGTTTTTAAATGAGAGATAAACTATTATTTTTTTAT
TTAATCGACAGTTTTAATCCCTTCTCTACCGAAACAGAAAAATGGTGAAATAGTCGCATC
TGGAAAACTGAAATATTTCCCTGAGTAATTGGTGACATTAATCATTTCAGTTTAAAGGAA
ATGATGGCATTTTTTATACAGGTTTATTGGTATTAGGTGGTTTGAAAATATACAAAATCA
ATAAAAATTGATTTTTATATAGGTGATAATCTCGTTAGATTGTGAGTTGAATAAAGAGTT
TTTTTGAGAATTTAGACGTGATTTCTTTCACTTCACATAATGATGAGTTTTTTAAATTAG
TTACTTATTGATTAAGAATAAAATATATTTTGACGACAATTTGTAACAACTGCATACTTA
ATTTGACTGGACCAATTGTCTGGGGAAAAGTTAATCAGGATACATATGAGTAGTTACCTA
AAAGGGGTTTACAGTTTATTACTACTTCTTGTTTTATATGTTGTAGTGCCGTTAGGGAAT
TTATACCCTCAGAGCCAGCGGGTAATTGGAATTATACCGTTTAGTAATGAGGGTAATGCT
CGTTATCAATGGCTAACCCGTGGCATTGAATACCTGTTCTACGAAAAACTCGGCGGAATT
CAAACCGTTACGGTTTATGAACGAGAAACACTTCAGAGGATATTAAATAAACTTCAGGTT
AAAAACTCCCAACAGCTCTCACCGCGCAAAGCGTTTTCCATTGGAAAAGCCAGCGGGATT
GAAGTACTCCTTAGTGGTTCTTATAAAGTAGAAAGAAACAAACTTCAAATCGATTTTCGT
CTGGTTAGTACCTATACAGGTTCACCGATTTATACCCAGAAGTTTTTCATGCCGCTGGAC
CAGCTATTTCAGATTTCTGAAAAAATGATTGAAAAAAGCTTTGCGGTTATGACAATACCA
TTGTCAAAGAATGACCTTCTCCACATCAGAGATGTACCAACTACTTCCATTGATGCTTTC
GAAGCCTTCTGTAAAGCGTATGTGGAAGTTGATAAAGAATCGCCCATGGAAGTTATCGCC
GGGTATTTTCAAAAAGCTATTCAGAAAGATCCCCAATTTCGGGATGCTCGCTACAACCTG
GGAGTGATATATTATAACTTCCGTTTCTATGAAAAAGCTTTTCAAGAATTTGAAAAGGTG
ATCCAGCAAGATCCTCAGTATTTTAAACCCTATTTCGGGAAGGGTGTCATTTATTATTTG
AAAAGGGATTATTCGGCTTCCTTAAAGGAATTAAAAACAGCCATCGACTTGAATCCCCTG
TATGATCGAAGTTATTATTATCTGGGTATTGTCTATAGCCGGATGGATTCCCTGAAAAAG
AGTATCCAGGCATTTCAACGGGCCATTGATATCAACCCGAATTATGCGCCCACTTATTAT
CATCTGGGTCTATCAGAAATGAAACGGGGCTGGTATAAACAAGCGATTCAATCATTAAAA
AAAGCGACTCAATTAGATAACCAATTTTATCAGGCTAATAATGCCTTAGGTGAAGCCTAT
TATGCCTTAAACCTTTTTGAAGAAGCTATCATTGAATTTAATAAAGCCATATCTCTAAAG
CCGAATTTTGCTACTGCGTATTTTAACCTTGGGAATGCAATTTATAAGAAAGGGGCTTTG
GAAGAAATCGTTGATGCATTCTGGGCTCTTATTGAAGTGCAATATGTTCCACCTCCTGGC
ACTAATGGCACTCATACCACTGCAATTTCAGATTTAAAAAGATTGCGCGACAAATCCCGG
ATTGGGGACCCCAATGAGGTGTTGCGCAGGATGGTGAAAGCTTATAGAACCGCATTGAAA
TATGATAATCGCTTTTACGAAGCCAGTTATAACCTGGCCCTGGCCTATGAGCATTTAAAT
AAACCAGATAGTGCCATTTATTATTACAAAATGGCGATATCCCTGAAGGATAACCTGGCC
CAGGCCCATATGCGTTTGGGTAAAATCTATGAATCCCGAAAGGAATATGACCTGGCTCTG
CAAGAATTCCGCAAAGTAGTAGAAATAGAACCCGAGTATTTCTCCAGTAACCCCAAATTG
GGCGAACCCTATCGATACATCAATATTGTGGAAAGTGTTTTAAATGAATATCTAAAGAAG
CTGGAACAATCCCCCAGGGACCCGAAGATTTTAGCGACCATTGCACGAATTTATTTGAGT
TTAGGGCGATTGGGTCAGGCAGAGCAATACTATACTCAGGTGGTTGAATTGCAACCAGAT
GATTACCTTGCCAGGAAAAAACTTAGAGAAATCCGACGTAGAATGAAGAAAATGTAATCT
TCTCCGCATCAGTATCCCTCATATTATCCCGATAAGTATCCCAATGACAAATTTCCTTGA
TTAAGCTTTTCTAATACTCACCTTAATGTGATCATCCTCAATGAAAACAGGGGGGGGTTT
TTTGTTCATTTAGTCTTACACATGTTTGTTGTGTAATTATTTTAATTGGTATGTGGTGGT
AAGTATTAATTTTTTTATTTAATGGCTGGTGGTATAAATGGATTTTGATGATTACGGACT
TTACGAAATTCGTAATGTCCGTCAGGATAATAGCGGTTATCGACTTCGCTGGTTCTCGTC
CCTGGATTCAGATTTATACATCTGGGAAGACCCCGACAGTGAGGAGATAACACGATTTCA
ATTTTATTTTAATAAGAGAACCGAAGAGCAGATGATTGAATGGGATAAAGCCAGTGGTAT
CTCATTTGCTCGAGTAGAGGAGTTTCAGGGTGCTTTTAAAGGTTCACCCACTCTCCAGGA
ATGTGATCCTGTGAACCTGAACGAGGCACAGGAACTATTTCTACGGGAATCCGAAGAAGT
AGAGGAGCGCATTAAAGACTTTGTACTCTACATTCTGAAAAGTTATCTCTATAAAACCAA
TTCTGCCTGAATAATAGTAGCAAACTGAAGAAAACACCGCTTCACAGTTTCTTGAGGAGA
GAGTCCCACCGAGGAGCGATGTTATGAAATTCACGGTAGGAATGCATCAGATGCAATGCC
ATTTCAATGGCTGGCTTGATGTATGGGGTATAATGAGCGTTATTAAAGCGTAGATGATTA
TAGGCAAAAGCCCCGGCATCGTGAAGCTTCCTTTGGATAACTGTGAAATCCACTATTTTT
CGATAATATTCCCAATCCCATTGGATATTTAATTCAATCAAAAAAGAAAAATATTCCTTA
ATTAAAGTGTTCCGCAGGTTCTCGGGGATGTGAATGTAGGAATCCCAGAGAAATGAGACC
AGATCATAAATCGGTGTGCCGTGACGTGCATCTTGAAAATCGATCACATAAAAGTTGTAT
GATTCTCCAATGGTTTCAATAAATAAATTGCTACTCTGAAAATCTCGATGAACAAAAATG
GGATAATCTATATCGAGAAAATGACTTATTATCTCTGCCAGTTCTCGAGTATAATCCTGT
GGATTCTCAACCTTGAGATATTGTTTTAACAACTGTTCACTAACATGAAAATTGAACTCA
TACAAATATTTGTTAATATCAAATTTTCGTTGAAACGCCGGACAATGTTGTTCAAACGTA
CATCTGGCTTGTAGCTCTTTTAAAAAATTGAAGAGTTCTAGCAAAGCGTTTTCCAGATGT
TCTGGATGCGTCTCCAGGTATTGATTTAATAAAGGATGAATTAAATATTCCTGAAAGATC
CAGCCGTGGGAGAGTTCCATTTCAAAAAGGCGTGGTGTCTTTATTCCATGCCGCCTTAGA
TAGTAATCAATATTCATGTAGTCTTCCATGACGGTCCGTTCATTGAGGGGGACAGTCATC
AAGACTACCTTTGAACGCCCGAAATACGATGGGGTGTTGAATTCAATAAGATAATACTTA
CGGGAGGAAGCGCCACCGTTTAGCCGGGTCAACTCGAAATTCTCTGTTCGAAAAAAATCC
CGGAGTTGCTGAATTAATTGTTTATTTTCTGTATTGTTCATGTGCTGGATAAATTCAGTT
ATAAGGTATCTTTTAAAGTTTCCATTGTTTCACGATTTAAGCGGTATGTCGTCCACTCGT
TCATCGGAAAAGCACCCAGTGACTGGTAAAACTCAATTGCCGGGGTATTCCAATTTAAAA
CCGCCCATTCCATCCGATTACAATCTTTCTCTATAGCGATCTGAACCAGTTTCTTTAACA
ATTGTTTTCCAATTCCCTTTCCCCGAAAGACGGGTTTGACGTATATATCCTCAAGATACA
ATGAAGGTCTCCCTTCGAAAGTAGAGAATGTAAAAAAATATAATGCAAAGCCCACAGGTG
TACCTTCATCTGTTTCCACAAGGAGAGCATTAAAATAGGAAGGGGTACCAAAACCAAAGG
ATAAAAAATCGTTCTCAGTTGCTTTTACTTCATCCAGCAATTTTTCATATTCAGCCAGCT
CTTTGACCAATGTAAATAGTGTTTTTACATCTTTTTCCGTGGCTTTGCGAATGGTAAATG
GATAATGGTCTTTCTTTTGACTCATCGAATCTCCTGTGGTTTAAATGTGTTTTTCATATT
AGCGCAAGACGGGAGTTGGTGCAAAAATTTTTACTAACCACAAACTCAGATCAGGGATAT
AGGTAATTAGAATCAATCCAATGAGCATGATAACCAGAAAAGGGAGTGAAGCGATATATA
ATTTTACAATTGGTTTGTTAAAGCGAAAACTGGCTATAAAAAGATTCATCCCTACCGGTG
GGGTGGTATATCCGATACCAAGATTAGCCAAAAAGATAATTCCCAGGTGAACCGGATCAA
CTCCAAAATTTTGGGCGATTGGGATAATTAACGGCACCACCACCAGGATAGCCGAAAAAA
TATCCAGCAGTGCACCCACCACCAACAAAAATAAGTTAAGAGTTATAAGAAACCAGATTT
TACTGGTGATAAATACACTCATGGCATTTAAAATTTTCATCGGAATTTCAGCATCAATCA
TATAATTTGCCATACCCAGAGCAGCACCAAGGATCACCAGTATACCACCCACCAATACCA
TACTTTCTCGCATAACATGAGGCAATTTTTTGCGAATGTCTATATCACGATATACCAACA
CTTCTACCACCAGAACATAAAAGGCTGTCACGGCTGCGGCTTCTGTTGCAGTAATATAGC
CTCCATAAATCCCGAATAGTATAATAAACGGTAGCGGAATTTCCCATAAGGATTCTCTTA
TGGCTGTAAGTGCATTTTTTACCGAGAATGGAGTTGTGGGTAATTGTTTATCTTTGACAT
ACCAAATACTATATAATGAGAGTAAGAAAACCATCAGTAAGCCCGGGATGATTCCGGCAA
TGAAAAGTTGTTCGATACTTACTTCACTGATTAGGCCGTAGACGATTACCGGTAAACTCG
GCGGAAAAAGCATCCCGAGATTGCCGGAAGAAGTTAACATTCCGAGGGTAAATTTCTCAG
GATATTTTTCCTTAATCAGAATGGGATACAACAAACCTCCGAGCGCAATGATGGTCACAC
CTGAGGCGCCAGTGAAAGCAGTAAAGACCGCACATGAGACCAGCGCAACAATGGAAACCC
CACCCGGAATCCATCCAAATAAGGCCCTGGAAAGATTGATCAGACGACGGGGTGCATTAC
TTTCAGCCAGGAGATACCCGGCAAAAGTAAATAATGGGATAGCCAGTAAGATAGGTTGGC
TGGTCAGTCGATTGAGTTCTATAATAACGACTGAGATGTCTATATCAGCAAAATAAAAGG
CTAATAAAGCGATTGAACTGATAATTGCAAATAATGGGGTCCCCAATAATGCCAGAAGGA
GTAATAAAATGCCAAAGAGTATTGTTGTCATCGATTCAGCTCTCGAACATCTATTTTAAG
TTCCACACGATTTTCCATCTGTCTCAATAGTTATCACTAATCTTCAGTGATATCCATGGG
AAGGATAACCCGTTCTTTCATTTCTCCCCAGAAAAGAATGCGTTCCAAAATTTTTAAAAG
ATAGCGAAAAGCAATTAAAGCAAATCCTAAAGGAATGATGAGCTTTAGAGACCAGGAAGG
CACCTCTTCAAACAGCGTGGTACCGGCTTCAATCTCATACTGTAAAAATACATACGAAGC
TTTCGTTAATACCAGACAAACTCCCATTGTAACAAAATCTGTAAGTAAATGAAAATAAGG
CTGAATTGATTTAGGAAAGTAGCGGGTAAGTATATCTATATTAATGTGTTTCTCATCGCG
GGTGGCCAATGATGCCCCGACAAATCCGACCCAGAGTACCAGATGGCGAAGAAAAATATC
TCCCCATAGAATACCGGTGGAAAAGAGATTTCTTAAAAGGACCTGTAGAAATGCCATCAA
CACCATTGCCGTAAGAATAATGACGATTAACCCCAGTTCAATTGTGGCTAATCCATGATC
GATTTTTTTTAAGATTTCTCGCATATTCACGTATTATTAATTGCTTGGAGAATTTTGTGC
ACGAAATTCTTGAAGAGCAGTTTCCACCCGTTGAAGCAGTTCCTGACTATAAAGTTTGCC
AACCAGGGATAAGCGGGCTTTTTTAGCTGCTTGAAAAAATTCTTGTTGGCTCTCTTCCGG
TACATGGACCATCTTCAATCCATTTCGTTGAAGAATTTGAAGGGCTTCTTCATTATCTTT
GCGACTTTCCTGCACCAGCCGTTTCATATATTCTCGCCCTTTTTCAAGCAGGATTTTTTG
ATGTTCAGGGGATAGTTTATTAAACATCCGCTTGGAAATCAGAACCGCCCCTGAGACATA
AGCCAATGGCAGGTCCATAATTGTTTTGACCTGAGTATACCACTGCAGGGTTAAACAGGG
CAGGGGAGGGACATAAACTGCCTCAATCAGGTTGGTCTGAAGAGAGGTCAGTACATCCGT
GAGGGACAGGGGAATGGCACTAACACCCAGTGCTTTAAATGTAGCCTCCGCTACCGGATC
TCCTTCCCACATCCACATTTTGATTTTATGTAAGTCCTGCAAGGTGGTGATTGGCGTCTG
GGCATAGAGGTAAGCAAAACCGACATCTGCCCAACCCAGAATGATAAATCCTTTTTCTTC
AAATTTTTTTGAGAACTCCTCATACAGAAGGGAGGTAATATGATCGACTTCCTCATAATT
TCGAAAAAGGAGAGGCACTTCCAGAATTCTTTCTTCTGGCAAAATTTCTCCCAGTCCGAC
ACCGGTAAACCCGGCACTATGAAGTTGACCCAGGCGAATTTTACGTAATACGTCTTTTTC
ATCTCCCTGGATCTGGCTGGGATAAATTTTGAATTTCACTTTACCATTGGTGAGGCGCCG
TATCTCCTGATCGAGTTCTCGCATCACTTTGAGGTATGTGGATCCCTCCGGAGCTACTGT
TGCAAATTTAATTTGTTGTCCCCAGAGAAAGGTGGAGATAAATAGTAAACAAATCCCGAA
ATACCTGACAATCTTCACAGTAAACTCCTTTCTTTCAGGTGGTCACATTCAAAATAATTC
TTCTTTTTGGGTCGCAAGCCACCTGGCTTTTTGTTTCGCGAGTGATGTCATGAGTTCATA
ATTCGGTAAAATATCCTGTTTTGCTGAGATAACTTTATCTAACAAACTATCAAAAAGTTC
CTCATTAAGGGTTGGTGCCGCATAAAATCGGGCATAGTAGACAAAAGTCATCAAAAATTT
TCCATCACTCAACTCCAGCGCTCGTTGAAAATGCTGTTTGGCTTTTTCCGGATTACCACC
CAGCATGGGCGGGATAGACCCCAGAATACTTCCCCAAAACAAATGGGCTCCCCCAAAGAA
ATATCCCTCATCCAACTCCAGAACCCGGTTCATCATGGCTTTAACAATATTTAAATCAAA
AACAGCCTGAGGTTTATCCCGATTGAGGTTAATCCATCCAGACCAGGCAAAAGCTGCCCA
GAATAGGGCCGGAACATCGGATTTTTTTAATCGGGTCAACTTTTCTTTAAACTCAGCTTC
AGTTTGGGGAATTCCCTTTTTGAAGGGAGAACTTTTTTGTAACAACTGAAAACCGTAATC
CCTTGCCCTTAAATAAAAGGCACTGGCTCTCTTAGGGTCTGTATCTTCCAAAAAAGCCAG
ACTATAACTGGCATATCCCTGAGTCAGAAAAAGGAGCAGTTCCTTGTTATTGGGATCGGC
GCGATGAAAGCCTTCTAATAGCTTTAGATTAGAGGCAATAGCAGTTTTTGCTAACTCCAG
ATCTGGTTCTGCATATAATGCTTCCACCCCGTATGCAAACAATCCCGTGGTAGTTTTCAA
AGCGATTCGTTGCAGGCTACAACTTGTTAGTAATACAACCGTGATTCCCACAACCCAGAG
ATACTTCATATTTAGCCTCAAAGAAATTCAAAAATTGACCGATTTCCTTTAAAAAAACAG
CAAAAATATCTCAATTATCCCCGGATAATGCAAGTGAAATCAAAATTGAGAAACCAAAGC
TATGAAAAAATATTGTTTTACGCTCAGTCGCCGATTATCTTTACAGGAAAAATGAGAGAT
AAGGATCATTATGCAATGGAATTGGGTGCGATTCATCAATTCCTGGCCACTCCGGAGAGA
TTTCAGATAAGGTTGATAGATAAATTACCATCTACGAACCTTTATTTATATGAGAAGGGA
AAAAAATTACCAGAATGGACAGTGGTCGTTGCAGAAGAACAGACCCGTGGAAAAGGGCGT
CAGAATCGAAATTGGTATAGCCCACCAGGGGTTGGTTTGTGGTTCTCTATTCTGCTGAGA
CCAAAACTCAAGGTGTCACAAATTGGATTACTGAATTTATGGATTGCCTATTCAGTTGCA
CAATACATTGAGAGTGTTGTCCAATTTGAAACTGGAAAAACGTTCCAGTGTGGTTTAAAA
TGGCCGAATGATATCTGGGTTGATAATCGAAAGCTCTGTGGGATACTTCTGGAAAGTAGT
TTTTCTAACAATCAACTCCAGTATATTGTCGCTGGTATCGGGCTGAATATCAATCAGACA
CAGGATGATTTTCCAGCGGAGTTGCAAAACACAGCAACTTCTCTTCGAATTGAAACCGGG
ATAAAATGGAACAGAGAAAAGCTACTGGCTGGTATATTAAATTTTATCTCTGAGCGCTAT
CAGGAAATAATACCACATCGTCTTCACGATATTGTAGATTGGTATATGGAAAAGGCATTG
TTTGTGGGGAAAA
>k99_59000 dna:primary_assembly primary_assembly:ASM369528v1_:k99_59000:1:25486:1 REF
ATTAAGGTGGAATTTTGAATCTCAATAGCATAAATTAAAGAGCATTTTTTATACAAACGA
GCTCTACTAATTTAATTCTATTAAAGGTTTAGTAGTTTATTTCCTTTATCTTCTGTAAAT
TCCCTTTATGGCATGTTTATTGCAAAAAATACTGCCGAATTTTTAAGGGAATAGTTAAAT
GTTGAGAATAATTAGAAAAAGAATTTGTTTGTTTGGTTTTAGCTTGTTCTTTCCTTTTGT
TTTGATGGGACAAAATCCCATTAATATTTATGTAGATTCTACGATCAGTTATCAAACTAT
AACTGGCTGGGAAGCAACAACTGAGATTGGTCAGACATTTTTCCCCAATATGTTTCATCT
TTGGAAGGATACAGTTTTATCTATGGCCGCCAATGATCTCGGCATTAATCGTGTCCGTTT
ATCTATTCGGAGCGGCTCAGAAAATCCCATTGATTATTTTGCACTGTATCTATCCGGACA
AATTACTTATAACGAATGGAAGGCTCATCGTTATGAAATCATTAATGACAACAACGATCC
GTCAGTGATTGATACAAGTGGATTTCAGTTCACTGAATTAGATTTTCGGATAGACCATAT
AGTCAATCCATTGAAAGCTCTTCTGACCGCAAGAGGAGAGCAACTATATGTGAATTTAAA
CATTGTAGATTTTGCTGGTGACCAGGGTAACTCAAATGTACAATTCCAGGACAATCCGGC
AGAATATGCTGAATTCGTCCTTGCAACTTTCCTTCATATTGAACAAAAATATGGATGGGT
TCCTGATGGAGTTGAAATCATCTTAGAACCTAATTTAGCAGACTGGGGGAACGGGACCAA
TGTAGGCAATGCGTTAGTAACAACCGGAAATCTTCTTCAATCCCATGGCTACTTTCCGGA
CTTCATAGTTCCTTCAACTTCTCATATGGGGGAAGCAGTAACCTGGTTTGATGAGGTGAT
TCAAGTTCCGGGTGCGCTAAACTTCATAACTGAAATATCTTATCATCGGTATGGTGGAGT
ATCAACCAATAATTTACAGCAAATTGCCCAGCGTTCTCAACAATATGGTATCGGAGCTTC
CATGCTCGAACATATTGGAAGTGGGTATGAAGACTTGCATGAAGATTTAAAAATTGGATT
AAATACTGCATGGCAACAATTTACTCTGGCATTTCCCAATCCTCCGGATTATGGTGGAGA
TAATGGTGCCCAGTATTATTGGATTGATATTTCTGATACTTCTAACATACAAGTCCTGTT
AGGTCAATTGAGTAAAGGATTACGCCAGTATTTCAAATTCATACGCAGGGGAGCTATCCG
AATTGATGCAAGCTCTGATGATAATACATTTGATCCCCTGGCATTTAAGAATTCAGATGG
TAATTTTGTAGTCGTAGTTAAAGCAAACGCGGGTGGTTCTTTTTCTATTAGTGGTTTAGC
CCCGGGAACCTATGGAATCAAATATACGACAGATAACGAATTTGACATTGACCTCCAGGA
TGTGACCATTACTTCCGGTGAACCAATCGTCACAGCCATTCCAGAAATGGGGGTTATCAC
CGTATATGGGAAAAATGCCCCATCTATAAATCATCCACCTATAATTTCCCCATTACCTGA
TATTACTTTTTCTGAAGATGATACCCTTTCATATGCAATTGCCAATTGGTATCCTTATGT
TGAAGACCCTGAAACGCCAGATCAAAACCTCATGTACTCAATTCTTCCCGGAAATGTTGT
TTCTTATTCCCGTATAGGAGTCTATTACCAATTTTATGGTCCGATTAATTGGTATGGACG
AGATACGTTGCAATTGGTGGTAAGTGATGGCATTCTCTCAGACACAGCCCAATTATACAT
TAACGTAAATTCTATAAACGACCCACCCATAATCAACCTTACCCTCCCAGATACATTTAC
GGTACTAGACCGAACCCCAATCACCATCAACCTGTGGGATTTAGTATATGATGTAGAAAC
TCCAGACTCCTTACTACTCTATGCGTTTGCAGCCTATCCTGATACTCTGACATTTAGTTA
CAACGGAGATAATGGAGATCTTACTATATCTCTAAATGACTCAGACTATATAGGGAATGT
TGTGGTGACGTTTTCTGTAACCGACGACAGTAATGCAACTACAACTGATTCAGTTTTGTT
TATTTTTGAGCAAACCAATCACCTGGAAGCTAATCACAATGGAGAAGCGGTCCCGAATAG
TTATGAATTGTTTCAAAATTATCCCAACCCTTTCAATCCAACGACATGGATAACTTACTC
TATCCCAGTAGGCGGTGAAGTAACCATCGAGTTGTTCAATCTCCTTGGTCAAAAAGTTGA
CCAGATTAAATTGAGACATCAAATGCCAGGAACTTATCAATTGAGATATGATGCAACACA
TTTACCCAGTGGAATTTACTTCTACAGTCTTAAAATGAACGACTTTCGTGCAACTAAAAA
AATGAACCTTATAAAATAAATAGATTGGCATAAATATGTTATTTAAAATTATGTTCCCAC
AATTAACAAATAAAAAACGTCGAGTTCACTGGATAGTTACTTCGCTACTCATTACTATCT
CAACACTACTCTATCCTCAAGCTCAAATTACAGTTAACCCCTCAATAACTTATCAAACCA
TTTCAGGTTGGGAAGGGACCACGGAAATCGGACAAACTGTTTTCCCCAATCTATATCAAG
CCTGGGAAGATAGCGTTATCAAGCTACTTGTCAACGATTTAGGGATTAATCGTGTTCGAC
TTTCTATCCGAAGCGGGAGTGAAAATCCTGTCGATTATTTTGCTCAGTATTTTTATGGAC
AAATAAGTTATGGTGAATGGCGTTCTCATCGACATGAAATTATTAATGACAATAACGATC
CAAATGTAATAGATACAAGCGGTTTTCAATTTACTGAGTTAGATATAAGAATTGAACATA
TTGTAAATCCCATGCGGAGCTTATTAGCTGAACGAGGAGAACAATTGTATGTAAATCTCA
ATGTAGTTGATTTTGCAGGGGATCAGGGCAATTCCAATGTTCAGTTTCAAGATGAGCCCG
AGGAATATGCTGAATTTATATTGGCGGTTTTTCAACATATTGAACCAAAATATGGTTGGA
TTCCGGATGGAGTTGAGGTAATCCTCGAGCCGGACCTGGCTGACTGGGGGAATGGTACTG
CTGTTGGGAATGCATTAGTTGCTACTGGCAATAAATTATTAGCACATGGATATTCTCCTG
ATTTTATCGTCCCCTCTACTTCCGATATGGGGTTAGCTAATTCATGGTTTGATCAACTCA
TCCAGGTTCCAGGTGCCCTATCCTTTGTTTCCGAAATATCGTATCATCGATATGGAGGCG
TTTCCAATAGTAACTTACAAGGTATTGCCCAACGAGCTCAGCAATATAATATTGGTTCTG
CAATGTTAGAACATATTGGAAGCTCATATCCCGATCTGCACAAAGACTTGAAAATAGGGT
TAAATACTGCATGGCAACAATTCACACTTGCCTTTCCTAATCCGTCCGACTTTGGAGGAG
ATAATGGGGCACAATACTACTGGATTGATATTAGTGATACCAACAATATTCAAATATTAA
TCGGAGAGCGAACCAAATTTCTTCGACAATACTTCAAATTTATACGAAGAGGAGCCGTTC
GAATTGAAGCGAATAGCAATGACAACGATTTTGACCCCCTTGCCTTTATTAATCCAGATG
GAAATTACGTAGTTGTTGTTAAAGCTAATGGAGGGGGTTCTTTTACTGTCACAGGATTAC
CGGAGGGTACATACTCAATTAAATACACAACACAAAATGAATATAACGTTGACCTGCCAG
ATATCACAATTTCTAATGGAGAGTCTTTAACCACCAATATTCCCCATAAAGGAGTGATAA
CTATTTACAAGAGAACGAATTCTCCAAATGCCATTGACCCGCCGGTGGGAGTTTCTAGCG
AATTTATTTTGTATCAGAATTATCCGAATCCCTTTAATCCCGAAACAACAATCCGATATC
GGTTGCTCCAAAAAAGTCCTGTTCAATTGTCAATAATAAACACACTTGGTCAAACAGTCG
CAGTGCTTGTTGACTCCACTCAAACTCCTGGAAATTATAGAGTGAATTGGAATGCCTCAC
ATGTTCCTTCCGGACTCTATTTTTGTCGCTTATCTACCCGGGGAAATACTCAGGTAATCA
AAATGTTATTAATTAAATAATTATTTTCTCTTCCCATACAATCACCAAACGGGAATTTAA
ATATCAATTTATCTAAAAATTATTGTTGTTATTATCCTCAGATTAAGTGATTTGCAGTTA
TCAGTGATGAATGTAGAAAATAGTCATTAAATCTTCGTCATAAATTTGAAGTAATCACGA
TAATTATCCTAGAATCTCACCATTTTATATTTTCACTCCGAATAATACTGGAAATATGGG
TATCGGAATTCAATCCGTCATAGAAAGAATATATAAATATCAATCCATAAAAATAGGAAT
AATATTCCTAATATCTTTGTTTTCGATATTCTTTGGGAAAGGCATTCTCAGGCAGGTTGC
ACTACTTTATCCTCTCGCTCAAACATCCCATGCGTATTTCAACTTTTCACAACCGATCCT
GTTTTATATCCTCACCCCTTTAATTGTCCTAAGTGGATTTATATTTATTCTATCTCCTGG
TTTAATTTGGTCAGTAATATTGGAATCTCCTCAATGCTGGAATGAATATATCATAAAAAG
TTTTACTTTTTCTTTTATTCTTCTATTAATCAGTACGGCATTTTTCAAAATTTTTATTAA
CACACCATTACTTTCATTTAATTTCATCACAATTACCTGTCTTATGTCCATTACAGGCTG
GTTTTTTCTTCTCCGGAAAGAATTAAAAGGAGAACCCATACTCCACTTCTTTTCAGACTC
CTCGAATAGAAGACGATTACTGTGGAATATTCTGTTGGTTCTTTTGGGATGTATCATCCT
ATTACCTAAACTCTTTTGGGAAAACTTTAATGGTGATGGGGAAGAAATGTTTCATCTCGC
TAAATCTCTTGATGTGTACTTTACTCCTACCTATACTTGGGAAAATATCCCCCGGGGGGC
GGATGTTAAATTTATACTCCCCATGTACATTAACAATTGGATGATACATGTTTTTGGCGA
TATCGAAGCCTCCGTTAGATTGCCATTTTTACTCTATGTGGTTCTATTATTTTCTACAAT
TATTTTCATTAGTGAAAAATTCACCAATGGAAAATTTAACACCAAAGAAGAATTCGCATT
AATTGTTTCCTTAATCGTCTTTTCAACAGTAATGATATACAATGCTTCTTATAATCCCTG
GTTCTCTGATATCGCAGCTCCTGCAGCTCACGATTCCTTGTTCCCCGTTATTATTTTACT
TGCTTTTTTTTATTTTTGGCAAAATAATTATCAGTGGTTTATTATTTATACCTTCCTATC
TTATTTTATCCGGCCAACAGCTTCAATGTTTTTTTTGAGTTTTGCTTTTTTTACTTTTCT
CTATGATTCCAATCGGAAATTTACTAAAAGCCTACTTATAACAGGTATCTTTTTTGTGAT
TGCTTTTCTTGGAAATTTCCTCCAACAAAACATTGCCGTTCCTGCACAGGAATATGCATA
TACAACTCACGCAATACTAGAAAGAATACGCTATTGGGACTTTTTTCAGTTTAAAAAATT
TGGATATGCTCTCATTCCTACCGGAGTCATCCCCTTTCTATCTATAGGCGCTTTTAAATG
GCATTCAGCCAAAATGAAAACCTTGAGTTTAGTAACTCTCATATATTTTTGTTTTTTCTA
TTCAATGGGGTTTAGTGCTCTACACCATTTTGTACCGGTAATGATATTCCCATTGGTGAT
ATACTGGACTCTTCATTTGAGTAAATTTGGAAAAAATCGAGATCGGTTTGTGATAGTATT
AATCCTGGGTAGTAGCATTTCCACTTTTCTATCATTACCTCAACATTTTCAGATATCAAA
CAAAGAACGAGAAATTGGATATTCTCTTTTGTTAAAGGCAGAAAAGCCCGGTCAAGAACC
AAATGGCAAATACATAGAATTGCTCTTCAAACTCGTCTGGGATGTACGGAATCCAGACCT
GGAATGGGGGGCAGAATATAATTCTATTAAATTTTATGCTATGAAACCCAAAGCGGAAAA
TCAATTCGTGAACTATATTATCCAGCCCGGAAATATTCCGATACCTGATGGGTATACAAA
AGTCAATGAAAAAGATAGTATGATAGCTTGTGTCAAGGATTTCAATTTATGGGAATCTCA
TAAAAAACCGATTTTAACATCTCATTATCGAAGTCCCTTATTTGATATCCCTCCATCCTC
ACTATTCCCACATCAGGGTAAAAAGGAGAATCCTAATCTTATTGATATGAAATATCAGTG
GAGGAAACGTATCCAGCCCTTATTTAAAAAATTGATTGAACCCAAAAAAGAATTTTAAGA
TGACTGATAAAGAACATCTGCCAGGTAAGAACGAAAAGTTTAAAAAATTTATAATCAATG
GATTGCTGTTTAGTTTTAGCATAGTAATAACTTTTACCATATTAGAAATAGCTTATCGAA
TCATAGAAATGATAAATGAAGCGTCATCGCCGAACATAATTCGTGAAAGCATCAATCGTG
ATGAGTTAAAGGATGCCCAGAATGTATCGTGGGTAACATTTGATAAAGATTTGGGATATA
AGCTCAGACCCAACTATGGGGATTTTAATAGTGATGGGTTGAGAGATGACCCAATTTCAC
CTAATAAAGATCATTTTCGATTATTAATGCTTGGAGATTCTCAGTTTTTCATCGGTGGTT
CAAGAGATAGCACTATCCCTGGAAGATTGGAACAATTACTTAAAAAAGATACAACTCTAA
ACTCGATTAGGGTGATCAATGCCGGAATTCCCGGCTATACTAATTATCAAGAATTAATAT
TTTTAAAAAAATATGGATTAAGGTTCCATCCGGATCTTGTTTGTATAGGATTTGTATTAA
ACGATCTCCATAAATTTCTCCATCAATTTGAGATTAGAGATGATAAAATTGTCGGAGATA
ACTGGGTTTTTACTGAAAAAGCCAAAGGGTCAGTCGAGTACCCTCTATTTGAGAGACTTT
TTCAAAAAAGTCATTTCTTCCGATGGCTTCGTTATCGGTTAGCTATTGTTAATAACCTGT
TAAAGTTAATGAGGGAGAAAGGATATTCTTTTGACTACAGAACAGATGTAAATACCGCCT
GGAAAGATGAGTATTGGGTACAAATCGAAAAACAGTTTAACGAATTTATCACCTTGAGCA
AAAATTATCATTTTAAACTATTCGTAGTAGTCTTTCCCTTTGGTGAACAATATCGTTGGG
ATTATTTACACCGAGATAAGACCTATGTATTAAAACCTCAGACTAAACTGCGCCAGATAT
GTGCTAAATTTGAAATACCCTTTCTTGATTTATATCCTTTTCTATCTTACGAAGATCATT
TTAAAGATGACCTGATTCATTTAAACGACAGAGGCCTTCAAACATCGGCACAATACATTG
CACTTGAATTAAAAAGCCGCAATTTACTTCCTCTAAATAAGAAAAAAAGATCTATTAAAC
CGTAGTATTCCATATGAAAATAGGTATAGATGCTTCTTGTTGGTCAAACCCTAGGGGGTA
TGGTAGATTTACCCGTGAGTTGCTAAAGGCTATGATTGCCCTGGAGCCGGAACACCAGTA
TATCTTCTTCATCGATGCCATCTCCAGGCAGCAGTGTCAATTTCCAGAGGGTGTGGAAGT
CATTACTATTCCCACTACTAACGCCGCTACCAGAGCAGCTTCTGCAGCCGGATACCGGTC
ACCAACGGATATGTTCCGTATGGGTAAGGTAGTCTCCCGTACCCCGCTAGACATTCTTTT
CTACCCATCGGTTTACACTTATTTCCCTGCGCGTACTTCTGGAAAAACCATTATTACGTT
CCACGATGTTATTGCCGAATTATATCCTCAAATGGTATTTCCAAATTTCCGCTCCCGTCT
CTTCTGGAGTTTAAAAACGTGGTTAGCCCGATTCCAGGCTGACTCAATTTTAACTGTTTC
TAACTTTTCACGAGATGGAATCATAAAATATTTCCGGGTTTCTCCAGACAGAGTAGTAGT
CACCGTTGAAGCAGCTGACAACATTTTTTATCCCATTACCTCCAACAAAGTTCTGGAACA
AAAACTACAAATTTATCACCTTACGACTCAAAAACCTTACTTCTTGTATGTTGGTGGAAT
TGCCCCTCATAAAAATCTGAAGGTTCTAATCCAGGCTTTTCAACGATTCTTGAATTTACC
AGGGAAAAAGGAGTATCAACTGGTAATCGTAGGTGACTATGAAGCAGATGCATTTTGGAT
GGATGCAGAGATTCAATCCTTGGCTCACCATAAGAGTAAACTTGACAAGATAATTTTCAC
CGGTTTTGTTCCAGATGAAGATTTACCTTATTTATATTCGGGAGCTGAAGCCCTTATTTT
TCCTTCTTTCTGCGAAGGGTTTGGATTACCTGCTCTGGAAGCCATGGCTTGTGGAACCCC
TGTAATCGCTAGTAACACCACCTCATTGCCAGAAGTAGTTGGAGATGCTGGATTATTTTT
TAACCCCTCTAACCCGGAAGATTTAGCAAACACTATGTGTATTTTTGCCGATGATAAAGA
TTTAAGAATTAAATTAAAAGAAAAAGCCATCAAACGGGCAGGCCAGTACAGCTGGGAAAA
AGGAGCCCAAATAGTTTTAAACTTAATGCAAGAACTAAAAAGGAAAAAATGAGAACAGAT
TCGAACCGACATCCTTCTACAGCTATTCATCCCCTAAAATTTTTAATGATCACAACCTTT
TATCCCCCATATAATTTCGGTGGTGATGGTATCTATATTTACAGACTATGTAATGAGTTA
GCTCGTCGGGGTCATAAAGTAGATATCGTACATTCAGTGGAAGCTTATGAATTGCTAGAA
AAAGGTGGCCCCAAGGGACACTATCCCAATCACCCCAATATTACAGTTTACCCTTTAAAA
ACATCCCTGGGTTTCCTCTCCTCATTGGCCACGCAACAGACAGGCCGGTCATACTTCAAA
CGCAATTTTATTAAAAATCTCATTAAAAAGAATAACTATGATATTATTCACTATCACAAC
ATGTCTCTGATTGGGCTGGAAGTATTATCATATGGAGAGGCCATAAAATTATACCATACC
CATGAACACTGGCTCATTTGTCCCATGCATGTTCTGTGGAAATATAATCGGGAAGTCTGT
ACTAAACCTGCTTGCATTCGTTGTCAATTGCTAGGGAAACGCCCTCCTCAATTTTGGCGA
TATAGTACTTATCTTGAGAAGCAATTGAAACATGTCGATATGTTTTTATCTCCAAGTCTG
TTTACCCGACAAAAGCATCTGGAAGCTGGTTTACAGATACCTATAATGCATCTTCCCTAC
TTTTTGCCCACGAGGGAAACACCTGACGAACCCACTGATCTTTTACCTCATACAACTGAT
AGGCCTTTTTTTCTTTTTGTTGGGCGACTGGAAAAAATTAAAGGAGTCCAAAATCTCATC
AGGGTGTTCAAGCATTATCCATCGTGTAACTTATTAATTGCCGGAGATGGAGAATACGAG
GAAATATTAAAAAAACAGGCAAGAAATATCTCCAATGTTATTTTTTTAGGACGTCTGCCT
TATCAACAATTGAGGGGTTATTATAAAAAGGCTCAGGCCCTGCTTGTTTCTTCCATCTGT
TATGAGGTTTTTGGCATTATTATTATTGAAGCCTTTTCCCAAAAAACACCTGTTATTGCC
AACAACCTGGGAGCATTACCAGAAGTGATAAAGCAAAGTGGTGGAGGTTTTGTTTACGAT
TCTGACGAAGAACTTGTTGAACATATGGAAAAATTTAGGCAGAATCACCACTTAAGAACA
GAGCTGGGTGAAAAAGGATATCGGGCGTATAAAAAATATTGGACAGAAGAATATCATCTC
AAAAAATATTTTGGTATCATTAAAGCCCTTGCCATAAAAAAACGAATCAAACATCCATTT
TTTGAACAAATACCCGAAACATCCCTGGATACGCTGTGAAATTTTCACCATTTATACTCA
CTTTCCACTCCCTTGATACTAGTGGTTCACCTATTTCTTTCCCCCCTGATAGTTTTTTAA
AACTCATTTTGACACTAAAAGATAAAAAGATAAAGGTAATATCACTTAGTGACCTGGTCT
TATGGCTCAATGGGGAAAAAGAACTTCATGACCCGTGTATAGCGTTAACCTTTGATGATG
GGTTTGAAAATATCTATCATCATGCATTTCCCATTCTGGAAGAGCATCAAATGGAAGCAA
CAGTATTTTTAACAACCAATCACATCGGACGGAAGAATGACTGGAAAAATCAGCCATCGA
ATATCCCAATTTTACCCATGTTAAATTGGGATCAAATTTCTGAAATGAGTAGATCATGCT
TTTCATTTGAAGCTCACACAAAAAACCATCCCAATCTCAGTCAAATACCTGTAGAGCAGG
CAAAAGAAGAAATTGAACAAAGTAAAAGGGATATTGAAGAACATCTGGGGAAATCTGTGG
AATTTTTTTGTTACCCCTATGGCCATTATAACCCAAAGGTATATGAAATAATAAAACAAC
GATTTAAAGGGGCTTGCTCGACTGAGATGAATTTTCTGAATCGTGGAATAGATATTTATC
TTCTTCCTAGAATAGATATGTATTATTTCTCAGATGAATTTTTGTTTTCATTTTTTCTCT
CTCCACTGTTCAGACCATATATACAAGTACGAAATTTTTTAAGAAAAATTCGCTATGGTT
TTTAAGTGCGAAAATAAAGGCAAACGGCAGATGAAGAGCAGGAGAAGATAAATGAATTTT
TCAGGTTTATTTTTTCAGGAGAAAGATTCTAAAATGTCAGGAAAACTTTCTACACTCCTA
AAAATCCAATCGTTTGACTTAAAAATTTCTTTACTCTTATATTGGATTTTAGCTGCATTA
CTTTTTCCTTTCTTCCGCTACAAGATGTATCCGGATGTAATCTCATATATTTCTATTGCC
CAAAAATATTTAAATGGTAATGTTTATGAGGCGTTAAATGGTTATTTTGCCCCAATGTAT
TCCTGGCTACTAATGCCTTTACTTTTAACAGGGTTACCCCCTCTAATAGCAATTAAACTC
TTGACTCTTTTCATTGGTATGTTTTCCATCATTAGTAGTGCCATTCTGATGAACAAATTA
GAAATCCATAAGCCAATACAAAATATTATCCTCCTAACTCTGGCACCTGTGATGGTCTAT
TTTGTGTATGCTTATAATACTCCTGACCTCCTATTAGTATGTGTTTTATTATTTTATTTT
CTTTATCTTTTCAAAAATTCCTATTCATCTAAAACATCAAACGGATTCATTACAGGAGTG
CTTGGAGGCATCGCTTACCTTTCCAAATACTATGCTTTTCCATTCTTCCTGGTACACTTT
CCTGTAATTAATATCCTTCATTATTATCGATCTAAAACTAAACATGAAAAACATCAAGTA
CGGAAAAACTTCTTAGTGGGTTTAATCGCATTCAGTATTCTCAGTGGAGTTTGGATTCTT
GCCATCAGTCTGAAATACAATGAATTTACTATAACGACATCTGCTAAATATGTTTATTAC
ATCATGGAACCGGGTACCAAAGGTCATCCCGTTGGGTACCAGGGATTCTTTAATCCTACT
TCCAAAGATTCTAAAAGTGCCTGGGAGGATCCATCTAAACTCATTCAACATTCTTGGAAT
CCATTGAAATCTATCAATGACATCAAACATCAAATCAAATTGAGTCTGGAGTTTACACAG
AGGGTTATTGATAGTTTTTTAGCATTTTCTTTCTTTTCATTTGCAATCCTATTTAGCTAT
TTATTGATTTACTTAACACCTTTAAATAAAAATTCATTAAAAAGAATGCATTGGTTTCCG
TTAATCTCTCTAATGATTTATGCCTCTGGATTTATCCTCGTACTCCCTGTAGAAAGATAT
CTCTGGATCGATGCTATATTAATATTATTCATGGGTGGTATGGTTTTGGAAGAATTATTT
AAATCAGATTTCTTCACACCCCATCGAAAAAAAATTCTCTTATCCTTTTTTGTCCTTTCT
TTCTGGATTCATCCTTTCCAGCAACTTGCATTAGAACAAAATGCTGAAAAAGATGTATGG
GAACTAAGCCAGGTATTGAAAAATAAATATCATATTTCAGGTAACTTCGCTTCATTTAGT
AAATATAAAAAACCCCTATACCTTGCCTTTTTTATGGATTCTAAATTCTATGGAGCTGCC
CGAGAAGGCTGCACCGGTGAGGAGTTGGTTCAGGATCTTATCAAAAATGATATCGACTAT
TTCTTTGTGTGGGGTAGGCCGGGAAATAACTTCAGCTTTATCGATGAAAAATATCCTCAA
CTATATCGCTTTGAAGAAATTACCAAAGGTGAAATCCCTACATTGCGTATTTTCAAAATC
AAAAAGGAATGATTTAATTCCTTTGATTAACATTATCTAAACAAAAAGGCTGATGAAAAC
AAATTCATCAGCCTTTTTGTGTTTGTGGATTAGAATACAATTATTTCAGTAAAAGCATCT
TTCGTTGCAGTCTCTGGTCCCCGATTGACATGCGATACAAATAGATTCCGGAACTGACTG
GATAGCCATGGTTATCTGTACCTTGCCAGATAATCCTGTATTCTCCTGGAAGTTGATATT
CATCTTTTAGCAGAGCGACCCGTTCTCCGAGACAATTGAAAATCTCAAGCTTGACCATCC
CAGCTTTCTTCAACTCATAAGCAATTGTAGTGGACGGGTTAAATGGATTGGGATAATTTT
GATACAAATAAAAATCATAGGGGATACTTTTCTCATCTGTGATTAAAACCGTTGTCGTAT
CCAATTCTGCCAGCATCGCTAAACTTCCGATGGTTAACTGAGCCAGACTTTTGAAATAGC
CTGGATTTAAAGTGATTAACCGATCGTTAGTGGTATGATAATATGGGGTAAAATCAGAAA
AATCCTCAATTATCAACACAGCAGGATACCCCGCACCCCAGAATGAGGCATGATCACTGG
CACCTGAGCTATTCGAAGTTTTATATTCCACAGTAATCGGTAAATTCCAATCACTGGCAT
TGCTTACCATCAGGCTCCCAATCTGCTGGGAACCAGCCAGATTTCCGGCGTGAATCTCCA
TACTGCCATCATTATTACCATCATACGCTATCATATCCATATTCAGAGCACCCAGGATTT
GATCTCCATTTGCCTGAGCATCCGCCACATAAGCTTCACTACCCAATAACCCCTGCTCCT
CCCCGGCAAACAGTACAAATTTTATGGTATAATTAAATTGATAATCTTTCAGCACCCGGG
CTGCCTCTATAACCGCCGAAGTACCGCTTCCATTATCATCTGCTCCCGGAGCACGATGCA
TGGGATCATTGGAAGTATCGTCGTAGTGGGCACAAATGATATAGTATTGGTCTGGATACA
TGGTTCCGAGTTTAGTGGCGACCACATTATTCAACCCACTACCGGGGATTTGAGACAACT
GATTCTCCCAGGTGCTTCCAAAATCCGTAGTAGAAGCCACCACCCCGGCACCGCTGGCCC
AGGCCAGAGAGGTATTCACCAGATCAAAACCATACACATCCTTATGGAAAATATTACCCG
CACTTACCCAGGTGTTTCCACCATCCTGAGTTGTTAGACAACTGCCATTCCATCCCACAA
TCATACCGACATTTTCATCGATAAAATCCACATCATAGAAATAATTGTTCAGAGGCACAT
TCACTATCGACCAGGTACTGCCACCATTGGTGGTTCTCAAAACCACCCCATCCCAACCAA
CGGCATAACCTTTGGTAGCATTTAAGAAATGAACACCATAAAGCCGGGTGCCGGTAGGAG
TGCTCTGTAGACTCCAACTGCCACCTCCATTACTCGTGTGCAAAATAGTACCATTCCGAC
CAACAGCCCATCCGTTTTGATTATCAATGAAGAAAATATCATACAATCTCGAAGAAGTCG
GGGTTGTTTGAATGCTCCAGCTACTCCCACCGTTGGTCGTATGCAGAATTCGTCCATTAT
CCCCGCAAATCCATCCAGTATTTGAGTCGATAAAAAACACTCCGAATAGAAAATCTCCCA
CCGGAGAACTCTGAATCTGCCAGGTGTTGCCACCATCTGTCGTTTTTAAAATTCTTCCAT
TTTCTCCGACAGTATACACTTCCTGAGTGGTTAAGGGGAAGACGGACCACAGAGTGGTAC
CACTACCCAGATCATATTGCACCTCCCAATTCAAACCTGCATCACCACTGTGGTAAATTT
TATCTTCACTAACAATCCAGAGATGTTGAGTTTGGTTAGGTGCAAATTGAACATCATAAA
ATGTTGTAAAGGAGAAAGAATGAAGCTGGACATCATATCCATAATCTTCCAGCCTATCTT
GAATATAATTCTGAGCCTTAAAAATATCTGGATGATAAGAATAACGAGTCATGATGGAAT
CTAACTGTCCATCGTTCCAGTAGGGCATTTCCCCACTCAAATGACGCTCGCTATAGTAAA
TGCTATCAATATTCACCGAATCAATTATGGTGTTTATCACCTCATTTGGAGACATCTGCT
TAAAGAGTCCGCGAGGTTTAAATTCATTCCTTTGAATAAAACTTAATCTGGGTTGAATTC
GTCGTACCCTGAATGCTGTTGATACATTGTGAGCAAAATATTGAGAATCATATTTTACAA
TCGCTGCGTTTCCGGAGAACCACAACAGTTTTACCCCCGGGATTTCAGTGATATCCTCCC
AATTCCCGTTTTGAAATTGATTTTTTTCCACCCAATAATAATGGTTTGTCTCCATATCCC
TTTCAAGGAGTTGATAAGGGATATGGGCATTTTTCAGGATACTTTCATCTTCCACCACTA
AAATTGTCTCTCCCAGATAATTCGTTTCCCACCAGGCATTGAGATTTAAATCTCTTACCT
TCTCCCCTTCCCTGGTGACTATTAAACATTGGGCAAAACTTTGAACTGACAGAAAAAATT
GAAAAACAATAATAAGTAATAAGGTTTGTAAGAAAGCTTGCGGTTTCATCTTGGGCTCCT
TGCATAATTATGACAGGTTTAAAAGTTCAGGAAATTACTTTAGACGATGTACAAAGGGGA
TAAAACATAACTATCATGCTTTCAATAATTTCACTCATGATGGTGTTAAAATTTATGATA
ATGAAGTTTTAAAATGCAAGATCACCTAAACTTGATAAACGTTATTGAAAATTGGTTGAT
ATCAGGATTGTTAATATGTATGTTTCAATCGACAACGCAACTTGTATGTCCCTTTTTCAG
CCATTGAATTAACTATGGTGTTTCAATTCACATCCTTTTGTTCATCCATTAACCTTTTAA
ATAGAGGATCCCTATGTCACCAGAAAAACATACCAATGGAAATCAACAAAATTTAGAATG
GAAGAAAGCCATCTGTGGAATCTGCCCGGCGGGTTGTTGGGTAGAAGTTGGATTGAGTCA
TGGGAAAATGGTGGATATTCGCGCTGATAAAGGACATCCCTTAGGGATGATCTGTCGCAG
AGGAGAACATGCTCCGGAGATAGTGTATTCAGAACATCGCTTGACACACCCCATGAAGCG
TGTTGGTCCTAAAGGAACTTATGAATTTGAACGAATCAGTTGGGATGAAGCATATGACCT
TATTGTAGCAAATTTACAACAAATTAAAAAGGAATCTGGCCCGGAAGCGGTGGCAATTTA
TACCGGTCGAGGCGCATTTGAACTTTCCCTCTGCGACATGTATCAACCCAAAAACGTGGC
AGTATCCTCAGCTTCCAATATTTTGTTTCCTTTTGGCTCCCCTAACACCATGGGAGTCGG
TGCATTGTGTTATGTCTCATTTGCCATGATTGCCCCGCATGTTACAATGGGCAGGATGTT
GATCAATATGTTTACAGATATGGAAAATGCTGAGATGTTGGTCGTCTGGGGAGCAAATCC
CGCCACTGATTCCCCTCCCCTCGATATGTATCGACTGGAAGCCGCTGCTAAACGGGGCGC
TGATATTGTCGTGATTGACCCAAGACATACTGAAACCGCAAAACGCACCGGTGCACAGTG
GGTTCCTATTCGCCCCGGAACCGATGGTGCGCTCGCCTTAAGCATGATCGAAGTGATGAT
AGAAGAAGACCTTTATGATGAGGATTTTGCAGAAAACTGGACTCATGGGTTCCCGGAACT
GCGCACCTATGTTCAGCATTTTCGTCCGGAAGTCGTGGAAAAAATTACTGGAGTCCCTGC
AGAAACGATTCGTGATCTTGCCAGACGAATTTGTAATGCTACCGGTGCCTGCCCGGTCAT
GTATACCGGGTTAGAATACTCCAACAGTGGAATCCAGGCGATTCGGGCAGTGTTAACCCT
CTTTGCACTGGCAGGTCATCTTGATGTTCCGGGAGGGATCGGTCTGGCTATGTTAAACTC
TCATTTCCCCATTAACCGTAGCTGTAACCAGGAGAACCCCAACCTGGAAAAGGCAGTCGC
CAGAGACAAATTCCCTATATATAGCGACTATCGGGGTGAATCTCATGCCAGTGGTCTGGT
GGATTCTGTCTTAAAGGGTGAACCTTATCGGATAAGGGGATTAATCATCCATGGTGCTTC
CCTCTTAACTTCCTGGCCTCAAACTTCTATTTGGAGAGAAACCCTTTCCAAATTGGATTT
TGTGGTTACCATCGATCGGCAACTGACCGCTGACTCCGCATACGCAGATGTGGTTCTTCC
CGCTACTACCATGTTTGAAATCAATTCCTACATGACCTATGGCCCAATCTTCCGGTTACG
GGAAAAAGTGATCGAACCGGTAGGAGAAGCCCGGAATGACTATCTGATTATGGCTGAGCT
GGCTCGTCGGTTGGGGTATGGACATCTCTATCCTCAGACTGAAGAAGAAATGATTCGCTT
TGCATTGCAGGGTTCCGGATATACCCTGGAGGAAATTAAAGAAGCTGGCGGCTGGGTTAA
AATGCATACCCCGATGATGGAATATAAAAAATGGCAAAAAGGCGGTCTACGCAAGGATGG
GAAACCGGGATTTGACACGCCTACCGGAAAATTTGAAATCTGGTCTACGGTTTTAGAAGA
TTATGGTTACGAACCCTTACCGAAATATGTCGAGCCCAAAGAAGGCCCTCAGAGCAATCC
TTCTCTGACACAACAATTCCCGCTGGTATTTAATTCCGGTGCTCGCCCCCATACTGATTT
TCGCTCGCAACATCATGGAATTAAAGGCTTACTGAAGGACAATCCCGAACCGATCGTGGA
AATAAACATTGAAGATGCTCGAGAAAGAGGTATCGAAAGTGGTGATCTCGTTGAGGTTCG
GACTCCTCGGGGGGCGGTTCCCTTTCGAGCGCGGGTCACCAACGAAATTGTGAAAGGTGC
CATCGAATGCAATATGGGAGGAGGTACCCCGGTGGGTCCCAAAGCCTGGCAGGAATGGAA
TGTCAACGAGCTCACTGATATCAACAACTATGATGAGATATCCGGATTTCCGGTCTATAA
GGCACTCCTCTGCGACGTGGTTAAAGTTGAGAAAGCAACATCAGAAACACGGCGACAGGT
CAATAAGGAAGTCTCCATGTGCGGAACCCCGCTCATGCCAACAGTCTCCAGGCGACAAAT
TAGCAAACGTATTTATCTTGACAATAACGCAACCACCCCGGTGGCAAAATCAGTTAAGGA
AGCCATGTTGCCGTTCTTAACCGAACAATACGGCAATCCCTCAAGTATACACGGGGTCGG
GAGAGATGCGCGAGAGGCTGTGGAGAATTCCCGAAGGCAATTAGCTCGATTACTGAATGC
ACGTCCTCGAAACATAACCTTTACCGGTGGTGGCTCAGAAGCGGATAACCTTGCCATCAA
GGGGGTTGCTTTTGCCTATCGAGAAAAGGGTAACCATATCATCACTACCACGATAGAACA
TCCTGCTGTGTTGAATACCTGTAAATTTTTGGAACGGATTGGGTATCAGATCACTTATTT
ACCGGTTGATGAAAACGGCTACCTTGCTCCGGAAGTACTGGAAGAAGCTATTACTGATGA
AACCATCCTGGTCAGCATCATGATGGCCAACAATGAAGTTGGCACCATATTGCCGATAAA
AGAATTATGTGACATTGCCCATCGACATGATGTACTCTTTCATACTGATGCCGTACAGGC
GATCGGTAAAATAAAAGTCGATGTGAAAGATCTGGATGTGGATTTGTTAAGTATCTCAGG
GCATAAATTTCACGCACCCAAGGGTATTGGAGCTTTATACGTCAAAAAAGGGATTCAACT
GGAGCCTCTGGTGCATGGTGGAAAACAGGAACATGGTCTTCGTGCTGGGACCGAAAACGT
TCCCAGCATAGTAGGGATGGGCAAAGCCGCTGAACTGGCCATGAATTCTATTATGCGAGG
CAAAGAAATTGCTGCGTTGCGTGATAAATTAGAGGCGGGTATCCGAGAGTTAGTGCCTGG
TGCCCGTTTGAATGGACATCCCCTATTTCGACTCCCCAATACCCTTAATTTAACCCTTCC
TGAATTGCGTGGGGAATCAGTCGTTGTAGCCCTGGATCAACATGGTATCTCCCTATCTTC
CGGCTCCGCCTGTAAATCAGGTTCACCGAAACCGACCCATGTGCTGTTGGCAATGGGAAG
AAGCGAAGAAGAAGCCCATTGCGCCGTTCGCTTTTCCTTATCGGATCAGACCACAGAGGA
AGACATTGATCTCACCTTAAAAGCCATGGCAGAAATGCTGGAAGAGATGGAAACAACCGT
TCGTTTTCTTCCCTGTAAATAATGATTACCTGAATTTCACTCTGTTAACGCTCTAACTTA
TCATAGGTTAGGGCGTTTTTTATATCTCCTTTGTTTATCTTGGATTTCTCTCTATTTTGC
TCCCCGCAATTGAGGCTAAGGTATTCGGAGATATATCCGACTACAACATTGGTTAGTTCA
ACAATACACATAAAAGAACTGACGATGAATCGCCAAAAAAATAAAATGTCGGGTTGTGAT
CTGAACGGAATTGAAAAAAGGATTCTTTGTAAAATTAATTTACATCTTTAACTCAAGAAA
GTTGGGACGATTAAGAAATTCCAATATATACAGGCAATACATTTTTTGGCAAAGTGTTTG
CAGTAGAGTCCCCCGGATGTGATGAAGAGGGAGTAAATGAATGTATAAAAACGGATTTCA
AGCAAGTATTCCAGGGATAGGACATATATTTTTTGTATTGATCCTCATACTACCAATATA
TGCCCAGAATACTCCAGGTGTACAATTTTTAAGAATGTCTGTGGGAAGTCGTGCCCAGGC
GATGGGTGAAGCATATACGGCGATTGCACAGAATTCTAATGGTATTTACTATAATCCTGC
AGGCATGGGATTTGGTTTAAATCGTGAATTATTACTGTTCCACTCTGAATGGTTTGAAGA
TATTGCCATGGAGAACATGACATTCTTTTATCCATTCACCACTCGATGGTCAGTAGCTAC
CGGAATTTCATATCTTCACATGCCTGAATTAACCCGTTATGAGGTCGACCCCACAACAGG
TGGTCCGCTTGAAAATGGGAAGTTTTCCGTGTACAACATGGTTATCACCACAGGCATAGG
TTTCCGGGTAACCGATAACCTTGCCATTGGTACCAACTTCAAATTTTTTCAGGACCAGTT
AGAATCCGTCAAAGCCAGTGGGGTGGCTTTCGACCTGGGAATCCTGGCGCGTCTTCCCGG
ATATCAATGGAGTGTTGGGATGGCTATCCAACATCTGGGGCCTGCTGTAAAGTATCTTGA
TGCGTTAGAAAAGTTACCGCTTACCTATCGGGCTGGAGTAGCATATCGTTTTACCAATTT
TCAGGGAGTCGTAGCTCTGGATCTGGTAAAAGTGAAAGGACAAAGCTGGAATGTTTTACC
AGGTATTGAATTGGGATTCACCGACAATTTTTTCGTACGTGGTGGATATCAGGTGAGTGA
TAGAGAGGGAAGCGGTATAACAGCAGGATTTGGTGTTAAACTCAATCGCCATAAATTAAA
TTATGTTTACGTGCCATTCGGGGATCTTGGAGATACCCATCGCGCTGAATTAATTTTTCA
CTTTGGGGAACCCCCACTTTCTACCGCTCATTTACAACATCGTACCGCTCAACAAAGACA
AATCACACGTAAAGCGCGTGAAGAATTACGTCAACAACCATCCGGGGTTACTCCACAAAG
TAAAAAACCGACTACACCGAAAACGGCTCCACAGGAACTGAAGGAGAAGGTACCAGGAAC
TGTTCCCGCTAAGATGCTCCCCCCATCCGGAGTCAAAATTGTTAAAGTGAATGAGCAAAA
GTTAAAATTAACCTGGGACCCCATCCCTGACTCTGGTGTCGGATATCATATCTATGCAAA
GCCAATCAACTCTCTCAAATGGATACGAATTACTAAGGAACCATTAAAAGTAAACTATCA
ATTTTTCAGTCCTAAGAAGAAAGGTGTGATTATTCAATTCGTAATAACTGCTGTCATGCA
GGATAAAGAAAGTGACTTCTCTCAAATAGTCACCTATGAGGCGGAATAATTATTGAATGC
AAAATAAAGCTATGATTTTTTTAAAAAAGCCGATTGCCGGGCAGTCGGCTTTTTTTAATG
TTTTTCCCTTAACCCCACCGTTAAATATGCGATAATAGAGCTATTAGAAATTCTCTAATT
CGATAATTGAAAAAAATAGATTTATTTGATATTTTATGAATATATTTGTTAATAAATGAG
CGAGGAGGTAGAATGAAAAAAATTGGGCGAGTAATGGTGGTGGATGATGAAGAGAATATC
AGGGAGGTGCTCTCGAGTTATCTGCAATCCCTTGGCTACGAAGTGGAAACAGCCACAGAT
GGACAGGATGCATTGGATAAATATCAGGAAGGAATGTATGACCTGGTGATATCAGACCTT
TTAATGCCCTCTATTGATGGTCTCGAACTCCTGAAAAAGATCCGGGCAAGAGATAAAAAT
GTTATCTTTTTAATGATTACAGGATATCCATCTATTGAAACGGCAGTGGAAGCCATCAAA
AAAGGGGCATACGATTACATTACCAAACCCTTCCATATGGACGATGTCAAATTACGCATT
GAACGGGCTTTTGAAAAAAAGAATCTCAGGGAACGGCTCAGTACCATCCAGGGCTTTGTA
TGGGCATTATTGTTTTCAATCCCTCTATGGTTAATTCTTGGGATTATCCTGGCGAAAATT
TTAGCTGACTAAAGTTCACAGCTATCCTCACACTTTCCAGAGACAGTAAAAAAACTCTGG
CAACTTTTTGCATTTTCCGAAAAAAAAGGAAAACAACTAATCTGTGCCCTCCCGAACCGG
TTGACTCCAGCATTTTTTTCATATCCATCTCAATGGGATAATGAGAATTTCTGGTGTGCT
TGAAAATGGTGTGTACAATTGAAGGATGCCGCAGGAAATAATTAGTACCCCCGGCAGGAA
TCGAACCTGCGCACATGGCTCCGGAGGCCATTGCTCTATCCACTGAGCTACGGGGGCAAA
ATTTTGCAAAAATTTAGAGGCTCTTCAAAGCGAATGCAATAACAAATTATTTAATTAAGG
TATGAACTCAAGCTTAACAACTGGAGCAATCTCCTTCAGCAAATCACGATATTCTGTTTC
AACCTTCTCTCTGGACCAGATATACTATCCCAAGAATTGCCAAACCAATAATAACGAGGG
GCGATAGAATAGCTAAGAGGGTCCCCAACAGGGTTAAGGGTATTGCAAAAAGAGCCAACC
CGAGCAGGAAGATTCCAAAAATAATTTTTAGTGGAATAAGTAAAACCCATATTCCGATTT
CCAGGAATCCCATTAGTAGTTTCAGAAAAACAAAGACGACAAATCCAATGACCAATAGAG
TCAATAATTCACCCATCATTACCTCCAAATATTTATTTTGTTATTTAACGATGTAAGAGG
GGGAAAAGTTGCTCACCAAAGCCTGATTGCATAACAGTGCCATTCAACAACTCAGTCTGT
ACCATCATCAAATTTTTGGGCAAGGACGATCAGAGCTGACTCAAGAAGCGCAGCAATCAG
GAGGATGGTCATGACATATTTAAAATACAAGGGTAATAACTGCTGAAACATCTGATTTGT
AAATTCCAACTTTCCAAAACGTAATTGATATTCCGCTAATTGAAAGCCCATGGCAAAGCT
GATTAACCCCGCAGGAAACTCCAACCACGCTACAGGATTTATAAACATATGCCAGATCCC
TCGCCATCCTGCCATATCAAATGAGATAACTGCGATATTAAATCCTGTGAAAAAAGCAGC
CAGGAGGGGTAAAATAATCGTATAACCTGAGATAAAGCTCAAAAATAGCGAAATATTATT
TAACACAAAAATTAGAGTAAAAAGAATCAGGAAACGAAAATTAACCTGAAGATATTTTTC
CAAAATTCGAAACATCCACCGTGGATATACTAACAACCAATTCCATCCCTTTTCCACCGC
ATAGGGAGCAAAATAAATTCCACAGAAAAACAAAATACCGGAGATAAAGAGATATGACAC
TCGAATTGAATCAAATAAATCTGAAAACATGAGAACTCTCGTAGTTGTTTGCTAAAAATT
ATTTTTATGGATTGTATATTAAATCAATACGATAATAAATAAAAAAATTATTTTTTCTTC
TTATGATCGGATATGTATTGTTCAGTGGTATTTCGCGGAGGTTAGATGGATAAAAAAATT
GTTGCTTACTTGCTCTTATTCTATGTGATTTTCACACTTTATAACACTCTTATCCCCTTT
ACTTTTGATTATAGCTTTTCGGATTTACCGGTACTGATTAAACAAATTACCATTATCCCC
ACCCACAAAGGTGTTGGTCGATTTTCAATAACCGATATTGTGGGTAATATTCTCCTCTTC
ATCCCATTTGGATTTCTTGCCTATATGTTCTTTATCCAACGAGAGATTCGGCATCCCATC
CTCCTTTCAGTGCTGGGTGGTGGATTTCTAAGTTTCGTTATCGAATTTATGCAGCTATTT
ATTAAAGCACGAAATACGGGATTACATGATTTGTTGAACAACACTCTCGGTTCATTAATA
GGGGCAGGTGTTGCAGCAATATACTATCATAAGATTTCGGCAATCAGCAGAAAAATTTTT
TATGAGCTACTGGATAGAAAACCATTTTTATTAATCCCGGTTATTGTTGGTGTTTTGCAA
ATTATAGCCGCTGCAGCTCCCTTTACTGTCTCAATTACCTTTTCCGATGTGGCTAAAAGT
GTGAAATCTTTTAATTTTATACCTTTTACTTATCGTTCTGTGGGCGCATTATTTCTGGAT
TCACCGAACAGAAATGATTTAGAAGTGCTCCAACATGGCTTCGATTTTACCCCGATGCTT
GAAGACATTATCTTCTGGGCGACAATCGGTTATCTTTTGATGCTTTGTTATCGAATGTAC
TGGCGTAATGATAGCCGAGTCAAAATAGCTCTCTATGTGTTGCCGTTTCTTTATTTTTGT
TTTCTGGAAGGATTGCAATTAATGATCGTCAACCGCATCACAGATGTTAATGATATTATC
AGTGGATACAGCGGGTTCCTGCTTGGGTATTTATTGTATCGAGTTCTCAGACCTATCCGT
CGCCGCCAATATCATGACGACCTGGATTTACTGAAGATACCTGTAATCATGTACATTATT
TTCATTTTCTTTTCAGGTTTCCGTCCCTTTGACTGGAGCCTGAGCAAAGAGGTTATCTCT
CTGGATCTGAAAGCCGAGAATCTAATCCCATTTTATGCTTATTTTAGAAGCACAAAATTA
AGCAACATTTATGATCTGGTGGATTCTCTATCTTTCTTTTTTCCAATTAGTTTGTATTGG
AGTTTTCGAATGAAGGAAAAAGGGGTTCATTTATCCCGTATTTACATAATTACAACCGTA
ACAGCATTGCTGTCTGGTAGTATAATCGAACTCAGTCAGTTGTTTTCAACCACTCGTGTT
GCAGAGATAACCGATATTCTCTCCTATGGATGTGGAGGGGCGTTAGGAACGTTTGCTTTA
TATTATTATGAAAATGAAATTATCCCAAAAGTCAATTTGCTGCGACGAGGGCTCCTGCAA
TTTACCTGATGAATTCAATTTATTTTTGTTCTTTACGATAAGCATTTATCAACTGATGTG
CAATTTTGTAGGGAGAGATATGATTTGTCGCAATCTCCTGAAGATGCTGATCTAACCACG
ACTGACGATGTTCATTCCAGAATTCTTTTTCAAACCACCGCAACACAATATTCCTGATTC
GTTGACGAAATCGATTTATCCTGCGAGTGTGAAGTTCTCCGCTTTTTTCTATTATGTTAC
GATGATTCACTATGGCCTGATAGGCTTCCGGTATACCAACACCCTGACTGGCAATTGTGG
TAATAACGGGAATCTCTTTGCCTGACTTTTTCATCTGTAACATCTGCACAAGCTCTTTCT
TCAAGCTCTCAGCCCCTTCTCGATCGGACTTGTTTATCAGAAAGATATCCCCGATTTCCA
TCAGACCTGCTTTCATGGTCTGTATGCCATCACCACTCTCCGGAACCAGTACAACTACTA
CCGTATCAGCTACTTGAATAACATCAAGCTCGTTTTGGCCAACCCCAACGGTTTCAAAGA
TGACCACATCAAAACCGGCAGCGTCCAGGACATCTCCACACTCCTCTGCCTTTATGGAAA
GGCCTCCGGTACTACCCCTGGTGGCCATACTTCTCATAAAAACCCCGGAATCGGAAGATA
AGTGGCTCATTCGAATCCGATCACCCAACAGTGCTCCACCACTAAAGGGACTGGTCGGGT
CAACCGCAATGATTCCCACACGCTTCCCATCTGCCCGTAATTGTTCTGCTAATTTTCCTG
AGAGAGTGCTTTTACCCGCCCCCGGAGGTCCTGTAATCCCTATCCGATAAGCTCTACCAA
TATGGGAAGAGAGGCGCTCCAGAATTTCCTCTGCACCGGGATCTTCATTCTCAAGAATGC
TCATCACTCGAGCCAGAGTTCGGGCATCCCCCTCAAGAATCTTTTTCACTAAATCGTTAA
CGTTCATCAAGACCTCATACATTCAGAAAAATTTAAAATATCGACTCACCATCATATTGT
CAAGAAATATAAGAACTTTGCGCTGCTGGAAAATCAAAAAGCAAATTCCTGGGTTCATTA
CATCTCAGTGAATAAACAACTACGTGATGATGAGAAAAAGTGAAGTGAATGGGGAAGCTG
CGGGTTAATCCTTGAGGGGGTCAGAATCTTCAAGATACTTGGAAGGACATTTCACCAAAA
TTTTCTGGGCATTAAACACACCATTCTGATATTGCCCAATAACCAC
>k99_661405 dna:primary_assembly primary_assembly:ASM369528v1_:k99_661405:1:23856:1 REF
CATATAGACGGGATGAATGTTGCCTGTGCGGACACTGCGTCCTTTTTCTCGCAATTCAAA
GGCAATATCCATGGCCAGTTGTTTATCACGGGTGTTCAAATTAATGTTATAGGCAATTAA
AAATTCCCGGGCACCAATGACGGTTGCACCACTGCGAGGGTTAAATTCAGCCGGTCCAAA
ATCCGGTTTCCAGTTAGGATCTTTTAATTTTTGGGGGAGTGCTTCATATTCACCCGCGCG
AATGGTGGCCAGACTGCGGCGTTCAGGGGTGGACGCGGATTCCTCATACAAATAGACCGG
GATGCCCAGTTCTTCTCCCACTCGTTTGGCTACTTCTCGGGAAATTTCCACGCATTCTTC
CATGGTGATATCATTTACCGGAACAAAGGGGCAGACATCCGTAGCTCCCATCCGGGGATG
GGCGCCTTTATGCTTACTCATATCGATTAACTCCGCCGCCTTCTTGATAGCATTAAAGGC
GGCTTCTTTCACAGCGTCCGGAGAACCGATAAAGGTGACCACAGTGCGATTGACATCTGC
ACCCATCTCCACAGACAAAAGTTGGACACCGGATACTTTTTTGATTTCTGCGGTAATCTG
GTCAATTACGCCCTTATCTCGACCTTCGGAAAAATTGGGAACGCATTCAACAATCGGATT
GCTCATGATGGACTCCCTTGTTTGAATTTGTAAAAGACAAAAATTTAGCGAAGGAAAGGT
CAAGTTAAAAAGGGAATTTAATTTTAAAAAAGATTTCCGGGATGAAGGATAGATGTGCGG
GGATAACTCAATTAGTTTCGATGGGTAATGACTTCTCGGATGGTCTGAGAAAGTTGAAAA
GCGGTAAACGGTTTTAAAATGAATCGGGCAATTCCGGCCTCTTTCAGGTTTTCGAAACTC
ACCATTTCATTATATCCGGAAATGAGAATGATCGGTACTTCTGAACAGATTTTCTTTAAT
TCCGCAGCCAATTCCAAACCGGTCATGCCTGGCATGGTCAGGTCGGTGATGACCAGATCA
ATATCCTTAAAATGTTTTTTAAAAATGTTAATGGCTTCTTTACTGCTGGTGGTGGCCGTC
ACCTTATATCCGAAATTTTCCAGAATCTGCCTATCCACTTCAACGATATTTCTCTCATCA
TCCACCAATAAAATATGTTCATTCCCCCGTTGAACGGAATAGTTTGCTTGTTTGCGCTGA
ACCTGAGCATCGGGAACGATGGGCAAAAAGATGGAGAAAGTCGTTCCCTTCCCCGGTGTG
CTATCGACCTGGATATGACCTTTATGCGCCATTACAATCCCGTGAACCATAGCTAATCCC
ATTCCGGTCCCTTCATCAGGAGTTTTAGTGGTAAAGAAGGGTTCAAAAATGCGATCCAGA
ATCTCCGGATCGATGCCATGCCCCGTATCTTTAACCGTAATCTTCAGGTAATCTCCGGTT
TGGAGATTGGGAGATATGGAAGCGATTTTTTCATCGATTGTGACATTTTCCAGTTTTACT
TTCAGTACCCCTCCTTTCTGGCGCATGGCATGGTAGGCATTGGTACAAAGGTTCATAATC
ACCTGATGGATTTGGGTGGGATTGGCTTCAACATATCCGCAGTTGGATGGAATATTCTGT
TTGATTTCTATGGTTGCCGGTAGAGAAGCTCGCAACAGTTTAAGCGCTTCTTTGATAATG
GAATGAATCTGAATGGGGCGGCGTTCTTCCTCTTTTTGGCGGCTGAAGGTTAAAATTTGC
TGTACTAACTGACTGGCACGAAGCGCAGCCTGGTAAATTTCATCGAGGTTTTTATAGAGG
CGACTTCCATGTGGAGCATCCATCAAAGCCAATTCACTATACCCCAGAATCGCAGCCAGT
ACATTGTTGAAATCATGGGCAATCCCTCCGGCCAGTGTACCAATCGCTTCCATTTTCTGG
GAATGCAGTAATTGTTTTTCCAGTTGTCGTTTTTCGGTGATGTCACGCATGATGCCATGA
TACCCGATAATCTTACCGTTTTGATCACGGGCTGCCGTGGCTGTTAATAACACCCGCAGC
AATTGCCCATTCTTGGTTTTTAATTCCACTTCCTGATCAACAACGTGACCTTCACGGGCT
ATGATTTGGATGAATTTTTCTCGATCTTCAGGTTTGGCATATAAATCCCGGGCGATGTCG
ATATTGAGCATTTCTTCCTTGGAAGCATATCCAAACAATTCTACTCCCGCCCGGTTTATG
TCAATAAAGCGACCCTCAGGGGAACTGAGATATACGACATCCTTGGTTTCTTCAAACAGT
TTTCGGTATTTTTCCTCCGACTTTTTCAGCTCCTCCAGAATCATCTTATGTCGTGTTTGA
TCATCAATGACCCAGATGAGATTGGGTGCTTCTTCCGATTCAAATTTAAGGGGAGTGACC
CGGATGGATAGCCATTTTTTTAAGGAGCCTTTTTGTAATGAGAATTCACCTCGCCATTCT
TTGCCTTTGTTGGCGTATTCCTCAATTTCTTTATAAAAATGGGGTGGGATATAGCTCGAT
AATACTTCAACCAATTTTTTTCCGATGATTTCTGATGATTTCAATCCCAGTCCTTCGCTA
AAGGCAGCATTGACATATTCAATTTCACCCTGGTTACCTGAAATCATAATGGCAGAGGAA
ATGTTGTCAATAGCTCGGGACAATTTGTGAAGTTTTTCTTCGGATTGAATGCGAATGAGG
GTTTTAGCTAATTGTTCTCCGAACCGTTTTAAGCGTTTTAACAGTTTAGAACTTATTTCC
TGACGTGTTTGGAATTTGATGAGCGCCAGAGTCCCTTCCCGGGAAGTGATAGGGATAAGG
CCAATGGTTCGAATCTTGAGAATCTTCATCGCAGGACGGATGAACTTCTTGAGATAATCT
TTGTTAGTGAATTCTTCCCAGATTTTTACTATTTCATCAGGCTCAGAAGTGATAAAGATT
TGACCCGTCTGAATAACCCGATTAAAAATCGAACCTTCTTTTAGGATAGGCACAAAATCT
TTCAGGGGCCGGCCTACTAATTTCTCGATCATCTGTTGTTTTTTGGGGTCAATACTGATT
TTCTGCAAGGTTAACTGGTGGCGTTGTTTGTCATAGAAATACACACTCAACGATTCCGAG
CCAACCAGCTTCCCATAGGCTTCGGTAATTCGAGTGGTGATTTGAGCAAGGGTTTCTCCT
TTAAGAGTTGCCTGATTGATTTCATCAATTAATTTCAATTCTTGATAGAGCTCTTCTATC
TCACCTTCCGAAGAATCCGATGCTCTTTTACCGGTTTTATGTTCTTGTAAATAAAAAAGA
AGGCCATATTCTTCTTCACTTAGTGGGATAGGGCGAATGGTTAAGTTCATGACCCCTGTA
TAAGGGATGTTGGAAATCACGGTTCGGGTTGAGATTTCATCCTGTTCAGAAGAGGTTAGG
AGCACATTTCCGGGACATTCATCCGGACAACTCCACCCGGAATGCTGAAACACCTCATAA
CACTTTTTCCCAAGAATTTCCTCACTGGATAGCCCAAATTTTTTATCGACTCCCGGACTG
ATTGAGATAAGATTGTAATCAGTATCTCTTATATAAAATATACCAGGAAAATATTCGAGG
AGTTTTTCCGGAAAGAGGAGTTCTTGTAGTTCACTTGTGCCAGAGTTAAAGGGGGGAGAA
GGGGGCTTGGATTCGTTATATCTATCCATTCTCAGCGGACTCCTGGGTTCTTAATCCTGG
TGCACAAAACGTTTGAAATATTCCAAATGTTAGCTGAGTTATCAATAAAACAAGGAAAGA
AAAAATGAGTGTAACCTAAGTCACCAATTAAAATTAGAAGTTTTTGATAAAAAAAACCGC
CCTTCAATAACACAAAGGGCGGTTATAAAGAGGAATAAATAATTGTTTAGGGATTGATCG
TTATTGGAATCAGAGCCGTGGAAAGGTTGCCGGAGGTATCATAGCCTTTAACATAGAGGG
TATGTGTTAATCCATCGCCATACGGTACCAAATTCCACTGGAACTGAAAGGGTGCGGAGT
TATCAGAGCTCTGAAAGATACCATCTACATAGAATTCTACCCGATCGGCGGCCACATTAT
CGATGACATCTACGACGACAACAATATTGCTGGTATTGCTGGCGGAAAAAACTGAACCGG
CAGGAGGATAGAGAATGGTGACCGACGGGGGTGTTATATCCGCAATGACATTGGAATTGA
CAGTAACTCCGATGACGGGAGAAACCGAATTAAAACCTCCCGGATCAAAACCCCGGGCAA
AAATAGTATGAAAACTTCCGTTGACAGAATCGGTGACATCCCATTGAAAAACAAAGGGCT
CAGAGCTATCGGTAAATTTTTTGATTCCATCGATATAATATTGAACACTATCCACACCAC
TATTATCGCTGGCTTGCACAACCACATTCACAAGTCCACTAACTACCTGACCGTTCACAG
GATTCTGGATAACCAGGGTAGGGGGTAAGGTATCGCCGGCAGCCGTTCGAGCCACCCGAA
CCGCAACAGTTGGAGCTACCCCGAAATTATCATCTTTATCCCGAGCATAACCTGAAATAT
AATGGTTCTGATTATCCGCGTAAGGTGCGGTATTCCACTGAAAGGTGACGGTGTTTTTAT
CCGAAGATGCCATTTCTTTACCATCAACGAATATCTTTACCTCGCTAACTTCATTATCAT
CTGAGGCTACTGCGATGACCTCAACATTTCCGGTGACCACAGCCCCCGGAGCCGGACTGA
TGATAAAAAGAGTCGGCGGAACAGCATCAGGAATACTTAAACAGCTATTCACAGTAATAC
CAACCATCAACAAGAAGGATAAAACCACCCAAACTAATCCACGTTTTTTCATTGAAGCCA
CTCCTGATTAATTAGTTTTAAAACAGTTGCATAAGAAAACAAAGAAAAGCGAAAATCTTA
TTTTTATTGTGATAAGTATCATAATCGAAAATGGGTAAACTTTTTTGATCCGAAACTTAA
ATAAAACGAAAGGAACAAACGAATATAATATCTTTTCCTGCGTCACTCTAATGAAAAAAC
AATATTTCTCCACCCCAATGTGTTTCCACATTCCTGTTGAGAGAGTGTGGGTCTATCTTT
TTGCTTGAATCGTGCCACATTTTATTTTATTTTCCTCAACAAAAATAACAGGATAAGGAA
ATCATCGATGAATGGATTAAAAATTATTACCACGATATTTCTTTTTTCGGTGCTGGTCTA
TCTCTCGGGTTGTAGTAGCAGCAAACCGGTGACGGTTCCCGGCGGAGAATCGGCTGAGCC
AACGCTCAATGAGACCTTTGACCCTCTCATGCTGGAAGATGAAGACATCACATTTCCGGA
AGAAGTTGAAATCCCATCCACTGGGAACTCAGAGATCGTCCCTGGGTTGGATACCCAGCC
TGCACCGGTTGAAGAAAATCAAGTGGTGGATGGTTTTCGAGTACAGATTCTGGCAACCAA
GGACATTGATCAAGCAACGATGGAAAAAAAACAAGCTGAGTTTCAATTTCTGGAAGATAG
TGTAGCCGTGTATATTGAGTTTGATTCCCCCATGTACAAGGTTCGAGTCGGTGATTTCCA
GAATCGGGATGAAGCGGAGCGATTACGTCAAATTGCCAGAAAGAAAGGGTATCGAGGAGC
CTGGATTGTGAAAACAAAAGTTAATACCCACCCCAAACTTCCGGTCATTAACGAGTCGGA
AATGGAAGATTTAGCTCCTCGTTAACCATCACTCCCATTGAACTGAGAGATTAATGTTAG
AAACCACTGAGAGGAATTAAACGGAGGATTTATGGCAGGACATTCGAAGTGGGCCAATAT
TCGATTTCGCAAAGAACGTCAGGATGCCAAAAAGGGTAAAATTTTTACCAAGTTAATCAA
GGAGTTAACCATAGCGGCACGGATGGGAGGGGGCGATCCGGAATCCAATCCCCGCTTGCG
AACGGCCATTCAGGCAGCCAAAGCAGCAAACATGCCTATGAAAAATATTGAAAACGCTAT
TAAAAAGGGTACCGGTGAACTACCGGGGATTACCCTGGAAGAGGTGACCTATGAGGGGTA
TGGTCCTGGGGGAGTGGCTCTGTATATCGTTTGTACCACCGATAACCGCAATCGTACCGT
CAGCGAAGTTCGCCATCTTTTGAATAAGTATGGAGGTAACCTCGGCGAGAGCGGTTGCGT
GAGCTGGCTATTTGATAAAAAAGGGTTAATCCGGGTGCTTGCGCAAAATTATGATGAAGA
AGAACTAATGATGCTTGCTATAGATGCCGGAGCGGAAGATTTTCAGTCTGAAGATGAATT
TTACGAAATCTACACTGCTTTTGAAGACCTGGAAAAAGTGCGTAGTTCTCTGGAGGAGGC
TGGCATACAGATTGAATCTGCTGAAACGACCTATATCCCTCAAAATACCGTTCCATTGGA
GGGAAAACAGGCTGAACAGATGCTGAAATTGATGGATGCTCTGGAAGAAAATGATGATGT
CCAAAACGTCTATGCCAACTTTGATATTGATGAGAAGGTCATGGAAGCTCTGGAAAATAA
CTGAGGTGACAATTTCCAGCATGGCAGCTGAAAACAATGTGCTCCTGTCCGAAGTTGAGC
GAATCATAAACCCAAAGTCAACCCTGCTGATGTGTACCTCAAAAAACTCACAATCCTTAA
CATTTTCTGAAAGATAGGTATATATGGTTATTCTGGGAATAGATCCGGGGTTGAGTGTGA
CCGGGTATGGGGTGATAGAAATTGTGAACCAGAAAGTAATTTGTCGTGGGTTTGGAGGGA
TCTACAATAAAGGAAGAAAAAAAGAAATTGCTGATAAGCTGCAAACCATCTATGATGGCG
TCTGCCAGGTGATCGATGAATTCCACCCCCAGGTTTGTGCAATAGAAGAGGTGTTCTATC
ACGAGAATGTTAATACCGCCATTGTCATGGGACACGCCAGAGGGGTGGCAATGGTGGCAG
CACGGAAATCAGGATTAGAGGTTTTTGAATATGCTGCCCGGGAGATTAAAATGTCTATCG
TGGGATTTGGAGCAGCTTCCAAACATCAGGTACAGGCAATGGTGCAAAGTCTGTTGCAGA
TGTCTCAACCACCTCGTCCCCAGGATGCAGCCGATGCTCTGGCTGTGGCGTTATGTCATT
ATCATCGTTTAAAATTCCATCAATTAACCCGAAACATGAAATGATGCCAGATGATTGAGC
GGATATCCGGTAGAGTTATTGAAAAAAATCCCACCTTTTGTATCATTGAAAACAGTGGAT
TGGGTATCGGGGTGTTCATCTCCTTGAATACCTTTCAAAAGATTGAACAGCATTCTTCTC
AGGAAAATGTAACCCTTTACACCTATTTACATGTACGGGAAGATGCTCTTCAACTATATG
GGTTTGGCGATGAAGCAGAAAAAAGAATGTTTCAGCTGCTAATTTCAATTTCCGGAGTCG
GGCCTCGCCTGGCGATTGCCATACTCTCCGGCAGTACACCAGCAGAACTGGAAGCCGCCA
TTGCCCGGGAGGATGTCGGGATGCTGACCCGGATTCCCGGAGTGGGTAAAAAGACTGCCC
AGCGACTCATCCTGGAATTAAAAGAGAAGATTCAGGAACAAACTCAAATTGACCAGATAA
CTTCGGCTGTATCAGTTCCGGCAGCTCATCAAACGAAGGTTACTGAAGCCGTTTTAGCTC
TGGTTGCTCTGGGATATAAACAACCAGATGCTCAAAAAGCAATCAACAAAGCCGTCGCAC
GTTTGGGTGCGGATGCTTCTCTGGAGGTATTAATCAAAGAAGCCCTGAAGGAAGTATGAA
GCGATGAGCTATACCAAATCATCGGGAGAAGATGACTGTCTCAATTGGCTGAGTTTAAAA
TTTTGGAATTACTACGGCAGAGGTTTGATGATTTTTTTAAAAAACTCATTTTTTTGTTTG
ACAATGGGCTTTTTACTTCATACGATATATGTCTAAAATTTTTAGAGATTACTCACAGTT
CTACTTTTGGGTGTGATCGAAACTATTGAACATTTATTAAAACACTGATGCGACATGTCT
GAGAATCCTCGACCACAACGTGATGCCATTGATCCGCTTCCTCATGGAGATGATCGTGCC
TTTGAAGCGGCATTACGACCTTCAGCGTTTGAAGAGTTTGTTGGTCAATCCAAAGTCGTC
GAAAATTTAAAGATATTCATAGAAGCAGCCAAACAGCGGGGGGAAGCCTTGGATCATGTG
TTATTATATGGGCCACCGGGGCTGGGCAAAACTACTCTTGCCTATATTATCGCTGCTGAG
TTGGGAGTGGATATTAAAACCACCTCCGGTCCTGTTCTGGATAAAGCCGGTGACCTGGCC
GGCATCCTCACCAACCTCCAGGAAAAAGATGTCCTCTTTATTGATGAGATCCATCGATTA
AACAATATTGTGGAAGAGTATCTCTATTCGGCGATGGAGGATTATACTCTTGATATCATG
ATAGATAGAGGAGCCAACGCCCGAACCATTCAAATAAAGTTACCCTACTTTACACTGGTG
GGCGCCACCACCCGCGCGGGTTTGTTAACAGCCCCCATGCGCGCCCGATTTGGTGTCGTT
TTGCGATTGGATTATTATCCTCCGGAAGATTTATTTCACATCCTTATGCGCTCGGCAAAA
TTATTGGAGGTAGAGGTGGAAGAAGAAGGAGCCATGGAAATTGCCCGACGCTCCCGTGGA
ACTCCTCGTGTTGTCAACCGGCTTCTCCGGAGAACCAGAGATTATGCTCAGGTGAAAGCC
GATGGTAAAATTACCAAAGAAGTTGCCGATCAAGCATTAAAGATGCTGGAAGTTGATGAG
AGGGGGCTCGATGAGATGGATAAACGAATTATTCGAACCATCATCGAAAAATATAATGGG
GGTCCGGTTGGGATTAATACCATTGCCGTGGCGGTGGGTGAAGAAAGCGATACGATAGAA
GAAATTTATGAACCCTATCTGATTCAGGAAGGTTTCTTGAAACGAACACCACGAGGACGA
GTTGCAACACCTCTGGCGTATGAACATTTTAACTACAGGCCAAGGAAGCATGGATATCAG
CAAGAACTATTTTGATGATGATAATCCCCGGTATCGGTTATCGGACTTTGATTACAAATT
ACCTGAAAAATTAATTGCCCAGTATCCTCTGGAAGAGAGAGACAAATGCCGTCTCATGGT
GCTGAATCGTGAGACCAGGGATATCCAGCATTTGATCTTTCGCGATATTGTGGAATTTTT
TCAACCGGGTGATTGTCTGGTGTTAAACAATACCCGGGTGTTTTCGGCTCGTTTATTGGG
GAAAAAGGATAAAACCGGGGCCAAGGTAGAAGTCTTTTTGCTCAGAAACCTGGAAAACGG
TATCTGGGAGGTGATGGTTAAACCAGCACGAAAAGTGCGCCTGGGGAATAAGATCATTTT
CTCCGATACATTTTATTGCGATATCATCGACAATACCGTTTCCGGTGGACGGATTATTGA
AATTCACTGTAATGGTGATTTCCTGGAAGAATTAGATAAGGTTGGGAAGACGCCACTGCC
CCCGTACATCAAGCGCGAGGCGGAAGAAAAAGATAAACAATACTATCAAACCGTTTATGC
AAAAGAGACAGGAGCCGTTGCTGCACCGACGGCCGGACTTCATTTTACAGAAGAGTTGTT
AGAACAAATAAGAAATAAAGGGGTGAAGATCGCTTTTCTTACCCTCCATGTGGGATTGGG
TACTTTTCGGCCGGTGCAGGTGGATGATATTTCTCGGCATCAAATGCATTCCGAATATTA
CAAGGTTCCTGAAGAGGCTGCCCATATCATCAATGAAACCCGAGAGCAGGGGAAAGATAT
TTTTGCTGTCGGGACGACCTGTGTCAGAGTGCTGGAAACGGTGGCCGATCGAAACGGTAA
AATGAGAGCTTGTGAAGGCTGGACAGACAAATTTATCTATCCTCCTTATCAATTCCGAAT
GGTCGATCATCTTATTACCAACTTTCATCTTCCTCAATCGACCCTCTTAATGCTGACCAG
TGCCTTTGCTGGTCATGAATTTTTAATGGAAGCGTATAAAGTTGCTGTAAAAGAAAAATA
TCGCTTTTTCAGCTATGGAGATAGTATGTTGATCCTGTAAATTTTTTTTACCTTCTTACC
TCCTTAATCCTTATTTTTTGCCAGAATTTTTTTCAAACCTCCTGTGCTGCAAACTTGTCA
TTTTCAAAAATTAAAAATTTTTAATCTTCATAAAAAAATTGCGTGTCAATACCTGCATCC
CTAAAATAATAGAAATGAAATCGGGAAGGGGATGATGAGGTATAATTTAAATAAACTATT
CCCATTTTTAAGCATACGAGTAAAACTTATCATTGCTTTTACACTTCTTTCCTTTGTACC
CCTTACCATTGTGGGGTTGTTAGGTTTATTCTATAACACCCAGAGTTTAGAGAAAAGTGC
ACTGGAAAATTTAGTCCATGATGTTTCCATCCTCCGGGAGAAGGCGAAAAACTTTCTCGG
AAACATTAATATGGATATCCAATATCTCAAGGAATCCAGAGTTTTCAACACCTTTCTGAA
AGATTATTATCGCTCGGAATATCCCGGATACCAGGGCAGTTATGTTAATCTTACCCACCA
GATTTGTACTTTCATGGAGACCAAAAAAATTTATTATCAAATGTTTTTTGTGGATCGGGA
TGGTAATGAAGTCTTTCGGGTGCAAAAAGTAGGAGATGGTTTTAAGATTTTTAAACCCTG
GGAACTCAGCAGTTCGGGCTATCGATTTTATGAGCTTCTCACCGAGTCGTTACCCAGGGA
TGAGATCGCCGTGGTTCCGGTAGAGTTGCTGGATGTACTGAATAATGAGAAAATCTCATC
AATGAGTTTTGCGACCCGGATATACAATCAACAGAATGAATATCAGGGGTTATTTATAGC
CAATCTTTTTGCCAGAGATTTTTTTCAAGTCATGGAAAGCAAATCTCATATTACTCCCCA
TCGGGTGGTGGCCATCGTCAATAATGAAGGAAATTATTTATATCACTCGGAGAAGAAAAA
AAATTGGAACCGGTTGTTAGCTACCAGAGAAGTTCAGAACATTTCTGAGGAATATTCACC
CACGTTTTCACAACGAATATTATCCGGTAAAGAAGGGATATTTCTGGATTCCAAGACCTA
TATCGCGGCTTATGCTCCATTATTTATTACTCGTTTCAGTGGAGGGAATTCGTATTTCCT
TTTTGAAAGTGTTGAAAAGAGCTATGTATTAGGACCTGCCAATCGGTTTGCGTTCATTTT
TGTAATGTTATTGCTGGTATTTTTGGCCATATCCATTTCAGCGGGATTTATAGCGACCAG
TCAATTAGCCAGTCCTATTGGAGAATTAAAACGTGGGGCTCAGATAATTGCCCGCGGAAA
TTATAAATATAAGTTGAAAATCGAAACCAATGATGAAATCGAGGAACTGGCAAATCAATT
TAATCAAATGGCAGATGCTATCCGAGAACGAGAATTACGTTTGGAGGAGCACCAAAAGCA
ATTGGAGGAGATTGTCGTTCGGAGAACTGCCGAACTAAGGAATGAAAAAGAGAAGTTACA
GGCAATCCTTGATAACGTACCAAGTGCCTTCCTGCTGGTCGATAAGAACAAAAAAATTCT
TTCGGCCAGCGCTGCTATTCAGAAAATTACCGGTTTTTCTCGTCAGGCAGTACTTGGTCG
GAAATGTTTTGAAATTTTTTCCGACCCCTCGATTTGTGAAAATTGTATGATGGCTACTAA
ACAATCTCAGGCCAGACCCTCGGTCTTTATTGAAACCCAAACCAGAAATGGGAATGACCC
CATCTATATTGAACATATCACCATTCCTCTGGAGATTAACCATCAATATCCGGTTTTTCT
GGAAATCCTGACCGATATTACAGAGCGGAAAAAATTTGAAGAACATCTAATCGAGACAGA
GCGTTTAGCTGCTACCGGGGAGATGGCAGCGGTCATTGCGCATGAAATTCGCAATTCTCT
TACTTCCATGAAAATGTTATTGCAATTAGAACAGGAAGGAAATTCCGAAGATGATCTGGA
GCGTTCCCGGGAAATTGTGTTAAGTTCAATTTATCGAATTGAAGAGGTGGTTTCCAATCT
GTTACGGTTCGCTCGTCCGTCCCCTCCGGATTTTCAAACCCGGGATCTGAACCAGTTGAT
TGAAGAGAGTATCCTTCTGGTCAGACCCCAACTGGAAAAACAAAGGATCCGTTTAGTCAA
AGAATTGGACCCCAAAGTTCCGGAAATCGATATTGATAGTAATCATATGAAGGAAGCGAT
TGTAAACCTCTTATTAAACGCTACTCAAGCTGTGAATGGGAATGGTGAAATTGTTGTGCG
TACTCAACTGACTGTTCTTAAACATCGCATAGATGATTTTGTCTATTCAGACAGATACAA
TGTCAAAACTCCGCTGGAATTTGATAAAGTGGTCATTCCCCGGGGAGAACAGGTGGCAAT
CGTTGAATTGAAAGATAATGGTGCGGGAATTCCGCCAAATTATTTACGAAATATCTTTGA
TGCATTTTTTACCACCAAATTGAACGGCACCGGTCTGGGGTTGACAATTGTCAAGCGAAC
GGTCAATCAGCATGGAGGTATTATTCGAGTACAAAGCAAAGTGAATGAAGGGACCACTTT
CCAAATCATTTTACCTATCCGGAGAAAGATATGAACAAGCGAACGATACTGATTGTCGAT
GATGATGCAGCCATTCAATTTGCCTTTCAGAAGACCTTTTCCTCCATGGGTTTTGATATA
CTAACTGCCGGAGATGGCCAACAAGCATTAGATAAAATTCAAGAGACCTGCCCGGATTTA
GTTTTCCTGGATGTGGCGATGCCGGGTATGGATGGTCTGGATGCCCTGGAACAGATCAAA
ACAGAACATCCTGACCTCCCGGTGGTAATTATAACCGGTTACGGAAACATGGAAACCGCG
ATCCGGGCTATGCAATGTGGTGCCTATGATTATTTAACCAAACCTCTGGATATTGAGAAG
GTTCGGGTGACAGCTCAACGCGCCCTGGAAATGAGGGAGATGCGGAGAAAAATTAATGTT
CTGCAACAGAAATTAGAAGATAAATCTCATGAAGGTAGAACGATCCTTATTGGAAAAAAT
CCCCGAATGCAGGAAATATTCAAAAAAATAGGAGTTCTGTCCACTTCTCCAAACACCACC
AACATCCTGATACTCGGGGAAACCGGAACTGGTAAAGAATTAGTGGCGCGAGTCATTCAT
GAGAGTGGACCGAATGCTGATGAACCCTTTGTTGCCATCAATTGTACCGTTTTACCGGAA
ACCTTGCTGGAGAGTGAACTGTTCGGTCATGAGAAAGGAGCTTTTACCGGAGCCGATAGA
AGTAAACCGGGTAAATTTGAGTTAGCCGGAAAGGGGACATTGTTCCTGGATGAAGTGGGA
GATATGCCGGAAGCGCTTCAGAAAAAGCTGCTCCGGGTTATCCAGGAGCGATGCTTTGAA
CGTCTGGGCAGCAATCAATCCATTCCTCTCGAGGCCCGGTTAATTGCTGCAACCCATCAT
AATTTATCCGATGCCGTTCAAAAAGGGACTTTTCGTGAGGATTTATATTATCGACTGAAT
GTGGTGGCGATAAACCTTCCTCCCTTAAGGGAGAGGAAGGAAGATATTCCCTTGCTGGCA
ACCTATTTTCTACAAAAATATGGTGAAAGATTTGGAAAAAAAATAAATCAGATAGATCCG
GAAGCGATGGAGTTGTTGATGAGTTGGGATTATCCTGGAAATATCCGCGAACTGGAAAAC
TTAATCGAACGTGCTGTAGCGCTGGAGCGAGGAAGTGTTTTAACCCGTCAATCATTTCCA
CTTGAAATGAATTCTACCACGGAACAGCTTCCGTTTGATGTTCCTATCCTGACCAAGAAT
TTCCAGGAAGCCAAGCGAAGAGTCATTGATGCATTTGAAAAAAAATATTTAACCCGGCTG
TTGGAAGAGACCGGGGGTAATGTCAGTCATGCAGCACGAATTTCCGGATTGGAAAGACAG
AGTTTTCAACGATTAATGAAAAAACATAATATCACATCCTCCCAATTCCGTCGAAAATAA
CTGCCACCTAAAGTTAGCACCCTGCAACTTCACTGTTCCACTTCTGGGGAGAACCTGATG
GTTTGGTTCTCCCTGATTTTCCCTTTTTAAAGCACTAATAATTAAAGACTTAGGTCTGTG
TGTCGTTGAGGTGTGAATTTCTGGCATATCTCTTGAAAGATATTTAGGAAAATTGAGAAG
CCATTAATTACGGCTAGTTAAACTAATTTTGGAGGCAGTCATGAAAAAATCTTTACTCAT
CAGTGCTGTAGTGTTGGGTTTGTTTATGTCTGTTATTTTGACCCAATCGGCTCAGGCAAT
ACCGGCCTTTGCCAGAAAGTATCGCACCAGTTGTTCGACCTGCCATTACGAATTCCCCAA
GTTGAACGCATTCGGTAAAGCTTTTCTCAACAATGGGTTGAGGTATCCCGAGGGGCAGGA
TCCCGATATTCGCAAGGATAATCCAGTAAGCTTGGGCTCGGAAGCCTACAAAAAGGTGTG
GCCGGATGCCATTTGGCCGGCGGATATTGATGGATTGGTACCACTCTCAGTGCATGCCGT
GGGTCGCTTTAACTATGCACCGGAAGCTGGTGGTGATGAGGAAGAAGAAGAAGAAGGAGG
CGTGAAATCGACATTTGAATTTCCCCATGAACTGGAAGTTCTCTATGCAGGGACCATTGG
AGAGAATGTTTCTTTTATGGGCGAGATCGAGATGGAAAATGAAGATAATGAAATTGAATT
TGGTTTTCCTTTTTGGGTCCAATGGGATTTTAACGCCAACTGGCATGTACGTTTGGGGAA
TGTCTCACCGGATCCCACTCCTGATCACTTGCGTTTGACCCGAAATCATTACAATGTCGC
CAGCTTCAGGAGCCGAAATCGTTGGCGTTTACGCGACCAACAATCCGGGATCGAATTACG
AGGTGCTGGAAATGGTGCCGGTGGTCGTGGTGGATATACCTTCCAGGTTGGGGTTGTGAA
TGGACAGGGCATCAATGATGCCAATAGTTCGAAGGATATTTATGCTCGGGCGACCTATAA
AATTGGTGGTCTGGGTGAAGTTGGTGGAACTCAGGGGCAGGGGAGTGAAACATCTGCCTT
TTATGTAGACAATAACCTGCGATTGGGCGGTTTCTTCTATAAAGGTACCGTCTCCGGAGC
GAATCCCGACGAAGATATAACTGTGTTTGGTGGCGATCTGGATTTATGGTTTAATCGCTT
AATCGTGAATGGCGCCGCCATGTTCATGAAATCCGAAATTCCGGATATGGCGGATCGTAA
TTCGATGGCCTGGTATGCACAGGCAAATTATGTCATTTACCCATGGTTAATACCTCTGGT
TCGCTATGAATATACCGATGCGGATACTGATGCCGATACACCGGATCCCCAAACGTCTCT
CATCCCTGCATTAACGGTTGTTCTACGGGCAAATGTTAAAATAACTGCAGAATATTTTCT
CCCGCTGGATGATGCCCATAAGGACGCTGATCAGCTAACTCTCCAGGCGCAATTTGGATT
CTAAAATACCGCATGACTCTACCCCTGAGTCAGCCCAGGGCAAATGAGTGTTCGACTTAT
TTGCCCTGGGAAAAAATTGAACATAGTAACAGGAGGATTAAAAATATGAAACGACTCGTT
TTTATCAGCTTTACGCTTCTGGCTTTTACAGCCACGATGTTTGCAGGTGACATTGTGGGA
AAGGTAAAAGTGCAGAGGGCCAAAAATAATGCTAATGTCGTTGTATATATTGATAAGATT
GAAGGTAAAGTGTTTGAACCGCCCGAAAAACATGCCGTAATGGATCAGAAAAATCTTGTT
TTTATACCCCATGTACTTCCGGTATTGGTTGGGACGACAGTTGATTTCTTAAACAGTGAT
GATGTGTTACATAATGTGTTCTCCCCGGATTGTCCGGATGGGAAATTCAATCTGGGTACC
TGGGCAAAGGGAATTGTCAAAAGTTTTACGTTTAAAAAGCCGGGCGTATCCACCTTACTC
TGTAATGTACACCCGGAAATGGAGGCATTTGTGGTGGCGGTAAGAACCCCTTATTTCGCT
GTTAGCGATGAAGAGGGTAATTATACCATCAAGGATGTACCTGCAGGGAAATATACGCTA
ATGGTTTGGCATGAAAAACGAAAAGCAAAACCACAAGTTGTCGAGGTACCGGAAAAAGGT
ACGGTAACGGTGAATTTCGAACTGAAGAGAAAATAGCATTATCCTTTTGATAAAAATGTT
GACTATCGCTCTTATGGGGAAGCACTTGGTTTGAGAAATATCGAATGACACTCTTTCAGT
GTTCAGAAAAAAGGAATCAGGCAGGCTTCAGATGAAATTGACAAAATCAAAATCTTGGAT
CATTCTCTTTATCGGTTTGCTCCTGATAGTTGTTAGTGTTACCGTGATAGCGAGAAACGA
TGAAGTCAAGCAGCCGATCGCATTCAACCATAAAAAACATGTCGATAACAATGTCCCCTG
TAACTTCTGCCATCGGCTCTACGAAACAACACGAGCAGCCGGAATCCCCTCTGTAAAAGT
TTGCATCACCTGTCATGAAGATGTGCTCTATGTGACTCCGGAGAAGGCCAAAATTCAAAC
ATATTATCGGGAGGGAAAGGACATCCCCTGGAGAAGAATTTATCAGGCGCCGGATCATGT
CTTTTTCTCCCATCGCCTTCATATCCAGAAGGGACAGGTGGAATGCAAACAATGCCATGG
AGAGGTGAAAACGCGGATTACGCCTTTTACGCAACAGACTGTCCCATTAAAAATGAAGTA
CTGTATTTCATGCCATGAAGGAGTGGAATCCATCGACAATCCCTATGAATGTATACGGTG
TCATCATTAAAACACAGGAGAGTTGCAGTGGGAATTAATCGTCGAGATTTTTTGAAACAA
GGGGCATTTCTCCTGGCTGCTGCAAGTCAGGCAGGTTGGATTAGTAAAGCGGTAACCGCT
CAAGATGAGCCAATGATAGAGGCTTATCCTGGTGCGGGGATAGAAACCTGGAAATGCAGT
GTCTGTCGTTTATGCCCGGGGGGGTGCGGTATCAAAGTGCGGCTTGTAGATGGTCGTCCG
GTAAAAATTGAAGGAAATCCCCTCTCACCGGTCAATCGGGGTGGATTATGTCCGGCCGGC
CATGCCGGATTACAGGTCTTGTTCAATTCGGATCGAATCTCTACTCCGCTTAAACGTGTG
GGTGAGAGGGGGGAAAACCGCTGGGAAGCTATCTCCTGGGAAGAAGCATTGCAATTGTTT
TATGACTATCTACTAAAACTCCGAAATGAAAAAACCCCTCATCATTTACTTGTTCTGGAT
GGTGAGTCTCGAGGATTGCAGAAGAGGTTGCTGGAAAGATTTCTTGAGGCTTATGGAACA
CCGAATTATTTCAATCTTTCATCTCAAGAACCCTCAAGTTTACCCTTCCTGCTGATGCAC
GGGAGGAAGAACACTCCTGGTTATGATTTTCAGAACACTCGATTTATCCTTAGCTTCGGA
AACGATTTTTTAGATAGTGAGGGACCTCCCTCCCGAATGGCCTATCTTTTTGGAGAATTG
CGACAGAATCCCGGCCGCAATCGAGTTAAAATTGTTCAGATAGATCCCCGATTATCCACG
ACTGCAGTCAAAGCTGATCGCTGGATTCCACTCAATCCGGGAACGTATGGGGCTCTTGCG
CTGGGAGTTGCTCACATCATGGTGGTGGAAGGATTATATAATAAGACGTTTGTGGAGAAC
CACACCTTTGGTTTTGAAGACTGGGTGGATAATAAGGGCAATTCTCACATTGGGTTTAAA
ACTTTATTGCTAAAAGAATATTATCCCGAAAAGGTCTCCGGAATTACCGGTGTTCCCATA
GATGATATTATCCGAGTTGCCCGCAGTTTTGCTGAAAATCAACCTGGAATTGCAATTTGG
GGAAGAGGGGTTACCAATCATAGTAATGCCCTGTTCTCTCAAATGGCGATTCATGCCCTC
AATGCGTTGGTTGGGTCTATCAATAGCCCGGGCGGGATTTTAGAAGCTCCGCCGGAACCA
CCCACAGGTTTGCCTCCTCTGGTTCAGGATAAACTGGCTCAATGGGGTAGCGCGCAATCT
CCGGTTTTCCAATATCGGGGAGCAAAACTTCCTGCCACCATGGAGAGTCTCGCCTATTTA
CTGGATAATATCCAATCCGGTGAACCATATCCAATAGAGGTGGCGTTGCTTATCCATACC
AATCCTTTATTCGAACTTCCTGAAAAAGAACGCTTTCAGAAGGCATTAGAGAAGATCCCT
TTTGTAGTGAGTTTTTCCTCCGAAATGGATGAAAGCTCCATCTGGGCTGACCTTATATTA
CCTGATCACACCTACCTGGAGAAATGGGATCTGGACTATGAAGTGCCTCAATTGCCTTTC
ACTCAGGTCACCATTTCACAACCAATTATTCAGCCTCGATTCAATACTCGTCATATTGGA
GATGTGATACTTTCCTGCGCCAGATTATTGGGTGGATCAGTTCAGAAGTCCCTGCCGGAA
ACAGATTATAGGGGTCTTGTGCAAAAAGAAGCCGAAGCACTATTTCGTTCCCACCGGGGA
TTTATTACCTCCGGACAGTTTGAAGATTTTTTCCAGAGTTTTCTATCCCGCAGGGGATTT
AAATATCAGGAATTTGCCACTTTTGAGGAATTTTGGGAAGCGCTTCTAAAAGAGGGGAGC
TGGTTGGAAATACCCCAGCCGGTGAGCGACCTCTTTCCGAGATTATCCACACCTTCCGGA
AAATTTGAATTTTTCTCTCAAACGTTTTATCATCAATATAAGGCTTTGCCTCATCATGTT
CAGAATGTGCTGAAATCGGACTCTCCTCTTTCAATGGCCCTCAGCAAGGGGGATCAAGCA
TTTCTCCCCCATTTTGAGGAACCCAATGTCAACGGTGACTCCATTGAATATCCTTATTTT
TTGTATCCTTTTAGCATTTTAACTCTTTTTGATGGAAAAATGGCCAATCGCCCGCTGTTA
ATGGAAATGGTTGGGTTTCGCAGAAATGTACAATGGGATTCCTGGGCCGAAATCAATCCA
GAAACTGCACGTGAATTAAATATCCGTCATGGTGATTGGATCTGGATTGAATCCCCCCGG
GGAAGGGTGAAAGTTCGAGCGCATCTATATCCGGGTGCTATGCCGGGAATGGTATATTTG
CCTCTGGGACTCGGTCATACTGCTTCAGGAAAATATGCCTCCCAAAAAGGAGTTAATCCC
AATGACATTCTTGTCTTTGATTATGATCCTCTCGGCGGAAGCATTGCCCGGAATTCGACA
AGAGTAAAAATTTACAAAGCATCGGTTGCATAACAAATTCAGGAAAGGATAAAGGTCTTA
TGCCAAGATGGGGAATGGTCATTGATTTGGATAAATGCACAGGTTGTGGAGCCTGTGTGG
CTGCCTGCAAACAAGAGAACAATGTTGCATATAACACTCCGGAAGAAGCTGAACGAGGGA
GAACGCTTTCCTGGATAAACATTATGACTGAAGTGGAGGGAGAATACCCTCATCTCCGCG
TACGATATCTGCCTCTTCCATGCATGCATTGTGATAATCCTCCTTGTATCAAAGTGTGCC
CGGTACGTGCCACTTATAAGGCGGATAATGGCATTGTGGCTCAGATTTATCCTCGCTGTA
TCGGTTGCCGTTATTGTATGGCCGCCTGTCCATACACAGTGAAGGACTTTAACTGGTTTG
AACCGCAATGGGATCCGGAAATCAAAAAAACCACCAATCCTGATGTATCGTTACGACCGA
AAGGGGTGGTGGAGAAGTGTACGTTTTGTCATCATCGATTAATTAAAGCACGGGAACAAG
CGGCTCTGGAAGGTAGAGAAATGCTGGAAGAAGAATATCAGCCGGCGTGTGTGGAAACCT
GTCCGGCAAATGCTATGTTTTTTGGAGACCTGGATGATCCCAATAGTATTGTAGCGCGGT
TATCGAGAAGTCCTCGTGCCTTTCGGCTTATGGAAGATCTGGGCACCGAACCAAAAGTTT
ACTACTTGTCTGAAGGTGAAAAGATAATTTGAGGGTTGAAAGAATGGGTTACGATCCTGA
TGAAATTTTGTATAAACCGATTGAAAAACCATCTCCAGTGTTCTGGTATACCGTGGCAGG
TTTATTAGTGATCATTGGATGGGCATTGTTCATGTATGTGCGTCAGCTTTATTTAGGGCT
GGGAGTCACCGGTATGAATCAACCGGTCTCCTGGGGATTTTACATTGTCAACTTTGTGTT
TTTTATTGGTATCAGCCATGCCGGAACACTGATCTCTGCCATCCTTAGACTTTCCAAAGC
GGAATGGCGAAGACCAATCACTCGCATGGCAGAAGTGATAACAGCAATCGTGCTAGCAAT
TGGGGGGTTGCATCCCATTATTGATCTGGGAAGGCCGGATCGTTTACTGAATATATTTCG
AACGGGTAGATTACAATCCCCATTGCTTTGGGACGTTACCAGCATTACCGCCTATTTCAC
AGCCAGTACGGTTTATCTTTATATTCCTCTTATTCCGGATATTGCTATCCTCCGAGATCG
GGGTGCCAAACCTCAATGGTTGTATAAATTCTTAAGTTGGGGATATCAGGGAACAGAGAG
ACAGAAACATGTTCTGGAGCGGGCAATGAATATCCTGATGGTAATGGTGATCCCCATTGC
AGTCTCAGTGCACACGGTAATATCGTATATCTTTTCAATGACATTACAACCTGGATGGCA
TAGCACCATCTTCGGTCCCTACTTTGTGGTGGGTGCTATTTTTTCGGGTATTGCAGCGCT
CTTAATTGTGATGATTGCCTTCCGGAAAGTGTTCCATTTTGAAGCATATCTAAAAGAAGT
CCATTTTCGATATCTGGGGAATTTGTTGCTAATTATGTCACTCCTGTGGTTCTACTTTAC
TTTCTCCGAATATCTGACCGGTTATTTTGGTCATGAACCGTTTGAGATGAGGGTTTTCTT
CTACAAATTTAGTGGAAAATATGCCCCATATTACTGGGGGATGGTGATGTGCAATTTTGT
GATACCGGTGCTTATCCTGAGTTTTAAAAAGACAAAAAGAATCCCTGGTATCCTGATAGC
AGCCATCGCGGTCACGATTGGCATGTGGTTAGAACGATTAATTATTGTCGTTCCATCTCT
TGCCAATACCCGGTTGCCTTACCCAACCGGCATCTATGTTCCCTCCCTTGTAGAGTGGAG
TTTGTTGATAGGAGCAGTTAGTGTTTTTGTTCTGGGCTTTGTCCTTTTTTCTCGCTTTTT
CCCTCTGATATCCGTGTGGGAAATAAAGGAAGGAAGGGAAACCAGTGTTAAAGAGGTCAG
TGAACGGCTGGAAAGTTATCTGCCCGACACTGAAAGTGTGAGATATTAGAGACAATCAAA
ACTTCAGGAAAGCCATGAATAGCAAACTTTTATTTACATTGCAGGTAATCTCCCTTGTGT
TAATCTGGGTTTTATTTACGGGTATTGCTATTTGGATTGGTAATTTATTGTTTCTCTCAC
ATCGTTTGCACGATGCCCCATCAGCAACAATTGGTATTAGTATAGTTGCTGTTCCCATAT
TCTTTACCCTGGCAAGTGTGTTAACTTATGTATTCTGGGGATTACAGAAAGATCGGAAAG
AGGAGTAAGGAAATGTTCAACATCCGGAGCAAGCCGATAAAATACCTGATATTATTCATA
CTGTTGTCACCTTTAGTAAAGTTGATGGCACAGGAAATTCAGTTACCCAGTCAGCCGTTG
GAAGGGCAAAAATTGTTTCTATCTAAAGGCTGTGTTAAGTGTCATTCAATTTTTGGAGAA
GGGGGCAAAGTTGGGGCAGATTTGGGTCGTACCCAGGCCAACAAAAATACGATGGATATC
GTGGCTGCAATGTGGAATCATTCCTGGGAGATGAATCGCGCAATGTTGCGGGGGCAGGAT
GTACCACAACTATCGCCTCAAGAAATGGGAAGCATCCTCTCCTTCCTGTATTACCTGAAA
TATTTTGATGAACCGGGATCTCCCTCCGAAGGAAAGAAAGTGTTTTCAGAAAAGGGATGT
ATTGAATGCCATCAGGTTGGAGGAATAGGTGGGAAAAGCGGGCCGGCTCTGGACACACTC
TCCATCTACGCCTCTCCGGTATTCCTGGCTCAAAAAATGTGGAACCACGGACGACGAATG
GTTCGCAAAATTAAACAAAAAGGCCTGAAAGTTCCTCGTTTTAAGGATAACGAAATGGCC
GACCTTCTGGCTTATTTACAGAGTGTGAGTCCGGTAAAACCATCCCTGCCACGTTATTCA
TTTCCAGGGAGTCCACAGAGGGGCGAGCGCATCATCAAGGAAAAGGGATGTTTAAAATGT
CATCGGGTCAATGGGACTGGGGGGAAAATTGGCCCCAATTTGAGTGAAAAAAGGTTTCAT
GAAGGGGTGACTAAGATTGCCGGAAGAATGTGGAATCATGCTCCAAAGATGTGGAAGAAG
ATGGAGGAACTGGGTATCCAACCTCCCCGGTTTCAAGGAAATGAAATGGCGGATGTTATT
GCTTATCTCTATTTTCTGGGATTCAAAAGTATACCGGGAGAGCTGGCTCAGGGCGAAAAA
TTATTTCATGAAAAGGGCTGTATTCAATGTCATGCCATCGATGGAGAAACCGATTCCAAA
AAAGTGGGCCCAAATCTGGCCAGAACAAAAGGGTTAAATGATATAATCTCCATTTCCGCC
GCTATGTGGAATCATAATATCAAAATGCGGGAAGAAATGAAAAAACAGAATATTCCATTT
CCGCGATTCAGTGGAGAAGATCTCTCAAATCTATTACGCTATATTCGATCCTTACGGGAG
CAGGAGAATGGTGATGAATAGTCAAATTCAGTATCTCAGGAGTAAATTGCATATTCGGGA
AATAATCCCATACGTTTTGGGTGTATTGAGTTTGATATCTCTGATGAGTTGTAGCAAAAA
TTGGAAGGATTACGCTGAAGAATATCGAACAATTTTGCAACAAAAGGATCCTGCCGCTGC
AGAAAGTTTTAAGGTGGTTGAAAGAACCGTTGGGCATGAAGAACTTCAGGTTCGTGATGC
CTGTGTGAGTTGTCACCAGGGAGTGGATAATCCGCTCATGGTAGATGAAACTCAGCCGTT
TACAACACATCCTGGGGATTTTCTTAGAAAGCATGATTGGGAAAAAATCGGCTGTACCCT
CTGTCATGGAGGACATGGGGAGGCATTGTCGGCCAGTTCGGCGCACCAGGGAATGTATCG
GTATGAGATGATCCAGGTGACCTGCCATCAATGCCATCCGCGTAGTCAAAAGTTGCCCAA
TGCCCCACAACTGAGTAATGGAAAGGAAATCTTTGTCAAATTTCAATGTAGCGGATGTCA
TTATGTAGAAGGATTAGCACCGGATCGTCAGGGGCCCTCATTGGAAGGAATCGGGAGTCG
GGTGGATCGGAAATGGCTGAAACACTGGCTGATGAATCCCACAGAAATGATGCCGAACGC
TAAAATGCCTAATTTCTACCTTTCGCCTGAATACGCCGATGCTCTTGCCGCATATCTGAT
GACCTTCAAAGATCAGACTCTGGATGCCTTACCAGACCCACCGGAAGGTGATATTACAGA
AGGGGGAAATTTACTGCGCCTGGCACGATGTATTAGCTGTCATCCCTTTAATGGGCGAGG
TGGTTATTTAGGCCCCGATTTAGGGCGCATCGGTAATAAAAGTACCCGGAAATTCATTTT
CCAGAAAATTAAAAATCCCCGTTATTTTGAACCCAA
>k99_86712 dna:primary_assembly primary_assembly:ASM369528v1_:k99_86712:1:22586:1 REF
CGACTGCTCACCGTACGCCCCTTAACCACAACAAATGAAAAATTTAACCCGATCATTTCA
TTAAAGATACCAACCGTTAAAACCGAATATGAAAATCACAACAAGGAAGGAAGGGAAGAA
TGAATCAGGGAAGAAAACTACAGCAGATATATCAAAAACGCATTGAGAGTTATCAGCAGC
TAAAAGATCTCCTCCAGGAACAGCAGAAAGCCTTAATTGACCACAAGGTCTCCCACCTTC
AGGAACTAACTGCAAAACAACTTGAATGCCTGGAATCAATACAGGCCCAGGAGACATCCT
GGTTAAAACAAATTCAACAAATTTATGGGGTAGACTCAATCAATGAGTTACCACAGGATC
TTCTGGCAGCCTTCGCCTTAACTCCTGAAGAGAAAAAACAGTTACGAGCTCAACAAAATC
AATTGCGTAAGCTGCTGAAGGAAATCGGAGAGTTAAAGGAGACCAATCGTTTGTTGATTG
AAAATTCTCTGGGATACGTAAAAACCCTCTTTCGTCATATTACTGAAAGTATTCATTCCA
AGGGAGTTTATCAACCCGGGAAGGGAGCGGTTTCTGCGGACACACTGATTAACAGAAAGC
TGTAATGAGGTTGCGTAATGCCAGGAATATTTCAGACATTGGATATCGCACGAAGAGCGA
TTTGGGCAAGTCGATTGGGAATTGATGTCACCAGCCATAATATCGCCAACGTTAACACGC
CCGGTTATTCCCGTCAACTGGTAAATTTTGAAGCCGCCTCACCGCTTCAACTCCTGAAGG
GCCAATTAGGACTGGGAGTGGAAGCGGATGATATCCGTCGCGTCAGAAATCAGCTCCTGG
ATTTGCAATACCGACAGGCCAATCAATCTCTCGGGAAGAATCAAATAAAAGAGAACACTC
TCTATCAGGTGGAAACCATTCTACAGGAACCGGCTGAAAATAGTCTGGGAAATTTACTGA
ATGATTTTTTCTCAGAATTCAGTAATCTGGCGACCGAACCGGAGAACATGACGATTCGAA
ACGTCCTATTGCAGAAGGCAATTGCCCTCAGTGATGGTTTCCGCGAAAAATATAACCGAC
TGACCGAAACACGAGATTCACTTCGCTCCGACATTGAGAATGTTGTAAATCAGGTCAATA
ATATTACCCGTGAGATAGCGGACTTGAATGCCAAAATATCCGTGGCAGAAAGCACCATGG
GAAGCGCCAATGATTTGCGAGACCGTCGGGACCTCCTTCTGGATCAATTATCGGAATTTG
TAAATATTCAATATCGGGAAGATAGCGAAGGACAATTTGTGGTCACCGCCGGGGGCCAAT
CTCTGGTTACCGGTCATGATTACCGGGAATTATCTGTGGAGACTGATACTGAAACCCAGA
AACTAACTGTTACGATTAAGGGGCCCAATGATCAGCCTCTACAGTTGCGGAATGGGCGCT
TATCCGGTTTGGTGGAAATGCACAATACAACCATACCGGAAATAATTGATCGGCTAAACA
CCCTGGCCGGAAAGCTGATTGAAGAAGTGAATCGGGTTCATAAATTCGGGAAAGGGCTTC
CCGTTGGGCAGCCCCCCCAGAGTGCTACTGGATTAAACTTCTTTACCGGGAGTGATGCGG
CATCAATCAATGTCAGCCCGGAAATTGTGGATAATGTCGCTAACATTGCCGCCTCGATTG
ACGGCTCGCCCGGTAATAGTGATGTGGCGTTGACCATCGCCAATTTACGCAATCGAAAAG
TATTTAATTCCAACGCGGAAACGTTAACCGATTATTATAACACCACCATCACCAATCTTG
GAACTGATATTGAAGTCGCCAGAACGAATCGTGTCAATCAGGAGAAATTAAAAGACCAGA
TTCAAAATCAACGTAATGCCGAATCAGGTGTCTCTTTAGATGAAGAGATGACCCAACTGA
TTAAATATCAACGAACAATGGAAGCTTCTGCCCGGATTGTACGGGTGGTAGATGAAATTT
TAAATACGGTTATCAATATGATTTAGAAAATATAGAATCAAGAATCTCTCTCTAAGAGAA
CCGGTGGTTCTTTTGGAAAAAGGATTTGGAAGATAAAGTCAAGGAAGACAATTATGAGAG
TTACTCAAAACTACAGCATTCAAAGTCTGCTCAGACAGATCAACTATTCCCGCGAACGAA
TCAACACTCTCCAAAGAAACCTGGCCACAGGAAAGCGTATCAATCAAATTTCCGATGACC
CGGCAAATATTGAGGTGGTACTGCGCTTTCGAAATATGCTTCAGGCCAATGCGCAATATG
AAGAAAATATCAACAATGTGATGGATTTTCTGACATTTTCTTCCGGGGCTCTGGATGAGA
GCTCGAATATTCTAACCACTATCCGTGAATTAGCTGTGCAGGGAGCCGATAGTACCTCCC
CTGAAGAATTCCAGGCGATTCAGGTACAGGTGGAAGAACTGGTTGAAAAACTGGTCAACG
TTGCCAATACTCGATTCAAAGGGAGATATATTTTTGGCGGAGATAATGTTACAACCGCCC
CTTTTACTTTAATGCCGGATTATAGTGCGGTCAATACCAACCCCTCCGGAGTGGATGGAA
AATTAAAGGCCGAAATTGGTAAAGAAAATTTCGATGTGTATAACATTACTGGAAAAGAAG
CCTTTCTCTATCCTCAAGATGTATTTAAGACGGTGTTGGATTTAAGAACCGCCCTGGTCA
ATCAGGATAGCAATGCCATTCAAAACTCAATTACTGAACTGGATAAAGCCATTGACCAGG
TATTGGAAGTCAACACAAAAGCGGGGGCAAAAATAAATCGCTATGAGATGATTTTAACCC
AGTATCAAAACGAGGATTTGCGGCTGCAAGAATTCCTCTCAAACGTAGAAGACACGGATA
TGGCCAAGGCAGTTGTGGAACTTCAGGGAGAACAGACCTCTCTGGAAACCGCACTCAAGA
CCCTGGCGCAGACATTGAATATTTCATTGATTGACTTTATGAGATAAAGTGTTTGAATTT
CCGCATTTCTACCCTCCAGGTAGAGCGATTTTCGACACTTTCAGGAAAAAGGATCTTTGT
AAATGACTGAATTTATAGGAATTACAAAAAGGAGGCGAGACTGGCATGCATGTTGCCGAG
ACTAGTAGTATAACAGGAGTGGAGAAGATGAAGATAGTTACAAAACAGTTTGGTGAACTG
GAATTCAGCGAGGATCTCTTGATTAAATTTGAAAAAGGAATTATCGGGTTCGAAAAATGT
CATCGGTTTCTAATAATAGATGATGAAGATTATGAACCCTTTCGATGGCTCATTTCAGTG
GATGAAAAAGAAATTGGTTTTCCAGTCTTAAACCCTTTCCTCATTGTTCCCGATTACGGA
AAAGAACTTCCCAATTCTCTGGTAGAACGATTGTTCTCCTCAGATGAATTATTGGATGTG
TTCTGCGTTGTCACCCTGAATGGAGAAGGAGGAAAGGTAACCATCAACCTCAAAAGTCCA
ATCATTATCAATTATGACAGCAAAACCGGTGAACAAATCATACTACCTTCAGAGGAATTA
TCTGTAGCGAAACCGATTACTTAAGAATAATCACTGGTTCATAGCTGTTGAATACTATTT
GTGTTATTTGAAATATTTTTCAATTTAAAAGTTGTGAAACACAACAATAAAAAACCAAGG
AAGGTGTTATATGTTAGTACTAACAAGGAAGTTAGGTCAGAATATTCTCATTGGTGATGA
TATTTTAGTCAAAGTGTTAAAGATTGATCATAACAAAGTTCAGCTTGGTATTTCTGCTCC
GGCACATGTTTTAGTATATCGCCAAGAGTTAGTTGATAAAATTAAACACTTTAATCGGGT
GGCTTCCCGGACAGATCACTTAAAGCTCAAACGAGCAGCGATGGCTTTTAAAAACACCAT
TAATATACCAGTTGGGAGTTAATATGATGTCAAAAAACGGTACAGCGACTGCTGACGTCA
ACGTTGATATCACACTGGGACGTCTAAAAAAACTTTCCAAATCAGAACGAATTCTGGTGG
GTCTATATTTTTATGAACGTTTGAGTATCGAAGAAATTGCTCTGGTTCTTCAAAAAAGCA
ACCAGAGTATTCAAGAGAAATTGAATCAAATATATTGTAAATTACTTAATGAGCCAGTTT
CAGAGCAATCTCTTAATTTAGCGTCACAGGAAGTTGTAAGATAAGGTTATCACAAATTGG
AATAGACAGGAAGTTATTATGCGGCAAGGACGCCCATCAAAAAAGAGAAAACGTACCAAA
ACTCCCAATTTCTCATCCCCTGCTCCCCTCTCCCTCTGCATGATTGTGAAAAACGAGGAA
CAATTTCTGGAGGGTTGTTTAAAGAGCGTTGAAGGCCTGGTTTCTGAAATTATCATTGTT
GATACCGGTTCTACAGATGCCACCCTGGATATTGCTTCCCGATTTAAAACCAGAATATTT
ACCATCCGCTGGGAAAATCATTTTGCCAGAGCACGGAATTATGCTTTGGAAAAAGCCACC
CAACCCTGGATTCTTTACCTGGATGCTGATGAGCGGCTTCATCCCCCTTTCCATCAAACT
GTAAAAAAGGCAATACAATCTGATCAAGCTGATGCATATTATCTGCAAGTGTACAGTGAA
GTAGGACAATTATTGGGAGGGATTCCCCATATCCAGGCCTACCCCAGATTGTTTAAGAAA
CTGCCGGGGGTTCAATTTGAAGGTCGTATCCACGAACAGATCACTCCTTCTCTCCTCCGG
GTTAACGCCCGGATTGAATATCTGGATGTCCAAATTGAACATCTCGGATATAATTTACCA
GAAGAAGTCCTGCGACAAAAAGTTCAACGGAATCTTGACTTTTTACACCAGCAGGTGGAA
GAAGAACCGGAGAATGCTTATGCATGGTTTCAACTGGGGCAGACAACCTTAATTGCCGGG
AAAAAGGAAGAAGCTATACAATATTTAAACCGAACCCTGGAATTATCCGAGCCTTCATCC
CAGCTCTCCAGTGCTGCTCAGATGATTATAGCCAATGAGTTATTTTTACAAAAAGATTAT
CCAGGAGCCATCCACATTCTGAAGCAAGTTTTAGAAGCCACCCCCCGGCAACGCCTGGGC
TGGTTTCTGTTATCCGAATGTTATGCTCATCTCCAGCAATTCGATAAAGCCCTTCAAGCT
TTGAAAGAAGTTAAAAAGTACGGGCAGTTAAAGTTTACCGACTTAAACATTGACAAGCTA
TTCGAATCTTATCTCCTGGAACAACGTTTTGCTTTATATTTATTTTCTGTTAAGCGATAT
AAAGAGGCCATCCCTCATTTCTATAACTATTTTACACAGGCTCCCCACTGGAACCAAAAC
TTGCTGGGAAAATATCTTGTTGCTTACAACACTACTGGTCATGATTCAGACAAACACCAA
CGATTAATCAAAATGTTCATCGATCAACTGTCCCGGTTCCACAATCCCCAAGAAGCGGTA
CAGATTCTCGGGTCGTTTTTTGAACAAAAAGGGGATTCCAGGACGCTGCTCACCCTGTTC
AAAGCTGCAAGCAAACAATTTCCCACTCAACCGGTATATCCCTATTATGCTGGCAATGCC
TGTTTAAAGATGGGAGATTATGCCCAGGCTAACCGGTATTATTTTCAGGCATTGAGTTTA
GACGATTCTATCTATGAAATTCATTATAATCTTGCAGTATCTCATATCAAGAGCGGACGC
TATCAGGATGCAATAGAGCAATTCCTGAAAATTCGTGAACAATTCCCCCAACATGCCCAA
GAAGCCAATCGCAGGTTGGGTGGGTTGTATTTAAAATTGGGGATGGTTGACGAGGCAGTT
AAGATTGCCCAACAGAACCTGACTGACGTTTCTTAAGATTTCCTCCCTTAAATTAGAACA
TTTTTTCTCAAGTTCTCTATCTTCACTTCGATAACTAAATCAGTAGAAGTGAGCATAGGA
TGTGCTGCACATTCGAAATGTGAGGATGAAAGGCGGTAGCCCCCTTCTTCCTCAACAGTT
AACCAGGGCTACGAAGAGAAGGGATTCTCACAAACAAACAAGGAGGTTGTTATGGCATTC
TTCAGTGGTTCCCGCATTAACACCAATGTTGGGGCATTAAATGCCTTTAATGCGCTCAAC
TCCATCAATTCCAAAATTGGTTCCATTCAAATGAGGCTGGCCTCGGGTAAACGGATTAAT
TCCGCTGCCGACGACCCTGCAGGCTACACCATCGGTAAAAAGCTGCAAGCCCGTTCTAAG
GCACTTTCTGCAGCTTTGAACAACGTTGGTGAAGCGAAGAATATCCTCTCCGTAGCTGAA
GGCGGTCTGCAGAGTATTAATGACATCCTGGTCAGCATCAAGGAAAAAGTCATCCAGGCC
GGTAATGGTTCCTACACTTCCCAGGAGTTGAATGCAATTGTGACTCAATTGCAGGACAGC
TTGAAGGAAGTGGATGACATCATCAGCGAGACCAAGTTCAATGGAACCGCGCTGTTAAAT
AACCAATTTACCAGCAAAGTCTTCCAGACCGGAGCTGATGGCGGTGATTCACTGACCGTA
AGCCTGACTGCCCAGATTGATTCGGCAGATTTCGGTCTTAGCAGCATCACTACCAGCACC
ATCTCCAGTACCAATCTCTCAACGACACTGAATAGTATAGATAATTACATCTCTACTGTT
ACCAGTGAGTTGCAGAAGGTTGGTTCATTGATCTCCCGATTGGATGTAAAGGAATCTACC
TTGCTGACATCCATCACCAATACCGATGCTGCGGCCAGCCGAATCCTGGATGCCGACATT
GCTAAGGAGCAACTGGAAATAACCAAGATGCAAATCCTGCAGCAAACGGCAACCTTGCAG
TTAGCGCAAGCCAATGCAATGCCCCAAAATGTTCTGAGTCTATTCCGATAATGATTCGCT
TTCACCGGGCACACAATGAGGCCGCCTTCGGGCGGCCTTTTTTATTGCACCCTTTTATCC
GTTCTCTCCCCTCAAGATTCTTCTCCCATCCCCCTGTCATTGAGGAGAATAATATGCAAT
CCTTTCATCGTTTATTTTAACACTTATGAAAGCTTACTGCTCGTCGATAATTAGAATTGT
AATATTAAAGATAGACGATAAATGAGAGTGAATACTAAAGTTTATCGATAAAGTTTACGA
TAATTTTACTAAACTAAAACGGGCACGGAAGCCCGGTATGGTTAAATAAAATACACGGAG
GTATACATTATGGCATTCTACAGTGGATCTCGGATTAACACGAACGTTGGTGCTCTGAAT
GCATTCAATGCCCTCAATGCTCTAAACAGCAAAATTGGAACCCACCAATTTCGATTAGCT
TCTGGAAAACGGATCAACTCGGCTGCCGATGACCCGGCGGGTTATACCATCTCCAAAAAA
TTACAGGCTCGTTCTCGTTCTTTGAGCGCGGCTTTAGCAAACGTCGGAGAAGCCAAAAAC
ATCCTCTCTGTGGCTGAAGGTGGATTCCAGAACATCAATGACATCCTGGTGGGCATTAAG
GAAAAGGTCATTCAGGCTGGAAACGGTAGCTACACTGCAGAAGAATATGCCGCAATTGTT
ACTCAAATCACTGATATGTTAAACGAAGTGGATGACATCATCAGTGAAACCAAATTTAAC
GGGACTCAACTACTTGACGGTAATTTCACCAGCAAAGTCTTTCAAACAGGAGCAGATGGT
GGTGATCAGTTAACGGTGAGTTTAAGTGCCGGGGTTGATTCTACTGACTTCGGACTGAAT
GGATTAAACTCCTCGGATTTGCAAGGCTCCAACTTGTCATTAACCTTGACCAGTCTTGAC
AATGCGATTTCAACGGTCAGTAGTGAACTTCAGAAAATCGGGTCTTTGATACAACGGCTG
GATGTAAAGGAACAAACACTCCAGGTCGCCATTACAAACACCGATGCAGCTGCGAGCCGG
ATTATGGATGCAGACATCGCCAAAGAACAACTGGAAATCACCAAGTTGCAAATCCTGCAA
CAAACGGCAACCATCCAGTTAGCTCAGGCCAACTCTGCACCACAAAACATCCTGCAGCTG
TTCCGGTAATGGAGAAAGATAGCGACTTTCTTTCTCAACACGCAAGATAGAGGACGTAAT
GGTGAACCAATTTCAACAAGGAGTGTTCGATGGAAACAGCCTTAGCTTATAAAAGCATGA
ATGCACAAAAGGGCATTAATCAGTATCAACAGAATGTGATTCTTAACGCAACACCTGAAG
AACTGATACTGAAACTCTACGACCTGGGCATTCTCTCGATTCGCAGAAACGACTTTGAGA
AAGCGAATCTGGTGCTTACGGAATTGATTTCTGCCCTGAATTTTGAATACCAAGAAGAAG
CACTGGGACTTTTTAAGCTCTATCGATACTGTCAGGATTGCTTGTATAAAGGGAATACCA
AAGAGCCCATACACATACTGTCGGAATTGCGTGAAACCTGGGCCAAAGCCTTTAACTTAG
CTTAATGTAAGGGTACGATGAATGCAAAAAGACACATTTTTCACAGTCTCTGTTCCTCCT
TGTTCAATCTGTGGGAGGAACTACTGTGTTAATAATTCAGCGAGGTGAGAAACAATGATT
TCTCAAGTAAACAGTAACATAGAACTATTACTGGAAAATTTTCGGACACTGGAAGAAAGG
CCTATTCGGACCCTTGAAGCCCGAATAGAAACTTTCAACAATCGCATTTCCCTGTTTAAT
GATCTGAAATCGAAAATTTCCTCGTTAAATTCTCTGGTATCCGAACTTAAACAAAGCGGT
ACCCTTTCGATCTATGGGAAAAAAGCGGCGACCAGCTCCGATGAAACCGTGGCAACGGTA
ACAGCCTCTTCAACAGCGGTTGTAACCAGTCACACCCTTTTTGTTTCTCAATTAGCCAAA
GCTGATAAGGTCGTATCTAATCAGTATACTCTGACCGGTACCGACATTTCCTCCACTCTG
GGCGCGGGAACTTATACGTTCGATGTGACGGTGAATGGGACAACAACCTCGGTCAGTGTA
GATATTGCCGCCGGAGAGGATAACGAAACGGTATTAAATAATATTGTTACAGCGGTTAAT
AATACATCAAACGTTGGTATTCGCGCATCGGTGATTCAAGATAGTGATACCACCGGACGT
CTGGTGTTCACCAGTGAGGAAACCGGTGCAGATTATGAGATGACACTCAGCGATACCAGT
GGAACCCTCCTCTCCACCCTGGGACTGAATGATTCTGTCCAGGCTAGTGGCACCAACGGC
GGTTACATCTATGATAGCAGCGAACTAAATGCATTGGTAACCATTGATGGCATCAGTGTT
TCCAGCAATTCCAACACCCTGGATAACGCGATTGAAGGGTTAACAATCACTCTCCATAAG
ACTCAAGCAACCGGTGAACAAGACGTAACCATTAATGTTTCCAACGATGTTGAAACCATT
AAGAGTAAGATAGAAGAATTTATCAATGCCTATAATGATGTATTGGACTTCATCATTACC
AATACTGCAGTGAATACCAGTACTTATGAACGATCTGCCTTTAGTGGAGATTTCTCCATC
ACCAATTTGCGATTGCAGATGCGCCAGGCCATGGGAAGTGCCGTTACTGGTTTGGCAGCA
GGAGATCCTACTCTTCTGACCGATCTGGGTATCTCCATCGGGAAAGATGGTAAACTTTCC
ATATCGGACAGTGATAAACTGGAAGATATGATTACCGATAATCTTTCCCAGGTGGAACAA
TTGTTCAACTCTTCCGATGGTTTTGCTCCCCGGCTGGAATCGATTTTGGATGAAATGAGC
AAGGGTGACGGTATCATCGAGAAGCGAAAAGATGTTCTGCAAAATAATATTGATCGGATC
AACAATCGAATCGAGCAGATGCGAAAATCCATCGACAAGAAGATGGAGAGTTATCGTCAA
CAATTTTCTCAACTACAGGCTGCATATGTTCAGTTTCAAATGCAGTCGAATTTTATATCA
TCATTAACCGGTTAATAAAATAACGGAGAGTTAGGGGGTGATCACATGGAAGTGACCCAA
TTAAATTACACCTCAGGTTTACAAAGCTCTACTCCCTATGCCAAGGATCAATCACCGGAA
TCTCCTCGGGAGAATGTGACGGTGAAAGTGAAAGATCTGGAACATCTCCAGTCATTGTTA
AGCAAACGACAGGAGATGGTTCAAGAATCCAGGCAATCAGAGGGAAAGAAGGTAGAGACG
GGTAGTGAACAGGAGCGAGAGAATTTGTTTGAACTGGTTAAAATGGTTGGCGAAAAACTA
AAGAGCTCTCGAATCCGCATTGAATTTCAGGTCAATGAAGACCTGGGTAAAATTTTTATG
CTCATTAAAGATCCGGTTACAGATGAAGTGGTAAGAAAGGTTCCGCCGGAAGAATTTGAA
CAGTTATATCAATCATTAAAACATTTACAACAGACGACGGCAAAGGATACAGGGGAGTTA
AATGTCAAACTCTAAATTGCGCTTAAAGGAAACGCTATCCGGATCAGAACAGGAAGAACT
TTTATCGCTGATAACTCGTTTATCAAAGAGCACAGATGAATTATATCAGGCGGCAACCAG
GGGTGAATGGAATGTTTTTCAACAACATTTAGAAAGACGTGGAGAAACTATCGAGGCATT
AAAACGATTTGTTCATCCGATACCCGAAAGCGATAAAACGGAGCCTGATCTTCAAAACTC
AAAAGACAATATTCGTGATCAATTGCACAAACATTTAAAAAAAGTAACTAAAGTAAACAC
TGAAGTTTACGATATTATAAAACGTAGGAAAGATGAGTTATTAAAGCATATATTAAATGG
AAATAAAGGGTTACGATTTTTGAAAAATTTTGAAAAACAAGTGAATCAACAAAAAATTAT
CTCTAAAACATATTAACAGGTACATAAGAAGATGAAGATTAATTCTCTGGAAAATTTTGG
TTACATTGTGAGCGTTGACCGGGTAAAGATGGCGAAACAGGCACAGAAACAGCACAGTGA
AACTGACAAACTGGAACTTTCTGATGAGGCAAAACAATTGAATAAAACAGGATCAAGTTT
GACCCCTGAACGAATAGATTTGATACGCCAACGCATTGCAGAAAATTTTTACGATCAGGA
CGATGTGTTAAATGAAGTAGCGGAGCGTCTGTTAAAAAGTAGAGAACTCCGAGAGTTCTT
AAACAATTTACGCCCCGATAATTTTTCATAGCATGATCTCCTCCCCCGCGTGGATGGGAT
GCTTTCATCGGCATTCCATCCTCCTCTTAACCTCTTCCACTCAAATTGCATCTAAGGCTT
AATTTTTAAGGGTTTCAGCATATTTTTCTTGACTTTGTCTTTATAATTTCAGATATTTTT
GCGCCTACTAATTCACTTATCAACAATACCAGGAGGTTTACATGAATCGTAAGGAATTAA
TTGACGCCCTCGCTCAGAAAACGGATTCGTCCAAAAAAGATGCTGAAAAATTTTTGGCAG
CTTTTTTAGAAACCGTAACTGAGGAACTCAAACGTGGTGGCTCGGTGAACTTGGTCGGAT
TTGGGAGCTTTAAAGTTCAAGAACGTGCCGCACGTCAGGGGAGAAATCCTCAAACCAATG
AAACTATTCAGATTCCCGCCCGCCGGGTTCCGGTGTTTAAAGCCGGAAAAGAACTAAAAT
CTGCTTTATAGTTGATGGATGGATAAGTCTGAATCTAGATTTATCTTTATTTCAGGGAAG
TATCAGCCGGCTCTTTAGCCGGCTTTTTTTTATCCGTCTTCAAAGGATGTTTCCCACTGC
TCTTTTCCAGAAGTATCTTACGTGGGAGGTTATACCTGACATTCTTTAATGAGAATCTCT
TCCTCTAAGAAATCATTAAGTTCCGCTAAGAAAAATTCATTCTGCAAAAGGAAACGTTCT
GCAGCACAGGTACGCTTCAAACACCCCTGACAGGAAATCCGTAGATGACAACCAACCCGT
TGTTTATAGGCAAGCTCTAAATCTCTTAGAGTGGCATTTATCTCACTTAAAAATTCCAGA
TGTGAGAAGTTCTTTGGTAAAATGAGCAACCAGACACTTTGCAGTAATTCGTCTAATTCT
TTCAATCTGCCAAGATATTGTCCAATGGTAGCTTTCCAGAATATCTTTGCTTTTTGGAAA
TTTTCATCTGCTTCTTCAGATGGACTGGATACTTCACCATGATGTGTAAAAAGACTATAT
GGAAGCTCAATTAACTGACGGATATTTTCATAGAGAAACTGAAAACTCTGTAAATGATCG
ATGTTTAATGAGGGAAAAGCTTCTCCAATCTCTTCCACATAGGAGGTGATAATATCAAAG
ATAGCATTGATAGACATTTCCATCTCTTTTAATCTCTTGCGAGCTCTTTCATGTAAGAGA
ACAAAAATTTCTGCCAGTTGTTGTTTCACCTTTGAAGAAGGGTGATGCTTCAAGATTTGA
AGGGCACGAGTGGCCAGGGTGCTAGAAAAACTTTCATCCGTGATTAAAGAGAAAAGTTCC
TCCAGCGTTAATACCTGGGTGACACATTCCAGAATTTCAGGATCCCTTTCCAGATAGGCA
TTTACAAGGGTGACAAAACAATCTTCATCATCGAGGTTATTGGCACATTTCTCCAGTAAT
AAAATCATTCGACGTTTAATCAAGAGGATCAGCTCAGAGGTTTCGGGATGCCCCTGTAAG
AGAAGTTTAAGTTTCTGTTTATTCGGAGTTCGAACGGCTGATATTAGCTCTCTCAACTTG
ATTAAAATTTGCCATAAAAAAAAGGCTGAGGTATTGTTCACCGCTTCGAAGGGTTCAGGT
TGGAACAACCACTGTTCAAACTCAGAAATCGAATATTTCTCCATTGCATTTACAATACAT
TCCACAACAATGGGATCCTCATCCAGCAGATATTGAAGGATGAAGGCAATGGAAGTTTCC
GGATTATGCTGATTGCTTTCACTATGAATGGTGGCCACCTTTACCAGCCGTTGTTTTTTG
ACAGAAATGATATTCTCAACCAGCTGTAATATTTCTCCATCCTTATCCCCTACCCCCCGT
TGAATCAGGTAATTTTTCAACATTGTCAACATTTGCAAGGATATGGTGGGATTTTCAAAG
ACCCCTTTTAAAATCCGTATATCTGTCTCATAAATGATGAAAACCAATAAGCTCCGAAAA
TCTTCTCTCTCTACAAACTGAAGCTTATCTTCCGCGGTCATTTTAAGTAATGCCTTATAC
TGACCCACAAACTGCCAGTATGGATTATTCCGTGCTGCGTTTCGAACCCATGGATCACGA
TCATTTACTAACAATTCGATAATGTCGGGATAGGGGGATACCCGGGCAAGATGTTCCCGG
ACTGCAGCGGACTGTTGATTGATTATCTGACAATATTTTTCTAAGGATGCGGGGAAGGAT
ACCCGAAAATAATGTTCAAGGACAAATTCAAAAGTTCTTAACGGTGTACTTTCTATGAAC
TCAAACGACGTCATTTTCTCATCCTTGAGTTTATTTTTTGAGCTTTTATCTTCCCTGTAA
AGCTCATAATAATAATCGGCGATAATCATTATGTTGTTAGCAAGGAGTTTACATCACAGG
GAAATTGACGAAGATAGAAATAGCGATTACATATTTTTTCCCGGGTTAAAATCAGTGATG
GTTTATGAACAATAAAAACAGTGAGCAAGATGAAAGACTTACGAAAGAATATAGACCAAT
TGTTAAGCGAGTTAAAAAATAACGACGGCTCTCTGGCGATAGAGAAATATTCCGATTTTA
GCGCAGTTCATCAGAAAAAGCTCGAGTTAGAGGTTGTCCTCCAATTATTAACACCTCAAA
CCGACTATCTATTGAACCGGTTGGAAAGGGAGCCGGTGTTTGCCTCCCAGGACATTTCTC
AATCTTTGAAAACCCTGGTGATTTATTGTGAGACGGTAAAACGATTGTTCGAAAAGGGTA
TTCTGGATTGGAATATTGCGGATTTACCTCCCCAGAAAATTGAGCAACTCACCACCGCCT
TACCCAACCTGGAAAAGGTCATCATCTATCGCTGGAAAGAAGTGCAGAGATGTCTCAATG
CCGGAGCATATCTCTCGGCATTGATTATAATGGGGAGCATTCTGGAGGCTCTCTTACTGG
CACGTGTCAACCAAAACGAGAAAGAAATTTATCGTTCTACCCGAGCTCCACGGGATAAAA
AAGGGCGGCCTAAACCGCTCCATTTATGGAGCCTTAGTGAGTTAATCATTGCCTCAATTG
AGCAAAAGTGGATTACTCTCAGTCCCCGTTCGTTCCACACTTCTTTAAGAAAATATCGGG
ATCTTATCCATCCCTGGGCTCAGATTTCTGCAGGCATGAGAGTAGATGGCACGGTAGCCC
ATAAGAGCTGGTATGTCTTAAATCAGGTGATTGAACAGTTATTAAAATCGCTTTAAATCC
GTGCGATAGAAGGTCCACTCCGGGGTCACCAGGGTATCGCCGAAATCAAGTGAATACCAG
GGAGTTATCTGGCTATCCACAGGATTCACCAAAATGTGCATATCCTGGGCAGGCATAAAG
CTCTGCAGGAGTAGAAACACTTTTTTACCGGTATCAGGATTCTGGGCCATATCAACGACT
AATACCGCATGCCCGGGAGTGCCCCCCTGGATGAAGACATCTCCGATTTTCATATCCTGA
ACATCTTCTACTGGTTGAAGTTCTTCACTGAGCGACAAAGTACCGGCATAGGTAAAAATG
ATATTTAAATATTGTTTAAAATTGTCATAAGATGCTCCGGTAATTCCGGAACGCAACCAG
TTGACCGCCTCCCCTCTCACAACCGGGCGATAGCCCTTTACCCAATTCATAAAATCAATC
CGATCGCCGCTGGTAAAGTTGAAGTGTATGGCATCGTAACGTTTACGGGAATATAGATAT
TCAGCTCGAAGGCGAATGATGGCATCGGCGCACTGTTGTAAATCCTGATGCCCAACATCA
ATATCTACCACAGCATAATGAACACTCTGATTCGGCTTTTCTATTCCATTATATAAATAA
ACCATGGGATGTCCCGGTTTTAAAGGAATTCGCTGCAGCCAATAAGCAAATGAGCCCGGC
CGGGTTTTGAGGCGTTCAAAGTGAGGCGGTGGTTGAATCCGATTCAGAAGAGCATTGGTT
GTATCATACTCACTCAACCAGGGATATTGTTGGGAATACAGAAATCCCGTCAACAGGCAT
AATAACAACAGGAATATCGTCCTCATCATTCACCTCCTCAAGTTTATTCACTGATTAAGC
CGGCTTCCCGAAAACTGAAATATCGACGATAACCAATAATGACGTGATCCAGCACCGGGA
TATCCATGAGTTTCCCGGCTTCTACTAACCTCTGGGTAATATTGCGATCTTCCAGGGAAG
GTTCAACTTCTCCTGAGGGGTGATTATGAACCAGAATAATACTTGCAGCGGATTCCAGGA
TTGCCTCCTTAAACACTTCTCTCGGATGCACCAGCGAGGCATTCAGGGTTCCTTCGCTAA
TTTTTACATCTCGCATGACCACATTGGCACTATTAAGGATTAAAATCAGGAATTGTTCCT
TTTTTAAATGCGCCAACAACGGTTCATAATATTTGAAAACGACTTCCGGACCATTTACTT
TTACTTTTTTATCCCGGGGCAGACTGGCCAGGCGACGTCCAATTTCAAATGCAGCAATCA
AAGTAACGGCTTTAGCCGGACCAATACCTTTCAAACGGAAAAATTCTTTATAGTCGAGAG
CGGACAACTGCTGGAGATTTCCATAACGGGTGAGTAATGTCTTTGCTAAATCGAGAGCTG
TTTGTTTGGATGTTCCTGTTCGAATAAGAATGGCTAACAATTCAGCATCTGTGAGGACCG
ACGGCCCCAATTGCATCAGTTTTTCTCGGGGACGTTCCCCTTCCGGCCAATCCGGAATTT
TGGAGTGATAAAATGCGGGTTCCTCAATCTTCATCTTACCCCCCAATGTCCTCATTTTTT
TACGGAACGATGTTGCTGATACCAATCCTGAATGTACTGAACAATTTCATGGGTATCGGT
ACCCGGTCCGAATAATTTTCCTACACCCATTTTCTCCAGTTCTTTCATGTCATCTTCCGG
GATGATCCCTCCGCCGGTGAGCAATACATCGTCAAGCCCCTTCTCTCGCATTAATTCCAG
AACTCGAGGAAAGAGGGTCATATGGGCTCCGGAGAGTATGCTGAGGGCGATCACATCCAC
ATCCTCTTGTAGAGCGGTATTGACAATCATTTCCGGCGTTTGACGCAACCCGGTGTAAAT
CACCTCCATCCCGGCATCCCGCAGGGCTGAGGCTACTATTTTGGCTCCCCTATCATGTCC
ATCCAACCCGGGTTTGGCAACCAGTACCCGAATCTTACCTGCCATGATGCTCTCCTTTTT
TCATTTGTTGTAGGGTTTGTAAATATAGCTCCACCTCTTCTATCATTTTTTGGAGAGGGA
ATTCTTCCCGAATGGTCTTTTCTGCCTGAACTCCCAACATCTCTCTCAATTCCGGGAAAA
ACAACAATTCTTTGACTCGTTGAGACATGAGATAAATATCATTGGGGGGTACCAGTATCC
CATTCTGATCTGAGGTAATGATGTCGGCCACTCCCCCAACATCAAAGGCAACCACCGGGG
TGCCCATTAACATGGACTCCAGCACCACGTTGGGCTGCCCCTCATCAAGAGAAGTAAGCA
ACACAACATCACATAAACCATACAGCTCCAGCACCCTGTCCTGTCTGCCTAATAGGTACA
CGTTGTCCAGAATTTCTAATTCCCGGGCATACTCCTGGATATCATTTTTTAACGGACCAT
CACCAACGACCAGAAAAATAGCCTCAGGAAATTCTTTAAGAACATTTTTGGCAACCTCCA
GAAAAATCAGGTGTTGTTTCTGCTCTACCAACCTCCCGAAAATTCCCACCGTTGGACGTT
CCTCCCGAGGGAGGTGAAATTCCTGACGCAGGGTATCTTTATCAACCGACTCCGGGCGTT
GTAGCTCAATCCCGTTATGAATCACTTTTACAAAGTGTTCCGGAATCCAACCGTACGATA
AATATTTTTCCCGTATCGCCGAGGTATTGGTGATAATACCATCTGCCAACCAGCGATAGG
TCAACCGATAACGCCAATTATTATACAAGATGGGTAATCCATTTCTGGCTACCACAATCG
GATTTCCGGAAATTTTAGCAGCCAAACCTGCCAGACGAACATCCTTATTAAAATTAGCAA
TAATCGCTGAAATTGACTTTTCCTTGATGGAACTGGCTATTTTCCAGATAGTTGGTAAAC
TAAAATCACTGCCAACAGTTAATGGAAGGGTCTGAAATCCGGTTGCTTCACATCGGCGAA
GGAACAATGAACCTTCCCTTCCGGAATAATAAGCTTTATGACCCCGACCGGTTAAGCCTT
CCCCCACAAGGAGCATCCACTTCTCACCACCACCCCAAACATCTTTTCCTATACTATTTA
AAAACAATATGTTCATAGAACAACCGGTCATCGATCTCAATATCTTATCAAATCATGTTC
CACAATTTATGTAGTGAACTGCAATTCATACAAATATCGATAGCGTTCAGAGCGTGAAAG
CAGTTCTTCATGAGATCCCTCATCTACAATGCTTCCCTCTTCCAGAACGATAATTCTATC
GGCATGGATGATGGATGACAGACGATGGGCAATCATGATCACCGTCCTTTCGCGCATCAG
ATTTTCCACTGCTTCCTGAATTAAGAACTCTGATTCTGAATCCAGAGAGGAGGTGGCTTC
ATCAAAAATGAGAATGGGTGGGTTCTTAAGGATCGCCCGGGCAATTGAGATACGCTGGCG
TTGTCCACCGGATAGTCGCATTCCGCGTTCTCCCACCACCGTATCAAATCCCTGAGGTAA
TTCCATGATAAACTCATAGGCATTCGCTAACCGGGCAGCTCGTTCTATCTCCTCTCGGGA
ATAATCCAGCATACCATAGGCAATATTATTGGCCACTGTGTCATTAAACAGAATGACTTC
CTGGGTGACAATCCCCATTAATCTGCGCAGGTAAGGCAGGGAAATATCTCTGATATCAAC
GCCATCTATCAAGATAGCTCCCTCGGTCACATCGTAAAATCTTGGGAGCAAGTTCACCAG
AGTGGTTTTTCCGGCACCGCTACTGCCCACCAGAGCTATCTTCTGGTTCTTTTCCACCAC
CAGATGAATATTCTTCAAAACATCTTCACCATCAGGAGAATAACGGAATGTCACCCCTTC
ATAGCGTATTTCATGATCGAAAGAAGTCTTTTTTATGGCATTGGGGCGACTGGTGATGGT
AATGGGGGTATCAAGAATTTCAAAAATGCGTTGACCGGATGCCAGGGCTATTTGAATGTT
GTTGTTAAGCTCACCCAGGCTTTTGATGGGGTCCATCACGGAAAACAGGATAATGATAAA
ACGGATGAAATCCTCAGAGGAGAGCAATTGTCCCTGGAGCACCAATCTTCCCCCGTACCA
TAAAACCACCGCCATCACCCCCACCCCCAGGGTTTCGGAGAGGGGTCGTGAGAGCCGATT
CAACCGCACCTGACGCAGCACTGCTCTAAAATAATTTTCGGTTTTAGTGCGAAATTTGGT
ATCCTCATATTTTTCCATCGCAAATGCTTTAACCACCTTTATCCCGGAAATTGCTTCCTG
CAGGACTGCTGTAATATCAGAAATGCGCTCCTGAACCCGTCGGCTTTTTCGTTTTAAGCT
CTGTCCAATTTTCTGGATTAAACCACCGCTGATAGGAAACACCAATAACGCCACCAGAGT
TAATTGCCAGCTAATGGTAAACAAAATAGCCATAAACAGAAGGATGAGGATGGGATCACG
AATGATTTTGGTAAAACTTCGGTTTACAGCCACATTAACAGCGTTAATGTCATTGGTGAT
GCGGCTGATTAACTCCCCGGTTTTATAGCGCTGAAAAAAACTCAATGGCTGGTGGATCAC
ATGAGTATACAGTTGTTCGCGGATGTCCTTAATGACCTTTTGTTCCACATAACTGACCCA
GTAAAATTCCAGAAAGGCGAAAAGATTTTTCAAAAAGAAGGTCAGGAAGATAAACAGGCA
CAGCCATTCCAGAGTCTCGATGCGATCTCCCCGGGAAAGCCATTTTTGGACATTGGCTTT
CAACCAGGCATTAATATTCCAGAGACTGGGTTGTTCCGTTTCCCCGGGGGTAACCTCTGA
CTTTTCCACGACTTTTTCAGCGGCGGGTTTTTCCTGAAAAAGAGCACTGATGACAGGCGC
TACCATCCACACGGATAGGGTGCTGAAGATAACAAAGAAAAAATTGAAAATAAAAACCAG
AACGATCTGCCGAGCATACGGTTTTAAATAAGATAGAATCCGCAGGTAAATTTTCCAGCT
TTTAGTTTTTTCCGAAGGTGAATGCATTAATTCTGTTGATCCTCCTGTAAACATCGATTT
TCCTATTTTCGGATACTAGAGAAATGATTGTACGAAAAAAATGGGATGAACACAAACAAG
AGGTGATTTCATAACAGTTCCGGGTCTGCAAAAAAATAACCCGCAGAGAATGATTCTCTG
CGGGTTAACAAGTTTATAAACCATGAAAAGGAAGCAGTCTTTCCTGTTTATCCTTCCGGT
AATTCAGTTTCCGGTCGTGGCATCTTATCCAGTACCACATCCCCGGGTCGGTCCACCGGC
AATTGATTTAAACGTCCATAGCGACGCATATCTACCCAGCGATGCCCCTCCATGAACAAG
GAATAGCGGCGTTCATGCAGTAATTGATCAATGGCGCTGGCCTGATCGGTTAAGGTAACG
CTACCCAAACCGGCCGCGTTTCTTACCACATTAATGTCAGCTTCAGCCGCACTCAAATTC
CCAAGCTGGATATTCGCTTCCGCTCGCAGTAACAACAGCTCCTCGTTTCGAATAATGGGG
AAAGGGTCTGTGGAACCGCTGGTAATCGTTACACCCATCGTGCTGGAGAGATCATCGAAT
ACGGTGGTGTCAGGCACATTATTCTCATCCAGATCCCGAACCACGACCTTCGATGAAAAA
CGCAAATCACCGGGTTCGGCATCGGTCTGGAATGAGGGATGAGCCATCAGTTTCACAAAA
GGGGCTTCCGGATTTTCAAAAATCTCGTTGGTCTGATCATTTAGAGCGGTTCCGTACACA
TGATAAACCCCTAAACGGAGAGAAGCGGAGGGATCGATGAAAGAGCCATTCAGGGCATCC
AGAACCCCCTGCCAATCTTCCATATAAGCGGCCACCCTGGCCCGTAAAGCGCGGTTAAAT
TTGGCAAAGGTGGAAGGAGAATCAAAGCCGCTAAATCCACTGGACAGCTCGAAGGAGAAA
CTACCTCCGGCATTCGCCAGGTCAGTGTTCGCTTCATCCAGCAACTTCACAATCTCATTT
AAGGATTCCGTTTTGGAAGCAAACGGGGTGTTGATATCATCCGATTGGATAATTTTGATC
CCGTTTTCATCCATGTAGTTTAGGTTCAACAGAAGCTGGTAGGCTTTGATTGTTTTGGCA
AATCCACGTATTCCGGCACCGGTAGCTCCACCGGCCTGATCCGCCCGGTTGAGCAATTCG
TTGCAAACCCGAATCACTGCATAACGCCCACTCCAGGGACGAAGCACCAGGAAACCTCCG
GGATCCGGTGTTCCACGTAATAAATTACCGGTGTAACGGGGGTCTGCAGGTTCAAAATAG
TAGACTTCTCTACCCAGGGAACCCACGACCCGTAAGTAAATAGCATGATCGACTCTCATG
CCTGCTTCAGCACCGGAGACCAGTGCCTGATCCGGCACATCATCCACAATCGGAGCATTG
GGATTGGGAAAATCCAGATCGTGACATCCTGCCAGTAACAGAAAAAGCAGAATGACCATG
CTCCCCATGTAGCTGACCTTAAAAATATGTCTTATGTTCATATTCAAGTTCCTTTCTTTC
TTTTACAGACCGAATGATAAATTAAAGTAAAAACTTCGAGAAGACGGATAGGGGATGGTA
TCCACTGAACGACCAATAGGTACGCTACCGAACTGACTGACTTCCGGGTCATATCCGGTA
TAATCGGTAATCATAAAGATATTTCGTCCGGTGACCCCTATCTTCAAATAATCCACATTA
TCGCCAAAAAGCCCTTTTAATGCTTTCTTGCTCAGCGTATAGTAGATATAAGCTTCTCGC
AATTTGATATAGGAACCGTCTTCAATATAGGGAGATGTTTTTGTTCCCAATAATCCGAGC
CGTTCTGATGCCGCGCCGGTATCATAATCCTCTGTGGTACCACCGAGATCAGTAATCAAT
TTACCCAGATTAATGACTTCACCACCTTTTTTCCAGTGTAGATGAAATCCCAGATCAAAC
TGACCAACTTTGAAACGGTTATTAAATCCCAGTTCGAAATCCGGAGTTTCATCACCCAGT
TTCACAAAACTACCATCGGGATTCCTTTCTGCCCCAACAATAGAAGTTGGAGACCAGCCA
ACTTGAATTCGATAGGTTCCCAGAAATGTCGCAAATCCACCAATATTAAAGGGGTCCACA
GAAAGCTGGGTAATTTCGGAACTGGTTTTGTAAAAGTTCACCCGGGTGGTCCAGCGCAGA
TTCTGACGGTTCAGTGGAGTGGCACCCAGAGAAATTTCCACCCCCTGAGTCTTCATTTCA
CCGCCATTGATAAATTCTTCTGTAAAACCAGAGGAAGGGGGTAAATCAGGTGTCAAAATC
AAATCACTGATATTCTGACGATAGTAGGTAAATTCAAACAACCCCTTACCCTGAAAGAGG
GTGGCATCAAACCCGGTTTCGATTTCTTTCGTTCGCTCCGGTTTAATGTTCGGATTTCCT
CTACGGGTATTAAAAACCACCCCGCTGTTTCCATCGATATTCCGGGGATCCAGTGAAATG
TATTTCGCTTCCGGAGGCGGTGAATTTCCGGTCTCTCCATAGGCTAAACGAATTTTGAAT
TCATTGGAAAAGGATTCCATCCCTTCCCAGAAATCAAACTGAGAAAGGCGTAAAGAAGCA
GAGGCTTTGGGATAGAGGAAGAATTTATCTGTATCTCCATGCGAGCTACTGGCATCTCCA
CGGACCCCTGCGGTCAGGAATAACTTACCCTGAACATCCACTTCTTCCTGAACATAAAAG
CCACGGTCAAATTGTTTCCGTTCATCCTGAAAGACATTCACCGCACCCGCCTGATCCACG
TGGGTTTGAGTAACGGTCACCGCACGAGCTTCCGCCAGCGTATTGTTCAACTCCTGATTT
TCAAACTGTAAACCGGCAGAGGTGCGGAAAAACACCTTGTTTTCCATTCCAAAAAGATGA
GTTACATTCAAATACAAATTGGTATTTAAATTCCGGGTTTCTCCATCCAGTGAATGGCCG
GGCTGGTCACTATTGCGCTCAAACTGAAGTTCAGGTGGTGAAAAAACCATGTTAAACTGG
GAGTAATAATCGAATCCACTTTGCAATACGAAGTCCAGATTCTGGGTAGCGGAACGCAAT
AAGTTCAAGCGTATCCGGGTAGACCCTACCGTTCTGAATACCGTTTCACGGTTCACAAAA
ACATCTCGGGTATGAACCGGATTGGA
>k99_7823 dna:primary_assembly primary_assembly:ASM369528v1_:k99_7823:1:21523:1 REF
ACGTTCCGGGGCATCATTTGGACCAGGAACGATGTAAGAAGGTTTCTTCAATCTGGCAAG
AAGTTGGAAAAAATTCGTGAAGGTCCGGGCATCGTTCTCACGCTCCGCGAGAATCTCCGC
ACGTTGTAAATTGGGGTTGCGGTTCTCCTTTTGAGCTAAGCTCCATTCTTTCTTCCGTTC
TTCTGCTTTCAAAATATTTCCAGCAAATAAAACCGCTTCTATATTTAAATTGTCTACGAC
CTCTGGTAATTTTTCCAAATAGATGAATTCCTCTTCCAGATTAGCGATGGCTAACAGCTT
CATAGGCATCCCTCCTTTCCTTTTGGTGTGAACTCTATACCATATCAGGATGATTCCATA
AAATAATGATGATAAAACAAGAAAAAAGTTTCCTCAGCAAGAAGGTGAAGCCTACTTTTG
CCAATTGAAAATATTAGAGATATCCGAAGTCCGATGAACTGAACTGTGAATTAAAGGGGG
GGATAAGACCTCACATCAGGAGATATTTTCCAGTGCTACACCTGAACATCCTGCCATTTC
TTCAATTCCTGGATGGTCTCTTGTAGGGACTGGAGCAGGGTGAGGTATTGAGGATCATCT
GGAGCGATGCCTTCTAATTTGCGACGAGTTACATCAATTTGGGATTGCAACCGAGCCATC
TTTAATCGTTTGATACATCCCTTTAAATGAACATCCGGTTTTTTGAAATCTCGATTCACC
ACATCCACTTCTCGAATCAACAACGATCTTAACGCATCGTTTTCCACATCTTCCAGAACA
ATATGAAGTAGAGAAGAAGGGTTAGATTTTCCTTTTTCCTGTATCAACAAAAAAAGATGC
CTGAATTCGGGATTCTGAAAGTCATCCGCTTCCACATGGCTATAAACATATTCCTGAATT
TCCTCAAAAAAATTGATTAAGAGGAGAATCAAATCCTTTTCTGCCCCTACTGCTCCGGTA
AATGTGAGAGAAGGCCCGGGGGTACCCCCTTCGGATGCCGTTTTGGAAGCCAATTTTTTG
TTGACCCGTTCTTTCTCACTTCGACGGCGCTTTCGTATCTCATTCAGCAAAAGAGTTGAA
GGAACATGCATCTGTTCAGCAGTTTTCTCAAGATAAAAATCCAGTCGAATATCATCTTTA
ACCGGGGTTAATAAAGTAACCATTTCCTCCACAGCCCTGCTTCGTTCTGCAGCACTTTGC
AAATTGTATTGTTTGGCCAGCTGCTGGATTCGAAACGTGAGGTAATCTTGCCCCTCCTTC
AGGAGTGTTAAAAAAGCCTCTTTCCCGTTTTCCTTTACATAGCTATCCGGATCAGATCCG
GAAGGGAGAAGCACCACTTTTACTTCTAAAAGATTTTGAAACAGGATTTCACCTCCACGA
ACAGCCGCCTGTATCCCGGCATTATCCGCATCGTAACATAATATCACATTATTGGTATAA
CGTCGAATTAACTGAGCATGAGATTCCGTTAAAGCAGTTCCACTGGTTGCCACCACATTG
CGGATGCCGTTTTGATATAATTGAATGGCGTCCATATATCCTTCAACGAGGATGATACGA
TCCTCAGCCCGTATGGCAGGATAGGTCAAATTTAGCCCGAAGAGGATGTGGCTTTTTCGA
TAGATGGGGGACTCAGGTGAATTAATATACTTGGGTGTATTGGGTTCATCACCGAGGGCA
CGGCCACCAAAACCAGCTATCTTGCCAGATTGATTCATTATAGGAAACATCAACCGGTTC
CGAAAGCGGTCATAAAAGCTGGTCTTTTTTTCGTTTTCAATGATTAATCCCAACTTCTGG
TACGGCTTTAAAGAATACCCAAAACGACGAATGTACTGGATTAATCCATCCCAACCCGGG
GGAGCATATCCCAGCCGAAATTCCTTAACAGTTTCCGCGGTAATGTTTCTTTCCTGCAAA
TAGTTGAGCACGGAATCCGGTGCTTTTTGTAATTGTTGTTGAAAATAAGTACAGGCAATG
TTATTGGCATGATATAACGTTTCATTTTCACTTTGCTGACGTTTCACCTGCTGGGAAACC
GGTATCTCTATCCCCACTTCATCTGCCAGCCGCTTAACAGCATCCACAAATCCGATTTTT
TCATATTTCATCAGGAAGGTGATGGCATTCCCCCCCTCTCCACATCCAAAACAATGAAAG
ATCTGGCGTGCTGGATTTACAGAAAATGATGGGGTCTTCTCTTGATGAAAAGGGCACAAC
CCAAAGTAATTTTGCCCGCTCTTTTTCAATGATACATAGCGACCGATCAACTCAACAATA
TCCACAGAATCGCGGATTCTGTCAATGATATGTTCCGGGATATTTGGCATCTATCAAACT
CTCTTTATGTTTAAAAATGAAGGTTACATTGCCCCTGTTATCAACGCAAACAATAAAACT
CCTGAAAACGCTGATTTATCTTCTGGAATCTATCCATTACTTGCAATCATATATGAATCA
ACGTATATTTTTTACTTGTCAAATCAGTAAAACTAATTTAGTTAGTCGTCGCAACTATCA
CAATAAAAAAGGCGGATATATGAACAAAAATCAACCTCCAGGAAGTTCGGTCGGACAACA
ACAGATCAATATAGAACTACCTCCGGAACAGGCTGAAGGTACCTATTCAAACCTGGCCAT
CATCACTCATTCACCGGCAGAATTTGTCATTGATTTTACTCGAATCGTGCCCGGGATTCC
CAAGGCGAAAGTGTATTCACGTATCATTATGACGCCTCAACATGCCAAATCGTTTTTAAA
GGCACTGGAAGAAAACATACAAAAATATGAGGCTCAGCACGGTGAAATTAAGCTAACCCA
GGGTAGCAATCAAGGACGCAGTTTCGGCTTTCAACCGCCACAATCTGAATCAAAATAGGT
GGTACATGGTTGATCTGAAGAAAAACATTACTGAGGTAAAAAATCGAATTGCCAGGGCTG
CCGAACGGTGTGGAAGATCTCCACAGGAAATTACCCTGGTTGCCGTTACTAAGACCATTC
CAGTAGAACGCATCAACGAAGCGATTCAGCTGGGAATCCAGCATATCGGAGAAAATCGAA
TTCAGGAGGCTCGTGAGAAGCTTCCTAAGATCCAGGACAATGTAACCCGACATTTTGTTG
GGCACCTGCAACGGAACAAGGTAAAGTATGCTATCAAACTCTTTGATATGATTCAATCGG
TGGATTCACTCGCTTTAGCGGAAGAAATAAACCAGAGATGTGTCAATTCCGGGAAAAAAA
TGCCTGTGTTGATTGAGGTAAATACCAGCGGTGAATCATCCAAATATGGTTGTGAACCGC
AGGAAACCCTCACCTTATTACAGGCAATTGATCGCCTTCCCGCGCTCTCTGTCCAGGGGT
TTATGACTGTTGCGCTCTATAGTGAGGATCTGGAAAGAGTACGCCCCTGTTTTAAATTAC
TAAAATCACTTTTTGACGAAGCTCAAAATCTGCCATTAAAGAATGCCGATATTAAAATTT
TATCCATGGGGATGTCTTCCGATTTCGAAATTGCCATTGAAGAAGGGTCCACGATGGTGC
GGATTGGAACGGCGATTTTCGGACCCAGAGAGTATGCTGAAATAAAATAAACGCCTCGAA
TACAGCAGGGGTGTTGATGTATAATTAATCTTTCAAGAACTTAACTTACGAGGGGTGCAA
TCTTGAAACTTACACCATTGGAGATCCGGAAACAGGAATTCCGCAAAGCAATGCGTGGAT
TCGATCCGGTTGAAGTACAAACTTTCCTGGAAATGGTTGCCGAGCAATATGAACAGTTAT
TGGATGAAAACAATGCGCTCAATCGGAGAGTGATCGAATTGGAAACCAAGCTCCATGACT
ATCAGGAAAATGAACGAAATTTGCGTGAAACCCTGTTGAATGTTCAGGAAGTGAAAAAGC
AGTCTGAAGAAAGCAGTCGACGTCAGGCGGATCTGATTATTAAAGAAGCCGAGCTAAAAG
CTCTGGAAATTCTGGAGAAGGCTCGAAAACAGGCTCAACAAATTCGAGAAGAAGTCAACT
GGTTGAAGTCACAGAAAGAATCCTTCATCAATCGCCTCAGACATATTCTTATATCCCAGA
TTGAGTTGCTTTCAGTAATGGAAATCGATGACGTCATTCCCGAGGAGTTGAGAAAGGTAG
TTCAAAAAGGAAAATCTCTCACTCAGACATCCTCCGGACAGGAAAAGTCAGCTCAGGATT
CTGAGAATTATCTGGTCATTGAACGAGAAGTGCCGGATGAGGTTGTTGAAAAGAGTGAGC
AGAGTGGCCCTACACCCCCCAAAGATGATAGTGGACCTGAATCTGAACACGATACCAATG
CGCCAACAGAAGGGAAAGATAAAAATAAAGCCTCATCCATTGAGGACGAAGATATCAATG
AGTTCTTCAAAAAAGGTATTCAAATTGATGACCTGATTAAAAATATCAATAAAAAAGAGC
AGGATAAATAAGGAGGTTTTATGTCTTTATTGAGAGTTGTCGGGGTGGTGGTGTTGGTAC
TTTTCTTCAGTGAGTGCACAAGTAGCAGATATATTACCATAGATAAGGTAAAACAGGAAC
AATCAATTAAAATTTTTACCAATGACGGAAAAGTGTATGAGGGGATTGTACTGGAGAACA
CCGGAGACCAGATAACACTGGTCAGCAGTCAAGATCATCAATCATATGCTCTCCCCTATC
AACAAATTCGTCGGGTAGAACCGCTCAAGACCTATTTTGATTATAAAGGATATCCCATTA
GTGAAGCGGAGATCGCCAAATATAAGACCAACCGAAATACCTGGGGACATGCCATTGGAG
GAGCGGTCATCGGTGGATTAGCGGGTCTGGCGGTGGGAATTCCTATCTGGTTAGCCAATG
ATAACCCTCCCCCGTTGTTTGTTGGCGGATTGGGAATGGTCGTTGGGAGTATATATCTGG
GGGCAAAGGGAGTGAAACGAGATCATCAAATTGCCGTTGAGACCGTACGGGCAGTGCGCT
ATCGTGAGACAGAATTGGAAGCCAAAAAGATGGAAGAGCAGAAAAAATTGGAACAATTAA
GACAAGAGAAACAACGACTCTTGGAGAAGTTAAAGAACAAAAAGAAGCAAGAAACACAAA
CGGACTCAGATAATTAAGCATTGGAGAAGGTGAAGATGGAAAATGTACGGGAAAAAATCG
AGGAAGCGGTTGCTTATATTCGTCAACATACTCAGATGAAACCGGGAGTGGGAGTCGTCC
TGGGAACAGGGTTGGGAGATCTGGTGAAGGAGATTGAACAGGAAGTAGCCCTTTCTTATC
AAGATATCCCACATTTCCCGGTATCGACTGTTGAATCTCATGCTGGAAAATTGATATTTG
GAACCATCTCAGGTAAAGAAGTTGTCGCTATGCAGGGACGGTTTCACTATTATGAAGGCT
ATTCGATGAAGCAAATCACCTTTCCCATCCGGGTGATGAAATTTTTAGGGGTGAACACCC
TGCTCATTTCCAACGCCTGTGGAGGAATGAACCCTCTGTATCGCAAGGGAGATTTGATGA
TCATGGAAGATCACATAAACCTGCTGGGGGACAATCCATTAATCGGAGTGAACGATGAAG
AATTGGGTCCCCGATTTCCGGATATGTCGGAACCTTATTCCCATCGGTTAATCGAGATGG
TGGAGGAAATTGCCCTGGAGGAAAAGATTAAAGTACAACGTGGGGTTTATGTAGCAGTAC
CGGGTCCGAATCTTGAAACACGAGCCGAATATCGATTTTTACGTACCATTGGGGCAGATG
TCGTGGGCATGTCTACCGTTCCTGAGGTGATTGTTGCCCGTCATATGAATATGGAAGTAT
GTGGCATTTCCGTTATTACTGATGAATGCTTTCCGGATGCTCTGGAACCAGTGAATGTAG
CCGATATCATCGCCACTGCTAATAAAGCACAACCTAAATTAACAATTCTGATGAAACGTC
TTATCGAGCGACTGTAAACAAATATTGTCGTTATGGAACAACTTCCATTTAGCTCACTGG
GAAAATTTTTAATTGGGGTGGGATTGTTCATTGTCGCTCTGGGATTTGTTTTTCTCTTTT
TCGAAAAACTTCCATCTATTGGAAAATTACCAGGGGATATTATCATTCGGAAAAAAAATT
TTACATTTTACTTTCCAATCACCACCCTCATCATATTAAATTTGGTGATCTGGATTATTA
TCTGGATAATAAACAAAATTAAAGGTTAATCAACATTCAACATACTGAAGTAAGGGCATT
TGAAAATGTTTAGAGAATTAGGTCAAAAAACACCGGTTAGTCAATTAGAGGAAGATATCC
TGAATTTCTGGGAAAAGGAGAAGGTATTTGAAAAAACAGTAGAACTGCGCAAAGAAGCTC
CCTGGTTTATCTTTTATGAAGGTCCTCCCACTGCCAATGGAAAACCGGGAATTCACCACG
TGTTGAGCCGGACAATCAAAGACATTATCCTCCGCTACAAGACCATGTGCGGTTATTACG
TTCCCAGAAAAGCCGGATGGGATACCCATGGTTTACCGGTGGAAATTGCGGTCGAGAAAG
AATTAGGACTCACTCAGAAAAATGAAATTGAAAAATTTGGAATAGAAAAATTTAACCAGA
CCTGTAAAGAACTGGTGAACAAACACATTGAAATGGAAGGTGGCTGGCGCAAACTTACGA
ATCGGATGGGATTCTGGCTGGACCTTGACAATGCCTATATCACCTATAAAAACGAGTATA
TTGAATCGGTCTGGTGGGCTATCAAGCAAATTTTCGATAAAGGATTAATCTACAAAGATT
TCAAAATTGTTCCTCAATCGCCCACTATTGAAACCCCGCTCAGTTCTCATGAGCTCTCAC
TGGGCTATAAAGAGGTGGTGGACCCCAATTTGTTCATCAAGGTGAAGGTAGTTTCTTCTC
CCAAACCGTCGTTGGAAGATGCAGAACTCCTGATCTGGACCACTACACCCTGGACATTGA
TCTCCAATGTCGCAGCCGCAGTTGGTGAAGAGATTGATTACGTTTTAGTAAAAAATACAA
GAACGATTAAAGAAGGCAAAAATGAGAAAAAGGAAACATTGAAACTGGTATTGGCAAAAG
CCCGCCTTGAAGTTCTGGATGGAGAGGTGGAAATACTGGAAACCTTCAAAGGGAAGGATA
TTGTCGGAACTCAGTATGAACAAATTTTTGATTTCCTTCCCATTGATCGAGAAAAGTACC
CAAATGCGCTGACTCTTTTGCCCGGTGATTTTGTCTCTACAGAGGAGGGGTCAGGAATCG
TCCACATGGCACCTGCATTCGGGCAGGATGACTATGATATGTCGAAAAAATTTAACCTCC
CGGTTCTGCAACCGGTCACACCCGGAGGAAGGTTCAATGACAGCGTTGGTGAATTCTCCG
GCAGACCTGTGAAAACCTTTACCTATGCTGATGGACATACCGAAGAAGGGGTAGATAAGG
ACGTCATCATTGCCTTGAAAAAAATGAATAAAGTCTATCGAGCCACCCATGACTATAAAC
ACAGCTACCCCCATTGCTGGCGAACTGATAATCCGGTCATCTATTATGCCCGAGAATCAT
GGTTCATCAATTCTCCCGCCTATAAGCAAGAGATGGTTGAACTCAATAAAACCATCAACT
GGCAACCACCGGAGATTGGTAGTGGTCGTTTTGGAAATTGGCTGGAAGAAGTGAAGGAAT
GGTCCCTTTCTCGAGATCGATACTGGGGGACTCCGTTACCCATCTGGGTGAGTGAAGATG
GAGAAGATATGTTTGCCATTGGCTCAATTGAAGAATTGATGGAAGGCTTATATGAACATC
CTGATGGCCGTCGGGTACCGTTGAAGGAGGTTGATGTTGAATTAGACCTCCACCGTCCAT
TTGTGGATCGGGTTGTTTTTGAAAAAAATGGCAAGGTTTATCGGCGGACCCCGGAAATCA
TCGATGTCTGGTTCGACTCCGGCGCGATGCCCTTTGCTCAGTTTCATTATCCCTTTGAAA
ATCAGGAATTGTTCAAAAAAAGCTTCCCGGCTGACTTTATTGCCGAAGGGGTAGACCAAA
CTCGCGGGTGGTTTTATACCCTGCACAATATCGCCACTGTGTTGTTCGGGAAGGTGGCGT
TTAAAAACATCATCGTTAATGATTTGATTCTGGATAAATACGGTCAAAAAATGAGCAAAT
CAAAGGGTAACGTGGTGTATCCTTTTGAGGTCATTGACCGATATGGGGTCGATCCCCTGC
GCTGGTATTTGATGACCGTGAACAATCCCTGGATACCCAAACGATTCGATACTAAAGGTA
TCGAGGAAGTTTACCGGAAATTTTTTGACACATTGTTGAACACCTATAGTTTTTTCGCTT
TGTATGCCAATATCGACCAATTTGATCCCACCTCCTCTCCGGTTCCTTTTGAACAGCGAC
CGGAGATTGATCGCTGGATTTTATCCCGATTATACTCACTGGTGGGACTGGTAAAAGACC
GTTTGGAGCATTATGATATTACACAGGCAGCACGTCCCATTGCCGAATTTGTGCTGGATG
ATGTATCGAACTGGTACGTGCGTCGCAACCGTCGTCGCTTCTGGAAGAGTGGGGATAGCC
TGGATAAATCAGCAGCCTATCATACCCTTTATGAAGTATTGCTCACTGTGAGTAAATTAT
GCGCACCTTTCATCCCATTCGTCTCGGAAGTGCTCTATCAAAATCTGCGGACTGCTGATA
TGCCGTTGAGTGTTCATCTCTGTGATTTTCCTGAACTAACTGACGAGATGAAACATCATC
AAAATTTGGAATTGGAAGAGCGGATGGCAACTGCTCAGAAGATTGTGCGAATGGCACGTG
CTTTGCGCAATGAAAAGAGGATTAAGGTGCGTCAACCACTGTCCAGGCTGCTGGTTTCAA
CGCCTTCAGAGTCTGTTCGTAACGCCACCATGCAGATGGCGGATATCATAAAAGAAGAAA
TTAATGTAAAAGAAATTACCACTATTGCCGACGAATCTCAACTGCTGATACGGCACGTCA
AACCCAATTATAAGCAATTGGGTCCCCGAGCTGGTAAATTAATGAAACCCCTGGCAGCTC
AAATTCAGGAATTGGGAGAAAAAGAGATTGCTGCGCTGGAAGAAAGCGGATCACTGGCTA
TTTCTGTAAATGGTGAAACCATCACCATTCATCCGGAGGACGTAGAAATTATCGAGGAGC
AAAAAGGAAGCTATGCGGTGCTCAAGGAAGGAAACGTTGTTATTGCGCTGGATACTACCC
TTACTCCTGAATTGGAAATGGAAGGGATTGCTCGTGAATTTGTTAACCGGATTCAAAATT
TGAGAAAAGATTCTCGTCTGGAGGTGATGGATAGAATCGTTGTCTATTACCAGGCCCCGG
AGAAAATTGACCGGGCCGCTCAGGCAATGATGGATTATATCAAACATGAAACCCTGGCCG
TGGATATTAAAAACAATCTACCAAATCCACAGAATGCAACTGAGATTAAGATTGACTCTG
AGACATTATTGGTAGCTATTGAGAAATTTGAAGGTAAATAATTTTTAAGACGCTCCGATG
TTAGATGATGGATCGTAACAGGTAATTAAAACAAAATAAAAAGGACGTGTTTTTCATTTG
GATTCACAAAATTTCTTGTTAAATTTTGCTCTTCCAAATCCACCGGAAACGAGCTAACAG
GTAGAGCAAGATTGAGCATAGATTGGGAGGAACGGTTAGCAGTTGTCACTGAACGTTAAC
TAAACGATGATAGAGGGCTGACTATGGATGCCAAAAAATTACAGCATTTTAAGGATATGT
TGTTGGAGAAAAGACAGGAAGTGCTAGAACGAATTGAACAATTGCGGGAAGTTGCGTTGG
AATCGAATTATAAAGACAGCTACGGTGACCATTCAGGGTATGCTTATCACATGGCTGATC
AGGGAACCGACGCGATGGAACGTGAAAAAGCATTTTTGTTCCTTTCCCGGGAGAAAAAAT
ATTTGCAACAAATCGAAGATGCTCTTCAGCGCATTGAACTTAATGAATACGGCATCTGTA
GAGTATGTGGTGAAGAAATCGATGAGAAACGATTGGAGATTGTCCCAACCACTCGAATCT
GTGTTCCCTGTAAATTAGCAGAAGCGAAAAAGAAAGGATAGCCCTTGCATGTCGGGCAGC
TAAAAGAGAAACATATCTTTTCGTCTCTACTGATAATTCTGGGAATCTTTGTTGTTGATC
AATTCAGTAAGTTTTTAGCTTTACACTACCTGAGGCCATTCCGCTCCATACCGGTAGTCG
GAGATTTCTTCCGGCTTACCTATGTGGAAAATCGAGGGATGGCCTTTGGTATTGATATTG
AGAACAAAGTTCTTTTCAACCTCATTTCTTTTCTGGCTGTTGCTATCATCATCTATTATT
TCTACCGATTTTATCATCAAAAATTATTTCGAATTTCTTTTGCAATCATCCTGGGTGGCG
CTGCCGGTAATCTCTGGGATCGCTTGCTGCATGGTAAGGTCATTGATTTTCTGGATTTTG
AATTTTTCGATATCCACTTTTCCGGAGGGGGGCTACTCTTCTGGCAGTTCCCTTCCTATA
CCCTGGAACGATGGCCGGTGTTTAATATTGCCGATATGGCGGTTACCCTTGGTATGATTC
TTATTTTAATAACAACATTTATCATCCCCTCATCCGAACCTGTTTTAGATAATGCAACCC
GCGAAGAAATCTGAAATTAAAATTGACACCATCATTTCAGATACCCGCATAGATAGGTTT
ATCTCCTCACATTTTCCGGATCTTTCCCGGTCATCCATTCAAAAACTAATCCAAAAGGGG
CTGGTGACTGTCAATGGTAAACCTGTGAAGCCCTCATATCATCCGGTACCCGGTGATCAT
ATTGAAATCACCATCCCGGAAAAACCGCCTTCAGAACTCACCCCGGAAAATATCCCCTTA
AAGATATTGTATGAGGATCCTCATTTGATTGTGGTGGATAAACCAGCGTCAATGGTTGTT
CACCCCGGAGCTGGTGTCAAAGAAGGTACGCTGGTTAATGCCCTTCTCGCCCACTGTGAC
AAACTGTCTTCCATTGGGAGTCCTACCCGACCGGGAATCGTTCATCGTTTGGATAAAAAC
ACTTCTGGGGTGATTGTTGTGGCCAAGGATGATGCCACACATCTGGCATTGCAGGAACAA
TTTGCCAATAAAGCTGTACAACGGTTTTATCAAGCCCTGGTGTGGGGCAAAGTGGAACCC
TCTGAGGGTATCCTGGATACTTTTATTAACCGGAGTAAATCCGACCGCAAGAAATTTGTG
GTAGCACAACAGGGAAAACCTGCAGTGACACGGTATCAAGTTTTACAACAATTTTCATTT
CTAACATTAGTAAAAGTTCAATTGTTCACAGGCCGCACTCACCAGATACGCGTCCACTTT
AAACATTTTCATCATCCAGTATTCGGAGATCCCGAATATTCCGGACGAAAAAAACAATTA
AATCGTCTTTCCTCTTTATCGGAACGAAAAATTGCACTATATTGGCTTAACCTTATTCAA
AGACAGGCTTTACATGCGTACTATCTGGGCTTCATCCACCCGGCGCTTGGTCGTTGGATG
GAGTTTGAAAGCCCGCTGCCAGAGGATTTTGCGAATTTATTGGTTGAAATCCAAAAATAT
GAGGAGTCGCTATGAGATATCTACTGTTAGTCATGATCACATTTTGGGGATTCTCTTCCT
CTCTCCTTGCCCAACAAATTCAATTCCTTCATCCCAAGGTACTGGATATGGGAGAAGTAT
TACAGGGAAATGTAATAGAAGGGGAAATCAAATTTGTCAATACTGGTGATGGAGTTGTGG
AGATAGAAAAAATAAAGCCCAGTTGTGGCTGTACAACTGTTCCACCGGGTAAGATGAATT
ACGCCAGTGGTGATACTGCGGTTATCCCCTTTAAAATAAATACCAAAAGTTTTCAAGGTA
TCATCAGAAAATCTATCAAAATTACGTTCAAAAACGTGGAACCTAAGAGTGAATTAATCA
TCATCCAGGCGAACGTTTTAACAGAGGTAAAGGTTGCTCCCCGGTTTCTAAATTTTCAAT
CGGTTCCTTTTAATCCAGATACCACCTTCACTCAATTTCTGGAAATTGAAAACACCTCCA
AAAAACCGGTGAACATCACTAAAATCTATACTAAAAGCCCTTATCTCAAGATTATTCCAA
CAACTGCGACCATTCCCCCGGGAAAATCTCAGTTGATCAGGGTAGAACTCAATCCTGCAC
AACCCGGCCGTTTGAATAATACCATCAAAATTGAAACCGATCACCCAACTCAAAAACAGT
TTACAATACCGGTTTTTATTTTTGTTCAACAGAAAAAAAGCTAACAACTGGAAATAGAAA
ACACCCGTGACGAAGACTATACAAATTATCAAGCAGCTCCTCATTTTATGGGGAGCTACT
TTTCTTTTAGGACTCCTCGGAAACCAACTTCTGCCAGAGGGTATTCATTATCGCTTTATC
CTGCCAAAGACAGAGACCGGTGGAGCGACCTATCAGATCATTTCCGTGGACTCTGCTGCT
ACTCTGTTAAACGCCCCTGATGTCACCTTTATTGACGTTCGTAGTAAAGATGAATACGCC
ATCGATCATGTCCCAGGGGCTATTTCCATCCCTCTGACCGAATACTTCAAAAACCCCACT
CTGTTGAATTCTTTAGAGCCAAATCACATGTATATTGTTTATTGTTTCGACCCCGGTTGC
GTTGAAGGTGAACAGTTATCTCGAGAACTTTCCACCAGAGGTCTGAATAAGGTTTATTAC
TTGGTTGAAGGCTTTTCAAAATGGATTGAATACGGACTTCCGGTAGAGACAGGGGAGGAA
TAGATGAAACGCTCTTCCCTCTATTATTTAGAATGGATATTACGGTTAATTTTTGGGGTT
ACTCTGATTTATGCTTCGATTGACAAAATAATCCATCCCCACCAATTTGCAACCACGGTT
GAAAATTATCAATTGGTGGGACCATACCTGTCACGTTTAATCGCAGTGTGGTTACCATAT
CTGGAACTCCTTACAGGTTTATTGCTGATAGTAGGGATATGGCTGGAGGCATCTGCATTA
ACGAATATGCTGTTAATGACCATCTTTTTGATAGCCGTTTCCCAGGCTTATCTCAGAGGA
TTAGATATTCATTGCGGTTGCTTTTCCACTGAAGGTGAAAGTAATATCACCCCCTTAAAG
CTCTTATATAATCTATTTTTATTCAGTGGTTCGGTATTCCTTTTTTACTTGATACGAAAG
AGAGCGAAATAGCTCATAGATTCAAACCACCTCTCCCCTACTTTTCAAATATTTCTTTCT
ATTCTCTAAAATGCTTCCTTCATAGAAATGAATTTTTATAAAGAAGGTCTCATAGACCTG
TGACACCTGTCAATTGTTTTATTGGGTAATGTCTTATTTTGCTCGTCCGATTTTAGAGAG
GGGTCAAATAAACAACCGGGGGCCAAAAATACTATTTTATTTCTCATTTCTAAATCCATT
TACTGAATCACATTTTTCGCTGGAGGAAACACATATTTTTAGGGTAAAGGTTGGGAGAAA
TTTTTTTGGTATCCCGGGAGAAGGAGAGGTAGTCATGAGGAATATTATGCAAGAGGGAGC
TATGCCATGAACATGGATGTCAAAGAAAATATTCGAAAGCGTTTGAATCGTGCACTTCGT
TCCAAGTATGATGTCTTGATCGTTGATGACAACCAGGAACAAGCTAATTTGACAAAGCTC
TTGATTGAAGAGTATGGCTTTAAAGCACAATTCTTAACGGATAGTTCCAAAGCGTTGGAA
AAAATACAAAGTGACCAGCCATCTGTTGTGATTCTGGATTTAATGATGCCTGAATTAGAT
GGACTGAGATTATGCAGACAGATTAAGACTTCCAAAGATACCTACAAAACAAAGGTGATC
ATCTATTCCGGAAAGATGTATGATTCAGATCGGCGGAAAGCCATTCAATTCGGAGCAGAT
GCGTTTTTTGTTAAGCCAACTCGTGCCAATCGCTTGATTTCCAAGATTAAAGAGTTGCTT
CCTTCGACAACATATCAAAATGAACCCTGTCATAATTAAATTTTGGGGAGTTCGAGGATC
AATACCGACGCCGGGACCTCGAACTCTTCGCTATGGCGGCAACACCGCTTGTGTGGAGAT
TACCTTTCCGGATACTCCTCGTTTTATTATAGACGCAGGATCTGGTATCCGGGAATTAGG
AAAAGAATTGCTGAGCATTCAACAACCCGTAGAGGCTTATATTTTTTTGAGCCATTTTCA
CTGGGACCACATTCAGGGATTGCCCTTTTTTAAACCGGCCTTTGAACCCGGAAACAAATT
TATCATTTTTGGATGCGACGAGCCCAATGTTCCTTTAGATCAAATCATTTCTATTCAAAT
GAATCCAATCTACTTTCCGGTTGCTATTGAAGATATGCGCTCAGAGATCGAATTTCGTAC
CATCGCTGAAGAAAATTTTAACCTCAATGGGGTCAATGTTCAAACAAAGTATCTCAATCA
TCCCGGATACACTCTGGGGTTTCGATTCCAATATGACCATAAATCCATCGTATACCTCAG
TGATAATGAACCTTTTTTACAGAATCAAATTGTTCATCGATTACCGAAACATCGAGAAGA
AAGTTTAGAATCACGTTTCGAAACCTTTGTGGAAGACAAAGAGAAAGAGTTGATTGAATT
TTTAGCGAATGCTGATGTTTTGATTCACGATGCTCAGTATTTTCCGGATGAGTATAAGAA
AAGAATCCGGTGGGGTCATTCACCATATACCTATGCAGTAGATCTGGCCGTAAAGGGCAA
GGTTAAAGAGTTGATATTATTTCACCACGATCCAGATCATGATGATGAGACAGTGGATAA
AATTGAACAGCTTAGCCAGGAACGTTTAAGACAAGCTGATTACCCGATAAAATGTAGTGC
CGCCCGAGAGGGAATGGAGATAGAAATATAGACCCGAATTAAAAAATGGCAGGCAGGTGC
CGTTCACCTGTGAGGCCCTTAGCGGATGAGGACCTCCGAGCGGACTACCTGCCTGCCGGT
TTATTTTCCACCCTTTCCAGCATTAAAAAAGGTGCGATGAACAAATCACCGCACCTGTAA
GTGAAAAAATATGTCTCTCTTACTAAATGGGTTCAGTCATTGACCAGGGATCCAGAACTT
TCTCCAATTTATCCTCAGGCAAAACCTTCTTCTCACGAGCAATTTCTCGAACCGTTCGAC
CGGTTTTGTAGGCTTCTTTCGCGATCTGGGCCGCCGCATCATATCCAATTTCCGGAGCCA
GGGCGGTACACATGGCCAGACTCTGTTCAATCATGTCGTTAATCCGTTTTTCATTCGCTC
GCAATCCCTGCACACATTTGTCATTAAACACCTCTACCGCATTGGCAAGAAAAGTGATAG
CTTCCAGCATATTCCGGGCCATCACCGGCATCATGACATTTAACTCAAAATTCCCATTCA
TGCCGCCAACAGCAATGGTGGCATCATTCCCGATAACCTGAGCACAGACCATGATCAGGG
CTTCTGCCATCACCGGGTTGACTTTCCCGGGCATAATGGAAGAACCGGGCTGAACCTCCG
GTAGAAGGAGCTCTCCGATACCGCAACGGGGTCCCGATCCTAACCAGCGAATATCATTTG
CTATTTTCATCAAGCTTACTGCGACCGTCCGGATAGCACCACTGGCTTCCACATACGCAT
CTTTCGCTGCCTGCGCTTCAAAATGGTTTTCTGCTTCCCGAAAACTGATACCGGTCATCT
GGGAGATCTTCTCAGCCATTCGTTTTCCAAATTCATGGTGGGTATTAATACCGGTTCCCA
CTGCCGTTCCGCCGATGGCCAACTCGGAGAGGTGTTTCTTCGCCCCTTCAATGCGTCGAA
TCCCATGCTCTACCATACTTGCATAGCCACTGAACTCCTGCCCTAACCGTATGGGAGTGG
CATCCTGAAGATGGGTGCGCCCAATTTTCACAATCTTATCAAATTCCTTACTTTTTGCCA
CCAGGGTTTGGTGAAGTTTTTTGAGCGCCGGCAATAGTTTTTCTTCAATATTCACCATGG
CTGAGATATGCATGGCTGTGGGAATAACGTCATTACTGGATTGCCCACGATTGACATGAT
CATTGGGATGGACCGGTTTTCGATCCCCGATTTTTCCACCTAAAATTTCATTGGCTCGGT
TAGAAATAACCTCGTTAGTATTCATATTCGTTGATGTTCCGGACCCGGTTTGAAAAATAT
CGACAACAAATTGGTCATCCAGCTTGCCATCGATTACTTCCTGAGCCGCCTGCATAATTG
CATTGGCTAATTTTTCATCCAACAACCCCAGTTTCATATTCACTTCAGCAGCAGCATATT
TGATGATGCCCAGTGCCTTAATAAAAACTCGGGGAAAACGCAACCCGCTGATGGGGAAAT
TTTCCACCGCCCGCTGGGTCTGAGCACCCCAGTAGGCATTTTCAGGTACTTTCATTTCAC
CCATAGAATCCTTCTCGATACGGTATTTAACGTCACTCATAATGCCTCCTTTACCTGTTT
TTTTGCTTTAAAATCCCTTAATTTTACCAAACACAGACCCGCGTAAACAATACATCCATC
ACATCAACCTGGGATGAACAGGTTTAATCCAGTAGCCCATCAATTTTCATTTCACAATAA
GGGCAAAATCCACCTTCATGCAACACATTTCGTAAAATGCGGTACCCAACCCGTTCGATA
ACGGGTTTATGACATCCCGGGCAATAAGTATTTTCAAATTGCCGAACACCACCGGGCAGG
TTGCCCCCGTAAACGTATCGCAACCCTTCCTCATATCCTATTTCCGCCGCCCTGATGATG
GTTCGGGGAGGTGTGGGGGGAGGAGATGTCATTTTGTAATCAGGATGAAAGGCTGTTACG
TGCCAGGGAATGGTCGGGGAGATGGATTTTATGAAACGTGCAATTTCTCGGATTTCAGTT
TCGCTATCATTGAACCCCGGCACTATCAATGTCACAATCTCCAGCCAGAAGCCCATTTGA
AACGTCATCCGGATACCTTCCAGAATCCGTTCCAATACTGCACCCAATTTGCGATAATTT
TTATCCTGCATGGTTTTTAAATCAATATTAAATCCATCGACATGCTGTTGCAGGTATTCC
AGCACTTCCCGGGTTACATTTCCATTGGATACATAGAGACAGGTGAACCCTTCCCTTTTG
GCTAATTGAAAAATCGCTTTCGCCCACTCCGATGTAATGAGAGGCTCATTATAGGAACTG
GCAATACAACGGGAATGGGACTGTTTTGCTAATGCCACTATTTGTTCCGGAGAAATCTCT
TTGGGGGTGTAACCGGCACGAGAATCTCGCAGTGCCTGTGAGATATCCCAGTTCTGGCAG
TAAGGACAATGCAGATCACATCCCAGCATTCCAAAAGTCATCGTTGAAGAACCGGGAAAA
ACATGATAAAAAGGTTTTTTCTCAGTTGGATCGTTATGTAATGCCGCCACATACCCCCAT
GGGACTTTCAATTCACCGTTGTGATTAAACCGTATCTGGCAAATTCCCCTCTTTCCCTTT
TTGATGAGACAATAATGACCACAGGCATAACATCGCACCGTCTCCTTATCCACCTGCTCA
AACAATTCACCCGTTTGAACAAGCCTGTCCAGTTTGGATGAAAGCGTACTACTACCGGAT
ATTGGCGGCATAACATCCGAGTTTTTCTCAACCTTCATAGACACTTTCTCCAATAGACTT
TATCTAAAGCCCCTGATAAGATGTTGTTTTATACTCATCAGACAACATCAATAAAAAGTT
ATCTTTCTTTATTGATGAAATCAATGAAAATGAGTTTTTCCACCCTCCTTGAGTATAAAA
ATGAAGAATCTTCAAAAAATTGCCATAAGGCAATTCAACTCCCGAGGATAAAACCATGAG
TTGCGGGAATTGTTTATCGATATAATGTTTTTTTATCGCTTGGTGGTTTATACGGAATAG
TAACAGATAAAAAACTTCAATAGCGCCAAAAATCATGGATCGAGCAGGTGATTTTAAAGT
ATATTTATTAGAAACGAAATCTACCGGTATTTGTTAGGTGTTGAGACCATTCAATCCCGG
AGTAAATGGGATTTATCAATAGATAACCAATATTGGAGGAGCCTGCCATGAATATCAAAA
ATATTCTGGTTCCGGTAGATTTTAGTGAGTATTCCAATAAAGCCCTGGAATACGCCTTAT
TGTGGGGAGAAACCTTCGGCGCTACCCTGACCATCCTTCACGTTAATACCGTTCTGCATG
AAAGGTATGAGAAAGATAAACTGAAAGAGGAATATCGGGAAATTGTGGAAGAAGAAGAGA
GGGAACTGCATTTATTATTATCCGAACATTTTAATGAACTGGCCAATCATCCGGTGGAAA
TCGAATATGATGTGATATCCGGCCGTTCTGCTGCCAATAGTATATTGGAATATCTCCACG
CTCACCCCTTTGATTTAGTTGTCATGGGAACCCACGGGCGTACCGGGTTAAAACACGTTC
TATTAGGAAGTGTAGCAGAAAAGGTGAGTCGTCTTTCTCCGGTTCCTGTAATTACTACCC
ATCGTGAATTGCACCATCTGGAAGTTAAAAATATCCTTGTTCCGGTGGATTTTTCCGATT
ATTCAAAGCAAGTTACCCGAACCAGTGTGGAAATTGCCAGGCTATTCGAAGCTCACCTTC
ACCTGTTACATGTTTTTGAACACCCGAATGCTTCTCAATTTATGTGGATGCCGGAAAACG
TTCGCTCTTTTTTCGATTTGAGCAGTGATTTACAACAGCGTCTCCTCAAAGCTCTCCAGA
AATATCAGGATCCGTCGTATGATCGCTGGACACTCCGTGTAATTGAGGAAGGGCATGCTT
ATCGGGAAATTATAAAGTATGCCGAAGAAAATCGGATTGATCTGATCATCATGGCGACCA
GAGGATTCAATAAATTCGAATACTTCTGGATGTGGGGTAGCACCACTGAACGTGTCGTTC
GACTGGCCCCCTGTCCTGTCATGTCAATTCGAAGCCGGGAGGCCCTGGAACAGGTAGCAT
GACCCTGAGGACAGGCTACAAAGCCCCCTAAGAGGGGGGGCATTGCTCTCTTTCAATATC
TCAACGCTAACAATCTGAGTTAGCGCAGTAACATCATTTTCCTGGCTTTGGTATAGTGAG
ATTGAGCTCCTCTTACCTGTAGACGATAGATATAGATACCACTGGCAACCGGATAACCTT
GTTGACTTCTGCCCTCCCAGTTGATTTCGTAATATCCAGCTTCCTGATGGGGATAAAAGT
ATTCGTAAACCTTTTCACCGAGAATATTATATATCGTCAACCGAACTTCACCTTCATCTG
CTAATTGATAACGGATAGTCGTTACCGGATTGAAGGGATTGGGAAAATTTTGAGATAATT
CAAATTCAGATGGAGCTAAGGGTTGAATTTTGGTCAGAGCTTCATTTAAGAATTCCGAAG
TACCAGCCAGGACCACCAGACGATTCTCCTCTCCCGGCCTGACATCTTTAATTCTCACAA
CAGTTTCCGACTGAATGGGGAATTTTTTTCTGAATTTAGCATCGTAGAGCCAGAGGTTAA
AATTCGGAGGTAACATTTTAACCACTTTCACCCGAACCCGGGCTTCCGGTGCCCGACCAT
TTAGAGTGATTTTCCATACTGCCCCGGCCGGATCAACAGGTCGGAAATCGCTGCTAAAGC
CTCTATTGTCAGCGGTTGCCGTGGGTAAAGTGAAGTGCAAAGTAAGATGGTCTCGTGATA
AGGTGCCGGGATGGGGATAGTCGAGGATATCTATCCCTTCTTGAGAAGTCTCATCCATTC
CCAGAACTCCCACATCAAAGGAATTATCATTTTCAGTGATGATAACTGCCTGCCATAATG
TAGAAGAACTGTAAGCACCCTCCGTTTTCTGAAAACCAGAGGTGTCTTCAGGCTGGGGAT
GAAAGGTCATCGTCACTGGATGGTTCAGAGGATTACGGATTGCCACACCTTCCCAGGGGG
ATAAGATAAAATTAACATTTACCAATGGCGTCCACCCCACTTTGGGAAGTAATTCGTCCC
ATGCGGTTCCACTCCATCGAAATACCTGCAAAGAATCTTTGTCGGGGGAACTCAGTTGAT
CCCAGTTGAGGTCAAAAGAATAGGGATTACCCATCTGATTCCAGCCGGGTTGAAGTGTAT
ACTGAAAAGAATCCGCAGGTAGTGTTTCCATTTCCGGAAAGGCGATTTCTGTGGTCGGCA
CCGTACCATCCGCATCATTTCTCAGATATAACCAGAAAGCATTTCCAGGCTCAAAACGGC
CGTACTCTCCCATGGTGGTTAGTTCCTGGAGACCATAATAATTGGAGTTCACCCCGCTGG
AATCTGTTCGGTAAATCTTCCAGGTAAAATCTCCTTCCGGGCCCAAATCTGCTAATACCG
CATTAATGCTTTTGCGAGAAATATCCACCGGTTCAAACGGGAGTGAGAACATTAGCCAGC
GATTTAATTGAGCTTCCGCGAATAGATGGGTTAGCTCTCCACCAGCAATTTTAACACGGG
GGTAAAGATTCTGGATAAACGTTTTTTGATAAGCGTCCCGAATTCGAATTTGCATCCAGA
GTCCTGTGGGAGTCACGGCAGTGCCAGGAAGGGTTCCGGTGTATAATCCCCCACCCTGGG
GTTGCAAGTTGACAACCCCTTCGAATGCTGAACTATTCGAGGGCGCATACCATAGTTGAA
TCATGTCAATCGTGGTGTCAGCTACCACGTTCATGGTGATGGTGACATCCGTATTTAACT
GGAGATCAGAGATAAGTAATTCCTGAATTGTAGGATGACCCACAGCACGGCCCAGGAGGA
GCACTTCCGGGATATCCTCTGAAGGGTCATTACTGAAAATACGCAGTATAGCATTTTTTC
TTCCCTTTGTCAGAGGATGAAATCGAACCTTAACCGTTAACGTATCTCCAACATTGATTG
TTGCTGGTAAAGCGGGAAGTTGTCTAACTGAAAATTCACCAGCATGAACACCGACCACCA
GCGTATCGGTAATCAGGAGCGGGGCAGTTCCTACATTAATCAGATCCAGATTTATCAGGG
AATCACTGCCCAGGTGGACCACTCCGAAATTCAGTGTCTCTGCCCCCAGCGCTAATTCAG
GGATTACCCCTCGCCCGGTGAGATGAAGTAAAAACGTTGCTTCATCGGGATCATCGCTAT
ACACTTCCAATTCCGCAAACTTGTTTCCGAGCGTATTGGGAGTAAAGGAGAGCTGTATCG
GAAGTGAATCTCCGGGGGCAACGGTTACCGGAAGTACTGGCAAGGTAACAATGCTAAATA
AAGCGGTATCCTGGCCAGTGAGGGCGATACTATCTACCCGTAACTGATATCCTCCCACAT
TCAATATATACGCCTCAACCACATGGGTAGAATCCAGCAGCACATCTCCAAAGGAAAGGG
TATCATCCGGAGCGGCAATATCGGGTAAAACACCTTCTCCTTG
>k99_338159 dna:primary_assembly primary_assembly:ASM369528v1_:k99_338159:1:21511:1 REF
AATTTGACAGAGACGAGGATTTACAAATTTAAAGACGCCATCCTGGATGATATACACCCC
AACCAGAGAATTCTCAACCAGACTCTGATAACTTTGATCCAGATAAGGTCGAAGGGTACC
AACCAGTTGATATACCCCCATTAAGAATAAGGCAAAGCCTAAAGGCAGAGCCACGTAACC
GACAATTTTCCCCAGCAAGGGATAAATCGTCCTCAAAGCCTCCGAATTCCCCAGTGGGCT
ATGGTAGATGGCCCCCAGAAGGAAATTACCTGTGAATAATCCCAGCCCAAGACTGATTTT
AACCACACCTTTTAACGGATGGGTGCTCAGCTTTTTAACAAACAAGACAAAAAGAAACAT
GGAAGCGAGGATGAAAAAAATTCTTAAAATCGCCAATACAAGCATCTTCAGGCTCCTGTC
ACCGGGATTAACAGGTCGAATTAATTTCTATTGGAGAACAATCACATGCATATTAAGATA
AATGTAAACTATATCATTACCCAGGATTCACAGGATTTCATTCAAATCCTGGAGAACTGA
AAAACCACAATATCACATATGAAATACCAAGAGGCCAATTCGTAATAATGTTATTTTTGA
GAACCGTTTATGTCCAGGGGATTATGACCCAAACGTTTTTACTTTGTGGATTACGTTCAA
CAAGAAAATATTATCGGATGGATTTCTATAAACCACAGGAAATAAATAGATTTTGTGGCA
GGACAGAATTCTCCTTCTCCGAAACACTCAGTTTTTAACGGCTTGCGCCTGATGTGAGTA
TCGGTCGGGAAGTTATACCTTCTCATGGTTAATAATTCGGGGAATGCTAAGTAAAATCAC
CTGTCATATGGCTAATTTCCTCTTCCTCATCCTGGAATAAGCAGGGATGCTTGTCGTTTT
TGACGGCTCTCCCTGCCCTCCATTACTCCCCTTTGCACAACAAATCCCTGTAGTACCAAC
AAACGTGTTCTGGATTAATCCATCTGTTTCCTTAAGAATGTGGGGATATCCAGATCATCA
ATGTCATCATCAAACAATGTTGGTTCTTCGCCGGGAGTCGTTTTTTTGCCACTATTGTCC
TGGGTTTTACGATCTCTTAAAAATGTGGGGAGATCCAGAACCCGGGAATTCATATCCACC
ACCTGCCCTTTAGGTTTTTCGGGGGTAGCGGTCTGTTCCATACTGAACCCGGTGGCAATC
ACTGTGATAAAAATTTCATCATTCAGACTCTCATCAATCACAGCACCAAAGATGACATTG
GCATCTTCTCCCGCCTCTTCATAAATAATGGAAGTGGCTTCACTAACCTCATAGAGGGAG
AGATCAGTACCACCGGTGATATTCACCAGCACACCCCGTGCACCACGGATGGATACTCCC
TCCAGTAAGGGGCTGGAAATCGCTTGTTGAGCTGCCTGAACAGCTTTGCCTTCTCCATGA
GCATGTCCGGTTCCCATCAAAGCATCACCCATCTCCGCCATAATGGTGCGCACATCCGCA
AAATCCAGATTGACCAGACCGGGAACGGTAATTAAATCAGAGATCCCTTTGGTAGCGTGC
AACAGTACTTCATCAGCTACCTTAAAAGCATCCACTAACGGAGTAGATTTATCCACCACT
GCAAACAAACGTTGATTGGGAATCACAATCAGGGTATCCACCCGTTTGCGCATTTCATTT
ATCCCTTCCTCAGCCCGTTGCATGCGTTTCAGTCCTTCAAACGCGAAGGGTTTGGTTACG
ATACCCACCGTCAGGGCACCCATATCCTTGGCAATTTCCGCTACCACCGGGGCAGCTCCG
GTTCCGGTTCCGCCACCCATTCCAGCAGTCACAAAAACCATATCAGCCCCGGCCAGCACT
TTCTCAATTTCTTCCCGATCCTCTTCAATGGCCTGCCGACCGATATCCGGATTAGCACCG
GCTCCGAGCCCCTGCGTTAACCCCTTACCGATTTGCAAGCGGGTTTCCGCTTTGTTCATC
TCCAGTGCCTGAGCATCCGTGTTCACGGCAATGAAATCTACACCGCCCAATCCGGCATTG
ACCATGGTGTTGATGGCATTTCCACCGGCCCCTCCAACACCGATGACTTTTAACTTGGCG
CTCATCTCTGCTCGTTCGTCGAATAGAATCGCCATAACAAAACCTCCTGTCTTGGTTGTC
AATTACTTATGGTGTAACAAAAAAACTGCTTTCTGTTTAATTAAAAAAACTTCTTAAAAA
TGTGTTTAAAACTACCCATCACATCTTCCCAGAGATTCCCATTGGTATTTTCCCTTGGGA
ACCGGCTTTCTTCATGATAACGGAGACCATAAAGGCATAAGCCAACTGCGGTGCTATAGA
TGGGACTGCTCACGGAATTGGAGAGCCCGCCCAGGTCTCTTGGAACACCCAATCTTACCG
GCATTCCCCACAGTCGTTCTGCCAGTGCCGCGGTACCATGTAACAGGGCTCCTCCACCGG
TCACAACCGCTCCGGCCGCCATTAAATCCAGTAAATCCGATTTTTCCATTTTCTGATATA
CCAGCGTTAAAATCTCTTCCATCCTGGGCGCAATAATATCCACTAACAAAGACTTGGAAA
TCGTATGGGGGGGGCGTCCTCCCACACTCGGGACCATGATGGTATCGGTCTCCTTAATCC
CATCCCGGATGGTGGTGCCATGTTTAATTTTAATCTGTTCCGCCTGTTCGGGGGGTGTAC
GTAAACCAATGGCAATATCATTGGTGACATGTTGTCCACCCAGGGCTACCACAGATGTGT
GGTGAATGTGGCCATCAAAAAACATGGCAATATCGGAGGTACCTCCCCCGAGATCGACCA
GAGCCACACCCAGAGAGCGCTCATCATCATCAAGCACCGCCAGGCTACTGGCCAGAGGCT
CCAGGATTATCTCCTCCACGCTGTAACCGGCACGCTGAACGCTGCGCACGATATTCTGAG
CGGAAGTGATGGCCGCAGTTACGACATGAACCTCCACCTCGAGACGAACCCCACACATAC
CAACCGGATCCCGAATGCCATCCTGATCGTCTACAATAAATTCCTGGGGGATGACATGAA
TAATCTCCCGATCAATGGGGATGGCCATCGCTTTGGCAGCACTGATGGCTCGCTCCACAT
CTTCCGGAGTAATTTCATGGTCATCCCGGGATACACCAACCATCCCTTTGCTGTTCAAAC
TACGGATGTGGTCGCCGGCGATTCCAACAAAGACAGAATCCACTTCCACTCCAGCCATTC
TCTGCGCTTCATCCATGGCCGTCTGGATGGCACCGACTGTCTTATCAATATTGACCACCA
CACCTTTTCGTAACCCATGGGATGGGGAACTCCCCACCCCCACCACATTCAGCTTGCCAT
CAGGTTCTTCCTTTACGATGACGGCACACACCTTTGTGGTTCCCAGGTCTAAACCGGTGA
TTAATCTGCCTTCCATTCTAATACTCCTGCCCCAACAGGGCTGTTTAATTTGTAAACCTT
ATTGCTTCAAATACTCATTAACTTCGTTTTTGTAAAATAATGCGCCGTTGAAACCTCAGG
TCAATGCGTTTAATCTTATCCAGACGATTCACAACATCCGGTCTGTTCAACAACTGGCTT
AGATAGTAAAGTCGTTCATAATGATGAGATTTTCCAAGATACACCTTGCCCCCTCCCTTT
ACCAGGTAAAGCTCCGGAGAGCCATCATTGTTCAGATGGATTTCGGAAATAAACGAAAAC
AGGGAATTATCCACTTCTTCAATTTTTCTTTTCAATCCCAGAACACTCATCAAGGGAGAC
ATATCTTTTTCCAGGGATTTTTTTGATATTCCAGTGATAATCGGGATATCTCCCATGGGC
ATGTCCGGTAATTTTTTCAGAATTAATCCACTCTCATCGACCATGTATATCACTCGATCC
ACCAGATACAAGACGGGTTCACGTTCTTCAATGGACAGAAGAAGCGTGGTTGGAAAAGCT
CTGGTGATGCTGACTCCCTTGATGTAAGGGTTATTCAGAATTCGCTCGGAGATTTCTTTT
GGATCAATATCATACAATGTTTGCTGGGTATCGATTGCTGCCAGCGATAAAATTTCCGAA
TCCTTGAGATATTTATTCCCCACAATCTCGACCCGATGCACCGCAAAGAAATTGGTCTTT
TGAATCAGATAAGTGCCAAACTTAAAAGTGATATATCCCAGTACGATAATTACCACCCAC
CAGACCGCCAATCGCGGGGTAGGATAAAACAAAGATGGAGAAGTATTTGATGATTTGTTC
CGTTTAGACATAATCGGGTTTCTCCACACGTTTGCAGTCGGATTCCGGGAAACCAACCAG
TTTGACTTCCAGTTCCAACCAGACCTGGAACTGTTGATATACTTTTTCCTGAACCAACAC
AATGAGTTCGTAGATGTCTCGGGCGGTGGCATTTTCCACATTGACAATAAAATTTGCATG
CTTGGGAGATACCATGGCACCACCTACCCGAAGCCCCTTACAACCGGCAGCCTCAATCAA
GCGCCCGGCATAATCACCCGGAGGTCGTTTGAAAACACTCCCACAGGAAGGGTATTCCAG
CGGTTGTTTTTCAGCCCTTCGACGCAGATAATCCTCCCGGGCTTCCTTCAGACGTCGGGG
ATCCCCCGGCTCCACGATCAACCAACATCCGAGCAGGATTTTATTTACCAATCCATCCGC
TCTGCGATAGCCAAATTGAGCCTCTTCATTATGGATCTGTACTCGTTGCCCTTTTTCGTT
TAAAGCATCGATTCTTAATACTCGATCCCCTATCTCTCCGACAAAGGCACCGGCATTCAT
CCGAAGCGCTCCCCCCACAGTTCCTGGAATTCCGGAGAGATAATCCAATCCCGCCAGACC
GTGATTTTCACAATATTCCACAAGTTCCTGAACAGTGCAGCCACTCCCAACATAGAGAAG
ATTCCCCTCATGAAACAACTGATGGCAGCATCGCTCCAGGGTAATCACGACTCCCCGGAA
TCCATCATCATGAACCAGGATATTGGCTCCTTTTCCCAGAACGTAGAAAGGCACTTTGTG
ATGCAGGCACAATCTGACCACCTGTTCCAGATCATCAATACTCGTCGGTTTAAAAAAGGC
ATCTGCGGGTCCTCCAACCTGATAACTGGTATGAGGAGCCAGTGGCTCGTTTAACCAGCA
ATCCTCAGGATATTCTTCCTTTATTTGCCTGACCACTGTTTTTATTTGCCTGTTTTCCAT
TGTCATTGTTTGTAATTCGAGTTCAATCATATAGAAATAATTTGGCTATTCATTCAAAGT
TTTCTCTTCACTGAATGCACCACTTTAATGGGCTGAGAGCCTCTTGACCAGTTCATCAGA
GACTTTCCAGATATCCCCTGCGCCAATAGTAATGACCATATCTCCGGCTTGAATGTGGGG
TAAAATGTTCTCCACTAATCGGGTTTTATCAGGAAAATAAAATACCTTTTTATGCCCCAT
CGCCGTTGCTGTATCAGTGATCAATTTTCCACTCACTCCCTCAATGGGTTTTTCTCTTGC
CGGATACACATCACAGGCAATAAACACATCCGCATGGAAGAAAGCTCTGGCGAATTCTTT
GTAGAAATCACGGGTTCTGGAATATAAGTGGGGCTGAAAAACCGCTACAATTCGTCGCTC
CGGCCATCCAGCTTTAGCTGCCCTTAATGTCGCTTCAATTTCGGTGGGGTGATGGCCATA
GTCGTCTACGACCATGATTTCGCTGATGAGCCCTTTAATTTCAAACCGACGATTAATTCC
GGAGAACTCCTGTAATGCTTTCCGGATGGCTCCGAAGGGTACTTCCAGTTCTAATCCCAC
CGCCACCGCCGCCAGTGAATTCTGGATGTTGTGCCTACCCGGAAGCCGCAGCTCAATTCT
CCCCAATGGCTGGGAATGAAGATAAACATCAAAACTGCTCCCAATTTCTTTAAATTCCGG
ATTCCTGGCTTGAACATCAGCCTGGGTACTAAATCCATAGGTTACCACACTTCTTTTAAA
ACGTGGTAGTATTTCCTGAACTCCTTCGTTGTCCAGACAGGCAACGACCTTTCCATAAAA
CGGTACTTTATTGGCAAAAGTCACAAATGCATTTCGCAGGTCTTCCAGATCTTGATAGCA
ATCCAGATGGTCCGCATCCACATTTGTGATAACGGCAATGGAGGGAATCATTGATAAGAA
GCTACGATCAAATTCATCAGCTTCAGCCACCATAAACTCACTGGTACCCAGTTTGGCATT
GGTGTTTAAAGAACGAACTTTCCCACCCACTATGAGAGTGGGATCTAAACCACCTTCTGT
TAACACGGCTCCGATTAAAGAGGTAGTGGTTGTTTTACCATGAGTTCCGGCGATGGCGAT
CCCCTGTTTCAACCGCATTAATTCGCCCAGCATTTCCGCACGTTTAATCACCGGGATTTT
CCGCTGCACGGCTGCCTGAACTTCCACATTCTCCGTGGTGACGGCGGATGAATAAATCAC
AACATCCGCATCCTCTACATGTTCTGCCCGGTGCCCCTGATAGATTCTGGCACCCATCCC
TTGCAGTGCTGCAGTTATGTCTGTAGACTGGAGGTCCGAACCACTCACCTCATAACCGAG
ATTTAACAAGACCTCAGCAATACCACTCATCCCGATACCGCCAATTCCAACAAAGTGAAT
TTTTTTAATTTTTCCGAATCGCATGCACGTTCACCTAATGTTCCACAACCACACGGTTAT
TTTCATTTTGTATAAGATTTAAAATCTCCTCAGCAATCAGACCACTGGCATTGGGTCTAG
CAAATTTTTCCCAGGCACTTGACTGTTCTGCCCGAATTCTTTCATCCTCAAACAATTTAA
ATAATGCATCTTTTAATGATTTTTCCCAATCACCCTTCTGTTCTATCATAAAAGCCGCTC
CTCCCTTCATTATCTCGCGTGCATTCTCTACTTGATGATTCCCTGCTGAGTATGGATAGG
GTATGAGTATTGTCGGTTTCGCCACAATTGCCAGTTCCGCCAGAGTGGTGGCTCCCGCCC
GACAGAGAATCACATCTGCAATCGTGTAAGCTTCACTCATATCCTCGATATAAGGCACTA
ATTTTATGTATTCATGACCTTCACCCAATTGCTGCCTCACAGATTCAAATTCCCCTCTCC
CCGTTTGCCATAAAACCTGTATGGGAAGGGCTGTGACCAGTGAAGGATAAATATTCAACA
TTGCCTGATTAATAGCTCTGGCGCCCTGACTTCCTCCAAAAATCAACAGGGTAAGTCGCT
CACTGCTCAATCCCCACTTTTTCAATAAAGCTTCTCGATCATTCCGTTGTAATCCCTTCC
GAACCGGATTACCGGTAAATACAATTTTGTCTTCCATACCGCGGAAATATTTCCGCGCAG
ATTCAAATCCCAGACAGATTCTCCTGGCATAGCGTCCCAGGATTCGAGAGGTTACTCCTG
GATAGGCATCGGCATCAAAAATCAGCACGGGAACACCTCTTTGAGCGGCAACATAGAGAA
TGGGGCCACTCACATAACCACCAGTGCCCAAAGCCACATCCGGTTGAAACCTGCGAATAA
TTCTCATGCTTTGCATCAGTCCAATCAGGAGTTTAACAGGGAAGAGAAGATTCTTGAGCG
TAAAACTCCTTGCAAAGCCGGAAACGATGATTGTTTCCATGGCTATCCCTTTTTCCGGAA
CAATTCGGGTTTCGATCCCGTGTTTACCTCCAACATACAAAAAGTCAAACTCCCCATGTT
TTTTTAATTCTTCCAGAATAGCTAACGCCGGATAAATGTGTCCCCCGGTTCCACCCCCGG
TAATCAAGACCCGTTTAACCCTTTTCTCTGACATACGTGTTGTTACCTTCTCCGTTTTTT
AGGCGCTACCCGCTGCAGTGATTCTCTTCTATTCTGGTTCCAGTTATAAATCTTTGTTGC
CGGTGATCCACTCCTCACCGGTTTTTTGCCTGTTTCCCGGGAAAAGCGAAGCAACATCCC
GGCATAAACACATGAGAATAATAAGGCGGTTCCACCGTAGCTTATAAAGGGTAAAGGCAA
CCCGGTCGCCGGTGCCAGGCGTAATGTCACCATCATATTTATCAAGGCATACAACGCAAA
ATGAGAGGTAATCCCAACTGTCAAATACATGGTAAAACGATCTGTGGTTCTCAGGGCAAT
GGAAATGCCCCGAACGGTTATCACCACGAACAAACCAATCACGAACAGCGTTCCGATAAG
CCCCAGTTCTTCACCGATGATGGCGAAAATAAAATCGGTGTGTGCTTCAGGTAGATAAAA
CATTTTCTGAGTACTCCGTGCAAAACCCACTCCGGTGATCCCTCCTGAACCAAAGCTCAC
CAAGGATTGGAAAACCTGATACCCGGCCCCTTTTAAATCCTTTTCCGGATTCAGGAAAGA
TACTACCCGTTGCAACTTGTAAGGGGATAGCAACACCACCCCAATTAACGGCGGTACAAA
GGCTAAACCGGTGAACACCAGATGCTGCACTCGAACCGGTGCTACATAGAGCATGATTAT
TCCAATCAAAATGAGCATAAAAGCGCTGCTAAAGTCCGGTTGTGCCAGAACCAGAGCTGC
CATCAGCATTAAATAAAAGAGATGCGGGAATAACCCATCCGCATACCGATGTAAAAACTT
TTCTTTGCGGCTCAGAGAATCTGCAAAAAACAATATCAAGGTAAATTTGGCGACATCCAC
TGCCTGAAAGTGGATGGGTCCCCAGTAAACCCAGCGTTGTCGAGTGATAATTCCTGCATA
GAATAAAATTGCTAATCCTAAAAAGAGAGGTATGGCGGAATACCCTTTCAGTTTTTCAAA
GGGAAAGCTATATGCCATTCCCATGGCAATTAAACCCAGGAATAACCACATCAGATGCCG
TTTCAGAAAGAACAGGTTGTTTCCCCAGTACTGTCGGGCATAGAAAGCACTGGCGCTATA
AACCATGATGATACCAATCAGCATCAACACAAAGAAAGATATCAATAAATAGGGATCAAC
AGACGATTTCTTCATAATTTATTCCCACAACAGTTGGGTTTACATTTCCATTGCATTATT
TGAAATTATAACTGATTAACAACTTCCTTAAACACCCGCCCCCGCTCTTCATAATCTCTG
AACATATCGAAGCTGGAACAGGCCGGTGAGAGAAGAACCACATCTCCCGGTTGCGCCAAC
TCGACCGCCAGATAAACGGCTTGTTTCAGGTCAGATACTTCTGTTAAAGGGACCTCTCCC
TGCCAGGCATCCTTTATCCGACCGGCAGCCTCACCCAGAACAATCACCTCCCTAACTCTC
TGGCGAATGGCTGGCAAGACTTTTTTGAAATCTCCCCCTTTGTCCTTGCCTCCCACAATT
AAGACCAGGGGTTCTTCAAAACTCTGCAAGGCATATTCCAGCGATGCGATGGTGGTTGCT
TTGGAATCATTAACAAATTTTACCCCCTGATACTCCCTGACAAACTCCAGTCGATGTTCA
ATCCCCCGAAAAGCTAAGATAGTTTCAGAAATAGTTTCTATTTTCACATCGTGGAGCCAG
CCAATTAACGCCGCAACCGTCATGTTGTAGCGATTATGGGGACCACGTAACTGAGGTGAA
GTCAGCGGAATTTCCACCGTTTTCTTTTTTAACCTGATATAAACCCGGTCATTTTTCCAG
TAAGCCCCTTCTTTTAACTCCTGCTCTATGCTAAACGGAATTTTTTGACACTCAACATGA
CGCATCCGATGGGTAAGATAGTGGTCATCTGCGTTGTAGATTAACACGTCATTCGTTGTT
ACATTTTTCAAAATATTCAATTTAGCTTCAACATAAGCTTCGTAATTCGGGTAACGGTCC
AGATGATTGGGGGAAAGGTTCATAATCACCGTTATCTCAGGATGAAAATTAACGATGGTT
TCCAGTTGAAAGCTGCTCACTTCCAGAAGCGTCAGTTCGAACTGAGAAGCATTTAAAATT
AAACGGGACAGGGGAACCCCAATATTTCCACCCACTAATAGATTTTTGATTTTTTTCTTC
AGAATTTCACCGGTTAAGGTTGTAGTTGTCGTTTTTCCATTACTCCCGGTAATAGCAATG
ATGGGTGTATCCAGGAACCATGAAGCAACTTCCATTTCTCCCACAATGGGAATTTTTAAC
TCCATCGCCTGTCGCAAGACCGGAAGGGTCAAGGGTAAACCGGGACTGATACATATTAAT
TCCGCCCCCAGAATGGCCTCACTATGGCCACCAAATTCCATCTGGATGCCTTTCTTTTCC
AGAGCTTGAACGTCATATTCCAGATAATGAGGATTTTTCTGTTCGCTCAACAACACCCGG
GCGCCGTGTTGGGTCAACAATTCCGCAAGTGCTATCCCGCTCCTTGCCGCCCCTAAAACA
GCCACCAGGGCCCCGTTCAAGCGCTTACGATTTTCCCGGTTGTCCTTTGATATTTCAAAC
TGTTTTCCGGCCAATTTTTTCTCCAAACCAATGAATTATTCTTCCTTACCCTGATAACCC
ATCTCCTATCTAGATGGGTATTAGCGCACTTTAAAAGTTGTAAGACTTAACAACGCCAGT
AAAATCCCGATAATCCAGAAACGTACAACCACTTTAGGTTCCGGCCAGCCTTTTAACTCG
AAATGATGATGCAACGGTGCCATCCGAAAAATCCTTTTCCCCTCACCGTATTTTTTGCGT
GTGTATTTAAAATAACTGGTCTGAATGATTACGCTTAAGGTTTCTGCTACAAACATTCCA
CCAATGAGTACCAACAAAATTTCTTTTTTAATCAACACCGCGACTGTTCCAAGAGTACTC
CCCAGGGCTAGTGAACCAGTATCACCCATAAACACCTCCGCGGGATAGGTGTTATACCAG
AGAAACCCCATGGCTGCCCCCACAATTGCCAGACAATACACGGTGAGTTCTCCACTACCC
GGGAGATAGATAATGTTCAGATAATCACTGAATTTGACGTTACCGGTTACATAGCTGATA
CCGGCAAAGGCCAGCATGGCAATTGCAATCAGGCCAGCTGCCAGTCCATCCAACCCATCC
GTCAAGTTCACGGCGTTGGAGGTTCCGGTGATAACAAAAATGACCAGCGGGATATAGAGA
ATTCCAAAATCAATTTCCAGATTTTTAAAAAAGGGCACACTGGTAATATCATTCAAACCG
AATTCTTGAAAAGCCGGATTAAAGTAAATAGCACTTCCAATAATCAAGCTTAAACTAATT
TGTCCCACTAATTTGTATCTGCCAATCAATCCTTTCTTGAACTTCTTAATGACTTTAAGA
TAATCATCCAGAAAACCGACTAACCCCATCCAGATGGTGGCAAGGAAAATTAACTGGATA
TAAAAATTCATGAGTTTCGCCCATAAAAGCACCGAGACAATCACCGAGCCGAGAATAATG
AGACCTCCCATGGTGGGAGTCCCCCTTTTAGCCTGATGTTCTTTGGGACCATCATGGCGT
ATCTCTTCCCCAATCTGATGCTTTTTAAGCAAACGAATGATTATGGGACCGATAAACATG
CTCAAAATCAAAGCCGTTATCGCTGCTAATGCTGCCCGAACAGTGATATATCGGAAAACA
TTGAATCCGAAAAATTCGTCTCTAAATTGAAACAGAAAATCTGCCAACATCATTCTTCTC
CGGTTTCATGGTACCTGGCAAATTGCACTCCGCTCCAACACCTGAAAGAAAGCAATAAAG
CTACTACCAGTAGCAAAGCAAATCGAATTTAACACCATCCCTGTGGTTGTAAAGGTGGGA
TTTAAGCCTCCTGCTCAAATAACCCGTACAAAACACGCTCCATCTGCATCCCCCGCGATC
CCTTTAACAGAAGCACATCACCCGGGTGGAGAATCTGACGTAAGTGGCGGGTGATATCCA
GATGGCGAGGGTAATGATAACATTTTAATTTTTTAGCCTTAACACTTTTAATACCTTCCT
TAATAAACCTGGAATCCGGACCATACAATAACACTTCGGAAAGTCCGTCTTTCTCTGCAA
TGTAACGCCCCAATTCCCGATGTTCGTCTTCGGAAAAAGCTCCCAACTCCAGCATATCTC
CCAGAATCAAAATCTTCTTTCCGTCTCCGGTCTTTAACGAGGTAAGATAATCAACCGCTT
TCCTCATGGAATCCGGATTGGCGTTATAGGCATCATTGATAATGGTCACCCCGTTCATCT
CTTTTATTTCCATTCGTTGAGAAGCCGGCTGGAAAGATGCCAGAGCATCAGCAATTTCAT
CCTCACTCAACCCCATTTCTAAAGCAACGGCACTGGCTATCAACGCATTCAACAGTTGAT
GTGCTCCGGGTATTTGAAGCGATACTTGTACCCGATTGTTTAATAGAAAACGAATTGCAC
CTAACTTGTTGTGGGAAACAATTTTTCCAAACACATCATAATCCGAAGAATAGCCGACGG
TAATCACCCGTCGATTTTCTCGAGGATATGAACGAAGTAAGGGGTCTTCCATATTAATAA
CAATCGGAGCAGTGGCCGGAATTGCTTCAAAAAGAGCCGTTTTTTCCTTATAAACATCGT
GGAGAGAACCAAAATATCCCAGATGAGCTTTACCGATGTTTGTAACCACACCCATTGTTG
GTTGGGTCAATCCGGCTAATAAAGCAATCTCACCGGCATGGTTGCTGGCCATTTCAAATA
CAGCAACTTCATGGTCCTCCCTCAATTGTAACAACATCAAGGGCACCCCAATGTGGTTAT
TCTTATTTCCTTCATTCCGAAACACCCGATAGCGACGACTCAACACATGGGCAGTCATTT
CCCGTGTCGTCGTTTTACCATTAGAACCGGTTATGCCTATCACCGGTATTTCAAATTGAC
GCCGATGCCAGGCAGCTAACTGTTGTAAAAAATGAAGGGTGTTTTCCACAACCACCAGCG
GGAAATCAGAAGGTATCTCGTCCGGATGGGCGTTATACCAGGACTTTTCCACGATAGCTC
CGGAGGCCCCTTTTTGAACAACCTGGGGGATGTAAGCATGCCCATCATGATTCTCTCCAT
GCAGGGCAAGGAAAAGTTCTCCCGGTTCGATGGTACGAGAGTCGATGGATAATCGCTCGT
AGGATAACCTATCGACCTTACCCTTTATCTTTTTCAATCCATCATATCCCGATAAAAATG
ATTGAAGCAACAATTTTTCTCGAACCTGTATCACACGCTTTTACCTTGTTTTGTTCTATT
TTTAACCTCATCCATTTTGTTGGAGATACCCTTCCACCACCTGATGATCATCAAAAAAAA
TTTTTCGCCCTTTAAACTCCTGATAGGTCTCATGCCCTTTACCGGCAATGAGTACAATTT
CATTTTTTTGTGCCATTGAGAGGGCGCTCAGGATGGCTTCCCGCCGATCCGGAATCACCG
TTACTCGTGATTGATCATAGATTCCCTGCTTAATATCTTCGATGATTGCCATGGGGTCTT
CCGAGCGCGGGTTATCATTGGTGAGAATAATGATATCCGCATAATCCTCAGCAATCTTAC
CCATCATCGGACGTTTATCTCTGTCCCGGTCACCGCCACAGCCAAAGACCACTATCAACC
GTTGGGGTTGAAATTCCAGCAATGCCTCCAGCATTCGTTGCAATCCTTCCGGAGTATGGG
CATAGTCAATATAAATTTTAAATCCACGGGAAGAAAGATAAGGTTCGCTTCTGCCGGGAA
TTCTTTCCAGTGCCTCAATCCCTTCCGTAATCTTCTCTTCACTGATTCCCAGAGAGAGAG
CAGTGGTTACCGCTGCCATGATGTTATAGATGTTAAACTTGCCCACCAGAGAGGTTGAAC
AAAAAAGGGTTCCGGATGGCACATTAAACTCCAGAGCCATCCCCTCAGATAATGGTTGAT
ATTTTCTCAGACTCACCGTGGCAGTTGGCTGATTCATGGAATACGTTAAGACATCTCCAT
CTGTGACCCTTATAATTCGCTCACTGTATTCATCATCCAGATTGACAATAGCTCGATCGT
TTTGTCCCAGAAACTGAAAGAGGGTTAATTTTGCTCGAAAGTATTCCTCCATCGAATGAT
GAAAATCCAGATGATCCCGCCCCAGATTGGTAAAAACCGCTGCACGGAAGGGGATTCCAT
CCACCCGATGTAAAGCCAGGGCATGAGAGGAAACTTCCATGACCACACTCTTACATCCCA
CTCGAAACATCCTTGAAAAAAGACGATGCAAATCGACAGCTTCCGGTGTGGTTCTCTCAG
AAGGGAATTGCTCCTCTCCGAATCGTGTTTCCACAGTGGTAATTAAACCGGTTTTCCACC
CGGCTTTCTGCAAAATGGAATGAAGGATATAAGCCGTCGTGGTTTTACCATTGGTGCCAG
TAATTCCAATGATATTCAGATGCTCAGCAACCCGATCAAAAAAATTCAACGCCAGGTAAG
GCAGCCAGCGACGGGTATCCTTAACCTGAACCACCACCGCATCTTTCAGATCAACCATAT
CTTCGACGACAAAGGCCCGACACCCTTTCTCATAAGCCTGTTCAATAAAACGATGCCCAT
CCTGTTGAAACCCTCTGATGGCAACAAAGGCATCTCCCGGGGTTATTTTGCGGGAGTCGT
AATGGAGATCTTTAATCAACATAGAAAGATCCCCTTTTACCGCCAGGGTTGGTATTTCTG
TTAAAATTTCAGACATTCGTTTCATGATGGCTTACATACCAATTTTATTTCAATTTTTGA
AGAAATGGGAGTACCGGGTGCCGGATATTGTTTATATACAATCCCACTCCCTTCAACTTT
CACCGTCAAATCCTGGGTATTTAATACTTGAAGCGCTTCCCGTAGAGTTAACCCCTTGAG
TTTGGGCATCCGCTTTCCGGTCGATTTCACATTACCTTCGGTAAACAACTTTACTTTAGT
CTTCTCTGTAACTTCACTGTAGGCAGCGGGTTCCTGTTTGTAAACGATGTTGCCATTACC
TATAATTTCATATCGTAAATCTCTGGACTCCAGAATGTTTTGAGCCGTCTTAATTCCCAT
CCCTTCCAGAGGGACCAAAAATTGCTGTGTTGATGCCCATTGCACCCCTGCCTGTTCAAT
CTCTGTCGGAGTAGAATTGCCTGGTAGACCAATGATTCTTTCAACAATATCCTTAAAGGC
AGGGGCGGCAACCTGGCTGCCGTAATACCCACGGCGAGGGGAATTGACAACCACCACCAG
AACAAAACGTGGCTTATCTGCCGGAAAAAAACCGGCAAAATACGCCACATGTCGATTCGA
AGTATAACTTCCGGTGGCTTCGTCCAGCTTTTGAGCGGTACCAGTTTTTCCGGCAATTTT
AACACCTTCTAAATAAGCGGTATGACCCGTTCCATGCTCTACTACCCCCACCAGCACTTC
TTTCATTTTTTCTGCTGTTTCTGCTTTTACCACCCGTCGGATGATAACCGGCTGCTGTTC
TTTCATGGGCTGTCCGGTATCATCTAAAATTCTCCGCACCACAAAGGGTTGCATTAAAAT
TCCCTGATTGGCAATTGCACCATAGGCGGCAGCAATCTGCAAAGGAGTAGCAGCAACCTC
ATATCCTATGCTCATATAGGAGAGGGAATACTTCGAATATTGGTCCGGTGTATGAAGAAT
ACCGCTGGCTTCGGCAGGCAAATCGATTCCGGTCATGGTGCCGAAACCGAAATCCCGGGC
ATAACGAAAAAAGACCAGCGGGGAAAACTTTTGAGCCAGCTTGATGATACCGATATTACT
AGAGCGCTCAAATGCCTGTCGTGCCGTTAAATATTTAAATGGCTGATGATCAGAAATCAC
CTTTCGACCCAATCTATATTTTCCATTTTCACAATTGACAATTTTTTTATCCAGATTCAG
AGCATAAGCCTCCAGAGCCACCGCCAGAGTGACCATTTTGAAAGTGGAACCGGGTTCATA
CACATCGGTAATAGCACGGTTACGATAATGGTCAACAGGAAACTGATTATAACGATTGGG
GTCATACCCCGGGTAATTCGCCATTGCCAGAACTTCTCCGGTTCGGGGGTCAAGCAGGAC
GGCTGAACCGCTCAGTGCTTTATGAGAGAGCACCGTAGCTTTCAATTCTTCTTCCAGGAT
ACTCTGATAGACCAGATCAATTGTGGTTTCCAGTGACATACCATTGATAGGATCGGAAGT
GGGAAAATCTAAATTGGGTATCTGGTTTCCCAGGGCATCCCGCAAAAAGATACTTTTACC
GGGTTTTCCCCGAAGCAGTTCATCATATTTTAGCTCCAGACCGGCACCAGCCTGATTGTC
AAAGTCACAGTATCCAACGACCTGTGCACCAATCTCCTTCATGGGATAATAGCGGCTAAA
CCGTTTTTCAAGTACTACCCCTTTTAGCCGTAATTTCCGGATTTCATTTGCTTTTTCCGG
ACTTAAACGGTGGGCGACATATACAAACGGACTCTGTTTTTTCATCCTGGATAGCAGCTT
TTGATAAGAGATGTCAAGTATTCGGGAGAGCAGACGTGCCGTTTTGCCCACATCCTGAAC
CAACCGGGGACGCACCCCCAATGAGAAATGAATCAAATCCACTGCTAAAGTTTGATGATG
TCGGTCCCAGATGGTTCCCCGTTGAGCCGGAATTTCTCTCTGATGCTCCAGATGATTCCG
GGCAATGTTCTTATATTTGGTATGTTCAACCACCTGAACCAGAAACAACTTTATTCCGAT
GAGAAGAAAGCCCACCAGAAAAAAGATGGCCAGGACCATAATCCGAGTCGAGGACACCTC
GCCCCCCGGAACCCTATTCCGGTTTCGGTTTATCTGCTTTTGCATCTTTTTGAACATAGT
ATTCCAGTTTGTTTTTATCGACCGATAAGATTACAGGTTCTTTCGCTGCCGGCTTCAATC
CTAACTTCTCTCTTGCCAGACGGGCAATCCGATGATACTCCATCAACTCGGAGTTGATTA
AAGCCTCCCGTCGGCTTTTTTCACTGTTCAGACGTAAAATCTCTGCCTTAAGCTGCTGTA
TCTCTTTCGAATACTCGGTTATCTGAAAGTTTTTCCATTGATAGGCCAGGAATGCGACAC
TTCCCATTAACAGAAGCAGAAAGACCAGACTGATGGAATAGAAACCATAAACCGCATTCC
GTACCCCTTTTTTGACCTGAAGTACGGTTTTGCTGGAAGAGGTTTTCTTCCGTCGACCAG
CTGTCGATGTTCGACGCCGCCGGGTTGATTTTCGCGGCGATGTCGTTACTCTCCTCGCTT
TTGCCATCCTTACCCTCTCACTCCATACTAAACGGTACTACCTTTTCACCGACCCGCATG
CGTGCACTTCTGGCACGCGGATTTTTTCGTATCTCCTCCGGTCCCGGTACAATGGGTTTG
CGGGTCAATATCTTCATCTCCTGCACCTTATCACACACACAACGGGGCAAATCCGGAGGA
CAGACACATTCCTTCTGCTTATCCTGAAGAAAACGTTTTACAATGCGATCCTCCAGAGAA
TGATAACTAATTACCACCAGACGCCCTCCTTCTCGCAACATCCGAAAGGCGGCATCCAGT
GCCAGGGACAACCTGCGGAGTTCTTGATTGACTTCAATCCGCAATGCCTGAAACACACGG
GATAAGGTTTTAACCAAAAAACGTTCACCAACCACCGTACGGATAACATCCACCAACTCT
CCCGTGGTCTGAAACGGTCGAACCTGTCGTGCTTCAACAATCTCTCGTGCAATCGCTCTC
CAGTGTCGTTCTTCTCCGTATTCACGAATCACCCGCTCCAATTCTTCCCGCGGGTAACGA
TTGACGACATCCGCTGCCGTTACTTTTTGTTGCACAGGATCAAAGCGCATATCCAGGGGA
CCTTCCGCCTGATAACTGAACCCCTTCTGCGGATTATCCACCTGATATGATGAAATTCCC
AGATCGTACAACACGCCATCAACCGGATATTTTCCGAGTTCTACTAAGACAACTTCCAGT
TGATCGTAAAAAGCCTGGCGAAGATAGACATTGGGAAAGCGGGATAGTCGTTCCCGGGCG
TGCGAAATCGCATCAGCATCCGCATCCAGCCCAATCAGAAAAGCTTCCGGAGAGAGATGT
TCCAAAATATAAGCACTATGACCGCCTCCTCCTAACGTGCAGTCAACGTAAATTCCATCC
AGGCGCTGGATGAGAAATTTCCCTGCTTCCTCCATCAGCACGGGCTGATGAAATTCCTGC
TTCATCACAATGCCATCCTTGCCATTGATTAAATATCCAGATCACGAGTAAATGATTGAA
AATCTACCTCTGTGGCCTCCACAATTTCCTGATATTTGGCCGGGTTCCAGATTTCAATTT
TTTCCTCGTGTCCGACAATTAACACCTCACCATTCAATTGGGCGTATTCAATCAATCCGG
TCGTCAGGTTCAAACGCCCTTGTTTATCGATTTTTTGTTCACTGGCCTCAAACATCAAGC
GTCGGGCAATAATTCCAAATTGCCGATCATTTTCTACTTTCTCTTTAATTTTTCGAACAA
AATTATGCCAGGAAGTCAACGGAAAAGCGACGATGCATTTCTCGCTTCCACGGATGAGGA
TCAAAGTATCTTCATCCTCTTCCTTTAAGTTCTTGCGAATCTTAGCGGGAAAATTGATTC
TCCCCTTCGCATCTAATGTGCTTCTAAAGCTGCCCCAAAATCCATTCATGCTATATATAT
CGACGCCTAATTAGTGGAATTTAGTGGAAATTTAACCATTTTTTTCCACAAATATCCCTT
ATTTTAGACAAAAAAACAAGGAAAAAGAAAAAAATCAGAAACTTTTAATAATCTCCTTAT
CAGAAGGCTATCGATTAAAATTCCTGATTCCACCGCCAGGATCTGAATAGTTTCGGGTGA
AAGGTAAAGGAAAACGGTAAGCTGAAAAGAAATGAAACCTTATCTAAAACAGGTAAGCAT
CTGATTTATCTCCGAAAAAAACGAATCCCCCCCAATATTCCGGATGACAGTGCCTGACCA
TAATGAAAGGTATCGTGTATCGGTAACATAGCTGTGATTTCAAGCATTGTGAAGATGCGA
CTATTGCCCAGATACAACCACACAGAACTCATCCCGAGTGCCAGCATTAATTGACTGCCT
CCAGAATCTGAGACCTCCACACCGTTCATAGCGTGTTTACCATGCCATATTCCTTTTATA
CCAATCTCAGGGTACAGGAAATTTTTAATCCCCAGGTGCACCGGTATATAAGTCAAATTA
TAATGAAGGGATTTTCCGGGATTGAACTGTGCATATTTCAGAGGAAATGTGGCGGAGAGA
TGACCATGTATTCGGAAATATTTTTGGGTATCTGTATGGAATGCAAATCCGAAGGAAAAT
TCAGTTGCTTTATTTCCCAGGGAAAGGGGGGGAGAAAATCGTTTTCCGCCGGAATCATAA
CCGGTAGCAGTAGCTGTGGGTAGTTTAAGAGATGAAATCAAACAGACGACTGCCTTTAAT
AAGCGTTTTTTTCCCTGAAAAGAAAATTTTTTGTAAATCCCAAATCGGTACTTCGCTACC
AGTGAGAGATCTCCCCATCCGGTGAGGGAATGGTTCTCTAATTTGCCTGCGGCGTTTCTC
AATGTAATAGCCCGGTTAAGATAGGCAATGGAAATTCCGGCACCCATGGTTTTCCCCGGA
TACATTACAGTAAAAAACATTCCATCAGTATTTTGAGAAAAGGTATCAAAACCGGGATGA
TTATGGAGAGGACCATCGGAAACATCACGGATATAAAACAGGGAGGTATAATTGCCTGCA
TCATGGGGTCTTATTAAATGATGCTGTCCCCATAAAGTTTTTAAGGGTATACAAATCGAG
ACTATCAGTAACCAAATTAAACGGATGAGATATCCTTTCGGGATAGACACCTATCACTCT
TCTTTTTTACTAAAGGTTAAGATATATGCTATTACCTGATTGATTTCTTCTTTTGATAGA
GTATACCCCCAGGGAGGCATGTATTGAGATTTTCCAACGGCCGGTCCGCCTTCGGTAATT
GCTTTTTTAAGTTCATCCTGGCTGACAGTGGCCATTGCTGTGGAGTCCGTAAAATTAAAC
GGTTTAACATTAAAGGAACTTTCCAGGTTGAAGGCGTTAAACCCGTTGCCATCCCCTTGT
TTACCATGGCAAACTGCACAATAATGGTCATATAAAACTTTACCTTTGTACTCTTCTCTT
GTCAACCCCATATCCTCATAAGGATTTTGAAACACATCATCAAATGTTTTGGTGACAACC
GCTTTAGAAAGAGAATCCGATAATGTATCCTGTGAAGCCAGGTCACTTTTTTCCCGGTTT
GAGTGACATCCCACCACCAATGGAAGGGTGACTGCCAACAGCATTATTATAATCTTTGTG
CTATTTTGTACCATCCTCATCATTCTCTATCCCTTATTTTTTCAAGCTCATCAGATATGC
AGTAATAGCCAGTGCTTCTTCATCACTTAGATTATAGTTCGGCTCCAGGACTCCTGGCAC
AATTTCCTGTGGATTTTTTAACCATTTATAAATCCATCCCGCCTGCAATTTGTCTCCGGC
AAGTGCGCCCGCGGTAAAGCTTGGCCCCACATAGCCACCTTTATCTCCCAGGATGTGACA
GGCCATACATCCTTTTTTATCAAAGAGGATCTTACCCTCTGCTCTCAATTCAGGGGTTAG
TTTTGATTCCAGCCCAACCGGAATTTCACTGGATGTGAGATGTTCCATAATGTAATCCGT
CAGAACTTCGGCTTCATGAGGCGTAAAATTAAAGATGGGCATTCGCTCTACAAGAATGGG
TCGAATACTATAGGAGATCATCAAATAATCATATAACCATTTTCGCTGAACTCGACTTCC
TTCCATGGAGAGATCATAAGCCAGATTGAAGCCTCTACCGTTAATTCGGTGACAGGAAAA
GCATTGAAATTTTTCAACGATCTGTCCAAACTCCCCTTCCGGCTGATACAAAGTGGTGTC
CGGGTATGCAGCGAACCGCGGAGAGGGCACTTGACGAGAATTCAAACTATTCAAAAAGAT
AGTGAGATCAAAAATATCGTGATTATTCAAAGGGAACAGGGGCATTTTCTGCGGATGTTC
AAGGGTAGCAAAGGCTCTGGGATTTCGTATTTTTTCAAAAATATAATTCTCACGGGTTCG
GGGAATATCACTCTTACCAAAATCAAATTCTGAGGGAGACTTATCACCGATTTTGCTCAA
TACCGGACCAATTCGCATCCAGGGGGTTCCGGTATTCAACAGGTGACAATTCATACAACG
GAGTTCTTTATACAGGCGTCGCCCCAGGTCTATTGTAGCCGAATCATTTTTTGCCACGGT
TGTATCTTCATCAAAAATGTCTAATAAATCATAGTCTGTATATTCATCGAACAGATAATC
GGTAATATTCGCAATTTGCTCATCAGTGAAATTAAATTGAGGCATGGTCGAGTTGGGTTC
AAAATAACGGGGATTTTTAATTTTCTGGAAAATGAATTTCCGGGTACTTTTATTACCGAT
GCGCCCTAAATCGGGGCCTAAATAACCACCT
>k99_334482 dna:primary_assembly primary_assembly:ASM369528v1_:k99_334482:1:21310:1 REF
AACATCAACACTTGCTGAAGGTTACTTAACAATAATCCTCGGAATATCACTATTAATCCG
GGAAACAATCTCATAATTAATGGTTCCACTCCAGTTTGCCAGCTCATCGGCGGTAATTTG
TTCTTTTCCCTGGTTTCCAATGAGAACCACCTCATCCTCCAGTTTGACCTTTGGGATATC
GGTGACATCTACCATCATCAAATTCATGCACACCCTTCCTCGTACCGGCGCCCGTTTGCC
GTGTACCAGCACATACCCCTGATTGGACAATCCTCGATCATATCCGTCGGAATAGCCCAC
CGGGATTACCGCAATGCGAGTTTTTCGGGTTGTCTTAAAGGTTCTCCCATAACCAATGGT
GTGTTCGGCATCCACCCATTTTAACTGAGTGATTCGGGCTTTCCAGGTGAGTACTGGTAA
GAGCAGTTTTTCGCCATTTTTTTCACCATTCTTTTTGTAGGATTCAAAGGTTTCTCGCGA
GGGCCACAATCCATATTGTCCGATCCCCAGTCGGACCATGTCCATGTGAGTATCGGGAAA
AAGCAGTATCGCAGCGGTACAGGCGATATGTCGCTTTAAAATGGGGAACCCGGAATCTTT
GATGATTTTTACCATCTGATTAAAGGTGTATTTCTGAAAATTGGCATAGTCATGATTAGT
GGTGTCTTCTATATTGGCAAAGTGAGTATAAACCGCTTCCAGAACAACCCGCGGGGTATT
TTTTAATTTGGTGATATACCAGTCCAACTCACTGGCGTCAATCCCCTGACGGTAGGTACC
GGTCTCCAGTTTAAGATGGATTCGTGCCAGGGCTGAGAGTCGTGTGGTGATTTGATCCAA
ACGCTCTACGGTCTCCCGGTTGAAAACCACAATACGAAATTTTTCCTGCACGGCTTCTTC
CAGGCGATTCAGGGGAATGTGCCCCATTATTAAAATGGGCTGGTGAAACCCGGCTCTTCG
CAATCGTAATGCTTCATCAATGGAATGCACACAGAAGGAATCGGCGCCATGTTTCATCGC
CAGACGAGCAATGGACTGCCATCCATGACCATAGGCATTGGCTTTCACCACTACCGATAA
CTCAGTTTTTTCACCGATGAGTTTTCGAAAAAATTTCAGATTGTGTTCATAGGCGGATTC
GGAGATTTCTATCCAGGTATTGTTTAAGTAATGTTGTTCCACCATAAGCAACACCACCTG
CTTTGTGTTTACCCCGTTTAAAAATAAATTTAGCATCTTCCCCGGGAGATACCAAATCAC
TTGATGAAGGAGCTTTCTTCTGATATCAACATTAAGAATTTTTGCTTTAAAATTTATCAG
GCCTTCATCAGTCAAAGAGAAGCCAATCGACTCCCAGACGAAATACAAGTAACTCCTCTC
CGGTGCCCTGAATCAGACTATAGTCCTGGGATAGTAAATTCTCCCAGATGAAAAAGAGGA
GTGCTTTTTTAAAATGGATTTGAAATCGGAGATCTGCCAGATAATAGGGACCCGTTTCCA
GTTCAGTGATACGGTATGAATACAGCAAGCGATGAAAACCAATCAAATGAAAATATCCGA
GATAATGCCAGGTAAATATCCCATCGACAGGAATTTCACCAAAGAGATTCATTGCAATCT
TGAGGGTGGTAATATTATTGATTTGAGGTGCATATACTTTACGATAATCAGCATTGTAGG
TAAAATCGTTTTCCAGGGCAAGATGTTTACCCAGCAAACTTCCCTTCAAGCGAAGACCTC
GATTCTCCAATCTCATCGTGTTCCAGCTATTGGTGAGAGGCTTATAGATGGGGTAGTTGT
TCATTCTTAATACAAACGGTTCGATGGAGAAAACGAGATGCTGGGAGGGGCTCCAGTGGA
TGGAGAGGGCCACTTCCTCTTTCCGCATCAACCGGGAGTTCGTATAAGCCGGGATGGAAT
CATGGGTAAGAGTTCGCCAGAGAATTGGTGGAGCTTCTACGGTTGAATAACCAGCAATTC
CCCCATTTATCCGGTTGTTTTTGAGAACAGCCAATTTAAATTCTCCAGTCAGGGCAGAGC
CCAGTTCACTATGGTGGAAAACACCCAGTTGGGATTCAAAATGGGTCGTGGGATGTTTCA
GTTCCAAGTGTCCGGTTATCGAGCCTTCCCCTTCCGAATAATCGGACCAGAACCGTGAAG
CTTTGTTTCTCAGTAAAGCGGTTTCTCCGGAGATTCCAAGATGGACCTTTGAAAATCGAT
GGTCATACTCCCCCGTCAGATGAAGGATTCGGTATCGGTTATCGCGTTGAAAATCCTGCC
CGAAGGCGTAACGGTCTTCAATGTTTTTAATCCCGGGGATTATCAACAGGGAATCGTTTT
CACTTAGTTGAATCCCAATTTGACTCCATAAGAGGTGACCCACCTGCTTAAATTTGTCCC
GGAAGGCACTGCCGGTTTGAGGTTCCATATTAAAGCGATGGCGTATTTGCCAGTAAAACA
AATCCAGGGATACCTGATTTAAAATTTGCCAGTGTAATTGGGTGCGATAGGTTGTCACCT
GTAATTTGGAGAAGTCAGAAGGTAAAGAACCATCGCTTAAAAAGTTTGAACCGGAAAGGT
GAATAAAATTTTTCCTGTTGAGCTGCTGATAAAAGTTGATATCCACAAAGGAGAGATTTA
ACACATAATCCTGAGAGAAAACAATCCGAGTGATGGGGTGGTCAGAGAGTGCCAGCAGAG
GGGAAAGTTTCTGAGAGGCGCCGGGCAGGATAGCTGTTTCACTATCCACAGCATAATAAG
GCAACCATTGTTCATTCCAGAAACCCGAGAAAGGATTTTTAAAGGGATTACCGGCAACAT
AATATTTTTTAAACCCGGGCGGCATTCCCCGATAAGCGGTTGTGGAAAGTCTTCCCCTCT
GGGCCAGAGAAAGGGGGAAAAAATCAGCGCGGAAAAAATTGTTTTCTTCTAAGGTCAAAA
TACCCGGTCGAGATATGGAGAGTGTGGCGGTGGAATCTATCTTTTCCTCTCCCAACGCAT
CCGAGCCATGAAAACTTGCAAATAGTATGAGGAATAAAATAAATGATTGTTTCATCTCTT
TTTTGAATCCCGGATCACACCATTTTAAGATATACATTACAGCGGTAGAGAAATCTGTTT
TTCCTTTTTCAGCATTTATTTTCAGTTGGGCATTTTCAAAGAGACAGAGTCACTATTCGA
GTGTTCATTTCAAACTCGATGAGGGATATTCTGTTGGTAAGGGGCTGGTGATTGAATCAA
CCAAATATTCTTTCTTATTGCCCGCTCTACAACCAACCAATATTCAAACACGACTCCGAT
CCATTTCATCCATTAAGTTTGGTAAGAAGCTCTCACCTGGAAAAAAAATATAAGCTCAGG
GGAAATATAAACAAAGAACGGAAAATTTATAACCGGAAACTTTAATTGAAGAATTCCAAT
TCCATGAGATGGATATCATTTCAATTCAGAGAGGAGCGTGGATAATTTTTTCAGGAGAGG
CGGGTCGATGCGATGTCCACCATCAAAGAAATGAATTTGATAAGAAATTCCGCTATCCTG
TAATCTTTTCTCCTCACGGGTTAATCGAGAGGTGGGGATAAATTCATCCTTTTTCCCCAG
AACTAATTGAAGTGGTCTTTTCTGGAATAATGGTTGAAGTTGAGTCAGGTCGATTTCCGA
AGGTATTTCACCTGCCCACAGGATGACGAGCTCTGGTGATGGTTTCCCCCGGGTTATCCA
GCGCATGGCTGTGGAGGTTCCCTGAGAAAATCCCAGTACCACCAGCTTGAAGGGAGTCGT
TATTTTTTTCTGGATGTAGGAATAAAGGATATCCAGATATTTGATGTAATCCTCCATTTC
CACATTCCGGTCTTCGCGGGTCATCCATGTTGCTCCAACCCGTTGATGATCATCATCCAG
GTAGAACCGGGACAGGGCTTCGGGTGCAACGATGAGCCGTTGAGGGGTAACAATCCCTTT
AAAATGTTTGATGAAGTATTTTGCCAGTTGGCCATAACCGTGAAGTACAAACCAGATTTC
ATCAATATCAGGGGTGATATCACCTGAGGTATAAAATCGTGCGCTACGGGGTACAATGAT
ATGTTTTTCTTTCATCAACGCCTGTCAGAATTAACCACTATCATCGAGCAACTTTTCTTA
ATCTTACTGCAAAACTGCCATCACAGTGATGGCGATGGGGAAAGGTTCTTACCGCGTCAT
TTTCCCAGAGATATCCTGAGGGGAGGTCATTGGTGAGTTTGTCTTGAATGAAATCCGGAA
ACCGTTCCAAGAATGTTTTAACCACCTGTTCATTTTCCTCCACATCAATTGTACAGGTGC
TATAGACCAAAACGCCCCCTACTTTTAATGATTTGGCCGCAGATTCCAGCAGTTGGAGCT
GCAGATCGTGCATGTTCTTAATATCATTCAGGGTTCGTTTCCATTTAAGATCGACACGTT
TATTTAACACCCCGAATCCGGTACAGGGAGCATCGAGTAGAATTTTGTCAAACTCCTTGT
CGGAAGGGATATGCAAAGCGTCAGCCGTAACCACGATTGCATTTTCCACCCCAAGACGTG
TCAGGTTATCCTGAAGGAGGCGTGCACGATTGGGATGTTTTTCCAGGGCCAGAAAAACAC
CCTGATTTTGCATTTTTTCTCCGATATATCCGGCTTTTCCTCCGGGGGCAGCACACATAT
CAAGAACCATTTCTCCCGGTCGGGGATCTAACAAGCGAACCGGGATACCCGTGCTAACAT
CCTGCACAGAAACCCACCCTTTTTTTAGAAAATCCAGTTTTCGGAACTCCGAAAAATCAT
CTATCCACACAAATTCTGGAAAATCCGGATGCACTTCATAGGGAATCTGATGTTCATCAA
GGGTTTTGAAAAATTCATCTTTGTTAATCAGTAAATGGTTTAAGCGAACGGAAAGCCGGG
GACGCTCATTGTTTGCTTTGCAAAGGAGAATAGTTTCGTCAATACCCCATTGTTCTATCC
AGCGCTGGATCAGCCAGAAGGGATGAGAATAAGTGACTGCCAGCCGCTCCAGATAATCCA
GCTCCAATTCCATGAATTCCAGCTTTTTTTGCTGACGAAGGTAATTCCTTAATATTGCAT
TCACCAGATTTGCCGTCTTTTGATTATAACGATTTTTGGAAATTTCCACCGCCTCGTTTA
GAACGGCATAAGGAGGAATTTTGTCCAGGAAAATTAATTGGTAGATGGATGAGCGCAGAT
TGTTCTTTACATCCGGGATAAGGGTTTCGAATTCTCCCACGTATAATTGGCGGATGATCC
AGTCCAGTTTATATCTCCAGCGCAAGACACCATTGACAACCTCGGTAATCAGAGCCCGGT
CATTTTCATTAAATTCATCAATTTCACGCTCCAGAAGCTTATCGGTATAAGCCTGTCGAG
TATCCACCCGGGTAAGAATTTCAATGATTTTACTGCGAGCGTTGATTTGCGACTCAATTT
CTGGTGGTGTCCCCGTATCGCCGGAGGAAACATTTTCATCAGGTTGATGACTTCTGTCAT
TCTGATTTAAATTACTCTCGTCTGTCATGGTATTTCCAGCTTGATGTTTACTTAATTATT
CCCCAAAATATTACTTATTATGGAACTCATCTCTTTGTAATTAGAAGCGGATGACCTTCT
ACGAAGTTCCCAACACAAGATTTTCCACATTCCGTTTTCAGGTCTCTAAATTTAATTTTC
TTTAAAAAAACTTAGTATCCGAATTATCTCTGGTTCCTTCTGAATCACAGGTATTAGACA
ATATACAAAAAGAAAATGCGAATTGGGAAAAATATTTTTGAGTGCCGGGGCTCATCCAGA
AGGGAGATTGTTAGGTGTAACGATTGTCGGAGAGCGATCAAATGTTTATTGAAATCTGGT
TGTTCGTTTAACGGTGAGAACCGGACAGGTTGCCCATCGAATCACTTTTTCGGCTGTGCT
TCCCATTAATAAATATTCCAGTCCGGTCAAACCGTGGGTGGCAATTACCAGGAGGTCAAT
ATCTTTTTCTTTAACAAAATCCACAATTTCTTTATGAGCCGGGCCTTCCCGAACCACAAT
CTCCTCAATGGCGGATTCGTCAACAAAGTCCGATACAAATTCTCTGAGTTGTTCTCGGGC
CAGAGAATGGAGATTCTCATCAACCGGTGGTAGCTCTGCCTCTTCAGTATAAAATGAAGG
GTAGACTTCTCGTTCGATAACGTGGAGTAATACCAGTTTTGCCTGGTAACGAACGGCAAT
TTCGTTTGCCCACATCAGCGCCTCAGTGGAATAGATAGAAAAGTCTACAGGAACCAGTAT
TCTGTGGATAGCATTGTTTTCAACCGTTCGGTGAATAGTAAGGACCGGAACCGGAGAGTT
CCTTACCATCTTTTCAGCGACACTGCCCTGGACAAAATGACGTAAACCGGTTTTTCCGTG
GGTGCCCATGACTACCAGGTCAAAATTTTTCTCATGAACAAATTCCAGCAAAGTGTCTGC
CGGTGAAATACCTCTCATCAACACTGAATTGATGTTGAGATTTTCCTGTTTGACAATCCG
GGATTGTTCTTCCAATTGGCGGTGAATCTCTTGCTCTTTTTCTTTAACCAGCTGTTCAAA
GGCTTCCATTCGATTGCTTTTCCCGACATCTTCTTGATAAAAAAGCAATACATGGATGAG
GGTGATATCTGCTTTAAAATATTCTCCCAGAAGTAAAGCCCATTCTACAGCTTTCTGTGA
GTTTTCACTGAAATCCACCGGTACCAATATTTTAGTAATTTCCATAATACCCTCAGTAAA
GCAACGACACCTTAACTTAGCCACTTGCTCCTTCCCAATGGAATTTAATCATTTGGGAAG
AATATGGAACACTTTTTTCTTTAAATTCATGTCTTCGATGTCAGGAAAATAACTCCACTC
ATCTGTGCCATGACAGACGAGTGGAGCAAGATAGTTATCAGGAGATTTATCAATCCTGCC
TCAATAGGTCAGTGATTAACTCGATTGATTATTCTCTTTTGCTGCCTTCATAGGGACCCA
AACCAGGAGATACAGAATACCGATGAAGGCAATGAGGCCCAACCAGGCGGAAGGGTGTTC
GAGGCCATAGTTTCGAAGGGAGAAGGAGCTACCATAATAACTCAAAATTCCAAATAAAAT
CGCGATGGCAACCGCCATCAAGGCTCCTCCCGCAATTAATCCCGAAGCGATTAATACCCC
TACATTTTCAGCTTTGGCTTTTTCTTCCTCGCTAGCATCATTCTTTTCCATTAATTTGGT
ATGGATCCATTTAAAGATGCCTCCCACAAAAATGGCCGCTGTGGAGCTAAAGGGAAGATA
CATTCCCACGGCAATCAACATGGGAGAGGGAGCATTGATCAGGATTAATCCAATAGCTAG
AAACATTCCGGCGATCACGAGAGCCCAGGCCATTTCACCTTCAACAATCCCTTTAGCCAT
TAATGCCATTAATCCGGCCTGGGGTGCAGGTAAGTTTGCACTCCCGATCACATAAGCGTT
ATGCATCCACTGCATGGGAAAAGCTAAGAACAGTGAAGCAACAATGACCCCCACAATTTC
AGCAATTTGCATTTTCCGTGGAGTTCCTCCCAGGATGTGCCCCACCTTGAGATCCTGCAT
CATATCACCAGCAATCCCGGCTGTGCAACAGACGATACCGGCTACTCCCAGAACGGCTGC
CACCCCGGCGTTACCGGTAACCCCGATAAACACCAGCACCAGAGCCGCGATGAGTAAGGA
GGAGAGGGTTAACCCACTGATGGGGTTGTTGGAACTACCGACGACACCTACCAGGTATCC
GGCGACAGCGGCAAAGAAGAAACCCAGGATAGCCATCAGAACCGTCAGGGTTACGGCCCC
GGGGATGGAATCACTGAAGTTGTAATAAAGAAAGAAAAGAGGAATCATGATGATGGCGAT
GGTGATAAGAATTTTTTTAAAATCGAGATCCAGTTCGATTCGTCGCACTGCTTCCGAATG
TTCTTTTGCCAGAGAAAGATCATGAAATGCTTTGGTGATTCCGGTGATGAGAGCATTTCG
CATATTATAGAGTGTGTGGAAGGCCGCGACAATCATGGTTCCTACAGCCAGGGGGCGGAT
CTGGCGGAGCCAGACCATTTCGGCAATGTCCAGCCAGCTTTCTCCTTTAGCAGCTAAATC
GGCGAGGGTTGGATTCAAAAAAACCGCTGCAGGCACCAGGAATAACCAACCTAATACAGC
ACCGGCAAATAAGACCGCCGAGACCCTTAACCCGACAATAAAACCGACTCCCATCAGAAT
CGGATCTGCTGCCGGGGACTCAAAGAAAAACCCTCCTTTGTAGGTGAGTTTTTGATGGAG
GATTTCAATCTTGGCATCGGCCATGGTAACAAATTTACGTGCGGAATCCTGAACAAACTG
AATACCTCGAGAATTTTTGAATAATTCCCAGAGGGCAGAAATACCCATACTGAAGAACAG
GTATTTGGCACCGGTTTCTTTTCCCTGCCCGGCTTTGACAATTTCTGCTGCGGCCACACT
TTCCGGAAATGGTAACTCAGCTTCCGTCACCAGCGATCGCCTGAGTATAACCACGAACAA
GACACCCAGTAATCCTCCTATCAGCATAATCAAGGCGCTTTTCAGATAATCCAGTTCTGT
CCAGACTCCGGTAATTAAAAAAGCCGGGATGGTAAAGATTGCCCCGGCAACCAGCGCTTC
TCCCACTGAGGCAGTGGTTCGAGCTAAATTTTCTTCCAGAATGGTGCCACCCACTACTCG
CAATGCTGCCATGGCAACCACAGCCGCGGGAAATATGGCTGAAACGGTTAATCCGGCTTT
CATTCCCACATATGCATTTGCCGTCCCAAGAACTAATGCCATTACAACGCCCAACACCAA
TGCACGGATGGTAAGCTCTTTTAAATTGGTATCATCCGGTACAAAGGGCTTCATCTCCTG
CTTCTCCATAATATCCTCCACTTAGTTGATGGTTGAGTATTCAAGAATGGATGTTTCTTT
TTTCCGGATTTAAAAGTTTATTTTTGCCTTCCCCTGAATTCATTGCAGCGACAAAGTAAT
CAAAAGTAACAATTTAAGCAATACCGGATGTAAGGAAAGCTACATACTTGCCTCCGAAAG
TAATCAAGGGGTCTGTTTCAATGAAAAAAAATAATGAGCAAACCATTCAGCAAAACCATC
CAGGACACCGAAAGGCAGAGGAAAGAGGATGAACGGTGGCAATTGAGACTTGCAATTGCC
GGGGACAGGGGCTGCATTGGATTTCACTAAGATTTTATCAGAACTTTCTGGAGGAACCCG
GTTTAAACGGTTTGAACGTATTCTCTGTGTTCTTTGAAGTGACGCTTTACAAAATGCGTG
GAATATTCGAGCCAACCAAACTTTTTTAAATAGTATGGAGAGATTCCCGAAAAATGTATT
ACCTTGATAAGCTGTTAAAGATTAAGTGGTTTATTTAAAAATTAAAGTAGAAAGAAGTAT
ATGATGCAGAAATTTGAGAATTTTACGGAAATGGAGCTTTCCCAGAACATGTTAAACGCA
TTGCGGGATAAGGGATTTGCAAACCCCACTCCCATCCAACAACAAATAATTCCCCGACTT
TTGACCACACCTGAGGATCTGATTGCCCAGGCTCAAACCGGTACTGGTAAAACGGCTGCC
TTCGGAATTCCCTTAATTGAGCACCTTGATGAGACCAGCAGAGCGATTCAAGCACTAATC
CTGGTTCCTACTCGTGAGTTAGCACTTCAGGTTTCAGAGGAACTAAATTCATTGCTGGGT
AAAAAAAGATTATCGATTACCCCTGTTTATGGTGGCCAATCCCTGGATTTACAGATTAAG
AAATTAAAGCGAGGAGTGGATATTGTAGTAGGTACTCCCGGTCGTGTGTTAGACCACCTC
GGTAGGGGAACGATGGATCTTTCCAACCTTTCTTTTGTTGTCTTAGATGAGGCGGACGAA
ATGTTGAATATGGGATTCCTGGAAGATGTGGAAAAGATTCTGGAACATACCAACCCATTT
CGGACAACATTGCTGTTTTCCGCTACTATGCCCCGGGAAATCATTTCAATTGCCAGAAAT
CATATGAATGATTTTGAAATTGTTGCCACTCAAAAAAAGGTGCAGACGGTAGATTCTACT
GAGCAAATTTATTATGAAGTAGCACCTCGAGAAAAATTGAAGGCTTTGACCCGGATTATT
GATATGGAACCGGAATTTTATGGATTAGTCTTTTGTAAAACTCGAGCTGATGTTGATGAG
CTCTCCCGCCAGTTGATTGAGCTTGGTTACCAGGCGGATGGCCTTCATGGTGATATTTCC
CAATCTCAGCGTGAGAAGATTCTTTCCCGGTTAAAAAGGAAACAAATCCAGATTTTAGTG
GCCACAGATGTAGCCGCTCGTGGGATTGATGTTCATAACTTAACCCATGTCATCAATTAT
TCAATCCCCCAGGACTCCGCATCTTACGTTCATCGAATAGGGCGAACGGGTAGAGCCGGT
AAGGCAGGAACCGCCATCACACTCATTACAAGAGGGGAACGCCGCCGATTGCTGTATATT
CAAAATAAAATTAAAACTCAGATCAGAAAAGAGCGTGTTCCGAAACCGCATGAAGTATTG
AAAGCAAAACGTCACCGGCTCAAATTAGAGATTGAACAAATTGCCAGCAATGAAATTTCC
GAAGATTTATTAAATCTGGCCGCAGAGTTAGTTATGGATAATGATCCGGTACGACTGGTG
GCAGCTATGTTGAAACATAGTTATCAGGATACCCTTGAAAATTCCCGCCAGGAAGAGATG
CATGGGGAAAGGAATGGGAAAAACGGGAAGACCAGGCTTTTTATCGCCAAAGGGAAAAAG
AATGGATTTACCCGACGTCGTTTAGTTGAGTTTATCAAAAGCAATACCGGTATCCATGAC
CGCCATATTGATGATGTAGAGGTGATGGATTCTTTCTCGTTTGTTTCAGTGCCCCATGGA
GAAGTGGAAAAGGTGGTTAATTCCTTTCCAAAGGGGAAATCTGGTAAACGAAGACCACTG
GTGGAAGTCGCCAGATAGCAAAAAAATTTTAACACACATTTAAACAAAAAACCCCCGTCT
ACTTATGCCGGGGGTTTTTTGATGTATTAAGGTTGTAGTTGAAAATTATTATCTTTCATC
CAGAGGCACATAATGAGCGCTCTCAGCGACACTCTTATAAGCAGGACGAATGATGCGACC
TCCATTGATGATTTCATCGATTCGATGCGCCGACCAGCCCACAACTCTTGCCATGGCAAA
CATGGGGGTATAAATCTCCTGCGGGAAGCCCAGCATGTCATAAACGAATCCCGAGAAGAA
ATCGACATTGGGAGAAATGACCTTGTCAGATTTTTTAATCTCTTGAAATAACCCCGGGGT
TACCTCTTCGACAAGAGTGTAGAGGGTGAATTCATCCGTTCTACCTTTATCCTCAGCCAA
TTCTCGAGCTTTTTCTTTCAGGATAACAGCCCGCGGGTCCGATTTGGTATAAACCGCATG
TCCCATACCATAAACCAGCCCGGTGCGGTTGTAGGCCTCTTTACGAATGATTTTGGCGAC
ATAGTGACTGACTTCTTCCCGGTCAGTCCAGTCTTTAACATTCTCTTTAATATTGCGCAT
CATATCCATGACTTGTGAATTGGCAGCCCCATGGAGAGGTCCTTTCAATGAGCCGATAGC
AGCACCGATGGCAGCGTAGGTGTCTGTCATACTGGAAGTGACGACATGGGTGGTGAAAGA
AGAGTTGTTCCCTCCGCCATGTTCCGCATGAAGTACCAGCGCCAGATCTAGAATTTCTGC
CTCCAATTCGCTGAAACGTCCGTCCGGTCGTAGCATATGAAGGAAATTTTCAGCGATATC
ATAACCATCTTTAGGAGGGGAGATATACAAAGCTTCCCCATGAAATTTATTGCGTAAAGC
TCGAAATGAATAGGCGATAATGGTCGGAAATTTTGCAATTAAACCCAGACATTGACGTAA
AACGTTAGGGATGGAGGTGTCATCGGGATTATCATCCAGGGCGTAGAGGGTGAGCACTGT
GCGTTGAAGCGCATTCATCACATGGGGGCTGGTAAATTGAAGAATATTATTGGCCACCAG
CCGCTTGGGAAGTGACATCTGTGGATAAAGATATTCCTCAAATTCCTTTAATTCTGACTT
ATTGGGAAGTTTCCCAATTAAAAGCAGATAAGCAACTTCGGCAAAACCATGACGGCGATC
GCTCTGGATTCCATTGACAATTTCCCGGATGTCAATGCCCCGATATCTCAATTCACCATC
TACCGGAATGAGTTTGCCGTCCTCCTTTCGTGAGCCTATGACGCTGGAAATCTTGGTTAA
TCCGGCAACCACTCCCGATCCGTCCGCATTCCGTAATCCCCGCTTAACATCGAATTTCTC
ATAAAGCGATTTGTCGATCTTATTCCGCTCCTCAATCTCCTTAGCTACTTTTGAGACGAA
ATGTTCTTGCATAACTCCACCCCATGGTTTTGGTTCACTGTTAAGTCTTTTTAAATTGGA
TTCGTGAAGATTTCCACAAGTTACGGGTTTTTATCATTCATCGGGCTGGTTTCGCCCAGC
TTAAAAAACTCAATTAATCACAAGAAAAAACTAAAGTGAACTGGTAACGTTAATCGTTGA
TTGTAGAATTGATTGGGGCTGTCTAAAAAGGTCACCCGGTCATTCTGAGCGGAGCGAAGA
ATCTCCCCTTATATGCGCAAAACATGAGATTCTTCGTCACTTCGTTCCTCAGAATAACAC
TCATCAGGCTTTTTTGACAGCTCCATAACTGTTTCACCCCCATCACGGTGCTTTTCAATG
TTCAGGATTCCAACACTAAAAATTAAACTATTATTAGTCCCAGCAAATCCCGTTACGACA
TCCATAAGTGTATAGTACACAGTTTAACAAAAGTTAACATTTTTAATGTGATTTTCACAC
AGAAAATTTAAATTTCTCAAGGGATGAAGATTTTTGAATGTTATATAATGAAAGGATACG
GATATGGCCGCCAACATCATAACGCTTTCCAGAATTGTTATGGCCTTCGGAATTATTTTT
CTCTTTCAGGGTGATTTTTATTTTCGCATCATAGGGGTTGGTTTGACCCTCGTTGTGATT
TATCTGGATGCTCTGGATGGAATTGTAGCACGGAAGCTGGGTGTGGCCAGTGACTTTGGC
GCTTTATTTGATATCACCGGAGACCGGATTGTCGAACATGTATACTGGATTCTGTTTACT
GCCCTGGGATTAGTCAATTTGTGGGTACCCATCATATTTATCAGTCGTAGTTTTTTAGTC
GATACTTTGAGAACAGTTGCCTATTCAAAAGAGGGTAAAACTCCTTTTGGAGAAAAAAGT
ATGATGCGGAGTGGGTTAACATTTATGCTGACCGCCTCACGACCCAGTCGAACAATTTAT
GGAGTAGCAAAAGTGGTAGTTTTTATGTTGTTGGGGTTAGTATTGAGCTTCCAGGTGCCG
AATCATCCATTGGAAAAGATGGTTACTCCGGAACGTTTATATCTTCTGGAACGGTGGACC
ATGGTATTGGTATGGGTTGTCGTGGCGATGAATTTAATTCGTGGCCTCCCGGTACTCTGG
GATGGTCGATACTATTTATTTGACAAAAAATTCCCCAGAGAATTAAAAGATGCCAATTAA
GAAATCTGAAATTTCCACAAGAGGTATTTCCACCAATTCCCATGCAGAAGGGGACGGAAT
GACCACAGCCTGTCCCCTCAATGTGAATCTCTCGTTGAATGTAAGGAGACTGTTACCATG
AAACCATGGGCAGTTTTTGATGTGGATGGGACACTTCTTCCCGGCACCTCAATGGAAAAG
CTGTTTGTATATGGTGCAATGGTAGATGGCCTGATCTCTTTTCCTCAAATTTTTGCCTTT
GGGATTGAATCATTAAAAAAGATACCAGAGAGGGGCTTAATCCGGGCAGTAAAGCAGAAT
AAACATTTTTTTAAAAATTTGTCGGCAAAGGAAGTGCAGGAATTGGGAAAGGTTGTTTTT
CAAAAAGAGATTCTACCTAAATTATCAGAAACCGGTATGAATAGGGTACAACAACACAGA
GAGGAAGGGTACCGTGTTCTCTTAATGAGTGGGGCTCCTGAGTTTCTGGTCACCCATCTG
GTCGAAATGCTCCAACCGGATTTTTTGATCTCCTCCCGGTTGGAAATTGTTGACGGAGTT
TATACCGGTAGATTAATCTCCCCCCACCCCTATGGAGAGGAAAAGAAGAGAAGGCTGTTG
GAGGTGCAAGAAGAACTGCAAATTGATTTCTCAAACTCCATCGTATATGCCAATCATTTT
TCTGATGTTGCCCACATGCTGCTTTTCGGGAAACCCATTGCTGTAAATCCGGATAAGAAG
TTGTTAAAATTTGCCATAGCACATCAATGGGCAGTAGAGTATTGGAACTCAGGTTGAGAT
TTCTTCACGGTAGTGGTGGATTGCTCTTTCCGCGGCATTTAATAATGGTTGTGCAGAAAG
AGGGCTACCAACGGCTTCTTCCATCCATCGTTGGGGTGCCAGACATCCCAGACGACAGAT
ACGTTCCACTTCTTTACCAAAATCGCGTCCCTCCAGGAATTCCTCCAATTGATAAGAAAT
CAGATGACCCAGAGTGTAATCAGGAGTGTATAATCCACAATAAATGATGTGAGAATAAAT
CGCCAGATGAAATTGATCCGTTATCCCGAAAATCGGTGCATAGAATTTATTCCATATCTT
TTTTGCCAGTTCCATGGTCGCTTCCTTGAGTTGCTGAGCATCCGCATCTGGATGTTCATA
CATCCATCGCCAGATATACATGTCAAGTAAGGATACTCCAGCAATTTCCATGGTTTGCCA
GGCATTATGGAGAGCGAGAAGATGTTTTCGGGAAGAATGGGAATCGGTGATACCCAGGAC
ATCCAGGTCTCTTGCCTGAAAGATGAAAGCCATCGCTTCAGTAAAAGCCGTGTTCGGTAC
TCCCTCCAGAGTATAGTAATCAATTTCATTCAGGGAAAACACCTGCTCGACACAGTGCCC
AAGCTCATGCATGGCGGTGTTAAATCCTTTATAATTCATGCCATTCGAAGGCACTCGGGT
GCGAAGATGGGCGTGATCTCCCCGCATTTTGGCTCCCATGGCATGGCCGGCTCCACGGGC
CGGATCAACCATAATATATTGATTTAGATACTCTGCTTTCTCCTGGCTAAATCCAAGCTG
TTGAAGAAGCTTGGAAAGGTTCTTTTGAAAGGTGGTCAGATTGGGATAACGTTGCTGAAC
CAGGCGGTCCAGCTCTTCTTCCGGGTAATCGCTACCTTCTTTGAAACCATAGTACCAGAT
ATCAAAGGGATACAACTCTCTGCCTAATCGATGTTTGATAATATCAGCAATTTCTTTTAA
AACTGGAGAGGAAAGATAGGAAGTAAACAATCTTTCCACTTCTTCCTCAGAAAGTTCCCG
GTCTCGCTCAAAACTTCGTTGAATGAGAGAGGGGTGTTGGGGAGTATATTGGTCCACCAG
TTGCTCGACCTTAAAAACCTGAAGTAGTATCTCATATCGTTTCCTTGCTTCCGGTTCATA
TGTCACAGGGGTGCCCGATTGAGGGCTGAGGATAGTATTACTGAATGGTTCCCAACTCAA
CTCACGGTTGTTGATGATCTGTCTGGGAATACTCTGGTCAACGATCCTTTCCATAATTTT
GAAAATGAGTTTTTGGTTTTTCAACCCATCGGGATTGGCATACTGGGCTTTAATTTCATC
CCGTAAATCCCAATGGCTGATCAATCTTAACCCTTGAGGAAAAATTTTTTCACCTTCCGG
TGTCACTACGTTTTCCATATAGATGTTATATTGATAGATATATTCTTCCGCCTGGACATA
CGCATGTGTTCTCTTCTGTTGAATCTCGGCAGGAATACGTTCCGAGAATTGTTCTACCAG
TCGGAGTTCAGCCCATTCTCGTCGCGACCATTTTTTCCCAATCGTTTCTTTTTCTTCTAA
TGTATAGAGCGGGAAATTCAACAAAACAATGAAAGCTAAACGGGATTTAAAAAAATCGTC
AGTCACATGGGCAAATACATCGTAGGTAGCAAATTGACGATCAAAGGGGAGGATTTCCCC
CGTGTCCACATGAAGATGCCAGTTGAAATCTCTGTAAATCCGATGAAGGTTTCCGTACAG
AGATTCCAGATTTGCCAGAAATCGTTCAAATAATATCTGCCGCTCAGAGGGGGAAGAGAT
AAAATTTTCCAGACAAAAGTTTGAAAAATCTTTCTCGGTGCCATCTTCCTCCGTCCATCG
TTCCGCAACTTGCAAGACACCTTTTTCAATGATGGATCGATGTTCTGTGCCGTGTTCCGT
TATCAATTGTTGAGCCACTGACTGAATAACATCACTGGAGATTGTCATGGTTTAGCTCCC
TCTCTCTGTCTCCGTTTTATTTTCTCTCAATTTTTTTCGAACATAATATAAACTTTTTTA
AGCAGTTTATTGATGTAGAACAAAAAAGGCCGATTATTAATCAAGATGAGACATGTAAGA
TACGATCAGATGGGAATTTGAGTTCAAATCCTGTTTCTCTACTTTTAGGGGAGGAAGTAA
AATCTGGATATAAATTCATATACATGGAGAAATTACAAAAGAATTGTGGGGTTCTGTGCC
CTTACGCACTTTGTTTTCTTTTATAAAAAATATATAGTTAGAGATGTGTTTATAAAGGGT
TTTGAAGATAAAGGGTGCTCAATAATTAGAAATAATATGCAATAGACATGGCCTGGGAGT
GAGGGGTGGAAATACCATTATTTACCTGGATAACTTTAAGTACCAGTTTAATAGTTGTCG
TTGTAGGTGTACTTCGTTTCAAAGTCTTAATTCCAGAATTAAAAATTCTTCTTCTGTTCC
TTTGCATTGTTTTAATTAACAATATTATGCTGGTGTATTGGTCAATCCTCAAGATAAATT
CCAGTATCTTTCTGCATTTTTACACCTTAATTGAATATGCTTTTCTGGCTTATATATTAT
CGAGATGGATAAAAAGTGATAAGTTCAGGAAAAATGTACAGTTGAGCATTGTGTTCTTTT
TCCTGATCTGGTTAATCGCCAAATTTACTTTTGAAAAACTGGATCAGTTTGATTCAGCAA
CAGCAACGTTGTCACACTTTTTATTGATCATTTTTTCAGCCACTTCTCTGATGGAAATTA
ATCGAGAGCTTCTGGAAAAAATTTATAAGGATCCTCGCTTTTGGGTTGTTTCGGCTATAT
TATTGTATAGCACTGGTAGTGTCATCTGGTTAGCGCTAGGGAATTATATTATTACCTGGC
CTCGGGCCCAGATGATGGTTGCCTGGAGTCTGCACTGGCTTCTGGATATTTTTACCAATT
TTCTCTATATGGGAGGGTTTTTGTGTCCGGACCATCGTTAGATATATATCTGCTCTTTAT
TATTGCCACAGGAGTATTATTTTTCCTGGGAATAACAATCATTGTTATTATTCTTCGTTC
CCAGCAGAAGTTGTTGCAAGCAGAACGGGATAGACTTCAGGTTATCCAGGAAAGTGAAGC
GAAATATCGCCGGTTTTTTGAAGAGGATTTAACCGGTGATTTTATCATCTCCCCATCCGG
GAATATCCTTTCCTGTAATCCGGCTTTTGCTTTTATCTTTGGATTCTCATCAGTGGAAGA
GGTTTATCATTTCAATTATTCAAGCTTTTTTCCGGACCCCAGCAAATATAAATCCTTTTT
GAAGCTGGTAGAAACCCGGAAAAAGTTAGAATATCATGAGGTAGAACTCCGCCGTCGGGA
TGGGAAACCGCTCTTTATCATTGAAAATATTATTGGGGAGTTTGACGAAGAGGGAAATCT
CATTGAAATCCGGGGTTATATTTTTGACAACACCGAACGTAAGCATCTGGAGCAGCAACT
CTTACAGGCCCAAAAGATGCAGAGTATCGGTACCCTGGCCGGTGGAATTGCTCATGATTT
TAACAATATTTTAAGTATCATTATGGGGCATTCTTCCCTGCTGGAAGCGGATACCATTAA
CGTACCTCATCTACATGCCAGCGCCGAAGCCATCTCCAAAGCAGCAGAAAGGGGTGCCCA
ACTTGTTGATCAAATCTTAACTTTTGCCCGTAAAGCAGATATTGTTTTTGAGTCAGTGAA
TGTAAACACTGTGATTGAGGAATTATATCAACTGATATCAGGAACATTTCCCAAAACCAT
TATTGTGATTTTAAAACTTTCTCCCCATCTTCCACGGATAAGAGGAGATCAGAATCAGCT
TCATCAGGCGTTCCTGAACATCTGCGTTAACGCACGGGATGCCATGCCCGAGGGTGGAAC
CCTCACGATTTATACCGGGATCGTATCAACTCAGAAAATTAAAGCCAAATATCCGGATGC
CCGGGATTGTGAATATGTTAAAATTTCCTTTTCTGATACCGGTATCGGGATGGATGAAAA
TACTCGAAAACAATTATTCGAGCCTTTCTTTACCACCAAGGTTCGGGGAAGAGGTACCGG
TTTAGGTTTGGCTGTTGTATATGGAATCGTTAGTAGCCATTATGGATACGTGGAGGTAGA
AAGTGAACCCGGGAAGGGGACCACGTTTCATTTTTATTTTCCCTCTTATAAAGAAAAATC
CATCCCCGATAGAGTAGAACATATTCAACACCCCATCAAGGGTAATGAAACAATCCTGGT
GGTGGAGGATGAAGATATGCTGGTCGATCTGCTCTCCACCGTGTTTAGAGCCAATGGATA
CAACATCTTAATTGCCCGGGATGGTAAAGAGGCGGTTCAGGTTTACCAAGAGCATCAGGA
TAAAATCGATCTGGTTTTCACGGATTCCGGTTTACCCAAAATGAGTGGTTGGGAAGCATT
TCTGGAGATCCAAAAAATTAATCCGGATGTTCATGTCGTTTTTGCCAGTGGTTTTTTTGA
ACCGAATCAAAAGAAGATGTTACAGGAACACGGAGTCACGGATTTTGTTTATAAACCCTA
TTCGCCACAAAGTGTGGTTCAAAAAATCAGAGAAGTTCTGGATCGAATAGCCAAAGAAAC
CCATTAATATTTCAGCGGTAAATTTGAAAGCGAACGGTTGGTGTAGGGGGAGACAGCAGT
TAGAATTCCCTGAGCAATTTGCTCCAGAGATAAAATTGCATCAGCCAGCCCTGCTTCAAT
TACCGCTTTTGGCATCCCAAACATGATGGAACTCTCTTCATCCTGAGCAATAATTTTCCC
CCCATCTTTTTTGATGAGTCGGCACCCTTCCAGGCCATCCTTTCCCATCCCGGTCATAAT
GACACCTAGGATGTTACCACCATATAGCTGATGGGCTGATTGCATTGTAATATCCACCGA
AGGGGTATAAGGGCTGTTTTTGGGATGTTCAGACAGGTGAATTACAGGAGAATGCTGGCC
TTCCTGAAGATATAAATGTTTTCCTCCGGGGGCAATATAGGCAGTACCATTGTGGAGTGC
CATTCCTTCCTCTGCTTCAACAATGGTGATGGGACTCATGCTGTTGAGCCGTTCAGCGAG
GGAGCGAGTAAAACGGGCAGGCATATGCTGGATGATCAAAATTGGAAGAGGGAAATTTTC
CGGGATTTGTTTCATTACCTTTTGTAATGAGAAGGGGCCGCCGGTGGAGAGGCCGATGAT
AACCAGTTTGCAGCCGGGGAAGTGAAAATAATTTCTCTCCAACCAGGAAAACCGCTGTCC
TCCAAGCTTTTTTTGAGTCTGGAATTTAACTGAGTTTCCTAAAATTTTAACTTTGCGAAT
GATGTCATCTTTAATTTTAAATATTTCCGAAACTGTTGTGATGGAACGGGGAGAAATGGC
AGCCGCAGCTCCTGCTTCCATTGCCCGAATAATATCAGTAGTATGTGTTTTTTGGGATGT
GCTGATGACCAGAATTGGCAGGGGGCACTCCTTCATCACCGTCTCGATGACTTCAAAACC
GGTTCGGTGACTCATATATAGTTCAGTGGTCAATACGTCCGGGTGTAAGGCACGTACCTT
CTCAATCGCTTCCTGACCGTTTCTGGCGCTCTCAATAACCTGGATTTCGGGATCCTCCTC
CAGGATGAGTTTCAGCGCCTGACGCATATAGGCGGAATCATCAGCTATTAACACTCGAAT
CGACATGCTGAAATTCCCCCATCTTCTCTTGAAACATCTGATAAATTTCCCCCACATCCA
GAATCATGATGACTTTACCATCTCCAAGGATGGTGGTACCGGCGATTCCAGGAATGTTCT
TTAAGAATGTTCCCAGTGGCTTAATCACAATTTCATTTTGTCCGATTAACCGATCCACCA
CCAGTGCAAATTGCTGGTTGGCAATTCCGATAATGACCGAATAATAAGCGGGCTTTTCAT
GATTGACGTGATTTCCTTTAAAAATCGTAGAAAGTCGAAGCAGGGGGATGGTTTTTTCTC
TGACCCGAATTAACTCCACCCCTTGAATGTGATGAATGTCCCTTTGATGAGTGCGGATGA
TCTCCACCACTGAACTCAGCGGGATAGCAAAGGTATCGTTTCCAATCTCTACTACCAACC
CCTGGATGATGGCAAGGGTGAGAGGAATTTTTAAAATGAAGGTTGTTCCTTTTCCGGGCT
CAGATTCAATGGAAACAGTTCCGTTTAGTCGGGAAATATTAGTCTTAACCACATCCATGC
CCACCCCACGCCCTGAAAGGTTGGTGACCTTTTCTGAGGTGCTAAATCCTGGAGCGAAAA
TTAAATTCAGAATTTCCGGGGTGGTGAGTTGAGCAGCTTCTTCTTCAGTGAGAATCTTTT
TGCGAATGGCGGTTTCCAGTATCTTTTCCGGGTCTATTCCCCGACCATCATCCTGAACCC
GAATGATGATGTGTTCTCCCTCATGTTCAGCAGATAAGCGAATGATGCCTTGTTCGGGTT
TCCCTTTTTTGAGACGTTCTTCCGGTGGTTCAATGCCATGATCAGCAGAATTCCGCACCA
GATGTACCAGGGGGTCTCCAATTTCTTCTATGACCGATTTATCCAGTTCGGTGTCGGCTC
CCAAAATTTCCAGTTCGATTTTTTTGGAGAATTCCCGGGAAATATCTCGAACCAGTCTCG
GAAAACGGTTAAATATCATTCCGATGGGAACCATTCGAATTTTCATCACGGCGTTTTGCA
ACTCAGAGGTGATGAAATCGATCTGGGAACTGACATCTACCAGATTGGTGGTTAATAATC
CTTTGCCGGATTCCTGTTGGAGATCATCAAGCAATTGAGATAGACGATTTCTGGCCAGTA
CCAACTCCCC
>k99_128835 dna:primary_assembly primary_assembly:ASM369528v1_:k99_128835:1:20684:1 REF
AGCCAGTTGTTTTTCGATGGGTAACGAGTCTTTGTTCATGATTCAATTCCTTCCCTGGGT
GTTTCTTCTTTGATTTGTTTAAGAAAGCGATGCGCATAATATCCTGAAGAGATGATAATG
CCCGCCAGCGAAAGAATGAGAAGGGGCAATTGCAATGGTTTTACCTGGAGCAAATAGGCC
AGTGCCATGAGTGCCAGAATGGTTACCGCAATTTTTCCAGGCATCGCCGAAGGAGTTACA
TAGGGGAGTCGCTTCATCAGGATTAAAGAACCCAGAATGATGGCGACATCACGTCCAACG
ATAATGACGGTCATCCAGAGGGGTAATCCGTAATCCAGATAGAGGGCAATGGTCGCCAGC
CCTATCGCCACTTTATCTGCCAGCGGATCCAACACCTTTCCCAATTCACTGATCTGATTC
ATCCGCCGGGCAAAAAAACCATCAAGGAAATCGGTCATAATTAAGACAATTGAAACAATC
AGTCCCAGAGAAATCTCATGATTCCGTAAAAGATAGAATAAATAGATTCCTCCGATAAGG
CGAATAAAGCTAAGCCCATTAGATATGGTAAATGTCTTACCCTTTTCAAACAGTTTTCGG
CTAAGCTTGTTTTCTGAGGTCATACACCTGTTTTCCACTAAAAATTCGTAAAATATCTTT
CCTGAGCCAGATATGTTTCACAATGTGACTTATTCAGTATGGTTATCTTTTGAAATCATC
ATTTTTAACTTAATTAATATCTACTATGAATGGAGGCAAAAACAAAGGTTCTCCGGTCTG
GAAATAAGGAATCGCCTTTACCATATTTTGAAGGGGTTCCGGCAAACTGGATAAAGGGAA
TACCGGTTGAGTCGCAAAATTCTGAAATCCTTCCAATAACAAGCGCTCCCAGAACGATTT
TATCCGGGGATAAATCAACAGTGGAACCGGTTTGTCCACCGGTAAATTGGCCATCTCTTT
GGCAATTCGTACCGCTGTATTAAAATCTCCCAGGACATCCACCAGCCCGTTTTGATATCC
CTGTTTACCACTCCAAATGCGGCCCTGGGCGATTTTATCGACCTCCTCCACGCTCATGTG
GCGACCCTGAGCGACTTTCTGGAGAAAATCTTCATAGAAGGTCATAATATGGTGGCGAAG
TATTTTTCGTTGCTCCGGGGTAAAGGGTTGTGAAGTGAGAAAAAAGTCGGCATTACGACC
TCGTTGCAACTTTTCGGTGTTCATACCGATTTTATTGTAAAATTTCCCCATTGCAAATTT
CCCGGCAAATACCCCGATACTGCCAACGATGCTCCCGGGATGAGCGACAATGGTATCCGC
AGCCATACTAATATAATAGCCACCGGAAGCAGCCAAATCGGAAATCGATACGATGATGGG
TTTTTTCTCCCGCGCTTTAACCACTTCCTTCCAGATTACATCAGAGGCAACTCCGGAACC
GCCGGGGCTGTCGATGCGGAGAATGATCGCTTTCACTCGTTTGTTCTCAGCAGCTTTGCG
GATACTATTCGCCATCCCCTCTGAGGTAATCAGGTTATCGTACTCGTAAGGTTTCTCTCC
TCCAATCACAATTGAGCCAACTCCATAAACGATAGCCAGAGCATCGCTGGTGGAGATGTC
CGTTCCTTCCGGTTGAACTTTACGATACTGTTTAAAGCCCAGGATACGCCTTTTGGAATC
GTCTTTTCCGGTAAGGTGGGTTTTCAACTCATTGAAATACATCAGGGTATCCACCAAACC
CATAGCTAATGCTTCTCTGCCGTTTAATAATCCTTTATCCAGGATGGATTGAGTCTCTGT
TCGGGAAAGCCCTCGGGAGACAGATAGGGTGTCAACAAGGCGCTGATAATATTCATCTAA
GATGGCATTCAATACTTCCCGTTGGGCATCGGACATGGATTCGCGGGTAAAGATATCCGG
AGCGTTTTTATATTTTCCGTGAGCGACAAAGTCTGCCTCAATCCCAAGTTTCTGGAGCGT
CCCTTTCATAAACAGAGGCTCACTTACCAGCCCGTTGACCATAAATATAGCCGTGGGGAT
CGTGGTGATAGTGTCCGAGACGGAAGCCAGATAGTATTCGGCATCACCCGCCATTTCAAG
ATAGGTGTAAATTTTTTTTCCGGCGGCATGAAAACTCTGTAGGGCGTTGCGAATTTCATC
CAATTTTCCCCAGCCAATGCCCAGAGGACCAAGATGCAGCAGGATACCAGAGATGTTTTT
ATCCCGTTTGGCTTTATGAATATTCAGTACAATATCCTGGATGGAGATATTTGGGAGACC
ACCAATTACTTCGGCAATGGGGTTCTCTACCACACGTTCCGGAATTTCCCCGCTTAAGTT
AAGTTGTAGAAATGACCCCGGTTTCACGTCCAGGGAGACTTCGGTTGTGACCCGGAAAAG
GGTGGTATAAAAAAGTACACCCACAAACAGGGTGAGAACAACGACAAGGGCAATTTTTTG
CCATTCTTTGATACGCATAGAAACTCCTGTTGATCTTAAATGGAGGTTAAAACGCCGGCA
ATGGTGGCCGTCATCATATTAGCCAGCGTACCTGCCATAACCGCCCGCAATCCTAATCCG
GCAATTTCGGAAATTCGATTGGGAACTAAAGGTCCAATACCACCGATCTGGATGGCAATA
GAGCTGAAATTAGCAAAGCCACAGAGTGCGTAGGTAGCCATGATTACTGTTTTTTCCGAT
AGGATTGTAGCTTTGATATCCTTGGCTAATTCCAGGTACGCCACAAACTCATTGACAACC
ACCTTTGTCCCCAGAAGTGAACCGAAATTGGTCGCATCTTTCCAGGGGACTCCAATAATC
CAGGCCATGGGAGAAAGCGCCCAACCCAGCAGTTTCTCCATGGTTAATTCCCATCCAAAA
AGGCCGCCAGCCCAGCTCAGGAAATAGTTGACCATGGCTATCAGTGCGATAAAAGCAATC
AGCATCCCCCCGACATTTGCGGCTAATTTTAACCCGTCAGCAGCACCCCGGGCAGCGGCA
TCGATGACATTCTGACTGGTTTTTTCCACCTGAACCTTTACCACACCCTTGGTTTCCGGC
TCGCTGGTTTCCGGGATAAGCAATTTGGCGAGAACCAGCGCCGCCGGAGCCGCCATGACA
CTGGCACCCAGCAGATGCTCCGCAAATTGTAAACGGGCAGCTTCCAGAGCTATTCCACGA
GCCTGGGCAAATGAATCTCCCAGCATTTGAATGTATGCCGCCATGACACCACCCGCAATT
GTGGCCATCCCGCCGGTCATCACCGCCAGCAACTCTGAATGGGTCATCCCTTTTAAGTAG
GGGCGAATCATTAACGGTGCTTCAGTCTGACCAACAAAAATATTGGCGGTCACGGAAAGG
GATTCCGCACCACTGGTGCCCATCAGGCGGGCCATCAGCCATGCCATCCCCTGTACAACC
TTCTGCATCACTCCCAGATAGTAAAGGAGCGACATCAAGGAACTGAAGAAGATAATTGTC
GGTAATACCTGAAAACCAAAGAATGCTCCCAGGCTTCCTTCCTGGCCGGGAGAAATGGCG
AGATTGCCAAAAATAAATTTTGCACCTTCGGTGGTGAAATGTAAAATGAGAACAAAAAAG
GAGCTAATCCAGGAAAAGAATGCCTTGGGCCAGCCTAAAGGGGCAAAGAAAGTACCCATC
TCATCCCCCTTCAGGATGAAGATAGCCAGGACCAGCTGTAATGCAATCCCCATCCCCACC
AGGCGCCAGTTGGTGTCTTTGCGGGAACTGGAAAGGGCATAGGCTATACCCAAAATGACA
GCTAAACCCAGGATACCTCTTAACACTGCTACCACAATCTCCATAACTCCTCCTACCTTT
CGTGTTAACCGGTGTCTGCAATCACTTATCGGGATGTATGAATCATATCAAACTTATCCA
TCCCCATCTCCAATGGGAAGGGTTACCAATTGAAGAAACAGCAACTTATTTTGATTTGGG
AGTTGCCTGCGTCTTTTTCTGATGATTTTCAGATGATGCCTCTTCTGTAAACTCAGGGGG
TTCAAAGCAATTACGGCATCGAGCTTCGTAGATGTTGGCGGCTCCTACAATCACACGACT
GGGATCCTTGATGGTGCGCTGAGTAAAGGTAGCGGGATTGCCACACCTTACACAGATGGC
ATGAGTCTTGGTGATATATTCTGCCACACAAAGGAGGTTGGGCATGGGACCAAAAGGGAC
TCCCCGATAATCCATATCCAGCCCGGCCACAATGACGCGTTTTCCCATATTCGCCAATTT
GATACATACGGCCACCAACTCCTCATCAAAAAACTGGCCTTCATCAATACCCACCACCTG
ACTTTCCAGTGAAGCCTCCAGAATCTCCCGAGGATGTTCTACCACCGATGATGGGATCTT
TAAATCCGAGTGAGAGACAATATGGTCCTCACTATAGCGCGTATCAATCCGTGGTTTAAA
GATGGATACTTTCTGTCGAGCAATGGCCGCCCGGCGTAAGCGGCGAATTAATTCTTCTGT
TTTTCCACTAAACATACAACCACAGATAACTTCAATCCAGCCCACATTTCGTTGAATAAT
CGGAACCATCCCGCTCTCCATACTGTTTTTCCTTACAAATTTGACAATTGGATGAACTTT
TTGATACTTTGAATTAAATAATTAACCCGCCTCCTGGATGTGCGGGTCGCAAGAATGTTG
CGAGGGAAATGAACTTGATGGTGTTAAAGCTAAATCTCCTCCCGTAACAATTTTTCGATT
TTAGATTTCACAATATCGATGGCAATAACATTTTTCCCTCCATGGGGTATGATAATGTCC
GCATACCGTTTGGAAGGTTCTACAAATTGCAGATACATGGGGCGAACGGTTGCCTGGTAT
TGTTCCAGAACCGAATCCACGCTTCTGCCTCTTTCTTTAATATCGCGCTGTAAACGTCGG
ATCAGACAGATGTCCGGGGGTGTATCGATGAAAATTTTGATATTCATTAATTCCCTTAAT
TCCGGAATGGCCAGAATTAATATTCCTTCCACAATAATTATCTGATGAGGTCCGACTTTT
TTAGTCTCATCTTTTCGGGTATGTGTGGTATAATCGTAAATGGGATGTTCGATGATTTCC
CCTCGGAGGAGCCGTTGGAGATGATCAATCAACAAGTCGTGGTCAAAGGCATCGGGATGA
TCAAAATTAATTTTGGTGCGTTCTTCAAGGGGTAAGTGAGAAAGGTTTTTGTAATAGGAG
TCCTCCTGGATGATAACAACCTTTTCCGAGCCCAGGGCTTCATAAATCGTTTGGGCCACC
AGAGTCTTACCGGATCCACTTGCCCCGGCTATGCCAATCAATATTCCTTTTCGTTGCATA
AAAACCGGTCCATATCCCTTAAAACGTTAAAACTCCAACTAGTTTGATAGCTGAAAAAGA
TACATGTCGAGTATAAGAAATGCAAGAGGTAAATCAGCTTGTAAACTGCCAGAATGTTGA
GGAAGTTGTTAAGAGAAGGGAAGGCAAGGGAAAGAAGTGATTTGAGGCGCCGGGCGGATT
CGAACCGCCGAATGGAGGTTTTGCAGACCTCTCCCTTAGCCACTTGGGTACGGCGCCGTT
GTAATCTTTTTTTAGTGAACGATTTGACTCTTCTTGTGGCTTCCGTTTTTCAGTTCCAGC
ATTCGATTAAGAATTTGTCGAGCCCGAATCCGTTGTAAACGCCGGGGTCGGGCGGAGAGC
CAGAAAAGCCAAATTGAAAGTGCAGCTAAAAATGTCAGAATGATAATCTGCATATACTGT
TAACTGCTAATGGAGTGGAGCCGAGGGGAGTCGAACCCCTGACCTCATGAATGCCATTCA
TGCGCTCTCCCAACTGAGCTACGGCCCCAAATGATCTCGTACCTACAAACGAGGTCGCCA
ATTTAATAAACTGTGATTGGCTTGTCAATGCTTTTCGTTTTTTGCTATTCTCTTTACTGA
TGATTCTCAAATTTCGTATTGAATCAACGAATGAACTTCGTAATCCGCTAATTTTTCTCG
TCCTTTGAGTTGAGTTAATTCTATTAAAAAAGTTAATCCTACAATTGTACCCTCAAGCCG
TTTTATTAACGCACAGGTCGCCGCAGCGGTTCCCCCGGTAGCCAGCAGATCATCGACAAT
CAACACCCGGTCCAGTGAATTGATGGCATCCTTATGGATTTCCAGACTATCTTTCCCATA
TTCCAGCTGGTATTCTTCGGAGAGGGTCGCCGCCGGTAACTTTCCTGGTTTGCGTACCGG
AACAAATCCGACATTTAATTTATACGCCAATGCTGCACCAAATATAAATCCCCGGGATTC
TATCCCCACAATTTTGGTGATTTCTTCGGTGCGGAAAGGGGCGTACATGTAATCCACAGC
CATCGGAAAGGCTTCACTGTCCTTGAGCAAAGTGGTAATGTCTTTGAACTGAATGCCTTT
AATGGGAAAGTCGGGAATATTGCGGATAAAGTTCTCGAAGTTCATTAACTTCTCCCTATG
TTTGAGTTCTGTTCTTTTGGGATACTGATATATTAAAAGCGAATGCTAAAATCGGATAGA
TTCTCCTTCGGGGGTAACCACTCCACATCAACCTTTTCCACCACAGCAGAGAATGGACCC
TGGTGTAGATCTTTCAGAAATTCTTCTAAAAAAGCTTTTTCTCCCTCTGCATAGACTTCC
ACACTCCCATCCGGCATGTTCTTTACATAGCCGGTAATACCGTAACGACGGGCTGCATCC
CGTGTAAAAAACCGATACCCCACTCCCTGAACAATACCGTAAACTCTGGCTTTAAATGCG
GTATGGTTCATAATGTCCCCCCTGGGGTTTGAAATGGTTAAGATTTTGGAACAAAGATCA
ATTATTCGTCACCATGCTGGAGATGCCAGGCAAAAGCCCTGTCCACGGCTTCTTCCGGAG
TGGTGACCGGAATAACGCCCGGGATTACATTCCAGGAATTGAGGGTAAATACCGGGAGAC
CTAATTGCAAGGCATAGGCAATTTCCGACAGTGTACCGTATTTACCGCCGATTGCAATGA
CCGAGCGGGCAGTTCTGACAATAATTATATTTCGCCCAATCCCCATTCCGGTTGCAATGG
GGATGGAGACATAGGGATTGGCTTCTTCAATCCGTGCTCCGGGTAAAATGCCGATGGTCA
ATCCACCTTCTTCGGAAGCACCCTTGCAGACTGCTTCCATTACGCCACCCAGACCTCCAC
AAATGATGAGCCCCTTGCGTTTGGCTATCAGTCGGCCCACGGTCTCGGCAGCCGTTCGAT
CCTCATCACTACAGATACTCCCACCGATGACGCCGATAATGAAGGGGGAACCATTAAAAT
TCGGCATTTCGGGGTGTCCTTGGAAAAGGGATGACATCGCGAATATTCTCCATTCCCGTT
ATATACATCATGGCTCTCGCAAACCCCAAACCATATCCGGCATGAGGCACGGTACCATAC
TTTCGTAATTGCAGATACCACCAGTAATCATCCACATTCAGCCCCATCTCTTTTATGCGG
TTTTCGAGGTAGTCGTAGCGTTCTTCCCGTTGACTGCCACCAATAATTTCCCCAACGCCC
GGGAAAAGTAAATCCATGGCAGCAACCGTTTTTTCATCATCATTCAACCGCATATAAAAG
GCTTTGATATCTTTGGGATAATCACTGACAAAAACTGGTTTTTGAAAGACCTTTTCAGTC
AGGTAGCGTTCGTGTTCGGTTTGTAAGTCACGGCCCCACTCTACCGGATATTCAAAGGTT
TGTTTGGCTTTTTTTAGAAGTTCGATCGCTTCGGTATAAGTAATGCGTTCAAAGGTGGAG
CTTACAATGTTATGGAGTCTGTCCAGCAATCCCTTGTCAATCCATTGATTAAAAAATTCC
ATCTCCTCCGGGAGGCGATCAATCGTATATTGGATAATAAATTTCATCATCTCTTCTGCA
AGGTCCATATTATCCTGTAAATCGGCAAAAGCAATTTCCGGCTCAATCATCCAGAATTCC
GCAGCATGGCGTGGAGTATTGGAATTTTCCGCCCGGAAAGTCGGGCCGAAGGTGTACACT
TTGCGAAAGGCCATGCAGTAAGTTTCAACTTCCAGCTGCCCACTGACCGTAAGATTGGTT
TCGCGGGAGAAAAAATCCTGACGAAAGTCGGTTTCTCCGCTCTCAGTGCGGGGAATGGAA
GCCGGATTGTTGAGATCAAAGGTGGTTACGTGGAACATTTCCCCTGCACCCTCGCAGTCA
CTCCCGGTGATGATGGGGGTGTGGACATAAACAAAATCCCTCTCCTGAAAAAAAGTATGG
ATGGCATGGGCTAACACCGAACGGGTTCTAAAAACTGCATTGAAGGTATTGGTTCTGGGT
CTTAAATGGGCAATGGTACGCAAAAATTCGAATGAATGTCGTTTTTTCTGAAGTGGATAA
TCATGATCAGAAAGACCCACAACCGTGATTTTTTCCGCCTGAATTTCAACCGGTTGTTTG
CTACCGGGGGATTCCACCACCGTACCCTCAATTTCCAGGGAAGTAGCGATTGGGAGGCGG
GTAATTTCTTCAAAGTTGGAAAGCTTTTCTTCAAACACAATCTGTATATTCTTAAAGAAA
GAACCGTCGTTGAGTTCTATAAATCCAAAATGTTTGGATGAACGCAGGGTGCGAATCCAC
CCAGAAAGATGAACCTTCTCCCCAATATGTTCTTGCGGGTTACGAAGTATTTCTTTAACC
AATCGTCGTGCCATATAACCTCATTTCGTTTGATGATCGAAGTTTCAATATAACAACAAA
TTTTACCCATCAAAAATGGAATTGACAGGTAATTCTCTTTGTTAAGATATAAAAAATCCT
TGAATTTAACGGGCAGCATGTTAAAAAAAAGGGTTGATGAAATCAACCCTTTTTTACGGA
AGAGAAATGGTACGGTAATTCGCTTCTCAATGAGTCCGTTTTCCCTGGATGAATTCTTCT
GCAATCTCCACATCTTCCTTACTACCGATAATAAGAGGAGTACGTTGATGGAGTTCGCGA
GGTTGAATATCCAGAATCCGGTTGAAGCCATCGGAGGCTTTTCCACCCGCTTGCGTCACG
ATGAAGGCCAGGGGATTGGCTTCGTACATAAGCCGGAGCTTGCCGTTCTTATTTTTCTTG
TCCGCAGGATACAAAAAGATTCCACCCTTTAATAAATTTCGGTGAAAATCTGAAACTAAA
GAACCAATGTAACGAGAAGTCATGGGTTTGCCATTGTTTGCTTCCGGTGTCTTTACCCAT
CGGATGTAGTTTTGTACACCTTCATCCCACAAATTGAAATTCCCTTCGTTTACACTGTAA
ATTTTCCCTTTGGAGGGAATTTTAATTTTAGGATGAGATAAGATAAAACTCCCGTAGGAA
GGGTCGAGGGTAAAACCATATACTCCGGCACCCGTTGTATACACCAGCATTGTACTAGAG
CCATAAATTACATAACCCGCGCAGACTTGAGAGTATCCCGGTTGAAGGACATCCTTTTCC
AGTGAAACCGGTTGATCTTCCGGGGTGGTTCTGCGAAAGATACTGAAAATGGTACCGATA
CTGACATTGGCATCAATATTGGAAGAACCATCGAGTGGATCAAAACAGCAGATATATTTT
CCCTTGGGATATTCATCAGGCACCGGAATCAAATCCTCATTTTCCTCCGAGGCCATCACG
CAAACATGACCTCCGAATGCTAACGAGCGAATCATGGCATCATTGGCGAAGACATCCAGC
TTTTGTTGAATTTCTCCGAACACGTTTTGAGTATCAGTTGCTCCCAGAATGGGTAACAAT
CCGGCTTTGTTCACATGTAATGAAATTACTTTGGCCGCCAGAGCGATATCACTGAGCAAG
CTTGTGAAAGCACCCGTTGCGTGGGGGTATAAACGCTCTTGCTCCACCAGGTGGCGGTTT
AGTGTCATTACGAATCCATTCATGGTTTCCTCCAGGTGTTGATGGTTAAAAGTAAAGGGT
TAATTTTGTTTCTCCATAAATTGAACCCTGTATCTTGAGAATAATAGCACAATAGAAATT
AGATTTTAAAGAGTCTCATTAAAAATCATTTCCCCATTGATTTTTATTTTCCATGGTGGT
CACATATTGGAAACATTAGGCCAGGTGGACCGATTCATTTAAGCATTTAAGGCGGAAGCT
GATTGATACAACGGGAATGTAAAAATTGACGATGAGAAAAGAAGGAATTCACATGGCTCT
CCAGGAGTTTGGTGCCAAAACTCAAGTTCATAAAAAGAAGCCTTAATTAAAACAGTAGAA
TTTTAATAATTAGAAGCAGTTAATATCAAGAACCTCGCGTTATTACCCGGATGAATATTT
TGAAAAGCCACCAATAATTTAATGTTCAGAAATTCATTATGCCAACAGATTATAAGAAAA
TAGACGGTGATTGAAAGCAATAACAGTAACTCTTGGATGTATGTTGTTCAGAAAGTTTCC
GTTGGGTACTCCCAGTAGATATCTTACTTAAGACAGCTTCCTGAAAAAACGCTTTTGATA
TGACTAAAAAATTTGCAATATCTTTTTCCTTGCTATACATTTCATTTTTAACCAGTAATT
TGCTGCAGAAACACTCATCTCATACTCAGGGAAAAGAATTGCGCTTAATAAACTCGAGAT
TCTCATTAAGTCTACTGCTCATCACAGTTTCATTTGGTATGCTCTTCTTTTTTGCCGAAT
GGGATAGTATCATCTCTAATCCAGCAGCATCCAAAAAGGTCAAAATGCCCTCCCGTGGAG
AACTTATCCAGCACTTGCGCAATTCCCCTCGAATAATTATTGTCTATCCGTCCGAAACAC
CAGATTTGGAAGGAAAATATCGAAGAAAAATTGCTGATTTAAGTAAACGGAATTGGTGGT
TTAAATTCGAGGCTCTACCTGTAGATTCAGTGACCACATCTGTTCTGAGAGGAAATCATA
TTTATCTATTGGGAACGGTTGGAAGTAATCCGCTTTTCAAACAGTTGGAAAAAAAACTCC
CGCTTAAAATAAACCCCAAAGGATTTGAAATTGTTGAAACTCCTTTTCAGGAACCATCGG
ATGTATTAACCCTCTTTTATCCCAATCCATGGAGTCCTCAATATGCTCTCTTTGCCACAC
TGGCAAACGATGATCACTATTTACTCTCGGCACTGGAAGATGAAATCGCTGTTTTCAAGC
GGGTAGGAGATTACCGTGTGAGACGGGGAAGAGATACCTTGATAATGGGATTTTTTAACC
AGACTCCGGAGGGACGCTGGGAAATAGATCCTCAGCGTCACCGAAATTTTGCGGCTGAAA
CCCGAACAATCGCAAAATCTCCACACTATGAGTTGATCTTTCATCGCAACCCATTAAGCA
AGTCCGAAGCAATGCTTCTGTTGGAAAAATTGGAGCGTCGTTTAGCATCTTTAAAAACTT
TTCTGGGAATAGAGAGGCTCCCCCGGAAAATTCGATATCATGTCTATGAAACACTGGAAG
ATAAAGGACTGATGACCGGAAATACTGCATTGTCGCACAGTCGTCTGAAAGCCTGGGAAG
TACACACTGCCGTAGAACCCGATTTACGTGGTGATGATTTTTTGGAAGATGCGCGGCTTA
TCGTGCGTGATGTGCTTGGGAAACCGGTTTCCGAAATCATGGAAATGGGACTCGCCATGA
CATTTACATCCAACTGGCGGGGTAAAGGATATGAATATTGGGCGGTTCGTTTGCATCTTT
CAGGGAATGATTTACCATTAGAAGAGATGTTTGATCATCAGGGGTGGAGTCAATGCTCGG
AGTTGATTGCCAGACCTCTGGCAGGAACCTTTGTAGCCTATCTCCGCTCTATCTGGGGAA
GGAACAACTTTTTAACCCGTTATAAACAATTTCAACCGACAAAGGATGAGTTACGTGAAC
TAGAATCCGGGTGGCACAATTTTCTGGATAGTCTGGCCACACACTATGAAGAGCAAATTG
TCAGAGATAGGAGCCAGGTATCCTCCCTCCCGGATTTCCAAAAAGGGTTCTGTTTTGCTC
ATGAAGGATATAGTATATACAATGGTTATCTATCACGAAAGGCAGATGAAGCCCTTGAAA
AACTCTCCTCTCTTGGAAGTAATGCCATCTCAATAACGCCTTTCACCTACATGAGAGACC
CCCATACTCCCACGAAATTCCGTTTCTCCCACTCAGCAGGGGAGGAAAATGACGAAAGCG
TCATCCACGCGATTTTAAAAGCCAGACGTCTGGGAATGATTACCATGTTAAAACCGCACA
TCTGGCTCCATCGAGCATGGCCGGGAGAGATTGAGATGAAGAGTGAGGCGGAATGGAAAC
AATTTTTTGAATTTTATCAACGCTGGATAAGCCATTATGCCTTGCTCGCGGAGATGTATC
AGGTAGATATTCTAAGCCTGGGCGTGGAGATGTCTCGTACCACACTGTCTCATCCGGAGG
AATGGAGAAAGTTGATACGCACCGTCCGAAAATTATATAGCGGAAAGATAACCTATTCTG
CTAACTGGGGTGAGGAATTTGAAAATGTGAGTTTCTGGGATGCGCTGGATTACATTGGAG
TTAATTGTTATTATCCTTTGAGTACAAAAGATAATCCTACCGACACCGAATTACAGGATG
GCGTCAAAGCAATTGCCAGACGTATCGAGGCAGTTCATCGTCGATTTCAAAAACCGGTGA
TTATTACAGAGATCGGTTTCACGGCAACACCGATGCCCTGGAAAGAACCCCATGCTGATG
CTCGTGGTAAAGGATTAGACCCACATGCACAGGCGCGTTGTTATGAAGCGGTGTTGACAG
TTTTACACGAGCAACCCTGGTTAAAAGGTCTGTATTGGTGGAAGTGGCCCAGTTACCTGG
AATATGGTGGATTAAATGATAATGATTTTACCCCTAATAATAAACCGGCAGAAGAAATCG
TGAAAAAGTGGTTTCAACGATGGTAATAGGTGAGTTAGCGCTTTATCCTTCCCGTTCCCA
ACTGCGGTAAATGATACTTCCCCGTTTTTCATCGTTAAAGATCCAGAGGTAGCGGTCGAT
TTGTTCCTGCAATTCATCCACATGGGAAATGATTCCAACAATCCGTTTTTCCTGGCGCAG
GGATTTGAGAGTCTCAAAAACAATCTCCAGAGATTCTTTATCTAAAGTTCCAAACCCTTC
ATCAAGGAAGAAAAAATTAGAGGAAACATTGGAACGGTGGCGAATGCTGTCCGACAGTGC
CAGTGCCAGCGACAGCGAGGCCTGAAAGGTTTGCCCTCCGGAAAGGGTTTTCACACTCCG
CAATTGACCATCATTAAGAAAATCCCGCACCTGAAATTCATTTTTCTCATTAATCTCCAA
TCGCAGGCGATGACGGGTCAGTTTTTGGAACCTCTCATTCGCTGCATGGCATAAATCTTC
TAAAAAGACCGAGGAGACATAATTTACAAATCCACTCCCTCGAAAGAGCGATTGGAGGAT
CTTCAAATTCTCTTCACGTTCTTTCAGGCTTTGAAGCTCCTTTTCCAGATTCTGCTTTTT
GTTCAGGTTCTCTTTAAATTGGGAGATTTCCCTTTCTAATCCTCCCTTTTCTTGCATCAA
CCTCTTTTGTTCTTCCTGGAGTTGGATGATGGTATCTTTAACCTTCTGATGTGCCTCCGG
ATCGTATTGCTCCTGGTATGTTTCCTGAAGCTGGTTTAATTGAGTTTCCAGATGATGTTT
TTCTTTTTTGAATTCTTCCAGGGCCATTCTTTCGGCATCCATGTCCAATTTCCGGGAAAG
GATCATGCGGATGTCTTCAAGTGTCTCAAATGGGGAAGCTTCGACTTCTTTGGCAATCTG
TTCTCGTAAGTCTTCAATTTCCTGCTCAAGTTCTCTATGTGATTTTTGAAGGCTTTCAAA
ATGTCCACTCTTTGTATCAAGGAGTGAAGTGAGCCGCTTGATTTTCTCCTCACTTTCCCG
AAATTCTTTTTCCAGGGCAACATAGGTTTTGTTGAGTTCCTGTATCAAAGATGATAACTC
ACTCTCATCAGAGTCTTGATAGGCTTCATAGGTTAATAATTTCAGTTTCTGTTTCGTTGT
TTTAAAGGTGGTGCTGAAGGTCGTAAATTGCTGCTGGGAATCCCCCAATTCCTTTAACAA
AGACTGTAGCTGATCTTGTAATTGCTCGGTCTCTTCCTGAAGGGAATCAATCTGGGATTG
CACTTCTTTTACCTTTTCATCCTGCTCCGCAGCCGATTGCAGCAATTTTTCCACCGTTTG
CAAATCATCCGGAGAATAGCCCTCCCAATGAAATGTTTTCCGATGTTTTTCCATCGCCTT
TTTGGCTTTGTTGATCTTTTGCTGTATCTGGGATGCCGGTTTCTGCAAAGCGGCCAGTTC
CTTCTCCAGGATGCGCAATTCAGTAAGAATCTTACCAATCAATTTTACCTTTTGGGAAAG
AACTTCCTTCTCAATCTGCTTTGTTTGATAGCTCTCAGCGGCTTCCCCGGGTTGCAATTT
TTGGGGATGTTCCAAAGAACCACACAATGGACAGGGCTCCCCCGGTTTTAACTCCTTAGC
GAAACGCTCCAATTCGGATTGTAAATGAAAATGTTGGATTTCCTTTTCAATGGTTTGGAG
TTGCTCATGCAGCAGTTTCTCAGTTTGGGTTAATACTCCAATAATTTCCGAAATGGGTCT
GACTTTTTCCAGAGGGGGTATCCATTCATCCAGTTCGGATGTATCCAGAAGTTGCTCCAG
TTCTTTTAGCTTTTCACGAATGTCTTCCTGGATACCTTCCAGTTGTTCCTGCAGAGAGAT
CAGCTCATTATCCAACTGGTGCATCTTATTGAACCATTGTTGTATATCCAGTAAGAATTG
GCGGTCCGGGAGCGCTTTTTGCAATTTTCTTTTTTCCTCATTTAACTGTTTGGCCTGCTT
TTTCGTCTTGGATAAAGAGCTGTCGAGTGCCTGCTGTTCTTTCTGAAGTCGGGCAATCTC
TTCTTCGCATCGTGTGATCTCCTGTTGCAGTTTCTTCAGGTGAACTATTTCCTCCAGTTC
CTCTGCCTTTTGTCGTAATGTTTCCCGCGCTTCATATTCTTTGCTAATCTCCTTATGCAG
GTTTTGTACTTCCAAAAGCTCTTGAGCTAAAGTGTCTATCTGTTCCTGGAGTTCTTCTAA
CTCTTTTTTTCTGGTAGAATTTTTCTTACCCAGCTCATCCAACTGCTCACTTTTGCTAAA
AAAATGGGAACGGCATAATTCATACTCCTTAAGTTCTTTTTCCTTCTGGAGCATTTCCCC
TTCCTGGTTCCGCAGCTTTGTTAGTTTTTGAGATACCTGGTTAATCTTTTCAGATAGCTC
TTTCAGATGTTGCCACTTTTTCTCTTCTTTTTCAATTTTGGTAAGTTGTCTTTCAATCTT
GCGGATCTGGCTTTCGACCTTCTTAAGCTCTTTTTCTTTTTTGGTTAGGAGGTCCTCGGA
AATTTCTCCAATTTCAAGGAGTTGTCCTTCCACATGTTGTTTTTTTAAGGCATTGCGGTT
GAAGAGAATTGTCGTGTTTTCAAAAAGATCAAACTGTTCCAGCTGAAATAATTCTTTCAT
CATCTCGGTGCGTTTTCCGCCGGTTAACTGCAGGAACTCCTGAAATTTGCCCTGGGGGAT
AATGGTGGTGCGTCGAAAATTATCATAACTGAGATGTAAATACTCTTCAGGTTTCCAGTC
GATAGGTTTCCATTCGCCTTTTACCAGTCGAAAAGCGCGGCGTTCAAAAGGTGTCACCTG
GGTAAATTTTTTTCGATGCCGTTTTCCATACACCTCTATTAAGAATTGATCGGTGAGACG
GGTATCCAGTGAAAATTGAAAACGAATCAATAATTTATTACTTTTCAGGTTTAACATGTT
ATAATGCCGATCATCTCCTTTCTTTTGCAGTCGTTCGGTCTCGCCATATAAGGCAAAGGA
AATGGCTTCCAGCAATGTGGACTTTCCACTGCCAACCGCTCCAAAGATTCCAAACAGATG
GGCTTCAAGCAGAGGTTGAAAATCGATGTTCTGTTCTTCCTGGTAGGAGTATAATCCTTT
TAAAGTAAGAAAAAGAGGTATCATTCGTTCTCAGCCAGTTGTAAGTCGTCGGTGTTTTCC
GGAAATTTGCATGAATTTTTTGACTTTAGATTTAATATTCTTCGCAGTGCAAATATACAA
CGGAATGGTCTCCGGTAAAAAACAAATTATGAGGCAAGAATTAAGATGAATATAATTTAA
TGATTTTATTTAATGGTGTGTTGTATTATAATTTCCTCTGAAGAAGTTACCAAAAAAATC
TACAAAACGAATTTTACAACTCAATCAGGCGTTTTTTTGTCGATTAAGAAATTATGTGGT
TGAAGACGGGAAATGAGATGAAAGCATTTGAAAGATCTTCTGGCTTATTACTTCATCCAA
CATCTTTGCCGGGCAGATATGGAATTGGTGAGCTGGGAAAAATGGCCTATCAATGGGTTG
ACTTTTTAAAGAAAGCCTCTCAAAGCATCTGGCAAATTTTACCGCTGGGACCTACCGGAT
ATGGGAATTCACCCTATCAAACAGTTTCGGTGTTTGCCGGAAATCCGCTGATGATTGATC
TTACCCTGCTGGTGGAATGGGGGTATTTACCCGATCATTATCTTGAGAATATCCCTCGTT
TCCCGGAAGGAAAGGTAGACTACGATACTGTAATCGCCTGGAAAATTCCCCTGCTGCTGG
AGACCTATGAACGCTACCAGGATAAAGCCAACCCGGAAGAAAAAAAAGCATTCGAAGCGT
TTTGTGAGAAACACAATAGTGAATGGTTAGATGATTTTAGCTTATTTCTGGCGCTGAAAA
ATCACTTTGGAGGTAAATCCTGGCATACCTGGGATGCCTCTATCAAACACCGGGAACCGA
AGGCTCTGGAACACTGGAAAGAAAAACTCTCCGAGTCCGTTCAAGCCCAGAAATTCCTCC
AGTATCTTTTTTTCAAGCAATGGGAGGCATTGAAAAAATATGCCAACGAGCAGGGAGTGT
TCATTTTTGGGGATATTCCTATCTATGTGACTTACGATAGTGCAGATGTCTGGGCGCATC
AGGAATTGTTCAGTCTGGATGAACAGGGCCTTCCCACCCACGTCGCGGGTGTGCCCCCGG
ATTATTTTAGCAAAACCGGACAGTTATGGGGCAATCCCCTTTATAATTGGGATGCCATGC
GGGAAAACGATTATCAGTGGTGGAAACAACGAATCCGTCTCATGTTGGAGATGGTGGATT
TGTTTCGAATTGATCATTTCCGTGGATTTGAAGGGTATTGGGCGGTACCGTTCGGAAATA
AAACGGCCGAACATGGGGAATGGATGAAGGGCCCCGGAGCAGAGTTTTTTCAATCCCTGT
TAGAGACCTTCGGCAGGTTACCGGTCGTGGTGGAAGACCTGGGCATTATCACCCCTGAGG
TTGAAGCGCTTCGGGATCAATTCGGCTTTCCGGGAATGAAGATTCTCCAGTTTGCTTTTG
ATAGTGGGCCAAAAAATCCCTTCCTTCCCCATAATTTTGATAAAAATTGCGTTGTTTATA
CCGGCAGTCATGACAACGATACCACTGTCGGTTGGTTTGCCAAAGCCCGACCCAACGAAC
GGGAATATTGTCTTAAATATCTGGGCGGGAAAAAGGAAGATATTGCCTGGCAATTCATTC
GGTTAGCCCTCTCATCCACCGCAATGTTGTCAATTTTTCCGGTTCAGGATATTCTTTCTC
TGGGGAGTGAAGCCCGTATGAATTTACCCGGCGAAGCCAATGGCAACTGGACCTGGCGCT
TAAAGGAAAATCAGCTCAGAGATGAACATGCCTCCCGACTGGCCGAGTTGTGCGAAATTT
ACGGCAGAGCCAGGTAACCCTTCGCAAGAATTGTTGTCAAGTATTTCTCTCATTGAATTT
TCGCTTTTACCCACTTATGAAAACGGTTGGAAGAGGATAGTAAATGGTGAGTGGTAGAGT
GGTGAGTGGTGGAATAAGTATTAGGTAGCCGCGTCGTAAGGCGTTCCTTCCGGAACATGC
TTTAGCTTGCGGTTGGGTGCCTACATTTACCTCCTGTTCGGCTGACTTTATTAGCCGGAG
AGGTGAGAATACTTCCTGGTATTTTTTATAACATCCAGCAAATAGGGACCGATTTGATAA
TCCGGTAGCACCACCTCAGCCGCGTTTATCCGGATCGCCTCTCCGGGCATCCCATGAACC
ACCGAAGTAGTTTTATCCTGGGCAATGGTAAGTGCTCCTTTTTCCTTAAGTAATTTTAAC
GCTTCTGCTCCATCTCTCCCCATACCGGTTAGAAGGATTCCGATAGCTCGCTGCCCATAC
ACCATGGCTAAAGAGCGGAAAAGCGGAGAGACCGCAGGGCGGATATTATGCTCGGGAGGT
TCAGAGGTGAGAGCGATTCTTCCACTTCGGTCGATGACCATGTGATGATCATCGGGTGCC
AGATAACAATAGCCCTGTCGAGGATAGACTCCATCCTCGGCAAGAACAACTTTCAAAGAG
GTGTGATCGCTTAGCCAGTCACGAAACCCCTCGATAAAGCCCTGAGCCATGTGTTGAACG
ATGACAATCGGGGCTGGAAAATCGGGGGGAAGAGCGGAAAGAATTTGTTTGATGACCGGA
GGACCCCCGGTGGAGGCTCCGATACCAACGATATCTACTTTCCTTTCGCTTCTCCTATCC
TGTTTGACTGCACCTGGAGAAGCTTGAGGTCTCTTCATCTTTCGGCGCACCACTTTCACT
TCCGACATAATTTTGACGGTTTTGATTAGCTGGGCGGCAAATTTATTGAAATCCGGGTGA
CCAACCCCCGGTGGTTTCTCCAGGATGGCAAGCGCCCCTACACTAAGTGCTTTGAAGGAG
TTGTTTACATCACGTGCATTCTTGCTGGCGGTGATGATCACAACAGGAATCGGGTAATTT
TCCATGATGCGGCGGGTGGCTTCCAGCCCATCCAGTCGTGGCATATGGATGTCCATGGTG
ATCACATCCGGTTTGGCACGAGGTATCATCTCTATTGCTTCCATCCCATCACCCGCCATC
CCTGCAACATAAATATCCGGATCGGTACTAAAGATTCGAAACAATAATTGTTGCACCACT
GCTGAGTCTTCCACGATCATTACCCGGAGGGGCTTCTTCGAAGGCATCATATAAATCTCC
TGATAGTTTCTAAAAGATTGCTCTGGTCAAAATTGCTTTTAACAATATAGGCATCTGCAC
CTGCTTCAATCCCGGCTTCCATATCTGCTTTACTTCCACGGGAGGTAACCAGGATAACCG
GTAAGTTTTCAAGTTTGGCCTCCTGGCGAATCGTTGCTGTTAATTCGTAACCGTTCATTC
TTGGCATCTCAACATCTGATACCACCAGCTGGAAGGAACCGCCTTTCAAACGTTCCAGCG
CTTCCACACCATCAATAGCTGTCTCAACTTCGTAACCAGCAGCATCCAGGATATGACTAA
TCAGTGAGCGGGAGGTGATGGAGTCATCCACCACCAGTATTCGTTTTTTGGGCTGTTCTT
CTTGTTTTGGCTGATGGGTGATAATCCCTCGTTTAACCATAGCGTGGGCGGATTTCAGTA
AATCCCCCGGTTTTAAAACCGGCACCACTTTGCCATTGCCCAATACGGTTGCCCCACTAA
TGTTTTTGACTTTCAATAATTGTTTCCCCAGACCTTTGACCACAACTTCCTGTTCAGCAA
TAATCCGGTCACAAGCGAATGCTATTTTTTGCTCATTCCCATTCAATAGGAAAAGGGTTA
GAAATGGAGTGTCTGGATTATCCTGAGGGGAGGATATCCCGAGAACCTCCGCCAGAGAGA
CCAGAGAAATTACCTGCCCCTCCAGGGAGATAGTGGGGATATTCTTAACGGTTTTAACCT
GATCCTTCTTTACCCTTAATACCCTTTCCACTTGCGTGGTCGGAATAATAAAGAGCCTGT
TAGCCGCTTCCAGCAAAATACCTCTGAATCTGACCAGAGTTAAAGGAAGAATCAGCCGGA
ATGTGGTTCCGAGGTTGGGTTTTGTGCTAACTTTAATTTCACCACCGAGATTTTCTACTT
TTTCCTTAACGATTGACATCCCCATTCCTCGACCGGAAATCTCTGTGATAATTTCGCTGG
TAGAAATTCGTGAAATGAAAATCAAAGAGAGTGCTTCTTCCTCCGTCATGGAATGAGCAA
TCTTTTCGGAGATAATGCCGTTTTCAAGGGCAGCCTTTTTGACCTTCTCCACATCAATAC
CCGCCCCATCGTCACTGACAAGAATCTCTACTTTCCCGGAGTCCCTTGGACTGACCCTCA
GGGTAATTTTTCCCTGAGCAGGTTTACCAAGTCGGATTCGTTCCTCAGGGTATTCTAATC
CGTGATCCACACTGTTTCGGATTAAATGGATGAGCGGATCTTTCATCTCTTCCAGAATCC
GCTTGTCAATTTCCACCTCTTTTCCCTCAATGGTGATTTCAGCTTTTTTTCCCAGACTGG
TTGCAAGGTCTCTCACCATTTTGGGGAATCCGCGAGAAATGCTGTCAAAGGGAAGCAGCA
AAAGTTTCTTGGCTTCCTCCATCAACTTATCTATGGAAGTTTCCAGGGAATACACATTTT
GGGAGGAATTTCGTTCCAGATAATGGAGCTGGCTTTTAACCCGCTGGAGGAATTTTTCAT
TCACCATTAAAAAATGAATTAAGTGCCTGGTTTTTTTTATCAAT
>k99_374556 dna:primary_assembly primary_assembly:ASM369528v1_:k99_374556:1:18971:1 REF
GCCAGACGAGTGGAAATTGCCGAGGGACCATATCCACTAAAGAGAGGCAAAAGAATTCCT
CCGATTTTTACTATTGCCAGAAAGGCAATGGCTAATTCAGGAATCATCGGCATGTATAAA
CCAATTGCATCTCCTTTTCCCAACCCCAATTCCCTCAGGGCGTTGGCGCATCGATTCACT
TCCCGATACAAGTCACCATAGGTAAACAGACGAACACTCCCCTCTTCCCCTTCCCAACGT
AAAGCGACTCGATTCTGGGTGGTAGTGTGCTGCCATTTATCCAGACAATTATGCACAATG
TTCATCTTTCCACCCACACACCATTCAGGAAATTGAATTCCTCTGCTTAAATCCACAATC
CGGGAGTAAGGCTCATAGAATTCAATATCCAGATCTTTCATCACCACATCCCAGAACCAG
GCAATATCTTCAACAGACTTCTGATAAAAACTATCATAGGAGTCAATCCCAAGTGAATTC
ATCAGCTTTTGAATATTACTTTGTGCCATCCATTGGGGATTAGGTTGCCATACAATTTCC
TGTCCAAAGGGAAATATTTTATCGGAGGAATTATTTTTACTCATGGGTATAGCCTCCTCT
TTTTAAAAGAATATATTGAATTCCCGCCTTTAATAAAACAGATAACCGAAATTCGAAACA
AATGCTCATCACACCTTAGCAGATACGCAGCCGAAATATTTTGTAAAGTAAAATGGGGTT
AAGATTTGTCAATTTTATCCAGCTTCTCAAGATCTTCGTTAGCTCCAATGACAACCAGAA
TATCACTATCCTTGACGACATGACTTCCACCGGGAATAATGGTGGTGTTTTCCGGTACCA
ATTCTTTAATCATAACCACCTGGGCGTTGTAGTTATTGCGAATCTGCAACTCGGCAAGAG
ATTTTCCTATCCAGGAGCGTGGCGGAGCCATCTCGATGATTCCATATTCCTCACCAAGGG
CAATATAGTCCAGTAGACTGGTATGGCCAAGAGTTTGGGCAATTCGTTTGGCCATATCAC
GCTCCGGAAACACAATGGTACTGGCTCCGATCATGTTTAGTATCTTGGCATGGTCTTCGG
TCAGAGCTTTAGCAACGATCTCTTTCACTCCCAGCTCTCTGAGATACATGGTGATCAAAA
TGCTGGCATCCAGATGTTCCCCAACAGAAACCACCACCGCATCGAATTCATCCAAACCCA
ATCTTGCGAGAGTGGCTTTATCTTTTGCATCGCCAACAATTGCTCTCTTAACAAAAGATT
TAACATCATCAATTCGATCTTCTTTAATATCCAGTGCCAGAACTTCGGTACCGATATCAG
TGAGATACCGACAGAGATAAAACCCAAAGCTACTTAAACCGATAACCGCAATGGATTGAG
GTTTTTCAAAGCTTTTTTTCCAGAACTTAGCCAATTAACACATCCTCCTGTGCATAAAAA
TAATTGGTTTTTTCACGATTTCCAACCGCCACAGCCAGTGTAATGGGCCCCAATCGACCC
ACAAACATCATAAAGGTAATCAATAATTTACCTAAAGCTGTCAATTTTGGGGTTACTCCT
AACGATAAACCCACCGTTCCAAATGCAGAAGTGACCTCAAAAAGCATTTCCAGAAAAAGC
CCTCGACTTTCCTGGTGCGAGACACCCGTGAGTTCAGTGATTAACAAAAACATTGTCAGC
AAGGAAATCAACACCACAGAGAAAAACGCAACGGTAACCGCTTTAGACACTGCTTCCGAA
GGGATTCTCCGCTGAAAGATATTCACGGCCGGTTGATTGTAAAATCTGGATCGGATAAAG
GCCAATAACACCGCAAACGTGGTGGTCTTAATACCACCCCCACAGGAACCCGGGGAGGCT
CCAATAAACATGAGAATTATCATGATAAAAAGCGTCGGATTGGAAAGATGTGCCAGATCT
ATGGTGTTAAAGCCTGCAGTTCGGGCGGTTATCGACTGAAAAAGTGATATTTCCAAGCTG
GAGAGAAAGGAATGCCCTTTTAAAGAGTTTTCCATTTCTAATAACCAGAAGATAATTGCT
CCCGAACAAATCAACAGGAAGGAAAATAATAACACCAAACGGGAATGTAAAGTTAATCTC
CGTACTTCTCCTCTGCGATATTGATTCAACTCAAACAGTACCACAAATCCCACTCCACCC
AGAATGATGAGTATTGCAATGGTAATATTAACTATTAAGTCAGATTGATAACCTATCAAA
CTGTCCGAAAACAAAGAAAAGCCGGCGTTACAAAAGGCTGAGACAGAATGAAATAAACCA
AAGAAAAAGGCTTTATACACAGGCATTTCCCCCATGAATCGAACGGTCAATATGATGGTA
CCGATCGCTTCAATGGATACTGTAGCATAAAAAACGGTTTTTAACAACGCCCGTAGATGC
TGCATGGGGCTCTGGCTTAGCGTTTCCTCAAGAAAACCACGACTGCTTAGAGTTAATTTT
CCATGAATCAAGTACAATAAAAATGTTGAGATCGTCATAATACCAAGACCACCAACCTGA
ATCAAACCCAATATTACCATCTTACCGAAGAGGGTAAAAGCGGTGGCCGTATCTACAACA
ATGAGACCGGTGACACAGGTGGCTGAGGTTGCGGTAAACAAAGCATTAACGAAGCTCAAA
GGGGTAGTTGTGCTAGCCCAGGGAAGCATTAATAAGATGGTACCGAGTAGAATAATCCCC
CCAAAACCGGTTACCAACATTTGTGAGGTATTCATCCATTGTGCAGCTTTACGAGTTGCA
TAGAGTAAGCGTGTAATGAAAGGGATAATCATCTACCTGGTCCAATATCAATATTCTCGA
TAACAAGTTATTTGGTCGCTATTCACAACAGAGCACACTGAAAAAAACAGAAATTTATCG
TACAAGGATACAATTGTTATTTGAGCAAAAGCATCTTGCGATGCCTTATCACACTATCGG
TTTTCATTCTCAAAATATAAAATCCACTGGCAACGGGATTCCCTTGGCTATCTCTACCAT
CCCAGATTACCTGATACGTTCCCGGTTTCATAAGTTCATTTTTTAGCACCTTAACCTCCT
GTCCCAGAATATCATAAACGGCCAGTTTGATCATTTCCGTTCTGGGCACACTAAACTTAA
TGGTTGTTTGTGGATTAAAGGGATTGGGATAATTCTGAAATAATTCAAATTGTAACGGCA
CATTCTGAGTAAACCCGGTTTCATCAATACCAGTCCATATCCCGGGTTCCGGCGGTTCTA
TGCGAACATCTGTGAAGATATGATATTCTCCAGGGGCCAGGAGAATATCCCCATTGGGGT
CGGTGACATAGAGACTATCCCCGGTAAAAAAATCATACCACCACCCGGTATGAGCAAAAT
AAGGGTCCACTGCCAGCGGGACGACTCCAAAATTACCAATAATGCTCACTTCCATTTCCG
GATGAGAGAGGGTGATTCGTTTTCTCCCATTCGTTGCATAAAGCCACATGTTCACCACCG
TTTGGGGATCACGAAAGACCGGGTGTTCCTTACGAAGTTTGATAAGTGCCGCAAAAGTTT
TATATAATTTACGTCGTTCATTTCGATTGAAATAAAACCAGCGAATTGGTTTTTCACATA
CCCGACAGGGATCATCAATACTGACATCATACCCCAGTTCCTCAAATTGCCAGATCATTT
TGGGCCCGGGATAGGTGAAGAAAAATGCTCCCGCCATTTTTATCCGATTTAAAGCTGTGG
TGGTATCCTTGATGTCATAATCCCCATGGCTGTTTCCCCAGGTGACATTTTTATACATTA
ACCGTTCTTCATCATGACTCTCCATATAGGTGACCAGATTCGGTTGACTCCATCCGCGGG
TGCCATAATAGCCCCAGGAAAAATCCGACTTCCCATTATCATGATACCCCATTGTTGCTT
CATTATAGTTATAATTCATATTTCCCCAAATGAGCATGCCATAATCTGCCAATTCCATTT
CTTCGGAATTTTCGGTAAAATGTTCCAGGATGACATAAACGGTACTATCTACAGACCATA
GCGCATCCGCCATACGTTCCAGGATGGCAATTCGCGAAGCATCATAACTCCAGCCATCTC
CCGGAGTGTTGGTGAAGCCTTTGGTAAAATCAAAACGGTAGCCATCGATGCGATATTCAG
TGACCCAATACCGGGTAACCCGATCGACAAACGCCTGAGTATGTGGGCTTTCATGATTAA
AATCGTATCCAAAATCATATACCGGGTTGGGGGATTGTTGATTATACCAGGGATTATTCG
CCGCCGGACGCCCATTCTGTTCATCCCAATATAATCGGACTAAAGGGGATTGCCCGAACG
AATGGTTTAACACAATATCCATAATAACAGCAATACCCCGCCGGTGACATTCATCGATGA
AACTTTTTAGCATATCTTCAGTGCCATAATATTTGTCAGGTGCAAAATAAAAGGAGGGAT
TATAACCCCAGCTACTGTTTCCTTCAAATTCACTGAAGGGCATCACTTCAATCGCGTTCA
CACCCAGATTTTGAAGATAATCAAGGGTATCTTTTAACATCTGAAAACTATGTTCATGGA
GAAAATCTCGTACCAGTAACTCGTAAATTACTAAGTTTTCTGGTGCGGGCCGTTGAAATG
TGTCTGAATACACCCAGGTGAATGGCGTCTGGGCTGTTTGTAAAACTGAAACAATCTTAT
TGGTTTTGTTATAGGGATAGGGTTTTAAATTCGGATAGATCGAGGCGGGAATATAAGGGT
CATTGAAAGGATCCAGAACTTTTTCAGTATACGGGTCTGCTATGCGAAGATTCCCATCTA
CCAGATATTGGAAGGCGTACTCTTCACCGGCTGTCAACCCGGATATGGTAATCCACCAGA
GAGTGCTATCCGGATTGACCTGATAGCGATTCATGAAATAATTGAAGTCAACTTTCCAGT
CGTTGAAATCTCCGATGACATAGACAAACTCCTTATAAGGGGCAAAAAGAACAAGGGTGA
CGGTGTGGTCATCGATGTAGTTAATGCCATCTGTTACTCCTGCCGGAGGAGGGGAATCTG
TGATCGCAGGATTAATGACAATGGCAAAAGCGGTTGTGTCAGCCAGATTAGAGGTATCGC
TTGCAATCACCTGAAACTGAAAGATACCACTTCCCAATCCCGCAGTATAAAAATCGTAAA
CTATGGTATCATTTGTCGTCGACGCTACTAAGGTACCATCCTGGTAAAGTTCAAGACTCT
GCAATTGAGTTTCCTGGACTGCCGCTACAGCCGTGATATGCACAGTATCATCTTCAGTGG
CAAAATAGGGAGCACGAAGTGGATCACCGAAAGAAGTTTGAATCTCCGGCTCCAGAAGTA
CAACACTAATACGGGTCTGTTCCACCGGAATCAGCCAATCAGTGCCCCCTGTGCTGTGTG
CCCAGTGGGAGCCTGGATTGGAAGGAGTTCCATCATTGAACACATAATCGACTTCCCAGA
TGGTGGAATCGGTGGGAATATCTATCTTCCACAAGTTGGGGGAAACCTGAGTCATTGGAG
AACGGGCAGCAATACCATCGGTATGAAGCACCGTTCCTGGTGGCCACAGGTTTGTGGGAG
GGGTTTCCCAGCTATTGACTCCCCAGTGGAGTACCAAACTGCTCACATTATCGGGCATTT
CATCATTTTGTGTGGGATCAAAATAAATAGTTATGGTATCACCTGCAAAAGGAACAGCCG
GTTCCCACCAACTACCATTCTGGGCCCATAACCCATTCATTAAGAAGATAAATAAAATTA
AGCTATGTGAAAATCTCATGGTTAAACTCCTGATTAACCTTAATCTTAACTTCAAACAAG
TTACATTCAATATGAAACGGAAAAGATGATCAATCTTACTTTTTCTATTTCCGGGCAACA
TAGATTTTTGTTGTAAACGGCAAAAATGATTTACTACTCAGGTTTTTAGTAAGTTGTATT
GCATCGCTGCTATCATTAACATTCACAAAGGGAATGTTTCCCCATTGAGCCGAAAGTGTA
TCCGGGATGGTCACCATCCACCGGTTCACACTTTCTGCTCTTAAGTTGGTAAGAACAATC
GAAGCACACTCATCACTCTCCCGAAAAAAAGCTCCCAGCGCCCCATCCAGCATAGTTACC
TGGAGTGGCTGAAAATTACCATGGGTAAAACAGGGATGAGATTTTCTGATTCGTACCAGG
TTCGTATACAGCTCCAGAAGGGCTGAATCACCTTGCGACCACTGGATAGCATCTTTTTCA
AACAAGGAGGGTCGATGGGTCTCGCCGATTTCCTGACCTGCATAAATCAATGGTATCCCC
GGTAGGGTAAAAAGGAATTTGGCATATGCATCAATGGCTTCGACCCCAAACACCTTCATA
GAACGCTGTTTATCGTGATTTTCCAGAAAACGCAGAGGAAGGGCATTCTTTGGATAATGA
GATTCTTTCCGATAAATCGCTTCGATTGCAGCAGAGGTTCGTGCTTTTCCAGCACGAATG
TTACGTAAGAGATCATATAGTGTCCAATCGTAGTCTGAATGAAATCCCTTAACCAACAAC
TCCGGATCTTCCCATTCTGCCAGTAAATAGAGGTCTGGCTTTACAGCTTTCAATCGTGGA
ATTGCCTTTTCCCAGAATTCATAAGGCACCATTCCTGCCACATCACAACGAAAGCCATCT
ATTCCGAATGACTTTATCCAATAGAGCATGGATTCAATGATATATTCCTGTAACTCGGGT
TGGCTGTAGTTAAAATCGATAACATCCGACCAATCGGCAACCTCTCGGGTAAAGTTACCG
GACTGATCCTTGATGAACCATTCCGGATGTTCTCCGGTGAGAACATTATCATTGGCCGCA
TGGTTGGGTACAAAATCCAGAATTACCTTAAATCCGGCTTTATGCAATTCATCCACCAAG
TGTTTATACGAATTGAAGTCTCCGAATTCAGGGTTGATGGCTCGAAAATCTTTTACCGCA
TAAGGGGAGCCCAGCTTACCTTTTCGTCCCTTTTCCCCGATGGGGTAGATTGGCATGAAC
CAGATGATATCCACGCCCAACTTTTTTAGATAAGGGATTCTTTTCTCCACCGCCTGAAAA
GTCCCCTCAGGCGTGAAGGAACGCACATAAAGTTCATAAATCACACTATTTTGAGCGAAA
TCAGGGAGAGAGGTGACAGTGTATTGACTGAAATCCGGTATCTGTTTTTTACCCACTTCG
GTTTTTCCGCATGATATGTTCAAAGACTGAATGATTAAGATAGTTGCAAAAACAATGTTT
ATTCTCATAGAACAAGATAGATAAGGTTAATTATCCAAACGTTCCTTTTCGGGTTTCAGT
ACCGGACTCAGTGAAAATTTCTCACGTAACAAATTTCCCAATAATTCCAGTTCACCGGGG
TGCGATTCTATGACCACATCACTCACATCCACCCCCGCCCGTAAACCATAGAGGGTGATA
TCCAGAACAATATGATTTGCAGCAATCATAACAATAGCTTTATTGTGGGTCCAGGCAACT
TTGCGAGGATAATGTCGATTCGCCTCACCCATTAACAACTCCTCACGATCTCGTACCAGA
ATAATTTTGTGGTCCCAAACTTTTTCCAATTCACTTTCGCTGAGTTCGTAGCTAAACACT
TTCCCGATGGATGGAATTTTGGTAAATGAAAAAACAACCACCTTTACCCCACGTCGTTCA
GCTTTTCTTAATTCTGAGGCTAATTCTTCCACCTCACGATTCCACGCAGATAGATAAATC
TCATCCCGTGCTTTATTAATCATTTCCCGTGCTTTTAGTATCATGTTCTGATAACCGGAA
ATGTTCCAGAGATTCTCCATTTCCAGATCAACCTGAATATCGGAGATTGATTCAAAAAAG
TCACGAATTTTGCTTTTGTAACGATTTTCCAGGAGCTCAATAAATTGCTCTGGTGGAAGA
GGTGCATACTTTTCAGGCTTACTGGATATGGCGTTAACCGCACCGAATTTCTCCAGCCGA
TTAATGACATCATAAATCGCCGAACGAGGTACTCCGCTCCGTTTACTAATTTCATAACGG
GTGGCCGGATAATTTTGAAGCAAACTGATATAGGCACGCGCTTCATATTGCGTAAAGCCC
AGTTCCATCATTTTTTTGGCAATTTTCTCTAACATAATAGATCCCGTTTAACGTTAGTCG
CTTAGTAATACCTTATATCACATATTATCCTTTTACACTCCCCAGCGTTAATCCAGAGAT
AAGCCATCGACTGAGGAACATAAACAATATCACCACCGGCAGACTTACGATAATGGCTCC
GGCGGAGTATAATCCCCAGGAGGATTCCATACTGGCCTGGTAATTTTTTAACCCCAGCGG
CAATGTGAATAAGGCAGTATCCTGGATAAGCACCACCGCCACCAGATACTCCGACCAGGC
TGTCATAAAAGAAAAAAGAGCGGTGATGGCAATTGCTGGTAAAGCAAGTGGCAATACAAT
TTTGTAAAATGTGTATACCGGGGATGCACCGTCTATCATTGCGGCTTCTTCCAGACTATA
AGGGATGGTATCATAATAACCTTTCATCTGCCAGATGGTAAATGGAAGCGCTGTTGCAGA
ATAGGCAATGATCAAACCTAAATACGAATCATACAAATGAAGCTTAATTAACATGATGAA
GAGAGGTAACAGGAGCATACTCACCGGAAACATTTGAGTGGTAATGATGGCCAGCATAGC
ACTATTTTTTCCCGGGAAACGATATCTGGAAAAAGCATATCCCGCCGTTGTGGCAAGTCC
CACCCCAATGATCGCAACAATGGTGGAGACAAGCAAGCTGTTAAGCATCCATCGCAGAAA
AGGTTCTTCAAAAAAAAGTTGATAGTAGGAATGGAATGTTGCGTTTTCCGGGATAATTGC
CAGGGATTTGGTCAACAACCGATTCCCCGGACGGATGGATAGAGAGAACACCCTTAATAC
CGGGTAAATCGCAAAAAGAGAAAAAAGCACAAGAATGGTGTATGCTCCAATTTTCCCGGG
TAAAGATAATGATCTTGGTTTTGACATGGTGTTCGATCCTTAACTATAAACACTTTCTGT
TGCACTGGTACGTTTGATAAACCGCCATCCAAACACAAACAAAATTGCAAAGATAATCAT
GGAAAAAGCTGCTGCATATCCCATCCGATAGTAAAAGAAAGCAGCCTTGTACACCCAACT
CACCAGGATATGGGACGTTTCTGATGGCTCCCCACCATTGCTCACCAGCCAGACCACATT
AAAATTATTAAAGGTCCAGATGACTCCCAGAATAATCGCTGGAACCATTACCGGTTTCAA
TAGGGGCATGGTGATATTGCGAAATTTTTGCCAGGCATTAGCACCATCTATTTCTGCCGC
TTCATATAGTTCATCCGGAATACTCTGCAATCCACCTAAAGCAATCACCATCATAAAAGG
AAACCCCAACCAGATATTGGTAATTAAGCAGGCTGCAAATGCTCCCCACTCCGTTGATAA
CCAGGGGATTTGAATTCCAAGTAACCGTTCCAGAAACAGGTTGATGGCTCCGTATTCGGC
ATTAAACATTCCTCGCCATGTGAGCGCTGTAATGTATTGAGGCACCGCCCAGGGTAGAAT
TAAAAGAGTTCGAAAGATGGATTTCCCTTTGATATCCTTATTCAAGATGAGCGCCAGAAA
TACGCCAATACCCACATGAAAAATCAGATTCAAAACCGTCCACAAAACCGTTTTAAAGAA
GTAATACCAGAAATTTCGCTCGGATAGAACTAATAAGTAATTTTTAACCCCAATCAATCT
CCAGTTATGGAAATGGGTTAAATTCATGTTGGAAAAAGAAATGACCACGTTATATACAAA
TGGATAAAAAATCACCAACCCCATGACCAGTAAAGCCGGTAACAGGAAAATGTAGGCTAA
TTTGATGTTGTTTTGCTGTTGCATATTTTCAACTCAGCAAACGGTTAACGATTTTCTCGG
ATTAACTGCTCTGCCATACGCTGCATCTCTCTTGCTGCTTCCACCGGAGTATATTCCCCA
TTAAAGATGCCCTGGTAGGCGGGGCGCATGGCATCCCATATCCAGCGCAATTCTGTAACT
ACCGGCATCGGCTTACCCACCATTAATTGATCCAGTGCCTGACGATATAACTCACGCTTC
ATCAACTCTGGATGATACATTAAATCTTTCCGGGAGGGTATTAAATTGAAACGATCGGCA
AATTCCAGTTCCACCCGGGGAGATGTCAAAAAACGAATTAGCTCAATGGCAATTTTAAGT
CTTTCACCACTGGCATTCACGTTTAACATATAGCCCACTGGTGAAACAATCGGCGTTGCC
CATTGACCGGTGGAATCATTTCTCGGGATTCTGGCAAGCCCAATATCCATTCCTCGTTGA
ATATAGGTTCCCCATGACCAGGGACCATTAATGATCATGGCTGATTTTTCATCCAGAAAT
AGGGCATTCGCTGTCTCATAATCACACTCTTTGGGAATAATGCGATATTTATTGGCAAGA
TCATAAATTAATTGGGCAGCTTTTACGACTGCGGGAGTGTTTAATGTGGGTCTATTCTCT
TCATCCAATAACCATCCTCCATACAACCCAATAAATGGTACCACAAAGTATGGCTCGATA
TAATTCCATGCCAGTGCGTAGCGATCCGGTAGGCCATCACCATCCTCATCGGCAGCTAAC
TTTTGCCCCATTTCAATGAGCTCCGAAATGGTTTCCGGAGGTTTTTTGACAAATTTTTTG
TTATATACCAGGCAGAGATGATTTCCTACACGATCTGCAATCTGGTATAAATGACCATTA
AACCAGGTGTTGGCAGGAAATGGTTCGGTGATAAAACTATCTAAATACGCCTGTGTGAAA
TAGGGTTCCAGTGGTTTGATAACTTTTAATTCGGACAACGGACCTATATTGTCACTGGCG
GTATGGATTAACAGAGGGCCCTTACCAGCAAGGGCAGATATCATGAAATTCGGTCTTAAT
TCCTCGGTTTGATAATACAGTTCTTGAAAGTCATAATCCGGATACCGCTGACTGAATTGT
TCCAGCTTCACACGAAGGAGTTCCCGTTCTACCGGGCGCATGTTGGTCCAGATAACAATT
CGTTTGGAGGAATCGGAGGAACAACCGGTCAAGCCAAAGAGGCCGGAAATAAAAAGGATG
AACATTGTGAACAGATTTCTTCTGATACACCTTTGCATTCAAATCATATTCCTTTTTATT
ACCGGCTTCTTTCCATCAAATCTATTAACAGTAAATTATGACAAGTGGATACTGCTTACT
TCTCACCTTAACCACTTTTTGTCAGTGGCACTTGCTATTCAAAATTACATCCGCATTAAA
AAAGAGACGTGGGTGATGTTTCCTCATCACCCACGTTCTCAAATGCTAAACAAAAATTAT
TTCACCAGAACCATTTGACGGGTAGTAGAGAATTCATTGTTCACAGTTAAACGATAGAAA
TAAGTTCCGGCGGCAACAATATTTCCATTATTATCCTTACCATCCCATTTAACTTCTCTG
GTTCCTGGAGTTTCCTTTTCATTCACCAGGGTACGGACTTCCTGCCCCAGAGAATTGAAA
ATGGTCAGTTTGACATTCGCCGCTTTTTCCAGGGTGTAGCGGATAGTCGTCGTGGGGTTG
AAGGGATTGGGATAATTTTGTTCCAACTGGAAGTCTTTGACCACATTGGGTACATCCGGT
GCTTTGATTCCGGTTAAGCATAAGTATAAGTAGGGATCGTACCAGTCGCCATTTTCTCCC
CAGCAAACACCAACCCGACCGGAGGGAGTATCCACATTGCCATGATGGTTTTGAGCAAAG
CCGGCTTCATTATCAATGGGGCCACCCACACCATGTTTCCAGTCGATTACCTTGGGGGCA
CCGACATGGAAGGTAATGGTAATGGAGAAAACACTATCACCGGCAACGGCATCACCATTC
ACACCATCATCGTTCATTAACAGAGAATCTAACAACGGGTCTCCCGGAGGTAAATCCCAC
ACCCAGGCCAGAGTCGGGGTGGTATTGGGAGCACCAGAGGCCAGATAGACGGAATCAATA
GTGGTCACATTGTTCCCGGATCCTGGAGGGAAGGGAATGGAGCCACTATCTTCCAGGAAG
GCATAGGCCGGACGCATATCTACCTGGAAAATCACTTGCTTTTCAGTCAGGAAGAAATCA
TCGGGGCTCAGATTATCAAAATACCGTTCCGGGATAACAATTTCCGGAAGACCATTTCCG
TTGGTATCATTTTCATTACCGGTTGCCCAGAACAGGTAATTATCACCTGATTCCCAGACA
TCACCAGCAGCACCACTGGTATACATATACTTATAAGCAACAGTATCCCATACTACAGCA
GAATCCATCACAACGACTGCCTCATAGAGGGAGTCATTAGCAAAACTGGGAGACATCTCA
TTATCAGTTCCCCAGCCATTAAACGAGCCGCGTACATACAGATGGTCATTGGGGGAATTG
GGGTCAAAATTCCCGACCAGAATCTGCGCTGTCATGTTGCAGGAAAAAAGCACTTCATAC
TGAGTCTGAGCAAAAGAGACTCCTGCAAACAACAGCATCAGAGCGGCAACTGCTAACACA
TTAACTCTGCTAGCCATAACACTCTCCTTAAGTTAAATGAACTTTAGTTATTTATTGGGG
GTCAAAAAGCCATTCGCAACGTAAATTTTTGTATATTATTCAATCTCCCGAAATCCTCGT
AAGCATAATCGATCAGCACACTAAACCCGGACACTTTTGCTTTCAACCCCACTCCGGCTG
TGAACCCCTCTTCACTATCTTCTAGAAACAAAGACCTATAACCGGCGCGCAGGGCGAACA
GGTCCTGGAACATGTATTCTCCCCCGATGTTCATACTCTCTGCATTATCATTAGGATGAA
GTGCATCTACAGAAAGTGTTAAAAGGTTTTCCTCTGTGTTAATGACGTCCATGGATAACC
CCACCCGGAAAAGCAGGGGCATATCAAATTGATCCGTTTGCAGATAGGCGTTAATCCGAT
CGTTGTTACCAGAAATGAGAGGATCAGGGTCGATTTGAGTTAACAAATCATCTCCGGTAA
TTTGCATTTTAGTGCCGAAATTAGAGATACTCATACCCAGTCGAATTCCTTGAAATGGGG
TTACGAATAGGGTACCGACATCCAGGGCACCGCCAACGGCACTGGAATTCCAGATATATT
CCCGAACAAATTTCCCGGTGAATCCTATCATAAACCGATCAGTGAGTTTCCGGGCATAGG
AAACTCCCACTGCAAAACTCCCGGCAGAGAACCGAATCCCGGTACCTTCCGGATTATCTT
CGGTGGTTTGTTCAAATTCCCCCATGCTGAGAGAGGTAAAGGAAACCCCAACCGTTCCGA
AGCTTCCCATTGGAGCCACCACTCCGGCATAATCAAAATTGATTTGTTCTAACCACTCAG
AGTGATTAAAAATTATTTCCGGACCCGTCAATTGGGCCAATCCTGAGACGTTCCAGAACA
TCGCAGTGGCATCATTAGCCACTGAAACATAGGCACCTCCCATACCAATAGCTCGAGCCC
CGACTCCAATGGTCAGAAAGGGGGCCGCGGTGGTACCCACCTTGGTAACTTCTCCGGCTG
GTGATTGCCCAATCCAACCGATAAGCAGTGCCAAAAATATGTAGAAAGTTTTTCTGCGAA
TCATTGCAAACTCCTCTTTCGGAAAAGTCTAATATTCCAACCTATTTTATCACCGCAAAT
TTGCCGGTGGTCTGCCCGATGCCCGGAGCTTCGATGTGATAAATGTAAACCCCGTAAGAG
ACCTCCAGGTTATCTTTTGATAATAAATCCCAGTCAGCAGTACCGTTGGTTACCGGTGAG
TCGTGTTCTATAGTATCCACCAGCTCTCCCCGAACATTGTAAATGCGGATGGTACAGCGT
TGGGGTAGATGAATAAAGTGGATAGAGCGCTGACCACGACCACTTCTGAACGTGTTCTTG
GGTTCCCAGGTGGCTGTGGCGATATAGGGGTTCGGAACAACCTTAATACGATCCAGTTCA
TTTTTAGCTTTTTGTTCATCCACTGAGGGAGCGCTGGTTTGAAAGACAAAGCGGTCATAA
CTCAGAAAAGATTTTCTCACCGGAAGGATGAGCACATCTCCCGGTTGAGGTATTTCCTTG
TTATCATTATCATCCATCTGTAACAAGTAGGTAATTTGATAGGCATTGGTATGGACAGTA
TCCAGTTCAAAAATCACCACCTGATCCCGTTGATCGAGAATACCATCCGTTCCGGGGCTA
CGATCATAGAGATTGAATTTCACATAATGCCCTTCCGAAACATTTTTCACTTTAATATTG
GTCGGGAAAGCAGGGATATTGGGTAACCCGAAGATGGGGATTCCTGCGGAAGAGTCTCCC
TGAGCATCATCATAAACTTCCAGTTGATAACTGGCCGGATATAAACGGCCCTGGGCCAGC
CCTGCGGAAAATTTACTCCACCCGGAAGGTTCTAAAATGTTGCGGGTGCTATCTACCCAT
TTTGCTTCGGAGAGCAAAGGCTGAATCATATCATTCATGATATGCAGCTTAATACCCTCA
AAGACCGTCGCATCGACATCCAGATTTTCATTAGCATCCACCAGCAGTTCTCCAGTGGTT
AAGTTTCGCACGGAGAAGGATGTCGTGGTTCTCATCGGATCATTCAGATGCTCCGGACCC
GGAGGATAAATGGTATCCGAAAACGTTACCTCATAGGTATTCCCGTCGCGGATATTCAGC
GGATCTATCGGTTCTGCAATCACCTGCCCAGTGGCGTCACCTTGCACATGTTCAAATGAG
GCAATCCGGGGACCTACATATCCGGCAACCGGAGCTTCCGGTCTCACCATTACCACATTT
TGTCCCAGTTCAATTTGGCCTCCCTGAGTAATAGCAGCAAATTTGGAAGTCTCTGCAGGG
AAAAGGATTTGATCTTCAGCGGGATTATAAACACCCCTGTCGTATGCAGTAACGGCATAG
AAGTAGGTAAACCCATTCTTAACCGTAGTATCTGTAAAGGTATGAACCAAACCAGTATTA
TCCCCAAGATAAAAGACAGACCCGAGTTGTTCATCAATCGCTGGAAAGAAACCGCTATCG
GCATCAACTACATCGAATTGGGCGATGGGCACATCTGCTACCCGTGCACCGAACACATTG
GTGACGGTTCCGGTTTCATCAAACGTGGGGAATGTAGCCCGATAAATTTTATACCCTTCA
AAATCAAATCCATTTCCGGTTGCTTCCAGAGAAAGTCGGTCAAAACTATCTTCTGATTTG
GAATCCCAATAAAGGGTAACCCGATTGTCTCCTGGCACCGCTTTCACTATCGGTAGAACC
GGAGCCTTGGCAAAACTGTAATCATTGTTGTAAATGACCTGAACAATACGCTTGGTTTTA
AATATTTCATCCTTGTTGTTTCCGAAGAAAAAGGCAAGGGAAATTCGTTCGGTTTGCTTG
GCTCTCAGGGGAAAATACCCGGTTCCATAAATGAAGTCGCCATCTACATTCTGGAGCGTC
TCATTAAAGAAGCCCGGTCGTAAAGCCTGCCACAACCCAAAATCATCTCTTAATTTGATA
ACATTGAATGGGGCAAAAAAGTAGAAACTGGTTAATCCAATTTGATCGGATTCGTCAACA
TCCGTTTTATCGATGTTGGGTTCCCCTGGTAAACCAGTATCAAACCTTTCACCGGTAACA
GGATCAACAATAAAACCGGAAGTCGGAACGCCATCCCCTTCCCCGGGATCACCAGTATTC
GGTTTTCCATCCAGACCAACATCATCAAAATCGGGATTCCAGTCGCCGTCATTATCGATA
CCATCATCCCGACCTTCATCGATCATCGTATTGTTGGTACCAACATTATTAAGATAGTCA
ATGTATTTCAATCCAATCTGAGGATTGGGCTCATCAATCAACCCATTTCCATTGTTATCG
ATTCCATCATCCGGAATTTCCGTGTTTTCATCAATAAGGCCGTTCAGATTGTCATCGATA
TTATTAAAGGGGCGCTCAACCAGTGAATCACCGGGATCAATGTGAAACGATTTATTGTTG
TAATGAATGGTCACCCCGGAATCAGGGAATTGTGTAACTGTACGAGCAAAAATGGGTGAA
TTGTAATCAATTAAAACAATGGGATCCCCCACCTGAGCGATGGAGGGTTGAAGCAGAGGA
ATATCAATTTCAGCCCCTGGTCCATTGGAACCATCACCGTCATCATCAAAACCATTCAAA
CGGTTTCCGGGACTTTCCAGAAATGCATATCCCAGGTAACCCACCGGAGACCAGCCAGTG
TTTCCGATGTTGTCATAATCCCAGGAATACGTCAGGTCTTCATCAGCATCAAATTTGGAG
TTGTCATCGTTGGTGTCACCATCTCCACCAATAATGGTTCCCACAATCATCCCAAAAACA
GATTTGTCATAATTGGTGGTACCGACATTGGTAACTTCATAGAGCCAGAAGATGGTGTTC
TGAGCCAGCGTTTGAGACCATTGTAATCCCCGAACGGAAGACACCAGAGCCAGACCTCCA
CGAGAACCTCCCAGACTCGGGTCTCCGGCATCAGTGGAATCCGGATAAAAAGGTTCCTGT
CGAAGGATAAACTCCCGATCTCGACTATCATCCATCCACCAGTAACTTTCCTGGTCAGCA
TTGAATTGGTCTTTTCCGAAAAACCCATTCCACTGTCCAGGCCAACCGGGGTCAAGGGCA
TCGCCTTCCCGATCCGGCCAGAAGGGCGGCCAGCTATTGGGTTGGTGACTCATAGCCACC
ACATTGGTATCAGGATTGGCAAATCCTGGAAGTGGTTCCCATCCCCAGAAGTCATTGGGA
TCGTTGGGATTGTATTCATTGTTTCCACGGGGCCCATCGGAAACGGTTACCGGGCGAATG
ATGGCACCACTGGGGAGTTCTACTTCTGCTCCAACCATCACACTAATATCTCCAACATAA
AAATGCCCGGTGTTAATAGGCCATTCTCCACCAAAATCTTCTGCCTGGTTAATTCTACCA
ATCAAGCCATAGTTAAAGAAAGTCGTTCGCACCTGGTTCCCACTATGGACATTCTTTCGG
CGTTCATTGGGATCACCACGAAGATCGCGATAGAATTGAGCATGCAGGGGAAACAAGAAC
CATATTAAAGCAATGGTTGAAATTGTCAGGTATAAAGAACGTTTATTCATAAAACACCTT
ACCGTTTAAAATTCCCAGGAAAATCCCAGTTGAACTCGTCTGGGCTGAGTATAAAAATCT
GGACGAACAATATATTCCGGATCGGCAAAGGCTCCGGAAGTGATTGTATAGGTAGCTCTA
CCGGTATCCGAATAAACATTCTGTTCATTCCGACGATCCAGCAGATTATAAATTTTGGCA
AACAGTGTCCATTTAAACTCGCTATTTCCTACTTTAAATTTGATGTCACGATAGAGTTGC
AAATCAACAGTAAACAAAGTGGGGCGACGACCGCTATTTTCCCGGAGCCCCTGGGGTACA
TTCGTCCCAACTCTGACACCTGTCGCCGGTTGTGGTGTATAGGGTAAACCGGTTTCCAGA
CGGGCCAGAACACTAATGCCATTCCCTCCAAACCCAAGATACACATTACCATTTAACACA
TGCCGTCTGTCCCAATTTAAGGGTATAATGGTCTTCCGGGGCTCCTTGTCATTTTTGATA
TCATTAAAAGCGTCTTCCGGATCCGATGCATTACCTTCCGCAACCTGGAATGTATAGTCG
AGATTCGCCGAAAAATGATTGGCAAACCGTTTCCGGAACATCAGGGTTACACCACGAACA
TTGGCATAATCACGGTTTTCATACTGAGAATAAAATGTGCTGTTATCATAAGTTTCTATA
AGCGGCGAAGTACCAACCCAACCTCGAATGTCTCGATAATAACCGGTAACATCGATGGAG
ATGTCATCAGACAACTGTTGTTGAAGCCCGATTTCATACATAACGGTTCGTTGTGCATCA
AGGTCCGCGTTACCAACCAGATTATCTTTCTTCCTGTCACGGGTAACATTAAACTGAGGG
TTTTGATACAATAATCTGAACTCCGGAATTTGCAGAAAATGACCATAAGAAAAATGAATG
ACCCCACGGGCAGTTATCGGATAGGCAACTCCTACACGAGGCGAGAGCTGTAGTTTGGGA
GAGGGTTTGTCGTACCAGATTTGTTCTCTTTCCGCAAGAGACATCTGTTGATGTTCCGGT
AAGAAGGGGGAGCGAATATTGGGATCTTTTGGATCTCGGAGAATACGTCCTTTAGAATCA
AAATAATCAAAACGCAAACCGATGTTCACGATAAAATCTTCGTATTCCATTTTGTCCTGA
ACATAGAAAGAGTATTCTACCGGTTTAAAGGTGTATTGGTTAAAATTGGTGCTGGTATCG
GAAGGAATCCCGGGGGTAAAAAGTTCATCATCGGTCTGGTCAATATCAATCACGTTAAAA
TCCTGATAAAAAAGACGATGCAACCGAATTTCAAAACCGGCCTTCATCAAATGATTTTTA
GAAACCTGTGAAGTAATATCGAACTTCCCAATGTGGGTTTGGGTGTTGCGATTAAAATGT
TGATTCTTCTGCCCCCCTACCCCGAAGGTAAATGCGGGCACTGCAAATGCAGCGGCATTG
GGATTTACATAGCGGGGATCTGTCGGGTCTTCATAAACATATTGCTTGAAATCCTTTTTA
AAGTAAGCATATTTCACGGTATAAAAAGTGGTGGAGCTTAAAGTATGATCAAGGGTTATG
GTGGTGTTAAAACCATGTTGAAATTTCTTTAAATCCCCGTCCGGATTATATTTCCAGAAA
TGATCATATTCTTTAAATCGTTTATTTTCGTAGTTAAATGTGGCTTTTAGCTTAATCAAG
TTTGTAACCTGATATGATATATTAGCCTGGCCAGTATACCAGGAATTGAAATTCATGGGA
ACAAATGCCCC
>k99_45456 dna:primary_assembly primary_assembly:ASM369528v1_:k99_45456:1:18804:1 REF
AATAATTTGAGTACCAAAAAACTGGCTAATGCCAACACCGAAGGTTTAGTGGTTATGTAA
TCGACCCCTTTCTGGAATTGACAAACCCCCTGAGAAGAGCGCCTTCCAGGGGGTTTTTTA
ATGGACTAAACGGGGATTTTATTTATCTGAGGAATGGTTAAATAGATGCGATAGTTCCGT
GGCCCGATCTCTTGCAACTTCAATGGCTTTAATTAATGTAGGCTCAAAATGATTCTCTTC
CAGGACTTTAAATGCTGCTTCAGTTGTACCCCCGCGAGAAGCAACCGCTTGAATCAATTC
CTCAATTGAATAGGGGGATTGGTTCATCAGGTGGAAAGAACCCAGCATGGTTTGTTTAAC
CAGCATGGAAGCAACCGACTCTTCCAGTCCCATCTTCACACCAGCTTCTATCATACATTT
CACCACGTAAAAAAAGTAAGCCGGCCCGGAGCCGCTGAGGGCAGTGACGGCGTCCAATAA
GTTCTCTTTCTCCAGAAAAATTGTGCGACCGGTAGTGCTTAGCAAATTTTCAATAATACT
CACCTGATGAATATTCACATCCTTGCTGGCCGTAAATGCTGTTACCCCCATCCCTAACTG
TGCTGGAGTGTTTGGCATGGCCCGTATAACAATTTTGTGGTTGAGCGATTTTTGAATTGT
CTCAATGGTGACACCGGCCATCACGGATAAAACCACATGGTGAGGCGCGATAGCTTTCTT
TAATGGTTCAGTTATGCTTGGGAAATCCTGTGGTTTTACTGAAAGAATAATGATGCCATA
TTCCCTCAATCGTTTATCAATTTTACTGACGGTTTTCCCCAGATTTAATTTTTTTAACTG
CTTGCGATGGGTCTCATTTTTAGCAACCAATAAAAGATGTTCTCGACTCACCAGGTTAAA
TTGAAGAAAGGAACGGGCGTATGTTAATCCCATACTTCCACATCCGATGATAGCAGTTCT
CATCATAATACTAACCCCCGAAACGTTTGCAGGTTGTTTTTAAAAAAAATTGTTTCTAAT
GTTCGTCAAATTTAGTGTGTTTATAAGTCTGGATAAAGCAATATGAAATTTCATTAACAG
CTATTCCAAAAAATAAGCCGATACTGATTAACAGCACCGGCTTAATAAGATAAAATGTTT
AAAGAACTTTATTCGGAAGCAATTCCCATCTTCTTCTTTAGCGCTGCCAGAGAATCCGCG
GCGGCAGAAGGGGCCGGAGATTCCAGAGCTTTTTCGATTTCTTCATCCACAGAGGTAGAG
GTATCGGCAATCTCCCCATAGGCTTCGGCAAGGGATTCTTCCTCGGTGACTTTATCTTTC
ATTTTTTCCAGCATGGCTAAAGTGCTGGAGGAATCAATTTGAGAAAGTTGCTTATTAATC
TTTTTCATTGACTGTGCAGTACGAGCTCTGGCTTTCAAGGTGATTAATTCATTTTCGTAT
TTCGTTATGGCCTGTTTCAGTTTATCCACTTTCACCTGAAGTTGATCCGCCATTTGTTGT
TGCTGCTTATAATTGGCCATAAATTGTGCGGCACGTTGAGTGGCTTCTTCTTTTTTAGCC
AGTGCTTCGGCCGCCAGCCGATCCGCTTCCCCGGGGTCCAGGGCGCCCTGTTGAGCTTTT
TGTAACAGCATCATGGCTTTTCGCTCATAATCTGCTGCCAATTTTTTCTGATCATCAGCA
TCCTTCTTCATGCGGATGGCGATGGCTTTGACTTCCGCCAGGCTTTTCATTGCCTCCTGC
AGATCCTTTTTCAAATCCCGAATCCCCTGTTCGGTCAGCTTTATTGGATCTTCCAGTTTA
TCCACAACCGAATGGGCTTCGGATTGAGCAACTTTAAAAATTCGTTGAAAGATTCCCATG
TTATTTCTCCTCTTTTATATTCGTTATTATCAATCAGCTCATCTTCGCTTATTGTTTCCC
GGCATAGCTCAGAAGTTCCCCGCTATATTCTGCCAGAGCCAGGGATAATGCATGAATGCT
TCCTTCCATCTCATTCAAGTCCAGATTCTCTAACTGCAGAGTATCGCGGAAGAGTACTAA
TTTTCCATCCTCGTCCAGGCAAAAGGCCCCGTGAACCAGTGTTCGATTCATCTGAAGAAG
TCTTTTGAAAAAATCTCCGGGATTCTGAGGTACCTCCATAATGACCTGTTCCAGGATGAC
AATGGGTTCTTCACAATCTACAATTAAATTTTGAATTCCGTTTTCCGGATCTTCCACAAT
AACCAGTTCTTCCTCCGGATCTTCGTGAACAATTTTTAAATCCAGATCCAGAAGATAATT
TTTCACAAGCTCAAATTTATCACTCATCTAAAAACCCTCCTTTTTAGGTTTGATGTTCAT
CGGATAATCTTTTTTCCAATTCCCGATAGGCATGGTTCAGGCGTTTTACGATTTCAGTAG
CCATTTGCTCTTTTTCCGGGATACCGGAATAAACATCCGGGTGGTATTTTTTCAACAATT
TTTTCCAAGCAGCCCTGACCGTTTGTAAATCAGAACCATAGGGTATTTCCAGGTTGGCAT
AATACTCTGCCAAAACCGGATCAATGGAGGAAGGAGTGGTCTCTTCACTCCGAACTTTCT
CTCTGGTGTTTTCGAAGAGCGGGTCCTCAATCTTGGGTTCATCAGAGGCCTGTTCCTTTG
GATTCCAATTTTCAAATTGAGTCGCTATACTGGTTTTCACAATTCGATAAATTCGATTTA
AGATATTCATTGTAATTTTTTAAATAGTTTTACGATTCAAGCGGGAGTGAGTTGCCATGA
ATTATTTTTTGTCATTCTAACCGTGAAGGGGCTTGGTTGCATCCGGTTTCTTTTCAGATA
TGACAATCAGAAAATCCCCTTTCTCTACTCGAAAATCAATACCGGGATTAGAAATAACCG
CACCGTAATTCCCTCTTTGAACCGACAGTGCGATGCTATTGTACTGTTCCTTTAATGAGG
AAAAAACTTCAATAAAACGTTTTCCAGTCAGATGAATGGGGACCGGTATTTTATAGATGT
CATTCCCCACCCTGGAACTCAACAGTTCTGAAATAACAATTGAAATGCCGTGATCCAGAG
CTGCGCGAGAAATTAAATGAGTGCTGAATTCACTACCCACGATAATTTCATCGGCATGGG
CTCGTTTACAATGCTGAACATTGGCTTCATCTACGAGTTCCACGATCGTATAAACTTCAG
GATTGATACTCTCTACGGTCAGGGTCGCCAGTACGACCTGAGCATCTCGGGCATTGGCTT
CCAGTCGATCATTGCCCAGAATGACCACCGTCTTTGCTTGTTTCAAATTCGCCCGCGTTA
ACGTTTCTTCTGTCACCTCTCCCTGGATAAAATAGAGATTGTCATCATCTACTGGTTTTT
CGGGTATATTGGCAATTAAAACGATGGGAGCTGTCGCAGTGCGTTCATCCATTCTTAATT
GTGCCAGGATTTCTCGGGTTCGATGATTCCACTCGCAAAGGATAATATGATTCTCAAAAT
GAAACGATTTCATACCCTTATTTTCCTTTAATTTTTTTTCTACAAAAATACTGGCGATCG
TTGCGGTAAACATTCCCAGCAGTCCAATACCAAAAAACATGATGATTATGCCCACGACTC
TGCCCTCCAGCGTCGTGGGAGTGATGTCACCATAACCAACTGTGGTGAGTGTGACGATGC
TCCACCAGAGGGCATTGAGTAAACTGAGATTGGGTTCAAAATATGCCAGAAGGAGGCTAC
TGGTAATTATCAGGAGCACAATAATGAAAAACAACTGGAGCAAATTTTCCTTTTGAAAAA
ACTTAATGATGCGAATGATGGTGGAATAAATTGGCAACCTTCGGGCTTTCTTCATATTAT
TTAAACTGCTTTGTTGTTCGATAAGCAAAAGATGGTTAAATATAGCGATACTTCCCTTCA
GCATCCATCATTTAATATAATTCCCAATCATTGCTTTTGTAATAATGATACACAGCTAAA
TTCAGTTCATGATTTACTTCAATTTCGTCATAGTCGTCCAGTTCCCCTTTACCAAAATGA
ATCATGCTTATCATAGCATCATTGTTCAGGAACCGGGTGGGAATATTTTCAAAGGTGAGT
TGTGCCAGTTTCTCCCGCATTGCTTCCGGGGATATTTTTACTCCTTTAATTCCCACTACC
CAACCCCATTCACCGAGGGTAGGAATATTATTATGATAGGGAATTGCTGAAAGATTAGCG
GCTCGAAAGCTTTTCAAAATGGAAAGAAATGCTTTTCGCGAGAAGAATGGGCTGGTTGCC
TGGGTAACGATGGTGCCTCCTTTGCTTAAATGGCGGGAACAAAGCTGATAAAATTCCCGA
GTATACAATCGGGCGAGATCGACCGTTTTGGGATCCGGAAGATCGATAATGATGACATCA
TAAATGTTCCCCGTTTCTTTCAGATATGCATAGGCATCGGTGTTTATAATGGTTACCGCT
GGATGATTCAAGGCATTTTCATTCAGCTTTACAAATAGCGGATGGGTTTGGCCAAGGCGG
GTTACCGCCGGATCCAAATCTACCAGGGTAACTCGCTTGACATCAGGATACTTTAAAATT
TCCCGAACCGCCAATCCATCTCCACCTCCCAGAACCAAAACATGATCACGAGAAACGCTT
AGTTGCATGGCTGGATGTACCAGAGGTTCATGGTAACGTTCTTCATCATAGCTGCTAAAT
TGTTCATTTCCATTCAGGAATAACCAGAAATGTTCCTTCCATTGGGTGACAACAATTCGC
TGATAAGGGCTTTGCTCCTGATAGATGATTCTATCCACATATTTTTGTTGCTCCCCATAT
AAGATAATGGGCTCCACATTCCAGGCAATTAAGATTAAGAAGATTGGTACCACCAAAAAT
CCCATAGAGACTTTCCGGGGTGAGTCCAGTACCTTACGATGGCGAAGAAAGAGGGCAAAG
GCTACTAAGAAATTGATGCTTCCCAGTATGATTGGGGTGTAGGTCAATCCCAGATAGGGT
AAAGCCACAAAGGCGAAGAGCAATCCGCCCAGGAGTGCCCCGTAGTAGTCCTTTTCCATA
ACCGAACTTATGTTGATTCGGAGTTCTTCAAAAAAATCATTCAAGCGAGTAGCGAGAGGA
ATTTCCAATCCGATTAACAGACCGATACAAAATGAAAGGAAATACAATAACGGTGCAATC
CATTGGATATAGATGGATAGAAAATAAATGAGTGCCGCACTGCTGGCACAGAGTAATGAG
AGCAGGAGCTCCACCCAGACAAAGGCGTCTAACAGTGAATTACGGATATACTTGCTGATT
CGACTCCCTACTCCCATGGCAAACAACATCACCGAGACGGTTAATGTCCATTGTAAAACG
GCATTTCCCAGGAGGTAACTTGCCAGCGTCGCCATCACATATTCAGCAACAATACCGGCC
AGACCGGTTGCAAAGATGCATGCTTTCAGTAGAAAGTTACCCGAAGGAGTTTTACTCCGT
TGGGTGGTATCGGCAGCTGGAGTCGAGAGGGCTTGCTCTTTCATGATCTCCTTGATTTAA
ATTAGACAACCCAACCCAATAAAAACGAAGCGGCAATATAGGACATGGCTTCGATAACTC
CTGCCCCGATATTGGGGTTCTGTTGATGAACCAGTTCATCCGTCAGTTTTTCACCGGGTA
GCAATATTTTATCAGTTGCCAGACGAACAAACGGCAACATAATTAATCCAAAGACCACAA
AGCCAAAAAAAGTACTGAGGTTGTACTGCCAGGAGATGAAGTCCCCTTCCGCTCCGATTC
GAATAACATTTCCGATAGCAATTAAAGCACCAGCAAAGGCAACTCCCACTGCGACGTTAT
CTTTCTCAATTTGCTCATGAATGTCGTATGGGGTGATCCAGTTGTAGAACAGTCCGGCGA
GGATGAGTACCAACTGTCCTAATATCCAGAAGACAGCGGCGGTTATTAAATCTCCGGTAT
CCCCGCTCATGGCGCCATAGATAATTAAACCAACGGCGATGTGGTTGGCTGCTTCTACAA
TTCCGGTTCCGGCGTTTCGATCCTCGATGATTTCTTTGACATTGTCAAACTTTCTTAATA
TTACTTTGTCATTAATAAAAATAGAAATGTTTAATAGAATGATGGAAATAATCCCGTAAA
AGAAGATGTCAAACAAATCCTCGACAAAACCGGCAGATTCACCCGACAGTACTCCCCCCA
ATGCTATGACCAGACCGAGATAATAACCGAACACCGCCAGAGATAACGCCAGATTGTCCT
TTTTTACCAACTCCTCTTTCAATACAAAGCGACGGTTGAGCTTGTCATATACCAGCTTAC
CAAGAAAAAAGAGAATAAAAACGGAAAGTAAATAAATGATTCCGGTGATAACATTATCAA
GCGTCATATGCCCTCCAATACTTGTAGGTATTAAGCTTCAGGAAATTTTTGGATCAAAAT
AAAGAATATATTGGGCAAAAATGCTCATTTTCCAAAGCCCCCGCTTCGACTTCGGAATCC
ACTCATCTTGCTTCGTCGGACCCGTTTCTTTACCCGCTGAGAGAAAGATTGCTTCCGGAG
ACGCTCCTTGGCCATTCGCCTTTCGAAAAAAGAGCGATGCGTCTTTTTGGTTGTCTCCCC
AAAGGTACCATACTGGCGATTTTTCCCAAACCAGGGTTGGCCCTGGCGATAGGTGCGTCG
ATAATCGTCGTAATCATTGCGGTATATGGGCCTACCAAACATGTTAAACATACTGGAAAG
AAACATCCATTTGCCATAAAATTCCCAGAAGGAATTCCCCTGCGAATCGGTTCGCCAATG
TCCATAACGAGGATTCCCGACATATTGATAGCCTGGAGGATAGGGGGTATCGGTAATCTT
TCCCTCAGGAGTTTTAGCTGCAATTACCATCCCCAGATAATTGAAATATTTCTGAAATTC
TTTTTTGCTAACTTTCTGCCAATCTAAAATTTCACTGGTAAATACCAGACTATCGGGATT
CTCGGGTAAGGCTTCGGCATAAACAATTTTGTACTTATGATAATAATCTTTAAAAAAGGT
TCCCTCTTCCTTCATATCCTCCAGGATAATGCTGAATTGGGGAAATTGTGCTAATTCTTT
TTTTAATTTTTCCACCGGAGATGAAGCACTGCATGAAAAAAGAAGCAGTGAAATCAATAT
CATTCCAAAGACACTAATCACTTTTCTCATGGTATATCCACCCTTTTTCGATTTTTACCC
ATTATTATTACTCTATTTTTCTAATGCTTTTCATCGCTTCCGGGAAGAATATTGGTAAAT
TGATATTCTTCCACATAATACCCCTCTGAGGCTTCAAATTCGCTCTCACCCCATTGCTCG
ATGGTGACAAAAGATTCATCCTCCTCATCGATGAAGTCCCAATAAATAAAGCCGACCGGT
TCGCCTTTTCCACCTTCGTAAAAATAGGCTGGACCGGATTCATCCAGATAATACACTTTT
CCCTTGACCGTTATCTGGTTTGGGGGGTCTTCATGTTCGATGATGTGCCGGGTAACATCT
CCTTCGATGGCCCCAATGGGTAATTTTTTACTGACCGTCCATTCCACCTCATCATCCTCT
TCTCTTCCCAGATAAATTTTTTCCCGGCCCGAGGTGAGTTCCCATTCTTCCCCCCAATAC
CCTTCTCCATAATCATAGCGATGATAAGCCGTAACTACCCAGGTTTTCAGATCATAATCC
ACGTAATAGCCAACTTTTAACTTCGACAGTTCCAGGTCCTTCAGTGGATCAAATTCTTCT
CCATTTTTTTTGCCTTTTAAAAAATCCATTAATCCCATTTATTTACCTCCGTCCATCATT
TTTGTAGATGTTATCAGTCATAAATTTAGGTTATTTCATAACAACAGATCAAGATTTTCA
CATGATTAGTTATTCATAGTGCTTCTATGAATTTTTTTGTACAAAAGTAGTATTGATGAA
TTTTCTTCGTATCCTACGCTTTTAACTTCACAATAGTTGCACCCCAGCTTCCACCTCCGC
TCTCTTGCCAGTACGATTCAACTTCCGGTAACCCATCCAGGATAGAATGCACAATTCTTC
GCAGCACTCCCTTACCTTTGCCATGAATAATTCGGATTTGATAGATCCCCTTACTTTGAC
AGACCCGGATATATTCCGGAACCAAATCTTTTACATCCGAAGGATGAAAGGTGTGTAAGT
CCAGCACACCATCTATGGGGTATTCTGATGTTTCCATAATTGAATAAGCTCCTCAATGGT
TTTATCAGAAAAGTTCATCTCATTCAATGTGCTTTCTTCCCGCACATCGATATTAAAGAG
ATCTCCAGCCATAAAACAGCCCAGATGATAATAAGCCGTCCATTGCGCCTCATCAAAATA
TTGATCTGCGGTGGATTCCTGCGGGAAAGCGGGATGATATGTTTTGTAGAAAAAACTTCG
GTACCAGGGATGTTGAGCGATTTCCTCTTTTTTCCATTTTCGCTGTGGGGCTTTGATTGA
GGATTTAATATATACCAGGGTTCCAAAAGGGGTGCTTTTATGCTCATCATCCGGCAGTTC
GATTAAATCAGCCACGACATAGTGATACTGAGAAAATCCCAGAGATGGGTGAGGAAAGAT
CCGTTCTTCTGGTTTATGAAGAAATTTAATGGCGATTCCCAATTCATTGCGAGCTCGTAT
AACCAGGTTCTCCAGGTCTTCAAAAGTGAATTCGGGATCCGCTCCTGCGTCAATAGCGAT
TATTAGCTTACATTTCCGACGCAATAACTCATATACTCCAAGGTTTTCTATGTGCCCTCC
ATCGGAAAGATTCACTCGCCCTTTACGGGTATCGGTTTTAGAGAATAATTCGCTGAACAG
ATAAAGGGGCCACCATTCAATCCCCTTGCGAACAACTTCAAATTTGGGATTCGGTGCCCA
ATATCCCAGCTTAAGGCCAAGCAGGCTCATTAGAAAAGAAAGGGCGGGGCGTGTATAATA
CCCCATGGTTGGATTTACTGCCGCACCGGAAATTGCGGTTGCGGTCGCCAGGGTTATATT
GTGGTAACCTGCACACTTTGTTGGCAGATAATTGGTCTGTTTTGAGCCGCAGAATAGAGG
TGAAAACAAAAAATAATCACTGGAGCGAGCCCCCTGAAAGGCTTCATCTTTTTCACCGGT
CAAATTCAAGCAAGCGTTGATCAGGGGGTAGGGAGCATTCCATTCCCGGGGATTCCGATT
TTTATCCAGGGTGAGCTCGTGAAGTTTGAGATTTTTGGCTTCTTTTCCCGCCGCTGCCAG
ATAAGCATCAGCAATTCTATCTCGATAAAATCGATGCATGGAATGAATATTGGGGTTAAA
AAAGAAGCCACTGATAAGCAGTAAGATGATGGCAAGGATGAAATTGCTTACAAGAGGGGG
TAGTTCTTCCAGAATTCCCGGCAAGTAAAATCCAGTATCCTGAATCATCTGGAACAGAGA
AATGTTATTGCTGAGATGATAAAAACCTATGGAAAGCCAAAGACCCAGTAAAATACCCTC
AATCGCATAGATGATATCCGTTGACCATAGTCTTACCTTTCCGATGGTTACTGTTCGTAG
TGAGTATAAAAAAAGATGTGAGAATAATATGATAATCGTGGCCAACAGTAAGAACGTTTT
AACCTCCGGAAGTTTGACTAGAATGGAAACCCCGGTTCCCAGTGCATACATGATAGTGAG
TAGGAACGCCAGTGCCCAGCTCCAATTCAGGACCAGACTTCCGGCAAAAGCGCCAAGAGC
TTTGATAATTGTCAGTGGCCGGTTGCCAGGGGTAAGATAGTCACCGTGTTCCCGGAAATG
TGATATCTCCTTTTCAGAAAAAATAGAAGCTACTTTTTCCTTCGATGCCATTTCGCGGAG
TTTTGCATGAACAAAGCTACCTAAAAAGCCACCTCCCGAAACCGTGGATAGATAATCAGC
TCTGGTTAACAGTCCAATTCGATTTAAGATATCCAGAATTCCAAGATTAATGGTGGCTGA
GCGGATACCACCCCCGGAAAGGGCAATCCCAAAGAATCCTTCAGAAGGATGATTTATTGG
CGGATATCCCATGCTATTCCGTTTTTTTTCAATAATTTTTTGCTCTTCAGGAATGATCTC
CTCAAGAGAATGAAATTCTTTTGCCGGTTTTAGGGGACGAGAAAAGAACCGGATAAGGAT
AATCCCACAGAATGAGATGAATAATATGAGTTTTAAAGATGCCAGATATGTTGTGAGATG
AATGGAGATCGGAGAAATGTGATCGGGATTGGCAAGATAGGTTAACAGCCCGATATTTTC
CAATAAATCAAGTCCTCCGATAAGTAAAGGGCCCAGTGCGGTCCAAACAGGAAAAATAGC
CGAGGATTTCTTTAACAACATATAGGCGCTGGTTAAAAAAAGAACGTATGAAATAATCAA
TCCCCAATCCCATAAAATACTATTATGAGCTGCAGAAATTATTCCCTTTTCTTTCCACTT
GAGCACAATATTTTTAACATCAATATTGTTTTGGGCATACTGGAGGTGAATAATTTTATG
CCCTGTTTGATTCTGTAAAATGGTATCATATTTTTTGATCTGGGAAAGGATGACTATTCC
GGAGGCTAAAGATAGGAGCAGGATTATCCAGAGCACCAATGGTGATAAGCTATTAAGAAA
AGAGACATAGGATTTCATGAAACACTCCCCTGTGTGTTAATGAACCAATTTAAGGTATTA
AACCGTTAAAAACAAAGAGTTGAATCCGGAAAGGTTCAATTATATGGGAAAGAATGAAAA
AAAGACATTACCCATTCTCTATAAGGATGAGCACATAGTGGCTATTGATAAGCCTGCCGG
AATTCATGTGCACCCCACTCGTCTTTCCCCGGGTGAGGATAGTTGTATGAGAATTTTGCG
GGATCAATTAAATCAATGGGTGTATCCGGTGCACCGTCTGGACCGGGCCACCTCCGGTGT
GGTAGTGTTTGCCTTATCTTCGGATGTGGCAAGGAAACTTCAGAACTTATTTAATAGTCG
GACGGTGAAAAAATATTATCTGGCGGTGGTGCGCGGCTGGGTTCCGGAAAAGGGAGAAAT
TTCTGCCCCTTTAAAGGAGAACAAAACAAAAGAGCAGGTAGAGGCCATCACAAAATATAT
ACGGCTCGGGAAAATTGATTTGCCCGTGGCGGTGGGAAAATTTCCCAGTGCCCGCTATTC
ACTGGTGTGGATAACACCTATTACCGGCCGAATGCATCAAATTCGTAAGCATTTTGTTCA
CCTCCGCCACCCGATTATCGGCGATGTCCAATATGGTGATGGAAAACATAACCGACTGTT
TCGTGAAGAGTTTGGGCTTCACCGTTTATTATTGATGGCTGTTGCTCTGGAATTTCCACA
TCCGGTAAACGATTCGCTCCTAACTATTCAATCTCCCATTCCGGATGATGTCATGAGTTT
TTTCCAGAAAGTCGGCTGGGATATGAAGGTGAAAAACATGTTGGAGACTCTGAAAAGAAA
TGACGCTTCTCTGATGGGATAAATTTTTTCATGGTTTCCTTCACTTTTCGGGTAATTTTT
TTTCCCTTTTGGTCGAAAACAAAACAACTCAGGTAAAAAAAATCCCCTTCACCGCACAAT
GAGTGAGCCTGATTAATTATGAAATCATTTTTCTCTAAAATATCTTTCACCGGCAAAATA
TGGGTTTTCACCTTTACTTTGATCATCCTCCTGGTTGCTTACCTGCTGGCATTAAGCTAT
TTTTTTCTTCCCCGCTGGGGTGAACTTTCCTCTTTAGACCTGTTCCTTCAGCTGGGAATG
ATTACCCTCCCACTTTTTCTGGGAATCCTTATATTCGCCCGAATGCTTTCCCAATCCCTT
ACCCGACCATTGATTCGGATCGCCGGTACCATTCGAGAATGTGCGGATGCGGAAAAGTCA
ATCAATACTCGTCTGGCTGATGAAAGCAATGATGAAGTATCCCTGGTAGTGCAAGCCTTT
AACAAATTTGTCACTACCATGGACAAAAGGCTGAAGGAGTTGAATCAATACCGTACATAT
CTTGATGCATTTTTTCGCTCTATTTCCATTCCCTTTCTGATAACCGATGCCCAGGGCAAT
GTGATACGGGCCAATCAGAGTGCCTGTGATTTTTTTGAATTGGAGCATGAGGATCTGGTA
AAAAATCATCTGGCGGCTTTGCTCGGTATCAGCCATTTCAATGCGCTTAAAAATCATCTT
AAAACATCAAACACAGAATTAAAAGACTATGTATTTACATTATTAACCCGTGAAGGGTTA
ACCAAAATCGTAGAGCTCAGTGTTTCGGCCATCGAGGAAAAAGGACAAACCAATACCTAC
ATTATCGCTTTTATCGATATTACTGAAAAAATTCAGACCCAGCAGGAAATTCTGGAAAGT
CAGGCCCGCCTTTCCCAGACGAACCGGGCACTGTATCAGAAGACCAAAGAACTGGAAATG
GTGAATGAAAAGAATAAGAAGAATGCTCGAAAACTGGCCCGACTTATCGAAATCAGTTAT
GAAACCATCCGGTGCAATACCCTGGATGAAATTGTGGATATCCTCGCTTTCAGCGGTAAA
GACTTGTTGGATGCTGAAGAATCCATCATCTTCCTCTGGGATTCCCGCAAGAACATGTTG
AAACCAGTTCGCGCTTCACGGGAGGGGCGTCTGCAAAAACTGCACCCGGTATCTCAGAAT
GAGGGCGTCATCTGGCGTGCATATTATGATAAGCAATCGTATTTTTTGAGTGAAAATTCT
CTGCAGGAAGATGATCTGGAAGAGCTGGGATTGGCAGGGGATGAGATTATGGGTTTAATA
GCCGTTCCCATCAGTGACCATGATTATAATCATGGAGTGGCAGTTTATCTTCAAAATGAG
AAAAGCACCTTTGATCTGGAGGACTTGCATTTAATAACCTCTCTTGCCCATCAGGCGGCG
ATTACACTGGATAAATTACTGCTGGTAGAGGCATTAAAGGAAAAGGCACGACATCTTGAA
AAAGTGAACGAGGATTTGCAACAGTCTCAGCAGCAAATCATTCAACTGCAAAAAATGGAG
AGCCTTGGAACACTGGTGGGAGGGATTGCCCATGATTTTAACAACATTCTGGGAATCATT
ACCCCCAACATTGACTTGTTAAAAATGGCGATTGGGGAGGATGAAAGAAGCACCCGTCGC
TTAAACGTGATCCAGGAGGCGGCTGAACGGGCGGCGAACCTCACCAAGCAACTTCTGATG
TTTTCTCGAAACCAGCCAGTCCGATTGGAACCTTTATCCCCCAATGAAACCATTCAGAAA
TTTATCCCGGTGTTGCAAAGTAGTTTGGGCAAGCAGGTTCAGGTTGTTACGGAATTGTCA
AAAGACCTTCCAAATATTAACGCTGATGAAACGCGGTTTACTCAGGTATTGATGAATCTG
GCTTTAAATGCCCGGGATGCCATGCCCGATGGTGGGGTGATAACCGTTCGCACCTCTCTG
GAAAAATACAGACCATCCGCCACACCCGAGGTTGGAGAAAAGGAGATGGTAAAAATTTCC
GTCTCCGATACCGGAACCGGAATCCCGGATGAACATCTGGACAAAATTTTCGATCCTTTC
TTTACCACGAAAAGTGTTGGGCAGGGAACAGGCCTGGGATTGTCCGTTGTCTATGGTATC
ATCAAAAGTCACAATGGCTACATTGAAGTGGAAACCAGCCCGGGTAAAGGTACTGTTTTC
CATATCTATTTTGAACCCACTTCTGAAGCTGTCAAAGAAAAAACCAGCAATCACCACTTC
CCGGAATTAAAGGGCTCTGATACCATTTTACTGGTAGATGATGAAGATTTAATCCGAGAA
TCCATTAGCGATTCCATGAGTATCCTGGGTTATCAGGTGTTTCAGGCAGACGGTGGTGAA
AATGCGATAAAGGTCGTGAAGGAACATCCTTCGATTGATATCGCCATTGTGGATTTGGCG
ATGCCAGGGATGAGTGGCGTTGATACTATCAAGGCCATCAAAAAAATTAATCCCCGGATA
AAAGCGGTATTATCGAGTGGGCATGCGGAACAGAAAGAGCTACTTCAAAAAAACCCGGAA
ATTAGTGCGTACCTTCAAAAACCTTACCATCTGGATGAACTTATTAAACTTATCAAGGAA
TTAAAAAATCACACCCTCCTCAACGTGGAAAAATAAAAATATGTAACAATCTTGCTTCGC
ATTATTCGTCTTCGTGCAAAGTGTTCAGTAAGGAGGTTTTTCCACCCTTAACTCAGTTTA
CCTACCCTTGAAAATAAAAAAATCAAGTTAATAAGTTTGATTTTCGTCAAAAATAGTGTA
AATTCTCTGCGGAGAGATTGACATTTGACATGGGGTAAGGAAGCATGAATGGTATTCGCG
GGCTTGTTTTTCATTCACGCTTTGAGTATATCAAGAAACAATTTGATTCCGAGCAGCTAA
AGCAATTAAGTCAATTATTATCACCCCAGGCTCACCAATTTATTTTTGACCAGGTCTTTC
CCGTCAATCAATATCCCTTCGAATTACTCAAGGAATTGGATTCTTACATTGTTCAATTAG
CACCGGAATCTGAAGAGGAGGTTTTTAATCGTATCGGGTCGGATTTTGCAGATATGATAA
TGGACCGCTACTTTGTGAATTATGTAGAAGCAAAAGAGCCTCAGCGTTTTTTGGCTCAAT
TTCAGGTGCTCTACCCACAACTCTGGAATCTGGGAACTCTAAGCTATCATCCGTTATCGG
AAACCTCGGCAGAGCTTTCATTCGTCATCGAAGATGAAATCCATCCACCATTTCAACGTT
TTCTGGAAAGGTTTTTAACGCGTGCGGTTGAACTGTGTGGAGCCAGAGAGATACAACTTC
AACTACAATCAAAATCCAATTCCACCGGAAGATTTACCTACAGAATTCAGTGGAAATCTT
CTTCTTAAACACTTAAACAATGGATGAAAGAACGGGTGACAAGGATGGACTCAGATAAGA
AACCGTATGTAGTCATCATCGGAGATGTAAGTGGATCCAAACAACTGAGTGGGAAAAGCC
GCTATCAAACTCAGTTGTATGTTAAATCAGCAATTATTCAGATAAATGAAGAGTTCCAGG
GGGTTATCGAAGCGCCATTTACCATTTCCAAAGGGGATGAATTTCAGGGGCTTTTAACCA
ATCTGGAAGCCGCTTTCAGGTGTGTGCTGGCTCTGGAGAAATTAACTTTTCCGGTAAAAT
TGCGCTTTGGGATTGGGATTGGTAAAGTGTATAAGATGGGGGGACGACTCCCCATTGAGA
TGGATGGTCCGGCCTTCCACCGTGCCAATGAAGCACTGGATTATGCCAAGAAGAAGAAAT
ACATCTACTGTTTGAAATCCTCCAATAAGAATTATGACCTCTTAATCAATACTATTTTTC
AGCTCATTACAGCGCTCAAATCCCGTTGGAGTGAAAGGCATTACCGTCTTTTCTGGAATT
ATAAGGATCTGGGAACCTATCGAGAAGTAGCCGCTCTGGAAAATGTTTCTCCTCAGGCGG
TGTTTGATACTCTCAAAAATATCCGTGCCATCAATGTCAAAACAGCTGAAGAAGATTTGT
TGACGTTCTTTAAGAGCAATCCACTATTGAATTATGAATCTGAAGAACTGGCATCCGAAG
AAGAAAGACTTTCGCTTCGATAAAGAGTTTCCAGATATTGAACCCCTTTGTAAACCACAA
AAACCGCCGGAATAATTAAAAACGGTGAGACCTGCCCCTTCCATTCATAGAATGGAACAT
GTTCCGAAAAGTCGATATTGTAATACAGAAGTGCCAGTCCATTATTCATCCCATGGCAAA
TAATAGCCGGGATGATGCTTCTGGTTCTCCAGGTAAAATAACCCAGCATATAACCAAAGA
GAAAAATGGGAATTGCGATGGATAATGAAAAAGGAGTCAGGTGCAAAAACGTCCAGGCAA
GACTGGCATAAATAATAGCCCGATTCAGATGAGTATATTTCTCCAGCACCCCCTGTAAAA
ACCCTCTGAAAATAGCCTCTTCAATTAAAGCGGCAGCGATGACCGCACTGAGAAAGAGGG
GTAAAAATTCAATAAAGGAATTGACTTTCATAAATGCAATCAATGCCTGGGTGGCTTCCT
CTGAGCGGGGAATAACCAGTTGAATCAATCGATCTATCTCATCGCTCAACAAAGCCAGAG
AAAGCCCCATGGGGAAAGAAAGCCAGAAAACCGAAGCCGGCACATGCTGCCAGCGGATGG
TGGATGCAACAGGTAAGTTTTTCCGTCGCAGATAAAGATAAGGGATCAGTGCCAGGCTGA
TTTCTCCAAAAAATAACATCCACTTCACTTTCCAGGAATTTTGTACTGCCGCTTCATCCA
TCTCGATTCCCAGAACAGCAGTCAGGAGAATAGTGACAAAGACAAAAAAGAAAAAACTCA
ATAAGATGACCCAAACGGCTTCACGGGGGGTGGGAGACGTGGGTTCTTCTGAGGGGGGTT
GGAAATTATGATTCATAGCTCCTCTTTATCTAAGCTCATTTCAACAAATTTAGTAATTTT
TCAATTTGATATTCAGACTCTATCATGGCTTTTTTCCAGCGATGGATAACATTATACACT
TCCACCAACTTTTTTCCAAAATCAGATTCAATAGATTCCTTAGAACTTCCCCCTGCTTTC
TTGGGTCCCTTTTGTTCTCGGACCTCATTAACCTGGGTATAGGCCTTAACGACTATTTGA
AAAACACGGATAATAAATAGCCCTTCAAGTGCTTTTTCAAATGATTCCTTATTAAACCAC
AGAATGCCATCGAATTCATGGATTTTTAAAAAATGTTGAAATTCGACACTTTGTAGAAGT
TTCTTCAACAGCAGGTAGGGCTTTTTCCGTTTCACCTCCGGGTCAAACCAGTATTGATGA
CGGATGAGTAATTTTAATAATCGGATGGTATCATCAACCTGGCTATCTTCCACTCCCTGG
ACATTTAACAACCGTTTCAGACAGTTCTCCATTTGCCACTCTTCTAACCAGCTGAGGGTA
AGGAGTGTCGATTTCTCTTCTTCCGTTTCTATCAGTTTCCCTAAATCATGAAGAAATACC
CAGTGCCACAATACAGGATACCAATTTTTTTCCTTTAATAGAGACGAAAGAAATTTGAAT
CCCGCTCGAAATCGAGGTTTCATTAAATGAAAAGTTTTGGCAATCCACCCCTCATCAAAG
AATAGGAGCGGTTTGATTTCATTTTGAATCGTGTTGAAAAGAGGGGCATGGTCAACATCC
ATCTCTTCAAATTGCTTAACGCTACTCAAAAAGAGAAGATAGCGGTTTTCGATCTGGTGT
GCTATTTCCACCACGGTATCCAGAGAATATAGTGGTAAAGTGTTTCTGAAGGTTTCCACT
TCCTGCAGTATTTGGGAATCCATCACAGCAGAATATGCCTCGTGAAGGGGTTGGTAGAAG
ATCGCTTTAGCAGCCGTTTCAACATTCTCTACCCCCTGCCCATTCAGTGTTTCAGCCAAT
TGGTGATACCGTTTACTGCCATCATCCTGAATTTCACGAAAGTCCAGGAAAACATGGTAT
TCATAAGCCCTGAGGGTTAAAGGAAGTCCCTCGGAATATATCTTTTGGGAGGGATAAATG
AACTCCAGCCCACTGATATGATCCCGAAATACACAAAACCGATCCGGAGCATTGGTAAGT
TGTAGTGCCTCTGCTAATGTTTTGCGAATTAGAATTTTTTCTTCCGGATTATCCGTTCGA
TGAGCCTTTGCCGAGGAGAGATGGATATTCCCCCTGGTTTCTCGATAAGCATTATGATAT
ACCACCAGTGAATGTTGACCCTGATGACTATTGCTATATGCAAATACATTGGGATCAATG
GAACCATCGGGTAGATAAAAATCATATAATTGGAAATCTTGAACCTCTGCAAATAAATAC
CGCTTTTTCATCAGAGGAAAAATTTCTTTTTCGTGTCGTTCGATCAGGTATTGGTTGGGG
ACTTCATCCCAATAGGCGCGTCGATATTCCATGCCATATTTTTCGCGGAAACCTTCTACC
TGTCCATGTCCAAACATGGGTAAGCCAGGCATGGTCACCAGCATGGTGCACACTCCGAAA
TATTTATCCCCATCCCCAAACTGATGGATGGCGGTTTCTTCGTCAGGGTTATTCATGAAA
TTCACGTAACGCTTTAAGATTTCCGGATCAAATTCGATGGTCTTTTTTATGGTGGCGAGG
TACTTATCATTTTCTTCGTTTTTAAGCATGTTCATAAAGGCGCTGTTATACACGCGATGC
ATTCCCAGAGTTCGAACAAAATATCCTTCCATCAGCCAGAAGGCTTCGGCCAGGAGGAGG
GTATCCGGAACCTCTTCCGCTACCCTATCCACGACTTCCCGCCAGAATTCTTTGGGCATT
AAACGGTCAAACTGTTCTCGGGTCATCCCATAATCAGAGCGAGAAGGGATATCTCCACCA
CTTCCCGGAGGGGGAAACCACAATCGATGGAAATGACGTTTGGTGAGGGTCATGGCCGCA
TCAAATCGGATGATAGGTGCTTTTTTCGCCACTTCGATGATGGTACGGATAACAGCTTCT
CGCACCTCTTCCCGGGTATAGTCCAGCTGGGCGGTGTCGTTCCAGGGCATGCTGGTACCA
TCATTGCCATGATAAATATAGCGTTCCTCCCCGGTTCTTTTATCCACCCTTTTGAACACC
ACTGCCGCATCCGTGCGATCATAATAATGGTCTTCAAGATAAATCCCAATATCAGGATGC
CAGGAGAGATCCGGTCCATTGAAGGTATAGGAAGGAAAGGGCGAATAGGGTAATTGGATA
TACCATTCGGGATGTTCCATCACC
>k99_383186 dna:primary_assembly primary_assembly:ASM369528v1_:k99_383186:1:18352:1 REF
GATCTCCTTTGTTGAGAAGTTTCTCCCCTCTAAAAGCATTTGAAATTCCCTGAATTTTCG
ATATATTTGTCACTTGCAAAGACATTGTCCGTTATAATGATACATCCAGGTATTAATCAA
GCATAAAAGGAAACGATAATGGCGAAAAGTAAAAAGTCAAAACGCAGCAAGACTCCTCCA
CCCTCTAAAACTATTCACTCAGGGGCGACAACCAGTCTGTTGGAAGTACTGGAACAACCT
CGCAACATCCTTATTGCTTTTGTGCTTTTGCTCCTCTTTTTGATTTTCTTCTACAAACCA
ATTGCCCTGGATGGGTTGGAGGTGAGTGGCGGAGATTTCATCGCTAACATTGGCAACACC
CATCAATTAAAGATGTATGAGAAAGAAACCGGTCATCGCCCATTGTGGAACCCTTACATG
TTTGCCGGGACACCCATTTATCACCGTTACGGCGGGGTGGCCTGGTCATTGGATACAGTC
ATCCAGAAGCTGGATCCCATTCTCGATTGGCGGGTGTGGTATTTGCTTCTGGGAGCCGTA
GCCATTTTTTTCCTGGTAAAATTTTTAGGCTTGAGTGCCGTTGCCGGACTAATAGTTGGC
ATCGCTTTTATTCTGAATCCCCATTTCCATGCCCTGATTGTGGTAGGACATTTTGCTAAA
TTTCGGGCGCTTATGTGGATGCCGTGGGTATTACTTACCTTCCTCATGTTCTTAAAAGAA
CGTAACTTGTTTACCATGCTTTTGTTTGTGCTGGGCTTTTCCCTGTTGATGAGAACTCAG
CATTATCAAATCATTTTTTATACCCTTTTGTTGTTATTGTTCATGGGACTGCCGAGCTAT
GTAGCCATGGTTCGTAAAAAAGATTGGTCAGCTTTTGCTCGCTGGAATGGATTGTTTGTA
GCCGCTCTCATACTGGTGGTTCTGATTGTCGCTCAGCCATTATTAGTAACCCGGGATTAC
ACCCCTTATTCCACTCGTGGCGGAAAGGCGATAAAACTCCACGAGGAGGTTGCTGAAAAA
GATACCAAAGGGGTGGGATTTGAGTATGCTACCAACTGGTCCTATTCTGTGTCAGAATTC
TGGAATTTGATCATCCCTAAATTTCATGGGGGGACTTCACAGGAGCTATATACCGGAGAT
GATGTTCCCCAATTGAGAAATAGAGTTATCCCTTCCTATTGGGGAGAATTACCCTTTACC
CAGTCATATGAATATGTGGGTATTATCATTGTATTTCTGGCCTTAATCGGTATCGGTTTT
GGATGGCAGCGAACGGAGATCAAAAGCCTTACCTTTCTTACCGCCTTTGCTCTGCTCATG
TCCCTGGGGAAAAATTTTGCCCCTCTTTATAAGCTCTTCTTCTACTATGTGCCTTATTTT
GACAAATTTCGTGTGCCAATGATGATCCTGACACTGGTGACATTCAATCTCACAATTCTG
GCGGCATATGGACTACAATTTATTTTAAAAGGGGAGTTCTCAAATCCAGAAAAACAGAAA
AAGCTGTATATTCTCAGCGGAATATTTTTTGGTATATTGCTGATTCCCTTGATCTTCGGG
TCCAGTTTTTCCTTAACGCAACCCGGTGAGGTGCAACGATATGCATCTCAATATGGCTCT
CGGGAGCAGGCTGAACAGTTAGTGGAATTGTTTCGACGGGCAAGATTGGAAATCATGCGT
ACTTCTACCCTCCGCACTCTGGGCTTCTTTGTGCTGGCGGTTGCTGGAATTGTTCTGGTA
ATTCGGGAAAAGTTGCGTGCCGATTTTTTAGCCTATGGTTTAGTGTTGGTAGTTGGGTTA
GACCTTGGGATGTTAACTCATGGATTTCTGGAAGGGAAATTTCTGGATCCCCGAAGGGCA
GAAGCCCAGGCCTATCAGGAGACTAAAATCGATCGACAAATTAAACAGGATACCACCCTT
TACCGGGTTGTTCCACCATTAAGAGCGTTGCCCAGGGACTCACGTTGGACATATTTCCAT
CAGAACATCGGTGGATATTCTGCTGCCAAACTGCAGGTAATTCAGGATTTGATTGAAAAC
AATATTTATGAAAGACCGGATCCACGACTTCCTTTTAATCTACCGGTGCTGAGTATGCTC
AACGGAAAATACCTGGCACTGGCTCAGCGATTATCTCATCCTGATCTGGAAATCTTAACT
ACCGGTACTGTTCAGGGGCAAAACTTAATTTTATATCGTAACCGAAAGGTGCTTCCCAGG
GCTTTTTTTGTGGATAGTGTGAAAGTGGTCAGTGACGGAAAAGAAAGATTACGCTTGATG
AATGATCCGGATTTTAATCCTCGTCAGGTAGCTCTGCTGGAAGAGCCATTAACCCAGCCC
GTTGAAAAACCGGATAGTGCTTTTGCTTATGTTCCACGCAGTTCTTTCTCACCGGACCGG
CTAAAAATTCATACCTATTCTGATAAACCCTCGTTGTTGGTGGTTTCGGAAGTGTTTTAC
CCAAAAGGATGGAAAGCAACTCTGGAAACCGGGGAAGTGCTCAAGATTTATAAAACCAAT
CACATTCTACGCTCCATGGTGGTTCCGGCTGGAAAACACGTTATCACCCTCGAGTTTAAA
CCGCGAACTTACTTTGCAGGAATTACGATATCATGGATCGGGTTGTTGATGACCTATCTG
GGGTTACTTTTCTTTCTCTGGAAGCAATATCAGAGTAGAAAGAAAAATGTTCAGGGGTAA
GAGAGGAAAATCAAATAGTACCTCATGGACAATAGTCAATATTCTAAAGAGGAGCATAAA
AAATGCGATTACTGAGTATAAAATTTTTAATCACCATTGTTTTAACAGGAGTTATCGGGG
TGGGATGCAAGAAAATGGAACCGGTCATCAACGATTATCGGGATATCCAGGAGGTAGAAA
AACAACTGGAGAAATTTGTTCCGGTTGAAATTAGCGCAGATTTATCGCAATTGCAGCCCG
GTGATCGCAAGGCTCTGAAGAAGCTGGTGGAAGCTGCAAAGATTATGGATGAAATTTTTC
TGCGCCAGGTGTATCATAAAAATGTTGCCATCCGCACAGAGTTAAAAAGCGGCTCCAATA
AGGATTATGGGGTGCTTTTAAAATATTTCACCATCATGTTCGGTCCTTTTGACCGTCTGG
AGGGTGATGCACCCTTTATCAATTTGCAGGAAACAAAACCTGCAGGAGCCAATTTTTATC
CACCGGATTTATCGAAAGAAGAATTCAATGAATGGTTGAAGAACCATCCGGAAGATGATT
CGCTCTTTACCAGTAATTTCACCATCATCGAAAGACATGGCAAGGAGTTAAAGGCGGTTC
CCTATTCTCAAGCGTATCGGGTCTTTCTGGAAGAAGCGGCCATGTTCCTTCGTGAGGCTG
CTGATTTTACTGAGAATCCTTCCCTCAAAAAATACTTAAACAGTCGAGCGGAAGCGTTTC
TAAGCAATGATTATTTTCAAAGTGACATGGATTGGATGGATTTGCACGATCATGACCTTG
AGGTAGTCATCGGGCCCTATGAGGTATATGAAGACAAGTTGTTTGGTTACAAAGCCGCTT
TTACCGCGTTTATTACACTGGTGGATAAGGGCGATAGTGAGAAGCTGCGATTGCTGGCAA
ACTATTTGAATGACCTGGAACGAAGATTACCCATTCCGGATGAATATAAAAACTTTGAAC
GAGGATCCTCATCACCCATAATGGTGGTGAATGAGCTCTACACTGGTGGAGATACTAAAG
CCGGGGTCCAGACAGCTGCATTTAACCTTCCGAATGATGAACGAGTTCGTGAGGCGAAGG
GCAGTAAAAAGGTGATGCTAAAGAATGTTATCCAGGCTAAATATGAAAAAATTGCTATTC
CTATCATGCAGCGGGTGCTTTCCGAAAAAGACCTGGCCAAAACCTCAGCGGATGCTTTTT
TCTATCACATCCTTCTCCATGAAATGGTACATGGTATTGGTCCCGGGAAAATTGTCAAAA
ATGGAAAGGAAACGACTGTTAATAAGGAGTTAAAGGAAACTTATTCTACCCTGGAGGAGG
CAAAGGCGGATGTGGTCGGATTATATCAATTTCCCTATTTAATCGAGAAGGGAGTATTTG
ACAAAGAACTGGCGGATAAGATCTACGCCAGTTTTGTGGGCGGAATATTCCGGAGTGTGC
GTTTTGGGATCGAAGAAGCTCATGGGGGAGCTAATGTGATTACTCTCAATTACCTTATGG
AAAAGGGTGGGGTGGACTATGATGCCTCCAGTGGGCGTTTTGTGGTGAATGATAACAAAA
TTGCTGAGGCGGTTAAAAGCCTCTCCCATGACATCCTGATGATCCAGGCACATGGTGATT
ACGAGGCAGCCAAGGCTTTTATTCAAAAATACCGCTATATCTCCCCAGAACTTGAACAGG
CATTAGCCAGATTATCTGATGTGCCGGTGGATATATGGCCTATGTATGGAGTGGAAAATT
AATTTGAGTCCAAAAAAACAGGAGGAAGCATGGACGAACAAGCCAAAAAGACAGCATTAC
GGATGATCCCATATGGGTTATATATTCTCACATCAGTCTCTAAAGATGGTGATGTTTCTG
CCGCAGCAATAAACTGGGTAACCCAGGCATCGTTTAACCCCCCACTGGTGGCTGTGGCGG
TAAAGGTGGATTCCGGAGCGCATCATATTATTAAAGAATCCGGTGCTTTCGCATTGAATA
TGCTGGGTAAGGGACAGCAGGAATTAGCCTTTACTTTCTTCAAACCCCAGCAGCGGGAAG
AGATGACCATCGGTGGCCAACCCTTTCGTTTCGGGAGCACCGGAGTGCCGGTTCTGGAAA
AGGTGCCTGCTTATGTGGAGTGCAAATTAGTGGATACCCTGGAAAAGGGGGACCATTCAA
TTTTTCTGGGTGAAGTGGTTGATGCCGGATTAAATCAACCCATTGAAGGGCGTCCGGATG
AAGCCATCCTCTGGTTAAAAGAGCTGGGTGAAAAGATTTTTTATGGTGGTTAAGTAAATA
TTTCGTTTATAATTCAAACAAAAGAGGGCGAGGTGTTACCACTTCGCCCTCTTTTTAGGA
CAGGAGAATTGCAGGAGGCAGTCAAATTCCATCAGGCATATACATCAACGAAGGCACCGT
ACAATTCATTGGCACCTCTTTGAACATTTTCCTGAGCCACCGCCATTTGCATCATCAGAT
CAGCGGTCTGTTGCTGCATATCCATGGCTTGCTTTAACGCTTTCATGGCCACCGCTTGTT
GTACCTGACCTGTCTGATTGTTGGTTACTTCCATGGGGAACTCCTTCCCTGGTTAAGATA
TTATTTCATCCCTGAAACTCATGTATTTTTTTATCGGTAAATTTCACCGGATTCTTTACT
TGCCAAATTCATTTCCATCACCTATCTTCTGCGATGACCGTTAGAGGGAGTTTTCGCTGG
AGAAGTGTTCAGGTTGACAAACATGAGGTAGCCGATGAAATCTCGTGACTATAGCCAACT
CATGCAGGAGTTATCCGAGGCTTATGCTCATCATTCTCCTCGCAGTGCAGCTATTCATCA
AACTGCGGTTCAGTATTTGGTAGATGGTGGAAGTAATGCCCTCCGGACCATTGAACCCTT
TCCTCCCAGAATTATTGCTGCCAGGGGTGCCTATGTGACGGATGAGGATCAGCATCAGAT
ACTCGACTTCTGGCAGGGCCATTATGCCAATCTTTTGGGGCACAATCCGGAAGTGGTAAC
TCGTGCCCTTTCGGAAGCATTCGCCAATGGGTTTGGGTTACAGACCGGTTTTACTGATTT
GCTCCAGGTGGAAGTGGCAGAAATGTTATGTCGTCAAACCGGGGCGGAGCAGGTGCGTTT
TACAACCAGTGGAACTCTGGCCACCATGTATGCGATGATGTTGGCTAAAGCGTTCACTGG
TCGAAATTTATTTATGAAGGTTGGAGGGGGCTGGCATGGTGGGCATCTCTGGGGATTAAA
GGGTGTGGGTTATCATGAAGGATTTAAAGAAGCGGATAGTGCAGGATTACCGGCATCGGT
TATGAAAGAAGTGGTCATTACCCAGTTCAACAATACGGAGCAACTGGAAAAAGACTTTCA
TCGTTATGGGAATAAACTGGCCTGTTTTATCATGGAACCGGTGATCGGTGCGGGGGGATT
AATGCCTGCCCGGCGTGAATATATCCAGCGAGCGAGGGAATTAAGTGAACACTACGGGGT
AATCCTTATCTTCGATGAAGTCATATCCGGTTTCCGCTATCGGGCGGGGAATGTTGCTGC
CTTATATCGGGTGCAGCCAGATTTGATGACACTGGGTAAGGCGATTGGTGGAGGAATGCC
GGTAGCTGCTGTGGCGGGAAGGAGAGAGTTGCTACAACTGGCGGGTAGTGAGCATGGAGG
GAAGGTAAAATTTCAAGGGGGGACATATGCTGCTCATCCGGCAGCGATGATAGCAGCAAA
AGTATTTCTCCAATATCTGATTGAAAATGAAACTCAAATTTATCCCCGACTGGCGGAACT
GGGAGCCAAAACCCGTAAAGTCGTCACCCATGCCTTTGAAGAGGAAGGGATTCATGTGCG
TTTTGCGGGAGATCGATTAACCGATTTGCCTGGATCCTCATTACATATGCTTCTTTTCCC
TTACCAGGAGGGTCTGGAATTATCAACTCCGGAAGAAGTTCGCAATCCTCATGTATGTGA
CATCACTCTTAGTGAAAAGGTATTGCAACTTGCCTTGTTGCTGGAGGATGTGTTTATCAT
GCATGGGTTGGGTTGTACTACCCTCGCTCACACGGAGGCAGACCTGGAATATCTGGGTGA
AGCCTGTCGAAGAGTTGCCAGAAGGATTAAACCCTATCTCTAATATGAAGGCGTATCGCT
TTTTCAAGATGAAATTTGAAGATAAGCAGATAAAGACTTAAAAATTAGCGGAGATTCCGA
ACATCCAATTCCTACCCGGCATTCGGTAACGGGCTAATTCTTCATACTGGGTATTTAATA
TATTCTGTGCACTTACGGATAATTCAAAATTGGTGTTCAGTTGGTAGCGCACCTTACCGT
TTAACACCCAGAATGCCTCCGGTTTTTGGAGGGGGTAGAGAAATACCTCTTTAATCTTAC
TCCGATAACGCCCATCCAGATTGAGATGGAGCCGTCTCCAGTTAAAGAAGACATGGAAGA
AAAAGGAATGCTCCGGTCGATATGCCAGTAAATCGTCCTCCCGATTGGGGGAGAGGTCTC
TGGCATCGAGGTAGGTATAATTCGCAGAGGCGCGAATGAATTGTTTCCAGCTGAATTGAA
GACTGAGTTCTGCACCCTGCATCAATGCCCGATTGAGATTCCTTACCTGAAAATAGGGAA
AATTTACCTGCTCTTCTTTGGCAATATCAACCCAATAAATCAGGTCTTTATAGTGGTAAC
GAAACAGAGCAAGATCTACATTTACAAATTGATTTAATTGCCAGCGAACCCCACTCTCCA
GAGAGTAATCCATCTTTTCTGCGTCCAGATCCGGGTTGGGCTTGAAGAGTACCCCCCCAC
TCAATTCCCGTTTAAAAAACCGTTCAGCAATGGTGGGAGCACGAAACGCCTGTCCATATA
ACAGACGAAAGGCAATGTTCTTCCGTGGACGATAAACCATCGCCACCTTGGGACTGAGCT
GTTGCAACGTTTTTCCACCTACAAGGTGATTGCTGTCGTAGCGAATCCCCAGTGTGGCCA
CCAGAGAAGGGCTAAGTGTGAGCTCATCCTGGAGATAAAAGGCCAGATTATTAATTTGCT
GATTCCCATAGACAACCGAATCAGGTGAGGAATTAACATGATCAATCTGAATATCCATCC
CGGAGATCAGATAGTTACGGGAGTTTAGTAACCAGTCTACCTGTGTAATATTACCGAATT
TTTGCCCGTCAATAATGGTTTTGCTACCCAGGGGTTCATTACCCGGTAATTCAAGGTTGG
GGTCATTCTCATTGAAATAGGAGCGAGCGGCATTTTTGTAATAATAAAAGCGAGAGGAAT
ATTTGCTCCTTGTGCTTGGCACAGCCCAGTAGTGAATGTCAAAATTGAATTGCCTTTTTT
CCTGACGGTCGTCGGTATATTTACGACGTACCCGCAAGGGTTGAGCAGAGTTTAACCAGG
AATGGGGAAAATCATTTTTAGCAATCCCGCCACCAATCGTAACTTCCAGATTGCGATTGG
ATTGCAAATCATACATGATTTTGGTAAAAATATCCCAGAAATTATAGGCGGTATTTTCTG
CATGCCCGTCCGACTGTTTATTGCTGAGATTAAAAAGATAACTTAATCGGCCATTGGCAC
CGGAATAACTGGCTTCGATCTGTCGCTGGAGAGGTAATTTCTCTGTATAGCGAATATCGG
GGGGTGCTTTTTCATAAAATCCGTACTTCATGGATATATGGGTTAGAGATTGATAGGAGG
GACGTCGGGTAATAACGTTAATAACGCCTCCCATAGCCGTCGATCCATAAAGGCTGGAGA
ATGCTCCCTTAACAACTTCCACACGTTCGATAAAGTTGGTTGGGATCAAACTCCAGTAGG
CCCCACCAGCATCCGAAGTGAGGGCGGGACGGCCATCAACCAGCAATAAAACCCGGTTCC
CAACACCACCTCCCGCGACATCAGAACTCCCCCGAATTGAAAGACTTTGTACTGAAGTTC
CGGCTGAACGAAAAATAGAGACTCCGGGGATGGCTTCTACCACCTGATCAAACGTGTGAA
TAGGACGGGATTCCAGATCCGTTGCTCTCAAGATAACAACACTGGCCGGTGCCATCTGAG
CAGTTTGTTCCTTCCGTGCAGCAGTTACCAGAACCTCTTCCCCGCTAATTTCCGTTGGCT
GCAGGCCAATCTTTCGGGAAATTAATCTACCGCTCACGACCCGAACATTTTCCTCTCGAT
AAGGTTTATATCCCAACCGCTCAACCACCAGAGTATAGGTGCCATCAGGAATATATCGAA
GAATAAACCGTCCATCCCGACCGGTTATTGCGCCAATAAAGATGCTATCGAGATACACAT
CTACCAGGGAAAGGGGGGACTGGGTCTGCTGGTCATAGACCATACCGGTAATCGTGCCGC
CACTTTCCGCGGTGACCTGCAGGTCCTGAGAAAATGACGGCACAAGATATATCAATAAAA
GTATGAAAGATAAATATGTTCGCATTCTGCTGAATCCCGTCCCATTGGTTTATAAATCCA
GATCCGCTTTGATATCAATGTTTGTTAAATTAAGATTCTGATCATCGATAGTCACGGATT
TCGGAGGAGCAACGGGAAGGGTAAATCCTCCGGTGGTATCAATACCCACACTATCCGGAT
GATCCCAGTACATACCTAATATTTTGGATGCGGCTGGATTGTTCGGATCTCTCCAGCTTA
CATAAATGGCGGAGTAAGTTCCCTTTTCCAGACCTTCCAGTTTATAATTATAGACCATGG
TTCCCTGGGGAATGGGGTCGGTAAAAGCTTCTGGAGGACCCATGGGAATATACGGGGGTT
GCAAATTAGCATAGATCCCCACCTGAATTTCACCGGTGGTCGGCCAGGTGCCCACAAAGG
TTACTGTTCCCGATACGCTACCTGTTTGGGGGGTGGTATCCACCGGTTCATTAGAACTTT
TACAACCATACAACATCAGCAACAAAATACTTAGAGCAACAAAAATACCTCGCTTCATGT
GATCCTCTCCGTTTTGGTTAGTGGTTTATCCGTTTGATTCACGTTACAATGAGCAATGGT
CATGCCAGAAATTTATGCGATTTTCCCGTTGGATCGTAAAGGCAAGTAAATGGCTATAAA
TCTTAAGATTAGCTATCGCTTTGATGCGGTAGTTTGTGAGCCCTCCTGATGGGTAGGCGT
AAATCTTTTTCAATTTGAAAATGTTACTTTTCATATTGAAAAGATCCTGAACGCCAGAAA
TTCAAAAATGAATACCTTTTCCGGACGAAAATTCAGTTATTCCAATGTTTTAATGAGATA
TAAGAAAACTTGAAACTTGTTTGGATTAGCTCTGCTTATCCATTTTTTACTTTCTTCAGG
ATATGTTCAGGAAGTGGGATGTTCACATCGGTATAGTCTGCTCTCACCGGCGGCCCTATG
CAGTGTGTAACGGGTAAAAGCCCCGCCCAGATGGGTAAATCTTGATCCCCCTGTTCATCA
ACGGGAGAGCCTTCTCGAATTTTGGCAGATGCCTCTTCAATGGAGATAGAAACAACTGCG
GTAGCTTTAAGTTCTGCGGGAGTTGGCTGACGAGCGTATTTCCATTGCCCGGGTATGAGC
TGCTCGGTGAAATGTCTCAGCGCCTCTAATTTTTTATCTTCCTCTTCAATTAATTTTCCC
TTACCAAACAACACCACAGAACGATAGTTTACAGAATGATGAAAAACCGATTTTGCCAAA
ACAAGAGCGTCAAGGATTGCGATGCTTATACTCACCTCATTTCCTTCCCGGATGTGCTTA
AGTAAACGACTGGCTACTGCACCGTGGATCAACAGTTCATCTTCCCGTCGGGCATGTAAG
GTGGGAATGACATAAGGTCGCCCATCCTGTATAAATCCAATGTGACAAAACATTGCTTCA
TCAATAATCTGATAAATTGTGGATTTGTCATATCGTGCCCGATCCTTACGGCGTTTCACT
TGATTTCTTTCTGTAATTGAGAATTCTGACATATCATCTCCTTGTTTAATCATTCTTCAA
TCGTCGCCTGATTACGTTATTTTCAGATTGCAAATTAATTCTGCTGATTTTGCACCGTGC
TGGCTTCCATCGTGAGAAAACTGCGTATTTCAATTTCATCACCACACTCAGTGATGGGTG
CAAGATAGTTGCGTTAAAACAGGAATTCATACTCGAAAGAACTTAATCCTCCAGGGGAGA
AATAAAAATGACTTTTTATAAGGTGAGGGCTGACTATTTTAGGGAATTAGTCAAAACCGA
TGGTTTGGTTTCCTCTTTCGGGGAGGTGGCCTGAGGAGAATGCAATTGAGCTTCAAGGAT
TTTGAGATGTTCTTTGGCCGAATAGTGCCATGAATATTGTTTGACGCGGGCATATCCTTT
ATTTACCAGTTTGTTACGAAAAGTAGGATTCTTAAGCAACTTGAGCATTCCCTCGGCGAG
GTGATTGATGTTCTCCGGTTCGATATAGCTGGCTGCACTGCCACATACTTCCGGGAGGCT
GGCAGCTGAGGATACCAGAACCGGGCAACCGTAAGCCATGGCTTCCATTGGAGGCAGTCC
AAACCCCTCATAAAGGGAAGGAAACACGAAAAGGTCAGCATGTTGATATAAACCTCTCAT
ATCTTTATTCTCCACATGACCTTTAAAAACGATTCGTTTATTCTGCAATACATCTTCGGG
GAGTCTGCCTGCTTTTACTTCCTTGCGAATGTAATTTAATCCTTCACCTACGATTACCAG
ACGATGAGGGATATGATTTTGGAGCTTAAGAAATGCCTGAATCAAACGGGAAATGTTTTT
CATAGGACACACCCGACCCACGTACAGGATATAAGGTTGAGTGAAGGGAATTGTCTCAGG
GTAAGCTTCTTCGGATTGTGGAACACCATTATGGATTACCTGAATTTTTTCACCAGGGAT
ATGATAAATTTCCTGTAGTAACTGCTTGGTATGCTGGGAGGGGGTAATAATTTTATTGGC
ATATCGTAATGCATATTTTAATAGATATTTAAAATAGGGATATTGTTTTTTATGAAATTG
TTTGAACAATAAGGGAATCACATCGTGGATGGTGATAATTTGATTTCTTCGAAAGAAATT
TACCACCAATTGGCTGGTATTGAAAACCAACATTCTTTTATGTTTAAAAGAAAGATAATT
GGCAAATAACAGTCTGTTTAAATGTCCATAAAATCCGTAATCTGGAGAAAGCCATCTGCT
GACCCAGCGGATCTGGAAATTGGAAGGAAAATAGAATTCTGTAAAATGTTTCTTCGCATT
TTTATTTAGATAGACGATGAATTGAATATCAGTATTCATAGTGGCCATGGCTTTTAACAA
ATTTAAGGAATAGACACCAATGCCACTCATTCGCTCACCAATGTTGGTGGCGTTAACTAT
GATGGGGCCTCTGTTTTTCAGCTTGTTGAGCTTCATCCCGATTCCTCCTACGGAAATGCC
TGGAACCTGTGGAGTGCCTGATGGGGACACCTCACCGGACGTAGTTACCCCTCAATAACT
ACAGATTATTAGTTGTTTGTTCTTCCTTTTAAGAAGAGTTACCTGTGGCGACTGATAAAT
ATTTATAGTAGAAGCGTGGGATTATCTATCGTCAGAACTCCGAGATCAATCTTCCACCTG
TTGCATAAACTGTTTGCCTTTATAAAAAATCAGGCAGCACCTTGCATGGAACGATAGGCT
GACACCACTTCTGCCGGATTACCATCCATGATCACTTTACCTTTGTCTAACCAGATAAGT
CGGGTGCACTGCGTGATTAAAAAATCAAGGTTATGTGAAACAAAAATAGTGGTGCTTCCT
GCCTGCATGAGTCGTTGCATACGCACAATGCATTTTCGCATAAAAAACTCATCCCCCACA
CCAAAGACTTCATCAACCAGTAGAATTTCCGGTTGGACATCCGTGGCAATGGCAAATGCC
AGTCGTGCATACATACCGGAAGAGTAGTTTTTGACCGGTTCGTCAATAAACTCTTCCAAT
TCTGCGAATTTAATAATATTGTTAATTCGTTGTTTAATTTCAGCCCTGGAATAGCCCATT
AGTATGCCAGCCAGATAACAATTTTCTCTGCCGGATAAATCTGGTTGAAAACCGATCCCC
AATTCCAGAAGCGGTACCAGATGGCGATTGGGGTTGACAAAAACCTTTCCGTGCTGTGGA
GTAATCACTTTTGTCAACACCCGCAGAAGGGTAGATTTACCTGCTCCGTTTCTGCCAATA
ATCCCGACATTTTCTCCTTCATGAATGGTGAGGCTAAGGTTATCCAGAGCACAAATTTTT
TGAGGCTGCTCTTTTCTTATAAATGCGGCTATCTTCTCTTTCAAGCTGCGCAGCTGAATA
CTGTGCCGATCAAATTCCACAGTAACATTTTGTAATTTAAAAATGGTGTTCATAATAAAT
GCCCGGATTACCTTTAATTTTTAATTTCTACAGATAAAAGAAAAATCTTCCCTTATATCG
GTGCATGGCAATATATCCAACCAGAAGAAAAAACAGGCTTACACTCAGAGCAACTCCCCA
ATCCAGGGATGAAGGGAAGGTTGCTTCATACATAGGTTTTTGAAAAAGGGCAGCAAAATA
GGTGATGGGGTGCCATTGCATTAATTTCGCCTGTAGAGAATTCGGGTCGAAAAGATTCGG
TTTAAAGAGAATAGGAGATGAAAAGAAAACCAGGGTGAGGAACATTTGAATTAATGGTTT
GACATCACGGAAAAAGGTATACAGAACTGCACTCAGCAGGCCCATGCCAAGCCCTAACAG
TGCCCAGGGAATAATAATGGCCGGTAGAATGAAAATGTGATAGGTCCAATTCTCTTTCAG
AAACAAGAAAATAAAAAATACTACCGAGAGTGAAATTAAGAATTCCACGGTCGCTACAAT
CCATCGAGTCAGGGGAAAGGAGAAGGGAGAAACATGCATTTTTTTCAACAACCAATCACC
ACCCACCACGGAATCCATACAGGTGTTCACAATTTTCTCAAAGTAACGCCAGGGAACCAG
AGCGCTGAAAAGGAAGACTGCATAGTCGCTGATATTCATTCTATTCACCACGGAAAAAAC
AAAACTGAGGATCAGCAGGTACATGGCCGGTTCCAGAAAATTCCACAGGAACCCCAGAGA
AGTATATCGATATTTCAATTTCAACTGGGTCAAAGCATAGAACCAGGTGAAACGTAAGGA
GATTAGATCCATGATGACTCCACATCAGTATGATGATTCATCTCGCGATTTTGAATAGTA
GTTCCTTGGGAAATATCTTCTGAAGTAGTGAGCAATTGAATTTGTCCAAATTTAAAATCT
CCCTTCAAGTGATGTCCTAAAATTGCATAACAGTAATTTTCATCGACGGGTGTGGTTAAC
AATACATTTAAAGCTTTTGAAGAAGTTTTTGAGATGATCACTTTTTGTTCAATACAACAT
TCCACCTCAGAGGAATTCATAGTTGCATAACGGTGAATTTTAAAAAGTAATTCTACTGGC
TCATCAGATAAATGAGAGACATCGGTTAATTCGATTGTAAAAGTTCGTTTCCCATTACCA
AACCAGAAGTAATCACTGTGAAAAAAAGTAGGGTCAGTCTGATGATTTTCCCGATCCTTG
TTAAAAAATTCAGCATGATCTTGGTAGAAGCGGGAAACCCCATTCGGAAGGGAGGAGAAA
GGGTTAATTTTTAAAGGCGAATGTTCTAACCACTTACGATATTTTGTTAATCGGGAGTTC
AAAAAAGTTTTCGTCGTGGGGAATCCTGTAAAACGAATGTCATTTTGTGACGGAATGGGT
TCTTTCTTGAGTATGAACAATATTGAAGTGAATGGGTATTTCCCTCTTAACAAATATAAA
TGAGGAATTTGTTCATTTAATGGATGTTCTTTGAAAATCTCACCAAGGTATAGTAGATTG
TTGATGTTATGAGGAAGAGGTTGATTGGCGGTATGATGAGTTATTGATACATTGGGATGG
ACGGCTAAACTTAAAGGACAATCTTTTAATAATTGACGAAGGTAATCTGCTGAGAAAATA
TAGTTATGATCATCCTGGATAGTTTCTTCTCCAAAATGAAATTCAGTTGTGAATACATAT
ACACCCCCCTCAACCAGGACTCTATACACCTCATGAAGATGTTGAAGAAAATCCTGATAT
TCACCAATATGTTCAAAAGCACAAGAGGAATAACAAAAATCAAATTCTTGGTCACCGAAT
TCTAAATGTCGCATATCCATTCGTTGAACTTCTAACTTTTTATTATCCAGCGGGAATGGT
TTTGAAGAAAGGATAAAATCGGTAGGGTCGTTTGTTCTAGCCGTATCCCAGGTTGTGTTT
TCTTCATATAAATCAGTAACCACAAGCTTCTTAATATGTTTGGCTATAGAATATAGTACT
CTTTCATTACCCCCACCCATCGATAACCCAGTAGAAGACCCGTGTAAATATCCAAGCTTT
TCCAGAGTGTGAAAAATCATTGCGAACTCCCATTGTTTCCTGTGAAAGCGTGCAGGCTCT
TGGAGTTCCTGTTCAATCACCCGAATTAATTCGGGGTCAAACCAATCTGCAACATCACAT
ATTTTGCTTAGTGTTTTCATTGGATATCCTTCTTTAACATTTTATGTAAAATTTGAAATC
TCCACTTTGCTTCACCAGTTTAACTTGTTGAATTAGGAATTTTATTAATAAGTAACTCAT
TCCGTGTATCAACTGTTGACAAAGTAAAAGAATCTTTATTTTGTAGTTCATGAATAACTT
TGTTGTTATTGTAAAAATCTTTTTCTGATCCATGCTGTTTAAAGATGTTCTTTAGGGCTG
CAATAATTTCTTCGAGATGGATATCCCCCATACACACACTCGGGCGCATATTGGTCAGTT
TGCAGGGGATAAGTTCATTCCTCCAGCAGGAAATACAACCCAGCCGTTTCCGGGCATCCA
GGAAAGTGCACAGGGGATAAAATTTGGTGCGCACTTTTCCATCAATCGGGCCAAAGAGAG
CGATGCAGGGGATGTTCATGGCGGCAGAAAAATGCACAAAAGCGGAATCTGGAGCAATGA
TGGCATCGCAGCCGGCGGCAATGGCAAAGGCTTCTCGTAAACTGTATGAATCTATTTTGA
TCACATTGGGAAAATCAAACCCCTCAATGGGCTGGGCATCAAATACCAAAACCGTATATT
TAGTAGATAATAGCTTGACCAGCGCCTCCATGTGTGGGTAATCGCGATAGGTCTCATCCG
CTTTTAACTGTACACCAATTACCTTTTTATCACTCAGGTGATGAGAATGAAAAAATTGCT
GCTGAAAATCTTTTTCTACCGGAGTTAAAAAGTATCGCGGAAGAAGGCCATTTCTTTTTA
GGCGCCATTTTCCAATCCCCAATGCTTCAGCAAAAATTTCGATTCTCGTTTTCCGCACCC
GGGGGGCTGTTCGAGTCTCAACCCGAGCGGCTGGGCAATCGGTAAAATTAAACCATTTGC
GATAGCCGGGATAATTAATAACATCATTTTCTATATCCAGCAACACCACATCCGGATTGT
TCTCAAAGACCGGAAAATAGCGTTTGGGGATAGCAAGGTGGATTTCCTTATGTGGATACT
TTTTCTTTAAAGTATGTATACCGGGAGTCATCATTAATAAATCCCCAATTCCCCCCATTG
CTCGGGTGATAAGGATATGTTCTCTTTTTTTAGAGTGTTTTCCATTTCCACCGGGAAATG
GCTTTCCGTTTCCGGTGTGAAGGGCTGGTAAATGAAACCTAACCGATTCTTCCTTACTAT
CGATGTGAGTTTCCGGGCGGGTATAATTAAGGAGATAGACATAACCCAGCAAACCCTTAC
GATATAACTGCTTTAACCACCCCAGCTTTACTTTGCTGAAATCCGGGAGCAAAAAATAAA
TTTTATGAAAAAGAAAGTTAAGCCGGTTTTTCAACGGAATATCCCGACTTAAAAGAACCT
TGTAACTCCGACGATAGGTGGATAACAATTGTAACAAAAATTGTTTTCGGGATTCGATAT
CTGTATAAAACAAGTTTAATCCTAAAAAAAGTAACTTTTTGTAATAAAAAATGTTACCAA
GATGAAGCGCTGCTTGAGAAAGATTAAAAAGAATTTCCGGTATTAAATTTCGGTCGGAAA
TCATATAGGGACGTGAGGCAATGTCGGATAGGACCTGGTAAGCTTTCTGGATTTCCCCTT
TCTTACCATTAATGGAAGCCATGCGACTCATCATTTGAAGTTGGAACTCGGGAAACCGAT
TAACCCCGTTATCCATAGCAATTTCCAGCCAGGAGAGTGCCTCCTCCGGTAATGATAATT
TTTCCAGCTCCTCTCCCCACCAGAGGACAGTCTCATAGAATTCACGAGTGAAAGAGTTGG
TTTCCTGACAGTGATTTAGAAAATGATCCATAACCTCATCGATGAAAGCTTTTTCTGCAT
TGGCCGCTTCTTCTGCTTGGGCTGCCAGGAGACGACGCATCTTTAAAATGCCGCCTTTAA
CGGTCTGTGAAAAAATATATTTATTTCCATATTCCAGGCGTTCCTCCGGAGAGATTCGTT
GCATCATGGCATGCACAAGTTCATATTGACCGGTGAAGGCGATATACTCAAGTTCTTTGC
GAAAATGAGAGGAGTGGATGGCGGTGCCATTACCATTGGCGGGGTGCTTTTGTTCCAGCA
TCTTATTTTTTTCCCGTTATTAGAAAATTGTCATCCAGCGCCTGTTCTAAAAGTCGCTGC
TCATTTAATACCAGCTCTTTTAAGTTGTTGAACCGGTCGATATCAACATCATCTGGAGGA
GATTCTTGAAATTTTTTACAAACTTCCAGCGCTTCGGAATAGGCACCAATTTGAATCAAA
CATTGAATTTCTCGGAATCGGCTTTCCGGAATTAAATGTGTTTCAAAGGTTTGCAATTTC
CGATGGTAACTGAGGGCATCCAGATATCGTCCCTGTGCTTCCAGAACCACCGCATACCAA
TACAGGGCCGAATAGGAGATCTCATTCCACGCCTCTTTTTCTTCTGCAAATTCAACCGCT
TTACGGAAATGTTCTCCAGCCCGTTGATATTGCTTCTCCTGGAGCCAGAGCCAACCACTC
CGGAAATAACTGTTCATCTTCACCAGCACCATGGAAGTTTTTTCTGCGGCCTGCTCATAA
TAGTTAAGGATGTCCTCCCAATTGTGATGAGCGGCCTGTTCCAGGCACCATCCGCAATGA
AATAAGGCATCCCCAATATCAATTTCATCATATTCCAGACTCTGTCGAAAAAGGTCAAAG
GCGGTGGAAAAGTCTCCCTCTTGTTCGTAATGTAACGCCTTTTCAAAAGGAGGGGAAGAG
CTGTTCGGTTCTTTCTTCATCTTCTTCTTATCCTCACTGCTTGAATACTACCATCTGGTA
AAATAATCCCCCGCACCCGAACATAATCCCCGGGTTGAGGAGATTTTTTTAGCCGTGTAC
TGGAGTTCACCTTCAGGGGAAGACCATCCAATATCCATTTACCGGATAAGGTGCCATGCA
GGCGTATTCTGGCGTTCACCGGAAGGGGAGCAGGTGTGCCAGAACTGTCTCGGGCTCCCT
GTTGGACCCACTTTTCAATTAAACGAATTTCACTATCAGAGAGATAGGGAGGCCCATCAA
ATGGCATCCGGGGATGGGCTAATCCTTTTATTCTTCGTACCAATTCACTGGC
>k99_185597 dna:primary_assembly primary_assembly:ASM369528v1_:k99_185597:1:17279:1 REF
AATGTCCAGCGGGAGCAATTGAATCCCATTGACCTCGCAAAAGGGTATCAACAACTGATG
GATGAATGCGGTTTGACTCAGGAAGAGGTGGCCAAAAAAATTGGCAAAGATCGCAGTACC
GTGACGAATATTCTCCGCCTCCTGAAGCTTCCCCCCAAAATTCAGGAAAGTCTTCAACAG
GGTGAGATTAAGGAGGGCCATGCCCGGGCATTATTGGGAGTGAGTGATTCAAAAGAACAG
GAGAGAATCTGGAGGAAGACTGTTAAGAATTCTCTGTCGGTGAGGGAAGTGGAAAGGCTG
GTCAGGAAGCATCAGGAAAAGCATAAAGATAAACCCCTGAAACCCTTACGTCCCCGAAAA
GCAGCCTATTACAACAAACTGGAGAGCCGACTGAGAGAAAAATTGGGTACTCAGGTCAAG
ATACGCCCCCGGAAGGATGGTGGTACTATCGAAATATCCTATTTCTCTCCAGAGGATCTG
GAGAGATTGATGGAAATTTTTGACACCTTAAATTTTTAACCATAGTGGCCGGGCATCCTG
AACACCCGGCTTTGTTTTTTTCTAATCTTTTTCTCCAAATTGTCGAGAATGAAATATTAT
GCGAAAATAAAATTTTCTTAAGCTTGAATTTTCAATAGTCTTTATTTTTACATCGTTAGA
GAGCCTGTCGTTTTTTTTGGATGACAGGATTTTTTTCATATATGAATACTCAAAAAATTT
ATTATATTTTTCTGATCTTCAAAGGATGAAGGAAGCAAGAATTTTTTCAGGGTAAAATTT
CGGGACGAACCTATGCATAGAAAGAATAAGAAGAAATTTCTGACGGTACAGCTTCTTCCG
GATAATGTATCTCCCCCCCGGAGTTTCCAGTTTCGATATACCTGGATATATGCCGCAGGA
ATAACAGCCGGAATCGTTTTTTTGTTGTTGGTTGCCGGGCTTATTACATACAGTCAGGTA
CTTCAGGCAGCATTGCAGAAAGGGGCACTGGAGAAAGAAAATATCCAGTTGCGGGAACAA
CTTCAGAAAATTGGTGAACTTCAGGCAGAACTGGAATTGTTACGCTCATATAATGAAAGG
GTTCGCAATAGCTTGCAAGGCTATGTTACTTTCTCTGAAGCCGCCGGTGATGAATCAGCA
GCTTCGGATGTTATCTTCACATCTCAACAAAAATATTCACTGTTTACCTCTGTCCCTCAG
ATTACCCCGATGAGTGGCTTTATTTCTCAGGAATTCAAATGGCCGGATCACCCGGGAATT
GATATTGTTGCCCCGGAAGGGACCCCCATTAAGGCGGCGGCGGATGGAATTGTGGCCTTT
AGTGGCTGGACCTATGAAGATGGTTATTTTATTATCCTCTATCACCCACGTGGATATTCC
ACGCTCTATAAACACAATTCCCGAAATCTGGTATCAACTAACCAAATTGTTCATCAAGGT
GAGGTAATTGCTTTTTCCGGTAATTCCGGTGGAACCTCCTCCGGACCGCATCTACATCTG
GAAATATGGAAAGACGGGTTTCCAATAAATCCCCGACAACTCTTAGTCGATTTAACAGCA
GGAGAATAGATATGGCTTTAAAAATGAAAAGTTCTGACACGTCCACAACACCATCCAACA
GTGAGATGAATTTTATCGCTGCAGGAACCTATCTGGAAGGTAAGATTGAAACCAAAGGTA
GTCTTCGGATAGATGGTAAAGTAAAAGGAACGGTGAAAGTGGCTGACCGCTTAACCGTCG
GTTCCTCTGGCGAAGTGATGGGGGAAATCCATGCCAAGACGGCGATTATTGGTGGTAAGG
TCGAAGGTGATGTACACATCGAACAAAAAATCACCCTCGAGTCCACTTCGACCCTAAACG
GAAATTTATGGACCGGCAAATTGATCATTGATGAAGGTGCCTTTTTCAATGGCAAGTCCG
ATATGGGGGGCGCCAAAGATCTGGCCAATAATGGGAAAAAGGGATTATTTGATAAAAGCA
AAGCCTCTTCAGAGGTGGTAAGTGACGAATCCCAAAAAAATCTCGGAACATAATTCAGTA
TCCGGTAAATCGACGCTTAAACAGCTATCAAGAGTTTATCGAGAACTATCTCCTTATCTG
AATATAGGTTATACTTTTGTTGCAGCAATAGCATTATTGGGTTATATCGGTTACCTGATT
GATCAATGGAAAGGAACCTCGCCCTGGGCTACGTTTATCGGACTGCTCCTGGGAATGGTG
GTTGGCTTTTATCAGTTTTTCTTGACGGTATTCAACAGGTCCAAGGAAGACCAAAATGAC
CATAAGGATGCATGATGAGGTTCTCGCGGTTTCTGAAGTTGAGTAGTATAGTGGTGATTC
TTTTTATTGCTGGGGCAGAAGGAATTATGCATGCCTTTGGTCTAACCTCCTCCCGGAATA
TTGTATATTTGGGGCTAATTATTGCTTATGGAAATGCGATAATTGGTTTTGCTGCCATTA
GTTGGGGATATCGACGCACCCATCAACAATTTATGATAGCCCTGTTCGGAAGTATGATTT
TTAGATTCTTGTTGATTTTTTCACTTTTATTTATTTTAATTGGTGCTTTCAAAATAGATG
CCATTCCATTGGCGTCAGGATTATTGGTTGCCTATTTCTTGTTTTTGGCTCTGGAGATTT
TTCAGGTTTATCGAAATACAGAAATTACGAGGAAGTAGTTTATGACATTATCGTTAGCAC
AATTGGCTCCGGAAGAACATCAAAGTGAAGGGTTGGGGAGTTTTATCCGTCATCACCTTG
CCAATTCCAATGAGTGGAATCTCCCATTTATCGGTCATGTGCACCTGCCTACTTTTGAAC
CGATTACTCTCTTTGGTATGCAGGTGGATTTATCCATTACCCTCCATGTGGTGATGCTCT
GGATTGCCAGTCTCTTCATTGTTCTGGCGTTCTGGTTAACCTTTCGTAAACCGAATCCAG
TGCCCAGGGGGTTAGCTGCTGTACTGGAAAGTATTGTGCTTTTTGTGCGAGATGAAATTG
CCATCCCCAATATGGGGGAAAAGCATGGCAAGCAAATGACACCTTTCCTTTCTACCCTGT
TCTTTTTTATCCTTGTCCTGAATTTGATGGGGCTCATCCCACTTTTTTCCACGGCAACGG
GGAATATTAGTGTTACCGCTGGATTGGCTGTGATTACCTTCATTATGACTCAGGTGAATG
GGATGAGGGAAAATGGGGTGTTTGGCTATCTAAAGTCCCTGGTGCCGCATGGCGTTCCGG
TGTTTTTGTTTCCGATTATGATTCCCATTGAAATCCTGGGGTTGTTTACCAAGCCCTTTG
CTCTGGCCGTGCGTCTCTTTGCCAATATGACGGCTGGCCATACGGTGATTTTTGCCCTGT
TGGGATTGATTGCAGTGCTGGCGACGTTGTTTGTCTCACCGTTTTCGATAGGGTTTGCAT
TGTTTATTAATTTGTTAGAATTGTTGATTGCCTTTATTCAAGCCTATATTTTTACTGTAT
TATCCGCTTTATTTATTGGGATGGCGATGCATCCTCAGCATTAAGAATGAGTGTTCTGTA
TTAATGTTTTGAATGATATTCTATCATGTTTTAAGTTCAATAATTCACAGTTTAAATTAT
TAAGGAAAGGAGAAGAGAGAATGGAAGCGATTGGGTTATCGTATTTAGCGGCAGGTCTTG
GTGCCGGTTTGGCAGTTATTGGTGCAGGAATTGGAATTGGTCGTATTGGTGGTCAGGCAA
TGGAAGGAACTGCCCGTCAACCGGAAGCCGCCAATGATATTCGTACCACTATGATTATTT
CTGCAGCATTGATTGAAGGGGTGGCCCTTTTCGGTCTGGTTGTATGCTTCTTGTTAGGTG
TAAAATAAACCAATAAAGGAATACCATGTTACAGCTTGATCCCGGAATGATGATCTGGAC
CTGGGTTACTTTCCTGGTCCTGCTGCTGGTGTTGAGGAAGGTAGCCTGGAAACCTCTGCT
AAAAGCGGTGGAGGAGAGAGAACAGCAAATTAGCGAATCTCTTCGACGAGCTGTCGAGGC
ACGAGAGGAGGCAGAGAAATTGTTGTTCGAGCAACAGGAGAAGTTGGCTGCCGCCCAGGA
AGAAGTCCAGCAGATGATAAAAGAAAGCAAAGCAATGGCGGAAAAGATGCGTCAGGATAT
CCTGGAAAAAGCCCATCAGGATGCGGAAAAGTTGGTGGAGCGAGCGAAAGCCGATATTGA
ACGACAGCGGATGCAGATGATCAATGCTCTGCGCCAGGAAGTGGCCAATCTGGTTGTTGA
TACTACCTCCAAGCTGGTTGGGGTGGTTGTTGATGAGAAAAAACATCGCCAGATTATTGA
TGAAGCCATTGCTCAATTTGGTCAGCAACAGAATTAAATGAAAAAGGTGGTCTTGTGAAA
CGATCTCGTGTGGCAAAGCGATACGCCCAGGCGTTGTTCGAAACGGCTAAAGATCAAAAC
GCTCTGGAACAGGTGCAGGAAGATGTTGCTACCCTTCAAAAGGAGTATGAAGAGGTAGAA
GAATTCAAACATCTCATTGATTCACCCGTGATTAGCAATGAGGTGAAGTTGAAAACATTT
TCCAGCTTGTTTCAGGAACGCCTCCACCCGATTACTTTTCGATTCATAACCCTGCTCATA
AATAAAAATAGAGAAGGGTTGCTACCCGCTGTAGCAACCCACTTTCATGAATTGCTTGAT
GAGTATCAGGGAGTAGTTCGTGGAGTGGTGGAAACGGTATTGCCATTGTCAGATGAGCAG
TTGAATAAATTACAAGCTCAACTGCACACCCGCATCGGAAAAGATGTGCTCTTATCTCAG
CGGGTGGATAAAAATTTATTGGGTGGTTTAAGGGTGGTTGTGCAGGATCTGGTTTTTGAT
GCCAGCCTGCGACAACAATTGAACAAAATCAAGCTGCGAATAAGTGAGTCATAAACGTAA
CTTTTGAATGAGGAATGAAAAATGGCTGTAGATGTCAAACCAGAAGAAATTTCTGCCATT
ATTAAACAGCAATTAGAGGGGTTTGAGAAAGAAGCAGATATCTATGAAGTTGGAACCGTT
CTGCAGGTAGGAGACGGAATTGCCCGGATTTATGGGTTGAAGAATGTCATGGCTGGAGAG
CTGGTCGAATTCGCTTCCGGCGTGTTTGGAATGGCTCTTAACCTGGAAGAAGAGACGGTT
GGTGTGGTGATTATGGGTGAAGATAAGGATGTGAAGGAAGGTGAAGTTGTTAAACGCACC
AATCGCATCGTGGAAGTGCCGGTAGGGAAAGAGCTGCTGGGACGGGTTGTGAATCCCTTA
GGACAACCCATCGATGATCGGGGGCCCATTAACGCCAAGGAATTTTTGCCGGTAGAACGA
AAAGCACCTGGTGTGATTTATCGAAAATCCGTCCATGAACCCCTGCAAACCGGTTTGAAA
GCAATCGACTCCATGATTCCCATTGGTCGGGGGCAGCGCGAGTTAATTATTGGGGACCGT
CAGACCGGTAAAACAGCGATTGCTGTTGATACCATTATTAATCAGAAATCAACCCATGAG
ACCGACAAACCGGTCTATTGTATATATGTGGCTATCGGTCAGAAGGCATCCACCGTTGCC
AAGGTGGTGAAAACGCTGGAAGATCATGGAGCGATGGAATACACGATTGTCGTCTCGGCC
GCAGCTAGTGAAGCAGCAGCCTTGCAATACCTGGCTCCTTATGCCGGGGCTGCTATGGGT
GAATATTTCCGAGACAATGGAATGCATGCGCTGGTCATCTATGATGACTTATCCAAACAT
GCTCATGCCTATCGCCAGATGTCTCTGTTGCTACGTCGCCCTCCCGGACGAGAAGCCTAT
CCGGGTGATGTATTCTATCTTCACAGTCGCTTGCTGGAACGGGCAGCGAAAATGGATGAT
GCCCGTGGCGGTGGTTCATTAACCGCTCTTCCGATTATTGAAACCCAGGCCGGTGACGTC
TCTGCCTATATCCCCACTAACGTTATTTCTATTACTGACGGTCAGATTTATCTGGAGCCG
GATTTGTTTTACGCCGGTCAACGTCCGGCGGTGAATGTGGGGATTTCGGTGAGCCGGGTT
GGTGGAAATGCCCAGATCAAGGCTATGAAACAGGTGGCCGGACGTCTTCGTCTGGACCTT
GCTCAGTATCGGGCTCTGGAAGCGTTTGCCAAATTTGGTTCCGACCTGGATAAAGCAACC
CAGGCTCAGCTCACTCGTGGGCAACGACTGGTAGAACTGCTGAAACAGGATCAATATGTT
CCGATGGCCGTGGAAAAACAGATTGCCCTGATCTTTGCCGGAACCGGCGGTTATCTGGAC
GAGTTACCGGTGGAGAGTGTTAAACGATTCGAGTCCGAATATTTACAATATCTGGAAACC
AAATATCCGGATATCCTCTCTGAGATTAAAGAGAAAGAAGTCCTGTCGGATGAATTGCGA
GAGCGAATGGATAAGGCTGTGAAGGAATTTTTGAAAACGTTTAAAGCAGATTAATGAGGC
AAGTATGGCGACGCTCAGAGCAATTAAACAACGGATAAAAAGTATCAAGAGCACCCAGCA
GATTACCCGTGCCATGAAAATGGTGGCAGCCGCTAAAATGCGGCGTGCTCAAGACCAGAT
GCTGGCGGCTCGTCCCTATGCCCATCAGATTAAATCGCTGATGCAACGGTTACTGGCCGG
TGTGGATTCTCCCAGTAATCCATTACTGATCCAGCGGCCGGTGTTAAGAATGACGCTGGT
AGTGATTACGGCAGATCGGGGATTATGTGGTGCGTTTAACCATAACCTGATCAAAAGAGC
GGAACAGGAATTTCACCTGGAAAAAGATAAAGAAATCAGCCTGGTTTGTATCGGAAAGAA
GGGGTATGATCATTTCCGAAAACGCAATTATAACCTGAAATATCATTATACCAATGTCTT
CAATAATTTGACCTATGAAGTGGCTGAAGAAATTGCCGAACGGCTGATGGAAGAAGTTAT
TTCCAATAAAACGGATGCGGTTCGTGTCATCTTCAATGAATTCAAAACAGTGCTTCAGCA
AAATCTGGTTGTGGAGGACTTTCTGCCCATTCCGGTGGATGATACGGTTAAAGAACAAGG
TGGAATTGATTATCTATATGAGCCTTCCCGGGAAGAATTGCTGGATGTGCTGGTGCCCCG
CCATTTGAAGATGCAAATCTGGCGAGCATTGCTGGAGTCTTTTGCGGCGGAACAGGCGGC
GCGAATGACCGCTATGGAAAATGCCACGGATAATGCCAGCGAGCTGATCAGCAATTTGAC
TCTGGAATATAACAAAGCACGACAGGCATCCATTACCAAGGAAATTCTGGATATTATGGG
TGGGGCGGAAGCCCTGCGCCAGGCATCATCTTGATGATGATCCAGTTGAGATGTTCGAGA
TTGAAAATAAACAGAAGGAATGAGGTAACATGACAAAAGGTATTGTAAAACAGATAATTG
GGCCGGTAGTAGATGTTCAGTTTCCTGAAGGTCAGTTGCCCGCTATTTATTCAGCGGTGA
AGATTGAACGGGATGGTTCTCCCGATCTGGTGCTGGAGGTGCAGCAGCATCTGGGTGAGA
ATATTGTTCGCTGTGTAGCCATGGATAGTACAGATGGTCTGGTTCGGGGGACCGAAGCCG
TTGATACCGGGGAACCCATTGCCGTTCCTGCCGGACCTCAAGTGTTGGGGCGGTTGCTCA
ATGTCGTGGGTGAACCCATCGATGAGTTGGGTCCCATCAAAGCTCCGAAAAAACTCCCCA
TCCACAGACCGGCACCAGCCTTTTCCCAGTTAAGTACCGAAACCGAAGTGCTGGAAACGG
GTATCAAGGTGATTGACCTGCTGGAGCCCTACTCCAAAGGGGGGAAAACAGGCTTATTCG
GTGGTGCAGGTGTGGGTAAAACCGTTTTGATTATGGAGCTGATCCACAACATTGCTACCG
AGCACGGTGGTTATTCGGTGTTTGCGGGAGTGGGTGAACGAACCCGTGAAGGGAATGACT
TATGGAATGAGATGAAGGAAAGTGGAGTGCTGGATAAGACTGCCATGGTCTTCGGACAGA
TGAACGAACCTCCCGGTGCTCGTCAGCGGGTGGGTCTGACCGGTCTTACCATCGCCGAAT
ATTTCCGTGATGAGGAAGGCAAAGACGTACTGCTGTTTATCGATAACATTTTCCGTTTTA
CTCAGGCTGGCTCGGAAGTGTCCGCGTTGTTAGGTCGTATGCCTTCTGCTGTGGGTTATC
AGCCGACATTATCTACAGAGATGGGTGAACTTCAGGAACGGATTACCTCCACCCAGAAGG
GGTCTATTACCTCGGTGCAGGCCATCTACGTTCCCGCCGACGACCTGACAGACCCGGCAC
CGGCCACGGCCTTCTCCCACCTTGATGCGACTACGGTGTTATCACGGCAAATTGCGGAGA
TGGGTATTTATCCGGCTGTAGATCCTCTGGATTCAACTTCCCGAATTCTGGATCCCAAAA
TTGTAGGGGATGAACATTACTATGTGGCGAAAACGGTGCAGCAGATTCTCCAGAAATACA
AAGACTTGCAGGATATTATCGCCATTCTGGGGATGGATGAACTTTCCGATGAGGATAAAA
TCATCGTTCAGAGAGCCCGTAAGATTCAGCGATTTTTATCTCAACCGTTCTTTGTGGCAG
AAGCCTTTACCGGAACTCCCGGTAAGTATGTGCCATTAAAGGAAACCATTCGCGGATTCA
AGGGCATCATTGAAGGGGAATATGATGACCTTCCCGAACAGGCATTTTACATGGTGGGAA
CCATCGAGGAAGCCATCGAGAATGCCAAGAAGATGCAAGAAGTCTAACTAGCAATCGGGT
GAGAAATGAGTTTGATTATTCATATCTCACCCGAAAAAGATTTGACCTTTCTGAAGAACT
GTCGTAAGTTGTCATTTGTCATCGACAGTTCTTTATTTTTGCCAGATAAGTCAACTTCAA
TCATGGCTTGAGCGCAAAAGAAGAAATAAAGGAAATGTGAAATTGGTCATTGGTATGGGG
ATTTTAGTTTACTATATATCCCCCACAGATGGATATAAGATTTTTCTAAATAATGTATAA
AATTCATTAAAGTCTAACCATTTAAACTCGATTATAGCTTTATTATTATGGCACAAGAAC
ATATGACAGTCGAAATTGTTACACGTACCAAGCGACGTGTAATTGAGGAGGCGCTGAGTT
GTTCGGCGCCGGGCGTTTTGGGGTACTTTCAGATACTCCCCAATCATACGGCGTTTATCA
GTGAGCTGAGCGTAGGTGAAGTAAAAGTTCAGACTGCGGAACGCACTTATTTGTATGCAG
AGAGCGGCGGCTTTCTGGAAGTTGTTGACAACAAGGTGCTGCTTTTGTTGGAGGCTGCAG
AAGCGGCTGAAGAAATTGATGTTGAGAGAGCAATGAAAGCAAAAGAGCGCGCCGAACAAC
GACTTCAAAACCCGGATGCTTCGATTGATATTGCCCGAGCTCAGGCGGCCCTAGCCAGGG
CGCTCAATCGATTGAAAGTAGCCGAGAAAGTAACCGTCTCTGTATAAACGTTAATTGTTT
AACTTGTCAATCTTTTACTCACTAAAATAGTGGACGTTATTATGAGACGTTTTTTACTTT
GTACGGCTCTTTTCTCCGCCTTTATATCCACTATTTTTGCAGATACACCCCCTCCCGATA
CTACCAATCTTAGAGAATTTATTTCCACCGTCGATGCGATGGAACTGCACAAAGTGCTGG
TCGATCGAGTCTACGAATTATATCTGCAATATGGAGAAGAGCGCATTCCTGAGGAACGCT
ACCTCATTGATTTGATGCATCTGATTAATCGAGAGGTCTCGCGGCGGTTACAAAATCCTA
AAGAAGCCCGACAAAAGTATTTTCGGGAACTTCATGATATGCTGAAGGAGATCCAGCAGG
TCAAATCCCGCTTAAAAGCCTCTGGGATTAAAGAACTGGATGTCTTCGCCAATGACCTGG
AAGCCCGTATTGCCTATACCATTGAAGAAGGAGTGGTGGATTTTCGAAAGAAGAAAATTT
TTGAAGATGCGCTTCAGATGCTGCTGGTTTCTGAAGAAATGGTCAGATTGGATCAGACGG
AGGGAGGGAGTGACCTCGCCCAGCAGGTACAGCAATATAAGAGTAAATTGCTCAATGCGT
TTGGGGAAGTAACCCCGGTTGGTGCCGTCCCGGAAGGACAACAAGCGAATATTTACCACC
TCTTTGTGGAGTGGAAAAAAACTGATCTGGTTAAATATGAGCGTCGCCTTGCAGATGTAC
AACTGGCACGAAAAAATTTATTAAAAGCCTCCGGTATGGAAGAAATTTTAAGGATGTTTA
ATGATGAACTCCGGCTGGCTTATACCTATTTTAATCTGGGTGACTTTGAAGTAGCCCAAA
AGCTGTTGATTGACCTGATAGAAACCTATCCCCGCTGGGGTATCAAAAATACCGATGATC
TTTACTTCTATCGTGCTGAATGTAGCTATGCGCTGAATCATTTTGTACATGCCCGGGAAT
ATTATGAAGCGTTGATTAATACCTTTCCGGCAACACCTTATCTCCCGGAAGCTTATCGTC
GTTTAATCCATATTAATTACGATTTGCAGGATTATGAGAAAGCGGTGGAATATGCCGATC
TTTATCAAAACATTGCCACCACGTCGGAACCGGAATATTTGGATGCCCTGTTCATAACCG
CCTTAGCACACTATCATCTTGGAAATTTTAATCAAACAGTGGAGTTATTACAAAACATTC
CATCTAACTATCCTCATTACTATCTGGCCCAATATTTTATTGGAAATGCTTATTCCCGAA
ATCAATTATTTGATGAAGCAGCAGAAGTCTATACCTCCCTGGTGAATAACGAATCCACTC
CGGTGGATATTCACATGAGGTCCTTGTATAAGTTGGGGATTCTCGCGTACGAGAAAAAGG
ATTATCAGAATGCCATAGCCTATCTGCAACGGATTCCTGAGGATTACTCCCGATATGATA
AAGTTTTGAATGCCTTAGCCTGGTCCTATTTCGAAGTTGAGCGAAACAAACCGCTTTCAG
AAATTCGTGATTTTTCTCAGGCAGTTTGGTATGCGGAAAGATTAGTAAACGAATATTACG
CATCTCCTTATCGTATGGAGGCTACCAGTCTGCTGGCTTATGTTAATCAATTGATAGGTG
AGAGCAGTGATGCCCTGTCGTTGTATCGGGAGGTGTATGAGACCAAAGCAAAACGGCCGA
CCATCGCTCAATATGCCCGGGAGAGGGATCGTCTGGAGAAGTTGTATCGTGAGGCCGTGA
GCGTGAGAAACAAAGCAATCACGGAGAACAACACCACAGCGTTTGCACGAGCGAATCGGC
TGGTGGAAAAGTTGGGTGCTCAAATTGAACGACTGGATCTCTCCGAGGGGAGTGGAGTGG
GATTAGCTGTTTATCAGGAAATTCATAATATTACCAGTCAATTGAAAGAATTGAATCGAC
TTCGCTTGCTTGCAGAACAGAATAAGGATAAAAAAGCGGTTGAGAAAATTGATAGCCTTC
AATTCCGTCTGGGAGCAGTGTTAGAGACATTTCCGCCGGAGTTGATTGAAGAATCCAACT
ATGTCAATCTATTCGATGCTTACCCGATTAGCAAATATGTGGTGGATGAAGAACATAAGG
CGGAAAAGGTTCGGGAAATGCGCAAAGCCATGAAGGAAGAGGTAGACCGTATTTTAATGC
TGGAGATACAGCTGGCAGAAGCCAAACAAAAAGCCCGGGAAGAGCAGAATTATCTGTTAC
TTACCCGTTTGGATATTGAGGAACGTAAGCTGGATCGCTTGCGAAGAAGATATGATGAAC
TCCTTTCACTGGCCTATCAAATGGAAGTTAATGATAATCCTTATCCGGATTTTAATAAGT
GGGGCGATCTGGGGGCATTTGGGATCATCAATGTTTACTTTGAACAAAAACAAAAGACCA
ATTTCCGGCTTTCTAAGACCGCTGAGATACTGGCGAAAGTGAACGAACAGCTGGATCGTC
GTAAACAGGTAATTGAGGATAAGATCAAAAAGATTGAAGCTGAAATTCGCTTTATGACCA
TGAAAGCCCGAATGGAAGAAAGAGCTCGATTAAGAGCCGAGAGAGAAAGAGCATTTCGAG
AATCATACTTTGATACCAGGGAATCGGAGGAAGAGCAACAATAAAATTCTCCAATTTCTT
TAAATAAATGGTTATGAATATTAAAAAATGTCGATAATAAGTCATTGCGGGTATAACAAT
CTCCCTTTCCCAAAATTAGTAAACTAGAGGTTACAAACGATTAAATTCGGAAGACACTCA
TGAAAACCTTGTGGGGAACGAAAAAACGGTTTTTATTTGGCATAGTTAGTATAGTTTTGT
TCCTTATTGGATCCGGAATGGATGGCATATATGCACAGGAGGCGTTGCTGAACGACTCAA
GTCTGGCTGCCTTCTCTGTACAGGACCTGGTGGAACTGCGTAAGATTCTTGCCCGTCAAA
GGGAACGATTATTGAAATCCCAGGAAAAGATTACTCAACGAGGGGTAGAGGTTACCCAGG
AATTCTTAGATAAAACCCGTGAGGAGAATGCCAATCAAGACAAGATTCTGATTCGGGTTG
CCGAGTATTACATTGAAGATGCCGATAATGAATATGTCAAAGAGTTTGAACGGTACGACA
CTCTTTATGCAGAATATGAAAAACGTCTCGAAGAATATGAGGCAGGATTATTAAAGACCA
AACCAATAGAACCCCCACTTCCGCGCAGGAATTATGAGAAAGCGATTGCCATCTATGATT
TGATCATTAAAAATTTTCCGGAATCCGACTTGATTGATGATGCTTATTACAGTAAGGCCT
TTTTGCTGGAGAAGATGGATGAGATTTCTGCCGCCCGGCAGATCTATCAACGTATCATTG
ATGAATTTCCTGAAAGTAATTATGCACCGGAAGCCTACATGAAACTGGCGGAGAGCTATT
TTTATCCCGAGCCGGGAGATAGCATGCCGCAAACCATTGTTAAATTAAATAAAGCAATTC
AGCTTTATAAAAATGTGCTTCAATACAAAGATTCCCCCCGATATGATGAAGCGCTTTATA
AACTGGGGTGGAGTTATTATCGCTTGGCAGGAGAAGACCCTCGTTATTATACCGATGCTA
TTATGTATTTCCTGGCGGTGGTTCGAGATATTGAACAATTGAAAGACTTTGACCCGACCG
GGGAGATTATCCGCACCGATGTGCAGCCGGAGGCATTACAGTTTATCGCGGCATCATTTG
TGGACCCCAATTACACCCATAATGGAGTGGATAATGCCCGTAATTTTCTGGAAAAATTGG
GCAAGCCGGATTACGGTATTCAGATTATGGAACATCTGGGAGACCGGTATGCTAAAATTG
TGCGCTGGAATGATGCCATTCAAGCCTATAATGATTTACTGGAGATGTATCCGGAATATG
TCTATGCTCCCAGAATCCAAAAGAAAGTAGCAGATGCTTACATAGCCCTTGAGGATTATG
ATAAAGCCTTTGAAGAGCGTCGAGAACTTTTTGATAATTACAATCCCCAGTCCGCCTGGT
ATCAGCAACTGGAACAGCAGGAATTTCCCAATAAAATAGCGGTGTTGGATGAAGCCTATC
GGATAACGGAAGAGGCTTTTCGAACGAATATTACCTATTTGTACAGCATCGCTAACGAGG
CTGAAAAGAATAATGAGCCTACTCAGGAATATTATACTCAGTTTGTGGATTTATGCCGGG
AATATCTCCAACATTATCCTACTGATGAGAACGCTTATGAAATCAACTGGGCTCTGGCAT
ACGTTCTGGACACCAAGTTGTCACGATTTGAAGAATCCTTTACCGAATATATCCGGGTCA
GCAATGATTATCTGGAAACGGCTCATCAGTATGACGCAGCTATTAATGCGATAAATGTAG
CCGATACTCTGGTAAAGATTGCCAAAGCTGTGGAAACTCCCACCAGTGGTGTGGATAATG
TAACTCCCAAACTTCAGGTGCAGGAGTTATTACCAGAAGAAAAAATGTTAGCTGAAGCCT
ATGATAACTTCATTAAATTGTTCCCGGATCATCCTGAAACGCCAACCGTGTTAGCAGCCG
CAGGAGCCCTCTACTACAACCATCGTCAATATGACCTCGCCAAGCGATATTACAAGACCA
TGGTGACGAAATTCCCCAAAGCTCAGCAGAAGACCATTGGTCTTGTTTCCTTGATGAACA
GTTATTTTTTCCTGGGGCAATATGAAGATGCAGAAATCGTGGCTCGCAAAATATTGGAGT
CCGTAGAGATCCCCCCGGAACAGGTGGAGATCGCCAAAAAACGAATTGGAGAATCAATCT
ATAAAAATGGAGAAAAACTGGAGCAGGAAGGTGCCTACCTGGCGGCGGCTAAAGAATATC
GTCGTGTGTATGAGCAAGCAGCGGAATATGTAAACTTTGTGGATCTTGCACTGTTCCGAA
GTGCCCGAAATTTTGAAGAAGCCGGAGAATGGTTAAAGGCTATCGAGACCTATGAAATTC
TGGTTAATGAATATCCGGAATCGAAACATATCCTGCCGGCTCTCAATAATATTGCCACGG
ATTATAAGGAGCTGGAAGACTATATCAATGTGGCTAAAACCAATGAAAGGATCTTCCGAA
CTTTCCCGGGTACTCCGGAGGCAGAGAATGCATTATATAACGCCAGTTTGTTTTATGCCA
AAGCAGAAGCCTGGCAGGAAGCAATCAATGCCAACAATCTTTATATTAAAACATATCCCA
ATAATCCGGAATCCAAAGACCTGCTTTTCGAAAATGCCAAATATTATCTGAAGCTGGACG
ATATGGCCAGCGCCAATCAGATCTATGAAGAATTTGCCCGACTCTATCCCGATGATCCTC
TGGCAGTAGAGGCATATTACAACCGGGGTGTTTATTTCTATGAACGGGGTCAGTTGGAAG
AGGCAAAAGCCGAGTTCCGAAAGGCCATTGAGAAGAGCAACGCTTTCGCCAGAGCCGGGA
AAGACCCCAATCTGTATTATGCTGCTGAAGCTAACTATAAGCTGGGTCAAATTTTGTATA
CCGAATACAATAACATAAAACTGACCTATCCTCAGAACGTGTTGCGGGCACGTCTGGAAG
AGAAACGGAAAAAGCTTAAAGAAGTTCAGGAAGCATTCACCCGGGTCATTCGTTCCGGAT
CGATTCGTAGTTTTGAAGCCATGTATAAGATTGCGGAAGCCTATGAAAGATTTGCCGATG
CCATTGCTAATCAGGAATTACCGGAAAATCTGACCCGGGAACAGGTTCTGGTGGAGAAGG
ACCGGGTGTTTCGTGCATCGGTTCCTGCCTATGACCGCGCGATGGAAGAATATCGCAACG
TGCTAGAAAATTTACCGGTACTGGCTGAAAAATTGGAAATTTCCCTCGATACCACCCGCA
AAAAAATTGAGCCAGCTCCACAGGACACTACAGTGTTGGTGAAAAAAGAGGTGGAAGAAG
ACAGCAGTTCACGGGTGGCTTTAAAATGGTTGAACAAGGCCAAGGAAAAGATTTCGTTGA
TTCAATATAATATTGCTGAGAAAGCTTCCGGTTTTATCACGGAATATCTCCGGGTTAAAA
ATCCCAATACCGGTTTAAGGGCATTGGTCTTTCAGGATCAGGTGTTGCGGCGTCTGATAG
CTCCCCAGGTTGTGACAACCGTTGAAGCACACCTGAAAAATATACAGATTTCGGCAGAAC
TTGGATTGGAAAATGTCTATGTGGAAGAATCCAAACGTCGGGTCCTGTTAGCCAGAAATA
TCCTGGCTGAAGAATATGCCAAACTGTTCTATGATGCTACCCGATATTATCAAAATTCAA
TACCGGTCTTAGAAGAATTGATCAGCAAAGGAGAAGGAACCAAAACGCCTGATGGGATGG
ATTATTACGATTATCAAGACAGTTACGTGATGCAAATCATATACTTTATGAAACAATTTG
CTAATATCGCCCTTGATCAATACAAAAACACTTTACAGATTGCCAGAGAAAAACAAATCG
AAAATGATGCACGCTTGACAACGGAAGAAAAATTGTTCAATTTTGGGTACGAAGCAGGGG
AACTTCTCTCCAATTTGTCGCAACAAGCCGCTCAGAAAGCAGAAGAGATGATTGTATTAT
TCGACAGTACTAATAATGAAAATTTTCAATTGGGGAGCACTTTCTTTGATGATCAAAGTT
TTGAACTGTCTTCCTATTCTCAAAATGTTTTCGAAAAAGCCTACAACATCAGTAAAGAAT
TTGAATTGAAGAATATCTGGACCCAATTGATTCTCTCTAAGTTGGTGGAAATTGACCCGG
CAACATATCTGGCGGATTTGCCCCGAGAAAAAATTGTTATCGAGAGCGATTCTACCTGGA
AGGCTACCACGGTGTATTCTGCTGGTTGGAATCTTGCACAATTTGATGATTCACAATGGG
GAACAGCCATTACAGTTCAACTTCCGGAAGGTATGAGTCTGTTCCGATTCGACTCATTGC
AAATTTCTCCTCCGGCTATCTGGGCAACTTATATTCCAGACACCAGCAAAGAAACAGGGG
TGGCTAATCCGCTTGATATTGAAGACCGGGCGTTGTCTGATTCGATTGTAACTGATACTA
CTTCAGATTTATCGCCGGTAGGTGGTGTAGTGGATACTTCTCAAATGGCAATGGAAGAAA
AATTTCCGGAGCCCGATACACTGTCAGCTTATTTTCGTAAGAAGGTTTCCTTTAAACGTA
AACCGATTGATGGTTGGATTGCTATCAGTGGCGAGGATGCCTATCGGCTTTATATCAACG
ATGTTTACATCATTGGTATTGATTCAGCCGGATCTACCCATGCTGAAATGATTCCCTGGA
GCACCATAGAAGAATCCATCAGAGAGGGAGAAAATACCATCTCAGTATCAGTAACAGATT
TTAATGGGGCGCCGCATTATGGATTACGACTCCACATTTCATTGGAGTTGTTGCCCGAAG
ATGTAACCAATGTCCTGGAAAATATTCGGAAACAAATCGGCACTCAGAATATTGATCCGG
AAAAACTGAAAAGGGTGATGGTTTTAAACCGTCAACGAATCATAGAGTAAAAGAGGTGGA
TGATAATGAAATACTGGATTTGGTTTCTTCCCATTATATTCATTTCGACCGGGCTGTTTG
CCCAGCAGCAACAGCAAAACCAACAGGGTGAACCCGAGGTGATTGAGATTGAAGCCCGAA
TTATTGATGCCCGGGCAGAACTACCTCAGGTTCAAATTCTGGATCGCCGGAAACAGGTG
>k99_51286 dna:primary_assembly primary_assembly:ASM369528v1_:k99_51286:1:16801:1 REF
CACCGTAACTATCCTCAAACTCCGGAATGAGATGCTGCTTTTTGGAAGGCATGAACATGG
ATTGCGCCCATTCTTTGATGGAGGGCGCAATCCGAGAAGTTGGTTGAGAGAATATCGGGG
TAGTGAAAAAGCTGAAAAGAATCAGCCAATATAAAAGGTATTGCAGTGTAAAAAAGTTCG
TCATCAAAAGGCCAGAAAAGGCTTCGTTGCATCTTAATTAATCTAATAAATGCACAACCA
GACCGGTTCTTAACTTTGGTTCAAACCAGGTTGATTTTGGCGGCATGATTTTCCCGGCAT
CCGCGATCGCCATCAAATCCTCAATAGAAGTGGGATAAAGCGCAAACGCCACCGCCCAGT
TGCCACTATTGACTCGTTTTTCAAGTTCTCCCAACCCGCGGATTCCACCGACAAAATCAA
TCCGTTTATCCTTACGAGGATCCGCTATCCCAAGGATTGGCGCCAGGACATTTTCCTGCA
AGATACTTACATCCAGTCGTTTGACAGGATCACTTTCATCTATCATTTCCTGACGGGCGG
TTAGTTTATACCATCGGCCGTTCAAGTACATCCCAAAATTATGGGCTTTTGTGGGTTTGT
ATTGTCCCTGGTGAGGTTCAACTTCAAAGTGCTCTTTCAATCGGTTGAGGAACTCTTCTT
CTGAAAGCCCATTCAAATCTTTCACCACCCGATTATAATCCAGGATTTGCATTTGATTGT
GAGGGAAAATCACCGTCAGGAAAAAATTATACTCCTCTTCACCAGTATGAGAGGGATTTT
CCTTTTGCTTCATTTGCTTGACACGCATGGCTGCCGCAGAGCGGTGATGACCATCCGCTA
CATATAAGAAGGGGATACTGGAAAATTGATTCTGAATTTCACGAATCAGTTCAACGTCTC
TGACTACCCAGAGGGTATGTTGCACATTTAATTCATCCCGAAAATCATATTCGGGTTCAT
CTTCCATAATCTTTTCCACGATGGCATCGATAGCCGGACTGGCATGGTAAGTTAAGAATA
CCGGACCCACCTGGGCGTTTTGATAGAGTATATGTTTGACCCGGTCATCCTCTTTATCCG
GTCGGGTGAGCTCATGTTTCTTGATGATATCCTTCTCATATTCCTCTACCGAAGCACAAC
CGACGATTCCCACCTGCTGATGGCTCCCCATAACCTGTTTGTAAATATAATAACGGGGTT
CCTCATCCTGAAAAAGGATACCATCGCTGATTAATTTTTTTAAATTTTCCGCCCCTTTTT
GATAAACCCGTTCATCATAAAGATCAATTGAGGGGTCCAGATCAATTTCCGGTTTGTTTA
CATGGAGAAAACTATAAGGGTTATCTTTCGCTATTTCCCGGGCTTCTTCACTGCTGAGCA
CATCATAGGGGGGAGCAGCCACTTTATCTGCCAATTCTTTCTGGGGTCGTAATCCTCGAA
AAGGTCGAACGATCGCCATGGTGTCCTCCTTATCAAATAATTAACCGTTATACATGCACC
TCATCTGCTTCCATTTCCTCTTTCGCTTCAAAAATACTTTCAGGAACAATTGATATCAAA
GGAAAATAAAAAAGCGCCTATAAAAGGCGCTTTTTTATAAAAGGATTTATTGCTAACTGC
GATAAAACATGTAGCGACGATCTACAATATTGGATTTTTCTTTTAAACGGTTATACCATT
CACTAAAAGCATTACGTTGTTTCTGCTGAAGTAATCGGGTACGAATTTCCTTGCGTTTTT
GAGCATATTGCTCCTCATCAAATTCCGTACGTTTGAGAACCCGAATATAATAGAAACCCC
GGTCGGCTTCTAACAGATCGGAAATCTCACCAATCGGTAAACTAAATGCTGCGGCAACAA
CCTGGGGGGCTTTTCCGATTTTTGGCACAAACACATTCATGGAAAATTCATCGGTCGAAT
CAACAACCATCAGATGAGAGGTATCCATCGCTGCCACCGCTTTAAAATCACCGGTGTTTT
TCACCTCATCTCGCCATTGCTCCGCAAATTGACGAGCGATATCTTTTTGTTTTTCCAAAC
GTACTTTGCTTTTACAGATATCTTTAACCTCCTCAAAAGGCTTGTAACCGGCAGGTTTAA
TTTCAGTCACTTCCAACACAGCATAGCCGATGGGGAATTGAAAGACATCGGAAATGTCTC
CTTTCTCTGCATCAAAGGCCCACATTAAGGCTGCTTCAGAACGACCAAGAGCAGGAATGT
TTCCAATTTTATTGAAGGTGAATTCCGGTGTTTTTTTAATTTCATAATTCAGTTCATCGG
CTGTAACTGTAAAACCATTTTCCCTGGCCTGTTCGGAAAAATTATAAGCACTCTCGTACG
CATTATCCAGGGTGTAGCGACTTGGTTCAAATTTTAACAGAATATGTGCCGCATGAACTT
TTTCCTTACCCTTTTCCTTTTTGCGATCAAATACTTTGATTATATGAACTCCGAATTGGG
TTTTAACAGGCCCCACAATCTCACCCGGTTTTGCAGAAAAGGCGGCATCGCTGAATTCTT
TGACCATGGTGCGTCGCTCAAAATATCCCAGATCGCCATGATTGTTTACCACCGATGGAT
CTTCGGAATACAAATCAGCTAACTCCTTAAAATCCTTTCCTTCCTGTGCTTCCCGTTTGA
TGCTCTCCGCTCTTCTCAGAACATCTGCACTATCCTCTGCAGTAGGAATGGTCGGAAAGA
GCACATAACTTAATTGACGCTGCTCTTCCACCTTAAATTCTTCTTTGTGCGATTGATAAT
AATTCCGGGCTTCTTCTTCGCTGACAGGCACCTGTCGGTCACGAAAGGCGGCCAATGGGA
TGGCCAGGTATTCAATTTTTGCTTTCATGTTTTGACGCATAAATTCATCCCGAATTTCCT
CTTCGGTAACCATCACCGAGGACATAATCAATTGCTCTAATTTCAGGTAGGGTAATTCGG
ATTTTAACAGTTGTTCCTGATAAATCAAATTCTCACGGTTTTCAGGAGCCATCAACGCAT
TTAGATATTTACTGCGGTCAAAACGGCCATTGGTTTGAAAGTTCTCGTTCTGCATGACTG
CAGGAGGTGGATTGTTGACGATGTAATTGACAACATCCTCATTGGTAACTTTAATATTTA
GCCGTTCAATTTCTTTAGAGAGAATAATTCTTCGCACCAGGTCTTCCCACACTCTGGAGC
GCAATTCTTTCACTTGCTCTTCGGATAAATCCTGACCGGTTCGGACCTGCTCATTTTCAT
ATGCTATCTGCACCGCCCGATCAAATTCATCTTTGGAAATTTCATGGCCATTGATTTCGC
CCACAATAAATTGACTTCGACGACTTAATCCGGAATAGTCCATTCCCCATTCCACCACCA
TCAAACCCAGAAAGGCAAAAACCAGCAGGTATAACACCCATTTGGCAATATAAATCATTT
TAGTCATCATAAGCAGAATTCTCCCAAACGTTATCTAAACACCGATTTACAAATTTACAA
GCACGGAATTTATGGGTTTCAATTAAAGAAATCAAATGCTAATTGTTTTCAATGAGTAAA
TTTCACAAATTGGAATCGCACTCTGTAATGAAACCTCTACAGTTTATTCTCAGTTCTCTT
TAGATAGAATGACAGTGGTAGGCTCAATATTTCCTCAACTTTAAGCGATGACAGTAGCTA
AAATCGGAACTTCGGAACCATGTTTAAAATAATATCACATACGGCAGATATTGGGATAGA
AGTCGAAGCGGTGGATTGGGAACAGCTCTTTAAAGAAGCAGCCAGAGGTTGGAAAGCACT
GGTCTTTGAAGATTCTTCCATTCAGGGTAAGGAAAACAAACCAGTGAACCTGGAAGCACA
AACGGTGGAAGAGTTGTTGGTGGACTGGCTAAATGAATTGAATTATTTTTTAACGGTTCA
CTTCTGGGTATTTGATAAAGTTTTGAATCTTCGAATTTCTCAAACTGGAGAGAAGGGATG
GAAGCTTCAGGCCGAAGTTAGCGGTGAACCGTACAATCAGGACAGGCACTACATTTATTT
TGACATCAAGGCAGTCACGTTTCATCAATTGCAAATCCGGTACGATAATGGAAAGCTGAA
AACTCGAATTTTCTTCGATATATAACAAAGCAGTGAGAACAAAAAAATTGGGGGAGAAGA
TGAAAACACTGAAATACAATGATATCGATATCGTGCAGGAGAATGAGGTTACCTGGATAA
TTCCGGCCCATAAACAGATGCGAGTTCCCGGAAAAGTGTTTGCCAGCGAGAAGATGTTAA
TGCAAATCTTAAAAGAAGATGAAAGTTTAAAACAGGTCATCAATGTGGCGACCTTACCGG
GAATTCAAAAATATTCCCTGGCCATGCCGGATATTCACTGGGGGTATGGCTTTCCCATTG
GTGGAGTGGCAGCCACGGATATTGAGGAGGGAGTTATTTCCCCGGGAGGGGTGGGATATG
ACATTAATTGTGGGGTGAGGTTAATACGAACCAACCTCGAGTACCGGGATGTTAAACCTT
ATATGGAAAAGTTAGTCGAGTCGTTATTTGCCCATGTTCCCACCGGTGTTGGCGCTCATG
GTGCCATTCCCAAGTTGTCCAAGAAAGAACTCAATCAAGTGTTAAGCAAAGGAGCTCGCT
GGTGTATCGAGAGGGGGTATGGCTCCCCGGAAGATCTGGAATGCACTGAAGAGAACGGTT
GTTTAACCATGGCCGATCCCGCCTATGTCAGCAACCGTGCCCGAGAACGCGGACATAACC
AATTGGGAACGCTTGGTTCCGGCAATCACTTCCTGGAACTGCAGATGGTGGAAGAGATTT
ATGATGCTCAGGCTGCAGAAGTGCTGGGTTTGTATCCCGGTCAACTGGTGATGATGATTC
ATTGTGGTTCCCGAGGATTAGGTCATCAGATATGCGATGATTATCTGAAGGTATTTTCCA
GGGTAAAGGAAAAGTATGGCATCCACTTACCGGATCCTCAGTTGGCCTGTGCCCCCATTC
AATCCGAGGAGGGAAAACATTATCTGGCAGCGATGGCAGCCGCTGCAAATTTTGCCTGGG
CAAACCGACAGGTAATTATGATTCAGGCCAAAAAAAGCTTCCTTTCAACTCTGGGGATCA
GCGAAAAGGAATTGGGTTTTTCTTTAATTTACGATGTCTGCCACAACATTGCTAAAATTG
AAGAGCACCAGGTAAATGGGAAAACCAAGAAAGTGTGTGTGCATCGCAAGGGGGCAACCA
GAGCCTTTCCCCCGGGACATCCCCTGACCCCGGCAAAGTATCAATCCGTTGGACAACCGG
TGTTAATCCCGGGAGATATGGGACGCTATTCCTTTGTGGCCGTAGGACAACCGCTGGCTA
TGGAAGAAAGTTTTGGAAGTAGTTGCCATGGTGCCGGTCGGGTGAAAAGTCGCCACAAGG
CAAAAAAAGAGGCTCGCGGGAGAGATTTATTGAAAGAGATGGAACAGATGGGAGTGGTGA
TCAGAGCGCGAGGAATGCGAACTGTCGCAGAAGAAATGCCGGCTGCTTATAAAGATGTAT
CGCAGGTTGTGGATGTCATGCACAAAGCAAAAATCAGTAAAAAGGTTGCGAAATTAGTTC
CCGTAGGAGTCATTAAAGGGTAATGTTTTCTTCATTCACCGCCATCTATTAGCGGATGAT
TTGCCCGATAAACCCTAACAACTCATTACGGCCGGTTCGGTCTTTGGCGGAAAAAACAAA
GATATGGGTGTTGTCATTTAGTTTTAATTGTTTACGGAGCATGGATAATTGTTTATCCCT
CGCCGAGCGAGATACCTTATCCACTTTGGTGGCAACGATGGTATGAGGAATCTGATGATA
TTTTAACCATTCAATGAGTTGTAAATCCGATTCTTTTGCCCCCACCTTGCTATCTACCAG
AACAAACACCATGCGTAATTGCTCACTGTTGAGTAAATAACTTTCGATAGCAGCCTGCCA
TTGTTTTTGTTCTTTCTTCGAGGTTCTGGCAAATCCATAACCGGGTAAATCAACAAAATA
GCAACTGTCACTGATGGAAAAATAATTAATGGTGCGGGTTTTCCCGGGTTGTTTGCTGGT
TCTGGCAAAGTTTTTAATGTTCACCAGGCAATTAATTAACGAAGATTTCCCGACATTCGA
TCGACCCACAAAGGCAACCTCCGGTAGTGGAGGGGTGGGAGCATCTTCCCAACTCAGGAC
ACTTTTAATAAATTTAGGGTTTTTTATTTTCATCACTCCATCCGTTTTATTCCCTAAACA
AAAAAAGGGAAGACAGCTCGATTGAGTTATCTTCCCTTAATAAATTAGTAAAGAACCATC
AGGCAACTTTGCTTAATCTCTCAACAATATGAGATTTTGGTACAGCTCCAATGAGCTGAT
CAACCACCTTGCCATCCTTGAAAATTAACAAAGTTGGGATACTTCGAATACCGTAGCGGA
TTGCCACGTTTTGATTGTGGTCAACATCCAGCTTGGCGACTTTTATTTTGCCTTCATATT
CATTGGCCAATTCTTCGATGGTGGGAGCAATCATCTTGCAGGGTCCACACCATACTGCCC
AGAAATCAACCAGCACTGGCTTATCGGAATTTAACACTTCCTGATCAAAATTGGCATCAG
TTAATTCAATCGGTTTTGCCATTCTTTAATCCTCCTGAAATTTCAAATTTAGTTGCTACT
GTCAATTCAACTCTACTCAATTAAAGTTATTAGATTCCAGGAAGGATTAAAAGTTACAAA
TTATTTTCCCTTCTTCAGTATCTCAATCTTAACCTCAATCACTCCCGGGCGAATGGCGCC
GAGCACTTTTGCTGCCTGATAGGAAAGATCCAGAATTCTACCCTCAATAAAGGGCCCCCG
ATCATTAATTCTGACCACCACACTCCGTCCATTGGAAACATTGGTCACCCGGCACATGGT
TCCGAAGGGCAGCCAGCGATGAGCCGCTGTGAGTTTGAGAGGGTCAAAAATTTCTCCACT
GGCGGTGGGCCGACCTTCAAACTCAAATCCATAGTAGGAGGCCTTGCCATAGTAAACCTC
CTCAGCCTCTCCCGTCCAGGCGAACTCATTTAACACCGTCGCTGCTTCATTCACTTCATA
CCATTCATCCGACTCCTCTGCAACATCCTCATAAACTGGCTCAGAATCATCATCTACATA
CTCATAATAGCCTTCCCGGGGGACAGGGGTGATACAGGATAAGAGAATAAAAGGGAGGAA
AAAAACATAGAAAGATACCCTGAGATAACATCCATGTAATCTCATTTCAACCTCCTTGTT
TATACACTTAGTATCGTAACAAAATCAAAAAAGTATAGCTTTCTTCATCCTCTTTGAGAC
TGTAAAGTGTTTACCGGAGCACCAGGATCCCTACCAGTTCTCCATGGTTTTTACCAATTG
TGAACTCATCTCGAGGAAAGAGAGGTAATCTACTCAGGTTGGGGGACCTCAACAACAACA
GCTTTTGAGGGTAGTACATGGTGAGTTTATAAGGGTATTCTCAGGAGCAAATTAAGATAA
AGAATTCAAACACTATTCCCGAAGTGTCCGTAATCTTCTCCAACGAATTTTTTCTTCCAG
TATGTCTTCATCCTTCATGTGGGTGGCATCTTCTGTGGGAAGTATTTCACCCGGTTTACC
CTCAGTTGGCGAGGGTTCACCCTGCACAGCACTACTGTCCACAGGAGTGGAGGGTTTGGG
GGTTTCGACCGGAGGGGTAATCTTTTTTCGGGCTACCTGAACATAAGATGTAGCCGATGG
GTAATTATCAATAATTTTTTGATATGCCGTAAAAGCACTATCGGTTAAAGAAAGATCATT
TTCATAAATCCAGGCAATAGCATATTGAGCTTTTGCACATATCTCCCAGGTAGTATCCAT
TTTAGCCACTTGTTTATATACCCTCAGGGCATTGGGATAATCTCCGGAAAAATATAGTGA
TTCGGCCTTCAGGAACAACTGATGAGCCGCTTCTTGCGGATCGGCTTGCTCTTCTTCTTT
ATATAAGCCTTTACTCTTTAAAATTTCTCTGGCGAAGATTGAATTGGGATATTGGGCTAC
GATTTCCTTTTCCAGTGAATCGACCAGTTGAGGGTTCTCGTGCCCCGGGCTCTTGTAAAT
ATAAACCAAAGAATACAGGGCTTTTGGTGTGAGAATCGAATCTTCATACATTTTCAAAAA
TTTCTCAAAATACACCGCCGCTGAATCATAATTCTCCTCCTTCAGGAGAAAAAACTCTGC
CAGATGATAGCGATGATTCATTAAATCAAATTCAATCTGAGGTAATTTTCGTTTTTCCAG
AGGCTTGTTTTTTTGAGCTGGAGTCTGCTGGGTTTGTTGTTTTAATTTCTCTTTCTCCTG
CTTTTCAAGCTCAGCCTTTTTCTTTTCTTCTTCGGTGATTTGTTTCCGAAAACTCATAAA
GTCATCTTCATTCTGTTCAGTAACCGTGTCCTTCTGAGTGGTTTGTAAAGAATCGGTCGT
ATCCTTTGCAACTGTCTTCAGGGAGTCTGTTGGCAACAGAGTGTTCATTGTGTCGGCGAT
TTCCTCCACCGGTGCCTGGGGAATCCCCTGGGCCCGACGAAGAGAGTCTTCATATTGAGC
TTGATAAAGAGAATCACGAAATTCCGGATCATGAGTCAACCGATAAACCAGTTTTTCATC
CCGACGAATGTTGTCCCGAATCTCTTTAATTTCACTCAAAAATGCTGCCTTTTGCCGTGC
CACTTCCACACTATCAAATTTACTGTAAATCTTGTTAACCAGACCATAATAGACCACCGC
TGAGTCAAGATTAGGGCGCACCGTTTCATAGATTCTGGCTAAATTATAAGCTGCCAGAGC
GGTGCCAGCATTTTTCGCTTGCTTTTGCACCACCTCCCGATACAATTCAAGGGCTTCTTC
GAGACGACCCTCTCGTTCATAATTTTTTGCCATGGCAGTTTTAATAAAAGAGGTAAAATC
TTTAAAACGAGGTGCGGTCAGCATCTTGTGCAGTTCTTCATAGGCTTTTTCATATTTCCC
CATCAGGGAAAAAGCTTCCGCCAGGTGCAAACGGAGTTTGTATTCAATATCCAGAGTGGG
AGAGTATTTCAACGCTTTCTGAAAATTCTCCACAGCTTTTTTGTAATCCCCTTGAATATA
ATAGGATTCCCCAAGATAAAACAGAACCCGGGCTTTATATTGATCGTCCAGCTTTTCTTT
CAGGGCTTTATTTAAATAGTTTATCGCCTCTTCATATCGCTCATTTTCAAAAGCATATAC
ACCAAGTTCGAAACTTGCCTGTGATCGGATTTGGGGATTTTTGGCGGTGGTGATAACTAT
CAGAAAATGCTCGTTGGCCTCCTCAATGCTATCTTCTCTCAGCAGTACTTTCCCCAACCA
AAGATGTGCTTCCGATGTTAACTCACTATCCGGATACTTCTGCAGAAACTGAGTCAGGTG
TAACTTTGCCTGAGAATATTTGCCCAGATTAAACTCACTTTTGGCAATCAACAAGAGGGC
ATCATCCGCATATTTGCTTTTATCAGAATATAACTCAATCAACTTCCAGCACTTTTCAAT
GGTCGTTTCGAAATGGCTCCTGGCCTTACGGGGGACATCTTTGGTATTGGGATTTTCGCG
GAGGACTTTCAACCCCTCATTAAAATTTTTTTTAGCATTAAACAAAGTGTTGTAATAAGC
ACAATTACCGAAAAAAATCAGAAGTGCCAGAAGCAGGAAAAAGATTTTTATCCTTCCACG
AGCCCCTCCGGCGTAATGATAAGGCTTCACGGATGATGAAGATGTTTCCACCTTCACCAT
GGAATTGTATTTTATAAATGTTTGATGTGAGGAGAGAAAAGAAGGTTTTCTCTGCTGATT
GAAATTCATAATGTCCTGTCAGTGTCGTTAGTTAACCTTAATTAAAACATCAAAAGTTTT
GCATCAGTTCCCGGAGATGCAACCATAATTAAAAAATTCCACGTAAAGATAAGGCTATTC
GAATCGCAACAACAACGTAATTTTTGAGTAGCATTTTTCTAACTCCAACATTAGGAAATC
CATCCCTTTTTCCCGGATAGCATAATTCATCTATTGCATTAAAAAATAATGTCTATTCGC
GATGGATTTTCTAACATCCTTCCATTCGCTGGAAAGGGCTGGTGATATTGAAGTCGAACC
AAGGGAGGCGTCAGAACGATACTTCAACCTTACTATTGTTCACAGCACCATGGGGGGCAA
ATTATTTAATTCGTTTGCGAATCTTTTCGATTTCCATCGATAGAGCCGGCAAAACTTTTT
CCACACCTTCTCTTAAGCACTCATCAGCCACACTACTGAGAGGAGTAGCCTCCGGATTGA
TTTCCACCAGATATGCACCATTCCCTTTGGCAAGATAGGGAAGGGAGGCTGCCGGTTCTA
CCTGAGAGGAGGTACCCACCGAAAAGAATACTTCTGCAGCAGCGGACAATTCCCGGGCTT
TCTCTATGGCATCTTGTGGAAGAAGCTCCCCGAACCATACCACATCCGGCCGGATGAGCC
CACCACATTGTGGGCAGTGAGGCACCTTTTTCTCTGCTTCCTCTTCTAATTTTAACAGGT
CTTCCTCGGAAATATATTGACCACAATCGATACATTTATTACGCATGATATTGCCATGCA
ATTCAATCACACTTTTACTCCCCGCCTGCTGATGAAGATTATCCACATTCTGAGTGATGA
CCGCAAATTCCGGGAAGTATTGTTCCATATCCACCAGCGCATAATGCCCCAGATTTGGAT
TCACATTTTTGATCAGATTCCGCCGCCAGCTATACCATTCCCACACCAGATCCGGATTCC
TGAGAAAAGCATTGATATTCGCTAGCTCTTCCGGATTAAACTTATTCCATAACCCATCCT
TGCCTCGGAAGGTGGGGACCCCACTGGCTGCACTCATCCCGGCTCCTGTTAACACCACAA
CATTGTAGGCAACTTTTAACCGATCAATTAATTTCTCACTAAATTTTATCAAACTCTTTC
CCATTCCTCCAATTCCCTCTTGTTTACCCCGAATTTACCATCCTCATAGTTGGGGAATTT
TCCTCGCTCCTACTGAGGCAATTTATTACAATTCTACCAGAAATCCGAAGAAAAAAATCT
CTTCAGCCCTGACTACATGGGCACCCCAAACGATGTCCCTACTGCCAGCGCTGCCTGTAT
TAAATCACAATCCACCGGCACTGTGCGCTGTTTACCCATCACCTTTTCTATGGGAACGGA
CACCAGTTTCCCTCCCTGATAGGCGACCATTTGGTTGAATTTTTTCTCATTAACCATTTC
CATCGCCTTCACAGAAAACTGAGTGGCCAGAATTCTATCAAACGGGGTGGGGGTGCCGCC
TCTCTGGAGATGTCCCAGAATGGTTACCCGACATTCAATTTCGGTATGCTCTTCTATCTG
GTTGGCTATCACATGGCTGATGCCCCCCAGGCGTACCGGGTCCGGGCTATCTTCCACTAT
CCGCTGATACACCTGTTCCCCTCCCTGAGGTCGAGTACCTTCAGACACAACAACAATACT
GAACCGTTTCCCGAAGCGACTCCGCCGCCGTACAGCGGCAATCACTTCATGGATATCATA
GGGAATTTCCGGCAACAGGATCACATCTCCGCCTCCAGCAAGACCCGATTCCAACGCCAG
CCATCCGGCATTCCGCCCCATTACTTCCACCACCATCACCCGGTGATGCGACTGAGCGGT
GGTGTGTAATCGATCAATGGCTTCCGTAGCGGTCATCCGGGCGGTATCAAATCCAAAGGT
GATGTCCGTTTCCATTAGATCCTTATCAATGGTTTTGGGAACTCCCACCACATTCATGCC
CTTCTCTGCCAGTTGTCCGCCAATGGTCATGGTCCCATCACCGCCAACACAGATTAACGC
TTCTAAACCCAGATCTTCATACAAAGCCAGGCACTTATCTGAAACATCAACGGTATGTCG
CTCTTCTCCTTCTCCGACCCAGTGAGCAAATGGATTAGCCTTATTGCTGGTGCCCAGGAT
GGTTCCGCCCTGGATTAAAATTCCGGATACATTCTCGGAACGCAGGATGGTAAACCGTTC
TTCTATTAAACCTTCAAAACCATCGTGGAAACCAACAACCTCCATTCCATATTTGTTTAT
GGCGCTTTTGGTGACCCCCCGAATCACAGCGTTTAGTCCGGGGCAATCTCCACCTCCGGT
TAAAATGCCAATTCTTCGCTTAGCCATTTCCGTCTCCTATCAACGTTTGGTTTATCTTCC
AGTTTAATGATTACTCACTTTTGCTATGTGTTTACTCCTCGTTCATCACCTGGTGCCCAT
TTTTGAATCCGGAATATTCCAGTTTTCGAACCATTTGATAAATACTTTATCTTCAAATAA
AATACAGGTATGCTCTCTCGTAGTAATTATGAAGGCGAGAAGGTCACTCTCCTGAGGTGT
CATATCAATAAATTGAACCTCACAACACCCTTTATACTTTACTCAGTTTTGAAATCAAAC
GGTTATAGCGATGATTTAATGCCGGTAAAAAACGTAAATTTTCAGACTTCCCCCCCAACT
GTTGCAGGGTCTCCAGGTAGCGGATCCCTTTTTCAACCACTTCCTTTGCTTTGCCAAAAT
CTTTTTCCTCATGTTCATAAATTTTGGCCAGTTCTTCCACAATTAAAGGATGATATATCT
GGCGTTCAATTAGTGTGGTTAAATATTCTTTCGCCTGCGCACTATTCCCCAATTTTTTAT
ATCCATTTGCCAGATAGTAAAGACATTCCCGGTAGGTATTTATCTCCATCCCTGGATATC
GCTGCACTAAATACTCCAGTATAGGGATCATTTCCTCAAACTGACGAGTGTTATGGAAAT
AACGCGCCAGGGAAAACAATTCCTTTGGATGCTCCAGATACTGGACAGGATCCTCACCAA
TTGCCGCCATGTGAATGGTGAGCAGGGCAAGGTTAACAATATCGTGAAAATTGTGTTCCA
GAACATCCCGAAGCATGAGTGCATCTCGTTTCCGAATAAACTCGAAATAAATTTGGGGGA
TTAACGAACCGGGGATATCCTCAATACGGTTGTTGTTTAACACATAGCTTTCCAGTGTCT
GTAAATTGCAGGAGGGGAGATGATCTTTCCAGATTCGTCGAGCCGCATGGAGAATATCCA
GATGAGGGATCTCTTCCAGGATGCTATCCATTCGATTCAAGATATATCGATTTTTCAGGA
GGGGTACATCAAAGGATTTTCCATTGAAGGTAACAATCAGCTCATACCCCTGTAAAGCTC
CCTCCACCAGCTTCAGCATTAACCATTCATGTTGAAAATCCGGTAAGACATACTGACGAA
CAACAACATGATCCAGTTCCAGATGGCCGATTCCGATTAAAAAAGCGTATGTGCCGGTTC
CACCTGCCAATCCGGTGGTCTCAGTATCAATGAAAAGAGTCTTTCGCAAATTGATTCCAT
TCTCCAGATTGGCACCGGAACCACAAATTCGATGAAGATGATGAACCTGGAAATCACGCT
CTTGCAACCAACAGAGTGTTTTATCCGGTGAGAGGGGATGATAAGACTCTTTCAGAAAAA
CAAAAGACTTTTCCTCGGTGATGATTTTTGCCTGGAGCTCCTCCTCAACCTCCTGTTTCC
ACCGCTCATATTGAGGGGGTTCCGGAGTTGGTTTTCGCCCAGCATTATCCAGGCGTGCTA
ATTTATCCTTAATATTCATATAGTTCTGCTCAGCTTTCAATTGCTTTAAGAACTCTCATC
CAGACTCTTTTCATCAATGAAGTTATGCCTGTGCTATCGTTGCTTCATAAGCCTGTTGGA
TGGCGGCCATATCTTCATCCGGGATGCTCCAACCGGCACCACCCACATTTTGTTCTATTT
GAGAGGGGCGTCGGGCTCCCACAATAGCTGAGGTCACTGCCGGATGCATTAATACCCAGG
CTATTGCCAGTTGTGCAACCGTTTTCTCATGTTTTTCAGCAATTGGTCGCAGGCGATCGA
CAAAATCCAGAATCCGGGAATACATCGGCTCCGTAAACATGGGATGATTTTGTCTTCTTC
TCCAGTCATCTTCTTTCAACGTTTGTAAAAAGTCTCGGGTAAATTTTCCGGTCAGCAACC
CACTGAGAAGGGGGCTGTAAGCCACCACCCCCACCTGATGTTCCTGACACCAGGGAAGAA
TCTCTGTTTCGATATCTCTTTGAACCAGATTATAGGGAGGTTGCAGGGATTGGACCGGAT
GAATCGCCTGGCATCGCTCCAGCAAATCCACCCCAAAGTTACTCACACCAATATACAACA
CCTTCCCTTCCTCCTTCAGGCGCACCATCTCTCCCCAGCTATCTTCCACCGGTACGTTAT
TATCCGGCCAGTGGATTTGATATAAATCGATGTAATCAGTGTTTAACCGTCGTAAACTAT
CCTCACACTCTTTGCGGATACTCTCCGGGCGGTTGTTATTGCGCACCCGACCCCGATCAT
CCCACACCAACCCGCATTTGGTGGCGATAAACACTTCCTTGCGATTGCCCTCAACAGCAC
GAGCCACAACTTCCTCCGCATGGCCCAATCCATAGACAGCGGCTGTATCAATCCAGTTAA
TGCCCAACTCCAGCGCCCGATGAATGGTGGCAATGGATTCCTGATCATCCTGTTCGCCCC
ATCCCCAGGCCCAGGAACCTCCAATTGCCCAGGCACCTAAACCAATTTCCGTCAAATGTG
GACCATCCTTCCCTAATTGCCTGGTCTTCATATCTGCCTCCATATTTTGGTTTGTTCTTT
CATGTAGTGGAAATGAATATGGTTAGAAAATTTCTTAAATTCAATGGGAAAGGCGGATAA
AATATTCAAAACAGGAAAATTGAAGGGAGTGAATTTTCACCTTTTCCCATTATTTTAGGA
AAAAAATCATTTTTTTCTGTTTATTATTTACAATATTTTATAGTGTGTTTAAATAAAGGT
ACTGCTTTCCGGTTTTTTTTTTATGGCCTTCAACTACCATTAAATTCTATGATACGCTCA
GTGAAACATACCTTAAAAAAATATCTGATGAAGGATGAGTTCCCCCCCTTATGGCAAGCG
CAACCTCTCCCACCTCCCCAGGCGAAACTCTTAAGACCGGTGGCGCTCCTTCTCCTGTAC
CTCAGTCTTTTTTTTCTGGTGATTGGCTTATATAAGATGGGCATCTACATATTGCAGGAA
ATGTCCCCAGGTGCGGGTTATACGCCTCCCCTGAAAGTGGTGGTCAAAATTGCTTTTTCC
GAAAATTTTCTCTGGTTTCTCTCCGCTCTGATGTTTTTCCTGTTTCGCTTTACCTTTCCT
TTCTTCTTCCCGGATGAATCCAATACTATCTATGCCATCACCAACCGACGATTATTAATC
ATCGAACATTCCCCACGGAAAAAAACACCTCCCAAAGTTGAGCAATATGGCCCCGGTGAA
GTAAATCCTCCCATTGTGAACAAACGTGGTAATAATATTGGTGATGTATATTTTGCCCAA
AAAAGTGTTTCGTTAGGTAAGGATATCAAAGGGGAGCCATTTACAGATCTTATCTGGACA
GGATTTTTGAATATCGCAAACCCAGATGAAGCTAAAGAGAAAATACTTGAGTGGTTAACG
AGTTTGCAGGGAACTGAAGAGGTGGTCAATAGCGAGTTGGGATTTGCCCTGGATGTGCCA
AGAAATTGGTCGATCAAGGCCTACGGAATTCCGGCGGATAAACTGGATGATAAGTTTTTC
GATATGTTGGCCGGTGAATATCTTCATCTGGATCGACTTTTCCGGGAAGTGGGGATTAAT
GATAAATGGAATGTTTTGAGTATGGTTCAAAAGGTTGGAGCCAGTACTACCACCGTGAAA
TATATCACCATTCTGGTTGAGGGAGCATTAAGCAAAAAGACGGCAGTGGAAGGGAAAGAA
ATATTCATCTTCGAATCGCACGGAACAGATCTTACCTCCGTCATCGAGATGGATAATATT
TTGCAGAAGGCTTACAAAGATGCGCTTCTCATCTGCCAATTTTCAAATTTGATGATTGAG
GATCGTAAGAAGAAAGGGAACTTTGTACAGATTCATTCCTCTGCCAAACCTATTGACATT
AACTCATTAAATAGCTTTGTTCTGGAAAACCAGGGGAAAATTATCACCAAGGACATCTTT
TATAAACAAATCTATTCCTACAAAGGAAAGCTTCACCTCCGCTTTACCTTTTTCTGTGAT
GATAAGGACATCTACAAAAAATTCAACCACACCCTGGATGATGTTGTTAAATCGGTACGA
TTATTAGAGCCTCCCGAAATACGGGAGATTGTTCAGCCAACAGGCGAGACAACAGAAGAA
GAGTAAGTTTCTTTAAATTACACAGGGTAAACAATACAATCACCTTTCGGATCAGGATAG
TAAAGGTCGCATATTTACCAGTTGGCCATTCAAGCCTATTTTTTCATTTCGCAATGATCA
GATATTGATAAGGAAGGGAGGTATCATCTACGGTTATGGTCTGATACCCGGCCTTCTTTA
ATTCTTCCACCACAGTATTGGCATCCAGCTTCATCTCCAGCGGTGGCCCCACTGGCATTT
CTTCTTTTTTGAAGTCTACCACCACTAAGGCCCCCCCGGGTTTCAGGTTTTCTCTGACTC
GGGCAAAATACGTTGGTCGATTCTCTATATGATGATAGGTATCCACTATCAGCACAATAT
CCGCTTCTCCAGGTTTCAACTGAGGGTCATCTGGCTCCACCAGGCGGGTTTCAACCGGTA
ATTGCAAGGTTTTGTTCTTCTCTTCGATATAGTTTAAAAATCGTTCATCAATATCGATAG
C
>k99_343126 dna:primary_assembly primary_assembly:ASM369528v1_:k99_343126:1:16208:1 REF
ATAAGTCCATGGTTTATATTTATGGGAATGAATTTTATGTCCCATATGTTTACTCTTACT
TGTGCTTTATTAGCCACCTTAGGAGTACTAAATCTGCGGGAACAAAAAACTATACTCTGG
GCGGTTTGGACAGGGCTATTTTTAGGGATTTTAGTCTGGACGAGACAAATGGATGCTTTA
GCAATGGCCTTTATTATCGGTTTGTGGTCATTACCTGTGAAGGGAAGATCCTTTCGATTT
TCTCCAACACTAATCCTGGGCTTTACTACTATAATTGTCGGTTCGGCTCTTTTATTTTAT
CATAAACTTTTAATGAATGATTATTTTTATTCGCCTCTGGTGGCTTATTTCGACCGGAAA
TATGGTCCAGGAATTTATTCTCTAGGTTTCGGCCCGAATAAAGGCGTCCACTGGCCATTA
GATCCTTTCCCGGGCCACGGGTTAAGAGACGTAGTAGTTAATTCAATGCTTAACCTATTT
TCAATCAATACCGATTTGTTCGGATGGCCATTTGGGTCTATTTTATTTATTGGCTTCTTT
TTGTTAAAAGGGAAGCTTCAAAAAAAAGATTGGCAACTCTTATTTTTTGTGGCAGTAATT
ATTGGGCTTTACAGTCTTTTCTGGTATAATGGGGGACCAGATTTTGGTGCTCGTTATTGG
TTTCTAATTATAATTCCTTGCGTCATTTTAACAGCAAGAGGATTAACTACTCTCACCAAC
CTTATCAATCGTGATAGCCCTGAGGATTATTCCCTATCTCCTACCTTACTACCAATTCTG
AGTTTGGCGCTTCTTACCTTATTTATTTATATCCCCTGGAGAAGTATCGATAAATATTAT
CACTTCAGAGGTATGAGACCAGATATTAAAAGATTTATTCATAATGATCAATTTAACAAT
AGTATTGTGTTGATACAGGGCCCTCCACATCCCGATTATGTATCCGCTGCTATTTATAAT
CCTTTCGATTTTTTCTCCTCCAAACCTATATTTGCCCGTGATATAAATTCCATAGTAAGA
AACAGATTATTCTCTGTTTATCAGGACCGGAAATTTTGGTTAGTTGAGGGGCCCTCAATT
ACTGGAAACGGTTATAAAGTTATCAAGGGCCCAATGTCTGCAATGAAGTTAAAAGGAATC
CTGGAAAATGAAGCGTCGTTTATCGCACCCTGATCAATTTAAAATTAACAGTCAATCTCC
TATTCTCAATGGCATTGACTATTCCACAACTCGCTATAAAAAATATTTATCTTATATTGT
TTCTCAATATAACTCAAAATTGGTAAGGGTTTATTCGAAAATTCGATTTAACATCATTAA
TATTAATATATTAAACATTCTGAGTTTATGTCTCCGTGGGAAGAAAAGAATTTTGGATAT
TGGTTGTGGATTCGGCCTGTTCGGATGTTATTTCGCTGGACTTTATCCTGAAATTTATTA
CATCGGTTACGATCTAAATGAAAATAGAATAAATATGGCAAATGAAACTGCATCTCGCCT
TGGGTTAACCAATGTCCAATTTAACGTTGGTGATGCTCGTTCAATTAATATTGCTGAAAA
TTATGATGCCATTCTAATGATTGATTTACTACATCACATTGATGATCAAAGTAAACTGAA
TTTGATTGAAAGATGTACACAACATTTAACCTCTGATGGTAGACTCATCATCAAAGATAT
CACTACACACCCTTTTCCGAAATTGGCTTTTACCTGGATACTGGATGTAATGATGACTAA
AGGATTTGATATGTGGTACTGGGATGAAAAAAAATTTTATTCTACTCTTTCTCCATATTT
TAATCGCATTGAGACCTATCCAATAACAGATTGGCTCCCTTATCCACATATTGTGTATCT
ATGTGAGAATGTTTCCATTTAAATTGTTAATTAAATCCCCCAATCCTAGAGCACCATTTG
TCAAAATCCAGAATCGTCTCTTTTGACAATTTTTCAACAACCTCAAAATTACTCAGAGAA
ATATCATATCAGTTGGAAGGCTTCTGAAGACAGGCAATGCAAACAATACCTAATGCAAAA
TTTTATGAGAATCTACCAGTTCTCATTCTGGGTGCCTCCGGTTTTATTGGTCGATGGATA
GCCAGATATCTTTCTGGTACTAGGTGTTCTCTTTTTTTAGTCGTGAGAGATTCCAGGCGA
AGTAGGAAAATTTTTAATGAATACACAGTGAACGGCGAATTAATAGAGATAGATCTAACC
AACTTTTCTGATGTTACTTCTACTATCAAAAATATTAAACCATCGATTATTTTCAATCTG
GCAGGGTATGGTGTAGACCCTTCAGAGAGAGACCCGGAACAGGCTCGTTTGATGAATGCC
GATTTAGTCCGTGTATTATGTGAAAACTTACGGGTATTCAGTGAACCAAAGTTAGAGAAC
TTGCAACTTATCCATATTGGTTCCGCTCTGGAATACGGAACGATTGGCGGCAATCTATCT
GAAGACTCTATCCCCCACCCTACGACATTATACGGACAAACTAAATTAACTGGCACAGAA
ACCGTTAAAACATACGGGCAGAAGTACGGAGTCAGAGGAATCACAGCTCGACTTTTCACG
GTTTATGGTCCTGGTGAGCATCCTCAGAGGCTATTACCGACTTTAATTGAAGCTGCTAGA
AATCAACACCCCATACCCCTAACCGAGGGATTTCAAAAAAGAGATTTTACCTATGTGGAA
GACGTTGCTGAAGGCTTAATTCGACTATCTGTTTGCAATGCACCACCGGGGCAAATAGTG
AATCTGGCCACCGGCAAACTCACAACTGTAAGAGAATTCGTAAAGATCGCAGCAGATGTC
CTCAATATTCAGGATAATTTTTTGCAATTTGGCGCTCTCCCCACTCGCAAGGAGGAAATG
AATCACGATGATGTGTCAATCGACCAACTTAAACAATTTACCGGATGGACTCCTCCAACC
TCTATCCGAGAAGGTATTCAAAGAACCATTGCTTTTTTCAACAAAAGAGGATCATTACAT
CAAAAAAATTTTTTATAAGAATGACTGGTAATAGAGGCTTTAAATTATGACCAAATCTAA
ACAAGGTAAAAAGACAAACCAACTCCCGGATGTATCCTTTGTCATGCCCTGTTACAATGA
AGAGGCAATCCTTGGCTACACAATTCCCAAACTGGTAGAAGCATTTCGAGAAAAGGGTTA
TCGCCTGGAATTAATTGCCGTAGACAATGGTTCTGTGGATCGTACCGGAGAAATCATCCA
CAAGTTAGCAGAAAAATATGAGGAAATTCTTCCACATCGAGTGGAGATTAATCAGGGCTA
TGGATATGGGATATTAAGTGGTATCCCACTGGCAAGAGCACCCTGGGTGGGGATGATACC
TGCTGATGGTCAGGTGGATGCAGAAGATGTGGTACGGCTTTTTGAAGCAGTAGCAGCAAG
TGATGGATATGTAGTGGGCAAAGTTCGGCGCCGTTTTCGGATGGATGGATTACGTCGGAA
AATTGTTTCAGTAGCGTATAATGTCTTTATTCGTATCCTCTGGCCACGGTTAGGTTCAAT
CGATGTGAATGGAAGCCCTAAAATTTTACCCCGAAAAATCTTACAGGCCATGGATATACA
ATCCAAAGGGTGGCTGCTGGATCCGGAAATCATGATTAAAGCTCATTACATGGGTCTGCG
CGTAATGGAGTTAAATGTGTTCGCACGAATGAGAAGTGGTGGAACTTCCCATGTCAAACC
CTCCACCATGTGGGAGTTCTTCACTCATCTTCTAAAATTTCGCTTTTCAAAGGAGATGAA
TCAATGGAAGAACAAACCATTCGATCGTGATGATTTAGTCACCGAAACATCAGCCACATC
TCCTACAAATGTTAAATCCTAATTTTATACGACGGGAAAAACATCATGACAACTTCTTTC
GGTTCATTGCGGGAAATTCACAAAAAACGAAAAGAATGCAGAATATGCCGCTCCACCAAC
CTCATTAAGTTTCTGGAGTTGGGAGAAACTCCCCTGGCCAATTCCTTTTTAAAAAGCAAA
GACGAGTTTCAATCCGAACTTTCCTTTCCTCTGGATGTTTATTTCTGCCAACAATGCTCT
CTGGTACAACTGTTGGATGTCATTCATCCCGAAGTATTATTCCGGAATTACATCTATGTA
ACCGGTACCTCAGAAACCATCGCCAGACATAATCAGGAATATTCACGCACGGTGGTGAAC
ACATTGAAGATGGATAGCCATGATCTGGTGATTGAAATCGCCAGCAACGACGGCAGCCTG
TTAACCTGCTTCAAAGAACTGGGGGTAAAAACACTGGGAATTGAACCGGCAATCAACATT
GCCGAGATAGCCCGTTCTCGCGGCATCGAAACTGTAACGGAATTTTTTAACCATCAAACT
GCCCGGAATATCAAAGCAACATATGGTACAGCCAAAGCTGTCATTGCGAATAATGTTCTG
GCTCATGTTGATGAAACACGTGATTTTATGAGTGGATGTAAAGAGCTTATCTCACCAGAG
GGAATGGTGATTGTTGAGGTACCATACCTCAGAGACTTTTTAGAAAGATTGGAATATGAC
ACGGTCTACCATGAACACCTTTGTTATTTCTCAGTGACCACTTTGATGAGATTATGTGAG
AGTGTTGGATTATCCCTGGTGAAAATTGAACACAAACCTGTTCACGGTGGCTCGTTAAGG
ATGTATGCTGGTCATCAGGAAAATTATCCGAAGCATGGGGAGGCTGTTCTTAAGATGGTG
GCAGAAGAGAGGCAGGCTGGACTCACTAACATTGACCGATACCATAAATTTGCCCGGGAT
GTCCAACATACAAAGACTTTATTGCTTCAACTTCTCGATGAGCTCAAATCTCAGGGAAAA
TCCATTGCCGGTTATGGTGCACCAGCAAAGGGAAATACGTTATTGAATTATTGCGGAATC
AGCACTCAATATCTGGACTTCACGGTTGATAAAAATCCCATGAAAGTCGGTCTCTTCACT
CCGGGTACACATATTCCCGTGTTGCCCGTCTCCGAACTTTTAGAGCGGCAACCGGATTAT
GTATTAATTCTGGCCTGGAATTTTGCCGAAGAGATTATGAGACAGCAACAAGAATATCAA
GCAAGAGGTGGCAAATTTATCATTCCCATTCCAACCCCAACGGTGGTGTGATTATGAAAA
CAATAATTTTAGCCGGTGGTAAAGGTACTCGTTTAGCAGAAGAAACCGTGGTCCGACCCA
AACCAATGGTAGAAATTGGGGGGCGACCGATCTTATGGCATATCATGAATATCTATGCGC
ATCACGGTTTCAAAGAGTTTATCATTGCCTGTGGATATAAGGGGGAAATGATCAAGGAGT
ACTTCCATAATTTTTTCATTCGACATAGCGATTATATCATCAACCTTGAGGATGGGAAAA
TTGAAGTGGTGAATTCTGCAGGAAATGACTGGAAAGTCGGCGTTGTGGATACCGGATTGG
ATTCCATGACCGGAGGAAGAATTCTCCTTTTAAAACCCTGGATTGGCAATGAACGATTTA
TGGTGACCTATGGTGATGGTTTAGGGGATGTGAACATTACCGAATTAGTCAAATTTCACG
AATCCCATGGAAAAATAGCTACCGTTACCGCAGTTCATCCACCTTCTCGATTTGGAGCTC
TTAAGCTTCAAGGGAATCAGGTTCAGGAGTTTTCTGAAAAACCCCAAACCGATGCCGGAT
GGATCAATGGTGGTTTTTTTGTGTTTGAACCCCAAGTTTTCAACTATTTAACCGACACCC
AAACTATTCTGGAAAGAGAACCATTAGAAAGGCTGGCAAGAGAAAATCAATTAATGGCGT
TTAAACACGATGGTTTCTGGCAGCCGATGGATACTTTACGTGAAAAACAACTTCTTGAAT
CATTATGGCTAAGCGGAGAAGCCCCATGGAAAATTTGGGAATAAATTTTTGGCGGGATAG
AAATGTACTGGTCACAGGTGCTACAGGCCTGTTGGGGTCCTGGATGGTAGAAGAATTGCT
GAGACGGAAAGCTAACGTGGTATGTTTAATCCGGGATTGGGTTCCACGAAGTAAATTAAT
GTATTCGGGTTTGATAGATAAAGTCACCGTGGTAAGAGGAGCACTGGAAGACTATAACCT
TTTGGTGAGAGCGTTAAATGAATATGAAATTAGAACGGTCTTCCATCTGGGGGCACAAAC
CATCGTTGGAACTGCCGCTCGTTCTCCCCTATCCACCTTTGAAGCGAATATTCGTGGTAC
ATGGAACCTCCTGGAAGCGTGCCGACAATGTTCCACTCTTATTGAACAGATTGTGGTCGC
CTCCAGTGATAAAGCCTACGGAGATCATACGGACCTCCCCTATCGAGAAGATACCCCCTT
GCAAGGACGTTTTCCTTATGATGTCTCCAAATCCTGTACAGATCTGATCGCATTCTCTTA
CTACCACACCTATCATTTACCTGTTTCAGTCACTCGATGTGGAAATTTATTTGGTGGTGG
TGACCTGAATTTTAATCGTCTTATTCCGGGCACAATTCTGTCTGCTCTAAAGAATGAACC
TCCGATTATCCGAAGTGATGGAAAATTTGTAAGAGATTATTTTTATGTGCTGGATGCAGT
ATATGCCTATTTGCAACTGGCAGAAATGATGACGGATAAGCGCTTTGCCGGAGAGGCTTT
CAATTTTGGGCATGAGAAACCGCTCTCGGTATTGGAACTTGTTGATACCATTTTAAAATT
AATGGATAAAAAAACATTAGAACCGGTCATATTGAATCAAGCATCGAATGAAATCAGAGA
ACAATATCTTGATTGCTGCAAAGCAAAGAAATGGATGAACTGGAAACCCCAATATTCATT
GGAAGCCGGGTTAAAAGAAACCATTCAGTGGTATAGTGAGTGGTCAGGAATACCATTGGA
AGGGAAATCCCAGTAAAGGCCACCATAAGAGAACCTGTACCAAAACAGAATAGGGTATAA
GCATTGGGCGTAAAGAACAGATTCAAAGCAAACCATCAAACAGTCATTGCTATCAAAATA
TTTCTTACTTGCTGGATAATATATTCCCTTCATTTTGCCACAAATATTGTGAGGGAACAT
TACCCCGCTTTTACAATCGCAGAACATGGCACTCTTCAAGTTGATGAATACCTGGGTTTT
CATCCTGATATTTTTAAACACACAAACAATCATGCTTACATCAATAACAATGTAGGGGTG
TCACTCATTGGAGCAATACCTTTAATCATTTTCGATCCAGTACTTGACAAATTAGAGGAA
ATCGGTAAAACAAAAGCCCGAGAACTGGCAGCACAGCAGAAACTCGATACCACCTACCGC
ACTAAATACCCTCTAAGACAAAAATTTTATAAAATGGTCAAAGAACGAGGATTAGACCTA
CGTTTTGGAGCTTCAGCAGCCCTAACTTCTGTATTAGTGATGGCTCCTGCTTCTGCTCTA
CTGGTAGTATTGATATTTCAATTGTTTATCTCAAAAGGTTTAACGAGTTCGCGGGCAATT
TGGTACTCTTTACTGTTTGCATTTGGAACCCCAATATTTTTCCGAACTGCATATCTAAAT
CATAATATGTTTGTGATGTATTCGGCTTTCCTCTCTTTTTATTTCCTTCGGAAAATAATT
GACTCTGGTACTGAATACTCAAGAAGCCATTTATTTCTTTCCGGGATTTTTGCTGGTTTT
ACTATTTTTTTCGACTATTCCGGAGTAGTGCCAATCCTGGTCTTATATGGCTATTTGGTA
TATTCTTTTCATCAAATTAAACCGATAGGTGAATCGGTTAAAATAAGCATTCCCTTTATT
CTTGGGGCAATCCCCCCGGTTCTTCTCCTACTTTATACACAATGGGTTATGTTTGGTAAT
CCATTTCTACCTGCCCAATACTGGATGCCGGCGGTTAATTATACCGATAGAGGTTGGAGA
GGTTTTGATTTACCTTCTTTAGATCTTTATTATTTAAACTTGTTTGGTAATGATTACGGG
ATGTTTTCATTTGGCCCAATCTTATTATTGGCATTTTTCCCTAAGAAAAAATCAACGTCA
TTAATTATTTCTTCCCAGGAAAGAGGATTCATCCTCACTTTTTTTGTGCTTTTTGTTACC
TTTTGTGCAGCTAATCAGTATTCCCGTATGCAATTTAATACCGGTTTTCGATTCCTTGCT
CCTCTTGTTCCATTCTTGTTTTTAATGTCATGTGATTTTTTTAACCGGCTCTCAGACAAA
TGGTTAATGATTCTTACAATTCCGGCAATGCTCCATTCATGGGTATTGAGCATGGAAAGG
GAACCTGTCATCGAATCATGGAGCCAATTTTTACACGAGGGGATAATGTTTCCATGGTTA
CGAGTATTGAAATTAACACACCCTCCGGACCACCCGATCCTTTCAAGCCCTTTCTTACCG
CTGAGTATCCTTATTTTGGTGGGTTTTTTAATCTATGCTATTTGGAAAATAAAAAAATTG
CCCCTTCTCGAAGCACCTGTAGAAAATGAAAAATGAAAGGTGTTCACTATTGTTTTTAAA
TTGACGAGTATGTTAAGATGATAAAAGAATCAAAAACTTCAAAATCAGTCCCCATTTCAA
TCATCGTCCCTGCACGTAACTGCCCGGATTTATTACGGACCTGTCTGACTTATATTAACC
ACTCACAGTATACCAATTTTGAGTTGATTGTGGTAAACGATGCATCGACTGACAACACGG
CAGATATAGCAATAGAATTGGGGGCCAAAGTAATTAATCTTGATAAACAGAGTGGCCCGG
CTAAGGCGAGGAACAGAGGGGCTGAGATAGCCCGGGGAAAATATGTATTCTTTATTGATG
CTGATGTATTAGTTTATCCCGATACGATAGAAAAGGTAGTCACTTATTTTGAAAGTCATC
CAGATGTGGATGCTTTATTTGGTTCATATGATGTCTCCCCTGCCGCTCCAAACATTATGT
CTCAATTTAAGAACTTATTCCACCACTTTGTTCATCAACAAGCGCGGGAAGAAGCTTCAA
CATTCTGGAGTGGATGCGGAGCTGTAAAAAGAGAGGTTTTTTTGAAAATGGGAGGATTTA
ATACAAATTATGAAAGACCATGTATTGAAGATATTGAATTAGGGCTTCGAATGCACAAGG
CCGGTTATCGGATTGTAGTACACAAGGAGGTCCAGGTAAAGCATTTGAAAATGTGGACAT
TGTGGGGGATGTTGAAAGCAGACATCAAAGACAGGGCTATCCCCTGGACAGAGCTAATTA
TGAGGGAAAAAGAATTGCCAAATGATTTAAACCTCAAACTATCGCAACGGATCAGCGCCC
TCCTCTCATTTGGTGTAATCGGGGCGGTTATGATTGAAGCATTAAATTGGCATGAACTGT
TTTTCTTACCGTTGGGGATTCTCTTTTTGATTTATCTCCTCGATTACTGGTCAATCAAAC
ACCGGGTACCGAATAGTATACGCATTCTTGCTGTTATTACAATAGCTATTGGAATTGTAA
CTATTTTTTATTTTAAAATGATTTGGTTAATCATCGCTTTCCTGTTAACAATTACCATTA
TTTTGTTAAACTATCGCTTATACCTTTTTTTTGCTAAAGAGAAATACTGGCTTTTTGCAA
TCCTTGTCATACCCCTACATATTTTTTATTACATCTACAGTAGCCTTTCTTTTGTTTCGG
GTATTCTTTTATATCTTTGGAAATCAAGACGAAAAGGGGAAGCTTTTTCAGGGTCAATCA
ATACCTAATAAAATATGATATCACTATTGCAAAGAAGAAAAAAAAGTTTCTTTGATAAAT
TCTTTAGTTTTCAATGCTTATTCATTGCACACATTTTATTTTTCCTTTTCTGCTTATTGG
CAGATGTGTCCGGACAGACAAATGTTGCACAGGCTTCAATCAAAGTAATAGAAGATAGCA
TTTATCAAGAAATAGTGGGTTGGGAAGCCGTAGCTTGGATAGGGCAAGATGATCACCTAC
AAAATTATAAATTATGGCAAGATGAAGTTCTGGACAAAGCAGCTTTTGAACTGGGTATTA
ATCGTTTGCGAGTTTCAGTGTTTAGTGGTTATGAGAATCCGGTAGATTATTTTGACTCCT
ATTTAAAAGGGGAAATTACTTATCAAGAATGGGAAAAACATCGCTTTGAGATAATAAATG
ATGACATCGATCCATACCACATCAACCCAGAGGGCTTTCAGTTTTCCAGGTTGGATTTTT
GGATGGAGTCAGTTGTTCTCCCCATGAAAAAGCGGTTAGAAAAAAAGGGTGAAAAATTAT
TTATCAATCTCTGTTATGTGGATTTTGGCGTTTCTGATTTTGAACATAAAACTTCAGCAC
TGGACTATGGAGAATTTGTTTTGGCTACCTATCTTCATTTGAAAGAAAAATACGGTATTG
AACCAGACGCCTGGGAAGTAATTCTAGAACCGGATATGCCCGCAGCCAATTGGTCTCCGT
TACAGATTGTCGATGCTATTCGTATTGCAGCGAATCGATTAGAGGAACATGGGTTCACAC
CACGTTTTATTGCCCCCTCCTGTACTAGTGTCAAGAATGCTATTTCATATTTTGATAAGA
TGGTTGTGTTCCCCGACTTTCGGAAATATTTATTTGAATTTTCTTATCACTTATATCGGT
ATCCGACAAAAGAAAACAGGATTGCAATCGGTAAAAGAGCAAAAAGATATCATATTAGAA
CAGCACAATTAGAAAAGATAGCAGCAACCTATCATGATCTCCACGACGATCTCAAACTGG
CTCAAGTGAGTAGTTGGCAACAATTTACTCTATGTCATCCTACGGAAGATAATGGTGCAC
AATATTATTGGATAGATCTAAACTCTTCTTCTCAACCAAAGGTAAACACAGGGCTTAGAA
CACATTATTTAAGGTTATATTTTCACTATATACACCGAGGAGCCCATAGAATTGGGGCTG
TGACTAATAACCCTGATTTTGATCCTCTGGCATTTAAAAACCCAGATGGTTCGCTGGTGG
TAGTTATTCGTTGTTTCACACCAGGAAAGTTGTCTTTAGAACATCTACCGGAGGGTACTT
ATGGTATAGTCTATTGCGGACATAAACGATACAATGTTTCACTACCGGATTTTTATTTGC
AGGCTGGAACAGCTCTGGAAACTTCGGTTCCGCGTAGCGGTGTGATTACCATTTATCAAA
AAAAATAACTCTTTGAGAGATAAACACAGGAGTCTTCGATGAATAAGATCGAAACTTTTC
AACAATTTCTCACAACCCATAGTGCTGAAATTTCTTTATGGGGATTCATCTTCAATTTAA
TCTTGGCGACCTTCCTTTCATTTATTCTCAGCAAAGTCTATATAAGGTATGGTTCAACTC
TAAGTAATCGCCGGATGTTTGCCTGGAACTTCATTATGATTACGATGACAACAATGCTGA
TTATTACTGTAGTAAAATCTTCTCTGGCCCTTTCTCTGGGATTAGTGGGGGCGCTCTCGA
TAGTCCGATTTAGAGCGGCTATAAAAGACCCGGAAGAACTTTCATATCTTTTCCTAGCTA
TTGCATTAGGTCTGGGGTTTGGGGCAGATCAAAGAGTGATTACAACCATTGCTTTCCTGA
TTATCATCACTGTTATTATTTTTCGAAAAAAAGCATTGAAATCGGTTGAAGAACAGAATC
TGTTTTTAACCATAAACGTTACCAAAAACCCCAATAATGTTCAACTAGACGAAATTATAA
AAACGCTTAAAACAACATGCAATGGTATTAATCTGCGTCGCTTTGATGAAACATCAGAGC
AATTAGAAGCCACCTTTCAGGTTATGCTTGAAAACTATGAAGAATTAGATAGATGCAAAA
AAGAATTACAAAAATTATCTCCAGAGATATCAATCACTTTTTTAGACCATAAAGGGATGA
TATAACTTAGTAGAAACCGGAGGTCAATTCCCTGTGATGAAAAACTCGATCCAGACCCTT
GCTTTATTTTTCAAACTGATTTTATTCCTTCTGGGATTAGGAATATCAAACGGGATGGTA
TTCGCACAATCTCAACCTCTTCCAAATTCATTTTCCTTCGTAGTATTCGGTCATATTCGA
AGCCAGGAAGATGGGAGAATAAACAAATTACTTGATGAATTACTAGACAAAATTCGAAAG
ACGGACCCTGACCTGGCATTTATAACGGGAGATATGATATGGGGATTTGTGCATCAACCA
CTTGCAGATTCTCAGGTCGTTGTTCATGACTGGCAGGTTTTGGATGAACACCTCGCTCGC
CTGGGAATACCAGTATACCGGGTTCCAGGCAACCATGATATTAATGATCCAGTCACTCGA
GATATTTTCTTTAGGCGTTATGGGAATTATCCTAAATCAATAGTTTATAAAAACAATCTG
TTTCTATTGTTAAACTCTGCGTATGTTCCTAAGGGGAATAAACCTTCACCAAAGTATATT
TTAACTTCAAGGCTAGATTCTAATCAAGTAAATTGGATTAAGGATCAACTTTCAAAACAC
AATAGTGTAAAAAATGTTTTTCTTTTCATGCACCACGTTCACTGGTGGTCAAAAGATGCA
TCCTGGTGGAAGGACGTGCATCCTATTTTAAAAAACTATAATGTTCGAGCTGTATTCTCT
GGTGATTTTGGCCCAATGAAATTCACACACCTTAAAAAAGATGGAATTCATTATCTCAGA
ACTACGATTGATGAGAAATTTGCTGGGGCAAATGAAAATGTAATTCACCAACTAAGGGCT
TCTGAAGAGAATAGGAACCTATTAACTCAATTTGACAACTTTTTATATATAGAAGTTCAG
GATACAAATGTAAGTATCGATGTCAGGACCGTTGGTGCCTTATCCACTGGAAATTATTCT
CCAGAAGTTTGGGAAAAAGTCCATGGTGAAACAAAAATTGACAAGAGATTTCTATATGAT
CCTGATAAAGAAATAAAACACAAAAAGCAGAAGAATTTGATTTCTAAATTCTGGAAAGCA
TTTGGAAGTCCCTTCAGAATGATTGTTTTAGGTGGTGTATTTACCCTTGGTCTATTTATA
GGCTTGCTTATATCACTGAGAAAACAGGATTAAGGTATGCTAATCAAATCTCCAGATAAT
TCAGACACCTGGAAACGGAAGTATTTCTTATTATCTTCTTCCAATAAAAGAAAAGTCTTA
TTGTTCATTTTTTATACATTGATAATTTTTAGCTTTGGTACCTTTTCTCACAGTCATGAA
TTTGTGAAGAATACAGTATATCCACTTATTGCCGACAATCTTCAGTATTTATCACATTTC
TATAAAGGTCTCTTTGCAAAGACGGAACATTTAACAATCGATATTAAACATAAACACTTT
TTAAAACTAGCCTATAAAAGAGAACAAGCATTAAAAAATGGTATCCTATTAAAGTCGCCT
GATGATTATGTTCCTGCTAAAATTCGGTATGGAGATAAAACTTACCGGGTAAAACTTCGC
TTAAAGGGAGATTTGAGCGATCATTGGAGGGGAGATAAATGGTCTTTACGAATTATATTG
AAAGGGAAGAATACACTATGGGGAATGAAACGATTTTCAATCCAGGATCCTGGAACTCGT
GGATATATATATGAATGGCTTTATCATCGAATTATGCGGATGGAGGGAATAATTGCACTT
CGATATAATTTTATAAATGTGACCATCAATGGAAAAGAAAAAGGTCTTTATGCTCTTGAA
GAACATTTTGGTAAACGACTAATTGAGCATAATCGGTTAAGAGAAGGACCAATCATCCGT
TTCAATGAAAGTTTTGCATGGGCAGAACTTGCTACCCAGGATCATCTGAATGTTTGGGAA
AGAAAATTACGATCGGGTAGTGGTTCTTATTTTTCCAGTAATATCGATGGTTTTCAAAGC
ACCCGATGGTCTCAGGATTCAACCTTAAACAAAATTTATCTGAAAGCTCTTTATCTTCTC
GAAGCATTTCGTAGAGGCGAAAAAACTACCAGTGAAGTATTTGACATTCCCAAGCTGGCG
AAGTTTTTTGCTCTATCGGATCTGTTGGGAGCAACTCATGGTGTAGCTAACTGGACAAAT
GTCCGGTTTTATTATAATCCAATTACTTCCCGTCTGGAACCGATTGCCTTTGATGGGTAT
GACCGAACTATCGAACCTATTCAATCGACGCTTTCTACAATTGCCTTAAACTCAGATCTT
AATACAACCAATGATTATTATCTTCAAACTTTCTTTCAAGATACTGCATTTTACCAGGCA
TATTTAAAAGAACTCTATCGTGTTTCCAGAGTAAGCTACCTTGACTCAATACTTACTGCA
TTAAATGATGAAATACAATCGCAATTAGCGATACTTTATCGTGAATATCCTGAATTTAAT
TTTTCATCAAAATTTTTCTATAATAACCAGAAAATTATACGGTCTATCATCCATCCAGTA
AAAACAATTAACGCATATCTGAAAAACATTGATTCTAACTCCCTGACCATTGAGGTAGCC
AATATTCAATCCCTACCTGTATATCTTCACTACATATCCGATGGGAACAAGCTGTTTTTT
CCTTTGGAACGTAATTTATATTTGAAAGGGAAACCACTTCTCAGCCCCCTTCAATTCAAA
GAAGTCACTTTTTTAATACCTGAGAACTTTCATTCATTAAAAGATTCGTTGACCCTCTCC
TATTCATTTTTGAGGGATGGAAATATATATCAGGAAAAAATTTATCCTCACCCATCTTAT
ATCAATAATTTGGTAACAAACGATGCCATTCATGATTCACCAAATGTGTCCCATTTCTCC
TTTCTCCTGGTCGATGAGAAAACGAAAACAATTTGGATTAAACCGGGAGTTTGGGAAATC
TCTGAGGACCTGATCATTCCCAAGGGGTATATTGTAGAAGCCACAGAAAACACCATACTC
AACCTTAAAAACTCTTCCTCTATTATTTCCTACTCTCCTCTACATTGGGTGGGCTCAAGA
GAAAATCCAATTATTATTGAATCCGTGGAAAAAAGTGCTCAAGGGATGATTGTACTCAAC
ACACATTCTCCAAATCACTTAGAGCATGTAATATTTAAAAATTTATCAGCTCCTCATAAA
AGAAACTGGGAATTATCAGGGGCAGTGACTTTCTATGAATCACCGACGAACCTCATAAAT
GTCCAAATTATTAATCCACATAGTGAAGATGGCTTAAATATAGTTCGTTCTGACTTCACA
ATTGAGAACACTCTTTTCAAAAACACTTTATCAGACGCCTTTGATGCGGACTTTACCTCC
GGAACAATTAAGAACTCATTTTTTATTGATTGTGGCAATGATGCTATCGATGTATCAGGC
AGTATTGTTAGTCTGGAAAATATTAACATTATTAACGCGGGTGATAAGGGATTAAGTGCC
GGAGAGAAAAGTATGGTAACAGCTAAAAAAATCATCATTAAGGATTCGGAAATAGCCTTA
GCAAGCAAGGATTTATCGGAACTAATTGTAAAGGACGTCAAAATTGTAAATTGTAAGGTT
GGCTATACAGCTTTTCAGAAAAAACCTGAATTCGGACCTGCATCAATTAAAGGCGTGAAA
ATTTCACTTGATAACACCCAAGTCCCCCATCTGTTAGAACTCGGTTCGAACGTTGTGATT
AATGGAAACACTTTAAAAGCCACTCAAAAAAATGTAGAAAACATTTTATATGGTGTTCAA
TATGGTAAATCTTCTAAATGAGAGTAATGAGTTGAGATACGAAAGGAAATTTATTATTAA
CGAAATGTCAAAGAAAGAAGTAGAATCGTTAATAAAATTACACCCTGCTATGTTTAATGA
AATCTATTATGAAAGATATGTTAACAGTATATATTTTGATAGCCCAGATATGTCAAATTA
TTTTGCAAATGTAGACGGAATTTATCACCGGGTAAAAACCCGTATCCGTTGGTATGGCTC
TCTGATCGGAGAAGTTCAAAATCCTATTCTGGAATTTAAAATCAAACATGGTAATGTTGG
TACTAAAAGAACTTATGTATTAGAGTCCTTTACTTATACAAAAGATAAGAATGTAAAAGT
ATTGTTACAGGAATTGTTTCAGAAATCTAACCTTCCTTTAGATCTAAAATTCAAATTGTT
AACCCTATCTCCTGTGGTGTTAACTCGATACAAACGAAAATATTATCTATCATCTGATCA
AAGATTTCGGCTTACACTGGATTCTGAGATGTTGGCCTTTAACATTTTCTCGAACAAAAA
TACATTAC
>k99_299362 dna:primary_assembly primary_assembly:ASM369528v1_:k99_299362:1:15958:1 REF
CGAGGTGGATCTCTGTGGACACGCAACCCTGGCCAGTGCTTATGTGTTATTTCATATCCT
GAAGCACCGGGAGAAGACGATTGTTTTTCAATCACGGTCCGGGGAATTAAGAGTCACCAA
TACCCCGGAAGGGTTGACCATGGATTTTCCCGCCCAACCTCCCAGGCCCTGCCTCCCTCC
TGAGAACTTACGAAAAGCATTCTCTAAGTCCCCCTTAGAATGGCTCAAATCTGAGGATTA
TCTCGTCGTATTCCCGGATGAACAGGATGTTCGCGATGCCAATCCCACTCTTTCTCTGTT
ATCAACCCTGGAGCTTCGGGGAGTTATTATCACCGCCCCTTCCTCCCAATACGATTTTGT
GTGTCGTTTTTTTGCTCCCAAATATGGAATCCCTGAAGACCCGGTTACGGGTTCAGCATT
TACCCAACTCGCACCCTACTGGGCATCGCGAACCGGTCGGAAACATTTTCGGGCAAGACA
GCTCTCTGCAAGAGGTGGCGAAGTCATCTGTGAGATTGGCCAGGATCGGGTATTCATTAC
TGGTCAGGCGGTAAAATATCTGGAAGGGACAATTTTTTTAAATTTTTAACAAACGCCAAT
CAATATCTGAAATTTATCTCTCGGGGTTTTAAATGAGTTATCCCGAAAGGCTCGCTTCAG
GAAATCACTTTTTTTCCAACACTACCAGGCTTTCTACATGAGCCGTCTGAGGAAACATAT
CAAATGGAAACACTTCACGGGTGTGATAGCCTTTTTCCTGAAAACGCGCCAGATCCCTTA
CCAGAGTTCGGGGATTACAGGAAAGATAGATAATCTTTCTGGGGGAAGCGGCGGTAATGG
CGTCAATGATTTGTAAACTCAAACCTTTCCGGGGAGGATCCAGGATGACTTTATCCACCG
AAGATGCCGTATTGGAAAATTCCTTCAGAAAATGTTCCGCATCTTCTGCAAGAAATTCGG
CATTGACAATATTGTTATCCACAGCATTTTGCTGTGCCGCCTCTATAGCACCGGGATGAT
TATCAATCCCGACAACTTTTTTTACCAATCCGGCTACATGGAGTGCAATCACGCCCACCC
CACAATAAAGGTCGAGAACAAAATCATCCGATTGAAACGATGCAATATCCACCATTCGTT
CCAGAATTTTAATCATCTGCACGGAGTTTATCTGAAAAAATGTTCCCGGGTAAATCCGAA
AAAAATGTTGGCCAATCTGTTCTTTGATGTAGGGTTCTCCCCAGAAAACAATATTTTCCT
TTCCCAGAATCACATTTGTAGCCTGGGAATTAATATTTAACTGAACACTATGCAGGTTTG
ATATTCCCATCTTTAAAGCCTGCAGCAGTTCATTCCAGTGTGGTACCTCGGAACTGGTCA
CCACCAATAAAATCATTAATTCATGGGTAAACATGCCCTTTCGTACCACCACATGCCGCA
ATAATCCGCTCCGGGTGGTTTCATCATAGATGGGAATCTGATATTCATTAGCCCATTGCC
GAACGATCCTCAACACCTGGTTCGCCTCTCGACTCTCCACGATGCACTCATCTATGGAAA
TCACCTCATGGGTGCCAGCACGGAACAACCCAAAAACGGCTTCACCCCGGAGGTATTGAT
AAGGCATCTGGGACTTATTGCGATAATGAAAGGGTTCGGGCATCCCTACCACCGGATGAA
TGGTAATCCCCTTCAAGGAAGGATAGGTTAACAACAATCGTTGAAGAATATTTCTTTTAA
ACTGGAGTTGTTCTTCATAGTCGAGATGTTGCAATTGACAACCACCGCAGTTCTCGAAAT
ACTGACAGGGAGGAGTCACCCGTCGGGGAGAGGTTTCGAGTATGTTGAGAAGACGGATTC
GATCATGGCGGGGGCGGTGTGGCTGGTATTCTGCCTCTACCACTTCTCCAGGAAGGGTTT
TGGGGATGTTGATTTTCATCCGCTTGTAAAACGAAACTCCGGCGCCACTTTCATTCAAGT
CTTCGATTTTCAATGTCAATAATGAGCGTTTTTTCTTTTTCTTTGCCATTCTTTTTCCAA
AAAATATTCCTGTTCCTTGTTACTTCCACTGAGCACCACCCCTCTGGCCGATTTTTTTTC
TCTTCTCTAAGGAAATTAAGGTGGGTGATTCTTTCACCGCACAATTAAAATTTTCCCATT
GACCGATTTTTCAGGAGAAATCACCCGGTATACATACACACCGCTGCCCACTGCATTATT
CTCAAAATTCTTTAACTTCCAGAATGCCACTCGCTGCCCATCTTCCGGAGAGAGAGAAAA
CAGATGCACTCCACTACTGGTATAAATCTCAATCCGGGCATCCTCCGGTAAATTGGCAAA
AACGATTTGATCCACCCCATCCTCCGGACGAATGATGTTGGGGTACACCAAAATCTCTTC
CGTCGCCACTTGACTGCTTTTGCGAATCAACAGTTCATAAAATGTGTCTTCAAAGGCATC
GGCAGACCAGCTTCCACTGAAGACAACCAGATATACCCGTAAGTCGGAAGTGGATTGTAC
TGGAGTAAAGGCATTCGCCGGAAATGTTTGCACATATGGCATCTGAAAAGAAAAATTTAT
CCCATCCCAGAATTCCGGAGATTGATCCGGAGTTAATAAGGCACTTATTGAAGCTGGAGA
AGACAAGTTAATCTGATAAAATCGAAACGAAAGTGCCGGGAGGAAACCCGACAGGGTGGT
TTCATCCTGAGAGAGGCTTATCTGTTGCATGGCCGGAGAAGGGTATTGATCCCCTTCCGG
GAAAAAATTGCCATTGATATATCTATCATCGGTAAAGAACATCCACGTTGCCAGTTCCCG
CAATTCTCCATCCAGCGTACTCCCTTTCTGCTGGAGGATGGTGGAAAGTGCATCTAACGC
CTTTTCCTGAGTAATCTGCTCCCACACCTCTCGGGTAATGGTTTTCCCATGCCGTTCTCC
CAACATAATGTCGAATACCACTCCACCATAGATTCTCCCTGAAGCTTCTTCGGTCAGATA
ACGATGCGTGTTGCTGAAAAATGCTGGAAGGTATTGATAGTAATCATTGATAGCATCCGC
AACGACTTCCTCCATATATGTTGCCGAACTTTCAATAAACCACAAATCCGGAAAATCATT
TTGTTCAATCCAGATACGATATCCCAGTTGCAAAGCATGGTTAAATTCATGGGCAGCGGT
CACGGCAATCGCCAGGCTATCCCGCACAGCCCTTTTTTCCAATCCCGTTAGCCCATTTAA
AAAATGAGCGTAGAGATAATCCGGCAAAAAGGAAAAATCGGTATTTATCCAGATTTCACT
GGGAAAATTAAATCCCGGTAAAGAGGGGATGTCCTGTGTAGGGTCCCACCCGGTGACACC
ATAGGTGTTTGGAGGTACATTGTAAACCCGACCGGGATCGGCAAGATAAATGGAATAAGT
GGAGCGCGGGTTTCCATTTTGATCCGGCGGCGGTTGAAATCCAAGACTATCGATTTCCAC
CTCCCATGCCCGGTCCAGTGAAAACGCCGCAAATTCTAAAAAATCTGGCATGCCATTGCC
ATTTCGATCATATGAAGGTATGGAATCATATTCACTGGTATTGTAATGAATCACAAAATG
ACCGGAGGGACTGGTAATCGAATCCCATTGAACCTGAGTTTTACTCAATTTGTAGAGGCG
TGATAAATTCGGTAATTCGCTTTTCTCAGATTTGAATGCCTCAATTACATAAGGTAAGCC
ACATTTGATGGGAGTATTGTTATCCTGCCCTCTGGAAAAAAGTGGCAGCATGCAAACCAA
AGTCACCCATGTGATTAGAATTGTTTTTGACGACCCTTTCATACCTTCAACCTTTTGTTG
ATTAATTTTTAAAATCAGGATTTAGTGCTTGGATTTAAATACCAGTGAAATAGGTGTTCC
CTTAAATTCCCAGTGCTCTCGAATTTGTCGTTCCAGAAACCGACGATAGTTCTGGGGAAT
CAAATCCGGATGATTACCAAAAAAAGCAAACACCGGGGGAGCGGTTTTCAATTGAGTGAT
GTAGTTAATCTTCACTTCCTTCCCCTTCACCGCCGGTGGGCTATTTTCCTTGATGATGGG
TAATAATACCCGGTTTAATTCACTGGTGGGAATATGTTTCCGATACTCCTCATATACCTC
AGTTGCCAGATCCAGGAGTTTATATAACCTTTTTTTCTCCAGCACAGAGGTAAAAATTAA
GGGTACATACTGATAAGCGCCGAAACGTTCCGAAATCTCTTTTTCCCATTGATGCAGGGT
GTGGCTATCTTTCTCAATCAAATCCCATTTATTGAACACAACAACGATGGGCTTTCTGGC
TTCCAGGGTTTCAGAAACCACCCGCAGATCCTGACGGGTTAATCCCTGGGTTACATCAAT
AAAATAGAGAACGACATCAGCACGCTGGATACTTCTCATGGTTCGGAGCTGGCTATAAAA
TACGATATTTTCTTTAACCTTTGTACGCCGTTTTAACCCTGCCGTATCAATAAGGAGATA
ATTTCTCTTTTTGAATTTAAGCGGAGTATCAATAGGATCCCGTGTAGTGCCCGGGATAGG
GGTGACAATCACCCGATCTTTCCCCAGCAAGGTGTTCACAAAAGAAGATTTTCCAACATT
CTCTTTACCCACAATTGCTAACTTGATAGCATCTTCAGCCTCCCTCGCTTCCCTTATCTG
TTCGGTGATATGAGCCGTTAGAACATCCAGAAAATCTCCAATCCCTCTTCCCTGCACTGC
CGATATCATGTGAGGATCACCCAGCCCCAGATTCAAAAATTGGTATGCTTCACTTTCCCG
GCTTTCATTATCCACTTTGTTGACAATCAATAATACCGGTTTGTCGGTGCGATGCAACCG
TTCAGCAATGGCCTCATCGGTCAGGGTAATCCCGGTGGTTAAATCCACCATGAAAAGCAA
AATATCAGCCTCTTCAATGGCAATATCCACTTGTTCCCGGATGGCAAGATCCATTTCGTT
CCGGGCATCGGGCAGATAGCCCCCGGTATCTACCAGGACAAATGATTTTCCTCCCCAGTC
GGTTACCGCGTAATGACGATCCCGGGTAACTCCCGGGGTATCGTCGACAATGGCATCTCT
TTTTTTGATAATCCGGTTAAAAAATGTCGATTTACCAACATTCGGTCTACCGATGATTGC
TATGATGGGTAAGTTCATCTTCCTCCACTAAATCAAATAATTCGCTAAAACTATCCGGAA
ATACGACAACTCTTTTCCCCAACTTTTCTTCCAGCATGGGCACTGTCCAGTCATCAATAA
ACAGGCCATCGTCGTTCAGGACACGAGGTGGCAACACAATAACCTCGCCGGTTTGCTGAT
GCTTTAGGGCATTATAGATATCTTCCCCTACCAATAAACCTGCCACAGTAATAGAGGGAC
CATAAAAATGATTTTCCACCGGATGAAGAATAAAGCTTTTATCCGGCAATTGATTTAAAG
GTTCCATAAAATAGCGTTCCAGAACTTTCGCCCCCAGCATTCCTGTGACCAGACTAAATG
TTTTAGCAGGGACATCCCGCTTCCGGAGATGGGGATATTCTTCTTCAAAACGGGTAATAA
AATCCCTTGTTAATCCCACCCCATTTTCCAATTGAAAAAATCCTTCATAGTAATCACTAT
CCGGGAGCGATTGATCGGTTCGAATGTAAAATTCATCCGAGAGATAAACAAACGAACTAC
CCAATTCCTGTTTTAGTTTTTTGCGTCGGACGTCGGTTTCGGCAATCACCTTGAGCGCAT
ATTCTTGTGTGACCGGCTTTATCGGAAACAAATTTTTTCGGAACTGGGTTAGCCCTACCG
GTACAATCGCCACGGAGCGTACCATTGGATAATACCGTTTTAAATCTTCGATGGTTCTGT
CAAGATAAGGACCGTCATTCAACTCAGGACAAAGAACGATCTGACAATTCAATTCAATTC
CATTGGAAGTCAGGTAATCTATCTTTTCAAACAAATGATCATCAAATTTTATTCCCAGCA
TCAGCTTGCGCAACTCCGAATCCGTTACATGAACCGATATATACAGCGGGGATAGTTTTT
GCTCAACAATCCTCTTCAAATCCTCTTCAGTGGCATTGGTAAGGGTGGTGTAGTGACCAT
ACAGAAAAGAAAAACGGTAATCCTCATCCTTAAAATAGAGTGTTCTTCGTAACTTCTTGG
GATTTTGAAAAACAAAGCAGAAAATACAGCTATTGCCACATTCACGCATCTCCAGGTCTT
CCAGCTCGATCCCCAGATTATCATCATACTCCTTTTCAATCTCATAGAGAATCCGTTCAC
CCTCGTGTTCGATTTCCAGTTCCACCTCTTCCTGGGTTATATAGTACCGATAATCCAGGG
CATCCGTTATCGGGCGACCATTGATCGAAACCACATAATCTCCGATACTGATACCCAATT
CTGCGGCAATGCTTTCGGGTTGTATATGAATAATTTTTACCATTGGTTTCTTTACTTCAT
TTATTATTTATAAATTCAGTGTGGAAAAAGCCTTTTCTACATCATGGCAATTTTCAACCC
ACCTTATAATTTAATTGATAAATGTACGAATAAATACCCTTCAAACCCAAACATGATATT
TATAAACATCATTTGGGTGAGATGGGTTCGACCATGCAGCAGATGGTTTTCTAGACACTA
AGCGAGTGGATGTAAAAGGAGCAATAGAGGTATTAAAAAAGTGAAGCCACGCAACAGATG
CGTGGCTTTGTTCCGGTAAAGAGCAATGTGTTTATTAGAAGTTGCCCACCACAGCATTTT
CTTCACGAACAATTGCCGCATTGGGCACCGGTTGCCCGGTAAAATATTGATAGCTTTGCT
GCAACAATTGAATGGCATAATCGGGGTTATGAATTCCTTTACTCTTGTCATCCAGGATAA
ATACCCAGTTATATCCGGCTTCCCGTTCTTTATAGGTGGAGAGGGTGGTATCACCCAGCA
CTCCATCAATCCCCAGACCGGTGGTATCCACCCCACGAGCCAGGAAGGAATCAACCAGTG
CGGTGGCTAATAAATCCATCAACCCCTGAACTTCACTTTGAACCCCTTCAACCACGCCAT
CACCGTCAAAATCATCCAGTGCCATAATGTCGTCAAAATCGGTTATCGTTCCATGGCAGT
TCTGACAGGCCTCAGGAGTAGGTTCAAACGTGTGTCCGGTAATCGCCGGTACACCCGGAC
CACCATATTCCACCATATTCAGGTGACAGGTTTTACAACTGTTCTGAACTAACAGGTGAG
AAGGACCAGCCCAGGGAAAATTGGGAGGTGCTACCCCATGATAAGCACTTTTACCGGCCA
TCATATCCGCCTGCGGGTTGGCGTGTGGTCCGAAATGAGCATACCCATCGGCTATTTGAG
GCTCCGGAGCACGGCGGGCATGGTGACACTGCATACACAGCTTACCAACTCCACCCTCGG
TAATCACCGGGGATTCATTGTTGGCGGTTACCAGCACCACATCGGCAACGGTACGAACCT
GACCCGGATTTTCATCACTGTGAGGATCATGACAGGTCTGGCAGGTATGGGGTTTTAAGC
CAACCTCTGATGTGTCAGGTCGCTCGGATATAGCTCCACCACCGTAAAAGACATTCAAGG
GATATTCTGCGGATTCATTCGCCAGACGGATAGACGCTGCTACCCCTTCATGGCATCCCT
GACAGGAGGGAATCGCCGTCGGAAACTCAGCATTGGGATCGAAAGCATGAGGAGAGGAAC
TCCATTCATCAAAGTAGGGATGATGTTCTCCATTATGGCAAGACCCGCATAACTCAGCAT
CAAAACTAATGGAAATTTTAGAAGGATCCGGCACCCCACTGCCCACATGCTCAGATCCGG
GACCATGACAGTTCTCACACTGGACATTTTCAAACTTGGCAATTGGCGCTTCATCATATC
CGCTGTTACCACTCATTGGTGTGGGGTCATATCCTACCGAATGGCAGGGGAAACAGTAGG
ATTGGGCATGCCCGCTCTCCTGAAGCGTTTGCCAGGCATGGGCATGTCCTGTCATTGCCC
ATTCATCGCCCTTTTCCTGATGGCATTGCTGACAGGCATCCGCTCCTAAATAATAGGGGC
TGCTGGTTGGAACATACATACCAACCCCGATCATCCGGCTTCCAATCCCGATATTCTCTC
CATCGGTGACATGCACTGTAATTCGATATACACCGGGATCATCAGGGGCTTTCCAGGTAA
CAGTATCCCCTTCCGGTTTATCGAGGGTTCCTGCTTCCGCAAACCATTGAAAAGTAAGCG
GGCCGGTACCTGCCATGCTGGACGCCTCGGCTGTCAGTGTAATGCTGCCACCCTGAGCAA
TGGAATCCGGGCTGGCATAAATGCTATCCACACTGATAATCTGGACAAATACCGTGTCAT
GAATGACAACTTCCACCGTCTTAACAACTTCTTTTTCTTTCTCACATCCACTAAATACCA
GCAAAGCACCCATCAGAAATAAAAATAATACAGTAAAGACATTTTTGGATGGCTTACCCT
GCATATCTTCCTCCTGTCGTTTTGGTAAACAATTTCAAATTCAGAATAATGCAAGGAAGT
GAAAGACAACTTATATGCCATCCGGCGCAACTCGCCCTAACTCTTTAAAAAACAAAAAAC
AACAAATAGAACTTGTATAAAAGGACAAGCGTCAAGTGGGGCAGAGATGTCTCACTTCAA
GGAGGGAAAATATACTAACTCTAATAAATTCAGAGTGTCATTCGCTGTGACACGGGTGAG
ACAACTGGGATCAGTTTGACTCAATTTTTTGAAATCAGGTTTTTGACGAAATGTTAAATT
ACCTATGGGTGAGAAATTCTTTTATAAAAAGATAGCAGTAAAGCAGAATGATGGACCCAT
TCCCTCATTGAAGAAGCATCTTTCACTATTATTCTACAAGGTTCAATGCCGAATTATCTT
CTTTCCTGATAGAGCGTTAACAGACGCTTCTATTTCTACATTATAACCAGGGTAAGAATC
ATTTGGCTTTCTTTAATCCCGCTTTCTGGGCAAATTCATTCGCAAAATCATGAATCATTC
TTGCCAGAACCACTTCCCCGGTAGCCCTCTGCAAGGTATCCGCCATACTTAAAAAATTAT
GGTAAAAATGAATTTTCATGTGCTGAACCAGCATCTCCGGTGTCCAGAGGTCGATATTCA
TGGTATTTTTTTCTTCTTTGTCCCAGAGCCGAATCATCAAAGAAGTACATTCTCTCCGGC
CCGGAAAATCCGCATCTGTCGCTTCCCATTCCAATTTTGTAGGCATATTGTTTTCATCCA
ACTGAATAAAAAACCGAATTTCCTTGCTCATGTTTTTCACCTGTAGGTTTTGATTCTACT
AAAATTCTTTATAGCCATTTCCTGTCAGCCATCTTACGGCATATCAGAAAAAAATCCACT
ATTTACTGGTTTTAATCTTAACAGAAAAACCCGGAAGGAGCAAGTGATGAATTTAAGTGA
ACAACAGCTCAAGTTATGTGAAAACCACAATTGGGATTTCTCGAGCCTAAAAGCCTTGTT
TTTGAATTGTACGTTAAAAAAATCTCCACAGCTTTCCCACACAGAGGGGCTAATCGCTAT
TTCCAGAGCAATTATGGAAAAAAACGGGATAGATGTAGAAGTCATCCGTCCAGTGGATTA
CCAATTGGCATATGGAGTATATCCCGATATGACCGAACACGGATGGGAGGTTGATGAATG
GCCTCAACTGTATCAGAAAGTAAAAGAGGCAGACATCCTGGTAATCGGTTCTCCCATCTG
GTTGGGAGAAAAATCTTCGGTGTGTACCCTGGTGATAGAGCGGCTTTATGCCTCCTCAGG
TGAATTAAATGAGCAAGGACAGTATGCCTATTATGGGAAAGTTGGCGGGTGTTTGATAAC
CGGGAATGAGGATGGGATTAAGCATTGTTCCATGAACATTCTCTATTCCCTGCAACATCT
GGGATATGCCATTCCTCCCCAGGCAGATGCCGGTTGGATAGGGGAAGCAGGCCCGGGGCC
CTCTTACCTGGATCCGGGTTCTGGTGGACCGGAAAATGATTTTACCAATCGGAATACCAC
TTTCATGACCTGGAATTTGATGCATCTGGCTTTGATTCTCAAAGAGAGGGGCGGGTTTCC
AGCCCATGGGAACCAGCGTTCTTTATGGGCGGCCGGATGTCGATTTGATCATCCCAATCC
GGAATATCGCTAACAATATCCGGGTGGTTTGTTATGACCACCCGGAATTATCTTATACAA
GATTACTTCCCTGGATGTAACCAGCGAGCTAACCATTCATGAACCGTTTTCCACCAGAGG
CGGGCATTCTTGGGCTTTTGCACAAAATGATCTTCGTCCGGGAAAAAGAGGAGCCTCGAC
TCCACTCCCTTTAATTGTAGAGCCGTAAACAGTTGCAGGCCCTGCGTATAGGGTACGCGG
TAATCATGCTCTCCATGGATAACCAACATGGGAGTATGAAAATGTTCCACAAAGTTGATG
GGGTTCCATTTCTGATAAAGGCTTCCCTCATCCCAGGGGGCCCCGTTAAATTCCCATTTC
GGGAACCACAATTCTTCAGTAGAACCAAACATGCTGACCTGTTCGAAAACACCATCATGG
GATACCAGGGTCTTAAAGAGATCCCCTTCATTGTGCCCCTCAATCCAGTTGATCATAAAC
CCACCGTAGGAGGCACCGGCCGCACCCACTCGTTGTGGATCGAGATAATCAAAGTGTTCC
AGCGCCCAGCGAGTTCCAATCATTATATCCTGATATGGTGCACCTCCCCAGTCCTTCGAA
ACCGCATCACAGAATTTTTGCCCATACCCTCGACTCCCATGAAAGTTAATCATAATCACC
ACATAGCCGGGAGCAGCAAACATCTGGGAATTCCAGCGATAATGGAAATCATCTCCCCAG
GCACCCTGTGGACCTCCGTGAATTAATGAGAGCAAAGGATATTTTTTCGTCTTGTCAAAA
AAGGGAGGCTTTAATAGAAGCAGATGCACTGAATCTCCCTTTGCACCCACAAACCAGTAA
TCTTCCAGGGAATTCATTTCCAGTTGAGAAAGACGTTCCTGATTGGTAAAGGTGAGTTGA
GACAGCTTCTTTTTTCGGATATCGAAACGGAATAATTCATAAGGTAAATTGGATGCCTGA
ACCTTGAGCACCAGAGATTTTCCATCCGGAGTTATCTTCACTCCACCCACATAACGATTT
TCCAGAAGCAGCTTTCTTTTACCACTTTTAACCTCTACCCGATACAGCCGATGACGCCCA
TGATGAGGCACATAAAAATAGATGTAGCGAGAATCCGGAGACCAGACAAAGTCTGACACA
TACCGATCAAGGGTTTCGGTGAGATTTCTTTTTTTTCCCGAAGCGATATCCAGAACGATT
AAATCCTGCTGATCGGATTCAAATCCGGCACGAGCCATGGAGAGATAGGCAATAGATTTC
CCATCCGGAGAGAACCGTGGGCCGTTGTCGTTTCCGGGATTGGTGGTCAACTGCTGTACC
GAACCATCGGAAATTCTGGTAAGCCAGAGGTCATTATTGGTGCTGATGGCGACGATGGAA
TCGCGGTTTTGCACATAACAAATCTGTTGAGCATCGGGAGCCCATACATAGTCATGAGTA
CTTCCCAGGGAGATAGGCGGGACATCATAGGCACCGGGGGTCAAATCTTTGACAAACGCT
CCATCTGCTGTGTATAGCAACAGATGACCATATTTCCCATCTCGCCAGGAATTCCAGTGT
CGGTATAGAAGATGGTCAATCACTCTTGCTTTAACTCCACCCCTGGTTTTTGTTCGCTCT
TTTTCAGCGCTTTCCTGAGGAGTGGTCGCATCGGGATACATGGATGTTTCGATTACAAAG
TGACGATTGTCCGGTGCCCAGGAAAAACCTGCTACTTCAGTGGGCACATCGGTTATCTTT
TTTGCTTCACCGCCACGGATATCCAGCACATAAATCTGCGGCGAACCATCTCTGGTGGAA
ATAAAAGCCAGTTGCTTCCCATCTTTTGACCACCGGGGATGGGTATCCGTTTTCGGATGA
TACGTTAATTGTTTGTGAATTTTCCCATCCACAGACACCAGGAATAAATCGCTATTCCGG
GAATTGTCATCCAGGTTAAAAAAGGTGACTGTATAGGCAACCCAGCGGCCATCAGGGGAA
ATCTGAAAATCACCAACCCGTCCCATGGCAAACATATCTTCAAATTCTATCGGACGGGTC
TGAGAAAACCCAGGTAAAATCAACAAAATTGCCATGAACAGATACATCCCAAACCATTTC
ATCATAACTCGCTCCTCTTTAATTGGTTTTCCTGGAAAAATATTTCCAAAATATGTCTAT
AAAGCTCAGAGAAATTAAATGGATTATATTAAAATTCAATCATTTCTCATATTGTGTATG
AAAATATCACTCACGCTATTTAAAATTCAAACGATTTATAATTTATCGAATATTGTCTTT
GATATAAATTTTAAGATTTATAGATTTTCACCGAAACTTACAATTCAGTAGTAATTCAGG
GATAAGAGAATTTTAGGAAAGGGAACTGGACATGATGTATCGTGCGAGTATTATCAGCTT
TCTCCTGCTACAATTGCTGGCATTCAGTATCCATGTAAATGCCACCGAATCAGATACCAC
TCAAGTGATGCCCCATGAGAAAGCCAATCAAATCCATCAAGTGGCACCGGAACAAGGGGA
GGAACATGGTGCCAATACACTGGGTAGTGAATTACCGCTCTGGAGTGTTATCCCTTTCAT
CGGAATACTGCTCTCCATCGCTATTTTTCCATTAGTGGCTCCGGATTTCTGGCATCATAA
TTTTGGTAAGGTTTCCGCCTTCTGGGGGTTATTATTCGCTGTCCCCTTTGTCATCGCTTA
TAAAGGAGAAGCGGTTCATGCCATCCTTCACACCTATTTTCTGGAGTATATCCCGTTTAT
CATTCTTTTGTGGTCTCTCTATACGGTGGCGGGGGGAATCCTGGCCAGAGGAGCACCAGT
AGGAACGCCTTTTGCCAATCTGGTGGTTTTAATTATTGGAACCGCACTGGCCTCCTGGAT
CGGAACGACCGGGGCGGCAATGGTAATGATTCGCCCTTATATTAAGATGAACATCTTCCG
GAAATCGAAAGTACATCTAATTGTTTTCTTCATTTTTCTAATCGCTAACATTGGGGGCTC
CCTCACTCCGTTAGGTGATCCGCCCCTCTTTCTGGGATTTTTACAGGGAGTTCCCTTCTT
CTGGACATTTCGTTTATTCTGGGAAATGCTGTTTGTGGTGGCAATTGTGTTGACCATCTT
TTTTCTCTGGGATAGTTACATGTTCCGCAAAGAGGGTTGGAAGGATAAAATCCACATCCT
CCGTTACCACTTTAGCAACCCCGAAGCCCACATGGATGATATTGCATTTGAGGAACTGGT
TGAAATTGAAAATCAGGACCTGCACACCACAACCGTCAAGAAAGCCCGACTGGAAATTGA
TGGGTTGGTGAATATTATCTTTCTGCTGGGTATTATTGGTGGGGTGCTATTCAGCGGATA
TGTACACATGGGAGAGGTAACAGTCCTTGGGGTGCACATGCATGTTCAAAATCTAATCCG
GGACGGTTTCCTGATCCTGATGGGCTTACTTTCCCTTAAAATTACCCCCTGGGAATACCG
GGAAGGTAATGATTTTACCTGGTTTCCCATTCAGGAAGTGGCAAAATTGTTTGCTGGCAT
CTTTGTCACCATCATCCCGGCACTGGCAATGTTACAGGCTGGCATGCATGGTCATCTGGC
TATGATTATCAAAACTGTAAAAGAACCCTGGCATTATTTCTGGATCACCGGTTCTCTTTC
CAGTTTTCTGGATAATGCCCCCACCTATCTGGTTTTTCTGAATACCGCGCTGGGGCAATT
TTTTAGCGGTACACCGACCCGGGAAGCTGTCCACTTATTAATTGCCCAAAAAGAAATTTA
TCTCGCTGCCATCAGCACCGGCGCTGTGTTTTTCGGAGCCATGACCTACATTGGTAATGC
TCCCAATTTCATGGTGAAATCCATTGCCGAGCAATTCAATATCAAAATGCCCAGCTTCTT
CGGCTATATGTTATATTCTCTTACAATCCTGGGTATCGTCTTTCTTCTGGTCACCTTCAT
TTTCTTCTAAAATTCTTACCTATCCTTCCCCTCTTCAGATTTCTTGAAGAGGGGAATTGC
TTTTCCGCGAAATGATTTATTCAAATTAGGCTACCAATCCAGAGCTATCCGCCTTATTTT
ATTCCCGAATCCTTTTACTTCTATTTAACGATCAGGAGTGACCATGAGTGTTTTATACTA
TTATTTAACCATCAGTTTCATTTTAATAACAGGTTTAACAATGCCGATTGCATCGCAGAA
TAAATTGACCCTTGAGGATATTTTCTCCTCTGAAAAATTTAAAGGTTCGACCATCTCCAA
TATTCATTGGCTCCCCAACAGTTCCGGATTTATTTACACCCGGGAACACCCCGGTGAATC
CTCTTTCACGATCTTTTATTTTGATTTAGAAAAAAAGACTGAAAAAAAACTGTTGGAACC
CGGTGAGTTATTATGGAATGGCAAACCGGTCGTCATCACAGGATTTCAAACAACCGGGGA
TAACGATTTTTTACTGTTGCGCGGTCCTCAAAAACACATATGGCGACATTCTTACTCTGC
TCCGTATTACCTCTTTCAAATGTCAACACGGAAATTACTCCCTCTTGCCAAGGGAGATCC
GGAGCTACAGAATGTTACCCTTTCTCCAAACGGGAAATGGGTAGCATATGTAAAACATAA
CAACTTGTTTGTTGCAGAGGTATCCACCGGAGAGAGCACCCAATTAACTTTTGATGGTTC
CTTCAACATTCTAAATGGGGTGTTTGACTGGGTATATGAAGAAGAATTTGGGAGAGCCGA
CGCCTTTCACTGGTCTCCGGATAGCCGGTATATTGCCTTCTGGCGCACGGATCAAACACG
AGTAAAAACATTCACCTTACTGGATGAGATGCCCCATTATAGTGTTCCCATCCCGCTTAA
ATATCCCAAAGTCGGGGAACAAAATGCAATTGTCAAAATTGGGGTGGTCAACATAAACAC
ACGGGAGACTCAGTGGATTGATATCGGATCTAATGATGATATTTATATCCCTCGAGTACA
ATGGACGACAGAGCCCAATCTTTTATCTTTACAACGGTTGAATCGTAAACAGAATCACTG
GCAACTGCTTCTTTCCAATCTTTCCAGTGGAGAAACCCGGGTTGTGGTAGAAGATAAAAA
TCAGACCTGGATAGACATTACCGATGATCTCACCTTTGTGCCCGGCACATCCCAATTTGT
GTGGAGTTCTGAACGAAGTGGCTATCGGCATCTGTATCTGACTGATTATCAAAGCGGAGA
AACCCGTGCCCTGACTCAAGGGGAGTGGGAAATATCATCCGTGCTTGGAATAGACACCAA
TCATCAATGGGTTTATTTTTATGGAAAAAAAGATTCTCCTCTTGAGCAACACATTTATCG
GGTCTCTCTAAATGGGAAGAAATTCCAAAAGATTTCCGATACCCCGGGATGGCATCAGGC
AGTCTTTTCCCCGAACTTTCAATATTATGTTTCCTTCGATTCAGATGTCAAAACCCCTAC
CAGAATTGCACTCCGAAAGGCATCCGGAAAACTGATACACCAGCTGGAAGAAAATCAGAT
ACCAGCCCTGAAAAATTATCGGATGGTTTATCCTGAATTCCTTACCTTCAAAACCAGTGA
TGGGGTAACACTGAATGCCTATATGATGAAACCGGCCGACTTCGACCCTGCTAAAAAATA
CCCGGTGATTGTTTACGGATACGGAGGCCCCGGCTCACAAATGGTGCTCAATCGGTGGGG
[truncated: 3,295,597 more chars]
