# Supplementary material for: Regions Enriched with Reverse Complement Triplets in Bacterial Genomes
Source: Int J Mol Sci. 2026 Feb 28;27(5):2301. doi: 10.3390/ijms27052301 (PMC12985086; doi:10.3390/ijms27052301)
Supplement: Supplementary file 1 [file ijms-27-02301-s001.zip › for_send/45/Calditrichota/class/mirror.txt]

SMAX=  475.00     KMAX=     893   
NOM=     3     5     7    10    16    17    20    21    22    24
NOM=    38    50    51    57    59    61    66    69    70    72
NOM=    73    75    77    78    80    82    84    86    88    93
NOM=    94    95    96    97   102   106   108   109   110   111
NOM=   113   123   125   128   129   132   133   134   135   143
NOM=   146   149   157   159   160   162   163   164   171   172
NOM=   175   178   191   198   200   201   206   211   217   218
NOM=   234   235   242   245   251   253   257   263   264   267
NOM=   270   278   284   286   299   302   303   304   308   310
NOM=   316   320   322   325   327   328   332   338   348   350
NOM=   352   356   363   364   365   366   370   371   372   373
NOM=   376   378   379   381   382   387   398   399   400   401
NOM=   410   413   420   422   425   432   434   435   437   439
NOM=   443   450   456   464   465   473   475   478   482   489
NOM=   495   498   500   501   505   510   512   520   524   525
NOM=   528   530   532   533   537   543   558   561   562   563
NOM=   565   566   567   569   574   575   577   578   582   583
NOM=   587   589   594   596   597   605   607   608   609   612
NOM=   613   626   628   629   630   631   633   635   637   647
NOM=   649   651   653   656   659   661   662   663   664   674
NOM=   675   676   679   681   682   686   687   688   692   697
NOM=   698   700   703   708   710   711   713   714   715   717
NOM=   719   720   721   728   729   735   743   749   752   753
NOM=   756   762   763   765   768   770   775   776   780   782
NOM=   783   784   789   793   796   798   805   806   807   809
NOM=   810   815   821   825   831   833   834   835   836   840
NOM=   844   845   850   854   855   858   859   860   865   875
NOM=   877   880   885   889   890   892   893   899   900   904
NOM=   905   908   909   910   916   919   920   922   923   927
NOM=   929   931   933   940   941   949   950   954   958   959
NOM=   960   962   964   973   975   980   984   989  1003  1005
NOM=  1006  1009  1012  1014  1015  1017  1024  1027  1032  1035
NOM=  1041  1046  1051  1055  1057  1061  1062  1063  1068  1071
NOM=  1072  1074  1075  1078  1083  1084  1085  1087  1092  1093
NOM=  1094  1103  1106  1108  1109  1110  1111  1113  1115  1117
NOM=  1119  1122  1126  1130  1137  1138  1139  1140  1142  1145
NOM=  1146  1147  1151  1153  1158  1171  1172  1179  1180  1182
NOM=  1183  1184  1187  1188  1191  1194  1199  1202  1205  1207
NOM=  1208  1209  1212  1217  1219  1230  1231  1235  1240  1241
NOM=  1243  1247  1248  1249  1250  1251  1256  1257  1259  1262
NOM=  1269  1273  1274  1278  1280  1285  1288  1289  1290  1291
NOM=  1293  1295  1296  1297  1309  1311  1316  1320  1324  1338
NOM=  1339  1340  1345  1349  1350  1352  1353  1354  1356  1357
NOM=  1359  1360  1363  1364  1369  1374  1382  1392  1394  1395
NOM=  1396  1398  1406  1407  1411  1429  1430  1432  1433  1434
NOM=  1436  1441  1442  1443  1444  1446  1448  1450  1451  1461
NOM=  1462  1467  1468  1472  1474  1476  1477  1478  1491  1495
NOM=  1497  1498  1499  1502  1506                              
KK= 2244747  LL= 2245406  Z=    7.69  JJ= 2244447  DL=   660    
ATCATCAATTTTCGAAGCATTTAAAAATGTAATGCCTCCGGCTACACTGGAAACCATACCCACGGACAGATAAAATCCTGACGTTCTCTTAAAATTTCCAGGGTTATAACGATTTCCATCCGGCCCAAACCCATAGCTCCCCAGGGAAAAATCTTTAATTTCTGCCTGGGGGATTTCAGGAAAGAACCCGTTTGAGTTTGTGGATATGATTTGGGCCAGAGAGGGGAAAACCAGGACGATTACCAACAGAATTATTTTTTTCGTCATGACTGCTCCCGTGTATTTTCGCTGAGGTTATGAGAAAAATATGAAGAATATTTTACATCCGCCTTTCATATCTCGCTGAATTTATCGATATTCCAGGAAACATTCAAATCAAAAAACCACCACCTCAACCGGGAGTGTTTTATGAATCTCCGAACTCTACTGTTGCCGTTTTTCTGTCTGATTATTCAATTCATCGTTGCAACCGCGCCGTTATCTGCTGATGAAAAGGCGGCCGGGCTACGCTTCGCCGTTACATTTTCCCCGGAACTAAGCAGCCAGGCGCAGGATGGCCGCCTCCTGGTGCTGCTCTCCACCGATCCCTCCAAAGAACCGCGGTTCCAGATTGTCGACGGGCCGGAGACTCAACTGGGTTTTGGCGTAGATGTGGAAGGC                                                                                                                                                                                                                                                                                                                                                                                                                                                                                                                                                                                                                                                                                                                                                                                                                                                                                                                                                                                                                                                                                                                                                                                                                                                                                                                                                                                            
A===      111      223      314      123      233      133      333      112      433      334      323      224      244      243      313      114      413      343      113      234      121      2
B===      222      411      324      412      441      442      444      122      443      344      414      311      331      431      424      322      423      434      422      341      212      2
RRR=   4222.7   2647.5   1968.5   1453.0    663.7    515.3    508.6    490.1    224.1    103.1     61.6     10.8      0.0      0.0      0.0      0.0      0.0      0.0      0.0      0.0      0.0      0
M=    39550.    44073.    32611.        
M=    32761.    42873.    39887.        
M=    29905.    24999.    34078.        
M=    34664.    24935.    30304.        
J=   1       4.3  28.4 -32.7            
J=   2     -30.8  23.4   7.4            
J=   3       1.5 -28.1  26.6            
J=   4      28.2 -30.2   2.0            
SMAX=  394.00     KMAX=     632   
NOM=     8     9    12    23    26    27    29    32    33    34
NOM=    35    39    44    58    65    68    71    74    85   101
NOM=   104   107   112   114   117   130   131   136   137   141
NOM=   147   150   153   158   165   166   168   169   173   182
NOM=   184   186   189   190   194   195   202   204   205   208
NOM=   213   220   221   222   225   226   233   236   239   243
NOM=   248   249   254   262   265   268   271   272   274   275
NOM=   276   277   292   294   296   305   306   312   314   315
NOM=   318   323   324   329   330   331   333   334   336   340
NOM=   341   345   353   358   361   362   367   368   369   374
NOM=   386   389   396   404   406   408   415   416   419   421
NOM=   424   438   444   449   454   457   461   463   471   477
NOM=   479   480   483   484   485   486   487   488   506   513
NOM=   514   515   516   517   521   523   527   531   534   535
NOM=   540   541   545   551   552   553   554   555   560   564
NOM=   568   570   571   572   573   576   579   580   581   585
NOM=   592   593   595   603   604   615   616   618   620   621
NOM=   622   627   632   634   638   641   642   650   654   667
NOM=   668   670   671   678   680   684   690   691   696   704
NOM=   705   718   726   733   739   740   744   745   754   755
NOM=   760   761   767   769   771   772   773   778   779   788
NOM=   790   791   794   795   800   808   811   812   822   824
NOM=   828   837   849   852   857   861   866   867   873   874
NOM=   881   882   886   887   888   891   896   930   932   938
NOM=   946   947   948   952   955   963   967   974   983   987
NOM=   991   992   998   999  1002  1011  1013  1016  1026  1030
NOM=  1033  1044  1047  1050  1052  1059  1060  1064  1073  1080
NOM=  1081  1088  1090  1095  1098  1099  1101  1102  1105  1107
NOM=  1118  1121  1124  1128  1129  1132  1133  1134  1135  1143
NOM=  1149  1156  1159  1161  1162  1164  1165  1166  1169  1170
NOM=  1175  1176  1177  1178  1181  1189  1197  1200  1201  1204
NOM=  1206  1213  1220  1223  1224  1229  1233  1237  1245  1253
NOM=  1258  1261  1266  1268  1270  1272  1276  1284  1286  1287
NOM=  1298  1300  1305  1306  1310  1312  1313  1318  1328  1334
NOM=  1342  1344  1346  1358  1362  1365  1367  1372  1379  1380
NOM=  1384  1385  1386  1391  1401  1408  1409  1410  1416  1417
NOM=  1419  1424  1426  1427  1438  1445  1447  1449  1453  1454
NOM=  1456  1457  1460  1463  1464  1465  1469  1470  1473  1475
NOM=  1480  1482  1483  1486  1488  1489  1490  1492  1496  1503
NOM=  1504  1507  1508  1509                                    
KK= 1620200  LL= 1621249  Z=    7.47  JJ= 1620110  DL=  1050    
CGGCGACAATGGGACCAAGGGAGGCACCCACGTTTACCATGGCATAAAAAATCCCAAAACCAAGGGTCTTATTCGTCTTGTCCGTAACAGCCCGGATGGTTCCGGAGACTAATGGTTTAAAAATTCCGGCAGCCAATCCAATGGTTAACATGGTCAGGGCAATGCCGGAAAAGGATTTGGTGAACATTAACAACAAAATGGAAGGTAAATAGGCCAGATAAGAAACAATGAGCACCTTCTTAAACCCATAACGGTCAGCAAACGTCCCGGATATGACCGGAACCACATAGGAAAAAATCAAGAACAAACTCTGGATGAAACCTAATTCGCCTTTGGAATATCCGAGATATTCCATATAAATGCCGAAGCCCATATAAATTCCATAGTAGGCAAAACGTTCCAAAACTTCTATGGAATTGGCAACCCAGAATACGGGTGGAAACGGAGTACGTTTTTCCATTGCATCCTCACAGTTTTGGTTCATCATCCCTTAATTAATCCGGATTCCCACCAGGAAGAAAAATGATTTATCAGTGGGTGAATCCCTCCATTCGGAGGTATATGGTATAAAAAGTGAAGATTTTAAACAAATAAAAAAAGATAAATTGAGATAACCTCAATCCCTTTGCACCAAAACTTCAAGTGGGGGGAAATTAAAAGATTCTCAAAACCTGAAACGGAACGGGTGAGTCTCATGATGCCCGGGAAGGAGAAACGTTGTTGAACAGGAAGAATAATGGCTTGTGAGAATTGGGTTTTAATATTCCCCGATGTCTTCATTCCATAGTTCCGGGTTCTTCGAGATGAAGTCCGAAAGCATCTCGATACACTCGCGGGAATTCAAATCGATGACCGCAACACCGTTTTCTCTCAACCATTCCACCCCACCGGAAAAATTCACACTTTCCCCAACCACCACCGTACCAATTTTAAATTGACGGATTAACCCGCTGCAATACCAGCAGGGCGCCAGAGTTGTCACCATGATTTTATCCCGATAATTTTTTTGACGACCCGCTTTACGAAAGGCATCTGTTTCCGCATGGATGG                                                                                                                                                                                                                                                                                                                                                                                                                                                                                                                                                                                                                                                                                                                                                                                                                                                                                                                                                                                      
A===      244      111      334      333      231      223      233      144      224      112      124      114      413      234      343      314      313      243      323      214      131      1
B===      331      222      344      444      241      411      441      332      311      122      312      322      423      341      434      324      424      431      414      321      242      4
RRR=   7247.9   1258.0    872.5    622.5    287.7    196.9     80.7     73.9     61.0     37.9     15.5      6.8      0.0      0.0      0.0      0.0      0.0      0.0      0.0      0.0      0.0      0
M=    28763.    30791.    34983.        
M=    34939.    30431.    28743.        
M=    28502.    26054.    21218.        
M=    21046.    25974.    28306.        
J=   1     -16.3  -4.3  20.5            
J=   2      21.1  -5.6 -15.6            
J=   3      21.2   5.2 -26.4            
J=   4     -26.6   5.7  21.0            
SMAX=  206.00     KMAX=     462   
NOM=     1    13    19    30    40    41    42    46    53    54
NOM=    55    56    60    63    64    98   100   105   118   122
NOM=   139   144   151   167   170   174   176   180   181   185
NOM=   187   197   199   207   209   215   216   229   231   238
NOM=   246   258   259   260   261   266   285   288   298   300
NOM=   301   307   313   321   326   335   343   351   359   397
NOM=   403   409   412   423   428   430   441   442   448   455
NOM=   462   468   469   504   511   529   538   539   542   556
NOM=   590   591   598   599   600   601   610   611   617   619
NOM=   636   639   652   660   669   672   673   677   683   689
NOM=   693   694   695   701   706   707   723   724   734   737
NOM=   748   751   766   792   797   804   839   842   843   847
NOM=   851   856   862   870   876   878   883   898   903   906
NOM=   913   915   917   918   934   943   951   957   969   970
NOM=   971   976   986   994   995  1008  1036  1043  1056  1058
NOM=  1065  1066  1076  1086  1089  1096  1097  1100  1123  1136
NOM=  1141  1154  1155  1160  1185  1196  1210  1211  1215  1218
NOM=  1225  1227  1232  1238  1244  1255  1263  1265  1275  1315
NOM=  1317  1323  1326  1330  1333  1343  1355  1368  1375  1376
NOM=  1377  1381  1383  1390  1402  1412  1413  1414  1415  1418
NOM=  1435  1439  1459  1466  1471  1493                        
KK= 1183064  LL= 1183903  Z=    8.53  JJ= 1182734  DL=   840    
GGCGCCGGTGATTTCAAATTTGGGCAGGGTGGTTCCGGTGCCTACGAATATCAGTTTGGTGGAGAAAATATTTTCGAAAATCTCCACGATATTTTTGGGAATCTGTTCGGAACCGGAAGACAAAGCAGCTCCCGCAAGAATACTCAGGGAACCGGAGGTTTTAACTTCGATGATCTCTTTTCTCAACAACAAAGAGGGAGACCCCAAACACGCGGGAGTGATGTGGAAACCAGTATCACCATTCCCTTCGACCTGGCTGCCAGGGGTGGTGAAACCATTATTCACACGAAAAATAATAAAAAAATCAAAATTAAAGTCCCTGCCGGAATTGAAGATGGTAAAAAAATTCGGATAAAGGGACAGGGAAATCCCTCCCCAACCGGTGGAGAAGCAGGGGATCTGTATGTCATTGTCCGTGTTGCGCCTCACCCTGAGTTTACCCGGGAGGGACTTGATATTCATTCCAAAATTCATCTGAATATTGCCGAGGCAACTCTGGGTACAGAAGTCCAGGTTAAAACTATCAACGGAAAAAGAGTCAAATTAAAAATTCCCCCTGGTACCAGCAGTGGCAAAATTTTTCGATTACCCGGCATGGGAATAGAGTCAACCCATGGGAAAGGGGATCACTATGTTCACGTGGAAATTGATGTACCCAAAGACTTATCCATGAATCAACGAAGAGAATTCAAAAGCTGGGCTAAAAAAGTAGGATTAATTGATTAGCCTTTCTTCTTTATCCAAAATACAAAAGAGGTGGTTGGGAAATTATCAGCCACCTCTTTTTTTATAACGGGAATTTATAAACAGTGATCAACAAACATTTTAATCCAGCGAACC                                                                                                                                                                                                                                                                                                                                                                                                                                                                                                                                                                                                                                                                                                                                                                                                                                                                                                                                                                                                                                                                                                                                                                                                        
A===      133      111      112      123      233      333      223      314      433      334      244      243      234      313      114      323      413      343      113      121      231      1
B===      442      222      122      412      441      444      411      324      443      344      331      431      341      424      322      414      423      434      422      212      241      4
RRR=   1486.8   1000.0    594.4    592.6    514.4    344.3    319.4    122.9     93.2      8.7      0.0      0.0      0.0      0.0      0.0      0.0      0.0      0.0      0.0      0.0      0.0      0
M=    17161.    16548.    13249.        
M=    13101.    16823.    17385.        
M=    11362.    11361.    14841.        
M=    14946.    11838.    11095.        
J=   1      12.7   7.5 -20.2            
J=   2     -22.3   8.8  13.5            
J=   3     -10.8 -10.8  21.5            
J=   4      21.5  -7.3 -14.2            
SMAX=  105.00     KMAX=     193   
NOM=    11    15    25    31    36    47    48    52    76    83
NOM=    87    99   115   121   124   127   138   142   155   156
NOM=   188   193   223   237   247   269   283   291   309   347
NOM=   349   360   391   392   411   418   431   433   458   460
NOM=   466   467   493   496   518   522   547   549   559   614
NOM=   623   646   666   685   699   722   742   759   786   787
NOM=   799   801   802   817   826   829   830   846   872   895
NOM=   914   926   942   945   966   977   988  1001  1020  1022
NOM=  1023  1028  1042  1091  1104  1116  1144  1157  1192  1195
NOM=  1239  1271  1277  1283  1327  1331  1332  1335  1373  1387
NOM=  1399  1431  1458  1487  1500                              
KK=  545917  LL=  546966  Z=    6.59  JJ=  545917  DL=  1050    
AAGGGACGAAAACTATCCTGAAATGAATATACTCTCTTTTGATATCGAGGAATGGTTCCATCCGGAAATTTTTAATGGTATGTTTCCGCAAAGTAGCTGGGACAAACTGGAACCAAGAGTTGAAAAAAATACTGAGATAATTTTAAATTTTCTCAATCGAAAACGCTTAAAGGCTACCTTCTTTTTCGTCGGCTGGGTTGCTGAAAAATATCCGCAACTGGTTCAAGCGGTGGCACAAGAAGGTCACGAGATTGGGAGTCATAGTTATGCCCATTCTATGATCACCAAAATGACACCGGAAAGTTTTCGCGAAGATTTAAAACGATCTCTCGACGTTTTAAATTCGCTTTCCAATCATTCGGTCATAGGGTTTCGTGCGCCCACATTTTCGATAACCAAAGAGACCCTCTGGGCAATTCCCATTCTTTTTGAAGAAGGTATTCGTTATGACTCTTCAGTATTTCCGATTTATCATGACAGATATGGAATTCCTGATGCACCCAGAGAACCTTATCAAATTTATAAAAATGGAGATGATGGGGTATGGGAATATCCCATGACCACAGTACAGTTTGGGAATTTTAACCTGCCGGTGGGAGGTGGGGGATATTTCCGTTTATATCCCTTTTCACTAACTCAGTATTTGATGAAGAAGTGCATCCGGGAAGGACGAAATTTGATTTTTTATGCCCATCCATGGGAGTTTGATCTGGGGCTTCCCCGAGTTAAAATGGGGGTTTTGAAGAGTTTGCGACATTATACTGGAATAAAAAAATTCCTGGACAGATTGGATCGTCTGACTGATTTATTTCCCTTTACTTCATTCAGAGAAGTTTTATCTTCCAGAGTTCAGCAGAATTAAAGTCATTTATTTATGAGAATTGTCACATATTGCAATTTATTTCATCCTAATTTTGAAGTTCAAGAAGTCAAACTGTTTGCTTGATAAATTCCTAGTCGAAAGCCAATGTTAGTTCATCAATTATTAGAAAACAGCGCTCAAAAATATCCGGAGAAAGAAGTACTCTGGGATAAGGGAAAATGGTACAC                                                                                                                                                                                                                                                                                                                                                                                                                                                                                                                                                                                                                                                                                                                                                                                                                                                                                                                                                                                      
A===      233      231      111      333      223      334      141      112      133      113      244      234      243      313      413      323      314      343      224      214      124      1
B===      441      241      222      444      411      344      232      122      442      422      331      341      431      424      423      414      324      434      311      321      312      4
RRR=   1588.2    444.4    355.4     43.8     39.3     30.6     24.8     23.8     21.7      7.5      5.5      0.0      0.0      0.0      0.0      0.0      0.0      0.0      0.0      0.0      0.0      0
M=     8203.     7256.     9574.        
M=     9408.     7168.     7867.        
M=     5015.     7211.     6221.        
M=     6164.     7155.     5128.        
J=   1      -1.6 -12.5  14.2            
J=   2      14.7 -11.4  -3.3            
J=   3     -15.0  14.1   1.0            
J=   4       0.2  13.3 -13.5            
SMAX=   75.00     KMAX=     644   
NOM=     2     4    45    49    62    67    89    91   145   152
NOM=   227   232   240   244   255   279   317   319   354   402
NOM=   426   440   453   459   470   490   519   526   546   602
NOM=   625   644   645   657   702   709   712   716   750   777
NOM=   820   827   853   863   864   902   912   935   956   985
NOM=  1010  1025  1031  1045  1069  1082  1163  1167  1168  1203
NOM=  1234  1254  1264  1281  1299  1307  1314  1319  1325  1371
NOM=  1389  1437  1455  1485  1494                              
KK= 1701410  LL= 1702309  Z=    5.31  JJ= 1701350  DL=   900    
ACCACAGAGGGGAAATATTTTACAATAGATAAGATATCATTAAAAATGTGTTGAAACGATTGTTGGTTGGATTGAGAAAATGCTGATTCAGGAGGGAAAAGGTTATTCGACTTGTTGAAGTTCTTCCTCCAGCAATTGTTTTTGATAAATCCACTGGTAATACCCACCCATTTCCAGCAGCTCTTCATGGTTACCCACTTCACCGATCTCCCCATCCTGGAGGACCAGAATCATATCAGCATGCTGGAGAGTGGAAACGCGGTGGGAAATTAAAAAGACGGTGCGATCCGGGAAGATTTCTCGTAAATGTTGCAGGATTTTATCTTCGGTTTGGGTGTCCAATGCAGAAAAAGCATCATCTAAGATGAGAATGGTTGGATTCCTTAGTAGTGCTCTGGCAATTGAAACCCGTTGCTTCTGACCACCACTGAGGTTTATCCCCTTTTCGCCCAGAATTGAGTCATATCCTTCAGGGAAGTCTAAAATTTCATCATGAATACAGACAATTTGGGCTGCCCATTCAACCTCCTCGCGGGTCGCATCTTTTTTTCCGTAAGCAATATTGTTATGAAGTGTATCTGAAAACAAAAAGGTTTCCTGTGAGACATATCCGATATGGCTCCGGAGAAAATCCAGGGCATATTGGTGGATATCTTTTCCATCTATCAGCAACATGTTCTCTTCCAGTGGGTAGAAATGAGGGATCAACTTCACCAGGGTGCTTTTACCACTACCGGTTGGGCCAAGAATACCGACTGTGGAGTGTTCAGGGATATCCAGGTTTATATTTTTCAGAACAGGTCTCTCCTGGGTATAGGAAAAAGAGAGATTCCGAAAGGTGATATGCCCTGTAATTTTTCCCATGTGGATAGCATTGGGGGCAATTTTGATATCACTCTC                                                                                                                                                                                                                                                                                                                                                                                                                                                                                                                                                                                                                                                                                                                                                                                                                                                                                                                                                                                                                                                                                                                                            
A===      123      133      111      314      223      112      333      233      323      433      224      334      124      413      243      244      313      121      113      114      343      2
B===      412      442      222      324      411      122      444      441      414      443      311      344      312      423      431      331      424      212      422      322      434      3
RRR=    748.7    326.9    175.3    171.2    143.5    102.4     38.5     25.1     15.3      6.8      6.3      6.2      0.7      0.0      0.0      0.0      0.0      0.0      0.0      0.0      0.0      0
M=     5963.     5788.     3771.        
M=     4200.     6158.     5523.        
M=     4122.     3298.     5457.        
M=     4615.     3656.     4149.        
J=   1      11.5   9.0 -20.5            
J=   2     -15.8  12.5   3.3            
J=   3      -2.7 -15.8  18.5            
J=   4       7.7  -7.8   0.1            
SMAX=   35.00     KMAX=     972   
NOM=    14   116   192   241   252   451   474   491   536   548
NOM=   658   727   731   738   774   901   907   939   944   953
NOM=   972   981  1019  1021  1049  1079  1150  1186  1190  1246
NOM=  1267  1366  1400  1403  1440                              
KK= 2335262  LL= 2336071  Z=    7.08  JJ= 2334962  DL=   810    
TTACCGGATGAAAAAAATCAAGGCTATTCTCGGCATCCTGAACAGTATAGAGGGGCAGAGCGGGTTTGTGGCGGGAAAATCCTTTTTTGTTTGCCCAGGCAGCATCTTCCTCCTGAAGGTGTGCGCTGTCCCGGAGCAGCAATTCACAAAGGGCATGGGTTGCCCGGGTGGCATATATTTTTCCGGTAAAACCATCCTTGCAAAACCGGGGAAGATATCCGGTATGGTCAATATGGGCATGTGTGAGAAACACAGAGTCGATACTATCTGGAGAAATGGGGAAGGGATCCCAATTCCGCAATCGGTTTTGTTTTGTCCCCTGAAACAATCCACAATCAATTAATATCTTTTTTTTCCGATACTGGATCAAGAAACGGGAACCGGTTACGGTTTGGGTTGCTCCCAGAAAGGTGAGTTTGAGCATGTATTCTCCTGTCGTCAAGAAGTATTCATTTGGGTTGCACAAATTTTAAAACTTCAAGTTTTAAAAGCCAAAAGATTTTTTTACATTTTCAACTTTAAATCCATGACTGAAAAACAAAAGGGGTAGATATTCCCTGATTTTAGAAATTTTTGATTCCACTCAACTGAATAGGAGTTCTCATGAGACTTTCCAAACTGGCACAGGGGATTGAAACATCTCCCATTATCACCCTGGCAGCTGCCATCAATGAAAAGATACAGCGTGGCGAGCGGTTTTTTAATTTAACCATTGGCGACTTTAATCCCCATATTTTTCCGATTCCCGAGGAATTAACAGAAGAGGTTATCAAAGCCTATCGTGATGGACACACCAACTATCCCGGGGCA                                                                                                                                                                                                                                                                                                                                                                                                                                                                                                                                                                                                                                                                                                                                                                                                                                                                                                                                                                                                                                                                                                                                                                                                                                      
A===      333      111      223      123      334      112      124      224      244      323      314      133      114      233      413      234      243      313      343      231      214      1
B===      444      222      411      412      344      122      312      311      331      414      324      442      322      441      423      341      431      424      434      241      321      1
RRR=    343.1    233.2     37.9     25.3     24.3     22.5      5.6      5.0      4.9      2.7      2.1      0.8      0.5      0.5      0.0      0.0      0.0      0.0      0.0      0.0      0.0      0
M=     2946.     3079.     2748.        
M=     2756.     3124.     2996.        
M=     2395.     2060.     2265.        
M=     2203.     2037.     2291.        
J=   1       0.4   3.0  -3.4            
J=   2      -3.9   3.2   0.7            
J=   3       3.4  -3.9   0.5            
J=   4       0.6  -3.1   2.5            
SMAX=   22.00     KMAX=    1304   
NOM=   119   148   228   375   385   502   509   816   838   925
NOM=   928  1004  1018  1054  1127  1174  1228  1236  1304  1420
NOM=  1421  1484                                                
KK= 3121209  LL= 3121508  Z=    5.59  JJ= 3120819  DL=   300    
AGAGAAATGAATCGCCTGTTCGATACCTTCTTTGGTGAGTTTTCACCGGCCACCTTCGGTGAAAGCATGGGGGGCTTCTATCCTCGGGTGGAAGTTCGGGAATCCAACAAAGAAATCAAGGTGATTGCCGAATTGCCCGGTCTGGATGAAAAGGATATTGACATCACCATTCAGGATGATGTGCTTATCCTACGGGGTGAAAAGCGGGAAGAAAAAACCGAAGAGGGAGAATACCTCTATTACATGGAACGCTCCTATGGTACCTTTTACCGGGAAATCCCTTTACCGGTGGAAGTAGAT                                                                                                                                                                                                                                                                                                                                                                                                                                                                                                                                                                                                                                                                                                                                                                                                                                                                                                                                                                                                                                                                                                                                                                                                                                                                                                                                                                                                                                                                                                                                                                                                                                                                                                                                                                    
A===      223      123      133      111      333      112      334      224      233      314      433      244      124      413      243      313      121      323      113      114      343      2
B===      411      412      442      222      444      122      344      311      441      324      443      331      312      423      431      424      212      414      422      322      434      3
RRR=    182.5     80.2     65.0     43.9     17.4     14.9     12.9      6.2      3.7      1.2      0.9      0.6      0.1      0.0      0.0      0.0      0.0      0.0      0.0      0.0      0.0      0
M=     1549.     1730.     1413.        
M=     1327.     1686.     1644.        
M=     1144.     1080.     1282.        
M=     1550.     1074.     1231.        
J=   1      -0.4   4.4  -4.0            
J=   2      -6.0   3.6   2.4            
J=   3      -0.7  -2.7   3.4            
J=   4       7.7  -6.1  -1.6            
