# Supplementary material for: Regions Enriched with Reverse Complement Triplets in Bacterial Genomes
Source: Int J Mol Sci. 2026 Feb 28;27(5):2301. doi: 10.3390/ijms27052301 (PMC12985086; doi:10.3390/ijms27052301)
Supplement: Supplementary file 1 [file ijms-27-02301-s001.zip › for_send/45/Calditrichota/class/selection.txt]

KOK=         1
KK=   14851  LL=   15150  Z=    5.81  JJ=   14821  DL=   300
A===      111      112      113      114      121      123      124      131      132      133      134      141      143      144      211      213      214      223      224      231      233      234      243      244      313      314      323      333      334      343      413      433
B===      222      122      422      322      212      412      312      242      142      442      342      232      432      332      221      421      321      411      311      241      441      341      431      331      424      324      414      444      344      434      423      443
RRR=   27.934   10.005   -0.590   -0.636   -3.352    5.917    0.222    0.663    0.140   26.749   -0.316    0.675    1.091    0.358    1.144    0.598    0.676   -1.806    2.648    0.598    0.423    0.358    0.358   -0.158    0.027    6.355   -0.621    0.181    2.260    0.950   -0.173    0.843
X1==    3.941    3.339    0.924   -0.656    3.339    2.384    0.190   -1.038   -0.270    5.727   -0.673   -0.656    2.327   -0.418   -1.140   -1.155   -0.810    4.303    2.001   -1.155    0.577   -0.831   -0.831   -0.515   -0.083    4.327    2.324   -1.065    1.309    1.309    0.327    0.309
X2==    7.088    2.996   -0.639    0.969   -1.004    2.482    1.165   -0.639   -0.518    4.671    0.469   -1.028    0.469   -0.856   -1.004   -0.518   -0.835   -0.420    1.323   -0.518    0.733   -0.431   -0.431    0.306   -0.329    1.469   -0.267   -0.170    1.726    0.726   -0.531    2.726
CD1=        5        5        2        0        5        4        1        0        1        7        0        0        3        0        0        0        0        7        3        0        2        0        0        0        1        5        4        0        2        2        1        1
CD2=        9        4        0        2        0        3        2        0        0        5        1        0        1        0        0        0        0        0        2        0        1        0        0        1        0        2        0        0        2        1        0        3
AAAATAATCACCAAATTCTTCTTTGGCCACCTCATAACCCCAATCTTTAAAGGCGCCTTCGGTAAATTTCATGATATTACCTTTATGCATCAGGGTAATGCTTTCCCGATTCTGAGCCAGCGCATACTGAATGGCTTTGCGAACCAGTTGTTTGGTTCCCGTCTCACTAATCGGTTTGATACCGATTCCGGAATCAACCCGCAGATTAGCACCCAGTTCCTTTTGCAAAAATTCAATCAATTTTTGAGCTTCCGGGGTACCCTTTTTATACTCAATACCCGCATAGACATCCTCGGTATT
KOK=         2
KK=   20221  LL=   20520  Z=   10.32  JJ=   19321  DL=   300
A===      111      112      113      114      121      123      124      131      132      133      134      141      143      144      211      213      214      223      224      231      233      234      243      244      313      314      323      333      334      343      413      433
B===      222      122      422      322      212      412      312      242      142      442      342      232      432      332      221      421      321      411      311      241      441      341      431      331      424      324      414      444      344      434      423      443
RRR=   19.820   10.682   -0.000    0.187    0.680   55.329   -0.978    0.001    0.128    2.748   -0.274    0.047    0.246    0.246    1.765   -0.120    0.846   -0.662   20.555    0.846    0.244   -0.209    0.250   -0.236    1.781    3.786   -0.327   -0.169   -0.183   -0.183    0.246   -0.209
X1==    5.591    2.688    0.155    0.202   -0.499    9.035   -0.912   -0.845    1.035    0.499    0.527   -0.798   -0.473   -0.447   -1.296   -0.965   -0.912    0.863    4.908   -0.965    0.427    0.459    0.459    0.489    3.499    1.527   -0.573    0.703    0.719    0.719   -0.473   -0.281
X2==    3.545    3.974   -0.001    0.923   -1.362    6.124    1.073   -0.001    0.124    5.509   -0.520   -0.059   -0.520   -0.550   -1.362    0.124   -0.927   -0.766    4.188   -0.876    0.570   -0.455    0.545   -0.482    0.509    2.480    0.570   -0.241   -0.255   -0.255   -0.520    0.745
CD1=        8        5        1        1        1       10        0        0        2        1        1        0        0        0        0        0        0        2        6        0        1        1        1        1        4        2        0        1        1        1        0        0
CD2=        7        7        1        2        0        7        2        1        1        6        0        1        0        0        0        1        0        0        5        0        1        0        1        0        1        3        1        0        0        0        0        1
GCAGGTAAAATTCCGTTGGTTAAAACCAATGAGCATGGAATCCACTTCATCCAGTCTCAAGATCCCTGGTTGTTGGGTGATCAAAAAATTATCGTGGGTGATAAAATCATTATAGATTCCACTCAACGCCTGTTTCTGGGTATCCAAAAGATTGATATTTTGCTGAATATCAATTTGTTGAAATTCTTTCATGGCTGTATTGATACGATCGATAAATTTTTTCAATCGATCTGCCACACTGGTCACTTTAACCAGATCGGTTTTCTTAATATCCTTCACAAAATTAAAAATTTTAGTGTA
KOK=         3
KK=   23941  LL=   24690  Z=    4.69  JJ=   23641  DL=   750
A===      111      112      113      114      121      123      124      131      132      133      134      141      143      144      211      213      214      223      224      231      233      234      243      244      313      314      323      333      334      343      413      433
B===      222      122      422      322      212      412      312      242      142      442      342      232      432      332      221      421      321      411      311      241      441      341      431      331      424      324      414      444      344      434      423      443
RRR=    7.930   19.276    0.754    0.077    5.538   36.896    0.298   -0.183   -0.074   -0.452   -0.290   -0.101    5.137    0.401   -0.189    0.015    2.230   15.571    5.291   -0.592   12.057   -0.492    0.234   -1.421    1.118   14.812    4.107   11.516   -4.268   -0.671    1.875   -0.058
X1==    1.993    3.918    0.915   -0.841    2.204    4.347    0.635    0.283    4.347    1.506    0.233   -0.169    2.551    0.413   -1.795   -0.899   -1.458    2.583    1.490    0.413    3.172   -0.462   -0.462    2.226    0.780    3.324    3.172    3.794   -1.138    0.638    4.869    0.638
X2==    3.979    4.920    0.824   -0.091    2.512    8.488    0.469   -0.646   -0.017   -0.300   -1.243    0.600    2.014    0.970    0.105   -0.017   -1.530    6.028    3.551   -1.435    3.801    1.064   -0.506   -0.638    1.433    4.457    1.295    3.036    3.751   -1.051    0.385   -0.090
CD1=        7       10        4        1        7        9        3        3        9        4        2        2        5        2        0        1        0        6        4        3        6        1        1        4        3        6        6        6        0        2        8        2
CD2=        9       11        3        2        7       14        3        1        2        1        0        3        4        3        3        2        0       11        8        0        6        3        1        1        3        7        3        4        5        0        2        1
TTCATCACAGAAAATTTTAATTTTCAGAAGGCTATCAGTTCAATCACTCTGTACCAACCCCGGGTGATTCATTATGTTTCAGAACCTTCTGAGAAAGACACGATAAGGATTACCCCTGAACTCATCTTGAAAAAAGTAATAAGCAATCTTCAAAGAGTTCACAATATCAACCAAATCAGAATTGAAGATGGGGTCATTTATCGAGTCGATGACTCCAGCTGGAAAGATGACACCCAGTCTGATGAGATAGATGCTTCGACACCCTCCCGCAATGAATGGGAAATTGTGCTCTTTGAAGGATTGACGGGGGACATGAGGTATCTCCCCTCCCGAAATCTGATAACTCTCGATTTACAAGGCACTCTGGGGAACACCGGAGAATCTGTTGTACAAATTCGGGGATATCTGGATTCCTATACTGATCAAATGAATATCTCATTGATTTTTGATGACTGCAAACTGACTACTGACTGGCCTTTCTGGAAATTAGATCATATTCAACTGGAAAATGCCTATCTCGATGGAATAATCCATTTGACCAATCAGGATAGCACATTCAACCACTTTAACTTAAGCGGAACTGTGGAAGCTCGGGACTTCCGGGCAAGTTTCTTTAATCAAAAAGCCAGCGCTGAGCACATTCGAATGCGCTTTCTCCAGGATACTCTGATAATTGACCCCTTTCCCTGTCAGATTGAAGATGGGCAGGGAACTTTTTATGGTTCCATACGGCTTTTCCCCTCCCCAATC
KOK=         4
KK=   25741  LL=   26400  Z=    5.06  JJ=   25741  DL=   660
A===      111      112      113      114      121      123      124      131      132      133      134      141      143      144      211      213      214      223      224      231      233      234      243      244      313      314      323      333      334      343      413      433
B===      222      122      422      322      212      412      312      242      142      442      342      232      432      332      221      421      321      411      311      241      441      341      431      331      424      324      414      444      344      434      423      443
RRR=    8.905   21.745    3.209   12.773    0.039   41.888   -0.898   -3.057   -0.750    3.265    0.353   -0.041   -0.731    0.055   -3.318    0.473    2.000    5.931    0.072    2.000   11.998   -0.098    0.405   -0.306   -0.214   13.098   11.998   11.684   -1.167   -0.014   -0.594    8.787
X1==    3.186    5.884    2.170    3.852    0.010    6.197    1.380    2.170   -0.593    2.601   -0.308   -0.178   -1.172   -0.447   -1.751   -0.593   -1.444    3.479    0.113   -1.348    2.847   -0.205   -1.113    1.357   -0.171    3.148    2.847    4.290    1.187   -0.813    2.284    2.187
X2==    2.795    3.696    1.479    3.316    3.696    6.759   -0.651   -1.409    1.264    1.255   -1.144    0.228    0.624   -0.123    1.894   -0.797   -1.385    1.705    0.637   -1.484    4.215    0.477   -0.364   -0.226    1.255    4.160    4.215    2.723   -0.983    0.017   -0.260    4.017
CD1=        9       13        5        8        3       10        4        5        1        4        1        2        0        1        0        1        0        6        2        0        4        1        0        3        1        5        4        5        2        0        4        3
CD2=        7        9        4        6        9       12        1        0        4        3        0        2        2        1        6        1        0        5        3        0        7        2        1        1        3        6        7        4        0        1        1        5
GGAGAACTTCAGGGGGATATGCAGATCAGGGGAACGGTAAAGAATCCATCCATTCAGTTTGATTTAAAAGCCTCTGATTTCATTGTCAACAAGATTGGATATTATAATACCAGATTAGCGGGCAGTCTTGAAGATTATTCCCTGAATTTTAAGGACCTCTGGTTAACACTGAACGGGGTTCCGGTGATAAATGCTGACATGAAGTGGGATTTATTGAAAGATAGTTTATACCTCACCATCAAGGGGGAGGATATTGAGAGTAATTTTCTGTCCGAGACCCTCTTTCCCGGGAAAGAGATGATTCAGGGAAAATTTACCTATGCCATCGTTCTGAACGGCAACAGTTCGCACCCGGTGATGTATGGCGACATCCAGATTCGAGAAGGTAATGTGAAAGGTAATCCCTTTCAAAACATCATCATTACTTTCGAAGATTCTTTAACAGCTAATGGAGATTTCTGGACACTTAAAGATCATCTTTTCAAAATAAGAAAGTTTCTGTATATCAATAAAGACGAGTATACAATTGAGGGAAAAGGCATCATTGGTGTTGATAAGGAAGCCCCTCTTGATATCACATTGAATATACAAGGCAATGTTCTGGCAGAGCTTCCCAAGCTCAATCCCTATTTCCGAAATCCCCAATCCTATGGATTCATC
KOK=         5
KK=   46681  LL=   47370  Z=    6.39  JJ=   46201  DL=   690
A===      111      112      113      114      121      123      124      131      132      133      134      141      143      144      211      213      214      223      224      231      233      234      243      244      313      314      323      333      334      343      413      433
B===      222      122      422      322      212      412      312      242      142      442      342      232      432      332      221      421      321      411      311      241      441      341      431      331      424      324      414      444      344      434      423      443
RRR=   31.090   21.579    1.987   -1.623   -2.379   30.495   -0.162    1.050    0.452    6.725   -0.364    0.061    4.671    0.532   -1.933   -0.404    1.147   19.542    0.840    2.052    6.333   -1.114    0.611   -0.386   -3.300    2.791   -0.890   43.777    3.496   -0.010   -0.364    1.584
X1==    5.458    5.252    1.444    2.178   -1.012    4.651    0.909   -1.423    0.897    5.700   -0.312   -1.418    4.002   -1.171   -1.638    2.398   -1.351    2.641    0.291   -1.356    2.481   -1.120   -1.120    0.699   -1.179    1.414    0.679    8.053    2.060    0.060   -0.312    2.060
X2==    5.696    4.108    1.376   -0.745    2.351    6.557   -0.178   -0.738    0.504    1.180    1.167   -0.043    1.167   -0.454    1.180   -0.168   -0.849    7.399    2.884   -1.514    2.553    0.995   -0.546   -0.553    2.800    1.974   -1.311    5.436    1.697   -0.159    1.167    0.769
CD1=       12       11        4        5        1        8        3        0        3        8        1        0        6        0        0        5        0        5        2        0        4        0        0        2        0        3        2        9        3        1        1        3
CD2=       12       10        4        1        7       12        2        1        3        3        3        2        3        1        5        2        1       14        7        0        5        3        1        1        5        4        0        7        3        1        3        2
GAATTAATTAAAGAATATGAAGATGTTCGTATCATAACCCAACCGGTCGATGGGCAAATTTTCATCGATGGAAAATTGGTGGGGAAAGGAAAATATGTCGGTAAACTGAAGGTGGGGGAACATACCGTAAGTTTTGGAGATTTACCCGATTATAATACTCCCAACAGTCAACGAATTTCTGTTCAACCCAATATGCCGGTAAACATCACGGTGCAATACTTTCCCAATATTCAGATTTTAGCGGAAGTTACCCGGGATGGAAATATCCGAACTCAAGCCTGTGAAGTGAGCTTTGGCTATACCTTCAGCGACCGTGGGTTCAGCCCCAGTAACGAAGCAGGTCCGGATATTGTGTTTCATGAAAAACTGAATGATTACTACTGGAAATTTGGTTTTGCCTTTCCCTTCCGCAACCCCAAAGGGAATGATGCTCTAAAGTTAACTTTTACCATGCCTCAGGATCTCAATTTCCAGCAAAAATTTACCCTCAAGATTTTTGCCGCTGCTTCCAAGGAAAATTATCCCTTAACCATCTCCGGAAAGGTTGATATTAAAATTCGGTTTAATGGCAAAATTCTTAGCTATTACTATAAACCACGTTTTCTGGAAGAATTGAATGGGATGGAAGAAAGCCGGTGGGATATCAGCTCTTACATCCGACCCGGGGTCAATTCCCTGGAAATCTCCACC
KOK=         6
KK=   53551  LL=   53910  Z=    5.94  JJ=   53101  DL=   360
A===      111      112      113      114      121      123      124      131      132      133      134      141      143      144      211      213      214      223      224      231      233      234      243      244      313      314      323      333      334      343      413      433
B===      222      122      422      322      212      412      312      242      142      442      342      232      432      332      221      421      321      411      311      241      441      341      431      331      424      324      414      444      344      434      423      443
RRR=   15.656    2.798   -0.038   -0.001   -0.605    3.947   29.749   -0.020   -0.000   25.411    0.728    1.017    0.324   -0.152   -1.829    0.009    1.012   -1.984   -4.817   -0.010    0.194    0.022    0.164   -0.091   -0.091    0.164    0.021    9.660    0.368   -0.188   -0.130    7.455
X1==    3.480    1.663   -0.037   -0.000    3.509    1.964    6.010   -1.027   -0.027    4.111   -0.857   -1.000    2.142    0.173    1.663    0.969   -0.990    1.984   -0.980   -1.022    1.120    0.151    1.151   -0.818    0.111    0.143    0.120    2.238    1.265    0.265   -0.857    2.265
X2==    4.499    1.683    1.020    1.984   -0.172    2.010    4.950    0.020    0.010    6.182   -0.849   -1.016    0.151   -0.880   -1.100    0.010   -1.022   -1.000    4.915    0.010    0.173    0.143    0.143    0.111   -0.818    1.151    0.173    4.317    0.291   -0.709    0.151    3.291
CD1=        5        3        1        1        5        3        7        0        1        5        0        0        3        1        3        2        0        3        0        0        2        1        2        0        1        1        1        3        2        1        0        3
CD2=        6        3        2        3        1        3        6        1        1        7        0        0        1        0        0        1        0        0        6        1        1        1        1        1        0        2        1        5        1        0        1        4
GTACCCGGGAACCAATCGTTTAAACGAATTGGTGGTGGGATTGGTTAAGGCAATCAGAGCCGGAGCATGCTTCAATATTCCACCGATAAAATATAACGCCATTTCACTGAGGCCGGCATATCCTGAACCGGCAAACAAGGGGGTATCACCTTTCCATAAGCTGATATGGGTATGCATCCCGGAACCATTATCGTTAAAAAGAGGTTTGGGCATAAAGGTCACTGTCTTGCCATGTTTCCGGGCAGTGTTCTTGATAATATATTTATACATCAACAACTGATCAGCCATCCGTACCATGGGGCCATATTTCAAGTCAATCTCTGCCTGCCCACCGGTTGCTACTTCATGATGATGGCATTC
KOK=         7
KK=   55081  LL=   55380  Z=    6.12  JJ=   54901  DL=   300
A===      111      112      113      114      121      123      124      131      132      133      134      141      143      144      211      213      214      223      224      231      233      234      243      244      313      314      323      333      334      343      413      433
B===      222      122      422      322      212      412      312      242      142      442      342      232      432      332      221      421      321      411      311      241      441      341      431      331      424      324      414      444      344      434      423      443
RRR=   24.204    3.981    0.527    0.780    0.138    0.780    0.780    2.370   -0.240   -1.075   -0.310    3.610   -1.007   -1.451   -0.293   -0.240   -0.089    6.646   -2.013    4.421   41.468    0.491   -0.207    0.386    0.386    1.884   -0.354    1.134   -0.187   -0.314    0.386   -0.819
X1==    6.190    2.214    1.843   -0.961   -1.202   -1.020   -0.897    1.843   -1.020    2.207   -0.697    3.039   -0.697   -0.612   -0.348   -1.020    0.103    3.046    2.162    1.977    9.259    0.349    0.349   -0.572   -0.793    1.303   -0.741    0.425    0.495   -0.505   -0.697   -0.505
X2==    3.910    1.798    0.286   -0.812   -0.115   -0.764   -0.870    1.286    0.236   -0.487    0.446    1.188    1.446    2.369    0.842    0.236   -0.870    2.182   -0.931    2.236    4.478    1.407   -0.593   -0.675   -0.487    1.446    0.478    2.668   -0.378    0.622   -0.554    1.622
CD1=        9        4        3        0        0        0        0        3        0        3        0        4        0        0        1        0        1        4        3        3       10        1        1        0        0        2        0        1        1        0        0        0
CD2=        5        3        1        0        1        0        0        2        1        0        1        2        2        3        2        1        0        3        0        3        5        2        0        0        0        2        1        3        0        1        0        2
GCGGTATCCCGAAAATCAGCTAAATGAGGAGAGAGATTAAAAACCCGATCCGAAGGGAATTTCCCCTCAAATTCCTTCTCGGCTTCACCTTTCTGCAAACTGTAGAGATAAACATCCTCTAACTCCAGTAAAGTTAAAAAATTTTCCGGCTTGCAGGAACGTAAATGATTGCTGGGGAACTTGGGATTTCCTTTCCAGACAAATCCGATTTTTAACTTATCTTCCGGGAGAGGCACCATTTCCTGAAATTTTTCCTGTACCCCTGAATCCGGAAAAAGATATGGAACATTTTGTGGAATT
KOK=         8
KK=   62131  LL=   62760  Z=    5.16  JJ=   61681  DL=   630
A===      111      112      113      114      121      123      124      131      132      133      134      141      143      144      211      213      214      223      224      231      233      234      243      244      313      314      323      333      334      343      413      433
B===      222      122      422      322      212      412      312      242      142      442      342      232      432      332      221      421      321      411      311      241      441      341      431      331      424      324      414      444      344      434      423      443
RRR=    9.942    3.688    5.896    7.179    0.229    0.014    2.083    0.928   -0.268   -0.399    0.693    0.652    1.411    4.344    0.013    0.277    0.053   10.882    8.946    2.724    2.992    4.376    1.784   52.529    1.154   -1.462    0.259    6.325    2.363    0.291    0.000   -0.031
X1==    3.407    1.238    2.562    1.963   -0.411   -1.220    0.687    2.562   -0.384    0.766   -0.999    0.969   -0.999    1.151    0.414   -0.384   -0.218    3.220    2.058    1.286    1.334    1.641    1.641    8.910    4.482   -0.999    0.488    1.745    1.026   -0.974    0.001    0.026
X2==    2.918    2.978    2.301    3.657   -0.558   -0.011    3.032    0.362    0.698   -0.521   -0.694    0.673   -1.412    3.774    0.031   -0.721   -0.244    3.380    4.346    2.118    2.243    2.667    1.087    5.896    0.258    1.463    0.531    3.626    2.302   -0.299    0.025   -1.165
CD1=        5        3        4        3        1        0        2        4        1        2        0        2        0        2        2        1        1        6        4        3        3        3        3       10        6        0        2        3        2        0        1        1
CD2=        9        8        6        9        2        2        7        3        3        1        1        4        0        8        3        1        2        6        8        5        4        5        3       10        2        4        2        5        4        1        2        0
GTCCGATGACCCGGTTGGCCCGGGCCATCGGTTTCTAACAATTTTGAGAGAGGATTGGTCTAAATAGTTGAAATGTTTAGTCCTATTTGAACAGTAAAAATTTGGCGATGGTTGCCATTTGCATGTTGGAAGTTCCCTCGTAGATGAGCCCAATCTTGGCATCACGATAAAATTTTTCCACTGGATAATCTTTGGTATAACCATACCCTCCAAAAATTTCAATCATCCGGGAAGTCACTTTTTCTGCATTAATTGAAGAAAACAATTTTGCCATGGCCGCCTCCTTGAGGAAGGGTTCTCCGGCATCCTTTAAACGTGCGGCATTATAAACCAGCAACCGGGATGCTTCCAACAGGGTGGCTGCTTCCGCTATCTGGAATTGGATGCCCTGAAAGTGGGCAATCGGTTTTCCAAATTGTTCACGTTCCAGAGAGTATTGCATCCCGGCTTTCATAGCCCCGGACATGATTCCCACCATTTGTGCACCGATTCCGATCCGACCTTCATTTAGCGTCTCAATCGCTGCCTTGTAACCCTTTCCAACTTCACCGAGAACATTTTCTTTGGGAACAATGCAATTTTCCAGAATTAACTCACAGGTGCTACTGGCACGAATTCCTAATTTGTCTT
KOK=         9
KK=   66001  LL=   66960  Z=    6.31  JJ=   65761  DL=   960
A===      111      112      113      114      121      123      124      131      132      133      134      141      143      144      211      213      214      223      224      231      233      234      243      244      313      314      323      333      334      343      413      433
B===      222      122      422      322      212      412      312      242      142      442      342      232      432      332      221      421      321      411      311      241      441      341      431      331      424      324      414      444      344      434      423      443
RRR=   12.581    4.439    2.510    3.190   -0.549    2.803   17.633    0.443   -0.107   -0.101   -2.264    1.722   -1.448   16.827    8.360    1.786    0.169    2.332    3.979   13.066    2.515    5.118   -0.110   28.945    0.010    0.804    0.807   43.059    5.969    0.673    0.606    0.288
X1==    2.186    1.722    2.392    1.387    1.142    1.922    6.198    0.423   -0.487    1.238   -1.382    1.387    1.550    3.446    4.043   -1.089   -0.275    0.914    1.847    2.525    1.499    1.851   -0.166    5.824   -0.125    2.283    0.874    7.770    3.237   -1.329   -0.649   -0.568
X2==    5.756    2.577    1.049    2.299   -0.481    1.458    2.845    1.049    0.219   -0.081    1.639    1.241   -0.934    4.884    2.068   -1.640   -0.614    2.553    2.154    5.176    1.677    2.766    0.661    4.970   -0.081    0.352    0.923    5.542    1.844   -0.506   -0.934   -0.506
CD1=        6        6        6        4        5        6       12        3        2        4        0        4        4        6       10        1        2        5        6        7        5        5        2       10        2        5        4       13        6        0        1        1
CD2=       17        9        5        8        3        5        8        5        3        2        5        6        1       11        8        0        2        6        6       11        4        6        3       10        2        3        3        8        4        1        1        1
ATCGTTTAACCCCTGCCGAATATGAGATTATGAAGACCCATACCCTGATTGGGTATCAAACTCTGAATTCCATCCGGGAGCAGTATGGGGAAATGGAGTTCCTGAACATGGGGATAGACATCACATATTGCCATCATGAAAAATTCGATGGAACCGGTTATCCCCGCGGATTAAAGGGTGACCAGATACCCCTTTCTGCCCAAATTGTCGCGATTGCGGATGTTTATGATGCCCTCACCTCTACCCGGACCTATAAAAAGGCTTTTTCCCATGAGCTTTCCTTAAATACCATGCGGGTCGAACGGGGAAAACATTTTGACCCCCAACTGTTCGATGTTTTCCTTTCTATTGCCGATCAATTCAATAGCATCCGAGAAGAATTTAAAGCCAAAGAAAAACTTCCTTCCTCGGTAGAGAGAAATTTAACCTTCGATGTCAGTGCCTGGGACTGGCTGGAGGATGTGTAATACCATTAATTTTCCGGATACATGGCGTCGATTTCCTTTTTGTATCGTTCCATGATGACACTCTTCTTTAGTTTTAATGTTGGAGTGATTAAACCGTTATCGATGGTAAATTCCGGCACAATGGTAACCCGCTTTATGGTCTCGAAGGAAGCCAGTTCCTTATTTTTTTCTTCCACTTCAGCATTAATTAAGCGAATGATTTCTTCATTTTTCAGAAGATCGTCGAAGGTTTCAAAGTGAATTCCTTTTTCCCGGGCATATTCTGTGACGTTGTTCTCGTCCAGGGTAACCAGGGCAGTGAGGTACTTTCGACCATCCCCAATCACACATACCTGATGGATGTATTTGGAGGTGGCCAGCAGTCCCTCGATGGCAGCAGGAGCAATATTCTTTCCTCCGGCAGTGATAATTAATTCTTTTTTCCTTCCCGTAATGCGGACAAAGCCTTCATCATCAATTTCTCCCAGATCTCCGGTCTTCAACCAACCATCCT
KOK=        10
KK=   78241  LL=   78540  Z=    7.71  JJ=   77761  DL=   300
A===      111      112      113      114      121      123      124      131      132      133      134      141      143      144      211      213      214      223      224      231      233      234      243      244      313      314      323      333      334      343      413      433
B===      222      122      422      322      212      412      312      242      142      442      342      232      432      332      221      421      321      411      311      241      441      341      431      331      424      324      414      444      344      434      423      443
RRR=   27.855   -0.366    0.091   -0.174   -1.552    4.218    2.290    0.749    0.070    0.631   -1.301    0.014   -0.296    0.373    1.257   -0.344    0.749   49.316   -1.098    0.719   -0.444    0.640   -0.557   -2.449   -0.388    3.361   -0.035   -1.699   -0.366    0.745    0.373    2.408
X1==    5.614    3.193    0.077    0.189    1.447    1.815    1.027   -0.923   -0.103    1.239    2.331    0.189   -0.669   -0.588   -1.172   -1.062   -0.973   11.116    1.712   -1.062    1.086    1.197    1.197   -0.706   -0.761    2.331    0.086   -0.628   -0.552    0.448   -0.669    1.448
X2==    4.962   -0.115    1.188   -0.924   -1.073    2.324    2.230   -0.812   -0.676    0.510   -0.558    0.076    0.442   -0.635   -1.073    0.324   -0.770    4.436   -0.641   -0.676   -0.409    0.535   -0.465    3.471    0.510    1.442   -0.409    2.704    0.663    1.663   -0.558    1.663
CD1=        7        5        1        1        3        3        2        0        1        2        3        1        0        0        0        0        0       14        3        0        2        2        2        0        0        3        1        0        0        1        0        2
CD2=        7        1        2        0        0        3        3        0        0        1        0        1        1        0        0        1        0        5        0        0        0        1        0        4        1        2        0        3        1        2        0        2
AATTTCGTTCCAGCCAAAGGGGAATTCAAATTCGATATCAAATGCTTTTTTGGCATAGTGGGCCAGTTCATCTTCCTGATGTTGATGGAAACGAAGTTTTTCACTGCGGATGCCCAGTCGCGAATACCATTTAATGCGTTCTTCTTTCCAGTACTCAAACCATTCTTCATCGCTTCCCGGAGAAACGAAATATTGCATTTCCATCTGTTCAAATTCTCTCATTCGAAAAATGAAGTTACCGGGGGTGATTTCATTACGGAACGCTTTACCAATTTGTGCAATTCCAAAGGGCAGTTTACG
KOK=        11
KK=   84991  LL=   85800  Z=    4.79  JJ=   84601  DL=   810
A===      111      112      113      114      121      123      124      131      132      133      134      141      143      144      211      213      214      223      224      231      233      234      243      244      313      314      323      333      334      343      413      433
B===      222      122      422      322      212      412      312      242      142      442      342      232      432      332      221      421      321      411      311      241      441      341      431      331      424      324      414      444      344      434      423      443
RRR=   14.306    8.746    5.724    0.099    0.818    1.949   -0.311   -0.092    0.315    0.040    0.048   -0.857    3.109    5.892   -0.154   -4.609    0.023    6.829   16.291    5.505   38.717    8.356    5.796    7.614   -0.486    0.456   -0.106   -0.654    3.406    0.429    0.748    0.897
X1==    2.443    3.143    2.648    1.872    0.370    1.372   -0.448   -0.102   -0.739   -0.281    0.180    1.275    1.697    3.718    2.034    2.780   -1.670    2.193    3.997    2.076    6.030    3.352    3.352    3.205    0.593    1.697   -0.233   -0.813    0.884    0.884   -0.578    1.848
X2==    5.857    2.783    2.161    0.053    2.211    1.420    0.695    0.901   -0.427   -0.141    0.269   -0.673    1.832    1.584   -0.076   -1.658   -0.014    3.114    4.075    2.651    6.421    2.493    1.729    2.376   -0.820    0.269    0.454    0.805    3.855    0.485   -1.295    0.485
CD1=        8        9        6        6        4        4        2        2        1        1        2        5        4        8        7        6        0        5        9        5        8        6        6        7        2        4        1        0        2        2        1        3
CD2=       13        8        6        2        7        5        3        4        2        2        2        1        4        3        3        0        2        8        8        7       12        5        4        4        1        2        3        3        6        2        0        2
CGTGGAGGGAAGCGGATTGGGAGGGCGGAATCAGGAGTTAGTCCTGGCTGCATTAATTGAATTAAAAGAGGTCGATTTTCCATTTGTGTTGTTGAGTTGTGGCAGCGATGGCAGGGATGGGCCTACCGATGCTGCCGGAGCAATTATCACAGAAAAAAGCTGGGAAAACGCACTTTTAGCCGGGTTGAATCCCCAATCCTATCTGCAAAATAATGATGCCTATCATTTTTTTGAACGGATCGATGGTTTGATCAAAACCGGGCCTACCGGAACCAATGTAATGGATATTGGCATCGTGTTGCTTCCTTAACAAACCAAAGGCAGGCTGGATAAACCAACCTGCCTTTAGTTGATGGAGGTAAGTATGAGTACAGGTGTTATTGAAGAGCGCAATTCATATGCCAATCCAATTTCTAAATTCTCATCAATTTTTTTGCATGTTGAAACAGGGCTTTGTTAAGCTAAATCTACTTTTTGTTTGCTTCGCCAGGAAGGCAATAATTGTTTGATAAATAAATAATTAGGGAACAAGATATCTGATGGCGGTACGGCAGGGAATCGATGAAGATGTGCTAAACGAAGTTCGACCATCCACCGGGACTTTCGGAAAAATTGTCGAAATATTCACCACAAAGGTCGAATTTTTCACATCACCTTTTGGGATACTTTCAGGGAATAAACCCGGAAAATTTTTCCAGAATTTCATTCAATGGGGGAAGCTTGAGTTTCCGCACAGAAATATTGGCAGCCTGAAAGATTAATTCCGAAGCAGTGTGGAAATCCTCCCCTCGATATTTGTCGGAGAGATAT
KOK=        12
KK=   90241  LL=   90870  Z=    5.28  JJ=   90121  DL=   630
A===      111      112      113      114      121      123      124      131      132      133      134      141      143      144      211      213      214      223      224      231      233      234      243      244      313      314      323      333      334      343      413      433
B===      222      122      422      322      212      412      312      242      142      442      342      232      432      332      221      421      321      411      311      241      441      341      431      331      424      324      414      444      344      434      423      443
RRR=   16.265   -3.178    2.781    6.589    2.100   -0.832    6.014    1.148   -0.052    0.042   -0.178   -0.510    0.523    1.732   -1.541    0.223   -0.443   12.089   10.129    2.645    8.186   -0.229   -0.229   41.471    3.423   -2.767    0.219   20.976    4.836   -0.225    1.225   -1.238
X1==    5.454   -1.369    3.924    2.346    1.328    0.656    4.429   -1.031   -0.046   -1.255    0.193   -0.580   -0.569    1.468    2.407    0.656   -0.874    4.295    6.163    1.358    2.558   -0.306   -0.306    6.104    1.166   -1.331   -0.188    4.092    3.959   -1.014   -1.331   -1.014
X2==    2.982    2.322    0.709    2.809    1.581   -1.268    1.358   -1.114    1.144   -0.033   -0.920    0.879   -0.920    1.180   -0.640    0.340    0.507    2.814    1.644    1.948    3.200    0.751    0.751    6.794    2.936    2.080   -1.164    5.126    1.222    0.222   -0.920    1.222
CD1=       16        1        9        7        6        3        9        1        2        0        2        2        1        4        8        3        1        7       10        4        4        1        1        9        3        0        1        5        5        0        0        0
CD2=        5        5        2        4        4        0        3        0        3        1        0        2        0        2        1        2        2        6        4        4        5        2        2        8        4        3        0        6        2        1        0        2
TGGTGGTCTTAATTGCTTCCCTGACCATTGGTGCTGTTGTGGGTGCCGTTTTTATGGCATTTTCTCTAATTCAGGCGAACTCCGAAGTAAAAAAACTAAAACAAAAAAATAAACAGTTAATGAGTGAACTTGAAAATCTTCGGAACGTTTCGGTTGAAGAAATTCCCGATGAAGATGTTCCCTCTTTATCATCCCCTACCACTAGCGAAACCGATGAAAAATCATGAAGGTGAAGAATGGCTGAAACCAATACGACTTTTTTCCTGATGGTATTAATCATTGCAATTGGGAGTTTTGCAATTTACTGGCAGTTCAGGAGAAAACAGCAAACTGAACGGCAGAGCAATGTCTATCAGGAAGCACTGGAAAATACACTTGAGGGTAATGAACGGGTTGCCATCCAAAAGTTCAAAGATGCAATTCGGGAAGATTCCGAAAATATCAATGCCTACATCCATCTGGGTGATTTATTGCGCAAACGGGGGATGGTACCCAATGCCATCCGAATTCATAGGGATTTAACACTACGGACAACTTTAACCCATACCCAACGGGTACGAATTCAGAAAAGTTTGATATTAGATTATGAAGCGGCCAACGATTGGGAAAAGGCCAGTAAAATCGCCCAAA
KOK=        13
KK=   98341  LL=   99150  Z=    5.10  JJ=   98041  DL=   810
A===      111      112      113      114      121      123      124      131      132      133      134      141      143      144      211      213      214      223      224      231      233      234      243      244      313      314      323      333      334      343      413      433
B===      222      122      422      322      212      412      312      242      142      442      342      232      432      332      221      421      321      411      311      241      441      341      431      331      424      324      414      444      344      434      423      443
RRR=    9.929   12.905    0.739   12.504    0.950    5.746    0.110    0.982    0.305   13.371    0.174   -0.774   -0.246    0.578    0.314    0.121    2.494   27.360   10.457    0.223   12.248    0.565   -0.598    0.143    1.249    8.052    4.793    1.026    0.019    6.333   -0.246    0.199
X1==    2.072    3.870    3.145    3.507    0.698    1.543    0.484    1.144    0.280    3.521   -0.350    1.388    0.495    0.664    0.169    0.280   -1.522    6.658    2.818   -0.983    2.434   -0.465   -0.465    0.501    2.723    3.031    3.189    0.856    0.017    3.017    0.495    2.017
X2==    4.793    3.335    0.235    3.565    1.361    3.725    0.228    0.858    1.090    3.797   -0.496   -0.557   -0.496    0.870    1.855    0.431   -1.639    4.109    3.711   -0.227    5.032   -1.213    1.286    0.286    0.459    2.656    1.503    1.198    1.099    2.099   -0.496    0.099
CD1=        7       11        7        7        5        5        3        4        3        6        1        4        2        2        4        3        0       14        7        1        5        1        1        2        5        5        6        2        1        4        2        3
CD2=       15       11        3        9        7        8        3        4        4        6        1        2        1        3        8        3        0        8        8        2        7        0        3        2        2        5        3        2        2        3        1        1
TTTAATTCATTGCTTCAATTTTTCCTGAACACTTTTGATCTTATCATCCATCGTTTGGGGCTTATCGACTCGAGTCCCAACTTGAATGGAAGTAAACAATCTGGGAACACCCATTTCATGCAAGCGTTCGTGACATTTTTTAATAGCATTGAAAACCTCATCCCATTCACCCTCAACATTGGTGCCATTCGCATGCAGGTTAGATTTCAATCCCGCTTCTTTAATGATCTTTTCACATTCAGCCACATACCTGGATAAGGAAAGGCCGGTACCGATTGGCACCACGGTAAAATTTAAAATAACTTTCATTTCTACCTCCTTACCTGAGTCTCTACACCCTTTTTCGGAGGTAAATATAATGGATTGTTTCTCGAACTTCCACCGGAGAATATAGTTGAATGATTCCCTTTTCTTTATGATAGGTTCAGAAGATAAATTTTAGAATCCTTTGAAAAATTGGGATTCCACTGTTAACTTAGAAAGTTAATAATATTGTGTTTAATAACTGTAAACTATGAGGATAGTGCTATGAAAAATTCCTGTATCATTGGTTTTATTTTATTAGCATTGGTTCTGGTGGGTTGTAGTTCCCAGAAAAAAACAGAAACGAATGAATTTAAGTATCAAACCGAACAGTTTGCCGATTTACGGATTCTGCGGTATCAGGTACCTGGCTTCGACAAGCTTACCCTCCAACAAAAGAAGCTGGCATATTACCTCTATCAGGCAGCGTTATCCGGAAGGGATATTTTCTGGGATCAAAATTACAAGCACAATTTATGCATTCGCCGCACTCTGGAGGCGATTGTA
KOK=        14
KK=  100591  LL=  101580  Z=    5.69  JJ=  100381  DL=   990
A===      111      112      113      114      121      123      124      131      132      133      134      141      143      144      211      213      214      223      224      231      233      234      243      244      313      314      323      333      334      343      413      433
B===      222      122      422      322      212      412      312      242      142      442      342      232      432      332      221      421      321      411      311      241      441      341      431      331      424      324      414      444      344      434      423      443
RRR=   21.973   20.725    1.647    1.800    0.251   10.689    0.005    0.708    0.133    7.963   -0.624   -0.939   -0.479    0.007    0.125    6.832    1.947   28.446    5.706    3.012    0.329    0.374    1.456    5.169    0.499    2.414    2.766   11.640   25.079   -0.059   -0.207   -0.920
X1==    6.301    4.765    0.724    0.879    0.095    2.582    0.669    2.153   -0.136    2.679    0.413   -1.000   -0.408    0.031    1.132    3.261   -1.118    4.241    2.161    1.902    1.545   -0.514    1.048    2.624    0.802    2.057    3.329    2.340    4.137    0.137    1.235    2.137
X2==    3.487    4.350    2.275    2.048    2.654    4.140    0.008    0.329   -0.974    2.973   -1.509    0.939    1.174    0.213    0.111    2.095   -1.742    6.708    2.640    1.583    0.213   -0.728    1.389    1.970    0.622    1.174    0.831    4.974    6.062   -0.431   -0.168   -0.431
CD1=       15       13        3        4        4        6        4        5        2        4        2        1        1        2        6        7        1        9        7        5        3        1        3        6        2        4        5        3        5        1        3        3
CD2=       15       16        9        7       12       12        3        5        2        8        0        5        4        2        6        8        0       16        7        7        3        1        4        4        4        4        4        9        9        1        2        1
ATCCGGGATTACCAAAAACTCCGGGAACTCTTCGGTCAACTCCTTCGGGAAATTCAACGGATCAAATCTCAAGGTGATTATCAGGCTGCGAAAGAACTTGTGGAAAGCTATGGGGTTAAAGTTGATCCGGAGCTGCACAAAGAGGTGTTGGAACGATATTCCAAATTAAATATTGCCCCCTATGCCGGTTTTATTAATCCCAAATTGATTCCGGTAATGAAGGGGGATGAAATTGTTGATGTAAAAGTAGAATACCCGGATGATTTTACCGAGCAAATGCTGGAATATGCTCGGGATTACTCCTTTTTACCAACCTATAATTAACCTACTCACTTAAAGGCTACCTCTCAAGGATTTGGGAGGTGGCCTTTATCTGCACAGACTGTAAATCTTTTTCTCACATGAACATATTTTGGGGTAAACTCATGAGGGATTGCTTGCTAAAGAAATTTTCATGATTCCAGTAGTTTTTTGAATATATTCAACTCAATTGTTATATTTATCCCGGAAAATTAATCTTATTCATAAATTTATTTCAATTAGTGGATTGGGTTGATGAATTTAACGCCGCCAAAAGAAAAATTGGTAAACTGTTTGCAATCAAAAACATAAGTCTACTGAAATGTTGAAGAGCCAGGGTGTATCGTCAAAAATAGGGTAGTGGGGTATGATTATGTTAAGAAATGGGTTCTTTTTATTTTTCTTTATCATATTGTTAAGTTCCTGTTCATCCAGTTTGCAACAGGGAATGAAGTTTCGGGCTGATTTGATGAATACCGGTGTTTATAATACCATCCCCTTACAATCTGAGCCCCAATTATTGTGGAAATATCAGACCGGTGCCTGGGTACGTTCCAGTGCTGTGGTGACAAATACGATGGTGTACTTCGGTTGTTCTGATGGGAATTTATACGCTCTGGATGTGGTGGATGGGCAATTAAAATGGAAATTTTCGACTGATGGGCAAATCGGCTCTTCACCTTTATTGGT
KOK=        15
KK=  106261  LL=  107370  Z=    4.52  JJ=  106261  DL=  1110
A===      111      112      113      114      121      123      124      131      132      133      134      141      143      144      211      213      214      223      224      231      233      234      243      244      313      314      323      333      334      343      413      433
B===      222      122      422      322      212      412      312      242      142      442      342      232      432      332      221      421      321      411      311      241      441      341      431      331      424      324      414      444      344      434      423      443
RRR=   14.245    2.413   -0.204    0.337    0.069    0.466    3.231    2.558    1.352   -0.606   -0.152   33.979    0.134    0.240    5.538    0.303    0.066    3.420   -0.318   40.144   60.735   14.127    3.658    0.060    0.399    1.078    0.344   -0.096    0.907   -0.542   -0.113    1.429
X1==    5.423    1.290    2.374    0.427    0.037    1.529    2.701    0.769    0.970    0.742   -0.189    5.395    1.807    0.831    2.961   -1.263    0.108    2.922    2.451    5.437    6.889    3.411    2.716    0.366    0.742    0.476    0.898   -0.081    1.554   -0.233   -1.520    2.448
X2==    2.627    1.870   -0.086    0.789    1.870    0.305    1.196    3.325    1.394   -0.818    0.804    6.298    0.074    0.288    1.870   -0.240    0.610    1.170   -0.130    7.383    8.816    4.142    1.347    0.163    0.537    2.263    0.383    1.175    0.584    2.325    0.074    0.584
CD1=       20        9        8        5        6        6        9        5        5        3        2       15        5        4       13        1        4        8        8       13       11        7        6        3        3        3        3        1        3        1        0        4
CD2=       10        9        3        4        9        4        5        9        6        1        3       13        2        2        9        3        4        6        3       17       16        8        4        2        3        5        3        3        2        4        2        2
TCAGGATAATAGCGGTTATCGACTTCGCTGGTTCTCGTCCCTGGATTCAGATTTATACATCTGGGAAGACCCCGACAGTGAGGAGATAACACGATTTCAATTTTATTTTAATAAGAGAACCGAAGAGCAGATGATTGAATGGGATAAAGCCAGTGGTATCTCATTTGCTCGAGTAGAGGAGTTTCAGGGTGCTTTTAAAGGTTCACCCACTCTCCAGGAATGTGATCCTGTGAACCTGAACGAGGCACAGGAACTATTTCTACGGGAATCCGAAGAAGTAGAGGAGCGCATTAAAGACTTTGTACTCTACATTCTGAAAAGTTATCTCTATAAAACCAATTCTGCCTGAATAATAGTAGCAAACTGAAGAAAACACCGCTTCACAGTTTCTTGAGGAGAGAGTCCCACCGAGGAGCGATGTTATGAAATTCACGGTAGGAATGCATCAGATGCAATGCCATTTCAATGGCTGGCTTGATGTATGGGGTATAATGAGCGTTATTAAAGCGTAGATGATTATAGGCAAAAGCCCCGGCATCGTGAAGCTTCCTTTGGATAACTGTGAAATCCACTATTTTTCGATAATATTCCCAATCCCATTGGATATTTAATTCAATCAAAAAAGAAAAATATTCCTTAATTAAAGTGTTCCGCAGGTTCTCGGGGATGTGAATGTAGGAATCCCAGAGAAATGAGACCAGATCATAAATCGGTGTGCCGTGACGTGCATCTTGAAAATCGATCACATAAAAGTTGTATGATTCTCCAATGGTTTCAATAAATAAATTGCTACTCTGAAAATCTCGATGAACAAAAATGGGATAATCTATATCGAGAAAATGACTTATTATCTCTGCCAGTTCTCGAGTATAATCCTGTGGATTCTCAACCTTGAGATATTGTTTTAACAACTGTTCACTAACATGAAAATTGAACTCATACAAATATTTGTTAATATCAAATTTTCGTTGAAACGCCGGACAATGTTGTTCAAACGTACATCTGGCTTGTAGCTCTTTTAAAAAATTGAAGAGTTCTAGCAAAGCGTTTTCCAGATGTTCTGGATGCGTCTCCAGGTATTGATTTAATAAAGGATGAATTAAATATTCC
KOK=        16
KK=  110641  LL=  111480  Z=    6.83  JJ=  110401  DL=   840
A===      111      112      113      114      121      123      124      131      132      133      134      141      143      144      211      213      214      223      224      231      233      234      243      244      313      314      323      333      334      343      413      433
B===      222      122      422      322      212      412      312      242      142      442      342      232      432      332      221      421      321      411      311      241      441      341      431      331      424      324      414      444      344      434      423      443
RRR=   66.687    4.965    1.651   -0.373   -2.791   12.744    2.793   -0.977    0.065   17.447    0.303    0.170    0.027    0.032   -1.799   -0.605    1.532   11.183    6.698   -0.605    7.698   -1.480   -1.480    2.873   -1.056   21.897   28.916    1.621   -1.668    1.802    0.867   -6.626
X1==    6.919    3.629   -1.193    2.163    2.606    3.274    1.436   -1.193    0.452    2.852   -0.763   -0.984   -0.069    0.188    1.070   -0.677   -1.031    6.453    1.943   -0.677    4.597    1.234    1.234    1.617    0.945    4.794    4.597    1.363   -0.551    1.750    2.015   -1.317
X2==    9.638    1.368   -1.384   -0.172   -1.071    3.893    1.945    0.820    0.144    6.118   -0.397   -0.172   -0.397    0.172   -1.681    0.894   -1.486    1.733    3.447    0.894    1.675   -1.199   -1.199    1.777   -1.118    4.567    6.291    1.189    3.029    1.029    0.430    5.029
CD1=       17       11        1        6        9        9        5        1        4        7        1        1        2        2        6        2        1       15        6        2       10        4        4        4        4        9       10        4        1        4        5        0
CD2=       19        5        0        2        1        7        5        3        2        8        1        2        1        2        0        3        0        4        7        3        3        0        0        4        0        7        8        2        4        2        2        6
GATTTTATGTAAGTCCTGCAAGGTGGTGATTGGCGTCTGGGCATAGAGGTAAGCAAAACCGACATCTGCCCAACCCAGAATGATAAATCCTTTTTCTTCAAATTTTTTTGAGAACTCCTCATACAGAAGGGAGGTAATATGATCGACTTCCTCATAATTTCGAAAAAGGAGAGGCACTTCCAGAATTCTTTCTTCTGGCAAAATTTCTCCCAGTCCGACACCGGTAAACCCGGCACTATGAAGTTGACCCAGGCGAATTTTACGTAATACGTCTTTTTCATCTCCCTGGATCTGGCTGGGATAAATTTTGAATTTCACTTTACCATTGGTGAGGCGCCGTATCTCCTGATCGAGTTCTCGCATCACTTTGAGGTATGTGGATCCCTCCGGAGCTACTGTTGCAAATTTAATTTGTTGTCCCCAGAGAAAGGTGGAGATAAATAGTAAACAAATCCCGAAATACCTGACAATCTTCACAGTAAACTCCTTTCTTTCAGGTGGTCACATTCAAAATAATTCTTCTTTTTGGGTCGCAAGCCACCTGGCTTTTTGTTTCGCGAGTGATGTCATGAGTTCATAATTCGGTAAAATATCCTGTTTTGCTGAGATAACTTTATCTAACAAACTATCAAAAAGTTCCTCATTAAGGGTTGGTGCCGCATAAAATCGGGCATAGTAGACAAAAGTCATCAAAAATTTTCCATCACTCAACTCCAGCGCTCGTTGAAAATGCTGTTTGGCTTTTTCCGGATTACCACCCAGCATGGGCGGGATAGACCCCAGAATACTTCCCCAAAACAAATGGGCTCCCCCAAAGAAATATCCCTCATCCAACTCCAG
KOK=        17
KK=  118351  LL=  119430  Z=    5.24  JJ=  118261  DL=  1080
A===      111      112      113      114      121      123      124      131      132      133      134      141      143      144      211      213      214      223      224      231      233      234      243      244      313      314      323      333      334      343      413      433
B===      222      122      422      322      212      412      312      242      142      442      342      232      432      332      221      421      321      411      311      241      441      341      431      331      424      324      414      444      344      434      423      443
RRR=   79.004    7.909   -0.029    0.360   10.263    6.570    4.017   -1.056    3.106    1.732    0.856   -0.361    1.772   -0.735   -0.416   -0.548   -2.678   15.395    2.897   -2.160    3.077   -1.074   -2.948   17.424    0.411    0.108   -1.593   13.088    6.571    0.009    1.787    1.217
X1==    9.269    3.661    0.021    0.851    2.796    2.187    2.532    1.193    1.619    1.014   -1.230   -0.393    0.411   -0.288   -1.529   -0.656   -1.688    2.562    2.352    1.619    0.902   -1.269   -1.269    6.401    0.241    5.334    3.153    6.038    2.146    0.146    1.231    1.146
X2==    8.524    2.160   -1.411    0.423    3.671    3.004    1.587   -0.885    1.919    1.708   -0.696    0.919    4.314    2.550    0.272    0.835    1.587    6.008    1.232   -1.334    3.409    0.846    2.322    2.722    1.708    0.020   -0.505    2.168    3.063    0.063    1.452    1.063
CD1=       26       14        3        4       12        7        7        5        6        3        0        2        2        1        2        2        0        8        7        6        3        0        0        9        2        8        6        7        3        1        3        2
CD2=       31       13        1        5       17        9        7        2        7        4        1        6        8        6        8        5        7       14        6        1        6        3        5        6        4        2        1        3        4        1        4        2
TTTTGGCAAAATAATTATCAGTGGTTTATTATTTATACCTTCCTATCTTATTTTATCCGGCCAACAGCTTCAATGTTTTTTTTGAGTTTTGCTTTTTTTACTTTTCTCTATGATTCCAATCGGAAATTTACTAAAAGCCTACTTATAACAGGTATCTTTTTTGTGATTGCTTTTCTTGGAAATTTCCTCCAACAAAACATTGCCGTTCCTGCACAGGAATATGCATATACAACTCACGCAATACTAGAAAGAATACGCTATTGGGACTTTTTTCAGTTTAAAAAATTTGGATATGCTCTCATTCCTACCGGAGTCATCCCCTTTCTATCTATAGGCGCTTTTAAATGGCATTCAGCCAAAATGAAAACCTTGAGTTTAGTAACTCTCATATATTTTTGTTTTTTCTATTCAATGGGGTTTAGTGCTCTACACCATTTTGTACCGGTAATGATATTCCCATTGGTGATATACTGGACTCTTCATTTGAGTAAATTTGGAAAAAATCGAGATCGGTTTGTGATAGTATTAATCCTGGGTAGTAGCATTTCCACTTTTCTATCATTACCTCAACATTTTCAGATATCAAACAAAGAACGAGAAATTGGATATTCTCTTTTGTTAAAGGCAGAAAAGCCCGGTCAAGAACCAAATGGCAAATACATAGAATTGCTCTTCAAACTCGTCTGGGATGTACGGAATCCAGACCTGGAATGGGGGGCAGAATATAATTCTATTAAATTTTATGCTATGAAACCCAAAGCGGAAAATCAATTCGTGAACTATATTATCCAGCCCGGAAATATTCCGATACCTGATGGGTATACAAAAGTCAATGAAAAAGATAGTATGATAGCTTGTGTCAAGGATTTCAATTTATGGGAATCTCATAAAAAACCGATTTTAACATCTCATTATCGAAGTCCCTTATTTGATATCCCTCCATCCTCACTATTCCCACATCAGGGTAAAAAGGAGAATCCTAATCTTATTGATATGAAATATCAGTGGAGGAAACGTATCCAGCCCTTATTTAAAAAATTGATTGAACCCAAAAAAGAATTTTAAGATGACTGATAAAGA
KOK=        18
KK=  123181  LL=  123480  Z=    7.14  JJ=  122941  DL=   300
A===      111      112      113      114      121      123      124      131      132      133      134      141      143      144      211      213      214      223      224      231      233      234      243      244      313      314      323      333      334      343      413      433
B===      222      122      422      322      212      412      312      242      142      442      342      232      432      332      221      421      321      411      311      241      441      341      431      331      424      324      414      444      344      434      423      443
RRR=    2.595    2.792    6.010   -2.288   -1.962   -0.835    2.343    0.752    0.178    0.162   -0.186    1.157    1.206   -0.234    1.513    0.814    0.059    3.560    0.512   57.499    4.905    0.307    0.196    0.484    0.162    0.191   -0.283   -0.425   -0.257    0.116    0.307   -0.195
X1==    2.879    1.859    2.589   -1.031   -1.306    1.013    1.142   -1.108    1.013    0.283    0.377    0.949    2.377   -0.541   -1.306   -0.987    1.142    1.187    0.294    8.013    1.410   -0.513    0.487    1.554    0.283    0.377   -0.590    1.571   -0.373   -0.373   -0.623    0.627
X2==    0.901    1.502    2.321    2.219    1.502   -0.824    2.051   -0.679    0.176    0.572   -0.493    1.219    0.507    0.433   -1.158   -0.824    0.051    2.999    1.743    7.176    3.480   -0.598    0.402    0.311    0.572    0.507    0.480   -0.270    0.689   -0.311   -0.493   -0.311
CD1=        6        4        4        0        0        2        2        0        2        1        1        2        3        0        0        0        2        2        1        9        2        0        1        2        1        1        0        2        0        0        0        1
CD2=        2        3        3        3        3        0        3        0        1        1        0        2        1        1        0        0        1        4        3        8        4        0        1        1        1        1        1        0        1        0        0        0
ACTTAGTGACCTGGTCTTATGGCTCAATGGGGAAAAAGAACTTCATGACCCGTGTATAGCGTTAACCTTTGATGATGGGTTTGAAAATATCTATCATCATGCATTTCCCATTCTGGAAGAGCATCAAATGGAAGCAACAGTATTTTTAACAACCAATCACATCGGACGGAAGAATGACTGGAAAAATCAGCCATCGAATATCCCAATTTTACCCATGTTAAATTGGGATCAAATTTCTGAAATGAGTAGATCATGCTTTTCATTTGAAGCTCACACAAAAAACCATCCCAATCTCAGTCA
KOK=        19
KK=  126121  LL=  127290  Z=    6.13  JJ=  126121  DL=  1170
A===      111      112      113      114      121      123      124      131      132      133      134      141      143      144      211      213      214      223      224      231      233      234      243      244      313      314      323      333      334      343      413      433
B===      222      122      422      322      212      412      312      242      142      442      342      232      432      332      221      421      321      411      311      241      441      341      431      331      424      324      414      444      344      434      423      443
RRR=    2.532   56.682    0.011    1.470    2.246   18.789    1.329   -1.011   27.210   94.851   -1.518   -0.041   10.627    0.061    0.378    0.089   -0.159   -0.020    2.443    1.725    6.310   -0.393   -0.069   -2.930    6.097   26.211   -0.108    2.649   -0.144   -0.549    0.243   10.505
X1==    1.835    4.096    0.005   -1.233    4.096    9.803    0.680   -1.354    4.072    7.667   -1.241    1.024    2.698   -0.033   -0.215   -0.704    0.085   -0.007    2.159   -2.137    5.475   -1.113    0.074   -0.619    4.507    4.949    0.237    1.328   -0.126    0.435    0.447    1.557
X2==    1.379   13.837    2.184   -1.192    0.548    1.917    1.954    0.747    6.683   12.371    1.223   -0.040    3.939   -1.875   -1.763   -0.126   -1.869    2.945    1.132   -0.807    1.152    0.353   -0.934    4.731    1.353    5.296   -0.454    1.995    1.141   -1.261    0.544    6.746
CD1=        9       13        5        1       13       25        4        2       13       22        1        5        8        2        4        3        3        4        6        0       16        1        3        1       15       12        5        8        3        4        4        6
CD2=        5       27        5        1        4        5        7        3       12       16        4        3        8        0        0        2        0        7        6        1        3        3        1       13        3       10        1        3        3        0        3       10
ATTCCAATCACTGGCATTGCTTACCATCAGGCTCCCAATCTGCTGGGAACCAGCCAGATTTCCGGCGTGAATCTCCATACTGCCATCATTATTACCATCATACGCTATCATATCCATATTCAGAGCACCCAGGATTTGATCTCCATTTGCCTGAGCATCCGCCACATAAGCTTCACTACCCAATAACCCCTGCTCCTCCCCGGCAAACAGTACAAATTTTATGGTATAATTAAATTGATAATCTTTCAGCACCCGGGCTGCCTCTATAACCGCCGAAGTACCGCTTCCATTATCATCTGCTCCCGGAGCACGATGCATGGGATCATTGGAAGTATCGTCGTAGTGGGCACAAATGATATAGTATTGGTCTGGATACATGGTTCCGAGTTTAGTGGCGACCACATTATTCAACCCACTACCGGGGATTTGAGACAACTGATTCTCCCAGGTGCTTCCAAAATCCGTAGTAGAAGCCACCACCCCGGCACCGCTGGCCCAGGCCAGAGAGGTATTCACCAGATCAAAACCATACACATCCTTATGGAAAATATTACCCGCACTTACCCAGGTGTTTCCACCATCCTGAGTTGTTAGACAACTGCCATTCCATCCCACAATCATACCGACATTTTCATCGATAAAATCCACATCATAGAAATAATTGTTCAGAGGCACATTCACTATCGACCAGGTACTGCCACCATTGGTGGTTCTCAAAACCACCCCATCCCAACCAACGGCATAACCTTTGGTAGCATTTAAGAAATGAACACCATAAAGCCGGGTGCCGGTAGGAGTGCTCTGTAGACTCCAACTGCCACCTCCATTACTCGTGTGCAAAATAGTACCATTCCGACCAACAGCCCATCCGTTTTGATTATCAATGAAGAAAATATCATACAATCTCGAAGAAGTCGGGGTTGTTTGAATGCTCCAGCTACTCCCACCGTTGGTCGTATGCAGAATTCGTCCATTATCCCCGCAAATCCATCCAGTATTTGAGTCGATAAAAAACACTCCGAATAGAAAATCTCCCACCGGAGAACTCTGAATCTGCCAGGTGTTGCCACCATCTGTCGTTTTTAAAATTCTTCCATTTTCTCCGACAGTATACACTTCCTGAGTGGTTAAGGGGAAGACGGACCACAGAGTGGTACCACTACCCAGATC
KOK=        20
KK=  160321  LL=  161370  Z=    7.54  JJ=  160201  DL=  1050
A===      111      112      113      114      121      123      124      131      132      133      134      141      143      144      211      213      214      223      224      231      233      234      243      244      313      314      323      333      334      343      413      433
B===      222      122      422      322      212      412      312      242      142      442      342      232      432      332      221      421      321      411      311      241      441      341      431      331      424      324      414      444      344      434      423      443
RRR=   46.652   15.913    0.219   -2.901   -0.404   12.579   26.528   -1.141   -0.144   -0.024   -0.399   -0.560   -0.897   -0.714   -1.552    0.051    0.796    6.491    4.203   -1.092   28.548    0.357   -0.009    8.729   -0.559   28.642   -0.070   13.308    3.567   -1.241    0.209   16.087
X1==    9.249    4.530    0.122    3.689   -0.298    4.645    6.984   -0.481   -0.125    0.216   -0.895   -0.955   -0.239   -0.704   -1.908   -0.125   -1.751    0.997    1.744    0.556    5.774   -0.627   -0.627    2.186   -0.551    5.002    1.438    2.877    3.790    1.290   -0.239    4.624
X2==    5.044    3.513    1.786   -0.786    1.353    2.708    3.799    2.372    1.151   -0.112    0.446    0.586    3.746    1.015    0.813   -0.407   -0.454    6.512    2.411   -1.964    4.944   -0.570    0.014    3.994    1.015    5.726   -0.049    4.626    0.941   -0.962   -0.874    3.479
CD1=       24       12        3       11        3        9       15        2        2        2        1        2        2        2        0        2        0        3        5        3        8        1        1        6        1       10        3        4        6        3        2        7
CD2=       11       10        6        1        6        9        9        7        6        3        3        3        8        3        5        3        2       19        8        0       14        2        3        8        5       11        4       12        4        1        1        8
CAGGAAATTCAGTTACCCAGTCAGCCGTTGGAAGGGCAAAAATTGTTTCTATCTAAAGGCTGTGTTAAGTGTCATTCAATTTTTGGAGAAGGGGGCAAAGTTGGGGCAGATTTGGGTCGTACCCAGGCCAACAAAAATACGATGGATATCGTGGCTGCAATGTGGAATCATTCCTGGGAGATGAATCGCGCAATGTTGCGGGGGCAGGATGTACCACAACTATCGCCTCAAGAAATGGGAAGCATCCTCTCCTTCCTGTATTACCTGAAATATTTTGATGAACCGGGATCTCCCTCCGAAGGAAAGAAAGTGTTTTCAGAAAAGGGATGTATTGAATGCCATCAGGTTGGAGGAATAGGTGGGAAAAGCGGGCCGGCTCTGGACACACTCTCCATCTACGCCTCTCCGGTATTCCTGGCTCAAAAAATGTGGAACCACGGACGACGAATGGTTCGCAAAATTAAACAAAAAGGCCTGAAAGTTCCTCGTTTTAAGGATAACGAAATGGCCGACCTTCTGGCTTATTTACAGAGTGTGAGTCCGGTAAAACCATCCCTGCCACGTTATTCATTTCCAGGGAGTCCACAGAGGGGCGAGCGCATCATCAAGGAAAAGGGATGTTTAAAATGTCATCGGGTCAATGGGACTGGGGGGAAAATTGGCCCCAATTTGAGTGAAAAAAGGTTTCATGAAGGGGTGACTAAGATTGCCGGAAGAATGTGGAATCATGCTCCAAAGATGTGGAAGAAGATGGAGGAACTGGGTATCCAACCTCCCCGGTTTCAAGGAAATGAAATGGCGGATGTTATTGCTTATCTCTATTTTCTGGGATTCAAAAGTATACCGGGAGAGCTGGCTCAGGGCGAAAAATTATTTCATGAAAAGGGCTGTATTCAATGTCATGCCATCGATGGAGAAACCGATTCCAAAAAAGTGGGCCCAAATCTGGCCAGAACAAAAGGGTTAAATGATATAATCTCCATTTCCGCCGCTATGTGGAATCATAATATCAAAATGCGGGAAGAAATGAAAAAACAGAATATTCCATTT
KOK=        21
KK=  162571  LL=  163440  Z=    6.77  JJ=  162541  DL=   870
A===      111      112      113      114      121      123      124      131      132      133      134      141      143      144      211      213      214      223      224      231      233      234      243      244      313      314      323      333      334      343      413      433
B===      222      122      422      322      212      412      312      242      142      442      342      232      432      332      221      421      321      411      311      241      441      341      431      331      424      324      414      444      344      434      423      443
RRR=    3.232   27.612    0.394    5.158    0.544    6.139   -0.042    0.109    1.710    0.250   -1.867    0.376   -0.156    0.782   -4.055   -0.124   -1.299    6.050   20.647   -1.243   10.357   -1.229    0.451   -0.104   -0.002  105.012   13.490    0.662   -0.746    1.118    0.640   -2.778
X1==    2.365    5.744    0.493    3.277    0.295    1.875   -0.183   -0.079    1.199    1.404   -0.746    0.449   -0.746   -1.463   -1.339   -0.153   -1.521    1.138    3.476    1.199    2.157   -1.216    0.446    0.416   -0.014   11.183    4.677    0.617    0.586    0.586    0.658    5.820
X2==    1.367    4.807    0.799    1.574    1.841    3.273    0.232   -1.388    1.426    0.178    2.504    0.837    0.209   -0.534    3.028    0.810    0.854    5.317    5.940   -1.037    4.802    1.011    1.011   -0.250    0.178    9.390    2.884    1.073   -1.272    1.906    0.974   -0.477
CD1=       10       14        4        9        4        5        2        3        4        4        1        4        1        0        1        2        0        3        6        4        4        0        2        2        2       18        7        2        2        2        3        8
CD2=        4       11        3        4        6        8        3        0        5        2        5        3        2        1        8        4        4       14       15        1       10        4        4        2        2       14        7        3        0        4        3        1
ATGAATCAGGGAAGAAAACTACAGCAGATATATCAAAAACGCATTGAGAGTTATCAGCAGCTAAAAGATCTCCTCCAGGAACAGCAGAAAGCCTTAATTGACCACAAGGTCTCCCACCTTCAGGAACTAACTGCAAAACAACTTGAATGCCTGGAATCAATACAGGCCCAGGAGACATCCTGGTTAAAACAAATTCAACAAATTTATGGGGTAGACTCAATCAATGAGTTACCACAGGATCTTCTGGCAGCCTTCGCCTTAACTCCTGAAGAGAAAAAACAGTTACGAGCTCAACAAAATCAATTGCGTAAGCTGCTGAAGGAAATCGGAGAGTTAAAGGAGACCAATCGTTTGTTGATTGAAAATTCTCTGGGATACGTAAAAACCCTCTTTCGTCATATTACTGAAAGTATTCATTCCAAGGGAGTTTATCAACCCGGGAAGGGAGCGGTTTCTGCGGACACACTGATTAACAGAAAGCTGTAATGAGGTTGCGTAATGCCAGGAATATTTCAGACATTGGATATCGCACGAAGAGCGATTTGGGCAAGTCGATTGGGAATTGATGTCACCAGCCATAATATCGCCAACGTTAACACGCCCGGTTATTCCCGTCAACTGGTAAATTTTGAAGCCGCCTCACCGCTTCAACTCCTGAAGGGCCAATTAGGACTGGGAGTGGAAGCGGATGATATCCGTCGCGTCAGAAATCAGCTCCTGGATTTGCAATACCGACAGGCCAATCAATCTCTCGGGAAGAATCAAATAAAAGAGAACACTCTCTATCAGGTGGAAACCATTCTACAGGAACCGGCTGAAAATAGTCTGGGAAATTTACTGAATGATTTTTTCTCAGAATTCAGTAATCTG
KOK=        22
KK=  173791  LL=  174600  Z=    7.45  JJ=  173581  DL=   810
A===      111      112      113      114      121      123      124      131      132      133      134      141      143      144      211      213      214      223      224      231      233      234      243      244      313      314      323      333      334      343      413      433
B===      222      122      422      322      212      412      312      242      142      442      342      232      432      332      221      421      321      411      311      241      441      341      431      331      424      324      414      444      344      434      423      443
RRR=   23.649    5.911   -0.405    1.769   -0.849    0.805   -1.401   -1.313   -0.276    1.081    2.625    0.375    1.861   -0.118    5.736   -0.112   -0.785   61.668   10.718    0.135    5.897   -0.174    0.655    0.222   -0.549    6.337    7.970    1.247   -0.058   -0.692    0.369   23.727
X1==    4.499    2.258   -0.349    1.632   -0.899    1.466    0.920    1.545    2.088    0.883    0.948    0.346    0.948    0.240    2.784    0.845    0.920    7.499    2.718   -1.018    1.557    0.141    1.636    0.192   -1.357    3.228    3.760    0.624    1.576    0.677    0.188    6.072
X2==    5.257    2.618    1.160    1.084    0.945    0.549   -1.522   -0.850   -0.132    1.225    2.768    1.084    1.963   -0.490    2.060   -0.132   -0.853    8.223    3.944   -0.132    3.786   -1.237    0.400    1.152    0.405    1.963    2.119    2.000   -0.037   -1.023    1.963    3.908
CD1=       12        8        2        5        2        5        4        5        6        3        3        3        3        2        9        4        4       15        7        1        4        2        4        2        0        6        7        2        3        2        2        8
CD2=       13        8        4        4        5        3        0        1        2        3        5        4        4        1        7        2        1       14        8        2        6        0        2        3        2        4        4        3        1        0        4        5
TGCGCCTACTAATTCACTTATCAACAATACCAGGAGGTTTACATGAATCGTAAGGAATTAATTGACGCCCTCGCTCAGAAAACGGATTCGTCCAAAAAAGATGCTGAAAAATTTTTGGCAGCTTTTTTAGAAACCGTAACTGAGGAACTCAAACGTGGTGGCTCGGTGAACTTGGTCGGATTTGGGAGCTTTAAAGTTCAAGAACGTGCCGCACGTCAGGGGAGAAATCCTCAAACCAATGAAACTATTCAGATTCCCGCCCGCCGGGTTCCGGTGTTTAAAGCCGGAAAAGAACTAAAATCTGCTTTATAGTTGATGGATGGATAAGTCTGAATCTAGATTTATCTTTATTTCAGGGAAGTATCAGCCGGCTCTTTAGCCGGCTTTTTTTTATCCGTCTTCAAAGGATGTTTCCCACTGCTCTTTTCCAGAAGTATCTTACGTGGGAGGTTATACCTGACATTCTTTAATGAGAATCTCTTCCTCTAAGAAATCATTAAGTTCCGCTAAGAAAAATTCATTCTGCAAAAGGAAACGTTCTGCAGCACAGGTACGCTTCAAACACCCCTGACAGGAAATCCGTAGATGACAACCAACCCGTTGTTTATAGGCAAGCTCTAAATCTCTTAGAGTGGCATTTATCTCACTTAAAAATTCCAGATGTGAGAAGTTCTTTGGTAAAATGAGCAACCAGACACTTTGCAGTAATTCGTCTAATTCTTTCAATCTGCCAAGATATTGTCCAATGGTAGCTTTCCAGAATATCTTTGCTTTTTGGAAATTTTCATCTGCTTCTTCAGATGGACTGGA
KOK=        23
KK=  180721  LL=  181410  Z=    6.00  JJ=  180721  DL=   690
A===      111      112      113      114      121      123      124      131      132      133      134      141      143      144      211      213      214      223      224      231      233      234      243      244      313      314      323      333      334      343      413      433
B===      222      122      422      322      212      412      312      242      142      442      342      232      432      332      221      421      321      411      311      241      441      341      431      331      424      324      414      444      344      434      423      443
RRR=   20.353    0.584   -0.137    0.118   -0.020    0.083    1.260    2.251    0.767    0.447   -0.047   -0.086    2.219   -1.296   21.150    1.954   -0.908    4.310   -0.462   12.002   -1.285    0.395    6.936   80.428   -0.811    1.957    0.192    7.253   -0.460    0.160    2.219    1.619
X1==    3.336    0.685    1.723   -1.329   -0.024   -0.508    1.076    1.723   -0.508    0.499   -0.343    0.971    1.358   -0.336    7.772   -1.294    1.076    1.171   -0.440    2.637   -0.290   -0.283    2.343    8.504    1.346    2.209   -0.290    3.630   -0.128   -0.128    1.358    0.816
X2==    6.100    0.853   -0.080   -0.089    0.853   -0.163    1.171    1.306   -1.510    0.898    0.139   -0.089    1.634    3.855    2.721   -1.510   -0.844    3.680    1.049    4.551    4.436   -1.397    2.961    9.458   -0.602    0.886   -0.664    1.998    3.601   -1.251    1.634    1.984
CD1=        7        3        4        0        2        1        3        4        1        2        1        3        3        1       13        0        3        3        1        5        1        1        4       11        3        4        1        5        1        1        3        2
CD2=       12        4        2        2        4        2        4        4        0        3        2        2        4        7        7        0        1        8        4        9        8        0        6       15        1        3        1        4        6        0        4        4
TTTTTATGGCATTGGGGCGACTGGTGATGGTAATGGGGGTATCAAGAATTTCAAAAATGCGTTGACCGGATGCCAGGGCTATTTGAATGTTGTTGTTAAGCTCACCCAGGCTTTTGATGGGGTCCATCACGGAAAACAGGATAATGATAAAACGGATGAAATCCTCAGAGGAGAGCAATTGTCCCTGGAGCACCAATCTTCCCCCGTACCATAAAACCACCGCCATCACCCCCACCCCCAGGGTTTCGGAGAGGGGTCGTGAGAGCCGATTCAACCGCACCTGACGCAGCACTGCTCTAAAATAATTTTCGGTTTTAGTGCGAAATTTGGTATCCTCATATTTTTCCATCGCAAATGCTTTAACCACCTTTATCCCGGAAATTGCTTCCTGCAGGACTGCTGTAATATCAGAAATGCGCTCCTGAACCCGTCGGCTTTTTCGTTTTAAGCTCTGTCCAATTTTCTGGATTAAACCACCGCTGATAGGAAACACCAATAACGCCACCAGAGTTAATTGCCAGCTAATGGTAAACAAAATAGCCATAAACAGAAGGATGAGGATGGGATCACGAATGATTTTGGTAAAACTTCGGTTTACAGCCACATTAACAGCGTTAATGTCATTGGTGATGCGGCTGATTAACTCCCCGGTTTTATAGCGCTGAAAAAAACTCAATGGCTGGTGGATCA
KOK=        24
KK=  183751  LL=  184500  Z=   10.59  JJ=  183481  DL=   750
A===      111      112      113      114      121      123      124      131      132      133      134      141      143      144      211      213      214      223      224      231      233      234      243      244      313      314      323      333      334      343      413      433
B===      222      122      422      322      212      412      312      242      142      442      342      232      432      332      221      421      321      411      311      241      441      341      431      331      424      324      414      444      344      434      423      443
RRR=   50.449   24.798    1.907   -0.056   -0.620    9.081   -0.036   -1.897    0.436   46.549   -0.695   -2.047    0.236   -0.394    0.227   -1.563    1.234   26.730   -0.480   -0.321    9.545   -0.138    0.777    0.481   -0.402   23.815   -0.025   12.812    1.208    0.285    0.236    0.900
X1==    7.213    3.768    0.703   -0.340    0.410    5.264   -0.877   -1.699    0.253    5.885    2.118    3.462   -0.720    0.894   -0.150   -1.626   -0.877    8.896   -0.783   -1.626    4.164    0.111   -0.629    0.267    1.851    4.956   -0.044    3.174    0.317    0.317   -0.720    0.317
X2==    6.994    6.582    2.711    0.164   -1.514    1.725    0.042    1.117    1.725    7.910   -0.328   -0.591   -0.328   -0.441   -1.514    0.961   -1.407    3.005    0.613    0.197    2.292   -1.237   -1.237    1.802   -0.217    4.805    0.561    4.037    3.808    0.898   -0.328    2.838
CD1=       17       10        4        2        4       11        1        0        3       11        5        8        1        3        3        0        1       16        1        0        8        2        1        2        5        9        2        6        2        2        1        2
CD2=       12       12        5        2        0        4        2        3        4       10        1        1        1        1        0        3        0        6        3        2        4        0        0        4        1        7        2        5        5        2        1        4
TTTACCCAGATTAATGACTTCACCACCTTTTTTCCAGTGTAGATGAAATCCCAGATCAAACTGACCAACTTTGAAACGGTTATTAAATCCCAGTTCGAAATCCGGAGTTTCATCACCCAGTTTCACAAAACTACCATCGGGATTCCTTTCTGCCCCAACAATAGAAGTTGGAGACCAGCCAACTTGAATTCGATAGGTTCCCAGAAATGTCGCAAATCCACCAATATTAAAGGGGTCCACAGAAAGCTGGGTAATTTCGGAACTGGTTTTGTAAAAGTTCACCCGGGTGGTCCAGCGCAGATTCTGACGGTTCAGTGGAGTGGCACCCAGAGAAATTTCCACCCCCTGAGTCTTCATTTCACCGCCATTGATAAATTCTTCTGTAAAACCAGAGGAAGGGGGTAAATCAGGTGTCAAAATCAAATCACTGATATTCTGACGATAGTAGGTAAATTCAAACAACCCCTTACCCTGAAAGAGGGTGGCATCAAACCCGGTTTCGATTTCTTTCGTTCGCTCCGGTTTAATGTTCGGATTTCCTCTACGGGTATTAAAAACCACCCCGCTGTTTCCATCGATATTCCGGGGATCCAGTGAAATGTATTTCGCTTCCGGAGGCGGTGAATTTCCGGTCTCTCCATAGGCTAAACGAATTTTGAATTCATTGGAAAAGGATTCCATCCCTTCCCAGAAATCAAACTGAGAAAGGCGTAAAGAAGCAGAGGCTTTGGGATAGAGGAAGAATTTATC
KOK=        25
KK=  184891  LL=  185400  Z=    5.58  JJ=  184861  DL=   510
A===      111      112      113      114      121      123      124      131      132      133      134      141      143      144      211      213      214      223      224      231      233      234      243      244      313      314      323      333      334      343      413      433
B===      222      122      422      322      212      412      312      242      142      442      342      232      432      332      221      421      321      411      311      241      441      341      431      331      424      324      414      444      344      434      423      443
RRR=   15.308    4.507    1.594   -0.561   -1.099    0.511   -0.469    0.548    0.154    3.200    9.899   13.188    2.258    0.166   -0.143    0.511    0.498   23.483    2.699   -0.581   42.021   -0.872   -5.959   -0.167    0.010   -0.175   -0.162    0.210    0.330    0.330   -0.824    0.766
X1==    5.396    3.063    1.392    0.455    1.582    1.340    1.240   -1.184   -0.354    0.935    2.768    2.127    0.854   -0.157    0.101    1.340   -0.410    6.302    2.003    1.340    6.709    0.813   -1.074   -0.185   -0.048   -0.102    0.893    0.202    0.158    0.158   -1.059   -0.842
X2==    2.837    1.471    1.146   -1.232   -0.695    0.381   -0.378   -0.463   -0.434    3.424    3.576    6.199    2.644   -1.058   -1.417    0.381   -1.215    3.727    1.348   -0.434    6.264   -1.072    5.547    0.899   -0.209    1.711   -0.181    1.039    2.090    2.090    0.778   -0.910
CD1=        9        6        3        2        4        3        3        0        1        2        4        4        2        1        2        3        1        9        4        3        8        2        0        1        1        1        2        1        1        1        0        0
CD2=        6        4        3        0        1        2        1        1        1        5        5        9        4        0        0        2        0        6        3        1        8        0        7        2        1        3        1        2        3        3        2        0
GGAGTAATAATCGAATCCACTTTGCAATACGAAGTCCAGATTCTGGGTAGCGGAACGCAATAAGTTCAAGCGTATCCGGGTAGACCCTACCGTTCTGAATACCGTTTCACGGTTCACAAAAACATCTCGGGTATGAACCGGATTGGATTTAGCGATGGAGCAAGGGCAAACTCTATTAAAATTTCACTGGATAATAATGTAGCTGAAGCGCTCGAGGAAATAGTTGGAGGACGTTCCGGGGCATCATTTGGACCAGGAACGATGTAAGAAGGTTTCTTCAATCTGGCAAGAAGTTGGAAAAAATTCGTGAAGGTCCGGGCATCGTTCTCACGCTCCGCGAGAATCTCCGCACGTTGTAAATTGGGGTTGCGGTTCTCCTTTTGAGCTAAGCTCCATTCTTTCTTCCGTTCTTCTGCTTTCAAAATATTTCCAGCAAATAAAACCGCTTCTATATTTAAATTGTCTACGACCTCTGGTAATTTTTCCAAATAGATGAATTCCTCTTCCAGA
KOK=        26
KK=  208741  LL=  209640  Z=    9.31  JJ=  208501  DL=   900
A===      111      112      113      114      121      123      124      131      132      133      134      141      143      144      211      213      214      223      224      231      233      234      243      244      313      314      323      333      334      343      413      433
B===      222      122      422      322      212      412      312      242      142      442      342      232      432      332      221      421      321      411      311      241      441      341      431      331      424      324      414      444      344      434      423      443
RRR=   15.830   -1.002    7.256   -0.025    1.333    0.383   13.635    7.403   -1.415   -0.068    1.345    4.659   -0.057   -0.676    5.208    1.220    0.766    0.044    9.037   -0.041    0.310   -0.385    0.652  102.022    1.184    0.211    2.250    4.777   28.554   -0.143   -0.094    0.971
X1==    5.836    2.504    2.211   -0.644    0.494    0.312    2.307    2.846    0.949   -0.481   -1.454    1.561   -0.057   -0.443    2.504    2.223   -1.376   -0.319    3.056    0.312    0.130    1.350    0.650    9.280    1.331   -0.755    2.552    1.664    5.769   -0.205   -0.057    0.459
X2==    2.712   -0.400    3.282    0.039    2.699    1.229    5.910    2.601   -1.491    0.142   -0.925    2.984    1.013    1.526    2.080    0.549   -0.557   -0.137    2.957   -0.131    2.374   -0.286    1.004   10.994    0.890   -0.279    0.882    2.871    4.949    0.697    1.659    2.115
CD1=       11        6        6        1        3        3        5        7        4        2        0        4        2        1        6        6        0        2        6        3        3        4        3       13        5        1        7        6       11        2        2        3
CD2=        7        2        7        3        7        4       13        6        0        2        1        8        4        6        6        3        2        2        8        2        5        2        4       23        3        2        3        5        9        3        5        5
ATGAAATCTACACCGCCCAATCCGGCATTGACCATGGTGTTGATGGCATTTCCACCGGCCCCTCCAACACCGATGACTTTTAACTTGGCGCTCATCTCTGCTCGTTCGTCGAATAGAATCGCCATAACAAAACCTCCTGTCTTGGTTGTCAATTACTTATGGTGTAACAAAAAAACTGCTTTCTGTTTAATTAAAAAAACTTCTTAAAAATGTGTTTAAAACTACCCATCACATCTTCCCAGAGATTCCCATTGGTATTTTCCCTTGGGAACCGGCTTTCTTCATGATAACGGAGACCATAAAGGCATAAGCCAACTGCGGTGCTATAGATGGGACTGCTCACGGAATTGGAGAGCCCGCCCAGGTCTCTTGGAACACCCAATCTTACCGGCATTCCCCACAGTCGTTCTGCCAGTGCCGCGGTACCATGTAACAGGGCTCCTCCACCGGTCACAACCGCTCCGGCCGCCATTAAATCCAGTAAATCCGATTTTTCCATTTTCTGATATACCAGCGTTAAAATCTCTTCCATCCTGGGCGCAATAATATCCACTAACAAAGACTTGGAAATCGTATGGGGGGGGCGTCCTCCCACACTCGGGACCATGATGGTATCGGTCTCCTTAATCCCATCCCGGATGGTGGTGCCATGTTTAATTTTAATCTGTTCCGCCTGTTCGGGGGGTGTACGTAAACCAATGGCAATATCATTGGTGACATGTTGTCCACCCAGGGCTACCACAGATGTGTGGTGAATGTGGCCATCAAAAAACATGGCAATATCGGAGGTACCTCCCCCGAGATCGACCAGAGCCACACCCAGAGAGCGCTCATCATCATCAAGCACCGCCAGGCTACTGGCCAGAGGCTCCAGGATTATCTCCTCCACGCTGTAACCGG
KOK=        27
KK=  209791  LL=  210810  Z=    4.95  JJ=  209641  DL=  1020
A===      111      112      113      114      121      123      124      131      132      133      134      141      143      144      211      213      214      223      224      231      233      234      243      244      313      314      323      333      334      343      413      433
B===      222      122      422      322      212      412      312      242      142      442      342      232      432      332      221      421      321      411      311      241      441      341      431      331      424      324      414      444      344      434      423      443
RRR=   -0.066    3.914    3.341   -0.702   -0.609    1.431   11.125    0.117   -0.228    3.657   -1.482   16.828    1.217   -0.272    3.814    0.367    1.209    4.955    0.844   14.224   18.257    3.179   -2.164   54.713    1.105    1.296    0.984   12.682   -0.223   -0.198    0.259    0.343
X1==   -0.019    1.360    4.006   -0.158    1.901    0.802    4.044    0.544    0.263    1.103   -0.839    5.901    0.502    2.626    2.983    0.802   -0.985    3.508    0.617    4.575    4.006    1.511    1.511    5.928    1.103    1.172    0.785    3.376   -0.180    0.488   -0.169   -0.848
X2==    3.418    2.877    0.834    4.445   -0.320    1.784    2.751    0.215   -0.868    3.314    1.765    2.852    2.426   -0.103    1.278    0.458   -1.227    1.413    1.369    3.109    4.557    2.104   -1.432    9.230    1.001    1.105    1.254    3.756    1.240   -0.405   -1.537   -0.405
CD1=        3        6       10        2        7        5        9        4        4        5        1       11        3        5        9        5        1       11        4       12       11        5        5       10        5        4        5        9        2        3        2        1
CD2=       11        9        4       12        3        5        8        3        1        6        5        9        6        3        6        3        1        4        5        7        7        5        0       18        3        4        3        5        3        1        0        1
TAATCTCCCGATCAATGGGGATGGCCATCGCTTTGGCAGCACTGATGGCTCGCTCCACATCTTCCGGAGTAATTTCATGGTCATCCCGGGATACACCAACCATCCCTTTGCTGTTCAAACTACGGATGTGGTCGCCGGCGATTCCAACAAAGACAGAATCCACTTCCACTCCAGCCATTCTCTGCGCTTCATCCATGGCCGTCTGGATGGCACCGACTGTCTTATCAATATTGACCACCACACCTTTTCGTAACCCATGGGATGGGGAACTCCCCACCCCCACCACATTCAGCTTGCCATCAGGTTCTTCCTTTACGATGACGGCACACACCTTTGTGGTTCCCAGGTCTAAACCGGTGATTAATCTGCCTTCCATTCTAATACTCCTGCCCCAACAGGGCTGTTTAATTTGTAAACCTTATTGCTTCAAATACTCATTAACTTCGTTTTTGTAAAATAATGCGCCGTTGAAACCTCAGGTCAATGCGTTTAATCTTATCCAGACGATTCACAACATCCGGTCTGTTCAACAACTGGCTTAGATAGTAAAGTCGTTCATAATGATGAGATTTTCCAAGATACACCTTGCCCCCTCCCTTTACCAGGTAAAGCTCCGGAGAGCCATCATTGTTCAGATGGATTTCGGAAATAAACGAAAACAGGGAATTATCCACTTCTTCAATTTTTCTTTTCAATCCCAGAACACTCATCAAGGGAGACATATCTTTTTCCAGGGATTTTTTTGATATTCCAGTGATAATCGGGATATCTCCCATGGGCATGTCCGGTAATTTTTTCAGAATTAATCCACTCTCATCGACCATGTATATCACTCGATCCACCAGATACAAGACGGGTTCACGTTCTTCAATGGACAGAAGAAGCGTGGTTGGAAAAGCTCTGGTGATGCTGACTCCCTTGATGTAAGGGTTATTCAGAATTCGCTCGGAGATTTCTTTTGGATCAATATCATACAATGTTTGCTGGGTATCGATTGCTGCCAGCGATAAAATTTCCGAA
KOK=        28
KK=  215521  LL=  216450  Z=    4.52  JJ=  215281  DL=   930
A===      111      112      113      114      121      123      124      131      132      133      134      141      143      144      211      213      214      223      224      231      233      234      243      244      313      314      323      333      334      343      413      433
B===      222      122      422      322      212      412      312      242      142      442      342      232      432      332      221      421      321      411      311      241      441      341      431      331      424      324      414      444      344      434      423      443
RRR=   11.107    1.403   16.825   -1.543    1.787    0.354    5.251    0.343   -0.496   16.393    0.498    9.916    3.517    0.091    2.990    0.894    0.428    8.494    0.148    8.751   10.682    3.685    4.110    1.723    0.134   14.175    0.157    7.353    0.015    0.015   -0.319    9.516
X1==    1.953    0.566    4.300    1.526    2.616    0.228    1.645    2.214    0.763    4.655   -0.890    2.155    1.076    0.305    1.591   -1.375   -0.931    1.973    2.426    2.901    4.307    1.181    2.525    1.188   -0.787    5.666   -0.712    3.315   -0.112   -0.112   -1.546    2.625
X2==    5.688    2.477    3.913   -1.011    0.683    1.550    3.192    0.155   -0.650    3.522   -0.559    4.602    3.267    0.300    1.879   -0.650   -0.460    4.304    0.061    3.016    2.480    3.121    1.628    1.451   -0.170    2.502   -0.221    2.218   -0.134   -0.134    0.206    3.625
CD1=        8        5       12        5        9        4        5        8        5       12        1        6        4        2        7        1        1        7        6        9       11        4        6        3        2       11        2        9        2        2        0        6
CD2=       12        7        7        1        4        4        8        2        1        5        1       10        6        3        6        1        2        8        3        6        4        6        4        5        1        5        1        3        1        1        2        5
TATGGCGGAATACCCTTTCAGTTTTTCAAAGGGAAAGCTATATGCCATTCCCATGGCAATTAAACCCAGGAATAACCACATCAGATGCCGTTTCAGAAAGAACAGGTTGTTTCCCCAGTACTGTCGGGCATAGAAAGCACTGGCGCTATAAACCATGATGATACCAATCAGCATCAACACAAAGAAAGATATCAATAAATAGGGATCAACAGACGATTTCTTCATAATTTATTCCCACAACAGTTGGGTTTACATTTCCATTGCATTATTTGAAATTATAACTGATTAACAACTTCCTTAAACACCCGCCCCCGCTCTTCATAATCTCTGAACATATCGAAGCTGGAACAGGCCGGTGAGAGAAGAACCACATCTCCCGGTTGCGCCAACTCGACCGCCAGATAAACGGCTTGTTTCAGGTCAGATACTTCTGTTAAAGGGACCTCTCCCTGCCAGGCATCCTTTATCCGACCGGCAGCCTCACCCAGAACAATCACCTCCCTAACTCTCTGGCGAATGGCTGGCAAGACTTTTTTGAAATCTCCCCCTTTGTCCTTGCCTCCCACAATTAAGACCAGGGGTTCTTCAAAACTCTGCAAGGCATATTCCAGCGATGCGATGGTGGTTGCTTTGGAATCATTAACAAATTTTACCCCCTGATACTCCCTGACAAACTCCAGTCGATGTTCAATCCCCCGAAAAGCTAAGATAGTTTCAGAAATAGTTTCTATTTTCACATCGTGGAGCCAGCCAATTAACGCCGCAACCGTCATGTTGTAGCGATTATGGGGACCACGTAACTGAGGTGAAGTCAGCGGAATTTCCACCGTTTTCTTTTTTAACCTGATATAAACCCGGTCATTTTTCCAGTAAGCCCCTTCTTTTAACTCCTGCTCTATGCTAAACGGAATTTTTTGACACTCAACATGA
KOK=        29
KK=  220291  LL=  221070  Z=    6.71  JJ=  220261  DL=   780
A===      111      112      113      114      121      123      124      131      132      133      134      141      143      144      211      213      214      223      224      231      233      234      243      244      313      314      323      333      334      343      413      433
B===      222      122      422      322      212      412      312      242      142      442      342      232      432      332      221      421      321      411      311      241      441      341      431      331      424      324      414      444      344      434      423      443
RRR=    8.525    3.328   -0.203    5.109   -0.649    7.839    3.468   -0.438   -0.113    0.876    0.375    2.476   -0.942    2.302    4.026    0.050    1.017   18.510    0.380    1.174    2.610   -0.012    2.998   74.040    2.120    2.976    7.325    4.007    8.668    0.506   -0.174    0.506
X1==    4.229    1.725   -0.106    2.248   -0.899    1.339    0.850   -0.794    0.640   -0.655   -0.530    1.520   -1.307    1.237    3.038   -0.059   -0.631    4.962    1.662    0.640    1.615    0.293    1.083    6.317    2.276    4.128    2.359    1.043    4.567   -0.397    0.246   -0.397
X2==    2.016    1.929    1.913    2.272    0.722    5.853    4.080    0.551   -0.177   -1.338   -0.707    1.630    0.721    1.860    1.325   -0.847   -1.610    3.731    0.229    1.833    1.616   -0.040    2.769   11.721    0.931    0.721    3.105    3.843    1.898   -1.275   -0.707   -1.275
CD1=        9        5        2        5        1        4        3        1        3        1        1        4        0        3        7        2        1        9        4        3        4        2        3        9        5        7        5        3        7        1        2        1
CD2=        6        6        5        6        4       11        9        3        2        0        1        5        3        5        5        1        0        8        3        5        4        2        6       20        3        3        6        6        4        0        1        0
GTTGGGGTTGAAATTCCAGCAATGCCTCCAGCATTCGTTGCAATCCTTCCGGAGTATGGGCATAGTCAATATAAATTTTAAATCCACGGGAAGAAAGATAAGGTTCGCTTCTGCCGGGAATTCTTTCCAGTGCCTCAATCCCTTCCGTAATCTTCTCTTCACTGATTCCCAGAGAGAGAGCAGTGGTTACCGCTGCCATGATGTTATAGATGTTAAACTTGCCCACCAGAGAGGTTGAACAAAAAAGGGTTCCGGATGGCACATTAAACTCCAGAGCCATCCCCTCAGATAATGGTTGATATTTTCTCAGACTCACCGTGGCAGTTGGCTGATTCATGGAATACGTTAAGACATCTCCATCTGTGACCCTTATAATTCGCTCACTGTATTCATCATCCAGATTGACAATAGCTCGATCGTTTTGTCCCAGAAACTGAAAGAGGGTTAATTTTGCTCGAAAGTATTCCTCCATCGAATGATGAAAATCCAGATGATCCCGCCCCAGATTGGTAAAAACCGCTGCACGGAAGGGGATTCCATCCACCCGATGTAAAGCCAGGGCATGAGAGGAAACTTCCATGACCACACTCTTACATCCCACTCGAAACATCCTTGAAAAAAGACGATGCAAATCGACAGCTTCCGGTGTGGTTCTCTCAGAAGGGAATTGCTCCTCTCCGAATCGTGTTTCCACAGTGGTAATTAAACCGGTTTTCCACCCGGCTTTCTGCAAAATGGAATGAAGGATATAAGCCGTCGTGGTTTTACCATTGGTGCCAG
KOK=        30
KK=  227611  LL=  228240  Z=    5.74  JJ=  227041  DL=   630
A===      111      112      113      114      121      123      124      131      132      133      134      141      143      144      211      213      214      223      224      231      233      234      243      244      313      314      323      333      334      343      413      433
B===      222      122      422      322      212      412      312      242      142      442      342      232      432      332      221      421      321      411      311      241      441      341      431      331      424      324      414      444      344      434      423      443
RRR=   23.695   25.082    0.407   -0.192   -1.011   13.067   -1.290    0.050    0.704   27.953   -2.495   -0.340   -0.293   -0.443   -1.147    0.408    1.898   16.073    4.669    0.871   -0.782    1.508   -0.130    0.191    0.368    7.723    0.858   17.161    4.384    0.078   -2.969    0.006
X1==    4.853    3.734   -0.671   -0.754    3.130    8.175   -0.731    0.056    0.822    4.183    2.231    0.647    1.377    0.412    0.715   -0.648   -1.439    5.320    1.439   -1.384    0.665    2.280    0.554   -1.219    0.634    3.085    1.562    2.141    1.072    0.072   -1.186    0.072
X2==    4.882    6.717   -0.606    0.254   -0.323    1.598    1.765    0.895    0.856    6.683   -1.118   -0.525   -0.213   -1.076   -1.603   -0.629   -1.319    3.021    3.244   -0.629   -1.176    0.661   -0.235   -0.157    0.581    2.504    0.549    8.016    4.089    1.089    2.504    0.089
CD1=       11        9        1        1        8       13        1        2        3        6        4        3        3        2        4        1        0        9        4        0        2        4        2        0        2        5        3        3        2        1        0        1
CD2=       10       13        1        2        2        4        4        3        3        9        0        1        1        0        0        1        0        6        6        1        0        2        1        1        2        4        2        9        5        2        4        1
GCATTGAAATTTTTCAACGATCTGTCCAAACTCCCCTTCCGGCTGATACAAAGTGGTGTCCGGGTATGCAGCGAACCGCGGAGAGGGCACTTGACGAGAATTCAAACTATTCAAAAAGATAGTGAGATCAAAAATATCGTGATTATTCAAAGGGAACAGGGGCATTTTCTGCGGATGTTCAAGGGTAGCAAAGGCTCTGGGATTTCGTATTTTTTCAAAAATATAATTCTCACGGGTTCGGGGAATATCACTCTTACCAAAATCAAATTCTGAGGGAGACTTATCACCGATTTTGCTCAATACCGGACCAATTCGCATCCAGGGGGTTCCGGTATTCAACAGGTGACAATTCATACAACGGAGTTCTTTATACAGGCGTCGCCCCAGGTCTATTGTAGCCGAATCATTTTTTGCCACGGTTGTATCTTCATCAAAAATGTCTAATAAATCATAGTCTGTATATTCATCGAACAGATAATCGGTAATATTCGCAATTTGCTCATCAGTGAAATTAAATTGAGGCATGGTCGAGTTGGGTTCAAAATAACGGGGATTTTTAATTTTCTGGAAAATGAATTTCCGGGTACTTTTATTACCGATGCGCCCTAAATCGGGGCCTAAATAACCACC
KOK=        31
KK=  232861  LL=  233160  Z=    4.94  JJ=  232681  DL=   300
A===      111      112      113      114      121      123      124      131      132      133      134      141      143      144      211      213      214      223      224      231      233      234      243      244      313      314      323      333      334      343      413      433
B===      222      122      422      322      212      412      312      242      142      442      342      232      432      332      221      421      321      411      311      241      441      341      431      331      424      324      414      444      344      434      423      443
RRR=   21.360    0.058   -0.605   -0.209    0.296   -0.010    0.655    1.081   -0.330    1.476    0.308   13.407   -0.251    3.712   -0.142    0.655   -0.065   -1.217   -0.301    1.355   20.900   -0.942    7.473   -0.017    0.976    0.517    0.517    3.071    3.279    0.408   -0.251   -0.117
X1==    2.971    0.027    0.956    0.242    2.027    0.015   -0.721    2.941   -0.985    2.911    0.232    3.242   -0.768    3.438   -0.973   -0.985   -0.721   -0.936    0.315    1.015    6.003   -0.730    2.270   -0.534    1.925   -0.768   -0.997    1.900    2.223   -0.777   -0.768    0.223
X2==    7.188    2.146   -0.632   -0.864    0.146   -0.665   -0.909    0.368    0.335    0.507    1.327    4.136    0.327    1.080    0.146   -0.665    0.091    1.300   -0.956    1.335    3.482    1.292    3.292    0.032    0.507   -0.673   -0.518    1.616    1.475   -0.525    0.327   -0.525
CD1=        4        1        2        1        3        1        0        4        0        4        1        4        0        4        0        0        0        0        1        2        7        0        3        0        3        0        0        3        3        0        0        1
CD2=        8        3        0        0        1        0        0        1        1        1        2        5        1        2        1        0        1        2        0        2        4        2        4        1        1        0        0        2        2        0        1        0
ACGATTGCATTTTCCACCCCAAGACGTGTCAGGTTATCCTGAAGGAGGCGTGCACGATTGGGATGTTTTTCCAGGGCCAGAAAAACACCCTGATTTTGCATTTTTTCTCCGATATATCCGGCTTTTCCTCCGGGGGCAGCACACATATCAAGAACCATTTCTCCCGGTCGGGGATCTAACAAGCGAACCGGGATACCCGTGCTAACATCCTGCACAGAAACCCACCCTTTTTTTAGAAAATCCAGTTTTCGGAACTCCGAAAAATCATCTATCCACACAAATTCTGGAAAATCCGGATGC
KOK=        32
KK=  236971  LL=  238020  Z=    7.91  JJ=  236881  DL=  1050
A===      111      112      113      114      121      123      124      131      132      133      134      141      143      144      211      213      214      223      224      231      233      234      243      244      313      314      323      333      334      343      413      433
B===      222      122      422      322      212      412      312      242      142      442      342      232      432      332      221      421      321      411      311      241      441      341      431      331      424      324      414      444      344      434      423      443
RRR=   21.345    9.985   -0.695   12.925   -0.026   -0.501    6.361   -2.471    0.072   -0.057    0.138    1.252   -2.775    1.366    5.617    2.679   -0.381   12.465    4.942    3.930   19.092    0.549    8.022   71.656    0.986    4.649    1.581    1.091   20.640    0.333    1.263   -0.218
X1==    4.709    2.931    1.470    2.674   -0.062   -0.513    3.169    1.470   -0.513    0.453   -0.164    0.990   -1.509    0.564    2.931    1.278   -1.073    2.933    2.374    1.875    3.587   -1.394    2.961    8.213    1.777    1.853    0.728    1.106    4.386    0.358   -0.836   -1.253
X2==    4.532    3.406   -0.473    4.833    0.426    0.978    2.007   -1.681   -0.141   -0.126   -0.841    1.265    1.840    2.423    1.916    2.096    0.355    4.250    2.081    2.096    5.323   -0.394    2.709    8.725    0.555    2.510    2.172    0.986    4.706    0.929   -1.511    0.174
CD1=       15       10        6        8        4        2        8        6        2        3        2        5        0        3       10        5        1        7        6        6        7        0        6       13        5        5        3        3        7        2        1        0
CD2=       12       11        2       11        5        5        7        0        3        2        1        5        5        6        8        7        4       12        8        7       11        2        7       17        3        6        6        3        8        3        0        2
AGACTCCGGTAATTAAAAAAGCCGGGATGGTAAAGATTGCCCCGGCAACCAGCGCTTCTCCCACTGAGGCAGTGGTTCGAGCTAAATTTTCTTCCAGAATGGTGCCACCCACTACTCGCAATGCTGCCATGGCAACCACAGCCGCGGGAAATATGGCTGAAACGGTTAATCCGGCTTTCATTCCCACATATGCATTTGCCGTCCCAAGAACTAATGCCATTACAACGCCCAACACCAATGCACGGATGGTAAGCTCTTTTAAATTGGTATCATCCGGTACAAAGGGCTTCATCTCCTGCTTCTCCATAATATCCTCCACTTAGTTGATGGTTGAGTATTCAAGAATGGATGTTTCTTTTTTCCGGATTTAAAAGTTTATTTTTGCCTTCCCCTGAATTCATTGCAGCGACAAAGTAATCAAAAGTAACAATTTAAGCAATACCGGATGTAAGGAAAGCTACATACTTGCCTCCGAAAGTAATCAAGGGGTCTGTTTCAATGAAAAAAAATAATGAGCAAACCATTCAGCAAAACCATCCAGGACACCGAAAGGCAGAGGAAAGAGGATGAACGGTGGCAATTGAGACTTGCAATTGCCGGGGACAGGGGCTGCATTGGATTTCACTAAGATTTTATCAGAACTTTCTGGAGGAACCCGGTTTAAACGGTTTGAACGTATTCTCTGTGTTCTTTGAAGTGACGCTTTACAAAATGCGTGGAATATTCGAGCCAACCAAACTTTTTTAAATAGTATGGAGAGATTCCCGAAAAATGTATTACCTTGATAAGCTGTTAAAGATTAAGTGGTTTATTTAAAAATTAAAGTAGAAAGAAGTATATGATGCAGAAATTTGAGAATTTTACGGAAATGGAGCTTTCCCAGAACATGTTAAACGCATTGCGGGATAAGGGATTTGCAAACCCCACTCCCATCCAACAACAAATAATTCCCCGACTTTTGACCACACCTGAGGATCTGATTGCCCAGGCTCAAACCGGTACTGGTAAAACGGCTGCCTTCGGAATTCCCTTAATTGAGCACCTTGATGA
KOK=        33
KK=  241681  LL=  242640  Z=    5.95  JJ=  241621  DL=   960
A===      111      112      113      114      121      123      124      131      132      133      134      141      143      144      211      213      214      223      224      231      233      234      243      244      313      314      323      333      334      343      413      433
B===      222      122      422      322      212      412      312      242      142      442      342      232      432      332      221      421      321      411      311      241      441      341      431      331      424      324      414      444      344      434      423      443
RRR=   42.119   19.174    3.108    0.058    0.008    1.493   -0.521    2.412    1.493   17.912   -0.305   18.268   -0.707   -0.976   -0.525   -0.544    0.201   -2.534   -0.313    3.837   25.122   -0.789    0.996   26.662   -0.681   -0.445    7.983    7.135    2.426    0.108   -0.305   -0.320
X1==    6.441    4.859    1.297    0.066   -0.162    0.638    1.297    1.297    0.638    3.162    1.612    5.416   -0.619   -0.953    0.954    0.638   -0.502   -1.442   -1.686    1.335    4.086    0.901    0.901    5.517    0.565    2.356    4.960    5.146    1.713   -0.151    1.612   -0.151
X2==    6.539    3.946    2.397    0.874   -0.050    2.341   -0.401    1.860    2.341    5.664   -0.189    3.373    1.143    1.024   -0.550   -0.853   -0.401    1.758    0.186    2.874    6.148   -0.875    1.105    4.833   -1.205   -0.189    1.609    1.387    1.416   -0.714   -0.189    2.126
CD1=       15       12        4        3        3        3        5        4        3        5        4       12        1        1        5        3        2        0        0        4        6        3        3       11        2        5        7        6        3        1        4        1
CD2=       17       12        8        4        4        8        2        7        8       13        2        8        4        3        3        2        2        7        3        9       14        1        4        8        1        2        6        5        4        1        2        5
GGGTAAAACTCCTTTTGGAGAAAAAAGTATGATGCGGAGTGGGTTAACATTTATGCTGACCGCCTCACGACCCAGTCGAACAATTTATGGAGTAGCAAAAGTGGTAGTTTTTATGTTGTTGGGGTTAGTATTGAGCTTCCAGGTGCCGAATCATCCATTGGAAAAGATGGTTACTCCGGAACGTTTATATCTTCTGGAACGGTGGACCATGGTATTGGTATGGGTTGTCGTGGCGATGAATTTAATTCGTGGCCTCCCGGTACTCTGGGATGGTCGATACTATTTATTTGACAAAAAATTCCCCAGAGAATTAAAAGATGCCAATTAAGAAATCTGAAATTTCCACAAGAGGTATTTCCACCAATTCCCATGCAGAAGGGGACGGAATGACCACAGCCTGTCCCCTCAATGTGAATCTCTCGTTGAATGTAAGGAGACTGTTACCATGAAACCATGGGCAGTTTTTGATGTGGATGGGACACTTCTTCCCGGCACCTCAATGGAAAAGCTGTTTGTATATGGTGCAATGGTAGATGGCCTGATCTCTTTTCCTCAAATTTTTGCCTTTGGGATTGAATCATTAAAAAAGATACCAGAGAGGGGCTTAATCCGGGCAGTAAAGCAGAATAAACATTTTTTTAAAAATTTGTCGGCAAAGGAAGTGCAGGAATTGGGAAAGGTTGTTTTTCAAAAAGAGATTCTACCTAAATTATCAGAAACCGGTATGAATAGGGTACAACAACACAGAGAGGAAGGGTACCGTGTTCTCTTAATGAGTGGGGCTCCTGAGTTTCTGGTCACCCATCTGGTCGAAATGCTCCAACCGGATTTTTTGATCTCCTCCCGGTTGGAAATTGTTGACGGAGTTTATACCGGTAGATTAATCTCCCCCCACCCCTATGGAGAGGAAAAGAAGAGAAGGCTGTTGGAGGTGCAAGAAGAACTGCAAATTGATTTCTC
KOK=        34
KK=  246811  LL=  247860  Z=    7.07  JJ=  246721  DL=  1050
A===      111      112      113      114      121      123      124      131      132      133      134      141      143      144      211      213      214      223      224      231      233      234      243      244      313      314      323      333      334      343      413      433
B===      222      122      422      322      212      412      312      242      142      442      342      232      432      332      221      421      321      411      311      241      441      341      431      331      424      324      414      444      344      434      423      443
RRR=   16.746    2.892    7.972   13.979    1.682    1.956    6.755    1.075    3.064   -0.237    0.233    0.299   -0.124   17.617    0.061    0.699   -0.423   13.188   10.118    3.008    2.285   -1.451    0.055   73.497    0.895    2.605   -0.331    3.780   11.609   -0.029    1.356    0.255
X1==    5.137    1.056    3.627    3.180    2.587    1.847    2.623    0.660   -1.713    0.607   -0.269    0.396   -0.269    5.012    0.036    0.660    0.396    6.001    3.180    1.847    2.679    1.674   -0.269    7.442    0.607    2.322   -0.084    1.160    3.942   -0.584   -1.565    0.170
X2==    3.260    2.738    2.198    4.397    0.650    1.059    2.575    1.628   -1.789   -0.390   -0.867    0.754    0.459    3.515    1.694    1.059   -1.067    2.198    3.182    1.628    0.853   -0.867   -0.204    9.876    1.474    1.122    3.961    3.259    2.945    0.050   -0.867    1.498
CD1=       14        6        9        9        9        6        8        4        0        3        2        4        2       11        4        4        4       13        9        6        6        5        2       15        3        6        2        3        7        1        0        2
CD2=       10        9        7       10        5        5        7        6        0        2        1        4        3        7        7        5        1        7        8        6        4        1        2       16        5        4        9        7        6        2        1        4
CTCGAAAACAATTATTCGAGCCTTTCTTTACCACCAAGGTTCGGGGAAGAGGTACCGGTTTAGGTTTGGCTGTTGTATATGGAATCGTTAGTAGCCATTATGGATACGTGGAGGTAGAAAGTGAACCCGGGAAGGGGACCACGTTTCATTTTTATTTTCCCTCTTATAAAGAAAAATCCATCCCCGATAGAGTAGAACATATTCAACACCCCATCAAGGGTAATGAAACAATCCTGGTGGTGGAGGATGAAGATATGCTGGTCGATCTGCTCTCCACCGTGTTTAGAGCCAATGGATACAACATCTTAATTGCCCGGGATGGTAAAGAGGCGGTTCAGGTTTACCAAGAGCATCAGGATAAAATCGATCTGGTTTTCACGGATTCCGGTTTACCCAAAATGAGTGGTTGGGAAGCATTTCTGGAGATCCAAAAAATTAATCCGGATGTTCATGTCGTTTTTGCCAGTGGTTTTTTTGAACCGAATCAAAAGAAGATGTTACAGGAACACGGAGTCACGGATTTTGTTTATAAACCCTATTCGCCACAAAGTGTGGTTCAAAAAATCAGAGAAGTTCTGGATCGAATAGCCAAAGAAACCCATTAATATTTCAGCGGTAAATTTGAAAGCGAACGGTTGGTGTAGGGGGAGACAGCAGTTAGAATTCCCTGAGCAATTTGCTCCAGAGATAAAATTGCATCAGCCAGCCCTGCTTCAATTACCGCTTTTGGCATCCCAAACATGATGGAACTCTCTTCATCCTGAGCAATAATTTTCCCCCCATCTTTTTTGATGAGTCGGCACCCTTCCAGGCCATCCTTTCCCATCCCGGTCATAATGACACCTAGGATGTTACCACCATATAGCTGATGGGCTGATTGCATTGTAATATCCACCGAAGGGGTATAAGGGCTGTTTTTGGGATGTTCAGACAGGTGAATTACAGGAGAATGCTGGCCTTCCTGAAGATATAAATGTTTTCCTCCGGGGGCAATATAGGCAGTACCATTGTGGAGTGCCATTCCTTCCTCTGCTTCAACAATGGTGATGG
KOK=        35
KK=  252391  LL=  253560  Z=    7.33  JJ=  252361  DL=  1170
A===      111      112      113      114      121      123      124      131      132      133      134      141      143      144      211      213      214      223      224      231      233      234      243      244      313      314      323      333      334      343      413      433
B===      222      122      422      322      212      412      312      242      142      442      342      232      432      332      221      421      321      411      311      241      441      341      431      331      424      324      414      444      344      434      423      443
RRR=   14.630    3.252   -1.302   -0.075    0.233   -0.107    4.326    0.123   -0.393    1.292    0.344    3.326   -0.003   15.517    6.352    0.020    1.242   -0.331   18.058   32.052   11.766   -0.296    0.653  158.702    3.479    0.112    2.691    4.175   10.028    0.003    1.096   -0.185
X1==    4.282    1.242    1.612   -0.024   -0.534   -1.154    2.410   -0.959   -0.569   -1.505   -0.638    1.712   -0.066    3.569    2.426    0.016    0.435   -0.191    3.148    5.865    4.019   -0.258    0.392   11.798    3.070    2.220    2.285    0.975    4.410   -0.109   -0.638   -0.109
X2==    3.416    2.618   -0.807    3.150   -0.436    0.093    1.795   -0.128    0.690   -0.858   -0.539    1.943    0.051    4.348    2.618    1.287    2.856    1.732    5.737    5.465    2.928    1.146    1.665   13.452    1.133    0.051    1.178    4.280    2.274   -0.031   -1.719    1.698
CD1=       12        5        7        3        2        1        6        2        2        1        2        6        3        8        7        3        3        2        6       13       10        2        3       18       10        7        7        6       11        3        2        3
CD2=        7        7        1        8        2        3        7        2        4        1        2        6        3       12        7        5        9        7       17       12        8        6        7       34        4        3        5        9        7        3        0        6
GTGCGTAGGTAGCCATGATTACTGTTTTTTCCGATAGGATTGTAGCTTTGATATCCTTGGCTAATTCCAGGTACGCCACAAACTCATTGACAACCACCTTTGTCCCCAGAAGTGAACCGAAATTGGTCGCATCTTTCCAGGGGACTCCAATAATCCAGGCCATGGGAGAAAGCGCCCAACCCAGCAGTTTCTCCATGGTTAATTCCCATCCAAAAAGGCCGCCAGCCCAGCTCAGGAAATAGTTGACCATGGCTATCAGTGCGATAAAAGCAATCAGCATCCCCCCGACATTTGCGGCTAATTTTAACCCGTCAGCAGCACCCCGGGCAGCGGCATCGATGACATTCTGACTGGTTTTTTCCACCTGAACCTTTACCACACCCTTGGTTTCCGGCTCGCTGGTTTCCGGGATAAGCAATTTGGCGAGAACCAGCGCCGCCGGAGCCGCCATGACACTGGCACCCAGCAGATGCTCCGCAAATTGTAAACGGGCAGCTTCCAGAGCTATTCCACGAGCCTGGGCAAATGAATCTCCCAGCATTTGAATGTATGCCGCCATGACACCACCCGCAATTGTGGCCATCCCGCCGGTCATCACCGCCAGCAACTCTGAATGGGTCATCCCTTTTAAGTAGGGGCGAATCATTAACGGTGCTTCAGTCTGACCAACAAAAATATTGGCGGTCACGGAAAGGGATTCCGCACCACTGGTGCCCATCAGGCGGGCCATCAGCCATGCCATCCCCTGTACAACCTTCTGCATCACTCCCAGATAGTAAAGGAGCGACATCAAGGAACTGAAGAAGATAATTGTCGGTAATACCTGAAAACCAAAGAATGCTCCCAGGCTTCCTTCCTGGCCGGGAGAAATGGCGAGATTGCCAAAAATAAATTTTGCACCTTCGGTGGTGAAATGTAAAATGAGAACAAAAAAGGAGCTAATCCAGGAAAAGAATGCCTTGGGCCAGCCTAAAGGGGCAAAGAAAGTACCCATCTCATCCCCCTTCAGGATGAAGATAGCCAGGACCAGCTGTAATGCAATCCCCATCCCCACCAGGCGCCAGTTGGTGTCTTTGCGGGAACTGGAAAGGGCATAGGCTATACCCAAAATGACAGCTAAACCCAGGATACCTCTTAACACTGCTACCACAATCTCCATAACTCCTCCTA
KOK=        36
KK=  260671  LL=  261150  Z=    6.05  JJ=  260461  DL=   480
A===      111      112      113      114      121      123      124      131      132      133      134      141      143      144      211      213      214      223      224      231      233      234      243      244      313      314      323      333      334      343      413      433
B===      222      122      422      322      212      412      312      242      142      442      342      232      432      332      221      421      321      411      311      241      441      341      431      331      424      324      414      444      344      434      423      443
RRR=   25.061   11.586    4.557    1.003    0.888    0.802    0.359    0.699   -2.361   -0.029   -0.779    4.456    2.390   -0.084    0.210    0.464   -0.574    1.406   -3.911   15.679   45.146    0.829   -2.055    0.187    0.223   -0.018   -0.280    9.990   -2.366    2.490   -0.002   -1.989
X1==    4.014    4.402    2.607    0.411   -0.683    1.245   -0.299    0.260    2.071   -0.252    0.792    2.882    0.792    0.949    0.770   -0.407   -1.169   -1.166   -1.105    3.723    6.439    0.957    1.947   -0.930   -0.252   -1.082   -0.139    3.013    3.112    1.112   -0.145   -0.888
X2==    6.243    2.632    1.748    2.440   -1.299    0.644   -1.203    2.690   -1.140    0.115   -0.983    1.546    3.017   -0.089    0.273   -1.140    0.491   -1.206    3.540    4.211    7.011    0.866   -1.055   -0.201   -0.885    0.017    2.011    3.316   -0.760    2.240    0.017    2.240
CD1=        8        8        5        2        1        3        1        2        4        1        2        5        2        2        3        1        0        0        0        6        8        2        3        0        1        0        1        4        4        2        1        0
CD2=        9        5        3        4        0        2        0        4        0        1        0        3        4        1        2        0        2        0        6        6        8        2        0        1        0        1        3        4        0        3        1        3
TAATCCGCTTTTCAAACAGTTGGAAAAAAAACTCCCGCTTAAAATAAACCCCAAAGGATTTGAAATTGTTGAAACTCCTTTTCAGGAACCATCGGATGTATTAACCCTCTTTTATCCCAATCCATGGAGTCCTCAATATGCTCTCTTTGCCACACTGGCAAACGATGATCACTATTTACTCTCGGCACTGGAAGATGAAATCGCTGTTTTCAAGCGGGTAGGAGATTACCGTGTGAGACGGGGAAGAGATACCTTGATAATGGGATTTTTTAACCAGACTCCGGAGGGACGCTGGGAAATAGATCCTCAGCGTCACCGAAATTTTGCGGCTGAAACCCGAACAATCGCAAAATCTCCACACTATGAGTTGATCTTTCATCGCAACCCATTAAGCAAGTCCGAAGCAATGCTTCTGTTGGAAAAATTGGAGCGTCGTTTAGCATCTTTAAAAACTTTTCTGGGAATAGAGAGGCTCCCCCG
KOK=        37
KK=  272821  LL=  273570  Z=    6.06  JJ=  272821  DL=   750
A===      111      112      113      114      121      123      124      131      132      133      134      141      143      144      211      213      214      223      224      231      233      234      243      244      313      314      323      333      334      343      413      433
B===      222      122      422      322      212      412      312      242      142      442      342      232      432      332      221      421      321      411      311      241      441      341      431      331      424      324      414      444      344      434      423      443
RRR=    8.300    5.644    0.350    0.029    1.904    2.184   -0.386    0.086   -2.022   98.987    1.305    0.244   18.861    0.129   -1.904    0.041    1.507    1.123   10.868    0.782    1.354   -0.213    0.612   -0.657    0.010    0.361    0.563    2.535    0.197    0.010    0.178   -1.125
X1==    3.246    3.967    1.201    0.228    2.361    1.006   -0.119    0.025   -0.932    7.805    0.909   -0.394    4.670    0.322    1.826    2.298    1.249    2.827    2.408    0.360    1.045    0.430    2.084   -0.278   -0.009    0.157    0.264    2.259   -0.200    0.710   -0.596   -1.109
X2==    2.557    1.423    0.291    0.125    0.806    2.170    3.240    3.445    2.170   12.683    1.437   -0.619    4.039    0.402   -1.043    0.018    1.207    0.397    4.513    2.170    1.296   -0.495    0.294    2.364   -1.099    2.304    2.132    1.122   -0.986    0.014   -0.298    1.014
CD1=       11       11        5        3        8        4        2        3        1       13        3        2        8        2        7        6        4        6        5        3        3        2        4        1        2        2        2        4        1        2        1        0
CD2=        6        5        2        2        4        5        7        6        5       15        3        1        6        2        1        2        4        3       10        5        3        1        2        5        0        4        4        2        0        1        1        2
GGTCAATATGATGGTACCGATCGCTTCAATGGATACTGTAGCATAAAAAACGGTTTTTAACAACGCCCGTAGATGCTGCATGGGGCTCTGGCTTAGCGTTTCCTCAAGAAAACCACGACTGCTTAGAGTTAATTTTCCATGAATCAAGTACAATAAAAATGTTGAGATCGTCATAATACCAAGACCACCAACCTGAATCAAACCCAATATTACCATCTTACCGAAGAGGGTAAAAGCGGTGGCCGTATCTACAACAATGAGACCGGTGACACAGGTGGCTGAGGTTGCGGTAAACAAAGCATTAACGAAGCTCAAAGGGGTAGTTGTGCTAGCCCAGGGAAGCATTAATAAGATGGTACCGAGTAGAATAATCCCCCCAAAACCGGTTACCAACATTTGTGAGGTATTCATCCATTGTGCAGCTTTACGAGTTGCATAGAGTAAGCGTGTAATGAAAGGGATAATCATCTACCTGGTCCAATATCAATATTCTCGATAACAAGTTATTTGGTCGCTATTCACAACAGAGCACACTGAAAAAAACAGAAATTTATCGTACAAGGATACAATTGTTATTTGAGCAAAAGCATCTTGCGATGCCTTATCACACTATCGGTTTTCATTCTCAAAATATAAAATCCACTGGCAACGGGATTCCCTTGGCTATCTCTACCATCCCAGATTACCTGATACGTTCCCGGTTTCATAAGTTCATTTTTTAGCACCTTAACCTCCTGTCCCAGAATATCA
KOK=        38
KK=  277231  LL=  277530  Z=    6.65  JJ=  277201  DL=   300
A===      111      112      113      114      121      123      124      131      132      133      134      141      143      144      211      213      214      223      224      231      233      234      243      244      313      314      323      333      334      343      413      433
B===      222      122      422      322      212      412      312      242      142      442      342      232      432      332      221      421      321      411      311      241      441      341      431      331      424      324      414      444      344      434      423      443
RRR=    9.020    0.043    4.681   -2.320   -1.009   50.428    0.264    0.698    0.698    1.636    0.504    0.698    0.504   -1.146    0.966    0.497    0.698   13.222   -0.968    0.698    4.438    2.982    0.504    0.793    0.453    0.371    0.058    0.358   -0.298   -0.736   -0.203    1.166
X1==    3.069    0.022    2.128   -0.754    1.022    8.083    2.207   -0.872   -0.917    1.183   -0.707   -0.754   -0.707    1.389   -0.978    2.083   -0.793    4.037   -0.833   -0.917    3.141    2.258   -0.742    0.358    1.183    1.293    0.141    0.235   -0.662    1.338   -0.707    0.338
X2==    2.939    2.012    2.200    3.075   -0.988    6.238    0.119   -0.800   -0.762    1.383   -0.713   -0.925   -0.713   -0.825   -0.988    0.238   -0.881    3.275    1.162   -0.762    1.413    1.321   -0.679    2.215    0.383    0.287    0.413    1.524    0.450   -0.550    0.287    3.450
CD1=        4        1        3        0        2        9        3        0        0        2        0        0        0        2        0        3        0        5        0        0        4        3        0        1        2        2        1        1        0        2        0        1
CD2=        4        3        3        4        0        7        1        0        0        2        0        0        0        0        0        1        0        4        2        0        2        2        0        3        1        1        1        2        1        0        1        4
ATCGATAACATCCGACCAATCGGCAACCTCTCGGGTAAAGTTACCGGACTGATCCTTGATGAACCATTCCGGATGTTCTCCGGTGAGAACATTATCATTGGCCGCATGGTTGGGTACAAAATCCAGAATTACCTTAAATCCGGCTTTATGCAATTCATCCACCAAGTGTTTATACGAATTGAAGTCTCCGAATTCAGGGTTGATGGCTCGAAAATCTTTTACCGCATAAGGGGAGCCCAGCTTACCTTTTCGTCCCTTTTCCCCGATGGGGTAGATTGGCATGAACCAGATGATATCCAC
KOK=        39
KK=  279181  LL=  279690  Z=    6.71  JJ=  278941  DL=   510
A===      111      112      113      114      121      123      124      131      132      133      134      141      143      144      211      213      214      223      224      231      233      234      243      244      313      314      323      333      334      343      413      433
B===      222      122      422      322      212      412      312      242      142      442      342      232      432      332      221      421      321      411      311      241      441      341      431      331      424      324      414      444      344      434      423      443
RRR=   11.956    0.275    1.340    1.977    0.403   10.673    0.761    7.567   -0.910    0.084   -0.272   -0.878    0.337   -0.105   -0.250    0.104    0.578   -0.024   43.080    1.733   10.569   -2.016   -3.824   35.835   -0.981   -0.956   -0.035    2.570    1.362    0.710   -0.094   -0.019
X1==    3.875   -0.993    0.426    1.701    0.271    4.224    1.039    2.405   -1.291    0.411   -1.246    1.047   -0.431   -0.450    0.903   -0.503   -0.522   -0.132    5.451    1.072    2.907    1.888   -1.037    9.581    1.233   -0.431   -0.044    2.043    5.026   -0.974   -0.431    0.026
X2==    3.085   -0.277    3.147    1.162    1.484    2.527    0.732    3.147    0.705    0.204    0.219   -0.838   -0.781    0.233   -0.277   -0.206   -1.107    0.182    7.904    1.616    3.635   -1.068    3.687    3.740   -0.796    2.219    0.807    1.258    0.271   -0.729    0.219   -0.729
CD1=       11        1        3        5        3        7        3        6        0        2        0        4        1        1        4        1        1        1        7        3        4        3        0       11        3        1        1        3        6        0        1        1
CD2=        4        1        4        2        3        4        2        4        2        1        1        0        0        1        1        1        0        2       12        3        5        0        5        5        0        3        2        2        1        0        1        0
TGATGGCCAGCATAGCACTATTTTTTCCCGGGAAACGATATCTGGAAAAAGCATATCCCGCCGTTGTGGCAAGTCCCACCCCAATGATCGCAACAATGGTGGAGACAAGCAAGCTGTTAAGCATCCATCGCAGAAAAGGTTCTTCAAAAAAAAGTTGATAGTAGGAATGGAATGTTGCGTTTTCCGGGATAATTGCCAGGGATTTGGTCAACAACCGATTCCCCGGACGGATGGATAGAGAGAACACCCTTAATACCGGGTAAATCGCAAAAAGAGAAAAAAGCACAAGAATGGTGTATGCTCCAATTTTCCCGGGTAAAGATAATGATCTTGGTTTTGACATGGTGTTCGATCCTTAACTATAAACACTTTCTGTTGCACTGGTACGTTTGATAAACCGCCATCCAAACACAAACAAAATTGCAAAGATAATCATGGAAAAAGCTGCTGCATATCCCATCCGATAGTAAAAGAAAGCAGCCTTGTACACCCAACTCACCAGGATATGGG
KOK=        40
KK=  281521  LL=  282720  Z=    5.15  JJ=  281521  DL=  1200
A===      111      112      113      114      121      123      124      131      132      133      134      141      143      144      211      213      214      223      224      231      233      234      243      244      313      314      323      333      334      343      413      433
B===      222      122      422      322      212      412      312      242      142      442      342      232      432      332      221      421      321      411      311      241      441      341      431      331      424      324      414      444      344      434      423      443
RRR=    8.756   35.442    7.456   -2.215   -0.814   28.680    1.110    1.080    3.390   32.580   -0.744    0.342   -0.111   -0.042   -1.031    0.582    3.436   51.159    1.184   -1.627   15.981    1.827    0.237   -1.109   -1.458    4.803    0.711    1.468    6.350    0.044    2.557   17.244
X1==    2.608    4.276    3.241   -0.826    0.850    8.799    0.364   -0.919    0.773    4.468    1.788    0.783   -0.558   -0.467    2.318    1.308   -1.843    8.063    1.617    1.308    3.531   -1.077   -0.474   -0.384    4.468    5.892   -1.734    0.237    1.628   -0.296    1.788    2.911
X2==    3.358    8.289    2.300    2.683   -0.958    3.259    3.048   -1.175    4.385    7.291   -0.416    0.436    0.200    0.091   -0.445    0.445   -1.864    6.345    0.732   -1.243    4.525   -1.696   -0.500    2.890   -0.326    0.815   -0.410    6.203    3.899   -0.149    1.431    5.924
CD1=       10       13       10        2        6       20        4        2        5       11        6        5        2        2        9        6        0       18        6        6        9        1        2        2       11       13        0        3        5        2        6        7
CD2=       10       20        7        8        2        9        9        1       11       14        2        4        3        3        3        4        0       15        5        1       10        0        2        8        2        4        2       11        8        2        5       11
CCGCTGACTGAATTGTTCCAGCTTCACACGAAGGAGTTCCCGTTCTACCGGGCGCATGTTGGTCCAGATAACAATTCGTTTGGAGGAATCGGAGGAACAACCGGTCAAGCCAAAGAGGCCGGAAATAAAAAGGATGAACATTGTGAACAGATTTCTTCTGATACACCTTTGCATTCAAATCATATTCCTTTTTATTACCGGCTTCTTTCCATCAAATCTATTAACAGTAAATTATGACAAGTGGATACTGCTTACTTCTCACCTTAACCACTTTTTGTCAGTGGCACTTGCTATTCAAAATTACATCCGCATTAAAAAAGAGACGTGGGTGATGTTTCCTCATCACCCACGTTCTCAAATGCTAAACAAAAATTATTTCACCAGAACCATTTGACGGGTAGTAGAGAATTCATTGTTCACAGTTAAACGATAGAAATAAGTTCCGGCGGCAACAATATTTCCATTATTATCCTTACCATCCCATTTAACTTCTCTGGTTCCTGGAGTTTCCTTTTCATTCACCAGGGTACGGACTTCCTGCCCCAGAGAATTGAAAATGGTCAGTTTGACATTCGCCGCTTTTTCCAGGGTGTAGCGGATAGTCGTCGTGGGGTTGAAGGGATTGGGATAATTTTGTTCCAACTGGAAGTCTTTGACCACATTGGGTACATCCGGTGCTTTGATTCCGGTTAAGCATAAGTATAAGTAGGGATCGTACCAGTCGCCATTTTCTCCCCAGCAAACACCAACCCGACCGGAGGGAGTATCCACATTGCCATGATGGTTTTGAGCAAAGCCGGCTTCATTATCAATGGGGCCACCCACACCATGTTTCCAGTCGATTACCTTGGGGGCACCGACATGGAAGGTAATGGTAATGGAGAAAACACTATCACCGGCAACGGCATCACCATTCACACCATCATCGTTCATTAACAGAGAATCTAACAACGGGTCTCCCGGAGGTAAATCCCACACCCAGGCCAGAGTCGGGGTGGTATTGGGAGCACCAGAGGCCAGATAGACGGAATCAATAGTGGTCACATTGTTCCCGGATCCTGGAGGGAAGGGAATGGAGCCACTATCTTCCAGGAAGGCATAGGCCGGACGCATATCTACCTGGAAAATCACTTGCTTTTCAGTCAGGAAGAAATCATCGGGGCTCAGATTATCAAAATACCGTTCCGGGATAACAATTTC
KOK=        41
KK=  286171  LL=  287010  Z=    7.15  JJ=  285841  DL=   840
A===      111      112      113      114      121      123      124      131      132      133      134      141      143      144      211      213      214      223      224      231      233      234      243      244      313      314      323      333      334      343      413      433
B===      222      122      422      322      212      412      312      242      142      442      342      232      432      332      221      421      321      411      311      241      441      341      431      331      424      324      414      444      344      434      423      443
RRR=    5.904   67.231   29.970   -0.265   -1.980   65.367    0.123   -0.481   -2.009   55.249   -0.412    0.619   -2.218   -0.995    1.342   -2.970    2.388    0.278    0.185   -0.291   18.574    0.737    1.019    0.262   -0.154    4.542    0.115   32.798   -1.879    0.184   -5.992   -1.557
X1==    3.151    6.586    3.714    0.184    1.268   16.601   -0.965   -1.838   -1.201    7.898   -0.204   -0.430    1.785    1.553   -0.859   -1.775   -1.600    4.225    0.425   -1.775    4.564   -1.478   -0.792    0.184    0.702    3.774   -0.398    3.615   -0.697   -1.413   -0.867    1.452
X2==    1.874   10.209    8.069   -1.441   -1.561    3.938   -0.127    0.262    1.673    6.996    2.019   -1.441   -1.243   -0.641   -1.561    1.673   -1.493    0.066    0.435    0.164    4.070   -0.498   -1.287    1.425   -0.219    1.204   -0.289    9.072    2.696   -0.130    6.912   -1.072
CD1=       10       16       10        3        6       32        1        0        1       16        2        2        5        4        2        0        0       10        3        0       10        0        1        2        4        8        2        8        1        0        1        4
CD2=        5       18       12        0        0        7        2        2        4        9        4        0        0        1        0        4        0        2        3        2        6        1        0        4        1        3        1       10        4        1       10        0
GTTGGGTTCCCCTGGTAAACCAGTATCAAACCTTTCACCGGTAACAGGATCAACAATAAAACCGGAAGTCGGAACGCCATCCCCTTCCCCGGGATCACCAGTATTCGGTTTTCCATCCAGACCAACATCATCAAAATCGGGATTCCAGTCGCCGTCATTATCGATACCATCATCCCGACCTTCATCGATCATCGTATTGTTGGTACCAACATTATTAAGATAGTCAATGTATTTCAATCCAATCTGAGGATTGGGCTCATCAATCAACCCATTTCCATTGTTATCGATTCCATCATCCGGAATTTCCGTGTTTTCATCAATAAGGCCGTTCAGATTGTCATCGATATTATTAAAGGGGCGCTCAACCAGTGAATCACCGGGATCAATGTGAAACGATTTATTGTTGTAATGAATGGTCACCCCGGAATCAGGGAATTGTGTAACTGTACGAGCAAAAATGGGTGAATTGTAATCAATTAAAACAATGGGATCCCCCACCTGAGCGATGGAGGGTTGAAGCAGAGGAATATCAATTTCAGCCCCTGGTCCATTGGAACCATCACCGTCATCATCAAAACCATTCAAACGGTTTCCGGGACTTTCCAGAAATGCATATCCCAGGTAACCCACCGGAGACCAGCCAGTGTTTCCGATGTTGTCATAATCCCAGGAATACGTCAGGTCTTCATCAGCATCAAATTTGGAGTTGTCATCGTTGGTGTCACCATCTCCACCAATAATGGTTCCCACAATCATCCCAAAAACAGATTTGTCATAATTGGTGGTACCGACATTGGTAACTTCATAGAGCCAGAAGATGGTGTTCTGAGCCAGCGTTTG
KOK=        42
KK=  293551  LL=  293850  Z=    5.39  JJ=  293161  DL=   300
A===      111      112      113      114      121      123      124      131      132      133      134      141      143      144      211      213      214      223      224      231      233      234      243      244      313      314      323      333      334      343      413      433
B===      222      122      422      322      212      412      312      242      142      442      342      232      432      332      221      421      321      411      311      241      441      341      431      331      424      324      414      444      344      434      423      443
RRR=   16.053   18.468    0.000   -1.020   -0.037    0.021    4.583    0.726    0.726   12.603    0.461    0.726    4.422   -0.148    0.045   -1.026    0.726    6.817   -0.027   -0.103    5.387    0.485   -2.591    0.199   -0.337    0.710    0.444    0.738    0.655   -0.234    0.461    0.211
X1==    3.086    4.904    0.274    1.168   -0.042    0.171    2.051   -0.726   -0.829    2.423   -0.661   -0.832    1.339    0.243   -0.042    1.171   -0.949    3.054   -0.081   -0.829    2.341    1.245    4.245    0.136    0.423    2.339    0.341    0.541    1.474   -0.526   -0.661    0.474
X2==    5.202    3.766    0.000   -0.873    0.870    0.124    2.235   -1.000   -0.876    5.202   -0.696   -0.873    3.304   -0.608   -1.060   -0.876   -0.765    2.232    0.329    0.124    2.301    0.390   -0.610    1.467   -0.798    0.304    1.301    1.364    0.444    0.444   -0.696    0.444
CD1=        4        6        1        2        1        1        3        0        0        3        0        0        2        1        1        2        0        4        1        0        3        2        5        1        1        3        1        1        2        0        0        1
CD2=        7        5        1        0        2        1        3        0        0        6        0        0        4        0        0        0        0        3        1        1        3        1        0        2        0        1        2        2        1        1        0        1
CAGTTCCCCTTTACCAAAATGAATCATGCTTATCATAGCATCATTGTTCAGGAACCGGGTGGGAATATTTTCAAAGGTGAGTTGTGCCAGTTTCTCCCGCATTGCTTCCGGGGATATTTTTACTCCTTTAATTCCCACTACCCAACCCCATTCACCGAGGGTAGGAATATTATTATGATAGGGAATTGCTGAAAGATTAGCGGCTCGAAAGCTTTTCAAAATGGAAAGAAATGCTTTTCGCGAGAAGAATGGGCTGGTTGCCTGGGTAACGATGGTGCCTCCTTTGCTTAAATGGCGGGA
KOK=        43
KK=  296371  LL=  297180  Z=    5.46  JJ=  295981  DL=   810
A===      111      112      113      114      121      123      124      131      132      133      134      141      143      144      211      213      214      223      224      231      233      234      243      244      313      314      323      333      334      343      413      433
B===      222      122      422      322      212      412      312      242      142      442      342      232      432      332      221      421      321      411      311      241      441      341      431      331      424      324      414      444      344      434      423      443
RRR=   23.296    9.098    0.762    1.142    9.943   15.692   -0.610    1.323    0.825    3.345   -0.320    0.517   -0.320    3.164   -1.896   -0.233   -0.135   22.253   -0.250    1.060    2.824    0.159   -0.195   14.495    5.958    0.341    5.227    5.774    5.817    0.928    0.781    4.948
X1==    5.468    3.246   -0.890    0.385    4.371    2.837    1.430   -1.547   -0.620    1.183   -1.212    0.385   -1.212    2.058    2.121   -1.197   -0.709    9.603   -0.378    1.108    2.403   -0.657    0.804    2.506    3.202    1.289    2.403    1.286    1.380   -1.182    2.956    2.234
X2==    4.260    2.803   -0.855    2.966    2.275    5.530   -0.426   -0.855   -1.330    2.828    0.264    1.343    0.264    1.538   -0.894    0.194    0.190    2.317    0.660    0.957    1.175   -0.242   -0.242    5.783    1.861    0.264    2.175    4.491    4.215   -0.785    0.264    2.215
CD1=       11        9        1        2       11        8        4        0        2        4        0        2        0        3        7        1        1       23        2        5        7        1        3        4        7        3        7        4        3        0        5        4
CD2=       14        9        1        9        8        9        2        1        0        4        2        6        2        5        2        2        3        4        3        3        2        1        1       10        3        2        3        5        5        0        2        3
GATAGGGGGTATCGGTAATCTTTCCCTCAGGAGTTTTAGCTGCAATTACCATCCCCAGATAATTGAAATATTTCTGAAATTCTTTTTTGCTAACTTTCTGCCAATCTAAAATTTCACTGGTAAATACCAGACTATCGGGATTCTCGGGTAAGGCTTCGGCATAAACAATTTTGTACTTATGATAATAATCTTTAAAAAAGGTTCCCTCTTCCTTCATATCCTCCAGGATAATGCTGAATTGGGGAAATTGTGCTAATTCTTTTTTTAATTTTTCCACCGGAGATGAAGCACTGCATGAAAAAAGAAGCAGTGAAATCAATATCATTCCAAAGACACTAATCACTTTTCTCATGGTATATCCACCCTTTTTCGATTTTTACCCATTATTATTACTCTATTTTTCTAATGCTTTTCATCGCTTCCGGGAAGAATATTGGTAAATTGATATTCTTCCACATAATACCCCTCTGAGGCTTCAAATTCGCTCTCACCCCATTGCTCGATGGTGACAAAAGATTCATCCTCCTCATCGATGAAGTCCCAATAAATAAAGCCGACCGGTTCGCCTTTTCCACCTTCGTAAAAATAGGCTGGACCGGATTCATCCAGATAATACACTTTTCCCTTGACCGTTATCTGGTTTGGGGGGTCTTCATGTTCGATGATGTGCCGGGTAACATCTCCTTCGATGGCCCCAATGGGTAATTTTTTACTGACCGTCCATTCCACCTCATCATCCTCTTCTCTTCCCAGATAAATTTTTTCCCGGCCCGAGGTGAGTTCCCATTCTTCCCCCCAATACCCTTCTCC
KOK=        44
KK=  299431  LL=  300420  Z=    4.91  JJ=  299221  DL=   990
A===      111      112      113      114      121      123      124      131      132      133      134      141      143      144      211      213      214      223      224      231      233      234      243      244      313      314      323      333      334      343      413      433
B===      222      122      422      322      212      412      312      242      142      442      342      232      432      332      221      421      321      411      311      241      441      341      431      331      424      324      414      444      344      434      423      443
RRR=   24.374    0.566   -1.507    1.286    8.581    7.220    3.735    0.135   -0.372    0.190    0.810    5.764   -0.847    1.467    7.157   -0.065   -0.103   10.521    3.086    1.009   11.200    0.035    0.668   31.754    0.190    5.382    1.270   10.803   16.089    0.001   -0.646   -0.299
X1==    5.041    0.468   -1.186    1.138    2.746    1.543    2.725    1.704    0.281    0.347   -1.407    3.214    1.472    2.945    2.290    0.281   -0.671    2.660    0.824    0.281    4.110   -0.500    1.072    5.609    0.347    2.192    1.480    4.195    3.996   -0.004   -0.687    0.996
X2==    4.835    1.209    1.271    1.130    3.125    4.680    1.370    0.079   -1.324    0.548   -0.575    1.794   -0.575    0.498    3.125   -0.232    0.154    3.956    3.744    3.588    2.725   -0.071    0.623    5.661    0.548    2.456    0.858    2.575    4.026   -0.300    0.940   -0.300
CD1=       18        6        1        6       11        5        8        6        3        2        0       10        4        7       10        3        2        6        4        3        6        1        3       10        2        5        3        5        5        1        1        2
CD2=       13        7        5        4       11       12        5        3        1        3        1        5        1        2       11        3        3       12       10       10        7        2        3        9        3        5        4        5        6        1        3        1
AAACCGTGGATAGATAATCAGCTCTGGTTAACAGTCCAATTCGATTTAAGATATCCAGAATTCCAAGATTAATGGTGGCTGAGCGGATACCACCCCCGGAAAGGGCAATCCCAAAGAATCCTTCAGAAGGATGATTTATTGGCGGATATCCCATGCTATTCCGTTTTTTTTCAATAATTTTTTGCTCTTCAGGAATGATCTCCTCAAGAGAATGAAATTCTTTTGCCGGTTTTAGGGGACGAGAAAAGAACCGGATAAGGATAATCCCACAGAATGAGATGAATAATATGAGTTTTAAAGATGCCAGATATGTTGTGAGATGAATGGAGATCGGAGAAATGTGATCGGGATTGGCAAGATAGGTTAACAGCCCGATATTTTCCAATAAATCAAGTCCTCCGATAAGTAAAGGGCCCAGTGCGGTCCAAACAGGAAAAATAGCCGAGGATTTCTTTAACAACATATAGGCGCTGGTTAAAAAAAGAACGTATGAAATAATCAATCCCCAATCCCATAAAATACTATTATGAGCTGCAGAAATTATTCCCTTTTCTTTCCACTTGAGCACAATATTTTTAACATCAATATTGTTTTGGGCATACTGGAGGTGAATAATTTTATGCCCTGTTTGATTCTGTAAAATGGTATCATATTTTTTGATCTGGGAAAGGATGACTATTCCGGAGGCTAAAGATAGGAGCAGGATTATCCAGAGCACCAATGGTGATAAGCTATTAAGAAAAGAGACATAGGATTTCATGAAACACTCCCCTGTGTGTTAATGAACCAATTTAAGGTATTAAACCGTTAAAAACAAAGAGTTGAATCCGGAAAGGTTCAATTATATGGGAAAGAATGAAAAAAAGACATTACCCATTCTCTATAAGGATGAGCACATAGTGGCTATTGATAAGCCTGCCGGAATTCATGTGCACCCCACTCGTCTTTCCCCGGGTGAGGATAGTTGTATGAGAATTTTGCGGGATCAAT
KOK=        45
KK=  307531  LL=  308310  Z=    4.57  JJ=  307201  DL=   780
A===      111      112      113      114      121      123      124      131      132      133      134      141      143      144      211      213      214      223      224      231      233      234      243      244      313      314      323      333      334      343      413      433
B===      222      122      422      322      212      412      312      242      142      442      342      232      432      332      221      421      321      411      311      241      441      341      431      331      424      324      414      444      344      434      423      443
RRR=   23.514    0.847    1.208    0.016   -4.659   43.885   28.312    2.127    0.563    5.509   -0.924   -0.026   -0.063   -0.219   -0.662   -0.029    2.127   50.340    0.981    2.127    1.325   -2.517    0.072   -3.225   -6.934    3.337    1.037    3.995   -0.052    3.796   -1.629   -0.116
X1==    4.760    0.443    0.572    0.032    5.728    8.256    4.023   -1.483   -0.901    0.536    1.428    0.032   -0.710    3.894    0.443   -0.247   -1.477   10.236   -1.549   -1.555    3.608    1.910   -0.131   -1.418    5.283    2.141    0.371    1.842   -0.027    1.384   -0.710   -0.027
X2==    4.940    1.913    2.111    0.513   -0.813    5.316    7.038   -1.434   -0.625   10.279   -0.647   -0.836    0.088   -0.056   -1.495    0.118   -1.440    4.918   -0.633   -1.368    0.367   -1.318   -0.548    2.275   -1.313    1.559    2.795    2.168    1.940    2.742    2.294    4.344
CD1=        9        3        3        2       11       15        8        0        1        3        4        2        1        7        3        2        0       19        0        0        8        5        2        0       10        5        3        5        2        4        1        2
CD2=       10        5        5        3        1        9       12        0        1       15        1        1        2        2        0        2        0        8        1        0        2        0        1        5        0        4        5        4        4        5        5        7
TTTTTCGCGGAAACCTTCTACCTGTCCATGTCCAAACATGGGTAAGCCAGGCATGGTCACCAGCATGGTGCACACTCCGAAATATTTATCCCCATCCCCAAACTGATGGATGGCGGTTTCTTCGTCAGGGTTATTCATGAAATTCACGTAACGCTTTAAGATTTCCGGATCAAATTCGATGGTCTTTTTTATGGTGGCGAGGTACTTATCATTTTCTTCGTTTTTAAGCATGTTCATAAAGGCGCTGTTATACACGCGATGCATTCCCAGAGTTCGAACAAAATATCCTTCCATCAGCCAGAAGGCTTCGGCCAGGAGGAGGGTATCCGGAACCTCTTCCGCTACCCTATCCACGACTTCCCGCCAGAATTCTTTGGGCATTAAACGGTCAAACTGTTCTCGGGTCATCCCATAATCAGAGCGAGAAGGGATATCTCCACCACTTCCCGGAGGGGGAAACCACAATCGATGGAAATGACGTTTGGTGAGGGTCATGGCCGCATCAAATCGGATGATAGGTGCTTTTTTCGCCACTTCGATGATGGTACGGATAACAGCTTCTCGCACCTCTTCCCGGGTATAGTCCAGCTGGGCGGTGTCGTTCCAGGGCATGCTGGTACCATCATTGCCATGATAAATATAGCGTTCCTCCCCGGTTCTTTTATCCACCCTTTTGAACACCACTGCCGCATCCGTGCGATCATAATAATGGTCTTCAAGATAAATCCCAATATCAGGATGCCAGGAGAGATCCGGTCCATTGAAGGTATAGGAAGGAAA
KOK=        46
KK=  310351  LL=  310950  Z=    5.72  JJ=  310081  DL=   600
A===      111      112      113      114      121      123      124      131      132      133      134      141      143      144      211      213      214      223      224      231      233      234      243      244      313      314      323      333      334      343      413      433
B===      222      122      422      322      212      412      312      242      142      442      342      232      432      332      221      421      321      411      311      241      441      341      431      331      424      324      414      444      344      434      423      443
RRR=   19.586    1.705    3.099    0.989   -0.211   -0.444    0.298   -2.919    0.986   22.639   -0.882    0.482    5.649   -0.170    1.705   -2.551   -0.131    3.129   -1.056   16.666   56.862   -0.655    1.174   -0.208    0.285   -2.858   -0.573    0.002    6.764    0.165    0.334    3.229
X1==    4.386    1.412    1.965    1.077    1.412   -0.492   -0.538   -1.260    1.093    4.260    2.360    0.288    1.481   -0.321    1.412    1.885    0.237    1.805   -0.576    4.262    5.909    0.550    2.276   -0.358   -0.230    2.360    1.498   -0.010    1.903   -1.033   -0.276    1.903
X2==    4.465    1.208    1.577    0.918   -0.149    0.903   -0.554    2.316    0.903    5.314   -0.374    1.673    3.813    0.528    1.208   -1.353   -0.554    1.733    1.831    3.911    9.624   -1.189    0.516    0.581   -1.239   -1.211   -0.383   -0.205    3.555   -0.160   -1.211    1.697
CD1=        8        4        4        3        4        1        1        0        3        6        4        2        3        1        4        4        2        4        1        7        8        2        4        1        1        4        3        1        3        0        1        3
CD2=        9        4        4        3        2        3        1        5        3        8        1        4        6        2        4        0        1        4        4        7       13        0        2        2        0        0        1        1        5        1        0        3
GGATACCACCCTTTACCGGGTTGTTCCACCATTAAGAGCGTTGCCCAGGGACTCACGTTGGACATATTTCCATCAGAACATCGGTGGATATTCTGCTGCCAAACTGCAGGTAATTCAGGATTTGATTGAAAACAATATTTATGAAAGACCGGATCCACGACTTCCTTTTAATCTACCGGTGCTGAGTATGCTCAACGGAAAATACCTGGCACTGGCTCAGCGATTATCTCATCCTGATCTGGAAATCTTAACTACCGGTACTGTTCAGGGGCAAAACTTAATTTTATATCGTAACCGAAAGGTGCTTCCCAGGGCTTTTTTTGTGGATAGTGTGAAAGTGGTCAGTGACGGAAAAGAAAGATTACGCTTGATGAATGATCCGGATTTTAATCCTCGTCAGGTAGCTCTGCTGGAAGAGCCATTAACCCAGCCCGTTGAAAAACCGGATAGTGCTTTTGCTTATGTTCCACGCAGTTCTTTCTCACCGGACCGGCTAAAAATTCATACCTATTCTGATAAACCCTCGTTGTTGGTGGTTTCGGAAGTGTTTTACCCAAAAGGATGGAAAGCAACTCTGGAAACCGGGGAAGTGCTCAAGAT
KOK=        47
KK=  324631  LL=  325530  Z=    5.36  JJ=  324601  DL=   900
A===      111      112      113      114      121      123      124      131      132      133      134      141      143      144      211      213      214      223      224      231      233      234      243      244      313      314      323      333      334      343      413      433
B===      222      122      422      322      212      412      312      242      142      442      342      232      432      332      221      421      321      411      311      241      441      341      431      331      424      324      414      444      344      434      423      443
RRR=   45.760    5.654   -0.868    0.017   -2.883    0.063   -2.732   -0.127   -0.400    3.147   -0.485    2.505    9.614    1.013    8.283   -0.400   -0.304    0.348   -3.023    3.048   53.844   12.289   -0.702    3.870    0.018   -0.317    0.148    7.513   12.194    1.203   -0.485   -0.054
X1==    6.566    1.629    3.967   -0.091    2.103    0.038    1.747   -0.052   -1.140    2.865   -1.434    2.180    3.508    2.740    1.629   -1.140    1.165    1.337    1.883    0.627   11.069    2.949   -0.673    1.453    0.010    0.684    0.083    4.197    3.247   -1.147   -1.434    0.611
X2==    6.969    3.471   -0.219   -0.187   -1.371    1.639   -1.564    2.424    0.351    1.098    0.338    1.149    2.741    0.370    5.085    0.351   -0.261    0.260   -1.605    4.859    4.864    4.167    1.045    2.663    1.890   -0.463    1.776    1.790    3.755   -1.049    0.338   -0.088
CD1=       19        8       10        3        9        3        6        3        1        6        0        7        7        6        8        1        5        5        6        4       17        6        1        4        2        3        2        6        5        0        0        2
CD2=       16       10        2        2        1        5        0        6        3        3        2        4        5        2       13        3        2        3        0       10        8        7        3        5        4        1        4        3        5        0        2        1
ACATCCGGATTGTTCTCAAAGACCGGAAAATAGCGTTTGGGGATAGCAAGGTGGATTTCCTTATGTGGATACTTTTTCTTTAAAGTATGTATACCGGGAGTCATCATTAATAAATCCCCAATTCCCCCCATTGCTCGGGTGATAAGGATATGTTCTCTTTTTTTAGAGTGTTTTCCATTTCCACCGGGAAATGGCTTTCCGTTTCCGGTGTGAAGGGCTGGTAAATGAAACCTAACCGATTCTTCCTTACTATCGATGTGAGTTTCCGGGCGGGTATAATTAAGGAGATAGACATAACCCAGCAAACCCTTACGATATAACTGCTTTAACCACCCCAGCTTTACTTTGCTGAAATCCGGGAGCAAAAAATAAATTTTATGAAAAAGAAAGTTAAGCCGGTTTTTCAACGGAATATCCCGACTTAAAAGAACCTTGTAACTCCGACGATAGGTGGATAACAATTGTAACAAAAATTGTTTTCGGGATTCGATATCTGTATAAAACAAGTTTAATCCTAAAAAAAGTAACTTTTTGTAATAAAAAATGTTACCAAGATGAAGCGCTGCTTGAGAAAGATTAAAAAGAATTTCCGGTATTAAATTTCGGTCGGAAATCATATAGGGACGTGAGGCAATGTCGGATAGGACCTGGTAAGCTTTCTGGATTTCCCCTTTCTTACCATTAATGGAAGCCATGCGACTCATCATTTGAAGTTGGAACTCGGGAAACCGATTAACCCCGTTATCCATAGCAATTTCCAGCCAGGAGAGTGCCTCCTCCGGTAATGATAATTTTTCCAGCTCCTCTCCCCACCAGAGGACAGTCTCATAGAATTCACGAGTGAAAGAGTTGGTTTCCTGACAGTGATTTAGAAAATGATCCATAACCTCATCGATGAAA
KOK=        48
KK=  352141  LL=  352920  Z=    4.91  JJ=  352081  DL=   780
A===      111      112      113      114      121      123      124      131      132      133      134      141      143      144      211      213      214      223      224      231      233      234      243      244      313      314      323      333      334      343      413      433
B===      222      122      422      322      212      412      312      242      142      442      342      232      432      332      221      421      321      411      311      241      441      341      431      331      424      324      414      444      344      434      423      443
RRR=   19.195    4.277    0.056   -1.992   -0.112   -0.811    1.266   -1.561   -1.196    3.451    0.225   29.324   -1.345   -1.574   -0.561   -0.027    1.266   34.654   -0.568   51.281   32.223   23.900   -0.587   -1.796   -3.930    0.761    0.415    0.541    0.248   -0.954   -1.893    4.342
X1==    5.208    1.436    2.579    1.115   -0.417    1.063   -0.846   -1.304   -0.901    3.712   -0.354    4.297   -0.354    2.289    2.054    0.409   -0.846    6.428    0.452    8.263    7.555    3.547    2.126    1.520   -1.228   -1.198    0.617    0.589   -0.234   -1.128   -1.198    5.133
X2==    3.686    2.978    0.022   -1.787    0.269   -0.763   -1.496    1.197    1.328    0.930   -0.636    6.824    3.796   -0.688   -0.273   -0.066   -1.496    5.391   -1.255    6.206    4.265    6.737   -0.276   -1.182    3.200   -0.636    0.672    0.919   -1.059    0.846    1.580    0.846
CD1=        9        5        5        3        2        4        1        0        1        6        1        7        1        4        6        3        1       15        4       15       13        7        5        4        0        0        3        2        1        0        0        7
CD2=       13        9        3        0        4        1        0        5        4        3        1       15        7        1        3        2        0        8        0       11        6        9        1        0        6        1        2        2        0        2        4        2
GGATAATCTCCGGAAAAATATAGTGATTCGGCCTTCAGGAACAACTGATGAGCCGCTTCTTGCGGATCGGCTTGCTCTTCTTCTTTATATAAGCCTTTACTCTTTAAAATTTCTCTGGCGAAGATTGAATTGGGATATTGGGCTACGATTTCCTTTTCCAGTGAATCGACCAGTTGAGGGTTCTCGTGCCCCGGGCTCTTGTAAATATAAACCAAAGAATACAGGGCTTTTGGTGTGAGAATCGAATCTTCATACATTTTCAAAAATTTCTCAAAATACACCGCCGCTGAATCATAATTCTCCTCCTTCAGGAGAAAAAACTCTGCCAGATGATAGCGATGATTCATTAAATCAAATTCAATCTGAGGTAATTTTCGTTTTTCCAGAGGCTTGTTTTTTTGAGCTGGAGTCTGCTGGGTTTGTTGTTTTAATTTCTCTTTCTCCTGCTTTTCAAGCTCAGCCTTTTTCTTTTCTTCTTCGGTGATTTGTTTCCGAAAACTCATAAAGTCATCTTCATTCTGTTCAGTAACCGTGTCCTTCTGAGTGGTTTGTAAAGAATCGGTCGTATCCTTTGCAACTGTCTTCAGGGAGTCTGTTGGCAACAGAGTGTTCATTGTGTCGGCGATTTCCTCCACCGGTGCCTGGGGAATCCCCTGGGCCCGACGAAGAGAGTCTTCATATTGAGCTTGATAAAGAGAATCACGAAATTCCGGATCATGAGTCAACCGATAAACCAGTTTTTCATCCCGACGAATGTTGTCCCGAATCTCTTTAATTTCA
KOK=        49
KK=  357211  LL=  357870  Z=    6.48  JJ=  357121  DL=   660
A===      111      112      113      114      121      123      124      131      132      133      134      141      143      144      211      213      214      223      224      231      233      234      243      244      313      314      323      333      334      343      413      433
B===      222      122      422      322      212      412      312      242      142      442      342      232      432      332      221      421      321      411      311      241      441      341      431      331      424      324      414      444      344      434      423      443
RRR=    7.815    9.303    4.121    0.552   -2.404   50.919    6.242   -0.543   -0.757    5.273   -0.872    0.288    0.656    0.630   -3.197    0.323    1.873    3.809    1.270    0.558    5.274   -0.863   -0.206   -2.915    0.049   30.534   48.959   -2.141    1.324    0.383    0.703    0.037
X1==    1.566    2.365    2.776    0.418    1.778    6.294    5.346   -0.366   -1.556    1.354    0.811   -0.238    0.811   -0.560    2.365   -0.902   -1.488    1.912    0.707   -1.556    2.987    4.006    0.957   -1.271   -0.048    6.668    8.824   -0.514    1.212   -0.422   -0.654    0.395
X2==    4.992    3.934    1.484    1.318   -1.352    8.091    1.168    1.484    0.487    3.895   -1.075   -1.208    0.810   -1.125   -1.352   -0.358   -1.259    1.992    1.796   -0.358    1.766   -0.215   -0.215    2.294   -1.028    4.580    5.549    4.170    1.093   -0.907   -1.075    0.093
CD1=        6        7        7        3        6       12       10        2        0        4        3        2        3        1        7        1        0        5        3        0        6        7        3        0        2       11       14        1        3        1        1        2
CD2=        8        7        3        3        0       11        3        3        2        5        0        0        2        0        0        1        0        4        4        1        3        1        1        4        0        6        7        5        2        0        0        1
ATCCCGAAGCATGAGTGCATCTCGTTTCCGAATAAACTCGAAATAAATTTGGGGGATTAACGAACCGGGGATATCCTCAATACGGTTGTTGTTTAACACATAGCTTTCCAGTGTCTGTAAATTGCAGGAGGGGAGATGATCTTTCCAGATTCGTCGAGCCGCATGGAGAATATCCAGATGAGGGATCTCTTCCAGGATGCTATCCATTCGATTCAAGATATATCGATTTTTCAGGAGGGGTACATCAAAGGATTTTCCATTGAAGGTAACAATCAGCTCATACCCCTGTAAAGCTCCCTCCACCAGCTTCAGCATTAACCATTCATGTTGAAAATCCGGTAAGACATACTGACGAACAACAACATGATCCAGTTCCAGATGGCCGATTCCGATTAAAAAAGCGTATGTGCCGGTTCCACCTGCCAATCCGGTGGTCTCAGTATCAATGAAAAGAGTCTTTCGCAAATTGATTCCATTCTCCAGATTGGCACCGGAACCACAAATTCGATGAAGATGATGAACCTGGAAATCACGCTCTTGCAACCAACAGAGTGTTTTATCCGGTGAGAGGGGATGATAAGACTCTTTCAGAAAAACAAAAGACTTTTCCTCGGTGATGATTTTTGCCTGGAGCTCCTCCTCAACCTCCTGTTTCCACCG
KOK=        50
KK=  377551  LL=  378480  Z=    6.40  JJ=  377281  DL=   930
A===      111      112      113      114      121      123      124      131      132      133      134      141      143      144      211      213      214      223      224      231      233      234      243      244      313      314      323      333      334      343      413      433
B===      222      122      422      322      212      412      312      242      142      442      342      232      432      332      221      421      321      411      311      241      441      341      431      331      424      324      414      444      344      434      423      443
RRR=   38.041   17.004   -0.659    1.438   -0.327   27.875   -0.434    0.124   -0.060   10.128    0.626    0.914    0.626    3.276   -1.300    0.883    2.610   13.690    0.639   -0.060    3.240   -0.342    2.900   -0.645    0.068   11.686    6.213   15.962    2.225   -1.065    0.626    3.197
X1==    6.295    4.152   -0.407    1.175   -0.555    5.421    1.008   -0.407    0.071    3.372    1.219    0.504    1.219    1.574   -0.555    1.854   -1.573    5.074    0.222    0.071    1.309   -0.252    1.052    0.694    0.873    4.612    2.510    3.442    1.264    1.949    1.219    1.264
X2==    6.043    4.095    1.617    1.223    0.590    5.142   -0.431   -0.306   -0.857    3.003    0.513    1.814    0.513    2.082    2.343    0.476   -1.659    2.698    2.879   -0.857    2.475    1.356    2.757   -0.930    0.078    2.534    2.475    4.637    1.760   -0.547    0.513    2.529
CD1=       13       10        2        4        2       12        4        2        3        8        4        3        4        4        2        6        0       12        3        3        5        2        4        3        4        9        7        8        4        5        4        4
CD2=       14       10        5        5        4       10        2        2        1        6        3        6        3        6        7        3        0        6        7        1        5        4        6        1        2        6        5        7        4        1        3        5
ACCCCGGAAGGGTTGACCATGGATTTTCCCGCCCAACCTCCCAGGCCCTGCCTCCCTCCTGAGAACTTACGAAAAGCATTCTCTAAGTCCCCCTTAGAATGGCTCAAATCTGAGGATTATCTCGTCGTATTCCCGGATGAACAGGATGTTCGCGATGCCAATCCCACTCTTTCTCTGTTATCAACCCTGGAGCTTCGGGGAGTTATTATCACCGCCCCTTCCTCCCAATACGATTTTGTGTGTCGTTTTTTTGCTCCCAAATATGGAATCCCTGAAGACCCGGTTACGGGTTCAGCATTTACCCAACTCGCACCCTACTGGGCATCGCGAACCGGTCGGAAACATTTTCGGGCAAGACAGCTCTCTGCAAGAGGTGGCGAAGTCATCTGTGAGATTGGCCAGGATCGGGTATTCATTACTGGTCAGGCGGTAAAATATCTGGAAGGGACAATTTTTTTAAATTTTTAACAAACGCCAATCAATATCTGAAATTTATCTCTCGGGGTTTTAAATGAGTTATCCCGAAAGGCTCGCTTCAGGAAATCACTTTTTTTCCAACACTACCAGGCTTTCTACATGAGCCGTCTGAGGAAACATATCAAATGGAAACACTTCACGGGTGTGATAGCCTTTTTCCTGAAAACGCGCCAGATCCCTTACCAGAGTTCGGGGATTACAGGAAAGATAGATAATCTTTCTGGGGGAAGCGGCGGTAATGGCGTCAATGATTTGTAAACTCAAACCTTTCCGGGGAGGATCCAGGATGACTTTATCCACCGAAGATGCCGTATTGGAAAATTCCTTCAGAAAATGTTCCGCATCTTCTGCAAGAAATTCGGCATTGACAATATTGTTATCCACAGCATTTTGCTGTGCCGCCTCTATAGCACCGGGATGATTATCAATCCCGACAACTTTTTTTACCAATCC
KOK=        51
KK=  379321  LL=  380070  Z=    7.34  JJ=  379261  DL=   750
A===      111      112      113      114      121      123      124      131      132      133      134      141      143      144      211      213      214      223      224      231      233      234      243      244      313      314      323      333      334      343      413      433
B===      222      122      422      322      212      412      312      242      142      442      342      232      432      332      221      421      321      411      311      241      441      341      431      331      424      324      414      444      344      434      423      443
RRR=   26.469    2.443    0.813   10.815   -1.094   10.976   -0.028    1.304   -1.337    6.479    0.242    1.409    0.242    0.133   -0.729    0.260    1.295   12.827    1.030    4.888   62.280    0.259   11.199   -3.892   -0.071    3.831    0.027   -1.554    0.433   -0.017   -0.123    2.806
X1==    4.704    1.963    1.093    3.271   -1.682    2.829    0.094    1.752    2.195    4.028   -0.467    0.973   -0.467   -0.157    1.356    0.293   -1.379    3.811    2.103    1.561    8.386    0.218    2.523   -1.131   -0.102    1.131   -0.216   -0.696    0.457    0.457   -0.467    2.960
X2==    5.627    1.244    0.744    3.307    0.650    3.879   -0.295    0.744   -0.609    1.609   -0.517    1.448   -0.517   -0.843   -0.537    0.887   -0.939    3.366    0.490    3.131    7.426    1.190    4.439    3.441    0.701    3.386   -0.125    2.234    0.948   -0.038    0.263    0.948
CD1=       10        6        4        6        0        7        2        5        6        8        1        3        1        1        5        3        0        9        5        5       15        2        5        0        2        3        2        1        2        2        1        5
CD2=       13        5        3        8        4        7        2        3        1        3        1        5        1        1        2        3        1        6        3        6        9        3        7        7        2        6        1        3        2        1        2        2
TGCCTCTACCACTTCTCCAGGAAGGGTTTTGGGGATGTTGATTTTCATCCGCTTGTAAAACGAAACTCCGGCGCCACTTTCATTCAAGTCTTCGATTTTCAATGTCAATAATGAGCGTTTTTTCTTTTTCTTTGCCATTCTTTTTCCAAAAAATATTCCTGTTCCTTGTTACTTCCACTGAGCACCACCCCTCTGGCCGATTTTTTTTCTCTTCTCTAAGGAAATTAAGGTGGGTGATTCTTTCACCGCACAATTAAAATTTTCCCATTGACCGATTTTTCAGGAGAAATCACCCGGTATACATACACACCGCTGCCCACTGCATTATTCTCAAAATTCTTTAACTTCCAGAATGCCACTCGCTGCCCATCTTCCGGAGAGAGAGAAAACAGATGCACTCCACTACTGGTATAAATCTCAATCCGGGCATCCTCCGGTAAATTGGCAAAAACGATTTGATCCACCCCATCCTCCGGACGAATGATGTTGGGGTACACCAAAATCTCTTCCGTCGCCACTTGACTGCTTTTGCGAATCAACAGTTCATAAAATGTGTCTTCAAAGGCATCGGCAGACCAGCTTCCACTGAAGACAACCAGATATACCCGTAAGTCGGAAGTGGATTGTACTGGAGTAAAGGCATTCGCCGGAAATGTTTGCACATATGGCATCTGAAAAGAAAAATTTATCCCATCCCAGAATTCCGGAGATTGATCCGGAGTTAATAAGGCACTTATTGAAGCTGGAGAA
KOK=        52
KK=  380521  LL=  381540  Z=    5.79  JJ=  380461  DL=  1020
A===      111      112      113      114      121      123      124      131      132      133      134      141      143      144      211      213      214      223      224      231      233      234      243      244      313      314      323      333      334      343      413      433
B===      222      122      422      322      212      412      312      242      142      442      342      232      432      332      221      421      321      411      311      241      441      341      431      331      424      324      414      444      344      434      423      443
RRR=   35.950   11.022    0.605    0.298    0.042    0.300    2.461    0.777   -0.857   23.905    0.043    0.191    0.383    0.241    2.433   -2.331    0.223    8.702   -3.802   21.896   52.261    2.933    2.933    1.689   -0.644    0.789   -0.478    6.626    0.299    0.198    0.013    8.664
X1==    7.048    4.786    0.436   -0.715   -0.123    2.791    3.300    0.997   -1.209    4.999   -0.913    0.955   -0.265    0.352    0.859   -1.781    1.601    2.900    3.418    5.077    9.799    1.104    1.104    0.412   -0.238    0.384   -0.855    2.493    0.934    0.178   -0.265    3.203
X2==    5.101    2.303    1.390   -0.417   -0.344    0.108    0.746    0.779    0.708    4.782   -0.048    0.200   -1.447    0.685    2.832    1.309    0.140    3.001   -1.112    4.313    5.333    2.656    2.656    4.096    2.701    2.052    0.559    2.657    0.320    1.115   -0.048    2.705
CD1=       19       14        4        2        4        8        9        5        1       10        1        5        2        3        6        0        6        8        9       12       17        4        4        3        2        3        1        5        3        2        2        6
CD2=       13        8        5        2        3        3        4        4        4        9        2        3        0        3        9        5        3        8        1       10       10        6        6        8        6        5        3        5        2        3        2        5
TCAATAAACCACAAATCCGGAAAATCATTTTGTTCAATCCAGATACGATATCCCAGTTGCAAAGCATGGTTAAATTCATGGGCAGCGGTCACGGCAATCGCCAGGCTATCCCGCACAGCCCTTTTTTCCAATCCCGTTAGCCCATTTAAAAAATGAGCGTAGAGATAATCCGGCAAAAAGGAAAAATCGGTATTTATCCAGATTTCACTGGGAAAATTAAATCCCGGTAAAGAGGGGATGTCCTGTGTAGGGTCCCACCCGGTGACACCATAGGTGTTTGGAGGTACATTGTAAACCCGACCGGGATCGGCAAGATAAATGGAATAAGTGGAGCGCGGGTTTCCATTTTGATCCGGCGGCGGTTGAAATCCAAGACTATCGATTTCCACCTCCCATGCCCGGTCCAGTGAAAACGCCGCAAATTCTAAAAAATCTGGCATGCCATTGCCATTTCGATCATATGAAGGTATGGAATCATATTCACTGGTATTGTAATGAATCACAAAATGACCGGAGGGACTGGTAATCGAATCCCATTGAACCTGAGTTTTACTCAATTTGTAGAGGCGTGATAAATTCGGTAATTCGCTTTTCTCAGATTTGAATGCCTCAATTACATAAGGTAAGCCACATTTGATGGGAGTATTGTTATCCTGCCCTCTGGAAAAAAGTGGCAGCATGCAAACCAAAGTCACCCATGTGATTAGAATTGTTTTTGACGACCCTTTCATACCTTCAACCTTTTGTTGATTAATTTTTAAAATCAGGATTTAGTGCTTGGATTTAAATACCAGTGAAATAGGTGTTCCCTTAAATTCCCAGTGCTCTCGAATTTGTCGTTCCAGAAACCGACGATAGTTCTGGGGAATCAAATCCGGATGATTACCAAAAAAAGCAAACACCGGGGGAGCGGTTTTCAATTGAGTGATGTAGTTAATCTTCACTTCCTTCCCCTTCACCGCCGGTGGGCTATTTTCCTTGATGATGGGTAATAATACCCGGTTTAATTCACTGGTGGGA
KOK=        53
KK=  386611  LL=  387690  Z=    5.86  JJ=  386521  DL=  1080
A===      111      112      113      114      121      123      124      131      132      133      134      141      143      144      211      213      214      223      224      231      233      234      243      244      313      314      323      333      334      343      413      433
B===      222      122      422      322      212      412      312      242      142      442      342      232      432      332      221      421      321      411      311      241      441      341      431      331      424      324      414      444      344      434      423      443
RRR=   19.652   19.854    1.074    0.238    4.353   13.470    4.848   -1.081    0.347   12.646    0.354    0.316   -0.128    0.071   -1.675    0.199   -1.040   20.455   13.543    0.572    8.456    0.148   -2.159   10.660    0.891   12.675    2.392   17.970    6.033   -0.847    0.354    6.985
X1==    6.385    6.253    1.491    0.729    1.371    3.892    1.867   -0.381   -0.419    3.534   -0.792    0.126   -0.792   -0.202   -1.342    0.813   -1.113    4.406    3.562   -0.419    2.751   -0.144   -1.498    3.034    1.407    3.323    0.652    3.582    4.939    1.042   -0.792    5.719
X2==    3.078    3.175    0.720    0.327    3.175    3.461    2.597    2.837   -0.827    3.578   -0.448    2.514    0.161   -0.351    1.248    0.245    0.935    4.642    3.802   -1.363    3.074   -1.026    1.441    3.513    0.633    3.815    3.671    5.017    1.221   -0.813   -0.448    1.221
CD1=       15       15        5        4        6        9        6        2        2        7        1        3        1        2        1        4        1       10        9        2        6        2        0        7        4        7        3        6        8        3        1        9
CD2=       11       11        5        4       11       10        8        9        2        9        2        8        3        2        7        4        5       12       10        1        8        1        5        8        4        9        9       10        4        1        2        4
GGTATTTTTTTCTTCTTTGTCCCAGAGCCGAATCATCAAAGAAGTACATTCTCTCCGGCCCGGAAAATCCGCATCTGTCGCTTCCCATTCCAATTTTGTAGGCATATTGTTTTCATCCAACTGAATAAAAAACCGAATTTCCTTGCTCATGTTTTTCACCTGTAGGTTTTGATTCTACTAAAATTCTTTATAGCCATTTCCTGTCAGCCATCTTACGGCATATCAGAAAAAAATCCACTATTTACTGGTTTTAATCTTAACAGAAAAACCCGGAAGGAGCAAGTGATGAATTTAAGTGAACAACAGCTCAAGTTATGTGAAAACCACAATTGGGATTTCTCGAGCCTAAAAGCCTTGTTTTTGAATTGTACGTTAAAAAAATCTCCACAGCTTTCCCACACAGAGGGGCTAATCGCTATTTCCAGAGCAATTATGGAAAAAAACGGGATAGATGTAGAAGTCATCCGTCCAGTGGATTACCAATTGGCATATGGAGTATATCCCGATATGACCGAACACGGATGGGAGGTTGATGAATGGCCTCAACTGTATCAGAAAGTAAAAGAGGCAGACATCCTGGTAATCGGTTCTCCCATCTGGTTGGGAGAAAAATCTTCGGTGTGTACCCTGGTGATAGAGCGGCTTTATGCCTCCTCAGGTGAATTAAATGAGCAAGGACAGTATGCCTATTATGGGAAAGTTGGCGGGTGTTTGATAACCGGGAATGAGGATGGGATTAAGCATTGTTCCATGAACATTCTCTATTCCCTGCAACATCTGGGATATGCCATTCCTCCCCAGGCAGATGCCGGTTGGATAGGGGAAGCAGGCCCGGGGCCCTCTTACCTGGATCCGGGTTCTGGTGGACCGGAAAATGATTTTACCAATCGGAATACCACTTTCATGACCTGGAATTTGATGCATCTGGCTTTGATTCTCAAAGAGAGGGGCGGGTTTCCAGCCCATGGGAACCAGCGTTCTTTATGGGCGGCCGGATGTCGATTTGATCATCCCAATCCGGAATATCGCTAACAATATCCGGGTGGTTTGTTATGACCACCCGGAATTATCTTATACAAG
KOK=        54
KK=  390871  LL=  391980  Z=    7.41  JJ=  390841  DL=  1110
A===      111      112      113      114      121      123      124      131      132      133      134      141      143      144      211      213      214      223      224      231      233      234      243      244      313      314      323      333      334      343      413      433
B===      222      122      422      322      212      412      312      242      142      442      342      232      432      332      221      421      321      411      311      241      441      341      431      331      424      324      414      444      344      434      423      443
RRR=   22.461   39.105    0.488   -0.076   -2.248   15.933    3.692   -4.450   -0.369   61.201    1.136   -0.735    5.527    0.619   -2.818   -0.080    0.655   46.833    0.352    1.255   10.825   -0.165   -1.923   -3.441    5.359   10.026   -0.524   10.487    4.379    0.308    0.110   10.678
X1==    5.653    5.625   -0.967   -0.053   -1.362    7.111    5.729    2.202   -0.708    9.661   -0.667   -0.751    1.510   -0.462   -0.825    1.526   -1.652    6.781    0.285   -0.708    3.469   -0.309   -1.587    2.084    1.755    1.510   -0.593    4.684    2.434   -0.585    0.059    3.188
X2==    3.973    6.952   -0.505    1.437    1.650    2.241    0.644   -2.020    0.521    6.335   -1.703    0.979    3.659   -1.341    3.418   -0.052   -0.397    6.907    1.236   -1.772    3.120    0.535    1.212   -1.651    3.053    6.638    0.883    2.239    1.799   -0.526    1.872    3.349
CD1=       12       14        1        2        1       16       12        6        2       17        1        1        4        1        2        6        0       18        4        2        9        2        0        5        5        4        2        9        5        1        2        6
CD2=       17       21        3        8        9        7        5        0        4       12        0        7        9        1       13        3        3       13        5        0        6        3        4        0        7       14        3        4        4        1        6        6
GAAATTGAAAATCAGGACCTGCACACCACAACCGTCAAGAAAGCCCGACTGGAAATTGATGGGTTGGTGAATATTATCTTTCTGCTGGGTATTATTGGTGGGGTGCTATTCAGCGGATATGTACACATGGGAGAGGTAACAGTCCTTGGGGTGCACATGCATGTTCAAAATCTAATCCGGGACGGTTTCCTGATCCTGATGGGCTTACTTTCCCTTAAAATTACCCCCTGGGAATACCGGGAAGGTAATGATTTTACCTGGTTTCCCATTCAGGAAGTGGCAAAATTGTTTGCTGGCATCTTTGTCACCATCATCCCGGCACTGGCAATGTTACAGGCTGGCATGCATGGTCATCTGGCTATGATTATCAAAACTGTAAAAGAACCCTGGCATTATTTCTGGATCACCGGTTCTCTTTCCAGTTTTCTGGATAATGCCCCCACCTATCTGGTTTTTCTGAATACCGCGCTGGGGCAATTTTTTAGCGGTACACCGACCCGGGAAGCTGTCCACTTATTAATTGCCCAAAAAGAAATTTATCTCGCTGCCATCAGCACCGGCGCTGTGTTTTTCGGAGCCATGACCTACATTGGTAATGCTCCCAATTTCATGGTGAAATCCATTGCCGAGCAATTCAATATCAAAATGCCCAGCTTCTTCGGCTATATGTTATATTCTCTTACAATCCTGGGTATCGTCTTTCTTCTGGTCACCTTCATTTTCTTCTAAAATTCTTACCTATCCTTCCCCTCTTCAGATTTCTTGAAGAGGGGAATTGCTTTTCCGCGAAATGATTTATTCAAATTAGGCTACCAATCCAGAGCTATCCGCCTTATTTTATTCCCGAATCCTTTTACTTCTATTTAACGATCAGGAGTGACCATGAGTGTTTTATACTATTATTTAACCATCAGTTTCATTTTAATAACAGGTTTAACAATGCCGATTGCATCGCAGAATAAATTGACCCTTGAGGATATTTTCTCCTCTGAAAAATTTAAAGGTTCGACCATCTCCAATATTCATTGGCTCCCCAACAGTTCCGGATTTATTTACACCCGGGAACACCCCGGTGAATCCTCTTTCACGATCTTTTATTTTGATTTAGAA
KOK=        55
KK=  396541  LL=  397140  Z=    4.85  JJ=  395941  DL=   600
A===      111      112      113      114      121      123      124      131      132      133      134      141      143      144      211      213      214      223      224      231      233      234      243      244      313      314      323      333      334      343      413      433
B===      222      122      422      322      212      412      312      242      142      442      342      232      432      332      221      421      321      411      311      241      441      341      431      331      424      324      414      444      344      434      423      443
RRR=   31.374    7.136    2.245   -0.165   -0.219    2.873    5.064    1.477    1.473    2.724   -0.108    1.403    0.838    8.112   -0.024    0.375    1.867    6.437   -0.035   -1.076   42.144   -1.874   -0.025    3.709   -0.027    0.007   -0.623    0.804    0.144   -0.729    0.001    0.144
X1==    5.283    2.038    2.049   -1.364    0.369    0.685    1.666    1.348    1.393    2.446   -0.109    1.621    0.844    3.019    2.595   -0.732   -1.350    3.584   -0.573    2.101    5.206    1.838    0.875    1.040   -0.237   -1.061    0.688    0.229    0.321    1.321   -0.109    0.321
X2==    5.938    3.501    1.096    0.121   -0.594    4.196    3.039    1.096    1.057    1.114    0.993    0.866    0.993    2.687   -0.009   -0.512   -1.384    1.796    0.061   -0.512    8.095   -1.020   -0.028    3.567    0.114   -0.007   -0.905    3.514    0.448   -0.552   -0.007    0.448
CD1=       13        7        5        0        4        3        4        4        4        4        1        4        2        4        8        1        0        7        1        5        7        3        2        2        1        0        2        1        1        2        1        1
CD2=       13        9        3        2        2        7        6        3        3        2        2        3        2        4        3        1        0        4        2        1        9        0        1        5        1        1        0        4        1        0        1        1
TAAATTGGGTGAATCTCCCCAAAAACAACTGGGTGTTTTCGCCCACCTATGTCGAAAAACGGTACTTTGTTTATGTTTTGTTGGACATTTTTTCATAAATTCAGTTATTTTGTGGTCTCCAAATTATCGATTTTAAAATTTAACCTTAGCATATTTTTTGCTATAATTAATATGGATATAAGGAAAAGAAAAAATGGAATGGAAAATTTTGAAACGACCTAAAAATTTTTCGGGGTACCTATTCGTTATTTTCACTGTATTCATGATCTCCCCGATCATTTCGCAGGAAACCTCTTCCGGGAAAGATCATCAATATTCCCTTCCTCCACAAATTACATTGTTGGGGGAAATTTCCAATCAATCATTGATTCAAAAAAATCCTAACTTCGCCCAAAAGCTTCTTCGGTTTTTTGCAGGAAACCGATCACCTGCACTCATCAAGCCGTTTAATCTGGCAGTGACCCAAGAAGGGGTCATTTACGTATTGGATCAAGGAGCCCAAACGATTAAAATGATTAATCCGGAACAAACGGAGATAAAAGACCTGGAACTGGAGAAACCCATTAAATTTCCTTCACCAGTTGGAATCTGTCTGGATAA
KOK=        56
KK=  402271  LL=  403140  Z=    5.15  JJ=  402241  DL=   870
A===      111      112      113      114      121      123      124      131      132      133      134      141      143      144      211      213      214      223      224      231      233      234      243      244      313      314      323      333      334      343      413      433
B===      222      122      422      322      212      412      312      242      142      442      342      232      432      332      221      421      321      411      311      241      441      341      431      331      424      324      414      444      344      434      423      443
RRR=   19.416    3.599   17.306    2.214   -0.860    4.588    2.593    0.080    1.579   89.474    1.045    2.758   10.377   -0.022   -0.781    0.432    0.109    0.214    2.594    0.079    4.349    2.007    0.105   -0.101    0.658    2.867   -1.048   -0.026   -1.210    0.205    2.824    2.091
X1==    6.493    1.515    3.817    2.209   -0.717    0.785    1.594    0.159    3.234    7.184   -0.757    0.939    3.426    0.785   -1.275    0.173    0.318    0.188    1.613   -0.439    4.538   -1.448    1.352    0.070    3.168    0.637    1.850    0.092    3.273   -0.555    3.426    0.976
X2==    2.990    2.376    4.534    1.002    1.200    5.842    1.627    0.503    0.488   12.454   -1.380    2.937    3.028   -0.029    0.613    2.496    0.343    1.140    1.608   -0.181    0.958   -1.386    0.078   -1.445    0.208    4.498   -0.566   -0.285   -0.370   -0.370    0.824    2.142
CD1=       15        6        9        6        2        4        5        3        8       13        1        4        7        3        1        3        3        3        5        2        9        0        4        2        7        3        5        2        6        1        7        3
CD2=        8        7        9        4        5       11        5        3        3       18        0        7        6        2        4        6        3        4        5        2        3        0        2        0        2        8        1        1        1        1        3        4
TTGCTGGGCATTACCCGGGATTCCTTTCGCTCCAAAAAGAAAAGATATAAGCTATAGAGAACAAAAATGGGTCTATACACCCACCCCGGTGTGGGGATATAGACCCAAAAAGACCATCTAAATCACTCATCCCCGCAATTTTTAGAAAAGAGTTATTGACCGATTGCTCTTGAAAGCCTTTAGTTTTCAAGGATTAGAAGGTTTTAAAAAAAATGTGAAAAAATTATTAAATTTGGCACCAAACTTGTTTCTTATATAGGTGTCTGAAAAAACAAAAGGAGATCTTCTATGAAATCTTTAACTGTAGCTCTCGTGTCCGTTCTCTTACTTGGCATGGTTGCACTCAGTTATGGACAAACCATTGTTGGTTCTGAGCACGACTTCTCCAACAAAAACTGGAACAACACTGGTGAAATCTGTGTTGTTTGCCATACCCCGCACCATGCCGATGTAACCGTAACAGATGCTCCCTTGTGGAACCACCAGGTAACCACTGCCACTTACACTCTCTACAGCAGCCCTACTCTGGATGCTACCATGGGACAACCGGATGGTTCCTCCAAACTCTGTCTGAGCTGCCATGACGGTACCGTCGCTATCGACAACTTTGGTGGTCAAACTAATGGTAACGTCTTTATTGGTGGTAATAAGCTGATCGGAACCGATTTATCTGATGACCACCCGGTATCCTTTGTTTATGACGCTACTCTGGCAAGCAATGATGGTGGTTTGTTCGATCCGACAACGACCCCTTCTGGTCTGGGTGGCACCATCGATCAGGACATGCTGTTCAACAGCAAACTGCAGTGCGCCTCCTGCCATGATGTTCACAATGGTAGTGGTGTAGCGAAGTTGTTGGTTAAGAGCAAT
KOK=        57
KK=  403171  LL=  404220  Z=    6.58  JJ=  403081  DL=  1050
A===      111      112      113      114      121      123      124      131      132      133      134      141      143      144      211      213      214      223      224      231      233      234      243      244      313      314      323      333      334      343      413      433
B===      222      122      422      322      212      412      312      242      142      442      342      232      432      332      221      421      321      411      311      241      441      341      431      331      424      324      414      444      344      434      423      443
RRR=   72.417   -0.027    4.180    1.041   -0.030   16.544    0.995    1.832   -0.561   24.695    1.582   -1.227    0.169    0.728   -0.469   -0.794   -0.723   13.519   -0.808   -1.723    0.985    1.273    0.376   -0.107    0.173   13.462    0.196   26.656    1.032    1.496    6.266    5.630
X1==   10.520   -0.007    1.483    2.347   -0.007    3.395    2.384    1.483    1.514    4.885    1.507   -0.576   -0.670    0.551   -0.513    0.887   -1.733    2.806   -0.538    0.887    0.260   -1.386   -1.386    1.258    1.016    3.684    0.260    4.728    6.099   -1.117    3.684    6.099
X2==    6.884    3.636    2.818    0.443    4.090    4.873    0.417    1.235   -0.371    5.055    1.050    2.131   -0.253    1.322    0.914   -0.895    0.417    4.818    1.502   -1.944    3.788   -0.918   -0.271   -0.085    0.170    3.654    0.755    5.638    0.169   -1.339    1.701    0.923
CD1=       25        4        5        7        4        8        7        5        5        8        4        2        1        3        3        4        0        7        2        4        2        0        0        4        3        7        2        6        8        0        7        8
CD2=       20       13        9        4       14       13        4        6        3       11        4        7        2        4        7        2        4       13        6        0        9        1        2        2        3        8        4       10        2        0        5        3
TCTAAATAATGGCCGTAAAAATGTTACGAATGTATTCTGGTTTTTATCTAATTTTGTCAGTATATTCAAAAAAGGAGGGGTGAAGGTTTCGCCCCTCTTTTTTTGACACAAAAAACGGGGAGTAGATCTAAGATGAAAAGGGGTTATTGGTTCCTATTCGGTTTCATGCTGTTCTTAATGAGTTGTGCCGGCTCTCGTTCTACTGAACCCGCAACGACAGAGCTAGTTATTTTCCCTCCCCCGCCTGACACGACACGAATTCAGTTTCTAACCCGTATTAGTAATTCCCGGGATATCGAAGGAAAGCAGTCTGCCTTTTCAAAATTTATCAAGGGTGAAACTCCTGGTAAAGAGATTATTAAACCCTATGGGATAACCCTCCATAAGGGGAAAATTTATATATGTGATACCATTTTTGCCGGGCTGGAAATCATTGATCTTATCAACAAAACGTTTGATTATTTTCAACCGGGAGGGAAAGGATTACTAAAAAAACCGGTGAACTGTACCACCGATGAACAGGGAAGATTGTATATCACTGATACCGGTCGGCAACAGGTAGTCATTTTTGACGAGCAACTTCACTATTTAAATGCCATCGGCGATCCAAAAAAAATGAAACCCGTGGATGTCGCCGTTGCCCATGGTAAAATCTGGTTTTCAGATATGCCCGGCCACAAAATACATGTCTATGACCAGAAGACTTTAAAACACCTCTATTCTTTTCCGGATGCAGAATATTCCACACCAGAATTCCTGTATTCACCGACCAACCTGGAAGTCACCGAAGACCTGGTTTACGTTACAGACTTTGGAGATTTTAAAGTTAAAAAATACACTCTGGATGGAAAATTTGTTTCTTCAGTCGGTAGCTATGGAAAGGGACTGGGGCAATTTGTTCGTCCCAAAGGTATTGCCGTGGACCATGAGGGGAATCTTTATGTTGTAGATGCTGGTTTTGAAAACATTCAGATATTTGACAAAAACAATCGTTTATTAATGTTTTTTGGGGGGGAATACAAGGGGCCGGGATATATGTGGTTACCGGCT
KOK=        58
KK=  408781  LL=  409860  Z=    5.25  JJ=  408781  DL=  1080
A===      111      112      113      114      121      123      124      131      132      133      134      141      143      144      211      213      214      223      224      231      233      234      243      244      313      314      323      333      334      343      413      433
B===      222      122      422      322      212      412      312      242      142      442      342      232      432      332      221      421      321      411      311      241      441      341      431      331      424      324      414      444      344      434      423      443
RRR=   38.557    3.263    5.659   -0.094    0.452    2.733    0.758   -0.827    0.389    1.859    0.614   10.446   -1.416   -0.012    0.218   -3.810    0.139    9.395    1.969   24.873    1.098    1.208    4.090   28.818    0.114   12.409    3.447    0.509   16.692    1.008   -0.401   -0.143
X1==    6.276    1.332    2.311   -0.191    0.429    2.577    0.536   -0.338    0.366    2.336   -0.819    3.121    1.888   -0.023    1.783    3.130   -0.615    2.271    0.712    3.682    0.539   -1.432    3.512    5.253    1.686    2.565    2.572    0.328    2.941    0.448    0.534    0.448
X2==    6.144    2.450    2.449    0.496    1.053    1.060    1.414    2.449    1.060    0.796   -0.750    3.347   -0.750    0.500    0.122   -1.217   -0.225    4.137    2.767    6.755    2.038   -0.843    1.165    5.486    0.068    4.838    1.341    1.551    5.676    2.250   -0.750   -0.320
CD1=       20        8        8        3        6        8        4        3        4        6        1        9        5        2        9        9        2        7        4       10        3        0        7        9        5        6        6        2        5        2        3        2
CD2=       17       10        7        4        7        5        6        7        5        3        1        9        1        3        5        1        3       11        9       15        5        1        4       11        2        9        4        3        8        4        1        1
AACTGACCTATCAGATGATCATCCCATTTCTTTTGTTTATGATGAAGATTTAGCTGTCATTGATGGAAAACTATATGACCCCAGCACTGCTCTCTCCGGACTGGGGGATACCATCCAGAAAGATCTGTTGCGTGACAACAAAGTTCAGTGTGTCTCCTGTCATGACGCCCATGGGTTAACGGATCAAAAAGCTCTCCTGGTAAAATCGAACTTCTTCAGCTCATTGTGTTTTACCTGCCACAACAAATGATCTTTTTAATTGAAGTTTTACTTCTGATGAATTAAATTTTTATCACTTAACTAAGTTAAAGAAAATTGTTCTTTAACAACTTGAGATGACAGTGGAGGTAATATGAAGCTGTCATTATTTTTTTTAGTGTATGTGATTTTTTTAACAATATCTGTTTATACCTCTTCTCTGGCTGATATCCGTAATAGCCACCATGATTTTAGCGGTGCTGCCTGGAGTGGTAATGAAATCTGCAAACCCTGTCATACGCCTCACCATGCCAATCTGGAAATTCAAAATTCACCTCTCTGGAACCATCAAAACACCACAGCGACTTTTCAGATTTACTCCAGTTCTACTCTCGATGCAACTCCCGGACAACCCACCGGCAATACCGTTACAACCCGTAAATATTGGATTACCCATATCAGATCATGCCATTGGCATCCCATTTCGCAAAAGCAACCCCGCCGGAGGTTGGTAGATATGCGCTGGAAAAGAGATGGTAAAAATGTGAAAAAGAATTTAATACCCTACCTGCAGAGTGGAGTATCATTGCGAGCCATCGGATTTAAATCCGGTGATCAAATCTGGGTGAAAAGCCCTGGAAAACCCGGGTTCTTGGAGAAGTTAGGGCGAGTCTCAACTCTCATCGGGTTGGGCACTTCAATTTTTGCACTATATTTTACCTACCAATATGGTGCTATCAGGAGAAGATAATTAAAATGAGCAGAAAATTTATTTGAGGGTATAATGAATATGACCAATGGACAGCCCAAAAATTTCCAAAAGACAGAAAATGTCGCTGAACAGGAGATAAAAAAATATCTCCGGATATTAAAAAAACGAAA
KOK=        59
KK=  411661  LL=  412650  Z=    5.10  JJ=  411481  DL=   990
A===      111      112      113      114      121      123      124      131      132      133      134      141      143      144      211      213      214      223      224      231      233      234      243      244      313      314      323      333      334      343      413      433
B===      222      122      422      322      212      412      312      242      142      442      342      232      432      332      221      421      321      411      311      241      441      341      431      331      424      324      414      444      344      434      423      443
RRR=   40.645    5.201    2.027   -1.167    0.512    2.811    1.384    0.114    0.214    9.962   -1.274    2.734    0.243    2.209    5.111   -0.163    3.076   42.808    1.540   -0.667   12.407   -0.361   -0.361    1.599    0.013    0.384    0.591   10.691    5.611    2.923   -0.073    0.879
X1==    6.448    4.531    1.260    2.195    0.446    1.410    0.616    0.071   -1.045    2.782   -0.537    2.195    1.781    0.850    1.354    0.796   -1.735    5.994    0.747    3.251    4.616   -0.470   -0.470    1.728    1.168    0.236    0.453    3.164    2.087    1.087   -0.537    1.087
X2==    6.303    1.148    1.609   -0.532    1.148    1.994    2.245    1.609   -0.205    3.581    2.374    1.245    0.136    2.598    3.775   -0.205   -1.773    7.142    2.062   -0.205    2.688    0.768    0.768    0.925    0.011    1.628    1.304    3.379    2.689    2.689    0.136    0.809
CD1=       20       15        5        7        6        5        4        3        1        5        1        7        4        3        8        4        0       12        4        8        7        1        1        4        3        2        2        4        3        2        1        2
CD2=       19        8        6        2        8        7        7        6        3        7        5        5        2        5       14        3        0       17        7        3        6        3        3        3        2        4        4        5        4        4        2        2
GGTTTTGCATAATGAATTTGGAAATAAGAAAAGGCCGGGATTGAGCGACTTTTTAATTTCCAAAGCAACAGTGGATCATGATAATGTTAATAAGCTTATTCAAAAAACATTCGTTCCCAATTTATACCTTATTTCCACAGGATCTCCTATTCCGAATCCAACGGAAATGTTAGGTTCGGAACGGATGGTGAATCTGATGAATTTATTGAAATCCCGTTTTGGAATGATAATCCTGGATACCGCACCTTTTCAAGCGAGTTCCGATTCTGCCATTCTCTCAACTCTGGTAGAGGGTACTATTGTCGTGGTCCGAGCCGGTTACACTAATGTAGATTTGTTAAACAAAAAAATAGCAGAATATCCAAACATTCAAGAAAAATTAATCGGCGTCGTACTGAATATGGTAAAAATAAATGTTAAAAAAGATGAGTATTCTTATTCTTATTCGTATTACAATTATTGATCGATTTATAAATTATGATAATAGAAGAATTCGAATCACCTCCTAAAGAATGGAATAAGTTTGTTAAGAATCACCCCGAACATAAGTTATACCATCTGGCGGAGTGGAGTAAAGTTGTTTCCCAAACATTTGGTCATAAGAATACCTATTTAATAGCTAGGCAGCAGGGGGAAATTTGTGGTGTCTTACCAATAACCCGGTTTTCTTCTCTGCTTTTTGGAAAATTTGCGGTGTCACTGCCATTTATCAATTATGGGGGCGCGTTGTTGAACGAAAGAGTCTCAATCGCCCCCTTCTTTAATTATTTGGCAAATTTTCGAGAAAAACATCAACTCTCGTTTGTGGAATTACGTAATGACTCCCCCCTGGATACATACTTCCCCTGTAAAACCCATAAAGTTACCTTCTTTATGGAGTTACCGGATAATCCTGATGTATTAATGAAATCATTTAAAGCAAAGTTAAGAAGTCAAATTAAACGCCCAACAAAAGAAGGCATGTTTGCGAAAAAGGGAGGGCGGGAATTA
KOK=        60
KK=  413551  LL=  414570  Z=    5.28  JJ=  413521  DL=  1020
A===      111      112      113      114      121      123      124      131      132      133      134      141      143      144      211      213      214      223      224      231      233      234      243      244      313      314      323      333      334      343      413      433
B===      222      122      422      322      212      412      312      242      142      442      342      232      432      332      221      421      321      411      311      241      441      341      431      331      424      324      414      444      344      434      423      443
RRR=   20.431    5.574   -0.363    3.895    2.755   30.691    4.808    1.364    2.190   22.150    0.039   -0.058    0.155   -0.102   -3.868    0.024    0.744   20.232    4.725    0.526   16.223    0.609    0.368    6.957    0.448    4.399    7.671    3.735    2.281   -0.422   -0.325   -0.034
X1==    5.431    1.242   -0.310    3.404    0.759    4.934    2.929   -0.950    1.035    6.610   -0.526    3.979    0.251   -0.057   -1.654    0.385   -1.162    3.081    3.030   -0.265    4.996    1.085    0.296    2.824   -1.168    3.357    2.363    4.265    1.088    1.088   -0.526    0.088
X2==    3.762    4.490    1.170    1.144    3.629    6.220    1.641   -1.436    2.116    3.351   -0.075   -0.015    0.618    1.774    2.339    0.063   -0.641    6.566    1.559   -1.989    3.247    0.562    1.244    2.464   -0.384    1.310    3.247    0.876    2.097   -0.388    0.618   -0.388
CD1=       16        7        2        9        6       10        8        1        4        9        1       10        2        2        1        3        1        7        8        2        7        3        2        6        0        6        4        5        2        2        1        1
CD2=       14       16        6        5       14       16        6        1        8        8        2        3        3        4       11        4        2       17        6        0        8        3        4        5        2        4        8        3        4        1        3        1
GAAGAATTTCATCAAATGTTTAGTGGTATTTTCTTGAAAAAGGAAATGATCGAAATCTCGCTTGATAAAAGTAAATTTTTGTCATTAGCACGATCCTACAAGATGCCAATTCCCCCAACATATTATAGTGATGAGATCGATCAGCTACAGGAAGCAGATTCCCCAATTATTGTAAAGCCTCTCTCCAGAGTAAGTTGGTTCCAGTCGAAAGTCGTTCAAGAAGTGGGAGGAGGAAAGTTTTACAAGGTATTAAAATTTGCAACCAAAAGTGAGTTTGATTCTATTCGTTCCAGATTAAATGAAGAAGGAGTTCAATATCTTGTCCAAAAAGATATACCGGGGCCGGAATCCAACATTTTAAGCTTCCATAGTTTCTTCACTGAAAAGTCCGAACCCTTATGTGCATTTGTAGGAAGAAAAATACGGACTTATCCTGCTGATTATGGTATGAGCACCAGTCTTAAACTGATTAAACATCCCCAGATTGTCGAGGAAAGTATTGATATTTTAAAGCGCATCCAATATGTTGGCCCCGTTAAAATTGATTATAAATTAGATGAGGATACCGGTAAAATTTATTTGTTGGAAATCAATACCCGGTATAATATCTGGCATTACCTGGGGGCTCGTGCCGGTATAAATATACCAGAACTCGCGTATAATTATCTTCATGGAAGAGTTCCTGAGAAACCATTGACCGAATATAGAACCGATATTCGATGGTTGAATTTTGAGAATGACCTCCATTCTTTTTGGGAGCTCAGAAGAAAGGGTGAGATCACCTTGGGTGAATGGTTGAAATCAATCAAAGGAAGAAGGATTTATCAAACTCTTGCTTTTGATGATCCCTTACCTGTGCTGTATGGTATATTAAAGACCACTCAGGGAATATTTCGCAGAATGCGGAGGCTGGTTTAATGCGATATCTTATCTTTTCGGATGTCCACGCTAATTGGTGGGGAATGCACCATGTTCTTCGATTCGCAGATGAGAATTCGATAGATCAACTTATTTTTTTGG
KOK=        61
KK=  422821  LL=  423780  Z=    4.96  JJ=  422761  DL=   960
A===      111      112      113      114      121      123      124      131      132      133      134      141      143      144      211      213      214      223      224      231      233      234      243      244      313      314      323      333      334      343      413      433
B===      222      122      422      322      212      412      312      242      142      442      342      232      432      332      221      421      321      411      311      241      441      341      431      331      424      324      414      444      344      434      423      443
RRR=   56.435   16.649    1.636    4.681   -0.007   25.754    3.166    0.034    0.025    3.648    0.604   -1.403   -1.396    0.001   -3.980   -0.299   -0.034    3.773    4.641   -0.959    5.100   -0.336    0.280    6.517   -0.169    1.448   14.296    7.113    9.655    0.111   -0.555    2.926
X1==    9.497    4.040    0.615    2.472   -0.011    5.539    2.521   -0.078   -0.054    1.834    0.431    1.277   -0.396   -0.003   -2.036    0.645   -0.491    0.675    2.570    0.645    3.805    0.455   -0.379    1.457   -1.049    2.085    3.805    2.436    3.236    0.236   -0.396    2.236
X2==    5.942    4.121    2.659    1.893    0.655    4.649    1.256   -0.434   -0.464    1.989    1.402   -1.099    3.525   -0.403    1.955   -0.464    0.069    5.592    1.805   -1.486    1.340   -0.739   -0.739    4.474    0.161    0.694    3.757    2.920    2.984    0.471    1.402    1.309
CD1=       23       12        3        7        4       10        7        2        2        3        2        5        1        2        0        3        2        3        7        3        5        2        1        4        0        4        5        3        4        1        1        3
CD2=       19       15        9        6        7       13        5        3        3        6        4        1        7        1       10        3        3       15        6        1        5        1        1        7        3        3        9        6        5        2        4        3
AAATTTGTCTGGGGGCAGTTTGACATTGTTATTGTTGTTGCCGATGCTTTGAGAAAAATCATGCAAAAAGAGTTTGGGTATAGAAAAAAGAACATTGAAGTTCGGCATAATGGTATTGATCCACAGAAGTTTTTTCCATCCCAGGAGTATCGGGAAGAAACTCGGAAAAAATTGCAATTAAAAGATGAGTTTTTAATTGGTACGGTGGGGAGATTTTTTCCGGTTAAAGATCATTTTACTCTATTCCGTGCTTTTGAACGCGTTAAAAAGACGATTCCATCCGCCAAGCTGCTTCTAATGGGTGCTGAACCTCCCGGCAATCATATGAAAGATAAATATATTGAATTTTTTCAAGAGCGTAATCTTTTAAATGATGTCTTTATTTTGCCACCAACATTGGAAGTAGAAAAAATTTTTAATGCTCTGGATGTTTTTGTACTCAGTTCAATCAGTGAGGGTTGTTCCAATGTGATTCTGGAGGCGATGGCTTGTGGAATTCCGGTCGTTGCTACCCGGACCGGTGGAAATCCAGAATTACTTTCCCATAACAAAAATGGTATCCTCTTTCCGGTTGGAGATGATCAGAAATTAGCGGAGGCTTTAGAAATCCTTCATAGTGAACCCCTTTTGTGCCAAAAATTTCGTGAAAATGGGTTAAAAATCATTAAGGATCAATTCACCATTGATAGAGTCATAGATTATTATCAAAATTTATTTATCAAATTGTACTCATCGAAAATTGGCAATTTATAGTTTTATCCCCTAGAAATAACAAGGGATATTATCAAAAGCTCAATGGGCAAAATATGAGAATATTGTATCATCATCGTACTCTCGGGGATGGTGCCGAAGGGATACATATCCGGGAAATGGTTAAGGCTTTTCGAAAATTAGGCCATGAAGTACGAGTGGTCTCGTTGGTTGGAGAACCGACTCAAACGGAGACTCGCAAAACCAGGA
KOK=        62
KK=  426361  LL=  427410  Z=    7.43  JJ=  426241  DL=  1050
A===      111      112      113      114      121      123      124      131      132      133      134      141      143      144      211      213      214      223      224      231      233      234      243      244      313      314      323      333      334      343      413      433
B===      222      122      422      322      212      412      312      242      142      442      342      232      432      332      221      421      321      411      311      241      441      341      431      331      424      324      414      444      344      434      423      443
RRR=    8.033   14.458   -0.032   -0.028    6.140   77.091    4.311   -0.852    0.253   10.083    1.469   -0.937    0.220   -0.403   -0.179    0.120   -0.817   18.341    4.310    0.142   23.593    0.105   -0.056    6.846   -0.522    8.048    0.048    3.556    0.274    0.226   -1.039   16.904
X1==    2.418    5.132   -0.015   -0.288    1.889    6.185    4.154    0.693    2.953    4.747    1.777    1.001   -0.539   -0.741   -0.813   -0.279   -1.732    4.767    2.936    1.660    4.112   -0.734   -0.030    2.904   -1.190    1.777    0.242    3.026    2.610   -0.165    2.548    4.459
X2==    3.323    2.817    2.068    0.098    3.250   12.463    1.038   -1.231    0.086    2.124    0.827   -0.936   -0.408    0.544    0.220   -0.430    0.471    3.847    1.468    0.086    5.737   -0.143    1.885    2.358    0.438    4.530    0.199    1.175    0.105   -1.369   -0.408    3.791
CD1=        7       13        2        2        7       12       10        3        7        7        4        4        1        1        2        2        0       11        9        5        7        1        2        7        0        4        2        4        4        1        5        6
CD2=       15       12        9        4       13       28        5        2        4        7        4        2        2        3        6        3        4       10        5        4       12        2        5        5        4       10        3        4        2        0        2        7
ACGGTTACCGGCTTCTTCTTTTGCCAGATTATTTCCATTACTTCCCATTCCGGGGGAGTTAGTTGACTTTTTCTGCGTGCCATATTCATTTACTCAATTTTTAGTAGATTTACTATATTTATAGTAGAATATACTATAATCATCTTTTTCTGTCAATAAAAAATGTTCCCGGATGAAAATTTTTGTCATAAAGAGGGATTGACTGTTTTATGATTTTGAGGTAAATTGAGACTATCACATCTGGAGAGATAAAATATAAATGAGATAAACATCTGAGCAAGCATGATCTCCCATCTTAAAATGTCTCCGTATTTTCTGATGATTTTTCTGAATGTTGTTCTTTATGCACTCGGAGATAAGCCAGAAGAAACCGTTATTTCAGTGGTGCAAACAGATACCATCAGGTTAGCCGTTAATCGTATTGACCTCAGTTTGTTCAATGATGGTGGAATTGGAACTGATGGCAATGGCTTTTATCCGACGGGAACCATGAAGCCTTTCTTATTTGATGGCGGGATGGCCTTCACCGGTGTGATCGATGGGGATCGACGGGCCTCATGGTTAATCAAAACTCGTTTGTATGATGAATGGCAACCCGGAAAATTCGGAACAGATTCCACTGACCCATTATATCATTTTTATTCAATCTCCGTTAATGATCCCCCTGGAGGCGATCGTTACCAGGATTGGATGGATGCTGTAGCCCTGGGTGCTGATTTTATCGACAATAATGGGGATGGCTTATATGATCCTGATGTTGATGCACCACCATTGATGGGCGATCAGCTAATTTGGAATGTCATCAATGATGGAGTGTGGCCGAACCGCCTGTTGGGTACGCCACCCCTGGAATTGGAAATAGAACAAACCATTTGGGCATATACCGACCGGGAAGCACTGGGAGATGTCATCTTCTTCTTGTATAAACTTAGAAATACATCCTCTCAGATGATTGATAGTCTATATTTTTCGATCTGGGCCGACCCCGATCTGGGTGAATATGATGATGATTTGATGGGATGCGATACGCTACGACAACTGGGTTATGTA
KOK=        63
KK=  432781  LL=  433800  Z=    4.76  JJ=  432601  DL=  1020
A===      111      112      113      114      121      123      124      131      132      133      134      141      143      144      211      213      214      223      224      231      233      234      243      244      313      314      323      333      334      343      413      433
B===      222      122      422      322      212      412      312      242      142      442      342      232      432      332      221      421      321      411      311      241      441      341      431      331      424      324      414      444      344      434      423      443
RRR=   12.703   12.636    1.978    0.355    0.992   24.085    0.737   -0.149    0.264   24.934    0.118   -1.645    0.654   -0.023   -0.728    0.905    0.023    8.824    8.822    0.134   14.827    0.569    0.219   16.389    2.927    4.327   11.290    3.293    1.538   -0.008    0.240    0.424
X1==    2.320    4.173    1.116    0.158    1.979    3.989    4.543   -0.208   -0.380    4.689   -0.074    1.376    2.006    0.322    1.430    2.117   -0.051    4.744    2.448   -1.004    2.839    1.063    0.409    3.120    2.428    2.699    2.839    3.119    1.090    1.090   -0.768    0.300
X2==    5.475    3.028    1.773    2.253    0.501    6.037    0.162    0.715   -0.694    5.317   -1.589   -1.196    0.326   -0.070   -0.509    0.427   -0.447    1.860    3.604   -0.134    5.223    0.536    0.536    5.253    1.205    1.603    3.977    1.056    1.411   -0.008   -0.312    1.411
CD1=        7       11        4        3        7        9       11        2        2        8        2        5        5        3        6        6        3       11        8        1        6        4        3        8        5        6        6        5        3        3        1        2
CD2=       16       10        7        7        5       14        3        5        2       12        0        1        3        2        3        4        2        6        8        3       11        3        3        9        5        5        9        4        4        2        2        4
GATTAAAGCATTGTGGAGTCGCCAACCCTTGCTTTGTTGAATGGGATTCCCCACCAGACCGATCAATCGTGTGGAGGTAGATTTTTGATGGAGATGATAATAATGCCGTGCCTCATGAAGAGGTAATTGACCGGGAGCGGTTTCTTTATTGATCTGAGCGGATACGTAGGTCCATACATTACCGGAAATGGCTCCTAATATTCGGGAGAGGGTTCCCGCTTCTCCGTTCCCATGGATAATGAACGGCACCTCCAGGGAACGCGCGAACTCAGCCAGCTTAAGGGCGGTTAGATTATCCCAGAAGGATTCAACCGGGAAAACCAGTTTGTAAACATCAGCTGGTATCTCCTTCATCTGGAGGAGGAGATCTTTCAACACATCCAATCGATGTTCCGGAGTATGATTTGAGAGGATAATTTTTGACGAATGCTTTTTATTTAATGTTGGAATCACCTGTTGATAATGTTGCCACTCAACATCTACATAGTCAATTTGGGCAGATAGGGCTTTTTTAATAATTTTGGTATATTCGGTTTCCGATCCTTCCCAATAGCCACCCTGCGCTGTGGTGCGGAGGGTTACTACCAGTGGCTGGGAAAATAACTCCCGCAGTTTTTGAAACTTGATGTCGGGGATAAAATCGATGCGTATTTCAATCACATCTGCTTCGGGACAACTCCGGGAAAAATCTTCCAATTCTTTTTTGGACCTTGGTAATAGGCTGACGCACAAGCTATGCCCTGTTCCAGACATACTCCAGTTCCCCTTTTTTTAGTGGATAGAACAACCGTGGTTGGTATGGTGCCTCCATTAAGGTGCAATGAGGTTGATATTGCCTGGCTTTTTTATCATAAAGTAAGGTTTCCCAAATCTGATTGATGGGGAATTGTTGGAACGAAATACGATTTAAATGATACCTGTCGAGCAGGTTTTCTAACCGATATACCATATCTAAAGGAAAGTTCAGTAATTGGTGTGAGAGTTGAAGTTCAACCAGCATCCCGGTGGCAATGGCAAATC
KOK=        64
KK=  441871  LL=  442710  Z=    5.32  JJ=  441541  DL=   840
A===      111      112      113      114      121      123      124      131      132      133      134      141      143      144      211      213      214      223      224      231      233      234      243      244      313      314      323      333      334      343      413      433
B===      222      122      422      322      212      412      312      242      142      442      342      232      432      332      221      421      321      411      311      241      441      341      431      331      424      324      414      444      344      434      423      443
RRR=   46.646    0.921   -0.817   -1.898   -1.683   17.638    5.341   -2.123    0.974   28.593    0.222    0.356    0.391   -5.055   -1.715    0.974    1.242   39.906    0.205    2.409    1.667    0.371    0.193    3.037    2.223   11.270   -0.466    2.743   -0.143    0.337   10.775    6.241
X1==    6.210    0.573    2.005   -1.202    1.737    4.607    0.656   -1.463    1.132    4.741    2.137   -0.362    0.465    3.021    1.155    1.132   -0.746    9.494    2.353   -1.763    0.533   -1.454   -0.757    1.341    3.361    2.137    0.533    1.957   -1.214   -0.382    4.645    2.947
X2==    7.512    1.607   -0.407    1.580   -0.969    3.829    8.146    1.452    0.860    6.031    0.104   -0.984    0.842   -1.673   -1.484    0.860   -1.665    4.203    0.087   -1.366    3.127   -0.255   -0.255    2.265    0.662    5.274   -0.873    1.402    0.118   -0.882    2.320    2.118
CD1=       11        4        5        0        6       11        3        0        5        9        4        1        2        4        5        5        1       24        7        0        4        0        1        3        7        4        4        5        0        1        7        5
CD2=       23        7        2        7        2        7       16        5        3        8        2        2        3        0        1        3        0        6        2        0        4        1        1        5        2        9        0        2        1        0        5        3
GAAACCCAGTTCCCAGTGACTGTGAATTCTTTCATTCACTGGTAGAAAATAAGGTTACTTCCACTGCTGAGGTGTTTCCATTTCCTGAAAAGGATTTTCTGCTTTTTTCAATCCTTTTGGTAAATTAAACAAATCGGCACTGAAGTCCTGACGGGTGATTTTGACTACTTCTGTTATGCTCTGAACCTGCCCACCGTCGTAATAGACTTCTTTAACCGGTACCCCTTCGTAGCCTTCATCTTCAAACCCGAAGTCAAAACGGGAACCTTTGCCTTTTCCTTTATTACGGGAATGCATGGAAGAGAAAAATTCTTCCATCTCTTTAAAGGGTAATAAATCCTCTTTGCTGATACCAACACTACCCCAATCTACAGTATAGATTTCTTCAAATTTGGCACCATCCTGAAACCCTTCATATACATCGCAGACCCATTGGTTCACTTTCACACCACTTTTCACCTTTTTGTATTCTTCTTTTGGTGTTTCTCCAACCCCCATCATTTGTTGCATATGTTTTTTCATCATCTCCTGTTGAGCAGGGGGTAAATTTTTAATTTGTTCTTCCATCATCTTCATCTGATGGTCGATCATCGAATTCATCTTTTCAATATCGCTTTTAGTGATTTCCATATAGGTGCCCTTTTGAGTGTCAATCACCCAGAAACTATTCTTATCTTTTCTGAAGATGACCAGATCCGCGCCGACGTTTTCGCCGGTTTCGACACGTATACCTTGTTTATCGATATACAGGGTGGACATGGTGACTTTTCCGGTTGTTTTATCCGTCTCCTTCGTTACCACCATCACACCGGCAAAAGCTGTAAAGGTCAGGGTTAAAAC
KOK=        65
KK=  448771  LL=  449880  Z=    5.06  JJ=  448681  DL=  1110
A===      111      112      113      114      121      123      124      131      132      133      134      141      143      144      211      213      214      223      224      231      233      234      243      244      313      314      323      333      334      343      413      433
B===      222      122      422      322      212      412      312      242      142      442      342      232      432      332      221      421      321      411      311      241      441      341      431      331      424      324      414      444      344      434      423      443
RRR=    7.264    9.122    1.676   15.397   -0.142   -1.550    4.118   -0.772   -0.018    2.946   -0.381    3.842   -1.177   12.112    4.266    0.864    0.392    6.544   -0.600    5.747    5.480   -1.447    0.157   61.718    0.414    0.644    6.968    6.846   17.083    0.778   -0.582   -1.676
X1==    2.916    2.129    3.572    2.839   -0.122   -0.653    0.791    0.628   -0.653    3.052    0.340    2.205   -0.942    4.746    1.566    0.484   -1.659    2.536    5.375    1.621    2.251   -1.022    0.834    7.810    1.267    0.981    2.251    3.120    6.853   -0.918    0.340   -0.918
X2==    2.491    4.285    0.469    5.423    1.163    2.373    5.209   -1.229    0.027    0.965   -1.121    1.742    1.249    2.552    2.724    1.786   -0.236    2.580   -0.112    3.545    2.435    1.416    0.188    7.903    0.327    0.657    3.096    2.194    2.493   -0.847   -1.713    1.825
CD1=        8        7        9        7        3        2        4        4        2        8        3        6        1        9        6        4        0        8       12        6        7        1        4       14        5        4        7        8       13        1        3        1
CD2=        9       12        4       14        6        7       13        1        3        4        1        7        5        8        9        6        3        7        3        9        6        5        3       17        3        4        7        5        6        1        0        5
AAAGCTTTAAGAAGAATGCCACGGAAAAGGAACTGGCAGAAATTCAACCCCTGGTTGATCAGTTCATTGGGTATTTTGACAAAGATGTGAAAGAAAATGAGCAGTATGTGTTACGCTGGCTGCCCGGCGGAGTGGTGGTAACCATTGTGCAGGGAGAAGAAAAACCTGCCATCACCAACGAGACATTTGCCCGGGTACTCTGGTCCATCTGGCTGGGGGACAAATCCATTGTGAAACGAGATCAACTTATTGAACGACTGATTGCCGAGTAACATACACCCGGTTTTGAAGACCTTAAATGATTCTACCACCAGGACCAAGGTATTGACGTCCTGGTGGTTTTTATTTTTCGGGAAGTAAGAAGTAGAGAATTACTCGGGAATTCCCTCTCTCTTCACCGGCCGTTAAGAACTTATAACCCCAACTGATCAGCAATGCCCTGCATGGCAGTAATGACTGTCTCGATATGCTCATCGAAATCCACGCCCAATTCTTCGGCACCTTTTCGGATATCTTCCCGACTTACCTGGGCCGCGAAACTTTTATCTTTTAATTTTTTCTTCACCGATTTTACCTTAACCTCTTCCAGTTTTCGATTGGGGCGAACATAGGCTACCGCGGTGATAAACCCACACAGCTCATCCACTGCATAGAGTGTTTTTGCCATCAACGTTCGGCGAGGTACTCCGGTATGTTCCGCATGACCCAGAATGGCTTCTATCCATTCTTCAGGGAAACCTCTTTCCCGGAGGATTTCCGCTCCCCGAAAGGGGTGATCCTCCAGAGAGGGGTATTTTTCATAATCAAAATCATGTAATAGCCCAACGATCCCCCAGATTTCTTCATCTTCTCCGAATTTCCTTGCATAGGCACGCATGGCCGCTTCCACCGACAGAGCATGATTGATCAGTGCCGGTTTGCTGGTGAATTCGGTTAGTAACTCATAGGCCTGCTCTCTGGTGATATCCATGGCTTCCTCCTCTAATTATTGTAACCAAAGCACTCGAAGTGGGAGAATCCCTTCCGGGGTTATCATCCTGACCGTATAAACACCTGAAGAGACCATTCTCCCGGATTGATCTTTTCCATCCCAGGAAATCTGATAATTAC
KOK=        66
KK=     752  LL=    1771  Z=    8.85  JJ=     662  DL=  1020
A===      111      112      113      114      121      123      124      131      132      133      134      141      143      144      211      213      214      223      224      231      233      234      243      244      313      314      323      333      334      343      413      433
B===      222      122      422      322      212      412      312      242      142      442      342      232      432      332      221      421      321      411      311      241      441      341      431      331      424      324      414      444      344      434      423      443
RRR=   36.947   19.050    0.019    1.881   -0.317   59.730    2.699    1.817    0.029   15.809   -3.894    1.313    1.151    0.674   -1.198    0.082    2.806   44.115   -6.355    2.016   11.645    0.330   -0.353    0.046    0.000   27.971   -0.614   19.895    1.864    1.314    0.193    4.127
X1==    4.936    6.123    0.195    0.686    1.597    8.811    1.424   -1.650   -0.296    4.075    2.495   -1.432    0.490   -0.547    1.597   -0.831   -1.650   12.751   -1.903   -1.367    2.045    2.328    0.582   -0.178    0.000    6.505    0.523    3.113    0.928    0.295    0.490    0.928
X2==    7.486    3.111    0.097    2.740   -0.199    6.779    1.895   -1.101   -0.099    3.880   -1.560   -0.917    2.347   -1.232   -0.750   -0.099   -1.701    3.460    3.340   -1.475    5.696    0.142   -0.606   -0.258    0.141    4.300   -1.175    6.392    2.008    4.447    0.393    4.447
CD1=       10       14        3        3        6       20        5        0        3       10        6        0        3        1        6        2        0       32        0        1        8        7        4        2        3       12        5        9        4        3        3        4
CD2=       20        9        3        9        3       12        6        1        2        7        0        2        6        1        2        2        0        6        7        0        8        2        1        2        2        9        0        8        4        7        3        7
GCGGAAATCCTCACGAATGGGAACGATCTGGGGTTTTTCCATATTAAACTGGCCGGTGATGATCTGGCGCTTCAGAGCTTCACGAAATGTTCGTTTAAAATGTCGCAGGGATTCCGGTCCCACTTTGCTGATACCGGTATAGCGATCTTTTTCCGAAACAATTTCCTTTTTCCCTTTGGGTTCAATGTTGGGCAGTTCCAATTCTTCAGCCAGAATTTCCGCCAGTTCTTCCAGGGTCAATTCAACCTCGCGAAGATGATAACCGGGTTCATTTCCGGCGTTCCCTGCTCCGGCTTCGCCATCGTCACCGCTCAAGGGGGTACCGGGTTCCCCTTCTCCCTGTCCGGCTCCACCTCGGCCATTATCCCCAAAACGGAAACGGGGTAAATCTATCTGTGGAAGAGGTATACTGATTAAATCCCGACCTTTTCTGCCAATCATTTCCCCATTGGATATATATTTCCGCAGGTTCTCTTTGACCTTTCCTTTGATAATCTGGCGGAAACGATTGTAGTCATTATCAATGTGCATTAACATAATTAAAAACCCTTTATCTTTCCTTCGACCAGTTTCTTCTGGCAAAAAACTTACCTTTTATCAACCCGGAGCCGGATGCCCGGCCCCGGTTTCATATTCATCTGCTTTGATGGAAAAATGCAATCGGCAAGTGAAATGCCATTATTCCTGGATATCACCCCGGGCAAAGATGCTGGCGACATAATTCAATACATCGGTCGCACTGTGTTCGTCGTATCCGAAATCTTTAATCAATCGCGCTTTCACAATATCAATCTTTTCCTGGGTTTCCTTATCCATCACCGAGGAGACCAGGGAGGATAATTTGATGCTATCCTTCTGATCTTCAAACAGCTTTAATTCCAGGGCTTTTGCCAGGCGCTCATTGCTTCTCCAATCAAATTTCTTCCCTTCCAGGGAAAGTGCACCGATATAATTCATAATTTCCCGACGGAAATCATCTTTTCGGCTTTCCGGAATATCAATTTTTTCCTCGATGGAGCG
KOK=        67
KK=    2402  LL=    2761  Z=    4.85  JJ=    2342  DL=   360
A===      111      112      113      114      121      123      124      131      132      133      134      141      143      144      211      213      214      223      224      231      233      234      243      244      313      314      323      333      334      343      413      433
B===      222      122      422      322      212      412      312      242      142      442      342      232      432      332      221      421      321      411      311      241      441      341      431      331      424      324      414      444      344      434      423      443
RRR=   12.313   17.402   -0.655    0.498   -3.131   47.972    0.951    0.963   -0.007    0.409   -0.829   -0.059   -0.092    0.644    1.325    0.997    0.002    4.937    0.771   -0.066    1.110   -0.045    0.644    0.644   -0.146    2.686    6.783   -1.121    0.758    4.491    0.033    4.491
X1==    5.063    4.454   -0.874    0.211    2.602    9.476    0.998   -0.874   -0.105    0.185   -0.736    0.211   -0.736   -0.665   -1.101   -1.063   -0.002    3.914    0.651   -1.063    2.940    0.065   -0.935   -0.845    0.185    1.264    4.923   -0.760    0.313    1.313    0.264    1.313
X2==    2.432    3.907    0.750    2.364   -1.203    5.062    0.953   -1.102    0.062    2.210    1.126   -0.280    0.126   -0.968   -1.203   -0.938   -1.028    1.261    1.183    0.062    0.378   -0.689   -0.689   -0.762   -0.790    2.126    1.378    1.476    2.420    3.420    0.126    3.420
CD1=        6        6        0        1        4       11        2        0        1        1        0        1        0        0        0        0        1        6        2        0        4        1        0        0        1        2        6        0        1        2        1        2
CD2=        5        6        2        4        0        6        2        0        1        3        2        1        1        0        0        0        0        2        2        1        1        0        0        0        0        3        2        2        3        4        1        4
CGTTCTATCGCGAAGGGCCTCCATAAACTCATTATTCTGGAGTTTGCGATATTCCGGTTCATTGGTATGTCCGATGATGACCTCATCAATATCAGTTTGGGGAAATTTTTTCGGCTTAATTTTATGTTCCTGGCTGGCACTCAACAGATCATAGAGAAAGGCCACATCCAGCTTCAACATTTCGATGAATTCGATGATACCGCGATTGGCAATGTTAAACTCGCCGTCAAAATTAAACGCCCGGGGATCGGAATCTGAGCCATATTCCGCAATCTTTCGATAATTAATATCTCCGGTTAGCTCGGTAGAATCCTGGTTTTTCTCATCCTTCGGTTGGAACGTTCCAATTCCGATGCGATC
KOK=        68
KK=   12422  LL=   13231  Z=    5.89  JJ=   12062  DL=   810
A===      111      112      113      114      121      123      124      131      132      133      134      141      143      144      211      213      214      223      224      231      233      234      243      244      313      314      323      333      334      343      413      433
B===      222      122      422      322      212      412      312      242      142      442      342      232      432      332      221      421      321      411      311      241      441      341      431      331      424      324      414      444      344      434      423      443
RRR=    5.405    2.067   16.798    3.076    6.787    2.412    0.394    0.211    0.106   -0.046   -0.344    3.848    1.422   -0.127   -0.862    5.993    0.333   -0.001   -1.770   13.696   -1.037    0.266   -0.999   34.612    0.217   -1.602    0.181   43.499    5.875    0.292   -0.344   -0.241
X1==    2.421    1.419    3.737    2.173    2.652    0.574    0.131    0.435   -0.113    0.089   -0.467    1.455    1.933   -0.292   -0.429    2.632   -0.615   -0.000   -0.532    4.691    1.731    0.446    1.278    5.219    0.825    1.133    0.201    6.142    1.542   -0.242   -0.467    0.650
X2==    2.232    1.456    4.495    1.415    2.560    4.205    3.005    0.486   -0.938   -0.517    0.736    2.644    0.736    0.434    2.008    2.277   -0.542    3.921    3.324    2.919   -0.599    0.596   -0.782    6.632    0.263   -1.414    0.900    7.082    3.809   -1.207    0.736   -0.371
CD1=        7        5        8        5        7        3        2        3        2        2        1        4        4        1        2        6        1        2        1        9        4        2        3        7        3        3        2        9        3        1        1        2
CD2=        7        6        9        5        8        9        8        3        1        1        3        7        3        3        7        6        2        9        9        7        1        3        1       13        2        0        3        9        6        0        3        1
GAATGGGAGAGATTTTGAACGATCAACCCAAACATTCCAATTAAGGTAAGCGATAACGTCACCGTAACAATCGTTATCGTAGCCGAAAGTCGTGCTCTTTGAAACCCCGCTAAACCCTCTTTAAGCAAGAAAAACAGCTTCATTTTTTCTTCCCCTGAATCTGGGATGCCGGAATTTCTTTATAGAGTCTGCCATTGTCCAACACAATCGTGCGATGGGGATATTGCCGAATCAAATCATAATTATGAGTAGCCATCACCACAGCAGTACCACTACGATTGATACTTTCCAATAAACTCAATATTTCTTTCGATACATGGGGATCGAGGTTACCAGTGGGTTCATCGGCAAGTAATACAAATGGTTCGTTTACCAGTGCTCTGGCAATTGCGACCCGTTGTTGTTCGCCACCGGAGAGTTTATCGGGCATCACATAGCGTTTATGGGTTAACCCTACCCGATTTAACACCGCCAATACCCGGGGCTTGATCTTTTTCCCCGGAACCCCGATCACTTGTAGGGCAAAGGCAACGTTGTCAAAAACATTCCGATCGGTCAATAACTTGAAATCCTGAAAAATGACCCCCACCTTACGTCTTAAATAAGGTATATGGCGAGGGGAGATGGAAGAAGAACTATATTTATCCACAATGACATTCCCCCGGGTGGGGAAAAGATCCATGTATATCAATTTTAAAAGGGTGGTCTTACCGGCTCCGGTCTTGCCTATTAAATAAACAAACTCCCCTTTCTGAATTTTCAAACTAATATGATCCAGAATGGGACGTTTTCCCAGTGTAACACTCACAT
KOK=        69
KK=   28352  LL=   29521  Z=    5.21  JJ=   28322  DL=  1170
A===      111      112      113      114      121      123      124      131      132      133      134      141      143      144      211      213      214      223      224      231      233      234      243      244      313      314      323      333      334      343      413      433
B===      222      122      422      322      212      412      312      242      142      442      342      232      432      332      221      421      321      411      311      241      441      341      431      331      424      324      414      444      344      434      423      443
RRR=   37.025   25.561    6.593   11.455  -12.472   64.227    0.116    2.544    4.747    1.556   -0.394   -1.353   -0.057    2.464    0.474   -0.816    1.464   41.713   -0.339    1.088    3.391   -1.576    0.411   -1.335   -2.400   26.924   -1.889   17.986    8.472   -2.876    8.672    5.099
X1==    7.800    4.610    3.669    4.247   -2.249    8.291   -0.144   -1.473    1.810    5.772   -0.353   -1.611    0.277   -1.701   -2.249    1.810   -1.822    3.905   -0.300   -0.547    1.717   -1.400   -0.678    1.261   -0.863    4.684    2.478    3.971    1.201    2.014    2.795    3.641
X2==    4.747    5.545    1.797    2.697    5.545    7.746   -0.803   -1.727    2.623    0.270    1.118    0.840   -0.205   -1.448   -0.211   -0.451   -0.803   10.682    1.129   -1.988    1.975    1.125   -0.605   -1.058    2.780    5.748   -0.762    4.529    7.057   -1.428    3.102    1.400
CD1=       26       15       11       13        0       17        3        1        6       11        2        1        3        0        0        6        0        8        2        2        4        0        1        4        1       10        5        6        3        4        7        6
CD2=       12       16        6        7       16       19        2        0        9        3        4        4        2        0        4        3        2       29        7        0        7        5        2        1        7       11        2        9       12        0        7        4
TTCTCAGATATTCAAATCTTTGGGGAAGAAAAAACCCCCAATTCCCTCAACCTGATCATCAAAGTCCAGGAATATCCCCGCCTGGAGAGCTGGACGGTAGAAGGGAATAAAAAGCTTAAAAAGAAGGATATTGAAAAGGAAATCGGCTTCTACAGTTCAATGGTCTATACCCCCTTTAAACAATATAAAGCCCGTCAAACTCTGCTTCGGAAATACAAAGATGAAGGTTATCTCCTGGCACAGGTGAACATTGATACCGTCATGCTTTCTCCCTATCGGGTTCAGGCTCGGATTACCATCAATGAAGGGAAAAAGGTTCAGGTAAAGAAAATCCGGGTGCTGGGGAGCAAATATTTAAGCGCCAAAGAATTGCGGAAGGCATTTAAGGAAATCAAAGAAAAGAAATGGTGGAGAGGAGCCGATTTCAACCGGCAGAAATACGAAAAAGACCTTGATAATCTGCTCACCTATTGCCGTAAAAAAGGATTCCGTGATGCCGAAATTGTCAAAGATTCTATTTACTACAGTGAAGATAAGCGAGATCTGTTTATCGATGTGTATATCAACGAAGGGCGGCGGTATTATTTTGGCGACATCACCTTCGAAGGAAATACTATCTTCACAGACGAACAACTTCGCCAGGAATTACTCTTCACTAAAGGAGATATCTATAACCAGGAGAATTTGGACAAGAGTATTCGGGAAAATATCCAAAATCTTTATTATAACCAGGGGTATCTATTTGCCACTATTCAACCACTGGAAATTCCCACCAGTGAAGATACGGTTAATTTAAATATTCGCATTAACGAAGGGCATGTAGTTCGAATTAAAGAAATCATCATCACCGGAAATACCAAAACCAACGAAAAGGTCATTCGACGAGAATTTAAGATTTATCCCGGAGACACCTTTAATCGAAGTAAACTGGAACGCAGTGTTCGGGATGTCTGGATTCTGAATTATTTTTCCAACGTTGTGCCGGACGTGAAACTTCTCCCGGATGATGATAAACATGTCAATCTGGAAGTGAAAGTGGAAGAACGTTCCACTGACACTGCCAACATGAGTGCTGGTTACAGTCAGCGGGATGGTTTAATCGGGAGTATTGGATTTTCTTTCAACAATTTTTCTCTACAGCACCCGTTTTCCGGGGGCGATGGCCAACGG
KOK=        70
KK=   29912  LL=   30511  Z=    7.31  JJ=   29702  DL=   600
A===      111      112      113      114      121      123      124      131      132      133      134      141      143      144      211      213      214      223      224      231      233      234      243      244      313      314      323      333      334      343      413      433
B===      222      122      422      322      212      412      312      242      142      442      342      232      432      332      221      421      321      411      311      241      441      341      431      331      424      324      414      444      344      434      423      443
RRR=   26.285    6.347    3.608   -1.050   -0.067   10.746    5.735    1.662   -0.357   19.484   -0.265   -0.422    0.809    0.111   -1.156   -0.742    1.660   13.605   -0.072    0.459   17.631    0.308   -0.273   -0.010    0.713    8.172    4.852   32.381   -1.184    0.003    0.809   -0.011
X1==    3.475    3.534    3.872    1.462    0.331    4.813    4.780   -1.031    0.529    4.084   -0.147    0.588    0.789   -0.384   -0.469    0.529   -1.333    4.632    0.473   -0.327    3.480   -1.243   -0.425    0.788   -0.916    4.531    2.563    5.201    0.992   -0.008    0.789   -0.008
X2==    7.564    1.796    0.932   -0.718   -0.203    2.232    1.200   -1.612   -0.675    4.771    1.804   -0.718    1.026   -0.289    2.462   -1.402   -1.245    2.937   -0.151   -1.402    5.066   -0.248    0.642   -0.013   -0.778    1.804    1.893    6.225   -1.194   -0.345    1.026    1.353
CD1=        5        6        5        3        2        7        8        0        2        5        1        2        2        1        1        2        0        8        3        1        5        0        1        3        0        6        4        6        2        1        2        1
CD2=       16        5        4        1        2        5        3        0        1        9        4        1        3        1        6        0        0        5        1        0        8        1        2        1        1        4        4       10        0        1        3        3
AAATTTGCTGGTGGTCCCTTGCAGGGAAGCGAGGATTTCATCAAGAACGTCTTCACCATGGAATGGTATATCCCAATGAAATTCGGCTTTGTTCTCTTTTTACAGAATCATATGGGGGTTATTACCGGATTGGTCGATGATTTTTACATCAACCCCAGTGAACGATTTTTCATGGGCGGTTCCGGTTTAGGATTTTCCGAAACGTTACGTGGCTATGATGAGGGGCGTGTGGGTCCCATCCAGGGTGGATTATCCATGGCCCGCTTTACCGCTGAGTTTCGTTTTCCCATTGCTCCCAATCCCACTATCTTTGGGTTAATCTTTATGGAAGGAGGGAATTCCTGGGAGAATTTTGCACAGACCAATCTTACCAACCTCAGACGTTCAGTCGGGGTTGGGGCAAGGCTCTTTATGCCTCTGTTGGGTATCATAGGGATTGACTTCGGATACGGATTCGACCATTTTGATGAATCCGGTAACAGAAAGGGGCAATGGAAAATTCATTTTAAATTCGGACAGTTTTAACAGAATCTGTTATTCATTCCGGCGAAGTCTGGTTGCCCGAGCCTCGTTATGGGGAACACTCTGGGGATAAAACTG
KOK=        71
KK=   32732  LL=   33541  Z=    6.63  JJ=   32702  DL=   810
A===      111      112      113      114      121      123      124      131      132      133      134      141      143      144      211      213      214      223      224      231      233      234      243      244      313      314      323      333      334      343      413      433
B===      222      122      422      322      212      412      312      242      142      442      342      232      432      332      221      421      321      411      311      241      441      341      431      331      424      324      414      444      344      434      423      443
RRR=    6.399    7.055    1.191    3.405    0.238   -1.987    1.472   -0.993   -1.735   -1.838    0.497    1.632    0.041    8.347    1.613    0.876   -0.094    3.849   -2.720   12.815    0.943    1.766    3.487  123.188   -0.199   -1.473   -0.144    6.435   11.657   -1.166   -1.407    1.402
X1==    1.633    1.841    0.704    1.860    0.272   -0.524    0.440    2.522    1.037   -1.120   -1.050    0.892   -0.087    3.040    1.841   -0.524    1.271    1.826   -0.718    6.501    0.242   -1.229    1.251   11.173    0.688    0.876    0.242    3.372    3.735    0.861   -1.050    0.861
X2==    3.919    3.833    1.693    1.831    0.877    3.793    3.349   -0.394   -1.673    1.641   -0.473    1.831   -0.473    2.746    0.877   -1.673   -0.074    2.108    3.790    1.971    3.901   -1.437    2.786   11.025   -0.289   -1.682   -0.598    1.908    3.121   -1.355    1.339    1.629
CD1=        3        4        2        3        2        1        2        4        3        0        0        2        1        4        4        1        3        5        1       10        2        0        3       14        2        2        2        5        5        2        0        2
CD2=       15       12        7        8        6        9        9        3        0        5        2        8        2        8        6        0        3        5        8        6        7        0        6       19        2        0        1        4        6        0        5        4
CGTTAGCCGGAATGAATGCCCGTCGAATGGTTCTCCCTCTTTCATCGCGGATGGGAATATTTTGCAGGTTGGGGTCACTGCTGGATAATCGGCCGGTAGCGGTTATGGTTTGATTAAAAGAGGTATGAACTCGTCCGGTTCTGGGGCTGATGAGTCTGGGCAGGGCGTCAACATAAGTGGATTTTAATTTCATCAATTTTCGATATTCCAGAATTTTATCTACCACAGGATGGGCGCTATATTTTACCAACACCCCTTCCGAAGTAGCATATTGCCCGGTGGGTGTTTTTTTGGGGCGTCGGATACCCAGCTCTTCATGGATTTTCAATTTTTCAAACAATACCTGTCCCAACTGTTGGGGAGAATTAATGTTAAATTCCACCCCCGAAAGCTGATGGATTTCCTGTTCCAGTTGATGGGCCTCTTGTTCCAGTTCCTTTGACATCTTGTTCAAAAATTCCACATCCAGGCTGACCCCATTGATCTCCATTTTTAAGAGCACTTCTACCAATGGCATTTCCACCCGATGGAACAAATCCTCCATCTCCACTTCTTTTAACTTCTTCTGCAAAATCTCAATCAAACGATAGGTAATGTCAGCATCTTCACAGGCATAGGGGTAGACCATTTCCACCGGCACATCTTCCATGGATTTTTGTTTTTTGCCCTTCTTTCCAATTAATTGTTCAATGGGGATCATTCGATACTGGAGATATTTTTCCGCCAGTGCGGTCAAATTATTCTGCCTGCCCTCGGGGTTGATCAGGTAGCTGGCAATCATGGTATCAAAATCTATCCCCTTCAAACCAA
KOK=        72
KK=   37562  LL=   38761  Z=    5.27  JJ=   37562  DL=  1200
A===      111      112      113      114      121      123      124      131      132      133      134      141      143      144      211      213      214      223      224      231      233      234      243      244      313      314      323      333      334      343      413      433
B===      222      122      422      322      212      412      312      242      142      442      342      232      432      332      221      421      321      411      311      241      441      341      431      331      424      324      414      444      344      434      423      443
RRR=   46.499   11.170   -3.034    5.414    0.396   25.517   -2.558    1.821   -0.962    8.226    0.097   -0.036    5.119    0.073    5.889   -0.033    2.587   11.445    2.124   -0.195    5.929    7.573   -0.552   -1.415    0.060   21.808    9.215    0.827    0.622    0.817    1.480   32.773
X1==    5.359    3.748    2.523    3.085    2.441    3.299   -0.848   -1.514    0.852    1.613    0.208   -0.206    4.523   -0.166    3.748   -0.616   -1.379    8.289    2.153    0.363    3.651    1.892    0.696   -1.555   -0.088    5.756    2.002    0.325    1.317    0.623    0.824    4.090
X2==    8.677    2.980   -1.203    1.755    0.162    7.735    3.018   -1.203   -1.129    5.101    0.468    0.173    1.132   -0.440    1.571    0.053   -1.875    1.381    0.987   -0.538    1.624    4.003   -0.793    0.910   -0.677    3.789    4.604    2.542    0.473    1.311    1.796    8.014
CD1=       17       14        9        9       11       11        2        1        6        6        3        3       10        2       14        3        1       22        8        5       10        6        4        0        3       12        7        3        4        3        4        8
CD2=       24       11        1        7        5       16        9        1        1        9        3        4        4        2        8        3        0        5        5        2        4        8        1        4        1        8        8        4        2        3        5       11
ATAAAAGCGGCTTTCGTCTTCTACATCATCTAACCATTTTTGCCAGGGAAGAAAGGCAATATAGCTGAATACCAGACTTAAAAAAAGGGCTCCTTTCAGTCCGGCAGCAAGCCCCCCCATTAAATTGTTGAGCCAACCTAAAAACAGATTTTCCGAAAGCGATTTAAGAAGATTTGCCAGCACTCGGGTGATAAAATAAAAACCGGTGAAGAGAAGGGTGAAACTGATCAGATAGATAGCTATGTCCGGAAAGTCAGGGAGAAATTCCCATATTAATTCACTGAGAGAGGGGGTGGCCAGCACCCCTGCAATGATACCGCCGAGAACTCCAACTAATCCCAATACTTCATGAAAAAATCCTCTGCGAATACCATTGATGATATAACCTGCTAAAATGATCAGAATGATGATATCAAAATAATACATTTACAGGGAATTTAATTTTTCACGAACGATTTGTTGAACTAATTTGCCGTCAGCTTTTCCCTTCACCCTGGGCATGATGGCACCCATGACTTTGCCCAAATCTTTAGGAGATGAAGCGCCAACCTCAGTGATGACCTGCTCAACCAAAGCCTGAATTTCCTCAGCGGTCATCTGTTTGGGCAGGTACGATTCGATAATTTCCAGTTCCCGGGATTCTTCCTCGGCTCGATCTTCTCTGCCAACCGCTTTGAATTGTTCAATGGATTCTTTTCGCTTTTTAGCCGCACTCATTAAGACCTGTATAAGTTCTTCTTCGGAGAGCTCCTTTCCGGCGGCAATCTGAGCATTCTTAATCTGAGCCCGTAAACTCCGGATGGTCTCGAGTCGCAATTTATCTCCGGCTTTGAGAGCCTCTTTCATGTCATCCATTAATCTCTTTTCCAGGCCCATGAACAAGACATCCTTTCAGTAAAAAGAGTGAAGGGTAATGGCAAATATTAGCGATATTCCGCCATTAACTTACGCATTTTACGACGGGCGGCATTCAAACGACGTTTACGACGTTCGCTGGGTTTCTCGTAATGCTGATGTTTTTTGATTTCAGCCATCAAACCTGATTTTTCACAGGCTTTGGTAAATCGTTTTAATGCTTTTTCAAAAGATTCATTTTCTCGAACTTTGACATTAATCATAATTCCGACGAACTCCTTTCTGTTTGGTTAACTTAAAAATTTGATTTTAATAATGACGTTTTTATTAATAGGCATATTTATC
KOK=        73
KK=   43622  LL=   44491  Z=    6.52  JJ=   43442  DL=   870
A===      111      112      113      114      121      123      124      131      132      133      134      141      143      144      211      213      214      223      224      231      233      234      243      244      313      314      323      333      334      343      413      433
B===      222      122      422      322      212      412      312      242      142      442      342      232      432      332      221      421      321      411      311      241      441      341      431      331      424      324      414      444      344      434      423      443
RRR=   28.049    3.965    0.436    1.120   -2.132   79.367   13.102   -1.665   -0.289    2.940    0.009    2.416    2.393    0.006   -3.427   -0.348    2.416    8.860   -0.151    1.358    6.400   -0.383   -0.104   -0.684    2.561   36.804    0.051   -0.224   -0.000   -0.002    0.353    4.534
X1==    6.827    2.703    1.055    0.974   -1.021    9.152    3.028   -1.558   -0.856    5.575   -0.097   -1.589    0.592   -0.152   -1.642    1.145   -1.554    1.237    0.487   -0.856    3.607   -0.738    0.669    6.814    1.363    5.413    0.021    3.942    0.113    1.594    0.592    1.594
X2==    4.108    1.467    0.414    1.150    2.088    8.672    4.327    1.069    0.337    0.527   -0.093   -1.521    4.042   -0.038    2.088   -0.304   -1.555    7.164   -0.311   -1.586    1.774    0.519   -0.156   -0.100    1.880    6.799    2.436   -0.057   -0.002   -0.002    0.596    2.845
CD1=       14        7        4        4        1       16        7        0        1       10        2        0        3        2        0        4        0        4        3        1        7        1        3       12        4       10        2        7        2        4        3        4
CD2=        9        5        3        4        6       16        9        4        3        3        2        0        8        2        6        2        0       14        2        0        5        3        2        2        5       12        6        2        2        2        3        6
GAACATGCCGGTAATTTTGCAGGCCTGGATCGATTTGTGGCTCGAAAACAGATTGTAGAAACGCTTAAAAAACAGAAGCTGCTGGAAAAAATCGAGCCCCATCAACACAGCATCGGACACTGTCAACGATGTGATACCATCATCGAGCCCTATCTTTCCACCCAGTGGTTTGTGAAGATGAAAGAGCTGGCCAAACCGGCTTTAGATGCGGTGCTGAATGGCGATATCAAACTGCATCCCCATGAGCGGTGGATCAAAACCTACATCCACTGGATGGAAAACATCCGCGATTGGTGCATCAGTCGTCAGTTGTGGTGGGGGCACCAGATACCGGTCTATTACTGTGATCATTGTAACCATCTGATGGTCGAACATCAGGCTCCTGAGAAATGCGAAAAATGCGGGAGCACGGAATTACATCAGGACCCCGATGTTTTGGATACCTGGTTTTCCTCATGGTTATGGCCATTTGCCACTCTTGGATGGCCAGAAGATACCGAAGATTTACGCTACTTCTATCCTACCGACACCCTGGTAACCGGCGCTGATATTCTCTTCTTCTGGGTGGCACGGATGATTATCTCCGGATATGAATTTATGGGAGAAAAGCCCTTCAAGGACGTTTATCTCAACGGCATCGTCAGGGATGCTCAGGGACGCAAAATGAGTAAATCGTTGGGCAATGGCATCGATCCCCTGGATATTATTGAAAAATACAGTGCTGATGCTCTTCGCTCCACCCTGGTGATGTTAAGCTCCGAAGGTCAGGATATCAATCTGGCGGAGTCCCATTTTGAAATCGGTAGGAATTTTTCCAACAAAATCTGGAATGCCTATCGTTTTCTGGCTTTAAATATCCAGACCCCCGTT
KOK=        74
KK=   45392  LL=   46411  Z=    6.23  JJ=   45242  DL=  1020
A===      111      112      113      114      121      123      124      131      132      133      134      141      143      144      211      213      214      223      224      231      233      234      243      244      313      314      323      333      334      343      413      433
B===      222      122      422      322      212      412      312      242      142      442      342      232      432      332      221      421      321      411      311      241      441      341      431      331      424      324      414      444      344      434      423      443
RRR=   39.527    4.636   23.091   -1.096    0.070    6.390   -0.981    0.144   -0.975   -0.262    0.518    0.688    2.508   -0.162    1.175    0.307    1.102    4.237   -3.115    6.866    8.102   -0.134    0.503   55.973   -3.750    2.508   -0.570    5.489   34.178   -1.353   -2.085    0.015
X1==    6.234    1.283    5.013    4.619    1.283    4.373    1.002   -0.234    1.403    1.244   -1.089    0.288    1.310   -0.119    0.389    0.414   -0.684    2.125    2.926    1.898    2.532    0.242   -0.381    8.478   -0.869    1.310    1.984    4.706    4.465   -1.520   -1.089   -0.190
X2==    6.340    3.613    4.606   -0.237    0.054    1.461   -0.979   -0.614   -0.695   -0.211   -0.475    2.390    1.914    1.355    3.020    0.743   -1.612    1.994   -1.065    3.617    3.200   -0.554   -1.321    6.602    4.313    1.914   -0.287    1.166    7.655    0.890    1.914   -0.077
CD1=       20        8       15       12        8       13        5        4        7        6        1        4        5        2        6        5        2        8        8        8        8        3        2       14        2        5        7       11        9        0        1        2
CD2=       13        9        8        2        3        4        1        1        1        1        1        6        4        4        8        3        0        5        1        7        5        1        0       12        6        4        1        2        9        2        4        1
AACTACCTGGAAAAGACCGATAGCACAGTTAACAGAAAAATGCCCTGAGTTGAATATAACAGATTGAAAATCCGAGAATGAGTCCAAAAAAAACCTTTAGTTACCGATCACTCCAACTGATTAAAAGTGAAGAATATTATCGTTTTTTCTCCCAATATCCGGAATACCAGCTTTATTTAAATCATCTGGGTGAACTCCACTGGATGACGGAAGAAGAAGCAGAAAATCAACACGAATTTTTTATCTATACTCCCGGACCTCTGGCTCGGTTAAAACAAAAGCTCCATTTCCGTTCCTTACCTTCCTGGAATAAGCTATCCCCTCCGGAACGTGAACTGCGTTTACAATTCCGTCAGTATCTGGAAAAAAAATATCTCGGCCAAGTTCAACCTCAAACGGAACGTTTACTCCCCGACCACTGGGAGCATCCATTGACAGAAGAGGATATTGAAGGTATCCCCATTACCCTGGATATCATTGAATCCAGTGGCTGGCGGAAACCGGTCATCCTGGCTGGCGTTTTTCTGTTACTGATTTTGGCGGTTGGTCTTTATTTCTCTCTGGGATTTAACCAGAAGGAATTAACCGGAAAAATAAAGATATATTCCAATGTAAAAAGTGCCAGTATCTTTCTCGATGACACCAAAATTGGCTATTCCGATTCAGTAAAAATCATTTCCAACATTCCCATAGGGAACTATCGTCTCAGTTTGGAAAAACCAGGATTTGATTGTACCCCCCCGTTTCATGAAATCGAAGTTTTTCCCGATTCGGTGGTGGAAGTCAACTTTTTTCTCTCCCCGGTAGCCTCCACTGATATGGGCTATGTGCAAATCACCACCGACTTTCCCGACTCACGGATTTTTATTGACAATAACTACCTGGGCCGAGTGGAAGAACAACCCCTTTATCCCCTTTCCACCGGAACCCATCGGGTGACCGTTAAAAAAAGTGGCTATATTACTTCTCCTGCAGAAGAAATTGTCACCATCTATCCGGGCGATACCACCCTGGTCATTT
KOK=        75
KK=   52442  LL=   53491  Z=    5.17  JJ=   52442  DL=  1050
A===      111      112      113      114      121      123      124      131      132      133      134      141      143      144      211      213      214      223      224      231      233      234      243      244      313      314      323      333      334      343      413      433
B===      222      122      422      322      212      412      312      242      142      442      342      232      432      332      221      421      321      411      311      241      441      341      431      331      424      324      414      444      344      434      423      443
RRR=   25.107    1.302    2.825    0.059   -1.067    5.098   -0.095    0.000   -0.001   -0.847   -2.061   11.452   -0.084    0.039    1.302   -0.104    0.044   23.910    0.028    8.060   55.535   -0.095   -3.289    6.710   -0.327    7.426   -0.501   26.743   -2.200    1.808    0.311    3.640
X1==    4.191    2.603    0.542    0.057    2.091    1.087    1.209   -0.035   -0.059    1.016   -0.865    4.199   -0.201   -0.126    2.603   -0.059   -0.555    5.040    0.010    6.816    9.334    0.438   -0.879    1.883   -0.277    3.115   -0.938    3.677    3.847   -1.359   -0.201    3.847
X2==    5.990    0.500    5.216    1.030   -0.510    4.690   -0.079   -0.010    0.013   -0.834    2.384    2.727    0.418   -0.312    0.500    1.767   -0.079    4.744    2.812    1.182    5.949   -0.218    3.740    3.563    1.183    2.384    0.534    7.274   -0.572   -1.331   -1.547    0.946
CD1=       12        9        4        3        8        5        5        3        3        4        1       10        2        2        9        3        2       12        3       15       17        3        1        5        2        7        1        7        7        0        2        7
CD2=       16        5       12        5        3       11        3        3        3        1        6        8        3        2        5        6        3       11        8        5       11        2        8        8        4        6        3       11        1        0        0        3
AGTCAGCAGTACCAATCCGGAGTATTTCTCTTTGTTGAAATTGCCTCAAGAGGAGTTTTTGATCGTCAATTCCCCTCCCATCCGAGAGCCATTCCGTAATTTCTTTCAGTAGTTCCTCTTTGCTCCGGGGTTGCAGGAGATAATTCCGATCTGTGATGGAGGATAAATATTCCGGATGCCTCAAAAGAATTTGGCTCAGAAACTGGCTTCCGGAAAATAATGCCACCAGCACTTCCAGAATTCTGGGTTCAGATAAAAAAAGTTGATAGTTACGAGGAGTGGAATGCTTTTCCAGAAAATGTTCGAATATGACCAGAACACTTTCCGGTGAAGGGGTATTCAGGAGATGGGGAAACAACTCAACCACAAGATTAGCAAAAGTTTCACTGTCAGGACAGAGCTGTTTTAATCGTTTCAGGGAACGAATGACAGAAATCTCATCCTCTATCGGGATGTCTGGTAAAAGTTCCAGAATTCTTTGATAATCCGGTTGTTTTCCCCGGGCTATATCTTCAATCTTTTTAATTATACTTTTTCGTGGCATTCAATACTTCCGATTAACATTCATCCCCGTTTAATATAATATCAATCTGTGGCAAAAAAGTATTTTTCTCCAGAAAAAAACCCGGAATCCAGATGGACCCCGGGTTTCTTGCTCGTTTGACATCTCCCTCTTAAATATCATAATAAAGGGCAAATTCATAAGGATGGGGACGTAACCGTACCGCATCCACCTCATTCTTACGTTTATAACTGATCCAGGTGTCAATAACGTCTTCGGTAAACACATCACCCTTCAGAAGAAACTCATGATCCTTTTCCAGAGCATCCAGCGCCTCGGATAAGGAAGCAGGGGTAGTGGGGATTTCTGCCAGTTCTTCCGGGGAAAGATCATATAAATCCTTATCCATGGGTTCCCCGGGATGGATTTTGTTTTGAATGCCATCCAGACCCGCCATCAGCATGGCACTAAAAGCCAGATAGGGATTGCAACTGGGATCCGGGCAACGAAATTCTACCCGTTTCGATTTCGGGCTGCTGGAGTAAACC
KOK=        76
KK=   59222  LL=   59581  Z=    6.31  JJ=   58382  DL=   360
A===      111      112      113      114      121      123      124      131      132      133      134      141      143      144      211      213      214      223      224      231      233      234      243      244      313      314      323      333      334      343      413      433
B===      222      122      422      322      212      412      312      242      142      442      342      232      432      332      221      421      321      411      311      241      441      341      431      331      424      324      414      444      344      434      423      443
RRR=   11.303    0.124    5.047   -1.845    0.005   -0.099    0.740   -0.055   -0.152    3.179    0.407    6.772    0.488    6.062    0.926    0.118    0.055   13.124   -1.742   43.073    1.148   -0.247   -0.247   -0.288    0.407   -0.879    3.238    0.396    0.136    0.136    0.407   -0.228
X1==    3.782    1.525    2.861    1.767    0.059    0.883    0.793   -0.067   -0.085    2.395   -0.643    1.767    0.357    4.317   -1.408   -1.052   -1.085    4.694    1.699    5.721    3.384   -0.654   -0.654   -0.695   -0.605   -0.643    1.384    0.657   -0.364   -0.364   -0.643   -0.364
X2==    2.989    0.081    1.764   -1.044    0.081   -0.112    0.933    0.817    1.798    1.328   -0.633    3.833    1.367    1.404   -0.658   -0.112   -0.051    2.796   -1.026    7.528    0.339    0.378    0.378    0.415   -0.672    1.367    2.339    0.602   -0.374   -0.374   -0.633    0.626
CD1=        7        4        4        3        2        2        2        1        1        3        0        3        1        5        0        0        0        6        3        7        4        0        0        0        0        0        2        1        0        0        0        0
CD2=        6        2        3        0        2        1        2        2        3        2        0        5        2        2        1        1        1        4        0        9        1        1        1        1        0        2        3        1        0        0        0        1
CTGGTTATCACAAGATGAAGGTTTTCCGGTAAATTTTCTATAAAAAAAGTTACCATGTTCAGGACTGGTTTCAGTTGAAGATGATGAAAATTTTCTAACACCAGGAAAGATTCATCCAATTTCTCACGAATCTCATTTACCAATCCTCTAAGCAACTCTTCAATGGCTGGCTTCTGTGAACTCTGTAGTTTTTGAAAGATATCTTTGCCAATTTCTTCATTCAGGAATTGAAGAGAGGTTATTAAGCCCTTTAAAAAAAATGCTGGGTCATTGTCATATTTATCCAGGGAAAACCATGAGCTGGGAAGTTGAGCATCCTGAAACCATTGATTCAAGGAGGTACTCTTGGAATATCCTGAA
KOK=        77
KK=   62912  LL=   64081  Z=    7.82  JJ=   62882  DL=  1170
A===      111      112      113      114      121      123      124      131      132      133      134      141      143      144      211      213      214      223      224      231      233      234      243      244      313      314      323      333      334      343      413      433
B===      222      122      422      322      212      412      312      242      142      442      342      232      432      332      221      421      321      411      311      241      441      341      431      331      424      324      414      444      344      434      423      443
RRR=   32.725    7.261   -2.411   10.904    2.941    3.997    5.573    0.227   -0.251    5.508   -0.437   -1.403    3.133    0.270    0.990    0.338    0.422   88.192    8.704    1.123    1.047   -0.631   -0.115    0.473   -0.271   32.392    4.318    8.858   -0.919    4.384   -0.280   13.893
X1==    7.913    3.012   -1.329    4.672    0.792    1.384    1.939    0.303    0.297    1.813    0.488   -0.778    1.824   -0.174    0.348   -0.246   -1.327   10.054    3.018   -1.332    2.472   -1.518    0.483    1.159    1.147    6.499    1.807    4.489    2.046    1.227    1.156    2.046
X2==    4.136    2.411    1.815    2.334    3.714    2.889    2.875    0.750   -0.843    3.038   -0.896    1.803    1.718   -1.552    2.845   -1.377   -0.318    8.772    2.884   -0.843    0.424    0.416   -0.238    0.408   -0.236    4.984    2.390    1.973   -0.449    3.572   -0.242    6.789
CD1=       23       12        1       12        7        6        7        4        4        5        3        2        5        2        6        3        1       22        9        1        6        0        3        4        4       12        5        7        4        3        4        4
CD2=       15       11        7        8       14        9        9        5        2        7        1        7        5        0       12        1        3       20        9        2        3        3        2        3        2       10        6        4        1        6        2       10
ATAATGATCACCCTTTTCTTCGGCGCGTGTTTTCAAAGCAAAGGCATCACTCCCGGAACTGGGTTCAGAAAGTGCATAGGCACCAATTTTTTCTGTGGCCAATTGGGGGAGATATTTTTTCTTCTGTTCTTCATTCGCCCAACGAAGGATGCAGTTATTGACCAGGGTGTTTTGCACATCCACATAGATAGCAGCAGAGGCATCCACTTCTGCCAGCGCTTCAATGGCCAGAATCGACATAAAGAAGCTACCTCCTGTACCGCCATATTCTTCCGGGATTTCTATTCCCATCAGCCCGAGTTCAAAAAATTGTTTCAGCAGGTCAGGACGAAATTCAGCCTTCTTATCCATTTCCATCACGTGAGGAGCAATGGCCTCTCTGGCAAATTCGCTTACACTGTCCTTAAACATCTGTTCTTCTTCTGTTAAACGGGTAAGGGGTTGAATGGTGCTCATATTTTTCTCCTGTTAAATGTTAATTTTAATTCTTTTATTTTCTGATAATGGTAAATTCCCTAAATTGTTAAATCTTATTTCCAGTAAAAGCGATAGGGTTATATGATTCGCTCCTGGTGATATCTCGTTTGTTTCGAACTAGAAACACTATCCTCTACCTTCGGAAAAAAAAATGAGAATCCGAAGTTATTACAAGATTTGATAAATACATATCTTTAAGAATTAGAGCAAGGAAAATTTATGAAAGTTAACCCACAAAGTTTTGAAGAAAAAATTAAGGAAGCGCAAAAACTGTACTTAGACCATCAATATGAAAAGGCGCTCGAAAAATATCTTCAGATTGAACAAGAATTACCCTCAGAGGATGAAAATTTACCGGTGGTTCAGTTAGAAATTGGCTGGACATATTATGCTATGAAAGATTACCGACAGGCAATTCCCTATCTGGAGAAAGGCATAACTTCCCTGCCGGAAGATAAGTATCCCCGTGAATTATTTGACTGCTTACAGATGCTGGGTTTTGCCAGTGAAGGTATCCATGATTATTCTTCCGCGATGAAGTGGTTTCAAAAGGCGCTTCAGTTGCCGGTAGAAGAAAAAGCGAAAGCCATGCTATCTTTTCATCTGGGGAAGTTGTTGTTTTCTTTAACAAAATATGACGAAGCCAAAAAATATCTGGAACCATTACTCAAAGGTAAGCCCGCTTTGCTGGAT
KOK=        78
KK=   64082  LL=   65161  Z=    5.33  JJ=   64082  DL=  1080
A===      111      112      113      114      121      123      124      131      132      133      134      141      143      144      211      213      214      223      224      231      233      234      243      244      313      314      323      333      334      343      413      433
B===      222      122      422      322      212      412      312      242      142      442      342      232      432      332      221      421      321      411      311      241      441      341      431      331      424      324      414      444      344      434      423      443
RRR=   54.908    1.602    4.697   -3.110   -0.336   12.126    1.027    0.063   -0.094   -1.986    0.183    2.282    6.918   -0.376    0.214   -2.133   -1.441   30.466    1.457    0.561   36.597    0.002   -1.308    2.389    0.014    8.178   10.734    3.464   -4.631   -3.416   -0.078    6.073
X1==    7.185    2.368    1.611    2.345   -0.102    3.306    1.019   -0.948    0.213    1.151   -0.648    1.177    3.015   -0.179    0.886    1.450   -0.676    4.281    2.502    0.213    4.907   -0.013   -0.721    2.957    0.348    2.282    3.355    1.011    3.505    2.585    0.084    6.265
X2==    7.642    0.677    2.915   -1.326    3.285    3.668    1.007   -0.067   -0.443   -1.726   -0.283    1.939    2.295    2.099    0.242   -1.471    2.132    7.116    0.583    2.640    7.457   -0.185    1.814    0.808    0.039    3.583    3.199    3.427   -1.321   -1.321   -0.927    0.969
CD1=       18        9        5        7        4        8        5        1        3        3        1        5        6        2        6        5        2       10        8        3        8        2        1        7        2        5        6        2        5        4        2        8
CD2=       24        7       10        1       13       11        5        4        3        0        2        7        6        5        6        1        7       17        4        9       15        2        5        3        3        8        8        7        0        0        1        3
TCCTCCTTCCTGCAAACCATTCGCTATTTTCTGGGGTTTATCGCTATCTCTGAGGATGATTATTCCAGAGCCATGACCTACTTCCAGGAATACATATCGCATGCCCCTGATGAAAAAAACAAGGCACCGGGCTATTACGGGCTGGCATTTATTCACAATGCTCGAAAAGAGTTCACCGCTGTGGTTGATGCCTGTAAAAAAGTGATCCAGCTAGATCCGGAATTTTTTGACAAAGAAAGCATCGCCTATTTTTTGTGCATGGCCTACATGCAGCTGGAAATGTGGGAAGAGCTGGATATGTTCTTCAGGGAATTGCAAAATAATTATCCGGAAGGACGCTATTCGGAAGTTTATCCAATCTTTGAGAAGGCATTAAAGGAGAGGAAAGTTCCCGGAAAAAAAGAAAAAGCTTCAAAGGGGAAGAGCGAGTTGTTTTCTTCTGATGAGGATGAATCCCATAAAGACTGAATCCCCGCAACGTGGGGAAAAGGGGTTTGGTCCATTTCTTTTAATAAATCCAGTTGTGAGCTGTTGCTCAATGATTTTGTTCTGTCTTTAGGGTTTTAGTTGGGAAGATTCCTCCTCCCTTTAATTTAACTACTAAACGAACCTCTACGTGTTTTTTCCCTGTAATTGATTTAACCTCCAACTTTCTATCATCTCTATTATTTCATTTCTTTAAATCAGGTGCGCTGGTTAATTATCATCCTCAGAACAGTTTTGGCCGGAAGCCATCAACCGTAATTTTTTTAAAAAGAATTTGAAGAATTTCAATGGGTTAAGCTATGTGGGTTTTTACCGAATATAAAAGTTCTAAGTAGAAAAAAATAGGTATTGAATGGAAGAAACAACATATAAAGCACTCATTCTGGATGATGAGCAGGAACTTGGTGAAACGCTCTCCTTAGCCCTGGAGGAGGAGGGAATCCAGGCTATAGCAGTTACCAGTGTTGATGAGGCGATTCAGGAGTTAAAGAACGCGTCCGATTTTGATATCGTGATTTCGGATATCTATTTGCCTGAAAAAAGTGGGAAGGATTTTTTTGAATATTCGCTCACTCATTTTCCGGATTTGCCTTT
KOK=        79
KK=   74102  LL=   74971  Z=    5.06  JJ=   73862  DL=   870
A===      111      112      113      114      121      123      124      131      132      133      134      141      143      144      211      213      214      223      224      231      233      234      243      244      313      314      323      333      334      343      413      433
B===      222      122      422      322      212      412      312      242      142      442      342      232      432      332      221      421      321      411      311      241      441      341      431      331      424      324      414      444      344      434      423      443
RRR=   15.101    7.740    0.105   -0.037    3.096   21.884    9.567    6.292   -0.041    8.237    0.931    9.654   -0.010    0.299   -0.000   -1.232    0.893   11.391   -0.298    4.430   13.138   14.106   -0.034    1.123   -0.055    1.555    6.500    0.512    4.951   -2.221    0.222    1.800
X1==    3.942    2.922    0.112    0.197    1.169    4.703    4.044    3.076    0.169    2.789   -1.268    3.901    0.329   -0.867    0.000    0.925   -0.992    2.538   -0.305    3.192    2.887    5.274    0.386    0.534   -0.091    1.128    2.887    0.352    3.060   -0.940    0.329    2.060
X2==    3.831    2.648    0.936   -0.190    2.648    4.653    2.366    2.045   -0.244    2.954   -0.734    2.475   -0.030   -0.345   -0.957   -1.333   -0.900    4.488    0.977    1.388    4.551    2.674   -0.087    2.103    0.608    1.378    2.252    1.457    1.618    2.362    0.674    0.874
CD1=       10        8        2        3        5        8        9        6        2        4        0        9        2        1        3        3        1        5        2        6        4        8        2        3        1        3        4        1        4        0        2        3
CD2=       11        9        5        2        9       12        6        7        3        8        1        6        2        1        2        1        1       12        4        6       11        6        2        4        4        4        7        5        4        5        3        3
TCGGATCTCTTCTATTGTCTCCAAGCTGGAAAGTTTGAATCGTGCCCGAGAAGATAGCATCCCGGAGGAAGTGGTGGTGGTTCGCTTTTTAAGCGAATTCATTCGTAAACATCATCAAAAATTTCAAGCTACTTTTATCCTCGATACCAGGAAAGAATTTGAGTCTGTAGCAATCCAGGCGAATGAATCCCACATGGAAGATGCTTTCGGTTATCTTTTCGATATTCTCGACAATTTACCTCGAAAGAACTCCGAGGTAAAGATTACCTGCCAAATAACCGATGACGTTGATGGGAAGCGATACTTACAGATGGATTTTTTTCCCACACTGAAAAATTCTATTGATGTTCTTATACAGCCGTTTCCTCAGGGGCGAAATGTTAAAGAAATTTCGTCTCTGGATGTGGCGTTAATGCAAACCATTTTTTCTTTATATGGTGTGCGGATGGAAAAAGAGTTGGTTGATGGAGAAGAAAGTCTTCGTCTCCAATTTCCTGTGGTGGGACTATGATTGGAATAGAAAGTAATAGAGACCTATCCATACAAATTTAATCAGGAGGTAGGGGAGTGAAAACACGGATACTCATTGTCGATGACGAACAGGATTCATTGGATTTAATGCATGAGTTGTTCGAGCAGAATGGGTATGAAACATTTACAGCCCATAATGGGGTGGAGGCGCTGGAGATTATCCGGGAAAATGAACCGGATATCATGATCTCGGATATGGTGATGCCGGAGATGGGCGGTCTGGAGCTGATGGATGTTGTGAGTCAAAAATATCCGGATATTTCGGTTATCATGATCACCGCCTATGGAACCATCGAAACCGCAGTAGAGGCGATGCGGAAAGGGGCTAAAGATTATATC
KOK=        80
KK=   76202  LL=   77281  Z=    8.08  JJ=   76082  DL=  1080
A===      111      112      113      114      121      123      124      131      132      133      134      141      143      144      211      213      214      223      224      231      233      234      243      244      313      314      323      333      334      343      413      433
B===      222      122      422      322      212      412      312      242      142      442      342      232      432      332      221      421      321      411      311      241      441      341      431      331      424      324      414      444      344      434      423      443
RRR=   42.287   25.214    0.020   -0.829    2.704   20.242    1.623   -2.884    0.149   22.516   -0.067   -0.593    0.242    0.223   -1.580   -0.651    0.166   27.738   -0.529    1.659   22.598    0.219   -2.348    0.210   14.045    3.248    0.216    9.123   15.123    0.529    0.036   -1.791
X1==    9.162    4.242    0.023   -0.576    2.291    6.065    0.982   -1.149   -0.122    3.237   -0.157   -1.743   -0.157    0.501    1.315    1.003   -0.138    5.133   -0.283    1.565    6.878   -0.275    2.956    0.355    3.237    1.863    0.386    1.831    5.700    1.812   -0.157   -0.520
X2==    4.615    5.944    0.869    1.439    1.180    3.337    1.652    2.509   -1.218    6.957    0.429    0.340   -1.542    0.445   -1.202   -0.649   -1.208    5.403    1.868    1.060    3.286   -0.794   -0.794    0.591    4.340    1.744    0.559    4.981    2.653    0.292   -0.228    3.440
CD1=       22       13        3        2        9       14        5        1        3        7        2        0        2        3        7        5        3       13        3        6       13        2        7        3        7        5        3        4        9        4        2        1
CD2=       15       17        5        6        7        9        6        8        1       13        3        4        0        3        2        2        1       12        6        5        7        1        1        3        9        5        3        8        5        2        2        6
AATGGTAAAGAAATAATTTTCCCGGGTGGTCACATCCACACCAATTCCCACTATGAAGTTATATGTGAATTCGAACTGGTTTTTAGGTTTGACGACATCTTCATCCACAAAAATATCACGGGGAAAATTCATTCCATAAATCACACCGGCCTGGGCCAGGATATGGGGGCGAAAATCATCTTCTATATCATTGGTAAACATCCGCTTCTTCAATTCAACCGTTAAGGGGATGGTAAAGAAACGATTAACATCATTGATTTTGAATGCCCGTCCAAAATTATCGATAAATTCAAACTCCTTGTCATCTCGCAAAATAAAAAATTCCAGATTCACTCCCAGATGGATAAAGTGGGGGAGTGCTTTCCGATAAAAACCGCCCAACCCTAATCCTGCTGTTGCCAGGGAAAAACTTAAACCCCGTTCATTTTTGTGTGAAGGGGGAGCATCAATTTCCTGGGCAATACTCATCAGGGTGGACAAGAGTATTATTAGAACTACTCCTGTTCTAATTTTGTGCTTCATTAGTGATTCCTCTTTTTTATCATTTACTGAGATTACCCCGTATTAAAATATATTGCGGAGGGGATTTGTTTCTGTTAGTATACTTACTGCTTTCACCAAAAGTGTCATTTTTTAACCGAACAATACCCGGGAAAAATCCCGGGTGTTGTTCGGTTCTGTAAGAATATGCTTCGGCTTTTTTCAGGTAAAATATAAGTGCCTATAGGTATTATTATCTGGCGGAAAGATGGATAATTTCGCATGTTGAATAATCCATAAAGCAAAGTGGTGGAATTTCTCAGTCCCGAAGGTTGCCGCATTCTATTTATAGGTGGTCCAGTCGGAGAACGTGGCGATTAAAAAGGCACATCATCCGGTTGATCTGGGGTGCTGTCTTCCGGGGGAGTTCCAAGGGTGTCCTCAGGAGAAGGCTCATCGCTGACCATTCCCTGTCGGGAACCGGATTCCAATAATTGGATGTCATTGGCAATTATTTCCGTGGTAAAACGTCGCTGCCCGTTCTGGTCTTCCCATTCCCGATATTGAATACGCCCTTCAATAAAAACCCGGTTGCCTTTT
KOK=        81
KK=   87152  LL=   87571  Z=    5.07  JJ=   87122  DL=   420
A===      111      112      113      114      121      123      124      131      132      133      134      141      143      144      211      213      214      223      224      231      233      234      243      244      313      314      323      333      334      343      413      433
B===      222      122      422      322      212      412      312      242      142      442      342      232      432      332      221      421      321      411      311      241      441      341      431      331      424      324      414      444      344      434      423      443
RRR=   12.489    4.463    4.095    1.152    4.854   36.992    0.272    0.097   -0.888    0.260   -0.654   -0.202   -0.005    0.324    0.293    1.258    1.197   -0.398    5.669   -0.205    7.084   -0.760   -0.274   -0.940    1.434    8.739   21.857   -0.159   -1.706   -0.277    0.643    0.680
X1==    3.039    1.195    1.858   -0.851    2.012    5.437    0.080   -0.081    0.772    1.174   -0.648    0.149   -0.648    0.491   -1.257   -1.094   -0.920   -0.241    2.004    0.772    3.106   -0.702    0.298   -0.551    1.174    4.352    5.106    0.370   -0.494    0.506   -0.648    1.506
X2==    4.110    3.736    2.204   -1.354    2.413    6.804    3.407   -1.197   -1.150    0.221    1.008   -1.354    0.008    0.660   -0.233   -1.150   -1.301    1.651    2.828   -0.266    2.280    1.083   -0.917    1.708    1.221    2.008    4.280   -0.431    3.451   -0.549   -0.992    0.451
CD1=        5        3        3        0        4        7        1        1        2        2        0        1        0        1        0        0        0        1        3        2        4        0        1        0        2        5        6        1        0        1        0        2
CD2=        9        8        4        0        6        9        6        0        0        1        2        0        1        2        2        0        0        3        5        1        3        2        0        3        2        3        5        0        4        0        0        1
GGCATCCAACATATCGTGCTGGGAGATGTTGATACCAATACTATTATAAAAGTTTATTCCCCTGAAAAATGATGCTTTCAGATAACCATTAGGATTGATATTCTCAACCCAATTTCAATTGATATGAAAAAAAACCTCCAGGAGTCCTTTACTGAATTATTGTCCCAGTTATTCCATCTCGATGAGCCATCCCTGGATATCGGTATCTATCGTATTATACGGCAACGTAGAGATGCCCTCCGGCAGTTTATCCAACGAGATTTGTTGAATTATATTTATCATCAACTCGCCACACCCTCAGAGCATGATCCTGAAGTTCGAGCTGTTTTTAATCACCTGGTGCGCTTTTTTAACCGGTATTTTCATGAGGGAGAGTTTATCCCACTCCACCGGTTTGGAAAACAGCAACATTATATCATA
KOK=        82
KK=   87692  LL=   88471  Z=    5.40  JJ=   87302  DL=   780
A===      111      112      113      114      121      123      124      131      132      133      134      141      143      144      211      213      214      223      224      231      233      234      243      244      313      314      323      333      334      343      413      433
B===      222      122      422      322      212      412      312      242      142      442      342      232      432      332      221      421      321      411      311      241      441      341      431      331      424      324      414      444      344      434      423      443
RRR=   30.359    4.445    1.535    5.609   -0.600    3.988   -0.805    0.279   -0.015    4.729   -0.115    3.885    2.938    0.414   -3.699   -0.015    0.402   28.174    2.182   -1.248    0.936    0.419    1.649   -6.130   -0.643   24.697   41.483   -1.337    4.555    0.553    0.284   -1.173
X1==    4.503    1.685    0.486    4.164   -0.624    1.481   -0.786   -0.184    0.037    5.504   -0.463    2.884    1.140    0.206   -1.779    0.037   -1.476    2.594    0.869    0.759    1.599    0.560   -1.170    4.558    0.471    4.346    6.126    1.090    2.002    1.002    1.140    1.002
X2==    6.741    2.638    3.158    1.347    0.962    2.693    1.024   -1.520   -0.405    0.859    0.249    1.347    2.578    2.006    2.079   -0.405   -0.272   10.860    2.511   -1.644    0.585    0.749   -1.409   -1.345   -1.366    5.683    6.772   -1.227    2.276    0.552    0.249   -1.171
CD1=       12        6        3        9        2        4        1        2        2        8        1        7        3        2        0        2        0        5        3        3        3        2        0        7        2        7        8        2        3        2        3        2
CD2=       14        8        7        4        5        7        4        0        2        3        2        4        5        4        7        2        2       22        7        0        3        3        0        0        0        9       12        0        4        2        2        0
ATTACAGAAGCGGAAACTTCTATAGGAAATACCAAGGCTTCTGAAAGGCGACTCTTTTTTCCTGCTGTTCCCTCCTGGGAGATAACGGATGAGAGAATTCAATTCTTCTTTGAATATCGGGCGCCGTTATCCAGAGAGAAAAAGGTTGACGGTAAGAAAGTTACCCAAAAAATTCTTAATGAACTCCTACTCCAGCGTTTTGAAAGATACCTGGAGGAAAAGAATTCCAACCTGAGCCATTGGGATCGTGCTGAATTAATTCCTGAACTGTCACATCACCTCAGCAGATTTACCCGGGCTAACGAACGGGACTATTTTATTCACCGCAATTTGAAGGATTTCTTGCTTCAGGAACTCGATTTTTATCTCAAATCGGAGGTACTGGGATTAGAGGACATTACCTCGATGAAATCACGGGAATGGGAGCGACTGTTACAGCAGGCCAGAATCATCCATGAAGTCGCCACTAAAATCATTGATTTTTTACATCAACTCGAAGAATATCAAAAGCGACTTTGGGAAAAAAGGAAATACGTATTAAGCACCGAGGTTGTTATCAGTCTGAAAACCCTGAAAGAGAGAGGTGGAGATGTTTTTTGGAAGGAGGTTCTAAGAGAAGTCAAAACCAATTCACAGCAAATTAAGGAATGGCAACAGTTTTTCGGTTTTCCGGAACCTCCGGAAAGTCTGGAAGAATTCGCTTATCTTTTGAAGCAATCTCCCTGGAACACCTTACCTCTGGATACATCTTTTTTTCAGGAGGAGTTTAAAAATCGCCTC
KOK=        83
KK=   94592  LL=   95641  Z=    5.10  JJ=   94502  DL=  1050
A===      111      112      113      114      121      123      124      131      132      133      134      141      143      144      211      213      214      223      224      231      233      234      243      244      313      314      323      333      334      343      413      433
B===      222      122      422      322      212      412      312      242      142      442      342      232      432      332      221      421      321      411      311      241      441      341      431      331      424      324      414      444      344      434      423      443
RRR=   13.343    0.231    2.462   -0.609    2.854   21.132    0.890   -2.561   -0.055    1.002   -0.665    6.284    0.899    5.784    5.274    0.032    0.035   11.010    1.363   30.476   36.590    1.997   20.069    6.870    0.326    0.125   -0.575   -0.125    5.733    0.041    0.154   -0.456
X1==    3.778    0.196    1.546    0.495    1.143    6.265    1.459   -1.609    0.164    1.208    0.836    3.918    1.572    1.803    2.563    0.164    1.459    3.583    1.817    6.875    4.234    1.425    5.696    1.638    0.393    0.100    1.870   -0.904    2.751   -0.105   -1.373   -1.057
X2==    3.531    1.178    1.592   -1.229    2.498    3.373    0.610    1.592   -0.336    0.829   -0.796    1.604    0.572    3.209    2.058    0.194    0.024    3.073    0.751    4.433    8.641    1.401    3.523    4.195    0.829    1.256   -0.308    0.138    2.084   -0.394   -0.112    0.432
CD1=       12        5        5        4        7       13        6        0        3        3        3       10        4        5       10        3        6        9        7       14        7        4       10        5        2        2        4        0        4        1        0        0
CD2=       14        8        7        1       11       10        4        7        3        4        1        6        3        6       10        4        3        9        4       12       16        4        7        7        4        4        2        2        4        1        2        2
ATTTCCCCGAAATTTTCATCGATCCGGCTCAATTGCAACAGGTGTTGCTAAATCTCCTACTGAATAGTGTTGAAGCCATCCATGATCAGGGAACTATTCAGGTAAAATTAGAGTTATTTCATCCTAAAGAGATCCGAAATATCAAAAATCGGACTCATGCCAGATATTTTGCGATGTTGAAAAAAATGCCACATCTAAAAATTCATATTAAAGATAATGGATGTGGTATTGCTGAGGAGAATCTGGAACATATCTTCAACCCATTTTATACAACTAAACCGTATGGCACCGGTTTAGGATTATCGATTGTCTATCAAATCATCAAAGAGAATGAGGGAATTATTTATTACGAGAGTGAAATTGGTGTAGGGACGGACTGTTACGTGTTTATCCCAATAAAGAAAATTCGCACCTTAACGGAAAAGAGTAGCGGATGATTCAGTTTGCTGTTACCAATGAATTAATTAGCCAACCCATCATCCATGGACTGAAAACCTCCGGGCTATTGAAAGATATATCCCTGCAGGAGGGGAGTACTGCGCAAAATTGTGCTAACTTAGTGCAGAAAAAAATTGATTTAGCTTTGATTTCTCCCCTGGATTATGCCCGCAACAGCAGTGAGCTGGTTATTGTACCGGACATCGCTATCTGGAGTGCTGAAGCCACTCGTTATGCCCTGGTTTTTTTTCAGTCTAATTTGCATAGTTTTCATCGTATTGCATCTCAATATGGGGAATCCCAGTACCAGGTGCTGGCTTCTTTGTTGTTTAAAGAATTTTATGAGATAGAGGTGGAATGGGAGAATATTTCCTGGGATGGCTCCCTCGATGAAATTCTGGAGAAATTTCCAGCCTGTCTGTTGGAGGGTGATAAGGCTATAGAATCGTATTATCAGTCCGATAGTTACCTGGATATTGTTGAGGATTATTGTGAAAAAACGGATTCACGTTATATTCATCTTTTGATAGCGTTCCATCGGGATCATGTTGATCATCAAGTTATGGAATCTTTATTACTTTCTTTGCAGATTGGTCTCCGTAATTTGATGAA
KOK=        84
KK=   96602  LL=   97591  Z=    5.15  JJ=   96602  DL=   990
A===      111      112      113      114      121      123      124      131      132      133      134      141      143      144      211      213      214      223      224      231      233      234      243      244      313      314      323      333      334      343      413      433
B===      222      122      422      322      212      412      312      242      142      442      342      232      432      332      221      421      321      411      311      241      441      341      431      331      424      324      414      444      344      434      423      443
RRR=   40.827   10.869    2.164    3.211   -0.699   18.236    0.845   -2.212   -0.021    8.911   -0.123   -0.323   -0.038    0.833    0.628   -0.699   -0.061   10.740    2.845   -0.046    8.974   -0.013   -2.345   -0.979    6.188   22.002    0.335   20.909    0.402   -0.499    0.013    1.304
X1==    6.466    2.790    2.088    1.557   -0.366    5.937    0.709    3.330    0.041    3.418    0.701   -0.340   -0.008    0.769    0.686    0.631    0.108    2.656    1.065    0.041    3.092    0.515    3.209    1.268    1.330    4.248    0.448    3.392    1.118    1.118   -0.008    1.118
X2==    6.314    3.896    1.036    2.062    1.909    3.072    1.192   -0.664   -0.510    2.607   -0.176    0.949    4.510    1.084    0.915   -1.107   -0.566    4.043    2.673   -1.107    2.903   -0.026   -0.731   -0.772    4.653    5.179    0.747    6.164    0.360   -0.446   -1.515    1.166
CD1=       15        9        6        5        3       13        4        8        3        7        3        2        2        3        5        4        3        8        5        3        7        3        7        4        4        8        3        6        3        3        2        3
CD2=       18       12        5        7        8        8        5        2        2        6        2        5        9        4        6        1        2        9        7        1        6        2        1        1        9       10        3        9        2        1        0        3
TTGCCCCACCGGGGTAATCTGATCAAAACAGATGATTTCTTTATTCTGGATCATACCTATGATGCCACCATCAACTCGGTGACAAAAGCGTGTGAGTCCCTGGTTCAATTCAAACGATTTTCCAAAAAAGTGGTACTGGTGATTGGAGACATCAGTAACCCCGGTCCTGCCCCGAAAGAGATTCATCAAAAAATGGGGTATTACATTGCTGCTTTACCTATCGACGTGGTGGTGACGATTGGTAAGTATGCTACTTATATTGCTAAAGGTATCAAACAGATGAATCACACAAAAAAAACAATTGTGGCCTGCCGAAACACCTCTACAGCATTGAAAAAGTTACAGGAAATCCTTTCACCTCAATCAACATTGCTCTTCATCGGGAGTCAACAGCTTGCTCTCTATAATCTGTTAGAAGAATTTTTACAACAGGTTTGAGCTTACACGGTGCAATAAGGTAAGGGGTTGAATCTTCACGAGGATTCCTATGGAACCGAAACAACTGTTAACACTTGGTTTCTGGATGTTCATATTAGGGGGATGGGGGCTTTACCGCTACTTCCAATATTTTAGAAAAATCCCATGTAAGGATTCTTTAGATTATGTTTTGAACGTTAGCATTTTCTGGGGGAATCTTTTTCTAATATTGGGGGCTATCGTTTGTTTTCTCGCTGCCGCTGGATTCCTTCATTTGAAGGAATAGCTAGCACCTTTCTGAGATACAACTTTTTTCTAACCTTTTCCTGCTGCTTTTCGTAGCCGATCCATAATGGCTCTTCCCAACCCTTCTTCAGGAACCGGTTCTGCATAGATAATATCCAGATTTGCATTATCCAGACGGTGAAGACAGGCAAACAGGTTTACAGCCGCCTCTCGTAAATCCCCGGATGGGGAAAGGATTTCCACGGTCTGGAATAAACCGCTCTTTGGAGGTTTCTGGAATGCCAGAAATCCTATCTTCTTTCCGGGATCAATTTTGGGTAAATCCCC
KOK=        85
KK=  139172  LL=  140041  Z=    6.42  JJ=  138962  DL=   870
A===      111      112      113      114      121      123      124      131      132      133      134      141      143      144      211      213      214      223      224      231      233      234      243      244      313      314      323      333      334      343      413      433
B===      222      122      422      322      212      412      312      242      142      442      342      232      432      332      221      421      321      411      311      241      441      341      431      331      424      324      414      444      344      434      423      443
RRR=   23.335   -0.294    4.964   12.359   -1.079    3.974    2.658    1.069    0.902   -0.441    0.310    4.668    0.310    1.131    0.937    0.453   -0.767   12.599   -0.404   11.965    5.444    1.400    2.661   63.095    1.085   -0.117    2.503    0.941   31.142    0.532   -0.444   -0.459
X1==    6.311    1.466    1.645    2.327   -0.401    1.415    0.655   -1.354   -1.431   -1.179   -0.348    2.327   -0.348    0.459    3.332   -0.719    0.655    2.538   -0.200    4.260    2.825    0.344    4.360    8.229   -1.179    0.498    2.011    0.939    4.777   -1.041    0.498    0.898
X2==    3.698   -0.201    3.017    5.312    2.691    2.808    4.056   -0.789   -0.630    0.374   -0.890    2.006   -0.890    2.463    0.281   -0.630   -1.171    4.964    2.015    2.808    1.927    4.068    0.610    7.667   -0.920   -0.234    1.245    1.002    6.519   -0.511   -0.890   -0.511
CD1=       12        5        4        5        2        4        3        0        0        0        1        5        1        2        8        1        3        6        2        8        5        2        7       12        0        2        4        2        6        0        2        2
CD2=       13        4        9       13       10        8       10        2        2        3        1        7        1        6        5        2        1       11        6        8        5        8        3       13        1        2        4        3       10        1        1        1
CTCATGATGGACTCCCTTGTTTGAATTTGTAAAAGACAAAAATTTAGCGAAGGAAAGGTCAAGTTAAAAAGGGAATTTAATTTTAAAAAAGATTTCCGGGATGAAGGATAGATGTGCGGGGATAACTCAATTAGTTTCGATGGGTAATGACTTCTCGGATGGTCTGAGAAAGTTGAAAAGCGGTAAACGGTTTTAAAATGAATCGGGCAATTCCGGCCTCTTTCAGGTTTTCGAAACTCACCATTTCATTATATCCGGAAATGAGAATGATCGGTACTTCTGAACAGATTTTCTTTAATTCCGCAGCCAATTCCAAACCGGTCATGCCTGGCATGGTCAGGTCGGTGATGACCAGATCAATATCCTTAAAATGTTTTTTAAAAATGTTAATGGCTTCTTTACTGCTGGTGGTGGCCGTCACCTTATATCCGAAATTTTCCAGAATCTGCCTATCCACTTCAACGATATTTCTCTCATCATCCACCAATAAAATATGTTCATTCCCCCGTTGAACGGAATAGTTTGCTTGTTTGCGCTGAACCTGAGCATCGGGAACGATGGGCAAAAAGATGGAGAAAGTCGTTCCCTTCCCCGGTGTGCTATCGACCTGGATATGACCTTTATGCGCCATTACAATCCCGTGAACCATAGCTAATCCCATTCCGGTCCCTTCATCAGGAGTTTTAGTGGTAAAGAAGGGTTCAAAAATGCGATCCAGAATCTCCGGATCGATGCCATGCCCCGTATCTTTAACCGTAATCTTCAGGTAATCTCCGGTTTGGAGATTGGGAGATATGGAAGCGATTTTTTCATCGATTGTGACATTTTCCAGTTTTACTTTCAGTACCCCTCCTTTCTGGCGCATGGCAT
KOK=        86
KK=  148532  LL=  149431  Z=    4.97  JJ=  148502  DL=   900
A===      111      112      113      114      121      123      124      131      132      133      134      141      143      144      211      213      214      223      224      231      233      234      243      244      313      314      323      333      334      343      413      433
B===      222      122      422      322      212      412      312      242      142      442      342      232      432      332      221      421      321      411      311      241      441      341      431      331      424      324      414      444      344      434      423      443
RRR=   52.059    9.098    1.000    2.461   -1.714   10.167    4.049    0.250   -0.223    8.599    1.568   -1.024    1.235    0.926   -1.151    0.780    1.866   11.918    0.561    0.277    3.753    0.275    0.666    0.197   -0.311   12.400   14.830   11.347    0.775    3.587   -0.073    2.896
X1==    7.833    5.237    1.402    1.234   -0.447    3.233    3.641   -0.725   -0.151    6.369   -1.128    0.552    1.559    0.548   -0.447    0.526   -1.566    2.945    0.221   -0.151    2.420    1.381   -1.183   -0.410   -0.152    3.350    3.309    4.331    0.276    1.276   -1.128    3.276
X2==    6.646    1.737    0.713    1.995    3.838    3.144    1.112   -0.345    1.483    1.350   -1.390   -1.855    0.792    1.691    2.577    1.483   -1.192    4.047    2.538   -1.841    1.551    0.199   -0.563   -0.481    2.049    3.701    4.482    2.620    2.812    2.812    0.065    0.884
CD1=       18       14        4        4        3        7        8        1        2        8        0        3        3        2        3        3        0        7        3        2        4        3        0        1        1        5        5        5        1        2        0        4
CD2=       23       10        5        7       15        9        5        3        6        4        0        0        3        4       12        6        1       10        7        0        4        2        1        1        5        7        8        4        4        4        2        2
GCCTTTGCTGGTCATGAATTTTTAATGGAAGCGTATAAAGTTGCTGTAAAAGAAAAATATCGCTTTTTCAGCTATGGAGATAGTATGTTGATCCTGTAAATTTTTTTTACCTTCTTACCTCCTTAATCCTTATTTTTTGCCAGAATTTTTTTCAAACCTCCTGTGCTGCAAACTTGTCATTTTCAAAAATTAAAAATTTTTAATCTTCATAAAAAAATTGCGTGTCAATACCTGCATCCCTAAAATAATAGAAATGAAATCGGGAAGGGGATGATGAGGTATAATTTAAATAAACTATTCCCATTTTTAAGCATACGAGTAAAACTTATCATTGCTTTTACACTTCTTTCCTTTGTACCCCTTACCATTGTGGGGTTGTTAGGTTTATTCTATAACACCCAGAGTTTAGAGAAAAGTGCACTGGAAAATTTAGTCCATGATGTTTCCATCCTCCGGGAGAAGGCGAAAAACTTTCTCGGAAACATTAATATGGATATCCAATATCTCAAGGAATCCAGAGTTTTCAACACCTTTCTGAAAGATTATTATCGCTCGGAATATCCCGGATACCAGGGCAGTTATGTTAATCTTACCCACCAGATTTGTACTTTCATGGAGACCAAAAAAATTTATTATCAAATGTTTTTTGTGGATCGGGATGGTAATGAAGTCTTTCGGGTGCAAAAAGTAGGAGATGGTTTTAAGATTTTTAAACCCTGGGAACTCAGCAGTTCGGGCTATCGATTTTATGAGCTTCTCACCGAGTCGTTACCCAGGGATGAGATCGCCGTGGTTCCGGTAGAGTTGCTGGATGTACTGAATAATGAGAAAATCTCATCAATGAGTTTTGCGACCCGGATATACAATCAACAGAATGAATATCAGGGGTTATTTATAGCC
KOK=        87
KK=  158042  LL=  158911  Z=    5.88  JJ=  157862  DL=   870
A===      111      112      113      114      121      123      124      131      132      133      134      141      143      144      211      213      214      223      224      231      233      234      243      244      313      314      323      333      334      343      413      433
B===      222      122      422      322      212      412      312      242      142      442      342      232      432      332      221      421      321      411      311      241      441      341      431      331      424      324      414      444      344      434      423      443
RRR=    2.780    2.246    2.543   -1.981    3.718    3.437    1.744    0.056   -0.864    7.537   -0.403   12.562    1.227    0.342    4.365   -1.265    0.299    1.168    6.318    6.382   83.549   -1.127    1.044    0.490    9.368   -1.883    0.505    0.237   -1.653    0.004   -0.694    6.452
X1==    3.631    1.491    1.615   -0.888    0.867    2.875    1.555    0.126   -1.419    3.081    2.427    4.379    2.427    1.810    2.116    0.728   -0.344    0.586    3.192    2.159    9.426    1.500    0.775    1.618    3.081   -0.590   -1.233    0.926    2.289   -0.304   -0.590    2.289
X2==    0.766    1.506    1.575    2.231    4.290    1.196    1.122    0.446    0.609    2.447   -0.166    2.869    0.506    0.189    2.063   -1.738   -0.867    1.993    1.979    2.956    8.864   -0.751    1.346    0.303    3.041    3.193   -0.409    0.256   -0.722   -0.014    1.178    2.819
CD1=        8        5        4        1        4        6        5        2        0        5        5        9        5        5        6        3        2        3        8        5       13        4        3        5        5        1        0        2        4        1        1        4
CD2=        5        6        6        6       11        5        4        4        4        7        2        7        3        2        7        0        1        6        5        8       17        1        4        2        8        7        2        3        1        2        4        6
TAACACTCCGGAAGAAGCTGAACGAGGGAGAACGCTTTCCTGGATAAACATTATGACTGAAGTGGAGGGAGAATACCCTCATCTCCGCGTACGATATCTGCCTCTTCCATGCATGCATTGTGATAATCCTCCTTGTATCAAAGTGTGCCCGGTACGTGCCACTTATAAGGCGGATAATGGCATTGTGGCTCAGATTTATCCTCGCTGTATCGGTTGCCGTTATTGTATGGCCGCCTGTCCATACACAGTGAAGGACTTTAACTGGTTTGAACCGCAATGGGATCCGGAAATCAAAAAAACCACCAATCCTGATGTATCGTTACGACCGAAAGGGGTGGTGGAGAAGTGTACGTTTTGTCATCATCGATTAATTAAAGCACGGGAACAAGCGGCTCTGGAAGGTAGAGAAATGCTGGAAGAAGAATATCAGCCGGCGTGTGTGGAAACCTGTCCGGCAAATGCTATGTTTTTTGGAGACCTGGATGATCCCAATAGTATTGTAGCGCGGTTATCGAGAAGTCCTCGTGCCTTTCGGCTTATGGAAGATCTGGGCACCGAACCAAAAGTTTACTACTTGTCTGAAGGTGAAAAGATAATTTGAGGGTTGAAAGAATGGGTTACGATCCTGATGAAATTTTGTATAAACCGATTGAAAAACCATCTCCAGTGTTCTGGTATACCGTGGCAGGTTTATTAGTGATCATTGGATGGGCATTGTTCATGTATGTGCGTCAGCTTTATTTAGGGCTGGGAGTCACCGGTATGAATCAACCGGTCTCCTGGGGATTTTACATTGTCAACTTTGTGTTTTTTATTGGTATCAGCCATGCCGGAACACTGATCTCTGCCATCCTTAGACTTTCCAAAGCG
KOK=        88
KK=  165332  LL=  166261  Z=    5.07  JJ=  165302  DL=   930
A===      111      112      113      114      121      123      124      131      132      133      134      141      143      144      211      213      214      223      224      231      233      234      243      244      313      314      323      333      334      343      413      433
B===      222      122      422      322      212      412      312      242      142      442      342      232      432      332      221      421      321      411      311      241      441      341      431      331      424      324      414      444      344      434      423      443
RRR=   25.996    0.984    8.765   -0.478    1.015    7.534   -1.365    0.159    6.163    1.917    1.673    0.355   -0.638    4.812   -1.333    0.044   -0.189   52.711    0.865    9.443    2.459   -0.022   -0.668   14.222    2.244    0.840    8.408   -1.542   -0.446    0.153    0.068    0.349
X1==    6.390    0.711    2.258    1.601    2.146    1.856   -0.522    0.335    2.530    1.602   -1.264    1.034    1.138    2.106   -0.725   -0.163   -1.118    6.342    1.499    3.876    0.843   -0.361    0.480    3.841    0.697    0.337    3.697    3.389    2.216    0.216    0.337    0.216
X2==    4.068    1.384    3.881   -0.298    0.473    4.058    2.613    0.476    2.436    1.197   -1.324    0.343   -0.561    2.285    1.840   -0.267    0.169    8.311    0.577    2.436    2.917    0.060   -1.392    3.702    3.221    2.491    2.274   -0.455   -0.201    0.707    0.202    1.615
CD1=       19        6        6        6        9        5        2        3        6        3        0        5        3        5        3        2        1       11        5        8        2        1        2        7        2        2        5        4        3        1        2        1
CD2=       13        8       10        2        6       11        7        4        8        4        0        3        1        4        9        3        3       20        4        8        7        2        0        6        7        5        6        1        1        2        2        3
TGGCCAAGGCAGTTGTGGAACTTCAGGGAGAACAGACCTCTCTGGAAACCGCACTCAAGACCCTGGCGCAGACATTGAATATTTCATTGATTGACTTTATGAGATAAAGTGTTTGAATTTCCGCATTTCTACCCTCCAGGTAGAGCGATTTTCGACACTTTCAGGAAAAAGGATCTTTGTAAATGACTGAATTTATAGGAATTACAAAAAGGAGGCGAGACTGGCATGCATGTTGCCGAGACTAGTAGTATAACAGGAGTGGAGAAGATGAAGATAGTTACAAAACAGTTTGGTGAACTGGAATTCAGCGAGGATCTCTTGATTAAATTTGAAAAAGGAATTATCGGGTTCGAAAAATGTCATCGGTTTCTAATAATAGATGATGAAGATTATGAACCCTTTCGATGGCTCATTTCAGTGGATGAAAAAGAAATTGGTTTTCCAGTCTTAAACCCTTTCCTCATTGTTCCCGATTACGGAAAAGAACTTCCCAATTCTCTGGTAGAACGATTGTTCTCCTCAGATGAATTATTGGATGTGTTCTGCGTTGTCACCCTGAATGGAGAAGGAGGAAAGGTAACCATCAACCTCAAAAGTCCAATCATTATCAATTATGACAGCAAAACCGGTGAACAAATCATACTACCTTCAGAGGAATTATCTGTAGCGAAACCGATTACTTAAGAATAATCACTGGTTCATAGCTGTTGAATACTATTTGTGTTATTTGAAATATTTTTCAATTTAAAAGTTGTGAAACACAACAATAAAAAACCAAGGAAGGTGTTATATGTTAGTACTAACAAGGAAGTTAGGTCAGAATATTCTCATTGGTGATGATATTTTAGTCAAAGTGTTAAAGATTGATCATAACAAAGTTCAGCTTGGTATTTCTGCTCCGGCACATGTTTTAGTATATCGCCAAGAGTT
KOK=        89
KK=  168752  LL=  169291  Z=    8.19  JJ=  168722  DL=   540
A===      111      112      113      114      121      123      124      131      132      133      134      141      143      144      211      213      214      223      224      231      233      234      243      244      313      314      323      333      334      343      413      433
B===      222      122      422      322      212      412      312      242      142      442      342      232      432      332      221      421      321      411      311      241      441      341      431      331      424      324      414      444      344      434      423      443
RRR=   -0.033   12.777   -0.925    0.056    0.076   57.229    0.563    0.153    6.556   45.125   -0.182   -1.475   11.214    1.322    0.219    0.134    1.449    2.899   16.394   -0.991    2.383   -0.234   -1.919    1.323   -1.550   49.849   -1.145    1.122    1.170   -1.286    3.477    2.174
X1==   -0.407    4.808   -0.843    3.465   -0.070    7.721   -0.501   -0.170    2.432    8.828    0.188   -1.452    5.519   -1.278   -1.464    0.165   -1.289    1.349    5.932    0.921    2.859   -0.331   -1.185   -1.135   -1.395    5.519   -0.419   -1.283   -1.228   -1.228    1.711    2.076
X2==    0.082    2.657    1.097    0.016   -1.086    7.412   -1.125   -0.903    2.696    5.111   -0.968    1.016    2.032   -1.034   -0.150    0.810   -1.125    2.150    2.764   -1.077    0.833    0.707    1.619   -1.165    1.111    9.032    2.735   -0.875   -0.953    1.047    2.032    1.047
CD1=        2        9        1        7        2       12        1        2        5       14        2        0        9        0        0        2        0        3        8        3        5        1        0        0        0        9        1        0        0        0        4        4
CD2=        1        4        2        1        0        9        0        0        4        6        0        2        3        0        1        2        0        4        5        0        2        2        3        0        2       10        4        0        0        2        3        2
GGCGGTCTGCAGAGTATTAATGACATCCTGGTCAGCATCAAGGAAAAAGTCATCCAGGCCGGTAATGGTTCCTACACTTCCCAGGAGTTGAATGCAATTGTGACTCAATTGCAGGACAGCTTGAAGGAAGTGGATGACATCATCAGCGAGACCAAGTTCAATGGAACCGCGCTGTTAAATAACCAATTTACCAGCAAAGTCTTCCAGACCGGAGCTGATGGCGGTGATTCACTGACCGTAAGCCTGACTGCCCAGATTGATTCGGCAGATTTCGGTCTTAGCAGCATCACTACCAGCACCATCTCCAGTACCAATCTCTCAACGACACTGAATAGTATAGATAATTACATCTCTACTGTTACCAGTGAGTTGCAGAAGGTTGGTTCATTGATCTCCCGATTGGATGTAAAGGAATCTACCTTGCTGACATCCATCACCAATACCGATGCTGCGGCCAGCCGAATCCTGGATGCCGACATTGCTAAGGAGCAACTGGAAATAACCAAGATGCAAATCCTGCAGCAAACGGCAACCTTGCAG
KOK=        90
KK=  170012  LL=  170491  Z=    4.67  JJ=  169742  DL=   480
A===      111      112      113      114      121      123      124      131      132      133      134      141      143      144      211      213      214      223      224      231      233      234      243      244      313      314      323      333      334      343      413      433
B===      222      122      422      322      212      412      312      242      142      442      342      232      432      332      221      421      321      411      311      241      441      341      431      331      424      324      414      444      344      434      423      443
RRR=    0.996    1.280    0.129    0.525    0.687   45.559   -0.917   -0.882    9.738   10.375   -1.615   -2.486    0.717    1.116   -5.174    0.344    0.423    3.274   26.394   -0.738    1.617   -0.146   -2.720    0.333   -1.261   21.852   -0.054   -2.090   -0.955   -0.955    6.926    0.188
X1==    1.025    0.960    3.934    0.275   -0.571    6.848    0.752    0.911    2.407    4.975    1.626   -1.299    0.713   -1.067   -1.337   -1.146   -1.098    1.073    4.147    0.631    1.047    0.123   -0.877   -0.807   -1.161    4.365    0.047   -0.979   -0.901   -0.901    3.452    3.099
X2==    0.972    1.333    0.033    1.913   -1.203    6.653   -1.220   -0.967    4.045    2.086   -0.994    1.913    1.006   -1.046    3.870   -0.300   -0.385    3.052    6.365   -1.169    1.544   -1.185    3.103   -0.413    1.086    5.006   -1.136    2.135    1.061    1.061    2.006    0.061
CD1=        4        3        7        2        1        9        2        3        4        7        3        0        2        0        0        0        0        2        5        2        2        1        0        0        0        6        1        0        0        0        5        4
CD2=        2        3        1        3        0        9        0        0        6        3        0        3        2        0        6        1        1        6       11        0        3        0        5        1        2        6        0        3        2        2        3        1
ACTCAAATCACTGATATGTTAAACGAAGTGGATGACATCATCAGTGAAACCAAATTTAACGGGACTCAACTACTTGACGGTAATTTCACCAGCAAAGTCTTTCAAACAGGAGCAGATGGTGGTGATCAGTTAACGGTGAGTTTAAGTGCCGGGGTTGATTCTACTGACTTCGGACTGAATGGATTAAACTCCTCGGATTTGCAAGGCTCCAACTTGTCATTAACCTTGACCAGTCTTGACAATGCGATTTCAACGGTCAGTAGTGAACTTCAGAAAATCGGGTCTTTGATACAACGGCTGGATGTAAAGGAACAAACACTCCAGGTCGCCATTACAAACACCGATGCAGCTGCGAGCCGGATTATGGATGCAGACATCGCCAAAGAACAACTGGAAATCACCAAGTTGCAAATCCTGCAACAAACGGCAACCATCCAGTTAGCTCAGGCCAACTCTGCACCACAAAACATCCTGCAGCTG
KOK=        91
KK=  171542  LL=  172321  Z=    8.54  JJ=  171542  DL=   780
A===      111      112      113      114      121      123      124      131      132      133      134      141      143      144      211      213      214      223      224      231      233      234      243      244      313      314      323      333      334      343      413      433
B===      222      122      422      322      212      412      312      242      142      442      342      232      432      332      221      421      321      411      311      241      441      341      431      331      424      324      414      444      344      434      423      443
RRR=    0.442   23.862    4.908    1.204   -0.396   85.259   -2.256    0.358   13.854   66.610    0.764   -1.209    0.478    0.709    1.767   -0.290    1.260    9.529    5.578    2.249   18.814    0.749   -3.539    1.801   -2.137   13.197    2.688   -0.066   -0.424    0.123   -0.918    2.763
X1==    0.964    6.142    2.372    1.593   -0.491    7.029    2.649   -0.248    2.794   12.480   -1.358   -1.599    2.379   -1.394   -1.697   -0.735   -1.479    1.710    3.823   -1.441    7.044    0.355   -1.257   -1.290   -1.323    2.379    2.083   -0.226   -1.154   -0.278    1.632    2.349
X2==    0.458    3.885    2.069    0.756    0.806   12.130   -0.852   -1.445    4.958    5.337   -0.563    0.756    0.201   -0.509   -1.041    0.395   -0.852    5.571    1.459   -1.561    2.671    2.108    2.816   -1.396    1.616    5.546    1.290    0.293    0.367   -0.442   -0.563    1.176
CD1=        5       13        6        5        2       12        6        2        6       18        0        0        5        0        0        1        0        4        7        0       10        2        0        0        0        5        4        1        0        1        4        4
CD2=        3        9        5        3        4       21        1        0       10        9        1        3        2        1        1        3        1       12        5        0        6        5        6        0        4        9        4        2        2        1        1        3
GTGATTCAAGATAGTGATACCACCGGACGTCTGGTGTTCACCAGTGAGGAAACCGGTGCAGATTATGAGATGACACTCAGCGATACCAGTGGAACCCTCCTCTCCACCCTGGGACTGAATGATTCTGTCCAGGCTAGTGGCACCAACGGCGGTTACATCTATGATAGCAGCGAACTAAATGCATTGGTAACCATTGATGGCATCAGTGTTTCCAGCAATTCCAACACCCTGGATAACGCGATTGAAGGGTTAACAATCACTCTCCATAAGACTCAAGCAACCGGTGAACAAGACGTAACCATTAATGTTTCCAACGATGTTGAAACCATTAAGAGTAAGATAGAAGAATTTATCAATGCCTATAATGATGTATTGGACTTCATCATTACCAATACTGCAGTGAATACCAGTACTTATGAACGATCTGCCTTTAGTGGAGATTTCTCCATCACCAATTTGCGATTGCAGATGCGCCAGGCCATGGGAAGTGCCGTTACTGGTTTGGCAGCAGGAGATCCTACTCTTCTGACCGATCTGGGTATCTCCATCGGGAAAGATGGTAAACTTTCCATATCGGACAGTGATAAACTGGAAGATATGATTACCGATAATCTTTCCCAGGTGGAACAATTGTTCAACTCTTCCGATGGTTTTGCTCCCCGGCTGGAATCGATTTTGGATGAAATGAGCAAGGGTGACGGTATCATCGAGAAGCGAAAAGATGTTCTGCAAAATAATATTGATCGGATCAACAATCGAATCGAGCAGATGCGAAAATCC
KOK=        92
KK=  178142  LL=  179071  Z=    6.17  JJ=  177902  DL=   930
A===      111      112      113      114      121      123      124      131      132      133      134      141      143      144      211      213      214      223      224      231      233      234      243      244      313      314      323      333      334      343      413      433
B===      222      122      422      322      212      412      312      242      142      442      342      232      432      332      221      421      321      411      311      241      441      341      431      331      424      324      414      444      344      434      423      443
RRR=   13.350    7.368    3.537   -1.150   -0.063   14.527   21.632   -3.272    0.298    1.294   -0.920   -1.520   -0.482    0.448   -2.108    6.386    0.027    7.935    2.734    6.403   14.824    0.023    0.685    7.650   -0.749    7.647   20.484   14.736   10.321    2.007   -0.057    2.580
X1==    2.293    3.784    2.067   -0.519   -0.202    4.115    4.198    2.769   -0.967    0.502    0.876   -1.299   -0.614    1.259    1.127    2.209   -0.735    2.821    0.953    2.845    3.183   -0.160   -0.834    2.384    0.502    2.366    4.398    4.197    3.564   -1.424    0.131    0.714
X2==    5.823    1.947    1.711    2.214    0.311    3.530    5.153   -1.181   -0.308    2.578   -1.050    1.171    0.785    0.356   -1.871    2.890   -0.036    2.813    2.870    2.251    4.657   -0.146   -0.822    3.209   -1.493    3.231    4.657    3.511    2.895   -1.410   -0.438    3.613
CD1=        5        8        5        1        2        9        8        6        1        3        3        0        1        3        4        6        1        8        4        7        8        2        1        5        3        5       10        9        7        0        2        3
CD2=       16        7        6        8        4        8       12        1        2        6        1        6        4        4        0        7        3        6        7        6        8        2        1        8        0        8        8        6        6        0        2        7
TCAAACGGAAAAATTCTTTATAGTCGAGAGCGGACAACTGCTGGAGATTTCCATAACGGGTGAGTAATGTCTTTGCTAAATCGAGAGCTGTTTGTTTGGATGTTCCTGTTCGAATAAGAATGGCTAACAATTCAGCATCTGTGAGGACCGACGGCCCCAATTGCATCAGTTTTTCTCGGGGACGTTCCCCTTCCGGCCAATCCGGAATTTTGGAGTGATAAAATGCGGGTTCCTCAATCTTCATCTTACCCCCCAATGTCCTCATTTTTTTACGGAACGATGTTGCTGATACCAATCCTGAATGTACTGAACAATTTCATGGGTATCGGTACCCGGTCCGAATAATTTTCCTACACCCATTTTCTCCAGTTCTTTCATGTCATCTTCCGGGATGATCCCTCCGCCGGTGAGCAATACATCGTCAAGCCCCTTCTCTCGCATTAATTCCAGAACTCGAGGAAAGAGGGTCATATGGGCTCCGGAGAGTATGCTGAGGGCGATCACATCCACATCCTCTTGTAGAGCGGTATTGACAATCATTTCCGGCGTTTGACGCAACCCGGTGTAAATCACCTCCATCCCGGCATCCCGCAGGGCTGAGGCTACTATTTTGGCTCCCCTATCATGTCCATCCAACCCGGGTTTGGCAACCAGTACCCGAATCTTACCTGCCATGATGCTCTCCTTTTTTCATTTGTTGTAGGGTTTGTAAATATAGCTCCACCTCTTCTATCATTTTTTGGAGAGGGAATTCTTCCCGAATGGTCTTTTCTGCCTGAACTCCCAACATCTCTCTCAATTCCGGGAAAAACAACAATTCTTTGACTCGTTGAGACATGAGATAAATATCATTGGGGGGTACCAGTATCCCATTCTGATCTGAGGTAATGATGTCGGCCACTCCCCCAACATCAAAGGCAACCACCGGGG
KOK=        93
KK=  181472  LL=  182581  Z=    5.08  JJ=  181382  DL=  1110
A===      111      112      113      114      121      123      124      131      132      133      134      141      143      144      211      213      214      223      224      231      233      234      243      244      313      314      323      333      334      343      413      433
B===      222      122      422      322      212      412      312      242      142      442      342      232      432      332      221      421      321      411      311      241      441      341      431      331      424      324      414      444      344      434      423      443
RRR=   67.345    3.302    6.750   -0.783   -0.915    3.556    1.841   -0.309   -1.916    5.450    0.007   -0.356    2.946   -0.019    0.076   -0.538   -0.233   31.676   -0.543   13.358    7.867    4.533   -0.788   -0.996   -0.809    7.342    0.287    7.154    6.505    0.770   -0.001    3.791
X1==    7.336    3.292    4.121    2.213    1.335    1.422    1.534    1.060   -0.766    1.642    0.006   -0.393    1.172    0.082   -0.622   -0.766    0.416    6.483    0.705    3.610    8.133    2.130   -0.370   -0.308   -0.640    2.920    0.179    1.604    3.012    1.056    0.006    1.056
X2==    9.180    1.003    1.638   -0.354   -0.685    2.501    1.201   -0.291    2.501    3.320    1.172    0.905    2.514   -0.231   -0.122    0.703   -0.560    4.886   -0.770    3.700    0.967    2.128    2.128    3.236    1.264    2.514    1.606    4.459    2.159    0.729   -0.169    3.589
CD1=       21       11       12        8        7        6        6        6        2        6        3        3        5        3        3        2        4       14        4       10       16        6        2        2        2        8        3        5        7        4        3        4
CD2=       18        5        5        2        2        7        5        2        7        7        4        4        6        2        3        4        2       12        2        9        4        6        6        8        4        6        5        8        5        3        2        7
GTAAAATTCCAGAAAGGCGAAAAGATTTTTCAAAAAGAAGGTCAGGAAGATAAACAGGCACAGCCATTCCAGAGTCTCGATGCGATCTCCCCGGGAAAGCCATTTTTGGACATTGGCTTTCAACCAGGCATTAATATTCCAGAGACTGGGTTGTTCCGTTTCCCCGGGGGTAACCTCTGACTTTTCCACGACTTTTTCAGCGGCGGGTTTTTCCTGAAAAAGAGCACTGATGACAGGCGCTACCATCCACACGGATAGGGTGCTGAAGATAACAAAGAAAAAATTGAAAATAAAAACCAGAACGATCTGCCGAGCATACGGTTTTAAATAAGATAGAATCCGCAGGTAAATTTTCCAGCTTTTAGTTTTTTCCGAAGGTGAATGCATTAATTCTGTTGATCCTCCTGTAAACATCGATTTTCCTATTTTCGGATACTAGAGAAATGATTGTACGAAAAAAATGGGATGAACACAAACAAGAGGTGATTTCATAACAGTTCCGGGTCTGCAAAAAAATAACCCGCAGAGAATGATTCTCTGCGGGTTAACAAGTTTATAAACCATGAAAAGGAAGCAGTCTTTCCTGTTTATCCTTCCGGTAATTCAGTTTCCGGTCGTGGCATCTTATCCAGTACCACATCCCCGGGTCGGTCCACCGGCAATTGATTTAAACGTCCATAGCGACGCATATCTACCCAGCGATGCCCCTCCATGAACAAGGAATAGCGGCGTTCATGCAGTAATTGATCAATGGCGCTGGCCTGATCGGTTAAGGTAACGCTACCCAAACCGGCCGCGTTTCTTACCACATTAATGTCAGCTTCAGCCGCACTCAAATTCCCAAGCTGGATATTCGCTTCCGCTCGCAGTAACAACAGCTCCTCGTTTCGAATAATGGGGAAAGGGTCTGTGGAACCGCTGGTAATCGTTACACCCATCGTGCTGGAGAGATCATCGAATACGGTGGTGTCAGGCACATTATTCTCATCCAGATCCCGAACCACGACCTTCGATGAAAAACGCAAATCACCGGGTTCGGCATCGGTCTGGAATGAGGGATGAGCCATCAGTTTCACAAAAGGGGCTTCCGGATTTTCAAAAATCTCGTTG
KOK=        94
KK=  188552  LL=  189181  Z=    5.13  JJ=  188342  DL=   630
A===      111      112      113      114      121      123      124      131      132      133      134      141      143      144      211      213      214      223      224      231      233      234      243      244      313      314      323      333      334      343      413      433
B===      222      122      422      322      212      412      312      242      142      442      342      232      432      332      221      421      321      411      311      241      441      341      431      331      424      324      414      444      344      434      423      443
RRR=   -1.192   24.180   -0.073    2.432    0.122    4.196   -1.145   -0.318   -0.381   -0.365    3.607    0.628   -1.408   -0.085   -0.261    0.965    0.699   56.902    8.611   -0.381    1.697   -2.607   -0.249   -0.192   -1.268   32.004    4.196    0.463    0.354    2.022   -0.065   -3.523
X1==    3.157    3.913   -0.058    1.373    0.197    2.158    2.277   -0.759    0.476    0.844    2.098    0.762   -0.393   -0.685   -0.422   -1.206   -1.390    5.013    5.019    0.476    3.233   -1.012   -1.012   -0.296   -1.062    7.079    2.233    0.404    0.212    1.212    0.438    3.212
X2==   -0.378    6.180    1.244    1.771    0.619    1.944   -0.503    0.419   -0.800   -0.433    1.719    0.825    3.587    0.123    0.619   -0.800   -0.503   11.352    1.716   -0.800    0.525    2.576    0.246    0.647    1.195    4.521    1.879    1.146    1.668    1.668   -0.148   -1.097
CD1=       10        9        2        5        3        4        5        1        2        2        4        4        1        1        2        0        0        6        7        2        4        0        0        1        0       10        3        1        1        2        2        4
CD2=        1       11        3        3        3        5        1        2        1        1        3        2        5        1        3        1        1       23        5        1        3        5        2        2        3        6        5        3        3        3        1        0
TTTGACGAAGCTCAAAATCTGCCATTAAAGAATGCCGATATTAAAATTTTATCCATGGGGATGTCTTCCGATTTCGAAATTGCCATTGAAGAAGGGTCCACGATGGTGCGGATTGGAACGGCGATTTTCGGACCCAGAGAGTATGCTGAAATAAAATAAACGCCTCGAATACAGCAGGGGTGTTGATGTATAATTAATCTTTCAAGAACTTAACTTACGAGGGGTGCAATCTTGAAACTTACACCATTGGAGATCCGGAAACAGGAATTCCGCAAAGCAATGCGTGGATTCGATCCGGTTGAAGTACAAACTTTCCTGGAAATGGTTGCCGAGCAATATGAACAGTTATTGGATGAAAACAATGCGCTCAATCGGAGAGTGATCGAATTGGAAACCAAGCTCCATGACTATCAGGAAAATGAACGAAATTTGCGTGAAACCCTGTTGAATGTTCAGGAAGTGAAAAAGCAGTCTGAAGAAAGCAGTCGACGTCAGGCGGATCTGATTATTAAAGAAGCCGAGCTAAAAGCTCTGGAAATTCTGGAGAAGGCTCGAAAACAGGCTCAACAAATTCGAGAAGAAGTCAACTGGTTGAAGTCACAGAAAGAATCCTTCATCAATCGCCTCAGA
KOK=        95
KK=  191162  LL=  191911  Z=    4.87  JJ=  191162  DL=   750
A===      111      112      113      114      121      123      124      131      132      133      134      141      143      144      211      213      214      223      224      231      233      234      243      244      313      314      323      333      334      343      413      433
B===      222      122      422      322      212      412      312      242      142      442      342      232      432      332      221      421      321      411      311      241      441      341      431      331      424      324      414      444      344      434      423      443
RRR=   47.562    7.500    2.201    1.144    0.267   11.850    0.008   -0.832    0.093   16.440    0.495    0.313   -0.379   -0.055   -2.552   -0.289    2.288   27.447    0.206    1.226   -5.728    0.250    0.250   10.079    3.348    1.233    5.108    2.402    4.855    0.380    0.932    0.380
X1==    7.802    1.225    1.354    0.971    0.261    6.767    0.925    1.354   -0.105    4.051   -0.463   -0.710   -0.463   -1.374   -1.185    1.269   -1.610    3.366    0.735   -0.792   -1.024   -0.206   -0.206    6.313    1.444    0.338    2.914    2.354    2.238    2.238    1.139    2.238
X2==    6.097    6.121    1.625    1.178    1.021    1.751    0.009   -0.614   -0.887    4.058   -1.069   -0.441    0.819    0.040    2.154   -0.227   -1.422    8.155    0.280   -1.546    5.594   -1.214   -1.214    1.596    2.318    3.651    1.753    1.021    2.170    0.170    0.819    0.170
CD1=       24        7        5        5        5       12        4        5        2        6        1        2        1        0        2        4        0        6        3        1        0        1        1        9        3        2        4        3        3        3        3        3
CD2=       12       14        4        3        5        5        2        1        1        6        0        1        2        1        7        2        0       17        3        0        9        0        0        3        4        5        4        2        3        1        2        1
GGATTTGTTTTTCTCTTTTTCGAAAAACTTCCATCTATTGGAAAATTACCAGGGGATATTATCATTCGGAAAAAAAATTTTACATTTTACTTTCCAATCACCACCCTCATCATATTAAATTTGGTGATCTGGATTATTATCTGGATAATAAACAAAATTAAAGGTTAATCAACATTCAACATACTGAAGTAAGGGCATTTGAAAATGTTTAGAGAATTAGGTCAAAAAACACCGGTTAGTCAATTAGAGGAAGATATCCTGAATTTCTGGGAAAAGGAGAAGGTATTTGAAAAAACAGTAGAACTGCGCAAAGAAGCTCCCTGGTTTATCTTTTATGAAGGTCCTCCCACTGCCAATGGAAAACCGGGAATTCACCACGTGTTGAGCCGGACAATCAAAGACATTATCCTCCGCTACAAGACCATGTGCGGTTATTACGTTCCCAGAAAAGCCGGATGGGATACCCATGGTTTACCGGTGGAAATTGCGGTCGAGAAAGAATTAGGACTCACTCAGAAAAATGAAATTGAAAAATTTGGAATAGAAAAATTTAACCAGACCTGTAAAGAACTGGTGAACAAACACATTGAAATGGAAGGTGGCTGGCGCAAACTTACGAATCGGATGGGATTCTGGCTGGACCTTGACAATGCCTATATCACCTATAAAAACGAGTATATTGAATCGGTCTGGTGGGCTATCAAGCAAATTTTCGATAAAGGATTAATCTACAAAGATTTCAAAATTGTT
KOK=        96
KK=  192932  LL=  193531  Z=    5.11  JJ=  192902  DL=   600
A===      111      112      113      114      121      123      124      131      132      133      134      141      143      144      211      213      214      223      224      231      233      234      243      244      313      314      323      333      334      343      413      433
B===      222      122      422      322      212      412      312      242      142      442      342      232      432      332      221      421      321      411      311      241      441      341      431      331      424      324      414      444      344      434      423      443
RRR=   46.636    3.452    9.364   -2.845   -2.497   23.411   -0.474    0.446   -0.710    3.729    0.475    0.816    0.817   -0.664    1.197    0.045    1.722   16.131    5.717    0.625   -0.748   -1.819    1.397   -0.289    2.790    1.910   -0.566   11.624   13.546    0.685    6.280    1.399
X1==    6.625    3.018    2.299    2.045   -0.654    4.370    0.949   -0.302    1.151    3.688   -1.126   -1.238    0.673   -1.192   -1.388    0.347   -1.337    3.119    4.215   -0.458    0.615   -1.216   -1.216    1.874    0.837    1.572   -0.267    5.071    3.906    0.948    5.171    1.934
X2==    7.039    1.144    4.074   -1.391    3.818    5.357   -0.500   -1.473   -0.617    1.011   -0.422   -0.659    1.215    0.557   -0.862    0.130   -1.288    5.172    1.356   -1.364   -1.216    1.496   -1.149   -0.154    3.335    1.215    2.122    2.292    3.468    0.723    1.215    0.723
CD1=       10        6        4        4        1        7        3        1        3        5        0        0        2        0        0        2        0        6        8        1        2        0        0        4        2        3        1        6        5        2        7        3
CD2=       14        4        8        0        8        9        1        0        1        3        1        1        3        2        1        2        0        8        3        0        0        3        0        1        6        3        4        4        5        2        3        2
CGGGTACCGTTGAAGGAGGTTGATGTTGAATTAGACCTCCACCGTCCATTTGTGGATCGGGTTGTTTTTGAAAAAAATGGCAAGGTTTATCGGCGGACCCCGGAAATCATCGATGTCTGGTTCGACTCCGGCGCGATGCCCTTTGCTCAGTTTCATTATCCCTTTGAAAATCAGGAATTGTTCAAAAAAAGCTTCCCGGCTGACTTTATTGCCGAAGGGGTAGACCAAACTCGCGGGTGGTTTTATACCCTGCACAATATCGCCACTGTGTTGTTCGGGAAGGTGGCGTTTAAAAACATCATCGTTAATGATTTGATTCTGGATAAATACGGTCAAAAAATGAGCAAATCAAAGGGTAACGTGGTGTATCCTTTTGAGGTCATTGACCGATATGGGGTCGATCCCCTGCGCTGGTATTTGATGACCGTGAACAATCCCTGGATACCCAAACGATTCGATACTAAAGGTATCGAGGAAGTTTACCGGAAATTTTTTGACACATTGTTGAACACCTATAGTTTTTTCGCTTTGTATGCCAATATCGACCAATTTGATCCCACCTCCTCTCCGGTTCCTTTTGAACAGCGACCGGAGATTGAT
KOK=        97
KK=  194642  LL=  195691  Z=    6.28  JJ=  194642  DL=  1050
A===      111      112      113      114      121      123      124      131      132      133      134      141      143      144      211      213      214      223      224      231      233      234      243      244      313      314      323      333      334      343      413      433
B===      222      122      422      322      212      412      312      242      142      442      342      232      432      332      221      421      321      411      311      241      441      341      431      331      424      324      414      444      344      434      423      443
RRR=   49.734    1.016    4.369    1.054    0.199   42.277    1.902    0.197   -0.627    8.472    0.186    0.822    0.549    0.079   -0.634   -0.537   -1.765   40.019    4.440    0.364   10.787    0.347   -1.067    0.059   -0.851   13.316    3.681    2.730   -0.152    2.339    1.503    0.193
X1==    8.826    0.650    1.856    0.746    0.128    6.966    1.225    0.510    0.414    3.032   -0.568    2.566    0.193   -0.108   -0.918    1.069   -1.137    5.421    3.973   -0.241    4.531    0.116   -0.626    1.149    1.341    3.238    1.240    1.109   -0.096    2.774    0.955    1.817
X2==    5.635    1.562    2.354    1.412    1.562    6.069    1.553    0.385   -1.513    2.794   -0.328    0.321    2.844   -0.730    0.691   -0.502    1.553    7.382    1.118   -1.513    2.381    3.008    1.705    0.051   -0.634    4.112    2.968    2.461    1.581    0.843    1.575    0.106
CD1=       20        5        5        4        4       13        5        3        3        5        1        7        2        2        2        4        1       11       10        2        7        2        1        4        3        6        3        2        1        4        3        3
CD2=       19        9        9        6        9       16        6        5        1        8        2        4        7        1        7        3        6       18        5        1        7        7        5        2        2        9        8        6        4        3        5        2
TTTTTAAGACGCTCCGATGTTAGATGATGGATCGTAACAGGTAATTAAAACAAAATAAAAAGGACGTGTTTTTCATTTGGATTCACAAAATTTCTTGTTAAATTTTGCTCTTCCAAATCCACCGGAAACGAGCTAACAGGTAGAGCAAGATTGAGCATAGATTGGGAGGAACGGTTAGCAGTTGTCACTGAACGTTAACTAAACGATGATAGAGGGCTGACTATGGATGCCAAAAAATTACAGCATTTTAAGGATATGTTGTTGGAGAAAAGACAGGAAGTGCTAGAACGAATTGAACAATTGCGGGAAGTTGCGTTGGAATCGAATTATAAAGACAGCTACGGTGACCATTCAGGGTATGCTTATCACATGGCTGATCAGGGAACCGACGCGATGGAACGTGAAAAAGCATTTTTGTTCCTTTCCCGGGAGAAAAAATATTTGCAACAAATCGAAGATGCTCTTCAGCGCATTGAACTTAATGAATACGGCATCTGTAGAGTATGTGGTGAAGAAATCGATGAGAAACGATTGGAGATTGTCCCAACCACTCGAATCTGTGTTCCCTGTAAATTAGCAGAAGCGAAAAAGAAAGGATAGCCCTTGCATGTCGGGCAGCTAAAAGAGAAACATATCTTTTCGTCTCTACTGATAATTCTGGGAATCTTTGTTGTTGATCAATTCAGTAAGTTTTTAGCTTTACACTACCTGAGGCCATTCCGCTCCATACCGGTAGTCGGAGATTTCTTCCGGCTTACCTATGTGGAAAATCGAGGGATGGCCTTTGGTATTGATATTGAGAACAAAGTTCTTTTCAACCTCATTTCTTTTCTGGCTGTTGCTATCATCATCTATTATTTCTACCGATTTTATCATCAAAAATTATTTCGAATTTCTTTTGCAATCATCCTGGGTGGCGCTGCCGGTAATCTCTGGGATCGCTTGCTGCATGGTAAGGTCATTGATTTTCTGGATTTTGAATTTTTCGATATCCACTTTTCCGGAGGGGGGCTACTCTTCTGGCAGTTCCCTTCCTATACCCTGGAACGA
KOK=        98
KK=  201542  LL=  202351  Z=    6.11  JJ=  201542  DL=   810
A===      111      112      113      114      121      123      124      131      132      133      134      141      143      144      211      213      214      223      224      231      233      234      243      244      313      314      323      333      334      343      413      433
B===      222      122      422      322      212      412      312      242      142      442      342      232      432      332      221      421      321      411      311      241      441      341      431      331      424      324      414      444      344      434      423      443
RRR=   15.611   11.692    0.349    1.344    2.692   11.702    6.358    2.185   -0.278   10.639   -0.004    1.194    0.717    3.905    0.829    3.002    0.250   19.807    4.564    0.001    6.543   -2.401   -0.238   -0.340   -0.292    6.560   -0.008   24.639   10.046    0.643    0.008    0.643
X1==    3.046    2.817    2.548   -1.455    2.817    3.506    2.524    1.338   -1.164    2.031   -0.015   -0.759   -1.431    2.027    0.520    1.171   -0.165    7.204    1.679    0.004    2.435    1.933   -0.118   -0.495    1.416    3.525    0.062    3.992    3.630    0.751   -0.015    0.751
X2==    5.126    4.150    0.137   -0.924    0.956    3.338    2.519    1.632    0.239    5.239    0.287   -1.573   -0.501    1.927    1.594    2.563   -1.516    2.749    2.718    0.239    2.688   -1.242    2.021    0.687   -0.206    1.861   -0.134    6.171    2.767    0.856   -0.501    0.856
CD1=        8        8        7        0        8        9        6        5        1        6        2        1        0        4        4        5        2       16        5        3        7        5        2        1        5        7        3        9        7        3        2        3
CD2=       11        9        2        1        4        6        6        4        2        7        2        0        1        5        5        5        0        5        6        2        4        0        4        3        1        4        1        7        4        2        1        2
AACCCGCTGATGGGGAAATTTTCCACCGCCCGCTGGGTCTGAGCACCCCAGTAGGCATTTTCAGGTACTTTCATTTCACCCATAGAATCCTTCTCGATACGGTATTTAACGTCACTCATAATGCCTCCTTTACCTGTTTTTTTGCTTTAAAATCCCTTAATTTTACCAAACACAGACCCGCGTAAACAATACATCCATCACATCAACCTGGGATGAACAGGTTTAATCCAGTAGCCCATCAATTTTCATTTCACAATAAGGGCAAAATCCACCTTCATGCAACACATTTCGTAAAATGCGGTACCCAACCCGTTCGATAACGGGTTTATGACATCCCGGGCAATAAGTATTTTCAAATTGCCGAACACCACCGGGCAGGTTGCCCCCGTAAACGTATCGCAACCCTTCCTCATATCCTATTTCCGCCGCCCTGATGATGGTTCGGGGAGGTGTGGGGGGAGGAGATGTCATTTTGTAATCAGGATGAAAGGCTGTTACGTGCCAGGGAATGGTCGGGGAGATGGATTTTATGAAACGTGCAATTTCTCGGATTTCAGTTTCGCTATCATTGAACCCCGGCACTATCAATGTCACAATCTCCAGCCAGAAGCCCATTTGAAACGTCATCCGGATACCTTCCAGAATCCGTTCCAATACTGCACCCAATTTGCGATAATTTTTATCCTGCATGGTTTTTAAATCAATATTAAATCCATCGACATGCTGTTGCAGGTATTCCAGCACTTCCCGGGTTACATTTCCATTGGATACATAGAGACAGGTGAACCCTTCCCTTTTGGCTAATTGAAA
KOK=        99
KK=  222722  LL=  223321  Z=    4.55  JJ=  222122  DL=   600
A===      111      112      113      114      121      123      124      131      132      133      134      141      143      144      211      213      214      223      224      231      233      234      243      244      313      314      323      333      334      343      413      433
B===      222      122      422      322      212      412      312      242      142      442      342      232      432      332      221      421      321      411      311      241      441      341      431      331      424      324      414      444      344      434      423      443
RRR=   20.934    0.780    2.785    0.079    1.475   -0.622   -1.306    1.159    2.584    2.088    0.864    2.054   16.048   -0.608    0.017    0.523   -0.117    0.817   -2.005   33.664   28.912    0.139   -1.903    0.883   -0.792   -0.141    2.355   -0.217   11.292   -0.072    0.507   -1.381
X1==    4.021    0.827    1.012    0.358    1.563    1.621    1.027    1.012    0.875    3.414    0.396    1.166    5.305    1.371    0.091   -1.364    0.249    1.458    1.639    5.351    5.458   -0.501   -1.289    0.409   -1.294    0.396    0.923    2.699    2.092    0.435   -0.422    1.264
X2==    5.206    0.943    2.753    0.221    0.943   -0.383   -1.271    1.145    2.954    0.612    2.180    1.763    3.025   -0.443    0.182   -0.383   -0.471    0.560   -1.223    6.291    5.297   -0.278    1.477    2.160    0.612   -0.356    2.552   -0.080    5.396   -0.166   -1.201   -1.093
CD1=        7        3        3        2        4        4        3        3        3        6        2        3        8        3        2        0        2        4        4        9        9        1        0        2        0        2        3        5        4        2        1        3
CD2=        9        3        5        2        3        1        0        3        5        2        4        4        5        1        2        1        1        2        0        9        7        1        3        4        2        1        4        1        7        1        0        0
ACTTCTCCGGTTCGGGGGTCAAGCAGGACGGCTGAACCGCTCAGTGCTTTATGAGAGAGCACCGTAGCTTTCAATTCTTCTTCCAGGATACTCTGATAGACCAGATCAATTGTGGTTTCCAGTGACATACCATTGATAGGATCGGAAGTGGGAAAATCTAAATTGGGTATCTGGTTTCCCAGGGCATCCCGCAAAAAGATACTTTTACCGGGTTTTCCCCGAAGCAGTTCATCATATTTTAGCTCCAGACCGGCACCAGCCTGATTGTCAAAGTCACAGTATCCAACGACCTGTGCACCAATCTCCTTCATGGGATAATAGCGGCTAAACCGTTTTTCAAGTACTACCCCTTTTAGCCGTAATTTCCGGATTTCATTTGCTTTTTCCGGACTTAAACGGTGGGCGACATATACAAACGGACTCTGTTTTTTCATCCTGGATAGCAGCTTTTGATAAGAGATGTCAAGTATTCGGGAGAGCAGACGTGCCGTTTTGCCCACATCCTGAACCAACCGGGGACGCACCCCCAATGAGAAATGAATCAAATCCACTGCTAAAGTTTGATGATGTCGGTCCCAGATGGTTCCCCGTTGAGCCGGA
KOK=       100
KK=  228542  LL=  229441  Z=    4.68  JJ=  228482  DL=   900
A===      111      112      113      114      121      123      124      131      132      133      134      141      143      144      211      213      214      223      224      231      233      234      243      244      313      314      323      333      334      343      413      433
B===      222      122      422      322      212      412      312      242      142      442      342      232      432      332      221      421      321      411      311      241      441      341      431      331      424      324      414      444      344      434      423      443
RRR=   42.521   17.024   -1.318   -0.005    0.254   14.111    3.754    0.057   -2.351   15.402   -2.071    0.754    0.080    1.314   -4.775    1.196    2.491    3.698   -1.036    1.432    8.153    0.030    0.391   -1.786   10.147   20.744    2.383    7.945    0.537    0.162   -1.821   10.095
X1==    5.289    4.035    1.237   -0.065    4.035    2.806    2.289   -0.126   -0.980    1.941    1.346   -1.457   -0.052   -1.419    2.779    2.806   -1.577    5.270   -0.514   -1.611    2.200    6.198   -0.275   -0.875    3.995    5.540    1.566    3.339    0.663    2.068   -0.751    1.365
X2==    8.040    4.219   -1.065    0.079    0.063    5.028    1.640   -0.456    2.399    7.934   -1.539   -0.517   -1.539   -0.925   -1.718    0.426   -1.580    0.702    2.017   -0.888    3.706    0.005   -1.421    2.040    2.540    3.744    1.522    2.379    0.810    0.078    2.424    7.393
CD1=       10        9        4        2        9        7        6        2        1        5        4        0        2        0        7        7        0       12        2        0        6       12        2        1        8       10        5        7        3        5        1        4
CD2=       18       10        1        3        3       10        5        2        6       14        0        2        0        1        0        3        0        3        5        1        7        2        0        5        6        8        4        5        3        2        6       12
CCTTCCTCGTACCGGCGCCCGTTTGCCGTGTACCAGCACATACCCCTGATTGGACAATCCTCGATCATATCCGTCGGAATAGCCCACCGGGATTACCGCAATGCGAGTTTTTCGGGTTGTCTTAAAGGTTCTCCCATAACCAATGGTGTGTTCGGCATCCACCCATTTTAACTGAGTGATTCGGGCTTTCCAGGTGAGTACTGGTAAGAGCAGTTTTTCGCCATTTTTTTCACCATTCTTTTTGTAGGATTCAAAGGTTTCTCGCGAGGGCCACAATCCATATTGTCCGATCCCCAGTCGGACCATGTCCATGTGAGTATCGGGAAAAAGCAGTATCGCAGCGGTACAGGCGATATGTCGCTTTAAAATGGGGAACCCGGAATCTTTGATGATTTTTACCATCTGATTAAAGGTGTATTTCTGAAAATTGGCATAGTCATGATTAGTGGTGTCTTCTATATTGGCAAAGTGAGTATAAACCGCTTCCAGAACAACCCGCGGGGTATTTTTTAATTTGGTGATATACCAGTCCAACTCACTGGCGTCAATCCCCTGACGGTAGGTACCGGTCTCCAGTTTAAGATGGATTCGTGCCAGGGCTGAGAGTCGTGTGGTGATTTGATCCAAACGCTCTACGGTCTCCCGGTTGAAAACCACAATACGAAATTTTTCCTGCACGGCTTCTTCCAGGCGATTCAGGGGAATGTGCCCCATTATTAAAATGGGCTGGTGAAACCCGGCTCTTCGCAATCGTAATGCTTCATCAATGGAATGCACACAGAAGGAATCGGCGCCATGTTTCATCGCCAGACGAGCAATGGACTGCCATCCATGACCATAGGCATTGGCTTTCACCACTACCGATAACTCAGTTTTTTCACCGATGAGTTTTCGAAAAAA
KOK=       101
KK=  230972  LL=  231781  Z=    5.90  JJ=  230582  DL=   810
A===      111      112      113      114      121      123      124      131      132      133      134      141      143      144      211      213      214      223      224      231      233      234      243      244      313      314      323      333      334      343      413      433
B===      222      122      422      322      212      412      312      242      142      442      342      232      432      332      221      421      321      411      311      241      441      341      431      331      424      324      414      444      344      434      423      443
RRR=   25.890   13.912    2.621    2.625    1.149   -1.919    1.305    0.815    0.828    0.283    0.737   15.606   -0.189    1.590    0.041    0.148    0.060    0.088    7.074    1.716    6.783    0.249   -0.723   20.940    1.954    4.927    5.040    2.437   23.964   -0.146    0.188    0.171
X1==    4.556    4.242    2.030    1.173    1.129   -0.862    0.289   -1.044   -0.862    1.092   -0.598    5.265    0.153    2.862    0.092    0.470   -0.344    2.922    2.631    1.802    3.105   -0.428   -0.428    4.105    1.882    2.407    1.391    1.028    3.794    0.892    0.153   -1.042
X2==    5.682    3.280    1.291    2.237    1.017    2.228    4.521   -0.781   -0.961    0.259   -1.233    2.964   -1.233    0.556    0.451    0.315   -0.175    0.030    2.689    0.952    2.185   -0.582    1.688    5.101    1.038    2.047    3.623    2.370    6.316   -0.164    1.227   -0.164
CD1=       14       12        6        5        6        1        3        1        1        3        1       12        2        6        4        3        2        6        6        5        5        1        1        7        4        5        3        2        5        2        2        0
CD2=       12        9        4        5        5        6        9        1        1        2        0        6        0        2        4        3        2        3        7        4        5        1        4        8        3        4        7        4        8        1        3        1
CATAATCCTGAGAGAAAACAATCCGAGTGATGGGGTGGTCAGAGAGTGCCAGCAGAGGGGAAAGTTTCTGAGAGGCGCCGGGCAGGATAGCTGTTTCACTATCCACAGCATAATAAGGCAACCATTGTTCATTCCAGAAACCCGAGAAAGGATTTTTAAAGGGATTACCGGCAACATAATATTTTTTAAACCCGGGCGGCATTCCCCGATAAGCGGTTGTGGAAAGTCTTCCCCTCTGGGCCAGAGAAAGGGGGAAAAAATCAGCGCGGAAAAAATTGTTTTCTTCTAAGGTCAAAATACCCGGTCGAGATATGGAGAGTGTGGCGGTGGAATCTATCTTTTCCTCTCCCAACGCATCCGAGCCATGAAAACTTGCAAATAGTATGAGGAATAAAATAAATGATTGTTTCATCTCTTTTTTGAATCCCGGATCACACCATTTTAAGATATACATTACAGCGGTAGAGAAATCTGTTTTTCCTTTTTCAGCATTTATTTTCAGTTGGGCATTTTCAAAGAGACAGAGTCACTATTCGAGTGTTCATTTCAAACTCGATGAGGGATATTCTGTTGGTAAGGGGCTGGTGATTGAATCAACCAAATATTCTTTCTTATTGCCCGCTCTACAACCAACCAATATTCAAACACGACTCCGATCCATTTCATCCATTAAGTTTGGTAAGAAGCTCTCACCTGGAAAAAAAATATAAGCTCAGGGGAAATATAAACAAAGAACGGAAAATTTATAACCGGAAACTTTAATTGAAGAATTCCAATTCCATGAGATGGATATCATTTCAATTCAGAGAG
KOK=       102
KK=  231812  LL=  232621  Z=    8.04  JJ=  231722  DL=   810
A===      111      112      113      114      121      123      124      131      132      133      134      141      143      144      211      213      214      223      224      231      233      234      243      244      313      314      323      333      334      343      413      433
B===      222      122      422      322      212      412      312      242      142      442      342      232      432      332      221      421      321      411      311      241      441      341      431      331      424      324      414      444      344      434      423      443
RRR=   13.590   -2.232    0.494    1.273    0.052   71.438    9.143   -0.332   -0.394   16.514    0.011   -0.520   -0.097   -1.251    0.848    0.534    2.338   22.834    2.094   -0.964    3.731    0.018   -3.620    6.788   -0.786   20.125    1.374    6.041   -5.605   -0.493   -0.481   -0.493
X1==    2.300    1.954    2.125    1.238    1.348    8.475    2.249   -1.428   -0.858    3.396    0.151    1.920   -1.350    2.193    1.348    0.475   -1.591    4.628    2.505   -0.858    2.285   -0.034    2.782    1.875    1.051    5.403    1.552    2.268    4.556   -0.398   -0.600   -0.398
X2==    5.910   -1.142    0.233    1.028    0.039    8.429    4.065    0.233    0.459    4.862    0.072   -0.271    0.072   -0.571    0.629    1.124   -1.469    4.934    0.836    1.124    1.633   -0.522   -1.301    3.620   -0.748    3.725    0.885    2.664   -1.230    1.237    0.803    1.237
CD1=        6        6        5        4        5       15        6        0        1        6        2        5        0        5        5        3        0       10        7        1        5        2        6        5        3        9        4        4        7        1        1        1
CD2=       14        1        3        4        3       15        8        3        3        9        2        2        2        1        4        4        0        9        3        4        4        1        0        6        1        7        3        5        0        3        3        3
GTCGATGCGATGTCCACCATCAAAGAAATGAATTTGATAAGAAATTCCGCTATCCTGTAATCTTTTCTCCTCACGGGTTAATCGAGAGGTGGGGATAAATTCATCCTTTTTCCCCAGAACTAATTGAAGTGGTCTTTTCTGGAATAATGGTTGAAGTTGAGTCAGGTCGATTTCCGAAGGTATTTCACCTGCCCACAGGATGACGAGCTCTGGTGATGGTTTCCCCCGGGTTATCCAGCGCATGGCTGTGGAGGTTCCCTGAGAAAATCCCAGTACCACCAGCTTGAAGGGAGTCGTTATTTTTTTCTGGATGTAGGAATAAAGGATATCCAGATATTTGATGTAATCCTCCATTTCCACATTCCGGTCTTCGCGGGTCATCCATGTTGCTCCAACCCGTTGATGATCATCATCCAGGTAGAACCGGGACAGGGCTTCGGGTGCAACGATGAGCCGTTGAGGGGTAACAATCCCTTTAAAATGTTTGATGAAGTATTTTGCCAGTTGGCCATAACCGTGAAGTACAAACCAGATTTCATCAATATCAGGGGTGATATCACCTGAGGTATAAAATCGTGCGCTACGGGGTACAATGATATGTTTTTCTTTCATCAACGCCTGTCAGAATTAACCACTATCATCGAGCAACTTTTCTTAATCTTACTGCAAAACTGCCATCACAGTGATGGCGATGGGGAAAGGTTCTTACCGCGTCATTTTCCCAGAGATATCCTGAGGGGAGGTCATTGGTGAGTTTGTCTTGAATGAAATCCGGAAACCGTTCCAAGAATGTTTTAACCACCTGTTCAT
KOK=       103
KK=  240422  LL=  241171  Z=    4.85  JJ=  240422  DL=   750
A===      111      112      113      114      121      123      124      131      132      133      134      141      143      144      211      213      214      223      224      231      233      234      243      244      313      314      323      333      334      343      413      433
B===      222      122      422      322      212      412      312      242      142      442      342      232      432      332      221      421      321      411      311      241      441      341      431      331      424      324      414      444      344      434      423      443
RRR=   14.922   15.548    3.701   29.020   -0.551    2.432   -0.030    0.477   -0.012    1.021   -0.297   -0.735    0.878    0.735   -0.551   -0.034    0.601    6.919   -0.538   25.278    4.895    1.130    0.802    0.366   -0.047    0.406    2.212    2.557    7.549    0.362    5.227    3.493
X1==    3.130    3.812    2.161    6.590    1.560    1.203    1.212   -0.358    0.028    1.085   -0.576   -0.670    1.700   -1.153    1.560    0.028   -0.820    4.723    0.922    4.142    4.481    0.692   -0.724    1.213    1.085    0.183    2.025    0.584    3.480    0.309    1.700    1.102
X2==    4.768    4.079    1.713    4.404   -0.353    2.021   -0.025   -1.335   -0.427    0.941    0.517    1.097    0.517   -0.638   -0.353   -1.244   -0.733    1.465   -0.584    6.103    1.092    1.633   -1.108    0.302   -0.043    2.222    1.092    4.378    2.170    1.170    3.075    3.170
CD1=        8       10        6       11        6        5        4        2        3        4        1        1        4        0        6        3        1       12        4       10       10        3        1        3        4        2        6        3        6        2        4        3
CD2=       11        9        4        9        2        4        2        0        1        2        2        4        2        1        2        0        1        3        1        9        2        3        0        2        1        4        2        5        3        2        5        4
AAATTGAAGAATATTATTGGCCACCAGCCGCTTGGGAAGTGACATCTGTGGATAAAGATATTCCTCAAATTCCTTTAATTCTGACTTATTGGGAAGTTTCCCAATTAAAAGCAGATAAGCAACTTCGGCAAAACCATGACGGCGATCGCTCTGGATTCCATTGACAATTTCCCGGATGTCAATGCCCCGATATCTCAATTCACCATCTACCGGAATGAGTTTGCCGTCCTCCTTTCGTGAGCCTATGACGCTGGAAATCTTGGTTAATCCGGCAACCACTCCCGATCCGTCCGCATTCCGTAATCCCCGCTTAACATCGAATTTCTCATAAAGCGATTTGTCGATCTTATTCCGCTCCTCAATCTCCTTAGCTACTTTTGAGACGAAATGTTCTTGCATAACTCCACCCCATGGTTTTGGTTCACTGTTAAGTCTTTTTAAATTGGATTCGTGAAGATTTCCACAAGTTACGGGTTTTTATCATTCATCGGGCTGGTTTCGCCCAGCTTAAAAAACTCAATTAATCACAAGAAAAAACTAAAGTGAACTGGTAACGTTAATCGTTGATTGTAGAATTGATTGGGGCTGTCTAAAAAGGTCACCCGGTCATTCTGAGCGGAGCGAAGAATCTCCCCTTATATGCGCAAAACATGAGATTCTTCGTCACTTCGTTCCTCAGAATAACACTCATCAGGCTTTTTTGACAGCTCCATAACTGTTTCACCCCCATCACGGTGCTTTTCAATGTTC
KOK=       104
KK=  248852  LL=  249811  Z=    5.68  JJ=  248642  DL=   960
A===      111      112      113      114      121      123      124      131      132      133      134      141      143      144      211      213      214      223      224      231      233      234      243      244      313      314      323      333      334      343      413      433
B===      222      122      422      322      212      412      312      242      142      442      342      232      432      332      221      421      321      411      311      241      441      341      431      331      424      324      414      444      344      434      423      443
RRR=   25.851    1.030    4.329    3.727   -0.225    1.056   -1.521    0.107   -0.276   -0.182   -0.213   -0.231    0.277    4.682   -0.105   -0.511    2.111   34.947   -0.924   18.410    0.226    0.155    0.923   72.443   -0.517    3.411    2.408    8.924    7.848    1.097   -0.090   -0.348
X1==    5.620    1.295    1.117    1.076    1.295    0.722   -0.732   -1.272    1.437   -0.407   -0.430   -0.499   -0.430    2.766    0.604   -1.422    1.388    6.110   -0.340    2.867    0.841    0.070    2.992    7.261    0.416    6.896    1.580    3.065    2.162   -1.203    1.198    1.321
X2==    4.600    0.795    3.875    3.465   -0.174    1.462    2.078   -0.084   -0.192    0.449    0.495    0.462   -0.644    1.693   -0.174    0.359    1.520    5.719    2.716    6.422    0.269    2.213    0.309    9.977   -1.241    0.495    1.524    2.912    3.629   -0.912   -0.075   -0.263
CD1=        9        4        3        3        4        3        1        0        4        1        1        1        1        5        3        0        4       12        2        6        3        2        6       12        2       10        4        5        4        0        3        3
CD2=       16        6       12       11        4        6        7        4        3        4        4        5        2        6        4        4        6       12        7       15        3        6        3       18        1        4        5        7        8        1        3        2
CCACCACTGAACTCAGCGGGATAGCAAAGGTATCGTTTCCAATCTCTACTACCAACCCCTGGATGATGGCAAGGGTGAGAGGAATTTTTAAAATGAAGGTTGTTCCTTTTCCGGGCTCAGATTCAATGGAAACAGTTCCGTTTAGTCGGGAAATATTAGTCTTAACCACATCCATGCCCACCCCACGCCCTGAAAGGTTGGTGACCTTTTCTGAGGTGCTAAATCCTGGAGCGAAAATTAAATTCAGAATTTCCGGGGTGGTGAGTTGAGCAGCTTCTTCTTCAGTGAGAATCTTTTTGCGAATGGCGGTTTCCAGTATCTTTTCCGGGTCTATTCCCCGACCATCATCCTGAACCCGAATGATGATGTGTTCTCCCTCATGTTCAGCAGATAAGCGAATGATGCCTTGTTCGGGTTTCCCTTTTTTGAGACGTTCTTCCGGTGGTTCAATGCCATGATCAGCAGAATTCCGCACCAGATGTACCAGGGGGTCTCCAATTTCTTCTATGACCGATTTATCCAGTTCGGTGTCGGCTCCCAAAATTTCCAGTTCGATTTTTTTGGAGAATTCCCGGGAAATATCTCGAACCAGTCTCGGAAAACGGTTAAATATCATTCCGATGGGAACCATTCGAATTTTCATCACGGCGTTTTGCAACTCAGAGGTGATGAAATCGATCTGGGAACTGACATCTACCAGATTGGTGGTTAATAATCCTTTGCCGGATTCCTGTTGGAGATCATCAAGCAATTGAGATAGACGATTTCTGGCCAGTACCAACTCCCCTTTGGGTCGGCGCTAAGTCGACTGCCAGTGAGCGAGAAGGCAGTAGGAAAATTATCATGCAGGCCCTACGGAAGACTCGTTAGCACTAGCCAGTTGTTTTTCGATGGGTAACGAGTCTTTGTTCATGATTCAATTCCTTCCCTGGGTGTTTCTTCTTTGATTTGTTTAAGAAA
KOK=       105
KK=  257732  LL=  258841  Z=    5.83  JJ=  257642  DL=  1110
A===      111      112      113      114      121      123      124      131      132      133      134      141      143      144      211      213      214      223      224      231      233      234      243      244      313      314      323      333      334      343      413      433
B===      222      122      422      322      212      412      312      242      142      442      342      232      432      332      221      421      321      411      311      241      441      341      431      331      424      324      414      444      344      434      423      443
RRR=   31.072   17.154    7.484    5.592   -0.039   14.763    3.364    3.222   -0.434   25.600    5.810    0.543   -0.026   -0.029   -0.147   -0.748    3.222   62.618    1.752    0.109    5.552   -0.125   -0.135    0.442   -1.069    4.305    3.556    6.195    3.074    4.057    0.072    2.885
X1==    7.009    5.086    2.573    2.824   -0.203    4.229    4.409   -1.842   -0.186    3.474    3.180    0.712    0.148    0.571   -0.203   -1.290   -1.928   11.956    2.296   -0.186    1.572    0.148    0.754   -0.589    3.474    1.361    2.206    2.986    1.337    1.337    0.148    0.641
X2==    4.433    3.373    2.909    1.980    0.192    3.491    0.763   -1.749    2.327    7.368    1.827    0.763   -0.179   -0.051    0.722    0.580   -1.671    5.238    0.763   -0.585    3.530   -0.848   -0.179   -0.750   -0.308    3.164    1.611    2.075    2.298    3.033    0.490    4.503
CD1=       19       15        8        9        4       11       12        0        3        8        8        5        3        4        4        1        0       25        8        3        5        3        4        2        8        5        6        6        4        4        3        3
CD2=       12       10        8        6        4        9        4        0        7       14        5        4        2        2        5        4        0       12        4        2        8        1        2        1        2        7        5        5        5        6        3        8
TTCCGCCCGGAAAGTCGGGCCGAAGGTGTACACTTTGCGAAAGGCCATGCAGTAAGTTTCAACTTCCAGCTGCCCACTGACCGTAAGATTGGTTTCGCGGGAGAAAAAATCCTGACGAAAGTCGGTTTCTCCGCTCTCAGTGCGGGGAATGGAAGCCGGATTGTTGAGATCAAAGGTGGTTACGTGGAACATTTCCCCTGCACCCTCGCAGTCACTCCCGGTGATGATGGGGGTGTGGACATAAACAAAATCCCTCTCCTGAAAAAAAGTATGGATGGCATGGGCTAACACCGAACGGGTTCTAAAAACTGCATTGAAGGTATTGGTTCTGGGTCTTAAATGGGCAATGGTACGCAAAAATTCGAATGAATGTCGTTTTTTCTGAAGTGGATAATCATGATCAGAAAGACCCACAACCGTGATTTTTTCCGCCTGAATTTCAACCGGTTGTTTGCTACCGGGGGATTCCACCACCGTACCCTCAATTTCCAGGGAAGTAGCGATTGGGAGGCGGGTAATTTCTTCAAAGTTGGAAAGCTTTTCTTCAAACACAATCTGTATATTCTTAAAGAAAGAACCGTCGTTGAGTTCTATAAATCCAAAATGTTTGGATGAACGCAGGGTGCGAATCCACCCAGAAAGATGAACCTTCTCCCCAATATGTTCTTGCGGGTTACGAAGTATTTCTTTAACCAATCGTCGTGCCATATAACCTCATTTCGTTTGATGATCGAAGTTTCAATATAACAACAAATTTTACCCATCAAAAATGGAATTGACAGGTAATTCTCTTTGTTAAGATATAAAAAATCCTTGAATTTAACGGGCAGCATGTTAAAAAAAAGGGTTGATGAAATCAACCCTTTTTTACGGAAGAGAAATGGTACGGTAATTCGCTTCTCAATGAGTCCGTTTTCCCTGGATGAATTCTTCTGCAATCTCCACATCTTCCTTACTACCGATAATAAGAGGAGTACGTTGATGGAGTTCGCGAGGTTGAATATCCAGAATCCGGTTGAAGCCATCGGAGGCTTTTCCACCCGCTTGCGTCACGATGAAGGCCAGGGGATTGGCTTCGTACATAAGCCGGAGCTTGCCGTTCTTATTTTT
KOK=       106
KK=  266372  LL=  267241  Z=    7.26  JJ=  266102  DL=   870
A===      111      112      113      114      121      123      124      131      132      133      134      141      143      144      211      213      214      223      224      231      233      234      243      244      313      314      323      333      334      343      413      433
B===      222      122      422      322      212      412      312      242      142      442      342      232      432      332      221      421      321      411      311      241      441      341      431      331      424      324      414      444      344      434      423      443
RRR=   69.486    6.137    0.494    1.807   -4.577   17.195    2.939    1.584    0.037   -1.805    0.125    1.391   -0.019   -0.088   -1.816   -0.033    2.418   45.107    1.840    2.418    5.077    0.299   -0.684   -4.713    5.426   23.446    7.536    4.098    1.961   -0.960   -0.301   11.746
X1==    9.874    3.557    0.756    1.040   -1.586    2.241    1.733   -1.408    0.059    3.659   -0.640   -1.565    0.097   -0.865   -1.586    0.059   -1.551    5.952    1.112   -1.396    2.065   -1.365   -0.622    7.206    2.842    5.255    2.065    5.379    3.792   -0.378   -0.640    4.627
X2==    7.037    1.726    0.654    1.737    2.886    7.673    1.696   -1.125    0.619   -0.493   -0.195   -0.889   -0.195    0.101    1.145   -0.557   -1.559    7.579    1.655   -1.733    2.459   -0.219    1.100   -0.654    1.909    4.462    3.650    0.762    0.517    2.539    0.471    2.539
CD1=       18        8        3        4        0        5        5        0        2        6        1        0        2        1        0        2        0       10        4        0        4        0        1       13        5        9        4        7        6        1        1        7
CD2=       15        6        4        5        8       16        5        1        4        2        2        1        2        2        5        2        0       16        5        0        7        2        4        1        6        9        9        4        3        6        3        6
ACTGTAATCGCCTGGAAAATTCCCCTGCTGCTGGAGACCTATGAACGCTACCAGGATAAAGCCAACCCGGAAGAAAAAAAAGCATTCGAAGCGTTTTGTGAGAAACACAATAGTGAATGGTTAGATGATTTTAGCTTATTTCTGGCGCTGAAAAATCACTTTGGAGGTAAATCCTGGCATACCTGGGATGCCTCTATCAAACACCGGGAACCGAAGGCTCTGGAACACTGGAAAGAAAAACTCTCCGAGTCCGTTCAAGCCCAGAAATTCCTCCAGTATCTTTTTTTCAAGCAATGGGAGGCATTGAAAAAATATGCCAACGAGCAGGGAGTGTTCATTTTTGGGGATATTCCTATCTATGTGACTTACGATAGTGCAGATGTCTGGGCGCATCAGGAATTGTTCAGTCTGGATGAACAGGGCCTTCCCACCCACGTCGCGGGTGTGCCCCCGGATTATTTTAGCAAAACCGGACAGTTATGGGGCAATCCCCTTTATAATTGGGATGCCATGCGGGAAAACGATTATCAGTGGTGGAAACAACGAATCCGTCTCATGTTGGAGATGGTGGATTTGTTTCGAATTGATCATTTCCGTGGATTTGAAGGGTATTGGGCGGTACCGTTCGGAAATAAAACGGCCGAACATGGGGAATGGATGAAGGGCCCCGGAGCAGAGTTTTTTCAATCCCTGTTAGAGACCTTCGGCAGGTTACCGGTCGTGGTGGAAGACCTGGGCATTATCACCCCTGAGGTTGAAGCGCTTCGGGATCAATTCGGCTTTCCGGGAATGAAGATTCTCCAGTTTGCTTTTGATAGTGGGCCAAAAAATCCCTTCCTTCCCCATAATTTTGATAAAAATTGCGTTGTT
KOK=       107
KK=  291752  LL=  292651  Z=    4.51  JJ=  291722  DL=   900
A===      111      112      113      114      121      123      124      131      132      133      134      141      143      144      211      213      214      223      224      231      233      234      243      244      313      314      323      333      334      343      413      433
B===      222      122      422      322      212      412      312      242      142      442      342      232      432      332      221      421      321      411      311      241      441      341      431      331      424      324      414      444      344      434      423      443
RRR=   42.993    5.659    8.335    1.850    0.208    9.181   -3.728    0.240   -0.152   -1.445   -0.857    0.934    0.010    4.415   -0.226    0.350    0.005    6.880    4.453    2.820    0.872   -0.658   -1.078   25.488    0.428    4.115    9.948    2.219   22.326    0.027    1.797    0.151
X1==    5.391    3.508    2.488    1.445   -0.275    1.978   -0.908    0.483    0.152   -0.591   -1.252    0.730   -0.445    4.022    0.805    1.370    0.396    2.596    1.254    3.196    1.952   -0.643    0.827    5.804    2.423    6.012    2.639    2.211    6.178   -0.197   -1.252   -1.107
X2==    7.975    1.613    3.351    1.280   -0.755    4.641    4.107    0.496   -0.997    2.447    0.684    1.280   -0.022    1.098   -0.281    0.256    0.012    2.650    3.552    0.882    0.447    1.023   -1.304    4.392    0.177    0.684    3.770    1.003    3.614   -0.137   -1.434   -0.137
CD1=       12       10        6        4        3        6        1        3        3        1        0        3        1        6        5        5        3        8        5        8        5        1        3        9        5        9        6        4        8        1        0        0
CD2=       24        8        9        6        3       10       10        4        1        5        3        6        2        4        4        3        3        6        8        4        2        3        0        8        2        3        6        2        5        1        0        1
GTTTTCCGGATCTTCCACAATAACCAGTTCTTCCTCCGGATCTTCGTGAACAATTTTTAAATCCAGATCCAGAAGATAATTTTTCACAAGCTCAAATTTATCACTCATCTAAAAACCCTCCTTTTTAGGTTTGATGTTCATCGGATAATCTTTTTTCCAATTCCCGATAGGCATGGTTCAGGCGTTTTACGATTTCAGTAGCCATTTGCTCTTTTTCCGGGATACCGGAATAAACATCCGGGTGGTATTTTTTCAACAATTTTTTCCAAGCAGCCCTGACCGTTTGTAAATCAGAACCATAGGGTATTTCCAGGTTGGCATAATACTCTGCCAAAACCGGATCAATGGAGGAAGGAGTGGTCTCTTCACTCCGAACTTTCTCTCTGGTGTTTTCGAAGAGCGGGTCCTCAATCTTGGGTTCATCAGAGGCCTGTTCCTTTGGATTCCAATTTTCAAATTGAGTCGCTATACTGGTTTTCACAATTCGATAAATTCGATTTAAGATATTCATTGTAATTTTTTAAATAGTTTTACGATTCAAGCGGGAGTGAGTTGCCATGAATTATTTTTTGTCATTCTAACCGTGAAGGGGCTTGGTTGCATCCGGTTTCTTTTCAGATATGACAATCAGAAAATCCCCTTTCTCTACTCGAAAATCAATACCGGGATTAGAAATAACCGCACCGTAATTCCCTCTTTGAACCGACAGTGCGATGCTATTGTACTGTTCCTTTAATGAGGAAAAAACTTCAATAAAACGTTTTCCAGTCAGATGAATGGGGACCGGTATTTTATAGATGTCATTCCCCACCCTGGAACTCAACAGTTCTGAAATAACAATTGAAATGCCGTGATCCAGAGCTGCGCGAGAAATTAAATGAGTGCTGAATTCACTACCCA
KOK=       108
KK=  297902  LL=  299011  Z=    5.90  JJ=  297902  DL=  1110
A===      111      112      113      114      121      123      124      131      132      133      134      141      143      144      211      213      214      223      224      231      233      234      243      244      313      314      323      333      334      343      413      433
B===      222      122      422      322      212      412      312      242      142      442      342      232      432      332      221      421      321      411      311      241      441      341      431      331      424      324      414      444      344      434      423      443
RRR=   46.626   15.287   -0.132    3.832    3.690   22.586    1.464    0.027    0.061    6.315    0.724   -0.566    8.023   -0.474    0.354    0.509   -0.150   28.202   -3.042    0.112   13.279   -2.982   -0.473    3.459   -0.297   25.387    0.282   14.463    2.018    3.037    0.179    1.988
X1==    5.543    2.710   -0.119    4.172    4.640    4.999    1.642   -0.681   -0.096    1.109   -0.480    0.580    4.337    0.345   -0.187    0.470    0.093    8.473   -1.440   -1.794    5.123    1.963    2.569    0.924   -0.211    7.950    1.801    2.577    1.399    2.106   -1.082    0.692
X2==    8.412    5.642    1.113    0.918    0.795    4.518    0.892   -0.040   -0.635    5.694   -1.509   -0.976    1.850   -1.373   -1.897    1.083   -1.619    3.328    2.112   -0.062    2.592   -1.519   -0.184    3.742    1.405    3.193    0.156    5.612    1.442    1.442   -0.165    2.871
CD1=       16       10        3       12       14       12        7        2        3        4        2        5       10        4        4        4        4       18        1        0       10        6        7        5        2       16        5        5        4        5        1        3
CD2=       19       14        5        4        5       11        4        3        2       12        0        1        5        0        0        5        0        9        6        3        7        0        2        7        5        7        3       11        4        4        2        6
GGTGGATTCCTGCGGGAAAGCGGGATGATATGTTTTGTAGAAAAAACTTCGGTACCAGGGATGTTGAGCGATTTCCTCTTTTTTCCATTTTCGCTGTGGGGCTTTGATTGAGGATTTAATATATACCAGGGTTCCAAAAGGGGTGCTTTTATGCTCATCATCCGGCAGTTCGATTAAATCAGCCACGACATAGTGATACTGAGAAAATCCCAGAGATGGGTGAGGAAAGATCCGTTCTTCTGGTTTATGAAGAAATTTAATGGCGATTCCCAATTCATTGCGAGCTCGTATAACCAGGTTCTCCAGGTCTTCAAAAGTGAATTCGGGATCCGCTCCTGCGTCAATAGCGATTATTAGCTTACATTTCCGACGCAATAACTCATATACTCCAAGGTTTTCTATGTGCCCTCCATCGGAAAGATTCACTCGCCCTTTACGGGTATCGGTTTTAGAGAATAATTCGCTGAACAGATAAAGGGGCCACCATTCAATCCCCTTGCGAACAACTTCAAATTTGGGATTCGGTGCCCAATATCCCAGCTTAAGGCCAAGCAGGCTCATTAGAAAAGAAAGGGCGGGGCGTGTATAATACCCCATGGTTGGATTTACTGCCGCACCGGAAATTGCGGTTGCGGTCGCCAGGGTTATATTGTGGTAACCTGCACACTTTGTTGGCAGATAATTGGTCTGTTTTGAGCCGCAGAATAGAGGTGAAAACAAAAAATAATCACTGGAGCGAGCCCCCTGAAAGGCTTCATCTTTTTCACCGGTCAAATTCAAGCAAGCGTTGATCAGGGGGTAGGGAGCATTCCATTCCCGGGGATTCCGATTTTTATCCAGGGTGAGCTCGTGAAGTTTGAGATTTTTGGCTTCTTTTCCCGCCGCTGCCAGATAAGCATCAGCAATTCTATCTCGATAAAATCGATGCATGGAATGAATATTGGGGTTAAAAAAGAAGCCACTGATAAGCAGTAAGATGATGGCAAGGATGAAATTGCTTACAAGAGGGGGTAGTTCTTCCAGAATTCCCGGCAAGTAAAATCCAGTATCCTGAATCATCTGGAACAGAGAAATGTTATTGCTGAGATGATAAAAACCTATGGAAAGCCA
KOK=       109
KK=  300422  LL=  301411  Z=    8.57  JJ=  300362  DL=   990
A===      111      112      113      114      121      123      124      131      132      133      134      141      143      144      211      213      214      223      224      231      233      234      243      244      313      314      323      333      334      343      413      433
B===      222      122      422      322      212      412      312      242      142      442      342      232      432      332      221      421      321      411      311      241      441      341      431      331      424      324      414      444      344      434      423      443
RRR=   49.645    5.111    0.973   -0.242    2.154    1.269    0.811    0.692   -0.803   20.916    0.664    2.922   -0.557   -0.090   -0.043    0.230    1.173   27.264   -0.163    7.832   34.490    2.195    2.195    4.691   -0.697    0.250   -0.071    1.534   21.953   -0.152   -1.317    6.719
X1==    9.901    1.758    0.523   -0.087    2.342    2.057    1.548    0.523    1.440    2.867   -0.655    1.294   -0.655   -0.607    0.590   -0.413   -0.979    4.971   -0.611    3.293    6.282    1.152    1.152    2.614    0.724    0.075    1.057    1.683    4.874    0.237    0.806    1.783
X2==    5.014    2.907    1.860    2.783    0.920    0.617    0.524    1.323   -0.557    7.295   -1.014    2.257    0.850    0.149   -0.074   -0.557   -1.198    5.484    0.267    2.379    5.490    1.905    1.905    1.795   -0.962    3.334   -0.067    0.911    4.504   -0.640   -1.635    3.769
CD1=       18        6        3        2        7        6        5        3        5        6        1        4        1        1        4        2        1       12        2        8       12        4        4        6        3        2        4        4        8        2        3        4
CD2=       16       10        7        9        6        4        4        6        2       14        1        8        4        3        4        2        1       11        3        7       10        5        5        5        1        8        2        3        8        1        0        7
AAATCAATGGGTGTATCCGGTGCACCGTCTGGACCGGGCCACCTCCGGTGTGGTAGTGTTTGCCTTATCTTCGGATGTGGCAAGGAAACTTCAGAACTTATTTAATAGTCGGACGGTGAAAAAATATTATCTGGCGGTGGTGCGCGGCTGGGTTCCGGAAAAGGGAGAAATTTCTGCCCCTTTAAAGGAGAACAAAACAAAAGAGCAGGTAGAGGCCATCACAAAATATATACGGCTCGGGAAAATTGATTTGCCCGTGGCGGTGGGAAAATTTCCCAGTGCCCGCTATTCACTGGTGTGGATAACACCTATTACCGGCCGAATGCATCAAATTCGTAAGCATTTTGTTCACCTCCGCCACCCGATTATCGGCGATGTCCAATATGGTGATGGAAAACATAACCGACTGTTTCGTGAAGAGTTTGGGCTTCACCGTTTATTATTGATGGCTGTTGCTCTGGAATTTCCACATCCGGTAAACGATTCGCTCCTAACTATTCAATCTCCCATTCCGGATGATGTCATGAGTTTTTTCCAGAAAGTCGGCTGGGATATGAAGGTGAAAAACATGTTGGAGACTCTGAAAAGAAATGACGCTTCTCTGATGGGATAAATTTTTTCATGGTTTCCTTCACTTTTCGGGTAATTTTTTTTCCCTTTTGGTCGAAAACAAAACAACTCAGGTAAAAAAAATCCCCTTCACCGCACAATGAGTGAGCCTGATTAATTATGAAATCATTTTTCTCTAAAATATCTTTCACCGGCAAAATATGGGTTTTCACCTTTACTTTGATCATCCTCCTGGTTGCTTACCTGCTGGCATTAAGCTATTTTTTTCTTCCCCGCTGGGGTGAACTTTCCTCTTTAGACCTGTTCCTTCAGCTGGGAATGATTACCCTCCCACTTTTTCTGGGAATCCTTATATTCGCCCGAATGCTTTCCCAATCCCTTACCCGACCATTGATTCGGATCGCCGGTACCATTCGAGAA
KOK=       110
KK=  301862  LL=  302641  Z=    5.26  JJ=  301802  DL=   780
A===      111      112      113      114      121      123      124      131      132      133      134      141      143      144      211      213      214      223      224      231      233      234      243      244      313      314      323      333      334      343      413      433
B===      222      122      422      322      212      412      312      242      142      442      342      232      432      332      221      421      321      411      311      241      441      341      431      331      424      324      414      444      344      434      423      443
RRR=    4.523   14.678    1.484   10.689   -0.933   49.180    3.442    0.147   -0.394   -0.486   -0.075   -2.600    1.726    1.755   -1.155    0.615    2.200    3.968   10.288    0.894    2.532   -0.125   -0.658   -0.245   -0.657   92.085    3.325    0.671   -0.070    0.313   -0.633   -2.226
X1==    3.750    3.402    2.661    3.454   -0.371    7.234    1.423   -0.099   -0.531    4.780   -0.515   -1.616    1.050   -1.417   -1.629   -1.308   -1.429    0.591    4.354   -0.531    1.829   -0.267   -0.267    0.364   -0.335    8.094    0.869    1.094   -0.075    1.860    1.050    3.796
X2==    1.206    4.315    0.558    3.095    2.512    6.799    2.419   -1.488    0.741   -0.102    0.146    1.609    1.643   -1.238    0.709   -0.470   -1.539    6.713    2.363   -1.682    1.384    0.468    2.462   -0.674    1.960   11.377    3.826    0.613    0.923    0.168   -0.603   -0.586
CD1=       10        8        6        8        2       11        4        2        1        7        1        0        3        0        0        0        0        2        7        1        3        1        1        2        1       12        2        2        1        3        3        5
CD2=        4       10        3        6        7       14        6        0        4        2        2        4        4        0        4        2        0       16        7        0        5        3        6        1        5       17        9        3        3        2        1        1
TTTATCGATATTACTGAAAAAATTCAGACCCAGCAGGAAATTCTGGAAAGTCAGGCCCGCCTTTCCCAGACGAACCGGGCACTGTATCAGAAGACCAAAGAACTGGAAATGGTGAATGAAAAGAATAAGAAGAATGCTCGAAAACTGGCCCGACTTATCGAAATCAGTTATGAAACCATCCGGTGCAATACCCTGGATGAAATTGTGGATATCCTCGCTTTCAGCGGTAAAGACTTGTTGGATGCTGAAGAATCCATCATCTTCCTCTGGGATTCCCGCAAGAACATGTTGAAACCAGTTCGCGCTTCACGGGAGGGGCGTCTGCAAAAACTGCACCCGGTATCTCAGAATGAGGGCGTCATCTGGCGTGCATATTATGATAAGCAATCGTATTTTTTGAGTGAAAATTCTCTGCAGGAAGATGATCTGGAAGAGCTGGGATTGGCAGGGGATGAGATTATGGGTTTAATAGCCGTTCCCATCAGTGACCATGATTATAATCATGGAGTGGCAGTTTATCTTCAAAATGAGAAAAGCACCTTTGATCTGGAGGACTTGCATTTAATAACCTCTCTTGCCCATCAGGCGGCGATTACACTGGATAAATTACTGCTGGTAGAGGCATTAAAGGAAAAGGCACGACATCTTGAAAAAGTGAACGAGGATTTGCAACAGTCTCAGCAGCAAATCATTCAACTGCAAAAAATGGAGAGCCTTGGAACACTGGTGGGAGGGATTGCCCATGATTTTAACAACATTCTGGGAATCATTACCCCCAAC
KOK=       111
KK=  303062  LL=  303391  Z=    5.05  JJ=  302762  DL=   330
A===      111      112      113      114      121      123      124      131      132      133      134      141      143      144      211      213      214      223      224      231      233      234      243      244      313      314      323      333      334      343      413      433
B===      222      122      422      322      212      412      312      242      142      442      342      232      432      332      221      421      321      411      311      241      441      341      431      331      424      324      414      444      344      434      423      443
RRR=    3.290    1.972   -1.844   -0.060   -1.606   29.667    0.147   -0.087    2.190   17.040   -0.253   -0.985    0.495   -0.164   -1.606   -0.015    0.872   23.361   -0.268    0.860    7.461   -0.075    0.534    0.534    2.787    4.246    0.534    0.172   -1.637    0.321    0.390   -1.154
X1==    4.287    0.830   -0.911    0.064   -1.075    5.182    0.159    0.089    1.182    5.340    0.322   -0.936    2.322   -0.698   -1.075    0.182   -0.841    3.266    0.245   -0.818    2.407   -0.609   -0.609   -0.626    2.340    1.322   -0.593    0.522    2.508   -0.492    0.322   -0.492
X2==    0.768    2.377    2.025   -0.949    1.493    5.725    0.926   -0.975    1.853    3.191   -0.787    1.051    0.213    0.235    1.493   -0.083   -1.037    7.154   -1.095   -1.051    3.099    0.124   -0.876   -0.852    1.191    3.213   -0.901    0.329   -0.653   -0.653    1.213    2.347
CD1=        6        2        0        1        0        6        1        1        2        6        1        0        3        0        0        1        0        4        1        0        3        0        0        0        3        2        0        1        3        0        1        0
CD2=        2        4        3        0        3        7        2        0        3        4        0        2        1        1        3        1        0        9        0        0        4        1        0        0        2        4        0        1        0        0        2        3
ACCGGAACCGGAATCCCGGATGAACATCTGGACAAAATTTTCGATCCTTTCTTTACCACGAAAAGTGTTGGGCAGGGAACAGGCCTGGGATTGTCCGTTGTCTATGGTATCATCAAAAGTCACAATGGCTACATTGAAGTGGAAACCAGCCCGGGTAAAGGTACTGTTTTCCATATCTATTTTGAACCCACTTCTGAAGCTGTCAAAGAAAAAACCAGCAATCACCACTTCCCGGAATTAAAGGGCTCTGATACCATTTTACTGGTAGATGATGAAGATTTAATCCGAGAATCCATTAGCGATTCCATGAGTATCCTGGGTTATCAGGTG
KOK=       112
KK=  304622  LL=  305791  Z=    6.89  JJ=  304622  DL=  1170
A===      111      112      113      114      121      123      124      131      132      133      134      141      143      144      211      213      214      223      224      231      233      234      243      244      313      314      323      333      334      343      413      433
B===      222      122      422      322      212      412      312      242      142      442      342      232      432      332      221      421      321      411      311      241      441      341      431      331      424      324      414      444      344      434      423      443
RRR=   18.750    6.906   -0.865   12.817    0.544    1.706   17.211   -1.387    0.851   -0.044    0.486    9.318   -0.001    7.291    2.044   -1.016   -0.050    5.984    3.046   15.728    9.610   -0.389    0.728   77.924   -0.054    0.311    3.281    3.294    9.124   -1.790    0.617    1.206
X1==    5.547    1.914   -0.794    4.968    0.624    0.755    4.742   -0.794   -1.376    0.558   -0.691    3.612   -0.131    1.387    2.344   -1.909    0.094    1.992    1.825    5.550    3.760   -1.579    0.343    8.925   -0.020    0.429    2.438    1.465    5.503    1.330    0.429    1.330
X2==    3.380    3.608    1.090    2.580    0.872    2.258    3.629    1.748   -0.619   -0.080   -0.703    2.580    0.011    5.258    0.872    0.532   -0.526    3.004    1.669    2.834    2.556    0.246    2.119    8.731    2.688    0.725    1.346    2.249    1.658   -1.346    1.438    0.907
CD1=       22       10        3       16        7        5       13        3        1        4        2       13        3        6       11        0        4        6        6       14        8        0        3       17        3        4        6        4       10        4        4        4
CD2=        8       10        4        6        5        7        9        5        2        2        1        6        2        9        5        4        2       10        7        8        7        3        6       16        6        3        5        5        4        0        4        3
AAGCGCCATTTACCATTTCCAAAGGGGATGAATTTCAGGGGCTTTTAACCAATCTGGAAGCCGCTTTCAGGTGTGTGCTGGCTCTGGAGAAATTAACTTTTCCGGTAAAATTGCGCTTTGGGATTGGGATTGGTAAAGTGTATAAGATGGGGGGACGACTCCCCATTGAGATGGATGGTCCGGCCTTCCACCGTGCCAATGAAGCACTGGATTATGCCAAGAAGAAGAAATACATCTACTGTTTGAAATCCTCCAATAAGAATTATGACCTCTTAATCAATACTATTTTTCAGCTCATTACAGCGCTCAAATCCCGTTGGAGTGAAAGGCATTACCGTCTTTTCTGGAATTATAAGGATCTGGGAACCTATCGAGAAGTAGCCGCTCTGGAAAATGTTTCTCCTCAGGCGGTGTTTGATACTCTCAAAAATATCCGTGCCATCAATGTCAAAACAGCTGAAGAAGATTTGTTGACGTTCTTTAAGAGCAATCCACTATTGAATTATGAATCTGAAGAACTGGCATCCGAAGAAGAAAGACTTTCGCTTCGATAAAGAGTTTCCAGATATTGAACCCCTTTGTAAACCACAAAAACCGCCGGAATAATTAAAAACGGTGAGACCTGCCCCTTCCATTCATAGAATGGAACATGTTCCGAAAAGTCGATATTGTAATACAGAAGTGCCAGTCCATTATTCATCCCATGGCAAATAATAGCCGGGATGATGCTTCTGGTTCTCCAGGTAAAATAACCCAGCATATAACCAAAGAGAAAAATGGGAATTGCGATGGATAATGAAAAAGGAGTCAGGTGCAAAAACGTCCAGGCAAGACTGGCATAAATAATAGCCCGATTCAGATGAGTATATTTCTCCAGCACCCCCTGTAAAAACCCTCTGAAAATAGCCTCTTCAATTAAAGCGGCAGCGATGACCGCACTGAGAAAGAGGGGTAAAAATTCAATAAAGGAATTGACTTTCATAAATGCAATCAATGCCTGGGTGGCTTCCTCTGAGCGGGGAATAACCAGTTGAATCAATCGATCTATCTCATCGCTCAACAAAGCCAGAGAAAGCCCCATGGGGAAAGAAAGCCAGAAAACCGAAGCCGGCACATGCTGCCAGCGGATGGTGGATGCAACAGGTAAGTTTTTCCGTCGCAGATAAAGAT
KOK=       113
KK=  309422  LL=  310081  Z=    5.86  JJ=  309062  DL=   660
A===      111      112      113      114      121      123      124      131      132      133      134      141      143      144      211      213      214      223      224      231      233      234      243      244      313      314      323      333      334      343      413      433
B===      222      122      422      322      212      412      312      242      142      442      342      232      432      332      221      421      321      411      311      241      441      341      431      331      424      324      414      444      344      434      423      443
RRR=   34.866    3.481   -0.064    0.452    3.977    2.897   -0.775   -2.364    0.392   10.849   -0.479    0.159    1.365   -2.062   -0.702    0.392    0.096    9.086    3.475   -2.976   14.383   -0.449   -0.449    1.078   -0.189   21.552   17.071   12.478    0.227   -0.561    0.174    1.331
X1==    6.366    2.133   -0.301    1.291    0.706    5.978    1.009    1.436   -0.459    4.851    0.814    0.455    0.814   -1.116   -1.433   -0.459   -1.315    3.109    1.450    1.955    3.427   -1.160   -1.160    2.159   -0.051    4.587    3.427    3.178   -0.889   -0.889   -0.130    2.111
X2==    5.477    1.632    0.214    0.350    5.631    0.485   -0.768   -1.647   -0.853    2.237   -0.588    0.350    1.677    1.848    0.490   -0.853   -0.073    2.922    2.396   -1.522    4.197    0.387    0.387    0.499    3.690    4.698    4.981    3.927   -0.255    0.631   -1.343    0.631
CD1=       10        5        1        3        3        9        3        3        1        6        2        2        2        0        0        1        0        6        4        4        5        0        0        4        1        6        5        4        0        0        1        3
CD2=       14        6        3        3       13        3        1        0        1        5        1        3        4        4        4        1        2        6        5        0        7        2        2        2        7        8        8        6        1        2        0        2
GGCGGAAAGGCGATAAAACTCCACGAGGAGGTTGCTGAAAAAGATACCAAAGGGGTGGGATTTGAGTATGCTACCAACTGGTCCTATTCTGTGTCAGAATTCTGGAATTTGATCATCCCTAAATTTCATGGGGGGACTTCACAGGAGCTATATACCGGAGATGATGTTCCCCAATTGAGAAATAGAGTTATCCCTTCCTATTGGGGAGAATTACCCTTTACCCAGTCATATGAATATGTGGGTATTATCATTGTATTTCTGGCCTTAATCGGTATCGGTTTTGGATGGCAGCGAACGGAGATCAAAAGCCTTACCTTTCTTACCGCCTTTGCTCTGCTCATGTCCCTGGGGAAAAATTTTGCCCCTCTTTATAAGCTCTTCTTCTACTATGTGCCTTATTTTGACAAATTTCGTGTGCCAATGATGATCCTGACACTGGTGACATTCAATCTCACAATTCTGGCGGCATATGGACTACAATTTATTTTAAAAGGGGAGTTCTCAAATCCAGAAAAACAGAAAAAGCTGTATATTCTCAGCGGAATATTTTTTGGTATATTGCTGATTCCCTTGATCTTCGGGTCCAGTTTTTCCTTAACGCAACCCGGTGAGGTGCAACGATATGCATCTCAATATGGCTCTCGGGAGCAGGCTGAACAG
KOK=       114
KK=  312632  LL=  313711  Z=    6.21  JJ=  312602  DL=  1080
A===      111      112      113      114      121      123      124      131      132      133      134      141      143      144      211      213      214      223      224      231      233      234      243      244      313      314      323      333      334      343      413      433
B===      222      122      422      322      212      412      312      242      142      442      342      232      432      332      221      421      321      411      311      241      441      341      431      331      424      324      414      444      344      434      423      443
RRR=   14.169    2.679    2.134   12.130    1.412   -0.029   26.868   -0.003    0.022   -0.435    0.034   -1.051    0.330   23.802    7.232    0.320    0.093   -1.168    1.273    3.136    1.866   -0.058    2.310   86.447    6.482    9.109   -0.549    2.798    8.498    0.654    0.441    0.299
X1==    4.131    1.577    1.681    3.336    2.599   -0.043    5.444   -0.043   -0.043    1.024    0.069   -0.352    0.662    7.917    1.577   -0.618   -0.352    2.256    1.229    1.681    2.318    0.069    1.255   10.636    1.671    3.627   -0.270    2.988    3.161   -0.846   -0.524    0.489
X2==    3.430    1.698    1.270    3.636    0.543    0.674    4.935    0.078   -0.518   -0.425    0.499    2.986    0.499    3.006    4.585   -0.518   -0.263   -0.518    1.036    1.865    0.805   -0.842    1.840    8.128    3.879    2.511    2.035    0.937    2.688   -0.772   -0.842    0.612
CD1=       12        7        6       10        9        3       14        3        3        4        3        3        4       18        7        2        3        7        6        6        6        3        5       23        5        9        2        6        7        1        2        3
CD2=        9        6        5        8        4        4       10        3        2        2        3        7        3        6       11        2        2        2        4        6        4        1        5       13        9        6        6        4        6        1        1        3
ATTACCTTATGGAAAAGGGTGGGGTGGACTATGATGCCTCCAGTGGGCGTTTTGTGGTGAATGATAACAAAATTGCTGAGGCGGTTAAAAGCCTCTCCCATGACATCCTGATGATCCAGGCACATGGTGATTACGAGGCAGCCAAGGCTTTTATTCAAAAATACCGCTATATCTCCCCAGAACTTGAACAGGCATTAGCCAGATTATCTGATGTGCCGGTGGATATATGGCCTATGTATGGAGTGGAAAATTAATTTGAGTCCAAAAAAACAGGAGGAAGCATGGACGAACAAGCCAAAAAGACAGCATTACGGATGATCCCATATGGGTTATATATTCTCACATCAGTCTCTAAAGATGGTGATGTTTCTGCCGCAGCAATAAACTGGGTAACCCAGGCATCGTTTAACCCCCCACTGGTGGCTGTGGCGGTAAAGGTGGATTCCGGAGCGCATCATATTATTAAAGAATCCGGTGCTTTCGCATTGAATATGCTGGGTAAGGGACAGCAGGAATTAGCCTTTACTTTCTTCAAACCCCAGCAGCGGGAAGAGATGACCATCGGTGGCCAACCCTTTCGTTTCGGGAGCACCGGAGTGCCGGTTCTGGAAAAGGTGCCTGCTTATGTGGAGTGCAAATTAGTGGATACCCTGGAAAAGGGGGACCATTCAATTTTTCTGGGTGAAGTGGTTGATGCCGGATTAAATCAACCCATTGAAGGGCGTCCGGATGAAGCCATCCTCTGGTTAAAAGAGCTGGGTGAAAAGATTTTTTATGGTGGTTAAGTAAATATTTCGTTTATAATTCAAACAAAAGAGGGCGAGGTGTTACCACTTCGCCCTCTTTTTAGGACAGGAGAATTGCAGGAGGCAGTCAAATTCCATCAGGCATATACATCAACGAAGGCACCGTACAATTCATTGGCACCTCTTTGAACATTTTCCTGAGCCACCGCCATTTGCATCATCAGATCAGCGGTCTGTTGCTGCATATCCATGGCTTGCTTTAACGCTTTCATGGCCACCGCTTGTTGTACCTGACCTGTCTGATTGTTGGTTACTTCCATGGGGAACTCCTTCC
KOK=       115
KK=  322232  LL=  323341  Z=    4.57  JJ=  322202  DL=  1110
A===      111      112      113      114      121      123      124      131      132      133      134      141      143      144      211      213      214      223      224      231      233      234      243      244      313      314      323      333      334      343      413      433
B===      222      122      422      322      212      412      312      242      142      442      342      232      432      332      221      421      321      411      311      241      441      341      431      331      424      324      414      444      344      434      423      443
RRR=   25.898    3.276    4.248    0.247   -0.214   -0.014   -0.533    5.557   -0.002    3.568   -0.581    3.835    0.102    2.283    0.310   -1.630    0.366   14.700    3.949   93.038   16.485    5.235   -1.746    9.896   -0.636    0.053   -3.903    6.517    0.213   -0.029    0.008   -0.595
X1==    7.435    4.606    1.116   -0.437    2.104    0.705    0.779    1.692    0.105    2.121    0.874    0.594    0.130    1.136    0.436   -1.095   -0.293    3.994    2.083   10.303    4.908    2.570   -1.304    1.998   -0.378    0.874   -1.162    3.310    0.134    0.134    0.130   -0.866
X2==    3.483    0.711    3.807   -0.565   -0.102   -0.020   -0.684    3.284   -0.020    1.683   -0.665    6.457    0.787    2.011    0.711    1.489   -1.246    3.681    1.896    9.030    3.359    2.037    1.340    4.952    1.683    0.061    3.359    1.969    1.588   -0.215    0.061    0.687
CD1=       25       17        5        3       11        4        5        6        3        4        3        5        2        4        7        1        3        9        7       20        7        5        0        5        1        3        0        4        1        1        2        0
CD2=       14        8       11        2        6        4        2       10        4        5        1       14        3        4        8        7        1       12        7       22        8        5        4        8        5        2        8        4        3        1        2        2
GAACCCCAGAGAAGTATATCGATATTTCAATTTCAACTGGGTCAAAGCATAGAACCAGGTGAAACGTAAGGAGATTAGATCCATGATGACTCCACATCAGTATGATGATTCATCTCGCGATTTTGAATAGTAGTTCCTTGGGAAATATCTTCTGAAGTAGTGAGCAATTGAATTTGTCCAAATTTAAAATCTCCCTTCAAGTGATGTCCTAAAATTGCATAACAGTAATTTTCATCGACGGGTGTGGTTAACAATACATTTAAAGCTTTTGAAGAAGTTTTTGAGATGATCACTTTTTGTTCAATACAACATTCCACCTCAGAGGAATTCATAGTTGCATAACGGTGAATTTTAAAAAGTAATTCTACTGGCTCATCAGATAAATGAGAGACATCGGTTAATTCGATTGTAAAAGTTCGTTTCCCATTACCAAACCAGAAGTAATCACTGTGAAAAAAAGTAGGGTCAGTCTGATGATTTTCCCGATCCTTGTTAAAAAATTCAGCATGATCTTGGTAGAAGCGGGAAACCCCATTCGGAAGGGAGGAGAAAGGGTTAATTTTTAAAGGCGAATGTTCTAACCACTTACGATATTTTGTTAATCGGGAGTTCAAAAAAGTTTTCGTCGTGGGGAATCCTGTAAAACGAATGTCATTTTGTGACGGAATGGGTTCTTTCTTGAGTATGAACAATATTGAAGTGAATGGGTATTTCCCTCTTAACAAATATAAATGAGGAATTTGTTCATTTAATGGATGTTCTTTGAAAATCTCACCAAGGTATAGTAGATTGTTGATGTTATGAGGAAGAGGTTGATTGGCGGTATGATGAGTTATTGATACATTGGGATGGACGGCTAAACTTAAAGGACAATCTTTTAATAATTGACGAAGGTAATCTGCTGAGAAAATATAGTTATGATCATCCTGGATAGTTTCTTCTCCAAAATGAAATTCAGTTGTGAATACATATACACCCCCCTCAACCAGGACTCTATACACCTCATGAAGATGTTGAAGAAAATCCTGATATTCACCAATATGTTCAAAAGCACAAGAGGAATAACAAAAATCAAATTCTTGGTCACCGAATTCTAAATGTCGCATATCC
KOK=       116
KK=  326432  LL=  326851  Z=    4.82  JJ=  325982  DL=   420
A===      111      112      113      114      121      123      124      131      132      133      134      141      143      144      211      213      214      223      224      231      233      234      243      244      313      314      323      333      334      343      413      433
B===      222      122      422      322      212      412      312      242      142      442      342      232      432      332      221      421      321      411      311      241      441      341      431      331      424      324      414      444      344      434      423      443
RRR=    5.461   -0.158    1.089   -0.391    0.357    1.491    0.042   -0.019   -0.033    0.117    0.163   -0.045    0.952    1.822   -0.158    4.624    0.277   34.098   -0.800   -0.635    5.885    1.004    2.940    1.675    0.888    7.449    7.859   15.773    1.176    0.827   -0.155    0.012
X1==    3.031   -0.077    2.059   -0.886    0.894    0.937    0.013    0.059   -0.048   -0.914   -0.860    0.114   -0.860    1.190   -0.077    2.907   -0.987    7.314   -1.058    2.907    2.978   -0.959    1.041    2.098    1.086    2.140    1.979    3.112    1.164   -0.836    0.140    1.164
X2==    1.801    2.041    0.529    0.441    0.400    1.591    3.232   -0.329    0.686   -0.128   -0.189   -0.391   -1.107    1.531    2.041    1.591   -0.280    4.662    0.756   -0.219    1.976   -1.048    2.824    0.798    0.818    3.481    3.970    5.069    1.010   -0.990   -1.107    0.010
CD1=        4        1        3        0        2        2        1        1        1        0        0        1        0        2        1        4        0        9        0        4        4        0        2        3        2        3        3        4        2        0        1        2
CD2=        4        4        2        2        2        3        5        1        2        1        1        1        0        3        4        3        1        6        2        1        3        0        4        2        2        5        5        6        2        0        0        1
GGAGGGGAAGAGCTGTTCGGTTCTTTCTTCATCTTCTTCTTATCCTCACTGCTTGAATACTACCATCTGGTAAAATAATCCCCCGCACCCGAACATAATCCCCGGGTTGAGGAGATTTTTTTAGCCGTGTACTGGAGTTCACCTTCAGGGGAAGACCATCCAATATCCATTTACCGGATAAGGTGCCATGCAGGCGTATTCTGGCGTTCACCGGAAGGGGAGCAGGTGTGCCAGAACTGTCTCGGGCTCCCTGTTGGACCCACTTTTCAATTAAACGAATTTCACTATCAGAGAGATAGGGAGGCCCATCAAATGGCATCCGGGGATGGGCTAATCCTTTTATTCTTCGTACCAATTCACTGGCCGTGATATCTGCTCACAATTAAATTTTTCAACAGTGGACCTGCACTGAAAAAAGAT
KOK=       117
KK=  333512  LL=  334411  Z=    4.88  JJ=  333242  DL=   900
A===      111      112      113      114      121      123      124      131      132      133      134      141      143      144      211      213      214      223      224      231      233      234      243      244      313      314      323      333      334      343      413      433
B===      222      122      422      322      212      412      312      242      142      442      342      232      432      332      221      421      321      411      311      241      441      341      431      331      424      324      414      444      344      434      423      443
RRR=    2.239   11.269   -0.524    5.233    1.039    6.529   11.158    0.366    0.899    4.269    0.804   -1.824   -0.532    1.521   -3.992   -0.313    0.815   12.107   -1.855   24.012   -0.765    1.052    0.290   54.520   -1.594    0.624    0.348    3.840   17.750    0.268    1.184    1.212
X1==    4.239    1.714    2.649    4.709    3.809    2.425    4.792   -0.424   -0.876    1.800   -1.563   -0.957    1.034    1.930   -1.429   -0.216   -1.292    3.538    1.257    3.746    0.457   -0.754    4.825    8.186   -0.527    2.332    0.457    3.873    2.047    1.227   -0.914    1.227
X2==    0.528    6.575   -0.198    1.111    0.273    2.692    2.328   -0.863   -1.027    2.371   -0.514    1.906   -0.514    0.788    2.794    1.452   -0.631    3.422   -1.476    6.411   -1.675   -1.395    0.060    6.660    3.026    0.267    0.763    0.991    8.672    0.219   -1.296    0.987
CD1=       13        7        7       13       11        6       12        2        1        4        0        2        4        7        1        2        1        7        5        8        2        1        9       17        1        6        2        5        4        3        1        3
CD2=        3       13        2        3        3        7        5        1        1        6        1        4        1        2        7        5        1        9        0       13        0        0        2        9        7        2        4        4       13        2        0        3
TTAAATCGCTGATGCAACGGTTACTGGCCGGTGTGGATTCTCCCAGTAATCCATTACTGATCCAGCGGCCGGTGTTAAGAATGACGCTGGTAGTGATTACGGCAGATCGGGGATTATGTGGTGCGTTTAACCATAACCTGATCAAAAGAGCGGAACAGGAATTTCACCTGGAAAAAGATAAAGAAATCAGCCTGGTTTGTATCGGAAAGAAGGGGTATGATCATTTCCGAAAACGCAATTATAACCTGAAATATCATTATACCAATGTCTTCAATAATTTGACCTATGAAGTGGCTGAAGAAATTGCCGAACGGCTGATGGAAGAAGTTATTTCCAATAAAACGGATGCGGTTCGTGTCATCTTCAATGAATTCAAAACAGTGCTTCAGCAAAATCTGGTTGTGGAGGACTTTCTGCCCATTCCGGTGGATGATACGGTTAAAGAACAAGGTGGAATTGATTATCTATATGAGCCTTCCCGGGAAGAATTGCTGGATGTGCTGGTGCCCCGCCATTTGAAGATGCAAATCTGGCGAGCATTGCTGGAGTCTTTTGCGGCGGAACAGGCGGCGCGAATGACCGCTATGGAAAATGCCACGGATAATGCCAGCGAGCTGATCAGCAATTTGACTCTGGAATATAACAAAGCACGACAGGCATCCATTACCAAGGAAATTCTGGATATTATGGGTGGGGCGGAAGCCCTGCGCCAGGCATCATCTTGATGATGATCCAGTTGAGATGTTCGAGATTGAAAATAAACAGAAGGAATGAGGTAACATGACAAAAGGTATTGTAAAACAGATAATTGGGCCGGTAGTAGATGTTCAGTTTCCTGAAGGTCAGTTGCCCGCTATTTATTCAGCGGTGAAGATTGAACGGGATGGTTCTCCCGATCTG
KOK=       118
KK=  334472  LL=  335041  Z=    5.49  JJ=  334022  DL=   570
A===      111      112      113      114      121      123      124      131      132      133      134      141      143      144      211      213      214      223      224      231      233      234      243      244      313      314      323      333      334      343      413      433
B===      222      122      422      322      212      412      312      242      142      442      342      232      432      332      221      421      321      411      311      241      441      341      431      331      424      324      414      444      344      434      423      443
RRR=   12.645    5.717    3.214   -0.450   -0.482   18.338   -2.785   -1.334    0.000   61.565   -0.432    0.364   -1.068   -1.936   -1.347   -0.003    1.383   22.315   -0.866    1.371    1.092    0.141   -0.162    0.163    8.894    8.343    2.467    8.709    0.338    0.958    0.267   -0.837
X1==    5.761    1.917    1.978    1.423   -1.031    6.005    2.340    0.980    0.005    8.035   -0.255   -0.309   -1.144   -1.325   -1.031    0.005   -1.162    3.027    2.392   -0.995    1.056   -0.233   -1.131   -0.529    2.035    1.522    1.056    5.084    0.711   -1.114    1.522    4.359
X2==    2.195    2.983    1.625   -0.316    0.468    3.054   -1.190   -1.362    0.100    7.663    1.691   -1.177    0.933    1.462    1.306   -0.639   -1.190    7.373   -0.362   -1.377    1.034   -0.606    0.143   -0.308    4.372    5.481    2.336    1.713    0.476   -0.860    0.175   -0.192
CD1=        7        3        3        3        0        7        4        2        1        9        1        1        0        0        0        1        0        4        4        0        2        1        0        1        3        3        2        6        2        0        3        6
CD2=        4        5        4        1        2        6        0        0        2       14        4        0        3        3        3        1        0       12        1        0        4        1        2        1        9        9        6        6        3        1        2        2
ACAGATGGTCTGGTTCGGGGGACCGAAGCCGTTGATACCGGGGAACCCATTGCCGTTCCTGCCGGACCTCAAGTGTTGGGGCGGTTGCTCAATGTCGTGGGTGAACCCATCGATGAGTTGGGTCCCATCAAAGCTCCGAAAAAACTCCCCATCCACAGACCGGCACCAGCCTTTTCCCAGTTAAGTACCGAAACCGAAGTGCTGGAAACGGGTATCAAGGTGATTGACCTGCTGGAGCCCTACTCCAAAGGGGGGAAAACAGGCTTATTCGGTGGTGCAGGTGTGGGTAAAACCGTTTTGATTATGGAGCTGATCCACAACATTGCTACCGAGCACGGTGGTTATTCGGTGTTTGCGGGAGTGGGTGAACGAACCCGTGAAGGGAATGACTTATGGAATGAGATGAAGGAAAGTGGAGTGCTGGATAAGACTGCCATGGTCTTCGGACAGATGAACGAACCTCCCGGTGCTCGTCAGCGGGTGGGTCTGACCGGTCTTACCATCGCCGAATATTTCCGTGATGAGGAAGGCAAAGACGTACTGCTGTTTATCGATAACATTTTCCGTTTT
KOK=       119
KK=  342872  LL=  343171  Z=    5.21  JJ=  342182  DL=   300
A===      111      112      113      114      121      123      124      131      132      133      134      141      143      144      211      213      214      223      224      231      233      234      243      244      313      314      323      333      334      343      413      433
B===      222      122      422      322      212      412      312      242      142      442      342      232      432      332      221      421      321      411      311      241      441      341      431      331      424      324      414      444      344      434      423      443
RRR=    6.657    2.451   -0.032   -0.080    0.458    4.383   -0.020    0.086    4.383   -0.232   -0.180   -0.311    0.227    0.263   -0.738    0.069    0.820   33.035   30.194    0.820   -1.011   -0.307   -1.121   -0.247    0.263    0.783    0.213   -0.667    0.084   -0.217   -0.180   -0.818
X1==    1.740    4.605   -0.118   -0.231   -1.386    2.126    0.023   -0.118    2.126    0.469    0.407   -0.231    0.407   -0.663   -1.386    1.126   -0.977    3.320    5.240   -0.874    1.587    0.539   -0.461    0.484   -0.531    1.407    0.587   -0.251   -0.280    0.720    0.407    2.720
X2==    3.826    0.532    0.270    0.347   -0.330    2.062   -0.840   -0.730    2.062   -0.495   -0.443    1.347    0.557   -0.397    0.532    0.062   -0.840    9.949    5.762   -0.938   -0.637   -0.570    2.430   -0.510   -0.495    0.557    0.363    2.664   -0.301   -0.301   -0.443   -0.301
CD1=        5        8        1        1        0        3        1        1        3        1        1        1        1        0        0        2        0        4        6        0        2        1        0        1        0        2        1        0        0        1        1        3
CD2=        5        2        1        1        1        3        0        0        3        0        0        2        1        0        2        1        0       12        7        0        0        0        3        0        0        1        1        3        0        0        0        0
ACTTTACAGATTGCCAGAGAAAAACAAATCGAAAATGATGCACGCTTGACAACGGAAGAAAAATTGTTCAATTTTGGGTACGAAGCAGGGGAACTTCTCTCCAATTTGTCGCAACAAGCCGCTCAGAAAGCAGAAGAGATGATTGTATTATTCGACAGTACTAATAATGAAAATTTTCAATTGGGGAGCACTTTCTTTGATGATCAAAGTTTTGAACTGTCTTCCTATTCTCAAAATGTTTTCGAAAAAGCCTACAACATCAGTAAAGAATTTGAATTGAAGAATATCTGGACCCAATTG
KOK=       120
KK=  350552  LL=  351271  Z=    5.28  JJ=  350222  DL=   720
A===      111      112      113      114      121      123      124      131      132      133      134      141      143      144      211      213      214      223      224      231      233      234      243      244      313      314      323      333      334      343      413      433
B===      222      122      422      322      212      412      312      242      142      442      342      232      432      332      221      421      321      411      311      241      441      341      431      331      424      324      414      444      344      434      423      443
RRR=   10.605    1.595    0.356    1.593   -0.110    3.795    0.166   -0.548    3.038    1.406    0.636   -2.427   -0.732   18.418    2.096    0.179    0.993    2.391   27.523   29.911   -0.127    0.249    0.406   15.053   -0.049    0.442    0.387   -0.013    1.247   -0.018    0.208    9.089
X1==    3.924    0.717    0.357    0.889    0.114    0.890    0.064    1.003    2.776    0.506   -0.518   -1.355    1.822    4.316    1.320   -0.367   -0.665    2.003    5.661    5.918    3.031    0.185    0.185    5.022    0.506    1.042    0.411   -0.046    1.197   -0.430   -0.518    4.451
X2==    2.703    2.226    0.996    1.791   -0.965    4.262    2.606   -0.546    1.094    2.777   -1.228    1.791   -0.402    4.267    1.588   -0.490   -1.493    1.194    4.862    5.054   -0.042    1.350    2.198    2.997   -0.096    0.424    0.942    0.291    1.042    0.042   -0.402    2.042
CD1=        9        4        3        3        3        4        2        4        7        3        1        0        4        6        5        2        1        6       10       12        7        2        2        7        3        3        3        2        3        1        1        7
CD2=        7        6        3        5        1        7        6        1        3        4        0        5        1        8        5        1        0        3        9        8        1        3        4        6        1        2        2        1        2        1        1        3
ACTTTGCTTAATCTCTCAACAATATGAGATTTTGGTACAGCTCCAATGAGCTGATCAACCACCTTGCCATCCTTGAAAATTAACAAAGTTGGGATACTTCGAATACCGTAGCGGATTGCCACGTTTTGATTGTGGTCAACATCCAGCTTGGCGACTTTTATTTTGCCTTCATATTCATTGGCCAATTCTTCGATGGTGGGAGCAATCATCTTGCAGGGTCCACACCATACTGCCCAGAAATCAACCAGCACTGGCTTATCGGAATTTAACACTTCCTGATCAAAATTGGCATCAGTTAATTCAATCGGTTTTGCCATTCTTTAATCCTCCTGAAATTTCAAATTTAGTTGCTACTGTCAATTCAACTCTACTCAATTAAAGTTATTAGATTCCAGGAAGGATTAAAAGTTACAAATTATTTTCCCTTCTTCAGTATCTCAATCTTAACCTCAATCACTCCCGGGCGAATGGCGCCGAGCACTTTTGCTGCCTGATAGGAAAGATCCAGAATTCTACCCTCAATAAAGGGCCCCCGATCATTAATTCTGACCACCACACTCCGTCCATTGGAAACATTGGTCACCCGGCACATGGTTCCGAAGGGCAGCCAGCGATGAGCCGCTGTGAGTTTGAGAGGGTCAAAAATTTCTCCACTGGCGGTGGGCCGACCTTCAAACTCAAATCCATAGTAGGAGGCCTTGCCATAGTAAACCTCCTCAG
KOK=       121
KK=  384482  LL=  385501  Z=    7.03  JJ=  384482  DL=  1020
A===      111      112      113      114      121      123      124      131      132      133      134      141      143      144      211      213      214      223      224      231      233      234      243      244      313      314      323      333      334      343      413      433
B===      222      122      422      322      212      412      312      242      142      442      342      232      432      332      221      421      321      411      311      241      441      341      431      331      424      324      414      444      344      434      423      443
RRR=    3.360   -2.961    2.245   -0.246    2.513    3.184   -0.490    1.439    0.427   15.365    0.864   -0.352    0.121   -0.263   -0.894   -1.893    0.330    3.345   -1.093  159.654   19.956   -3.345   11.274   41.316   -0.061    4.351    0.009    1.402    0.708   -0.263   -0.149    0.708
X1==    2.618   -1.614    1.193    0.825    2.157    1.325   -0.328    1.193   -0.482    4.922   -0.536   -1.027    0.056   -0.381   -0.357   -1.085   -0.328    2.077    2.364   14.577    2.278    3.196    1.980    5.470   -0.130    4.788   -0.031    1.332    3.306   -1.229   -0.536    3.306
X2==    1.283    1.834    1.882   -0.299    1.165    2.403    1.492    1.206   -0.885    3.122   -1.612    0.343    2.169    0.690    2.504    1.746   -1.004    1.610   -0.462   10.952    8.761   -1.046    5.695    7.554    0.465    0.909   -0.280    1.053    0.214    0.214    0.278    0.214
CD1=        7        0        5        4        6        5        2        5        2       12        2        1        3        2        2        1        2        6        6       27        7        8        6       11        3       11        3        6        9        1        2        9
CD2=        4        5        5        2        4        6        5        4        1        7        0        3        6        4        6        5        1        5        2       19       16        1       12       16        3        4        2        4        3        3        3        3
TCACTTTGAACCCCTTCAACCACGCCATCACCGTCAAAATCATCCAGTGCCATAATGTCGTCAAAATCGGTTATCGTTCCATGGCAGTTCTGACAGGCCTCAGGAGTAGGTTCAAACGTGTGTCCGGTAATCGCCGGTACACCCGGACCACCATATTCCACCATATTCAGGTGACAGGTTTTACAACTGTTCTGAACTAACAGGTGAGAAGGACCAGCCCAGGGAAAATTGGGAGGTGCTACCCCATGATAAGCACTTTTACCGGCCATCATATCCGCCTGCGGGTTGGCGTGTGGTCCGAAATGAGCATACCCATCGGCTATTTGAGGCTCCGGAGCACGGCGGGCATGGTGACACTGCATACACAGCTTACCAACTCCACCCTCGGTAATCACCGGGGATTCATTGTTGGCGGTTACCAGCACCACATCGGCAACGGTACGAACCTGACCCGGATTTTCATCACTGTGAGGATCATGACAGGTCTGGCAGGTATGGGGTTTTAAGCCAACCTCTGATGTGTCAGGTCGCTCGGATATAGCTCCACCACCGTAAAAGACATTCAAGGGATATTCTGCGGATTCATTCGCCAGACGGATAGACGCTGCTACCCCTTCATGGCATCCCTGACAGGAGGGAATCGCCGTCGGAAACTCAGCATTGGGATCGAAAGCATGAGGAGAGGAACTCCATTCATCAAAGTAGGGATGATGTTCTCCATTATGGCAAGACCCGCATAACTCAGCATCAAAACTAATGGAAATTTTAGAAGGATCCGGCACCCCACTGCCCACATGCTCAGATCCGGGACCATGACAGTTCTCACACTGGACATTTTCAAACTTGGCAATTGGCGCTTCATCATATCCGCTGTTACCACTCATTGGTGTGGGGTCATATCCTACCGAATGGCAGGGGAAACAGTAGGATTGGGCATGCCCGCTCTCCTGAAGCGTTTGCCAGGCATGGGCATGTCCTGTCATTGCCCATTCATCGCCCTTTTCCTGATGGCATTGCTGA
KOK=       122
KK=  388802  LL=  389971  Z=    5.07  JJ=  388802  DL=  1170
A===      111      112      113      114      121      123      124      131      132      133      134      141      143      144      211      213      214      223      224      231      233      234      243      244      313      314      323      333      334      343      413      433
B===      222      122      422      322      212      412      312      242      142      442      342      232      432      332      221      421      321      411      311      241      441      341      431      331      424      324      414      444      344      434      423      443
RRR=   31.864   23.964    0.639    0.094    2.480   39.431    2.493   -2.547    0.017   23.626   -0.170    0.091    2.788   -0.827   -0.169    0.342    0.371    4.549    0.263   -0.075   26.185    0.311   -3.137    0.976    2.897   16.509    0.037    8.719    4.282   -0.016    1.796    2.016
X1==    4.943    5.497    1.108   -0.860    2.763   11.561    0.778   -1.465   -0.399    3.564    0.748    0.200    2.564    0.870    1.852    0.641   -0.293    2.790    0.284    0.121    3.637    0.790    2.014    0.283    2.389    3.774    0.074    2.525    1.307   -0.077    0.748    0.615
X2==    6.446    4.360    0.576   -0.110    0.898    3.411    3.206    1.739   -0.042    6.629   -0.227    0.455    1.088   -0.951   -0.091    0.534   -1.264    1.630    0.923   -0.617    7.199    0.394   -1.558    3.447    1.213    4.374    0.499    3.454    3.276    0.213    2.402    3.276
CD1=       16       17        6        2       11       26        5        1        3        9        4        4        7        4        9        5        3        9        4        4        9        4        6        3        7        9        3        6        4        2        4        3
CD2=       17       13        4        3        6        9        9        6        3       12        2        4        4        1        4        4        1        6        5        2       13        3        0        8        4        9        3        6        6        2        6        6
TTTTCCCGAAGCGATATCCAGAACGATTAAATCCTGCTGATCGGATTCAAATCCGGCACGAGCCATGGAGAGATAGGCAATAGATTTCCCATCCGGAGAGAACCGTGGGCCGTTGTCGTTTCCGGGATTGGTGGTCAACTGCTGTACCGAACCATCGGAAATTCTGGTAAGCCAGAGGTCATTATTGGTGCTGATGGCGACGATGGAATCGCGGTTTTGCACATAACAAATCTGTTGAGCATCGGGAGCCCATACATAGTCATGAGTACTTCCCAGGGAGATAGGCGGGACATCATAGGCACCGGGGGTCAAATCTTTGACAAACGCTCCATCTGCTGTGTATAGCAACAGATGACCATATTTCCCATCTCGCCAGGAATTCCAGTGTCGGTATAGAAGATGGTCAATCACTCTTGCTTTAACTCCACCCCTGGTTTTTGTTCGCTCTTTTTCAGCGCTTTCCTGAGGAGTGGTCGCATCGGGATACATGGATGTTTCGATTACAAAGTGACGATTGTCCGGTGCCCAGGAAAAACCTGCTACTTCAGTGGGCACATCGGTTATCTTTTTTGCTTCACCGCCACGGATATCCAGCACATAAATCTGCGGCGAACCATCTCTGGTGGAAATAAAAGCCAGTTGCTTCCCATCTTTTGACCACCGGGGATGGGTATCCGTTTTCGGATGATACGTTAATTGTTTGTGAATTTTCCCATCCACAGACACCAGGAATAAATCGCTATTCCGGGAATTGTCATCCAGGTTAAAAAAGGTGACTGTATAGGCAACCCAGCGGCCATCAGGGGAAATCTGAAAATCACCAACCCGTCCCATGGCAAACATATCTTCAAATTCTATCGGACGGGTCTGAGAAAACCCAGGTAAAATCAACAAAATTGCCATGAACAGATACATCCCAAACCATTTCATCATAACTCGCTCCTCTTTAATTGGTTTTCCTGGAAAAATATTTCCAAAATATGTCTATAAAGCTCAGAGAAATTAAATGGATTATATTAAAATTCAATCATTTCTCATATTGTGTATGAAAATATCACTCACGCTATTTAAAATTCAAACGATTTATAATTTATCGAATATTGTCTTTGATATAAATTTTAAGATTTATAGATTTTCACCGAAACTTACAATTCAGTAGTAATTCAGGGA
KOK=       123
KK=  393752  LL=  394831  Z=    5.84  JJ=  393722  DL=  1080
A===      111      112      113      114      121      123      124      131      132      133      134      141      143      144      211      213      214      223      224      231      233      234      243      244      313      314      323      333      334      343      413      433
B===      222      122      422      322      212      412      312      242      142      442      342      232      432      332      221      421      321      411      311      241      441      341      431      331      424      324      414      444      344      434      423      443
RRR=   53.339   17.666   -0.332    1.434    0.271    8.977   10.634   -0.494    0.204   16.434   -0.316   -0.336    0.461   -0.787   -5.718    0.204    1.118   46.261    0.713    2.150   -0.340   -0.411   -0.338    2.440    1.740   10.069   27.180    5.005    1.598    0.307    0.858    5.596
X1==    7.370    4.969    0.716    0.596   -0.909    1.768    2.691   -1.472    0.184    3.620   -1.326   -2.197    1.936    0.564    3.613    0.184   -0.682    6.708    1.232   -1.400    2.676    0.433    1.090    0.658    4.131    3.023    4.527    1.283    0.313    0.949    0.848    0.949
X2==    7.237    3.555   -0.464    2.405   -0.298    5.079    3.951    0.336    1.110    4.540    0.238    0.153    0.238   -1.396   -1.583    1.110   -1.639    6.896    0.579   -1.535   -0.127   -0.950   -0.310    3.709    0.421    3.331    6.004    3.901    5.102    0.324    1.011    5.898
CD1=       27       16        7        6        3        7        8        2        4       11        1        0        7        4       13        4        2       13        4        1        7        3        4        3       12        9       10        5        3        4        5        4
CD2=       11        8        1        5        2       10        9        2        4        7        2        2        2        0        0        4        0       16        5        0        2        1        2        9        2        6       11        6        8        2        3        9
ACCATGGCATCCGGCACAGGATAACCCCTCTTGAATATGGACATCTTCCGAATTAAAGTCTTCCGGAAGATTGTCATCCTCTTGATGGCAGATGATACACTGATCCGTGTATTCCTCTTTTTGAGGTTCCTGGGTTTCATCCGCAAAAAGCGGAACATTCACCAGAACCACAAAAAACAGGATGGCAAAACTTACGAATGCGATGATATTCTTTTGTTTCTTCATTTTTGGTCTCTCTCACAATAAGTATCCTAATGCGGTCATCACACCAATGTAAATAATCCCAATTACACCCACAGCAGTCATAAACTTTTTATTTTTAGCTGCAGGGAAGAACTCTTCCCAGAAAGGAACGAGGAGCCATATAATTCCCAGAAAGCCAAAGAAGAGAATGCCCACCACTTCTCCCTCAAGGAAGAGAATATGACCGGGTAAAAATTTGAGAGTCTGGAACATAAACATAAAATACCACTCCGGTCGGATACCCTGGGGTGCCGGGGCAAAGGGGTCGGCTTTAAAACCCAGTTCCCAGGGGAAAAACACAGCCAGAAAGAGAAGAATGTTGAGCACGATTAGCCAGAGTAACATATCGCGCAGAAGAAAATTCGGGAAAAAGGGAATTTCCTTTTTCCGTTCCGGAGGCAACGTTCTCACATACTCTGGCTCATGCATTCCCTGTCGCTGCACAAACAGAAGGTGTAAGGCCAACACGACAGTAAAAATCGCCGGTATAACGGCAACATGAATGCCGTAAAAGCGGGTTAATGTAGCCCCGGTGACATCTTCACTCCCCCGTAAGAGAGTTTTTAAGAAACCACCGATTAGCGGAACGGCACCGACAATATCGGTTCCTACCTTTGTAGCAAAAAAAGCCAATTCATTCCAGGGTAAGAGATAACCACTGAACCCAAATCCTAACGCGAGGGCCAGTAAAATGAAACCGCTCACCCAGGTCAGTTCTCGTGGTTTCTCAAAAGCACGGGTGAAGAAGACACTAAACATATGAATGAAAATGAAAAAGATCATCAAATTGGCGGACCAGCTATGTACCGCCCGGATTAACCAGCCAAAGTGAACTTT
KOK=       124
KK=  407162  LL=  407611  Z=    7.39  JJ=  407042  DL=   450
A===      111      112      113      114      121      123      124      131      132      133      134      141      143      144      211      213      214      223      224      231      233      234      243      244      313      314      323      333      334      343      413      433
B===      222      122      422      322      212      412      312      242      142      442      342      232      432      332      221      421      321      411      311      241      441      341      431      331      424      324      414      444      344      434      423      443
RRR=    2.623    2.222   -0.618   -1.230    0.538    0.125   -2.910    5.415   -0.502   -0.045   -0.026    5.492   -0.001   -0.684   -2.323    0.391    0.297    5.050    1.912   73.919   34.472    0.181    0.933   17.209    3.808    3.718   -0.293    3.228   -0.767    0.668   -0.001    0.088
X1==    3.467    1.083   -0.349   -1.263   -1.293   -0.103    2.531    3.055   -1.061    0.043   -1.036    2.789   -0.056    0.776    1.875   -1.061   -1.116    2.130    1.038    5.644    5.248   -0.831   -0.831    3.082    2.043    0.924    0.248    3.351   -0.718   -0.718   -0.056    1.282
X2==    0.757    2.052    1.773    0.974   -0.416   -1.210   -1.150    1.773    0.474   -1.045    0.025    1.969    0.025   -0.882   -1.239   -0.368   -0.266    2.371    1.842   13.098    6.568   -0.218   -1.123    5.584    1.864    4.025   -1.181    0.963    1.069   -0.931    0.025    0.069
CD1=        7        3        1        0        0        1        4        5        0        1        0        5        1        2        4        0        0        3        2        7        6        0        0        4        3        2        1        4        0        0        1        2
CD2=        2        4        3        2        1        0        0        3        2        0        1        3        1        0        0        1        1        5        4       17        9        1        0        7        3        5        0        2        2        0        1        1
AGGTGAGGAACATCCCGGAGAACAGGGAGCAGAATTTGAAATCAGTTCCCCAGTTCCTGAATTATGCTATGACTGCCATGACGAAAAAAACACTGAAAAGTATGTCCATGACCCTGTAGATGAAGGTGATTGTCTGGAGTGCCACAATCCCCATGGTTCTCCCAACAAGTTTATGCTGGAAGAATGGCCCCCTGTTAACTTGTGTGAGACCTGTCATGACAGTGAAATCTGGGAAACGAAAATTCAACATGGGGCTTTGAAGGACGGGGAATGTAATCTCTGCCACAATCCTCACCAATCTAACGTCTCAAAATTGTTAAAGAAGCCCACTCCTGAATTATGTTTTAACTGTCATGAGGAACAAAAAGAACAGAATGAGTTGTCCACAGTTCATTCCCCCTTTGAGGATGGGTGTCTGGATTGTCATCAACCCCATGGGGGTGAAAAGAA
KOK=       125
KK=  408392  LL=  408751  Z=    4.76  JJ=  407762  DL=   360
A===      111      112      113      114      121      123      124      131      132      133      134      141      143      144      211      213      214      223      224      231      233      234      243      244      313      314      323      333      334      343      413      433
B===      222      122      422      322      212      412      312      242      142      442      342      232      432      332      221      421      321      411      311      241      441      341      431      331      424      324      414      444      344      434      423      443
RRR=   21.500    0.588    5.751    0.822   -0.056   31.460    2.004    0.915   -1.126    0.510   -0.854   -1.261    0.195    0.716    1.194    0.066    0.991    5.135    0.135    0.965    2.515    0.716   -1.234    0.021    0.716    5.673    1.218   11.608    0.298   -0.149   -0.069    0.407
X1==    5.212    0.665    2.694    0.682    0.665    4.077    0.995    0.806    1.077    0.162    1.088    1.587    0.088   -0.993   -1.136   -0.923   -1.005    1.257    0.191   -0.923    1.325   -0.735    1.265    0.200   -0.838    1.088    1.325    5.387    1.333   -0.667    0.088    0.333
X2==    4.125    0.884    2.135    1.205   -0.084    7.716    2.014    1.135   -1.045    3.145   -0.785   -0.795    2.215   -0.722   -1.052   -0.072   -0.986    4.086    0.708   -1.045    1.898   -0.975   -0.975    0.104   -0.855    5.215    0.919    2.155    0.224    0.224   -0.785    1.224
CD1=        8        2        4        2        2        5        2        2        2        1        2        3        1        0        0        0        0        2        1        0        2        0        2        1        0        2        2        6        2        0        1        1
CD2=        5        2        3        2        1        9        3        2        0        4        0        0        3        0        0        1        0        6        2        0        3        0        0        1        0        6        2        3        1        1        0        2
CCGGGGGAGGACAAACTCCTGAACAAAACCAGAGAGGGCATGGATATCATGAAAAGAGTATTCGTTACACCCCTCATATTGATAATCCTTTTTACACTGGCTTTTCAGGGATTTGCCAAGGATAGAAAGATTCATAAATTTGAAGATAATAACTGGAATACTAAAGGGGAACCCTGCAACATCTGTCATGATATCCTGGATCGGGAAGGAGAAGAACCCCCACCCGGTCCCCAATCCCAGTTCACTCTTTATAACAGCCCCACGCTGGATGCTCTGGTTGGTCAACCGGATGGCGTTTCCAAATTTTGCCTGGGGTGTCATGATGGTATTATCGCGGAAGATAAAGGAGGTAAAACGGCT
KOK=       126
KK=  418832  LL=  419941  Z=    4.59  JJ=  418802  DL=  1110
A===      111      112      113      114      121      123      124      131      132      133      134      141      143      144      211      213      214      223      224      231      233      234      243      244      313      314      323      333      334      343      413      433
B===      222      122      422      322      212      412      312      242      142      442      342      232      432      332      221      421      321      411      311      241      441      341      431      331      424      324      414      444      344      434      423      443
RRR=   34.428    0.042   -1.652   -0.390   -0.232   12.624    6.763    0.074   -0.105    6.993    0.887   -0.461   -1.184   15.473    7.761    0.055    0.107    9.419   17.005   15.462    0.834    1.016   -0.412   12.346   -0.363    2.367   -1.164   19.694   -0.324    0.312   -0.087    2.821
X1==    4.509   -0.088    2.274    2.034    3.473    4.905    3.715   -0.295    0.106    2.314   -0.603   -0.180   -0.603    3.580    3.918    1.906    2.164    3.788    4.166    4.305    0.378    0.647    0.647    3.127   -0.291    0.893   -1.244    3.274    1.019   -0.981    0.893    2.019
X2==    7.635   -0.476   -0.727   -0.192   -0.067    2.574    1.820   -0.251   -0.989    3.022   -1.472    2.565    1.964    4.322    1.981    0.029    0.050    2.486    4.081    3.592    2.204    1.570   -0.637    3.948    1.246    2.651    0.936    6.014   -0.318   -0.318   -0.098    1.397
CD1=       14        5        6        7       13       11       11        2        3        4        1        3        1        8       14        6        8       10       13       10        2        3        3        8        1        3        0        4        2        0        3        3
CD2=       27        5        3        3        6        9        6        4        2        8        0        8        5        7       11        4        3        8        9       11        6        4        1        6        5        6        4       10        1        1        2        3
GATGCTTTTTCTGCTTAGCTTTGGGAGTTTGGTTTCTTTAGGACTGACACATTTAATCTTGAAGAACAATGATGCTCAGGCTTTTCTGGAAGAGTTGATGGTGCTGATGGGTAAAGTCAAAAATTTAAAACCGAAAAGTAGTACATAAAAATAACGAATCGAAAAAAAATAGCGTTTAATCAAGACATCTAGTAAGAAGATGGTATAATATGAGTTTAACGACAATCATTTTTTTAGGACTTTATGTAATCGGCTTTATTTTGACGATGTATAATCCATTATATGGATTAATGACCTACATTTTTGAATGGCATAATCATCCACCCTATTGGTGGTGGGGTAAAGACTTACCTGATATACGATGGGCATTCAGCATTGCATTGTTGACCATGATGAGTGTTTTTTTAAATCGGAAAAAACTTCCAAAGCTGGAAAACCTTAATTATCAACCCATTATATGGTTAATATTGTTTGTTTTAAATGCCTATTTTGTTTCATTTGTAGCCGCTATCTTACCAAAAGAGAGTATGAAAAAAGCAGAGGACCTTCTAAAGATAGCAATTCATGTCAGTTTATTTGTTTATATCATCCGTCGCCCGAAGGATTATCATCTCCTTATCTGGGCAATTTTACTATCAGTGGGGAATTTTGGTCGAATTTCATTTCAGGAAGGGTCCAATCGGGACTTGGGAGTTTATGCCCCCCATGCTACTGGTGGAAATGCTATTGCTGCATATGTAATGGCAGTTCTTCCTTTTTATGGGATCATGTTTTTGAGGGGAAAACGATGGGAAAAAATTCTCAGTGTTATTATCGTACCCTTTATTTTTAATATGCTTATCTTAGAAAATAGCCGAGCTGCCATTGTTGGATTATTGGCTGTTGCTGGATTTTCGGTAATCTGGTTAAAGGGTAGGACCCGCTTTAGAATGATAATGGCCTTAATTTTTGCCGGGGTCATCTTTCTTCAACTTACCAATGAACAGTTTTAGGAACGGCAAAAAACCATAGATAAATATGAAGAAGATACCTCCTCAATGAGCCGTATTTATCTCTGGAAGGGGGTCATCAAAATGCTGGGAGATCACCCCCTTGGGGTCGGTGGTGAGG
KOK=       127
KK=  421622  LL=  422671  Z=    4.81  JJ=  421622  DL=  1050
A===      111      112      113      114      121      123      124      131      132      133      134      141      143      144      211      213      214      223      224      231      233      234      243      244      313      314      323      333      334      343      413      433
B===      222      122      422      322      212      412      312      242      142      442      342      232      432      332      221      421      321      411      311      241      441      341      431      331      424      324      414      444      344      434      423      443
RRR=   34.187    5.502    3.317    0.535    0.123    1.211   -0.136    0.716   -1.429    2.824    0.282    3.748    2.651   -0.026    1.272    0.016    0.780   -3.578   10.335   83.366   16.443   -2.158    2.433    1.473   -0.316   -0.156    1.339    3.273    1.220   -0.800    0.057   -2.385
X1==    6.216    1.099    1.033    3.224    0.286    0.668   -0.237    0.467   -1.116    3.791   -0.560    2.704    2.494   -0.049    1.505    0.073   -1.327   -1.003    2.797    8.992    4.977    3.552    2.750    3.764    0.457   -0.560    2.350    4.336    1.208   -0.792    0.204   -0.792
X2==    5.500    5.009    3.211    0.166    0.429    1.813    0.574    1.534    1.281    0.745   -0.504    1.386    1.063    0.533    0.846    0.215   -0.588    3.568    3.695    9.272    3.304   -0.608    0.885    0.391   -0.691    0.279    0.570    0.755    1.010    1.010    0.279    3.010
CD1=       23        9        5       10        7        4        3        4        1        6        1        9        5        2       10        3        1        1        8       18        7        6        5        7        2        1        4        5        2        0        2        0
CD2=       18       18        9        3        7        7        4        6        6        3        1        5        3        2        8        4        2       11       10       21        7        1        3        2        1        2        3        2        2        2        2        4
TCATTTTCATGTAGTATCATTAGATGAATTGGAATCCGAATATTTATTAAAATCCAACAAACCGAAAGTTCTGATTACATTTGATGATGGTTTTCAAAATAATTATCAATATGCATTTCCGGTTTTAGCAGAAAATCATATTCCCGGTCATTTTTTCGTCACGACAGGATTTATTGAAGATAAAAAGTTGTTGTGGACGGATCAGGTAACATATTTATTATTGAATACCAAAAGACGTGAGTTTTATCTACCGGATTTTTTCCCTCAGAAATTGGAGTTGAACTCTGTAGAGCAAAGGATTAATGCTTCATTGGTGATTCGAGGAGAATTAAAAAAATTAACTTTTGAGAGGTTGAAAGAAGTTCTACATAAATTAAATGAGATGTTTGATGATGTGGATCTAAGTCAAGCCAATCCAGTCCGGTATCGCTTCATGAACTGGAGTGAAATCAAACAAATGGCAAATGAGGGAATGATTATTGGGTCTCACACACATAATCATGCTTTAATCAATGTAAGTGATGAAGTGTTTTTTGAAAAAGAGTTGAATATGTCCATAGAATACCTAAAAAAGAAGGCGAATATTAATTGTGCTTACCTGGCTTATCCAAATGGAACGATAAATGATTATCAAATTCAGCTCTTCCCTCTGCTAAAAAAGCTGGGCTTTAAGTATGCTTTAACCCAAATACCGGAATGGAATACATTAGAACACATTCGAAATCACCCCTATGAACTTTATAGATTAAACATACCCAATTTAGCCGGAGTCAATTTTTTTAAGGCGTATATAACAAAATTATGGTTCCGGAGAGCGTATGACTAAAATTAAAGTTGCTCACCTGGTGAAGCTCATTGCCCCAGCTGGCAAAGAAAATGGCATCCTCAAAATCGTTTCAAAAATGGATCGCGATTTATTCGAAATTGATATTGTCGTTTTAAGCGGAATTGTGTTTGAAGAAGCTCTGAATTTGGAAGGATTCAATATTGTCACCCTGGTCCCCACAAAAGGGAATAACCTGAAATTAATCCCTCAATTGATTAAATTGT
KOK=       128
KK=  429602  LL=  430651  Z=    6.12  JJ=  429602  DL=  1050
A===      111      112      113      114      121      123      124      131      132      133      134      141      143      144      211      213      214      223      224      231      233      234      243      244      313      314      323      333      334      343      413      433
B===      222      122      422      322      212      412      312      242      142      442      342      232      432      332      221      421      321      411      311      241      441      341      431      331      424      324      414      444      344      434      423      443
RRR=   28.400   10.863    1.509    2.769    3.295    9.664    1.897    1.396   -0.156   12.479   -0.450   -0.358   -0.002    1.410   -0.432    0.242    1.194   26.055   13.535   -0.160    3.173    8.666   -0.046   -2.040    6.303   29.592    3.288   21.176    0.208   -0.600    1.352   -1.243
X1==    4.570    3.741    2.143    0.786    2.183    3.151    1.222   -0.993   -0.475    3.730    1.431   -0.438    0.005    1.325   -0.414    0.734   -1.727    4.656    3.320    0.734    1.377    1.958   -0.102    2.507    2.999    7.134    0.673    5.628    1.278    0.447   -1.420    2.109
X2==    6.215    2.903    0.704    3.521    1.509    3.067    1.552   -1.406    0.329    3.346   -0.315    0.818   -0.315    1.064    1.045    0.329   -0.692    5.596    4.077   -0.218    2.305    4.426    0.455   -0.814    2.102    4.148    4.887    3.762    0.163   -1.342   -0.952   -0.589
CD1=       12       11        6        4        8        8        5        1        2        7        4        2        2        4        3        4        0       11        9        4        4        5        2        6        6       12        3        8        3        2        0        4
CD2=       19       11        5       10        8        9        6        1        4        8        2        5        2        4        7        4        2       13       10        3        6        9        3        1        6        9       10        7        2        0        1        1
AAACACTCCTTAATAAAAAGTTGCCAGCAGGGCGGTTTCAGGTAAAATGGGATGCAACCAATCAACAGAATCAACCGATTACGAGTGGGATTTATTTTTATCAATTGAAAGTTTTCAAAAATACAGATTCTGCTTCACCAGATTTGGTAAAGACTGGCAAATTGGTGCTTTTGAAGTAAAATGTTGTTCCCCTCAGGTTACATTTTCCTCAAATTATTTTTAGAACATATGCGGTGAGAATCATTCATCTGGATAATAAATACCCGGCAAACCCAGCATTAAACGATGAAGGTTTGTGCTGTTAAAATTGGTTTTTTCCTATTTTTCCTTGCACTTACCCGATACTCCTTCGCCCAGGAATACCTTCCTCCGGAACGTCTTTTGGAAGAGATTGAAAGCGAAGATATCGGGATAACTGATTTTTCTCAGATTTTACAGGAGCTTCTGGAGCACCCCATCAATTTGAATCGTGCCTCCAGCAACGATTTGTTAAAAATCCCTTTTCTTACCCCCGATCTGGCAATAGCTATTGTACGATATCGCAGGAGTCATGGAAAATTTGAGAATCCTCAACAACTTCTACTGGTTGAGGGGGTCTCTCCGGAATTGTTGAATGCCATCATACCCTATCTGAAAGTGGAGAAGGAGTCGCATTTTCAACCCTCTGTGGATTATCGAGTGAGGCTGCAACGAAGGTTTAACACCATTCGCGGGTTTGAGCAGGGGGTATATCAGAATCCCTTCTATCTTTACCAGAAGATTTTCTGGAACCCCGGAGAAAACACCCGAATTGGTTTTTTGTCAGAAAAAGATGCCGGAGAATCGGAGTGGTCGGATCTCTCTTCTTTGTATTTTCAAACCCACCTGCAATCGTTACACTCCACGTTTCTTGTTGGAGATTATCAGATAAAAAGTGGGGGTGGATTGGTATTCCATGAACCCTATGGTATGCCGGTAACGGTGGGTACTGAACTGCCTTTCCGACAAAATGGGGTTCAATGGCACCATAAAACATCGGTGGATGAGAATACGTTTTTTCGAGGTTTTCTC
KOK=       129
KK=  434312  LL=  435031  Z=    7.26  JJ=  433982  DL=   720
A===      111      112      113      114      121      123      124      131      132      133      134      141      143      144      211      213      214      223      224      231      233      234      243      244      313      314      323      333      334      343      413      433
B===      222      122      422      322      212      412      312      242      142      442      342      232      432      332      221      421      321      411      311      241      441      341      431      331      424      324      414      444      344      434      423      443
RRR=   17.824   14.964    2.357   -0.159    0.874   12.866    4.040   -0.247   -0.104   -1.351    0.570    0.052    0.065   -0.101   -1.194   -0.392   -0.525   20.337    7.430    7.708    6.390    0.484    0.078   16.917   -1.057    8.894    4.160    4.320   23.361   -0.993    0.250   -0.130
X1==    4.239    4.519    0.973   -0.102   -0.851    2.702    1.437   -0.560    0.315   -1.113   -0.424    0.587    0.393    0.084    1.163   -1.276    0.722    4.554    1.600    2.702    2.705   -0.346    1.350    3.242    0.705    3.661    1.761    2.134    4.775    1.867   -0.424   -0.072
X2==    4.205    3.311    2.422    1.558   -1.027    4.762    2.811    0.441   -0.329    1.214   -1.343    0.089    0.166   -1.204   -1.027    0.307   -0.727    4.466    4.644    2.853    2.362   -1.396    0.057    5.217   -1.499    2.429    2.362    2.024    4.892   -0.532   -0.589    1.793
CD1=        9        9        3        2        1        5        4        1        2        0        1        3        2        2        4        0        3        7        4        5        4        1        3        6        2        6        3        3        6        3        1        1
CD2=        9        8        6        4        1       10        6        3        2        4        0        2        2        0        1        3        1       10        9        7        6        0        2        8        0        5        6        5        8        1        1        4
GGCATGAGCCCGCAATAGTTCATCTTCCAGACGGGTTTTCTGAGTGCGTGATTTGCTTTTTTCTCCGGCCGGAATAACCAGGATGTCCTGAAAATTCAATAAAGTAGAGAAATGCTTCAACAGTTCTTCCCGGTAAAGGGAAAACACATTGGCATCTGTAATAATAAAGAGGGCAGACTCCGGGAAGGATTCATTGATAAATTTGAGGAGAATCCCCCACAGGTTAGCCCCGATGTAATGAGGAATGGTGATTTCTTTTTGTTTAATACACAGTTGTAGTTGATGCATGAAGCTTTTGCCACTCAATAAAATGGTTGATAGTCTGCATCAATTGGGAGAATTGTTCAAATCCAATGGTTTGAAAAGCATCGGTAATCGATTCATCGGGATGGGAATGGACTTCAATGATTAATCCATCTGCTCCCGCTGCCAGAGCTGCTAAACTCATGGGATTGACCAATTCTCGCAATCCGGTGCCATGACTGGGATCCACAATGATGGGAAGATGAGAAAGATGTTTGATTGCCGGGACAATGTTGAGATCCAGGGTGTTGCGAGAAAAATCAGAAAAGGAACGAATCCCCCGTTCACAAAGAATCACATTGGGGTTCCCTTCGGAAAGAATATATTCCGCGCTCAGGAGAAACTCTTCCAGGGTGGCGGCCATCCCGCGTTTCAGTAATACCGGTTTCTGAATGCCGCCCACGGTTTTAAGGAGGG
KOK=       130
KK=  436052  LL=  436351  Z=    4.53  JJ=  435362  DL=   300
A===      111      112      113      114      121      123      124      131      132      133      134      141      143      144      211      213      214      223      224      231      233      234      243      244      313      314      323      333      334      343      413      433
B===      222      122      422      322      212      412      312      242      142      442      342      232      432      332      221      421      321      411      311      241      441      341      431      331      424      324      414      444      344      434      423      443
RRR=    7.123    2.745    2.715    0.594   -0.772    0.749   -0.648   -0.201   -0.044   -0.117    0.566    2.689   -0.285   -1.376    1.442    0.094   -1.889    0.400    0.566    0.387    4.291    0.566    0.865    9.692    0.225    0.346    2.487   -0.710   31.233    0.540   -0.099    0.540
X1==    3.183    1.303    2.253   -0.727   -0.697    0.362   -0.621    0.253   -0.638   -0.683   -0.665    2.273    0.335   -0.647    1.303    1.362   -0.621    0.456   -0.530    0.362    1.417   -0.568    0.432    2.447    1.317    2.335    2.417   -0.625    4.392   -0.608   -0.665   -0.608
X2==    2.238    2.107    1.205   -0.817    1.107    2.069    1.043   -0.795    0.069    0.171   -0.852    1.183   -0.852    2.125    1.107    0.069    3.043    0.879   -1.069    1.069    3.029   -0.998    2.002    3.960    0.171    0.148    1.029    1.136    7.112   -0.888    0.148   -0.888
CD1=        4        2        3        0        0        1        0        1        0        0        0        3        1        0        2        2        0        1        0        1        2        0        1        3        2        3        3        0        5        0        0        0
CD2=        3        3        2        0        2        3        2        0        1        1        0        2        0        3        2        1        4        2        0        2        4        0        3        5        1        1        2        2        8        0        1        0
CCAGTCCATCGGGGGAGAGGATAAAAAGAAGATCCGGTGTATCTATTCCGGTATAGTGCACCGGATCACGGGAGAGGATTATTTCTGCTATGGAAAATCCGGTGCCCACCGTTATGGGGTATTCTCCCTTTTTGGTACAATACAAACCGGAGAGCATCCCGGCCGCGGCTAGTAAATCTCCAGCTAATTGGATACCCTCACCGGCAGAACCAGCCAGAATAATCCTCAAACGATGTTCCAGAGAGCTCTTGAATTCCGGTTTGAGGATTTCCACATCCTGCAAAAGAGAAACGGTCTCTC
KOK=       131
KK=  439082  LL=  439891  Z=    6.16  JJ=  438902  DL=   810
A===      111      112      113      114      121      123      124      131      132      133      134      141      143      144      211      213      214      223      224      231      233      234      243      244      313      314      323      333      334      343      413      433
B===      222      122      422      322      212      412      312      242      142      442      342      232      432      332      221      421      321      411      311      241      441      341      431      331      424      324      414      444      344      434      423      443
RRR=   31.772    4.872    2.816   -0.923   -0.571    0.155    9.105   -0.248   -0.279   -0.605   -1.854    6.158    1.147    1.468    2.631    0.067   -0.766    6.875   -0.720   10.956    0.238    0.092    1.244   38.727    0.093   -0.983    0.814   27.894    1.640    0.787    0.211    0.006
X1==    6.327    1.421    1.430    1.564    0.923    0.385    4.218   -0.419   -0.264    1.164    1.567    1.564    0.831    1.847    0.923   -0.264   -0.531    3.315    0.876    2.985    2.213    0.248    3.352    5.652    0.358    0.831    0.513    4.097    0.881    0.881   -0.641   -0.083
X2==    5.022    3.428    1.969   -0.590   -0.618    0.401    2.159    0.591    1.055   -0.519   -1.184    3.938    1.380    0.794    2.850   -0.252    1.443    2.074   -0.821    3.670    0.107    0.371    0.371    6.852    0.261   -1.184    1.587    6.808    1.862    0.894   -0.329   -0.074
CD1=       18        7        5        6        6        3       10        2        2        3        4        6        3        5        6        2        2        7        4        7        4        2        6       10        2        3        2        5        2        2        1        1
CD2=       11        9        5        1        2        3        5        3        4        1        0        7        3        2        8        2        4        6        1        8        2        2        2        9        2        0        4        9        3        2        1        1
CATTTCTGGTAAATTATTTTTTAAGGGAGTTGAAGAGAGAAGATGTGATTCTTTCCCCGGATGTAATGGATTTGTTCTTGAGTTATGAGTGGCCCGGAAATATTCGGGAGTTACGAAATGTTCTGGAATCAGCCATTGCCATGCTGGAAGATGGGGAAAGGGTGATAGAACTCCGACACCTACCCCTGGAACGCTTAAATGGATTTGAAAATAGTTATAAGAAACCATCCCTCAGCTTAAAAGAGCGTGAAAAGCGATATCGTAGAATGCTCATCAAGCATACCATGGATTATTTTAACGGAGATTATAAAAAGGTGATGGAAAGTTTGCAGACCTCCAAAGATGTGATTTACCGGGCGCTGGCGGAAGTGCACTGAGCATGGGATTCGCTGAGCGGAGAATGGAGTCGATACGAATTTATCAAAAATGAGAAAATCAACCTCGCGACACTTAAAAAAATCCATGTTTTTCAGGGGTTAGTGTTCTGGATTTTTCTGGCATTGGGTTTGTTTATATAAGTCGGCGAAACCCGGGTTAGAAAATCGAACGACTTCTCAATTTGCTGAACTTGTTAAATCTCTACTATTTTCTTCCAAATTCTCTCTAACATTTATTCCATTAATAAATCCATTTAACAAAAACAAAAGGAGGGAACAGCTATGATGCAAACGGATTTCACCAATCGTATCAGGGTCCAAACCAATCAGTTGCCCAAGGAATTAACCCATGCAGAAATTGACGAGACCGCTCGCAGCATTGCCTTATTCTACAAAAGTGGGGAATTTATTTGCCAGACATTTTTTACTCCAC
KOK=       132
KK=  444662  LL=  445531  Z=    5.73  JJ=  444482  DL=   870
A===      111      112      113      114      121      123      124      131      132      133      134      141      143      144      211      213      214      223      224      231      233      234      243      244      313      314      323      333      334      343      413      433
B===      222      122      422      322      212      412      312      242      142      442      342      232      432      332      221      421      321      411      311      241      441      341      431      331      424      324      414      444      344      434      423      443
RRR=   21.748   27.086   -0.109    0.491    2.040   15.697    2.159   -3.236   -0.047    2.383    0.805   -1.477    2.752   -0.185   -1.814   -0.119    1.615    3.088    2.372    1.420   27.654    1.800   -0.232    0.393   -0.087   13.834    6.967    2.617   17.146    0.311   -0.249    0.041
X1==    3.738    6.982    1.699    0.318    1.968    4.304    2.040   -1.187   -1.272    0.989    0.700   -0.956    1.409    0.276    1.466   -0.156   -1.036    3.490    1.260    0.959    5.185   -1.479   -0.110    2.444    0.347    7.081    2.704    2.159    4.247    0.300   -0.718    1.089
X2==    5.818    3.879   -0.064    1.544    1.037    3.647    1.058    2.726    0.037    2.410    1.150    1.544    1.954   -0.668   -1.237    0.759   -1.559    0.885    1.883    1.481    5.333   -1.216    2.112    0.161   -0.252    1.954    2.576    1.212    4.037    1.037    0.346    0.037
CD1=       11       18        6        3        8       11        6        1        1        4        3        1        4        2        7        3        1       10        5        5       11        0        2        5        3       12        7        5        7        2        1        3
CD2=       14       10        2        5        5        7        4        6        2        4        3        5        4        1        1        3        0        3        5        4        7        0        4        2        1        4        4        2        5        2        2        1
GGTGGAAAGGATGATGGTCTTTCCCTCTTCCCGTAAACGAGTAATCAATTTTCTTATCAGAACTAAATTGTCATCTCTAACCCGAAAAGGCTCATCGAAGATAATGACATCCGGATTATGAATAATGGACAATAGGAGCAATACCCGAAACTGGATTTCTTCGGATAATTCGCAAACCGGGGTCTCCATCTGATCGATTAAATTAAAGCGGTCCATCAACCGCACCGCCTCTACCTGAGCTTTTTTACGGGGAATATGTTTTAACCGAGCAAAATAAACCAGAATTTCGTTGAGGGTAAATTCCTGATAAAGTCCTCTCTCTTCCGGTAAATAACCAATTTTATCCAGAATTTTGCTATTCAGTGGTTTATCATCAAAAGCGATATACCCTTCATCCGGCTTCAGAATTCCCAGCAGCATTTGCAGAACTGTGCTTTTCCCCGCTCCTTTTTGCCCCAGCAAACAGGAAATAAAACCAGGACGGGCCTCAAAGGACACATCTGCAATATGCAGTTTTCCATCAAAAGATTTGCTAATATGTTCTATCTTAATGTGCATCAGTCATCCGATAGTTGTATGATTTGAATTGAGTGTTTGCCGTTGCTCGCTAATTGTTCCTGAAAGGAAGCGGCATGTTCCTCCGGGATGGCAATAATAGAGGTAATATCCGCCTCAAACTCACTTTTCTCAATCCGTCCTTCAAATTGGGTAACCCAGTATTCCATTTGTTTATTTAATTGGTATGGATATCTTATTCGGAATCGTTGGTAATGAACTAAAGGAATTCGTTTTGCCTTTTGAATAGTTTCTTCTGCACACTGCGAATACGCCTGGATTAATCCCCCAACCCCCAGCTTGGTACCACCGAAA
KOK=       133
KK=  450272  LL=  451261  Z=    5.54  JJ=  450122  DL=   990
A===      111      112      113      114      121      123      124      131      132      133      134      141      143      144      211      213      214      223      224      231      233      234      243      244      313      314      323      333      334      343      413      433
B===      222      122      422      322      212      412      312      242      142      442      342      232      432      332      221      421      321      411      311      241      441      341      431      331      424      324      414      444      344      434      423      443
RRR=   24.617   11.538    0.133    0.894    1.229   17.170    0.775   -0.734   -1.105   14.722    0.005    0.147    0.579    0.028   -2.080   -0.712    0.424   33.521    6.184    0.042   12.638    0.590   -0.596    0.121    4.501    4.995    3.337    9.499    7.746   -1.116    0.174    7.504
X1==    5.712    2.139    0.246    0.257    3.170    6.725    0.270   -1.364    1.338    3.236   -0.239    0.257    0.416    0.207    1.624   -1.355   -0.359    5.682    1.543   -0.278    4.387    0.428   -0.886    0.984    1.552    2.380    2.697    2.374    1.944   -0.794   -0.239    3.313
X2==    4.310    5.394    0.538    3.479    0.388    2.553    2.875    0.538   -0.826    4.550   -0.021    0.572    1.392    0.136   -1.281    0.526   -1.181    5.900    4.006   -0.150    2.881    1.377    0.673    0.123    2.900    2.099    1.237    4.002    3.984    1.405   -0.728    2.265
CD1=       15        8        4        3       10       16        3        1        6        9        2        3        3        2        7        1        2       14        5        3       11        3        1        3        6        6        8        7        5        1        2        7
CD2=       11       13        3        9        4        6        8        3        1        7        2        4        4        3        1        3        1       11       10        2        5        4        3        3        5        5        3        5        6        3        1        4
GATAAAAAAACGCAATGAAGAGAGTTGCTGTTTTTGTTTTTCAGGATAATTTTCAAGTATGTTGCCCACACTGTATGTGAGCATGTATTCCCGATCATACTTTTTTTTCCCGGGGGGGCGAAAGGCCGGGGCAAACATGGAATCATCCCTCAACCACAAGTGATCTCGGCAATCTCCTTCACCAATTCGGGGATCCTGCAAATTATAGAACATGAAGCTTCCATCATAACTTCCGATGGAAGTGAATAAGTGTGGATATTTTAAAGCGAACATCAGCGAGGAAAAGCCGCCCAGAGAAAAGCCATCCAGAGCTCTCGCATCCGGGGAAGGCAGGGTGCGATATGTGGTATCGATGTGACCAATCAAATCTTTGACAAAAAAATTCTCAAATTGGCCACTGCCAATTCCCTTGCGCTTTCTCACCAGACCGGGATTCAAAAAATTCACCCCTAATCCATGAATCTGATTATCCTCCGAGGTTAACCCAACCCCCACGATAATCATCTCTCCAATCTCACCATTTCCGATCAGTTCATTGGCTAAATCTTCGACACTGCTCCCACCTCGGGTATCGTCCTGACCGGGATTAAACCACTCATCCTCGTGTCCCCGGAAAAGATATACCACCGGATACCGATGATTGCTTTCTGCATATCCTGGTGGGAGATAAATCCGGTACGTTTTTTCGATTCCTAGACTGGTGCTGAAGAATTGCCCCTTCGTCACTCTGCCGGCCAACTTCTTCTTACCCGGAACATTCTCCTGGGTGTTTTCTTCTCTGTTAACCTTCTCCATAATATCCAACAACCTTTTCCCTTCTCCTGTCTAATTTTTTTCCGAATGTCATTTCCAACGATTCGACAAACACCGGCAAGATATAAATATAACTCAAAATAGAGCCGGTATTGAGTGGAAAAGTAACTTTTCTTTACCGGATAAGGTCATCGGTTCAAAACTGAAAAAGCATTACCTCATTTGTCAGAAGAAACC
KOK=       134
KK=    4053  LL=    4952  Z=    4.90  JJ=    3903  DL=   900
A===      111      112      113      114      121      123      124      131      132      133      134      141      143      144      211      213      214      223      224      231      233      234      243      244      313      314      323      333      334      343      413      433
B===      222      122      422      322      212      412      312      242      142      442      342      232      432      332      221      421      321      411      311      241      441      341      431      331      424      324      414      444      344      434      423      443
RRR=   38.011    1.146    2.970    2.072    1.965   15.461    8.468    0.004    1.040    1.517    0.321    0.542    1.236   -0.080   -0.231    0.019    1.848    7.484   13.487   -0.354    4.124    0.855    2.844    0.818    0.331   28.118    0.362   -0.430   19.768    0.079   -0.802   -0.822
X1==    6.675    1.762    1.013    0.465    1.232    2.865    5.001    0.366    1.590    1.825   -0.458    1.130    0.344    1.250   -0.355    0.315   -1.553    1.520    2.299    0.315    2.530   -1.280    1.884    1.196   -0.517    4.356    0.222    2.701    3.807   -0.071    1.147    3.807
X2==    5.694    0.651    2.932    4.459    1.595    5.397    1.693    0.010    0.654    0.831   -0.699    0.480    3.593   -0.064    0.651    0.061   -1.190    4.924    5.865   -1.124    1.630   -0.668    1.509    0.684   -0.640    6.454    1.630   -0.159    5.193   -1.118   -0.699   -0.216
CD1=       16        7        4        3        6        7       10        3        5        4        1        4        2        3        3        3        0        5        6        3        5        0        4        3        1        7        2        4        5        1        3        5
CD2=       17        6        8       11        8       12        6        3        4        3        1        4        7        2        6        3        1       11       13        1        4        1        4        3        1       11        4        1        7        0        1        1
TGCTTGATAATACCTCAACTGCAGATGAGGATAAATGGAAGTTTCCAGAGAAGGATAAACTTCTACCTTTTTATTACTTATGGGAAATTCTTTTTTCTTCATTGTTTTTTGAATTACTGCCATTTACTTTTTAAAACTCTTAAGTCATAAAGAAAACGGTATCATTTTCTTTGTCATTCTGCTAAAACAAATTAAAGGTTGAAATTGTAAAAAGCAACCTTTTCTATGGAGAAAATAAATTTTTTTTGTGTTTGAGGTGATATGAATAATCTGAAACAAATCCTGACGACTAAAATTCCGATCTGGGGAGAACAACTTCAGAAAATCCAAAAAGAATATTCCGATTATCCCGTTTCTACAATCACTGTTAAACAGCTGTTTAAGGGATTACGAGACGTTATCGCTGTAGTTTGCGATACCTCCTATGTTGATCCCCAGAAAGGACTATTCATTCGGGATATACCGGTTCTGAAATTAATGGACCTTTCAGCCGAAGAACTTTTTTTTCTCCTTTGCAGTGGTGAGCAACCGGATGCACAGAGTGTGCAAGATTTGCAAATGGATTTATCCGCCCGGAGAGAGGTACCGCAACAAGTCTGGGATTTACTGGAAAGCCAACCCCCAGATACTCACCCCATGTCACTTCTGAGTATGAGCATGCTGGCCATGCAACGGGAATCTGTTTTTACAAAAGCTTATCAAAAGGGCTTATCCCGGGAACAATACTGGGAAGCAACCTTTGAAGATGCTTTGAACATCATTGCCAGACTCCCGGTAATTGCTGCTTATATCTATCGCCGTTTTCTTCGGGATGAACAGCCAATTGCACCACTGGCCCATCTGAATCATACCGACAACTTTGCTAACATGCTGGGTTTCCCTTCCCGGGAGTTTAAAGAA
KOK=       135
KK=    6153  LL=    7082  Z=    4.69  JJ=    5883  DL=   930
A===      111      112      113      114      121      123      124      131      132      133      134      141      143      144      211      213      214      223      224      231      233      234      243      244      313      314      323      333      334      343      413      433
B===      222      122      422      322      212      412      312      242      142      442      342      232      432      332      221      421      321      411      311      241      441      341      431      331      424      324      414      444      344      434      423      443
RRR=   34.006    1.039    2.171    1.353    0.751    9.095    5.812    1.137    0.865    2.594    0.001    0.117   -4.626    0.056   -1.707    2.043    0.375   18.273    8.679   -0.355    1.145    0.177    0.251   12.796    0.238   21.198    1.066    7.604    8.028   -0.735    0.583    6.296
X1==    7.404    0.528    1.746    1.221    0.528    3.399    2.722    1.746    2.010    1.905   -0.001   -0.550   -1.425    0.320   -1.200    1.316   -1.014    3.013    2.393    2.705    2.149   -0.597    0.154    5.899    0.316    3.559    0.472    2.789    3.984   -1.175   -0.713    3.124
X2==    4.593    1.970    1.244    1.108    1.423    2.676    2.135    0.652    0.430    1.362   -1.496   -0.213    3.246    0.175    1.423    1.553   -0.369    6.064    3.627   -0.131    0.533   -0.297    1.629    2.169    0.755    5.956    2.259    2.726    2.015    0.626   -0.818    2.015
CD1=       17        4        5        5        4        7        7        5        5        4        2        2        0        3        1        4        1        6        6        6        4        1        2       11        2        7        2        4        6        0        1        5
CD2=       11        7        5        4        6        8        6        4        4        5        0        2        7        2        6        6        2       15        9        3        4        2        5        5        4       11        7        7        5        3        1        5
CATCGGGTAGCGCAGAAAAAAATCGGAAGTGGGGTGGATATCGCAGCCAGTACTTTTGGCGGGGTGTTAGAATTTCAAAGAATGGAGGAGACACTCACTCAACCGGTTTACCTGGAGGAAGTGGAACTCCCCCCAAATTTGTATTATCTGTTTGTCTGGAGTGGAACACCAGCCTCCACCTCCCGGTTGGTAAAACAGGTTGAAGAATGGGAAACTCTGCACCCGAAACAAGCTCAAGAACTTTATCGGAAAATGATCGATCTTTGTAAAACCGGTTGTGAGGCTATCAAAATCGGCGATACAAATCAATTTTTAGAGATAGTAGATTCTTACTATCATTATTTGCATGAACTGGGCAAACAAAGTGGTGCTCCGATTGTTTCCCCGGTTCATCAGCACCTGGCTGATCTGGTAAAGGAAGCAGGCGGGTTTTATAAACCCTCAGGGGCCGGAGAAGGGGATCTGGGGATTGCTTTTACCAACTCTCCGGAAACGGCTGAAAATATCAAGAGGCATCTTACTTCAGCCGGTTTTACCGTGCTTCCCTTAGAAATTGAAAAAGATGGTGTTCAATGTCAAATAAAAGAGGGTCATTGATCATGGATTCAAGAATACCCAAATTTTACAAACATTCGGTTCTGGAACGGCTGGAAATTCTTCGGGAACGAGAGATTCTTTCCCCTGAAGATTTTAAAATTTTAGCCAATGGCAGTAATATCCTGAATGCTGAGGAAGCAGACAAAATGGTGGAAAACGTCATTGGCGTGTTTACCTTACCTATTGGCCTGGGACTCAATTTTTTGATCAATGATAAAGACTATGTGGTGCCCATGGTTGTGGAGGAACCCTCTATTATCGCAGCAGTAAGCTCGGCCGCGAAAACAGTGCGCAATGCTGGCGGATTTCGGAGTAAAAGCACTGATCCGATTC
KOK=       136
KK=    7203  LL=    7892  Z=    6.04  JJ=    7203  DL=   690
A===      111      112      113      114      121      123      124      131      132      133      134      141      143      144      211      213      214      223      224      231      233      234      243      244      313      314      323      333      334      343      413      433
B===      222      122      422      322      212      412      312      242      142      442      342      232      432      332      221      421      321      411      311      241      441      341      431      331      424      324      414      444      344      434      423      443
RRR=    7.160    0.487    1.721    6.010    2.286    1.023   -0.912    0.271   -0.186    1.437   -1.498    0.047    1.014   11.493    0.937    0.164   -0.534    6.539    4.715    4.478    0.063    0.361    1.504   95.528   -3.249    1.541    2.939   15.873    2.973   -0.655    0.177   -0.091
X1==    2.064    0.788   -1.403    3.722    3.699    3.144    3.286   -0.680    0.146    1.618    1.213   -0.229   -0.821    2.671    1.516    0.146    1.922    2.579    3.513    1.645    1.775   -0.743    1.366    8.646   -1.361    0.535    1.003    4.050    3.435   -0.756   -0.143   -0.756
X2==    3.468    0.618   -1.227    1.615    0.618    0.325   -0.278   -0.399   -1.273    0.888   -1.234   -0.204   -1.234    4.303    0.618    1.124   -0.278    2.535    1.342    2.722    0.035   -0.486    1.102   11.048    2.387    2.880    2.928    3.919    0.866    0.866   -1.234    0.121
CD1=        5        3        0        8        7        6        7        1        2        4        4        2        1        7        4        2        5        5        7        4        4        1        4       16        0        3        3        7        7        1        2        1
CD2=        5        2        0        3        2        2        1        1        0        3        0        1        0        6        2        3        1        5        3        5        2        1        3       14        5        5        6        8        3        3        0        2
[truncated: 4,083,736 more chars]
