# Supplementary material for: Regions Enriched with Reverse Complement Triplets in Bacterial Genomes
Source: Int J Mol Sci. 2026 Feb 28;27(5):2301. doi: 10.3390/ijms27052301 (PMC12985086; doi:10.3390/ijms27052301)
Supplement: Supplementary file 1 [file ijms-27-02301-s001.zip › for_send/45/Campylobacterota/class/mirror.txt]

SMAX=  704.00     KMAX=     319   
NOM=     1     2     5     7     8     9    10    11    12    13
NOM=    14    15    17    18    19    21    22    23    24    25
NOM=    26    27    28    29    30    34    35    39    40    41
NOM=    43    44    45    46    47    50    51    53    54    55
NOM=    57    58    60    62    63    67    68    69    70    71
NOM=    72    73    75    76    77    78    79    80    82    83
NOM=    84    85    86    89    92    93    94    96    97    99
NOM=   100   101   106   107   108   110   111   112   114   116
NOM=   121   122   123   124   126   127   128   129   133   135
NOM=   136   138   139   140   141   144   146   147   148   149
NOM=   150   151   152   154   155   160   161   163   164   165
NOM=   166   168   169   170   171   172   173   174   175   176
NOM=   178   179   180   184   187   188   191   193   195   196
NOM=   197   198   200   201   202   203   205   206   207   208
NOM=   209   210   214   215   217   219   222   223   224   226
NOM=   227   228   229   230   233   235   236   237   238   240
NOM=   242   243   245   246   247   248   250   251   252   254
NOM=   255   256   257   260   262   263   265   266   268   269
NOM=   275   276   277   278   279   280   282   283   284   285
NOM=   286   287   291   293   294   298   299   300   301   302
NOM=   303   305   307   308   310   315   316   317   319   321
NOM=   322   323   324   325   326   327   328   329   330   331
NOM=   332   334   335   336   337   338   339   340   341   342
NOM=   343   344   350   352   353   357   360   361   362   363
NOM=   364   365   366   367   368   369   370   372   373   374
NOM=   376   377   380   382   383   387   389   392   394   395
NOM=   396   397   398   400   401   402   403   404   406   408
NOM=   411   412   413   414   415   416   417   418   419   420
NOM=   421   423   424   425   426   427   428   429   430   431
NOM=   432   433   434   435   436   437   440   441   442   443
NOM=   446   447   448   449   450   451   453   454   456   458
NOM=   461   462   464   465   466   469   470   471   473   474
NOM=   475   476   478   479   480   481   482   484   485   486
NOM=   488   489   490   491   492   495   496   497   498   499
NOM=   500   501   502   503   505   507   508   509   510   512
NOM=   514   515   516   524   525   527   528   529   532   533
NOM=   535   537   539   540   541   542   545   546   548   554
NOM=   555   556   557   559   562   563   564   565   566   568
NOM=   570   572   576   577   578   579   580   581   583   584
NOM=   586   587   590   591   593   598   600   602   603   604
NOM=   605   606   607   608   610   611   613   614   617   618
NOM=   619   620   621   622   623   624   626   627   628   629
NOM=   631   633   635   636   639   640   641   642   643   644
NOM=   650   653   654   656   657   658   659   660   661   663
NOM=   666   668   669   672   673   677   679   680   682   684
NOM=   685   686   687   688   689   690   694   696   699   700
NOM=   701   702   703   704   705   707   709   710   711   712
NOM=   713   714   715   716   717   718   719   721   722   723
NOM=   724   726   728   729   731   733   738   740   742   743
NOM=   744   747   748   751   752   753   754   755   757   758
NOM=   759   760   761   763   764   765   766   767   768   771
NOM=   772   773   774   776   777   778   780   781   783   784
NOM=   785   786   788   789   790   791   793   794   795   796
NOM=   798   799   800   801   802   805   806   807   808   809
NOM=   810   812   813   816   817   818   820   821   823   824
NOM=   825   826   827   828   829   830   831   832   835   837
NOM=   838   839   841   842   843   844   845   846   847   848
NOM=   850   851   853   855   856   857   858   860   861   862
NOM=   863   864   865   866   868   869   870   871   872   873
NOM=   875   878   879   880   881   882   883   884   885   886
NOM=   887   888   889   890   892   894   897   899   900   902
NOM=   904   907   909   910   911   912   914   916   917   918
NOM=   920   921   922   923   926   927   930   931   933   934
NOM=   935   936   937   938   939   941   942   944   945   947
NOM=   948   949   951   952   955   956   957   958   960   961
NOM=   962   963   965   966   967   970   972   973   975   976
NOM=   977   978   979   980   981   982   983   985   987   990
NOM=   992   993   995   998   999  1000  1001  1002  1003  1004
NOM=  1006  1007  1008  1009  1010  1011  1014  1015  1017  1021
NOM=  1022  1023  1024  1028  1029  1030  1032  1033  1034  1035
NOM=  1036  1037  1038  1042                                    
KK=  482396  LL=  483445  Z=   11.06  JJ=  482276  DL=  1050    
AAAAAGTAAAATAATAGCGCCAATCGTTTTAATGCGGTTATTGGCGTTAGAATAGCATAACAACAACGCCAAAGAGCCGTAAAAAAGCGCTGAAGCTAAAGCATGCCCGCTAGGGAAACTAAAGCCATGCGCAAAAACCAATTCGCCATTGGTTACAGGCCGTGGGCGCGCTACTAAAAGCTTGAGGGATTTTAAGGTGAATTCACCTAATAAGATGCTAAAGAAAAACCACACCCCCAAAGCGATTCGTTTTTGAAACCCAAACCACAAGCCAATGAGTAAGGCTATAGGAGTGGTGAGCTTGCTTTGTGCAAACCATGTGCTAAAAAACACGAAAGAAAGCCACGCGCTCCCTTGAATGGGGGCAGGGTTGCGGATCAAGTCTATAAAAAATAAATCCAATTGTTGCACCCACTCTTTTTGAAAAGCCACCCCGCTTATCACGATGCCAAACAATATAAAAAAGACGATCCCAATAATCCCAAGCGTTTTAGCCGCTTTTTTTTCTCTTACGCTTATTGTTCTGTCAAATACCATTCAAACCCCTTAAAAAATGAATTTTAAAAGGGCGATTATAGCTTATTTATCCCACAAACGCATGGAAAATGCAAGGAATAAAAAAATAATATTCTTTGCTATAATGAAACCTTTAAATGGCGTGCTGACAACGCCAAACAAAACCGCCAATCAAAACACAAAAAAGGGGCTTATTATCTATGGAAAACAAAAACACTCAAGCGGATAAATCTTCTTCACTAGAGCGCAACGAATTGCACAACACCATTTGGAAAGTGGCTAACGAATTGAGAGGCTCAGTGGATGGCTGGGATTTTAAGCAATACGTTTTAGGCATTCTTTTTTACCGCTACATTTCAGAGAACATGGCTCATTACATCAACAAGCAAGAGCGAGAGCGCGATCCGAGTTCTGATTACGCTTTATTAAGCGATGAAGAAGCCGAGTGCGCAAAAAAAGGCCTGATTGAAGAAAAAGGCTTTTTCATCCCGCCAAGCGCTTTATTTTGTAATGTGTTAAAAAACGCGCCCACTA                                                                                                                                                                                                                                                                                                                                                                                                                                                                                                                                                                                                                                                                                                                                                                                                                                                                                                                                                                                      
A===      111      343      143      333      433      114      224      244      243      234      233      231      413      313      334      113      323      314      112      223      132      1
B===      222      434      432      444      443      322      311      331      431      341      441      241      423      424      344      422      414      324      122      411      142      2
RRR=  12627.9   3188.7   2687.9   1667.6   1040.0    758.9    429.9     67.3      9.2      0.0      0.0      0.0      0.0      0.0      0.0      0.0      0.0      0.0      0.0      0.0      0.0      0
M=    68495.    68971.    65980.        
M=    65683.    67827.    68612.        
M=    41742.    41463.    43871.        
M=    43840.    41499.    41297.        
J=   1       2.8   4.7  -7.4            
J=   2      -6.9   1.8   5.0            
J=   3      -3.1  -4.5   7.6            
J=   4       8.2  -3.6  -4.6            
SMAX=  134.00     KMAX=    1016   
NOM=     4    20    31    33    52    56    64    66    88    90
NOM=    91   103   117   130   131   134   157   158   162   199
NOM=   204   216   218   234   244   249   258   264   267   270
NOM=   289   290   292   295   296   297   304   306   311   318
NOM=   351   354   358   375   378   379   384   391   405   407
NOM=   439   444   459   467   472   487   493   494   517   523
NOM=   526   530   543   552   553   561   567   574   582   585
NOM=   588   589   597   609   634   645   648   649   652   662
NOM=   665   667   674   675   676   678   681   683   695   708
NOM=   725   727   732   735   736   741   745   746   749   756
NOM=   762   769   782   787   792   811   814   819   834   867
NOM=   876   877   896   898   903   905   908   913   915   928
NOM=   932   943   946   953   954   964   969   971   974   986
NOM=  1012  1016  1018  1025                                    
KK= 1504902  LL= 1505981  Z=    8.18  JJ= 1504872  DL=  1080    
AAGCCGCATCATTAGAATTGAAAGACTTGAGCTTGTTGCGCAAATGCAATTCTTCAAAATCAACTTTACGCATTTTATTGCCTTGAGTGAAATACGCATGCCCGCTGTATAAATTCAATTCAAACACGCCGTTTTGGTTGTTGATATTGCCTTTTTGAGCCAGAATGAAGCTTTCTTGAGAGAGGCTTTTATTGGAAAAAAGCACTAAATTATCATAGGAATTGTTTTCAGCTTTATCCACATACACGAGCCAATCGCCTAATTTTTGCCCAAACTCACCCGCTCTGATGTTAATATCAATCTTGTCTTTTTTTTGACGCAAAAACCCATAATAAGCACTCTTAGAAGTGGGGATTAAGATCAGTGAAAACACCAATAAAATCGCGCTCACTAACAAACTTAAAGGCACAAACGCTTTAGTCATTTTTTTAGGCGAAACCCCTAAAGAGAAAAACACTAACAATTCATGGTCATAGCTAAGCCTTGAAAGTCCTAAAGCGCAAGCTGCAAAAAAAGTGATCGGTAAAATAAAAAAAATGGTTCCAGGCAAGGAATACAAAAAGAGTTGCACCAGATCCAAAAAGCTCACTTTAATCACGAGCGTTACGCTTGCAATACTAATTAATAGCACGATGGAAGAGATAAAAAACAGCACTAAAAAGAAAGAGAAAAAGACCTGCGAAACCGCCATGAAAAGATAGTGTTTAATCATGCCTTAATCTTTATTGCACCCCATCTACAACAGGCACGAACAAGCATTTTTCTAACACTTTTTGGACGCGCAAGGCGTTATTTTGCTTCACAAAGCGTTTGATCACTTGCTCGTTATTTTCTTGAATGGGCGCGACTAATATCCCGCCTTCTTCAAGCTGATCAATGAGCGCTTGAGGGATATTTTTAGCGCAAGCAGAGAACAAAATCCTATCATAGGGGGCGTATTGCTCCCAGCCCTTATTCCCGTCAGCGAATTTAACATGGACATTGTTTAAACCGAGAGTTTTAAGGCGCAAACGCGCTTCTATATACAGGCTTTCAATCCTTTCAATGCTAAAAACACGCCTGAAAATTTGAGACAAAACC                                                                                                                                                                                                                                                                                                                                                                                                                                                                                                                                                                                                                                                                                                                                                                                                                                                                                                                                                        
A===      111      114      343      244      243      214      231      333      143      433      313      121      123      314      323      113      413      112      334      234      233      1
B===      222      322      434      331      431      321      241      444      432      443      424      212      412      324      414      422      423      122      344      341      441      3
RRR=   1262.8   1041.0    725.9    354.2    307.7    299.7    286.8     49.6      9.4      3.8      0.0      0.0      0.0      0.0      0.0      0.0      0.0      0.0      0.0      0.0      0.0      0
M=    10835.    11208.    13242.        
M=    13128.    11063.    11185.        
M=     9047.     8291.     5817.        
M=     6030.     8478.     8796.        
J=   1      -9.0  -5.4  14.4            
J=   2      13.0  -7.1  -5.9            
J=   3      15.6   6.7 -22.4            
J=   4     -20.4   8.3  12.1            
SMAX=   63.00     KMAX=    1005   
NOM=     6    16    81    95   102   132   137   142   145   177
NOM=   183   189   194   211   213   241   313   314   333   345
NOM=   359   371   385   393   409   410   460   477   504   511
NOM=   513   522   536   544   547   549   573   592   596   616
NOM=   638   664   670   691   706   750   775   779   822   840
NOM=   849   891   893   895   906   919   925   950   994  1005
NOM=  1026  1027  1031                                          
KK= 1450122  LL= 1451291  Z=    4.84  JJ= 1450092  DL=  1170    
GACCCTTTGAAATACGATTTGCTCTTTGAAAGGTTTTTAAACCCTGAAAGAGTCAGCATGCCTGATATTGATACGGATTTTTGCCAACGCCGGCGTAAGGAAATCATAGAATACATGATTGAAAAATACGGCAAATACAATGTGGCTCAAGTCATCACCTTTAATAAGATGTTGGCTAAAGGCGTGATCAGAGATGTCGCAAGGGTTTTGGACATGCCCTATAAAGAAGCCGATGATTTTGCCAAACTCATACCCAACCGCTTAGGCATCACGCTTAAGGGCTATGAAAAAAATGGCGAGTTCATAGAGGGGGCGTGGGAATTAGAGCCTAAAATCAAAGAATTAGTAGAGAGTAATGAATTAGCTAAACAAGTGTGGGAGTATTCGCTCAATTTAGAGAATTTAAACCGCAACGCAGGCGTGCATGCCGCAGCCTTAGTGGTGGATAGCCAAAAAGAGTTGTGGCACAAAACCCCTTTGTTTGCTTCTGAAAAAACCGGCGGTATCGTTACGCAATATTCCATGAAGTATTTGGAGCCGGTGGATTTGATTAAGTTTGACTTTTTGGGGCTTAAAACCTTGACCGTGATTGATGATGCGCTTAAAATCATTAAAACGCAGCATAAAATTAGCGTGGATTTTTTATCGTTGGATATGGACGATCCAAAAGTGTATAAAACGATCCAAAGCGGGGATACGGTGGGGATATTCCAGATTGAATCCGGGATGTTTCAAGGGCTTAACAAACGCTTAAGGCCTTCAAGCTTTGAAGACATTATCGCCATTATCGCGCTAGGGAGACCGGGTCCCATGGAATCAGGCATGGTAGATGATTTTGTCAATAGAAAGCATGGCATTGAGCCTATCGCTTATGCGTTTAAAGAATTAGAGCCGATTTTAAAGCCCACTTACGGCACGATCGTCTATCAAGAGCAAGTGATGCAAATCGTGCAAACGATTGGCGGTTTTAGTTTGGGTGAAGCGGATCTCATCCGCCGCGCTATGGGGAAAAAAGACGCTCAAATCATGGCGGACAATAAGGCTAAGTTCGTAGAAGGCGCTAAAAATTTAGGGCATGATGGCCAAAAGGCGGCTAATTTGTGGGATTTGATCGTTAAATTTGCCGGCTATGGTTTCAACAAATCGCATTCGGCCGCCTATGCGATGATC                                                                                                                                                                                                                                                                                                                                                                                                                                                                                                                                                                                                                                                                                                                                                                                                                                                              
A===      111      123      433      224      143      333      223      343      313      323      112      233      231      234      243      334      314      244      413      214      131      1
B===      222      412      443      311      432      444      411      434      424      414      122      441      241      341      431      344      324      331      423      321      242      3
RRR=    671.7    430.3    248.3    211.2    160.5    145.4    118.0     36.5     12.2      2.1      1.1      0.0      0.0      0.0      0.0      0.0      0.0      0.0      0.0      0.0      0.0      0
M=     5938.     6345.     4765.        
M=     4311.     5747.     5762.        
M=     2967.     2834.     4180.        
M=     4684.     2974.     3193.        
J=   1       3.6   9.3 -12.9            
J=   2     -14.0   6.9   7.1            
J=   3      -6.4  -8.8  15.3            
J=   4      18.4 -11.1  -7.3            
SMAX=   32.00     KMAX=     693   
NOM=    37    42    48    61    87   105   156   159   272   281
NOM=   320   390   438   452   506   518   560   632   637   692
NOM=   693   720   730   734   739   874   901   924   929   997
NOM=  1019  1020                                                
KK= 1056617  LL= 1057666  Z=   11.27  JJ= 1056617  DL=  1050    
CATGTCGCTTTTGAGTTTTTCCACCCAAGCTTTTTGGAATTCTTTGGTGCGTTTGCTCTCATAATAAATTTTCCCGCAATTTTGAAATTCCCTAGTATGCACCACTTGAATGCAATCGCCCCCTCTTTGCCCTTTTTTGATTTCTTCAATGCAATCTAAGGGGAATTTTTGCCTCAAAAACTCTTCAATCGCCAATTCTTGCACCTCGCCTTGGAGTTGCTGCGAGCTTAATTCAGCCTTTCTTTGAGCGTTTTTCAATTCGTTTCTTAACATTTCTAATTGCTCTTCTTGCTGCTTGAATTTCAATTCATTTTTTTCGTGCAAGGCTTTCTCTATTTTTTCCCTTTCCAAATCCAATTTTTCATTCAATTTTTTTTCATTCTCCGCTTTCAATCGGCTCTCTGCTTCGTTATTTTCTCTTTTTAGCCTTTCAATTTCCGCTTCTTTCTGGTGCAATTGCTGGACTTGTTTGGACTTCTCATCTAATTCTTTTTGCAACAATTCCAAGCCCTTTTGCTGCTCTAAAAAAGCGTTTTTTCTGGCTTCTTCAATGATTTTAGCCCTTTCATCTTGCAAGGCTAACGCGCTCGCTTGTTTGACTGCATCATCAAATTGAGCCTTTTGTTCCCTCTCTCGCTCTTTTAGGGCCTCTTCTTTTTGCTCTAAAGCTTTGAAATGGCTCTGATACTGTACTCTTTTCTCATTCACCTCTTTTTCAAACGCTTTTTGTTGGGCTAAAAACCGGCTTTGATTTTCTTGCTCAATCTGTTTGTATAACGCTTCATTCACATTAATTGGCTCTTGACACTTGGGGCATATAAAAGGAATGGTTTGATTTTCTTGCATGATTTTCCTTTAAGATTTGATTTTTTATATTTTATAATAGAATGAGATCAATTTAACTTAAGCAGGTTTTATCCAATAAGTTCAGTAAAATAGGGTTTAATATGAAAACAAGGATTTTTTCTTAGCATTCCCACAAACAACAAAAAAGAAACAAGGCAAAAAATACCTTTCGCATAAAAACTACATTATAAATGAAGAAAATGA                                                                                                                                                                                                                                                                                                                                                                                                                                                                                                                                                                                                                                                                                                                                                                                                                                                                                                                                                                                      
A===      224      111      223      143      343      433      333      123      323      313      144      114      112      244      243      314      413      334      124      234      233      2
B===      311      222      411      432      434      443      444      412      414      424      332      322      122      331      431      324      423      344      312      341      441      2
RRR=    305.6    221.1    121.9     80.5     40.3     30.1     28.7     26.0      8.7      2.0      1.2      1.1      1.0      0.0      0.0      0.0      0.0      0.0      0.0      0.0      0.0      0
M=     2438.     2581.     2047.        
M=     2430.     3130.     2675.        
M=     1576.     1173.     1964.        
M=     1666.     1226.     1424.        
J=   1       1.8   4.9  -6.7            
J=   2      -6.4   7.8  -1.4            
J=   3       0.1 -10.4  10.3            
J=   4       6.2  -5.8  -0.4            
SMAX=   31.00     KMAX=     253   
NOM=     3    49    74   109   120   153   181   186   192   221
NOM=   231   253   261   309   348   355   399   422   468   531
NOM=   534   601   630   646   647   804   815   852   968   984
NOM=   988                                                      
KK=  317850  LL=  318929  Z=    9.82  JJ=  317730  DL=  1080    
GGGTTTCTTCTTTAATAGTGGTTTTGGAAGTTGTTTTACTATCCATAGTTTCTTCCATGATATTTCTTAAAAAGAGCGAGAGTAGGGCCAATATACCCCCTAAAGCGAATAAATAACGCCAAGCAAACGCGCTGACTTGCTCATGCGTGTAAATGTTTTCAACGATAAAGAGTGAAAAAATAGCTAAGAGCTGCCCTCCAACTAAAGTTACATATTGAAAAGAGCCATAAAAACCTTTTTTGCCATTCTTGCCTAATTCAGAGAGGTAAGTAGCGACCACGCCGTATTCTCCTCCCACGCTAAAGCCTTGTAAAAGTCTGGCTAATAATAAAAACAAAAACGCCCATTCCCCTACGATTTCTTTAGTGGGGAGCAATGCGAGCAAAAAAGAGCCTAGCGCCATAAGGATAATGGAATACACCATGGAAGTTTTACGCCCCTTTTTATCCCCCAATTTACCAAAAAACAAACTCCCCAAAGGGCGCATGAAAAACCCTAGCATGAAAACTAAAAAAGCTGAGATTAGCGCTAAAGTGGGGTCGTTCGTGTGGGTAAATTCCTTAGCAAAATAAGGGGCAAGGAACGCGTAAGCGTAAAAGTCATACCACTCCACTAAATTACCGGAACTAGCGGCTAAAAGGGATTTTAAGGGTTTTTTGGTGGCTGGTTGGGGGCTCATGGCTATCCTTGAACATGAAATTTTTAGGTAATTTTACTAGGAGTTAGGGAAACCACAGATAATATTTGATTAATAGATGAAAGGTTGGTGTCGTTTGTATCATTGAGAAAAGTTTTTTAAAAATTAAAAATAATGTTTGCCAATATCCAATAAAAACAAAGCCTAAAAGTTTTGCAAAATCTCTCTGTTGCCTTTGGCGTTTCTTGGGGATAAAAAGCCTTGAGCTTCTAATTCGTCCGTAATGGTAGCGGCTTGGTTGTAGCCGATTTTTAATTGGCGTTGTAAAAAACTCGTAGAAGTGATCTTTTTTTCTAAAATCACCGCTTTAGCCCTTTCTAAAATGTCATCGCCTTGATAATTAGGGGTGTCTAAAGGCATGCGCGATTCTTCTAACAAGAAAT                                                                                                                                                                                                                                                                                                                                                                                                                                                                                                                                                                                                                                                                                                                                                                                                                                                                                                                                                        
A===      214      114      111      244      333      343      243      231      143      433      313      121      123      314      323      113      413      112      334      234      233      1
B===      321      322      222      331      444      434      431      241      432      443      424      212      412      324      414      422      423      122      344      341      441      3
RRR=    200.3    198.4    194.0     93.8     89.3     46.0     14.7      9.4      6.6      3.5      0.0      0.0      0.0      0.0      0.0      0.0      0.0      0.0      0.0      0.0      0.0      0
M=     2248.     2179.     2539.        
M=     2534.     2391.     2052.        
M=     1678.     1571.     1164.        
M=     1160.     1479.     1865.        
J=   1      -1.6  -3.1   4.8            
J=   2       4.6   1.4  -6.0            
J=   3       5.6   2.7  -8.3            
J=   4      -9.1  -0.6   9.7            
