# Supplementary material for: Regions Enriched with Reverse Complement Triplets in Bacterial Genomes
Source: Int J Mol Sci. 2026 Feb 28;27(5):2301. doi: 10.3390/ijms27052301 (PMC12985086; doi:10.3390/ijms27052301)
Supplement: Supplementary file 1 [file ijms-27-02301-s001.zip › for_send/45/Campylobacterota/class/selection.txt]

KOK=         1
KK=    3631  LL=    4380  Z=    5.22  JJ=    3601  DL=   750
A===      111      112      113      114      121      123      124      131      132      133      134      141      143      144      211      213      214      223      224      231      233      234      243      244      313      314      323      333      334      343      413      433
B===      222      122      422      322      212      412      312      242      142      442      342      232      432      332      221      421      321      411      311      241      441      341      431      331      424      324      414      444      344      434      423      443
RRR=   27.713    5.359   -0.535   -1.582    0.028    5.611    6.887    0.051    0.127    5.040   -0.030   -0.499   44.017    0.073   -0.106   -0.032    0.520   -0.416   14.337    5.870    1.002   -0.004    0.002   -1.098   -2.177    0.005   -1.153    2.608    0.395    3.817    0.005   11.285
X1==    4.094    3.476   -0.403    0.814   -0.040    1.778    3.960    0.422   -0.211    1.805    1.527   -0.128   10.408    0.022   -0.040   -0.211   -0.583    2.878    3.194    2.441   -1.009    0.003    0.003    2.019    4.914   -0.250   -0.383    2.278   -0.372    2.140   -0.250    6.325
X2==    6.768    1.542    1.329   -1.944   -0.705    3.156    1.739    0.120   -0.600    2.792   -0.019    3.884    4.229    3.315    2.665    0.151   -0.892   -0.145    4.489    2.405   -0.994   -1.147    0.615   -0.544   -0.443   -0.019    3.006    1.145   -1.063    1.784   -0.019    1.784
CD1=        6        7        1        2        2        5        7        2        2        4        3        1       13        1        2        2        1        9        8        6        1        2        2        4        8        1        2        5        1        4        1        9
CD2=       20        6        5        0        2        6        5        3        1        5        2       11        8        8        8        2        1        1        7        5        0        0        2        1        1        2        4        2        0        3        2        3
GATTTCTTCTTTACCGCCCACTTTTTTGCTCGCTTTTTTAAGCTCATTAATAATGGCTTCAGCGGCTTTATCCATGCCTCGTTTCACTTCAATAGGGTTAGCCCCAGCCGTGATGTTCCTCAAACCTTCTTTAAAAATGCTATAAGCCAACACGGTCGCTGTGGTCGTGCCATCGCCAGCAGCATCAGCGGTTTTGCTCGCTACTTCTTTAACGAGTTGAGCGCCCATGTTAGCCACGGGGCAACTTAATTCAATCTCTTTAGCCACGCTCACGCCGTCTTTGGTGATGCTTGGAGCGCCATAGCTTTTTTGGATCAACACATTCCTGCCTCTTGGCCCCATGGTTACTTTGACAGCGTCATGGAGTTGTCTCACGCCTTCAAATAAAAGGTTTCTCGCGCTATCTGAAAATTTGATTTCTTTTGCCATTTTGTATCCTTAAATATTAATGTTTTTTAGTGTTTTTTGTGATCATGACAGCAAGATTCATGCTCTTTAGCATGTTTATGGTCATGATTACCTGTATGACAACAAGAGCCTGAGCCCACAATGCCTAGAATGTCTTCTAGTTCTAGCACCATGTATTCAGTGCCGTCTAAAACGATTTCTGCGCCTTTGTATTTGCCAAAAGCGATCACATCGCCTTCTTTAACGCATTTGCAACCCTCACTGATTTTATGGCTAACCGCTTTGACTACGCCCATTAAAGGCTTTTCTTTAGCGTTATCAGGGATGATGATGCCTGAACTG
KOK=         2
KK=    8791  LL=    9750  Z=    8.86  JJ=    8581  DL=   960
A===      111      112      113      114      121      123      124      131      132      133      134      141      143      144      211      213      214      223      224      231      233      234      243      244      313      314      323      333      334      343      413      433
B===      222      122      422      322      212      412      312      242      142      442      342      232      432      332      221      421      321      411      311      241      441      341      431      331      424      324      414      444      344      434      423      443
RRR=   68.559    5.290    0.713   14.957   -0.076   -0.377   -2.276    1.486   -1.451    2.071    0.235   -0.494   42.492    1.313    0.024   -0.010   20.306    0.796    1.356    7.631   -1.230   -0.058    1.672    3.096    1.651    0.244   -0.366    4.019    0.007   15.733   -0.214    2.256
X1==    7.273    1.040    1.341    5.297    0.180    0.663    2.436    1.341    1.257    1.309    0.197    1.446    5.529    2.002    0.610   -0.525    5.679    1.174    1.264    1.851    2.066    0.146    3.888    1.915   -1.204   -0.565   -0.403    2.258    0.101    3.101   -0.565    2.101
X2==    9.426    5.085    0.532    2.824   -0.420   -0.568   -0.934    1.108   -1.154    1.582    1.191   -0.341    7.685    0.656    0.039    0.019    3.576    0.678    1.073    4.123   -0.596   -0.396    0.430    1.617   -1.372   -0.433    0.908    1.780    0.074    5.074    0.379    1.074
CD1=       22        8        5       13        6        4        8        5        5        3        2        6        9        5        7        2       14        5        6        6        4        2        7        5        0        1        1        3        1        4        1        3
CD2=       26       16        4        7        4        2        1        5        1        4        3        2       11        2        5        3        8        4        4       10        1        1        2        3        0        1        3        3        1        6        2        2
TATCCTGTCAGCGAGCGTGAAGAATTTGCGTGAAATTTCGGTTAAAGAAAAATTTTTATGGCTGAACGCTAAGTCTTATTTGATTTCGGTTTTTGTGCCTTTTATTTTGCTCCCTTGGATTGATTTGTTGAGCGCTTTTTTATTGTATTTAGGGTTTTTAGCGCTCTTTAGCGTGCTGGAATTTTTTGATGAAGACATTGCAGATATTATTGTGGCCAAAAGCAAAATAAAGACTAAAACCAAATGCTATAGAGCGTAGAATGTTAGAAAAGCTTTTGAGCGCTATCAAACAAAAAGTTTCAAACTATTTTTTAGGGGTTTTGCCTAAAAGCTATTCTATGAGCGAAGAAAACAACCTTTTAGGCTTGTATGATGAGCATTTTTTACTTACTAAAAACGAAAATTTAGTGGGCATTCTCCGTTTAGAGGGAGTGAGCTACACCCATTTAAGCACAGAGCAATTGCAAGATCTTTTCACCGAGCGCCAGATGGCGTTGGATTCTTTAGAAAAAGTCGTGGTGCGCCTTGTGGTTAAAAGGCGTAAAATTGATCACCAACAAAACATTCAATCTGACTCTAAATACTTGCAAGCGATTTTGAATCAATTTGAAAATAAAGAAGTGTATGAGAATCAGTATTTTTTAGTTTTAGAAAGCGCGCACTCTTTACAGGGCGTTTTAGAGCATAAGAAAAAATCTCTCATGCATGCCAATAGGGAAAATTTTAAGGACATCCTCTCTTATAAAGCGCATTTTTTGCAAGAAACTTTAAAAAGCTTAGAAATCCAGCTCAAAAACTATGCCCCCAAACTCTTAAGCTCCAAAGAGGTTTTGAATTTTTATGCGGAATACATTAACGGGTTTGACCTCCCTTTAAAACCCTTAGTAGGGGGGTATTTGAGCGATAGCTATATCGCTAGTTCTATCACTTTTGAAAAAGATTATTTCATTCAAGAAAGCT
KOK=         3
KK=    9811  LL=   10590  Z=   10.75  JJ=    9481  DL=   780
A===      111      112      113      114      121      123      124      131      132      133      134      141      143      144      211      213      214      223      224      231      233      234      243      244      313      314      323      333      334      343      413      433
B===      222      122      422      322      212      412      312      242      142      442      342      232      432      332      221      421      321      411      311      241      441      341      431      331      424      324      414      444      344      434      423      443
RRR=   28.099    8.648    1.827   23.345    0.081    1.433    0.057    2.591    2.411   -1.837   -0.455    0.804    3.664    0.918    6.122    1.350   44.891    1.454   -0.062   15.075    1.594   -0.699    7.944    4.392    1.488    0.456    0.184    6.366   -0.041   12.560    1.488   16.681
X1==    5.300    1.603    1.029    6.317    0.573   -0.942   -0.271    2.328   -1.585    5.255    1.229   -0.897    1.229    0.438    1.603   -1.585    8.817   -0.966    0.342    2.914    1.154    2.003    3.628    2.048   -1.245   -1.232    0.350    2.028    0.047    3.047   -1.232    4.047
X2==    5.301    5.396    1.776    3.696    0.141   -1.521   -0.211    1.113   -1.521   -0.350   -0.370   -0.897    2.980    2.097    3.820   -0.852    5.091   -1.505   -0.181    5.173    1.381   -0.349    2.190    2.144   -1.196   -0.370    0.526    3.139   -0.878    4.122   -1.208    4.122
CD1=       14        7        4       12        5        1        2        6        0        8        3        1        3        2        7        0       16        1        3        7        3        4        6        4        0        0        2        3        1        4        0        5
CD2=       14       14        5        8        4        0        2        4        0        1        1        1        5        4       11        1       10        0        2       10        3        1        4        4        0        1        2        4        0        5        0        5
CTTCTATAGCGATCGGAGCGCTTTTATACCAAGAAACGCCTTTAGACATTATCTTTTCTATAGAGCCTATGAGCGTCAATAAAACGCTGAGTTTTTTAAAAGAACGGGCCAAATTTAGCATGTCCAATCTCGTTAAAAACGAGCTGCTAGAATACCAAGAACTAGTCAAAACCAAACGCCTATCTATGCAAAAATTCGCCCTAAACATTCTTATCAAAGCCCCTAGTTTAGAGGATTTAGATACTCAAACAAGCTTGGTTTTAGGGCTTTTATTTAAAGAAAATTTAGTGGGCGTTATAGAAACTTTTGGCTTGAAAGGGGGGTATTTTTCCTTTTTCCCTGAACGCATCCATTTAAACCACCGCTTGCGTTTTTTAACCTCTAAAGCCTTAGCGTGTTTAATGGTGTTTGAAAGGCAAAATTTAGGCTTTAAGGCTAATTCATGGGGGAATAGCCCTTTGAGCGTGTTTAAAAATTTGGATTATTCCCCTTTTTTATTCAATTTCCACAACCAAGAAGTGAGCCACAACAACGCTAAAGAAATCGCCAGAGTGAATGGGCATACTCTAATCATAGGGGCTACCGGGAGCGGTAAAAGCACGCTGATTAGCTTTTTAATGATGAGCGCTTTGAAATACCAAAACATGCGCCTTTTAGCATTTGATAGGATGCAAGGGCTGTATTCTTTCACAAAATTTTTTAAAGGGCATTACCATGACGGCCAATCTTTTAGCATCAACCCCTTTTGTTTAGAGCCTAATTTGCAGAATTTAGAATTTT
KOK=         4
KK=   10891  LL=   12000  Z=    5.90  JJ=   10861  DL=  1110
A===      111      112      113      114      121      123      124      131      132      133      134      141      143      144      211      213      214      223      224      231      233      234      243      244      313      314      323      333      334      343      413      433
B===      222      122      422      322      212      412      312      242      142      442      342      232      432      332      221      421      321      411      311      241      441      341      431      331      424      324      414      444      344      434      423      443
RRR=   51.456    5.660    0.925   26.023    1.370   -0.003    3.175    4.437   -0.392    1.211    7.842    1.942    0.574   11.843    7.761   -2.460    7.607   -0.204    0.797   12.292   -0.873    0.459    3.312    4.126   -0.934   -0.093   -0.424    1.385   -0.687   20.292    0.457    5.157
X1==    6.707    1.142    0.369    5.820   -0.900   -0.020    2.672    3.132   -0.599    2.651    4.870    1.380    0.662    4.007    2.775    1.717    2.156   -0.462    0.820    2.295   -0.399   -0.640    1.564    3.694    1.077   -0.741    1.249    1.203   -1.006    5.994   -0.741    0.994
X2==    7.672    4.956    2.510    4.472   -1.523    0.133    1.188    1.417    0.656    0.457    1.610    1.408    0.868    2.956    2.796   -1.433    3.529    0.442    0.971    5.355    2.189   -0.717    2.118    1.117   -0.867    0.125   -0.340    1.152    0.684    3.386   -0.618    5.187
CD1=       24        9        4       16        4        3        9        9        2        5        9        7        3        9       13        6        8        2        5        7        1        1        4        8        3        1        3        2        0        7        1        2
CD2=       22       17        8       10        2        4        5        6        5        3        4        5        3        5       12        1        9        5        5       14        6        1        5        3        1        2        2        3        2        5        1        7
GGCTTTTAGCCTATTATTTGTTTTATAAGATCTTAGAAGAATCCAGGAAAAACGACAGCGGTTTTTTGGTTTTTTTAGACGAGTTTAAATCCTATGTGGAAAACGATTTACTGAACGCTAAAATTAACGCTTTAATCACGCAAGCCAGAAAAGCTAATGGCGTGGTGGTGTTGGCCTTGCAAGACATTTACCAATTAAGCGGGGTCAAAAACGCTCATAGTTTTTTAAGCAACATGGGGACTCTTATTTTGTACCCGCAAAAAAACGCTAGGGAGTTGAAACACCACTTCAATGTGCCTTTGAGCGAAACTGAAATTTCTTTTTTAGAAAACACCCCTTTGTATGCCAGGCAGGTTTTAGTCAAAAATCTGGGTAACGGGAATTCTAACATGATTGATGTGAGTTTGGAAAGTTTAGGGCGTTATTTGAAAATCTTTAATTCGGATTCTAGCCATGTGAACAAAGTGAAAGCGTTACAAAAAGACTACCCTACAGAGTGGCGTGAGAAACTTTTGAAGAGCTAGTTTTAAAAAGTTAGTTTTGTTTTAAAAAGTTAATATTATTTTGAAGCACTCCTATTCAGATGGCTAAGGCACACAAGAAATTAGGGGACTCTGCTGTATTCCTACCCTGAAGCGTTACCCTAAAATCCTATTGCATAGGTCTAAATAAGAGCTTAGGGATCATTTTAGCCATAAAAAGCTTATGTTTTCATTAAAAATGTTATGATACGCTCAAATTAGTCAAGCAAAAAATGCCAATTAAAAGGGTTAGATTGAAAATATTCGTTCTGTTGATGTCGGTAATTTTAGGAATATCATTAACAGGTTGCATAGGCTATCGTATGGACTTAGAACATTTTAACACGCTCTATTATGAAGAAAGCCCTAAAAAAGCTTATGAATATTCCAAACAATTCACTAAGAAAAAAAAGAACGCTCTTTTATGGGACTTGCAAAACGGCTTGAGTGCTTTATACGCAAGAGATTACAAGACTTCTTTAGGGGTATTAGATCAAGCCGAGCAACGCTTTGATAAAACGCAAAGCGCTTTTACAAGAGGGGCTAGTTATGTGGGCGCTACCATGATTAATGATAACGTGCGCGCTTA
KOK=         5
KK=   13471  LL=   14550  Z=    8.11  JJ=   13381  DL=  1080
A===      111      112      113      114      121      123      124      131      132      133      134      141      143      144      211      213      214      223      224      231      233      234      243      244      313      314      323      333      334      343      413      433
B===      222      122      422      322      212      412      312      242      142      442      342      232      432      332      221      421      321      411      311      241      441      341      431      331      424      324      414      444      344      434      423      443
RRR=   48.537    5.957   -0.001   19.312    0.138   -0.868    0.429   -1.211    0.865   -1.553   -0.022    4.331   11.609    0.348    2.460    0.865    9.035    1.621   14.151   11.789    4.945    0.236    4.287   29.245   -0.116    0.609    0.416    7.965    1.824   35.760    1.408    1.164
X1==    6.833    1.610   -0.134    4.354    1.610   -1.069    2.363    2.108   -1.069    1.476    0.303    3.860    2.840   -0.705    0.665   -1.069    3.431   -1.546    5.167    2.567    1.820   -0.790    2.639    4.963   -0.684    0.303    0.262    3.544    1.208    6.099   -0.965    0.393
X2==    7.104    3.700    0.009    4.435    0.086    0.812    0.182   -0.575   -0.809   -1.052   -0.073    1.122    4.088   -0.494    3.700   -0.809    2.633   -1.049    2.739    4.592    2.717   -0.299    1.625    5.893    0.170    2.008    1.587    2.247    1.509    5.863   -1.459    2.961
CD1=       21        8        3       13        8        1        8        7        1        4        3       12        7        2        6        1       10        0       12        7        4        1        6       11        1        3        2        5        3        9        1        2
CD2=       16       11        3        9        4        5        3        2        2        1        2        4        8        1       11        2        7        2        8       12        8        2        5       10        3        5        6        6        4       10        0        6
AAGAAAAAGGCGAAGACGATATTGTTATGATTTGTGAGTTTTCTCGCTGGACCATAGGGGTTAGGATCTATGAAGCGGATAGGATTTTGAGCAAGAAATGGACTGAAATGGAGCAAAGCGCTGGGCTAGGGGGATCTGCTGGGAATAACAAACTCGTGAGCCGCACGCGCTATTTTGACGGGCGCTTGGTGCAAGTGGTGGATATTGAAAAAATGCTTATAGATGTGTTCCCTTGGATTGAAGATGAAAAACACAGCGATTTAGAGACGCTCTCTAAAATCCATTCTAACCAATGCGTTTTGCTTGCTGATGACTCCCCAAGCGTTTTAAAAACCATGCAAATGATTTTAGACAAGCTGGGTGTCAAACATATAGATTTTATCAATGGTAAAACCTTATTAGAGCATTTATTCAACCCCACAACCGATGTGAGCAATATTGGCCTTATCATTACCGATTTAGAAATGCCAGAAGCGAGCGGTTTTGAAGTGATCAAGCAGGTTAAAAACAATCCTTTGACTTCAAAAATCCCCATTGTGGTCAATTCTTCTATGAGCGGGAGCTCTAATGAAGACATGGCCAGGAGCTTAAAGGCCGATGATTTCATCTCCAAGTCTAACCCCAAAGACATCCAGCGAGTGGTTAAGCAATTTTTGGAATTAGCATGAAAAAATACAGCGCTATCCCCACCCCTTGCTATGTGCTAGAGAGCGAACGCTTAGAAAAAAACGCCAAGATTTTAGAAATCGTGCGCCAACAAAGCGGGGCAAAGGTCTTGCTCGCTTTAAAGGGGTATGCGTTTTGGCGTGAGTTTGGGATTTTGAGGCAAAAATTGAACGGGTGTTGCGCGAGCGGTCTTTATGAGGCTAAGCTCGCTTTTGAAGAATTTGGGGGGCGAGAGAGCCACAAAGAAATTTGCGTTTATAGCCCGGCTTTCAAAGAGGCTGAAATGAGCGCGATTTTACCCTTAGCGACAAGCATCATTTTCAACTCTTTTTACCAATACGCTACCTATAAAGACAGGATTTTAGATAAAAACAAGCAATTAGAAAACTTGGGCTTAAGCCCTATTAAAATGGG
KOK=         6
KK=   21361  LL=   22560  Z=    6.85  JJ=   21361  DL=  1200
A===      111      112      113      114      121      123      124      131      132      133      134      141      143      144      211      213      214      223      224      231      233      234      243      244      313      314      323      333      334      343      413      433
B===      222      122      422      322      212      412      312      242      142      442      342      232      432      332      221      421      321      411      311      241      441      341      431      331      424      324      414      444      344      434      423      443
RRR=   65.395    4.106   -0.256   -0.404    0.984    7.988    2.309    1.903    1.374    0.272    0.565    5.374    8.295    0.653    2.957   -0.158    1.171   38.267   16.251    1.874   -0.228    2.241    0.710    4.755    9.195    1.289    5.134   12.791   -2.323   10.214   -1.797   23.917
X1==   10.732    0.640   -0.128    0.555    0.640    2.970    1.298   -1.251    1.795    0.213    1.331    3.621    2.723    0.296    1.072   -0.555   -0.840    8.183    3.210   -1.143   -0.458   -1.388    0.797    1.781    2.510   -1.454    1.145    6.081    1.792    1.792    2.027    3.693
X2==    6.093    6.420    2.001   -0.729    1.538    2.690    1.779   -1.521    0.765    1.280    0.425    1.484    3.047    2.207    2.759    0.284   -1.394    4.676    5.062   -1.640    0.498   -1.615    0.891    2.669    3.664   -0.886    4.485    2.103   -1.296    5.699   -0.886    6.476
CD1=       32        7        3        5        7        8        6        1        6        2        4       11        6        3        8        2        2       16        9        1        1        0        3        5        5        0        3        7        3        3        5        5
CD2=       20       22        8        2       10       10        7        1        6        5        3        6        7        5       13        5        1       15       14        1        4        0        4        6        9        1       11        5        0        9        1       10
GGATAAAATAGACACGCCGCTAGAGAGTTTCGCCATAGGGTGGGCGTTAGTGGGGAAGGCTGAAAACATGTTTAACAAGCTCTCATGTATAAAACTTCTGTGGCGCAATTCCAATTCAAATTCCAAGCTTTCTTCTTGATTTTTGGGTAATTCCCCTGTGAGGAGCAATTTGCACACATCTACATATTTGTATTTGGCGACTAAATCTTCTATTCTATGCCCTCTGTAATACAATTCGCCTTTTTTGCCGTTGATATAGCTGATCTTAGATTGGCACCCAGCGGTAGAAGAATACCCTGGATCGTAAGAAAAAAACCCGGTCGTTTCAAAAAGCTTGGAAAAATCCACCGCTTTAGGCCCACGAGTGCCTTCAATCGTTTCAAATTCATAGCGTTCATTATTCTCATTATTGATTAAAGTGACAGACATTTGACTTCCTTAAGTTTTTAGAATGATAGCACTCCATTATAAGCCAAAAAATTAAATATTTTTTTAGAAACATTGCGTTTTTTCAAGTTATTTCTAATCGCTACTTTTAAACACGCATTCAAAAAAAGATTTTTAGGGGTTATATAGTATTTTTGCGCTAGTATAGTTACTTAAATTTTACAAAAAGGATAAGAGATGGCTTACAACCCTAAAATTTTACAAAAGCCTAAAGAGGGCGAAGAAATTACGATTAAAGACGGTAAATTGCATGTGCCAAACCACCCCATTATCCCTTTCATTGAGGGCGATGGCATTGGATCAGATATTACCCCAGCGATGATTAAAGTCGTGGATAGTGCGGTTCAAAAAGCGTATAAGGGCGAGAAAAAAATCGCATGGTATGAGGTGTTTGTGGGCGAAAAATGCTATCAAAAATTTAAAGATCATAAAGAGTTAAGCCCAGAAGAGCAATGGCTGTTACCGGACACTATTGAAGCGATTAACCATTATAAGGTTTCTATTAAAGGGCCTTTGACCACGCCTATTGGTGAGGGGTTTAGATCTTTGAATGTAGCGTTACGCCAAAAAATGGATTTGTATGTGTGCTTGAGACCGGTAAGGTGGTATGGTAGCCCAAGCCCGGTTAAAGAACCAGAAAAAGTGGATATGGTGATTTTTAGAGAAAATTCTGAAGACATTTATGCGGGCATTGAATGGCAAGAAGGCAGCACGGAAGCGAAAAAACTCATCCATTTTTTACAAAATGAATTA
KOK=         7
KK=   22861  LL=   23790  Z=    6.59  JJ=   22801  DL=   930
A===      111      112      113      114      121      123      124      131      132      133      134      141      143      144      211      213      214      223      224      231      233      234      243      244      313      314      323      333      334      343      413      433
B===      222      122      422      322      212      412      312      242      142      442      342      232      432      332      221      421      321      411      311      241      441      341      431      331      424      324      414      444      344      434      423      443
RRR=   44.371    2.863    4.885    0.406    0.169    8.446   19.873   -0.686    1.323    0.941   -0.646    0.646   26.257   -0.235    8.006   -1.119    0.263    4.845    2.022    0.091   -0.011   -0.274   -0.198    0.363    0.935   -0.224   -0.460    5.320    0.015   14.536   -0.224   16.118
X1==    7.379    2.680    3.063    3.413   -0.134    2.232    5.148   -0.633    0.780    1.812   -1.245    0.896    4.443   -0.087    3.243    0.780    1.439    1.428    1.353    0.054   -1.075   -0.470    1.924   -0.819    0.856   -0.433    0.802    2.343    0.089    2.089   -0.433    4.089
X2==    6.013    1.068    1.595    0.119   -1.266    3.784    3.860    1.082    1.697    0.519    0.519    0.721    5.909    2.688    2.469   -1.435    0.183    3.392    1.494    1.697    0.010    0.583   -0.103   -0.443    1.093    0.519   -0.574    2.270    0.170    6.960    0.519    3.942
CD1=       16        8        6        8        3        5       11        1        3        3        0        4        7        2        9        3        5        4        5        2        0        1        4        1        2        1        2        3        1        3        1        5
CD2=       18        7        7        3        2       11        9        6        7        4        3        4       11        5       10        1        3       10        5        7        3        3        2        1        5        3        2        6        2       11        3        7
GCGTTTTTGCAACAAATCTTATTACGCCCTAGCGAATACAGCGTCATTGCGACCATGAATTTGAACGGGGATTATATCTCTGATGCGTTAGCGGCGATGGTGGGGGGCATTGGTATCGCTCCTGGGGCTAATCTCAATGACACAGTGGGCATGTTTGAAGCCACCCATGGCACCGCTCCTAAATACACTGGGCTGGATAAAGTCAATCCGGGGTCTATTATTTTGAGTGCGGAGATGATGTTAAGGCATATGGGCTGGGTGGAAGCGGCTGATTTGATCGTCTCTGCTATGGAAAAAGCGATTAAAAGCAAGAAAGTAACTTACGATTTCGCTCGTTTAATGGATGGGGCTAAAGAAGTGAAATGCTCTGAATTTGCTAGCGTGATGATTGAAAACATGTGAAAGAGCGTTTTTAAGCTCTTAAATGGTGTTTGAATGCGAAAAAAGGCTAATACTATCATAAGGAATGAAGTTGATAAAATTTGTGCGTAATGTGGTTTTGTTCATTTTAACGGCGATCTTTTTAGCGCTCATGCTTTTAGTGAGCTATTGCATGCCCCATTATAGTGCGGCTGTCATTAGCGGGGTGGAAGTCAAAAGAATGAATGAAAATGAAAACACGCCCAGTAATAAGGAAGTAAAAACCCTTGCTAGAGATGTCTATTTTGTGCAAACTTACGACCCTGAAGATAAAAAAAGCGTAACCGTTTATCGTAACGAAGACACGCGCTTTAGTTTCCCTTTTTATTTTAAGTTTAATTCGGCTGATATTTCAGCCCTCGCTCAAAGTTTAGTCAATCAGCAAGTGGAAGTGAAATACTACGGCTGGCGGATCAATTTGTTTAACATGTTCCCTAATGTGATTTTTTTAAAGCCCTTAAAAGAAAGTGCTGACATTTCAAAGCCCATTTTTAGCTGGATTTTATACGC
KOK=         8
KK=   30391  LL=   31320  Z=   11.86  JJ=   30361  DL=   930
A===      111      112      113      114      121      123      124      131      132      133      134      141      143      144      211      213      214      223      224      231      233      234      243      244      313      314      323      333      334      343      413      433
B===      222      122      422      322      212      412      312      242      142      442      342      232      432      332      221      421      321      411      311      241      441      341      431      331      424      324      414      444      344      434      423      443
RRR=  111.391    0.801    2.392    6.224   -0.981    9.967   -1.487   -0.340   -0.884    0.423   -0.488   -1.549    7.807    3.820    6.121    0.077   -0.677    3.655    0.398   -0.073   -0.817   -0.055    8.471    3.212    9.413   -1.086    4.853    2.563    0.929   32.717   -0.090    8.798
X1==   11.108    1.018    3.425    3.028   -1.247    3.440   -0.905    0.282    0.643   -1.037   -0.201    1.558    2.527    1.362    2.150   -0.056    1.058    0.848    1.153   -0.056    0.561   -0.443    3.601    1.684    2.854    0.708    1.426    1.307   -0.793    8.207   -0.201    2.207
X2==   10.028    0.787    0.698    2.055    0.787    2.898    1.644   -1.204   -1.375   -0.407    2.429   -0.994    3.089    2.806    2.847   -1.375   -0.640    4.309    0.345    1.295   -1.457    0.125    2.353    1.907    3.298   -1.533    3.403    1.960   -1.172    3.987    0.448    3.987
CD1=       20        5        6        6        1        7        1        2        3        0        1        4        4        3        7        2        4        4        5        2        2        1        6        4        4        2        3        2        0        9        1        3
CD2=       35        8        6        8        8        9        6        2        1        2        6        2        7        6       13        1        2       10        3        6        0        2        5        4        8        0        7        4        0        6        3        6
GTGCAATTTGATCCCTTTTTCCCTAAAAACCCTTTTTTAAAAAACGATGAAATCTTAGCGATCAACCATCAAAAGATCCACTCGTTAGCGGAGTTTGAATGGGTGGTGAGCAATCTTAAATACCAAAGCCTTGCAAAAGTGGAAATCAAACGAAACCATAAAATCAAAGAAGTAACGCTCAAAGTCAATAAGCGTTATGGGGGGTTTTTGCTCAAAGACACTTTTTTAGAGCGCTATGGCATCGCTTTAGATGAGCGTTTTATGATCACTAAAATAGGCACTCATTTGCCCAAAGGCTTGGATTTTTTAAAGCTTGGGGATAGGATTTTATGGGTGAATCGTAAAAATGTGGCGTCCAACCCAAAAGCCTTAAGAGAAGCGTTAAGCGCGCCTAAAATTGAATTTTTGGTGTGGCGTAAAGGCTTTGAATTTTACATTAAAGTCCGTTGAAGTATTGATGAAAAATGACGCTTATGAGATTATCCTTTCTTGGTTTATCACGCCTCTCACGGCGATTTTAGGGCGTTTCGCTGAATTTTTTCTCTACACTTTGCATGCGCAATTGGTGTTTAATAGCGTGGTCGCTTTGGCGTTCATGCTCTTTGCTTATAGGAGTTTGAAAGAACAGAATTTCTTCAGCGCTAGTGCGCTAACAGAAGCGTTATTGTTTGTGGGGTTTTTTGCGCTTTTTAACTACGCTTTAAAAAATCCTTTGCATTTTTATGAATTTTTCCAAAACGCTATTTTTATTGCGCCTAACATGATCGCACAAAGCCTCTCTCAAAGCTTGAGTAACTTTTCTAACCACGCGCTTTCTTTAGATTTTATCTTTAATCATGGTTTTTATGCCCTTAGTTTTATCAGCGATTTGAGCCATAATGAAATGTCTGTGTGGCTTTTTTTAAGCATTTTGCAAGGGCTTTTTTTGAG
KOK=         9
KK=   34891  LL=   35940  Z=    8.19  JJ=   34741  DL=  1050
A===      111      112      113      114      121      123      124      131      132      133      134      141      143      144      211      213      214      223      224      231      233      234      243      244      313      314      323      333      334      343      413      433
B===      222      122      422      322      212      412      312      242      142      442      342      232      432      332      221      421      321      411      311      241      441      341      431      331      424      324      414      444      344      434      423      443
RRR=   72.025    5.393    4.394    5.100    0.008   17.483    1.804    0.194    0.018    0.695    0.261    0.132   98.627   -4.697   -8.132    1.406   -2.020    6.658    6.048    1.892    0.189    1.101   -0.100    0.007   -1.275   -1.198    0.876   12.201    0.329    4.176    1.288    8.026
X1==    8.745    2.994    3.846    2.972   -1.000    4.808    1.607   -0.111    0.330    0.400    2.226   -0.541   14.546   -1.581   -1.000   -0.949   -1.798    0.775    2.914   -0.949   -0.161   -1.230    0.412    0.064   -0.418   -1.397    0.765    2.286   -0.912    1.088    1.502    6.088
X2==    8.236    1.801    1.143    1.716   -0.008    3.637    1.123   -1.754    0.054    1.739    0.117   -0.244    6.780    2.971    8.133   -1.482    1.123    8.593    2.075   -1.994   -1.173   -0.895   -0.242    0.105    3.052    0.857    1.146    5.338   -0.361    3.837    0.857    1.318
CD1=       29       12       10       10        3       10        6        3        3        2        5        3       22        0        3        1        0        3        7        1        1        0        2        2        1        0        2        3        0        2        4        7
CD2=       20        9        5        5        5       11        5        0        4        5        2        2       11        5       23        1        5       24        8        0        1        1        2        2        7        3        5        9        1        6        3        3
AATACCCGATTAAAAACGCTATAATAACCCTAAAAAACAAAAGAGAGCCTGACAAGAAAACGCATGAAAATTAAAAATATCTTACTGAGTGGGGGGAGCGGGAAACGCCTATGGCCTTTAAGCCGTAGCCTATACCCTAAGCAATTTTTAAAGCTTTTTGGCAATGAAAGCTTGTTTAAATTGAGTTTTAAAAGAAACGCTTCTTTAGTGGATGAAACGCTCATTGTGTGCAACGAAAAGCATTATTTTTTAGCCCTAGAAGAAATAGAGAGCGAAATCAAAAACAAAAGCGTGGGTTTTTTATTAGAGAGCTTGAGTAAAAACACCGCTAACGCCATCGCTTTGAGCGCTTTAATGAGCGATAAAGAAGATTTACTCATCGTTACGCCAAGCGATCATTTGATTAAAGACCTTCAAGCATATGAAAATGCAATCAAAAAAGCGGTTGGTTTAGCCCAAAAAGGTTTTTTAGTCACTTTTGGGATCAATATTGAAAAGCCCAACACGGAGTTTGGGTATATTGAAAGCCCTAATGGTTCAGATGTCAAGCGGTTCATTGAAAAGCCAAGCCTAGAAAAAGCGATAGAATTTCAAAAAAGCGGGGGTTTTTATTTCAATAGCGGCATGTTTGTTTTCCAAGCGGGCGTTTTTTTAGACGAATTGAAAAAGCATGCCCCTACTATTTTAAAGGGGTGCGAAAGAGCGTTTGAATCTTTAGAAAACGCGTATTTTTTTGAAAAAAAGATCGCTCGTTTGAGCGAAAAGAGCATGCAAGATTTAGAAGATGTGAGCGTGGATATAGCTTTAATGCAAAAAAGCCACAAAATCAAAATGGTAGGATTAAACGCCAAATGGAGCGATTTAGGGAATTTTAACGCTCTTTTTGAAGAAGCGGCTAACGATCCTAAAGAAAATGTCAGTCTGAATCAAACGCCCATTTTTGCCAAAGAAAGCACAAATAATTTAGTGTTTTCCCATAAAGTGAGCGCTCTTTTAGGGGTTGAGGATTTAGCCATCATTGACACTAAAGACGCTCTTTTAATCGCTCAT
KOK=        10
KK=   51091  LL=   52170  Z=    7.07  JJ=   51001  DL=  1080
A===      111      112      113      114      121      123      124      131      132      133      134      141      143      144      211      213      214      223      224      231      233      234      243      244      313      314      323      333      334      343      413      433
B===      222      122      422      322      212      412      312      242      142      442      342      232      432      332      221      421      321      411      311      241      441      341      431      331      424      324      414      444      344      434      423      443
RRR=   98.888    2.016    6.520   -3.334   -0.364    4.128    0.486   -0.985    0.218   -2.485   -1.924    6.292    6.300   -0.805    0.446   -0.620   -1.169   29.206    3.764   -0.092    0.634    1.716    6.373    0.324   -0.974    0.257    9.057   25.071    0.192   12.761   -0.728    0.271
X1==    8.891    2.450    2.089   -0.749   -0.168    0.931   -0.731    1.143   -0.177    2.081   -1.437    3.508    2.081    0.674    0.206    0.931   -0.731    3.635    1.687    0.931    0.431   -1.221    2.908    0.431    2.785   -0.733    2.082    4.090    0.090    3.090    2.081    2.090
X2==   11.122    0.823    3.122    4.450    2.164    4.432   -0.665   -0.862   -1.232   -1.194    1.339    1.794    3.027   -1.194    2.164   -0.665    1.600    8.035    2.232   -0.099    1.472   -1.406    2.192    0.753   -0.350   -0.350    4.350    6.130    2.130    4.130   -0.350    0.130
CD1=       38       14        9        3        7        5        2        7        3        5        0       12        5        3        8        5        2        8        5        5        2        0        5        2        6        1        4        5        1        4        5        3
CD2=       25        7        7        9       10       11        2        1        1        0        3        5        5        0       10        2        6       21        9        3        4        0        5        3        1        1        8        7        3        5        1        1
CCGCTTAAGACAAAAATTAGAGGAATTTTTTATCGTTTTAAAAGTTCATTTACTTTTCGTTTAAAAATGAATTTTATCATTCTCGCCGTGTAATTTAAAGTTTAGCTTATTCAATTAAACGATTTTAAATTAAACGGATTTATCACAAATTTTACAAAACAAAGGATATAAAATGAAAACAATTAAAAATGGTATTATGATCGGCACACTCGGTGCGTTGTTATTGAGCGGTTGTTCTAGCTTTGATACTCAGCGTTTCGCTTGTCTTCCTAAAGACCATTCTTTAAAAGACGCTTCTACAAAAAAAGAAGCGCAATACACGCCTAAGGGCTTTTTTGACCCTTTTTCTTCTAATTTAAACCACTGGGATTCTACATTCTAGGGGTTTATAAAGAGGGGGCGAAAGGGGGGGATAATAAAGCTCATTTTAAGTTTTCTCAAATTACAATAACCATCTTTTTAACATTGATATAAGATAAAAGGAGATATTTTTATGAGTGGTGCTCATATTGTAGGAAACACGAATAATGAGAAAATAGAAAACACGAATATTTCAAAAACGACTGCTTCCACCCCCCCCCCAATAATGAAGAGCTTTTAAAATCTGTTGAAGATCTTGCAGATCGCTTTAAAAAATTAGAAGACAAATTAGAAGACCTTGAACCCTTTGTAAAAATCTCTCGTTGCATAGGCCGCTTTTTTAGAAAATCCTCTAACGACACCCAAGAAAACTCAAAAGACGCTCAAGGAAGAGAGGAAGCGCTTAAAAAAGCCCAAGAGAAAAACACCGAACTAGAACTATATAGAGAAAGAAATAATCTAGCTAGAGAAAAAGATAAGCTAGCTAGCCAAAACACCGCTCTAACCACAGAAAAAGAAAATCTCAATACAGATCTCTCAAATGCAAAAAACCAAGTAAGCCAGGCGATAAAAGATAAAGAGGATTTAGAGCAAAAACACGCGCCATACAAAAAATTAGAAAGACTCTATGAAGTTTTTTTAGAAGTCAAAGGGTGCTTGAATTTTGGGTTTATAGAAAAAACTCATAGCGCAATGGATTTGATCGCATACGTTCTTAGC
KOK=        11
KK=   52201  LL=   53280  Z=    5.47  JJ=   52201  DL=  1080
A===      111      112      113      114      121      123      124      131      132      133      134      141      143      144      211      213      214      223      224      231      233      234      243      244      313      314      323      333      334      343      413      433
B===      222      122      422      322      212      412      312      242      142      442      342      232      432      332      221      421      321      411      311      241      441      341      431      331      424      324      414      444      344      434      423      443
RRR=   51.355   -0.143    2.657   14.742   -1.899   -4.186   -0.775    0.515   -0.345   -1.016   -0.384   17.310   66.621   -0.234    2.111   -0.446   -0.775    1.453    8.267    7.385   -0.026   -0.620    4.845    5.412    2.327    0.315   -0.026   -0.011    0.343    1.376    0.814    2.705
X1==    5.713   -0.088    1.430    3.359   -1.721   -0.957   -0.855    0.434    0.952   -0.517   -0.908    8.782    9.500   -0.245    3.586    0.315   -0.855    1.206    1.912    2.225   -0.009   -0.378    2.121    1.325    1.821   -0.257   -0.009    0.330   -0.965    1.035    0.393    2.035
X2==    8.989    1.618    1.858    4.388    1.103    4.372    0.906    1.185   -0.362    1.966    0.423    1.971    7.013    0.956    0.589   -1.414    0.906    1.205    4.324    3.320    2.942    1.641    2.284    4.083    1.278   -1.224    2.942   -0.033   -0.355    1.329    2.071    1.329
CD1=       28        6        7       14        2        1        2        5        4        1        1       27       17        3       15        3        2        3        5        6        1        1        4        4        4        2        1        1        0        2        3        3
CD2=       16        7        5        7        6       12        4        4        3        5        2        4       10        2        5        1        4        9       13       10        9        5        6        7        4        0        9        2        1        3        4        3
AACAAAGCGAGCCAAGAATTAAGCGATAAGAGGAGCGATAAGGGTGAAAAATTAGCCGAATTGTTTGATTCGCTTTTTGAATACATTAAGGATAATAAATTTGAGCGTTTGAAAGAGCCAAGCGCTTATGACTCTACATGCAAAAGACTATACCCAGAGCAAAACACTTCTCAAAAGATGCAAAGAGTGGTCTTAATAGGCTATACATACGACAAAAAAACAACATATTGCACTATCGTGGATATGGGATCATAAAATGGGAACGCTCATGGAAAAAATTTTTGGCTTCTATCCAGTGAGGAAAAAGTTAGAAAGCGCTCAAAAAAATTTAGAAAACTCTAACGATCAATTGTTGCAAGCTAAAGAAAACATAGCCGAAGAAAACACCGAATTGGAGCGAGAAATAGCGTGCTTGAAGAGTTTAGAAGCCACAGACAAAAGCGAGCTGGACTTGCAAAATTGGCGTTTTAAAAGCACGATAGAGGATTTAAAACGCCAAAACAGAAAATTAGAAGAAGAGAATATAGCGCTCAAAGAGAGGGTTGGAGAGGGTTGATAGCTTGAAAGAGCAACCCTAAAAACAACCAAAACCAACCAAAACCATAACTAAAGGAGAAATATCATGGTGACACCCTTACAAAGTTTAAAACTGCCTATTGGCCACCCGTTAGTAGAGATTTTGTGCAAGCTGTCTTTAAAAGATAAAGCCGCATTTAATGAAGAAGCTGCGATTAATTTCAAAAAAGAAGTGTCAGAAGAAGAGCAAATCAAGTTCAAGCAAGCACTAAGAGCGCTTCATGCGATTGTTAATAATGAGGCTTATTCAAGGTATCTTTCTGATGAGAATCAAAAATTCATAGAGAGTTTGGCGCAAGCTGAAAAGATCACTAATGAGCAAATAGAAAAAGCCTTAGAGATCGTTTCTTACAGCGATGTGGATGTGGATTTTGAAAAGTTTAGTGATAAGATGCTCAATGTGGATAATCTAGCGGTAGGCCTTAAGAGCTATAGTCAAAGCCAATTGCTTGATTTGAACGGAGGGCTTTGGGATTTAGAGGTGCCTGGCTTGTCTAAAGAAAG
KOK=        12
KK=   56161  LL=   57120  Z=    8.06  JJ=   56161  DL=   960
A===      111      112      113      114      121      123      124      131      132      133      134      141      143      144      211      213      214      223      224      231      233      234      243      244      313      314      323      333      334      343      413      433
B===      222      122      422      322      212      412      312      242      142      442      342      232      432      332      221      421      321      411      311      241      441      341      431      331      424      324      414      444      344      434      423      443
RRR=   62.953    0.584    4.831   16.900    0.381    6.218    1.046   -0.019    0.036   -0.089   -1.642   -3.310   15.085    0.045    2.376   -0.311   -0.474   22.898   11.438   -2.863    5.483    4.268    4.082    4.121   -3.345    0.005    0.004    0.499    0.331   32.830    0.906   -4.916
X1==    6.308    0.512    1.667    2.659   -0.408    3.250   -0.669   -0.056   -0.140    0.511   -1.429    6.022    4.242   -0.537    1.432    1.216   -1.236    2.747    4.505   -1.496    2.003    1.310    2.149    2.049    2.210   -0.011    0.003    0.368   -0.910    4.090   -0.720    4.090
X2==    9.980    1.141    2.899    6.355   -0.934    1.913   -1.563    0.337   -0.256   -0.174    1.149   -0.550    3.556   -0.084    1.660   -0.256    0.384    8.335    2.539    1.913    2.737    3.257    1.900    2.011   -1.514   -0.456    1.036    1.355   -0.363    8.028   -1.258   -1.202
CD1=       23        6        6       10        4        7        2        3        2        2        0       17        8        2        8        4        1        5        9        0        3        3        4        5        4        2        1        1        0        5        1        5
CD2=       19        6        7       10        2        7        0        3        3        2        3        1        6        1        7        3        3       23        8        7        8        7        5        4        0        1        5        4        1       11        0        0
TGCAGGGATTTTAAAGGATCCTTGCAAGAAGAAAGATGCACTCCATTCATCAAAAACCTTGATGCATACGCGCGAGAAATCCTGTTAGAACGCAGAAAAATTGAACACCGATTGCAAGAAGCTATAAACGGATTAAGAGAAGCCAAAAAAAAGAAAAGTAGCCTTTGGGGATCCTTGTTAGGGGGTATGAGAGATGTTTGTGAAGGGATCTCGAATTTTTTCCCACCTGCTGAATTGGGTGTTGCAGTTTGTGATAAGGCTTTAAATCTTATGGGAGAAAACACAGAAAAATGGGAAAAAAATGTAAGACTATTAGAACAAGCGCTTGAAATCTACTCCACTCAAGCCAAAGCGAGTGCGGAACTTGTAGAGGGAGCTTGGGAGAGCGTTAAAAAGTCGTTGGACTTTTATACCGATAAGCACCAGGAATTTATCAAGCACTTGAATCAAGCGAGTGAAGCGATAGATAACGAATACAATATCGCGCCCCCAGAAATTTAAAAGAGCGCGATTTTGAAAGCCCTACGATTGTTTATAGCCCTAAAAAAGCGTTTTTGATGAGCGCTTGAAAGATTTGAGGGAAGATTTTAGCTTTTCTTTATACGCTGATTTGAAAGACAGATTTAACGCTTATTCTAAGCTAGATCGTGCCACAAACTCTAAAGAGCATGGATTGGATTTGATGAGCGGCGTGCATTCTTTTGACGAAAGCTTTTTATTAGCCAAAAAGCATTGCGTTAAAAACTTCAAGGGAGCTTTACAAGATTTTGCAAAAAAAATCAAAGAATCACCTAACGATTTGAACGCTATAAACGAAGCTTTTGATAATCTGGAAACAGAGTTAGAGCGCGCTACAGAAAATTTGAGCCAAAAAACAGCGCCTGTCTTAGAGCGGTATGAAAATGATAAGAAACAAGCGTTGGGTTATGGCGAGTTTTTAGAAAAAAGAAAAAGAGGGCT
KOK=        13
KK=   63691  LL=   64770  Z=    6.05  JJ=   63601  DL=  1080
A===      111      112      113      114      121      123      124      131      132      133      134      141      143      144      211      213      214      223      224      231      233      234      243      244      313      314      323      333      334      343      413      433
B===      222      122      422      322      212      412      312      242      142      442      342      232      432      332      221      421      321      411      311      241      441      341      431      331      424      324      414      444      344      434      423      443
RRR=   64.540    4.392    9.374    0.072   -0.362    7.041    2.194   -6.519   -1.286    0.785    1.274    1.620   13.473   -0.115   -0.408    7.050    0.050   21.207   24.044    0.651   -0.506    0.267    0.677    8.909    4.693    0.599   -0.632    2.870    0.183    8.533   -3.449   16.418
X1==    6.381    2.393    2.011    1.868    0.226    2.198    2.043    4.029   -0.401    0.749   -0.922    1.331    3.600   -0.090    0.660    2.718   -0.728    5.066    5.646   -1.441    0.876   -0.187    0.479    2.838    2.567   -0.922   -0.373    1.528    0.256    3.363   -0.922    6.470
X2==   10.115    1.835    4.661    0.039   -1.601    3.203    1.074   -1.618    3.203    1.048   -1.382    1.217    3.743    1.271   -0.619    2.594   -0.069    4.186    4.259   -0.452   -0.578   -1.426    1.415    3.140    1.828   -0.650    1.693    1.878    0.716    2.537    3.743    2.537
CD1=       21       11        8        7        6        8        7       12        3        4        1        6        8        2        7        9        2       13       13        1        4        2        3        6        7        1        2        4        2        6        1       10
CD2=       24        8       10        3        1        8        5        0        8        3        0        5        7        4        3        7        3       10       11        2        1        0        4        7        4        1        4        3        2        4        7        4
AAGCTATACCAAGAATAAGGCCTCCAATCCAAACCAAAAGTGTGGTTGATGGCCGCATACAAGTAGGTAAAACCAAACAATAACCCAGTCGCTGGCCCATAGAAATTAGTCAAATGGTGCGATACTTGAACAATATCTTCGGCGCCTTCTACAGGGGCTGTAGGGTTGAGTGCGGAATAAGTGATGACGACCACATTACAAATAATGGAGAGCCCGCCCACAAAAAAGTTCATTACCGCAGTGCTTTTAGGATCGACTTTGGTTAACCCGCAAATCCCATTGCTGATTAAAACAATCCCAACATATAACAATACAAGTCCTAGCATTGCCTTTTCCTTCCAAACAAAAATTTTTACAACAAACGCACCTTACGAATAACTTTTGTTGCTTGAGCTAATCATAAAGAAAAATAGTAAATTGACAAAAAATAAAAACAAAAAAAAGCCCTCAATTTTTTGATAAACAAAAAATCAGAGAGCTAAAAACTTTAAGGAGCATCGCTCCTAAAAAATCCTAGAAAATGCTAAAGAGTTGCGCCAAGCTCACTTTATTGGCTGGTTTAGAAGTTACTTCTTTGCCATCCACGAACACATGGTAAGTTTCAGGATTGACTTCAATGTGAGCGGTAGTGTCGTTGAATTGCATGTCTTTTTTAGTGATGTTTCTGCAATTTTTTACCGGCAACACTTGTCTTTCAAGCCCTAATTCTTCTTTAATGCCTTTGTCATAAGCCGCTTGAGACACAAAAGTGATGTTTGCATCGTATTTGGCTTTACCATGATGAGCGAACATTTCTCTGTAATAAACCGGTTGTGGGGTAGGGATAGAAGCGTTCGCATCGCCCATTTGGCTTAACGCAATGAATCCGCCTTTGATGATCATGTTGGGTTTTACGCCAAAGAATGCTGGACTCCACAATACCAAGTCAGCCACTTTGCCCACTTCTACAGAACCTACATACTCGCTAATCCCATGAGCGATCGCTGGGTTAATGGTGTATTTAGACAAGTAGCGTTTGATCCTGAAGTTGTCGTTATCGCCTTTTTCTTCTTTCAAGCGGCCAAATTCTTTTTTGTTTTT
KOK=        14
KK=   68611  LL=   69570  Z=    9.20  JJ=   68401  DL=   960
A===      111      112      113      114      121      123      124      131      132      133      134      141      143      144      211      213      214      223      224      231      233      234      243      244      313      314      323      333      334      343      413      433
B===      222      122      422      322      212      412      312      242      142      442      342      232      432      332      221      421      321      411      311      241      441      341      431      331      424      324      414      444      344      434      423      443
RRR=   64.199    1.406    7.122   21.515   -0.263    0.001   -0.018    0.508   -1.057    0.058    4.865    0.322    5.582    0.068    8.977    0.304    2.225    2.581    0.248    7.151    0.257   -0.234    0.886   -2.005   -0.243    2.892   -1.497    3.230    0.091   64.125   -0.221    0.063
X1==    8.288    0.593    2.516    5.331   -0.266    0.011   -0.548    0.325   -0.573    0.144    2.433    0.360    4.696    0.194    3.170   -0.573    3.580    2.742    0.275    2.935   -0.465   -1.253    0.360   -0.429   -0.604    2.433    1.134    1.041    1.058    7.058   -0.586    0.058
X2==    7.746    2.371    2.831    4.036    0.989    0.064    0.033    1.564    1.844    0.402    2.000    0.895    1.189    0.353    2.832   -0.530    0.621    0.941    0.901    2.437   -0.554    0.187    2.465    4.679    0.402    1.189   -1.320    3.101    0.086    9.086    0.377    1.086
CD1=       27        7        8       13        5        3        2        4        2        2        5        4        8        2       13        2        9        7        3        8        1        0        2        1        1        5        3        2        2        8        1        1
CD2=       20       10        7        9        7        3        3        5        6        2        4        4        3        2       11        2        4        5        5        7        1        2        5        8        2        3        0        4        1       10        2        2
CCTATGGAAGTTAAAGCGCTCACTAAAGCGTTTTCTACCATATAGCCGCTTTTTCTGGTGTCTTTACCAATTAAAATTTTATTCGTTTGAGAATGTTTTTTAAAATACAACCCAGCAGCAACGCCCAAACGCATCACAAACATGGGGGTGAGTTTCACCCCTGCTTTACCCCTCACGCCATCAGTCCCAAAAATTTTCATCGTTATAAAATACCTTTTAAACTATTTTTAATCAATTTTTAGATAGAATTATGCCAAATTTTATATTACAAAGGGATTAAAACAAAGCTATGGCAAATCATAAGTCCGCAGAAAAGCGAATCAGACAGACCATTAAAAGAACCGAACGCAACAGGTTCTATAAAACTAAAGTTAAAAATATCATTAAGGCCGTGCGTGAAGCGGTCGCTATCAATGATGTAGCAAAAGCTCAAGAGCGTTTGAAAATCGCTAATAAAGAGTTGCATAAATTTGTCAGCAAGGGGATTTTAAAAAAAAACACCGCTTCTAGGAAAGTCTCAAGACTTAACGCTTCAGTGAAAAAAATCGCTCTCGCTTAGTTTTGGGGCGTTTTTGACTTCTTCAAGCTCAGTAACGGGTTTTTATTATTGGGCTTCTTTTTAAGTTTTTGCGTTTTTTAGATTGTTGCATTTTTTATCCACATCTTTTTATAGGTAGTCTTGCATGTCTATTCTAGCTGAAAAGCTTTCTTCCATTCTCAAGCGATACGACGAACTCACAGCGTTGCTTTCTAGCGCTGAAGTCATTAGCGATATTAAAAAACTCACCGAATTGAGCAAAGAGCAAAGCTCCATTGAAGAAATCTCCATAGCGAGTAAAGAGTATTTGAGCGTTTTAGAGGGTATTAAAGAAAATAAAGAGCTTTTAGAAGACAAGGAATTGAGCGAACTGGCTAAAGAAGAATTAAAAATTTTAGAAATCCAAAAAAGCGATCTAGAAA
KOK=        15
KK=   80941  LL=   82110  Z=    5.09  JJ=   80941  DL=  1170
A===      111      112      113      114      121      123      124      131      132      133      134      141      143      144      211      213      214      223      224      231      233      234      243      244      313      314      323      333      334      343      413      433
B===      222      122      422      322      212      412      312      242      142      442      342      232      432      332      221      421      321      411      311      241      441      341      431      331      424      324      414      444      344      434      423      443
RRR=   60.662    5.504    0.079    6.375   -2.712   70.074   -1.491    2.647   -3.351   -0.768   -0.448    0.029   52.669    0.085  -11.623    0.846   -1.432    6.737   14.389    3.413   -0.856    0.669    1.083    0.675   -0.467   -0.179    5.283    1.086    0.391   25.312    5.605   13.606
X1==    6.284    5.060    0.300    2.965    2.025   10.107   -0.491   -1.600   -1.947   -0.229    0.917    0.061    6.186    0.560    4.554   -1.423    0.710   10.222    1.917   -1.947   -1.876   -1.008   -1.630    0.722    5.023    0.164    4.098    0.555   -1.293    3.389    0.917    3.389
X2==    9.654    1.088    0.263    2.150   -1.339    6.933    3.038   -1.654    1.722    3.347   -0.489    0.474    8.514    0.151   -2.552   -0.595   -2.018    0.659    7.507   -1.753    0.456   -0.664   -0.664    0.935   -0.093   -1.089    1.289    1.957   -0.302    7.469    6.114    4.015
CD1=       13       14        3        6        8       23        2        0        0        2        3        2       10        2       13        1        4       29        8        0        0        1        0        3       10        2       11        3        0        6        3        6
CD2=       38        9        5       11        3       15       10        1        6        7        2        7       17        4        0        2        0        3       15        0        2        1        1        4        2        1        3        3        1       10       13        6
TTGAATGTGTTTGCGCATGACTTTATTGATGCGATTGATGGTGTCAATCATGTGAATGGGGATGCGGATAGTGCGAGCCTGATCGGCTATGGCTCTGCTGATAGCTTGTTTGATCCACCAGGTCGCATAGGTAGAAAACTTGAAGCCCTTTTCATGCTCAAACTTATCCACCGCTTTCATCAAGCCAATATTACCCTCTTGAATCAAATCCAAAAATGGCAAGCCTCTGCTTGTGAATCGTTTAGCGATGCTCACCACCAACCTTAAATTGGATTTAGCCATTTTGTTTTTAGCGCGATCGGAAATCAACTTCCCTCTTTTGATTTGCTCTAAAATTTCTTTTAGCTTGTTAGGGTCTAAATCAAAACCCTCTTCGCTCGCTTCTTTAGTCAAAAAAAGCTTTTTAAGATCCATATACACGCTCACCATAGTCGCTTCTGGCACTTGAGCGATAATATCTTCTTTAGTCATGTTAGTGATATTGGCAAGGATTTTTTTATGGTTAGCGATTAGGGTGTCATTGAATAAGGGCAGTTTGTATTCCAAGCGTTTTAACTCTTTTTCAAACCCATCGCCGCTTTTTAAAGTGGTTTCCATCGTTTTGACTAATTCATTAATCAGTTTGCTGGTAGGCTCTAAGTCATAGAGTCTGTCTTTGAGCGTTTGGCGTTTGTAAGCTAGGGTCAATAAACGCACCAACTCATCTTCTTTTTCATCTATGGGGGCTTCAAGGGCTTTGAGCCATTCTTTTTTAGCCTTGTCTAGGGCTTTAAAGCTTTCTTGAACCCTTTCTACACGCTTCTTGTCTTTTTCAGAAACGACTTTTTTTCTTTCTTCGTTCTCTTCATCTTCTTCGCTGTCATCATCTTTTTTAAAATCGCTCACGCTATTTTCATCGTCATCATCAAAGCTCCTAAAAAGCTCTTTAACCCTTCTTTCACGATTGATTAAAGCGTCTTTATACGCATAGATAAAATCAATCAAATACGGCACCGAGCAAATCGCGTCTAAAATAATGTCTTCGCCCAAGCGGATTTGCTTGCTCAATTCAATCTCTTCATCTTTGCTTAAAAGTTTTATATCCCCCATTTCGCGCAAATACATGCGCACTGGGCTATCGCTTCTGCTCCACTCTAAAAAATCCTTTTCTTTCAAAAAGTCATAGCCATC
KOK=        16
KK=   84661  LL=   85770  Z=    5.41  JJ=   84661  DL=  1110
A===      111      112      113      114      121      123      124      131      132      133      134      141      143      144      211      213      214      223      224      231      233      234      243      244      313      314      323      333      334      343      413      433
B===      222      122      422      322      212      412      312      242      142      442      342      232      432      332      221      421      321      411      311      241      441      341      431      331      424      324      414      444      344      434      423      443
RRR=   88.113    6.518    1.234    5.763   -1.384   10.045    1.477    0.215    0.010    0.059   -0.427    1.179    1.209    3.618   -0.853    0.718    0.132   19.412   10.710   -0.298    1.161   -0.514    0.502    1.293    5.446   -0.018   12.543    9.675   -0.207   -0.207   -3.490   11.181
X1==    9.461    2.134    1.464    0.966   -0.641    1.907    1.434    0.963    0.107    1.722   -1.454    0.966    4.117    1.588   -1.037   -0.493   -1.310    2.193    3.063    0.707    1.643   -1.207    0.464    1.730    2.485   -0.061    2.558    3.258    1.110    1.110    2.724    2.110
X2==    9.314    3.054    0.843    5.968    2.161    5.267    1.030    0.223    0.096    0.034    0.294    1.221    0.294    2.279    0.823   -1.455   -0.101    8.851    3.497   -0.421    0.707    0.426    1.082    0.747    2.192    0.294    4.904    2.970   -0.186   -0.186   -1.281    5.300
CD1=       38       12        7        7        5        6        6        6        3        4        0        7        8        5        4        2        1        5        7        4        3        0        2        4        5        2        4        4        2        2        6        3
CD2=       21       12        4       11       10       14        5        3        4        2        2        4        2        4        7        1        3       26       12        3        4        3        4        3        5        2       11        5        1        1        0        7
ACACCCAGCCTAAACCCTATCAATCCGTTATGGTATTTTCAAACATTTTGAGTATAATTGCTTCTGCTCATAATCACAAAAAAGAAAGAACATGACTTACATAGAATTAGGTAAAAAAGTTTTAGAACAAGCAGGGAAGCCTTTGAGCGTTAAAGAAATTTTTGAGAAAGCTTGTGAAATGGGATTGGATAAAGAATGCAACGACGGAAAAATACTTTCTCATAGTGTCTTGGAAGTCAGCTTGGTGAGCACAGCATTAAAGAGGAAGACAAGCAATTCTATGTTGCACGCAAAGAAGGAAAAACCTTTTTCTATTGGCTCAAATCTCGTGAAAGAGAATTTCCTCCACAAGAAACCTCAAACGCCGAAGATGATGAACAGAGCGAGTGTTCAGGCACAGCCAAAAAACAAAAAAACTCTTTTCATGAAAAGTATTTACACCGACTGCTTGTGAAATTCCTTGATGAAGATCCAAATTTCAGGCTCCTATGCAAAACCATTCGCCATGAAGAATGTAAAAAAGGCAAAGGGGGCGAATGCAAGTGGAATTATCCTGACATCGTGGGCGTGTATTTTCCCTACAATATGTATTTTCCCTACAATAAATATGAAGAAGAAACTTTGAAATTTTTACACCATACCGGTCAAAAAAGACACAAGATTTTTTCCTTTGAGCTTAAAAAAGAGCTTAGTCTTTCCAATTTAAAAGAGAGCTATTTTCAAGCGGTGAGCAATTCTACTTGGGCTAATGAGGGGTATTTGGTGGTTTTTGGGATTAAAGATAAAGATAAAGATAAAGTTTTGGATGAATTAAAACGACTCAACCAAAGCTTTGGCATAGGGGTTATCAAGCTAGAATCTGAGATTTCAAACTCCAAAATCTTGTTACCAGCTAAAGAAAGGGAGATTGATATACCCACACTTAACATGCTTATAGAACAAAGTCCGAAAGATTTTAAGCCTTTTATGGAAAGAATTAACAGGCAAATTGAAGCAGGATTTGATAAACAAATAGATATGAATGATTTTTTTAAAGAGTTGCTTGATGACGAAGCAATGCAAAAACACATCAAAGACAAAGGCATTAAAGACAAAGGCATTAAAGCAGAA
KOK=        17
KK=   86191  LL=   86790  Z=    9.33  JJ=   85861  DL=   600
A===      111      112      113      114      121      123      124      131      132      133      134      141      143      144      211      213      214      223      224      231      233      234      243      244      313      314      323      333      334      343      413      433
B===      222      122      422      322      212      412      312      242      142      442      342      232      432      332      221      421      321      411      311      241      441      341      431      331      424      324      414      444      344      434      423      443
RRR=   32.341    5.242    0.239    6.826    1.964   18.286    2.207    0.092   -0.612    0.297    0.274   -0.258   39.364    1.296   -1.615    1.827    1.827    9.980    4.068   -0.144   -0.256    0.236    1.205    5.981    4.391    0.274    1.226    4.878   -0.141   13.538   -0.657    3.832
X1==    5.371    1.809    0.622    3.486    1.218    3.814    2.395   -0.074   -0.633   -0.286   -0.261   -0.743    5.931    1.556   -0.557   -1.374   -1.357    3.447    1.924    0.108   -0.157   -1.073   -1.073    1.802    2.335   -0.261    1.704    2.163    0.184    4.184    0.624    1.184
X2==    6.021    2.898    0.384    1.958    1.613    4.794    0.921   -1.246    0.967   -1.039   -1.052    0.348    6.637    0.833    2.898   -1.330   -1.347    2.895    2.114   -1.330    1.633   -0.220   -1.122    3.320    1.880   -1.052    0.719    2.255   -0.764    3.236   -1.052    3.236
CD1=       13        6        3        7        5        7        5        2        1        1        1        1        8        3        2        0        0        6        4        2        1        0        0        3        4        1        3        3        1        5        2        2
CD2=       11        7        2        4        5        8        3        0        3        0        0        2        8        2        7        0        0        6        5        0        3        1        0        5        3        0        2        3        0        4        0        4
TATTTGACGCATTCAGCTGAGCAAATCATTTGGGCGAGAAAAAGTCGCAAACATAAGCATGTTTTTAACTATGAAATTTTAAAAAAGATCAATAACGACAAGCAAATGCGCGATGTGTGGAGCTTCCCAGCGATCGCTCCGTGGGAAAAAGCTAATGGCAAGCACCCCACTCAAAAACCTCTCGCTTTATTGGTGCGCTTGCTTTTAATGGCGAGCGATGGAAATTCCCTCATTGGCGATCCTTTTAGCGGGAGTTCTACCACAGGCATTGCGGCTAATCTTTTGAAGAGGCAATTTATCGGCATAGAAAAAGAAAGCGGGTTTATCAAAATATCAATGGAGAGGAAATTAGAATTAGACGCTCGCTATAAAGAAATCCGATCTAAAATCAAAGATTTAAACCACCAGTAAAGCCCCTTTTTTTAAGCCGATTTAAGCGTTATACTTTTCGGATTTCACCTCAAAATGGGATTCTATTTTCACCCATTCCTTACAAAGGATATTTTCATGCCCAAAAAGCCAGTGTTTGGGGCCAATAATGATTTTTTCAGGATTTTTTATCAAATAAGCCGCCCACCAGCTATAAGTGCTATTAGCGAT
KOK=        18
KK=   87451  LL=   88500  Z=    7.31  JJ=   87301  DL=  1050
A===      111      112      113      114      121      123      124      131      132      133      134      141      143      144      211      213      214      223      224      231      233      234      243      244      313      314      323      333      334      343      413      433
B===      222      122      422      322      212      412      312      242      142      442      342      232      432      332      221      421      321      411      311      241      441      341      431      331      424      324      414      444      344      434      423      443
RRR=   72.531    7.519   -0.326   22.273   -0.362    0.385   -1.163    0.837    0.951    0.479    2.128   -0.195   18.482    2.405    4.175    0.951    0.234    0.883    2.475    3.653   -0.235   -0.056   16.423    2.415   -0.942    0.369    5.688    7.204    1.048    6.347   -0.184    6.168
X1==   12.117    2.880   -0.182    4.506   -0.591    0.417   -0.480    2.494   -0.894    0.638    1.214   -1.039    3.665    1.662    1.888   -0.894    0.124    0.348    1.240    1.073    0.581    0.340    5.147    1.576   -0.249   -0.420    1.451    4.278   -0.854    5.146   -0.420    2.146
X2==    5.986    2.611    1.796    4.943    0.613    0.922    2.423    0.336   -1.063    0.750    1.753    0.187    5.043    1.447    2.211   -1.063    1.884    2.540    1.996    3.403   -0.404   -0.164    3.191    1.532    3.779   -0.879    3.920    1.684   -1.228    1.233    0.437    2.874
CD1=       28       10        2       10        3        3        2        6        1        2        3        1        6        4        8        1        3        3        5        4        2        2        8        4        1        1        3        5        0        6        1        3
CD2=       22       13        8       13        8        6        8        5        2        4        5        4       10        4       12        2        7        9        7       11        2        2        7        4        9        1        9        4        0        3        3        5
GCAAACTTTTAGCGAAAGCGTATTGAAACATTTGATTCCCAAGCCCCCCGCAAATTTGCACCACCTTAAAAGCCATTCAATCCCTTTATATTGTCAAATGAAACGCTCATTTTAGCTCATTTTAAAGCCCTTTTTCAATAAGAGCCTAAAAAGTGGGGTAAGTAACGCTTTCAAATCATTTGAATTTTTTATTTGAAAAAGACGCGTATGAGGGTTCTAGCAAGCGTTCTTGGTATTCTAAAAGAATCCTGTCTTCGCCATTGAGAGAGTAGGCTTCATCGTATTTGCGCTTGATGATGCCCTTTAAAATGGTGTGCTGGACTTGGTATTTATCTTCTTTAAGCATTTCATCCACTAAAGCGTAAAGCTGAATGTCTTGAATGAGTAAATCTGAAATTTTAACGCTCTCTTTATCAAACAATTCTTCATTAGCGCAATATTCATTCACTAAAATAAGCACCCGGTTATACACATCATGTGCGATTTTAGCGTTTAGGGTTCTATAAATGTAATCTTTGATTTTTTTGAGCTGCTCTTCTAAATCTTCACTGGCCTTGCTCGCTAAAGCCAAAATGCTTAAGATTTGAATGAGAGTCATCATTTTATGGCTTAAAGAGCGGGTGCGCCATTTAATGAGAAAGCGCATGAAATAAGACATTTTGACAGAAAGGCTACAGGGGAGGGTGTTTTTCTTGGGTTTTGGCATGCTTAGTTTCTTTTAAAAAGGATTTTGTGGTTTAATTATATAACTTTAAAATTAAATCTAGGAGTAAAGAGATGAAAACATTCAAAAAAGGCGTGGTCTTAGACGCTAAAAGCGTGGGGTTAAAAGCGCTAGAAGTTTTAAAAGAAGTGGCGGATTTTGATTTTTATGAGGTCACTTCGCCCAATCAAGTGGTTGAGCGCTGCAAAGAGGCTGAGATTGTGGTATTGAATAAAGTCGTGATCACCCAAGAGGTTTTAAGCCAATTGCCCAAACTCAAACTCATTTGCATCACCGCTACAGGCACGGATAATGTGGATATAAAAAGCGCGAAAGCTTTAGGCATA
KOK=        19
KK=   90541  LL=   91500  Z=    5.70  JJ=   90541  DL=   960
A===      111      112      113      114      121      123      124      131      132      133      134      141      143      144      211      213      214      223      224      231      233      234      243      244      313      314      323      333      334      343      413      433
B===      222      122      422      322      212      412      312      242      142      442      342      232      432      332      221      421      321      411      311      241      441      341      431      331      424      324      414      444      344      434      423      443
RRR=   62.548    5.269   -1.932   26.497   -0.673    0.188   -7.425   -0.112   -0.422   -1.339    3.992    0.121    7.310    1.141    2.971    0.644   37.089    0.470   -4.408    2.929    0.176    1.339    3.946   21.567   -0.357    0.122    0.472   11.185    4.579   15.751    1.146   -0.065
X1==    7.936    3.672    2.457    5.281   -1.303   -1.587   -1.554    0.463    0.339   -0.537    1.082   -0.143    4.236    1.156    0.908   -0.945    6.959   -0.405   -0.979    2.907    0.135    2.477    3.238    5.688    0.235    0.293   -0.612    2.474    1.653    4.405   -1.284   -0.182
X2==    7.882    1.435   -0.786    5.017    0.517   -0.119    4.777   -0.242   -1.245    2.491    3.690   -0.847    1.726    0.987    3.271   -0.682    5.329   -1.161    4.505    1.007    1.304    0.541    1.218    3.791   -1.516    0.416   -0.771    4.520    2.771    3.576   -0.893    0.356
CD1=       17       10        6       10        1        0        0        3        3        1        3        2        7        3        5        1       13        2        1        7        2        5        6        9        2        2        1        4        3        6        0        1
CD2=       23        8        2       13        6        3       12        3        1        6        8        2        5        4       12        2       13        1       11        5        4        3        4        8        0        3        1        7        5        6        1        2
GGGCTAAAAGGGTGGTTCTAGGGAATTTTTCATAAGAGGCGGTGGCAGAAACAAGGGTTTTTTCGTTGGTTTTCAAGCTAGCGTTTAAAGCGGTGGCGGTGTGAGGGTCAATCAGGTATTGGTGCTCTGTATAAACTTCTTGGATTGTTTTCAAACAGGCTTCATCTGAGCAGCTCGCGCAAGAAAAATGCTCCTGTAAAAGGGCTAATTCTTTAGGCTTTAATTCATAAAACTTCTCTTCTTCTAAAGCTTGCATCAATTCTAGCGTGCGTTCAAACCCAAAAAGGCTAAAAAGCGCCCTTTCCACATTAGAGCTTTTTAAAATATCCATAGCCGGCGAGTAGGTTTGCTTTAAAGAACGATGGGTTAAATCGTAACGCCCTGTCTCTATAAACTCCCTTAAAACATCATTGCTGTTGGTTACAACCTTGATTTTAGCAATATTCAAGCCCATTTTTTTGGCATAAAACGCTCCTAAAGCGTTCCCAAAATTACCGCTAGGTATGGCTAGGGTGATTTTTTCTTTAGAATTGATCGCGCCTTTTTTATACAATTCTAAAAAGCCCCAAATATGATAGACGATTTGAAAAGCGATGCGTCCAAAATTCACGGAATTAGCCACGCTTAATTTCAATTGGTGCGCTTTTAAAGCCTCGTTAAAATCATCGTCTTTTAAAAGGTTTTTGAGCGCGTTTTGCGCATCATCAAAATCCCCACTGATCCCAAAGACCTTTAAATTGCTAGCGCTTTGGGTAACCATTTGGAGTTTTTGGACTAAACTCGTGCCGTCTTTGGGGTATAAACACACCACAAAAACATTAGGCATGCCCGCCAAACTTTCTAAAGTCGCAGGGCCGGTATCGCCACTGGTAGAAACGAGCATTAAATACTTTTCATTTTTTCCTACCGCTAGATTAGAAAACAAGCTCGCTAAAGGCTGCAACGCCATGTCTTTAAACG
KOK=        20
KK=   91681  LL=   92550  Z=    8.36  JJ=   91441  DL=   870
A===      111      112      113      114      121      123      124      131      132      133      134      141      143      144      211      213      214      223      224      231      233      234      243      244      313      314      323      333      334      343      413      433
B===      222      122      422      322      212      412      312      242      142      442      342      232      432      332      221      421      321      411      311      241      441      341      431      331      424      324      414      444      344      434      423      443
RRR=   51.104    2.648   -0.391   50.967   -2.740   -0.339   -0.238    4.219    0.111   -0.071    0.682    0.129   -0.186   -0.111    2.278   -0.088    1.163   -1.188    2.748   11.697    1.386    2.993   26.674    5.614    0.712    0.115   -0.009   -2.248    0.425   13.848    0.115    0.112
X1==    6.720    1.382   -0.806    8.170    3.207   -0.779    2.687    1.922   -0.089    1.066    0.493   -0.172   -0.352   -0.102    2.294   -0.089    0.435    0.646    1.055    2.673    1.089    2.238    5.658    2.718   -0.934   -0.352    0.089   -0.400    0.394    3.394   -0.352    1.394
X2==    7.605    1.917    0.485    6.238   -0.854    0.435   -0.089    2.195   -1.254   -0.066    1.383   -0.752    0.529    1.089    0.993    0.998    2.673   -1.840    2.604    4.375    1.273    1.337    4.715    2.066   -0.762   -0.326   -0.102    5.622    1.081    4.081   -0.326    0.081
CD1=       20        8        1       18       12        1        8        5        2        2        2        3        1        2       10        2        4        3        5        6        2        4        8        6        0        1        1        0        1        4        1        2
CD2=       21        9        4       11        3        4        2        7        1        2        3        1        2        2        7        5        6        0        6       11        4        3        7        3        1        1        2        8        2        5        1        1
GATTCAGACAATCTTGCCATTGTAATGTTTCAAAATGCTCTAAAGTGTAAAGCCCGCCTTTTGGGGCGTTGGGGTTTAATACCGCTTCAATAAAATCAATCTTTTTTTCTTTCAAAGAACGCGTGGGGACAAAAGGCATGATGATTCCTTTTTATATTTGGATAATTTCAAGTCGTAGCATACCCTAAAAGAGCGAATGCAACCTTAAATGGTTTTTTAATGAGAACGATTGATCGCCTTTTTAATCCAGTTTAATTTTTGATTTATGCTTAAAATACTATAATGCGGTTTAAAATTTTGTCGCAAATGGGCAAAAAATTTCATCAGAGTAAGGTTGTGTTTTGTCTAAAGGTTTGAGTATCGGTAATAAAATCATATTGTGCGTGGCGTTGATTGTGATCGTGTGCGTGAGCATTTTAGGGGTGTCCTTAAACAGCAGGGTGAAAGAGATTTTAAAAGAAAGCGCTTTGCATTCTATGCAAGATAGTTTGCATTTCAAGGTTAAGGAAGTGCAAGGGGTTTTGGAAAACACTTATACGAGCATGGGTATTGTCAAAGAAATGCTCCCTAAAGACACCAAAAGAGAAATTAAAATCCAATTGTTAAAAAACTTCATTTTAGCCAATTCGCATGTCGCTGGGGTGAGCATGTTTTTTAAAGACAGAGAAGATTTAAGATTAACGCTTTTAAGGGATAACGATACGATTAAGCTGATAGAAAATCCGTCATTGGGGAATAACCCTTTAGTGCAAAAAACGATGAAAAATAAAGAAATTTCTAAAGGATTGCCTTATTATAGGAAAATGCCTAATGGGGCGGAAGTTTATGGGGTTCATATTCTTTTACCTTTATTGAATGAAAACACTCAAG
KOK=        21
KK=   94471  LL=   95520  Z=    9.68  JJ=   94441  DL=  1050
A===      111      112      113      114      121      123      124      131      132      133      134      141      143      144      211      213      214      223      224      231      233      234      243      244      313      314      323      333      334      343      413      433
B===      222      122      422      322      212      412      312      242      142      442      342      232      432      332      221      421      321      411      311      241      441      341      431      331      424      324      414      444      344      434      423      443
RRR=  129.923    0.242   14.059    8.894   -0.937    0.013    2.186   -0.214   -1.541    0.969    2.289   -1.742   15.659    3.995   12.708    0.730   -0.415    4.279    0.214   -0.445   -0.144    1.187   -1.812   -2.222   -0.078   -0.382    3.742    8.719    0.315   -0.028   -0.382   10.777
X1==   10.099    1.013    2.850    3.913   -1.391    0.047   -1.843    0.197   -1.133    1.070    0.834    5.904    3.042    1.291    3.418   -0.543   -0.182    2.398    2.045   -0.543   -0.278    0.408   -1.231   -0.548   -0.500    0.834    1.472    3.261    0.158    5.158    0.834    2.158
X2==   12.864    0.239    4.932    2.273    0.673    0.278   -1.186   -1.086    1.360    0.906    2.745   -0.295    5.148    3.095    3.718   -1.344    2.275    1.785    0.105    0.819    0.520    2.910    1.472    4.058    0.155   -0.459    2.542    2.673    1.995   -0.005   -0.459    4.995
CD1=       36        9        9       12        3        3        0        4        1        3        3       16        6        4       15        2        3        6        6        2        1        2        0        1        1        3        3        4        1        6        3        3
CD2=       31        6       11        6        7        4        1        1        6        3        5        2        8        5       14        1        7        8        4        5        3        6        4        7        2        1        6        4        3        1        1        6
CGTGTTCAGAAACGACAATTTTGAACATTTTAAGAGCGAGTTGGATTTAAACTTGCAAGCTTTAGCGAGAGAAAACGAGCTTTATCGGCAAAATTATTGCGGTTGTCAATTCGCTTTAAAAATCCAAAAAGAATCCCAAAACAGAAGCCCTTTTGAGCTTTACTCGCCTTTAAAACGCCAGATTTTACCCGCAAGCGTTGAAGAAAGAACGCAAGTTTTTAGAGGATTAGAAGCGGCTAAAAAGGACGCTAATAAGCCTTTTTTAGCCCAAAAAACGATCGCCACTTACCGCTTATTAAACGGGGGCGTGTGGCTTTCTAAAAATTCAAACCCCCTGAATTGCTATATTTTGGCACGTTCTAAAAGTAAGGCTAGAGTAAGGATCAACGATTTAAGGTGGGTTTTTTCCCAGCGTTTGAGCGCATTAGTGGGTTATAGCCAAAGAGATGAAACCTTGTTTTTAACTTTAGAAGGCCTTAATACGCTTATGGCAAAAAACTACGATAATTTAAAAGAGTTAAACCTTAACCCCTTAAATTATGAAGAAGAGTTGTCTTTAAGGGCGTTAGTGAGCGGGAGCGAGAGTATTAATCCTATTATCGTGCTAGAAGAACGCGCAGAAAAAACCCTTTTTGTAGAAATTAAAAGCATTTTTCAAGAAGAAAAGGTGTTTTATTTGCTCTAAAGCTAAACTTTAATGGAGCAATAAATTCTTAAAAAAGCGGTCGTGTTGGGGGGGTTATAGTAAAAACATACAAGTAATTTAAAGTTAATTTAAGATAATTAGGCACAATAGCCACAAAAAGTTTAAGGCTGTATTTGAAAACTCTATTTAGTATTTATCTCTTTTTGTCGTTGAATCCACTCTTTTTAGAAGCTAAAGAAATCACCTGGTCTCAATTCTTAGAAAATTTTAAAAACAAGAATGAAGACGACAAACCTAAACCCCTAACCCTTGATAAAAACAATGAAAAACAGAAAGTTCTAGACAAAAACCAAGAAATCTTAAAAAGGGCTTTAGAAAAAAGCCTTAAATTTTTCTTTATTTTT
KOK=        22
KK=   95701  LL=   96570  Z=    8.84  JJ=   95461  DL=   870
A===      111      112      113      114      121      123      124      131      132      133      134      141      143      144      211      213      214      223      224      231      233      234      243      244      313      314      323      333      334      343      413      433
B===      222      122      422      322      212      412      312      242      142      442      342      232      432      332      221      421      321      411      311      241      441      341      431      331      424      324      414      444      344      434      423      443
RRR=   72.831    2.478    1.336   -2.049    1.689   22.413    0.527    1.601    0.990    8.969    0.344    0.786   -2.110    6.455    2.067    0.017    0.997    0.040    9.568    1.502    0.368    0.250    0.059   -0.290   34.527   -0.483   -0.237   12.522    1.009   10.629    0.370    7.329
X1==    7.034    1.101    0.935    2.792    2.133    5.931    0.411   -0.969   -1.142    2.963    0.363    2.087   -0.445    2.466    1.617    0.037   -0.898    3.606    1.972   -1.731    0.518   -0.602    0.148    0.453    7.322    0.363    1.192    2.945   -1.090    2.609    1.977    3.534
X2==   10.354    2.250    1.429   -0.734    0.792    3.779    1.281   -1.653   -0.868    3.027    0.947    0.377    4.746    2.618    1.278    0.460   -1.110    0.011    4.853   -0.868    0.712   -0.416    0.402   -0.639    4.716   -1.332   -0.198    4.252   -0.926    4.074    0.187    2.074
CD1=       16        6        4        6        8       13        3        1        1        6        2        5        1        4        7        3        1       10        6        0        3        1        2        2       12        2        4        5        0        4        4        5
CD2=       28        9        5        2        6        8        5        0        1        5        3        4        8        6        7        3        1        2       10        1        2        1        2        1        7        0        1        5        0        5        2        3
CAAATCCTAATGGTGCAAAATTATGGGGGCGCGTTAGATTTTTCTTGGATTTTTGTGGATAAAAGAACCTATCGTTTTAGGAGTTATTTAGGAATCGCTTTAGAGCAAGGGGTGTTATTAGTGGATACGATTAAATCCGGTGCCATCACAACCATCATTCCTAGAACCAAGAAAACCTTTTTCCAAGCCCCTTTGCGTTTTGGTTTTATCGTGGATTTTATCGGCTATTTGTCCTTGCAGTTTGGGATTGAAATGCCTTTAGTGAGGAATGTTTTTTACACCTACAACAACCATCAAGAAAGATTCAAACCACGATTTAACGCTAATCTTTCTTTAATCGTTTCGTTTTAGACTCCCTTTAGATCCCCTTTTAAATAAGCCCATGATCTTTCTGGGGTATTTTAAAAGCATGGAAAAGACATTCGCTTGAATGCCGTTTTCTTGGCATGCTCTCAAATTTTCTTTATTCCTTAATAAAAGGCTTTTAAACCCCCTTGCGCTAACCCCACCGGTGCGCATGACCACTAACACTTCTTTCAAATAAGAAAAGCTTATTTTTTGCACCACAAACAAGCGGATGATCATCTCAAAATCCGCTGAAATTTTATAGTCGGTTTTGTAAAGCCCATAGCGTTCATAAATGGCTTTTTTGACAAAAAGCGTGGGGTGCGCTGGCACCACGCCATAAAGCAAGGTTTTAGGATTAAACTCCCCGCTTTCATAATAGCGCACCACTTTTTCTAAACGATCAGGTTTGACAAACACCAGATCCGCATACACGCTATCGCAATTTTTGTTTTCAAACTCATGCACCACTTTTTCTATTACAAACTCGTCTTTGTAAAAATCATCGCTGTTCAATAAAGCGAT
KOK=        23
KK=  102571  LL=  103560  Z=    6.84  JJ=  102481  DL=   990
A===      111      112      113      114      121      123      124      131      132      133      134      141      143      144      211      213      214      223      224      231      233      234      243      244      313      314      323      333      334      343      413      433
B===      222      122      422      322      212      412      312      242      142      442      342      232      432      332      221      421      321      411      311      241      441      341      431      331      424      324      414      444      344      434      423      443
RRR=   72.413   11.382    0.378    0.941    0.124   13.598    1.663   -1.592    2.079    2.311   -1.527   -0.851    9.420    3.180    0.908   -1.491   -3.924   -0.549   10.431   -0.032   -0.673   -0.434    0.032   -0.162    1.536    2.188    0.299   15.149   -0.158    5.227   -0.650   48.091
X1==    8.149    5.777    0.479    3.059   -0.230    3.630    1.190   -0.854    0.661    0.780   -1.415    1.087    2.160    2.796    1.954   -1.120    2.361    3.888    2.215    0.068    1.011    0.316    0.316    0.267    1.505   -1.415    4.885    5.820   -0.520    1.035    0.730    6.481
X2==    8.886    1.970    0.788    0.308   -0.539    3.746    1.398    1.864    3.142    2.962    1.079   -0.783    4.361    1.138    0.465    1.332   -1.662   -0.141    4.709   -0.479   -0.666   -1.373    0.101   -0.606    1.020   -1.546    0.061    2.603    0.304    5.048   -0.890    7.421
CD1=       16       14        3        7        3        9        5        1        4        3        0        4        5        6        7        1        7       11        8        3        4        3        3        3        4        0       10        9        1        3        3       10
CD2=       25        8        5        4        3        9        5        7        8        7        4        2        9        4        5        5        0        2        9        2        1        0        2        1        4        0        2        5        2        8        1       11
CTCGCCCCCATTCAAAATAGAACCCTCCGGCTCCACCCCAATCAAGCGAATCGCAGGGATGCGTTCTTTCAAATACCTAGCCGTGCCTGCAAAAGTGCCACCACTCCCTATCCCGGCTACAAAGCTCGTAAGATTTGTGCCTAATTCTTGGACAATCTCATGGGCTAGAGTGTGGTAGTAAGCGGCGGGATTATCAGGGTTTTCAAATTGCAAGGGCAAATAGCTATCAGGGATACTTTCGGCTAACTCTTTGCTTTTTTTAATGGCACCAGAAATCCCCTCGCTAGTAGGCGTGTTGATCACTTTAGCCCCCAAGGCCCTCATGACTTGTTGTTTTTCTGTGCTGAATTTTTCTGGGACAACAAAGATGGTTTTTAGGTGGTGCTTGAGCGCCACTAGGGCTAGAGCGATGCCGGTATTGCCTGCGGTAGGCTCAATGATGGTTGTTTTAGAAGTGATTTTGCCCGTTTTAAACCCTTCTTCTATAAGGTATTGGCCTAAGCGATCTTTAACGCTCCCTCCCGGGTTTAAATGCTCTAGTTTGGCGTAAATGGCGGACTTTGTGGGAATGGGGTAATCCTTGTTAGTGAATTTAAAAACGGGAGTGCGGCCTATGGCGTCTTGCATTGTGGTGATAATCATCATTTCTCCTAAAGATAGCAATAACTCAATTTTGCGATTATGCCTAAACTCGTTAAATGGAATAAGTTTAGGATAAAATGTTAGCTTATTAAGGTGGATCAAAAAACTATCGCTTGATTAAAATCAAGCTTTGGTATTTGGATTAAAAAACGCTTTGAGTGTTTTTTAGGTTCTGCAATCAGTATCCCATTAATGAATATCAAAAAGCAAGCGAGTTTTCATTAAAAACCGCCCGCTTGAAAGAAGTTTTTAAAAGCGTTTCACTCCACTTCCGCATCAATCACATCATCGTCTTTTTTCTTGGGCTGCTCGGCGTTGTTTTTATTCGCCATGGCTTCGCCTAATTTT
KOK=        24
KK=  106651  LL=  107670  Z=    5.41  JJ=  106621  DL=  1020
A===      111      112      113      114      121      123      124      131      132      133      134      141      143      144      211      213      214      223      224      231      233      234      243      244      313      314      323      333      334      343      413      433
B===      222      122      422      322      212      412      312      242      142      442      342      232      432      332      221      421      321      411      311      241      441      341      431      331      424      324      414      444      344      434      423      443
RRR=   40.414    7.801   13.692    7.474   -3.615   11.306    0.340   -0.923   -0.626    1.882    0.261    7.474    6.584   -0.300   -0.213    0.092   -0.061    0.737   12.410    0.548    0.348   -0.154    2.692   -0.352    0.513   -2.784    0.348   36.205    0.812   18.914   -2.960    0.113
X1==    6.751    2.627    5.490    2.945   -0.960    3.347    0.189    0.697   -1.217    1.737   -0.400    2.945    2.897   -0.246   -0.063   -0.076    0.189    0.292    4.697    1.065    0.793    0.281    1.066    0.498    1.737   -1.225    0.793    5.812   -0.906    6.094    4.545    1.094
X2==    5.987    2.969    2.494    2.538    3.766    3.378    1.802   -1.324    0.514    1.084   -0.651    2.538    2.273    1.221    3.368   -1.204   -0.324    2.521    2.642    0.514    0.438   -0.546    2.526   -0.706    0.296    2.273    0.438    6.230   -0.896    3.104   -0.651    0.104
CD1=       19       11       12        7        3        9        3        4        1        4        1        7        5        1        5        3        3        4       11        5        3        2        3        2        4        0        3        7        0        7        7        2
CD2=       23       14        8        9       16        9        7        1        4        3        1        9        5        4       15        1        3        7        8        4        2        1        5        1        2        5        2        7        0        4        1        1
GGTTCTAAAATCTGCAGATAGGTTTTAACAAACGCATCTAACAAACTTTCTTTTTTATTCAAATTTAGAACCTACTTTAATTCTTTTTAACATCATTATTTGAAAAATCTCGTCAATCACCATTCTTGATGAAAGAACCCTCGCATTATAGCATAAAAAGTTAATAATCTATCACTTGTTTTAAAAAAGTGATAAAAATTACCCGATTTTTCTTTAAAGTTTAGTCTGTATCACTAAATTTATTTACTATCATTAAATTAGGATTTTTTATAGATTTGATTTAATTTAGATCTGATCTCATTTAAATATGGATAATCCTTTTTGTTTTATAATGAAACTCATTCTCTTAAGGGGATAGGGGGGGTATTCTGCGATAACACCCCCCTTAACCCCCTTAAAATCCCCCTAACCCCCCAAGACCGCTTTTTTAGTAAAGTTATCGCTTGCTTGACGCAAGCTCTTTACTATTTTATTATCTATCTTTTATTAAAAAAACTTGTTATCATGCCAAACATGAACACACACACAAGAGACATTGACAGCAATCTGATTCATTCGCTCAAAAGCATTTCATTATCCATGTTTAGAAAGGGTTTTTTTGGGCTTTATCAAGGCTCTATTTCAGCACGCATTGGTGCAAATCAATTTGTGATCAACAAAAGAAACGCTGTTTTTGATCAATTGAATGAAAACACCTTATTGGTTTTGCATGACAAGATAGATTATCGCTGGAAAGAAGCGAGTCTGGATTCGCCCATTCATGCGAGCGTGTATAGGGAGTTTTTGGACGCTAAATTCATCGCTTACGCACGCCCTCCTTATAGTTTGGCGTATTCCTTGCGCCACAACCGATTGCTCCCTAGAGATTATTTAGGGTATCGTTCTTTGGGAGAAGAAATCGCCATTTTTAACCCCAAAGACTATGACAGCTGGCAAGAAAGAGCGGATACAGAAATTTTACGCCAACTGCAAGAGAGCAAAAAATATTTTGTTTTCATTAAGGGGTGTGGGATTTTTGCC
KOK=        25
KK=  117151  LL=  117930  Z=    7.65  JJ=  116881  DL=   780
A===      111      112      113      114      121      123      124      131      132      133      134      141      143      144      211      213      214      223      224      231      233      234      243      244      313      314      323      333      334      343      413      433
B===      222      122      422      322      212      412      312      242      142      442      342      232      432      332      221      421      321      411      311      241      441      341      431      331      424      324      414      444      344      434      423      443
RRR=   76.338    9.688    2.495    1.527    0.115   22.300   -0.151    2.159    1.592    1.052   -0.271   -0.328    1.003   -2.279   -0.875   -1.413    1.121    6.166    9.739   -1.413    0.056    0.962   -0.568    1.631    7.426   -0.659   -0.009    6.133    1.365   26.898    1.879   24.224
X1==    7.174    5.845    1.944   -1.155   -0.180    4.815   -0.057   -1.262    0.972    0.213   -0.372    1.468    0.464    2.544    0.490   -1.590   -0.755    7.737    4.312   -1.590   -1.051   -0.854   -0.854    0.794    7.113    0.464    0.174    3.018   -1.265    5.935    1.301    6.735
X2==   10.641    1.657    1.283   -1.323   -0.639    4.631    2.636   -1.711    1.637    4.948    0.728   -0.223    2.161   -0.896   -1.788    0.889   -1.483    0.797    2.259    0.889   -0.054   -1.127    0.665    2.055    1.044   -1.420   -0.054    2.032   -1.079    4.532    1.444    3.597
CD1=       10       11        4        0        2       10        2        0        4        2        1        3        2        4        3        0        1       19       11        0        1        1        1        3       11        2        3        6        0        9        3       10
CD2=       28        6        5        1        2        8        6        0        4        8        3        3        5        1        0        3        0        2        4        3        1        0        2        4        3        0        1        3        0        6        4        5
TCTCGCCACAATAGCGGCATGGCAAGTGCGCCCTCCACGATTAGTGATAACCGCGCTCGCTTTTTTCATGCAAGGTTCCCAGTCTGGATCGGTATTATCCGTAACCAAAATTTCGCCCTCTTTAAAAGAATTCATGTGCTCCAAATCATTGATGATGCGCACTTTCCCTGAGCCAATTTTACTCCCAATCGCTCTGCCTTGTAAGATAATTTCTTTTTTTTCGTTAGGGTTTTTGAATTTGAATTTTTCAAAGACTTGACTTTCTTCTTTGGTTTTTTGGCTTTGAACGGTTTCTGGGCGCGCTTGAACGATAAAGATTTCCCCGCTATCGCCATCTTTAGCCCATTCTATATCCATAGGGCGGTATTGTTTGGCTTCTTTAGAGTAGTGTTTTTCAATTTCAATGGCGTATTTGGCTAAAATCAGCACGTCTTCATCGCTCAATGAAAAGGATTGCCATTCTTTTTTGGTGGTTTTAATGTTTCTGGTGGGGTGTTCGCTACCCCTTGGGGCATAGACCATTTTTTGCGTTTTATTGCCGAGTTGGCGTTTGATAATGGGGCGTTTGTTTTGCTCTAAAGTGGGCTTAAACACATAAAATTCATCAGGGTTTATCGTGCCGCCCACCACATTTTCGCCCAACCCCCACGCTGAAGTGATAAACACCGCGTCTTTAAAACCGGTTTCGGTGTCAATAGAAAACATCACGCCCGCACTGCCTTTATCCGCTCGCACCATTTTTTGCACCCCCACACTCAGTGCGACTTTTAGATGATCAAA
KOK=        26
KK=  121021  LL=  121980  Z=    8.24  JJ=  120961  DL=   960
A===      111      112      113      114      121      123      124      131      132      133      134      141      143      144      211      213      214      223      224      231      233      234      243      244      313      314      323      333      334      343      413      433
B===      222      122      422      322      212      412      312      242      142      442      342      232      432      332      221      421      321      411      311      241      441      341      431      331      424      324      414      444      344      434      423      443
RRR=   94.184    0.070    0.665    4.644   -2.901    1.820    3.039   -0.367   -1.079    0.002   -0.101   -2.249   27.721    2.509    8.043    1.124    3.593    0.567    2.841    0.560    0.189   -0.043    3.820   -1.764   -3.007    0.329    2.313    2.628    0.326   20.598   -0.412   12.774
X1==    9.603   -0.100    0.250    2.341   -1.877    1.604    2.478   -0.287   -0.951   -0.529   -0.219    5.093    4.397    2.680    2.122   -0.951    1.389    1.707    1.017    0.327   -0.171    1.065    1.849   -0.851   -0.529   -0.878    0.751    3.198   -1.057    6.558    1.100    5.607
X2==    9.808   -0.699    2.656    1.984    1.545    1.135    1.227    1.279    1.135   -0.005    0.460   -0.442    6.304    0.936    3.790   -1.183    2.586    0.332    2.794    1.714   -1.106   -0.040    2.066    2.074    5.681   -0.375    3.080    0.822   -0.308    3.141   -0.375    2.278
CD1=       33        5        4       10        1        5        8        3        1        1        2       16        9        8       10        1        6        4        4        3        1        3        4        1        1        1        2        4        0        8        4        7
CD2=       17        2        6        4        6        5        4        4        5        2        2        1        9        2       10        1        6        5        8        6        1        2        5        4       10        1        8        3        1        5        1        4
AAAAGGTAGAGAGAGCCAAAACTCAAAAGCCGGGCTTGATGTGCTTTTTAGAGTCCAAACGATGATGCAAGATTTAGCCAACCCTGAAAAAGAGCCAAAAACCGAGGGGCGTTTTGTTTCGTGGATGTTTGTGCCTAAGGCTAAAGAAGCCCCCAAAAACGAAAAGAAAACCAAAGAAAATAACCCGCCTTTTAATCGTATTAACCTTATGAAAGGAGAAAATCATGCCAAAAATGAAGACTAATCGCGGCGCGTCTAAGCGTTTCAAAGTTAAAAAAAACTTGATTAAGCGTGGCAGTGCTTTTAAAAGCCATATTTTGACTAAAAAAAGCCCCAAGCGCAAAGCCAATCTAAACGCGCCAAAACATGTGCATCACACTAACGCGCATTCTGTCATGTCGTTGCTTTGCAGGGCTTGAGAATGCTGATTAGAAAGTGGAGTTAATCCCCTTGTTTAAGGGAAAGTCGTTTTAAAAACGCACCTAAAAATATTTTAAAAAGAAAGGTAAAGAAATGAGAGTTAAAACAGGCGTTGTGCGCAGAAGGCGCCATAAAAAAGTCTTAAAACTCGCTAGAGGGTTTTATAGTGGCAGAAGAAAGCATTTTAGAAAGGCTAAAGAACAGCTTGAAAGAAGCATGTATTACGCCTTTAGGGATCGCAAACAAAAGAAAAGAGAGTTCAGGAGTTTGTGGGTGGTAAGGATCAATGCGGCTTGCAGAATGCACAATACAAGTTATTCGCGCTTCATGCATGCCTTAAAAGTGGCTGGCGTGGAGTTAGACCGCAAGGTTTTAGCAGACATGGCGATGAATGACATGCAAGCTTTTAAGAGCGTGTTAGAGAGCGTGAAAGAGCATCTTTAATCTCTATTGGCTGTTAGGTTCTAGTTTTAGCCTAAAAAAGGTGAGAGGATTTAGGACTTTTTACTAAAAAGTTCCTAAAATTGATTTTTGTTTCAA
KOK=        27
KK=  122941  LL=  123810  Z=    8.65  JJ=  122701  DL=   870
A===      111      112      113      114      121      123      124      131      132      133      134      141      143      144      211      213      214      223      224      231      233      234      243      244      313      314      323      333      334      343      413      433
B===      222      122      422      322      212      412      312      242      142      442      342      232      432      332      221      421      321      411      311      241      441      341      431      331      424      324      414      444      344      434      423      443
RRR=   86.717   -0.233    2.109    6.723    0.042   15.381    2.786    5.611   -1.172   -0.916    0.935   -1.836   34.024    1.456   -0.816    1.212    1.536   -4.801   16.234    0.023    0.212    0.470    1.023   -0.945    0.744    0.070    0.514   -1.606    0.047    7.782    1.312    0.576
X1==    9.631    2.693    1.230    2.978   -0.481    3.065    2.374    3.273    0.847    1.196    0.635   -0.814    6.844    0.669   -0.481   -0.632    0.610   -1.260    4.144    0.107   -0.680   -1.046    0.881    0.969    1.196   -0.252    0.320   -0.295    0.529    1.529   -1.139    0.529
X2==    9.004   -0.087    1.714    2.257   -0.087    5.018    1.174    1.714   -1.384   -0.766    1.472    2.257    4.971    2.175    1.698   -1.918    2.516    3.810    3.917    0.216   -0.311   -0.449    1.161   -0.976    0.622   -0.278    1.606    5.449    0.088    5.088   -1.153    1.088
CD1=       29       11        4        9        4        6        7        7        3        2        2        2        9        3        4        1        4        0        9        2        0        0        2        3        2        1        1        0        1        2        0        1
CD2=       23        5        6        5        5       13        4        6        1        1        3        5        7        3        9        0        6       12        9        4        2        1        3        0        3        1        5        8        1        6        0        2
TTAAGGTGTTTTAGGGTTAATCTTATGGGGGCATAGAAAAGGGCTTTTGCTCTTTATAGCCTTTTATGGTTTTCTTGTATCAAAGGCTTTAAAAAATCAATACGGCACAAAAATTAAAGCACAATCTTTACAAGCAATTGAACTTACCAACAACAGCACACAAACAAATCTTTGAAAAATCAAAAATGAATTGATTATTTTTGAAAATAATGATAGGGGATATAGGTTTGCTGTTTGAATGGAGCGCTGATCATAAAATCTAAAAATCAATTGGCTGTTAAAACGCTATAAGTTATCTTTAATCAATCAGATGATAGAATTTATTTTTTATTTTTGAATTGGGAGCATTTGATGAAAAAATTGGCGTTTTCTTTATTATTTACAGGGACTTTTTTGGGGCTTTTTTTGAATGCGAGCGATTTTAAGAGCATGGATGATAAGCAACTATTAGAGCAAGCAGGGAAAGTTGCTCCTAGCGAAGTTCTAGAGTTTCGCACAGAAATCAATAAGCGATTAGCAGTGATGAAAGAAGAAGAGCGTAAAAAATATAAAGCGGATTTTAAGAAAGCGATGGATAAAAATTTAGCTTCTTTAAGCCAAGAAGATCGCAACAAGCGTAAAAAAGAAATTCTTGAAGTGATTGCTAACAAAAAGAAAACAATGACCATGAAAGAATATCGTGAAGAGGGGCTAGATTTGCATGATTGCACATGTGAAGGCCCTTTTCATGATCATGAAAAAAAGGGAAAAAAGAGAAAAAACCAAGCCATCATAAGCATTAGTGCTTAGGGTGTGCTAACTTTTTTTGATTTTTGTGAAACCACGCCGTAACTCCCTAGCTTTTGGCTAGGGGGGTGTAAGGCGTTTTTT
KOK=        28
KK=  137341  LL=  137790  Z=    8.04  JJ=  137041  DL=   450
A===      111      112      113      114      121      123      124      131      132      133      134      141      143      144      211      213      214      223      224      231      233      234      243      244      313      314      323      333      334      343      413      433
B===      222      122      422      322      212      412      312      242      142      442      342      232      432      332      221      421      321      411      311      241      441      341      431      331      424      324      414      444      344      434      423      443
RRR=   76.175    0.080    0.655    1.036   -0.112   -2.989    0.352    0.309   -0.680   -0.120   -0.442   14.131   -3.130    3.151    3.211    1.229    1.024   -0.916    2.493    0.592    0.432   -0.231    0.443    5.793   -0.120    0.051   -0.340   11.392    0.122    2.662   -0.053   -0.113
X1==   11.654    0.086   -0.646    2.806    0.086    2.126    0.436    0.354   -0.874   -0.300    0.493    1.841    3.493    2.144    1.565   -0.874    1.268    0.760    2.159   -0.874   -0.406   -0.685    1.315    3.603   -0.300    0.493   -0.406    1.861   -0.235    0.765   -0.507   -0.235
X2==    6.537    0.934   -1.013    0.369   -1.303   -1.406    0.807    0.873    0.778    0.399   -0.896    7.676   -0.896    1.470    2.052   -1.406    0.807   -1.205    1.155   -0.678   -1.065    0.337    0.337    1.608    0.399    0.104    0.837    6.122   -0.520    3.480    0.104    0.480
CD1=       15        2        0        4        2        3        2        1        0        0        1        3        4        3        4        0        3        2        5        0        0        0        2        5        0        1        0        2        0        1        0        0
CD2=       18        5        1        2        1        0        2        4        3        2        0       11        0        2        7        0        2        0        2        1        0        1        1        2        2        1        2        7        0        4        1        1
AAGTAGAGCCATTTTAGATTTGGCAAACTTTAACCCCCAAATAAATTTTTTTGTTTTAAAAAATTCAAAATTTTAAGCGTCATAGAGCTTATGGGTAGGGTTTCTAAGTCTTTAAGGCTATAAAAACGAATAGGGTTTTTTAAATCTTTTATCGCAGCGAGATAGAGGTTTAAATTGAGCTTGAATTTAGTGTGGCTGTGTTTGATTGCGCCTAAAAAGGGGAGTTTGTATTCTAAATTTTCTTTTAGACTAGGGAAATGGTGCATCCCAAAATAGAGTTTTTGCTCTATTTTTTCTAAAGCGATTTGGTTATTTTGGATCACAACGCCCAAGTAACGCTCTTCTTGAATGATTTCTTGTTTTTTCTTAAGCGTGTGTTTTTCTGGGTGGTTTTTACCTAAACAATAAGGGTTTAAAGGGCAAAGTGCGCATTTGGGTTTAGGGGAGCAG
KOK=        29
KK=  143191  LL=  144300  Z=   10.26  JJ=  143161  DL=  1110
A===      111      112      113      114      121      123      124      131      132      133      134      141      143      144      211      213      214      223      224      231      233      234      243      244      313      314      323      333      334      343      413      433
B===      222      122      422      322      212      412      312      242      142      442      342      232      432      332      221      421      321      411      311      241      441      341      431      331      424      324      414      444      344      434      423      443
RRR=  116.862   -1.386    0.954    2.023    0.008    2.869   -1.378    0.000    0.088    4.769    4.964    0.340    9.768    7.137    4.270    0.232   14.111   -1.265   18.358    0.616    0.087   -0.937   -0.475    7.204    0.144   -1.126    1.243   -0.786    7.738   17.668    0.921   13.993
X1==   11.639   -0.375    0.584    1.275   -0.375    1.653    2.227    0.002   -0.062    2.732    2.261    0.743    4.448    3.805    1.299   -0.634    2.750   -0.688    5.195    0.510   -0.502    1.453    0.737    3.681    0.335    0.802    1.067    2.167    2.998    3.998   -0.656    3.998
X2==   10.041    3.700    1.633    1.586   -0.021    1.735   -0.619    0.085   -1.417    1.746    2.196    0.457    2.196    1.875    3.286   -0.366    5.132    1.838    3.534    1.210   -0.174   -0.645   -0.645    1.957    0.431   -1.404    1.165   -0.363    2.581    4.419   -1.404    3.500
CD1=       33        5        4        6        5        6        8        3        3        5        5        5        8        8        9        2        9        2       14        4        1        4        3        8        2        3        3        3        4        5        1        5
CD2=       31       15        7        6        6        7        2        4        1        5        5        4        5        4       14        3       12        7        9        6        2        1        1        4        3        0        4        1        4        6        0        5
AAAAACTTTAGCGATTTGCAAGTTAAAGCGTTAGCCGAATTTATCCAATCGCTAAAACCCTTAGAGGATTAAAGGAAAAGAGATGAAATTTTTAAACGGATTAGCAGGGAATTTACTGATTGTGGTTATTTTATTGTGTGTGGCCGTTTTTTTTACGCTCAAAGCGATCCATATCCAAAAAGAGCAAGCCACCAATTATTACCGCTATAAGGATATTAACGCTTTAGAGACAAAAAACACCCAAAACCGGGCTAACTATGAATTGGTCAATCAAGGGAGCAAAAAATGAAATTCACGACTTTAGAAAAAATCTTAGCCTTAATGGTAGTAGCGACCATTTTAATGACGATTATTATTTCTTTTGTGCCTAACTTGTTTTTGTTTAGCACATGAGAATCTTATGGCTTGTAATAGCCTTTGTTTGTTGTTTGGGGGCCGATGATTATGTTTTTAATAATTCTAAAGGGCGTTTGGTAGAAAAAAGCGTTGCGTTTGTAGAGGGCGTTTCTAAAGAGCTTTATCTTAAAACAGGCGTGCGTTTTGTGATTGATATGACGGACTTTGAAAAAAATCCTATCGCTTTGGCAACTAAAAAGGAACGCCAAAATTATCAAGAGGGCTTTTTAAAGCAGCTCAAACCCCCTTTTGTGGTATTCTTTTTTTACCATGACGCTCAAAAAATAGAATTAGTGGCTAACCCTAAAGATTTGTTAGACACCGATAAAATCTTTTTTGAAAAAATCGCTCCCTTACTCCCTACAAACCCTAAAGAATACACGCCCCAAAGGATTTCAGCCATGCTCATTAACGGCTATTCGGTCGCAGTAGATGCTTTAGCGCAAAAATATCGTGTGAATATCACGCAAAATTTTAACGCTCCTAATGGAGTAACTTTTGTAAAGGTGGTTATTTATATTTTGTTATTGACGCTTTTAGGCGCGTTTTTGGGGCTTTATTTTTTTAAAAAATCTTAAGAGAGAAACCAATGAAAGAAAAAAACTTTTGGCCTTTAGGGATCATGAGCGTGCTCATTTTCGGGCTTGGGATCGTGGTGTTTTTGGTGGTGTTTGCCCTAAAAAATTCGCCTAAAAACGATTTAGTGTATTTCAA
KOK=        30
KK=  152911  LL=  153960  Z=    6.62  JJ=  152821  DL=  1050
A===      111      112      113      114      121      123      124      131      132      133      134      141      143      144      211      213      214      223      224      231      233      234      243      244      313      314      323      333      334      343      413      433
B===      222      122      422      322      212      412      312      242      142      442      342      232      432      332      221      421      321      411      311      241      441      341      431      331      424      324      414      444      344      434      423      443
RRR=   50.020   -0.423    1.950   23.375    4.615    3.557    1.478   -0.792    0.999   -3.568   -1.256    0.630    4.432    0.023    8.581   -2.378   -0.033    0.122   15.256   -0.568    1.223   -0.126    3.079    0.050    5.790   -0.093   -1.106    4.011    0.792    3.280   -0.093   51.544
X1==    8.414    1.700    2.603    5.221    0.864    1.018    1.644   -1.057    1.018   -1.061    2.454    1.316    1.697   -0.468    2.118    2.311    0.092    0.580    3.622    0.371    1.008   -1.256    1.958   -0.297    2.736    0.181    2.008    0.543   -0.720    1.280    0.181    8.280
X2==    5.945   -0.249    0.749    4.477    5.343    3.496    0.899    0.749    0.982    3.364   -0.512    0.479    2.612   -0.050    4.053   -1.029   -0.358    0.210    4.212   -1.532    1.214    0.100    1.573   -0.169    2.116   -0.512   -0.551    7.388   -1.100    2.563   -0.512    6.225
CD1=       28       10        7       15        8        4        7        1        4        0        5        7        4        2       11        6        4        3       10        3        2        0        4        2        4        2        3        1        0        2        2        9
CD2=       18        5        5        9       18       11        4        5        6        8        1        3        5        1       15        2        2        5       10        1        5        2        4        1        6        1        2       12        0        4        1        8
CACTTAAAGGGTGGGGTGAGCTGCGGGAGTTTAGGCTTTATGTATTTTAATGGCACGGGCGTTAAGCAAAATTATGCCAAAGCCCTTTCTCTTTCTAAATACGCTTGCAGTTTGAATTACGGCATTAGTTGTAACTTTGCAGGGTATATGTATAGGAACGCCAAAGGCGTACAGAAGGATTTGAAAAAAGCCCTTGCGAATTTTAAAAGAGGGTGCCATTTAAAAGACGGAGCGAGCTGTGTGAGCTTGGGATACATGTATGAAGCCGGTCTTTATGTCAGACAAAATGGAGAGCAGGCCTTGAATCTTTATAAAAAGGGTTGTTTTTTAAAAGAAGGGAGCGGTTGTCATAATGTGGCGGTGATGTATTACACGGGTAAGGGCACTCCAAAGGATTTGGATAAAGCCACTTTATATTATAAGAAAGGGTGCGCTTTAGGCTTTAGTGGTAGTTGTAAAATATTAGAAGTGGTTGGCAAGAAGTCTGATGATTTGCAAGATGATGCACAAAACGACACGCAAGATGATGCGCAATAAGCCAGAGTTTAGGGGCTGATTAAAACTCATCTTATAGAAATCTTTCTACTCTCCTATTATTAAATAGGGATTAAGCGTCTCTATTGATGGGTATTGAGATTAAAAATCTATTAAATCTAGGGTTTGGATTTATTCTCATATTAGTAATAAAAACACTCATAGGCATTTTAAAACAAATATAAAAGAGCTCACAAGCGATAATTTTTAAAGCGCTTCTTAGGGGATTTAATGGGGTTAAAGGGGGTGTTGTTTCAAAATCCCCCTATGCGCTTTAGAAAATAACTTCACTACAAAATAAAAATTAACTATAAGAAAGCTTAAAAACAAGTTTTTTAAAAAAGAATATTGACTTTCATGTTTGAACAAAACAAAAACCTTTATTCAATCAAAATAAGGTTAAAATCCAATAAAAAAGGAGCTTTATAACTCTTTATAGGATTTTACAAGCTTATAGCAACAAATTTTTTTGTTGGTTTTCATTGGCGAAGTGCCCAAACGCTAGAGACGATTGGG
KOK=        31
KK=  158041  LL=  159150  Z=    8.84  JJ=  158041  DL=  1110
A===      111      112      113      114      121      123      124      131      132      133      134      141      143      144      211      213      214      223      224      231      233      234      243      244      313      314      323      333      334      343      413      433
B===      222      122      422      322      212      412      312      242      142      442      342      232      432      332      221      421      321      411      311      241      441      341      431      331      424      324      414      444      344      434      423      443
RRR=  106.776   10.040    8.241    5.109    0.492   -0.059    3.350    0.208   -0.266   -2.628    0.056    1.849    0.806    1.478    0.606   -0.539    5.548    0.170   -1.372   10.566    3.365    0.058   24.187    2.220   -0.449    0.127    2.271    4.039    1.385   12.987    1.282    9.224
X1==   12.503    4.679    4.851    4.129   -1.329   -1.617    2.199   -0.543    0.271    1.534    1.562    0.249    0.666    2.492    0.856   -0.988    1.565   -0.449   -0.942    3.419    1.509    0.077    6.660    3.045   -0.245   -0.230    1.509    1.046    1.060    6.060   -1.126    7.060
X2==    8.540    2.146    1.699    1.237   -0.370    0.036    1.523   -0.384   -0.982   -1.713    0.036    7.441    1.210    0.593    0.708    0.545    3.545   -0.378    1.457    3.090    2.230    0.755    3.632    0.729    1.835   -0.551    1.505    3.861    1.307    2.143   -1.139    1.307
CD1=       21       12        8        7        1        0        6        1        3        3        3        2        2        4        5        1        5        3        2        8        4        2       11        6        1        1        4        2        2        7        0        8
CD2=       41       14       10        9        7        4        7        5        2        0        3       24        5        4       10        5       11        2        5       10        5        3        7        3        6        2        4        6        3        4        1        3
ATTTTTTAATGTTTTTAAAAAATTCCTTTGCTCATTTTTCACTCTGTGTTTTCTCGCTCCAAAGATTCTAATCGTTTTTCAAGCGCGCTCAATTGGTATTGCAAGAAACGCGCCACTAAATCCAAACGCTTCATGGCTTCTTTTTCTTCTAAAGCCTGCATGCCTTTAAACAACAATAAGGTTCTCTCTAGTAAGCCTTTTAAAAAAACCCGCTCGTTTGGAATTAACACTTGCGTGGGGGTTTCTTGCACGATTTCTTCTGTAATGATTTTTTTTTCTTCTTCTTTCTCTTCTGTATTTTCTTCTGTGATTTTTTCTTGCGTTTCTATTTTAGCAGCGTTTTTTGGCTCTAAAGGAGTGTTAGCATTTTTAGGGTTTGGGGTGTTTTGCAAATGGGGGGGCGTTTTAAAAAAAGAGGGCGTTTTTTGCGCCGTATTAAAACCATCATCAATGGTTTTAGCCATTTTTTCAATTTCACTAAGGGTTTCTGAAATAATGTTTTTCAATTCCATTCTACCAGCCATTTTTCTAAATTTTCAACGCTCAAACAATCCCCTTTGATAAAATTTAAATAGTGCCGCTCTAAGATTGCATCGTGCTTGAAAGGAGCGAGATTTTTTTGGATTTTTTCCAAACGCTTCATTTGCTTTAACGCCTCTGTATGATCAGGGGTTTTTTTTAAAATATTAGTATAAATTTGCAACGCTTCTTCAAAAAACCCTTGTTCTTCATAAATACGAGCGAGCGTGATAGTTTCTAAGGGCATGCGTTTCTCTTAATTGTTTTGATACCTAATCTCTAAACGCCATTTTTAGACTCTGACTTGGGTGCGTAAAAAACTAAAAGCCGGTAAGGGTGCGGGCAGTCGCACTAAATTCACATTCCCGCTATGGATAGTTTCTAACTCGGTGTTATTTTCTAAAAGGATTTTATACAGCACTAAATAAGAGCGTTTTTCAAAGGTGTAAATCTTGCCAATTTCATTGACTATGGGCGTGATAGCCGCATTTTTGGGAGCGATGATTTCATAAGCGGTGTTAGTGGTCGTGGTGAATTTGCATGCAAAAAAACGCCCGTCTTCTGTGATTTCGCCATTGACTTGAAAATCCC
KOK=        32
KK=  177631  LL=  178410  Z=    4.65  JJ=  177361  DL=   780
A===      111      112      113      114      121      123      124      131      132      133      134      141      143      144      211      213      214      223      224      231      233      234      243      244      313      314      323      333      334      343      413      433
B===      222      122      422      322      212      412      312      242      142      442      342      232      432      332      221      421      321      411      311      241      441      341      431      331      424      324      414      444      344      434      423      443
RRR=   24.265   11.880    0.756    0.546   -2.747   26.218    0.221    0.621   -3.896    2.124   -1.150   -1.286    3.992    0.893   -8.874    0.668   -0.430    7.033   10.957    1.218    1.768    0.922   -0.658    0.279    8.064   -0.071    0.432   25.245    1.397   12.214   -0.463   35.892
X1==    5.417    3.915    0.170    1.406    5.151    3.920   -0.329   -0.585   -1.500    0.437   -1.302    1.406    1.031    0.801    5.151   -0.822    0.308    7.438    3.917   -1.500   -1.365   -0.759   -1.456   -0.245    2.922   -0.524    1.606    7.066   -1.185    3.079   -0.524    9.047
X2==    4.479    3.035    4.447    0.388   -0.533    6.688   -0.673   -1.060    2.597    4.865    0.883   -0.915    3.872    1.115   -1.723   -0.812   -1.399    0.946    2.798   -0.812   -1.296   -1.215    0.452   -1.138    2.760    0.136    0.269    3.573   -1.179    3.967    0.883    3.967
CD1=       10        9        2        4       11        8        2        1        0        2        0        4        3        3       11        1        3       15       10        0        0        1        0        2        5        1        4        9        0        5        1       12
CD2=       12        8       10        3        2       12        1        1        6        9        3        1        7        3        0        1        0        3        5        1        0        0        2        0        6        2        2        6        0        6        3        6
GCCTTTAGTAACCAAATCATCAATCAAAACGCCGATATAGGCTTCATTGCGCTTTAAAATAAAGGGGTCTTGATTCTTTAAGGCTAATACCGCATTAATCCCAGCCATAAGCCCTTGAGCCGCCGCTTCTTCATAGCCGGTAGTCCCGTTGATTTGCCCGGCCAAATAAAGCCCTTTGATTTTTTTGGTTTCTAAAGTGTGGGTCAATTCCGTGGGCTGGATAAAATCATACTCTATCGCATAGCCATAGCGCGTGATGAGGGCGTTTTCTAGGCCTTTGATAGAGTGGATGACCTTTTCTTGCACGTCTAGGGGTAAAGAGGTGCTTAAGCCGTTGATATAATATTCGCTTTTATTAATGGTTTGAGGCTCTAAAAACAGCTGGTGGCGTTCTTTTTCGCTGAAGCGGTTGATTTTATCTTCAATGCTAGGGCAATACCTTGGGCCTATGCCTTCAATTTGACCGCTAAATAGGGGGGCTCGGTGGAAATTATCCCTGATGATTTGGTGGGTAATAAGGTTAGTGTAAGTGATGAAACATGAGAGTTGGGTGGGGTTAAAATCTTTGGTTTTATAGCTAAAATAGGGAGGGTTTGTGTCCCCAAAATGCTCTTCTAAACCTTCAAAATCAATGCTATTGCCCGCCACTCTTGGGCAAGTGCCGGTTTTTAAGCGATCCACTTTAAAGCCAAGCTCCCTTAAATTCAAGGCTAAAGAATTAGAAGCGTTTTCCCCAAAGCGCCCGTTTTGGTTTTGGTGCGTGCCAATATGCACCACCCC
KOK=        33
KK=  179341  LL=  180300  Z=    7.64  JJ=  179281  DL=   960
A===      111      112      113      114      121      123      124      131      132      133      134      141      143      144      211      213      214      223      224      231      233      234      243      244      313      314      323      333      334      343      413      433
B===      222      122      422      322      212      412      312      242      142      442      342      232      432      332      221      421      321      411      311      241      441      341      431      331      424      324      414      444      344      434      423      443
RRR=   35.932   -0.003   -0.293   28.403   -0.698   -0.768   -0.507    0.214    0.175   -0.119    0.107    0.023   -1.292    0.239    3.612    0.175   51.608    0.510    0.527   31.268    4.284    0.530   45.663   -0.574    0.034    1.091   -0.368    0.483    8.335   13.839    1.190    0.665
X1==    7.236   -0.002    1.105    5.166    2.912    0.583    0.555    0.312   -0.790   -0.141    0.294   -0.182   -1.282    1.129    1.163   -0.790    7.505   -0.524    3.479    5.390    1.992    3.973    6.021    2.256   -0.141    1.082    0.372    0.176    3.567    4.497   -1.282    0.777
X2==    4.966    1.194   -0.265    5.498   -0.240   -1.317   -0.914    0.684   -0.222    0.845    0.363   -0.126    1.008    0.211    3.105   -0.222    6.876   -0.975    0.151    5.801    2.151    0.133    7.585   -0.254   -0.244    1.008   -0.989    2.741    2.337    3.077   -0.928    0.856
CD1=       13        3        3       10        8        3        4        2        1        1        2        2        0        4        5        1       16        2       11       10        4        8       11        7        1        3        2        1        5        6        0        2
CD2=       18        7        4       13        4        1        1        6        3        5        3        3        4        2       11        3       13        1        2       14        6        2       12        1        3        4        1        7        5        6        1        3
GAGGGTTTATTTTAGCTTTAAGCATGCAAAAATGGAACTTGCACACGCGCATCGCTTTAAGCATTATTTTATTAGTGGGCACAAGCCCTAGGAAGTTGATTTTAGGTTTCATGATAGCTACAGGCTTTCTGTCTATGTGGGTGAGCAATACCGCAACGGCGGTGATGATGCTCCCTGTTGGCATGAGTGTTTTGCAATTAGTCGCTAAACTGGTGGGCAAAGAAAACGCCTCTAATTCATGGTATCAAAAAGAAGAAATCACCAAAGCGCATGGGGGTATTATGGGAAATATCGTGCATAAGGGCAAAGATATTACCCAAGTCATTCAAGAAAAGACTACTATTTATCGCACGAATTTCAGTATTTGCTTGATGCTTGGCATCGCTTATGCGGCTTCTATTGGTTCTTTAGGCACTCTTATTGGCACGCCACCTAACGCTTTATTAGCCGGCTATATGAAAACCGCTTTCAATATTGAAATTGATTTCGCTCAGTGGATGGTGTTTGGGACGCCGTTAGCCTTTATCATGCTCATTTTAGCGTGGCTCTTGCTCACTTATGTGATTTTCCCTTTAAAGATTAAAGAAATCCCAGGGGGTAAGGAAGTCGTTAGATCAGAGTTAAACAAACTAGGCCGTTTGAGTCAGGCGGAAATCTCTGTGGGCGTTATTTTTATTTTAGCGTCTTTAGGGTGGATTTTTTTAGGCGTGATGTTAAAAGCTTGGGGCGTTAAAATAGATAAAATTGATTCGGTGATCGCTATGGGGGTTTCTGTGCTTTTATTCATTTTGCCCGCTAACCATCAGGGCGATAGGCTCATTGATTGGGGTGTTGCTAAAAAACTCCCTTGGGATGTGTTGCTTTTATTTGGTGGCGGGTTAGCTTTGAGCGCGCAATTTTCTAAAACCGGGTTGAGTTTGTGGATCGGGCATTTAGTCTCTGGCTTTTCGCATTTACCGA
KOK=        34
KK=  181081  LL=  182010  Z=    7.02  JJ=  181021  DL=   930
A===      111      112      113      114      121      123      124      131      132      133      134      141      143      144      211      213      214      223      224      231      233      234      243      244      313      314      323      333      334      343      413      433
B===      222      122      422      322      212      412      312      242      142      442      342      232      432      332      221      421      321      411      311      241      441      341      431      331      424      324      414      444      344      434      423      443
RRR=   58.184    0.768    0.053   15.428   -0.598    0.070   -1.956    3.557    0.972   -1.185    3.198    0.124   14.541    2.578    1.655    0.070   26.020    0.001    4.097   10.924   -2.070    2.380    1.458   21.127    0.011    0.956   -0.009    5.492    1.692   36.213    1.992   -1.007
X1==    8.038    0.249   -0.041    3.170    0.786   -0.792    1.384    1.361   -0.792    0.668    2.121   -0.167    2.831    1.563    1.861   -0.107    8.999   -0.172    4.990    6.750   -1.151    0.621    0.621    5.847   -0.228   -1.427   -0.275    2.235    0.702    5.237   -1.427   -1.111
X2==    7.238    3.089   -1.282    4.866   -0.761   -0.089   -1.413    2.613   -1.227   -1.774    1.507   -0.745    5.137    1.650    0.889   -0.658    2.892   -0.009    0.821    1.618    1.799    3.833    2.348    3.613   -0.047   -0.670    0.033    2.457    2.408    6.915   -1.396    0.906
CD1=       18        4        2        9        5        1        6        4        1        2        5        3        6        6        7        2       20        2       13       12        0        3        3       14        1        0        1        3        2        7        0        0
CD2=       17        9        1        9        2        3        0        8        1        0        4        1        9        3        5        2        6        3        3        6        6        7        5        5        3        1        3        7        5       11        0        3
TTTTTGGAGGCAAGCTTTTAGGCAAAACCCCTTTCACGCCCACTTCGCCAAATAAAACCTTAGAGGGCGCGTTGATTGGCGTGGTTTTGGCGAGCGTTTTAGGATCGTTTGTGGGCATGGGGAAATTGAGCGGAGGCTTTTTTATGGCGCTTTTATTCAGCTTTTTAATCGCTCTTGTGGCGGTGTTTGGGGATTTGTATGAAAGCTATTTGAAAAGAAAGGCTGGGATCAAAGATAGCGGTAAGATTTTGCCCGGGCATGGGGGCGTTTTAGACCGATTGGATTCCATGCTTTTTGGGGCTTTAGGCTTGCATGCGTTGTTGTATTTTTTAGAAGTTTGGAAAGAAACGGCGGTGTTTTTAGGGGATTAAATGGTTGTTTTAGGAAGCACCGGCTCTATTGGGAAAAACGCCCTAAAAATCGCAAAAAAATTCAAGGTAGGAATAGAAGCCTTAAGCTGTGGGAAAAATATCGCTTTAATCAATGAGCAAATCAAAGTTTTCAAACCCAAGAAAGTGGCGATCTTAGATCCTAACGATTTGAATGCTTTAGAGCCTTTGGGCGCGAAAGTGTTTGTAGGGCTAGAGGGCATTGATGCGATGATAGAAGAGTGCGTTTCAAATTTAGTCATTAACGCCATTGTGGGCGTGGCGGGATTAAAGGCGAGCTTTAAAAGCTTACAAACTAACAAAAAACTAGCCCTAGCGAATAAAGAGAGCTTGGTGAGTGCGGGGCATTTATTAGACATTTCACAAATCACGCCCATTGATAGCGAGCATTTTGGTTTGTGGGCGTTGTTACAAAACAAGGCTTTAAAGCCTAAATCCTTAATCATTAGCGCGAGTGGAGGGGCTTTCAGGGACACGCCTTTAGAATTTATTCCTATTCAAAACGCGCAAAACGCGCTCAAGCACCCTAACTGGAGTATGG
KOK=        35
KK=  190111  LL=  191040  Z=   10.45  JJ=  190021  DL=   930
A===      111      112      113      114      121      123      124      131      132      133      134      141      143      144      211      213      214      223      224      231      233      234      243      244      313      314      323      333      334      343      413      433
B===      222      122      422      322      212      412      312      242      142      442      342      232      432      332      221      421      321      411      311      241      441      341      431      331      424      324      414      444      344      434      423      443
RRR=   95.827    1.000    0.202   -5.050   -0.381    0.878    4.381   -0.231    0.459   -0.648    1.008    0.607    4.539    1.801   19.334    0.227    1.539    1.006    1.379    1.001    1.856   -0.253    6.342   -1.806   -0.180    0.054    0.952   52.193    1.886    9.563    0.722    0.087
X1==    9.578    0.611   -0.669    5.148   -0.328    1.468    1.549   -0.102   -0.397   -0.592    0.976   -0.619    2.508    1.038    3.894   -0.397    0.917    0.553    0.613    0.846    1.254   -0.362    2.998   -0.327   -0.592    0.210    1.254    8.997    1.031    2.031   -0.556    0.031
X2==   10.005    1.638   -0.301   -0.981    1.163    0.598    2.829    2.263   -1.156    1.095    1.032   -0.981    1.810    1.735    4.965   -0.571    1.678    1.821    2.249    1.183    1.480    0.698    2.116    5.515    0.304    0.255    0.759    5.801    1.830    4.708   -1.299    2.789
CD1=       28        6        2       12        4        5        5        3        2        1        3        2        5        3       13        2        4        3        3        4        3        1        5        1        1        2        3       10        2        3        1        1
CD2=       23        8        2        1        7        4        8        6        1        3        3        1        4        4       15        2        6        7        8        5        4        3        5       10        2        2        3        7        3        6        0        4
AGGAAACGCATTGAAGTGTTAAGCCGTATTGGTAAGGCGCATTTAGGGCATGTGTTTAACGATGGGCCTAAAGAATTAGGGGGCTTAAGGTATTGTATTAATAGCGCGGCTTTAAGGTTTATCCCCTTAAAAGACATGGAAAAAGAGGGCTATGGCGAGTTTATCCCTTATATCAAAAAGGGTGAATTGAAAAAATACATCCAGGATAAAAAAACGCATTAAGGGGTAATGACTAAGCCCCCTAATGGGGGTTTAAGCGTTTGGTTATTTTATGGGTTATTTTAAAAACGCTAAAATCCGCCCTAACTGATTGTTTTTTAACTATTCTTATTCTCAAAAAAACAACCCCTATAAAATGGCTTTTATCCATTAAAAGAAATGATTTAAAAAATGGATTTTTTGTGTTTTCATTAAATAGGGATAATTAAAACTTTTTTTAAAAAGCTATCCTTTGATTAAATCAAGCTCTTTTGTTTTTGATCTTTAAAAATGCCCTTGAGCATTTTTAGATTTACCCCATAATGAGCTTGTGTAAAGTCGCTAAAATGCTTAAAGCATAAATGAGGAGCAACAGGATTTTATGCACCTTTTCATTAGCCAAAGCAATGAGCTTAATGCCAATGCCCACTCCTAAAAACGCTCCAATACCAGTAATCACCCCCGCTTGAACGCTTATATCATCAAGAACCCTCCCGTTGTAAAGAGAGATGACCCCGGATAAAGAAGCGAACACCACAAAAAATAGCCCCAAAGGCACGATTTTTTTAGAATCGTATTTCAAAAAATAGCCCAAAAACGGCACCATTAAAATCCCCCCACCCATGCCTAGCGGGATAGAAAAAATGCCGGTAACAAAACCGGCGAGCATCAAAACCCCATGCGTTCTGTCCATAGACACAAAAGGGAGCGAGTGCTTTTTTTCTGGCGTTT
KOK=        36
KK=  196141  LL=  197010  Z=    4.79  JJ=  195841  DL=   870
A===      111      112      113      114      121      123      124      131      132      133      134      141      143      144      211      213      214      223      224      231      233      234      243      244      313      314      323      333      334      343      413      433
B===      222      122      422      322      212      412      312      242      142      442      342      232      432      332      221      421      321      411      311      241      441      341      431      331      424      324      414      444      344      434      423      443
RRR=   21.808   41.659    3.696    3.149   -0.138   -0.240   -0.693    1.518    0.443   -3.590   -2.034   -1.496   38.659   -0.383   -4.692    0.094    0.590   -0.311   13.552   -2.087    0.156   -0.658    1.581    3.188   -3.889    0.190    1.938   -2.042    0.893   -0.992   -3.487   61.410
X1==    6.247    5.048    0.750    4.118   -0.451    1.601   -0.386   -1.094   -0.625   -0.799   -1.070    4.893    6.472    0.306    3.215   -0.625   -0.386    4.268    6.516   -1.367   -0.217   -1.337    3.213    1.591    3.201   -0.127    0.686    1.462   -0.764    3.236   -1.070    8.236
X2==    3.491    8.253    4.927    0.765    0.307   -0.150    1.794   -1.387   -0.709    4.496    1.901   -0.306    5.974   -1.250   -1.459   -0.150   -1.527   -0.073    2.080    1.526   -0.719    0.492    0.492    2.003   -1.215   -1.494    2.827   -1.396   -1.169   -0.307    3.258    7.456
CD1=       10       11        2        7        2        4        2        0        1        0        0        8        8        2        8        1        2       10       17        0        1        0        6        5        4        1        2        2        0        4        0        9
CD2=       18       24       16        5        6        3        5        2        2       11        5        3       11        0        2        3        0        2        4        6        1        2        2        3        1        0        6        0        0        1        7       10
AAGGTTTTTATTGAAATCAGCGTCGGTAAATGCGTTTGGTTGGTTTGCGCCTTGGCTTGGGTCGGTTCTTCTAAATTGCTCGGCGGCTTTTTTAGCGCTATCAATCATGCTGTTTATGGCGTTGAATGTGTTGCCAAAAATATTGCATGCGTTCCCGCTTGCATTAATGCCCCATGGTTTGCCATTGCCCCCGTCTATTCCTGGGCATTGGCTTTGAAGGGTGCTAATAATGGTTTTAGCGTCATCTAAAAGCTTTGAAGCGTCATTTTCAATCGTGGTATTATTGTTGGCTGTATTTTTATTTTCTAGAGTATTTTGGAGCAATTGAGAAGTTGCTTTGAGCTTTTCGTATTCACTAGAAGACAGCGAGTTATTGGCTAAATTAGAGGCTATCACTTGCCACATGGCTACCGCAGAGCTGAGTGCTGAAGACACGGCTTGATTGGCGGTATTAGGGGTCGTTTTTAATCTGTTAGCGCTCTCTTTTAGATTGTCAATCGCTTGAGCGGTGCTTGAATTGGTGTTAGAGGCCGTTTGCTTGAGTTCGTTATAGCGGGTTAAAAGATTGTTCAAATTTTCGTAAGCGTTGGAGATTTTTTGGATTTCGCCGGTGTTTTTCACTTGTTGAACCGCTTCGCCGATTTGATAGCCCACGCTCATAAAAACGCCGTCATTTTCAGCAAGGAGCGATGACGCCATAAGAGGAAGTAAAATCGTTTTTTTCATAAAATGTTCCTTAAAGTAATGTTTTATTTGTAAAATCGTATCAAATTGAAACTTTATTTACAATGAGTTTAAATTGTGCCATAAATTTATTGAATTTTTAATAAAATTGAGCAAAAATTAAGAAATTTTGCTTTTTTTTGGATT
KOK=        37
KK=  197011  LL=  198060  Z=    8.17  JJ=  196921  DL=  1050
A===      111      112      113      114      121      123      124      131      132      133      134      141      143      144      211      213      214      223      224      231      233      234      243      244      313      314      323      333      334      343      413      433
B===      222      122      422      322      212      412      312      242      142      442      342      232      432      332      221      421      321      411      311      241      441      341      431      331      424      324      414      444      344      434      423      443
RRR=   36.874   15.578    2.352    2.929   -0.220   10.555    1.040    1.517    0.088    5.448    0.001    2.176   23.455    4.764   23.107    0.446    1.322   13.688   21.622    0.845   -2.280    0.467    2.725    1.983   13.086    0.959    2.314    7.220    0.189   19.147    0.024   19.147
X1==    5.390    3.997    1.225    1.132    0.404    3.783    0.891   -1.134   -0.138    1.577    0.046   -1.181    6.549    2.114    6.691   -0.698   -0.757    7.127    4.825   -0.698   -1.445   -0.789    0.583   -1.505    3.788   -0.676    2.753    1.675   -1.114    4.310    2.214    4.310
X2==    6.841    3.898    1.921    2.588   -0.546    2.790    1.168   -1.337   -0.639    3.455    0.011   -1.842    3.582    2.253    3.453   -0.639   -1.747    1.921    4.481   -1.211    1.578   -0.592    4.672   -1.317    3.455   -1.417    0.840    4.311   -0.169    4.442    0.011    4.442
CD1=       16       14        5        5        6       10        5        1        3        4        2        1       11        5       20        2        2       17       13        2        0        1        3        0        7        1        6        3        0        6        5        6
CD2=       22       14        7        8        4        8        5        1        2        7        2        0        7        5       13        2        0        6       10        1        4        1        8        0        7        0        3        6        1        6        2        6
TAAAAAGAGGTTTTTGATGGTGAAAAATGCTTTGAGTAAATTTTAGCGCTCAAGGAGATTGGGGCTAAAAATTTTCAAAGCGTTTTGCAAATCTTCTTGGGTGTCAATGCCCACGCTTTTACTTTGAACGATTTTCACTGCAATCTTTTTTTGGTAATACAAAGCCCTTAATTGCTCTAATTTTTCTATTTCCTCTAAAACGCAAGGTTTTAAAGCGCACAATTCTTCTAATATTTCTTTATTGTGGAAGCCATAAATACCGATATGCCCTAAAAGGGGGGTTTGGCGTTTCGCACCAGCGTCTCGTAAAAAGGGGATAAGGGAGCGCGAAAAATACAAGGCGTTATTTTGGCTATCTAAAACCACCTTGACTAAATTGGGGCTTTTGGCTTGCTCTTCATCAATGACTTTAGCGCAAGTCGCCATGAAAGGGGCGTTTTTGGTGGCTTCTAATAACGCTAAAATGACCTCTTTTTCTAAAAAAGGCTCATCGCCTTGCAAATTTAAAACCCTTTCATCGTTTTTTAACCCTAAAATTTGCGCCGCTTCCAAACAGCGTTCCGTGCCGCTATTATGGTGCTTGGAGGTTAGCACCGCTTTAATGTGGAATTTTTGGCATGTTTGCATGATGCTTTCATCATCGCAAGCGACTACGCATTCATCTACCAGATTTGCATTTTTAGCGCAACGCACCACCATAGGCAAGCCAAAAATATCTTCTAGCACTTTATTTTCAAAACGACTGGATTTTAACCTAGCAGGAATGATAATCATCTTTAAACCTTTTTAAACCTTATGAAAATAGGGGATTTTTATGGTATTATACCCATTAAAAGCTTATTCCTTTTAAAGGGTTTAGGCTATTGAACTTTAGGAGTTTTAATGATATTAAGAGCGAGTGTGTTGAGCGCGTTACTTCTTGTAGGCTTAGGGGCAGCCCCTAAACATTCAGTTTCAGCTAATGACAAACGGATGCAAGATAATTTAGTGAGCGTGATTGAAAAACAAACCAATAAAAAGGTGCGTATTTTAGAAATCAAACCTTTAAAA
KOK=        38
KK=  198931  LL=  199230  Z=    4.60  JJ=  198301  DL=   300
A===      111      112      113      114      121      123      124      131      132      133      134      141      143      144      211      213      214      223      224      231      233      234      243      244      313      314      323      333      334      343      413      433
B===      222      122      422      322      212      412      312      242      142      442      342      232      432      332      221      421      321      411      311      241      441      341      431      331      424      324      414      444      344      434      423      443
RRR=    0.565   33.561   -1.294    2.422    0.015    1.376    0.605    0.605   -1.171   -0.340   -0.156   -0.580    1.648   -1.481   -1.174   -1.435    0.605    2.178   15.262   -0.416    0.412    0.457    0.457   -0.144   -0.690   -0.156   -0.164   -1.719   -0.103    8.244    0.457    6.567
X1==    1.136    8.013    2.044    1.600    0.013    1.408   -0.770   -0.956   -0.592    0.427    0.255   -1.131    4.255   -0.969   -0.987    1.408   -0.770    0.633    2.522    0.408    0.645   -0.462   -0.462   -0.601   -0.573    0.255    0.645   -0.344   -0.447    2.553   -0.745    1.553
X2==    0.497    4.188   -0.633    1.513    1.188    0.978   -0.785   -0.633    1.976   -0.796   -0.613    0.513    0.387    1.529    1.188   -1.020   -0.785    3.443    6.050   -1.020    0.639   -0.988   -0.988    0.240    1.204   -0.613   -0.254    4.998    0.229    3.229   -0.613    4.229
CD1=        3        9        3        3        1        2        0        0        0        1        1        0        5        0        0        2        0        1        3        1        1        0        0        0        0        1        1        0        0        3        0        2
CD2=        1        5        0        2        2        2        0        0        3        0        0        1        1        2        2        0        0        6        8        0        2        0        0        1        2        0        1        6        1        4        0        5
ATAGTGCGCGATTTGCAAGGCAATGAACGCGTGTTGAGCAATGAAGAGATTCAAAAGCTCATCAAAGAAGAAGAAGCCAAAATTGATAACGGCACGAGCAAGCTTATCCAACCTAATAATGGAGGGAGTGGAGGGAGTAATGAAAGCTCAGGCTTTGGCTTGGGGAGCGCGATTTTAGGGAGCGCGGCGGGGGCGATTTTAGGGAGTTATATTGGCAATAAGCTTTTCAATAACCCTAATTATCAGCAAAACGCCCAACGGACCTACAAATCCCCACAAGCTTACCAACGCTCTCAAAAT
KOK=        39
KK=    1712  LL=    2641  Z=    6.90  JJ=    1502  DL=   930
A===      111      112      113      114      121      123      124      131      132      133      134      141      143      144      211      213      214      223      224      231      233      234      243      244      313      314      323      333      334      343      413      433
B===      222      122      422      322      212      412      312      242      142      442      342      232      432      332      221      421      321      411      311      241      441      341      431      331      424      324      414      444      344      434      423      443
RRR=   49.671    3.924    2.497   -4.337    3.316    0.336   -0.420    0.228   -0.000    1.046    0.044    3.516   32.409    0.194    1.256   -1.073    1.144    0.179   21.453    0.536   -0.075   -0.127    0.292    1.290    1.472    0.986   -1.886   15.205   -0.231   17.711   -0.572   11.977
X1==    5.983    0.772    0.647    5.339    3.454    0.288    0.820    1.346    0.288    2.079   -0.448    2.609    5.999    0.288    1.308    0.921   -1.032    0.504    4.876    0.921   -0.610   -0.662    1.524    0.709    1.253   -1.254   -0.610    6.771    0.846    7.511   -0.448    3.702
X2==    8.302    5.085    3.860   -0.812    0.960    1.165   -0.512    0.169   -0.000    0.503   -0.099    1.348    5.402    0.675    0.960   -1.166   -1.109    0.356    4.400    0.582    0.122    0.192    0.192    1.819    1.174   -0.786    3.091    2.246   -0.273    2.358    1.277    3.235
CD1=       13        5        3       10       10        3        4        4        3        4        1        6        9        2        6        4        1        4       12        4        1        1        4        3        3        0        1        8        2        9        1        5
CD2=       26       16       11        2        7        5        2        4        3        3        2        6       10        3        7        1        1        3        9        4        2        2        2        4        4        1        6        4        1        4        4        5
GCTTGGTTGCCCACTATTACCAGGACCGCATTGGACATTATAGGCTATCACATTCCACAACCCTACCGCCGCATTCAACGCCAAATACACCGCTTGATACGCCGGAGAATTGTCTTTTTCGCCAATCAACCCTTGCGTGTTGGCTTTTAAATTATCGATCGCGGCATTGATTGCTGAAGGGCTGCTCGCGTTCGTTACCGCCTGATTGAGTTTGTTAAAATTGTTTAAAAGATTGCTCAAATTCTCATAAGTGTCCGAAAGTCTTTTCAATTCGCCGGTGTTTTTCACCATTTGAGCGGCTTCGCCGATTTGATAGCCCGCGCTTATAAAAAAGCCGTTGTCTTCAGCGTTTAAAAGCGATGAAGCGAGAGAGAGAGAGAGAAGTTAAAAGGGTTTTTTCATAAATATCCTTTGAAATTAAATTGAGTGAGATTTTATACATTAAGAACATATTAATGTATTTGAGATTATTGTAGCATAAAATCGTTTTTTTTTTTTTTGTCATTTGGAGAAAATTTTAGTAATTTTTGCGTTTTTTGCACTTTTGTTTGGGTGGTAAAGAGTTTTTAGATTTTGTTTTAATGGAACGCTAATGATAAAAGCTTAACAGAGATTTTTTGTGGTGCGTTTTTAAAGGCGAGCGGTTTTGTCCAATAAAAGCCCCAAAAAGAGAGCTTTTATCAAGGAAAGAACAAAAGCAAGGGGGCTTACATCATGCCGCCCATGCCTCCCATACCGCCCATGCCACCCATATCAGGCATTGCTGGGGTTGCTTTTTCTTCTTTGATTTCATGCACGGTGGCTTCTGTGGTTAAAAGCAGACTTGAAACCGAAACCGCATTTTGTAAAGCGATCCTTTCTACTTTTAAGGGGTCAATAATGCCTTCTTTAAACATATCCACATACTTGCCATTGCTAGCGTTAAAACCA
KOK=        40
KK=    6212  LL=    7081  Z=   10.43  JJ=    5942  DL=   870
A===      111      112      113      114      121      123      124      131      132      133      134      141      143      144      211      213      214      223      224      231      233      234      243      244      313      314      323      333      334      343      413      433
B===      222      122      422      322      212      412      312      242      142      442      342      232      432      332      221      421      321      411      311      241      441      341      431      331      424      324      414      444      344      434      423      443
RRR=   85.485    4.430    1.174    2.409   -2.298    5.464    1.438    1.257    0.053    0.123   -0.163   -0.999    8.267    7.425   -2.996   -0.274   -0.625    3.050   35.722    0.459    0.651   -0.493   -0.085   -1.352   -0.036   -0.372   10.627   21.740   -0.215    3.875   -0.163   10.530
X1==   10.260    1.962    2.138    1.548   -1.326    0.967    2.520   -0.713    0.202    1.979    0.277    1.548    3.414    2.674   -1.326    0.202   -1.095    1.225    7.463   -0.562   -0.880   -0.361    2.163   -0.874   -0.015    0.277    4.120    3.485    0.164    1.164    0.277    3.164
X2==    8.332    2.258    0.549    1.556    1.733    5.654    0.571   -1.763    0.261    0.062   -0.590   -0.645    2.422    2.777    2.258   -1.357    0.571    2.490    4.787   -0.817   -0.740    1.365   -0.039    1.546    2.434   -1.343    2.580    6.238   -1.308    3.328   -0.590    3.328
CD1=       24        7        5        6        1        3        7        1        2        3        2        6        6        7        1        2        1        3       14        1        0        1        4        1        1        2        5        4        1        2        2        4
CD2=       18        8        4        4        7       14        3        0        4        3        1        1        5        4        8        1        3        9       10        2        2        4        2        3        7        0        8       13        0        6        1        6
GGATTTACCCCTAAAAAAAGGGGGTTTTGAAAAGGAATTGCGTTTGTTGATTTTGCGCTATTTTGAGCGCCAACTCAAAGAAATCCCTAAAAGCTCGCTCTCTTTTAGCGAAAAAATGATCTTTTTAAAAAAGGCTCGCCAAGCCATTATGAAATTAAAACAAGGAGAATTAGTCGCCATATGAAAAAGATTAAAGCTTTAGCCCTATTTAGTGGGGGGTTGGATAGTTTGTTGTCTATGAAATTACTCATCGATCAAGGCATTGAGGTAACCGCCTTACACTTTAATATAGGGTTTGGGGGGAATAAAGATAAAAGAGAGTATTTTGAAAACGCCACCGCACAAATCGGGGCTAAGCTCTTGGTGTGCGATATTAGAGAGCAGTTTTTTAACGATGTGTTGTTCAAGCCCAAATACGGCTATGGGAAATATTTCAACCCTTGCATTGATTGCCATGCCAATATGTTTAGGAACGCTTTTTATAAAATGCTTGAATTGAACGCGGATTTTGTTTTGAGCGGGGAAGTGTTGGGGCAACGCCCTAAATCACAAAGGAAAGAAGCGCTAAATCAGGTGAGGAAATTGGTCAGAGAAGTGGGCGAGGAGGCGCGTTTTGATCCCGTTTTAGACCGAACGCAAGCAAGCGGTGAGAAACCGCAATTTTTAGATGAGTTGTTATTGCGACCCATGAGCGCTAAACTCTTAGAGCCTACTTTCATGGAAAAAAAGGGCTGGGTTGATAGAGAAAAACTTTTAGATGTGAGTGGTAGGGGGCGAAGCAGGCAATTGCAAATGATCAAAGATTACGGCTTGAAATATTATGAAAAGCCAGGTGGGGGGTGCTTGCTTACGGACATTCAAGTGAGCAAT
KOK=        41
KK=   12062  LL=   13111  Z=    6.06  JJ=   11942  DL=  1050
A===      111      112      113      114      121      123      124      131      132      133      134      141      143      144      211      213      214      223      224      231      233      234      243      244      313      314      323      333      334      343      413      433
B===      222      122      422      322      212      412      312      242      142      442      342      232      432      332      221      421      321      411      311      241      441      341      431      331      424      324      414      444      344      434      423      443
RRR=   55.877   10.753   17.217    5.585   -4.464   15.033   -0.012    0.888   -0.464   -0.900    0.067    0.651   35.040    2.879   -2.951    0.274    0.053   13.363   14.916   -1.942    0.497   -4.452    0.542   -0.716   -2.412   -0.031   -1.876   21.297    0.190   23.869   -2.265    5.260
X1==    8.020    3.963    4.931    3.129   -1.233    4.450    0.429   -1.088    1.393    2.610   -0.696    0.365    5.754    1.747   -2.178    1.393   -1.817    2.089    4.484    1.393   -1.273    2.977   -0.662   -0.849   -0.513    0.021   -1.273    4.022   -0.152    5.432    2.887    4.502
X2==    6.967    2.714    3.492    1.785    3.620    3.378   -0.029   -0.816   -0.333   -0.345   -0.097    1.785    6.090    1.648    1.355    0.197   -0.029    6.398    3.326   -1.394   -0.390   -1.495   -0.819    0.842    4.703   -1.472    1.473    5.295   -1.251    4.394   -0.784    1.169
CD1=       22       13       11        9        2       10        4        1        5        5        1        4       10        5        0        5        0        6       11        5        0        6        1        1        1        2        0        5        1        7        6        6
CD2=       20       11       10        6       13       10        3        2        3        2        2        6       11        4        8        4        3       16        9        1        2        0        1        3       10        0        5        9        0        7        1        3
TTAAACGATAGCGCGAACGCTAGGGTGCAATTCAACCGCGCGAATGAACGCCAGCGCAGGGCTAAAGAATTTTATTACGAGGAAGTTCAAAAAGCCATTAAAGAGATCGATTCTAGCAAAAAGCACAATATCAATATGGAACGCTCTAGGGTAGAAGTGAGCGAGATTTTAAACAACACCTATTCTAATTTAGACAAATACGAAGCTTATCAGGGCTTGCTTAACCCAGCGGTTTCGTATCTTTCAGGGTTGTTTTACGCTTTGGATGGGGATAAAAATAAGGGGCTAGGCTATCTTAATGAAGCCTATGGGATCAGTCAAAGCCCTTTCGTGGCTAAAGACTTGGTTTTTTTCAAAAACCCTAACAGAAGCCATTTCACTTGGATCATCATTGAAGATGGTAAAGAGCCGCAAAAAAGCGAATTTAAAATTGATGTGCCTATTTTTATGATCGATTCGGTTTATAATGTGAGTGTGGCTTTGCCCAAGCTAGAAAAAGGGGAAGCGTTTTATCAAAATTTCACTTTAAAAGATGGAGAAAAAGTAACCCCCTTTGACACTTTGGCCTCAATAGATGCGGTGGTTTCTAGCGAGTTTAGGAAGCAATTGCCCTACATTATCACCAGAGCCATTTTATCGGCTACTTTTAAGGTGGGCATGCAAGCGGTGGCGAATTATTATTTGGGGTTTGTTGGAGGGCTAGTAACTTCGTTGTATTCAGGTGTTAGCACCTTTGCAGACACCAGAAACACGAGCATTTTTGCCCATAAAATCTATCTTATGCGCATCAAAAATAAGGCTTTTGAAAATTATGAAGTTCAAGCTGATTCTATTGACGCTTTTTCGTTTTCATTAAAGCCTTGTAAAAGATCGCTTGAAAGCCCCAAAGTCATTGACGCTAGGGAATTGCTTTCAGGGTTTGTAACAGCCCCACAAATCTTTTGCTCTAACCGCCATAATATTTTATACGTGCGCAGTTTTAAAAACGGGTTTGTTTTGAATCGTTTAAAATGATTTAAAAAACCCCCAAAGATAGTTTTCAAGTGTCGT
KOK=        42
KK=   26042  LL=   26641  Z=    6.92  JJ=   25742  DL=   600
A===      111      112      113      114      121      123      124      131      132      133      134      141      143      144      211      213      214      223      224      231      233      234      243      244      313      314      323      333      334      343      413      433
B===      222      122      422      322      212      412      312      242      142      442      342      232      432      332      221      421      321      411      311      241      441      341      431      331      424      324      414      444      344      434      423      443
RRR=   17.839    3.072   -0.052    3.278    0.445    0.984    5.876   -0.052    0.465    1.388    0.845    0.245   44.206   -0.016    1.794    1.052   -0.423   29.219   18.008    0.269   -0.363   -1.007   -0.016   -0.357    0.759   -0.229    0.931   -0.568    0.299    0.750    3.033    2.024
X1==    5.524    1.514   -0.082    1.192    0.884    0.571    2.271   -0.082   -0.299    1.439    1.205    0.378   10.205   -0.119    0.884   -1.168    0.805    4.959    5.709   -0.299    0.305    1.016    0.016   -1.190    0.439    0.205    0.305   -0.290   -0.411    0.589    1.205    1.589
X2==    3.230    2.029    0.628    2.751    0.503    1.725    2.588    0.628   -1.557    0.965    0.701    0.648    4.332    0.133    2.029   -0.901   -0.526    5.892    3.155   -0.901   -1.192   -0.991   -0.991    0.300    1.730   -1.114    3.056    1.954   -0.726    1.274    2.516    1.274
CD1=       10        5        1        3        4        2        5        1        1        2        2        2       11        1        4        0        3        8       11        1        1        2        1        0        1        1        1        0        0        1        2        2
CD2=       12        8        4        6        5        5        5        4        0        3        2        3        6        1        8        1        1       10        5        1        0        0        0        1        4        0        5        3        0        2        4        2
TGATTTAGCTAGTCTTTTAGCTTCTAATTCTTTATCAATAGCCTTTGTCAAAGAATAGTCCCTTGTTCTGTTCTCTGTCTTACCATTTTCAAATTCTAAAAAGTCGTAACTCAATAGCATTTTGTGTCCTTTTTCTAAACGAGATTATAACGCTTTATCTTTGAGCTTTCAGCGGGTCATTAGGGTTTATTTGGTATAATACCAAAACTTCATTTAAGGTTGGTTCTTATGAATATTTTATTTGGGATTAGCGACACGCAAGAATGTTATAACGCTATTAAATTCGCTGTCAAATTAGCCCATTCGCTTAAAGAGGTCCGTTTTACCTTGTTGCATGTGAGCATGGAGGTGTTTATTTATAGCGAAAGCGGGATGATGGATTATGGCCAGACAGAAGCCTTAGAAGAAGAAAAAGCTAAGGCTTTGTTAAAGCAATTTGAAGACGCTTTCAAAAAAGAAAATATAGAGTGCGAGAGCGTTCTAAAAAGCGGCGATTTGATTGATGTGGTTTTGGAAATGGCTAAGGATTATGATTTGTTATTGATTGGGGCGAGCGAATCTAATTTGTTGTATCGTTTGTTCATTTCGCACCAAAATAGC
KOK=        43
KK=   27602  LL=   28531  Z=    5.28  JJ=   27422  DL=   930
A===      111      112      113      114      121      123      124      131      132      133      134      141      143      144      211      213      214      223      224      231      233      234      243      244      313      314      323      333      334      343      413      433
B===      222      122      422      322      212      412      312      242      142      442      342      232      432      332      221      421      321      411      311      241      441      341      431      331      424      324      414      444      344      434      423      443
RRR=   51.331    1.874    0.138    8.242   -0.725   32.640    0.622    0.450    0.188   -2.410    0.265   -1.230   50.845    0.360  -11.116   -1.105    1.557   16.098    4.941    1.381    0.026   -0.573    0.453    1.873    7.755   -0.060    1.425   -3.636   -2.623   16.584    0.717    5.434
X1==   12.161    1.512    0.891    2.173   -1.019    6.319    0.574   -0.993   -0.733    1.481    1.491   -1.460    7.277    0.082   -2.032    1.382   -1.754    1.892    8.246   -0.733   -0.036    0.381    0.381   -1.516    1.481    0.045    0.950   -0.667    2.015    4.015    0.768    3.015
X2==    4.221    1.240    0.155    3.794    0.711    5.165    1.083   -0.453   -0.257   -1.628    0.178    0.843    6.987    4.412    5.471   -0.799   -0.888    8.509    0.599   -1.884   -0.723   -1.505    1.189   -1.235    5.237   -1.336    1.501    5.454   -1.302    4.130    0.934    1.802
CD1=       32        7        4        8        2       11        4        1        1        3        4        1       12        3        0        4        0        4       15        1        1        2        2        0        3        2        2        0        3        5        3        4
CD2=       10        6        3        7        5       13        4        2        3        0        2        3       11        6       14        2        1       22        4        0        2        0        4        0       11        0        6       11        0        7        3        4
GTAGGGAAAACCTCCATCGCTGAAGCTTTGGCTTTAAAGATCGCTCAAAAAGAAGTGCCGGAGTTTTTGCAAGAATATGAAGTCTATTCTTTGGATTTAGCTTTAATGGTGGCTGGGGCAAAATACAGAGGGGATTTTGAAAAACGCTTGAAAAAAACGCTCAAAGAAATCCAAGAAAACGGCCGCATCATTTTATTCATTGATGAAATCCACACCCTTTTAGGCGCAGGGAGCAGTAACGCTGGGAGCTTGGATGCGGCGAATATATTAAAACCGGTTTTAACGGATGGGAGCTTGAAATGTTTAGGAGCGACCACTTTTGAAGAATACCGCAGCGTGTTTGAAAAAGACAAGGCTTTCAACAGGCGCTTTTCAGTCATAAAAGTTGAAGAGCCTTCTAAAGAGGCGTGTTACTTGATTTTAAAAAAGATCGCTCCTCTTTATGAAGAACACCACCAGGTGCGTTATGATGAGAGCGTGTTTAAGGCATGCGTGGATTTAACGAGTGATTATATGCATGATAAATTCTTGCCGGATAAAGCGATTGAATTATTAGATGAGGTGGGATCGAGGAAAAAAATCAGCCCTAAAAAGGGCAAAAAAATCGGCGTTGATGATGTGAAAGAAACGCTCGCTCTAAAGCTTAAAATCCCTAAAATGCGTTTGAGCAGCGACAAAAAAGCCCTTTTAAGGAACTTGGAAAAATCGCTTAAAAATAAGATTTTTGCCCAAGCAGAAGCGATCAATCTTGTCAGCAATGCGATTAAAATCCAGCATTGCGGGCTTTCTGTAAAAAATAAGCCTGTGGGGAGCTTTTTATTCGTGGGGCCTAGTGGGGTGGGGAAAACAGAATTGGCTAAAGAGTTGGCCTTGAATTTGAATTTGCATTTTGAACGCTTTGACATGAGCGAATACAAAGAAGCCCATAGC
KOK=        44
KK=   29282  LL=   30331  Z=    8.02  JJ=   29282  DL=  1050
A===      111      112      113      114      121      123      124      131      132      133      134      141      143      144      211      213      214      223      224      231      233      234      243      244      313      314      323      333      334      343      413      433
B===      222      122      422      322      212      412      312      242      142      442      342      232      432      332      221      421      321      411      311      241      441      341      431      331      424      324      414      444      344      434      423      443
RRR=   55.661    6.751   -0.162    8.711    0.424    3.858    6.348    0.350   -0.012    0.918    2.007    0.503   43.875    0.194    2.867    1.268    6.455    2.039   12.371    5.133    0.962   -2.271   -0.812   -0.039    2.465    0.027   -0.085   23.281    0.038    5.728   -0.837    2.954
X1==    7.352    3.474    0.130    4.081   -0.768    2.512    3.916    0.130   -0.841    0.556    2.604   -0.708    6.694    0.266    0.646   -0.841    2.854    0.875    2.395    2.512    0.865   -1.336    3.205    0.097    2.281    0.559   -1.051    3.340   -0.060    1.888    1.240    1.888
X2==    7.571    1.943   -1.246    2.134   -0.552    1.536    1.621    2.692    0.014    1.653    0.771   -0.710    6.554    0.730    4.439   -1.508    2.262    2.330    5.166    2.043    1.112    1.700   -0.253   -0.400    1.081    0.048    0.081    6.970   -0.640    3.035   -0.675    1.565
CD1=       23       12        3       13        3        6       11        3        1        2        6        3       12        4        6        1        9        3        7        6        2        0        6        3        4        3        0        4        1        3        4        3
CD2=       17        8        1        5        3        7        5        8        4        6        3        1       11        2       13        1        6       10       12        8        6        5        2        1        5        2        4       15        1        6        1        4
TGAGGATTTAGCCAAGTTCGCTAAGCTCAGAGAGGGCATGAAGGTGGAAATCGTGGATGTCAATAACGGCGAACGCTTCAGCACCTATGTGATTTTAGGGAAAAAAAGGGGCGAAATTTGCGTCAATGGTGCAGCAGCCAGAAAGGTGGCCATAGGCGATGTGGTGATCATTTTAGCTTATGCGAGCATGAATGAAGATGAAATCAACGCGCACAAGCCATGCATCGTGCTAGTGGATGAAAAGAATGAAATTTTACAAAAGGGTTAGAGATGGATTTTAGTCAATTGGGCGGGTTATTAGACGGCATGAAAAAAGAGTTTTCCCAACTAGAAGAAAAGAATAAAGACACGATCCACACTTCCAAAAGCGGTGGGGGAATGGTGAGCGTGAGTTTTAATGGGGTGGGGGAGTTAGTGGATTTGCAAATTGATGACAGCCTGTTAGAAGATAAAGAAGCGATGCAAATCTATTTGATGAGCGCTTTGAATGACGGGTATAAAGCCGTAGAAGAAAACCGCAAAAATTTAGCTTTTAACATGCTGGGGAATTTTGCTAAATTGTGATGCTTCACAAAGCCCTTATCATTTTATTGGTTTTTTTGAACGGCTTAGGGGCTTATGATTTCAAGCATTGTCAGGCTTTTTTTAAAAAAGCGAGCCTTCAAAAAGGGGGCGTGACTTTAAAAGAATTGCCTAAGGGCGTGTATTTGTATTATTCCAAAACCTACCCTAAACACGCTAAAGTCATCAAATCCGATCCTTTTGTAGGGTTGTATCTGTTACAAAGCGCACCAAGCGAGTATTTTTATACCTTAAGGGATTTAGACAAAGACGCCCTTATAAGGCCAATGGCTAGTGTAGGGGATAAAGAAGCCCTAGAAGTGCGATTGCTCTCAAAGCAAAAAGGCTATGATCGCTACGCCCAAATTTCACAAAAGATTCAAAAAAATGGCGTTATCAGCAATATTTGCTATCAAATGTTAGGGTTAGGGGTAGGGGGGAATGGCTTTATAGAAACGAAATTTATCAAGCGCTTTTTAAACCAGCAAG
KOK=        45
KK=   32432  LL=   33091  Z=    7.30  JJ=   32342  DL=   660
A===      111      112      113      114      121      123      124      131      132      133      134      141      143      144      211      213      214      223      224      231      233      234      243      244      313      314      323      333      334      343      413      433
B===      222      122      422      322      212      412      312      242      142      442      342      232      432      332      221      421      321      411      311      241      441      341      431      331      424      324      414      444      344      434      423      443
RRR=   62.420    1.706    3.170    2.576   -0.895   -0.018    1.094    3.233    1.999    1.290   -0.617   -0.014   15.321   -2.612    0.489    1.999    0.095   -0.457   -0.066    7.929   -0.156    2.274    9.868    3.209    0.380    0.348   -0.156    8.355    0.121   15.472    0.096   -1.938
X1==    8.253    0.669    1.401    0.692    1.863   -0.694    0.746    2.110   -1.414    2.243    0.530   -0.018    4.813    2.243    0.669   -1.414    0.026   -0.661    3.725    2.186   -0.295    0.575    3.184    2.314   -0.326   -1.182   -0.295    4.059    2.059    5.059   -0.326   -0.941
X2==    7.563    2.550    2.263    3.725   -0.481    0.026    1.466    1.532   -1.414    0.575   -1.164    0.801    3.184   -1.164    0.732   -1.414    3.627    0.692   -0.018    3.627    0.530    3.956    3.100    1.387   -1.164   -0.295    0.530    2.059    0.059    3.059   -0.295    2.059
CD1=       17        4        4        3        6        1        3        5        0        4        2        2        7        4        4        0        2        1        7        5        1        2        5        4        1        0        1        5        3        6        1        0
CD2=       15        7        5        7        2        2        4        4        0        2        0        3        5        0        4        0        7        3        2        7        2        6        5        3        0        1        2        3        1        4        1        3
AATCGCGCTATGAATTGGTGCGCTTGCAAAGCAGTTCTAAGGTGTGGCAACGCTTTGAAGATTTGATTAAAACCCAAAACAGCATTTATGCGCAAAACCATTTGGAAAGAGAAGTCCATATCGTCAATATTGCGATCTATCAGCAAGACAATAACCCCATTGCGAGCGTCTCTATTGTGGCTAAACTTTTGAACGAAAACAAGCTGGTGTATGAAAAGCGTTATAAAATCGTATTGAGTTATTTGTTTGACACCCCGGATTTTGATTACGCTTCCATGCCTAAAAACCCTACCGGCTTTAAAATCACCCGCTACAGCATCACTGAAATTGCGCCGACTAATAGGGGCGATTGATGCGTAAGGTTTTATACGCTCTCATGGGCTTTTTGTTGGCTTTTAGCGCTTTAAAAGCCGATGATTTTTTAGAAGAAGCTAACGAAACAGCCCCAGCGAATTTAAACCACCCCATGCAGGATTTAAACGCCATTCAAGGGAGCTTTTTTGACAAAAACCGCTCAAAAATGTCCAACACTTTGAACATTGATTACTTTCAAGGGCAAACCTATAAAATCCGCTTGCGTTATGCGATGGCGACCTTATTGTTTTTTTCAAAACCTATTAGCGATTTTGTTTTAGGGGATAAGGTGGGCTTTGATGCGAA
KOK=        46
KK=   36842  LL=   37921  Z=    5.10  JJ=   36722  DL=  1080
A===      111      112      113      114      121      123      124      131      132      133      134      141      143      144      211      213      214      223      224      231      233      234      243      244      313      314      323      333      334      343      413      433
B===      222      122      422      322      212      412      312      242      142      442      342      232      432      332      221      421      321      411      311      241      441      341      431      331      424      324      414      444      344      434      423      443
RRR=   56.067    2.079    5.632   -0.409   -0.845    8.932    6.149   -0.242   -2.341    2.188    0.115    0.198   14.469    0.421    8.905   -1.558    0.820   -0.750    5.680    0.510   -0.494   -2.088   -0.061    0.369    2.891    1.053    7.281   31.773   -0.952   21.013   -1.212    9.067
X1==    7.653    1.195    3.148   -0.313   -0.239    2.253    1.591    0.732    2.253    1.186   -0.699    1.824    5.745    2.188    1.674    2.893   -1.238   -0.139    3.095   -0.947   -1.174   -1.333    0.184    0.497    1.186   -0.699    2.263    7.153   -1.047    6.647    1.449    3.762
X2==    7.326    1.739    1.789    1.308    3.530    3.965    3.866   -0.331   -1.039    1.844   -0.165    0.108    2.519    0.192    5.321   -0.539   -0.663    5.393    1.835   -0.539    0.421    1.566   -0.333    0.742    2.437   -1.507    3.218    4.442    0.909    3.161   -0.836    2.411
CD1=       22        7        8        3        4        6        6        4        6        3        1        7       10        6        8        7        1        2        8        1        0        0        2        3        3        1        4        8        0        8        4        5
CD2=       20        9        7        5       13       12       10        3        2        6        2        3        6        2       17        3        2       16        7        3        4        5        2        3        7        0        9        9        3        6        1        5
AACACCCCCTTTAACCCACGAAGCCCCTATGCGGTCGCTAAAATGTATGCCTTTTACATCACCAAAAATTACAGAGAGGCTTATAATTTGTTTGCGGTTAATGGCATTCTTTTTAACCATGAGAGCAGGGTAAGGGGCGAAACTTTTGTTACTCGTAAAATCACACGAGCCGCTAGTGCGATAGCGTATAACTTAACGGATTGCTTGTATTTAGGGAATTTAGACGCTAAAAGAGACTGGGGGCATGCCAAAGATTATGTGAAAATGATGCATTTAATGCTCCAAGCGCCCATTCCACAAGATTATGTGATCGCTACAGGAAAGACCACAAGCGTGCGCGATTTTGTGAAAATGAGCTTTGAATTTATCGGTATTGGTTTAGAATTTCAAAATACAGGGATTAAAGAAATCGGTTTGATTAAAAGCGTTGATGGAAAAAGAGCGAACGCTTTAAAATTAAACTTAAGCCATTTAAAAAAAGGCCAAATCGTGGTGCGCATAGACGAGCGTTATTTCAGGCCTACTGAAGTGGATTTGCTTTTAGGCGATCCCACTAAGGCAGAAAAAGAGCTAGGTTGGGTTAGGGAATACGATTTAAAAGAGTTGGTTGAGGACATGTTAGAATACGATTTAAAAGAATGCCAGAAAAACCTTTACTTGCAAGATGGGGGCTATATTTTAAGGAATTTTTATGAATGAGATTATTTTAATCACCGGCGCCTATGGCATGGTGGGGCAGAACACAGCGTTATATTTTAAAAAAAATAAGCCTGATGTTACTCTACTCACCCCTAAAAAGAGCGAATTGTATTTGTTGGATAAAGACAATGTTCAAGCTTATTTGAAAGAATACAAGCCTACAGGCATTATCCATTGCGCCGGGAGAGTGGGGGGCATTATCGCTAACATGAACGATCTCTCAACTTACATGGTTGAGAATTTACTGATGGGCTTGTACCTCTTTTCTAGCGCTTTGGATTTGGGTGTGAAAAAAGCCATTAATCTAGCGAGCTCTTGCGCTTACCCTAAATTCGCCCCTAACCCTTTAAAAGAAAGCGATTTATTGAACGGCTCTTTAGA
KOK=        47
KK=   38402  LL=   39061  Z=   10.14  JJ=   38102  DL=   660
A===      111      112      113      114      121      123      124      131      132      133      134      141      143      144      211      213      214      223      224      231      233      234      243      244      313      314      323      333      334      343      413      433
B===      222      122      422      322      212      412      312      242      142      442      342      232      432      332      221      421      321      411      311      241      441      341      431      331      424      324      414      444      344      434      423      443
RRR=   64.930   -0.386    0.119   24.406    0.539    0.007   -0.477   -0.440   -0.567   -0.498    2.855    5.679    2.460    0.450    1.465   -1.974   21.788    0.093    4.671    0.082   -0.075    0.191   -0.257   -0.010   -0.317    0.003   -0.075    9.618    0.590   26.513    1.242    0.267
X1==    8.713    0.262    0.284    4.014    0.893   -0.671   -0.471    0.284    0.787   -0.200    0.991    2.285    1.991    3.166    0.893   -1.400    5.128   -0.168    0.843    0.058    1.326   -0.168   -0.168    0.023   -0.200   -0.009    1.326    4.094   -0.750    8.250   -1.009    1.250
X2==    7.452   -1.471    0.421    6.080    0.603   -0.011    1.013   -1.551   -0.721    2.493    2.879    2.485    1.235    0.142    1.640    1.410    4.249   -0.553    5.539    1.410   -0.057   -1.137    1.530   -0.442    1.590   -0.409   -0.057    2.349   -0.786    3.214   -1.231    0.214
CD1=       15        3        2        6        4        1        1        2        3        1        2        4        3        4        4        0        8        2        3        2        3        1        1        1        1        1        3        5        0        9        0        2
CD2=       20        1        3       13        5        2        4        0        1        4        5        7        3        2        7        4        9        1       10        4        1        0        3        1        3        1        1        3        0        4        0        1
AATCCCTTTAGAGCAAGGCATCAAAGAAGCTTATGAGTATTATTTGAAGCTTTTAGAGGTTTGAAATAAAATCAAGGCTCTTATGGGGCTATAAAAACGCTCCGCTATTAAGCGCTAGCGGTAGTTGCGATATTGTGATCATTTAGTTTCAAACAAACTTTGAGCCATTAAAAGGGGTTTGGTGTGCGCTTCGCTCTCAATCTCAAGCGCTTTCTTTATCATCAATATCAAGCCCGCTTTTTTGTAGTACCCACCATAAAACCCTCTCTATATTGCAAGTTTTCTCAAATCCCTTGAGTGTAGTAGACTTAGACTTAGCTTAAGCAGAACTCTAAAAAATTTTTAGAGGGTAGAGTGGTTTTAAAAAAACGCCTTAGCAAATCCTAGGCAATAATTCGCCTTCTGGCGTCTCTAAAATCCTTTCAAAACCCCATGCGTTCTTTAAAACCACGCTAGGATAAGGGTTTTCAAACACTTCGCCAATCACGCAAGCGTTTTTAGCTTTTTCGTTAATTTTTAAAATTTCTAAGGCTTTAGGGGCGTCTTTTTGATTGAGCACTAAAACAAACACCCCCTCATTGGCTAACGCGTAGGGTTCTAGCCCTAAAATCTCACAAATCCCTTTCGTTTCTTCTTTTAAGGGGATTTTTTCTTCTTCTA
KOK=        48
KK=   40022  LL=   41161  Z=    5.60  JJ=   39962  DL=  1140
A===      111      112      113      114      121      123      124      131      132      133      134      141      143      144      211      213      214      223      224      231      233      234      243      244      313      314      323      333      334      343      413      433
B===      222      122      422      322      212      412      312      242      142      442      342      232      432      332      221      421      321      411      311      241      441      341      431      331      424      324      414      444      344      434      423      443
RRR=   53.920    6.194    1.749    1.231    0.201   34.711    0.999    0.141    0.122   -4.425   -1.026    1.654   29.524    2.332  -16.309    0.491    2.521   11.836   24.384    3.421    0.227    0.025    0.268    0.731    2.481    0.121    5.879   27.821    0.361   26.258   -1.690    0.378
X1==    7.981    2.531    0.837    0.486    0.448    7.011    1.655   -0.139    0.985   -1.132   -0.455   -1.524    5.006    3.384    7.946   -1.024   -1.450    9.922    3.950   -2.029    0.149   -1.620   -0.370   -0.927    0.635    0.152    1.968    6.410   -1.375    5.225   -0.455    0.091
X2==    6.756    2.447    2.090    2.533    0.447    4.951    0.603   -1.015    0.124    3.909    2.254   -1.085    5.898    0.689   -2.052   -0.480   -1.739    1.193    6.174   -1.687    1.529   -0.016   -0.723   -0.789    3.909    0.797    2.988    4.340   -0.262    5.026    3.712    4.145
CD1=       26       12        6        5        7       18        7        4        6        1        2        1       11        8       25        2        1       23       11        0        3        0        2        1        4        3        6       11        0        9        2        2
CD2=       17        9        6        7        5       11        4        1        3        7        5        1       10        3        0        2        0        5       14        0        4        2        1        1        7        3        6        6        1        7        7        6
AGCGATGCGTTCAGGCTCTAAAACGCCCAAATCCTTTTCAAACGCTTGATAAAATTCTTTCAAACACACCACGCTGTTTTTGATTGTAAAAGGGTAAAAAGCGATTTCATCGCTTTGTAAGGCTAGATTTTCTAAAACCTGCCCACTTTCTGCTTCAAAGCTAATCGTTCCTACTAAATCCAAACTAAACGCTACTATATCAAACAAACGCCCTATGGAATTGGTAGCGGTGCTTTGAATTTCTCTGTCATGCATTTGCTGAAAAATTTCTAATTCGTCTTCTTTAAAATGTTTTTGAACGCGCTCTAAAAGCTTGTTGAGTTGGTGTTTTAAAGCGATTTCTAAAACCAGGCGTTTAGGCTCTTTGATCGCTTTTTCCCCCCCTAAAAGCAGAAATTCTTCAAACCTAGCGATTTCTTCAATGCGTTCAAAATCCCCCACAAAACACTCCGCCCCATAAATCTTATTTTCATAAGCCCCACTCCCATCCCAGATGATACCTATAAAGGGGTCGTTTAAATGCGGGTCTTGTAATAATGCGTCTAAAACGCTCGCTAAAAAGTGGGCATGGTGGTGCTGGACTTGCAACAAGGGCGTATTAAAATCAAAAGCCATTTTGGTGGTGGTGTAGTTTTTATGCTTATCACAAGCTAAGAGCGTGGGTTTAAAATCATAGGTTTTTAAGAAAAAATTCAAAGTTTCTTTAAAGTGCTTTTCATTTTCTAAAACGCTCAAATCCCCACAAAAAGGCGAGAGTAAAAGAATGGAAGTTCCACTATCTAATAAGCTAAAATGCCCTTTTTGTTCCGCTCCAAGCGCTAAAATCTTTTTTTGCGAATCATTAGAGCGTTTAGGCAAAGTGAGATAAAGTGGGGCAAACCCCCTAGCCAAACGCATGGGGCGCATGGCGTTGTCTATGCATTGCACGATGCTGTCATCAATCCTGTGAATGATGGCGCGATTGTGCGTGAGCTTAAAATCAAAAATGAAACTCAAGGCATCAATCTCAGCCTCATCGCTCGCTAAAGGGAGGGAGCTGAAATTCGCACTCGTGAATATAATAGGGAAATCCAATAAATCCAGTAATAAAGCATGCAAAGGGGTATAGGGCAAGATGACGCCATAAAAGGGGGAGTTTTT
KOK=        49
KK=   42482  LL=   42781  Z=    4.54  JJ=   42182  DL=   300
A===      111      112      113      114      121      123      124      131      132      133      134      141      143      144      211      213      214      223      224      231      233      234      243      244      313      314      323      333      334      343      413      433
B===      222      122      422      322      212      412      312      242      142      442      342      232      432      332      221      421      321      411      311      241      441      341      431      331      424      324      414      444      344      434      423      443
RRR=   52.347    1.299    2.448   -0.035   -0.383   -1.918    0.203   -1.103    0.731   -0.081   -0.243   -2.542    0.555    0.099   -1.765    0.731    0.011   -0.388   -3.208   -0.131   -0.758    0.633    0.361   13.159    0.286    0.159   -0.758    3.545   -0.156    0.171   -0.237    0.993
X1==    9.735   -1.136    2.068    0.318    1.569    2.784    0.191   -0.932   -1.062    0.183    0.402   -0.682    1.402    0.562   -1.136   -1.062    0.191   -0.273    4.042   -0.100    2.032    1.291   -0.709    2.481    0.183    0.402    2.032    1.284    0.476   -0.524   -0.598    1.476
X2==    5.377   -1.144    1.184   -0.110   -0.244   -0.689    1.059    1.184   -0.689   -0.442   -0.604    3.725    0.396    0.176    1.554   -0.689    0.059    1.419   -0.794    1.311   -0.373    0.491   -0.509    5.304    1.558    0.396   -0.373    2.760   -0.327   -0.327    0.396    0.673
CD1=       11        0        3        1        3        4        1        0        0        1        1        0        2        1        0        0        1        1        5        1        3        2        0        3        1        1        3        2        1        0        0        2
CD2=        8        0        2        1        1        0        2        2        0        0        0        5        1        1        3        0        1        2        0        2        0        1        0        6        2        1        0        3        0        0        1        1
TTTTTAAGCATCGTCTCGATCTCTTGTTGGCTCAAATGGGGGTTACGATTTTTTTCTAACAGGCATTGGGTGTTGGTTAAAATACTCCCGGCCCCATCGCTTTCTATGCTCCCACCCTCTAAAATATAGGGCATCGTTTTTAAAGGGTGTTTTAAAAACCCTAAATTTTTGAGCTTGGAATTCACCTGATTGTCCAAATTGGAAGGGTATTTTAACCCCCAGCCATTAAAACCAAAATCCAAGCACTCTAAAACGCCATGATTTTCAATACTGATCGCTCCAAAATCCCTAGCCCATGTG
KOK=        50
KK=   46922  LL=   48031  Z=    6.66  JJ=   46922  DL=  1110
A===      111      112      113      114      121      123      124      131      132      133      134      141      143      144      211      213      214      223      224      231      233      234      243      244      313      314      323      333      334      343      413      433
B===      222      122      422      322      212      412      312      242      142      442      342      232      432      332      221      421      321      411      311      241      441      341      431      331      424      324      414      444      344      434      423      443
RRR=   35.210    3.920    0.756   48.154   -0.920    3.055    7.410   15.594    0.004   -1.713   -1.255   -0.339   26.480    0.725    6.899    1.131    1.840   -1.888   -1.037    6.627    0.244   -2.099    0.672    0.177    0.220    0.325    2.243    6.667   -0.302   24.126    0.060    0.670
X1==    6.896    1.152    1.060    7.948    1.152    1.753    3.827    3.610   -1.408   -1.035   -0.225   -0.777    6.349    0.672    2.027   -1.935    0.447   -1.871    2.908    2.280    0.310    2.586    0.548    0.062    1.424   -0.225    2.850    3.830    1.109    5.869   -1.540    1.109
X2==    5.106    3.403    0.713    6.058   -0.799    1.743    1.936    4.319   -0.003    1.655    5.574    0.437    4.171    1.079    3.403   -0.584    4.113    1.009   -0.356    2.906    0.787   -0.812    1.226    2.848    0.155   -1.442    0.787    1.741   -0.272    4.111   -0.039    0.604
CD1=       22        8        6       18        8        7       10       11        1        1        2        2       12        3       10        0        4        0        8        8        3        6        3        2        5        2        7        7        3        9        0        3
CD2=       15       12        4       14        3        6        7       10        3        4       10        4        8        4       12        2       11        5        3        8        3        1        4        7        2        0        3        3        1        6        2        2
TAAAAAATAAAAAAGATTAAAATCACAAAAGCTGAAATCAAGCGCAAGATGTGTTTGTCATCGCTAAAGCGCGTTTCAAAATAATCTGAAATGGTGATGGAATGAGCGATCACGCTCGTATAAATGCGTAAGCGTTTAGCCACAAAAACCCAGTTAATGAGTGCGCCCAAACTCAAGCCTATGGCGATGTGTGAGTTGATCAAGCCCCCCACATATAAAGCTCCAGGTAATCCCATTAAAAGCCACCCGCTCATATCGCTCGCTCCAGCACTCAAAGCGCTAATCACAGGGCCCATAGAACGATCGCCTAAGAAATAATCTTCAGTCGTTTCATTTTGTTTGTAAAAATAAAAACCAATATAGAGCATTAACAGCGAATAAACGATAAACATCGTAACAATAGGGGTGCTTAAAACAACATGTCCCATTTTGATTTCCTTATTTAATACAATATTTATTTTTCAGCACAGCATGATTTGTGGCAAGTTGGTCGCCTTAAAACCCTTGAGCCTAAATTCCCGTAACGATGATAAGAGATGCTAACCGATCGCTCTAAGTGGTAATACAACAATTCAAAACGCCCGTTCAAGCAGGGTTTAGCCGTGGCTAAAACCATCCCTAAAGCACTCGCTTGCTCGTGCAATAAATCCAAATCGCTTTTTAGATAACGGACACGATTGAAAGCGTTCAATTTCTCGCTGAATTTTTGCAAGCTTTCATAAACAATAGGGGCGTTTGCTTGGAGCACTTTTAAGCATTCTAAAAAGAATGTTAAATCTTTGTTCGCTCGTTCGTTTTCTATGCTGAGCGTTAAAGGGATTTGAGAAATTAAGCATGCTAAAGCAACGCCTAACATGTCGCTTAAAGTATCCTTTTCGGTGATGCGATAGCCCACGCTTTTAACTTTGGTGTAGGAAAAAAGGTTGTCTTCGCCTCTGATTTTGACATAGTCTTTAGCTTGGCTGAATTCATGCTTGTAATGATAAGCGTAGCTCTTTGCCATAAAAATCGCACGCTTCAACTCATGCGTATGCTCATCATAGCCTTTTTGAGTCAAACCCTCTAAAGCTTCGCTTAAAGGGTTTTTTAAGGCGTTTTCATCTTCTTCTT
KOK=        51
KK=   53882  LL=   54481  Z=    7.62  JJ=   53882  DL=   600
A===      111      112      113      114      121      123      124      131      132      133      134      141      143      144      211      213      214      223      224      231      233      234      243      244      313      314      323      333      334      343      413      433
B===      222      122      422      322      212      412      312      242      142      442      342      232      432      332      221      421      321      411      311      241      441      341      431      331      424      324      414      444      344      434      423      443
RRR=   83.129   -0.522    0.130   -0.129    0.257   10.107    1.678    1.789   -0.638    0.391   -5.735   -1.282   28.759    0.904   -5.694   -2.055    0.675    9.979    9.585    0.508    1.995    0.313   -1.195    0.307   -0.307    0.139   -1.112    8.184    0.590    5.604   -5.735    6.994
X1==    9.377    1.400    1.019    0.450    0.170    3.925    1.515   -1.311   -1.191   -0.865    5.358   -0.879    4.436    0.285   -1.675    1.367   -1.401    1.727    4.327   -0.338    1.284   -0.985    1.015   -0.308   -0.865   -1.098   -0.716    2.556   -0.611    1.389    5.358    1.389
X2==    8.866   -0.373    0.127   -0.287    1.513    2.575    1.108   -1.364    0.536   -0.452   -1.070    1.458    6.484    3.176    3.399   -1.503   -0.482    5.779    2.215   -1.503    1.554   -0.318   -1.178   -0.995    0.355   -0.126    1.554    3.201   -0.967    4.033   -1.070    5.033
CD1=       20        5        3        3        3        6        4        0        0        0        7        1        6        2        0        3        0        3        7        1        2        0        2        1        0        0        0        3        0        2        7        2
CD2=       15        2        2        1        5        6        3        0        3        1        0        3        8        4        8        0        1       12        5        0        4        1        0        0        2        1        4        5        0        5        0        6
ATCAGAGAGAGTTTTGAAAAAGACTTGAAAAAATCCTTACCCAGGCATGTTTTTGACGATGAAAAAACGGCTAAAATGTTCAAAGTGGGATTAAAAGCGAGCGAGCCTTGCGCGTATGCCCTTAGCGCTTTAAAAAGCTACGGGTTTTTTAAATCAGCCAAATTAGACAATCCCGTTTATTACGGGGTGTTTGATTTTGGGGGCGGGACGACGGATTTTGACTTTGGCAAATGGGAAAAAAGCGCTAACCCTAAATTCGCTTACAAAATGACGCATTTCAGCAGTGGAGGGGATAAGTATTTAGGCGGTGAAAATTTATTGGAATTGTTGGCTTTTGAAGCGTATGGCCAAAATTTTCAAATGCTAAAAGAAAAAGACATTATCATCGCTAAGCCCAACTATGACCGAATCGATACGCAACGCTTTGGATCTTTTATGCAAAACTCCAGTGGAGCGCGCTTGAATTTGCAAACGATTGCTTCTAGCTTGTGCCCTTTTTTAGAAAAATTAGACGCTCATATCATAGAAGCGATAGAAAAAAATGAAGAGCCTGAGATAAAAGGCTTTGAAAAGGGCTCTAAAATCACGCTGTTTGATAGG
KOK=        52
KK=   57752  LL=   58411  Z=    4.93  JJ=   57242  DL=   660
A===      111      112      113      114      121      123      124      131      132      133      134      141      143      144      211      213      214      223      224      231      233      234      243      244      313      314      323      333      334      343      413      433
B===      222      122      422      322      212      412      312      242      142      442      342      232      432      332      221      421      321      411      311      241      441      341      431      331      424      324      414      444      344      434      423      443
RRR=   21.664   -3.019   -0.984    6.682    0.876    0.457    2.007    0.731    0.436    1.473    0.110   -0.340   12.268    2.777    1.772    1.960   -0.132   -0.008   -0.078   49.404    0.143   -2.520   11.661   -0.925    1.148    3.255   -0.079    0.482    0.463    3.120    0.331   -0.733
X1==    3.236    3.014   -0.878    3.614    0.989    0.238    0.969   -1.540   -0.536    1.027    1.321    4.163    3.004    2.017    2.002   -1.310   -0.313    1.601    2.388    4.884    1.292   -1.025    1.929   -0.431    2.027    3.004   -0.708    0.593   -0.598    1.402   -0.362   -0.598
X2==    6.695   -1.002    1.122    1.849    0.885    1.919    2.071   -0.474   -0.813    1.434    0.084   -0.082    4.084    1.377    0.885   -1.496    0.421   -0.005   -0.033   10.115    0.111    2.458    6.046    2.144    0.566    1.084    0.111    0.812   -0.774    2.226   -0.916    1.226
CD1=       13       10        1       10        6        2        4        0        1        2        3       11        5        5        8        0        2        3        5        8        2        0        3        1        3        5        0        1        0        2        1        0
CD2=       11        1        3        3        4        5        4        1        1        3        1        1        5        2        4        0        2        3        2       17        2        4        8        3        2        2        2        2        0        3        0        2
TATTATCTTTTGAATGCGGCTGGTGATGTGGTGCTGTTTTTAGACACTGATGATGGCTCAAAACATGCGCTATTACACCTTAAAATGTTTTTAAAAAAACTGGAATCAAGGGGTTAAAATGTTTTCTCATAAAGTTTATTTGGAGGGTTGCACCCTTGAATTAAGAAAGATTTGCGATGATTTTGCAGGAAATGCCATGCAAGATGATTTAGGGCAGAAGCTCAGAGATGAGGTGCTAGAGGGCATGCTAAAAATCGTGCATGATTTAGAAAATTTAGAAGATGACACCCAATACCAAAGAGGAAGAATCAACGAGCAAATTGAAGAAGCGCAGAGTTTGATGAGGCAAATTGATATGAATTTCCATTCACCAAGTGAAATTGATAAGCTTGTGCGTGAAGCCAAAGAGCATGAAAGAGAAGCCAGTAAAAGATATGATGAATATCTTAAATCTAAGGATAAAAATGATTGATGTGAATGGTTTATTAAAAGAACTGGACGACGCCTTAGATAAAGTTGTCCCTAATAAAGAGCCAGAGAGTTTTCTCAAGCCGATCATTTCAGAAATAGAGGAATACCAAAAGAATATCAGGCAAATCCAAGTGCAATTCACAGACGCGCCGCAATTCAATGAAACGAGCACTTATCCCCCATTTTTGA
KOK=        53
KK=   66782  LL=   67831  Z=    8.16  JJ=   66662  DL=  1050
A===      111      112      113      114      121      123      124      131      132      133      134      141      143      144      211      213      214      223      224      231      233      234      243      244      313      314      323      333      334      343      413      433
B===      222      122      422      322      212      412      312      242      142      442      342      232      432      332      221      421      321      411      311      241      441      341      431      331      424      324      414      444      344      434      423      443
RRR=   80.913    8.209    1.834   20.206    0.452   -2.158    0.054    4.113    0.878    4.177   -0.901    0.368   15.414    0.446   -2.897    0.469    0.148   -0.035    0.422    4.666    0.408    0.817    2.129    7.143   -0.145   -0.399   -2.418   -1.542   -0.257   33.401    0.309   16.321
X1==    8.272    2.872    2.100    3.863    0.512    1.410    0.057    2.542   -0.573    2.089    2.481    0.174    5.147    0.325   -0.667    0.418    0.057   -0.717    0.466    1.906    0.264   -1.349    2.393    3.344   -0.145   -0.185   -0.990    2.811   -1.193    6.405   -0.851    3.872
X2==    9.782    2.859    0.873    5.231    0.883   -1.531    0.943    1.618   -1.531    1.999   -0.363    2.112    2.995    1.371    4.341    1.122    2.612    0.049    0.905    2.448    1.549   -0.606    0.889    2.136    0.999    2.155    2.442   -0.548    0.215    5.215   -0.363    4.215
CD1=       32       14       10       11        8        7        3       11        3        7        6        4       10        2        5        5        3        2        3        8        3        0        5        5        3        2        1        6        0        9        1        6
CD2=       21       10        3       11        6        0        5        4        0        3        1        6        5        4       13        4        8        3        6        6        3        1        3        6        2        4        4        0        1        6        1        5
CTGAAGTGCCATAAAAGCGCCATAAAAGCGTTATTTGTAAGCGCGTTAATACCCTTTAGAATCATTTGACAAAGATCAAAAGCCCACAAAAAAACAAGAATTAATGAGAATTAAAATTGGAGCAATAATGGTGGCCACGACTGGACTTGAACCAGCGGCCACTACCATGTCAAGGTAGTGCTCTACCAACTGAGCTACGCGACCTTTCATTTTAAAAAGGGCAATTATGCCTTAATTTTGTTTTGTTTTTGCTTAAAAAAGAATTGTCTTAACAATAAAACGCCCACGCCTACATCTATCATGACATCAGCGAAATTAAAAATGGCAAAATCAAAGCCATAATGATAATACACATAATCCACCACACCCCCATGCACAAACCGGTCTAAAACATTAGAAACCCCAGCGCCAAACACCATGCCAAACTCTATCGCATGGTTTTGAAAAAGCTCCTTTTGGCGCATTAAAAAGATAAAAAGCCCTAAAATCAAAAAGATTTGCAAGTATTTCAAACCCCCCTCTAAAAAACTGAGCAAGGAAAACGCCACGCCTTTATTGAATACTAAAACAATATCTATCATCAAACTTTCATAGCGAAACCCCTCTAAAATAGCGTATTTGATCGCTTGATCCACGCTAAAAATAAGGAAAAAAACCCCTATAAAAACCAACAGACTTTTTTTTGTGGTTTTTAGCACAAATGCCCTTCAAAAAACTCTTTTAATTCTTGCATTTTGGATTCTAAAAGTTTTTCATCTTTAGCTTCTAAAAGGATTCGTAATTTGTTTTCAGTGCCGCTATAACGGATCAAATGGCGGATTTCTAGCTTGTCTAATTCTTTTAAAAGAGCGCTATAACCTTTCAGGCTTTCTAAAGGAGGCTTTTGTTGAACGCTTAAATTCATTAAATTTTGAGGGTATAATTCAAAGGGGTTTAACGCAACAGAGCTTACAAGCTTACTTTCTAACACTAACGCGCTCACTTGTAAAGCGCACACCAAACCATCGCCTGTTTTAGCGTAATCGCTAAAAATGATATGCCCGCTTTGCT
KOK=        54
KK=   76922  LL=   77941  Z=   11.02  JJ=   76802  DL=  1020
A===      111      112      113      114      121      123      124      131      132      133      134      141      143      144      211      213      214      223      224      231      233      234      243      244      313      314      323      333      334      343      413      433
B===      222      122      422      322      212      412      312      242      142      442      342      232      432      332      221      421      321      411      311      241      441      341      431      331      424      324      414      444      344      434      423      443
RRR=  112.743    1.862    6.328   28.223    0.207    0.914   -0.254   -0.063    0.077    2.758   -0.115    0.131    3.172   -0.509    3.134    1.429   -0.636   -0.360    2.518    4.458   -0.286    1.522    5.819   -1.087   -1.477    0.038    0.756   21.072    0.052    7.479    0.732   25.570
X1==   10.561    1.716    2.774    3.959    0.753    0.554   -0.363   -0.365   -1.183    1.686    1.231   -0.808    5.334    1.540    4.606   -1.183   -0.363    0.220    1.135    1.133   -0.758    0.932    2.444   -0.409    2.442   -0.410    0.636    3.450   -1.018    3.929    1.231    8.876
X2==   10.675    1.085    2.281    7.129    0.276    1.649    0.698    0.173   -0.065    1.636   -0.093   -0.162    0.595   -0.330    0.680   -1.208    1.751   -1.637    2.218    3.935    0.377    1.634    2.381    2.657   -0.605   -0.093    1.188    6.108   -0.051    1.904    0.595    2.881
CD1=       24        8        7        8        6        4        2        2        1        4        3        1        8        3       14        1        2        4        5        5        1        3        5        1        5        1        3        5        0        5        3       10
CD2=       36        9        8       19        7        6        5        4        3        4        2        4        3        2        8        1        7        0        7       10        2        4        5        6        1        2        3        7        1        3        3        4
GCCAAAATAGCCTGAATGGGTAAAATACTCTTTATCCTCTAATTTCATGCCTGAAAATTTAACCTTATTAGCGTTGATAACCACCACAAAATCCCCACAATCCACATTAGGGGTGTAAAAAGGGCGGTGTTTGCCTCTTAAAAGCACAGCGATTTCAGTGATCAAGCGGCCAAAAACTTTGTCTTTAGCGTCTAAAACGACCCAATCACGAACGACGTCATTGACTTTAGCAGTCTTTGTCATGAGAATCCTTTGATAAAATTAAAGCGAATATTATAAGGAAATAAGCTTAAATATTGCTGAATTTAAGGAAAGTTTAAAGTTTGAAAATAGGGTTTTTTAAAAAATTTGTTTGATTGCTTTTGATTTTATTGTAAAACCCATTTCTTAAGTAAAACCCATTTCCTTAAGAGGATAGGGGGCATTTTGAAATAACTTTCCCCCTACAACCCCCAACTAAAAACCCCCTAACCCCAAAAGACCGCTTTTTAAAGAGGCTATCACTTGCTTACGCAAGCTCTTTTATTGTATTTATTTTAAAAAATGCCTTTAAGCTTTTTTAATTTTGTTACTCATGCTTAATAAGCCAAAGCCTTTATTTTTGCCCTTGATTAAGCCTTTCTTCTATCTTTTTGATTTGTTGGCTCATTTGAGCGCTCGCGTTGATTTGATTGATGAGCATATAAAGGTTTATCATCATCAAAAGCACCACCACAAGCCCTAAAAAAAACACGATTTTAACGGCTTTTTTAGCGATTTCTCGGGCTTCTTGTTCTTTTTGCATGCGTTTTTAATTTTCCAATTCTTCTGGGGATAAATCTTTATAAAAGCGTTCTAATTCAAAGCTTTCGCCCAAATACGCAGCGATTTCTTGGGAATCCACAAGGGCGTTTTGCAAGCAACTCGTCGCGCCTGGAGAAGGGGTCATGTTAAAAGTGATGCCTTTATGGGTGCAAATCTTTTTTTCGCCTAATTCTAGTTTTTTCTTGGTTCTGTCTAAAACTTGCGGGCGCACTTCGC
KOK=        55
KK=  100262  LL=  101431  Z=    6.01  JJ=  100262  DL=  1170
A===      111      112      113      114      121      123      124      131      132      133      134      141      143      144      211      213      214      223      224      231      233      234      243      244      313      314      323      333      334      343      413      433
B===      222      122      422      322      212      412      312      242      142      442      342      232      432      332      221      421      321      411      311      241      441      341      431      331      424      324      414      444      344      434      423      443
RRR=   75.692    0.600   -0.924    0.376    0.840   -0.428    4.435    0.598   -1.854    0.308   -0.080    4.187    2.369    0.719    4.777   -1.276    0.156    4.074   33.030    4.106   -2.385   -0.439    3.820    0.999    3.693    2.369    0.737   16.249    0.113   17.698    0.015   17.743
X1==    8.025    1.909   -0.636    2.228    1.050    1.540    1.432    2.770    2.006    0.718    2.097    1.085    0.855   -0.650    1.479   -1.258   -0.758    2.178    6.458    2.472    2.039    0.677    2.462    4.155    1.775    0.855    0.521    5.120   -0.822    3.227   -0.387    3.902
X2==    9.432    0.315    1.454    0.169    0.800   -0.278    3.096    0.216   -0.924    0.429   -0.038    3.860    2.770   -1.106    3.230    1.015   -0.205    1.870    5.114    1.661   -1.170   -0.647    1.551    0.240    2.081    2.770    1.417    3.174   -0.138    5.484   -0.038    4.547
CD1=       23       10        3        7        8        8        6       10        9        5        6        5        4        1        9        2        2       10       16       10        8        4        7        8        7        4        5       12        1        7        2        8
CD2=       25        5        5        4        6        2        9        3        1        2        2       11        6        1       11        4        3        5       12        5        0        1        4        3        4        6        3        4        1        7        2        6
TATTACCTTGCAACAAATCCCCGCTGTCAATCAAAACCACATTTTTATTTTCAGCCCTTTGCTTTTTGATTAAAGTCGCAATCCTTGTCAAGCCGTTATTGGGTTTTTGTTCGCCAGTCGCATAATCATACGAAAAAAGCCGCCCATGAATATCTGAAGTTTCTAAAAACACTATTTTCACTTCTTTTGCAGATATTGAAAGCGTTAGCGTTAAAAAGATGATTAAAACCAATTTTTTCATTGAAATCCTTTTAATAAAAGAGATTCATAATATTTTACATAATATTAACACTGATAGTTTTTGATTGGAATGTAACGCTAAAATGGGTAAGGGGGTAGGGGAGTAAAATCATTCCCCAAACCACTCAAACCCCCACTTCAGACCACTCAGCGCATTTGTCTAAAAAAGCGCGTGCTAAATTTTGCGCACCCTCTAAAGTGTGGTTAGCCGCCCAACCGCATTGCTTTTCATTGCTGGCAGGCACTTCTGTAGCCTTTAACACATCTTGCATCGTCTTTTCTAAAACCTCTAAAATCTCTGTGTAATTGTCATGATTTAACACCGTGAGATAAAATCCCGTTTGGCAACCCATAGGCGACCAATCCACGACATAACTGGCATGGTTGCGGATGATCTCAGCGACTAAATGCTCTAAAGAGTGCAAGCTTGGCATGTCCATGTGATCTTGGTTGGGCTGTTTGAAGCGCACATCGTATTTGACGATCAAATCCCCATTAACGCCCTTTTTGCGATCAGCGACACGCACATAAGGGGCTTTGACTTTGGTGTGATCCAAATTAAAACTCTCTACATTCATTTTTGGCGTTTTCATGTTTTTAACTCCTTTATTCATAAATTGTAATGAAACTTTAGCCTATTTTAGCGAACGCTTGCTCTAAATCTTCTAACAAATCCTGTTCATGCTCAATCCCCACAGACAAGCGCACCAAACCATCTCTAATCCCTGCAGCTTCTCGTTGTGCTTTGGGGATACACGCATGGGTCATAAGCACTGGAATCCCCACCAAACTTTCCACTCCTCCCAAACTTTCGCCTAAAATGAATAGTTTAAGGCTTTCCACAAAAGCAACCGCCTCGCTGTCATTTTTGAGGGTGAAAGAGAGCATCCCGCTAAAGCCACGCATCTGTTTTTTGGCCAGCTCGTAATT
KOK=        56
KK=  104732  LL=  105781  Z=    5.55  JJ=  104702  DL=  1050
A===      111      112      113      114      121      123      124      131      132      133      134      141      143      144      211      213      214      223      224      231      233      234      243      244      313      314      323      333      334      343      413      433
B===      222      122      422      322      212      412      312      242      142      442      342      232      432      332      221      421      321      411      311      241      441      341      431      331      424      324      414      444      344      434      423      443
RRR=   53.049   -1.131   -0.085   49.399   -3.662    0.702    6.020   -1.213   -0.026    0.001   -0.208    1.668    1.109    0.001    1.775   -0.426    2.988   -0.072   15.163   12.034    0.132   -4.567   17.664   18.844    0.682    1.068   -0.143    0.396   13.210    4.330    1.158    4.469
X1==    8.487    2.855    0.140    6.685   -1.922   -0.477    1.827   -1.071    0.033   -0.005    0.967    0.322    2.493    0.002    3.386    0.543    2.495    0.175    3.810    3.601    2.312    3.552    4.194    3.861   -0.586    0.967   -0.135    0.966    4.481    4.481   -1.323    2.283
X2==    6.250   -0.396   -0.603    7.390    1.905   -1.473    3.296    1.132   -0.785   -0.295   -0.216    5.180    0.445    0.484    0.524   -0.785    1.198   -0.414    3.979    3.342    0.057   -1.286    4.212    4.881   -1.162    1.105    1.057    0.410    2.948    0.966   -0.876    1.957
CD1=       16        9        3       10        0        3        5        1        4        3        3        2        5        1       10        5        6        6       10       11        9        8        9        6        2        3        4        5        8        8        0        5
CD2=       23        4        2       22        9        0       10        5        1        1        2       17        3        5        6        1        6        1        9        7        1        0        7       11        0        4        2        1        4        2        1        3
CGGTAACATCAAAAGTCCCCCCACCCAAATCATAAACCATGATTTTTTCGCTCTCTTTTTTATCCAAGCCATAAGCTAACGCTGCGCTTGTAGGCTCATTGATGATCCTTAAAACATTAAGCCCTGCAATCGTGCCGGCTTCTTTAGTCGCTTTCCTTTGGCTGTCGTTAAAATAAGCCGGAACCGTGATCACCGCTTCAGTAACGCTCTCGCCCAAATAGCTTTCAGCGTCTTCTTTGAGCTTCATTAAAATTTTGGCTGAAATCTCTTGAGGGGTATAAACTTTACCCGAAATCTCAATCGCGCAAGCCCCATTCCTATCCACAATCTTATAAGGCAAGCGTTTTTCGGCTTCTTTAGCCTTATCTTCATTAAACATCAAACCCATGATTCTTTTAATAGAATAAATGGTTTTTTCTGGGTTGGTTACCGCTTGTCTTTTCGCACTCTCGCCCACTAAAATCTCGCCCTTATCCGTAAAGGCTACAACAGAAGGAGTGGTGTTTTTACCCTCTTTATTCGCAATAATCTTTGCTTCATTGCCTTCATAAACCGCCATTGCGGAGTTGGTTGTCCCTAAATCAATTCCAATAACTTTTCCCATAGTGTTATCCTTTTTTTTAAAATAAATGTTTTCAATCGTTTTTAGCAATGCTCACCATTGCCGGCCTCAAAACCCTACCCTTATACTTGTAGCCTTGTTGCAAAACTTGCACGATTTTCCCGTTTTCTTTTTCTTCGCTTTTGACTTGCATGATCGCATTGTGGAAATTGGGATCAAATTCTTCTAAGCATTCAATCCCCTCAATGCCATGCCTTGCCAAAACTTCATGCAACTTTTCCATCGTAAGCTCCAAGCCCTTAGTTAAAGCGCTCTCTTTGTTCTCTTCAGCTGCACTTCTATGAGCCCCAAGAAGCGCATCAATGACCGGCAATAGATCCAATGCGATTTTTTCATACGCATACTCTAACGCCATGCTCTTGTCTCTTTCTAAGCGCTTTTTCACGTTTTCAAAATCCGCATGCACTCTTAAGTATTTTTCGTGCATT
KOK=        57
KK=  105902  LL=  106651  Z=    9.38  JJ=  105662  DL=   750
A===      111      112      113      114      121      123      124      131      132      133      134      141      143      144      211      213      214      223      224      231      233      234      243      244      313      314      323      333      334      343      413      433
B===      222      122      422      322      212      412      312      242      142      442      342      232      432      332      221      421      321      411      311      241      441      341      431      331      424      324      414      444      344      434      423      443
RRR=   57.297    4.732    6.204    6.204    1.485    0.670   -0.251   -3.677    0.076   -0.037   -2.693    0.267   18.067   -3.496    2.622    0.244   11.965   -1.471    1.752    6.202   -0.035    1.375    2.835   37.899    0.069   -1.659    0.031    0.221    0.813   17.200    1.442    2.308
X1==    6.888    3.617    2.775    2.335   -0.776   -0.992   -1.367   -0.997    1.528    0.036    2.218   -0.629    4.773   -0.998    1.421   -0.362    3.089   -0.987    0.869    2.788    0.765    3.082    0.522    6.007    0.036    1.367   -0.681   -0.391   -1.030    7.781   -1.188    1.907
X2==    8.318    1.308    2.236    2.657   -1.915   -0.675    0.184    3.689    0.050   -1.025   -1.214   -0.425    3.785    3.504    1.845   -0.675    3.874    1.490    2.017    2.225   -0.046    0.446    5.434    6.309    1.926   -1.214   -0.046   -0.565   -0.790    2.210   -1.214    1.210
CD1=       16       10        7        5        2        1        0        1        5        2        4        1        7        0        6        2        6        1        3        7        3        5        2        7        2        3        1        1        0        9        0        3
CD2=       19        6        5        7        0        1        3        7        2        0        0        2        6        7        7        1        9        4        6        5        1        2        8       11        3        0        1        0        0        3        0        2
TGGCTTAAATGATCGTGTTCTTGGTTGTGTTCATCTTTCATTATTCCTCCTTAGAAATCGTTTGAAAAAACCCTTCATAATCGCATTCTAATTTCCCCACGCAAAGCAGTTGCATCCGCTTGTTTTGAAATTCTATAGGGCGTGTTACTAGCATGCAATCAGGCTCTATAAAATGCAAACCCTTTTTCAAACGCTCTAAAACCTTACCCCCTAAAATGTCAAAAAATAAAGGGCTGTTTAAAAGCGTTTTTAACCCCATTAGATTAAAGCGTGTGATTTGTGTGTTGGAATACTCCAAACGCTCTAATTGCCTGGCCAAACTCAACGCATTGACAGAAGCAGCGATTGAGCGCACTTCTTTAACGCTTTTACCCACAAGCTCTAGTAAAAACTTTTCCATTTTAACGCTGTAACCCAGCGCGCAAGAAAACGCCAAAAAATCCAAAATCAAAAAGCGTTTTTCGCACTCAACGACTCTTTCTAAACGCTCCAAACTGGGTTTTTTTAACAGCGTGAAAAGCCCAAAATTTTCACTCGCGCTTTTTAAGCGTTTTTCATTCACCTTTAAAATTTCAAAGCGCAACGACTTTTGCCAATAGTTTTCAAACGCCTTAAAAGTGGGCAATCTAGCACCGCTAGAATGAGCTTGAAAGAGCATGCCCTCTTTAGAAAGGATTTGAAAATAATTCCTGATCGTCGCGCAAGATATTTTCAAGTTTGCCAACTCTTTCAAGCGTTTAGAGCTAATGG
KOK=        58
KK=  109142  LL=  110221  Z=    6.05  JJ=  109082  DL=  1080
A===      111      112      113      114      121      123      124      131      132      133      134      141      143      144      211      213      214      223      224      231      233      234      243      244      313      314      323      333      334      343      413      433
B===      222      122      422      322      212      412      312      242      142      442      342      232      432      332      221      421      321      411      311      241      441      341      431      331      424      324      414      444      344      434      423      443
RRR=   56.611    2.754    0.895   18.145    1.158   -0.428   -4.071    5.350    0.117   -1.237   -4.962    0.075   18.249   -0.104    2.053    0.117    9.557   -0.631   11.594    7.700   -0.037   -0.400    3.219   12.667   -0.835   -1.066   -0.003    4.482    1.292   44.795    0.958   -0.424
X1==    8.289    4.625    0.854    3.870    1.131   -0.163   -1.181    1.945   -0.163   -1.454   -1.397   -0.097    3.670    0.916    2.005   -0.163    1.711    0.477    4.180    2.062   -0.714   -0.629    1.587    3.296    1.330    1.498   -0.003    2.428    0.764   10.021   -0.673   -0.162
X2==    6.830    0.595    1.047    4.688    1.024    2.621    3.446    2.751   -0.717    0.850    3.552   -0.773    4.973   -0.114    1.024   -0.717    5.587   -1.323    2.774    3.734    0.052    0.636    2.028    3.844   -0.628   -0.712    0.777    1.846    1.692    4.470   -1.422    2.618
CD1=       25       16        5       10        8        3        1        7        3        0        0        3        7        3       10        3        6        4       10        7        1        1        4        6        4        4        2        4        2       12        1        1
CD2=       21        7        5       12        8        8       10        8        2        3        7        2        9        2        8        2       14        1        9       10        2        3        5        8        1        1        3        3        3        6        0        4
CCGTTAAATCCACCCTTTCTAAAGACAGCACAATATCAGGCTTGATACCGGCTTTAGCTAAAATAGGGAAAGAAGCGTCTATGCAAAAAAGCGTGGCGTAGGGCGCGATTTCTTTTAAAAGGGGGAGCTGCTTGTTCAAACTGGGCCCGGTTGAAACAATAATAGCGGTATCTCTGTTTTTTAAAGCACTCACAAAATCCACTAAACTAGGGCTTTTGATGACTTCAGGCAAATTAGAGGCATGCTGTTTGATGCCTATAAGCGCGTCTTTGGCGTCATTGCCTACGCTAATAGCGCCATGCTCTAAAGCGCGCGTGAAATGCTGGTTGATTTCTATCATTTGATGGGAGTATCGTTCATAATAAGCGTTAAAAAGTTTTAAATCATACATTCTTGCGTATAAACGAGATTTTTTATCCATATCAAATAATGAAGCGATCATGTTGTAATGGCAAAAATCCGCATGCAATAAAATCAAACGATTTTCTAAAATCTCAGTGGAAAAATCCAAAAGATTCAACACAATGAAAATAACCTCTATTTCAGGCTCAATGACCACCAAGCGTTTTAAATTACCATTGCCTAAAAGCAAGCGATAAAACACCCCATTACCCAAGCCAAAATAATACAAATAAGGATAAAGCATGTAAATTTCGCTATTTTTGTATAGCTCTAAGCTTGAATTTAGCGGGCTTTTTTCAAATAAGGGCGTGTTTGTTTCTTTATCTAATAGGTTGAAATTCGCGCTATCATTCCCTAAAAACACTTCGTATTTTTTGTTTTCTTTAATGGCTTTGAGTTGTGCGAACAAGAGAGGGTCTTTTTTGGAAAGAGCTTGTAAGTTTTTTTGATAAATATCCATCATTCTAACTTATAAAAATAACTGATAAAAAGGGCTAACGCCCCCTTGAATTAAAAGGGCTGTTATTGTAAAAGCCTTAAGACATTTTGTTGCACCGCATTCGCTTGCGCCATAGCAAAACTCCCGCTTTGCGCCAAAATATTGTATTTAGAAAAATTCGCACTCTCTTCAGCAAAATCCACATCTCTGATTTGAGATTCAGCCGCTTTAACATTCAC
KOK=        59
KK=  111332  LL=  112081  Z=    5.31  JJ=  110882  DL=   750
A===      111      112      113      114      121      123      124      131      132      133      134      141      143      144      211      213      214      223      224      231      233      234      243      244      313      314      323      333      334      343      413      433
B===      222      122      422      322      212      412      312      242      142      442      342      232      432      332      221      421      321      411      311      241      441      341      431      331      424      324      414      444      344      434      423      443
RRR=   11.103    7.367    5.142    3.353   -0.038   14.834    8.224   -0.147   -0.451    4.195    0.162   -0.048   46.400    1.291    2.164    1.366    6.415    0.560    0.240    2.285   -0.049    1.532   -0.271    2.380    1.516   -1.300    0.144   11.264    0.107    0.382   -1.758   -0.370
X1==    4.186    1.288    1.074    5.754    0.753    4.143    2.928   -0.238    0.316    1.844   -0.487    0.453    8.220    0.333    1.288   -0.959    2.284   -0.405    4.006    1.592    0.194    2.530    0.991    1.027   -1.291    1.096   -0.568    3.608   -0.119    3.666   -1.278   -0.119
X2==    2.652    5.720    4.787    0.583   -0.051    3.580    2.809    0.618   -1.424    2.275   -0.332   -0.105    5.645    3.875    1.680   -1.424    2.809   -1.383    0.060    1.436   -0.253    0.606   -0.273    2.317   -1.174   -1.186   -0.253    3.122   -0.896    0.104    1.376    3.104
CD1=       11        6        4       11        5        9        7        2        3        4        1        3       12        2        6        1        6        2        9        5        2        5        3        3        0        3        1        5        1        5        0        1
CD2=        8       13        9        3        3        7        6        3        0        4        1        2        8        6        6        0        6        0        2        4        1        2        1        4        0        0        1        4        0        1        3        4
TTTAATGGTGTCTAAGATTTTGATTTGCTCATCCATCGCTTTATCAGCGGTTTGAACCATACCAATAGCGTCATTAGCGTTGCGGATCGCTTGACCCAAATTCGCGCTTTGACTCCTTAAGCTATCAGCGATCGCCATCCCACTAGAATCATCAGCGGCTTTATTGATCCTAAGCCCTGAGCTTAACTTTTCAAGCGAGCTTGAAAGGTCTCTGTTGTTTTGAACCCCTACCGCATGAGAGGTTAAAGCAGCGATATTGGTATTTATCCTAAAACTCATGTTTGCATCCTTTGCATAGATATTTGCTGTTAATCAAGCAAAGGGTGTTCCAACTCTTTGATTTTTAGCGCCGCTATCGTTTTTATGGTTTAATAGGGCGTTCAGTCAAAATTCTATGCTACAATCATTCCTAATAGGTATAAACATTCCATTAAAGGCGTTCCATGAAGCACCTTATTATCGTAGAATCCCCAGCAAAAGCCAAAACCATTAAAAATTTTTTGGATAAAAATTACGAAGTCATCGCCTCTAAAGGGCATGTTAGGGATTTGTCCAAATTCGCTTTAGGCATTAAAATTGATGAAACAGGTTTTACCCCTAATTATGTCGTGGATAAAGACCATAAAGAGCTTGTCAAACAGATCATAGAGCTTTCTAAAAAGGCATCTACTACCTATATCGCTACCGATGAAGACAGAGAAGGGGAAGCGATAGGCTATCATGTGGCGTGCTTGATTGGGGGGAAATTAG
KOK=        60
KK=  112112  LL=  112711  Z=   10.23  JJ=  111662  DL=   600
A===      111      112      113      114      121      123      124      131      132      133      134      141      143      144      211      213      214      223      224      231      233      234      243      244      313      314      323      333      334      343      413      433
B===      222      122      422      322      212      412      312      242      142      442      342      232      432      332      221      421      321      411      311      241      441      341      431      331      424      324      414      444      344      434      423      443
RRR=   17.394    0.104    0.001   63.473   -1.164    0.916   -0.511    0.028    0.231   -0.280    0.141   -0.143   12.669   -0.558    1.495   -0.454   10.993    0.790    3.446   31.516   -1.012   -0.248    0.039    7.096   -0.072   -0.201   -0.137   10.370   -0.034   18.439    0.027   -0.319
X1==    4.898    0.351    0.028    8.042    0.904   -0.786    1.420    0.028   -0.786   -1.381    0.941    0.140    2.460   -0.510    0.351   -0.786    2.844   -1.253    4.631    5.424   -1.172    1.536   -0.245    1.658    0.091   -1.337    1.416    4.424   -0.113    5.587    0.182   -1.063
X2==    3.551    0.297    0.032    7.893   -1.288   -1.166   -0.360    1.032   -0.294    0.203    0.150   -1.023    5.150    1.094    4.261    0.578    3.866   -0.630    0.744    5.810    0.863   -0.161   -0.161    4.279   -0.797    0.150   -0.097    2.344    0.300    3.300    0.150    0.300
CD1=       15        4        3       16        5        1        4        3        1        0        3        3        5        1        4        1        6        0        7       10        0        3        1        3        2        0        3        6        1        7        2        0
CD2=        5        2        1        9        0        0        1        2        1        1        1        0        6        2        7        2        6        1        3        8        2        1        1        6        0        1        1        3        1        4        1        1
TCACGCAAAATGCGATTTTAAACGCTCTAAAAACCCCACGACAAATTGACATGTCAAAAGTCAATGCCCAACAAGCCAGACGCTTTTTGGATCGGATCGTGGGGTTTAAGCTCAGCTCGTTGATTGCATCAAAAATCACTAAAGGTTTGAGCGCTGGGCGGGTGCAAAGCGCGGCTTTAAAGCTTGTGATTGATAAAGAGAGAGAGATCAAAGCCTTTAAGCCTTTAACCTACTTCACGCTAGACGCTTATTTTGAGTCGCATTTAGAAGCGCAACTCATTAGCTATAAGGGCAACAAACTCAAAGCCCAAGAGCTTATTGATGGAAAAAAAGCTCAAGAGATTAAAAACGAATTAGAAAAAGAAAGCTATACTATTTCTAGTATTGTTAAAAAATCTAAAAAATCCCCCACACCGCCCCCTTTCATGACTTCTACTTTACAGCAAAGCGCTTCCAGTCTTTTAGGCTTTTCGCCCACAAAAACCATGAGTATCGCTCAAAAATTGTATGAAGGCGTAGCCACCCCGCAAGGGGTTATGGGGGTGATCACTTACATGAGGACCGATAGCTTGAATATCGCTAAAGAAGCTTTAGAAGAAA
KOK=        61
KK=  114302  LL=  115411  Z=    7.61  JJ=  114242  DL=  1110
A===      111      112      113      114      121      123      124      131      132      133      134      141      143      144      211      213      214      223      224      231      233      234      243      244      313      314      323      333      334      343      413      433
B===      222      122      422      322      212      412      312      242      142      442      342      232      432      332      221      421      321      411      311      241      441      341      431      331      424      324      414      444      344      434      423      443
RRR=   38.262   17.968   -1.595   16.329   -0.525    2.171    0.150   -1.331    0.290    5.435    0.454    0.032   17.433    3.990    1.636    1.583    1.391   36.486   34.745    0.790    0.333    0.631    3.253   -0.034   -3.364   -0.691    4.092    7.564   -0.104    1.916   -1.431    7.730
X1==   10.172    4.104    1.490    4.289   -0.698    1.169   -0.618   -0.677    1.169    2.372   -0.293    0.008    5.785    2.252    0.743   -1.163   -1.769    6.300   10.817   -0.580   -0.719   -1.446    2.752   -0.084   -1.146   -0.293    2.116    4.124    0.101    2.101    5.785    4.101
X2==    3.762    4.378   -1.071    3.808    0.753    1.857   -0.243    1.965    0.248    2.291   -1.552    3.808    3.014    1.771    2.203   -1.361   -0.786    5.792    3.212   -1.361   -0.463   -0.436    1.182    0.410    2.935    2.362    1.934    1.834   -1.033    0.912   -0.247    1.885
CD1=       20       13        4        8        3        5        2        1        5        4        1        2        8        4        6        1        0       18       28        2        1        0        6        2        0        1        5        5        1        3        8        5
CD2=       25       20        3       14       10        7        3       10        4        6        0       14        7        5       14        1        2       11        7        1        1        1        3        2        7        6        4        3        0        2        2        3
TTGATTTTAAGCAATGGCTCACTCTTTTATGAGCCAAAAGTCCAGCAAGCCTTAAAGGAATTTGACATCGTTAAATTTTCTTTAGACGCTATTGATTTGAAAGCCTTTGAAAGAGTGGATAAGCCCTATTCTAAAGACATTGACAAGATTTTAGAGGGGATTTTGAGCTTTTCTCAAATTTATCAAGGGCAATTGGTGGCTGAAGTGCTGTTGATTAAGGGCGTGAATGATAGTGCGAACAACTTAAAACGCATCGCTGACTTTTTAAAAAAAATCAATATTGCTAGAGTGGATTTAAGCACCATAGACAGGCCCTCAAGCTTTAAAGCCCCTAAATTGAGCGAAGACGAATTATTGAAATGCTCTTTATTTTTTGAAGGGCTTTGCGTGAGTTTGCCTAAACGATCCATTGCTCAAGCCAAAAAATTGATTTCTTGCGGTATAGACGAATTGCTCGCTTTAATTTCTATGCGCCCTTTAAGTGCAGAAGAAGCCCCCCTAATACTAGATCCTAACGCTTTTAAGCATTTAGAAACTTTATTAAACCATAAGCAAATTACGATTAAAAAAGTCGGCTCTTTGGAGTTTTATTGCGCGTTTTAACCTCCATTTGTAAAATACCATAAAAAATGATCTCAAAAGCCGACAGATAATTAAAAACTTAATGTTTTTAATCGCGGAGTTTGGAAGGTGTTTTGGCTGGATAGGGGTTTGATTGGTTTTTGCAGGTTTAGGGGTTTTGCATTCAGCTTCTATTTCTATAGCAATACCGGTAGTAATACCGGTCTTAATTCTTGTTCTTTTAATAAATAATTGACCATGTTTTTCTTGGCAATTTTGTTCTGTTTCTTTAATGAAATCTTTCTGTTCTTTAATTAAATCTCTTTGTGTATTAATTGTCTTTTGTTTTTCTTGTTCTGCTTTTATTTGACTATTAGCGAGTTCTATCTCACTCTTATTTGTCTTTTGTCTTTCTTGTTCTGTCTTCTGTCTTTGCTGTTCTAACTCTATCCCACTCTTATTTGTCTTTTGCTTTTCTTGTTCTGTCTTTTGTCTTTGCTGTTCTAACTCTATCCCACTCTTATTTGTCTTTTGCTTTTCTTGTTCTGT
KOK=        62
KK=  120002  LL=  120991  Z=    6.50  JJ=  119822  DL=   990
A===      111      112      113      114      121      123      124      131      132      133      134      141      143      144      211      213      214      223      224      231      233      234      243      244      313      314      323      333      334      343      413      433
B===      222      122      422      322      212      412      312      242      142      442      342      232      432      332      221      421      321      411      311      241      441      341      431      331      424      324      414      444      344      434      423      443
RRR=   57.905    5.546    1.174    6.193   -3.347   25.488   -1.483   -0.401   -0.614   -1.940    0.405    0.023    2.032    0.898   -2.461    0.364    0.683    0.778    4.534   13.589    2.893   -2.291    3.725    0.060   11.235   -0.942    0.010    1.894   -0.017   31.699    0.405   26.798
X1==    6.505    2.903    0.613    2.886   -1.751    5.145   -0.690   -0.562   -0.855   -1.196   -0.713    3.382    2.131    1.301    4.299   -0.189   -0.690    0.180    2.240    2.478    1.828   -1.250    1.174   -0.127    3.868    0.709   -0.090    3.321    0.040    6.040   -0.713    6.040
X2==    8.901    1.911    1.915    2.146    1.911    4.954    2.148    0.713    0.718    1.623   -0.568    0.007    0.953    0.690   -0.572   -1.929   -0.990    4.332    2.024    5.483    1.582    1.833    3.171   -0.476    2.905   -1.328   -0.111    0.570   -0.432    5.248   -0.568    4.437
CD1=       22       11        4       10        1       10        2        2        1        0        1       11        5        5       14        2        2        2        6        6        3        0        3        2        6        3        1        4        1        7        1        7
CD2=       19        8        6        5        8       13        6        4        5        5        1        2        3        2        3        0        1       14        7       14        6        5        7        1        7        0        3        3        1        8        1        7
ATCCACAAGGCCGGCTAAATCCATAGGCGATGATAAAGTTTGGGAAAAGGCCACTAACGCTTTAAAAGAAGCCCTAAAAGAGCACCGCATTGATTATAAGATTGATGAAGGGGGAGGGGCTTTCTATGGGCCTAAGATTGACATTAAAATCACTGACGCTTTAAAGCGTAAATGGCAGTGCGGCACGATTCAAGTGGATATGAATTTGCCTGAACGCTTCAAGCTCGCTTTCACTAATGAGCATAATCACGCTGAGCAGCCGGTGATGATCCACAGAGCGATTTTAGGCTCGTTTGAAAGGTTTATTGCGATTTTGAGCGAACATTTTGGGGGGAATTTCCCTTTCTTTGTCGCGCCCACTCAAATCGCTCTCATCCCTATTAATGAAGAGCATCATGTTTTTGCTTTGAAATTAAAAGAGGCGCTAAAAAAGCGCGATATTTTTGTAGAAGTGTTGGATAAAAACGACAGCTTGAATAAAAAAGTGCGATTAGCCGAAAAGCAAAAAATCCCTATGATTTTGGTGTTAGGGAATGAAGAAGTGGAGAGTGAAATTTTATCCATTAGAGACAGAGAAAAACAGGCTCAATATAAAATGCCCTTAAAGGAGTTTTTAAATATGGTTGAATCTAAGATGCAAGAGGTTAGTTTTTGAGCAGAAACGAAGTGTTGTTAAACGGAGACATTAATTTTAAAGAAGTGCGTTGCGTGGGCGATAATGGCGAAGTGTATGGGATCATTTCTTCCAAAGAAGCGTTCAATATCGCTCAAAATTTAGGTTTGGATTTGGTTTTGATTTCAGCGAGCGCGAAACCTCCCGTGTGTAAGGTGATGGATTATAATAAATTCCGCTACCAAAATGAAAAGAAAATCAAGGAAGCCAAGAAAAAGCAAAAGCAAATTGAAATCAAAGAGATCAAGCTTTCCACTCAAATCGCGCAAAACGATATTAACTACAAAGTCAAGCATGCGAGAGAATTTATTGAATCC
KOK=        63
KK=  125492  LL=  126571  Z=    8.62  JJ=  125402  DL=  1080
A===      111      112      113      114      121      123      124      131      132      133      134      141      143      144      211      213      214      223      224      231      233      234      243      244      313      314      323      333      334      343      413      433
B===      222      122      422      322      212      412      312      242      142      442      342      232      432      332      221      421      321      411      311      241      441      341      431      331      424      324      414      444      344      434      423      443
RRR=   76.721    3.996    2.460    3.583   -0.339   12.502   -0.315   -3.217   -0.174   -2.500    0.043   -2.182   56.750   -1.973    6.819   -1.327    2.252   -5.123   11.548   -0.048    2.587   -1.461   -0.722   -1.039    0.643    0.010    0.269   23.693    0.309   32.798    0.043    5.990
X1==    7.836    3.230    0.823    1.170    0.492    3.226   -0.143   -1.341   -0.926   -1.031   -0.862    1.170    9.087    2.159    5.513   -0.407   -1.260    5.420    2.391    0.112    2.416   -0.956   -0.320    1.266    3.895   -0.199   -0.537    6.271   -1.336    7.730   -0.862    2.441
X2==    9.791    1.237    2.989    3.063   -0.689    3.875    2.208    2.399    0.188    2.425   -0.049   -1.865    6.246   -0.914    1.237    3.261   -1.787   -0.945    4.830   -0.426    1.071    1.529    2.258   -0.821    0.165   -0.049   -0.500    3.778   -0.231    4.243   -0.049    2.453
CD1=       21       12        5        5        6       10        3        1        2        1        1        5       16        5       17        3        1       15        8        4        7        1        2        4        9        2        2       11        0       12        1        5
CD2=       26        7        8        9        3        9        7        7        3        5        2        0       11        1        7        8        0        1       11        2        3        4        5        1        2        2        1        5        1        6        2        4
TCAACGCATTTTATGAAAGCGTGTAAAAATTTTTGGTTTTATTTTAATGGAATATTAGTAATCAAATTTAAAAAATACCTTTGAGTATTTTTACAATCAAAATAAAAAATCTTGTGTAAGCAAGCGATCGTTTTTCATGATGCGCTCTTAGGGGATTTTAAAAAAGGGGGTTGTAGGGAAATTGTTTCAAAACCCCTTATCTCCTCATGAGCTTTGAATAAACTTTTTACTATAAAACAAAATCCAAAACGATGGCATAACGCTTTAAAACCCTATTGTTTAAAATTTTTGAAGGACATTAAAGTTGGATAAAGCTTGTTTGTTTTTGTTAAAAACAAAGCCTTTTTTAGGAAACAAAACCCCTAAAGATTAGATTATCCCTTAGCATTCTAAAGTCTTAGCTAACCCCCCTAACGAAGTCTCTTTGTATTTTTCATTCATGTCTTTTCCGGTCGCATACATCGTAGCGATCACTTCATCTAAGCTCACTTTAGGCTTGTATTCATCTTCTAAAGCCAGTTTAGAAGCGCTAATCGCTTTGATCGCTCCTAAAACATTGCGTTCAATGCAAGGGATTTGCACCAAGCCCCCCACCGGATCGCATGTCAATCCTAAATGGTGTTCCATAGCGATTTCACTAGCGATTAAAACCTGTTGCGTGGTCGCTTGGCACAAATAGGCTAACCCCCCCGCAGCCATAGAGCTTGCCACGCCAATTTCAGCCTGACACCCCGCTTCCGCGCCGCTCAAGGAAGCGTTTTTTTTGTAAAGATAGCCAATCGCCGCGCTGGTGAGTAAAAAATCATTAATAGCCTTTTGCGATAAATCTTCAAACAAATGGTTTTTAGCGTATAAAAGCACGCTTGGCACCACCGCGCACGCTCCATTAGTGGGGGCGGTTACCACCTTTCCTCCGCTAGCGTTTTCTTCAGCAATGGCGCGAGCGTAAAGCGAAATGTAATCAATCAACGCTAAGGGGTCTTTCCCGCTTGTGGGGTGTTTTTCTAGGCGTGCCTTGATGCTTGGGGCTAATCGTGTTACCCTCAAAGAACCAGGCAGATACTTTTCTTTAGAATTAGC
KOK=        64
KK=  134492  LL=  135571  Z=    4.75  JJ=  134402  DL=  1080
A===      111      112      113      114      121      123      124      131      132      133      134      141      143      144      211      213      214      223      224      231      233      234      243      244      313      314      323      333      334      343      413      433
B===      222      122      422      322      212      412      312      242      142      442      342      232      432      332      221      421      321      411      311      241      441      341      431      331      424      324      414      444      344      434      423      443
RRR=   33.462   -0.903   -0.856   22.444   -1.954    0.341   -1.256   -0.950    1.236    0.160   -2.077   -0.172    1.784    0.038   20.766   -2.023   31.157   -0.541    4.794    3.814    0.537   13.562   15.718   59.400   -0.858    8.704    0.537   -0.709    6.889   18.061    1.631   -0.490
X1==    5.681    2.071    1.223    4.436    1.452   -0.249    1.153   -0.414   -0.902   -0.304   -1.315    0.795    1.758   -0.115    4.546   -1.554    4.639    0.643    5.218    4.973    0.594    3.856    4.469    7.952    0.560    4.062    0.594   -1.105    2.807    2.807   -1.315   -0.435
X2==    5.890   -0.436   -0.700    5.059   -1.346   -1.371   -1.089    2.292   -1.371   -0.528    1.579   -0.216    1.015   -0.333    4.568    1.302    6.716   -0.840    0.919    0.767    0.904    3.517    3.517    7.470   -1.532    2.142    0.904    0.641    2.454    6.434   -1.240    1.128
CD1=        9        6        3        8        5        2        5        1        1        1        0        3        4        2       10        0       11        5       16       10        3        9       10       18        2        7        3        0        5        5        0        1
CD2=       24        4        4       15        2        1        1       11        1        3        6        4        5        2       15        6       14        1        3        5        4        7        7       11        1        7        4        4        6       12        1        4
TAGCTTTTGGCGCAGTGGGTATTCCTATTACGGCAATGGCTAGCGTGGTGGGTATCCCTGAGTTAGAGATTTCTCAAATGGTGGGCAGAGTGTTGCCCATTTTTTCCATTGGTATTCCTTTTTTCATCGTGTTTTTAATGGATGGTTTTAGAGGGATTAGAGAGACTTTTCCTGCAGTGGCCGTTACCGGGTTTAGTTTCGCTATCGCGCAATTTTTAAGCTCTAATTATCTGGGGCCGCAACTCCCGGATATTATTTCAGCTTTAGTGTCATTGATCGCTACCACTTTGTTTTTAAAATTCTGGCAGCCCAAGCGCATTTTCACTAGCAATGGCAAAGAGCCCACGATCAGCACAGAAAAACACCATATTTGTAAGGTGGTTGTGGCGTGGATGCCTTTTGTGTTGCTCACTATTACGATTATCATATGGACGCAACCCTGGTTTAAAGCGCTCTTTAAAGAAGGCGGGGCTTTGGCGTTTTCTAGCTTTGCGTTTGAATTTAATTCTATCAGTCAAAAGGTTTTTAAAACCGTTCCCATTGTTACTGAAGCGACTAATTTTCCTGTCGTGTTCAAATTCCCTTTGATTTTAACGACAGGCACTTCCATTTTTTTAGCCGCTCTTTTAAGCGTGTTTTTGTTGCGCGTGAAAATCAGCGATGCGATAGGGGTGTTTGGAGCCACTTTAAAAGAAATGCGTTTGCCGATTTTAACCATTGGCGTGGTTTTAGCGTTTGCGTATGTGGCTAATTATAGCGGCATGAGCGCCACACTCGCTTTAGCGTTAGCGGATACTGGGCATGTTTTCACTTTCTTTTCGCCTGTTGTAGGCTGGCTTGGGGTGTTTTTAACCGGAAGCGATACGAGTTCTAATCTTTTATTTGGCTCTTTGCAAATGCTTATTGCTACACAGCTTGGCTTGCCTGAAGTGCTTTTCTTAGCGGCAAACACTTCAGGGGGTGTTGTGGGTAAAATGATAAGCCCTCAAAGTATCGCTATCGCCTGCGCGGCGGTGGGGTTAGTGGGGAAAGAGAGCGAATTGTTCAGATTTACAGTAAAATACTCCATCGCTTTGGCAA
KOK=        65
KK=  135932  LL=  136771  Z=    4.83  JJ=  135842  DL=   840
A===      111      112      113      114      121      123      124      131      132      133      134      141      143      144      211      213      214      223      224      231      233      234      243      244      313      314      323      333      334      343      413      433
B===      222      122      422      322      212      412      312      242      142      442      342      232      432      332      221      421      321      411      311      241      441      341      431      331      424      324      414      444      344      434      423      443
RRR=   39.773    0.518    0.064   16.990    0.171   -1.767    0.241    0.132    0.302   -0.099    0.133   -0.007    2.815   -0.941    7.499   -0.811   22.448    0.327   -1.631   14.348    1.024   13.713    0.344    3.908    0.576    3.505    0.054    0.008   26.986   10.634    1.710    2.293
X1==    5.353    2.052   -0.048    4.136   -0.751    1.619    0.490    2.893   -0.616    2.075   -0.140   -0.267    0.797    1.324    3.453   -0.616    5.849   -0.671    6.158    3.855    1.101    3.562    0.711    2.251   -0.925    3.609    0.308    0.184    3.975    2.978   -1.077    1.981
X2==    7.429    0.253   -1.332    4.107   -0.227   -1.091    0.492    0.046   -0.490   -0.048   -0.948    0.028    3.531   -0.711    2.172    1.315    3.838   -0.487   -0.265    3.722    0.930    3.850    0.484    1.736   -0.623    0.971    0.174    0.044    6.788    3.571   -1.588    1.157
CD1=        7        5        1        6        1        4        3        4        1        3        1        1        2        3        7        1       11        2       16        7        3        7        3        6        0        5        2        1        5        4        0        3
CD2=       28        5        2       12        4        1        3        5        2        3        1        4        8        1        9        5        8        1        1        9        3        6        2        3        2        4        2        2       10        6        0        3
CATGGATTATCATTGCGGCGATTTTTTTATACAAACTCAGCGTTAAATCCGGCTATTTTGAAATTTTAAAAGAAAGCGTCCAGTCCATCACTTTAGATCACCGGATTTTAGTGATTTTGATTGGCTTTTGTTTTGGCTCATTTTTAGAAGGAGCGATCGGGTTTGGAGGGCCTATTGCTATAACAGCGGCGATTTTAGTGGGCTTAGGGTTAAGCCCTTTATATTCTGCCGGATTGTGCCTAATCGCTAACACCGCTCCTGTAGCCTTTGGCGCGGTGGGTATCCCTATAAGTGCCATGGCGAGCGCGGTAGGGGTGCCAGCGATTTTGATTTCAGCCATGACGGGTAAAATCCTCTTTTTTGTGAGCTTGTTCGTGCCGTTTTTCATTGTGTTTTTAATGGATGGCTTTAAGGGGGTTAAAGAAACTTTTCCGGCCGTTTTTATCGCGGCTTTTTCTTTCGCTGGTGCGCAATTTTTAAGCTCTAATTACTTAGGGCCAGAATTGCCTGGCATTATTTCAGCCCTTGTTTCGCTCGTTGCAACGGCGCTCTTTTTGAAATTTTGGCAGCCTAAAGCGATTTTTAGAAGCGATGGCAAAGCGGCTTCATTCACTAAGAGTAACCATCATATCTGTAAGGTTTATGTCGCTTGGTCTCCTTTTGTGATTTTGGTTTTAGTGATTGTTTTATGGATACAGCCTTTTTTTAAGGCTTTATTTGAAAAAGACGGCTTGTTAGCTTTTTCTAATTTTTATTTTGAGTTCAATCACATCAGTAACCACATCTTTAAAAGCCCGCCTTTTGTAGAATCCGATCAAAGCGTGAGTTTTCCGGTGGTGT
KOK=        66
KK=  138272  LL=  139321  Z=    7.49  JJ=  138122  DL=  1050
A===      111      112      113      114      121      123      124      131      132      133      134      141      143      144      211      213      214      223      224      231      233      234      243      244      313      314      323      333      334      343      413      433
B===      222      122      422      322      212      412      312      242      142      442      342      232      432      332      221      421      321      411      311      241      441      341      431      331      424      324      414      444      344      434      423      443
RRR=   43.024    2.105   -0.436   29.285    0.361    0.256   -1.603    7.205    1.805    1.704    0.836   -0.460    0.170    0.704   10.272    0.418    0.458    3.032    9.521   11.343   -2.267    0.168   32.205   45.305    0.238    0.243   -1.307    6.861    0.496   18.435    2.190    0.048
X1==    6.725    2.153   -0.465    5.644    0.369   -0.847   -0.484    2.247   -1.913    2.978    3.827    0.545    0.777    1.288    1.707   -1.380    0.118   -1.611    3.554    2.351    3.516    0.039    6.526    6.092   -0.805   -0.443   -1.589    2.315    0.810    4.464   -1.664    0.079
X2==    6.398    0.978    0.936    5.189    0.978   -0.303    3.313    3.207   -0.944    0.572    0.218   -0.843    0.218    0.547    6.017   -0.303    3.881   -1.881    2.679    4.824   -0.645    4.285    4.935    7.437   -0.295   -0.549    0.823    2.964    0.613    4.130   -1.317    0.613
CD1=       25       10        4       15        6        2        2       10        0        9        9        5        4        4        9        1        3        0        7        8        8        2       11        9        2        2        0        6        3        8        0        2
CD2=       12        5        3       10        5        2        9        6        1        2        2        1        2        3       14        2       10        0       10       10        1        9       10       16        1        1        3        4        2        6        0        2
TAATGCCCTTTAAATTCCTAAAGGGTAAACCTTTGCGCCCAAATTCTTCATACCATTTTAAAAGGGCGTTGTGTAAAGTTTCCAGCTACAACCACCTGTAAGCGATGAGTTTGACCCAGGGCACGCACACGCTTAAAAACACGATCAAATACACCATGCCAAAAATAAACCCCCATTTCCAAAAATCCTTGCTTGAAATATACCCACTCCCGTAATAAATGGTGGATGGGCCTGTGCCATAGGGGGTTAAAATCCCCATAATCCCTAAAGAAAGCATTAAAAACAAGCTCAATTCTTGCAAATTAACCCCTTGCATGTGTGAACCAATCCCTACAAAAAGCGCGAATAACGCGCTCACATGAGCGGTGATGCTTGCGAAAAAATAATGCGACAGATAAAAGAGGGCTACAATAAACAATACCGCTATTAACGGATCCAAGTTGGCATGCTCTAAAAAATTTTTAGCCGCATTGCCGATAAAATTTAAAAACCCTACATTTTTAAGCCCGCCAGCCATCGTGAGCAGCGATCCAAGCAATAAAAAAATATTGAACGCGCTCTTGTTTTTAATGATGTCTTCATAGCTTACAATTTTACAAAACGCCATCAAAACCATGACAATCAAAGCCGTTGCGCTCGCATGCAAGCCTAAAGGTTTGCCAAAAATCCAACCCAATAAAGCCAATAAAGTGAGGCTGAGCATTAAAATTTCTTTTAAAGAAAACCTCCCCATGCCCTCTAATTCTTTTTTGGCCCACAAACTCACTTCTTTTGAGCCTTTTAAGGTGGGTTTGCAGATTTTATACGCCAATAAAGGCGCAAGCAAGATTAAAACCACCCCACAAGGCAAGAACGCTAAAAACCACGAAAACCATGAGATTTCATTCACGCCCATTTTGGCAGCGATTTCCATTGCTAGGGGGTTAGGAGCGAGCGCGGTTAAAAACATGGACGAAGTGATGCAAGTTGAAGCCAAAGCGACCCACATCAAATACGCGCCGATTTTGTTGGGGTTATTATTTGGAGTGGATCCCATTAAAGGCGGGATAG
KOK=        67
KK=  144332  LL=  145381  Z=   14.12  JJ=  144182  DL=  1050
A===      111      112      113      114      121      123      124      131      132      133      134      141      143      144      211      213      214      223      224      231      233      234      243      244      313      314      323      333      334      343      413      433
B===      222      122      422      322      212      412      312      242      142      442      342      232      432      332      221      421      321      411      311      241      441      341      431      331      424      324      414      444      344      434      423      443
RRR=  113.778    1.314    8.112   19.784   -2.223    0.080    0.108    1.483    0.402    2.080    2.039   -0.203   35.662    1.993    4.452    1.477   -0.043    7.047    9.103   -0.558   -0.499    0.931    0.050    0.456   -0.604   -1.784    1.683   33.427    0.085   27.732   -1.052   -3.345
X1==   11.367    1.941    4.416    3.840   -2.056    0.098    0.141    0.448   -0.502    1.906    1.962    1.162    5.179    2.018    1.941   -1.101    0.141    1.919    2.540    0.697    0.751   -0.661    0.067   -0.635    2.701    1.962    0.751    5.633   -0.074    8.632    1.157   -1.041
X2==   10.010    0.677    1.837    5.153    1.081    0.822    0.764    3.308   -0.801    1.091    1.039   -0.175    6.885    0.988    2.294   -1.342   -0.304    3.671    3.584   -0.801   -0.665   -1.409    0.743   -0.718   -0.224   -0.909    2.240    5.934   -1.153    3.213   -0.909    3.213
CD1=       24        8        9        8        0        3        3        3        2        4        4        4        8        4        8        1        3        7        8        4        3        1        2        1        5        4        3        7        1       10        3        0
CD2=       35        8        8       15        9        5        5       11        2        4        4        4       13        4       12        1        3        9        9        2        1        0        3        1        2        1        5        8        0        5        1        5
GCTATGCTTAAAACCTATGAAAACTTTAAATCCAATTATCGTTTTTTAGTGGGTTTAAAGCCTCTCACAGAAGGCTCTAAAACCCCCATTTTGCCCTATTTTTCTAAAGGCACGCATGGGGATAAAAAACTTCAAGAAAACCTTTTAAAAAACGCTTTGATTTTGGAAAAATCCAACACGCTTCATGCGCAATTGCAACCGCTCAAACCCGCTTTAGACTCGCCAAATATTCAAGTGTATTTAGCGTTTTATCCCAGCAAATCACAGCCCAGATGGTTAGGAACGCTTGATTGTAGAAGCACATGCGAGCCTTTAAAATTTGATTTGTCAGAGAGCGACAAAATGGGGCGCTACAAGATCCTTTTCAAATTCATCTTTAAAAATAAAGAAGAATTGATTTTAGAGCAACTGGCTTTTTTCAAGTAGCGCATTTAAAAAATGCCTTTAGCGTTTTTTATTAACACGCAATCATTAAAAAGCCTAAATTTTTTATCCAAACAGGTATAATAAGGCTATGGGTTTTTTAAAAGTTTTTAAACATGACGCCTTGGGGCAAGTAGGGAATGTTGTTGTGGGGAATTTTTTAATAACGCTCACTGTTTTAGCGGTTTGTTTTTCCTCTCAAAGCGCTGAAGAAACGACCATGCTCACCCTAAGCTACACGCTCTTTTTTGTCTTGGGAGCGTTTTTACTGGCCGCAATCAGTGTGGGAGCGATCAAAAATCTCAACGCGCTTTTTTCTAAAAGAGGGGTTTTAAGCTTTTCTTTACCCATTAGTTTAGAGTCTTTATTGCTCCCTAAAATCTTGCTCCCCATGGTGTTTTTTATCTTCAGTTTGTTTTGGTTTGTGGCGAGCGTGCGTTTGGGCTATTATCTTTTTAACGCGCAATCTAGCGTGCTGTTTATCTTGCACACCGCTTTAAAAACCTTTGTGTTAAAACCCACTAAAACCTTAGGTATCGCGCTGTTTTTAGGGCTTGTTTTAATGAAATTTTTGTTTGTTTCGAGCGTTTTAAACGCTGCAAGGATCAAAAAAGCGCGTTTTTTACT
KOK=        68
KK=  146042  LL=  147001  Z=    5.82  JJ=  145922  DL=   960
A===      111      112      113      114      121      123      124      131      132      133      134      141      143      144      211      213      214      223      224      231      233      234      243      244      313      314      323      333      334      343      413      433
B===      222      122      422      322      212      412      312      242      142      442      342      232      432      332      221      421      321      411      311      241      441      341      431      331      424      324      414      444      344      434      423      443
RRR=   52.495    8.215    0.506    7.087   -0.894    3.441    1.340   -1.324    0.012   -1.525   -0.025   -0.580   16.618   -0.580   -0.117   -1.180    3.523    0.312   20.677   -0.066   -0.621   -0.854   -0.974    4.787   -0.293    0.319   -0.278   10.192    0.292   28.739   -0.308    6.365
X1==    5.816    2.930    0.770    1.781    2.464    4.962    2.257   -1.058    0.130   -1.276   -0.101    0.722    4.019    2.474    0.131   -0.474    5.933    2.495    3.766    0.130   -0.504   -0.806    1.917    3.015    1.886    1.273   -0.504    4.047   -1.129    4.221    0.586    4.221
X2==    9.025    2.804    0.658    3.979   -0.363    0.694    0.594    1.252    0.094    1.195    0.251   -0.804    4.134   -0.234   -0.891    2.491    0.594    0.125    5.491   -0.505    1.232    1.059   -0.508    1.588   -0.155    0.251    0.551    2.518   -0.259    6.809   -0.526    1.508
CD1=       17       11        4        7       10       11        8        1        3        0        2        5        8        7        5        2       15        7       11        3        1        1        5        8        4        4        1        5        0        6        3        6
CD2=       21        9        4        8        3        4        3        5        3        4        2        1        7        1        2        7        3        3       10        2        4        3        1        3        2        2        3        5        1        9        1        3
CAATACGCCCGCATGCACTTTTTCTTCCAAAACCGCTTTTTCAATGTCTAAAAAATTCATGTAAGCGATGCGCGCATGTTTGTAATAGATCTTAAACAAGAGAGCGTTTGTGGTGTGCTCCCCGCTTAATGCGACTCTAAAATCTTTTTTCAATTTCACGCCCTTTTTTTTCACTAATTTAGGCCCATAGCCATTCCCAAAGCTTGTCGCTGTGGGGAGCAAAGCGTAATCGTTCGCAATTTTAGGGTATAGCCCAAAGCTGATTGCACTCACATCATAAGTGTTTTTTAGGGCTTCTTGGTTTAGGGTTTCAATATCAAGGGCGACATTGTGGAATGTTTTATTTTTAATGGGGCAATCTATCCAGCCAAACTTAATCGCATAATACATGAAAATATCATCAGCATCAGGGCTATGAGCGACACTAATCAAAGTAAAATCCTTTTGTGATAGGGTAAGTCCTTTTATTATAATAGATTTTAGGCTAGGATTTGATAGAATAAACAAATCAAATTCAATAAGGTAATTTAATGGCAATAGATGAAGACAAACAAAAAGCGATTTCTTTAGCGATCAAACAAATTGATAAGGTTTTTGGTAAGGGGGCATTGGTGCGCCTTGGGGATAAGCAAGTAGAAAAGATTGACTCTATTTCTACAGGCTCGTTAGGGTTGGATCTGGCTTTAGGGATTGGGGGCGTTCCAAAGGGTAGGATCATTGAAATTTATGGGCCAGAGTCAAGCGGGAAGACCACTTTAAGCTTGCATATTATTGCAGAATGCCAAAAAAATGGCGGCGTGTGCGCGTTTATTGACGCTGAGCATGCCTTAGATGTGCATTACGCTAAGAGATTGGGCGTGGATACGGAAAATTTACTCGTTTCCCAACCTGATACAGGCGAGCAAGCTTTAGAGATTTTAGAAACGATCACCAGAAGCGGAGGGATTGATTTAGTGGTGG
KOK=        69
KK=  159422  LL=  160471  Z=    6.70  JJ=  159302  DL=  1050
A===      111      112      113      114      121      123      124      131      132      133      134      141      143      144      211      213      214      223      224      231      233      234      243      244      313      314      323      333      334      343      413      433
B===      222      122      422      322      212      412      312      242      142      442      342      232      432      332      221      421      321      411      311      241      441      341      431      331      424      324      414      444      344      434      423      443
RRR=   35.718    8.154    2.834   -0.026   -4.835   13.618    2.770    0.819    0.847    0.135   -0.249   -1.463   34.333    1.196    2.675    0.847    0.165   14.353   14.041    1.056   -0.236   -0.112    6.057   -0.338    3.504   -0.706   -0.281    2.845   -0.043   36.450   -0.249    1.433
X1==    5.216    1.616    1.304   -0.042    3.507    3.735    3.748   -0.835   -0.930    0.616   -0.344   -0.617    5.333    2.580    3.507   -0.930   -0.153    4.502    3.517    2.699    0.488    0.176    2.622    3.064    3.549   -0.975   -0.081    3.578   -0.075    5.464   -0.344    0.618
X2==    6.848    5.046    2.174    0.610   -1.379    3.646    0.739   -0.982   -0.911    0.219    0.724    2.371    6.438    0.464    0.763   -0.911   -1.078    3.188    3.992    0.391   -0.483   -0.637    2.310   -0.110    0.987    0.724    3.480    0.795    0.580    6.671    0.724    2.320
CD1=       15        8        6        3       12       11       10        2        2        4        2        2       11        6       12        2        3       13       10        9        4        3        7        7        9        1        3        8        2       10        2        3
CD2=       17       13        6        4        1        8        4        1        1        2        3        7       11        3        5        1        1        7        9        3        1        1        5        2        3        3        6        2        2        9        3        4
CAAATCTTTAGCGTTAAAAATGTGCGTGCCTACGCCCTCTTCTTCAACCAACCTCATCATCACGCCGTTATCTGGGTTTTTCACATAATATTCATAATCAAACCGGCAATCATTCGCGCAACTCCCTCTATTAGGCACGCGCCCCTTTTGTAAAGCCGAAATCAAGCAACGCCCTGAAAAGGCAAAGCACATGCTCCCATGCACAAAGATTTCTAATTCTAAATCGGGCAAGGCTTTTTTAATCTCAATCGCATCATTCAGGCTCAATTCCCTCGCGCACACAATGCGTTTAACCCCTAAATCATAAAACACTTGCGCATCTAGCAAATTTAAGACATTCGCTTGCGTGGATAAATGGATAGGGATATGCGGGGCGATTTTTAAAGCGAGTTTCACCACACCAGGCGCAGCGATAATAAAAGCGTCTGGCTTCAATTCTGCCATTTTATAAATGTGTTCTTCTAAAAGTTTGAGCTGTGAATTGAAAGGGAAACCATTGATGGTCGCATAGACTTTTCTATCTAGTGCATGGGCGTAGTCAATCCCTTCTTTAAAGGTTTTTAGAGTGAATTCCTTGCTTGCGCGATTGCGTAAAGAAAAATGGCTCACTCCCCCATAAACCGCATCAGCCCCATAGTTGAGAGCGATTTTAAGTTTTTTTAAATTACCAGCTGGAGAGAGTAATTCAACTTGGTTCAAAACTACTTGGCTCCAAAAGAAGCGATTAAGGCTTCAATATCATCCGCGCTGGCTAAATCTTTATCGTCATCGCCGGTGATATAAGTCGCTGAACTCACGCGCTTAGAATCATCAATTTTGCCTTCAAAAAGCGAATTCATGTATTGGCTGAGCGCTCGCATGACATTGACCACTCGTTCAATTTTTTGGCGGTGGATGTCTTGAAACTGCATAATATCCATCGCTTGCATGGAGCTATCAGAGCAATTAGCGGCTTCTTCTTCAATGCTTTTAAGGGCGTTTAGGATTTCTTGTTGCTCGTTGAGCGCGGTTTTAAAAGATTCCACATTGGGGAAATGGCCATGCAAATTG
KOK=        70
KK=  163052  LL=  164101  Z=    8.72  JJ=  162962  DL=  1050
A===      111      112      113      114      121      123      124      131      132      133      134      141      143      144      211      213      214      223      224      231      233      234      243      244      313      314      323      333      334      343      413      433
B===      222      122      422      322      212      412      312      242      142      442      342      232      432      332      221      421      321      411      311      241      441      341      431      331      424      324      414      444      344      434      423      443
RRR=   71.516    8.979   -2.159   -0.333   -0.139   23.349    3.996    2.469    0.296   -2.024   -0.368    0.086   43.104    4.795    0.543    0.405   -1.313    3.019   26.405    0.405    1.092   -2.914    5.849   -0.146   12.510   -0.148   -2.271   32.270    0.144   -0.503   -1.920   13.550
X1==    7.754    6.618   -0.746    0.262   -0.980    3.296    0.827   -2.013   -1.419   -1.282   -0.631    0.262    3.373    3.602    3.818   -1.943    0.827    2.355    3.881   -1.943   -0.779   -1.419    2.849    0.097    3.701    0.513    3.352    6.619   -1.341    4.675    1.657    2.419
X2==    9.223    1.357    2.894   -1.268    0.142    7.083    4.830   -1.226   -0.208    1.580    0.584    0.327   12.780    1.331    0.142   -0.208   -1.586    1.282    6.803   -0.208   -1.401    2.053    2.053   -1.498    3.380   -0.288   -0.678    4.876   -0.108   -0.108   -1.159    5.602
CD1=       34       23        4        6        4       10        5        1        1        1        2        6        9        9       16        0        5        6        8        0        1        0        6        2       10        4        7       11        0        8        6        5
CD2=       14        5        5        0        3       13       10        0        2        3        2        2       16        3        3        2        0        6       17        2        0        5        5        0        5        1        1        6        1        1        0        7
GCCTAAATCTTGCATTTTAAACCCATAGCCATCCATTGCGCTTTGATTGAATTTAGGCAAGGCGTGAGTGCAAATAATATCCTCTGCCAAAACGCGCCCTATGCTTTCAAACAAAGAAATAACCTCTATTTCTAGGGGTTTTAGGGGAATGCTAGAATGAATTTTTAGAGCTTCTTTAAAACTAATCATATTGATCCTTTAAAAGATTTTGCTAATGGCGCTAAAGGCCAGGCTGATTTCTTCTTTAAAACGCCCCATGATAGCCGAAGCGATTAAAATAATGCCCACAAACCCGATCGCAATTTTAACCGGAAACCCGATAGCGAGCAGGTTGAACTGAGGGTGGGTTTTCATGATCATGCCAAAAATAATATCGCTCAATAACACCAAGCATAAAATAGGGAACGCCATAGAAAACCCTATGACAAACAAGTGCGAAAAGGCTTTGATAATGTTTTTAGCTAACGCTGGCTCAAAGACAAATTGCCCTAAAGGGACGGCTTTTAAGCTGTGATCCACAAACAAAATGATTTGATGGTGGAACGATAAATCCAATAAAATTAAAATCGCTAACAACAAAAGGGCTTGCCCCACAATGGGTTTTTGCGATCCTGAAATAGGATCATACGCGCTCGCCATCGTAAGCCCCATAGAAAAGCTGATGCTATCGGTTGCAAACACCAAGCTTGCAAAGACGATTTGTAAAAAGACAGACGCGCACACCCCTAAAAACAGCTCACACAAGCAAGCAATGATAAAACCCTCTGGCGTGTAAGCGGCGTTTGAAAACTCTAAAGTGGGGTAAAAAATCGCGCTCACATACAAGCTCAAAGCCCCACGCACCGACAAAGGCACTAAATGGTTTTCAAAAAAAGGGAAAAAAGACAGCACGCCGCTAACCCTTAAAAACAACAAGAAAAAATCCCTGACATGGGGGGTGCTAAGCTCTTGAATAAAATCTAGCATTCTTTTTCTTTAAGGATAAAAAAGTAGTGCGTTAGCATTAGGATTTGCAATAAGATGGCAAAAAAATTAAAAAAAGGGATTAAG
KOK=        71
KK=  165512  LL=  166591  Z=    6.51  JJ=  165422  DL=  1080
A===      111      112      113      114      121      123      124      131      132      133      134      141      143      144      211      213      214      223      224      231      233      234      243      244      313      314      323      333      334      343      413      433
B===      222      122      422      322      212      412      312      242      142      442      342      232      432      332      221      421      321      411      311      241      441      341      431      331      424      324      414      444      344      434      423      443
RRR=   58.404    6.189    3.716    2.715   -2.768    4.916    7.525    0.036   -0.201    3.854   -0.041    0.184   47.643    4.720    0.705    0.318    1.086   27.706    1.920    4.360   -0.082    1.337   -0.166    0.897    0.857   -1.500   -1.794   10.569   -0.003    4.623   -0.051    6.180
X1==    9.252    1.562    2.238    2.349   -1.726    1.124    2.192   -0.631    2.451    2.009   -0.062    0.377    6.208    1.283    0.623   -0.203   -1.793    4.825    0.432    1.124   -0.129   -1.253    0.360    1.298    1.196    2.028   -1.070    2.246   -0.030    2.936    1.332    3.924
X2==    6.313    3.962    1.660    1.156    1.604    4.373    3.433   -0.057   -0.082    1.919    0.663    0.488    7.674    3.679    1.132   -1.567   -0.605    5.742    4.441    3.878    0.637   -1.067   -0.462    0.691    0.717   -0.740    1.677    4.706    0.102    1.575   -0.038    1.575
CD1=       29        8        7        9        1        4        7        2        6        4        2        5       11        5        6        2        0        8        3        4        1        0        2        4        3        5        0        3        1        4        4        5
CD2=       15       13        6        4        8       13        9        3        4        6        3        3       13        6        7        1        2       19       13       12        5        1        2        3        4        1        7       10        2        4        2        4
GCTAAAACCGAGAAATTGGACAGCACTCCAGAATTTAAAGCGATGATGGAAGCGGTTAAAAAACAGGCTTTAGTGGAATTTTGGGCTAAAAAACAGGCTGAAGAAGTGAAAAAAATCCAAATCCCCGAAAAAGAAATGCAAGATTTTTACAACGCCAACAAAGATCAGCTTTTTGTCAAGCAAGAAGCCCATGCTAGGCATATTTTAGTGAAGACCGAAGATGAAGCTAAACGGATTATTTCTGAGATTGACAAACAGCCAAAGACTAAAAAAGAAGCCAAATTCATTGAGTTAGCCAATCGGGATACGATTGATCCTAACAGCAAGAACGCGCAAAATGGCGGTGATTTAGGGAAATTCCAAAAAAACCAAATGGCTCCGGATTTTTCTAAAGCCGCTTTCGCTTTAACTCCTGGGAATTACACTAAAACCCCTGTTAAAACAGAGTTTGGTTATCATATTATCTATTTGATTTCTAAAGATAGCCCTGTAACTTATACTTATGAACAGGCTAAGCCTACCATTAAGGGGATGTTACAAGAAAAGCTTTTCCAAGAACGCATGAATCAACGCATTGAGGAACTAAGAAAGCACGCTAAAATTGTTATCAACAAATAATTGATGAGGTGTTATCATGTTAGTTAAAGGCAATGAAATCTTATTGAAAGCCCATAAAGAAGGTTATGGGGTGGGGGCGTTTAATTTCGTGAATTTTGAAATGCTAAACGCTATTTTTGAAGCAGGAAATGAGGAAAATTCCCCGCTTTTCATTCAAGCGAGTGAGGGAGCGATCAAATACATGGGGATTGATATGGCGGTGGGCATGGTGAAAACCATGTGCGAACGCTACCCGCACATTCCTGTAGCCTTACACCTAGATCATGGCACGACTTTTGAAAGCTGTGAAAAAGCCGTGAAAGCGGGTTTCACTTCTGTGATGATTGATGCGTCTCATCATGCTTTTGAAGAAAATTTGGAATTGACTTCTAAAGTGGTCAAAATGGCGCATAACGCTGGAGTGAGCGTGGAAGCGGAGTTGGGGCGTTTAATGGGGATTGAAGACAATATTTCAGTGGATGA
KOK=        72
KK=  170972  LL=  171931  Z=    8.32  JJ=  170942  DL=   960
A===      111      112      113      114      121      123      124      131      132      133      134      141      143      144      211      213      214      223      224      231      233      234      243      244      313      314      323      333      334      343      413      433
B===      222      122      422      322      212      412      312      242      142      442      342      232      432      332      221      421      321      411      311      241      441      341      431      331      424      324      414      444      344      434      423      443
RRR=   90.126    0.302    1.651    0.321    0.181    0.342    0.509    0.014    1.386    1.640    1.751    0.833   13.087   -1.167    0.701   -0.059   -0.932   10.060   11.268   15.164   -0.252    0.514    0.913    0.886   -1.014   -1.282   -0.097    5.809    0.984   15.734    0.167   13.701
X1==    8.741    2.276    0.699    0.783    1.366    0.945   -1.221    0.699    0.945    0.483   -1.343    0.783    3.177    3.894    0.457    0.309   -0.651    4.568    1.943    4.125   -0.236    0.335    1.134    0.733    1.324    2.424   -0.236    1.282   -0.897    6.103    0.164    3.103
X2==   10.311    0.133    2.364    0.410    0.133    0.362   -0.417    0.020    1.467    3.398   -1.304    1.064    4.120   -0.300    1.534   -0.190    1.432    2.202    5.800    3.676    1.065    1.535    0.805    1.208   -0.766   -0.529    0.411    4.530   -1.096    2.578    1.020    4.415
CD1=       26       10        4        5        8        4        1        4        4        2        0        5        6        8        6        3        2        9        6        9        1        2        3        3        3        5        1        2        0        7        2        4
CD2=       25        5        7        3        5        4        2        3        6        7        0        4        7        1        8        3        5        8       13       10        4        4        3        3        1        1        3        7        0        4        3        6
GCTTATAGGGTTAAATCAAAGCAGAGTCTAGAAGCCTGTAAAAAATTTTTTGAAAATTTGTGATTTTTTGAAAATTTCAAAAAATTTGTTTGAAGAAAAATCAGATGCTAAACTAGTGGTATTTTCCAACAACGCAAAGAAAAAAACCGACCATCGATACACCTAAACGCTAAAAAACGCTTAAAACTAAAAATACGAAAGTGCACAAGCAAAAAAGCGGTTTCACTCAGAAAAGAAATAGCTAACCATTTCATTGAAATTATCTTGACTTTGCAAAATGGTGTCTTTCAAATAACCTTTTGTCTTGTCATATTCTCTAATGCCCCTATAGTAAAGGGATACAATAATGGTTATCAAAAGTCACAACAATAGGGACAATCTCTTGCATGCACAATCCTTAAATCTTTAAATTGAACCCGCTAAAAAGGGAGGTTTGTGATTTTATCGTTTTTTTTTTTTTTTCTACAATGAGAGAGCGGCTTTGCGAGTTTGTTTTATGGCATAATATCAGACTTCAATAGAAAAGGTGTTTGATAAAAGGGTGCTTAATCAAAAAGTTTGGCTAGGGCTTTTAGCTTTAAATGGGTTTTTTCTCAACGCTTTTGAGTATCAAATCAGCGCGAGAGTGGGATCATTTTCGCGCATCGCTTTCAATCAGTCGGTTATCAATTCAAAAAAAGGGATTTATCCTACAGGGAGTTATGTAACCACTACTGGGGCTTTACAAGTTGATTCTAGTTTGCTCCCTAAAGGGATTGAAAACCACAAACTGGGTTTTGGGGTGGGGGGCGAAATAGGAGCACTAGCTTATGATTCCACGAAGTTTTTGATGGATGAAGCCGACCCTAAGGCAGGGTTTCAGCCGGCGAACTGGTATTATATGGGGCGATGGGAGGGCTATTTGATGCAACACAGCCAAAATTGGACCAGAGAGCAAAAGGCTCAAAACGCCAGGCCTTA
KOK=        73
KK=  176342  LL=  177391  Z=   10.20  JJ=  176222  DL=  1050
A===      111      112      113      114      121      123      124      131      132      133      134      141      143      144      211      213      214      223      224      231      233      234      243      244      313      314      323      333      334      343      413      433
B===      222      122      422      322      212      412      312      242      142      442      342      232      432      332      221      421      321      411      311      241      441      341      431      331      424      324      414      444      344      434      423      443
RRR=   91.224    0.550    0.037   36.133    1.269   -0.052   -0.067   -0.073    1.011    6.776    0.036   -3.187    2.811    3.328    8.788   -0.423    1.774    0.009    4.853    9.240   -0.045    1.192    2.030    8.119   -0.028    1.819    1.249    7.463   -0.242   25.329    2.161    3.630
X1==   12.034    0.403    0.208    4.956    1.393    0.040   -0.042    0.208   -0.549    2.309    0.033   -1.685    0.752    2.778    3.868   -1.138    1.110   -0.690    1.987    3.576   -0.037    1.954    3.326    3.851    0.100    0.752    0.665    1.488    0.542    9.124   -1.406    3.117
X2==    7.580    1.365    0.177    7.292    0.911   -1.288    1.599   -0.351   -1.841    2.935    1.100    1.892    3.737    1.198    2.272    0.371    1.599   -0.013    2.443    2.584    1.203    0.610    0.610    2.108   -0.285    2.418    1.878    5.015   -0.446    2.776   -1.537    1.165
CD1=       27        5        3       11        7        3        3        3        2        5        2        0        3        6       12        1        5        2        7        9        2        5        7        8        2        3        3        3        2       12        0        5
CD2=       23        8        4       17        7        1        6        3        0        7        4        7        8        4       10        4        6        3        7        8        4        3        3        5        2        6        5        8        1        5        0        3
AAATCAAGGGTAAAACAGAAGCGAGCGCGTCAATGGGGTTTTGGCATTTTTGTGGGTAAGCCGCATGCCCTTGAACGCCTTTTAAAATGAGTTTGCCATTAATAGAGCCTCTTCGGCCAATTTTGATGCTATCGCCTAGGACTTTTTCGCAAGTGGGTTCAGCCACAATCGCCATATGGGGGAGTAAATCTTTTTCTTTGAGCTTTTCTAACATGAGCCTAGTGCCAAAAATCCCTGACCCTTCTTCATCGCTTGTGAGTAAAATAGAAAGCAAAAAAGGGGTTTTAGGGTTAAAATTTAAACTCGCGCTCAAAAACGCCCCCACGCCCCCTTTCATGTCTTGCGCCCCACGGCCGTATAAAAACCCCTCTTTAATAATGGGTTTAAAGGGATCGCTTTGCCAATTATCTCCAGGAGGTACGACATCAATATGCCCTGCAAAAGAAAAATGCAAGGGCTTAACCTTTTCTTCTGCATGCTTTTCTTTTGTATGCTCTTTGGGGGGGTTAAAAATGCGGTATAAAAAAAGGTTTTTCACGCCGTTTTCTCCACACTCTAGAGTTTTAAAAGTAGGAAAAAGCGATTTAATGTATTCAAAAATACCGCATTCTTTGGGCGTAATGGTGGGGTAGCTGATGAGCTTTTGGGTGATTTCTAAAGCGTCCATTAAAAATCCTTTAAGAGTTTTTTCGCAAATGGATGTATAAATGCAAAACATCTAAATTAGCCGGAGTGATCCCGCTGATTTCTGAGGCTTCAAAAAGGCTTTTGGGGCGGAATTTTTCTAACTTTTCTACCGCTTCTAAGCTTAGGCCTGGAATGCCTTTAAACACAAAATTTTTAGGGATAGAAACTTTGAGCATGCTATCCATTTTAGCGATATTTTCGTGTTGCTTTTCAATATAAATATTATATTTGCATTCAATTTTAATCTGCTCTAAAACCCGATCGTTCAAGGGGGCTAAAAAGCTGAAAAAGGAGCGCATTTTTTCTGCATTAAAACTATCGCGCGTTAAAAGGCTGACGCCATCAACCTTGTCATTGATAGGG
KOK=        74
KK=  194612  LL=  195661  Z=    5.37  JJ=  194522  DL=  1050
A===      111      112      113      114      121      123      124      131      132      133      134      141      143      144      211      213      214      223      224      231      233      234      243      244      313      314      323      333      334      343      413      433
B===      222      122      422      322      212      412      312      242      142      442      342      232      432      332      221      421      321      411      311      241      441      341      431      331      424      324      414      444      344      434      423      443
RRR=   14.428    8.873   -0.196   13.201   -0.014   -0.084    2.423    1.369    0.552   -0.543   -1.988    0.037    2.631   -3.742   10.335    0.367   25.568    4.707   11.552   28.086    1.052   -0.058    0.052   51.581   -2.323   -0.504    0.157    0.500    8.111   13.148   -0.018    2.422
X1==    6.585    3.198   -1.622    2.293   -0.441   -0.424    2.697    2.133   -1.653    0.506    2.871    0.180    0.728   -1.686    3.198   -0.424    6.328    1.934    5.120    5.104    1.284   -0.741    0.662    8.932   -1.189    0.728   -0.380    0.240    3.804    2.835   -0.701    1.867
X2==    2.191    2.775    0.121    5.757    0.032    0.197    0.898    0.642   -0.334   -1.074   -0.692    0.204    3.613    2.220    3.232   -0.864    4.041    2.434    2.256    5.503    0.819    0.079    0.079    5.775    1.953   -0.692   -0.414    2.082    2.132    4.637    0.025    1.297
CD1=       19       12        0        8        4        2        9        6        0        2        6        4        3        0       12        2       16        6       14       11        3        1        3       18        0        3        1        1        5        4        1        3
CD2=       10       11        4       12        5        4        4        5        3        1        1        3        7        4       12        2        9        8        6       14        4        2        2        8        6        1        2        5        4        7        2        3
TTCATTTCATCATTATCCCCAAAAATTTGGATTTTAAAATAATGATAGGATTGTTGCCTTACGCTCTTTCTTTAGCGCTAGTAGGCACGATAGAAAGTTTATTGACCGCTAAAACTTTAGATGTGATTTTAAAAGATGGCGTGAGCGATAAAAATAAAGAAACTAAAGCGCAAGGCTTGGGGAATATCATCTCAGGACTTTTGGGGGGAATGACAGGGTGCGCTTTAGTGGGGCAGTCTATCATCAACGCAAAATCCGGGGCCAAAACAAGGCTTTCTACTTTTTTTGCCGGCTTTTCTTTAATGGTGCTGATATTAGTGTTTAATGAATATGTGGTTAAGATCCCCATTGTGGCAGTTGTGGCGGTGATGGTGATGATTTCTTTCACCACTTTTAATTTCCAATCCATTATCAACATTAAAAAAATCAAGCCTTATGACACGCTAAACATGCTCTTAGTCGTGGCGGTGGTTTTATACACGCATAATTTAGCGATAGGGGTTGTGGTGGGGGTGTTAGTCAATGCGTTATGGATCAAATCTAAAGGGATTGCATGAAGTTTTGCTATAAAAAAGATGAGTTGAAAGTATGGCTCCAGATGTAGGATTCGAACCTACGACCAAGCGGTTAACAGCCGCCTACTCTACCGCTGAGCTAATCTGGAATTTCGCTCAAAGATAAAAAGAAATTTTAGTGTGTTTTTTGTAAAAAGTCAAGTAAAATGATGGCGTTATTCATTGAGAGCCAAAAAATTGGCTTTGTCCTCATTAGTAATGAGAACAAATTCAATATCAATAGGCCAAAACATAATTGAAATACACGCTATAAAGTCTTCGGAATGCTAATTTAGCGCCCATGAAAGAATAGTAATTCGTGTTGATGGTGGGGATTTTCACGCCTAATTCAACGCCATGGTGAATCCCTTGAAGCCTTAAACCGGTATTGAATAAGAATTGGAAATTGGTGTTGTTGATTTTAGCGCTGTAGGCGCTATTGGTGATTTTTAAATTCGCAGATTGGGAATTAAGCCATGTCGTGCCGGCTAGAGCG
KOK=        75
KK=    5073  LL=    5972  Z=    6.06  JJ=    4983  DL=   900
A===      111      112      113      114      121      123      124      131      132      133      134      141      143      144      211      213      214      223      224      231      233      234      243      244      313      314      323      333      334      343      413      433
B===      222      122      422      322      212      412      312      242      142      442      342      232      432      332      221      421      321      411      311      241      441      341      431      331      424      324      414      444      344      434      423      443
RRR=   42.277    4.462   -0.483   18.112   -0.744   11.019    1.218    1.402    0.357    0.632   -1.414   -0.301   18.377   -0.028  -11.375    0.005    1.690   -3.010   29.100    2.685   -0.796   -0.095   -0.256   -0.385    2.415    0.787    1.069   24.065   -0.099    2.937   -0.832   25.980
X1==    8.815    1.408    2.722    4.515   -0.235    2.126    1.527   -0.762   -1.429    2.515    1.948    0.813    4.356   -0.010   -1.877   -0.007   -1.621   -0.674    9.334   -1.429    0.761    1.221   -0.417   -1.401    1.608    1.146    0.761    4.281    0.079    1.079    1.146    5.079
X2==    4.796    3.170   -0.177    4.011    3.170    5.182    0.797   -1.840   -0.250    0.251   -0.726   -0.370    4.219    2.729    6.060   -0.793   -1.043    4.469    3.118   -1.879   -1.046   -0.078    0.614    0.275    1.502    0.687    1.405    5.622   -1.265    2.723   -0.726    5.116
CD1=       20        6        6       10        3        5        5        1        0        4        4        4        7        2        0        2        0        1       17        0        2        3        1        0        3        3        2        5        1        2        3        6
CD2=       14       11        3        9       11       13        4        0        3        3        1        2        8        5       17        2        1       12        8        0        1        2        3        2        5        3        5       10        0        5        1        8
GAAGAGCTTTTTAACGCTCCGTTTTTTTTGAATTACTTGCAAAAAAGAGGGCTTAGCCTAGAGAGTATAAGAGCGTTTAAATTAGGCTTATGCACGAATAGAATTGATTATGGCATTGAAAATAAAGGCCTGAATAAGGACAAGCTCATTGAATTAGGCGTGTTAGGCAAGAGCGATAAAAAGGATAAAACCTATTTGCGCTTTTTGGATCGTATCATGTTCCCTATTTATAGCCCTAGCGCTCAAGTGGTGGGTTTTGGAGGGCGCACCTTAAAAGAAAAAGCGGCCAAGTATATCAATTCGCCCCAAAGTAAGCTTTTTGATAAATCCAGTTTGCTCTATGGCTATCATTTGGCTAAAGAACACATCTATAAACAAAAGCAAGTCATTGTAACCGAGGGGTATTTGGATGTGATTTTATTGCATCAGGCAGGTTTTAAAAACGCTATAGCCACGCTTGGGACAGCTTTAACGCCATCGCATTTGCCCTTGCTTAAAAAAGGCGATCCCGAAATTCTTTTGAGCTATGATGGGGATAAGGCAGGGCGAAACGCAGCCTATAAAGCGAGCTTGATGCTGGCTAAAGAGCAAAGGAGGGGGGGGGTAATTTTATTTGAAAACAACCTGGATCCAGCGGATATGATCGCTAATGGCCAGATTGAAACCTTAAAAGACTTGTTATCGCACCCCATAGCTTTTATTGAATTTGTTTTAAAACACATGGCGGGTTCTTATGTTTTAGACGATCCTTTAGAAAAAGATAAGGCCCTTAAAGAAATGTTAGGGTTTTTGAAAAACTTTTCCTTGCTTTTACAAAGCGAATACAAGCCCTTAATCGCCACGCTTTTGCAAGTGCCTTTGCATGTTTTAGGGATTAGAGAGCGAGCCTCTTTTCAGCCT
KOK=        76
KK=    7833  LL=    8672  Z=    7.87  JJ=    7803  DL=   840
A===      111      112      113      114      121      123      124      131      132      133      134      141      143      144      211      213      214      223      224      231      233      234      243      244      313      314      323      333      334      343      413      433
B===      222      122      422      322      212      412      312      242      142      442      342      232      432      332      221      421      321      411      311      241      441      341      431      331      424      324      414      444      344      434      423      443
RRR=   58.912   10.485   -1.045   -0.144   -1.334    1.499    1.833    1.168    0.020    0.137    1.506    1.120   11.128    0.604    1.175   -0.377   -0.655    2.770   18.469    0.085   -0.874    1.506   -0.244   -0.745    5.136   -0.980   13.297   35.703    0.751    3.657    0.662   16.461
X1==    7.530    3.530    3.854    1.411   -0.812    2.710    2.444   -0.617   -0.768   -0.096   -1.106    0.701    1.633    0.579    0.273    0.624   -0.873    1.026    3.305   -0.072    0.656   -1.187    0.517    2.002    1.820    0.720    3.337    4.338   -0.729    1.271    5.285    4.271
X2==    7.824    2.971   -0.271   -0.102    1.643    0.553    0.750   -1.892   -0.026   -1.429   -1.361    1.598    6.814    1.042    4.298   -0.604    0.750    2.699    5.589   -1.183   -1.332   -1.268   -0.472   -0.372    2.822   -1.361    3.984    8.230   -1.030    2.877    0.125    3.854
CD1=       16       10        7        4        2        6        6        1        1        1        0        3        3        2        4        3        1        4        8        2        2        0        2        4        3        2        5        5        0        2        7        5
CD2=       25       12        3        3        9        4        4        0        3        0        0        6       11        3       15        2        4        7       11        1        0        0        1        1        6        0        7       10        0        4        2        5
ATGGCGTTTAATGACGCTTCTGTGCGCAATTTAGACGCCGCAAAACTCTCCCAAAAAAAGAATTTTTCACCAGCTTCTAAAGGCATAGGGCAGAAATTGCCCATTGACAGGTTTATTTATGGGGGGGTGTGCAACAATTTCTCTATTGCGTCTTTTTTGAAATACAATAATGTTTGGCACATTTATGGGGAAAACAGCAAATTGCTCAAATACGAGTTTTTTTATCAAAAGCTTTTAGACTGGATCAAAGACCAACTAAACCACCAACAAGATGGCGATTCTTTAGAGGCTCTAAGACCTTTTTTAGAGCGCCATAATTTCCCCACTAAAATGATTTTTGCGATTGGGGCTACCCCTTATATGCCTTTTGCGCAAGAGCATTTTTTGCAAAAAGGCGATGAGGTGGTGATTGTCGCTTACAACCATTTGCAATATAGTTTTGAAAAGATTCAAAACCTCTTAGAAGAGGACGCCCTACAAGCCAAAGAACACGCTAATCTTTCTTATGTCTATCAAATCGTAGAATAGTAAGGCTTTTATCTCTTTAGCTTTGCTTTTTTACCCTTTTAAAGATTAAATACACCCTTTTTGATCCTTTTTAGAGGGTTTTTATGGTTTTTTTGAGATAATAAAGACTTATAAAGTTAATTAAAATTAAACAAAAGGGTTTTGATGTCCGCTCATTTTTTAAAAATCATTTTTTTAGTAGGCATGTGCGTTTCAAGTTTGTTCGCTGAAGGGTTAGAGGGGTTTTTTAACGCCCTAGAAGCCCAGCTCAAAAGCCCCATCGCTAAGGGGATTTTAATGGTGATTTTCATAGGGATCGCTATTTATGTGTGG
KOK=        77
KK=   15273  LL=   16262  Z=    8.30  JJ=   15243  DL=   990
A===      111      112      113      114      121      123      124      131      132      133      134      141      143      144      211      213      214      223      224      231      233      234      243      244      313      314      323      333      334      343      413      433
B===      222      122      422      322      212      412      312      242      142      442      342      232      432      332      221      421      321      411      311      241      441      341      431      331      424      324      414      444      344      434      423      443
RRR=   55.401    4.775    8.921   34.799   -2.173   12.831   -1.280    0.272   -0.850    3.992   -0.661    0.103    9.482    1.158    6.947   -0.983    1.710    2.061    8.943   -0.000   -0.167    0.050    1.458    1.627    0.283   -0.236   -0.328   19.399   -0.211   11.370    0.522   29.296
X1==    8.424    2.036    3.397    4.679    1.566    3.142    5.114   -0.623    0.729    1.592    1.106   -0.966    2.427    2.403    2.036   -1.684   -1.893    2.203    3.296   -0.477   -0.522   -0.071    2.010    0.839    0.113   -1.535    1.033    3.714    0.518    3.071   -0.874    6.475
X2==    6.576    2.346    2.626    7.438   -1.387    4.083   -0.250   -0.437   -1.166    2.508   -0.597   -0.107    3.907    0.482    3.412    0.584   -0.903    0.936    2.713    0.001    0.321   -0.704    0.725    1.939    2.508    0.154   -0.317    5.223   -0.407    3.702   -0.597    4.524
CD1=       24        9        9       13        8        8       13        2        4        4        4        2        6        7        9        0        0        6        9        2        1        2        5        4        2        0        3        5        2        5        1        9
CD2=       15        8        7       13        1       10        2        2        1        6        1        2        7        2       10        4        1        5        7        3        3        1        3        4        6        2        2        9        1        6        1        7
CAAGCCTGGCTAAATTGGATCAACAAGGGTTTAAAATCCTTAAAAACTTTTCTTATGAAGATTATAAAAACAGGAATTAAAGCTTTTGATTAAGGCTTTTTGGGGCTTGTAAAAAGGCTTACGCACAACATTCCAACGCCAAGCCCGGCCAACACCGCACCAATGGTGTGCATGTCTAAATAAATGCGAGCGAGCATGGTTAAAGGGACTAGGGGTAAGAGCCAAAAGTATTTTTTAAAAGAATAACGGCGCATTAAAAACGCCACCGCCAAACCCACCATAGACGAATGCCCGCTTGGCATGTTGAAATTACCCCCATAAGGGCGCTCGCCCAAACGCTGCTCATTGATTGTTACATGGTTTAAGGCTCTTTTGGTGGTGTGCGTGAGAAGGGTTGTAGCGATAGAGGCGTTAGCGACCTGAAAAAGCCCTATCGCATCTCTTTGAATTAAGGGAATCGCCACGGATAAAATCGTAGGGATAAAGCGCGCGTAATGCTCGGTGAAATGAAACGCCAAAGGCACGCTTTTGTGTTTAGGGACTTTAGGGAAGGGTGCAAAAATGCCTGATAAAATCAAGCCCAAACTGAGCGTTAACAAAGTTTTAGAAAAGCTTTTCGGCAGGCTTTCACAAAATTTTTGTTTAAATAAGAATCTTTTCATGCGTGTTATTTTACTCTTTTTTGTGTTTAAGCAAGTCTAAAGAAGGGCGATAAACAGTGCTAGGGGTTTTAAAATCCAAAAACACCCCTAAAATGCTATGGAAAATAACATTTTGATGGATTGGGGTTTGGGTTTGAATGATGGAATGCTTCTCTTTAAAAAGATCGTTGGCATAAACGATAAAGGGGATCTCGTATTGTTCTTTGGGAGCGATGCTTTTAGGAATGCCATGCAAATAGAACGCTTCTTCGCCCAAACTTTCGCCATGATCGCTTAAATAGATCATTAAGGCGGGCTGCTTGGCTTTTTTGAGCATGCTAATGATCTT
KOK=        78
KK=   16923  LL=   17882  Z=    8.90  JJ=   16683  DL=   960
A===      111      112      113      114      121      123      124      131      132      133      134      141      143      144      211      213      214      223      224      231      233      234      243      244      313      314      323      333      334      343      413      433
B===      222      122      422      322      212      412      312      242      142      442      342      232      432      332      221      421      321      411      311      241      441      341      431      331      424      324      414      444      344      434      423      443
RRR=   79.309    3.430    3.459    7.475   -0.453   -5.565    2.525    0.687   -0.042    1.655   -1.389    1.014   44.837   -1.866    4.323   -0.275   -1.198   -1.393    1.888    0.535    0.040    0.284   -0.069    0.977   -0.985   -0.238   -0.132   17.747    0.009   17.433    1.220   14.485
X1==    6.377    1.099    0.918    2.629    2.317   -1.103    1.337   -1.068    0.092    0.824   -0.873    0.837    6.396    1.864    4.752   -1.700    0.799   -0.684    0.382   -0.505   -0.254   -0.470   -0.470    2.176    2.291    1.110   -0.254    4.151   -1.027    8.763    1.770    4.847
X2==   12.437    3.121    3.768    2.844   -0.196    5.047    1.888   -0.643   -0.449    2.009    1.592    1.211    7.011   -1.001    0.910    0.162   -1.500    2.036    4.939   -1.060   -0.156   -0.603    0.146    0.449   -0.430   -0.214    0.519    4.275   -0.009    1.989    0.689    2.989
CD1=       28        9        6       11       12        1        6        2        3        3        1        7       12        6       18        0        5        1        3        2        1        1        1        5        5        4        1        5        0       10        5        6
CD2=       21        9        7        5        3       11        5        1        2        4        3        3        9        0        5        3        0        8       12        1        2        1        2        2        1        1        3        6        1        3        2        4
AGCGTTCACGCTATAAGCGAAGGGCAAGATTAAGCCCCCTATGAATTTCGCATGCTTGTCAAACCACAGCCAATTTTTAGCGTTAGCTAAAGCGCTAGCGATAAAGATAAACACTAACGCCAAGATCGCTAAAAAGGGCGCTTTTTTAGAAGAATTTTTAAGGGGGATTTTATAGATGACATAGCCAGGCAACACCCCAAAAACAACGATAAAAATGAATAATTTAACGCTCAAAAAGCCTAAAAGCTCATGCGTATTGGTGTTTAAGACATTACCCATCATGCTCTTATTCAAAAACACCCCATAAGCGCTAATGAAATAGAAAGCGATGGAATTGAGCAGGCTAAAAACCATCGCACTTAGGCGCATCAAATAGGTAGAAATCAAGCCTAACGCCAAAAAAAGAGCGCCATTAACGCAAAAAAGCACGATAATAATCATGGCTATAAAACTGACCTGGTTGCTTTCTTTATAGACATAAGCGAACAAAGGGAAATGGTATAAAACGCCAAAAATAAGGCTATAAAGCAAACCGGCTTGCAGACAACTTAGGGGCTTTAAAAATTTTAGATGAAATGGTAATGTCAAACACGCCCCTTAAAATCAATCAATTTTAGGATTATATCGTAGGTATGGGGATTTTATGGTTTATTTTAAGACTAGAGAAGCGTTTTTTAAGGGTGGTTTGCGTTTAAGGGCTTTAAAGCGCGTTGGTTGCAGGATTTTTCACGCTCCATAGTTAGGAGGCAAATAAGGGGCATGGCATGAAATTAAAAGCGGGAAGCTAAAAGTGGGAAGCGTAAAAATAGCAAACGCTCTTTTAAACGATTATGCCTTGAGATTTCTTTTTCTTGGCTTAAGGTAGTGTTTTTGATGAAACGCTAATTTACGAAAAGATTAAAAAGAGTTAAAAGAAAAGTCAGTTAAAAGGATTAAACCCCCTAAAAAGAGGGTTTAAAA
KOK=        79
KK=   20073  LL=   20822  Z=    8.72  JJ=   19743  DL=   750
A===      111      112      113      114      121      123      124      131      132      133      134      141      143      144      211      213      214      223      224      231      233      234      243      244      313      314      323      333      334      343      413      433
B===      222      122      422      322      212      412      312      242      142      442      342      232      432      332      221      421      321      411      311      241      441      341      431      331      424      324      414      444      344      434      423      443
RRR=   66.174    1.964    4.084    5.776    0.441   -0.400    0.443    0.097   -0.098    7.402   -1.667    4.313    2.395   -0.809    4.282    2.260   -0.004    0.682   35.031    6.394    1.952    0.741    5.297    3.240    0.024    0.007   -1.973   -0.397    1.297   15.684    0.003   -2.496
X1==   10.777    1.378    3.074    1.133   -1.068   -0.568   -1.421   -0.336    0.196    2.115   -1.005    1.934    0.995    1.747    4.437   -1.331    0.014   -0.807    6.127    1.724    1.811    1.564    2.462    1.324   -0.885   -0.005   -1.057    2.438    1.362    5.362   -0.005   -0.638
X2==    6.140    1.425    1.328    5.096   -0.413    0.705   -0.312   -0.287   -0.496    3.500    1.657    2.230    2.409   -0.463    0.965   -1.698   -0.312   -0.845    5.717    3.708    1.078    0.474    2.152    2.446   -0.027   -1.348    1.866   -0.163    0.952    2.925   -0.596    3.912
CD1=       18        5        5        3        1        1        0        1        2        3        0        4        2        3       10        0        2        1       12        4        3        3        4        3        0        1        0        3        2        6        1        0
CD2=       21        8        6       12        4        4        2        3        2        7        4        7        5        1        7        0        2        1       10        9        3        2        4        4        2        0        4        1        2        4        1        5
TAATGGGATTTTGATATTAATTAGGCGTTTTTGCCCTTTCAAAAAAAAAAAAAAGGTTTTTGTGGTGTTTCTAAACAAATATTAAACCAATAAGGGTCATTTTAAAAGAAATGAGGTTGTTTGAATAGGGGTAGTGATAAAAAAAGGCGTTTTTCAACTTTGATTGTTTTGGGTTTGTTGCAAGAATGATTTCTTAAATTGTAAAAAGGATTTCTTAAATTGTAAAAAGGATTTCTTAAATTTTCTTAAGAGGAGTGTTTTGCAACCATTTCCAACTCAAGGGTTTGCTTGTAAAAGTGGGGCTATCCTTGAGTTTTGGTTGCATGCGGTTAAATTATCGCTCGCTTGGTGTGAGACGCTTATTCTTTTAAACAAGGCTTTGAGATTTCTTAAAGCTTAACCAACGCTTCTATTCAACGCTCTATTAAACAAAGCCTTAATCCCCTACATAGACTTGTCTTGGGCGTGTGATCCTGGCTTGCGGGCTTTTGATATGCTCTAAAAGCTGAGCGCACCAACCCACGGTTCTGCCAATGACAAACACCGGCGTGAAAAAACGCACCGGGATTTTTAAAGCCCTTAAAATCGTGCCGGAGTAGAAATCCACATTAGGGTAGAGATTCCTTTCAATGAAATACTCGTCTTTTAGCGCGATTTCTTCCACTTTCGCAGCGATTTCGCTCAATTTCTCGTCCATTTTAACGCCTTTTTTATGCAGTTCGTCTTTTAGGCCTTTTAAGATTTTCGCGC
KOK=        80
KK=   31323  LL=   32402  Z=    8.06  JJ=   31323  DL=  1080
A===      111      112      113      114      121      123      124      131      132      133      134      141      143      144      211      213      214      223      224      231      233      234      243      244      313      314      323      333      334      343      413      433
B===      222      122      422      322      212      412      312      242      142      442      342      232      432      332      221      421      321      411      311      241      441      341      431      331      424      324      414      444      344      434      423      443
RRR=   82.111   -0.018    0.121   24.531   -0.282    0.391    4.310   10.666    0.480    0.467    4.110   -0.303    7.632   -1.149    4.157    0.994    4.396    0.735    3.202    9.564   -1.637    1.014   12.045   31.260    0.788   -1.170   -0.239    0.663   -0.272   13.369    0.962    2.012
X1==    9.706   -0.030    0.106    3.741   -0.481   -1.139    1.960    2.506   -0.551    0.286    1.529    2.070    2.258    1.886    2.224   -1.139    4.146    0.548    1.850    4.159   -0.540    0.731    4.307    4.447   -0.499    0.800    1.002    2.053    0.858    2.769   -0.658    3.725
X2==    8.460    0.586    1.144    6.557    0.586   -0.343    2.199    4.256   -0.872    1.631    2.688   -0.146    3.379   -0.609    1.869   -0.872    1.060    1.341    1.730    2.300    3.033    1.387    2.797    7.030   -1.579   -1.462   -0.239    0.323   -0.317    4.827   -1.462    0.540
CD1=       26        5        3       10        4        1        7        7        2        2        4        7        5        5       10        1       11        4        7       10        1        3        8        9        1        3        3        3        2        4        1        5
CD2=       26        7        6       15        7        3        7       12        2        5        6        3        7        1       10        2        5        6        6        8        7        4        6       11        0        0        2        2        1        7        0        2
TGCTGTTTGCGATCATCATTTTAGTGTATTTAGAAGTGCATGTGTGGTGCTCTTTAGGGGTGCTGTTTTTAGCGTTTGGGTTTTTTAAAACCTGGAGGAGCGTTGTGGTGGCGTGCCTAAAAAAATGCTTCGCTCTTGGGTTTTACAAGCCTTTTTTGTTGTTGGTGGGGTTTTTGAACGTATCGGTTACTAAGGCTTTAATAGACGCTCATATGCAAGAAAAACAAGACTTAAGCCTTTTATTGGTGGTAGCGTTATTTTTGTGTTGCGTTTTTATCATAGGCGTGCCTTTTTTCATCAACGCTTTGTTTAGGGTGCAAAACAGCTTTAAAGAAACTTACAAACTCGCCACCAATTTGAGCGCCAACCTCAGCCAAAACGCCCTTAATTCTTTACAATACATCACGACCCCACCCGCTTCTTCTAGCGTTTCTTCTTCTATGAGCGGAAGCGTCTCTAAAGAAAAAGAAACGCATTCCCCCACATTCAAGGTAGAAACCACTCAATTAGATGTAAAAATCCCAAATTTCAAGCAAAAAAAGGTTAAAAAGGATACAATAAATACAAAAAATGAAATTTAAATAAATAGGAATTTAATGAGAATTTTTTTTGTCATTATGGGACTAGTATTGTTTGGTTGCACCAGTAAGGTGCATGAGATGAAAAAAAGCCCTTGCACATTGCATGAAAAGTTATATGAAAACAGGTTGAATCTTGCATGAAAGAAAAGCCTTTCAATAGCGAGCAATTGATCTATTTAGAAGAGCTTTTAAGCCACCAAGAAAAGCATTTAGAAAACAAGCTTTCTGGTTTTTCAGTGAATGATTTGGACATGCAAAGCGTGTTCAGGCTGGAGAGGAACCGCTTGAAAATCGCTTATAAACTCTTATGTTTGATGAGTTTTATCGCTCTTGTTTTAGCGATCGTGTTAATCAGTGTTCTACCCTTACAAAAAACCGAACACCATTTCGTGGATTTTTTAAACCAAGACAAGCATTACGCCATTATCCAAAGAGCGGATAAAAGCATTTCCAGTAATGAAGCGTTGGCTCGTTCGCTCATTGGGGCGTATGTGTTAAA
KOK=        81
KK=   33123  LL=   34202  Z=    6.91  JJ=   33123  DL=  1080
A===      111      112      113      114      121      123      124      131      132      133      134      141      143      144      211      213      214      223      224      231      233      234      243      244      313      314      323      333      334      343      413      433
B===      222      122      422      322      212      412      312      242      142      442      342      232      432      332      221      421      321      411      311      241      441      341      431      331      424      324      414      444      344      434      423      443
RRR=   66.666    4.974    3.071    3.244   -4.044    5.441   -0.020    0.179   -1.834   -0.052    0.563   14.539   19.092    3.470    0.701    0.036    0.234   36.228    4.525    0.145   -0.745   -0.005    0.017   -0.617    8.221    0.343    0.410   26.194   -1.111    0.134    0.451    8.853
X1==    8.104    1.568    3.011    1.752   -1.523    0.981   -0.020    0.069    1.986    0.874   -1.607    3.202    3.434    2.243    1.182   -0.023   -1.755    4.325    1.314   -0.525    1.730    0.175   -0.581    0.587    1.421   -0.977    1.075    7.864    1.246    1.246    0.913    1.246
X2==    8.226    3.172    1.020    1.852    2.656    5.544    0.990    2.570   -0.923   -0.060   -0.351    4.541    5.560    1.548    0.593   -1.570   -0.133    8.376    3.444   -0.277   -0.431   -0.029   -0.029   -1.052    5.784   -0.351    0.381    3.331   -0.892    0.108    0.494    7.108
CD1=       35       11       13        8        3        6        3        6        8        5        0       11        8        5       10        4        0       10        4        3        5        2        1        2        6        1        4       13        3        3        4        3
CD2=       16       10        3        5        9       11        5        5        1        1        1        9        8        4        5        0        3       19       12        2        1        2        2        1        7        1        2        4        0        1        2        8
ATCAAACCCCTACAAATTGGCGTGGATTCTAATATCAGCGTGATTGATAATGAGGGCAAGATTTTTTCTTTCTATGTGTTTTCTACCACTTTCACTAGCTCCAAACACCCTAATTTGCAGGCTTTCATAGAAGATAAAAACTATTATTCCAACGCTTTTATGAAGCCGCAAAATAAAGAAAATAAAGAAAATACCTTTGAAAATGCCCCCACAAACAACAAGCCCTTAAAAGAAGAAAAAGAAGAAACCAAAGAAAAAGAAGAAGAGACTATAACCATTGGCGATAACACTAACGCAATGAAAATCGTTAAAAAAGACATTCAAAAAGGCTATAGGGCTTTAAAAAGCTCTCAAAGGAAATGGTATTGTTTGGGGATTTGTTCTAAAAAATCCAAACTCTCTTTGATGCCTGAAGAAATCTTTAACGACAAGCAATTCACTTATTTCAAATTTGACAAAAAATTAGCGCTCTCTAAATTCCCGGTGATTTATAAAGTCGTTGATGGCTATGATAACCCGGTGAATACTAGGATTGTGGGCGATTACATTATCGCTGAAGATGTTTCGGCTAAATGGACTTTAAGGCTGGGCAAGGACTATTTGTGTATCCGTTTTGTCAAAAAGGGTAAAGATGAATAAGTGGCTTAAGGGGGCGCTTGTTTTTGTGGGGGGTTTTGCAACGATTACAACCATTTCTTTAATCTATCATCAAAAGCCAAAAGCCCCCTTAAATAACCAACCCAATCTTTTGAATGACGATGAAGTGAAATACCCCTTACAAGACTACACCTTCACTCAAAACCCACAGCCAACTAACACAGAAAGCTCCAAAGACGCTACCATCAAAGCCTTACAAGAACAGCTCAAAGCCGCTTTAAAAGCCCTAAATTCCAAAGAAATGAACTCTTCTAAAGAAGAAACTTTTACTAACCCTCCCATAGATCCAAACACAACCCCCCCTAAAAAAGACTTTTCTCTCAAGCAATTAGATTTACTAGCCGCTCGCATCACCCCTTTCAAACAAAGCCCTAAGAATTACGAAGAAAACCTGATTTTCCCCATGGATAACCCTAAAGGAAT
KOK=        82
KK=   39153  LL=   39902  Z=    6.46  JJ=   39123  DL=   750
A===      111      112      113      114      121      123      124      131      132      133      134      141      143      144      211      213      214      223      224      231      233      234      243      244      313      314      323      333      334      343      413      433
B===      222      122      422      322      212      412      312      242      142      442      342      232      432      332      221      421      321      411      311      241      441      341      431      331      424      324      414      444      344      434      423      443
RRR=   42.620    7.719   -0.798    6.741    0.928   13.038    1.471    0.168   -0.231    0.453   -0.956    1.134    8.777   -0.471   -3.899   -0.670   -1.543   -5.972   16.416   -0.071   -0.454   -0.064    5.105   -0.880   -0.805    0.196    0.090   55.663    0.207   -0.670    1.378   13.704
X1==    6.482    3.315   -0.732    2.797    1.610    3.554    0.985   -0.732   -0.300    1.129   -0.468   -0.732    1.129    1.129    3.315    0.985    2.270    4.686    4.686   -1.585   -0.669    0.057    1.510    0.783    1.927   -0.468    0.057    7.919   -0.213    0.691    1.129    3.401
X2==    6.575    2.328    1.090    2.410    0.576    3.668    1.494   -0.229    0.769    0.402    2.041   -1.549    7.777   -0.418   -1.176   -0.680   -0.680   -1.274    3.503    0.045    0.679   -1.123    3.381   -1.123   -0.418   -0.418    1.579    7.029   -0.971   -0.971    1.221    4.029
CD1=       13        9        1        6        6        8        4        1        2        3        1        1        3        3        9        4        6       11       11        0        1        2        4        3        4        1        2       10        1        2        3        5
CD2=       16        7        4        6        4        7        4        2        3        2        4        0       11        1        1        1        1        0        6        2        2        0        5        0        1        1        3        8        0        0        3        5
ATCGCTTAAAAATAGGGGTTTTAATAAGGGATAGAGCAGTTGGCAATCGCTTTCTAGATTCGTTTTAAGCTTGATTTCATGACGCATCGCAAACAAGCTTGCCCCATGATTGGCGATAGTGTCGCTTATGATAATGGCTTGGCCTTGTTTTAAATGGTGTGAAGAAATCCCTGGCTTGATGGTTTTACCAATACAGGTTGTGTTGATAAAAAGCTTATCCACGCTCCCCTTTGGCACGACTTTAGTGTCTAGGGAGAGGAGTTTTAGGTTGGCTTTAAGCAATTCTTTTTGTATGGATTGCAAAATTTGTTTTAAAAGAGGGATTTCTAGGCCTTCTTCTAAAATAAAACCCATATTCAAATACAAAGGTTCGCCCCCTTGCACGCTCACATCATTCGCGCTCCCGCAAACGCAAAGCTTGCCTATATCACCCCCATTAAAAATTAAGGGCGTGATGACAAAACTATCCGTGCTTACGCAATATTCCCCACTAGCTTTAAATTTAGGGGCGTCTTCATCAAAGGCGCTAATCAATTCTTTTAAATAGGGCATAAAGACTCGCTCAATTAAAGCGTTTGTTTCTTTCCCTCCGTTCCCGCATGCTAGAGTTACGCTATCCATTTTTATCCTTTTTTGATGATTGTAGGGTTGAAATACGCCATTAAGGCTTGACCGATAGGGATACTGCTATCGTTAGGGGGGAAATGCTTGTGGAAAAAATACTGCCTTTTTAGCCCCCTCAATCGTTTG
KOK=        83
KK=   41193  LL=   42032  Z=    8.76  JJ=   40923  DL=   840
A===      111      112      113      114      121      123      124      131      132      133      134      141      143      144      211      213      214      223      224      231      233      234      243      244      313      314      323      333      334      343      413      433
B===      222      122      422      322      212      412      312      242      142      442      342      232      432      332      221      421      321      411      311      241      441      341      431      331      424      324      414      444      344      434      423      443
RRR=   93.654    0.604    0.061    1.284   -0.468    0.338    1.581    0.124    1.564   -0.029    0.364    6.476    9.698   14.845    4.042    2.516   -0.203   -0.497    7.792    5.933    0.655   -1.136   -2.063    0.774    1.664   -1.316    0.029    5.120   -0.228   35.851    0.745    2.433
X1==   11.841    2.543    0.572    3.494    0.341   -0.206    3.279   -0.113   -1.533    0.430    2.521    0.947    4.056    2.859    0.891   -1.533   -0.420    1.627    6.053    1.784   -0.464    0.868   -0.619    0.603    1.256   -0.551    1.137    0.987    0.766    3.547   -0.551    1.693
X2==    7.910    0.238    0.107    0.368   -1.374   -1.642    0.482   -1.096   -1.021   -0.068    0.144    6.837    2.391    5.192    4.534   -1.642    0.482   -0.306    1.287    3.326   -1.412   -1.309    3.331    1.283    1.324    2.391    0.026    5.189   -0.297   10.109   -1.353    1.437
CD1=       24        8        3        8        4        2        8        2        0        2        5        4        7        6        5        0        2        5       13        5        1        3        1        3        3        1        3        2        2        5        1        3
CD2=       19        4        3        3        1        0        3        1        1        2        2       13        5        8       12        0        3        2        4        8        0        0        6        3        4        5        2        8        1       13        0        3
TTTTTACGCGCTAAAAGAATGGGGGCGCTTGCAGAATTTAGGCTCTCGCATTCTAATGCGTTCAAAAACGCATGCTGTTTGGCTGTGTTTAAATCTTTAAACATGAGCGCAAAAGGCTTTAGGGGGCGGTTTTTTAAAAGCCGTAATCTTTCTATGGTTTGAAAATTCCTCGCATCGCACAAGAGGGCAAAGCCTCCCAAACCTTTAAGAGCGATGATTTTACCTTTTTGAATGTCTTTAGCGCATTCTAAAAGAGCGTCATCATTTTTGAAGCGCTTGTAATTGAGCGTGATACCGCACTTTTTGCAACTGATGCCTTGAATGTGGAAGCGTTTGTTATTGGCGTCTTTATAAACGAATGCGCAAAATCCACAGAGTTTGAAAGGTTTTAGGGCGGAGTTTTCTCTGTCATAGGGCAAAGCGTTTAAAAGGCTGTATCTCGCCCCGCATTTCGCGCAAGAATTGAAAGCGTAATGAAAATAGGGGGAGTTTTTATCTCTAATTTCGCGCAAGCAATCCTTGCACACGCCTAAATCTTTAGGGATTTGGCTGAGCAAATTTAAAGGGTGGTTCTTGCTTTCTAAGATCCTAAAACCATTGAATCTGAGCGCCTTATCATAAGGGCTAATAATAGTTTTTTCAACCAACGCTAAAGGGGGCAATCCTTTTTTTAGAGCGTTTAAAAAAGACTCTGTTTTGTGAGCGGGTAAGACGATTTCTAAAGCCGCTTGAGTGTTACGCACAAAGCCTACAAGCTCTAATTTTTGAGCTAGGGCATAAATAAAAGGGCGCATGCCCACGCCTTGAACCACGCCAAAAAGCGTGATCTTATTCAATAAA
KOK=        84
KK=   43473  LL=   44582  Z=    8.86  JJ=   43443  DL=  1110
A===      111      112      113      114      121      123      124      131      132      133      134      141      143      144      211      213      214      223      224      231      233      234      243      244      313      314      323      333      334      343      413      433
B===      222      122      422      322      212      412      312      242      142      442      342      232      432      332      221      421      321      411      311      241      441      341      431      331      424      324      414      444      344      434      423      443
RRR=   56.358    5.582   -1.516    2.997    2.415    9.633    0.530   -0.159    0.030    0.196    0.165    0.695   66.703    7.860   -8.258    0.949    0.626    2.369   13.223   -3.244    0.597    0.033   -0.022    0.512    1.075    0.152    1.813   15.032    0.352   -0.744   -0.599   35.982
X1==    7.410    2.484   -0.392    1.969    2.484    2.633   -0.780   -0.392   -0.154    0.120    0.054    1.362    8.022    4.236    7.161   -1.269    1.400    2.964    4.761   -1.269   -0.857    0.392   -0.258    0.311    3.084   -0.670    2.468    5.061   -0.299    2.297   -1.395    7.489
X2==    7.606    2.247    3.869    1.523    0.972    3.658   -0.680    0.405   -0.197    1.633    3.058    0.510    8.315    1.856   -1.153   -0.748    0.447    0.799    2.777    2.557   -0.697    0.085    0.085    1.649    0.349   -0.227    0.735    2.970   -1.179   -0.324    0.430    4.805
CD1=       18       10        2        6       10        8        2        2        3        2        2        5       13        8       20        1        6       10       14        1        1        3        2        3        6        1        6        7        1        4        0       10
CD2=       27       11       12        7        8       10        2        5        3        5        7        5       15        5        3        2        4        4        7        8        1        2        2        4        3        2        3        5        0        1        3        7
CGTTTTCTTCTAAAAAATCAGCGATATAGCTTATAAACCTGTAAGAGCAAAAAATAACCATGCAGCCGTTTGGATTGACTAAGTGGGCGTAGCGCTTGATCCATCCTAAAAGCCTGAAATTCTTATCCCATTCCCCAAAATCTATGCCTTGCCTTTTAGCGCTCTTTAGGGTGGAAAAATTGTTTTTAACCGAAATGTTATAAGGAGGGTCTGTGATGATCGCATCCACTTTTAAATCTTGCTGGTAAAAGTCTTTGATGATTTCAAAAGCGTTAGCGTGATGAATTTGTATCATTTTCTTAAGCTTTTTAAGATCGCTTTGCCTAAAGCTAGGGCTAGAAGGGGAGGCACAGCGTTACCGATTTGTTTACAAACGCTCGTTTTATTGCCATAAAAGATATAATTATCGCTAAAACTTTGTATCCTGGCGGCTTCTCTGGGCGTGATAGAGCGGTGCAATTCAGGGTGGGAGTTGGTGCCATTGCTTGGAGTGTCAAATCGTGTGTCTATGGTGGGGCTTACTTTATTCCAGCTCAAACGCCTCCATGTGCTTTTGAATTGCTGTTTGCCATGCAAGTTTTTAGGCAAGCATTCTTTGCCTTGCTCTTTGTTAATGAGCTTTAATTTCTCTAAAGCGGCTTGCGAGTGGTTGGTGGCTTGATGGTTGTATAATTTAGGGCTATCTTTTCGCATTAAAGCTTGATAGCTTGATTGGATAGGGTTTAAATAATCGCTCTCAAACGCCCCCTCATTAGAACAAAGATAGGCTAAATCGCTTATCGCATCTTGAACATTCACGCTTTGAGAAGGCTCTAAAAGATTAAAATCAAAACTGAAACGACTAGCCCCCACAATAAAAGCCCTCTCTCTGTTTTGAGGCACGCCATAATCTTTAGCGTTTAGGATTTGATAGCTTAATTGATACCCTAAAGCGTTCAACCTTTCTTTAATTTCTTCTAAAAAATAGCCTTTAGCGCAAGAGATGAGGTTTTTCACGTTTTCAATGATAAAAATTTCTGGCTTTAAGGCTTTCACTATTTCTATATATTCTAAGAATAAAAAATTCCTAGGGTCTTTTAGCCCTAAATTTTTCCCTTTATTAGAAAAGCC
KOK=        85
KK=   45153  LL=   46112  Z=    8.33  JJ=   44943  DL=   960
A===      111      112      113      114      121      123      124      131      132      133      134      141      143      144      211      213      214      223      224      231      233      234      243      244      313      314      323      333      334      343      413      433
B===      222      122      422      322      212      412      312      242      142      442      342      232      432      332      221      421      321      411      311      241      441      341      431      331      424      324      414      444      344      434      423      443
RRR=   83.766    0.242    3.928   12.730   -0.057    0.729    0.046   -0.892    0.193    1.851   -0.602    2.785    1.931    1.779    3.342   -1.056    0.669    2.445   12.903    5.331    0.189    0.731   13.005    5.091   -0.016    0.920    5.064   10.691    3.843   11.594   -0.602    0.769
X1==    8.961    0.063    1.610    2.995    0.063   -0.893   -0.144    0.665   -1.418    0.967   -0.808    0.984    2.592    0.778    2.789   -1.943    2.091    1.761    4.583    4.357   -0.712    1.692    6.232    1.972    0.329    0.552    2.129    3.163    1.674    3.518   -0.808   -1.092
X2==    9.348    3.828    2.440    4.251   -0.906   -0.816   -0.319   -1.341   -0.136    1.914    0.745    2.831    0.745    2.288    1.198    0.544    0.320    1.388    2.816    1.224   -0.265    0.432    2.087    2.581   -0.048    1.666    2.378    3.380    2.296    3.296    0.745   -0.704
CD1=       34        7        8       10        7        2        3        6        1        4        1        6        6        3       14        0        7        6       10       12        1        4       10        4        3        3        5        5        3        5        1        0
CD2=       19       11        5        8        2        1        2        0        2        3        2        6        2        4        6        3        3        5        8        4        1        2        4        5        1        3        4        4        3        4        2        0
TTGAAAAAATCAATTAAATAATGGAATTTTTTAAACTCTAAAGGGCTATGAAAGAAGTAATCTAAAGTCAAAAAATTTCGTTGCGTATCAATGCTGCCCCTGCTTTCAAAAAAGCCGCTCAAAAAGAGTCTTTGATTGGGGGTCATTGAACGGGAGCGGTTAAAAAAATCGTTGTCTATGAGCGAGTTTAAAAGTTTCTTGTAAAAAGAGTTTTCATCTAAATGCAAGTCGTTTTCTAAAATGAAAACAAAAGTTCCTTTGATTTTTGTAACGTTTCCTTGATTGAATCGCCAAATTGGATGCGCGCTTAAAGTATTGAGAGCGTTTAAAACTTGCGTTTTGCTTTCTTCATAGCCATGGACAAATTTTGAAGCTTTATAAGAACACACCCCATAAATACACCCATTTTTAATTTGGAAACGGCTCAACAACACCCCTAAATTAAAGGGGTCAATAGCGTTTAAAAAGCGAGAAACAAGCAACAATAACCTTTCATTTTTTAAAAGGATTATAAGATAGCGCTCATTAGTTTTTGTTTAAAGGTTTTAGAATGCTATCTAAAATTTCATTGGTAGCAACACATTCAAACCCCTCTTCTAAAAGCCCATAGCACCCCACTCCTGCCTCAGAAAATAAAGAAATATAGGTTAAGGTTTGATCAAAGAGCATAGGGGGATTAAGGATTAAACCAAATTCATTTGAGACATTAACGTTTCAAGCTTTCAATTTCTTTAAGCATGGTTTCAAAAGCCTCTTTAGTGCCTGCTCGCACGCTAGAAAACAAACTAAACACCACAATAGCTACGCTCGCTACAATAAAGCCCGGAACGATTTCATAAATATCCAAAAAGCCTTTGCCAAATTTATCGTATAAAATCACCGTGCTAGCCCCAGAGAGCATGCCAGCAATCGCGCCAATGCGTGTCATTCTTGACCAAAAAAGCGAGAATAAAATCACAG
KOK=        86
KK=   48813  LL=   49682  Z=    6.64  JJ=   48783  DL=   870
A===      111      112      113      114      121      123      124      131      132      133      134      141      143      144      211      213      214      223      224      231      233      234      243      244      313      314      323      333      334      343      413      433
B===      222      122      422      322      212      412      312      242      142      442      342      232      432      332      221      421      321      411      311      241      441      341      431      331      424      324      414      444      344      434      423      443
RRR=   45.744    8.753   -2.804    3.265    2.071   10.689    1.654    0.857   -0.522    2.684    0.158    0.828   56.747    3.953   -9.839    2.020   -0.478   22.133    1.761    1.374    0.138    0.437    0.763    0.961    5.605    0.065   -0.394    3.782    0.653    0.497    0.240   29.582
X1==    5.795    4.192   -1.470    2.873   -1.132    5.695    1.577   -0.780   -0.435    0.728    0.117    0.728    6.787    3.294    5.375    0.791    0.306    6.844    2.146   -1.661   -0.330   -0.884   -1.542    0.562    7.162   -1.366    0.941    1.598   -0.548    0.988    0.117    4.062
X2==    7.893    2.088    1.907    1.136   -1.830    1.877    1.049   -1.098    1.201    3.688    1.354    1.136    8.361    1.200   -1.830    2.553   -1.560    3.234    0.820   -0.828   -0.419   -0.495   -0.495    1.712    0.783   -0.048   -0.419    2.366   -1.192    0.503    2.054    7.283
CD1=       11       10        0        6        1       12        5        1        2        3        2        3       11        6       12        4        3       16        7        0        2        1        0        3       12        0        4        4        1        3        2        7
CD2=       20        7        6        5        0        5        4        1        4        7        4        5       14        4        0        6        0        6        3        1        1        1        1        4        3        2        1        4        0        2        5       10
AAGGTGTTCGCTAATATCGCTCCCTTTAGAGGGCAAGTAAATGAGCACATCTCTAGGCACGCCCGCATCCCAAAAGCACTCACAAAGCTTATAACCCGTTACGCTAGACAAACTTGAGGGCTTGTAAATCACCCGATTGCCAGCGGCTAGGGGGGCAGCGATAGTGCCTACAGAAATGCCCACAGGGAAATTCCATGGGGCAATGACCACACCTACGCCTTTGGGGGTGAATTTCGTTTTTTTATTTTGCTCTTGTAACACCCTTAAGCTGTAAGGGTAAAACTCTAAAAAGTCAATGGCTTCGCTCACTTCAGCGTCCGTTTCAGCGAAAGTCTTACCCACTTCTAAAGCCGAAATCCCTACCAAATCGCCTCTCCTTTCTCTAAAAAGCTGGGCGGTTTGACTCATTAAGGCATGGATTTCTGTAAAGCTTTTTTGGCTGAAACGGCTCTTATCGCTTTTAGCCACTTCTAGGGCTTTTAAAATCGCTCCCTTATCCGCTAAATGCACGCTAGCGATTTTTCTATGATGGATTTTATCAAAGACTTCTAAAGGGGTTAGATTAGGATCTTCAAACCTCCCATCCATTTCTGGGTAAAGCTCTAAAATAGGAGCGTTACGCATTTTTTCGCGCACTTTTTTAGCCCATTCTCGGTTGGCTTTTAAAATAAAATCGGTATCGCTTTCGTTTTTAAAGGAGTGGTTTGGGTAGGTGGTATGCCCGCTTTGTTTGGCGTTTCTGTCTTGAGTCCTGTGGGTGGCATTGTCTAAAGTAGCGATTCCTTTAAGGCTGTTTAAAAAGCGCTGTTCTTGGTCTTTCCATTCGCTCGTGCCCACTTTAAGATTAAAGAAAGCTTTCATGAAATTATC
KOK=        87
KK=   50073  LL=   50912  Z=    5.00  JJ=   49803  DL=   840
A===      111      112      113      114      121      123      124      131      132      133      134      141      143      144      211      213      214      223      224      231      233      234      243      244      313      314      323      333      334      343      413      433
B===      222      122      422      322      212      412      312      242      142      442      342      232      432      332      221      421      321      411      311      241      441      341      431      331      424      324      414      444      344      434      423      443
RRR=   67.735    4.318    1.929    0.106    0.548   18.731   -2.060    2.586   -0.735    1.431    1.002    0.257   18.284    3.670   -6.280   -3.665   -1.389    7.622   16.441    1.336   -2.928    1.431    0.203    1.431    1.373   -0.402   14.126    0.792   -0.019    4.783    4.757   10.169
X1==    6.060    3.410    0.833    1.882   -0.332    3.368   -0.377   -1.643    0.506   -1.333    0.443    4.587    4.591    3.424    2.943   -1.783    0.874    8.122    3.437   -1.783   -1.445   -1.319   -1.319   -1.205    1.704    1.272    6.972    1.713    0.030    2.030    2.102    3.030
X2==   11.177    1.266    2.316    0.056   -1.648    5.561    5.472   -1.573   -1.450   -1.074    2.263    0.056    3.983    1.072   -2.134    2.056   -1.590    0.939    4.784   -0.749    2.026   -1.085   -0.154   -1.188    0.806   -0.316    2.026    0.462   -0.644    2.356    2.263    3.356
CD1=       16       12        4        5        4        9        2        0        4        0        2        9        7        5       11        0        4       19        9        0        0        0        0        0        4        3       12        3        1        3        4        4
CD2=       30        7        6        3        1       10       11        0        0        0        4        3        6        3        0        5        0        3        9        1        3        0        1        0        2        1        3        1        0        3        4        4
AACAAAGCGGATTTTAATGGGCTTTAACCCTTTTAAAACCCTTTCTTTAGAAAAAGCGTGCAGTTTTTTCAAATATTCATAAGAATCAGGGATATAGGCTTGCAGCACAATGCCAGCGTTCAAATCAAATTTAGCGATAGACTCCATAAAAGACTCCACCGTGAGCTCCAAATCCCTAAATTCCTCCATATCCAAATTAATGAATTTAGGCATGCCTTGCTTTTTTTCTTCTTCTAAAGCTAGGGCATAAAGAGCGTCTAGGCGTTTGACAATCTCTTTTTTAGAGTATTCAAAATCAAGGATATTGATTTGAGAAAAAATCGTCGTGATTTTAATGGAAATGTATTGGATGTAGTTGGATTTTAGGGCTTGAGAGTATTTTTCAAAACGCGCACTAGCTTCTTCTTCGCCTAAAACCTCTTCGCCAATAAAATTCACATTCAAAATGATTTTTTCATTTTTTCTTTTTAAAATCCTCTCTTTTAACTGGCTCTCTTCTTGATCCAAGACCATCGCTTTCGTGTCGCTTCTGATTTTATTGACAAAGAAAGGCACGCTCATATCAGGGAGCATTTTCCCAAAGCTCAAAAACCCCATTAAAAGCAATTTTTCAAAGGAAGAAAAAATCTCACGGCTTTTGTATTTGTCTAAAACATGCTCAATCATTTCAAAGCGGGCTTTATTGTCTAAGCATCTAAAACTCCGATCCATAAGCTCTATGAGCATGACTTTGTTTTCAGGGTTGTTTAAAAGCTTTTGCATTTTAGAGTGGAACGCTTTTTCTTGCTCGCTCAAATGGTTACTGATACTATCTTGCAGTTTTTTAGCTAATTCTAGTGA
KOK=        88
KK=   54663  LL=   55412  Z=    6.42  JJ=   54663  DL=   750
A===      111      112      113      114      121      123      124      131      132      133      134      141      143      144      211      213      214      223      224      231      233      234      243      244      313      314      323      333      334      343      413      433
B===      222      122      422      322      212      412      312      242      142      442      342      232      432      332      221      421      321      411      311      241      441      341      431      331      424      324      414      444      344      434      423      443
RRR=   11.292    5.203    2.457   57.370   -2.107    0.005   -0.962    8.548    1.168   -0.222    3.736   -0.344    7.707    0.019    0.550   -0.577   13.167    0.219    1.804    5.587    1.326   -0.423   -0.977    7.717   -0.410   -1.347   -0.117    0.527    0.002   14.591    0.045    3.519
X1==    1.865    1.901    1.180    7.582   -1.575   -0.816    2.369    4.104   -0.816   -0.460    1.302    3.534    4.069    0.089    0.411   -0.816    3.542   -0.493    2.597    3.937    1.712    0.351   -0.453    2.704    0.341    1.302   -0.151    0.169   -0.112    3.684   -0.774    1.786
X2==    6.056    2.737    2.083    7.567    1.338   -0.006   -0.406    2.083   -1.432    0.483    2.870   -0.097    1.894    0.212    1.338    0.707    3.717   -0.443    0.695    1.419    0.775   -1.207    2.155    2.854   -1.203   -1.035    0.775    3.116   -0.020    3.960   -0.059    1.970
CD1=       10        8        5       19        1        1        7       10        1        1        4       11        8        3        5        1        9        1        6        8        3        2        1        6        2        4        1        1        1        5        1        3
CD2=        9        6        4        9        4        2        1        4        0        2        4        1        3        1        4        3        6        2        3        4        3        0        4        4        0        0        3        5        1        5        1        3
GCAAATCGGTGCTGGTCAAACAAGCGTTTGAAAACGCCAAAGAAAAGCAGCTCAAAGATTACAAGCAAAAGACTTCTAAAGATGATTTCACATTCATTCTTTATGAGCCGCTAGGCACAGAAGCCTCAGACAAACAGATTTTAGAGCTTACAGGAGAAGACGTTTCTAAGATCCCGCCTTATTTAAAGCCCACTTGTAAAACCGGGGTGGCTTTCGGGCTTTTAGAGAGCAGGAACAAAGCAGGCGGGATTGAAAGGCCCCCTATAGACTTCAATCATGTGTTTAAATACGATTTGGGTATTGAGAGAGAAGGGAAATTCCACACTAAAATCAGTCGGGATTCTTTAAAGCCTAATGAATACCAGATTTTCCAAACTAAAGAGGAATGGGGAGGCTTTGATGGGTTAGAGATACGCTACAGCGATAAACCTCTCGCCAACACCAACACTTTAGACATTGAAGACACGCAACTCATTTTCATAGCGTTAGAAGAGCATGAAGAAGTGGAAGTGAAGGTGTGCTGCGTGGATTCACAACGCATTAAAGTGGGGCTGTTTAAAGACGGCCAATTAATCTATGAAAGCGAGGTAGAAAAATTATGATGACTAAGAACGCGTACGCGTTTGTCGTGATTGAAGAAAGCGTTATGGTGTTCAAACACACCAAAGATGAGGGGTTAATGCCTATCTTTGAAAGCTTTATGCCGTTAAAAGAGGGCTTTTTGAAAAGTTTTAAAGAGCGTTGCAATTT
KOK=        89
KK=   58443  LL=   59312  Z=   10.55  JJ=   58143  DL=   870
A===      111      112      113      114      121      123      124      131      132      133      134      141      143      144      211      213      214      223      224      231      233      234      243      244      313      314      323      333      334      343      413      433
B===      222      122      422      322      212      412      312      242      142      442      342      232      432      332      221      421      321      411      311      241      441      341      431      331      424      324      414      444      344      434      423      443
RRR=   76.826    0.640   -0.191   38.104   -0.001   -0.861    0.313    0.234   -0.036    2.180    0.335    0.677    6.496   -0.004   10.972    0.101    0.488    1.929    0.220   -0.075    6.867    0.095   26.479    1.554    0.886    0.335    0.897    1.291    3.637    9.753    1.589    3.637
X1==    7.543    1.249    0.406    7.162   -0.202    0.683    0.535    1.714   -0.023    0.869    0.270    5.560    1.052   -0.319    2.699   -0.730   -0.619   -1.326    0.233   -0.023    2.064    0.495    5.567    1.974   -1.050    0.270    1.064    1.496    2.239    2.239   -1.294    2.239
X2==   10.185    0.513   -0.469    5.320    0.005   -1.261    0.585    0.137    1.545    2.509    1.238    0.122    6.172    0.011    4.065   -0.138   -0.789   -1.455    0.946    3.229    3.326    0.192    4.756    0.787   -0.844    1.238    0.843    0.863    1.625    4.357   -1.228    1.625
CD1=       22        7        3       17        4        3        4        5        2        2        2       14        3        2       10        1        2        0        3        2        3        2        8        5        0        2        2        2        3        3        0        3
CD2=       22        5        2        9        4        1        3        3        6        6        3        2        9        1       12        3        1        1        4        9        8        2        8        2        1        3        4        3        3        6        0        3
TGGCGCTAATATGGATTTTTGCTTGCCTAAAGTTTATCCTTTCCCCCCTAAAAGCTTGTATATAAAGCATGAAAAAGATGGGCAGTTTTTAAGAGAAATGCTCATGCGCTTGCTATCCAGCGTGCCTTTGGTGCAATTAGAGGTCATCTTAGTTGATGCGCTGAGCTTGGGAGGTATTTTCAATCTGGCAAGAAGGCTTTTAAATAAAAATAATGATTTTATTTACCAGCAAAGGATTTTAACCGAAAGCAAGGAAACAGAAGAAGCCCTAAAGCATTTGTATGAATATTTAAAGGTTAATTTGCAAGAAAAATTGGCCGTTTATAAAGATTTTGCGCATTATAATGAAAAAGAAAAAGACCGCTTGCCCTTAAAAGCGCTTTTTTTAAGCGGGGTAGATGCCTTGAATAGAGATGCGCTTTATTATTTGGAAAAAATCATGCGTTTTGGCTCTAAAAATGGGGTTTTGAGCTTTGTCAATTTGGAGAGCGAAAAAAAACAATAAATCCGCAGAAGATTTGAAACGCTATGCGGAGTTTTTTAAAGACAGGACAAGTTTTGAGTGCTTAAAATATCTTAGCGTAGAAGTGATCAATGATCATGGTATCCAATCTAAGCACATGCAAGACTTCGCTGATAAAATTAAAGCGTATTACGAGAAAAAGAAAGCCGTTAAAAGGGAGTTGAAAGACTTACAAAAAGACGAAAAATTTTGGACTGAAAGCTCTCAGTTTAAAGTGTCTGTGCCGGTGGGGTGGGATATTAACCACAAAGAGGTGCTTTTTGAGATCGGTGGAGCGCAAAACCACACGCTCATTTGCGGGCGCAGCGGGAGCGGGAAATCCAATTTCTTGCATGTGTTGATCCAAA
KOK=        90
KK=   59973  LL=   61052  Z=    7.87  JJ=   59943  DL=  1080
A===      111      112      113      114      121      123      124      131      132      133      134      141      143      144      211      213      214      223      224      231      233      234      243      244      313      314      323      333      334      343      413      433
B===      222      122      422      322      212      412      312      242      142      442      342      232      432      332      221      421      321      411      311      241      441      341      431      331      424      324      414      444      344      434      423      443
RRR=   36.269    8.731    3.260   17.227    0.203    0.770    3.041   12.617    0.353    0.080   -0.871   -0.444    5.988   -0.338   -0.029   -0.003   10.378    0.762    0.998   39.410    1.158   -0.005   18.578   21.481    0.570   -0.845   -0.393   -0.642   -0.250   32.398    0.542    1.356
X1==    5.850    2.930    1.522    4.644    0.434   -1.329    2.188    4.555    0.302    1.120    1.558   -0.185    3.454    0.733    0.850   -0.785    2.707   -0.569    2.083    5.193   -1.419    1.231    3.270    5.577   -0.866   -0.338    2.853   -0.291   -0.386    5.415   -0.970    2.100
X2==    6.200    2.980    2.142    3.710    0.468   -0.580    1.390    2.770    1.171    0.072   -0.559    2.396    1.734   -0.461   -0.034    0.004    3.834   -1.340    0.479    7.589   -0.816   -0.004    5.681    3.852   -0.658    2.498   -0.138    2.208    0.646    5.982   -0.559    0.646
CD1=       22       13        7       14        7        1        8       13        4        4        5        4        8        4        8        2        9        2        7       13        0        4        7       11        1        2        6        1        1        8        1        4
CD2=       15       10        6        8        5        2        5        7        5        2        1        6        4        1        4        3        9        1        4       16        1        2       10        7        1        5        2        4        2        8        1        2
ATAAAATCTATAATGGCGAAACGCCTTTAGAAATGCCCAACATTCTTAAAGCTAATGAAATGCGTTTGCATCTGGGCAAAGAAGCGGATTATGAGCAAAAGGACTTGATAGTTGAATTTGAAAGCAATGAATCGCATTTGTTGGTGGTGAGCCAAGATTTGAGCGCTCGCATCGCTTTGATGAAGCTTTTCGCTCAAAATTTCAAGACTGCCAACAAAGAGTTGTTCTTTTATAACGCTGAAAAACGCCTTGTGAGAGAACTTGATGGGTTGAAAAAACACCACATCACGCCCATACAAGGCCCTCTAGGGAGCGTTTTAAACACCGCTATGAACCCTAATAGCGTGCTTGTGATAGACAATTTAAACGAAGCCAAAGAGTTGCACGACAAAATAGGGGTGGAAAAATTAAGATCGTTTTTAGAAAAAGCCACAGACAATGAGCAGTATTGCATCATCTTTGCGCATGACCTCAAACGAATTAAAACTAGTTACGATAGCAAGTTAAAAGAATTGTTAAACAACCATTTCAAACAATGCCTGGTCTTTAAGTGTAATGGTGAGAACTTGAGCACTATCAAAAAAGATTTACTTTCATTAACAAGCAAACTCAACGCGCTATTTGTAGAGCTTTCTAAAGACAGCTATACTGAATTCAGGCCTTTCAGCTTATAGGGTCAAAAAAAGGGGGGGGGTTAAAAAGACTAAAGGGATTTAATCTTTTTGAAGCGCTTTTAAACCTTTTGCGTGATGGTTTGCGTGATGAGACGCGCGATTTTTTCTCTTAAATGCAACAAGGGTTCTGAGCCTTTCGCTAAAGCTTTCACGCATAAATGAGAACTAGCGATTCCGCTCACTGCCCCATCCACTCCTTCGCTTTCTTCAATGCGTTCTCGCACACCAGAGAGCTCTATGGGGCAATTGACAAGTACCAAATTCAAATAATGCGTATAGCCATCAAACATGCACATGTTATTCATATCGGTGGTTTTGGGATCTAAAATCGTGTTGTCATAATAAATGGGTTTCTCATCTTGTAAAATAGAGATTTTGGTGTGCAAGCGGTTGAATTTAAACAACT
KOK=        91
KK=   61263  LL=   61772  Z=    5.51  JJ=   60723  DL=   510
A===      111      112      113      114      121      123      124      131      132      133      134      141      143      144      211      213      214      223      224      231      233      234      243      244      313      314      323      333      334      343      413      433
B===      222      122      422      322      212      412      312      242      142      442      342      232      432      332      221      421      321      411      311      241      441      341      431      331      424      324      414      444      344      434      423      443
RRR=   24.704   11.049    0.476   10.928    0.557   15.235   -2.232   -1.431    1.429   -0.051   -0.433    0.121    4.087   -0.037    1.141    1.429    0.765   -1.810   -0.890   18.473   -1.109    0.033    0.518    1.023   -2.438   -2.087    0.067    1.776    0.116   16.457    4.259    3.828
X1==    5.046    4.528   -1.157    2.799   -0.413    3.657   -1.133   -1.157   -1.246    0.577   -0.105   -0.089    2.761    0.079    1.234   -1.246    0.659    1.700   -0.387    3.657    1.177   -0.253    0.636    1.886    2.319    1.806    1.177    0.554   -0.121    2.723    1.806    3.672
X2==    4.895    2.440   -0.411    3.904   -1.348    4.166    1.970    1.237   -1.147   -0.088    4.116   -1.359    1.480   -0.470    0.925   -1.147    1.162   -1.065    2.301    5.051   -0.943   -0.129    0.815    0.542   -1.051   -1.156    0.057    3.206   -0.958    6.042    2.359    1.042
CD1=        7        7        0        4        1        6        0        0        0        2        1        1        4        1        3        0        2        4        1        6        3        1        2        3        4        3        3        2        1        4        3        5
CD2=        9        5        1        7        0        6        4        3        0        1        6        0        3        1        3        0        3        0        4        7        0        1        2        2        0        0        1        4        0        7        4        2
ATTGCGAAGTGATCCTTAGCTTGCAATTTGGACCGATGTTCAATTGCACATCTTGCGCATCGCCTCTCATCATGCCAGGGCTTACCGCTAAAAGCATGATTTCAGCTAAATCGTCTTTAGGGTAAAAGGGCGCCATGAGCTTGAAAGGGGGCGTGAAAAAATTGTCTTCAATCACGCACCGCCCGTCAGCCCCTATTTTGGTTTTTAACCTGAGCTTGGATTCTTGAGCGTAAGTGTTCATCAATCTTCCAATAAAGCGTTGCGCTTGATCCAAGCGATCACATCGTCTAAGCCTTCTTTAGCACGGATATTCGTAAAAATAAAGGGCTTTTCGCCGCGCATTTTTTTAGAATCCCTTTCCATGACTTTCAAGTCCGCTCCCACATAGGGGGCTAAATCAATCTTATTGATGACAAGCAAGTCTGAGCGCGTGATTCCTGGCCCGCCTTTTCGGGGGATTTTATCGCCCTCAGCCACATCAATCACAAAAATCGTAAAGTCCGCTAGCTC
KOK=        92
KK=   62373  LL=   63242  Z=    7.27  JJ=   62343  DL=   870
A===      111      112      113      114      121      123      124      131      132      133      134      141      143      144      211      213      214      223      224      231      233      234      243      244      313      314      323      333      334      343      413      433
B===      222      122      422      322      212      412      312      242      142      442      342      232      432      332      221      421      321      411      311      241      441      341      431      331      424      324      414      444      344      434      423      443
RRR=   33.290    7.867    1.366    1.112   -0.927    0.541   11.442    0.902    5.067    2.821    1.724    0.685   19.398   -0.071    6.166   -1.732   -1.380   15.866    2.559    0.541   -0.365    0.368    0.229   -0.726   -2.697    0.042    0.903    4.983    0.025   -0.040    0.042   50.568
X1==    5.320    3.502    1.439    0.777    0.803    1.391    3.940   -0.704    1.391    1.182    2.057    0.777    2.879   -1.211    3.502   -1.666    1.460    6.420    2.852    1.391    1.306    0.666   -0.740    2.143    1.992    0.414    0.614    1.657   -1.081    1.714    0.414    7.305
X2==    6.257    2.246    0.950    1.432   -1.154    0.389    2.904   -1.280    3.643    2.387    0.838    0.882    6.738    0.059    1.761    1.040   -0.946    2.471    0.897    0.389   -0.279    0.553   -0.309   -0.339   -1.354    0.100    1.471    3.006   -0.023   -0.023    0.100    6.923
CD1=       11       10        4        3        5        5        9        1        5        3        4        3        5        0       10        0        5       16        9        5        4        3        1        5        4        2        3        3        0        3        2        9
CD2=       21        9        5        6        2        3        7        1        8        5        3        5       11        2        8        4        1        5        3        3        1        2        1        1        0        2        3        4        1        1        2        8
AGCCTTTTTCAATTCAATCCCCAAACTCGCCGCAAAAACGCCATAGCTAGTGGCATGGGTGGGATCTTTGGTTTTTTGAGTGTAAGCGTTAAAAAATTCGCCCATGTCTAATTCGTTCATGGCTTGTAAGGTTTTAATGAAACGATTGCCTAGCTTTTGATTGGCTAATCGTAATTCCATGGGGCTTGTGGATAGCGTAATGATTTCCTCAACCCCTAAGATCTTTTTTAAATCCTGTTGGAGGGCGCTTTCATAGGTTAATTTCAAACTCAGCATTTCCGTGTAAAGAAATTGGCTAGAGAGATTGGCTTTTAAATATTCTAAAGCGCTTTCTTTATTGCTAACCTTTTTTTGCTGGATGTAAGTTTCTAGCCCAAAAGAATGCGTGTAAGAGCCAATGGGGAACACCGCATCATTGACTTGTAAAATCAGAAATTCATTATCCACATGAGCATGGTTGTCTGCCTTTGGAGTTTTTGGGGGCATGCCCACGCTTTTTTTAGTGCTTTTCACGCTTTTTCCTTTATCCATTTGTTATTTTTCTATTTCATGACCACTTTAAAATCGTTCGCCAGTGAGACCTTAAAATTAGGCTCACTATGGGGCATGCTCACGGTTAAGCGATCTTTGGAATCCAATTTTGAACTTAAAACACGATTTTGAACCCCTAGCTTTTCTAGTAACGCTAGTATGGGCTTTTCAAATGGTGTTTTAAATTCAAATTGAGACTCGCCATAGTATAAAGCCGCATGGCGGTTTCCTATTTCATAGCATATTTTAGCCACTTCTGCCACGCTCTTAGCTTGGATGTGAATGACTTCAGAATCCAAGATATTAACGGCGATAATTTCCTTCTCTTCTTTCAATAAA
KOK=        93
KK=   71553  LL=   72302  Z=    7.91  JJ=   71523  DL=   750
A===      111      112      113      114      121      123      124      131      132      133      134      141      143      144      211      213      214      223      224      231      233      234      243      244      313      314      323      333      334      343      413      433
B===      222      122      422      322      212      412      312      242      142      442      342      232      432      332      221      421      321      411      311      241      441      341      431      331      424      324      414      444      344      434      423      443
RRR=   66.955   -1.138   -0.321    4.932    1.778    2.952   -0.912    1.089   -0.046    1.629   -0.845    3.155   41.228    2.669   -7.640   -0.349    0.106    0.172   20.618   -0.349   -0.267    0.154    0.040    0.012    0.550    1.256    1.736    3.727    0.476    9.062    0.006    1.518
X1==   10.710    2.637    1.295    1.378    0.957    2.659    1.133    1.295    1.081    1.281    1.981    1.378    5.972    3.004   -1.843    0.291   -0.867    0.125    4.038    0.291    0.192   -0.132   -0.132    0.311    0.281   -1.012    2.192    0.644   -0.503    1.497   -0.014    0.497
X2==    6.252   -0.431   -0.248    3.578    1.858    1.110   -0.805    0.841   -0.043    1.272   -0.426    2.288    6.904    0.889    4.147   -1.196   -0.122    1.383    5.105   -1.196   -1.392   -1.170   -0.307    0.039    1.959   -1.241    0.792    5.790   -0.948    6.052   -0.426    3.052
CD1=       21        8        3        4        5        5        4        3        3        2        3        4        7        5        0        2        1        2        9        2        1        1        1        2        1        0        3        1        0        2        1        1
CD2=       20        4        3        8        9        5        1        5        3        4        1        6       10        2       14        1        2        5        9        1        0        0        1        1        5        0        3        8        0        7        1        4
AGCCTTTCTCTTCTTTCCAACAGAGGGTTTTCTCTCTGTTGGTTTCTTTTTTCTTTTTTTTGTGGTATTTGTTTTGTTGTGTTGGGGGGGTTAGGTTTTTGTTTGAGAGAGAGTTTCTTAAAAACTAAAGAAGCGCTTAAAACAGAACCTTTTGTTTTTTAGGTTTTATTTTTTACTTTGGCTTGTTTTCAAAAATCATTTTGATTTCTAAAAATAGTCTATAATGCTCGCAAGAGATATTTTTTAAGGTTATCAATGAAAACTATAAAAATACTTTTTATAATGACACTCAGTTTAAACGCTATCAGCGTGAATAGGGCGTTGTTTGACTTAAAAGATTCGCAATTAAAGGGGGAATTGACGCCAAAAATAGTGAATTTTGGGGGTTATACAAGCAGCACCAAAGAGTGGGGGGCTACGGCTTTAAACTATATCAATGCGGCTAATGGCGATGCGAAAAAATTCAGCGCGTTAGTGGAAAAAATGCGTTTTGGCTCTGGCATCTTGGGGAATTTAAGAGCGCATGCACACTTAAGGCAAGCCCTAAAATTGCAAAAGAATTTGAAATATTGCCTTAAAATTATCGCTAGGGATTCTTTTTATAGTTACCGCACCGGTATTTATATCCCCTTAGGCATTTCTTTAAAAGATCAAAAAACGGCTCAAAAAATGCTCGCTGATTTGAGCGTGGTAGGGGCGTATCTTAAAAAACAACAAGAGAATGAAAAGGCTCAAAGCCCTTATTACAGG
KOK=        94
KK=   73623  LL=   74492  Z=   10.17  JJ=   73443  DL=   870
A===      111      112      113      114      121      123      124      131      132      133      134      141      143      144      211      213      214      223      224      231      233      234      243      244      313      314      323      333      334      343      413      433
B===      222      122      422      322      212      412      312      242      142      442      342      232      432      332      221      421      321      411      311      241      441      341      431      331      424      324      414      444      344      434      423      443
RRR=   39.896   14.828    4.013    1.938   -0.415   13.482    0.156    1.747    0.412    0.692   -0.029    4.243   30.713    5.235    0.400    1.005    3.891    1.362   16.117    0.398    0.038    0.046    7.068   -1.076    0.557    0.829    0.265    1.471    2.151   -0.830   -0.242   40.937
X1==    6.091    4.009    1.122    0.581   -1.370    4.077    1.714   -1.532    0.284   -0.515   -0.443    4.015    5.214    3.810    1.319   -0.980    3.022    1.315    2.724   -0.980    0.124    0.223    4.070   -1.271    3.389   -1.252    0.868    1.661    2.747   -1.059    0.365    5.602
X2==    6.550    3.699    3.575    3.336    0.303    3.307    0.091   -1.140    1.450   -1.343    0.066    1.057    5.891    1.374    0.303   -1.025    1.287    1.036    5.917   -0.407    0.306    0.207    1.736    0.847    0.164   -0.663    0.306    0.885    0.783    0.783   -0.663    7.307
CD1=       14       11        4        3        1        9        5        0        3        1        1        8        8        6        6        1        7        5        7        1        2        2        7        0        6        0        3        3        4        0        2        7
CD2=       19       12        9        9        5        8        3        1        5        0        2        5       10        4        5        1        5        4       12        2        2        2        4        3        2        1        2        2        2        2        1        9
GCTAAAATTTTAAGGAATATTTTTATCCCACTAGTGCGAAAAACTCCGTCCTTTAGGTCGCAAGATGCAAGCGTTTAGCCGTTAGGCTATATTCAAGCTAAAAGATGACAAAATATTTCTAGTCTTTTTAGGCTAGAAAATGCCCATGCAGGCTTTAAAGAACAAAGCCTTTCGTGTTAGCATTCAATGGAATGCTTTAGTTAGGAAGCTCCTTGCTTTAGAAAGGGGCGGTTTCACAGTAAAAACGATTCTTTTAAGGTAATAGGGGGATATTTTGCGATGAACATTAACCCCCAACTAACTCCCCTAAAAACGCTTGTTAAAATCCAACCAAAGCTTTTTATCAAACTAGCACAAAAAACTCCGTCCTTTAGGGCGTAAGATGCAAGCGTTTAGCCGTTAGGCTATATTCAAGCTAAAAGATGACAAAATACCTCTTTTTAGGCTAGAAAATGCCCATGCAGGCTTTAAAGAGCCTTTTATATGAGCGTTCGTTAGGGCGTTTAAGCCCCTTGCTTTAGGCGGTTTTATATTTTAGACGCTCAAAATTAGAAATTAAAATTTCTTCTTGCTCACGTCTTCTAAAATATCTTGAGAGATCCCATCAATTTTAGTGCTGACTTGTAAAGAATGATTAGCGATAGTCAAATTATCCTGCACATCTTGTTGCAAGGCGTTAATGGAGTTGTGGATGTTTTCTACGCCCTTATTTTGCATTTTGATAGACTCAGCGTTATCGGCAATGCTTTGAACTAAAATATTGATATTGGCTTCAATTTCGCTGAGCGATTTTTGCGTCCTTTCAGCGAGCTTTCTCACCTCATCAGCCACCACTGCAAAGCCTCTGCCATGCTCGCCGGCCCTTGCGGC
KOK=        95
KK=   74853  LL=   75752  Z=    4.73  JJ=   74823  DL=   900
A===      111      112      113      114      121      123      124      131      132      133      134      141      143      144      211      213      214      223      224      231      233      234      243      244      313      314      323      333      334      343      413      433
B===      222      122      422      322      212      412      312      242      142      442      342      232      432      332      221      421      321      411      311      241      441      341      431      331      424      324      414      444      344      434      423      443
RRR=   20.832   51.591    0.415    0.880   -1.473   36.609    0.656    0.556    0.167   -1.235   -0.284    0.060   16.730    0.062   -6.326   -0.032   -3.110   -0.466    8.514    1.767    0.648    1.690    0.254   -0.465   -6.124    0.359    1.901   17.479    0.100    1.721   -2.019   68.047
X1==    5.566    5.948    0.071    0.614    3.316    6.016    0.722   -1.388   -0.333   -0.263   -0.369   -0.078    3.816    0.318    2.789   -0.333    1.928    4.783    3.825   -1.602   -1.320   -1.392   -0.664   -0.776    4.146    0.468    1.747    5.115   -0.983    2.017    2.979    8.017
X2==    3.743    8.674    5.861    1.432   -0.444    6.086    0.909   -0.400   -0.503    4.703    0.769   -0.765    4.384    0.195   -2.268    0.096   -1.613   -0.097    2.226   -1.102   -0.491   -1.214   -0.383    0.600   -1.477    0.769    1.088    3.417   -0.101    0.853   -0.678    8.488
CD1=       12       15        2        3       10       12        4        0        2        1        1        2        6        2        9        2        6       12       11        0        0        0        1        1        6        2        4        6        0        3        5        9
CD2=       16       24       15        6        4       13        4        3        2        9        3        2        8        2        0        3        0        2        5        1        1        0        1        2        0        3        3        5        1        2        1       10
CTTATAATGCTCTAGGGCGTTATTTAGGGCTTCAATATTGGCGCCAATTTGGTTGCGAAAATACTGGATAATGCTATTAATCGTATTTCTTAGGGCTTGCAAATCTTTATTTTTAGGCACGCATGCGATTTCTTGCGTGAAATCCCCATTTTCCACATAATTTGTTACTTCAATGCTGTTTTGAATGGCTTTATTATCGGCTTGAATGCTTTCTTGGGTTTTAAGAATGTTTTCATTGATAGAAGCTTGCATTTGCCCGATTTCATCATAAGCGCTTGGGGGCGTTAGGCTTATGGCATGGTTATTTTTGGGGTTATTAAGCAAGTTGAAAAAATCATTTAGGGTGTTATTGACCCTACTGATGCGTTTGGTTATGAGATTGGAAACGATGATAAAGACTAAAAAGGCTAACACCAGCACGCCTAAAATCAAAGTGGTGATGATAATGTATTTGGTGTTTGTGGCTTCTTTAAAGACTAAAGATTTATTGACATATTTCCCAATCGCCCAACGCCACTGATTGCCGTTATCCCCTTTTTCTTCAAAAAAATCAAAGGGCTGTATGGCTAAAAAGGTTTCTGTATTCCCGCTCAATGAATGGTAACTCAAAGTGCCCGCTTCGTTTTGATTGTAATACTCCACAGCTTTAGCGACTCTTTTATCCGGATTGATAGCGCTTAAAATCTTATCTTGGATCTTATGATTAGGGTTGATTAAAAGCCTGCCATCTTTCCCCATTAAAAAGGTGTTGCTCTTTTTCTCGCCTACCACATCGGTATAAAAAGCGTCAATGTTTAAAAAGAGGTTCAGCGCGCCTATAATATTTTGATTCTTACCCATTAGGGGGAGGGTAATATCCATGCCATAGATTTTATTGCCATTAACCTCCTTATAATAGGG
KOK=        96
KK=   75963  LL=   76922  Z=    7.85  JJ=   75723  DL=   960
A===      111      112      113      114      121      123      124      131      132      133      134      141      143      144      211      213      214      223      224      231      233      234      243      244      313      314      323      333      334      343      413      433
B===      222      122      422      322      212      412      312      242      142      442      342      232      432      332      221      421      321      411      311      241      441      341      431      331      424      324      414      444      344      434      423      443
RRR=   45.093    7.139    1.307    2.075   -0.377    2.380    0.275    0.268    0.515    6.582    0.843    9.094   41.552    3.913    6.659    0.376    0.601    4.701   13.795   -0.269    0.094   -0.241   -0.804    0.154    1.011    0.197    0.723    5.871   -1.182    6.797   -0.984   19.916
X1==    4.579    5.941    1.782    2.266    0.225    1.446    0.115   -0.563    1.446    3.252   -0.621    2.907    9.024    1.193    3.083   -1.304   -1.088    3.697    4.968   -0.754   -0.324   -0.759    0.632    0.196    2.574    0.121    0.312    1.851   -1.174    2.260    1.605    3.978
X2==    9.847    1.202    0.734    0.916   -1.673    1.645    2.394   -0.476    0.356    2.024   -1.358    3.128    4.605    3.279    2.160   -0.288   -0.552    1.271    2.777    0.356   -0.290    0.318   -1.272    0.784    0.393    1.623    2.319    3.173    1.007    3.007   -0.613    5.007
CD1=       13       17        6        6        5        6        3        2        6        7        1        7       14        3       11        1        1       11       12        2        2        1        3        2        6        2        3        4        0        4        4        6
CD2=       27        7        4        5        1        5        7        2        3        4        0        9        8        7        9        2        2        4        7        3        1        2        0        3        2        4        4        4        2        4        1        6
ACTATTTTCATCGCTTAAAAATTTTTCAAGGGTATTAGCACCAATAAAAATGCGCTTAATAATGCCTTGAATTTTAAAACTGACTAACTGAGCTTTTTTTTGTAATAATTCTGTGGCTTGGCTTTGCAACACGCTTTCAACCTTGTAGCTGATAATAAAGCCCATAACAGCGCTAATGACAATAACAACCGCACACACCATCATGACAATTTTAGAACCAATTCTTGCAGATTTCATTCCCTTTGCCCTTTTAAAACTATTGATAGAGAACGATTATTATACAATTATTTTGAAATTTTAATAAAACAAGAGAGGACAAAAAAGCAGGAAATAAAAGAGAGCCAAAGCCCTCCAAAGCTCCCCCAAAGGAGAGGCAAAAAGAAATAAAAATTACCTTTTGGAGAATTGCGGGCTTCTTCTGGCCTTTCTTTTACCATATTTTTTGCGTTCAACCACCCTTGAATCCCTAGTGAGCAAACCCTTAGGTTTTAAAATGGCTCTAAAAGCAATATCATAAGCGTTCAAAGCTTTAGAAATGCCATGCCTTAAGGCTTCCGCTTGCGCTGAGTAGCCCCCACCAAAAACCACCGCTTTAATATCCACAGATTGCTCTTGTTTGGTTAAAAGTAAGGGCTGCATGACTTTCATTTTAATGGCTTCATGCCCGCCTAACCATTGATTCAGACTCTGTTCATTGATACTCAATTCGCCTTTACCCGGAGTGAGCCACACTTTAGCGATAGCGGTTTTTCTTTTACCGGTAGCATAGATTTTTCTCATTTAGCGTCCTTTTTGCTAGTTTGTGCGGTGTGAGGGTGCTTATCATCACGATAAACTTTGAGTTTTTTAATCATCGCTTTCCCTAATTTCGTTTTAGGGAGCATGCCCCTAACGGCTAAGTGGTAGAGCTTTTCGGGGGTTTTTTCTAGCATTTCTTGGAGAGTCTTGCTCTTAGTGCTG
KOK=        97
KK=   78633  LL=   79742  Z=    7.71  JJ=   78543  DL=  1110
A===      111      112      113      114      121      123      124      131      132      133      134      141      143      144      211      213      214      223      224      231      233      234      243      244      313      314      323      333      334      343      413      433
B===      222      122      422      322      212      412      312      242      142      442      342      232      432      332      221      421      321      411      311      241      441      341      431      331      424      324      414      444      344      434      423      443
RRR=   87.153    5.744   -0.487   -2.046   -1.616   -0.780    1.799   -0.153    0.424    1.504   -0.475    2.004   43.926    0.683    3.543   -1.295    1.799   16.315    4.957   -0.879    1.232    0.360    5.353    2.098    5.091   -0.500    1.474   17.074    0.018    2.111    0.557   -0.189
X1==   10.613    4.701   -0.290   -1.035    1.623    1.936    2.215   -0.290   -1.053    0.765    0.642    0.808    9.007    0.339    1.183   -1.551    2.215    6.583    2.850   -1.053    2.153   -0.269    1.673    0.867    2.589   -0.752    1.024    4.053   -0.483    0.308   -0.752    5.055
X2==    8.212    1.222    1.679    1.977   -0.996   -0.403    0.812    0.529   -0.403    1.967   -0.740    2.479    4.877    2.016    2.996    0.835    0.812    2.478    1.739    0.835    0.572   -1.336    3.200    2.420    1.967    0.664    1.440    4.213   -0.037    6.854   -0.740   -0.037
CD1=       27       16        3        1        9        8        7        3        2        4        3        4       15        2        8        1        7       19        9        2        7        2        5        3        7        1        5        8        1        2        1        8
CD2=       26        8        6        8        3        2        5        4        2        4        1        9        9        6       12        4        5        6        6        4        2        0        6        6        4        3        3        5        1        8        1        1
AGCCCCTAAAATCACATTAGGCTCTAATTCTTTAATCTTTTGTTTGTCAAATTCTTCTAACCCTATAAAAATTTCTTTAAAGGATTCATAGCGTTTTTTCATGAACTCGCATTCTTCATCGCCCACGCCTATAGCCATTTTCTGGGTTTCAAAAATCACTTCATTTTGCAAGCCTTTATTGAGCGCGTATTGCCTGGTCTTATAAGCGCTCAAACGCACTTTTTTAGCTTTTTCGGGAGTGTAATTCGTTTCAATAGAGCCATCATGAATGGTTTGAGAATTAGCCTTAGCGCTGGAGCTGATTTGAGCTAATTTAGAGCATTTTTCCACGATAGCCACGCGTTTTAAAGAGCTGTATTCGCTCAAAGTATAAAAGGTCGCGCACCCTGAAACCCCACCTCCAATAATCACAGCATCAAATTCCATACTCATTGTCTTTCTCCAAATGTTTTAAATTGATAGATTGTAATCATAATATAAGAAAATCAATTCGCATTTAAAGGGCTTGAAGTTTTATTGACAAAATCTTTCAAATCGCTCATTCCAAGCACCCTATCAATCAATAATTTCTTTTTAGAAAACGCCCCATTATGTTCTTCTGCTAACCATAATGAAGTGATCACCACGCCTCCTATTTTATGGCTCAAGGTTTTAAAATGCTTTTGGGTTTGCACCGACCAAATGCTGTGAGCGACTATCGCTTGATGGTTGTGTGCGCCTAAATAGAGCATGATATGCCCTTTTAAATAGATGAGCGTTCCAAAAGGCGTGGCGTTTTTAAGGATGTAGTCTTCTTTTTCTTTGGCTTTCATAGAGCTTAAATCCACATAATTGTTCGCGTAACGGCTTTGCGCGTAGGAATTTCTGGGGAGCAAAATACCAAAATTAGCAAAACTATCCCTAGTGAAAGCCGAGCAATCCCTATTACCCAATAGCCCCCCCCAGCCGTATTTTTGCCCTAGCATGGTGTCTATAAAATACGCCATGTTTTCGCTATTAAAAGCCTTAGGGAAAACAAAAAAATCCTTTTCATCTAAAATCACGCTTTGTAAAGTTGCATAGCCCTTAGCGTCCCTCAAAAAACCATAGGCTTTTAATTCCTTTTTTGGG
KOK=        98
KK=   79743  LL=   80852  Z=    6.52  JJ=   79743  DL=  1110
A===      111      112      113      114      121      123      124      131      132      133      134      141      143      144      211      213      214      223      224      231      233      234      243      244      313      314      323      333      334      343      413      433
B===      222      122      422      322      212      412      312      242      142      442      342      232      432      332      221      421      321      411      311      241      441      341      431      331      424      324      414      444      344      434      423      443
RRR=   49.043    0.110   -1.120    1.363    0.945    2.280    8.323   -4.286   -0.872    0.131    0.423   24.975    7.820   -0.117   12.856    0.048    2.377    0.230   13.145    7.903    0.136    1.488    7.281   10.074   -2.185   -0.161   -0.103    9.457   -0.342   15.608    2.287   12.784
X1==    8.079    0.299    3.017    0.229   -0.668    1.377    3.335    3.017    1.377   -0.859   -1.450    4.575    3.432   -0.648    3.683   -0.793    2.766    0.930    4.307    3.547    1.380    2.249    3.528    3.185   -0.859   -0.055    0.162    1.635    0.280    3.415   -1.450    3.415
X2==    6.070    0.369   -0.371    5.960   -1.415    1.656    2.496   -1.420   -0.633   -0.153   -0.292    5.460    2.279    0.180    3.491   -0.061    0.859    0.248    3.052    2.228    0.099    0.662    2.064    3.163    2.544    2.921   -0.637    5.783   -1.219    4.570   -1.577    3.743
CD1=       19        5        8        3        3        6        9        8        6        1        0       10        7        1       12        2        8        6       12       10        5        6        8        7        1        2        3        4        2        6        0        6
CD2=       21        6        3       16        2        6        8        1        2        2        2       15        6        3       13        3        5        3        8        7        2        3        5        7        6        7        1        8        0        7        0        6
GATTTTTCAAGTGTTTTTTGACTTTGGGGGATGAGAGCGAGCAATTCGCCCACTCTGGCGTTGGTGTAAAAATCCCCATAGTCTGTATAAAGAGGGATTTTATCTTTTATAGGCATGACATAATCTTTAAGATGGGTTAAAAGCTCTATGTCTTTATCGCGCATGTAGGCTAAATCGCTGACTTTGATCCAGCCATAAACAAAACTGCTTTGAATGTGGGCGTAAGTTTTATCCGTATTGAAATGCGTGATTAAAACCGGCGTGCCTTGAAAAATCAATGAATTTTGATACCTGTCAAAAGGGTAGCCTTTTGGAGAGAGATAAAAAGGTTTGTTAGTAGGCACAGCCCTAACATCGCTATCTCGCGCTACAACAGCCCTAATCTTAGCGCTTGGGTAATGCTCAATATCCATGCTTTTAATAAGCTCATCATTGAAAGCTTTTGCGTTGGGTTTTAGATCTTCGCCATAACCGGTGGATTTATTCATCTCCTTAAGGATCCAAAACACTTCTTTTTTATTGCTTTTGACTTTCATGTCTAGCCATGGGGAATACCACGCTTTGAGATAGCTCTCTTTCAGATTTTCTCTTAACGCCTGGGGGTCAATGCTTTGGTTGTTGTTACTGCCATTTTGAGGGCTTGCAAGATAGCTTGAAGCCTCTTGGGGCAAGGATAAATCTTTGAGCGTGAAATCCTTTTTTGTGCAACCCACAAACAAAAACAAGAAAACTACAAGAAAATAACGCATGCTTTAGAGAAACCTGAACATCAAATGCGCAAATAGTTTCTTAAAATGCGCCCGTATTGCGGGCTTCTCAATTTTTTAATCGCAGAGCTTTCAATCTGGCGCACCCTTTCTCTAGTAACATTCAATTCCTTGCCAATTTCTTCTAAAGTTCGATCGCTTTCATCATCTAAAAGCCCAAAACGCATGCGGATCACCGCTTTTTCTCGCTCATTCAACTGATCCAAAACGCTTTCAATTTGCGCTTTTAAATCTTCGCGCATGATGTGATCAATGGAGCTAACGATATTCTTATCTTCCACGAAATCCCCAAATTTGCCGTCATCATCATTGCCGACTGGGGTTTCCAAACTGATAGGCTCTT
KOK=        99
KK=   82683  LL=   83072  Z=    8.32  JJ=   82503  DL=   390
A===      111      112      113      114      121      123      124      131      132      133      134      141      143      144      211      213      214      223      224      231      233      234      243      244      313      314      323      333      334      343      413      433
B===      222      122      422      322      212      412      312      242      142      442      342      232      432      332      221      421      321      411      311      241      441      341      431      331      424      324      414      444      344      434      423      443
RRR=   52.531   -0.087   -2.851    0.167    1.329   11.426    1.925   -0.285    0.073    0.504   -0.324    0.965   51.953    0.349   -2.900    0.798    1.041    6.244    3.541   -1.886    0.467    0.612   -0.057   -1.326    7.937   -0.324    1.463   -0.017    0.387   -2.806   -1.352   -0.678
X1==    6.668    1.150   -1.238   -0.867   -1.266    4.750    0.982    0.408    0.181   -1.312   -0.972   -0.867    5.028    0.439    2.761   -1.342   -1.014    4.184    1.671   -1.342   -1.423   -1.075   -0.131    1.343    4.913   -0.972    2.178    0.081   -1.051    7.627    2.028    1.842
X2==    7.878   -0.076    2.303   -0.192   -1.050    2.405    1.959   -0.697    0.405   -0.384    0.333   -1.113   10.333    0.794   -1.050   -0.595   -1.027    1.492    2.120    1.405   -0.328   -0.569    0.431   -0.987    1.616    0.333    0.672   -0.212   -0.368   -0.368   -0.667   -0.368
CD1=        9        3        0        0        0        8        2        2        2        0        0        0        6        1        5        0        0        8        3        0        0        0        1        2        8        0        5        2        0        9        3        3
CD2=       10        1        3        1        0        3        3        0        1        0        1        0       11        2        0        0        0        2        3        2        0        0        1        0        2        1        1        0        0        0        0        0
CTTATCCACCATGCTTTTTAAGAATTTCGCTGAAGTTTGAGCGCTTTTTTCTAAAAACGCATCAAAACTCATGTTAGCTTCCTCATCAGCGTTATCGCTAATGCTCCTTAACACACAGCATGGCACGCCAAATTTTTGACACACAAACGCCACGCTCGCCCCCTCCATTTCCACCGCGCTCGCTTTAAACTCGCTGACTAAAAACTCTTTCCTTTCTTTGCTATGCACAAACTGATCGCCTGATGCGATGACGCCTTCTTTGAGCGCGATGTGTTGCTCATTAGCGACTTTTTTAGCCAAAGCGTTCAAACTTTCGCTCGTTTCAATAAAAATCGCGCTTTCTGGGATGAACCCTAAAGGGTGATCAAACGCGCTCAAATCCACATCATG
KOK=       100
KK=   83643  LL=   84242  Z=   10.66  JJ=   83403  DL=   600
A===      111      112      113      114      121      123      124      131      132      133      134      141      143      144      211      213      214      223      224      231      233      234      243      244      313      314      323      333      334      343      413      433
B===      222      122      422      322      212      412      312      242      142      442      342      232      432      332      221      421      321      411      311      241      441      341      431      331      424      324      414      444      344      434      423      443
RRR=   58.306    4.828   -0.093   50.859   -1.035    1.739   -0.485    0.991    1.739    0.388    1.965    1.060   -0.125    0.073    1.063    1.739   10.414    1.740    1.091    7.581    0.291    1.155    1.857    6.148   -0.403   -1.153   -0.254    7.632    0.051   19.015    0.053    0.186
X1==    8.407    3.619   -0.515    6.466   -1.421   -1.358   -1.123    1.055   -1.358    0.397    0.942   -1.075   -0.043   -0.719    1.459   -1.358    3.392   -1.420    0.556    6.913    0.272    0.813    0.813    1.216    0.397    0.942    0.272    2.237    0.045    6.045   -0.043    0.045
X2==    6.935    1.334    0.180    7.866    0.729   -1.280    0.431    0.939   -1.280    0.977    2.087   -0.986    2.915   -0.101    0.729   -1.280    3.070   -1.225    1.962    1.097    1.066    1.421    2.285    5.057   -1.014   -1.224   -0.934    3.412    1.146    3.146   -1.224    4.146
CD1=       13        7        1        8        0        0        0        3        0        2        2        0        1        0        4        0        5        0        2       11        2        2        2        2        2        2        2        4        1        7        1        1
CD2=       15        5        2       15        4        0        3        3        0        2        4        1        5        2        4        0        7        0        5        3        2        3        4        9        0        0        0        4        2        4        0        5
CAAAATGGAATTTATCTTTCAGGCTTTTTTCTAGCAATTCCTGGAATTTAAAAATCATAGGCTCTAAAAAAGGGCAATGGCTTGCCACGCTCATTTCTAAAAAAACCACTCTTTTAGCCCCCATTTCCTTTAAAGTCGGCTCTAGGGCTTTTAAATCGTCTTTAATCCCGGCTAAAACCACTTGCATGCCGCCATTGAAATTCGCGCACCACACGTTTTTGGTCCTTTGACACAAACTCAAAAGGCTCTCTTCAGAAACACCCAAAACGACCATCATAGAAGCGTCTTTATTTGCGCACGCTTCTTGCATCATTTTGCCTCTTTGGTGCGTGAGTTTAAGGGCTTTTTCAAAATCCAACGCCCCACTCAAAGAAACCGCGCTCACTTCGCCGAGCGAATGCCCTAAAGCAAAAACGGGTTTTAACCCCCCATTCACTTGCTTGTTGAGCAATTGGTAAGCGATATAGCTCACCAAATAAATGGCAGGCTGGGTGTAAGCGCTTTCTTTTAAAAGCTCATTTTCTTCAAAAAGCGTTTTTTTCATATCCACTTTAAGCGCGTTAGAAGCCCTTTCAAACAATTCTTTAGCTAGGGTGTGGC
KOK=       101
KK=   88773  LL=   89642  Z=    9.45  JJ=   88503  DL=   870
A===      111      112      113      114      121      123      124      131      132      133      134      141      143      144      211      213      214      223      224      231      233      234      243      244      313      314      323      333      334      343      413      433
B===      222      122      422      322      212      412      312      242      142      442      342      232      432      332      221      421      321      411      311      241      441      341      431      331      424      324      414      444      344      434      423      443
RRR=   85.983    0.341    1.684    6.295   -0.107   -0.190   -0.200   -1.543   -0.158    0.086   -0.360   15.674    3.699    2.843    6.340   -0.158    0.723   -0.028   -0.687    0.264   -2.636   -0.503    1.767   31.673   -0.531   -0.519    1.186   14.029   -0.006    8.523    1.647    8.523
X1==    8.642    0.376    4.267    1.265   -0.118   -0.271   -0.280   -0.514   -1.569    0.290    0.281    6.628    1.067    1.056    3.337   -1.569    1.014   -0.031   -0.742    0.378   -1.181   -0.331    2.229    4.768    1.078    1.067    0.531    5.069    0.064    3.064   -1.289    3.064
X2==    9.950    0.907    0.395    4.978    0.907    0.700    0.713    3.000    0.101    0.295   -1.278    2.365    3.467    2.692    1.900    0.101    0.713    0.911    0.925    0.700    2.233    1.520    0.793    6.643   -0.493   -0.487    2.233    2.767   -0.093    2.782   -1.278    2.782
CD1=       24        5       10        5        4        2        2        2        0        2        2       14        3        3       11        0        4        2        1        3        0        1        4        7        3        3        2        6        1        4        0        4
CD2=       22        6        3       10        6        4        4        7        3        2        0        6        6        5        8        3        4        5        5        4        5        4        3       11        1        1        5        4        1        4        0        4
AGATAAAAAAGAAGAGTATGAGCGCTTGAGTTTAAAAGATCTGCTCACAACAAGCGATATTATCAGCATTCATGCCCCCTTAAATGAAAACACGCGCGATTTAATCGCTCTAAAAGAATTGCAAAGCTTAAAAGATGGGGCGATTTTAATCAATGTGGGGCGTGGGGGCATTGTGAATGAAAAGGATCTGGCTGGAATTTTAGAAACCAAAGATTTGTATTACGCGAGCGATGTGTTTGTGAAAGAGCCTTTTGAAAAAGATCATGCGTTTTTGAACCCAAAGATCCAAAATAAATTGCTTTTAACCCCCCATATCGCATGGGCGTATAGCGACAGCTTGAAAACCTTAGTGGAAAAAACCAAAGAAAATATCCAGGATTTTTTAGCTTCTCAAAAATAAACGCAAAAAGGGGGTTTAATTGTTGGGATTTTCTCCCCGCTTTTCTCCCCTTTTGCCATAAAGTGAAACCCGCCCCTTTCTAAAGCAAGGAGCTTCCTAACTAAAGCATTCCATTAAACGCTAACACGAAAGGCTCTTTATAGTCTGCATGGATATTTCCTACCCCAAAAAGACTGGAGATATTTTAACCTATTTTAGCTTTAAATATAGCCTAACGGCTATGCGCTCTTGCGGCCTGTAAAGAACAGAGTTTTTCGCGCTAGTGGGATAAAATCTAAACAATGGAGTAAAGTTTAATCGTTTTTAACCCAATTAAGAAAAAACCTCTAGGTGGATTGACCCAAAGGCTTTTATTAAAGAGAACGATTACATCTTAGAAATATCAATTTTAAAGGTGTGGATTTCATCTTCTAAAAAGACTTTAACCACCACCACACCCGGGGTTTTAAGGTTTTTGGTATCCACTACCA
KOK=       102
KK=   93003  LL=   93452  Z=    5.62  JJ=   92283  DL=   450
A===      111      112      113      114      121      123      124      131      132      133      134      141      143      144      211      213      214      223      224      231      233      234      243      244      313      314      323      333      334      343      413      433
B===      222      122      422      322      212      412      312      242      142      442      342      232      432      332      221      421      321      411      311      241      441      341      431      331      424      324      414      444      344      434      423      443
RRR=   10.659    8.793    3.240    0.581   -0.193   13.251   -0.471    0.476   -0.270    6.401   -0.054   -1.246   12.990   -0.054   -1.516    0.406    0.253    6.479   51.583    0.224   -1.473   -0.214   -0.737   -0.089    0.366   -0.190    0.760    2.101    0.404    0.547   -1.599    1.043
X1==    4.468    3.401    1.173   -0.609   -0.780    4.415    2.220   -0.449    0.735    3.120   -0.025   -0.609    5.943   -0.179   -1.477   -1.105   -1.194    1.071    7.669   -0.185    1.319    0.207   -0.793   -0.923    0.120   -1.020   -0.681    0.501   -0.581    0.419    1.964    3.419
X2==    2.385    2.585    2.761   -0.954    0.247    3.001   -0.212   -1.062   -0.368    2.052    2.186    2.046    2.186    0.301    1.026   -0.368   -0.212    6.048    6.726   -1.210   -1.116   -1.033    0.930    0.096    3.052    0.186   -1.116    4.191   -0.695    1.305   -0.814    0.305
CD1=       10        7        3        1        1        6        4        1        2        4        1        1        7        1        0        0        0        2        9        1        2        1        0        0        1        0        0        1        0        1        3        4
CD2=        4        5        4        0        2        5        1        0        1        3        3        3        3        1        3        1        1       10       10        0        0        0        2        1        4        1        0        5        0        2        0        1
AGCAGTCGTTTGGAAGCCGTTTCTAGCACCTTGTCTCATTTCTTTAAATTATTGAACAATCAAGCCAATTCCAGCGGTATTAAATTGATTGAAGCGAAATCCAATGACGAATTAGGGCGCATGCAAACAGCCATTAATAAAAATATCTTGCAAACCCAAAAAACCATGCAAGAAGACAAGCAAGCCGTTCAAGACACCATTAAAGTGGTTTCAGATGTGAAAAAAGGGAATTTTGCGGTGCGTATCACGGCTGAACCCGCAAGCCCTGATTTGAAAGAATTGATAGATGCACTAAATGGGATCATGGATTATTTGCAAGAAAGCGTAGGGACTCACATGCCAAGCATTTTCAAAATCTTTGAAAGCTATTCTGGTTTGGATTTTAGAGGCCGTATCCAAAACGCTTCGGGTAGGGTGGAACTGGTTACTAACGCTTTAGGGCAAGAAATC
KOK=       103
KK=   96663  LL=   97742  Z=    4.85  JJ=   96543  DL=  1080
A===      111      112      113      114      121      123      124      131      132      133      134      141      143      144      211      213      214      223      224      231      233      234      243      244      313      314      323      333      334      343      413      433
B===      222      122      422      322      212      412      312      242      142      442      342      232      432      332      221      421      321      411      311      241      441      341      431      331      424      324      414      444      344      434      423      443
RRR=   37.876   -0.478   -2.347   37.721   -1.822   -2.039   -2.404   -0.028    0.819    0.597   -0.455    0.047    4.602    1.015    2.115   -0.325   13.119   -1.725    0.043   42.347    0.026    0.323    2.600   53.625    0.985    4.059   -0.742   10.431   12.858   19.894    1.472    0.127
X1==    4.506    5.794    1.388    5.690   -1.178   -1.051   -0.834   -0.025   -0.439   -0.615   -0.413    0.252    2.047   -1.118    2.889    0.174    3.884   -1.929    0.008    8.139    0.364    0.706    5.683    7.312   -0.615    3.686   -0.928    3.429    2.293    4.889   -1.233    0.563
X2==    8.406   -0.082   -1.692    6.629    1.547    1.939    2.883    1.141   -1.868   -0.971    1.101    0.187    2.249   -0.908    0.732   -1.868    3.378    0.895    5.058    5.203    0.072    0.458    0.458    7.334   -1.602    1.101    0.800    3.042    5.606    4.069   -1.194    0.226
CD1=        9       13        4        9        1        1        1        2        2        1        1        2        4        0        8        3        8        0        3       16        3        3       10       11        1        6        1        6        4        7        0        2
CD2=       32        6        1       21       10        7       10        7        0        1        5        6        7        2        8        0       11        4       12       13        2        3        3       15        0        5        3        5        9        7        1        2
ATTTTTGAATGATTTCTAAAGTGCGATCCGTGCTAGCCCCATCTATAATGATGTATTCAATGTTTTTATAAGTTTGATGAAGCACGGAAAGAATGGTGTCTTCAATGGTTTTTTCGCTATTAAAACACGCCGTGATCACAGAAACTTTTAGCAATCCAACCCTTTTTTGATGAACTGCCCCTGATTAAGTTTTAAACAAATTCACTTGTTTGTCTAAATTCATGGTCGTTTCGCTCACATGCGTAGCGATGTTTAAAATATCTGAAGAATCGGCTAAAGTCTTAGAAGCCACTTTTTCCACTTCCACAAAATCGCTTACCATAGCTTCAATTTGGTGTCCGGATTTGGCGTAATCGTCCATGCTTTGATTGCTGTCTAAAACGACTGAGCTTAAATTAGAACTCATTTTTTCGTAAGTTTCTTGCACGCTTTTACTCATATCGCTCAAACGCTCCATTTTTTGCGAATTGAGATTCATTTGCGAACTCACGGCATTGATTTCTTGGACAATCACCATGATAGTGGAATTGATTTCAGCTAAAGACTTTTGAGTGCGCCCGGCTAAATTCCTAACTTCATCAGCCACCACCGCAAAGCCTCTGCCATGCTCGCCGGCCCTTGCGGCTTCAATAGCCGCATTTAGGGCTAAAAGATTGGTTTGATCGGCAATATCATTGATAATATCCAAAATGGATTTGACATCATCAGCGTTACGGCTTAGCTGCTCCACTTTGCTAGAGAGCTCCTCTTCAGTGTGCGCGCTCTCTGTGATTTGAGAAAATAAATCCCCGATCGCATCCTTGCTCTCTTTAACAAGCCCTTGCGTTTCAATCAAGCGCTTCCTTAACCCTTGAGACTGCTCTATGGAAATATTCATCATGCTCGCTATATCAGTGGCTTTATTTTTCACGGAATTTAGGGTGGTTGATGAATCTTTCATGCTCTTTTGGGTTTCTTGCGTGATTTGGACTAATTTACCCATTGAAGTTTTATTGAGGGTGGAAATCCCTTTAATCTCTTCCATAATCAAGCGGGCGTTCTCCACAAACAAATTGACCCCACGGCCCACTTGCGAGATTT
KOK=       104
KK=   98463  LL=   99242  Z=    5.65  JJ=   98043  DL=   780
A===      111      112      113      114      121      123      124      131      132      133      134      141      143      144      211      213      214      223      224      231      233      234      243      244      313      314      323      333      334      343      413      433
B===      222      122      422      322      212      412      312      242      142      442      342      232      432      332      221      421      321      411      311      241      441      341      431      331      424      324      414      444      344      434      423      443
RRR=   34.106    4.567   18.730    2.117    0.118   38.721    0.811    1.112    0.115    0.939    0.334    1.579    0.346    0.940   -4.869   -1.175    2.915   -1.647    4.047   -0.573    3.382    0.325    0.080   -0.202    0.050    0.346    0.931   27.225    2.690   -0.758   -0.161    1.072
X1==    4.673    1.380    4.143    2.759   -0.105    5.098   -0.830    0.954    0.182    1.105    0.589    2.058   -1.157    0.871    4.350   -0.432    1.872    2.417    1.688   -0.432    1.731    0.479   -0.362   -0.166   -0.482   -1.157    0.967    7.877    1.150    1.150   -0.284    3.150
X2==    7.299    3.310    4.521    0.767   -1.119    7.595   -0.977    1.166    0.630    0.850    0.568    0.767   -0.299    1.079   -1.119    2.719    1.558   -0.681    2.397    1.326    1.953    0.678   -0.222    1.218   -0.104   -0.299    0.963    3.456    2.340   -0.660    0.568    0.340
CD1=       13        7        9        6        4       11        1        4        3        3        2        5        0        2       13        2        5        7        5        2        4        2        1        1        1        0        3        9        2        2        1        4
CD2=       20       11        9        4        2       13        1        4        3        2        2        4        1        3        2        6        5        1        6        4        3        2        1        3        1        1        2        4        3        0        2        1
GCCCCCCTAAACCTAAAAGAGCGGCTAACACGACTAGCATGATACGAGTCCCTAACGAAGCAAACATTGAAGAAAACATCATTTATCTCCTAATAAATCATTTTTAAGTCAAACCCTAACTTTAGAGTTTAGCTTCCAAATGTACCCCCCCCCCGAAAAATGAGAAGAGACACAAAGTAAAATTAAACCCCGGTTGTTTGAAAACCGCCAAAAAAGTGAAAAGCCAACAATCTGGGATTATAGAACACTCTTTCTTAAATTAGGATTAAGGATAAATAATAAAAATAAAAAATCTTATTTAACTTCACTCTCTTTAATGGATCTTATATTCAAAGTCCTCCCGTCTTTTGAAGTGGGGATTTTGATGCTCCCCTCTTTTAATTTTTCTCTCAATTTTTTTAGTAGCGGGTTTTTGAAATCGTAGTGGATGATTTCCCAATTACCCTCTAGTTCAGGGGTTACCTTCCCACCTTTTTCTTCGGTGATGTATTTGATGATTAAATCTCGTATTTGCCCGTTATCTTGCAACGCATCGTAAGAATTATAATACCTATCAGTATTCGTAACCAATTTTAATGTCTTGGATAATGTCCCAAATCGGTAATTGTTGATCGCTAATTTATAGATTGCTTTGGGGTCAATGGGTTTGTTGTTGATTGTCGGATTAATGATTCTTTGTCCGGCGGGTTTTGTAACATCAACTTGGTATTTCACGCCAGAAAACATATCAAAGTTATAGCCACGAATATTTTCATTAAAACTGATCGTCAAATCTCCTGG
KOK=       105
KK=  108273  LL=  109142  Z=    6.99  JJ=  107943  DL=   870
A===      111      112      113      114      121      123      124      131      132      133      134      141      143      144      211      213      214      223      224      231      233      234      243      244      313      314      323      333      334      343      413      433
B===      222      122      422      322      212      412      312      242      142      442      342      232      432      332      221      421      321      411      311      241      441      341      431      331      424      324      414      444      344      434      423      443
RRR=   70.017   -0.449    0.861    2.967   -0.372   14.975    0.267    2.608    1.119    1.179    0.197   -0.186    8.642   -0.085   -4.047   -0.923    1.572   47.327   16.003   -0.014   -0.135    0.131   -0.002   -0.177   14.583   -0.481   -1.930   22.774    0.804    1.185   -1.160    0.938
X1==    7.308    2.910    0.315    1.518    2.413    2.616    0.306   -1.595    0.391    0.719   -0.424    0.791    4.465    1.713    1.915   -1.278   -0.964   10.538    3.711   -1.835   -1.632   -0.712   -0.001    0.384    5.710   -0.424    2.104    5.125   -1.103    4.375   -0.424    3.462
X2==    9.581   -0.154    2.736    1.954   -0.154    5.724    0.873   -1.635    2.866    1.639   -0.465   -0.235    1.935   -0.050   -2.113    0.722   -1.631    4.491    4.312    0.008    0.083   -0.185    1.649   -0.460    2.554    1.135   -0.917    4.443   -0.729    0.271    2.736    0.271
CD1=       16       10        3        4        9        8        3        0        4        3        1        3        7        3        8        1        1       26       10        0        0        1        2        2       10        1        6        8        0        6        1        5
CD2=       28        4        7        7        4       10        4        0        6        3        1        3        4        2        0        3        0        7        8        2        1        1        3        1        4        3        0        5        0        1        5        1
GATGTGCAATTCCTGGTGGAAGATGTAAGATTGTATCGCATCCATAAAATACGAATTGAATTGCTTGTCGTCAAAAAGCTCTTTAATGTTGTCAATTTCAGCGCTCAAATTTTCTAATTTTTTAAAATCCAACTCTTCTAATTTTTTTTCTTCATGAAGCTTTTCCACTTCTTCTAAAAATGGCGCCACTTTCAAAAACACTTCTTCAACTTGAGTTTTTTTCTCACTGGCGTATTTGATGATCTCTTCGCATTTTTGCCTAGCGATCTTTAAATTTTTAGCCTGTTCTGATTGGGTGGGATAAATCAAATTGATAGGAGGCTTTGGTCTAGATTTATCTATTTTTTCGCACACTTCTTTAAAGGGCATTTCTTTAGTCCCTTTAATCCTAGCCCCCCCTTCAGTAGCGTTAATGACTTCTAGTTTATAGGGCGTGTTAAAAATATCTTTTTCAAAAAATTCTAAGAAAAGTTTCCACACTAAAGTGGTCTCTACTTCCCCGTTACCCCCATATTTTTCTATAAAGATCTTGTCTTTATCTTTTTTAGGCTTGATCTCTCTGTCGCCATAGATTGCCCCACTAGCGTGGCTGTTACCGCTTTGTGAAAAGCTCAAATCTTGCCCGATAAACACGCATCTTTTGAAACGAGAATGCACCACTAATTCATACGCCATGTTCGCTGCACTCATGCCTATGCCCACATAGCCATACTGGTGCAAATCAAAAAGGTTAGTATAACCAAAGGGGCGGAAACTGAATTGTTTAACCCCCTTTTTAATCGCTTGAATCAATCGTTTATGCACAATGGAAGTCAGAGCAAAAATAACGCCTTCTTGAAAATCTAAGGGGGTTTCTTCGTAGAATTTCGC
KOK=       106
KK=  118053  LL=  119162  Z=    8.18  JJ=  117963  DL=  1110
A===      111      112      113      114      121      123      124      131      132      133      134      141      143      144      211      213      214      223      224      231      233      234      243      244      313      314      323      333      334      343      413      433
B===      222      122      422      322      212      412      312      242      142      442      342      232      432      332      221      421      321      411      311      241      441      341      431      331      424      324      414      444      344      434      423      443
RRR=   61.844    0.372    0.179   28.687    1.806    2.774    2.368    1.693   -0.393    3.490    0.132   -0.015   46.090   -0.002    2.842    0.063    4.458   -1.266    8.797    4.328    0.340   -0.365    9.660    0.231    0.151    1.840    2.881    6.640    0.724   12.604   -0.288    0.138
X1==    8.671    0.229   -0.229    5.936    2.139    1.619    0.524    1.086    0.337    1.518   -0.480    0.039    7.454   -0.003    1.184   -0.304    3.398   -0.379    2.099    1.619   -0.306    0.239    2.559    2.002   -0.253    1.107    2.284    2.296    2.121    2.121    0.313    0.121
X2==    7.132    1.622   -0.780    4.833    0.844    1.713    4.524    1.560   -1.167    2.299   -0.274   -0.385    6.183    0.762    2.400   -0.207    1.312    3.345    4.190    2.673   -1.113   -1.525    3.775    0.115   -0.595    1.663    1.262    2.892    0.341    5.942   -0.920    1.141
CD1=       22        5        2       13        9        5        4        4        3        3        1        3       11        2        7        2        9        2        7        5        1        2        5        5        1        3        4        3        3        3        2        1
CD2=       26       11        3       13        9        8       12        8        2        7        2        3       12        3       13        4        6       11       11       10        1        0        8        2        2        5        5        6        2        9        1        3
AAGAAGCGTCCGGCAAATCTTCTGCAGTAGCGGAGCTTCTTACAGCCACATCGGCTTCTTTCATGTGGTATTGTTGGCTTAAAATTTCATAAGCTTGAAAAATCTCATCTCTTAAATCGCTAGGAAAAGGCGTGCCAAAAATAAGCTCTCTGATTTGTTTGGAGCGGATTTTTAGCACATCAATTTCTGTGGCATCAACATTTTCTAAAAGCTCTATGATTTTTTGCTTAGCCCCCCCTTGCTCTAAAAGATACCAATACGCTTCGCTTGTGATCGCAAAGCCATCAGGCACTTTAATGCCAATAGGCACTAATTCTTGAAACATTTCACCAATGCTAGCATTCTTGCCCCCAACCAGATTCACATTCTTATTGTTCAACTCTTTGAAAAACTTGATATATCGCACAAAACTCCCTTAAAATGATCATTAAGTTTCTTAAAACATAAAATATAACAATGATAGCATGATAGAGCTTTAGTTTTAGCTAGTTTGTATTCTAAGCTTTGTTAATAAGAGGGTGTATTCTTTTTGGTTTATGATTTTATTGTATAATAAGCGGTTAGTTAGGTATTTTTGAATAGAAAGGGTGGTTTTGTATAGGCGGTTATTGTTGAATTTGTTTTGTATGGTATTTTTACAAGCGTGCTTGAAGCCTATGAGCGACCCTAAAGCTGAGAAAGTGGATTCGCAAGTGCAATGCGGGTTTGGCTCAAAAGATTGCTAAATTTTAAGGTTTATAAGAAAGGAAACATAAGTTTTAAAGAATGAGTGCGGAACTGATTGCTGTTTATAAAGACGAGCAAATAATAGATTTAGAGAGCGCAAAAGTCTTAGGGCTGAGCGATGGGATTAAAGCGTTAAACGGGACAGAGCCGATATATTTTGATGATTCGCCTTTGGCTTTAGAAGTGATCAGGCATTCATGTGCACATTTGCTCGCGCAAAGCTTGAAAGCCCTTTATCCGGACGCGAAATTTTTTGTAGGCCCTGTGGTAGAAGAGGGGTTTTATTACGATTTTAAAACCGCTTCAAAAATCAGCGAAGAGGATTTGCCTAAAATTGAAGCGAAAATGAAAGAATTTGCGAAGTTAAAGCTCGCTATCACTAAA
KOK=       107
KK=  124593  LL=  125192  Z=    6.61  JJ=  124263  DL=   600
A===      111      112      113      114      121      123      124      131      132      133      134      141      143      144      211      213      214      223      224      231      233      234      243      244      313      314      323      333      334      343      413      433
B===      222      122      422      322      212      412      312      242      142      442      342      232      432      332      221      421      321      411      311      241      441      341      431      331      424      324      414      444      344      434      423      443
RRR=   45.113    0.139    0.233   28.700    0.007    3.040   -0.180    0.052    3.138   -0.046   -0.867    3.909   38.616   -0.069    0.178    0.736    1.536   -4.615   17.749   -1.471   -0.209   -0.209   -0.546   -0.546    0.083   -0.003    0.792    1.620    0.185    0.185   -0.003    0.185
X1==    7.041   -0.227    0.557    5.349   -0.227    1.042    0.260   -0.127    4.169   -1.039    0.907    0.557    4.801   -0.066    0.325   -0.521    1.042   -1.135    3.331    1.042    0.186    0.186   -0.814   -0.814    1.881   -0.066    0.186    0.478    0.478    0.478   -0.066    0.478
X2==    6.407   -0.612    0.419    5.365   -0.031    2.917   -0.690   -0.406    0.753    0.044   -0.956    7.014    8.044    1.044    0.549   -1.412    1.474    4.065    5.329   -1.412   -1.126   -1.126    0.670    0.670    0.044    0.044    4.264    3.387    0.387    0.387    0.044    0.387
CD1=       19        3        3       10        3        3        2        2        7        0        2        3        6        1        4        1        3        0        5        3        1        1        0        0        3        1        1        1        1        1        1        1
CD2=       12        2        2        8        3        6        1        1        3        1        0       10        9        2        4        0        4        9       11        0        0        0        2        2        1        1        6        4        1        1        1        1
GGGTATATCAAATATTTGATCAGCATGGTTAGGATAAGCCAAAAAGAAAAGACTAAAAAACTGGATGCAGTCACTCTTAAGAGAATGGAAGATCAAGCTGAAAAAGAAACTAAGGCAGCGTTTCAAAAGAGAAGCAGTGGGGAGATTCAAAACCATACTGATAGCCCTGAATTTATAAGCTCTTCTAAAAGAACACAGGATGCTTCTAATTCGGATCTAGATCCTACGACTAACGCTAACGTGCTCAAAGAAACAGCTTCAAAAGAGCCAGAGACTTCTTCAAAAAAAGAGAAAAAGTCTAAGAAAAAACGCCACCTTTCAAAGAAAGAAAAACAACAACAAGCCTTGCAACAAGAGTTTGAAAAACAAATTAGCGACTCTAGTAAGTCTGAAAAATAGCTAGCTTACCTTTAGGGGGCTTTAAATGAGTTTCTTAAGCACTCCTTTTTAGGCTTTATATTTGGGCTTTTAGCTCCCTATCACTCTATCCTATGTTTTAAGCTATCTTTTTAAAAACCACCGCTTTTTTAAAATCTTTAGACTTTAAGTTTTTTGGCTTTTTTGCGGTAAGCTTAAGGTCTTGTTACGCAAAAATCTTTG
KOK=       108
KK=  126873  LL=  127982  Z=    5.76  JJ=  126783  DL=  1110
A===      111      112      113      114      121      123      124      131      132      133      134      141      143      144      211      213      214      223      224      231      233      234      243      244      313      314      323      333      334      343      413      433
B===      222      122      422      322      212      412      312      242      142      442      342      232      432      332      221      421      321      411      311      241      441      341      431      331      424      324      414      444      344      434      423      443
RRR=   47.558    3.077    1.388   13.801    0.032   -0.313    2.030    3.327   -0.313    4.369   -0.108    0.269    3.895    0.955    4.685    1.551    8.524   -0.733    9.604   45.307    0.227   -0.358    7.475   14.841   -0.843    0.160   -0.180   -1.910   -2.879   14.853    0.428    9.079
X1==    7.985    1.567    0.615    4.498    0.022   -1.508    2.107    1.474   -1.508    1.020    0.251   -1.203    0.876    0.612    1.181   -1.508    2.667   -1.101    1.775    7.098    1.145    3.792    3.792    2.849   -1.237   -0.373   -0.187    2.354    2.888    3.710   -0.998    4.533
X2==    5.956    1.964    2.256    3.068    1.462    0.207    0.964    2.256    0.207    4.283   -0.429   -0.224    4.449    1.559    3.968   -1.028    3.196    0.666    5.410    6.383    0.199   -0.094    1.971    5.209    0.682   -0.429    0.961   -0.811   -0.997    4.003   -0.429    2.003
CD1=       34       11        7       14        7        1        7        9        1        5        3        2        4        3       10        1        8        1        5       18        4        7        7        5        1        2        2        5        5        6        1        7
CD2=       13        8        5        7        7        3        5        5        3        6        1        2        7        4       12        1        9        5       16       13        2        2        5       11        2        1        3        0        0        5        1        3
TGGTGTCTGGCTAAAGGTTTATTGTCAAAAATCAAATCCTTAGAATAATCAAAATGAATGCGATGTTGGTTAGCGAGTTTTAAAACCTTGTTTTCAAGCGCTTCATGCAATAAGGCTTTTTTGGTTGTTACCTCTAATTCGTTAGCGTAAATACCATGCAAGCCAATTAAAACCGCCTCATCGCTCAAATGCCCCTTACCGGTTAAAGCTAATGAGCCATGCAAGGTGATTTGAACGCGCATAACCTGCTCTAAAATGCCTTTTAACGACTCGCAAAATCTCGCTCCCGCTTCCATAGGTCCTATGGTGTGTGAAGAGCTAGGCCCCACGCCGATTTTAAAAATGGATAAAATAGAAAAACCAGCCATTAAAATAGTCCTAAAAACACGCTCAAAGCCGTCAAACTCCCAAAGACAAACACAAAAATATCCACTTTAAAGTTTCTAAAACGCTTCAAACTAGAAACGCTATAAAAAGCTATCATGGGCATCACAAACAGAATGAGCGCGATAATGGGGCCGCCTAAATTTTCAATAAAATCCAAGATATTAGGGTTAATATAAGCCACAAGCGTGATAGTCAGCCATAAAAAAATCGTTACGCTAATACTCAAGGTTTTAGAAGCTTTTTTCAATTTTAAACTTTGAATAATAATGCCTTCTAAACCCTCCTTAGCCCCATAATAATGCCCAAAAAAAGATGAAAAAATCGCTAAAAAAGCCACCACAGGCCCCGCATAGTTGATTAAAGGGTTGTTTAAAGTGTTAGCAAAATAGCTTAAAATAGGGATATTTTGTTCCCTTGCTTTCACAAAATCATCAGCATTCAAGCACATGACACACGAAAACACAAAAAACATCACAAACCCTAAAAGCATCAGCGATGTCCCTAATTCAATTTGGTTGAGTTTATACTCTTTGAAAGCGCCGTATTCTTTTTCCACATTTTGAGTGAAGGTTGAAATGATGGGGCTATGGTTGAATGAAAACACAAGCACCGGTAAGGTTAGCCAAATCGCTAACACAAATTCTTTGAAACTCGGCACCACAAAAAGATTAGTGCTTTGCCAATAAGGGATGAGATACAAAGAAAAAAGCAATAAAATCAAGC
KOK=       109
KK=  128193  LL=  129122  Z=    8.14  JJ=  128043  DL=   930
A===      111      112      113      114      121      123      124      131      132      133      134      141      143      144      211      213      214      223      224      231      233      234      243      244      313      314      323      333      334      343      413      433
B===      222      122      422      322      212      412      312      242      142      442      342      232      432      332      221      421      321      411      311      241      441      341      431      331      424      324      414      444      344      434      423      443
RRR=   15.280    3.429   -0.037   61.130    0.940   -0.132   -0.527    3.720    0.508   -0.677    0.497    0.057   17.320    0.294   13.854    0.508    9.225    0.047    8.300    1.463    1.753    1.701    7.353    8.500   -0.029   -1.539    4.169    8.543    0.728    5.116    1.978    1.825
X1==    3.425    2.216    0.323    8.885    2.216   -0.510   -0.555    1.418   -0.510    1.214    0.483   -0.818    5.154   -0.229    3.181   -0.510    4.149   -0.906    3.551    0.684    0.852    0.797    5.167    1.459   -0.141   -0.852    3.071    2.160    1.262    1.262   -1.519    1.262
X2==    4.461    1.547   -0.114    6.880    0.424    0.259    0.950    2.624   -0.996   -0.557    1.029   -0.070    3.361   -1.282    4.355   -0.996    2.223   -0.052    2.337    2.140    2.059    2.135    1.423    5.826    0.208    1.806    1.357    3.956    0.577    4.053   -1.302    1.446
CD1=       13        9        4       20        9        2        2        6        2        4        3        2       10        2       11        2       10        1        8        4        3        3        9        4        2        1        6        4        3        3        0        3
CD2=       10        6        2       12        4        3        4        6        1        1        3        2        6        0       11        1        6        3        7        6        5        5        4       10        2        4        4        6        2        6        0        3
AAGTGATAAGAAAACCCCATTGAGTGCCAAAATGAGAGCGAACGACCATGGTAATGTCTTCTTTATCTTTAGATCCTATGAAATAAGCTAAAGCTCTATGCCCTAGATAAGTTAAAGGGAATATAATCGCGCTCATCACCACAATAGCCCATATCCCATGCCCACCGGCTCTAATAGGCAAAAATAAAATCCCAGCCCCCACCGCCGTGCCAAATAAGGACGCCATCCAACGCAAATCAAACGCGTTGAGTTTTTTAGGATCTCTTATAAGCGCTTTTTCTTGTGCCATGCTATTAAACCGCCCTTTTATCGTGTTAAAGAGCTTTCATTGTAGCATAAAGCTTTTTATGATTGGGGTTTTTTGAGATTAAGGGGGTGGTTTTTAGCGCGCATTTATTTTCTAAAATCCACGATTTAACCCGCACAAGCTATAATAACGCTTAAAAAAAGATTAATAAAGGATTGTAGAAATGTCAAACACAACTTGGTCGCCCACTTCATGGCATTCTTTTAAGATAGAGCAACACCCCACTTATAAAGATAAGCAAGAATTAGAAAGGGTCAAAAAAGAATTGCACTCTTACCCTCCATTAGTGTTTGCTGGCGAAGCGAGGAACTTGCAAGAGCGCTTAGCCCAAGCCATTGACAATAAGGCGTTTTTGTTGCAAGGGGGCGATTGCGCGGAGTCGTTTTCTCAATTTAGCGCTAACAGGATTAAAGACATGTTTAAAGTGGTGATGCAAATGGCGATTGTCTTAACTTTTGCTGGCTCTATACCGATCGTGAAAGTGGGGCGCATTGCCGGGCAATTTGCCAAGCCTCGCTCTAATGCGACTGAAATACTAGATAATGAAGAAGTGCTAAGCTATAGGGGGGACATTATCAACGGGATTTCCAAAAAAGAAAGAGAGCCAAAGCCTGAAAGAATGC
KOK=       110
KK=  129633  LL=  130682  Z=    9.25  JJ=  129483  DL=  1050
A===      111      112      113      114      121      123      124      131      132      133      134      141      143      144      211      213      214      223      224      231      233      234      243      244      313      314      323      333      334      343      413      433
B===      222      122      422      322      212      412      312      242      142      442      342      232      432      332      221      421      321      411      311      241      441      341      431      331      424      324      414      444      344      434      423      443
RRR=   81.949    1.878    2.935   44.443   -0.025   -0.018    2.470   -1.330   -0.005    0.015    1.267    1.389   20.288    0.492    0.499   -0.809    2.945    0.476    5.774    4.918    1.334    0.025   10.787    5.049   -0.750    2.517   -1.368    8.653    0.007    5.203    0.927    3.474
X1==   11.027    0.860    2.527    4.568    0.443    0.023    1.364   -0.763    0.023   -1.307    0.723    1.527    5.003    1.097    1.277    0.609    0.823   -0.994    2.871    1.195    2.912    0.965    2.491    2.790   -0.534    1.436   -1.220    2.157    0.009    3.009   -0.704    2.009
X2==    7.432    2.184    1.161    9.730   -0.057   -0.784    1.811    1.743   -0.240   -0.011    1.753    0.909    4.055    0.449    0.391   -1.329    3.579   -0.479    2.011    4.116    0.458    0.025    4.331    1.810    1.406    1.753    1.121    4.012    0.794    1.729   -1.316    1.729
CD1=       35        8        8       13        7        3        6        2        3        0        3        7        9        4        9        4        5        1        8        5        5        3        5        6        1        4        0        3        1        4        1        3
CD2=       20       10        5       18        5        2        6        6        3        2        4        4        7        2        6        1        9        3        7       11        3        2        8        4        4        4        4        6        2        3        0        3
CTAAGATGATTAAAGAGCGTTTGCCTAAGCTTTTACAAGGGGTGTTGAAAGAAAAACGCCATATTTTATGGAGCATTGATCCTATGCATGGCAACACGGTTAAAACCAGCTTGGGGGTTAAAACAAGGGCTTTTGATAGCGTGTTAGATGAAGTGAAAAGCTTTTTTGAGATCCATAGGGCTGAAGGGAGTTTGGCTTCAGGGGTTCATTTGGAAATGACAGGTGAGAATGTTACAGAATGTATTGGTGGCTCGCAAGCGATCACTGAAGAGGGTTTGAGCTGCCATTACTATACGCAATGCGATCCAAGACTAAACGCCACCCAAGCCCTAGAACTCGCTTTCTTAATCGCTGGCATGCTCAAAAAACAGCGTGCTTAGCTGAAAAGAGATTAATCTTTCTTTAACTCTTTTTCTTTATAATTATCGTTAGCATTTTAATATTCAAAGGAGCTTGAAATGAGAATTTCTTTTTTAGCTATAATTTTAGCGTTATTGTTTGTGGCTTGCCATGAAACTAAAAAACAAATTTTACAAAACGAGGCCGATAGCACCCCTTCAGAAAAAACCATTTGGCAACCTGAACAAAAATAAAAGATTGTAAAAATACTCAAAAGCATTTTTTAAAATAAACGCAATAAAAAAGCTAGTGGGTGGTAGTTTTTTGTAAAGCGATCTTAGGGCTATTAAAGGGGAATACTTTCAAAAACACTCCCTATCCCTTATGAAGTTTATTATCAAACAAAATTTAAAAAAACAAGTTTTTAAAAGTGAGAGAATGGCTAAAAAATCTCAAATTAAAACGGAACGAAAACATGAGAGTTAAACTACAAACTCTCTAAAACCTTTTGAGCATGGCCTTTCGCTTTGACATTGTAGAAGCATTTTTCTAAAACGCCTTGCGTGTTGATAATGAAAGTGGAGCGGATAATCCCCAAATGCTCCTTCCCGTAAAGCATGCGTTTGCCGTAAGCTTTGTAAAGATTGGCGGCTTTTTTATCTTCATCGCAGAGCAAAATCACATTCAAAGAGCATTGGCTGATAAATTTTT
KOK=       111
KK=  130833  LL=  131762  Z=   10.20  JJ=  130803  DL=   930
A===      111      112      113      114      121      123      124      131      132      133      134      141      143      144      211      213      214      223      224      231      233      234      243      244      313      314      323      333      334      343      413      433
B===      222      122      422      322      212      412      312      242      142      442      342      232      432      332      221      421      321      411      311      241      441      341      431      331      424      324      414      444      344      434      423      443
RRR=   33.962    5.305    1.128   49.962    0.097    0.553   -0.781   -0.237    0.557    0.713   -0.235   -0.312    1.090   -1.563    5.681   -0.333    0.455    0.033   19.206    6.133    2.346   -0.072   28.107   20.705   -0.927    0.727    3.251    0.261   -0.223    2.739    0.693   18.526
X1==    6.685    4.949   -0.996    5.032    0.712   -0.567   -0.847   -0.369    0.606    0.625    0.315    0.734    0.315   -1.111    2.830   -1.154    0.493   -0.220    4.012    1.779    1.684    0.121    4.575    5.599    2.014    1.109    2.334    0.227   -0.265    3.257   -0.479    5.019
X2==    5.080    1.072   -1.132    9.929    0.137   -0.975    0.922    0.641    0.921    1.141   -0.745   -0.425    3.457    1.407    2.007    0.289    0.922   -0.148    4.788    3.448    1.393   -0.600    6.144    3.698   -0.460    0.656    1.393    1.149    0.841    0.841   -1.446    3.691
CD1=       15       13        1        9        5        2        1        2        4        3        2        3        2        0        9        1        3        3        9        6        5        2        8        8        5        3        6        2        1        5        1        7
CD2=       17        7        1       23        5        1        5        4        4        3        1        3        7        5        9        3        5        2       11        8        3        1       10        8        1        3        3        2        2        2        0        5
GCAAATCTTTTAAAGAAATTTCTACGCCATCGCTGTTTTTCAACCTGAAATCAGGGGCTAATTGCCCCACTTCTAATTTTTCCATTCTTATCCTTTAGTAGAGAATGATAGCGACTTTTTGAGGCCCATGCACCCCAAAAACGGTTTTTAATTCAATATCGGCTGTCCGGCTAGGCCCGCCAATAAGGAGCATGTTTGTGGGTAATACGCCGTTTTGACTTTGGTTTTTTAAAGCTTGCATGCCTTCACTCAAATTGCGCACAATGGATTCTTTTTTCAATAAGATAATGCAATTAAGGGTGATGAGCGAAAGCAACCTTGGGCTTGCATGCGAAGAAACTGCTCCAATCATGCCCAAGCTTGAAATCCCACAAACCCCATGCAATAAAGCCGTATCAATCTCAAACAACTCTTCACGCATCGCTTCAATTTCTTTATCATAAGGCTGTAAAGTAAAATCCTTAAACGCTTCAAAATCCAAATTTAAATCTGTGGAGTGTAAGACTTTTTGGCTTTTAAAATTTTCTAAAGCCTTTAAAATTGCTTGCTCTAAATTTTCTTCAGTGCTTTCAATGACTTCAGCTTTATTCAACACTTGGAAATGCTTGTATTCTTCCACCAAGTCTTCAAACTCCACTTTAATGATATTCCTGTAAATAGGGTTTGCTCCCTGAATGGGATGCTTGGCTCTGGCTTCTTTGATGCGCTTTAAAATAAGCTCTTTACTCATAAATCACCCCTTCTAAATGCTGGACTTTTGCATGCAAGCTCGTGTCCATATTGGGTAAGGTTCTCACGCTCGCCCACTCTTTGACTAAAGGCAGTATGGGAGCTAAAAGCTTGCCTAAAGGCGAGAAAAATTGAGCCATTTTCAATTGGAAACGCCACTTAGCCCCATCGCTTGCCATTTTAGCAAACATCTTCATAGAG
KOK=       112
KK=  132483  LL=  133532  Z=    5.41  JJ=  132363  DL=  1050
A===      111      112      113      114      121      123      124      131      132      133      134      141      143      144      211      213      214      223      224      231      233      234      243      244      313      314      323      333      334      343      413      433
B===      222      122      422      322      212      412      312      242      142      442      342      232      432      332      221      421      321      411      311      241      441      341      431      331      424      324      414      444      344      434      423      443
RRR=   55.160   11.792   -0.162    1.120   -0.590    4.525   16.462    0.059    1.326    0.440   -0.181    2.058    7.955    2.662    2.184    0.496    1.383   -2.652   11.019    5.939   -2.093    4.190    5.569    0.102    2.570    0.106    0.261   15.278   -0.010    8.446    0.988    3.732
X1==    6.868    3.714    0.782    4.147    1.288    2.650    5.928    0.172   -1.468   -0.914    0.124    0.651    2.350    1.364    0.803   -1.983   -1.136    5.013    3.398    1.620    1.958    3.375    1.501    3.593    2.327   -1.360    0.320    4.722    1.871    4.234    1.608    1.871
X2==    8.032    3.175   -0.207    0.270   -0.458    1.708    2.777    0.343   -0.903   -0.481   -1.463    3.159    3.385    1.951    2.721   -0.250   -1.217   -0.529    3.242    3.666   -1.069    1.241    3.710    0.028    1.104   -0.078    0.816    3.235   -0.006    1.994    0.615    1.994
CD1=       15       12        4        8        7        9       13        3        1        1        2        3        5        3        6        0        1       17       11        7        7        8        5        7        6        0        4        9        4        7        4        4
CD2=       28       12        3        5        4        5        8        4        1        1        0       11        7        6       11        2        1        1        7        8        0        3        6        2        3        2        2        4        1        3        3        3
TTTTCTTCAAAAATCTTACCGATTTGCTTGCGGTTTTTATGGATAGCTGGCACGACAATATGCACAGGGTGTTCATTGATGAGCTGGATGATTAATTCGCCCAAATCCGTTTCTTGCGCTTGAATGCCCTTTTCTTTCAAGTAGTGGTTCAAGCCAATTTCTTCGCTCGCCATGGATTTTTGCTTTAAAATGCGCTTGATATTTTTTTCTTTAGCGAGGTTGTAAATGATTTCATTAGCTTCATCGCCGTCTTTAGCGTAATGGATTTTAAAGCCGTTTTGAGTGGCGTTTTTTTCAAACAATTCCAAATATTCATCAAGCTTGGATAAAATTTTAAGCTTGACTTCTTTGCCTAATTCCCTTAAATTTTCCCACTCGCTGTAACGATTTTTAATCAGATTCTTGCGATTAGCCCTTAAGGTATCCATTGCAGAACGCAAATTTTCCCTTAATTGCATATCGCCTAATTGGTCGGTGATGATTTCTTCGTATTCTTGGTCGCTATGGTATTTTTCCATGATCATTCCTTAAAATAATTCTTTAGTGTTAAAGCCCAAGCCTTGAGACTAAAAAGTCGTAAAAATGCATGGGTTTTGTGGGTGAGCCCATTTTTTGCATAGCGGTGCTGATATTCATCAAACACCCAGCATCCGCTGAAACAATCGCATCCACTTGACGGCTTTCTATGTCTTTAATCTTTTCTTTGACCATAACCGCTGAAATTTCAGGCTCTTTGACTGAAAAAGTCCCCCCAAACCCGCAGCATTCTTCTTCTTTTTCCAATTCAATGAGTTCCACATTTTTAAGCTGTCTGATGAGGTTTTTCGCCGAGTCAATCACTTTGGCCACCCTTAAGGCATGGCAATTAGAATGCCATGTGATTTTAAGGGGTTCGCCCTTATCTTCATATTTGACTTGCAATTTTTTATCCAAAAACTCGCTCAATTCATACACCCTAGAGCAAAAATCTTTAACCATGTTAAATTCCGCATGCCCTTCAAACAACTCCAAATAATCATGCCGCATCATCCCTGTGCATGAACCGCTAGG
KOK=       113
KK=  140883  LL=  141182  Z=    4.65  JJ=  140103  DL=   300
A===      111      112      113      114      121      123      124      131      132      133      134      141      143      144      211      213      214      223      224      231      233      234      243      244      313      314      323      333      334      343      413      433
B===      222      122      422      322      212      412      312      242      142      442      342      232      432      332      221      421      321      411      311      241      441      341      431      331      424      324      414      444      344      434      423      443
RRR=    3.553    1.697    0.683   13.563    1.076   -0.227   -0.861   -0.195    0.012    0.050   -1.054    2.541    1.754    0.447    0.026    0.724    7.350    0.017    0.629   26.450    0.900   -0.995    0.866    0.199    0.447   -0.303   -0.154   -0.508   -0.311    2.161    0.447    3.690
X1==    1.203    1.036   -0.629    2.245   -0.964    0.239    1.086    1.371    0.239    0.503    1.404    1.245    1.404   -0.715    0.036   -0.761    6.086    0.078    1.822    5.239    0.399   -0.721    2.279    0.134   -0.497    0.404   -0.601   -0.392    0.530    1.530   -0.596    1.530
X2==    2.953    1.639   -1.085    6.041   -1.116   -0.951   -0.792   -0.142    0.049    0.099   -0.751    2.041    1.249   -0.626    0.721   -0.951    1.208    0.214    0.345    5.049    2.256    1.380    0.380    1.483   -0.901   -0.751    0.256    1.295   -0.588    1.412   -0.751    2.412
CD1=        2        2        0        3        0        1        2        2        1        1        2        2        2        0        1        0        7        1        3        6        1        0        3        1        0        1        0        0        1        2        0        2
CD2=        5        3        0        7        0        0        0        1        1        1        0        3        2        0        2        0        2        1        1        6        3        2        1        2        0        0        1        2        0        2        0        3
TTTTAACGATGAGGGGCCAGTGGCACCAGCTCAAAGAAAGCCCTTTGATCAAATTCTTAGTTTTAGCTTCAACTTTCTACATGCTTTCCACTTTAGAAGGCTCTATTCAAGCCATTAAGAGCGTGAACGCTTTAGCGCACTTCACCGATTGGATTATAGGGCATGTGCATGACGGCGTGCTTGGGTGGGTAGGCTTCACTTTGATTGCGAGCATGTATCACATGACGCCTAGGCTTTTCAAAAGAGAGATTTATTCAGGAAAGCTTGTGGATTTCCAATTCTGGATCATGACTTTAGGGA
KOK=       114
KK=  141783  LL=  142832  Z=    7.16  JJ=  141663  DL=  1050
A===      111      112      113      114      121      123      124      131      132      133      134      141      143      144      211      213      214      223      224      231      233      234      243      244      313      314      323      333      334      343      413      433
B===      222      122      422      322      212      412      312      242      142      442      342      232      432      332      221      421      321      411      311      241      441      341      431      331      424      324      414      444      344      434      423      443
RRR=   46.415    4.178    0.847   32.256   -0.629    7.750    3.869    2.731   -0.003   -0.176   -2.027   -1.472    5.752    0.884   -0.465    0.116    1.090    0.460   11.407   17.713   -0.406   -1.070   17.141   11.641    0.603   -0.108   -0.180   -0.617    0.481   20.983    0.023    1.548
X1==    6.747    1.658   -1.017    5.201   -0.250    3.045    1.917    2.088   -0.235   -0.321    1.400    1.604    2.815    1.771   -0.726   -0.235    1.374    0.619    3.957    4.358   -0.207   -0.604    3.884    2.684    0.536    2.107   -0.207   -0.716    2.879    3.856   -0.016    0.925
X2==    6.879    2.520   -0.833    6.202    2.520    2.545    2.018    1.308    0.011    0.548   -1.448   -0.918    2.043    0.499    0.640   -0.496    0.793    0.743    2.883    4.065    1.960    1.771    4.414    4.337    1.126   -0.051    0.868    0.862    0.167    5.441   -1.448    1.674
CD1=       20        8        1       14        4        7        7        6        2        1        4        7        6        6        3        2        6        3       10        9        1        1        7        7        2        5        1        0        4        5        2        2
CD2=       18       10        2       12       10        9        6        6        4        4        0        1        5        2        6        3        4        6        8       12        7        5        9        7        5        2        5        4        2        9        0        4
ATTATCGCACAACCGATTGGCATGAAAAGCACATGTTTGATCCTAAAAGCGTTGTGCCGCACAGCATCATGCCCGCTTATAAGCATTTATTTACAAAAAAGAGCGACTTTGACACCGCTTATGCAGAAGCCTTGACGCAAAAAAAGGTTTTTGGCGTGCCTTATGACACAGAAAACGGCGTGAAATTAGGGAGCGTAGAAGAAGCGAAAAAAGCCTATTTAGAAGAAGCTAAAAAAATCACAGCCGATATGAAAGACAAGAGAGTGCTAGAAGCGATTGAGAGAGGTGAAGTGTTAGAAATTGTGGCTTTGATCGCTTATCTCAACAGCTTGGGTAATTCCAGGATCAACGCCAATCAAAACGCTAAATAAGGGGTGAGTGATGGATTTAGAAAGTTTGAGAGGTTTTGCGTATGCGTTTTTTACCATTCTTTTTACGCTCTTTTTATATGCCTATATTTTTAGCATGTATAGAAAGCAAAAAAAGGGCATCGTGGATTATGAGCGATACGGATACTTAGCGTTAAATGACGCTTTAGAAGACGAGTTGATTGAACCACGCCATAAAAAAGTTCATGATAATGGCATAAAGGAAAATTGAAATGGATTTTTTAAACGACCATATAAATGTTTTTGGCTTGATTGCAGCACTTGTGATTTTAGTTTTAACCATCTATGAATCCAGTTCGCTCATTAAAGAAATGCGCGACAGCAAATCTCAAGGTGAGCTTATAGGAAACGGGCATTTGATTGATGGGATAGGGGAGTTTGCCAATAATGTGCCAGTAGGCTGGATCGCAAGCTTTATGTGCACGATTGTGTGGGCTTTTTGGTATTTTTTCTTTGGGTATCCGCTGAATAGCTTTTCTCAAATCGGGCAATACAATGAAGAGGTTAAAGCGCACAACCAAAAATTTGAAGCCAAATGGAAGCATTTGGGTCAAAAGGAATTGGTGGATATGGGTCAAGGCATCTTTTTAGTCCATTGTTCGCAATGCCATGGCATCACCGCTGAGGGCTTGCATGGGAGTGCTCAAAATCTGGTGCACTG
KOK=       115
KK=  147303  LL=  148052  Z=    7.33  JJ=  147003  DL=   750
A===      111      112      113      114      121      123      124      131      132      133      134      141      143      144      211      213      214      223      224      231      233      234      243      244      313      314      323      333      334      343      413      433
B===      222      122      422      322      212      412      312      242      142      442      342      232      432      332      221      421      321      411      311      241      441      341      431      331      424      324      414      444      344      434      423      443
RRR=    3.795   16.032    0.924   -1.735    0.213    0.989    3.974    1.154    0.118    4.200   -0.219    2.770   57.622   12.179   33.932   -0.437   -0.056   -0.384    0.768   -1.607    0.239    0.742   -0.378    1.051    1.042   -0.219   -0.008   -1.787   -0.191    9.275   -0.420    4.663
X1==    2.753    4.787    0.761   -1.231   -0.546    0.396    0.995   -1.407    1.214    3.986   -0.502    5.046    8.154    3.939    4.787    0.396   -0.295   -0.166    1.523   -1.239    0.214   -1.135   -0.245    1.357    0.989   -0.502    0.214   -0.524    0.150    2.150    1.072    4.150
X2==    1.379    3.349    1.215    1.410   -0.390    2.497    3.993   -0.820    0.097    1.054    0.437    0.549    7.066    3.092    7.088   -1.103    0.190    2.311    0.504    1.297    1.117   -0.653    1.543    0.774    1.054    0.437   -0.039    3.408   -1.269    4.313   -0.392    1.123
CD1=        9       11        3        1        2        2        4        0        3        5        1       12       12        9       11        2        2        1        4        0        1        0        1        4        2        1        1        0        1        3        3        5
CD2=        4        8        4        3        2        7        7        1        3        4        2        2       10        4       14        1        2        8        3        5        5        1        4        2        4        2        3        8        0        7        1        3
TAAAGCCAAAGTGGTTAAAAATAAAGTCGCTCCGCCCTTTAGAGAAGCGGAATTTGACATCATGTTTGGGGAGGGGATTTCTAAAGAGGGCGAAATCATTGATTATGGCGTGAAATTAGACATTGTGGATAAGAGTGGGGCATGGCTTAGCTACCAGGATAAAAAGCTAGGGCAAGGCCGAGAAAACGCTAAAGCCCTACTCAAAGAAGATAAAGCCTTAGCGAATGAAATCACTCTTAAGATTAAAGAGAGTATTGGCTCTAATGAAGAGATCATGCCTTTACCAGATGAGCCTTTAGAAGAAATGGAATAGAAAGGATTTTGATGCTAACCATTAAAGACATTCATGCTTTAGAAGTGATGGATAGTAGGGGTAATCCTACCATTCAAGCCAGCGTGATTTTAAGCGATAACACTAAAGCGAGCGCGATTGTGCCTAGCGGGGCGAGCACCGGTAAAAGAGAAGCGTTAGAATTAAGGGATAATGACAAAACCCGTTTTTTGGGTAAAGGGGTTTTAAGGGCATGCGAAAATGTCAATAGCGTGATCAAACACCATTTAATAGGGCTTGAAGCGATCAATCAGGCCTTTGTAGATGAGAGGTTAAGGGCTTTAGACGGCACGCCTAATTACGCTAATTTAGGGGCGAACGCTGTTTTGGGCGTTTCTATGGCGTTAGCAAGGGCTAGCGCAAAGGCTTTAAATCTGCCATTATACCGCTATTTAGGGGGGGCTAACGCTCTGACTTTG
KOK=       116
KK=  149223  LL=  150302  Z=    7.84  JJ=  149163  DL=  1080
A===      111      112      113      114      121      123      124      131      132      133      134      141      143      144      211      213      214      223      224      231      233      234      243      244      313      314      323      333      334      343      413      433
B===      222      122      422      322      212      412      312      242      142      442      342      232      432      332      221      421      321      411      311      241      441      341      431      331      424      324      414      444      344      434      423      443
RRR=   71.148    2.477   -0.082   11.807   -0.314    0.449    0.918    0.155    0.559    0.498    0.481    0.048    3.947    0.739   10.773    0.983    2.692    0.083    9.930   33.728   -2.169   -0.073    5.064   14.939   -1.087    2.043    0.366   18.991    3.960    5.468    2.043   11.322
X1==    7.538    2.075   -0.059    4.998    0.311    0.605    0.844    0.514   -1.737   -0.563    0.693    2.337    1.401    0.428    2.517   -1.152    2.476    0.697    3.727    4.118   -0.516    0.050    1.497    3.866    4.773   -1.430    1.043    7.026    1.762    1.762   -1.430    3.648
X2==    9.439    1.194    1.389    2.362   -1.011    0.742    1.087    0.301   -0.322   -0.885    0.694    0.021    2.817    1.725    4.281   -0.854    1.087    0.119    2.664    8.189    4.206   -1.462    3.383    3.864   -0.228   -1.429    0.350    2.703    2.247    3.103   -1.429    3.103
CD1=       23       10        3       13        6        4        5        4        0        1        3        8        4        3       11        1        8        4       10       10        1        2        4        8        8        0        3        8        3        3        0        5
CD2=       26        8        6        7        3        5        5        4        3        1        3        3        6        4       15        2        5        4        8       19        9        0        7        7        2        0        3        5        4        5        0        5
TTTAAGCGTTTTATTGGCTAGAGACAACCCTTTTGAGCCTGAAATCAATTCCAAGAATTTGCAAGGGGGCTTTAATGGGATCTATGATAGTTATTTTAAAGAAATCCATGTGGATTTGCCCACGAGTGCTAGGATTTTAAAACAAATCACGCTCACTTACCAGGATATTGATGGCTCTATCCATTCTAAAGTCGTGGGCATTGATAAAAGCATTGATTGGCATTACCCCTTAAAGCTCTCCCAACACACCCTTGATCAAGCCGCCTTTGAAAAACGCTACCAGATCCAAGATTTTGATTTTTTAATGGCAAACAACACGATGATTTTACGATCCCCTTATAAAGTTTTGCGTTCTTTTGTGCTGGTCAATCCTTATAGAATCGTGTTAGACACGCAAAAAGGCCCTTTGGATATTTATCAAAATAGGGATTTAAACCAGAAGTTTTTTTCTCAAATTAAAGTCGGCACGCACAAAGATTATTACCGCATCACGCTCATTTTGGACGGGAAATACCGCTATCTTTTGGAAGAAAAAAACGGGGCGTATGAATTAAGATTGAAATAAAAGCATGCGGCATTTGGTCTTAATCGGTTTTATGGGGAGCGGTAAAAGCTCTTTAGCGCAAGAATTGGGGCTTGCTTTGAAATTAGAAGTGTTGGATACGGATATGATCATTAGCGAGAGGGTGGGCTTGAGCGTGAGAGGGATTTTTGAAGAGCTTGGCGAAGACAATTTCAGGATGTTTGAAAAAAATTTGATTGATGAATTAAAAACGCTCAAAACCCCCCACATTATTTCTACCGGTGGGGGCATTGTGATGCATGATAACCTTAAGGGTTTAGGCACAACTTTTTATCTCAAAATGGATTTTGAGACCTTGATTAAGCGTTTGAATCAAAAAGAAAGAGAAAAACGCCCCCTTTTAAATGATCTCACTCAAGCTAAAGAGCTTTTTGAAAAACGCCAAGCCCTCTATGAAAAAAACGCCTCCTTTATCATTGATGCAAGGGGTGGTTTAAATAATTCTTTAAAACAAGTGCTACAATTCATCGCATAAATTTTTTTTAAAGGCCTTTTGA
KOK=       117
KK=  150753  LL=  151622  Z=    7.17  JJ=  150423  DL=   870
A===      111      112      113      114      121      123      124      131      132      133      134      141      143      144      211      213      214      223      224      231      233      234      243      244      313      314      323      333      334      343      413      433
B===      222      122      422      322      212      412      312      242      142      442      342      232      432      332      221      421      321      411      311      241      441      341      431      331      424      324      414      444      344      434      423      443
RRR=   33.649    4.836    2.759   23.627   -0.517   -0.458    0.179   -1.021    1.133    0.138   -0.071    0.195    1.281    1.358    2.129    1.133    6.114   -0.030    6.837   44.271    1.326    4.468   12.642   20.355    0.403   -1.073    0.218    9.724   -1.618    1.138    1.544   -0.079
X1==    6.683    1.956    1.184    6.542    0.861    1.589    0.174   -0.438   -1.371    1.167   -1.110   -0.173    1.618    0.911    0.861   -1.371    2.627   -0.831    3.212    9.730    2.998    1.271    2.931    5.393   -0.833    1.618   -1.002    2.550   -0.660    0.340   -1.110    0.340
X2==    5.035    2.472    2.331    3.612   -0.600   -0.288    1.030    2.331   -0.826    0.119    0.064   -1.127    0.792    1.491    2.472   -0.826    2.328    0.036    2.129    4.550    0.442    3.516    4.314    3.774   -0.484   -0.663   -0.218    3.814    2.451    3.346   -1.391   -0.232
CD1=       14        7        3       12        5        4        3        1        0        2        0        2        3        3        5        0        7        1        9       15        4        3        5       10        0        3        0        3        0        1        0        1
CD2=       19       11        9        9        4        3        4        9        2        3        2        1        3        3       11        2        6        3        5       12        3        6        7        5        2        1        2        7        4        5        0        1
TCCCTTTGAGGGTGGCGATTGAAATCAGTTCGCCTTCAAAGTATTTCAGAACCTTTAGCGAAGGGAGCATGGTCATGTATTTTATGATTTCTATCATGCTCACTTTGGTGTCGTTGCTTTTATTTGTGAAATGCATTTCTAGCTTTTGGACAGCGATTGTCAATTTTAGCAGTTTTGACATTAAAGAAGTGTTCCACCCCATTGTGCTTTTAACCCTAGCCCTAGCCACCTTTGATCTGGTCAAGGCGATTTTTGAAGAGGAAGTTTTGGGTAAAAATAGCGGGGATAATCATCATGCGATCCACCGCACGATGATCAGGTTTTTAGGCTCTATCATTATCGCATTGGCCATTGAAGCGTTAATGTTAGTGTTTAAATTCAGCGTGAGCGAACCGGATAAAATCACTTATGCGGTGTATTTGGCTATCGGTGTGGCGGTGCTTTTGATCAGTTTAGCGATTTATGTTAAATTCGCCTATAGCGTGTTGCCCAAACGAGAACGCTAAGAGTTAAAAAATTTTTCTTTTAAGCGTTTGAAAATCCTATTCAATCTGAAAAAGACATATTCTAAAAGGGTTTTTGGATTGAGTAGGGGGGCAAGAAATTCAAAGGTTTTTTGTTTGTCTTTAAGGCTTAAAAATTCTGTCATTTGTTTAAGGAATTTCACGGAATATTCAGCATAAAAAGGGGTTTTTAAAAGAGTCTCATGCCATTCTTTAGAATATAAAGCAGTGGGTGAAACCCAAGGTTTTCCTACAAAATAAAAATGCAGCATGACAATTTCTTGTTGGTTAGGAATGAAGCGTTTTTGATTGGCCATGAAAGGGTGGGTGTTATAAATATAAGGCAAGATTAAAACTTTTTGATAGC
KOK=       118
KK=  155823  LL=  156662  Z=    6.75  JJ=  155643  DL=   840
A===      111      112      113      114      121      123      124      131      132      133      134      141      143      144      211      213      214      223      224      231      233      234      243      244      313      314      323      333      334      343      413      433
B===      222      122      422      322      212      412      312      242      142      442      342      232      432      332      221      421      321      411      311      241      441      341      431      331      424      324      414      444      344      434      423      443
RRR=   44.041    7.864   -0.438   -0.678   -0.002   37.636    6.618   -0.733   -0.225    0.581    1.503   -4.078   23.135    0.057   -5.547   -1.191    0.255    5.474   12.884   -0.024    2.599    1.503    0.380    0.426   -0.817    0.167    2.980   17.087    0.008   17.013   -1.306    1.259
X1==    5.884    2.013   -0.223   -0.699   -0.011    7.358    1.723    0.437   -0.485   -0.496   -1.179    5.748    3.102    0.778    2.519   -0.485   -0.242    6.976    2.492    0.119    1.474   -1.293   -1.293   -0.337    2.655    0.533    3.635    2.698    0.040    4.040   -1.179    1.040
X2==    7.485    3.907    1.969    0.970    0.147    5.115    3.840   -1.679    0.463   -1.171   -1.274   -0.709    7.459    0.074   -2.203    2.457   -1.055    0.785    5.170   -0.201    1.764   -1.163   -0.294   -1.266   -0.308    0.313    0.820    6.333    0.211    4.211    1.107    1.211
CD1=       14        8        2        1        4       15        5        3        2        1        0       10        5        2        9        2        2       16        7        3        4        0        0        1        5        2        7        4        1        5        0        2
CD2=       23       13        6        5        5       10        9        0        3        0        0        2       11        2        0        6        1        3       10        2        3        0        1        0        1        2        2        7        1        5        3        2
TGGCTTTTTCTATCCCCTTCATTCCGCTCACCTCTCTCAAATTTTCGGGGGGGGGGGGGGTAGCTCTTCGTTATCCTCTTCTAAATCGTAAAAACTATTAAAAACACAATCATGGATAGTGAAACAAATTCTTCCATTGCTGTAATGATAGCTCAAATTCAATCCCATAGCCTCTAAAGCGTTTTTAATGATATACATGCCTAACCCAAAACCATGGGCTTGGCTGGGGTTAGAAGATTTAAAGTAGGGTTGCAAATACTTTTCAAAATCTTCTTTTAAAGGTTTGCTTTTATTGGACACCACTAAATTATTTCCTATGAAATCCAAAAACACCTGTTTGTCATCGCTGTATTTGATCGCATTATCTACCATGTTTTTTAACGCTATAGAAAACAATTCAAAATCCGCTTCAATGATGTAATTTGAAGAGGATACATGGATGGGGCTTTCTTTATCTTCATCAATTAAAAGCATTTTTTCAATCTTGTCTATCAAATCGCTCATTAAAAATTTTTCTTTATTGCTCCCATAATTTTTGGAAGCGAGCTGCTCAATGCGGGCAAATTGCTCAATCAACATGTTCAAGTGATCAAATATAGATGAAAAGCGTTTGTAAGACAGCTCTTCTTTGAGCATAGAGCTTAGTATTTTGCCCTTAGTGATAGGAGTGCGTAATTCATGCATGATAGAGCGCAAAAACAAAACCCGAGATTCATTCATCGCATTGATTTTTTGGATGCAATTGTCAAATTCGTTAGCCAGATCCCCGATTTCATCTTTTTGCTTGCTTTTACAACTCACGCTTTTATCCCCTTGAGCGAAGCGTTTCACTTGAGATCT
KOK=       119
KK=  162243  LL=  162542  Z=    5.01  JJ=  162123  DL=   300
A===      111      112      113      114      121      123      124      131      132      133      134      141      143      144      211      213      214      223      224      231      233      234      243      244      313      314      323      333      334      343      413      433
B===      222      122      422      322      212      412      312      242      142      442      342      232      432      332      221      421      321      411      311      241      441      341      431      331      424      324      414      444      344      434      423      443
RRR=   27.999   -0.186    0.836   10.701   -0.472    0.007   -0.909   -1.024    0.191   11.884   -0.255    4.334    0.200    5.984    1.427    0.836   -0.037    0.007    0.551    1.179    0.200    0.305   -0.261   -0.292    0.305    0.305   -0.263    1.089   -0.220    1.781    0.305    0.444
X1==    6.161   -0.439   -0.899    5.052    0.380    0.092    1.042    1.101    0.092    3.469   -0.560    1.052    0.440    2.409    0.380   -0.908    0.042    0.082    4.032    1.092    0.463   -0.566   -0.566   -0.597   -0.531   -0.560    0.463    1.686   -0.331    0.669   -0.560    0.669
X2==    4.544    0.423   -0.930    2.118   -1.240    0.080   -0.873   -0.930    2.080    3.426    0.456    4.118    0.456    2.484    3.750   -0.920   -0.873    0.090    0.137    1.080    0.432   -0.538    0.462    0.489   -0.574   -0.544   -0.568    0.646    0.664    2.664   -0.544    0.664
CD1=        9        1        0        6        2        1        2        2        1        4        0        2        1        3        2        0        1        1        5        2        1        0        0        0        0        0        1        2        0        1        0        1
CD2=        7        2        0        3        0        1        0        0        3        4        1        5        1        3        6        0        0        1        1        2        1        0        1        1        0        0        0        1        1        3        0        1
CCTTTAAGCTTTAAGGGGGCATTGATTTGAGCCTTAAAAGGTTTTAGTTTAAAATCTTTATTTAAGGATAAGCGCTCTAGTAGGGGTAGAATCAAAACCCGTAAAACCAATAAGCAACTTAAAGGATTGCCCGGTAAGCCTATAATGATACTTTGATTGAGTCGGGCTAAAATTACCGGTTTTCCAGGCTTGAGATTGACTTTTTCATAATAAAAAAGGGCGTTTTTTTCTTTCAAAGCGTCTTTAAAAAAGTCTTTATCCCCCACACTCACCCCTGCGCTTGAAAGGATGACATCATAG
KOK=       120
KK=  167643  LL=  168092  Z=    5.69  JJ=  167643  DL=   450
A===      111      112      113      114      121      123      124      131      132      133      134      141      143      144      211      213      214      223      224      231      233      234      243      244      313      314      323      333      334      343      413      433
B===      222      122      422      322      212      412      312      242      142      442      342      232      432      332      221      421      321      411      311      241      441      341      431      331      424      324      414      444      344      434      423      443
RRR=   20.428    2.960    0.132   48.021   -0.415    0.097   -1.402    0.179   -0.235   -0.080    3.709    0.374    2.145   -0.258    0.595    0.585   -0.961    0.154    9.865    2.462    0.061    0.274    0.653   -0.199    1.702    0.581    2.531    2.931    0.048    0.048    0.274    0.048
X1==    6.582    1.615    0.353    6.942   -0.321   -0.713   -1.314   -0.647    0.287   -0.185    1.564    0.388    1.564    0.967    0.325   -0.713    1.030    0.214    4.581    1.287   -0.204   -0.480    1.520    0.822    0.815    1.564    0.796    0.947   -0.125   -0.125   -0.436   -0.125
X2==    3.103    1.832    0.376    6.918    1.294   -0.136    1.067   -0.276   -0.819    0.430    2.372    0.964    1.372   -0.267    1.832   -0.819   -0.933    0.720    2.153    1.914   -0.299   -0.570    0.430   -0.242    2.088    0.372    3.179    3.095   -0.384   -0.384   -0.628   -0.384
CD1=       12        5        1       10        2        0        0        0        1        0        2        2        2        2        3        0        3        1        8        2        0        0        2        2        1        2        1        1        0        0        0        0
CD2=       10        7        3        8        6        2        2        2        1        2        3        2        2        0        7        1        0        3        3        5        1        0        1        0        4        1        5        4        0        0        0        0
AAGGTGAAGTGAGATTATCTTTTTATTGAGTTGGTGCTTTAGGCACAGCTTTTTTGCCATAAGGGGTGTTATTAGCCCCTTATTTGGGCTTTGCTTAATGAACTTTATTTAAAGCGTGTGTGAAATCTGTGATTAAAAATTATTTAGAATGGATTGACTTTTTTCATTGAGTGTCAATAAAAATATTCAAAGGTATTTTTTAAGATTAAATATAAGAGCTTGATTGAATCAAGCAAATAATCTCTTAAAAAGCAGTTTTTGGGGGTTAGGGGGATAAAAGAGAGAGTTTTACTCCATTTAAAAGAGCGTGAGTTTAGGTATAAGAAGAACTTGCACCAAGTTTTATTGAAAGGGATATGAAAAAATACGCTTGATTTATCTTGAGCTTTTTTATTTGGTTGCAATCGTTTTTAAAGTAAAAGATGGTTGGTGGGTAAAACGAAACAAGAA
KOK=       121
KK=  169173  LL=  170102  Z=    6.09  JJ=  168903  DL=   930
A===      111      112      113      114      121      123      124      131      132      133      134      141      143      144      211      213      214      223      224      231      233      234      243      244      313      314      323      333      334      343      413      433
B===      222      122      422      322      212      412      312      242      142      442      342      232      432      332      221      421      321      411      311      241      441      341      431      331      424      324      414      444      344      434      423      443
RRR=   48.957    5.316    2.679   40.800    0.031   -0.032   -0.277    0.434    1.269    0.070   -0.254    8.153   -0.872    2.463   -0.296   -0.032    7.105    0.040    8.593    1.355   -0.743   -0.115    4.960    2.857    0.724   -1.697   -0.360   12.931    0.414    3.262   -0.007    5.461
X1==    7.064    5.865    2.434    6.742   -0.207   -0.081   -0.128    0.650    0.613   -0.797    0.176    3.233    1.176    1.148    0.345   -0.081    2.601    1.879    2.317    3.386   -1.158    0.539    3.115    3.870    1.203    1.176    1.460    2.500   -0.517    1.483    0.176    2.483
X2==    6.930    0.906    1.101    6.052   -0.151    0.400    2.166    0.667    2.071   -0.088   -1.443    2.522   -0.742    2.145   -0.856    0.400    2.732    0.021    3.709    0.400    0.641   -0.213    1.592    0.738    0.602   -1.443   -0.246    5.172   -0.801    2.199   -0.041    2.199
CD1=       12       14        4        9        3        2        2        2        3        0        1        5        2        2        4        2        6        7        8        7        0        2        5        6        2        2        3        3        0        2        1        3
CD2=       39       11        8       19        8        4        7        7        7        2        0       11        1        5        6        4        8        2        7        4        2        1        3        2        3        0        1        6        0        3        2        3
AAATGCTATAAAAATTTTCTACCATCTTTCTGTAAGAAAGGGGAAGTTTTTCTTGGAAGTCATTTTCCTTTGAGAAATCTTTCAAGAAAAATTCTTTTTCTATTAGCTTGTTTGTTTTGGAGATCATCTTTTTTCTAATTTGTCTTTTTTCTCATGAGTTTGTTGTGCCATTGGAATAGGAAAGGCAAACGATTCAATAGCTTCAAGTCATGTAAGGGCGGTATTGTTATTATAGATGACTTGTGCTTCTACAATGAATTAGCACACCTTATTATTTCGCCTTTCTTTCAAAATGGCAGTGTATCGCTCAATCTTTTTTGGTGTCTAAAGCTAGTGGATTTTAACATCGTCAAACCCGTTTTTAACAAGTTTTTTAAAATCTTTTTTGTAAAGGATATAGTGCTTAATTTTCAGCATTCACTTCCTTTTTGATTTCATTTGCCCATGCAGAAAAGTCTTCAATAGCTTCTAAGTTTTTGCCACTTAACGCATCTCTCATGGCTTGTTGCGTTTCAAAGTTTGGGGTCTCATGCCCAAAACAGCAATCATTAGCCCTCTTTTGATCAAAAACAAGGTTAAGTTCTTGCAAGACTTTATTCAATTTTTCTAATTTAGAATTAAAACTCTTATTGTTCTTTTCTAATTTCTTGTCTAGTTCTTTAGTGAGTTTTTCTTGGAAAGATATTTTTTCTTTTTGTATCTTTTTGATCTTTTCTTTGGTGCTTAACACCAAATTGAAAATCTGCCTCTCGCTCAATTGAGAATAATCTTTTTGCGTGGTAGTATTTGGCATTATTTTATCCTTTAAGGAGAATTATTTTTTATTATAGTGTGTTTTATTAGGGGTTTAAGGGGCTTGCCCCTTAATACAAGGGGACTTGTCGCCTTGTATTTACTGGGTTTGTTCAATTCAATTTTACAGCGACTAAA
KOK=       122
KK=  172293  LL=  173372  Z=    4.59  JJ=  172263  DL=  1080
A===      111      112      113      114      121      123      124      131      132      133      134      141      143      144      211      213      214      223      224      231      233      234      243      244      313      314      323      333      334      343      413      433
B===      222      122      422      322      212      412      312      242      142      442      342      232      432      332      221      421      321      411      311      241      441      341      431      331      424      324      414      444      344      434      423      443
RRR=   45.400    1.716    0.240    4.009   -4.756    6.171    3.124    2.145   -0.144    2.860    0.106    6.890   47.939    3.389    3.136   -0.542    0.299    6.709    3.462   -0.041    1.222    0.296    0.051   18.936    4.681    1.948    0.608    0.716    1.120    3.038   -1.843    4.774
X1==    4.475    2.162    3.755    4.357   -0.967    1.297    1.505   -1.079    0.099    2.820    0.168    2.673    6.956    2.055    3.950    1.297   -0.164    2.443    0.908    0.099    1.163    0.143   -1.352    4.788    2.820   -1.340    0.357    0.161   -0.975    5.025    2.431    2.025
X2==   10.145    0.794    0.064    0.920    4.917    4.758    2.075   -1.989   -1.453    1.014    0.633    2.577    6.892    1.649    0.794   -0.418   -1.826    2.746    3.811   -0.418    1.051    2.067   -0.038    3.955    1.660   -1.454    1.702    4.456   -1.149    0.605   -0.758    2.358
CD1=       15       10        9       11        3        5        6        1        3        5        2        8       11        5       14        5        3        7        5        3        3        2        0        9        5        0        2        1        0        6        5        3
CD2=       31        8        4        5       18       13        7        0        1        4        3        8       12        4        8        3        0        9       10        3        4        5        2        7        5        0        5        7        0        2        1        4
GAATCTGATTGGCGCATCCAAACGACTTTTTACGCATGGTTTCCCCTTTATAGCGATTATTTGTCTAAAGATTATTACAGAGCCGCTTTAGTGGGTAAAAAAAGCGCGATTTTGTTTGTGTTTCAAAGAGTGAATTTCCGATCTTATCGTTTTGGCTGGAGCGTGTATAAGAATTTTGGGAACGGGAGCGCTCAATTAGGCTGGAATGGCTCGCCAGCGGATCCTTTTTATGACACTAAAGACGACACCCCTTATGAAGACGCTTATTCCAATTTTTACAACGCTAATTCCATAACCATTAACGCTTTCATAGGGAAGAGTATTAAGAATCTTTTGGTGCAATTGTATGGGAAATTGACCTATTCCCCAAGGGCCAATTCGCAAAGCTTAGGGGTTACTTTTAAATATAACATTAAAAAACATATCTATTTAATGCTCATGTTTAATGGCTATCAAATCACGATGCATAAGGGTTATAAGGTAGGGTTTTTTACAAGCGGTTACAACCCTGATTTCGCTCAAACCATTCAAAACAGAAGCTATTTTATGAGCTCTATGAGCTATCGTTTTTAAGAAATTAAACATTCTTTCATGTTATTTTTTAAGCCATGGCATACCCCTTTTAAGCACGCTTTTATTGTATAATCTTAAAAATTTTAATTAAAGGAAAAGATCAATGTCTAATCAAGAATACACCTTTCAAACTGAAATCAACCAGCTTTTGGATTTGATGATCCACTCTTTGTATTCTAATAAAGAGATTTTTTTAAGAGAGTTGATTTCTAACGCGAGCGACGCTTTGGACAAGCTGAATTATTTGATGCTGACCGATGAGAAATTAAAAGGGCTAAATACCACGCCTAGCATTCATTTGAGTTTTGATAGCCAGAAAAAAACCTTAACGATTAAAGATAATGGTATAGGCATGGATAAAAACGATCTCATCGAGCATCTAGGCACGATCGCTAAATCAGGCACGAAGAGTTTTTTAAGCGCTTTGAGTGGGGATAAGAAAAAAGATAGCGCGCTGATTGGCCAGTTTGGCGTGGGCTTTTATTCAGCGTTTATGGTAGCGAGTAA
KOK=       123
KK=  174123  LL=  175172  Z=    6.10  JJ=  174003  DL=  1050
A===      111      112      113      114      121      123      124      131      132      133      134      141      143      144      211      213      214      223      224      231      233      234      243      244      313      314      323      333      334      343      413      433
B===      222      122      422      322      212      412      312      242      142      442      342      232      432      332      221      421      321      411      311      241      441      341      431      331      424      324      414      444      344      434      423      443
RRR=   72.199    1.552    2.795    3.343    0.459   -3.679   -0.008   -0.059    0.109    0.234    0.165   22.466   21.520   17.270   14.763    1.504   -0.243    2.237   -0.846    7.607   -0.253    0.953    4.790    3.818   -0.337    0.773   -0.196    6.564    0.957    6.763    0.773   14.309
X1==    8.190    1.355    1.008    1.499   -0.759   -1.654   -0.756   -0.119    0.805    0.419    0.096   10.074    2.302    3.060    6.007   -1.654   -0.206    1.841   -1.096    1.420    0.674    0.348    3.558    1.460    0.419   -1.375   -0.224    2.308   -0.868    4.132   -1.375    4.132
X2==    8.816    1.145    2.772    2.230   -0.605    2.225    0.010    0.493    0.135    0.560    1.725    2.230    9.349    5.643    2.458   -0.909    1.178    1.215    0.771    5.359   -0.375    2.743    1.346    2.616   -0.803   -0.562    0.874    2.844   -1.102    1.637   -0.562    3.463
CD1=       28        9        5        7        4        0        2        3        4        2        2       24        5        7       20        0        3        5        1        5        2        2        6        4        2        0        1        3        0        5        0        5
CD2=       23        8        8        6        4        8        3        4        4        3        4        6       14        8       11        2        5        7        5       14        2        6        4        5        1        1        4        5        0        3        1        5
GCTAAAAGAAGGCTTGTATGGGGATTTTGAAAACAAAGAAAAACTTTTAGAATTGTTAAGATTCTATTCTAAAGACAAAGAAAAATTGATCTCTTTAAAAGAATACAAAGAAAATTTAAAAGAAAATCAAAAGAGCATTTACTACCTTTTAGGCGAAAATTTAGACTTACTAAAGGCGTCCCCGCTTTTAGAAAAATACGCTCAAAAAGGCTATGATGTTTTGTTATTGAGCGATGAAATTGATGCGTTTGTAATGCCAGGCGTGAATGAATACGATAAAACGCCCTTTAAAGACGCTAGCCATAGCGAGAGTTTGAAAGAGCTTGGTTTGGAAGAAATCCATGATGAGGTAAAAGATCAGTTTAAAGATTTAATGAAAGCGTTTGAAGAAAATCTTAAAGATGAGATTAAGGGCGTAGAGCTTTCTAACCATCTCACTTCAGCGGTGGCTTTAATAGGCGATGAACAAAATGCGATGATGGCTAATTTTATGCGTCAAATGGGGCAAAGCGTGCCTGAAAGCAAGAAAACGCTAGAATTAAACCCTAACCATGCGATTTTGCAAAAACTCTTAAAATGCGAAGATAAAGAGCAGTTGAGCGCTTTTATCTGGTTGCTTTATGATGGGGCGAAGCTTTTAGAAAAAGGGGCTTTAAAAGACGCTAAAAGCTTTAATGAGCGCCTAAATAGCGTGCTGTTGAAAGCGCTGTAAGGGGGTAAAACCCTTTTTAAGGGTTTGAATAAACTCGCTTAAACCCTTCAAGTGCCAATCTAAAAACGGCAATGAATGGGTGCGATAAAAAGTCTTATTGTGATTAAAAGATTAGTTTGTGGGGTCTAGCTTTCATTAAAACATTAAAAAGCACAAAAGCCAGCTAAAGTTTAGCTTAACTTCATTGAAACTAAAGTTCTATTTTTAATTCCTTAAGAGCGTCGCATGCTTCTTTAACGCCTGATTTACAACCTTTTTTAAAGTTTTCTACCGCTTGCTTCTCGTCCTTTGCTGTGCCTTGTCCATTATATTGCATAACCCCTAAATTATAACACCCC
KOK=       124
KK=  175293  LL=  176162  Z=    6.43  JJ=  175143  DL=   870
A===      111      112      113      114      121      123      124      131      132      133      134      141      143      144      211      213      214      223      224      231      233      234      243      244      313      314      323      333      334      343      413      433
B===      222      122      422      322      212      412      312      242      142      442      342      232      432      332      221      421      321      411      311      241      441      341      431      331      424      324      414      444      344      434      423      443
RRR=   49.614   -0.091    1.380    2.756   -0.013    0.022   -2.057   -0.190   -0.190    3.862    0.437    2.951   24.110   14.809    9.275    0.522   -0.587   -2.010    2.623   11.224    0.411    0.186    0.499    2.130   20.846    1.579    2.192    0.391   -0.075   -0.583    0.203    5.408
X1==    6.708    2.270    2.216    2.825    0.322    0.290    1.187   -0.070    0.290    0.960    1.101    1.407    3.477    1.930    4.705   -0.797    0.514    3.691    0.970    3.005   -0.467   -0.593    0.912    0.791    4.151   -1.276    1.957    0.717   -0.254   -0.254   -0.484    4.171
X2==    7.396   -0.040    0.623    0.975   -0.040    0.077   -1.733    2.707   -0.655    4.023    0.397    2.097    6.934    7.674    1.971   -0.655   -1.143   -0.545    2.705    3.735   -0.880   -0.313    0.547    2.694    5.023   -1.238    1.120    0.546    0.296    2.296   -0.421    1.296
CD1=       17        9        7        6        5        4        4        3        4        4        3        4        6        3       14        2        3       11        4        9        2        1        3        2        9        0        6        3        1        1        1        6
CD2=       20        4        3        5        4        2        0        6        1        5        2        7       10       14        8        1        1        1        7        7        0        1        2        6        6        0        2        1        1        3        1        2
TTTTCATACAAATCAAGAGCCTTTCTTAAATCCTTAGGCGTGCCTACGCCATGATGATGTAAATTTCCTAATACCGTGCACCCTTCAGCATGGTTTAGATCACAAGCTTTAGAGTAATATTGTGAGGCTTTTTTGGCGTCTTTAGACACGCCTTGTCCGTTATAGTATAAATTGCCTAGCAGACGGCACCCATAACCATCATTTAATTCACAACCTTTAGTGTAAAATTGGATGGCTTTTTTCAAGTCTTTTCCCACTCCTTTCCCTTCCTCATAGAACGCCCCTAAAAAAACACACCCAAAGCCATTTTTTAACTCACAAGCTTTTTCAAAATGCGTTTTAGCTTGAGTGAAATCTTGCCTCTTCACGCTCTCTATACCTAAATGAACAAGCTCTTTAGCGTCTGGTTCTGCCATTAACCCTCTTAAACACAACGCGCCCAAACACAAGACCCCAAAAAGGGTTTTTTGAACACTTCCTAGCATGATATACCTCCTATAAAAAAATGTAACCCTTTATAATTGTAATCAAATATTGATAAGCTTTACTTAATGTTTGTTTATTTTATGCCTCACTCAAATCCTCTAAAACCCCTAAAAACACTTTTTCTAAAAGCTCTAATTCTTTCAAGCTCACCCTTTCATCAATGGCATGGATCCTGTCATTAATAACGCCAAATTCCACCACTTCTATACCATAAGCGCTAAAAAATCGCGCATCGCTCGTGCCGCCTTTGGTGTTTAAAAGGGGGGTGGTGTGGCATGTTTTTAAAATATTTTCTTTTAAAACGCTGGTAAGCTTTGAATGAGAAGCCGTGATGAAAGGCGAACTGCTTGATTCTAATTCTAGAGTGTGAGGCAAATCTTTTAA
KOK=       125
KK=  182613  LL=  183692  Z=    5.03  JJ=  182523  DL=  1080
A===      111      112      113      114      121      123      124      131      132      133      134      141      143      144      211      213      214      223      224      231      233      234      243      244      313      314      323      333      334      343      413      433
B===      222      122      422      322      212      412      312      242      142      442      342      232      432      332      221      421      321      411      311      241      441      341      431      331      424      324      414      444      344      434      423      443
RRR=   42.463    3.046    7.346   17.324    2.925   31.872   10.225   -0.056    0.113    1.958   -0.312    0.120    2.944   31.677   -3.990    1.064   -0.634    4.392    0.895   -6.025    0.319    0.254    0.279    2.819    5.217   -0.656    6.215   10.132   -0.379   -0.035    1.039    1.168
X1==    9.562    1.466    2.377    5.499    1.035    4.156    3.078   -0.242    0.324    0.923    0.472   -0.689    1.310    4.349   -1.117   -0.953   -1.313    1.482    0.767    2.879   -1.057   -0.418    2.035    4.873    1.899    0.472    2.753    3.530    0.360    0.360    1.310    1.360
X2==    4.441    2.078    3.091    3.151    2.825    7.670    3.322    0.233    0.347    2.122   -0.662   -0.173    2.247    7.283    3.573   -1.117    0.483    2.963    1.167   -2.093   -0.302   -0.608    0.137    0.579    2.747   -1.389    2.258    2.870   -1.052   -0.097    0.793    0.859
CD1=       27        9        6       13        8        9        9        2        3        2        2        2        3        8        3        1        1        5        5        7        0        1        4        9        3        2        4        4        1        1        3        2
CD2=       20       13       11        9       15       20        9        5        5        6        1        3        5       10       17        2        4       10        5        0        2        1        2        2        7        0        6        5        0        1        3        2
AGGAGTTTTTTATGGGGTTAAAAAATAAAATCAAGGGTTTTATTAAAGAGAGAATGCCTTTTGTGGTCAGATGTGTTCGTAGTTTAAAAGGGGCCAAAAACATTTATGATGAAATCAATCATGAAATTAAGGAAATGCTAGAGGCTAAAAAACTTCATTCTCTTCAAGAAAAAGCTTTATTCAACCATGACCATCAAGAAAGCGTGTTTTCAGTTATTACTTCTTTAAATAATGAAAGTTTCATTGAACGCAATAGGAGTATTTATAAAAATAGTTCTCTTAATTATAATTATGGGGGGGGGTCATTTAGAAGATAGGGTTATCCATCCCACTTTAACTCTACCCAATCCCACGCATTCAGGTTATTTTGACTATGATAAAGAAAGTCAAAACCCTAAAAGCCCTCTAAACCCATGGGCTTTTATTAGAGTCAAAAATGAAATCGTTACTTTAGAAGAGAGTTTGTTTTCTATGCTTCCTGCCATTCAAAGGGGGGTCATTGGTTTTAATGATTGCGATGATGGCTCTAAAGAAGTGATTTTAGAGTTTTGTAAAAAGTTCCCCTCATTTATCCCTATCAGCTATCCTTATGAAGTTATACTAAAGGATTGTCCGAGTTTGTGGCACCAGCTCTATCATTACTGTAATTATACGCTTTCTTTTATCCCTAAAAATGAGTGGGTTGTCAAAATTGATTGCGATCATGTTTATGACGCTAAAAAACTTTATAAAAGTTTTTATATCCCTAAGAGCATTAAAGAGGTTGTGATGTATTCGCGCATTAATTTTGTGGTGCAAGATTTTGAGGTGTTTATGCGTAATGATGGGGATTTTGGTTTTTTAGACGCATGGGGAGATCATTGGTTATTTTATAACGATTGTGAGCCTTTTGAAATTTGGCAATATAATGGTGATGCTTATGAAATTTTAAAGCTTAAGGATAAACATCATATTAAGGATAAAGAACTCGTGCAATGGCACTTCCCTTTAGCTAAAAAGAGGCGAAACGCTCTTGTTTATAATGATTTAATCCCTTTAAAAGATTTTAAAAAGCACCATGCCGATTTGATAGGCACAAGG
KOK=       126
KK=  184143  LL=  185012  Z=    7.42  JJ=  183843  DL=   870
A===      111      112      113      114      121      123      124      131      132      133      134      141      143      144      211      213      214      223      224      231      233      234      243      244      313      314      323      333      334      343      413      433
B===      222      122      422      322      212      412      312      242      142      442      342      232      432      332      221      421      321      411      311      241      441      341      431      331      424      324      414      444      344      434      423      443
RRR=   53.028    3.383   -0.641    1.893    1.123    4.112    5.516    1.028    0.536   -1.147   -2.389   -0.207   17.124   -0.881    0.389   -0.860   -0.030    8.397   44.572   -0.097    0.105    0.582   -1.333    1.363   -3.188   -0.196    3.663   21.236    0.015    4.419    0.723   -0.065
X1==    7.797    1.698   -0.220    1.832    0.736    1.822    1.899   -0.880    0.485    1.670   -1.223   -0.538    6.214    3.821    0.255    0.485    0.099    1.884    7.434   -0.184   -0.147   -1.208   -1.208    0.902   -1.094    0.430    1.719    6.396   -0.753    2.247    2.082    3.247
X2==    6.801    1.993    2.913    1.033    1.526    2.257    2.905   -1.167    1.105   -0.687    1.953    0.384    2.756   -0.231    1.526   -1.773   -0.302    4.458    5.996    0.530   -0.714   -0.482    1.104    1.512    2.913   -0.456    2.130    3.320   -0.020    1.967    0.347   -0.020
CD1=       21        8        2        6        6        5        6        1        3        3        0        2        9        7        5        3        3        5       15        2        1        0        0        3        0        2        3        7        0        3        4        4
CD2=       19        9        8        4        8        7        7        1        5        1        4        3        5        1        8        0        2       11       12        4        1        1        3        3        6        1        5        5        1        3        2        1
TTTTTGAGCGTCATGATCGATGAGTTCTAACGCATAGCTTTGAGCGCCTTCTACTTTTTGCCATGAGATTTTAGGCGAATAAGTGGGTAAGCCGTTTGGATTGAGAAACCCTCTAGGAGCGTTACCGCCAAATTTAGCGTCCAAATACCCTTGTGAATCGGTTTGAATCATTACTTCAAAAGTTTTCATTTTAAACCCTTTTTCTTTGAAATCGTTTTGCGTTTTTTATTGTAGCATGATCATAAAAATACATCTTAATTTGGAGCATGGTATTAGAATAATCATTTTTAATGATTAAATAGCTATTTATTTTTAGTGGTTAGTATTGAACGCATGGAAAGTAAAATAAATCGTTTGAGCACCAAGATAGACGCACTATTGGAACAGCAAAAAAGAGTGATTTCTTTACTAGAAGCTTATTTGAGCGTTTATCCCATTCAAGAGGCTTCAAATAAGTTTTTTAAAAGCGTTAGTCAAGGGATGGAGTTAGCCCCAGAAATTGCGCAAGAAGATGAAGAAAAACGCCTTTATGTGTTGCAATATTTAAGCCATGTGGATATTACTAAAAACAAGCAAGACTCCCAGCTCAAAAAAGATTGTTTGGAATTTATCCAAAGGTTTAATATCCCAAAGCCCATTATGGTTACCGCTCTTTATAACCTTAGGGGCATTAAGCCCACTAAAAAAGAAGTGGCGAAACAATTGCAAAAACTCTATGTGTGGGAGAAGCGTTACCAACAAGGGGGGATAGACGCTTTAAAAGACAGGCGTGGGAGACCCCTTAAAAAACCTTAAGCGACTTGATAGCGGCTGTTGTTGGTTTTTGATAGGAGGATGTTCGCATTTCTCAAAATGTTTTCAAAAATTCAT
KOK=       127
KK=  187533  LL=  188402  Z=   11.23  JJ=  187503  DL=   870
A===      111      112      113      114      121      123      124      131      132      133      134      141      143      144      211      213      214      223      224      231      233      234      243      244      313      314      323      333      334      343      413      433
B===      222      122      422      322      212      412      312      242      142      442      342      232      432      332      221      421      321      411      311      241      441      341      431      331      424      324      414      444      344      434      423      443
RRR=   70.738    3.521    2.268   23.890   -0.325    0.006   -1.268   -0.328   -0.472   -2.053   -0.089   -1.397   17.678   -1.036   -0.242    1.758   15.884   -0.018    2.760    8.936    0.338   -0.394    0.696   24.097   -0.249    0.722   -0.193    0.928   -0.118   36.196   -0.481    0.790
X1==    9.156    1.320    1.713    4.750    0.341   -0.822    1.631   -0.248   -0.822    2.519    0.201    1.996    4.018    0.987   -0.148   -1.499    3.342   -0.043    2.409    2.563    0.809    0.304    2.676    4.465   -0.204    0.201    0.809    0.370    0.106    5.106   -1.326    1.106
X2==    7.726    2.668    1.324    5.030   -0.953   -0.008   -0.777    1.324    0.574   -0.815   -0.445   -0.700    4.400   -1.050    1.633   -1.172    4.753    0.428    1.146    3.486    0.418   -1.298    0.260    5.397    1.224    3.593   -0.238    2.509   -1.108    7.088    0.363    0.714
CD1=       24        7        5       12        5        1        6        2        1        4        2        7        7        4        4        0        9        2        7        6        2        2        5        9        1        2        2        1        1        6        0        2
CD2=       18        9        5        9        2        3        1        5        4        1        1        1        7        0        7        1        9        4        4        9        3        0        2        7        4        6        2        5        0        9        2        2
CTGTAAGCTTGTATTTTTCTGATGAGCAATACCAAAAACTAGAGAAAATGGCTAACGAAGAAGAAGAAAGCGTGGGATCTTATATCAAACGCTATATTTTGAAGGCTTTAAGAAAAATAGAGCAAAATGGTGCTTGATAACTTTTTAACTTGTTTTTAGTTTAGCTTTATGAGTTTTGCTACAGAACCAAACCAAAACTCCGTTTTTTATCTAGTTTTAGCTGTGTGATTTTAAAAAAGAGTGGTATTTTGGCTAAAAAAACTTCTTTATTTGAGTGTCAGCATTGCGGTTTTACAAGCCCTAAGTGGCTAGGAAAGTGCGTTCAATGCAACGCATGGGAGAGTTTTATAGAATTGAACCAAACCCAAAAGGAAGTTTTAAACACGCTTAAAAACCCGCTCCCAAAAGCACAAAAAAGCGTTTCTATCGCTGAAATTGAGCATGAAGAAGTGATCAAATTTTCTTCCACTCAAAGCGAATTGGATATTGTCTTAGGTGGGGGGATCGCTAAAGGAGGGTTGTATTTAGTGGGGGGGAGTCCTGGGGTGGGGAAATCCACTCTGCTTTTGAAAGTGGCTTCTGGCTTAGCCAAAAACCAGCAAAAGGTTTTGTATGTGAGCGGGGAAGAGAGCTTGAGCCAGATTAAAATGCGCGCCACTAGATTGGATTGCATAGAAAAAGAATTGTATCTGCTCAATGAAATCAATTGGCCTGTGATTAAGGCTAATATTGAAAGCGAAAATTATTTTGCGTGCGTGATTGATTCCATTCAAACGCTTTATTCGCCAGAGATTTCTTCAGCGCCCGGCTCTATTTCGCAAGTGCGAGAGATCACTTTTGAGCTCATGCGTTTGGCCAAAACAAGAAATA
KOK=       128
KK=  188583  LL=  189452  Z=    7.62  JJ=  188583  DL=   870
A===      111      112      113      114      121      123      124      131      132      133      134      141      143      144      211      213      214      223      224      231      233      234      243      244      313      314      323      333      334      343      413      433
B===      222      122      422      322      212      412      312      242      142      442      342      232      432      332      221      421      321      411      311      241      441      341      431      331      424      324      414      444      344      434      423      443
RRR=   48.079    1.119    0.737   25.073    0.399   -0.693   -2.245    1.387    0.004   -1.447    2.256   -0.307   15.536   -0.157    1.708    0.529   13.453    0.109    5.828   10.432    0.962   -0.042    1.747   34.336    0.015   -0.449    0.043    0.478   -1.221    5.507    0.207    0.913
X1==    6.936    0.853    1.090    6.017   -0.623   -0.732    2.501    1.090   -0.026    1.784    1.162    0.413    4.385    1.254    0.361   -0.732    3.102    0.175    2.920    2.798    1.027   -0.305    0.559    4.490   -0.114    0.356    0.027    0.465   -0.744    1.256   -0.450    1.256
X2==    6.931    1.312    0.676    4.167   -0.641    0.946   -0.897    1.273   -0.167   -0.811    1.941   -0.743    3.543   -0.125    4.730   -0.723    4.337    0.624    1.996    3.728    0.937    0.139    3.126    7.648   -0.131   -1.262    1.571    1.027    1.641    4.385   -0.461    0.727
CD1=       20        6        4       14        3        1        7        4        2        3        3        4        7        4        5        1        8        2        7        6        2        1        2        8        1        2        1        1        0        2        1        2
CD2=       17        7        4        8        3        5        1        5        3        1        4        1        6        1       14        2        9        5        6       10        4        2        6       10        2        0        5        3        3        6        1        2
AAGAGCAGGGTTTGGTGAGCGCTAAAGAAGCTTCAAGCTTGTTTTTTTCTAAAGAAGAGCCTATGGAAGGGAGTGCCATTACCATCACTTTAGAAGGCTCAAGAGCGTTGATTTTAGAGATTCAGGCGTTGGTGAGCGAGTGCAGTTTTGGAGCACCCAAACGATTAGCGAACGGGTTTGACACCAACCGCCTTAACATGCTCATCGCTTTGTTAGAAAAAAAGCTAGAAATCCCTTTAAACCGCCATGATGTGTTCATTAATGTGAGCGGAGGCATCAAAATTAGCGAGCCGGCTTGCGATTTAGCGGTCATTGCCAGTATCCTTTCAAGCTTTAAAAACAGAAAAATTGACAATAAAACGGCGTTTTTGGGCGAAGTGAGTTTGAATGGCAGGATTTTAGAAGCCCCTAATTTGAACGCTAGATTGAAAGAAATGGAAAATTACGGCTTTTTAAAAGCCATTTTGCCTAAAAAACCCAGTCAAAAAACCTCTATCAAATGCTATGAAGCCAATGCAGTAGGCAAGATTGTTGAATGGATGTGATTTTAAATTTTGTTACCTAATAGAACAGAGCTTTATTAAAATTTAAACTCAATTTAAAGAACAACTACCATTTTTTTTAGTTATAATGGCAGACACCATTTTAAAATTAAAACAAAGGTTATTCAATGAAAGTATTATCTTACTTGAAAATTTTTTATCTTTTTTTACTAATAGGAGCAATTATGCAAGCGAGTGAAAACATGGGAACTAAAAACCAAAAAACCGATGAAAGAGTGATTTACTTGGCTGGGGGGTGCTTTTGGGGGCTAGAGGCGTATATGGAGAGGATTTATGGCGTTATAGACGCAAGCTCTGGTTACGCTAA
KOK=       129
KK=  200583  LL=  201632  Z=    8.84  JJ=  200463  DL=  1050
A===      111      112      113      114      121      123      124      131      132      133      134      141      143      144      211      213      214      223      224      231      233      234      243      244      313      314      323      333      334      343      413      433
B===      222      122      422      322      212      412      312      242      142      442      342      232      432      332      221      421      321      411      311      241      441      341      431      331      424      324      414      444      344      434      423      443
RRR=   84.982    1.937    2.140    9.710   -0.154   -0.577   -0.391    4.191   -0.754    3.790    0.129    0.112   12.408    0.741    2.938    3.122    3.277   -0.059   11.040    4.629    0.090   -0.628    4.600    2.737    2.449    0.324   11.339   18.985    0.503   17.006   -0.241    0.282
X1==   10.242    1.049    1.521    3.254    0.539   -0.273    0.862    2.248    1.669    2.619   -0.514   -0.429    3.389    3.065    2.068   -1.568    0.862    1.687    4.214    4.258    0.422   -0.765    2.012    4.703    1.692   -1.294    2.892    4.279   -1.012    4.952    0.267    0.976
X2==    8.297    1.847    1.407    2.984   -0.286    2.113   -0.454    1.864   -0.452    1.447   -0.250   -0.261    3.661    0.242    1.420   -1.991    3.801   -0.035    2.620    1.087    0.212    0.821    2.287    0.582    1.447   -0.250    3.920    4.437   -0.497    3.435   -0.902    0.289
CD1=       21        6        4        8        5        2        5        5        5        4        1        2        6        7        8        0        5        6       13        9        2        1        5       11        3        0        5        5        0        6        2        2
CD2=       29       10        8        9        5        8        2        9        3        6        2        3        8        2        9        0        9        3        6        6        3        3        5        2        6        2        9        9        1        6        1        2
CACATTTATGCGACCACTTTTTTCTTCCCTTTGGTGCTTCTTTTTGCAATTAGCGGGCTTTCATTGCTCCTTGGGGTGCGCCAAGACACTGGCGCTACTATCAAAGAGTGGGTTTTAGAAAAACCCTTAAAAAAGAAGAACGATTGGATTTTTTGAAAGACTTTCTAAAAGAAAACCATATCGCTATGCCTAAAAAGATAGAGCCTAGAGAGTATAGGGGAGCGTTGGTTATTGGCACGCCTTTGTATGAAATCAACCTTGAAACTAAAGGCACTCAAACAAAAATCAAAACCATTGAAAGGGGCTTTTTAGGCGCGCTCATCATGCTGCATAAGGCTAAGGTGGGCGTTGTGTTTAAGGCACTTTTGGGGATTTTTTGCGTGTTTTTATTGTTGTTTTATGTGAGCGCGTTTTTAATGGTGGCTTTTAAGGACACTAAACGCATGTTTATAAGCGTTTTGATAGGGAGTGTGGTGTTCTTTGGAGCGATTTATTGGTCTTTGTAGGGTTTTTTAAACCACTAAAGGTATTTTTCACAATCAAAATAAAAGAGCTAAGCGAGTGATAGCTCTGGTGCTCTTATGGGGTTAGGGGGATTTTGGGGTTTTGGGAGAGTTGTTTCAAAATGCCTCCTATCTCTTTATGAGTTTTAAAAACCCCATTTTTTAAAAAATTAAAGAAGCTAAATAAGCTTATTCATGTGGGAGCGAAAGCGACGCTAAAGGTATTTGAGATTTTCCCCTAGGCTGGTGCGAGAGCTTGGGTTTCATTCTGTTTCCCTATAATAGGGATTTTACAGATTTTGATCTCTAACGCATTCGCTCACGCATCATGTCTTTAAAGGTGAACTCCTTTGTCCTAGATAGCAATGTTACAGATTAGCGGCATTCATCACAAACGCTAAAGATGTTTGGGCTTTCTGCTTGGGTTTTCAAAACAGAGCCAAATCTTTGAAAAGTTTTGAGTCAAACACGATGATAATTTAGGGGGTTGGTTAAATTTTTAATACCCCCTGAGTTTGGTGAGGTTTTCGCATGCTTGTTTCATGCC
KOK=       130
KK=  205438  LL=  206367  Z=    5.67  JJ=  205288  DL=   930
A===      111      112      113      114      121      123      124      131      132      133      134      141      143      144      211      213      214      223      224      231      233      234      243      244      313      314      323      333      334      343      413      433
B===      222      122      422      322      212      412      312      242      142      442      342      232      432      332      221      421      321      411      311      241      441      341      431      331      424      324      414      444      344      434      423      443
RRR=   43.007   11.336    2.273   30.401    1.019    0.068   -5.087    3.411    1.081   -0.468   -2.344    0.156   -0.097    0.025   -0.314    1.081   16.079    0.703   -0.790    1.195    0.399    0.024   30.632   25.295    0.913   -0.032   -0.102    5.512    0.245   16.790    1.686    3.231
X1==    9.302    3.720    2.570    5.432    0.707   -0.093   -1.373    1.019   -1.475   -0.244   -1.057    2.106   -0.102    0.038    1.912   -1.475    3.810   -0.431   -0.228    1.290    1.896    2.211    4.763    4.360   -1.135   -0.102   -0.485    2.038    0.164    5.164   -1.057    2.164
X2==    4.623    3.048    0.884    5.597    1.442   -0.733    3.704    3.349   -0.733    1.919    2.217    0.074    0.946    0.659   -0.164   -0.733    4.220   -1.632    3.462    0.926    0.210    0.011    6.432    5.802   -0.804    0.311    0.210    2.704    1.493    3.251   -1.594    1.493
CD1=       16        9        5        8        4        2        0        3        0        1        0        4        1        1        6        0        7        2        2        4        4        4        7        6        0        1        1        3        1        6        0        3
CD2=       21       14        6       17       10        2       11       11        2        5        6        5        4        4        6        2       12        0        9        5        2        2       11       11        1        3        2        4        3        5        0        3
TATTTTCTTCTAAAGTGGGGCTTAAAACAAAATCATTGTCTTTTCGGTCTTTAAAAACCAGTAATTCCTTGCCGTATTTATCCAAACGGCCTGATCTTTCCCACAAACTCGCCAAAACCACAAAACTCATTAAAATATTTTGCGCCCCATGCTCTTGCATGCGTTTGTGCGTGATGTTTTCTATCTTGTCTAGCACTTTTTTAGCTAAAGGCAAAAAATTATAAATCCCGCTGCCTACTTGATAAATGTATCCTGCTTGGGCTAAGTGTTTATGGCTTTTTAACACGGCATCTTTAGGGGGTTCTTTGAGAGTGGGGGCAAAGAGTTTTGAAAATAGCATGCATTATTCCTCGTAATATTCGCATTTATAGAGATTCAAATTCTGGACATGGTTAGCGTTAGATTTGTCTAAATTAAATAAGTTTTTAATCGCGCCCACAAGCACATCGGATTCTTCTTTTTGAGCGTTCTTTTTTAAGGCGATGGTGGGGTGGTGTAAAAAAGTGTTGAAAGCGTTGTGCAAGATCTTTTCAATGTTGCTTTCGCATTCTTTAGGCACATAGCGTTTTTTAAGCGCTTTTTGCAATTCCTTTTGGGCTGAAATCCTAGCCAATTCCCTTAAATCCTTAATCACAGGCTCTACTTCTAAACTTTGGATCCATTGGTAAAATTCCATTGTGGCAAGCCCTACAATCTCATAAGCTTTCGTCCTGCTTTCTTGCCTGTTTTCCACATTTTCTCTCACCATAGGCTCTAAATCATCCACGCTGTATAAGAAAATATTATCCAATACCGGCTTTTCAATATTTCGTGGCACGGCTAAATCAAACCAAAAACGCCTGAAAATCGTTTCTTTTAACATGCCATTTTGCACGATAAAATGCGGCGAAGAAGTGGCGCAAAAAAGCAGTTCGTATTCATTGATATAAG
KOK=       131
KK=  216328  LL=  217377  Z=    6.28  JJ=  216328  DL=  1050
A===      111      112      113      114      121      123      124      131      132      133      134      141      143      144      211      213      214      223      224      231      233      234      243      244      313      314      323      333      334      343      413      433
B===      222      122      422      322      212      412      312      242      142      442      342      232      432      332      221      421      321      411      311      241      441      341      431      331      424      324      414      444      344      434      423      443
RRR=   55.639    2.396   -0.748   16.559   -0.174   -0.645   -4.854    2.335    0.042    1.154    3.468   -0.471    0.642   -0.035    6.161    0.001   22.230    2.175    1.623    7.013    3.917    4.986   14.275   41.731    0.000    1.217   -0.194    4.065   -0.144   18.232    2.262    0.086
X1==    8.505    2.969    1.493    3.046   -0.541   -1.192   -1.647    0.938   -1.192    0.325    1.939    0.667    0.571    0.086    1.464   -0.040    6.378   -1.702    0.978    1.112    3.109    1.415    2.125    6.283   -0.314   -0.797    1.783    3.031    0.292    9.741   -1.481    0.292
X2==    6.542    0.807   -0.501    5.436    0.321    0.541    2.947    2.490   -0.035    3.552    1.788   -0.706    1.125   -0.402    4.207   -0.035    3.485   -1.278    1.659    6.305    1.260    3.523    6.717    6.641   -0.001   -1.527   -0.109    1.341   -0.492    1.872   -1.527    0.296
CD1=       22       10        6        8        3        1        0        5        1        3        5        4        3        2        7        3       13        0        4        5        7        4        5       10        2        1        5        6        2       14        0        2
CD2=       17        6        2       13        5        4        9        7        3        7        5        2        4        2       13        3       10        1        7       14        4        8       13       14        2        0        2        3        1        4        0        2
TAGGTGCATTAATAATGCCCATAGCGATACACACCCTTTGGCGCTGCTCTCCGCTCAATTCATAAGGGTAACGATTTAAAAATTTTTCATCTAATTGGACTTGTTGCATGGCGTTTAAAACTTTTTCTTTAAGGAGCGTTTTAGAAGCGTTTTTATGGTGTAAAAAATAGGCTTCACTCATTTGCTTGCCGATTTTATGCAAGGGGTTTAGGCTGGATAGGGGGTCTTGAGCGATGTAAGCGATTGCATTACCCCTTAAATGCTGCATAAATTCTTCGCTTTCTTTTAAAAGGTTGGTTGTTTCAAACAATATTTCGCCGCTATGGGGTTTGAATCTAGGGTTTAAACGCATGATGATATTAGCGATAGAGCTTTTCCCGCTCCCGCTCTCGCCCACGATCGCTACCCTTTCGCTAGGATTTAACGAAATGTTGATGTTTTGGAGCGAAAAATGTGCGTTTAAAACGCAGTTCAAGTTTTTGATTTCTAGCATGTAACCCCCTTATTTGAGCATGTTGGCGTTGAAAGCATCGCGCACCCCTTCGCCAATGAACACCAAAACAGAAAGCAACAAGCTAATGGCCACAAACGCAACGATGGCTAAATGGGGCGTGGTGAGATTATCCTTGCCTTGATTGACCAATTCTCCCAAACTCGCACTCCCTATAGGCATGCCAAAACCCAAGAAATCCAAAGACACTAAAGTAGAAATACTGGCCGCCATTAAAAACGGCACATAAGTGATTGTCGCTACTAAAGCGTTGGGTAAAACATGGTAGAAAATGATTTTTAAATCATTCACCCCAAGCGCTCTAGCGGCTTTGGTGTAGTCCATGTTCCTTGCTTTTAAAAACTCCGTGCGCACGACTTGAGAAAGCCCCATCCAGCTAAAGAGCAAGACTAAAAATAAAATGATCCAAAAATTAGAATTAAACGCGCTAGAAATTACAATGAGTAAAAAAAGCATAGGGATCGCGCTCCAAATCTCGCTCAACCTTTGCCCCACTAAATCCATTAACCCTCCATAATACCCCTGAAACGCTCCCAAAC
KOK=       132
KK=  217918  LL=  218967  Z=    6.70  JJ=  217888  DL=  1050
A===      111      112      113      114      121      123      124      131      132      133      134      141      143      144      211      213      214      223      224      231      233      234      243      244      313      314      323      333      334      343      413      433
B===      222      122      422      322      212      412      312      242      142      442      342      232      432      332      221      421      321      411      311      241      441      341      431      331      424      324      414      444      344      434      423      443
RRR=   19.596   10.894   -6.993   -0.522    0.008   17.595   -1.130   -0.019    1.773   -0.511   -0.049    0.577   12.037    0.091    0.677   -0.117   -1.230   -1.988   92.140   -0.265    0.854   -0.437   -0.498    0.056    0.954   -2.114    1.669   13.917    0.088   -0.188   -0.947   19.392
X1==    6.549    3.873    5.727   -0.355    0.133    4.707    1.706   -0.039    1.549   -0.513    1.441    0.173    2.155    0.409    0.133    0.286   -1.185   -0.772    9.800    0.286    1.390    0.276   -0.507    0.020    0.267    2.870    1.390    2.105   -0.069   -0.069   -1.417    3.808
X2==    2.992    2.813   -1.221    1.470    0.059    3.738   -0.662    0.483    1.145    0.995   -0.034    3.332    5.585    0.221    5.107   -0.411    1.037    2.573    9.402   -0.929    0.614   -1.581    0.982    2.758    3.566   -0.737    1.201    6.613   -1.268    2.707    0.668    5.093
CD1=       21       13       13        3        5       10        6        3        5        1        4        4        5        3        5        3        1        1       18        3        3        2        1        2        2        6        3        3        1        1        0        5
[truncated: 2,760,953 more chars]
