# Supplementary material for: Regions Enriched with Reverse Complement Triplets in Bacterial Genomes
Source: Int J Mol Sci. 2026 Feb 28;27(5):2301. doi: 10.3390/ijms27052301 (PMC12985086; doi:10.3390/ijms27052301)
Supplement: Supplementary file 1 [file ijms-27-02301-s001.zip › for_send/45/Campylobacterota/Helicobacter_pylori_gca_001653375.ASM165337v1_.dna.toplevel.fa]

>Chromosome dna:primary_assembly primary_assembly:ASM165337v1_:Chromosome:1:1617826:1 REF
GAGAGTTCAAAAAAGAAAAAAAGATAATTCAAAAAAGAAAGAAAATTCAAAAAAAAGTTT
TAAAAAAGAAATCCCCTAAAAAGGGAGTTTCACAAAGGGTTTTAACGCTTTAATATGCGA
ACACATAATTCAAATATACGCTATAAAGCCTGCGGTATTGGAGTTGAGTGCCTAGCAAAG
AATAGTAATTGGTGTTGATCGTGGGGATCTTCACGCCTAATTCCACGCCATGCTGAGCTG
CATGATCGCTCGCTTTTTTCTTATTTTTAGCGAGATTCATTCTCAAGCCCAAGTTGAATA
AGAATTGGAAATTCGCCACATTCATTTTAGCGCTATAGAAATTATTGAATGTCGCTAAAT
TCACGTATTGAGAATTAAGCCACGAAGTGCCCGCTATTGCGATACCCCCAAACACCCCAA
AAGAAATCTTATTGTTTTTGGTGGCTTTATCATTGATAAAGTTATAGAGGACATCTGTTC
CTACCCCATAAGTGAACACATCAGAGGCGGAGTTGAAAAAGCTGGATTTGATATAAGCAT
GGTTGTAATCAAAAAAGCCGTAATATCTAGCTCCCCATCGTTTCTTTTCACCAAAAAATT
GTTTATACCCTATTTGCACACCGATCCCATTCATCGCACCGTTGTTGGTTTGAGAGCTGA
TTAATCCAATGCGTCTGAAAGGATTATGCCCTAATTCTTGCGTGGCGCTTAATAATTGCG
AATAGGTGCTTTGGTTGACTCGATAAACGACCTGTAAACCCCCGGGGTTATTAGGGTTAG
TGGATTGGCTTATCAAATTTTTAAGGAATGGGGAATTAGGCGTGTTTGAAGCGGTCGTGG
TGATGCTGTTATAAGTGTTGTTTAAATTGCTAAGGCTGCCTCTAAAATCAAGTATCGTGT
GCGCAAGCGACTCAGATTGCTTGATTTGCTCGGCTTGAGTGCCAAAATGCGCAAGGCTGT
TATTTAAAGCCGTTATCGTCTCTTCTACATAGGCGCAACCTGCCCCCCAAGTGTTGTCAG
TAACCCCTTCATTAGGTGTTGTGCCATCTGCTTTGCAGCTTGCCAAGTAACTTGTGATAA
AATGTTTTGGGATAGTGCTAAGATTGGTTTTGATTTGATCGGCTAGTTCAAGCATCTTGG
CTTGCGCTTGCGCGTGATTGAGCATGTTTTGAGCGAAAGCCCTATCAGAAGAGGTGTAAG
GATTGAAATCTTGTGGCGCGTTTTGATTGCTTTGCTGGTTAGCGTTAAGGGTTTGAGCTT
GCGTTACGATTTCTTGCGCATTTTTGATCATGCTAGTAACGGCACTAAATTCCGTGGCAA
AAATCTGGCACACATTCCCTGCCGTATTTAAACCCCACGGTGCGCCTCCATTTTGTCCAT
GATTGTGATTGACCCATGGGCAGTTTGTAGTGAGGACGCTTATCATTTTATTAGCTTCTT
GCAAAAGGGTTTGAGCGTCATTAGTAGTAGTAGTAGTAGTTTCACTTTTACTAGCTCCAT
TAGTTTGTGTTGTTACTTTTACTTCTATCTTTTGATTCGTGTTGTTCAAAGCGGGTACCC
CTTGTTTTAACGCTTGTTGAAGAACTTGATAGGCATCATTAAGCTTTTTAAAATTATCAA
TGGATAAAGGGCCGCTAACCCCATTGCTATAACCGGTTAAATTACAATTAATGGAACTTG
AATTGTGTCCTGGTTGGCCCTCAAAGGTTACGCTTGGTTGCCCACTATTACCAGGACCGC
ATTGGACATTATAGGCTATCACATTCCACAACCCTACCGCCGCATTCAACGCCAAATACA
CCGCTTGATACGCCGGAGAATTGTCTTTTTCGCCAATCAACCCTTGCGTGTTGGCTTTTA
AATTATCGATCGCGGCATTGATTGCTGAAGGGCTGCTCGCGTTCGTTACCGCCTGATTGA
GTTTGTTAAAATTGTTTAAAAGATTGCTCAAATTCTCATAAGTGTCCGAAAGTCTTTTCA
ATTCGCCGGTGTTTTTCACCATTTGAGCGGCTTCGCCGATTTGATAGCCCGCGCTTATAA
AAAAGCCGTTGTCTTCAGCGTTTAAAAGCGATGAAGCGAGAGAGAGAGAGAGAAGTTAAA
AGGGTTTTTTCATAAATATCCTTTGAAATTAAATTGAGTGAGATTTTATACATTAAGAAC
ATATTAATGTATTTGAGATTATTGTAGCATAAAATCGTTTTTTTTTTTTTTGTCATTTGG
AGAAAATTTTAGTAATTTTTGCGTTTTTTGCACTTTTGTTTGGGTGGTAAAGAGTTTTTA
GATTTTGTTTTAATGGAACGCTAATGATAAAAGCTTAACAGAGATTTTTTGTGGTGCGTT
TTTAAAGGCGAGCGGTTTTGTCCAATAAAAGCCCCAAAAAGAGAGCTTTTATCAAGGAAA
GAACAAAAGCAAGGGGGCTTACATCATGCCGCCCATGCCTCCCATACCGCCCATGCCACC
CATATCAGGCATTGCTGGGGTTGCTTTTTCTTCTTTGATTTCATGCACGGTGGCTTCTGT
GGTTAAAAGCAGACTTGAAACCGAAACCGCATTTTGTAAAGCGATCCTTTCTACTTTTAA
GGGGTCAATAATGCCTTCTTTAAACATATCCACATACTTGCCATTGCTAGCGTTAAAACC
AAAATGCCCTTCGTGTTTTTCCACTTCATTCACGACCACACCGCCATCATAACCGGCATT
GATAGCGATTTGAGCTAATGGGGCTTTAATGGCACGCATGATGATTTCATAGCCCACTTT
TTCATCATCGTGTAAATTCAAATGCACTTTTTGAGCCGCGCGAATGAGAGCCGCACCGCC
GCCAATCACAATGCCTTCTTCAACAGCCGCTTTAGTCGCGCTCAACGCGTCATCCACCCG
ATCTTTTTTCTCTTTCATTTCCACTTCACTCGCAGCGCCCACTTTAATCACAGCCACACC
GCCAGAGAGTTTAGCTAATCTTTCTTGCAATTTTTCTTTGTCATAATCGCTTGTCGTGCC
CGCGATTTGGGTTTTGATTTGCGCGACTCTGTCTTTGACATCATGGCTATGGCCTTTGCC
ATCTACGATCGTGGTGTTGTCTTTGTCAATCACAATCCTTCCGGCTTTGCCTAAAAACTC
CACTTCAGCGTTTTCTAGACTCAAGCCTAATTCTTCGCTAATAACTTGACCGCCGGTTAA
AACAGCGATGTCTTTGAGCATTTCTTTTCTTCTGTCCCCAAAGCCTGGAGCTTTAACCGC
TGCGATATTCAACACGCCTCTTAATTTATTCACCACTAGAGTCGTTAAAGCTTCGCCCTC
AATGTCTTCAGCGATGATTAAAAGCGGTTTGCCCTCTTTCATGGTTTTTTCTAGTAGCGG
GAGAATGTCTTTCATGCTAGAGATTTTTTTATCCGTTAAAAGGATGTAAGCGTTATCCAA
TTGAGCGGTCATTTTCTCAGCGTTGGTTACAAAATAAGGGGAGAGATAGCCTCTATCAAA
TTGCATGCCCTCTACGACATCTAATTCATCTTCAATGCCCTTAGCTTCTTCAACGGTGAT
CACGCCGTCTTTACCCACTTTTTCCATAGCGTCAGCGATGAGTTTCCCAATATTGTGATC
CGAGTTTGCAGAAATGGTCGCTACTTGGGTGATTTCTTCTTTACCGCCCACTTTTTTGCT
CGCTTTTTTAAGCTCATTAATAATGGCTTCAGCGGCTTTATCCATGCCTCGTTTCACTTC
AATAGGGTTAGCCCCAGCCGTGATGTTCCTCAAACCTTCTTTAAAAATGCTATAAGCCAA
CACGGTCGCTGTGGTCGTGCCATCGCCAGCAGCATCAGCGGTTTTGCTCGCTACTTCTTT
AACGAGTTGAGCGCCCATGTTAGCCACGGGGCAACTTAATTCAATCTCTTTAGCCACGCT
CACGCCGTCTTTGGTGATGCTTGGAGCGCCATAGCTTTTTTGGATCAACACATTCCTGCC
TCTTGGCCCCATGGTTACTTTGACAGCGTCATGGAGTTGTCTCACGCCTTCAAATAAAAG
GTTTCTCGCGCTATCTGAAAATTTGATTTCTTTTGCCATTTTGTATCCTTAAATATTAAT
GTTTTTTAGTGTTTTTTGTGATCATGACAGCAAGATTCATGCTCTTTAGCATGTTTATGG
TCATGATTACCTGTATGACAACAAGAGCCTGAGCCCACAATGCCTAGAATGTCTTCTAGT
TCTAGCACCATGTATTCAGTGCCGTCTAAAACGATTTCTGCGCCTTTGTATTTGCCAAAA
GCGATCACATCGCCTTCTTTAACGCATTTGCAACCCTCACTGATTTTATGGCTAACCGCT
TTGACTACGCCCATTAAAGGCTTTTCTTTAGCGTTATCAGGGATGATGATGCCTGAACTG
GTTTTGTTCTCTTCTTCAAGTCTTTCTACTAAGACCCTTTCTCCTAATGGCTGAAACTTC
ATATTAGTTCTCCTAAGTTTTGATAAATAAAATAGAAATTTAGCGCTTATTGTTATTAAG
CGATATAACTATAGCGCATTTTTAGGGATAAGTCAAGCCATAAAAACAAAGCTAATAATA
TAACTATAAGGATTATTAAGTCTATTTATATAAAGTTTCATTAGCTTAAAAATATAAGGA
TTAGAAAAGGGGGCGTTGTCAATAAAGATTTTTTAATTGAGTATAATTCATTCAAGCGAG
TTAAAACAAGAAGCAAGATGAAGAAAGCATGAAAAATGATTCTTAAAAGTTCCATTGATC
GCCTTTTGCAAACGATAGATATTGTAGAAGTCATTAGCTCTTATGTGGATTTGAGGAAAT
CAGGTTCGAATTACATGGCTTGTTGCCCTTTTCATGAAGAAAGGAGCGCGAGTTTTAGCG
TCAATCCAATTAAAGGGTTTTACCATTGCTTTGGGTGTGGAGCGAGTGGGGATAGCATTA
AATTTGTGATGGAGTTTGAAAAGCTTTCGTTTGTGGAAGCATTAGAGAAATTAGCCCACC
GATTCAATGTGGCTTTAGAATATGACAAAGGCGTTTATTACGATCATAAAGAAGACTACC
ATCTTTTAGAAATGGTGAGCTCGTTGTATCAAGAAGAGCTTTTTAACGCTCCGTTTTTTT
TGAATTACTTGCAAAAAAGAGGGCTTAGCCTAGAGAGTATAAGAGCGTTTAAATTAGGCT
TATGCACGAATAGAATTGATTATGGCATTGAAAATAAAGGCCTGAATAAGGACAAGCTCA
TTGAATTAGGCGTGTTAGGCAAGAGCGATAAAAAGGATAAAACCTATTTGCGCTTTTTGG
ATCGTATCATGTTCCCTATTTATAGCCCTAGCGCTCAAGTGGTGGGTTTTGGAGGGCGCA
CCTTAAAAGAAAAAGCGGCCAAGTATATCAATTCGCCCCAAAGTAAGCTTTTTGATAAAT
CCAGTTTGCTCTATGGCTATCATTTGGCTAAAGAACACATCTATAAACAAAAGCAAGTCA
TTGTAACCGAGGGGTATTTGGATGTGATTTTATTGCATCAGGCAGGTTTTAAAAACGCTA
TAGCCACGCTTGGGACAGCTTTAACGCCATCGCATTTGCCCTTGCTTAAAAAAGGCGATC
CCGAAATTCTTTTGAGCTATGATGGGGATAAGGCAGGGCGAAACGCAGCCTATAAAGCGA
GCTTGATGCTGGCTAAAGAGCAAAGGAGGGGGGGGGTAATTTTATTTGAAAACAACCTGG
ATCCAGCGGATATGATCGCTAATGGCCAGATTGAAACCTTAAAAGACTTGTTATCGCACC
CCATAGCTTTTATTGAATTTGTTTTAAAACACATGGCGGGTTCTTATGTTTTAGACGATC
CTTTAGAAAAAGATAAGGCCCTTAAAGAAATGTTAGGGTTTTTGAAAAACTTTTCCTTGC
TTTTACAAAGCGAATACAAGCCCTTAATCGCCACGCTTTTGCAAGTGCCTTTGCATGTTT
TAGGGATTAGAGAGCGAGCCTCTTTTCAGCCTTTTTACCCCAAAACAGAAAAACTTAATC
ATGCCCAAAAGTTGGTTAATGCTTCTAACACGATGAGTTTGGAATTTTTAGAAAAATTAG
TGATCCGCTATCTTTTAGAAGACAGAAGCTTGTTGGATTTAGCGGTGGGTTATATCCATA
GTGGGGTATTCTTGCATAAAAAACAAGAATTTGACGCTTTGTGTCAAGAAAAATTAGACG
ACCCTAAATTAGTTGCGTTATTATTAGATGCGGATTTACCCCTAAAAAAAGGGGGTTTTG
AAAAGGAATTGCGTTTGTTGATTTTGCGCTATTTTGAGCGCCAACTCAAAGAAATCCCTA
AAAGCTCGCTCTCTTTTAGCGAAAAAATGATCTTTTTAAAAAAGGCTCGCCAAGCCATTA
TGAAATTAAAACAAGGAGAATTAGTCGCCATATGAAAAAGATTAAAGCTTTAGCCCTATT
TAGTGGGGGGTTGGATAGTTTGTTGTCTATGAAATTACTCATCGATCAAGGCATTGAGGT
AACCGCCTTACACTTTAATATAGGGTTTGGGGGGAATAAAGATAAAAGAGAGTATTTTGA
AAACGCCACCGCACAAATCGGGGCTAAGCTCTTGGTGTGCGATATTAGAGAGCAGTTTTT
TAACGATGTGTTGTTCAAGCCCAAATACGGCTATGGGAAATATTTCAACCCTTGCATTGA
TTGCCATGCCAATATGTTTAGGAACGCTTTTTATAAAATGCTTGAATTGAACGCGGATTT
TGTTTTGAGCGGGGAAGTGTTGGGGCAACGCCCTAAATCACAAAGGAAAGAAGCGCTAAA
TCAGGTGAGGAAATTGGTCAGAGAAGTGGGCGAGGAGGCGCGTTTTGATCCCGTTTTAGA
CCGAACGCAAGCAAGCGGTGAGAAACCGCAATTTTTAGATGAGTTGTTATTGCGACCCAT
GAGCGCTAAACTCTTAGAGCCTACTTTCATGGAAAAAAAGGGCTGGGTTGATAGAGAAAA
ACTTTTAGATGTGAGTGGTAGGGGGCGAAGCAGGCAATTGCAAATGATCAAAGATTACGG
CTTGAAATATTATGAAAAGCCAGGTGGGGGGTGCTTGCTTACGGACATTCAAGTGAGCAA
TAAGATTAAGAATTTGAAAGAATACAGAGAAATGGTGTTTGAAGACAGCGTGATTGTCAA
AAACGGGCGTTATTTTGTCTTACCCCATAACGCTCGTTTGGTGGTGGCAAGGAATGAAGA
AGAAAACCACAAACTAGACATTGAGCACCCCTTAATGGATAAGATTGAATTATTAAGCTG
TAAAGGCCCTTTGAGTTTAGTGGATAAAAACGCCAGCCAAGAAGATAAAGAATTGGCCGG
TCGTATCGCTTTAGGCTATGCTAAGACTTTAAAAAATCAAGCTTACCTCATTCAAATAGG
GGATGAAAAACGCGAACTTTACCCTTTGGATAAAGAGAGCGCTAGGGAGTATTTGTTCGC
TTGAAAGGGAGTTTTTTGAGGGTTTTAGGGGTTTTCTTTTATGCTATAATGAAAGAAGCT
CTAATCATTAAGCTATTTGCTAGGAGGTTTGCATGCAAGAGTTTTTAGGTTTTGGTGTGG
TGGGGAATTTTGCAGGGCATTTGGAGCAAGCAGGAGAGAGTCATAGTTTTATTAACATGA
AAAGCGAAGAAAAGGACGCCCCTAAGGGGTTATTCCCTTTTTATATCCCATATGAGAATT
GCTATTTGGGGCGTTGTTGCATTGATAACCATAAGATTATTTTGCCTAACGATCCACATT
TAAGGGTGCAAGCAGAGCCAGAAATCGCTTTAGAATGCGATGTTAAATACGATGAAAAAC
ATTTGGTAACCAAGCTCGTGCCTAATTTTTTCATGGCGTTTAATGACGCTTCTGTGCGCA
ATTTAGACGCCGCAAAACTCTCCCAAAAAAAGAATTTTTCACCAGCTTCTAAAGGCATAG
GGCAGAAATTGCCCATTGACAGGTTTATTTATGGGGGGGTGTGCAACAATTTCTCTATTG
CGTCTTTTTTGAAATACAATAATGTTTGGCACATTTATGGGGAAAACAGCAAATTGCTCA
AATACGAGTTTTTTTATCAAAAGCTTTTAGACTGGATCAAAGACCAACTAAACCACCAAC
AAGATGGCGATTCTTTAGAGGCTCTAAGACCTTTTTTAGAGCGCCATAATTTCCCCACTA
AAATGATTTTTGCGATTGGGGCTACCCCTTATATGCCTTTTGCGCAAGAGCATTTTTTGC
AAAAAGGCGATGAGGTGGTGATTGTCGCTTACAACCATTTGCAATATAGTTTTGAAAAGA
TTCAAAACCTCTTAGAAGAGGACGCCCTACAAGCCAAAGAACACGCTAATCTTTCTTATG
TCTATCAAATCGTAGAATAGTAAGGCTTTTATCTCTTTAGCTTTGCTTTTTTACCCTTTT
AAAGATTAAATACACCCTTTTTGATCCTTTTTAGAGGGTTTTTATGGTTTTTTTGAGATA
ATAAAGACTTATAAAGTTAATTAAAATTAAACAAAAGGGTTTTGATGTCCGCTCATTTTT
TAAAAATCATTTTTTTAGTAGGCATGTGCGTTTCAAGTTTGTTCGCTGAAGGGTTAGAGG
GGTTTTTTAACGCCCTAGAAGCCCAGCTCAAAAGCCCCATCGCTAAGGGGATTTTAATGG
TGATTTTCATAGGGATCGCTATTTATGTGTGGAGGAATTTAGACCGGTGGAAAGAGATTT
TATTCACGATCCTTGGCGTGGTGTTTGGGATTTTTTTATTCTTTAAGGCCCCGAGTTTAG
CGAATTGGTTTATGGGAATTTTTTAATGATTATCCTGTCAGCGAGCGTGAAGAATTTGCG
TGAAATTTCGGTTAAAGAAAAATTTTTATGGCTGAACGCTAAGTCTTATTTGATTTCGGT
TTTTGTGCCTTTTATTTTGCTCCCTTGGATTGATTTGTTGAGCGCTTTTTTATTGTATTT
AGGGTTTTTAGCGCTCTTTAGCGTGCTGGAATTTTTTGATGAAGACATTGCAGATATTAT
TGTGGCCAAAAGCAAAATAAAGACTAAAACCAAATGCTATAGAGCGTAGAATGTTAGAAA
AGCTTTTGAGCGCTATCAAACAAAAAGTTTCAAACTATTTTTTAGGGGTTTTGCCTAAAA
GCTATTCTATGAGCGAAGAAAACAACCTTTTAGGCTTGTATGATGAGCATTTTTTACTTA
CTAAAAACGAAAATTTAGTGGGCATTCTCCGTTTAGAGGGAGTGAGCTACACCCATTTAA
GCACAGAGCAATTGCAAGATCTTTTCACCGAGCGCCAGATGGCGTTGGATTCTTTAGAAA
AAGTCGTGGTGCGCCTTGTGGTTAAAAGGCGTAAAATTGATCACCAACAAAACATTCAAT
CTGACTCTAAATACTTGCAAGCGATTTTGAATCAATTTGAAAATAAAGAAGTGTATGAGA
ATCAGTATTTTTTAGTTTTAGAAAGCGCGCACTCTTTACAGGGCGTTTTAGAGCATAAGA
AAAAATCTCTCATGCATGCCAATAGGGAAAATTTTAAGGACATCCTCTCTTATAAAGCGC
ATTTTTTGCAAGAAACTTTAAAAAGCTTAGAAATCCAGCTCAAAAACTATGCCCCCAAAC
TCTTAAGCTCCAAAGAGGTTTTGAATTTTTATGCGGAATACATTAACGGGTTTGACCTCC
CTTTAAAACCCTTAGTAGGGGGGTATTTGAGCGATAGCTATATCGCTAGTTCTATCACTT
TTGAAAAAGATTATTTCATTCAAGAAAGCTTTAATCAAAAAACCTATAACCGCTTGATTG
GCATTAAAGCTTATGAGAGCGAGCGCATCACTTCTATAGCGATCGGAGCGCTTTTATACC
AAGAAACGCCTTTAGACATTATCTTTTCTATAGAGCCTATGAGCGTCAATAAAACGCTGA
GTTTTTTAAAAGAACGGGCCAAATTTAGCATGTCCAATCTCGTTAAAAACGAGCTGCTAG
AATACCAAGAACTAGTCAAAACCAAACGCCTATCTATGCAAAAATTCGCCCTAAACATTC
TTATCAAAGCCCCTAGTTTAGAGGATTTAGATACTCAAACAAGCTTGGTTTTAGGGCTTT
TATTTAAAGAAAATTTAGTGGGCGTTATAGAAACTTTTGGCTTGAAAGGGGGGTATTTTT
CCTTTTTCCCTGAACGCATCCATTTAAACCACCGCTTGCGTTTTTTAACCTCTAAAGCCT
TAGCGTGTTTAATGGTGTTTGAAAGGCAAAATTTAGGCTTTAAGGCTAATTCATGGGGGA
ATAGCCCTTTGAGCGTGTTTAAAAATTTGGATTATTCCCCTTTTTTATTCAATTTCCACA
ACCAAGAAGTGAGCCACAACAACGCTAAAGAAATCGCCAGAGTGAATGGGCATACTCTAA
TCATAGGGGCTACCGGGAGCGGTAAAAGCACGCTGATTAGCTTTTTAATGATGAGCGCTT
TGAAATACCAAAACATGCGCCTTTTAGCATTTGATAGGATGCAAGGGCTGTATTCTTTCA
CAAAATTTTTTAAAGGGCATTACCATGACGGCCAATCTTTTAGCATCAACCCCTTTTGTT
TAGAGCCTAATTTGCAGAATTTAGAATTTTTGCAATCCTTCTTTTTGAGCATGTTTGATC
TTGCCCCTTCAAGGGATAAAGAAGCCTTAGAAGACATGAATGCGATTTTTAGCGCGATTA
AGAGCCTTTATGAGACCTTATACCCTAAAGCTTTTAGTTTGCTAGACTTTAAAGAGACGC
TTAAAAGAACCTCATCTAACCAATTGGGCTTGAGTTTAGAGCCGTATTTGAATAACCCCC
TTTTTAACGCTTTGAATGACGCACTCAATTCCAACGCTTTTTTAAATGTGATAAACCTAG
ACACCATCACCCAAAACCCTAAAGACTTGGGGCTTTTAGCCTATTATTTGTTTTATAAGA
TCTTAGAAGAATCCAGGAAAAACGACAGCGGTTTTTTGGTTTTTTTAGACGAGTTTAAAT
CCTATGTGGAAAACGATTTACTGAACGCTAAAATTAACGCTTTAATCACGCAAGCCAGAA
AAGCTAATGGCGTGGTGGTGTTGGCCTTGCAAGACATTTACCAATTAAGCGGGGTCAAAA
ACGCTCATAGTTTTTTAAGCAACATGGGGACTCTTATTTTGTACCCGCAAAAAAACGCTA
GGGAGTTGAAACACCACTTCAATGTGCCTTTGAGCGAAACTGAAATTTCTTTTTTAGAAA
ACACCCCTTTGTATGCCAGGCAGGTTTTAGTCAAAAATCTGGGTAACGGGAATTCTAACA
TGATTGATGTGAGTTTGGAAAGTTTAGGGCGTTATTTGAAAATCTTTAATTCGGATTCTA
GCCATGTGAACAAAGTGAAAGCGTTACAAAAAGACTACCCTACAGAGTGGCGTGAGAAAC
TTTTGAAGAGCTAGTTTTAAAAAGTTAGTTTTGTTTTAAAAAGTTAATATTATTTTGAAG
CACTCCTATTCAGATGGCTAAGGCACACAAGAAATTAGGGGACTCTGCTGTATTCCTACC
CTGAAGCGTTACCCTAAAATCCTATTGCATAGGTCTAAATAAGAGCTTAGGGATCATTTT
AGCCATAAAAAGCTTATGTTTTCATTAAAAATGTTATGATACGCTCAAATTAGTCAAGCA
AAAAATGCCAATTAAAAGGGTTAGATTGAAAATATTCGTTCTGTTGATGTCGGTAATTTT
AGGAATATCATTAACAGGTTGCATAGGCTATCGTATGGACTTAGAACATTTTAACACGCT
CTATTATGAAGAAAGCCCTAAAAAAGCTTATGAATATTCCAAACAATTCACTAAGAAAAA
AAAGAACGCTCTTTTATGGGACTTGCAAAACGGCTTGAGTGCTTTATACGCAAGAGATTA
CAAGACTTCTTTAGGGGTATTAGATCAAGCCGAGCAACGCTTTGATAAAACGCAAAGCGC
TTTTACAAGAGGGGCTAGTTATGTGGGCGCTACCATGATTAATGATAACGTGCGCGCTTA
TGGGGGGAATATTTATGAGAGCGTTTTAATCAATTATTACAAAGCGATAGACTACATGCT
TTTAAACGATAGCGCGAACGCTAGGGTGCAATTCAACCGCGCGAATGAACGCCAGCGCAG
GGCTAAAGAATTTTATTACGAGGAAGTTCAAAAAGCCATTAAAGAGATCGATTCTAGCAA
AAAGCACAATATCAATATGGAACGCTCTAGGGTAGAAGTGAGCGAGATTTTAAACAACAC
CTATTCTAATTTAGACAAATACGAAGCTTATCAGGGCTTGCTTAACCCAGCGGTTTCGTA
TCTTTCAGGGTTGTTTTACGCTTTGGATGGGGATAAAAATAAGGGGCTAGGCTATCTTAA
TGAAGCCTATGGGATCAGTCAAAGCCCTTTCGTGGCTAAAGACTTGGTTTTTTTCAAAAA
CCCTAACAGAAGCCATTTCACTTGGATCATCATTGAAGATGGTAAAGAGCCGCAAAAAAG
CGAATTTAAAATTGATGTGCCTATTTTTATGATCGATTCGGTTTATAATGTGAGTGTGGC
TTTGCCCAAGCTAGAAAAAGGGGAAGCGTTTTATCAAAATTTCACTTTAAAAGATGGAGA
AAAAGTAACCCCCTTTGACACTTTGGCCTCAATAGATGCGGTGGTTTCTAGCGAGTTTAG
GAAGCAATTGCCCTACATTATCACCAGAGCCATTTTATCGGCTACTTTTAAGGTGGGCAT
GCAAGCGGTGGCGAATTATTATTTGGGGTTTGTTGGAGGGCTAGTAACTTCGTTGTATTC
AGGTGTTAGCACCTTTGCAGACACCAGAAACACGAGCATTTTTGCCCATAAAATCTATCT
TATGCGCATCAAAAATAAGGCTTTTGAAAATTATGAAGTTCAAGCTGATTCTATTGACGC
TTTTTCGTTTTCATTAAAGCCTTGTAAAAGATCGCTTGAAAGCCCCAAAGTCATTGACGC
TAGGGAATTGCTTTCAGGGTTTGTAACAGCCCCACAAATCTTTTGCTCTAACCGCCATAA
TATTTTATACGTGCGCAGTTTTAAAAACGGGTTTGTTTTGAATCGTTTAAAATGATTTAA
AAAACCCCCAAAGATAGTTTTCAAGTGTCGTTGGCATTAAACACAAACACGATATAATAA
AACGATACGAAAACCTAAATTAAGGGGAAGTCATGGCTGATAGTTTAGCAAGCATTGATC
AAGTTACGAGTTTGCATAAAAATAACGAGTTGCAATTGTTGTGTTTCAGGCTGGGTAAAA
ACAAGGATTTGTATGCGGTCAATGTCTTTAAGATCCGTGAAGTGGTGAAATACCATGGCA
ATCTCACCATCATTAGCCACGAAAACAATTCGCTCGTTGAGGGGTTAATCATTATAAGAG
AGCTCACCATTCCCTTGATTGATATGAAAAAATGGTTTTATTATGACAGCCAAAACAAAA
ACAAGGATTTACGCCCTTATAGGATAGAAAAAGAAAAAGGCGAAGACGATATTGTTATGA
TTTGTGAGTTTTCTCGCTGGACCATAGGGGTTAGGATCTATGAAGCGGATAGGATTTTGA
GCAAGAAATGGACTGAAATGGAGCAAAGCGCTGGGCTAGGGGGATCTGCTGGGAATAACA
AACTCGTGAGCCGCACGCGCTATTTTGACGGGCGCTTGGTGCAAGTGGTGGATATTGAAA
AAATGCTTATAGATGTGTTCCCTTGGATTGAAGATGAAAAACACAGCGATTTAGAGACGC
TCTCTAAAATCCATTCTAACCAATGCGTTTTGCTTGCTGATGACTCCCCAAGCGTTTTAA
AAACCATGCAAATGATTTTAGACAAGCTGGGTGTCAAACATATAGATTTTATCAATGGTA
AAACCTTATTAGAGCATTTATTCAACCCCACAACCGATGTGAGCAATATTGGCCTTATCA
TTACCGATTTAGAAATGCCAGAAGCGAGCGGTTTTGAAGTGATCAAGCAGGTTAAAAACA
ATCCTTTGACTTCAAAAATCCCCATTGTGGTCAATTCTTCTATGAGCGGGAGCTCTAATG
AAGACATGGCCAGGAGCTTAAAGGCCGATGATTTCATCTCCAAGTCTAACCCCAAAGACA
TCCAGCGAGTGGTTAAGCAATTTTTGGAATTAGCATGAAAAAATACAGCGCTATCCCCAC
CCCTTGCTATGTGCTAGAGAGCGAACGCTTAGAAAAAAACGCCAAGATTTTAGAAATCGT
GCGCCAACAAAGCGGGGCAAAGGTCTTGCTCGCTTTAAAGGGGTATGCGTTTTGGCGTGA
GTTTGGGATTTTGAGGCAAAAATTGAACGGGTGTTGCGCGAGCGGTCTTTATGAGGCTAA
GCTCGCTTTTGAAGAATTTGGGGGGCGAGAGAGCCACAAAGAAATTTGCGTTTATAGCCC
GGCTTTCAAAGAGGCTGAAATGAGCGCGATTTTACCCTTAGCGACAAGCATCATTTTCAA
CTCTTTTTACCAATACGCTACCTATAAAGACAGGATTTTAGATAAAAACAAGCAATTAGA
AAACTTGGGCTTAAGCCCTATTAAAATGGGCTTAAGAATCAACCCTCTCTATAGCGAAGT
AACCCAAGTAATCTATAACCCATGCTCTAAAGTGAGCCGGTTAGGGATTACGCCTAGCGA
GTTTGAAAAGGGGGTTAAAGAGCATGGGTTAGAGGGGGTGAGCGGGTTGCATTTCCATAC
GCATTGCGAGCAAAACGCTGACGCTTTGTGCCGGACTTTAGAGCATGTAGAAAAGCATTT
CAAGCCTTATTTAGAAAATATGGCGTGGGTGAATTTTGGTGGGGGGCATCATATCACTAG
GAGCGATTATGATGTGAATTTACTCATCCAAACGATTAGGGATTTTAAGGAGCGTTATCA
TAATATAGAGGTGATCTTAGAGCCCGGGGAAGCTATAGGGTGGCAATGCGGGTTTTTAAT
CGCAAGCGTGATAGACATCGTTAAAAACGATCAAGAAATTGCGATTTTAGACGCTTCTTT
TAGCACTCACATGCCGGATTGCTTAGAAATGCCTTACCGCCCTAGCATCCTTAAAATCTC
CGTAGAAAATGATGAAGAGCTTATTGAAGTTGAAAAGGGCGAAAATCAAGGGGCGTTTTC
TTACTTTTTAGGCGGTCCTACTTGTTTAGCGGGGGATTTTATGGGGAGTTTTAGTTTTGA
TGCGCCTTTAAAAAGGGGCGATAAAATCGTGTTTCAAGACATGCTCCATTATACGATTGT
CAAAAACAACTCGTTTAATGGCGTGCCGCTCCCAAGCCTGGCTAAATTGGATCAACAAGG
GTTTAAAATCCTTAAAAACTTTTCTTATGAAGATTATAAAAACAGGAATTAAAGCTTTTG
ATTAAGGCTTTTTGGGGCTTGTAAAAAGGCTTACGCACAACATTCCAACGCCAAGCCCGG
CCAACACCGCACCAATGGTGTGCATGTCTAAATAAATGCGAGCGAGCATGGTTAAAGGGA
CTAGGGGTAAGAGCCAAAAGTATTTTTTAAAAGAATAACGGCGCATTAAAAACGCCACCG
CCAAACCCACCATAGACGAATGCCCGCTTGGCATGTTGAAATTACCCCCATAAGGGCGCT
CGCCCAAACGCTGCTCATTGATTGTTACATGGTTTAAGGCTCTTTTGGTGGTGTGCGTGA
GAAGGGTTGTAGCGATAGAGGCGTTAGCGACCTGAAAAAGCCCTATCGCATCTCTTTGAA
TTAAGGGAATCGCCACGGATAAAATCGTAGGGATAAAGCGCGCGTAATGCTCGGTGAAAT
GAAACGCCAAAGGCACGCTTTTGTGTTTAGGGACTTTAGGGAAGGGTGCAAAAATGCCTG
ATAAAATCAAGCCCAAACTGAGCGTTAACAAAGTTTTAGAAAAGCTTTTCGGCAGGCTTT
CACAAAATTTTTGTTTAAATAAGAATCTTTTCATGCGTGTTATTTTACTCTTTTTTGTGT
TTAAGCAAGTCTAAAGAAGGGCGATAAACAGTGCTAGGGGTTTTAAAATCCAAAAACACC
CCTAAAATGCTATGGAAAATAACATTTTGATGGATTGGGGTTTGGGTTTGAATGATGGAA
TGCTTCTCTTTAAAAAGATCGTTGGCATAAACGATAAAGGGGATCTCGTATTGTTCTTTG
GGAGCGATGCTTTTAGGAATGCCATGCAAATAGAACGCTTCTTCGCCCAAACTTTCGCCA
TGATCGCTTAAATAGATCATTAAGGCGGGCTGCTTGGCTTTTTTGAGCATGCTAATGATC
TTATCTAACAGATAGTCGTTGTAAAAAATGGTGTTGTCATAGGCGTTAATCAGGCTTTCT
TTGGAGCAAGAAGACAGATCAGCGCTTGAGCAATAGGGCTTAAACACCCTAAAATTTAAA
GGCACTTTATTGTCGTAGTTTGGGCCATGCGAGCCTGCAAGGTGTAAGATGAGCAAGACA
TTTTCATTAGAGTGTTCTTTTAAAAGGTCAGGCAAATTATAGAGTAAGGATTCATCATAA
GGAGCGATCGCTTCACAATTGGGGCATTTTTGAATCAATTCATAGTTTTTAAGATAGCTT
GTAACCTTAACATTCTTTTCGCCGTCATTTGCGCTATACCAAAAGACTTTGATACCGGCT
TTAGTCAAGTAAGTTGGTAAATTCTCATAAGCGTTGTTTTTAAAAGAAGAATCTAAAATG
CATTCCAAACTCGCTGTCGTGTAAGTGGCGCAAGAAGTGGCGTTAAAAAGAGTGAGTTCA
TTATCGGCTAAACGCTTGCTTAATCTTGGGGTGGTGGGTTTTTGATAGCCATAAAGGGCG
TAATTATGCTTCCTAGCGCTTTCGCCAATGACTAGCACCACAAACGAATTGGAATGATTG
GGCGAAAAAAGAGGGAGTGGCTTGATAGTGGGGGCGAAAAATTTAAGAGCGCTCACTCTA
AAAGCGTTCACGCTATAAGCGAAGGGCAAGATTAAGCCCCCTATGAATTTCGCATGCTTG
TCAAACCACAGCCAATTTTTAGCGTTAGCTAAAGCGCTAGCGATAAAGATAAACACTAAC
GCCAAGATCGCTAAAAAGGGCGCTTTTTTAGAAGAATTTTTAAGGGGGATTTTATAGATG
ACATAGCCAGGCAACACCCCAAAAACAACGATAAAAATGAATAATTTAACGCTCAAAAAG
CCTAAAAGCTCATGCGTATTGGTGTTTAAGACATTACCCATCATGCTCTTATTCAAAAAC
ACCCCATAAGCGCTAATGAAATAGAAAGCGATGGAATTGAGCAGGCTAAAAACCATCGCA
CTTAGGCGCATCAAATAGGTAGAAATCAAGCCTAACGCCAAAAAAAGAGCGCCATTAACG
CAAAAAAGCACGATAATAATCATGGCTATAAAACTGACCTGGTTGCTTTCTTTATAGACA
TAAGCGAACAAAGGGAAATGGTATAAAACGCCAAAAATAAGGCTATAAAGCAAACCGGCT
TGCAGACAACTTAGGGGCTTTAAAAATTTTAGATGAAATGGTAATGTCAAACACGCCCCT
TAAAATCAATCAATTTTAGGATTATATCGTAGGTATGGGGATTTTATGGTTTATTTTAAG
ACTAGAGAAGCGTTTTTTAAGGGTGGTTTGCGTTTAAGGGCTTTAAAGCGCGTTGGTTGC
AGGATTTTTCACGCTCCATAGTTAGGAGGCAAATAAGGGGCATGGCATGAAATTAAAAGC
GGGAAGCTAAAAGTGGGAAGCGTAAAAATAGCAAACGCTCTTTTAAACGATTATGCCTTG
AGATTTCTTTTTCTTGGCTTAAGGTAGTGTTTTTGATGAAACGCTAATTTACGAAAAGAT
TAAAAAGAGTTAAAAGAAAAGTCAGTTAAAAGGATTAAACCCCCTAAAAAGAGGGTTTAA
AAGGGGTTTAAGCTTTTAGTAAGCAAACACATAGTTGAGATACACGCTATAAAGCCTTCT
GTATTGCAAGGTAGTGCCTAGCAAAGAATAGTAATTCGTGTTGATCGTGGGGATCTTCAC
GCCTAATTCCATGCCATGTTGTGCACTATGTTCAGCGCCTCTTCTTTTATTTCTGGCGAG
ATTGGTCCTTAAGCCCAGATTGAATAAGAACTGGAAGTTAGAGGTGTTGATTTTAGCTTT
GTAATAGTTATTCACATTCGCCAAATTCACGAATTGGGAATTAAGCCATGAAGTCCCAGC
TAGTTGGATACCGCCAAACGCGCCAAAAGAAATTTTATTGTTTTTAGTGGCTTTATTGTT
GATGAAATTCACTAACAAATCGCTCCCCACACCATAAGTCCAAACATCAGAAGAGGCGTT
GAAAAATTGGGATTTATTATAGGTGTGGTTGTAATCCACAAAGCCGTAGTATCTCGCGCC
CCATCGTTTGTTTTTCCCAAAGAATTGCTTATAGCCCACTTGAAAGCCAATCCCATTCAT
TGCGCCGTTATTGGTGGTAGAAGCGGCGATTAGCCCGGCGCGTCTGAAAGGGTTACTGCC
GAGTTCTTGACTCCTAGATTGCACTTGAGAATGGATATTGGAGTCAATGTAGTAGTTATC
CTGTATGCCTTGCGGGCTGTTAGGGTTAGTCTTTTTGCTCACCACATTTTGTAAAGATTG
AGCGTTAGGCAAGCTTGAAATGGCCGCTGTGATGCTGTCATAATGTTCCCCTAGCTTTTT
ATACTGGCTGCTGAAATTCGCTAAAGTGTAGGCGAGATTTTGCGCATTATAGATTCGCTC
CGCCTGGTCGCCAAAATGAGCGATGCTGTTTTTTAGATTCGTTACGGTCTCTCCCACATA
CGCACAGCCCGCTCCCCAAGTGTTAGAAGTAACCGTTCCAGATGGCGTGCCACGGAGATT
GCCGTTGCCATCCTTTTCATGGCATACTCCTAAAGAGTCTTTCACGAACGCTGCAGGGAT
TCTTTCAAAGTCCTTCACCACTGCTTGGGCGCGGTTTAAAATCTCCGCTTGCGCTCTAGC
GTTAGCGAACATGCTTTGAGAAAAACTAGCGTCTTTATAGGGGTTGAATGTCTTTCCAGT
GTCCAGGTTGTGCTGGTTTTGCGCGTTTGCGGTAACGATTTTGGATTGCTCTACGGCTAT
TTCAGCGTTTTTGATCATGTCTTGAATCGCGCTGATTTCATTTTTAAAAATCCCGCATGC
GCTCCCATCGCCTTTCAAATGTATTCCTTCCCATAAACTACCACTGCTTGCAGGACCTGC
ACCACCATTATTGATCCACGGGCATGCTTCATTGAGAGTGGTTAAAATAGTGCTAGCCTG
TTCTAAAAGAACTTGAGCGTTATTTTTTGTAACAATTTCTTCTTTATTATTATTGTTATT
GCTCCCATTTTGGTTGATTGTAAATTTAAGTTCGGTGTTGGTGTCGCTTAAGGCAGGAAT
ATCCTTCCCACTTGCCCCAAAAGCCTTTTGGATGATTTGATAGGCTTTATTGATTTTCGC
GTAATTTTCAGTGGATATAATACTATATCGTCCTGGTTCATAATTAGTAGTGTTACAAGT
AATGGTAGTCCCTCCCCATTGATTTGTTGGTGTGTTTTCAAAGGTTTGAACGCCCCCATT
TTTGCTGCTGTCTTTGCCAGGGCCGCAAGGGCTGATCGCATAGCTCATGACTTGCCACAA
CCCTGCTGCTGCATTCAGCGCTAAAAGCACCGCTTGATACGCCGGGGAATTCTTTTTATC
ATTGATTAAATTCTTCGCGCTCGCATTCAAATTAGTCCTTGCGTTATTGATAGCGTTGGG
GTCGGCGGACTGCTTGATGAGAGTGTTTAGGGCGCTGTAACTCGTTAAAAGATTGTTCAA
TCTTTCATAACTATCTGAAAGATCTTGAATGCCTTTAGTGTTTTTCACCATTTGAGCGGA
TTCACCGATTTGATAGCCCGCGCTCACAAAAAAGCCGTTGTCTTCAGCGCTTAAAGCGGA
AACTAAAAGCGAACCTAATGTTAATGACAGAAATTTTTTCTTCATGTTTTTTCCTTTACT
TCTTGAAATAAGATTGATTTTGTCTGTAAAACTTGTGGAAGTGTGTCTTTAAGTAAGACC
ATATCGCAAGCTTTCGTTAATATAGTATAAATTAATGGGATTTTGATATTAATTAGGCGT
TTTTGCCCTTTCAAAAAAAAAAAAAAGGTTTTTGTGGTGTTTCTAAACAAATATTAAACC
AATAAGGGTCATTTTAAAAGAAATGAGGTTGTTTGAATAGGGGTAGTGATAAAAAAAGGC
GTTTTTCAACTTTGATTGTTTTGGGTTTGTTGCAAGAATGATTTCTTAAATTGTAAAAAG
GATTTCTTAAATTGTAAAAAGGATTTCTTAAATTTTCTTAAGAGGAGTGTTTTGCAACCA
TTTCCAACTCAAGGGTTTGCTTGTAAAAGTGGGGCTATCCTTGAGTTTTGGTTGCATGCG
GTTAAATTATCGCTCGCTTGGTGTGAGACGCTTATTCTTTTAAACAAGGCTTTGAGATTT
CTTAAAGCTTAACCAACGCTTCTATTCAACGCTCTATTAAACAAAGCCTTAATCCCCTAC
ATAGACTTGTCTTGGGCGTGTGATCCTGGCTTGCGGGCTTTTGATATGCTCTAAAAGCTG
AGCGCACCAACCCACGGTTCTGCCAATGACAAACACCGGCGTGAAAAAACGCACCGGGAT
TTTTAAAGCCCTTAAAATCGTGCCGGAGTAGAAATCCACATTAGGGTAGAGATTCCTTTC
AATGAAATACTCGTCTTTTAGCGCGATTTCTTCCACTTTCGCAGCGATTTCGCTCAATTT
CTCGTCCATTTTAACGCCTTTTTTATGCAGTTCGTCTTTTAGGCCTTTTAAGATTTTCGC
GCGCGGATCGTAGCTTTTATACACCCTATGCCCAAAGCCCATGAGTTTGAAACTGTCATT
TTTGTCTTTCACTCGCGCGATATATTTATCCACATTCTTCACATCGCCGATTTCTTCTAA
TTGTAAAAGCACTTTTTCATTCGCTCCGCCATGCAAATGCCCCCATAAAGCGCTAATGCC
AGCACTAATGGCGGCATAAGGATGCACGCCGGTGCTAGCGACATTCCTTACCGTGGTAGA
GGAGGCGTTTTGGCTGTGATCAGCGTGCAAGGTTAGGATTTTATCAAAGGCTTCCACTTC
TAGGGGCGTGATTTCTACTTCGCCTTGAGTGGTGTGTTTTAAGCGGCTATAAGGATACCC
TCTTAACATGAAAAGGATATTTTCCACATAAGAGCGCGCGATATCCGGATAAATAATAGG
CGCTCCCACTTCATTACGATAGCAAATAGCCGCAAGCGTGGGGATCTTAGCGACAATCCT
TCTGGCCATCGTTTGGTAATCTTCTTCAGTGTGCATGTTTTGGTGCGTGGAATAAAGGGT
GGATAAAATAGACACGCCGCTAGAGAGTTTCGCCATAGGGTGGGCGTTAGTGGGGAAGGC
TGAAAACATGTTTAACAAGCTCTCATGTATAAAACTTCTGTGGCGCAATTCCAATTCAAA
TTCCAAGCTTTCTTCTTGATTTTTGGGTAATTCCCCTGTGAGGAGCAATTTGCACACATC
TACATATTTGTATTTGGCGACTAAATCTTCTATTCTATGCCCTCTGTAATACAATTCGCC
TTTTTTGCCGTTGATATAGCTGATCTTAGATTGGCACCCAGCGGTAGAAGAATACCCTGG
ATCGTAAGAAAAAAACCCGGTCGTTTCAAAAAGCTTGGAAAAATCCACCGCTTTAGGCCC
ACGAGTGCCTTCAATCGTTTCAAATTCATAGCGTTCATTATTCTCATTATTGATTAAAGT
GACAGACATTTGACTTCCTTAAGTTTTTAGAATGATAGCACTCCATTATAAGCCAAAAAA
TTAAATATTTTTTTAGAAACATTGCGTTTTTTCAAGTTATTTCTAATCGCTACTTTTAAA
CACGCATTCAAAAAAAGATTTTTAGGGGTTATATAGTATTTTTGCGCTAGTATAGTTACT
TAAATTTTACAAAAAGGATAAGAGATGGCTTACAACCCTAAAATTTTACAAAAGCCTAAA
GAGGGCGAAGAAATTACGATTAAAGACGGTAAATTGCATGTGCCAAACCACCCCATTATC
CCTTTCATTGAGGGCGATGGCATTGGATCAGATATTACCCCAGCGATGATTAAAGTCGTG
GATAGTGCGGTTCAAAAAGCGTATAAGGGCGAGAAAAAAATCGCATGGTATGAGGTGTTT
GTGGGCGAAAAATGCTATCAAAAATTTAAAGATCATAAAGAGTTAAGCCCAGAAGAGCAA
TGGCTGTTACCGGACACTATTGAAGCGATTAACCATTATAAGGTTTCTATTAAAGGGCCT
TTGACCACGCCTATTGGTGAGGGGTTTAGATCTTTGAATGTAGCGTTACGCCAAAAAATG
GATTTGTATGTGTGCTTGAGACCGGTAAGGTGGTATGGTAGCCCAAGCCCGGTTAAAGAA
CCAGAAAAAGTGGATATGGTGATTTTTAGAGAAAATTCTGAAGACATTTATGCGGGCATT
GAATGGCAAGAAGGCAGCACGGAAGCGAAAAAACTCATCCATTTTTTACAAAATGAATTA
AAGGTTAAAAAAATCCGCTTCCCTGAAAGCAGCGGCATAGGGGTAAAGCCCATTAGTAAA
GAAGGCACAGAGAGACTGGTGAGAAAAGCGATTGAATACGCTATTGATAACGACAAGCCA
AGCGTAACTTTTGTGCATAAAGGTAACATCATGAAATACACCGAAGGGGCGTTCATGAAA
TGGGGTTATGCGCTCGCTCAAAAAGAATTTAACGCTCAAGTCATTGATAAAGGCTCATGG
TGTTCTTTGAAAAACCCTAAAACCGGTAAAGAAATCATCATTAAAGACATGATCGCTGAT
GCGTTTTTGCAACAAATCTTATTACGCCCTAGCGAATACAGCGTCATTGCGACCATGAAT
TTGAACGGGGATTATATCTCTGATGCGTTAGCGGCGATGGTGGGGGGCATTGGTATCGCT
CCTGGGGCTAATCTCAATGACACAGTGGGCATGTTTGAAGCCACCCATGGCACCGCTCCT
AAATACACTGGGCTGGATAAAGTCAATCCGGGGTCTATTATTTTGAGTGCGGAGATGATG
TTAAGGCATATGGGCTGGGTGGAAGCGGCTGATTTGATCGTCTCTGCTATGGAAAAAGCG
ATTAAAAGCAAGAAAGTAACTTACGATTTCGCTCGTTTAATGGATGGGGCTAAAGAAGTG
AAATGCTCTGAATTTGCTAGCGTGATGATTGAAAACATGTGAAAGAGCGTTTTTAAGCTC
TTAAATGGTGTTTGAATGCGAAAAAAGGCTAATACTATCATAAGGAATGAAGTTGATAAA
ATTTGTGCGTAATGTGGTTTTGTTCATTTTAACGGCGATCTTTTTAGCGCTCATGCTTTT
AGTGAGCTATTGCATGCCCCATTATAGTGCGGCTGTCATTAGCGGGGTGGAAGTCAAAAG
AATGAATGAAAATGAAAACACGCCCAGTAATAAGGAAGTAAAAACCCTTGCTAGAGATGT
CTATTTTGTGCAAACTTACGACCCTGAAGATAAAAAAAGCGTAACCGTTTATCGTAACGA
AGACACGCGCTTTAGTTTCCCTTTTTATTTTAAGTTTAATTCGGCTGATATTTCAGCCCT
CGCTCAAAGTTTAGTCAATCAGCAAGTGGAAGTGAAATACTACGGCTGGCGGATCAATTT
GTTTAACATGTTCCCTAATGTGATTTTTTTAAAGCCCTTAAAAGAAAGTGCTGACATTTC
AAAGCCCATTTTTAGCTGGATTTTATACGCTTTGCTGTTAATGGGCTTTTTTATCAGCGT
GAGCTCTGTCTGCACTTTATTTAAGAGCAAAGCTCATTAAATCTTTTAGGCTTTGTTGGA
AAATCACAATGGGGTTATTGGAGCGTTCGTTAAAAAGCTCAATATAGGGCAAACTGATGC
TGTGAAAAGCGGTGTTGTTTTCTCTCAAATTGATAGCGATTTTATAGTCTAGTTGGTGGG
ATTTCAATAAAAAGTCATTCAGCAAACAATCATTGATCAAGCCCAAATTATCATGGCTAA
TCACAAGCATTTTGGCTTTTAATCTTAGGGCAAAATCTAGCATGTTTTCTTCTAAAGTGA
TAGGCACGCATAACCCCCCAGCCCCTTCAACGATGACTAAACCGTAAGTTTTGGTGAAAT
TTTGGAGGCGTTGGATCAAATGATTGGTGTCAATGGGGGCGTTTTGGTTTTCTTCTTGTT
GGGCGATGAGGGGGGCTGAAGCTTTAGCGTAACGATAGAATGAAATGTCTTTTAAGGTTA
AAGAGCGATCTAAAAGGCGGTTATCTTGCAAGAATAGATGTGCGTCGCTAGAGTGGTTGG
TTGTGTCATTAACGCCTGTTTCAATGGGCTTTAATAGAATCGTTCTGACGCCACAAGCGT
TGCAATATTGGGCTAATAGCCTAGCGCATGTGGTTTTTCCGGCATTGGTGTTAGTCGCGC
TGATAAAGAGCATGGTTTAACTTTTAAACTGATAAGCCCCATCAAAGATTTGAGCTGTCA
ATACATTTTTAATTTGTGGTAACTTCACATTATCAAAAATGAAACTTAAAATATTGTGGA
GCGAGTTATACAAAACCTTATCAATTAACGCATAATTCAGTCTAACGCCCTCTGTTTGAG
CGGTTATGATGCTTTTAGATGCTATAAGGCTGATATTATCAAGTTGTGCCGCTAAACCTG
AGATAAAGTAATAGCTTGCATCGGTGTCTATGGTGTTAGCAAGCACTTTAGCAATCAATG
TCCTACTCACTTTTTTACCTTGTCGCATAGCTTTAGCAAGGTTATTGACTTTAATATTGT
GGTTATAGCTTGCTTTAAAACTCTTACTCATAGCGCATCTTTGTAAATCTAGTCTTTTAA
TAGCTTGTAGCTCGTATTGTTGGATTTTGTCCATATCAAAAGTGCGACCAGGATAATTTC
GTTCCTCTCCTAAACTGCTATAAATAGTAGTTTTAATGTGGCGTTCAATGTAGGCTTTAC
AAGGAATGTTAAATCTCTCAATGTCTTTAGGCATTCCCATTGCTTTTAGTTTTGTCGTAG
AGAGTTCTCCAAAACTAACGCCATAACTTTCCATATTCTTTTTTTCAAAAAATGTATAGA
CTTTATTGTGTAAGCGTGTGAGAGATTGGGTTAAAGGGATAGTGAATGTGATGTCAGTGA
ATTTCGCCCACACATTTCCAAAGTCATTAGGTAAAGCACTCACCAATTCCACTTTATCAG
TCTTTGCGTTGTCGCAATAACAAATCGCCGCTTGATTGAATGGTGTCGTTAGCAACAATA
AATAGCTCGCTAAATCAAATGTGATACTAGGTTCGTTTGCGAATACAAAAAAGCTAGTCT
CTTTATTAGGGATAAGGTCGTCATTTAAGTCCTCTTTCCAATAACCGATTACTTGAATAT
AACTAATGAAGTCTCGCTTACTATCCAATAGAGATTTTAGCTCTTGTGTCCTTTTAATAT
TGTCTTTTTGAGTATAGCGGTATCTTTTGACAAATTTATCGCTAGACATAAAGTCTCTCA
TTGTGGCTTTGCTGTCTAGGTATTTATCAACATAGTCATCACCTAGCACACTAACCAAAA
TTTCATAAATCTCCTCAACTAAAGTCGCATATTTAAGGAGAACTTTACCTTGTGGCATAA
AGAAGTCTTTAACTTTAATGGGTTGTGTAGCTTTTTCTTTCACTTGAGCTAAATAAAGCT
TGGTTATCTTGTCGTTTTTACTAGGTGTCAATCCACTCTTATAAGCGCTCACCAACAAAG
CTCTTTGGTCTTTATCAAAGTCTTTAACAAAAGCTTCTTTAAAATGCCTAGTTGCTGAAA
TAGTTCCAAAAGGTAGTCCGCTTTTGATTTTCTTAAGAATATTACCAAGACTAGTGGCTT
CAATTGTAGAGCCTTTAATAGTCGTGTCTTTTGAGTTTTTAAGTCGTGAGAGTTCATCGC
CAAACGCATCTAATGTCGCTCTTAAAGATAGTCCCTCTTTTACCTTTACTCTAGGTCTAG
TTGATTTAGCTAGTCTTTTAGCTTCTAATTCTTTATCAATAGCCTTTGTCAAAGAATAGT
CCCTTGTTCTGTTCTCTGTCTTACCATTTTCAAATTCTAAAAAGTCGTAACTCAATAGCA
TTTTGTGTCCTTTTTCTAAACGAGATTATAACGCTTTATCTTTGAGCTTTCAGCGGGTCA
TTAGGGTTTATTTGGTATAATACCAAAACTTCATTTAAGGTTGGTTCTTATGAATATTTT
ATTTGGGATTAGCGACACGCAAGAATGTTATAACGCTATTAAATTCGCTGTCAAATTAGC
CCATTCGCTTAAAGAGGTCCGTTTTACCTTGTTGCATGTGAGCATGGAGGTGTTTATTTA
TAGCGAAAGCGGGATGATGGATTATGGCCAGACAGAAGCCTTAGAAGAAGAAAAAGCTAA
GGCTTTGTTAAAGCAATTTGAAGACGCTTTCAAAAAAGAAAATATAGAGTGCGAGAGCGT
TCTAAAAAGCGGCGATTTGATTGATGTGGTTTTGGAAATGGCTAAGGATTATGATTTGTT
ATTGATTGGGGCGAGCGAATCTAATTTGTTGTATCGTTTGTTCATTTCGCACCAAAATAG
CCTTGTTGAACAATCCAGTATCCCTGTTGTGATCGCTAAGTAGCATGAATAAGCAACATG
AAAGCATGAAAATATATAACATACCCGCCCCCACCATGTCGCAAGTGATCATGGTTGATG
ACCCCATTACGACAGCGGAATTTGTAATCTCTACTTTGAGGGATTTTTTTGACAAGTCTT
TAGAAGAGGCCAAAGCCCTCACATCAAGCATCTATCGTGATGGCGAGGGGGTTTGTGGCG
TCTATCCTTATGATATTGCCAGGCATAGGGCAGCATGGGTTAGGGATAAAGCCAGAGAGC
TGGATCTCCCTTTAAAATTATTGGTAGAAGAGATAAGATAATGGCTAAATTCAATCAAGA
TCTCAATGAAGTCCTAAACCGAGCTTTAAATTTAGCCCTAGATCTTAACCATGCCCTTTG
CACCACAGAGCATGTGCTATTGGTCATTTTAGAGCATGAGAGCGGGGCAAAGATTATTGG
CGCTTTAGAAAGAGATGACTACGATAAATTAAAACAAATCCTTAAAGACTATTTGTTCCA
ATATGTGCCTTTAAAGAGTGATCCAGCCAAAATGCCTGCCAGGAGTTTTGTGTTGTTAAG
AATGCTTAAAAGAATGTATGCGAGTGGTTTTGAGAGCGTGGGCGTGGAAGAATTGCTTAT
TTTAATGCTAGATCACCCCGATTGTTACGCTTCAAAACTCATGGATAGTTTTGGCATCGC
TCGTTTGTATTCTAATCCTGCTTTATTGGATTTGGATAACCATGGCATTCCTAATGACAT
TAATGATAATGAAGAAGTGCCCAAAAACACTCCCCTAAAAAAATACGCTAAGAATTTGAG
CGCTTTAGCCCAAGATAACGCTTTAGATCCAGTCATTGGCAGAGAAGAAGAGATTTTAAG
AGTGATAGAAATTTTAGGGCGCAGAAAAAAGAATAACCCGCTTTTAATTGGCGAAGCGGG
CGTAGGGAAAACCTCCATCGCTGAAGCTTTGGCTTTAAAGATCGCTCAAAAAGAAGTGCC
GGAGTTTTTGCAAGAATATGAAGTCTATTCTTTGGATTTAGCTTTAATGGTGGCTGGGGC
AAAATACAGAGGGGATTTTGAAAAACGCTTGAAAAAAACGCTCAAAGAAATCCAAGAAAA
CGGCCGCATCATTTTATTCATTGATGAAATCCACACCCTTTTAGGCGCAGGGAGCAGTAA
CGCTGGGAGCTTGGATGCGGCGAATATATTAAAACCGGTTTTAACGGATGGGAGCTTGAA
ATGTTTAGGAGCGACCACTTTTGAAGAATACCGCAGCGTGTTTGAAAAAGACAAGGCTTT
CAACAGGCGCTTTTCAGTCATAAAAGTTGAAGAGCCTTCTAAAGAGGCGTGTTACTTGAT
TTTAAAAAAGATCGCTCCTCTTTATGAAGAACACCACCAGGTGCGTTATGATGAGAGCGT
GTTTAAGGCATGCGTGGATTTAACGAGTGATTATATGCATGATAAATTCTTGCCGGATAA
AGCGATTGAATTATTAGATGAGGTGGGATCGAGGAAAAAAATCAGCCCTAAAAAGGGCAA
AAAAATCGGCGTTGATGATGTGAAAGAAACGCTCGCTCTAAAGCTTAAAATCCCTAAAAT
GCGTTTGAGCAGCGACAAAAAAGCCCTTTTAAGGAACTTGGAAAAATCGCTTAAAAATAA
GATTTTTGCCCAAGCAGAAGCGATCAATCTTGTCAGCAATGCGATTAAAATCCAGCATTG
CGGGCTTTCTGTAAAAAATAAGCCTGTGGGGAGCTTTTTATTCGTGGGGCCTAGTGGGGT
GGGGAAAACAGAATTGGCTAAAGAGTTGGCCTTGAATTTGAATTTGCATTTTGAACGCTT
TGACATGAGCGAATACAAAGAAGCCCATAGCGTGGCAAAACTCATCGGGAGTCCTAGCGG
TTATGTGGGGTTTGAGCAAGGGGGGTTACTAGTGAATGCGATTAAAAAACACCCGCATTG
CTTGCTGCTTTTAGATGAAATAGAAAAAGCCCATTCTAATGTGTATGATTTGTTGTTGCA
AGTGATGGATAACGCCACTTTGAGCGATAATTTAGGCAATCAGGCGAGTTTTAAGCATGT
GATACTGATTATGACTTCAAATGTGGGGAGTAAGGATAAGGATACGCTAGGGTTTTTTAG
CACTAAAAACACCAAGTATGATAAAGCCGTTAAAGAGCTTTTGACCCCTGAATTACGCTC
CAGGATTGATGCGATCGTGCCGTTTAACGCGCTCAGTTTGGAGGATTTTGAATGCATTGT
CTCTGTGGAATTAGACAAATTAAAAGCCCTAGCGCTAGAGCAAGACATAGCCTTAAAATT
CCATAAAGAAGTTTTGAAATTCATTGCGCAAAAAAGCTATCAAACGACTTTAGGAGCGAG
GGAAATTAAAAAAATCATTCACAATGAGATCAAAACCCCATTAAGCGATCTACTGCTCTT
GCAATCGTTTAAAAAACCTTGTAAGATCGCTTGCTTGCTAGAAAAAAACCAATTGGTTTT
AAAAGAAATCAAGCGTGCGCAAAAGGTGAAAGAAAATGACTTTTGAAATGCTTTATAGTA
AAATCCATAGGGCCACTATCACAGACGCTAACCTCAATTATATAGGCTCGATCACCATAG
ATGAGGATTTAGCCAAGTTCGCTAAGCTCAGAGAGGGCATGAAGGTGGAAATCGTGGATG
TCAATAACGGCGAACGCTTCAGCACCTATGTGATTTTAGGGAAAAAAAGGGGCGAAATTT
GCGTCAATGGTGCAGCAGCCAGAAAGGTGGCCATAGGCGATGTGGTGATCATTTTAGCTT
ATGCGAGCATGAATGAAGATGAAATCAACGCGCACAAGCCATGCATCGTGCTAGTGGATG
AAAAGAATGAAATTTTACAAAAGGGTTAGAGATGGATTTTAGTCAATTGGGCGGGTTATT
AGACGGCATGAAAAAAGAGTTTTCCCAACTAGAAGAAAAGAATAAAGACACGATCCACAC
TTCCAAAAGCGGTGGGGGAATGGTGAGCGTGAGTTTTAATGGGGTGGGGGAGTTAGTGGA
TTTGCAAATTGATGACAGCCTGTTAGAAGATAAAGAAGCGATGCAAATCTATTTGATGAG
CGCTTTGAATGACGGGTATAAAGCCGTAGAAGAAAACCGCAAAAATTTAGCTTTTAACAT
GCTGGGGAATTTTGCTAAATTGTGATGCTTCACAAAGCCCTTATCATTTTATTGGTTTTT
TTGAACGGCTTAGGGGCTTATGATTTCAAGCATTGTCAGGCTTTTTTTAAAAAAGCGAGC
CTTCAAAAAGGGGGCGTGACTTTAAAAGAATTGCCTAAGGGCGTGTATTTGTATTATTCC
AAAACCTACCCTAAACACGCTAAAGTCATCAAATCCGATCCTTTTGTAGGGTTGTATCTG
TTACAAAGCGCACCAAGCGAGTATTTTTATACCTTAAGGGATTTAGACAAAGACGCCCTT
ATAAGGCCAATGGCTAGTGTAGGGGATAAAGAAGCCCTAGAAGTGCGATTGCTCTCAAAG
CAAAAAGGCTATGATCGCTACGCCCAAATTTCACAAAAGATTCAAAAAAATGGCGTTATC
AGCAATATTTGCTATCAAATGTTAGGGTTAGGGGTAGGGGGGAATGGCTTTATAGAAACG
AAATTTATCAAGCGCTTTTTAAACCAGCAAGAGCCTTATTATGGGGATATTGGGGTGCGT
TTAGAAGAAGAGAATAAGCGTTTAGTGGTAGTGCAATTTGATCCCTTTTTCCCTAAAAAC
CCTTTTTTAAAAAACGATGAAATCTTAGCGATCAACCATCAAAAGATCCACTCGTTAGCG
GAGTTTGAATGGGTGGTGAGCAATCTTAAATACCAAAGCCTTGCAAAAGTGGAAATCAAA
CGAAACCATAAAATCAAAGAAGTAACGCTCAAAGTCAATAAGCGTTATGGGGGGTTTTTG
CTCAAAGACACTTTTTTAGAGCGCTATGGCATCGCTTTAGATGAGCGTTTTATGATCACT
AAAATAGGCACTCATTTGCCCAAAGGCTTGGATTTTTTAAAGCTTGGGGATAGGATTTTA
TGGGTGAATCGTAAAAATGTGGCGTCCAACCCAAAAGCCTTAAGAGAAGCGTTAAGCGCG
CCTAAAATTGAATTTTTGGTGTGGCGTAAAGGCTTTGAATTTTACATTAAAGTCCGTTGA
AGTATTGATGAAAAATGACGCTTATGAGATTATCCTTTCTTGGTTTATCACGCCTCTCAC
GGCGATTTTAGGGCGTTTCGCTGAATTTTTTCTCTACACTTTGCATGCGCAATTGGTGTT
TAATAGCGTGGTCGCTTTGGCGTTCATGCTCTTTGCTTATAGGAGTTTGAAAGAACAGAA
TTTCTTCAGCGCTAGTGCGCTAACAGAAGCGTTATTGTTTGTGGGGTTTTTTGCGCTTTT
TAACTACGCTTTAAAAAATCCTTTGCATTTTTATGAATTTTTCCAAAACGCTATTTTTAT
TGCGCCTAACATGATCGCACAAAGCCTCTCTCAAAGCTTGAGTAACTTTTCTAACCACGC
GCTTTCTTTAGATTTTATCTTTAATCATGGTTTTTATGCCCTTAGTTTTATCAGCGATTT
GAGCCATAATGAAATGTCTGTGTGGCTTTTTTTAAGCATTTTGCAAGGGCTTTTTTTGAG
CGTGCTGTTTGCGATCATCATTTTAGTGTATTTAGAAGTGCATGTGTGGTGCTCTTTAGG
GGTGCTGTTTTTAGCGTTTGGGTTTTTTAAAACCTGGAGGAGCGTTGTGGTGGCGTGCCT
AAAAAAATGCTTCGCTCTTGGGTTTTACAAGCCTTTTTTGTTGTTGGTGGGGTTTTTGAA
CGTATCGGTTACTAAGGCTTTAATAGACGCTCATATGCAAGAAAAACAAGACTTAAGCCT
TTTATTGGTGGTAGCGTTATTTTTGTGTTGCGTTTTTATCATAGGCGTGCCTTTTTTCAT
CAACGCTTTGTTTAGGGTGCAAAACAGCTTTAAAGAAACTTACAAACTCGCCACCAATTT
GAGCGCCAACCTCAGCCAAAACGCCCTTAATTCTTTACAATACATCACGACCCCACCCGC
TTCTTCTAGCGTTTCTTCTTCTATGAGCGGAAGCGTCTCTAAAGAAAAAGAAACGCATTC
CCCCACATTCAAGGTAGAAACCACTCAATTAGATGTAAAAATCCCAAATTTCAAGCAAAA
AAAGGTTAAAAAGGATACAATAAATACAAAAAATGAAATTTAAATAAATAGGAATTTAAT
GAGAATTTTTTTTGTCATTATGGGACTAGTATTGTTTGGTTGCACCAGTAAGGTGCATGA
GATGAAAAAAAGCCCTTGCACATTGCATGAAAAGTTATATGAAAACAGGTTGAATCTTGC
ATGAAAGAAAAGCCTTTCAATAGCGAGCAATTGATCTATTTAGAAGAGCTTTTAAGCCAC
CAAGAAAAGCATTTAGAAAACAAGCTTTCTGGTTTTTCAGTGAATGATTTGGACATGCAA
AGCGTGTTCAGGCTGGAGAGGAACCGCTTGAAAATCGCTTATAAACTCTTATGTTTGATG
AGTTTTATCGCTCTTGTTTTAGCGATCGTGTTAATCAGTGTTCTACCCTTACAAAAAACC
GAACACCATTTCGTGGATTTTTTAAACCAAGACAAGCATTACGCCATTATCCAAAGAGCG
GATAAAAGCATTTCCAGTAATGAAGCGTTGGCTCGTTCGCTCATTGGGGCGTATGTGTTA
AACCGAGAGAGCATTAACCGCATTGACGATAAATCGCGCTATGAATTGGTGCGCTTGCAA
AGCAGTTCTAAGGTGTGGCAACGCTTTGAAGATTTGATTAAAACCCAAAACAGCATTTAT
GCGCAAAACCATTTGGAAAGAGAAGTCCATATCGTCAATATTGCGATCTATCAGCAAGAC
AATAACCCCATTGCGAGCGTCTCTATTGTGGCTAAACTTTTGAACGAAAACAAGCTGGTG
TATGAAAAGCGTTATAAAATCGTATTGAGTTATTTGTTTGACACCCCGGATTTTGATTAC
GCTTCCATGCCTAAAAACCCTACCGGCTTTAAAATCACCCGCTACAGCATCACTGAAATT
GCGCCGACTAATAGGGGCGATTGATGCGTAAGGTTTTATACGCTCTCATGGGCTTTTTGT
TGGCTTTTAGCGCTTTAAAAGCCGATGATTTTTTAGAAGAAGCTAACGAAACAGCCCCAG
CGAATTTAAACCACCCCATGCAGGATTTAAACGCCATTCAAGGGAGCTTTTTTGACAAAA
ACCGCTCAAAAATGTCCAACACTTTGAACATTGATTACTTTCAAGGGCAAACCTATAAAA
TCCGCTTGCGTTATGCGATGGCGACCTTATTGTTTTTTTCAAAACCTATTAGCGATTTTG
TTTTAGGGGATAAGGTGGGCTTTGATGCGAAAATCTTAGAGAGTAACGATCGCATTTTGC
TCATCAAACCCCTACAAATTGGCGTGGATTCTAATATCAGCGTGATTGATAATGAGGGCA
AGATTTTTTCTTTCTATGTGTTTTCTACCACTTTCACTAGCTCCAAACACCCTAATTTGC
AGGCTTTCATAGAAGATAAAAACTATTATTCCAACGCTTTTATGAAGCCGCAAAATAAAG
AAAATAAAGAAAATACCTTTGAAAATGCCCCCACAAACAACAAGCCCTTAAAAGAAGAAA
AAGAAGAAACCAAAGAAAAAGAAGAAGAGACTATAACCATTGGCGATAACACTAACGCAA
TGAAAATCGTTAAAAAAGACATTCAAAAAGGCTATAGGGCTTTAAAAAGCTCTCAAAGGA
AATGGTATTGTTTGGGGATTTGTTCTAAAAAATCCAAACTCTCTTTGATGCCTGAAGAAA
TCTTTAACGACAAGCAATTCACTTATTTCAAATTTGACAAAAAATTAGCGCTCTCTAAAT
TCCCGGTGATTTATAAAGTCGTTGATGGCTATGATAACCCGGTGAATACTAGGATTGTGG
GCGATTACATTATCGCTGAAGATGTTTCGGCTAAATGGACTTTAAGGCTGGGCAAGGACT
ATTTGTGTATCCGTTTTGTCAAAAAGGGTAAAGATGAATAAGTGGCTTAAGGGGGCGCTT
GTTTTTGTGGGGGGTTTTGCAACGATTACAACCATTTCTTTAATCTATCATCAAAAGCCA
AAAGCCCCCTTAAATAACCAACCCAATCTTTTGAATGACGATGAAGTGAAATACCCCTTA
CAAGACTACACCTTCACTCAAAACCCACAGCCAACTAACACAGAAAGCTCCAAAGACGCT
ACCATCAAAGCCTTACAAGAACAGCTCAAAGCCGCTTTAAAAGCCCTAAATTCCAAAGAA
ATGAACTCTTCTAAAGAAGAAACTTTTACTAACCCTCCCATAGATCCAAACACAACCCCC
CCTAAAAAAGACTTTTCTCTCAAGCAATTAGATTTACTAGCCGCTCGCATCACCCCTTTC
AAACAAAGCCCTAAGAATTACGAAGAAAACCTGATTTTCCCCATGGATAACCCTAAAGGA
ATCGATGGTTTTACTAACCTTAAAGAAAAAGACATTGCCACCAATGAAAACAAGCTTTTA
CGCACCATTACAGCCGATAAAATGATACCCGCCTTTCTCATCACGCCTATTTCTAGCCAG
ATCGCTGGTAAAGTCATCGCGCAAGTGGAGAGCGATATTTTTGCGAGCATGGGAAAGGCC
GTCTTAATCCCCAAAGGCTCTAAAGTCATAGGCTATTACAGCAATAATAACAAAATGGGC
GAATACCGCCTAGATATTGTATGGAGCCGCATCATCACCCCCCATGGCATCAATATCATG
CTCACTAACGCTAAAGGGGCGGACATTAAAGGCTATAACGGCTTGGTGGGGGAATTGATT
GAAAGGAATTTCCAGCGCTATGGCGTGCCGTTACTGCTTTCTACGCTCACTAACGGCTTG
TTGATTGGGATCACTTCGGCTTTAAACAACAGGGGCAATAAAGAAGAGGTGACCAATTTC
TTTGGGGATTACCTTTTATTGCAATTGATGAGGCAAAGCGGCATGGGGATCAATCAAGTG
GTCAATCAAATTTTAAGAGACAAGAGCAAAATCGCTCCTATTGTGGTGGTTAGAGAGGGA
AGTAGAGTCTTCATTTCGCCCAATACTGACATCTTCTTTCCTATACCCAGAGAGAATGAA
GTCATCGCTGAGTTTTTGAAGTGACTCAAAAATACCCGATTAAAAACGCTATAATAACCC
TAAAAAACAAAAGAGAGCCTGACAAGAAAACGCATGAAAATTAAAAATATCTTACTGAGT
GGGGGGAGCGGGAAACGCCTATGGCCTTTAAGCCGTAGCCTATACCCTAAGCAATTTTTA
AAGCTTTTTGGCAATGAAAGCTTGTTTAAATTGAGTTTTAAAAGAAACGCTTCTTTAGTG
GATGAAACGCTCATTGTGTGCAACGAAAAGCATTATTTTTTAGCCCTAGAAGAAATAGAG
AGCGAAATCAAAAACAAAAGCGTGGGTTTTTTATTAGAGAGCTTGAGTAAAAACACCGCT
AACGCCATCGCTTTGAGCGCTTTAATGAGCGATAAAGAAGATTTACTCATCGTTACGCCA
AGCGATCATTTGATTAAAGACCTTCAAGCATATGAAAATGCAATCAAAAAAGCGGTTGGT
TTAGCCCAAAAAGGTTTTTTAGTCACTTTTGGGATCAATATTGAAAAGCCCAACACGGAG
TTTGGGTATATTGAAAGCCCTAATGGTTCAGATGTCAAGCGGTTCATTGAAAAGCCAAGC
CTAGAAAAAGCGATAGAATTTCAAAAAAGCGGGGGTTTTTATTTCAATAGCGGCATGTTT
GTTTTCCAAGCGGGCGTTTTTTTAGACGAATTGAAAAAGCATGCCCCTACTATTTTAAAG
GGGTGCGAAAGAGCGTTTGAATCTTTAGAAAACGCGTATTTTTTTGAAAAAAAGATCGCT
CGTTTGAGCGAAAAGAGCATGCAAGATTTAGAAGATGTGAGCGTGGATATAGCTTTAATG
CAAAAAAGCCACAAAATCAAAATGGTAGGATTAAACGCCAAATGGAGCGATTTAGGGAAT
TTTAACGCTCTTTTTGAAGAAGCGGCTAACGATCCTAAAGAAAATGTCAGTCTGAATCAA
ACGCCCATTTTTGCCAAAGAAAGCACAAATAATTTAGTGTTTTCCCATAAAGTGAGCGCT
CTTTTAGGGGTTGAGGATTTAGCCATCATTGACACTAAAGACGCTCTTTTAATCGCTCAT
AAAGACAAGGCTAACGATTTAAAAGCCCTAGTGAGCGAGGTGGGAATAAACAACCAAGAA
TTGTTGCAAACGCACACTAAAGTGTATCGCCCTTGGGGGAGTTATGAAGTCTTGCATGAG
AGCGGGTGTTACAAGGTTAAGATTTTAGAAGTCAAACCTAACGCAAGGCTTTCTTTACAA
AAGCATTTCCACAGGAGCGAACACTGGGTGGTGATTAGCGGGATGGCGAGCGTGGAGTTG
GATCATAAAATGTTTGAATTGCAAGCTAATGAGTCCACTTATATCCCTAAAAACACCTTA
CACCGCCTGGCTAATTACGGCAAAATCCCTTTAACCATCATAGAAGTTCAAGTGGGCGAA
TATGTCGGTGAAGACGATATTGTAAGAATTGATGATGATTTTAACAGACAAAATCAAAAC
GCCTAATAAAGAAAATTTAATATAAGGAGAAATAATGAAAGAAAAAATCGCTTTGATCAC
TGGGGTTACCGGGCAAGACGGGAGCTATCTGGCTGAATACTTGCTGAATTTGGGTTATGA
AGTGCATGGGTTAAAAAGGCGCTCTTCTAGCATCAACACTTCTAGGATCGATCATCTGTA
TGAAGATTTGCACAGCGATCATCAAAGGCGTTTTTTCTTACACTATGGGGATATGACCGA
TAGCTCTAATCTTATCCATTTAATCGCTACCACTAAGCCTACAGAGATTTATAATTTAGC
CGCTCAAAGCCATGTGAAAGTCTCTTTTGAAACCCCAGAATACACCGCTAACGCTGATGG
TATTGGCACGCTAAGGATTTTAGAAGCCATGCGGATTTTAGGCTTAGAAAATAAAACACG
ATTCTATCAAGCCAGCACGAGCGAATTGTATGGCGAAGTCTTAGAAACCCCACAAAATGA
AAACACCCCCTTTAACCCACGAAGCCCCTATGCGGTCGCTAAAATGTATGCCTTTTACAT
CACCAAAAATTACAGAGAGGCTTATAATTTGTTTGCGGTTAATGGCATTCTTTTTAACCA
TGAGAGCAGGGTAAGGGGCGAAACTTTTGTTACTCGTAAAATCACACGAGCCGCTAGTGC
GATAGCGTATAACTTAACGGATTGCTTGTATTTAGGGAATTTAGACGCTAAAAGAGACTG
GGGGCATGCCAAAGATTATGTGAAAATGATGCATTTAATGCTCCAAGCGCCCATTCCACA
AGATTATGTGATCGCTACAGGAAAGACCACAAGCGTGCGCGATTTTGTGAAAATGAGCTT
TGAATTTATCGGTATTGGTTTAGAATTTCAAAATACAGGGATTAAAGAAATCGGTTTGAT
TAAAAGCGTTGATGGAAAAAGAGCGAACGCTTTAAAATTAAACTTAAGCCATTTAAAAAA
AGGCCAAATCGTGGTGCGCATAGACGAGCGTTATTTCAGGCCTACTGAAGTGGATTTGCT
TTTAGGCGATCCCACTAAGGCAGAAAAAGAGCTAGGTTGGGTTAGGGAATACGATTTAAA
AGAGTTGGTTGAGGACATGTTAGAATACGATTTAAAAGAATGCCAGAAAAACCTTTACTT
GCAAGATGGGGGCTATATTTTAAGGAATTTTTATGAATGAGATTATTTTAATCACCGGCG
CCTATGGCATGGTGGGGCAGAACACAGCGTTATATTTTAAAAAAAATAAGCCTGATGTTA
CTCTACTCACCCCTAAAAAGAGCGAATTGTATTTGTTGGATAAAGACAATGTTCAAGCTT
ATTTGAAAGAATACAAGCCTACAGGCATTATCCATTGCGCCGGGAGAGTGGGGGGCATTA
TCGCTAACATGAACGATCTCTCAACTTACATGGTTGAGAATTTACTGATGGGCTTGTACC
TCTTTTCTAGCGCTTTGGATTTGGGTGTGAAAAAAGCCATTAATCTAGCGAGCTCTTGCG
CTTACCCTAAATTCGCCCCTAACCCTTTAAAAGAAAGCGATTTATTGAACGGCTCTTTAG
AGCCAACGAACGAAGGCTACGCTTTAGCCAAACTCTCTGTGATGAAGTATTGCGAGTATG
TGAGCGCTGAAAAGGGCGTTTTTTATAAAACTCTAGTGCCTTGCAACCTTTATGGCGAGT
TTGACAAGTTTGAAGAAAAAATAGCGCACATGATACCAGGGCTTATCGCTAGGATGCACA
CCGCTAAATTAAAAAATGAAAAAGAGTTTGCGATGTGGGGCGATGGCACGGCTAGAAGAG
AGTATCTAAACGCTAAAGATTTAGCCAGGTTCATTTCTCTAGCTTATGAGAATATCGCTT
CAATGCCTAGCGTGATGAATGTCGGCTCTGGCGTGGATTACAGCATTGAAGAGTATTACG
AAAAAGTCGCCCAGGTTTTAGACTATAAGGGCGTGTTTGTTAAAGACTTATCCAAACCAG
TGGGCATGCAGCAAAAGCTTATGGATATTTCCAAACAAAAGGCTTTAAAATGGGAATTAG
AAATCCCTTTAGAGCAAGGCATCAAAGAAGCTTATGAGTATTATTTGAAGCTTTTAGAGG
TTTGAAATAAAATCAAGGCTCTTATGGGGCTATAAAAACGCTCCGCTATTAAGCGCTAGC
GGTAGTTGCGATATTGTGATCATTTAGTTTCAAACAAACTTTGAGCCATTAAAAGGGGTT
TGGTGTGCGCTTCGCTCTCAATCTCAAGCGCTTTCTTTATCATCAATATCAAGCCCGCTT
TTTTGTAGTACCCACCATAAAACCCTCTCTATATTGCAAGTTTTCTCAAATCCCTTGAGT
GTAGTAGACTTAGACTTAGCTTAAGCAGAACTCTAAAAAATTTTTAGAGGGTAGAGTGGT
TTTAAAAAAACGCCTTAGCAAATCCTAGGCAATAATTCGCCTTCTGGCGTCTCTAAAATC
CTTTCAAAACCCCATGCGTTCTTTAAAACCACGCTAGGATAAGGGTTTTCAAACACTTCG
CCAATCACGCAAGCGTTTTTAGCTTTTTCGTTAATTTTTAAAATTTCTAAGGCTTTAGGG
GCGTCTTTTTGATTGAGCACTAAAACAAACACCCCCTCATTGGCTAACGCGTAGGGTTCT
AGCCCTAAAATCTCACAAATCCCTTTCGTTTCTTCTTTTAAGGGGATTTTTTCTTCTTCT
ATAACGATTTTCACTTTGGAGCTGTTTGCCCATTCGTTCAGCACGCTCGCTAACCCGCCC
CTAGTCGCATCTCTTAAAGCATGGATTTTGAGATCGCTTAAAAATAGGGGTTTTAATAAG
GGATAGAGCAGTTGGCAATCGCTTTCTAGATTCGTTTTAAGCTTGATTTCATGACGCATC
GCAAACAAGCTTGCCCCATGATTGGCGATAGTGTCGCTTATGATAATGGCTTGGCCTTGT
TTTAAATGGTGTGAAGAAATCCCTGGCTTGATGGTTTTACCAATACAGGTTGTGTTGATA
AAAAGCTTATCCACGCTCCCCTTTGGCACGACTTTAGTGTCTAGGGAGAGGAGTTTTAGG
TTGGCTTTAAGCAATTCTTTTTGTATGGATTGCAAAATTTGTTTTAAAAGAGGGATTTCT
AGGCCTTCTTCTAAAATAAAACCCATATTCAAATACAAAGGTTCGCCCCCTTGCACGCTC
ACATCATTCGCGCTCCCGCAAACGCAAAGCTTGCCTATATCACCCCCATTAAAAATTAAG
GGCGTGATGACAAAACTATCCGTGCTTACGCAATATTCCCCACTAGCTTTAAATTTAGGG
GCGTCTTCATCAAAGGCGCTAATCAATTCTTTTAAATAGGGCATAAAGACTCGCTCAATT
AAAGCGTTTGTTTCTTTCCCTCCGTTCCCGCATGCTAGAGTTACGCTATCCATTTTTATC
CTTTTTTGATGATTGTAGGGTTGAAATACGCCATTAAGGCTTGACCGATAGGGATACTGC
TATCGTTAGGGGGGAAATGCTTGTGGAAAAAATACTGCCTTTTTAGCCCCCTCAATCGTT
TGGCTAATTGTTCGCATAATAATTGGTTGCAAAACACGCCCCCACTGCACACCACCACAT
GCTCTTTAAAAGGCACAATCAAAGCGGTAATGATTTCTACTAGGCTGTTAAAAAATTTCT
TAGCGATGCGTTCAGGCTCTAAAACGCCCAAATCCTTTTCAAACGCTTGATAAAATTCTT
TCAAACACACCACGCTGTTTTTGATTGTAAAAGGGTAAAAAGCGATTTCATCGCTTTGTA
AGGCTAGATTTTCTAAAACCTGCCCACTTTCTGCTTCAAAGCTAATCGTTCCTACTAAAT
CCAAACTAAACGCTACTATATCAAACAAACGCCCTATGGAATTGGTAGCGGTGCTTTGAA
TTTCTCTGTCATGCATTTGCTGAAAAATTTCTAATTCGTCTTCTTTAAAATGTTTTTGAA
CGCGCTCTAAAAGCTTGTTGAGTTGGTGTTTTAAAGCGATTTCTAAAACCAGGCGTTTAG
GCTCTTTGATCGCTTTTTCCCCCCCTAAAAGCAGAAATTCTTCAAACCTAGCGATTTCTT
CAATGCGTTCAAAATCCCCCACAAAACACTCCGCCCCATAAATCTTATTTTCATAAGCCC
CACTCCCATCCCAGATGATACCTATAAAGGGGTCGTTTAAATGCGGGTCTTGTAATAATG
CGTCTAAAACGCTCGCTAAAAAGTGGGCATGGTGGTGCTGGACTTGCAACAAGGGCGTAT
TAAAATCAAAAGCCATTTTGGTGGTGGTGTAGTTTTTATGCTTATCACAAGCTAAGAGCG
TGGGTTTAAAATCATAGGTTTTTAAGAAAAAATTCAAAGTTTCTTTAAAGTGCTTTTCAT
TTTCTAAAACGCTCAAATCCCCACAAAAAGGCGAGAGTAAAAGAATGGAAGTTCCACTAT
CTAATAAGCTAAAATGCCCTTTTTGTTCCGCTCCAAGCGCTAAAATCTTTTTTTGCGAAT
CATTAGAGCGTTTAGGCAAAGTGAGATAAAGTGGGGCAAACCCCCTAGCCAAACGCATGG
GGCGCATGGCGTTGTCTATGCATTGCACGATGCTGTCATCAATCCTGTGAATGATGGCGC
GATTGTGCGTGAGCTTAAAATCAAAAATGAAACTCAAGGCATCAATCTCAGCCTCATCGC
TCGCTAAAGGGAGGGAGCTGAAATTCGCACTCGTGAATATAATAGGGAAATCCAATAAAT
CCAGTAATAAAGCATGCAAAGGGGTATAGGGCAAGATGACGCCATAAAAGGGGGAGTTTT
TAGCGATATTGGGGGCTAATGGTGTATTAGGTTTTTTACGCGCTAAAAGAATGGGGGCGC
TTGCAGAATTTAGGCTCTCGCATTCTAATGCGTTCAAAAACGCATGCTGTTTGGCTGTGT
TTAAATCTTTAAACATGAGCGCAAAAGGCTTTAGGGGGCGGTTTTTTAAAAGCCGTAATC
TTTCTATGGTTTGAAAATTCCTCGCATCGCACAAGAGGGCAAAGCCTCCCAAACCTTTAA
GAGCGATGATTTTACCTTTTTGAATGTCTTTAGCGCATTCTAAAAGAGCGTCATCATTTT
TGAAGCGCTTGTAATTGAGCGTGATACCGCACTTTTTGCAACTGATGCCTTGAATGTGGA
AGCGTTTGTTATTGGCGTCTTTATAAACGAATGCGCAAAATCCACAGAGTTTGAAAGGTT
TTAGGGCGGAGTTTTCTCTGTCATAGGGCAAAGCGTTTAAAAGGCTGTATCTCGCCCCGC
ATTTCGCGCAAGAATTGAAAGCGTAATGAAAATAGGGGGAGTTTTTATCTCTAATTTCGC
GCAAGCAATCCTTGCACACGCCTAAATCTTTAGGGATTTGGCTGAGCAAATTTAAAGGGT
GGTTCTTGCTTTCTAAGATCCTAAAACCATTGAATCTGAGCGCCTTATCATAAGGGCTAA
TAATAGTTTTTTCAACCAACGCTAAAGGGGGCAATCCTTTTTTTAGAGCGTTTAAAAAAG
ACTCTGTTTTGTGAGCGGGTAAGACGATTTCTAAAGCCGCTTGAGTGTTACGCACAAAGC
CTACAAGCTCTAATTTTTGAGCTAGGGCATAAATAAAAGGGCGCATGCCCACGCCTTGAA
CCACGCCAAAAAGCGTGATCTTATTCAATAAAGTTGCATCGTTACGCAATGCAAGCTTCC
ATGCTGTTTGATTAAAATATTGCAATCAACCCCTACCACTTCTAGGGGCGTGTGTTGTTT
TAAGGTTTCTAAAATGAGCGCGTCTTTGGGGTCGTTGTAGGTGGGCACGATTAAAGCGTT
ATTGCACAATAAAAAATTCACATAAGTCGCCGGCAAGCGTTGTTGGTTTTCATCAAAAAT
GGCTTTGGGGATTTCTAGGGGGATGAGTTTATAGGGTGTTTTGTCTGGTTTTTTAAAGGT
TTTTAATTCTTCTTGCATTTTTTTTAAGGCTGTGTAATGCTCATCGTTTTTATCCTCGCA
TGCACTATAAACAATGGTGTCTTTATCCAAAAAGCGAGCGAGCGTGTCGGTATGGCTATT
GGTGTCATCGCCTTTGAGATAGCCATAAGAATACCACAGCACTTGTTTAGCCCCTAATTC
CTTTTTAAGCATCGTCTCGATCTCTTGTTGGCTCAAATGGGGGTTACGATTTTTTTCTAA
CAGGCATTGGGTGTTGGTTAAAATACTCCCGGCCCCATCGCTTTCTATGCTCCCACCCTC
TAAAATATAGGGCATCGTTTTTAAAGGGTGTTTTAAAAACCCTAAATTTTTGAGCTTGGA
ATTCACCTGATTGTCCAAATTGGAAGGGTATTTTAACCCCCAGCCATTAAAACCAAAATC
CAAGCACTCTAAAACGCCATGATTTTCAATACTGATCGCTCCAAAATCCCTAGCCCATGT
GTCGTTAGTGTCAACCTTTGCGATCTCTACACCAGATAAATTTTTAAGCATCTCATAGCC
GATAGTATCGCTAGTATGGACGCACACTAACACCTGAGCGTGTTTGGCTATGGTTTGAAT
GATGTTTAAAAAACTTTCCCTAGCCTCTTTGATGCAATACGCCCAGTCGCTAAACTCATG
GGGGAACGCCATTAGAATCGCTTGGATTTTTTCAAACTCCGCTAACATTCTTTTCATTCA
AAATATCCTTTTAAATAACTATAACACAATCTCATTCAAATAGCGTTTTTAAAACAAATT
CAAACGCTCTTTAGCGGTTTGAAAATATTCTTTTTCTGATTCTATGCCGATAAAATTCCG
TTCTAAATTTTTGCACGCTAAGCCGGTGGTGCCGCTCCCCATGAAAGGATCTAGCACGAT
GTCATTAGGGTTTGTGTGGATGGAAATGATTTTTTCCATTAAAGCCAGGCTTTTTTGCGT
GGGGTGTTTAACTTTTTCAAGCCCGCCAACCACAGGGCTTTTTAAAATCAAGGGCCGTAA
ATATTTTTCATTTTTTGGTTTGTTAAACACCCATTTAGCTTTCTTTTTAACCGCCCACAG
GGCAAATTCCGTGTCCTGGACATAGCGCCGGTTAATGTTTCTTGGCATGGGATTATTTTT
AACCCATTGGATAAAGTCTTTGACTACAAAGCCGTTTTCTTCTAAAAAATCAGCGATATA
GCTTATAAACCTGTAAGAGCAAAAAATAACCATGCAGCCGTTTGGATTGACTAAGTGGGC
GTAGCGCTTGATCCATCCTAAAAGCCTGAAATTCTTATCCCATTCCCCAAAATCTATGCC
TTGCCTTTTAGCGCTCTTTAGGGTGGAAAAATTGTTTTTAACCGAAATGTTATAAGGAGG
GTCTGTGATGATCGCATCCACTTTTAAATCTTGCTGGTAAAAGTCTTTGATGATTTCAAA
AGCGTTAGCGTGATGAATTTGTATCATTTTCTTAAGCTTTTTAAGATCGCTTTGCCTAAA
GCTAGGGCTAGAAGGGGAGGCACAGCGTTACCGATTTGTTTACAAACGCTCGTTTTATTG
CCATAAAAGATATAATTATCGCTAAAACTTTGTATCCTGGCGGCTTCTCTGGGCGTGATA
GAGCGGTGCAATTCAGGGTGGGAGTTGGTGCCATTGCTTGGAGTGTCAAATCGTGTGTCT
ATGGTGGGGCTTACTTTATTCCAGCTCAAACGCCTCCATGTGCTTTTGAATTGCTGTTTG
CCATGCAAGTTTTTAGGCAAGCATTCTTTGCCTTGCTCTTTGTTAATGAGCTTTAATTTC
TCTAAAGCGGCTTGCGAGTGGTTGGTGGCTTGATGGTTGTATAATTTAGGGCTATCTTTT
CGCATTAAAGCTTGATAGCTTGATTGGATAGGGTTTAAATAATCGCTCTCAAACGCCCCC
TCATTAGAACAAAGATAGGCTAAATCGCTTATCGCATCTTGAACATTCACGCTTTGAGAA
GGCTCTAAAAGATTAAAATCAAAACTGAAACGACTAGCCCCCACAATAAAAGCCCTCTCT
CTGTTTTGAGGCACGCCATAATCTTTAGCGTTTAGGATTTGATAGCTTAATTGATACCCT
AAAGCGTTCAACCTTTCTTTAATTTCTTCTAAAAAATAGCCTTTAGCGCAAGAGATGAGG
TTTTTCACGTTTTCAATGATAAAAATTTCTGGCTTTAAGGCTTTCACTATTTCTATATAT
TCTAAGAATAAAAAATTCCTAGGGTCTTTTAGCCCTAAATTTTTCCCTTTATTAGAAAAG
CCTTGGCATGGAGGCCCGCCAATGATCATGTTGATTCCTAATGTTTGGGCTAGTTTGATG
ACTTTTTCTTTAATTTCAGTTTGAGTGATGTCCCCACAAATACCCGTAGCGTTTTTATGG
TTGTTTTCAAAAGTGATTAGGGCTTGTTTATCGCAATCTAGCCCTATTAAGGTGTCAAAC
TCTTTTAAACACTCTAACCCAGCGCTAAAACCCCCAGCCCCACAAAATAAATCTAAAATT
TTATAGTTCATTTTAAGCTTTCATAAATACGATTAATAAGCGTTAAAAAATCATCGGTTT
CAAAACGCAAATAAAAATGAGCGCGTTCTATAAAGCTATTACCACGATATTCTGTTTTTG
GCGGATAGCTTAATTTATAATAAATGCCATCATCAACAAGAGTGGTTTTAAAAATATGAT
GAGCGATTCGCGCTTTATAGGGGTTAAACAGACCGATTTCGTGTAAATACCAATCTAAAT
AAATCCTGAATTGAGCGTTTCGTTGGTTGATGCCTTGCGCGTATTCAGGCTGTAATTCCC
TGAAATTGAAATTCAGCGCTTCGCTAGGGATATTGAAAAAATCAATTAAATAATGGAATT
TTTTAAACTCTAAAGGGCTATGAAAGAAGTAATCTAAAGTCAAAAAATTTCGTTGCGTAT
CAATGCTGCCCCTGCTTTCAAAAAAGCCGCTCAAAAAGAGTCTTTGATTGGGGGTCATTG
AACGGGAGCGGTTAAAAAAATCGTTGTCTATGAGCGAGTTTAAAAGTTTCTTGTAAAAAG
AGTTTTCATCTAAATGCAAGTCGTTTTCTAAAATGAAAACAAAAGTTCCTTTGATTTTTG
TAACGTTTCCTTGATTGAATCGCCAAATTGGATGCGCGCTTAAAGTATTGAGAGCGTTTA
AAACTTGCGTTTTGCTTTCTTCATAGCCATGGACAAATTTTGAAGCTTTATAAGAACACA
CCCCATAAATACACCCATTTTTAATTTGGAAACGGCTCAACAACACCCCTAAATTAAAGG
GGTCAATAGCGTTTAAAAAGCGAGAAACAAGCAACAATAACCTTTCATTTTTTAAAAGGA
TTATAAGATAGCGCTCATTAGTTTTTGTTTAAAGGTTTTAGAATGCTATCTAAAATTTCA
TTGGTAGCAACACATTCAAACCCCTCTTCTAAAAGCCCATAGCACCCCACTCCTGCCTCA
GAAAATAAAGAAATATAGGTTAAGGTTTGATCAAAGAGCATAGGGGGATTAAGGATTAAA
CCAAATTCATTTGAGACATTAACGTTTCAAGCTTTCAATTTCTTTAAGCATGGTTTCAAA
AGCCTCTTTAGTGCCTGCTCGCACGCTAGAAAACAAACTAAACACCACAATAGCTACGCT
CGCTACAATAAAGCCCGGAACGATTTCATAAATATCCAAAAAGCCTTTGCCAAATTTATC
GTATAAAATCACCGTGCTAGCCCCAGAGAGCATGCCAGCAATCGCGCCAATGCGTGTCAT
TCTTGACCAAAAAAGCGAGAATAAAATCACAGAGCCAAAGCTCGCACCAAAGCCAGCCCA
TGCGTAACTCACGATGCTAAGAATGCTGGCGTTTCTATCTGTTGAAATGAAAAAAGCGAT
GCAAGCCACTCCTAAAACCGAAAGCCTAGAAATAACCATCACTAATTTTTGCGGGGCGTC
TTTATTGAAAATCGTCGCATAGAAGTCTTCAGCAATGGTAGAAGAGCTTACAAGCAGTTG
CGAACTGGCCGTGCTCATCACCGCCGCTAAAATCGCGCTCAATAAAATGCCTGTGATCCA
AGGGTTAAAGAGCAATTGACTCATCACAATGAAAATCTTTTCAGGGTCTTGTAAACTCAA
ATCAAATTTATGCACATACGCAACGCCTAAAAGCCCCATAGCGCATGCCCCAATCAAAGA
AATAACCATCCAAGAAATCCCAATAGTGGTCGCTTTAGGCACATCTCTAATGGAGCGGAT
AGACATGAAACGCACTAAAATATGGGGTTGCCCAAAATAGCCTAACCCCCAAGCAAGGCT
TGAAATAATGGCGACTACGCTAGAGCCTTGCAAGAAAGAAAGGTTTTCAGGCTTGATTTC
TCTAATGATCTTAATCCCCTCTCCAATCCCTCCAAGATGGATTATCATAACGATCGGCAC
CACGATTAAAGCGCTCATCATCAAAAGCCCTTGAATCAAATCCGTCCAACACACCGCCTT
ATACCCTCCTAAGAAGGTGTAAGAAACAATAATCAGCGTGCCAATGCTTAAAGCGTAGGT
GTATTGAATGCCAAAGGTCGCTTCAAAGAGCTTAGCCCCACTCACCAGCCCTGAAGAAAT
GTAAAAAATAAAAAAGATTAAAATCACAAAAGCTGAAATCAAGCGCAAGATGTGTTTGTC
ATCGCTAAAGCGCGTTTCAAAATAATCTGAAATGGTGATGGAATGAGCGATCACGCTCGT
ATAAATGCGTAAGCGTTTAGCCACAAAAACCCAGTTAATGAGTGCGCCCAAACTCAAGCC
TATGGCGATGTGTGAGTTGATCAAGCCCCCCACATATAAAGCTCCAGGTAATCCCATTAA
AAGCCACCCGCTCATATCGCTCGCTCCAGCACTCAAAGCGCTAATCACAGGGCCCATAGA
ACGATCGCCTAAGAAATAATCTTCAGTCGTTTCATTTTGTTTGTAAAAATAAAAACCAAT
ATAGAGCATTAACAGCGAATAAACGATAAACATCGTAACAATAGGGGTGCTTAAAACAAC
ATGTCCCATTTTGATTTCCTTATTTAATACAATATTTATTTTTCAGCACAGCATGATTTG
TGGCAAGTTGGTCGCCTTAAAACCCTTGAGCCTAAATTCCCGTAACGATGATAAGAGATG
CTAACCGATCGCTCTAAGTGGTAATACAACAATTCAAAACGCCCGTTCAAGCAGGGTTTA
GCCGTGGCTAAAACCATCCCTAAAGCACTCGCTTGCTCGTGCAATAAATCCAAATCGCTT
TTTAGATAACGGACACGATTGAAAGCGTTCAATTTCTCGCTGAATTTTTGCAAGCTTTCA
TAAACAATAGGGGCGTTTGCTTGGAGCACTTTTAAGCATTCTAAAAAGAATGTTAAATCT
TTGTTCGCTCGTTCGTTTTCTATGCTGAGCGTTAAAGGGATTTGAGAAATTAAGCATGCT
AAAGCAACGCCTAACATGTCGCTTAAAGTATCCTTTTCGGTGATGCGATAGCCCACGCTT
TTAACTTTGGTGTAGGAAAAAAGGTTGTCTTCGCCTCTGATTTTGACATAGTCTTTAGCT
TGGCTGAATTCATGCTTGTAATGATAAGCGTAGCTCTTTGCCATAAAAATCGCACGCTTC
AACTCATGCGTATGCTCATCATAGCCTTTTTGAGTCAAACCCTCTAAAGCTTCGCTTAAA
GGGTTTTTTAAGGCGTTTTCATCTTCTTCTTCTTGGTGAATATTCACAAATTGCGTGATA
TAGTTAAAAATGCCCACCTTCCTCCCAAACCCCACAGCGGATTTTTTAACCCCCCCAAAA
GGCTGGCGCAAAACAATCGCTCCTGTGGTGGGTTTGTTGATATAGATATTACCGGCTTCA
ATGCGCTCTAAATAATATTCCCACTCCCTTTCATCCAAAGACTCTAACGCGCTAGTCAGC
CCATAACCGGTAGAATTGACTATGTCTATCGCTTCGTCTAAATCTTTTGCTTCCATCACG
GATAAAATGGGCGTAAAAAGCTCAGTTTGGTGCGTGAAATCGCCTTTTTTAGTGCCGTAT
TTGATGCTTGGCTTCATCAAATAGGGGTTATCATTGACAAAGCTTACCGGGATTTCGTAA
TTTTCATAGCTTTTCAATTCATCTATGGCTTTGATGACCTTTTCATTAGGCTTGTCCGCT
AGAGCACCGATTTTGTTTTTGAAATCAAAAGGATCGCCCACGCTAAGGCTTAGAGTCGCA
TCTATTAGAGTCTTTTTAAAGTTCTCATCTTCATAGACTTCTTTTTCCAACACTAAAAGC
GAAGTGGCGGAGCATTTTTGCCCCGAATTGCTAAAAGCTGAATGGATAACATTCTTAATC
GCCTGGTCTCTGTCTGCCATTTTGCTCACAATGGTAGCGTTTTTACCGCCTGTTTCAGCG
CTCAAGGCTAAAGTGGGGTTAGCTTTTAACATTTTATAAGCGGTGTCTTCGCCCCCTGTT
AAAATGGCAAACTTGATGCTTTCATCTTTTAAAAGGTGTTCGCTAATATCGCTCCCTTTA
GAGGGCAAGTAAATGAGCACATCTCTAGGCACGCCCGCATCCCAAAAGCACTCACAAAGC
TTATAACCCGTTACGCTAGACAAACTTGAGGGCTTGTAAATCACCCGATTGCCAGCGGCT
AGGGGGGCAGCGATAGTGCCTACAGAAATGCCCACAGGGAAATTCCATGGGGCAATGACC
ACACCTACGCCTTTGGGGGTGAATTTCGTTTTTTTATTTTGCTCTTGTAACACCCTTAAG
CTGTAAGGGTAAAACTCTAAAAAGTCAATGGCTTCGCTCACTTCAGCGTCCGTTTCAGCG
AAAGTCTTACCCACTTCTAAAGCCGAAATCCCTACCAAATCGCCTCTCCTTTCTCTAAAA
AGCTGGGCGGTTTGACTCATTAAGGCATGGATTTCTGTAAAGCTTTTTTGGCTGAAACGG
CTCTTATCGCTTTTAGCCACTTCTAGGGCTTTTAAAATCGCTCCCTTATCCGCTAAATGC
ACGCTAGCGATTTTTCTATGATGGATTTTATCAAAGACTTCTAAAGGGGTTAGATTAGGA
TCTTCAAACCTCCCATCCATTTCTGGGTAAAGCTCTAAAATAGGAGCGTTACGCATTTTT
TCGCGCACTTTTTTAGCCCATTCTCGGTTGGCTTTTAAAATAAAATCGGTATCGCTTTCG
TTTTTAAAGGAGTGGTTTGGGTAGGTGGTATGCCCGCTTTGTTTGGCGTTTCTGTCTTGA
GTCCTGTGGGTGGCATTGTCTAAAGTAGCGATTCCTTTAAGGCTGTTTAAAAAGCGCTGT
TCTTGGTCTTTCCATTCGCTCGTGCCCACTTTAAGATTAAAGAAAGCTTTCATGAAATTA
TCGCTTGAGGTGTTTTCATCTAACCTCCTCACCAAGTAAGCGATCGCATTGTTAAAATGC
GCTTCATCGCACACCGGCGCATAAAGAATGAGTTTGTGCATCTCTTTTAGTTCCTGGCTC
GCTTGCAAGCTCATGCCCTCTAGCATTTCAAAGCTAAAATGCTCTAACACAACAGGGTCG
TTAAGGGCATGGATGCGCGTATAGACATAAGCGATTTCAAAAATATTATGACTCGCTGCG
CCAATATGAATGTATTTATAATTATCGCCCTCTAAAACAAAATCTAACATTTTATTGTAA
TTAGAATCGGTGTCTTGCTTATTGGAAAATGTGGGTAACGCCCAGTCTTTCACGGAAGCG
ATCGTCTCTTCGCTCTCCATGTTTGCTCCCTTAACAAAGCGGATTTTAATGGGCTTTAAC
CCTTTTAAAACCCTTTCTTTAGAAAAAGCGTGCAGTTTTTTCAAATATTCATAAGAATCA
GGGATATAGGCTTGCAGCACAATGCCAGCGTTCAAATCAAATTTAGCGATAGACTCCATA
AAAGACTCCACCGTGAGCTCCAAATCCCTAAATTCCTCCATATCCAAATTAATGAATTTA
GGCATGCCTTGCTTTTTTTCTTCTTCTAAAGCTAGGGCATAAAGAGCGTCTAGGCGTTTG
ACAATCTCTTTTTTAGAGTATTCAAAATCAAGGATATTGATTTGAGAAAAAATCGTCGTG
ATTTTAATGGAAATGTATTGGATGTAGTTGGATTTTAGGGCTTGAGAGTATTTTTCAAAA
CGCGCACTAGCTTCTTCTTCGCCTAAAACCTCTTCGCCAATAAAATTCACATTCAAAATG
ATTTTTTCATTTTTTCTTTTTAAAATCCTCTCTTTTAACTGGCTCTCTTCTTGATCCAAG
ACCATCGCTTTCGTGTCGCTTCTGATTTTATTGACAAAGAAAGGCACGCTCATATCAGGG
AGCATTTTCCCAAAGCTCAAAAACCCCATTAAAAGCAATTTTTCAAAGGAAGAAAAAATC
TCACGGCTTTTGTATTTGTCTAAAACATGCTCAATCATTTCAAAGCGGGCTTTATTGTCT
AAGCATCTAAAACTCCGATCCATAAGCTCTATGAGCATGACTTTGTTTTCAGGGTTGTTT
AAAAGCTTTTGCATTTTAGAGTGGAACGCTTTTTCTTGCTCGCTCAAATGGTTACTGATA
CTATCTTGCAGTTTTTTAGCTAATTCTAGTGAATCGTCAATGATTTTTTGCATGAGCTTA
CCTTTTATTTAAGAATTTGGCTTGATTGTAGCATGTTTTAAGCGGGTTTTTAGGCGGTCA
TTTTTAATAATGATTTTTAATTTATGATTGTTTTCATACTAAATGAATTTAATTATTAAA
ATTGATTTGTTTAAAAGTGGTAATTATTTACCGCTTAAGACAAAAATTAGAGGAATTTTT
TATCGTTTTAAAAGTTCATTTACTTTTCGTTTAAAAATGAATTTTATCATTCTCGCCGTG
TAATTTAAAGTTTAGCTTATTCAATTAAACGATTTTAAATTAAACGGATTTATCACAAAT
TTTACAAAACAAAGGATATAAAATGAAAACAATTAAAAATGGTATTATGATCGGCACACT
CGGTGCGTTGTTATTGAGCGGTTGTTCTAGCTTTGATACTCAGCGTTTCGCTTGTCTTCC
TAAAGACCATTCTTTAAAAGACGCTTCTACAAAAAAAGAAGCGCAATACACGCCTAAGGG
CTTTTTTGACCCTTTTTCTTCTAATTTAAACCACTGGGATTCTACATTCTAGGGGTTTAT
AAAGAGGGGGCGAAAGGGGGGGATAATAAAGCTCATTTTAAGTTTTCTCAAATTACAATA
ACCATCTTTTTAACATTGATATAAGATAAAAGGAGATATTTTTATGAGTGGTGCTCATAT
TGTAGGAAACACGAATAATGAGAAAATAGAAAACACGAATATTTCAAAAACGACTGCTTC
CACCCCCCCCCCAATAATGAAGAGCTTTTAAAATCTGTTGAAGATCTTGCAGATCGCTTT
AAAAAATTAGAAGACAAATTAGAAGACCTTGAACCCTTTGTAAAAATCTCTCGTTGCATA
GGCCGCTTTTTTAGAAAATCCTCTAACGACACCCAAGAAAACTCAAAAGACGCTCAAGGA
AGAGAGGAAGCGCTTAAAAAAGCCCAAGAGAAAAACACCGAACTAGAACTATATAGAGAA
AGAAATAATCTAGCTAGAGAAAAAGATAAGCTAGCTAGCCAAAACACCGCTCTAACCACA
GAAAAAGAAAATCTCAATACAGATCTCTCAAATGCAAAAAACCAAGTAAGCCAGGCGATA
AAAGATAAAGAGGATTTAGAGCAAAAACACGCGCCATACAAAAAATTAGAAAGACTCTAT
GAAGTTTTTTTAGAAGTCAAAGGGTGCTTGAATTTTGGGTTTATAGAAAAAACTCATAGC
GCAATGGATTTGATCGCATACGTTCTTAGCGATAGCAAATACTATTTGGAAAGCCTTTAT
AACAAAGCGAGCCAAGAATTAAGCGATAAGAGGAGCGATAAGGGTGAAAAATTAGCCGAA
TTGTTTGATTCGCTTTTTGAATACATTAAGGATAATAAATTTGAGCGTTTGAAAGAGCCA
AGCGCTTATGACTCTACATGCAAAAGACTATACCCAGAGCAAAACACTTCTCAAAAGATG
CAAAGAGTGGTCTTAATAGGCTATACATACGACAAAAAAACAACATATTGCACTATCGTG
GATATGGGATCATAAAATGGGAACGCTCATGGAAAAAATTTTTGGCTTCTATCCAGTGAG
GAAAAAGTTAGAAAGCGCTCAAAAAAATTTAGAAAACTCTAACGATCAATTGTTGCAAGC
TAAAGAAAACATAGCCGAAGAAAACACCGAATTGGAGCGAGAAATAGCGTGCTTGAAGAG
TTTAGAAGCCACAGACAAAAGCGAGCTGGACTTGCAAAATTGGCGTTTTAAAAGCACGAT
AGAGGATTTAAAACGCCAAAACAGAAAATTAGAAGAAGAGAATATAGCGCTCAAAGAGAG
GGTTGGAGAGGGTTGATAGCTTGAAAGAGCAACCCTAAAAACAACCAAAACCAACCAAAA
CCATAACTAAAGGAGAAATATCATGGTGACACCCTTACAAAGTTTAAAACTGCCTATTGG
CCACCCGTTAGTAGAGATTTTGTGCAAGCTGTCTTTAAAAGATAAAGCCGCATTTAATGA
AGAAGCTGCGATTAATTTCAAAAAAGAAGTGTCAGAAGAAGAGCAAATCAAGTTCAAGCA
AGCACTAAGAGCGCTTCATGCGATTGTTAATAATGAGGCTTATTCAAGGTATCTTTCTGA
TGAGAATCAAAAATTCATAGAGAGTTTGGCGCAAGCTGAAAAGATCACTAATGAGCAAAT
AGAAAAAGCCTTAGAGATCGTTTCTTACAGCGATGTGGATGTGGATTTTGAAAAGTTTAG
TGATAAGATGCTCAATGTGGATAATCTAGCGGTAGGCCTTAAGAGCTATAGTCAAAGCCA
ATTGCTTGATTTGAACGGAGGGCTTTGGGATTTAGAGGTGCCTGGCTTGTCTAAAGAAAG
CGTAACCTTTAGGTTTGATAATTTACCCAAAGACCCTAACGATCCTAGCAAAGAAGAGAA
TTTCTATGCCCGTTCAAGTTTGAAAGACTCAAACAAGCAGGGTGTTGTCGCTATTGACTT
TGGGACTAAAAGCACGACTGCAGCCTACATGGATAAGAACGGAAAATACCGATTGCTCTC
TATTGGTTGGGATATGGATACAGAGAGCTTGGAAAAGTATGAAAACCCCACGATAGTGGA
ATTCAGAGGTAAAGAAAAGTTTCTTAAAGATTATAACGCATTAGATCACCGCCCTTTCAC
AGAAAAGAACGATATGGAAGTGGCGCATGAAGCCCAAAAGAATTTTACAGACGCTAGAGA
GAATGATTTGTATCGGTTTTTTTCCAAATTGAAGCAATGGGCTGGAGCGGATGAAAAACA
GAATTTTAGGGATTTATTTGAGGATTTTTCTTTAGAAAGCTTTGCTCATTGCACGGATTT
TAACTCCATAGAAATCTATGCTTACTACATTGGCCGCTGCATCAACACCATGGAAAATGG
CGTGTTTTTGAAATACTATTTATCCTATCCCATCAAGTATGAAAAGCATCAAGCGGAAAA
AATCAGAGAGAGTTTTGAAAAAGACTTGAAAAAATCCTTACCCAGGCATGTTTTTGACGA
TGAAAAAACGGCTAAAATGTTCAAAGTGGGATTAAAAGCGAGCGAGCCTTGCGCGTATGC
CCTTAGCGCTTTAAAAAGCTACGGGTTTTTTAAATCAGCCAAATTAGACAATCCCGTTTA
TTACGGGGTGTTTGATTTTGGGGGCGGGACGACGGATTTTGACTTTGGCAAATGGGAAAA
AAGCGCTAACCCTAAATTCGCTTACAAAATGACGCATTTCAGCAGTGGAGGGGATAAGTA
TTTAGGCGGTGAAAATTTATTGGAATTGTTGGCTTTTGAAGCGTATGGCCAAAATTTTCA
AATGCTAAAAGAAAAAGACATTATCATCGCTAAGCCCAACTATGACCGAATCGATACGCA
ACGCTTTGGATCTTTTATGCAAAACTCCAGTGGAGCGCGCTTGAATTTGCAAACGATTGC
TTCTAGCTTGTGCCCTTTTTTAGAAAAATTAGACGCTCATATCATAGAAGCGATAGAAAA
AAATGAAGAGCCTGAGATAAAAGGCTTTGAAAAGGGCTCTAAAATCACGCTGTTTGATAG
GAATGGGGGAGATTCAATATCAGTGGAAGACTTCAAAGTGGATTGCAAAGAGCTTTTAAA
TCTCTTAAAAGAAAAGATAGATGACGGCGTTAAAAACTTCTTTGCAGGATTTTCTAAAGT
GATGGTTGAAAATATTGACAATCAGTGTCGGGCGTTTCATATTTTCTTAGGAGGGAATGC
GAGCAAATCGGTGCTGGTCAAACAAGCGTTTGAAAACGCCAAAGAAAAGCAGCTCAAAGA
TTACAAGCAAAAGACTTCTAAAGATGATTTCACATTCATTCTTTATGAGCCGCTAGGCAC
AGAAGCCTCAGACAAACAGATTTTAGAGCTTACAGGAGAAGACGTTTCTAAGATCCCGCC
TTATTTAAAGCCCACTTGTAAAACCGGGGTGGCTTTCGGGCTTTTAGAGAGCAGGAACAA
AGCAGGCGGGATTGAAAGGCCCCCTATAGACTTCAATCATGTGTTTAAATACGATTTGGG
TATTGAGAGAGAAGGGAAATTCCACACTAAAATCAGTCGGGATTCTTTAAAGCCTAATGA
ATACCAGATTTTCCAAACTAAAGAGGAATGGGGAGGCTTTGATGGGTTAGAGATACGCTA
CAGCGATAAACCTCTCGCCAACACCAACACTTTAGACATTGAAGACACGCAACTCATTTT
CATAGCGTTAGAAGAGCATGAAGAAGTGGAAGTGAAGGTGTGCTGCGTGGATTCACAACG
CATTAAAGTGGGGCTGTTTAAAGACGGCCAATTAATCTATGAAAGCGAGGTAGAAAAATT
ATGATGACTAAGAACGCGTACGCGTTTGTCGTGATTGAAGAAAGCGTTATGGTGTTCAAA
CACACCAAAGATGAGGGGTTAATGCCTATCTTTGAAAGCTTTATGCCGTTAAAAGAGGGC
TTTTTGAAAAGTTTTAAAGAGCGTTGCAATTTGGAATTTTTGGAAAATTTAGACCTTTTG
TTTTTATATGACAAACAATCCGCGCACGAGATTTTTTCCTTGTGCAAGGATCTGAAAAAT
TCCATCTGGGACAGGAAGCTTGTGGTAGCGTTGGTGGAGGCTTTAGAGGGGTTTAAGGAT
TGGAATTTGTCGCTCAAAATAGAAGACAAGCACTCTCATAGCTTGGGTAATGGCGCCAAA
AAATTGCTCACCAACGCCGATTTAGAGAGTTCTCATCAAAAAATAGTGATAGACAGCATG
AAAACATACCACCAAAGCCAGCAAGAAAAATATAAAAGAGAAAGAGGCCAAGCAAAAGAA
GTAGAAACACCCCCTAGCTATGGGGGTGGAAGCATTAGAATCAGCGGCGATAAAAAGCCT
GATTCTAATGAAGAAAATTTTTAAAAGAAAGGACAACAGATGAGCAGAGTGCAAATGGAT
ACTGAAGAGGTCAGAGGGTTTGTGGAACATTTAGAACGCTTTAAAGAGTTGCTGAATGAT
GAAGTGAATGGCTTGAGCAGCCATTTCCATAACTTGGATTCATGGCAAGACGCTAGAAGA
GACAAATTTAGCGAAGTGTTAGACAACTTGAAAAGCACTTTCAACGAGTTTGATGAAGCT
GCGCAAGAGCAAATCGCATGGCTTAAAGAGAGGATTAGGGTTTTAGAAGAAGATTATTAA
GGATAATTTATGGCTGAATGGAAAACGGACACAGAAGAAGTCAAACAAATCGTTAAAGCA
TGCAGGGATTTTAAAGGATCCTTGCAAGAAGAAAGATGCACTCCATTCATCAAAAACCTT
GATGCATACGCGCGAGAAATCCTGTTAGAACGCAGAAAAATTGAACACCGATTGCAAGAA
GCTATAAACGGATTAAGAGAAGCCAAAAAAAAGAAAAGTAGCCTTTGGGGATCCTTGTTA
GGGGGTATGAGAGATGTTTGTGAAGGGATCTCGAATTTTTTCCCACCTGCTGAATTGGGT
GTTGCAGTTTGTGATAAGGCTTTAAATCTTATGGGAGAAAACACAGAAAAATGGGAAAAA
AATGTAAGACTATTAGAACAAGCGCTTGAAATCTACTCCACTCAAGCCAAAGCGAGTGCG
GAACTTGTAGAGGGAGCTTGGGAGAGCGTTAAAAAGTCGTTGGACTTTTATACCGATAAG
CACCAGGAATTTATCAAGCACTTGAATCAAGCGAGTGAAGCGATAGATAACGAATACAAT
ATCGCGCCCCCAGAAATTTAAAAGAGCGCGATTTTGAAAGCCCTACGATTGTTTATAGCC
CTAAAAAAGCGTTTTTGATGAGCGCTTGAAAGATTTGAGGGAAGATTTTAGCTTTTCTTT
ATACGCTGATTTGAAAGACAGATTTAACGCTTATTCTAAGCTAGATCGTGCCACAAACTC
TAAAGAGCATGGATTGGATTTGATGAGCGGCGTGCATTCTTTTGACGAAAGCTTTTTATT
AGCCAAAAAGCATTGCGTTAAAAACTTCAAGGGAGCTTTACAAGATTTTGCAAAAAAAAT
CAAAGAATCACCTAACGATTTGAACGCTATAAACGAAGCTTTTGATAATCTGGAAACAGA
GTTAGAGCGCGCTACAGAAAATTTGAGCCAAAAAACAGCGCCTGTCTTAGAGCGGTATGA
AAATGATAAGAAACAAGCGTTGGGTTATGGCGAGTTTTTAGAAAAAAGAAAAAGAGGGCT
TTATGGTAGATGAGCAAAACCCTTATCCGGAAGAAGTCCGCTTTAATGAGTTGCGTTTAG
CGGAATTTGAGAGCGTTTTTAGCGCCATTGTGCCTTTAGAGGATTTAGATAAAACCGCAT
GCGCTCATCATGCCCTAAAGACTTTAGAAGCCGTGCTTAAAAATAGGGATTTGGGCTTTG
ATGCGACAGAACTAGAACAGATCGCAAAAGGATTCATTCCTAAGGGGTATTTGTGGCATT
TTGATGCGAATGTTTTAGGGAACTTGGCGTTGGTAAAAGAAGAGTTATTATTAGGCGTGA
AACACACGAAAGGATATTCACTATGGAAACAATTCCTACAAACTCAGAACTGAATTGGGA
ATTTGTAGAGCCGCTCAATGACAATGCGTTGAGTGGGTTAGAGGATCAATTAAAAATGGG
GTTGAGCGGTGCGTTTAAAGACTTTGTCAAACGATCAAACTATGGTTTTAGCCAATGGCG
TTCTTTTGTGGTGGGCAATAAGTCTTACACATTCAAACATGTTTTGAACTTCAATTTAGA
GGGCAAGGGCTTATTTATTGATTTCATGCAGAGTTTAAAAGAATGGTTAGAGCCTGAAGA
AATTATCTTCGCTAATGACGGGTATGGGGGGTATTATCTTTTGAATGCGGCTGGTGATGT
GGTGCTGTTTTTAGACACTGATGATGGCTCAAAACATGCGCTATTACACCTTAAAATGTT
TTTAAAAAAACTGGAATCAAGGGGTTAAAATGTTTTCTCATAAAGTTTATTTGGAGGGTT
GCACCCTTGAATTAAGAAAGATTTGCGATGATTTTGCAGGAAATGCCATGCAAGATGATT
TAGGGCAGAAGCTCAGAGATGAGGTGCTAGAGGGCATGCTAAAAATCGTGCATGATTTAG
AAAATTTAGAAGATGACACCCAATACCAAAGAGGAAGAATCAACGAGCAAATTGAAGAAG
CGCAGAGTTTGATGAGGCAAATTGATATGAATTTCCATTCACCAAGTGAAATTGATAAGC
TTGTGCGTGAAGCCAAAGAGCATGAAAGAGAAGCCAGTAAAAGATATGATGAATATCTTA
AATCTAAGGATAAAAATGATTGATGTGAATGGTTTATTAAAAGAACTGGACGACGCCTTA
GATAAAGTTGTCCCTAATAAAGAGCCAGAGAGTTTTCTCAAGCCGATCATTTCAGAAATA
GAGGAATACCAAAAGAATATCAGGCAAATCCAAGTGCAATTCACAGACGCGCCGCAATTC
AATGAAACGAGCACTTATCCCCCATTTTTGAGTTGCGGTTTGTTGGAAATTAAAGGCAAA
AATGGCGCTAATATGGATTTTTGCTTGCCTAAAGTTTATCCTTTCCCCCCTAAAAGCTTG
TATATAAAGCATGAAAAAGATGGGCAGTTTTTAAGAGAAATGCTCATGCGCTTGCTATCC
AGCGTGCCTTTGGTGCAATTAGAGGTCATCTTAGTTGATGCGCTGAGCTTGGGAGGTATT
TTCAATCTGGCAAGAAGGCTTTTAAATAAAAATAATGATTTTATTTACCAGCAAAGGATT
TTAACCGAAAGCAAGGAAACAGAAGAAGCCCTAAAGCATTTGTATGAATATTTAAAGGTT
AATTTGCAAGAAAAATTGGCCGTTTATAAAGATTTTGCGCATTATAATGAAAAAGAAAAA
GACCGCTTGCCCTTAAAAGCGCTTTTTTTAAGCGGGGTAGATGCCTTGAATAGAGATGCG
CTTTATTATTTGGAAAAAATCATGCGTTTTGGCTCTAAAAATGGGGTTTTGAGCTTTGTC
AATTTGGAGAGCGAAAAAAAACAATAAATCCGCAGAAGATTTGAAACGCTATGCGGAGTT
TTTTAAAGACAGGACAAGTTTTGAGTGCTTAAAATATCTTAGCGTAGAAGTGATCAATGA
TCATGGTATCCAATCTAAGCACATGCAAGACTTCGCTGATAAAATTAAAGCGTATTACGA
GAAAAAGAAAGCCGTTAAAAGGGAGTTGAAAGACTTACAAAAAGACGAAAAATTTTGGAC
TGAAAGCTCTCAGTTTAAAGTGTCTGTGCCGGTGGGGTGGGATATTAACCACAAAGAGGT
GCTTTTTGAGATCGGTGGAGCGCAAAACCACACGCTCATTTGCGGGCGCAGCGGGAGCGG
GAAATCCAATTTCTTGCATGTGTTGATCCAAAATTTAGCCTTCTACTACGCACCCAATGA
AATCCAACTCTTTTTATTAGACTATAAAGAGGGGGTGGAATTTAACGCATACACAAATCC
GACGATTTTAGAGCATGCGAGACTGGTGAGCGTGGCGAGTTCGGTAGGTTTTGGCGTGGG
TTTTTTAAGCTGGCTTGATAAAGAAATGAAAAAAAGAGGCGAATTGTTCAAGCAGTTTGA
TGTGAAAGATTTAAACGATTACCGAAAGCATGGCGAAATGCCAAGACTAATCGTGGTGGT
TGATGAATTTCAGGTGCTTTTTAGCGACAACACCACTAAAGAAAAAGAGAGCGTGGAGCA
GTCTTTAAACACTCTGCTTAAAAAGGGCCGTAGCTATGGGGTGCATTTAATTTTAGCCAC
TCAAACCATGCGCGGCACTGACATTAATAAAAGCCTTATGGCTCAAATCGCCAACCGCAT
CGCTTTGCCTATGGACGCAGAAGACAGCAATAGTATTTTAAGTGATGATGCGGCTTGTGA
GCTTGTCAAGCCAGAAGGCATTTTCAACAACAATGGGGGGCATCAAAAATCCCACACCAA
GATGAGTATCCATAAAGCCCCTGATGATTTCACAGCGTTTATCAAAAAAATCCATGCAGA
ATTTAACCAAAGAAATCTCGAGCCCGTAGAGCATAAAATCTATAATGGCGAAACGCCTTT
AGAAATGCCCAACATTCTTAAAGCTAATGAAATGCGTTTGCATCTGGGCAAAGAAGCGGA
TTATGAGCAAAAGGACTTGATAGTTGAATTTGAAAGCAATGAATCGCATTTGTTGGTGGT
GAGCCAAGATTTGAGCGCTCGCATCGCTTTGATGAAGCTTTTCGCTCAAAATTTCAAGAC
TGCCAACAAAGAGTTGTTCTTTTATAACGCTGAAAAACGCCTTGTGAGAGAACTTGATGG
GTTGAAAAAACACCACATCACGCCCATACAAGGCCCTCTAGGGAGCGTTTTAAACACCGC
TATGAACCCTAATAGCGTGCTTGTGATAGACAATTTAAACGAAGCCAAAGAGTTGCACGA
CAAAATAGGGGTGGAAAAATTAAGATCGTTTTTAGAAAAAGCCACAGACAATGAGCAGTA
TTGCATCATCTTTGCGCATGACCTCAAACGAATTAAAACTAGTTACGATAGCAAGTTAAA
AGAATTGTTAAACAACCATTTCAAACAATGCCTGGTCTTTAAGTGTAATGGTGAGAACTT
GAGCACTATCAAAAAAGATTTACTTTCATTAACAAGCAAACTCAACGCGCTATTTGTAGA
GCTTTCTAAAGACAGCTATACTGAATTCAGGCCTTTCAGCTTATAGGGTCAAAAAAAGGG
GGGGGGTTAAAAAGACTAAAGGGATTTAATCTTTTTGAAGCGCTTTTAAACCTTTTGCGT
GATGGTTTGCGTGATGAGACGCGCGATTTTTTCTCTTAAATGCAACAAGGGTTCTGAGCC
TTTCGCTAAAGCTTTCACGCATAAATGAGAACTAGCGATTCCGCTCACTGCCCCATCCAC
TCCTTCGCTTTCTTCAATGCGTTCTCGCACACCAGAGAGCTCTATGGGGCAATTGACAAG
TACCAAATTCAAATAATGCGTATAGCCATCAAACATGCACATGTTATTCATATCGGTGGT
TTTGGGATCTAAAATCGTGTTGTCATAATAAATGGGTTTCTCATCTTGTAAAATAGAGAT
TTTGGTGTGCAAGCGGTTGAATTTAAACAACTCATTGCGTGCCACTCGCCCTGCGACAAT
GATTTCACTATAGAGCAATTGAGAGCTAGAATGCAAAGAAATCGTGGTATTGCCCTTAAA
ATGCGCGTTTTCAAAGGGGATTAACGGGAAAGGCGCGAAGTCTAAAAAAGCGTTTTCTCC
CACAACAATGTGCATGTCTCTGCTGGCAAACCCGTCTTCAGTGTTATGGATTTTTTCAAA
GGATTGCGAAGTGATCCTTAGCTTGCAATTTGGACCGATGTTCAATTGCACATCTTGCGC
ATCGCCTCTCATCATGCCAGGGCTTACCGCTAAAAGCATGATTTCAGCTAAATCGTCTTT
AGGGTAAAAGGGCGCCATGAGCTTGAAAGGGGGCGTGAAAAAATTGTCTTCAATCACGCA
CCGCCCGTCAGCCCCTATTTTGGTTTTTAACCTGAGCTTGGATTCTTGAGCGTAAGTGTT
CATCAATCTTCCAATAAAGCGTTGCGCTTGATCCAAGCGATCACATCGTCTAAGCCTTCT
TTAGCACGGATATTCGTAAAAATAAAGGGCTTTTCGCCGCGCATTTTTTTAGAATCCCTT
TCCATGACTTTCAAGTCCGCTCCCACATAGGGGGCTAAATCAATCTTATTGATGACAAGC
AAGTCTGAGCGCGTGATTCCTGGCCCGCCTTTTCGGGGGATTTTATCGCCCTCAGCCACA
TCAATCACAAAAATCGTAAAGTCCGCTAGCTCTGGGTTGAAAGTCGCTGAAAGGTTATCG
CCTCCGCTTTCAATCAAAAGCAATTCCAAATTAGGGAAACGGCCATGCATTTCTTCTACC
GCTTCTAAATTCATAGAAGCGTCTTCTCTAATAGCCGTGTGCGGACAGCCTCCTGTTTCT
ACGCCAATGATCCTCTCTCGTGGCATCACCGAATTTTTACACATAAACTCTGCGTCTTCT
TTCGTGTAAATATCATTAGTGATGACCGCCATGTCATAATCTTTTGACATGTGGCGCGTT
AAAGCTTCAATCAAGGCGGTTTTACCGCTTCCTACAGGACCACAAACTCCAATTTTTACC
ATAAAATTCCTTTCAATTTGAGATTAAAATTCAAGACATCAAGACATATAAAGGCGCGAG
TATAAACTCTCATGCTGCATCGCCTTAATGTCGTTTTGAACGCTTGCCGCACATAGGTGG
CTTTCGTCTAGTTCTAGGGTTTTTTCTATGAGCTGATTAAAAGGGCTTTGCAAGCTCAAT
AAGATTTTTTGTCCGTCATTTTGAGATAGTGGGACGCTTTTAACGCAGTTGATCACCATG
TTAGAAGTTTGCGCATAAAGATAATGCCTTAAAGCCTTTTTCAATTCAATCCCCAAACTC
GCCGCAAAAACGCCATAGCTAGTGGCATGGGTGGGATCTTTGGTTTTTTGAGTGTAAGCG
TTAAAAAATTCGCCCATGTCTAATTCGTTCATGGCTTGTAAGGTTTTAATGAAACGATTG
CCTAGCTTTTGATTGGCTAATCGTAATTCCATGGGGCTTGTGGATAGCGTAATGATTTCC
TCAACCCCTAAGATCTTTTTTAAATCCTGTTGGAGGGCGCTTTCATAGGTTAATTTCAAA
CTCAGCATTTCCGTGTAAAGAAATTGGCTAGAGAGATTGGCTTTTAAATATTCTAAAGCG
CTTTCTTTATTGCTAACCTTTTTTTGCTGGATGTAAGTTTCTAGCCCAAAAGAATGCGTG
TAAGAGCCAATGGGGAACACCGCATCATTGACTTGTAAAATCAGAAATTCATTATCCACA
TGAGCATGGTTGTCTGCCTTTGGAGTTTTTGGGGGCATGCCCACGCTTTTTTTAGTGCTT
TTCACGCTTTTTCCTTTATCCATTTGTTATTTTTCTATTTCATGACCACTTTAAAATCGT
TCGCCAGTGAGACCTTAAAATTAGGCTCACTATGGGGCATGCTCACGGTTAAGCGATCTT
TGGAATCCAATTTTGAACTTAAAACACGATTTTGAACCCCTAGCTTTTCTAGTAACGCTA
GTATGGGCTTTTCAAATGGTGTTTTAAATTCAAATTGAGACTCGCCATAGTATAAAGCCG
CATGGCGGTTTCCTATTTCATAGCATATTTTAGCCACTTCTGCCACGCTCTTAGCTTGGA
TGTGAATGACTTCAGAATCCAAGATATTAACGGCGATAATTTCCTTCTCTTCTTTCAATA
AAATGTCCCCTTGAGAAAGACCCAACTTGGGAGCGTCTTTAAGGCGTATGGCTATGTCTT
TGCCTTGCCTAGTTTTAAAGCGAGCGATTTTTTTCCTCGTTTCAAACCATTCCAAATCCA
CATAATCCACGCTGAAATCCAAGGGGTTTAAATCCCTTAGATTGCCTATTAAACGCTCTA
TGATCATCTCACACCCAGTGTTGGATAAAGAGTAACCAAGCAGGGATCCAGGCGGTTAAA
ATGCCCTCAATGATAGCAAGCCATGGAGTGAATTTCCCTAAAGGGATTTTCAAGATGTTT
TCAATGAAAGCAGTAAGCCATAAAACACCCCAAGCCAACCAAATGATCGCCCACCAATCG
CCTTCAGTGATGCCTAACACTTTGTGGTCATCAAGCATGTCGCTATAGTGGGATAAAATC
GCAGCAGGAACCGTGTTGATCGCTACGAATAAGCTATACCAAGAATAAGGCCTCCAATCC
AAACCAAAAGTGTGGTTGATGGCCGCATACAAGTAGGTAAAACCAAACAATAACCCAGTC
GCTGGCCCATAGAAATTAGTCAAATGGTGCGATACTTGAACAATATCTTCGGCGCCTTCT
ACAGGGGCTGTAGGGTTGAGTGCGGAATAAGTGATGACGACCACATTACAAATAATGGAG
AGCCCGCCCACAAAAAAGTTCATTACCGCAGTGCTTTTAGGATCGACTTTGGTTAACCCG
CAAATCCCATTGCTGATTAAAACAATCCCAACATATAACAATACAAGTCCTAGCATTGCC
TTTTCCTTCCAAACAAAAATTTTTACAACAAACGCACCTTACGAATAACTTTTGTTGCTT
GAGCTAATCATAAAGAAAAATAGTAAATTGACAAAAAATAAAAACAAAAAAAAGCCCTCA
ATTTTTTGATAAACAAAAAATCAGAGAGCTAAAAACTTTAAGGAGCATCGCTCCTAAAAA
ATCCTAGAAAATGCTAAAGAGTTGCGCCAAGCTCACTTTATTGGCTGGTTTAGAAGTTAC
TTCTTTGCCATCCACGAACACATGGTAAGTTTCAGGATTGACTTCAATGTGAGCGGTAGT
GTCGTTGAATTGCATGTCTTTTTTAGTGATGTTTCTGCAATTTTTTACCGGCAACACTTG
TCTTTCAAGCCCTAATTCTTCTTTAATGCCTTTGTCATAAGCCGCTTGAGACACAAAAGT
GATGTTTGCATCGTATTTGGCTTTACCATGATGAGCGAACATTTCTCTGTAATAAACCGG
TTGTGGGGTAGGGATAGAAGCGTTCGCATCGCCCATTTGGCTTAACGCAATGAATCCGCC
TTTGATGATCATGTTGGGTTTTACGCCAAAGAATGCTGGACTCCACAATACCAAGTCAGC
CACTTTGCCCACTTCTACAGAACCTACATACTCGCTAATCCCATGAGCGATCGCTGGGTT
AATGGTGTATTTAGACAAGTAGCGTTTGATCCTGAAGTTGTCGTTATCGCCTTTTTCTTC
TTTCAAGCGGCCAAATTCTTTTTTGTTTTTGTCAGCTGTTTGCCAAGTTCTGGTGATAAC
TTCACCCACACGACCCATAGCTTGAGAGTCAGAACTAGTGATTGAGAAAATCCCCATGTC
ATGCAAAGTGTCTTCAGCCGCAATGGTTTGAGGGCGGATCCTTGAATCAGCGAACTGAAC
ATCTTCTTTAATGCTTTTATCCAAGTGGTGGCACACCATAAGCATGTCCATGTGTTCTGC
TTCTGTATTCACGGTGAAAGGGATAGTGGGGTTAGTGGAAGCGGGTAGAATGTTGTGTTC
GCCGGCCACTTTAATAATATCAGGAGCGTGTCCGCCGCCAGCACCTTCAGTGTGGAAAGT
GTGCATAGTGCGTCCGGCAATGGCTGCCATGGTGTCTTCTACACAACCAGCTTCATTCAA
AGTGTCTGTGTGGATAGCGACTTGCACATCGTATTTGTCCGCAACATCTAACGCATGGTT
GATTGCAGAAGGAGTTGTTCCCCAGTCTTCGTGGATTTTAAAACCAATCGCACCGGCTTC
AATTTGATCGGCTAAGCTTGCATCATTAGAAGCGTTACCTTTAGCCAAGAAACCTAAGTT
CATAGAATATTCTTCAGCCGCTCTGAGCATCCATTTTAAATTTCTTCTACCTGGAGTGAT
AGTGGTTGCGTTAGTGCCATCAGCAGGACCAGTTCCGCCACCAATCATGGTTGTTACACC
GCTTGCAAAAGCTGTAGGGATTTGTTGGGGTGAAATGAAGTGGATGTGTGTGTCAATACC
ACCAGCAGTTACGATCAAACCTTCACCGGCTAAGGCTTCAGTAGCAGGACCCACGCTAAG
ATTGTTTTTAACGCCATCTTGCATGTCTTTGTTACCGCCTTTACCAATGCCTGCGATTTT
GCCATCTTTAATACCAATATCCGCTTTATAAATACCGGTGTAATCCACGATTAAAGCGTT
AGTGATGATTAAATCCAGTTCTTCTTTGCTAGGGTTGTTAGATTGGCTCATGCCTTCTCT
TAGGGTTTTACCGCCACCGAATTTAAGCTCTTCGCCATAAATGGTGTAGTCATGTTCTAC
TTCAGCGATCAAGTCTGTATCGCCCAATCTCACTTTATCGCCTGTAGTAGGGCCATACAT
AGAAACATATTCTTTTCTGCTAATCTTTTTCATTTCTTACTCCTTAATTGTTTTTACATA
GTTGTCATCGCTTTTAGCACCATGAAAACCACGCTCTTTAGCTCTGTGTAAAGCAATTTT
TTTGCTTTCGTTGTCTGCTTGCCTATCAACCAACGCGTTAAATCCAAAGATTCTCCTGTT
ACCGCCAATGTCAATCAATTCTACGGATTTTTCTTCGCCAGGTTCAAACCTTACCGCTGT
CCCGCTCGCAATGTCTAAGCGTTTACCGAAAGTTTTTTCTCTGTCAAAGTCTAAGCATCT
ATTCACTTCAAAGAAATGGAAGTGTGAGCCGATTTGAACCGGTCTGTCGCCAACATTTTT
AACTTTCACGCTAACGGCTTTTTTGCCTTCGTTGATAGTGATGTCTTCATTTTTTAAGAA
CAACTCACCAGGAACTAATTTACCATTGGCCTCAATAGGGGTATGCACGGTTACGAGTTT
GGTCCCATCAGGAAACATCGCTTCAATACCCACTTCATGGATCATGCTTGCCACGCCATC
CATCACATCATCAGGTTTTAAAAGAGTGCGCCCTTCTTGCATCAATTCAGCCGCAGTCTT
TTTACCAGCTCTCGCTTCTTCCATAATATGGGCACTAATCAAAGCTACTGCTTCCACATA
GTTAAGCTTAATGCCTTTTTCTTTGCGTTTCCTAGCTAATTCTCCAGCATAGTGGAGCAT
TAACTTGTCTAACTCTTTTGGGGTGAGTTTCATCTCATTCTCCTATTATTCTTAAAGTGT
TTTTCCTTGAAGACATAACGAAATCAAGGTTGGACGTAATTGTAGCAATGTTTTGATTTA
CTAAGATTAACAGAAGCGTTCATTAACTAATTATTATTTAAAATGAATTAGTATTATAGT
TCTGAAGTGCCATAAAAGCGCCATAAAAGCGTTATTTGTAAGCGCGTTAATACCCTTTAG
AATCATTTGACAAAGATCAAAAGCCCACAAAAAAACAAGAATTAATGAGAATTAAAATTG
GAGCAATAATGGTGGCCACGACTGGACTTGAACCAGCGGCCACTACCATGTCAAGGTAGT
GCTCTACCAACTGAGCTACGCGACCTTTCATTTTAAAAAGGGCAATTATGCCTTAATTTT
GTTTTGTTTTTGCTTAAAAAAGAATTGTCTTAACAATAAAACGCCCACGCCTACATCTAT
CATGACATCAGCGAAATTAAAAATGGCAAAATCAAAGCCATAATGATAATACACATAATC
CACCACACCCCCATGCACAAACCGGTCTAAAACATTAGAAACCCCAGCGCCAAACACCAT
GCCAAACTCTATCGCATGGTTTTGAAAAAGCTCCTTTTGGCGCATTAAAAAGATAAAAAG
CCCTAAAATCAAAAAGATTTGCAAGTATTTCAAACCCCCCTCTAAAAAACTGAGCAAGGA
AAACGCCACGCCTTTATTGAATACTAAAACAATATCTATCATCAAACTTTCATAGCGAAA
CCCCTCTAAAATAGCGTATTTGATCGCTTGATCCACGCTAAAAATAAGGAAAAAAACCCC
TATAAAAACCAACAGACTTTTTTTTGTGGTTTTTAGCACAAATGCCCTTCAAAAAACTCT
TTTAATTCTTGCATTTTGGATTCTAAAAGTTTTTCATCTTTAGCTTCTAAAAGGATTCGT
AATTTGTTTTCAGTGCCGCTATAACGGATCAAATGGCGGATTTCTAGCTTGTCTAATTCT
TTTAAAAGAGCGCTATAACCTTTCAGGCTTTCTAAAGGAGGCTTTTGTTGAACGCTTAAA
TTCATTAAATTTTGAGGGTATAATTCAAAGGGGTTTAACGCAACAGAGCTTACAAGCTTA
CTTTCTAACACTAACGCGCTCACTTGTAAAGCGCACACCAAACCATCGCCTGTTTTAGCG
TAATCGCTAAAAATGATATGCCCGCTTTGCTCGCCTCCAAAATTGGCTTTATTCAATCGC
ATGCATTCGCTCACAAACTTATCCCCAATCGCGCAATGCTTCAATTCTAAATCTTGGGAT
TTTAGGTATTCTTTAAGGGCTAAATTGCTCATACTTGTAGCGACAATTGCTTGAGAAGAA
AGGGCGTTTTTAGACTTTTGATAAACCCCTAACACCCCTAAAAGCTTATCCCCATGCACG
ATATTCCCTAAATTATCCACCACCACCAACCTGTCAGCATCGCCATCAAAAGCAAAGCCC
AAATCCGCGCGGTATTTTTTCACTTCCTGGCTCAATTGGTTAGGGTGTAAAGCCCCGCAT
TGCTCATTAATATTACACCCATTAGGCTCATCATTAATCACTAAAACATCAGCCCCAAGC
TCGCTAAAAACGACCGGAGCCACCTTATAAGCTGCACCATTAGCCGTATCTAGCACGATC
CTTAAACTCTGCAAATTCAAATGTTTGGGGAAAGAGTGTTTTAAATGTGCGATATAGCGC
CCTATGACATCGTCTATCCTTTTAGCACTGCCGATGCTCTCACCCACTTTATAGCTAGAA
TGCAGTAATCCTTCATCATGAAAGATTTCTTCAATCGCTCTTTCTTCTTCTTCTTTAAGC
TTATAACCATAAGAATTGAAAAACTTAATGCCATTATCTTCAAAAGGGTTGTGGCTCGCG
CTTATCATAATACCCGCATCGCAACGCATGTCTTCGGTTAAAAACGCAATCGCAGGGGTA
GGCATAGGCCCTATTTGAATCACATTATAGCCTATGGAAGTTAAAGCGCTCACTAAAGCG
TTTTCTACCATATAGCCGCTTTTTCTGGTGTCTTTACCAATTAAAATTTTATTCGTTTGA
GAATGTTTTTTAAAATACAACCCAGCAGCAACGCCCAAACGCATCACAAACATGGGGGTG
AGTTTCACCCCTGCTTTACCCCTCACGCCATCAGTCCCAAAAATTTTCATCGTTATAAAA
TACCTTTTAAACTATTTTTAATCAATTTTTAGATAGAATTATGCCAAATTTTATATTACA
AAGGGATTAAAACAAAGCTATGGCAAATCATAAGTCCGCAGAAAAGCGAATCAGACAGAC
CATTAAAAGAACCGAACGCAACAGGTTCTATAAAACTAAAGTTAAAAATATCATTAAGGC
CGTGCGTGAAGCGGTCGCTATCAATGATGTAGCAAAAGCTCAAGAGCGTTTGAAAATCGC
TAATAAAGAGTTGCATAAATTTGTCAGCAAGGGGATTTTAAAAAAAAACACCGCTTCTAG
GAAAGTCTCAAGACTTAACGCTTCAGTGAAAAAAATCGCTCTCGCTTAGTTTTGGGGCGT
TTTTGACTTCTTCAAGCTCAGTAACGGGTTTTTATTATTGGGCTTCTTTTTAAGTTTTTG
CGTTTTTTAGATTGTTGCATTTTTTATCCACATCTTTTTATAGGTAGTCTTGCATGTCTA
TTCTAGCTGAAAAGCTTTCTTCCATTCTCAAGCGATACGACGAACTCACAGCGTTGCTTT
CTAGCGCTGAAGTCATTAGCGATATTAAAAAACTCACCGAATTGAGCAAAGAGCAAAGCT
CCATTGAAGAAATCTCCATAGCGAGTAAAGAGTATTTGAGCGTTTTAGAGGGTATTAAAG
AAAATAAAGAGCTTTTAGAAGACAAGGAATTGAGCGAACTGGCTAAAGAAGAATTAAAAA
TTTTAGAAATCCAAAAAAGCGATCTAGAAACCGCCATTAAGCAACTCCTTATCCCCAAAG
ACCCTAACGACGATAAAAACATTTATTTAGAGTTAAGGGCCGGCACAGGGGGCGATGAAG
CGGGCATTTTTGTAGGGGATTTGTTTAAGGCGTATTGCCGTTATGCGGATTTGAAAAAAT
GGAAAGTAGAGATAGTAAGCTCTAGTGAAAACAGCGTAGGGGGATATAAAGAAATCATCG
CTTTGATTAAGGGTAAGGGCGTGTATTCAAGGCTCAAATTTGAAGCAGGCACGCATCGAG
TCCAAAGAGTCCCTGAGACAGAATCTCAAGGGCGTATCCACACTTCCGCTATCACAGTAG
CGATCATGCCTGAAGTAGATGATGTGGAAGTTTCTATCAACCCTAGCGATTTAAAGATTG
AAGTGTTTCGTGCTGGCGGGCATGGGGGGCAATGCGTCAATACCACAGACTCTGCGGTGC
GCATCACGCACCTTCCCACCAATATCAGCGTGAGCATGCAAGATGAAAAATCCCAGCATA
AAAACAAGGATAAAGCCCTAAAAATCTTAAAAGCGCGCCTTTATGAAAAACAAATTGAAG
AGCAACAACTCGCTAACGCCAAAGACCGAAAAGAGCAAGTGGGTAGTGGGGACAGGAGCG
AAAGGATCCGCACCTATAATTACCCGCAAAACCGCTTGAGCGAACACCGAATCAATTTAA
CTCTGTATAGTTTAGAAGAAATCATGCTTTCAGGGAATTTAGATGAAGTGATCAACCCTT
TAATCGCTCACGCCCAAAGCCAGTTTGAATAAGATTTTTACACGATACGACAAAAGCGAT
AAAACAGCCTTTTTTAATTGATATTATTATAGCCTTATCACGATAGCCATCCGCTACTAC
CAAAAACCCTAACATGCTCCAAATTTCCGCCCCACAAAAACAGTGCAAGAGCTTCCATAA
AATCTAGTTAAATATAATTTCAAATTTTATGTATATATAAATACATTTTTAAAAAATAAA
ACGATTTATTTAACCCATTCTTAACAAAAAATTCACTTTTTTGTGATATAACTCCAAAGC
TTAATATTTGTAAGAGCGGATTGTATTCTGTAGAAGCGGATGTATTCAAGGACAACTCTC
AAATTTTGATAGCTCTCTATATTTTTGCGCCATAGCATGAATGCAATGAAAAAAGAAATT
CTTAGGATTTCTCACATTAAGGAGTTTTAAATGAAAAAGGTTTTTTTAGGTATGGCATTA
GCCTTTAGTGTGTCCATGGCAGAAAAAAGCGGCGCGTTTTTAGGAGGGGGGTTTCAATAT
TCTAATTTAGAAAACCAAAACACCACCCGCACCCCAGGCGCTAACAATAACACCCCGATA
GACACTTCAGTGTTTGGCAACAATCAAACAGCTCCAGCCTCTCAAGCCCAAGCAACCTAC
ACGCCAAGCGTGATCAACACCAATAATTACGGGCAAATGTATGGGGTAGATGCGATGGCA
GGGTATAAGTGGTTCTTTGGCAAAACCAAACGCTTTGGCTTTAGGTCTTATGGATACTAC
AGCTATAACCATGCGAATTTAAGCTTTGTGGGGAGCCAGCTTGGAATCATGGAGGGCGCG
TCTCAAGTGAATGACTTCACTTATGGCGTGGGTTTTGATGCGCTCTATAACTTCTATGAA
AGTAAAGAGGGCTATAACACAGCAGGGTTGTTCGTGGGCTTTGGATTAGGAGGGGATTCG
TTTATCGTTCAAGGAGAGAGCTACTTGAAATCTCAAATGCAAATTTGTAACAACACCGCC
GGCTGTTCAGCGAGCATGAACACAAGCTACTTCCAAATGCCTGTTGAATTTGGCTTTAGG
AGCAATTTTTCTAAACACAGCGGGATTGAAGTGGGCTTTAAATTGCCTTTATTTACCAAC
CAATTTTATAAAGAAAGAGGCGTAGATGGATCGGTAGATGTGTTCTATAAAAGGAACTTC
TCTATCTATTTTAACTACATGATCAACTTCTAAGCCTTTCTCTTCTTTCCAACAGAGGGT
TTTCTCTCTGTTGGTTTCTTTTTTCTTTTTTTTGTGGTATTTGTTTTGTTGTGTTGGGGG
GGTTAGGTTTTTGTTTGAGAGAGAGTTTCTTAAAAACTAAAGAAGCGCTTAAAACAGAAC
CTTTTGTTTTTTAGGTTTTATTTTTTACTTTGGCTTGTTTTCAAAAATCATTTTGATTTC
TAAAAATAGTCTATAATGCTCGCAAGAGATATTTTTTAAGGTTATCAATGAAAACTATAA
AAATACTTTTTATAATGACACTCAGTTTAAACGCTATCAGCGTGAATAGGGCGTTGTTTG
ACTTAAAAGATTCGCAATTAAAGGGGGAATTGACGCCAAAAATAGTGAATTTTGGGGGTT
ATACAAGCAGCACCAAAGAGTGGGGGGCTACGGCTTTAAACTATATCAATGCGGCTAATG
GCGATGCGAAAAAATTCAGCGCGTTAGTGGAAAAAATGCGTTTTGGCTCTGGCATCTTGG
GGAATTTAAGAGCGCATGCACACTTAAGGCAAGCCCTAAAATTGCAAAAGAATTTGAAAT
ATTGCCTTAAAATTATCGCTAGGGATTCTTTTTATAGTTACCGCACCGGTATTTATATCC
CCTTAGGCATTTCTTTAAAAGATCAAAAAACGGCTCAAAAAATGCTCGCTGATTTGAGCG
TGGTAGGGGCGTATCTTAAAAAACAACAAGAGAATGAAAAGGCTCAAAGCCCTTATTACA
GGAGCAACAACTATTACAATTCTTACTATAGCCCTTATTATGGCATGTATGGCATGTATG
GAATGTATGGAATGTATGGCATGGGCATGTATGATTTTTACGACTTTTATGATGGCATGT
ATGGATTCTACCCTAACATGTTTTTCATGATGCAAGTTCAAGATTACTTGATGTTAGAAA
ATTATATGTATGCGATCGATCAAGAAGAGATTTTAGACCATGACGCTTCCATTAACCAAC
TTGATACGCCCACTGATGATGACAGAGACGACAAGGACGATAAATCCTTACAGCAGGCTA
ATCTCATGAGCTTTTATCGTGATCCCAAATTCAGCAAAGGCATTCAAACCAACCGCTTGA
ATAGCGCTTTAGTCAATTTAGACAACAGCCGCATGCTCAAAGACAATTCGCTTTTCCACA
CTAAAGCCATGCCCACTAAAAGCGTGGATGCGATAACTTCTCAAGCCAAAGAGCTTAACC
ATTTAGTGGGGCAAATCAAAGAAATGAAGCAAGACGGAGCGAGTCCTAATAAGATTGATT
CAGTTGTCAATAAAGCTATGGAAGTGAGAGACAAATTAGACAATAATCTCAACCAGCTAG
ACAATGACTTAAAAGATCAAAAAGGGCTTTCAAGCGAGCAACAAGCTCAAGTGGATAAAG
CCCTAGACAGCGTGCAACAATTAAGCCATAGCAGCGATGTGGTGGGGAATTATTTAGACG
GGAGTTTGAAAATTGATGGCAATGATAGAGATGATTTGAATGATGCGATGAATAACCCCA
TGCAACAACCTGCACAACAAACGCCTACCAACAACATGGGCAACACCCATGCAAACGATA
GCAAAGATCAAGGGGGTAACGCGCTCATAAACCCTAACAGCGCCACTAACACCGATGACA
CTCACACTGATGATGCTCACACTGATGATGCTCACACTGACACTAACACCACAAACGATA
CCAGCACCACTGACACCCCCACTGATGATAAAGATACCGGCGATATGAATAATACCGATA
CCGGCAACACAGATACCGGCAACACGGACACCGGCAATACGGATACCGGTAACACTGACG
ATATGAGCAACATGAACAATGGCAACGATGATATGGGTAACGCTAATGACGACATGAGCA
ACGGCAACGACATGGGCGATGACATGAACAACGCCAACGACATGAACGATGACATGGGTA
ATGGCAACGATGACATGGGCGATATGGGGGATATGAACGACGATATGGGTGGCGATATGG
GAGACATGGGAGATATGGGCGATATGGGGAATTGAGATTAACCCCAATATCAAAGAGTGA
TAGCTAAAATTTTAAGGAATATTTTTATCCCACTAGTGCGAAAAACTCCGTCCTTTAGGT
CGCAAGATGCAAGCGTTTAGCCGTTAGGCTATATTCAAGCTAAAAGATGACAAAATATTT
CTAGTCTTTTTAGGCTAGAAAATGCCCATGCAGGCTTTAAAGAACAAAGCCTTTCGTGTT
AGCATTCAATGGAATGCTTTAGTTAGGAAGCTCCTTGCTTTAGAAAGGGGCGGTTTCACA
GTAAAAACGATTCTTTTAAGGTAATAGGGGGATATTTTGCGATGAACATTAACCCCCAAC
TAACTCCCCTAAAAACGCTTGTTAAAATCCAACCAAAGCTTTTTATCAAACTAGCACAAA
AAACTCCGTCCTTTAGGGCGTAAGATGCAAGCGTTTAGCCGTTAGGCTATATTCAAGCTA
AAAGATGACAAAATACCTCTTTTTAGGCTAGAAAATGCCCATGCAGGCTTTAAAGAGCCT
TTTATATGAGCGTTCGTTAGGGCGTTTAAGCCCCTTGCTTTAGGCGGTTTTATATTTTAG
ACGCTCAAAATTAGAAATTAAAATTTCTTCTTGCTCACGTCTTCTAAAATATCTTGAGAG
ATCCCATCAATTTTAGTGCTGACTTGTAAAGAATGATTAGCGATAGTCAAATTATCCTGC
ACATCTTGTTGCAAGGCGTTAATGGAGTTGTGGATGTTTTCTACGCCCTTATTTTGCATT
TTGATAGACTCAGCGTTATCGGCAATGCTTTGAACTAAAATATTGATATTGGCTTCAATT
TCGCTGAGCGATTTTTGCGTCCTTTCAGCGAGCTTTCTCACCTCATCAGCCACCACTGCA
AAGCCTCTGCCATGCTCGCCGGCCCTTGCGGCTTCAATAGCGGCGTTTAGGGCTAAAAGA
TTGGTTTGATCAGCGATGTCTCTAATCATATCCACCACGCTTTTAATGTCTTCGCCTTGA
GAGATCATCTCTTGGCTTTTAGAATCAATGGTTGTGATAATATTGGTGATTTCTTCTAAG
GATTGAGTGGTGTTTTTCAGGCTTCTTTCTTGTTTGTGAGCGGTTTTGGTTAAGTTATCC
ACGCAAGTTTTTAAATCTTTGGATTCATGATTGAGCGCGTTTGCAAACCCTAAAGAAGCT
TTAAGCATGCTAGAAATTTCTTGCCCTAAAGTGTTGAGCGCTTTTTCCATGTTGGCTTTA
GGGTTTTGGATGTGGTGGGTGAAATCTAGGTTCTTATAATGCTCTAGGGCGTTATTTAGG
GCTTCAATATTGGCGCCAATTTGGTTGCGAAAATACTGGATAATGCTATTAATCGTATTT
CTTAGGGCTTGCAAATCTTTATTTTTAGGCACGCATGCGATTTCTTGCGTGAAATCCCCA
TTTTCCACATAATTTGTTACTTCAATGCTGTTTTGAATGGCTTTATTATCGGCTTGAATG
CTTTCTTGGGTTTTAAGAATGTTTTCATTGATAGAAGCTTGCATTTGCCCGATTTCATCA
TAAGCGCTTGGGGGCGTTAGGCTTATGGCATGGTTATTTTTGGGGTTATTAAGCAAGTTG
AAAAAATCATTTAGGGTGTTATTGACCCTACTGATGCGTTTGGTTATGAGATTGGAAACG
ATGATAAAGACTAAAAAGGCTAACACCAGCACGCCTAAAATCAAAGTGGTGATGATAATG
TATTTGGTGTTTGTGGCTTCTTTAAAGACTAAAGATTTATTGACATATTTCCCAATCGCC
CAACGCCACTGATTGCCGTTATCCCCTTTTTCTTCAAAAAAATCAAAGGGCTGTATGGCT
AAAAAGGTTTCTGTATTCCCGCTCAATGAATGGTAACTCAAAGTGCCCGCTTCGTTTTGA
TTGTAATACTCCACAGCTTTAGCGACTCTTTTATCCGGATTGATAGCGCTTAAAATCTTA
TCTTGGATCTTATGATTAGGGTTGATTAAAAGCCTGCCATCTTTCCCCATTAAAAAGGTG
TTGCTCTTTTTCTCGCCTACCACATCGGTATAAAAAGCGTCAATGTTTAAAAAGAGGTTC
AGCGCGCCTATAATATTTTGATTCTTACCCATTAGGGGGAGGGTAATATCCATGCCATAG
ATTTTATTGCCATTAACCTCCTTATAATAGGGATCTGAACGGGTTATGTCTTTGAGCGAA
TGGATTTGATTGGTCATGGTTTCATTGAGCGTGGTATTAGGGTAGGCGATTTTTGAATCC
ATGTTCATTGCAGTGATGACTCGTTCGTTATTATTCGTATAAATCGCGCTAATCAATAAC
ACATGAGGGTTTGCTAACAAAAACTCAGAGAGCATGCGCTTTTTTAGGGTGTCGTTGATA
GCACTATTTTCATCGCTTAAAAATTTTTCAAGGGTATTAGCACCAATAAAAATGCGCTTA
ATAATGCCTTGAATTTTAAAACTGACTAACTGAGCTTTTTTTTGTAATAATTCTGTGGCT
TGGCTTTGCAACACGCTTTCAACCTTGTAGCTGATAATAAAGCCCATAACAGCGCTAATG
ACAATAACAACCGCACACACCATCATGACAATTTTAGAACCAATTCTTGCAGATTTCATT
CCCTTTGCCCTTTTAAAACTATTGATAGAGAACGATTATTATACAATTATTTTGAAATTT
TAATAAAACAAGAGAGGACAAAAAAGCAGGAAATAAAAGAGAGCCAAAGCCCTCCAAAGC
TCCCCCAAAGGAGAGGCAAAAAGAAATAAAAATTACCTTTTGGAGAATTGCGGGCTTCTT
CTGGCCTTTCTTTTACCATATTTTTTGCGTTCAACCACCCTTGAATCCCTAGTGAGCAAA
CCCTTAGGTTTTAAAATGGCTCTAAAAGCAATATCATAAGCGTTCAAAGCTTTAGAAATG
CCATGCCTTAAGGCTTCCGCTTGCGCTGAGTAGCCCCCACCAAAAACCACCGCTTTAATA
TCCACAGATTGCTCTTGTTTGGTTAAAAGTAAGGGCTGCATGACTTTCATTTTAATGGCT
TCATGCCCGCCTAACCATTGATTCAGACTCTGTTCATTGATACTCAATTCGCCTTTACCC
GGAGTGAGCCACACTTTAGCGATAGCGGTTTTTCTTTTACCGGTAGCATAGATTTTTCTC
ATTTAGCGTCCTTTTTGCTAGTTTGTGCGGTGTGAGGGTGCTTATCATCACGATAAACTT
TGAGTTTTTTAATCATCGCTTTCCCTAATTTCGTTTTAGGGAGCATGCCCCTAACGGCTA
AGTGGTAGAGCTTTTCGGGGGTTTTTTCTAGCATTTCTTGGAGAGTCTTGCTCTTAGTGC
TGCCAAAATAGCCTGAATGGGTAAAATACTCTTTATCCTCTAATTTCATGCCTGAAAATT
TAACCTTATTAGCGTTGATAACCACCACAAAATCCCCACAATCCACATTAGGGGTGTAAA
AAGGGCGGTGTTTGCCTCTTAAAAGCACAGCGATTTCAGTGATCAAGCGGCCAAAAACTT
TGTCTTTAGCGTCTAAAACGACCCAATCACGAACGACGTCATTGACTTTAGCAGTCTTTG
TCATGAGAATCCTTTGATAAAATTAAAGCGAATATTATAAGGAAATAAGCTTAAATATTG
CTGAATTTAAGGAAAGTTTAAAGTTTGAAAATAGGGTTTTTTAAAAAATTTGTTTGATTG
CTTTTGATTTTATTGTAAAACCCATTTCTTAAGTAAAACCCATTTCCTTAAGAGGATAGG
GGGCATTTTGAAATAACTTTCCCCCTACAACCCCCAACTAAAAACCCCCTAACCCCAAAA
GACCGCTTTTTAAAGAGGCTATCACTTGCTTACGCAAGCTCTTTTATTGTATTTATTTTA
AAAAATGCCTTTAAGCTTTTTTAATTTTGTTACTCATGCTTAATAAGCCAAAGCCTTTAT
TTTTGCCCTTGATTAAGCCTTTCTTCTATCTTTTTGATTTGTTGGCTCATTTGAGCGCTC
GCGTTGATTTGATTGATGAGCATATAAAGGTTTATCATCATCAAAAGCACCACCACAAGC
CCTAAAAAAAACACGATTTTAACGGCTTTTTTAGCGATTTCTCGGGCTTCTTGTTCTTTT
TGCATGCGTTTTTAATTTTCCAATTCTTCTGGGGATAAATCTTTATAAAAGCGTTCTAAT
TCAAAGCTTTCGCCCAAATACGCAGCGATTTCTTGGGAATCCACAAGGGCGTTTTGCAAG
CAACTCGTCGCGCCTGGAGAAGGGGTCATGTTAAAAGTGATGCCTTTATGGGTGCAAATC
TTTTTTTCGCCTAATTCTAGTTTTTTCTTGGTTCTGTCTAAAACTTGCGGGCGCACTTCG
CCAAAACCATGAGCGTATTCTAAATCTTCTAGGCTAAGAGAGGGGATGATTTTTTGAGCG
TCTTTTAAAAATTTCCTTTTACCGATAACGGGCAATTCAAAAACCATGTTTTTAAACACA
TAATTACGGATTTCTTTATCGCTCATCAAATCAAACGCAATTTTAAACACATCTTTATTC
AAATCCATTTTCAACAATTCCAAGCTAATGCCCTTAAGCCAGCATTTGTTGCGTTCTAAT
TTAGGCATCGTTAAAGCGGTAGGCCCGATTCGTGTTTTTCCTTTAATGACGGCATCAGGG
TCGCCATGCACGGCTGCAAAAGGGAGCTTGGGGTTTTGAACGGTATAAACCTTACCCCTT
AACAAATCCGGCACAAAATAAAAGCTGCCCGCCACAGGCAAGCACCCTAAATCTAGGCCA
TAACCCATGCTCTGAGCCAAAGGCAGAGCGTAAGAGCCGGCATTGACCAGCACGAATTTA
GCATACACTTCTTCAGCATCTTCAGAAATTACGGCGTAAGTGTCGTTGCGTTTTTCAATC
TTTTTCACTTTGAAATTCAAAAACACCTGGTTGTTAGGCTTTAATTTTAGGGCTTCTTCA
ACGAAGTTTTCACTCAACTTCGCAAAATTCATGGTGCTCCAATCCTTTCTATACCCATGC
CCGATAATGTTTTCATGCCTGTCTATGCCATTAGCCCCTAAAATCACATTAGGCTCTAAT
TCTTTAATCTTTTGTTTGTCAAATTCTTCTAACCCTATAAAAATTTCTTTAAAGGATTCA
TAGCGTTTTTTCATGAACTCGCATTCTTCATCGCCCACGCCTATAGCCATTTTCTGGGTT
TCAAAAATCACTTCATTTTGCAAGCCTTTATTGAGCGCGTATTGCCTGGTCTTATAAGCG
CTCAAACGCACTTTTTTAGCTTTTTCGGGAGTGTAATTCGTTTCAATAGAGCCATCATGA
ATGGTTTGAGAATTAGCCTTAGCGCTGGAGCTGATTTGAGCTAATTTAGAGCATTTTTCC
ACGATAGCCACGCGTTTTAAAGAGCTGTATTCGCTCAAAGTATAAAAGGTCGCGCACCCT
GAAACCCCACCTCCAATAATCACAGCATCAAATTCCATACTCATTGTCTTTCTCCAAATG
TTTTAAATTGATAGATTGTAATCATAATATAAGAAAATCAATTCGCATTTAAAGGGCTTG
AAGTTTTATTGACAAAATCTTTCAAATCGCTCATTCCAAGCACCCTATCAATCAATAATT
TCTTTTTAGAAAACGCCCCATTATGTTCTTCTGCTAACCATAATGAAGTGATCACCACGC
CTCCTATTTTATGGCTCAAGGTTTTAAAATGCTTTTGGGTTTGCACCGACCAAATGCTGT
GAGCGACTATCGCTTGATGGTTGTGTGCGCCTAAATAGAGCATGATATGCCCTTTTAAAT
AGATGAGCGTTCCAAAAGGCGTGGCGTTTTTAAGGATGTAGTCTTCTTTTTCTTTGGCTT
TCATAGAGCTTAAATCCACATAATTGTTCGCGTAACGGCTTTGCGCGTAGGAATTTCTGG
GGAGCAAAATACCAAAATTAGCAAAACTATCCCTAGTGAAAGCCGAGCAATCCCTATTAC
CCAATAGCCCCCCCCAGCCGTATTTTTGCCCTAGCATGGTGTCTATAAAATACGCCATGT
TTTCGCTATTAAAAGCCTTAGGGAAAACAAAAAAATCCTTTTCATCTAAAATCACGCTTT
GTAAAGTTGCATAGCCCTTAGCGTCCCTCAAAAAACCATAGGCTTTTAATTCCTTTTTTG
GGGATTTTTCAAGTGTTTTTTGACTTTGGGGGATGAGAGCGAGCAATTCGCCCACTCTGG
CGTTGGTGTAAAAATCCCCATAGTCTGTATAAAGAGGGATTTTATCTTTTATAGGCATGA
CATAATCTTTAAGATGGGTTAAAAGCTCTATGTCTTTATCGCGCATGTAGGCTAAATCGC
TGACTTTGATCCAGCCATAAACAAAACTGCTTTGAATGTGGGCGTAAGTTTTATCCGTAT
TGAAATGCGTGATTAAAACCGGCGTGCCTTGAAAAATCAATGAATTTTGATACCTGTCAA
AAGGGTAGCCTTTTGGAGAGAGATAAAAAGGTTTGTTAGTAGGCACAGCCCTAACATCGC
TATCTCGCGCTACAACAGCCCTAATCTTAGCGCTTGGGTAATGCTCAATATCCATGCTTT
TAATAAGCTCATCATTGAAAGCTTTTGCGTTGGGTTTTAGATCTTCGCCATAACCGGTGG
ATTTATTCATCTCCTTAAGGATCCAAAACACTTCTTTTTTATTGCTTTTGACTTTCATGT
CTAGCCATGGGGAATACCACGCTTTGAGATAGCTCTCTTTCAGATTTTCTCTTAACGCCT
GGGGGTCAATGCTTTGGTTGTTGTTACTGCCATTTTGAGGGCTTGCAAGATAGCTTGAAG
CCTCTTGGGGCAAGGATAAATCTTTGAGCGTGAAATCCTTTTTTGTGCAACCCACAAACA
AAAACAAGAAAACTACAAGAAAATAACGCATGCTTTAGAGAAACCTGAACATCAAATGCG
CAAATAGTTTCTTAAAATGCGCCCGTATTGCGGGCTTCTCAATTTTTTAATCGCAGAGCT
TTCAATCTGGCGCACCCTTTCTCTAGTAACATTCAATTCCTTGCCAATTTCTTCTAAAGT
TCGATCGCTTTCATCATCTAAAAGCCCAAAACGCATGCGGATCACCGCTTTTTCTCGCTC
ATTCAACTGATCCAAAACGCTTTCAATTTGCGCTTTTAAATCTTCGCGCATGATGTGATC
AATGGAGCTAACGATATTCTTATCTTCCACGAAATCCCCAAATTTGCCGTCATCATCATT
GCCGACTGGGGTTTCCAAACTGATAGGCTCTTTAGTAACCTTAATCACATTCTTCACTTT
ATCTAACGAAAGCCCCACTTCTTCAGCCACAACCTCTAAATCAGGCTCTTTGCCGTTTTC
TTGAATGTGTTTGCGCATGACTTTATTGATGCGATTGATGGTGTCAATCATGTGAATGGG
GATGCGGATAGTGCGAGCCTGATCGGCTATGGCTCTGCTGATAGCTTGTTTGATCCACCA
GGTCGCATAGGTAGAAAACTTGAAGCCCTTTTCATGCTCAAACTTATCCACCGCTTTCAT
CAAGCCAATATTACCCTCTTGAATCAAATCCAAAAATGGCAAGCCTCTGCTTGTGAATCG
TTTAGCGATGCTCACCACCAACCTTAAATTGGATTTAGCCATTTTGTTTTTAGCGCGATC
GGAAATCAACTTCCCTCTTTTGATTTGCTCTAAAATTTCTTTTAGCTTGTTAGGGTCTAA
ATCAAAACCCTCTTCGCTCGCTTCTTTAGTCAAAAAAAGCTTTTTAAGATCCATATACAC
GCTCACCATAGTCGCTTCTGGCACTTGAGCGATAATATCTTCTTTAGTCATGTTAGTGAT
ATTGGCAAGGATTTTTTTATGGTTAGCGATTAGGGTGTCATTGAATAAGGGCAGTTTGTA
TTCCAAGCGTTTTAACTCTTTTTCAAACCCATCGCCGCTTTTTAAAGTGGTTTCCATCGT
TTTGACTAATTCATTAATCAGTTTGCTGGTAGGCTCTAAGTCATAGAGTCTGTCTTTGAG
CGTTTGGCGTTTGTAAGCTAGGGTCAATAAACGCACCAACTCATCTTCTTTTTCATCTAT
GGGGGCTTCAAGGGCTTTGAGCCATTCTTTTTTAGCCTTGTCTAGGGCTTTAAAGCTTTC
TTGAACCCTTTCTACACGCTTCTTGTCTTTTTCAGAAACGACTTTTTTTCTTTCTTCGTT
CTCTTCATCTTCTTCGCTGTCATCATCTTTTTTAAAATCGCTCACGCTATTTTCATCGTC
ATCATCAAAGCTCCTAAAAAGCTCTTTAACCCTTCTTTCACGATTGATTAAAGCGTCTTT
ATACGCATAGATAAAATCAATCAAATACGGCACCGAGCAAATCGCGTCTAAAATAATGTC
TTCGCCCAAGCGGATTTGCTTGCTCAATTCAATCTCTTCATCTTTGCTTAAAAGTTTTAT
ATCCCCCATTTCGCGCAAATACATGCGCACTGGGCTATCGCTTCTGCTCCACTCTAAAAA
ATCCTTTTCTTTCAAAAAGTCATAGCCATCTTCTAATTCTTCATCTAAAACTTTTTGCTT
TTCTTCAGTTTTCTTAATCTTGTCAATCGCATTGAGTTTTTTAGCGTATTCTGAAGAGCT
GACCAATTTCTTTTGGTATTTTTGGCACAATTCTTTGATTTTTTTGATTTGGGCTAGAGT
GGGGACTTTCGCGCTGATTTGAATGATAGACTCATAAGAAACGCAATCGCTTAAGGAATT
AGCGAACAATTCTTCTAACGCTTCATTAAAACTAAGCTTTTTAACAGGAACAAGCTCTTT
CGCTTTAGCTTCTTTGATTTTGCTTTCTTTGGTTTTATTGTTTTCTTTGGCTTTATTTTC
TTGTGCGGCTTCTGTTTTGGCTTCCTGTTTAGCTCTTTTGGGGGCTTTTTCTTCGTTAGC
TTTCTTTTTCATTGGACACTCCATAAAATAAAGAACCCATGCTTTCAACCAAAAGCCAGG
TCTATAAGATAGGATACACCTAATCCTTTGTTATTTTACTAAAAAATAGCTTAAATTCTA
ATTATAAAATGAGTTTAAAATAAAATTTAATGGTTGGCGTTTGGTAAAAACAAGCCCTAA
AGCTTATCCACCATGCTTTTTAAGAATTTCGCTGAAGTTTGAGCGCTTTTTTCTAAAAAC
GCATCAAAACTCATGTTAGCTTCCTCATCAGCGTTATCGCTAATGCTCCTTAACACACAG
CATGGCACGCCAAATTTTTGACACACAAACGCCACGCTCGCCCCCTCCATTTCCACCGCG
CTCGCTTTAAACTCGCTGACTAAAAACTCTTTCCTTTCTTTGCTATGCACAAACTGATCG
CCTGATGCGATGACGCCTTCTTTGAGCGCGATGTGTTGCTCATTAGCGACTTTTTTAGCC
AAAGCGTTCAAACTTTCGCTCGTTTCAATAAAAATCGCGCTTTCTGGGATGAACCCTAAA
GGGTGATCAAACGCGCTCAAATCCACATCATGCTGGACTAATTGATTGGCCACTAACAAA
TCATTGATCTTTAAGCCTTTAATTAAGCTTCCAGCCACCCCGCTAAAAAGCACCTTTTGA
ACGCCAAACGCTAAAATCATGCTCGTTGTGGTTAAAGTGGAATGCACCTTGCCAATCTTG
CTATAAGCGACAATGATTTCTTTGTCATTATAAACGCCTTTATGGAAAACATTCCCCCCT
AAAGGGATCTCTTCAAAATCCACGCCAAACAATTCTAAAATAGGGGTTATTTCTTCTCTC
ATCGCCCCTAAAATGCCAATTTTTTGCACCATTTTCTCCCAATCACACGTATTCTTCTAA
AAATTCAATCGCTTCATCAAGCCCTTTATTATCCTCCACGCTTATAGTGGGTTTGTTGCT
CAATCGTTTGTTAAGCCCCTTTAACACACTCCCACAGCCTAATTCAAAAAAGACATCCAC
TCGGTCATTATTGGATTTCACGCAGTCTTGATAACGCACCGGCTGAGTGAGTTGCAAGCT
CAATAATTCAACGGCTTTGGCTTTGTTGTGATACGCTTCGTTAGTCGCATTGGAGATGAT
TTCAAAATGGAATTTATCTTTCAGGCTTTTTTCTAGCAATTCCTGGAATTTAAAAATCAT
AGGCTCTAAAAAAGGGCAATGGCTTGCCACGCTCATTTCTAAAAAAACCACTCTTTTAGC
CCCCATTTCCTTTAAAGTCGGCTCTAGGGCTTTTAAATCGTCTTTAATCCCGGCTAAAAC
CACTTGCATGCCGCCATTGAAATTCGCGCACCACACGTTTTTGGTCCTTTGACACAAACT
CAAAAGGCTCTCTTCAGAAACACCCAAAACGACCATCATAGAAGCGTCTTTATTTGCGCA
CGCTTCTTGCATCATTTTGCCTCTTTGGTGCGTGAGTTTAAGGGCTTTTTCAAAATCCAA
CGCCCCACTCAAAGAAACCGCGCTCACTTCGCCGAGCGAATGCCCTAAAGCAAAAACGGG
TTTTAACCCCCCATTCACTTGCTTGTTGAGCAATTGGTAAGCGATATAGCTCACCAAATA
AATGGCAGGCTGGGTGTAAGCGCTTTCTTTTAAAAGCTCATTTTCTTCAAAAAGCGTTTT
TTTCATATCCACTTTAAGCGCGTTAGAAGCCCTTTCAAACAATTCTTTAGCTAGGGTGTG
GCTCTCATAGAATGACTTTCCCATTCCTATACATTGTGAGCCTTGCCCTGGAAATAATAG
CGCGTATTGCATGGTGTTATCCTTTAAAATTTATTAATCCATAATTTAAAATTGTAATAT
AAAAGCCCTTAGTTTTGTTTAGAAACCATTAAAGTTTAAGGTTTATTTTAACTTATTTTT
ACTATAATTCTACTTTTTGAAGGACAGGTGGGTGAGTTGGCTGAAACCACATCCCTGCTA
AGGATGCGTAGCCGTCAAGGTTACCGAGGGTTCGAATCCCTCCCTGTCCGCCAGCCTTTT
TACCTTTAAAAACTTTTTGTTTAGAATGTATTAACGAGACACCATAGTTTCTAAGCATTC
CTTTTACGACACTCCTTTTACAGATTTTACAAATACAAATTTTAGGTTGGGTGAAGAGAG
ACACCCAGCCTAAACCCTATCAATCCGTTATGGTATTTTCAAACATTTTGAGTATAATTG
CTTCTGCTCATAATCACAAAAAAGAAAGAACATGACTTACATAGAATTAGGTAAAAAAGT
TTTAGAACAAGCAGGGAAGCCTTTGAGCGTTAAAGAAATTTTTGAGAAAGCTTGTGAAAT
GGGATTGGATAAAGAATGCAACGACGGAAAAATACTTTCTCATAGTGTCTTGGAAGTCAG
CTTGGTGAGCACAGCATTAAAGAGGAAGACAAGCAATTCTATGTTGCACGCAAAGAAGGA
AAAACCTTTTTCTATTGGCTCAAATCTCGTGAAAGAGAATTTCCTCCACAAGAAACCTCA
AACGCCGAAGATGATGAACAGAGCGAGTGTTCAGGCACAGCCAAAAAACAAAAAAACTCT
TTTCATGAAAAGTATTTACACCGACTGCTTGTGAAATTCCTTGATGAAGATCCAAATTTC
AGGCTCCTATGCAAAACCATTCGCCATGAAGAATGTAAAAAAGGCAAAGGGGGCGAATGC
AAGTGGAATTATCCTGACATCGTGGGCGTGTATTTTCCCTACAATATGTATTTTCCCTAC
AATAAATATGAAGAAGAAACTTTGAAATTTTTACACCATACCGGTCAAAAAAGACACAAG
ATTTTTTCCTTTGAGCTTAAAAAAGAGCTTAGTCTTTCCAATTTAAAAGAGAGCTATTTT
CAAGCGGTGAGCAATTCTACTTGGGCTAATGAGGGGTATTTGGTGGTTTTTGGGATTAAA
GATAAAGATAAAGATAAAGTTTTGGATGAATTAAAACGACTCAACCAAAGCTTTGGCATA
GGGGTTATCAAGCTAGAATCTGAGATTTCAAACTCCAAAATCTTGTTACCAGCTAAAGAA
AGGGAGATTGATATACCCACACTTAACATGCTTATAGAACAAAGTCCGAAAGATTTTAAG
CCTTTTATGGAAAGAATTAACAGGCAAATTGAAGCAGGATTTGATAAACAAATAGATATG
AATGATTTTTTTAAAGAGTTGCTTGATGACGAAGCAATGCAAAAACACATCAAAGACAAA
GGCATTAAAGACAAAGGCATTAAAGCAGAATAAAAAATGGGGGCACCTTATCTTTCTTGT
CCCATTTTTAAAAGCCAAGACCAGCTTTTCACTCTTTATCAAGGGGATTGTAATGAGGTT
TTACCCCAATTTGAAAACCAGTTTGATTTGATTTTTGCCGATCCGCCTTATTTCCTTTCT
AATGACGGCTTAAGCATACAAAGCGGTAAAATCGTGAGCGTCAATAAAGGCGATTGGGAT
AAAGAAGAGAGCGTTAATGACATTGATGAGTTCAATTACCAGTGGATAAACAACGCCAAA
AAGGCTTTAAAAAACACAGGAAGCCTTTTAATCAGTGGGACTTACCACAATCTTTTTTCT
TTGGGGCGTATTTTACAAAAATTGGATTTTAAGATTTTAAACCTCATCACTTGGCAAAAA
ACCAACCCTCCCCCCAATTTTAGCTGCCGTTATTTGACGCATTCAGCTGAGCAAATCATT
TGGGCGAGAAAAAGTCGCAAACATAAGCATGTTTTTAACTATGAAATTTTAAAAAAGATC
AATAACGACAAGCAAATGCGCGATGTGTGGAGCTTCCCAGCGATCGCTCCGTGGGAAAAA
GCTAATGGCAAGCACCCCACTCAAAAACCTCTCGCTTTATTGGTGCGCTTGCTTTTAATG
GCGAGCGATGGAAATTCCCTCATTGGCGATCCTTTTAGCGGGAGTTCTACCACAGGCATT
GCGGCTAATCTTTTGAAGAGGCAATTTATCGGCATAGAAAAAGAAAGCGGGTTTATCAAA
ATATCAATGGAGAGGAAATTAGAATTAGACGCTCGCTATAAAGAAATCCGATCTAAAATC
AAAGATTTAAACCACCAGTAAAGCCCCTTTTTTTAAGCCGATTTAAGCGTTATACTTTTC
GGATTTCACCTCAAAATGGGATTCTATTTTCACCCATTCCTTACAAAGGATATTTTCATG
CCCAAAAAGCCAGTGTTTGGGGCCAATAATGATTTTTTCAGGATTTTTTATCAAATAAGC
CGCCCACCAGCTATAAGTGCTATTAGCGATAACGCCATGCTGGCAAGATTGCATGAGTAG
CATATCCCAATATCCCTCTTCTTCTTTATCCCTAGTGGTCATGTCTATAAAAGGGTAGCC
CAGATCAAGGTTTTGCGTGAATTTTAAGTCTTCGCAAAACACAAAAAGCTCCATGTTTGG
CACGCGCTTTGCCATATACTCAAGCGCCTTTTTTTGATAGTCAATACCAAGCTGACAGCC
AATCCCCACATAATCCCCTCTTCTTATATGCACAAACACGCTGTTTTTAGCGGCTAAAAT
CAAAGCAAGCTTGCGGTGGTATTCTTCCTCTTTTTTTTTATTATTCTTATTATTTTCGGG
GGGGGGGGGGTAGAGTGAAGGTTTGCTTGATTAAAGGGGATATAGCATCAAAATATCGTG
GATCTTGAAAATAGCCAAAAAAATAAGTCAAGCGGCTTGGCTTTAGTAATTTAGGCTCGT
ATTCAAAAACGATTTCTTGACTCACCCTATCAAATCCCATGCATTTGAGCGCATCTCTTA
CTAACTTGGGGAGGTGTTGCATTTTGGCTATAGCGATTTCTTTTGCACTCGCATAGGGTA
AATCAATAGGGAAAAGTTCTAATTGCATTTTCCTATCGCTCCAATCAAAAGAACTAATAT
CTAACAGCACAGGCGTATTAGAGTGTTTTTGCAAACTTTTAGCGAAAGCGTATTGAAACA
TTTGATTCCCAAGCCCCCCGCAAATTTGCACCACCTTAAAAGCCATTCAATCCCTTTATA
TTGTCAAATGAAACGCTCATTTTAGCTCATTTTAAAGCCCTTTTTCAATAAGAGCCTAAA
AAGTGGGGTAAGTAACGCTTTCAAATCATTTGAATTTTTTATTTGAAAAAGACGCGTATG
AGGGTTCTAGCAAGCGTTCTTGGTATTCTAAAAGAATCCTGTCTTCGCCATTGAGAGAGT
AGGCTTCATCGTATTTGCGCTTGATGATGCCCTTTAAAATGGTGTGCTGGACTTGGTATT
TATCTTCTTTAAGCATTTCATCCACTAAAGCGTAAAGCTGAATGTCTTGAATGAGTAAAT
CTGAAATTTTAACGCTCTCTTTATCAAACAATTCTTCATTAGCGCAATATTCATTCACTA
AAATAAGCACCCGGTTATACACATCATGTGCGATTTTAGCGTTTAGGGTTCTATAAATGT
AATCTTTGATTTTTTTGAGCTGCTCTTCTAAATCTTCACTGGCCTTGCTCGCTAAAGCCA
AAATGCTTAAGATTTGAATGAGAGTCATCATTTTATGGCTTAAAGAGCGGGTGCGCCATT
TAATGAGAAAGCGCATGAAATAAGACATTTTGACAGAAAGGCTACAGGGGAGGGTGTTTT
TCTTGGGTTTTGGCATGCTTAGTTTCTTTTAAAAAGGATTTTGTGGTTTAATTATATAAC
TTTAAAATTAAATCTAGGAGTAAAGAGATGAAAACATTCAAAAAAGGCGTGGTCTTAGAC
GCTAAAAGCGTGGGGTTAAAAGCGCTAGAAGTTTTAAAAGAAGTGGCGGATTTTGATTTT
TATGAGGTCACTTCGCCCAATCAAGTGGTTGAGCGCTGCAAAGAGGCTGAGATTGTGGTA
TTGAATAAAGTCGTGATCACCCAAGAGGTTTTAAGCCAATTGCCCAAACTCAAACTCATT
TGCATCACCGCTACAGGCACGGATAATGTGGATATAAAAAGCGCGAAAGCTTTAGGCATA
GAAGTCAAAAACGTGAGCGCTTATTCTACAGAATCCGTAGCCCAGCACACTTTAGCGTGC
GCGTTGTCTTTGTTGGGGAGGATCAATGATTACGATCATTATTGCAAAAGCGGGGAATAT
AGTCAAAGCGATATTTTTACGCACATTAGCGGTATTAAAATGGGGCTTATTAAAGGGAGT
CAATGGGGGGTTATTGGTTTAGGCACAATCGGTAAAAGAGTCGCTAAGCTCGCTCAAGCT
TTTGGGGCAAAGGTGGTGTATTATTCCCCTAAAGATAAAAAAGAAGAGTATGAGCGCTTG
AGTTTAAAAGATCTGCTCACAACAAGCGATATTATCAGCATTCATGCCCCCTTAAATGAA
AACACGCGCGATTTAATCGCTCTAAAAGAATTGCAAAGCTTAAAAGATGGGGCGATTTTA
ATCAATGTGGGGCGTGGGGGCATTGTGAATGAAAAGGATCTGGCTGGAATTTTAGAAACC
AAAGATTTGTATTACGCGAGCGATGTGTTTGTGAAAGAGCCTTTTGAAAAAGATCATGCG
TTTTTGAACCCAAAGATCCAAAATAAATTGCTTTTAACCCCCCATATCGCATGGGCGTAT
AGCGACAGCTTGAAAACCTTAGTGGAAAAAACCAAAGAAAATATCCAGGATTTTTTAGCT
TCTCAAAAATAAACGCAAAAAGGGGGTTTAATTGTTGGGATTTTCTCCCCGCTTTTCTCC
CCTTTTGCCATAAAGTGAAACCCGCCCCTTTCTAAAGCAAGGAGCTTCCTAACTAAAGCA
TTCCATTAAACGCTAACACGAAAGGCTCTTTATAGTCTGCATGGATATTTCCTACCCCAA
AAAGACTGGAGATATTTTAACCTATTTTAGCTTTAAATATAGCCTAACGGCTATGCGCTC
TTGCGGCCTGTAAAGAACAGAGTTTTTCGCGCTAGTGGGATAAAATCTAAACAATGGAGT
AAAGTTTAATCGTTTTTAACCCAATTAAGAAAAAACCTCTAGGTGGATTGACCCAAAGGC
TTTTATTAAAGAGAACGATTACATCTTAGAAATATCAATTTTAAAGGTGTGGATTTCATC
TTCTAAAAAGACTTTAACCACCACCACACCCGGGGTTTTAAGGTTTTTGGTATCCACTAC
CACAAACCCTCCCTTAGCCTTATTTTCAACATTAAGGGTGTTGTTTTTAAGGTAATTGAT
CGCTAGGATTTTTAAAGCTTGGCGGCTTTCTTGCATGACTTCTTGCTCTTCTACATCATC
CATCATCATCATGCCAAAGCCTGGCCCATACATGCCCATTCCTCCATACATCATGCCGTT
ATAAGCTAAAAATCCCCCTTGCCCGTAATAAAACATAGGCGGAGTGATCATATTGACATT
ATCAATAGGGGTGGTCGGCACGGCGATATTAAAACTTTGTAAAATACCCTCAAAATCAAA
ACTGGATTTCATCACCTGTCTTAGGCTTAAGACCGGTAAATTCGTTTGGTTGATAGACAC
CGAAATGGCTTTACGGCTAAACACCACAGGATTTCCCTCTAAAACTTGCGCCGCTACATA
CAGCACTAAGGGGGATTCGTTCAAACCTTTCAATTTGCTTTGAGCGATTTCTAGCTGGAC
TTTAGATTTGGCTTGCGTGGAAGTCATCACTTGAATCCCATTGTTATAGGATGCAACATG
TTCAGGCGTGATTTTATAGCTCGCGCAAGCGCTCATCAGTAAGGCTATCGCTACTAAAAC
GATTTTTTTCATCAAAATCCCTTTCATTCAAAGTTTAATCTTCGTTTAGAATTTCCTTAT
TATAGTGTAGTTTGACTTAAAATTAAGATTTTATTAGGAATAAGGGCTTAAAAAAGATTT
AATGTAGGCTTTCTATCCACAAAAGAATAGAAGATTTGATCTCATTGAGTTTTAAAACTT
CTTGGTGCTTGATTCCTCTTTCAAATAAATCATCAAGGCGTTGGCTATCTGGGGTATTGT
AGCTGTTTTTAAGCGTTTCTAGGGCGGTTTTGTCGTTATCGTTTTTCTTTTGCTCGTTTA
GGGCTAAAAGGGTGGTTCTAGGGAATTTTTCATAAGAGGCGGTGGCAGAAACAAGGGTTT
TTTCGTTGGTTTTCAAGCTAGCGTTTAAAGCGGTGGCGGTGTGAGGGTCAATCAGGTATT
GGTGCTCTGTATAAACTTCTTGGATTGTTTTCAAACAGGCTTCATCTGAGCAGCTCGCGC
AAGAAAAATGCTCCTGTAAAAGGGCTAATTCTTTAGGCTTTAATTCATAAAACTTCTCTT
CTTCTAAAGCTTGCATCAATTCTAGCGTGCGTTCAAACCCAAAAAGGCTAAAAAGCGCCC
TTTCCACATTAGAGCTTTTTAAAATATCCATAGCCGGCGAGTAGGTTTGCTTTAAAGAAC
GATGGGTTAAATCGTAACGCCCTGTCTCTATAAACTCCCTTAAAACATCATTGCTGTTGG
TTACAACCTTGATTTTAGCAATATTCAAGCCCATTTTTTTGGCATAAAACGCTCCTAAAG
CGTTCCCAAAATTACCGCTAGGTATGGCTAGGGTGATTTTTTCTTTAGAATTGATCGCGC
CTTTTTTATACAATTCTAAAAAGCCCCAAATATGATAGACGATTTGAAAAGCGATGCGTC
CAAAATTCACGGAATTAGCCACGCTTAATTTCAATTGGTGCGCTTTTAAAGCCTCGTTAA
AATCATCGTCTTTTAAAAGGTTTTTGAGCGCGTTTTGCGCATCATCAAAATCCCCACTGA
TCCCAAAGACCTTTAAATTGCTAGCGCTTTGGGTAACCATTTGGAGTTTTTGGACTAAAC
TCGTGCCGTCTTTGGGGTATAAACACACCACAAAAACATTAGGCATGCCCGCCAAACTTT
CTAAAGTCGCAGGGCCGGTATCGCCACTGGTAGAAACGAGCATTAAATACTTTTCATTTT
TTCCTACCGCTAGATTAGAAAACAAGCTCGCTAAAGGCTGCAACGCCATGTCTTTAAACG
CCAAACTAGGCCCATGGTAGAGCTCTTGGACAAAAAGCCTTTCATTGAGTGCAAAAATAG
GGGCTGGATTTTTAGGGTTATCAAAATTTTCATAGCGTTTTAAAGCGCTTGTCAATAAGC
CCTTAGGAATCTCTAAACCCAAGCGCTCAAACACGCATTCTACTAACTCGTTATAGCTCA
GATTCAGACAATCTTGCCATTGTAATGTTTCAAAATGCTCTAAAGTGTAAAGCCCGCCTT
TTGGGGCGTTGGGGTTTAATACCGCTTCAATAAAATCAATCTTTTTTTCTTTCAAAGAAC
GCGTGGGGACAAAAGGCATGATGATTCCTTTTTATATTTGGATAATTTCAAGTCGTAGCA
TACCCTAAAAGAGCGAATGCAACCTTAAATGGTTTTTTAATGAGAACGATTGATCGCCTT
TTTAATCCAGTTTAATTTTTGATTTATGCTTAAAATACTATAATGCGGTTTAAAATTTTG
TCGCAAATGGGCAAAAAATTTCATCAGAGTAAGGTTGTGTTTTGTCTAAAGGTTTGAGTA
TCGGTAATAAAATCATATTGTGCGTGGCGTTGATTGTGATCGTGTGCGTGAGCATTTTAG
GGGTGTCCTTAAACAGCAGGGTGAAAGAGATTTTAAAAGAAAGCGCTTTGCATTCTATGC
AAGATAGTTTGCATTTCAAGGTTAAGGAAGTGCAAGGGGTTTTGGAAAACACTTATACGA
GCATGGGTATTGTCAAAGAAATGCTCCCTAAAGACACCAAAAGAGAAATTAAAATCCAAT
TGTTAAAAAACTTCATTTTAGCCAATTCGCATGTCGCTGGGGTGAGCATGTTTTTTAAAG
ACAGAGAAGATTTAAGATTAACGCTTTTAAGGGATAACGATACGATTAAGCTGATAGAAA
ATCCGTCATTGGGGAATAACCCTTTAGTGCAAAAAACGATGAAAAATAAAGAAATTTCTA
AAGGATTGCCTTATTATAGGAAAATGCCTAATGGGGCGGAAGTTTATGGGGTTCATATTC
TTTTACCTTTATTGAATGAAAACACTCAAGAGGCTGTAGGGGCTTTGATGATTTTCTTTT
CTATTGACAGCTTCAGCAATGAAATCACTAAAAACAGGAGCGATTTGTTTTTAATTGGCG
TTAAAGGTAAAGTGCTTTTGAGCGCGAATAAGAGTTTGCAAGACAAACCTATCGCAGAAA
TTTATAAGAGCGTGCCTAAAGCCACCAACGAAGTGCTAACTATTTTAGAAAACGGCTCTA
AAGCGACTTTAGAATACTTAGATCCCTTTAGCCATAAGGAAAATTTTTTAGCCGTTGAAA
CCTTTAAAATGCTAGGCAAAACAGAAAGTAAAGACAATCTTAATTGGATGATCGCTTTAA
TCATTGAAAAAGACAAGGTCTATGAGCAAGTAGGCTCGGTGCGTTTTGTGGTGATCATTG
CGAGCGCTATCATGGTGTTAGCCTTGGTTATAGCGATCACTCTCTTAATGCGAGCGATTG
TGAGCAGTCGTTTGGAAGCCGTTTCTAGCACCTTGTCTCATTTCTTTAAATTATTGAACA
ATCAAGCCAATTCCAGCGGTATTAAATTGATTGAAGCGAAATCCAATGACGAATTAGGGC
GCATGCAAACAGCCATTAATAAAAATATCTTGCAAACCCAAAAAACCATGCAAGAAGACA
AGCAAGCCGTTCAAGACACCATTAAAGTGGTTTCAGATGTGAAAAAAGGGAATTTTGCGG
TGCGTATCACGGCTGAACCCGCAAGCCCTGATTTGAAAGAATTGATAGATGCACTAAATG
GGATCATGGATTATTTGCAAGAAAGCGTAGGGACTCACATGCCAAGCATTTTCAAAATCT
TTGAAAGCTATTCTGGTTTGGATTTTAGAGGCCGTATCCAAAACGCTTCGGGTAGGGTGG
AACTGGTTACTAACGCTTTAGGGCAAGAAATCCAAAAAATGCTAGAAACTTCGTCTAATT
TTGCCAAAGATTTAGCGAACGATAGCGCGAATTTAAAAGAATGCGTGCAGAATTTAGAAA
AGGCTTCAAACTCCCAACACAAAAGCTTGATGGAAACTTCTAAAACGATAGAAAATATCA
CCACTTCCATTCAAGGCGTGAGCTCTCAAAGTGAAGCCATGATTGAACAAGGCCAAGACA
TTAAAAGCATTGTAGAAATCATTAGAGATATTGCCGATCAAACCAATCTTTTAGCCCTAA
ATGCCGCTATTGAAGCCGCAAGAGCCGGCGAGCATGGCAGAGGCTTTGCGGTGGTGGCTG
ATGAAGTGAGAAAGCTCGCTGAAAGGACGCAAAAATCGCTCAGCGAGATTGAAGCCAATA
TCAATATTTTAGTTCAAAGCATTTCAGACACGAGCGAAAGCATTAAAAACCAGGTTAAAG
AAGTGGAAGAAATCAACGCTTCTATTGAAGCCTTAAGATCAGTTACTGAGGGCAATCTAA
AAATCGCTAGCGATTCTTTAGAAATCAGTCAAGAAATTGACAAAGTTTCTAACGATATTT
TAGAAGACGTGAATAAAAAGCAGTTTTAATGCTCATTCATATTTGTTGCTCAGTGGATAA
CCTCTACTTTTTAAAAAAGGCCAAAGAGGCTTTTGCGGGTGAAAAAATTATAGGGTTTTT
TTATAACCCCAATATCCACCCTTATAGCGAATACTTGTTGCGTTTAGAAGACGTGAAACG
CACTTGCGAGATGCTAGGAATTGAATTGCTTGAGGGCGATTATGAATTAGAAAAATTTTT
AGATAAAGCTAAGGGTAAGGAATTGTTAGGGGAAAAAAGCGAACGCTGTTTTGAGTGCTT
TGATTTACGATTAGAAGCGAGCGCTCTGAAAGCCTTTGAATTAGGGGAAGAAAAATTCAC
CACCACCTTACTCACAAGCCCTAAAAAAGACCCTAACCAGCTCATCGCTAAGGGACAACA
CATCGCGCAAAGGCATAATTTGGAATTTGTCGTGTTCAGAAACGACAATTTTGAACATTT
TAAGAGCGAGTTGGATTTAAACTTGCAAGCTTTAGCGAGAGAAAACGAGCTTTATCGGCA
AAATTATTGCGGTTGTCAATTCGCTTTAAAAATCCAAAAAGAATCCCAAAACAGAAGCCC
TTTTGAGCTTTACTCGCCTTTAAAACGCCAGATTTTACCCGCAAGCGTTGAAGAAAGAAC
GCAAGTTTTTAGAGGATTAGAAGCGGCTAAAAAGGACGCTAATAAGCCTTTTTTAGCCCA
AAAAACGATCGCCACTTACCGCTTATTAAACGGGGGCGTGTGGCTTTCTAAAAATTCAAA
CCCCCTGAATTGCTATATTTTGGCACGTTCTAAAAGTAAGGCTAGAGTAAGGATCAACGA
TTTAAGGTGGGTTTTTTCCCAGCGTTTGAGCGCATTAGTGGGTTATAGCCAAAGAGATGA
AACCTTGTTTTTAACTTTAGAAGGCCTTAATACGCTTATGGCAAAAAACTACGATAATTT
AAAAGAGTTAAACCTTAACCCCTTAAATTATGAAGAAGAGTTGTCTTTAAGGGCGTTAGT
GAGCGGGAGCGAGAGTATTAATCCTATTATCGTGCTAGAAGAACGCGCAGAAAAAACCCT
TTTTGTAGAAATTAAAAGCATTTTTCAAGAAGAAAAGGTGTTTTATTTGCTCTAAAGCTA
AACTTTAATGGAGCAATAAATTCTTAAAAAAGCGGTCGTGTTGGGGGGGTTATAGTAAAA
ACATACAAGTAATTTAAAGTTAATTTAAGATAATTAGGCACAATAGCCACAAAAAGTTTA
AGGCTGTATTTGAAAACTCTATTTAGTATTTATCTCTTTTTGTCGTTGAATCCACTCTTT
TTAGAAGCTAAAGAAATCACCTGGTCTCAATTCTTAGAAAATTTTAAAAACAAGAATGAA
GACGACAAACCTAAACCCCTAACCCTTGATAAAAACAATGAAAAACAGAAAGTTCTAGAC
AAAAACCAAGAAATCTTAAAAAGGGCTTTAGAAAAAAGCCTTAAATTTTTCTTTATTTTT
GGATACAACTATTCGCAATCCGCTTATTCAACCACTAATCAAAACTTGACTATTCTGGCT
AATAGCATAGGGTTTAATACCGCTACGGGCTTGGAGCATTTTTTAAGAAACCACCCTAAA
GTCGGTTTTAGAATCTTTAGCGTCTATAACTATTCCCATTCCGTTTCGCTCTCCCAGCCT
CAAATCCTAATGGTGCAAAATTATGGGGGCGCGTTAGATTTTTCTTGGATTTTTGTGGAT
AAAAGAACCTATCGTTTTAGGAGTTATTTAGGAATCGCTTTAGAGCAAGGGGTGTTATTA
GTGGATACGATTAAATCCGGTGCCATCACAACCATCATTCCTAGAACCAAGAAAACCTTT
TTCCAAGCCCCTTTGCGTTTTGGTTTTATCGTGGATTTTATCGGCTATTTGTCCTTGCAG
TTTGGGATTGAAATGCCTTTAGTGAGGAATGTTTTTTACACCTACAACAACCATCAAGAA
AGATTCAAACCACGATTTAACGCTAATCTTTCTTTAATCGTTTCGTTTTAGACTCCCTTT
AGATCCCCTTTTAAATAAGCCCATGATCTTTCTGGGGTATTTTAAAAGCATGGAAAAGAC
ATTCGCTTGAATGCCGTTTTCTTGGCATGCTCTCAAATTTTCTTTATTCCTTAATAAAAG
GCTTTTAAACCCCCTTGCGCTAACCCCACCGGTGCGCATGACCACTAACACTTCTTTCAA
ATAAGAAAAGCTTATTTTTTGCACCACAAACAAGCGGATGATCATCTCAAAATCCGCTGA
AATTTTATAGTCGGTTTTGTAAAGCCCATAGCGTTCATAAATGGCTTTTTTGACAAAAAG
CGTGGGGTGCGCTGGCACCACGCCATAAAGCAAGGTTTTAGGATTAAACTCCCCGCTTTC
ATAATAGCGCACCACTTTTTCTAAACGATCAGGTTTGACAAACACCAGATCCGCATACAC
GCTATCGCAATTTTTGTTTTCAAACTCATGCACCACTTTTTCTATTACAAACTCGTCTTT
GTAAAAATCATCGCTGTTCAATAAAGCGATAATATCCCCACTAGAACGCTTTATACCCTT
ATTCATAGCGTCATAAATGCCCTTATCTTTTTCACTCATTGCGCAAGCGATTTTATCCTT
ATATTTTTGAATGATTTCTAAAGTGCGATCCGTGCTAGCCCCATCTATAATGATGTATTC
AATGTTTTTATAAGTTTGATGAAGCACGGAAAGAATGGTGTCTTCAATGGTTTTTTCGCT
ATTAAAACACGCCGTGATCACAGAAACTTTTAGCAATCCAACCCTTTTTTGATGAACTGC
CCCTGATTAAGTTTTAAACAAATTCACTTGTTTGTCTAAATTCATGGTCGTTTCGCTCAC
ATGCGTAGCGATGTTTAAAATATCTGAAGAATCGGCTAAAGTCTTAGAAGCCACTTTTTC
CACTTCCACAAAATCGCTTACCATAGCTTCAATTTGGTGTCCGGATTTGGCGTAATCGTC
CATGCTTTGATTGCTGTCTAAAACGACTGAGCTTAAATTAGAACTCATTTTTTCGTAAGT
TTCTTGCACGCTTTTACTCATATCGCTCAAACGCTCCATTTTTTGCGAATTGAGATTCAT
TTGCGAACTCACGGCATTGATTTCTTGGACAATCACCATGATAGTGGAATTGATTTCAGC
TAAAGACTTTTGAGTGCGCCCGGCTAAATTCCTAACTTCATCAGCCACCACCGCAAAGCC
TCTGCCATGCTCGCCGGCCCTTGCGGCTTCAATAGCCGCATTTAGGGCTAAAAGATTGGT
TTGATCGGCAATATCATTGATAATATCCAAAATGGATTTGACATCATCAGCGTTACGGCT
TAGCTGCTCCACTTTGCTAGAGAGCTCCTCTTCAGTGTGCGCGCTCTCTGTGATTTGAGA
AAATAAATCCCCGATCGCATCCTTGCTCTCTTTAACAAGCCCTTGCGTTTCAATCAAGCG
CTTCCTTAACCCTTGAGACTGCTCTATGGAAATATTCATCATGCTCGCTATATCAGTGGC
TTTATTTTTCACGGAATTTAGGGTGGTTGATGAATCTTTCATGCTCTTTTGGGTTTCTTG
CGTGATTTGGACTAATTTACCCATTGAAGTTTTATTGAGGGTGGAAATCCCTTTAATCTC
TTCCATAATCAAGCGGGCGTTCTCCACAAACAAATTGACCCCACGGCCCACTTGCGAGAT
TTCATCGTTGCGATCACCCACATCAATTTTAGCCCTCAAATCCTTATCCCCACGGCTGAA
AGCGTTGATTTTAAGAACCAGTTCATCAATGCGTTTCACGATCCTTAATTTAGCGTATAT
GAGCGTCAAAACCACTAACGCTATCGTCGCTGTCAGTATCCAAAGGAATAATTTCGTGGT
GTTTTCATTAAAAACCTTATTCACACCTTCTTTAATCGCTTTATTTTCTGTGTTAATGTC
AGTGTAATAAGAAGTCGTTGCGATCACCATTTGAGACACCTCATCATAATGCGAGTAAGC
GAATTTTTTCTCCGGCACGCCTCCATCGTATTTAGGCATTTTATAATAAGTGTAGCCTCC
CCCTTTTTTAGCCGCTTCCAAATACCCCCTAACATAATACACCCCATCAACGCTCTGAGC
CTCAAGCCCTGATTGGCCTACGGTTTTAGGATTGACCGGATCAAACAATACCACCCCGTT
TTTATCCACCACCACCATGTAAATCATGCCCTTATCGTCGTTGATGCGTTTGAAATAATC
CAACGCCATTTTTCTTGCAGTAGCGTTATCAAAACTTTTGTAATATTCATGAATGCCCTG
TTCAATAATCTCTGTCATGTAAGCGAGCGTTTTTTCACGCTTTTTGTATTGCCCGTTTTC
TAAATGTTCCATGAGTTGCACTAACACATCTTTTTGCATAACCTTTACAAAACCAATAAA
AAGCCCCCCTAAACCTAAAAGAGCGGCTAACACGACTAGCATGATACGAGTCCCTAACGA
AGCAAACATTGAAGAAAACATCATTTATCTCCTAATAAATCATTTTTAAGTCAAACCCTA
ACTTTAGAGTTTAGCTTCCAAATGTACCCCCCCCCCGAAAAATGAGAAGAGACACAAAGT
AAAATTAAACCCCGGTTGTTTGAAAACCGCCAAAAAAGTGAAAAGCCAACAATCTGGGAT
TATAGAACACTCTTTCTTAAATTAGGATTAAGGATAAATAATAAAAATAAAAAATCTTAT
TTAACTTCACTCTCTTTAATGGATCTTATATTCAAAGTCCTCCCGTCTTTTGAAGTGGGG
ATTTTGATGCTCCCCTCTTTTAATTTTTCTCTCAATTTTTTTAGTAGCGGGTTTTTGAAA
TCGTAGTGGATGATTTCCCAATTACCCTCTAGTTCAGGGGTTACCTTCCCACCTTTTTCT
TCGGTGATGTATTTGATGATTAAATCTCGTATTTGCCCGTTATCTTGCAACGCATCGTAA
GAATTATAATACCTATCAGTATTCGTAACCAATTTTAATGTCTTGGATAATGTCCCAAAT
CGGTAATTGTTGATCGCTAATTTATAGATTGCTTTGGGGTCAATGGGTTTGTTGTTGATT
GTCGGATTAATGATTCTTTGTCCGGCGGGTTTTGTAACATCAACTTGGTATTTCACGCCA
GAAAACATATCAAAGTTATAGCCACGAATATTTTCATTAAAACTGATCGTCAAATCTCCT
GGTTGCAACTGATTGTAAAATTGATACGACCATTCCATGTATTTCAACAGATTTTCACCC
GTTATCTTCACTCCAATGAGCGTGTTAGCGAACTTGTAAATATAAGCGACATCTTTTCTT
TTGAAAGGCCCTTTTTTCAAATTGGCGCCAAAATTGAATAAGGCTGCCGCTGAAACATCG
GCTTTTGCATAATATTTTTGCACTTTATTGATCAATTCTATCACCGGTGTTTCTTGCAAG
GCGGCGGTGGGCATTGTAGTGATTTTTTCTCCTCCTGTGATAAAATCAGGCCTGTCAATA
AAGGTTTTTGTAACTTCGCCAACCACTTCATTAGCGTATTCTTTTGATTTCTTATCCACA
TATTCGTATTTTTTCGCTAATTCTTCATCTTCTGGCACGCCTTTTGTGGGTAAATTTTCA
GTCGTTACGATTTTTTTCTTCGTTTGGGTGTCAAACACCACCACGCCCTTTGCCAGATAA
GCCCCATACGCTCCAGGCTCAATGGTATGCACCTTTCCTATTTTAGTGTTATAAACCGCA
TGCTCGTGCCCTGCAAAAATGATGTCAAATTGCGGGAATTTTTTCGCTAGATCAGGGACT
CCATCGCCACCTTTCTCATCTTCTCGCCCCAAATGAAAAGCACCAATCAAAATATCATAC
TTCCCTTTCAGCTCTTTCAAAGTCTTTTTTAACGCTTCTTTGGCGTCCAAAAACTTCAAG
CCTGCAAAATGTTCAGGCGTAGCGGCCTCCCAAGTGGGGATGTGCGGCACCACATACCCC
ACAACCGCCACCCTCACGCCATCAATTTTTTTAATAATATAAGGCTTCACAAACGGCTGA
TTGTCCGTAGTCTTAATAATATTCGCATTCACGACACCGCCGTTAAACCCCTTAATATTT
TTCTCTAAAAAATCTTTGCCGAAATTAAACTCGTGATTCCCAAGTACACGAATATCAAAT
TTCAAATCATTTTCGGCTAAAACTAACGGGTGGATAGGCTCATCATTAAACAACTCCGCG
CTATTACCTTGCAACAAATCCCCGCTGTCAATCAAAACCACATTTTTATTTTCAGCCCTT
TGCTTTTTGATTAAAGTCGCAATCCTTGTCAAGCCGTTATTGGGTTTTTGTTCGCCAGTC
GCATAATCATACGAAAAAAGCCGCCCATGAATATCTGAAGTTTCTAAAAACACTATTTTC
ACTTCTTTTGCAGATATTGAAAGCGTTAGCGTTAAAAAGATGATTAAAACCAATTTTTTC
ATTGAAATCCTTTTAATAAAAGAGATTCATAATATTTTACATAATATTAACACTGATAGT
TTTTGATTGGAATGTAACGCTAAAATGGGTAAGGGGGTAGGGGAGTAAAATCATTCCCCA
AACCACTCAAACCCCCACTTCAGACCACTCAGCGCATTTGTCTAAAAAAGCGCGTGCTAA
ATTTTGCGCACCCTCTAAAGTGTGGTTAGCCGCCCAACCGCATTGCTTTTCATTGCTGGC
AGGCACTTCTGTAGCCTTTAACACATCTTGCATCGTCTTTTCTAAAACCTCTAAAATCTC
TGTGTAATTGTCATGATTTAACACCGTGAGATAAAATCCCGTTTGGCAACCCATAGGCGA
CCAATCCACGACATAACTGGCATGGTTGCGGATGATCTCAGCGACTAAATGCTCTAAAGA
GTGCAAGCTTGGCATGTCCATGTGATCTTGGTTGGGCTGTTTGAAGCGCACATCGTATTT
GACGATCAAATCCCCATTAACGCCCTTTTTGCGATCAGCGACACGCACATAAGGGGCTTT
GACTTTGGTGTGATCCAAATTAAAACTCTCTACATTCATTTTTGGCGTTTTCATGTTTTT
AACTCCTTTATTCATAAATTGTAATGAAACTTTAGCCTATTTTAGCGAACGCTTGCTCTA
AATCTTCTAACAAATCCTGTTCATGCTCAATCCCCACAGACAAGCGCACCAAACCATCTC
TAATCCCTGCAGCTTCTCGTTGTGCTTTGGGGATACACGCATGGGTCATAAGCACTGGAA
TCCCCACCAAACTTTCCACTCCTCCCAAACTTTCGCCTAAAATGAATAGTTTAAGGCTTT
CCACAAAAGCAACCGCCTCGCTGTCATTTTTGAGGGTGAAAGAGAGCATCCCGCTAAAGC
CACGCATCTGTTTTTTGGCCAGCTCGTAATTAGGGTGAGTGGGAAGACCCGGGTAATAAA
CCCTTTCTACTTTAGGGTGTTTTTCTAAAAACTCAGCCACGCAAAGGGCATTTTTTTGAT
GGGCTTCCATGCGTAATCCTAGCGTTTTAATCCCTCTTTGCAACAGCCAGCTGTCTTGAG
GGCCTAAAACCCCACCGATAGCGTTTTGGAAAAAAGCGATCTCTTGGGCTAGCGCTTCAT
TATTAGTGGTTACAAGCCCAGCGACCACATCGCTATGACCGCCTAAGTATTTGGTGCCGC
TATGTGCCACAATGTCCGCTCCCAAAAGAAGCGGGTTTTGATAATAGGGGGTGGCAAAGG
TGTTATCTACAATAGTGAGCAAACCATGATCTTTAGCAACACTAGCGCATTGCACTAAAT
CCGTGATTTTAAGCAAGGGGTTACTAGGGGTTTCTAAATAAAGGGCTTTGGTGTTGGGCT
TGATAGCCTTTTTGATTTGGGATATATCGCTAGTGTCTATAATGGTGCAAGAAAGCCCGT
TTTTGACAAGCACTTTGTTGAACAAGCGGAAAGTCCCCCCATAGACATCATCGCCCAATA
ACACATGATCGCCTGATTGCAAGAGGGAAAAAACGGCGTGGATTCCAGCTAGGCCAGAGG
CAAAAGCAAACCCCTTAACCCCCCCTTCTAAATCAGCGATGAGTTCTTCTAAAGCAAAGC
GTGTGGGGTTGCCTGAGCGAGAGTATTCATAGCCCTTGTGGCGGCCTATGGCGTCTTGGC
GGTAGGTGGAAGTTTGATAAATAGGCACACTCACCGCCCCCGTTGTTGCGTCCTCACTAA
TACCCCCATGGATTAATTTTGTTTGCATGCGCATGATTTTTCCTTTTTATGAATTTATAA
ATAAATACCTTTAGAAAGATAACGATCGGCAACATCCGGGAAAATGGTTAAAACCTGGCT
GCCTTCGGGGAGGCGTTGCGCTTCTTTCAGTGCTGCCACAAAAGCTGCCCCACTAGAGCT
CCCCACTAATAAGCCGTTTTTCTTGGCTAACTCCCTAGTGTAGCTAAAACCCTCTTCATC
TGAAATCGTTTCAAAGCCATCAATATCCAAGTTTGCAAAAAAAGGAGGGATGAACTCCAC
GCCAATGCCCTCAATCTCATGAGGTCCAGGCTCGCCCCCATTCAAAATAGAACCCTCCGG
CTCCACCCCAATCAAGCGAATCGCAGGGATGCGTTCTTTCAAATACCTAGCCGTGCCTGC
AAAAGTGCCACCACTCCCTATCCCGGCTACAAAGCTCGTAAGATTTGTGCCTAATTCTTG
GACAATCTCATGGGCTAGAGTGTGGTAGTAAGCGGCGGGATTATCAGGGTTTTCAAATTG
CAAGGGCAAATAGCTATCAGGGATACTTTCGGCTAACTCTTTGCTTTTTTTAATGGCACC
AGAAATCCCCTCGCTAGTAGGCGTGTTGATCACTTTAGCCCCCAAGGCCCTCATGACTTG
TTGTTTTTCTGTGCTGAATTTTTCTGGGACAACAAAGATGGTTTTTAGGTGGTGCTTGAG
CGCCACTAGGGCTAGAGCGATGCCGGTATTGCCTGCGGTAGGCTCAATGATGGTTGTTTT
AGAAGTGATTTTGCCCGTTTTAAACCCTTCTTCTATAAGGTATTGGCCTAAGCGATCTTT
AACGCTCCCTCCCGGGTTTAAATGCTCTAGTTTGGCGTAAATGGCGGACTTTGTGGGAAT
GGGGTAATCCTTGTTAGTGAATTTAAAAACGGGAGTGCGGCCTATGGCGTCTTGCATTGT
GGTGATAATCATCATTTCTCCTAAAGATAGCAATAACTCAATTTTGCGATTATGCCTAAA
CTCGTTAAATGGAATAAGTTTAGGATAAAATGTTAGCTTATTAAGGTGGATCAAAAAACT
ATCGCTTGATTAAAATCAAGCTTTGGTATTTGGATTAAAAAACGCTTTGAGTGTTTTTTA
GGTTCTGCAATCAGTATCCCATTAATGAATATCAAAAAGCAAGCGAGTTTTCATTAAAAA
CCGCCCGCTTGAAAGAAGTTTTTAAAAGCGTTTCACTCCACTTCCGCATCAATCACATCA
TCGTCTTTTTTCTTGGGCTGCTCGGCGTTGTTTTTATTCGCCATGGCTTCGCCTAATTTT
TGAGCCGCTTGCGCTAATAATTTCGTTTTGTCTTCAAGCTCCGCTTTAGTAGCGTTATCG
TTTTTGACGCACTCTTTAAGAGCGTTAATGGCGTTTTGGATCTCGTTAGCGTCGTTTTCA
TTCAAATTCGTTTTATGCTCATCAAGGCTTTTTTGGGTTTGGTGCGCCAAACTATCGGCA
TGGTTTCTCGCTTCAATCACTTCTTTTTTCCTAGCGTCTTCTTCTTTGTGCAATTCAGCG
TCTTTCACCATTTTTTCAATTTCGCTATCAGACAACCCGCTAGAACCAGAAATTTTAATC
TCTTGGCTTTTGCCGGTATTTTTATCTTGCGCTGACACGGTTAAAATCCCGTTAGCGTCA
ATATCAAAGGTTACTTCAATTTGCGGCACGCCTCTTGGAGCGGGAGCGATGCCTTGCAAA
TCAAATTTACCCAAAGATTTATTATCCCTTGCCAATTCCCTTTCACCCTGTAAAACCATA
ATGGACACAGCGGGTTGGTTGTCTTCAGCGGTTGAGAACACTTGAGATTTTTTCGCCGGG
ATAGTCGTGCCTCTATCAATCACTTTAGTCATCACGCCCCCTAAAGTTTCAATCCCAAGG
CTTAAAGGCGTAACGTCTAATAAAAGCACATCTTTCACATCGCCTTTTAACACGCCCCCT
TGAATGCTCGCTCCCACCGCTACGACTTCATCAGGATTGACGCTTTTATTCAACTCTTTG
TTAATAAACGCTTTCACCCTTTCTTGGACTTTAGGGATACGAGTGGAGCCGCCCACCATC
ACCACTTCTGAAATCTCATTTTTGGTTAGCCCTGCGTCTTTGATCACGCCTTCAATTTTA
GAAATCGTTTCTTCCACTAGATCTTCTGTCAAGCTTTCAAATTTAGCCCTAGTGAGTTTT
TTAACCAAGTGTTTAGGCCCGGTAGCGTCTGCGGTGATAAAGGGCAAATTGATTTCAGTC
TCCATCGCAGAGCTTAGTTCTTTTTTAGCGTTTTCAGCCGCTTCTTTCAAGCGTTGCAAC
GCCATCACATCGTTTTTAATTTCAATGCCCGTTTCGCTTTTAAACTCACTCGCTAAGAAA
TCAATCACACGATTGTCAAAATCATCGCCCCCCAAAAACGCATCGCCCCCTGTGGCTAAA
ACTTCCACGACATTATCGCCTGTTTCTAAAACGGTAACATCAAAAGTCCCCCCACCCAAA
TCATAAACCATGATTTTTTCGCTCTCTTTTTTATCCAAGCCATAAGCTAACGCTGCGCTT
GTAGGCTCATTGATGATCCTTAAAACATTAAGCCCTGCAATCGTGCCGGCTTCTTTAGTC
GCTTTCCTTTGGCTGTCGTTAAAATAAGCCGGAACCGTGATCACCGCTTCAGTAACGCTC
TCGCCCAAATAGCTTTCAGCGTCTTCTTTGAGCTTCATTAAAATTTTGGCTGAAATCTCT
TGAGGGGTATAAACTTTACCCGAAATCTCAATCGCGCAAGCCCCATTCCTATCCACAATC
TTATAAGGCAAGCGTTTTTCGGCTTCTTTAGCCTTATCTTCATTAAACATCAAACCCATG
ATTCTTTTAATAGAATAAATGGTTTTTTCTGGGTTGGTTACCGCTTGTCTTTTCGCACTC
TCGCCCACTAAAATCTCGCCCTTATCCGTAAAGGCTACAACAGAAGGAGTGGTGTTTTTA
CCCTCTTTATTCGCAATAATCTTTGCTTCATTGCCTTCATAAACCGCCATTGCGGAGTTG
GTTGTCCCTAAATCAATTCCAATAACTTTTCCCATAGTGTTATCCTTTTTTTTAAAATAA
ATGTTTTCAATCGTTTTTAGCAATGCTCACCATTGCCGGCCTCAAAACCCTACCCTTATA
CTTGTAGCCTTGTTGCAAAACTTGCACGATTTTCCCGTTTTCTTTTTCTTCGCTTTTGAC
TTGCATGATCGCATTGTGGAAATTGGGATCAAATTCTTCTAAGCATTCAATCCCCTCAAT
GCCATGCCTTGCCAAAACTTCATGCAACTTTTCCATCGTAAGCTCCAAGCCCTTAGTTAA
AGCGCTCTCTTTGTTCTCTTCAGCTGCACTTCTATGAGCCCCAAGAAGCGCATCAATGAC
CGGCAATAGATCCAATGCGATTTTTTCATACGCATACTCTAACGCCATGCTCTTGTCTCT
TTCTAAGCGCTTTTTCACGTTTTCAAAATCCGCATGCACTCTTAAGTATTTTTCGTGCAT
TTCTTGGTATTTAAGCTCAAAATCTTCCTTGATCTCGCATTCTTTTCCGGGCACTTCTTG
TTTTTCTTCACCTTGTTGTTCTTCGCAAGTGCAAGCCTTTTTGCAAGACTCTGGCTCTTT
TTGGCTTAAATGATCGTGTTCTTGGTTGTGTTCATCTTTCATTATTCCTCCTTAGAAATC
GTTTGAAAAAACCCTTCATAATCGCATTCTAATTTCCCCACGCAAAGCAGTTGCATCCGC
TTGTTTTGAAATTCTATAGGGCGTGTTACTAGCATGCAATCAGGCTCTATAAAATGCAAA
CCCTTTTTCAAACGCTCTAAAACCTTACCCCCTAAAATGTCAAAAAATAAAGGGCTGTTT
AAAAGCGTTTTTAACCCCATTAGATTAAAGCGTGTGATTTGTGTGTTGGAATACTCCAAA
CGCTCTAATTGCCTGGCCAAACTCAACGCATTGACAGAAGCAGCGATTGAGCGCACTTCT
TTAACGCTTTTACCCACAAGCTCTAGTAAAAACTTTTCCATTTTAACGCTGTAACCCAGC
GCGCAAGAAAACGCCAAAAAATCCAAAATCAAAAAGCGTTTTTCGCACTCAACGACTCTT
TCTAAACGCTCCAAACTGGGTTTTTTTAACAGCGTGAAAAGCCCAAAATTTTCACTCGCG
CTTTTTAAGCGTTTTTCATTCACCTTTAAAATTTCAAAGCGCAACGACTTTTGCCAATAG
TTTTCAAACGCCTTAAAAGTGGGCAATCTAGCACCGCTAGAATGAGCTTGAAAGAGCATG
CCCTCTTTAGAAAGGATTTGAAAATAATTCCTGATCGTCGCGCAAGATATTTTCAAGTTT
GCCAACTCTTTCAAGCGTTTAGAGCTAATGGGTTCTAAAATCTGCAGATAGGTTTTAACA
AACGCATCTAACAAACTTTCTTTTTTATTCAAATTTAGAACCTACTTTAATTCTTTTTAA
CATCATTATTTGAAAAATCTCGTCAATCACCATTCTTGATGAAAGAACCCTCGCATTATA
GCATAAAAAGTTAATAATCTATCACTTGTTTTAAAAAAGTGATAAAAATTACCCGATTTT
TCTTTAAAGTTTAGTCTGTATCACTAAATTTATTTACTATCATTAAATTAGGATTTTTTA
TAGATTTGATTTAATTTAGATCTGATCTCATTTAAATATGGATAATCCTTTTTGTTTTAT
AATGAAACTCATTCTCTTAAGGGGATAGGGGGGGTATTCTGCGATAACACCCCCCTTAAC
CCCCTTAAAATCCCCCTAACCCCCCAAGACCGCTTTTTTAGTAAAGTTATCGCTTGCTTG
ACGCAAGCTCTTTACTATTTTATTATCTATCTTTTATTAAAAAAACTTGTTATCATGCCA
AACATGAACACACACACAAGAGACATTGACAGCAATCTGATTCATTCGCTCAAAAGCATT
TCATTATCCATGTTTAGAAAGGGTTTTTTTGGGCTTTATCAAGGCTCTATTTCAGCACGC
ATTGGTGCAAATCAATTTGTGATCAACAAAAGAAACGCTGTTTTTGATCAATTGAATGAA
AACACCTTATTGGTTTTGCATGACAAGATAGATTATCGCTGGAAAGAAGCGAGTCTGGAT
TCGCCCATTCATGCGAGCGTGTATAGGGAGTTTTTGGACGCTAAATTCATCGCTTACGCA
CGCCCTCCTTATAGTTTGGCGTATTCCTTGCGCCACAACCGATTGCTCCCTAGAGATTAT
TTAGGGTATCGTTCTTTGGGAGAAGAAATCGCCATTTTTAACCCCAAAGACTATGACAGC
TGGCAAGAAAGAGCGGATACAGAAATTTTACGCCAACTGCAAGAGAGCAAAAAATATTTT
GTTTTCATTAAGGGGTGTGGGATTTTTGCCTACCACAGAGAGCTTTCTAAACTCATGGAA
GTTTTTGATTTGATTGAAAACTCATGCAAGGTTTTACGACTAGGCGATTTAATGGATTAT
TGCTATAATGATGATCCACGATTGAGCGTGTAAAAAACTAAAAAGGATAAAACATGACCA
TCAATACCCATTACACCCCTAATTTCACGCAGCTCCAAACCTTGAACAATATCAATAATG
ATGCAACCATAAAGGACAGGAATCAAGCAGAGCAGGATTTACAACAAAGCAATATTCAAG
ATGGTTTCAGCCAAGACAATACGCAAAACGCTCCTGATTTTGATAGGTTACAAGCTTTAA
ACGCTATCAATAACGACGGCGAGATTAAAGATAAATCCCAAGTTGAGAAAAGTCTTGTTG
ATGGCGAAAATATCCCTGAAATTTATTCCAGCCTAGACACATACGCTTAAAAAGGGGTTT
TACCATTCCTTCAAAGCCATTTTGATCGCTTCTATCACGCAATCAATCCCACCCGCTAAA
CTAAAAAGCCAGTATTTGTGCGCATAAATATATTCCAATTGCTTAGCCCTTAATTCGTCT
TCATTATTCGTTTTTTTACACACGATTTCAGCGATGTGCAATTCCTGGTGGAAGATGTAA
GATTGTATCGCATCCATAAAATACGAATTGAATTGCTTGTCGTCAAAAAGCTCTTTAATG
TTGTCAATTTCAGCGCTCAAATTTTCTAATTTTTTAAAATCCAACTCTTCTAATTTTTTT
TCTTCATGAAGCTTTTCCACTTCTTCTAAAAATGGCGCCACTTTCAAAAACACTTCTTCA
ACTTGAGTTTTTTTCTCACTGGCGTATTTGATGATCTCTTCGCATTTTTGCCTAGCGATC
TTTAAATTTTTAGCCTGTTCTGATTGGGTGGGATAAATCAAATTGATAGGAGGCTTTGGT
CTAGATTTATCTATTTTTTCGCACACTTCTTTAAAGGGCATTTCTTTAGTCCCTTTAATC
CTAGCCCCCCCTTCAGTAGCGTTAATGACTTCTAGTTTATAGGGCGTGTTAAAAATATCT
TTTTCAAAAAATTCTAAGAAAAGTTTCCACACTAAAGTGGTCTCTACTTCCCCGTTACCC
CCATATTTTTCTATAAAGATCTTGTCTTTATCTTTTTTAGGCTTGATCTCTCTGTCGCCA
TAGATTGCCCCACTAGCGTGGCTGTTACCGCTTTGTGAAAAGCTCAAATCTTGCCCGATA
AACACGCATCTTTTGAAACGAGAATGCACCACTAATTCATACGCCATGTTCGCTGCACTC
ATGCCTATGCCCACATAGCCATACTGGTGCAAATCAAAAAGGTTAGTATAACCAAAGGGG
CGGAAACTGAATTGTTTAACCCCCTTTTTAATCGCTTGAATCAATCGTTTATGCACAATG
GAAGTCAGAGCAAAAATAACGCCTTCTTGAAAATCTAAGGGGGTTTCTTCGTAGAATTTC
GCCGTTAAATCCACCCTTTCTAAAGACAGCACAATATCAGGCTTGATACCGGCTTTAGCT
AAAATAGGGAAAGAAGCGTCTATGCAAAAAAGCGTGGCGTAGGGCGCGATTTCTTTTAAA
AGGGGGAGCTGCTTGTTCAAACTGGGCCCGGTTGAAACAATAATAGCGGTATCTCTGTTT
TTTAAAGCACTCACAAAATCCACTAAACTAGGGCTTTTGATGACTTCAGGCAAATTAGAG
GCATGCTGTTTGATGCCTATAAGCGCGTCTTTGGCGTCATTGCCTACGCTAATAGCGCCA
TGCTCTAAAGCGCGCGTGAAATGCTGGTTGATTTCTATCATTTGATGGGAGTATCGTTCA
TAATAAGCGTTAAAAAGTTTTAAATCATACATTCTTGCGTATAAACGAGATTTTTTATCC
ATATCAAATAATGAAGCGATCATGTTGTAATGGCAAAAATCCGCATGCAATAAAATCAAA
CGATTTTCTAAAATCTCAGTGGAAAAATCCAAAAGATTCAACACAATGAAAATAACCTCT
ATTTCAGGCTCAATGACCACCAAGCGTTTTAAATTACCATTGCCTAAAAGCAAGCGATAA
AACACCCCATTACCCAAGCCAAAATAATACAAATAAGGATAAAGCATGTAAATTTCGCTA
TTTTTGTATAGCTCTAAGCTTGAATTTAGCGGGCTTTTTTCAAATAAGGGCGTGTTTGTT
TCTTTATCTAATAGGTTGAAATTCGCGCTATCATTCCCTAAAAACACTTCGTATTTTTTG
TTTTCTTTAATGGCTTTGAGTTGTGCGAACAAGAGAGGGTCTTTTTTGGAAAGAGCTTGT
AAGTTTTTTTGATAAATATCCATCATTCTAACTTATAAAAATAACTGATAAAAAGGGCTA
ACGCCCCCTTGAATTAAAAGGGCTGTTATTGTAAAAGCCTTAAGACATTTTGTTGCACCG
CATTCGCTTGCGCCATAGCAAAACTCCCGCTTTGCGCCAAAATATTGTATTTAGAAAAAT
TCGCACTCTCTTCAGCAAAATCCACATCTCTGATTTGAGATTCAGCCGCTTTAACATTCA
CTTGGGTTACAGAAATATTATTGATGGTTGTAACCAATTCCATTTGCACCGAACCCATAT
CAGAGCGGATCTTGTCTAATTGCGTGCGCGCTGAATCTGCCATGTCCATCACAATCATCG
CCCCTTTAAGGCTTGTTACCCCAGCCCCTATACCTTGAGAATTGGTTTCAGCTTGCGCGC
CATTAGCGTTCGCTCCAGCTGCTGAAGCCACATTCGCATCAAAAATGCCCCTAACCGCTC
TCAAATTCACGGTGTATTCTGCCACCCCTTGAGCGGAATGAAAGCCCACATGGCTAAAAT
TCACACCACTAACGATAATGTCTCTAGCGTCGGTCCTGGTCAAGGTTAAGCGCCCAATAA
CCGCATGCTGTGTCCCAGAAATCCCTGCAAAATTCCCTCCCCCAAAAACCTGACCGCTCG
CGCTCGTTGCATGCACAGAAATCGCACGCCCGTCAATGGAGTGTAAATTAATGCGCCCTT
GAATATCCAAGCTCGCTTCCACGCCGGTGCGATCTTTGACGGAGTTGATCGCATTAATCA
ACCTCCCGTCAGCGTCGTTTTTATGCACATCATTCACGGTCCCAATTTCTACGCCATTAA
TGGTAAGATCTTTCACGGTTCCTGATTGCACGGGAGTGCCGCCGGTAGCCATGACATTAT
AAGAAGCCCTAACGCCTAAAGTGTTAGAGAAACGATTGATGATTTCGCTTAACGCTCCGA
TCCCAGTGCCAGCGCTCGTAGAAATGCGCACGGTTTCAATCTTATAATCATTCACGCCAT
TGACTTGTTTGAAATTCAATCCCACTTCAGTCAAGTTTTGCGCCGCCGCGCTAGCGAGCA
TGCCTTCACCGCTAAAAGAAGAGGTTTCCATGCGCACATGCCCAATCTTATCTGAACTCG
TTGAGCCAATGGACGCTTTAACCGTGGTGTTAGAATACGCGCCAATTTGAAATTCTTTGT
TAGAAAAACTTCCTGAAAGCATTTGTTGGCCGTTAAAGCTTGTGGTGTTAGCGATATTGT
CTAGTTCTTCTAACAACCTTTGAATATCGCTTTGGAGCGCTCTTCGGCTTTCTAAAGTTT
GCCCATCTTGAGCGGCTTGAACGGCTTTGGTTTTAATGGTGTCTAAGATTTTGATTTGCT
CATCCATCGCTTTATCAGCGGTTTGAACCATACCAATAGCGTCATTAGCGTTGCGGATCG
CTTGACCCAAATTCGCGCTTTGACTCCTTAAGCTATCAGCGATCGCCATCCCACTAGAAT
CATCAGCGGCTTTATTGATCCTAAGCCCTGAGCTTAACTTTTCAAGCGAGCTTGAAAGGT
CTCTGTTGTTTTGAACCCCTACCGCATGAGAGGTTAAAGCAGCGATATTGGTATTTATCC
TAAAACTCATGTTTGCATCCTTTGCATAGATATTTGCTGTTAATCAAGCAAAGGGTGTTC
CAACTCTTTGATTTTTAGCGCCGCTATCGTTTTTATGGTTTAATAGGGCGTTCAGTCAAA
ATTCTATGCTACAATCATTCCTAATAGGTATAAACATTCCATTAAAGGCGTTCCATGAAG
CACCTTATTATCGTAGAATCCCCAGCAAAAGCCAAAACCATTAAAAATTTTTTGGATAAA
AATTACGAAGTCATCGCCTCTAAAGGGCATGTTAGGGATTTGTCCAAATTCGCTTTAGGC
ATTAAAATTGATGAAACAGGTTTTACCCCTAATTATGTCGTGGATAAAGACCATAAAGAG
CTTGTCAAACAGATCATAGAGCTTTCTAAAAAGGCATCTACTACCTATATCGCTACCGAT
GAAGACAGAGAAGGGGAAGCGATAGGCTATCATGTGGCGTGCTTGATTGGGGGGAAATTA
GAGAGCTATCCTAGGATTGTTTTTCATGAGATCACGCAAAATGCGATTTTAAACGCTCTA
AAAACCCCACGACAAATTGACATGTCAAAAGTCAATGCCCAACAAGCCAGACGCTTTTTG
GATCGGATCGTGGGGTTTAAGCTCAGCTCGTTGATTGCATCAAAAATCACTAAAGGTTTG
AGCGCTGGGCGGGTGCAAAGCGCGGCTTTAAAGCTTGTGATTGATAAAGAGAGAGAGATC
AAAGCCTTTAAGCCTTTAACCTACTTCACGCTAGACGCTTATTTTGAGTCGCATTTAGAA
GCGCAACTCATTAGCTATAAGGGCAACAAACTCAAAGCCCAAGAGCTTATTGATGGAAAA
AAAGCTCAAGAGATTAAAAACGAATTAGAAAAAGAAAGCTATACTATTTCTAGTATTGTT
AAAAAATCTAAAAAATCCCCCACACCGCCCCCTTTCATGACTTCTACTTTACAGCAAAGC
GCTTCCAGTCTTTTAGGCTTTTCGCCCACAAAAACCATGAGTATCGCTCAAAAATTGTAT
GAAGGCGTAGCCACCCCGCAAGGGGTTATGGGGGTGATCACTTACATGAGGACCGATAGC
TTGAATATCGCTAAAGAAGCTTTAGAAGAAACGAGGAATAAGATTTTAAAAGACTATGGC
AAAGACTACTTACCCCCTAAAGCCAAAGTCTATTCCAGCAAGAATAAAAACGCCCAAGAA
GCCCATGAAGCGATCAGGCCCACTTCTATTGTTTTAGAGCCAAACGCTTTAAAAGACTAC
CTTAAACCTGAAGAATTAAAGCTCTATACCTTAATTTACAAACGCTTCTTAGCTTCTCAA
ATGCAAGACGCTCTTTTTGAAAGCCAAAGCGTGGTTGTGGCTTGCGAAAAAGGCGAGTTT
AAAGCGAGTGGCAGAAAACTCCTTTTTGATGGCTATTATAAAATTTTAGGCAATGACGAT
AAGGACAAATTGCTCCCCAATTTGAAAGAAAACGACCCCATTAAATTAGAAAAACTAGAG
AGCAACGCCCATGTTACAGAACCTCCAGCACGCTATTCAGAAGCGAGTTTGATTAAAGTT
TTAGAAAGTTTAGGCATAGGCAGGCCCAGCACCTATGCCCCAACGATTTCCCTCTTACAA
AACAGAGACTACATCAAGGTAGAAAAAAAGCAAATCAGTGCTTTAGAGAGCGCTTTTAAG
GTGATAGAAATTTTAGAAAAGCATTTTGAAGAAATCGTGGATTCCAAATTCAGTGCTTCT
TTAGAAGAGGAACTGGACAATATCGCTCAAAATAAAGCCGACTACCAGCAAGTCTTAAAG
GACTTTTACTACCCCTTTATGGATAAAATTGAAGCTGGGAAAAAGAATATCATCTCTCAA
AAAGTGCATGAAAAAACCGGCCAATCATGCCCTAAATGCGGTGGGGAATTAGTCAAAAAA
AATAGTCGTTATGGGGAGTTTATCGCTTGCAACAATTACCCTAAATGCAAATATGTCAAA
CAAACTGAAAACGCCAATGATGGAGCCAATCAAGAATTGTGCGAAAAATGCGGAGGGGAA
ATGGTGCAAAAATTCAGCAGAAACGGGGCGTTTTTAGCTTGCAGCAACTACCCTGAATGC
AAAAACACCAAATCGTTAAAAAACACCCCTAACGCCAAAGAAACAATAGAAGGCGTGAAA
TGCCCAGAATGCGGAGGGGATATTGCCTTAAAAAAGAGCAGAAAAGGCTCGTTTTATGGT
TGCAACAATTACCCTAAATGCCGTTTTTTATCCAACCATAAGCCCATTAATAAGCGTTGC
GAGAAATGCCATTATTTGATGAGTGAAAGAATCTATCGCAAAAAAAAGGCGCATGAATGC
ATCCAGTGCAAAGAGCGCGTGTTTTTAGAGGAAGATGATGGCTAAAGAAAATCCACCTAT
CGTTTTTGGGCCTGTTTTATCCAGGCGTTTTGGGAAGTCTTTGGGCGTGGATCTATCGCC
TTCTAAAAAGCAATGCAATTACAATTGCATTTATTGCGAGTTGGGTAAAGCCAAGCCCAT
TGAACGCATGGAAGAAGTGATAGAAGTAAAAACCTTGATTAGCACCATTCAAAACGCCCT
AAACAACCTCACCACCCCCATTGATGTTTTAACCATTACCGCTAATGGCGAACCCACTCT
ATACCCTCATTTATTAGAGCTTATCCAAAGCATCAAGCCTTTTTTAAAGGGCGTTAAAAC
TTTGATTTTAAGCAATGGCTCACTCTTTTATGAGCCAAAAGTCCAGCAAGCCTTAAAGGA
ATTTGACATCGTTAAATTTTCTTTAGACGCTATTGATTTGAAAGCCTTTGAAAGAGTGGA
TAAGCCCTATTCTAAAGACATTGACAAGATTTTAGAGGGGATTTTGAGCTTTTCTCAAAT
TTATCAAGGGCAATTGGTGGCTGAAGTGCTGTTGATTAAGGGCGTGAATGATAGTGCGAA
CAACTTAAAACGCATCGCTGACTTTTTAAAAAAAATCAATATTGCTAGAGTGGATTTAAG
CACCATAGACAGGCCCTCAAGCTTTAAAGCCCCTAAATTGAGCGAAGACGAATTATTGAA
ATGCTCTTTATTTTTTGAAGGGCTTTGCGTGAGTTTGCCTAAACGATCCATTGCTCAAGC
CAAAAAATTGATTTCTTGCGGTATAGACGAATTGCTCGCTTTAATTTCTATGCGCCCTTT
AAGTGCAGAAGAAGCCCCCCTAATACTAGATCCTAACGCTTTTAAGCATTTAGAAACTTT
ATTAAACCATAAGCAAATTACGATTAAAAAAGTCGGCTCTTTGGAGTTTTATTGCGCGTT
TTAACCTCCATTTGTAAAATACCATAAAAAATGATCTCAAAAGCCGACAGATAATTAAAA
ACTTAATGTTTTTAATCGCGGAGTTTGGAAGGTGTTTTGGCTGGATAGGGGTTTGATTGG
TTTTTGCAGGTTTAGGGGTTTTGCATTCAGCTTCTATTTCTATAGCAATACCGGTAGTAA
TACCGGTCTTAATTCTTGTTCTTTTAATAAATAATTGACCATGTTTTTCTTGGCAATTTT
GTTCTGTTTCTTTAATGAAATCTTTCTGTTCTTTAATTAAATCTCTTTGTGTATTAATTG
TCTTTTGTTTTTCTTGTTCTGCTTTTATTTGACTATTAGCGAGTTCTATCTCACTCTTAT
TTGTCTTTTGTCTTTCTTGTTCTGTCTTCTGTCTTTGCTGTTCTAACTCTATCCCACTCT
TATTTGTCTTTTGCTTTTCTTGTTCTGTCTTTTGTCTTTGCTGTTCTAACTCTATCCCAC
TCTTATTTGTCTTTTGCTTTTCTTGTTCTGTCTTTTGTCTTTCTTGTTCTGCTTTTATTT
GACTATTAGCGAGTTCTATCCCACTCTTGTTTGTTTTCTGTCTTTCTTGTTCTAACTCTA
TCCCACTCTTATTTGCCTTCTGTTTTTCTTGTTCTAACTCTATTTGTTTATCAATATCAC
CAGTGCTACAAGCGGCTAATAATAAACTTGTCGCTATGGTTAATCCTGAATATTTCCACC
AATTGATTTGATTCTCTTTTTCAGCTTGTTTGGATTTATCTTGGACTTTATTGTCCAATT
CTTTTGCCCTCTTGCATGCAACATGGGTTAATACTACTAATGCCACATTGCTTTTCTTGG
GATGTTTTTTTACAAGTTCTCTAACTTTCTTTGCAATTTTTGTAAAAAACCCACCAATTG
ATCGGAGCGTATTTGTAATGGCACTCACTTGTTTAAAATGAGTCTCTTTATTTGCCTTTG
TGTTAGCCATCTCTGTGTTCTTGCCAACCTTATTTGTTTTTCCTGTTTTTACTGATTTCA
TTACCAACCTTTTTTTCAAAAAACAATCTTACCCATCAAAACTATATCAATGGAAACCAA
TACGAAAAATCCACTCAAGTTAGATCAACCCCTTTATTATCAATGCACAGTTAAGCCATG
ATCTTTCAATTCTTTTTCTAACTTGGCTACAGCGTTCCAAGTGGGGATCACGCTATCAGG
GTTTAAAGAAATGGAAGTGATGCCCTCTTTGACTAAAAACTCTGTTACTTCAGGGTAATC
GCTTGGGGCTTGCCCGCAAATCCCGCAATATTTGTTGTGCCTTTTGCAAGCTTCAATCGC
TTTTTTAAACATTTTTAGCATCGCTTCATTCCTTTCATCAAAGACATGGCTGACTAGTTC
GCTGTCTCTATCCACGCCTAAAGTGAGCTGGGTTAAATCATTAGAGCCAATAGAAAAGCC
ATCAAACAAGCTTAAGAAATCATCAGCTAAAATGACATTCACCGGTAATTCGCACATGAT
ATAAATTTCAAGCCCGTTTTTACCGGATTCTAAATTGTTTTTTCTTAAGATTTCTAGGAC
TTTTTTACCCTCTTCAATGGTTCGTAAAAAGGGGATCATTACTTTCATGTTGGTTAATCC
CATTTCTTCCCTCACTAACGATAAGGCTTCACACTCCCACGAAAACGCTTCATTATAGCT
CTCTGAATAATACCGACTAGCCCCCCTATAACCAAGCATGGGGTTTTCTTCATTAGGCTC
ATAGCTAGAGCCGCCAAGCATGCGCATGTATTCATTGGATTTGAAATCGCTAGTCCTTAC
AATGACAGGTTTAGGGTAAAACGCTGCGCTGATCATGCCAATGCCTTCAGCGATTTTTTT
CACAAAAAAATCTTTAGGGTTAGCATAGCCCGCCATAAGGTTTTCAATTTCATTTTTTTC
TTTCACGCTTTTTTTGTGGTGCAAATCCACTAAGGCTAAGGGGTGGGCTTTGATTTGATT
TAAAATAATCATTTCCATTCTGGCCAGCCCTACGCCGTGATTAGGGAGCTGAGAAAAGCC
AAAGGCTTTTTCAGGGTTTCCAATATTGATATAAATTTTTGTTTGAGTTTCTTGCATGTT
AGAAAGCTCCACCCTTTCAATTTCATGCTCATAAATGCCCGCATACACATAGCCCTCTTC
GCCCTCAGCGCAAGAAACCGTGATTTCCATGCCGGTATAAAGGCTATCAGTCGCCCCGCT
CACCCCAACAATGGCTGGAACGCCAATTTCTCTCGCCACAATAGCGGCATGGCAAGTGCG
CCCTCCACGATTAGTGATAACCGCGCTCGCTTTTTTCATGCAAGGTTCCCAGTCTGGATC
GGTATTATCCGTAACCAAAATTTCGCCCTCTTTAAAAGAATTCATGTGCTCCAAATCATT
GATGATGCGCACTTTCCCTGAGCCAATTTTACTCCCAATCGCTCTGCCTTGTAAGATAAT
TTCTTTTTTTTCGTTAGGGTTTTTGAATTTGAATTTTTCAAAGACTTGACTTTCTTCTTT
GGTTTTTTGGCTTTGAACGGTTTCTGGGCGCGCTTGAACGATAAAGATTTCCCCGCTATC
GCCATCTTTAGCCCATTCTATATCCATAGGGCGGTATTGTTTGGCTTCTTTAGAGTAGTG
TTTTTCAATTTCAATGGCGTATTTGGCTAAAATCAGCACGTCTTCATCGCTCAATGAAAA
GGATTGCCATTCTTTTTTGGTGGTTTTAATGTTTCTGGTGGGGTGTTCGCTACCCCTTGG
GGCATAGACCATTTTTTGCGTTTTATTGCCGAGTTGGCGTTTGATAATGGGGCGTTTGTT
TTGCTCTAAAGTGGGCTTAAACACATAAAATTCATCAGGGTTTATCGTGCCGCCCACCAC
ATTTTCGCCCAACCCCCACGCTGAAGTGATAAACACCGCGTCTTTAAAACCGGTTTCGGT
GTCAATAGAAAACATCACGCCCGCACTGCCTTTATCCGCTCGCACCATTTTTTGCACCCC
CACACTCAGTGCGACTTTTAGATGATCAAACCCACGACTCGCTCTATAGCTAATCGCTCT
ATCGGTAAAAAGCGACGCTAAGCAGGATTTGATATAGTGGATCAATTCTGTTTTACCCTT
AATGTTTAAATAAGTGTCCTGCTGCCCGGCAAAAGAAGCGTCCGGCAAATCTTCTGCAGT
AGCGGAGCTTCTTACAGCCACATCGGCTTCTTTCATGTGGTATTGTTGGCTTAAAATTTC
ATAAGCTTGAAAAATCTCATCTCTTAAATCGCTAGGAAAAGGCGTGCCAAAAATAAGCTC
TCTGATTTGTTTGGAGCGGATTTTTAGCACATCAATTTCTGTGGCATCAACATTTTCTAA
AAGCTCTATGATTTTTTGCTTAGCCCCCCCTTGCTCTAAAAGATACCAATACGCTTCGCT
TGTGATCGCAAAGCCATCAGGCACTTTAATGCCAATAGGCACTAATTCTTGAAACATTTC
ACCAATGCTAGCATTCTTGCCCCCAACCAGATTCACATTCTTATTGTTCAACTCTTTGAA
AAACTTGATATATCGCACAAAACTCCCTTAAAATGATCATTAAGTTTCTTAAAACATAAA
ATATAACAATGATAGCATGATAGAGCTTTAGTTTTAGCTAGTTTGTATTCTAAGCTTTGT
TAATAAGAGGGTGTATTCTTTTTGGTTTATGATTTTATTGTATAATAAGCGGTTAGTTAG
GTATTTTTGAATAGAAAGGGTGGTTTTGTATAGGCGGTTATTGTTGAATTTGTTTTGTAT
GGTATTTTTACAAGCGTGCTTGAAGCCTATGAGCGACCCTAAAGCTGAGAAAGTGGATTC
GCAAGTGCAATGCGGGTTTGGCTCAAAAGATTGCTAAATTTTAAGGTTTATAAGAAAGGA
AACATAAGTTTTAAAGAATGAGTGCGGAACTGATTGCTGTTTATAAAGACGAGCAAATAA
TAGATTTAGAGAGCGCAAAAGTCTTAGGGCTGAGCGATGGGATTAAAGCGTTAAACGGGA
CAGAGCCGATATATTTTGATGATTCGCCTTTGGCTTTAGAAGTGATCAGGCATTCATGTG
CACATTTGCTCGCGCAAAGCTTGAAAGCCCTTTATCCGGACGCGAAATTTTTTGTAGGCC
CTGTGGTAGAAGAGGGGTTTTATTACGATTTTAAAACCGCTTCAAAAATCAGCGAAGAGG
ATTTGCCTAAAATTGAAGCGAAAATGAAAGAATTTGCGAAGTTAAAGCTCGCTATCACTA
AAGAGGTTTTAACCAGAGAGCAAGCCTTGGAGCGTTTTAAGGGCGATGAATTAAAGCATG
CGGTCATGAGTAAAATCAGTGGCGATAAATTTGGCGTGTACCAACAAGGCGAGTTTGAAG
ATTTGTGTAAGGGGCCGCACCTCCCAAACACTCGTTTTTTAAACCATTTCAAGCTCACTA
AACTGGCTGGGGCTTATTTGGGCGGCGATGAAAACAATGAAATGCTCATTAGAATCTATG
GCACCGCTTTTGCCACCAAAGAGGGCTTAAAAGACTATCTTTTCCAAATAGAAGAGGCGA
AAAAACGAGATCACAGAAAGCTAGGCATGGAGCTAGGGCTTTTTAGTTTTGATGATGAGA
TAGGGGCAGGCTTACCCTTATGGCTGCCTAAAGGGGCAAGACTCAGAAAACGCATTGAAG
ATTTATTGAGTAAAGCGTTACTTTTAAGAGGCTATGAGCCGGTTAAAGGCCCTGAGATTT
TAAAGAGCGATGTGTGGAAAATCAGCGGGCATTATGACAACTATAAAGAAAACATGTATT
TCACCACGATTGATGAGCAAGAATACGGCATAAAGCCTATGAACTGCGTGGGGCATATTA
AAGTCTATCAAAGCGCTTTGCACAGCTACAGAGATTTGCCCTTAAGGTTTTATGAATACG
GCGTGGTGCATCGGCATGAAAAAAGTGGCGTGTTGCATGGGCTTTTAAGGGTTAGGGAAT
TTACCCAAGATGATGCGCATATTTTTTGCTCTTTTGAACAGATCCAAAGCGAAGTGAGCG
CGATTTTAGATTTTACGCATAAGATCATGCAAGCGTTTGATTTTAGCTATGAAATGGAAT
TATCCACAAGGCCGGCTAAATCCATAGGCGATGATAAAGTTTGGGAAAAGGCCACTAACG
CTTTAAAAGAAGCCCTAAAAGAGCACCGCATTGATTATAAGATTGATGAAGGGGGAGGGG
CTTTCTATGGGCCTAAGATTGACATTAAAATCACTGACGCTTTAAAGCGTAAATGGCAGT
GCGGCACGATTCAAGTGGATATGAATTTGCCTGAACGCTTCAAGCTCGCTTTCACTAATG
AGCATAATCACGCTGAGCAGCCGGTGATGATCCACAGAGCGATTTTAGGCTCGTTTGAAA
GGTTTATTGCGATTTTGAGCGAACATTTTGGGGGGAATTTCCCTTTCTTTGTCGCGCCCA
CTCAAATCGCTCTCATCCCTATTAATGAAGAGCATCATGTTTTTGCTTTGAAATTAAAAG
AGGCGCTAAAAAAGCGCGATATTTTTGTAGAAGTGTTGGATAAAAACGACAGCTTGAATA
AAAAAGTGCGATTAGCCGAAAAGCAAAAAATCCCTATGATTTTGGTGTTAGGGAATGAAG
AAGTGGAGAGTGAAATTTTATCCATTAGAGACAGAGAAAAACAGGCTCAATATAAAATGC
CCTTAAAGGAGTTTTTAAATATGGTTGAATCTAAGATGCAAGAGGTTAGTTTTTGAGCAG
AAACGAAGTGTTGTTAAACGGAGACATTAATTTTAAAGAAGTGCGTTGCGTGGGCGATAA
TGGCGAAGTGTATGGGATCATTTCTTCCAAAGAAGCGTTCAATATCGCTCAAAATTTAGG
TTTGGATTTGGTTTTGATTTCAGCGAGCGCGAAACCTCCCGTGTGTAAGGTGATGGATTA
TAATAAATTCCGCTACCAAAATGAAAAGAAAATCAAGGAAGCCAAGAAAAAGCAAAAGCA
AATTGAAATCAAAGAGATCAAGCTTTCCACTCAAATCGCGCAAAACGATATTAACTACAA
AGTCAAGCATGCGAGAGAATTTATTGAATCCAATAAGCATGTCAAATTCAAAGTGGTTTT
AAAAGGTAGAGAGAGCCAAAACTCAAAAGCCGGGCTTGATGTGCTTTTTAGAGTCCAAAC
GATGATGCAAGATTTAGCCAACCCTGAAAAAGAGCCAAAAACCGAGGGGCGTTTTGTTTC
GTGGATGTTTGTGCCTAAGGCTAAAGAAGCCCCCAAAAACGAAAAGAAAACCAAAGAAAA
TAACCCGCCTTTTAATCGTATTAACCTTATGAAAGGAGAAAATCATGCCAAAAATGAAGA
CTAATCGCGGCGCGTCTAAGCGTTTCAAAGTTAAAAAAAACTTGATTAAGCGTGGCAGTG
CTTTTAAAAGCCATATTTTGACTAAAAAAAGCCCCAAGCGCAAAGCCAATCTAAACGCGC
CAAAACATGTGCATCACACTAACGCGCATTCTGTCATGTCGTTGCTTTGCAGGGCTTGAG
AATGCTGATTAGAAAGTGGAGTTAATCCCCTTGTTTAAGGGAAAGTCGTTTTAAAAACGC
ACCTAAAAATATTTTAAAAAGAAAGGTAAAGAAATGAGAGTTAAAACAGGCGTTGTGCGC
AGAAGGCGCCATAAAAAAGTCTTAAAACTCGCTAGAGGGTTTTATAGTGGCAGAAGAAAG
CATTTTAGAAAGGCTAAAGAACAGCTTGAAAGAAGCATGTATTACGCCTTTAGGGATCGC
AAACAAAAGAAAAGAGAGTTCAGGAGTTTGTGGGTGGTAAGGATCAATGCGGCTTGCAGA
ATGCACAATACAAGTTATTCGCGCTTCATGCATGCCTTAAAAGTGGCTGGCGTGGAGTTA
GACCGCAAGGTTTTAGCAGACATGGCGATGAATGACATGCAAGCTTTTAAGAGCGTGTTA
GAGAGCGTGAAAGAGCATCTTTAATCTCTATTGGCTGTTAGGTTCTAGTTTTAGCCTAAA
AAAGGTGAGAGGATTTAGGACTTTTTACTAAAAAGTTCCTAAAATTGATTTTTGTTTCAA
TTTATTCTCATTCAATCGCTATTTTTAATCAAAAAGAAAGCAATTTTATAGTAGAATGTG
GCATTAAGAACTCAAGTAGAGAAAATGTAGAAGGAAGGAATACATGAAGAAATCTGTTAT
AGTAGGTGCTATCTCTCTAGCAATGACAAGCTTATTGTCAGCAGAGACCCCTAAGCAAGA
AAAAGCTATTAAGACTAGCCCTGCAAAAAAAGGTGAAAGAAATGCTGCTTTTATAGGGAT
TGATTACCAGTTGGGTATGCTCAGCACTACCGCTCAAAATTGTTCCCATGGGAATTGTAA
TGGTAATCAAAGTGGGGCTTACGGCTCTAACACGCCTAACATGCCTACAGCGTCAAACCC
AACAGGAGGGCTTACTCATGGTGCTCTAGGGACTCGTGGGTATAAAGGCTTAAGCAACCA
ACAATACGCTATCAATGGTTTTGGGTTTGTTGTAGGGTATAAGCATTTTTTTAAGAAATC
CCCGCAATTTGGAATGCGTTATTACGGATTCTTTGATTTTGCAAGCTCTTATTATAAGTA
TTACACTTATAATGATTATGGCATGAGAGACGCTCGCAAGGGTTCTCAAAGTTTCATGTT
TGGCTATGGGGCTGGCACAGATGTGTTGTTTAACCCGGCTATTTTCAATCGTGAGAACTT
GCATTTTGGGTTTTTCTTGGGCGTTGCGATCGGTGGCACCTCTTGGGGTCCAACAAACTA
TTATTTCAAGGACTTGGCTGATGAATATAAAGGGAGTTTCCACCCATCAAATTTCCAAGT
CTTAGTGAATGGTGGGATCCGTTTAGGCACTAAACACCAAGGTTTTGAAATTGGCTTGAA
AATCCAAACCATTCGCAACAATTATTATACCGCTAGTGCGGATAATGTTCCTGAAGGGAC
TACTTATAGATTCACCTTTCACCGCCCCTATGCCTTTTATTGGCGTTACATTGTAAGCTT
TTAAGGTGTTTTAGGGTTAATCTTATGGGGGCATAGAAAAGGGCTTTTGCTCTTTATAGC
CTTTTATGGTTTTCTTGTATCAAAGGCTTTAAAAAATCAATACGGCACAAAAATTAAAGC
ACAATCTTTACAAGCAATTGAACTTACCAACAACAGCACACAAACAAATCTTTGAAAAAT
CAAAAATGAATTGATTATTTTTGAAAATAATGATAGGGGATATAGGTTTGCTGTTTGAAT
GGAGCGCTGATCATAAAATCTAAAAATCAATTGGCTGTTAAAACGCTATAAGTTATCTTT
AATCAATCAGATGATAGAATTTATTTTTTATTTTTGAATTGGGAGCATTTGATGAAAAAA
TTGGCGTTTTCTTTATTATTTACAGGGACTTTTTTGGGGCTTTTTTTGAATGCGAGCGAT
TTTAAGAGCATGGATGATAAGCAACTATTAGAGCAAGCAGGGAAAGTTGCTCCTAGCGAA
GTTCTAGAGTTTCGCACAGAAATCAATAAGCGATTAGCAGTGATGAAAGAAGAAGAGCGT
AAAAAATATAAAGCGGATTTTAAGAAAGCGATGGATAAAAATTTAGCTTCTTTAAGCCAA
GAAGATCGCAACAAGCGTAAAAAAGAAATTCTTGAAGTGATTGCTAACAAAAAGAAAACA
ATGACCATGAAAGAATATCGTGAAGAGGGGCTAGATTTGCATGATTGCACATGTGAAGGC
CCTTTTCATGATCATGAAAAAAAGGGAAAAAAGAGAAAAAACCAAGCCATCATAAGCATT
AGTGCTTAGGGTGTGCTAACTTTTTTTGATTTTTGTGAAACCACGCCGTAACTCCCTAGC
TTTTGGCTAGGGGGGTGTAAGGCGTTTTTTTGTTATAATTCTGTTATAATGTTTGGGCAC
TTAAAATAGAGGCTACCTACTTGGTGGGTGGGCTTTGCTACTCTTAAAATCCTTTAGCTG
TGAAAGGCATGCCAATTTTTAGAGTTAAAGTTTTTGGAGTGTTTGTATTTTTTGGATATT
TATAGTATCATACCCAATAGTAAAGACCCTTTGAAAGTCTGTATTTTAAGACGGCTAAAA
CAGCTTGAATTCTAGGTGGTTTTTATCAATAGAAGAAAATTTCAAAAGAGAGCTTATGAA
GAACAGTATCTATTTTTGTTGCGGTTATATATTTTAATTAGGAGTTTGGTGTGAAGCGGA
TTTTATTTTTTTTAGTAGCTACGACTTTTTTGTTGAGAGCAGAAACGGATTCTGCCACTA
TTAACACTACAATTGATCCCAATGTTATGTTTTCTGAAAGCTCCACAGGGAATGTGAAAA
AAGACCGCAAGAGGGTTTTAAAGAGTATGGTTAATTTGGAAAAAGAGCGCGTGAAGAATT
TTAACCAGTATTCTGAAACCAAGATGAGTAAGGGCGACTTATCCGCTTTTGGAGCTTTCT
TTAAGGGGAGTTTGGAAAGTTGTGTGGATCAAAAGATTTGTTATTATGAGCATAGAAATG
GCAAGGTTTCTTTTGTGGTGAATGACAGGGAGAAGTTTTATAAACATGTGCTTAAAGACT
TAGGGACAGAGCTTTCACTCCCTTTGTTTAACTGGCTTTACAAAGGCTCGGATTTTGGGG
CTTTGCATGAGCAGTTTGGGGATATGTATGATGGGTATATCAAATATTTGATCAGCATGG
TTAGGATAAGCCAAAAAGAAAAGACTAAAAAACTGGATGCAGTCACTCTTAAGAGAATGG
AAGATCAAGCTGAAAAAGAAACTAAGGCAGCGTTTCAAAAGAGAAGCAGTGGGGAGATTC
AAAACCATACTGATAGCCCTGAATTTATAAGCTCTTCTAAAAGAACACAGGATGCTTCTA
ATTCGGATCTAGATCCTACGACTAACGCTAACGTGCTCAAAGAAACAGCTTCAAAAGAGC
CAGAGACTTCTTCAAAAAAAGAGAAAAAGTCTAAGAAAAAACGCCACCTTTCAAAGAAAG
AAAAACAACAACAAGCCTTGCAACAAGAGTTTGAAAAACAAATTAGCGACTCTAGTAAGT
CTGAAAAATAGCTAGCTTACCTTTAGGGGGCTTTAAATGAGTTTCTTAAGCACTCCTTTT
TAGGCTTTATATTTGGGCTTTTAGCTCCCTATCACTCTATCCTATGTTTTAAGCTATCTT
TTTAAAAACCACCGCTTTTTTAAAATCTTTAGACTTTAAGTTTTTTGGCTTTTTTGCGGT
AAGCTTAAGGTCTTGTTACGCAAAAATCTTTGAAATATAGCGGTTGGTAGAGTTAAAAAT
AATCTCCTTTTAAAACTCCTTAGCAGAAATCCCAATCGTCTTTAGCGTTTGGAATGAATG
CCACTTAATTCATAGTAATATCCCCATTCGTATCTAGTATAGGAAGTGTGAAAAGTTACG
CCTTTGGAGATGTGATGTGTGAGAGAGAATGCGTTGGAGCTTAAACTCTGTAAAATCTCT
ACGATAGGGATACAGAGTGAGAACCAAACTCTCCCTAACATCAGTCTAGGAAGCCCAAAG
CGTCTTTGGCGATTGGGCACTTCACGATATTTCAACGCATTTTATGAAAGCGTGTAAAAA
TTTTTGGTTTTATTTTAATGGAATATTAGTAATCAAATTTAAAAAATACCTTTGAGTATT
TTTACAATCAAAATAAAAAATCTTGTGTAAGCAAGCGATCGTTTTTCATGATGCGCTCTT
AGGGGATTTTAAAAAAGGGGGTTGTAGGGAAATTGTTTCAAAACCCCTTATCTCCTCATG
AGCTTTGAATAAACTTTTTACTATAAAACAAAATCCAAAACGATGGCATAACGCTTTAAA
ACCCTATTGTTTAAAATTTTTGAAGGACATTAAAGTTGGATAAAGCTTGTTTGTTTTTGT
TAAAAACAAAGCCTTTTTTAGGAAACAAAACCCCTAAAGATTAGATTATCCCTTAGCATT
CTAAAGTCTTAGCTAACCCCCCTAACGAAGTCTCTTTGTATTTTTCATTCATGTCTTTTC
CGGTCGCATACATCGTAGCGATCACTTCATCTAAGCTCACTTTAGGCTTGTATTCATCTT
CTAAAGCCAGTTTAGAAGCGCTAATCGCTTTGATCGCTCCTAAAACATTGCGTTCAATGC
AAGGGATTTGCACCAAGCCCCCCACCGGATCGCATGTCAATCCTAAATGGTGTTCCATAG
CGATTTCACTAGCGATTAAAACCTGTTGCGTGGTCGCTTGGCACAAATAGGCTAACCCCC
CCGCAGCCATAGAGCTTGCCACGCCAATTTCAGCCTGACACCCCGCTTCCGCGCCGCTCA
AGGAAGCGTTTTTTTTGTAAAGATAGCCAATCGCCGCGCTGGTGAGTAAAAAATCATTAA
TAGCCTTTTGCGATAAATCTTCAAACAAATGGTTTTTAGCGTATAAAAGCACGCTTGGCA
CCACCGCGCACGCTCCATTAGTGGGGGCGGTTACCACCTTTCCTCCGCTAGCGTTTTCTT
CAGCAATGGCGCGAGCGTAAAGCGAAATGTAATCAATCAACGCTAAGGGGTCTTTCCCGC
TTGTGGGGTGTTTTTCTAGGCGTGCCTTGATGCTTGGGGCTAATCGTGTTACCCTCAAAG
AACCAGGCAGATACTTTTCTTTAGAATTAGCCCCATTATCATAACACTCAAGCATCGCAT
GGTAAATTTTAGCCATCGTTGCATCAGGGCGGTTTTTCAGGGCATCTTCTCTCAAACGCA
CGATTTCAGCGATGTTTTTTTGGTGTTTTTGGCATAATTCTAGCAATTCCTTAGCGCTTG
AAAAATCATAGGCAATACTTTCATTCCCACTCTCTTCAGACAAGTTGTCTAATTCTTTTT
CAGTATAGACAAACCCTCCACCAACAGAATAGTAAGTCTCTTCTTTTAAAACCTCATTTT
TAGAGTTAAAAGCTTTTAGAATGAGAGCGTTTTGGTGTCTGGCTAAAGGTTTATTGTCAA
AAATCAAATCCTTAGAATAATCAAAATGAATGCGATGTTGGTTAGCGAGTTTTAAAACCT
TGTTTTCAAGCGCTTCATGCAATAAGGCTTTTTTGGTTGTTACCTCTAATTCGTTAGCGT
AAATACCATGCAAGCCAATTAAAACCGCCTCATCGCTCAAATGCCCCTTACCGGTTAAAG
CTAATGAGCCATGCAAGGTGATTTGAACGCGCATAACCTGCTCTAAAATGCCTTTTAACG
ACTCGCAAAATCTCGCTCCCGCTTCCATAGGTCCTATGGTGTGTGAAGAGCTAGGCCCCA
CGCCGATTTTAAAAATGGATAAAATAGAAAAACCAGCCATTAAAATAGTCCTAAAAACAC
GCTCAAAGCCGTCAAACTCCCAAAGACAAACACAAAAATATCCACTTTAAAGTTTCTAAA
ACGCTTCAAACTAGAAACGCTATAAAAAGCTATCATGGGCATCACAAACAGAATGAGCGC
GATAATGGGGCCGCCTAAATTTTCAATAAAATCCAAGATATTAGGGTTAATATAAGCCAC
AAGCGTGATAGTCAGCCATAAAAAAATCGTTACGCTAATACTCAAGGTTTTAGAAGCTTT
TTTCAATTTTAAACTTTGAATAATAATGCCTTCTAAACCCTCCTTAGCCCCATAATAATG
CCCAAAAAAAGATGAAAAAATCGCTAAAAAAGCCACCACAGGCCCCGCATAGTTGATTAA
AGGGTTGTTTAAAGTGTTAGCAAAATAGCTTAAAATAGGGATATTTTGTTCCCTTGCTTT
CACAAAATCATCAGCATTCAAGCACATGACACACGAAAACACAAAAAACATCACAAACCC
TAAAAGCATCAGCGATGTCCCTAATTCAATTTGGTTGAGTTTATACTCTTTGAAAGCGCC
GTATTCTTTTTCCACATTTTGAGTGAAGGTTGAAATGATGGGGCTATGGTTGAATGAAAA
CACAAGCACCGGTAAGGTTAGCCAAATCGCTAACACAAATTCTTTGAAACTCGGCACCAC
AAAAAGATTAGTGCTTTGCCAATAAGGGATGAGATACAAAGAAAAAAGCAATAAAATCAA
GCACAAAGGATACACTAAAGCGTTACAAATGCGCGTAACAATCGTAGCGTTAAAAACCAT
TACCAACATCATTAAAGAAACTAACGCTACAGCCAGTAAGCCCCGATGAAAAGGCGCTAA
ATGCAACTGGTTAGTGAAAAAATGATCAAACACATTAGTGATGCCCACCCCATAAGCCAA
ACAAATAGGATAAATCGCCAAGAAATAAAGCAAAGTGATAAGAAAACCCCATTGAGTGCC
AAAATGAGAGCGAACGACCATGGTAATGTCTTCTTTATCTTTAGATCCTATGAAATAAGC
TAAAGCTCTATGCCCTAGATAAGTTAAAGGGAATATAATCGCGCTCATCACCACAATAGC
CCATATCCCATGCCCACCGGCTCTAATAGGCAAAAATAAAATCCCAGCCCCCACCGCCGT
GCCAAATAAGGACGCCATCCAACGCAAATCAAACGCGTTGAGTTTTTTAGGATCTCTTAT
AAGCGCTTTTTCTTGTGCCATGCTATTAAACCGCCCTTTTATCGTGTTAAAGAGCTTTCA
TTGTAGCATAAAGCTTTTTATGATTGGGGTTTTTTGAGATTAAGGGGGTGGTTTTTAGCG
CGCATTTATTTTCTAAAATCCACGATTTAACCCGCACAAGCTATAATAACGCTTAAAAAA
AGATTAATAAAGGATTGTAGAAATGTCAAACACAACTTGGTCGCCCACTTCATGGCATTC
TTTTAAGATAGAGCAACACCCCACTTATAAAGATAAGCAAGAATTAGAAAGGGTCAAAAA
AGAATTGCACTCTTACCCTCCATTAGTGTTTGCTGGCGAAGCGAGGAACTTGCAAGAGCG
CTTAGCCCAAGCCATTGACAATAAGGCGTTTTTGTTGCAAGGGGGCGATTGCGCGGAGTC
GTTTTCTCAATTTAGCGCTAACAGGATTAAAGACATGTTTAAAGTGGTGATGCAAATGGC
GATTGTCTTAACTTTTGCTGGCTCTATACCGATCGTGAAAGTGGGGCGCATTGCCGGGCA
ATTTGCCAAGCCTCGCTCTAATGCGACTGAAATACTAGATAATGAAGAAGTGCTAAGCTA
TAGGGGGGACATTATCAACGGGATTTCCAAAAAAGAAAGAGAGCCAAAGCCTGAAAGAAT
GCTTAAGGCCTACCATCAAAGCGTAGCGACTTTAAACCTTATTAGAGCCTTTGCTCAAGG
CGGGTTAGCGAATTTAGAGCAAGTGCATCGTTTCAATTTGGATTTTGTCAAAAACAACGA
TTTTGGGCAAAAATACCAGCAAATCGCTGACCGGATCACGCAAGCTTTAGGGTTTATGCA
AGCGTGTGGGGTGGAGATAGAAAAAACGCCTATTCTTAGGGAAGTGGAATTTTACACCAG
CCACGAAGCGTTACTGCTCCATTATGAAGAGCCTTTGGTGCGTAAGGATAGTTTGACTAA
CCAGTTTTATGATTGCTCCGCGCACATGCTGTGGATTGGCGAAAGGACAAGAGATCCTAA
GGGTGCACATGTGGAGTTTTTAAGGGGGGTTTGTAACCCTATTGGCGTGAAAATCGGGCC
TAACGCGAGCACGAGCGAAGTGTTAGAATTGTGCGATGTTTTAAACCCGCACAACATTAA
GGGGCGTTTGAATTTGATCGTGCGCATGGGTTCTAAGATGATTAAAGAGCGTTTGCCTAA
GCTTTTACAAGGGGTGTTGAAAGAAAAACGCCATATTTTATGGAGCATTGATCCTATGCA
TGGCAACACGGTTAAAACCAGCTTGGGGGTTAAAACAAGGGCTTTTGATAGCGTGTTAGA
TGAAGTGAAAAGCTTTTTTGAGATCCATAGGGCTGAAGGGAGTTTGGCTTCAGGGGTTCA
TTTGGAAATGACAGGTGAGAATGTTACAGAATGTATTGGTGGCTCGCAAGCGATCACTGA
AGAGGGTTTGAGCTGCCATTACTATACGCAATGCGATCCAAGACTAAACGCCACCCAAGC
CCTAGAACTCGCTTTCTTAATCGCTGGCATGCTCAAAAAACAGCGTGCTTAGCTGAAAAG
AGATTAATCTTTCTTTAACTCTTTTTCTTTATAATTATCGTTAGCATTTTAATATTCAAA
GGAGCTTGAAATGAGAATTTCTTTTTTAGCTATAATTTTAGCGTTATTGTTTGTGGCTTG
CCATGAAACTAAAAAACAAATTTTACAAAACGAGGCCGATAGCACCCCTTCAGAAAAAAC
CATTTGGCAACCTGAACAAAAATAAAAGATTGTAAAAATACTCAAAAGCATTTTTTAAAA
TAAACGCAATAAAAAAGCTAGTGGGTGGTAGTTTTTTGTAAAGCGATCTTAGGGCTATTA
AAGGGGAATACTTTCAAAAACACTCCCTATCCCTTATGAAGTTTATTATCAAACAAAATT
TAAAAAAACAAGTTTTTAAAAGTGAGAGAATGGCTAAAAAATCTCAAATTAAAACGGAAC
GAAAACATGAGAGTTAAACTACAAACTCTCTAAAACCTTTTGAGCATGGCCTTTCGCTTT
GACATTGTAGAAGCATTTTTCTAAAACGCCTTGCGTGTTGATAATGAAAGTGGAGCGGAT
AATCCCCAAATGCTCCTTCCCGTAAAGCATGCGTTTGCCGTAAGCTTTGTAAAGATTGGC
GGCTTTTTTATCTTCATCGCAGAGCAAAATCACATTCAAAGAGCATTGGCTGATAAATTT
TTGATGCGATTGAGCGTTATCAGGGCTTACGCCTACGACAACAGCGTTTTTCTTTTCAAA
TTCACTAAACAGAGCGCTAAAGTCTTTGGCTTCTAGAGTGCATCCGGGGGTGTTGTCTTT
AGGGTAGAAATACAGCACCACTTTTTTATGGAGCAAATCTTTTAAAGAAATTTCTACGCC
ATCGCTGTTTTTCAACCTGAAATCAGGGGCTAATTGCCCCACTTCTAATTTTTCCATTCT
TATCCTTTAGTAGAGAATGATAGCGACTTTTTGAGGCCCATGCACCCCAAAAACGGTTTT
TAATTCAATATCGGCTGTCCGGCTAGGCCCGCCAATAAGGAGCATGTTTGTGGGTAATAC
GCCGTTTTGACTTTGGTTTTTTAAAGCTTGCATGCCTTCACTCAAATTGCGCACAATGGA
TTCTTTTTTCAATAAGATAATGCAATTAAGGGTGATGAGCGAAAGCAACCTTGGGCTTGC
ATGCGAAGAAACTGCTCCAATCATGCCCAAGCTTGAAATCCCACAAACCCCATGCAATAA
AGCCGTATCAATCTCAAACAACTCTTCACGCATCGCTTCAATTTCTTTATCATAAGGCTG
TAAAGTAAAATCCTTAAACGCTTCAAAATCCAAATTTAAATCTGTGGAGTGTAAGACTTT
TTGGCTTTTAAAATTTTCTAAAGCCTTTAAAATTGCTTGCTCTAAATTTTCTTCAGTGCT
TTCAATGACTTCAGCTTTATTCAACACTTGGAAATGCTTGTATTCTTCCACCAAGTCTTC
AAACTCCACTTTAATGATATTCCTGTAAATAGGGTTTGCTCCCTGAATGGGATGCTTGGC
TCTGGCTTCTTTGATGCGCTTTAAAATAAGCTCTTTACTCATAAATCACCCCTTCTAAAT
GCTGGACTTTTGCATGCAAGCTCGTGTCCATATTGGGTAAGGTTCTCACGCTCGCCCACT
CTTTGACTAAAGGCAGTATGGGAGCTAAAAGCTTGCCTAAAGGCGAGAAAAATTGAGCCA
TTTTCAATTGGAAACGCCACTTAGCCCCATCGCTTGCCATTTTAGCAAACATCTTCATAG
AGAATTTTTCCATTCCGCTGTGTTGGGTGCTTTTAGCCCCCTTAACTACACCTCTGCCTT
CGCCCACTTTATCGGCTCGTAAATCTCTGATGAGCTCGGCTAAAGGGATTTCTACAGGGC
AAACTTCAGTGCAACGCCCACAAAGACTGCACAAATTAGGGATATGCCCGTAATTATTCA
AGCCAAAGAGTTGGGGGGATACCACCACGCCTATAGGGCCAGGATAAGTAGAAAGATAGG
CATGCCCACCGATTTTATCATACACAGGACAGTGGTTCAAACAAGTCCCACAACGAATGC
ATGAAAGAGCGCGGTAATACTTTTCATCAGCCAAAATATTAGAGCGGTTGTTGTCTAATA
AAATGATGTGGGCTTCTTTAGGGCCGTCTAAATCGCCTTCTTTTCTGGGACCTGTGATAA
TGTTTTGATAGCATGTGATAGGCACACCCACAGCACTTGGAGCGAGCAGATTGTTTAAAA
TCGCCGCATCATCAAAGCTTTCTACTAATTTTTCAATCCCACAAATTGCGACATGCACAT
CGCATGCGGTGGTGCTCATTCTGCCATTGCCTTCATTTTCCACTAACCAGATCGCTCCCT
CATTAGCGATAGCGAAATTCACCCCACTGATCCCCATTTTAAAGCTTTCAAATTCTTTGC
GCATGTGTTTTCTGGCGATCGCATTAAGCTTTTCAGGCTCTTCTTCATAAGCGGCGTTGA
GTTTTTCTTCAAAAATCTTACCGATTTGCTTGCGGTTTTTATGGATAGCTGGCACGACAA
TATGCACAGGGTGTTCATTGATGAGCTGGATGATTAATTCGCCCAAATCCGTTTCTTGCG
CTTGAATGCCCTTTTCTTTCAAGTAGTGGTTCAAGCCAATTTCTTCGCTCGCCATGGATT
TTTGCTTTAAAATGCGCTTGATATTTTTTTCTTTAGCGAGGTTGTAAATGATTTCATTAG
CTTCATCGCCGTCTTTAGCGTAATGGATTTTAAAGCCGTTTTGAGTGGCGTTTTTTTCAA
ACAATTCCAAATATTCATCAAGCTTGGATAAAATTTTAAGCTTGACTTCTTTGCCTAATT
CCCTTAAATTTTCCCACTCGCTGTAACGATTTTTAATCAGATTCTTGCGATTAGCCCTTA
AGGTATCCATTGCAGAACGCAAATTTTCCCTTAATTGCATATCGCCTAATTGGTCGGTGA
TGATTTCTTCGTATTCTTGGTCGCTATGGTATTTTTCCATGATCATTCCTTAAAATAATT
CTTTAGTGTTAAAGCCCAAGCCTTGAGACTAAAAAGTCGTAAAAATGCATGGGTTTTGTG
GGTGAGCCCATTTTTTGCATAGCGGTGCTGATATTCATCAAACACCCAGCATCCGCTGAA
ACAATCGCATCCACTTGACGGCTTTCTATGTCTTTAATCTTTTCTTTGACCATAACCGCT
GAAATTTCAGGCTCTTTGACTGAAAAAGTCCCCCCAAACCCGCAGCATTCTTCTTCTTTT
TCCAATTCAATGAGTTCCACATTTTTAAGCTGTCTGATGAGGTTTTTCGCCGAGTCAATC
ACTTTGGCCACCCTTAAGGCATGGCAATTAGAATGCCATGTGATTTTAAGGGGTTCGCCC
TTATCTTCATATTTGACTTGCAATTTTTTATCCAAAAACTCGCTCAATTCATACACCCTA
GAGCAAAAATCTTTAACCATGTTAAATTCCGCATGCCCTTCAAACAACTCCAAATAATCA
TGCCGCATCATCCCTGTGCATGAACCGCTAGGCAAGATAATAGGGTAGTCGTTATTGGAA
TAAAGTTTGATATTGTATAAAACGACTTTTTTTGTCTCTTCATAGTATCCTGAGTTATAG
CTTGGCTGGCCGCAACATGTCTGGTCTTTTTTGAAAACCACTTCCAAATTTTCCTTACGG
AGTAATTTGATAGCGTTAAGCGATGCGTTGCTGTATATGGCTGCTCCTAGACAAGTAGCA
AAGAAATTGACTTTCAAAGAAGGCTCCTTAAAATTCCAAATTAAGAGTTTCAAACACAAA
CAATATAATACTCAAAATTTGGTAAGATTTGGTAAGATTGTAACCACAAGTTGATAAACC
CACTCATTCAAACATTGTTACTAAAATAAACCACAAACCCATTAAATTTGACTTAATATT
AAATGCTACTTAAAATTAGTTTTTTCTTTTAAGTAAGATAAAAAGATACTTTTAATTATT
CAAGGAAAATGCATGGAATTTTATCAAGTCTATGACCCATTAGGTCATATTTGGCTGAGC
GCTTTAGTGGCGCTATCGCCTATCGCGCTCTTTTTTATTTCTCTTATTGTCTTCAAACTT
AAAGGGTATAGCGCTGGGTTTTTAAGCTTAGTGCTTTCAATCATTATTGCGTTATTTGTG
TATAAAATGCCTGCTCAAATGGTGAGCGCGAGTTTTTTCTATGGCTTTCTTTATGGCTTG
TGGCCGATCGCATGGATTGTGATCGCTGCGATTTTTCTTTACAACCTTTCAGTGAAATCC
GGGTATTTTGAGATTTTAAAAGAAAGCATTTTAACCCTAACGCCGGATCACCGCATTTTA
GTGATTTTGATTGGCTTTTGTTTTGGCTCGTTTTTAGAAGGAGCGATCGGTTTTGGAGGC
CCGGTAGCGATCACAGCGGCGATTTTAGTCGGCCTTGGGCTAAACCCCTTATACGCTGCT
GGATTGTGCCTGATTGCTAACACCGCTCCTGTAGCTTTTGGCGCAGTGGGTATTCCTATT
ACGGCAATGGCTAGCGTGGTGGGTATCCCTGAGTTAGAGATTTCTCAAATGGTGGGCAGA
GTGTTGCCCATTTTTTCCATTGGTATTCCTTTTTTCATCGTGTTTTTAATGGATGGTTTT
AGAGGGATTAGAGAGACTTTTCCTGCAGTGGCCGTTACCGGGTTTAGTTTCGCTATCGCG
CAATTTTTAAGCTCTAATTATCTGGGGCCGCAACTCCCGGATATTATTTCAGCTTTAGTG
TCATTGATCGCTACCACTTTGTTTTTAAAATTCTGGCAGCCCAAGCGCATTTTCACTAGC
AATGGCAAAGAGCCCACGATCAGCACAGAAAAACACCATATTTGTAAGGTGGTTGTGGCG
TGGATGCCTTTTGTGTTGCTCACTATTACGATTATCATATGGACGCAACCCTGGTTTAAA
GCGCTCTTTAAAGAAGGCGGGGCTTTGGCGTTTTCTAGCTTTGCGTTTGAATTTAATTCT
ATCAGTCAAAAGGTTTTTAAAACCGTTCCCATTGTTACTGAAGCGACTAATTTTCCTGTC
GTGTTCAAATTCCCTTTGATTTTAACGACAGGCACTTCCATTTTTTTAGCCGCTCTTTTA
AGCGTGTTTTTGTTGCGCGTGAAAATCAGCGATGCGATAGGGGTGTTTGGAGCCACTTTA
AAAGAAATGCGTTTGCCGATTTTAACCATTGGCGTGGTTTTAGCGTTTGCGTATGTGGCT
AATTATAGCGGCATGAGCGCCACACTCGCTTTAGCGTTAGCGGATACTGGGCATGTTTTC
ACTTTCTTTTCGCCTGTTGTAGGCTGGCTTGGGGTGTTTTTAACCGGAAGCGATACGAGT
TCTAATCTTTTATTTGGCTCTTTGCAAATGCTTATTGCTACACAGCTTGGCTTGCCTGAA
GTGCTTTTCTTAGCGGCAAACACTTCAGGGGGTGTTGTGGGTAAAATGATAAGCCCTCAA
AGTATCGCTATCGCCTGCGCGGCGGTGGGGTTAGTGGGGAAAGAGAGCGAATTGTTCAGA
TTTACAGTAAAATACTCCATCGCTTTGGCAATCATTATGGGGATTGTCTTCACTCTTATT
GCTTATGTCTTCCCCTTTATTATTCCAATTACTCCTACTTAATGGAGGGGGTTTAGGGGA
GTAAGAGAATATTTTTTAAAGGGATTTTTAGTGTCAGAATTTCATCAAGTTTATGACCCT
TTGGGTAATATTTGGCTGAGCGCTCTTGTGGCCTTATTGCCGATTTTGTTATTTTTCTTA
TCCTTAATGGTTTTTAAACTCAAAGGTTATGCAGCGGCCTTTTTGAGCGTGGTTTTGTCA
GCCGTTATTGCAGTTTTAGTGTATAAAATGCCTGTTAGCATGGTAGGTTCAAGCTTTCTT
TATGGCTTCCTCTACGGCTTATGGCCGATTGCATGGATTATCATTGCGGCGATTTTTTTA
TACAAACTCAGCGTTAAATCCGGCTATTTTGAAATTTTAAAAGAAAGCGTCCAGTCCATC
ACTTTAGATCACCGGATTTTAGTGATTTTGATTGGCTTTTGTTTTGGCTCATTTTTAGAA
GGAGCGATCGGGTTTGGAGGGCCTATTGCTATAACAGCGGCGATTTTAGTGGGCTTAGGG
TTAAGCCCTTTATATTCTGCCGGATTGTGCCTAATCGCTAACACCGCTCCTGTAGCCTTT
GGCGCGGTGGGTATCCCTATAAGTGCCATGGCGAGCGCGGTAGGGGTGCCAGCGATTTTG
ATTTCAGCCATGACGGGTAAAATCCTCTTTTTTGTGAGCTTGTTCGTGCCGTTTTTCATT
GTGTTTTTAATGGATGGCTTTAAGGGGGTTAAAGAAACTTTTCCGGCCGTTTTTATCGCG
GCTTTTTCTTTCGCTGGTGCGCAATTTTTAAGCTCTAATTACTTAGGGCCAGAATTGCCT
GGCATTATTTCAGCCCTTGTTTCGCTCGTTGCAACGGCGCTCTTTTTGAAATTTTGGCAG
CCTAAAGCGATTTTTAGAAGCGATGGCAAAGCGGCTTCATTCACTAAGAGTAACCATCAT
ATCTGTAAGGTTTATGTCGCTTGGTCTCCTTTTGTGATTTTGGTTTTAGTGATTGTTTTA
TGGATACAGCCTTTTTTTAAGGCTTTATTTGAAAAAGACGGCTTGTTAGCTTTTTCTAAT
TTTTATTTTGAGTTCAATCACATCAGTAACCACATCTTTAAAAGCCCGCCTTTTGTAGAA
TCCGATCAAAGCGTGAGTTTTCCGGTGGTGTTTAAATTTTTCTTAATCAACACGGTTGGC
ACTTCCATTTTTTTAGCCGCTCTCATTAGCATGCTCGTTTTAAGGGTGCGAGTGAGCGAT
GCAATGAGCGTCTTTGGCGAGACTTTAAAAGAAATGCGCTATCCCATTCTTACCATTGGT
TTAGTCTTAAGCTTTGCCTATGTGTCTAATTACAGCGGGATTTCTTCCACTCTAGCCTTA
GCGCTCACCCATACAGGATTAGCTTTCACCTTTTTCTCGCCTTTGATCGGGTGGGTGGGC
GTGTTTTTAACTGGGAGCGATACGAGTTCTAATCTTTTATTTGGCTCTTTACAGCAACTC
ACCGCCCAACGATTGCACCTCCCTGAGGTTTTAACCCTAACGGCTAATACCGTGGGTGGC
ACTTTGGGCAAGATGATAAGCCCTCAAAGCATCGCTATCGCTTGTGCGGCAGTGGGATTG
GCCGGGAAAGAGAGCGATTTGTTCAAATTCACGGTTAAATACTCCCTTATTTTTGTAGCG
ATCATGGGAGTCGTGATTAGCGCGATTGCGTATTTGATTCCTGAAGTGGTGCCTGCGATA
AAGTAGAGCCATTTTAGATTTGGCAAACTTTAACCCCCAAATAAATTTTTTTGTTTTAAA
AAATTCAAAATTTTAAGCGTCATAGAGCTTATGGGTAGGGTTTCTAAGTCTTTAAGGCTA
TAAAAACGAATAGGGTTTTTTAAATCTTTTATCGCAGCGAGATAGAGGTTTAAATTGAGC
TTGAATTTAGTGTGGCTGTGTTTGATTGCGCCTAAAAAGGGGAGTTTGTATTCTAAATTT
TCTTTTAGACTAGGGAAATGGTGCATCCCAAAATAGAGTTTTTGCTCTATTTTTTCTAAA
GCGATTTGGTTATTTTGGATCACAACGCCCAAGTAACGCTCTTCTTGAATGATTTCTTGT
TTTTTCTTAAGCGTGTGTTTTTCTGGGTGGTTTTTACCTAAACAATAAGGGTTTAAAGGG
CAAAGTGCGCATTTGGGTTTAGGGGAGCAGATTAAAGCCCCTAGATCAATTAGGGCTTGG
TTATGATTAAAGCTTTCATTAAGATTGAGAAAATCATTCGCCTTAATTTGTAAGTCTTTA
GCCGTGATATTGGGATCCAAACCAAAAAGCCTTAAAAGCACCCGTTTGATGTTAGCATCC
ACGCATGCTCTCTTTTCTCTAAAGCCAAAACACAAGATCGCGTTAGCCGTGTATGCACCA
ATCCCTGGGAGTTTCAATAGGCTTTGATAGTCATTGGGTAATTGTGAGTTGTGTTCTTTA
ACGCAAATTTCAGCGCTTTTTTTTAAATTCTTAGCCCTTGAATAATAGCCAAGCCCTCTC
CAAAGCAATAAAACCTCCTCTAATTGAGCGTTCGCTAAGTCTTTTAAAGTGGGGAAAGCT
TCTAAAAAAGGGGAGTAAAAACGCTCAATTACCGTGTTGATTTGGGTTTGTTGGCTCATC
ACTTCGCTGATATAGACTTCATAAGGAGCGTTAATGCCCTTTAAATTCCTAAAGGGTAAA
CCTTTGCGCCCAAATTCTTCATACCATTTTAAAAGGGCGTTGTGTAAAGTTTCCAGCTAC
AACCACCTGTAAGCGATGAGTTTGACCCAGGGCACGCACACGCTTAAAAACACGATCAAA
TACACCATGCCAAAAATAAACCCCCATTTCCAAAAATCCTTGCTTGAAATATACCCACTC
CCGTAATAAATGGTGGATGGGCCTGTGCCATAGGGGGTTAAAATCCCCATAATCCCTAAA
GAAAGCATTAAAAACAAGCTCAATTCTTGCAAATTAACCCCTTGCATGTGTGAACCAATC
CCTACAAAAAGCGCGAATAACGCGCTCACATGAGCGGTGATGCTTGCGAAAAAATAATGC
GACAGATAAAAGAGGGCTACAATAAACAATACCGCTATTAACGGATCCAAGTTGGCATGC
TCTAAAAAATTTTTAGCCGCATTGCCGATAAAATTTAAAAACCCTACATTTTTAAGCCCG
CCAGCCATCGTGAGCAGCGATCCAAGCAATAAAAAAATATTGAACGCGCTCTTGTTTTTA
ATGATGTCTTCATAGCTTACAATTTTACAAAACGCCATCAAAACCATGACAATCAAAGCC
GTTGCGCTCGCATGCAAGCCTAAAGGTTTGCCAAAAATCCAACCCAATAAAGCCAATAAA
GTGAGGCTGAGCATTAAAATTTCTTTTAAAGAAAACCTCCCCATGCCCTCTAATTCTTTT
TTGGCCCACAAACTCACTTCTTTTGAGCCTTTTAAGGTGGGTTTGCAGATTTTATACGCC
AATAAAGGCGCAAGCAAGATTAAAACCACCCCACAAGGCAAGAACGCTAAAAACCACGAA
AACCATGAGATTTCATTCACGCCCATTTTGGCAGCGATTTCCATTGCTAGGGGGTTAGGA
GCGAGCGCGGTTAAAAACATGGACGAAGTGATGCAAGTTGAAGCCAAAGCGACCCACATC
AAATACGCGCCGATTTTGTTGGGGTTATTATTTGGAGTGGATCCCATTAAAGGCGGGATA
GATGAAACGATTGGATAGAGTATGCCCCCACTTCTAGCGGAGTTGCTAGGGATAAAGGGG
GCTAGACACAATTCGCTCAAACCAATCGCATAGCCTAAACCTAAAGGGGTTTGCCCTAAA
AACCTGATGAGCAAAAGAGCGATCCGTTTCCCTAACAAGCTTTTTTCATACCCTAAACCC
AAAATAAAAGCGACAAACACAAGCCACACCGTTTTATTCGCATACCCGCTCAAACCCCAC
GAAATAGCCTTATTAGCGCTCGCTATTTCATCACTCGCTCCAATTCTTAACGCCACGCAC
AACACTAACGCGCTTAATGCTATCAAACCTGGTGGCACCGGCTCTAAAACTAGCCCTATA
ATCATGCCTATGAAAATACAAAAATAAAGCCATGCGTTAGGGTTTAACCCATCCGGTGCG
CCCAAAAAATACAATAGCGTTGCAATAAAAAAAGGGGCAAGGATTGAGAGAATTGGTTTA
GTCATGTTTAGCCTTTAGCCAAAGGATAGTAGTGGTTTGGCTTAAAAATGTCATTCAAAT
TGGATTGAGTTATTACAATGTTACAGAAAAAGATTAAAAATTAAGCTTTTTGAAAAAGAT
AAAACTTTATAATTATGTTTATCTTTGTTGAATTTACTACAAATAGGAGTATTGCATGCA
AGAAAATGTGCCTTTGAGTTATGATTATTCCATTAGCAAATTGTTTCTTTATGCGATGAT
TGCCTTTGGGATAATAGGCATGTTAATAGGGATTGTGTTAGCCTTTGAATTGTCTTTCCC
TAACTTGAATTACATTGCAGGGGAGTATGGTATTTTTGGCCGCTTGCGCCCTTTACACAC
GAATGCGGTGATCTATGGTTTCACTCTTGGGGGGATTTGGGCGAGCTGGTATTATATCGG
TCAAAGGGTGCTTAAAATCACTTATTACCAACACCCCTTTTTGAAAATTGTAGGGTTATT
GCATTTTTGGCTCTGGATTCTTCTTTTAATTCTAGGGGTCATTAGCCTGTTTGCTGGTCT
TACTCAATCTAAAGAATACGCTGAATTGATGTGGCCTTTAGATATTATTGTGGTTGTGGC
ATGGGTGCTATGGGGGGTTAATATGTTTGGGAGCATGAGCGTTAGGAGGGAGAATACCAT
TTATGTGTCTTTATGGTATTACATCGCTACTTATGTGGGTATAGCGGTGATGTATATCTT
CAATAACCTTTCTGTCCCCACCTATTTTGTCGCTGATATGGGGAGCGTTTGGCATTCAAT
TTCTATGTATTCAGGCAGTAATGATGCGCTCATTCAATGGTGGTGGGGGCATAATGCGGT
CGCTTTTGTCTTTACGAGTGGGGTGATTGGCACGATTTATTATTTCTTGCCTAAAGAGAG
CGGCCAGCCTATCTTTTCTTACAAACTCACTTTGTTTTCTTTCTGGAGCTTGATGTTTGT
TTATATTTGGGCAGGCGGGCACCATTTGATTTATTCCACCGTGCCTGATTGGGTGCAAAC
CCTTTCTAGCGTGTTTTCAGTGGTATTGATCTTGCCTTCGTGGGGGACAGCCATTAACAT
GCTTTTAACGATGAGGGGCCAGTGGCACCAGCTCAAAGAAAGCCCTTTGATCAAATTCTT
AGTTTTAGCTTCAACTTTCTACATGCTTTCCACTTTAGAAGGCTCTATTCAAGCCATTAA
GAGCGTGAACGCTTTAGCGCACTTCACCGATTGGATTATAGGGCATGTGCATGACGGCGT
GCTTGGGTGGGTAGGCTTCACTTTGATTGCGAGCATGTATCACATGACGCCTAGGCTTTT
CAAAAGAGAGATTTATTCAGGAAAGCTTGTGGATTTCCAATTCTGGATCATGACTTTAGG
GATTGTGCTTTACTTTTCGTCCATGTGGATCGCAGGGATCACGCAAGGGATGATGTGGAG
GGATGTGGATCAGTATGGGAATCTCACTTACCAGTTCATTGACACGGTTAAGGTGCTAAT
CCCTTATTACAATATTAGAGGCGTTGGGGGTCTTATGTATTTTATTGGATTTATTATTTT
TGCCTACAATATTTTTATGACCATCACAGCAGGCAAAAAATTAGAGCGTGAGCCCAATTA
CGCCACGCCTATGTCTAGATAGGGGAGGTTGGAAATGTTTAGTTTTTTAGAAAAAAACCC
GTTCTTTTTCACTCTTGCGTTTATTTTTGTGTTTGCGATTGCGGGCTTGGTGGAGATTTT
GCCCAACTTCTTCAAATCCGCTCGCCCGATTGAAGGCTTACGGCCTTATACGGTTTTAGA
GACAGCAGGGAGGCAAATTTATATCCAAGAAGGTTGCTATCATTGCCATTCCCAGCTTAT
TCGCCCTTTTCAAGCTGAGGTGGATCGATATGGTGCGTATAGTTTGAGCGGGGAATATGC
GTATGACAGGCCATTTTTATGGGGTTCTAAAAGGATTGGCCCTGATTTGCACAGGGTGGG
GGATTATCGCACAACCGATTGGCATGAAAAGCACATGTTTGATCCTAAAAGCGTTGTGCC
GCACAGCATCATGCCCGCTTATAAGCATTTATTTACAAAAAAGAGCGACTTTGACACCGC
TTATGCAGAAGCCTTGACGCAAAAAAAGGTTTTTGGCGTGCCTTATGACACAGAAAACGG
CGTGAAATTAGGGAGCGTAGAAGAAGCGAAAAAAGCCTATTTAGAAGAAGCTAAAAAAAT
CACAGCCGATATGAAAGACAAGAGAGTGCTAGAAGCGATTGAGAGAGGTGAAGTGTTAGA
AATTGTGGCTTTGATCGCTTATCTCAACAGCTTGGGTAATTCCAGGATCAACGCCAATCA
AAACGCTAAATAAGGGGTGAGTGATGGATTTAGAAAGTTTGAGAGGTTTTGCGTATGCGT
TTTTTACCATTCTTTTTACGCTCTTTTTATATGCCTATATTTTTAGCATGTATAGAAAGC
AAAAAAAGGGCATCGTGGATTATGAGCGATACGGATACTTAGCGTTAAATGACGCTTTAG
AAGACGAGTTGATTGAACCACGCCATAAAAAAGTTCATGATAATGGCATAAAGGAAAATT
GAAATGGATTTTTTAAACGACCATATAAATGTTTTTGGCTTGATTGCAGCACTTGTGATT
TTAGTTTTAACCATCTATGAATCCAGTTCGCTCATTAAAGAAATGCGCGACAGCAAATCT
CAAGGTGAGCTTATAGGAAACGGGCATTTGATTGATGGGATAGGGGAGTTTGCCAATAAT
GTGCCAGTAGGCTGGATCGCAAGCTTTATGTGCACGATTGTGTGGGCTTTTTGGTATTTT
TTCTTTGGGTATCCGCTGAATAGCTTTTCTCAAATCGGGCAATACAATGAAGAGGTTAAA
GCGCACAACCAAAAATTTGAAGCCAAATGGAAGCATTTGGGTCAAAAGGAATTGGTGGAT
ATGGGTCAAGGCATCTTTTTAGTCCATTGTTCGCAATGCCATGGCATCACCGCTGAGGGC
TTGCATGGGAGTGCTCAAAATCTGGTGCACTGGGGTAAAGAAGAGGGCATTATGGACACC
ATTAAGCATGGCTCTAAAGGCATGGATTATCTCGCTGGGGAAATGCCCGCTATGGAATTG
GACGAAAAAGACGCTAAAGCGATTGCGAGCTATGTGATGGCAGAAATTTCTAGCGTTAAA
AAAACCAAAAACCCTCAACTCATTGATAAAGGCAAGGAGCTGTTTGAAAGCATGGGTTGC
ACAGGCTGTCATGGCAATGATGGTAAGGGCTTGCAAGAAAATCAAGTGTTTGCAGCCGAT
TTGACCACTTACGGCACAGAGAATTTTTTGAGAAATATCTTAACGCATGGCAAAAAGGGC
AATATAGGGCATATGCCATCATTCAAGTATAAAAACTTTAGCGATTTGCAAGTTAAAGCG
TTAGCCGAATTTATCCAATCGCTAAAACCCTTAGAGGATTAAAGGAAAAGAGATGAAATT
TTTAAACGGATTAGCAGGGAATTTACTGATTGTGGTTATTTTATTGTGTGTGGCCGTTTT
TTTTACGCTCAAAGCGATCCATATCCAAAAAGAGCAAGCCACCAATTATTACCGCTATAA
GGATATTAACGCTTTAGAGACAAAAAACACCCAAAACCGGGCTAACTATGAATTGGTCAA
TCAAGGGAGCAAAAAATGAAATTCACGACTTTAGAAAAAATCTTAGCCTTAATGGTAGTA
GCGACCATTTTAATGACGATTATTATTTCTTTTGTGCCTAACTTGTTTTTGTTTAGCACA
TGAGAATCTTATGGCTTGTAATAGCCTTTGTTTGTTGTTTGGGGGCCGATGATTATGTTT
TTAATAATTCTAAAGGGCGTTTGGTAGAAAAAAGCGTTGCGTTTGTAGAGGGCGTTTCTA
AAGAGCTTTATCTTAAAACAGGCGTGCGTTTTGTGATTGATATGACGGACTTTGAAAAAA
ATCCTATCGCTTTGGCAACTAAAAAGGAACGCCAAAATTATCAAGAGGGCTTTTTAAAGC
AGCTCAAACCCCCTTTTGTGGTATTCTTTTTTTACCATGACGCTCAAAAAATAGAATTAG
TGGCTAACCCTAAAGATTTGTTAGACACCGATAAAATCTTTTTTGAAAAAATCGCTCCCT
TACTCCCTACAAACCCTAAAGAATACACGCCCCAAAGGATTTCAGCCATGCTCATTAACG
GCTATTCGGTCGCAGTAGATGCTTTAGCGCAAAAATATCGTGTGAATATCACGCAAAATT
TTAACGCTCCTAATGGAGTAACTTTTGTAAAGGTGGTTATTTATATTTTGTTATTGACGC
TTTTAGGCGCGTTTTTGGGGCTTTATTTTTTTAAAAAATCTTAAGAGAGAAACCAATGAA
AGAAAAAAACTTTTGGCCTTTAGGGATCATGAGCGTGCTCATTTTCGGGCTTGGGATCGT
GGTGTTTTTGGTGGTGTTTGCCCTAAAAAATTCGCCTAAAAACGATTTAGTGTATTTCAA
GGGTCATAACGAAGTGGATTTGAACTTTAACGCTATGCTTAAAACCTATGAAAACTTTAA
ATCCAATTATCGTTTTTTAGTGGGTTTAAAGCCTCTCACAGAAGGCTCTAAAACCCCCAT
TTTGCCCTATTTTTCTAAAGGCACGCATGGGGATAAAAAACTTCAAGAAAACCTTTTAAA
AAACGCTTTGATTTTGGAAAAATCCAACACGCTTCATGCGCAATTGCAACCGCTCAAACC
CGCTTTAGACTCGCCAAATATTCAAGTGTATTTAGCGTTTTATCCCAGCAAATCACAGCC
CAGATGGTTAGGAACGCTTGATTGTAGAAGCACATGCGAGCCTTTAAAATTTGATTTGTC
AGAGAGCGACAAAATGGGGCGCTACAAGATCCTTTTCAAATTCATCTTTAAAAATAAAGA
AGAATTGATTTTAGAGCAACTGGCTTTTTTCAAGTAGCGCATTTAAAAAATGCCTTTAGC
GTTTTTTATTAACACGCAATCATTAAAAAGCCTAAATTTTTTATCCAAACAGGTATAATA
AGGCTATGGGTTTTTTAAAAGTTTTTAAACATGACGCCTTGGGGCAAGTAGGGAATGTTG
TTGTGGGGAATTTTTTAATAACGCTCACTGTTTTAGCGGTTTGTTTTTCCTCTCAAAGCG
CTGAAGAAACGACCATGCTCACCCTAAGCTACACGCTCTTTTTTGTCTTGGGAGCGTTTT
TACTGGCCGCAATCAGTGTGGGAGCGATCAAAAATCTCAACGCGCTTTTTTCTAAAAGAG
GGGTTTTAAGCTTTTCTTTACCCATTAGTTTAGAGTCTTTATTGCTCCCTAAAATCTTGC
TCCCCATGGTGTTTTTTATCTTCAGTTTGTTTTGGTTTGTGGCGAGCGTGCGTTTGGGCT
ATTATCTTTTTAACGCGCAATCTAGCGTGCTGTTTATCTTGCACACCGCTTTAAAAACCT
TTGTGTTAAAACCCACTAAAACCTTAGGTATCGCGCTGTTTTTAGGGCTTGTTTTAATGA
AATTTTTGTTTGTTTCGAGCGTTTTAAACGCTGCAAGGATCAAAAAAGCGCGTTTTTTAC
TAGGGGGGCTGTTATTCATTCTTGTGGGGGTTGTTTTGGAATTAGCGTTTAATTCGTTAC
TGCCCTTAATGAGTTCTAGTTTAAGCATCAATGAGGGGTTTTATTATTTCTTGCAACAAC
AAGAATTACAAGAAAATAAATACTACCTTTTATGGGGAGTGGATTTTTTAAAAATCCTTT
TATTGTATGGGATGAGCCGTTACTTGCTCACGCATAAATTAGAACTAGATTAAGAAAAGC
GGTATTGCAAATATTCATCAGTGAGCAAGCAATCTTTAGTCTTTAACAAACTGGCATAAA
ACCCATGCTGATAGCCTAATTCAAAAAGCTTGTCTATGGCGAGAATTTGAATCTCGCTTA
AGTGCGTTGAAGTTTCATTCGCATACAGGCTTAAATAAGTTTGTAAGCGCTCTTTATTGA
CACGAATGAGCGAGCGCTCTAACAGCATGTCAGAGAGCAAATTTTGGTGTTTTAAAGCGA
TTTCAACCGCCTTAATCAAAGTCTTTTTAATCAAAATCGCGCGATACAAGGGGATAGAGC
GCCTGATCGCCATGCCCCCTAAAGGCAAGGGTAAATCAACTTTAATGAGTTCTTTCCAAA
CATCCCACAATTCTTTTTCCACTTCTAATTCATTATGGAAATCCAAGATACTCTCATGGA
TCAATACGCCCGCATGCACTTTTTCTTCCAAAACCGCTTTTTCAATGTCTAAAAAATTCA
TGTAAGCGATGCGCGCATGTTTGTAATAGATCTTAAACAAGAGAGCGTTTGTGGTGTGCT
CCCCGCTTAATGCGACTCTAAAATCTTTTTTCAATTTCACGCCCTTTTTTTTCACTAATT
TAGGCCCATAGCCATTCCCAAAGCTTGTCGCTGTGGGGAGCAAAGCGTAATCGTTCGCAA
TTTTAGGGTATAGCCCAAAGCTGATTGCACTCACATCATAAGTGTTTTTTAGGGCTTCTT
GGTTTAGGGTTTCAATATCAAGGGCGACATTGTGGAATGTTTTATTTTTAATGGGGCAAT
CTATCCAGCCAAACTTAATCGCATAATACATGAAAATATCATCAGCATCAGGGCTATGAG
CGACACTAATCAAAGTAAAATCCTTTTGTGATAGGGTAAGTCCTTTTATTATAATAGATT
TTAGGCTAGGATTTGATAGAATAAACAAATCAAATTCAATAAGGTAATTTAATGGCAATA
GATGAAGACAAACAAAAAGCGATTTCTTTAGCGATCAAACAAATTGATAAGGTTTTTGGT
AAGGGGGCATTGGTGCGCCTTGGGGATAAGCAAGTAGAAAAGATTGACTCTATTTCTACA
GGCTCGTTAGGGTTGGATCTGGCTTTAGGGATTGGGGGCGTTCCAAAGGGTAGGATCATT
GAAATTTATGGGCCAGAGTCAAGCGGGAAGACCACTTTAAGCTTGCATATTATTGCAGAA
TGCCAAAAAAATGGCGGCGTGTGCGCGTTTATTGACGCTGAGCATGCCTTAGATGTGCAT
TACGCTAAGAGATTGGGCGTGGATACGGAAAATTTACTCGTTTCCCAACCTGATACAGGC
GAGCAAGCTTTAGAGATTTTAGAAACGATCACCAGAAGCGGAGGGATTGATTTAGTGGTG
GTGGATTCTGTAGCAGCTCTTACGCCTAAAGCGGAGATTGATGGGGATATGGGCGATCAG
CATGTGGGCTTGCAAGCAAGGCTTATGAGCCATGCGTTAAGAAAAATCACCGGTGTATTG
CACAAGATGAACACTACTCTCGTTTTTATCAATCAAATCAGAATGAAGATTGGCATGATG
GGTTATGGGAGTCCAGAGACCACAACCGGAGGTAACGCTTTAAAATTCTATGCGAGCGTT
AGGATTGATATTAGAAGAATCGCCTCCCTCAAGCAAAACGAACAGCATATTGGCAACAGG
GCTAAAGCCAAAGTGGTTAAAAATAAAGTCGCTCCGCCCTTTAGAGAAGCGGAATTTGAC
ATCATGTTTGGGGAGGGGATTTCTAAAGAGGGCGAAATCATTGATTATGGCGTGAAATTA
GACATTGTGGATAAGAGTGGGGCATGGCTTAGCTACCAGGATAAAAAGCTAGGGCAAGGC
CGAGAAAACGCTAAAGCCCTACTCAAAGAAGATAAAGCCTTAGCGAATGAAATCACTCTT
AAGATTAAAGAGAGTATTGGCTCTAATGAAGAGATCATGCCTTTACCAGATGAGCCTTTA
GAAGAAATGGAATAGAAAGGATTTTGATGCTAACCATTAAAGACATTCATGCTTTAGAAG
TGATGGATAGTAGGGGTAATCCTACCATTCAAGCCAGCGTGATTTTAAGCGATAACACTA
AAGCGAGCGCGATTGTGCCTAGCGGGGCGAGCACCGGTAAAAGAGAAGCGTTAGAATTAA
GGGATAATGACAAAACCCGTTTTTTGGGTAAAGGGGTTTTAAGGGCATGCGAAAATGTCA
ATAGCGTGATCAAACACCATTTAATAGGGCTTGAAGCGATCAATCAGGCCTTTGTAGATG
AGAGGTTAAGGGCTTTAGACGGCACGCCTAATTACGCTAATTTAGGGGCGAACGCTGTTT
TGGGCGTTTCTATGGCGTTAGCAAGGGCTAGCGCAAAGGCTTTAAATCTGCCATTATACC
GCTATTTAGGGGGGGCTAACGCTCTGACTTTGCCTGTGCCGATGCTCAATATCATTAACG
GCGGAACGCATGCGAATAATTCCATAGACTTTCAAGAATACATGATCATGCCTTTAGGGT
TTGAGAGTTTTAAAGAAGCCTTAAGAGCGAGTGCGGAAGTCTATCACACGCTTAGAAAAC
TCCTAGATGGAAAGAATCAGCTCACAAGCGTGGGCGATGAGGGGGGCTTTGCGCCTAATT
TTAACAACAATGTAGAACCCCTTGAAGTCATTTCTCAAGCCATTGAAAAAGCCGGCTATA
AATTAGGCGAAGAAATAGCGCTCGCTTTAGATGTAGCGAGCAGCGAATTGGTGGATGAAA
ATTTCAATTACCATTTAAAGGGTGAAAATAAGATTCTAGATTCGCATGAATTAGTGGCTT
ATTATAAAGAATTGGTGGCAAAATACCCGATTGTATCCATTGAAGATGGTTTGAGTGAAG
ACGATTGGGAGGGTTGGGCGTTTTTAAGCAAGGAATTAGGGCGTCAAATCCAGTTAGTGG
GCGATGATTTGTTTGTAACGAACGCAAGCCTCTTGCAAAAAGGCATTGAAAAAAACATCG
CAAACGCCATTTTGATCAAACCCAATCAAATCGGCACCATTAGTGAGACTTTGGAAACCA
TAAGATTAGCCAAACACCATGCCTATCAATGCGTGATGAGCCATAGAAGTGGGGAGAGTG
AAGACAGCTTTATCGCTGATTTTGCAGTCGCATTGAATACGGGAGAAATCAAAACCGGAT
CCACCGCAAGGAGTGAAAGGATCGCTAAATACAACCGCCTTTTAGAGATTGAGCATGAAT
TAAAAGGGGGGATTTATATCGGTAAAGAGTTGTTTAAGCATGGCTAGTGGCCTTTTTGAA
AACGATGGAATCAAAGACAACAAAGCACGAGATTTTTTCTATAGCCATAGCTCCCTGATT
GTCTTTTTCCTTTTACTGCTTGGGTTTGGGTATTATTTAGGGAAGTTGCTTTTTGGGGGC
TCTTCTTTAGAAGTTTATTTGGATTTAAGAGACAAGCATGAACGCTTGCAACAAGAAATC
ACTGAATTACAAAGCAAAAATGTGCGTTTGCAAAAGCGTTTGTTTGAGTTGAAGGAATTA
CGGCCTAGAGATTAGACTTAAGGAATGATCGTGTTAAAAAAGATGATAGGTTTGGTGGTG
GTTTTAAGCGTTTTATTGGCTAGAGACAACCCTTTTGAGCCTGAAATCAATTCCAAGAAT
TTGCAAGGGGGCTTTAATGGGATCTATGATAGTTATTTTAAAGAAATCCATGTGGATTTG
CCCACGAGTGCTAGGATTTTAAAACAAATCACGCTCACTTACCAGGATATTGATGGCTCT
ATCCATTCTAAAGTCGTGGGCATTGATAAAAGCATTGATTGGCATTACCCCTTAAAGCTC
TCCCAACACACCCTTGATCAAGCCGCCTTTGAAAAACGCTACCAGATCCAAGATTTTGAT
TTTTTAATGGCAAACAACACGATGATTTTACGATCCCCTTATAAAGTTTTGCGTTCTTTT
GTGCTGGTCAATCCTTATAGAATCGTGTTAGACACGCAAAAAGGCCCTTTGGATATTTAT
CAAAATAGGGATTTAAACCAGAAGTTTTTTTCTCAAATTAAAGTCGGCACGCACAAAGAT
TATTACCGCATCACGCTCATTTTGGACGGGAAATACCGCTATCTTTTGGAAGAAAAAAAC
GGGGCGTATGAATTAAGATTGAAATAAAAGCATGCGGCATTTGGTCTTAATCGGTTTTAT
GGGGAGCGGTAAAAGCTCTTTAGCGCAAGAATTGGGGCTTGCTTTGAAATTAGAAGTGTT
GGATACGGATATGATCATTAGCGAGAGGGTGGGCTTGAGCGTGAGAGGGATTTTTGAAGA
GCTTGGCGAAGACAATTTCAGGATGTTTGAAAAAAATTTGATTGATGAATTAAAAACGCT
CAAAACCCCCCACATTATTTCTACCGGTGGGGGCATTGTGATGCATGATAACCTTAAGGG
TTTAGGCACAACTTTTTATCTCAAAATGGATTTTGAGACCTTGATTAAGCGTTTGAATCA
AAAAGAAAGAGAAAAACGCCCCCTTTTAAATGATCTCACTCAAGCTAAAGAGCTTTTTGA
AAAACGCCAAGCCCTCTATGAAAAAAACGCCTCCTTTATCATTGATGCAAGGGGTGGTTT
AAATAATTCTTTAAAACAAGTGCTACAATTCATCGCATAAATTTTTTTTAAAGGCCTTTT
GATGTTAAGTAGAGACATTGTCCAATATTCCAAGATCCGCACTGAGCTATACGCTTATCT
TACCTATTTGTTTTCGCACAATATCCGCAACCATCTCCCTGAAATCACTTTGGATTATTT
AAACAAACAGATCAGAAAAATGCATGCTGAAATCAAAATGGCAAAAAGTTTTTTTGTGTT
AGACGCTAAGGGCATGCTCATTCTTAAGCCAAGCCAACTTAAAGAGCAGGGGCATAAGGA
AGGGATATTAGAGCATGATTTAACAGAAGGGATTGAATTAGAATCGCATGCCAGCTTTAG
CGATAAATATTATTTTTATCAAGCCGTGAGTGAAAAGCGTTGCATTTTAACAGACCCCTA
TCCTTCTAAAAAAGGAAACCATTTGGTAGTGAGCGCGTCTTACCCGGTGTATGATCAAAA
TAATGATCTAGCGTTTGTGGTGTGCTTGCAAATCCCTTTGAGGGTGGCGATTGAAATCAG
TTCGCCTTCAAAGTATTTCAGAACCTTTAGCGAAGGGAGCATGGTCATGTATTTTATGAT
TTCTATCATGCTCACTTTGGTGTCGTTGCTTTTATTTGTGAAATGCATTTCTAGCTTTTG
GACAGCGATTGTCAATTTTAGCAGTTTTGACATTAAAGAAGTGTTCCACCCCATTGTGCT
TTTAACCCTAGCCCTAGCCACCTTTGATCTGGTCAAGGCGATTTTTGAAGAGGAAGTTTT
GGGTAAAAATAGCGGGGATAATCATCATGCGATCCACCGCACGATGATCAGGTTTTTAGG
CTCTATCATTATCGCATTGGCCATTGAAGCGTTAATGTTAGTGTTTAAATTCAGCGTGAG
CGAACCGGATAAAATCACTTATGCGGTGTATTTGGCTATCGGTGTGGCGGTGCTTTTGAT
CAGTTTAGCGATTTATGTTAAATTCGCCTATAGCGTGTTGCCCAAACGAGAACGCTAAGA
GTTAAAAAATTTTTCTTTTAAGCGTTTGAAAATCCTATTCAATCTGAAAAAGACATATTC
TAAAAGGGTTTTTGGATTGAGTAGGGGGGCAAGAAATTCAAAGGTTTTTTGTTTGTCTTT
AAGGCTTAAAAATTCTGTCATTTGTTTAAGGAATTTCACGGAATATTCAGCATAAAAAGG
GGTTTTTAAAAGAGTCTCATGCCATTCTTTAGAATATAAAGCAGTGGGTGAAACCCAAGG
TTTTCCTACAAAATAAAAATGCAGCATGACAATTTCTTGTTGGTTAGGAATGAAGCGTTT
TTGATTGGCCATGAAAGGGTGGGTGTTATAAATATAAGGCAAGATTAAAACTTTTTGATA
GCATGCGAGCGTTAAAAGATCCTGTTCAGGGTAAAACACGCATTGGCCTTTTAGACGGGT
TAAATTGAGTAAGCGCTCTTCTAAATGATCAGCACGCCACAGCTTTAAATTCACGATTAA
AAACCCGGCGTTATAATTGCTTTCATAGATGATTTTCATGTCTTTTTCTTTAAGGTAATG
CTCATAAAGGGAAAAGGCTCGACGAGGCTCTCTTTCTCTTTCCTTTTGAAAATGTTTAGG
GCTTTTAGGAGAAGAAAAATCTTTAGCCGCTCCAAAATAATAACCATCTAGCGGGATAAA
AAAACTCTCGCTCACATCATTTAAAAACAAAGTGTCCGCATCAAACATGATAATCTTGTC
GTATTGCAAGAATAAAGAAGCCAAAAACAAACGGCACATGACCATTTTAGAAAAGCGGGT
CTTAGCGTAAATATTGAGTTGCAAAAAAGCTTCATTGATCTTATCAACCACAGAGGGTTC
TACTGAAGGGGTATAAAGATTAGGGGTTGAAATGTCTAAAAATTCTAGGCTCGCAAAAGC
GCTAAAAGGGGCTATAGTCTCTTCCAATTTGCGCTGGTTTTCAAGGCTTAAGTTATCCAC
CAGGCAGTGGATTTTATAAAAAAGTTTTTCACTATCATTTTGCGATTGGGGATTTTTTAA
TTTAGCGCAAGCCAGCATGGAATACAAGCTCACGCCAGATGGAATGGCATAATGATTGTC
AAAAGCGATGACAATAGGAATAACAATACTCATTTTAAGTGGTTTCCATAAAATCTAATC
TTTAATCAAAATTTAATCTAAAATTAAATTTGTTCCATTTGCTTAATATTATACTATAAT
AACTAATTAGATTGGGGTTTTACTGATTTTTCTTTGTGTGAGCTTTGGCTTAGTTTTGTA
AGGAATGAGATGATAAAGAGTTGGACTAAAAAGTGGTTTTTGATTTTATTTTTAATGGCA
AGTTGTTTCAGTCATTTGATGGCTACAACCGGTGAGAAATATTTTAAAATGGCTACTCGA
GCCTTTAAGAGAGGGGATTACCATAAAGCGGTGGCTTTTTATAAGAGGAGCTGTAATTTA
AGGGTGGGGGTTGGTTGCACGAGTTTGGGCTCTATGTATGAAGATGGCGATGGCGTGGAT
CAGAATATTCCAAAAGCCGTTTTTTATTACAAAAGAGGGTGTAATTTAAGGAATCATCTC
GCTTGCGCGAGTCTAGGCTCTATGTATGAAGATGGCGATAGCGTGCAAAAAAACCTTCCA
AAGGCTATCTATTATTACAGGAGAGGGTGCCACTTAAAGGGTGGGGTGAGCTGCGGGAGT
TTAGGCTTTATGTATTTTAATGGCACGGGCGTTAAGCAAAATTATGCCAAAGCCCTTTCT
CTTTCTAAATACGCTTGCAGTTTGAATTACGGCATTAGTTGTAACTTTGCAGGGTATATG
TATAGGAACGCCAAAGGCGTACAGAAGGATTTGAAAAAAGCCCTTGCGAATTTTAAAAGA
GGGTGCCATTTAAAAGACGGAGCGAGCTGTGTGAGCTTGGGATACATGTATGAAGCCGGT
CTTTATGTCAGACAAAATGGAGAGCAGGCCTTGAATCTTTATAAAAAGGGTTGTTTTTTA
AAAGAAGGGAGCGGTTGTCATAATGTGGCGGTGATGTATTACACGGGTAAGGGCACTCCA
AAGGATTTGGATAAAGCCACTTTATATTATAAGAAAGGGTGCGCTTTAGGCTTTAGTGGT
AGTTGTAAAATATTAGAAGTGGTTGGCAAGAAGTCTGATGATTTGCAAGATGATGCACAA
AACGACACGCAAGATGATGCGCAATAAGCCAGAGTTTAGGGGCTGATTAAAACTCATCTT
ATAGAAATCTTTCTACTCTCCTATTATTAAATAGGGATTAAGCGTCTCTATTGATGGGTA
TTGAGATTAAAAATCTATTAAATCTAGGGTTTGGATTTATTCTCATATTAGTAATAAAAA
CACTCATAGGCATTTTAAAACAAATATAAAAGAGCTCACAAGCGATAATTTTTAAAGCGC
TTCTTAGGGGATTTAATGGGGTTAAAGGGGGTGTTGTTTCAAAATCCCCCTATGCGCTTT
AGAAAATAACTTCACTACAAAATAAAAATTAACTATAAGAAAGCTTAAAAACAAGTTTTT
TAAAAAAGAATATTGACTTTCATGTTTGAACAAAACAAAAACCTTTATTCAATCAAAATA
AGGTTAAAATCCAATAAAAAAGGAGCTTTATAACTCTTTATAGGATTTTACAAGCTTATA
GCAACAAATTTTTTTGTTGGTTTTCATTGGCGAAGTGCCCAAACGCTAGAGACGATTGGG
CTTCCTAGTGTTGGTGGGAGAGTTTCTTGTTCTGTGTCCCTAATGGATTTTACAGAATCT
GAGCTCCAACGCATTCCCTATTGGGATGAATGCTTGGGTGGTTTAAAAAAATACTTTGAG
CCCTTTTGCATTTCACTCAATATTCGTATAAAGCGCGACCACATCATCATCGTCTTCAAT
CCTGTCCAGTAATTTTTCGGTAAGCTCCATTTGTTCGTCATTCAATTCAATGGGTGTTGT
GGCGATGCGTTGCAAACTCGCTTTTAAAATAGGCAATCTCAAGCTTTCAAACCCCTCATT
TAAGAGCTTGAAGCTGTTATAATCCCCCCTAATAATAATCTTGTCTTCCACTTCTTCTAA
TTCTTCCAAACCATAATCAATGAGAGCGAATTCTAAATCTTCTAGGCTGAGTTTTAAATT
TTCCACTTCATTTTTCAAGCATTCAAACACGCTTTTTCGGTTAAACATAAACTCTAAAGA
GCCATTAGGCACGATGCTCGCCCCTTGCGTTTTATTGAAATAGCTTTTAAGGTTGGCAAT
GGTTCTGGTGGGGTTATCAGTCATGCATTCTATAATGATTAGCACGCCAAAATTCGCCTT
ACCCTCATAAGTGATTTCACTCAAATTCCCTTCTTTACTGCTCGCTCTTTTAATCGCTGC
GTCAATATTGTCTTTAGGCATGTTTTGCGCTTTAGCGTTTAAAATCGCTGTTCGTAGTTT
GGCGTTCGTGTCCGGCTCGCTCCCGCCCTCTTTTGCCGCTAGAGTGATCGCTTTGGCGAG
CTTGGGGAAAACCTTACTCATCTTATCCCATCGTTTTTCTTTAGCCGCTCTTCTGTATTC
AAACGCTCGTCCCATTCAATTCCTTTGTAATAAGTTAGCCACTTCTTTGGCATGATAGCT
AATAATCATATCCGCTCCCGCTCTTTTAAAACAAGTCATCGTTTCTAATAAAACGCTTTC
ATAGTTGATCAGGTTGTGTTTTTGAGCGAGTTTGAGCATGGCGTATTCCCCGCTCACATT
ATAGAGCGCTAAAGGGAGCAAAGTGTGATCTCTGATTTCTTTAACAATATCCAAATACGC
CAAAGCCGGTTTCACCATTAAAATATCCGCGCCCTGTTTTTCATCTTCTAAACTTTCTAA
AAGCGCTTCTTTTTTATTAGCGTAATCCATTTGATAGCTTTTGCGATCGCCAAAACTCGG
CACAGAGTTTGCTGCATCTCTAAAAGGCCCATAGTAACTGCTCGCAAATTTAGTGGAATA
GCTCATGATGGGCGTGTAAAAATACCCGGCCCTTTCTAGCGCTTTTCTCAAGCTGAAAAC
ATTCCCATCCATCATGTTGCTTGGGGCTAGAATATCCACACCGCTTTCAGCCAAAATAAG
CCCTTGAAGGTTTAAAATCTCTAGCGTTTTATCGTTAGACACAGAAGCGTTTTCTAAAAT
CCCGCAATGCCCATGGTCGGTGTATTCACAAAAACACAAATCCGCTATAACGATCAAATC
CTTGAATCGTTTTTTAACCTCTTTGGTGGCTTTTGCGACAATGTGATCCTTATTTAACGC
ATGGCTTCCTGTAGCGTCCTTATTTTTAGGAATGCCAAACAATAAAACGGCCTTGATGCC
TAAACCCACTAATTCTTCGCATTCTTTTAAAAGAGGCTCTATGCTCATTTGATAAACGCC
AGGCATGGAACTGATTTCATTTTTAATATAACTACCGCTTTCTATGACAAATAAGGGAGC
GATGAAATCATCAATATTTAGGCGCGTTTCTCTTATCATCGCTCTTAAGTTTTCGCTGCT
TCGTAATCTTCTCAATCGTTTGAACATGTTCTCTCTTTATTGTTTTTCTTTAACCCCACA
ATTGGCTTTTTCTATCCCCTTCATTCCGCTCACCTCTCTCAAATTTTCGGGGGGGGGGGG
GGTAGCTCTTCGTTATCCTCTTCTAAATCGTAAAAACTATTAAAAACACAATCATGGATA
GTGAAACAAATTCTTCCATTGCTGTAATGATAGCTCAAATTCAATCCCATAGCCTCTAAA
GCGTTTTTAATGATATACATGCCTAACCCAAAACCATGGGCTTGGCTGGGGTTAGAAGAT
TTAAAGTAGGGTTGCAAATACTTTTCAAAATCTTCTTTTAAAGGTTTGCTTTTATTGGAC
ACCACTAAATTATTTCCTATGAAATCCAAAAACACCTGTTTGTCATCGCTGTATTTGATC
GCATTATCTACCATGTTTTTTAACGCTATAGAAAACAATTCAAAATCCGCTTCAATGATG
TAATTTGAAGAGGATACATGGATGGGGCTTTCTTTATCTTCATCAATTAAAAGCATTTTT
TCAATCTTGTCTATCAAATCGCTCATTAAAAATTTTTCTTTATTGCTCCCATAATTTTTG
GAAGCGAGCTGCTCAATGCGGGCAAATTGCTCAATCAACATGTTCAAGTGATCAAATATA
GATGAAAAGCGTTTGTAAGACAGCTCTTCTTTGAGCATAGAGCTTAGTATTTTGCCCTTA
GTGATAGGAGTGCGTAATTCATGCATGATAGAGCGCAAAAACAAAACCCGAGATTCATTC
ATCGCATTGATTTTTTGGATGCAATTGTCAAATTCGTTAGCCAGATCCCCGATTTCATCT
TTTTGCTTGCTTTTACAACTCACGCTTTTATCCCCTTGAGCGAAGCGTTTCACTTGAGAT
CTTAACTCTCTTAAGGGCAATAAACTCTGCAAAACAAATAAAAAAAGGAATAAAATCAAT
AATAAACCCACCGTAATAGCTAAGAAATAATTCCTGTAAGAAACCGAATGCAAATCTTTA
TAAAGCACAAAATGCTCATCCTTTTTTAAAAGGATAAAAACCATATCGCTGAATTTAAAC
ACTTCAGCATACCCAATATTCCTATGGTGCAACTGGTGGCGTCTTTTGGCTAAAACCTTT
TCTAAATTTTCTATTGTGGTTTCTCTAAAACCAATTTTATAGAGGTAATCTTCTATGGCT
CTGTAATCAGAGTAGTTATTTAAAATTTCATTGATAGTGGTAACAAACTGATAATGGCGC
ATTTCGTTTTGATAGTTTTCGTGGTTGATTTGAGAAGACACGAAATAGTAAGCGAACGCT
CCAAAACTAAAGAGCGTTATCATAAACAAAGCGACAACTTTAAAAAAGATAGAGAAACGC
AAAACCCCTTAACTCCTTATTAGAATATCAGTATTCTAATTTATAACCAATCCCTCTAAC
AGAGATGATGTATTGCGGTTGTTTAGGATTTTTTTCAATCTTAGATCGCAAACGGCCAAT
GATCACATCAATGCTTTTATTAGAGCTTTCAGGGTTGATGCTCTCGCTCTCAATCGCAAT
GCTTTCACGGCTAAACACATAACCTTTTTTGCTAATGAGAAGCGAAAGGATTTCATATTC
AGCCCTAGTTAAGTCTAGCTTTTTTTCATGCATATACACTTCTCGGCTATCCTTATCCAC
CCTAAAGATATTCGCATCGCCTGGCTCACTCACTTCTTCTTTTTTATGAGAACGCCTGAG
TAAGGATTGGATGCGAGCTAGTAATTCTTTAGGATCATAGGGTTTAGGGAGGTAATCATC
AGCCCCATAATCTAGCGCTTTAATCTTATCTTCCACATCGCTTCTCGCTGAAGAAATAAT
AATAGGGATATGTTTTTGTTTGGAGATGCGCCTACACACTTCAAGCCCGTCCAAATTAGG
CAAAGTTAAATCCAACAACAACAAATCATAATTTTGTGTGTTAGCCGCACTAAGACCGGT
ATATGGCTCATCGTAATTGGTTACATGAATGCCATGTTGGAGCAAAAACTCGCTCAAAAA
CTCGGCTAATTCTATATCATCTTCTATCATTAAAACTTCTATCATACTTTAATTAACTCC
TTCAATGATTTCTGCAACTTTAAAAACGATTAACTTTGTTAATGTTTTAAGGGACTAATT
CTAGCATTTTATTATTAAAGATACCTTGAAAATATCTTAAAAATAAAAATTCAAAACATT
ATCATAGTTATTAATGGAATTAAGGCTTTGTTTTCATGGAATATTGAAAATTAAAGTCTT
ATTTTTTAATGTTTTTAAAAAATTCCTTTGCTCATTTTTCACTCTGTGTTTTCTCGCTCC
AAAGATTCTAATCGTTTTTCAAGCGCGCTCAATTGGTATTGCAAGAAACGCGCCACTAAA
TCCAAACGCTTCATGGCTTCTTTTTCTTCTAAAGCCTGCATGCCTTTAAACAACAATAAG
GTTCTCTCTAGTAAGCCTTTTAAAAAAACCCGCTCGTTTGGAATTAACACTTGCGTGGGG
GTTTCTTGCACGATTTCTTCTGTAATGATTTTTTTTTCTTCTTCTTTCTCTTCTGTATTT
TCTTCTGTGATTTTTTCTTGCGTTTCTATTTTAGCAGCGTTTTTTGGCTCTAAAGGAGTG
TTAGCATTTTTAGGGTTTGGGGTGTTTTGCAAATGGGGGGGCGTTTTAAAAAAAGAGGGC
GTTTTTTGCGCCGTATTAAAACCATCATCAATGGTTTTAGCCATTTTTTCAATTTCACTA
AGGGTTTCTGAAATAATGTTTTTCAATTCCATTCTACCAGCCATTTTTCTAAATTTTCAA
CGCTCAAACAATCCCCTTTGATAAAATTTAAATAGTGCCGCTCTAAGATTGCATCGTGCT
TGAAAGGAGCGAGATTTTTTTGGATTTTTTCCAAACGCTTCATTTGCTTTAACGCCTCTG
TATGATCAGGGGTTTTTTTTAAAATATTAGTATAAATTTGCAACGCTTCTTCAAAAAACC
CTTGTTCTTCATAAATACGAGCGAGCGTGATAGTTTCTAAGGGCATGCGTTTCTCTTAAT
TGTTTTGATACCTAATCTCTAAACGCCATTTTTAGACTCTGACTTGGGTGCGTAAAAAAC
TAAAAGCCGGTAAGGGTGCGGGCAGTCGCACTAAATTCACATTCCCGCTATGGATAGTTT
CTAACTCGGTGTTATTTTCTAAAAGGATTTTATACAGCACTAAATAAGAGCGTTTTTCAA
AGGTGTAAATCTTGCCAATTTCATTGACTATGGGCGTGATAGCCGCATTTTTGGGAGCGA
TGATTTCATAAGCGGTGTTAGTGGTCGTGGTGAATTTGCATGCAAAAAAACGCCCGTCTT
CTGTGATTTCGCCATTGACTTGAAAATCCCCTTCGCTAATGGCTGTTTGGTGGTTTTGGG
TGTCTAGCCTTTCAAAAGGCCTTCGCATCAAATAGCCGTCCGTAAAACCCCTGTTTTTAA
GCGTGTTCAATTCGCTAGCATAAAAACTCGGCTTTAAGGTGTTGTTATAAAAATCATCAA
CTGCTAAACGATAGATGCGCGTGGTTTGCGCGGCGTAGTAACTGGACTTGGTGCGCCCTT
CAATCTTAAGCGCACTAATGGCGTTTGAACTCAAAATTTCAGCGATATGGCCAGAGAGAT
TCAAATCTTTAGCGTTAAAAATGTGCGTGCCTACGCCCTCTTCTTCAACCAACCTCATCA
TCACGCCGTTATCTGGGTTTTTCACATAATATTCATAATCAAACCGGCAATCATTCGCGC
AACTCCCTCTATTAGGCACGCGCCCCTTTTGTAAAGCCGAAATCAAGCAACGCCCTGAAA
AGGCAAAGCACATGCTCCCATGCACAAAGATTTCTAATTCTAAATCGGGCAAGGCTTTTT
TAATCTCAATCGCATCATTCAGGCTCAATTCCCTCGCGCACACAATGCGTTTAACCCCTA
AATCATAAAACACTTGCGCATCTAGCAAATTTAAGACATTCGCTTGCGTGGATAAATGGA
TAGGGATATGCGGGGCGATTTTTAAAGCGAGTTTCACCACACCAGGCGCAGCGATAATAA
AAGCGTCTGGCTTCAATTCTGCCATTTTATAAATGTGTTCTTCTAAAAGTTTGAGCTGTG
AATTGAAAGGGAAACCATTGATGGTCGCATAGACTTTTCTATCTAGTGCATGGGCGTAGT
CAATCCCTTCTTTAAAGGTTTTTAGAGTGAATTCCTTGCTTGCGCGATTGCGTAAAGAAA
AATGGCTCACTCCCCCATAAACCGCATCAGCCCCATAGTTGAGAGCGATTTTAAGTTTTT
TTAAATTACCAGCTGGAGAGAGTAATTCAACTTGGTTCAAAACTACTTGGCTCCAAAAGA
AGCGATTAAGGCTTCAATATCATCCGCGCTGGCTAAATCTTTATCGTCATCGCCGGTGAT
ATAAGTCGCTGAACTCACGCGCTTAGAATCATCAATTTTGCCTTCAAAAAGCGAATTCAT
GTATTGGCTGAGCGCTCGCATGACATTGACCACTCGTTCAATTTTTTGGCGGTGGATGTC
TTGAAACTGCATAATATCCATCGCTTGCATGGAGCTATCAGAGCAATTAGCGGCTTCTTC
TTCAATGCTTTTAAGGGCGTTTAGGATTTCTTGTTGCTCGTTGAGCGCGGTTTTAAAAGA
TTCCACATTGGGGAAATGGCCATGCAAATTGTCAAAAATTTCTTGGTGTTTTTGCAAAGG
TTCTTGGATCTTTTTAACCATTTTAGCGATCTTTTCAGCGCTAGCTCCGATCAAATCCAA
TTGATCAAAAATTTGCGTGGCTTTCACTTCAGAATCTCTTGTAACATCATCTAATTGATG
CACGACCTTATGCTCTTCAGTGGGGGGAGGGGGAGGCCATTCATTAGGGCTAATCTTGCC
GTATTTTTCAGCGTCTTCTTTTTTGACGGTCATTTTTTCACTATAACTGGAATTTTCTTT
ACCCTCTTTAGACTCCTCTTTAGTTTCTTCTTTAGCCTCTAAGGCTTCCAAATTTTCTAA
ATCGCCACCATTCATCAAAGCGTCTAATTCTTCTTGTGTCATTGTTGTTCCTTGCCAATT
GGTTTTAAAAAGCGTTTTTAACCATTAATTATTAGCTGTCATTTTAGCGCACTTAAGCTT
TAGCAATCAAAACGCCCTCTAAAATCGCATCAATATCGCCATCTAGTATCGCTTCCACAT
TGCTATAAGCGGTATTAGAGCGCGCGTCTTTGACTTGTTGGTAGGGGGCTAGGACATAAC
TTCTTATTTGATGCCCCCAGCCGATCTCGCTTTTTTCTTCATTTTTGGCGCTGCTTTGCT
GCTTTTCTAATTCCAATTCATAAAGCTTGGATTTAAGCATTTTTAACGCGCTCGCTTTGT
TTTTATGCTGGCTCCTGTCGTTTTGGCATTGCACCACAATACCGGTAGGGAAATGCGTGA
TCCTAACTGCGCTTTCTGTTTTATTGACATGCTGACCGCCTGCCCCACTGGCTCTATAAT
AATCATAACGGACATCTTTTTCATCAATTTCTATATCAATGTCATCGTCTAATTCAGGGC
TAATTTGCACGCTCGCAAAACTCGTGTGCCGTTTGGCGTTCGCATCAAAGGGCGAAATCC
TTACAAGCCTATGCACCCCGCTTTCATTTTTCAAATAGCCATAAGCGTTTTCGCCTTTAA
TGATAAAGGCAACCCCTTTAATGCCCGCTTCTTCGCCATCTTGATAATCTAAAATCTCGC
TTTTAAAGCCCCTTCTTTCCGCCCACCTCAAATACATGCGATACAAAATACTCGCCCAAT
CCTGGCTTTCAGTCCCCCCCGCTCCAGGCTGAATGGTAATAATGGCGTTTGAAGCGTCGT
TTTCACCGCTTAACATGATTTCAATTTCCACTTTTTGGACGCTGTGTTCTAAAACATGAG
CCTCTTCATAGAGCAAGGATAAAGTGACCTCATCGTTATCGTTTTGAGCGAGTTCAAACA
ATTCCACGCTTTCATCTAAAGCATTTTTGGTTTTTTGATAGGTTTCTAGCAAGCGGTTTA
GGCGCACTTTTTCTTTATTGGTGTCTCTGGCTTTTAAGACATCTTGCCAAAAATTAGGGT
CTTCTTGCTCTTTTTCAATGCGTTCTAATTCTTGTTTGATCTTTTCAGGCTTGATGATTA
AAGCGATATTATCACATTTGTTTTGCAAGCTTTTTAACAATTCGCTATAGGTGTAGTTAT
CCACAAACAGAACCTTTATGAGTGGGGTTTTGAACTTGCCATTATAGCATTGTTAAAAGC
CATTTTAATTTTCAAACCTTAAAATTTCAATTTCGCCCTGAACTAATCCCACTCCTTCAT
CAATTAAAGCGATAGAATCCACTCGCGCAAGGGCTTGAATCGCTCCTGATTCATAGCGGT
TGTTGTTGTAAGGAATGAATTGGTGGTTTGAATAGTTGCCTAAAATTAAATGCGTGCGTT
CGCCTTTAAGCTTTAAGGGGGCATTGATTTGAGCCTTAAAAGGTTTTAGTTTAAAATCTT
TATTTAAGGATAAGCGCTCTAGTAGGGGTAGAATCAAAACCCGTAAAACCAATAAGCAAC
TTAAAGGATTGCCCGGTAAGCCTATAATGATACTTTGATTGAGTCGGGCTAAAATTACCG
GTTTTCCAGGCTTGAGATTGACTTTTTCATAATAAAAAAGGGCGTTTTTTTCTTTCAAAG
CGTCTTTAAAAAAGTCTTTATCCCCCACACTCACCCCTGCGCTTGAAAGGATGACATCAT
AGTCTTGTGATTCAAGTGGTTTAAGCTGTAAATTTTTATCGTCTTTTAAAACCCCTAGAA
AATGCGTGTTGTAGTTTTTAAGCATGTTGAAAATACCCACTGAATTAACATCATAAACTT
GGTATTCTAGGGCGTTTTGCCCTAAAGGCACTAATTCATCGCCGCTGCTAAATAAAGCGA
TTTTTAATTTCCTGAACGCTTTGATTTCTTTTAACCCTTGAGAGGCAATGAGCGCGATAT
GCCCGTAATTCAAACGGGTATTTTTAGGGACTAACACGCTGTTTAAAGAAGCGTTCTCGC
CCTTTTGACGGATATTGGCGTTTATTTTAAAATCTTTAGGAGCTAGGGCGGAATTTTTAT
GGCTTTCTAGCATGCATTCTATAGGGATAATCGTTTCTATTCCCTTTGGCACCATCGCTC
CAGTCATGATTTTAACGCATTCATTTTCTTTAACTTCTAAAGTGCTCACATCATCCCCGG
CAAAAATGCACTGAACGACTTGAGTTTTTTTGCCTAAATCTTGCATTTTAAACCCATAGC
CATCCATTGCGCTTTGATTGAATTTAGGCAAGGCGTGAGTGCAAATAATATCCTCTGCCA
AAACGCGCCCTATGCTTTCAAACAAAGAAATAACCTCTATTTCTAGGGGTTTTAGGGGAA
TGCTAGAATGAATTTTTAGAGCTTCTTTAAAACTAATCATATTGATCCTTTAAAAGATTT
TGCTAATGGCGCTAAAGGCCAGGCTGATTTCTTCTTTAAAACGCCCCATGATAGCCGAAG
CGATTAAAATAATGCCCACAAACCCGATCGCAATTTTAACCGGAAACCCGATAGCGAGCA
GGTTGAACTGAGGGTGGGTTTTCATGATCATGCCAAAAATAATATCGCTCAATAACACCA
AGCATAAAATAGGGAACGCCATAGAAAACCCTATGACAAACAAGTGCGAAAAGGCTTTGA
TAATGTTTTTAGCTAACGCTGGCTCAAAGACAAATTGCCCTAAAGGGACGGCTTTTAAGC
TGTGATCCACAAACAAAATGATTTGATGGTGGAACGATAAATCCAATAAAATTAAAATCG
CTAACAACAAAAGGGCTTGCCCCACAATGGGTTTTTGCGATCCTGAAATAGGATCATACG
CGCTCGCCATCGTAAGCCCCATAGAAAAGCTGATGCTATCGGTTGCAAACACCAAGCTTG
CAAAGACGATTTGTAAAAAGACAGACGCGCACACCCCTAAAAACAGCTCACACAAGCAAG
CAATGATAAAACCCTCTGGCGTGTAAGCGGCGTTTGAAAACTCTAAAGTGGGGTAAAAAA
TCGCGCTCACATACAAGCTCAAAGCCCCACGCACCGACAAAGGCACTAAATGGTTTTCAA
AAAAAGGGAAAAAAGACAGCACGCCGCTAACCCTTAAAAACAACAAGAAAAAATCCCTGA
CATGGGGGGTGCTAAGCTCTTGAATAAAATCTAGCATTCTTTTTCTTTAAGGATAAAAAA
GTAGTGCGTTAGCATTAGGATTTGCAATAAGATGGCAAAAAAATTAAAAAAAGGGATTAA
GGAAAAAAGATAGCAAAAAAACGAAAAACGATAATGCTTCAATTGGTGCTGTTTGAGTAG
GTTTTGATAGCTTTGATAGTTAAAAATCATGCTAGCTATATCCAAACTCATGGTGTTTTT
GAAAAAAAGAAAATGAGGAATTATAGAAAAAAAGACCCCAAAGACCCCCATAAAGGGAAT
GAAATAAAGGGGCGTTAAAATTGCTAAGAATAAAAGCATAAAAGTGAGCGATTTTAAAAA
ATATTTAATAGAAAAAAGGATAGAGCCAAATTCTTCCAAAACGACATGAGGATAATATTT
TTGGCGCAAATAAGAAACCACTAAAGGGGTGTAAAAAATGGACGCAAAAATATTGATGAT
TAAACTCAAAAGAATCACGATCCAAAAAACAAGAAAATACACTAACGCTTTAAAAACCCA
TGCAAACACGCCAGCAAAAAAGCCTTGAGAATGGGAATAGCCATTCAAAGATTGCGGTAA
TAAAGTTTGGCAATAACCCACAATACTTGTGCCATTGTAGTAAAAAACAGCTCCAAAAAA
CGCCAAGCTCAAAAGGATAGGGCCAAGATTGATTAAAAGCATTCTAGCGCTTAAAAAATC
ATTAAAGCTTTTTTTAAGGATAGATAAAGACAAAACCATAACCTAAAATCCTTCTTCACT
CACTTTGTTGGGGGTATTTAAGCGCAAAGTCCCTTAATCTTACATAGTAAGAGTATAAAG
ATGAGATTGACTAAAAGAGTAGAGTATAGAAGTTATTTAAGATGGAATAACATGCAATAG
TAAATACATTATGGGGTAAAACAATATTATCAGTATCCAAGGACACAAAACGATTACAAC
AACAATGGTAAATATAATATTCATTATTGTCTTATAAAATTTTGGATCTTCTTTAACATC
CTTTTTCTTTCCAAAAAAATATAACTAACACCAATAAATACAATAAATATTATTACAACA
TCTGCGGCGAACATTTTTATCCGCTTTTACGCTTTTAATGGAGTGGATAACTTTAAGCGT
TTCTTACCCCTCAATGTGAGTTTTCTGTAATCATGATAGCTGATTTTGTTTTAAATTTGC
TATAATGTAAATTTAATTATGAAAATTAGTTTAGAGTGGAGAACACACAATGAAAAAAAA
TATCTTAAATTTAGCGTTAGTGGGCGCGTTGAGTGCGTCGTTTTTGATGGCTAAGCCGGC
TCATAACGCAAATAACGCTACGCATAACACGAAAAAAACGACTGATTCTTCAGCAGGCGT
GTTAGCTACAGTGGATGGCAGACCTATCACTAAAAGCGATTTTGACATGATCAAACAGCG
CAACCCTAATTTTGATTTTGACAAGCTTAAAGAGAAAGAAAAAGAAGCCTTGATTGATCA
AGCTATTCGCACCGCACTTGTAGAAAATGAAGCTAAAACCGAGAAATTGGACAGCACTCC
AGAATTTAAAGCGATGATGGAAGCGGTTAAAAAACAGGCTTTAGTGGAATTTTGGGCTAA
AAAACAGGCTGAAGAAGTGAAAAAAATCCAAATCCCCGAAAAAGAAATGCAAGATTTTTA
CAACGCCAACAAAGATCAGCTTTTTGTCAAGCAAGAAGCCCATGCTAGGCATATTTTAGT
GAAGACCGAAGATGAAGCTAAACGGATTATTTCTGAGATTGACAAACAGCCAAAGACTAA
AAAAGAAGCCAAATTCATTGAGTTAGCCAATCGGGATACGATTGATCCTAACAGCAAGAA
CGCGCAAAATGGCGGTGATTTAGGGAAATTCCAAAAAAACCAAATGGCTCCGGATTTTTC
TAAAGCCGCTTTCGCTTTAACTCCTGGGAATTACACTAAAACCCCTGTTAAAACAGAGTT
TGGTTATCATATTATCTATTTGATTTCTAAAGATAGCCCTGTAACTTATACTTATGAACA
GGCTAAGCCTACCATTAAGGGGATGTTACAAGAAAAGCTTTTCCAAGAACGCATGAATCA
ACGCATTGAGGAACTAAGAAAGCACGCTAAAATTGTTATCAACAAATAATTGATGAGGTG
TTATCATGTTAGTTAAAGGCAATGAAATCTTATTGAAAGCCCATAAAGAAGGTTATGGGG
TGGGGGCGTTTAATTTCGTGAATTTTGAAATGCTAAACGCTATTTTTGAAGCAGGAAATG
AGGAAAATTCCCCGCTTTTCATTCAAGCGAGTGAGGGAGCGATCAAATACATGGGGATTG
ATATGGCGGTGGGCATGGTGAAAACCATGTGCGAACGCTACCCGCACATTCCTGTAGCCT
TACACCTAGATCATGGCACGACTTTTGAAAGCTGTGAAAAAGCCGTGAAAGCGGGTTTCA
CTTCTGTGATGATTGATGCGTCTCATCATGCTTTTGAAGAAAATTTGGAATTGACTTCTA
AAGTGGTCAAAATGGCGCATAACGCTGGAGTGAGCGTGGAAGCGGAGTTGGGGCGTTTAA
TGGGGATTGAAGACAATATTTCAGTGGATGAAAAAGACGCGGTGTTAGTGAATCCTAAAG
AAGCGGAGCAGTTTGTCAAAGAATCTCAAGTGGATTACTTAGCCCCAGCCATTGGGACAA
GCCATGGAGCGTTTAAGTTTAAGGGCGAGCCAAAATTGGATTTTGAACGCTTGCAAGAAG
TCAAAAGACTCACTAATATCCCTTTAGTTTTGCATGGAGCGAGTGCAATACCAGATAATG
TGAGGAAGTCTTATTTGGACGCTGGAGGCGATTTGAAAGGATCTAAGGGCGTGCCTTTTG
AATTTCTACAAGAATCCATTAAGGGAGGGATCAATAAAGTCAATACCGACACGGATTTAA
GGATCGCTTTCATCGCAGAAGTGCGCAAGGTGGCTAATGAAGATAAGAGCCAATTTGATT
TGAGGAAGTTTTTTTCTCCGGCTCAATTAGCGCTTAAAAATGTGGTCAAAGAACGCATGA
AACTTTTGGGTAGCGCTAATAAAATTTAATCAACAAGGAAAGAATGTAACATGGCAATTG
GGATGAGCGAGCTCAAAAAGGGCTTGAAAATTGAATTGGGCGGTGTGCCTTATAGGATTG
TAGAATACCAACATGTCAAGCCCGGCAAGGGTGCGGCTTTTGTGCGCGCGAAAATCAAGT
CGTTTTTGGATGGTAAGGTGATTGAAAAGACTTTCCATGCGGGGGATAAGTGCGAAGAGC
CTAATCTAGTTGAAAAAACGATGCAATACCTTTATCATGATGGCGATACATACCAATTCA
TGGACATAGATAGCTATGAGCAAATCGCTTTGAACGACTCTCAAGTGGGCGAGGCTTCTA
AATGGATGCTAGACGGCATGCAAGTGCAGGTTTTATTGCATAATGACAAGGCGATTTCAG
TGGATGTGCCGCAAGTTGTGGCTCTAAAGATTGTAGAAACAGCCCCTAATTTTAAGGGCG
ATACTTCAAGTGCGAGCAAAAAACCAGCGACTTTAGAAACCGGTGCGGTCGTGCAAGTGC
CTTTCCATGTTTTAGAAGGTGAGATCATTAAAGTCAATACGGAAACAGAAGAGTATCTTG
AAAAGGTGAAGTGAGATTATCTTTTTATTGAGTTGGTGCTTTAGGCACAGCTTTTTTGCC
ATAAGGGGTGTTATTAGCCCCTTATTTGGGCTTTGCTTAATGAACTTTATTTAAAGCGTG
TGTGAAATCTGTGATTAAAAATTATTTAGAATGGATTGACTTTTTTCATTGAGTGTCAAT
AAAAATATTCAAAGGTATTTTTTAAGATTAAATATAAGAGCTTGATTGAATCAAGCAAAT
AATCTCTTAAAAAGCAGTTTTTGGGGGTTAGGGGGATAAAAGAGAGAGTTTTACTCCATT
TAAAAGAGCGTGAGTTTAGGTATAAGAAGAACTTGCACCAAGTTTTATTGAAAGGGATAT
GAAAAAATACGCTTGATTTATCTTGAGCTTTTTTATTTGGTTGCAATCGTTTTTAAAGTA
AAAGATGGTTGGTGGGTAAAACGAAACAAGAAATAAATGATCAAACAGGCTTTACAACGC
TACCAATGGCATTAAGAACTTGAATGAACCAATACAATTGCATAGATTTATTTAGTGGGG
CTGGCGGTTTATCATTGGGTTTTGCGGATACAAATAGATTTCATATTTTAGCCCACATTG
AGTGGGAAAAACCTATGGTTACTACACTGAGAAATGCTTTAATCAAACGCTTTAAAATCA
GTGAATATGAGGCAAAAAAGAGAGTTATTAAATTTGATATTCAAAAAACGGATGAATTGA
TAAATGGCTCTTGGAGCGATGAAATTTTTAAGATTTATGATGGGAGCAACCACAACCGCC
AATGTCAATCTAACTAACATGATGGCTTTAAATATTGTCGGTGCACAACATTTGGCTAGA
GCTTCTTCTTCGCTTACATTTTCTTTTGGTATTTTTGCTTTTTTCGTATATCTTTGCCGT
GTTCTTAGGGTACTTGGGCTATTTTTTGGTTTTTGCTATCTGTGGTGTTTGTTTGGTTTT
AAGTTTTGTAGTTCTTTCTCCTATTAAAATTCAAACAGATGCCAAAAAAGCAAGAGATTA
GTTTTTTTGGCAATCCCACCACTTATCAATTGTAGGGCGTGATAGCTCTAATTCCTTATC
AAAACATGGCATTTAATTTCTAATAACGGATTTTTAACTCTCTGTCTGTTTTCTCACTTC
AGTAATGCTCTTCCCACCTAACCCATAGTTATCAGTGTCTATTTCATCAATAATAACAAC
CGTAGAAGCCTTGTTTTTATTAAGCACTTTTGATAAAAGCTCTGTAATTCCCGCAATAAG
TTCTTTCTTCTGTTCAGTGGTAGGGCAACCTTGTTCTTTTGTGATACGAACATTAACAAA
TGGCATAAACACTCCTTAACTTTAATTCTATCTCGCTCGCATTACCTTGTATTATTATAC
TTCTGGCGGTTCTCCTTGTCAAGCTTATTCTCTTGCGGGTGGAGTCTTGTTTGAATCTTT
TGGGGAACTCATCAAAGATCAGATCCAAGACATGCTTAATGATGCGGTCATCATATTCTT
ACAGCAGGTCGCTAATAGAATCAATAAGATAAAAATGCTATAAAAATTTTCTACCATCTT
TCTGTAAGAAAGGGGAAGTTTTTCTTGGAAGTCATTTTCCTTTGAGAAATCTTTCAAGAA
AAATTCTTTTTCTATTAGCTTGTTTGTTTTGGAGATCATCTTTTTTCTAATTTGTCTTTT
TTCTCATGAGTTTGTTGTGCCATTGGAATAGGAAAGGCAAACGATTCAATAGCTTCAAGT
CATGTAAGGGCGGTATTGTTATTATAGATGACTTGTGCTTCTACAATGAATTAGCACACC
TTATTATTTCGCCTTTCTTTCAAAATGGCAGTGTATCGCTCAATCTTTTTTGGTGTCTAA
AGCTAGTGGATTTTAACATCGTCAAACCCGTTTTTAACAAGTTTTTTAAAATCTTTTTTG
TAAAGGATATAGTGCTTAATTTTCAGCATTCACTTCCTTTTTGATTTCATTTGCCCATGC
AGAAAAGTCTTCAATAGCTTCTAAGTTTTTGCCACTTAACGCATCTCTCATGGCTTGTTG
CGTTTCAAAGTTTGGGGTCTCATGCCCAAAACAGCAATCATTAGCCCTCTTTTGATCAAA
AACAAGGTTAAGTTCTTGCAAGACTTTATTCAATTTTTCTAATTTAGAATTAAAACTCTT
ATTGTTCTTTTCTAATTTCTTGTCTAGTTCTTTAGTGAGTTTTTCTTGGAAAGATATTTT
TTCTTTTTGTATCTTTTTGATCTTTTCTTTGGTGCTTAACACCAAATTGAAAATCTGCCT
CTCGCTCAATTGAGAATAATCTTTTTGCGTGGTAGTATTTGGCATTATTTTATCCTTTAA
GGAGAATTATTTTTTATTATAGTGTGTTTTATTAGGGGTTTAAGGGGCTTGCCCCTTAAT
ACAAGGGGACTTGTCGCCTTGTATTTACTGGGTTTGTTCAATTCAATTTTACAGCGACTA
AAAAGCATGTAATTTTCTTGAATGATTGAAGTTTCTGTTTCGCTAATTTTCCAAAAATCA
GCGGTTTTGATGCTATCCCACAGCTTGATGACCACTTCTGATAAGCGCTCATTAGAAATA
TCTATGTTTAGCATGCGTTTCAAATCTTGCGGTTCAAAACGAATGAGGGTATTCCCTTGA
TCTTTGAGTTTTTGAAAAATGGCAAACAAAAGATTGGCTTCCCTTTCGCTCAATTTCCCT
AGATTGACCTTGTTAGTGTTGTTGTGGTAGGTGATATAGGTGTTATCTTTAGGGGTTGTA
ACCACTAAATCTTTGCATGGTGTGGGGGTGGTTTGTGGCGCTTTTGTTGGTGTGGGTTTT
GGGGTTAGAGTGGGTTCTAGTTCTTCTTTTTTGATTTCATGCTTTGATAGTAATTCTTTG
ATGGTTTGTGGTAGCGCATCTAATATTATTTTCAACGCTTTTTGTAAATCTAATTGATCA
AATTCCACTATATACTCCTTACTTTTGGTGTATAATAAGTGTGATCGTATTAGTATGCTT
ATAAGGGTCTAACCCCATAAACAAGGGATTAGACCACGAATAAGCCTAATATAGCAATTG
TGCGAGAATTACTAATACTAGCACTAATATGACAAATACTTTCACATGATACCTCCTAAC
GAGGTGTCGCCCTCTCTATCCTCCAACCCACTAACTCAACCAAGTCAAGCTAATTTCTCC
AAATTTTGTCGCACATAGGAAATACCGCACTTGTGAAACTATTAGCACACTGTTATTATC
CCACTAGCACGAAAAAATCCGTCCTTTAGGGCGGAGATGTAAGCACTTAACCGTTAGGGT
ATTTGAGTATCGTTTTACATTATCTATCCACGCTTATAGGGTTAAATCAAAGCAGAGTCT
AGAAGCCTGTAAAAAATTTTTTGAAAATTTGTGATTTTTTGAAAATTTCAAAAAATTTGT
TTGAAGAAAAATCAGATGCTAAACTAGTGGTATTTTCCAACAACGCAAAGAAAAAAACCG
ACCATCGATACACCTAAACGCTAAAAAACGCTTAAAACTAAAAATACGAAAGTGCACAAG
CAAAAAAGCGGTTTCACTCAGAAAAGAAATAGCTAACCATTTCATTGAAATTATCTTGAC
TTTGCAAAATGGTGTCTTTCAAATAACCTTTTGTCTTGTCATATTCTCTAATGCCCCTAT
AGTAAAGGGATACAATAATGGTTATCAAAAGTCACAACAATAGGGACAATCTCTTGCATG
CACAATCCTTAAATCTTTAAATTGAACCCGCTAAAAAGGGAGGTTTGTGATTTTATCGTT
TTTTTTTTTTTTTCTACAATGAGAGAGCGGCTTTGCGAGTTTGTTTTATGGCATAATATC
AGACTTCAATAGAAAAGGTGTTTGATAAAAGGGTGCTTAATCAAAAAGTTTGGCTAGGGC
TTTTAGCTTTAAATGGGTTTTTTCTCAACGCTTTTGAGTATCAAATCAGCGCGAGAGTGG
GATCATTTTCGCGCATCGCTTTCAATCAGTCGGTTATCAATTCAAAAAAAGGGATTTATC
CTACAGGGAGTTATGTAACCACTACTGGGGCTTTACAAGTTGATTCTAGTTTGCTCCCTA
AAGGGATTGAAAACCACAAACTGGGTTTTGGGGTGGGGGGCGAAATAGGAGCACTAGCTT
ATGATTCCACGAAGTTTTTGATGGATGAAGCCGACCCTAAGGCAGGGTTTCAGCCGGCGA
ACTGGTATTATATGGGGCGATGGGAGGGCTATTTGATGCAACACAGCCAAAATTGGACCA
GAGAGCAAAAGGCTCAAAACGCCAGGCCTTATGTGTTATACAATTTGTATTTAGATTATC
AATATAAGGATATTTTTGGGATTAAATTAGGGCGTTACCCCTCTAAAGCTTTGTTTTTGA
GCGGGTTTAACCAGGGGTTTGAGCTTTTTTACCGGTGGAAAAAGTTTAGGATAGAGTGGT
TTAGCACCTTTGGAAGGGCTTTAGCCAATGAGCAATCCATTAGAGATTTTTACGCTCCTG
TCAATTACAAGCAAAAAATCAACTACGGCATGCACAATTTCAACCTCATTTACGAAAATA
AATACATTAGGGTCGTGCCTTTTATTTGGTTTTACCCTAAGAATTTTAACGCTCCTGGAT
TTGAAATCACCCATGACACAAAGTCTTATTGGGAATCTGATTGGCGCATCCAAACGACTT
TTTACGCATGGTTTCCCCTTTATAGCGATTATTTGTCTAAAGATTATTACAGAGCCGCTT
TAGTGGGTAAAAAAAGCGCGATTTTGTTTGTGTTTCAAAGAGTGAATTTCCGATCTTATC
GTTTTGGCTGGAGCGTGTATAAGAATTTTGGGAACGGGAGCGCTCAATTAGGCTGGAATG
GCTCGCCAGCGGATCCTTTTTATGACACTAAAGACGACACCCCTTATGAAGACGCTTATT
CCAATTTTTACAACGCTAATTCCATAACCATTAACGCTTTCATAGGGAAGAGTATTAAGA
ATCTTTTGGTGCAATTGTATGGGAAATTGACCTATTCCCCAAGGGCCAATTCGCAAAGCT
TAGGGGTTACTTTTAAATATAACATTAAAAAACATATCTATTTAATGCTCATGTTTAATG
GCTATCAAATCACGATGCATAAGGGTTATAAGGTAGGGTTTTTTACAAGCGGTTACAACC
CTGATTTCGCTCAAACCATTCAAAACAGAAGCTATTTTATGAGCTCTATGAGCTATCGTT
TTTAAGAAATTAAACATTCTTTCATGTTATTTTTTAAGCCATGGCATACCCCTTTTAAGC
ACGCTTTTATTGTATAATCTTAAAAATTTTAATTAAAGGAAAAGATCAATGTCTAATCAA
GAATACACCTTTCAAACTGAAATCAACCAGCTTTTGGATTTGATGATCCACTCTTTGTAT
TCTAATAAAGAGATTTTTTTAAGAGAGTTGATTTCTAACGCGAGCGACGCTTTGGACAAG
CTGAATTATTTGATGCTGACCGATGAGAAATTAAAAGGGCTAAATACCACGCCTAGCATT
CATTTGAGTTTTGATAGCCAGAAAAAAACCTTAACGATTAAAGATAATGGTATAGGCATG
GATAAAAACGATCTCATCGAGCATCTAGGCACGATCGCTAAATCAGGCACGAAGAGTTTT
TTAAGCGCTTTGAGTGGGGATAAGAAAAAAGATAGCGCGCTGATTGGCCAGTTTGGCGTG
GGCTTTTATTCAGCGTTTATGGTAGCGAGTAAAATTGTCGTTCAAACCAAGAAAGTTACT
GGCCATCAAGCTTATGCATGGGTGAGCGATGGTAAGGGCAAGTTTGAAATCAGCGAATGC
GTTAAAGAGGAGCAAGGCACAGAAATCACTCTCTTTTTGAAAGATGAAGATTCTCATTTT
GCGAGCCGTTGGGAGATTGATAGCGTTGTTAAAAAGTATTCTGAACACATCCCTTTCCCT
ATTTTTTTAACTTACACCGATACGAAATATGATGGCGAAGGGGATAATCAAAAAGAAATT
AAAGAAGAAAAATGCGATCAGATCAATCAAGCGAGCGCTTTATGGAAAATGAGTAAGAGC
GAATTAAAAGACAAAGATTACAAAGAGTTTTACCAATCGTTTGCGCATGATAACAGCGAG
CCTTTGAGCTATATCCATAATAAAGTGGAAGGCTCTTTAGAATACACAACGCTTTTTTAC
ATCCCTAGCAAGGCGCCCTTTGACATGTTTAGGGTGGATTATAAAAGCGGGGTCAAACTT
TATGTTAAAAGGGTGTTTATCACTGATGATGACAAAGAATTGTTGCCGTCTTATTTAAGG
TTTGTTAAAGGCGTGATTGACAGCGAAGATTTACCCTTGAACGTGAGTCGTGAAATCTTA
CAGCAAAACAAGATTTTAGCCAATATCCGTTCGGCTTCAGTGAAAAAGATTTTAAGCGAG
ATTGAGCGCTTGAGCAAGGATGAAAAAAATTACCATAAATTCTATGAGCCTTTTGGGAAA
GTGCTAAAAGAAGGCTTGTATGGGGATTTTGAAAACAAAGAAAAACTTTTAGAATTGTTA
AGATTCTATTCTAAAGACAAAGAAAAATTGATCTCTTTAAAAGAATACAAAGAAAATTTA
AAAGAAAATCAAAAGAGCATTTACTACCTTTTAGGCGAAAATTTAGACTTACTAAAGGCG
TCCCCGCTTTTAGAAAAATACGCTCAAAAAGGCTATGATGTTTTGTTATTGAGCGATGAA
ATTGATGCGTTTGTAATGCCAGGCGTGAATGAATACGATAAAACGCCCTTTAAAGACGCT
AGCCATAGCGAGAGTTTGAAAGAGCTTGGTTTGGAAGAAATCCATGATGAGGTAAAAGAT
CAGTTTAAAGATTTAATGAAAGCGTTTGAAGAAAATCTTAAAGATGAGATTAAGGGCGTA
GAGCTTTCTAACCATCTCACTTCAGCGGTGGCTTTAATAGGCGATGAACAAAATGCGATG
ATGGCTAATTTTATGCGTCAAATGGGGCAAAGCGTGCCTGAAAGCAAGAAAACGCTAGAA
TTAAACCCTAACCATGCGATTTTGCAAAAACTCTTAAAATGCGAAGATAAAGAGCAGTTG
AGCGCTTTTATCTGGTTGCTTTATGATGGGGCGAAGCTTTTAGAAAAAGGGGCTTTAAAA
GACGCTAAAAGCTTTAATGAGCGCCTAAATAGCGTGCTGTTGAAAGCGCTGTAAGGGGGT
AAAACCCTTTTTAAGGGTTTGAATAAACTCGCTTAAACCCTTCAAGTGCCAATCTAAAAA
CGGCAATGAATGGGTGCGATAAAAAGTCTTATTGTGATTAAAAGATTAGTTTGTGGGGTC
TAGCTTTCATTAAAACATTAAAAAGCACAAAAGCCAGCTAAAGTTTAGCTTAACTTCATT
GAAACTAAAGTTCTATTTTTAATTCCTTAAGAGCGTCGCATGCTTCTTTAACGCCTGATT
TACAACCTTTTTTAAAGTTTTCTACCGCTTGCTTCTCGTCCTTTGCTGTGCCTTGTCCAT
TATATTGCATAACCCCTAAATTATAACACCCCCTACCATCATTCAACTCGCAAGCTTTAG
AATAACGAGCGATAGTTTCCTTAAAATTCTTTGTTACACTATATATGTATCCTGCATTAA
TACACCCTGGGCTATCTTTTAACTCACAAGCTTTTTCATACAAATCAAGAGCCTTTCTTA
AATCCTTAGGCGTGCCTACGCCATGATGATGTAAATTTCCTAATACCGTGCACCCTTCAG
CATGGTTTAGATCACAAGCTTTAGAGTAATATTGTGAGGCTTTTTTGGCGTCTTTAGACA
CGCCTTGTCCGTTATAGTATAAATTGCCTAGCAGACGGCACCCATAACCATCATTTAATT
CACAACCTTTAGTGTAAAATTGGATGGCTTTTTTCAAGTCTTTTCCCACTCCTTTCCCTT
CCTCATAGAACGCCCCTAAAAAAACACACCCAAAGCCATTTTTTAACTCACAAGCTTTTT
CAAAATGCGTTTTAGCTTGAGTGAAATCTTGCCTCTTCACGCTCTCTATACCTAAATGAA
CAAGCTCTTTAGCGTCTGGTTCTGCCATTAACCCTCTTAAACACAACGCGCCCAAACACA
AGACCCCAAAAAGGGTTTTTTGAACACTTCCTAGCATGATATACCTCCTATAAAAAAATG
TAACCCTTTATAATTGTAATCAAATATTGATAAGCTTTACTTAATGTTTGTTTATTTTAT
GCCTCACTCAAATCCTCTAAAACCCCTAAAAACACTTTTTCTAAAAGCTCTAATTCTTTC
AAGCTCACCCTTTCATCAATGGCATGGATCCTGTCATTAATAACGCCAAATTCCACCACT
TCTATACCATAAGCGCTAAAAAATCGCGCATCGCTCGTGCCGCCTTTGGTGTTTAAAAGG
GGGGTGGTGTGGCATGTTTTTAAAATATTTTCTTTTAAAACGCTGGTAAGCTTTGAATGA
GAAGCCGTGATGAAAGGCGAACTGCTTGATTCTAATTCTAGAGTGTGAGGCAAATCTTTT
AAAACTTTTTCTAAATATCCTTTCAAACTCTCTTTGGTGGTTTTTAAAGAATGGCGCACA
TTAAAGATAACCTCTACGCTTGCGGGAGTAACATTATTTGCCCCTAACCCTGCATGCAAG
TTGGTGATAACCAATTTTGAAGGGTCAAAATATTCATCGCCATCGTCTAAATTAACTCCT
GAAATCAAGGGTAAAACAGAAGCGAGCGCGTCAATGGGGTTTTGGCATTTTTGTGGGTAA
GCCGCATGCCCTTGAACGCCTTTTAAAATGAGTTTGCCATTAATAGAGCCTCTTCGGCCA
ATTTTGATGCTATCGCCTAGGACTTTTTCGCAAGTGGGTTCAGCCACAATCGCCATATGG
GGGAGTAAATCTTTTTCTTTGAGCTTTTCTAACATGAGCCTAGTGCCAAAAATCCCTGAC
CCTTCTTCATCGCTTGTGAGTAAAATAGAAAGCAAAAAAGGGGTTTTAGGGTTAAAATTT
AAACTCGCGCTCAAAAACGCCCCCACGCCCCCTTTCATGTCTTGCGCCCCACGGCCGTAT
AAAAACCCCTCTTTAATAATGGGTTTAAAGGGATCGCTTTGCCAATTATCTCCAGGAGGT
ACGACATCAATATGCCCTGCAAAAGAAAAATGCAAGGGCTTAACCTTTTCTTCTGCATGC
TTTTCTTTTGTATGCTCTTTGGGGGGGTTAAAAATGCGGTATAAAAAAAGGTTTTTCACG
CCGTTTTCTCCACACTCTAGAGTTTTAAAAGTAGGAAAAAGCGATTTAATGTATTCAAAA
ATACCGCATTCTTTGGGCGTAATGGTGGGGTAGCTGATGAGCTTTTGGGTGATTTCTAAA
GCGTCCATTAAAAATCCTTTAAGAGTTTTTTCGCAAATGGATGTATAAATGCAAAACATC
TAAATTAGCCGGAGTGATCCCGCTGATTTCTGAGGCTTCAAAAAGGCTTTTGGGGCGGAA
TTTTTCTAACTTTTCTACCGCTTCTAAGCTTAGGCCTGGAATGCCTTTAAACACAAAATT
TTTAGGGATAGAAACTTTGAGCATGCTATCCATTTTAGCGATATTTTCGTGTTGCTTTTC
AATATAAATATTATATTTGCATTCAATTTTAATCTGCTCTAAAACCCGATCGTTCAAGGG
GGCTAAAAAGCTGAAAAAGGAGCGCATTTTTTCTGCATTAAAACTATCGCGCGTTAAAAG
GCTGACGCCATCAACCTTGTCATTGATAGGGTTTTCGCCTAATTCATTCAAGCGCTTTAA
CACTTCTTTGCTAGGGGTAAGGACGCATTCTTTAAGGCGTTTGAGATTGTCTTGTATCTC
TTGTTGGTCTTTTTTTAATTCCTTATAAAAATCCTCTTCCATAAGCCCTAAACGATAGGC
ATGCTCGCCTAATCTAAAAAGCGTGTTGTCTTCTCTTAAAAGCAAGCGGTATTCGGCTCG
GCTGGTAAACATTCTGTAAGGCTCATTCGTGCCTTTAGTAACCAAATCATCAATCAAAAC
GCCGATATAGGCTTCATTGCGCTTTAAAATAAAGGGGTCTTGATTCTTTAAGGCTAATAC
CGCATTAATCCCAGCCATAAGCCCTTGAGCCGCCGCTTCTTCATAGCCGGTAGTCCCGTT
GATTTGCCCGGCCAAATAAAGCCCTTTGATTTTTTTGGTTTCTAAAGTGTGGGTCAATTC
CGTGGGCTGGATAAAATCATACTCTATCGCATAGCCATAGCGCGTGATGAGGGCGTTTTC
TAGGCCTTTGATAGAGTGGATGACCTTTTCTTGCACGTCTAGGGGTAAAGAGGTGCTTAA
GCCGTTGATATAATATTCGCTTTTATTAATGGTTTGAGGCTCTAAAAACAGCTGGTGGCG
TTCTTTTTCGCTGAAGCGGTTGATTTTATCTTCAATGCTAGGGCAATACCTTGGGCCTAT
GCCTTCAATTTGACCGCTAAATAGGGGGGCTCGGTGGAAATTATCCCTGATGATTTGGTG
GGTAATAAGGTTAGTGTAAGTGATGAAACATGAGAGTTGGGTGGGGTTAAAATCTTTGGT
TTTATAGCTAAAATAGGGAGGGTTTGTGTCCCCAAAATGCTCTTCTAAACCTTCAAAATC
AATGCTATTGCCCGCCACTCTTGGGCAAGTGCCGGTTTTTAAGCGATCCACTTTAAAGCC
AAGCTCCCTTAAATTCAAGGCTAAAGAATTAGAAGCGTTTTCCCCAAAGCGCCCGTTTTG
GTTTTGGTGCGTGCCAATATGCACCACCCCTTTTAAAAAAGTGCCTGTGGTGATGATCAC
TTTTTTAGCTTTATAAGTGTTATTAATGTTCGTGGTTACGCCCACTACCTCATCATTTTC
AATGATTAAACTTTCAGTCATTTCTTGAGAGACGCTCAAATTAGGGGTGTTTAAAACAAG
ATTCCTTGCAAAAATGCGGTAAGTATCCATATCAATTTGTGCTCTAGTCCCTCTAACTGC
CGGCCCTTTAGAAGCGTTTAACACACGATATTGCAAACCGCTATGATCCGTAATAATCCC
CATAGCCCCCCCTAAAACATCCACTTCTTTAGTCAAATGCCCTTTACCCAAGCCCCCAAT
CGCTGGGTTACAGCTTGCTAAACCGATCGTGTCTATGAGCATGGTGATTAAATGCGCTCT
AGCTCCCATTTTGGCTGCAATCAAACTCGCTTCAATGCCTGCATGCCCCCCACCAATCAC
TAAAATATCACTTTCTTTTACCACTCTTTTTCCTGTTTTGATATGATTTTTCTAAAATCT
TAGTTTTGAAAAAGTTTTATTGTAGCATGGAGGTTAGTAATTTTAAAGGGTAAAATAAAA
TGGAAAATCATTCGCATGCCAATACGCATACAGATACGCGCACCGATGATAAAAGCACTA
AGATCGTGCGCTTGTTAGGATTAATAGGGGGAGCGTTAATCGCGCTTATTATCTATTATG
CACTCAATTCCCAACTGCCTCATATTGTAGAAGAAATCCCCAAGCTTAGTTCTTTAAATT
ATAAGGCGATGCCTGTTGTGGCTGGGGTGGCTGTTTTAATGGGGATATGGTGGATGACTG
AAGCCATTGACTTGCCCGCAACCGCGCTTTTACCTTTGGTGCTTTTTAGCGTCTTTAGCG
TGGATCAATTCTCTAGCGTCAGCTCTTCTTACGCATCGCCGATCATCTTTCTTTTTATGG
GAGGGTTTATTTTAGCTTTAAGCATGCAAAAATGGAACTTGCACACGCGCATCGCTTTAA
GCATTATTTTATTAGTGGGCACAAGCCCTAGGAAGTTGATTTTAGGTTTCATGATAGCTA
CAGGCTTTCTGTCTATGTGGGTGAGCAATACCGCAACGGCGGTGATGATGCTCCCTGTTG
GCATGAGTGTTTTGCAATTAGTCGCTAAACTGGTGGGCAAAGAAAACGCCTCTAATTCAT
GGTATCAAAAAGAAGAAATCACCAAAGCGCATGGGGGTATTATGGGAAATATCGTGCATA
AGGGCAAAGATATTACCCAAGTCATTCAAGAAAAGACTACTATTTATCGCACGAATTTCA
GTATTTGCTTGATGCTTGGCATCGCTTATGCGGCTTCTATTGGTTCTTTAGGCACTCTTA
TTGGCACGCCACCTAACGCTTTATTAGCCGGCTATATGAAAACCGCTTTCAATATTGAAA
TTGATTTCGCTCAGTGGATGGTGTTTGGGACGCCGTTAGCCTTTATCATGCTCATTTTAG
CGTGGCTCTTGCTCACTTATGTGATTTTCCCTTTAAAGATTAAAGAAATCCCAGGGGGTA
AGGAAGTCGTTAGATCAGAGTTAAACAAACTAGGCCGTTTGAGTCAGGCGGAAATCTCTG
TGGGCGTTATTTTTATTTTAGCGTCTTTAGGGTGGATTTTTTTAGGCGTGATGTTAAAAG
CTTGGGGCGTTAAAATAGATAAAATTGATTCGGTGATCGCTATGGGGGTTTCTGTGCTTT
TATTCATTTTGCCCGCTAACCATCAGGGCGATAGGCTCATTGATTGGGGTGTTGCTAAAA
AACTCCCTTGGGATGTGTTGCTTTTATTTGGTGGCGGGTTAGCTTTGAGCGCGCAATTTT
CTAAAACCGGGTTGAGTTTGTGGATCGGGCATTTAGTCTCTGGCTTTTCGCATTTACCGA
TTTTATTCATCATTGTCATGGTTACTTTAATGGTCATTTTCTTAACCGAAATCACTTCTA
ACACCGCCACCGCTGCGGCGTTTTTACCGGTGATTGGAGGGGTTGCGATGGGCATGGGTT
ATGAAAATCATCAGAGCTTGTTATTGACCATTCCTGTAGCCTTGAGTGCGACTTGCGCGT
TCATGCTCCCTGTGGCCACCCCACCCAATGCGATAGCTTATGGCTCTGGGTATGTTAAAA
TAGCGGATATGATTAAAGCCGGTTTGTGGCTTAATTTAGTGGGAGTTGTTTTGATTAGCG
CGTTCAGCTATTGTTTAGTTCCGCTGGTATTTAATTGATTAAGGAAAAAAGTGAAAGAAG
AGTTATTTAAAGAAAAATCTCGTTACATTACAGGGTTTGTTTTAATCATTGTGGCAGGTT
TTATTTTGTATGCGGACAATTTGTTGTTGTTTTGGGCGGTTTTAGGGGGGATTTATCTAG
TAGGGTTTTCTGAAGCGTTAAGACTATTTCAAGTTAAAGCGAGCTTTAGTCTGTATTTCA
TTTTAGTGTTATCATGGGTAGCAGCGTATTTTAACGGGCGCCCTATAGAATGCGCTCTTA
TTAGTGCCATGGTCATGGCTAGTGTTATCGCTTATCAAAAAGCGCACCATAGCGAAGCCA
TTTTACCCTTTTTATACCCAGGCGTTGGGTTTTTTGCGCTTTTTGGGGTTTATAAGGATT
TTGGTGCAGTAGCGATTATTTGGCTTTTAGTCGTGGTGGTTGCAAGCGATGTGGGGGCGT
TTTTTGGAGGCAAGCTTTTAGGCAAAACCCCTTTCACGCCCACTTCGCCAAATAAAACCT
TAGAGGGCGCGTTGATTGGCGTGGTTTTGGCGAGCGTTTTAGGATCGTTTGTGGGCATGG
GGAAATTGAGCGGAGGCTTTTTTATGGCGCTTTTATTCAGCTTTTTAATCGCTCTTGTGG
CGGTGTTTGGGGATTTGTATGAAAGCTATTTGAAAAGAAAGGCTGGGATCAAAGATAGCG
GTAAGATTTTGCCCGGGCATGGGGGCGTTTTAGACCGATTGGATTCCATGCTTTTTGGGG
CTTTAGGCTTGCATGCGTTGTTGTATTTTTTAGAAGTTTGGAAAGAAACGGCGGTGTTTT
TAGGGGATTAAATGGTTGTTTTAGGAAGCACCGGCTCTATTGGGAAAAACGCCCTAAAAA
TCGCAAAAAAATTCAAGGTAGGAATAGAAGCCTTAAGCTGTGGGAAAAATATCGCTTTAA
TCAATGAGCAAATCAAAGTTTTCAAACCCAAGAAAGTGGCGATCTTAGATCCTAACGATT
TGAATGCTTTAGAGCCTTTGGGCGCGAAAGTGTTTGTAGGGCTAGAGGGCATTGATGCGA
TGATAGAAGAGTGCGTTTCAAATTTAGTCATTAACGCCATTGTGGGCGTGGCGGGATTAA
AGGCGAGCTTTAAAAGCTTACAAACTAACAAAAAACTAGCCCTAGCGAATAAAGAGAGCT
TGGTGAGTGCGGGGCATTTATTAGACATTTCACAAATCACGCCCATTGATAGCGAGCATT
TTGGTTTGTGGGCGTTGTTACAAAACAAGGCTTTAAAGCCTAAATCCTTAATCATTAGCG
CGAGTGGAGGGGCTTTCAGGGACACGCCTTTAGAATTTATTCCTATTCAAAACGCGCAAA
ACGCGCTCAAGCACCCTAACTGGAGTATGGGATCTAAAATCACCATTGATTCAGCGAGCA
TGGTCAATAAGCTTTTTGAAATCCTAGAAACCTATTGGCTTTTTGGTGCGTCTTTAAAGA
TTGATGCGCTGATTGAAAGGAGTTCTATCGTGCATGCTTTGGTGGAGTTTGAAGATAACT
CTATCATCGCGCATTTAGCGAGCACGGATATGCAATTACCCATAAGCTATGCTATTAACC
CTAAATTAGCTTCTTTGAATGCGTCTATCAAGCCCTTAGATCTATACGCTTTAAGCGCGA
TTAAATTTGAACCCATTAGCATGGAGCGCTACACTTTGTGGCGTTATAAAGACTTGTTGT
TGGAAAATCCAAAGCTTGGCGTGGTGCTGAATGCGAGCAATGAGGTGGCGATAGAGAAGT
TTTTAAACAAAGAGATCGCTTTTGGTGGGCTTATCAAAACCATTTCTCAAGCCCTAGAAT
CATACGCTAAAACGCCTTTCAAACTCTCTAATTTAGATGAAGTGCTAGCGTTGGATAAGG
AAGTTAGGGAGCGTTTTGGAAGTGTGGCGAGAATGTAGTATAATAAGATTTTGCTTTTAA
TAGCGTTTTATTTCAATTAGGAGTTTTTATATAGGAGTTTTTTATGGGGTTAAAAAATAA
AATCAAGGGTTTTATTAAAGAGAGAATGCCTTTTGTGGTCAGATGTGTTCGTAGTTTAAA
AGGGGCCAAAAACATTTATGATGAAATCAATCATGAAATTAAGGAAATGCTAGAGGCTAA
AAAACTTCATTCTCTTCAAGAAAAAGCTTTATTCAACCATGACCATCAAGAAAGCGTGTT
TTCAGTTATTACTTCTTTAAATAATGAAAGTTTCATTGAACGCAATAGGAGTATTTATAA
AAATAGTTCTCTTAATTATAATTATGGGGGGGGGTCATTTAGAAGATAGGGTTATCCATC
CCACTTTAACTCTACCCAATCCCACGCATTCAGGTTATTTTGACTATGATAAAGAAAGTC
AAAACCCTAAAAGCCCTCTAAACCCATGGGCTTTTATTAGAGTCAAAAATGAAATCGTTA
CTTTAGAAGAGAGTTTGTTTTCTATGCTTCCTGCCATTCAAAGGGGGGTCATTGGTTTTA
ATGATTGCGATGATGGCTCTAAAGAAGTGATTTTAGAGTTTTGTAAAAAGTTCCCCTCAT
TTATCCCTATCAGCTATCCTTATGAAGTTATACTAAAGGATTGTCCGAGTTTGTGGCACC
AGCTCTATCATTACTGTAATTATACGCTTTCTTTTATCCCTAAAAATGAGTGGGTTGTCA
AAATTGATTGCGATCATGTTTATGACGCTAAAAAACTTTATAAAAGTTTTTATATCCCTA
AGAGCATTAAAGAGGTTGTGATGTATTCGCGCATTAATTTTGTGGTGCAAGATTTTGAGG
TGTTTATGCGTAATGATGGGGATTTTGGTTTTTTAGACGCATGGGGAGATCATTGGTTAT
TTTATAACGATTGTGAGCCTTTTGAAATTTGGCAATATAATGGTGATGCTTATGAAATTT
TAAAGCTTAAGGATAAACATCATATTAAGGATAAAGAACTCGTGCAATGGCACTTCCCTT
TAGCTAAAAAGAGGCGAAACGCTCTTGTTTATAATGATTTAATCCCTTTAAAAGATTTTA
AAAAGCACCATGCCGATTTGATAGGCACAAGGATTGAAGAAAGCATGCTAGATGAAAAGA
GAATTTTAGAAATGTATCAAAAATTCAATTTAGCGAAAGAATAGCTACAAGCATGTAGCC
TATTTCCTCACAAACTGCTTGTATAAAAATTCCTTTCTCCCTATGGCGATGATATGGTTG
CGCATTTTGTCATGCAAATCGCCTAAGAAAAAAGGGGCTTTTAAAGCGAGTTTAGGAATG
TCTAGGGCATACACTTGAATTAAGTAATGGTGATCGCCATTAGGGGGCATGGGGCCGATA
TAGGTGCTGTTATTGAGATTGGAGCGTTGTTTTTCGCTTTCATTGAGAGAAGAACGGATA
AAGCCTTGAGTGAGCGAATTGACCCCTTGAATAATCCTTTTATCCATCATGGAAGCGTTT
TCTTCTAAAACATTATAAGAAATATTGCCCACGACCCAGTGGACAAACGACATACCGCAC
ACTTTTTGAGCGTCATGATCGATGAGTTCTAACGCATAGCTTTGAGCGCCTTCTACTTTT
TGCCATGAGATTTTAGGCGAATAAGTGGGTAAGCCGTTTGGATTGAGAAACCCTCTAGGA
GCGTTACCGCCAAATTTAGCGTCCAAATACCCTTGTGAATCGGTTTGAATCATTACTTCA
AAAGTTTTCATTTTAAACCCTTTTTCTTTGAAATCGTTTTGCGTTTTTTATTGTAGCATG
ATCATAAAAATACATCTTAATTTGGAGCATGGTATTAGAATAATCATTTTTAATGATTAA
ATAGCTATTTATTTTTAGTGGTTAGTATTGAACGCATGGAAAGTAAAATAAATCGTTTGA
GCACCAAGATAGACGCACTATTGGAACAGCAAAAAAGAGTGATTTCTTTACTAGAAGCTT
ATTTGAGCGTTTATCCCATTCAAGAGGCTTCAAATAAGTTTTTTAAAAGCGTTAGTCAAG
GGATGGAGTTAGCCCCAGAAATTGCGCAAGAAGATGAAGAAAAACGCCTTTATGTGTTGC
AATATTTAAGCCATGTGGATATTACTAAAAACAAGCAAGACTCCCAGCTCAAAAAAGATT
GTTTGGAATTTATCCAAAGGTTTAATATCCCAAAGCCCATTATGGTTACCGCTCTTTATA
ACCTTAGGGGCATTAAGCCCACTAAAAAAGAAGTGGCGAAACAATTGCAAAAACTCTATG
TGTGGGAGAAGCGTTACCAACAAGGGGGGATAGACGCTTTAAAAGACAGGCGTGGGAGAC
CCCTTAAAAAACCTTAAGCGACTTGATAGCGGCTGTTGTTGGTTTTTGATAGGAGGATGT
TCGCATTTCTCAAAATGTTTTCAAAAATTCATCTTATTTTAAGTTAAAATTAAGAAAATA
TCTTGTATTTAATCATAATTTAGACTTAGATAAGAAAATCTATGTAAAATTTTTAAGGAG
AACACCCATTTGTTACAACGAATTTATTTAGACAATAACGCTACAACTAGGATTGACCCT
AAAGTCAAAGAAATCATGGATCCTTTTTTAAGGGATCATTACGGGAACCCTAGCTCGTTA
CACCAGTTTGGCACAGAAACCCACCCAGCCATTGCAGAAGCGCTAGACAAGCTTTATAAG
GGCATTAACGCTAGGGATATAGATGATGTGATCATCACTTCTTGTGCGACAGAAAGCAAT
AATTGGGTTTTAAAGGGCGTGTATTTTGATGAATGCTTGAAAAAAGGCAAAAACCATATT
ATAACCACGGTTGCAGAGCATCCGGCGGTGCGATCCACTTGCAATTTTTTAGAAAGCTTG
GGGGTGGAGGTTACTTACTTGCCCATTAATGAGCATGGGAGCATCACCGCAGATCAAGTC
AAAGAAGCGATCACAGAAAAAACCGCTTTAGTGAGCGTGATGTGGGCGAATAATGAAACC
GGTCTCATTTTCCCTATTGAAGAAATTGGGGCTATTTGTAAAGAAAAGGGCGTGTTGTTC
CATACCGATGCGGTGCAAGCGATTGGTAAAATCCCTGTAGATGTGTTAAAAGCGAATGTG
GATTTTCTTTCTTTTAGCGCGCACAAGTTTCATGGGCCTAAGGGCATTGGGGGGTTGTAT
ATTAGAAGTGGGGTGGAATTAACCCCTCTTTTTCATGGCGGGGAGCATATGAATGGTAGG
CGCAGCGGGACTTTGAATGTGCCTTATATCGTGGGAATGGGCGAAGCGATGAAATTAGCC
GTAGAGCATTTAGACTATGAAAAAGAAGTGGTAGGGAAATTGCGCGATAAATTAGAAGAA
GCACTTTTGAAAATCCCTGATGTGATGGTGGTGGGGGATCGAGTCCATCGTGTACCTAAC
ACGACTTTAATCAGCGTGAGAGGGATTGAAGGAGAGGCCATGCTGTGGGATTTGAATCGC
TCCAATATCGCCGCTTCCACAGGGAGCGCATGCGCGAGTGAGGATTTAGAGGCTAATCCT
GTCATGGTGGCGATTGGAGCGAGTAAGGAATTAGCTCATACCGCTATCAGGCTTTCATTG
AGCCGTTTTAACACGGAAGCTGAAATTGATAAAACGATTGAAGTTTTCTCTCAAGCGGCT
ATAAGATTGAGAAACATTTCAAGCTCTTATTAAAAAGAATATAAAGGAATCAAAATGGCA
AAACATGATTTAGTGGGTTCGGTTCTCTGGGACGCGTATTCTAAAGAAGTTCAAAGGCGC
ATGGACAACCCTACGCATTTAGGGGTCATCACCGAAGAGCAGGCTAAAGCTAAAAACGCT
AAGCTCATTGTGGCGGATTATGGCGCAGAAGCATGCGGTGATGCGGTGAGGTTGTATTGG
CTTGTAGATGAAAGCACGGATAGAATTGTTGACGCGAAGTTTAAAAGCTTTGGTTGCGGG
ACAGCGATCGCAAGCTCAGACATGATGGTGGAGTTGTGTTTGAATAAAAGAGTCCAAGAT
GCGGTAAAAATCACGAATTTAGATGTGGAAAGAGGCTTAAGAGACGATCCGGACACGCCG
GCTGTCCCTGGGCAAAAAATGCACTGCTCGGTGATGGCGTATGATGTGATCAAAAAAGCT
GCCGGCATGTATTTGGGGAAAAACGCTGAAGATTTTGAAGAAGAAATCATCGTGTGCGAG
TGTGCTAGGGTGAGTTTAGGCACGATTAAAGAAGTGATTAGGCTCAATGATTTAAAAAGC
GTTGAAGAAATCACTAACTACACCAAAGCCGGTGCTTTTTGTAAAAGCTGTGTGAGGCCT
GGAGGGCATGAAAAAAGGGATTATTACTTGGTGGATATTCTTAAAGAAGTGCGCGAAGAA
ATGGAAGCTGAAAAACTTAAAGCCACCGCTAATAAATCTCAAAATGGGGAATTGGCTTTC
AGGGAAATGACTATGGTTCAAAAGATTAAAGCGGTGGATAAAGTCATTGATGAAAATATC
CGCCCGATGCTTATGATGGACGGAGGGGATTTAGAGATTTTAGACATTAAAGAAAGCGAT
GATTACATTGATGTGTATATCCGCTACATGGGGGCATGCGATGGGTGCATGAGCGCGACT
ACTGGGACTTTATTTGCCATTGAAAACGCCTTACAGGAATTATTGGATCGCAGTATCAGG
GTGTTACCGATTTGATTTGTTTTGAACTTTTTAAGGGGTGAAGACCTTTTTTGAGCGAAG
TGCTAATAAACTCAAAATGAGGGATGGTTAGCACTTGCAACATTATTCATTATACGCTAC
TTTTATGCTAACATGCTATTTTGAAGCGATTTGCGATGATGATTGAAGGAATTTGATGGA
AACGACAGAAAACACAGATGAAACTCGCTTAAGGGGAACTAAAAATAAACTAGGACGCAA
ACCAAAAGCAGACGCTAATAAAAAAACTCGTGCTGTAAGCTTGTATTTTTCTGATGAGCA
ATACCAAAAACTAGAGAAAATGGCTAACGAAGAAGAAGAAAGCGTGGGATCTTATATCAA
ACGCTATATTTTGAAGGCTTTAAGAAAAATAGAGCAAAATGGTGCTTGATAACTTTTTAA
CTTGTTTTTAGTTTAGCTTTATGAGTTTTGCTACAGAACCAAACCAAAACTCCGTTTTTT
ATCTAGTTTTAGCTGTGTGATTTTAAAAAAGAGTGGTATTTTGGCTAAAAAAACTTCTTT
ATTTGAGTGTCAGCATTGCGGTTTTACAAGCCCTAAGTGGCTAGGAAAGTGCGTTCAATG
CAACGCATGGGAGAGTTTTATAGAATTGAACCAAACCCAAAAGGAAGTTTTAAACACGCT
TAAAAACCCGCTCCCAAAAGCACAAAAAAGCGTTTCTATCGCTGAAATTGAGCATGAAGA
AGTGATCAAATTTTCTTCCACTCAAAGCGAATTGGATATTGTCTTAGGTGGGGGGATCGC
TAAAGGAGGGTTGTATTTAGTGGGGGGGAGTCCTGGGGTGGGGAAATCCACTCTGCTTTT
GAAAGTGGCTTCTGGCTTAGCCAAAAACCAGCAAAAGGTTTTGTATGTGAGCGGGGAAGA
GAGCTTGAGCCAGATTAAAATGCGCGCCACTAGATTGGATTGCATAGAAAAAGAATTGTA
TCTGCTCAATGAAATCAATTGGCCTGTGATTAAGGCTAATATTGAAAGCGAAAATTATTT
TGCGTGCGTGATTGATTCCATTCAAACGCTTTATTCGCCAGAGATTTCTTCAGCGCCCGG
CTCTATTTCGCAAGTGCGAGAGATCACTTTTGAGCTCATGCGTTTGGCCAAAACAAGAAA
TATTGCTATTTTTATCATCGGTCATATCACTAAAGAGGGGAGTATTGCAGGGCCTAGAGT
GCTAGAGCATATGGTGGATAGCGTGCTGTATTTTGAAGGCGATCCCAGTAGGGAATTAAG
GATTTTAAGGAGTTTTAAAAACCGCTTTGGCCCTACGAGTGAAATCGGCTTGTTTGAGAT
GAAAGAGCAGGGTTTGGTGAGCGCTAAAGAAGCTTCAAGCTTGTTTTTTTCTAAAGAAGA
GCCTATGGAAGGGAGTGCCATTACCATCACTTTAGAAGGCTCAAGAGCGTTGATTTTAGA
GATTCAGGCGTTGGTGAGCGAGTGCAGTTTTGGAGCACCCAAACGATTAGCGAACGGGTT
TGACACCAACCGCCTTAACATGCTCATCGCTTTGTTAGAAAAAAAGCTAGAAATCCCTTT
AAACCGCCATGATGTGTTCATTAATGTGAGCGGAGGCATCAAAATTAGCGAGCCGGCTTG
CGATTTAGCGGTCATTGCCAGTATCCTTTCAAGCTTTAAAAACAGAAAAATTGACAATAA
AACGGCGTTTTTGGGCGAAGTGAGTTTGAATGGCAGGATTTTAGAAGCCCCTAATTTGAA
CGCTAGATTGAAAGAAATGGAAAATTACGGCTTTTTAAAAGCCATTTTGCCTAAAAAACC
CAGTCAAAAAACCTCTATCAAATGCTATGAAGCCAATGCAGTAGGCAAGATTGTTGAATG
GATGTGATTTTAAATTTTGTTACCTAATAGAACAGAGCTTTATTAAAATTTAAACTCAAT
TTAAAGAACAACTACCATTTTTTTTAGTTATAATGGCAGACACCATTTTAAAATTAAAAC
AAAGGTTATTCAATGAAAGTATTATCTTACTTGAAAATTTTTTATCTTTTTTTACTAATA
GGAGCAATTATGCAAGCGAGTGAAAACATGGGAACTAAAAACCAAAAAACCGATGAAAGA
GTGATTTACTTGGCTGGGGGGTGCTTTTGGGGGCTAGAGGCGTATATGGAGAGGATTTAT
GGCGTTATAGACGCAAGCTCTGGTTACGCTAACGGCAAGACTTCAAGCACGAATTATGAA
AAATTGCATGAGAGTGATCATGCTGAGAGTGTGAAAGTCGTTTATGATCCTAAAAAAATC
AGTTTGGACAAATTGTTGCGTTACTATTTTAAGGTGATTGATCCGGTGAGCGTGAATAAG
CAAGGTAATGATGTGGGCAGGCAGTATCGCACAGGGATTTATTATGTTAATAGCGCGGAT
AAAGAAGTGATAGATCACGCCTTAAAAGCGTTGCAAAAAGAAGTGAAAGGCAAAATCGCT
ATTGAAGTGGAGCCTTTAAAAAATTATGTGAGGGCTGAAGAGTATCACCAAGATTATTTG
AAGAAAAATCCTGGTGGTTATTGCCATATTGATTTGAAAAAGGCGGATGAAGTGATTGTG
GATGATGATAAATACACCAAACCCAGCGATGAAGTTTTAAAGAAAAAACTCACCAAACTC
CAGTATGAAGTGACGCAAAACAAATACACTGAGAAACCCTTTGAAAACGAGTATTACAAC
AAAGAAGAAGAGGGCATTTATGTGGATATTACCACAGGCGAGCCGTTATTTTCTTCAGCG
GATAAATACGACTCCGGTTGTGGGTGGCCAAGCTTTTCTAAGCCCATCAATAAAGATGTG
GTGAAATACGAAGACGATGAGAGCCTTAACAGGAAACGCATTGAAGTGTTAAGCCGTATT
GGTAAGGCGCATTTAGGGCATGTGTTTAACGATGGGCCTAAAGAATTAGGGGGCTTAAGG
TATTGTATTAATAGCGCGGCTTTAAGGTTTATCCCCTTAAAAGACATGGAAAAAGAGGGC
TATGGCGAGTTTATCCCTTATATCAAAAAGGGTGAATTGAAAAAATACATCCAGGATAAA
AAAACGCATTAAGGGGTAATGACTAAGCCCCCTAATGGGGGTTTAAGCGTTTGGTTATTT
TATGGGTTATTTTAAAAACGCTAAAATCCGCCCTAACTGATTGTTTTTTAACTATTCTTA
TTCTCAAAAAAACAACCCCTATAAAATGGCTTTTATCCATTAAAAGAAATGATTTAAAAA
ATGGATTTTTTGTGTTTTCATTAAATAGGGATAATTAAAACTTTTTTTAAAAAGCTATCC
TTTGATTAAATCAAGCTCTTTTGTTTTTGATCTTTAAAAATGCCCTTGAGCATTTTTAGA
TTTACCCCATAATGAGCTTGTGTAAAGTCGCTAAAATGCTTAAAGCATAAATGAGGAGCA
ACAGGATTTTATGCACCTTTTCATTAGCCAAAGCAATGAGCTTAATGCCAATGCCCACTC
CTAAAAACGCTCCAATACCAGTAATCACCCCCGCTTGAACGCTTATATCATCAAGAACCC
TCCCGTTGTAAAGAGAGATGACCCCGGATAAAGAAGCGAACACCACAAAAAATAGCCCCA
AAGGCACGATTTTTTTAGAATCGTATTTCAAAAAATAGCCCAAAAACGGCACCATTAAAA
TCCCCCCACCCATGCCTAGCGGGATAGAAAAAATGCCGGTAACAAAACCGGCGAGCATCA
AAACCCCATGCGTTCTGTCCATAGACACAAAAGGGAGCGAGTGCTTTTTTTCTGGCGTTT
TGTTATTCGCATGCAAATCAAAATGCATTTCTTCAAAATGTTCTGGTTTCTTGTTGTTAG
AAAAAGCGTATTTGATAAAGGTGTAGCACACCACCACCACAAACACCGCCATTAGAATCT
TATCGTCAATGATTTTTAAGATAAAACTCCCTAAAACCGCCCCCATTAGCCCTCCAAGCG
CGGCAAATGAGCCTTCTCTCAAATCCAATAAGCCCTTTTTGTAATTGATGATAGAGCCGA
CCACTGAAGAAAAAAGCATTTGCATGAGCGAAATACCCACCGCATGGCTATAACTAAAAT
GGGCAAAAATCGCGCTAGGGACGACAATCTCCCCCCCACCAATACCAAAAAACCCGGCGG
TAATGCCGGTGAATAGCCCCACAAGAGCCAAAATAAACGCTGTTGATTCTTCCATAAAAA
ACTCCCTAAATTCTAAATGATTACTTTATCAAAAAAGAGTGATAATCTTTAAAAATTTTT
CTTTAATGATTACAAAAATAGGGTTTTGATCACTTTAATTTTACAGCTTGAGAGCGATTG
CAAGAGATTATCTAGGCTCTTTACTGCTTAATTTTAAAAAGGCTTTTAAGCGTTTTTAAA
CAAGCCCCCCCTTTAAGAGGGTTTTAGTAAGCAAACACATAATTGAGGAAAAGGCTATAC
ATCCTTCTGTATTCTAGTTTAGCGCCCATGAAAGAATAATAGCTTGTGTTGATCGTAGGG
ATTTTAAAGCCTAATTCAATGCCATGCTGCGCGGTGTGATCGCTGTTTGTTTTCTTGGGC
CTAGCGAGGTTCATTCTCAAGCCTAAATCAAACAAAAATTGGAAGTTAGAAGTGCTGACA
TTAGCGTTATAAATGCCATTCATCATGGTCAAATTCACTTGTTGGGAATTAAGCCACGAA
GTCCCCGCTAACGCAAAGCCTCCAAAAAGCCCCACAGAAAGCTTGTTGTTCTTGCCTAAG
AAATTGGTGTTTTTATCGTTGATGAAGTTATAAAGCGCGTCCATTCCCACCCCATAAGTC
CAAACATCAGAAGCGGAGTTGAAAAAATTGGATTTGATGAACGCATGGTTATAGTCAAAA
AAGCCGTAATACCTTAACCCCCAATTCCTTTTTTTACCAAAGAATTGTTTGTAGCCCATT
TGCACGCCAATGCCGTTCATCGCGCCGTTATTGTTTTGATAGTCAATCATGCCAAAGCGC
CTGAAAGGGTTTTTGCCTAATTCTTGCCTGATATTTTGGAGCTGGTTGTATTTGTTGGTA
TCCAAAGAATAAGTGAGCAAACCTTCTGGGGAATTAGGGTTTTGGGTAGAATGCGTCATG
TTTTGAAGAGATTTAGCGTTAGGCAAGTTGGAGATACCGCTATTGATCGCTGTTGAGTCT
TTATTTAGAGTGCTAAGGGCTTCTTTAAAATTCAAAATGGTTTGAGCCAAAGCCTTATCC
TGATTGACCTGATTACCATAATAAGCGGCGTGTTGCTCTAAAGAATTGAGAGTCTCTTTC
ACAAACGCACAACCTGAACCCCAAGTGTTATTAGTGATCACGCCAGCCGATCCTGCTTTA
CATTCTTCCAAATCCCCTTGGATAGGCCCTTGAATGCTGTGGAAATTGTTCGCAACTTGT
TGGGCTAAATTTAAAATCTCTGCTTGAGCGTTCGCTCTGTTGAGCATTTCTTGAGCGAAC
CCTTTGTCTTTGGAAGTGTAGGGGTTGAAATTGTCTGGTTGCGTGATTTGGGTATTTTCA
TTAGCGTTAAGCTGTTTAGTTTTTTCTAAAACGGCTTGAGCGTTTTTAATCATCTCGTTA
ATAGCGTTAAAAGAAGGACCAAAAATATCCACTACATTCCCAGGTGTAGAACTCAACCCC
CACGCTTTACCGCCATTGCTCGTTTGCACATGCGGCTTTTGCGTGGTGAGAACTTGCATG
ATAATAGTGGCTTGTTGCAAAAGGTATTCAGCGTTATTGTGGTATGTCAATTGTATTGTA
GGCGAAAATGATGATCCGCCTGAATAATAGGTTGGGATCTCTTTCCCATTCTCATCATAA
TAGTGCTGTATGATGTTGTTTTGTGTAGTGGTTTTATAATTGGTTTGTTGTATGTTGACT
ACCCCTGTTTTGGTGGTGTCGTTCAAGGCAGGCATCCCGCCTCCTTGATTTTGGTTTAAA
GCGGTTTGGATGATTTGATAAGCTTGGTTGAGTTTTTGGTATTCGTCAATGGATAGAATG
CCATTAGGGCCTGTCCCATACGCTTGATTGCAAGTGGTGGTTGTCCCATTAAGGGCTGGT
GTGTTACCAAACGATTGATAGCTTTGATTATCGGTAGGGCCAGGGCCGCAGCCAATAAAA
AGGGCTATGACTTGCCACATGCCCACAGCGGCATTGAGCGCTAAAGCCACAGCTTGATAG
GCTGGGGAAGTGGTGGTAGCGCTGGTGAGGTTAATGGCACTTGAGCTTAGATTGCCAATC
GCGCTTGTGATAGCACTAGGCGTGCTGGCTAAATTGACTAAGGAATTTAAGTAATTGTAT
TGGTTTAAAAGGTTGCTTAAGTTGTCGTATCTGTCTGCAAGATTTTGCAACGCTCCTGTG
TTTTTAACTTGTTGAACCGCTTCACCGATTTGATAGCCCACACTCGTATAAAATCCGTCA
TCTTCAGCTCTTGATAATGAAGCTATGAGAGAAAGAGAGAGTAAGAGGGATTTTTTCATG
TTTTCTCCTTTTAATAGATTTTTCTTGGTTTCATATTTTCCCATGACATCCCCATGATAG
TCATGTTTATGAAATTTCGCCATTTTACCATAAAATGCTTATTCTTAACTTAAATTTTAT
ATTTTGAAAAAAAAAAAAACGATTTTAAGTATTTTTTACAATAAAATATTTAAGAGAGCT
TAACGCTAAGAAAAATTTTATCTGGTTTGAAATTGGTTTTTCAGCTTTTGGTTACAATCA
AGCCATTCTAATTAAGAAAGAAAGGCATGCATGTTTGAAAAGATACAAAAAGAATGGCTG
AGTAACATTCAAAAGGATTTGTTGTCTGGTTTTGTGGTGGGGCTTTCTGTGATCCCAGAG
ACGGCCGGTTTTGCGATCATGGTGGGTTTAGATGTGGGCGTGGCGTTTTATACGACCTTT
TATATGGCTTTTGTTTTGTCTCTTTTTGGGGCTAGAAAGGCGATGATTAGCGCAGCGGCC
GGCTCAGTGGCACTCATTTTAGTGGGCGTGGTTAAAAACTATGGGCTTGAATACGCGGGC
GTGGCGACTCTTATGACAGGGGTGTTGCAAATTCTTTTAGGCTATTTGAAAATAGGGAAT
CTTTTGAGGTTTATCCCTCAATCAGTGATGTATGGCTTTGTGAACGCGCTAGGCATTTTG
CTTTTAATGGAGCAATTCAAATTCCTTCAAAACCAAAATTTAGGGGTGTTTGTCTTACTT
TTTATTGGGATATTGATCATTTACCTCTTCCCCTTAATCACTAAAAAAATCCCCTCTAAT
TTAATCTGCATCCTTGCAATCAGCGCGATCGCTTTAATTTTTGATGTGCATGCACCGAAT
TTAGGGAGCATTGAGCAAGGGGTTTCAGGCTTTCATTTCATCATTATCCCCAAAAATTTG
GATTTTAAAATAATGATAGGATTGTTGCCTTACGCTCTTTCTTTAGCGCTAGTAGGCACG
ATAGAAAGTTTATTGACCGCTAAAACTTTAGATGTGATTTTAAAAGATGGCGTGAGCGAT
AAAAATAAAGAAACTAAAGCGCAAGGCTTGGGGAATATCATCTCAGGACTTTTGGGGGGA
ATGACAGGGTGCGCTTTAGTGGGGCAGTCTATCATCAACGCAAAATCCGGGGCCAAAACA
AGGCTTTCTACTTTTTTTGCCGGCTTTTCTTTAATGGTGCTGATATTAGTGTTTAATGAA
TATGTGGTTAAGATCCCCATTGTGGCAGTTGTGGCGGTGATGGTGATGATTTCTTTCACC
ACTTTTAATTTCCAATCCATTATCAACATTAAAAAAATCAAGCCTTATGACACGCTAAAC
ATGCTCTTAGTCGTGGCGGTGGTTTTATACACGCATAATTTAGCGATAGGGGTTGTGGTG
GGGGTGTTAGTCAATGCGTTATGGATCAAATCTAAAGGGATTGCATGAAGTTTTGCTATA
AAAAAGATGAGTTGAAAGTATGGCTCCAGATGTAGGATTCGAACCTACGACCAAGCGGTT
AACAGCCGCCTACTCTACCGCTGAGCTAATCTGGAATTTCGCTCAAAGATAAAAAGAAAT
TTTAGTGTGTTTTTTGTAAAAAGTCAAGTAAAATGATGGCGTTATTCATTGAGAGCCAAA
AAATTGGCTTTGTCCTCATTAGTAATGAGAACAAATTCAATATCAATAGGCCAAAACATA
ATTGAAATACACGCTATAAAGTCTTCGGAATGCTAATTTAGCGCCCATGAAAGAATAGTA
ATTCGTGTTGATGGTGGGGATTTTCACGCCTAATTCAACGCCATGGTGAATCCCTTGAAG
CCTTAAACCGGTATTGAATAAGAATTGGAAATTGGTGTTGTTGATTTTAGCGCTGTAGGC
GCTATTGGTGATTTTTAAATTCGCAGATTGGGAATTAAGCCATGTCGTGCCGGCTAGAGC
GATGCCTCCAAAAATGCCAAAAGAGATTTTGCGGTTTTTATCGGATCCGCCATTGATGAA
ATTCAATAAAAGATCGCTGCCGGCGCCATAAGTGAAAACATTAGAAGCGGAGTTGAAAAA
GTTGGATTTGATATAGGCATGGTTGTAATCAAAAAAGGCATAATACCGGATCCCAAAAAA
TTTATTTTTCCCAAAGAATTGCTTATAGCCTAATTGCACGCCCACGCCATTCATCGCCCC
GTTATTGCTTTGAGAGTTAATCAATCCCACGCTTCTAAAAGGGTTGTTGCCAAACTCTTT
GGTGGTAGTTTGGAACTCAGAATATTGGGTTTCGTTGAGAGAATAACTATAGCTAGATCG
GCTCACCAAACTTTGAAACCCTTTAGAACCGGGCGTTTTTTGAAGGGTGTTATAGATGGT
TGCTAAATTGTCCCCTTTGAGATAAGAGATCGTATCATTAATAACGCTTGATACTTGATT
AAGGTTTTTATTGAAATCAGCGTCGGTAAATGCGTTTGGTTGGTTTGCGCCTTGGCTTGG
GTCGGTTCTTCTAAATTGCTCGGCGGCTTTTTTAGCGCTATCAATCATGCTGTTTATGGC
GTTGAATGTGTTGCCAAAAATATTGCATGCGTTCCCGCTTGCATTAATGCCCCATGGTTT
GCCATTGCCCCCGTCTATTCCTGGGCATTGGCTTTGAAGGGTGCTAATAATGGTTTTAGC
GTCATCTAAAAGCTTTGAAGCGTCATTTTCAATCGTGGTATTATTGTTGGCTGTATTTTT
ATTTTCTAGAGTATTTTGGAGCAATTGAGAAGTTGCTTTGAGCTTTTCGTATTCACTAGA
AGACAGCGAGTTATTGGCTAAATTAGAGGCTATCACTTGCCACATGGCTACCGCAGAGCT
GAGTGCTGAAGACACGGCTTGATTGGCGGTATTAGGGGTCGTTTTTAATCTGTTAGCGCT
CTCTTTTAGATTGTCAATCGCTTGAGCGGTGCTTGAATTGGTGTTAGAGGCCGTTTGCTT
GAGTTCGTTATAGCGGGTTAAAAGATTGTTCAAATTTTCGTAAGCGTTGGAGATTTTTTG
GATTTCGCCGGTGTTTTTCACTTGTTGAACCGCTTCGCCGATTTGATAGCCCACGCTCAT
AAAAACGCCGTCATTTTCAGCAAGGAGCGATGACGCCATAAGAGGAAGTAAAATCGTTTT
TTTCATAAAATGTTCCTTAAAGTAATGTTTTATTTGTAAAATCGTATCAAATTGAAACTT
TATTTACAATGAGTTTAAATTGTGCCATAAATTTATTGAATTTTTAATAAAATTGAGCAA
AAATTAAGAAATTTTGCTTTTTTTTGGATTTAAAAAGAGGTTTTTGATGGTGAAAAATGC
TTTGAGTAAATTTTAGCGCTCAAGGAGATTGGGGCTAAAAATTTTCAAAGCGTTTTGCAA
ATCTTCTTGGGTGTCAATGCCCACGCTTTTACTTTGAACGATTTTCACTGCAATCTTTTT
TTGGTAATACAAAGCCCTTAATTGCTCTAATTTTTCTATTTCCTCTAAAACGCAAGGTTT
TAAAGCGCACAATTCTTCTAATATTTCTTTATTGTGGAAGCCATAAATACCGATATGCCC
TAAAAGGGGGGTTTGGCGTTTCGCACCAGCGTCTCGTAAAAAGGGGATAAGGGAGCGCGA
AAAATACAAGGCGTTATTTTGGCTATCTAAAACCACCTTGACTAAATTGGGGCTTTTGGC
TTGCTCTTCATCAATGACTTTAGCGCAAGTCGCCATGAAAGGGGCGTTTTTGGTGGCTTC
TAATAACGCTAAAATGACCTCTTTTTCTAAAAAAGGCTCATCGCCTTGCAAATTTAAAAC
CCTTTCATCGTTTTTTAACCCTAAAATTTGCGCCGCTTCCAAACAGCGTTCCGTGCCGCT
ATTATGGTGCTTGGAGGTTAGCACCGCTTTAATGTGGAATTTTTGGCATGTTTGCATGAT
GCTTTCATCATCGCAAGCGACTACGCATTCATCTACCAGATTTGCATTTTTAGCGCAACG
CACCACCATAGGCAAGCCAAAAATATCTTCTAGCACTTTATTTTCAAAACGACTGGATTT
TAACCTAGCAGGAATGATAATCATCTTTAAACCTTTTTAAACCTTATGAAAATAGGGGAT
TTTTATGGTATTATACCCATTAAAAGCTTATTCCTTTTAAAGGGTTTAGGCTATTGAACT
TTAGGAGTTTTAATGATATTAAGAGCGAGTGTGTTGAGCGCGTTACTTCTTGTAGGCTTA
GGGGCAGCCCCTAAACATTCAGTTTCAGCTAATGACAAACGGATGCAAGATAATTTAGTG
AGCGTGATTGAAAAACAAACCAATAAAAAGGTGCGTATTTTAGAAATCAAACCTTTAAAA
TCCAGCCAGGATTTAAAAATGGTCGTTATTGAAGATCCGGACACTAAATACAATATTCCG
CTTGTAGTGAGTAAGGATGGTAATTTAATCATAGGGCTTAGCAATATCTTTTTTAGCAAT
AAAAGCGAAGATGTGCAATTAGTCGCAGAAACCAATCAAAAAATCCAAGCCCTTAATGCC
ACCCAACAAAATAGTGCGAAATTGAACGCTATTTTTAATGAAATACCGGCTGATTATGCG
ATAGAGTTGCCCTCTACTAACGCTAAAAATAAGGATAAAATCCTTTATATTGTTTCTGAT
CCCATGTGCCCGCATTGCCAAAAAGAGCTCACTAAACTCAGGGATCACTTGAAAGAAAAC
ACCGTGAGAATGGTTGTGGTGGGGTGGCTTGGAGTCAATTCAGCTAAAAAAGCGGCTTTG
ATCCAAGAAGAAATGGCGAAAGCTAGGGCTAGGGGAGCGAGCGTGGAAGATAAAATCTCT
ATCCTTGAAAAGATTTATTCCACCCAATACGATATTAACGCTCAAAAAGAGCCTGAAGAT
TTACGCACTAAAGTGGAAAATACCACTAAAAAGATTTTTGAATCTGGCATGATTAAGGGT
GTACCTTTCTTATACCATTATAAGGCATGATATAAGGCTATTCTCATGAAAAAACCCTAC
AGAAAAATTTCTGATTATGCGATCGTGGGTGGTTTGAGCGCGTTAGTGATGGTAAGCATT
GTGGGGTGTAAGAGCAATGCCGATGACAAACCAAAAGAGCAAAGCTCTCTAAGTCAAAGC
GTTCAAAAAGGTGCGTTTGTGATTTTAGAAGAGCAAAAGGATAAATCTTACAAGGTTGTT
GAAGAATACCCCAGTTCAAGAACCCACATTATAGTGCGCGATTTGCAAGGCAATGAACGC
GTGTTGAGCAATGAAGAGATTCAAAAGCTCATCAAAGAAGAAGAAGCCAAAATTGATAAC
GGCACGAGCAAGCTTATCCAACCTAATAATGGAGGGAGTGGAGGGAGTAATGAAAGCTCA
GGCTTTGGCTTGGGGAGCGCGATTTTAGGGAGCGCGGCGGGGGCGATTTTAGGGAGTTAT
ATTGGCAATAAGCTTTTCAATAACCCTAATTATCAGCAAAACGCCCAACGGACCTACAAA
TCCCCACAAGCTTACCAACGCTCTCAAAATTCCTTTTCTAAAAGCGCGCCCAGCACTTCA
AGCATGGGCACAGCGAGTAAGGGACAGAGCGGGTTTTTTGGCTCTAGTAGGCCTACTAGT
TCGCCTGCGGTAAGCTCTGGGACAAGGGGCTTTAACTCATAATTTAATCTATTTTAAGGC
TAAAAAATGCAAGTGATTCCTTTAAAACCTTTAGACAATAAGACCTTAGAAGAAATCGGC
TTAGATTGGCACACTAATGACGACATGTCATCTTATATCGCTGATGAAATGGTGGTTGTT
TCTCAAAAAGAAGCGGACGCTTATTATGACGCTTGTAATGAGCTTTATGACATGTTTGTA
GAGACGGCTGAAGAGGCCATTCAAAACGATCGCTTTTTTGAATTGGATATTCCTAACGCG
CTCATTCCTATGATCAAACAGAGTTTTGAAGAAGAAGTGCATTGGCATATTTATGGGCGT
TTTGATTTAGCCGGGGGGCTTGATGGCAAGCCTATTAAATTACTGGAATTTAACGCTGAT
ACCCCCACCATGCTCTATGAAACGGCGCTGATTCAATGGGCGTTACTCAAAGCGAATGGC
TATGATGAAAACAAGCAATTCAATAACCTTTATGAAGCGCTTGGCGAGAATTTTAAACGC
ATGGTAACTTTAGGCGAAGACACGAGCCGTTTTGAGGAAATGTATGAGGGGTGGAAAATC
CTTTTTTCAAGCGTTAGGGGGAATATTGAAGAAGAGCACACCATGCGTTTTTTGCAAGAC
GCTGCTCAGAGCGTGGGGTTTGAAACGGATTTTTCTTACATTGATGAGGTGGAGTTTAAT
GCAGAAGAGGGTGTGTTTAAAAACGGCTTGAATTATGAGTTTTTATTCAAACTAATCCCA
TGGGAAAACATCGCTATTGATGAACCAGAATTAGCCCTTTTGATGCAAAGCATGATGGAA
AATAAAAACACGATTTTTTTAAACCCCGCTTACACAATCCTTTTCCAATCCAAGCGTTTT
TTAAAACTTTTATGGGACAGATACCCCAACCACCCCTTATTGTTAGAAACGAGCTATGAA
CCTTTAGCCAATAAAAAGCAAATCAAAAAAGTGGCTTTTGGTAGGGAAGGGGCGAATAGT
GAAATCTTTGAAGCTTCCATGCAATCGCTTTTGAAAACGGACGGCGTTTATTCTAACCAC
AAACCCGTTTATCAAGAGTTTTACGAGCTCAATTCGCATAACGGGTTGTATTATCAGCCT
AATGTGTTTTTTGCTTATGAATCTTGCGCGCTAGGGTTTAGAAAAGGGGGGTTAATCTTG
GATAATTTTTCTAAATTCGTGAGCCACATGTTACAATAACGAGCACAATGATGCGTTATT
TTCACATTTATGCGACCACTTTTTTCTTCCCTTTGGTGCTTCTTTTTGCAATTAGCGGGC
TTTCATTGCTCCTTGGGGTGCGCCAAGACACTGGCGCTACTATCAAAGAGTGGGTTTTAG
AAAAACCCTTAAAAAAGAAGAACGATTGGATTTTTTGAAAGACTTTCTAAAAGAAAACCA
TATCGCTATGCCTAAAAAGATAGAGCCTAGAGAGTATAGGGGAGCGTTGGTTATTGGCAC
GCCTTTGTATGAAATCAACCTTGAAACTAAAGGCACTCAAACAAAAATCAAAACCATTGA
AAGGGGCTTTTTAGGCGCGCTCATCATGCTGCATAAGGCTAAGGTGGGCGTTGTGTTTAA
GGCACTTTTGGGGATTTTTTGCGTGTTTTTATTGTTGTTTTATGTGAGCGCGTTTTTAAT
GGTGGCTTTTAAGGACACTAAACGCATGTTTATAAGCGTTTTGATAGGGAGTGTGGTGTT
CTTTGGAGCGATTTATTGGTCTTTGTAGGGTTTTTTAAACCACTAAAGGTATTTTTCACA
ATCAAAATAAAAGAGCTAAGCGAGTGATAGCTCTGGTGCTCTTATGGGGTTAGGGGGATT
TTGGGGTTTTGGGAGAGTTGTTTCAAAATGCCTCCTATCTCTTTATGAGTTTTAAAAACC
CCATTTTTTAAAAAATTAAAGAAGCTAAATAAGCTTATTCATGTGGGAGCGAAAGCGACG
CTAAAGGTATTTGAGATTTTCCCCTAGGCTGGTGCGAGAGCTTGGGTTTCATTCTGTTTC
CCTATAATAGGGATTTTACAGATTTTGATCTCTAACGCATTCGCTCACGCATCATGTCTT
TAAAGGTGAACTCCTTTGTCCTAGATAGCAATGTTACAGATTAGCGGCATTCATCACAAA
CGCTAAAGATGTTTGGGCTTTCTGCTTGGGTTTTCAAAACAGAGCCAAATCTTTGAAAAG
TTTTGAGTCAAACACGATGATAATTTAGGGGGTTGGTTAAATTTTTAATACCCCCTGAGT
TTGGTGAGGTTTTCGCATGCTTGTTTCATGCCTAGCTTACAGCCCTTGTCATAAATCATT
ATGGCGTTTTCTTTATCTTTCATGTTGTAATACATGCCCGCTAGAGCGAAGCAACCCACT
TCATCGCCCATATCGCAACCCCTTTCATAATTATCAAGGGCTTTCCTCAAGTCTTTTGGA
ACAGAGTCCCCTTGGGAATACATAAATCCCATCCTGGAGCAACTCACCGCGCTCCCCATA
TCGCATGCTTGTTTGAAATAATTAAAAGCCTTTTGGGGATCTTTTTTGACATACCTGCCT
AACATATACATAGAGCCTAAACTCGCGCAACCACCAGAATTGTTTAACCCGCAAGCTTTT
TGCAAATAATCAAACGCCACTTCAAAATCTTCATCAAGCCCTGCATCGCCATTTTCAAAC
AAACTCCCTAACGCGCGACAAGCCTGCCCATCATCCAATCGGCACGCTTTCAAATAATAG
ATGACGGCTTTATGGTTGCTTTGTTTGACTTCCAAAAAGCCTTTTTCATAAGCCACGCCC
AAAACATAACACCCCTTAGCCATATCAAAATTACAGCTTTTTTGGTAGTAGGTAACCGCT
TGAGCGGCATTGCCTTTGATTTTTCGGTCATAAATAATGCCTAAATTGTAGCAACTCTCA
GGGTGTTTTAAAACGCACGCTTTAGCATAAGCGTCAATGGCTTCTTGATAATTTTGAGTC
GTGCCTAACCCCTCATCATAAAGCCCCCCTAAACCAAAACACCCTTCCCTATCATCAGCT
TGGCATGCGGTTTTATAATATTCTAGGGCTTTTTTATAATCTATTCTAGTGCCTTGCCCG
TTTTCATAAATGATTCCTAATTGCGTGCAACCTTCACTCACCCCATCGTTGCATGCTTTT
TTAAAATAAGATGCCGCTTTAGAATAATTCCCGCTTTTATAGGCTCTTTCAGCAACCCCC
AAAAAGCTATTGTCTTTCCCCCATAAATGGGCATTCAAGCACCAAAAAAATAACCCACAA
ACTAATATTTTTAAAAATTTGACACTCATTTTTACCTTCTTTTAAATTCTGATTTTTAGA
ACCCTCTTCAATCAAAACAAAAAATGCAACGCTCCATTTTAGCATAAATCAAGCGCTTTG
ATTAAGGCTTAGGAGAATCCTTACGCTCTTCTTTATGCTCTAAAGAGGTGATGTAAAGAT
AAATCGCTTGGATTTCTTCTAAATTGAGATTGTATTTAGGCATCATGCCTTTGCCTAAAC
TCAAGGCGTCTTTAAAGGTTTTAAAATCTAAATGGTTGATTTTAGGGGCGTAGAGGATTT
TTTTCTCGCCTTTTTCATAATAAAAGGTGATTTCTTGTTTTTCGCCTTTAATGCCATGGC
ATTTCGCACACGCAACGCCCCTAGGGTTTTTATAAAGAGCCATCCCGTATTCTAAATCAG
AGATGAAATCCGCTTCTTTAGCGCCTAAACTTAACCACCACCCAAATAAAACCAGCGCAA
CAAACAAATGCATTAAAACAACTGCGCCTTTTCTAAAATCTCTTTAGCCCCGCTTTGTAA
AAACGCTTCTAAAAGCTCTTGAATTAAATCAAACGCCTTAGTTTTATCCCCTTGCTTTCC
TTTAGTAATGACTTCTTTCCCGTTAGGCAAGCCTAAAACCGCCTGGATTTTAACCCTATC
ACCCATTAAACTCGCATGCACGCCTATAGGGATCTGACACCCCCCATTAAGCCCCTTGAT
AAACTCCCTTTCTAAATGGCAGCAAAACGCGCTTTCTTCATCGTTGAGTTTTTGAAGCGT
GGCAAAATGCTTGTGGTTTTTGAGCATTTCTACCCCTAAAGCCCCCTGACCCATGCTAGG
AATCATTTCTTCCACGCTAAAAGCCTTGCGGTATTTCGCTCCTTGAATTTCTAGGCGGCA
CAACCCAGCTTCAGCTAAAATGATAGCGTCAAATTCACCGCATTCAAGCTTTTTCAAACG
GGTTTGGACATTCCCCCTTAAGCTTTCTGTGTCTAGATCCTGGCGTTTCAGTTTGAGCTG
CATGGAGCGCCTTAAAGAAGTCGTGCCAACCTTTGCCCCTTTAGGCAAGCTCATCAAATC
AGGGAATTTCACGCTTAAAAAAGTGTCCCTCACATCAGCCCTTTTAGTGATGCATGCCAA
GTCCAACCCCTTTTCAAACACGACCGGCACATCTTTTAAAGAATGCACCGCCAAATCAAT
TGCGCCTTTTAAAAGCAATTCTTCTAATTCCTTAGTGAATAGCCCCTTACCGCCAATTTT
ATTTAAAGGGGTGTCTAAGATTTTATCGCCCTTAGTCTTAACGATTTGAATCTCGCTTTC
TATCAAGCATTCTTTTTTCAGGCGTTCTTTAATGTGATTTGCTTGCCATAAAGCTAATTC
GCTCCCCCTAGAGCCAATCACTAAATTTCTCACCCACTCCCCCTTATTCGCTCGCTAACA
TTTCTAAAATTTTTTCTTCTAATTCGGTGTCTTTAAGCGTTTGTTTTTCCAAATTAGCGC
GTTTGATGCATTCAAATTCTTTATTCTCTAAAGTTTGCTTCCCAATAATGAGCGCCAATC
GTTCCCCAATCAATTCAAAATCCCTCATCTTCGCCCCAAAACGAGCGTCTCTGTCATCTA
ACAGCGCATCAACGCCCTTTTGGAGCAGCCTTTCATACACTTCAAAAGCGAGTTTTTTTT
GCGCTTCATCTTTCCAATTAGAAACCACGATCACCGCATCAAAAGGAGCGGTGTTTTTCG
TCCATACACAGCCTAGATCATCGCTTTTTTGCTCTAAAATCGCGCTGAGCAATCGGCTAA
TGCCTATCCCATAGCACCCCATTTCAAAAAATCGCTCCTTACCATTCTTATCCAAGAAAC
TCGCTTTCAAGCTTTTAGCATAGCCTTGCCCGAGTTTGAAAATATGCCCCACTTCCAAAC
TCTTATGGTATTTCAACGCTCCTTGACAATTAGGGCAATGATCGCTCTCTTTAACCTGGA
CAATATCCGCATAAACAAGATTTTCAAACCCTTTTAAATCCACGCCCACCGCATGAAAAT
CCTTTTCATTAGCCCCAGCGATCAAGCAATCGCTCTCTTTTAAATCTTCATCAAAGATAA
TGTAAGAAACATGCTTTTTCAAGCCATAAGGCCCTATAAAACCCGCTATTAACCCCGCAT
TATCCAAATCTTTTTGACTCGCCTCTCTCAATTCTAAAGCGTTCGCTCCTATAATGTTCA
AGGCATTTAGGGCTTTAACTTCCTCTAAATTGTCATCGCCCCTAACAAAAAAGCACGCTA
GGGTTTCTTTATCTTTATGGATCACCTTTCTCACAAGCGCTTTTAAAACAAAATAAGGCT
CTGTTTTAAAAAACTCCGCCACGCTTTGCGCGCTAGTGGTATTAGGGGTGGGGAATTTCG
CCAATTGCGCTTTTGGGACATTTAAAGGCTCAGGCCTTTTAGAGCGTTTAGCGATTTCAA
TGTTGGCGGCATAATCGCAATTTTTACACACCACGATCGTGTCTTCCCCGCATTCGGTTA
AAACGACAAATTCCCTGCTTTTACTCCCTCCAATCGCCCCGCTATCCGCTTCCACAATGC
GAAAATCCAAACCCAAATCGCTCAAAATCTCTTTATAAGCGTTTTGCGTGTTTAAAAATT
CCTTATCCAAGCTCTCAGCGTCTTCATGAAAGCTATAACCATCTTTCATGATAAATTCCC
TCGCTCTCACCAGCCCGAATCGAGGGCGGATTTCATCACGGAATTTCGTGTGGATTTGAT
AGAGATGGACGGGTAATTGCTTGTAGCTTTTAATGAAATTAGCGGCAATTTCGGTGATAT
TTTCTTCTAAAGTGGGGCTTAAAACAAAATCATTGTCTTTTCGGTCTTTAAAAACCAGTA
ATTCCTTGCCGTATTTATCCAAACGGCCTGATCTTTCCCACAAACTCGCCAAAACCACAA
AACTCATTAAAATATTTTGCGCCCCATGCTCTTGCATGCGTTTGTGCGTGATGTTTTCTA
TCTTGTCTAGCACTTTTTTAGCTAAAGGCAAAAAATTATAAATCCCGCTGCCTACTTGAT
AAATGTATCCTGCTTGGGCTAAGTGTTTATGGCTTTTTAACACGGCATCTTTAGGGGGTT
CTTTGAGAGTGGGGGCAAAGAGTTTTGAAAATAGCATGCATTATTCCTCGTAATATTCGC
ATTTATAGAGATTCAAATTCTGGACATGGTTAGCGTTAGATTTGTCTAAATTAAATAAGT
TTTTAATCGCGCCCACAAGCACATCGGATTCTTCTTTTTGAGCGTTCTTTTTTAAGGCGA
TGGTGGGGTGGTGTAAAAAAGTGTTGAAAGCGTTGTGCAAGATCTTTTCAATGTTGCTTT
CGCATTCTTTAGGCACATAGCGTTTTTTAAGCGCTTTTTGCAATTCCTTTTGGGCTGAAA
TCCTAGCCAATTCCCTTAAATCCTTAATCACAGGCTCTACTTCTAAACTTTGGATCCATT
GGTAAAATTCCATTGTGGCAAGCCCTACAATCTCATAAGCTTTCGTCCTGCTTTCTTGCC
TGTTTTCCACATTTTCTCTCACCATAGGCTCTAAATCATCCACGCTGTATAAGAAAATAT
TATCCAATACCGGCTTTTCAATATTTCGTGGCACGGCTAAATCAAACCAAAAACGCCTGA
AAATCGTTTCTTTTAACATGCCATTTTGCACGATAAAATGCGGCGAAGAAGTGGCGCAAA
AAAGCAGTTCGTATTCATTGATATAAGCGTTTAAATTTTCTATATTTTGAAAGCTCACTT
TCTTAGGCTCTTCTAATTCTTTGATGAAATCTTCAAATTTAGCCGCATTACGCCCTAAGA
TGAGCGCTTCAAATTGCTTGTTTAAAAGGTGCTTGATGACCAATTGAGCCATCTCGCCAA
GCCCTATCACAAGGGCTTTTTTATCCTTAATCCTCTCTTTTTCAAAAATATTAAGCGCTT
CTTTGACCGCTACTGAAGAGATGGAGACCCCTTGTTTGGAAATGCCGGTTAAATTGCGCA
CTTTAGCGGCGCATTTGAAAGCAAAGTGGAGCAATCGGGTTAAATCTTTGGAGCAAAATT
TCTCTTCAAAAGCGAATTTATAGGCGTTTTTCATCTGCCCTGTGATTTGAGTTTCTCCCA
CCACTAGGCTATCCAAACTGCTGCACACGCTAAAGACATGATGGACTGCGCTTGCATCAA
CGCTCATTAAAGCACATTTTTCTAAATCAGACACGCTCATTTTTTTATTTTGAGCCAAAA
TTTTTAATAACGCGCTTTTTTGTTCGTTAGCGTGAGTGCCATGCTTTAGGCTCGCATAAA
TTTCAAAGCGATTGCATGTGGATAACACCATGCACTCTTTGATGTTAGGGCAATGGTTTT
TAATGGTTTGTAAAAATTCTTTAAGCATTGATGGCGAATTGATAGCGAGTTTTTCTCGCA
TTTCTAAGCTCATGCTTTTATGCGTAAAGGCTAGGGTGAAATATTTTGACAAATGAGTTT
CTAACTCCATTAAAAAGTCCTATAAATGACATCTTGCGCTAGTTTTTCTAAAATCAAATT
GTTTTCCCCTTTAATGGCTTCAAGAGCCTTTTTAGAATAAACTTGAGCGGTTTTAAGGGT
TTCTTCTATGATACCATATTGCTTGAATTTTTCCTTAGTCCATTCTATGATTTCATGGCT
ATCTTGTTTAAAATAAGAAATTAAAAGCCCTTGATCGCGCTGATTTAATTTTTCATATAA
AAGCAAGTAGGGTAAAGTGGTCTTGCCCTCTTTAAAATCGCTAAAATTGGGCTTGCCTAG
AGTTTTGGCGTCTTGAGTGATGTCCAATAAATCATCAATGATTTGAAACGCCATGCCAAA
ATTCAATCCAAAATCTGCATATATTTTTGCATCTTTATTTAAAAGAATCGCCATGCTCTT
TAAGCTCGCTTCTATGAAATGAGCGGTCTTGTCTTCTAAAATGCGCCAGTATTTTTGTTT
GTCGCTATTAAAACTTCCCCCCACAAACACATCTTCAATCTCACCTCTAGAGAGCCTTAA
AACCGCATTAGAGAGGGTTTGAGCGATTAATTCACCCATTTTGGAGAGTTCAAAAAAGGC
TTTAGAATAAAACACATCTCCAAGCATCACGGCGTTAAAATTACCAAAAAGAGCGTTAAT
GCTGGGGAGCTTTCGGCGCATGGTCGCCTTGTCAATCACATCATCATGCAATAAAGAAGC
GGTCTGTATCATTTCTACAATCGCGCACAAATTGAACGCTTTATCCAATAAAATAGCGTC
CGTTTTTTCATTTAATAAAGCGAGCATGAGTTTGGAGCGCAGCATTTTTGAAGGGCCAAT
CTTAGAAAACAATTCATCTATAAAGCCGCTTTCTATTTCTTTGATCCAAGAAGCGATCTT
ATTTTGAATGGCTTTAAGTTGTTTTTCTTGCATGCAAATTCCTTAAGGCTCTTTAGGAGA
AAAAACAAGGGGCATAAGGGCTAAAAGCCTTAAAGTGGCTTTATCTTCTTTAAAATCTTT
AAACACAAGCGACAGAGTGCTGTTAGAAGAAAATTTTTCTTCAAAAACCTTGAGATTATA
GGTGTTTCTCGCATGATCGGTGTATAAAATAAACTGGTAAGGGAAATGGTTAAAACGCAT
GTTGATGACTAAACCTTTATTTGCATATAGCGTCCAATAGAGCGTGATTTCTTTGGTTTG
TTCATTTGAAGTGTCTTTGATGATCGCTTTAAACACTTCATCTTTTTTTAATTCTAGCGT
TTTATCTATCCCATAATCAAGCCCAAACGCTTTTAAAAAAAAGAGGAATATCAAGCCATA
GCGGATAAGCTCATTCATTCCCGCTGAGGATATTCGCCATGGATTGGATCACAATGTCTG
TTTTTTTGCTCTCTATTTTTTGTTGCAACTCTTCATCCATTCTTAAAGCTTTAGCGAAAG
ATTCAAACTTTTCTTCCAAGTCTTCTTTTTCTATAAAAGTTTCCAAGAGAGCCAAAAGCT
CTAAAAGCCTTTCTAGCTCTTTTTTAGAAAGCTTTTTACTCGCATGAAAAATGATGTCAT
TCCACTTGTCTAAGGGGTTTCCCTCAAAAATTTCAAGTTCGCTGTAATCTCTCATGCTGG
CTTCTTTTTGGGAGCTTAAGCCAAATGGGCTTGCAGCATCCAAATGGATTTTTGCAACTT
GGCTAATTGATCGTCCGCATAAGTTACGGTGACTTTATCGCCTTCTTTTTCAGCGGTGTT
AGAGAGCTCTTTAAATTCTTTTTCTAGGTGTTTGTAGTCCTCTAGAATTTCTTTAAAGAT
GTCTTTAGAGTGGAAGCTCGTTTTAGTTTCTTCTTTAACACGAGTGAGTTTGATCGCTTC
GGATAAAGTGACTAAGGGGTGGTGTCCTAATTGAACGATCCTTTCAGCGAGATCATCAAA
CATGTCCGCAAACTCTTCATAAATTTCTTCAGTGGCTTTATGCACATTGAAAAAATCGGT
GCCTTTCACATTCCAATGGAAGTTATGCACTTTCATAAATAACACGATCGCATCCGCTTG
CAAATGTTTTAAAATTTCAAATGTTTTCATCAAAAGTCCTTTTTTAAAAATTGTTTTAGG
CTTTTATTTTCATAAAAACCTTGATCGCTATCCTACACCAAAAGAGTTAATAAAAAATTT
TTTTAATCTTATTTTTGTCAAATATTGATAAACCCCATTCAATTTAATATTATTTAATCT
TTTTAAAATTTTGTTTTATCGTAAAACTCATTTTTAAGGGGGATAGTTATCCAAATTAAG
AAGCGTTAAGAATCTTAATTTCAAAGGTTTTTTCTTGATTTTCTAATAACGCAATACTCC
CTTCATGGGCTTTAACCACTTGTAAAGACAAGGCTAACCCTAGGCCATTACCCTTCAATT
TAGTGGTTTCAAAAGGCTCAAATAAAGCGCTTTTGTTTTCCACTTCCTTGCCATTATCAA
TAATAGTGAAGACAATAAATTCATTTTGAATGAACGCTTCAATCTTCACTTGCCCCTGTT
CGCTCTCTTCTAAGGCTTCAATCGCATCAATAGCGTTATACAAGAAATTTTGTAACACAA
TCCCCATTAAATCAAAGTCAAAAAACCCTTCTTCATCGCTAAAATTAAAAAGAAAATCAA
TGTCTTTAGAGTAAGTGTAGCAATTTAGGGCTTCTTTGAGATCGCTCTCTAGCGTTTTTA
AACTTTGCTTGGTGCGGTTGGCTTGAATGCCTTTAGAAAAAAGCAAGGTGGCTTTAATGA
TTCTTTCCACGCGCCATAAAGCTTTTTGCAATTCTACAACAATGGGCTTAGTCTTTTCGT
TCGCATGCTTTAACAACACCGAAGCTAAAAGAGAGATAGAGCCTACAGGGTTTCTGATCT
CATGGGCTAAATGCGCTGAGATTTTCCCCATAGAAGCGAGCCGCTCTTGGCGTTTTTGAG
CGCTAATATCGGTTGCGGTGATGATTTGCTTGCCTTGAATGCTGTTTTGCTGGACTAAAT
AGCTTTTATTTTCATGTTCAATTTCAGTGTTAAAATTTTCTAATTTAGCCTTATTGAACA
CCTCATGGCTTTGATTGGCTAAAGAATTTTTATAAAAAAAGCTCCCGTTTTCATTCATCA
CCCAAATCGCTTGCGGTAAAATCTCTATGACCCATTCATAGAGGGCTTTATAATCCTTAA
ATTCCTTTTCTACCTTGTAGCTTTGCAAAATAAATTGGTTTAAAAGCCCTAGCAATTCTT
GCATGTCTTTTTTGTTGGAAAAATTTTCTAATAGATCTTCGCTCTCTTTGGGTTTGAAAT
TTTCTAATGAAATCACATTATTCTCTTTTTTTAACAACCCCTTGAAAGAAGAAGCCTTAT
CAGAGTGTTTCAAATGGGAACGCTTTAAATAAGGGCGTTTTAAGCGCTTGGATTTTTTCA
TGGTTTTTGTTTTTCTTGCTCTTTTAAGAAATTAAACAGCATTTCGCTATAGCCAAAATT
CCCGCTCAATTCTTTAGAAAGGGTGTCTTTATACATGGATGTGTAAATCTCATCGCCTGG
GGCTTTAGGATACAAAGGGTTATCCATTTTCATGGCGCTATCTAGCATGAATTTTAAAAG
TAGCGCTTCAAAAGAATCGGTTTGTTCTTTAAGGAGCTTGTCGTTTTTATTGTGAGCTAG
CGCTTTTAATTTCTCTTCGCTCGCTAATTTAGAAACATTGTATTGCTCTAACATGGCTTT
ATTGTTGTTTATCATAGTATCTCCATTTCAGCGCTAATCGCGCCGCTTTTTTTTAGGGCT
TGTAAGATTGAAACCATCCCCTTAGCGCTCACGCCAATTTTTTGTAAGGCTTTTACCACC
CCAGCAATGGTGATGTTTTTCCCGTTAGAACTCAGCGTGTTATGAGCGGTGTCTAAGGAC
ATGTTATGGTCTAAATCCTGTGCGTTTTTAGAATTGTCTAAGGGCTCTTTAGTGATTTTA
AGCGTGATGTCTTGGCTTGTAACCACTATAGGATGCACCATTATATCCACTCCTGAAACA
ATCGTGCCTGATTTTTCATCCACAATGATCTTATTTTTCGCGCTGTAATTGATAGGGATT
TCTTGCACTAAGGCTAAAAACTCCACCATAGAAAAACGCTCTGGGCGAGTGATTTGAATG
GTTTTTGGATCTAACGCTACCGCTACTTTATTGCCAAATACCTTATTTAAAGTGTTTTGC
ACTTGGATAGCGTTTTTAAAATTGGGGTTTTTTAGGCTCAAAACCATGGCGTTTTTATGG
AACAAATCATACGAAACTTCCCTTTCAATAGTCGCCCCATTGATGATATGGGCTGAGAGC
AAGTTATTAGAATTACCCGAAGTGATAGCCCCTTGAGCGAGAGCATAAATATTCCCATCC
ACCGCATTTAAAGGGGTCATCACCAAAGTCCCTCCTTGAATGGATTTTGCATCCCCAATA
GAAGAAATTTGAATATCAATTTTATCGCCCTGTCTTGCAAAGGGGGGTAAGGAGGCTGTA
ATCATCACCGCAGCGACATTTTTAGACTTAATATCATCTGCAGAGATTTTGACATTCACG
CTCTCTAGCATGTTAGAGATGGATTGCATGGTGAATTTTGAGCCGGATTTATCCCCTGTG
CCATTTAGGCCAATCACAAGCCCATAACCAATCAGCTGGTTATCCCTTACGCCCACCACG
CTCGCTATATCGCCTATTTTTTCGGCCAAAAGCTTGTGAAAGGCTAATACAAAAACAAGC
CATAAAAACACCCGTTTCAATCAAACCCTTTCTTATTCCTTAAATTCTAATTATTTTAGC
ATAAGCCTTTTATAAAAACTTTAAACCTAATTGAGCGCATTTTTATGCTATACTCAAAAA
TCTTATAGACTTTAAATCAAAGATTTTAATTTTAGCCTTTTATTAGCTTTTTATAAAGTT
TCAAATTAAATTGAGGTATGAATCTCCCATGGAATTTAATCAACCACCACTCCCTACAGA
AATTGATGATGACGCTTATCATAAGCCGAGTTTTAATGATTTGGGCTTAAAAGAATCGGT
TTTAAAATCCGTTTATGAAGCCGGTTTCACTTCCCCAAGCCCCATTCAAGAAAAGGCCAT
TCCGGCTGTTTTGCAAGGTCGAGATGTCATCGCGCAAGCCCAAACAGGCACAGGAAAAAC
CGCCGCTTTCGCTCTGCCCATTATCAACAGCCTTAAAAACAACCACACCATAGAGGCCTT
AGTGATCACGCCCACCAGAGAATTAGCCATGCAAATTAGCGATGAGATTTTCAAATTAGG
CAAACACACCAGGACTAAAACCGTGTGCGTGTATGGAGGCCAGAGCGTTAAAAAACAGTG
CGAATTCATTAAGAAAAACCCCCAAGTGATGATCGCTACACCAGGAAGGTTGTTGGATCA
TTTAAAAAACGAACGCATCCATAAATTCGTGCCTAAAGTGGTCGTTTTAGATGAAAGCGA
TGAAATGCTAGATATGGGGTTTTTAGACGATATTGAAGAGATTTTTGACTACCTCCCTAG
CGAAGCGCAGATCCTGCTTTTTTCAGCCACGATGCCAGAGCCGATTAAAAGACTAGCGGA
TAAGATTTTAGAAAACCCTATTAAAATCCATATCGCTCCTTCTAATATCACTAACACCGA
CATCACCCAACGCTTTTATGTGATCAATGAACATGAGAGAGCCGAAGCGATCATGCGCCT
TTTAGACACCCAAGCGCCCAAAAAGAGCATTGTTTTCACGCGCACCAAAAAAGAAGCCGA
TGAATTGCACCAATTCCTTGCTTCTAAAAACTATAAAAGCACCGCTTTGCATGGGGATAT
GGATCAAAGGGATCGGCACGCTTCTATCATGGCGTTTAAAAAAAATGACGCTGATGTGTT
AGTGGCTACCGATGTGGCGAGCCGTGGGCTGGATATTAGCGGTGTAAGCCATGTGTTTAA
TTACCACTTGCCCCTAAATACCGAGAGCTATATCCATCGCATCGGGAGAACCGGGCGAGC
GGGCAAAAAAGGCATGGCGATCACTTTAGTAACCCCCTTAGAATACAAAGAGCTTTTACG
CATGCAAAAAGAAATTGATTCAAAAATTGAGCTTTTTGAAATCCCCACCATTAACGAAAA
TCAGATCATCAAAACCTTACATGACGCTAAAGTGTCTGAAAGGATCATCAGCCTTTATGA
ACAGCTTACCGAAATTTTTGAGCCATCTCAGTTGGTTTTAAAACTTTTGAGTTTGCAGTT
TGAAACCAGCAAAATTGGCCTAAACCAGCAAGAAATTGATGCGATTCAAAACCCTAAAGA
AAAAACGCCAAAACCCTCTAACAAAAAAACGCACCCGCATGAGCGAGCGCGTTCTTTCAA
AAAGGTTCAGCATAAAGACAGACACCCTAAAACAAACCACCATTCTAAAAAACCCAAACG
CCGTTAAAATATTTAAAAAGGAAATTCATGCCCATTGATTTGAACGAACATTTAAAAAAG
AAAAATCCTCAAAGAGAAAACCCAACGCCTAATACGCCTAATAATGGAGGGCGTTTCATC
CCGCCGTCTAACTCTTTTAATTCTAAAAAACTATCGGTTTTAATTGTCATTGTCCTTTTA
GGCGTTATCGCTTTTTTGGCCAAGCCTTTTGAAGTGATTAGCTCAGGAGAAATTGGCATT
AAAATCACCGCCGGGAAATACGAACCCACCCCCTTACAGCCAGGGATCCACTTTTTTGTG
CCTATCATTCAAGACATTCTCATTGTGGATACAAGGATCAGGAATATCAATTTTTCACGC
ACCGAAGACATGGGCGTGGCGGGTAAAAACCAAGGGATTTTTAGAAACGACGCTATTAAT
GTGATGGATAGTAGGGGTTTGACCGTTTCTATTGAACTCACCGTGCAATACCGCCTAAAC
CCCCAAACCACCCCCCAAACGATCGCTACCTATGGCTTATCTTGGGAGCAAAAAATCATC
AACCCTGTGGTGCGCGATGTGGTGCGCTCTGTCGTGGGGCGCTATCCGGCTGAAGATTTA
CCCATTAAGCGCAATGAAATCGCCGCTCTTATCAATAGCGGTATCAATAAAGAAGTTTCT
AAGCTCCCCAACACCCCTGTGGAATTAAGCTCTATCCAATTACGAGAGATCGTCTTGCCC
GCTAAGATTAAAGAGCAAATAGAAAAAGTCCAAATCGCACGCCAAGAATCAGAAAGGGTG
AAATACGAGGTGGAGCGCTCCAAGCAAGAAGCTCAAAAACAAGCCGCTCTGGCTAAAGGG
GAAGCGGACGCTAACAGGATTAAGGCTCAGGGCGTGGCTGATGCGATCGTGATTGAAGCT
AAGGCAAAATCTCAAGCTAATTTAAGCATTTCACAAAGCTTGAGCGACAAGCTTTTAAGA
CTGCGCCAAATTGAAGTTCAAGGCCAGTTTAATGAAGCGTTAAAAACAAACAATAACGCT
CAAATCATGCTCACTCCAGGTGGGGCTGTGCCTAATATTTGGATTGACACTAAAAGTAAG
GTTAAATCTAGTATTGCTGAGACTAAAGAGCCTTAAAAACGCATGGCGTCTCTTGCCTTT
ATCCAAGCTTTTTTGGAGTCTTTTAAGGGCTTTTTAAATCAAGCAACTTTAATTAGCGTT
TTAATAGCGAGCGTTTTAATCCTTTTTTGCGCGATTTTGCTTCTTTTGGCTCTGCTTTTA
AGAAACCGCTTAGCTAGCTATATAGCAACAACAGCTTTTTTGGGTGCGTTTTTAAGCATG
CCTTTTGTTTTGAAGGTTTTACTCACTCAAGCGATTTACCCCATAGAAACACGCATCTTA
CACGCCAACCCTTTAAGTTATAGCAACGCCTTTTCTTTGCAAGTGGGAGTCAAAAACCAT
TCCAAATTCAGTTTAAACAAATGCGTTTTACGCCTAGAAGTCCTTAAAAACCCTCACAAT
TTTGTAGAAGAGCATGCGTTTAAATGGTTTGTCAAAAAAAGCTATGAAAAAACCTTTAAA
GAAAAGATTTTGCCCAAAGAATCTAAGGTCTTTTCATTCTTTATTGACAACTACCCTTAT
TCAAAAACAGCCCCCTATCAAGTTTCTTTGTCTTGTTTATAGGAAAGATAACATTCATTA
AAAAAGCGATTAAAAAACGCTAAAAGCATGAATTTTTAAAATAAAGCTTTTAAAGCCTGG
ATTCTAACAAACGCTTCGTATAAGCGTGTTTAGGGTTGTCAAACACCTCTTTAATAGCGC
CCATTTCTACGACTTTCCCCTCACTTATCACTAACACCTTATCGCAAAACGCTTTGATCA
CATCTAAATCATGGCTGATAAACAAATAGCTCAAATCCTGCTTTTCTTGTAAATCCAACA
GCAATTCCAACACGCTTTTTTGAATGCTTTTATCTAAAGCAGAAGTGGGCTCATCTAAAA
GAATGATTTTAGGCTTTAAAGCGATCGCTCTAGCGATCGCGACTCTTTGGCGCTCCCCAC
CGCTGAGCTCATAAGCGTAAAAATTAAGCAATTCAGGGCTTAAACACACTTCTTCTAAGC
AAAGTTTTGCGAGATGGTGCCATTCTTCTTTGGAAGCTTTAGGGTAAGCAAAGCGCAAAG
CTTCTGTTAAAATGCTTTGAATGCTTAAGCGAGGGTTTAATGATGCGTAAGGGTCTTGAA
ACACCATTTGCAAAATCTTGCGGTAGGGTTTGAACGCTTTAGAATTTAAAAGCCCCACGC
TTTGGCCTAAAATCTTTTCTTCCCCGCTGTTTAAAGCGAGTTTTAAAAGCCCCAACGCTA
AAGAGCTTTTCCCGCTCCCGCTTTCGCCAATGATGCCGATGTTTTCTTTAGCTTTGAGAG
AAAAACTGACTGATGCGATAAGGGGTTTTTTTAAAGAAGACCTAAAAAAGCGTTTTTGCA
AGTAATAAACGCTAAAATCTTCTACTTCTAAAAGCGTCTCGTCTAGCGCTTTTAAATTTT
TAGCGGGCAAGTTTGAAGCCTGAATCAGGAGTTTTGAATATTCGTGCTTGGGGTCATTAA
AAAGCTCTTTAGTGGAATTGGTTTCTACTATCTCGCCTTTTTTTAGCACATAAACCCTAT
CAGCCAAGCGTTTGACTGCTTTTAAATCATGGCTAATGAATAAAAGGGCGATGTTTTTTT
CCACGCTCAATCGCTTGAGCAAGTCTAAAATCTGGTTTTGGATTTGCGCATCTAATGCGG
TGGTAGGCTCATCGCAAATGAGCAATTTAGGTGCATTAATAATGCCCATAGCGATACACA
CCCTTTGGCGCTGCTCTCCGCTCAATTCATAAGGGTAACGATTTAAAAATTTTTCATCTA
ATTGGACTTGTTGCATGGCGTTTAAAACTTTTTCTTTAAGGAGCGTTTTAGAAGCGTTTT
TATGGTGTAAAAAATAGGCTTCACTCATTTGCTTGCCGATTTTATGCAAGGGGTTTAGGC
TGGATAGGGGGTCTTGAGCGATGTAAGCGATTGCATTACCCCTTAAATGCTGCATAAATT
CTTCGCTTTCTTTTAAAAGGTTGGTTGTTTCAAACAATATTTCGCCGCTATGGGGTTTGA
ATCTAGGGTTTAAACGCATGATGATATTAGCGATAGAGCTTTTCCCGCTCCCGCTCTCGC
CCACGATCGCTACCCTTTCGCTAGGATTTAACGAAATGTTGATGTTTTGGAGCGAAAAAT
GTGCGTTTAAAACGCAGTTCAAGTTTTTGATTTCTAGCATGTAACCCCCTTATTTGAGCA
TGTTGGCGTTGAAAGCATCGCGCACCCCTTCGCCAATGAACACCAAAACAGAAAGCAACA
AGCTAATGGCCACAAACGCAACGATGGCTAAATGGGGCGTGGTGAGATTATCCTTGCCTT
GATTGACCAATTCTCCCAAACTCGCACTCCCTATAGGCATGCCAAAACCCAAGAAATCCA
AAGACACTAAAGTAGAAATACTGGCCGCCATTAAAAACGGCACATAAGTGATTGTCGCTA
CTAAAGCGTTGGGTAAAACATGGTAGAAAATGATTTTTAAATCATTCACCCCAAGCGCTC
TAGCGGCTTTGGTGTAGTCCATGTTCCTTGCTTTTAAAAACTCCGTGCGCACGACTTGAG
AAAGCCCCATCCAGCTAAAGAGCAAGACTAAAAATAAAATGATCCAAAAATTAGAATTAA
ACGCGCTAGAAATTACAATGAGTAAAAAAAGCATAGGGATCGCGCTCCAAATCTCGCTCA
ACCTTTGCCCCACTAAATCCATTAACCCTCCATAATACCCCTGAAACGCTCCCAAACTCA
CGCCAATAAGAACGCTAAAAAGGGTGAGTAAAATCCCAAACACTAACGAAACACGATAGC
CATAAACCAGTCTGGCTAACACATCTCTGGCTTGATCGTCTGTGCCTAAAAGGTGTTTGA
AGCTTGGGGGGGTGGGGGCAGGCGAGTCTAAATCCATAATGATCGTATCATAGCTATAAG
GGATGAGCGCATGGATAATGAAAGCGTCTTTTAAAAGCGTGTTTTGCACATAAGGATCGT
TATAATCCGTAGGGGTGAAAAAATCGCCTCCAAACTCCACTTCCGCATAGTTTTTAAACA
TGGGGAAATACGCTTTATTGTCTTTATAGATGAATAAGGGGCGATCATTCACCCATAAGG
GGGCTAAAAGAGAAAGCGCTAATAAAGCGATAAAAAGATAGAGCGAAAACACCGCCCGCT
TATTCTTTTTAAAACTAAGAATGCGCATTTTAAACAAACTGCTCACGCTCAAACTCCCTT
GATGAAAAACAATTCCTAAGATTATAATTAATTATGGGTAATACTAGCAAGAAAATGGGT
TTGATCCATAAAAAAAGAGGATAATAATGGTGGAGTGTAGGGGGTTCGAACCCCTGACCT
CAACGCTGCCAGCGTTGTGCTCTCCCAACTGAGCTAACACCCCAAATAAAATTAAGCGAG
CATTATAACATTTTGCTTAAAAGATGTCAATTTAACGCTTTTTTGAAACACTTAATAGCA
AATTAAGAATGATTGTTTTAAAATTAGAAAATTTCTTTTATGGATTAAGTAAAATCACTT
ATCAAAGCAAAAAGGATATTTTTGAAAAACCACTCCTTTAAAAAAACGATCGCTCTTTCC
TTACTAGCGGGCATGTCTTTGTGTAACGCTGAAGAAGATGGGGCGTTTTTTGTCATAGAT
TATCAAACGAGTTTGGCCAGACAGGAATTGAAAAATCCAGGCTTCACCCAAGCGCAAGAA
TTAAAGCAGTTAATCAGAGATGGGGCTGTGAGGTTGCAAACTTCTGCCATTCCCTTATCT
TATTATTTGGATATTTTAGGGAATAAAACAAAAATTCTTTTGAGTGAAAGCCTGAAAAAC
AATGCGCAACCATCACAGCCAAACGCACAACCACCGCAACAAAACGGACCATCATACCAA
GCCTTAGCCAATTTAGAGCAATCTCTAGGGATTTTAGGAAAACTATTGGATCTATCCCAA
CAATACGCTAATCAGGGTGTCATTAAGCCTTTGGTGGTGGATGTAGGGAAAGAACAAATC
GGTATCACTGATAGCATGCTCTTAGTGGCTCAAAACATCGTTTTAGCTTTAGGGCAAGTG
GATTTGAGTAAAATCCAACAAAACAATAACGAACAGTTATACGAAAACATCATGAAAGTC
ATGCTTTTAGGCGCAGGCGGGACTAATGGAGCGTATAATGGCGTGAGTGTGGGCGATATT
GCCACAGGCATGCAAAATTTTTCTTCGCAAACGGGCTTGATAGGGGCTAATTCTACGGTG
AGCGAGCTCAACGCTTTGATTAAGAGCGGGATTTCTTTGGATCGTGAGACTTTGAGGTTA
GGGAGTTTTATTGAAAAAAATATCTGTAGCAGCGCATCGTCTTGTTTTAGCCAAAACCAG
CTTGTCTATAAGAAAGGGCTAGACAGAGTCATAGGCATCATCAATACGAGCTTGGATCAG
TTTGAATCTTCGGCTAGTTCTCTTTATAAGATTTCTTATATCCCTAACCTCTTTTCGCTC
AGAGACTATCAGTCAGCGAGCATGAACGGCTTTGGGGCTAAGATGGGTTATAAACAATTT
TTCACCCATAAGAAAAATATTGGCTTAAGGTATTACGGGTTTTTGGATTATGGCTATGCG
AATTTTGGCGATACGAATTTAAAAGTGGGAGCGAATCTTGTTACTTATGGGGTAGGAACG
GATTTTTTATACAATTTCTTTGAACGCTCCAGAAGAAGGGAAAGAACTGCAATCGGTCTT
TTCTTTGGCGCTCAAATTGCAGGGCAAACTTGGAGCACTAATGTAACGAACTTATTGAGC
GGGCAAAGGCCTGATGTCAAGTCCAGTTCGTTCCAATTCTTGTTTGATTTGGGCTTGCGC
ACCAACTTTGCAAAAACCAATTTCAATAAGCACAGGCTAGACCAAGGGATAGAATTTGGG
GTGAAAATCCCTGTTATCGCTCATAAATATTTCGCAACCCAAGGCTCAAGCGCAAGCTAT
ATGAGGAATTTTAGCTTCTATGTGGGCTATTCAGTCGGTTTTTAAGGAAGGCTCTTGATG
AAAAACACCAATACAAAAGAGATAAAGAATACAAGAATGAAAAAAGGTTATAGTCAATAT
CACGCACTCAAAAAAGGGCTTTTAAAAACCGCTCTGCTTTTTAGCCTTCCTTTAAGCATG
GCGTTAGCTGAAGACGATGGCTTTTATATGGGAGTGGGCTATCAAATCGGTGGTGCACAA
CAAAATATCAATAACAAAGGCAGCACCTTAAGAAATAATGTGATCAATGATTTCCGCCAA
GTGGGTGTGGGTATGGCAGGGGGTAACGGGCTTTTAGCCTTAGCGACAAATACGACCATG
GACGCTCTTTTAGGGATAGGTAATCAAATTGTCAATACTAATACAACTGTTGGCAACAAC
AACGCAGAATTAACCCAGTTTAAAAAAATACTCCCCCAAATTGAGCAACGCTTTGAAACG
AATAAAAACGCTTATAGCGTTCAAGCCTTGCAAGTGTATTTGAGTAATGTGCTTTATAAC
TTGGTTAATAATAGTAATAATGGCAGCAATAATGGAGTCGTTCCTGAATATGTAGGGATT
ATAAAAGTTCTCTATAATTCTCAAAGTGAATTCAGTCTCTTAGCCACGGAGAGTGTGGCG
CTTTTAAACGCGCTTACAAGAGTGAATCTGGATAGTAATTCGGTGTTTTTAAAAGGGCTT
TTAGCCCAAATGCAGCTTTTTAATGACACTTCTTCAGCAAAATTGGGCAAGATCGCAGAA
AGCTTGAATAATAGCGGTGGTGCAGGATCGATGCTTCAATCAATGCTTCAAAAGGATGTG
AAAACCATCTCGGATCGAATCGCTACTTACCAAGAGAATCTAAAACAGCTAGGAGGAATG
CTGAATAATTACGATGAGCCATATTTGCCCCAATTTGGGCCAGGCACAAGCTCTCAGCAT
GGGGTTATTAATGGCTTTGGCATTCAAGTGGGCTATAAGCAATTTTTTGGGAGAAAGAAG
AATATAGGCTTACGGTATTACGCTTTCTTTGATTATGGCTTTACGCAATTGGGCAGTCTT
AATAGCGCTGTTAAAGCGAACATCTTTACTTATGGCGCTGGCACAGACTTTTTATGGAAT
ATCTTCAGGAGAGTTTTTAGCGATCAATCCTTGAATGTGGGGGTGTTTGGGGGCATTCAA
ATAGCGGGTAACACTTGGGATAGCTCTTTAAGAGGTCAAATTGAAAACTCGTTTAAAGAA
TACCCCACTCCCACGAATTTCCAGTTTTTGTTTAATTTAGGCTTAAGGGCTCATTTTGCC
AGCACCATGCACCGCCGGTTTTTGAGCGCGTCTCAAAGCATTCAGCATGGTATGGAATTT
GGCGTGAAAATCCCGGCTATCAATCAAAGGTATTTGAAAGCGAATGGGGCTGATGTGGAT
TACAGGCGTTTGTATGCGTTCTATATCAATTACACGATAGGTTTTTAAGCTCTTTTTAGG
GCTTATTAAAGAGGCTCTTTACTTTTTTTTGGTATTCTAACAAGCTTTTAAACAATCCAA
TCTACTTTGTTTTAAGGATAATATTTTATGGCAGATGTCGTTGTGGGGATCCAGTGGGGA
GATGAGGGGAAGGGAAAAATTGTTGATAGGATCGCTAAAGATTATGACTTTGTGGTGCGT
TATCAAGGCGGGCATAATGCTGGGCATACCATTGTGCATAAGGGGGTTAAGCATTCTTTG
CATTTAATGCCCTCAGGGGTTTTATACCCCAAATGCAAGAACATCATTTCTAGCGCGGTG
GTCGTGAGCGTTAAGGATTTGTGCGAAGAAATCAGCGCGTTTGAGGATTTAGAAAATCGT
TTGTTTATCAGCGACAGAGCCCATGTGATCTTGCCTTACCATGCCAAAAAAGACGCTTTT
AAAGAACAATCTCAAAACATCGGCACGACTAAAAAAGGCATAGGCCCTTGCTATGAGGAT
AAAATGGCCAGAAGCGGGATAAGAATGGGGGATTTATTAGACGATAAAATCTTAGAAGAA
AAGCTAAACGCTCATTTCAAAGCCATTGAGCCTTTTAAGGAAGCGTATGATTTGGGCGGG
AATTACGAAAAAGATTTGAGAGGGTATTTTAAAACTTACGCTCCAAAAATCTGCCCCTTT
ATCAAAGACACGACAAGCATGCTGATAGAAGCGAACCAAAAGGGTGAAAAAATCCTACTA
GAAGGGGCGCAAGGCACGCTTTTAGACATTGATTTAGGGACTTACCCTTTTGTAACAAGC
TCTAACACCACGAGCGCTAGCGCATGCGTGAGCACCGGCTTAAATCCTAAAGCGATCAAT
GAAGTGATAGGCATCACGAAAGCCTATTCCACTCGTGTGGGTAATGGGCCTTTCCCTAGC
GAAGACACTACACCCATGGGCGATCATTTAAGGACTAAGGGTGCGGAGTTTGGCACGACA
ACCAAACGCCCACGGCGTTGCGGGTGGCTGGATTTGGTGGCTTTAAAATACGCTTGCGCT
TTGAATGGTTGCACGCAATTGGCTTTAATGAAATTAGATGTTTTAGATGGGATTGATGCG
ATTAAGGTGTGCGTGGCTTATGAAAGAAAGGGCGAAAGATTAGAGGCTTTCCCTAGTGAT
CTGAAAGATTGCACTCCGATCTATCAAACTTTTAAGGGTTGGGAAAAAAGCGTGGGCGTG
AGAAAATTAGACGATTTAGAGCCAAACGCTAGAGAGTATATCCGTTTTATTGAAAAAGAA
GTGGGGGTAAAAATCCGCCTTATTTCTACAAGCCCTGAAAGAGAAGACACGATTTTTCTA
TGAAAAAATTCGCTTCTGTATGGGTGCAATTAAAAACCCTTGCGTTAGAAAAAATAGAGC
AAAAGCTTGAAAGCAAGCGTTTAGAATGGCAACAAAATGAGCGAGAAATTTTGGACAAAC
AAGCCCAACTGAGCGCGTTTAAAAACCCTGAATTGGGGGGAATGAGCCTTTTTTTACAAA
CCCAGCAATTAAAAAGCGCTCTAAGAATGGAGATAGAATATTACCAACAAGAGGGCGAGA
ATTTAATTAAGGATTTAAAAATTTTAGAAAAAGAGTATCTTTTGGCTAACCAGGAATTAG
AAAAAGCTAAAATCATTTTAGAAAATGAAAAGCGAAAAGAAAAGGAAATTTTGGAAAAAA
AAGAGCAGGCTCTTTTAGACGAAAACGCCATGATTTTACACTGGCAAAAAGAGGGCTTGC
ATGCGTAAAATCTTGCTAATGGGTCTGATTTTACAAGCGCTCTTTAGCGAAGAAGCCGCG
CAAGAATTGTTGCAATGCTCTGCGATTTTTGAATCCAAAAAAGCCGAATTGAAAGACGAT
TTGCGCCGATTGAGCGAAAAAGAGCAGTCTTTAAGGATCTTGCAAACCGAAAACGCCCGC
CTTTTAGATGAAAAAACCGATTTGTTGAACCAAAAAGAAAAAGAGGTGGAAGAAAAACTG
AAAAATTTAGCCGCTAAAGAAGAAGCCTTTAAAACCTTACAAACGGAAGAAAAAAAGCAC
CTTAAAAATTTGATAGAAGAAAACGAAGGCATTTTGAGAGGAATCAAGCAGGCTAAAGAC
AGCAAGATTGGCGAGACTTATTCTAAAATGAAAGATTCTAAGTCCGCCTTGATTTTAGAA
AATCTACCCACTCAAAACGCCTTAGAAATTTTAATGGCACTAAAACCCCAAGAATTAGGT
AAAATTTTAGCCAAAATGGATCCTAAAAAAGCGGCGGCTTTGACAGAGTTGTGGCAAAAA
CCCCCACGAGAAAATAAAGAAAGCCCAAAAACCATACCACCCACGCCCCCTATAGCACCC
ACACCTCCTAAAGAGCCGATGATAAAAGTTCCTAACACCAAAGAGCCTGCAGGGGTATGA
TGTTTATTGTAGCGGTTTTGATGCTGGCGTTTTTAATCTTTGTTCATGAATTAGGGCATT
TCACTATCGCTAGGATTTGTGGGGTGAAAGTAGAAGTCTTTAGCATTGGTTTTGGTAAAA
AACTCTGTTTTTTTAAGCTTTTTGGCACGCAATTCGCTTTGTCTTTGATCCCGCTTGGGG
GCTATGTGAAATTAAAGGGCATGGATAAAGAAGAAGATGGAACGAATGAAACCCATCAAG
AGAATGACAGCTACGCGCAAAAAAGCCCTTTTCAAAAGCTATGGATACTATTTGGTGGGG
CGTTTTTTAATTTTCTTTTTGCGATTTTAGTGTATTTTTTTCTGGCATTGGGTGGGGAAA
AAGTCTTACTGCCCGTCATTGGCGATTTAGAAAGTAACGCGCTAGAAGCCGGTCTGTTAA
AGGGGGATAAAATCCTTTCTATCAACCACAAAAAAATAGCGAGTTTTAGAGAGATTAGAA
GCGTAGTGGCACGTGCTAGAGGCGAGTTGGTTTTAGAAATAGAGCGAAACCATCAGGTTT
TAGAAAAACGACTGACCCCCAAAATCGTAGCGGTAATAAGCGATTCTAACGATCCTAATG
AAATCATCAAATACAAAGTGATAGGTATTAAACCGGACATGCAAAAAACAGGCGTTATCT
CTTATTCCTTGTTTCAAGCGTTTGAAAAGGCCTTGAGTCGGTTTAAAGAGGGCGTTGTTT
TGATTGCGGATTCTTTAAGGCGTTTGATTATGGGGAGCACTTCAGTTAAGGAATTGAGTG
GGGTGGTAGGCATTGTGGGAGCGTTAAGCCATGCGAGTAGTTTGAGCATGCTTTTGTTGT
TTGGGGCGTTTTTGTCTATCAATTTAGGGATTTTAAATTTATTACCCATTCCAGCGTTAG
ATGGGGCGCAAATGTTAGGGGTTGTTTTTAAAGATATTTTTAAGATCACTTTGCCGGCGT
TTGTGCAAAATGCGTTGTGGCTAGCGGGGGTGGGGTTTTTGGTTTTTATCATGTTTTTAG
GGCTTTTCAATGACATCACTCGTTTGCTATAAAAGGGGGAGTTGGTGGATGTATTGAGCG
TGAGCGAAATCAATGCGCAAATCAAAGCCCTTTTAGAAGCGACTTTTTTGCAAGTTAGGG
TTCAAGGGGAAGTGAGTAATTTGACCATCCATAAGGTGAGCGGTCATGCGTATTTTTCAC
TCAAAGACAGCCAGTCAGTCATCAGATGCGTGCTGTTTAAAGGGAACGCTAACAGGCTCA
AATTCGCTTTAAAAGAAGGGCAGGAAATGGTTGTTTTTGGGGGCATTAGCGTGTATGCTC
CAAGGGGGGATTATCAAATCAATTGCTTTGAAATAGAGCCTAAAGAGATAGGTTCATTAA
CCCTAGCTTTAGAGCAATTGAAAGAAAAATTACGCCTTAAGGGCTATTTTGATGAAGCCA
ATAAATTACCCAAACCGCATTTTCCTAAACGAGTGGCAGTCATCACTTCTCAAAATTCAG
CCGCTTGGGCGGACATGAAAAAGATCGCTTCCAAACGATGGCCGATGTGCGAATTGGTTT
GCATCAATACTTTAATGCAAGGGGAGGGCTGCGTTCAAAGCGTGGTGGAGAGCATCGCTT
ATGCGGATAGTTTTCATAACACAAAAAACGCTTTTGATGCGATTGTAATGGCTAGGGGTG
GGGGGAGCATGGAGGATTTGTATTCTTTCAATGATGAGAAAATCGCTGATGCATTGCATT
TGGCCAAAACTTTCAGCATGTCAGCTATTGGGCATGAGAGCGATTTTTTATTGAGCGATT
TGGTGGCGGATTTAAGGGCTTCCACGCCTTCAAACGCAATGGAAATCTTACTCCCTAATA
GCGATGAATGGTTGCAAAGACTTGATGGGTTTAATGTGAAATTGCACCGCTCTTTTAAAA
TTTTACTCCATCAAAAAAAGGCGCATTTAGAGCATTTAGAGGCTTCTTTAAAACGATTGA
GTTTTGAAAACAAGCACCATTTAAACGCTTTAAAACTAGAAAAACTAAAAATCGCTTTAG
AAAATAAAACCCTAGAATTTTTACGCTTTAAAAAAACGCTTTTAGAAAAAATCTCTACTC
AAACACTAACAAGCCCTTTTTTACTGGCTAAAACAGAGCGGTTGAGCAGGCTAGAAAACG
CCCTTAAACTCGCTCATGCAAATTTGAAATTACCCCAATTCGGGGCGTTTTTGAGCAAGA
ATAATCAAGCGATAGAATTAGAGGCATTAAAAATAGGCGATAAAATTGAATTGAATAACG
AAAAAGCCAGAGCGAGCGCTGAAATTTTGAGCGTGGATAGGGTGTAGGGGTTTGAAAAAA
ATTGCTTCTTAAAACTTTGTTTTATCGTTTTAGACTTATTCTATGGTAAAACTCTTAAGA
GGATAGAGGGTATTTTAAAATAACTCTTCTTTTTAATCCCTTATATAGAGCCAAAGGGAT
TTTAAACACCAGCCATTATCAAAAAGTTTTGTATTATAATTTGATTGATTTGATTAAGGT
GTTTGAATTGAGTTTAGCCGACATTATTTTAGAGCGTTTTAAAGATTTCATGAGAGAACA
ACCTGAGCCTTACAAGTTTTTGCAAGTTTTTTACGCACAAGAAAAAGAACGCTTTTTAAA
CGATAAAATGAACGATTACATTAAGCAAAATAAAAGCAAGGAAGAGGCTAGTATTTTAGC
CAGACAAGGCTTTGTGAGCACCATAGGAAGGGTGTTAGAAAAAATCATAGAACTTTTATT
AAAAGATTTTTGTATTAAAAACAATGTCAAAATGACGAACGATAAAATCTTAAGGGATAA
GTGCATTAATGGCGAGCTGGATAGAGTCAAACGGGCTTTATTGGCGCATTTTGGAAAATA
TAGCGTCTTACCTGATGGAGATATAATTCTTTATCAAACCAACAAGGATAATGTCAAAAT
CCTAGCGATTTTATCGGTAAAAAATTCGTTTAGAGAGCGTTTCACCGAAACGCCTTATTG
GAAATTAAAGCTTTTACAATCGCCCGTAACTTCTCACATTAAAGTCTTTATGATAACGCC
GGATAACGATGATGAAATCAGCTTTAAAGACAAACCTAAAAAAGCCAGGATCGTCATGGA
GCATGAATTAGATGGCCTCTATTTGGCCAAAAGCCATTTTGATCAAAGCTCTAAAATTAA
GGGTATAGAAAATTTATTAGAAGATTTAAAAAGGCTTTTATGAAACCTTATTTCAGTTTG
GAAAAATTGGATTTATACCATGGCGATGTCAGCGTTTTAGAGACTTTTGAAAAAGGTTTT
TATGATTTGTGCGTCACTTCACCGCCCTATAATTTGAGTATTGAGTATCAAGGGAGTGAT
GATTTTAGGGCTTATGATGATTATTTGAATTGGTGCAAAAATTGGCTTAAAAATTGTTAT
TTTTGGGGTAAGGAACAGGCGAGATTGTGCTTGAATGTCCCTTTAGATACGAATAAACAT
GGCAAGCAAAGTTTGGGGGCAGATATGATTGCAATAGCTAAAGAATGCGGTTGGAAATAC
CAAAATACGATTATTTGGAATGAAAGCAATATCTCAAGACGCACCGCTTGGGGGAGTTGG
CTGCAAGCTAGCGCGCCTTATGCTATCGCTCCTGTGGAGTTGATCGTTGTTTTTTATAAA
AACGAATACAAACGCCAAAAACAAACTTCTACGATGAGTAAAGAGGAGTTTTTGCTCTAC
ACGAACGGGCTATGGAGTTTTAGCGGAGAGTCTAAAAAACGCTTAAAACACCCAGCCCCA
TTCCCAAGGGAATTACCCAGGCGTTGCATCAAGTTGTTTTCTTTTTTGGAAGACACGATT
TTTGATCCTTTCAGCGGATCTGGCACGACTATTTTAGAGGCGAACGCTTTAGGGCGTTTT
AGCGTGGGTTTAGAGATTGAAAAAGAATATTGCGAGTTGTCTAAAAAGCGTATTTTAGAG
AGTTTGTCATTAGTGTGAGCGTTTTAAAAACCTTTGAGGGTTAAAATAGTGTAAAATAGT
AAAGATTTTAAAACTCAAAAAGGATTGATAATGAATTTATTTGAAAAAATGACTGACCAA
TTGCATGAGACTTTAGACAGCGCGCTCGCTTTAGCCTTACACCATAAAAACGCTGAAGTA
ACGCCCTTGCACATGCTTTTTGTCATGCTCAATAACTCCCAAGGCATCCTCATTCAAGCC
TTACAAAAAATGTCTGTGGATATTCAAGCCTTAAGGCTTAGCGTTCAAAGCGAGTTGAAT
AAGTTGGCTAAAGTTTCACAAATCAACAAGCAAAATATCCAATTAAACCAAGCTCTAATC
CAAAGCTTAGAAAACGCTCAAGGTTTGATGGCTAGAATGGGCGATTCTTTCATCGCTACA
GATGTGTATCTTTTGGCGAACATGAGCCTTTTTGAAAGTGTTCTAAAACCCTATTTAGAC
ACTAAAGAATTGCAAAAAACTTTAGAATCTTTAAGAAAAGGCAGAACTATCCAAGATAAA
AACGATGATTCTAATTTGGAAAGTTTGGAAAAATTCGGTATTGATTTGACGCAAAAAGCC
TTAGACAATAAGCTGGATCCGGTGATCGGGAGAGATGAAGAAATCATTCGCATGATGCAA
ATTTTGATAAGAAAAACAAAAAATAACCCTATTTTATTAGGTGAGCCTGGAGTGGGGAAA
ACGGCGGTTGTGGAGGGTTTGGCCCAACGCATTGTGAATAAGGAAGTGCCTAAAACGCTT
TTAAACAAACGAGTTATCGCTTTAGATCTAAGCTTATTGGTGGCTGGAGCGAAATACAGA
GGCGAGTTTGAAGAGCGCTTGAAAAAGGTGATTGAAGAAGTTAAAAAAAGCGCGAATGTG
ATTTTATTCATTGATGAAATCCACACGATTGTGGGGGCTGGGGCTAGTGAGGGGGGCATG
GATGCGGCTAACATTTTAAAACCCGCGCTCGCTAGGGGGGAATTGCACACGATTGGAGCG
ACCACCCTGAAAGAATACCGCAAGTATTTTGAAAAAGACATGGCGCTACAAAGGCGTTTC
CAACCCATTTTACTCAATGAGCCTAGCATCAATGAAGCTTTACAGATTTTAAGGGGGTTA
AAAGAAACTTTAGAAACGCACCATAATATCACCATCAATGACTCCGCGCTCATAGCGAGT
GCTAAACTCTCTAGCCGTTACATTACTGATAGGTTTTTACCCGATAAAGCGATTGATTTG
ATTGATGAGGGGGCGGCTCAATTAAAAATGCAAATGGAATCAGAGCCGGCAAAACTCTCT
AGCGTTAAGCGTTCCATCCAAAGACTGGAAATGGAAAAACAAGCCCTTGAAATGGAAAAA
AAAGAGAGCAATGCCAAACGCATGCAAGAAATCCTTAAAGAATTGAGCGGTTTGAAAGAA
GAAAAAATCCAATTAGAAGCGCAATTTGAAAACGAAAAAGAAGTGTTTAAAGAAATTTCA
CGCTTGAAAATGGAAATGGAAAGCTTGAAAAAAGAGGCTGAGAGGTTTAAGCGCAATGGG
GATTACCAGCAAGCGGGTGAAATTGAATACTCTAAAATCCCTGAAAACAAAAAGAAAGAA
GAAGAATTGCAGCATAAATGGGAAGCGATGCAACAAAACGGGGCGTTGTTGCAAAACGCT
TTAAGCGAAAACAACATCGCTGAGATCGTGAGCCAATGGACGCATATCCCGGTCCAAAAA
ATGCTCCAGAGCGAAAAAAATAGGGTTTTAAACATTGAAAGCGAATTGCAAAAAAGAGTG
GTGGGGCAAGAAAAAGCAATCAAAGCGATCGCTAAAGCGATTAAAAGGAATAAGGCCGGG
CTTAGCGATAGCAATAAACCCATAGGGAGCTTTCTCTTTTTAGGACCAACGGGCGTGGGT
AAAACCGAGAGCGCTAAAGCTTTGGCGCAATTCTTGTTTGATAGCGATAAAAATCTTATA
AGAATTGACATGAGCGAATACATGGAAAAACATGCAATAAGCCGTCTTATTGGGGCTGCT
CCTGGGTATGTGGGCTATGAAGAAGGCGGGCAATTGACCGAAGCGGTGCGCAGAAAGCCT
TATAGCGTGGTGCTGTTAGATGAAGTGGAAAAAGCCCATCCGGATGTGTTTAACCTCTTG
TTGCAGGTTTTAGATGAAGGGCATTTAACCGATAGTAAGGGCGTGAGGGTGGATTTCAAA
AACACGATTTTGATTTTAACCAGCAATGTGGCTAGCGGCGCGCTTTTGGAAGAAAATTTG
AGTGAAGCCGATAAACAAAAAGCGATCAAAGAGAGTTTGAGGCAATTCTTCAAGCCGGAA
TTTTTAAACCGCTTAGATGAAATCATCTCCTTTAACGCCCTAGATAGCCATGCTGTCGCT
AATATCGTGGGAATTCTCTTTGAAAACATTCAAAAAAAAGCGCTTGAAAGAGGCATTAAT
ATAACCCTAGACGAAGAGGCAAAAGAATTGATTGCCGAAGTGGGATTTGACAGATTTTAT
GGTGCTAGACCCCTAAAGCGTGCGCTCTATGAAATGGTAGAAGACAAGCTCGCTGAACTC
ATTTTAGAGGATAAAATTAAAGAGAATGACAGCGTGGCGTTCGTGGTAGAAAATAACGAA
ATTGTGCCTAAGATTAAGTGAGGTTTTGTTATCCTAAAAAAGATAAGAAATGGTTATTTT
TAAAAAAGGATTGAATGATGTTTGATAACACGCTTGTTAATCTCTTTGACACAGCGCCTC
TTTTAACTTCGCTTTTAGCCGGGATTTTAACTTTTTTAAGCCCTTGCGTGTTGCCTTTAA
TCCCGGCGTATATGTCTTATATTTCTCAAATTTCTTTAGAGGATATTAAAGATGGTAAGG
CTAAAAGGGTTTCGGTTTTTTTAAAATCCTTGATGTTTGTGGTGGGGTTTTCGCTCGTGT
TTTTGGGCGTGGGCATGTCTATGGCCAAGCTTATCCATAGCTTTTCGTTTTCCTGGGTGA
ATTATATCGCCGGGGGGATTGTGATCCTTTTTGGTTTGCATTTTTTAGGCGTATTTCGTT
TTGCATTTTTGTATAAAACTCAAAGCGTTGGTTTAGCGAGCAAATCTAATAGCATGCAGC
GCTTTTACCCTTTTCTTTTGGGCATGAGTTTCGCTTTGGGCTGGACGCCATGCATTGGGC
CGATATTCACTTCTATAGTGATCATGAGCGCAAGTAAGGACGCTTATGGCTTAATGCTTA
TGGTGGTGTTTGTAATGGGCTTGGCGATCCCTTTTTTATTGGTGGCTTTAATGCTAGAAA
GAGCGCTTTTGTTTTTGAAATCCTTAAAGAAATACAACCGTGCGATTGAAATTGTTTCAG
GATTGGTGCTTATTTTAATGGGGATATTGATCATGACAAATTCTTTAGAAAGCCTGACGA
ATTTCTTGCAAAAATAGGAGGGTTTGATGCTGTTAAAAAACGCTTCGTTTTATGATAATG
AGATTTTAAAAAAAGCGGATATTCGCTTAAAAGATTCCCTCATTGCAGAGATTAAAGAAA
ACTTAAGCCCTATTAAAAATGAAGAAGTGATTGAGTGTGCGAATTTATTCGTGCTGCCAA
GCTTCATTGATTTGAGCGTTACTGGTTTGGAGGGTTATGAAAATTTAAAACAAAAGGCTT
TTAAAGGGGGGGTAGGGCTACTCAATGTTTTTAATTGCGATCAAAGCGGCATTAAAAATA
TTATGGCGGTTAAAAACAACCAACTAGCCGACATCGCTACGCTTAAAAACAAAGGAGGGG
AAATTTTAATCGCGCAATCTGACGCTTTTTTAGAACTCATCAGCCATTACGCCAAATCCT
ACAATTTGCCTCTTTTAATCTCTTTTGAAAATTCTTTTGAAGCCCTAAATAGTGGGGAAT
TAGCCTATGAATTGGGGCAAAATTTTGTGGAAAATGCGTTTGAAAACACGCACTTGGTGC
GTTTTATGGAAGTTTCTAGAGCGTTACAAATCCCCATGCTTTTAGATAAAGTGAACAGCG
TGGCCACGCTCAAACTCATCAAAGCCTTTAATGATTTAGGGGCACGTTTGCAAGCCCAAA
CGCCCTTAAGCCATTTAATCTTAGATGAGAGCGTGTATGAAAATTATGAGCCTAGATTTA
AAATCGCCCCTCCTTTAAGGGATAAAGAAAGCCAAAACGCTTTAAAAGAAGCCCTAAAAA
ATAACGAAATCGCCATGCTCACAAGCCTTCATGTTTTTAAAAACTCTAACGCAGAGCTTT
TTGAAGAAAGCGCTTTTGGGTGTGAGAGCATAGAGGACGCTTTTAGCGTGGCTTATACTT
TTTTAGTTCAAAAAAAGGTTATCAGCTTCCAACAGCTCATTAAAGTCATGGCAACTAATC
AAGCGAGGTTTTTAAAGCTCAATGCAGGCGAGGTTAAAGAAAACCAATTAGCCAATCTCA
TGATCGTAGATTTAAACGCTCAAACAAGAGTTAATAATAAAAATTCGCCCTTTTATGGTT
TAGAATTATATGGCGGAGTTCAAAGAATGATTTTAAAGGGGCAAACCACATTGATTAAGG
AGAGTGCATGCAAGAAATCATAGGAGCGTCTTTAGTTTTTTTATGCAATGAAAAATGCGA
AGTGTTAGAAGATTATGGCGTAGTCTTTGATGAAAAGATTGTTGAAGTAGGCGGTTATCA
AAGTTTAACGCTTAAACACCCCCACTTAAAGGCGCAGTTTTTTGAAAATTCCGTTCTGTT
GCCCGCTTTTATCAACGCGCACACCCATTTTGAATTTTCCAACAACAAGGCGAGTTTTGA
TTACGGGAGTTTTTCTGGCTGGTTAGGGAGCGTGTTAAACAATGGGGGGGCGATTTTAGA
AAATTGCCAAGGGGCTATTCAAAACGCTATCAGCGTGCAATTAAAAAGCGGGGTGGGGAG
CGTGGGAGCGATTTCTAACCACCTGATAGAAGTTGATTTGTTAAAAGAAAGCCCTTTGAG
TGCTGTCGTGTTTTTAGAGTTTTTAGGGAGCAGCTATTCTTTAGAAAAATTAAAAGCGTT
TGAGGCCAAATTTAAAGAATTAAAAGATTTAGAAGACAAAAAGCTTAAAGGAGCTCTCGC
TGTGCATGCCCCTTATTCGGTTCAAAAAGACATGGCTTTAAGCGTGATCCAATTAGCCAA
AGATTCACAAAGCCTGCTTTCTACGCATTTTTTAGAATCGTTTGAAGAGTTAGAATGGGT
AGAAAACTCTAAAGGGTGGTTTGAAAATTTTTACCAGCATTTTTTAAAAGAGTCTAATTC
CAAATCGCTCTATAAGGGCGCGAACGATTACATTGACATGTTTGAAGACACGCACACTTT
ATTCGTGCATAACCAGTTCGCTTCTTTGGAGGTGTTAAAAAGGATTAAATCTCAAGTCAA
AAACGCTTTTTTAATCACATGCCCCTTTTCTAACCGCCTATTGAGCGGGAAAGCGTTGGA
TTTAGAAAGAACTAAAGAGGCCGGTTTGAGCGTGAGCGTGGCCACTGACGGATTGAGTTC
TAACATTTCGCTAAGCCTTTTAGACGAATTAAGGGCGTTCTTGCTCACCCATAACATGCC
GTTATTAAAATTAGCTAAGATCGCTCTTTTAGGAGCGACTAGGCATGGGGCTAAAGCTTT
AGCTTTAAATAATGGTGAGATAGAAGCTAATAAGAGGGCGGATTTGAGCGTGTTTGGTTT
TAATGAAAAATTCACTAAAGAGCAAGCGATTTTGCAATTTTTATTGCATGCTAAAGAAGT
GGAGCACTTGTTTTTAGGGGGGAAAAGGGTAATCTAATTTGTTTTAAAGACAGAATGCGT
TAAAATGAGAAATCTAAATCAATTAAGGAAAGAGTCAATGAAATTAGTTTTAGCCAAGAA
TACAAGAAAATCAGACGCTAAGAGCGTGGAATTAGAGGATTTGTATCACAAATTCAGTGA
AGACAAGCGTTCTATTTTCTATTTTGCCCCCACAAACGCCCACAAAGATATGCTCAAAGC
GGTGGATTTTTTCAAAGAAAAAGGCCATACGGCTTATTTAGATGAGGTGAGGGTCAGCAC
TGATGAAAAAGATTTTCTTTATGAATTGCACATTATTTAAAGGCTTGTATTGAAAGTTTA
TATTGAAACTATGGGTTGTGCCATGAATTCTAGGGATAGCGAGCATTTATTGAGCGAGCT
GTCCAAACTAGACTATAAAGAGACTAGCGACCCTAAAACAGCGGATTTGATTTTAATCAA
CACTTGCAGCGTGCGCGAAAAGCCTGAACGGAAATTGTTTTCAGAAATCGGTCAATTCGC
TAAAATCAAAAAACCCAACGCCAAAATTGGGGTTTGCGGGTGCACTGCAAGCCACATGGG
AGCGGATATTTTGAAAAAAGCCCCGAGCGTGAGCTTTGTGTTAGGGGCTAGGAATGTGTC
TAAAATCTCTCAAATCATCCATAAAGAAAAAGCGGTTGAAGTGGCGATTGATTATGATGA
AAGCGCGTATGCGTTTGAATTTTTTGAAAAAAAGGCTCAAATCCGATCGTTATTAAACAT
CTCTATAGGTTGCGATAAGAAATGCGCTTATTGCATCGTCCCGCACACTAGGGGGAAAGA
AATTTCTATCCCTATGGATTTGATTTTAAAAGAAGCTGAGAAATTAGCGAATAACGGCAC
TAAAGAGCTGATGCTTTTAGGGCAGAATGTGAATAATTACGGCGCGCGTTTCAGTAGCGA
TCATGCGAAAGTGGATTTTAGCGATTTGTTGGATAAATTGAGCGAAATTCAAGGCATTGA
AAGGATACGATTCACTTCGCCTCACCCCTTGCACATGAACGATGCATTTTTAGAGCGCTT
TGCCAAAAACCCTAAAGTGTGTAAGAGTATCCACATGCCCTTACAGAGCGGATCTAGTGC
GGTGTTAAAGATGATGCGAAGGGGTTATAGTAAAGAGTGGTTTTTAAACAGGGTGGAGAG
GTTAAAAGCTTTAGTGCCTGAAGTGGGCATTAGCACGGATATTATTGTAGGCTTCCCTAA
TGAGAGCGATAAGGATTTTGAAGACACGATGGAAGTGCTAGAAAAAGTGCGCTTTGACAC
GCTCTATAGTTTCATTTATTCCCCACGCCCTTTCACTGAAGCGGGAGCTTGGAAGGAAAG
AGTGCCATTAGAAGTTTCATCTTCAAGGTTGGAGAGGTTGCAAAACAGGCACAAAGAAAT
TTTAGAAGAAAAAGCCAAGCTGGAAGTGGGCAAAACGCATGTGGTGTTGGTGGAAAACAG
GCGTGAAATTAATAATCAAATCGTGGGTTTTGAAGGGCGTAGCGATACGGGGAAATTCAT
TGAAGTAGCGTGTAAAGAAAAAAGAAATCCGGGCGAGCTTGTGAGAGTGGAGATTGTTTC
TCATTCTAAAGGGCGCTTGATAGCGACCGCTTAAAGGCAACTGATAAAAATAACCAATGA
AAAAGCGGGTTTAAAGGCGAGAATTGAGCTTAAAATTTTTCAGGAAAAATATCGTTTTAA
AGGTTGTCCCACGCTTGGCGTTTGGAGTCCTTTGGTTGTTGCATAAAACTTGTAAAAATC
GCTATTTCTTAGCTCAAAATTTAAAAGAAAAACCCTTTATTGTAAGCTGTTGGCATGGGG
AGCTTGGGATGATCGGGTTTGCGTATTTAAGGCTTCAAAAACCTTCTGTTTATGTGATCG
CAAGCCAGCATTTTGACGGCTCTATTGCGGCGGGTTTGTTTGAAAGCTTTGGTTTTAAAA
ACATTAGAGGTTCTAGCAAAAAAGGGGGGGTTAAGGTTTTGATAGAAGGGCTTAAGCGTT
TGAAAGAAGGTTGCGATGTCGCTATCACTCCTGATGGTCCCAAAGGTCCAAGACACAGCA
TAGCGGATGGGGTGATCGCTTTAGCTCAAAAATCAGGCGTGGGGATTAGCGCTTGTCGGG
TGGTTTGTAAAAACGCATGGCGGTTGAACACTTGGGATCAATTTGAAATCCCTAAGCCTT
TTAGCGAAGTGCATTATTACATGCTAGAATCTGTAATCATTCCTAAAGAATGGGAGCTTT
CAAGGGCTAAGGAATATTTAAAGACGCGCATGGATTCTGTTGGATTTGAAGAATCTCAAA
GGGGTTTAGGTGCTTAAAGGGTTAAAAAAAGCGTTCAAAGAGAGGTTTTGCTCTCAAGTG
TATATCTCTTTTAATGTGGATCACAATCTTTTATCCGCTCAAATTTTAAGGGTTAAAAAC
CACCGCATTAAAGAAAAATTTTTTAAAACTTTTGAGACTAAAGTGGAGACTAAAAATGGT
GAAGTCCCCATTCAAGCCTTAAAAATCGCCAGAACTTATAGCCAAAAATACCCCTACACT
TATTTTAGCGCGATGAGTAAAGCTAAAGAGGTTTTATGCGAAAAACAGGCGTTTGAACAA
ATCAAACGAGAAAATCAAGATTATCAGGCTTGTGCAATTAATCAAAAGTATTGCGTTTAT
GTGGAATCTAAGGATTTTTTAAAGGATTTCAAGCGTTTTAAAATCCAGGATGTGGATTTT
TTGTTTTCGCCTTTTAGCCTTATTTATGATTTTGTGCGCGATCATTTAGAAGAAAAGCCG
TTGTTGTATTTGCTTTTGGAGCGTTCAAGATTTTATTTTTTGATTGCGGATAAAAAAGAG
ATTTTTTTAGCCAAATCCGTGTTTTTAGAAGAGCAACCTGAAGAGTTTATAGAGAGCAAG
GAAGAGGATTCTATGCAGATGGATAATGAGGCGGTGAATTTGTTTTTGAGTGAAATCCAA
GAAGATATTGACAGCCTTGAAGAAGCGATAGGCCTAGATAGCAGTAAGGATAATAGCGAA
AAAAATGAGGACGCTTATAGTTTGATTGAAGGCATGACGAATATCCCTTTGATTGCAGGT
GTTTTGCAAGAGGGATTGCGTGGCGTCTATCATTCTAGAGATATTGACTTTGTAGAAAAA
GTGGTTGTTTTAGACAGCTGCCAAATCCACCAAAAAGCGTTAATGCATTTGCAAGAAACT
TTGATGATAGAAGTGGATAGGGTTGATTTTTCTTTAGTGGAGCGCTTGAATATTTTAGCG
CGCATGGAGAATGAAAAGCATGCGTTTTAGCTACATTGAGCCAAGAGCGAAATACCTTAT
CAGCAAGCTTTCTAAAATTTGGGTTTTTTACATTTTTTTATCTTTTGTAGTAATAGGGGG
GTTAGTGGGGTTTATGCATAACGCTATTAAAAACACTCAAAACAATGCGTCTGATTTGAC
GATCCAAGAAAGGCTTTACCGCCATGAAATCAGCCGCTTACAGGTTAAGACTGATGAAAC
CTTAAAACTCATTAAAGAAGCCAAAAAGCGTTTGAATTACAATGATGATATACGAGATGT
TTTGCAAGGGCTTTTAAATATTGTGCCGGATCTCATTACTATTAATAGCATTGAAATAGA
TCAGCAAAGCGTGGTGGTTAGCGGTAAAACCCCTTCTAAAGAAGCCTTTTATTTTTTGTT
TCAAAACAAACTAAACCCCATGTTTGATTATTCTAGGGCGGAATTTTTCCCCTTAAGCGA
TGGGTGGTTTAATTTTGTCTCCACCAACTTTTCTAATTCCTTACTGATAAAAAACCCGGA
GTCTATTAAATGAAACCATTGCATTTTTCACACCTAGACAGAGAGCAATCAGGCGATGTG
GGGTTTATCATTAAAAACCTCGTTTTTTTAGGGGTTTTTTCCTTATTTGGTTGGTTGAAC
ACCGAGTATTTTCTATGGCCTAACATGCTGGAATTGAAAAAAATCCTTTTAGAAGAAAAT
CGTAAAAAAAGCGTTTTAGAATACGCGCAAAGGCATTTTGAAACAGCCTTAACCAATTAC
CGCAATCAAAAAGAAACAAGTGAATCCTTGTTAAAAATTTTTAATGATGAAGAGTCCAGG
CGGATTTTAGAAAAGATTTTAAAAAAATGTTTTGACGCTTATAAAATCAAACCCTTGCTC
TCTCAAAACCCCCTTCAAAAAACCCAATTTTTTATCATGGCCAGAGCGAGCGAATTAGAA
AAGACTTATCTTTTTTTCACCTTAATCAACAAGTATTTACCGAGCGCTCAAAGCCAATTG
CCTTTAAAAATCTCTAAAGATGATGAAGGGTTGTTGGTGCAATTTAGCGTGAGTATTGAT
CTCCAGTAGGATTAGGGGTAGTTTAATGCAAGATTTTGATTTTAGTTTTAATCATAAGGC
ATGCGAGGGTTGTGGGGCAAAGTGTTGCGTGGGGGAAAGCGGGTATATTTTTTTAAATAT
CCAAGAAATGCAAAAAATTAGCGCTTTTTTAAAATTAGAATTAGAAGAATTCAGTCAAAA
ATATGTTAAAAAGGTAGGGTATAAGTTCTCTTTATTAGAAAAAGACGCTAAAGAGTTGGG
TTTGGCGTGCGTGTTTTTGGATTTAGAAACCAAAAAATGCCAAATTTATAGCGTGCGCCC
TAAACAATGCCAAACTTTTCCTTTTTGGGAGAGCGTGAAAACTTTCTCTAAAGAGCAAAA
AGAAGCTTTTTGTCAAAGCTGTCCGGGCATTACACAAAAACCAAAGAAACCAAAGTGTGC
TAAAATTCACTTCAGTGATACAAAAAAGGAAATAAAACAATGGATATTCAAATAAAGAAA
AAATTTTTAGCAAGTTTATTGCTTTTTAGCTTGTTTTGCCTTAAGGCTGAAACCCTTTCA
GAAGATCATCAAATCCTATTGAGTTCAGACGCTTTCCATAGAGGGGATTTTGCTAGCGCT
CAAAAAGGCTATATGAATCTCTATAAGCAAACCAATAAGGTGGTGTATGCTAAAGAAGCG
GCCATTTCAGCGGCGAGTTTAGGGGATATTAAAACCGCTATGCATTTAGCCATGCTCTAT
CAAAAAATCACCAATAATCGTAATGATGTTTCTATCAATAAGATTTTAGTGGATGGCTAT
GCACAAATGGGGCAGATTGATAAGGCGATTGAATTGCTGCATAAAATCCGTAAAGAAGAA
AAGACCATAGCCACAGACAATGTGTTAGGGACTTTGTATTTGACTCAAAAGCGTTTGGAT
AAGGCTTTCCCGTTGTTGAATAAGTTTTATAACCAAGTGCATGATGAAGACAGCCTAGAA
AAACTCATTACGATCTATTTTTTGCAAAACCGCAAAAAAGAGGGCTTGGATTTGTTGCAA
TCTCATATAGACAGGTATGGTTGCTCAGAGCAATTGTGCCAAAAAGCGCTCAACACTTTC
ACGCAATTTAACGAGCTTGATTTGGCTAAAACGACTTTTGCTCGTTTGTATGAAAAAAAC
CCTATTGTGCAAAACGCCCAATTTTACATAGGGGTATTAATCTTGTTAAAAGAGTTTGAT
AAGGCCCAGCAAATCGCAGAATTATTCCCATTTGATAGGCGTTTGTTGTTAGATTTATAC
ACCGCGCAAAAAAAATTCGCTCAAGCTTCCAAACAAGCTTCTTTGATCTATCAAGAAAAA
AAAGACCCTAAATTCTTAGGATTAGAAGCTATTTATCATTATGAAAGCTTGAGCGCGAAA
AATAAAAAACTCACCAAACAAGAGATGCTACCTATCATTCAAAAATTAGAGCAAGCCACC
AAAGAGCGCCAAGCTTGGCTCGCTAAAACTAAAGATAAAGAAGATGCGCAAGACGCTTTC
TTTTATAATTTTTTAGGGTATTCCTTAATAGATTATGACATGGATATTAAAAGGGGCATG
GATTTTGTGAGGAAAGCCTTAGCGTTGGATTCTGGCTCAGTGCTTTATTTGGATTCTTTA
GCATGGGGTTATTACAAATTAGGGAATTGTTTGGAGGCTAAAAAAATCTTTTCTAGCATC
GCTAAAGAGTTTATTCAAGCCGAACCCGAATTAAAAGAACACAATAAGATCATTCAAGAA
TGCAAGAAATAGGGATTTTAGAAAATTTACAAAAAAGCTTAGCCTTAAAAGAGGGCATGC
TTTCTTATGAAATGCTGGGTAAAAGCCTGTCGTATAACCCTTACTTGCCTAGAGTCATTC
CTCAAACTAAAGATTGCGTTTTTGTAACCCCTGATGAGGTTTTAGAAAAGCTTTTGAAAG
AAAACACCCGCACCGATTGCGTCATTGTCAATTTCAAAGGATTATACGAAATAGGCGCGC
CAAGCGTGTTTGATTTAGAAGTTTTAGGGTTATTGCGCCGCCATGCGAGTTCTTTGATTG
TCCATCAAGATCTTTTCATCAGCCATTACCAGCTTTTAGAATCGCTTGTTCAAGGCTCTG
ATGGGGTCATTTTAGACGAAGAGCTTTTGAAAGAAGATTTAAAGGGCATGGTAGAATTTT
CTTGGCGTTTGGGCTTAGGCGTGTTTGTAGAAACCCATAAGCCAAATTATACTCATTTAA
AAGATTTAGGGGTTTTAGGCGTGCTAGAAAAAGTCCCCCATTCTTATAATCAAAAAAAAA
TAGTCTTTTTAGATTGAATTTTAAGCTAATTTAGAGTAAAAATCGTATTCAAACTTTTTA
AAAGGAGTTAGTCATGTCATTATTGGTGAATGATGAATGCATTGCGTGTGATGCTTGCAG
AGAAGAATGCCCTAGTGAGGCGATTGAAGAGGGCGATCCCATTTATAATATTGATCCAGA
CAGATGCACAGAGTGTTACGGGTATGATGATGAGCCTCGTTGCGTGAGCGTATGCCCTGT
AGATGCGATTTTACCGGATCCTAACAACGCAGAGAGCAAAGAGGAATTGAAATACAAATA
CGAAAGCTTAAAAGAGCAAGATTAAAGGCTAGCAATGGCTAAAATCACAACCGTGATTGA
TATAGGCTCTAATTCAGTGCGTTTGGCTATCTTTAAAAAGACGAGCCAGTTTGGGTTTTA
CTTGCTTTTTGAGACCAAATCTAGGGTTAGGATTTCAGAAGGCTGTTATGCGTTTAATGG
GGTTTTACAAGAAATCCCCATGCAAAGAGCCATTAAAGCCTTGAGCGAATTTAAAGAAAT
CGCCCTTAAATACAAAAGCAAAAAAATCTTATGCGTAGCGACCTCAGCGGTGCGCGATGC
CCCTAATCGGCTAGAGTTTGTAGCGAGGGTGAAAAAGGCTTGCGGTTTGCAAATCAAAAT
CATTGATGGGCAAAAAGAAGCGCTCTATGGTGGGATCGCGTGCGCGAATTTGTTGCATAA
AAATTCAGGGATCACGATAGATATTGGAGGGGGTAGCACAGAGTGCGCATTGATTGAAAA
AGGCAAGATTAAGGATCTCATCTCGCTTGATGTTGGCACGATTCGCATTAAAGAAATGTT
TTTAGACAAAGACTTAGAGGTCAAACTGGCTAAAGCCTTTATCCAAAAAGAGGTCTCTAA
ACTGCCCTTTAAGCATAAAAACGCCTTTGGGGTGGGGGGGACGATCAGAGCGTTGAGTAA
GGTATTGATGAAACGCTTTTGTTACCCCATTGATTCTTTGCATGGTTATGAAATAGATGC
ACATAAAAATTTAGCGTTCATTGAAAAGATTGTTGCGCTCAAAGAAGATCAATTACGGCT
TTTGGGGGTGAATGAAGAGCGTTTGGATAGCATCAGGAGCGGGGCGTTGATTTTGTTAGT
CGTTTTGGAGCATTTAAAAACTTCTGTGATGATCACTAGCGGCGTAGGGGTGAGAGAAGG
CGTGTTTTTAAGCGATTTATTGCGCCATCATTACCATAAATTCCCCCCCAATATCAACCC
CTCTCTCATCTCTTTAAAAGATCGCTTTTTACCCCATGAAAAGCACAGCCAAAAGGTCAA
AAAAGAATGCGTGAAATTGTTTGAAGCTTTATCGCCTTTGCATAAAATAGATGAAAAATA
CCTTTTCCATTTAAAGATTGCGGGGGAATTAGCGAGCATGGGTAAGATTTTAAGCGTCTA
TTTAGCCCACAAGCACAGCGCGTATTTTATTTTAAACGCTTTGAGTTATGGCTTTAGCCA
CCAGGATAGAGCGATCATTTGCTTATTGGCGCAATTCAGCCATAAAAAAATCCCTAAAGA
CAACGCTATCGCCCACATGAGCGCGATGATGCCAAGCCTTTTAACCTTACAATGGCTGAG
TTTTATCCTTTCTTTAGCCGAAAATCTGTGTCTGACAGACAGCCATCATCTAAAATACAC
GCTAGAAAAAAACAAGCTTGTGATCCATTCTAATGATACGCTTTACTTGGCTAAAGAGAT
GCTCCCTAAACTCATTAAACCCATTCCTTTGACGATAGAGTTTGCTTGAAAATAGCGATT
GTCAGGCTTTCAGCGCTTGGGGATATTATCGTTGGCGCAGTGTTTTTAGCGGCTATCAAA
GAGTGTCTGCCTAATGCTCAAATAGAATGGTTCGTGGATGAAAGATTTGGCGCGATTTTA
GAGCATTCCCCTTATATTGATAAATTACACCCCATCGCTTTAAAAAGCGCACTTACAACC
TTTAACCCTTTGAAGATTTTCAAGCTTTTTAAATCTTTAAGGGCTTATGAATACGATATA
GTCATTGACATGCAAGGCCTAGTCAAATCCGCTCTCATCACTCAAATGTTAAAAGCTCCT
AAAAAAGTCGGCTTTGATTACGCTTCAGCTAGGGAGGGTTTGAGCGCGTTTTTTTACTCG
CAAAAAGTTTCTATCGCTTATAATGAGCCCATTTTAAAGCGCAATTTCACGCTCCTTTCT
CATGCCCTAAACTTGCCCCAAAAAGAAATTTTAAAAGAAATTTCAGAGAGCTTAAGCTCT
AGGGCTAAAGTGTTTTCTTACCAAGATTCTCCAAAAATTGATGCGTTAAATTTGAATAAA
AACAAGCGAAAAATCCTTTTTGTTTTAGAAACTTCTAAAATCAATAAAACTTACCCCACA
GAGCGTTTTAAAGAGCTAGCGTTAGCGTTAGAAAATTTTCAAATTTGCTTGTTATGGCAT
GCTGATGAAGATAAGGCTAATGCGCTTTATGGCGCTTTAAAAAACCAGCGTGATGTGTTA
TTGCTCCCTAAACTCACTTTAAACGAGGTTAAGGCGTTGCTCTTTAAAATGGATTTGATT
ATTGGGGGCGATACGGGTATCACGCATTTAGCATGGGCGTTGCAAAAGCCCAGCATCACC
CTTTATGGCAACACGCCCATGGAGCGTTTTAAATTAGAAAGCCCGATCAATGTTTCGCTC
ACCGGTAATTCAAACGCCAACTACCATAAAAAGGATTTTTCTATCCAGAACATAGAGCCT
AAAAAAATTAAAGAATGCGTTTTAAACATTTTAAAGGAAAAGAATGACTTATAAAGAACG
ACTCATACACGAAAAGATATTGAACAAAGACGACAGAGGTTTGAAAACGGAATTACGCAT
TTTGAGTATTTTTATCGTGGAATCTTTAGTGAATATTTTAGGGTTTATTTTAGCTAAAAT
GCCTCATTCGTGGTTTTTAAGGTGCATTAAATCGGTAGCGTGGCTCATGAAAACTTTTGA
TAAGCGCCGTTATTTTGACGCTAAAGCCAATTTGGATTTCGTGTTTGGGGATTCTAAAAG
CGAAGAAGAGAAAAAAAGGATTATTAAAAAGGGTTATGAAAATTTTGCTTTCATTATTTT
AGAAACCATTAGAGTGATCTTTATCCCTAAAGATGAATACGACGCTCGTTTCACGCTCAT
CAATGAAGAAAACGTGTGGAAGTCTTTAAACAAGGAGGGTCAAGCGATCACTTTATGCAT
GCATTTTGGCTATTGGGAAGCGGTAGGCACGACTTTAGCGCAATATTATAAGGATTATGG
TAGGGGGTGTTTGGGGCGTTTGACTAAATTCGCTCCCATCAATCACATGATCATGAGCAG
GCGAGAGGCGTTTGGGGTGCGTTTTGTCAATAAAGTGGGAGCGATGAAAGAACTCATTAA
AATGTATAATCAAGGCAATGGTCTTGTGGGGATTTTAGTGGATCAAAATGTTGTGCCTAA
AGATGGGGTGGTGGTGAAATTCTTCAATAAAGACGCTACGCACACCACGATCGCTTCTAT
TTTATCGCGCCGTTACAATATAGACATTCAGCCGGTATTCATTGATTTTAATGACGATTA
TTCGCATTACACAGCGACCTATTACCCGAGTATCCGCTCTCAAATCACTGATAACGCTGA
AAACGATATTTTAGAATGCACGCAAGCCCAAGCGAGTTTGTGCGAAGAAGTGATTAGAAA
CCACCCGGAAAGTTATTTTTGGTTCCACAGGCGTTTTAAAAGCACCCACCCTGAGATTTA
TCAAAGGTAGCGTTTTGTTTTAATTAAAAATTAAAAACTAAAGCCTTATTTTAAGAAAAC
TTTTATTGATGGTAAAAAACGCTTTTTAGTATTTTTGTATTTCATCATTCAATGAGAGCG
GGAGTGATATTTCTCCAAAAACTCTTTTTTAAAACTCAAAAACCGCTTTTCTAAAATGGC
GTTTCTGGCGTTTTTAACCAGCTCTAAATAAAAATGCAAATTGTGCAAGCTGGCCAAACG
AGCGTAAGTGAGTTCTTTAGCCCTAAACAAATGGTGCAAATAGGCTTTAGAATAGCGTTT
GCAAGTATAACATGCGCAATTTTCTTCAATAGGGGTATTATCTAATTTATAGGGCGCGTT
TTTGATAGAAATTTTGCCAGAATGCGTGAAAAGGGTGGCGTTTCTGGCGTTTCTGGTGGG
CATCACGCAATCAAACATATCCACCCCTAAACCGATAGCGTCTAAAATGTTTTCAGGCGT
GCCTACGCCCATTAAGTAGCGAGGCTTGTCTTTGGGGAGCAAGGGGGCGGTGTGCGCGAT
GGTTTCTAGCATTTCATCAGCGCTTTCCCCCACCGCTAAACCGCCTATAGCGTAGCCATC
AAAACCTTTATGCGTTAATTCCGTGCTAAGGCTGCGCATTTTCAAATGCGTCCCACCCTG
GATAATGGCAAAAAGGTTGTTGTTGGGGCGGTTTTTTTGCTTGTGGTATTCTAGGCTAAG
ATTCGCCCATTTCGCGCTTCTTTTAATGGATTCTTCAAGGCGTTTTAAGGGAGCGGGCAA
GCCCACTAAATCGTCTAAAACCATCATAATATCGCTATTCAAAGAATATTGGATGTCCAA
AACTTTAGCGGGCGTGAATAGATGCTTGCTCCCATCAATATGGGATTTAAAAACAATCCC
GTCTTCTTGCAATTTGACATTATCGCTCAAACTGAAGGCTTGAAACCCTCCACTATCGGT
TAAAAAACTCCCTTGAAATTGAGCGAAACGATGCAAGCCCCCTAACTCCTCAACGACCTT
TTCGCCCGGCCTTAAATACATGTGATAGGTGTTGGCTAAAATGAGTTTAGCGCCTAAAAT
TTCTTGCGCATCCATAGCGTCTAAAGATTTGATGCAGCCTTGCGTGCCTACGGGCATAAA
AACAGGCGTTGCCACTTGAGAATGGGCTAAATTTAAAAGACCAGCTCGCGCGTTATTGTC
AGTCGCTTGGAGTTGAAAATCCATCGTTTAAGCCTTAATCTTAGGATATAATGGCGTAAT
CATTTTTTAGGAAGTTTGGAATTGAAAAAAATCGCCCTTATTTTAGATGGCATTGTAGCA
AAAAATTTTTTAGACTTGGTGCTAAGGCATTATTCTAATCATAATTTTTATATAGTGGTT
GTCAAAAATGAGAGCCTTATCCCTAAAAACTACCCGAGCACTTTCGCTTTTTATTGTTTT
GATGCAACTTCTAGTTTCAGGCTTTTGCAAGTGTTAAACGATGAGGTGAGCGATGCGTTT
TTAATCATACAAGATTTTAAAGAACAGCGCATCATTCATAAAATCATTCAGACCCATTTC
AAACGCATGCGCGTGGTTTTGGGCGTGAAAAGAGATGGTGAAAAAACTTTAGAAAATAAT
GAAGAAAATAAAGATGAAAAGCTTATTTTGATTGATGAATTTGAAGTTTTAGCCAATAAA
TTCATTTCTCGTTTGCCTAATATCCCTAGCACCCCTAGAGAGTTTGGGTTAGGCAAGGGC
GAGATCATGGAGATTGATGTGCCTTTTGGGAGCGTTTTTGCTTACAGACACATTGGCTCT
ATCAGGCAAAAAGAATACAGGATTGTAGGGCTTTATCGCAACGATGTTTTGTTGCTCTCC
ACTAAATCTTTAGTTATCCAGCCGCGAGACATTCTCTTAGTGGCGGGTAATCCTGAAATT
TTAAACGCGGTGTATCATCAGGTCAAAAGCAATGTGGGGCAGTTCCCAGCCCCCTTTGGT
AAGAGCATTTATTTATACATTGATATGCGTTTGCAGAGCAGAAAAGCGATGATGCGCGAT
GTGTATCAAGCCTTGTTTTTGCACAAACATTTAAAGAGTTACAAGCTCTATATCCAGGTT
TTACACCCCACTAGCCCTAAGTTTTACCATAAATTTTTATCGCTAGAAACCGAAAGCATT
GAAGTGAATTTTGATTTTTACGGGAAAAGTTTTATCCAAAAACTCCATGAAGACCACCAG
AAAAAAATGGGCCTAATCGTGGTGGGCAGAGAGCTTTTTTTATCTAAAAAACACCGAAAA
GCCTTGTATAAAACAGCCACTCCGGTTTATAAAACCAACACTTCCGGCTTGTCTAAAACC
TCTCAAAGCGTGGTGGTTTTGAATGAAAGCTTGGATATTAATGAGGACATGTCTTCAGTG
ATTTTTGACGTGTCTATGCAAATGGATTTAGGCTTGTTGCTCTATGATTTTGATCCTAAC
AGGCGCTATAAAAACGAGATTGTCAATCATTATGAAAATTTAGCCAACGCGCTCAACCGC
AAGATTGAGATTTTCCAAACCGATATTAGAAATCCTATCATGTATCTCAATTCTTTAAGA
AATCCCATTTTGCATTTCATGCCTTTTGAAGAGTGCATCACGCACACGCGCTTTTGGTGG
TTTTTATCCACTAAAGTGGAAAAATTAGCGTTTTTAAACGATGATAACCCTCAAATTTTT
ATCCCCATAGCGGAGTGAAAGAATGCAAGAAATTTTAATCCCTTTAAAAGAAAAAAGCTA
TAAAGTGTTTTTGGGGGAACTGCCCAAAATGGAATTGAAACAAAAAGCCCTCATCATTAG
CGATAGCATCGTAGCCGGGTTGCACTTATCGTATTTATTAAAGCGCTTGAAAGCCTTAGA
AGTGAGAGTGTGCGTGATAGAGTCTGGAGAAAAATACAAAAACTTGAATTCACTAGAGCG
CATTTTAAACAACGCTTTTGAAATGCAATTAAACCGCCATTCTTTAATGATAGCCCTTGG
TGGGGGAGTGATAAGCGATATGGTGGGGTTTGCGAGCAGTATTTATTTTAGGGGGATTGG
TTTTATTAATATCCCTACGACTTTACTCGCTCAAGTGGATGCGAGCGTGGGTGGGAAAAC
AGGGATCAATACGCCTTATGGCAAGAACTTGATCGGATCGTTCCACCAGCCTAAAGCGGT
CTATATTGATCTGACTTTTTTAAAAACCCTTGAAAAAAGGGAATTTCAAGCAGGGGTTGC
TGAAATCATTAAAATGGCGGTGTGTTTTGATAAAAACCTGGTAGAAACATTGGAAACAAA
GGATTTAAAAGATTGTTTAGAAGAAGTAATCTTTCAAAGCGTCAGTATCAAAGCTCAAGT
TGTTATGCAAGATGAAAAAGAGCAAAATATCAGGGCTGGGCTCAATTACGGGCATACCTT
TGGGCATGCGGTAGAAAAAGAGACTGATTATGAGCGATTTTTGCATGGCGAAGCGATCGC
TATTGGCATGCGCATGGCTAATGATTTAGCCCTTTCTTTAGGCATGCTCACTCTAAAAGA
ATACGAACGCATAGAAAATTTATTGAAAAAATTTGGTTTGATATTTAATTACAAAATCGC
AGATATTCAAAAATTTTACGAACGCTTGTTTTTAGACAAAAAAAGCGAGAATAAGACAAT
CAAATTCATTCTGCCTAAAGGCGTTGGAGCGTTTGAAATTGCCTCTCATATCCCTAAAGA
AACGATTTTAAAGGTGTTAGAAAAATGGCATTAAGGGTATTATTATTCTTTTGTTTTTTG
TTTTTACAAGCAGAAGATAAAAGCCAAGAGCTATTGTCCATACAAAAACAAATGGCTTTG
GTGGATAAAAAACTCGCCAAAGACGATAACGTGTGGTTGAAAAAATTTGAAAACTATAAG
ATCTACAATCAAATTTATACCGAAAAAGAGAGCGTGAGGCAGGAATTAAGGCGTTTAAAA
AACAAAAAAAGCAAGGATTTATTAAAGATTAGCACCTTAGAGCACACCCTAAAGGCTTTA
GAGTCCCAGCAAAAAATGTTTGAAAGCTATGGGGTCAATCCTTTTAAGGACTTGATAGAG
CGCCCTAATATCCCCAATATCCCTAATATCGCTAACCCTATTGCGATCATTGATGGCATT
TCTTTCATTAAAAGCATGCGTTTAAAGCATGAAAATCTTAAAAATAACCAGAGTGCTTTA
GAAGAAGTTTTAAAGCTTTTAGATCAAAAACACCAGCTTTTAAATCAGTGGCACGCTTTG
GATAAAAGCGCGAAATTGAGCGATGAGATTTATCAAACTCAAGCCAAACGCTTAGAATTG
CAAGGGGCTCAAAACGTTCTAAAAACCACGATTGGAATTTTCCAAAAAGACAGCGATGAG
GCTATAAGCATTGTCAAATCTCAAGTTAAAAACCAGCTTTTTAAATTGATTTATGTGTTT
TTAGCGGCCCTTTTGAGCGTGGTGTTTGCTTGGATTTTAAAAATCATTTCCAGTAAATAC
ATTGAAAATAATGAGCGCGTCTATACCGTGAATAAAGCCATTAACTTCGTGAATGTGAGC
GTGATCATTTTAATCTTTCTTTTTTCTTATTTAGAAAATGTTACTTACTTGGTCACGGTT
TTAGGCTTTGCGAGCGCAGGCTTAGCGATTGCGATGAAAGATTTGTTCATGAGCTTGCTC
GGGTGGTTTATTATTTTGATTGGGGGGAGCGTGCATGTGGGCGATAGGGTGCGTATCGCT
AAGGGGACTGATATTTTTATTGGCGATGTGCTAGATATTTCTATGTTGCACATTACGATT
TTAGAAGATGTAACCTTTACCACTTATACGAACAACAGGAGAGCGGGCCGGATTATTTTT
GTGCCTAATAATTATATTTTCACCACCATGTTTGCTAATTACAGCCATTTTGGGATGAAA
ACGGTTTGGGATGGGGTGGATTTTTGCGTTACATTTGATTCTGATTTTAAAAAAGCTTCT
AAAATTGCGCTCAACATCGCTACAGAATTGTCTAAAGAATACACGGATATCACCTATAAA
CAGCTCAATAAAATGCGCGACCGGTATTCTTTAAGGAGTTTGAGTGTGAAGCCTCGATGC
TTTTTGATGCCTGAAAATAACGGGATAAAAATCTCGGTGTGGTATCAAACCAATTCGTAT
GCGACCATGTCTTTAAGGAGCAAGATTGTGGCTGAAATCGTTGAAGCTTTTTTGAAAGAA
GAAAATATCCATATCGCTTATACGACCAGCAAGCTGCTTAAAGTGGATGCTGATTTTTTA
GGCGATGGTTTTGGGAATAAAAGGGAACAAAAATGAAAAAAGTCTATTTCAAAACTTTTG
GGTGCAGGACGAATCTTTTTGACACGCAAGTGATGGGCGAGAATTTGAAGGATTTTAGTG
CGACTTTAGAAGAACAAGAAGCTGATATTATTATCATCAATTCTTGCACCGTGACTAATG
GGGCCGATAGCGCGGTAAGGAGTTACGCTAAAAAAATGGCGCGATTGGATAAGGAAGTGC
TATTTACTGGCTGTGGGGTGAAAACCCAAGGCAAGGAGCTTTTTGAAAAAGGGTTTTTAA
AGGGCGTTTTTGGGCATGACAATAAAGAAAAGATTAACGCGCTTTTACAAGAAAAAAAGC
GTTTTTTTATAGATGACAATTTAGAAAACAAGCACTTAGACACCACGATGGTGAGCGAAT
TTGTGGGAAAAACTAGGGCGTTTATCAAGATCCAAGAAGGCTGTGATTTTGATTGCAATT
ATTGCATTATCCCAAGCGTGAGAGGGAAGGCTAGGAGTTTTGAAGAGAGGAAAATTTTAG
AGCAAGTGGGTCTTTTATGCTCTAAAGGGGTTCAAGAAGTGGTTTTAACCGGCACCAATG
TGGGGAGCTATGGGAAAGATAAAGGAAGCAATATCGCAAGATTGATTAAAAAATTAAGCC
AGATTGCTGGATTAAAACGCATAAGGATTGGGAGCTTAGAGCCTAATCAGATCAACGATG
AGTTTTTAGAGCTTTTAGAAGAGGATTTTTTAGAAAAACATTTGCATATCGCTTTACAGC
ACAGCCATGATTTCATGCTAGAGAGGATGAACCGAAGAAACCGAGTAAAAAGCGATAGGG
AATTATTAGAGGTCATCGCTTCTAAGAATTTTGCTATTGGCACGGATTTTATTGTAGGGC
ATCCGGGCGAGAGCGGAAGCGTTTTTGAAGAAGCGTTTAAAAATTTAGAAAGCTTGCCTT
TAACGCACATCCACCCTTTTATTTACAGTAAACGAAAAGACACCCCCTCTAGCTTGATGC
ATGATAGCGTGAGCTTGGAAGATTCTAAAAAGCGTTTGAATGCGATTAAAGATTTGATTT
TGCATAAAAATAAGGCGTTCAGGCTATTGCAACTCAAGCTCAACACGCCCCTAAAAGCCT
TAGTGGAAGCACAAAAAGACGGCGAATTTAAAGCCTTAGATCAATTCTTTAACCCCATTA
AAATCAAAAGCGATAAGCCTTTAAGGGCCAGTTTTTTAGAAATCAAAGAGTATGAAATTA
AGGAGAGGGAAAATCATGCCGTTTTCTAAAAATTTAGAAAATCTCACCGCTCCTTTCAAA
CGCATTAAAAACCGCTCGCTTGTTTTGGCGTTAGGGTTTTTGATCCTTACTTTTTGCTTG
CTTCTTTTTTTAATTTTAAGCGATGTTTCTAGGCTCATATCGGGTAAGGACTTTTTTTAT
GTGATCCAATCTCACCCTAAGCAAACTCTAATTGAAGATGAAAATTATTTTTATGCTAAC
AAGGGTCTTTATAAAACCAACAAAGAAGCCTTTTTAAGAGCCTATAAAATCCCAGAAAGC
ATGCCCATAGAAAAACGAGAAAATTTAAACAAGGTTTCTAAAATCTTTTTAGCGTTGCTT
TTTTTCATTTCTAGCATGCTTTTTGGGATCTTTTGGCGCTTGCCTAAACGATTGGACACT
AAAATGAATTTAGAAAGCACGCACAAAAACGAATTAGAAAATGCATTCCAACGATACGAT
GCGTTAGGGGTGCGTTTTGAAGATATTGCAGGGGTGGATGAAGTTAAAGAAGAATTATTA
GAAGTGATAGATTATTTAAAAAACCCTAAAAAATACCAGGATTTAGGGATTTTTCTCCCT
AAAGGCGTGCTGTTAATCGGGCCTCCTGGAGTGGGGAAAACCATGATCGCTAAAGCCTTA
GCAACTGAAGCCAGAGTGCCGTTTTTTTATGAAAGCGGGAGCGCGTTTTCTCAAATTTAT
GTGGGGGCTGGGGCTAAAAAAGTGCATGAACTTTTCATGCATGCTAAAAGGCATGCCCCC
TCTATTATTTTTATTGATGAAATTGACGCTTTGGGTAAGGCTAGGGGAGGGCACAGGAGC
GATGAAAGAGAAGCCACGCTCAACCAGCTTTTAACCGAAATGGATGGGTTTTTACAAAAC
GATGAGGTGGTGGTGATAGGAGCGACTAACCAAATGGAAGTGATGGATGAGGCGTTATTA
AGGAGCAAGCGTTTTGATCGGCGCATTTTCATTTCTTTACCGGATTTGTTAGAAAGGCAG
AGCATTTTAGAAAAGCTTTTAGAAAACAAAAAGCATGCACTCAATTATCTTAAGATCGCT
AAAATTTGCGTGGGTTTTAGCGGGGCGATGTTAGCGACTTTAATCAATGAAAGCGCTTTA
AACGCCCTAAAACACCAACGAATTGAAATCGCTGAGAGCGACATTTTAGAAGTGAAAGAC
AAGATCGCTTACGGCAAGAAAAAGCCCCAAACCTTAGACGAAAACCAAAAAGAATTAGTC
GCTTTGTATCAAAGCGCGAAAGCCTTGAGCGCGTATTGGCTAGAAATTGAATTTGATAAA
GCGCCTTTATTGGGGGAATTTATCGCATTTAATGAAAATAAAATCCATAGCGAGAGCGAG
ATTAAAAATTACATTAAAGTGTATTTGAGCGGGACGATTATTTTAGAGTTGCTCTATAAA
GAGCGTTATAGCCTGTCTAAACAAGATTTGCAAAAAGCGAAATTTTTGAACGAATTTATG
GCCAGTGAGCTTCTTTTAGCCCCTACAAAAGAGTCTTTAAGCGTTCTTTATGAAGAGCAA
CTGGAGTTTTTAAAGCCGCAAATTGCAGCTTGCAAGCGCTTGAGCGCTCTATTATTGGAG
CAAGAATGTTTAGAACATTCTAATTTGCATGACATGATTGGTTGAACGGGTGAAAATGCG
TTTTTTTAGTGGTTTTGGGTTCATTAATGAAAGCGTTTTGTTTGAAGAGTGGCTTTTAAA
AGGGGCTTATGATGTGTCAGGCTTTTCTATGGGGGCGATTAAGGCGATAGAATACGCTTA
TAATGAAATCTCACAACAGCACCGCATCAATTCCTTGTTATTGTTTTCGCCTTGCATGCT
AGCGCATAAGAGTTTGGCGTTCAAACGCTTGCAACTTTCTTCGTTTCAAAAAGACCCGCA
AAGCTACATGGATAACTTTTATCAAAAAGTGGGCTTGAACGCTCAATGGGAGCGTTTTAA
AAAAGAAGGTTCTTTAGAAGAATTAGAATTTTTATTGAATTACAAATATAGTGATCCTAT
AATTAGACTTTTATTAGAAAAAGGCGTGAAGATTGAAGTGTTTATCGGGCTAAAAGACAG
GATCACTGACATTCAAGCCCTTTTAGAATTTTTTACGCCTTTAGTTCAAGTGTGGCAGTT
TAAGGATTGTAACCATTTGTTGCAAAAATCTTAAAAAAGGTGGAAGATGAAAAAATTTGG
TTTAGGGGTGTATTTGCTTCTTTTAGGTATTTTGGGTGGCTCTTTGATCATTCTAGGAGC
GATAGTTGCGCCCATTGTTTTCAAAGCTTCAAGCATTTTACCCGAATTGAATCTAACGCC
ATTTGAGAGCGGGAAACTCATGGCGCAAATCTTTGTGCGTTTCAATTATGTTTTAGGCGC
GATCGGTTTTGTGGTGTTACTTTATGAAATCATTTCGTTTATTTATTATAAAAGATCGTT
AGTGTATTTGATCCTTGGCGTGGCGATAGGGGCGTTGTGTTTCCTCTTTGTTTTTTATTA
CACGCCTTATATTTTAAACGCTCAAAAAGCGGGCGAAGTCGCGCTTCAAAGCGCTGAATT
TGCCCGCTCGCACGCTCAAAGCGAATGGCTGTTTAAGGAATTGTTTGTGCTGGTGTGCGC
TTTGTTTTTTTGGCGTTTGCTTGGAAAAAACGCGCTTTGATTTAAAAGGGAGGTTTTGTT
ACTATCTAGGAAATGAGAAGGTAGCCTTTAATGAAAAAATTTAAAAAGAAACCAAAAAGT
ATCAAACGATCGCATCAAAATCAAAAAACAATTTTAAAGCGTCCTTTATGGCTTGCACCT
TTATTAATCGGTGGGTTTGCTAGTGGGGTGTATGCTGATGGAACAGACATTTTGGGGCTT
AGTTGGGGGGAAAAAAGCCAAAAGGTATGCGTGTATCGTCCATGGTATGCTCTATGGAGT
TGCGATAAATGGGAGGAAAAAACACAACAATTTACAGGAAACCAACTCATCACAAAAACT
TGGGCAGGGGGTAATGCGGCTAATTACTACCACACTCAAAACAACCAAAATATCACAGCC
AATTTAAAAAATGATAACGGCACTTATTTTTTAAGCGGTCTGTATAACTACACCGGAGGG
GAAAATAATGGGGGGAATTTAAATATTGAATTAGGCAGTAACGCTACTTTTGATTTGGGC
ACTCATAGTGGGAATAGCTTCACTTCTTGGTATCCTAATGGGCATACTAATGTTACTTTT
AGCGCTGGGACTATCAATGTGAATAACAGCGTAGAAGTGGGCAATCGTGTGGGATCTGGA
GCTGGCACGCACACCGGCACAGCCACTTTAAACTTGAACGCTAATCAGGTCAATATCCAT
TCTAATATCAGCGCGTTTAAAACTTCGCAAGTGAATATAGGCAACGCTAACAGTGCTATT
ACCATTGGTTCGGTTTCTTTAAGTGGGGATGTTTGCAGTTCTTTAACTAGTGTGGGCGTA
GGGGCTAATTGCTCCACTTCTGGACCTAGCTATTCTTTTAAAGGGACGACTAACGCTACG
AATACGGCTTTTAGTAATGCAAAAGGCAGTTTCACTTTTGAAGAGAACGCTACTTTTAGT
GGGGCGAAATGGAATGGGGGGGCATTCACTTTCAATAAAGAGTTTAAAGCCGCCAATAAT
ACCGCCTTTAATAGCGGTAGTTTTAATTTTAAAGGCGCAAGTTCCTTTAATGGTGCAACT
TTTAGTGATGCTACATACACTTTTAACGATCAAGCTACTTTCCAAAACAGCTCCTTTAAT
GGGGGGACTTTTACTTTTAATGATCAAACTAATCAAATTAACAGCGCTCAGCACCCCCAA
ATTCAAAACAGCTCTTTTAGTGGTAACGCTACTCTTAAGGGCTTTGTGGATTTCCAGAAA
GCCTTTAACAATTCAAGCCAATTGACGATACAAAACGCTTCCTTTAATAACGCCAATTTT
AATAATACCGGTAAAATCACCATTGATGAGAGCGCGAGTTTTAACAACACGACATTCAAC
ACTTCTGTTGATACAAACAACATGATTATTACCGGTAGCGTTACTTTAAGCGGTAAGAAT
GACTTGAAAAATGGCTCAACCCTTGATTTTGGGAGTTCTAAAATCACTCTCACTCAAGGG
ACGACTTTCAACCTCACAAGTTTAAGCAGTGAGAAGAGCGTAACGATTTTAAATTCTAGC
GGTGGGATCACTTATAACAATCTTTTAAACCATGTGCTCAATAGCTTGACAAACGCCTTA
AAAACGAACGAAGGCTCTTTAAGGCCACAAAGTTTCGCTCAAGGTTTGTGGGATATGATC
ACTTACAATGGGGTTACCGGACAGCTTTTGAATGAAAACGCTACGGCATCTAAACTCACT
GACTCTCCGCCCTCTAAATTCTCTACAAACTCTACGAAAGTCTATCAAGTGGGCTACAAA
ATAGGGGATACTATTTACAAACTGCAAGAAACTTTTAGCCATAATTCCATTATCATTCAA
GCTTTAGAGAGCGGGACTTACACGCCACCCCCTACAATCAGCGGATCACAATTTGACTTA
TCCGCTTCAAATTATATTAATGCTGACATGCCTTGGTATGATCATAAATATTACATCCCC
AAATCCCAAAATTTTACAGAGAGCGGGACTTATTATTTGCCGAGCGTTCAAATATGGGGG
AGCTATACCAACTCGTTTAAACAAACCTTTAGCGCGAGCGGTAGTAATCTGGTGATTGGG
TATAACTCAACATGGACTGATCATAATGTTTCTTCTAGCAGCACGGTGTCTTTTGGGGAC
ACTTCAGGGAGCGCTCTTAATGGGCATTGCGGGCCTTGGCCCTATTACCAATGCACAGGC
ACGACTAATGGCACTTATAGCGCTTATCATGTGTATATCACAGCGAATCTGCGTTCTGGC
AATCGCATAGGCACGGGTGGGGCAGCCAATCTAATCTTTAATGGGGTAGATAGCGTCAAT
ATCGCTAACGCTACCATCACGCAACATAACGCCGGAATCTATTCAAGCTCTATGACTTTT
TCCACGCAAAGCATGGATGATTCGCAGAATTTGAATAGTCTAAATTCTAACGGCAAGCTT
TCAGTGTATGGCACAACTTTCACTAACGAAGCTAAAGATGGGAAATTCATTTTCAATGCA
GGGCAAGCGGTTTTTGAAAACACCAACTTTAATGGAGGGAGTTACCAATTCAATGGCGAT
AGCTTGAATTTTTCAAATAACAACCAGTTCAATAGCGGTTCGTTTGAGATTAGCGCCAAA
AACGCTTCGTTTAATAACGCTAACTTTAGCGCTTCTTTTAATTTCAATAATTCTAACGCA
ACCACTTCGTTTGTGGGGGATTTCACTAACGCTCATTCAAATTTGCAAATCGCCGGGAAC
GCTGTTTTTGGGAACCCTACCAATAGTAATGACTCTCAAAATAACGCTAATTTTAATAAT
ACCGGCTCTGTTAATATTTCAGGGAATGCAACTTTTGATAATGTGGTTTTTAATGGCCCT
ACGAACACGAGCGTGAAAGGGCAGGTTACTTTAAATAACATCACTTTAAAAAACCTGAAC
GCCCCTTTGTCTTTTGGCGATGGGACAATTAGTTTTAACGCTCATTCTGTTATTAATATT
GCTGAAGCCATCACTAATGGCAACCCTATCACCCTTGTAAGCTCTTCTAAAGAAATTGAA
TACAACAATGCTTTTAGTAAAAATCTATGGCAGCTCATCAACTACCAAGGGCATGGGGCA
AGTAGTGAAAAACTCGTTTCTAGCGTGGGTAATGGCGTTTATGATGTGGTGTATTCTTTC
AATAACCAAACCTATAATTTCCAAGAGATTTTTTCACCAAACAGCATTTCTATCCGGCGT
TTGGGTGTTGGCATGGTGTTTGATTATATGGATATGGAAAAATCGGATCATTTGTATTAT
CAAAACGCTTTCGGTTTTATGACCTACATGCCTAATAGCTATAACAATAATTTAGGGAAT
TCAAACAACACCATTTACTATTACGACAAGAGCATTGATTTTTATGCGAGCGGGAAAACT
TTATTCACTAAAGCGGAATTTTCTCAAACATTCACCGGGCAAAACAGCGCGATCGTTTTT
GGGGCTAAAAGCATATGGACGGATGCGAGCGATGCGCCGCAATCTGATGCAATCATTCGC
TTTGGGGACAATAAGGGGGCAGGGAGCAATGATGCGAGCGGGCATTGCTGGAATTTGCAA
TGCATAGGCTTTATTACAGGGCATTATGAAGCGCAAAAGATTTACATCACCGCAAGCATT
GAAAGCGGGAATCGCATTTCTAGCGGTGGGGGTGCGAGCCTTAATTTTAACGCCCTTCAA
GGCATTCTTTTAACGAACGCGACTTTGTATAACCGCGCTGCTGGCACGCAAAGCTCGTCT
ATGAATTTTGTTTCTAACAGCGCGAACATTCAGGCTCAAAACTCCTATTTTATAGACGAC
ACCGCACAAAATAGGGGCAACCCTAATTTCAGTTTCAGCGCTTTGAATTTGGATTTTTCT
AACAGCTCTTTTAGGGGCTATGTGGGGAAAACGCAATCTGTTTTTAAATTCAATGCCAGG
AATGCGATCAGTTTCACCAACAGCACGAATTTAAGCTCTGGTTTGTATCAAATGCAAGCT
AAAAGCGTATCGTTTGACAATTCCAATTTAAGCGTTTCAGTGGGGACAAGCAGCATTAAA
GCCAATGCGATCAACCTTTCTCAAAACGCCTCTATCAATGCGAGCAACCATTCAACCTTA
GAACTTCAAGGCGATTTGAATGTGAACGACACCAGCTCGCTCAATCTCAACCAAAGCACG
ATTAATGTTTCTAATAACGCCACGATCAACGATCATGCGAGCTTGATTGCGAGCAATAAC
GCTCATATCAATTTTAATGGGACAACCAATTTCAATTCAGAAAATATCACTACGAGTTTG
AATGATTCTTCTATCGTGTTTAAGGGAGCAATCTCTTTAGGAGGGCAGTTTAATTTAAGC
AATAACTCTTCTTTAGATTTTCAAGGCTCTAGCGCTATCACTTCTAACACGGCGTTTAAT
TTCTATGATAACGCTTTTTCTCAAAGCCCCATTACTTTCCATCAAGCCCTTGACATTAAA
GCACCCTTAAGTTTGGGAGGCAACCTTTTAAACCCTAACAACAGCAGCGTGCTGAATTTG
AAAAACAGCCAGCTTGTTTTTAGCGATCAAGGGAGTTTGAATATCGCTAACATTGATTTA
CTAAGCGATCTAAACGATAATAAAAATCGTGTGTATAACATCATTCAAGCGGGTATGAGT
AGTAATTGGTATGAGCGTATCAACTTCTTTGGCATGCGCATCAATGACGGGGTCTATGAC
GCTATCAACCAAACTTATAGTTTCACTAACCCCCTTAATAACGCCCTAAAAATCACCGAG
AGCTTTAAAGACAACCAACTAAGCGTTACGCTCTCTCAAATCCCGGGTATTAAAAACACG
CTTTATAACATTAGCTCTGAAGTCTTTAACTACCAAAAAGTCTATAACAACGCTAACGGC
GTGTATTCTTATAGCGATGACGCAGAAGGCGTGTTTTATCTCACGAGCAGCGTGAAAGGC
TATTACAACCCCAACCAATCCTATCAAGCCAACGGCAACAATAACACCACGAAAAATAAT
GATCTAAGCTCTGAGTCTTCTGTCATCTCGCAAACCTATAACGCGCAAGGCAACCCTATT
AGCGCATTACACATCTATAACAAGGGCTATAATTTCAATAATATCAAAGCGTTAGGGCAA
ATGGCTCTCAAACTCTACCCTGAAATCAAAAAGGTATTGGGGAATGGTTTTTCGCTTTCA
AGTTTGAGCACTTTAAACTCTAATGCGCTAAATGAGCTTACCAAACTCATCACGCCTAAC
GATTGGAAAAACATTAACGAGTTGATTGATAACGCAAACAATTCGGTCGTGCAAAATTTC
AATAACGGCGCTTTGATTGTGGGAGCGACTAAAATAGGGCAAACAAACACCAATAGCGCG
GTTGTTTTTGGGGGATTAGGCTATCAAAAGCCTTGCGATTACACCGACATTGTATGCCAA
AAATTTAGAGGCACTTATTTGGGGCAGCTTTTAGAGTCCAGCTCGGCTGATTTGGGCTAT
ATTGACACGACTTTTAACGCTAAAGAAATTTATCTTACCGGCACTTTAGGGAGCGGGAAC
GCATGGGGGACTGGGGGGAGCGCTAGCGTAACTTTTAACAGCCAAACTTCGCTCATTCTC
AATCAGGCTAATATCGTAAGCTCGCAAACCGATGGGATCTTTAGCATGCTGGGTCAAGAG
GGAATTAACAAGGTTTTCAATCAAGCCGGGCTCGCTAATATTTTAGGCGAAGTGGCGATG
CAATCCATTAATAAAGCCGGGGGATTAGGGAATTTGATAGCGGATGTATTAGGGAGTGAT
AGCGTGATTGGAGGGCATTTAACGCCTGAACAAAAAAATCAAACCCTAAGCCAGCTTTTG
GGGCAGAATAATTTTGATAACCTGATGAACGATAGCGGTTTGAACACGGCGATTAAGGAT
TTGATCAGACAAAAATTAGGCTTTTGGACCGGGCTAGTGGGGGGATTAGCCGGATTGGGG
GGCATTGATTTGCAAAACCCTGAAAAGCTTATAGGCAGCATGTCAATCAATGATTTATTG
AGTAAAAAAGGGTTGTTCAATCAGATCACCGGCTTTATTTCCGCTAACGATATAGGGCAA
ATCATAAGCGTGATGTTGCAAGATATTGTCAAACCGAGCGAGGCTTTACAAAACGATGTA
GTCGCTTTAGGCAAACAAATGATTGGCGAATTTTTAGGCCAAGACGCGCTCAATTCTTTA
GAAAGCTTGTTGCAAAACCAGCAGATTAAAAGCGTTTTAGACAAAATCCTAGCGGCTAAA
GGTTTGGGGCCTATTTATGAACAAGGCTTGGGGGATTTGATACCTAATCTTGGTAAAAAA
GGGCTTTTCGCTCCTTATGGCTTGAGTCAAGTGTGGCAAAAAGGGGATTTTAATTTCAAC
GCACAAGGCAACATTTTTGTGCAAAATTCCACTTTCTCTAACGCCAATGGAGGCACGCTT
AGTTTTAACGCAGGAAATTCGCTCATTTTTGCCGGAAACAATCATATTTCATTCACTAAC
CACGCTGGAACGCTTCAATTATTGTCCAATCAAGTTTCTAACATTAATATTACCACGCTT
AACGCTAGCAACGGCCTTAAGATTAACGCCGCTAATAACAATGTTTTGGTGTCTCAAGGC
AATCTGTTTGTCAATGCTAGTTGTGCACAACAAAGCGATCCAACTACAGCTAACATTACA
AACCCTTGCGCGCTTAACGCTCAAAGTGTAAATGGTGCTTCTTCTAATAGCGCGTCAAAT
AACGCGCAAATCGCCTTGAGTAATAACGATGAAAGCTTGATGGTTACGGCGAATGATTTC
AATTTTTCAGGCAATATTTACGCTAACGGGGTGGTTGATTTTTCAAAGATTAAAGGTTCT
GCAAACATTAAAAACCTGTATCTTTACAATAACGCTCAATTCCAAGCCAACAACCTTATT
ATTTCCAATCAAGCGGTGTTAGAAAAAAACGCTAGCTTTATGGCCAATAATTTAAACATT
CAAGGGGCGTTTAACAACAACGCCACGCGCAAAATAGAGGTGCTTCAAAATTTAACGATC
GCTTCAAACGCTTCTTTAAGCACCGGGATTTATGGGTTAGAAGTAGGGGGGGCTTTGAAT
CATTTTGGAGCGATCCATTTTAATTTAGAAAATATCCAAACGCCAACGCCGCTCATTCAA
GCAGAGGGGATCATTAATCTCAACACCACCCAAACGCCTTTTATAAATGTCAATAACAGC
ATGGCGAATAACACGACTTACACTTTATTGAAAAGCAGCCGTTACATTGATTACAATATC
AACCCCAACAGCTTGCAATCGTATTTGAATCTCTATACCTTAATCAATATCAACGGGAAC
CGCATAGAGGAAAAAAACGGCGTATTGACTTATTTGGGCCAACGGGTTTTGTTGCAAGAT
AAGGGGTTATTATTGAGTGTAGCGTTGCCTAACCCAAACAACGCCCATCAAAACAACATT
TTAAGCCTTTCTGTGCTTTACAACCAGGTTAAAATGTCTTACGGCGATAAAGTGATGGAT
TTTACCCCCCCTACTTTACAAGATTACATTGTGGGTATTCAAGGGCAAAGCGCGTTAAAC
AAAATTGAAGCTGTTGGGGGGAATAACGCTATCAAGTGGCTTTCAACATTGATGATGGAA
ACTAAAGAAAACCCGCTTTTTGCGCCAATTTATTTAGAAAACCACTCTTTGAATGAAATC
TTAGGCGTGGCTAAAGATCTTTTAAACACCGCAAGCTTGATTTCTAACCCTAATTTTAGG
GATAACGCTACCAACCTTTTAGAATTGGCGGGTTACACCCAACAAACCAGCCGTTTAACG
AAACTCTCTGATTTTAGGGCTAGAGAGGGAGAGTCTGATTTTTCTGAGCGTTTGTTAGAG
CTTAAAAACAAGCGTTTCAGCGATCCTAACCCTGGAGAGGTTTTTGTCAAATATTCACAA
CTTAGCAAACACCCCAATAACCTTTGGGCTCAAGGGATTGGGGGAGCGATCTTTATTTCT
GGGGGCAATGGCACGCTTTATGGCTTGAATGTGGGCTATGATCGGTTGGTTAAAAATGTG
ATCCTTGGGGGTTATGTGGCTTATGGGTATAGCGGTTTTAATGGGAACATCATGCATTCT
TTGGCCAATAATGTGGATGTGGGGATGTATGCTAGGGCTTTTTTAAAAAGAAACGAATTC
ACTTTGAGCGCGAATGAAACTTATGGAGGCAATGCAAATAATATCAATTCTTCTAATCCC
TTGCTTTCTGTGTTGAACCAACGATACAGCTACAACACCTGGACAACGAGCGTGAATGGG
AATTACGGCTATGATTTCATGTTCAAACAAAAAAGCGTGGTGTTAAAACCTCAAGTGGGC
TTGAGCTATCATTTCATAGGCCTAAGTGGGATGAAGGGCAAAATGAATGATGCCGCTTAC
AAACAATTCCTCATGCATTCAAACCCCTCTAACGAATCGGTTTTAACGCTCAACATGGGG
TTGGAGAGCCGTAAATATTTTGGTAAAAATTCCTATTATTTTGTAACGGCGAGGTTGGGT
AGGGATCTTTTGATCAACTCTAAAGGCGGCAATATGGTGCGTTTTGTGGGCGAAAACACT
TTATTGTATCGCAAGGGGGAAGTTTTCAACACTTTTGCGAGCGTGATTACAGGGGGCGAA
ATGCATTTGTGGCGTTTGATGTATGTGAATGCGGGGGTGGGGCTTAAGATGGGCTTGCAA
TACCAGGATATTAATATAACCGGGAATGTGGGCATGCGAGTGGCGTTTTAGCTTTTTTGC
TATAATGCTTCGTTCAAATTTTATGATTAGGTTTTTTTATGTTTAATTATGAAGAGCTGT
TTCAAACGCACAAAACCCCTTTTTACCTCTATGATTTTGACAAAATCAAACAGGCTTTTT
TGAATTATAAAGAAGCGTTTAAGGGGCGTAAGTCTTTGATTTGCTACGCTTTAAAGGCGA
ATTCCAATTTGAGTATCCTCTCTTTATTAGCCCATTTAGAGAGCGGGGCGGATTGCGTTT
CCATAGGCGAGATACACCGGGCTTTAAAAGCCGGGATCAAGCCTTATAGGATCGTGTTTA
GCGGGGTGGGTAAGAGCGGATTTGAAATAGAACAAGCCCTAAAACTCAACATTTTATTTT
TGAATGTAGAAAGTTTTATGGAATTAACAACGATTGAAAAAATCGCCCAATCTTTAGGGA
TAAAGGCTAGGATTTCCATTAGAATCAACCCCAACATTGACGCTAAAACACACCCCTATA
TTTCTACCGGTTTGAAAGAAAATAAGTTTGGCGTGGGAGAAAAAGAAGCTTTAGAAATGT
TTCTTTGGGCTAAAAAAAGCGCGTTTTTAGAGCCTATTAGCGTGCATTTTCATATCGGCT
CGCAGCTCTTAGATTTAGAGCCGATTATAGAAGCGAGCCAAAAGGTGGCCAAAATCGCTA
AATCTTTGATAGCGTTAGGGATAGATTTGCGTTTTTTTGATGTGGGCGGAGGGATTGGCG
TGAGCTATGAAAATGAAGAAACTATCAAGCTTTATGATTACGCGCAAGGGATTTTAAACG
CGCTTCAAGGCTTGGATTTGACGATTATTTGTGAGCCGGGCCGATCCATCGTGGCTGAGA
GTGGGGAATTGATCACGCAGGTTTTGTATGAAAAAAAGGCTCAAAACAAGCGCTTTGTGG
TTGTGGATGCGGGCATGAATGACTTCTTGCGCCCCAGTTTGTATCATGCTAAGCATGCCA
TAAGGGTTATAACGCCTTCTAAAGGGCGTAAGATCTCGCTTTGCGATGTGGTAGGGCCTG
TGTGTGAGAGCAGCGACACTTTTTTAAAAGGCGTCCATTTGCCAGAATTAGAGCCAGGCG
ATAAATTAGCGATTGAGAAGGTTGGGGCTTATGGCTCTAGCATGGCCAGTCAATACAATT
CGCGCCCCAAACTTTTAGAATTAGCCCTAGAAGATCACAAAATCAGAGTGATAAGAAAAA
GAGAGGCTTTAGAAGATTTATGGCGCTTAGAAGAAGGCTTAAAAGGGGTTTGATCAGATG
CAAAAGAATTTGGATAGTCTTTTAGAAAAATTAAGGGCTGAAATTGATGCGTTGGATAAT
GAATTAAGCGATCTTTTAGACAAACGCTTAGAAATCGCTTTAAAAATCGCTCTCATCAAA
CAAGAAAGCCCCATTTATTGCCCTAAAAGAGAGCGAGAAATTTTAAAACGACTCAGCCAA
AGGGATTTCAAGCATTTGAATGGAGAAATTCTTAAGGGTTTTTATGCAGAGGTTTTTAAG
ATTTCTAGAAAATTTCAAGAAAACGCCCTAAAAGAGTTAAAAAAATAAAAGAGAGTTGGC
TATGTTTGAAAAAATTACCCTAGCGCATAAGGACTTGTTTTCAAGGTTTTTACAAACTCA
AAAAATCGTTTTATCGGATGTGAGTTTTACCAATTGTTTCTTATGGCAGCACGCAAGGCT
CATTCAAGTGGCGGTGATTAGGGATTGTTTGGTGATTCAAACCACTTATGAAAATCAAAA
ACCCTTTTATTTCTATCCTATCGGTAAGAATGCACATGAATGCGTAAAAGAGCTTTTGAA
GCGAGAAAAAAATTTAAGATTCCACTCTTTGACTCTAGAGCAAAAAGACGATTTGAAAGA
CAATTTTGTAGGGGTGTTTGATTTCACTTACAACAGAGACAGGAGCGATTATGTTTATTC
TATTGAAGAATTGATCGCTTTAAAAGGGAAAAAATACCATAAGAAAAAAAACCACTTAAA
CCAGTTTTTAACTAATTGCGCGAATTTTGTTTATGAGAAGATTTCTTCTCAAAACAGAAA
GGAAGTTTTAGAAGCCTCCAAAGAATGGTTTTTAGAAAGCCAGACAGATGATATAGGGTT
AATCAATGAAAATAAGGGCATTCAAAGCGTGTTAGAAAATTATGAAAGCTTGGATGTGAA
AGGGGGGCTAGTTAGGGTTAATGGAGAAATAGTCTCGTTTAGTTTTGGAGAAGTTTTAAA
CGAAGAAACTGCGCTCATTCACATTGAAAAAGCCCGCGCAGATATTGCGGGCGCGTATCA
AATCATCAACCAGCAATTGCTTTTGAATGAATTTAGCCATTTAACTTACGCTAACAGAGA
AGAAGATCTAGGGTTAGAGGGTTTGAGAAGGTCTAAAATGAGCTATAACCCGGTGTTTTT
GATAGACAAATACGAAGCCGTTGCTAAAAATTAAATGATTTTTGGGGATTTTAAATATCA
AAAAAGGATTAAAAAACTCACAGCCACCAATCTTAATGAGCTGAAAAACGCCCTGGATTT
CATCTCTCAAAATAGGGGGAATGGGTATTTTGTTGGGTATCTTTTATACGAAGTGCGATT
AGCGTTTTTAGATGAAAACTTTCAAAGCCAAACCCCTTTTTTGTATTTTGAACAATTTTT
AGAAAGAAAAAAATATTCTTTAGAGCCTTTAAAAGAGCATGCGTTTTACCCTAAAATCCA
CAGCTCTTTAGATCAAAAAACTTATTTCAAGCAGTTTAAAGCCGTTAAAGAACATCTCAA
AAACGGCGATACCTATCAAGTGAATCTCACAATGGATTTATTTTTAGACACTAAAGCCAG
GCTAGAGCGGATTTTTAAGGAAGTGATACACAACCAAAACACGCCTTTTAAGGCTTTTAT
AGAAAATGAGTTTGGGAGCGTTTTGAGCTTTTCGCCGGAATTGTTCTTTGAATTAGAGTT
TTTAGACACAGCGCTTAAGATTATTACAAAACCCATGAAAGGCACGATCGCTCGCTCAAA
TAACCCCTTAATAGATGAAAAAAACCGATTGTTTTTGCAAAATGATGACAAGAATAGAAG
TGAAAATGTGATGATTGTGGATTTACTGCGTAACGATTTGAGTCGTTTAGCCTTAAAAAA
TAGCGTGAAAGTCAATCAGTTGTTTGAAATCATCAGTTTGCCTAGCGTGCATCAAATGAT
AAGCGAGATTGAAGCGAAATTGCCCCTAAAAACCAGTTTGTTTGAGATTTTTAAGGCGTT
GTTCCCTTGCGGCTCTGTGACCGGATGCCCTAAAATAAAAACCATGCAAATCATTGAAAG
TTTAGAAAAACGCCTTAGGGGGGTGTATTGCGGGGCGATAGGCATGGTTGAAGAAAAAAA
AGCCCTTTTTAGCGTGCCTATCCGCACTTTAGAGAAAAGAGCGTGCGAAGATTTTTTGCA
TTTAGGGGTGGGGAGTGGGGTAACTTATAAAAGTGAAGCGCCCAAAGAATATGAAGAGAG
CTTTTTAAAATCCTTTTTTGTGATGCCCAAAATAGAATTTGAGATTGTAGAAACGATGAA
AATTATCAAAAAGGATCAAAAATTAGAGATCAACAATAAAAACGCCCATAAAGAACGCTT
AATGAATAGCGCCCAATATTTCAATTTCAAACATGATGAAAATCTTTTAGACTTTGAATT
AGAAAAAGAAGGGGTTTTAAGGGTTTTACTCAATAAAAAGGGCAAGCTCATTAAAGAATA
CAAAGCCTTAGAGCCTTTAAAAAGCCTAGAAATTCGTTTGAGTGAGGCCCCCATTGATAA
ACACAATGATTTTTTATACCATAAGACCACCTATGCCCCTTTTTATCAAAACGCTCGAGT
GCTCATTAAAAAAGGCGTTATTTTTGATGAAATCTTTTATAACCAGGATTTGGAACTCAC
TGAGGGCGCTAGGAGCAATCTTATTTTAGAAATCCATAACAGGCTTTTAACCCCTTATTT
TAGTGCGGGTGCGTTAAACGGGACGGGTGTTGTGGGGTTGTTAAAAAAGGGTCTTGTTGG
GCATGCCCCTTTGAAATTGCAAGATTTGCAAAAAGCGTCTAAAATCTATTGTATCAACGC
GCTATATGGATTAGTGGAAGTGAAAATCAGATAACCATAAAAATAGAAGCGCCTAAAACC
TCATTTTTAGAAATAGAATAAGTTGCTAAATAGAGCAAAAAGTTAGAACTCGCCCACAAT
AATCATAATGATTAAAGTTTTTATATTCATTATAGATCCATTTACACAATTATTTTATAA
ATTCAAACAGAGGGTTTGTAGGAACTCTCAATCAAAAAACAAGGAACATAACATGAGACA
TGGAGATATTAGTAGCAGCCCAGATACTGTGGGTGTAGCGGTAGTTAATTATAAGATGCC
TAGACTCCACACTAAGAATGAGGTATTGGAAAATTGTCGCAATATCGCTAAGGTGGTTGG
TGGGGTCAAACAGGGTCTGCCCGGGTTGGATCTGATTATTTTCCCTGAATATAGCACGCA
TGGGATTATGTATGACAGACAAGAAATGTTTGACACAGCCGCAAGCGTTCCTGGAGAAGA
AACCGCAATCCTTGCTGAGGCTTGTAAGAAAAACAAGGTTTGGGGAGTGTTCTCTTTGAC
GGGGGAAAAACACGAGCAAGCTAAAAAGAATCCCTATAACACTTTGATTCTTGTCAATGA
TAAGGGTGAGATCGTGCAAAAATACCGTAAAATCTTGCCTTGGTGCCCTATTGAATGCTG
GTATCCTGGGGATAAAACTTATGTGGTTGATGGGCCTAAGGGCTTGAAAGTTTCTTTGAT
TATTTGCGATGATGGTAACTACCCTGAAATTTGGCGCGATTGCGCGATGCGTGGGGCAGA
ACTTATTGTGCGCTGTCAAGGTTACATGTATCCGGCTAAGGAGCAACAAATTGCGATCGT
GAAAGCTATGGCGTGGGCTAATCAATGTTATGTAGCGGTAGCGAATGCGACCGGTTTTGA
TGGGGTGTATTCCTATTTTGGGCATTCTAGCATTATTGGTTTTGATGGGCATACTTTGGG
CGAATGCGGGGAAGAAGAAAATGGTCTTCAATACGCTCAACTTTCTGTGCAACAAATCCG
TGATGCGAGAAAATACGACCAAAGCCAGAACCAACTCTTCAAACTCTTACACAGAGGTTA
TAGTGGGGTTTTTGCTAGTGGCGATGGGGATAAGGGTGTGGCGGAATGCCCTTTTGAGTT
CTATAAAACTTGGGTGAATGACCCCAAAAAAGCTCAAGAAAATGTAGAAAAATTCACTCG
CCCAAGCGTGGGTGTGGCCACTTGTCCTGTAGGCGATTTGCCCACGAAATAAAGGGCAAA
AGGAGGGGGGCTTCATAGAAGCTTGAAGGCAATGTTAATATCTCTTTTTAGAACGCTTAA
AAACCACCAAAAGACTACAAATATTTCGTTAAAGACAGATTATTGATTTTGTTCGTGGAA
GCCAAAACAGCGTTATAGTTGTTAGTGAGATTGGAAAATTTGTTGTAAGTTTCTGCCATA
TCCGTGCCGGTCGTTTCCCCACGAATGCTTTGAACTTGCGTTTTTAAAACTTCATTACGC
CTGATAATATTTTCAAACGCCTTACCATGAGCGCCGTTTTTAGCGATCATTTTTTCTATG
TGATCGCTCAAGTGATCTATAAGGGTGATGCCGTTTTGAATGCCCAAATTACGCATGTCG
CTAGAATAAGTATCCCCTAAAGCGTCCGGGCGATAAATCCCTTTTCTTACAGAAGTGATA
ATATTTTCTAATTGATCAAAAAAATTCACGCTGGGCTTGTCAATAATGAGAGCGTTATTA
GCGTTTAATTTAAGGCTTGGTTTGTCGCTGTGCAAGGCGTTTTGAGAAAAATCATTCGCG
TCTTTATCAAAAAGCATGAACTGCATTTTGGTGTTTGAGTGCATGTTGTCTTGGATAATG
ACTTTTCCCTCTTCATTCAAATTAACAGAAAGGTTGTCTTTAGCTTGTTTTAACAATTCA
ATAAAGCGCTCCTTGCTTTCTTTGGAAGTGGGGTTATCGCTGATTTGTTGGTAGATGGCG
GGGTCAGTATTGCTGTAATTGAGCGCGATACTCATCGCATCCATAAGCTGCCTGTAAGTT
ACTTCATTGGGTTTAGAAGCTTGAATATCAGCGCTTGTGGGGTCATAAAGCGGGATTTTA
ATGCCATTAGGCAAACTCAAAAAAGCCCCATTATTATCCAAGATCATTTGCGCTTTTAAA
AACGAACCATTCACATCGTTTAATTTCATGTTAAAAACGCTATTTTCTAAACTCCCCTTA
GCGACCTCACTCAGTTTGGTAGAGCCATTAGCCGTGCCATTTTGAGCGATTTGAGCGACA
TTGCTTTCTAATTTTGCCCCTTCTTTATTGAAATAGGTTTTTTGGTATTCGCTCGCGTTA
TTAGTAGGGATACCGGCCACTTCTAGCCCTTTTTGATCTAGGGTGCTTAAAGCCAAAGAA
ATAGGCGATTCTTTAGAAGAATTGTCAATAATCCTCAAACGCCCGTTTGTTCCAATTTCC
ACATCCACTTCATTATTGAAGCGTTCTTTAATCGCATCTTTCAAATCTTTAATCGTAGAA
TTTTTCACATCTAAAAGAATGGGAATATCCAAACCAATAGGGAGGTTTGGGATTTTAATA
GCGCTTGTATCGTCGCTGGCATTGATTTTTAAAGTTTCCACCTTATCGCCAAAAATCTCG
CTCAATTTGGTGTTTTTGTTGGCTAAAACATTGTCTTTAGTTACAAACACGCTAGGGATT
TCAAGCGTTTTAGGATTATACATGTTAGGCACCGCTTTAACTTGGCTCAAACTCCTATCT
GTTACAAACGCGCTTTTGACATATTCAGTAACCCTTTTGCCGCTTGATCGTAAGGCGTCT
AAATCATCAAAATCCCCATCGCTAGAAATCAAATGGAAATCTAAATTTTCACTGCCGGGC
GTTAGATTTTTGATCTCAATTTGCCCCCAATTATTCAAACTCACATCCACGACTTTGTTT
TGCGAAGTGTTCCCATAAGCATGACCGATTTTATCCAACAAATCGCTCACTTTAGTCGTG
CTTTCTTTGTTCTGGTAGGCCTTATCTAGCGCGAATTTTTCTTTAAAACTAGAGCCATCA
GGCCTAACGCCTTGCAAATAAAAAAACTCTTTAGGGTCATTGGTGGGGTCTTTATCGTTA
TCGCCGATGAGTTCTCGCAAGGTATCACCGGGTTTAATAAAAACTTCTTCAGGTAATGAA
GAATGCTCTAAAGCGTCCATCACATCAGGGTGGAGCTTGTTTTGATTGAGTAATTTAATG
TTGGTGGTGATGAGTTTGTGCTTGTCTTTATCTGCGCCTAAAAACAAATCTTGCCCGCTG
ATATTATAAGGCACAAGGTTATCAGAGCTGATGAGCGCGTTTAAATCTTCGCCATTGCCA
TGGTATTTCCCCTCGCTATCAATGGGAGGTCTATCAACCTTACTGCCCCCAAATAAAAAT
TCCCCCCCTATAGAGGTGTTAGCGACATTCATCATATGCTCCCTCAAGCGTTCTAAATCG
TTAGCGATAGCGGCACGAGAAGTCTCTGAATGCACATCGTTAGCGGATTGGATGAGCTTG
GTTTTAAATGCCTCCATCGTTTTAGAAAATTCTTGCAAGGCTTTGTCGGTATTGAGCGTT
GAAGTGTGAGCGTTTTGAGCCACATCAATGCCTTGATCTAAGGTGTTTTCTTCGTATTGG
AATTTTAAATTCTGGTTGTTAATGTCGCTGTTTTGATAACCATAACGGATTTTTAGCCCT
GAAGCGATCTGCGTGTTAGCGTCATTGATTTTATTTTGTAAAGCGTTTTGATAGTTATTC
ATTTGGTTGTATTTTGAGCCAAAGGTAACGCGCATGATCAAATCCTTATTGGTTTTTTAA
CAAACAAGCTAAAAGTATTCCAAAACAAGTTGATAACAATTGTGAGTGGTTTGAGTGGGG
CAATAATGCGGGGTAATGATGGCGGGTTAAATGGGGTTATTTTGAGTAAAAAAATTCTTT
TAATATGAATTTAATCTAAATTTAAAGTTAAATTTTAGCAAATACTCACTATAATAAGCG
TTTATTTTAAAAAGAGCGTTCAATTTTTAAGGAATAGAAATGTCATACGCAATATTCAAG
CATGGCGGTAAGCAATATAAAGTCGTTGAAGGCGATATTGTTTTATTGGATAAAATGGAT
AAAGAGCCTAAGGCTTTAGTGGAATTAGTGGAAGTGTTAGCCGTATCTAAAGAGGGCAAA
CTCTCTTGCGGGAAACCCTTTGTGAATGGGGCTAAAATTGAAGCAGAAGTGATCAATGAA
GGGCGCGCCAAAAAAGTCATCACTTTCAAAAAACGCCGCCGAAAAGACAGCAAAACCAAG
CGTGGTTTTAGAAGAGATTTCACTCGTGTTAGAATCACTAAAATTGTAGCATAAAGGAGT
ATTAAACAATGGCACACAAAAAAGGTCAAGGGAGCACGCAGAATAACAGAGATTCTGCAG
GAAGACGCTTAGGCGTGAAAAAATTTGGCTCAGAATTTGTGAGAGCAGGGAATATTATCG
TGCGCCAAAGAGGCACTAAAATGCATCCGGGTAATAATGTGGGCATGGGGAAAGACCATA
CCTTATACGCGCTCATCGATGGCGTTGTGAAGTTTGAGCATAAAGACAGAAACCGCAAAA
AGGTTTCTGTGGTTAGTCAAAATTTTGGGGAGTAGGGTAACCTTTAAAGGTTAATTAAAC
TTTTAGGTGTTTGTTAAACGCCTATAAACGCAATAAAATATTTATAATTTAGATCTCTAT
CCTTTATAGAATTTGTTGTGGAGATTGGCTTATGAATAATGTTTTTGTTAAGGGTTTGTT
TTTTTTTCTTTTGTTGTTTGGGTTCTTTTTGAAAGCTTCAGAAAGCCCAAACGCTACTCT
TAATCCGTCTAAAGAAAATGTTTCTGTTGAAGAGCAAAAGCGTTTTGGAGGCGTTTTAGT
TTTTGCTAGAGGTGCTGATGGATCGAGCATGGATCCTGCCTTAGTGACTGATGGCGAAAG
CTATGTGGCAACGGGCAATATTTATGACACGCTCGTGCAATTCAAATACGGCACCACAGA
AATTGAACCAGCCTTAGCGACAAGCTGGGAAATATCCCCAGATGGTCTTGTATATACCTT
TCATTTACGCAAAGGGGTTTATTTCCACCAGACGAAGTATTGGGATAAGAAAGTAGAGTT
TAGCGCTAAAGATGTGTTGTTTTCGTTTGAGCGCCAAATGCATAAGGCTAAACGATACTA
CAGCCCAGGGGCTAAAAGCTATAAATACTGGGAAGGCATGGGCATGTCTCATATTATTAA
GAGCATTGAAGCTTTAGATGATTACACGATCAAATTCACGCTTAATGGGCCAGAAGCCCC
GTTTTTAGCCAATTTAGGCATGGATTTTTTGAGCATTTTGAGTAAGGATTACGCTGATTA
TTTGGCTCAAAATAATAAAAAAGACGAGTTGGCTAAAAAGCCTGTTGGGACAGGGCCTTT
CAAATTCTTTTTGTGGAATAAAGATGAAAAAATCATTCTTTTAAAAAATCAAGATTATTG
GGGGCCTAAAGCTTATTTGGATAAGGTGGTGGTGCGCACCATTCCTAATTCTTCCACTCG
CGCTTTGGCGCTGCGCACCGGTGAAATCATGCTCATGACCGGGCCTAACCTTAATGAAGT
GGAGCAGTTAGAAAAACTTCCTAATGTCGTGGTGGATAAAAGCGCTGGGTTGTTGGCGAG
TTGGCTTTCGTTGAACACGCAAAAAAAGTATTTCAACAACCCTTTGGTGCGTTTAGCTAT
CAACCATGCGATTAATGTTGATGATTACATCAAAGTGCTTTATGAAGGCTTTGCCCAAAA
AATGGTCAATCCTTTCCCGCCCACCATATGGGGTTATAACTACAACATCAAACCCTATGA
ATACGATTTGAAAAAGGCTAAAGAGTTATTGAAGCAAGCGGGGTATCCTAACGGCTTTAA
AACCACCATTTTTACCACTGCCACTCGTAACCCAAAAGGAGCGGTGTTCATACAAGCGAG
CCTGGCTAAAATTGGCATTGATGTGAAAATTGAAGTGTATGAATGGGGGGCTTATTTGAA
AAGAACGGGATTAGGAGAGCATGAAATGGCGTTTGCAGGCTGGATGGCAGACATTGCGGA
TCCGGATAATTTCTTATACACCTTATGGAGCAAGCAAGCAGCCTCAGCCATACCCACTCA
AAATGGTTCCTTTTATAAGAGCGACGCCTTTTCAGATCTTCTTGTAAAGGCTAAACGGGT
TTCTGATCAAAAAGAGAGGGAAGCTCTTTATTTGAAGGCTCAAGAAATTATCCATAAAGA
TGCGCCCTATGTGCCTTTAGCCTACCCTTATTCGGTGGTGCCGCATTTGTCTAAAGTGAA
AGGCTATAAAACGACCGGAGTGAGTGTGAATCGGTTTTTTAAGGTGTATTTAGAAAAGTG
AAAGGGGTTGCATGCTGAGTTTTATCATTAAGCGTATTTTGTGGGCGATCCCCACGCTGT
TTGGAGTGAGCGTCATTGTGTTTATGATGGTGCATTTAGTGCCAGGAGATCCGGCGTTAG
TGATTTTAGGCGAAAAGGCCAATCAAGCCGCTATTGACGCTTTAAGGGAACAATTTGGCT
TGAATAAGCCCTTGATAGAGCAGTATTTTTTCTTTATCAATAATGTGTTGCATGGCAATT
TTGGCGCTTCTATCATGACCGGTGAGCCTGTGATGCATGAATTTTTGCAACGATTCCCGG
CTACGGTGGAATTAGCTTTGATCGCTCTGTTTATGGCTCTTGTTTTGGGTATTAGTGTTG
GCGTGTTAGCTGCGATCAAACGTTATAGCGTGTTTGATTATTCCAGCATGACTTTCGCTT
TAGCCGGGATTTCTATGCCGGTGTTTTGGCTAGGGCTTATGCTGATTTATATCTTTAGCG
TGCAATTGGGGTGGTTGCCTGTTTTTGGGCGTTTGAGCGATGTGTATTATTTAGATGGTC
CCACAGGTTTTTATTTGATAGACAGCTTGATCGCAAGGGATTATGGGGCGTTTGTGGATA
CGATCAAGCACTTGATTTTGCCTAGCATTGTGTTAGCCACGGTTTCTACCGCTGTTATTG
CCAGAATGACTCGCGCGAGCATGGCAGAAGTGTCTAAAGAAGATTATGTGCGCACCGCTA
AAGCTAAGGGGTGTAGCTCCTTTAGGGTGATTTTTGTGCACACTTTGCGTAACGCTTTAA
TCCCTGTAACGACTATCGCAGGCTTGATGTTGGCCGGGCTTTTAGGGGGGAGCATGATAA
CTGAAACGGTTTTCTCATGGCCTGGGATTGGTAAGTGGATCGTTAATGCGTTAAACCAGC
GCGATTTCCCGATTATCCAGTCCATGTCTTTGATTATTGCCATGATGTATATTGGGGCTA
ATCTCTTAGTGGATATTTTATACGCTTTTATTGATCCTAGAATAAGGTTGTCATAATGGA
GTCTTTTAGAGAATTTATCCAACAATTCAAAAAAAATAAGGCGGCGGTCGTTGGGGCATG
GATTGTGCTTTTATTGGTGGTTTGTGCGATTTTTGCGCCCCTTTTAGCCCCGCATGACCC
TTATGTCCAAAACGCGCAAGATCGCCTTTTAAAGCCTATATGGGAGCATGGGGGGAATGC
TAAATACCTTTTAGGCACCGATGATTTGGGGCGCGATATTTTGAGCCGCTTGATCTATGG
GGCTAGGATTTCTTTAACCATAGGGATTGTTTCTATGGGGATTGCGGTGTTTTTTGGCAC
GATACTAGGGCTAATAGCGGGGTATTTTGGAGGGAAAACAGATGCGGTTATCATGCGCAT
CATGGATATTATGTTCGCTTTGCCCTCTATTTTATTGATCGTGATTGTGGTCGCTGTGTT
AGGGCCTTCACTCACTAACGCCATGCTCGCTATTGGGTTTGTGGGGATTCCTGGATTTGC
AAGATTGGTGCGCAGTTCCGTGCTGGGCGAAAAAGAAAAAGAATACGTGATCGCTTCTAA
AATCAATGGCTCTTCGCATCTTCGTTTGATGTGTAAGGTGATCTTCCCTAATTGCATCAT
CCCTTTAATCGTGCAAACGACAATGGGTTTTGCTTCCACGGTTTTAGAAGCGGCTGCACT
GAGCTTCTTAGGTCTTGGGGCCCAACCTCCCAAACCTGAATGGGGAGCGATGCTGATGAA
CTCCATGCAATATATCGCTACCGCTCCTTGGATGCTTGTTTTCCCTGGGGTGATGATTTT
TTTAACGGTCATGAGTTTTAATCTGGTAGGTGATGGCATCATGGACGCTTTAGATCCTAA
ACGCGCCTCTTAAAAGGAGCTTGCATGATTTTAGAAGTTAAAGATTTAAAAACTTATTTT
TTCACCGATAAGGGCGTGAATAAAGCAGTAGATGGCGTGAGTTTTGGCTTGAAAAAGTCT
CAAACGCTTTGCATTGTAGGGGAGAGTGGGAGCGGGAAAAGCATCACTTCGCTTTCTATT
TTGGGGTTGATTGAAAAGCCCGGGAAAATTGTGGGGGGGAGCATTCAATTTTTAGGGCAG
GATTTGTTGCAACTCAAAGAAAAACAGATGCAAAAAGAAATCAGAGGCAAAAAAATTGGC
ATGATCTTTCAAGAGCCTATGACAAGCTTGAACCCTTCCTACACCGTGGGGTTTCAAATC
AATGAAGTGTTGAAAATCCACCACCCTAACCTCAATAAAAAAGAACGCTTAGAAAGGGTG
GTCTATGAGTTAGAGCGCGTAGGCATTCCCCATGCAGGGGACAAATACCACGAATATCCT
TTCAATCTCAGCGGGGGGCAGCGTCAAAGGGTGATGATCGCTATGGCTATGGTGTGTGAG
CCTGAAATCTTGATCGCTGATGAGCCTACAACAGCGTTAGATGTAACCATTCAAGCACAG
ATTTTAGAATTGATGAAAGAGTTGCAACAAAAAAAAGGCACTTCTATTTTGTTTATCACC
CATGATTTAGGCGTGGTGGCGCAAATCGCTGATGAAGTGGTGGTGATGTATAAAGGGCAT
GTGGTGGAGCAAGCGAGTGCTAAAGAGCTTTTTGCTGATCCAAGACACCCTTATACGAAG
GCTCTTTTAAGCGCGATCCCTAAACCGGGCAAAGAATACCGCAAAAAACGCTTAGAAACC
GTGGATGAAAATATAGATTATTTGAGTTTTCAAAAGGAGTTGCGATGAAGCTCTTAGAAA
TTAAAGAATTGAAAAAATCCTATGCGATAGACAGGGGGTTATTCAAGCCTAAAAGAGTGA
TTCATGCGCTCAACGGGATTAGTTTTGAAGTGGAACAAAATGAAGTTTTAAGCATCGTGG
GGGAGAGCGGTTGTGGGAAAAGCACGACAGCCAAAATTTTAGCCGGGATTGAAAGGCAAG
ACAGCGGGGCGATTTATTTCAATGGTAAGCGCCATTTGCATTTTAGCAAACAGGATTGGT
TTGATTACCGCAAAAAGGTGCAAATGATTTTTCAAGACCCTTATTCTAGCCTGAACCCTC
GGTGGAAAGTGGGCGAGATCATCGCTGAACCCTTGCTTTTAAATTCTCATTTTTCAAAAA
AAGAAATCAAAACAAAAGTGCTAGAGATCATGCAAAAAGTGGGCTTGAAATTAGAATGGA
TCGATCGTTACCCTCACCAGTTTTCAGGCGGTCAAAGGCAACGAATCGGCATTGCTAGGG
CACTCATTTTGCATCCTAGCGTGGTGATTTGCGATGAGCCTGTGTCTGCGCTAGACGTGT
CCATTCAAGCGCAAGTGTTGAATTTGCTCTTGGATTTGCAAAAAGAAATGGGGCTGACTT
ATATTTTCATCAGCCATGATTTAGGGGTGGTGGAGCATATAAGCGATAAAATCATCGTAA
TGAATCAAGGGCAAATCGTAGAAACGGGAGATGTGGATAGCGTGATAAGCGCTCCAAAGC
ACCCTTATACGCAGAAATTACTCAATGCGGTGCCGCATTTGGAAAAATCCATGCAAAGAT
TTGCCAAATAAAAGAAAGGATTTTTAAGCTGTGTTTGTAGATAGCGTGGAAATCATCATC
GCTTCGGGTAAGGGGGGGCCTGGAATGGTGAGTTTTAGGCGAGAAAAATTTGTCATCAAG
GGAGGCCCTGATGGAGGCGATGGAGGCGATGGAGGCGATGTGTATTTTGAAGTGGATAAC
AATACCGACACTCTAGCGGGTTTTAGAGGCACCAGACACCATAAGGCTAAAAACGGGGCT
CCAGGAGGCACACGAAATTGCGCAGGCAAAAAGGGCGAAGACAAGATCATTGTTGTGCCG
CCAGGAACGCAAGTTTTTGTAGATGATAAGTTGTGGCTTGATTTGGTGGAGCCTAAAGAA
AGGGTGTTAGCCTTAAAAGGAGGCAAGGGGGGGTTAGGGAATGCGCATTTTAAAAGCGCG
ATTAAACAACAACCCACTTACGCGCAAAAAGGCCTAGAGGGGGTTGAAAAATGCGTGCGT
TTGGAATTAAAGCTCATCGCTGATATAGGGTTAGTGGGCTTCCCTAATGCGGGTAAATCC
ACGCTCATTTCCACAATCTCTAACGCTAAGCCTAAAATCGCTAATTATGAATTCACGACT
CTAGTGCCTAACTTAGGGGTTGTGAGCGTAGATGAGAAAAGCGAATTTCTAATGGCTGAT
ATTCCTGGCATCATTGAAGGGGCTAGTCAGGGAAAAGGCTTAGGGATTAGCTTTTTAAAG
CATATTGAGCGCACCAAAGTTTTAGCCTTTGTTTTAGACGCTTCTAGGCTAGACTTGGGT
ATTAAAGAGCAATACCAACGCTTGAGATTGGAGTTGGAAAAATTTTCACCCGCTTTGGCC
AATAAGCCTTTTGGGGTGTTGCTCAATAAATGCGATGTTGTAGAAAACATTGATGAGCTG
ACTAAGGATTTTTGCGCCTTTTTAAACTTAGAAGCGCAAAAATTAGAGGCGTTTGGTTTA
GAGCCGTATTTAGGGTTTTTGCACCCCCATTTAACTAGCGATTTTGAAAAACACCCTAAT
GAAAAATCAGCACTCTTTGTCTTACCCCTTTCAGCGGTTAGCACTCTTAATGCGCATGCG
CTTAAATTTGTGTTGTTGGAAGCGTTACTATAAAACGCTATTTTTAAAATAATCCATTAA
AATAAAGGCGAGGAATGAAAAGATTTGTTTTGTTTTTCATGTGTGTTTGCGTTTGCGTTC
AAGCTCACGCCGAGCAAGATTACTTTTTTAGGGATTTTAAATCTAAAGACTTACCCCAAA
AACTCCATCTTGATAAAAAGCTCTCCCAAACAATACAGCCATGTGCGCAACTTAACGCAT
CAAAACACTACACTTCTACCGGGGTTAGAGAGCCTGATGCATGCACAAAGAGTTTTAAAA
AATCCGCTCTCATGTCTTATGACTTAGCACTAGGCTATTTAGTGAGCAAAAACAAACAAT
ACGGCTTAAAAGCTATAGAAATTTTAAACGCTTGGGCTAAAGAGCTTCAAAGCGTAGACA
CTTATCAGAGCGAGGATAATATCAATTTTTACATGCCTTATATGAACATGGCTTATTGGT
TTGTCAAAAAGGCGTTTCCTAGCCCAGAATATGAAGATTTCATTAAGCGGATGCACCAGT
ATTCTCAATCAGCTCTTAACACTAACCATGGGGCGTGGGGTATTCTTTTTGATGTGAGCT
CTGCGCTAGCGTTAGACGATAATGCCCTTTTGCAAAACAGCGCTAATCGGTGGCAAGAAT
GGGTGTTTAAAGCCATAGATGAGAATGGGGTTATTGCTAGCGCGATCACTAGGAGCGATA
CAAGCGATTATCATGGCGGCCCTACAAAAGGCATTAAGGGGATAGCTTATACCAATTTTG
TGCTTCTTGCGCTAACCATATCAGGCGAATTGCTTTTTGAAAACGGGTATGATTTGTGGG
GTAGTGGAGCCGGGAAAAGGCTCTCTGTAGCGTATAACAAAACCGCAACATGGATTTTAA
ACCCTGAAACTTTCCCTTATTTCCAGCCTAACCTTATTGGGGTGCATAACAACGCCTATT
TCATTATTTTAGCCAAGCATTATTCTAGCCCTAGCGCAGATGAGCTTTTAAAGCAAGGCG
ATTTACATGAAGATGGTTTCAGGCTGAAACTCCGATCGCTGTGAATTTTTCTGTATCCAA
GGTTATAGCCTTAAGGATAGCCCCATGCGCTATAACCTTTTTATGAATGATTGAGAAAGT
TTGTTTCAGTCAGCATTATTTACAAAAAGAGTTTAAAATAAACGCAATTGTATCTCTTGA
GTCGTCTTTAGAGTGCAAATGATTATCAAAATGAATAATTTTAGTTGTAAGCGTGCTTAT
TTACACTAAAATAATAAGCGTTATTGATAAGACCACATTAAAGGATAATGAATGAAAAAA
ATGGTTTTGGTATCGGTTTTACTAGCAGGGTTTTTGCAAGCGGTGAATTTGGATTTATCT
TCGGCTAAGCTAACATGGACAGCCTTTAAATCTAAGGCTAAAACACCAGTAAATGGGAGT
TTTGAAAGCATCACCTATAAATTGGGTAAATCTCAAGATAGTTTAAAAACCCTTTTAGAA
GGGGCAAGCGCGAGCATGGATAGCTTGAAAGTCAATTTAGGCGATGAATTGAAAAATAAA
AATGTCAAAGAAGCTTTTTTCGCTCTTTTTAAAAACACTAACATCAAAGTAACTTTCAGG
AATGTGATAGAAGGCGATCATGCAGGTTCTCTTACGGCTTATGTGAGGATGAATGAAAAG
CTGGTGAAAGTGCCTATGCAATACACGATTGCTGAGGATAAGCTCGTGGTTAAAGGGGTC
TTGGATCTATTGAGTTTTGGCTTGAAAAACGAATTAGCGAGCTTGGCTAAACGATGCGAG
AGTTTTCATGAGGGCTTGACTTGGTCGCAAGTGGAAATCCAATTTGAAAGCATGATTAAG
GGATAATTAAAAATCATGGAGTTGTTGCACAGCATTAATGATTTTAATGAAGCTAAGCAG
GTGATCGCTGGGGGGGTCAATTCACCTGTGAGAGCGTTTAAGAGCGTTAAAGGCACTCCA
CCCTTTATTTTAAAGGGTAAGGGGGCGTATCTTTATGATGTGGATAACAACCATTATATA
GATTTTGTGCAAAGCTGGGGGCCTTTGATTTTTGGGCATGCTGATGAAGAGATTGAAAAA
AATATTATTAATGCATTAAAAAAAGGCACTTCTTTTGGCGCTCCCACAGAATTAGAAACC
ACTTTAGCTAAGGAAATCATTTCTTGTTATGAAGGCTTAGATAAGGTGCGTTTAGTGAGT
AGCGGCACGGAAGCGACCATGAGCGCGATACGACTCGCTAGAGCTTTTAGCCAAAAAGAC
GATTTGATCAAGTTTGAAGGGTGCTATCATGGGCATAGCGATTCGTTATTAGTAAAAGCG
GGTAGCGGGTGTGCCACTTTTGGCTCTCCTTCTTCTTTAGGCGTGCCGAACGATTTTAGC
AAACACACCCTAGTGGCCCGTTATAACGACTTGAACTCCACAGAAGAATGCTTTAAAAAA
GGCGATGTGGGTTGCGTCATCATTGAACCCATTGCCGGGAATATGGGGTTAGTGCCGGCT
CAAAAAAAATTTTTACTGGGCTTAAAGGCTTTGTGTGAAAAATACCAAGCGGTGCTGATT
TTAGATGAAGTGATGAGCGGGTTTAGAGCGAGCTTGAGCGGTTCGCAAGAATTTTATGGT
GTGGTGCCGGATTTGGTAACCTTTGGTAAGGTGATAGGTGCGGGGCTTCCTTTGGCATGT
TTTGGGGGGCGTGCGGAAATTATGGACTTGCTTTCGCCCATTGGAGGGGTGTATCAAGCA
GGCACATTGAGCGGTAACCCCCTAGCGGTGTGCGCGGGGTTGAGCACACTTTATAAAATC
AAAAGAGACAAAACCCTTTATACCCGCTTAAACGCTTTAGCCGTTCGTTTGACTCAAGGT
TTAAAAAAGAGCGCTCAAAACTATAACATCGCTTTAGAGACGCTCAACATGGGGAGCATG
TTTGGCTTTTTCTTTAACGAAAATGCGGTGTGCGATTTTGATGACGCTTTAAAAAGCGAT
ACAGAAATGTTTGCAAAATTCCACCAAAAAATGCTCTTTAAGGGCGTGTATTTGGCATGT
TCAAGCTTTGAAACCGGCTTTATTTGTGAGCCTATGACTGAAGAGATGATTGATTTAGCG
CTTGCAAAAGCCGATGAAAGTTTTGATGAAATCATAAAAGGTGTGTGAATTTTTTGAAAA
AGCCAAAGTATTATAAATTCATAGAGGGGGCGAATTATTTGAGCTTGGGGCTTTCTATGG
TGGTGGCGATCCTTATGGGCGTGGCTATAGGCTATGGGCTTAAAAAACTCACTCATGTTT
CGTGGCTTTTTTGGCTTGGGGTTATTTGGGGCGTGTTAGCGAGCTTTCTCAATGTCTATA
AAGCTTATAAAAGCATGCAAAAAAATTATGAAGAATTAGCCAAAGACCCTAAATACACAC
AAAACAAAACAAAATAAATACCATAAAAGCCCATGTGCCAAATCAAATGCTTGCTTATTT
TACTTTCTATTAATATAGTTAGCGCGATCATCGTTTATTTTTTCCAGGCATTTCAAGGGG
TTTTGAATTTTGAAGGGGGGTTTTTGGGGTTTTTTATCGTGGCGTTGTCTTCGTATTACG
GCGTTAAAAAGCGTTTGGATTTAAGGAAACAAAATTCAAGAGAAAAAGAAGAAAAGCAAA
AATTCCAAAAATTCGCCTTGGGCTTGGAAATGTCTTTTAATGTGTGGCGTTTAGGGGGGT
ATGGGGTTTTACTAGGCATTTTAGGAGCGCTTTTATTCTCGCATCTTTTTAACGGGTTAA
TCTTTCTTATCGGCGTGTTTGTGAGCTCGCTCTCTAGCGCGTTATTACGATTTTTGAATA
ATAATGGTAAGTTTTGACACAAACTCCTATGGATTTTAACCCCTTTAATTCTCTTTTAAT
TTTTAATCCTATACAATAAAAACAAAAATGGGAGTGGATCTTGAAAACAAAAAATCCCGC
TAAAAGAATCCTAAAAACCGCTGTGATTCAAATGCAATCCAAACCCTACGCCTTAAATGA
AAACCTGCAATTAGCGCTCAGTCTAGCCAAAGAAGCCCACGACAAAGGCGCGAATCTCAT
TGTTTTACCAGAATTGTTTGACAGCGGTTATTGCGTGAATGATAAAGACGCAGAGTTTGG
GATAGATTTTAAAGCGATAGAGCATGGCAAGCTAAAAAACGAGTCGTTGAGCGCGTTAAG
CGATTTTGCAAAATCTAATAAAGTGCATCTAGTGGCGTGTAGCATTGAAAAAACGGATAA
AAAACTCTACGACAGCGCTTATATCATTCCACCAAAAGGCGGGATCGTTGGAAAACACCG
CAAGATTTATTTGTGGGGCGATGAAAAATCGCACTTCAAAAGGGGTAAAAAATACGAGGT
TTTTACGCTGGATTTTGGGGATTTTAGCGTGAAAGTGGGTTTGCAAATTTGCTATGAAAT
CGGCTTTGGCGTGGGCGCGAATCTTTTAGCGTTACAAGGAGCGGAGGTTTTAATCTATCC
TAGCGCGTTTGGCAAAGCTAGGGCTTATAATTGGGATTTATTGAGCAGGGCTAGAGCGTT
AGAAAATGGTTGTTTTGTGTGCGCGTGCAATCATAGTGGGGAAGAAACTAACGCTCAATT
AAAACAAACGCTAGAGTTTGCCGGCGATTCAAGAATCATCGCGCCCAATGGGAAAATCAT
CGTGCAAGCCACCAAGCTTAATGAAGTCGTTATCGCTGAAATGGATTTAAACGAAGTGGC
GCTACAACGCCAAAAAATTCCTTATTTACAAGATTTCGACACCAAACTCACCAAAAAGGG
GTTTGGAAAACTCACTTAAAAAGGAGCGATTATGGCAAAAGAAATTTTAGTGGCTTATGG
TGTGGATATTGATGCGGTGGCTGGTTGGCTAGGGAGCTATGGTGGGGAGGATTCGCCTGA
TGACATTTCGCGCGGGCTTTTTGCGGGCGAAGTGGGGATCCCACGGCTTTTGAAATTGTT
TAAAAAATACCATCTCCCTGCGACTTGGTTTGCACCTGGGCATTCTATTGAAACTTTCCC
TGAACAAATGAAAATGATCGTGGAGGCAGGGCATGAAGTGGGTGCACATGGGTATTCGCA
TGAAAACCCTATCGCTATGAGCGCCAAGCAGGAAGAAGACGTTTTGTTAAAAAGTATTGA
ATTGATTAAAGATCTCACCGGCAAAGCCCCCACCGGCTATGTGGCGCCGTGGTGGGAGTT
TTCTAATATCACTAATGAATTGCTTTTAAAACACGGCTTCAAATACGACCACTCGCTCAT
GCACAATGATTTCACGCCCTATTTCGTGCGCGTGGGGGATAGTTGGAGCAAGATTGATTA
TAGTTTGGAAGCTAAGGATTGGATGAAGCCTTTAATCCGTGGGGTGGAAACCGATCTGGT
GGAAATCCCTGCGAACTGGTATTTGGACGATTTGCCGCCGATGATGTTTATCAAAAAATC
CCCCAATAGTTTTGGTTTTGTAAGCCCGCACGATATAGGGCAAATGTGGATCGATCAATT
TGATTGGGTTTATCGTGAGATGGATTATGCGGTGTTTAGCATGACAATCCACCCTGATGT
GAGCGGACGCCCGCAAGTGTTGCTCATGCATGAAAAAATCATTGAGCATATCAACAAGCA
CGAGGGTGTGCGTTGGGTAACATTCAATGAAATCGCTGATGATTTTTTAAAACGAAACCC
TAGAAAAAAATAGCGGTTGAGATTGTCTCTAAGTTGGTGTGGATTTAGTGGGATTCGCAC
CAACTGCTACAAATAAACTCTCAATTCATTTTCCATTAGTTTGATTGTTTTATTGAGAAT
TTGTTCATCTAAAGGTTTGAAATTTTTGTGTATGGGTTGGTTTATGTCTCTTTCGCCTTT
GAGTAAGGTTACTATATTTAGATTCACGCTTTCAAAGTAGCTCATTATAGAATGCGTGGG
TTTTGATCCCAATAGGGTTTCTGGTAAAGCTGAATAATCCCCTCCTAATTGACTTTCTAG
CTGAAATAAATAACAAGATATATTTGGATATAAAGTTTTAAGGAGATGAAAATCTACTAA
TATTTGCTTTAGCATAGCATTTTCCGTATAGGCTTTACACTCTATCCCCATAACCAATTG
ATTATCCACAAATATATGTTTATCAACGCTCAATCCGTAATAATAATCTTTCTTATGCTC
TAATATATATGCCCTCACTTGTTTGTTAGCTATATTTTCTATGTAGCTGTCTTTGATAGG
AATCTTTATTTTATTAGAATTTATTTCAAGCCTATTAGCTTTAGCACCAATATTTTGCCA
CGCTATTTTTACAATCTCTTCGCTGATGTGTTCTAGTAATTTGCCTTTAGCGCTTCTTAT
AACTCCGCCATACGCCCTGTCATGTTGCTCTAGAGCATCTTTATCAATATCTTTAACCAC
GCTATTATAAACTTGTATAATATCTTTGATAGAACCCACATTAAACCCCTGTATTAAAGA
GATTTGTTGTCTCTTTTAATCTCTCTTTTGCTACTTCACAATATTTTTCGCTAATGTCTA
TGCCTATAAAACTGCACCCTAATTGTTTGGCGACTTTTGTCGTTGTTCCTGCACCATTAA
ATGGATCCAATACAATATCATTTTGATAAGAAAATAGTTTTAAACACCGCTTTACTAATT
CTTCTGGGAACATTGCATCATGCCCATATTGTTTCATGTTGCGTTCTGGGGCAAAGTTCC
ACTTGCCATAAACCCACTTTTTAAATTCATCATCGGTTATGTCAATGCTGTCTTTATCGC
CCTCTTTTTTAAGGCTATTTTTGCAAAAAATTTCAATAAACTCCCACGAATATTTTAAAT
ATGGTGCAGCAGGGCTTTTCCAGCTTCCCCAAGTGCAGTATTTGCAGTTGTAGTTGTTCT
TTTCCCATAAAATCTCGCCTTTCCAAATAAGCCCTTCATCAATGAAAAATTTGCTGATAA
AATGGTGTGTAGGGATATAATCGCTAAACATAGGCTGGATATTGACTATGATTCGCCCTC
CGCTTTTTAATACACGAATACACTCTTTAAAAATAGCAAAAAGCGTGTTGAAATACTCTT
GCCAAAGATTTGTATCCTGCGTTGCGTTGTAATTGATGCCAAAGTTGTAAGGTGGCGAAG
TTAGCACTATATCTATGCAATTATTTGGGAGCTTTTTTAAAAACTCCAAGCTATCTTCGC
AGTAAATTTGATTAAGACAACTTTGAATCTCATTTGTCTCCTTGCTAAACTCTTTTTTGT
AAGATTCGTAAGCCAATCTTGCCTTTGCGTTTTGCTTTTTGTTGGCGACTTTTTTGGCTT
TGTTGAAGCTCTTAAACACGATTTTGCCATTTTGACTAGAAAATGAGCGAATTTTATACA
ACTCCTCTAATGTCTTTTGAACCAGCGTATTTTGTGTAGTAGATTCAAGCATTTTTAAAT
CCACAATGTCAAAATTAAGCGTGATATTTGAAGGATTAACAATTGATTCAATACCGCAAG
ATTGCAACAATGAAAGCGCGTCTGTTATCTCATCTGGTGCATAAATATTTTCTAGCGTGA
GAGTTCTATAATCCTGCATTAAATTTCCTAATCAATAAACAATTAAACAGCACGAGATTT
ATTCTTGTTTTTTCAGTAAAATTGTAGCATGATTTAGATTTAAAAGGTTGGAAGATGTGC
GTTTTATGTGGGGAGCTTATCAGTTCTTTCCATTGGACCGATAGAACTTATGGGAGCGAT
AGTTATGGGATTGGTGAAAACTTGAAAGGGCAAAATGTGCTTATTAGCACCAATGAAAAC
GCCAGAGAACGCAAAAGAGCACGGCTCAAGCGAGTAAGATTGCTCAATCAAATCCTGGCG
TTTTATGGGCTAAAAATTAATGATTGGCAAGGTGCGAAGTTTGTGCTGTGCGATAAAAAA
GGGCAAAGCGTGATGGTGAATGATTTAGGCGATTTGTGGGATAAGGCGCAAAACTTAGCC
AAAAAAGAGATGGACGCGCTAGATTCTAATCTGTTAGCGTTTTTGAATCAAAACACAAAC
GCCATTCACTGATGCCCAAAATCCCTATCGCGCTCATCACCGGTTTTTTAGGCAGCGGTA
AAACGAGTTTTTTAAGCGAATATTTAAACCAAATAGATCACCAAGGCGTCGCTCTTATCA
TCAATGAAATCGGTCAAGCCGCCTTGGATCAACGCATCTTAAGCGTTCAATATTGCGGTG
AAAAAATGCTCTATCTTAACGCAGGGTGCGTGTGTTGCAACAAACGCATGGATTTAGTGG
AGTCTCTAAAAGCCGCACTCAATAACTATGAGTGGCACGGCGAAATTTTAAAGCGCATCA
TCATTGAAACCACCGGTTTAGCCAATCCGGCGCCGATTTTATGGACGATTTTGAGCGACA
CTTTTTTAGGGGCGCATTTTGAGATTCAAAGCGTGGTGGTTTGCGTGGATGCATTGAATG
CTAGAATGCATTTAACCAACAATGAAGCTAAAGAGCAAATCGTTTTTGCTGATAGCGTTT
TATTGACCAAAACGGATTTGCAAAACGACAGCGTGGCTTTAATCAAATTAAAAGAGCGCT
TGTGGGCCATTAACCCTAGCGCGGAAATTTTTGACAAGAGGGCGATAGACTATGAGAGTC
TCTTTTCACGCAAAAATAGGGCGCGAAATTTTATGCCAAGAATGGATTCACACTCGCAAG
GCTTTGAAACTTTAAGCATTAATTTTGAAGGGGCGATGGAATGGAGCGCGTTTGGGATTT
GGCTGAGTTTGTTATTGCATCAATACGGCACGCAGATTTTACGCATCAAGGGGATTATTG
ACATTGGAAGCGGCTTTTTGGTGAGCATTAACGGCGTGATGCATATCATTTACCCGCCCA
AGCACATTTTAAAGGATCAAAACGGCTCTAACCTCGTTTTCATCATGCGCCATTTAGAGC
GTGAAAAAATCTTAAATTCATTAAAGGGTTTTAAGGATTTTCTCGGCATTAAGGGTTTTG
AAACCCAATAATTTTTCTATTTATTGACAGCTGTTTGCATTTTGATAGGGAAAAGAACGA
TAAAGCTTAAAACCAAACACGCCCCACAAATGACAAAAATCAAAAGATAACCCAAATCCC
CTAAAAAGATCGTAAAAAGATACGAAAAAAGCGCTTGGAAAATGCCAAAAGAAAACACCA
CCCACGAAGACGCTTTAGCGAAATGCTTTGCGCCTGCAATTTTTAAAGCCATCATGCTGA
ATAAATTGATATTGGCGGTTGTGGCCGCTCCCATTATAAAGATGCTTAAATTGAGTAAAG
AGATTTGGTGGAAAAAAATGGGCAAAAAGCATGCGATAGATTTTAAAATAAGGATAAAGA
TATTGGCGTTTTTAGCCCCTAGCTTTTGAGCCATGGGGCCGCTGATCAAAGAGCCAAGCG
TGGCCCCAAAACCAAAAAGCGCCCATGAAGTTCCAGCGATAGCAGGGGAGATATTTAAAT
GGCGGATCAAATAATCCACCCAAAAAAGCGTGTGCGGTAAAAAACCAATCGCATTGAGCG
CGCAAGAAACCAATAATAACCACAAATGAAAGGGGATTTTAAACGTGCTTTCTTCTTTTT
TAACGGATTTTTTCCTTAAAGAACGGGTTTTTAACCCAATCAAGGAAAGAATAAAAGCTA
TCAAACAACTGACCCCTAAAAAAATCCATGCCCATTTGATATTATAAGAGCTAATCCATG
GCAGAACAAACCCACTAAAGACAGATCCAATGCCTACAGCGCTAAAAATAAACCCCCCCA
CTAAGGCTCTTTTATTTTCTTTGACATAAGGTAAAGAGAGGGGAGCGACTAAAATCATTA
ACGCGCTGCTAGCCACACCGGCGATAAAACGCCAGATCCAAAGCCAAAAGAAAGGGATAC
TATCAAAATAACAGATTAAAAAACTCAAAGCGATCAAACCAAAACTGATTTTAGCGATGC
TTTCTAATGACATTAACGGGCTTAAAAATTGGATTAAAAAACTCCCAAAAACATAGCCCA
TTAACACCGCAATACCCAGTTGGAAGCTTTGGTGTGGGGTTAAACTCCCTGATAAAATGA
GTAGGGGGATTAAAACCACATAGCCAAAACGAGCCAAGCCGTTAGACACAAAAACCCCTA
AAAAGCAAACAAACACGCGCATTTTGATCCTTAACAAAGTTATAAAAAACAAGATCTCAT
ATTATATTGAAACTTGTTAATTGATAGCACATAATGGAAGCGAGATGAGAATAAATTGAA
AGAGCGTTCTTTTTGGATTGAATTGAATTTTAGTATTAGGGATTTCATGCATTGGAATGT
ATTTGGAGCGTTATAGCGCAAAAGCGTTTTTTTGTCATTTTGGAAAAATTTTGTCATTTT
TTGCTTTTGGTGTTTTTGGTTTCGTGTTAGCCCATAAAAAGGCTTTTAGCATTTTTTAAG
ATTAAATAGTAAAGAGCTTGATTTTGCCGCAACCTTTTTAAAAAGCGGTCTTTTGGGGCG
TTTGCCCCTTATGAGTGAGGAAGTTTATTTCTTGTGAGCGAAATTGTGTGGGTTGCCTTT
ATCCCCAACATAAGCGATTTTGTCGCCTGAAATGTCATAAGCTTGACCAAAGCCTTTTAC
AAAACGCCCTTCTTTGAAATCCAATGCGATCAAATGGAAATCTTGCATGGTGCGAATGGT
TTTAATGCCCCCAGCACCACCGGTTTTTTCAATGAAAGAATCAAACGCTTTGTCAAACTC
CGCCCCTCTTTCAATAAAACGAGCGTTGGTTTTATAGCGCAAGCGTTTTCTCAAAATAGC
TGATTTAGCCTTGCTTTCATCTTCTAAAAACATCACTTCCACATTGTGGGGGTTGTTTTT
AAGGCCGGCAAAATGTTCAGCCACTTCGCTCACATAAATGTAGTATTGTTTGCCATCTGT
CATTAAAGGCGCATAAGAGCATACCACATGCCCATTAGGGTGTAAGGTCGCTAAACAAAC
AGAATCAAAGCCTTCTTTAAAGGCTTTAACTTCTTCTTCCACGCCTTTTAAGTCATGGGT
TTTTTCCACGCTTTGGCACAATTCAATGATCGCATTTTTGTAGTCTTTAGGGTCTTTAAC
TTCGTGGTTAAATTCAATCCTTAAGGTTTGATTATTATTATAACCAATCACAACGCCTTG
AGGATCCACGCTTTTAAAGGCGACATTTTCAGCGTGATGGACTTGCCCGAATTTTTTCAA
CAAACCTTTCATGTCTTCAACATGGTGAGCGTTCATGTGTTCTATAATACGATTAAGCAT
AATATTCTCCTTAGTTTCAAAAAATAAGGGGAATGTTATAACAAAAAATTAAATATTAGC
TTAATCTTTAGCGGAAATTTTGGTTTTTATCTCTATGCCTAAAAGTTTGAAAGCGTTGCT
TAAGCTCAAGCTCACCATTAAACAAATTTTTAAAAGCTCTTTAGCTTTAGGGGTGTCTAA
GATTTTGCCAGCGTTATAGAAGCGGTGGAATTCTGAAGCGAGGGTTTTTGCGTATTCGCA
CATTTTTTGCAAGCCGTATTCTTCAAAAGAGGATTCAATTGCTTTAGGCAAGCTTAAAGC
GCTAAAAAGCAGGTATTTTTCTTCAGCGTTTAAATTTTTTAAAGGGGTTTGCAAAACCTC
TTCTTTAGAAAAGGGCGATTTTTCTAGCATGGTGTGGATGCGCGAATTAGCGTAATGGAT
ATAGTAAATGGGGTTTGAGCTGTCTTGCTTTTTTAAAGTATTGACATCAAATTCTAAATG
CGTGTCAAGCCGTTTGCTCAAAAAAATAAACCTTAAAGCGTCTTTGCCCACATCATCAAT
CACATCTTTAATCAAAATGAAATTACCCGCTCTTTTACTCATCTTGTAAGGCTCGTTATC
TTTGAGCAAGCGCACCATTTGAGCGAGCAAGACTTCAAGTTTGTCGGAATCATGACCCAA
AAACTCAAGACTGGCTTTCACTCTAGCGATATAGCCGTGGTGGTCTGCCCCCCAAATATT
GATGTATTTGGTGTAGTTTTGCTTGAATTTTTCATCATGATAGACAATATCGCCGGCTAA
ATAGGTGTAGCTCTTATCTTCTTTAATGAGCACCCGATCGCTTTCGTCCTGGTAGAGTGA
AGATTTGAGCCAAATTTTAGAATCCTTTTCATAAAGGGCGTTCGCTTTTTCTAATCGTTC
AAACACCGCATCTTTATGTTTAAAAACTTCTTTTTCGCTCGCATAGGAATCAAAATGAAT
GCCTAAAGCGTCTAAATTATCTTTAATTTCTAAAAGCATTAGATCCTTAGCATAGCCGCT
TAAAACTTCAATGATAGTTTCTTCGTTTTCTTTAAAAAGGCTTGGCTCTAAATCGTTGTT
CGCCTTTTTAGCAATTTCAATGATGTATTCGCCTTTGTAAAAGACTTCTGGGTAAGTTAC
GCTTTCTTTTAAAACATGCTCTCTGTAAGCGAGCCATACAGAAAGCCCTAACAAGCGGAT
TTGAGAACCCATGTCATTAACATAATATTCGCACAAAACTTCATGCCCTAAAAAGCGAGC
GATTTTAGCCAAACTATCGCCAAACACCGCCCCTCTAGCATGCCCTATGTGTAAAGGTCC
TGTGGGGTTAGCGCTCACAAATTCTAAAAAGATTTTTTGAGAATGTTTGCTTTTAGCTTG
AGAACCAAATCGTTCTTTTAATTCTAAAGCCTTTTGGGTGAAACGCTCTAAAAGATCTAA
AGAAAGCGTGAAATTGATATAGCCCTTACAAGCCGCTACGCTGTCAAAAAGCCCTTGAGT
TTTTTCATGCGTGCTGATTTTAAGGGCTAACTCTTCAGCGATAACTAAGGGCGATTTTTT
AAAAACTTTGGCGAGATTGAAAGCGATGGGCGTAGCGTAATGCCCATGCTCTCTGTCTTT
AGGGTATTCAATAATGACTTCTTCTTCTAAAATCTCTTCTAAAACGCCCTTAATGAGAGT
GTGCATGTTTAACTTTCTTGTTTGCTTTTAATCTCGCTAGTTTCATGCACCTTGGTTTGC
GTTGCTTGAGCGTCTAGAGTTTTTGGCTCGTTTTTAGCCTCTTCTTCATCGTCTTTCACG
GCTTTTTTGAAATTCTTAATCCCACTGCCTAAACCCTTAGCCAACTCTGGGATCTTTTTA
GCCCCAAATAACAACACAATCACCAATAAAACAATGACCCAATGCCATACGCTTGTGAAT
CCGCCCATATTCTACTCCTTAAACTTATTGGTTGGTTTTTTCTTGAATTATAGCTTTTTT
AAAAAATAATTGATAGGTTTTATAAGGATTCGTTTTTCCAAGCCTTGCATATTTTTTCAA
AATTAAACGCTTTTAAGCGATGGACTAAAGTTTTTGCGATGCTTAAGATGATTTCTTTGG
ATTTTTCTAAATCTTCATTGATGATAAGATAATCAAAGCTCTCCAAGCACTGCATTTCTT
TATAAGCGTTGATCAAGCGTTTTTCTATCGTCTCTTTAGAATCCGTCCCCCTTAAAAGCA
AGCGCTCTTTTAAAATCTCTTGGTTTTTGGTGCTAATAAACACAGAGCATGCGTTAGGGT
AATGCTTTTTAAGGATCTCATGCCCTTGCACATCAATATCAAAAATGACGATTTTGCCCT
CTTTTAAGGCTTTTTCTACAGGGATTTTAGAAGTACCATAATAGTGGTTATGCACGATCG
CCCATTCTAAAAACTGCCCTTTTTCTATGCCTTGTTTGAATTCTTCTTCGCTGACAAAAT
TGTAATGCAAGCCATCAACTTCGCCCTCTCTGGGTTTTCGTGTGGTGGTGGAAAGGGAAA
AATGGGTTTTTGGGATTTTTTCTTGCAAATACTTTGTAAGGGTGCTTTTACCCGCTCCGC
TAGGGCCTGAAAGGATGAGTAAATTAAAATCATTATGCATTAGGTTTCTTATCCTCTAAA
GTGATTTTAATGATCAAGGTCTTGTTTTCTAAAAGGCTTTTTAAGGACTCTTGATTGAGG
CTTTTTAATAAATCCTGCAAATTCAAGCGCAATTCTAGGGGGCTGGAAGTTTTATTGCTT
TCTTTAGGGGTTTCTACACTTTCTTGTGGGGTTTCTTGCGGGGTTTTTATAACGCTCTCT
TTAGGGGTTTCTGTGTCGTTCTCATCATTGGGAGTTTTTGCAACGGCTTCATTCAAAAAG
GGCAATTCTTCCCCCATCGCTTTAGCCATCACCGGCTCAGGAATGTCTTCAATGCTTTCG
TAATGGTCTTCTTGGGTTTCTTTTTCTTGCGGGGTTTCTTGTGGTGTTTCTGCGTTTTCT
TGGGTTTCTTCTTGCGTTTCTTCTTGTGGGGTTTCTACATCCTGTGGGGTTTCTACATCT
TGTGGGATTTCTGTTTTTTCTTGCGTTTCTTCTTTAGGAATTTCTAATTCTTGCGTTTCT
TTTTCTTGTGGTGTTTCTGCACTTTCTTGTGGGGTTTCTGTTTTTTCTTGCGTTTCTTCT
TTTTTATTCTCTTGGCCGTTAGAGTTTTCTTGGATTTCTTTGACTAATTCTTGCATGGCC
TCTAATTCTTGCGTGCTTGGGGAATCTTGTGTTTTTTCTTGTTTTTCCTCCTTATTTTCT
TGCGTTTCTTCTTTGATTGGCTCTTGTTCTTTGATTGGCTCTTGTTCTTTGATTGGTTCT
TGTTCTTCTTCTTTAACTTCTTCTTGCGTTTCCAACTCTTTAGAAACTTCTTCATCTTTG
AGAGTTTCACCCTCTTGTATTTTATCATCTTTAGGCTTTTCTTCTTCTTTAGGAGTTTCT
TTAATCTCTTCTTTTTCTTCTTTTTTAACCTCTTCTTTTTCTTCTTTTTTGACCTCTTCT
TTTTCTTCTTGATCGTTTAAAGTGGGGAGTAGTTGCTCTTCATTGTTAGGCTCTTCTTGC
ACTAGGGCTTCTAAATCGCCTAAATTTTCTAATTCGTCCCAATTGGTTTCTAAAACTTCT
TGAGTTGGGTCTAAATTCTGGCTAGGCTCTAGCTCGTTTATGTTAGAACCAAGCTTTTTT
TGAAGGACTTTTAAAACCTCAGTGGGTAAAAAAGGTTTTTTGATTTTCATCTCAAAGCCC
TCTAAGAAGGGTTGCGCTTCATTCCCCTTTTTATACATGCACACGCTGTTTTTATTTTGA
GAGATGATCTCTTTTAATTCTAGCCAATCCACTTGGTCTAGTTTTTCCAAACATTCATCA
TCGGCTATCAAAACCCATTCTGGTTCTTCTTTAAGGCGTGCGGATAGCTCTTGATAGTGG
TTAAAATTTTCCATAGGCAATTCTAATTTCTTAGAGACACTCTCAAGCAGCTTTGTGATC
ATGGGGTTTTGGTTGAATAGAATCATTTTCATTTTAGGGACTCCTTATTTGATAAGAAAC
GCTTCTTTAAGCCTATCCATTTTATCGCTTTTTTTAAATCTTTTATTATAATCAAAAATC
CACTTGGTTGGTTGTTTTTATCATAGAGTGTAATTTAAAATAAGGATCATTTGATGTTAA
ATAAATTTAAAAAAATCGTTGGCGTTAGTGTGTTAGTGGGCTGTTTAGGGGTTTTGCAAG
CTAAAAACAGCTTATTTGTCTTGCCTTATGAGCAAAGAGACGCTCTCAATTCTTTAGTTT
CTGGCATTAGTAACGCCAGAGAGAGCGTGAAAATCGCTATCTATAGTTTCACGCACAGAG
ATATTGCAAGAGCGATTAAAAGTGCAGCGAGTAGGGGGATTAAGGTGCAAATCATTTATG
ATTATGAAAGCAATCACAACAACAAGCAATCCACTATTGGCTATCTGGACAAATACCCTA
ACACGAAAGTGTGCTTATTGAAAGGGCTTAAGGCTAAAAACGGGAATTATTACGGCATCA
TGCACCAAAAAGTAGCGATCATTGATGATAAGATCGTGTTTTTAGGCTCAGCGAATTGGA
GCAAAAACGCTTTTGAAAACAATTACGAAGTGCTTTTAAAAACCGATGACACAGAAACGA
TCCTTAAAGCCAAGAGTTACTATCAAAAGATGTTAGGGAGTTGTGTTGGGTTTTAAAAGC
CCTTTTAGAAGTGGTAATTATACCCCACATAAAAGGCAAAGACCCTACGCATTTGAACCT
TGAGCGCGTCAGTGGTGTAGTATTTGTTATTAATGGTGGGGAATTTAAAACCGATTTCAA
ATTCATGTTCATCTACAAATAAAGCCTTGAGGCCAAAGTTAAAGAGGAATTGAAAAGAGG
TGTTATCAACCGCACTGCTGTTAGTGATGCCTAACAATTCCTGCCCTTTACTGCCAATAT
ACCAGCTATTCCCCGCAATCGCAATCCCCCCAAAAACGCCAATATCCACGCTAATATCAT
CTTGATAGAAACTCCCTTGAAAGAAATTCCACACCGCATCCACGCCCACGCCATAAGTGA
TCATATTATTGCCGCCATAATAGCCTTTAGGGTATCTCATGCCATAGCCTTGCCAATCTA
AAAAAGCAAAATAGCGCAAGCCCAAGATTTTATCCGGATGGAAAAAGTGGTTATAACCCA
TGACTAATCCAATCCCATTAGATCCCATGTTGGTGAGTTTTCTAACGCTATTAACGCTAG
TTATGATGTTGGTGTAACCGGTTTGATAGTTAGTCACTTCTCTAACTTCATGGATATTAG
TCATTAAATTGATAGAACCTGTTTGGTAATTGACTCCCATATACAAATTTTTCGTCCAAG
AAGGTGCTGCACTTTCTTCTTTAGCTATTAAGGCGTGTGTCAGCAAGCTTGCACTAACTA
ACATTTTTAACAAGGTTCTCAATTGTATCTCCTGCAAGTTAAGTTTCATTATAAAGATCT
AAATTTTACAACAACTTACTCAAAATTAAGCATTTATTCTTTATAAGAGAGTATAATTCA
AAGCCTAAAATAACTCAAGTAAGGCTAGTGGATGAAAAAAGCGCTTTATTTAGGGGCTGT
TGCGTTTAGCGTTGCATTCAGCATGGCATCAGCCAATGAGCCAAAAATTGATTTTAACCC
TCCTAATTATGTAGAAGAAACCCCCTCTAAAGAATTTATCCCTGAATTGAACAAGTTGGG
GAGTTTGTTTGGGCAGGGCGAGCGCCCTTTATTTGCGGATAGGAGGGCGATGAAGCCTAA
CGATTTGATCACAATCATTGTTTCTGAAAAAGCGAGTGCGAATTATTCCAGCTCTAAAGA
TTATAAAAGCGCTTCAGGGGGTAATTCCACGCCTCCAAGACTCACTTATAACGGGCTAGA
TGCAAGAAAGAAACAAGAAGCAGAGTATTTGGACGATAAGAATAATTACAATTTCACCAA
ATCTAGCAATAACACGAATTTTAAAGGCGGTGGCTCGCAAAAAAAGAGCGAAGATTTAGA
GATCGTGTTGAGCGCTCGAATCATTAAAGTGCTAGAAAACGGGAATTATTTCATCTATGG
GAATAAGGAGGTGCTAGTGGATGGGGAAAAGCAAATCCTTAAGGTGAGTGGGGTGATCCG
CCCTTATGATATTGAAAGGAATAACACCATCCAATCCAAGTTTTTAGCCGACGCTAAGAT
TGAATACACGAATTTAGGGCATTTGAGCGATTCTAATAAAAAGAAATTCGCTGCTGATGC
GATGGAAACCCAAATGCCTTATTAAAAAGAGCAAAGTCTAGCATGAGAGCGATCGCTATT
GTTTTAGCCAGAAGTTCCAGTAAGAGGATTAAGAATAAAAATATTATTGATTTTTTCAAT
AAACCCATGCTCGCTTACCCTATTGAAGCAGCGCTAAATTCCAAGCTCTTTGAAAAGGTG
TTTATCTCTAGCGATAGCATGGAGTATGTTAATCTGGCTAAAAATTATGGGGCGAGTTTT
TTGAATTTGCGCCCTAAAGTTTTAGCGCACGATAAAGCCACGACTTTAGAGGTGATGGCC
TATCACATGAAAGAATTAGAATTAAAAGATGAAGATATTGCGTGTTGTTTGTATGGCACT
TCAGCGCTTTTGCAAGAAAAACATTTAAAAAACGCTTTTGAAACTTTAAAAGAAAATACG
GATTATGTTTTCACATGCGCTCCATTCAGCGCTTCGCCCTATCGTTCTTTTAGCCTTGAA
AACGGCGTTCAAATGGCTTTTAAAGAGCATTCAAACACGCGCACTCAAGATTTAAAAACG
CTCTATCATGACGCAGGATTGCTGTATATGGGGAAGGCTCAAGCCTTTAAAGAAATGCGG
CCTATTTTCAGTCAAAATTCTATCGCTTTAGAATTATCGCCCCTAGAAGTCCAAGATATT
GACACTTTAGAAGATTTAGAATTAGCCAAGCTCAAATACAGCCGTTTGAAAAACGCATGC
CAGTAAAAATTTTGTGCGATTGTTTTTTAACAAGCGGTTTAGGGCATGTGAGGCGTTGTG
AAAAAATCCTTTCTTTTATAGAAAAATTAGGGGTTAAAGCGGATCTTTATTCACACAAGC
AAAATAATATAAGCGCTTTTTTAGAGGGCGTTGGCAATGATGATTTTTTGATTACGGATA
GCTATTCTTTAAATTCAAAGGATTTTTATCTTTTAAAAGAAAAAGCCAAAAGCCTTATGG
TCATAGAAGATAAAGAGCATGCTAAGGGGTTTTACCCTAAAAACACCAAGATCCTAAATT
TCACGCTGAACGCTTTAAAACATTACCACTATTTATCAAAAGATTATCAGTATTATTTGG
GGGTGGGGTTTTACCCTGTTGATATTCGCTTTGTCTATGAGCGCCCTATCAATACAGAAA
ATAAAGAAGTGCTGATCACTCTAGGGGGGAGCGAGCAAAAAACGCTCAAAGAGATAGTCA
AAATTTTAGAAAATAAGGGCATGCATTTGCATATCATTTCACCTTATACTCCTAAAAATC
CTCCCAAAAACACGCATTATTACAGCCCTTTAAACCCTTTGGAGTTCAGTTCTTTGATGA
AATTTTGCACTTGCGCCATTAGCGCTGCAGGCCAAACCCTCTATGAATTAGCCCTTTCTC
AAACGCCCTCTCTTATCATTCCCATTGCTTCTAATCAAATCATTCAAAGCAAAGAATTTG
AAAGCTTGGGTATTTTCAAACAAACGAGTTTGAAAACTTTAGCTAGAGATTTTGAAAAAT
TACAAATTCAAAAAAATCAAGCCTGGGCAAAAAACCTGGCCTTTGGGAGTGAGCTAGAGG
GCGCATTAAGGGAGTTTTTAGAAATTTGAAAAAAAATTATTCTTATGGAAATATCCAAGC
GATTGATTTTACCCATTTAAACGATGAAGAAAAGTTGTTGGTTTTAGAGTTTCGCAACCA
CCCAAACACTGCCTTATGGATGTATAGCGCTTTTATTTCTTTAAAAACGCATTTGCAATT
CATAGAAGATTTAAAAAACTCGCCTAACCACCGCTATTTTTTGTTTAAAGAAGAGGGCGT
TTATTTAGGGGTTGGCTCTATCACTAAAATCAATTTTTTTCATAAGCATGGGTATTTGGG
GATTTATAAAAACCCTTTTTTGAAAAATAAGGGAGAAACTATTTTAAAAGCTTTAGAATG
CATCGCTTTTGAAGAGTTCCAATTAAATTCTTTGCATTTAGAAGTGATGGAAAACAATTT
CAAAGCGATCGCTTTTTATGAAAAAAACCATTATGAGTTAGAGGGGCGTTTGAAAGGCTT
TATTTTTAAAGAAAAGGAATTTATAGACGTTCTTTTGTATTACAAGGATAAGAAAGGATA
TAATGATCAATTCTCTCTAAAATTTTAGGATCAATTTCTAGTTTTAAATCCAATACGCTT
AAGGGCAAGCTGCAATCTTGTAATTTGACGAAATCTTTTGAAGTAACCAATAAGGAAGTG
GCGTTATTTTGATAAAACTCTTTTTCCAAAAGCTCCAAATCAAAAGAGGCATGGTCTCTA
AAATACAATTTTTTAACCACTTCTTTGGGTAAAAACGCATCAAGCCTGCTAGGATTAGCG
ATAGCCGTTACTAAAAGCATGCGTTTGGTGGGGCGAGAAATAGAGGTTATTCTTTGATAA
TCCTTATCTTCGGTAATGACTAAATGGGCTTCTTTATAGCTTTTGATGCTTTCTCTATAC
AACCCACTAGGCAAACAAAAGGGGTAGTAGGGGGGGACTTTGGGCTTTAAAAGCAAATTG
AATTGGTTGAAATTAAACCTAAAACCATCGTCTAAAAACACGATCTTTGCCCCTAATTCA
AGGGCTTTTAAAACGCCTAGCTCTCTTTTTTCGCTCACAATCACGCTCGCTTGTTTTAAA
TTTAAGGCTAAAAGATAGGCTTCATCGCCCGCTGTTTGTTGAGAAACTAAAATATTTCCT
TTAACGCTCACCACCACTAAGCCTTTAGAATCTCGTTGGTATCCCCTAGAGACAACCGCC
ACTTCTTGGTATCTTGGAGCGATCTCTAAAATAAAGGGCGTTTTACCGCTCCCCCCAGCG
ATCAAGTTGCCTATGCTGATAAGGGGGATTTTAAAATCATGCTTTTTCGCCATTTTTCTT
TTTAAGGTGGCGATGCCTTGATAGATTAAAGAAAAAGGATAGAGCGCGAAAATCAACCCC
TTTTGCAAAAGAGTGGGGTCATAAAAATAGCGTTCTAAAAAGGGTTTATCGCTTTTCATT
TAGGGTTAAATCGTTTGGCGATGGTGGGTAATTCTAATTTGAAAGCGTTTTTTTGGATAC
GGCTTATGATGTTTTTCACTAAAATTTCATCATAGCCTAATTGGGTGAGCGTTTCTAAAT
GGATGGGCTTGTTTTTGAACAACGCTTCAATATCCTTCAATAAAGGATCGATCGCGCTAT
AAGGATAGCCCAAATCTTTTTCATCGCTTTGCCCTACAAATAAATCCGCGCTAGGGGGCT
TATTTAAAATCTTTTTAGGGATATTCAAATGGCAAGCGAGCTCATAAACTTCGGTTTTAA
ATAATTCCCCAATCGGGTTAATCGCGCACGCCAAATCCCCAAATAAAGTGCCATAGCCTA
GCATTCTTTCGCTTTTATTGCTCGTGCCAATGACTAAAGAATCGTTTTTTAAAGAATAAT
CGTATAAAAATGCCATGCGCAATCTGGCACAAAAATTCCCCTTTCTGGTAAGGCTTGCGT
CTTTAAAATGAGAGCTAAAGATGGCGTCATAGGGAGCGATAGAATATTCTGTATAAGGGA
TAGAAAATTTTTCGCACAAATCTAGGGCGTCTGTTTTACTTTCTGGCATAGAAACCAAAG
AGGGCATTAAAAGGGCATGAGCGTTTTCTTTAAAAACTTTTTGACACAGCACCCCAACGA
CCGCGCTATCTAGCCCCCCGCTCAGCCCGTAAACGACTTTTTTAAAGCCTCGTTTTTGCG
CTTCTTTTTCTAAAAAATCGCATAAATAAACGATGAGTTTTTGGTAATCTTTTTGCATGC
CTTAAATTATAATAGAAAAAACGCATCGTTTAAGTGAAAAATTAGCTTTTCTTGCTATAA
TCATCGTTTCACTTCTTTAAAATCTTTAAAAGTGCTCGTAGCTCAGCTGAATAGAGCAAC
AGGTTGCGGTCCTGTAGGTCGGGGGTTTGAATCCCTCCGAGCACACCATTTCTTAATATT
CTGCATGTTTTTAAACATTATCGCTCCCATTATGGTAAAATGAATACTTGCTTAAACACG
CTAGGAGATTTGATTTTGGCATTACCCGTTTATTATGATAAAGACATTGATTTAGGCGTT
ATCCAATCCTTACAAGTGGGTATTATTGGCTATGGTGCGCAAGGAGAAGCCCAAGCGCTC
AATTTGAGGGATTCTAAAGTAAAAACGCGTATTGGCTTGTATCAAGGGAGTTTGAGCGTT
TCAAAAGCAAAGGCAGAGGGCTTTGAGGTGCTAGAAGTCAAAGAACTAGTCCAAAATTCT
GATGTGATCATGGCACTTCTTCCGGACGAATTGCATAAGGAAGTGTTAGAAAAAGAAGTG
ATCCCTTTTTTAAAAGAGGGGCAAATTGTGGGCTTTGCTCATGGTTTTAGCGTGCATTTC
AATCAGGTTGTTCTTCCAAAAGGCGTGGGCGCAATTTTAGTCGCGCCAAAAGGACCCGGG
AGTGCTTTAAGAGAAGAATACCTTAAAAACAGGGGCTTATACCATTTGATCGCCATAGAG
CAAGAAAGTTCAAAAAATAACGCTAAAGCGGTGGCTTTAAGCTACGCTAAAGCGATGGGC
GGAGGGAGAATGGGGGTTTTAGAAACGAGCTTTAAAGAAGAATGCGAGAGCGATTTATTC
GGCGAGCAAGCGGTTTTGTGCGGAGGGTTAGAAGCGGTTGTGAGGATGGGGTTTGAAACT
TTAATTAAGGCAGGATACCCTGAAGAATTAGCCTATTTTGAATGCGTGCATGAAGTGAAA
TTAGTGGCGGATTTGTTGCATTATAAGGGGGTAGAGGGCTTAAGGAAACACATTTCTAAC
ACCGCTGAATTCGGGGCGATTAAAAATAGAGAGCCTATGGGAAATCTGTTGGAAAAACGC
ATGCAAAAAATCTTAAAAAAGATTCAAAACGGCTTATTCGCTAAGGATTTTTTACTGGAA
AAGAGCTTGAATTATCCTAGGTTAAACACAGAGAGGAAAGCCCTTAAAGAGACTAAAATA
GAACAAATTGGGGAAATTTTACGCGCCCCATTCAATCATAAAAAATAAATCATTAAATTA
AAAGGAATCATATGGCAATAGTAGTTACTATCACTTCAGGTAAGGGGGGCGTGGGTAAAA
GCACCACCACGGCTAATTTAGCGATCGGCTTGGCTGAGAGCGGTAAAAAGGTCGTAGCGG
TTGATTTTGACATAGGCCTTAGGAATTTGGATATGATTTTAGGCTTAGAAAATCGCATTG
TTTATGATGTGGTGGATGTGATGGAAAAAAATTGCAACCTTTCGCAGGCTTTAATCACGG
ATAAAAAGACCAAAAACCTTTCTTTTTTAGCGGCTTCACAAAGCAAGGATAAAAATATTT
TAGATAAGGAAAAAGTAGCGATTTTAATCAACGCTTTAAGGGCGGATTTTGACTATATTT
TGATTGACTCACCGGCTGGGATTGAAAGCGGTTTTGAGCATGCGATTTTGCATGCGGACA
TGGCGTTAGTGGTGGTAACGCCTGAAGTGAGTTCCTTAAGGGATAGCGACAGAGTGATTG
GCATTATTGACGCGAAGTCTAATCGGGCCAAAAAGGGCATGGAGGTGCATAAGCATTTGA
TAATCAATCGCTTAAAACCCGAATTAGTGGCCAATGGCGAAATGATTTCCATAGAAGAAG
TGCTTAAGATTTTATGCTTGCCTTTAATTGGGATCATTCCTGAAGATCACCATATTATTT
CAGCGACCAATAAGGGCGAGCCGGTGATTCGCACAGATTGCGAGAGCGCAAAGGCTTACC
AGCGCATCACCAGAAGGATTTTAGGCGAAGAAGTGGAATACGTGGAATTTAAGGCTAAAA
AAGGCTTTTTTAGCGCGTTAAAAGGGATATTTTCATGAGTTTGTTTGATTTTTTTAAAAA
CAAAGGGAGCGCGACCACCGCAACAGATCGATTAAAATTGATTTTAGCCAAAGAGCGCAC
TTTAAATTTACCCTACATGGAAGAGATGCGTAAAGAAATCATTGCCGTCATTCAAAAATA
CACTAAATCTTCAGACATCCATTTCAAAACCCTTGATGGCAATCAGAGCGTGGAAACGAT
TGAAGTGGAGATTATATTGCCTAAATAGTTGATCAACGAATGAAAAGCCACTTCCAATAC
AGCACGCTAGAAAATATCCCTAAAGCCTTTGACATTCTCAAAGACCCCCCTAAAAAACTC
TATTGTGTGGGCGATACCAAGCTTTTAGAAGCGCCTTTAAAAGTGGCTATCATAGGCACA
AGAAGACCCACCCCTTACAGCAAGCAACACACCATCACCCTAGCCAGAGAGCTTGCTAAA
AATGGTGCGGTTATTGTGAGCGGGGGAGCGTTAGGCGTGGATATTATCGCTCAAGAAAAC
GCCTTACCAAAAACGATCATGCTTTCGCCTTGCAGTTTGGATTTCATCTATCCTACGAAC
AATCATAAAGTGATCCAAGAAATCGCGCAAAACGGCCTGATTTTAAGCGAATATGAAAAG
GATTTCATGCCTATTAAAGGCTCTTTTTTAGCCAGAAACCGCCTGGTGATCGCTTTAAGC
GATGCGGTGATTATCCCCCAAGCGGATTTAAAAAGCGGCTCTATGAGCAGCGCGAGATTA
GCCCAAAAATACCAAAAACCCTTATTTGTTTTGCCTCAGCGCTTAAATGAGAGCGATGGC
ACTAATGAGCTTTTAGAAAAAGGGCAGGCTCAAGGGATATTTAATATTCAAAATTTTATA
AACACCCTTTTAAAAGACTACCATTTAAAAGAAATACCTGAAATGAAAGATGAATTTTTA
GAATATTGCGCCAAAAACCCTAGCTATGAAGAGGCGTATCTCAAATTTGGGGATAAGCTT
TTAGAATACGAGCTGTTGGGTAAGATCAAGCGCATCAATCATATCGTGGTGTTAGCGTGA
TTTTGGCATGCGATGTGGGGTTAAAACGCATTGGAATCGCTGCGCTTTTAAACGGCGTTA
TCTTGCCTTTAGAAGCGATTTTGCGCCACAACAGGAATCAGGCTTCTAGGGATTTGAGCG
ATTTATTGAGGGAAAAAAACATTCAAGTGTTAGTGGTGGGCAAGCCCCATGAAAGCTATG
CGGATACGAACGCGCGCATTGAGCATTTCATCAAGCTTTTGGATTTTAAGGGTGAAATCG
TTTTTATTAATGAAGACAGATCCAGTATAGAAGCCTATGAAAATTTAGAGCATTTGGGTA
AGAAAAACAAGCGGCTCGCTATCAAAGACGGCCGGCTAGACTCTTTGAGCGCTTGCAGGA
TCTTAGAGCGCTATTATCAGCAGGTTTTAAAAAATCATTAGATCTGATTGCAATTTGATT
ATAATAAAGTCTAAATTTTTCAATAAAGGGAGAAGCGTCATGCTAGAAAATTTCAAAAAA
GCGATTTTTAGGGCTTTGTGTTGTGTGTTGATTGGGGGGGGGTTAATGGCAGAGCCAACT
CCTGAAGAGCTTTTCAATTTGGGTATGCTGAGTTATGACAAGCAAGATTTTTCTAAAGCT
AGGAAGTATTTTGAAAAAGCGTGCGATTTGAATAATGGTGGGGGGTGTGGTGCTTTAGGG
GATCTATATGATAATGGAGAAGGAGTGGAAAAAAACTTAATAAAAGCCACTCAATTTTAC
TCTAAAGCCTGCAAATTAGGAGATCAAGAGGCATGCGAGGCGCTCAAAGAAAAATAAGGG
ACAAAAAGCATGCGATAGTCTCATCTAGAAACTATCCCGCAAAAGCCCTATTTTAGGGGG
TTAAGAGCATCGCCAAAATGCTCCCTATTCTTTTAAGAAGACATTTACTAGAGAGTTTTA
ATCTTTTTTTGGTATTCTTTTAGGGATCATTAGTTTTAAAAACTCTTTAAAAACGGATAA
TAATGAAAATCATGCATCAAGTTAGGGATTTTTTAGATTCTTGCAAACAAACGATCCAAA
AAAATTCTAGTGAAGTCTTTCAAAAAACCAAACGAGCGTTTTTTAAAGGAGAATCTCAAA
AAATCAGAGAGCAAGCGGTTAAAATCGTGGAAAAACGCTTGAAAAAAGAGGGCATGAAAT
TGAGCGATTTTAACGAAGAAGAATTGAAAATCATGTTTGAAGCGGAAGAAAAAAGGCTTT
TAGAACAAATCCAAACTAAGCATTTTAAAGAAGTTTGGGAAAAGGGCGACAATGAGCAAG
GAAAATAGCTTTATCTCTGGCTTAATGGGGTTTTTTAGCGAAAAGAATGAGCGATGGCTC
TTAGCCCACAGGCACACGAGAGGGTTTGTGATCGTGGCGTGGCTTTTTCGGTTTAAAAGC
ATTGCGTTTTCTATTCTGATCACTTTGTTGGTGATTTGGGTGGATATTTGGGTGTATAGC
GATGTGCGCCAGTTTTTATTGGACACTTCTAGCTCGTTTGTTTGGCTTTTAATCGCTTTG
CTAATCAAGTGGGGCGTGATTGTTTTTAGCGCGCGTAAATGCTATAAGTTCAGCCAAAAA
ATGTTTGCGCTCATTCAAAGAAAAAGGCGAATCAGAGAGAATTTAAAAAACCGCTCCAAT
CCATTAGACACCAAAAATTCTCCTAAAGAAAGGCTCTCTAGCGTTACTGAAGAAATCATT
TCAAAAAAACAAGAAGAATTACAGAGCAAAGAAACCCTAGAGGGTAAGCATGATGGAGAG
AGGCTCTCTAGCGTTACTGAAGAAATCATTTCAAAAAAACTAGAAGAATTGAAAGCTAAG
AATAATAAGGGGAATTAAAAAGGGCGTGGAACGCTTTATCTTATTTATCCCAAAGAGAAT
GATCAAAAGAACAATCAATAAAAAAAGGATAGATCTTTCAAAAACGGCATGAAGCGTTTG
GGCATGGGGGAGGTGATCTCATAGATCGCCCCCTTAAATTCAAACCCCAAACGAAACGCA
TGGAGCATGAGTAATGGGGCGTTGTTTTCACGCTTCAACTGAAGGTATCCTCTCGCTTCT
TCATCAGCCACCCCATAAAGCCCCTCGCCCACGATCCTATGCCCCATGCTGCTTAAATGC
AAGCGGATCTGGTGCGTGCGCCCGGTGAGTGGGGTGATTTTGAGTAAGCTTATATCCAAA
AAAGGGTTATAGCTTAAAGGATCAACAAGCGTGATTGAAGGCTTGCCTAAAGGAGAAATT
TTAGATCGAATGCGCAAATCTTTTTGAATGTTTTGTGGCGTCAGAATGGGTTTGTCTATT
TTCATGCTTTTTTCAACCAACCCATGCGTTAGCGCTAAATAAGTTTTTTTTACTTTTTTT
TGCATGAAAAGCGCTTTTAAATCCTTAACGCTTTGTAAGGTCTTGCCCGCTAAAACCAAC
CCGCTCGTTTCATAGTCTAATCTGTGGGCTGGGTGGGCGTTTTTACCCCAATGCGATCGG
ATACAATCTAATAAGCTTTCATGGTAAAAATAGCCTTTAGGGTGGGTATAGACTTGAGCG
GGTTTGTCAAACACGCCAAAATCTTTCGTTTCAAAAACGAGCTTTCCTTGTTTTTCATTA
GGCTTGAAATGAATCAAACTAACGACCCCTTGAATCATTTGAGATTTACGCACGGCTTGT
TGGTTATGTTTTAGGCGTTGCTTGTCAAGGTGCCGTTGGGCTTCTTTTAAAGAGCATTTT
AAAACATCGCGCACAAAAAACAAGGCTTTAGTGGGTTTTAAAATTTCAAATTCTTCTTCA
ACAAAAGGCACTACAACAAGCTTTTAACAAACATTTTAGGCTCATTAGAATACTCATCTA
ATTCCACGCTAAAAATCGCACTCACCTTTTCGCCCGCTTTCAAAAACCGCTCAGTGTTAA
AATAAATAGCCTCTTTGACGCATTCTTTATCCTTAAAACGCAAAACCTGGTGGCTTTCTT
TAATGATTTTTTCTTCTATGACTTCTAAATTTTGCGCTTGAAAGAGCGGCTCAGGGTTTT
CTTGCCCATAAGGTTCGCCCGCTTCTATGATCTCTAAAAGCTCTCTGTCAATGTCTTTTA
ATGTTAGCGTTAAAGGGGGTTCTGTTTTACAAAAAGGTAAGACTTTAAAATCAAAATTTT
CTAAAGTTTCAAAGAGCGAGATGATATTGTTTTTTCCAACGCTCAACCCGCAAGCTTGCC
TATGCCCCCCATAGCCGAGCAACAAAGAAGAAACCCCATTCAAAGCGTCAATCAAATCAA
TATTTGAAGAGCTGCGAGCGCTCCCTTTATACACCCCTTCTTTAAAAGTAAAAACCAGGC
TTGGCTTTTGAGTGGCTTCCACTAATTTTGAAGCCACAATCCCTAACACGCCCTCATGCC
AATTGTCCTTAAAAGCGACGATAATTTTTTCTCCAACCATCGCATGCCTAAAAGCTTCTT
CAAAAACCTGCTGTTGGATCATTTTACGCTTCAAATTGCATGCTTTCAAGCGTTCATACA
AAGAATAACCATCTTGAAAATTACTCGCGCTTAAAAAATCTAAAGCCATTTTCGCGTCTT
GCATGCGCCCTGCGGAGTTGATTAAAGGGGCGATATTAAAAGAAATATCGCTCGCTTTTA
AAGAGCGTTTTCTAAAAACTTCTCTTTGGCGTAAAAACCCCATCGCCCCTAAGGATTCTT
TTTGCAAAAAATACAAGGCTTTAGAAACTAAAAAGCGGTTAAAAAAAGTCAAAGGCATCA
TGTCGGCGATAGTCGCCACGCCCGCTAAGCATAGCAACTCACTAGAATGGCTTTTTTCTT
TTCCTAAAAGCTGGTGGATGCCATAGCACAAATAAAACGCTACCAACGCCCCGCACACTT
CCTTTTGGATAAAATCACAATCCGGTTGCTTGGGGTTGATCACCGCATAAGCGTCTGGGA
CTTCATCATGGTGTAAGCAATGATGATCCGTAATGATAAGGGTGTAGTTTTTTTCTTTGC
AAAATCGCGCGGCTTCAAAGGCGTTAATCCCGTTATCCACCGTGATGATTAAAGGGGCGT
GGTGTTTTTCTAAAAATTTTTTAGAAATCCCATAGCCATCAATGAAGCGATTAGGGATTG
CAATGCGGACATGCTTATAGTTTAGGCTTTCAAAAAATTTTGCCATGATAGTAGAGCTAA
TCACGCCGTCAGCGTCATAATCGCCCACCACTAAAATCTCTGTGTTTGCGCGCATGGCTT
CTATGATTTTGAGCGCGGCTTTTTTCAAGTCTTTGAATAAAAAGGGGCTAGGAAACCCTT
TTTCATTATAAGCGATAGAAGCCACTCGCTCTTTGATTTGAGCTTTAAGCTTTTGTTTCA
TTTTTTAGATTAAGATTTATGAAGAGCGCTCTTAATGAAATCTAAAATAATGGGGTTAGG
GCTTTGCAACCTGGAGGTGAATTCCGGGTGGAATTGCACCCCCACAAAGAACGGGTGATC
TTCTAATTCAATCGCTTCAATCAAATGATTCGCTCCAAAACCCACTACTTTCAAGCCCTT
ATTTTCCCACTCTTGGCGGTATTTGGGGTTGATTTCATAACGATGGCGGTGTCTTTCTTT
AATGCTAGGCTTTTTATAAGCTTTTTCTAACAAGCTGTTTGGCATAATTTCGCATTCGTA
TTCGCCTAATCGCATGGTGCCTCCTAAGGGCGAGTTATAGGTGCGCACCTGTTTTTGGTG
GTTTTGATCCATAAAATCTCCAATCAAATACACTACAGGGTATTTGCAGCGTTGGTTAAA
CTCCGTAGAGTTAGCCCCTTTTAAACCCAAAACATTCCTACAAAATTCAACGATCGCTAA
TTGCATGCCCAAACAAATCCCTAAAAAGGGGAGTTTTTCTAACCTCGCTCTTTGAATGGC
GCAAATTTTACCCTCAATCCCCCTTTCTCCAAAGCCTCCAGGCACTAAAATCGCATCAAC
ACCCTCTAAATTAGTCTTTTCATTAAAATTCTCGCTATCTAGCCATTCAATATTGACTTG
CGTGTCCAAATGCGCACCCGCATGGATTAAGGCTTCAATCAAGGATTTATAAGATTCTTT
CAAGCTTAAATACTTGCCCACAAAACCAATTTTGACTTTGTGTTTAGGAGCGATAATCTT
TTCTACTAAAGTGTTCCAAGCCGCCATTTTGGGGTGTAGTTTATTCAAATTAAAGCGTCT
GGCAATGGGGGTTAAAATGCCTTCTTGCAAAAAAAGAATGGGGCATGCGTAAATGCTTTT
AGTGTCTGTGGCGACAATCACGCTGTCTTGCTCCACATCGCAACTCAAAGCGATTTTATT
TTTCAATTCTTTATCCAAAGGCTTAGGCGATCGCGCTAAAATGATTTGAGGGGTTACGCC
AAGGCGTCTTAATTCTTGGACAGAGTGTTGCGTGGGTTTGGTTTTTAGTTCGTTAGTGGT
TTGGATATAGGGGATCAGGGTTACATGCACATTGATGACTTTTTCATTCCCCAATTCCAA
TTTAAGCTGGCGGATCGCTTCCAAATAAAACATGCCCTCCATATCGCCCACGGTTCCGCC
CACTTCCACGATTAAAAAATCCAACCCCTTAGCTGCGCTTCTAATGCGCCTTTTGATTTC
ATCGGTTACATGGGGGACGATTTGAATGGTTTTGCCTAAATATTCCCCTTTCCTTTCCTT
TTCTATCACGCTTGAAAAAATCTGCCCGGTAGTGAAATTGTTCAACCTTGTTAAATTCCT
GTTCAAAAAGCGTTCATAATGCCCTATGTCTAAATCCGTTTCAGCGCCATCGCTAGTTAC
AAACACTTCCCCATGCTCTAAAGGGCTCATGGTGCCTGGATCAATATTGATATAAGGGTC
AATCTTCAAAATAGAAACCTGGTAATTGCAATGCTGTAAAAGCGTAGCGATTGAAGAAGA
TGAAATCCCTTTCCCTAGAGAGCTTAACACGCCCCCTGTAACGAATATAAATTTGGCTCT
ATCCATAAGTTAATGCGTTCCTTTGATTTTTACTCCTCGCATTGTAGTCTAAAAAGGGTT
AAAAAGCTTTAAAAGAGGGCAAAAATTAAAGCGATTTCAAAAAAAAAAAAACAATTTCAG
TTTCTTATTAGCTAGGTTTGATTAAAATGAAAAGCTTTTATGTGTTTAAACTTCATTGTC
TTAAAACTTTTAAGAGCAATTTTAAAATTCGTTGGCGTATAATATCAAGTTTGAATGAAC
TAACTAAAAGGGTTTTAAATAATGGCTGAAAATTCTTTCAAAAATGTTTCTACACAACCC
AAAGTATTTTTCTTATTACCAGTTAAAACCCTATTTCTTTTAGGGGGCGTTTTTAGCGCG
TTTTTCATCCTTATTGTTGGCTTGGTTTTTTTTGATTACGCTCATTTAATGGACAATGCC
ATTTTTAATTTCGTGCGTTCAACTCCCTTTAATTCCAGCCCTATTTTAACTCTAATCCTC
CAAAATACCGCCCGTTTAGGCTCTTCTCAATTCGTGTTGCCTTTGAGCTTGTTAGTGGGG
GTGTTTTTAAGCCTTTATCGCAGAAATTTAGCGCTTGGGGTGTGGTTTGTGTTAAGCGTG
GTCTTGTTTGAAGCCCTTTTAGAATCGTTAAAACACCTTTTTGCATATTCCATTCAGTGG
CTTTCGCACAGCGCTAATTTCCCTAGCACTATTGCGCTTTCTTTAACGCTATTTTATGGG
TTGCTTGTTTTATTGATACCCCATTTGATCACGCATCAAACGCTTAAAAATGTTCTTTTT
TATAGCTTATTTGGTTTGATTCTTTTAGTAGCCTTAGCGCTGATTGTTTTAGGGGTGTCT
TTTAGCAGTGTTTTAGGAGGGTTTTGTTTGGGGGCGTTAGGGGCTTGCTTTTCCATAGGG
ATTTATTTGAGCGTGTTTCAAAAGATCTAAGCGAACGGCTTAAAAGAATGAAAATTTTAT
CAAGGTTTTAATATTGGATTTAAAGATATTATTGCAACGGATTGTTGATTTTTTCATCAA
GCTCAATAAAAAGCAAAAAATCGCCCTAATCGCAGCCGGGGTTTTAATCACGGCTTTGCT
TGTGTTTTTATTGCTCTATCCTTTTAAAGAAAAAGACTACGCGCAAGGGGGCTATGGGGT
TTTATTTGAAGGCTTGGACTCTAGCGATAACGCTTTAATCTTGCAACACCTCCAGCAAAA
CCAAATCCCCTATAAAGTCTCAAGAGATGACACCATTCTTATCCCTAAAGATAAAGTGTA
TGAAGAAAGGATCACTCTGGCTTCTCAAGGGATCCCTAAAACGAGTAAAGTGGGCTTTGA
AATCTTTGACACTAAAGACTTTGGAGCGACTGATTTTGATCAAAATATCAAACTCATTCG
CGCCATTGAGGGGGAATTGTCGCGCACGATTGAAAGTTTAAACCCCATTTTGAAAGCCAA
TGTGCATATTGCAATCCCTAAAGACAGCGTGTTTGTGGCTAAAGAAGTCCCTCCTAGCGC
TTCAGTGATGCTAAAGATCAAGCCCGACATGAAGCTTTCACCCACTCAAATTTTAGGGAT
TAAAAATTTAATCGCTGCAGCTGTGCCTAAACTCACGACAGAAAATGTGAAAATCGTGAA
TGAAAACGGCGAATCAATAGGCGAGGGCGATATATTAGAAAACTCCAAAGAATTAGCTCT
AGAGCAATTGCATTACAAACAAAATTTTGAAAACATTTTAGAAAATAAGATTGTCAATAT
CTTAGCCCCTATTGTGGGGGGTAAAAACAAGGTGGTCGCAAGAGTCAATGCGGAGTTTGA
TTTCAGCCAAAAGAAAAGCACTAAAGAGACTTTTGATCCCAATAATGTTGTAAGGAGCGA
GCAAAATTTAGAAGAAAAAAAAGAAGGCGCTCCTAAAAAACAAGTCGGCGGCGTGCCTGG
GGTTGTGAGCAATATCGGGCCTGTGCAAGGATTGAAAGACAATAAAGAGCCAGAAAAATA
CGAAAAATCTCAAAACACGACCAATTATGAAGTGGGTAAAACCATTAGCGAGATTAAGGG
CGAGTTTGGCACTTTAGTGCGTTTGAATGCGGCGGTTGTGGTGGATGGCAAGTATAAAAT
CGCGCTTAAAGATGGGGCAAACACTTTAGAATACGAGCCTTTGAGCGATGAATCGCTTCA
AAAAATCAACGCTCTGGTGAAACAAGCCATTGGTTATAATCAAAATAGAGGCGATGATGT
AGCGGTGAGTAATTTTGAGTTTAACCCTATGGCACCCATGCTTGATAACGCTACTTTGAG
CGAAAAAATCATGCATAAGACTCAAAAAGTCTTAGGCTCATTCACGCCTTTAATCAAGTA
TATTTTGGTGTTTATAGTGCTATTTATTTTCTATAAAAAAGTGATTGTGCCTTTCAGCGA
ACGCATGCTAGAAGTGGTGCCTGATGAAGATAAGGAAGTGAAATCCATGTTTGAAGAAAT
GGACGAAGAAGAAGATGAATTGAACAAACTGGGCGATTTGAGAAAAAAAGTAGAAGATCA
ATTAGGGCTTAATGCAACCTTTAGCGAAGAAGAAGTAAGATACGAAATTATCTTAGAAAA
GATTAGAGGGACCCTTAAAGAGCGCCCTGATGAAATCGCAATGCTTTTTAAACTCCTGAT
CAAAGATGAAATCTCTTCAGACGGCGCGAAAGGTTAAAAGATAAAAGGTTAAAAATGGCA
ACCAAGCTTACCCCCAAACAAAAGGCTCAATTAGACGAACTTTCCATGAGTGAAAAAATC
GCTATTTTACTCATTCAAGTGGGCGAAGACACCACAGGCGAGATTTTAAGGCATTTAGAC
ATTGACTCTATTACAGAGATTTCTAAGCAAATCGTGCAATTAAACGGCACAGACAAGCAG
ATCGGCGCGGCGGTTTTAGAGGAATTTTTTGCGATTTTTCAGTCTAACCAATACATCAAT
ACCGGCGGTTTAGAATACGCTAGAGAGCTTTTAACTAGGACTTTAGGGAGCGAAGAGGCC
AAAAAAGTGATGGATAAACTCACTAAAAGCTTGCAAACGCAAAAAAACTTCGCTTATTTA
GGCAAAATCAAGCCCCAACAACTCGCTGATTTCATCATTAACGAACACCCTCAAACCATT
GCCTTGATTTTAGCCCACATGGAAGCCCCTAATGCGGCTGAGACTTTGAGCTATTTCCCT
GATGAAATGAAAGCCGAGATTTCTATTAGAATGGCGAATTTAGGCGAAATATCGCCCCAA
GTGGTTAAAAGGGTTTCCACGGTGTTAGAAAACAAACTAGAATCGCTCACTAGCTATAAA
ATTGAAGTGGGTGGCTTAAGAGCGGTGGCTGAAATCTTTAACCGCTTGGGCCAAAAGAGC
GCTAAAACCACGCTCGCTCGCATTGAAAGCGTGGATAACAAGCTCGCCGGCGCGATTAAA
GAAATGATGTTCACTTTTGAAGACATCGTGAAATTGGACAATTTCGCCATCAGAGAGATT
TTAAAAGTAGCGGATAAAAAAGATTTGTCTTTAGCGTTAAAAACTTCCACGAAAGATTTA
ACCGATAAATTCTTAAACAACATGAGTAGCAGGGCTGCAGAGCAGTTTGTAGAAGAAATG
CAATATTTAGGGGCAGTTAAAATCAAAGATGTGGATGTGGCTCAAAGGAAAATCATTGAA
ATCGTGCAGAGCTTGCAAGAAAAAGGCGTAATCCAAACCGGTGAAGAGGAAGATGTCATT
GAATAGCCGCAAAAATTTGATCCAAAAAGACCATTTGAATAAGCATGACATTCAAAAATA
CAAATTTAAGAGCATGGCCAATTTACCCCCTAAAACTAATCCTAATGGCGCGTCTTTAGA
AACGCCTAACCCACAAGAGCCTTTGGAAAAAAAAGCGATAGAAAATGATTTGATTGATTG
CTTATTGAAAAAAACCGATGAGCTTTCAAGCCATTTAGTGAAATTGCAAATGCAGTTTGA
AAAAGCCCAAGAAGAGAGCAAAGTTTTGATTGAAAACGCTAAAAACGATGGCTATAAAAT
CGGCTTTAAAGAGGGCGAAGAAAAAATGCGTAACGAACTCACTCATAGCGTGAATGAAGA
AAAAAACCAGCTTTTGCATGCGATCACCGCTTTAGATGAAAAAATGAAAAAATCAGAAGA
TCATTTAATGGCTTTAGAAAAGGAACTGAGTGCGATTGCGATAGACATAGCTAAAGAAGT
GATCCTTAAAGAAGTGGAAGACAACAGCCAAAAAGTAGCCCTTGCTTTAGCTGAAGAACT
TTTAAAAAATGTTTTAGACGCAACGGATATTCATTTAAAAGTCAATCCCTTGGATTACCC
TTATTTAAACGAGCGTTTGCAAAACGCTTCTAAAATCAAATTAGAGAGCAATGAGGCTAT
TTCTAAAGGAGGTGTTATGATCACTAGCTCTAACGGGAGCCTTGATGGGAATTTGATGGA
GCGCTTTAAAACGCTCAAAGAAAGCGTGTTGGAAAATTTTAAGGTGTGATTTTGCAAAAT
AAAACTTTTGATTTAAACCCTAATGATATTGCAGGCTTGGAGTTGGTGTGTCAAACGCTG
CGGAGTCGTATTTTAGAAGTGGTGAGTGCTAATGGGGGGCATTTAAGCTCTTCTTTAGGG
GCTGTGGAGCTGATTGTAAGCATGCATGCCTTATTTGATTGCCAAAAAAACCCTTTCATT
TTTGACACTTCGCACCAAGCTTACGCTCACAAGCTTTTAACCGGGCGCTTTGAAAGCTTT
AGCACTCTAAGGCAATTTAAAGGTTTGAGCGGCTTTACTAAACCCAGCGAGAGCGCATAC
GATTATTTCATTGCCGGGCATAGCTCCACTTCGGTGTCTATAGGCGTGGGGGTGGCTAAA
GCTTTTTGTTTGAAACAAGCGCTAGGCATGCCTATAGCTTTATTGGGCGATGGGAGCATT
AGCGCAGGGATTTTTTATGAAGCCTTAAACGAACTGGGCGATAGGAAATACCCCATGATC
ATGATTTTGAACGATAATGAAATGAGTATCAGCACGCCTATTGGAGCCTTATCTAAAGCC
CTTAGCCAGCTGATGAAAGGCCCTTTTTATCAGTCTTTCCGCTCTAAAGTCAAAAAAATC
TTAAGCACCTTACCTGAAAGCGTGAATTACTTAGCGAGTCGTTTTGAAGAATCTTTCAAG
CTCATCACCCCGGGCGTGTTTTTTGAAGAATTAGGCATTAACTATATAGGGCCTATTAAT
GGGCATGATTTGAGCGCGATTATTGAAACCTTAAAACTAGCCAAAGAGCTTAAAGAACCG
GTGCTAATCCATGCGCAAACCTTAAAAGGCAAAGGTTATAAAATCGCTGAAGGGCGGTAT
GAAAAATGGCATGGGGTGGGGCCTTTTGATTTGGATACCGGCTTGTCTAAAAAATCCAAA
AGCGCGATTTTATCGCCCACTGAAGCGTATTCTAACACCCTTTTAGAATTGGCCAAGAAA
GATGAAAAGATCGTAGGCGTAACCGCTGCTATGCCTAGCGGCACAGGATTAGACAAACTC
ATTGACGCTTACCCTTTGCGCTTTTTTGATGTCGCTATCGCTGAACAACACGCTTTAACT
TCTAGCAGCGCTATGGCTAAAGAGGGGTTTAAACCTTTTGTGAGTATCTATTCTACTTTT
TTGCAAAGGGCTTATGATTCCATTGTGCATGACGCTTGCATTTCTAGCCTACCGATCAAA
CTAGCCATTGATAGGGCTGGGATTGTGGGCGAAGATGGCGAGACGCACCAAGGGCTTTTA
GACGTTTCGTATTTGCGCTCTATCCCCAACATGGTCATTTTTGCCCCACGAGACAATGAG
ACTTTAAAAAACGCCGTGCGTTTTGCCAATGAACACGATTCAAGCCCTTGCGCGTTCCGC
TACCCTAGGGGGTCGTTTGCGTTAAAAGAGGGGGTTTTTGAGCCTAGCGGTTTTGTTTTA
GGCCAAAGCGAATTGTTGAAAAAAGAGGGCGAAATTTTACTCATTGGCTATGGTAATGGC
GTGGGGCGGGCGCATTTAGTCCAACTAGCTTTAAAAGAAAAAAACATAGAGTGCGCGCTT
TTGGATCTCAGGTTTTTAAAGCCCTTAGATCAAAATTTAAGCGCCATCATTGCCCCTTAT
CAAAAGCTCTATGTTTTTAGCGATAATTACAAGCTTGGGGGGGTGGCTAGCGCGATTTTA
GAGTTTTTGAGCGAACAAAATATTTTAAAGCCTGTTAAAAGCTTTGAAATTATTGATGAA
TTTATCATGCATGGGAACACCGCTTTAGTGGAAAAATCCTTAGGTTTAGACACAGAGAGT
TTGACTGACGCTATTTTAAAAGATTTAGGACAAGAGAGATGAAATCAAAAGTGCCAATGA
AAAATATCCGCAATTTTTCCATTATCGCTCACATTGACCATGGTAAAAGCACTTTAGCGG
ATTGTTTGATCGCTGAATGCAACGCTATCAGCAACAGAGAAATGAAGAGCCAAGTGATGG
ACACTATGGATATTGAAAAAGAAAGGGGCATTACGATTAAGGCTCAAAGCGTGCGTTTAA
ATTACACGCTTAAGGGAGAGGATTATGTTTTAAATCTCATTGACACCCCAGGGCATGTGG
ATTTCAGCTATGAAGTGTCGCGCTCTTTGTGTTCGTGCGAAGGGGCGTTATTAGTGGTAG
ATGCCACTCAAGGCGTGGAAGCACAAACCATCGCCAACACTTATATCGCTTTAGATAACC
ATTTAGAGATTTTACCAGTGATTAATAAAATTGATTTGCCCAATGCGAATGTTTTAGAAG
TCAAACAGGATATAGAAGACACGATAGGGATTGATTGCTCTAACGCTAATGAAGTGAGCG
CTAAAGCTAGGCTTGGCATTAAAGATTTGTTAGAAAAAATCATTACAACCATTCCTGCCC
CTAGCGGTGATTTTAACGCTCCTTTAAAAGCGCTCATTTATGATTCATGGTTTGACAATT
ATTTAGGGGCGCTAGCGTTGGTGCGTATCATGGATGGGAGCATCAACACAGAGCAAGAAA
TTTTAGTGATGGGAACGGGTAAAAAACACGGCGTTTTAGGGCTATACTACCCCAACCCTT
TGAAAAAAATCCCCACCAAAAGTTTAGAATGCGGTGAGATTGGCATTGTGAGTTTAGGGC
TAAAAAGCGTTACGGATATTGCGGTGGGCGACACGCTCACAGACGCTAAAAACCCTACCC
CTAAACCCATTGAAGGCTTTATGCCGGCTAAACCCTTTGTTTTTGCGGGGCTTTACCCTA
TAGAAACGGACAGGTTTGAAGATTTAAGAGAAGCGTTATTGAAACTCCAGCTTAACGATT
GCGCTTTAAATTTTGAGCCTGAAAGCTCTGTGGCGCTTGGCTTTGGCTTTAGGGTGGGCT
TTTTAGGGCTATTGCACATGGAAGTGATTAAAGAAAGGCTGGAAAGGGAATTTGGCCTTA
ACCTCATCGCTACCGCTCCCACGGTGGTGTATGAAGTGCATTTGACGGACAATAGCATCA
AATACATCCAAAACCCTAGCGAATTGCCCCCTGAAAATTGTATCGCTTGCATTAAAGAGC
CTTTTGTGAGGGCGACGATCATCACGCCGAGTGAATTTTTGGGTAATTTAATGCAGTTAT
TGAACAATAAAAGAGGCATTCAAGAAAAAATGGAATATTTGAACCAGTCTCGTGTCATGC
TCACTTATTCCTTGCCGAGCAACGAAATTGTGATGGATTTTTATGACAAGCTCAAATCTT
GCACGAAAGGGTATGCGAGCTTTGATTATGAGCCTATAGAAAACAGAGAGGCTCATTTGG
TGAAGTTGGATGTGAGGGTGGCAGGCGATGTGGTGGATGCGCTTTCTATCATTATAGATA
AAAACAAGGCGTATGAAAAGGGGCGAGCCTTAGTGGAAACGATGAAAGAGCTTATCCCAA
GACAGCTTTTTGAAGTCGCTATCCAAGCGAGCGTGGGGAATAAAATCATCGCCAGAGAGA
CGATTAAATCTGTCGGTAAGAATGTAACGGCTAAGTGCTATGGGGGCGATATTACACGAA
AAAGAAAACTCTTAGAAAAGCAAAAAGAGGGCAAGAAACGCATGAAAGCTATCGGTAAGG
TGGAGCTTCCCCAAGAAGCGTTTTTAGCGATATTAAAGATTGATTAGGGCGTTTAGCTTC
TATGGCAAAACATAAGAACTATGAAATTTTAAATCTCATAGGCTATGCTTTGGCAAAATT
TGATAATGATTTTATTAAAGAATTTGGCTTTTCTACTAAAAACGCTTTTTTTGAATATTG
CGTCCAAATTGGCCTAGCTGACACGACTGGCGTTATCAAAAATCGCATGGATTTATTTGA
TTATTTTTTCCCTAACAAACGCAAAGGTTGGTGGCAAAAAGGCGATGCCTATATCCATAG
AAAATTATGGATTGATAGTTTGTTTGGAAATGAAAGCGTTAAGGGTTTTAGCCATATTGT
GAAATGGTTTTTGCAAGAACAATACGGAATCAAAGATTTAGGCATTACCCCTAACGCTTA
TCTCAAAACCCGCTATAAAAGCATGCAAGAAACAGGTTTGGAAGCCGAATTGTATTTCTT
AAACCACTATAAAAACATCAAAATATTCTCTTGTGGGCATTTAAAAGACATGCGTCTTTT
TGGCGATGGGTATGACTTCTATATTCAAACCAACAAGCAGGCGTTTTTAGTGGAAGTTAA
GGGGATTAGAGAAAAGCAAGGGACATTGAGATTGACCCAAAAAGAATACGAACAAGCGCA
AACTTATAGCCATGATTATGTGCTTGTAGTGGTATTGAATTTAAGTGAAAAACCCCATCT
TTTATCCATTGCTAACCCCTTAAAACATTTAGAGTTTAAGGCATGCGAGAGAAAGCAAAA
AAGCATTTTGGAATACCACTTAATAGGGCAAATAAAATAACTTTACAAAGAGTTTATCGC
AACTCCAACACTACAAAGAGAATTGGCAGATTTTGATTGACTTGGCGTTGGAGTGAAAAT
ATAAAATGACATTTATAAATAAGAAAAAAAGATCTCTTTAGATAGGGTGTTGGTTATGCT
AAAAGGGCACAATCAATAATAAAAAAATAAACACGCAAACACATGTGCATGAAAATTTTT
CACAAGCCAAAAAGACAAAAGAAATTCTTACAGACTCACAAGTTGAAAATAACCCTAAAT
CATTCGTTTTTAAGCTTTTGAGGCGAGTTTGTTGATCGCTTCAGCGTTCATGTCATCTTG
GTGGGTTTTTAGCACTTTAGAATACATGTCCAAAAAGCGGTTGATTCCAATCAAAGCGCT
CATTTCGCGCACCGCATTGACATTGCTTTTTTCTAGCATATATTGCCTTAATGCACCAGA
GTCAGAGATTTGATGAACGCCTTCGCCCTGATAAGTATAAAGGTTTTGCCCTATTTTTTT
AAGATTTTTAGGTTCGCTAAAACTCACTAAAGCTAACGCGCCTGCTTGAATGGGGGCTTC
ATTATCCCTAAAAGTGATTTCGCCGTTTTGATTGACTTCAATTTCAGCGTCAGGCATGAG
CATGATCCCTCCTTTTTCGTTCAAGCCCGAACGAGAAAGCACCCTAAAGCCATTAAGAGT
TACCAAAAAGCCGTCTTTATCCACGCTAAAATGCCCGTCTCTGGTATAGGCGACGCCCTC
ATTAGTTTGTATCGCAAAATAGAGGTTAGGGCTTGTTAGAGCAAAATCTAGGGGGTTATG
CGTTTCTTCAAACGCGCCAAGGCTTCTATCCGTATAGATTTCTGATAGAATAGGCACACG
ATTGAGATTGCGGTTTAAATACTTCGCGCTCGCTTTGGTTTGATCTTCTAATGGCAGTTG
CTCTCGGTATTGTTGGTAAAGCCTTAAAAAATCGCCTGTAATCGCATCGTCTCTTTTGAA
GCCATTGGTGTTTAAATTAGCTAAATTGTTAGAGGTCAAATCCAAGCGGTTAAATTGTGT
CGCCATAGCTCCAGTGGCCGCATAATACCCATTTTGCATGCAAGAATCCTTTTAAAAGAA
GAATTATAGCAAAAATTAAATAAAGATTTATTCCAAATAGGTTTTTTTAGGGAATATGAT
AACCATAACCATAAAGATAACAATACTAAACATGACATAGCCCACAAACCCCCATTCAAA
ACCATGTTGTTTGAATTGCAACGCTATATAACTCGCGCTCCCTCCAAAAAGCGCATTCGC
AATCGCATAGGCTAAACCCACGCCAAGCGCTCGCACATGTTCAGGGAATAACTCCGCTTT
AACAACCCCAGCAATACAAGTGTAAAAACTCATCGCGCTCAATGCAAGCATTTCATAAAA
TAGGGATTCATACACGCCACTAGCATGCTTGATACCATAAAAGACAACGGGCGTTACAAT
AAGCCCTGAGATAGCAAAAACCATCAGCATTTGGGTGCGCTTGATTTTATCAGCCAGCAT
CCCGCATAAGGGTTGCAACAAGATAAAATAAGAGAGCGCTAAAAGCATGATAAAACTGCT
TTCTTTAGGGCTGAACGATGAGCTGTTGGTTAAAAAGATTTTTAAATACACCGTAAAAGT
ATAAAAACACAAACTCCCTCCCATAGTTAGCCCAAAGACTATCATTAAGGCTTTTTTATG
GTTGAGCAATTCCTTTAAACTGCCTCTTTGGGTTTCTTCTTTAATAGTGGTTTTGGAAGT
TGTTTTACTATCCATAGTTTCTTCCATGATATTTCTTAAAAAGAGCGAGAGTAGGGCCAA
TATACCCCCTAAAGCGAATAAATAACGCCAAGCAAACGCGCTGACTTGCTCATGCGTGTA
AATGTTTTCAACGATAAAGAGTGAAAAAATAGCTAAGAGCTGCCCTCCAACTAAAGTTAC
ATATTGAAAAGAGCCATAAAAACCTTTTTTGCCATTCTTGCCTAATTCAGAGAGGTAAGT
AGCGACCACGCCGTATTCTCCTCCCACGCTAAAGCCTTGTAAAAGTCTGGCTAATAATAA
AAACAAAAACGCCCATTCCCCTACGATTTCTTTAGTGGGGAGCAATGCGAGCAAAAAAGA
GCCTAGCGCCATAAGGATAATGGAATACACCATGGAAGTTTTACGCCCCTTTTTATCCCC
CAATTTACCAAAAAACAAACTCCCCAAAGGGCGCATGAAAAACCCTAGCATGAAAACTAA
AAAAGCTGAGATTAGCGCTAAAGTGGGGTCGTTCGTGTGGGTAAATTCCTTAGCAAAATA
AGGGGCAAGGAACGCGTAAGCGTAAAAGTCATACCACTCCACTAAATTACCGGAACTAGC
GGCTAAAAGGGATTTTAAGGGTTTTTTGGTGGCTGGTTGGGGGCTCATGGCTATCCTTGA
ACATGAAATTTTTAGGTAATTTTACTAGGAGTTAGGGAAACCACAGATAATATTTGATTA
ATAGATGAAAGGTTGGTGTCGTTTGTATCATTGAGAAAAGTTTTTTAAAAATTAAAAATA
ATGTTTGCCAATATCCAATAAAAACAAAGCCTAAAAGTTTTGCAAAATCTCTCTGTTGCC
TTTGGCGTTTCTTGGGGATAAAAAGCCTTGAGCTTCTAATTCGTCCGTAATGGTAGCGGC
TTGGTTGTAGCCGATTTTTAATTGGCGTTGTAAAAAACTCGTAGAAGTGATCTTTTTTTC
TAAAATCACCGCTTTAGCCCTTTCTAAAATGTCATCGCCTTGATAATTAGGGGTGTCTAA
AGGCATGCGCGATTCTTCTAACAAGAAATCTTTATCGTATTCCACTTCTTTTTGGGCTTT
AATAAAATCCACGATTTTTTTGATTTCATCTTCAGTGGCAAAGGGGGCATGCAAGCGCAC
TAACCCGTTCGCTCCCGGTGGGGTAAAGAGCATATCGCCTCTTCCTAACAAGCTTTGCGC
CCCATCGGTGTCTAAAATCACTTTAGAATCAATTTTAGTGCCTACCCTAAAACTCACCCT
TGAAGGCAAGTTGGTTTTAATCAAGCCGGTTACGACATCCACGCTTGGGCGTTGGGTCGC
TACAATGAGGTGCAAGCCGCTCGCGCGCCCCATTTGAGCGATCCTAGCGATAGGAAACTC
CGCTTCCTTGCCCCCTGTCATCATTAAATCCGCTAATTCATCAATCACTACAATCAAATA
GGGGAACGCTTCAACGCCATTATTTTCCGCCTGCTCATTATAAGAATCAATGGTTTTAAC
CTTGTATTCGCTCATTAAAGAATACCGGCGCTCCATTTCTTTAGCCACGCTTTGTAAAGC
CCCGATAGCTTTTTTAGGGTCGGTGATAATGGGCGTGAGTAAGTGAGGGATGTCCGCATA
AATGCTAAATTCCACCATTTTGGGATCGATCATCACTAATTTGAGTTGATCGGGAGGGTT
TTTATAGAGTAAGGATAAAATCATCGCATTCACGCCCACGCTCTTACCGCTTCCTGTTGT
GCCGGCGATGAGCAAGTGAGGGAGCTTTTTTAAATCCGTGATGAAAGGGTTACCCACAAT
GTCTTTGCCTAAAGCTAGAGTTAAGGGCGAGCTGGATTTTTGAAACAATTCGCTCTCTAA
AATTTCTCTTAAATAAATAATCTGACTTTGGCTGTTAGGGATTTCAATGCCAACGACATC
TTTACCCTTAATAGGGGCTTGAATGCGAATGGATTCAGCGCATAAAGTCATCGCTAAATC
ATCGCTCAAGCCTAAAATGCGGCTCACCTTAACATTAGGGGCTGGGCGGAATTCAAAAGT
GGTTACAATAGGGCCTGAATAAGTGCGGATAATATCGCCATCAATTTTAAAGGTGCGCAG
TTTGCTCAATAGATCCTGGATTTTTTGGTCAATCTCGTTTTCGTCTAAAGAAGTGTCCTT
CAAACAAACCGCATTCAATAATTGCGTTGCGGGAAGCTCATAATCTTTGGGTTTTTGCAC
TTCGCCATAATCCAATCCGTCTAATATCTCTTTATTTTCGCTCAATTCTTTAACCATAAC
GGGTTTTTTAGCGTTTGTGGGGGTTACTGGGCTAAAACTTTGAGCGTCTTGTGTTTCTTT
TTCTTCTTCTTTTATATTTTCCTTTATCATTTCTTCTATCATTTCTTTTTGCGCGTTTTC
TTGTGCGTTTTCTTCTTTTGTGGGGTGGTTTTGTGTTTTGTTGTCATTTTCTGTGTTGAA
CACAGGTGCGGGCATGATAGGTGCGGGCATGATAGGTTTGGGCGTGGTAGGTTTGGACAT
AGTAGGAGCAAGAGTTTCTTGTTTAGGCGTGGGTTCTCTTTCTTTAGTTTCTTGTTTAAT
CTCTTTTAAAGTGGGGCTAGTGGGGTTGGATAAATCATCAAATCGGTTTTTTTTAGGGTA
AATGGTGTAATGGGTAGGAGGATGGGAGGAAATTTGGACTAAGCCTTCTTGCGGCTTTAG
ATCGTTTAAAGTCGTGTTATAGGGGGTAGGGATCGCTAGAAACGATTCTTCGTTAGGGGT
TTTGTGGTTTTCATCAATAGGGTTTTCTTTGAAGTTTTCTTTTTCTTTGTCGTTTTTGGT
TTCTTTTTTTTGGATATCTGATGGGGTGTTTTCAAAACCCTCTTTTTTTGGGCTAAAATT
AGGGCTAAAGGCTTGTAAGCATTGTTTATAAACCTCTTTTAAAAGGCTTTGCGTTTTGTT
CATATAAGGATAAAAAACGCTTTTAGGGGGCAGTTTGAATAAAATCAAATAAGAAATAAC
TACCATAAGCATTATAAGCGCATAAAGCCCAAAGTCCCCTATAAAAGGGCGTAAAAACAA
ACGCGCGCTGTTGCCGATTTCCCCTTGATCCAACAGGCTAGATTGCAAAAAGAGCAAAGA
TAAAATGCCAAGCAGATGCCCTAAAGTTTTTTCTAAAACGATTTCTGTAAAAGGATTTTT
AGTCTTGTATAAAAGGAATAAAACCCACGCTAAATAGGGTAAATTAACCCATGAAAGATA
CCCAAAATATTTTTTATTGATTGCGGCAAACCACACCCCAAAACGCCCTACTAAACCGCT
ATTACTTAGCCATGAAGATAGGGTTAGAAACGCTAATAAAACCCCTATGATTAAAGCTAA
ATAAAGTTTTTTAGATTTCATCGGTTGCACATGTCTTTAAAAGGGCAATATTCACAATCT
TTAACCTCTAGAGTTTTTTCAAAAACCATTTCTTGTTTGAGCTTGGGGATAAGAGAAGAT
CCTAAATAATCCATTTTAGCCTGCAAAACAGGCTCTTCTTCTTGTAACAACTCGCCCTTT
CTTAAGTCATAAAAAAAGGCTTTTATAGGCTCTTTGTAACCCAGATTTTTAAGGGCAAAC
GCATAGATGGCCATTTGATAATCGGTGCTGATTTGAGCGATCTCTATGGGGCTTAAACTT
CCTCTTTGTTTTTTACTCATGTTGTCTAATTTCAAATCGCTTTTGAATTTGTAATCCAAT
AAAATCATCTCATTGTCAGCTGTTTTGTCAATCCTGTCTATGCGCCCTTTAAACGCAACG
CCTTGAATGGTTGTTTCAAAGCTTTTTTCAAGATCAAGGATTTTGATTTTTGCCTTAAAG
CGTTCTTTTTCTTTAAGATAAAAAGCCTGGATTTTTTTGAGCACTATAAGAGTGTCTAAA
CGCTCTTTAGGGGTAATGTTTTCTCTTGTTTTTAAGAGCTGAATGAGTCTCTCTTCTAAC
GCATAGGGGTTTTTATCTTTTTCATAAGCTTCTTTTAAAAGTTCATGGAGCAAACTGCCT
ATAGCGCTATTACTTTCATCTTTAGGGCTTTCTTTGAATCGCTTAATGTAGTGGTAGTAA
AAACGGCGCTTGCAAGTTAAAAAAGCGTTCAATGAGCTAGCGCTAAAGCTAAAATCTTTA
GGGATAGCGGCTTTGATTTCTTCTTCTTGGTAGTCTTTTAAAGGACTTGGTGCAAAAAGC
GTGTAAGCGTCTTTGATAGGCTCTATATGCAAATTTAATTCTAAAAGCATGTTAGAAACT
TTTGAAGTTTCGCTCTCTATATAAGAAAGCGCCATTTCTTTAGAGTTTTTAAAGAGCTGG
TAGTAATAATGTTTTTGCAAATTTTTCTTATCTGATAAAGTGGGGAGGTTGAGCGATTTT
CTTAAAGCAGAGTTTAAAAACAAATCGCAATCTTTAAGGCTTGGCACGCAAGTTTCATTA
AAATCCACAATAACGATTTTATCAAATTGCATGCCCCTTGTTTCTAAAGTGTCCATGACT
CGTATTTTGCCCCCGCTAGAATCGTCTAAGCGGAAATTGGCTTCAAATTCTTGCAAATAC
AAATGCAACAAATCTTTAAGGCTGTAGTTTTTAAGCGTGTCTTTTAAAAGATGATACTGG
TGCATGATTTGAGAATGCGCTTCTTTTAGGGGCACTTTTTCTTTAGAGCTTTGTTGTTCT
AAAAGCGCGAGCGTGAGGCTTTCCAAATCCAATAAAGGCGATGCGCTCAAATCACCACTT
GCTTCTAAATCTTCTAAGATTTTGACAAGCTCTGTATAATAAGGGCTGTTTTTAGCTCCT
AAGCCCATAGCGAAATTCAAATTGTTGTTTTTGTCTAAGAGTTTTAAAAAAGGCAAAAAA
TCCGCATTAGGCGTGATGATCGCCATTTTATTAGGGTCGTTATCTTGTTGCAAATATTCT
TCTATGGTTTGTAAAACTAAAGCGCTTTGTTTTAAATAACTGGAGTTGGCGTAAAGCTTT
GGCTCTATTTTTTGATCATTAAAAGTTTGAGAAAGGATCTTTTGGGTTTTAAAATCAATG
GAATAATCGCAATCTGTCTCTAATTTGAGATTCAAAAATTCCAAAAATTTTTGGTTGTAT
TTGTCGCAAGATAGGTGTAAAGTGATAGGCACTAACTCGGCCACTTCTAATAAGCATTGC
CTTTCAAAAACGCTCATAAAGCCGTCTAAATGCCATTCAATGGAGGAAAAATGCTTAAAA
AATTCTTTTAAAATGGCGGGCTTTTCTTGCATGATTTTGTCATAAAAGCCTAATTCTTCT
AGTTTTTTAATGTAGCGATCATAAATCATTTCTAAGACTTCTAAATGCTTTTCATAATCC
AAATAAATGTCTTTAGAAGAAAGTTCATTGAGTTTGATACAAGCAGAGCTTAACTCATCA
AACAAATCAAACAAGAAAGAAGTGCTTTCCAAATACCCCAAAAAGCTGTTTTCAAAAAGC
AAAAGCCCTTCAAGAATGGATTTTTTTTCTTTAGCGATAGCTTTAATGGTGTCTATCATT
AAAATTAGCCGCGCGCTGTTAGGGATTTTCTTTTTATTAGGGATGTAAAAAGCCTGTTCA
AAAAAATTCCCCATGCTCATCGCACTAGGCAAAAACCCTTCGCCTTGCTCTAAATAGAAA
TGTTTTAAACGCCTGGTGGAGCTAAAAACAAATAGGGGGGCTTTTTCTAAAAAAAGTTTT
TCTAAGTTCATGCGTTGAGCAACCTTTTAGCTTGAGTGGTAATGTTTTCAACGCTAAAGC
CAAATTTTTCAAAGAGTTTATCGCCCTTTGCTGAACTCCCAAAAGAATCCATGCCAATGA
TTTTATCCGCAAAACGATACCACTCTATCGCGCGACTCGCTTCAATGACTAAAACTTTAC
CTTTAAAGAGTTCTTTAAGATAGCTTTCATCTTGCTCTATCAATAAATCAAAGCATGGTG
CACTCACCACTTGAGTGGGGATATTTTCTCGCTCTAACATTTTAGCGCTCTCTAAAGCCA
AAGACACTTCGCTCCCGCTCGCAACCAGCGTGATAATTGGATCTTTAGAGTGGTGTTTAA
CATACGCCCCTTTTAAAACCTGCTCTTTAGAAATCTCATCAAGCACGGGTAAATTCTGGC
GCGATAAAATAAAAGCACTAGGAGCGTTCAAACTTAACGCTATTTGCATGCAAGCCGTAT
TTTCAAAAGCGTCGCTAGGTCTGAAAGCATAGAAATTGGGCAAAGCGCGTAAATGGCTCA
ATTGCTCTATGGGCTGGTGCGTCGCCCCGTCTTCGCCCACGCCAATGCTGTCATGCGTAA
AGATAAAAAGGGCTTTCAGTTTCATTAAAGCGCTCAAACGAATGCTGGGCATTAAATAAT
CGCTAAACACAAAAAAGGTCGCGCAAAAAGGCACAAACAAGCCATACGCTGCTAAAGCGT
TAGTGATAGCCCCCATGGCATGCTCTCTGATCCCAAAATGCAAGTTTTGCCCTAAAGGGA
AATCGCCAGAGTGTTTTAACTGCGTGTTATTAGACGGGGCTAAATCCGCGCTCCCCCCCA
AAAAGCCCTCGCATTCTTTAGCGATAGCGTTTAAAATCATGCCGTTACTCACTCTTGTGG
CTAAAGATTCGCCTTTTTTAAAGGTGGGGTAATTGATGGCGCTAAAATCAAAATCCTTTA
ACGCATGGATTTTTTCTTTTATTTTAGGGCTTAAGGATTTTTCCCATAAGGCTTCTAAAC
TAGCACCTCTAACTTTCACTTCTTCAAAATGCATTTTGTTTTTTGGGCTAATGATAAAGC
TTTCATTAGGATTGATTTGAGCGTTTTCTTTGGATTGTTTTAACACTTCTTTATTTAGAG
GCGAGCCATGCGTTTTTTCACTCCCCTCTAAGCCAATAGCTCCCTTACCAATAATCGTAT
GAGCGATTAAAAGCGTGGGTTTAATGGATTTTTTGGCTTTTTCTAAAGCGTTATGAATCG
CTTGATAGTCATGCCCATCGCATTCTAGCACTTCCCAATTTTGTGCCACAAACCGCATCT
TAACCTGTTCGCTAAAACTAATATTGATAGCGCCTTCAATGCTGATCTGGTTGCTGTCAT
AAATCACAATGAGGTTGTTTAGGTTGAGGTGCCCGGCTAAAGAAGCGCTCTCATAACTAA
TGCCTTCTTGCAAATCTCCATCCCCGCACAAGCAATAGACTTTATGAGAAATGGCTTCTT
TGTCTAAAAGGTTTTGAGCGTATTGACTCGCCATGCTAAAGCCCACAGCGTTAGCAAAAC
CTTGCCCCAAAGGCCCGGTCGTGATCTCAATGCCTTCGGTGTGGTGCAATTCGGGGTGTC
CTGGGGTTTTAGAGTGTAATTGCCTGAAACGCTTTAAATCGTCTAGGCTCAAATCAAAGC
CCCACAAATGCAACAAACTATACGCTAACGCGCTCGCATGCCCTCCGCTAAAAACCAGCC
TATCTCTATTAAGCCATTTAGGGTTAGTGGGGTTTAGGTTTAAGTGCAAGCTTAAAACCA
CCATCACATCAGCTAATCCCAAGCACACGCCCGGATGCCCGCTATTAGCCTTATCTATCA
TGTCCGCGCACAAAAAGCGAAGCACATTCGCCATGCTTTTTAATCGTTCTAAGTCAGCGT
TACTCAATCGCATCAAATTTTTCCATTTTTAAGGTTTTTGAGAGTCATTTTAACACAAAT
TATCTCAAAATCTCTTTGGCTCTTAAGATGTCTTGTTGGATCTGATTTTTAAGCTCTTTT
AACGAAGAAAAGCGCTTGTTGTCTCGTATTTTTTGAACCAAACGCAAAGCGATTTCTTTA
GGCGGGTTTTCTATGATGGTATCAAGGACATGGCATTCTATGGCAAAATGTTGATCCGTG
CTTAAGCGGTTGCCTATAAAACTCACGCTTTTTTGATAAATTGGATCTTTTATTTTCACC
AAACTCGCATACACCCCAAAACTGGGGAGGATAAAATCTTTAGTTTTGATGTTTAAAGTA
GGCGCTAATTCTTTATGCCCTAAACCTTGATCGCTAATGACTTCCCCGCACACTTCATAA
GGCCTGCCTAAGAGCTTGTTGGCTAAAGACAAGTCGCCATGACTTAGGGCTAGTTTGATG
GTTTTAGAATGCACGCTAATCTCTTTTATTTTCACTTCAGGCACAATAATGGTTTTTTCA
AAACGCTCTTTTAAAAATAAAGCGTCATTTTGTCGCTCATGCCCAAACCTAAAGTCATAG
CCCACGACCAGGCGTTCTAAATGGGGGAATTTCTTTTTTAAAAGATCTAAAAATTCTAAA
GCGTTTAATGACGAAATCTCTTCTAAATACACAAAAAATAAAGGCATGCCCACGAGTTTA
GCGCGGTATTTTAGGGGGGTTAAATAGCCTTTAGTGTAATGTTTTTTTTCTATGATTAAA
AGGGCTTTGGGATCTTTTAATTCTTTAAAAAGGGCTTGATGCCCTAAATGCAAGCCGTCA
AATTTACCGATAGCCAGGCTTTTAATTTTAGGCTCGCTTGAAATGGATAAAAAATTCAAC
ATTCCCGTTTTTCCCTTTCACTAAGCTTTCTTGGATCTTTAAGATTTGAAAATCCTTTGT
TTTTAAATGGTTTTTAAAGTTTTCTAAAGCGTTCAAAATGGCTTCTTTATCCACCACCAC
CCCCTTTTTATTGCGTTTTGTTGCTCTACCCACTTCAAATTGCGGTTTGAAAAGTGTTAA
AAATTCATCGCTCAAAGGCAAAATCGCTTCTAAAATACAATATAAGGAAATAAAGCTCAC
ATCACAAAGCGCTAAATCAATTTTTTCTGGCGTTTTAAACCCTCTAATATCGCATTCTTC
ATGACATTCTATGCGTGTATCGTTCCTTAAATTTTCATCTAATTGCATTTTCCCCACATC
CACGCAAAGCACCTTTTTAGCCCCCTTTAAAAGAGCCACTTCACTAAAGCCCCCCTTGCT
CGCTCCCACATCTAAAACCACCTTTTTTTTAAAATCCACGAAATGGGTTTCTAAAAAAGC
CGCTAATTTTTCCCCAGCCCTGCTAACGAATAGTTTTTCAGCGACGATCTCAATCTTATC
GTCCTCTTTAATGATAAAAGAGGGTTTAGAAACTACCATTTTATTGACTAAAACCTGATT
TTTTAAAACCAACGCTTTAGCTTTTTCTCTGCTGCTCACTAAATGCTGACTGAATAAAGC
GTAATCTAAGCGCATTAAAATTGAGGTAAGGGGACTTGATAAGCGAAATTAAAAACAATC
TTGCCTAAACTATAGGCATCAAGCTCTAGTTTGGCTTCTTGCACCGCTAAATAATCCAAT
TTGTCAAAAGCGAGCAAAAAAGCTCTGCTCCACCTGTTCGTGGTTTCTAAAATGCCATCA
AATTCATCTTTTGTGATTTCTCGCACCCATAAAGGCTCTTTTCCTATAGGTTTTGTGCCA
AAAAGTTCATAAGAAATATAGCCATCGTCAATCCAATCGTTATTTTGCGTGAAAATCTCC
ACTAAAAAATACTCATGGTCATAGTAAGTGCCGCTATCCACATCGTTTAAATGCGTAGCG
ATAGCCGTGATGATAGGCACATTATTTTGGGTGATTTCGCCTTTCCTGCTGGCTTGGATC
TTTTTTTCTAAAACTAAGTCTAGCGTGTAAGTGTCTTCATTAAAATTGCTCACACACCCT
AAACAAAAGAATAAAAACACCAGAAGCGTTGAGAGATTTTTCAAGCCCATTCCTTGCTAA
AACCCATGCCATTTTTAGCTAAAATAAAACCTATATTATAACTAAAAGGGGGTTTTATGC
CAAAAAAATGCCGACACTTGCTCCAAACCAGCGATTTAAGCCTAGATGAAATCAAGCTTT
TATTAAAAAAAGCGAGCGTTTATGCGAACGATTTTAACGCCGTATCTTTAGAAACAAAAG
AAAAAATGCACAATAAAATCATCGTGGCTTTATTTTTTGAAAATTCCACCCGAACGGTGT
CTAGTTTTGAAATCGCAAGCTTGAGATTGGGGGTAAAAATCGTGAAATTAAACATGCAAA
CAAGCTCCGCTTCAAAGGGTGAAACTCTAACAGACACTTTTAAAAATATCCATGCCATGC
AGCCTGACGCTATCATCACACGGCATGCTTTTTCAAGCGCGCCTTTTAAATTAGCCGAAT
TTTCACAATGCCCCTTGATTAACGCAGGAAGTGGCGTAAGCGCTCATCCTACCCAAGCGT
TATTGGACTTGCTCACCCTTTATCAGCATTTTGGCAGTTTAGAAAATTTAAAAGGGAAGA
AAATCGCTTTCATAGGCGATGTGAAAAATTCAAGAGTGGCTAATAGCAACATTAAATTAC
TCCAACGACTAGGGCTTGAGATCATGCTGTGCGCTCCAAGCTCCATGCTCCCTAGCGTTT
CTTTAAAAACGACGCACAACATTGAAGAAGCGATAGAATTTGCAGACATTTTAATGAGTT
TGAGGACCCAAACCGAACGGCACAATGCGCCCATTTTTGCGAGCTTGAAAGATTATGGCA
ACGCTTATTGCATCACCCAAAAACGCCTAGAGGCTCACGCTAAAAATAAAGAGATCATTA
TTCTACACCCAGGCCCGGTGCATAGGGACATTGATATAGAAAGTGCGGTGTTAGAAGATA
AGCGATCTAAAGTTTTAGAGCAGGTCAAAAACGGCGTGGCAATGCGCATGGCGGTGTTGG
AGTTTTTGCTATTAGATTTAGATTGATTGTCAAACTTAAAAAATGCTTTTTGGCATTTTT
TAAAATCAATATGAGAATTTTCATATGAAGAAAAGGGGTTTGGTTATAAAACGGCACAGA
AATCCCACTTTGATTAAATTTTGATTTGCTTTATCTCATTTTAGTATGAAACTAAAAAAG
TTTCATTATAATCTAAAATGGTTAAGTTAATTAAAAGTAAATAAATAGCTTGATTACGCT
TCTTTATTTTTAGATCAGTTGAGAATCGTATAGTCTTTAAGCCATAGTCTTTAAGATGTA
TTGGCTATTAAAAGGAAAAAAATGAAAAATAGCACGCCTTTAAAGAATAAAGTTTTTTGC
GGGTTATATGTTTTAAGTTTAAGTGCTTCTTTGCAAGCGTTTGATTATAAAATTGAAGTT
TCAGCGGAGTCCTTTTCTAAAGTTGGCTTTAATAAAAAAAAGATTGATATTTCTAGGGGG
ATTTATCCTACAGAAACTTTTGTAACCGCTGTAGGGCAGGGCAATATCTATGCGGATTTT
TTATCCAAAGGCCTTAAAGATCAAGGGCATGTTTTAGAGGGAAAAATTGGCGGAACAATC
GGCGGGGTCGCTTATGATAGCACGAAATTCAATCAAGGCGGATCGGTTATTTATAACTAC
ATCGGTTATTGGGATGGCTATTTAGGGGGTAAAAGAGCCTTATTGGATGGCACGAGTATC
CATGAGTGCGCGCTTGGATCTGATGGCAAGGTGATTGATTCTATAGCGTGCGGGAACGCT
AGGGCCAATAAAATCCGCCGTAATTACTTGATGAATAACGCTTTTTTAGAATACCGCTAT
AAAGATATTTTTTTAGCTAAAGGGGGGCGTTATCAATCCAGCGCTCCTTACATGAGCTCT
TATACGCAAGGCTTTGAAATCAGCGCTAAACTCAAGGATAAAAGTGAAGGGATTCATAAA
TTATGGTGGTTTAGCTCATGGGGTAGGGCGTTCGCTTATGGGGAGTGGATTTATGATTTT
TATTCTCCAAGAACCGTGATTAAAAACGGGCGCGCTTTGAATTATGGTATCCATTTAGTG
AATTACACTTATGAAAGAAAAGGGGTTAGCGTTAGCCCTTTTTTCCAATTTTCGCCCGGG
ACTTATTATAGCCCTGGGGTGGTTGTAGGCTATGATAGTAACCCTAATTTTGATGGCGTG
GGCTTTAGATCAGAAACAAAAGCTTACATTTTACTCCCTGTCCATGCCCCCTTAAGAAGG
GATACTTATCGTTACGCTGTGAAAGCTGGCACTGCTGGGCAAAGCTTGCTTATTAGGCAA
CGATTTGATTACAATGAGTTCAATTTTGGGGGAGCGTTTTATAAAGTATGGAAAAACGCA
AACGCTTACATCGGCACGACAGGAAACCCTTTAGGCATTGATTTTTGGACCAATAGCGTT
TATGATATAGGGCAAGCCTTAAGCCATGTGGTAACCGCTGATGCCGTCTCTGGTTGGGTT
TTTGGTGGGGGCGTGCATAAAAAGTGGCTGTGGGGGACTTTATGGCGTTGGACTAGCGGC
ACTTTAGCCAATGAAGCGAGCGCGGCTGTTAATGTGGGCTATAAGATCAGTAAGAGTTTG
ACAGCGAGCGTGAAATTAGAATATTTGGGCGTGATGACGCATGCAGGCTTTATGGTAGGG
AGTTATAGGCCCACGCCCGGCTCTAAAGCGCTTTATTCAGACAGGAGTCATTTGATGACA
ACTCTTAGTGCTAAATTCTAACCAATCGCTTTAAGCTGTTTATTAAAGCGTTAAAAATCC
CTTAATAAAAACACTATAATACAAGTTTAATCAAAATCCATAAGGTTAAGCATTTGAAAC
TCTTTTTCAAGCGGTATTCTAAATATCTTAAAGAGCATTATAAAAGTTTTATAGTGGTTT
TATTTTCTTCTTTAGTGGTGGCTTTAAGCACGGCTTGGGGGACTTATTTAGTCAAGCCCA
CTTTAGATGAAATTTTTATCAATAAAGACACTCACATGCTCAAAATCCTGCCTTTTTTAG
TGATCTTAGCGTATTTGGGCAAGAGTGGGGGCATGTATTTAGGCACTTATTTCACTAACT
TTATCGGGCTTGATATTGTCAAAAAAATACGCAACACCATGCTAGAAAGCCTTCTCAAAA
TGGAAATGGATTTTTTTAACAGGACGAAAAAGGGCGAATTGATTGCAAGAATCACCAATG
ATATAGGTTTGATCAGAGCGAGTTTGTCCAATTACCTTTCAGAAAGCATAAGAGAAGGGC
TAACGATTGTTGGGTTAGTGGGGGTGGTGGTTTATCAAAGCCCTAAATTAGCGTTAGTGG
GGCTAGTGATCATGCCGTTAGCCGCCATTCCTATCAGTAAAATCATTCGTAAGGTTAAAA
AACTAGCTAAATCCCATCAAGAGAGTAACGCCAAAATCACCGCTCGTTTGAGTGAAGTCT
TTAACAATGTGGAAGCGATTAAAATCTCTAATGGCGAAAAATTAGAGCATAAGGCTTTTG
TGAAAGAAAATGAAGCGTTTTTTAAAATCGGCATCAAAAACATCGCCGTGGCTGAAATTT
CTTCGCCTTTAATGGAGTTTTTAGGCTCTATTGCTATAGCGCTAGTGATTTATTTAGGGG
GGAATGAAGTGATTAGGGGCCATATTAGCGTGGGGGCGTTTTTTTCTTTCATCACGGCCC
TTTTTATGCTCTATACGCCGATCAAACGCCTAACTAGGATTGTTTCTAATTTTCAAGAAG
CTTTAGTCGCTAGCGACAGGATCCATGAGATTTTAGAAAGAGAGCCGGCTATTGTTGATG
GGGAATTAACGCTAAATAACGCTATACACACCATAGAATTTAAAAAGGTATGGCTGGCTT
ATGCGCTAGACAATCAAGAGCGTTATGTTTTAAGCGATATTAGTTTGAAATTCCAACAAA
ATGAAATCATCGCTTTAAAAGGCGAAAGCGGGAGCGGTAAAAGCTCATTAGTGAATCTGA
TCTTACGCCTTTATGAGCCAAGCCAGGGCGAAATTTTCATCAATGATCAAAAAATAGAGA
GCATCACTCAAAAATCTTTGAGAGAAAAGATTAGCGTTGTCACTCAAAGGGTGTTTATTT
TTAACGGGAGCGTGGCTGAAAATGTGGCGTATGGTTTAGAAATTGATGAGGTCAAAATCA
AAGAATGCCTAAAAAAAGCTCAAGCCTTAGATTTTGTGGAAAAAATGCCTCATGGGATAG
AGAGCGTTTTAGACGAATTTGGCGCTAATCTTAGCGGCGGCCAACGCCAAAGAATCGCCA
TTGCAAGAGCTTTGTATAAAGACGCTCAAGTTTTAATCTTTGATGAAGCCACTTCCGCTT
TGGACAATAACACAGAAGAGAGCGTTAAACAAAGCATTTTAGAATTGAAACAAAACCGCT
TGATCATTCTCATCTCGCACAACCCAAGCACGCTAAAATTAGCCACTAAGCATGTGAAAT
TAGAGCATGGGCGTTTGACAGAATGTTAAGGGTTTTAAGCGTTGGTGTTGTTTTTATTTT
ACTAGGGTGTCAGCTTTTCAACAAAACGACACTCCATTTAAAATATAAAGATTACCCCAA
AAATAGCGCTTTAAAAACCGCTTTCACTTTAACCCCCCCTAAAATCTTTTTTAACGCCCG
TTTTGTGCCGCCCTTTTACCAAAAAGAATTTAAAAAAGCGATCACCCAACAAATCGCTTA
TTTTTTAAAAGATAAAAGCGCTTTTACCCTCAATGTTTCAGGCAATGTTTTTTTTTCTTT
TGAAGAGAGTCCTAAAGATTTAAAAGCCATTAAAGAAAGGCTTAAAAAGACGATTGAGCC
TAACGCTGACCCAAAATCCGTCATGCGTTTTTTAAACCTTCAAGCGAGCTTGATTTTAGA
ATGCGTCCCGCAAACCACTTGCCCGTTTGACACCCTTTTAATCCCCACCGCTTTCAGCGT
GCCTGTTTATTACGCTAATCGTTTGGGCGATAACCCCTCTCTTTTTTCCCAAGAAGATAA
AACCTATCATAACGCTTTGATCAAAGCCCTTAATAAGGCTTACTATTCTCTTATGGAGGG
TTTAGAAAAGCGTTTGAACGCTATAGAAAATGCAGAGTGGCTTTAAGGCATGAAAAAGAT
TGCATTTTTTATTTTTGTCATTTTGTTTTCGGTAGGGATTTATTCAGCGTGGCATATTTT
ATTAGAAAAAGCCCTAGAATTGAAATTAGTAACCTCAGCTAATGATTTGCTTTTAAAATT
GTTGGCAATTCTTGGCGTTTTTTCAATGTTAGTGCTTTTTCAAGGCGTTATTTCTTCGTA
TAAGAAGCGCCAACTCAAACGCATTTTACAAAAAATAGACGCCATGAACGGCTTTGAATT
TGAAGAATATTCCAAAATCTTTTTCACTTCAAAGGGTTTTGAAGTGAGCATCACGCAAAA
AAGCGGCGATTATGGAGCGGATTTGATTATAGAAAAAGACGGCATCAAATGGGCGGTTCA
AGCCAAACGCTACTCGCATAAAGTTTCGCCCAAAGCCATTCAGGAGGTGGTCTCTTCTAA
AGCTTACTACGCTTGCGAAAAAGCTTGCGTGATCACCAATAGCTATTTCACGCAAGCCGC
TCAAAAACTGGCTCAAGCTAACGGAGTGCTTTTGATTGACAGAGACGAATGGGTCAGGTT
TTTGGGTGGGAAAAACTAATCTGGTTAAAAATTTTTTAGGGCAATTTGTAGAAAATAATC
AAAAATAAATCCTAAAATTTTCTAATTTAACAAAATATATTAAAATTACCCAAAAAGTAT
TATTTTTCTTAAAAGGTGTGCTGTGAAATTGTGGTTTCCTTATTTTTTAGCGATTGTGTT
CTTGCATGCATTAGGTTTAGCGTTGCTCTTTATGGCCAATAACGCTTCGTTTTATGCGGC
GGCGTCTATGGCTTACATGCTAGGGGCAAAGCATGCCTTTGATGCGGATCACATCGCTTG
CATAGACAACACCATTAGAAAGCTCACCCAACAAGGCAAAAACGCCTATGGTGTGGGGTT
TTACTTTTCTATGGGGCATTCAAGCGTGGTGATTTTAATGACCATCATCAGCGCGTTTGC
GATCGCTTGGGCTAAAGAGCATACGCCGATGTTAGAAGAAATAGGGGGGGTAGTGGGGAC
TTTAGTTTCTGGGCTTTTTTTGCTCATTATAGGGCTATTGAATGCCATTATTCTAGTGGA
TTTACTAAAAATCTTCAAAAAATCGCACTCTAATGAAAGCCTAAGCCAGCAACAAAACGA
AGAGATTGAACGGCTTTTAACGAGTAGGGGCTTACTCAACCGCTTTTTTAAGCCCTTGTT
TAATTTCGTCTCCAAGTCGTGGCATATTTATCCTGTGGGTTTTCTTTTTGGGCTGGGTTT
TGATACCGCTAGTGAAATCGCGCTTTTGGCCCTCTCTAGCAGTGCGATTAAAGTGAGTGT
GGTGGGCATGCTCTCTTTACCCATTCTTTTTGCCGCTGGCATGAGTTTGTTTGACACTTT
AGATGGGGCGTTCATGCTCAAGGCGTATGATTGGGCGTTCAAAACCCCTTTAAGAAAAAT
CTATTACAATATCTCTATCACGGCCTTAAGCGTGTTTATCGCGCTCTTTATCGGGTTGAT
TGAGCTTTTTCAAGTCGTTAGCGAGAAACTCCATTTAAAATTTGAAAACCGCCTTTTAAA
TACCTTACAAAGCCTAGAATTTACAGACTTGGGCTATTACTTGGTGGGCTTATTTGTAAT
AGCGTTTTTAGGCTCATTCTTTTTATGGAAAATCAAGTTTTCTAAACTAGAGGGCTAAAT
TTTAAGCCCTCAAATTATCGCTTAACAAATCTTTAAGGCTTTTATTTGAAAAACTTGGCA
TAAAGGCTTTAGGGTTTGAAAGGCTTTCGCTCAAATAACCTAATAATTCCTTAATTTCGT
TTAATTTTTCTTCCAAATAAGCTTGAAACTCGCCCGCATTTTCCAATAAATCCAACGGAT
TATCCACAACCATGGAAAAAATTTCATCATTGATTGCAATATTGAGCTGAGTGTCAAACA
AAGGGGAGGCTAAAAACTGGCAATTTTCTACAATTTCTCGCAATTCCTGTTTAATGATAG
AAGCTTGCAAAGCATCTTTATCTTCTAAACCCATGCTCTTATTGAAAAGCTTTTTGCAAG
CGATTTGCAAGACTTGTAACGCTCCAACGCTCTCGTTTATATTTTTCATGTCCCTACTGA
ATTTGGCGATTTGTTGGGATTTTTCTATCGCATTGGTTGTAAAATCGCTTGTTTCCACAC
CGCCCAAATGCTTTTGAAGAGTTTTTAAAATATCCATAAAAAACCTTTTAAATAGAATTA
ATTCTTCACAAGCATTTTTCGTTCCTTTTTATGAAAACTTTAAAAAACACCCTTAAAAAG
GTTTTTAGGTATAATTAGCGATCTTTTAGTTTCAAATAGTAGAGAGATTGGATGAAAAAA
ATATGGCTTTTAGTGTGGGGCTTGTATTCTTTGGTGTTTGTGCATGCGATAGAAACGATA
GAAAAAGTCCCTACAAATGTAGAGGATAAAGACAAAGCCCCCCATTTGTTGCTTTTGGCA
GGGATTCAAGGCGATGAGCCTGGAGGGTTTAATGCAGCTAATTTGTTTTTAATGCACTAT
AGCGTTTTAAAAGGCCTGGTTGAAGTGGTTCCGGTATTGAATAAGCCTTCCATGTTAAGA
AATCATAGGGGTTTGTATGGGGATATGAACCGCAAATTTGCCGCTTTAGACAAGAATGAC
CCTGAATACCCCACCATCCAAGAAATCAAATCCTTGATTGCAAAACCCACTATAGATGCC
GTCTTGCATTTGCATGATGGCGGTGGGTATTACCGCCCTGTTTATATTGATGCGATGCTC
AATCCTAAGCGCTGGGGGAATTGCTTTATTATTGATCAAGATGAGGTTAAAGGGGCGAAA
TTCCCTAACTTGCTTGCTTTTGCAAACAATACGATTGAGAGCATCAACGCCCATTTATTG
CGCCCTATTGAAGAGTATCATTTAAAAAACACGCGCACCGCGCAAGGCGATACAGAAATG
CAAAAAGCCCTAACTTTTTATGCGATCAACCAAAAAAAGAGCGCTTTTGCCAATGAAGCC
AGCAAAGAACTCCCTTTAGCATCAAGGGTGTTTTACCACTTGCAAGCCATTGAGGGCTTA
CTCAATCAGCTCAATATCCCTTTTAAGCGCGATTTTGAGCTTAACCCTAGCAGCGTGCAT
GCCCTAATCAACAATAAAAGCTTGTGGGCAAAAATCAGCTCTCTGCCTAAAATGCCCCTT
TTTAACTTGCGCCCTAAACTCAATCATTTCCCCTTGCCCCACAACACTAAAATCCCGCAA
ATCCCCATAGAGAGCAACGCTTACATTGTAGGGCTAGTCAAAAATAAGCAAGAAGTGTTT
TTAAAATACGGCAACAAGCTCATGACACGATTATCGCCTTTTTACATAGAGTTTGATCCT
TCTCTAGAAGAAGTGAAAATGCAAATTGATAATGAGGATCAAATGGTTAAAATAGGGAGC
GTGGTTGAAGTGAAAGAGAGTTTTTATATCCATGCTATGGACAATATCCGCGCGAATGTG
ATTGGCTTTAGCGTTTCTAATGAAAGCAAGCCTAATGAAGCGGGTTATACGATTAGACTT
AAAGATTTTCAAAAACGCTTTTCACTGGACAAGCAAGAAAGGATCTATCGCATAGAATTT
TATAAAAACAACGCGTTTAGCGGGATGATCTTAGTGAAATTTGTGTAGGAATGCACAAAC
CTTAGAGTTCATAGCGTTTTAAGGCAACGCCTAATAAATATGATAGCCATAAATAAAGGA
TAGTTATGCCAGACATTAGAAATCTTTACTTATCATTACCTGACTTAACGAAGAGGCTAT
ATAACATAAGCAACAGACTTTACAGCATGCGTTCATCTTGTTCTTTTTTTAGCAAGGGAA
TATCGTGCTTTAGAAAGAATGCATGAGATAATCGCATGGATGGCTTAATACAGCGATTAG
ACAATGACTTAAAAGACGATCGCTCTCGTATTCGTCCCTATTGGATACATAAGCGACTTA
TGCCTAGTGTCTGGCAATATGAAACCTGATGAGCTGTGCGTATTGTTTGTTAAAATCTTT
GATCTTATTCGTTTGCGATTCAAAAGCAATCTGTCTCGTAATTCCCTTTCTTTTATGGGT
GATGTAATTAGCAACTTGAACAAGCAGATTCGTTTGTATCAAAAATGGAAATGAGAAAAG
GAAAATGCGATAATTTCTCTCTCTTATGGTTATGATAAATCACCATTGAAAGGCGTAAAA
ACACCCAAACAAAGCATTAAAAGACAACAACCCTTTTGAATGCTACTGTCTTTAAACTAC
TATCTTTATATCACACCACTTCTTGCCCAGCATCTAATAAAGCTTCTTTAATCAAATCCT
GTGTCGCTGGAGCGTCAAATTCTACAACCACGCTCTTTTTTTCCACGCTCACATCAATGA
AGCTCACGCCTTCAATTTCGCCCACAAATTTTTCAATTTTATCCACGCAATGGTTGCAAG
TAATGCTTGGCACTTGAAAAGTTGCTTTCATTCAATGATCCTTAATTTTAAAATTCCTTA
GCCTTTGGGAGTTTAAGACCACACTCACAGAGCTTAAACTCATCGCTAAACCCGCAATCG
CCGGGCTTAACATGATATTAGCCTTATAAAGAACCCCACAAGCTAAAGGGATGAACACGC
TATTATAACAAAAAGCCCAAAACAAATTTTCTTTGATATTTTTAATGGTCGCCTGGCTTA
ATTTAATCGCGCTATAAACCGATTTAATATCGTTGTTAAAACTCATAATGTCCGCTGCTT
GCACGCTCACATCGCTCCCTTTAGCCATCACTACCGCCACATCGCTCATAGCAAGACTGG
GAGCGTCATTCAAGCCATCGCCCACCATCATAACGATCTGCCCTTGTTCCTTAAGCTCTT
TAATCTTGTTGAGCTTGTCTTGTGGTTTAGCGTTGCTGATATAACCATCAATCCCTAATT
CAAGCGCGCATTTTTTGACATTTTCCCTATTGTCCCCACTTAAAAGAAGCGTGTTAATGC
CTAAATTTTTGATTTGAGCGATATGTTCTTTCACGCCTTTTTTGGGCAAATCTTCTAAAA
CAAACACCCCTAAAAGCTCGTCTTCTTTTTCACTGATCGCTCTGCCCACAAACACTAAAA
TCCCATTTTCTTTAATTTCTAGCGTGTTAATAGGGTTAAAAAACTCGCTATTGCCTACTT
TAATGATCTCTTTAGCGCCTTGATAATCTGTTTTAGCGCTAATGCCAAAACCCGTTTTCA
CTTTAACTTTGCTCATTTCTTTTAAGGGGGCGTTATGCTCTTTTGCGTATTCTACAATCC
CTTTAGCGATGACATGTTCGCTGCTCTTTTCAATACTGCCCGCTAAACTCAATAGCTCTA
ATAATTCTATGTTAGAATGAACGCTTTTAACGACAGGCTTGCCGTTAGTGAGCGTGCCGG
TTTTATCAAAAACGATCGTATTGATTAGCCTTGCTTTTTCTAAACTTTTAGCGTCTTTAA
AAAATAAGCCCAAAGAACTCGCTTTTTGGTTCGCTACTAAAATGCTCATAGGCGTGGCCA
ATCCTAAAGCGCAAGGGCAAGAAATCACTAAAACCGACACAAACACTTCTAAAGCGATTC
CAAAATTCCACCAAAAATCAGGCTTAGGCGCGATGATGAGCCACACCACAAACGCTAAAA
TAGCGATAGCAATCACGCTTGGCACAAACACGCTTGAAACCTTATCCGCTAAGCGAGAAA
TCTCTGCCTTTGAACTTTGAGCGTTATGGATCATTTCTATAATTTGAGACAAGGTGCTGT
TTTTGTTGTTTTGCGTGGCTTTCATTAAAAAACTCGTGTGGCTATTGAATGTCCCTGAAA
AGACTTTATCGCCGACTTTTTTATAAACCGGCAACGCTTCACCGCTCAACATGCTCTCAT
CTAATTCCCCTTCGCCCTCTATGATTTCGCCATCCACCGCAATCGCACTTCCAGGGAGAA
CCTTTAGAATATCCCCCACCACAATACTATCCACTAAAACTTCAATCTGTTGGTTATTTT
GCATTTTAAGGGCGGTTTTTGGGGCGTTTTTCATCAAGGCTTGCATAGCGTCTAAGGCTT
TGTCTTTAGAAACATTTTCAATGCGTTTGCCCACCATCACAAACATTAAAATCACGCACA
CGCTTTCAAAATAATAATGCCCATAAGACCACTGATCGGTATAATGATCGGTATAAACCA
AATACAATTGCCACAGGCTTGAAATTAAGGCAGCGCTTGTGCCTATGGCGATAAGGCTGT
TCATGTTGGGTTGTCTGTGCCATAAGGCTTTAAACCCCTGAATGTAAAAATCCCTCCCCA
AATGCATGACAATGAGAGCGCCTATAAGTTGTAAGCAAGTGTTTAAAAAATTACTATGAT
TATCAATCGTAAGCAAGCTTTCAGGTAAAAGGCTAGGACTAAGCATCGCCCCCATAGAAA
GATACACCACAAAAAGCGTGAAAACAACCGCCAACGCTAATTTAACATTAGGGCTGAAAA
ATTCTTTTTTTTCTTTTGTTAGAGTTTTTTTAGGGCTATAGCCTAGCTTTTCAATGAGCT
TGAAAATTTCGTCTAAATTGGTTTGGTTTTCGTCAAATTCAATGTTAGCGCTCTTATTTA
AAAGGTTCACTTCTATTTTTTTCACAAAACTCTTACGCCCTAAAGAGCGTTCAATCCCGC
TAGAACACGCCGTGCAAGTCATTCCCTCTATGTAAAAAGATTCTTTCATGCGCTCTTATT
TTTATTGAAAATAATTTTTACCATTAAAAAGAGCCACCGAATGATGCCATAAATCAAATA
CAACCCCATAAACACGCTTAAAGCCTCTAAAGGGCGCACAAACACCAACGATAAAAAAAT
CAACACTAAGATGAAAAGCTTGAGATTCCACTTGACTTTTTTAAAATTAGGGTAGCGGAT
ATTGCTCACCATAAGCACCCCCAACAAGACAATAAAGCTTAAAAATAACTTTTCTGTATT
GCCTTCTAAAAAATGGTATTTGTTATCCAACAACACACAAAGCACCACCAATACTGCCGC
AGCAGGAATGGGGATACCAATGAAAGAATAGGGGTCGCTTGTGTTGGTGCTGATATTGAA
TCGCGCTAATCGTATCGCTCCAAAAATCACAAACAACGCGCTCACCGCCATGCCTATGCG
CCCAAAGTTATACCCCACATAAAAGTAAGTGATTAAGCTCGGGGCCACTCCAAAAGCGAC
CACATCAGCCAGAGAGTCAAATTCAATGCCAAACTTACTAGTGGTGTTGGTAAGCCTTGC
GACACGCCCATCAAGCCCGTCCAAAATAAGGCTCGCTACCACTAACCAACACGCCATGAC
AAATTGATAACTGGAAGCGTAAAAAATACTCATCATGCCTAAAAAAATACTGCTAGCGGT
AAAAAGATTAGGGAAAAGATAGAGAGGGTTAATAGGCATTAGAGATTCTTTTTAACTTGG
CTTGGTATTTTAGAACAGGAATAAAAATCTTACAAGCAACGTTAAAAAACTTACAAGAAA
AGAGCGTTAGAGCGAACGCTTTATAGTGCTGTTGATAAGCATGAGTTTTTAGAAAACAAA
ATCTAAAAAAAAGCTTTAAACAAACAGAATGTTTATAATAAGGCTTTAAACCCTTATCAA
AAATCTGTTTGTAAGCTCGCACTCTTAACTCGCTTGCTCTTCTAAAGGGATCAAACGGCT
TTCTAAATTGTTGGCAACTTCGTATTCGCTGATGATTTCACGCACCCTTTCGCCTGTAAT
GACTTCTTTGTCAAACAATTCTTTGACCATGATTTCAATCGCTTCTCTATAGTCGCTTAA
GGTTTGTTTGACATGCTTATAGCGTTCTTCTAGCAAGTTTTTAATGAAAAGATCCATTTC
TTCTGCGGTCTTTTCGCTAAATTCCCTACTGCTTCCATAACCACCTCCTAAAAAGGCGTT
CCGCTGTTTTTCTAACACCATAAGCCCACTGACACTGCTCATGCCGTAGTAACTCACCAT
GCCTTTAATAATATCAGTCGCTCTTTCTAAATCGTTGCTCGCACCGGTAGAAATTTCTTC
CAAAAAGACATCTTCAGCCGCTCTCCCGCCTAAAAGCACATCAATTTCAGCGATGAGTTC
GTGTTTTTGCATCAAGTATTTGTTTTCTTCAGGCGTGTTAAGGGTGTAGCCTAAAGCCGC
CATGCCCCTTGGAATGATAGAAACTTTATTCACCCTAGCACTCCCTTTAGTCATTTCAGA
AATCACGGCATGCCCGCTCTCATGGTAGGCGACGATTTTCTTTTCTTTAGGACTGATGCG
CCTGCTTTTCTTTTCTAACCCTGCAATCCCTCTTTCAACCGCTTCTTTTAAATGCTGTTG
CCTGACTTCTTTTTGGTTGTTTCTTCCTGCTAAAAGCGCGGCTTCATTGATGATATTTGC
CAAATCCGCTCCTGCAAGGCCTGCGGTGAGTTTGGCGACTTCTTGCAAATTCACATCATT
AGCGAGTTTCACGCCTTTAATATGCACTTTTAAGATTTCTACCCTGCCATTAAAATCAGG
CTTATCCACTAAAACCTGCCTGTCAAAACGCCCCGGACGCATTAAAGCCGGGTCTAAGAT
TTCAGGGCGGTTCGTTGCGGCTAAGACAATCACAGGCGCGTTTTCGCTCCCAAAACCATC
CATTTCGGCTAAGAGCTGGTTTAAGGTTTGCTCTCTTTCATCGTTCCCGCTCACCACGCC
TCCAGCCGCTCGACTCTTACCTATGGCATCAATTTCATCAATAAAAATGATGCTAGGGGC
TTGTTTTTTAGCGGTTTCAAACAAATCCCTAACCCTGCTTGCCCCTAAGCCCACAAACAT
TTCAATGAAACTGCTCCCTCCCATAGAGAAAAACGGCACATGCGCTTCGCCGGCTACCGC
TTTGGCTAAAAGGGTTTTACCCGTTCCTGGAGGCCCTACTAATAACACGCCTTTAGGGAT
TTTAGCCCCTAAATTGGCGTATCGTTCAGGGTATTTTAAGAAATCTACGATTTCTACCAC
TTCTTCTTTGGCTTCTTCATTGCCTGCCATGTCATTAAAACGCACATTGGGTTTTTCAGC
GTTAATGAGTTTTTTCGCGCTCCCCATGCCAAAAATACCCCCACCCATATTTTTTTGCAT
GCGGTTTGCCATAAACATCCATAGCCCTAAAATCACTAAAATAGGCATGAGCCACCCTAA
CATGTCCGTAAAAAAGTTAGACTCGCTAAAACCAGAATAATTGATTTTTTTCTCGTCTAA
CAAAGGCACTAAGGTCAAATCAGGCACTCGTTTAGCGATATAAATCACACGATTGTTACC
TTCTTTATGGCTGGCTTTGATCAAGGTTTGACCGATACTCACATTTTCCACTTCATTATT
GCTGATGAGCTGTTTGATTTCATGATAGCTCACATTTTTAGTGCTAGAAGCTAAGAAATT
GTCCGTAAAACTGCCCTCAGAATTGAAAGAGCGTAGGAAAAAGATGAGTAAAATCCCTCC
AAGAACCGCAAGGATAATGGGACTTTGAAAAAAAGGTTTTTTAGGTTCGTTCGTTGGTTT
CATTATAATCCTTAATTTATTGGTTGTTTTTTAAGCAATTTTAGAGCGACCCATTCGTTA
CGCTGTCGCTGTTCTAAAACCTCAAATCCATTATAATAGATCTGTAAAACAGAGTTTAAA
TGGGTTTCTAAAATCCCTGATAAAATAAGAGTGTGGTTACAAAGCCGCACAAATTCACTA
TACAAACTCTTAATCACATCAGCGACAATGTTCGCCACAATGATATCAAAACGCCCTTTA
ATTTTTTGCGTAGAGCCATAAATGATTTTATCTTGCGCTAATAGGGTGATTTGATTCAAG
CTAAAATTTTTCAGGGTTTCTTCAACGGCCAAACTATCCGTATCGCAAGCTACTAAAGCG
CTAACGCCTTGTTTTTTTAAGGCGATGCTTAAAATCCCGCTCCCACAGCCCACATCTAGA
GCGTTTTTGCGTTTTAAATCAAGGTTAGAGAGCAATTCCAAACACATAGAAGTGCTTTCA
TGATGGCCCGATCCAAAGGCAAGAGCCGGATCAATCATTATGCTATCGCTTATAGCGACA
TGGCTTGGTTTTTGATGCCAGCTAGGGTGTATGTAAAATTTGGCACATTGCACCGGCAAA
ATAGCTTGTTTGTAGGCTTCTAGCCAGTCTTTTGAAGCCAAATTGCGTGAAAGATAGAAA
AAATCAAACTCGTTTTGCAGGTTTTGTTTTAATCTCAAACAAAACGCTTTTAATGCTGGA
ATGAGCGAGTCGTTCAAATCCTTTTGAGAGCGTAAAATAACGAAATTTTTGAGATACGGA
GGTTTTTCTTTTAAATTTTCTTTTAAAGGATCATGAGTGGCGAAATGATTCCAATTGGAT
TGGCTTATAAATCCAATGCTCTCTTTATCGTCAAACGCTTTTAAACTTTCTAAGCTTGAT
TCTTCTAAGGCTAGATGCGTGGTGTCTAAAAGAAAGCCCTCAAAAAGCTCTCGCTCCTTA
GGGAAGATAAAGAAAAACTCACAATACATTGGCTTTAACACTCAATCGTTTGTCCCTAAA
ACAACCTCTAATTTTTCTTTCAAAACTTGGGGGGTAAAAGGCTTCACAATGTAGTTATTC
ACACCCGCTTTCAAAGCCGTAATAACTTCAGCCTTACCGCCCTCTGTGGTGATCATAATA
ATAGGGATTTCTTTAAAACGGCTATCGGAGCGCACCTTTTTAACGAGATCCAACCCGTTC
ATTTCAGGCATGTTCCAGTCTGTGATAAGCACCTTAGTGTCCGCATTAGCGTCTAGTTTC
TCCCAAGCTTCCACCCCATGCTCAGCTTCTAAAACATCTTCATAGCCTAAGCGTGAAAGC
GTGTTTTTAATAATTCTCCTCATAGTTGAGCTATCATCTACTACCAGTAGTTTCAAAGCA
CTTCTCCTTTTAAGATTGCATTTAAATTAGGCTCTTTTTAAACAGCCAAAGCGTCTCTAA
CGCCTTATAATAATAAATCGTTCCAAATAATAGCATGTTTTGATTAAAATTACCTTGACC
GACAATAATCATTGGCTAAATGGAGCGTTCAATGAGCGTTCTTATTTGTAAAAAAATTCA
GTTTGTTTGCTATGATAATCGTTTAAAAGTAATAAAATAACTCTTTGAGTGCGATAAAGG
GTCATTGGATGGTTTGAAAAAAGAAAGACAAGGATTTTACAAGTAAGTGTATTATTTAAG
AATTTTAATACTGAGTATGAGTTTTTTAAATATTTTGAATGCTGAAAATTTGAGTTATAT
GTCTTCTTCTTATCAAATAGGCACGGTGTTTATGCGCCCTTTAAACACCAACAAGCTTTT
ACAAGGGGCTTCAATCCTTCAAGGCTATGAAGTGAATCCTAAAAACGATTGGGCTTATTC
TAGGTATTATTTCTTTATAGATTATGGTAATGTGCTTTTTAATAATGACTCTACTTTACA
GGCGAACATGTTCACTTATGGGGTGGGAGGGGATTTTATGGTCGCCTACGCTAAAAACCC
TATCAACCGCTGGGCTTTTTTCTTTGGCTTGCAACTGGCCGCTAACACATGGATACTCAA
CAATAAAGTCAAAGATTTGGTGGTGAATACTTGGGATTCATTAAAAGATTTCAATTTTCA
TAACACTTATTTCAGGGCTATCGGGAAATTTGGGGTGCAGTTTCGCACGATCGTTTTGTA
TCATAAGGTGGATGTAGAAATTGGCATGAAAATCTTTCTAACCCCTGAAAGGCGCAGTTT
GTTTGAAAGGAGCTTTTTGTTTTTTGTTTCGCATTCGTGGCATTTTTAAATGGCGGAGAG
AGAGGGATTCGAACCCTCGAAGGCTTGCACCTTACACGCGTTCCAGGCGTGCTCCTTCAA
CCACTCGGACATCTCCCCTTAAAAAGGGCTTATTATAACTAAGATTTGTTTAAAAAGGGC
TTATTTTAAAAGGAGTGAATCCTTAGAAATAACGCCATCAATCTGACTTTTAGCGCAAAT
TTCCCACAACTCTGTATCGTTTAAATCCATAGAAAACAAAATTTTGCTATCTAGTAAGTA
ATTAGTGGCGTGTTGTTGGGCGAGTGTAGCTTGTTTAATATCCTTAAAAATACAATAGAG
CGGTTTGAAAGCGTTGAATAAAAAAAAGGTGTCTGTTTCTATTTTGTGCGATAAAAAGAT
CACGCCAAAATGGACGCTATTTTCACAGCAGTATTTGGCTAATTCCAAATTTTTTGGGTT
TGCTTCAAAACACACTATATCGTTATTGGTGCTAGAATGAATGCCGTCGGTGTTTTTAAT
GAAAATAAAACGATCGCTAGGGATTAAAGGGTGTCCTAAAATAAGCATATTTACCCCTTA
TTATTCAAACAAGTTTCACTGCAATACGCCACCGCCCCGCTGTAAATAGCGTCTTTGCTA
GAGACATAGGTTTGGCATTTAGAGCATACAATCATGTGATCTTCTAATTCTTTAGGGGTT
TGTTGCGTATAAGAGTGGTTGTCTTTAAGGGGTTTTTGCCTCAAAAACAAACGCCATAAA
ACCCACACAATAATGAGCAAGGGGATTAAAATTCTTAACATAAACTTTCCTTTGATTTGT
AAAAATAAATACGCTTTTGATGTATAAAGCATTCAGTGTCTTTGCAAGCGATTTCATCTT
TTAACTGCTCGCCTTTATAGAATAAAAAATACCCCTTATCTTTTAGGAAGCGTTGGCTTT
TTTCTATCAAAAAAGAAGAGCTAGCGACCGCTCTAGAAGTGATTAAATCCACTTGTAAAA
GATTTTGATAATATTCTAAACGCTTTTTAACAATTTCAATATTTTTTAAAGGCAAAACGC
TTTTAAGGTAGCTTAAAAAAGCCGCTCTTTTTATTCTTGGCTCTAAAAGAATGAATTTGA
CTTCAGGTTTTTCAAGGGCTAAAGGGATAGCAGGAAGTCCCGCCCCGCTCCCAATATCCA
AACAACTTTTAAAATCTTTGATAAATTCTAAAGGTTTTAGAGCGTCTGTGATCTGGGGTT
CTAACTCGCTTAAACGTTTCGCGCCGCTCAAGTTGTGCGTTTGATTCCATTCTAAAAGGA
TGCGCGCATAATCTTGCAATAAGGGGTTCATAAAATCAGCATCCCATCGCCATAAGAATA
AAAACGATACTTCTTTTCTATGGCTATTTTGTAGATTTCTTTGGTTTTTTCTAAGCCTAT
CATCGCGCTTACAAGCATTAAAAGGCTTGATTTGGGCAAATGGAAATTAGTGAGCAAACA
ATTAACATGCAAAATAGGATTAGCAAGATGCAAGAATATATCGCATTCAAACGCCTCTTG
ATTAGGGTTTTCTAAACGCTTAAAGTATTCCACGCTCCTTAAAGCGGTCGTGCCGATGCA
TAAAATCTCTTGGGATCTTTGCAAAATTTCTTGACTCTTTTTAGGAATGCGTAAAACTTC
TGTGTGGATTTGATGCTCTCTAATATCCTTAGTTTCCACACCAAGAAAAGTCCCAGCCCC
CACATGCAAGGTTAAAAAAGCGTGCTTGAAATCTTTCAATAATTTTTCTAAGGTATTTTG
AGAAAAATGCAATGACGCTGTAGGGGCAGCCACTGCGCCCATGTGTTTAGCGAACACGCT
CTGGTATTCATGCGTATCCAAACTTTCATCCGCTCTTTTAATATAAGGGGGTAAGGGCAT
ATGCCCGTATTGCTCTAAAAGTTTTAAGATATTTTCTTGATTTAAGGGGGTTTTATTGCC
ATAAAAAGCGATCAAGCGCTGGCCGTTATGAAGCAATTCCAAGACTTCAGCGTGATAATT
TGCATCAAAAAAGATTTTGTCCCCCACTTTGATCTTGCCCTTAATTTGAGTGAGAGCGGT
ATTATTTTTAAAAAAGCGGTGGAAAAACACTTCGGTCGTTTTTGATGGCAAAAAGGCATG
CTTAGATCCAAAAAGCCTGGCCTTAATCACTTTAGTGTCGTTCAACACAATAAGGGCGTT
TTTAGGGAAAAAATCTAAAACATGCTCAAAAGTGGTGTGCGTGATTTTTTGCGAACGCCT
TTCATATACGAGTAATTTAGCCTTTTCTTTGGGCAAAATGGGGTAGTTGGCGATCAATTC
CTTAGGCAAATGATAATCATAGCTTTCTAAATCAAATTCTTTCAACTACGACTCGCTCTT
TGTATGCTCTTTGGCGGTATTTTCGCTATCTTCTTCATTGTCTTTAGGAGCCGGATTGAT
TATTTTGGCGATTAAAATAGAAAGCCCATAAAGCCCCACTAAAGGCAACGCCATAAAGAT
TTGACTCACCACATCAGGGGGAGTGATAATGGCTGCTACAATAAAAATCACTACAATAGC
GTATTTAAAATACGCTTTCAAGCTCGCATCAGTAATCAAGCCCACTTTAGCCAAAAAATA
CGCCAAAACAGGCAATTCAAACGCCACGCCAAAGCCTAAAATCAAGCGCGTGAAAAAGCT
CACGTAACTGGACGCAGAAATATTAGCCGCAAACACATCGCTCCCAAAAGCGGTTAAGTA
TTCAATAATGAAAGGGAACACCACATAATAAGAAAACGCCGCCCCAATTAAAAACATGCC
GCTCCCAAAAAACACAAAAGGCAAAATCACCTTTTTTTCATTCTTGTAAAGCCCTGGAGC
GATAAAGAGCCATAATTGCCAAAAAATAATGGGCATGGAAATGACGATAGCGGCTGAAAA
ACTGATTTTAACCGCTACCATGACCCCTTCAATAGGGGAGAGCTGAATGAGCGTGCCTTT
ATAAGAATTTTTAACAAATTCAAAAATACTTTTCCAAAAATGAAAGCACCCCAAAAACGC
CACTAGAATCGTTCCTACAGAAACCATCAAACGCTTTCTTAATTCCTGTAAATGCGGTTT
TAAATCTTCAAACATGCTCTTTTTCTTTGTCGTGTTCTTTGGTGTTGTTATCGGTTGCTG
ATTTGACTTCTTTAGGAGATTTGTCGCTTGAAGCTTCTTTATTTAAGGCTTCTTCATTGG
AAACTTCTTCATTTAAATGGTTAGGGGGCGTGTTGGTTTCTAAGCTGCGTTGGTAATCTT
GCATCAAATCCTGAATGCTTTTAATCTCATTTTCTGCAGTTATTTTAGCGTCTTCTAATT
CTTCAATCTTAACGCCCTTAAGACTCTCTACTTTATTTTCAAAGAGCTTTTGATACTCTA
GGGTTTCTTTTTTGATTTCTTCAATATTGATTTCTTTATCTAAAGTGTCCTTAGCGTCAT
TGAGCGTTTTTTTAACCGCACGAAAAAACTTCACTATATCTACGACAGCCTGGGGGAATT
TTTCTGGCCCTAAAAAAATAATCGCTACAATTAACACCACAAGGATTTCAAAAAAGCCCA
TGCCAAACATAATAATCTACTTTTACACCCTTTAAAATTTTATCGTTATTGTAGTGTAAT
TTTCTTTCTAAACAAGATTAAAATAAAGTTTGGGGGTTTAAAGTGGGGATTTTTTAAAAG
CGCGTGGGTTTTAGGCGTGGCGATTCTGCCTTTAGCGGTGCGCTCTAAATAACCATTAGC
GAGTAAAAAAGGCTCAATCACATCTTCAATCGTGCCTTCATCTTCTCTCATAGATGCTGC
AATCGTGTTCAAACCCACCGGTCGCCCTTGAGCGTTAGCCAACAAAGATAAATACGCCAA
ATCCGCTTCATCAAAGCCTAATTCATTCACGCCTAATTCATTCAAAGCATGCAAAGTGAT
GTTTAAATCCATCAGGCTTGAATTTTTGACTAACGCAAAATCGCGCACCCTTTTTAAAAG
CCTTAAAGCGATCCTTGGCGTGCCTCTACTCCTTTTAGCGATTTCATCAGCGCTTTCTTC
TTTGATGTCTTGGTTGAGTTTAGTGGCGGCTTTTTTAATGATAAGGGCTAGTTCGCTAGG
GCTATAAAATTGCATTCTAAAGCTCATGCCAAATCTGTCTCTTAAGGGGTTAGAGAGCAT
TCCGGCTCTAGTAGTAGCACCGATGAGGGTGAAAGGGGGTAAATCAATTTTAATGGTTTG
AGCGGCTGGGCCTGAGCCTATGATAATATCCAACCTAAAATCTTCCATAGCCGGGTATAA
AACCTCTTCAATCGCTGGGCTAAGCCGGTGGATTTCATCAATAAAAAGAATGTCTTTAGC
TTGCAAATTCGTCAAAATGGCGGCCAAATCACCGCTTTTTTCTATCATGGGAGCGGCGGT
GATTTTGATATTGGTTTCCATTTCTTTAGCGATGATATGGCTGATTGAAGTTTTACCCAA
ACCGGGCGGGCCAAAAAAGAGCATGTGATCCAAACTTTCTTGGCGTTTTTTAGCCGCACA
AATAGAAATTTGCAAATTGCTTTTAATCTTTTCTTGACCGATAAAATCTTCCCAAAGATT
AGGGCGCAAACTCACTTCTTGAGAAGTTTCAAAATCCAAAGTTTCTAAATTGACTATCCG
TTCTTTCATTTTAATGATAACTTTCTAATTCGTTAGGGAAGTTTCCCTTTTTCACATCAT
CAGCGTATTGCTTGATAGCGTTTTGAACCAATTCTTTCCCCTTAAGGTATTCTCGCACGA
ATTTAGGCTTAAAACTATCAAAAAAGCCTAACATATCGCTCCACACTAAAATCTGCCCGT
CGCAATCTTTACCGCTCCCTATGCCGATCGTGGGGATTTTGATTGTTTGCGTGATTTTTT
GAGCGATAGGGGTGGTTATACCCTCTAAAACCAATAAACCCGCCCCGGCTTCTTCTAAAC
TCAAGGCGTCTTCTAAAAGCTTTTTTTGTTGCTCTTCATTTTTGCCCTTAATCTTATAAC
CTCCATCAAGACGCACGAATTGGGGCATCAAGCCGATATGCCCTACCACAATAACGCCCT
CATCAGTGAGCGTTTTAACCAGTTTCGCTTTTTCTTTCCCACCCTCTAGTTTGATCGCGC
TCGCTTGGGTTTCTTTATAAACTCTAATGGCGTTTTTTAGGGCTGTTTTTTCATCTTTAT
AGCTTCCAAAGGGCATGTCTGTGATGATAAAAGGAGTCTTAGCGCCCGCACACACGGCTT
TGGTGTGATAGAGCATCATTTCCACACTTGTGCTTAAAGTGTCGTTTTGATTGAAAAAAC
TCATATTCAAACTATCGCCCACTAAAATCACATCCACTAGCGGATCAAATATTTGAGAAA
ATAGCGCATCATAAGCGGTGATAGCGATGATTTTTTCTTGATTTTTTTTAGCTTGGAGGT
GGTTGAGAGTGGTTTTTTTAATTGGGGCGGTTTGCATGCTCATTAAAAATCCTAAGTGTT
AAATATAGTGGCATTGTAGCATGACTTTATTAGGGTGGGTAAAAATTTTACTCCATTTTA
ACCGGTCATTTTAATTATTTTAGTATAATTGAAAGAAACTTTTAACAAACAATTCAAGGG
ATTTAGCGGTTTTGGGTCTTAAAAAACATGTTATTTTATGGTCTTTAATGGGGTTTTATG
CGGGATTGAGTGCGCTTGATTATGACACCCTAGACCCAAAATACTACAAGTATATCAAGT
ATTATAAAGCCTATGAAGATAAAGAAGTTGAAGAATTGATCAGAGACTTAAAAAGGGCGA
ACGCTAAAAGCGGGCTTATTTTAGGGATCAATACCGGGTTTTTTTACAACCATGAAATCA
TGGTTAGAACCAATAGTTCCAGCATCACGGGGAATATTTTAAATTATTTGTTCGCTTATG
GCTTGCGTTTTGGCTATCAAACTTTCAGGCCGTCGTTTTTTGCGCGCTTGGTTAGGCCAA
ATATCATTGGCAGGCGCATTTATATCCAATATTATGGAGGGGCTCCTAAAAAAGCGGGCT
TTGGGAGCGTGGGGTTTCAATCGGTTATGCTGAATGGGGATTTTTTATTGGACATTCCCT
TACCCTTTGTGGGAAAATACCTTTATATGGGGGGTTATATGGGTTTAGGTTTAGGGGTTG
TAGCGCATGGGGTGAATTACACGGCGGAATGGGGGATGTCTTTTAACGCAGGCTTGGCTC
TAACGGTATTAGAAAAAAACCGCATTGAATTTGGATTTAAAATTTTAAATAATTTCCCTT
TTTTGCAATCTAATTCTTCAAAAGAGACTTGGTGGGGAGCTATAGCAAGCATTGGGTATC
AATATGTATTCTAAAAAAATAAGAAATCTCATTTTATGCTTTGGTTTTATGTTAGGCTTG
AGCGCTGAAGAAAATACGGCTCAAGAGAATATGACTGAAGAAAACATGATTAAAGAAAAT
ACCCCTAAAGACGCCCCCATTCTTTTGGAAGAAAAACGCGCCCAAACGCTAGAGTTTGAA
GAAAAGAAGGAAGCTAAAAAGAATATTGATGAAAAAAGCCTGCTTGAAGAAATCCATAAG
AAAAAACGCCAACTTTACATGCTCAAAGGGGAATTGCATGAAAAAAATGAATCCATTTTA
TTCCAACGAATGGCTAAAAACAAGAGCGGTTTTTTTATAGGCGTAATTCTTGGCGATATA
GGGATTAACGCTCATCCTAACGCCCAATCTTATGAGAGCTTTGAGCCTTTAAACAACATT
CAAGCTTCTCCTTTGTTGTATGGGTTAAGGAGCGGGTATCAAAAGTATTTTGCTAACGGG
ATTAGCGCCTTACGCTTTTATGGGGAATATTTAGGGGGGGCGATGAAAGGGTTTAAAAGC
GATTCTTTAGCCTCTTATCAAACCGCAAGCTTGAATATTGATCTATTGATGGATAAGCCT
ATTGACAAAGAAAAAAGGTTTGCGTTAGGGATATTTGGAGGCGTTGGAGTGGGGTGGAAT
GGGATGTATCAAAATTTAAAAGAGATTAAAGGGTATTCACAGCCTAACGCTTTTGGATTA
GTGTTGAATTTAGGGGTGAGCATGACGCTTAACCTCAAACACCGCTTTGAATTAGCCTTA
AAAATGCCTCCCTTAAAAGAAACTTCGCAAACCTTTTTATATTATTTTAAAAGCACTAAT
ATTTATTATATTAGTTACAACTATTTATTGTAAAGGCTAAAATGTTGAAATTTAAATATG
GTTTGATTTATATCGCGCTCATACTGGGACTTCAAGCGGCAGATTATGGCAATTTAGAAG
AAGAAAACCAACAATTAGACGAAAAAATAAACCATTTAAAGCAACAGCTCGCCGAAAAAG
GGGTTTCGCCCAAAGAGATGGATAAGGATAAGTTTGAAGAAGAATATATTGATCGATCTT
ATCCTAAAATTTCCTCCAAGAAAAAAGAGAAATTACTCAAATCTTTTTCCATAGCTGATG
ATAAGAGTGGGGTTTTTTTAGGGGGTGGGTATGCTTATGGGGAACTTAACTTGTCTTATC
AAGGGGAAATGTTAGACAGATACGGCGCAAATGCCCCTAGCGCGTTTAAAAACAATATCA
ATATTAACGCTCCTGTTTCTATGATTAGCGTTAAATTCGGGTATCAAAAATACTTTGTGC
CTTATTTTGGGACACGATTTTATGGGGATTTATTGCTTGGGGGTGGGGCGCTAAAAGAGA
ACGCGCTCAAGCAAGGCTCGTTTATTTATGTTTTAGGGGCTATGAATACGGATTTATTGT
TTGATATGCCTTTAGATTTTAAAACTAAAAAGCATTTTTTAGGCGTTTATGCGGGTTTTG
GGATAGGGCTTATGCTCTATCAAGACAAGCCTAATCAAAACGGGAGAAATTTGGTAGTGG
GGGGCTATTCAAGCCCTAATTTTTTATGGAAATCTTTGATTGAAGTGGATTACACTTTTA
ATGTGGGCGTGAGTTTAACGCTTTATAGGAAACACCGCTTAGAGATTGGCACCAAATTAC
CGATTAGCTATTTGAGAATGGGAGTGGAAGAGGGAGCGCTTTATCAAAATAAAGAAGATG
ATGAGCGTTTGTTGGTTTCGGCTAACAACCAGTTCAAGCGATCCAGTTTTTTATTAGTGA
ATTATGCGTTTATTTTTTAAGGCTTGATCTTGGAGTTAAGGTTTAAAATTTTAGCGCTAG
TCGTTTTAATTTTAGGGGGTTATTTGATTTTTAACGCTTTAATCACAAAACCTAAAGCTT
TAAGTTTTAGTTTAAGCAGCAAAGAGAATGTGCTTAATGACAATGATGGAACGCTTTTTT
GGGATTTAAAAAAACCCATTAAGATTAAAATAGTAGCCCCAAAGGGCATCAAACGCTATA
ATTTAAAAGTAACCACACAAGATGATTTGATCTTATACGAAAAAAAAAATTTGGTATTGG
ATAAACCCAAGTCTTTAGAAGTGCCTTTGATCAAGCCCGAAATCATGGGGTTAGAAGACA
AGTGCCTTTCGTATGAAATTCAAGCTAACGATTGGAGTTATGCTAATTTTTTCAATGGCA
ATAAGGCGTCTTTCAAACAAGAAGTGTGTGTTGATACGATAAAACCCTCAATCACTATTT
TATCTCGTTCTCCAAGCATCGCTTATGGAGGGAGCACGATAGTTGTTTTTGAAGCTTTGG
ATAAGAATTTGTCTCAAGCGTTTGTGCGCGTCAAAAAAAAGGATTTTGAAGCGTTCAGGC
TTTTAGAATTCAAACAGCGTAATGTTTTTATCGCTCTAGTGCCTTGGCCTTATAAAAATA
GAGATTTTAAAGCGTTCATTGTCGCTAAAGATAAAGCCTATAACTCTAATACCACCCCTT
TATTGTTCAAACGAAAAACCCATCGTTTGAGGGAAAAAGATATAGACTTAAGCGCCTTAA
AAGATAAGATTGCAAAGCAAGAAAAATTCCAAAACGACACTGAACAAACTTTATTAGAAA
GATTTTCCAACGCGCGCTTAAAAGATTTAGAAAAAATCCACAAGATCGCTTTAGAGCAAG
GGGATTTTTATAAGGATTTTTCTCATTTTCAAGCGCTAAAACCCTTGAGTGGGCCTTTTA
AAATGGCAAGCAATTTTTTAGAAAATCGGCGTATCTTAAAGGATAATCAGGTGTTGTTCC
AATTCTTGCATTTAGGGGTGGATTTGATACCTGGCAAGGATTTATCTTTAGCGTTTGATT
CATCGGTGAAGAGGGTTTTTAAGGGGGAGTTAGATTTTTATGGTAATAGTTTAATCAATT
GCTATGGGTTAGGTTTGTGCGTTTTTTTAGCCCATTTAAAAGATGATAAAAGCGTGGGGA
GTAGTGGTTTGAAAATAGGGAGCGGGTTGCATTTAGGGATGCTTTTGCAAGGGGTTTTTG
TTAGGCCTAATGAATGGCTTAATGAGCAATGGATAAAAACCAATATCATCGCCCCCATAG
AGCAAGCCAAGCGGCTTTTAATGAAAGGATAGTCATGTTAAAAACGAATCAAAAAAATGT
GCATGCGTTTGAAATTGAAAAGCAAGAGCCTGAAGCGGTCATAGGATTTTTAGAAAAAAA
CCACGCCCTTTTGCAGTATTTTCTTATTATATTTAAATATGATATTGAGCCAGAAGTCAA
AGCCATTTTGCACAAACACCAGCTTTTGTTTTTAGAAACGAATCGCCCTTTAAACGGGCG
TCATATCAAAACCATGTCTTTAAAAGAAGAGACCGATCATGCAAAACCCAATCATTCTAA
AACAAAAACTAAAACAACGATTTATGAGCGCCATATCAGGAGTGGGGAAGAGATTTATAG
CGCTAATCACCTTATTTTTTTGGGCAATATCCACAATGGAGCCAAGATTATTTCAGAGGG
CTGTGTGTCGGTTTATGGGGTTTGTGAGGGGGCGATTGTGTGCTTTGGAGAGTGTTTGAT
TTTGAAAGAAGTCAAGAGCGCTCAAATCGTTTTTCAAAATAAAATTTTATCTCTAAAAGA
GGTTGAACGGCTTTTGGTAAATAAAAATATTAAAATAATCACTAAAAATGACGATATACT
AGACATAAAGGAAGTATTATGAAACAAACAACCATTAACCACTCTGTGGAATTAGTAGGG
ATAGGCTTGCACAAGGGCGTTCCTGTGAAGCTTGTTTTAGAGCCTTTAGGAGAAAATCAA
GGCATTGTTTTTTACCGCTCTGATTTGGGCGTGAAGCTCCCCTTAAAACCTGAAAACATC
GTGGATACCAAAATGGCAACCGTGTTGGGTAAGGATAACGCTAGAATTTCTACGATTGAG
CATTTGCTTTCAGCTGTCCATGCGTATGGTATTGACAATCTTAAGATCTCTGTGGATAAC
GAAGAAATCCCTATCATGGATGGGAGTGCTTTGACTTATTGCATGCTTTTAGATGAAGCA
GGGATTAAAGAACTAGACGCTCCTAAAAAGGTGATGGAAATCAAGCAAGTTATTGAGATT
AGAGAGGGCGATAAATTCGTTAAAATTGAGCCAGACAGCCAACTTTCTTTGAATTTCACG
ATTGATTTTAACCATCCGGTTATCGCTAAGCAAGCCCATCATTTCGTCTTTAGTAAAACC
GCTTACAAAGAGCAAGTCGCTAAAGCTCGCACCTTTGGGTTTTTGCAAGAAGTGAATTAC
TTGCGATCCATTGGCTTGGCGAAAGGGGGGAGTTTGAATAATTGCATCGTGCTGGATGAA
AACAGCATTTTGAATAAAGAGGGCTTGAGGTGCGAAAAGGAATTCGTGTGCCATAAGATT
TTAGACGCTATGGGGGATCTAATGGTCTTAGGCATGCCTGTGATGGGCAAATACACTTCT
TTTTCAGGGAGTCATAAGCTCAATTCCATGTTGGTTAAAGCCATTTTGGCGGACGCTAAA
AATTACGAAGTTTTGATCGCTACAGATCCAGCTAAAGAATTTGCGTTGCAAAAGGCTTTC
GCTTAATCCTAAAATTAGGGTTTATTTTTGGAATTGGATTTAGTGCTTATCTCTTTGGGC
GAGGGGGTTTCGCTTGGGGTGTATCAAAACAATTTTTTGTGCACTTCTTACACTTCCAAA
TCAAAAACAAGCGAAGCTTTGGTGGAAGTTTTTTCGCAATTATTTGAAGATTTTAAAAAC
CCTACTTTACCCTTGATTAAGGGGGTTTATTACGCTAAAGGGCCAGGGAGTTTCACTAGC
TTAAAACTCACGCATGTTTTCTTACACACTTTGGCTTTAATCCATAACTTTGAGCTCTAT
TCCACCACAGGCTTTGATTTTAACGACAACACGCCCATTTTAGCGTATGCCAATAAATAC
TTTGTTTCAAAAGAAATGGAAAGCTTGAGCGATTTTAAAGATTTAAAAATTGCGCCAAAA
GATTTCATGCTACCCCCCTTTTTAGAGAAAGACAAATTCACCCAATTGAACACGCCGTTT
TACATTTTGCCTCCTATTTAGTGTATAATGCTAGTTTTAAAAATGAAAGGGTATCAACAA
TAGGGGTTTAAAATTTGGTAGTGAGTGTTCCTGCAACAAGTGCGAATTTAGGCCCTGGTT
TTGATTGCTTGGGTTTGAGTTTGAATTTACGCAATCGTTTTTTTATTGAGCCTAGCAGTT
TTCATGCGGTGAAATTGGTTGGGGAGGGTGAGGAGATTCCTAAGTTTTTAACCAACAATA
TTTTCACTAAAGTGTTTTATGAGATTTTAAAAAAGCATGGGAATGATGGCTCATTTAAAT
TTTTATTGCATAATAAAGTCCCTATTACAAGGGGCATGGGGTCTAGTTCAGCGATGATTG
TGGGGGCGGTCGCTTCAGCGTTTGCGTTTTTAGGGTTTGCTTTTGATAGAGAAAACATTC
TCAATACCGCTTTAGTTTATGAAAACCACCCAGATAATATCACCCCGGCGGTGTTTGGGG
GGTATAATGCAGCGTTTGTGGAAAAAAAGAAAGTGATAAGTTTAAAAACCAAAATCCCTT
CTTTTTTAAAAGCGGTGATGGTGATCCCTAATAGGGCCATTTCTACCAAGCAATCGCGCC
ATCTCTTGCCCAAGCGTTACAGCGTGCAAGAAAGCGTATTTAACCTTTCGCATGCGAGTT
TGATGACGATGGCGATTGTGCAGGGGAAGTGGGATTTATTGCGTTGTTGCTCTAAAGACA
GGATGCATCAATATAAGCGCATGCAAACTTATCCCGTGTTGTTTGCGATCCAAAAGCTCG
CTTTAGAAAATAACGCCCTAATGAGCACGCTTTCAGGGAGCGGTTCGTCGTTTTTTAACA
TGTGTTATGAAGAGGACGCTCCTAAATTAAAACAGGTTTTGAGCAAGAAATTCCCTAAAT
TTAGGGTAGCGGTTTTAGATTTTGATAATGATGGAGTTCTTATTGAGAAAGACTGAAATT
AAAATCCGCATGTGTGTGGCGTGCAGAATGCGCCAACCTCAAAAGGATTTGTTGCGTTTG
AAAAGCTTTGAAAATCAAATCATGGAATTTGATGGCAAAGGTCGTAGTTTTTATGTGTGT
GAAAATTGTTTGAAAAATGGAGAAAAAAAGTTGTTGAAAGCGATTTCAAAAGTAAAGAAC
GCCCCAAAAGATGTTAAAAATATCATTACTTGGATTAAGGAGAGAAGCATAGCATGAGTG
GTATGGTTGATTTAAAAGAATTTTTAGCCGAGCTTGGTAAGACCCAAAAAGAGCTTAAAA
ATGTGATCGAGCAAGCCAAAGACATTGGTTTAGAGCTTAAGACAAATTCTAAAATGACCC
CAGAGGAAGCAAACAAGCTATACAAATACATCGTGGATGGCATTAAAGAACAAATACAAG
CCAATCAACCCACTAAAAATCCTGAACAAGATAATAAAGATGATTTGAATATGGCCGCTA
CGCCCAAACCCCTTAACAAAAAGGTTTCCAAAACGCCTAAAAAAGAAGAAACAAAAAGCC
AACCAAAGCCTAAAAAAACTAAAGAAAAGAAAAAAGAAGCTCCCACGCCCATTGCCAAAA
AAAAGGAGGGATAGAGATTGTCAATACTTTTGAAGACCAAACGCCCCCTCAAACGCCCCC
TGTAGAAAACACCCCTAAAGTGGTTAGCCACTCTCAAATAGAAAAAGCCAAGCAAAAGCT
CCAAGAAATCCAAAAAAGCCGAGAAGCCCTAAACAAGCTCACCCAAAGCAACACTAACAG
CACTAATAACGTTAACAACGCTAAAAAAGAAATCAGCGAAGTTAAAAAGCAAGAGCAAGA
GATCAAACGCCATGAAAACATTAAAAGACGCACCGGTTTTAGGGTGATTAAACGCAACGA
TGAAACAGAAAATGAAACTGAAAACAGCGTAACCGAAAGCAAAAAACCCACTCAAAGTGC
GGCGGCTATTTTTGAAGACATTAAAAAAGAATGGCAAGAAAAAGACAAGCAAGAGGCTAA
AAAAGCCAAAAAACCCAGTAAGCCCAAACCCACCCCCACAGCCAAAAACAACAAATCCCA
TAAAATTGATTTGAGCGATGCGAGGGATTTTAAGGGCAATGATATTTATGATGATGAAAC
CGATGAAATCTTATTGTTTGATTTGCATGAACAAGATAATCTCAATAAGGAAGAAGAAGA
AAAAGAAATCCGCCAAAATATCAACGATAGGGTGCGCGTCCAAAGAAAAAACCCTTGGAT
GAATGAAAGCGGGATCAAACGACAATCCAAGAAAAAACGTGCATTCCGTAACGATAACAG
CCAAAAAGTGATCCAAAGCGCGATTGCAATCCCTGAAGAAGTGCGCGTCTATGAATTTGC
GCAAAAAGCGAATTTGAATCTGGCTGATGTGATTAAAACCCTCTTTAATTTAGGGCTTAT
GGTAACTAAAAACGACTTTTTGGATAAGGATAGCATAGAAATTTTAGCCGAAGAGTTCCA
TTTAGAAATTTCTGTTCAAAACACTTTAGAAGAATTTGAAGTAGAAGAAGTGCTAGAGGG
GGTGAAAAAAGAGCGCCCGCCTGTGGTTACTATCATGGGGCATGTTGATCATGGTAAAAC
TTCGCTATTGGATAAAATCCGTGATAAAAGAGTCGCTCACACGGAAGCTGGGGGGATCAC
TCAGCACATTGGTGCTTACATGGTAGAAAAGAATGATAAGTGGGTGTCTTTCATTGACAC
CCCAGGGCATGAAGCCTTTAGCCAGATGCGTAATCGTGGGGCTCAAGTTACAGATATTGC
AGTGATTGTGATAGCGGCTGATGATGGGGTGAAGCAACAGACTATTGAAGCTTTAGAGCA
TGCAAAAGCCGCTAATGTGCCTGTGATTTTTGCGATGAATAAAATGGATAAGCCTAATGT
GAATCCGGACAAACTCAAAGCCGAATGCGCTGAGCTTGGCTATAACCCTGTGGATTGGGG
CGGAGAGTATGAATTTATCCCTGTTTCGGCTAAAACGGGCGATGGCATTGACAATTTATT
AGAAACCATTCTTATTCAAGCGGATATTATGGAATTAAAAGCCATAGAAGAGGGTAGTGC
TAGAGCGGTTGTTTTAGAAGGAAGCGTGGAAAAAGGGCGTGGGGCAGTAGCCACTGTGAT
TGTCCAAAGCGGGACTTTGAGCGTGGGGGATAGTTTTTTTGCCGAAACGGCGTTTGGTAA
AGTAAGAACGATGACTGACGATCAAGGTAAGAGCATTCAAAATTTAAAACCCTCTATGGT
GGCTCTCATCACAGGTTTGAGCGAAGTGCCGCCTGCGGGATCTGTTTTAATAGGGGTAGA
AAACGATTCTATCGCGCGCTTGCAAGCTCAAAAGAGGGCGACTTATTTACGCCAAAAAGC
CTTGAGTAAAAGCACTAAAGTGTCTTTTGATGAGCTTTCAGAAATGGTCGCTAATAAGGA
ATTGAAAAATATTCCTGTAGTCATTAAAGCGGATACGCAAGGAAGCTTGGAAGCCATTAA
AAACAGCTTGCTAGAGCTTAATAATGAAGAAGTGGCGATTCAAGTGATCCATTCAGGGGT
GGGGGGCATTACTGAGAATGATTTGAGCCTAGTTTCTAGCAGTGATCATGCGGTGATTTT
AGGCTTTAATATCCGCCCCACTGGTAATGTGAAAAATAAGGCTAAAGAATACAATGTGAG
CATTAAAACTTACACGGTGATTTATGCGTTGATTGAAGAGATGCGATCGCTGTTATTAGG
CTTGATGAGTCCTGTTATTGAAGAAGAGCATACCGGGCAAGCGGAAGTGAGAGAAACCTT
TAATATCCCTAAAGTTGGCACGATAGCCGGGTGTGTGGTGAGCGATGGGGTGATCGCTCG
TGGCATTAAGGCGCGTTTGATTAGAGATGGCGTGGTGGTTCATACCGGCGAAATCCTTTC
TTTAAAACGCTTTAAAGATGATGTGAAAGAAGTTTCTAAGGGCTATGAGTGCGGGATCAT
GCTAGACAATTATAATGAGATTAAAGTGGGCGATGTGTTTGAAACCTATAAAGAAATCCA
CAAAAAAAGAACCCTCTAATGAACGCTCATAAAGAACGATTAGAATCCAATCTCTTAGAA
TTACTGCAAGAGGCTTTAGCGAGCTTGAACGACAGCGAGTTGAATTCTTTAAGCGTTACT
AAAGTGGAATGCTCTAAAGGGAAGCACCACGCTTTTGTGTTTGTGCTTTCACAAGATCAT
AAAATCCTTTCTAGATTAAAAAAAGCTGAGGGTTTGATCAGGCAGTTTGTTTTGCAAGCG
AGCGGGTGGTTTAAATGCCCAAAACTCAGTTTTGTTTTAGACAATAGCTTAGAAAAGCAG
CTCCGCCTAGACGCCATATTTAATGAAATCGCTAAAGGGAAAGATAATGACTAAAAAAAT
AGAAGAGAAAATAGAGGGCGTGATTGAAAGTTTGGGTTATTTGCTTTATGATGTGAGTTT
GATTAAAGAAAATGAGCAGCATGTTTTAAGAGTGAGCCTTAAAAACCCTAATGGAGCGGT
TAGTTTGGATATTTGCCAGCAAGTGAGCGAGATCATTTCGCCCTTATTAGATGTGTGCGA
TTTTATTCAAGACGCTTATATTTTGGAAGTGAGCTCTATGGGGTTAGAAAGAGTGCTTAA
AACCCCCAAACATTTCAAGCTTTCTTTAGGCGAAAAAGTGGAAGTCAAACTCACAAATAA
AGAAAGCTTCCAAGCTGTCCTTAAAGACGCTAACGATTTGAGCGCAGATTTTGAATTAGA
AGATCACGCTATCAAAAGCGTGGAATATAAAGATTTAAAGAAAGTTAAAACGCTTTTTGA
GTGGTGAAATAACGCGAAGCGGTAGGCGTTCTTACGCTTTATGAGAAATTACCGCTTGAT
TGAAATTGGACTCTCATTATTTGGCTAAAAAACGCCAAAAAGCATTTTTTAGATTTCACT
CTTCCATTTGAACGATACTCATTATTTCTTTGACCACATTCACATCTTCTAGCGTGCTCA
AATCTTGAGTGATGGGCTCTTTTTTGGCGATAGATTTCAAAAGCCTTCTCATGATTTTCC
CGCTCCTGGTTTTAGGCAAACCTGGCACATACATGACATTGTCTAATTTAGCGATCTTTC
CAATCTCAACGGATAAGATATGATTCATTTCTTTTAACAATTCTAAACTCTCGCCAAGAT
TGCATTTAGCCCCATCGCACAGCACCACAAACGCAAACAAGCCCTCTCCTTTAATCGTAT
CAGGGATACCCACTACCGCGCATTCAACCACCATTTCATGTTTAGAAATAGCGCTCTCCA
CTTCAGCCGTGCCAATCCTATGCCCACTCACATTCACAATATCATCTGTGCGCCCAATAA
TAGTGATGTATCCGTTTTCATCCACGATAGCGCCATCTCCAGAGAGGTAGACATATTCCC
CATTCAACTTGATCTGAGAAAAATAGCTATCAATGTATCGTTTTTCATCGCCCCAAATGT
TTCTTACCATAGAAGGCCATGGCTTAGTGATGCATAAAAACCCTTGCTCTCCGGGCTTTG
TTTTGGTGCCGTCTTCGTTTAAAACTTCTGCATGGATTCCAGGCAAAGGTAAAGTTGCAC
AGCTGGCCCTTATAGGCGTAGCTCCCGGTAAAGGGCTGATGATATGCCCGCCTGTTTCTG
TCTGCCACCAAGTATCCACGATACTGCATTTTGAGTTACCGATTTTTTCATAAAACCATT
TCCATGCCGTAGGGTTAATGGGCTCTCCTACCGTTCCTAAAACTTTGAGCGATTCTAAAT
TATACTTTAAAGGTTCGTTTTCGCCTTTAGCATGCAGCATTCTTATAGCGGTGGGGGAAG
TGTAGAATTTATCCACGCGGTATTCTTCTATCATCCTCCACCATCTCCCATAATCCGGAT
AAGACATCGTGCCTTCTAGTATCAAAGTCGTTGCCCCGCAAGCTAAAGGCCCATAAACCA
CATAAGTGTGCCCTGTGATCCAACCAATATCAGCGGTGCACCAAAAATTATCGTTATCTC
TAATATCAAAAACCCACTCCATCGTCATTTGTGCCCACAGCAAATACCCCGCACTGCTGT
GTTGAACGCCTTTAGGTTTCCCGGTTGATCCGCTTGTATAGAGCAAGAATAAAGGATCTT
CAGAGTCCATCATTTCAGGTTCGCATTTATCAGATTGGTAATTGACCATTTCATTATAGA
CAAAATCGCGCCCTCTCACATAGTCAATCTCTTTGGCGTTTCGTATCACAATGAGCGCTT
TTTCCACACTAGGGCAGGCGTTATTTTCTAGAGCCTTGTCAAGGGCTGGCTTAAGCATAT
AGGGTTTGCCTTTCCTAAAAGTCCCATCCGCTGTGATAACTAATTTGGCTTGAGCGTCGT
TGATCCTATCCCTCAAGGCTTCAGGGCTAAACCCAGCAAAAACGATGCTATGGATCGCTC
CAATCCTAGCGCATGCGAGCATCATATAAACGCTTTCTACAATCATAGGCATATAGATAA
TGACTCTATCGCCTTTTTTGACATTGAATTCGTTTTTTAAAAGATTGGCTGTTTTATTGA
CTTCAGAGTGGAGTTTTCTGTAAGTGATGACATTATAATCCCCCATTTCCCCTTCAAAAA
TGATCGCCACTTTATTCTTTTTGTCTTCTAAATGCCTGTCTATGCAATTGTAAGAAACAT
TGATTTTGCCGTTTTCAAACCATTTGAAAAAAGGGGCGTTATCGCTGTTTAAAACCTTAT
CGAAAGGCTTAAACCATGTGAGTTTTTGTTTGGCTAACTCGCCCCAAAAATGTTCATAAT
CTTCATTGGCTTCATGCACTAAATCTTTATATTCGCACATGTTTTTAATCCTGGCTTGCT
TGGCAAACACTCTGTTAGGGTTAAAGACTTTTGTAACGAATTCTAAATCTTCATCTAATT
GCATTATATCTCCTTTCTATGGCTTTAAGCACATTTTTATTATTGTATCCAAACTCACAC
TCTTTTAAAGGGAGGGATACTTTTCTCTTTCTGTGGGGGTTGAGACTGATAAAAAAGGAA
ACAATAGCAAGATGAAACTTAAAGGGAGCATTAGCGTTAATATGCTAATATAGCCAAAAC
ATTATGACTACAAAAAGGGTGGTATGCTGATCTCCATAGCGTTTTTATTGGTTTTGTGTC
TCTTGAATTATAGTTCTTTTAGGATGTTAAAATCGTTTTTAACCTTAAAGAAAATCTCTC
AACACGCTTATTTATGGTTTTTTGTCCTTTTGAGTGTGGGCGAGGCGGCTTTTGCTTTTT
ATAGAAATATTATGCCTAGCCATTTGTTTGTTTTGACTTCGGCGTGTTCGTTTGTGTCTT
TTATTGTGTTTATTTTTTCTTTGAGTTTTTACGGGTTTTCCTACTCCATAGAAAAAATAG
ATTTTTTGCATTCAAGGCGTAAAAGTTTAAAAAACTTTTTAAAATTGGGGTTTTATTTGG
CGCTATTAGGGTATTTTTGGCGCGGGTTTTATGAAGGGTTGGCCCGCCCTAAAATCAAAG
AAACCCCTATTTACTTGGATAAGCTGGATAAAGAATTAAAGATTATTTTACTCACAGACA
TGCATGTGGGGAGTTTGTTGCAAAAAGATTTTGTTGATTACATTGTAGAAGAAGTCAATC
AAAAAGAAGTGGATATGGTGCTGATTGGGGGGGATTTAGTGGATGAAAGCATTGAAAAAG
TCAAATCTTTTTTACTGCCCTTAAACAACCTTAAAAGCACGCATGGCACTTTTTATGTGC
CAGGAAACCATGAGTATTATCATGGCATAGAGCCGATTTTATCGTTTCTTGACACGCTTA
ATTTGACGATTTTAGGGAATGAGTGCGTGCATTTAGGGGGAGTTAATTTGTGCGGTGTGT
ATGATTATTTCGCAAGGAAGCGTCAAAATTTTGCCCCTGATATTGACAAAGCTTTAAAAA
AGCGCAATGAGGGTAAGCCCACGATCCTTTTAGCCCACCAGCCTAAGCAAATTAGAAGCC
TCAAAGAAAGCCACTCTGTAGATTTAGTGCTTTCAGGGCATACCCATGCAGGGCAAATCT
TTCCCTTTAGCCTTTTAGTCAAGTTAGCGCAAACCTATTTATATGGTTTATACAAGCACA
GCGACACCACCCAAATTTATGTGAGCAGTGGGGCAGGGTATTGGGGTGTTCCTTTAAGGT
TTTTAGCCCCTAGCGAGATCGCATACCTAAGGCTTTTACCTAAAAATCAAGCTTGAACTA
AAAATTTTAAACATCTTAAGAACAGCAGACTATGAATTAAATCGTAATCAAGCGGTTAAA
AATAAGGATTAAACAAGGAGTTGAAAAACAACCGCCAAGACAAAGGGAAAGGAGGGGGAG
GTGACCCTTCAATCTTAAGCGGTGCCAACCAAACCATAAGGAATGGTTGGATTTGTAATT
ATACAATAAAATGGTGATTTTTAGCAAATGATTTTAAAAATTATCCATAAAAACGCTCAA
AGGCATTTTTTACAACCAATCATCAAGGGCTTGATTTTGATCAAGCGATAACTTTTATTA
ATATTTTCTTAAACTAATTTAAAATTATGATATAATCAGTGTCTGAATTACTCTTAAATG
CAGGAGTCATACACCATGCGCGTTCTACTGATTGAAAAAAATTCTGTTTTGGGTGGAGAA
ATTGAAAAGGGCTTAAATGTTAAAGGCTTTATGGCTGATGTAACAGAGAGTTTAGAGGAT
GGGGAATATCTTATGGATATTAGGAATTATGACTTGGTTATGGTTAGCGATAAAAATGCT
TTAAGTTTTGTTTCTAGAATCAAGGAAAAGCATTCTTCTATTGTTGTTTTAGTTTCTTCG
GATAACCCTACAAGCGAGGAAGAAGTCCATGCGTTTGAGCAGGGTGCGGACGATTACATC
GCTAAACCTTATCGCAGCATTAAGGCTTTAGTCGCAAGGATTGAGGCTCGTTTGAGATTT
TGGGGCTCGAATGTGATTGAAATTGGGGATTTGACCATTAGCCCTGATGAAGAAAAGATT
ATTTACAAGGGGCGTGAAGTTGAGGTTAAAGGGAAGCCTTTTGAAGTGCTTACCCATCTT
GCCAGACATAGGGATCAAATCGTCTCCAAAGAACAGCTTTTAGACGCTATTTGGGAAGAG
CCTGAAATGGTTACCCCCAATGTCATTGAAGTGGCTATCAACCAAATCCGCCAAAAAATG
GATAAACCCTTGGGGATTTCCACGGTTGAAACCGTGAGGCGCAGAGGCTATCGTTTTTGC
TACCCAAAACCGGCGTGTGAAGAATAAATTCTTTTTGCTAAAAATAGATTAGAATGATGG
TGTGGAGTGGGTAAAATCAAATATTTTAATAACGATAGTAGAGACACTCATATCATGTTG
GTGTTTAGCTAGGGGGCATAATCATTTTATCTGCGATTGGTGGGGTATTTTGGTTAAACC
CTTATCGGATAAAAATAACCATGTTTCTTTGTTGGAATTAGAAAGCTATAAAACAAGGGC
ACTCGCTAATGATAAGGCTGTATTGTTAGATTTTGTTTTGTAAGGGTTAGCGTGGCTAAA
CAAATCCCCCCTATGGAGTTGTGTTGCTTATGGGTGATGGGGGAGTTTTGTCTTAACACT
CGAGAGTCTAACATTAACCTAAAGTAGCAGTAGATGTTAGGCTTATATAGTAGCAAAACT
TGACTAACTTGTCAAGTCCTAACACAAAAATGCAAACTTTGGCTCTGTCAAATATTGATC
ATAAGACTTAAAGAATGCTAAAAACATTCTTTACAATCAAATGATTAAAAGAGCTTGGTT
TTAATCAAGCATTTTTAAGTGCTCTTTTGGGGGTTATGGGGGTTTAGTTGGAGGTTTGTA
GGGGGAGAATTATTTTAAAACACTCCTTATCCCTTAAAAAATGAGTTTTTGCCATAAAAC
GATGGAATGAAAATTTTTAAACCTTCCAAAAAGAGTTTTTAAACTCTTGTTAGTTTTTGT
TAGCTTTTTCTAAACAGCTTATTTTTAAGCGTTATTAAAGATTTCTTCAATTTGTTCTTT
AATATCCCTGTAATTAAAGCTTTCTCTAAAGCCATCAATCTTGCCTCCGCTCGCATTCCT
ATGCCCTCCCCCATTAAAACACATTTGACTGAGTTCGCACACATCGCAATTCCCGTTCGC
TCTTAAGCTCACATTCCCTTTAGAATTCACATCTATATAAAAATCAAAATCCGGATTTTG
CGTTAAAAAAAGGTTAGCCAACACGCTAATACCCCCCATAGAATAACTTAAAAACCCTTT
TTTATCCTGGTAATAAACGCTGCAATCATGCTTTTTTAAAGAGAGCAAACGCGTTTGTGC
ATCTGAAGAGATATTGTCCATCGTTTCTGCATTAGGGTCGCCCCCCAAAGCGATTTTTTT
AAGTTTGAACAAATCATTATCATAGGCTACAGGGGCATTTTCTAAAAACAAATAGTTTTT
AACTTCTTCTAAAAGCTTTAATTTATAATCGCGGTTCTCATCATCAAACATGAAACGATT
CAATTCAGAGCTTTGGTTAATCATGCGCATACACACCTTGCCTAATTCAAAGCCATAACC
TTGCGTGTCCCAAATATCCACAGAATTGACCATTTCCACTAAAGGCTCTAGCCATGTTGT
GTTTTTTGGCTCTAAAATAGCGTAATGCTTTTTCAAAAATTCATACACGATTTTAGTCGC
GCAGCGGTTCGTGTCTAAAAAATACCAATGGAAATTCTCAGCCACTTCTTTACCGCTGAT
ATGGTGATCTAAAAGCTGGATTTGAATGTTTTTATTTTGCAAGCGGTGTTCTTGGATTTT
ATCTTGCAAATACTGCGCTTCGTTCAAATTCAGATTCAAATCGCTAATCAAAATAAGGAA
TTCACTCTCTTTAGATTGAGCGATTGCGTTTAGAATTTCATAAATCCTCGCTGAAACTTC
ACGCCCGTAATTAGCGTTATAGCATTGGATATTTTTAAAAAATTGTTTTGAAACAAGCTG
GCATGCATAGCCGTCTAAATCAATGTGTGAAAGGTGGTAAACTTGCATCATTCTCCTTTT
TTATCAATTATTTATCCATTAAAAGTTAATATGGATCGTGCCTAAGGCTTCAAAATTAGA
GTTAGGATCTAATTCAGCATGGCTTAGCACGACCACATCAATCCTGGCCTGCTCCATTTG
ATTAGAAAGGGCTTTTCTTAAATTGGGCTCTACGATCAAAATCACCGGAGCGATCCCTTT
TTGCAAGACTTTCATGGCCTCTTCAGAGACCACTTCAATGAGTTTTTGCAATTCGCCCAC
ATTGAGCAGCAGACTCTTAGAAGCGCCATTTTCTCGCAATTTATTAAGTAAAAATTGTTC
GCTATCGGTAGAAAAGGTTAAAAATTTCAAACGCCCGTCTTCAGATTTAAAAGCGTTAGT
GATCACCCTAGAAAGCCTCGCCCTCACTTGTTCGGTTAAGATATTCACATCGTTTTGAAC
CAATGGGGCAATATCGGTAATCGTTTCTAAAATAGTGAGCATGTCTTTAATGGGGATTTT
TTCATGCAACAAGGCTTGCAAGACTGATCGGATCGCACCGGTGGGGATTTTTTTACTCTC
TTCTACAATCGTAGGATAGTCTTTAGCCAAGCGCTCTAAAAGGGATTTCACTTCATCTTT
AGTGATAAAATCTTCAGCGTATTTTTTCACTAATTCGCTGGTGTGCGTCGCAATAACGGT
GCTTGGATCAATAATGGTATAGCCTTGAATAATGGCTTCTTCTTTATTTTTAGTTTCAAT
CCATAAAGCGTCCATTCCAAAAGCCGGCTCTTTAGTAGGAATGCCTTCAATTTCTTTATT
CACAAAACCGGTATTCATGGCTAAAAACTTATCTGGCATCACCATGCCTTCACCAATCAC
AATGCCCTTAAGCTTGATTTCATAATGCGTTGGGGGGAGCTGCAAATTATCCCTGATCCG
GATTTGAGGCATCAAAAAACCATAATCGCTCGCTATCTTTTTTCTAATACCCCTAATCCT
TTCTAACAAATCGCCCCCTTGTTTCATGTCCGCAAGACTAATGAGCTGATAGCCTAAAGC
CAATTCTAAAAATTCAATTTTTAACACTTCATCAATCGCTTGTTCTTCTTCTCTTTTAAG
CTCTTCTTGGGTTTTAGCCCTTGTGGTTGGGGTGTGGGGTTTGATTTTAGAGCTGTGGGG
TTTTTCGCTCAAGTCCAAGCCGAATTTTTGACTCAAATAATTTTCTAATTTAGTGAGCAG
CCCGTCTTTTCCCTCCCTGCTAATCAGCCATGCGATGAATAAAAAGAGAGTCCCTACAAA
CGCTAAAGAAAAGGTAGGGAGTCCAGGAATGGTTGCAAAAAGCAATAAAATCGCTCCCAC
AATCACTAAAGTTTTGCTTTTATTGGTGAGCTGTGTGATGAGTTTGGAAGCAAAGTCCTC
TTCTTCGTTTTGCGTGGTGCGAGTAGCGACAATACCGGTCGCTGTCGCAATGATTAAGGC
AGGGATTTGCCCTACAAGCCCATCGCCAATGGTTAAGATAGTGAAAGTGCTAGCGCTAAA
GCTCAAGCTCATATCCCTTTGAAACACGCCCACTAAAAACCCTCCAATGATATTGATAAG
CGTGATGATGATAGAAGCGATCGCATCGCCTTTGACAAATTTAGACGCGCCATCCATCGC
GCCATAAAAATCCGCTTCTTGGCTTAGAGCGGCGCGGCGTTTTTTAGCTTCCTTATCATC
AATAAGCCCTGAATTTAAATCCGCATCAATCGCCATTTGCTTTCCTGGCATAGCGTCTAG
AGCGAATCGCGCCCTAACTTCAGTAACCCTAGTAGAGCCATTAGTAACCACTAATAAATT
CACTAACACTAAAATACTAAAGATAATAGCCCCAATCACATAATTTCCGCTCACGCTAAA
TTCCCCAAACGCCGTGATAATATCGCTCACCGCGCTAGGTCCTTTATAGCCTTGCGTTAA
AATCATTCTGGTGGTGGCGACATTTAAAGCCAAGCGGTACAAGGTTACAATGAGCAATAA
AGTGGGGAAAGCGCTAAAATCAGTCGGTTTGTCAATATAAAGCCCAATTAGAATAATCAA
CACCGATAGCGCGATAGAAATCGTGAGTAAAAAATCCAACACAAAAGGCGGTAACGGCAC
GATAATGATCGCTAAAATAGCTATCACAAAGACCACAAGGGCTAAGTCTTTGGATTGCAA
GAAGCGTTTAAAAACAGGGAAAGTCTTTTTAAAAGCTAATTTGGAGCGTTCGTTTGCCAT
AATCTAAAATCATGCCTTAATCTGGTAGGTGGTTTGTCTTATTTAGGCTTATTATAATAT
AAAGTTTAAGCGTATGATACAAAAAAGCTTATTTTACGCTATAATGCGATCTTTATTAAA
TTACCAATTAGGAGGTCGTTATGGCTTTGAATCTGGAGAAAAAACAAGAAATCATTAAGG
CGTTTGCCACTAAGCAAAACGATACGGGTTCTTGTGAGGTGCAAGTGGCGTTGTTGAATG
AAAGGATCAAGCTTTTAACCGAGCATTTAAAGGCTAACCCCAAAGATCATTCTAGTCGTT
TAGGGCTTTTAAAATTAGTCGCTCAAAGACGCAACTTGTTGAAATACATCAAACGCACCG
CTCATGCGCGTTATGTGGTTTTGATTGAAAAGTTAGGCATTAAAGACAGATAATTTTTAT
CGGTTTTAGGGTGTGGCGAGTTTGTGTTGAAAGAGCGTTTGAAAGCCTTTTTTAGTGCGG
ACTCTGTTTTCACTTTAATTTTTGGGCTTTTTTTTCTCACTTCGTTTAAAAAGCCTTTAA
CTCAAGTCTTATTGATTGTTTTAATGGTTTTTTTGTTTCTTAGGTGTTATTTCCAAGCGT
CTTTGAAAGAGACCTTTAGAGTTAATCGTCTAAACACAATGCCTTTCAAATGGCTTACTC
TGGCTTTTTTGGGCGTGTTTTTAAGCATCTTCCCTAACATGTTTAACATGTATGATAGCC
AAACTTTCCGCTACAATTTATTCGCTCTAAACATGTCCTTAACTTATGCTTGCGGGGCGT
TATGCTTGCTTTTTGCCAGTTGTTTAAGAATCAAATTGAATCAAAAAATCCTTTTTTACA
GCATGGCTGTTGCCAATTTCATTAACGGCTTGCTTTCATTGGCACAAAAAATTTATTTTA
ACATGCCCAGAGCGCAAGGGTTTAGCACGGTTAAGGAGTATGTGGTTTTAGTGAGCGTGT
CCATTTTAGGCTGTTACATTTATGCGCTTTATTCGCAAAATCAAAAAGAGAAACTTTTTT
TCACGCTTTCTGTTTTTGTAGGGTTCTTAGTCGTTATTTTAAGCGCTACAAGGAGCGCGA
CAATCGCTTTTGTAGCTACTTTTTTAATCCTTTCTTGCTTTATTTTATACGCCAAAAAAT
CGCTCAGACCATTGGGTTATATGATTGTTATGAGTCTTATTTTGAGTGCTTTGTATATGG
GGAGTAACGCTTTAGAAAAAAAGGGGGCAATAGAGCAATCTAGGGTTCAAAACCAAACCT
TTGAAGAGGATTTGAAACGCTACGCTAAAAAGGACGCTGATAGCAGTATCGGGTGGCGTT
TGGAGCGCTGGAAAGAAGCCCTAACGGTTTTGCGTTTAAGGCCCTTTTTTGGTATGGCTG
CTAGCGAGAAATGCCAGAGGTTAGAAGAGATTTTGTCTTTATCGCATTCTTACAGAGCCA
AAGATTTGATTCTTTGTTATGAAAGATACGACAACCAAATCATTCATGTTCTAGCCACTA
GGGGGATCATAGGCTTTTTAATCTGGCTCTTTTTTTTATTAGTCATTGTAAAGATTTTTT
GGAGTGGTATAAAGCAAAACTCTTTAATATCACTCTTTATATTAACGACACTCACTTTTT
ACCTCGTTTTTGGTATCGGGTTTGACCCCTTTGATTTCTTCATTACGGGAAGTTTTTTTG
TAGGAATGCTCATGATGGCTGTTTTTTTAAAAAAGGATAAAAGCGCTTTTTAGCTTCAAA
GAGTTTAATGTTAGTCAAGCGGTTTCTTGTGGTGCGTTCTTAGGGGGATTTAAGGGGTAA
GATAAAAACTTATGCTATAATGTGGTCTCATTCCATATTAAACAAGGAGAAATAAATAAT
GAAAATTTTAGTGATTCAAGGGCCTAATTTAAACATGTTAGGACACAGAGACCCAAGACT
TTATGGCATGGTAACCTTAGACCAAATCCATGAAATCATGCAAACTTTCGTGAAACAAGG
CAATTTAGATGTGGAATTAGAGTTTTTTCAAACCAATTTTGAGGGCGAAATCATTGATAA
GATCCAAGAGAGCGTGGGTAGTGATTATGAAGGGATTATCATTAACCCTGGAGCGTTTTC
GCACACTTCTATTGCGATTGCGGATGCGATCATGCTAGCAGGCAAACCCGTTATTGAAGT
GCATCTCACTAACATTCAAGCCAGAGAAGAATTCAGGAAAAATTCTTACACCGGAGCGGC
TTGTGGAGGCGTGATCATGGGATTTGGCCCGCTTGGTTACAACATGGCTTTAATGGCGAT
GGTCAATATTTTAGCCGAAATGAAAGCGTTCCAAGAAGCCCAACAAAACAACCCTAATAA
CCCCATTAACAATCAAAAATAAAAGGGGGTTGTTGATGAGAGGATTAGAGAGAGAATCGC
ATTTCACGCTCAATGAAAACGCAATGTTTTTTGAGTGTGCTTATAGTTGCGATAACGCTT
TGTTTTTGCAATTAGACGATCGCTCGTTTTTTATCACTGATTCTCGCTACACTCAAGAAG
CTAAAGAAAGCGTTCAGCCTAAAAATGGCGTTTTAGCGGAAGTGATAGAATCCAGCGATT
TAGTGCAAAGCGCGATTGATTTGATTACAAAACACTCGGTTAAAAAGCTCTTTTTTGACC
CCAATCAAGTGAATTTGCAAACCTATAAGCGTTTGGATTTAGCGGTTGGGAATAAGGTTA
CTTTAGAGGGTGTGCCTAGTTACCACCGCCAAAAACGCATCATTAAAAACGATCATGAGA
TCCAACTTCTCAAAAAATCTCAAGCGTTGAATGTTGAAGCTTTTGAAAATTTTGCTGAGT
ATGTGAAAAAGATTTTTGATGAAAAAGAGTCGTTGAGCGAGCGGTATTTGCAACATAAGG
TTAAGGACTTTTTGACTAGAGAGGGGGTTTATGATCTGAGTTTTGAGCCTATTTTAGCCT
TGAATGCGAACGCGAGCAAGCCTCATGCCTTGCCTAGTGCGAAGGATTTTTTAAAAGCGG
AGCACAGCATTCTTTTGGATATGGGGATCAAATACGAACGCTATTGCTCTGATAGGACTC
GCACGGCTTTTTTTGACCCTAAAGATTTTGTCTTCAAAAGAGAGCAGAGTTTCAAGGATA
AAGAGCGTCAAAAGATTTATGACATTGTGAAAGAAGCGCAAGAAAAGGCTATTTCAGGTA
TTAGAGCGGGCATGACTGGTAAAGAAGCGGACAGCTTGGCTAGGGGAGTGATTAGCGATT
ATGGTTATGGGCAATATTTCACTCACAGCACCGGGCATGGCATTGGCTTAGACATTCATG
AGCTTCCCTATATTTCATCGCGCAGTGAAACCATTTTAGAAGAGGGCATGGTGTTTTCTG
TAGAGCCTGGGATTTATATCCCTGGATTTTTTGGGGTGCGCATTGAGGATTTAGTGGTGA
TCAAAAATTCTAGGGCTGAGCTTTTGTGATGCGAGAGATCCTTACTAACCGCTTTTTCCC
TAGCCTTTTTAAAAAAAGGCTTGATTTTTCTAACAGGGTGGTTTTAGGGTTGGGATCTAA
TCTTAAAAATCCTTTAAAAATATTAAAAAATTGTTTTTTGTATTTTAAAAATCATAGTAA
AATCGGAAAGATTTTTTCTTCGCCCATTTATATCAATCCGCCTTTTGGTTACACTAATCA
ACCCAACTTTTATAACGCTACGATTATCCTTAAAACATCTTTAAGTTTGCGCCATTTTTT
TGCTCTGGTTTTTTATACAGAAAGGCGTTTTGGACGCCAAAGGAAGCGCGATTTTAAAGA
CGCTCCAAGAACTTTAGATATTGATATTATCGCTTTCAACCAAGTCGTTTTAAGACAGAA
TGATTTGATTTTACCTCATCCTAAATGGAGTGAAAGGGATTCGGTGTTAGTGCCGTTAAT
TTTGCAACAAATTCTTTTTAAAAAAGGGGAGTGGTGAAATTCTATACCTATAGTGGGGAG
ACGGCCGCTGAAGCTCTAAAGATCGCTCAAAGCCACCATGGGGTGGATACGCTGGTGTTT
AAAACCCAAGAAATCCGTAAAAAAACGCTCACTTCTTCTGGGCTTTATGAAATCGTTGTG
GCGGTTGAGGAAGAAGAAAGCAAACCCCCTAAAGCCCCCCTTATTCCAGAAAGTTTGTAT
GATGAAGAATTGAATGAAGAAGATGTGGTCATGCAGCTTTCAAGCACTGTAGAAGAAATG
CGCAAACTCGCCGGGGTTTCATCTAATCAGCGCAACTATAGTTTTTCAAAAAATAAGACC
CTTTTAGAAAAAGACGCTCCATTAGAGGATGCGCCTTTAGAGGCTAATAAGCAAGACGCT
TTATTGCAAGCTTTAAAAGATGAAGCCAACCATAAAAAAGAAAGAGAAAAAAGAGAAGTT
AAACAAGAAGAAGAAATTAAAGACATCAATCTGCAATTAAGCAAAATCAGAGACAGCCTG
AAACTCATTCAAAACATGTTTTGGGATGAGAAAAACCCCAACTCTATTAATATCCCTCAA
GAATTTGCAGAAATTTACAAACTGGCCAAACAAAGCGGGATGAAATCCAGCCATTTAGAT
GAAATCATGCAATTGAGCCTGGAATTGATGCCTTTACGCATGCGCGAAAATTCCGTAACG
ATTAAGCGTTATTTCAGGGAAGTGTTGCGCAAAATGATCCTGTGCCGCCCTGAAGATTTG
AACTTAAGGCAAAAACGCATCTTAATGCTTGTAGGGCCAACGGGCGTGGGGAAAACGACG
ACTTTAGCCAAATTAGCCGCGCGCTATTCTAGGATGTTAGCTAAAAAATACAAGGTGGGC
ATTATCACTTTAGACAATTATCGCATTGGGGCTTTGGAGCAATTAAGCTGGTATGCTAAT
AAAATGAAAATGAGTATAGAAGCGGTGATTGACGCTAAAGATTTTGCTAAAGAAATTGAA
GCGTTGGAGTATTGCGATTTTATTTTAGTGGATACGACAGGGCATTCGCAATACGATAAA
GAAAAAATTGCCGGTTTGAAGGAATTTATAGATGGGGGTTATAATATTGATGTGTCCTTA
GTGCTTTCGGTTACTACTAAGTATGAAGACATGAAAGATATTTATGATTCTTTTGGGGTG
TTAGGGATTGACACTTTAATCTTTACGAAATTAGATGAGAGTAGGGGGTTAGGGAATTTG
TTTTCTTTAGTGCATGAAAGCCAAAAGCCTATCAGCTATCTTTCTGTCGGGCAAGAAGTG
CCTATGGATTTGAAAGTGGCTACTAATGAATATTTAGTGGATTGCATGCTAGATGGCTTT
AGTAACCCCAATAAGGAACAAGCATGAACAATCAAGCGAGCCGATTAGATAATTTGATGA
ATATTAAAAACCCTAAAAGTTTTTTTGATAATAAAGGGAATACCAAATTCATCGCTATCA
CAAGCGGTAAGGGAGGCGTGGGGAAATCCAACATTAGCGCTAATTTAGCCTACTCTCTAT
ATAAGAAAGGTTATAAGGTAGGGGTGTTTGATGCGGATATTGGTTTAGCGAATTTAGATG
TTATTTTTGGGGTGAAAACCCATAAAAATATCTTGCATGCCTTAAAAGGTGAAGCCAAAT
TACAAGAAATCATTTGCGAGATTGAGCCCGGGCTTTGTCTCATTCCTGGGGATAGCGGCG
AAGAAATATTAAAATACATTAGCGGCACAGAAGCTTTAGATCAATTCGTGGATGAAGAAG
GGGTTTTAAGCTCTTTGGATTATATTGTGGTTGATACAGGCGCTGGGATTGGAACTACTA
CGCAAGCGTTTTTGAACGCGAGCGATTGCGTGGTGATTGTTACCACACCCGATCCTTCAG
CGATTACTGATGCGTATGCATGCATTAAAATCAACTCCAAAAATAAAGATGAATTGTTTC
TTATCGCTAACATGGTAGCCCAACCTAAAGAGGGCAGGGCGACTTATGAAAGGCTGTTTA
AAGTGGCTAAAAACAATATCGCTTCATTAGAATTGCATTACTTAGGAGCGATTGAAAACA
GCTCCTTATTGAAACGCTATGTGAGAGAGCGAAAGATTTTAAGAAAAATAGCCCCTAATG
ATTTGTTTTCGCAATCCATTGATCAGATAGCGGGTCTTTTAGTTTCTAAATTAGAAACCG
GTGCTTTAGAAATACCAAAAGAAGGTTTTAAAAGCTTTTTTAAAAGGCTTTTGAGTTATT
TGGGGTAGGCTTGAATGAAAGTGCAAAATTTTATCCATTTTTCTGTTGTGGTAGGGTTTT
TTTTAGGGTTAGTGTTTTCGGTGTTGAAATTCAATGAGCCAGAGAGCATTTTATTATGGA
CGGTGTTATCTACGCTTGGGGGATACTTGATTGCGTTGTTATTCGCATCTATTTTTATCG
CTTGCACGGATTTGGATATTTGTCTTTTTGACAAAAAAGGCACTGAAGAGAGCTTGCTTC
GTTTCAACCATGAGTTTAAGAATAGGGAAAAAGAAGTGGCTAGTATTTTAGAATACATTA
GAAGTTATGATTTTGATGATGGAAAATAGAATGCCCAAAGAAATTCAAAAAACTCAAACA
AGCGAAGCAAACGAAAAAAATATAGAAAAGGTTTTGAACGCCTACGATAAGCAACAACAC
CACCATCAAGACGCGCTCGCTATCCAGTATTTACCGGCCGTGCGCGCTATGGCATTTCGT
TTAAAAGAGCGCTTGCCCAGCTCCATTGATTTTAACGATCTGGTTTCTATTGGCACTGAA
GAATTGATTAAATTAGCCAGGCGTTATGAGAGCGCGTTAAACGATTCTTTTTGGGGGTAT
GCTAAAACTCGTGTCAATGGGGCGATGTTAGATTATTTGCGCTCTTTAGATGTGATTTCT
CGCTCCAACAGAAAGCTGATTAAAAGCATTGATAATGAAATCACCAAACACCTTAATGAG
CATGGGAAAGAGCCTAGCGATGCGTATTTAGCGGAAGTTTTAGGCGAAAATATTGAAAAA
ATTAAAGAAGCCAAAACGGCTTCAGATATTTATGCGTTAGTGCCCATAGATGAACAATTC
AATGCGATTGAGCAAGATGAAATCACTAAAAAAATTGAAGCAGAAGAGTTGTTAGAGCAT
GTCCAAAAAGTATTGAATCAAATGAGCGAAAGAGAGCAAATCCTAATCCAGCTTTATTAC
TTTGAAGAGTTGAATTTGAGCGAGATTAAAGAGATTTTAGGCATTACTGAATCGCGCATT
TCTCAAATCATTAAAGAAGTGATTAAAAAGGTGCGTAAATCCTTAGGAGTGGATCATGGC
TGATATTTTAAGCCAAGAAGAAATTGATGCGCTTTTAGAAGTCGTTGATGAAAATGTGGA
TATTCAAAATGTCCAAAAAAAAGATATTATCCCGCAGCGCAGCGTAACTCTCTATGATTT
CAAACGCCCTAATCGTGTGAGTAAGGAGCAACTGCGCTCTTTTAGGAGCATCCATGACAA
AATGGCTAGGAATCTTTCCAGCCAAGTCTCTTCTATCATGCGTTCTATTGTAGAGATTCA
GCTCCATAGCGTGGATCAAATGACTTATGGCGAATTTTTGATGAGTTTGCCTAGCCCTAC
GAGTTTTAATGTCTTTTCCATGAAGCCTATGGGAGGAACAGGGGTTTTAGAAATCAATCC
TAGCATCGCTTTCCCTATGATTGACAGACTATTAGGGGGTAAGGGGAGTGCGTATGATCA
AAACAGGGAGTTTAGCGATATTGAATTGAATTTATTGGATACGATTTTACGCCAAGTGAT
GCAAATTTTAAAAGAAGTGTGGTCGCCCGTGGTGGAGATGTTTCCTACCATTGACGCTAA
AGAATCCAGTGCGAATGTGGTCCAAATCGTCGCTCAAAATGAAATTTCTATCATGGTGGT
TTTAGAGATTATTATTGGGCATAGTCGTGGGATGATGAATATTTGTTACCCGGTGATTTC
CATTGAGAGTATTCTTTCTAAAATGGGGAGTAGGGATTTGATGCTTTCAGAAACGAATTC
CAAAAAGAGCCGTAATAAGGAATTGCAAGCGCTATTGAGCGGGGTGAGCGTGGATATGAT
GGTGTTTTTGGGCGCGGTGGAATTGAGTTTGAAAGAAATGTTGGATTTAGATGTGGGGGA
TACTATCCGGTTGAATAAGATCGCTAATGATGAAGTGAGCGTGTATGTGCATAAAAAAAA
GCGTTATTTAGCGAGCGTGGGGTTTCAAGGGTATAGGAAAACCATTCAAATTAAAGAAGT
GGTCTATAGCGAAAAAGAACGCACTAAAGAAATTTTAGAAATGCTAGAAGAACAGCGCAG
AGGCAAAGTGGGCGATATTATGAAAATAGAAGAAGAGTGAGAAATGCAAGATTTTATTAA
GATTTTTATTCAAGAGGTTGTTTCTACTTTAGAAGGGTTGGTGGGTAAGGCTTTAAGCGT
GGGATTAGAAAAAGAAGTTTCTAATAGTGAAGAAGCTTGGGAGAGTTTGATCAGCGCGCC
TTATGCAAGAGTTGTGATAAGTGCGATTGAAAAAGAAGAGGGCTCTATTGAATTATTGGC
TCCGGTAGTTTTAGTTACCGCTTTAAGCGATTTGATGCTAGGAGGTGAGGGAGCGAGTAA
GGAAGAAATGGATAATGACGATTTAGACGCTTTTAAAGAAATGGCTTCTAATATTTTTGG
AGCGATCGCTACAAGCTTGAAGTCTCAAGAATTGCTCCCTAAACTCAATTTCACCACTAT
AAACGCTGAGATCGCTAAAGAGCTTCCTAAAAAAGAAGATTACGCTAAAGCGATGGTGTT
TTCTTTTAAAATGGAAGCCATCAAAGAAAGCCAAATCATTTTATTGACTACGGTGGCTTT
TGAGCACCAATTTGAAAAAACGCATAAAGAAGAAAAAGAAGAAACGACACAGAGCACTAC
TGAAGAGGTTAAAACCCATGACGCGTCTTTAGAAAATATAGAAATCCGCAATATCAGTAT
GCTTTTAGACGTGAAATTGAATGTTAAGGTGCGCATCGGGCAAAAAAAAATGATTTTAAA
AGATGTGGTTTCTATGGATATAGGGAGCGTGGTAGAGCTTGATCAATTGGTGAATGACCC
TTTGGAAATTCTTGTAGATGACAAGGTGATCGCTAAGGGCGAAGTGGTGATTGTGGATGG
GAATTTTGGCATTCAGATCACAGATATTGGCACTAAAAAAGAACGCTTAGAACAACTGAA
ACATTAAATCTTTTTATCATAAAAAGGAAAGGGATATGGCTATTTTTGGGGAATTAAGCT
CGCTTGGGCATTTGTTTAAAAAAACGCAAGCTTTAGAAATTTTGCATGAGTATTTAAAAG
AGGTCATGCAAAAGGGTAGTAAAGCGAATCAAAGGGTTTTAAACCTCGCTTCTAATACAG
AATTTCAAGTGCCTTTAGGGCATGGCATCTTTAGCATAGAGCAGAGTTATTGTTTAGAGC
ATGCCAAAGAAAGCGAGAAAGGCTTTTTTGAAAGCCACAAAAAATATGTGGATTTCCAGC
TGATTGTCAAAGGCGTTGAGGGGGCTAAAGCGGTGGGTATCAATCAGGCTGTCATTAAAA
ACCCTTACGATGAAAAAAGAGACTTGATCGTTTATGAGCCGGTTAGTGAAGCTTCTTTTT
TACGTTTGGATGCGGGCATGCTGGCTATTTTTTTTGAAAACGATGCGCATGCGTTGAGGT
TTTATGGAGAGTCTTTTGAAAAATATAGGGAAGAGCCGATTTTTAAAGCGGTCGTTAAAG
CGCCTAAAGGGTTGATCAAATTAAAATTATGAAATTGGTGAGTCTTGTTATAGTTTTTTG
TTGTTTTTTAAGGGCTGTAGAGTTGCCTGGAATTTATCAAACTCAAGAATTTTTATACAT
GAAGAGCTCTTTTGTGGAGTTTTTTGAGCATAATGGGAAGTTCTATGCCTATGGTATTTC
TGATGCGGATGGCTCTAAAGCCAGAAAAGACAAGTTTAACCCTAACCCAAAATTAAGGAA
TCGCAGCGATAAGGGCGTGGTGTTTTTAAGCGATTTGATTAAGGTTGGAAAACGATCTTA
TAAAGGCGGTAAAGCGTATAATTTTTATGACGGCAAGACCTACCATGTGAGAGTCACTCA
AAATTCAAACGGGGATTTAGAATTCACTTCAAGCTATGACAAATGGGGGTATGTCGGCAA
AACTTTCACTTGGAAACGCTTGAGCGATGAAGAAATCAAAAATCTAAAACTCAAGCGTTT
TGATTTGAATGAAGTCCTTAAAACCATTAAAGATAGCCCTATCTAAGCTTTTTTTTTAAA
ACCTTTTAACATTCACTCTCTTGGCATTCTTTACACCACACAAACATTTTCATGTCATGG
CTAATCAGCTTGGCTTGATATTTTTTAACGACTTCATTCTGGCGTTGTTCGATTTCAGGG
TCTGCAAATTCAATGATCTTACCGCAATGCAAACAAATGATGTGATCGTGGTGTTCTTTA
GCCGCAATTTCATAGCGCCGACCGCTTTTTGAAGTCTCTAAAACACAGATAAAATTTTCT
TTTTCTAAGAAATTCAAAATGCGATAGACTGAAGAAATGCTGGTGTTTTTGTCCTTTTGA
CGGATAGAATGCGTGATTTCTTCAGGGCTTAGGTGTGTTCCGCTGCGATACAAAACGCTC
ACCACTTCTTCTCTTTGTTTTGAATTTTTGAGTCCGTTTTTTTTGATAGACATTCTCAAG
CGCTCTAAAATGGATTCTAAAGTTTCTAATCTTTTCATGCTGATATTTTCCTTATCCGTA
AAATGATTTTTATAATTAGAATATTATTATACAATAATAATGCGATGAAACATAGATAAA
ACTCATTATTATTTTAATTTAATCAAAAAATATTGATTTTTTATTACCATTGTCGCATTT
TAATGTAATTTATAAGATCAATTTCTTATCTTATCAAGCCATTCTAAAAGGGTTTTTTCA
AACCCTATGCCTTGAGAAGAAACCAAATCTAGGGGTTTTTCCAAATAATCTTGTTTGACA
TAGCCGTTATAATCATGCGGGTAAAGGTAGTCTTTAGCGTTAGGCAGCAGGTGTTTAGGA
ATGGGGTAGAGTGAGCCTTTTTGAATATAATCCAAAGCCTGATTGATCGCTCTATAAGCC
GTGTTAGACTTGGGCGAACAAGCCAGATAAATCACGCATTGGCTTAAAATGATGCGCGCT
TCAGGGTAGCCGATTTGTTTGACTGAAAACAAGCAAGAAGTGGCTAAATTTAGGGCGTTT
GGGTTAGCGTTACCAATATCTTCGCTCGCAAAAACTACCAGCCTTCTGGCGATAAATTCC
GGGTTTTCCCCGCCAGCAATCAAGCGCGCCAGATAATAGATGGAAGCGTTTTCATCGCTC
CCTCTTAAAGACTTGATTAAAGCGCTAGTAAGATTATAATGCGTATCATCGCTATAGGAT
CCGTCATTCAGGCTATGAGGCCGTAAGGATTGCAGCGTTTCTAAAGTGATAGGATCTTCT
ATCTTAGCGCTCAAATCTAAAAGGTTTAATAACGCTCTAGCATCGCCAGCGCTATTGTTT
AAAAGATAGGTTTTAGCGCTAGGCTCTATTTGTTTTTTGAGCAATGTTAAAGCTTTAGCA
CAAAGCTTGTCTAAATCGCTCTTTTTTAGGGGGGTTAATTCAAAAATAAAACTTCTTGAG
CGGATCGCATGGCTTAGGCTGTAATTAGGATCTTGCGTGCTAGCCCCTAAGATTAAAGCG
TGATCTTTTTCCATAATGGGGAGTAAAAATTCTTGTTGGGTTTTATTCAATCTGTGGGTT
TCATCAATAAAAACAACGGGCTTTAAAAGGGTGTTTTGGTAATTTTTAAGCTTAAGGCGT
AAATCCTCTAATTTGAAATCCGTCGCATTGAATAAAAGAATGGGGCGCTCTAGCATGCGA
GCGATGATTTGAGCCAGGCTTGTTTTACCCACGCCAGGAGGGCCATAAAAAAAGGCATGG
GGGAAGTGTTTGGATTGTAGGGCTTTAAATAAGGGGGCGTCTTTCCCTACTAGATGCTCT
TGGCCTAAAAAATCTTCTAGGCTTTTTGGGTTTAAAAGCGAAGTCAGGCTCATTTTTTAA
ATAAAATCAATTCATAGAAATTAGTAGGGGTGTTTAAATTTTTCGTTGGGGTTTTGGTGT
TTTTAGAGTGTTTGTGCAGAGTGTCTTGCAATTCTTTATTCAGGCTGTCTAATTCATCAA
GCTTTTCTTTTAAACGCAAAATAATATCCACGCCCGCTAGATTAACCCCCATATCCCTTG
TAAGGCGTAAAATCGTTTTGATTTTATCCATATCTCGTTGGGAATACAAGCGCATTTTCC
CATCAGTCCTGCTAGGCTCTATCAAACCCTCTTTTTCATATTGGCGCAAGGTTTGAGGGT
GCACGCCTAAGATTTTAGCCACAACGCTTATCAAATAAAGCGGTTCATCATAATCGCACA
CGATTCCTCCTTACAATTCTTTTTCTAATAACGCTTTTAACTCATTAGAAAGCGTTTCCG
TTTTAGGCAAAATCAAACGAGCTTGCAAATACAAATCCCCCACATGCGAAGTTTTTCTGT
TTTTGACCCCTTTTTCTTTAATGCGGAATTTTTGCATCGCTTTGGTGTTAGGGGGAATGG
TTAGGGTTAAGGTTTTATGCCAAGTAGCGATTTCAATTTTCCCTCCAAAAAGAGCCGTTT
TTAAGGGTAAATCAAAGATTTGGGTAATATCATCTTTTTCGCGCTTATAAATTTCATCTT
CTTCAATATGGATCTGCAAGAGCAAATCGCCCCTAGTCGTTCGCCCCGTTTTCCCCTTGT
TGCGAACCCTGATTTTTTCGCCCTCTTCCACGCCGATAGGGATTTTAAGGCTAAAAGTCT
CATTATTAATACTCACTTGTTTTTTATTGCCTAAAAGGGTGTCTAAAACAGAGACATTTA
AAGTGGCGGTCATGTCTAAATTTTCAGGGGCGAAATTGGAAAAATTAAAGCCAGAAAAGC
CTTGCGAGTTTTGAGAAAATCTTTGCGAAAAGCCTCCTTTCCCAAAAATAGAGCTTAAAA
TATCGTCCAAATCTTCACTGGCGCTGCGGCTTTTTGCAAAATCGCTGAAATTCTGCCCGC
CAAACATGTTATCGCCAAACTGATCGTATTGGCGGCGTTTTTCTTCGTCGCTTAAAATTT
CATAGGCGGCGTTGATTTCTTTGAATTTTTCTTCGGCTTCTTTGGTTTTATTCAAATCCG
GGTGGTATTGTCTGGCTAAACGGCGGTAGGATTTTTTGATTTCATCTTGGCTAGCGTTTT
CGCTCACATTTAAAGTTTGGTATAAACTCTTGCTCATGGATCACCTTTAAAATAGTTTTA
TTTGAATACTATCATAAATCTTTAGTGTTAGTCAATCAAGTTTATTGATAATGCTTTTAG
GTAATGGAGATTTTAAACCCGTTTCAGCACAATTAAAAGGAATTTTAACTAAAATATGGA
GTTCAAATCCACGATGAGTTTTTAATGCAATACAAGAAAAATAAGAAAAGATATTATTAT
TTAGCGTTATGGATCCTTTTTTTAAATGGTTTGTCTTTGAAGGCTTTAGAAATCGCAGTC
AAACCTTTTGGCTATCTGGGGCTATTGTATAATCAAGGGGCGCAAAAAAACCCTCACAGC
TATGTAGGGGCTTTAGCGCGCCTTGGGGTGGATTTTTCTTATAGCAACGGGTGGTCCTTT
GGTATTGGAGCGATTGGAGCTTGGAATGTTTATAACAAACAGCGTTTGGCTAACCTTTAC
ATCAGTCTGGGGAATTTTTTTGGTAGTTCTAAAAATGTTAGACCTTATTTGAGCGCTGGC
GATGTTTCAGACGCGTATATTCAATACACTAACCAGCGTTTTAAAATAGCTTTAGGGCGT
TTCAATACCGATTTTGTGGATTTTGATTGGATAGGGGGCAATATTCAAGGGGTCTCTGTG
GCTTTTAAGCAAAATTCCATGCGTTATTTTGGGATTTTTATGGATAGCATGCTTTATAAT
GGGCATCAAATCAACAAAGAGCAAGGGAATCGGATCGCTACTTCCCTAAACGCTCTAGCG
TCTTATGACCCTGTGTCTAAACGCTTGTATGTGGGGGGGGAAGTGTTTGTTTTAGGTGCA
GAATACAGGCATGAAAATCTTAAAGTGGTTCCTTTTATTTTAACGGACACCCGCTTGCCT
TTGCCCACTCAAAATGTTTTAGTGCAAGTGGGGGGTAAGTTGGAGTATGACGCTTCTTTA
GCTAAGGGTTTCACTTCGCGCACTCTAGTGCATGGCATGTATCAATACGGCAACACTGAT
AGTGCCACAAGCGCTAAAAATGCCGGCTTGTTTTTGATCGATCAAACTTTTAAATACAAA
ATTTTTAATTTTGGAACGGGTTTTTATATCGTTCCGGCAAGAAACAATAAGGGCTATCTA
TGGACTTTTAATGACAGGACCAAATTCTATGGCCGTGGGATCAACGCGCCCGGCGTGCCA
GCGATTTATTTTGCAAACTCTAGCATTTCAGGCTATGTTTTTTTAGGGCTTAAGACTAAA
AGGGTGCGTTTAGATGCGATGGTGGCTTTTGGGGATTACCAAGAATATTCTTTAATGAGC
AGTTTTAGGGTTTGGACTTATAGGAGTTTGTCTTTTGATATGGGTGGGGGGTATGTGTAT
GCTTATAATTCTAAAGCCACGAGAAAAAGTCTTGGAAATAGTTCTTTTGTCTTTTTTGGG
AAGTTTTTGTTTTAAAAAATACCATTTCTACAATCAATAGCGAAAGGCTCGCCAAAAGCA
AGCGATAAAGCAAGCGGTAATTTCTTTTTTAAAAAATCAACATTAAAAGAAGTTTTTGTT
TTAAGAAATTCTTTTAAAATCAGGTCTTTGGGGTTTTTTAGGGAAAAAAGTTTTTTTAAA
CTCAGGTTCCCATAGTTTGATCACGCCATGGCGGGTCATCTGGTGCATATTGACCAAACG
CATGTTTAAAAGAGCCTTTTCTTTAGCTTCGCTGTCGCTCAAATCTTCTTTAATTTTGAA
CGCTTGAATGATCTGTTCCCACAGCTCATGCTCTTTAGCGTCTTCGTTTAAAAAATCTTT
ATAGTTGAAGCCGCCAATCCCTTTAACCCCTTTAATATTATCCCCCTTATCCCCCACAAC
GCACTGATAATAAGCAAAAAAATGAGCCTCTTTTTGACTCACATTAAAAAAAGCGTTGGT
TTTGAGATTGAAATGAGAGCCTCTGTTGGAATACAAAATATCCTTATCCATGCTGGCTAT
CACATAATTGTTGGGGTCTTTCTTTTTGTAAAAAGAGATAATATCATCGGCTTCATATTC
AAAACAATGTTCACCCTGGATTTTAGCCCCTTTTTTTAGGGGGTATTTTTCCACTAAAGC
GATCTTTAGAGCTTTTAGAAGAGATCTAAAATCTTCATCAAATTGGTGGCGTTTTTGTTT
GTAATGATCGCATAATTGGTAGCGGAAACTCTCTCTGCCCCTAGTGATAAAAAAAAGCGT
TTTAGAGCAACGGGTTTTACGCATGATGGATAAAATTTGAGTGGTGAGAAAAATAACGCC
CACTTCTTGCAAGCTGTAAGTAGCGAATCTTTTAGGGAGCGTTTTATTAGAGAGCAAACG
CCTAACAATATTAGGGATAACACAATCAATGTCTAGTAAAAGGGTTTTTGAATGCGTGAA
TCTTGTCTTGTTAAACGCTTGTCTAATGGTTAATCCTTAAGTTGAATTTCTCTTTTTTAA
AAGTTAAACTATTATAGTAAATATATAGCAAATAATAAGTTATTTTAATAATAATTAGCT
CTATTCTCATTAAATACGCTAAATTTTGAGAGGTTATCGCTCGCTTTAACTCTTTTGATT
GTAAAAACGCTTTGGGCATTTTCACATTTTATGATCAAACGCCCAATGGAAACAGAGCTT
AAGGATTTTCTTTTATTTGCGCGGCAAATTATACTTCCGGCGTTTTTCCCAAAGGCTTTT
GCGGCTAATGCCAAGCTTGTTGGCCAATTCTGTATCGGTGCAAGTAGAAGAAAAATGCCT
GATCGCTTCTCTTTCATATTCTTGAATGGAAAGGAAGGTCGTGTGGTTGTTAAACAAAGA
TAGGGGGTTATTGCTGCACTCAATCCTCACAATTTTAGGAAATTCTAGGGGTTCTTTATG
GGTATAGGACAAAACAATAGGGCATGAACGGGCCAATTCTAACAATTTCAATTGCTCATC
TTTTTTAAGCTCTTCTAAATGCATGATGTAAAAAGGGCGTTCTAGTTTGTCTTTATTCTT
GTATAGTTCTTTCCAAGTGGTATCCTTTAGAGAGAAAAAAGAAAAATCCATTTGCCTTTC
TTTAGCGTATTGCAATAAATAAGCGTTCGCAAGCTCTTGAGAGGGCGTGTGGATGATAAA
GGGCGGCCGGTAAGAAAAATCTTTAGGCAAGGGCAATTCCGCATGGATAAAGTCTAAGTA
ATTTTCATAAAATCCTAAGCGAGCGGTCATTTCTTGGTAGGCTTTGTGGTATTGGATCTT
ACGCAACAATTCATCCATTTTAAAAGGTTTTAGAATATAATCTCTCGCTCCCGCTTGAAT
GGGTTTATTCACGCCATCTTCATTGACATGCGAAGCCATCATGATAATGATTTGCTTGGA
ATTATAACGCACAAAGTGTTCGCAACGCCCTTGAGTGCAAACTTTAGAAGAAACCAAAAT
CACATCATAAGGCTCTTTATTTTCTTCTGAAATGCTAGAGATGATCTCGCAAAAATGCCC
TAAATCATGCAAATTATGCGAAATACTCCTGGCTAGCGCTAAATCGTCTTCAATGATTAA
GATTTTCATCAATTCTTCCTTACATTTAAAGTTTTTGTTTATAACGCATGCTCACATGCG
CTTGGACTAACAGCCCTTCTTGTTGGCCAATGAACCCCATTTTTTCCATTGTGGTGGCTT
TCAAGCTGATTTGAGATTTTTCTAAACCCAAAAGTTGGCTCAAATTCTCTAAAATCGCCG
GTTTGTAAGGAGTGATTTTAGGGATTTCGCTAAAGATGGTCGCCCCCATTTCAAACAATT
CAAACCCAATGCTTTGAGAAAAATCCAACACGATTTTTAAAAGCTCTTTAGAAGAGGCGT
TTTTGTATTGCGGGTCATTATCAGGGAACCATTCGCCAATATCCCCCCCTTTAATCGCTC
CTAAAATCGCATCAATAACCGCATGCAACAAAGCATCGCCATCGCTATGGGCTTTTAACC
CAAACTCGCAATCCAAAACAACTCCCCCTAAAACCATAGGCTTATCTTTAATGAACGCAT
GCGTATCAAAGCCCATGCCTATAAAAGTGTCTTTTGCTGGGTTAAAAAAGAGCGCGAAAT
GCTTCAAATCGCTGCTTGTGGTGAGCTTGCACAAATCCTTACTGCCTTCAATATAGCTCA
CCAAATTAGGGAAAGCTTGTAAAATCGCACTGCTTTCATCTTTAAAATCCCCTTGATTTA
GGGCTGATTGGAGCGTTTTGGTGTGGCTTAATTGCGGGGTTTGAATGAGTTTGATCGCTT
CTCTGTCTAAAGCCTCGTTATAATAGATCGCTGTGTCATAGCAAGGCAAGTAAGGAGCGA
TGCAATAATGGCTGGTTTGTTGGAGGGTTAAAAACAAACTTTTGAGCGCTTCAATATTGG
CTAAACCCCTAGCCACATCGCTGGTGAGCGTGTAAGCGCTATCAATCATTTTTAAAGCGT
TACAGACGGATTCTTGCCTTGATGCCCCGCCTTTTACAAGCTTGATTTCAGGGTAATGGC
GTTTGATATAAAGATAATCCAATCCGCTTACGACTAGAAGGATTTCTTTAAAGTCTAGGG
CTTCTTTAAAGCTTTCATAAACGCTGAGCCATAAGGGGGTATGATTAGAGCGCAACCATT
GTTTTTTGATTGTTTGAGAAAAACGCCTAGATTCCCCAGCGGCCAATAAAACAACGCTCG
TTTGTTTAACAAGCGTTTCTAGCGTTTCTTTAGTTTCAAAAGGGTCTTCTTCTAAACTTT
CTAAAGAAAGTTTAAAAGCTTCCCCATTCACTCTAATCAAAGACATGCGACTAACAACCC
ACCTCTATCATTTCACCAAAATGATCCTATAACCTTGATTCAAATCTAAAACTAAGAATC
GTTTGGGTTTGCCTTTATACTTTTCTAAAGCATGGTTAAAATCCGCAACGCTTTTAACTT
CAACCTCTTCAATTTTTGTGATAATGTTACCTTGCCTGAAGCCAGCTTGCTCTGCTGGAG
AATTTTCGTTCACTTGAGAGACTAAAACCCCTTGAACATCATCGCTCAAACGCATAGACC
TTTTGGTTTTTTGAGTTAAATCTTCCACTTGAAGCCCGTTCAATTGGCCTTGCGCGCCGT
TTTGAGTAGAAATGGTTTCTTTTTTGTTAGGGTTTTTCCTTTCGGCAAGAGTGAGGGTGA
AAGCGCGTTCTTTTTTGTCTCTAATGACTTTTAAAGTTACTCTTTGATTGGGTAGCATAG
AGCCGATGAGATTTCTTAATTCGTTCGTGTTTTTAACCTTTTTCCCATTGACTTCAGTGA
TCAAATCCCACACCAAAATCCCTGCTTTTTTAGCCGGAGAATCTTTTTCTACGCTAATGA
CTACCGCCCCTTCTTTATTGTCATAAGAATTTTGCAAATCGCCACTCAAATCTTGCAAGC
CCACGCCCAAGTAACCTCTCTCAATCTTACCGGTTTTGATGAGTTGGGTTACAATATCTT
TAACCATGTTAGAAGGGATGGCAAAGCCAATGCCGTGGTTGCCTCCGGTTTTAGAGATAA
TAGCGGTATTGATCCCCACTAACCCTCCACGGCTATCAATCAAAGCGCCACCGGAATTTC
CAGGATTGATGGAAGCGTCTGTTTGAATGAAATTCTCATAGCTGTTGATCCCAATCCCGC
TTTTATTGAGTGCTGAAACAATGCCTTGCGTAACGCTTTCACCCACGCCAAAAGGGTTAC
CAATCGCAAAAACCAAATCGCCCACTGAAATATCGTTAGAATCAGAGAATTTGATCGTGG
GCAAGTTGTCTTTAGTGATGCGAATCACCGCTAAATCGCTTTCAGAATCGGTGCCTACTA
GAGTGGCGGAATATTCTTTATTGCTACCTGGAATGGTCACTTTAATCTTATCCGCACCAT
CAATCACATGGTTATTAGTTACAATATAGCCATCTTTAGAAATGATTACACCGCTGCCTA
AAGCCCTTTCCATTCTTTCTTTAGGAATCATGCCGCCCAAATCCCCAAAAAATTGTTGGA
AAAAGGGGTCATTAAACACACCGCCACCTATAAAATTGTTTTTAATCTTCTTTTCAGTAG
AGATATTCACCACCGCTTTAATCGAATCCTTAATAGAATCGTGGTAAGAATAGATCGTAT
CGTCTTTAGAGGGGACACTCACTCGTTCTTTAACCTTGGGCATGTTTTGGATTTGGATAT
TGCCCGCATTCAAGCTTAACGCTAAAGCCAAAGAGATAAAAAGGGTTTTTTTCATCATGG
TTACTTCCTTAAAATTTGCTAAACTTCAAAATTAAAAAGAGATTATATCAAATCTTTTTT
ATTATTTTCATTAGTTTTTTGTGTAAAATAGTATCCAATGTAACACACAATAGCAAAAAC
AATCGTTAAAATCATCCCAATGCGTTGATCCTTATCCATAGCCGAACCAATCACGCCGAT
GACACACCCAGTGATCCCTATGAGTTGCAAAAAGGGCAGAAAGGGGGCTTTATAAGGCAA
ATCCTCTAAAGAATGCCCGGCTTTTAAGTATTGCTTGCGGAAAGAATATTGCGAAACGGA
CACGCTAACCCACACAATAATCACCGTGAAACTGATCACATTAATCAAAGCTTCCACGAC
ATTTTCTTTGGCATAAATTTGGACTAAAAGCCCTATGAGAGAAAAAGAAAGGGAAAAAAG
CATCGCATAAGTGGGCGTGCCTTGTCGGTTGAGTTTGGAAAAAACCTTAAAAAACATCTT
TTGTTTGGACAGCCCATAAATCATGCGGCTCGATCCATAAAGCCCTGAATTAGCGGTAGA
AAACATCGCCGTAATGATAACAGCGTTCATTATATCAGCCACATAAGGGATACCCATGCC
AATAAAGGGCAAGTTGATGCGTTCTAAAACGCTCACAAAAGGGCTTTGCGTGATAGAAGA
ATCATTCATGGGTAAAAAAACAGAAATGACAAACACCGAGCCTAAAAAGAAAAAGACAAT
CCGCCATAAGGTCGCTTTAATCGCTTTGGGCATCACTTCGCTAGCGTTTTTAGTCTCTCC
CACAGCCACCCCAATCACCTCTGTGCCAGTGAATGCAAAAATGACCGCAAGCATCGCGCT
AAAAACCGCCGCGCTCCCGTTAGGGAAAAACCCTTTATCGCCAAAATGGAAGTTATCAAA
AATAGAACTAAACCCATGCAAATAGATTTGATAAATAATCCCAATTACGCCAATGCCTAT
AAAAGCGATCACTGCTAAAACTTTAATCAGGCTGAAGAAAAATTCGCCCTCGGCAAAAAT
TTTAACCGAAAAAAAGTTCAATAAAAAAACTAACGCAATGCACAAGATAACCCAATAATG
GATAGGAATACCAGCAAACCAGCGTTGCATGAGCATGCCTATAGCGATGTATTCTAATGC
TACCGTGATCACCCAGCCAAGCCAATACATCCAAAAAACCATATAGCCCGTGCCAGGGCC
TATGAATTTAGCCGCATAATCCCCAAAGCTTCCCGTAGTGGGATAAACGCTAGCCAATTC
GCCTAAAGAGAGCATGATGCAATAAACCACAAGCCCTCCAAAACAATAAGCGATCAAGGT
CCCTAAAGGGCCAGCGCTCGCAATATTACCTCCAGTGCCTACAAAAAGCCCTGTGCCAAT
CGCTCCCCCAAATGCAATCATCAAGAGATGGCGCATTTTCATGTCTCTTTTAAGCTCGCC
TTGTTTTTGCGTGATATTTTGATGCGTTATCTTTTGATTGTCCATGCGACACCTCCTTAG
ATTGAAAATAAAAATAGCTTGAATTATAACAAAAATAAAATAAGATGATTTTTTTTAATT
GAATATTGAAAATAAAATTTAAAAAAAACGATCAAAAACATTTTTTAAAGATTAAATAGT
AAAAGATCTTGATCGAGCGATAGTTTTTTAAGAGTTTTAAGGTATTTTTTAAAGAACGCT
AAAAACTTATTCTAAAACATTAAGATTTATAATATTTAATGGTGTAATCTATCCCTGAAT
AAAGGGTTAAAAAAACCGCTATGGCCACAAGCACATAAGAGTAAGTTAAATTGGCTAATA
AAGCGCCAATCGCCACGACTTGAGAAACGGTTTTATACTTGCCTAACGCATTGACAGGAA
TATCCTTTTTTTCATTAGCGGCTAAGACTCTAAGCCCTGAAATAAAAAATTCACGCCCTA
AAATCACAAACGGGATCCACGCGTTCACCCGATCCAAATGGACTAACCCTAAAAACGCGC
TCAAAATAAGGATTTTATCCGCTAAAGGATCAAAGATTTCCCCAAAGCGCGATTTGGCTT
TATAGTTTCTAGCGATGTAGCCGTCCAATAAATCCGTGAGCGCGGCAAATAAAAAAACCA
ATGAGGAGATCATGTTAATGTGAAAGGGGGTTAAAAAACTAAAATAAGTGCGCGTGTTTA
ACAATAAAAATAATAAAAATAAGGATAAGACGATGCGTAAAATCGTCAAAAAATTAGGCA
GGAGTTTTAAAACTTTCATGTTTTCAAAAAGACTTGTGAAAAATTCAAAAACGCGCGCCC
TAAAAACCCAAGCGCCACACACATCAAAATCACAGCGATCGTTAAAAAAATGATAACTAA
CGCTTGTGCTAAAATCCCTAAAAGAGCCAGCATGAAACTAAAAAGCAGTAACCTAAACCC
GCTTAAAAAAAACCTTTCTTGCGTGTAAAGGCTCAATTCTCTATAGAGTTTGTGCAAATA
AAAAATAGAAACGCCATTACCGATTAGCGAAAGAGCGTTACTAGCGTTAGGGACAAGATA
GCTTAAAAGGGCGCATAAAATCACTGCTAAAAAACTGAAAGCGAAATTTTCAAAAAAACT
CAGATGGCGTGTGATTTTAGAAAGCCTGTAAAAACCAATGGCTCCGGCAATAAACCCAAG
CGCACACAAAAAAAGAGACAATAACACGATATAAGCCAGTTGATGGCTGAAGAGGTTGGA
AATTTGAAACGATTTCGCCCCGCTTGAAACAATAAAAAGCACCAACAAGATAGCCCCACA
CAAAGGGGCGAAAAAGTAGCACAACAAACATTTTTTAATGAATTGCAACTCTTTGTTTTG
GTGGATGTGGATAATGTTTTGCAAGAAATATCTTTATTTAAAAGTAGTCCCGCCATCTAC
AACGATCGTTTGCCCTGTAAGCCAACCGCTTTGGGTCTCATCGCATAAAAAATAAGCCGC
TCCGGCTAAATCGTTAGGATTGCCCATGCGTTTTAGGGGCGATTGCTCTTCTACTTTTTC
TTTAATCTCCACATAATCAGGGAAGGCTTTCAAAGCGTCCGTATCAATAGGCCCGCCACT
AACCGCATTCACTCTAATGTTAAATTCGCCTAAATCAACAGCAGCGTATTTGACCATGGT
TTCTACGGCGTTTTTGGAATTGCCATGCCCAGCGTAATTAGGCATATAGACCAAATTCCC
GGTAGAGCTTAAGCTCACGATCGCTCCGCCGCCTATTTTTTGCATGCGTTTTGCCGCTTC
TTGAGCCCCAACCACAAACGCTAACACGGTGGCTGTGTAAATATTGTTTAACCCCTTAGT
TTTTAATCGCATAAACGGTGCGAATCCCCCCACGACAGAACGCCCGTAAATAATAGCGTT
AGAAATAAAAAAATCCACTCTGTCAAAATCAGCGTCAATTTGCTTAAAAAGCTCCGTGTA
TTGCTCAGGCTCTAAAACATTAAGGGGGTAGGCTTTGGCTTTAATAGAATATTTTTGCTC
CACATCTTCTATAATTTTGTTGGCTTCTTCAACATTTTTATTGTAAGTGAAAGCGATATT
CACGCCGCTTTGAGCGAAGCGATACAATATCGCCTTGCCAATCCCTCTAGTCGCGCCGCT
GATCACTAGGGTTTTATTTTTCATGTGATTGGAACCATTCATGCAATTACCTCATATTGT
TGTAAAGTTTTTTCTAAAAGTTGAATCGTTTCTTTGCTTGGAGCCACTAAAGGCAGTCTG
TAGCTTGGGTTTTCAATCAAACCGGCTAAATGCATAGCCATTTTAATGGGGATGGGATTT
GTTTCTACAAAAAGGGCTTGGTGCAAACAAAAAAGCTTATTTTGGATTTCTAGGGCTTGT
TGGTATTCAAGTTTGAGCGCACAATTGACCATTTGTGAAATCAGATTAGGCATTAAATTA
CCGGTCACTGAAATCACGCCACACCCCCCTGAAAACATGATAGAGTGGTTGAGTGAATCT
TCTCCGCTAAAAATTTTAAAATCTTTTTCATAATAATGCAATTCTGTTACCCTTTTCAAA
GAGCCAGACGCTTCTTTAATGGCTTTAATGTTAGGGACTTCTCTAAAAAGTTTGAGGGCG
GTTGGAACTTCAATAGACACGCCTGTTCTACTTGGCACATCATAAAGCATGACAGGGATT
TCCACCGATTGAGCGATAGTTTTATAATGTTCAAACAAGCCTTGTTGGGTGGGGCGGTTA
TAATAGGGGCTTACGCATAAAATCGCATCCGCGCCGATTTTTTGAGCGAACTTTGCTAAA
GAAAGGGACTCGCTCGTGGCGTTACTGCCCACGCCGGCTAACACTTTCATGCGCGAATTT
GAGGGCGTTTTAGTGTTTTTGCAAGTCTCTATGGCGATTTCAATGCAACGCATGTGCTCT
TTGTGGGTGAGCGTGGCGGATTCTCCTGTTGTGCCAACAGGCACGCATGCGTCCATACCC
TGAAAAATCTGGCGCTTGATCAAGGCTTCATAAGCGGCCTCATCAACGCTCAAATCTTTT
TTAAAAGGCGTAATCAACGCGCTAGATGAATGAAATTGCATGTTATAAGGCTCTTTTAAG
GTTTCAAAAACACGGTGGTTGATTGGGTGTCTTTAAAATATTCATTGGCCACACGCACCA
[truncated: 1,244,936 more chars]
