# Supplementary material for: Regions Enriched with Reverse Complement Triplets in Bacterial Genomes
Source: Int J Mol Sci. 2026 Feb 28;27(5):2301. doi: 10.3390/ijms27052301 (PMC12985086; doi:10.3390/ijms27052301)
Supplement: Supplementary file 1 [file ijms-27-02301-s001.zip › for_send/45/Chlamydiota/Chlamydia_muridarum_str_nigg_gca_000006685.ASM668v1_.dna.toplevel.fa]

>Chromosome dna:primary_assembly primary_assembly:ASM668v1_:Chromosome:1:1072950:1 REF
CACATAGCAAAACACTCAAAGTTTTTCAGCAAAAAAGCTTGTTGAAAAAATTGTTGACCG
CCTGTTCACAAATAGGCATAACTTCCTGTTCTGAACAGTTTGAACAATCTGTAAACAGAG
TTATAAACAGTTTTTTCACAACTTTTTCTCTCGAAGAAATAAAGTTATAAACATTTTCCA
CACCACCTAAAGAAGAAGAGACTAATAAATATCTCTAAGAATCTTCTTCTGTGGGTGTGG
AAACTTTCGATAAGTGTGAAACTTTATGACAAGACTTCCTCTACTCAAACGACCTCGAAG
AAATCGGAAAAGTGCTGCTATTCGATCTATGATTCGAGAAACTAATATGGTTTCAAGTGA
TCTAATTTGGCCTATTTTTCTTAAAGAAGGTTCAGGAATTCGAGAAGAAATACCCAGTAT
GCCTGGAGTATACAGATGGAGTTTAGATACCATATCTAGAGAATTAGAAAGACTCTGTCT
TATAGGGCTAAAAGCGGTTATCCTTTTCCCTGTTATAGAGGATCAGAAAAAAGATCAATT
CGGAGCATATGCATCGCATCCGTATAACATTGTTTGTAGAGGAATTCAGGAAATCAAAAA
ATCTTTTCCCCAACTGTGTGTGATTAGTGATATAGCTTTAGATCCTTTTACGACTAGTGG
TCACGATGGCATTTTTTACAACAATGAAGTGTTAAATGACGAAAGCGTTCGCGTATATGG
AGATATCGCAACATTGCATGCAGAAATGGGAGCGGATATTGTTGCTCCAAGCGATATGAT
GGATGGGAGAGTTCGGCATATTCGAGAAAAAATGGATCAGATGGGCTTTGTTAATACAGG
AATTCTCTCTTATAGCGCAAAGTATGCATCTTACTTGTATGGTCCGTTTAGAGATGCTCT
TTCTTCGCATCCTCAATCTGGGGATAAACGGCAATATCAAATGGATCCTGCCAATGTTCG
AGAAGCTTTGCTTGAATGCCGGCTAGATGAAGAGGAGGGAGCAGATATGGTAATGATAAA
GCCTGCTGGGTTTTATTTAGATGTTATCATGAAAGCTCAAGAATGTACGCATCTTCCAGT
AGTTGCCTATCAAGTCAGTGGAGAATATTCTATGATTATGGCCGCCAGTCTGCATGGATG
GTTAAGTAAAGAAGGAGCTATCTCGGAGTCTTTGTTAGCAATTAAACGAGCTGGGGCTAC
GGCTATAATTAGCTATGCAACTCCATGGGTTTTAGAATGGCTAGCTAGAGACGCTCTTCC
TTTTTAAGGAAAAAGTTCTTTGAAGAACCACCTAAAAAATTACAGAGGTGTCAAAACATT
TTCTTTCGCGTAACGGATGAGAGCTTCTTTTACAATAGCAAACATCTCTGTTTTAGAAGG
ATCTATAAATGTTGGTAGAGCAAAATCTTCTGGGGAGACTTCTAAGAGTCCCAAGCGACA
CGCTTCTTCAAAATTTTGAGTTTCTAAAGCTTTAATAAGAGGGGCTACAGGAACTGCAAT
TGCCGAAACTTTCTCATAGATTTCAGAATCAATGATTGGGCGTTTTTCCCCGTGTAAATT
GGTATTCATATCCATGAACACGCGTTTTCTCTTGAAGAATCCAGAGAGATAGGTTCTGGT
GACCGTAAGTTTATTCCATCCTAATCGTAAGAAACTAAACATCTCTCGGGTTTTAGGGTT
TGGAAGAATCGTTATGGTATGGTCCCGCATGCCTAAACAAGGATTTTCTTCTTTGTTACA
CAATCTTCCTGTAAGAGGATCCCCCGAAATTAAACTGACATCGTTGGAAGAGAAGATTTC
TTGTGGTAACAAGTCTTTGAAGCTGGCTCCTTTTGCTGTGATCAGATATTTCCTTTGAGA
AGGCGGGAGAGCAGATCCTGCTAATGCAACGACTTGTTGTCCTAGGAAAAATCCCTTTAA
GAATAGATGGCCGATAGAGAGGACTTCTTGGAAGCTAATTGTGAATACGATATCCCTGTC
ATTGCGAATTCGTGCGATATGATGAATATGGGTCGAAGGAGATCCCGAAGGGTAAGGACC
AGCTATTGTATGTAAATGAGCTACAGATATTAAATCTTGGGTAGGTAAAGAGAGCCTATC
TGTGGAAACAATATGTGGTTTGAGACCAAATAGTTTTGCTATAGCCTGAACTCCCACAAC
AAAAATGTAATAACCATCTTCTTTTGAAGAGAAAAGACTTAGATGTTTTTCTACAGATGG
GGTGAATGGACGATTGTCCGCTAAGTTAATAAAAACATCTCTAGGGGATTGTGTTGGGAG
CGCTGGGATATTGAAAGGTCTTTGTTTAAAAAGGGTAAAAAGCCCTTCTTTTTTAAAGAC
TTCTAAAAGCTCCTTTTGAGATAAAGCGTGGAGGTCATAAGAGAACTTCGTTTGAGAAAC
CCCAGGCTTTTTTTTAATCACGATATCCAAAAGAGCCCGCTTACTTCCTCTACGGATTTC
GATAACCTCTCCATCAACCGACGAGGTGATGAAAACACCTGGGAAAGACTTATATTCCGC
TAAGGGAGAACCAGCTGTAATCTGGTCTCCTGGAGAAACTTTCACACCAAGTGGTAGGGG
AGCAAAAGGTCTCAGATCCACGGAAACAAAAGCGGGATCCACTTTTCCGCAAAAACCCGA
TTCCTTAGGGGCTCCTTTTAAAGACAGATCTAATCCACGAGAAACTATTATCTTCATGTC
TCGGGATTATAGAAGTTTTTATAAGGGAATCCAATTTTTTTTCTTACTTTTTTTCGGAGA
GCTAGATTTTGCTTTGGGAGTGGGAGATTTTCCTGAGGTATGGCTGATGTCTTGGGTGAC
TTCTTTTATAAGCTCTTCGGTCTCTTTCTTGTATTCATTGCAAGAGGATCGGATGGTTTC
TAGAGCTCGCCACTCTTCAGGAGAAAAGTTATCAGGATTGTTAGCAAAAACTTCCATTTG
CTCGCGAGTCATACCAGTTTGTTGAAGGATTTCTTGAGAACGTTTGTCGAGCTCTTGGAT
TTTTTCTTGGGTTTTCTCGATGAGCATCTGGTAGTCCAGATCGTTGTCATCTGTAAGAAC
AGCGCCGAAGGAAGGATCGAAATCTATTTTATAAATAGAAAGAATTTGTTTTATAGAATC
GATAATTTTTTGAGCGGAATTATTTTTCATAACAAAAAACCTGATGTTTTATTTAATAAT
AAAATTTTTCTTGTTTTTTTTGTGACGTAATATTGCTCTTTTTTATTGTTCAGCGTATAT
TTCCGGACTAAAAAGGGGAGCTATCATGGATTATCTAGAAAAGCTACAGTCCTTAATGGA
AAATCATCCTTCGGATTTTTTTAGTTTGTGGGAAGAGTATTGCTTTAATGACGTCGTTAG
TGGAGACGAGTTGATAGTCTTGCTGGAAAAAATTAAAAGCTCAAGTATAGCTCCTGCCTT
TGGGAAAATAGCAGAAAGCGTAATTCCTCTTTGGGAACAACTTCCTGAAAGTGAAGAAAA
AGATAAAGTGCTTTCTCTAGTCTTTGATATCCAAACAACAAACAGCAAGCGTTTATTAGA
ACTAGCTCTTCAACAGGTTAAGAAGTACGAGGACTCACCAAATTATAAAGAAGCTTTGCG
GATAGTCGGATTAAGAGATGGGATTTTCTTTACTCATTGCTTAAGACATTTTGCTTTGCT
TATGCATCTTTGTGAAGGGAACTTTGTTTTCCATCAGGGAGGATGGGGAGTAGGAGAGAT
TATGGGAGTTTCTTTCCTTCAGCAGAAAGTCCTTGTTGAGTTTGAGGGAGTTCTTACAGC
AAAAGATATTTCTTTTGAAACAGCCTTTCGCATGCTGTCTCCTCTAAAAAAAGATCACTT
TTTAGCAAGACGGTTTGGGGATCCCGATGCATTTGAGGCGTTTGCTAGAAAAGATCCTGT
TGCGGTCATAGAATGTCTGCTAAAAGACCTTGGACCCAAAAATGCTAAGGAAATCCGTAA
TGAGCTGGTTGGACTTGTGATTCCAGAGGAGGATTGGAGTAGATGGTGGCAGTCCGCTAA
GATTAAAATGAAGAAGGATTCACATATCCTGGCGCCTACTTCTTCTAAAGATCCCTATAT
TTTTGATCCAAAAGGTTTTTCTTTCATTTCTCAATTACAAGCTTCTTTGTCGGGAAGCAA
CGATGCTAGTAAAAAGATCGCTTCTTGTTACACATTTGTTAGAGATCTTGGGAGTGAGCT
TAAGGATGAGGCTAATCGGCAGTTTGTGATAAAAGAGTTAAAATCTTTAGATTTGCCAGC
GGATTCCGCCTTATCCATTCAGAGAGCGATGTTATTATCTGAATTCCTCGGAGATAAGTC
TTCAGAATTAGATTGTGAAAACATTGCTAAGCTTTCCGAAGATCAAATGTTTGATATTGT
CAACCATATTGAAATTCTATCTTTTCAGAAGAGTTTCCTATCGCTAATACACTCTTGCTC
TCCAGCTTGGGTATCGGTATTTACAAAAATTCTCCTGACAACAAGTACTTCTATTCTTCG
CGATCAAGTCTTTAAAGCATTGATTGTAGATAAAAAGGCTAGAGAAAGCATCTTAGAAAA
AGTATCAGCTATGATTGAGCAACCCTTGCTTTATCCTGAGCTGTTTGTTTGGTTGTTTTT
GCGAGTAGTTTCTGGGGAAGACGGGCTGTTTTCTGAGTCGGATAGGAAGGAAATTGGAAG
ACAGATGCTAGCTAGTGCTTTAGAGTTTATGCATAAAGTGGCTGGCTCTCCTCAAAAAGA
TCTTGGGAAAAAACTCTACTCATTCTTAGTCGGTCAACGATTTCTTGCAATTCGTCAGAT
CATAGAAAATGCTTCTATAGATTATCTTAAAGAATTTGTTTTATTATCTTCAAAATGCCC
TCAGTTTACTCAAGGAGATCTTGGAGTTTTGAGAAGTTTAGCAGAAGTTGTGCAACCCGC
TCTTAAACGAAGGGTTGCGGAAGAGGAAAATATCCTTTGGACAACCTCTGAGAGTTTTAC
TCGAATGAAGGCAAAACTTCAGTCTCTTATTGGGAAGGAAATGGTGGATAATGCCAAAGA
GATAGAGGATGCAAGAGCTCTAGGAGACTTAAGAGAGAACTCTGAGTACAAATTTGCTTT
GGAAAGACGGGCTAGACTCCAGGAAGAAATTCGAGTATTGTCTGAGGAAATTAATCGCGC
AAAAATTCTAACAAAAGATGCTGTGTTTACAAATTCTGTTGGAGTTGGTTGCAAGGTTGT
TCTTGAGGATGAGCAAGGGGAAGAGGATTGTTACACAATACTAGGCCCTTGGGACGCCAA
TCCAGAGGAAAAGATTTTATCGTTAAAATCTAAACTTGCGCAAGAGATGGTTGGGAAGAC
AGTTGGAGAGAGTGTGCTATTCCAAGGGAAGAAGCACAAGATAAAACAAATCTCTTCCAT
ATGGGACTAAAAGAATTTGGAGCATAGCGGGATCGAACCGCTGACCTCAACAATGCCATT
GTTGCGCTCTACCAACTGAGCTAATACCCCGAGAGAAGAGACTAGGGTATCATGTTTGTA
CGATTTAGGACAATAAGCTGTGGTCTTATCAGAAAAAAAAGATAATAATCGGCAGATTCA
TTATAGAGAGGTGTTATTGTGAGTCTTTTTGAACAGTTACCTTCTTTCTCTCCGGATTCT
ATTCTTGGTTTAGCACAAGCTTTTCAAGAAGATCCTCGTGAGGATAAAATTAATTTATTA
CTGGGTACTTACGAGCGAGAAAAAAGCCGATACGGAGGATTCTCAAGCGTCAGAAAGGCT
CAAACAGTGTTTTTTGGTGATGAGAAAGATAAAAACTATCTTCCCATCAGAGGATCCTCA
GTTTTTTTAGACCAGATGGCTGCTCTATGTTTTGGCGAGATTGATGCTAATCGATGGACT
GGAGTGCAAGCTGTTGGTGGGACTGGAGCCTTACATTTGGGCGCCTTAGTGTATGCTAAA
TCTTCTCTTGCAGGTAAAGTCTATATCCCAGCTCAAACTTGGGGGAACCACTCTAGAATT
TTTTCTCGTCTAGGATTGTCCCTAGAACATTATCCCTACTATGATCAAGAAAAAAAAGAT
CTCGATTTGCAAGGATTAAAAGCATCTCTTCGGGATGCTCCTGAGGCTTCTTTAATTCTT
TTACATTGTTGTTGTCATAACCCTACAGGGAAGGATATTCCCCTTTCTGAATGGCCTGAA
ATTATTGCTATTATAAAGGACAGAGGCCTCATTCCTTTCTTTGATATGGCTTATTTAGGT
TTTGCTAACGGAATAGTAGAGGATCGCCGACCTGTTCGGCTTTGCATAGAGGCTGGAGTT
GCTACTTTTGTTGCAGGAAGTTGTAGTAAAAACTTCTCATTATATGGTTCTCGGGTAGGA
TTTTTTGGGGTTGTTCACCAAGATAAAACGGATTTGAGCAGGATACTTTCTTTCTTGGAA
GAGCAGATCCGTGGGGAATACTCTTCTCCTGCTAGAGAAGGTGTTGCAATCGTTACCTCT
ATATTAGAGAATCCCTACTTGCGACAAGAGTGGGGGCTTGAACTGAATGGTATTCGCCAG
TCTTTGGAAGAAATTCGAGCGAATTTTGTTATTGCAATGAGAGAAGTAGCGGGACATTCT
TTTGATTTCATCGCGTCTCAGAAAGGATTTTTTGGGTATCCAGGTTTTTCAAAAGAGCAG
GTTGTGTTCCTTAGAGAAGAGCTTGGTATTTATACAACAGCTGGTGGAAGATTCAATTTA
AATGGCATTACAGATAAAAATATAAATCGTGTTATCCACGGTTTTGCTAAGGCCTATGAA
TACTCTCGGTCCGTATCATAAACGTATTCGGTTTATTACTTATCTCTTTGTCGCTTCAGG
AATTATTGTAAGTTGGAATCTTCCTAGAAGCGTTTATGAGTCGCTTCAGGATAAATTTGT
AAGTGTATGTTCTAAATTCCTTCCTTTTCAACAAAGGGCCAATTCAAAGGCCCTTATTGA
AGAGAGTCAAAGTTTTCTTCTGCAAGAAAAAATCCGATTATTAGAAGAACGCATACTTTC
TATGGAAGAGACTTCAAAATCTCCTCCATTATTTCCTGAAATTTTGTCTTCTTACTTTCA
ATCTCCGATCATGGGGAGAGTGATTTTCCGAGATCCCGCTCATTGGGGGAGTTCTTGTTG
GATTAATATTGGGAAGCAGCATGGGGTTAAAAAAAATTCTCCTGTTGTTTGCGGAAAGGT
TGTTGTTGGATTAGTGGACTTTGTTGGCAGTGCTCAATCAAGGGTACGATTAATCACTGA
TGTGGGAATAAAACCTTCCGTTATGGCTGTTAGGGGGGAGCTTCAAACTTGGGTAGTGAA
GGATCAGCTACGTACATTAGCAAGAAATGTGACAAACCTTCCGACATCTGCATTTGCAGA
TAGTGATAAGCAGCAAGCTTTACAATGCTTAAAAGCATTAGAGAGCTGTTTATCCTCGTC
TGAACACAATGATTTTGCTCTTCGAGGGATTGTTTGTGGTAGAGGGGACCCTATTTGGAA
ACCTGAGGCATCCGTTCTAACTGGGAGTGATTTTGGTTTTGTAGATGGGAAAACTATTGA
GGTTGGAGATGTTCTTGTTACTACGGGATTGGATGGCGTTTTTCCTCCAGGATTACTTGT
TGCTACAGTCAGCGAAATTTTACCGAAGAGTGAGGGGGCTTGTTCTTTAAAGATAAAAGC
ACAATCTTTGGCTCCAGATTGTTCTGTAGTTGACTTTTTGGTATTGCCTCCCATGGATTT
TAATCCTAATGATCGTCCGGACATTTTCGGATTAATTTGGGAGTAATCATCCCATTTTAA
GGGCTAGGTTGTAAGAATCCATTTCCTTTGTCATCAATTCCTCGAATGAATACGAAAGCC
ATCTCAATTTGAAGAGAAGAATTGAATTGATGCAGGAACTTTTTAGCCGCTCTTTTATAT
AACACCCCTTGTTTATCCAATCCTTGGCGCTGGATATAAAGAAGGAGTTTATCTGGAGAG
TAAAGAGAGGGTTCATCCCCTAGAAAAGATGTTTTCCAGTCGATAATGAAAAATCTATTG
TTGTGTTCAAAAAAAAGATCGACAATTCCTTGCCACAACTCCCCATTCTCTTGAAGGAGA
AAAGTCTCTTCCACACGAATATTGTAAGGATGAACGTCCTTAAGAGCAAAGCTTCCTGAA
ACAAAAGGGAGTTTTGTTGAGAAAGCTGTGTAGATTTTCTCTGAAATAATAGACTCGAAG
CCTTCCAAAATTGTGTTTTTCAATAAAGTTTGGGCTTTATGAGTAATCTCCTCAAGAGAG
GCGTTAAAATTCCCTGATAACGACTCTAAAAGCTTGTGAATAAGAGTTCCTGTTAGAGAT
CCCCCAGGAAATAAAGAAGAGGAAGAAATCTCTTGAAAAGGCTCAGTAAAATACTGTGAT
TCTGTTGTGGAAGAAAAAGAATAGATGGGTTGGGAAGATAGTATTGGAAGAGAAAAAAAC
TCTTGTTCGGGGAGAGGTTCTGAGAAAATAGAGATATTGCTTTCCGGAGGTTGCGTACCT
GAAGAGAAAAATTCTGGATGGGATGCGGTCAGAGTTTCTACTAAATGAGGGATGTTATCG
TGTTGTGTAATATTGGCATAGTTAGCAAGAGCAGAAACTTTTTTATTGCTTTGTAAACGT
TTCTCTATAGAGGAGAAAGGGATGAATAAGAATTTCTTAGCACGAGTACAAGCAACATAC
ATTTCTCTCATGTGAACAGAAGGAGATTTCTCTTTAACTTTGTTAAGACTAGAACAAAAA
ACGACATCGTATTCTAAGCCTTTTGAAGAGTGGACTGTGGTAATTTTAAGCACATTATCG
TCATTAGACTGAGAGGAAAAGGAAAGCTCTTCATCATATTTTCCAGTATCTAGAATGTTT
ATAAGATGAAATAGCTTGTGATGAGGATTTTCCGTAGTTTTATCAAGATACAAACAAAGC
TCTTCTAATTCTTGGAAAATAATGTCACCAAGGGGTGTTTGTAATAACGTTTCTCCTATG
GTTTGGGAGAAAACGGTTTCTCCCATCAATTTATAAAACGTAGCTAGTAAAGAGTATTGG
TGGAGATACGTATTCAGCATAAAAAACAGAGAGGAGAAAATTTTTAAATGCTGATGAATA
TCTGTAGCAGAAAGATGAAAAAAACGACTCAGTAAAATGGCCTGAATCTTTTGTTGATTT
TCTGGGTATAGAAGAGCTTCTAAAAGAAGAATGAGGAGATAGGGCGATTCTGTGCGATCA
AAAATGCGTTTTTCTTTGCAATACGCCATAGGAATCGTGCTATGAGTGATCAATTTGAGT
GCTTGCGGATAGTCTTGGACTAAGACTGCCATATTCCCAAAGGGAATAGCGAATGTAGAA
CGTAGATAAGAAGCGGTTTTTGAAATCCAGAGAGCTTCTTCTTGGGAATCTTGTGTAGTA
AAGAAATGGATAGGACGAAACTCTGAATACGAAGTGGAGGCGCTTCCTTTAGATTGGAGT
GGGTGGTAAAGAATAGTTTGTGGGGTTTCTAAAAAAGGAGAGGGGAGCGAAAAAAGATGG
TTTAGAGCTTGCATGAGTTGTGGAGTGGATCGGTAATTCGTATCCAATATTAGCTGAGAC
TCCTTAGGAAAGGAGTTTTTTGCTTGGAGGTAGGTTGGAAGGTCTGCGTTTCTCCATTCA
TAAATAGACTGTTTAGGATCTCCAATAAGAAATAGTGATCCTGAATAATCAGGAGAAGCA
AAGAGTTTAGAAAAAATTTTCCACTGACGTTTGTCTGTATCTTGAAATTCATCAATCAAA
ACTAATTGAAATTGTTTTCGTAGCTGAGAAACAACGTGGTCATTCTGTGCTAGCAAAGAC
TCTAAAGTGGCTATGCTTTCATCATGCGAGTAGGATTGTGCACAATACGTTTTTAAGTGT
TGTTGTACGCTTTTAAGCAGTGTATGGAAAATAGGTTCTTTTTGACAGAAGGGCTGGGCT
ATTAGTAACCAGTCTTTGAGAAAAGGATCTAAAGGGGAAAAAGGGGGTCCCAATTTCTTT
TTATTTCGATTTTCTTCCTGAAATTTCTGAACCATTCCCGGGAAAAATAGGATGTCTAAA
GAATTGGGGTCTGTTTCGAATTGTTTCACAAAATCGGGTAATTCCCGATCGATTGGTAGA
TCGCTTTGTTTAAATCGGAGCGAAAAATCTTGTAACTCTTCAAGAGAAAGAGGGGAAAGG
TGTTTATATTGAGAAGACCAGTTCTTCACTTTTTGAAGAGTTATAGATAGAGGGGGGAGA
GCAAGGTTGGGTGTAGAAGCATAGTCTTGAAGCAGTCTGTCTGCTAAATGACGAGTTTGT
TGGGTAGTGGCTCGATGATGATAGGATAAGAAGGCGTATTGTTTAGGAGAAAGAACGTTT
TCCCAGCTATTTTGTCTTAAGTAATCCAGAATATATTGCTGAATGGTTTGGGGCTCTGAG
AACATGGAAGAAGGGTGAATGGGTTGCACCCAAGGGAAGTGTTGTTCTAATGTAAAACGG
CAAANTCCATGAATAGTGAAAATATTCATTTCATCTAAAGTGGCTAGGCTATTACGANTT
TTANTGTAAAGCTGCTTTACTTTGGTTTCTTGAGAAGAAACATAGGGGGGTAAAGGTGTT
TCGGGATGAGAAAGAGCTTGAGAGAAGAGCGTTAAAGCTTGTTTAAGGCTTTCTTGAATA
CGTAATTTTAATTCATTTGTAGCTGCGTTCGTAAATGTAACTACGAGAATATTCTTAGTT
TGTTCAACGTTTCCTTCTAATAGAGAACGGAGGATAACTTGTTCTATGGTAAATGTTTTT
CCCGTTCCTGCGGATGCTTCTAGGAAAAATTTTCCGGAAACAGAAGTTGTCGGAGAAAAA
ATATCGAAAGAGCTCATATCCGTTCTATTGAGTATCCTGATTTATAAAGAGAGAGAGGAG
TTGAGAGAGCAGATCTTTGGAAAGCTCTGAGCAAATCTCTTCCGTATCTCGGTTATGGAA
TAACCAAAAGCTATTGGTTAAGGGATCTTCTTCATTATCTAAAAGTTTTTTAATAATTTT
CGAAGCCACATCTGTTTTCTTAATGTACTCCCAGGCCTGAGCAGAAGGAAGGGGGATAGC
TTTGTTTTGCAGATGTTCATATAGGCCAACCGCAAGGATTAGATAGGATTCTGGAGAAGA
AAAAGGAGGGGTTATGGGTTCTATGTCGTAAGGCGTGACTCGTAGTATTGCAGAGTCTTT
GGGAAGAATGTGTGAAGCTTGGAGTAGTGCTAAGGATAAATAGGCCTCTAGACAGGATTC
TAGTTCAAAAGAGTTTTTAGGGAGACCATGGGATTTGGTTGCTTTCTTAAAAGAGTCTCC
TGGATTCATAGAAAATAAATACACTCCTTGTGAGCACACCCCACGAATCTCTCCTTGAAG
GGAAATGGTTTGGTTATGGAGGGAGAGGGGAAAGGGGGGAACATACTTATCGTGAGGACT
GCTCGGTTCTTGGAAAATCTGATGAGAAAATACAACAGAAAAAGGGGCTGTTGAGGGATC
TTTTTTCAGGGTTTCCACACGTTGGATTATCGAGTCTTGTGTTTGAGTATATAGCGATTC
TGTAAAAGAAGAGAGGTAGTTAGTAGTAGGAAGCGGAGAGTGAGGCGCCAGCTGATGATC
CCAAAAAGATTTCGCATCATATGGACTAGGGAACACTTTCTCTGCTTTTGAAAACAAAGA
TTTGGGATGAAACGAAAGACCGTGTTGGGTGTTAAGAAAGAAGTTAAGAGGATCTTTAAA
AGCTTTTACAAGATGTTTTAGAGATAGATGTGTTGGCAAAGGTTTTGGGCTAGCAGTTTC
AAAAAGCGAAGGCGCTTTGTTCTGTATCGGATCAGCTTGAGCCATTCGGTAGTAAACTTG
ATAAGATTGATGTAATGATTGGGAAGAAAAATTTTCTTTTGCATAGAGCTTTCCAGAAAG
ATTCTCTTCTCGAATAGGTACAGCATCTAATAAATGTTTAAGAGCAGAGCTGGGTAATGC
AGGATTTTTTGAAGAAGAGAGATAGCTGATATGAAGCTGGTGTTTTGTAGAAACAATGGT
TTGTAGAAAGTGAAGGTTGTCCTCATCTTCCGTTGAAGAAAAGAGAAAATCTTCCTGTAT
GAGAGAAGGATCTATAAGGAAACTTGTGTCCAAAGAGAAATTCTTTTTGTTAGCCCCAAG
AATAAACGTATAGCCTTTTGGAATTAGGCTGAGACTGTTTATGGACCCAATAAAAGGTCC
TGGTTGATTGTATAACTGACTGTATCCAGGAATATGTGATAGGAAATCTAAGCAAAATTC
TACGAAAATCGTTAACGAACAAGAAGAGTGCGCAAAAGGTTGTAAAGTTTTGGATAATGA
AACTAGCAAAGCATGTTCTTCTGTAGAAAGAAGGAAGATGTTTTCTAGGGTAGAAAAGAT
AAGGTGAGAGTGCTCCTCATAGGTCTTGTCTTTTGAGTCTGTGTAATGAGTGATTACTTG
TTGTAATAAGTCAAGCAGAGGAACAACGATTTCCCAAGTTTCGGATTCATTTACGACTCC
TGAGTCATCAATGAATGGATATTCATCGAAAATGTGGTGGATGAGTTGGGAAATAAGGGG
GTCTTTTTGTGACAAAGATTTCCAGTAACGAGACAGTTTGTGGGTGAGGAAACTGATTTT
CGTTGTTTCTAAAGGGGTGCGAAGGTCTGGATAGGAAAGGAGCTTTAGTAAATCATGCAG
AGTGCATTTAGAGAACAAAAACGCTACCAGTAATAATAGTTTGTTTTTTAGATCTCGGGT
CTGAGATTTTTCTGATTTTGTTAAATATAAAGGAATATGCGGCTCAAAGATGCCTTTTAG
AAGAGGTTCATATTTTGATAGGTTGGAAGAAACGATAAATATTTCATCTGTAGAGACCCC
AGAGTTTAGAAGTTGAGAAATGATGGAAAATAGTTGATGAACTTCTCGAGCTGCTGAAGG
AGCTTTACGTACAAAAATGGTTTGAGGTGAATCAGCAAACAGCTTCTGGTCTATGGGACG
TAAATGGAAAAAACTATCTTTTACAATGTTTAGGGAGGAGTTGTTTTCGTATGGCTGAAA
AAGTTCTTCGTAGGGGACGCTATAATCTAAAAAGAAATTTTGTAAAGACTGAGATCGATG
CGCAAGATTAGCCAGCAAAGCCAGTCGATCTGTTAATACATATTTTTCCCATGTCTCCTG
TTGGGGTTCTGGGATTTTGTGGGAGAGGAGGGCCATGGCTTTATCGGATAAAAGATCCCC
AAAATAGGCGGCACTCGGTGAAAAACAGTAAAAATGCACAGGGAAATATTTCCCTAGAGA
AATGAAAAAAGAGGCCACGTGCTGAGGGAGCTGAGGATATCCAAAAATATGCAGGGAGCA
GGGATATTTTGGAGGATGAGCCAAAATAGAAGAAAAAATCGTTTCTAAGGGAGTATATGC
GTTTGTGAGTTGCGTAAACAAGTTTTTGTAATAAGGATTGTTAGTCGATGGCTCCTGAGA
AAATGTGTAAAACTTTTTAAAGAGTGAAGAAAGTTTTTGTAAATGAGCATAGGAAACGTC
CGAGGATGAGTTAAAAGAGGACTCTCTCAAAAGGTTATAAATATTTAGAGGGAGGGTAAT
ATGATCTGGGGTAGAGAGATCTGCAAGACGAGTTCCCGTAAATAAGTATTTGACAAAAGC
ATCGAAAGAAGCAAAAATATGTGTCCCCATGAAGATGTGATTGGATGAAGCCTTTACCAA
TTCTCTTCGTAACCAGTGATCTGTGTCTGAGCTCGGCACCAGAATCCATCGTTTTGTCAT
GGGAGTTTGGTTGATAGAGAACAGATCTTGAGCAAGTTTAGCTAATAGAACTTCAGGATA
ATTACTAAACGTTGCTTGGCTGTGAGATAGTTCATTCATCGGTTTGCATTCATGAGTATT
GTTGCTAGGAAACGATCTTTCCAGGCGTTGGTCGTTACACATTTTCTTACGATTATAAAC
GACAATCTCTATAAGTTTCTTTTAGTTTTTTCCTTGTTGGAAGGGAAGACTTTAGAAGAG
AATGCCAAAATTCTTTCTTTGGTTAGTTTCTTTTTCGCTCTTCCTTACATCTTGCTTGCG
CCTTTCTCTGGGAGTTTGGCAGACAGGTTTCAAAAACGAAATATTATTTTGTTGACCCGT
GTAGCGGAAATTTTTTGTGCGATTTTAGGCGTATACTTTTTCCACATTCATTCTGTTTTG
GGTGGGTATCTTGTTTTAGTGTTAATGGCCTGCCATTCCGCTATTTTTGGCCCTGCAAAA
ATGGGTATATTGCCGGAGATGCTCCCTATAGAGGAGCTATCTAAAGCCAATGGAGCGATG
ACTGCAGCGACTTACTCTGGGAGTATTTTGGGTTCTTGCTTAGCCCCTCTTATGGTTGAT
TTAACACAAGATTTTATTGCAAATAGCTATGAATTATCTGCTTGGTTTTGTGTTATTTCC
TCTATTTTAAGTTTGTTTATAGCCTTTCGGATCCGCGCAAGTAATGTAAAAAACAAACAA
CAAAAGATTGCTTATGTAAGCTTTAAAAATTTATGGGGTGTTTTTAAAGAAACTCGAAAT
ATCGCCTACCTTACAACTTCCGTTTTTCTGGTTGCTTTCTTTCTTTTTGTTGGAGCTTAC
GTTCAGTTACAGATCATTCCTTTTGTGGAATTTACCTTGGGGTATTCAAAACATTATGGA
GCATATTTATTCCCTATTGTAGCAGTGGGTATGGGGGTAGGTTCTTATATGGCAGGGTGG
GTATCTGGAAAGGATATCAAGCTAGGATTTTCTCCATTAGCTGCTGTAGGGGTAGGGTTT
TCTATGATGGTGCTGTGTTTACTCTCATCTTCGATCGCAGCAGTGCTTATTCTTCTCTTT
TGTTTAGGACTTTTTGGCGGAATCTATCAAGTCCCCTTGCACGCATATATCCAGTTTGTG
AGCCCCGAACATAAAAGAGGGCAGGTATTAGCTTTAAATAATTTTCTAGATTTTTCAGGC
GTCCTATTAGCCGCCGGGTTTGTGCGACTGTTGGGTTCTGGTTTGCGTTTAACACCTGAT
CAAAGTTTTTTATACATGGGATCTTTGGTTATGTGTTTGGCAGTACTCTCCCTTTGGTTG
TTCAAAGAGCATGTATATCGTTTATTGTTAGCTCGAGTTTTGAAGAGACAGTTGGGTGAG
AGTTTCGCTTCTCCAAAAGCTGATGATGTGCGCTGCTTTTTTGTTCCTGCAACCTCCTAT
AGGGAAACAAGACGCATTTTATCCTTATTCCCTAAAACAGTGCGGAGTCGTGTGTTCATC
TTGGATAAAAAATTGCAACCAGGATGGACTACTTACTTAATACCACATTGTGTAACTACC
ATTTTCTCTTATGGCGTGGAGGGTACAGCCTTTACTAATTGGATAGATCAGCAAGTAGAG
GAAGTTCGCCAGTTATTGAAAAAGCAACCTTCTTTAGGGGTGGTTTGTTTAGGGGATCAG
TCACAGAGTCAATTTTTCTTTGCTCAGTTACGCGCTTCAGGGCTAGCTGCTCAATATGTA
ACATTAGTTCGAGATGCGGGAACGAAGTATTCTTTGCATTTATCTGAATAAGTGCTTGTG
CTTATCTTAGCTGGTTTAGTTAGGTAAAGTAGCTTTGATAAATCTGTCTCCACCGAATAC
TCTTGATTTTTTCTTTTCTAGCGAAGTCTTCTAGCACCGCTGTGGGTTGAGTAGCGAAGA
AGCGGATTTCTTTGTCTGTCAAGCGTAGTAGAACCCAAAGAGGTTCTATACCCAACAGTT
TGCGAATTTTTTTCTTTGCTCTACGGAATAGGTTTTGCGTTCGGAATAGGCGAAAAAAAA
AGAAAATACTGGGACAAAGTATGCAGAGAGCTCCTATCCAGGGAAACCAAGGAAGTAAAA
AAGCTCCAAACAAAACAAAAAAGAGAAAAAAATACGTTTCCCCTGCAGAGCGGAATAATG
GGCCAAAAAATCTTCTCCAACAATACTTAGAAGTGCTGTATGCAAGAACTTCTTCAAAAA
CAGGCTCATAAAATTTCATGCGGACGGCATGGACGGCTTCATGAGAGAGCACCTCTTCTT
TGGAGAAAAAACCAAACCAAAAAGGAGCTTTTTTAAACCGTTTACGCAGTTGAATGGTTA
CCCGATTATCCATAATCCATGTACACCCAGCTTCCCAGGCATCAAGGCTTTCATTAGAGT
AGGAAACTTCTAAAAAGGTTGGATTGATATCAAAAAGTTTTTGTAATTCCAGAGGGAAAG
GAGTAGGGGTTTCTGGGGCTTCTGCCAAAGTGTTTTCTACTCGTAGGAAAAAAGCCGGTT
TTTCTTCTTCAGGGCCAGCAATAAAGCCCTCCTTGTTAAGTTGCAGTAGATCATCAAGGG
GATTTAAAGAAGAGGAAGAAAGAAACTCAAGCGTGTTCAAGATTACTCTCAAAATTTTGG
TCTTCTACAGTAAAGGAACGGCTCCGATGCCATTTTTTAGAAAAGACTTCACCATACGTT
AGTATGGGTTTTTTGCCAAAGGAAGCGGTATGGTAAAGTGTTTCTAGGACATATATCTTA
CATAACGGCAAAAGATAGAACTCCCTTGTTAGAGGGATGTTACACAAGATTGTGATTTAT
AGGGCTTCAAAAAGTCTAGAGCATTAAAGTAAATTCCTTGACATTTTCCTGAGACCCAAT
GATATTGTGTTCTGGGAAGATTTGCTGTCCTGCAAATTCTTGATTCTGCTGGAAGGTTGT
GCATAACTGTTAAAAGTCGTTAATCAAAACTCTTTCCAAAGAGTTAAATCCGGAAGGATT
AGAGATTTTTCCCCGGCAGTTCTTTTATCAAATTTTTATTGGTGGAGAGGTTAGCGCTCC
GTTCGGCTTTTCTGGCAAGCCTTCGAAAGAAGGCTTTGTAATATGTGGCTATGCAATCAA
AGTTTTGTAAAAAACTAAGTTTTCTATGTTGTTGTTTTACAAGCGCGCTTCCGTTACTCC
TTAGAGATTGGTAGCCCCCGCTATTCGAAGAGGTTGGGGGTGTTTGGGTTCGGGTTGTGA
GTCTTGATATTTGAAGACTTTTTTGTTTATGGGAATAGGCATGTTTTAAATATGGGAAGC
CTTAAATCAAAATAGGGAACAAAAATTCTCTAATATTTTCCGCTGCTTTGGTTTTGGTTT
TCCCCCCAGATAAAATCAGCTTATAAATAGATGTAAGCGCTTGAAAAAGAGTAGCTAAAG
AAAAAAGAGCCCCTTGAAAGGGAATAAAAATCATAAAAGGTAAATGAAGAGGGACTAATA
TAATCGTATAAGAAAAAGGTTTTTTTTTTTTAAAAAGCTTTTGTGCGAGAGACCAGGATC
CCGCTTGTTGGCATTGGTGTATGAAAAAATCCTTAATCATCGTTGAGTCCCCAGCTAAGA
TCAAAACCTTACGAAAATTGTTAGGAGAAGGGTTTATTTTCGACTCTTCTTTGGGTCATA
TTGTAGATCTTCCAGCAAAAGGGTTTGGTATTGATATCGAAAAAGGATTTATTCCGGACT
ACCAAATTCTAGAGGGGAAGGAAGAGGTTATTCGGAAAATTTGTGCTGAAGCCAAGAAAT
GCGACGTTGTTTATCTTGCTCCCGATCCAGACCGAGAGGGGGAGGCTATAGCATGGCATA
TTGCCAATCAGTTGCCTAAGAATACCAAAATTCAGAGAATTTCTTTTAATGCGATCACTA
AAGGGGCTGTTACAGAAGCGTTGAAGCATCCCCGAGAAATTGATATGGCGTTGGTTAATG
CTCAGCAGGCGAGACGTTTTTTAGATCGCATAGTGGGGTATAAAATTTCTCCAATCTTGG
GTCGCAAGTTGCAGCGATGGTCGGGAGTATCTGCAGGAAGAGTGCAGTCTGTAGCTTTGA
AATTAGTTGTAGATCGAGAATACGCCATAGAACAATTTGTTCCTGTAGAGTTTTGGAATA
TTCGCGTTAATCTCCAAGATCCTAAAAGTCAGAAAACGTTTTGGGCGCATTTACATTCTG
TAAATGGAAAAAAATGGGAAAAAGAAATTCCAGAGGGGAAGTCTTCTGAAGACGTAGTCT
TAATTGATTCTAAAGAAAAAGCGGATGATTTAGTTTCCCTATTAGAATCAGCAACTTATT
GCGTAGATCGCGTTGAATCTAAAGAGAAAAAGCGCAACGCATATCCTCCATTTATTACTT
CTACGTTACAGCAGGAAGCCAGTCGACATTATCGTTTTTCTTCCTCTAGAACGATGAATA
TCGCTCAAACTTTATACGAAGGGGTGGATTTAGATAGTCAAGGCGCTGTGGGATTAATTA
CTTACATGAGAACCGATTCCGTTCGGACAGATCCTGAAGCTATCAAACAGGTGCGTAAGT
ATATAGAGAACCATTTTGGAAAAGAATATGTGCCTTCTTCTCCAAATATGTATGCCACGA
AGAAAATGGCTCAGGATGCTCATGAGGCTATACGTCCTACAGATGTTTCTCTTTCTCCCG
AATCCATACGTACAAAGTTAACAGAAGATCAGTACAAACTTTACTCTTTGATATGGAAGC
GTTTTGTAGCTTCACAAATGATTGCGGCCATCTATGATACTCTTGCCATTCAAATAGCGA
CAAATAAAGGCATAGATCTCCGGGCTACAGGTTCTTGCTTAAAGTTTAAGGGGTTTTTAG
CTGTCTATGAAGAGAAAAGAGATGAAGAAGGAGATGAGGATGAGAATATTCAGCTTCCTA
AGCTCCATGAGCGTGATGAGCTAAAAAAAGAGGAAATAGAAGCTGAACAATCGCATACTA
AACCTCTACCGCGTTTCACAGAGGCCTCTTTAGTTAAGGAATTAGAAAAATCTGGCATAG
GAAGACCTTCTACTTATGCTACGATTATGAATAAAATTCAGAGTCGGGAATATACATTAA
AAGAAGGCCAACGATTACGTCCTACCGAGCTTGGAAAGGTAGTTTGTCAATTTTTAGAGA
CGAATTTCCCTCGGATTATGGACATTGGTTTTACGGCTAAAATGGAAGATGAGCTAGAGC
TTATCGCTGATAATAAAAAGCCTTGGAAACAGCTGTTACAAGAATTTTGTGAATTATTCC
TTCCTTTTGTAGTGACGGCTGAAAAAGAAGCTTTTATTCCTCGTATTGTCACAGAAATGG
ACTGTCCAAGATGTCATAAAGGGAAACTAGTAAAAATTTGGTCTAAAAATCGATACTTCT
TTGGTTGTTCGGAATACCCTACCTGTGATTACAAAACTTCGGAAGAAGAGCTCACTTTCG
ATAAAAGCGAGTATGCAGACGATACTCCTTGGGATGCTCCTTGCGCTCTTTGTGGGGGGC
AAATGAAAGTGCGACATGGGAAGTTTGGAAGCTTTCTCGGGTGCGAGAATTACCCACAAT
GTCATTATATTGTGAATCTTTTTAAAAAAGGAGAAGCTGGCTCAGAGCCTGAAGAGATCG
TATCATGTCCTGCAGAAGGCTGTACTGGTCATCTCGTTAAAAGAAGATCGCGGTTTAATA
AAATGTTTTATTCCTGTTCAGAGTATCCTGCGTGCAGCGTTATTGGGAACTCTGTAGATG
CAGTCATTGAAAAATATACAGGAACTCCTAAAACTCCTTATGAGAAGAAGATAAAAGCTA
AAAAAGCAACAGCTTCTAAAAAGGGAAAAGCAACAAAAGGAAAGGCTTCTACTACGAAAA
CAAAGAAAAAATCTACTGTAACGACGAAAAACAGAAAGACTGCAACCTATACACCTTCTT
CTGCTTTAGCTGCTGTTATTGGTCCTGACCCAATAGATGGTTTCCCCGAAGCTACGAAAA
AAATCTGGGCGTATATCAAAGAGCAGGGATTGCAATCGCCGAATAACAAAAGAGTCATTG
TCCCTGATAGCAAAATGAAGCATGTAATCGGTGATGATCCGATTGATATGTTCGCACTAT
CTAAAAAAATACAAGCGCATTTAACGAAGCAAGAGTAAGAATTTTTTTAGAAAGACATCC
TCTTCTATTCAGGAGAGGATTCTTCTCCTTCTGCAGATTCTTCAAAATCGTTTATAAGCT
GATAAACTTCTTGTGATGAGGAAGCTTTAGCTAGGCTAGCGCGTAAAGAACGAACTCTTG
GGGAAAGAATTAAGTAGTGACCACACAGTTTGCGGGTATCTGTTAAGAGCTTTTCTTCGC
TTTGGTAGTATTCTTCTATCCACTGTAGGTGCTGTACAAACGCTTGCTTTCTCATGGAGA
AGGATGGGGAAGAATAGGTCCCTGTGGTTAAGTAATCTTCTATTTGTTTTCCAATCCAAG
GAGCTCCCATTGTACCGCGAGCGACAAGGACTCCATCACAGTGAGTAGTTTCTAACATTG
TTTTAGCTGCTTCAGGAGAAAAGACATCTCCATTTCCAAATACTGGAAAGTGCTCTCCAG
CAGCTCGCTTTGCTCGTGCAATAAACTCCAAATTGCTGGGGCCTTGATATCCTTGAGAGC
GAGTTCTTCCATGTACAAAGACAGCGCTTGCGCCGCTTTCTTTAATAATATGAACGGTTT
CTTCGACATTGATGTGTTCGAAATCCCATCCAGAACGGATTTTTACTGTTACAGGAACAG
AAACAGCTTCTACAATACTCTCAACTACTTTCCCGATTAATTGAGGGGTTTTGAGCATCC
CAGAGCCACTTCCATCTTTGGTGATGCGATCTGTAGGACATCCACAATTCAAATCGATGA
GATCGAAGCCTAATCCCTCTAAAATTTTTGCAGATTCTCCTGCAAGATCAGGTCGGCTAC
CGCAGAGCTGGCCTCCGATAGGGCGCATAGATTCTGAGAAATCTAACAAGCGCAACGTAC
GTTTAGGACAGTAGTGCAGACCTTCCATTTTGATCATTTCGCAGAACATCAATGCAGGGT
GATATAGGGCCGACATACGGCGATAGGGGTAATCAGAAAATCCTGCAAGAGGGGCGTAAA
CTATCTGGGACCTAAGGGGAAGGTTTTTTATAAATACTGGAGAAGCCATGGTGATTGAAA
AATATTTAGAACAATGAACCGCACAATTTTTAGAATCACGAAAGGAATAGTCCCGAGACA
AAGGAGAGCGATCATTGGGCTAATGTCAATAAACCCTATACGGGGAACGAATTTATGGAA
AATGCGAAGATAGGGAGTTACCCAGCGACGAATCACATGATACCACTGTGCGTTGTGGCA
TTCTGGCAGCCAAGAGCAGAGAACGTAAACTAAAATTAAAAAGCTGTAAATATTAACTAC
AGTTCTAAGTAAATAAGAAAGCATTTTACAAACTTTGTTTACTAATTAATAATATTTTTC
TTGAAAAAGATGGTTTTATTTTATAAAATATGCGCTTTTCATTTTAAAAAAGATCAAAAA
CGCTAAATGGATTTTAAGCTGCCCATTTACTGCATGGGGATAACTCAAGATGCAGAAAAC
GTTACCAGGATAGCAATTTTACAGAAAACCTGTAAAGGGTGGCGTCTGTGTTGTTGCGAT
AAGCTTACTGAAGAAGTCGCGTTGTCTTTGCCAAAAAGGTTTCTATCTGCAAAGGTAGTT
TTGTCCTTACAGGGACAGGAAACTTTAGTAAAAAGTGTCTTATCTTCTTTAAAAAGCAAA
AACAATTTTTTAAAAGTAGTTTATGCGGAGCAAGAAGCTACTGCTGCTTTCCCTTTGCAG
GAGTTGGTAATCGCGCACCATCTAGGAGGATGGAATTCTGATCAAGAGCGGGCTCTTACG
CTATGGATGCTGCAAAGACAATCTATTGCTACACAAACCGCCCTTTTGGAAGAAAAGGGG
GTGTTTGCCACTCATATTTCTTGTCGAGCTAAGGATATCTTTTCTGCCCTTCAGCACACT
CTTTTAAACCGTCTTGCTTCGTATTTTTTTGTGTATGAAGGCATCGATGAAACAACCTGT
TTGTTTGTGCGAGAAGGTTCTGTGTTATTAGCTCGTTCTTTTAAGAACGATTCCGAGGGC
TTATTGGAGGATTTATTAGCCTCGTTTGCCTATGTTCAAGAGGTTTATAAAATCCGTTTG
TCGGAGATTCATGGAGCTTACTTATCGAGTTCGTTACGAACCGTATTGAGTCGGCAGGCC
GGAGTTCCTGTGATTATAAGTCCACTCTTTCCTCATCTATCTGCTGATCAAGACTCTTAT
CGCGATGCTGTGGCTGCAGCGTATCAAGGAATTCGTAGTAGCAAAACATGCTTTACTTAT
AGCTGGGCAGATTTTTCTCAAAAGGCTTTTGGCCATTGGATAAAAAGAAAGCTCTTTGGT
TTCACAAAACTTGCTATGGTAAGTGCTCTCTTGATGTTCATAGGCAGCGGAGTAGAATCG
TTTTTTTTAGTTCGCCAAGCTCAAAGGATGTTCAGGGAAATATCTTCTGAGAAAAAATTG
CCCTGCACGCTTGGTTCAGCTCAACAGGCTGTTAAAGAAATTTGTGAATCTGATCCCGCT
AGGGAATATGCCTATCTTCCAACAGTTCCAACAAATCAGGAAGTGATGGATGTTCTTGGA
CGTATGACTGCGAATCTCCCTTCTATTTCCTTCTCTCACTATATGTATAAATTAGAGGAT
ATTCCTTCTGAAGAACGTCCATTGGGTGGGTACAAAGCCTATATTTCTCTACAAGGTTCT
GCTAATGAAGAAGATTTTTCATCTTTTATAGATAAGTTATCGGCTTGGTTAGGTGCTCAA
GTCCTTTCTAAAAAGCTGGCAAATAGCCAATTTGATGTGCGGATGGTTTTACTTGGGAGG
GAATAAATGCGCCGGATTGGAGTTGTAGTATTATTATTCTTTGCAAGTTGTGTAGCTTCT
CTTCCTGCATTAGGGGTGTGGTGTTGGCGCCAGTGTTCTTCGGAGGCTTGGGGAAGCTTA
TTGCTTGATATGCGAGCTATTCAGCGCAAACGCGATCACTTACATCAATTATCTGCGAAC
AACACTCTCTTAAAAGCTGCTCGGCAACAAGTGAGTTTCTCTGATTGGATAGAGCGAGGG
GAACAGTTAGTTTTTTTAAATAAAGAACGGGGAGCATTGGCTAAATTTCCTGTGGCAGCT
TGGGATGCAAGAAGTCGTGCAATTCAAGAGCGAAAAGCTTTTTTGAAAGACAATCGGCTG
TTGTGGAGTGAACAAGCTTTAGGAGGAGGGAGCACTCTCTATTCTTTGCAGAAAGCTATC
CAGATAGATAGCGAAGATATTCCTTTGTTATTGGCATTATTTGATTCTAGGCAGGCCCAA
ATACCTATAGTTTTTCTTTCTTACTGGGAAATGACTAAACAGATTTCATCACTAGGAAAC
GAGGTGTGGGTTGTTCACGCGGAGGCTTGGGGACGATGTGTTTAGGTAGAAGCATAAGAT
TGTGTTTATGTTTTCTTTTAGCTTGCGGGCTTTTAGAGGCGGGGGTTTACGATAAACTTC
GGCTTACGGGTATTAATATTATTGATAGGAATGGGCTTTCTGAAACGATTTGTTCAAAAG
AAAAGTTACAGAAATATGCTAAGGTGGATTTTTTGTCTCCCCAACCTTATCAAAAGGTAA
TGCGTACCTATAAAAACGCATCGGGAGAGGCTGTTGCTTGCTTAACTACTTATTATCCGA
ATGGTCAAATTCGACAGTATTTAGAGTGTTTGAATAATCGAGCTTTTGGGCGTTATCGTG
AATGGCATAGCAATGGAAAGATCCGTATCCAGGCAGAAGTCATTGGTGGAATAGCAGACC
TACATCCTTCCGCAGAAGCTGGATGGTTGTTTGATGGAACAACTTATGCTTATGATAGCG
ATGGGCGGTTAGAGGCGGTTATTTGTTATGAAAAGGGCTTTTTAGAAGGGACTTCTGTGT
ATTACCATTCCAATGGAAATGTGTGGAAGGAATGTCCTTATCATAAAGGAGTCGCTCACG
GAGATTTTTTCGTATTCACCGAAGAAGGGAACCTATTGAAAAAACAAACGTATTGTAAGG
GGCTGTTATCTGGCCATTCTTTGCGTTACGAACCCGGGTCACAGTTATTGCTTGCAGAAG
AAGAGTATGTTCAAGGGAAGCTCCGATCAGGCAAGTATTACGATCCATTTACCAAGGAAG
TCATTGCTTGTGTCGTGGATGGTAAGGGAGAGCAAGCAATTTATGGGAGATATGCGGTTA
TAGAAACTCGCACAATTCTTCGAGGTTCTCCTCATGGTAAGGTGGTTTTATTTGATGAAA
GTGGAAAAACTATTTTACAAACCTATTCTTTGATAAATGGACAAAAAGAGGGAGAAGAAA
TCTTTTTTTATCCAGGAGGAGAAGGGAAGAAAATGCTGCTCACCTGGTCTAAGGGGATTT
TACAGGGATCCGTCAAAACTTGGTATCCTAATGGGGCTTTAGAGAGTAGTAAAGAGTTGG
TCCAAAATAAGAAGAACGGGTTACTTATGGTGTATTACCCTTCAGGGCAAATCATGGCTA
CTGAGGAATATGTGGAAGATCTTCTGATAAAAGGCGAATATTTTCGTCCGGATGACCGAT
ACCCTTATGCTAAAGTTGAAAAAGGGTGTGGGACCGCGGTCTTTTTTAGTGCAACAGGCG
GTCTTTTGAAGAAGGTTTCTTATGAAGATGGGAAACCTATTGTGAATTAGATATGGATGA
AATTCTAAAGCAGAAAAGTTGTTTGCGTCACGAAGGGTTAGCTAAGCGGAAACAACTTTC
TTCTAAAAGAAGGGAAGAGGCGTCTCTTTCATTGATGGATTTCGTTCAGCAAACGATTCC
GCAGGGATTCGTATTATCCTACATTCCTTTTCGCTCGGAGTTGGATGTTCGAGCGATTAA
TCTGTGGTTAGCTCAAGAGAATCGTCTGCTTCTCCCGAAAATGCAAGGGAACACGATCGT
TCCGATCGAGCCTTCCTTTGCAAAAATTTTTCATCTTTCTTCTCCTAAAGATGTGAATCA
AATGGCAGGAAACGAGGTAGGTGCGCATCTGGTTACAACTGCCTTGGTTCCTGCTGTGGT
TTTTGATCAGGAGCAGTTTCGTTTGGGATATGGCGGGGGGTATTATGATCGCTTTCTCGC
TAGATACCCGCGTATTTGGACCGTAGGGGTGGGGTTCAAAGAGCAGCTAATCGCAAGTCT
TCCTAGAGAATCTCACGATATTCCTTTAAACACATTGTATCTAACGTAGAAGGAAAAAGA
TTTTTGATTCCCGATGTTTTTTTTGGATTGCATGGCCCGGATAAGAATCCGATTTCATTC
AAAATATGGGGATTTTTTTAAAAATTCTAGCACTTGACTGTTGGCTTTGAAATATTGCAA
ACTGACGCCACGAAATACAGGGGAGGAGTGCGGGTGGCAACCTCCTAAAGTAGAGTCTTC
TAGACACAGCGCAACAAGGGAGTATACATGAGCGTTCCCGACAGAAAAAGGGCTTTGGAA
GCTGCCATTGCTTACATCGAGAAGCAATTTGGCGCAGGATCTATCATGAGTTTAGGGAAG
CATTCTTCTGCTCATGAGATATCAACTATTAAAACTGGCGCATTGTCGTTAGATTTAGCT
CTGGGAATAGGAGGAGTTCCTAAAGGAAGAATTATAGAGATTTTTGGCCCAGAGTCTTCA
GGGAAAACGACTCTAGCAACGCATATCGTGGCTAATGCCCAAAAAATGGGGGGTGTGGCA
GCTTATATTGATGCTGAGCACGCCTTAGATCCTAATTATGCTGCGCTAATTGGTGCTAAT
ATTAATGATTTAATGATCTCCCAGCCCGATTGTGGAGAGGATGCTTTGAGTATTGCAGAG
CTTCTGGCTCGATCGGGAGCTGTTGATGTCATCGTTATCGATTCGGTGGCAGCCTTGGTT
CCAAAGAGCGAATTGGAAGGAGAAATTGGAGATGTGCATGTGGGTTTACAAGCACGCATG
ATGTCTCAGGCTTTACGAAAATTAACGGCGACGTTGGCACGAACGAACACTTGTGCGATT
TTTATTAACCAAATTCGAGAGAAGATAGGTGTTAGCTTCGGGAATCCTGAGACCACAACA
GGGGGGCGGGCACTTAAATTTTACTCTTCTATTCGTATGGATATTCGTCGTATCGGTGCT
ATCAAAGGAGGCGAAAACTTCGATATAGGAAACCGAATTAAGGTGAAGGTCGCAAAAAAT
AAATTAGCTCCTCCATTTCGAACTGCTGAATTTGATATTTTGTTCAATGAAGGGATTTCT
TCTGCGGGATGCATTATTGACCTTGCTGTAGAAAAAAACATTATTGATAAGAAAGGATCT
TGGTTCAATTACCAAGATCGTAAGTTGGGTCAAGGCCGAGAGGCTGTGCGCGAAGAGCTG
AAAAGGAATAAAGAGTTATTCCAAGAGTTAGAGCGCCGTATTTATGAGTCTGTACAAGCT
TCCTCATCACAGGCGCTAGCATCTGCTTGCTTGGACCAGGAGGCTCGAGAAGTAGCAGAA
GCAGCGAAATAAAGCAACGTTTTCTGTACTGTTGTAATCAAGGAAAAGAGATTTCTCTTT
TCCTTGATATTTTCCCCCCTCTGCATTTTCAAGTCGCGACCTAAAAGGTTGTGTTTCAAT
TTCTCTCTAAATCTCTGTTTAATAATTTTTCTTTGAAAGGTTAAAAATTTTTGTTGTAAA
CTTCGCGGCACTTTAGTGGGCTATTTCTTGGTATTGGGTCTAGATGAGACCTGAACATAG
AGTTCAGCTGAAGATCAAGCATTTTTACGAGAGAAAAGGCTTTGTGGTTCGCGTTTTTTT
ATTAGTGGGTTTTCTCCTTTCTTGTTTCTCCGCAGGAAGCAAGTTGTATCTATTTTTTTC
TTCTTGGGAGACTACTCCAGAGCAATATGATGGGAAACATCAAGCTGTTGCACGATTAAG
AGAAAAAAGTACTTTGTCAGAAGGGCTTCCCATCGAACAAGAGCAAATGTATTTACTCTG
TTGCCAAGGGTTTACTTTACAAACACAAAGAAAATTTAAGGAATCGGAAGAAATTTTCTC
TCGTATTTACAAAAAGAAAACCTCTTCACCCTTTTTTTTAAAGCGAGAGCTATTAGAGGG
GCGTATCATTAACGCCTATTTTTTGGATAACATTCCATTAATGGCAGGCTATATTGCGGA
GTTAGAACAAGAAGCTGGATCGGAAGCACATATTTGTTTGTTCAAAGCTTTACATGCCTA
TCGTGAAAAAAAATATAACGTAGCAATTGATGAGCTTTCTCACTGGTTTGAACACATAGA
AAAGACCAAGCCTTTGTGTTTGGATACGAATATCTATGAGTTATTCCCTTCCTATGTTCT
GGAGGATATTGCAGCAGAAAGTCTGATTGGTTCCGGTCGGTATGTAGAAGGGCGGATTGT
TCTTAACAGAATTTTCCACAAGATCATGTCTCGGGAATATGCTTGGTCTGTAGATATGTA
CAACCGGTTAGTACTGATGTTGGGTCAGAGCTACCTTCTGGAGTTGAAAGAAGGTGTGCG
TAGCGATTTGTTACCTGAATATTATAAAACCATGGTTTTCTATCAGAAGCAGATGCGGGG
ATTTGATGCTGTAGCATACAGGACATTTTTCCCGGAAAACGCTTTAATCCCTACAATTAT
GCAACATATTTTTGTTGTTCCGGAAACGATGTTGCCTCTTTTTATGGATGCGTTATTTCT
TTGGGAGAATAGTTATGTAAATCCGAATTATTCCTTAGTATTGGAGGGGATAAAAAAAGA
AGTCTTACAAGGCTCCCCGGATCTTCTAAAAATATGTCAGGCAATCGCCGACTCAAAAAT
TCAAAAATTAAAAGAGGAAGCCATAGAGGATTTCAGTAAGGAACTCGTTTTTTGGGTTGC
TCAAGGAAACACGGTGCGGGCTAATCAATATTTAGCTTTGTTAAAAATTTTAGATCCTAG
GGCTTCTTGGGGACATAAGTTACTACTTTCTGAGCAAGATTTTGTAAAAATAGTTTGCGA
AGATGACGAACATTTTTCACGACTGAAAGACTATCTTATTTTATGGGAAGAGCAAGATGT
TGCCGATGTAGATCGGCAACAGTTAGTGCACTATCTCTTGTTTAGCGCAGAGAATTTATG
GAGAATTGGCAAGGAAGAAGCCTGTGTGCGTTTATTAAAAGAAATTATAGCGTTCTCTCA
TTATGACAAGGTTTGTCAAAATCAAGTGTTGCGAATTGTTAAGCGTTTTTATACGCAGGC
TTTATCTATGCGGACTTTTCCACACTTAATATTAATAGAAGATTTTTTAGATGATGTGGG
GTTGACGACGGCATTAGTTAGTGATGCTGAGATAGCAAATTGTTTAGCAGATGCGCAGTA
TCTGTTTTCTACGAAAGATTATCGTCTTTGTATTATATATAGTTCTTGGTTAGCACGAGT
ATCTCCTTCTACAGAAGTTTTACGATTGCTTGGGTTGAGCCTAGCAGGACAAAAAGAATA
TCAAGAGGCATGGGAAATTTTACAAAAGCTTCCTTTAGGTAAGGATACTTGTGATTCCCA
AGTGCAGAAGGCTTTGCTTTTGTGCCATAAATATATAACACGACAACAAAAAAATACTTT
CTTCCGTGAATGAAACTTTACACGTACAAAATATTCTCCAATCTCTATTAGCTCAACACA
TTCTCCTTCCTTTTGATCTAGTTTTCGCTCAGAAGCACTTGGCTCAGACATCTTCTTCCA
ATCGAGAGGCCGAGGCTTTTTTAGTTGTAGCGTCAGCACTGTTGCGTTGCGGCTATCCTT
ATTTTACTATCCATAAAGCAACAATAAGCCCTACGCTTCCAGGAATTTCAAATAGGCTAT
TATTCCAATGGTTCCAGGCATTGCCTTCTGATGTGAAAGCGACACTTTTTGAAGTGTGTG
ATGATAAAATTTATCTACGCTCATTGTTTCTTTTGAGAGAAAAAGTCTTTCAAAAACTGC
ATACACTAGCAGAAGCGGTTCCAAGAACTTCTTTAATTTTTGAAAATGTTTCTCAGCTGT
CGGAAGAACAGAACGCAGTGTTAGGAAATGTATTAAATTCTTGTTTTTCTCTTGTTTGCG
GTGGACCTGGAACAGGAAAAACATTTTTAGCTGTGCAGATGATTCGATTGATACTTTCAC
AAATCCCTTCAGCACAGATTGTGGTGGCATCCCCAACAGGGAAAGCAGCGGCTCATTTGC
ACAGTGTATTATCTTCTCAGGAGATTATAGGCGCTTCCGTAGAAGTAGTTACCATTCATA
AATTTTTGAAAGATGTGAATAACGGACGTTCCCCAGTAGACTTACTTCTAATAGATGAAG
GATCTATGGTTACTATGAATCTTCTACATGGACTGATAAAAACTATACGGGGGGAGATTC
GAGAAGGGAAGTTATTTGCTGATAGAATGGTCATTTTTGGAGATGTGAATCAGCTTCCTC
CTATAGGCATTGGAGTTGGGAATCCTTTTCATGAATTGGTATCGGAATTTACTCAACAGG
CATTCTTCTTATCTACTAGTCATCGAGCTAAGCACAAGGAGTTGCAGGAGTTGGCAAAAT
CCGTTCTTCATAAACAGCCTATTCCATTTCAGCCATTACCTTCCCGCAAGGAGGCTATCC
GCAGGTTATCTGATGCTTTTGTACAAACTGCTAAAGCAGGAATATCCTTGTGTGCCTTGA
CTCCAATGCGGCAGGGGCCTTGGGGGTTTTTACAGTTGAACCGGCTATTGTTTAATGAGA
TGCAAGAGAAGCATCCTCAGGCTCCTGTTCCTATTATAGTGACAGAAAGATATGAAACCT
GGGGACTAACAAACGGAGATACTGGAATTTTAGATCCTTTAACGCAACAGCTGCATTTCA
TGAATGGAGAGATTCTGCGTAAGGAAGATTTCCCTTATTATTCCTACAATTATGTCATGT
CGGTGCATAAAAGCCAGGGTAGCGAATACGATCGTGTGATTGTTATTCTTCCGAAAGGAA
GCGAAGTTTTTGATTCTGCTATTCTTTATACTGCTATCACGAGGACGAAGCAATGTGTGG
AGATTTGGGCGGATAAAGAGACTTTAGATATGGTGATTTCGAAAAAAGGTCGTTACTAAT
TAGAACTGGCACACTTTTTGCTCCTAGTATGAATGAATGATTTCAGAAAGAAGGAGTGGA
TGTAATGGATCAATTATCGCAGATGCACCAAGAGCTAGCCCGTTTAGAGTTTGTTAATGA
TCAGCTGCAGTCAGAAAGAGCATACATTCATGATTTGCTATGCGCTATAGGATTCCCTGA
GGGGCTGAAGACTATAGCTGCAATTGCTAATGAGGTGCTCTCCGAAGAAGATCCACAAAG
ATAAACTCCTTCCATTTGCAATGAGCCCCAGGATTCAAATTCTGGGGCTCATGAATGTTT
GCACCGGCCAATGATTAGGGGGTTAAGAGAAAGAGTCCCCTAAGTAGTGCTGTCTTACCA
TAGGATTTGCGATCATTTGTGCGGAAGATCCTTCGAAGAAGATTTTGCCATCAATGATCA
GGTAGCAACGATCAGCAATGGATAAAAGTTCTTTAGCATTATGGTCAGTGATTAAAATGC
CAATGCCTCGGCTTGCTAAAATTTTAATCAGGTATTTGACATTTTGAATCACAAGGGGAT
CCACATTAGCAAAGGGCTCGTCCAGTAAAAGAACACTAGGATTTAAAGCGAGAACGCAAG
CAATTTCCAGTCGGCGACGTTCTCCTCCGGACAAAGAACCTGCTTTTTTATGTAAGCTAG
TGGTCAATTGCAAATCATCTATTAGGGCGTTTAGTAGATGGGTCTGCTCTTTTCGTGTTT
TGTAGATAATTTCAAGAACACAGATCAGGTTTTCTTTAACAGTAAGCTCTTTAAAAATAG
TGGGCTCTTGCGCTAGGTAGCCAATACCGAGACGTGCTCGATAGTCCATGGGCTTCTTAG
TAATGTCTGTGTTTTTGAATAAAATTTTACCAGAATCTGGACGGATTAACCCTACAGTTT
GATAAAAAGCTGTTGTTTTCCCTGCTCCGTTAGGACCTAATAACCCAACGATTTCTCCTG
CATTCACTTGGAAGGACACATCGTTAGTAACCGGTTTTTTATTGTATCTTTTGATTAGGT
TGCAAACGGACAGTACTGACATAAGAAATTAGTCTTTAAGTAAAGAGAGAGAGAGGACTT
TCATTCCGCCTTCAGCAATCCCCTTACCGGTTTCAGTTATGGAATCTGGGCTATTAATGG
AAAAACAACAATTATACACGCTCAAAGAATAATCTTTGTAATTAAGCAGACCCCCTGTTC
CTCGAAAAAACATAGCCCGCTCTGCGGTTTCAGTCTGCAGACTTCCTGTTAAATGCGATA
AAAGCTCTCGACAATGCAAACTTGTATTGGAAATATGAAGTTCCATGCAAGATTTATCTA
TCGTGCAGTAAAAGAATTGCTTTTCTGGGGAAATAATGCGTTTTCGGACTCCTAGTTTTT
TTATTTTTAAGAACGGAGGAGGAGGAGTTGAAGGGTCTTGGTGTACGAGTGTGGGATTCG
TGAAATTTCCCATTTTGACAACAGCTAACGCTGTTATACAAGCACATAATACTAGGACGA
CTGTACACCAAATGCCGTGAAAAAGAAACTTTGTCATATAGAAACGGTGTCCATCTCTTG
AATGTATGTGAACAGTTGTACCCAAGATGGTAATAATCGTTCTAGATCTTTCAAAGAGAG
CATAGAAGCGGCATCACTTAGAGCGGAAGCAGGATTAGGATGTGTTTCTATAAACAATCC
ATGTACGCCTGCGGCTATAGCAGAACGCGTTAGGACAGGAATAAACTCGGTTTGTCCACC
ACTTTGACTTTGTAAAGCCCCTGGTAGTTGTATGGAATGTGTGCCGTCAAAAATAACAGG
AAAACCAAAGCGCCGGAGAACTTCGATAGAGCGCATATCGGACACAAGATTATTGTAACC
GAAAGAGCACCCTCTTTCGGTTAAGATAATTTTGTTATTCCCGGTAGAGAGGACTTTATC
AATAGGTCCTTGCATTTCCCAAGGAGAAAGAAATTGTCCCTTTTTAATATTCACGATAGC
TTGAGTTTCTCCTGCGGTAACAAGGAGATCTGTTTGGCGGCACAAAAAAGCCGGAACTTG
AATAATATCACAGACTTTAGCAGCCTCTCGAGCCTCGTCAGGAGAATGCACATCTGTTAA
AATCTCCACATCGAAAGTTTCTTTAATTTTAGCTAATGTTTGTAACCCTAATTTCAACCC
AGGACCGCGATAATTTTGCAAAGACGAGCGGTTCGCTTTGTCATAACTGCTTTTAAAGAT
CCAATGAACAGAAGAAGAATAGGGAGCAACAATTTCTTTTAATCTTCGTGCGGTTTCAAA
AACAGAATTGTCCTCAATCACACAAGGTCCAGCTATCAAGAGCATTTTGTTGTTTGGGAA
CATAAAGGGTGATCCTTTGTTTTAGAGTGAAATTGCGCTTTTAGTCAGGGCTCTAAAGAT
ATTCGTAGCTGACAGAAACTCGACTATACACCATTTACGTTTGATTGGTATGAGAAACCT
TTTAAAATCTTAGGAAAGAGGCTTTTTTTAAAGAGATATAGAAGCATGATACATAAACAG
AGCAAGTAAGTGCACAAGCAGAAGACGGAAGAGTACTTCCAGAAAATCGAAGTCTGAGGT
ATAGTGTCTTCTTCTGTCACATCAGAAGTGTTTCTTGATTGTGGACCGATAGCTCAGTGG
ATAGAGCATCCGCCTTCTAAGCGGATGGTCGCAGGTTCGAATCCTGCTCGGTCCGAGATG
CATGCTTCATTTCCTTTGGGGTTCGCGGCTTTTCTTTCGTGCAAAAAACTTTTGACTCGA
GTAAGAATACAAAAAGATCTTTGTGTTTTTGGGGGCTTATATGGATACGCAGTCTGTAGC
AGGTCGGATTGTTCAGAGCCAAGGGGCTTTTGCTGTTTCTGGAGACTTAAAAGGGAAATC
CGGTGCCCCTTCAGATCTGGTTTTTGACGGACCANTTCGGACTTTGGACCAGTTGAAGAA
CGCTCTCATTATTAAAATGGGAGAGGAAAAGGGGTTAGAGATGTATGATCAATTCATAAA
CTCCTTATTAGTTTCCGTATTTTCCACTATGCGTAGGGGGATGGACCGGGCTCAGCGCGC
GTCTAAGCGAATGCGTGCGGCAATGTAGAGAGTAGCAGTGGATATTCTCCATTTCTTAGC
GGTTCCTCTTGATGAGGAAGAAATGCAAAAGCTGGCTAATTGCTGTGAAAAGTTTCAGTT
TGATGCAGAAAAGTATTTGATTCCGATTCGTTATAAACAGAGTGTTTATTTAGCCAAACC
GATAAGAAGCTTCCCTATGACAATAGAAACGTGGGAATTACACGTTCGGCATGTCATGAG
TATGTTGAGGCAACAATTTTCTTTTCTTTTGAATCGCGATCCGATCCTGCTCGTTTGTGA
ATCTAAGCTCGTGATGAGTGAGCGCGTGCTCAATGATTTTGTTAAGATTCCTTAACGGTG
CTGAGGTTGAATAAAACTTCTTCGAACATTATCATGGTTGGGTTTAAAGAATAAGAGTTT
GCTTCAAGGAGACTTCCCTCTGAAAATCTTTCCCCCAACTGATTCTTTTGTTGTTGATGA
GAGGTTAATAGGCCGCTTAGATAAGGGGTTGGTCCTGCATAATAATGCGTATTCTCGAGC
TTTTTATCAGCAACAGATAGACCTCGGTCGTGTCCGAGTAAATGGGCGAGTACAAACGCG
CGCTTCGTATCTTTTATCTCAGGGAGATTTGGTCGATTTAGAATTGGTGGAAGAAGAGAC
CCCCTCTTCTTTAACCCCGGAGAATATTCCTTTGGATAAGGTGTATGAAGACAATATGAT
CTTGGTTATCAATAAACCAAGAAATATGGTGGTGCATCCAGCTCCAGGGCATGTACAAGG
AACCGTAGTGCATGCTCTACTTCATGAAATAGGAGAGCGCTTAAAACAAGAGTTCCCCGA
GGAGCCCTGGCGTCCAGGAATCGTACATCGTTTAGATAAAGACACTTCTGGGCTTTTGAT
TACTGTAAAAACACGGCGGGCTAAAGCTGTATATAGTGAGCTTTTTTCCTCTAAGCAGAT
GAAAAAGATGTATATTGCTATTTGTATCAACTCTCCGGCACAAAAGCATATCCATACACG
AATTGCGCGTCATCCCGTAAAACGAAAGGAAATGACTGTGCTTTCTAAAGACACTGAAGG
AGGGAAGGAAGCGATCACGCATTGTCATGTTCTTGCTTCCAATGGACGATTAAGTGTAGT
TGCTTTATATCCTGAAACAGGTAGGACTCATCAGCTTCGTGTGCACATGAAGCACCTCGG
AACTCCCATTCTTGGAGATCCTGTTTATGGTGTTCCCTCCATAAACTTTCGTTATGGTCT
TGACAAACAACAATTGCATGCCTATAGCTTGGTTTTTACTCATCCGGAGAGTGCGGAGCG
AGTGGAGCTAGTGACAAAGCTGCCCGACGACATGACTTCCTTAATAGAAAAGGAATTTAG
AGAAGGTGTCTCTATAGTAGGTGGTTCGTGTGATTGGTTTAAAATCATTAGGTAGTTTTG
TTTTTTAAGTAAGAAGTATAAAATTAGATTAGAATTACTATTTTATTTTTCTTTTTCACC
TTCAGAAAAAAGCTTGTGTAGGATTTGCTTCGCATGAAAGAGTTTTTAGCGTACATTGTA
AAAAATCTTGTTGATAGGCCGGAGGAAGTGCATCTAAAAGAGGTGCAGGGAACGAACACG
ATTATCTACGAATTGACTGTTGCTAAGGGAGATATCGGTAAAATCATCGGGAAGGAAGGA
CGAACGATCAAAGCAATTCGTACCTTGCTTGTCTCCGTAGCAAGCCGAGATAATGTGAAG
GTCAGTCTAGAAATTATGGAAGAGCGATAAGAGCTCTTGATAGCTTTTTTGTTGCAAAAA
GAGATCGATAGGCACTGTTGGCCCGGGAGGTGTGAACTCTAGGGCCCTCGAGGGTTTATT
AGACCAGAGATTCTTCTTGGTCGATGGTGGATGCTTCTTTTGCTTTTTTATGGATGGATT
TTCCTAAAAGCGCGTCTTCGAATTTTTCAATTTTTGTCTTTCGATGTCCGAGATGCTTGT
AAGCATCGAGCAGTTTTTTGATGTACAGAATCGTATATTTTTTCAATTGTCCAAGATCTT
TTTGCACGTTACAGCGCTTTTTCTCTAAGGATAGAAGCTCTTTTTCATAAGCATTTTCAT
CAAAACATAGGATTTTTTTGATTGTTAAAGAAGCAAGTTGTGTAGTTGCTTGTTTATCAG
GTGTAGGGAGTGTTCCTAAGAACGGAGCTAAAGCATCTGTGACTGCATTGTGAATAACGC
TTGCTGAGGGAGAAGTTTTTCTCTTAGAAAGCATGGCGCGCACAGTGTCATAAAGCTTGT
GTTTGATGAATAGGTATTCAAGAGTTTTGTGGTAATGCTCGCGAGTTAACGAATCTTCTA
AAATAAGTAATTCTTTTTTTAGGTAGCTTTGGAGAGTTTCTGTTTGTAAGCGGAGGATTT
CGCTTACAGAAGTTTCCCAGGGTTTTCCTTGGTAGATTGCTGTTGGACGAGAGGTTAAAA
CGACCTGACATTCTGTGTGAGCGTATAGGGGTTGCAATAGATCTTTAGCATGGACCCCTT
TAGGGAGTTTAATCTCTATATGTGGAAGATCTGTCGAAAAATCTTGGATAGAATCGATCT
TAATAATTCCACGTTTAGCTGCGTTTTCAATAGAGCGAATAAGAGTTTCTGTAGTTGTGG
ATGGGCAGATCTCTTTGATTAACAGGGTTTTGTCGTTAACAATATCTATAGTTGCGCGAA
GAACGATAGATCCTAATCCGTCTTGATAGTCCGAGGCATCCATCGAACCCCCAGAAGCAA
AATCCGGGAAAAGAGAAAAAGGTTGGTCATTGAGTATGGCTATTTGAGCTTTCAGCAAAT
CACAAAAATTATGAGGGAAAATTTTTGTAGTCATACCTACTGCAATTCCATCCACTCCAT
GAAGAAGTAATAGAGGAATTTTTGCAGCTAAAATGTCTGGTTCTTGCTCTCTTCCATCAT
ACGAATCATGAAATGTCATGAGATCTGTGTTAAAAAGCACCTCTTTGGCTAATGGACTTA
ATCGTGCTTCTATATAACGAGCAGCAGCATGTGGATCGCCTGTTAGGGGATTGCCAAAAT
TACCTTGTGTTTCTATGAGGAAACCTTTGTTTGCTAAAACAACAAGAGCTTCCACAATAG
GCGCATCGCCATGAGGATGTAATGCCATCGTTCGTCCCGCAATGTTGGCAACTTTGTGCA
TTTTACCATCATCCATACGGAATAAGGTCCAAAGGAGTCGTCTTTGAACAGGCTTGAGTC
CATCTAAAACATGGGGGATTGCGCGCTCTAAGATGACATAAGACGCGTATTGTGTGAAAT
GAGTCTTAAATAGATCCGAGATATTGCTCATAAGTGTGTTTGTCGCTATAGGTTAGTAAC
TAGATTCTCAATAATAAAGTGCTTCCGCTCTTTCGTATTTTTCCCCATGTAGAACTGTAG
AAGTGCATCTAGAGTATCTGCATTGGGGGGAGAGACTGGAGTTAAGCGCATGTCGGGTCC
GATGAAAGATTTAAATTCTTTAGGAGAAATTTCACCAAGACCTTTAAATCGAGTGATTTC
AAGCGAAGATTCTTTTTTCCCCAGCCGTTCTATGGTAGAGAGTTTTTCTTCTTCTGAATA
GCAATAAAACGTTTCATCCTTGTAGCGGACTTTAAAAAGCGGTGTTTCTAAGATGAATAG
ATGATTTTGTTCGACTACAGGCAGGAAAGTTTTTAGGAAAAAAGTAATCATCAAATTACG
AATGTGCATGCCATCAACATCGGCATCTGTAGCTAAGATAATGTGATTATAGCGGAGATT
CTGTAGAGAATTCTTATGGAGCCCCAGAGCTGTGGCAAGGTAAAAAAGTTCATCATTTTT
ATAAATAGTCTCTTCTTTTGAAGAAAAGACATTCATGGGTTTCCCTCGTAAAGAGAAGAC
TGCTTGTGTGAGCGGATTACGGGAAGCTAGAATAGAGGCAGAAGCAGATTCTCCTTCAGT
GATGAAAATAGAAGAATTGTTGCCGTATAAAGAGTTGTCAGTGAGATGGAATTTGCAATC
CCTGAGTTTCGGGATTTTATAATGGAGCTTCTTCTGTTTGTCTTTTAGCTCTTGTTTTAG
AAACTGAGCATTTTTCCGAGTTTTCTCATTGAGTTTGATTTTTTCTTGAATGCGATCCGC
GCTTGACGGGTGCTTTTTTAATGTAAGGATCACCGCTTCTTTCACACGTTTAGCTAGATC
TGCACGAATGTTAGTGTTCCCAAGTTTATTTTTGGTCTGTGATTCAAAAATGGGGGAAGC
AATTTTAATGGCAATGCACCCAGCAATGCCGTCACGGATATCTTGAGCAGAGAAATTTTT
CTTGAAAAATTCATTAATGCCCTTAACAACTCCTTCCTTAAAAGCAATGAGATGGGTTCC
TCCATCAGTGGTTTCTTGGCCATTTACAAAGGAAAAGTATTGCTCTGAAGAGGTTTCTGT
GTGGGAAAAAAGAAAGGAGAGATCAGGATGTTGGAAAGCAATAGGAGGATAAAGAAGGGG
TGTTTGAATTTCCTCTTCGAAAAGATCTGCTAACCCAAGCTTAGAGACAAAGGTTTCTCC
ATTATAAAGAATTGTGAGACCTGGATGGAGATAGGTATATTGACGTATTTTCTTTTTTAA
AAATTCATCATGGAATGAGAAATTTTCGAATAATTCTTTATCAGGAGAAAAGGAAATTTC
TGTGCCATCAGCATCTTGAGTGTCTCCTTGTTCGGTATGCAAAAGGATGCCTTTAGAAAA
AGATGCTTTGAGAAATTTTTTGTTCCGCACAGAACGGACAGAAAAGTGTTGTGATAATGC
GTTAACCGCTTTAAGCCCTACACCATTTAGTCCAACAGAAAAATGGAAAACATCTTGGTT
ATACTTTGCCCCAGTGTTAATTTTGGAGACGCAGTCAATAACCTTACCTAAAGGGATCCC
TCGGCCTTCATCTCGAATGGAAAGTTTTTGTGAGTCTCCAGTTATAAAAATAGTATGCCC
ATGTCCCATGACAAATTCATCAATAGCATTGTCGACCACTTCCTTGAATAAAGTGTACAC
ACCATCTTCGGATTGAGAACCATCTCCAAGTCTTCCAATGTACATTCCTGCACGGAGGCG
AATATGATCTAGAGAAGCTAAAGAAATGATGGAGGCTTCTGAGTACGCAGTTTTTTTTCG
CATAAAGTTCGTAGAATTGATAAGAGTTTGATGTGAGTTCTAATTGCTAAGAAAACAAGC
AGCTAATAGTTATGCTCTCTTTAGAAAAATAATGTAAGACATAGTATTTCTTTCACTTCT
CATTAGAGGGGTAGATAGTGAGATTCTGGACTCTAAAGAAAATGTCTTCTTTTAACGTTT
TTTCTATTTTAGGCTCTAGACTACAAAAATTTTTTCAATGAGGTAACGCGAGAGCTATCA
AAAATATTGGTATAAAATTAAGAAACTAAGAGAGAATAGGCCAACCAAGAGAGGAAGCTG
AAGGAGCAAAGCGGAACCGCAATGGTTAGGGAAGGGGAAGAGCACATAGACGAGGAGTTT
TCGTTGGGTGTTATCGGCGTAAGTTATCGCGAGACTGCGTTGCAGCAGCGAGAACAAGTC
CTCCAATTCTTACAACAAGCTCAGCTTTCTTTTTATCCAAAATTTCCCCAGGAAGAAGGG
CGTAGCGTTTTGTTATCTACTTGTCATCGTGTGGAGCTATACGGCATGGCTACCGAGGCG
ATCTTTTCTACTTTGGAGAAAGAAATTCGGGAAATGGGAGCTATCCCCTACTTTTATCGG
AATCAGGATTGTTTTTCACATTTGTTTTGTGTAGTAGGAGGTATGGATAGCTTAGTCCTT
GGAGAGACTGAAATTCAAGGGCAGGTGAAGCGAGCCTATTTACAAGCTATTGAAGAGCAA
AAGCTTGCATTTGCTCTTCATTTTCTCTTTCAAAAAGCACTGAAAGAGGGGAAAGTTTTC
CGAACAAAAAGAAGCTCGCCTTCTACAGAAATTACCATTCCAGCTTTTGTACAGCACGAG
TTGCAGAAACAAAAGATGGCAAGGAGCGCATCTTTGCTGTTTATGGGATATTCTGAAATC
AATCGTTCTGTAGCCTATTATCTACAAAAGCAAGGGTTCTCTCGCATTACATTTTGTTCT
CGTCAGCCACTTTCGCTTCGATCTATGGATCAAGTATTGCGAGAAGAGGTGTGTTTTCAA
GATCCTTATCATGTGATATTTTTGGGTTCTTCTGAACTGCGGCATGCTTTTCCTAGATCG
CTCTGGGAAGGTGTGTGGGATTTTCCTGGACGGCTGGTTTTTGATTTTGCAGTTCCTCGT
GCTCTCCCTGTACAGCCAGCTTGCCGTGATCGTTATATCGATATGGAACAGATTAGCGAT
TGGTTGAGACAGCATCAAAAAGAAGTCTTCCCATTGCAACTCGATAGTTTGAGAGAGGTG
GGTTATCGTTATTGGGAATCTTTGAATAGAAGGCTTGCACGGCGTCGTTATGCAAGCGTG
TGAGCCTAATCTCGGATGATTACAATGCAGGTTTTTCCCCCGAAAAGAATGCCGATATGT
TAAAGGTCTGTAACTGACCTTTCAATGGAAATCACAAACTTCTTCTATTTAGTTCCAGAC
TTTCTAAAGCGTGAACTTTCAAGTTGATTTTATTTATGTATTAAATGTACGTTGCACCAT
TCAGCCTTTCATTCAGAAGCTTGCAGATTCCTGGAATAATGGAGTGCAAAGCCTTTATAG
AAAGCTGGGAAGGGGGAGATCTGTTAAGCTGCGCTTGACCTAAGAATAAAGACCAAAGAG
AGCTTCTCTTAAGTTTTCTTGGATACATACTGTTTCGCATATACACATAAATGATTCGTT
GGGAGGCCTATTGCGCATATGGTCAATATAGGGACCACCCCCGATGAGCGTATTTTGTGG
TAATGAAGTAGTGGGATAGGTCTTTAGAAATCAAAAGAACAGGTTAAGGATTCCTTATTT
TTTTCTGAAATTCTTTAGTGCTTTAAATTGAAAAGGATGGCAGAGAAAACGGGAAAGGCA
CTACGGCTAAGATGAGAAATCGTTTTTCTTTTTAAAGTAGGTATTGGCATAACTCGGCGT
AAGGTTAACCGGCCTTATTCCATAGGGAGAGGAGTATTTTGGACTCAGAGCTCTCAGTTA
AAGATGAGCACGTGAACACATGTTGGAAAAATTGATAAAAAATTTTGTGGCTTACATGGG
AGTTGCTTCTGAGTTGGAACTCGATGCTGATGGATCCTATGTGCTGCCGATTAGCGATCT
TGTGCGGATGCGTGTTCGTCAGAACGCTGATGAGGAAATTATAATCAGTGCGTTTTTGGG
AGAGATCCCTGCATCTATGGATATAGAAAAAGCGTATGCTCGAATGATGGAAGGCAACCT
GTTTGGTCACGAAACCGGAGGAGCTGCCTTAGGGCTTGATAGTGATGGGCATGCAGTGCT
TGTGCGGCGGGTGCCAGGAGAAGTTTCTCAGGAAGATTTTGCAAATTACATAGAAAGTGT
CCTAAATCATGCTGAGGCATGGTTAGAAGATTTAGGACTCAGTAAAATGGAGCAAGAGTA
AGGGATGGGTATACGCTTAGTTGTTGATAAAGGGCCCTTGTCTGGAACCGTCCTTATTTT
GGAAAACGGGACGAGTTGGTCTCTTGGAAGTGACGGCAAAGCAAGCGATATTTTATTGCA
AGATGAAAAGCTTGCTCCTGCTCAAGTTCGCGTTACTTTAAAAGATGGCGAATATTACCT
AGAAAATTTAGATGTTTCTCGGCCAGTCCTGGTTAATGGAGTCGCTATTACAGCTCCGAC
CCTATTAAAAGAGGGAATTCCCTTCGTAATGGGAAGCTGCGAGTGGTCATTTTTTAAAGG
AGAAGAAGTAGAAGGAGATATCGAGTTATCGTTCCAGACAGAAGAAAACGGCGGAGAAGC
GGAACAGCAAGCGCAAGGATCTTCTCAAGTTGAATCAAAAACGAACACAGGACCTCGAGG
CCATTCTTCAGGAGCTTCGTCTGCAGACGGAGTTTCAGCTTCTGCAGCAGAAAAAGAACA
AAAGTTAGCGGAATCCTTTTTAGCTTCTGTTGAGAAGGGGACAGGAGCTGTACAAGAAGA
CTCTAATAGAGAAGTCTCTTTGCAGGAAAATCAACAAGCTGCTCCCGCAAAAGAGAAAAT
GAATCTCGAGCTTCCTTCAGTAAATCAAGAACAACCAAAACAAGCTACTCCATCAGGCAG
TGGTGAACTAACTCAATCTCAAAACGTGAGTATGGAAGAAAACAGACCATCACCCGATCA
AAATCAGCAGCCTCAGCTTTCTTCTGATTCGGAACCAGATGCTAAAGGTGCTGAGAATCA
AGAGCAACTTTCACAATCTTCTTCTCCATCTCAGGAAAATCCGAAACAATCAGAAGATTC
CAGTAGCGCTACAAAAGAAAGTGTTGCAACTCCGGAAGAGAAACTCCCAGAGGCGGAAGG
AGACAATTCTGCATCGAGCGAGGAAGAAAAGATTGAAGAAGAATCTTCCGAAGGAGAATC
TAATGAGGAGCAAACGGTAGAAGCTCCTGCAGAAGAAGAGAAAAAAGAAGAAAAAGGAGA
GGTTCTAGCGCCTTTCAATGTGCAGGATCTTTTCCGATTTGATCAAGGTATTTTCCCTGC
AGAGATAGAAGATCTTGCACAAAAACAAGTTGCTGTAGATCTCACTCAGCCTTCTCGGTT
TTTATTAAAAGTACTTGCTGGGGCTAATATTGGTGCTGAGTTTCATTTGGATAGCGGGAG
AAGCTATATAGTCGGAAGTGATCCTCAGGTTGCTGATATTGTTCTAAGTGATATGAGCAT
TTCTCGCCAACATGCGAAAATTATTATTGGCAATGATAGCTCTGTTCTCATTGAAGATTT
AGGCAGTAAGAATGGCGTGATTGTTGAAGGCCGGAAGATAGAGCATCAGTCTACTCTTTC
CGCCAACCAAGTTGTTGCTCTAGGAACAACATTGTTCTTACTTGTTGATTACGCAGCTCC
TTCTGACACAGTAATGGCTACCATTTCTTCTGAAGATTACGGGTTGTTTGGTCGTCCGCA
ATCTCCAGAAGAAATTGCTGCAAGAAAAGAGGAAGAGGAAGAAGAGAAAAGAAAGCGGGC
AACATTACCAACAGGCGCTTTTATTTTGACCCTATTTGTAGGAGGTCTAGCACTCCTTTT
TGGAATAGGAACAGCTTCTCTATTCCATACGAAAGAAGTAGTTTCTATCGATCAAGTAGA
TTTAATTCATGATATTGAGCATGTGATTCAACAGTTTCCAACTGTACGGTTTACCTTTAA
TAAGAATAACGGGCAGTTATTCTTAATTGGTCACGTAAAAAATAGCATCGATAAGAGTGA
ATTGCTTTATAAGGTAGATGCCTTGCCTTTTGTCAAATCTGTTGATGATAACGTGATTGA
TGATGAGGCTGTATGGCAAGAAATGAATATTTTGCTCTCCAAGAAGCCTGAGTTTAAAGG
GATCAGCATGCTGTCTCCAGAGCCAGGAGTTTTTGTTATCAGTGGGTACTTGAAGACAGA
AGAGCAAGCGGCATGTCTGTCAGATTACTTAAACTTACACTTTAATTATCTTTCGCTATT
GGACAATAAGGTTGTTATAGAAACGCAGGTAATCAAAGCGCTTGCAGGGCATTTGATACA
GTCTGGTTTCGCAAACGTCCATGTTGCTTTTACCAATGGTGAAGCTGTTTTGACTGGGTA
CATTAACAATAAAGATGCGGATAAGTTCCGAGCAGTTGTGCAAGAGCTTCAAGACATTGC
TGGGATTCGCGTGGTAAAGAATTTTGTTGTTTTGTTGCCTGCAGAAGAGGGTGTTATTGA
TCTGAATATGCGGTATCCAGGGCGTTATCGGGTAACAGGTTTTTCTAAATGCGGAGATAT
TAGCATCAATGTTGTAGTGAATGGGCGTATTTTGACCCGAGGCGATGTTTTAGATGGAAT
GACAGTAACAAGCATTCAACCACACAGTATCTTTTTAGAACGCGAAGGGTTGAAATATAA
AATTGAGTACAATAAATAGGCAGTTCAAGGTTTATCTAATTCTTTCCAGGTAGGAATAAT
TTTATGTTTAATATGGAAAATTCGGCAGCTAAAGAAAAAACAGCCGCTCGTCAGCAATTG
TTTGATTTAGAACAAGATATGCATGATTTAACGAAAGCCCATGAAATTAACACTAATGTA
CAGAGTAAGGTACAAAAGGTGACAGCTTCTCTTCGAGAAGGGGCTTCTAAAGAGTCTTTT
GAGAAACAACATACATTGCTTGCGGGATATGTAGCTCTTCAAAAAGTGTTGGGACGTATC
AACCGTAAAATGGTGTAATGTAAACGATAAAGGAGAGAGTATTTATGGCGAAAAGTTGTT
CGGCTTTGAATTTCAATGAGATGTCGGAAGGTGTATGTAAATACGTTCTAGGAGTGCAAC
AGTATCTAACAGAATTAGAGACATCCACGCAAGGAACTGTAGACTTAGGGACGATGTTTA
ATTTGCAATACCGTACGCAAATTTTGTGTCAATATATGGAGGCTTCATCCAACATCTTGA
CAGCAGTGCATACAGAGATGATCACTATGGCAAGATCTGCTAAAGGAAGTTAATTAAAAA
AATAGGAAGGGTATGGTCATGGCGAATTTAGATGCATTTAGGGAAGATTTTGCGCTGTTT
TTTGAAGCAGGACTGGTTGCTATCAAACAAGGAGATGAGGTTAGTGCTCAAGCTTTGTTT
CAAGTATTACACGTGTTAGATCCTGAACATACAGCCTACGAAGTAGGAAATGGATTAATT
CATTTACATAAGATGGAGTTAACGCAGGCAGAAAGTTTATTTCGTGTTGTAGTTGAAAAA
GATCCCGAGAACTGGAGTGCAAAGGCATTTTTATCATTAACATTAATGATGATTGTGCTT
CATCAAGGAAGTTCTTTTGAAGTGCGCAGAGAAAGTTTAGAGCAATGCTTGCGTTTAGCT
GATCAGGTATTAGAAAATTGTAAAATAGAGTCCACAAAAGCTTTAGCAAGGTCTGTTTTG
GATTGGCATGACGAGTTAGTTGCTAAGAGTTGTGGTCCTTTGAATTAAATTAAGGGAAAA
TTGGAGTGGTGCATGATAGATCCTCTGACACTTTTTCCAAATTTTGATGGAGATAAGGAG
AGTGCTGTGGTTGACAAGCCTTCAGCATCTCCTATGTCTAGCGAATTGAATAAGAATGTT
GCTTTATTTTCGCTAGGAGGAGGAAATGTAGCAATGGATTCGGGAGTTTCTGCAGAGAAA
CCATCTTTAATGGCAATGATGCAGGATAAAAATTCGCAGCTGATCGATCCAGAATTAGAA
GAAGCTCTTAATTCCGAAGAGTTGCAAGAACAAATTAATTTATTGAAAAGTCGTTTGTGG
GATGCGCAAACACGAATAGAGAATCAAGATCTAGATAAGCTTACCTCAGAGCATATCGAT
GCTTTAGGGACTATTATTGATTTGATTCATGGAGATTTTCAATCGATTGCTGAACATACA
CAACAAAGTATGGATCAGGCTAACAATAAAGAGAAATCCATTACGCGTAAGGTTGTAGAT
TGGGTTTCCTCAGGAGAAGAAATTCTGAATCGGGCTTTATTGTATTTGTGTTCTCGTAAT
GGAGAAGGAGAATCGCTCGCGGATTTCTTAAAAGTTCAGTATGCTGTTCAAAGAGCTACA
CAGCGATCCGAGTTATTTGCCAGTATTTTAGGAGCCTCGGTAAGTAGTATAAAAACGATC
ATGACAACACAATTAGGTTAACATGAAAGAGCTAACGACCGAGTTTGATACGCTCATGAC
TGAATTGCCAGAAGTTCAATTGACGGCAGTTGTTGGGCGTATTATCGAAGTTGTCGGGAT
GTTAATCAAAGCTGTCGTTCCGGATGTTCGGGTGGGCGAAGTTTGCCTGGTGAAACGTCA
TGGAATGGAGCCTTTGGTAACAGAGGTTGTCGGGTTTACGCAGAACTTTGTATTTCTCTC
TCCTTTAGGAGAGTTATCTGGAGTGAGTCCTTCTTCTGAAGTGATCGCCACGGGATTGCC
TTTGCACATTCGAGCAGGGGCAGGACTTTTAGGCCGTGTATTGAATGGTCTTGGAGAACC
TATTGATATAGAGACCAAAGGACCTTTGGAGAATGTCGATTCCATTTATCCCATTTTTAA
AGCTCCACCAGATCCTTTGCATCGAGAAAAATTGCGTACGATTCTATCTACAGGAGTGCG
TTGTATAGATGGAATGCTTACTGTTGCCAAAGGACAAAGAATCGGGATTTTTGCGGGAGC
AGGGGTCGGAAAATCTTCTTTGTTAGGCATGATTGCTCGTAACGCAGAAGAAGCCGATAT
TAACGTGATTGCGTTAATTGGAGAGCGGGGACGAGAAGTTCGGGAGTTTATAGAAAATGA
CCTTGGTGAAGAAGGAATGAAACGTTCCGTCATTGTGGTATCTACTTCCGATCAATCTTC
TCAGCTTCGATTGAACGCTGCTTATGTGGGAACAGCTATAGCAGAATATTTTAGGGACCA
GGGTAAGACAGTTGTGCTTATGATGGATTCTGTGACCCGGTTTGCTCGAGCTTTACGGGA
AGTAGGGCTCGCAGCTGGAGAGCCTCCTGCTCGTGCTGGGTATACTCCTTCCGTATTTTC
AACATTGCCCAAATTATTGGAAAGAGCGGGAGCTTCGGAGAAAGGGACTATCACGGCATT
TTATACCGTGTTAGTTGCTGGGGATGATATGAATGAGCCGGTGGCTGATGAGGTGAAGTC
TATTTTGGATGGGCATATCGTGCTTTCCAACGCGTTAGCTCAAGCTTATCATTATCCTGC
GATTGATGTGCTGGCTTCTATTAGCCGATTATTGACTGCAATTGTTCCTGAAGAACAACG
TCGAATTATTGGTCGTGCTAGGGAAGTCTTAGCGAAATATAAAGCGAACGAGATGTTGAT
TCGTATTGGGGAATATCGTCGAGGGTCTGATCGTGAGGTAGATTTCGCGATTGACCATAT
TGATAAATTGAATCGTTTCCTCAAGCAAGATATTCATGAAAAAACAAATTATGAGGAAGC
TGCTCAGCAGTTGAGAGCAATATTCCGGTAAGTTTGGAAAATAGTAGGATTGTGTGGTTA
GATATCCTTTAGAACCTGTCTTATCCATTAAGAAAGATCGTGTTGACAGGGCAGAAAAGG
TTGTTAAGGAGAAGCGCAGACTTTTAGAGTTAGAACAAGAAAAATTGCGTGAGTGCGAAT
CTGAGCGTGATAAAATTAAGAATCACTATATGCAAAAAATTCGTCAACTTCGTGAGCAAC
TGGATGACGGAACTACTAGTGATGTGATTCTTAAAATGAAGGCTTATATCAAAGTTGTAG
CTATACAACTTGCCGAAGAAGAAGAAAAAGTCAATAAACAGAAAGAAAGTGTACTGGCAG
CAGCAAAAGAATTAGAAAGGGCTGAAGTAGAGCTAACGAAACGACGCAAAGAAGAAGAGA
AAACGCGATTGCATAAAGAAGAATGGATGAAAGAAGCTCTTAAAGAGGAAGCTCGCCAGG
AAGAAAAAGAGCAAGATGAAATGGGGCAATTGCTTCATCAGTTACGTAAGCAAAAACAAC
GGGAATCTGGGGGGAACTAATTTATGGAAGTAAATAAAACGACAGAATCTTTGTTTAGTG
CAAAGGTTGAGCATAATCATGCACAGGCAGAATCTCATGAGCCAAGAGATCAAAGAGATG
TTAAGGTATTTTCTTTAGGAGGAAAATCTTCCTCTAAACAAGAAAAATTAGACCATGGAT
CAGGAAGAACCTCTTCGCGTCATGAAACTTCAAGAAGTTCTAAGGAAGGTAGTATTGAAG
ATAAGTCTGCAGAAGTTTCTTCTCGAGAAGAAGAGGAGGAAAACAGAGATGGATTCTTGT
CTGGAGGTAATTTAACTGCAGGAGTAGCTTTTACTGATACACCTATGGCTGTAGCTAGCG
AAGTGATGATAGAGACCAATGCTGTGACCATGAGTCAAATTGATTTGCAATGGGTAGAAC
AGCTTGTTTTATCTACAGTAGAATCCTTGTTAGTTGCTGATGTAGATGGAAAGCAATTAG
TAGAGATTGTTTTAGATAATAATAGTACAGTGCCAGAGGCTTTCTGCGGAGCTAATTTAA
CCCTAGTGCAAACAGGGGAGGATGTGGCTGTTACTTTCTCAAATTTCGTAGATCAGGATC
AGGTTGCAGAAGCTATGCAACTGGTTCAACAGAATCCCGAGCAATTAACTTCTTTAGTTG
AGTCTTTGAAGTCTCGTCAGTTAAATTTAACAGAGTTAGTTGTAGGTAACGTAGCCGTTA
GCCTACCTGTTCTTGAAAAAGTAGAAACTCCATTACACATGATTGCAGCGACTATTCGTC
ATCATGATCAGGAAGGAGACCAAGAAGGTGAAGGACGTCAAGAACAACATCAAGGTCGCC
AGCAAGAGAAGAAATTAGAAGAAGCTCAGATATAAGGTATTCCCATGGCAGTTGCAGCAG
AGCCTAGTAGTAATTGGTTGAAAGCTAGAGACGAGTTACTAAGTTCTTTGCAAAAACAGG
ACGAAGGGAGTTTCTCCCTTCCTGTTTTCCCAAAGCAGGAGTGTGAGCAGAAACTGAAAG
AGAAATTCCACTTAGAAGAGGTGGAACTCTCTTTTGAGTCGCAAGGGCTCTTGTCTGCTG
CACCTGCTGTGCAGGAATACGGAGAGCATGTTTTGCTTCAGCCATTTTTGGCAAATCCCT
TTGAATCAGGAGAGTTTTATATTGTTTCTTCAGAAGAAGATTTGCAAGCATTGATAGGGA
CCATTTTTAATGATAGTTCCCTAGCTTCTTACTTCTATGAAAAAGATCGGTTATTGGGGT
TCCATTACTATTTTGTTGCCGAGATCTGCAAGCTTTTGCAAGAGGTCTCTTGGATCCCTT
CCATGGCAGTGAAGGTAACAGGGGATGTTGCATTTTCTGCTCGTGCTTTAGAAGGGGACT
ATCATGTTGTGCAAGTCACTTGTCGTTTAGATAGCTCTTATGTGCGTTTTTCTGTTTTGG
TTCCTGACACAACAGCCCAGAGTGTCTATAAATTCTTAGAAGAGAAGAATCAGACTTTCG
ATATCCAAAAAATCGATATGCAAACTCCTGTTACTCTCTCTGTAGAAGTAGGGTTTTGTC
AGATCTCAGAAGAAGATTGGCACCAAGTTGTTCCCGGCAGTTTTATTTTGTTAGATGCTT
GTTTGTATGATCCAGATACGGGCGATGCGGGAGCTTTCTTATCGATTCAGCGTACTCGGT
TTTTTGGTGGACGGTTTTTAGACAAGCAGTCGGGAGATTTTAAAATTACTGGATTGCAAG
AACTTCAGCCAGAAGATGCTCCTGAGGAACACAGCGAAGGAGGCCCAGCAGCTCCTTTAC
CATCCGCGACAAAAATTGTTGCAGAGGTTGCTCGCTATACTCTTTCTGTTGGAGAATTTT
TGAAGCTAGAACCCGGAAGCATTTTGCATTTTGAAGGCATGCATCCTACTTTAGGGGTAG
ATATCATTCTGAACGGGGCTAAAGTGGGTCGTGGCAATATTATTGCTCTGCAAGATGTGC
TAGGAATTCGAGTTTTAGAAGTATAAGACCTTTCTGTTAACAAATCATTCTGTAATAGAG
GGGGAGAGCCTCTAGTCTTTGGGAAAGCAATAGGAAAGTTCCTGGAGTAGAAGCTTTGTA
TTCGGGGAAGAGATCATAGCGTTGTATCAGTTTTTATGCTTGAATTAGGCGTATCGTTTC
CTTCCAAGACTAAATATCTTCTGACACGAGAACTTAGTCGTAAGGTAGGCTTGACTGTCT
ATCAAGGAGTGGATGAGAGTTCTTCTCGTCCTGTGGTGATCAAAGCATTGGTATCTCCAG
GGATTCATGACCAGCGTTTTCTTCGTGCTTTTGAAGAAGAAGCTAGGATTATGCAACTTG
TAGATCATCCGGCATTTGTTCGATTAGAAGAAAAAGGTGAGTGGGAGCAAGGACGTTATT
TCGTTTCTGAATATATTTTAGGGCATTCATTGCGAGATATTATCCTTTCATCTCATCTCG
CTTTGGATAAGGCAGTTTCTATTGTTTTACAAGTAGCGCAGGCAATAACGGCTCTTCATA
AACATCATGTTTTACATCTCGATATTAAACCTGAAAACATCATGATTTCTCGGTTGGGAG
AGGTCAAGTTGATCGATTATGGGCTTTCAGCCTGGCAATTTAATCATTGGGGTTCGCCTG
CATATATGAGTCCCGAACAGAGCAGGCAGGAAAAGCTATCTCCCGCATCCGATGTGTATG
CTTTAGCTTTGTTAGCTTATGAGCTGATTATGGGGCAGCTTTCTTTAGGAAAGGTCTATT
TATCTTTACTCCCCGTAAAGATTAGTAAAGTGTTAACTCAAGCATTGCAACCAGACCCAG
AAGCACGGTTTCCTTCTATGCAAGAGTTTGCTACGGCTTTGCAAGATTATCTTATGCATG
ATGTGCACGAAGATTATCGTAAAAAAGATCGCGTAATCATGCAGTTTGAACAGTTGCAGC
AACAAAATATGTGGCTGGCTCCAGATAAGCTTTGCATGCCGGAAGGGATGGCTCTGCACA
TTTATTCACAAAAAGAGCCCTGTGATTTACATAATGTTTACTATGATATACTTAGGTCTG
AGGATATAGTAGAATTGTGGTTCTGTTATGCTCAGGGGCACTGTAGTTTTGCTCTTAGTA
TGATCAAACAGTTTCTTAATCAGCGAACAGAGAAAGCGCAAGATATCCCAACAGTAATAA
AAACATTGGATACTCTTTGTAAAACAATGCATATTCCGCTTTGTGAAAAAGGGATTTCCT
GCTGCTGTTTTATATTTTTCCAACAAGAACTCATGTGCTTTTCTTGTGGGAAAACTGATT
TCTCGTTAAAAAAGCAAACGAGGGGAGTGCAACGTTTTCAAGCGGAATCGCAAGGAATAG
GGGAAGAGGGACCCCTGGAGATCCACAAACAATCTTTTTTGTGGGAACCTGGTGATGAGC
TTATCGTACACACCCCGAGGGCTAGAGATTTGGTATATTTATACTGTCCTTCTTTCCTGA
AGTTGCAAGATAGAGGGCAAATGGATATATTCTGCCAAACAGATTACCTTCAGAAGGAAG
TGAGGCAGAAGTATGACGGAAGTCTTTATCCTTCAACACTTATCAGCTTAAAAAGAGTCC
GGTGAACATAGTGACGTCGAAAATAGGAAGCAAGATTTTAAGAATCATTCAAAATAACAA
GAAATTAGGCCTCTTGTCTGCGTTAATTGTTCTAGATGCAGCGTTGTTAAGTGTGAATTC
ACAGTCTGGCGAGAGCTTAATTAACCAGTCAGCTTCTTTGCAGAACTATCGTGAAGTAGA
TCAGCAGGTAGCCGCGTGTCCTAAGAATAGCACGAGACACTCAGTGGGCAAGAGTTCTCC
TGGATCTAAGCCTGTGGTGGGGCCTACTCCATCTACACGGCCTACATCGGTTAAAGCTGC
TCCAGCAAGGCCTCAATCTCCTGTAACGCAAACTCGCCATTTCAAAAAAAATCACCAGAT
TTTTTCTCCTAATTTTACGCAAGCAACAGATAAGCCTGAAGAAAGAAAACGCCCTGCAGA
GCCGAGACGTTTACAGGGAGCAGTTAGACAGGCTGCTGCTATGAAGGAGAAAAAAGCTCT
TGAACAAGAGATATCCAAACAAAATGAAGAAGCGTCTAAACTCTGGGAAGAGAAACAGAA
TTATGCGCGTCGTGCAGTAAATGCGATTAACTTCAGTGTAAGAAAACAAATCGAAGAGCA
GCATAAATCCGTGTCTAATAAAGGAAACGGACATTCTCAATCTGGAAGAAAAGATCCAAA
CACATCCGAGGATCTTTCCATTAAAACGATACAAGATAGCTCCCATGACCAAGATGAAGA
GAAAAAAGTTCTGGAGCGATTGAACAAGAATTCTCTTACTTGTCAGGATTTGAAAGAAGT
TGGCTATACCGTCAATTTTGAAGACATTTCTATTTTGGAATTGCTGCAGTTTGTAAGTAA
GATTTCCGGAACAAATTTCGTTTTTGATAGCAATGACTTGCAATTCAATGTAACGATAGT
TTCTCACGATCCTACTTCGGTGGATGATTTAGCAACGATTCTATTGCAAGTTTTGAAGAT
GCATGACTTGAAAGTCATGGAGCAGGGGAATAACGTATTAATTTATCGCAATCCGAAGCT
TTCACAACTGTCAACAGTAGTGACTGATGGCTCTGCCAAAGATACTAGTGAAGCAGTAGT
GGTTACACGAGTATTTCGTTTGTATAGCGTAAGTCCTTCTGCTGCGGTAGAAATTATTCA
GCCGTTACTTTCCCATGATGCGATTATTAGTGCTTCCGAGTCCACTAGACATATTATCGT
TTCGGATATAGCAGGAAATATCGAAAAAGTTCGAGAGTTGATACAGGCATTAGATAGCCC
TGGAGCGTCTATTGATATGTCTGAGTATGAAGTGCAGTTTGCTAATCCTGCTGCATTAGT
TAGCTATTGTCAGGATGTCCTTGGAGCAATGACGGAAGAAGAGGGCTTCCAAATTTTTAT
TCAGCCAGGGACGAATAAAATTTTTGTTATTTCATCTCCAAGATTAACAACGAAAGCGAT
CCAATTATTACAATCTTTAGATATCCCAGAAATGGCGCATACATTGGATGATGTGACGAG
CCCTGCGTCTGCTTTGGGTAGCTCTGGATCCGCTAATCCTAAGAGCATGCGCTTTTTCAT
GTATAAATTGAAATATCAGGATGGATCAGCTATTGCTCAAGCGATCCAGGATATTGGGTA
TAACCTTTATGTGACAACGGCGATGGATGAAGATTTCATCAACACGTTGAACACGATTCA
ATGGTTGCCTATTAACAATTCTATCGTTGTGATCGGAAATCAGGCTAATGTGGATAAGGT
TGTTAGTCTGTTGAACGGATTAGATCTTCCTCCAAAACAAGTGTATATTGAAGTTCTCAT
TTTAGAGACGAGTTTAGAAAAATCTTGGGACTTTGGGGTGCAATGGGCAGCTCTTGGAGA
TGAACAAGGAAAAGTAGCTTATGCTTCTGGTTTGTTGAGTAACACAGGAGTGGTGGATCC
TTTGCGTAATCAGACTCCTCCCGTTGCTCCAAACCCAGGGAATATCTCGTTGCCAACTCC
AGGTCAATTAGCTGGCATCAGTGATATGATGTATGGATCTTCTGCATTTGGATTAGGAAT
TATTGGGAATGTTCTCAGTCATAATGGGAAGTCTTATCTAACGTTAGGAGGATTACTAAG
TGCCCTAGACCAAGATGGTGATACAACAGTGGTGCTTAATCCAAGAATTATGGCGCAAGA
TACGCAGCAAGCGTCCTTCTTTGTAGGCCAGACAATTCCTTTCCAAACAACGAGTACGGT
TATCCAGGAAACTGGCTCTGTTACACAAAATATTGAATACGAAGATATCGGAGTGAATCT
GGTCGTAACATCAACTATTGCTCCTAATAATGTCGTTACTTTGCAGATCGAGCAAACGAT
TTCTGAATTGCATTCAGCGCAAGGAGTTCTCACTCCTGTAACGGATAAAACGTTTGCTGC
TACAAGATTACAAGTTCCTGACGGATGTTTCCTTGTTATGAGTGGGCATATTCGAGATAA
ACTCACAAAAATTGTTTCTGGGGTGCCATTACTCAGTTCTCTTCCTCTAATCAAAGGACT
CTTTAGCCGAACAATCGATCAGCGCCAAAAGCGCAATATTATGATTTTCATTAAGCCAAA
AGTCATTAGTAGCTTTGAGGAAGGAACAGTCTTATCCAACTCGGAAGGATATCGTTATAA
TTGGGAAAGTGAAAGAGGATCTTTAGAAGTTGCTCCTCGTCATGCTCCCGAATGTCAGAA
TGCTCCTAAGGTTCAGACAGAAAGTGATTTTAAAATGCTAGAAATAGAAGCAGAATAATG
ATATAAAGGTTGCAAGTTGGTATTCTAACGCCATGGAATAGCTTCTGACTCTGGTGTTTG
TTGCACAGGGGGAAGCCAAGATGGGCTGGAGTTAGCCGTGTCTCCAGTTCTCTTGGCTTT
TTGTAAGTTAGCCTAAATAGCTCAGTTGGTAGAGCAACGCATTCGTAACGCGTAGGTCGT
CGGTTCGATCCCGGCTTTGGGCATGCCTAGGTAGGGTATTGATTACGATAGTTGCTTAGA
TATATTGTTCATGTAACAAGCCGTCAGTGTCTAAGCATGAAAGAGGAAAGTCATTCCTTC
GTCCTCCTTTTTCAGACTCGAAGGATCAGTCGCTCTGCCTGGGGTTTTGTTGTCTGAGCT
CGTATCTGGGCGATTATTTCTTTCTCGATCGTTTTATTTGCAGGGTCCTGATTATACAGG
GCGAGGTGACCCCGTCGTAGATCCCAGAACATGGGACTCCATAGAGGATGTTTTTCACTA
TCTTCAATCCATTGCATGCTCATCCCTAGCTGTATCCAGCTTGTGGCATCCAGAGCCTCT
TGTAAATCTAAGTAACAAGAATGTGTGAGCATTCCTATAGAACGCAAGATTCGATTTTTA
ATTTCTGTGGAATTTTCTTTTAGTAGTAGGTTGCGCGCTTCTGTTTCTGCAGATAAAATT
TTTGATACCACAAGCCTTAAGGAAGAGAGGATTTGTTCTTCAGATACTCCTAATGAACAA
ATATTTGATAAACAAAGAATATCACCTAAAGATTCTTGTGATAAAGGAAGCAAAGAAGAA
CAAGCGAACTCGCGTTGATGGGGGACTAAGAGTTCAGATAGTTTGTTTCTATATCTAAGC
GCAGGAACATGGATAAAAGCCCGAGCTACAAGCGCAGTTCCGCAACGTAAAGGATCTGTA
GTTAGAAAGCCAAAATCTGGAGAAAATGCAAAAGAAAGCGATTGTTGCAAGCGTATATCC
AGATCTATTAATTTTTGTAGTAACATTTCTGGCTGCCAGACAAAATCTATTCCGTGTAGC
ACCAAATGATCACGAAGATTAATGCCTGCTAATAAGGTCCCTGCTCGATTGACAATAAGC
GCTTCGCCTTCTAAAGAGCCACTTAAATCATAAGGACAAAGATAATGCTCTAATAAGCAT
TCTCGTTGCCAGATGGGTAAATCTTTGAGTGGCAGAACAAAAAATTCTTCTCCCTCAATA
TTCGAAAACTCTTTGGCAATGGTTTCTAAAACATCGCGTTTGTTTTCTTTGGAAAGACAG
GGCACAAATTTGGAAACAGAGAGATTTCTTGATAAAGAGAGTGTGGAAATAGGACGAAAC
GTTTCTGCTTTAAAAGAGTGTTTGACTGTTGTGATATCTGTGAGAATTTGGTTAGGGAGC
ATCGGTTGTATTCTGATTTTTTAGCTGATTAATTTGATCACGAATTTCTGCAGCTTGCTC
ATAATCTTCTCGTCGTAGAGTCTCTTGTAAGGCCTCATGTAAAGCGATCAGACGCATAGC
AGGATTAACAGTAGGTTTTTCTATATTTCCTAAAGAACGCCCGATATGGAAGTTATTGGT
TTTGTCTGCAGTATAGGATGAAATGGCTTGATAGCGTAAGAGCCTGGATAAAATAAGAGA
TTTGAAAGTTCTATAGCATAGAGCGCATCCTAATAAAATCTCATCCGTGTCGCGGATACA
CCATTTAGTTTTACAATTGCCACATTCTAAAATTAGGGTTTCATTTGTAGGAGAAGCGAG
GACCGTTTCTCGATCATAATATCGAGAAGGGTATGGGCAGTTATTGCATACATAACATCG
CGAAGTGATGTTTTCAGAAATTTCTGTAAAACAAATTGTTGCTGGTTGCTGGCAGTTATA
ACAAAGAGCAGAAGACTCTTCTGAGGGGTTCATACCGAAAGCCATGTAGATACAATGAAG
TACTTTCAGCAATAACAGAAAAGATAAAGGAAGGAAATATTTTTGATATTGAGGAAAAAA
GAAATGGGTCTTGAAGGATTCGAACCTGCGACCCTCTCATTAAAAGTGAGATGCTCTAAC
CGCTGAGCTAAAGACCCGTATTTCTTTTTTGTAATGACCCCAAGGGGATTCGAACCCCTG
TTACCGGAATGAAAATCCGATGTCCTGGGCCAGGCTAGACGATGGGGCCAGGACGGGCTT
AATATTACTATTAAACCCCTTTTTTCTGCAATCTTCTTTTTCTTCTAACTCATTTATTTT
CAAAGAAAAGTCCGATTGCAAAGAAGCTGTCTATATCGAAGACAATTCAGCTTCTTTTTG
TTTTGCGAGCTCTTCTATCTGCTTGCAAAACTTATCTGTGAGCTCTTGAATTTTTTTCTC
CAAGCCTTTCACAGCATCTTCTGTTAGACTATCGTCTTTTTTCAACCTATCATTACAAGT
ACGTCGAATATTACGAATGGAAACCTTAGCTTCCTCGCTCTTACGTTTCAATTGCTTGAT
TACTTCGCGTCTGTATTCTTCTGTAGGCTCAGGTACATTAATTCGAACCGTAGCTCCTTC
AACTATAGGCTGAAGGTTTAAATTGGCTGCCAAAATCCCTTTAGAAATAGCAGAAACGTT
CCCTGCATCATAAGGGGAGATTAGAAGCTGTCGCGTATCAGAAACACTGATTGATGCAAT
ATCTGACAACCGCATGGTTGTTCCGTATACTTCAACAGTAACAGTCTCTACCAATGCCGG
ATGTGCTTTCCCAGTTCTGAAACCACGAATTTCTTTTTGGAAAAACGTTAAAACGCCAGA
CATCTCTTTTTCCGCAGAAGTAAGTGTCATAGTTGTCCTCCCTCTGTAGAAGATATCACT
GTACCAACGGTATTAAAAATGGCTTCTTCCAAGGAATGTTTGGTGAAGCTAAACATTCTA
ATTGGGATTCCTGCTTCCATACATAAAGACACTGCAGAAGGATCAATCGCGCCCAACCCT
TGGGAGAGAAAATCTCTATAAGAGATGTGGTCATACCTTACCGCATCAGCAAACTCTCGA
GGATCTCGATCGTAAACACCATCCACATGCATGGTAGCTTTAAGCAAAACATCAACTTTC
AATTCACAAGCACGCAAAGCTGCACCAGTGTCAGTTGTCAAGTACGGAGCTCCTGCTCCC
ATAGTACATATAACAACCTTGCCTTGACTGAGAGCGTCAGATGCCTTTTGCGGGTTATAC
AACTCTGCCAACTGTGGGCAAGATAAAGTCGATGTTAATAGATTAGGCACATCCTCGGTC
TTTAAAGCATCCGCTAATGCCATCCCATTAATCAACGTCGCTAACATTCCCATTTGATCA
GCTGAAACCCGATTGATCTGCAGGTTTTGGCTCTGTGATAGCCCTCGAAGGATATTCCCT
CCACCGATTACCACCGCAACTTCAACATCCGCATTGCGAACAACCTTAAGTTCTGCAATC
AATCGAGAGAGGCGTTCTTCACTGATTTTGTCGCTAGAACTAGCGTCAGAAAGAGCCTCT
CCAGAGATCTTGAATAAAACTCGTTTCACTCGTTTTTTCATCATCTCGCCACTTGGTTTT
TATGCGCCTATCTTCCAAAAGACAAAGTGCTCAACTTTTAGCGGCTCTCCACTAGCTTTT
GCAGCTCTATCAACCAATTCCTGAATAGTAACGTCAGGATCCTTAATGAACGCTTGTTCT
AATAAACAAGTCTCTTGGAAAAAGGCCTTAAATTTCCCTGTAGTAATTTTCTCAATTACT
TCCTGGGGTTTTCCTGATAGTTGGGAAGAAAATACTTCTCTTTCTCTCTCTAAAACTTCT
TGAGGAACGCTTTCTTTACTTAAGAACTGTGGCTGACTTGCAACAATATGCATAGCAATA
TCTTTTGCTAACGCTTCTTGTTTGTCAGATCCGGAAAGAAAGACCAGGGCAACGGCTTTC
CCATTTCCATGAGAATAGATTCCTACACTCTGATTAGAGTTAACAGGTGTATATAGCGCG
CGGCTTATACGAATATTCTCTCCGACTGTTTGCATCGTTACAGCTTTGAGCTCTTCTACA
GATAAAGAAGGCTCTTGAGAGGACGTTACTTGAGCTAAAGCATCCACATCACTCAGTTTG
TTGTTGAGGATGTCGGATAATAAACCTGTAACAAACGTTCGGAAAACGCTATTGTTAGCA
ACAAAGTCCGTCTCAACATTCACTTCGACGATAGCTGCCCCATGCTCATCAACCGACGCA
GCAATGACACCTTCTTTCGTTTCTCGGTGCTCTTTCTTACCAGCAGAGGCAAGTCCAAGT
TTTCGTAAGTAAACAACAGCATCTTCTAAGTTGCCCTTTGCATGTTCAAGGGCTTCTTTA
CATTTTGTCAGGCCTACACCTGTTCGCTGTCTCAAACTCTTTAATGTTTCCATGGAGAAG
TCGCTCATCTCAATGCCTCGCTATTATCAGTATCTGTCCAAACTAAGAAACCTTCTTTAG
AATTAGCATCATTCTGAGCTTCGTTAGGAAGAGGAAGCCCTTCAACAATTTCTTCCGCAG
GTCTTTCTATAGGACGTACAGGGGATAAAATTTCGAAACCTGAACGTTTTTTCGTATCAA
TAATAGCATCCTTGAGCGCGTTAACAATTAAGCGAATGCTCTTTATTGAGTCATCATTAC
ATGGAATCACATGGTTAATTGGTGTCGGATCACAATTTGTATCAACTAAAGCCATTACAG
GAATGCCGAGTTTGCCAGCTTCTGCTACAGCAATGCGCTCGTATCCTGGATCAATAACAA
CCAAAAGTCCTGGAAGGGAATTCATATGACGAACACCTTCTAGATTATTAAGCAGTTTGC
GATGTCTTTTGGCTAACAAAGCGGTTTCTTTTTTCGTAAGAACAGAATTAGAAGACGCCA
GGTCTATTTCAATGTTGTTCAATGTTTTTACAGAATTTCTAATGGTTGCCATGTTTGTTA
ACATGCCACCCAACCATCTTTCTGATGCAAAGAATTCTCCACATTCGATAGCAGCTTCTT
TGATAATCTGTTTTGCTTGTTTTTTTGTTCCAACAAACAAAATAGATTTTCCCTGCTCGA
CAGTTTTTTGAATGCAAGAAACAGCTTTCTTCAATTGAGCCAAAGTTTTGGCTAAATCAA
TGATGTAAAGGCCATTCTTTTCTTCAAAAATAAAAGGCTTCATTTTTGGATTCCAGCGAC
TTGTCTGGTGTCCAAAATGTGCTCCGGATTCTAAAAGTTCTTTTAAAGTTAGTTCGCAAG
AAAGCACCAAGCTTTGTCCCTCCTCTTAAGTGTTAACAAGGCATCCGAGCAACATCGCTC
AAATTTCAGACTTGGTAGTAGTCACATATTGGGAAGCGCCCGATCAGAATCGAACTGACA
CCGGTAGCTTGGAAGGCTACAGCTCTACCATTGAGCTACGGGCGCGCTCAAGTAGACCGA
TATAGTAGTGAAAAGAGGAGTTTTTCTGCAATCTTCTTTTGCAGAATTTTTACATCTTTG
TTCAGGAAGAACTTATAAGAGGGCAGTTAAAATGGAATGAATGGCGAAAAAGTTTTTGAA
AGAAAAACTGGACTCGATCGAAACCGAGTCCAGAAACACAGGAGTGTTTATTGATGAAAA
ATAAGCTAGTTCTAATAAATTATATGCCGCTATTAGAAACGGAACTGAGCATTTACGTGA
GCTGCTCTTTCATCGATCAAGCGTGTCTCAACAGTAACTGCATATTTATCAGCATCTACA
ATTGTTGTTCCAATTGCAAGACCGCAAGATTTTCTGGATTTCATCTTGTTGAGCTGCAAG
GAAACAATTTGTAATGTATCCGTGATTTTTGTATCAACGTCTATACCAGATCCAGAGATC
GTTGGGTTCCAAGTGGTCATTNTTAAGATAGAGGTCTCAAGCTNAGGCTGCGCAATGCGG
ATAGTGTCGGCATCAAAGCTTGCTCTAGACCACTTAACTCCAATGTAAGGAGTGAACATA
TTCAGTCTGTAAGACAAAGCCAAGCTTGCTTGCCACTCATGGTAATCGATGGAAGCATCT
TTAGTATCTGTAGCGCTAACTGTTCCAGCTTTAATGTTAAGAGGAAACTCTTGTCCAACG
TATCCTTTAGGCTTGTTAATAGTGAATTCTGCCGCATTACAGAGAACGTTTAATTCCTCT
ACTTTTGGCTTAGATTGAGCATATTGGAAGGAAGCTCCTAAAGTTGCACATCCGCACTCC
CATAAAGCTGCTCTAGCACCGACGCTCCAAGCGAAAGCTGTGTCTGTGTAGAGTTCGACA
ACAGCTTGAGACAAGCTGACGTTAGGTATGTCGTCAGCTGCAACTGCAGTTTCATCTCTT
CCAAACAGACCAACTAAGTTAAAGGCGGCAGAATTACCTTTAAGATATCCGCTAGTTGCT
CCCAATGTACAAAATACATCGAAACGGTCCCAAATGTTTAAAGCCATGTACGCAGCATTA
GTGAACATTTCTGCATCTTGCATATGCTTGCCATAAGCGGGATTCTCTCTTGATGCAGGA
GTAGGTGCTGTAGTAAGGTCTGCATCTCCTGTAGGAGCTGCTCCCATTTCGAACTGTTTG
TTCACGTCTGTTTTCAAAACACGATCAAAAACGAAGTCCCCATAGTAGCCGAGACGTAGG
CTGATGGCATCACACCAAGTTGTGCAAGGATCGCAAGGATCTCCACCGAAACCTTCCCAA
AGAATCCCGTCAATCATAAGGCTTGGTTCAGCAGGATTCCCCACAGGCAGAGCATGCAAG
GAGGAAGCAGAACCCAAAACGGCAAATGCTAATACCGATTTCAAGAGTTTTTTCATTCTT
ACCTCTAATAAGATTGTATAATTAGCTCTCTTTGTGCCCGCTATCTTTTTCTGGCGGCAC
TGTGTCCTAGTTAAAGCCAGACAAGATGTCCTGTAGCAATTATGGCTCTGAGGAGTGTCT
TGCAAGTAAAAGCAGCCTTAATCGAGAACATGTCGTTCAATGCTCGAGACCATAACAAAA
TTTTCTTATTCTCGTAAAGTTGATAAGAAAAACGTCTGTCTCAGGAAGAAGCTTTTAAGC
GTCTTCTGACCTAGCAATAAAGTAGAGCTCCATTTTTGTATATCTTTTTATGCTTGGTTT
TTGCAGACAAAAAAGCCGCGAAATCGAGTGTCGAGCTAAAAATGAAAGTCTGTTAATGCT
TAAGAGTTAGAGAGTAGCGCGTTAATTATAAAAGGAAAAACTTAGGACTTCTCTAAATTT
CTCAAACCAAAGATTTTTGCTTTTGGAATGGTCCAAAGATGAAAATTTTGGTAAAAGAAG
GGACTAAAAACTCAGGATTTTTTTCGGTAGGAAACGATTTTTATTACAAACAAAGAGTTT
TTAAACGTCCGTCTAATCAAACAGATTAAACTAACCATATATGAAGAGAAAACGATGTAG
ATCACTTTCTGTTCCAGAAAAGGCTAACAGGCTACTTGTAGGATTTATTATTGCTTTGTC
TATCATTACTTTACGTATATGGCATGTAGCTGTTGTTCAGCACGAGAAAAAAAAAGAAGA
GGCTTATCGTCCTCAACGTAGAAGTGTTCCAGAGCATTTTGATCGTGCTGGAGTATGCGA
TCGATTCGGTAAGCCTTTGGCTGAAAATGTTCTACAGTACAATGTAGGAATTTCTTATCG
GGCTATAAGGGATATTCCCACTCGTGTTTGGCATACAGATGAAAACGGGAATAAAAGGCT
AGTTCCTGTTCGCAAGGATTATATTAAAAAATTCGCCGATTTTTTGGCTCAAGAGCTTCA
TATGGATCGTGATTTTGTTGAAGATACGATTCATGCTAAAGCTTCTGTGTTAGGGTCTGT
TCCGCATATCATTCAAGCAAACGTATCTGAGCGCACTTTTTTAAAGCTTAAGATGTTGGA
AAAAGATTGGCCAGGATTACATGTTGAATCTTCTGTTCGTCGACATTATCCAGAGGGACG
TACTGTAGCGGATTTGTTAGGATATGTAGGCCCAATTAGCGCAGAGGAACACAGAAAAAT
TACTAGGGAACTGGGGAACTTACGAGAATGCATTCGTGCTTATGAAGAGGGAGAAGATCC
CAAATTCCCGTTAGGAATATCGAGTATCGATCAAGTTCGTAAGCTTTTGCATGAATTAGA
GATGCATGCTTATGGATTGAATTCTTCGATTGGAAAGTTAGGTGTAGAGGCTTTTTGTGA
CCGGAAATTAAGAGGGTTAATCGGTAAGCGATCTATGCTTGTCGATCGACGGGGGAACTT
TATTCAAGAGATGGAAGGTTCTTTAGTTGGAAGCCCTGGGAGGAAAATACAACTAACTAT
TTCTACAGAATTGCAAGCTTTTGCCCATGAACTTCTTGCGGAGCATGAGCGAGGAGAGGC
TTTTCGAGATTATCGACAATGGCGTCATCAACAATATTTACCTCCTTTTTTCCCTTGGAT
AAAAGGAGGCGCTATTGTTGCTATGGATCCTAAGAATGGCCAAATTCTGGCTATGGCTTC
TTCCCCGCGTTACGATAATAATGATTTTATCAATATGAAAGACTCCGCTAATCAAGAGGA
GTGTCGTTCTTCCGTTTTACGATGGTTAGAGAATCTTGAATATATAGGAGAGGTATTCGA
TCGACGTGTTCCTTTGAGAAGAGAGCGATTAGATCCTTTGACAGGGAAATACTTTGATGA
GGAACTCTCTTTTTCTTATCGAGCCTTTTTAGACTTTATTCTTCCTGATACTTCGAAAGT
AAAGCAGCTATTGTGTGAAAAGGGCTCGGTCGGACTTTCTATCTACTTGCAAAGTAAGGT
AGATCAGCTTTTGGAAATATTTGATTCGGAAGCGAAAGATTGTGGACTGGTTTTTGATGT
CATTTTCCAAAAAGCAGATGGCCATGAGCCTATAGGAGAGGTCACTTCTCTTAAACGTCA
GAAACAGTTTCGGAAAATTTTGGAGGAAAGAAGTGAGGAGATTCAAGAATTTCGAAAACG
TTTTGAATCCCTATTTGTTGAGCTTCCAGCCAATTACGATAAAGTACTGTTTTTAGATTT
GTTGCGTGCAGCTGTAGATCCAGAAAGAGTTTCGATTTCTTTGCTGTCGGCAATTGGCCA
TATGTCTGTGTTAGATTTTGTAGATTATCAAGGACATTTCATTGCTCTACGTAAGGCTTT
TGCCAAGTTGATGGAGAATATATTTATCGATCAAGACTTTGCTGTTTGGAGGGAAGAACA
TTTTACGGATTTCCTTAAACAGAAAAGAGAAGAAGAGCTTGCTCGTAAACAAAGATATCC
GACGCCTTATGTGGATTACTTAGTTGAAGAGAGAACGCGGCAATATGCTCTTTTTTGCCA
AAGGTATATGGACTCATTTATTGCTTTTCTCTTGTCGGATACAGAAATTCCCTCTGATGA
TCCTTATTATCGAGAACTTGCTTGTTGGCGTCAGGAATTGCGTTCTGGAGCGCATCCAGC
CTTAGAATGGCGTGAGCATTACGAGTTTTTACATAAACGTTTATTGCAAACATCCTATGA
TTTGTGTGAGTTGTTCGCTGCTTTTCGTGAATTCGCAGAACTCAAGCGTCCTTTGTATGG
GCAATATCCTCTGACTCTTACACGCAATGTTGAACAAATTGAGCAAGATCTTATCGCCTC
TTTTTATCCATTGTATGGTTACGGTTATCTATCCGCGCATGCCTTTGGTCAGGCGGCTAC
TTTAGGGTCTATTTTTAAATTAGTTTCTGCTTATTCCGTACTTGTGCAACATCTCTCTAG
TCCAGAGGACTTATCTAAGCTATTGGTGATCGTTGATAAGCAATCATTAGGGTACCGTTG
CGGGAAACCTCATGTCGGATTTTTTAAAGATGGTTCTCCTATAAACTCCTTTTTCAAAGG
AGGGATCCTCCCGGGGAATGATTATTCTGGCAGAGGATACATTGATCTTATTTCTGCTTT
AGAAATGTCAAGTAACCCTTATTTTTCTCTTCTTGTGAGTGAATACCTTTCTGATCCAGA
AGATTTATGTGAAGCTGCTAGGCTTTTCGGATTTGGAGAAAAGACAGGGGTTGGCCTTCC
TGGAGAATATGCAGGGAGAGTGCCAGTAGATGTCGCGTATAACCGTTCCGGGTTATACGC
GACAGCTATAGGGCAGCATACACTTGTTGTAACTCCTTTACAGACAGCTGTCATGATGTC
AACATTAGTTAATGGAGGAAGTGTATATCAACCGAGTTTAATACAGGGAGAGTGGTATGA
AGGAAAGTTTTTCCCCGAGACTGTTAAAAAGAAAAGAGATATTTTCTTGCCCGATCCCAT
CGTGCATCTCTTTAAGAAGGGTATGCATAACGTGATTTGGGGACAGTACGGAACGACAAG
ATTTATGCGTCAACGATTTGCTCCTGAACAACTGTCTCGTATTATCGGTAAAACGAGTAC
CGCTGAGGTAATCGCTCGCGTGAGCTTAGATCGTGAACGAGGGCGTATGAAATTGAAAGA
TGTATGGTTTGGTGCGATTGGGTATGAAGATGAGGCGCTAACGCTCCCTGATATTGTCGT
TGTTGTTTATTTGCGACTCGGAGAGTTTGGGAGGGACGCGGCTCCGATGGCGGTGCGCAT
GATAGAGAAATGGGAAGAAATTCGTAAAAAATCTCTCCATTAATGGAGATTGGCACGCTT
TTTGCTCCTGTAGAAGTGAGGTGTTACTTTGACAGGGAACGACTATGGAAGAAGCGGAAA
AGCATTTAGCGAAAGAGTTTTTGTGTTCAGGAATTAATTTATTTTTGAGTGGTGAATACG
AACAAGCTGAAGAAAGGTTGAAAGAGTCTTTAGAATTAGATCCAGAAGCTGGGTTAGCCT
ATTGTTATTTGGGAATTATTGCTTTAGAAACAGGACGGACTGCTGAAGCTTTGGTTTGGT
GTAAGAAGGGATTGGATGAGGAGCCAGGAGACAGCTATTTACGTTATTGTTATGGTGTTG
CCTTAGATAAAGCAGATCGTGTAGAGGAAGCCATTGGCCATTATCAGGCATATGCAGAGC
TTCATCCTGAGGACATAGAATGCCTTTTTAGTTTAGGAAGCGCCTATCATCGTGTGTTAC
GTTATGAAGATGCCATTGCTTGCTTTGATCGTATTGCACAACTCGATCCTTGGAATCCTC
AAAGTTTATATAATAAGGCTGTGATTTTATCAGATATGGAAGATGAAGAGGGGGCGATTG
ATTTATTGGAATCAACTGTGAAGAGAAACCCTCTTTATTGGAAAGCTTGGGTAAAATTGG
GGTACTTACTTTCCAGAAATAAGATGTGGGATCGAGCAACGGAAGCTTATGAGCGAGTTG
TTCAATTACGACCCGATCTATCTGATGGGCATTATAACCTGGGACTATGCTATTTAACGC
TTGATAAAACAAGATTGGCGTTAAAAGCTTTTCAAGAGTCTTTGCAATTGAATTCTGAAG
ATGCAGATGCACATTTTTATATAGGGTTGGCGCATATGGATCTTAAGCAGAATGAGCTGG
CTTATGATGCATTTTATCGGGCATTGGGAATTAATTTAGATCACGAACGATCGCACTATT
TATTGGGCTATTTGCACCATATACAAGGAGAATCTGACAAAGCAGAGAAGGAGCTTTCTT
TCTTAATGTCTAAGGAATCGGTGTTCGCTCCATTGTTGCAAAAAACTGTGAGTAGTTCAG
GATTTATTCGTGAGAAAGAGACGCTATTTTGAAAGTAGCCAACTTTTAATGATGGTGATT
TTCTTCTCAACAAAACGACTTGGTTTTTGAATTTTTATTTGTTTGTGTTGTAGAAAAATT
CCATTTTTTTTACGATCCGTGGCCAACAAGTTTTTTTCTTAAGGACTGGTTAACAGTCCT
TTCCTTGGGTCTAGGGAAAGATCACTTCTTTCCCTAGGCTGTCTTTTTCTCTAAAAAATT
TAAAAAAGCTTTTAGAAAGGCGGCGTCTAGAATTGCAGCTAAGGATTTGTTTTGTTTTTT
TTAGAATAGAGGCAATAATAGGCTCTTTTCTCGGGAACTTCGCTCAAGCTAGAGTAGCAT
TCTGATAAAAGAGGAGGATCATGGACGCACCGGTAGATAAATTTCTGCAGCAGCAGGAAT
ATCCTTATGGATTTGTTACTCCTGTAGAATCTGAGGGATTAGCACCAGGTATTAGTGAAG
AACATATAGAACGATTGGTGCATTTACGGGGAGAGCCAAAATTTTTGTTAGATTTTCGTT
TAAAAGCTTTTCGTCTGTGGCAAAAGATGGAGGAACCGAAATGGGCTCGCCTTCATTATG
CTCCGATTTCCTATGATGAAATGGTGTATTTTTCGGCGCCTAAATCTAAAAAACCCTTAG
GGAAATTAGAAGATGCCGATCCAGAGCTTCTCGAGACGTTTAAAAGATTAGGCATTCCTA
TTGATGAGCAAAAAAGATTGCTTAATGTGCAAGATGTCGCGATGGATTTAGTTTTTGATT
CCGTGTCCATAGGAACGACCTTCAAAAAAACTTTAGAGGAAGCTGGCGTAATTTTTTGTT
CATTGCGTGAGGCTATTCATAACTATCCCGATTTAGTGAAACGTTATTTGGGATCTGTGG
TTCCTGCTCGAGACAATTTTTTTGCGGCATTAAATTCTGCGGTCTTCAGCGATGGCTCAT
TTGTTTATATTCCTAAGGGCGTACGATGCCCAATGGAAATATCTACCTATTTTAGAATCA
ATGATAAAGAATCTGGCCAATTTGAGAGGACCCTGATCATTGCTGAGGATGATGCTTATG
TAAGTTATCTGGAAGGTTGTACTGCTCCTGCTTTTTCTTCTCACCAATTACATGCAGCTG
TTGTTGAGTTAATAGCGAATAATCGTTCCACTATCCGCTATTCAACAGTTCAGAATTGGT
ATCCTGGGGATCGCAACACAGGAGAAGGTGGGATTTATAATTTTGTTACGAAACGAGGGC
TTTGTGCAGGAAAGCAATCTAAAATTTCCTGGTCACAAGTTGAAGTGGGTGCAGCGATCA
CTTGGAAATACCCGAGCTGTATTTTAAGGGGAGAGAATAGTGTAGGGGAATTCTATTCCA
TAGCCTTGACTAATGGGAAGATGCAAGCAGATACAGGAACAAAAATGTTACATATTGGCA
AGGGTTCTTCTTCAACTATAGTTTCGAAGGGAATTTCCGCTGACGAATCGCATAATACTT
TTAGAAGTTTAGTTTCTATTTCTCCACAAGCTGTGGGAAGTTGTAACTATACGCAATGCG
ATTCTATGCTTGTTGGAGAGCTTTGTGGAGCTTACACAGATCCTCAAATTCTAGTTCACA
ATGGAGAAAGTTGCGTAGAGCATGAAGCAGCAACTTCTAAATTACGGGAAGAACAACTTT
TCTATTTGCGTAGTCGGGGATTCGATACAGAAGAGGCTGTGAGTTTAGTCGTACATGGTT
TCTGTAAAGAAGTTATAGAGTTATTGCCTTTGGAATTTGCTCGAGAAGCAACAAAGTTAT
TAATGATTAAATTAGAAAATAGTGTGGGCTAGAAATGCTTCATCTATACGATTTACACGT
GTGTTGTGAAGAAAAAAAGATTTTGGAAGGGTTGTCTTTGTCTATTCGCCCAGGAGAACT
CCATATCATTATGGGGCCTAATGGAGCAGGGAAATCCACGTTAGCTAAAGTTCTGTCTGG
GGATGACAGTGTAGAGGTAGCTTCAGGGAGGATGACTTTATCGGGAAGCGACTTAATTGA
GATGTCTCCGGAGAAAAGGGCTCATGCAGGGATGTTCATTAGTTTTCAACATCCTCCAGA
AATTCCCGGAGTCAATAATCGTCTTTTTTTAAAAGAGGCTTGTAATGCTTGTAGAAAAGC
TCGTAATCAAGAGGTGTTGGAAGATTCTGCTTTCAATGAGTTGCTTGCGAGTTTAGAAGA
AACTTATGGATTCCCAGGATTTCATTTTTTCCCTGATAGAAATGTCAATGAAGGGTTTTC
AGGGGGAGAGAAAAAAAAGAACGAACTTTGGCAAATGTTGATCTTGGAACCCAAAATGGT
TGTGCTAGATGAACCCGACTCAGGGCTTGATGTAGATGCCCTGAAGGGCATTTGCTCTGT
TGTACAAACCTATCGACGTAAACATCCTGAAACTGCCTTTTGCATTGTGACTCATAATCC
GAGACTCGGGGATCTTCTTCACCCTGATCATGTACACATCCTTTTGAATGGGAGAGTTGT
TTTTTCCGGGGATATGCATCTCATGGAGGAGCTAGAAAGAAAGAGTTATCAAGAATTGTT
GGATGTTGTTACCCGGGAGTAAGCTATGAGGGGAACTTATCAGCAAAGGCTAATTCATCC
TAATGAGCGATTACTAGAAGCGCTCAGTTCTTTATGGGGCAAATATCAACGTGATCATGT
ATTTCGAGATGCCTGTTCTTGGCTACGCGAGATTCCTCAGGGAACAAACCCATGGATCTA
TTGTCTAGGAGGGAGTGAGTTTTTTACTCCTTTTTCTGATCAGAAATCAGCCGATTGCGT
ATTTGTGAATGGGTATTTTGTGCCCTCTTTGTCTAAGCTGCCTTCGGGTATTCTTGTGGC
GCCTTTATGTGAGGCACGAGCTTTTTTTCAGAAGAAACAAGATAAAGATCCATTAGAAAA
AGCACACTCTTTGCTTCGCGGAGAAGAGGGGACAGTCATTTACATCCCTGAGGGGCAAAA
GTTTGAAGCTCCTCTTGTCGTGCATCACCACTACGTAGGTAGTGAAGAAAACGATTATAA
AAAAATGAGTGCGCCTTACTTTGTTTTTATTTTAGGGAAAGGAGCGTCTATATCCATAGA
AATGGAAACCATGACAATTCCGCAGAATTTCCATCTCTTTGGGCAAACGCTTGGTTTCCT
TGGGGAGGAGGCAGAGCTTATTTTGACTGTAAAATCTTTCCCTAAAGGGACTGAGAGAGT
GGTTTGGTCTCATCATGTAGAGGTGGAACGCAAAGGAGCTTGTGCTGTTGTCCAAGAAAT
GCGTTCTATGGGGAAGGGATGGTTTCGAAATGCTTTTTCTCTTAGAGGAGAATCTGCACA
TGGAGAATCTTTAGTTAAGGTTTTGGGTGGAGATTGTTTGGGAGTGCATAACACGATGTA
TCATGATGCACGAGCAACTTCTTCTCGCCAAAACATTCGTTCCATATTAGATGAGGGATA
TTTTGCTTTTGAAGGAGGAATCCATATTAGCCCTCAAGGCACTTTGTCTAATGCTTATCA
GAAGCACGATACTTTGTTATTAAGTAATCGTGCTTCTGCAGCAACTTTTCCTCGATTAGA
AATTTTAACCGATGATGTGAAAGCCTCTCATGGGGCAACAGTAGGCTCTTTGAATGCGCA
TCTTCTTACTTATCTTCGCTCTAGAGGTTTTAGCTTGATGGATGCTAAGCAAACTTTGCA
GAAAAGTTTTTTAGCATTGGATATAGAGAAAACGTATTTCCCAAAACTGAAAGACTTGGA
TCTTTAACGATGTACAATGTGAAAGAAGACTTCCCCATTTTTAGGAATCAGAAAGATCCG
TATATTTATTTAGATTCTGCAGCCACTACACATAAGCCTCAGTGTGTGATTGATGCTGTG
ACAGATTATTATAGCTTTTCATATGCGACTGTAAATCGTGCGATTTACAGTGCATCGCAC
GATATATCTTCTGCATATTGGCGAGTACGTTCAAAAGTAGCTGCTTGGATTGGAGCACGA
TATGACCAGGAAATTGTTTTTACGAGAGGGACGACCTCTTCACTCAATTTACTAGCTATT
GCAGCTAATGATAGTTGGTTGGCCGGAGGGACTGTTGTGGTTTCGGAAGCCGAGCATCAT
GCTAATATTTTGTCCTGGGAAATCGCTTGCCGACGTTCTGGAGCTACAGTAAAAAAGGTC
CGAGTGAATGATGAGGGAATCATAGATCTAAGCCATTTGGAAAAATTATTAAAACAAGGT
GTGCAACTTGTTAGTTTAGCTCATGTGAGTAATGTATCGGGAGCAGTTCTACCTGTGCAA
GAGGTAGCTTTTTTAGTTCACCGTTACGGAGCTTTACTTGCCATAGATGGGGCCCAAGGA
GTTGGAAGTGGACCTTTAAATCTTTCGGGATGGGATGTAGATTTTTATGCTTTTTCTGGA
CATAAACTTTATGCTCCCACTGGTATTGGAGTATTATACGGGAAGAGGGAACTTTTAGAA
TCTTTGCCACCAGTGGAAGGCGGAGGAGATATGGTGGTTGTATATGATTCAGAATCTTCT
CGCTATCAAGAGCCGCCTTTACGCTTCGAAGCCGGGACCCCTCATATCGCAGGAGTGTTA
GGATTAGGTGCGGCTATTGATTATTTACAAGCGTTACCTTTTTCTGTGTCAGACCATTTA
ACAGCGCTTACCCGCTTTTTATATAACCGGTTGCTTACTATACCTGATATTCAAATTGTG
GGACCTCAACAAGGAACTCCCCGCGGCTGCTTATGTAGTATCATTATTCCTGGAGTGCAA
GCTTCCGATTTAGGTTTTTTGCTAGATGGGAAAGGTATCGCTGTGCGCTCTGGGCATCAA
TGCTCGCAACCTGCAATGGCACGTTGGGATTTAGGCCATGTTTTACGTGCATCATTGGGG
GTATATAATGACCAGCAAGATGTTATTTCATTTGTGGAAGCTTTAGAAGATATTTTACGT
TCGTATCGTTAATGATTCCCATTTTAATCCGAATACACGGCATATGTCTCTAGCTTGATT
TGGATTGTAAGATTTTGTATCTTGAGTTTTTGTATTCTTGACGTGTCTGTAGAAGACGAC
TTATTAGGCTATGAATTAGGAAAATATTGTGAGCAAATTACCTGGCGAAGATACGCTTTT
AGAAGTGAATATAGATGATATTCGGGTTAGCCCTTTTCAGCCTAGACGCATATTTTTTGA
GGAAGATTTAAAAGAGTTAATCCTTTCGATAAAAGCTGTGGGGCTTATTCATCCTCCGGT
AGTTAGGGAGATCCGGAATGGAGATAAGGTTTTGTATTATGAGTTGATAGCGGGAGAGCG
CCGTTGGCGCGCTTTGCAGTCAGCGGGATACAAAACGATACCAGTTGTTTTGAAGCAAGT
ATTGGCTGATGATCTTGCAGCGGAGGCTACCTTAATCGAGAATATTCAACGGGTGAATTT
AAATCCTTTGGAAATGGCAGAAGCTTTTAGGCGATTGATCGTTGTTTTTGGCCTTACTCA
AGATAAGGTAGCCAAAAAAGTTGGGAAGAAGCGTTCAACGGTTGCTAACTATCTACGGTT
GTTTTCGCTTTCTAATGAGATTCAAGAGAAGATCAATTCGGGAGAATTGACTTTAGGGCA
TGCCAAAGTGATTTTGTCGTTAGAAGATGAAAGTCTTCGACAGATTCTCAGTGAAAAAAT
TATTTCTTCTAAATTAGCTGTTCGTGAGGCAGAAATAGAAGCCAAACGTTTGCTGAAAGG
TAAAGAAGACGCTTCTAAAAAGGAAGCTTCCTTACAAAAGACTTCTTGTTTAGTTTCCTA
TCAAGAACGGTTAGCAACGACTTTTGGGTATCCTGTAACGGTAAAGCCTCAAGGGAAACG
CATATGTGTATCGTTCTTTGTAGAAGGAGAGGAAGCTCTGGAATCCCTGGAAAAGGCCTT
AACAGCAGGTTCTTTTGAAGTTACAGTGTAGGATGATCTTTAGGATTCTGGAAAAGCTCT
TCAGTTATTAGGGGAGTGCGTAGATCTCGGCGATGCTCGGGGAATTCTGGTAACTGTGAG
TGAAGCAGCATTCGTGTGTACGGATGCTGTGGATGGCAAAATATTTGTTCTGTAGGACCG
CTTTCTACGAGTTGCCCTTTATACATGATAATCAGTTCTGAGCAAAATGATCGGACGACG
GCAAGGTCGTGCGAAATGAACAAATAAGTAAGTTGCGCTTGTTGTTGTAGCGAGGTTAGC
GTATTAAGAATCTGAGCTTGCATGGAGAGATCTAAAGCGGAGACAACTTCATCACAAATG
ATAAGCTGAGGGGCGCCTAATAAAGCTCTAGCGATCGAGATTCGTTGTAACTGTCCTCCA
GACAGTTGATGAGGGTAAGCATAGAGATAGTCTGTAGAAATACCAACCAAAGACAAGGCT
CTTTCCACTGTAGCTCCCAAATCGGTTTTAGCGACTAAACGATGATAGAGTAGAGAATGG
CTTAGGGTGTCAAAAATTGTTTTGCGTGGATTTAAAGACGAACGGGGATTTTGAAACACC
ATACGTACTTGTGAGCTCAAGTATTGACGGCCTTGCTTACTATGTAGTGGAACTGCTTTA
TCATTGAGAGTAAGATGTCCAGAGGTCAATGGGATAAGCCCTGCTAACCCTAAAGCTAAA
GTGGTTTTCCCTGAACCAGATTCTCCTATAAGACCAACAATCTTATGTTTTGGAATGGTG
AAAGAAACATTATTCAAAGGTGTTGTAGCGATCTTTTTTTGCTGAAACCAGAAAGACCTT
TTGTAGTAATGCTTCGTTAATCGGCTTGCTTGGATCAAGGGAGGATTACTCATATAACCA
ACACCTCACGTGATGATGATCGTTTAAAGATATGGCATGTGGTGATTGCTTGTAGCAGAT
AGGTAAGGCCTTTTGGCAACGAGGAGAATAACAACAGCCTTTTGGAAGGTTCGTATAATG
AGGTGGATGCCCTGAAATAGGAACAAAGGTCTGCTTTTTATATTGTGAAGGGCGGGAAGC
TAATAAATCTTTTGTATAAGGGTGAGCAGGTGAATGGAAGATATCTTGTACAGAAGAGTA
CTCTGCCATGCGGCCTGCGTACAAGACGAAAACATCATCAGCCATTTCTGCAACAACTCC
CATGTCATGAGTAATGACCAGTAAGCTCATCCCTGTCTTTTTCTGTAAAGTTTTTAGGAG
TTGTAAAATTTGATATTGTACTGAGACATCTAAAGCTGTCGTGGGCTCATCTGCTATCAA
CAAATCTGGTGAAGTGAGCAAGGTCATGGCAATGGCCATGCGCTGAAGCATTCCTCCAGA
TAGCTCATGGGGATAGAGTTTAATGCAGCGCTCAGGATCTTGGAAGCCAGTTTCTCGCAA
TACGGTTACAATTTGTTCATGCGCAACTTTTTTTGTTAAATCTAAATGGGTGCGGATGAC
TTCGTGAAACTGTTGCTCAATTGTGAATACAGGGTCAAAAGATGCAAGTGGATTTTGAAA
AATCATAGCCATCTTTGATCCAAATAACGTCTTTGATAAGAGATTTTTACGATCAAGTAA
GTTTTCTTTATGGAGAAAAGCTTCTCCGGAAATAGAAAAATACTCTTCTGGAAGAAGCTG
CATAAGGGATTGCGCCGTAATAGACTTTCCTGAACCAGATTCTCCAATGATTGCTAACGT
TTGCCCAGGGAAAACATTGAAAGAAAGATCCTCTACAACAGGAAACGACACGGTATTTCT
ATTAAGAGACACAGAAAGATTCTTGACTTGGAGAAGAGGTTGAGCACTCATGGCTATGGA
TCTCCTGCTGTTTTCTAGAAAGGTCCCTGTAGAGTGAAAGATCGCAGAAAGCCAAAAAGT
TTCGGCCCCCTAGAGCATTCTAGATTGCAATTATATATACGGAGGGAATATATTACGAGG
GGCATTTTCTCGAGGATAATGAAAAAGGCTCTTATGCAGGTTCTAGCAAGTTTATTTGGT
CGATCTCCTTTTTCTCCATTACAAGCGCATGTAGAGCTAGTTTCTGCGAGTATTGAGGTC
CTTTTCCCTCTCTTTAGCGCTATTAAAGAGGGTGATTATCAAAGAGTTGAGGCTCTGGCC
CAACTAGTTTCTTCAAAAGAACGCCAAGCAGATGGCGTAAAAAATGACATAAGAAGTCAT
CTAGCTTCAGGAGTATTTATTCCTGTATCGCGATTGGCGATGTTGGAGATTATTTCAACG
CAAGATTCCGTGGCGGATTGTGCAGAAGATATCGCAATTTTGTTGACAGTGAAAGAGCTG
CGGTTTTATCCAGAATTTGAAGAGATATTCTTCCAGTTTCTGCAAAAAACGGTGCAATCT
TTCGAGGTTGTTGCGAAGGCCATACGAGAAATGGATCTTCTTTTGGAATCTTCTTTCGGG
GGATGTCGAGCTGAGAAAACTCGCGTTCTAGTGAATGAGGTATCTAATCTTGAACATGAG
TGCGATTTATTGCAGCGGGAATTAATGAAGATATTATTCTCTGAAAATTTTTCCATCGAA
ACAAAAGATTTTGTTCTTTGGACACAAATTATTAAGAGGCTATCGGGAATATCTAATAAT
TCCGAGAAACTAGCTTATCGAGTGGGTATGACTCTAGAAGAGAAATAGGCATGTGGTGGC
TGCTGGTTTGTGTGGTTATAGGCGGATTCTACACTGCTTGGAACATAGGCGCTAATGATG
TAGCGAATGCTGTGGGGCCAAGTGTAGGGGCTGGCGTGTTGACTTTGCGACAGGCTGTTC
TCATTGCTGCGGTTTTTGAATTCCTTGGAGCTGTGGTATTAGGGGATCGAGTTATCGGTA
CCATTGAAAGTGGTTTAGTGGCGCCGGCCGATCATGTTCTGTCTTCCCAAGATTATGTCT
TTGGAATGACAGCAGCTCTTTTTGCTACTGGTGTTTGGTTACAGATAGCATCTTTTTTTG
GGTGGCCAGTATCAACAACCCATGCTATTGTGGGAGGCGTTTTAGGCTTTGGAATCATCC
TTAAAGAGGATGCTGTTATCTATTGGGATTCCTGTGCTCGAATATTTGTCAGCTGGTTAG
CCTCTCCTATTATTGGGGGATATTTCGCTTTTCTTATTTTCTCTTTTATTCGAAAAGCCA
TTCTTTATAAAAGAGATCCAGTTTCTGCCATGGTGCGTATAGCTCCGTTTCTATCTGCTA
TTATTATTTTTGCTTTAGGTTTGATCCTTATCCTTAGTGGAGCAGTGGCTCGTGTAGTGG
CTTTTCCTGTAGCTTTCCGCGTTGTTTGTGGATTAGTTGTTTTCGCTTTTGCCTTTACGA
TTTGGGGAGTGCACTTTTTTAAACTGGCCGTTCTCCCTCAAAAAGTGGGGCCAGGAACAT
TGTTAGATCGACTGTTATCCAAAAGTACAGATTATGGACGACAGTACCTTGTTGTTGAGC
GTATTTTTGCTTACTTACAAATAGTCATTGCGTGCTTTATGTCTTTTGCCCACGGGTCTA
ATGATGTTGCCAATGCTATAGCTCCTGTTGCTGGTATTTATCGGGCTCTATATCCGCAAA
GTTACTCTCCGAAAGTTCTCTTTATATTCATGTCTCTAGGGGGCTTAGGTTTAGTCTTTG
GATTGGCAACATGGGGTTGGCGTGTAATTGATACTATTGGGAAAAAAATCACAGAGCTTA
CGCCATCGAGAGGGTTCTCTGTAGGAATGAGCTCGGCTATCACTATTGCAGCAGCATCTG
CTTTTGGATTCCCTATATCAACTACACATGTTGTTGTGGGTGCCGTATTGGGGGTAGGGT
TAGCAAGAGGGCTGCAAGCTATCAATCTACGGATTATTAAAGACATTGTACTCTCGTGGT
TTGTTACAGTGCCCGCAGGAGCAGCTCTTTCCATCATGTTTTTTTTGTTATTACGCGCAG
TATTTTGTTAAGCGCAGATCCTTATATTCAGGATCAAGAAGTTTTTGTCTGAACAATTCT
TCTTATTTAGCTTTGATAAAGGCTTGAGTTTTCTGTTGTTTAGGCGCTATAAGAAAATTT
AGGTTAAGGATCGGATAAGCATGGATAAACTATCAATAAAAGACCTTTCCCCAGAAGGGA
AAAAGGTACTAGTTCGTGTAGATTTTAATGTTCCTATTAAGGACGGAAAAATTTTAGATG
ATGTCCGTATTCGTAGTGCTATGCCTACGATCAATTACCTATTGAAGAGAGATGCTGCGA
TCATTTTAGTCAGTCATTTAGGGCGTCCTAAGGGAGATATGTTCGAAGAAGCGTATTCGT
TAGCTCCTATTGTGCCTGTATTAGAAGGATATTTGGGGCATCATGTGCCTCTATCTCCAG
ATTGTGTTGGAGAAGTTGCACGGCAGGCTGTTGCGCAGTTGTCTCCTGGAAGAGTGCTTC
TTCTTGAAAATGTACGTTTTCATAGAGGGGAAGAGCATCCTGAGGAGGATCCTAGTTTTG
CTGTTGAGCTTGCTGCTTACGCCGATTTTTATGTAAATGATGCCTTCGGAACCTCTCATC
GGAAGCATGCTTCTGTGTATCGAGTTCCTCAAATGTTCCCCGATCGTGCTGCTGCGGGAT
TTCTAATGGAAAAAGAGCTTGAATTTTTGGGACAGCATTTATTAGTGGAGCCTAAGCGTC
CCTTTACGGCCATCCTAGGTGGTGCTAAGGTATCTTCAAAAATAGGGGTAATCGAAGCTT
TACTCTCGAGAGTTGATAATTTAGTGTTAGCTGGAGGTATGGGGTATACTTTTCTAAAAG
CTATGAATCAGCAAGTTGGGAATTCATTGGTGGAAGAGACAGGCATTCCTTTAGCGAAAA
GGGTTTTGGAAAAAGCTCGGACACAAGGGGTTAAGATTTATCTTCCGGTAGATGCCAAAG
TTGCAAGACGTTGCGAAACTGGGGAAGATTGGCAAGAGTTGTCAATACAGGAGGGGATTC
CTGAGGGTTTCTCTGGTTTCGATATTGGGTCTAAGACGATAGCTCTATTTTCTGAGGTGA
TCCAAGATTCCGCAACGGTATTTTGGAATGGCCCTGTTGGGGTTTATGAAGTTCCTCCTT
TCGATCAAGGATCAAAAGCCATCGCTCAGTGTCTTGCAAGTCATTCTTCTGCAGTGACGG
TTGTTGGTGGGGGTGATGCCGCTGCCGTAGTTGCTTTAGCAGGATGTACCTCGCAGATTT
CCCATGTATCCACAGGAGGAGGAGCTTCTTTGGAATTCTTAGAGAAGGGCTATCTTCCAG
GGACAGAAATTCTCTCCCCTGCTCGCAGTTAAATATACTTTATTGATTCTCATCTGGTTA
AAAAAAAAGCCCTGTTAGTCAGGGCTTTTTTTTGCTTAGTTATATCCGTTTATTAATAGC
CTTATGTAAAAAACACAGTCTTCTTAAGACCTCTTCTTTTAATTAATTAAAAGAAATTTA
TAAGCTTATTTAATAAAAACAATTGTTTTTCTTAAAAAGAAGTTTTTAAAATTTAATAAA
ACAGTTGATTAAAAGTTATTGTTGACGGAGGATCTATGGGTATTCGACCTACTGGTGGGA
ATAACGGATATCAGTCCCTTCCAATTTCTGGAGACAGTGACAGTGATAGCGTGAGTAATG
TCAGCAGTGCTGGATCTCTTGGAAGTCATAGTATTTCTTCCCAAGGAAGATCTAAAGGCA
TATGTGCGCGAATAGCTGATGTATTTAGAAATTGTTTCTCTCGTAATAGTAAAACTGCCT
CCCCATCATCTAGTAGGTCTATTACCCAAGCGGATATTCATCACCCAACTCTTTCTGGAC
AGGGAACCCAAGCAATTCTCTCTACCGGAGATGCAAAAGTGGACAGTGCAGTTATTCATG
GAGATTTGCGTGCACAGAATACACGGACAGTAGCTACCCATATTCAGAGTAAATTAAAAT
CCATGGAGAAACAGTCATCTGGCAACTATAAAGCAGGGGCGTATGATGCAGTAAGATATG
CCTTGTTTACCCCAGGTGGGACCTCTGTGAATAGCCAGCAAGCTCACCAGATTTGTACTC
GTGGTAGAGACTTGTGGCAACAGTCAGTAGACGATCTTGGGGAGCATGAAAATACTGATG
GACTTATGATGCTTTCTTGCCTCTGTTTAGGAGGGAGACAGGTGCCTACAGGTCAGTTAA
GAGAGTTTATGGAAGGGGTTAGAGATACCTTTACCGATGAAGGAGAGTCTGTTGATCCGA
CGACAGATGATATTCTTGACTTAGCAGCCCAAATCGATGCTGCAGAACTTTCTAAACCAG
GTAGTAAGAACGATATCTTAGCTTACTTAGGGAATTGTGGGAAAGCCACTTTAGATAATA
GCCAAGTGAGTAATCTTGTTTTAGATAGTCAAGAAGAGACCAGTCCTCAACAAGTTCGAG
ACAATTCCCAAGAGATCCAACGATTATTGGATTATGCGCAACAAACAGATCCCGTTTTGT
TTTTACAAACAGTAACAGCGCTAACCTCCGATATATTCTTCGAAGGCGGAGAGAGTGTAG
GAGATCCTTTCGATTACTAAGGGGAAGAAGTAGTGAATAGTGTAGGTCCTATTGGGGGCA
ATTTTAGACCTGAAGAAACGAATGATCCTCAAAACGATGAGCGGATTGATGTGCCTGATG
TTGACGAGGGGGAGCTAGAAGAGCGTGTTTCTGATCACGCAGAATCTGTGATTGCAGAAA
ATTCGGAAACACTGCTTCGTACCACTTCTTCGGAAGGAGCAAGTGAAAGTCTTCAGCAAC
ATATCAGTTTGGAAGAATCTCCACGTCAACGCGGTTTTTTAGGAAGAATTCGTGAGGCTG
TTGCTTCTATTTGGAAGCGGCGTATTTCGCGGCGTAGTGGGAGTTATGATCTGAGAAAAG
CGGAAGAGCAGCAGGGAATTGAGCAGATGCTGCATCATTCTAAAATGCCTTCTTTAACTA
AGCCTTATCACCATTGCCGTGAGTTTAGTGATTCGTGCTTAAATGCAGTCAGGAGATTTT
TTGCTAAAATTTTTCATGCTTTACGAGACGCCTATGCTCGTAATTGTACACGTTCTGGCT
TAAATTTTTGTGGGGCTAGAGAAGATTCTATAGAAGTGCTTGCTGCGACTGGGCTACTTT
TGCGTATGGCAACGCTACATTCTTTTGAACAAGTGGGCGGAGATTATGAAGAGCGATTGG
AAAATAATGATGCTCCAGTGATCGATGAAGGAAGAACGCTTATTGATGATACAGAAGAGC
ACATTGAAGCCATATTGAGTAGCAGAACGCAATGGTCTAGAGAGACTATGCTAGGTTTTT
CTCGTGGGCTAGTTAAACTGTGCGCAACTCCGTATTACGCGAATCCTTTTTCATGTTTGA
AGTCTATTACAGCTTTGGAGAAAAAGGACCCTTCCGCGGACTACACCCAGGCTTTGGTAT
TGGCTAGCGAAATTGATCGATTAGCGGAACAGGCTCCTCAAGCAGCAAAGTATGTTTTAG
ATGCTCTTCGGGTTCGGACTTCAGAATTATTAGGGGAACTCATTACTATTGATCTACTCC
CTCCTTTAGGAAGAGTGGGGAGAGGAGGAGTGTTTTTCCCTGTGAACGATCAGCTGGTTG
TTCAGATCGTTAATGCGAATATAAGACGTTTGTATTCTACATTTGCACAAGATCATCAGG
CTTATCTACGTATGATAGATGGGTTAGTTCAGAATTTCTTCTTCATTCCTAGTGAAGAAG
ATCCCTCTTCAGTTGGGAACATCTAGGCATTTTCTGATGGGATGGGATAAATAACGTGAA
ATAATACTTATTATGTGAAGAATAGGCGAAAAGACCTAACCGCGTATGCTATTAGATTCT
CGTTTTCCCACAGATTACTATTTACGTATCCTGGAATTAGCCATTCGGGATTCTTCTTGT
AAACTAGTGTATAATCGTCGCATTCGAATGTTAGAGACTTTGCCTCTTGATCAAAAGCTT
TCAGCTGATCAAGAAGAAGAATCGAGCATTTTACGAGAAGTGATCAGCGAGCTTCTTGTG
CATTCAGGGGAGAGCTACGCGATTTCTGCACGACTTCTTGCAGTTATCGATATTTATTTG
AAACAAGAGCAACCATCGAACTCCCTTTTTGCGAGGATATTTCGAAAAAAAGAAAGAGTA
AGAAAACGACAGATCATTGATAAGTTACTTTTGTTGAAAAGTATCCTATTCTTTGAACGG
CAACGCCCTGTGAAAAAAGTTGCGTCCGTTGCTGATTCTATCCTACGCAAGTCTAAAGGC
AATTTCTCTTCTTGGGAAGATTTTACCCACGATGTCCAGTCTCAAAAATCTGGTACAGAA
GAAGAGGTGCCAGATTCATTACGGGGGAGGGTAGAAGAGGATGCTGCTTCGCAAATGATT
GTGGAAGTATTACTCTCTTTCTTAGACAACCAAGATATGTATCTTTCTGTAAGCTTTGAA
ATTCTTCGAAATTTTTTAGAAGAAAAAGTTTTATCTAAGCGGAGCTTATCACCGCGGAGT
CATGATGCGGTTAAGAAGATGAAGGATTTATATTTGGTAAGTCCCGAAGATTTTCAAACT
TTTGTAGGGGGAGTGATCACCGAATCTCTTTTTCAAGAGGAAGACCAACTTGTTGTGGGA
TGTGTCATTTTCTCTCAAGAAGGACAAGAACTCTTTGATTCTTGGAAAGGTATCACGAAG
AAATATCCTCATGATATGCTATATACACAAGCATTTTTAGCAGAAGTGGTATTACACGTT
GTACAGCACCATATTCATCTAAATGCAAAAGTTAAGCCGACATCACCAGAACAGGTGGGT
AGTCTATACAGTATTCGAGACCATAGCCCACGAGCTTGGGCAAGAATGATGCGGGTATTA
CTGATGCGTTGGTTGCTTGATTATCATTTCGATGTGTATGCACATCTTAAAGAAGAGATT
CTTCGCTGTCCCCCTCGACCTCCTTTTTGGCAAATGATTCCTTCAGAATCAGGGGATGGG
ACTTTCCATAGAGAGGCTCGTTAGTCTGTTTAAGAATTTAAGAAAGAACAAATAGGACAA
GCATCTATTTTGTGATGTAGGGCCGGACAATACTCTCTTGCATAGTAGATAAGTTGTAGA
TGTAATTTCGGTGAATTCGTCTTCCCAAAGAATGCGACTAAATCTTTCTCTGCTGCAGAA
GGGCTACGTTTTGTAGAAAGTTTCCAACGATGAGCTAGGCGAAGAATATGCGTATCTACA
GGGAAAGTATTCTCTCCATAGTAGATGCTTAAAAAAACTGAGGCGGTTTTTCTTCCTACT
CCGGGAAGCTTGGTCAGCTCCGAAAGGGAGCGAGGAGGCTCCTGAGCATAACGCTCTACA
AGAATACAAGACAGTTCATGGATGTAAACGGATTTGCGTTCTCCCAATCCACAAGGAGCA
ATGAGCGAATATATTTCAGAAAGAGGAAGTTTACTCATGGATTGCGCATCAGGAGCTTTA
GCAAAGAGAGCCGGTATAACAGTATTGACAACTTTGTCCGTGGAGTTCCCAGATAAAAGA
ATGGCGATAAGAAGCTGGAAAGGAGAATGCCATCCTTTTAAAGAAGGTTCAGGATTGGGG
AACAGTTGGTTCAAGGTGTTTAAGATAAATGCTCGCTTGGATGGTACGCGTAGCTTGTTC
ATCCGGCTATTTCCCTATACAAAATTTACTGAAAATTTCTCCTAAAACATTTTCAGTGAC
TTCAGATCCAGATAGATTCCCTATAGAATGTAAAGCTTGTCTGAGATCTAATGCAAGGCA
TTCATTAGGGAGATGTTCTTGGAATCCTGTTAACGCATCTGTTAAGCATGTATGAACAGC
ATGCAGCAAGCTGTGATGCCTTGCAGAAACTAAAAAGACTTTAGAAGATTTTCCTAATTG
TGTGGTGTGGAGCCATTTGTTTAATGCTTGTCGCAATTCCGAAAACCCTTTTCCAGTTTT
AGCAGATACAAAAATTTGCTGAAAAGGGACCTCTAGTTGAGGGGGAGATGCAACATCGCA
TTTATTCCAAAGTAAAATAGTCGGCTTTTGGTATAGGATGGCAGGAAATTCTGGAACAGG
TTGAGAGGCATCCATAACCCAGAGGATGCCCTCTGCTTGACTCATGGCCTGCCGAGCGCG
TTCTATTCCTTCTTTTTCAACAATGTTTTCGGTTTCTCGAATACCTGCAGAATCAATCAG
ACGAAGATTCTTCCCTTGCAAAACCCAGTTTTCTTCTAAAATATCGCGAGTTGTTCCTGG
TATGTCGGTAACAATTGCTCGATTTTTTTGAGTAAGAGCATTGAGTATAGAAGATTTCCC
TGCATTGGGAAGCCCTGCTAAAACAATGCTTGTCCCTTGAGCAAGACGTTGTCCCTCATC
AAAGCTAGAAAGAAGCTCTTGTGTGATAGTGAGAGCTTCTGTGATTTTTTGCACAGGAAG
GGAACGTTCCGTTTCTATATCTTCTTCAGGGAAGTCTGCTAAAACTTCTATGTAGGCTAA
AGCTTCTATGATTAAGGAGGAAATCGAGGAAATGGCTTGTGAGGTATGCCCTTGAAATTG
ATTTTGGGCAATATGAAAAGCATCAATATTTTCAGCTGAAATGAGCTGTTGTATAGCCTC
TGCTTGAATTAGGTCGATTTTCCCATTCAAAAAAGCTCGTTGTGAAAATTCTCCGGGAAG
TGCTGCGCGAGCCCCTTCCGCCAACAAGGCATTCAAAATTTGAGAGCAAGCGAAGTATCC
TCCATGGCATTGGAATTCTACAATGTCTTCACCTGTAAAAGAACGGGGGGTTCGCATAAT
CAACACTAAAGCTTGATCAATACAAACTTCATTATGAACTACAGTGCCAAGGTGGGCTGT
ATGCGAGGCATAGCCTGCAATATTGCCAGAAAAAATACGATTAGAAATAGAAATAGCGTC
AGGGCCAGAGACGCGCACAATGGCGACACTCCCTTCTCCCGGAGGAGTTGCAATGGCAGC
GATTGTATCATTTTGAAGCATAAGTAGGCGCCTTTAGGCTAAACAAAGTGCTGAAAAGGA
GACTATTATACTTTTGGAGGAACTTTCTAAGCAAGAAAGGTAGATTAGGGAGAGTACGAG
GTCTAGTTTGCTCCTTTGTTATTATAAATTTTTGAAATAGAATATTTGGTAAATCGAGCG
ATGTTAGGCTGAAGGGATTTTTGAGAAAGGGGAACTTCTTTATAGTTCCTTGTGTTTCGC
ATGTAGCAGACCTTCGCGAGAAGAGCAAAGTATCCCCGCTAGGGTAGGAGAGAAACATGG
AATCGCAAGAATTTTTATATGTGAATCGCGAAACAGGTGCTGTGGAAAAAGAGCCAGTCT
GTTGTTCTTTTGCGATTAAGTTTTTTCTTGAAACCCGATTAGGGAGGGGGGTGTATTCTT
TTTTATGTAAGAATAGCTTGTTTTCTCGAATCGTGGGCAGGTTTCAACGACTGCGAATGA
CAAGGCGCTTTATTAGGCCTTTTGTTGAAAAATATCGTATTTGCGAAGACGAGGCATTAC
GTCCCCTTTGTGATTTCACATCTTTTAACGATTTTTTTATACGGAAACTTAAGCCAGAAG
CTCGGCCTATTTGTGGAGGGAGTGAAATATGTGTCACTCCTGCGGACGGTGCCTATCTGG
TGTTTCCTTCTATAAAGGATGTTTCTTTGTTTTCTGTTAAAAACCAACTTTTTTCTTTGA
ACTCTTTGTTAGAAGATCAGCAATTAGCTTCCGAATATGCAGAAGGAAGTATGGCTATTG
CTAGGTTGGCACCTTTTGATTACCACCGATTTCATTTTCCAGTGGAAGGTATTGCAGGTA
CCCCCAGACTGATTAATGGGTATCTCTTTTCCGTTCACCCGCTGATGCTTAAAAGGAATT
TAAAAGTGTTCGCCGAAAATAAGCGGGAGATAACCGTTATAGAGTCTAAGGAGTTTGGCA
AAGTTGTCTATATAGAAATAGGGGCTTTAAATGTCGGCTCCATCCATCAAACTTTTGCTC
CTGGTAGCTATGTAGGGAAGGGAGCAGAAAAAGGTTTCTTTGCTTTTGGGGGATCGACAG
TTGTGTTGTTGTTTGAGCCTCAGCGTATTATTTTTGATGCGGACTTGGTGCACCATTCTG
CCCAAGGCTTAGAAACTCGATGTCGAATGGGACAATCTTTAGGAAAACGTTTCTCTTCAT
AAAAATAAAGACTTAAAACGTTTTTTTTGATATTGCAAGAGAGAGAAAACTCAGAAGTTG
CGCATTATGTGGCTAATCGTAGCGTGGACACTCTTGGCTTGCTTAGCGATGGCTTTAATC
TTTAAAGCTTATAGGCATGTCGTCTGCTTTCGCGACTACGTGAACCAGGTGATGCGAGAC
GTGCGGTTGAGTATGGATTTAAAGGAGTGGGCGGTTGCGGAACAGCGCCTGGTTCCTATT
CTGAAAAAGCGTCACTATCGACGTAAATATTTGTTTGAGTATATCCGAATTCTTCGTGAG
CAAGAGCGTTTTGAGGAGGCTGAAAAGCTTCTCGGAGAGGCCAAAAAGTTGAAGTTAGTT
GGCCCTCAGTTTTTCTTAGAAGTTGCTCATAAGGCTTTTCGTCATGGTGCTTACAAAGAA
GCTGCACGTGCTTTTTCGCTTCTTCCTTCAGAATTATTAGAAGAGCGTGAAGTAGCACGT
TATACGATTTCTCTTGTATATCTTGGGGAAGTAGATTGTGCTTATCGGATCGTTGAACCT
TGGATAGGTCCATTAGCTCACCAAGAAATCTTGATCAGCGTCGGACATATCTACTTCGTT
ACGAAGCATTATGCGAATGCTATAGATTTTTATCGGCGAGCGCGGGCTTTGGGATCTTGT
TCCATTGATGTTTTGTATAACTTAGCACATTCTTTGCGCATTTGTGGACAGTATGTTGAC
GCGGGGATGCTATTTAGGGAGCTTTTAGGGGATCCTGTTTACAAAGACGAAGCTATGTTC
AATGTGGGCTTATGTGAACAGAAGTTAGGGAACTCGAAAAAAGCCTTATTGATCTACCAA
AATAGTGAATTATGGGTTCGTGGCGATGCTTTGATGATGCGCTATGCAGCTTTAGCTGCT
GCAGATCAGCAGGATTATCAGCTTGCAGAGCATTGCTGGACATTAGCTTTCCGTTGTCAA
AGTTACGCTGATGATTGGAATTGCTGTGTGCATTATGGTTTAGCGTTATGCCATTTGAAA
AAATATACTGAAGCAGAAAAAGTCTATTTACGGGTAATCCAAAAGACCCCAGACTGTCTT
GTTGCTTATAAAGCTCTGGCTTGGTTAGCAGGTGTTGGGCATGCAACAGTGATTACTGCT
CGAGAAGGGATAGCCTATGCTAAAAGGGCGCTACAAATTAAACGTTCTCCAGAAGTGCTA
GAGTTATTAAGTGCTTGTGAAGCCAGGGAAGGAAATTTCGATGTGGCTTATGATATTCAG
GTAATTTTAGCCGAACGGGATAAAACTGTAGAAGAACGTGAGCGCCGATCGCAAATTCTA
AAAAATTTACGCCAGAAACTTCCTATTGATCAGCAACATATAGTAGAGGTTTCTTTACTG
TTGGCAGCATAGTAATTTTCTCTCTTATAAGTGAGCCCGGCATAAGGGTTTAGCTCTCGT
ATTGTACGAGTGCTTTTTGTTTTCTTTTTCTCGAGGAAAGTCTAGAATGTGCCTGAATGC
ACGGATTTCTTTTCTCTCGAGTAGGCTTTCCTAAAGAGATTTTGTGTATAAAAAGATAAT
TATCAAAAAGAAATAAAAGAGCTCCGTTCTTGTTGTACAGGCGCACCTAAGTAAGAATTC
GAGTTTTTCAAAAGCATGTGTTGAACATATGATGGATTTCCTTAAGCGTTTTTTCGGATC
TTCCCAAGAGAGAATATTAAAACGATTCCAGAAGTTGGTTGAAGAGGTTAATGCTTGCGA
TGAGAAATTTTCGTCTTTATCTGACGATGAGCTCCGCGAAAAAACTCCTCAATTGAAGAG
AAGGTATCAAGAAGGGGAGTCTTTGGATAAACTCCTTCCCGAAGCATATGGTATTGTAAA
GAATGTGTGTCGTCGCTTGGCAGGAACCCCAGTGGAGGTTTCTGGATACCACCAGCAGTG
GGATATGGTTCCCTATGACGTGCAAATTCTTGGTGGTATTGCCATGCATAAAGGCTTTAT
TACCGAGATGCAAACAGGAGAAGGAAAAACCTTAACTGCGGTTATGCCGCTTTATTTAAA
CGCGTTAACAGGGAAACCGGTTCATCTCGTCACGGTAAATGATTATTTAGCTCAGCGGGA
TTGTGAATGGGTAGGTTCGGTTTTGCGTTGGCTGGGCTTAACAACAGGCGTTTTAGTCTC
GGGGATTCCTCCAGAAAGACGTAAAGCGATCTATCAGTGTGACGTAGTTTATGGAACTGC
TTCGGAATTTGGATTTGATTATCTCCGGGATAATTCGATCGCGACAAGAAAAGAAGAGCA
GGTTGGTCGTGGGTTCTATTTCGCTATCATTGACGAAGTAGATTCTGTACTAATTGACGA
GGCAAGAACACCGCTGATTATTTCTGGTCCGGGAGAAAAACATAATCCTGTTTATTTTGA
ATTAAAAGACAAGGTTGCTGAGTTAGTACATTTCCAAAGAGAGATGTGTAACCATATTGC
TGCTGAAGCAAGAAAAACCTTAGATCCATTTTTAGGGATGGATGTGCTTCCTAAAGATAG
AAAAATTATGGAAGGCATCTCGGAGGCTTGTCGGGCTTTATGGTTGGTAAGTAAGGGGAT
GCCTCTTAACAGAGTTTTACGGCGTGTGCGGGAGCACCCTGACCTTCGTGCTATGGTTGA
TAAATGGGATGTTTTTTATCATGCAGAACAAAACAAAGAGGAATGTTTAGAGAGACTTTC
CTCCCTATATATCGTTGTTGATGAACATAATAATGATTTCGAGTTAACAGACAAAGGAAT
GCAGCAGTGGATCGAGAAGATCGGTGGAGCTGCAGAAGACTTTGTTATGATGGATATGGG
GCATGAATATGCCTTGATCGAAGAGGATACTACTCTTTCCCCTGAAGATAAGTTGAATCG
CAAAATCGCTGTTTCTGAAAAAGATACGCAAAGAAAAGCAAGAGCTCATGGATTGCGTCA
GCTGTTGCGCGCCCATTTATTAATGGAAAGGGATATTGATTATATCGTTCGTGATGATCA
GATTGTGATCATTGATGAGCATACAGGCCGTCCTCAAGCAGGCCGTCGTTTTTCAGAAGG
TTTACATCAGGCTATTGAAGCAAAAGAACATGTAACGATTCGTAAGGAATCGCAAACTTT
TGCTACAGTGACATTGCAAAACTTCTTCAGATTGTATGAGAAACTCGCAGGAATGACTGG
GACTGCTATTACAGAGTCTCGGGAATTTAAAGAAATCTATAATCTGTATGTTTTACAAGT
CCCGACATTTAAGCCTTGCTTGCGTATCGACCATAACGATGCCTTTTATATGACGGAACG
AGAGAAATACCAGGCTATTGTTGCTGAAATCATTTCCGCACATCGTTCAGGAAAACCGAT
TCTGATCGGGACGGAGTCAGTAGAAGTTTCAGAGAAGCTTTCGCGTATTTTGCGACAAAA
TCGTATTCATCACACTGTACTCAATGCCAAAAATCATGCTCAAGAAGCTGAAATTATTGC
TGGAGCTGGAAAGGTAGGAGCTGTAACGGTTGCTACAAACATGGCTGGTCGAGGAACAGA
TATTAAGCTGGATAAAGAAGCTGTTGCTGCTGGGGGGCTTTACGTCATAGGCACATCGCG
GCATCAGTCTCGGCGTATTGATAGACAGCTACGTGGTCGTTGTGCACGGCTTGGAGATCC
AGGTGCGGCTAAGTTCTTCCTTTCTTTTGAAGATCGACTTATGCGGCTTTTTGCATCTCC
TAAGCTCAATACATTGATTCGACATTTTCGCCCTCCTGAGGGAGAGGCCATGTCGGATCC
TATGTTTGACCGATTGATTGAAACTGCACAAAAAAGGGTAGAAGGCCGCAACTATACGAT
ACGTAAACATACTTTAGAGTATGACGATGTGATGAATAAACAGCGGCAAACGATTTATGC
GTTTCGGAATGATGTTCTGCATGCAGATGATTTGTTCATTGTTGCACGAGAACAAATCGA
GCATGTATCGCTGGCTTTGGCGTTTCTAATTTTAAAAGATGCTCGTGCGGACCACTGCTC
TTTACCCAAGGTTGAAGAGTGGCTGAGTTATTCATTCCCTGTAAAGCTCGATGATCAGGA
AATTCGTCGTCTAGGAAATGTGGATGCCGTTGCTGATTATATAGGGGGCTTATTGATAGA
GGCTTTTGATGCTAAATTCTCCTCTATGCTCACTGAGTTTACGGAAATTATTGGATCAGC
GTCTGGTGCTCAGGGGGTTTGCAATGATATTCTTCGTTCAGTGATCATTTCGCATATTGA
TGAAGAGTGGAAAGTGCATCTCATGGATATGGATTTGCTGCGTTCCGAAGTAGGGTTGCG
TTCTGTTGGACAAAAAGATCCTTTGATCGAGTTTAAGAACGAGTCCTTCCTTTTATTTGA
AGGGTTAATTCGGGATATTCGTATTGCGATAGTGAAACATTTATTCGCTCTGGAGTTATC
CTTAACACGAAGCGACAGACCTGATAATGCTATTCCAACTGTTGCGACGGCTTTTCATAA
TCACGATAATTTTCGCCCTATGGAGCTAACAATTATCGGAGAAGAGGAAAATTAGCCTTT
TAGGCAATCTCTCTTATTGGGAGATTGCCTTTTCTGTATTGGAGAGAATGCTAAAATTAG
AAAGCATTAAGGTTTTGTGGTTATATAAAAGTAGCCCATTCAGACCAGGCTTCTCCGTCA
TGGTGGCGAATCCAGAAAGAGCGATGATTGTCACTGATTAAAAATTGTACCCGATGCGCC
CTGTTCAAGGTAGTCATGCAAATGATGATATTGTCTAAATTGGCGTTTTGTGCAGGAAAG
TCTTTAGGAGCATTGAGCAGTTTCTCCACATTTGTAGTAATTAGCAAATCTGGATGAAGA
AGTGTATTACAGTCGTATTCGGCTGTAGTAATTTTTTTGGGAGGAATATTAAACCAGCCT
TCCCAACAGCCTCGATAATAGCTACGAGTATAGGCATAGTTACAATCACTAATGTAGAAT
TGACGAGTAACGCCATTCAATACTGATTCCCCTAGTACAATGAGCAAGTCGCCATTTTCT
CGATCATCTTCCTCTATATATACCCCCGTTTCATGATAGGCATCTAAAGGTTTTGTTTTA
TCTGACTCACAGATGAGACAATCTAGCTCTTGTTTATCATCAGATTGGGATTCATCGTAT
AGTTCGTAGTGCATAGGGATTAAAATCTCCAAGAAATAACTATTTTATTTTTTATTATTT
CTAATAAAAGATTTTTATTTTTTTACAAATTAATTTGATTTTCTCGCAGGTTTTGCTTTG
TATTCTAAATCAAAAGGTATTCCATATAAATTAAAAGCTGCTTTTAGAGTATTTTTTAAA
TACAGTTCGTAAGGCTTGGTGAGCAGCGTATTGGAATTAATAAAGAGCAAGAAGGAGAAT
GGCGTTACCGTTTTGTGAATCGCATAGTAAATGCGTAGACGTTTACCATTAATCACTTGA
GGGTGATGTCTTTGCATAGCACCCGCTAGCACCTTATTAACTAGGGAAGTCGATAGTTTT
GTCGTTGCAATGGTGTAGACATCATCTACAGCAGAGAAGATTTGTGAAAGGTTACGGCGC
TGTTTTGCTGAAATACAAAGTATTCGAGCTTGGCCTATATAGGGATCCATTTTTCGCAAA
TCCTGGACGTAGTGTTCCATCCGAACCCCAAACATTAGGTCCCATTTATTAACGAGAATA
ACATGAGGTTTTTTATATCTCGCAATCAGGGATAAAATGCGTTTATCTTGATAAGAGAGT
TGCTGCGTAGCATCTATCACTAATAGGCAAATATCTGCTCGGGAAATCGCCTTCTCTGTT
CGTGAGGAGGACATCCATTCTACAGAATTTTTAATGCTCTTGGCTTTTCGTAGTCCCGCA
GTATCTATGAAGACGTATTCTTTATCGTTATACGTATAGGAGACATCTACATTGTCTCGT
GTAGTTCCAGGAGAGTTATCTGTTATACAGCGCTCTTCTTTAAGAAGCGCATTAACAATG
GAGGATTTTCCAACATTGGGATGTCCAATGAGAGCCACTTTCAGTGGACGATTTGAGATA
GATGGTGTTGTTGTTTGTGCAACAAGTTCTTCCAAGAAAGAAGCTTCTTCTTGAGATAAA
GATTCATTTTCAAAAAGAGTTTCATCTGCGAAAGTATGTAGGGCTACAGAAGATTCCTTA
GAGGAGAACTCTTCTTCTTGTGTATTTTCTTGTTCTTCTGCAGATGGAAGAGGAATTTCC
GCTACCTGACGAATGCGTTCTAACAGCACATCAATATGCTTGTCGTGGCTAGCGGATGTA
GCAATCATATTAGAGATGCCCAATCCATAGAATTCATGAATGCGCTGGAGGTCCTGTTGA
GAATCCGCTTTATTCATGACGAGAATTAATGGTTTTTTTAGAGGAAGAAGACGTTTTGCA
AGCTCTTCATCTTGTTTAGTGATCCCACATCGGATATCTACAACAAGCAAAAGAACAGAA
GCCTCTTCTGCGGCAGCTAACGCTTGTTTATGAATCTGCTTCTGGAATCGGTCTGTAGAC
TCTTGGTCTACCCCTCCTGTGTCGATAACATGGACAATAGAATCCCAAGCTCGAATTTCT
CCATACAAACGATCTCGCGTAGTTCCTTCTTGAGCATTGACAATCGCTAAAGAACGTTTG
CATAAGCGGTTAAAAATAGAAGACTTCCCTACATTTGGTCTTCCTAAAATAGCAATACGC
ATAAACAGGCTCTATTAATCCAGAATTGAATAATTAGGAAGAAATGATAAGGAGTAAAAA
ATTAAATCTAAAGAAATAAAATTAACTATTTAAGAGAGCCTTATCGAAAGGAGAGGTTAT
TTCCAAAAACCTTTATCTTTTAACAGAGATAAAATTTTTTCTTTGTCAGAGCACTCATGT
TCTATGGATAAGGCTTCAGCCTCTTTGAGGAGCTCTCCTAGTAACCGACCAGGAGCAATT
CCTCTTGCCATTAAGTCTGGTGCAGAAACTAGAGGAGAGCCGGTTTGAATCCTTTCTATG
AATGAGGCAAGACGAGTTTTCAAGTGGTGTACTCGAGAAATAAACAACTCCTGCTCATGA
GGTGTACGCTGTAGTGACAAGAAGAGCGAAAGGAGTAGGGGGGAGGTTTGTGAAGCAAAA
AAATGTGCCCAAAAGATTTTATTATTCTGCTTAGCTCGAAACTGAGGCAAAGCTTCATAC
CAATCTTCTAGTAACCCAAGCTCTTTGTTGGAGACTTTTAAGCGAGAGAAGGCTGCTATA
GCCTCTTCCTGTTTTACTTCCTGGAAGAGAGGGAGTAAAAAAGCGATCTCTGGAATGTGC
GGATCCCGAATTCTTTGAGCAAAAGCAATAGTAGAACGTAAAAATCCACTAGGGGAGGCC
TTTAACTCTGGGAAGATGATTGGGAGAACCTTAAGCTTAATAAGTAATTGAAGAGACTCA
TAAGGTGCTTTGCGAAGCATTTTTTTGAGCTCTTGCCAGATTCTTTCTGGGGAGACCGAG
GTCGGTAAAGATGGAGCCTCTTTGATAATAGCGATCTCTGTTTTCGGGTCTAAAGAAAAG
CCCAATGTCGCGGCAAAGCGAATAGCTCTAAGGATACGGAGCTTATCTTCTAAAAATCTT
TGTTTAGGATGTCCAATTGCTCGAACAACTTTTCTTTCTAGGTCAGCCCTTCCCTCTACT
AAATCAAAAAGTTTTTCTTCAAAGGGGTCATAGTACATGCCATTGATTGTGAAATCCCTT
CGAATGGCATCGTCCTTCATAGAAGCAAAAATCACGCGATTGGGGTGACGACCATCTGCG
TAATCTTCATCACTGCGAAAGGTTGCCACTTCGAACAGTTGTCCATTTTCTTTTACAGCA
ATAATACCGAAAGCAGCTCCAATGGAAAGAGTATCGGGGAAGATAGTAGTCACGATTGTC
GGGGAGGCGTTAGTTGCTATATCCACCTCTTCAATGGGGCGGTCCAAGAGCATATCTCGG
ACACTCCCACCAACAAAATACGCCTGATACCCAGCATTGCGTAATTTTTGAACAATTTTT
TTCGCAGTTTCCAAAGTGGACTGGGTCATGCAATTCCTAAAAGTTAAGCAATAGCCTCTG
GAGATCTTTGAATAATTACAGGAGATTTGTTTTGCGTAATAGTGTCTTCCTCTATGCGAA
TAGATTCCACCGTAGGATCAGATGGTATTTCGAACATAAGATCTCGAAGAAGATTCTCTA
GAATCATTCCTAAAGCACGGGCTCCTGTCTTTGCTTGCTTCGCTTTTTGCGCTATAGCAT
AAAGAGCTTCTTTTTCGAAAATTAACTTTACGTTTTCTTCTGCGAATAACTCTGTATATT
GCTTAACAATAGCGTTAGCTGGCTCAGTAAGAATTTCAACGAGCTCATCTAGGGTAAGCT
CCTCGCAATTGACAATACAGTTAAATCGGCCAATAAATTCTGGGATCATTCCAAATGCGA
TTAAATCTTCTGTTTCTACTTTTGCGAGAAGACGATCGCGATCAGTGACAGCAAGATCTG
TTTCTTCGGAAAATCCTATGGTCGTTCTGCCTAGTCTTTTAGCAATAATTTTATCCAAAT
TAACGAAAGCTCCTCCCACAATGAAAAGAATATTTTCCGTATTTACACGAATATATTCCT
GGTTAGGGTGCTTTCTTCCCCCTTTAGGCGGGATGTTAGCAACGGTGCCTTCTATGATTT
TCAAAAGAGCCTGTTGGACTCCTTCTCCAGAAACATCTCGAGTGATAGAAACATTAGCTG
TTGTGCGACCAATTTTATCGATCTCATCGATGTAAATAATTCCACGCTCTGCGCGGGCTA
CATCATAATCCGCTGCTTGCAGGAGGCGTAAGACAATATTTTCTACGTCTTCTCCTACAT
AACCAGCTTCTGTTAAGGTTGTTGCATCCGCGATCGTAAATGGGACATCCAAAATTTTTG
CTAACGTTTTGGCAATCAGAGTCTTCCCTGATCCCGTTGGGCCTAGCAACAATACATTGG
ATTTCCCATAACTGACCTGCTTATCCTGCATGAGGGCTCGGATCCGCTTATAGTGATTAT
AGACAGCGACCGAAATCGTTTTTTTGGCACGTTCTTGCCCAACAACATAGGAGTCTATGT
GGCGTTTGATCTCTTTAGGAGTTAACACTTTCAGACTTGTCTGAGGTGCTGTTTGAGATG
TTGAGACCTCTTGTGCTGCGGGAGTTGGAGTTTTATCCAAAATCCCGGAGCACAGTTTAA
TACAATAGTCACAAATGTAGACCGATGGACCAGCGATGAGTTTCTCAACATCCTTCTCAG
ATCGCCCACAAAAAGAACAGATCGCAAGATTTTTTTTTGTCATAATACTTCTCTAAGACA
CAATGTTCTTATCTTTTGTCTCTTTTGCTGAAGAGACAACCTTGTCGATTAGCCCGTAAG
CAATAGCCTCTTCCGCTCCCATAAAGAAGTCTCGCTCTGAGTCTTCAATAATTTTTTCTA
CTGGCTGACCAGTACATTCAGCTAGAATATTAGAAAGGTGTTTTTTCAATGTTAAAATCT
CAGCAGCTTGTAGCTGAATATCTGCAGAGGTTCCAATGATTCCCCCAGAAGGCTGGTGGA
TCATCATGCGGCTGTGAGGTAAGGCATAACGTTTCCCTTTCGTCCCTGCAGAAAGCAGAA
GAGCTCCCATGGAAGCTGCTTGACCGATACAGTAGGTATTTACATCACAACCCAGAAAAC
GAATGGTATCGTAGATCGCTAACCCTGCTGTGATATACCCTCCTGGGGAATTGATGAAAA
TTTGGATGTCTTTTGTAGGGTCCTCGGACATCAGAAATAGAAGCTGGGCTATGACCGTAT
TTGCCAAAGGCTCGGTAATTTCTTGCCCAATCATGACTATACGGTCCTTTAGCAGCCGAG
AATAAATATCCATAGCTCGTTCGCCGCGACCCGTGTCTTCAACAACGTATGGTACCAACG
TCATATGTGTGCTTCCTCTCAAATCATTTGGTTACAGGTGTGCGTACGTCATATCTACTC
TTGACCCATAGAAGGGAGGGATCCCATCTAATTAAAAATACACCTACGCATTAAAATGAT
GAATTCTATGTTTAAGTGTTTCTTGGGTCAAGCGTTTTCCTGCGATCAAAACTAAGAGGG
GACAACCTCTAGATCTTTTTTCTCAGCTGAAATAGCTTCAATTGCTTTATGATAAGTTAA
TCGATCGCGAGCAGCAAGGACTAACTCTTGGAGCATTTCATTAGAAATATCTTTAGGAGG
ATGAGCTCCAAAGCGTTCTCTCGAACAAACGTCCATCATACGTTGAAGTTCTTCTCTAGA
GATGGATAATTCTTTCTCTGAGAAAACTTTTTGCGTTAAGAACAAAAGCTTCACAGCTTT
TCTAGCATCTGCTTTTGCTTCTTCTAGTAAGGTTTGTTTTTGTTCTTCTAGTTCAGAGTC
TGAGCAATACTTAACCAACCGGGCATTTAAAAGTTTTTCTCTAGAGAGAATTTCTTCGCG
TTCCTGTAACAAACTTTGCGGCAGGTCAAAATCGATGAGCTGAGCTAAAGCATCTTCTGC
AGCAGAAAAGCGTTTTTGATGATGCTCTTCCTTAGCCTGGTTTTCTAGCTGTATACGAAG
TTTTTTCTTCAAATCTTCTAGAGATTCTGCTTGCAACTGCCGAGCTTTTTCATCATCCAT
TTCTGGGGACGAAATTTCAATAACAGCGTTGACTGTGAAAGTAAGAAGATCTCCGTTTAA
AAAGGATTGAATATCCTCAGAAGCAATCTCTTCTTCCACACGATGGCCTGTGGACACATT
TAAAAATCTAGCTTTAAAAGCGTCTGTCATATCCTCTTCGCTAATTTTGAAATATTTGTT
TTCAAAAATAGCAACTGGATTTGAGTTAAGATCTCCCTTTTTAGACACATGTAGAGATAA
GGAGATGAAGTCGCCTTCTTGAGAAGGTCTTGTAACAGGGGTTTTTGTTGCAAAAAAGTA
AGCAACATTTTTTAAGCCATTCTCTAAATCTTCGTCGGAGATTTCTTTTACAGGCTCTGG
GTCTGAAAGATTCAATTGTTCCCATGGAAGAGATGGAATAACTGGGAACGCTTCGTATAG
GAAAGAAACAACGCCCCCGTCCGCAGCATTACAAGAGTCAACTGTAGAAGAACGAACTGC
TTTTGGAGATAACGGCTTTCGATCACACATTTGTGAAAGAGCTTCGAAAGAAGCGCGAAG
CAAAAAACGTCGAAGTTCTTGCTCAACTTGAGTCGCGTAGCGAGCTTCAATAATATTATC
AGGAGCTTTCCCTTTACGAAAACCGGGCAATACTACATTCTTTTTAACAGTCTTGAGAGC
TTCTTTATGACATTTTTGAGTGACCAAGGGATTGGCCTGGACTTTTGCTGATACAACGCA
GCCTGCGGTTTCTTCGATATTTATAGAAAACAAATCGTTAGAAAAATCTCGTGAAGACAC
AGAATACCCTTTTGGTAAGTTATCCGGGAAAGAGAAGCGGGTGATGAGGCTTGAACTCAC
GACCTTCACGTTGGCAACGTGGCGCTCTACCACTGAGCTACACCCGCGAGAAGAAAAACA
TTCTAGATAATCAGAGGAGTTTTTCGCAATCCTTTGCTTTGAGGTTTTGTAAAAAAATTG
GTGTGAAAATTTTTGAAGGGGAGTGGAAGGGGGTAAAAAAGAAAAAAATTGACTGTAGGC
TACCATAAAAAGGGGGAAAAGCGAGAGAAGGTGAGAGCGTCAAAATTTTCATTGATTTAG
CAGATGCAAACAGGTACAAGTAACAGGTCTGTGAACCCCCTATGCTTTAGAGGAGAAATG
CTTAATTTTCGTAAATTAAGAAGAGATTTTACAGCTAACATATTGCAAGACGGAAAAGAG
TTATTTACTCAAGGCGCTGTGGTTAGTGCAAAAATCTTGTCCATGAATAGCGAGACAGTG
TGTATTAGTGCACAAATTCGAGGTTCATACGACAATGTTTACGAGTGCGAAATTGAAGTA
GATCGAGCGGAATCTGATACTATAGATTCTAACTGCGATTGTTCTTACAATTATGACTGT
CAGCATATCGTAGCCTTACTATTTTATTTGGAGCAGTACTTTAATGAAATGGTGGTTACC
TACTCCAAGGAGGCAGGTCTTTCTTCTAATGAGGAAGTGAGCAAGGAGTTGCAAGAAACT
TTTGTTGTAGCGGCGACGCGGGAAGAGGAGCGTAGAGATCGCGAACATCAAAAAGAGATC
CTTCGAGAATATAATCACGCTGCTAATGTATTAAGTGAAAATCCTTTCTTCTTACCTCTA
GAATATTCTGAGAAAGATAGCGCAGAGCTCGCAGTTTTGTTCGTTCCTCAAAAAAATGAA
AAAGAAGTTTTTTCTCCCAATCAGCCTATAGAATTTCAGCTCGTTTTGCGTCTTCCAGGG
CGTTCCAAACCTTTTTACATTTCTAATATCAAGACTTTTCTAGAAGGGGTGTTGTATCAA
GAGCCCATAGTTTTCAGTGGAAGACGCTTCTTCTTTACTCTGCAATCTTTCAGTGCATCG
GATAGGAAGCTCATTGATTTACTGATTCGTTATGCACGTTATGCTACGGGGAATGCAGAA
GAAAAATTATTGAAATCGGCCTTTTTGACTCCAGCATCTTTAGGAATGATTTTATCTAAA
ATGTTGGAACATCAAATGGCGGAAAGTGGAGGGGTTAAGTTAGGAGAGCGAGAGTGTTTT
CAGGGGATTTTTTGTGGTAATTTAGAAGAACCTCTGTTTTGGTCTGTATCTCCAGCTAAG
ATGAAGTTTCATTTGGATTATTTTGATACTCCTTACAAAGCTTTATTAATGAAACCTCTA
GTTGTAGTGGATGAGGAAGAGATCCAGCCAGAGCACGCGGTGCTTTTGGAGTCGAATTGT
CCCGGCATCATTCACAAGAATGTGTATCATCATTTCTTGCCCCAGATCAAGCGTGCGCAC
ATAAGAACTTTTGCAGGATTACGTGATGTAGCCATTCCGGAAGCTCTTTTTGGTTCTTTT
TGTGAAAATGCCTTGCCGGTGTTCCGAGATTACGCGGAATTGTCCAATATCGAAGCTTTA
AATGTTTTCAGTACGTTACCCTACACAGAAGAATTACGAGGAGTCTGTGATATCAGCTAT
CTGGATGGAGAGCTCGAGGCGAAGCTCTTTTTCCTATACGATGGGCAAAGGGTGCCTGCT
ACCTCGTTTTCTTTGCAGTACCAAGACGTGCGTGCTTTTGTCCGACCTGATGGGATTTTA
GCTCGAAACTTAGTTGAAGAGAGAAAAATTTTAGAAGAGGTGTTTGCGGGATTTATTTAC
GACGAACGCGATGGGGCATTCCATGTAAAAAGTGAGAAGAAGATCGTTGAATTCATGACA
GAAACGATCCCTAATAATCAGCATCGAATTACGTTTAATTGCCCAGAAACTCTTTCGGAT
CAATTTATCTATGATGAAACCGTATTTGATCTTACTTTCAGAGCGGGAGCAGATATTAAC
TATTACGAAGCAGAGTTAAAAGTTCATGGGTTATTGAAAGGAATCAGCTTGGACTTGCTG
TGGGATTGCATCAGTGCGAAAAAACGATTCTTAGAGTTGCCTAAGAAGGGCTGTCAGTTG
AAGAAGGCTCGTCGAGGAAAAGCCCAAGCTTCGAAGCTCCCTTGTATTCTTGTCCTGGAT
TTAGAGAAGATTGCTCCTGTTATTCAAATTTTCAATGAAATCGGTTTCCAGGTTTTAGAT
GATTTTGTAGAAAAATGTCCTTTATGGAGTTTATCTGGTATTTCCTCTGCATCTTTCAAA
AATCTTCCAGTTAACTTTTCTATGACGGAAGATCTTGCTGAGATACAGAAGCAGATTCGT
GGGGAAGTTGATTTTGAATTCCAAGAGGTCCCTTCTCAAATTCAAGCAACTTTACGATCC
TATCAGAAAGATGGGGTGCATTGGTTAGAGCGTTTGCGTAAAATGCACCTTAACGGCATC
CTCGCGGATGACATGGGATTAGGGAAAACATTACAAACGATTATTGCTGTTACGCAAAGT
CGATTGGAAAAAGGCGGTGGGTGTTCTTTAATCATTTGCCCAACGTCTTTGGTATATAAC
TGGAAAGAAGAGTTTCGAAAATTTAATCCAGAATTTAAAACGTTGGTAATTGATGGTATT
CCATCACAACGACGCAAACAGTTATCTTCTTTAGAAGAATATGATGTTGCTATTACTTCT
TACAATTTACTACAAAAAGATATCGATATTTATAAAGACTTCCTCTTTGATTACGTTGTA
CTCGATGAAGCGCATCATATTAAGAATCGCACCACGCGTAATGCTAAATCAGTAAAAATG
ATTCGAGCTTGTCACCGCTTGATTCTTACAGGAACTCCAATCGAAAATTCGCTAGAAGAA
CTATGGAGTCTGTTTGACTTCCTCATGCCAGGACTTCTTAGTAGTTATGATCGCTTTGTT
GGTAAGTACATCCGTATTGGCAACTACATGGGGAACAAGGCGGACAATGTGGAGGCTTTA
AGAAGAAAAGTCGCTCCATTTATTCTTCGTAGAATGAAAGAGGATGTCTTAGAAGATCTG
CCTCCAGTTTCTGAAATTCTGTATCATTGTCATCTCACCGAATCTCAAAGGGAATTGTAT
CAGTCTTACGCGGCCTCAGCTCGGCAAGAGTTGTCTCGTTTAGTGAAACAAGAAGGATTT
GAGAGAATTCATATTCATGTGTTGGCTACGCTTACACGCTTAAAACAGATTTGTTGTCAT
CCAGCAATTTTTGCGAAAGATACTCCAGAACCAGGAGATTCTGCAAAATACGATATGTTA
ATGGATCTATTAGGTTCGCTAGTAGATTCTGGACACAAGACTGTTGTGTTTAGTCAGTAC
ACTAAGATGCTAGGGATCATAAAACAAGATTTAGAAGCAAAAGGGGTGCCTTTTGTGTAT
CTTGATGGTTCCACCAAGAACAGATTAGAGATAGTTCAACAGTTTAATGAAGATCCTAGT
TTACTCGTTTTCTTAGTTTCTTTAAAAGCTGGTGGAACAGGATTGAACTTGGTTGGAGCT
GATACAGTGATCCATTATGATATGTGGTGGAATCCAGCTGTTGAGAATCAAGCAACCGAT
AGGGTACATCGTATTGGCCAGAGTCGCTCGGTCTCTTCCTATAAGCTAGTTACGTTAAAT
ACAATCGAAGAAAAGATCTTGAGTTTGCAGAACAGGAAAAAGGGTCTTGTAAAGAAAGTG
ATCAATTCTGATGATGAAGTCGTTTCTAAGTTAACTTGGGAAGAAGTGCTCGAACTTCTA
CAGATATAGTTTTATGAGCCCACACCGCAGCTTATACAAATTTAAAAACTTTTCTAATCG
CCTATATAACAAGGCTTTAGGTCGTTTTGATCGTGTATTTAATTTTTTTTCCGGGAATGT
TGGCATTGATCTAGGTACTGCAAATACCTTGGTTTATGTACGTGGACGAGGGATTGTTCT
TAGTGAGCCTTCGGTGGTAGCGGTTGATGCTCAGACTCATGCGGTGTTGGCTGTAGGTCA
TAAAGCAAAGGCTATGTTAGGGAAAACTCCCCGGAAAATTGTTGCTGTTCGTCCCATGAA
GGACGGAGTCATAGCTGATTTCGAAATAGCAGAAGGGATGCTCAAAGCGTTAATTAAACG
GGTTACCCCTGCTCGTAGTATGTTTCGTCCAAAAATTCTGATCGCAGTGCCATCAGGTAT
TACCGGTGTTGAAAAACGAGCTGTTGAGGATTCTGCGTTACACGCAGGGGCGCAGGAAGT
AATTTTGATTGAAGAGCCTATGGCAGCTGCTATCGGAGTCGATCTTCCGGTGCATGAACC
TGCTGCCAGTATGATTATTGATATTGGTGGAGGAACAACAGAAATTGCCATCATTTCTCT
AGGAGGAATTGTTGAATCTCGTTCTTTGCGTATAGCTGGGGATGAGTTCGATGAGTGCAT
TATTAATTATATGCGGCGCACATATAATTTGATGATAGGTCCTCGAACTGCGGAAGAAAT
TAAAATTACCATAGGTTCTGCGTATCCATTGGGTGATCAAGAGTTGGAAATGGAAGTGCG
TGGTCGAGATCAGGTGGCTGGGCTTCCCATTACGAAGAGAATCAATTCTGTAGAGATCAG
AGAGTGCTTAGCAGAACCCATTCAGCAAATTATAGAGTGTGTACGATTAACTCTAGAAAA
ATGTCCTCCAGAACTTTCTGCAGATTTAGTAGAGCGGGGAATGGTGCTGGCTGGAGGTGG
AGCTCTTATTAAAGGGCTGGACAAAGCTTTAAGTAAAAATACAGGGCTTTCTGTTATTAC
TGCTCCGCATCCGCTTCTAGCGGTTTGCTTAGGCACAGGGAAAGCTTTGGAACATCTAGA
TCAATTGAAGAAACGTAAAGAGAGTTTGGTATGACCGGCGATTGGATGTCTAAGATAACC
CATTCAGGATTAAAATCCTGGATAGAGGAGGTGATAGCTTTAGTGTCGCCTAAGGACGTG
AGGTTATGCGATGGTTCGGAAGCCGAATACCAACAACTTTGCCAGCAGATGCAAGAAGCT
GGGGTAATGACCCTATTGAATCCTGAGTTACATCCTAACTGTTTCTTAGTTCGCTCTTCT
CCTGATGATGTTGCTCGTGTTGAACAATTTACTTTTATTTGTACTAAGACAAAGGAAGAA
GCTGGTCCTACGAATAACTGGCGAGATCCTCAAGAGATGCGTGCGGAGCTACATGAACTG
TTTCAAGGGTGCATGCAAGGGCGTACTCTCTATATCGTTCCATTTTGTATGGGACCTTTA
CATTCTCCTTTTTCTTTAGTTGGGATAGAAATAACAGATTCTCCTTATGTTGTGTGTTCT
ATGAAGATCATGACACGGATGGGGGCTTCTGTTTTAGAGATGTTGGGATCATCCGGGACC
TTTTATAAGTGTTTGCATAGCGTTGGAAAACCCCTAGCTCCCGGAGAAAAAGATGTAGCA
TGGCCTTGTAATCCTGGTCACATGCGCATCGTCCATTTTCAAGATGATAGTAGCGTGATG
TCTTTTGGTAGCGGATACGGGGGTAATGCGCTACTTGGTAAGAAATGCGTAGCTTTGCGC
TTGGCCTCCTATTTGGGACATAAGCAAGGTTGGTTAGCTGAGCACATGCTGGTTATTGGA
GTGACTAACCCTGAGGGAAGAAAGAAATATTTTGCAGCGGCTTTCCCGAGTGCTTGTGGG
AAGACGAATCTTGCTATGCTGATGCCAAAACTTCCGGGATGGAAGGTAGAGTGTATTGGA
GATGATATAGCATGGATTCGTCCTGGGGATGATGGAAGATTATATGCAGTGAATCCAGAG
TTTGGTTTTTTTGGGGTAGCTATAGGCACTTCAGAGAAAACAAATCCCAATGCATTGGCT
ACGTGCCACTCTGATTCGATATTTACGAATGTTGCTTTAACATCGGATGGAGACGTGTGG
TGGGAAGGAAAGACTGCTACACCTCCGCAAGGGATGATTGACTGGAAAGGAAGGAACTGG
ACTCCTGGGGGAGAACCTGCTGCTCATCCTAATGCGCGTTTTACAGCTCCTTTGGATCAC
TGTCCTTCTTTAGATCCGCAGTGGGATAGTCCTCAAGGGGTTCCGCTAGAGGCTATTATT
TTTGGAGGGAGACGCACAGAAACGATTCCTTTGGTTTATGAATCATTAAGTTGGGAGCAT
GGGGTTATGATGGGGGCAGGGATGTCCTCAACGACTACTGCTGCGATTGCTGGGGAATTG
GGAAAACTGCGGCATGATCCTTTTGCCATGCTTCCGTTTTGTGGATACAATATGGCGGCT
TATTTTGAGCATTGGTTGTCTTTTGCTGGGAAAGGGTTACAGTTGCCTAGGATTTTCAGT
GTGAATTGGTTCCGTAAGGATGAGAATGGCCAATTTATTTGGCCGGGATTTTCTGAAAAT
CTTCGTGTATTAGAGTGGATTTTCCGTCGCACGGATGGAGAGGACTCTATTGCGCGCCGT
ACACCAATAGGATATCTTCCTACTGAAGAGGGACTTAATACGACAGGGCTTAATTTATCT
CGAGATGCTTTGCAGTCTTTGCTTGCGGTGGACACGCAAGGCTGGCGAGCAGAGGTAAAT
AACATTCGGGAGTATTGTTCTATTTTTGGATCGGATATGCCACGGCAAATTCTTGAAGAA
TTATCTAGAATAGAAAATGAATTGAAATAATTAAAACGAAACGAGTTTTAATTATTTCAA
TTTAGAAATTATTGTTTTTCTGTTTTAAAAAACAATTTTTATTTTTAAAATTAGAAAAAT
AATAGTTTCTGGATAGTCTCGTGTCAATACAACCAAAGTCCGTTTCTTTTACTAAGAATT
TAGTAGCACCTTGGGCCGGAGAGCAGGTTGATTCTGCCGCGATGTATACATCGCAGGCTG
TTTTTTTCTTTCAGCAATTGGACGAAAAAAGCAAAGCCCTAAAGCGGGCTTTAGGATTGC
TTGAAGAACTTGATGTCGAAAAGTTTACTCCATCGCTAGAAGAAACTCCCACGATAATAC
AGCCGGAAATAACGGGAAGAATTTCCTATGATGATATCGAGATTATAGAGTCTCTTACCC
CTGATATAATTTTAGCGGATCCTGATAGGGCTTCTGCTCAGGTTTTTGGGGAAGGGCTTG
CGGATAGTTTTGATGACTGGCTAACATTATCGGAAAATGGAGGGCTTCAGGATCCTACTC
CAGTAGAACAGGAAATAGTGACTAGGTATCAAACGGAGCTGAATGCTTTACGTAATAAAC
TCAAACAATCTGTATTAACGCCCGATGAATATGCGAGACTGTATGCAATCCCTCAAACTT
TTGTAAAAGAGATAGAAAGCATAAAGGATGAAAATAATGTTAGGCTGATTCCCAAGAGTA
AGGTAACGAACTTTTGGCAAAATATTATGCTGACCTACACGTCAGTGACATCGTTATCGG
AGCCTGTTTCCGATGCAATGAATACCTCCATAGCAGACTATTCTCTTTATATCGAAAGAG
CTACGCAAGCTGCTAGTTTAATTCGAGAGATTACTAACCTTATCAAAGATATCTTCAATC
CTATTTGGGATTTAAGCACCCAAATAATAACGAATGCCTTCTCTTTAAATGGAGCAGAGT
TTAACTCATTAGAAGGAGGGATCATTCAAAGCTTATTAAGCTTTGCGGGGCTTTTTCGAC
AGTTAATGAGCCGTACTTCAACTGTTGATGAGATTGGTGATCTCTATCCTCAAAACGTCC
AAAACCAAGATGTTATTCATACAGCTATCGATGAGTATGTAAATTCTCTTACTAATTTAA
AAGTTAACGATCATGTGCAACTCAATGGGCTTCTAAGCTTGGTTTATGCGTATGGAGCAA
GTACTTTAGTTTTTACTCAAAAGTCTATATCCAATAGTAATCAGATCTCTTTAACAGAGT
ATAGCGCTGCTTTAGAAAAAGAAATTCAGTATTGGGTTCCTAGAGAAACTGCGAATTTCA
AAATTTCTGATCAAGCATTAACAACTTTTAAAGACAAACCTTCAGGGACTTATAACGGGG
TTGCCCTTTTCGATTTTAATGGTTCAGCGGTCAACATTTTCAATCCTACATTCTTCTTCG
ACGTAGTTAGTCTTATGACTACAGATCCTAAGAAAGCAATGACAAGAGAAGACTACAATA
GGGTGATTGCTGCTTCAGAATCGAGTATTAGGAAAATCAATGAATCCATTGCTGCATGGG
AAGCTGCTATTGCAGAATGTAATGCAAAAAAAGTACAGATGGATCCTGCAGGGCGCAACT
ATTTTGATGCTATGGTTTTAGCGAAGCAGACTTTCGTGAACACTTCTCCAATACAGATGG
TGTATGCGTCATTGATGTTGGATAAGTATCTTCCCAATCAGCAGTACATACTGGAAACAT
TGGGAAGTCAGATGACTTTCTCCAATAAAGCCGCTCGGTATTTAAATGATATTATTGCTC
ACTCAGTAAGTTTTCAAACAGCAGACGTGTATTATGCTTTGGGGATGTATCTTCGGCAGA
TGAACGTTCAAGCATTTCCTGAGTCAATTTCTCGAGCTAAAAATCTTTTAAACAAAGAGA
TAGAGCGATGTCGTGCGGATCTATTTCACTGTCAAAGAGCTATAGAAGAGATCAACAAGC
TATCTGCAAGTGTAAAAGCAGATACTGAATTGACTTCATCCCAACGATCAGAGTTATTAG
AAACTTTAGCTAGTTATGCTTTTGAATTTAACAACCTTTATCACAATCTCTCTAATGTTT
ATGCCATGGCTTCCGTCATACAGATTTCGGGTGTAGATAAACCTGATGAAGTGGATAAAG
CCTTCACTACGACTATTGGAACAAAAGATTTAGATACCTGGATTCAACAATTCACTATTT
TTGAAAGTGCAGTTATTGAAGGAGGGCGTGGTGGAGTGATGCCTGGAGGAGAGCGACAGG
TATTGCAAAGTCTAGAGAGTAAGCAGCAAGATTACACTTCTTTTAACCAGAATCAACAAT
TGGCTTTACAAATGGAGTCTGCTGCTATTCAGCAGGAGTGGACGATGGTAGCAGCAGCTT
TAGCGTTGATGAATCAAATCTTCGCGAAGTTAATCCGTAGATTTAAATAAAATCGTTTTG
GGGGGCAAAAAAACGATTATGAAAAACCAACCGATTCAAGCAAGACAGAAATATTTTGTT
CCAATGACAGAAACTGCCGCTCCTAGAGAACGCAGAGTATCTCCTGCAGAAGTGGCTGCG
GACTACACACAGTTGCATGAAGCGGCAACATATCTTCAGGTATTTCAAGATTTATTGAAC
GATACGCACGAGTTGGGATTCCAAGAAGAGTTTATAGAAAATTTGCGTCAAGATTTGTTA
AAAATAGATTCAGAGATGTCTTTGATGCAAGTTTTGTGTGCTGAAGATAGTCAAAGAGAA
GCACGTAGAAAAGAGCGGCAAGAACTTCAGCGGCAGCTAGAAGCTCGAGTATTAGGCCCT
CAGGCATTGACAACTGCTGAAGAGTTGCACCCCGTAGACGGAAGCATCATTAACAAAATG
CCATTTCAGGCTGCCTTTGCTTACATCCTGCTAGATAAGTATATTCCTGCTCAGGAAGAA
GCTTTGTACGCATTAGCTAGAGAGCTCAACTTCTCTGGATATGCGCAGACACTATTTAGT
CCTATTTTAGAATTAGTCAAAAGCTTTAATAACGCTCCGATCGTGTATAACTTAGGATCG
TATATTGGGCAAACAAATGGAACGGCTAACTTTAGATATGGCTATCAGATGGTTATGGAT
CGTTACGAAATGGAGAATAGCCAGTTAAGAAAAGATATGAAAAATGCAGAGAATGCAAAG
CTGCAATTTGCGCAGGTTATCAAAAATGTAGACGCTAATAGTTCTTTAACAACAACCCAA
AAGACTAAGCTAAAAGAGATGTCAAACGGGTATATTCAGACCTTGGATGCCTGTCTTACA
CAGATGCAAGCGTTATCTGCGGGCTTGCGAGGGTTGGCTTTCATCCCTGGAAGGGATGAA
TTTAGCCCAGCTTATGAGATTATGGGTTCTTCATTTTCTGTAGTTACTTTACAAAATTTA
GAAGGAAATGTGGTTGATGGAGAGCTTGATATTATTTCAGGAGAAGTAAAAGGTGGGCTG
TTAAACTTTTTCACCTATTTTCTTGCTGATGTGCAAAATTTTGGAGACTTAGCTCAAACG
AATCAGTTAATGCTGGAGTTACAAATGCGCGCTATGCATCAGCAGTGGAGTATAGTCTCA
GCTTCTTTGAAGTTAATGCATAATGTTTATAGAACGTTAGGATCCGCTTAAAATAAAAAA
CTTCTCTTAATCCTTAACAATAAAGGGTTAAGAGAAGTGGGATTAGGGTTAGAATTGGAA
TCCTCCAGAGATATTGACGGCTCTCTGGCTGCCCCATCTTCCTTCTACATTGTAGAAAAA
GTTGTCGGCAATATAGTTCGTAGCTCCGATGCAGATATTCCCACGGTGAGAGCTGGTAAT
TTTACGAACCTTGAACTTGAGGTTAGTGAATCGCTCTTCGAGTTTTTTGAAGCTATTGTC
TGGAGCTTCACGAGAAACATTCCCTACGGAGAAAGCAACATAGGGGAGGATATAATCGTT
CACATAGGTAGTAAGACCTAGGCATACGCTCCATTCTTTGAGACTCAGTTTTCCGTCAGA
GTCTGCAATGAATACCTCAGGGTTGGCTTGGCTATTTGCAATGATATAGTCAATAGGACA
GGACGCATGGCGATAGTCTACGCCTACACCAACGAATGAAACCCCATCTTTCCAAAGAAC
TTTTTTCAAGCTAACATCCCAAACAAATCCATAGTTGGACTGCACTTCAATAAGCCCATC
CGTTACTTCTGATTCGGAATTCAAGGGATCGGAAGTAAAATCTCTATAAGCATTCATAGG
AAGACGGTAGTATTGTTTTAGACCACCGATTTTTACTTCAAAGCTGGCATCAAAGAGAGG
AATCGCACTCATTGTTCGATCAGGAAGCGAGAACGCAGCAGCTACACAGTTAGCGCTAAG
AGAACAGTCAACAAGATCAAAATTGCGATTCTTAGTAGTTGAAGTAATAGTCGGAGAAGG
CCCTACTCCACTTGTGGTTACAGAGGTAACAACCGGAACATCTTTTACTTGAGCTTCTTC
TGAGAAGATATAATCCCCACAGAAGCAGAGTTTCAAGTTCCCGGAAAGAGCAGATAACAC
ATCATAGGAATTACATAGATCAAAAGCACAGGCGCTTTTCTGTTCAACGTTGATTCCTGG
AATGACGGGGAACGCCGGATTCCCTGCAGGCATAGCGTCTAATGATGTAGATACGATCCC
TAAAAAAGATAGGAAAGTTAAACGGAGAGAGTTCACTAGCTTGCTGCTCATTTAGTCAAG
GGCCTTTCTGTATGGTCTGGGACTGAATCCGTATCTTTAGCAAATGCCAAAAAATTGTAC
AAAGGAAAAACTTCGTCCACCAACGGGACAAAGCTTTTCAGAGATTTTTTCTTTGAAGGA
AAAGCCTTATAAATATTCTTCTTTTGTATTCCGTTGAAGAAGCTGGGCAATTCCCTTTTG
AATATCTAGATTTTCATAAAGAACACGATAGACACCAGTAGTGATGGGCATGTCTATCTT
GTGATGTGTGGCAATTTGATGAGCGGATAGAGCTGTGTAAACTCCTTCAACCACCATGCC
AATTTTTGTTTTTGCCTGTTCAGGGGTTAAGCCTTCAGCAAGCATTTTTCCAAAAAGGGT
GTTTCTGCTGAAAGCGGAAAAGCAAGTGGTACAGAGATCTCCTAGACCTGCAAGTCCATT
CAAGGTATCTGGACGACATCCCATAATCGTGGCAAATTTGCGGATCTCATGTAGCCCGCG
AGTCACGAGTCCAGATTTAGCATTGTCTCCGAACCGGAATCCATCAGAAATTCCACAGGC
AATAGCAATGACATTTTTTAATGCTCCGCCTAAAGCAACCCCTTTAAGGTCACTATTGGG
ATAGACCCGGAACGTAGGAGTAAGAAAAGCTTGGTGGATTTGTTTTAGGGTAGCAGGATC
ATACGCACTAATGACAACAGAGCATGGACAACCACGAAGAACTTCGCTAGCAATAGATGG
ACCGCTGAGATATCCCAAATATTTCGCGGCTGGTTTCCCAAAAATTTCTAAAGCAATTTC
GCTTAGAAGCAATCCTGTATTTTGCTCAATGCCTTTTGATGTAATGACTAAAGGAATCTG
CAAATCTGTGATAGATTTGAGCTGATTGAGAACTGGTCTCATTCCTGCAGAAGTGACTCC
TTCAACGATCATGGTCGCCCCATCTAAAGCTTCTTCCATACTGGATGTGAAAGAAAGGTT
TGAAGGGATAGTAACATGAGGAGCTGCGGGGTGCTGGCGTTGAGTAGATAGCTGTTCAAT
CAAAGAAGGATTCCTTGCCCATCCCACTACGCGATGTCCATTGTTAGCCAAAAGGTTGGC
TAAAGAAAATCCCCACATGCCCATTCCAAGGTAGGCTATAGTCTCTTTCATGAGGCCTCA
ATAATTGGTTCCTGGAAAAATATTTTGTTTTCCCACTCTAAGGAAGTATGGGAGGAAGGG
TAATAAAAGTCCGCTTCTAATTCAAATATTGTATTTGGGGAAAGCTTTCTTTCTGTAACT
GCAGTAAATAGAGCTTGCTCTCGTTTGCGCATTGCTTCACGAACGGTCGCGGGGCTGTGG
TTCCCTTCATAGTTTTTAAGGGGGGCAAAGCACTCGTACCGGGGGTACACAATGGCTTGA
CTTCGATTACTGTAACGAAATAGATCAAAAATAAATTCTTCAAACTTCCAAGCATTTTTT
TCAATTAGAGAGGGGTATAATTGCTTGGCATGCTTATTCGCTTTATAGATAGGTAGAGGT
TTCTGTGCCGTCTGGGCTAAAAAGTCCATGGATAAACAGTACAGACCAATGTTAGCGAGT
TTATAAGTGAGGTCTCCAGTCGAAGTGACGGCAAAGCGTTCTTTATCTGGAAGAGCTGAA
TACTCAACGACTGAGATTTTTTTTTCTGCTAACTCAACAAGAACGCCAACATCTTCTTTT
GCATTTTGGCGTAAGGTGGTTTTAATTGTTACATCATTATGTTCTGCTGCATGAAACCCA
AATAATTCTCTATCAAATGGTAAGGCTAAAGGATTATCTATAGGGATCACGCTAACCATA
TCAATTCCCGCTTGATGCCATTTATCCCAAATGCCTGAAGATTTGAGTAGAGAAGCTACA
CAACCATTACCGGTAGGACCCAGTGCTAAGCTATCTACTGATTCTAGGAAAAGGTCTCCG
GATAGGGATAAAAGAGGCCAAAGGGGTTGGCAAAAGAAATCCACTTGAGAGGGATCCAAA
TTAAAATAGCGATTAGCAGTAAAGTAGGACAGGGTTTGTTGATGGTTGAGTGGGGAAGTC
ATGAATGCTACAGGTAAAGGCCTTCCTACTAGTTTACTAGCTGCCACTACTTTCTCTGCA
ACAAGTTGGTACAAAGGTTTTTTCTTTACGGAAGAGACGGGATAGAGACCTTTTGGTCCA
TCAAATTTTAAGCGAGATCCTTGTCCTCCAGCTAATACGATACAGCCTACTTTCCCTGCT
TGAGAAAGTTGTAATCCTAGTTGAGCATAATCCGGAGTCTCCCCCGCATAGTATGTAGGC
GATAGGGGGGTGTATGAGGGATGGGAATAGGGCGATGCTTGTAATAATTCCTGCTGGCGA
AAGAAAAAGGGAATATTGATTTGAGATATTTGTCTCCCTAAGCATCGCTTTTGTTGAAGG
GAGAGAGAGGGCCAGTAGTCTAGTAAATGCTCTTGTCGAATCGGAAGAAGCTTATCCAAT
AAACATGATAAGTCTACATAGGAAGAATCGGTCATTATAGGCGGCCTTAAGTTATTCGCG
CTCTTTGTTAGAATATTTATTAGTGTGGATCTTTTCGATAATTTTTCTCTGATCTATTTG
TTTTTGTATAGCGGCATAAGAATCTTGCAAACGGGTTTTGAGTAACATACGTTGTTTATA
TAGAGAAGTTTGTTCTCTTTGTAAATGTTCTAAATGCTTGTCGTACTCTTTGGTATACGA
ACGACAAAGGAAACGCTGATGTCTTGTTAAGGAAATTTGAGTAATTTGTTCTTGGATTTG
TTGTATGCGATTATCGATATTCGAGAGCTCCTTTTTTAACGTGTCCAGAAGAACGCGCTT
TTTGAACAGAGAGATTTTAAGGAGGGTAGATAAATCTTGGAGTTTTTTATTCATGTTTTA
ACAACAAGCAGAGTTGTTCGATTGTGTCGTGAATATCAGAGTAGTTAGAAAGAGGTTGGG
ATAAAAATTCTCGTAATGATGGAAGAAGGCGAATCGCTCGATCAAGTTTAGCATCCTGTC
CGGAGACATATGCTCCTAACTGAATGATATCAATAGCTTCATGGTAAGCTTTTAGCAGAG
AAAGGAGTTCTTGAGCAGCGGCATAGTGGTGAGGAAGCGCTAGTTGACAAGCTGATCTAG
AAAGACTCGTTAACAGATTAATAGGAGGAGAAAAGAAGCTTTTTTCCACAGGGGAGAGGA
AGAAATGTCCATCTAGAAGAGATTTAACATAATCATTAAAAATGTCGGGGTGGTTTGCAT
AATGCAACATAGCATAAAAAGATGTGATAGATCCTTTATCATTGTTCCCTGCTCGCTCTA
AGAATTCTGAAACATGGTGAAAAACTGATGCTGCGTAATGATGTGTAGAAAGTGTTTCTC
CTCTAGCAAGAGCTACCTCTTGAAGAGACTCTATCCACCTAGATAAAGAATCCATAATAA
ATAATACCCGGGCTCCTTGATCCCGGAAATATTCTGCAATGGTTATAGCAGCCCGACCTG
CAATGACTTTGCTAGCGGCTGTTTCATGGGCAGTGGAAACAACAATAATTGTACGTTGAG
CTGCTAGGCCTTCTTTGTGTTGGTTGACATAATCTCGGACTTCTCTGCCACGTTCTCCTA
TAAGAGCAATCACATTAATGGTTTGTTGAGAACCCTTTGCTATCGTAGATAAGAGAGAGG
ATTTACCTCCGCCAGGTTCTGAAAAGATTCCTACGCGTTGTCCTTCCCCTATGGTGAGTA
GAGCGTCAATCGCTCGGATTCCTGTAGGGAATATTTCTTGTATAGGGGTGCGCGACATAG
GAGAAGGAGGGGGGGAGAATAGCGGAGAGAGATGAGATTTAGGTAGGGGAGGATTCCCAT
CCAGAGGGTTACCGAATCCATCAATGACTCTTCCAAGAAGGTGGTGGGAAAGAGGGAGCG
AAGCTGGTCTACGTAAGGGAACAACTTCTGCTCCAAGAGAGAGAGAGTAAATCGGAGTAA
GTGCTAGTAATAGTGTTGTTTGATTATGAATGCCAATAACTTCTGCAAGAATAGGGGAAG
AGCGGGGGAGAGAAATTTGACAGAGCTCTCCCAAGCATGCAGATAGTCCTTGAGCTTCCA
GAAGATCCCCTGATATGCGTGATAAAATCCCACACTCTCGATAAGGACGCCATTGATGGA
TCAATAAAGTTTCTTGTTGAAGATGAATCATACAATGTGTTGGTTAAGCTTTCTTCTTAG
TATAGAGCGCTTGTATAAGGTATCTGTTTGTTATGGAGTGAGAACGCTCAAAAGATGCGA
AAGTTCTTCCCCAATATCTTGTCTCAAAATTCCTGAGGGAAGTTCTATCTTATAACTAGC
CCTTTTACATAGAGGATCTGCAATAAACTCTACGTTTTTTAATAGGGGGACGTCATTAAG
GATTAACCATTTGGAAAGGTTAGAAAAATCTTCGGGATGAAGACCAATTTTTATAGGAGA
AACAGCATAAGTTGCTAAATGATGTTGGAGAGCAGCAGAGATCAGCAGGGCAAGCTCTTC
CGTACAGGCCAATTTTCTATATAAAAACTTTTCGCAAACGAGCACAGCAATTTCAAGAAG
CTCTGGCTTAAGTTTCTGCGATAGTTTTTCGACTTCAGAGAGTAAATGAACGGATAGTTT
GCGAAAAACTTGAATTAACGAATGCAGATCATGAGAAAGCGCTTCCTGCTCCAAAAGAGG
AGTTTCTTTGGAGAATTGCGGGGTTTCAGAAGAGGTTTGGGAATGAAGATGAGGAGAAAC
CACGCAATCCTCCAAATTTTTAGGCTTTTAACTTTAGCACAGCGCTTCTCATTTCTTCAG
GAAGTTTATTAAGAAGTTCTTCTGCTTTTGTTGAGTCTAGATACGAGAGAATCAAAGCGA
CTTTCTCTGGAGACTCTCTGTTCATCATCTCTATCAGCTTTGGTATATTTATGCTTTGTA
TTTTTTCTTTCTGTTGGGAGACATGATCATAAGTATGGAAAGCAAGATAGAAGGTTGCTG
CTCCTAAAATGCTGAGACCAAGTAAAACAATCCCGATACTTAGAACAATAGAAGGGATGG
GGGAATGCTTTTGTACTGTGGGTTTCAGGAAAGGAACAATATCTACGGAAGTATGCTTTT
CAGGAAATACGGAGAGGATCTCTTGCATATGAGAAAGCAATTTGGTGCGAGAGCTTTTAG
AAAGTGTATTGAGATAGTCTTCGTCAATAAGAAGTTGTAGATGCCCTTCATTAGCTAGAG
GGAGATAGTTAATGGTGAAATGTTTCTGAGGAAGAATCGTTTGCAACGAGCGCTCTAGGG
AGGTTACAAGTAGGGTGTCACTTTGCTCAAGAAGGGGAGAGTAAAGATTGCCTTGCTGGT
CGGATAAGGTGATATGTTCTTTAGTTAATCCGGGAACACTGCGCATAAGGTAATCAGTAA
TAGAATGGACAAGCGATGGGGATAAGGTTAGCGCATGAGGAAGAGAGAGTATAACAGATA
TTTCTGCTGGAGCGTCTTCTTCTTGGGATAAAGCGACGGTAGCTTGGAGAATAGGATCGA
ACATAGTTAGATCGTTTTCCAGCTGCTCCTTTTTTGCTTGTATTTCCATTGACTGGAGAT
TCCCTAGATGGGTGAGTTTAAGCCAGTTTGAAGGCTGTTTCTCAGTAGATACTGTGGTAG
GAGTAGATTGTGGAGAGGAAGGTTTATACAAGACGATGAACCCAATCAGGATAGCTGCAA
GAAGGGACCCCAAAGACTTAGTGGAGGTGATCTTATTTTTCAGAAAGTGAGGTAGCACCA
GTGTTCTCCATGAAGCAAATTCTTACAAAAGCTCTACGCATAATTCGGGGAATAGAGCAA
AGGTAGAGCCTGTTAAGTATTCTGCAGAGAAAATGGAAAAGAAGAAATCTTCTCCTTATT
GCCAAGAAGAAGATTTTGCAGCCGGAATGACCAAGAGGCTCAAAAGGGCTTTTATGTTAA
AAGAGCCCTTTTGTCTTCTGTAACAAAAGGGCGTCATTAAAAACAATATATTGTCTAAAA
ATTGTTTTTTAGGGGGTTAAAGGGATTAAAATAAAAGAGACTGTTCATCTACTTTTATTT
CTAATAAAGGGTAAACGTGTGCTCGGAAGAGCTGCCCTATTGAATTTAGGGTGGATCCTA
CAGCAGATAAGCAGGAGGAGCAATTTCCAGAGTAGGCAATAGTTACAGTAAGTCCTTCGA
AATGAACGATACGTACAGAGCCTTCATCCATAGCAACCAGGGGAGCTATCTTTTCTTTCA
TCATGATGTTTAATGTAGAAAGTTGTTCATCGTAGGAAAGATTCTCCCACTCTTCTTTAG
AATAGGGATCCCCATCGTTTAATTGTAGGAGGGCATCTTTGAAGGGGAAAGGGCTGTCAT
TTACGGGAATATCGACACATTGTTCAATCGCAATATCAAGAGCATCCATCACCAAGTGGT
AAAGGGGGGATAGGTCTTCACGGAAAATAGAGGGCTGGGTACGTCCGTGGACTTCCTGCT
CAAGGTCATTTATAGTCATTTTGTAGGCTTCGGCAAAAGTCTTTCCAATCACTAATGAAC
AGGTGGCTTCAGCAAGAACAAGTAGATAGGGATGGCCGAAGAATTGAAATTTAGCTTCTT
GAATGATCCCATTTGTTTTGTTGACAAGCCAGTAAAAAATCAGGGTATTCCCCATAAGTA
AGTGACCCTGCTTGCCTATGATAAGTTGGGAGTGTTCATCTTCTTGCTCCTGAGATAAGA
GTCCCCCGTGTTTAGGCTGAAAGAATAAGCGCAATGATTTTGCGGGGAAGCTGCTCCATA
AAGAGAAAGGATAAAATGGAATGATCATAGGGATTTGGTGATGAGAGGTTGTAAATGCGA
GATGCCTTCTTGTAAGGCTGAGGCTAAAGCAGAGAAGTGTGTAGCGGGAGTACGTTCTGT
AAAAGACACATGCAGGGCGCTATGACAAAAGAAGGGTGAAATTCCAGAGCTTTGTAGGAT
TTGGGATAAAGGTTGGAATCGTTCGTACCCCAGTCCTACAAAAATGTTTTTCTGGGAAAG
AAAAAAACCTAAAGATTCTGCAGGAATGCCGGGAATAGCAAAGACAGCGACATTTGGCAG
GCGAGAGTCGATGTCTTCTAAAAGGAATTGCACTTGAGGAATAGCAGTTAAAGCTTGTTT
AAGAGCTGATCGAGCAGAAATTGCGGAAAGGACTAAGGAAGGGAAAGAAGCCGCACGTTC
TTGGCAAGCTAGAGAAAAAGCTGCAAGAGAGCTTAGACAAGTTGGGATTGGAGGGGTCTC
TGGAAGCCATAAAGAAAAATATTTTGTTAAAGAGGGCTTCATAAACATAGCTCCTGAAGA
GCCAATGCCTCCAAGGGATTGTGATGAGAAGGTAAGAATATCCGTCTGATAAAGCTCTGT
AGGGAGAGCGCATCTGCCAAGAATATCGCTAATGTCCACATGGAGAATGATGCTTCGTTC
TTTACATAAGGTAACGAGCTCTGGGATGGCTTCGAGTAGGCCTGTCATGCCATTAGCAGC
TGATATCGAGAACAGTAGGGTGCGAGGGGAGACTGCTTCTGCTAAATCTGTTTCTTTTAC
GCACCCTGTTTTGCTTGTTACCCAATCATATGTTGTTCCTAAATTTTGCCGGCGACAGAG
AGCATTTATGATCCATTGTTGTTCACAAGAAGGAATCAGGAGGTGATTCCTTCCTTGGAA
GGCATGTTGGTTTTCAAGAAGGGCAGCCACAATTATGGCTGCTATATGGGGGTAATAGGG
AACAAAATGAAAGGTAAAGTCTTTTTCTTGACATCCAGTTAGCTTGCGAGCAGAAACTTC
TGCTTCTGCCTGTAAAGCAAGAGCAGAAGTATTAACTTCGCAGGAGAACACATTTGCATA
ACGCTGAAAAGCTTCCTTAACCATCTCAGAAGGCGGGATGGTTTGTTGATTATTTAACCA
AACGAAAGTGCGCTCTTCGTGAATTTTTGTTCCGTCCATTCGTATACAATAGGTTTCCCT
GTTGGCAACTCTAAAGAGAGTACTTCTTCTTCAGTTAATTTTTCTAGGTCCATGATCAAA
GAGCGTAAAGAGTTCCCATGAGCAGAAATAAAAATATTTTTTCCCTGTTGGATAAGAGGA
AAAATGCGCTTTTGAAAGTAAGGGAGAGTTCTTTGCGCCGTATCAAAGAGACTTTCTCCT
TGTGGCGGAGCAATTTTGTAGCTTCTACGCCAGAGTCTAACCTGCTCTTCTCCAAATTGC
TCTGCAACTTCTTGTTTATTTTTCCCCTGAAGTTCTCCATACATACGCTCATTAAGCGCG
CTCGATTGAAAAAGGGGGATCATTTGTTCCAACTCTTTTTCACTATGAATCCTACTCATA
TCGGGGCGTTCTTCATGAATAATATAAGGAATTTTTTTAGAGCTGTGGTTAGTCATTGCT
AGAAGAGCTGTCATCAAGCTTCTGACTAGAGTAGAGGTAAAAATACAATCAATAGGAAGA
TTTTTAATCGCTTCCCCAGCAGTAAGTGCTTCTTGAATTCCTTGTTGACTAAGAGGGATA
TCTACCCATCCAGTAAATAGATTTTTTTGATTCCATACGGATTGACCGTGGCGTAGCAGA
ATAAGAAGAGTCATAAAAAGCAGGACGATTGTTGTGAAAGCCCTATCTTCCTCGTTTAAG
GATTATCTTTGCAAAGATTTTTTTACCTTGTAGGTCTATAGGTAGGGATGCGCAATTTGC
TGATTTTTTGAAAAGGAACTTCTTCTGGACTCTCTAGCGAAATCTTGATATGATAATGGG
TCGTTTTTATTTTTATCTCTGAATCTAAGAGGTCCTCGTTGTTGAAAGGGGGGAGGGTTT
CTTAGATAGTCGCTTATCAGTGGAATTCAAAAAATTAAGTGGTCGAAAGACAAGAGGACT
GGAATGGCAAAGGTTCGCCTCAATAAGTTTTTAGCGTCAGCAGGAGTCGCTTCGCGAAGA
AAATGCGATGAAATCATTTTTGCCGGCTCCGTTACTATTAATGGTAAGGTGGCTGCAGGA
CCTTTTGTGACTGTTGATGAAGAGTTTGATTATATAGAAGTTGGTGGGCAGCGCATAGGG
GCTGAAAAGAAGGTCTACTTCATGGTTCATAAACCCCTTGGCTATCTTTGTTCTTCTGAG
CGTAAATTTCCACAATCTAAGTTAGTGATCGATTTGTTGTCCCACTGCCCTTATCGTTTG
TTCACTGTGGGGCGTTTGGATAAAGAAACGTCGGGCTTGATTTTAGTAACTAATGACGGA
GAATTTGCTAATCGGGTGATTCACCCCTCTTTTGGGATCACGAAGGAGTATTTATTAAAG
GTAAGTCGTGATGTTACCGCAAAAGATCTTGAAAGCTTGATGTCTGGGACTATGATTGAT
GGGCGGATTGTGCGGCCAGTTTCTGTCAAAAAAGTGCGTCGTGGAACCATTAAAATCATT
GTAAATGAAGGAAAGAAACACGAAATTCGTCTTTTTGCAGAGGCTGCAGGGTTGCAGTTG
CTAGAACTGAAAAGGATTCGTATAGGAAGCTTAGTGTTGGGTGGGCTTCCTTATGGAAAA
TATCGAGAACTGACCGATGCGGAGTTAGATAGCTGTTTATCAGGGAAATCAACAGCTTTA
GTTGCCTAAACTAGAGAGCATTACTCTTTATAGTAAAAAAAGAAGGAGGTCTTTCTCCTT
CTTTTTTTTGTTTAGAGGTAAACTCGCGATTTAGGGAATTTTAGGAGCTGTTATGCTATT
TTGGGGAGTTTGCAGTTTATTTTTAGGGGGGCTATTCGGGGGATATTGTCGTTTGCGTTA
CACCGCAAAAGTACTCTTATTATCTTGGAAACAGCTTCTTGATCTTTCCTTGAGAAAAAG
GAGAGTGCTTCACGAAATGGTGAAGATATATTCTCTTCCATTTCCTAAGCTAGAAGAAGA
AATAGCTTTTTTAATACAAGGCTCTAAATACTCTCTGAAAGAGTTTCTTAATGCTTATTA
TGAGGATAGTTTTACTTTTTATGAGATGGAGCGATTTTTTACTCTCCGCTTGAAGCGGAC
TTTAGAATCCTTGAAAACTCTTCCTCACACGGAGGCCATTTCTAGTTTAATGGAAGAACT
GCTAGCCTGTGAAAATGCCTTTTCTTTTGAGGTTCGTGCCTTTGAAAAGGCTGCAGAAAC
TTATGTATCACTCCATAATCATCTAGTTGTTGGCTTGGCAGGGAAACTTTTCCGGTTTCC
GAAAGTTCCGCTTTTGTCTTTAGCTGAAATGATTTAGAAAGGCTCGGTTGAATGAAAGAG
ATCTATTATGAGATAGCGAGTACGGATTCAACAAATGCAACTGCTAAAAAAGGCATCTCT
CTATGGGACCCCTATGCCCTTACTGTAGTAACAACCAGAGAACAAACTGCTGGGAAAGGA
AAGTTTGGTAGATATTGGCATTCCACGGATCGAGATATCCTCGCTTCCTTTTGTTTCTTT
TTGTGTGTAGATAGTGTGGATAGTGCTTTGTTGTTTCGTATAGGTACGGAAGCAGTTATT
CGTCTTGGAGCTTCTTTAGGCATTCCTGGAGCCGTTATGAAATGGCCTAATGATGTATTA
GTTTTAGGGAAAAAGCTTTCAGGAGTGCTATGTGAGACTGCCCCGGTAGATAAGGGATTA
TTTGTGATTATCGGCATAGGAGTCAATGGAAACGTATGTGCAGATGAATTGCTAGTTATA
GATCAGCCAGCGACTTCTCTGCAGGAATTAATTGGGGAATCTTTAGATATGGAAGAGCAA
GTTTATCAACTTGCCAAGGAAATTAAATACCTCATACAAGAGCTTCCCTTATGGGGATCT
AAGTAAGCTTGTATTAATATTTTGCAAAGCGTCGACTATAAATGCTTTGCAAGATACCTA
GAGAGGCCATTGTAGAAATTACAGAAGATCCTCCATAAGAAATTAGGACAAGGGGAACTC
CCGTAATGGGTAAGAGCCCACTCATCATACTAACATTGATGAGTACGTGCATGACAAGAT
GCACTGTGACTCCCCCTGCTAGAAATCGTCCAAAATCATCAACCGCAACCGCAACGGTGC
GACATCCAAAACAGACTAGGTTATAAAACAGCCATAGTACAAATAAAAGTCCCAGTAATC
CGAACTCTTCTCCTATAGCGGGGAATACCGAGTCCGTATAGCCATAAGGAAGCCAGCCCC
TACCTGCAAATTCTCCAGATTTCCATCCTTGGCCTTTTAATCCTCCGACTCCGATAGAGA
TTAAGGAGGCTCGTTGGTGGTGATTGGAAGGACTTAAGCGTTCGTATTGATATTCTTTTA
ATACTCTAAGAGCATAAGGTTTAACTGTATCATGAGGAATAATCCCAGAGAAAATCAGTA
AAGAGCAAAGCATTCCTAAAGCAGCAAAGATCGAACAAATTTTTACCAAAGGAGGATAGA
TGTTCCCTATGTAAAAAATCGTGAGGGCTATCGGACATAGTACTAGGGCGGTGCCAAGAT
CGGGTTCTTTGAGGATAAGAAGAAAAGGGATTCCAACTATGATACAGGCAATAAAAGCTG
TTGTTTTAGAAGAGATGCGAGCTTTACGCATTTCTAGCATGTAGCTCAACATAATGACGA
CAACAAGCTTAGCGTATTCCGAAGGTTGAACGCTAAGGTTAATAATAGGGATGCGATACC
AGCGATGAACGTTTTGCACTGCCGGAACGAAAAACAAGCCGATGAGGCTAAAGAGAATAA
GAGCATAGAGAACCCACGCCCATCTTTTAAATTGGTGATAGTCCACATATAAGCAAATAA
AATAGGCGAACCATCCCAAGGCAAAATGGCGCAATTGTATTTTACTTTTTGCGGAGAAGA
GTCCTCGCGAGGTATGGACCAACATGGAAGAGGGATCTTGAGATGAGATCACAATAACAC
TTATGCTCATGAGCAAAATGATCACTACAAAGATCCATAAGTTCACTTGGCGTAAGTATT
TGGTGTTTTTCATACAAGGGATGTTATGCGTTCCTTTCTCTAAAAATCACAAGGAAATCA
CGTGTTTTTTAAAAGGCGAAGAGCATTAAGGCCCACAATCACGGTACTTCCTTCATGTAA
AATTACGGCAAGCCATAAAGGAATGATTCCCATAGATGCTGGTCCTGAAATAAATAAAAT
AATAGATAAAGCCAAAGCAAGATTTTGCGACACAATTCGGCGAGTCTTTTTTGCTTTTTT
TATCAGCCAGGGAAGAGAAGAGAGCCCTTGGTTTAAGAGAACTACATCAGCAGCTTCTAT
GGCTGTTGCGCTGCCAGCTTCCCCCATAGCGATCCCTACAGTAGCTTGCGCTAGAGCCGG
GGCATCATTAATTCCATCTCCCACCATCATGATTTGTCGAGTCTTTGCGAGTTCTTGGAT
TTTAGAAAGTTTATTATCTGGGGTTAGATCGTAGAACACTTCATCAATTCCAAGCAGTTG
AGCTGTGTTTTCTGCGCTAATACGATGATCTCCTGTGAGCATGCATACTGGATAACCATT
TTTTTTCAAATAGGCGACAATATCTGCAGCATCATGGCGCGGGGCATCTCGAAAGTAAAA
AAGAGACACGCGTTGCCCAGAGCAAGCAATGGAACAGGTCTCTCCTCGCGCTTGTGCTTG
TTGAGCACGTTCGCGAAGTTGTTCTCGATATTCTTCAGGGACATAGCGTAGGGCTGTTGA
GACTCGTCCAACAAAGGCCTGATCTCCATTAAATTCTCCTTGTACACCCTCGCCTGGAAT
GGTAGTACATTGTGTTGCCGGTAGGGGAAGCACTTGTTTCTCTGTTAGATAATTAACAAT
TGCCTGAGCAATGGGGTGGGACGAAGATTGTTCCATTGCTAGCACATAGGAGTAAAAAAG
AGGGGATTCAGGGCCAAAATCTTCACATCCACAGCAGGTTAAGTCTCCGGTAGTCAGTGT
CCCAGTCTTATCCATCACTACGGAGTTGCAAGAGACTAAGCGATCTAAGACTACGCCTCC
CTTTAGTAAAACTCCATGTTTGGCACAGGCATTAATGGTGCTGAGATAGGCAATAGGGAT
AGCTATGATAAGGGCACAAGGAGAAGCTGCAATTAAGAAGGCTAAGGCTCGGTAAAAAGC
ACTGTCTGGCCCTAGGAAAGGCAGTGTCGTAAATAATGAACCGCCTATTGCTATAGAGGC
TGAGATCGCGAAGATTGTTAAGGCATACGTTGATGAGTAACGATCTAAACGTTGCTGGAG
TTTAGGTTTAGCGCTTTGTGCTTGGATAACAAGATTGATGATGTGGGCAATGGTGGACTC
TGCTCCAATTCTAAGAACTTTGAGGTCAAAACTTCCTTCTAAGTTATGAGCTCCTGCGGG
AACCGTATCCCCAATATTACAAGATTTGGGAATCTTTTCTCCTGTTAGATGCATCAGATT
AATAGAGGAGGCTCCTTGGATAATTTCTCCATCTAAAGGGACAACCTCTCCACTCTTAAC
TCGGATAACCTCTCCGACTTTTACATTTTGTACTAAAATCTTTTGTAATGAGCCATCTTG
TTGAACAACCCAAGCTACAGTAGGTGCCAAATGTTTTAAAGAAGCGAGAGTACTTTTGGC
TTTCCCTGAGACCATCGATCCTAGAGATTCTGAAATAGCGAAAAGTACTAAAAGCAATGC
GCCTTCTAAGGCTCCTCCAATGAAAATAGAGCCGAAAGCTGCAGATGTCATGAGAATATC
GATATTCACCGTTTTATTAAGAATATCCTCAAAAGATTTTACGAGGGCAGGCGTTCCAGC
TAGGAAGAAAGTAAGAATAAGTAGCAAAGAAGAGAGAGGCTGATATCCGGTCCAATGAGA
AAGAAGCGACCCTATATAAAGAGCAAGGGATATGTAGGCAGATTTTAGGGTTAAGTTTTG
GCTTAAAAGACGATTCTTTCGGGAAAGTAAAGGACTGTTTTCCTCTGCCATCCCTGATTC
AAAAAAATCGTTGAGTAATTCCCGTGAAAATGGAGAAGAGAAAAGTTGTGGGAGCATAGG
ATACCTACTAGGAGTCTAGACTAGAATAACCGTATCAAAGAACAGCACAGGCTGATCGCA
GTAATAAACATTCCTACTCCCCAGACAATTGCGGGGGTAACAGCATTTTTTATAAGACGG
GCTTTCAGTGCAAGTAGAGCACCAATAATAATAGAAGTTAGAAGGGCGGCTATTGTATAG
CTTACGGTAAGAGCTATTGGGGAAAATAAGAGTAGGCCAAGAAGCCCTCCACACGCTTTA
ACGCTCCCCTGTTTAAGAGGATGAGGGTAGTCCTCAAATTGGATGTGGAGTTCTTCTCTA
AGCATTGTGTTCAAAAGAAGAGAAGAGTCCGCACACACAAAGTCCACCATTTGTGAGATT
AAAGGCTCCTGGAACCCTTGATTAGCATAAAGAACTTTTAATTCTATGCGCTCTTGTTCT
GGGTGTTCCTCGATCTCTTTTTTTTCCTGTAGCATATTTCTATGGGTAAGCTCCATGTAA
GCCCAAGCTGATTGAGCTCGTCTACAAGCGGTGTAAAAAACCCAACTTAACCCTGTTGTA
AAAAGGATTTTCCCATAAGAAAACACGGGGATCGTTGGGACAAGGAAAAATACTGTGCGA
ATGAAAAATATAAAAACACCGCAATCTATAGCATCATGAGCTAAGTGATACCAACAGCCT
TTCTTTGTTTGATGCGGCTCTCCTTTACAGACTTTGTGCATATCCTGCACGTCTTTAATA
TGTTCTTCTGGGGATAAGTTCCCAAAGTGTTCATATTCCGATGTCATAAATTCTATCTCT
TGTCCCTTTCGATCTCACTATAGAATTATCTATCTGTTTTGGGTAGGAGAATTTCTTGGT
TATTCATATAAGGGCGCAGCGCATGAGGAATCACAACGGATCCATCCTCTTGTTGATAAT
TTTCTAAAATAGCTACCAACAATCTAGGAGTTGCTAATCCTGAGCCATTTAGAGTGTTCA
CGAAATGTAATTTGCCTTGAGCATCGCGATAGCGAGTCTCAGAGCGACGAGATTGAAAAT
CTCCACACTTGGAAATAGAAGAGACCTCATAAAAAGCTTGTTGCCCTGGAAGCCAAACCT
CTGCATCGATCGTTTTTTTGGCTGTGAAAGACATGTCCCCTGTAGAAAGTAGAGAGAGCT
GGTAAGGGAGTTGAAGTTCAGAAAGAATTTCTTCAACAATGCCAATCATTTTTTGATAAG
CAATCTCTTCTTGTTCTGGGGTTGTAAAAGCAAACATCTCTACTTTATGGAATTGGTGGA
CTCTTACTAATCCTCGTTCATGAGATCCTCCAGCACCAGCTTCCCTGCGGAAACAAGGGG
TAAAAGCTGCGTAATAGAGAGGGAGATCTTGCTCGTTTAAGATCTCTTGAGAATGGAATC
CATTAAGAACAACTTCTGCTGTTGGAATAAGGAAAAGAGACTGCTCTCCGTCTTCAACAC
GATAGTACTGCCCATCAAATTTTGGAATTTGGCCTGAGCCAAAAAGAATATCGCGTTTGA
CAAGTAGTGGAGGAAGCCATAGTTGAAATCCATGCGCTTGCTGCTTATTAAGAAGGTAAG
TCAACAGAGCCCATTCTAAAAGAACGCCTTCATTTTTATAAGCTGGCCAGCCGGAACCTG
AGGTTTTGGCTGGAAGTTTAAAATCTAAAATTTGCAGCTTTTCATTGAGTTGTACATGGT
GTTTAGGAGGAAAGGTAAAAGTTGGAATTTCTCCGTGGCTTTTAATAATTTTGTTCCCCG
ATTTATCAGGGGAGACAGGAACGTCCTCATCTGGATAATTAGGCAGTCTTGCCATGAGAT
CTAGTAGAAGAGCTTCTTGTTCTTGTAACGTTTTTTCAAAAGCAACAAGTTGGTCTGCAA
TAGCATTAACCCCTTGAATAAGGGGAGTGGCATCCTCGTTAGCAACTTTAGCTTTATGAA
TTTGGCCAGAAAGAGCTTTACGTCTTGCAAGTAAGGACTCTGAATCTGCTTTCAGTTGAC
GCACATTTTTATCTAAGTCTAGAAGGCGTTCTAACGAAATAGAGGGATCTTTTTTTTGAA
GACGGGCTTCACATTCTTTTGGTTCCTTGCGTATTAATCGTATATCCAACATCCTTGCAT
CTCTTTCGCTATCTGATTTTTCAGGTTGAGTATATGGAAGTTTCGTCTGAGCAACAACTG
TTTTTTATGCGCGAGGCCGTTGCATTAGGTGAAAGGGGGAGGATTTTTGCTCCCCCTAAT
CCTTGGGTGGGGTGTGTGATTGTAAAAAATGGATGTATAATAGGAAGAGGGTGGCACAAA
GGAATTGGGTCCCCGCATGCGGAAGTTTGTGCTTTCCAAGATCAAACTAGCTCATTGGTA
GGAGCAGATGTGTATGTCACCTTAGAGCCTTGCTGCCATTTTGGTAGGACTCCCCCCTGC
GTAGATCTTTTGATCAAAAGTAAGGTGTCGTCAGTTTATATTGCTCTGCTAGATCCTGAC
CCTCGTGTTTGTAAAAGGGGGGTTGCTCGTCTGAAGGAGGCGGGAATTTCTGTTTATGTG
GGGATAGGTCACGAAGAAGCAAAGGCTTCCTTGCAACCGTACTTGCATCAAAGAGAAACG
GGGTTGCCATGGGTTGTTATGAAAACGGCCGCGTCTCTCGATGGTCAAACCTCGGATCGT
AGAGGGATATCGCAATGGATTTCAGGAGAGCAGGCTCGGTTAGATGTAGGAAGACTTCGT
GCTGAGTCCCAAGCTGTAATTGTCGGTTCGCGTACGGTGTGTTTAGATAATCCTCGTTTA
TCTGCTCGGATGCCTTCAGGGGATTTGTACGAGAGACAACCGTTACGAGTAGTGGTGGAT
AGCAGAGGGAGTGTTCCTTTAGATGCTCGGGTATGGAATCCAGATTCTGGAAATGTTTTG
CTTGCTACAACGGAACAGTGCTCTAAGGAGCATATTCAAAAATTAGAAGATCGGGGAGTG
GAGGTATGGAAATCTTCTCCCCAGCAGGTGGATCTCAAAAGACTTTTACAATATCTGGCA
GAGAAAGGATGTCTACAAGTGCTTGTTGAAGGGGGGGCTCGGTTGCACTCCGCTTTCTGG
CGTGAGCATCTTGTGAACGCAGGTGTGATCTATTGGGGCCCCAAATTTTTGGGGGATCAA
GGTAGTCCTATGTTACGAGATCTTCAGTTATGTTTGGATAATGCAGAACATGTGAAAATC
ACAAAAACTTTTTTAGTTGGAGATTCTGTAAAGACATGTTTTGAATGCGTGGGGAGAGAG
GATGGATAGGTGAGCTTAGGGTCGCAGAAAGTATAAGTTTGTGCTATACTCTGCACACAG
CAAGGAGCTTGTATTAGAAAAACTTTCCACTAGCTGAGTTTTTCTCAAAAACGGGATAGA
TTGAGAATGGTTACATGTGAAGCCGGGATAGCTTCGGTACAGCAAGCGATAAAAGATATC
GCTGACGGGAATTTTGTCATAGTTATTGATAGGGAATCTCGAGAGAACGAGGGAGACTTA
ATTTTAGCAGGAGAAAAGGTCTCGGCAGAAAAAATGGCCTTTCTTTTGTCTCACACAACG
GGCATTGTCTGCGCTTCGGTCACTCGTGAGCAAGCAAGAGTTTTGGACCTGCCCGCAATG
GTTCAAGAGAACCAATGTGCCTTTAAAACAGCTTTTACTGTTTCTGTAGATGCTTCGTCA
GGAATTACTACGGGAGTTTCTGCAGCGGATAGAACGAGAACAGTTCAATTATTATCCGAC
CCAACGTCAATTTCTCAATCTTTTGTTCGTCCAGGACATGTTTTCCCTTTAGTTAGTCAG
CCTGGTGGAGTAGTCAAACGTCCAGGACATACTGAAGCATCCATGGATCTCATGCGGCTT
GCTGGGATGTATCCTTGTGGTATTTTTGCTGAGCTTGTCAATGCAGATCATTCTATGATG
CGGCAACAACAGATACTAGATTTTGCTGAGCAACATGGTTTTACGGTTATTACCGTAGAT
GATCTGATTACTTATCGATGGACCTTTGATTCTTTAGTTGAGCATGTTTCTTCAGCACGG
ATTCCTACCAAATATGGGGAGTTCTTCATACATGTTTATAAATCGATTATTGATGGAACA
GAGCATTTTGCTTTAGTGAAGGGAGATATTCGGGAACAAGAATCCGTGCCTGTGCGTGTG
CACTCAGAATGCTTAACCGGAGATGTTTTGGGGTCTTGTCGTTGTGATTGCGGAGCTCAG
TTGGATATGGCTATGCGGTATATTGCAGAACAGGGCTTAGGCGTTATTGTGTATCTTCGA
GGGCAAGAAGGGCGCGGTATAGGTTTTGGGCATAAAATTCAAGCTTATGCTTTACAAGAT
CTTGGATATGATACGGTAGAGGCCAATCTCCAACTAAGTTTTCCTATAGATGCTCGAGAG
TATGGAGTAGCTGCACAAATTCTTAAGGATCTCCGGTTGACAAGCGTGAGATTGATCACC
CATAATCCAAAAAAGTTTTTTGAGCTACAGCGGTTAGGAATACACATTCTCGACCGGATT
GTTTTGCCCGTCATCGTCTCTTCTGAAAATGAGAGGTATTTACGAACAAAAAAAGACCGA
ATGGGGCATTGGTTGAATTTCCCTGTTCTTAATGAGTCGGAGGATGAGTATGAAACTGTT
GAAAGGACTTCCTGTTGCTAAGGATGTGCGTGTAGCTATAGTCGGGGCGTGCTTTAACGC
TCCTATTGCTGATCGCTTGGTTTCCGGAGCTCGAGAGACATTTTTTGAGTCCGGAGGTAG
TCCCGATTCTTTGACTGTTGTTCGAGTTCCCGGTGCTTTTGAAATTCCCTGTGCCATTAA
AAAAATGCTCTCTAAAGGAAATCTTTTTCAAGCAATTGTTGCCTGTGGAGTCTTAATTCA
GGGGGAAACTTCGCATTATGAGCATATTGCGGATAATGTTGCCGCAGGTATCGCTCGATT
GTCTGTAGAATTCTGTCTCCCAATCACTTTTTCTGTGATTACTGCTCCTAATGTAGAAGC
TGCTTGGGAAAGAGCAGGGATAAAAGGCCCAAATTTGGGAGCTTCAGGAATGAGAACGGC
GTTAGAAATGGCGTCGCTGTTTTCATTAATAGAGAAAGAATAAAGATTGATATCGGTGAA
AGCGCCCGACTAAAAACCGGGCGCTTTTTTTGTTATAGATGGATGCTGACAGATCCATTC
AAGTGGATTTGAACAGCAACGTTCTCAGAGAAGATGTCCAATCCTTGACAGGAAGAAGCA
GTTTCAGAGAAATCTAAAACGACTTCTTCGGGAAGAATTTGTTTGTTTTGCATCTCTTTG
TGAGCTTTCAAGCTTTTTGCTACCAATGATAACGTTGTGGCGTAAATTTGCTGAGCTCGA
GCTTCCGCATTCGTATTTCCATGCGCAGCGCGTGTTAGTTCAGATATAAGAGTTGGTAGT
CCTCGTAAAGAAAGAGCTAAAGAGTCTCCCTTATTTGTATAAAAGCTATTCACTAAGCTT
TCAGCATCTTCCAAGGAAAGAGACTTAAAGCTTGTTGTTAAAATAGCAGCTTCTGAAGGG
GATAGGTTCATTAAAGTAGCTATTCTAACTAAGGCCATTTCAGTTCGAGAAGAACCCGCA
AATCCTAGGCGATTAGCTCGGTAAGTAAAGTAGCGGGAGAAGGCTTCTTCAACCGTAGCA
TATTGTTGCAACATGGACTGTAAAGGAGAAAAGTCCATATGAAACTGAGAGGATATCCCC
TGTTCTCCACAAAAATCTAAAGCATAGAGATACAAGTCTAGAGCCAAAAGCGCGCGTCGC
GAGCGTACAGCAGATAGTAGTTGTAAACTAGGGGCATTTGTCAGGGAAAGTAACTCATCA
TAATTAGCGAGCTTTCTCAATGAGAAGAAGAGCGTTTTTTGTTCTGGAGAGAGTCTAGCA
AACGAAGGGCTCAATTCTGGGAAAGTATGCAGAACATGCAAAGCTTTTGTATAGAAGACC
TCTTTTTGCGTTTCTGAAAAATAAGGCTTAAATGTGGCAACAGCTTTTGTTGAACATCCT
AAGTGGCGTAGGATGATAGCAGTTTCTAAAATTTTGACGGAATCATAAAACTCTTTAGGA
GAATTTAGGAATAAGGAGAGCTGCTTATGTAGGGTAAGGAACTGTTTAAATGTCATAGGG
GATTCATTAGCCTGCAGCTGGACAAGCTGAGCATAAGCTTGGCGGGAGCCCTGGATAAGC
AGGTGTAGGTGAATCAGACTGCGTACTGCGATATCAAAAGCAGGGACTTTCTTTTGGAAC
AATAGGGGAGAAAAGATCATCCCCGAAGGAGCGTTTAAAGAAGTTCCTGCAGGAGAAGGT
TCAACTAACCACAAAAGTTCTGGATATTGACGGACTTTTTGCTCTATCCAAGCTTCTGAT
CCGATTTTATTGGCTCCACTAGGAAGCGTTACGCGAGGTTGGGGTGCCGAGAAAACAGGG
ACACTGGACAATGTGACGAAAAACAAAAGACAGTTGCGAAAGGTAAAGTTAGTTAGCATA
TAATCCTCTGCTACTCCCAGAGCTTTGCCCCTTCTTAATACGATAGGAGGGGTAACTTGT
AAAGAGCTTAACGGGGAGTTATGTGGTTGATATCAATGACCGCGGTGGGTCTCCAAGGAA
AAGCCCTATAGTTGAGTGTTTTCAAGAAGTAAACACTCTTGAGTTTTCGGTGCTCTCGAG
AGACTCGACCAGCTTCATCCTANCATGATTTTTCGTTAGGGGCAAGGGTCCTTGCAAGAT
CTTTTCATTCTAAGTNGAGAAGGTGATGTTAAGATTTTTATTTAATCTATGGCTAAAAAT
GAAGCTTTTATTAACTACTTAGTTAATAAGATTTGTGTTATAATATTACAAATTTATTTT
TAATTTAGTAGGTTTTATGAAAAAGTTTGTCTATAAGTACAGTTTTGGGGCTTTATTGCT
GCTCTCTGGATTGAGTAGTTGTTGCCCTAGCTCTTATGGATCGACTCCTGCAAAAAATAC
AGCTGAGATAAAAGAGGAATCTGTTATACTCCGCGAAGAGCCGGAATCCGGCTGTAAGAA
GAAATCTTCTTGCTGCTTACGAAAATTTTTCTCACGCAAGAAACCAAAAGAGAAACCAGA
GCCTGTGTTGCCGAACTTTAAGTCTTACGCAGATCCGATGACAGATGCCGAAAGAAAGGA
CCTTTCTTTTGTAGTGTCTGCTGCTGCTGAGAAGTCTTCTATTGCTTTGGCAATGGCTCA
GGGGGAGATCAAAGGAGCTTTGTCTCGTATTAGAGAGATACACCCTCTTGTATTGCTTCA
GGCTCTTGCGGAAGATCCTGCTTTGATTGCTGGAATGAAAAAAATGCAAGGACGCGATTG
GGTCTGGAATATCTTCATGACAGAGTTAAGCAAAGCTTTCTCTCAAGCAGCATCTTTAGG
GGCTTTCAGCGTTGCGGACGTTGCTGCGTTCGCGTCAACCTTGGGATTAGACTCGGGGAC
CGTTACCTCAATTGTTGATGGGGAAAGGTGGGCTGAGCTGATCGATGTTGTAATTCAGAG
CCCTACTATATAAGGCCACTTTGTTCTATAGGCCCCCTTTCCCCAGATAGGAGAAAGGGG
GCTTTTGTATTATTCCGCTTATTTGCCTCCGAGGCGGATGCAAAATAAAAGAGTAGGACG
ATGTTACGGTTTTTAGAACAAATTAATAGTTTTTTAACTTTTTTCTGCGTGTTCCCCCTG
ATTCTTTTCTTGGGAGGAATATTGACATGGAAACTGCGGGGGCTACAGTTCACTTCTTTA
GGAACAAGTTTTCGCTTGATGCTAAGTAATCAACAGGAACCCTCTGTCTCTGAGGGAAAA
GGGGTTTCTCGTTACGAGGCTGTTGCTGGTATGTTAGCTGGTAATTTTGGAACAGGTAAT
ATAGCAGGGATGGCGATCGCTGTTGTTAATGGGGGACCTGGAGCTTTACTTTGGATCTGG
ATTGTTACTTTTTTGGCAGCAATCGTTCAATACGCAGGGGCTTTCCTTGGATGTAAGTAT
CGCCAGTTTCAAGCGGCATCTCAGGAATATATTGGAGGACCAATAGCTTGTTTGGGATAT
AAAATGAAAAGCCGTTTCTTAGCTGGAGCCTTTTGTATAGCTGGTTTAATCTCTGCTTTT
TTTGCAGGGAATTTTGTTCAAGTTAACGGAATTGTTTCTCTGTGTGCAGATAGTGTCTAT
ACAAAAATTTTGGCAGGGGTGTTGTTAGCGCTTTCTATTTATCCTGTTTTAGCTGGAGGA
AATACTCGAGTTCTCCGCTTTTCTGCGAAAGCAATTCCTTTTGTAGCGGGCTTCTATTTC
CTTTTCTCCGTCATAGTTTTAGCGATTCATTGTGATAAAATTCTTCCGGCTTTGCACCTC
GTTTTCTCTTCTGCTTTAGGTATAAAGGCTGGAATTGCAGGAATTGGCGGTTATACGATA
GGACAAGTGATTTCAACAGGATTGAATCGAGCTATTATGGCGACGGATTGTGGAAATGGT
ATGGTTTCCATTCTACAATCCAATTCTAAAAGCTCTAACCCAGTTGCGGATGGATTAGTA
ACTCTTCTCCCTCCTGTAATTGTCGCTGTTGTTTGTTCTATCACAATGATGGTTCTTCTT
GTGACAGGAGCTTATGAGTCCGGAGAACTAGGAGTTTTGATGGTTATGCATGCTTTCAAA
TCCTCTTTAGGTATGTGGGGAGGAAGTGTTGTCTTCATATCTATGCTCTTATTTGGGTAT
ACAACAGTGTTATCATGGTTTGCTTGCGCAGAAAAAAGTTTAGAATATATGATCCCAGGA
AGGCGAGCTAACCTATGGTTAAAGGCTGTTTATATATTGGTGATCCCTATGGGAGGTGTT
TTAGGCATGCAATCTGTCTGGGCACTATCTGATTTAGGTTTCTGTGGGATGGTAATTTTC
AATGCGATCAGTTTGATTGCTTTGTTTAAGGAGGTAATTGCTACTCGCGATGAAGTAGCT
CTTCTTCGTAAAAAAGCAACAGCTCAGGTTGATCCTTTAAGACAGTAGTGCAAGCATAGG
GCCGCTTTATTATAAAAAGCGGCCAAGCCTCTTCTTCAAATATAGGAGATCTTTTATGCA
ACTTACTTCGCAGGCTTTTTCTTATGGCCGTCCGATTCCTAAAAAATATTCATGTCAGGG
GGTTGGAATCTCTCCTCCGCTTTCTTTTTCTGATATCCCTTCAGAAGCTAAAAGCCTTGC
TCTTATTGTTGAAGACCCAGATGTCCCTGCCAATGTTCGGGAAGATGGGTTGTGGATCCA
TTGGATAGTATATAACCTCTCTCCCATAGTATCTAATCTTGCAGAGGGAGCTCAAATTTT
TGCTGTTCAAGGGATAAATACAGCAGGAGAAATAGGCTATTGCCCTCCTTGTCCGCCAGA
CGCAAAGCATCGCTATTACTTCTATGCCTATGCATTGGACGTTGTTCTCCCTGAAGAAGA
GGGAGTAACAAAAGAACAGTTGTTAGAGGCTATGGAAGGACATATCCTTGCCACAGCGGA
ACTGATGGGCACTTATGAACAAGATTAGAGAGATTACTCTTCTTGAGGGATAAACTCCTC
TCGCTTTTTGCGGTGTTTCCAATATAACGGACCGTAGTGATAGCAGAGTTCCTCTCCAGG
AAAAATGTCTTTGATAGCCCGAATAATAATATGGAATATGCCATTTTCAAAAGCCCCAAC
AGCTTCTAGGTTGGGGTTATCGCTGTGATTAATAAAGCGGGTAATGTTCCCTAGCTTCCC
ACTATCGATGGTAAAATATCGAAAGGAATGGCGGGGGACTGGATAGCGAAAGCAGTAATC
ATTTTCATCTAACCAAAGAGCTTGTCGTCTACGCAAAATTCCCGTGTATTCCCCGATATA
GCTCCATGCAGGAATGAATTCGCGAGCAAAAACTCCATATCCTATAAGAGCATCAATCCA
ACAGATGGCAACAGGAGGGATTGTAGGAGCTCGGAGTTGCTGCTTATGTAATTGCCCCAA
CCATTTTGTTAAAGAGGAAATAGCTAGGCGTTTTTCTTCTCGGTAACATAGTCGTTGTAT
TCGTTTTTCTATTACGGGATCTTGGAATTGAAGTTGGGGAAGAAACGAGAACTGTAAAAG
TTTCTCCACTCTTGATATGGGATAAGGGTTGGCGGAGGCAACCCCTCCATGTAAAGAGAG
ATATAGGGTGTCTTGAGTGCAGCTAATGGTCATACAAGGCTCGGAGAAGAAAAGAAAACA
GGATCTGTGATACCAGAGCTTTGAGCAATTATTGGGCGAACATTTGTGATATCTTGAATA
GCAGAGGACACAGTGTTTAAAGCTTTTTCTGCTGTATTACATTCGAGAGAAAGATGTGCA
AGATAAATTTTTTTAATTCGGGGAGTGAGTACCTGCCGAAGCAAGGCTCCGCATTCTGCA
TTGGAAATATGACCTTGTTTGCTAAGAATGCGTTGTTTGCAACTCTCCGGTCGTGAAGAT
TGAAGGACCATTTCGGGATCGTGATTAGATTCTATTAGCAGGTAGTCGCAATCATATAAT
AGATGTGTAATCCAAGATGTTCCCCATCCTAAATCTGTGCAAAATCCTAATTTGACTCCA
GAATATTGAAAAATAAATCCTACAGGATCTACGGCATCATGCGGCACATTAAATGTTTGA
ATGCGAAGATCTTCCATAGAAAAGTTATGCCCTGTTGTAAAAATTTTAAAAGTGGGGCAC
AGATCTAAAAGTTGGCGTAAACTGCGGGCGGTCTCTATGTTACATATGATTGGAGTTCTG
TAGGTTTTAATAAAGCTTCTAAGTCCAGCAATATGATCGGAGTGCTCGTGAGTGATTAAA
ATACCCTGAATATCTTCGGGTGGAATGTCCATAGAATGCAAAGCATCAACCACAGCTTGT
TTGCTAATCCCTAGGTCCACGAGTATTTTGCATGCCTCTGTCCCTAGATAGGCGCAATTG
CCCTTGGATCCCGAAGCTATGGGGAAAAAGCCTTCCATTGATTAATCTTCCTGATTTGAT
AGTTGGACCAGTATTTGACGTGGTTTGGCTCCTTCTGAAGGGCCTACAATTCTCGCTTCC
TCCAGCTGGTCAATAATACTTGCTGCTCTAGCGTAGCCAATTTTGAGTTTTCTTTGGAGG
AAAGTTGTTGAGGCATTCCCTGTTTGCAATACAAGAGTTTTTGCCTGATTAAATAAAGGA
TCTAGACTCTCTGGATCCATAGAAGAGGAGTCGTCGTACGTATCAAATGAAGGAATTACA
TACTTACAAGGGAATCTTGAACATAAATCTTTAATGACTTTGTTAATATCGTCATCGCAA
ATATAGGCTCCCTGTACGCGCAAAGGTGCAAAGGATCCTGGAGAAACCACTAGCATGTCT
CCGTTCCCCATCAAATTTTCTGCTCCCGGTTCGTCGATAATAATTTGACTATTCACTTTG
TTCGCGACTTTGAAAGCAATTCGAGACGGGAAGTTTGCTTTGATTAATCCTGTGATGACG
TCTCGAGAAGGACGTTGTGTTGCTAAAATGAGGTGAATCCCCACGGCTCTAGCCATTTGA
GCTAAACGCACTATAGGCGTTTCGATGTCATGAGAGGAAGAAAGAAGTAAATCTGAGAGC
TCATCAATAATACCGACAATGAAAGGCATTTTTTCTGGGATTTCTTTGTCGTAAGAAGCT
TCAATATCTACATTGCGAGTTCGAGAGTTGAATGATTGGATATTCCGTAGCCCTAAAAAT
CGTAGGATTTCATAGCGAAGCTCCATCTCTCGAACAAGCCAAATTAAGGCGCTATGAGCT
TCTTTGGACTCCGTAATAACGGGCGTTAACATATGAGGGAGCTGTGAGTAACCAGTCAAT
TCTACTTTTTTAGGGTCTACAATCACAAGTTTAACATCTGTAGGGGGAGAAGTCATGATG
AGAGACATGACAATTGTGTTGATACAGACAGATTTTCCAGATCCAGTGGTCCCGGCAATA
ATTAAGTGAGGCATGGTTGCTAGGTCAGTCCAAAAATTATCTCCATTAGCTTTTTTTCCA
AGGAGCAAAGGAACTTGAAGTCTCTGGGTACCTTTTTGGTAGTCTTCTAGTAAATCACGG
AAGTTTACAGGTTGGGGATCTGGGTTAGGGATTTCAATTCCAACAGCGGCCTTCCCTGGG
ATTGGAGCAATAATGCGAATGCTGGAAGCTTGTAAATTTAACGCGATATCATTTTCTAGA
GCCTTGATTTTCTGTACTTTAACTCCTGTATTAGGGAGAACTTCAAATGCTGCAAGGGTG
GGGCCGGAGCAAATGTTCCCAATGGAAGCATCTATGCCAAAACTTGCCAAAGTTTGTTGT
AAAATAGCGGCTTTCTTTTTTAATTCTTCTAAAAGCGATTCCGGCCGTCGTATGTTCCGT
TTACTTAACAGATGGTATTGCGGTAAATCGGGAGCCTCTCCTGCCACTATAAAGGGAGAT
GGCGATGAAGATGGTATAGGCGTTGAAGAAGTTCTTTTTTGTAAAAGGTCTGGAAGATCC
GGTTTCTTTTGAGGAGCCAGAGTTCTTTTCGCAGGATGTGGTGGAGAGAGAAAAATAGTG
CGATTAGAGGAGTCGCCATCATGGAGGTCTTTATTTTCCAGAGGGAGGGAAATCACGGGG
GTTGGAAGTTTTAAAACTTCTTTTTTGGCGAAAGAAGATGGAGCGGGTACTCGAAGTGAA
GGCTCGGGACAATAGGACTTATTATTAACAAGATTTTTTAAAAGCTTTTTGCAGGCGCTC
CAACATGCGTAAGATTTGTTTTTGAGAAATTTGAGGAGAGCGTCTAGAAGTGCTTTTTTT
TTTAACACAAAAGACTTGGGAATAAGGTAGCAGATTGCGCAAAGCAATATAGCGAGAAAA
ATTAATCCAGTTCCCACTGCGCCAATTAATAGTTTTAAGGAAAAAGAGTTCCCATCATAT
AGCAGGTAAAAAGGAATGCCCCCTAAATAAGCTTTTGGAGGTTGAAGGTCCATAACAACC
ATAGGAACTCTTGTAGCCAAAAACTGGGGAAGATTTTGTGCAGGAGAAACCATGGATAAC
AGTATGGCGCAACAAACAGGAACAGTGCCGAAAGCTACCGCCTTTCTAAAGGCTAGTGGG
GCGGGAGTTTTTTTCATATTCAAGAAAGAAAGAAAGCCGAAGTAAAGAGGGATTAGAAAG
GCGGCTACTCCAAAGTTATATAATAGGAAAGAACTAAGAGACCATCCGAGCAAACCTATC
CAATTTTGCGTGTAAGGTTGGTTATGCTGAAAGCTCCATAAACTAAGTCCTGAGAAACAG
GCCAAGGCTAGATAGATGCAGGTTTTGATAGCAAAGACTGTTTGTGGAGAAAGAGAAACG
CTGGCTTTCTTTCGTTCTTTTCTCATGATTCCTCTCTTATACACTGTACATTGATACGGA
CTCTTACAAGGAATAGCATTCGTATGGAGATATGGCTTGTTGATAAAGCGCAATATTCCA
ACGCGCATGTGTAGCTTGTTATAACAAGAAAAACAAAAGAATCGAAGCAGTCTTTTTAGG
AAACAATAAAGAAGGGCGAACGACGGGGTTCGAACCCGCGACCTTCGGAACCACAATCCG
ACGCTCTAACCAACTGAGCTACGTTCGCCACGGCAAAACTTCCCCAACTGATGTAGCGTG
CAGGCGCTTCATGCTGGGGAAAAAGCAGTATAATAGAGGGATTGTTTTTATGGAAGATGA
AGGTGAATAAAATCTATCGCGCTGTTTTTTTTGGAGGGGGATAGTAATAGATTGCCTTGG
ATTAGGCAAAAAAGTTTTTTGATTAGCAAGTGATTGCGCAACAAGAGTGGTAGATGAAGT
AAGAGAATGAAAAAAAATGGGCAAATTTTTTTGTATAAAAAGAGGTTGAGGAGGTGTTGT
GAGGAGGAAAAGGTTTTTGTAAGGAGGAGTGGGTTAGGGAAAGTTGAGAAAAAATAGATG
CAGAAAAAATAGAGGTTGATATAAGATGTTGCTTTCTTTCGAACGAAGGTTTGAAAAGAA
CACTTCTCACGATGATGAGGAGGCGCAAAAAGGGTTTACGCGAGAGTGTGAGCCTTTCTT
AACAATGCAAATGAGATAGAATGCAAGCCAGTATAAATGCTTGTGAGGATTTCTTAAGGA
ATTAAGAAAACCCGTTAATAAATCAAAGTATATTTTTTTCTGAGAATTTGATCTTGGTTC
AGATTGAACGCTGGCGGCGTGGATGAGGCATGCAAGTCGAACGGAACAATTGCTTCGGTG
ATTGTTTAGTGGCGGAAGGGTTAGTAATGCATAGATAATTTGTCCTTAACTTGGGAATAA
CGGTTGGAAACGGCCGCTAATACCGAATGTGGCGTAGATTAGGCATCTAAATTACGTTAA
AGAAGGGGATCTTCGGACCTTTCGGTTAAGGGAGAGTCTATGTGATATCAGCTAGTTGGT
GGGGTAAAGGCCTACCAAGGCTATGACGTCTAGGCGGATTGAGAGATTGGCCGCCAACAC
TGGGACTGAGACACTGCCCAGACTCCTACGGGAGGCTGCAGTCGAGAATCTTTCGCAATG
GACGGAAGTCTGACGAAGCGACGCCGCGTGTGTGATGAAGGCTCTAGGGTTGTAAAGCAC
TTTCGCTTGGGAATAAGAGAAGACGGTTAATACCCGTTGGATTTGAGCGTACCAGGTAAA
GAAGCACCGGCTAACTCCGTGCCAGCAGCTGCGGTAATACGGAGGGTGCTAGCGTTAATC
GGATTTATTGGGCGTAAAGGGCGTGTAGGCGGAAAGGTAAGTTAGTTGTCAAATCTCGGG
GCTCAACCCCGAATCGGCATCTAAAACTATTTTTCTAGAGGGTAGATGGAGAAAAGGGAA
TTTCACGTGTAGCGGTGAAATGCGTAGATATGTGGAAGAACACCAGTGGCGAAGGCGCTT
TTCTAATTTATACCTGACGCTAAGGCGCGAAAGCAAGGGGAGCAAACAGGATTAGATACC
CTGGTAGTCCTTGCCGTAAACGATGCATACTTGATGTGGATGGTCTCAACCCCATCCGTG
TCGGAGCTAACGCGTTAAGTATGCCGCCTGAGGAGTACACTCGCAAGGGTGAAACTCAAA
AGAATTGACGGGGGCCCGCACAAGCAGTGGAGCATGTGGTTTAATTCGATGCAACGCGAA
GGACCTTACCTGGGTTTGACATGCATATGACCGCGGCAGAAATGTCGTTTTCCGCAAGGA
CATATGCACAGGTGCTGCATGGCTGTCGTCAGCTCGTGCCGTGAGGTGTTGGGTTAAGTC
CCGCAACGAGCGCAACCCTTATCGTTAGTTGCCAGCACTTAGGGTGGGAACTCTAACGAG
ACTGCCTGGGTTAACCAGGAGGAAGGCGAGGATGACGTCAAGTCAGCATGGCCCTTATGC
CCAGGGCGACACACGTGCTACAATGGCCAGTACAGAAGGTAGCAAGATCGCGAGATGGAG
CAAATCCTCAAAGCTGGCCCCAGTTCGGATTGTAGTCTGCAACTCGACTACATGAAGTCG
GAATTGCTAGTAATGGCGTGTCAGCCATAACGCCGTGAATACGTTCCCGGGCCTTGTACA
CACCGCCCGTCACATCATGGGAGTTGGTTTTACCTTAAGTCGTTGACTCAACCCGCAAGG
GGGAGAGGCGCCCAAGGTGAGGCTGATGACTGGGATGAAGTCGTAACAAGGTAGCCCTAC
CGGAAGGTGGGGCTGGATCACCTCCTTTTAAGGATAAGGAAGAAGCCTGAGAAGGTTTCT
TACTAGGTTGAGCAAGCATTTATATGTAAGAGCAGGCATTCTATTTCATTTGCGTTGTTA
AGGTGGCGCGAAGAGGACGAAACATACAGTTTGTGATCAAGTATGTTATTGTAAAGAAAT
AATCATGGTAACAAGTATAATTCACGCATAATAATAGACGTTTAAGAGTATTTGTCTTTA
GGTGAAGTACTTGCATGGATCTATGAAATTTACAGACCAAGTTGATAAGAGCTATTGGTG
GATGCCTTGGCATTGACAGGCGATGAAGGACGCGAATACCTGCGAAAAGCTCCGGCGAGC
TGGTAATAAGCAAAGACCCGGAGGTGTCCGAATGGGGAAACCCGGTAGAGTAATAGTCTA
CCATTGTATACTGAATACATAGGTATGCAAAGCAACACCTGCTGAACTGAAACATCTTAG
TAAGCAGAGGAAAAGAAATCGAAGAGATTCCCTGTGTAGCGGCGAGCGAAAGGGGAAGAG
CCTAAACCGAACTTATAGTTCGGGGTTGTAGGATTGGGGATAAAGGATCAAGATTCCTAG
TTGAACACATCTGGAAAGGTGGATGAAACAGGGTGATAGTCCCGTAGACGAAAGGAGATC
AAGACCGACCTCAACACCTGAGTAGGGCTAGACACGTGAAACCTAGTCTGAATCTGGGGA
GACCACTCTCCAAGGCTAAATACTAGTCAATGACCGATAGTGAACCAGTACTGTGAAGGA
AAGGCGAAAAGAACCCTTGTTAAGGGAGTGAAATAGAACCTGAAACCAGTAGCTTACAAG
CGGTCGAAGACCTATGTCCCTTTAACGGGGTCGAGGTTGACGGCGTGCCTTTTGCATGAT
GAGCCAGGGAGTTAAGCTAAACGGCGAGGTTAAGGGATGTACATTCCGGAGCCGAAGCGA
AAGCGAGTTTTAAAAGAGCGTTTAGTCGTTTGGTTTAGACACGAAACCAAGTGAGCTATT
TATGACCAGGTTGAAGCATGGGTAAAACTATGTGGAGGACCGAACCAGTACCTGTTGAAA
AAGGTTTGGATGAGTTGTGAATAGGGGTGAAAGGCCAATCAAACTTGGAGATATCTTGTT
CTCTCCGAAATAACTATAGGGTTAGCCTCGGATAATAAGCTTTTGGGGGTAGAGCACTGA
ATTCTAGCGGGGGCCTACCGGCTTACCAACGGAAATCAAACTCCGAATACCAAGAGCGAG
TCCGGGAGATAGACAGCGGGGGCTAAGCTTCGTTGTCGAGAGGGGAACAGCCCAGACCGC
CGATTAAGGTCCCTAATTTTATGCTAAGTGAGTAAGGAAGTGATGATTCTAAGACAGTTG
GAATGTTGGCTTAGAGGCAGCAATCATTTAAAGAGTGCGTAACAGCTCACCAATCGAGAA
TCATTGCGCCGATAATAAACGGGGCTAAGCATAAAACCGACATCGCGGGTGTGTCTTTAT
GGCACGCGGTAGGAGAGCGTAGTATTCAGCAGTGAAGGTGTACCGGAAGGAGCGCTGGAG
CGGATACTAGTGAAGATCCATGGCATAAGTAACGATAAAGGGAGTGAAAATCTCCCTCGC
CGTAAGCCCAAGGTTTCCAGGGTCAAGCTCGTCTTCCCTGGGTTAGTCGGCCCCTAAGTC
GAGGCGTAACTGCGTAGACGATGGAGCAGCAGGTTAAATATTCCTGCACCACCTAAAACT
ATAGCAAAGGAATGACGGAGTAAGTTAAGCACGCGGACGATTGGAAGTGTCCGTAGAGCG
ATGAGAACGGTTAGTAGGCAAATCCGCTAACATAAGATCAGGTCGCGATCAAGGGGAATC
TTCGGAGGAACCGATGGTGTGGAGCGAGGCTTTCAAGAAATAATTTCTAGCTGTTGATGG
TGACCGTACCAAAACCGACACAGGTGGGCGAGATGAGTATTCTAAGGCGCGCGAGATAAC
TTTCGTTAAGGAACTCGGCAAATTATCCCCGTAACTTCGGAATAAGGGGAGCCTTTTAGG
GTGATTATCGAACGATATGAGCCCCGGGGGGCCGCAGAGAAATGGCCCAGGCGACTGTTT
AGCAAAAACACAGCACTATGCAAACCTCTAAGGGGAAGTATATGGTGTGACGCCTGCCCA
ATGCCAAAAGGTTAAAGGGATATGTCAGCTGCAAAGCGAAGCATTGAACCTAAGCCCTGG
TGAATGGCCGCCGTAACTATAACGGTGCTAAGGTAGCGAAATTCCTTGTCGGGTAAGTTC
CGACCTGCACGAATGGTGTAACGATCTGGGCACTGTCTCAACGAAAGACTCGGTGAAATT
GTAGTAGCAGTGAAGATGCTGTTTACCCGCGAAAGGACGAAAAGACCCCGTGAACCTTTA
CTGTACTTTGGTATTGATTTTTGGTTTGTTATGTGTAGGATAGCCAGGAGACTAAGAACA
CCCTTCGTCAGGAGGGTGGGAGTCAACGTTGAAATACTGGTCTTAACAAGCTGGGAATCT
AACATTATTCCATGAATCTGGAAGATGGACATTGCCAGACGGGCAGTTTTACTGGGGCGG
TATCCTCCTAAAAAGTAACGGAGGAGCCCAAAGCTTATTTCATCGTGGTTGGCAATCACG
AGTAGAGCGTAAAGGTATAAGATAGGTTGACTGCAAGACCAACAAGTCGAGCAGAGACGA
AAGTCGGGCTTAGTGATCCGGCGGTGGAAAGTGGAATCGCCGTCGCTTAACGGATAAAAG
GTACTCCGGGGATAACAGGCTGATCGCCACCAAGAGTTCATATCGACGTGGCGGTTTGGC
ACCTCGATGTCGGCTCATCGCATCCTGGGGCTGGAGAAGGTCCCAAGGGTTTGGCTGTTC
GCCAATTAAAGCGGTACGCGAGCTGGGTTCAAAACGTCGTGAGACAGTTTGGTCTCTATC
CTTCGTGGGCGCAGGATACTTGAGAGGAGCTGTTCCTAGTACGAGAGGACCGGAATGGAC
GAACCAATGGTGTGTCGGTTGTTTTGCCAAGAGCATAGCCGAGTAGCTAAGTTCGGAAAG
GATAAGCATTGAAAGCATCTAAATGCCAAGCCTCCCTCAAGATAAGGTATCCCAATGAGA
CTCCATGTAGACTACGTGGTTGATAGGTTGGAGGTGTAAGCACAGTAATGTGTTCAGCTA
ACCAATACTAATAAGTCCAAAGACTTGGTCTTTTTATGATTGGAAGAGCCGAAAGGCGAA
GACAATAAAGAAGATATAGAGAATGCAAGTGCGTATAAGACAGGCTTTTAAGCGTCTATT
AGTATACGTGAAGAACGATACCAGGATTAGCTTGGTGATAATAGAGAGAGGGAAACACCT
GATACCATTCCGAACTCAGAAGTTAAGCCTCTGATCGCTGATGGTACTATACACAAGAGT
ATGGGAGAGTAGGTCGTTGCCAAGCATTTTATTACAGAATATCTTAGTCACAGACTAAAA
AGAAAAGGGGGTAACAGATATCTAGCTGCTACCCCCTTTTTTTGTATCAAGACGTTTCCA
TCTTCTTATATAGAGACTCTCTACCGCTTGTTTTCAAATGTTTTATCTCTTTCGAATCAG
TATCTAGGGAAAAAAATGTTTTCTTTTTTGGAAGAACGGATCTGTAAACAATCTTTGTGT
GATTTAACAGAGAGAGGAGGAGATTTACTCTGTTTTCTCTTTAGGATTATAAGCAAAACT
CTCCTAACGATATTTATTACGACTAAATGGTTGATTTATAGAAAGAAGATTCATAGCGAA
CAATATCTACAATGCTGTAGCGAAAGAATGAAAACTAGAAGAACTCTATGCAGGGGGAAA
GGATATCTTATTGGTACTTTAGGGATATCAAGATGGGGGGCTAGGATTGCCACAAGGAAG
ATTAGCTTCCAAAATCATCCAGGATAATAGAAGACCGCTCAACTCCGTAGTTATCAAGTA
AAGTAAGAATACTGCTGTTGTGAAGTGCTGGACCACAAACATAGTATAGATAGTCTTCTG
GATTGGGAAGCTTGCTCAGTTGTCCGAGCTCAAAAGCTTTAAACAAAAAGTTCGTTTTGA
TTGGGTCTTTACTGTCCCATCCTTTATCTAAGTCTTCCTGCAAAGGTTGAGATAGAACAA
GATGGTAGTGAAAGTTAGGAAATTCCTTTTCTAATTTCTCATACTCTTCTTGATAAATAT
TTTCCTTAAGAGAGCGGGCACCATACCATAACGTAAGCTCTCGGTTTGTATGTTTGCTTA
ATAATAAATCAAGAATATGGCTTCTTCCAAAAGAGGAGCCAGCTCCTCCAATTAGGAAGA
TAACAGGACGGTTATCTTCTTTCATGAATGATTCGCCATAAGGACCAGATACAGTTACCT
TATCACCTGGCTTGAGGGAGAATATATAGGAGGAACAGACTCCCCATGGAATCGTTGGAT
CAGGGGATTTATTTATAAATGGAGGCGTTGCGATACGGATATTAAATTTGATAAGAGGGA
GCTCTGCTGGATAAGAAGCTAGAGAATATGCTTTATTTGCAGAGTTGGCATCCAAAGATT
GGTGATCAATCACTTTATCAAAGAGGTGGAAGGTTTCCCAATCACTATAATATTGGGGAT
CCATAGTCTGTTTCCAGTCAGAGGTATTAGTTTTATAGGAGGGAACGGTAATTTGCAGAT
ATCCCCCAGGTTTGAAAGGAATAGGACGTGCGGGATCTACAGACAGAACAAGTTCTTTAA
TGAAGGTCGCAACATTCTCGTTTGATACAACTGTGCCTTCCCAGGATGAAGCATTGAAAT
AACGTTCTTCAATTTCTAAGTTCATATCATGTTGTACTTTCGTTTGGCAGGAAAGTCGCC
AGCCTTGTTCCAACTGTTGCTTTGAGAAGGTAGAGCGATCCGTTTCTAATGGCTCATCGA
CATTTTTTGTAATGCGAATTTTACATTGCTTGCATGCGGCTTTTCCTCCGCAAGGAGAAG
GGATAGCAATCCCAGAATCAAGCAAAGAGGAAAGGAGCGTTTTTCCGCTATCTACAGTTT
TAGTAAGAGAGTCATCATTATTGATTCTCAGTTTACAGGGATGCACTTTGATAAGAAATT
TCCTGGAAAGAAGGATGATGGCTACAAGAAGAAGGCCTAAAGCACAAAATGCGGTAGAAG
CAATAAAAATAGGGTACAGGCTTGAAAGCCAAGACATAATTATAAGAATCCCTGGAATTT
CAACGAGACTGTAGCGTCAACTTATAGTTTACTTCATAAAAAATCAATGGAGTTTTTTAG
AGTTTTATTACTAGGAAGCAAAGCCCTTTCTTTGGGCTTCGCTCAAAGGGATTCAATTTT
ATTTTTCAGCCTTAAAAATTTCTGAAATAGCTGCTTTAAGGATTTCAATTTTTCCAGAAG
CGATATTCAGAACAACAGTGTGTTCACGGATTTCGGCAATCGTTCCAACGATGCCCATAG
CAGTCACTTTATCTCCAACTGCTAACTCGCTTTTTCTTTTTTCCATAGCTTGGCGGCGTT
TTTGTTCTGGTCGCCATAAGATAAAATAGAAAAAGACGATAGCAATTCCTAACATCACTG
CAGGCTGTCCAAATGTTGCTCGTTGAGGAGAATCAACATCTGCAAATAAAGATGGGCAAC
ATCCTAGAAAGAAAAGGATACTAAACAACACACGAGAGAACATCAAGGTACCTTTTATTA
GGGTTAAAAAGGATAGGTTAACACAGGAACATAGGGGGATCAATCCTTTTCCAGGAGTAA
TGCTATCAGTGATAAGACTTTCTTAAAAAGAAAGCCTTTCCAATAGCACAACATTTTCTA
GGTGGTGAGTATGAGGGAATTGATCAATAGGCTGCATGCGTTGAAGCTGATACCCATGTT
CTACAAGAATGGAACATTCGCTAATTTGTGTAAGGGGATTGCAAGAAACATAAATAATTT
TCTTAGGAGACATGCGCAAAAGATATTTTAAAGCTTTATTTTGCATGCCACAACGCGGAG
GATCAATGACCACAATATCTAGGGGAGGAAGGTGCTCATGGCGTCTACAAACTGTTTTGC
ATCTTCCAGAAATACTTCCATATTTGCAGAATTAAGCTGAATATTCTCTTGGGCAGAAGC
AACTGCATCTGGCACCAGTTCTACTCCAATAATTTTTTTCACATAAGGGGAGAGCGAAAT
TCCAATAGTTCCGGCTCCACAATATAAATCTAAGAGAGTCTCTTCTCCTGTAGGAGAAAT
AAAGTCTTTAATAGTTTGAATAATTTTTTCTGCTTGTCGGCTTTGCGGTTGGAAAAAGCT
TCGTGGACGGACATGAAAAATATTAGAACGACCCTCTATGGATAATTGTTGCTTGAGGAA
TTGCTCTCCATAAAGGTGAGTTGTTCGGAAAGTGGTCGGAGAATTGCGCGCAGAGAGCTT
CTCTTCCCAAAAAATAGAGGTAATCGGTAAGCCAGAATCTAAAAGAGTCTTCTGCCATTC
CTGGATCACACTTAGAGGTACAGCAAACTCCTCTCTTCCCGATGTGGTTAGAATGATCAT
AAAATCATTAGAGACATTGCCTATTCGGACAGTGAGAGTGCACAGAGAGCCCTTATTTAA
TGGAGGATAGTAGGCCGATAATTCAGGATGAGTAGCCCACCAGGAACGAGTATAGTTAAG
GATATCGATAGCGCGCTCATCGATCATGAGACATTCAGTAATAGGGATGCCTTTTTTAGG
TTTTGATGGGGAGATAAATCCTAAGGTTTTTTCTCCATCGACTGTTTGATAAAAAGAAAA
TTCCATCTTATTTCTTCCGCGAAGAATTGGAGAACAAGGGATCACCGGAAGAATTTTTTG
AGAAGGTATAAGAGGAGAAAATAAATTATGAAGAGCGAGTTCTTTAGCTTTTAAAGAGAG
CTCATATTCCGTTTGAGGAGACGAACAGCCTCCACAGATTCCAAAATGTTTACAGTTATG
ATGGCAGGCCAGCAACTCAAATCCCTAAGAAAACAAAAGGTTTTACCTCTAAAAGGAGGT
GCGAAGTTTTAATTTGCGAAGGTGTGCCGTTATTACAGCTCAGGAAGGATAGCAAAAAAA
AGAGAAGCAATCAATGAGAAGAGAAAAGAGGGCCCTGTTGATTAAAAGTGCCCTCTACAA
AAAAAGAAAGCGCTAAGAGTTTATTTTTTTGTTGAACGAACTTTTTTCGTCACTTTAGCT
TTCGTTTTAGTAGCGGCTTTTTTTACTGGTTTAGCTTTTGCCTTAGTAGCGCAAGTTTTT
TTTGTACAAGCTTTTTTCGTTACAACTTTAGTGGCTTTGGCAGGTTTTTTAGCAGCAGCT
TTAGCTTTTTTAGCAGCTACTTTACTTCTTTTCATCAAGCCCATTTTTTCTGCTTTAATG
GACTCTTTGCGATAAACTTTCGCAATTTTTTCTAATTTGATGGATTCAGTACGAACTCGC
TGTGCTGCGGCTTTATTCCCTTTTTCCGCTTTTAGCAAGTTTTGTTGGATACTTTCCAAC
AAATCTGTCATTTTTTTTGCCGTATCTTTTAGCGCCATGAAAAAATATCCTCTAGTCGTT
GTTTTAAACTATTTTTTTTAGTTTTAATTTTTAATTAGTTTGTTTGTTCAAATTCATGCA
ACCATTTTCTAGAATCTAGGTAAGGATCTCACAGCCTGTTTGTTGACAAGTTCTGTGTAC
CGCTCTGTTTATCAATAAGTTATTTTTTTCAATGACAGAAAAAAATTTTATAAAACAATG
TGCTGCATAGGGTCTGGATAGGGTTTTTTATAGAGGAAGCTTTTGATCTAAAGGGACCAT
TAAGATGCCCTTGTGATGAGAGGTAATCTTCTTTGAAGAAGGATAAAGGAGTGTTTCCGT
ATGAATATTTACAAATTCATCTTTGGGAGCTGTTCATGGTTTCTGCTAGGGTGGGGAATA
TGCTTGGGAGCCGAAGAGCCCCTTTCTTTTGGACACCAGTGTGCAAATGTTCGCAAGGCT
ATGCAAGATGGTAAACCACTTTTCCCTATTTTCGATGCTTTTATTGGGCGTATTGTAAAT
GAAAGCACATCCTTATCCGAAAGAGATTGGGAAACGGCAACATGGTTAATTTGTGAATAT
ATACGGGGCAGTTTGAAGCGTGGAGAGCAAGATCTGTGCTCCGAACTTGTGAAACCCCTG
TTTTCTTCAGCTATAATTCCTCAAAAAGTAAAAGGACGAATCCGTCAATCTTGGCAGACT
CTCAATCCTCAAGGAGCTTCTTTGAAGGATTTGGTGCGTGCATTGGAGAGCTGTGATGAT
TCTTCTTCTCAGGATCACTTACTACTGTCCTTGTATAGTATGACATTACATAGCAGCTAT
GAGAACAAAAAAGCAGAGATCCTTTTTTCAAAAGACCAAAAAAATTATGAAGAAGCCTTA
AGTTTATGTGAGGAGTTGCAAGAAAGCCTCGAAACGGGGCAGAGTGCTCCTCCTCTAGCA
GTCTATGACGTAGAGAAAGCTTTTTTAAAGCGAATCGTGCTTGCTATGCAATGGGAAAAG
GAGAAGGAGTTGGAAGGGGCCCCTTCTACAAAATTATTGCTGGAGTATTGTGAGGCAGAG
GAGTGTTATGTACAAGCAGTCGAGCAATTAATTAAAAAAATAGAATCAGGGAATCTGGAA
CGAACACAGGAAGTCGATGCTGTTTTATTTGCACATGCTTTAAGTAAACTTCCTTGGGAG
GAGTCTCTTGGAGAGCATGAGTTGGAGGTCCTTATATCTGGAGGGAAGTATTTGACCTCT
GTCTATGCTCAGCATGCCTACTTTTCTCTTCTTGAACATTACTTTAAAGAGGCGCGCATA
CGAGAAATTGCTCGTCTATTGGCCTTTGGGAAGAACGTTTTTATTGAGTCCCACAAAAAA
TATCCTGAATATCTCTTTTTTTTAGGCAAATATTGGTTTTGCTTGGGGAATTTTCCTAAT
GCAGAAGAGGCTTTTTCTTCCGTTATTCAATATGCCGACCGATTAGGGGTTTCTTTAGCG
GAGGCTTATGAGTATTTGGGATGTTTAGCCTGTTACAGGGATCAATATGGGAGCGCTAAA
GAATATTTTCTTAAAGCTTACAAAGGGTGGGGAAGAGAAGAGGCGGGTGTCGGATTATAC
TTATTGGCAGCTTTAGAGAAAAATCCAGCGCTTTGGAAGCAGACTCAAGAACAAGTGCCT
TTATCTCTCTCTTATCAAAAGTTTGTAAAATGGATAGGTAACAACTTTTTTCCTTCCCAG
GGGAAAGAGAGGCTTTCTGTGTTAAAAGTGCTCGAAAATTCTTCTTCGCTATCTGAAGAA
GAATTTTATGGGCACCTTCTTAATGATATGATTAGTCGTTATCATCGAGAAAATTCTTCA
GGTTCTCCTATAAAACAGCTTATGTATGATCAATTAGATCGAAGGGTTCGAGTTCGGCTA
ACGGAAGTTTTAACAAAAACAGAGGATGTTATCTTAAAGCGCAAGCTGTCGTTGTGGAGA
GCTTTATACGAGGGATCTTTTGTTTCTTGGAGCGCAGAGAACCAAAATAAGACCTTTTTT
GAGAATACCGTTCTTCTTTGTTTTCTGGCGTTATCTCAGAACTCTTCTAGTGCAATACAA
GGAATAGCTGATGCTTTCTCCTCAGCAACTTCTTTATGGCAATCCTCTTTGAGGAGGGTA
TGGGGAATTAGTCATTCTAGCGAAGACCCTTTATCAAAGGATTATCTGTTAGGGATTACC
GAACGGCCATGGGGAGATCAGCTTTATCTTTTACAGTATTCATTGGAGCAGTATTTTGCT
GCAGATACACAAGTTCTGGAGTATTTAACAAAATTCCCAGAATTATTCCCGCGCTCCCCC
TTGTTACCTTTAGTATATTATTTGCAGTCGAGATCAGAGGAAGCTCCTATTAGAAAGGTC
TCTTGGTTAGTGAAAGCTTTAGAGAGTTTTACTGAGAATTCTTTATCTGTGAAAGATATG
AGGGCTTGGGCTCATTTATATTATTTAATCAAGATTGATTTAGCTGAGACCTATTTGTTC
TTAGGAAAAAAGTTAGAATCTCGGAAGCTTTTTGAAGGGATTAGAGAAGACTGGGAGAAC
CCTCATCATCCCTATGCAAAATTAATAGATCAGTCACGTATTCGGGTATTGTTAGAAATG
CGTTGGGTTACTGGACTTGCTCATGCATATGAGTCTTTACAGGAAAATGAATGCCGAAAT
GCTTTACTTGTTAGTCATATTGAAAAACGTTTGTTCCAAACGCGTTCAAGACAGGAATAC
ATAGGGAAAATGCTCTCCGTGACAAGTTCTTTATGCAAGGAGTTATTAGTAGCAGATTCT
TCATGGTCGTAAAGAAGCAATAGATTCGTAGGCGGATGCTGTTGCACGGTTCAGTCCTGG
TCCAGCAAAATTTTGTCCCACAATTTTTATGTTTGGGGGAAGTTTGGATAAGAGAATTTT
TCGCGATCGAATAAATCCAACATGATGCTGAGGGAGCCCTTCTTTAGGAGAAAATAGCGA
AAAGGCTTGAGGAGGGGTATAAATTTGCAGATACTCAGAAATGGTTGCTAGAGAGAATGC
GTAAGCTTCTTCTTGGTGCCACCGCCCTTCTAAAAGGAGAGAGAGAGTCGTGCTAGGTTG
CTGAGAATTGGGAAATACTTCTGTGTTAAAAACGATCCCAAGTAAAGGAGGCGTATCTGC
AAAAAGCATGCCATATCCATGAGGGAGGGGGAGCGAACTATGCCATCCTAAGGCTACACA
AGAAAGATCCCAAGAAGAGGTGGTTTGTTTCACTAGTGCAGATTCAGGAATCTCTTCTAA
GCAAGAAGGGAGATCTTGAACAGATCCAGCATAAATGAGTATATCTCCGGTTATCTCTCC
CTGAGAAGAAGAAAGAGAGATTTTCCCATTAGATAACTGACGAATTTTCGTAACAGGCGT
GGAGAAGTACCATGTAGCGGGAAGTTTATCATGCAGCGTTTGGATTAAACTTTCCATTCC
AGAACGTAAGGTAGCTAGATAAGGGCCTTTCCGAGCGGTTCTAGGGAAATCTCTGAGATA
ACTACGTAGTAAAGATCCCATCTCAGCTTCTCGCCGAGTTAATTCTGGGTAAGCCATTTG
TGCAGACAGTATATGACTATGTCCTGCTCGCATAGCCAGATTAATAGGGTTTAGAAGGTG
TGTTCTTAGCTTGGTAGAGCTGTGCCTTTTGAAAAAAGCTTCTACAGAGCTATCTTGTTT
ATAAGGACGAGCAAATAAGTCTTTAATAAGAGTAAGAGGGAGATTCTGTTTAAAAATTGT
CCAAGGAGAAACTTTTCGAGTTTTATTTTTATAGTGAATAAACCGATGTTTAGCTGCGGG
GGAGCTATATATAAGATCGTCTGATAAGCCCACAGACTGGATGAGATGGAGGGTATGCTT
CCCATCATGGGATACAACAAAGCCCTTAGGTCCCATATTGAAAAAAAGACCTTTTTGTTT
CTCAGTGACGACAAGTCCTCCCGGACGAGATTCTTTTTCTAGGATGGACAATTGCATATG
TGGGAAGCGTTTGTGCAGCCACCATGCTGCAGAGAGTCCTGCAATACCAGAACCAACAAC
TAATGCATGTTTCATATGGATTTTGAAAAAATCGGTTTTTCTGCAACGTTTTTCAGAAAG
TAATAATCAAAAGCCGTAGCAATTACTCGTACAAAAAGCTCTCCAAGAGGAGTGACTTGT
AAAGAGGAAGAGTCTTGGCGGATTAGGCCAGCACTTTCCATCCCGCATAACCGATCGTAG
CTATCAGCAAAGTATAGATCAAATCGTTCATGGAAAAGTTGCTCAAACTCGAGCTTAGAT
AAAGAAAAAGAACACATCAGAGTATGAATGACCCATTTGCGGATTTTATCGTCTTGAGAA
AGGATTTTTCCTTTTACAGTAGCAAGTTTTCCGGAATGGATGGTCGTGGAATATTCACGA
AGATCTTTAGAATTCTGTAAGTAAATGCCTCGAATAAAGCTAGTTGCTGACAAGCCAAAT
CCTAAAAGATCTTCTTCAGGAGGAAGGGAATACCCTTGAAAATTTCGAATAAGGGTTTTG
TTTTTAAGTGCAATAGTTAGGGGATCATCAGGAAGAGAAAAATGATCAAGGCCAATAGCC
TGGTATCCTTCTTGGATAAGGGCTTGTCGAGATTGAGAATAAATCGCAAATTTCTCTTCC
ATAGAGGGAAGGTCTTTTGTTCGTAAAGCTTTTTGATGAGGCTTGACCCATGGCACATGT
GCAAAAGAGAATAGGGCTAAGCGATCAGGCCGCATATCTAAAATATGTTGAATGGTTTGT
TTGAAACTCGATTGCGTTTGTTTAGGAAGCCCATAAATAAGATCAATATTGATACCTGTG
AAATTCAGATCACGGAATTGTTTATAGGCCAAGAGGGATTCTTCATAGGATTGGCGTCTA
CGGACGGCCTCTTGAACTTCCCATTGAGTATCTTGGATTCCAAGGCTGACACGATTAAAT
CCAAGGTTCTGAAGAAATAGGGGTTTATCTGCATCTTCTCGTAGGCTACGTGGATCAAAT
TCAATAGCAAGTTCTTCGATATTAGAGAGATCAAAAAATTGATGAATATGAGTAAATAGG
TGTGTGAATTGAGCTCGTGATAGACGACTAGGAGTTCCTCCTCCAAAGTGAATTCTAGAA
ACAGGCTTTTTCCCTCCTAACAAAGAGAATGTGAGACGCATTTCTTGAATCAAGGATTCT
ATGTAATGATCCACAATCTCCTCTTTTCTATTTAAAACAACAGAGCACCCGCAATAAAGG
CACATAGATTGGCAGAAGGGGATGTGGAAGTATAAAGAAAGAGGCTGGTGCTCATCAGCC
AGGTTTTTTAAGGCTGTATAACCATAATCTTGGGATGCTTCCCAATCGACGATAGTGGGA
TAACTCGTGTAGCGAGGGGCCGGTTGATGAAGCCCTTTTAGGAAGTTGAAATTGATGTTA
AACATTTGACGACAGCCTGTACATTTTCTAATGGCGTTTGAGGTAAGATACCATGTCCTA
AATTGAAAATATAATGCGATTGCTGTTTTAGGGGAGCAAGATAGGTTTCGAGATGTGCAA
TCAGTAAGTCTTGGGGGAGAAGTAGAAGAGCGGGATCGAAATTTCCTTGAATAGACCCAG
GATCTCCTAACTGGCGATAAATTTCTGAGAGTTCTACGTGATAATCAGGATGGAGCGTAT
CTGCACCTGTTGCATATAAAGATAAAAATTCTTGATAAAAACATCGGCAGAATAGACTAA
CAGGAGGATTTTCTCTCTGTTTGATTAATCGAATGAGTTTGGCATTGGGGGAGACTACAT
ATTTTGAAAATAGGCTGGGAGGTAGTCGTAAACTAGAAGATTCAAAAAGTTGTACAGCTG
AAGCTCCTGCTTGTACTTGTAGCTGGAGATAAATGGCTGTGCCTTTAATAATTTCATTTA
ACAAAGCTTCGAATTTATCAGGGTACTGATAAAGGAAAGCTATGGTTTTAGAACAGTCTT
TAGATGCTCCACCTTCTATGAGATAACTAGCGAGAGTGAATGGCGAGGCAGCAAAGGCTA
TCAGAGGGACAGTTAATCGTTTTGTGAGTTTCTGGATAGCTTCAATTAGAAATGAGAAAG
TAGAAAAAGGATCCTCAGTGAAAACAAAAGGCTGATGGGGGGAATAAATAATCTCTGGCC
CAGGAGCAAAGCGATACTCTATTGCAAATCCTTCTAGAATAGAGAGGATATCTGTAAAAA
CAATAGCAGCATCGACTCCTAATAAAGAAGGCCCTAGCAAAGTTGCTTCTATAATAGATT
CTGTGTCGAGGAAAAGTTCCTTTAGAGGGCGATTGGTTTTTAATTCTTGATATTGAGGCA
TGTATCGCCCCACTTGACGAAGGAGCCATACAGGAGGGCGGTGTTGATTACTAGGGGAGA
TGATGTCATAAAAGCCCGCCATCTGGAATCCTCCGTCTCTATTATTTTTTGGGGAAAGCT
TTTTCTATAGATTCTTGGACCTCTTTCACCAAAAGTGTTGGTGTTGGGGACAAAGAATAA
GGTAACGTTTTTTGAACCTGCTTCTCTTTATCATGATATTGCTGGATGTATAAAGCGTTC
CCTGTTCCTTTAATACTAGAAAGATGGTATTCCAGTGCAATTAAGCGAATTTGTGCTAAA
GCAAACAACCAATAAACTTCTTCTGGCAAAGGTCCAAATCTATCTCTAAGTTCTTCTTCT
ATAGCTTCTAACTCTTCTTTAGATTCTGCATTTCCAATTTTTTGGTAGAACTCTATGCGC
ATAGACGCTAAGTCGATATAGTCTTCAGGAATACGCGAATGATAAGGGAATTCAATTCTC
ACATCATCATGGAAAAGCATGGGTTTTTTCTTATGTTTCAGAGCGGCCACAGCTTTTTTC
AGTAATTTGCAATACAGGTTAAAGCCAACAGCGCTAATATGTCCAGATTGATCCGTTCCT
AAAATATTCCCAGCCCCTCGAATTTCTAAATCATGAAGAGCTATTTTCATTCCTCCTCCA
TATTCCTGTTTATTTAATGCCTCTAGGCGCTTAGAAGCTGGACCTGAGAGGCGATCTAAA
TGGGGGACGAGAAAGTAACAGTAGGCTTTTTTATTCCAACGACCAACACGACCTTTCATT
TGATATAAATCCGCCATTCCGAATTTATCTGCATGATCGATTAAAATGGTATTTGCATTA
GGAATGTCGATACCATTTTCAATTAAAGCTGTGGCGACGAGAACATTGGTTTGTTGAGTT
TTAAATTTGTAAAAAATGTTAGCAAGTTCGTCTGAATGCATTTGTCCGTGGGCAACCCCA
ATACGAGCTTCTGGAATCAAAGTTCGAATGGTTTCTCCTAAACGGAAAATACCCTCTATT
CGATTATGAATAACGTAAACTTGGCCTCCTCGAAGAAGTTCATGTCGTATCGCTGCAGAC
AAGGTTTCTTCAGTGTGCTCCATGACGAAAGTGCTAACAGGGAGCCTATCTAGCGGCGGC
ATCGTAATGAGAGACAAATCCCTGGCTCCCGACAAAGACAGATATAAAGTCCTTGGGATG
GGAGTTGCAGAAACAGTAAGGCAGTCTATGGTGGGATACCGCTCTTTCAAAGCATCTTTA
GCTTTTACTCCAAAACGTTGCTCCTCATCAATGATAAGAAGTCCGGGATTGTGAAATTCT
ATAGATTTATTAATGACTTTATGAGTGCCAATTAAGATATCAATCCTTCCTTGAGCAACA
TCCTCCAAAGTTTTTTTCATTGCCTTCCCTTGAGAAAATCGGGAAAGTAATCCGATTGTA
ATAGGAAGGCCGGCCATCCGTTGGGAAAATGTTTCAAAATGTTGGTTAGCTAAGATTGTT
GTAGGAACCATAACGATCACTTGCTTTTGGCCGTCACACACTGCTTTTACTGCTGCGCGC
ATGATGATCTCTGTTTTTCCAAATCCAGCATCCCCGCAGATAAGGCGGTCCATTAATTTA
TCAGACATCATATCTGCGTAGATCTGATCAATAGCCTTAAGCTGATCAGGGGTTTCTTCA
TAGGGAAAACTTTCGGCAAATTTGATAACTTCTTCGCCATGAGTGGGATAAATGAAAGAA
TTTGCCGTTGAGCGTTGAGCCTCCATTTGAATGAGTTTTTCTGCATAAAGGATTACAGAT
TTTTCAGAAAGCTCTCGGGAGCGTCTCCATTTTGCTCCGTTTAGGTGATGTAGATCAGGC
GCCTTTTCTGAAGCTCCAACATAGCGGGAAATTAGGTAAGCTTGATCTGATGGGACATAC
AGCCGAGCTTTATCAGCATATTCTAAGACCAAATAATCTGTTTCAATATTGAGATGATTA
GGTTTTTTTTCTATGCCGATAAATTTCCCAATTCCATTGTGCAAATGGACAACGGTCTCT
CCTGGGACAGGAACGTATACTTCTTCTGTTGTGGAAGAAAAATAGTTTCGCTGTTTTTGT
CTGCGGAGAACCTTATTAGCAGCGAATTCAGAAAGGGAAATAGCTGCGAACCCAGATTCT
ACTAAAGCAAAACTAGAAGAAAGTGCTTTAGGGCAATCATAAATTTGAGGCTTTTTGATA
AAGCTCGCTGTTAGATCATGGGCTTCTTTTAAGGACTTAGTATTGGAGCTATATAGAGCT
AAAGAGAGTGTACGATCAGAGCAAAAGTCTTGGAAAGTTTTTAAAAATGCAAGCAGAGGG
TTCTGTTCATGGCTTGTTTCTATTAGCGCATGGGGATAAATAAATGGCAAAGAAACTCTT
TGAACAGAGATTTTTTCATGAAAAACTTCTAGAGCACACCCGGTATCTTTATGTGTAAGA
AGATTTGGAAATAGATTTTCTTCAAAGAATAGCGGAACAGATTCTCTTAGTATTCGTCGA
CACAGATCTTGAATAGGAATAAAGCGTTTCGGTAAGGAGGATAGAATCCCAGCAATATCT
GAGAAATTATCTTCAAGTGAAGAAACCTCATCAAAGATACAGAGGGGGAACGTTTCGAAA
TAATCTAAAAGAGAATGAGATAACTTGTCTGTTGGAATGATTGCTGTAGCAGAAGAGATT
GTGATTTGAGAAATTTTCCCAGTAGAAAGTTGATCGGAAGGGTTATAAGACCGAATAGAA
GAAATGCGGTCTCCCCAAAATTCAATTCGGAAGGGTTCCGAAGAGGATAAGGGGAAAATA
TCAACAATCCCTCCTCGAAAAGCAAAATCACCTTTTTCTCTAGCAAGAGCTTCATGGCGG
TATCCTAGATTTTTGCAAAGATCTACTAAGGTATCAGGATCGAGCTCTTCTCCTACTTTA
AGTTCGAGATGATCGCTAAGCAAGGATTCTGGAGAAGGAGTCCTTTCTAGCAAAGCTTTT
AGTGTGGTGATGCAGACAACAGGGGCGCACTGTTTTTGAAGAGAATACAAGATATGATCT
CTTTTCCCTACAGCGTCAATATTGACCAGTTTCGGAGATAAATCTATCTCCGAAGTAGGG
AATTCAAGAGGAGACTCTTTGAGGAGAGTTGTGAGATCCTCAAATAAATCATCAACTCTT
GCAGGTGTTGTTATAATAACAATAGAGCGTCGCAGTTCTTTGAATAGTTTCGCTACAATA
AAAGCCTTAGCTCCCGAGTGAAGATTTTCAACTAAAGAAGGGAGCTTGGAGTCTTTTAAT
AAAGAAAAATGTGAAAAATTTATGCTAGTCGGGTCGAAATCCATTGTCTTAAAATTGTGT
TAAGAACTTCTATTTGAGGGAGTTCTTTGGAACTTCCTTGAGCGGAAACAGCTTTACCTC
CGCAACGGCCTCCGTACGGAGCTAGCAATTCTTCAAGTAAGGCTTGAGCGTCAATTCCTT
GTTTTACCAAATCATCAGAAACTCTGACTAAGACAATATAGCGGTCATTCTTCTCTGTTA
CCCATAAAGAAATGAATTTTGCTGGGACTTCTTTATGCAGAGTATTGGCATAATGCTGGA
TTCTTTGTCCTTCCTCTTCTGTTAGATGGTAAACTAAGTAAGAGGTTTCGTTGACTTTGT
CGCAGGAGGTTAATAAGCTTTTTACCTGCTGTTGGACAAGTTGATTCTCCAGGTTAGCCA
GTTGTTTGGCTAAATCTTTCTTTTCTTCCATAACATTACGGAGTTTGACAAGGAGTTGAT
CCTTGGGAGATTGAATAATGGTTGCTATTTCATTCAAATCGGTATCTTGTCCACGAGCAA
TATTTTCTGCGTCTTCCCCTGTCGTTGCTTCTATACGGCGTATCCCCGTTGAAACAGCAT
GTTCTTTAGTGATTCTGAAATAACCAATGTCTCCAGTCGCTCGAGCGTGCGTTCCTCCGC
ATAATTCATGAGAGAATCCAGCAGAAACCACACGGACAATGTCTCCGTATTTATCTCCAA
AGAATTGTTTGATTTCAGAAGAATTCATTACATCAGAGTACAAAGCTTCACGAATTGTTA
CGGGAACGTTTTCTCGGATTTTCTCGTTAACAAGGGTTTCTATGGTTAAAAGCTCCTCTG
GAGAAAGCGCTTTATTATGGGAAAAATCTAAACGAATTTTTTGGGAGTCTACATAGGAAC
CGGCTTGGCGAATATGTTCCCCAAGAGATACCTCAAGAGCTTTGTGTAACAGATGGCACC
CGGTATGATTGTTAGCTATTTTTTTTCGAAGATTTTGGTTTACTTGTGCTGTGACAGCCA
TTGTTGTCTGTAAGCTTCCTTGAGAAAGTTTCCCATGATGCGCAATCAGTCCGGCTTTGG
GAGTTGTTGTATGAGAAACTAAGAAGGTTCCAGATTCGCAGAAGATTTCCCCAGAATCTC
CGACTTGACCACCTTTCTCTGCATAAAATGGTGTGGTACGTAGAATGATTGCTCCTTCCT
CGCCTTCTTCCAAAGTTGAAGCAATCTCATTATATTTGACAATTCCTTCAATGAAAGTAT
CGCAGGAAAGCATATCGTATCCCACGAATTCGGACGTGTTAGTTGGATCTACATCTTGAA
AAATGGAATCGCTGTCATTTTTGTTTTTAACAGTGTTTTTGCGAGAGCGTTCTTTTGCTT
CCATTTCTAGTTTTCTGAAAGTGTCCATATCTACGGTGTAGTTATGGTCTTTCGCTAGTA
GCGCAATTTCATCGATGGGTAGCCCATAAGTATCTTTGAGTTTGAAGGCATCTTCTCCAG
AAATTTTCGATAAAGACGCCGAAGATTTTAGTACTTGATGAAGAAGATTCCCCCCACGTT
GTAATGTTTTGAAGAAATGTTCTTCTTCAGTGGTGAGTACTTCTTGAATTTGTGTCTCGG
CTGCTTGGAGTTCGGGATAAGCTTCGCCCATCGTCTCTATTAGTGAAGGCACAATCTCCG
CCAGAAACGGTCGATGAAATCCAAGGCGTTTCCCGTAATTTACAGCACGACGAAGAATTT
TTCTTAAAACATACCCACGCTCAGTGTTGCCTGGTAAAAGTCCGTCAGTTATTGCGAAAG
AAAGGGAACGTACATGATCTGCTATAACTCGGAAAGCAGAGCCTTTTGATTCCGTTGGTG
AGTAGGTTATTTCAGATAAATTTTCTACTTTAGCAATGAGGTGTCTCAAAACATCCGCTT
CGAATACAGTATCTGTTTCAGATAATAAAGAAACCAAGCGCTCTAATCCAGCTCCGGTAT
CGACACACTTTTTCTGTAAAGCTAGAAGTGTTCCATCAGAAGTCCTGTTAAATTCCATGA
ATACTAGATTCCAGTATTCTAAAAATCGCTCCCCATCAGCATCCTCAAGAGGAGAGGTTG
CTTTTCCAAATTTCTCTCCCCGATCAAATAAAAGTTCAGAGCAGAATCCGCAAGGACCGG
TATCTGCCATGCTCCAAAAATTATCTTTATCTGTTAGGCGGAAAATTCTATTGGTTGGAA
GATATTTTTCCCAAAGAGCGAAGGCTTCATCATCTTTTTCATGCACAGTGGCATAAATAA
AATCAGGATCAAAGTTAAAAACAGAAAGAGAGACTTCCCAAGCAAAAGAAATAGCATCCT
GTTTAAAGTAATCCCCGAAGGAAAAATTTCCTAGCATTTCAAAAAAAGTGAGATGTCGGG
ATGTGTGCCCAACATTCTCTAAATCATTATGTTTTCCCCCAGCACGAATACATTTTTGTG
AAGTCGTTGCCCTTGTGTAACTAGTTTGTTCTTTCCCTAAAAAGATATTCTTGAATTGGT
TCATCCCAGCGTTTGTAAAAAGAATCGAGGGATCATTATATGGGAAAACGGGAGAAGATG
CGACAGGAGTGTGATTCCTGTTAGTATAGAATTTTAGGAAGTTGGATCGAAGAGTGTTGC
TCAGCATGGGAGACCATTTTTAACTCGTAACAATAAAAAAACGATTTTCGAGAAGAAAAC
CTAAAGCAAGAAGATTTGTCCAAAGACCAAGCCTACTAGTTGAGAAGAAAAGAATATTCA
GTAGGGACATTTCAAGGAGAAGAGGCCTCCGGCTTCAAGAAAGGATATACTAGTGGATCA
TCTATAATTAGAACAAGCCAAGATATATGCTTAACAAGATCGATTCAAAAATGTTTTTTC
CAATTCAGTTCATAAAAAAAAGAAAGAGGAGTTCTGCAACAAGAGTGGTAGATGAAGTAA
GAGAATGAAAAAAAATGGGCAAATTTTTTTGTATAAAAAGAGGTTGAGGAGGTGTTGTGA
GGAGGAAAAGGTTTTTGTAAGGAGGAGTGGGTTAGGGAAAGTTGAGAAAAAATAGATGCA
GAAAAAATAGAGGTTGATATAAGATGTTGCTTTCTTTCGAACGAAGGTTTGAAAAGAACA
CTTCTCACGATGATGAGGAGGCGCAAAAAGGGTTTACGCGAGAGTGTGAGCCTTTCTTAA
CAATGCAAATGAGATAGAATGCAAGCCAGTATAAATGCTTGTGAGGATTTCTTAAGGAAT
TAAGAAAACCCGTTAATAAATCAAAGTATATTTTTTTCTGAGAATTTGATCTTGGTTCAG
ATTGAACGCTGGCGGCGTGGATGAGGCATGCAAGTCGAACGGAACAATTGCTTCGGTGAT
TGTTTAGTGGCGGAAGGGTTAGTAATGCATAGATAATTTGTCCTTAACTTGGGAATAACG
GTTGGAAACGGCCGCTAATACCGAATGTGGCGTAGATTAGGCATCTAAATTACGTTAAAG
AAGGGGATCTTCGGACCTTTCGGTTAAGGGAGAGTCTATGTGATATCAGCTAGTTGGTGG
GGTAAAGGCCTACCAAGGCTATGACGTCTAGGCGGATTGAGAGATTGGCCGCCAACACTG
GGACTGAGACACTGCCCAGACTCCTACGGGAGGCTGCAGTCGAGAATCTTTCGCAATGGA
CGGAAGTCTGACGAAGCGACGCCGCGTGTGTGATGAAGGCTCTAGGGTTGTAAAGCACTT
TCGCTTGGGAATAAGAGAAGACGGTTAATACCCGTTGGATTTGAGCGTACCAGGTAAAGA
AGCACCGGCTAACTCCGTGCCAGCAGCTGCGGTAATACGGAGGGTGCTAGCGTTAATCGG
ATTTATTGGGCGTAAAGGGCGTGTAGGCGGAAAGGTAAGTTAGTTGTCAAATCTCGGGGC
TCAACCCCGAATCGGCATCTAAAACTATTTTTCTAGAGGGTAGATGGAGAAAAGGGAATT
TCACGTGTAGCGGTGAAATGCGTAGATATGTGGAAGAACACCAGTGGCGAAGGCGCTTTT
CTAATTTATACCTGACGCTAAGGCGCGAAAGCAAGGGGAGCAAACAGGATTAGATACCCT
GGTAGTCCTTGCCGTAAACGATGCATACTTGATGTGGATGGTCTCAACCCCATCCGTGTC
GGAGCTAACGCGTTAAGTATGCCGCCTGAGGAGTACACTCGCAAGGGTGAAACTCAAAAG
AATTGACGGGGGCCCGCACAAGCAGTGGAGCATGTGGTTTAATTCGATGCAACGCGAAGG
ACCTTACCTGGGTTTGACATGCATATGACCGCGGCAGAAATGTCGTTTTCCGCAAGGACA
TATGCACAGGTGCTGCATGGCTGTCGTCAGCTCGTGCCGTGAGGTGTTGGGTTAAGTCCC
GCAACGAGCGCAACCCTTATCGTTAGTTGCCAGCACTTAGGGTGGGAACTCTAACGAGAC
TGCCTGGGTTAACCAGGAGGAAGGCGAGGATGACGTCAAGTCAGCATGGCCCTTATGCCC
AGGGCGACACACGTGCTACAATGGCCAGTACAGAAGGTAGCAAGATCGCGAGATGGAGCA
AATCCTCAAAGCTGGCCCCAGTTCGGATTGTAGTCTGCAACTCGACTACATGAAGTCGGA
ATTGCTAGTAATGGCGTGTCAGCCATAACGCCGTGAATACGTTCCCGGGCCTTGTACACA
CCGCCCGTCACATCATGGGAGTTGGTTTTACCTTAAGTCGTTGACTCAACCCGCAAGGGG
GAGAGGCGCCCAAGGTGAGGCTGATGACTGGGATGAAGTCGTAACAAGGTAGCCCTACCG
GAAGGTGGGGCTGGATCACCTCCTTTTAAGGATAAGGAAGAAGCCTGAGAAGGTTTCTTA
CTAGGTTGAGCAAGCATTTATATGTAAGAGCAGGCATTCTATTTCATTTGCGTTGTTAAG
GTGGCGCGAAGAGGACGAAACATACAGTTTGTGATCAAGTATGTTATTGTAAAGAAATAA
TCATGGTAACAAGTATAATTCACGCATAATAATAGACGTTTAAGAGTATTTGTCTTTAGG
TGAAGTACTTGCATGGATCTATGAAATTTACAGACCAAGTTGATAAGAGCTATTGGTGGA
TGCCTTGGCATTGACAGGCGATGAAGGACGCGAATACCTGCGAAAAGCTCCGGCGAGCTG
GTAATAAGCAAAGACCCGGAGGTGTCCGAATGGGGAAACCCGGTAGAGTAATAGTCTACC
ATTGTATACTGAATACATAGGTATGCAAAGCAACACCTGCTGAACTGAAACATCTTAGTA
AGCAGAGGAAAAGAAATCGAAGAGATTCCCTGTGTAGCGGCGAGCGAAAGGGGAAGAGCC
TAAACCGAACTTATAGTTCGGGGTTGTAGGATTGGGGATAAAGGATCAAGATTCCTAGTT
GAACACATCTGGAAAGGTGGATGAAACAGGGTGATAGTCCCGTAGACGAAAGGAGATCAA
GACCGACCTCAACACCTGAGTAGGGCTAGACACGTGAAACCTAGTCTGAATCTGGGGAGA
CCACTCTCCAAGGCTAAATACTAGTCAATGACCGATAGTGAACCAGTACTGTGAAGGAAA
GGCGAAAAGAACCCTTGTTAAGGGAGTGAAATAGAACCTGAAACCAGTAGCTTACAAGCG
GTCGAAGACCTATGTCCCTTTAACGGGGTCGAGGTTGACGGCGTGCCTTTTGCATGATGA
GCCAGGGAGTTAAGCTAAACGGCGAGGTTAAGGGATGTACATTCCGGAGCCGAAGCGAAA
GCGAGTTTTAAAAGAGCGTTTAGTCGTTTGGTTTAGACACGAAACCAAGTGAGCTATTTA
TGACCAGGTTGAAGCATGGGTAAAACTATGTGGAGGACCGAACCAGTACCTGTTGAAAAA
GGTTTGGATGAGTTGTGAATAGGGGTGAAAGGCCAATCAAACTTGGAGATATCTTGTTCT
CTCCGAAATAACTATAGGGTTAGCCTCGGATAATAAGCTTTTGGGGGTAGAGCACTGAAT
TCTAGCGGGGGCCTACCGGCTTACCAACGGAAATCAAACTCCGAATACCAAGAGCGAGTC
CGGGAGATAGACAGCGGGGGCTAAGCTTCGTTGTCGAGAGGGGAACAGCCCAGACCGCCG
ATTAAGGTCCCTAATTTTATGCTAAGTGAGTAAGGAAGTGATGATTCTAAGACAGTTGGA
ATGTTGGCTTAGAGGCAGCAATCATTTAAAGAGTGCGTAACAGCTCACCAATCGAGAATC
ATTGCGCCGATAATAAACGGGGCTAAGCATAAAACCGACNTCGCGGGTGTGTCTTTATGG
CACGCGGTAGGAGAGCGTAGTATTCAGCAGTGAAGGTGTACCGGAAGGAGCGCTGGAGCG
GATACTAGTGAAGATCCATGGCATAAGTAACGATAAAGGGAGTGAAAATCTCCCTCGCCG
TAAGCCCAAGGTTTCCAGGGTCAAGCTCGTCTTCCCTGGGTTAGTCGGCCCCTAAGTCGA
GGCGTAACTGCGTAGACGATGGAGCAGCAGGTTAAATATTCCTGCACCACCTAAAACTAT
AGCAAAGGAATGACGGAGTAAGTTAAGCACGCGGACGATTGGAAGTGTCCGTAGAGCGAT
GAGAACGGTTAGTAGGCAAATCCGCTAACATAAGATCAGGTCGCGATCAAGGGGAATCTT
CGGAGGAACCGATGGTGTGGAGCGAGGCTTTCAAGAAATAATTTCTAGCTGTTGATGGTG
ACCGTACCAAAACCGACACAGGTGGGCGAGATGAGTATTCTAAGGCGCGCGAGATAACTT
TCGTTAAGGAACTCGGCAAATTATCCCCGTAACTTCGGAATAAGGGGAGCCTTTTAGGGT
GATTATCGAACGATATGAGCCCCGGGGGGCCGCAGAGAAATGGCCCAGGCGACTGTTTAG
CAAAAACACAGCACTATGCAAACCTCTAAGGGGAAGTATATGGTGTGACGCCTGCCCAAT
GCCAAAAGGTTAAAGGGATATGTCAGCTGCAAAGCGAAGCATTGAACCTAAGCCCTGGTG
AATGGCCGCCGTAACTATAACGGTGCTAAGGTAGCGAAATTCCTTGTCGGGTAAGTTCCG
ACCTGCACGAATGGTGTAACGATCTGGGCACTGTCTCAACGAAAGACTCGGTGAAATTGT
AGTAGCAGTGAAGATGCTGTTTACCCGCGAAAGGACGAAAAGACCCCGTGAACCTTTACT
GTACTTTGGTATTGATTTTTGGTTTGTTATGTGTAGGATAGCCAGGAGACTAAGAACACC
CTTCGTCAGGAGGGTGGGAGTCAACGTTGAAATACTGGTCTTAACAAGCTGGGAATCTAA
CATTATTCCATGAATCTGGAAGATGGACATTGCCAGACGGGCAGTTTTACTGGGGCGGTA
TCCTCCTAAAAAGTAACGGAGGAGCCCAAAGCTTATTTCATCGTGGTTGGCAATCACGAG
TAGAGCGTAAAGGTATAAGATAGGTTGACTGCAAGACCAACAAGTCGAGCAGAGACGAAA
GTCGGGCTTAGTGATCCGGCGGTGGAAAGTGGAATCGCCGTCGCTTAACGGATAAAAGGT
ACTCCGGGGATAACAGGCTGATCGCCACCAAGAGTTCATATCGACGTGGCGGTTTGGCAC
CTCGATGTCGGCTCATCGCATCCTGGGGCTGGAGAAGGTCCCAAGGGTTTGGCTGTTCGC
CAATTAAAGCGGTACGCGAGCTGGGTTCAAAACGTCGTGAGACAGTTTGGTCTCTATCCT
TCGTGGGCGCAGGATACTTGAGAGGAGCTGTTCCTAGTACGAGAGGACCGGAATGGACGA
ACCAATGGTGTGTCGGTTGTTTTGCCAAGAGCATAGCCGAGTAGCTAAGTTCGGAAAGGA
TAAGCATTGAAAGCATCTAAATGCCAAGCCTCCCTCAAGATAAGGTATCCCAATGAGACT
CCATGTAGACTACGTGGTTGATAGGTTGGAGGTGTAAGCACAGTAATGTGTTCAGCTAAC
CAATACTAATAAGTCCAAAGACTTGGTCTTTTTATGATTGGAAGAGCCGAAAGGCGAAGA
CAATAAAGAAGATATAGAGAATGCAAGTGCGTATAAGACAGGCTTTTAAGCGTCTATTAG
TATACGTGAAGAACGATACCAGGATTAGCTTGGTGATAATAGAGAGAGGGAAACACCTGA
TACCATTCCGAACTCAGAAGTTAAGCCTCTGATCGCTGATGGTACTATACACAAGAGTAT
GGGAGAGTAGGTCGTTGCCAAGCATTTTATTACAGAATATCTTAGTCACAGACTAAAAAG
AAAAGGGGGTAACAGATATCTAGCTGCTACCCCCTTTTTTTATATCTATGATCTTTCTTT
GAAATGTAATCCTAGGCAAATTATTTTTGATTTTCTACTATCATCAAGAGTTTCTTAGAT
AGAACAAGAGAATGTCTTTAAGAGACTTTTGTATAATTATTTTGTTCCCCTTATTATCGC
GCTTTCGATTTTACGTCGAAGCCGAATAATTCAATAGTGATCAACTTCTTCTAAAGGAAA
AGACATGGCTGGCAATAGTGAATTGGATATAGATATCTTGGAAAAGATTGCAGGGACTAT
TAAACAGTTGAGTATAGAGAGTATTCAAAAGGCTTCTTCAGGCCACCCAGGAATGCCATT
AGGATGCGCTGAGATCGCAGCATATTTGTATGGTTGCGTATTGCGATATAATTCTAAGGA
TTCTCAATGGATGAATAGAGATCGATTTGTTCTATCTGCAGGGCATGGTTCTGCTCTTCT
TTATTCTTGTCTACATTTAGCAGGCTTTAATGTGAGGTTAGAGGATCTTCAGCAGTTTCG
ACAACTTCACTCCCAAACTCCTGGGCATCCAGAATTTCGGGAAACGGATGGTGTTGAAGC
GACAACTGGACCTTTAGGGCAAGGAATAGGGAATGCTGTAGGAATGGCTCTTTCATTGAA
GATGTTGGGATCTAGATTCAATCAGTCTTCCACGTCCATTTTTGATGCTAAGGTCTATTG
CTTGGCAGGAGATGGATGCTTCATGGAAGGAGTAAGTCATGAAGCTTGTAGCTTTGCAGG
TTCCTTGGGATTGGATAATCTTATTTTAATCTATGATTATAATGAGATTATTTTAGATGG
GACTCTTCAAGATGTTAGTGTTGAGGATACGAAACAACGATTCTTAGCCTATGGCTGGGA
TGTTTTTGAAGCCAATGGTCATGATTTTGAGGATTTACATCGGGTATTTTCTCAAATCAA
AAAAGGGCAACAAAAACCTACTTTGATTATTGCACATACTATTATTGGTCATGGATCTCC
TAAAGAAGGAACGAACAAAGCTCATGGATCCCCTTTGGGAGAAGATGGAGTCGCGCAAAC
TAAAAGTTTTTGGCACCTGCCAGAAGAAAAGTTTTTTGTCCCTTCATCTGTGAAGATGTT
CTTTGCAGCAAAACAACAAGAAGGACAAAAATTACAGGAAGAATGGCAGGAGCGCTTCCG
GGTGTGGTCAAAACGATTCCCAGAACAACACCAGGAATATCTTAAGTTAACTCAAGAAAT
TTCCATTCAAGATCTTGAAGTATTATTGAATCTTATTGATATGCCAGAGTCTATAGCTGG
ACGGGCTGCTTCAAACAAAGTAATCCAGGTTTTGGCAGAGAATATTCCATCTCTAATAGG
GGGATCGGCGGATCTTTCCAGCTCAGATGGTACCTGGATAGCTAAGGAGACTGCTGTCAA
CGCTTCTCATTTTCAAGGTCGGAATATTCGCTATGGTGTACGAGAATTCGGCATGGGCAC
GATTATGAACGGACTCGCGTACAGCCAGGTATTTCGTCCTTTTGGTGGAACATTTTTAGT
ATTTTCAGATTATTTACGTGCAGCGATTCGACTAGCAGCATTGTCTAAGCTTCCGGTTAT
TTATCAATTTACACATGATTCTATTTTTGTTGGGGAAGATGGCCCTACTCATCAACCTAT
AGAGCAAATTATGTCATTACGTGCAATACCAGGATTAAGGGTAGTGCGTCCTGCGGATGC
GCATGAAGTAAAAGGAGCCTGGTTATCTGCATTAGAAAACTCAGGGCCTACAGCTTTGAT
TCTATCTAGACAAAATCTCCCAACTCTTAAAGAGACTAAACGGTCGTTTAGAGATGGAGT
AGGAAGAGGAGCTTATATTTTAGTTAAAGAAGAAGGGGGAAGCCCGGACTATACATTATG
CGCTTCTGGGTCAGAGGTACATTTGGCAATGGAAGTTGCGCAAAGCCTCATGGCTTTGGA
TAAGCGAGTTCGCGTAATTTCATTCCCTTGTTGGGAGTTATTTGAGCGACAAGACCCCGA
GTATCGTGAATCTGTGATTGGTGGGGACTTAGGATTGCGTGTCTCTATAGAGGCCGGATC
TGCTTTGGGGTGGTACAAATATATAGGCAGTAATGGCTTGTCTATTGCTATGGATGTGTT
TGGTATGTCTGGAGCTCCCCACGAAGTTGCTGAAACTTGTGGTTTTACTGTGGATAGTAT
TGTTCAGAGAATTCTTTCTGTTTAAAAGTCTCCGTCAGAAATTCCAGTTTGCTCAGACAG
AGAATCATCGGCTTGCCCAAACTCCATATGTGGCAAGCCTTTTGTTTTCTTAATGCCAGG
CCCGACTGTTTCTTGCAAGGAAGCAAAAACTTCAATGCCTGTTAATATATGTTTTTTAGT
GTATGTAGCTAAGACTTCTGAGCTGCTTTGTTTCGTTTTAATACCGTCTCTTCGTAAAGG
AAGGTCTGAGATAAGCAAGAGTGCTCCTAATGGAAGATTTCGTCGGTATCCTGCAGAAAA
TAAAGTTGCGCATTCCATCTCAACGGTTTGTGCTTTATTTTCATAAAGTTTACGACGAAA
TTCCTTATTAAATTCCCAAAATCGAATGTTAGTTGTGTGGGTGATACCTATATGGTAGGG
AAGATTTTTCTCTTCAAGAATGTTTGTGATCGTTTTTTGTACAACGAAATTAGCTAATGC
TGGAACTTCAGGAGGAAAGTAAGCATCCGATGTTCCATCTTTTCGAATGCTAGCAACGGG
AACAAAATAATCTCCTACTTGATAATGGGAACGTAGACCTCCACACATACCTAACATGAC
AGCAGCTAGTGCATTAGGAAGGAAAGAACAAAGATCTACAATAAGAGCTGCTCCAGGGGA
TCCTAATTTAAAATCAATAATGGAGGTACAGGTTTGGGGAGCATGAGCTGCAGAAAACAT
AGATCCTCGAGAAACAGGGACCTGATAGATTTCGGCAAAAACATCAACGTAATAAGCAAA
ATTCGTAAGAAGAAGGTAAGGTTGAAATTCTTGAATGGTAGAGCCTGTATAGCGCTCCAA
CATGTCGCGAGCAATCGTTCCCTCGCTAATTTTTTTATGAGGTTCAGTCATAAATAATTG
AATATTCTAATAATTATGAAATCTAAATATGCAAAGAACATTTAGATAGATCATGTTTTC
GTTAGTTTAATAATTACACTGTTTAAAAGTATAGTTTTCTTTTATAAGAAGAAAGAGTTA
GTTTTGCGACATTCTTCTGGACAAAGCTTAGGAGAGAACGATAACATGGATCGAGAAAAG
ATAACGGGTTAAGCGTATTATGGTTCGTGTAAGCACTAGTGAATTTCGTGTAGGATTGCG
AGTTGAGATCGATGGCCAGCCCTATGTAATTTTGCAGAATGATTTTGTTAAGCCAGGGAA
AGGCCAGGCTTTCAATAGGATCAAAGTTAAAAACTTTTTAACTGGGCGAGTAATAGAAAA
AACATTCAAGTCCGGGGAATCTATAGAAACAGCCGATGTTCGTGAACAGCAGATGCGTCT
CTTGTATACGGATCAAGAGGGGGCTACGTTTATGGATGACGAGACCTTTGAGCAAGAGCT
GATTTTTTGGGATAAACTGGAAAACATTCGGCAGTGGTTGTTAGAGGATACAGTTTACAC
CTTGGTTCGTTACAATGGGGACGTGATTTCTGTTGAGCCGCCCATTTTCATGGAACTATC
TATCGCAGAAACTGCTCCAGGGGTTCGTGGAGACACCGCATCGGGCCGAGTACTGAAGCC
TGCTACAACAAACACTGGGGCAAAGATTATGGTCCCTATTTTTATTGAAGAGGGTGAAGT
TGTGAAGGTGGATACGCGGACAGGGAGTTATGAGTCTCGCGTATCAAAATAATTAAAAGG
GGCGTTAAGCCCCTTCTTTAAGAAGGCGTTCTGCAACTTTCCGAAATAAATGCGAAGGTT
CGGGAGCGTCTTTTATTTCTAAATAATCTCTTGTTGACTCTGGCATAGCTGCTAGTTTTT
CTATCCAGAATTTTCTTTTCTGCGTTTCTTGTTGGGAAATAGCTCGGTCACGAAGTTTTT
TCAACAGGGCGGATTCTGGCGACAATTCTAGTACTTTTTTTTCTTTCATAGTGAGATTTC
CAGGTTCGTGGTTTTAAACTTCAGTACAAAGGGCTTATAAAGAGATTGAGGTTTCTTCAA
TAGAAATTTTTAATGGGGAGTCTGTTTCTGTTAGGTTGGTTAGCGATGCAGTAGAAATTC
GGTATTCCCCCTCTGGATACAGATCTATAATATGAAAGCGTGCATTCGAAGGCAGCGTTA
ATGATCCGCTATTTACAACCAAAGGCGGAAGATGATCAATTTCTACATGATGATCGTGTC
CATGTAGGTACATCCGTACAGAAGGGGAATTCATTAATAAAGATTTTAGAGGAGCGTAAT
TTAGTAAATCGTGAGCAGGCCTTGTTGTGGGAGATAAGGGATAGTGATTTGCTACGATCA
CGTGTTCCAAAGAGGGAAGAGAAGCAAGAAATTGCTCTAAAGCAACGATTTGAGAATCAG
TTACTTCTCCATTTGCTGCACACCAACCGTTAAAGCAAGAACAGTCTAATAGAACTAACC
ACCAGTTAGGGGTGAGTTTCTGAAAGGCTATGCGATGCGTTTGGAGTTCTTTATTAGGGA
AATAAGAATAGAAGGTTTGTTTCTTTAATGCTCGATAAGTGTATACGTCATGGTTTCCTG
GAACTATATACACAGGGGCAATGGATTCAATGCGAGAGAGAAATTCTTTAGCTAAGCGGA
ATTCTGAATCAAGAGCGGTAATGGTAACATCTCCAGTTACGCAGACTCCATTTGCTTCGA
GTTGAGCGACAAGTTGGGGGAACCGCTGGGAGATTGCGGGGGCTCGAAAGGACACCCCTC
CTACAAGCTGCCTTAGTAATCCTTTGAAACGTTTATTGAAGCATTGAAAAGGATTTTTAG
GGAGTACACAAAAATGGATATCGGAGCAATGGATCAGTCTAAAGACAGTCGAGGGTTTTT
CTTGCATAGAGAGGTGAAGGTTTTAGGAACAGCGACTGGATTATTAATAGGTCTCGTTCT
CGGCATAATAGGCGGATAGTTAGTAAAAATTAAGTTTTTTTATCGTTCGTTATAGGACTA
GGCGGGGTTGTATAGGAGGAAAGGAGGAGATCTAAGGCTGCATGGAGGGAAGATGAGAAA
ATATCCATAACAGTATCTAAAGGTGCAATAACTCCTGCAGAGATCATATCTTCTATTTGT
TGCGAGAGGACATTGAATCCAAGACTAGGAGTTCCTAATGAACAGAGTTTGTTAGCAACA
AGTTTCCCATCCATATGTACGGAGCCAACTAGTTGCTCTAGGAGAGCTCGACAGGCGGTC
TGTAAGATATGTGAAGCAGCGAGTTCTTCTTGAGACTGATCTTGAGATGATAGAAGATTT
TGTGAAGCGTAAAGAAGAGCTGCCCCACCTCCCACAACAAAACCAGATTTTTTTGTAGTA
TTTAGAGTATTTAAAGCGAGTTTGTATAGGGAGGACTTGTCTTGTTCAATAGGAATAATT
GCGATTGGGTGTTCTAAGCGATGTTTGCGCTCTTTGAGTGTTTGTCGAGAAAGTTCTTTT
TCCGCGTTTTGTATCATATGATCGAGTTGGCGAATTTTTAATTTCACAACTTCTGGAACA
AAATTTTCACAAACTAATAGGGTGTGATCTTGAGACAATTCAGCCCATGTACAAGAACCT
AGTAAGGGAAGTTCTATGGGAGGTTTATTGGAGAAAGGAGGCGTTGAAAACACTGTAGTT
CCTGTAAGTAATGCAATGTCTTCTAGAAGGGTGGGATCTTCTATGGTTACCACTAGAACA
TCCACAAGCCCTGCTATACGGTTTGCAATACAAGTGGCGAGAGGATGATGATCAATCTCT
TTGCAAAAAATGATAAGGGGAGTTTGTTCTTCAGAAAACTGTTTAAGTAGAGGAAGAAAA
GAGAAAACCGAATGGATTGTTTGGTCTGTGACAAAAATTTTGGGGGCTATCACGAGGTTT
TCATGAAAAGCATCTTGTGGGAAAAAAGAAGGGACTTGATACCCACGTTGTATTTGTATT
CCTTGAACGAAACGTAGAGTAGATCCGCTTTTTTGGGATAGAGCAATGGTGCCTTCTTGT
CCTGTATATGCAACGGCTTGTGCAAATACTTCTCCAATAAAAGGATCATTAGTGTGTGAG
CTTATTAGTCCAAGTACTTTTGAAGTATCTTTTAAGAGGAATGAGTGGGCTTGTAAATGA
GCGCAAATAGCTTCTTTTTTTGAGGCTAAGGCCGATGTAAGAAGTCTGGGGGATATCCCT
TGATCAATAAAGGGGAGCGAGGCTTTTAAAAACGCTCGCAAGAGGATAACGGAAGAGATG
ACTCCATCTGTATGGCGATTGTAGATTTGTTCTGCTAAGGATTGCGCAAAATATACGCCG
AGACGCTCCAAGGGGTCTAACAATTCTATACGAGAGAGAATGTGGTAGCCCTTTCCTTTC
AGGGAAAAATCTTTCGTAGTAAAGGAGTAAGCAGGACCGTAAAACCCTTTGACTATTTGG
TAAGCTTTATCCAGGCCGGAGAACAGTTGATGGATGGTACTGCGATGCATCTCATTGTTT
TCGCTAGGCATAGTGAGGGAACCCTGAAAAGGTTGCTTCTTACCCCGAACACTACCAACT
CGCTAGTTAGATCACAATGAGTTTAAGAAGGTGGCACCCGGAATCGAACCGGGGATAGAG
GCTTTGCAGGCCTCGGCCTTACCGCTTGGCGATGCCACCGAGAGATATCCGAGTGTACGC
GAAGTGATAAAGAAAAGTCAATAACCGTGTGCATTTTAAGGGATCTTTTTTAGAAAAATG
GGGAGTGAAAAAGGCTTCAATCTAAAGTTTATTTTGTAAGAGAAAAGCGTTTCTTTATAG
GTTGAATTGATAATGAATATAGAATAATTTTTAGTGCAAAAGAGATCTCTTTAGGAGTTT
ATTTTGTTAGTGTGCTCTCAAAGATTATTTCTTATTTTGAGAATTTGGAGTTGTTTGTTT
TCAGTGTGAAGATAAGGGATTGGTTATGCGCCCTATTTTATTAAAAGAGTGGTCTTCTTT
GTTATTAGATATTGACATTCCTTGCTCAGGGAAGAAAGTAACGGGAGTCGCTATTGACAG
CCGGCTTGTATTGCCAGGGGATGTATTTTTTGCTCTTCCAGGGAATCGAACTACTGGGCA
CCTATTTTTAAAGCAGGCTGCGCAATCCGGAGCTGTTGCTGCTGTAGTAGCGAGTGATTA
TCGTGGACCAGATTATGGGTTACAGTTGTTACATGTGGCAGATCCTAGAGAAGCTTTAAG
AGCGGCTGGACGAACTCAGGGAGCTCTTTTCCATGGAGAAGTGATAGGGATAACTGGCTC
TGTAGGGAAAACGACAACAAAAAGTTTTACCCAACAATTACTTTCTCCTTTTTACAAAGT
CTTTGCAAGTCCGAAAAGTTATAATTCTCAGCTCACTCTACCCCTAAGTATATTAACGGC
CGATGGAGATGAGGATTTTCTTGTTTTAGAGATGGGAGTTTCTGAACCCAATAATATGAA
GGATCTTTTAGATGTAATTGAGCCTTCTATTGGAGTGATTACTCACATCGACGTTCAGCA
TGCAATGAATTTTGTGGATAAAGGGGCTCAAGGTATTGCTGAAGAGAAGAGTTTGTTGTT
AGAGAGATGCGGGATTCATCTATTGCCCAGAGATTCTTCATGGTTTAACTTTTTCATGAA
AAAGAATGCTGCAGCTGATCAGTTTTCTTTTTCTATGAATAATGAAACAGCAGATTTTTA
CTATCGAGCCATTCATTCCGAAGGGGTCCTCATTAGTGCTCCCGATGGGGATATTGAGCT
GCCTGTAGTGTTCCCTTATACTCCCGCTTATATGAATTTTATTATTGCTGTAGCTTTAGC
TTGGCTTACTAACGTTCCAATGGATCGTTTAGAACAGGCAAGTCAATCTTTATTTTTGCC
ATCTATGCGCTTTGAACAACAGGAACACAATGGTATTCGAATTATTAATGATGCATACAA
TGCAAGCCCAGATGCAATGCTAGCTGCTTTAGATGCTGTCCCTATCCCCTCTGAGGGAGG
TAAGACAGTATTTATCTTGGGCCATATGGCGGAGTTAGGAAGATATTCGGACGAATGTCA
TATTGCTGTAGCAAGAAAAGCTGTGACAAAAGCACACGTAGTTTTTTTCGTTGGAGAAAA
GTGGTCCCCTGTTAGAGAGGTTGTTTCTGATGCAAATTGTCAGATAGAGTTTTACGGTTC
TGTTAGCGAGATTATGCATGTTGTTAAATCTTTAGTGCGACGGGGAGATGTTGTTCTGCT
CAAAGGATCGCGTAGTTTGGAATTGGAGACTTTGTTGCCATGTTTTTCCATCTCGTGAGT
GGAAGACAGCAGTTTCTTTTTAAAATAAGAAAAGAAATAGTTAGTTTTTGATGCTTAAGT
TTAAGATAGAGAACTCCTTATAGTCGACACTCTCATAAACAAGAGAAAACAGATGCCCCC
CCTATTTTGTGTTTTGAAAGCTTTTTTCATCGGTTTGGTTGTTAGCCTTATACTGGTGAA
ACCTCTTATTTGGTTAAAAAAACAAGGCTTGCAAGATCGGATTCACAAAGATCATTGCGA
AAAATTGGAAAAGCTACACAAAAACAAAGCACATATCCCCACAGCGGGGGGAATCATTTT
TGTTCTTTCTGTCGTTCTCTCAATTCTTTTATTATTGCCTTGCAATCTTTGGTCGACATG
GTTTCTTGTCGGGGCAACGCTGCTGTGGGGGGCTTTGGGATGGCGTGATGATCAGATAAA
AAATAAGCGTAAAGTAGGTCATGGCTTGTCGGCTAAGCGTAAGTTTTTTATCCAAAATTG
TTTAGCGATCGGAACCGTTCTTCCTATCATGATCGCTTATGGAGAAAGCTTTTTATGTAT
GCATCTTCCCTTTGTGGGGATAGTATCTTTACCACATTGTTGGTTGGGCTATCTGTTTAG
TTTTTCTATTGCAGTACTAGCAATTGTTGGAACCAGCAATTCTGTTAACCTGACAGATGG
ATTAGATGGTCTTGCTGCAGGATCTATGGTGATAGCTTGTTTGGGCATGCTTATCGTGAC
TTTTGCTTATGGAGCCCCTTGGGCTTTCATTTCTGGGGTGCTTTTAGCAACTTTAGCAGG
AAGTTGTTTAGGATTTTTATACTATAATAGGTCTCCGGCTCGCATATTTATGGGGGATAC
GGGGTCTCTATTTTTAGGTGGGATGCTCGGGATTTGTGCGGTATTATTACGAGCCGAGTT
TATGCTCCTCTTTATGGGAGGGATTTTTGTTCTTGAATCCTTGTCTGTCATTTTGCAGGT
GGGGAGTTGTAAATTAAGAAAAAAAAGAGTTTTTCTTTGCTCTCCTCTACATCACCATTA
TGAATATAAAGGGTATCCAGAAAAGGTTGTGGTGAGAAATTTTTGGATTATTGAGTTCCT
TTGTGTTGCCATTGGTATTTTCGCTGTATTTTGGGGTTAGAGGATAAGCGAATGGGATTA
AAACGTGTTGTAGTTATTGGCTTAGGACTATCTGGTAAGTCTATTGCGCGTTTCTTAGCT
CGAAAAGGCGTGTATGTGTTGGGAGTAGATAGTTCTATTCAGGCGTTGCAACATTGTCCG
TATATTCATGAAAAATTGTTAGAAACAGATGAGTTTCCTACACAGGTAGATTATGTTGTA
CGTTCTCCGGGGATTTCTAAGGATCATCCTTGGGTCAAGGCTGCAAGAGCTGCTCAAATC
TCTGTAGTGACAGATATTCAACTAGCTTTTCAGACTAAGGAGTTTATAGAACAGAAGTCT
TTTGGAATTACAGGGACTGTAGGGAAAACGACCACAATATTATTTTTAGAATATTTGCTA
AGAAAAGCGGGAATCCCAGCTTTTGCCATGGGGAATGTGGGAGTCCCTATTTTGGATGGT
ATGCAGAATTCGGGAGTCCGGCTTGTTGAAATGAGTTCTTTCCAGCTCGCTGATCAAGAA
ACCTCTTATCCGGTCTTATCAGGGGGAATGATTCTTAATATCTCGGATAATCATTTGGAT
TATCACGGGAGTTTTTTAGAGTATTGTCAATCCAAACAGAATCTCTCTTTATGTATGAGG
AATCCAGAAGATCTTTGGGTTGGGGATCAGCGTTTTTGCGGGCGTAGTTACTGGGAAGAA
GTGCAAAAGTACATGCGTTTACTAGATAAAGAAAGTGCATTAAAACCATTGTACTTGCAT
GATAAGTACAACTACTGTTGTGCATATCTGCTTGCTCAAGCAGAATTTCCGATAGCTAAA
TCCCTTTTTATAGAGGCCGTAGCTACTTTTAAGAAACCTTCGCATAGGATGGAATATTTA
GGGGAAAAGTGTGGTGTGCATTATATCAATGATAGTAAGGCAACTACAGTACGCGCTACG
GAAAAGGCTCTTTTGAGCATAGGAAGTCGGGCAATTGTGATTCTTGGGGGTAGAAATAAA
GGATACTCGTTCGTTTCCTTGCTGCCTTCTTTGCGAAGGTTTGCGAAGAGTGTGGTTGCT
ATGGGAGAGTGTGCTCAGGAGATAGCTCAGGATTTGGACGGCTTCCCAGTAACAGTAGTG
AGAAATTTACATGAAGCTTTGCTATGCGCTGAAGAGCAAGCGATTCCCGGAGATGTTGTT
TTATTGTCTCCAGCTTGCGCTAGCTTTGATCAATTTCGTAGCTATGAAGAGCGGGGAGCG
ATATTTAAGCAGTTGGTTGGGATGGAAGAGGTTCTTTTATGAATCGTAGAAACACGATGA
TTGTAGCAGCTTCTGTGAATGCAGTACTCTTGGCAGTGCTGTTTATGACAGCACGCTATT
CAGAGCAAGAGGTAGAGTATTCGCAGAAAATAGCACCTATTAAAATTTTAGAGCCGGTAC
CAGTTGTTGAGAAGGCTCCTGAAAAATTAGAAAAAAATCCAGAAGTGATCGCTAAGCCCG
CACAGGTTGTGAGAAATCCTGTAGTCTCTAAAGCGGAGCTTGCTGCGCAATTCACAGATA
AAAATCAAACTGTTGAGAAAGAGATCAAAGTCTCTCCTAAAGCGACGCCTCCTCCTGTGG
TTGTTGAATCTCCTACATCCGAAATTCCTGTTGTGCAGGAAAAAAGTGCAGACAAACCTG
CAGAGCAAGAAGAATTTTCTACAGTTATTGTTAAGAAGGGAGATTTTTTAGAGCGAATTG
CTAGATCCCATCACACTACAGTTTCTGCATTGATGCAACTTAATGATTTGTCGTCGACGC
AATTACAAATAGGACAAGTTTTACGCGTTCCTAAAACGAATAAGACAGAGAAAGATCTTC
AAGTTAAGACCCCCAATCCAGAAGATTATTATGTGATTAAAGAAGGGGATAGTCCTTGGG
CTATAGCTTTGAGTAATGGGATTCGATTAGATGAATTGTTGAAATTGAATGGATTAGATG
AGCAGAAAGCTCGTAAGTTGCGTCCTGGAGATAGATTACGAATTCGATAGATCTCAGGCA
ATTGTTATGAAATGGTTCCTGATTTCCTGTTTATTAGGAATTTTTTCTCTTGGGCTGATC
ATGGTATTCGATACCTCGTCGGCAGAAGTGTTGGATCGGGCTTTGTCGTGTAGCACGCAT
AAAGCTTTGATCCGGCAGATAACCTATCTGGTGCTAGGGCTCTCTGTTGCGTCGTTCATT
TATATTTTAGGATGGAAAGATTTTCTTAAGATGAGCCCTGTACTCCTCATCATGGTGGGG
ATGGCTTTGATTTTAGTGCTTATTCCAGGTGTCGGTGTTTGTAGAAATGGAGCTAGACGT
TGGTTAGGAGTAGGACAGCTAACATTGCAACCGTCCGAGTTTGTTAAATATTTAATTCCT
TGTGTTGCTATCGAATGTTTGACCACAAGAGTCGCTATTCGTAGTAGTTTTAAGCGATTC
GTTGCTTTTGTTTCCTTGCTATTTATTCCTATTTTTTTGATTGCGATTGAGCCGGATAAT
GGATCTGCAGCGGTAATTGCTTTTTCTTTAATTCCTGTGTTTATTGTTACAGCGGTACGA
TTGCGTTATTGGCTCGTTCCTTTGCTCTGTATCCTTTGTATCGGAGGCATTTTTGCTTAT
CGGCTTCCTTATGTTCGAAATCGTTTACAGGTTTATTTGCATCCAGAATTAGATATTAAA
GGGAGAGGGCATCAACCATATCAAGCAAAGATCGCAGCAGGATCTGGGAAGTTATTCGGT
AAAGGTCCCGGAAAGGGATTGCAGAAATTAACCTATCTTCCAGAAGCTCAGAATGATTAT
ATTGCAGCTATCTATGCGGAAGAGTTTGGTTTTGTTGGGATGCTCCTATTGATTCTTCTC
TATATGGGATTTATTTATAGTGGATATGTCATTGCTATGAGGGCTTCCCTTTTATCTGGA
GCAGCTCTTGCTATTTCAATTACTGTGATTATTGGGATGCAGGCATTTATCAATTTAGGA
GTTGTTTCTGGGTTATTGCCTAGTAAGGGAGTGAATCTTCCTTTTTTTAGTCAGGGAGGA
TCTTCTCTAATTGCTAATATGTGTGGCATTGGATTGCTATTAAGGATATGTGATGAAGAA
GATCAGCAAGGTTGTATTGGCAGTAGGGGGAACAGGGGGACACATTATCCCCGCTTTAGC
AGCCAGAGAGACTTTCATTAAGGAGAAAGTAGAAGTTCTACTTTTAGGAAAGGGGTTAAC
GCGTTTCTTGGAAGGAGAACCAGATGTATTGTACTACGATATTCCTTCTGGATCTCCCTT
TTCTCTTCGTCCAAATCAAATGTTTTCTGGAGCACGGCAGTTGTATCAAGGATATACGGC
TGCGCTTCGGATGATAAAATCTTTCGCTCCAGATGTAGCAGTAGGATTTGGGAGCTATCA
TTCCCTTCCTGCTATTCTCGCTTCTATCAGAAAGAGAATTCCTCTATTTCTTCATGAACA
AAATGTTGTTCCAGGGAAAGTCAACAAGCTGTTTTCTCATTTTGCTAAAGGGGTAGGGAT
GTCTTTTTCGGCAGCTGGAGAGCATTTTCGTTGTCGAGCAGAAGAGGTATTTCTTCCTAT
CAGAGAGCCATCAGAGCAGATCGTTTTTCCAGAAGCTTCTCCTGTAATTTGTGTAGTAGG
AGGATCTCAGGGAGCAAAAATTTTAAACGATTGTGTCCCTAAAGCTTTGGCTTATGTTCG
TGAAAAACATGCGAATTTATATGTTCATCATATTGTAGGCCCTAAAGGAGACCTGGAAGG
GGTTTCTCGAGTTTATCAAGATGCTGGAATTCAGCATAAAGTAACGTTTTTTGAAAAAAA
TATACTTGGAGTATTGCAAGCGAGTGATTTAGTAATTGGAAGGGCAGGTGCTACGATTCT
TAATGAGTTGCTTTGGGTTCAGGTGCCAGCTATTTTGATTCCTTATCCAGGAGCTCATGG
ACATCAAGAAGCAAATGCAAAATTTTTCACACAAACTCTTGGTGGTGGGACCATGATTTT
GCAAAAGCATTTGACAGAAGAAAGTTTACGTAAGCAGGTTTTGCTTGCTTTAGATCCAGC
AACTAGTGAAAATAGGCGCAAAGCTATGCTGGATGCTCAAAAGAACAAATCCTTCAAATC
ATTATATCAGTTTATCTGCGAATCTCTATAGGCTAACGATGAAAAGCTTGTGTTACCACT
TCATTGGTATTGGTGGGATCGGAATGAGTGCTTTAGCTCATATTCTGCTTGACCGAGGAT
ATAGCGTATCAGGGAGTGACCTTTCTGAAGGGAAAATAGTGGAAACGTTAAAAAATAAAG
GCGTGAAGTTCTTCTTAGGAAATCAAGAAGAGCATGTCCCGGAAGAATCGGTAGTTGTAT
ATGGTTCTGGAATTTCTAAAAACAATCCTGAATTTTTAGCTGCTCTGAATAAAGGAAACC
GTCTTATTCATAGGGCTGAATTATTAGCAGAGCTTACAAAAGAGCAAATTTCTATCTTTG
TCACAGGAAGTCATGGAAAGACAACGGTTTCTTCTTTAATTACAGTCATCTTGCAAGAAG
CTGGGAAAACCCCTTCTTTTGCGATAGGAGGGTTAAATGGAGAAGGGATCAATGGGAGTT
CAGGATCTGAGTATTTTGTTGCAGAAGCCGATGAAAGCGACGGATCTATTCGGAATTATT
CACCAGAATTTTCTGTAATTACCAATATAGACGACGAGCATCTGTCTAATTTTGGTGGAG
ATCGGGAGCGTTTGCTTGCATCTTTACAAGATTTTTCTACCAAAACTCGTCAGATTTGTT
GGTACAATGGAGATTGCTCTCGATTGCGGTCTTGCTTGGTAGGACATACATTTGGATTTA
CCTCTTCTTGTGATTTACATATTTTAACTTATCGACAAGAGGGGTGGAGATCGTTCTTTA
CAGTAAGGTATCAGAACGTTTTATACGAGGATGTGGAAGTACGGTTGGTCGGTGAGCATA
ATGTGATGAATGCTGCGGCAGCTATGGGAGTAGCTTTGTCATTAGGAATAGACGAAGATA
CGATTAGGGATGCTTTGCAGAGATTCCCAGGGGTTCAACGACGATTACAGAGGAAGAATT
CTTCAGAGGTCTTTCTTTTCTTAGAAGATTATGCGCACCATCCTTCTGAGATTGCCTGTA
CATTGCAAGCTGTTCGCTCTGCCGTGGGATCACGACGCGTTTTAGCCATTTGTCAGCCTC
ACCGATTTTCTCGTTTAAAAGAGTGTATGGGATGTTTCCCTTCGGCATTCAAAGGTGCTG
ATGAGGTGTTATTAACAGATGTGTACAGTGCAGGAGAGGCAGAGGAAGATGTCTCTTATA
AAGAGTTAGCTCAGTCTATTAGTCGGGAGTCTTTGGTAACATGTGCCTATGTTCCTTTTA
GTGAGTTACAGGGCTTTTTAGAAAAGCATATTCGTGTGCATGATGTTTGCGTGGCATTAG
GTGCTGGTGATATCGAGGTTTTAGGTGAGAGCTTACGAGATTTTGAACCGAAGAAACTCT
CTCTAGGACTTATTTGTGGTGGAAGATCTTGTGAACATGATATTTCTATTCTATCTGCAC
AAAATATCGCAAAGTATCTTTCGCATTCGTTTTATGAGGTACAGTATTTCTTAATTACCC
GTGAGGGGTTATGGAAGACTGGTTCTTCACTAGAATTGTCAGAGGAGACAGGAAAAACCA
TTTTTGATCCAGAGATAGCAGGAAAATTAAGTAAGGTAGATGTCATTTTACCGATATTGC
ATGGCCCTTATGGTGAAGATGGGGCTATGCAGGGGTTTTTAGAGACTATTGGGAAGCCCT
ATACGGGGCCTTCTTTAGTTTTTGCTGCAATAGGAATGAATAAAGTGTTAACCAAGCGTT
TTATGAGCGATTTAGGTATTCCTGTTGTGCCTTATCTCCCTCTGACATTAAAGGGATGGA
AGCAAGATCAAGAGAAATGTTTAGCTCAGATAAAGGCGGCTTTTTCATTCCCAATGTTTG
TGAAGTCTGTGCATTTGGGATCTAGTATTGGCGTTTTTGAAGTTCATGATACTAATGAGT
TGCGAGATGCAATTAATGAAGCCTTTGTTCGAGATGATGACGTTTTTATAGAAGAAAGTC
GTTTGGGATGTAGGGAAATAGAGGTTTCTTTTTTGGGCGATGGATCTGGAGTCTTTTTTG
TTGCAGGAATGCATGAAAGACGAGGCAGAGGCGGGTTTATTGATTATCAAGAAAAGTATG
GGCTAAGTGGTAGGGCTAGTGCTCAGATCGTATTTGATGTAGATCTTTCTAAAGAAACGA
GAGAACAATTGCTTGGAGTTGCAGAGAAAATTTATCGTCTATTACAAGGAAAGGGGTCTT
GTCGTATTGACTTTTTTGTCGATAATGAAGGGAGCTTTTGGTTATCAGAAATCAATCCTA
TTCCTGGTATGACAACAGCAAGCCCCTTCCTTGCTGCTTTTGTTCGTAAGGGCTGGAATC
GCGAACAAATTGTGCATCAACTTGTTATAGATGGATTACAACGATTCGACCAACGCCAAC
GCTTGATATCGACACCTTTAATAGATCAAGCGTTGGCTGCTCGGTAAGAAGATTCCTGTG
TAAGGCAATCGAACTAACTATGATGAGAGCAATTACAGCCATGGCATGTGCCCGCTAAAG
TACTGACAGCAACTGAGGATTCTTCTTCAAAGCTATCTTCAATAAAGGAATCCTCTTCAA
AATCGTCAGAAGAGTCTGTTGCTGCATGGCCTAGAGATAAAGATTCTTCATCCACAGGAG
AGATATTTTCTGGTTGAGCAAGCTCAACAAGGATTTTTTTCTGTAGTCTGGCGCCAACGC
GTTTCAGAATAGTTCTTAATGCTTGTATAGTTTGTCCTTTTCTCCCAATGATTTTTCCAA
TGTCTTCGGAGTCCGCGTGAATTTCCAGCTTAAGAGTTGCGCTGGCTTTATCTTCGGATG
ATCGAATTTTGACGGAATTGGGATCAGTGACTAAATTTTTCACGATGTACGCTGCAAAAT
TTTCCATAAAATCCAAATTAATTTGAGAAATAAAAATCTTGATAAGAGTCTCTTGCCCAA
GATCATGCGAAGGATATATGAAACTCTAAAAAAGCGTCAATATTTTAGCTTACAGTCTGC
TATGAGCTAGTTTTGCGCATAATTCTTAGAAAGAAGAACCTTTTTTACTTACGTTTAAGC
AAAAGATAATCTTCGCAACGCAGGTCACAAATGGAAGTAGCTCCAGAGGAAAAAGCTCCA
AGATTAAGTGCTTGTTGATAATGTTTGATTCCAGACATAAAAGAATCTTTTCGAAAACGT
AATAAAGTTCCAGAAGATAAGCTGACAACAAACTCTGATGGATAGTGATCTATTTGGGAT
AGATCAATGATGCTTGGAGGGTCTACTTGTAGATTGTTTATTAAAATTTTTATGATGGTG
AGAATTTGACTCGAAATATGTGATTGATTAAGAGCTTCTTGTGGAACAAAGACTGTAGGA
AGTTGTAATGAATAGAAAGGTAAAGCTGGAAAAGTTTGGCCTTCAAAACCTATGAATGTG
TGGGTTTTATTTCCTAAAAAGGCTAAGGGTGCGTGTAAAGCATAGGAAATTGCTAGACCC
TTGTGATCAGGAACCTTATCAATAGAAATCTCGGAAAAAATTCCCGTTTGTTTCAAAAAA
TGTTCAGCCGATTTGGTGGAAAATGTTTGTAGGTGAGGAGGATCATCTGCGGAAAGATGT
AATAACTCTGAAAAGAAGGGTTCGGGAAGATGGGGAGGTTCAACGCAAGTGAGGAATAGG
GTCTTAATAGGAGTGAAGGACTGTTTAAAAACAAACAAGCTTGGAAGTGTCATCCACAAG
CTAATGGGTAAAAAGATAAGAATGCTAATAAAGATACATAGAAACGAGTAGGAAAGAGAG
TAAACCGGGCCTTTAGAAAAAAGAAAACGCCATATGTGTGTCAAAAAAGAGAAGTAGCGG
GGGAGCAAAACAACCTCAAAAACGCTTCTAGGAGAATCTAAAAAGAATTTCTTTTTTTAG
AGAGAAAAAAAGTAAGAAACCCTTATTTGAAAATAAGAGGTAGTAACTCCTTCCGTCAAG
AATTTCATTATTAGATTACAAGCTAACTTAGAGGGCCAACTATGGAGTGGATAGCAAGAG
AATATAACAATATTTTTATCGTTTCTTTAAAAGGAGACCTAGATGCTGTTACAGTTCCTG
CTTTAGAAGAGTTTTTAACAAAAGCCATTGAGAAGGGACGTGTGAATATTCTCCTAAACA
TGGAAAAAGTTTTTTATATGAGTAGTGCTGGTCTGCGATTGATTCTTTCGTTAGCAAAAT
TAACAAAAAATCATAGCGGGAAGCTTTGTATCTGTTGTCTTAGAGATGAAGTTGCTGATA
TCATTCGAGTTGCTGGATTGGATAAAGTAATATCCATCCGTAAAGCAGAACAAGAATCTT
TTAGTGATTTTTAAACTATGCCCTTACCAGCTTCTTCGGGATCTGTTGCAGGATTCTCTG
TGTGTTCAGATCCTCAAAAATCTTTTTCAAAAATGTTTAAGCGGACGGTGATTTTATTAG
CTGGCCCAACAGGATCAGGGAAAACTGCTGTTTCTCTTAAGTTGGCTCCGCTTGTTGATG
GAGAGATTATCTCTGTAGACTCTATGCAAGTCTATCAGGGAATGGATATTGGAACAGCAA
AGGTCTCCTTAGCTATTCGTCAGGCTGTTCCACATCATCTGATAGATATTTGTCATGTCC
AAGAGACTTTTAATGCTGTGGATTTCTATTATCACGCGATACAAGCCTGTCAAGATATTC
TATCTCGTAATAAAGTTCCGATTCTTGTAGGGGGAACAGGGTTTTATTTTCATACTTTTT
TGTCTGGTCCTCCATCAGGGCCTTCTCCTGACTTTGCATTGCGAGAGCAACTTTCATTGG
AAGCTCAAGAACGTGGTATAGGAGCTCTCTATCAAGAGTTAGTGGAGTTGGATTCGGCCT
ATGCTGCTACTATTACTAAGCATGATAAGAATAAAATTATTCGTGCTTTGGAAATTATTC
GGAAGACGGGGAATAAGGTTTCTAGTTATTCCTGGGAATCTACAGTAAACGAGTCGAAAG
AGTATCATTGTCGAGGTTGGCTTTTGTCTCCAGACCCTGAATTATTGCGCCATAATATTT
TGGAACGGTGCGATCAGATGTTAGAAGAAGGCCTCGTAGATGAGGTTCGCTCTCTTGTAG
CTTTAGGGATCAAAGGGAATACATCAGCTTCTCGGGCAATTGGCTATAGAGAATGGATAG
AATTTTTAGATGCGGGGAGCCCCGTAGAACGATTTGAGGATACCAAGCAAAAGTTTATCA
CTAACACCTGGCGCTATACGAAAAAACAACGTACTTGGTTTAAACGTTATCCACTATTTA
GAGAACTGAGCCCTATGGGCATGACTCTTGGTGATATCGCAAGAAAGATAGCGCAGGACT
ACTTTCTATGTGGCTAGATCTTCGTTGAGAAGGCAGGAGAAACTGGGAGATAGAAGGTAT
CTCGTTCCACAGGAGTAAATCCTGCGCGGCTAAGCATCATACGAATTTCTTGCTCAGAAC
TTTGCAAGTCCCATCCCGTGCATTTGTGAACGCTTTCATCGAGAATAGTCCCTCCAAAGT
CATCAGCGCCATAGAAAAGCCCTTGTAGTCCCTCTTCTTTTCCTTCACCAAACCAAGAAG
CTGCAATGTGATCGAAATTGTCTAAAAAGATTCTTGCGATTGCCAGAATGCGATAATAGA
GCTCAGGAGATGCTTGCTGAGTGACGCGTCGGCCCAGTGCTGTGTTATTGGGTTTGTAGC
TCCAAGGGATGAAGCTAAAAAATCCTGGATTTTCATCCTGAGCATCACGAAGAGTTTGTA
GATGTAAGAGAATATCTTCCGCGCTTTCCAAATGACCAAACATCATGGTTGCTGTTGAAC
GAAACCCTAGTCGATGCGCTAGCTTATGGAATTGTATCCAGCCATCGGGATACATTTTTT
TTGGCGATATGCGTTTACGAATTTTTTCAGATAATATTTCTGCGCCTCCCCCAGGGACTG
TACGTTGACCCGCATCCCAGAGACGTTTTAGTGCTTGTTCAGTAGAAATTCCTGATACCT
GAGCCGCATGGGAAATTTCTACCGCAGAAAAAAAATGTGGGTGTAGAGAGGGGAACTCTT
GTTTTGTAATGGAAACTAAAGTCTCCAAGTAATCAATGCCGATTTTTGGATGAACGCCTC
CCTGTAGTAGTACTGTTTTGATACCTAATTCTACGTAGCGGTGCATCCACTCGCGAAATT
CATTGAATGAAAGTAAATAGGAATCCGAAGAATTAGGCTTTCTGTAAAAGGCACAGAAAG
AACAATCTATTTTACAAACATTCGTGTAATTGGGATTGGCATCTAGAACATAGGTAATAG
TATTTTGAGGGTAGCGATCTCTTCGTAATGAGTCTGCGCGGATTCGAAGTTCTTCTAAGG
GGGAGGAGAGAAAAAGTTGGAGCCCTTCTTGGAGTGAAATTCTTGATGGAGATCCCATAA
AACCGTTGACGATAATGCATTGCCAGAGCAAACTTTGACTACCAATTGTTTTTTTTGTCA
AGACTCACACTAACCAGCAGTTTATTATATGGATATTCCAGCACAGGGCTCAGATACACC
AGAAGTAGAGCAAGCAGTTTGCTGCAATCAGGACACGGTAGAAAATGATCACGCTAAAGA
AGAGCAGCCCTCTTCGGAAGTTTCAACAGAAGTGGTTCATGTCCAAAAATGTGAGTCAAT
GGAAGCTTTTGAGCAAATGGTTGCAGAAAGAAGCTTGGTTGAAGAAAAAATTTCGTTTGC
GTTGGAGCAAATGGGAGTTTTGCTAAAGAGCGAAGATCAGAATAACGATTTAAAATTGTT
CTGGAATGTAAGAAAATTTTGTTTACCTTTGTTCCAGCAGCTGGAAGATCCTGCTCGGCG
AGCAGCTCTTTGGGGACGTTATACCGAACTGACAAGAGAAGGGCGTCATTTGAAGACCTT
GCAAGATGAAGAGGGAGCCTTTTTAGTAAGGCAAATTGAGTTGGCTATTTCTTGTTTAGA
GTCGGACGTTAACGAATTTTTCTCAAAAACGGAAAAAAATGAAATCTCTAAAGAAGATCA
GGATGCTTTAGATATTCAAAGTTTAGCTGCACACAAAGATTTTTATTTATCCACACATGC
AGATCTCCGTTGGTTGGGTAGTTTTTCTTCTCAAATTATCAATCTGAGAAAAGAGCTCAT
GAATGTGAGTATGCGTATGCGACTCAAGAGCCAATTTTTCCAAAAATTATCCGTTTTAGG
GAACAGGGTTTTCCCGCGTAGAAAAGAGTTAACAGAAAAGGTTAGCGAGCTTTTTGCTCA
AGATGTAGAAGTTTTTGTCGACAAGCACTTTTCACGATCCTCTCGAGAGTCTCTTAAAAA
GGCAGTCTTTTTCTTAAGAAAAGAAATTAAGAAATTACAGCAGTGTGCAAAACATCTTTC
GATCTCTTCTTCAATCTTTTCAGCAACGCGTTTACGTTTGAGTCAGTGTTGGGATCAGCT
CAGGGGATTGGAAAAAGAGATACGACAAGAGCAAAGTCGCTTGGCGGCAACTTCTGCTGA
GAATGTGAAAGAAATTCAGGGACAGTTGGATCAGGTAGAGGCTCTTTTGCAGGGTAATGA
AGAGGTCCATAAAATTCGCAAGGAAATAGAGACGATTTCCAAGCATATCCGAGGGGTCTC
TTTAGTCCATGATGACGTTGTTTTATTGAAGGGCCGCATTCAGACTTTGTTGGGGCAGGT
TCGAGAAAGAGAAGCTGTTATTGAGAAAGAAATAAAAGAGCAGCAAGCAAAAGCCGAGCA
AGCAAGGGCGGAAGCAATTCAAGCATTGGAAGACGAGGTACATGCTTTCTGTGAGCTGTG
CAAAGAGGGAGAACTTCCTGAGGGAGCTAAAGATCGCTGTCAAGATTTGAAAGAGGCGGT
AAGGAAGATGTCTTATCTTCCCTATGCGAAGAAAGTAGCTTTGGATAATCAGGTAAATGC
TGCGCAAAGAACCGTTCTTGAGCGTTTGGAAGAGCAAATGTTGTCTTGCCCAGACACTAA
AGAAAAAGTTTTAAATATGCGTCAAGTTTTAGAACAGCGAGTGCTACGACGTAAGGAGCT
TAAAGCTAAACTTGAATGTGATAAAAAATTATTAGGGGGGTCTGGACTCGACTTCGATCG
CGCTTTACAGTACAGCGCTATGGTAGAAGAAGATAGAAGGGCCCTTGAAGAACTTGATGT
CGCTATTGTCGATCTGAAAAAGCAAATTCAGCAGTTTGTTTAAAAGCTAGTGGTGGGGAA
AAGCAGTCAAAAGGTATTAAGCCTTTTGACTCTTTTTTTTGAATCGTTTTAAGAAGTAGG
AAACTTAAGACTAGAAAACATCTACGTATACGGCGTATTCTAGAGAGCTCGATTGGTTCT
TACGATGGTGTTTTATTTGTTATGTGTAGTAAGAGCGATCGAAAATGATTGCGAGAATCC
AAGTCCTAACACAAAGCAGTCTCTCATAGGGATGTAATGAGAATCTAAAAATTACTCCTA
TGTGGATATTGGGAGCGTGTTGATATATTTTTGAGAGGACTTTCAAAAGAATTAATGATC
TCGCTAAAGGAAAGAGACTATTTTTGATAAAGAATATCCGCGAGAGCTTGGGCTCAAGGG
GATTTTTCTCTCTAGAAAAAAAGCTCGACCTTATCTTGGATAATCGGGTATTCTCAGGCC
AGTTTTATGGATTCGTATTGTTTAAATTTATTGAAGGGAATTGTTCGAGCTATTGATGAC
AAGAAGGGCCGCAACCCCGTTATTTTGGACGTTCAGGGGATTTCCCAGTTAACAGACTAT
TTTATTTTTGTTGAAGGGAACGTTGGGGTTCATGTTAAGGCTATAGCCGATACAATTGTA
GAGGAGTTAAAAAAACTAAAAGTCTATCCATTAAATGTGGAAGGGCTTAGTCATAGTGAT
TGGGTTGTTATTGATTACGGATTTATCGTTGTCCACTTGTTTGTCTCTTCTGTTCGGGAA
CAGTATTGCCTAGAAGAACTGTGGAAAGACGGAGCAATCATTACGTCCGATTGTCTAGCT
TCTTAAAGGAGAAAGTATGAACAAAAAACGTGTAGTCGTTACGGGAATGGGGATAGTCTC
CTGCCTTGGGAATGAAGTAGAATCTTTCTATGATAGCCTGTTGGCTGGAATTAGTGGGGT
GCGGACAATCACATCTTTCCCCTGCGATGATTATGCTACGCGTTTTGCAGGTTGGATAGA
GGAATTTAACTCGGAGCCTTATTTAGATAAAAAACAAGCTCGACGAGTAGACCCTTTTAT
TACATATGCTGTTGTGGCTGCAAAGAAAGCAATAGCTATGTCTCGTTGGGATCAAGAGAC
TCTTCCTGCGAATCCTCATCGTTGCGGAGTGATCATTGGATCTGGGATGGGGGGGCTTCG
GACCCTTGATGAGGGGATCGAAAAATTATCAGCAGGGAATAGAAAACTGTCTCCATTCTT
TATTCCTTATATCATTACTAATATGGCTCCTGCCTTGATCGCTATGGATTATGGTTTAAT
GGGGCCAAACTATTCTATTTCAACAGCCTGTGCAACGGCCAACTATTGTATTGATGCTGC
TTATCAACATCTCGTTGAAGGGCGTGCGGATGTCATCGTTTGTGGAGGGACTGAGGCTGC
CATTAATCGTGTTGGCTTGGCTGGATTTATTGCTAATCGCGCATTGTCGGAAAGAAATGA
TGCTCCTGAACAGGCATCGCGTCCCTGGGACCGGGATCGGGATGGTTTTGTGCTAGGAGA
AGGGGCTGGCGTCCTGGTCTTAGAAACCCTGGATAATGCTTTAAAAAGAGGGGCTCCAAT
TTTTGCTGAAGTGCTTGGAACCTATACAACGTGCGACGCTTTTCATATTACTGCTCCTAG
AGATGATGGTGAAGGAATCACTGCCTGTATACTAGGAGCTTTGAATAAAGCTGGTATTCC
TAAAGAACGGGTGAATTACATTAATGCGCACGGAACTTCCACTCCATTAGGAGATCTGTC
AGAGGTATTGGCTTTGAAAAAGGCTTTTGGAAGTCATATCAAAAACTTGCGCATGAATTC
GACCAAGTCTTTGATAGGGCACTGCTTAGGAGCTGCAGGTGGGGTAGAAGCTGTTGCGAC
TATTCAAGCCATTCAGACAGGGAAGTTGCACCCAACAATCAATATAGAAAATCCTATAGC
AGAAATAGAAGAGTTTGATGTAGTTGCGAATAAATCCCAGGATTGGGATGTGGATGTTGC
TATGTCGAATTCCTTTGGTTTCGGCGGACATAATTCAACGATATTATTTTCGAGGTATGA
ACCTTCATTATGATGAAAACTAAGCACGAATATTCTTTTGGCGTTATTCCTATCCGATTT
TTTGGTACTCCAGATAGAAGTACCTTAAAGGCTTGTTTTATCTGCCATACAGATGGGAAA
CATTGGGGGTTCCCTAAGGGACATGCTGAGGAAAAAGAGGGTCCTCAGGAAGCTGCGGAA
CGAGAACTTGTTGAAGAGACAGGGTTAGGGATTGTTAATTTTTTCCCAAAAATATTTGTA
GAAAATTACTCTTTTAACAACAAAGAAGAAGTCTTTGTGCGTAAAGAAGTGACCTATTTT
CTTGCTGAAGTTAAGGGAGAAGTGCATGCTGATCCAGATGAAATTTGTGATGTGCAATGG
CTGAGCTTACAGGAAGGTTTACGTCTTTTGAATTTCCCAGAAATTCGTAATATTGTTACA
GAAGCAGATAAGTTTGTGCAAAACTATCTATTTGCTTCATAAAGTTCCCTAGGATGAAAA
AAACTTGATTAGGAAGGGCTATTATGAGAAATCTCATAATAGCCTTTTCTTTACTCCGCT
TTACATAAAAAGATTACAATAATCTTCGTGCGCTAGTCGGATGACTTTTTGGGCTTCTTT
TTTCCCATATAAGCCGATAATTTCAATTTTAGCAGGTTTGGCTTGGATTAAACTTTCAGG
AGTGGCCTTATACGTTAAAAAATAGTGCTGAATCATGTCCAAAACAGATCCGGGGCAGTC
AGAAATATCTTCCATAGCTCCGTAAACGAGATCATCTTCTAGAACAGCAATAATTTTATC
ATCAGCTTCTCCAGAATCTAAAATACGAATACCTCCAATAGGTCGAGCTTGCAACAGGAT
ATTTCCTTGGGTGATATTCTTTTCTGTTAGTACACAAATATCAAGAGGGTCTCCATCTCC
TTTGATGTTGTCTCTATTGCTTTGCTGGCCACTATATTCCCCAGAAAGATCCCCACAATA
AGTTTTAGGTAAAAGGCCATATAGGCAAGGGCAAAAATTGGAAAACTTCTGTGGCCGATC
GACTTTTAGTAACCCCGTCTCTTTATCCAATTCAAATTTAACCGAATCAGAGGGAGTGAT
CTCTATATAGCAGCAAAGAGATTCGTAATCATCGCGTGTTAATACTGGTCCATGCCAAGG
ATGGACTATAGATAATGGTGTTTTAGACATGAGATAACTCTCTATTAAAGTGTTTTGCGA
GCAATTATCCTGCGCTAACAGCTTATTCGTCCAATAGTTTTAGCATTCTTGTTGGCTCAC
AAACTTTTATTTTTAATTATAGAGCTTTCTTTTTGCTTTTATTTTTGTCGTTGTGAAAAA
ATGCTGAAAAGTTCCTTGCAAAAATCCTCTCAGAAGGTTTTTTGGCAACAAACAAGTGTT
TCTGTATTGCAGAATGATATAGGCTGAACATAGAATATGAAATACTCTTTGCAAATAGAA
GACCTTCATATTGAAGGATTCGAACAGGTTTTGAAAATTAGTTGTGAGTCTGTGCAGTTG
GTGGCTGTAATTGCTATTCATCAGACGAAAGTAGGACCTGCTTTGGGGGGAATTCGTGCT
TTTAATTACTCTCAATTTGATGATGGATTACAGGATGCTTTGCGTTTGTCAAAAGCAATG
ACATATAAGGCTCTTCTTAGTAGTACAGGAACCGGTGGAGGGAAAAGTGTGATTTTCTTA
CCGGAGGGGCTCTCTAGCCCTACAGAAGGAATGTTAAGAGCTTTTGGTCAAGCTGTGGAC
TCTTTGCAAGGGAAATATATTGCAGCTGAGGATGTAGGGATCTCGGTTCAGGACATGACG
ATCATTCATGAGGAGACTCCTTACGTTTGTGGGCTAGCGTCAATAAGCGGAGACCCCTCC
ATATACACAGCACATGGAGTGTTTTTATGCATTCAAGAGACGGTTGATTACCTGTGGAAT
GAGGGTATAAAAGGGAAGCGAGTTGCTGTACAGGGGTTGGGTTCTGTTGGGCGTAAGCTG
GTGCATGAGCTATTCTTTGCAGGGGCTGATTTAATCGTCTATGACACACGAAAACATCTT
CTTGATGAAGTAGTGACTTTATATGGGGCTCAAGTTGATGAAAACATTATCTCGGTAGAT
TGCGATGTTTTGTGTCCTTGCGCCTTAGGAGGGGTTATTAACGCGTGCAGTGTCGATCAG
CTTCGATGTCGAGCGATTGTTGGGGCAGCCAATAACCAGCTTGAAAATACTTCCATAGGG
AAAGAGTTAGCAATTCGAGAGATTCTTTATGCGCCAGATTATCTTGCTAATGCAGGAGGC
CTATTGAATGTTGCTAGTTCTGTGGGACAGACCTATGCACCTAAAGAAGTCTTAAAAAAA
GTAGAGAGTCTACCAAAAACTCTACGACGTCTGTATGAGAAAAGCATTCAAGAGAGCATC
GATACAGGGACTCTTGCTAACACTATAGTTGAAGAGCGCTTAGCTGCTTATTCTTAGTGA
AGGAAGACTGCTCTTCTGGAGATAGTCTGTTTAAAGTAGACCGGTGACGGAGTCTATATA
GAGTTTCCAGGATAGTGTTGTGGATGCGTTCGTTAGCGGAAGCAAGAATCAAAGGGTGTT
TTTCCAAATATAAGTTAGGATTAGAAAAAGTAAGTGGGGATCCGGATATATCTGTAACAA
GGCCTCCAGCTTCTTCTATAAGAAATACTCCAGGAGCATGGTCTCTGTAATGAGCCCGTG
GAGGGGAATAAGGAATACGAATGAAGAAGTCTACGGTATTGTCTGCAACCCATGCATATT
TGCTTTGGCTATCAGCGCGAACAGGTCGGGGATGCCATGGGAGGTGTTGACTAAGAATGT
GTGTGGTCAAATGTTGGTGGTTTCTAGCTGCCAGAGAAGCTTCGCAGAATTGATGGGTAA
GCTGGAAGTCTTCTTGAAGAGAGAAAAGGATAGAACGGGTGGGTGTATAAATTGTGAGCC
CTTCACCTTTAGCTGCTGAATACATTTTGAAGGACGCATTGTTTGATGTAGGGTTGGCTA
TGACAGAAAGAATAGGGGAGTGTTCATAGAACAAGGAAAGAGCAACAGCAAAATAGCGTT
GTTTGATGAATCCTGAGGTGCCGTCGATAGGATCTGTTAACCAAAATAGAGAAGAATGGG
AGTTTTGGGAAGAAAGAGCTTTGTAAAGGTTTTGACACGAGACTTGTGGGTCAAGTTGTT
TTGCAAAGTTTAGAATTTGAGGAATTTTGTGGTGATCCGTATCCGGATTGAGAGTCTCTT
CACCAACTAAAGGGATATGCGGAAACAAAGATGTAAGTGTTTGGTGAAAATAATATTGGA
TAGCGTAGTCAGCAGGAGTAACATGTGTCTGATCAGGCTTTTCCCATGAAGGAATGAATG
TGCGAGATTGGCGATAACGCATAAGCGCTAGCATAGCCTGCATAACAACTGTTTCTGCAG
CTTTCTGGCAGTCAATGAGGAGGGGGAACATAAGCTTTTCCGCAGTTTGCAAAGGGACAA
CGATCTCTTTCTATAGCGAGGAAATGTTGCTATATGAGAGGACATCCTAACCAGAGAGAC
GGTTTTTAGCAAGAGCGGAGCTATTGGGATATTGCGAGAATAACTTATATTTTTGTAAAG
ATTATTAACGAAAATGCGATTCTACGATATCTTTTTGATAATAAATGAAAAGAATAGTTC
TTTTCAGAATGAAAACCTGTTAATTTAGATATGATAATATTGCACTCATTTGTGCAGAAA
TAATTTTAACAAAACTAAGACTAAGAGGAAGTATGAAGATGGGGGGGTGGCGTAAGCTGT
ACGAGGTGGTTTACTCTTCTCTTATAGGGTGCGCTTTAAAGCTTCGCTATCGTGTGTCGG
TTGAGGGGTTAGAGGCTATCAGTCCGAATTCCCAAAAAGGTGCTTTGTTCCTTTCAAACC
ATGTAGCAGAGATAGACCCTGTCATTTTAGAGCATGTGTTTTGGTTGAAGTTTCACGTGC
GTCCTATAGCAGTAGATTATTTGTTTAATAGTCCAGTTGTTAAGTGGTTTCTTGACTCTG
TAAGAGCCATACCTGTTCCTTCTGTTGTCCCTGGAAGGGATGACAAGCGTTTGCTTGAAA
GGATGGAGCGCTTCTATGCATGCGCAACACAAGCACTGGATAACAAGGAAAGTCTGCTTC
TTTATCCATCGGGAAGATTATCTAGAGATGGAACAGAAGAGATTGTGAATCAACATTCTG
CCTATACTATTTTGCACAGAGCAAAGGAATGTGATGTATTCTTAGTTAAGATTACGGGGC
TTTGGGGGAGTTCTTTTTCCCGCTATAAAACGGGAAGCACTCCAAAGTTAGGCAAGGTGT
TCAAAGAGGCTGCAAAGGCTTTGTTGTGTCGAGGAATTTTTTTCATGCCTAAGCGTGAGG
TGAAAGTTTCAGTTTGCCCAGCGGATTATTCGGTATTGAAGCAGTTCCCGACAAAACAGG
AATTCAATACTTTCCTCTCGGATTGGTTTAATCAGAAGGGTGGGGAGACTCCTTTAGAAG
TCCCCTACACATAGGTAAAAGATGCGAGATAATAGGAATACAGCTAAACATAAACGCGGG
AAATTGCGATCAGAGAAAACAGTTTTGTGTAGTTTTTTGAAGCTTTGTGCGGAGATGACT
ACAGCAACAGTTTTCTGGGATGAGCAACTTGGTAAGCTCTCCTATAATCAGGTGTATAAG
GCAGTTTGTGCCTTAGCTACGCGTTTGGCTAAATACCCTGATGAACATATCGGAATTATG
ATGCCAGCATCGTCCGGGGCTTATATTGCTTACTTTGCGACGCTCCTTTCAGGGAAGATT
CCCGTTATGATTAATTGGAGTCAAGGATTACGGGAAGTAACGGCATGTGCAAATCTTGTT
GGGGTAAAGCATGTAATTACTGCGAAGCCTCTTATGCAAAAGTTAGCGCAAACTCATGGA
GAGAATGCAGAGTATCCTTTCTCATTGATTTTTCTAGAAGAGATCCGTAAGGAATTGACT
TTTCTAGATAAGTGTCGAGTTGGGATCTGTATGTCCATGCCTTTTGAATGGATGATGCGA
TGGTTTGGATCCTTTGATAAAGGTCCTGAGGATATGGCAGTGATTCTATTCACATCAGGT
ACAGAGAAACTCCCTAAAGGAGTTCCTCTTACCAACGCCTCGTTACTTGCTAACCAAAAA
GCTTGTTTCGATTTCTTCTCTCCTGAAGAAGACGATGTGATGATGTCTTTTCTCCCCCCA
TTCCATGCTTATGGGTTTAATTCCTGTACGTTGTTCCCATTGCTTTCTGGAGTGCCTGTT
GTTTTCGCTTATAACCCTCTTTATGCCAAGAAAATAGTAGAAATGGTTGATGAGGCGAAA
GTTACGTTGCTAGGAAGCACACCCGTTTTCTTCAGCTATATTCTTACTGCTGCTAAAAAA
AGTGAGACTTCACTTCCTTCTTTGAGGTTTGTTGTTATTGGAGGAGATGTTTTCAAACAC
TCTTTATATCAAGAGGCTTTAAAAACATTCCCACACGTGCAATTACGTCAAGGATATGGA
ACCACGGAATGCTCACCGGTCATTACTATCAATACAGTAAATAGCCCGAAACATGAGTCT
TGTGTAGGGATTCCTGTTAGAGGGATGGAAGTTTTAATTGTTTCTGAAGAGACTAAAGCC
CCAGTACCAACAGGTGTCACTGGACTGGTATTAACTCGAGGAACTTCTCTATTCAAAGGA
TATCTTGGAGAAGATTTCGGGCATGGGTTCATAGAATTGGATGGAGAGACATGGTATGTA
ACCGGAGATTTAGGTTATGTAGATCGCCATGGGGAGTTATTCCTAAAAGGACGACTGAGT
CGTTTCGTGAAGATTGGTGCGGAAATGGTCAGTCTTGAAGCTATGGAAAGCATTTTAATA
GAGGGATGTGGACAAAATGAAGCTGATCATCCTTTAGTTGTGTGTGGGCTTCCAGGAGAA
AAAGAGCGTCTATGCCTTTTCACAATATTCCCCACGTCTATTCAGGAAGTAAATGATATC
CTAAAAAACTCAAAAACAAGTAACTTACTAAAAATTTCTTATCACCATCAAGTAGAAGCA
ATCCCTATGTTAGGGACTGGGAAACCGGATTACTGCTCACTAAATGCTTTAGCAAAACGG
TTATTTGGCGAATAAGGACTTCTTTTTAGATTGTTATAGTTATGAGGAAAATGAGTTTTG
AAGGGGTCGCGTTCTATTGATTTTATTACCAATGATTTCCTTGGTTTTTCTCGTTTAGAG
GGTTTGTCGGATGCTGTTGAGGCTCGTTATCAACGTTATTGTATTAGCGAGCCTTATGCG
CGTTTGGGTTACGGAGGATCTCGTTCTATCTTAGGTCCTTCCGAATTGTTAAATGAATTA
GAGCAGGGAATAGCACATTTTCATGGTGTTGCAGAAGCTCTTGTTTTGCCAAGTGGTTTT
GTTGCAAATACAACGGTTTGTGCACACCTGTCTTCTGCAGCCGATTATGTTTTGTGGGAT
GAACAGGCGCATATTTCTGTTTCCTATAACATGGCCCTTTTTATGCCGGAGAAACAAAAG
AGTTTCCGTCATAATGATCTGAATCATTTAGAATCTTTACTCGCTTCTTGTCAGAAGCAA
GGTTTCAAGCGAGTATTTATTCTTGTCTGTTCCGTTTATTCCTTTAAGGGATCCTTTGCT
CCTTTGAAGCAAATAGTTGCTCTGGCGCAAAGATATCATGCGCAGTTGATAGTCGATGAA
GCCCATGCTGTGGGATTATTTGGTGAGTCTGGAAGGGGATTTTGTTCCTCAATAGGATAT
GAAAATGTTTATGCAGTGCTTGTCACTTTTGGTAAGGCTTTAGGATCTGTAGGTGCAGCT
CTTTTATCTTCTTATGATAGGAAGCAGGATTTCATCAAAGAGCCTATGGCGAGTCTTTCT
ACAGGAATGCCTCCGCATTCATTGATTTCTATACAAGTTGCTTATGAATTTCTATCAAAA
GAAGGAGAATTTGCACGAACTAGATTGCGACAGATTCGAGAGTATTTTGCTCAAAAGGTC
TCCTCAGCAGCCCCAGGGTTTGTGCAGCCGATTTCCTCTCCAAGTGTTCCTTCGCAGGTT
TTACATCAGCAGCTAACTGAAGCTGGGGTTCGAGTTGGGATTACGCGATTCCCTGCAAAG
GGATCTTTGCGAGCCAATTTGCATGCTTTTAATACTAAAGAGGAAGTGGATATTTTGGTT
TCGATACTTTCGCAAGTATCAGATCAAAAGAATGTAGTAATGGGATCTATGTCCACGATG
CATCGTACTTTAGAAGAAAGTTTAGCAGCTGAAAATGCATCCTGAAGCTGTTTATTTACA
GTGAGAATGTTGCGAGTTTTGATCAAAAATTGATAGTGAAAAAGGTCTTTTACTTTGAAG
TGCCCACAGGGGGATATGTCCATAAGAGAAGCCTGAGCATCCAAATTTTGTTTGATTAGC
TCGTGCATGCGTTGGGCCTCTTGCAAGGTATATTCTGCACATTTCCCAAGGAAAATACAG
CGGATGAGTCTAGTAAAAGGGGGATAGTTACATGCTTTTCTTCCTAAAATTTCTTCTTTG
TAAAAGGCTGGAAAATCTTGAGCTAATGCATGTGATATAGTGGAATTTTGTGGAAGAAAA
GTCTGAATCAGAACTTCTCCAGGAAGGTAACTACGGCCTGATCGTCCAGTGACCTGTGTA
ATCAGTTGGAAAACTTGTTCAGCAGCTCGGAAATCTGGGATGTATAGGCCGGAATCTCCA
CTTAAAACTACAGAAAGAGTGACTGCAGGAAAGTGCATTCCTTTTGCAATCATTTGTGTT
CCGATAAGAATATCTGCCTTCCCGGTAGCGAATTGTTTAATTAATGCGTCATGACTTCCT
CGATAGCGCGTGGTGTCAGAGTCTAAGCGTATAGTGCGGACTGTTGGGAAAAAGTCTTGG
AGAAGGGCCTCGATTTTTTCTGTTCCTGCCCCCCGGTATTGCAATGTCATAGTGCCATGG
CATTGAGGACATGATGTAATAGGTTTAGATAATCGCGTATTACAAAGGTGGCATAGGAGA
ATACGCTCGGTTTTATGAAATGTAAGGATCATGTCACAGTGAGGGCACTTCAAGGTGTAT
TTGCATGATGAGCAGGACACATTGGTGTGAAATCCTCGGCGATTAAAGAAAATGATCGTT
TGTTCTCCAACTGCTAAGCGTTGTTCAATACTTCGAATAACTGTTGGAGAAAAGAGGATC
TTTTTTCGCGTTTTTTCCATTTCCCTATTCATATCAATGAGGGAAACCTTAGTGGGGATT
GATGTAGAAGCCCGTTTAGAAAGGACAGAAAGGGTATATTTTTTAGATAAAGCATTGGTA
TAGCTTTCTAAACTTGGAGTAGCGCTGCCTAGAATGACTGTAGCATTAGTGAATTTCCCT
CGCATGACTGCTACATCTCGAGCTTGATAAAAAGGTGGTAAATCGCTTTGTTTATAGGCG
CCGTCATGCTCCTCATCAACGATGATCAATCCCAGATTCTGCATAGGACAAAAAATCGCA
GAGCGAGGGCCAATGATGATATTAATTAACCCTCGAGCAGCTTTGTGCCAGGTTTGGGTA
CGCTCGCTTTCGCTTAACTTGTAGTGCAACACGCCCACTTCAGCACCAAAGTGCATTTTA
AAAAAGGAGAGGGTTTGAATAGTCAAAGCAACCTCAGGAACTAGGAGAATGACACTTTTC
CCCAGGGACCTAGCTTTACGAATAACTTGAAGATACACTTCTGTTTTTCCACTTCCAGTT
ACTCCAAATAATAAGCATGTTTGAAACTTGGTGGTAATTAATGATTGGGAGATCGTGTTG
ATAGCTTCTATTTGCTCTTGAGTCAGTGTTGGAGGCTCTGGAAGGAAGTATTGTAATTGT
TCGTCTTGGATCTCCAAATTGGCAGAGTCTACTATACGGATGAATCCTTGTTTAGATAAG
CTATCTAAAATTTTTGTAGATATGTCGGTTTTTTTGATCAGTTCTTTGGGAGTAAGGGGC
TTTGTAGTTTTGAGTAATTTGCGAAGGACTGCAATTTGATGGGGATCTTCAATGGATTTT
ATGATTTCTTGCGTACGCTCAGCATTTTGTCCTAGAAATACGTTATTCTGGTGTTTGGTT
GAATGTGTCTGTGAGTATACGGTGGGGAGGAATAGGGATAATGTACTTCCTAAAGGGCAA
AAGTAGTACTGACTGATCCAGAAAATCAAATCAATGAGATCTTTTGGGAGGGTAACCCCT
TCGTAACTAATCCCTGCAATAGGCTGAATTACATTAGCAAAATCTGAAGAATCTTTAATT
TTGAGAACAATAGCAAACTTATATTTGTCATTTGTAACTTTTCTTTGTAAGGGAACTTTA
ACAACAGATCCTATAGTTACTCGGTCTTCCAATTCAGCAGGAATGCCGTAGTCCAGGATT
TTATTGATATTTGCACTGACTAAGACTTCTGCGTAGAGGCGGAAAGATTGGTGAGTAGGG
TCCATAAATCTCTTTTTAATGCTGTATCTTTTTCGTACTGGGAAGAGGAATAAATGGGTA
TGCAGGTTATTTCATTTTGCAAAATCGGGGTATGGTATTGGATTTGCGAATTTTTATACC
CGATTCTTGGTAAGGGAGCCAAACAAAAAGGGTGGGGAGAACGACTAAAATCGGATAATG
TTTTTTGGTGAAAAAGGACAAGTCGAGTGGGGAAGAGCCTTTGTGAAAGAATTTTAGCTA
AACGATTGAAAAAAAGAATTTCGTGTTCTTGAGTTTCATGAACAAAAATACCGCAAAGGG
CTTGTGCGGGTCGCTGCACGTGAGGTTTCAAAACAGGATAATTTTCTTTTAAGAGTTCCT
CATGAGAAAGCCCTGGATAGATAGGAACACAGGCCCACGAGTGTTTTGTTTCTTTGGGTT
GCGGAGGAGAGGATAATGGGGCAGTCAGAGCTGTAAGAGGTTCTTTAGGTTCCAAAGGAG
GTGGAGGGGCAGGGATCTCATTAGGAGGAGCTAGGTCTTCTACAGAGTGAAGAGGTTCTT
CTGGAAAATATAGTGGGACCAGTGTAGACGTGGCTGGGTAGGCCTTTTCCGTATAGCGAT
TAAAGATTTCTTGAAAAACAGCAAGTGAATGCATGACGTGTCGACTAGATGCACAGGTTG
TAAGTAGGACATTATTCCAGATAGATAAGGTTATCAGCCCAGATGAATTCATTGCAATCT
ACGCATCACTGTTGTCATATTTAAAGGCTAAAGAAAGCAATTTCTTACAATGAAACAAAA
AAAAGAGAGAAAATTATGAGAAACTGGTTATTGGGGAGCCTGCTCGTTTTGGGATGTATG
TCTGTAACAGCTCCTTGTTTTGCTGCCAAGCGTCGTAGTACAGGTTCACAGAAAATCGAT
CAAGTTGCTCAATCAGGGCTTCACTGGATGTCTTACCAAGATGCTCTGAATAAGGCGCAA
AAAGAAGGAAAATTTGTAGCTCTATTTTTTACAGGGTCCGATTGGTGCGTCTGGTGTATG
AGAATGCAAGATCAGATTTTAAAAACATCTGATTTTGTTGATTTTGCTAAACAGTATCTT
TGCATGGTAGAGGTGGACTTCCCTCACAGCGCGGAGCAAACTCCAGAACAAAAAGAACAG
AATCTTAAGTTAAAAAGTCAGTATCGGGTAGACGGATTTCCAACTCTTGTCTTGCTAGAT
TCCAGAGGTAGGGAAGTGGCAAAAATGGGATTTGAGTACGGGGGAGGAGAAGCCTACGTT
TACAGATTAAAGAAAGTATTGCACATTTCGTAGTTCTTCACGGCAATCCTTGCTCTATCT
AGAGAAAAGTGTGTTACTTTCAAATTAAGGGGAGAGAAAACACGGATGTTTTCTCTTTCT
ATTTTGGAGAAAGGAAGCTTCTCATCCTCTCTCTTCAAAATTTCTCAAGTTTGATGTAGC
ATAGGTCTGCTTAGGACCTTCGGAATTGTCATAAGAAGGAAAATATTGCGACCATTTTTT
TGAGCCAAAGGACGGTTAATGTCTGCAGAAGTTGAATATTTGCAACACGAAGATTATTTG
TATAGAACCATTAAGTTAAAAGAAATCAGAGAATTAGGAATAAATCCATACCCCTACCAG
TACGCTGATTGTGTTGAGGTACAGGAAATTCGTAATCGGGTTGTAGATAATGAATTGGGG
GATAGCGAAGCTGCTTTTCGGAAAGAGACTCCTAAAGTGCGGTTTGCTGGAAGGCTGGTT
CTTTTCCGTTCTATGGGTAAAAATGCTTTTGGGCAAATCCTTGATAGGGATGCTAAAATT
CAAGTTATGTTTAATCGAGATTTTTCTCAGGTAGCAGGGTTACCTGCTGATTCTGAAATT
TCTTCCATTAAATTTATTGAGAAGAAGCTGGACTTAGGGGATATCTTAGGTATAGATGGA
TATCTTTTCTTCACACATTCAGGAGAACTAACAGTCCTTGTTGAGACTGTAACGTTGTTA
TGTAAATCTTTAATTTCTCTGCCTGATAAGCATTCAGGATTAGCTGATAAGGAAATTCGT
TATCGTAAGCGCTGGGCTGATCTTATTTCATCAGAGGAAGTTCGTAAAACATTTTTAGCA
AGAAGTCGGATTCTTAAGTTGATTCGTGAATACATGGATCAACAGGATTTTTTAGAAGTG
GAAACCCCTGTACTGCAAACCATCTATGGGGGAGCAGAGGCAACTCCTTTTGTTACCACA
TTAAAAGCTCTGCATACAGAAATGTTCCTTAGAATTTCTTTAGAGATCGCATTGAAGAAA
ATCCTTGTTGGGGGGATGTCCCGTGTTTATGAAATCGGGAAAGTGTTCCGTAATGAGGGG
ATCGATAGGACGCATAATCCAGAGTTCACGATGATCGAGGCATATGCTGCTTATTGGGAT
TACAATGATGTGATGAAATGTGTGGAAAACCTTGTTGAATATGTCGTACGAGCATTGAAT
AATGGAGAGACAAAAGTACAGTATTCTCATTTGAAATCCGGCCCTCAGATTGTCGATTTC
AAAGCTCCTTGGATTCGTATGACCATGAAAGAAAGTATTTCTGTTTACGGAGGTGTTGAT
GTTGATCAATACTCAGAGCATGAGTTGCGAGACATTCTAAAAACACGAACAGCTCTTCCT
GAGAAAGCTTATGTTTCTGCTACTCGAGGGGAAATGATTGCTTTGCTATTTGATGAGCTG
GTGTGTGATAAGCTTATTGCGCCACATCACATTACGGATCATCCATTAGAAACAACTCCT
CTTTGCAAAACATTGCGTTCTGGGGATGAAACTTTGGTGGAAAGATTTGAAAGCTTCTGT
TTAGGGAAGGAGCTATGCAATGCTTACTCAGAGCTCAACGATCCTTTGCAACAGCGAAAA
CTATTAGAAGAGCAAATGCGGAAAAAGGCTTTGAATCCTGATAGCGAATACCATCCTATA
GACGAAGAATTTTTAGAAGCTCTCTGCCAAGGAATGCCACCAGCAGGGGGATTCGGAATA
GGAATAGATCGGTTAGTTATGATGTTGACAGATGCCGCATCCATTCGAGACGTTCTGTAC
TTTCCTGTTATGCGGCGTATAGAGTCAAAATAGGACTAAATCTTTTTCACTTTCATCCCG
GTTTTGCCGTCTTCGATGGCAAAACCTCTGGATATGATCTCATCTCGAAGGCGATCTGCT
TCTTTCCAATTCTTAACTTTCCTAGCGGCTTCTCTCTCTTTTACAAGCAATAACACATCT
TCAGGAATGTCAGCCTGGGAAAATGGTAAAACACCAAGAACTTGGTCTATCTGGCGCAAT
AAAGAGAGAATATGTTGCGCGTCTTGTTTAGAAAATTCAGAAGAGGTTTCTTCCTGAATA
GATTGGCGGTCGATCATACCATTGATTTTTCGGATAAAATCAAATAGAGAGGCTAAAGCT
GAGGAGATATTTAGATCATTTGTAATAGAAGTCACAAAGGCTTCTAAAAAATTCTGACAA
GCAGAGCCTACTTCTGGATGGATAATATCATCGGGATAGAAAGGATCTTCTAATCTGCTA
ATAAAATCCCTTAAGCGTTTGAGAGACTGACGGGCAGCTTGTAATCCCTCTTGGGTAAAA
TTTAATTGGGTTCTGTAATGTCCTTGTAGTAAGAGATACCGAACTTCTTCTCCAGAAAAT
CCTTGTTGAAGTAGATCTCTTAATGTGAAGAAATTCCCCAAGCTTTTAGACATTTTTTTT
CCATCAACAAGAAGGTGATGAGAGTGTAGCCAGTAGCGTACGAAGGGTTTGCGCGATAAT
GACTCGGATTGTGCAATCTCATTTTCATGGTGAGGGAAGATGTTATCTACACCTCCAGCA
TGAATATCAAGAGATTGGCCAAGAAGAGCCATAGACATGATGGAACACTCTAGATGCCAT
CCTGGACGTCCTTTTCCAAAAGGGCTTTCCCAGAAGATCTCTCCATCTCGATTAGGGTCA
TAAGCTTTCCATAAAACGAAGTCGCATAAGTTGTCTTTATCATACTCATCTGCGTCTATA
CGAGAGCTCTGTCGCAGCTCCTCTAGATTCAGGTGCGAAAGAGATCCATAATTAGGGAAC
CGGCTAATAGAAAAATAGACAGATTGGTCTTGTCCTACATAGGCAATACCTTGATCAATA
AGCTGTTGAATGGCCTCGATCATTTGGGGAATATAGTGGGTAGCATGAGGGTAGGCATCT
GCTTTCAAAATATGAAGGGTTTCTAAATCAGCAAAAAAAGCGTTAATATAAGGCTGGCAA
TATTTTTCGAGGGAACAACCCTTTTTGCGAGCTCCGGCTAAAGTCTTGTCATCCACATCA
GTAATGTTCATTACGTGATGAACAGAGTAGCCTAAAAAAAGAAGGACTCTTTTTAGCAAA
TCTTCAAAAACGTACGTGCGGAAATTTCCTATATGAGCGTAATCGTAAACAGTTGGCCCA
CAAGTATAGAGTTTAACAGGATCATTAGAGGGGAGAAAACGTTCTTTTTCTCTCGATAGG
GTGTTATATAGAAATAAATCCATAGCATTGTGCATGTGAAAAAGCCTTGTTTTGTGCTGC
TAGAGCGAATCCTCTTTCTCATGATAAGCAACCCTTTCTGCTTAGTCTATAGAATTTTTC
TACGTAGCACGGATTCTGAATTCTTATTTAGGGAATAGGGAGTATTCCAAAATAAGAAAA
AATGGGGAGGGGGGATGTTGTTCCCACACAATAGAATCTTTGTTTGCTTTTAATAAAAAA
AAGAATATACAAGAAAAGTGTTCGAAAAGCCGTTTCAGGAGAGGTTTTCTCAAGGTTTTC
GAGGGTGCCATTACTTCTAATGGATAAGCGAGGAGTGGGAGTTCATGTCTTCTTTACGGA
TTACTAGAAGTTGCTCTTTTAAAGGGAGAAAGCTTTTAGCTACCATGCTCTTCTTCGGAC
TAGGCTCATCTAGCTTGTGCGCTACTCCTTTGGACGAGCGTAATGAGCTTTCTTGGTATG
TTGATTATCAAGAGGCTAAAAGCAAGAGCGAAGAGAAAGATTTGCCGATGTTGTTGTTTT
TCTCTGGTTCCGATTGGAACGGAAGCTGCATGAAAATTCGAGATGAAGTGCTGAGTTCTG
CGGATTTTATAGCGACAGTTTCTGATAAATTTATTTGTGTATCTGTCGACTTTCCTCGCC
ATGCAGAGTTACAAGATTCGCGGATCAATGAACAAAATGAGGATTTAAAAAATAAGTTAC
ACGTAAGTGTTTTCCCTAGTTTAGTACTATTGTCCCCTGAAGAACGAGAAATTTATAAGA
TTGAGAGCTTTGGGAACGAAAATGGGTCTAATTTAGGAGAGAGCCTTTGTAGGGTAATTG
CTAACGACCGAGAATTAGAGCACATTTTCCCGCTTATTCCTTCCTTGTCTGCAGCAGAAT
TACGTAAGTACTATCAGCTTGCAGAGGAGCTATCTCGCAAGGATTTCATGGCTACAGCCC
TTGATCAAGGAGTGTTGTGCAGTGATAGCTTTTTCCTATCTGAAAAGTTTCGACAACTAG
TTGAAGCCGGTAGAATGGATTCGGAAGAATGCCGTTCTATAAAAGATCGTTTGTTGGAAT
TAGACCCAGAGAATGAACAGCTTACTCACCTCACTGTTGCCTTAATTGAATTTCAAGAGC
TAGTAAAGCGCTCCCAGGGTGCAACAAATGCAAATATTGCTGAAGTGTTAGAGCCTTTGG
TAGGGTATCTTACACAATTTGGAGAGCAAGATAAGGAAAATCAATGGAGACTTGAGATGA
TTATTTCTCAATATTACCTTGATGCAGAGCTTCCTAATAGTGCTTTAGAACATGCCGAGA
TTGCTTTCGAGGCAGCGCCACAAGATGTACAATCGAGCATTTCTCGCTCATTAGATCATA
TGCGACATCAGTCTTAAAGGTTACAAAACTAGTATTCCTTCCCATTCCATGCCTCTATAG
CGTGGAATGGTTTTTTATTTTTTGACCAAAATAAAAAACTACTTAGAAGAAGTAACGAGA
GGCAAAGCCTCTGGAATATGCTTAAGAAGATCCGCGGATAGTTTACCAAAATTTGGTAGA
GTGCCCCCTTTAGGAGACACTACCACTTGACATGCGGGAAGATTTGGTCGCACATGCCTA
AAAGCCTCTCGCACAATTCTTTTAAAGCGATTGCGCTGATGGGCTTTCCCAAATTTTTTA
GAAACAGTAACCCCTACTTTACGGATGTTCGAATGACGAGAAGGAACTATTCGTAAAGTT
GCCTGATCAGTACGACAATATTGCCCACAACGCTGCACGTAAACAAATTGTTTACGTTTC
AATAGGCGGGCACTTTTAGGTAGAGTTAACCGATGCACAAATGAAAGATCTTAGAGATCA
ATTAAGGAATGTCTGCCGTGACGGCGACGACGATTTAAAAGATTTCTTCCACTTTTTGTA
GCCATGCGAGCTCTAAATCCCACAGAATTTGTACGTTTTCTTTTACTAGGTTGATAGGTG
CGTTTCACAATATTCTCCTAACCTTCAGTGACCTTGTCCCTAAAGAGACTAGGAACGAGT
CTAAAGGATCTCATCTAAAAGATCAATATGGGGCCACAATTTTTATGATTTCCTTTGAAA
TGGACAGATTCTTTTAGCAGATAGAAGTCTGATTAAGTCTCTTATTGTCAAAAAGTGGGG
AAAAGGGTAAATTTTGTTCCTCTAGTTGTTAATCCTCCTTTATCCGGGAAGGCTCTCGTT
TGCAGTTCTGTGTACAGAGGGGGCTAGCGCCTTGGGAATGCGTAGAGAGCAGGAATCATT
ATAGAAGACTTTTGAAGTTTTTGATTGTACTGCGGATTTTAGCAAAAAGGTGCTTTTGCC
CGGTGGGAAGCTATTTTGTTAGAGACTCTCATTTCTAATGTTTTGTGTAAGTGAGGGTAT
AGTGAGAATCAGTCTCTTTATTTAAGAGCGCCAGGTAAGGCATATTATGAGAGTAAGTTC
ATCCATTAAAGCAGACCCCTCAAAAGGTGATAAGCTTGTTCGTCGTAAGGGACGTCTTTA
TGTTATCAATAAAAAAGACCCTAACCGTAAGCAGCGTCAAGCAGGTCCTGCTCGTAAGAA
GTAATATATAGATTTAGGTGAGAACGCATGGCGAAGAAGTCAGCAGTAGCTAGGGAAGTT
AAACGTCGAAAATTAGTAGAAGCTAATTTTCAGAAGAGAGCAGAGCTCCGCAAGCTTGCA
AAGAGCTTGTCTGTTAGCGAGGAAGAAAGAGAAAGAGCTCGTGAAGCTCTAAATAAAATG
AAGAGAGATACATCTCCTTCTCGTTTACACAATAGATGCCTGTTAACGGGCCGTCCTCGT
GGATACCTTAGAAAGTTTGCTATTTCAAGAATTTGTTTCAGACAAATGGCCTCTATGGGA
GATATTCCTGGCGTTATTAAAGCAAGCTGGTAGAGCTTATTTGAAGCCCCTAAACCAAGG
GGCTTTTTTTATTCATCTTTTATCGTTCCTAGAAGTTTGGGGACGTTTTTTACCCTTTCC
CAATTCGACATTCCTTTTTTCCATACCCAAAGTTCCAGAGGATCTACCCCTTTTTCTGGA
GAATCTTTGCAATCTTCCAGAAATGCAATGAGTTGTACTATCGAGAGGGGGCCTACGTTA
GTGCGATCTTTACTCAGATAAAACCATTTTTCTGTATCAATTGGAACTTGATGAATCGTA
TCTGCTGGGATCGAGATAATTTCTGAATCCTCCAGAGCATTTTGTAGAAAGAAATCTTCT
GAATCTTTTTGCTCCATGGAGCTATTATTTTGCGTAGAAGAAAGTGGGGGAAGAAGAAGT
AGGAAAATAATTGCGAAAATCCCGAAAAACATTCCGGAAAGAAACCAGCCTATAGGATTA
CGATTCTTCTTTGTCGCTAGGTAAGCAGTAAGCATTCCCAGACAAATATATAATAGAAAA
AATGTGAAGGGGAACATCCCGGAATTCATGAGAAGTCTGCCAAACTCAATTTTGTTGTAA
ATAACCACATTATTTCTAAGAGCAGCTTTTCTCACTAAAAAAATTTTGTCTTATTAAAAT
TTCTTAAGAAATAAGAAAGCTACCTAGTTTTTTTTGGGGTTAGGACGAAGTGCAACAAGG
AAGATACCGGCTATTAGTCCGAAGAACAACGTAGCAAAAAACCAACGAATTGCTCCGCGG
TTCTTTCTTTTAGCTAATAAATACCCCAGGCATCCCGAGATCAATCCTCCTAGCGGGTTG
AGCATCATTAGTAAACAGACAAAGCAGCTTAATATATCTATTAAATATTGATTCTGCAAC
TTTATGTTCATAAATATTGTTTATTAAAACTTGTTGTAGAGAATAAAGGTTTAGATGTTT
TTAGGTTACTTAAAATAGTTTTTGTATGCGAATGGAGGAATCGTTTTCTTGATCTTGTTT
ATTGACTTAGATTGGAGTAACTTTTAACCTCCTTGCAAAAAGTTTTTTGGAAAGAAAAGC
TTTTGAAAGTGTTGCTGTTAAAAAAAAATTGGCATAGAAATAGAGCTAAATGGAAGAGAA
ACGATCACGAGAATGAGGCAACAGAGAGCATGGATAAACAAAAGTTGAAATTAGATGTGA
AAGAGATGGAATTTCCAGAGACAGTTTTCAGTCGCGATATAGAGACTCGTGTGATTCAAG
TGATCATTCTTCACTGTTTAGCAAAAATAGATGGGGTTTCTTTATTAGGAGGGAACCTCA
TTGATACCCTTTTTGGACGTGATATTGAAAGAATGAAGGGGATCTATGTTGAACAGGATA
GTAAGAATTTATTAGTCAAAGTTCGTGTTGAGGTAAATGTTGACTATGGAGTTTCTATTC
CTGAAAAAACAGATGAAATCCAGGGGTGCATTGTATCCGAAATTTCAGAATATACAGGAT
TGCATGTCGCGGCTGTTCATGTCGTAGTTAAGGGGTTAACGCATCCTAAAGCAAAAGATG
AGGAAGTTCCCGCCATTGAAGTGATTGCTGAACCCTGTTTAGAAGCATTGCCTTCCACAG
AGGCACATTTAGAGGAAGTTTCTTTGGTCAAAACAGAAGAATAGGAAAGCTCTTCATAAA
ATTCTGTAATTAGAGCAGAAAGCTTTTATTCTGCTCTTTTTCCCTCTTCCTGAATTCGTT
GGATGTCTTTTTTGGTTAGTCCTTGAACTGTTTTTAGTTCTTCTTCTGAAGCTGAGAGTA
TACGTTTCCAGCTTTTGAATTTTTGAAGTAGATGTGTAGTTTTTGTCTTTCCAATTCCTG
GAATTTTTTTTGTGGTTAGAATGGCTTTAGAATGTTTATTCCGGTAACGGTTGATCGCGA
AACGGTGTGCTTCATCGCGTAATAGTTGGAAGAATTGAAGAATTTCTGAGGTAGGATTAA
GGAGTATCCCCTGAGGGAAAGCTTCACAAAACAGTTTCTCTTGTTGTAAGCCTCTGCTGT
GGTTTCCCGATTCTTTAGCAATAGAAACTACAGCGATTCCTGTTAAATTAAGTTTCTCCA
AAATGTGCTGTGCTCGTCTGAACTGATTACGTCCGCCATCAATCACGATAAGATCAGGAA
GTTCTGTAGTAAGAGAGCGGAAACGTCGTGTAAGTACCTCTTCAAATGCTGCTAAATCAT
CACCATGAGAAGTGATAGAGAAAGTGCGATACTGTTTAGGAGAGAAACTCCCTTTTTCAA
ATACAATATAGACACCTACATTGTGTTCTCCTTGTAAGTGAGCATTGTCATAGCATTCGA
TGCGATTCGGATATTGGCTGAATTTAAAAAGTTGTTGCAGTTCTTCGTAGGGAAGAGTGA
TGGAATTTAAGGGTTTAGCTTGCTCCGCGGCATTTTTATGAGCAAGAGCAAGAAGCTCTT
TTCCATATTCCGTTTTAGGACAGCGGATTTTTGGTGGTTCGGCAGCATTTAATAGGTAGG
GGAGTTCTGGGCTATCTGGAGATACGGGAACGAATATCTGCTTGGGAATACGAGTATTCT
CTGCATAATATTGCAGGATGAAAGAAGAAAATAGAGAAGAGTCTTCCTGAGCATTTTCTG
GGAAGGTGAAATGACGAGCCCCGAGTAATTTGCCGGAATAGACAGAGAGTACAGAAATAA
TAGCAAGAGGGCCTTTTCTATAGAGTCCGAGTACATCAATATCGTACGCTTGAAATTTCT
CAACATGTTGTTTCGCCATTGTTTGACGGATGAGTGTGAGCGTGCGATATAAAGCTGCGG
CGTGTTCGAATTTATGTTCTTGAGAAGCCTTTTTGATAGCTTCCTCTAAATTAGCTATCG
TAGTGTCCACTTCTCCTTTAAGGAAAAGAATAGCTTTCTCTAAAGTTTCCTGATATTCCG
TTTGGGAACAAAAACCTACACAAGGAGCTAAACATCTCTTCATTTCATAAAGAACACAAG
GACGTTGTCGAGTTGAAAATTCTCGATCGGAGCAGGTTCTAAGAGGGAACCAATGGCTAA
TTACTTCGAGTAGGGCATAGCAGGCTTCAGCACTAACATAAGGCCCAAATAATAATTGTT
TTTTTTTGCTTGGTGAGAGCGCTCGTGTCCGTATCGCTTCAATTTTAGGCCACGGATGTT
GAAGAGATATCGATAAACAAAAAAAAGTCTTATCGTCTTTTAGAAGGACGTTGTAGCGAG
GCTGGTATTTTTTTATTAAATTATTTTCTAAGAGAAGAGCTTCTGTTTCATTTGAAACAA
CAATAGTATCTATATCAGCAGTTCGTTTCATCAGAAAGGGAATGCGCTCGCGAGAGTCCC
CGTTTTTTTGAAGATATGAGGAGAGGCGATTACGCAAATTTTTGGCTTTGCCAACGTAAA
GCACCACTCCTTGAGAGTCTTTCATAAGATAGACCCCTGGGGAGGAAGAAACGTTTTTTA
GAGAAAAATCTTCTATGCGCACGCCAATCAAAAAAAATAGAATTAAAACATGACCAGCTG
TTGAGCCTTCTCAGGTTCTGGACGTAGATCAGGCCCTTCGAATTGATGCAAGATCTGCTG
CGCTCTTGATACAACGGAAAGGGGGAAACCTGCAAGTTTAGCAACATGGATCCCGAAACT
TTTTTTCGAGTGCCCTTTTGCGATTTCATACATGAATACGGGCTGCCCACCATTTTCTTT
CACAACAGCATGAAAATTTTCTACGTGCTGACAGTGCAATTCCAGCTCTGTAAGTTCTTT
ATAATGCGTAGCAAATAGAGTTTTTGCTTTTTTCCCTTCTGTGAATAAAAGAAACTCTAC
TACAGCCTGAGCAATAGCAAGTCCATCATATGTGCTCGTTCCTCGACCAACTTCATCGAG
GATAACCAATGATCTATCTGTTGCATTGTGCAAAATATTTGCCGTTTCAGCCATTTCTAC
CATAAAGGTAGACATTCCTTTGGAAAGATTGTCTCCGGCTCCAATGCGTGTAAAAATTTT
ATCGATAATACCAATGTGAGCAGATCGAGCAGGAATGAAAGATCCCATTTGAGCCATAAT
GACTAGTAGTGCAATTTGGCGGATATAGGTGGATTTCCCAGCCATATTTGGGCCTGTAAG
GAGGATCATGCGTGTTTGAGCGCTGTGCATGATTGTATCATTAGGAATAAAAGTGCCCCG
ATCTAGTAAAGTTAAGGCCACAGGGTGCATTCCCTTGGTGATAGATAAAGCATCGCTATG
ATCAACAAGAGGACGACGATAATCATATTCTGCAGCTAGTTCTGCCAAAGATATTACGTA
GTCTAGATCTGCAATGGTTGTTGACAGCTCGAGAATAAGATCTCTGTGTTGAAGGATATA
ACAACAGAGTTCTTTGAAGAGCTTGGTTTCTAAAGTTTGTAGCTTATCTTCAACGCTGAA
CACTTCATCTTGGAATTGTTGAAGCTCCTGAGTAGTAAAACGCTCTGCATGTAGGCGAGA
TTGTCTACGAATGAACTCTTTCGGAAGTTGAGGAGCAAAACTACTAGCGACTTCAATGTA
GTATCCTAATGCTTGGGCATAACAAACTTTCAGTTTTTTAATGCCCGTTTCTTGCCGAAT
ACGTTCTTGGTATTCAAGAATCCAAGATTTTGAGTTTGTTTTAATATTTCTAAGCCGCAG
AAGATCTTGATGATAGTGATCAGCAAAAATATTCCCTTCTGAAACTTTTAAAGGAAGCTC
TTGGAGTAAGTCTGTTGATAAAGCCTCTATTAGAGATTTTAAAGATGAGGAAATCAGACA
TTTATTAGTTAAAAATTCAGGAAGAGTATAACTCTGTAAATCATGAGCAATGTGCATACA
AGAGAGCAGGGAATCACGAAGCATGCCGATATCTTTTGGACTGGCTAGGGTAGTAGAAAT
TTTTGTAGCCAGACGCTCTAGGTCCCGTACACAAGATAAATGACGTTTTAGTGTTTTTCG
AAGGGGCTCTTGTTTTAAGAAAAACTCTACGCTATCCTGTCTTAGAGTAATTTCTTTTAA
GTCATAGAAGGGATTGACTAACGTATTTCGTAACAACCGGCCTCCCATGGGAGTGGAGGT
TCGTTCCATAACCTGAAGCAAAGATCCTTTGCCATGTTCTCCATGAATGGCAGACAACAA
TTCTAAATTAGTTTGAGAAGCTTTATCGATGAGCAGGTGCTTATGTTGTCCATAAATTTT
TGGAATAGAGAGGTGGGAGATTGGGAGAAGGAGTTTATCTTGAATGTAGGAGAGAAGAGC
GCCTGCAGCATTAATGGCAGGGACTAATCCTTGCAACCCAAACCCGTCTAAAGAAGAAAC
TTGAAAGCAGGTATATAATTTTTTTGTTGCCGACTGATATTCAAAAGCCCAAGAAACGTG
TTCTGATAATGTGATGCGTAAATGCTGTTGAAGTTGTTTAACAACAGGTTCGTTTTTTTG
ATAAAATTTCGCGTGGCTTAATAACTCTGTAGGAGCAAGGCGGTAGACTGCCTCAATGAG
ATCTTTTGTATTATCGTATTCAGCAACTAGGAAAGTTCCTGTTGAAAGGTCTAAGCAAGA
GAGTCCGTATAGAGAGCCTACCTGGCTGATAGCAATAATATAGTTATTGGCTTTTTCAGG
GAGTAAAGAAGAGGATAATAGGGCTCCTGGAGTGATCAAACGGTTAATCGTTCTAGGTAC
AAGCCCCTTACCTCCTTCAGAATTATCAGCCTGTTCTGCAATGGCTATCTTAAATCCCCG
GCTTACTAAACGGTCTACATAACCATCTAGATAGGCTGCCGGAATGCCGCTCATAGGAAT
ATTTTGTCTCTGCGTTAAAGTAATATCTAGATTTTGAGCTAAGACTAAGGCGTCATCAAA
GAAAGCCTCATAAAACTCTCCAAGGCGAAATAACAATAGACAATCACCAGCTTGCTCTTT
GCACTGATGCCATTGCTGCATCATGGGGGTTAGTTTTTGTGTCATAGCTTTATCTAGTAT
TGTGTGATCGAAAATTTTTTATTCGTGATAAGGGGCAGGCTCTTGTTCGCTAAGGAACCT
TTGACATGCAGAGTGTACAACGGTGTTGAATTTTTGGGGAATACAAGACTTATAGTAAAA
TTCTTAAGGAGAAGAGTGATCATAAAAGTGAAAAATAGTCTCACATTCCCAAGAAAATCC
TAGTTCGTTACCATGCATCTCTCTTATGGCTAAGGGATAACAAGAGGATTGGGACTAGGC
TAGTATGTATTACACAGAAGAGAGTTTGGAGACTCTAAAGCATAGCATTGATATTGTCAG
TGTTCTTGGAGAATACGTGCATTTAAAGCGTAGCGGGGCAGATTACAAAGCTTGCTGTCC
TTTCCATGATGAGAAGACTCCTTCGTTTATCGTATATCCAACAAGAGGGCATTACCATTG
TTATGGATGTGGGGAACATGGGGATGCGATCAACTTTCTTATGAAGCAGCAGGGATATTC
GTTTTCGGAAGCCGTGCTTTTCTTAGCTAAAAAATTTCATGTTGATCTTGTTATTAAAAC
AAAAACTAAAGAGTCTTCAGGTCAAGATTCTAAAGAATGTTTACGTCGCATTAACAAAGA
AGCGGAACGATTTTTTCAATATTGTTTATTGTGTTTGCCGGAGGGAGGAGAGGCCTTGTC
TTATTTATACAAGAGAGGGTTTTCTCTAGATACCATAGACCGTTTCCAGATAGGTTATGC
TCCAGAACAGAGAGTGTTTGTCCGAGCAATGGAGGAGCGGGGTATTTCTGTGAAACAGTT
AGAGTGGGCAGGATATCTTTCTAAAGATTGGTTTTTGTTCGCTCAGAGGATCATGTTTCC
TATTCAAGATTCTTTAGGCTATACCATTGGCTTTTCTTCTCGAAGATTTAAAGAAGGAGG
AAAAGGAGGGAAGTACATTAACTCTCCAGAGACCCTTTTATTTAAGAAATCTCGAGTATT
GTATGGGTTACAATTTTCTCGAAAACGAATAGCTAAAGAAAAAAGGGTGATTTTAGTTGA
AGGTCAGGCCGACTGTTTGCAAATGATCGATTTTGGCTTCAATTGTACTTTGGCTGCTCA
AGGGACTTCTTTCACCGAGACCCATGTAAAGGAGCTGGTTAAATTAGGGGTATCTAAAGC
CTATTTATTGTTTGATGGGGATGCTGCAGGAGAGAAGGCTTCTTTACGTGTTGGCGATCT
TTGTCAGGTTGCAGGAATTGCAGTAATCGTTTGTCGTCTTCCTTCTGGGCAGGATCCTGA
TTCCTTTTTAATGCAAAGAGGGCCAGAAGAGTTACGTGAGTTACTGGATAGAGGGGAAGA
TTATCTTTCTTTTCTTGTCTGGCACAAAATTCGCTCCTACGAGCAGTTTACTCCTAGGGA
AAAGGCCAGGGTAGTGGAGGAGGTTATTCAGCAGGTTCAGCATTGGGGAAGCCCCATTAT
GATTCATGAATATCTGAGACAATTAGCTTCTTTGGTTAAAGTCCCCGAGGCCGCAGTTTT
GAGTTATCTGTCTTCCATTAAGTCTGCTACGGAGGACAAAGGCAAAAAGGCTGATGCGAA
AGAAGTTTGCCCGGACCCTGAGGCTACTGCAGTAGCTTATAAAGGGGGGAAAGCTTCAAA
AAAAATTTCTCCTAGGATGATTTTAGAAGCTGATGTCATACGTTGTTTATTATTTGCTAA
GCCTGAAGAGGAGTTCGTCCCAGCCACAGTGAGACATTATCTTTCTCCTGAGGAGTTTCA
TTGTATAGAGTACCGGTCTATATTTGTGATGGCAATGAATCATTACAACGAAAAGCATAT
GTTGCCTTCTATGGACGATATGATGGCGCTGGTTTGGGGAACGGAAGCCATGACGCTTTT
AGTAGATAGGAGGATAAATACTGAATTAATGCGGGACATTGTTGTTCAAGCAATCCAAAA
ATTATTAGACAAGCATTGGCGAGATCGAAAACGAAATTTCTGTCATCAGATGGGGAAAGA
GTTAGATTCTTTACAAGAGTATGTTCGTCTTTCTGAGGAGAGAATTAAGGTTTCTTTAGT
TTCTTGATAAAGACTTTTAACCTGTTTTTAAAATGTTGATTGTTAGTTTGTTTTTATTAT
AAAATATTGGCCTGTTAACTATAAGTTTATTAGGTTTTATGAGAAGTTTTCACTTTTTAT
TAACCGCGTTTACTTTCTCGTTGTTTTGTGGGGCAGCATTGACTGCATCGTCTCCCAAAG
CTTTAAGTTTTATGGCGTCAGAGGCAGTAGGGATGGCTGTGGTTCCTCCGTCTTCTGTAA
CTTCGTTACTGGATTCTGCTCACGAAGTCGTTAAAAGTGCTGGGTTAGGATACGGTTCCA
CCTGCATTTTAAATGAATTACAAAATTTACAGAGTCAGGAACTAGAAGGGTTGCTGGCTT
CTCAAGAGAGAATATAATTTCCTATTCCTAATTTCCAAAAGGAAGGCTTCTCTCTTAGTT
TATTTAAGCAGCTATTTTTGTCGTATTGTGATAGCCTTGATCGAAAAAATTTTTTGTTTG
AGTAGAAGAGGAGCTTTCTTATGAGATTCTTGTTAGCCTTATTCTCGTTGATACTGGTTC
TTCCTACAACTGAAGCATTCTCACAAGAAGAGCGTCAGTGTCCACAAGAGGTAGAGGAAG
ACTCGCGTGGGAAGGGGAAAGATACTTGTGTATTTTATAGTTATGAGCAAGCTTTACGGC
ATGCAAGAGAACACGATAAGCTGACCTTAGTTGTGTTATTAGATCGTTCCGAAGGGTTTT
CTTTCGAGCTTCTTTATGAAGTGGCTTCCTCTATGGAGGACTCTTTGTTAGCAGAGTTTG
CCGATTTTGTTGTTCTTGCTAGAACTGGGGTCGTCCCGCTTATCTATCCTCCTATTCAGG
ATCCTATGATTGGGGAGATTACAGCCTTTTTGGCGGCATTCCCTGATCAAGAGTTTCCAG
AACAGCCTGCGATTATTACAATAGCTGTTGGGGATACCTCTGCAGAAATTATGGATATCA
CGTTGATTCCTCAAGTGTCTGAAGATATCAAGTAAACATTAAAAATCATGAAAAAGCCCT
CTCTTGACTAGAGAGGGCTTTTTTTGTCCGTAAAGTACTTTTTCGTATTTTACAGAGCAT
CCCAAGCATAGAATCCAAAACATTTTTGAGTTGCTACTAACAACGCAATGCGTTGGTTGC
GGATGTTTTCATCGTCATCAGCAATGCGTACAGAGTCTAAAAAGAGCGCGGTGCTTTGAG
ATAAATCTTCTAACTGGAGTAGATATTCTCGAGAGCTAATTGGAAGAGAAGTTGTCGCTT
CTTTAAATCGCTCCAAAGCTTGCTTGAACAACATGTCCTCTGAAGTTATGAGAGAGAATA
TTTGTTCTGTAACAGAGAAAGATAGAGAAGCTAGAATTTTCTTTAATCGATTGTGTGTCG
ATGCAATAGTTTCCAATGTCTGTGTGTTTTGCAGTTCTTGGATAGACCGAGCGCTATTGA
TGATAGTTAAAGGATTTTTTGGACAATTTTCAGTGAGAACTGCAGCAATAACCTCTTTAG
CAAATCCTAGAGATGATAAAATTGTTTTTAATCGTCCCCAAACAAAAGAACAGAGTTTGT
TTAAAACATCCTCAGGAGACCATACCGTATTCGGAATAGTAGTAGGGAAATGTCGAACAA
GACGAGAAAATAGATCTTCTATGTCTACAGAGCTCTGTGTTGTATAGAGCAGGGTGAGAA
GCTCTAGTGATTGTCGTCGCAAAGCGTAAGGGTCATGGGAGGATGTGGGGAGTAGTCCTA
GGATGAAGCAAGAGAGAAGATTGTCTACTCGATCGAGGATGCTTAATAAAGCGCCTGTTG
TAGAGACACTTGATCCTAGGGTAATGTGTTGGAGGTGTTCTCCAACAGCAATCGCAGCAG
CTTTAGATAAAGCAGCGTTCTGCAAATAATATCTACCCATGATTCCTTGTAATTCAGGGA
ATTCATTGACTACAGCAGATACGAGGTCTGCTTTGCAGTAATGAACAGCGGTGTCAATGT
CTTCTTTAGGACATAAAGGAAGAAGGGGATAGGTCTCTTCTAAGTGTAATTTCAATCGTG
CGGTTTTATCAGCTAAACTACCTAAAGCATCAAAGTACGTTACAGATTTCAATTTTTCTA
CGAAAGAGTCTAAAGAAGTAAGAAGGTCTTGTTTAAACAAGAAGTTCCCGTCGGTAAGAC
GTGGAGCCAAGGCTTTTTCATTCCCTTCAATAATGGTATCAGTAGGAGAGTTATCGCAAA
CGATTAAAAATCGGTTGGTGATCTCTCCTTGCAAGTTCTGTGTTGGGAAATAGCGTTGGT
GATTAATCATTTCTGCTATTAAGAGCTCTTTGGGTAGAGAGCAAAAATCAGGATTAAACT
GGGCACAGATTACAAACGGATGTTCTGTTAAGAAGACGGTTTCTTCTATAAGATGTTCCG
GAGCTATAGCAACAGTTTGATCTCCTGTTAGATTTTGCAGTCCTTGTTCAATGATCGATC
GGCGTTCTTTTTGGGAAACAATGACACAGGCATCTCGCAAAATATCAATGTATTCTTTGC
TGGATGGGATGGTCAACTGACGGTTGTCCAATTGTCGATGTCCCCAAGAAATATTCCCTG
ATGAAACGAATCCTAGAGATATAGGAAGCACCTGATCTCCATACAGAGCAACTAACCAGC
GAATAGGACGAGCATATTCTACCCCTCCATTATCCCAGGTCATTTTTTTAGGGAAGCGCA
TAGATCGAATCAATAGAGGAAGCTCATTTACAAGAATCGCTGCAGTCTCTATACGCTCTT
CTGGGATAACAAGGAATAGATAATCAGTTCCTTTAATGGAACGAACTCGGCAGATCGTGG
AAGACTGATCTAAGGCACTTCGATGGGAAATGGATAATCCATGAGAGGCAAAAAACTGCT
CTCCTTGAGAGGATACGGAGCCATCTTCCTCAAACAAAAGGGAAAGAGGAGGTCCTTTTT
TCTCTGCTTCTGGGCGAATCGTTAGGTGGCTCAGGCCTTGTATACGTAATGCTAGTCGTC
GAGGAGTTCCGAGTACTTCTAGATTGTTATAGGAGATGTTATGGTCAGCAAGAAGTTTTT
TAGCTAGTGATTCTAATTGCTGAATTCCAGTAGGAACAAAGGCTGCTGGGAGTTCTTCAC
TTCCAATTTCAAGTAAGAAGTCTTCGTCTTGGCAAATATGAGGGATTTGTTTAGCCGTTA
CTGTTGGAGTAGAAGGAATTGTTTTAAGAAGAGGAAATCCTAGCGACTCTCTCCATATTA
CGTATTTATCTGCAACAGCACGGGCTAATTGACGGATTTTAGTGATATATCGGGTGCGTT
CGGTTACAGAAATCACCCCTCGGGAATCGAGCATATTAAATGCATGAGAGGCTTTAATGA
CAAAATCATAAGCAGGGAGAGGGAGTCCTTTGTCTAGCGTAGCTAAAGCTTCCGCCGCGA
AGTCTTCAAAATGTTTTAACCACATAGAAGTATTTGCGGTTTCAAAATTGTATTGACTCC
AGGCCTGCTCTGCATGTTGTGTAATATCTCCATAGGTTAAGGAATCATTCCACATGACAT
CATAGACAGAGTTTTTTTTCTGGAGATACATTGCGATACGCTCAACGCCATACGTAATTT
CCCCGCTAATTGCCTCTAGAGGCTTGCTTCCTACTGCTTGGAAATAGGTGAGCTGTGTAA
TTTCCATGCCATTTAACCATACTTCCCATCCTAGTCCCCAAGCTCCAATAGTTGGATTTT
CCCAGTCGTCGTGGACAAAACGAATGTCATGGTCAACTAAATTTAATCCGATGACTTTGA
GCGATTCCAAATAAAGAGAAAGGAAATTTTCGGGAACGGGCTTGAGGATCACTTGTAATT
GGTGGTATTTCTGCAAGCGATTAGGATGCTGCCCATAACGGCCATCTTGTGGACGTCGAG
AAGGTTCAATATAAGCTGTTTTAAAAGGCTCTGGTCCTAATGCCTGAAGAAAGGTCGCTG
GGTTAAATGTCCCCGCCCCAACTTCCAAATCATATCCTTGATGAATGATGCAGCCTTGTT
CGCTCCAAAAACGTAAAATAGCCGCCATCATGTCTTGAAGAGTTAAAGGTTGTGAGGACA
TAAAAACTCCTGGATGTCTGAGAAAAGGAATCACTTTACGTACATGGAACAAGGCTGAAA
TAGAGGCTAAGTTCCACAGGGATTAAGGAATATCTAGCATTCCTAGAGGAACATACTAGT
GGAAGCTATATTAATTGAACAAGGCGAGAAATATCCTGTTGATGAGGAGAGCACAGTCTT
ATTAATGAGTTGTACTGTTGATAGGTTTTTTGAAAGTTTTATGGGATCCTATTTATTCTG
AATTCCTGACTGGAAAAACTAGCGATAAATTCTAGAAATGCTAAGAATGAGAGAACTAAG
CAAGTGAGCGTTCTCGAGAGAAGTTTTACCATTTTACAGAGGGATGGTACGAAAGAGTCT
GATTAGTATGTGCGTGGCGCTGACTTTTTCAAACGGGCGCGAAACTTGGGTATTCAAAGA
AAGATTTCCAGGGGAACAGATGAGCGTGAGTTTACCGAACTACCTGACATTTTTTCGTCT
ATTCATCACACCAATTTTTATGATTTTGTATTTGAAGGGAAAATGGTTTGGGTTATCTGC
TACAGTTTTGCCGTATGTTTTACTATTTTTGCTTATCATAGCTGAGATTACAGATGCTGT
GGATGGGTATATTGCGAGAAAATTCTCTCAAGTCACAGACCTAGGGAAGCTTCTAGATCC
TATGGCAGATAGTGTATACCGCATTTCATTGTATCTAACGTTTACGCAACCCCCAGTAAA
TCTCCCTCTCATACTTGTTTTCATTTTTTTAGCTAGAGATTCTGTGACGAGTACATTGCG
TATGTTATGTGCTAGTAGGGGGCAGGTGTTAGCTGCTAGGACAAGCGGGAAGTTAAAGGC
AATTCTTCAAGCTATCAGTTTCTTTTTAATTATTTTTGCTATGTTCTTTTGCGCAAAAGG
AATCATCTCCACGGATGATTTGGAGTTTTTTGCCACGATCACAGTTTCTTTGGTAGCTTT
TTACTCTGTCTGCTCTGGAGTTGAGTATATTTGGGTAAATAAGAGCCATTTATTGCAGAA
GAATGACTCGCCAGATGGCGAGTCATAGGGGATTTATTGTTGATAAATTTCTAAATATTT
ATTGGCTGCAGTTTCTAAGTCCGAAGAAAACTCTAAGCAAGAGCGAACAATCTGTTGCCA
CTTATCTTGGTCGTCTCGGTAGGTGGCAATCGCTTTTGAAAGCATATTTCGAAACTCGTG
GAAATCATGAGGGTTAGAGAAAGAGAATCCATTTACTCCATCTGTTACGGTGTCAGCCAG
ACCTCCTGTAGCTCTTACTACGGGGACGGTCCCATAGCGCATGCCAATCATTTGGGTGAG
TCCGCATGGTTCAAACATAGAGGGAATGCAGATCATATCTGCTGCAGCAAAAATTTGCCG
TGCTAGTACATCGCTATAGGTTAAAAGAATCCGCACGTTAGGGGAGTCTGCTAAAGATTC
TTGAAGATTAGAAAATTCTTTATGTATCTGGCCTCCATAGCAGGTGCCTATAATGATCAG
GGTATAGGCGTTTTCTAGTGCATGAAGAATTGCTTGCTTCATAAATTCTGGGCCTTTTTG
CTCAGCAATTCTAGAAATGATGCACATGCAGGGGGATTTGTCTAAAGACAGTCCTAACGT
TTCGTACAGAGCTTTTTTATTTTCCGCTTTTGCTTCGAAGAAAGCTTTAGGATCCTCGAA
AAGGACTTTACTATAGTTCTTAGCTAAATGGGGGTCTGTTTCAGGGTCCAAAATCGTATA
GTCTATTCCATTCAGGATCCCTTTAAGATGATGTTGTCTAGCGGTAATGGCGTCATGAAT
TTCATAGTCCGAATAGTCTTGAAGGATTTCTTTGGCATATGTAGGAGAAACTGTAGTCAC
AAAGTCCGAACAGTATAAAGCTCCTTTTAATAAGACGCAGGTTTGTGGATCGCGAAATAG
TTGATAGTGGCTCAAGTAAAATTCGTTCAAAGAAGACGCTTCTAATACTTCTCGTGTTGT
ATATCCCCGATAGCCAAAATTATGTAAGGTAAGCACGATTTTTTGTAGCTGGGGGCAAGG
CTGTTGTTTGAGTAACCCTGCGACTAATCCAACATGCCAATCATGCAGGTGAACAATGTC
TGCTCCTTCTTTTTGAATGTAAGCAGCAGCAGCAGCAGAAAAAGCACAAAAACGAAAAGC
ATCATCGTTTGTATAGATCGTTTCTGCTTCTTCAAATAGTTCTGGCTGCGAGTCTAATTT
GAGTAGAGTTACTTTGATTCCTTCATAAAAATAAGAGAAGGCTGTTGCTTCTTGTTCTCC
GGCAAAAAAATAAGGGATTTTTTGAGTTGCGAAAAGATCCTGCTCGTGGAGCGAAGTGAA
TAATTTGGGATATAAAGGGATAACGACTTCTGTTGTATGATTGACGGCTAAAGCTTTTGC
TAGTCCGTATAGTGCGTCTCCTAAGCCACCGGCTTTGATTACCGGAGCAAATTCGATAGC
TGTGTGAGTAATTTTCATTAGTAATTTTATTTTTAGTTAAATAAACTGTTAGTTATTTTA
TTTATAAAAAATAATCAAGTTGTTTTTGTTTCAATTAATTATTTTTCTAGGAATCTCCCT
TGTTGCCCCTCTTTCTATAGAAAGTTTTCTCTAAATCTAAAAAACTTTGGTTTTTGAGAA
TTTTTACTATCGATAAAAAGGTCTCATAGTATATACTCGGACTCTTCCGTTGGGGTGTGG
CCAAGCGGTAAGGCAGCGGTTTTTGGTACCGCGCATCGGAGGTTCGAATCCTTCCACCCC
AGAATTGTCTTTTATTCCCCCCTAGATCTAGTTTAGTATAGTTTTCTCAATTTAGAGAAG
ATTCTCGATTGGGGCTATCCAAGGGAACAGAAGGCTTGATAATAATCAGAGGCTGTAAGT
ACCATGGTAGGCGCTTGCTCAAAGAAGATTTCTTTGTATGTGCCGTTTTTAGGCCTTCTG
GTATAGCGCATAGGACCGTTTATCCGGTTGAGGGAAAAGAAAAGCCCCTAAGGTCTTTTC
AAAGGCCTTTGAGCTCAAGGTAATGGAGAATAGCATTTTATGGAACTCGTAGTTCAAAGT
CGTGAGACTGATAAGAAGTCTGTTATTAAAAAAATTCGTCAGCAGGGTGGAATTCCAGCT
GTTCTTTATTCCGGGGGAAAGAGCCTAGCTAATGTTGTTATTGATGCCCGTGTTTTCAAC
AAGTTTCTTTCTACTTTGGAAAGTGGTGCTTTAGCTTCTACAGTTTTCACTCTTTCTTAT
GAAGGCCGAGAGATCAAGGCTTTAGTAAAGGATATTCAGTATCATGTAACGACTTATGAT
GTCATCCATCTTGATTTTGAAGAGTTAGTTGAAGATCGAGAAGTTCGTTTGAATATTCCT
ATTCGCTGCATCAACACTGTAGACTGTGTTGGGGTTAAGTTAGGGGGATCTTTAAGACAA
GTAATTCGCTATATGCGTGTTGTATGTAAGCCAAAAGATATTGTTCCATTTTTGGAATTA
GATGTTCAGTCTTTAGGGCTTTCTCAGACTTTAAAATTATCGGATATCCGTATTCCTGAG
GGAATTAAACCTGTTACTCCGCTTAAAGAAGTTGCTGTAACAGTGGCTCGACGATAAGAT
TATCATGGTGAAGCTGGTTGTTGGTATAGGGAATCCTGGAAGGCAATATGTCTGGACAAG
ACATAATATAGGGTTCCTTTTTCTAGACATGCTGGCATCTCGTTTCTCTGGGGCTTTTCG
TGAAGCCCCTCGTCTCTTTTCTTCGTTTATGAAGGTAGAAACTTCCTGCGGAGTTATTGT
TCTTATTAAACCCTCGACTTATGTGAATCTTACTGGCAAGGCTGTTTTGGCTGCCAAGAG
GTTTTTCGGCGTTTCTGTGGAAGGTATTTTGATTGTAGCCGATGATATCAATCGAGAGTT
CGGATCTATACGTTTCCGACAAGACTGTGGTGCCGGTGGGCATAACGGGCTTAAAAATAC
CACACAAGTTCTGCAATCTAATCATTATTGGCAATTGCGTCTTGGAGTTGGCAGGCCTTC
AAATCCGGAGTCGGAGGGGGTTGCTGACTATGTGTTATCCAATTTTTCTTTTAATGAAAG
AAAAAGTTTAAATGGTTTTTTTGAAAAAGGAATAGAAGAAATTTCCCCTTGGTTAGGCTT
TTAATTTAAAAGGGATTTACTGTTCACTTTTTGAAAAAAAGTTCCTGAAAAATAATCAGT
TTCGATAACATGGAAGCGCTTCTTATAGAGTAGCTATCCATAGTTATTGGAAGAAGCAAG
GTCAATGCTTAGGAGTTTTTAATGAAAAAAAAAACAGGCCAACTTTATGAGGGAGCCTAT
GTTTTTAGCGTGACATTAAGTGAAGACGCTAGACGTAAGGCTTTAGAAAAAGTTACTTCT
GGAATCACCAACTATGGTGGCGAAGTTCTGAAAATTCATGATCAGGGGCGCAAAAAGTTA
GCTTACACAATTCGGGGAGCCAGAGAAGGTTATTATTACTTTATCTACTTTACAGTAGCC
CCAGAAGCTATTTCAGAGTTGTGGAGAGAGTATCATTTAAATGAAGATCTTCTTCGATTC
ATGACTCTTAAAGCAAGCGCTGTGAAAGAAGTTTTAGAATTCGCTACATTGCCAGAATAA
TAGTTAAGGAGAACGTATGAATAGACCTGTTCATAATGAACACAGAAGGAAGCGTTTCGC
GAAGAAATGTCCTTTTGTTTCCGCGGGTTGGAAGACCATCGATTACAAGGACGTTGTCAC
TCTAAAAAGGTTTATTACGGAAAGAGGAAAGATCCTTCCAAGAAGAATTACTGGAGTTTC
TTCTCGCTTCCAAGCACTACTTGCTCAGGCTGTTAAGAGAGCTCGGCATGTTGGGCTTTT
GCCTTTCGTAGGAGAAGATTAAACTTAAAGGAAGAATAACGGATGAAACCACAATTACTT
TTGTTAGAGGATGTCGATGGCTTAGGACGTTCTGGCGATCTTGTTGTCGCTAAACCAGGA
TACGTTAGAAACTACCTACTTCCTAAGGGGAAAGCTGTAGTAGCTAGCGCTGGAACTCTC
CGTTTGCAAGCAAAATTGCAAGAGCAACGTTTGTTGCAGGCTGCCGCTGATAAAGAAGAG
TCTCTTCGTTTGGCTGAGACACTTAGAAGCCTCGTTTTGGATTTCCAAGTTCGTGTAGAT
TCTGAGAACAATATGTACGGTTCAGTAACCGTGAATGATATCATTAGCGTTGCTGATCAA
AAAGGTGTTGTTCTTACACGTAAAAATTTCCCACGCGCTCATAGCGGAGTTAAAACTTTA
GGGAAACATGTAATTGGATTGAAATTAAAAGAAGGCGTGACTGCGGATCTTCACTTAGAA
GTTCGTGCTGATCACGAAATCGCTGAACAAAAAGAACTCCAAAGCATGGAAGAACAAGAA
GATTAGACTTCTTGTTTGTTAGGGGGGAGAATTTCTTTCTTCCCCATCTCTTTTTCTTTA
ATTTTTAGTTATGCATTTTTTTTCTCCTGCCAAGCTTAATATTTTCTTGCAGTTACTTGG
CAAACGGGAAGATGGTTTTCATGAAATCGTTACGCGCTATCAAGCCGTATCTTTTGGGGA
TCAACTCTCTTTGTCAGTAAGCTCTCGTGATTCTTTTCAAATCATCAATGATTGTCAGCT
TGAGATTTCTAATAATTCTATTTGGAAAAGCACAGCCCTCTTTCGTCAATATACTGGAAT
TACTGATCCCGTAAGTTGGCGCGTAGTGAAGCATATCCCTATCGGGTCAGGGCTTGCTGG
AGGTAGCAGCAATGCTGCAACTGCGTTGTTTGCCTTGAATCAGATGTTTCAAACGGGATT
ATCGGATGAAGAGCTGCGCTCTTTAGCAGAAAAAGTCGGTATGGATACTCCTTTCTTCTT
TTCTTCAGGATCTGCTTTGGGATTAGGACGAGGAGAGAAAGTTGTAACCTTAAATGAATT
AGTTGTAGATAGATATATTTTATATTTTTCTAATAAGGGAGTTTTAACTAGCGAGGCTTT
TGCTGTAGTGAAACCTTCAGATTGTTCTCTCAGTAAGGATCTGGAGTATGCTCGCAATGA
CTTAGAGAACCCAGTTTTTCGGTTGCGCTTAGATTTGAAAGAGAAAAAACGCTGGCTGGA
AGATCTATGGAAAGGAATTCCAGTTTACGTAGGACTAACTGGATCAGGAGCAACTTTATT
TGTGCGTTATCCAAAGGCTCTAGAAAAAAATTCTGCCTACGCCACTCAAATACAAAAAAT
CATTGCTTTAAGTGGGGGAGTATCAACCTCGCCTATACAAAGAGATACTCCCAATTGGTA
TCCGACTATTCTAGAAGCATAGTTGCTGCTACATGGGATACTTTGCAGGGGACTTCTGTA
TTCATCGCTTTGGAAATAGTAAACTGTTTATCGGATTCAGAATGTTTGGAAGCGGAAAGA
ATGCCTGATGACGCAGTAATAACTCGATCCATGATAGATGCAAGCTTTTCATTGTCGTTT
TCTAAAGACAGCATAATCGTGTGTTGCATACCCCAGCTCCTTATAAATCCTGCGCTGTTG
TATCCTTAGTACAAAAATACTTGATTTTTTTCGATAGCAAAAACTTGTCTACACTCTGTA
AAGGCTTTTTTAGAAAAGAGTTCTTTCCTTTGTCAGCGAAATAAACAAAACATAAATGAG
GGGATTCCTCTAAGAAGCCAAAAAATACTTAAGGATACAATAGAGGGGATCAATGCTGAC
CAAAATAGTCTAATTAAAGAGATATCTGATTGGGGGAAAGTCGGTCTAAGAATAAGGTAT
CCAACAATATTAGGCATGTTGGACACAAGTGTTAATCCTCCTGCAGACATACTTCCAACA
AGTACCAGATATAGATAGCAATCATTAGCCATGGGGAGGTTATGCACAATATGGTTTACT
AAGGCATTATCTAAGAATATAGAAAACATATATGAGGTCATCATATAGCCAAAGTCTGAC
ATACCGTGCATTAAATCAAGCATCCACCATTCTTGAAGTTCTCCGAAAATCACTACCCCT
GCATAAAATAATCCTACAAAGCAGACTTTCGCTGTTTTGATTGGGTTTTGATAAAAAATA
GTGAAGCGTTGAAACCCTAAGTAGAAAACAAGAATAAAGCCCAAAAACAAAGGAATTGCT
CGGCTGAGAATGACACATCCAACCAAGACAACATGAATGAAAATAGTCCAATAAGGGACT
CGATTCTGCATTATGGTTGAACTTGGAATTGTCTTAGGAAATTTTTTGAATTCCTTGCGG
AAGAATAAGAAAAAAATCGTTGTGGAGATAAGGACAGCTAAAATGACTTTCCAACAGAAA
TGGGTGATAATGAAACTACTCGTCCATTTAATTTCTGGAAGAATAGTGAGTAGTGCTCGA
GATGAGAAAGATGAAGTCAATCCACTAATCGAAATATTAGAAAAGAGTAATCCCATAGTT
GCATAGCAAAACTTGGGAGATGGTGCGAGTTGATAAAAGTGTTTTGACAGTAGTGTCGCA
GCAATAATCATTGCCCCGGATTCTTTAAGGAAGAAAGTAGATAGTGGTGCTGCAATCATA
ATGGTCCACCACCAACAAATCGGAGACTGCTTTCCAATTTTAGCGACTGATGAAAAGATT
CTTTGGGATAAATATTCGATAGGACGTGATTCGAGAAGAATCAGCATAACAACAATAAAA
AGAGAGAATACGTAGTTACGGCTATCGAAGTAGGCCATTGTTACGCGATACCCCTCTGTA
TACAAAAATAAAAAAAACAGAGGGATCGCCCAAAGCACAAACACTAATTCAACGCGGCTA
ACAATACGAAGAAGTTCACTTAACCAAAGGTATTGACGCCAGCGTTCTGGAAAAATCATC
TTTTTATGCAGACATTCCTCATATAGTCGCGTTAACCATGGAGTAAGAAAAGTATGGATC
ACTGCAGAAAAAAATAGAACGGCAGATCCAATGCGTAATCCTGAGGAATAGTAAGGCAAA
ATCATAGAGCTCACAAGATAGAGGGATGTCTTTTTGTCGTACCAAAAAGTATTTTGTCAC
TAGGTAACTTTTAAGTAACTCCTAGATCCCTATCACTATTTCGGATGAATATAAAGAAGC
AAGAGGTTTTTCTCGGATGAAAGTCATTTCATCCGAGAAAATAAAACCGACGGGAAGGTT
TTTATTCGTTTTGTTGTGAGTCAGATCCGTAAATAAGAAGCTGGATTTCTGGCCCAAACT
TTTGATTAAAAAATTCTTTGCAATACTCTTTGAAATAGGAGTAGTTCATAGAACGGGCTG
CAGCAATTTTTTTATCAGGGCGGGAGAAATCATGTTTTTCTGTTTCAAAGGCTATAGAAA
ATAATTTTCTTGCCATTGCTGAAGGCGTTGCACTTGGAAGTAAAACGGATTGAATATAGG
TTTCTCGAAGTTGTTCAAAAATTTCCTCAGACAATCCTGAGGCTTCCGGATCAGTAGCAA
TCTTTTGTAGGAAGAGTTGTGTTTTATTCACAAGCTCTTCTGGAGAAGATTTGTTCGAGC
GAATATAAAATAGTCCACAAGGAGTTTCTGCAAATTCTTGGTATTTAGCACCTACCATGT
ATCCAAGCTGTTGGTTGGTACGCAAATCATTATAATACAAGTTGTGGATCCAAGATAATA
ACATGCTCGTAGCTACAGAATCTTCATACTGATTGGGATGCTCGTTTTGTTCAAGCAGGA
GCATACCATTCCCAGAAAGAGGATATTGGAAAGAGAAGTCTGTTGTGAAGAGAGGCTTTC
TCTTAGGATAGTAACTAGGAGGATCATATGGTAAAGAAGCCTCTGAAAAATGAGAAAGAG
ATGCTAATACGTTAGAAAGATCTTGTGAAGAAAGTGTTCCTAGCGTGAAAGCCTCTATAG
ATAGTTCAGTGAGCATTTTGTGAGCAAAATCCTCAAATTCTTCATAGGAGATGATATCTA
AAGCATTTTGCTTTTCTTCTAGAGAAAAGAAGCCTTCTAGGAGTTCCCCAGAGAGTTTAT
TGAGACCAGCTCGCATAGGGCAGGAAATAAGACCTTTTTGGTATTGCTCGGAGAGCTGGT
CTTTGTAGTACAGAAAAAGACTCTTATCTAAGGGAAGATCGCGTAGAGAAGATAATAGAG
AGTCAATAAGAACTGGAGAGGTCTCCGTATAGCCAAAAAGAGACAGGTCTACACCTGTAG
CTCCGGGAGATACTGAAAAATCCATTCCGGCTCTTAAGGCCTCGTCATAATGTTTTACTA
ATGTTTCGTTTGCTAGAAGGCTGTATAGATCACGCAAGACTAAAGAACGAACATCTGCTC
GTTGAATTTGAGGAGATCGGATACGGAGTTCCATAGCCATTTTTGGGACGGTGTAGAAGG
AATCTTCGCAGGTGTATAGAGTAATAGCGTCTTGGTTATAAGTGAGTTTTGGAGAAAAAG
CAAATCCCTCGTGTTGTTTCTTTTGAGATAATAATTGGACTTTTTGAGGAATAAATTTAT
TGGGCTGTGGAAAAGTAAACCCGAGAGAGGAATAGTCCTTTATAGGCTCAAAGTTTAAAG
GTTTCTCATAGAAAATGGTATCAAAAATAGGGTCATAAAACTCGTCCGCATCTTCTAAGG
AGCTTGGTAGAGTCGCTGATAAGATATAGCGAGCTTGTTGTGGATCCGCTAATAATGCAG
CAAAGGTTTGTTCGTCCTCATGAGAATATTTTGGATAGATAGTAGATTGATAGGGGTAAG
TTGCTAGGGGTTCAGAAGCAAAATCTGGGATCATTTGTGTTAAAGTTAAGAACAATTCTG
TTTGTGTACTATAGGTGTATTCTAAAGAATTGATTCTATGTAGTTCTGGGAGAATATAGG
CGGGAAGTTGTTCATCGCGAACATAATCAAGAAAAGCAAAAGTAAGTTGAAGGACTTTTT
GATATTCACGTTCTCCCTTGGTCGTGAGTTTATAAATGATTTCAAAATCTTGAGTGTTGA
GAGAGGTGTTATAAGTCCCAGCCTCCATGTGGGTGATAAGATGTTCTTTTTTAAGCAAAG
CAATAAGGCTATGTTCTTTTTCACTGGATAGCACAGAAACCAGTGACTGCGCCCATCCTT
GCAGAGAAGCTGGTGCGTCGTATAAATGCCAGTAGATAGCTAGTTGTGGAGAAGGTTCCA
CAGCTTTGTTAATGAACAGTTTGTTAAGGGAGGAAGTATCCTGCGTTTTTGTGAAAGGAG
TTTGTGGGGTATATTTCGAGGATTTAGGAATTTGAGAGAAGATTTTTGCTATATAAGGAA
CAGCTACATCTAATGGAGCTGTAGTGTAGACGATTGCAGCCATGTTTTCCGGAGAGTAAT
GGGTAGAAAACCATGTTTGCATGTCTTGAGAGGTTACAGTATCCAAGGTCGAGAGATTCC
CACAACCGAAACGCTTTAATGGGTGCTCTTTAGGAGCTATTATTTGCTGAATGCGATGCA
TGCGACGAGAATCTTTGGTTGGATGCATTGCGAATTCTTGCTCAACAGCATGGACTTCTT
TGTTTAAATCTTCTTGGCGGAACAAAGGATGAATAAAGAGATGAACAAACTGATCCAGAG
CAGTGTCTAAGTCACTATTATTTACAGAGAACAAAAAGCATGTTTTATCCGGGTAAGTAA
ACGCATTGTAAATCCCTCCATGAGTACTCAGGAATGCTGGGAATCCTGAGGGTTGAGGGT
ACTTTTCATTGCCAAGGAACACACAGTGTTCTGTAAAATGAGCTAATCCGGGGAACTCTA
AGGGATCAGCGTTATTCCCAGTTTTAACAACTAAAGCTGCCCCCGATTCAGAAGCTTTGG
GGGAGGAAACAATCATGAGGGGAAGCCCATTAGGGCAGATAATTTTCGCTATTTTTTGGT
CTGCTAATGCAGGGGTTAAAATTGTTAAAGGATTTTCATCTTGAATCGTTTGAAAAGATT
TTGAACAAGAGGTGAGAAAAGAAGAACTGCAGAAAAATAATAGGAGAAGAGAACGCTTCA
TATTGTCGTGGTTATGGGTAGCATCTTTGATAACAAGTGGGTGGTTGTTTTCTTATTAAG
AGACAATCACTGGGATGGGGCTTTTATCAAAAGGATCGGGGTTCGTCAATTAGAATTTCT
TTGTAGAGATCGGTAACGATAGAAAAGACTCGGGAGGCTCGTAAAGCTCGCAGGGAGTGT
TTATCGTGGCTGTCAGCTTCTTCGGATGAACAAAGTTCATCAAGTAAGAGCTCTTCTCCG
AAATTAAAAGCGATAGGAGCAAATGAAATAACACGATGCTCTCCGATAGTCTCCTCAATG
GTAGGAGGGGGAGGGAGAATATCATAGGTTTTCATTGCAAAAGGGAAAAAATGGGTTGGC
TTTCCAGAACTTTTCGCAAGAAGACGAAACATTTCTATGCTATCAGGATGAAATTCTGCG
GGATATAGTTCTCCTTGAGAATTTTTGCGATCTCTCCCTCCTGCTGGAGCTACATAAATG
AACTTGCTTCCTTCACTAAGTAGCATTTTCAATGTTCGCATGCTTTTTTGGTTGTGATTA
AGCTTTTCTTCTTTAAGTTCTGGGGGATGGTTTATGTGTCTTTTTGAATAGATACATAAA
AGGTCGCATCCCATGCTAAAAGGTCTTGCTAAGGGGTCCGAGGTCACTCGATCTCCTGCA
ACAAAGATCATATTTTCCATAAGCTGAGGATGCGAGGCCCCAAGTAAACAGTACATTAGC
TGGGGATCAGATTCTGTCTGGTGGTTCGCTAAAAGAACCACATTGTGTCCGGAGCAGATG
TATTCTTGGATTTGATCTAATCGATTAGAATGTAAGACTTGAGATTTTTGATCGTCAATC
AGAACAGAAAAAAAGTCGATGCCAAATTGATAAAGGTCAATAGGGGTTCGAATTTTTTTA
TGATAGGGAGGGAAGATTATAGGATTCTTAAGGTCATCTATGATGACCTTAAGCCATTGA
GAGCAAAGAGATTCCGCTCTCTCAATAGAGCATTTTCTAGTTGCTGCCTCGATGTAAGTT
TGATGGCAAATTTGAAACTTTTGGTACAAAGGCTCTGGCAGATCTTCAAAAGCCTGATAT
AAATAGTTTGAAAAATGCATCACTACACCTATTTATAGCTCAATTCCTTCTCCTGTGATT
AATGAGAAAAATTGATAGTGGTTAAGATGGATAGAATCAGACGTATTGATCTGTAGCTTA
GCTTTCAATTGTTTAGCTAAGCGGACTAATTCGACATCATCTTGCTCTTGTTTCATATAG
TGAGCAATTTCCGGGTGAACGACTAAACACAAATGAGTATGTTCCTTATGCTTAATGATT
TTCTTTAAATCACGTTCGATTTCTATAAGGATACTCTCAGAGGTTTTGATAATGGCATTC
CCATTGCAATAGGGGCAAGTTGTAAATAGGGTTTGCATCAATGACTCACGATTTCTTTGT
CGAGTCATTTCTACTAAACCAAATTCGCTCATGCTTAAAATTGTACAGCGTGCCGCGTCA
TATTTCATATGTTCTTTTAGTCTTTCTAACACACGTCGCTGATTTTTACGCGATTTCATG
TCGATAAAGTCTATAATGACAAGTCCGCCAATGTTTCGCAATCGGAGCTGTCTAGCAATC
TCTTCTGCGGCTTCTAGATTGATTTGGACAAGAGTCTCTTCAACTCCACTTTCGAGTTGT
GTACTTCGTCCTGAATTCACATCAATTGTGTGCATAGCCTCTGTTTTATCGAAAAAGAGG
TATCCCCCACTAGAAAGCCATATTTTCCGTTTCGTAGCGCGATCAATTTCCTTCTCAATG
TTGAAACGTTCAAACATGGGAACGGAATCACGATAATATTCGATCTTAACAGCTGTATCT
GGGGAATATTTACTCAATAAACGTTTGCACTTTTGATAAGTGGCATAGTCATCTATTAAC
AAGCGTTTATAACTTTTATCTACGCAAGTCATTACCGCTTTTTTTAGAATGTCTGTTTCT
TCATAAAGAAGCGACGGATGATCTGGAGAATAAAATTTTTCTAAAATACTTTGCCACGTA
TTCAGCAGATCTTGAGCTTCATTGATAAGTGCTTCTGTTGAAGCGGAAATGCTGGCGGTT
CGGCAGATCAGCCCCATATTTTGAGGCATTTCAAATGATCGAATTAACTGTTTAAGTTGA
TCTCGCATTAAAGGATCTTCAATTTTACGAGAAACTCCTCGGTGAGGGGAATTTGGTAGA
AGAACCAAGTAGCGTCCTGGGATTGAAATATTAGAAGTTAATCGAGCTCCTTTCGTGCCT
ATAGGTTCTTTAACCACCTGCACGAGTACAGGGCTATCCAGCTTAAGAAGTTCTTCAATA
GGGGCTTCTGATGTTTCTTCTGACAGCGGTTCGGATTGATCGGAATCCGCATCTATGTCG
AACATCTGTTCGAATTTTTTAGAATTTTCTAATACATCCGAAATGTGGATAAAGCCATTC
TCTCGCTCATCTATGTTGATGAAGGCGGATTGAATGTTTCGTAAAATATTAGTTACGCGA
CCTCTATATATATTCCCTTTCAACTGGCGGATCTTTTTTCTTTCAATGATTAGATCAAAC
AATTGGCCATTTTTTAAATGCGCGTAACGAATCTCTTTAGACTCTATGTTTAGTAAGATA
TCGTTTTCCATGGCGTCCCTAAATGCTCTGCGCTCTAACAGGAGTTCTCACCTGATCCCG
AGGATAGGGAGTTGTTTTAAAAATTATTAGGTAGAAGGCGGATTATAAGTTGGTTAGGTA
AAAAATTCTACAAAAATGCTTGTTGTTGAATAGTTTAATTTAGAAACGAATTTGTTTCTT
TTATTGTGATTTCTATAGTGACAACTGCTAAATTCTTTCTTTTATTGGTGATCCGCATCC
TTTGGGTTTTGCTACTCAGCGACAGGATAAGAAGGCTGCTCCTTATGCTGCAAACATTTT
TTTAATTTATTTTGATTCCGTTTATTTTCTCCCTGAAGGCCTTCCTCTTTTGAAGGATGG
GGTAAAACCTTTTGTTTCGATAAGATCTTCTCTGTAAAATGACTGGGATTTTGTGTAAGA
ATTAAATCTAGGAAATTGGAAGGGCAATTGAAAAAGGACGATAATATAAAATTTTATCTT
CATCGATTGAAATTCCCTGGGGATAGAGAGGAAATTCATGCTTCTGTTGCTCCCCAGGTA
TTTTTCGACTTTGGAGAGGGAGGGGTTTGCTCTCCTGTCGAAATACAAGGAAGTTTAGAA
AGAGTAGACGGAGAGCAGTGGTTTTTGTCTTTAGAAATTTCTACGACGCTTTCTCTTCGT
TGTCGAATTTGTGATTCTCCAGTTGAATATCCAGTGCGTGGTGTTATCATTCAGCAATTA
ATTCATTGTTTCGATGAAAAGTCGGGAGTATTTGATTGTCGGGATTTGATTCGTGATGAG
TTGTTGCTAGAAGGGGACCGATTTCAAGAGTGCAGGTTAGAGGGTTGTCCTGAGAGAGAG
TTTATTAAAAATTTTTTGAGTAAAGAAAACTACTAGCTTCTTAGATTGAGAAAAGAAACC
TTCGACTTCCCAAAAACCTTTTTCTCTAATATACTCTTGCGTTCACCGGGATAAGTAGAG
AGCGAGTCTTCCTGGTATGAGTTGAAGCTGCGTGTGGAGGACCAATCCTCCTGTTCTGTC
GCAGTGTAGTTTGGGGAGTCGTTCCGCAAAAATTATCGCTCTTTTAAATCCTGGGGATCC
TCAGGCTTCCTTATCGGGAAGGGTAGCTATCTGCAGTCTATAGGAGAAGTTAGGAATGGC
AGTACCACGTAATCGTCATAGCAATGCTAGAAAGAACATCCGCAGAAGTCACCATGCAAA
GAAAGCATGCTCTGGTGCGGTGTGCAATAATTGTAAGCAAGTTTTTATTCCTCACACAGT
TTGTGCCTCTTGTGGTTTTTATAAAGGCAAAGCTGTTGTTACAGTTGAGAAGTAATCCAA
CGGCATAAGGCATAAAAGAAATTCATGAAAGTGCGTCTGGGCGTAGATATGATGGGGGGA
GATCATGATCCTCTTGTTGTTTGGGAAGCACTAGAAGAAGTTCTTCTTTCGTTAGATGGG
CAGCCAGTAGAGTTTTCGGTTTTTGCTACGCCCGATGTTCACCAGCAGTTAACTCATTCT
CCTTTGTCTCGTTCTGTTCAGATGATAGCCTCTGAAAGTTTCGTGTCGATGGAAGATTCT
GTGTTAGCTGCAGTTCGCAAAAAACGATCTTCTATGGCTTTAGGGCTGGATTCTCTACAG
CGGGGGGAGCTCGATGGCTTTATTTCTGCAGGCAACACAGCTGCGTTGGTAACGCTTGCT
CGTGCTAAAATACCTATGATTCCTGCTGTTCCTAGACCGGCATTATTGGTCTCTGTCCCC
ACTCTTTCTGGTTTTGCTGTTATTTTAGATGTTGGTGCTACTGTTGCTGTTAATCCTGAG
GAGATGGTGGGATTTGCTCGTATGGGGCTTGCTTATCGTCAGTCCTTATCCTCTAGTGAT
CAATCTTTTACCCTCGGTCTGCTCAATATCGGTTCAGAGGAGCGCAAAGGAACAGATTCC
CACAAACATACTTTTCGTATGCTTCGGGATGTTTTTGGTAGTGCGTTTTTAGGTAACGTA
GAAAGCGGAGACGTTTTCAGCGGTAAAGTAGACATTGTGGTTACAGATGGGTTTACGGGA
AATGTATTCTTAAAAACCGCGGAAGGATTGTTTGATTTTTTACGTCATATTCTAGGAGAT
CATCTAGAAAAAACAATTAAAACGCGGTTTGATTACACAATCTATCCCGGCTCTATTATC
AGTGGTTTGTCTAGGCTTGTTATTAAATGTCATGGTAAGTCTCGTGAGACAGCCTTGTTT
GGAGGAATCTCCGGAGCAGTGGATTTAGCTCGCTCAAATGTTTGCGGCCGTATTGCAGCA
AAATTTGGTCTTGAAGAAGCTTAGCTTGTTTTCAGGTTGTCGATAGCCTGTTCTTAATAA
AAAATCTTTCTCAAAAACTTGTTAGCATTGTACATTTCAGGGTTTAAAGCTCTACCGTCG
TCTCTGGAGCTTGTCTAGAATCATCCTGTCTTACGTTCTTGGGGACAGAATGTAATGTTA
GGCCGATTAGATTCGGTAAGCAAGTTTGTCAAAAAGTGCTATTTGCAGGTTTTAAATGAG
TTCCGAGAAAGATAAAAAAAACTCCTGTTCTAAGTTTTCCTTATCGGTAGTAGCAGCTAT
TCTCGCTTCTATGAGTGGTTTATCGAATTGTTCCGATCTTTATGCCGTAGGAAGTTCTGC
AGACCATCCTGCCTACTTGATTCCTCAAGCGGGGTTATTATTGGATCATATTAAGGATAT
ATTCATTGGCCCTAAAGATAGTCAGGATAAGGGGCAGTATAAGTTGATTATTGGTGAGGC
TGGCTCTTTCCAAGATAGTAATGCAGAGACTCTTCCTCAAAAGGTAGAGCACAGCACTTT
GTTTTCAGTTACAACACCTATAATTGTGCAAGGAATAGATCAACAAGATCAGGTCTCTTC
GCAGGGATTGGTCTGTAATTTTTCAGGAGATCATTCAGAGGAGATTTTTGAGAGAGAATC
CTTTTTAGGGATCGCTTTCCTAGGGAATGGTAGCAAGGATGGAATCACGTTAACAGATAT
AAAATCTTCGTTATCTGGTGCTGCCTTGTATTCTTCAGATGATCTTATTTTTGAAAGAAT
TAAGGGAGATATAGAGCTTTCTTCTTGTTCATCTTTAGAAAGAGGAGGAGCTTGTTCAGC
TCAAAGTATTTTAATTCATGATTGTCAAGGATTAACGGTAAAACATTGTGCCGCAGGGGT
GAATGTTGAAGGAGTTAGTGCTAGCGACCATCTCGGATTTGGGGGCGGGGCCTTCTCTAC
TACAAGTTCTCTTTCTGGAGAGAAGAGTTTGTATATGCCTGCAGGCGATATTGTGGTGGC
TACCTGCGATGGTCCTGTGTGTTTCGAAGGAAATAGTGCTCAGTTAGCAAATGGTGGCGC
TATTGCCGCTTCTGGTAAAGTTCTTTTTGTAGCTAACGAAAAAAAGATTTCCTTTACAGA
CAACCAAGCTTTGTCTGGAGGAGCTATTTCTGCATCTTCTAGTATTTCTTTCCAAAATTG
TGCTGAGCTTGTGTTCAAGAGTAATCTTGCAAAAGGAGTTAAAGATAAATGTTCTTTGGG
AGGAGGTGCTTTAGCCTCTTTAGAATCCGTAGTTTTGAAAGATAATCTCGGTATTACTTA
TGAAAAAAATCAGTCCTATTCGGAAGGAGGGGCTATTTTTGGGAAGGATTGTGAGATTTT
TGAAAACAGGGGGCCTGTTGTATTCAGAGATAATACAGCTGCTTTAGGAGGCGGAGCTAT
TTTGGCGCAACAAACTGTGGCGATTTGTGGTAATAAGTCTGGAATATCTTTTGAAGGAAG
TAAGTCTAGTTTTGGAGGGGCCATTGCTTGTGGAAATTTCTCTTCTGAGAATAATTCTTC
AGCTTTGGGATCAATTGATATCTCTAACAATCTAGGAGATATCTCTTTTCTTCGGACTCT
GTGTACTACTTCGGATTTAGGGCAAACGGATTACCAAGGGGGAGGGGCCTTATTCGCTGA
AAATATTTCTCTTTCTGAGAATGCTGGTGCAATTACTTTCAAAGACAATATTGTGAAGAC
ATTTGCCTCAAATGGAAAAATGTTGGGTGGAGGGGCAATTTTAGCTTCAGGAAATGTTTT
GATTAGCAAAAACTCTGGAGAGATTTCTTTTGTAGGGAATGCTCGAGCTCCTCAGGCTAT
TCCGACTCGTTCATCTGACGAATTGTCTTTTGGCGCACAATTAACTCAAACTACTTCAGG
ATGTTCTGGAGGAGGAGCTCTTTTTGGTAAAGAGGTTGCCATTGTTCAAAATGCCACTGT
TGTATTCGAGCAAAATCGCTTACAGTGTGGCGAGCAGGAAACACATGGTGGAGGCGGTGC
TGTTTATGGTATGGAGAGTGCCTCTATTATTGGAAACTCTTTTGTGAGATTCGGAAATAA
TTACGCTGTAGGGAATCAGATTTCTGGAGGAGCTCTTTTATCCAAGAAGGTCCGTTTAGC
TGAAAATACAAGGGTAGATTTTTCTCGAAATATCGCTACTTTCTGCGGCGGGGCTGTTCA
AGTTTCTGATGGAAGTTGCGAATTGATCAACAATGGGTATGTGCTATTCAGAGATAACCG
AGGGCAGACATTTGGTGGGGCTATTTCTTGCTTGAAAGGAGATGTGATCATTTCCGGAAA
TAAAGATAGGGTTGAGTTTAGAGATAACATTGTGACGCGGCCTTATTTTGAAGAAAATGA
AGAAAAAGTTGAGACAGCAGATATTAATTCAGATAAGCAAGAAGCAGAAGAGCGCTCTTT
ATTAGAGAACATTGAGCAGAGCTTTATTACTGCAACTAATCAGACCTTTTTCTTAGAGGA
AGAGAAACTCCCATCAGAAGCTTTTATCTCTGCTGAAGAACTTTCAAAGAGAAGAGAATG
TGCTGGTGGGGCGATTTTTGCAAAACGGGTCTACATTACGGATAATAAAGAACCTATCTT
GTTTTCGCATAATTTTTCTGATGTTTATGGGGGAGCTATTTTTACGGGTTCTCTACAGGA
AACTGATAAACAAGATGTTGTAACTCCTGAAGTTGTGATATCAGGCAACGATGGGGATGT
CATTTTTTCTGGAAATGCAGCTAAACATGATAAGCATTTACCTGATACAGGTGGTGGAGC
CATTTGTACACAGAATTTGACGATTTCCCAAAACAATGGGAATGTCTTGTTCTTGAACAA
TTTTGCTTGTTCTGGTGGAGCAGTTCGCATAGAGGATCATGGAGAAGTTCTTTTAGAGGC
TTTTGGGGGAGATATTATTTTCAATGGAAACTCTTCTTTCAGAGCTCAAGGATCGGATGC
GATCTATTTTGCTGGTAAGGACTCTAGAATTAAAGCTTTAAATGCTACTGAAGGACATGC
GATTGTGTTCCAAGATGCATTGGTGTTTGAAAATATAGAAGAAAGAAAGTCTTCGGGACT
ATTGGTGATTAACTCTCAGGAAAATGAGGGTTATACGGGATCCGTCCGATTTTTAGGATC
TGAAAGTAAGGTTCCTCAATGGATTCATGTGCAACAGGGAGGTCTTGAGTTGCTACATGG
AGCTATTTTATGTAGTTATGGGGTTAAACAAGATCCTAGAGCTAAAATAGTATTATCTGC
TGGATCTAAATTGAAGATTCTAGATTCAGAGCAAGAAAATAACGCAGAAATTGGAGATCT
TGAAGATTCTGTTAATTCAGAAAAAACACCATCTCTTTGGATTGGGAAGAACGCTCAAGC
AAAAGTCCCTCTGGTTGATATCCATACTATTTCTATTGATTTAGCATCATTTTCTTCTAA
AGCTCAGGAAACCCCTGAGGAAGCTCCACAAGTCATCGTCCCTAAGGGAAGTTGTGTCCA
CTCGGGAGAGTTAAGTTTGGAGTTGGTTAATACAACAGGAAAAGGTTATGAGAATCATGC
GTTGTTAAAAAATGATACTCAGGTTTCTCTCATGTCTTTCAAAGAGGAAAATGATGGATC
TTTAGAAGATTTGAGTAAGTTGTCTGTTTCGGATTTACGCATTAAAGTTTCTACTCCAGA
TATTGTAGAAGAAACTTATGGCCATATGGGGGATTGGTCTGAAGCTACAATTCAAGATGG
GGCTCTTGTCATTAATTGGCATCCTACTGGATATAAATTAGATCCGCAAAAAGCTGGTTC
TTTGGTATTCAATGCATTATGGGAGGAAGAGGCTGTATTGTCTACTCTAAAAAATGCTCG
GATTGCCCATAACCTTACCATTCAGAGAATGGAATTTGATTATTCTACAAATGCTTGGGG
ATTAGCTTTTAGTAGCTTTAGAGAGCTATCTTCAGAGAAGCTTGTTTCTGTTGATGGATA
TAGAGGCTCTTATATAGGGGCTTCTGCAGGCATTGATACTCAGTTGATGGAAGATTTTGT
TTTGGGAATCAGCACGGCTTCCTTCTTCGGGAAAATGCATAGTCAGAATTTTGATGCAGA
GATTTCTCGACATGGTTTTGTTGGTTCGGTCTATACAGGCTTCCTAGCTGGGGCCTGGTT
CTTCAAGGGGCAGTACAGTCTTGGCGAAACACATAACGATATGACAACTCGTTACGGGGT
TTTGGGAGAATCTAATGCTACTTGGAAGTCTCGAGGAGTACTAGCAGATGCTTTAGTTGA
ATATCGTAGTTTAGTCGGTCCAGCACGACCTAAATTTTATGCTTTGCATTTTAATCCTTA
TGTCGAGGTATCTTATGCATCTGCGAAGTTCCCTAGTTTTGTAGAACAAGGAGGAGAAGC
TCGTGCTTTTGAAGAAACCTCTTTAACAAACATTACCGTTCCCTTTGGTATGAAATTTGA
ACTATCTTTTACAAAAGGACAGTTTTCAGAGACTAATTCTCTTGGAATAGGTTGTGCATG
GGAAATGTATCGGAAAGTCGAAGGAAGATCTGTAGAGCTACTAGAAGCTGGTTTTGATTG
GGAAGGATCTCCTATAGATCTCCCTAAACAAGAGCTGAGAGTGGCTTTAGAAAACAATAC
GGAATGGAGTTCGTATTTTAGTACAGCTCTAGGAGTAACAGCATTTTGTGGAGGATTTTC
TTCTATGGATAATAAACTAGGATACGAAGCGAATGCTGGAATGCGTTTGATTTTCTAGTC
GATAAGAGGCTATACAAAATCCTGGTCCCTAATCTCTAGAGTGAGATTAGGGATTTTTTT
TGCCCCAACAAGATTAAAGAAAATATTTTCTAATTGTTTAGACAATAAGTTGATTAGAGA
GTAAAAACTTTCCTGGTTTTTAATAAAATTGTTCAGAGGCTTGTCTAAGCTTGTTTTATC
CATCTGAATGATGATTCTTTAAAGGTGATCTAATGACTATTCTTTCTAATGATGGGACCT
CCGAGTTCGTGACTTCTTTTATTAACGAAGTCGAAATGGCTAAGGCTGCGCAATTCTCTC
GAAAGGATTCTATTGTTAAATCATTCTGTGTTGCGGGATTGATCAGCATAATAGCTGGAG
TTGCTGGACTCTTGACAATGGGGATAGTAGGATGTTCTATGGCCGCTGGCTGGGGACTAC
TGGGAGCTATTGTTGCTTCGGTAGTTGTAGCTGTTGGTTTATGTTGTTTATCAGTAGCTG
TTTGTTTGCTAGTTAAAAAATCTAATTTATGGAGTAAAGAACATCAGCTTTGGATGGAGA
TGAAATCGAAGTTTCAAAGCTTGCTAGCAGAGGCTACGACAGCTGCCAAGGCATTACAAG
AAGAAGTAAATAATATTTCAATAGGATGGAAAAATGATACAGAGATATATAAGGAAGATG
TCTCTGGATATGAAAATGTTCTGGAGGAGCAATCTTTGCAACTTACACAGATGCGTGATC
AGTGCGGTGCTCTTCAGAAGGAGAATTCTTCGTTGCGGAAGAAGGTATTTCTGCATGATA
TGAAAGCTTTGCGAGAGTCCGTTAAGGCTGGTAAACAAAGGCTAGGTATAAAAAAGGGGA
GACGTGCTTCGATTTCTTAAGAACGACTTTGCCTAACATAAGACGTCTCGGCCTACACAG
GCCGAGGCTGGTTTTGGAGCACAAAAACTAATCACGACGACTTTCGTCAATAATCGATTG
AGTAAAATCCTGAATTTCTTTGGAAATGTTCTTTGCTAGAGTTTTTGTTTGTTCAGCGAA
TTCTCGTGTATGGTGTTTAGAATTTCGGAGTAACGCTCGTCCTTTTTTCGTGCCGGACGT
TTTGACTCGAAGGAGCTTTTTTCTGAGCTGAATTCCACTTTTAGGGACAAAAAGACTAGT
AAGTAGCGTAGCTAGAATGCCTCCGAATAGGACGCCACGTAACCACATACAACATTTATT
TTTTTTAGGTTTTTGGCTTTTGAACATCCTTCTCTCTCCAAAAAAGTTAGTCTTTTTTTC
TTATAAATAGCCATGCACATAAGGCAATGGCTGCAAGTTTAACTCCAAAAATCAATCTGT
TGCTGCAAGAATCTTCGGAGTCCTCATCATTGGTGAGTTCTTCTGCTAATTGAGAAATTT
TTCGATTGTTGTATTTCTTTCGTAGCCAATTCAGAACAAACTTTTTTCCAAGAAATAGGG
GTGCTAGCCATCTAGCTTCGAAGTTGAATAAATCAGCAAGTCGGCTGACGTGTTTCATGA
TTTTGTGGAGTTTAAGCAGTATGCCAATTGCAAAAGCAAAAATTAAGACCATCCCTAAAG
AAAGCAAAATGCAGCAGGTAACTAAAGTTTCTACTAAATAGGGGGTCATAAAAATAAAAA
AAATAAATCGTTTAGTTTTCGATAATTATTTTCTTATTTCTTATTTAAAAAGTGAATGTC
CAGATAATGTTTGTTTGCTGGTGAAACAGTAAGCTATTGATAGCCAGTGAAATATTGTGT
AGGCGTTGTTGAGGAGGTAAATGCAAAGATTTTGATAAAAATAGGGAATATTTATCTTTG
AAAATCAAGGATCGGGTAGTTTTGAGCCAAAGGATATTCTTGAGGATAGGACAATGACAT
GTGATGTAAGCCCGTTATTTGGAACTGATGGCATAAGGGGAAGAGCGAACTTTGAGCCTA
TGACAGTAGAAACTTCAGTTCTTCTTGGTAAAGCTGTTGCAGGGGTTTTATTGGAAAGAC
ATTCTGGTAAACATCGTGTAGTTGTAGGTAAAGATACCCGTCTTTCTGGATATATGTTTG
AAAATGCTCTTATAGCAGGACTTACTTCCATGGGGATAGAGACTCTCATGTTAGGCCCCA
TTCCTACTCCGGGTGTTGCTTTTATTACCCGAGCCTATCGTGCGGATGCTGGGATCATGA
TTTCTGCATCCCATAATCCTTATCGAGATAATGGGATTAAGATTTTCTCTTCCGATGGAT
TCAAAATTGGACAGGCTGTAGAAGAGCGTATAGAGGCTATGATAGCCTCAAAATCTTTTG
GGGGCCTTCCTGAAGATCATGCGGTTGGTAAAAATAAACGTGTTAAAGATGCTATGGGAA
GGTACATCGAATATGCAAAAGCCACCTTCCCTAAGGGACGAACTTTAAAGGGATTACGCA
TCGTTTTAGACTGTGCTCACGGGGCAGCTTATAGAGTAGCTCCTTCTGTTTTTGAAGAAT
TAGATGCAGAAGTGATTTGTTATGGTTGTGAGCCATCTGGATGTAATATCAACGAAGGAT
GTGGTGCTTTGTGGCCTTCGATTATTCAGAAAGCTGTTATCGAGCATGAAGCTGATGTAG
GGATTGCTTTGGATGGGGACGGTGATCGTTTAATTATGGTTGATGAAAAGGGGCATATAG
TGGATGGAGATATGCTTCTGAGCATTTGCGCAAGTGATTTAAAGAGAAGACAGGCTTTGC
CTGAGAATCGCGTTGTGGCAACCGTAATGACCAATTTTGGAGTGTTGCGTTATTTAGAAA
GCCTGGGAATACAAGTAACGATCTCTCCTGTAGGAGATCGACATGTGTTACAACATATGT
TGGAAACGAAAGCTATTTTAGGTGGCGAACAAAGTGGGCATATGATTTTTCTGGATTACA
ATACAACTGGAGACGGAATCGTTTCTGCTCTCCAGGTATTGCGTATTATGATTGAAAGCG
AGTCAACGCTATCAGATCTTACTGCTTGTATTGTAAAAAGCCCTCAATCACTAATTAATG
TTCCTGTGGCTAAAAAAGTGCCGCTAGATTCTTTAAGTAATGTGCAAGTGGTTCTCCAAG
AGGTAAAAGAGATTCTGGGTGATTCTGGGCGTATTCTGTTAAGATATTCTGGGACAGAAA
ATATTTGTAGAGTTATGGTCGAAGGGACAAAGAAGCATCAGGTAGACTCTCTTGCTAAAA
CAATTGTGGATGTTGTAGAAGCAGAAATTGGAGGAGCAGAGATTTCTGAATAGTAGGAAT
CGATATGTGTGGAATATTTGGATATTTAGGACAAAGAAATGCTGTGCCACTAGTTTTGGA
AGGGTTATCTAAACTAGAGTATCGTGGGTACGATTCTGCAGGAATAGCAGCTCTCACTAA
AGACCATTTGTTTGTAGAAAAATCCGTAGGGCCTGTAAGTCAGCTATGCTCGAAGGTTTC
TTCTGATATGCATTCTCAGGTAGCGATAGGTCACACTCGGTGGGCTACACATGGGGAGCC
TTCAAGGTTCAATGCACATCCCCATGTGGATATGTATGAGAGTTGTGCTCTTGTTCATAA
TGGAATTATAGAGAACTTTCAAACGCTTAGAGAAGATTTGAGTAGTAAGGGCGTTGAGTT
TTCATCGGATACGGACACAGAGGTTATTGTACAACTTTTTGCGAGTCGATATAGAGAAAC
AGGAGATTTAGTTCAGAGTTTTTCATGGACTCTGAAACAGTTACAGGGAAGTTTCGCTTG
TGCTTTAGTGCACCAGGATCACCCTGAAATTTTACTATGCGCTACCTATGAAAGCCCGCT
TATTTTAGGATTAGGAGAAGAAGAGGTATTCATTTCTTCTGATGTCCATGCTTTTTTGAA
GTATTCGTGCCAAATACAAACCTTAGCTTCTGGAGAGCTGGCAGTTTTACGTATAGGACG
GCCTGTTGAGATTTACAACTTTGAGTTGTCTCGTATTCAAAAAGAAGTGCGCTGTATAGA
CCATGCAGAAGGTTCTTTAGATAAACAAGGTTTTGATTATTACATGCTCAAAGAGATTTA
TGAGCAGCCAGAGGTGTTTGAACGTATTTTGCATTTTGTGTGTGAAGAGAATGGATTTGC
AGAATCTTTTTTAAAAGAATTTTCTTTTGAAGGTATCGAGAGTTTGCATATCGTGGCTTG
TGGGTCTTCTTATCATGCCGGTTGTTTAGCCAAGTATGTCATCGAGTCAATGGTCTCGAT
TCCCGTGTATGTGGAGACCGCTTCTGAGTTTCGTTATCGTCAACCATACATAGCAAAACG
TTCTTTAGCTATTTTGATTAGCCAATCGGGAGAGACTGCTGATACCTTGGCTGCTCTAAA
CGAGTTCCGTAAACTAGATGAAGTGCGTGTGTTGGGTATTTGTAATGTACGAGGGTCTGT
GCTCGCTTCCCGAGTAGACCATTGCGTATTTATCGAAGCCGGTTTGGAAGTGGGGGTAGC
TTCAACAAAGGCATTTACAGCGCAGTTATTAGTATTGATTCTTCTAGGTCTGAAATTAGC
AAGTCAGCGTCAAGAGATTTCTAAACAAGATTTGATGCAAGCGGTACAGGGATTAAGAGA
GCTGCCTCGGTTGACAAGACTTTTCTTGGATAGTTCTATTCATGATTGGCGATGTCGACA
AAGTAAAGAAACGAGCTTTATTTTCTTAGGGCGCCGTTTTATGTACCCGATTTGTATGGA
AGCGGCTTTGAAATTAAAAGAAATCGCTTATGTGGAAGCTAATGCTTATCCCGCGGGAGA
GATGAAACACGGGCCAATTGCTCTTATTCAGGAAGGGACTCCTGTTATTGTATATTGCGG
GGATCCCTTTGTATATACCAAAACTATTGGGGCAATTATGGAGGTAAAGGCTAGAAAAGC
CTATGTTATTGCTCTTGCTCGAGAATCGAACCAAGATATTGCAGCGGTTTCTGACGAACA
AATTTATATTCCCGATAGTCATGATCTTGCAGCCCCTATTTTATTTGCTATAGCGGGACA
GATCATGGCGTATACGATGGCCTTGCAAAAAGGCACTGAGGTGGATAGACCAAGGAATTT
AGCTAAATCTGTGACTGTAGAGTGAGATTTACAATTTTTTTCTCTCTTGATGAATAGCAT
AACCATCTGTATGTTAGAGAGAATCGAGAGATGTTAAATGGATTCATCTCTTTAAGAAGG
GTATTCTCATGATAAACAAAATGTTGGGTGGAGCCTTGATTGTCGCAGGGACAACCATTG
GCGCCGGAGTGTTAGCTGTTCCTATTGCCACTTCAGAGGGAGGATTTCTGCCTACAACAT
TACTTTATGTTGTTTCTTGGTTAATAGCAGTAGCTTCTGGATACTGTTTTTTAGAAGTGT
TGACCTGGCTACATGCAAGAAAGAACGTCAATATGGTTTCCATGGCAGAGTGTACTTTAG
GGTACAAGAGCAAGGTAATCATGTGGTTGGTTTATCTGCTTTTATTCTACTCCCTTCTAG
TTGCTTACTTTTGTGATGGTGGAAATATTCTTATGCGTGTCATGGGATGCCGTGATTGGG
ATACGCCTTGGATCAGACACGCTATGCCTATAGTATTTTTCGCGCTGTTTTCTCCTCTTT
TAATGGCAAAAACTTCTATTGTTGATCAGTGTAATAGAGTTTTTGTTTTGGGATTAGGGA
TATCGTTTGCTATGTTTTGCTATTTCGGATTCCCTTTGATGAAAACAGAACTATTAGTGA
GATCTTCATGGGGAGGAACCTTAAAAGGATTCCCCATTTTGTTTTTAGCTTTTGGATTTC
AAAACGTGGTTCCCACTCTATACCATTACATGGACAAAAACGTAAGAGATGTAAAGAAGG
CTATTGTAATTGGAAGTTTCATTCCTCTAGTTTTGTATGTAATTTGGGAAGCCATTGTAT
TAGGAGCTGTTCCAGTTTCATTTTTGGAACAAGCTAAGATGGAAGGATGGACTGCGATTG
GGGCTTTGCAAGGAGCTTTGAAGTGTTCTGCTTTCTATATTGCCGGGGAATTTTTTGGAT
TTTTTGCTTTAATTTCCTCGTTTATTGGTGTAGCTCTTGGGCTAAAAGATTTCTTTATAG
ATGCTTTTCAATGGGATGAGAAGAAACGTAAATTAGAAATCTTTTTATTAGTTTTTGTAT
TTCCTTTGGTGTGGGCCGTTTTCTATCCAGGCATTGTTTTGAAATGTTTGGAGTGTACCG
GAGCTTTAGGAGAGACCATCGTATTGGGAGTCTTCCCTGTACTTATGGTCTGGAAAGGGC
GCTATGGGAAGAAACGATACTACGGTCAAAGAATTCTCCCTGGAGGTAAGGGAGCTTTAT
TAGTTATGTCAGGACTGGTACTTGTGAACTTAGTCTTGATCGTACAGAAATTTCTTGGAT
ATTAATTTTTTAAATCAATAACTTAGGCTCGCATTAAACAGTTGTTGGTGCGAGCATTTT
TGTGTTTTGAAAATGGATGCAGATTATGAAACAAGAGGTATTCTAGTCAGTACTCCCCCG
TATAGGACTGGGGAGTTATTTTTTTAATAAGAAGAGATCTCCCTAGTGAAATAAGTACAA
AAGGGGAGAAGGAGGATATGTATGCGGAATAAATGTATAGGAGGGGTTTTAATTGTTGCT
GGAACCGTGATCGGAGCCGGAGTATTAGCTGTGCCTGTTTTAACAGCTTTGGATGGGTTT
TTGCCTGCTGCCTTACTGTATATGCTTGCTTGGTTAGTGTCATTGGCCTCTGGTTATGGT
TATTTGGAGGTTTTGACCTGGTGCAAAGGGAATAAGCAAGCGAATTTGTGCTCCATGGCA
GAAGAAACTTTGGGGAAAGTAGGACGCATAGTTTTGTGTTTAGTCTACTTGTTTTTATTT
TATTCCTTACTTGTTGCCTACTTTTGCGATGGGGGGAATATTCTTTCTCGTATGCTTGGA
GATGGGGTTCTTGAAAATCCATGGGCTCGGCATGTTATGCCTATCTTATTTTTCTGCATT
TTTGCTCCTTTACTTATGGCAAAAACCTCGATCATCGATTACTGCAACCGAGTATTTGTT
TTCGGTCTTATCCTGGTTTTCGGTCTTTTCTGTATCTTGGGAGCTCCGCGTGTGCAAGGG
GATCTTTTATTAAGAGCATCATGGTTTTCTTCCCTAAATAGTTTGCCTATTTTTTTCTTG
GCTTTTGGTTTTCAAAATGTCGTGCCTTCATTGTACCATTACTTAGATGGGGATGTTCGA
GAAGTTAAACGGGCAATTTTTATAGGAAGCCTGATTCCTTTAGTTTTGTATGTAATTTGG
GAAGCATTGGTTCTTGGTACAGTTCCATTAGTTTATTTGCTGAAAGCTAAGGAACTAGGA
TGGACTGCTGCAGGTGCTCTTCAAGGAGCTTTAAAAAATTCTGCTTTTCATATCGCTGGA
GAATTATTCGGATTCTTTGCGCTAGTCACCTCTTTTATAGGGACTGCATTGGCCTTGAAA
GATTTTTATATAGATATTTTTAAATGGGATGCTCGTAAGCAGCGATTGAATTTATTTTTA
TTAGTTTTGGTGTTCCCATTGGTATGGGCGGTTTCTTATCCCGAGATTGTTTTGTCTTGT
TTGCGTTATGCTGGGGGAATAGGGGGAGCTTGTATTATCGTATTGTTCCCGGTAGCGATG
CTATGGAATGGCCGGTATGGAAAACGGCATTGTTCTGGCAAACAAATATTGCCAGGAGGA
AAGACCGTCCTATTGATTTTATTAGGATATACTGTGCTAAATCTCGCACCCCTGTATTAT
ACGTTTTAGAAAGAAGAAGTGTAAAAAGTTTTTAAATAGGAGATCTCCATGGGATTATAC
GATCGTGATTACACGCAGGATTCCCGTTTACCAGGGACCTTCTCTTCCAGAGTGTATGGA
TGGATGACTGCAGGGCTGGCTGTGACAGCCCTGACATCTTTAGGGCTATATGCAACGGGA
GCTTATAGAACTCTTTTCTCCTTGTGGTGGGTGTGGTGTTTCGCAACATTAGGTGTGTCT
TTCTACATCCAAGCTCAGATTCAGAAGCTTTCTGTTCCTGCTGTAATGGGGTTGTTCTTG
GCATACTCTGTTTTAGAAGGAATGTTTTTTGGAACGATGGTTCCTGTGTATGCTGCTCAG
TTTGGAGGAGGGATTGTTTGGGCTGCGTTTGGGTCCGCTGCCGTCATTTTTGGATTGTCA
GCTGCTTATGGAGCTTTTACTAAAAGTGACTTAACGCAAATTCATAGAATTCTAATGTTG
GCGCTTATAGGCCTTATGGTAATATCCCTAGGGTTTCTGGTAGTGTCTCTTTTCACTCCT
ATGCCTTTAATGTATCTGTTAATCTGCTACTTAGGCTTGATCATTTTTGTGGGGTTAACG
GTGGTTGATGCTCAATCTATCCGTCGTGTAGCTCGCAGCGTGGGAGATCATGGAGATTTG
AGTTACAAACTCTCTTTGATTATGGCATTACAGATGTATTGTAACGTGATTATGATATTC
TGGTATTTGCTACAAATTTTTGCTTCTTCAGATAAGAGACGCTAAAAGAAGAAGGAGATA
TTTGTTCTAAATATCTCCTTTTGTGTTTAAAAGAGATTTTATTTCTGTTAAACATCCAGC
AGTTTATCGAGAAAGCGATCTATAGAAAATGGTTCGAAATCGTAAACTGTTTCTCCGTAT
CCTACAAATCGTGTAGGAATTTTTAGCTCGTCAGCAATTCGAAAGAGGGAGCCCCCCTTA
GCGGAGCCTTCTATTTTTGTAAAAATTAATCCATCGATAGGCACCGCCTCATGGAATAAT
TTTACCTGACTTAACGTATTGCTTCCCAAGGTTGCATCAACGGTCATGAGAGTTTCATGA
GGCGCTCCAGGAAAAGCCTTATTGCAAACAGTGGCAATTTTTTGAAGTTCTTTGAGAAGG
TTCGTGTGAGTATGTAGTCGTCCAGAGGTATCTATGATTACTTGGTCATAGTTTCTAGCA
ACTGCAGCAGAGATGCCGTCAAAAGCTATAGCGGCAGCATCCCCTCCTGGCTTACCAGAA
ATAAATCCACAACCTAAAGAGTCTGCCCAACAACGCATTTGTTCCATTCCTGCAGAGCGG
AAGGTGTCTGTTGCTACGATTAAAACCGTTTGGTTCTGAGAAAGACAATAGTGGGCGAGT
TTAGCTACTGTAGTCGTTTTCCCTGAGCCATTTGTTCCTAAAATAAGAGTCACATGGGGG
TGAGCAGAAGAGCTCTTTTTCTGAGGTAACTTAGCTATAATATCAGATAGAAAAGAGCGG
ATAAGCTCTTTAATCAAGCGCTCATCAGGATGTTTATGCCGACGTAATTCGTTACAAAAG
GCTTCAGTTAGTTTAGGACCAAAATCCCCCTCATATAAAAGAGCTTCAGCATATTCCAAT
AAGTCCGAAGGAAGAGTCTTTTTAAAAAGAGAGCGAAGTTTGTTCCCGAAAAACTTGAAC
ACAGACAGGGTAAAGTTGATTGAAGTAAAAAGGATAATAAAAGATAAGGAGGAAAAATTA
AAGGGTTATTTATGCATCTTCATGAGTATCAAGCTAAGGACCTTTTAACCTCTTATCAAC
TTCCTATTCCTCCTTATCATGTAGCAACTTCCCTATCTGAAGCTGAAGTCGCAATTCAAG
CTGAGCAATGGAGAAGCGGAGTTGTTAAAGCTCAGGTTCATGCTGGAGGGAGAGGAAAAA
ATGGAGGAGTTATTGTTGCGCGTTCTCCGGAGGACTTGTTAGCAGCAACTGATCGGCTTC
TGCATATGCAATTTTCTAGTAATCAGACTGCTGGATTGTCCCTGCCAGTTAATAAAGTTT
TGATTTCTCCTCTAGTAGAGATTGCTTTGGAGTATTACATTGCTATTGTGATTGATAGAA
AGCATCGTTGCCCAGTGATTATGCTTTCTAAATCAGGGGGCATTGATATCGAAGAGATTG
CAGAAAAACAACCAGATCTGTTGTTAAAAATAGCTCTTCCTTCTTCAGGGAAAATTTACG
CGTATCAGTTGCGCCACATTGCTAAATTTATGGAATGGGATAAACTCGTTGCTGATCGGG
GGAACCACATCATCCGTAAGTTATTACAATGTTTTTATGATAATGATGCTTCTTTATTGG
AAATCAATCCTTTAGTGCTTACTAAAGATGGGGATCTGATTATTTTAGATGCTAAAATAA
CGATTGATGATAACGCTCTCTATCGTCATCCACAGTTGGCCGATTGGTATGATCCTTCTC
AAGAAAACATCCGAGATGTATTGGCTAAGCAGCTGGGACTCTCTTATATTGCTTTAGATG
GAACCATTGGGTGTTTAGTAAACGGAGCTGGGTTAGCTATGAGTACTTTAGATATTCTTA
AGCTATATGGTGGCTCAGCGGCGAATTTCTTAGATGTTGGAGGAAGCGCTTCGGAAAAGC
AAATTCAAGAAGCGATTTCTTTAGTTTTATCAGATAAAAATGTTCGCGTGTTGTTCATTC
ATATTTTTGGAGGCATCATGGATTGTGCTGTTGTTGCTTCCGGGCTAGTATCAGCTATGC
AGGGACAACAAGGAAGCATTCCTACGGTGATTCGTTTAGAAGGAACGAATGTAGATAAGG
GAAAAGAAATCATTCTTAGATCAGGAATTCCTTGTGAATTTGTTGCCTCTATGAGTGAGG
GGGCTGAGCTCGCAGTGAAATTAAGTCGTTAGCCTGGGGAGAGACTGTGTTAGAATTATT
AAACAAAGATCTGCCGATTATCACGCAGGGTATTACGGGGAAAGCAGGATCTTTTCATAC
CACTCAATGTGTCGCCTATGGATCTAACTTTGTGGGTGGCGTTACTCCGGGTAAAGGAGG
GACTCAGTTTTTAGATTTGCCTATTTTTGACTCTGTTTTAGAGGCAAAGCAAGCAACGGG
ATGCCGTGCTTCAATGATTTTTGTTCCTCCTCCGTTCGCTGCAGAGGCTATTTTTGAAGC
TGAAGATGCGGGGATTGAGTTGATCGTATGTATAACAGAAGGAATCCCTGTACAAGATAT
GTTGGCAGTGAATTCTCTTATGGAGAAGAGTTCTTGCCGTTTAGTTGGCCCTAATTGTCC
CGGAGTGATTAAGCCCGGGGCTTGTAAAATTGGCATTATGCCAGGGTATATTCACTTACC
AGGAAATGTTGGAGTCATTTCTAGATCTGGGACATTAACTTACGAAGCGGTTTGGCAGTT
AACACAGAGAAAGATTGGACAAAGTGTATGTATTGGCATTGGGGGAGATCCCCTAAATGG
GACTTCTTTCATTGATGTTCTCCAGGAGCTTGAAAAGGATGAACAGACTGAGGCTATTCT
TATGATTGGAGAAATAGGAGGTAGTGCCGAAGAAGATGCTGCTGATTGGATAAGCCAGCA
CTGTAGTAAGCCTGTGATTGCATTTATTGCTGGAGCTACGGCTCCGAAAGGGAAACGTAT
GGGGCATGCGGGTGCAATTATTTCAGGGAATAGTGGGGATGCTTTCAGTAAACAACGTGC
TTTAAGAGAGGCTGGAGTTGTCGTTGTGGAATCTCCTGCACTTATAGGAGAGGCTGTTGC
GTCTGTTCTGAATTCCCATTAGTAGTTTGGAGAAGGAATTAGCAGAGTAGTCTCCTTGAT
TTGCATCATTAGATTTTGTATGCTGCATAACTGCTCTTCATAGTGCATAATAATGCATAA
AATAAAAAAAGGCCTAGACGCCTGGATCGCTTATCAAGGAAAAGATGATGAAAAGATTAT
TATGTGTGTTGCTATCGACATCAGTTTTCTCTTCGCCCATGTTGGGCTATAGTGCGCCAA
AGAAAGATTCCAGTACTGGCATTTGTCTTGCAGCATCTCAAAGTGATCGGGAACTTTCCC
AAGAAGATTTGCTAAAAGAAGTGTCTAGAGGATTTTCCAAAGTCGCTGCTCAGGCAACTC
CAGGAGTTGTGTATATAGAAAATTTTCCTAAAACTGGGAGTCAAGCTATTGCTTCTCCTG
GGAATAAAAGGGGTTTTCAAGAGAATCCCTTTGATTATTTCAATGATGAGTTTTTCAATC
GATTTTTTGGTTTACCCTCGCATAGAGAGCAGCCTCGTCCCCAACAGCGTGATGCTGTAA
GAGGAACAGGTTTTATTGTGTCAGAAGATGGGTACGTTGTGACCAACCATCACGTAGTGG
AAGATGCGGGGAAAATTCATGTTACTTTACACGATGGACAAAAATACACCGCAAAAATCA
TAGGATTAGATCCTAAAACGGATCTCGCTGTGATTAAGATCCAAGCAAAAAATCTCCCTT
TTTTAACTTTTGGAAACTCTGATCAGCTTCAGATAGGGGATTGGTCAATAGCCATTGGAA
ATCCTTTCGGATTACAAGCCACAGTAACCGTTGGCGTGATTAGTGCTAAGGGAAGAAACC
AATTACATATTGTTGATTTTGAAGATTTTATTCAGACGGATGCAGCAATTAATCCCGGGA
ATTCAGGTGGTCCATTATTGAACATTGATGGACAGGTTATTGGAGTGAATACAGCAATCG
TTAGCGGTAGCGGGGGATACATTGGAATAGGATTTGCCATTCCTAGCTTAATGGCTAAAC
GAGTTATTGACCAACTCATTAGCGATGGACAGGTGACGAGAGGATTTTTAGGAGTAACCT
TACAGCCTATTGATTCGGAGCTTGCCGCTTGTTACAAATTAGAAAAGGTGTACGGAGCCT
TGATTACGGATGTTGTTAAGGGATCTCCTGCAGAAAAAGCAGGTTTGCGCCAGGAAGATG
TCATTGTTGCTTACAATGGGAAAGAAGTGGAGTCTTTGAGTGCTTTACGTAATGCGATTT
CTTTGATGATGCCAGGGACTCGTGTTGTCTTAAAAGTTGTGCGTGAAGGGAAATTCATTG
AAATACCTGTCACTGTTACACAAATTCCTGCGGAGGATGGGGTATCTGCTCTTCAAAAAA
TGGGAGTTCGGGTACAGAATCTTACTCCAGAGATATGCAAGAAACTAGGATTAGCGTCTG
ATACTCGAGGGATTTTTGTAGTGTCCGTAGAAGCTGGTTCTCCTGCAGCTTCTGCAGGAG
TGGTTCCAGGACAACTTATTCTGGCTGTAAACAGACAGAGAGTTTCTTCTGTTGAAGAAT
TGAATCAGGTCTTGAAGAATGCAAAAGGAGAGAATGTTCTCCTTATGGTTTCTCAAGGAG
AAGTCATTCGATTCGTTGTTTTAAAGTCTGATGAATAGTGCAGACTTTTGTTCTAAAAGA
TCTAGAGAAAGGGGGGGCTCGATTGAGCCCCTTTTCTTTTTATAAGAGAAAAAATTAGAA
AGAATATTTGTGTGGATATAAGAGACTCAACCATGTAGTCTGTCTTTCTTATTGTTAGGT
AGAAATGAAGTAGAGGAGTAACAGATTAACTCCTCCGTTGTAGAAGATTGAGTGGGATAT
GAAAACTGGGGATACCTATAGAAATTTTGTAGTCAAATTGAGTCAGGATCTTCCCGAGAT
CGAAAGTAAACTCATCGAAGTAGAACACACTCCGACAGGAGCAACAATCATGATGATCGT
CAATGATGACGATGAAAATGTGTTTAATATTTCTTTCCGGACTTGTCCTCAGGATTCTAG
TGGAGTTGCTCATGTACTTGAGCATATGGCCTTATGTGGGTCTGAGAGTTACCCAGTGCG
GGATCCTTTTTTCTCAATGACAAGACGTAGTTTAAATACATTTATGAATGCCTTCACAGG
TGCTGATTTCACCTGTTATCCTGCGGCTTCTCAGATACCGGAAGATTTTTATAATTTGCT
GAGTATTTATATTGATGCAGTATTCCATCCATTGTTAACGGAAAATAGTTTTTTACAAGA
AGCTTGGCGATATGAACGTACGGAAGAAGGCGCTCTTTCTTACACAGGTATCGTTTTCAA
TGAGATGAAAGGGGCCTTGATGTCAGGAGAATCCCGACTCAGCGAAGCTATGAATGCTGC
TTTATTCCCAGCAGTAACTTATGGAGTGAATTCCGGAGGGGATCCTAGGGAAATTGTTTC
TTTGAATTTAGAGACTGTTCGCGCTTTTCATGAAAGTCAGTACACTTTAAGTCGTTGTCT
TTTTTATTTTTATGGAAGCATTCGTCCCACTCGTCATTTAGATTTTCTAGAAGAGAAATT
GTTAAGACGTGTGGGGAAAGTAGAAAAGCAAAGTGTGACTCTTCCTCTGCAAAAACGTTT
CAAAGAGCCTGTTCGTGTTATGGATAAATATCCATCTGATGGGGCTGATGAGGATAAGGT
ACTTTTTGGATTAGCTTGGTTAACTTGTTCGATTTTTGATCAACAGGATCTACTTGCTTT
GCATGTACTGGATTTAGTCCTTATGGGAACGGATGCAGCTCCTCTCAAATCTCGATTGTT
AAAATCAGGGCTCTGCAAGCAGGCCGATATGAGTATTGACAGTGAGCTTCATGAGATTCC
TGTATATCTTGTTTGTAAAGGGTGTTCGCACACAGGAAGCTCGAAGTTGGAGAGCTTGAT
TTTAGCTAGTTTAGAAGAGATTTTGCAGGAGGGAATTCCTCTAAATCTAGTTGAAGGCGC
TGTGCACCAGCTAGAGTTAGCAAGGAAAGAAATTGCAGGATATTCTGTCCCTTATGGCTT
GTCTTTATTTTTCCGAGCAGGATTGCTTAGACAGCATGGAGGGAAAGCAGAAGATGGTCT
GAGAATCCATACTTTGTTTGCTAATCTTAGAAAAAATATTCAGGATCCGGATTATTTGCC
TCGATTGGTGCGGAAATATTTTCTAGATAATCCGCATTATGCTCGCGTTATCCTTCTTCC
AGATTCGCAGTTAATTGCTCAAGAGAACAAGGAAGAGCGTAATGTTCTTCATGCGATTCA
AACGCAAATGAGTGAAGAAGATTTGGAAAGGGTAGATGCCATTTCTAATCGTTTAGAGGC
ATATCAGTCTCAAGAAGAAGATTTAAATAAAATACTCCCTCTTTTTTCTTTAGATAAGGT
CCCCGCTTTAGGGAAAGAATTTGTTTTAGAGAAAGAAGTTTTTGGTGAAGGAGAGGTTCT
TCACCATGATTGCTTTACTAATGACATTATTTTTGCGGAATTAGTCTTTGATCTTCCTGC
TCTTTCAGTAGAAGAACTACCTTGGTTGCGTCTTCTTGTTTTTGTTTTGCTTCAGTTAGG
AAGCGGGGGCCGCTCTTACAAAGAGCATCTAGAATTTCTTTTAGAGCATACTGGAGGAGT
GGATGTTCTTTATGAATTTTCTTCGCAAGCTACGGATTCTAATCGGCTTTCTCCCTCTAT
AAGCATTCGAGGTAAGGCTTTAATCTCTAAAGCGGAATATCTATTCCAAGTAATGAAAGA
AACGCTGACCACCATAGATTTTTCCGATACGGTTCGTCTTAAAGAACTGTTGATGCAGCA
TGCAGAGTCTTTAACTAATAGCGTGAGAAATAGCCCTATGGGGTATGCGATTAGTTTGGC
TTGCTGCAATAAGTCTATTACAGGAGGGCTGGCATATCTCATGTCTGGGATGCCCTACGT
TAAGCATATTCGCGAGCTTCTTAATAACTTTGATCAGCAAGCCCAAGAAATTACAAACCG
TTTACAAACTCTTTATAAGAAATGCTTTGTTGGTAGACGACAGCTTGTCATCAGTAGCAG
CAAAGCAAATTATCAAGCTCTACATGAGCAGCGATTTTTTGGCTTGCTAGATGATAGATT
AGGTTCTGGAGAACTATGGAGAAATCCTGTTCTCGATAAGGTTAACGATTCGCGAGGTAT
TATGATTCCTGCTCGGGGCGCTTACAATGTGCTTTCGTTCCCGTTGGAGTCTCTCTCTTA
TGATCACCCAGACGCGGCTGTTCTTTCTGTTGCTGCGGAGGTTTTAGGAAATGTAATTTT
ACATACTAAGATTCGAGAGCAGGGGGGAGCCTATGGATCAGGAGCTAGCGCGAACCTTGG
CCGGGGTACTTTCTATTGTTATAGTTATCGTGATCCAGAAGTTTCAGCTACGTATCAGGT
GTTTTTACAAGGAATTCGAGATATGGCTGCAGGAGAGTTCTCGGAGGATGATGTTCACGA
AGGAATTCTTGGAGTGATTCAAAATTTAGATGATCCTATCTCACCGGGGAGTCGTGGGGC
TGTGTCTTACTATCGATCAAGAAGCGGTAAAGTGCCTTTCGTTCGTCAAGCCTTTCGTCA
AGCTGTTTTAGCAACAACAAAGGAACAAATTTGTGAAGTTGCGCGTAACCGACTTGAGAA
ATACCTTTCTGAAGCTTCTTTTGTTTCTTTTGCTGGAGAGGAGATGCTACAAAAAAGTCT
AAGAGATTTCGATAGTAAGCCCTTCCAAATAGAACCCGCTTTTTAAGCCCAATCTTTTAA
TCAAGAGAGAGGGTCTGAAGAGGAAGTGTCTTGATGAGAGAAGCATTCTGATAGAGGGGG
TTCTTGACAAGGCACTTTCGGTGAATGAGGTAGGGTACTTATCTGAGAAAGTCCTTCAAT
TTTGTTGTGAGAAGAAGAGATTTCGAGCTTATCGAAAGTTCTCAGAATAGGAAGGACTCT
AGCGGAAAGACTGGAAGACATATCATTGTAGCTGTGAACAGCTTGTCCTAAGTGTTTGCC
TACTTTATGAAAATGGTCGAATAACTTGTGCATCCTTTGATAGAGATCTTTTCCTAACTG
TCCAATTTCTCGAATCTGATTTTGTAAGTTTTCTTGTTTCCAAACGTATGTGACTGTTTT
TAATAAAGCCATCAAAGTGACTGGGCTGGATAGAATCACGTTAGATTGTCCTGCATAATC
CATGAGTTCTGGAGCACAACGGATGGCATCATTGAATAGACTTTCGCCAGGGAGAAATAA
AATTACGAATTCAGGAGATTGGTCAAACTTATCCCAATAACTTTTTGTTTTTAGTGTTTT
AATGTGATCTTTTATTTTTTTTACTAAGTCGGTAGGATCTGCATGACTATCTGTAAGATA
TTCTTCAGAAAACGGAGTTTTAGCGTCGATAACAAGACTGCGGTTTTGCGGTAAACGAAT
GACGATATCGGCTCGAGAAGAGGAATCATTAGCATCTACTGTTTGAACGCTATAATCACA
ATATTTCAACATGCCAGAAATTTCGAGAATTCTCTCCAGCTGAATTTCACCCCATCTTCC
ACGAGATCCTGGGTGCTTCAAAATATTAGTAAGAGCTTGGGTTTCACGTTCGAGTTTTTT
TTCTGCTGTGAGTAATTGAGAGAGTTGCTCTCTAAGGGCGCCGCGATCTTCGGCTTGTTT
CGTTTCAAAATTTTCTAAGTTTTGTTTGAAAACAGACAAGGTATTGTGCATTGGGGCAAG
AACGGAGTGAATTGCCTGAGTCTTCTCCGAGAAAAATTCTTGAGATTCTGTTTTTATATC
TCGAGCAAAAGCTTGCGATACTGAAGTCAGCTTATGGGAAAACTCTTCAATCAGTTGCTC
TTGGTTTCGGCGAGCATCTAAAGACATTTGTAAAATGGCCTTATCATGCTCAAGGTTGCG
AATAACCTCATTTTTCTGAGCTAATGTTTTCGTAAAAATTTTAAAAGCGCTAATCACTCC
CAGTGCTAGCCCAAATAAAAAGAATACGCCTTGTATCCAGATGGTATGCGAGAGCAAAGA
AATGGCAACAATGTACATATGCTAAGAAGAGAGTCTCCTATTGATAAAGGAAAAAAGAGG
GGCAACAACTAGTACATATAACCAGGAAGCTAGGAAAAATACCTGAGGAAAATGATCGAC
TAATCCAGAAAAGAAGAGGCAGGTCCCTAATCCTATGCCTAGCACCAAAAGTGAAGAGGA
AATTCGAAAACGAAAATGTTTGAGTCCTGGGAAGCGCCAAGTAGAGATCATAAGGCAACC
ACTAAGTAGCAGGCCAAGAGAAAGGAGAAGAACGCGAGCCTTTTCAGGAAGGCTATTCAG
AGTATCTGAAGCAAGGAGGACTCCTAAGGAGACTACACATGCTGCGGCAGAGGGAATCGG
AAGTCCTGTAAAGGTTGTGGCTTTTTCTCCTGTCGTAGCAAAGAGATTATAGCGAACCAA
ACGAAGTACTCCGCATAAAGAGTAAATAATGCAAGTAACTAGGAGGAAAGAAGAGCAGAA
AGTTCCTCCATACTCCCCGTTTAAACTTTTAATCGCAATCAAGGGGGGCGCAATACCAAA
AGTAATAGCATCAGATAAAGAATCAAAATGAGCTCCAAAAGCACTCTCTGCTTTCATGAT
TCGCGCAACAGCTCCGTCTGAAAAATCGGCAATCATAGCGCTGATGAGAAGAAGAGAGAG
TCCTTGTAAGCGGTGCATAAGCTCCAAAGACGAGGAAGTCTTTAACACGCTTTTAAAAAT
AATAAAGAGCCCGCAACAAAGACCAAAAGCTGTAATAGCATTGGGAGTCACAACTCGGCG
CTTACCACGAAAATCTATTTCAGTTGGATTCATATTTTCCCTAGGAATAGCGGAATTTAA
TTACAGAATTAGCGGATGGCGGAACCTTCTCTATGTTTTTTGCTGATCAGTAAGTTTATT
TATATAGCCCAAAATCAGTCTATGTAAACAAGAGCGAATCTCTTTCGATATAAAACCTTC
TAAAGCCAAGGAGGTTGTACATGGTTATTTTCATGTCCTTCCTTGTAAAGCTTAAGGCCA
TGTTACACAAAACATGTTTTCGGCACTACACAGAAAACCTGGAGATGGTTATGGTTATTG
CGTGTTTTCTTTAAGCAAGTGAAATAGGTAGAGAAGTAGGGTGCTTCTTTTTGCAAGAAA
AAAATCACAAAAAAGAGTGATTTTTTATATAGAGCATCACGCTTAAAAGTTTGCTCTCGA
AAAGAATTTTTTCGTCGCAAGTTTGTGCTATTTTTCAATTGCAGGAAACGTTGCTAGCTT
CTATATATGGTATACAAGAGCCGAGACATTCACAATATCTTGGGTTTAGGGGCTCGCATA
CTCAAAGGATAATACTCTGATTTTAAGCGTAGGATGAAGGTTCTTTCTGCCATTTTTTTT
AATGACGGATAGGGACTGTAGGCTTCTTTGCTTCAAAATAGAATAGATAACGCGTATTCA
ACGTTTACAAGGATAGTTATGGTCGATCTACAAGAAAAGCAATGCACGATTGTTAAGCGC
AATGGAATGTTTGTTCCTTTCGATCGGAACCGTATTTTTCAGGCTTTAGAGGCTGCTTTT
CGAGATACTCGCAGAATTGATGATCATATGCCTTTGCCTGAAGATTTAGAAAATTCTATA
CGCTCTATTACGCACCAGGTGGTTAAGGAAGTCGTGCAGAAAATTACAGACGGACAAGTT
GTCACTGTAGAGCGTATCCAAGATATGGTTGAAAGTCAGTTATATATTAACGGATTACAG
GATGTTGCTCGCGATTACGTTGTGTATCGCGATGACCGTAAAGCGCATCGGGAAAAATCT
TGGCAAAGCCTTTCTGTTATTCGCCGTTGTGGAACGACTGTTCATTTTAATCCTATGAAA
ATTTCTGCAGCTTTAGAAAAAGCTTTTCGTGCGACCGATCGAATTGAAGGAATGACTCCT
GATTTTGTGCGTGAAGAGGTGAATGCATTAACGCAAAAGATTGTTGCAGAGATCGAAGAA
CGTTGCTCTCAACAAGACAGCCGCATAGATATTGAGCAAATTCAGGATATCGTTGAACAA
CAGCTAATGGTTGTTGGTCACTATGCTACTGCCAAGAACTATATTCTTTATCGAGAAGCT
AGAGCTCGTGTCCGTGATAATCGAGTAGAAGATCAGATCGTAGAGGAGGCTCCTTCAGAG
GAAACTTTTGAAGTTTTAAGCAAAGACGGTTCGACATACATGATTACGCACTCGCAGCTA
CTAGCTCGTCTAGCTCGCGCTTGCAGCCGTTTCCCTGAGACAACAGATGCAGCTCTTCTC
ACTGATATGGCTTTTTCGAACTTCTATTCCGGCATTAAGGAGTCGGAAGTGGTGTTAGCT
TGTATTATGGCTGCTCGAGCTAATATCGAAAAAGAGCCTGATTATGCGTTTGTTGCTGCA
GAGCTTCTACTCGATGTTGTGTATAAAGAAGCTTTAGATAGATCCAGAGGTGATGAAGAC
TTAGAACAAGTTTATCGCGATCATTTTAAACGTTACATCATGGAAGGCGATTCCTATCGT
CTGAATCCAGAATTGAAAAATCTTTTTGATTTGGATGCTTTAGCCAATGCTATGGATCTG
TCTCGAGATTTACAGTTTTCATACATGGGAATCCAAAACCTGTACGACCGTTATTTTAAC
CATGATGATGGTCGTCGTTTAGAAACTCCCCAAATTTTTTGGATGCGAGTGGCGATGGGA
TTGGCATTAAAAGAGCAAGATAAGACTTATTGGGCAATTACTTTCTATAACCTGCTTTCT
ACATTCCGGTACACGCCTGCTACCCCGACATTATTTAATTCGGGCATGCGACACTCTCAG
TTAAGCTCCTGCTATCTTTCTACTGTACAGGACGATTTAGTGAATATTTATAAGGTGATT
TCTGATAACGCAATGCTTTCTAAATGGGCAGGCGGTATCGGAAATGATTGGACGGCAATT
CGTGCGACAGGAGCTTTAATTAAAGGTACAAATGGAAAAAGCCAAGGGGTTATTCCGTTT
ATTAAGGTGACTAACGATACTGCGGTTGCAGTTAACCAAGGTGGTAAGCGTAAAGGTGCT
GTATGCGTGTACTTAGAAGTCTGGCATCTTGATTACGAAGATTTTCTTGAATTGAGAAAA
AATACGGGGGATGACCGCCGACGTGCTCATGATGTAAATACAGCCAGCTGGATTCCAGAT
CTTTTCTTTAAACGCTTGCAACAAAAAGGGTCGTGGACTTTGTTCAGCCCCGATGATGTT
CCAGGACTACATGATGCCTATGGAGAAGAGTTTGAGCGTTTATATGAAGAATATGAAAGA
AAAGTAGATTCTGGAGAAATTCGGCTATATAAGAAAGTGGAAGCCGAAGATCTATGGAGA
AAGATGCTCAGTATGCTTTTTGAAACAGGGCATCCATGGATGACTTTTAAAGATCCATCC
AATATTCGTTCAGCACAGGATCATACGGGAGTTGTCCGTTGCTCCAATCTATGTACGGAA
ATCTTATTAAATTGCTCTGAGACAGAAACTGCTGTATGCAATTTAGGGTCCGTTAATTTA
GTTCAGCACATTTTAGACGATGGATTGGATGAGGAGAAACTCTCTGAGACAATTTCTATC
GCAGTTCGTATGTTGGATAACGTGATAGATATTAACTTTTATCCAACGAAAGAAGCTAAA
GAAGCAAACTTTGCTCATAGAGCAATTGGTCTGGGTGTTATGGGATTCCAAGACGCCTTA
TATAAACTGGATATTAGTTATGCTTCCCAAGAAGCTGTGGAGTTTGCTGACTACAGCTCA
GAATTGATTTCTTACTATGCTATTCAAGCTTCTTGTTTGTTAGCTAAGGAGCGAGGAACC
TATAGCTCTTATAAGGGATCGAAATGGGATAGAGGATTGCTCCCTATTGATACTATTCAG
TTGCTTGCGAATTATCGTGGCAAAGACAATCTTCAAATGGATACTTCGGTAAGAAAGGAT
TGGGAGCCTATCCGTAGTTTAATTCGAGAGCATGGTATGCGGAATTGTCAGTTGATGGCG
ATAGCTCCGACAGCTACTATCTCAAACATTATAGGCGTTACTCAATCAATCGAGCCTACG
TATAAACATTTGTTTGTGAAATCCAATTTGTCCGGAGAGTTCACTATTCCAAATGTGTAC
TTAATAGAGAAATTGAAGAAACTTGGCATTTGGGATGCCGATATGTTGGATGATCTCAAG
TATTTTGATGGATCGTTATTAGAAATAGAGCGTGTCCCGGATCATATAAAACATATTTTC
TTAACAGCCTTTGAAATTGAGCCGGAATGGATTCTTGAGTGTGCGTCTCGAAGACAAAAA
TGGATTGACATGGGGCAATCTCTCAACCTTTATCTTGCACAGCCTGACGGGAAAAAATTA
TCCAACATGTATCTCACAGCCTGGAAAAAAGGTTTGAAAACGACATATTATCTCCGATCT
TCGTCAGCAACGACTGTTGAGAAATCTTTTGTAGATATTAATAAAAGGGGAATTCAGCCT
CGTTGGATGAAAAATAAATCTGCTTCGGCAGGAATTGTTGTTGAAAGAGCAAGTAAAACA
CCCGTCTGTTCGTTAGAAGAAGGGTGTGAGGTATGTCAATAACTAATCAAAATTAACAAT
TATTTAACGGTTCTTATGCAAGCAGATATTTTAGATGGAAAACAGAAGCGAGTTAATCTA
AATAGCAAGCGCCTAGTGAACTGCAATCAAGTCGATGTAAACCAACTTGTGCCAATTAAG
TACAAATGGGCTTGGGAACATTATTTAAATGGCTGTGCAAATAACTGGCTCCCTACGGAA
ATTTCTATGGGGAAAGATATTGAATTATGGAAATCCAATGTTCTTTCAGAAGATGAGCGA
CGAGTGATTCTTTTGAATTTGGGTTTTTTTAGTACTGCAGAGAGCTTGGTTGGGAACAAT
ATTGTCCTAGCTATCTTTAAGCATGTTACTAATCCTGAGGCTAGACAATATCTTTTGAGA
CAAGCATTTGAAGAAGCTGTCCACACACATACATTTTTGTATATTTGTGAATCCCTTGGA
TTGGATGAAAAAGAGATTTTCAATGCCTATAACGAGCGTGCTTCGATTAAGGCTAAAGAT
GATTTCCAGATGGAGATCACTGGTAAAGTTTTGGATCCTAATTTCCGTACAGACTCTGTA
GAGGGATTGCAAGAGTTTATTAAAAACTTAGTGGGTTATTACATCATTATGGAAGGAATT
TTCTTCTATAGTGGATTTGTTATGATCCTTTCCTTCCATAGACAAAATAAAATGGTTGGT
ATTGGGGAACAATATCAATACATCCTGAGGGATGAGACCATTCATTTAAATTTTGGTGTT
GATTTGATTAATGGGATTAAAGAAGAAAATCCCGAGATTTGGACTACGGAATTGCAACAA
GAAATCATTGAAATGATTCAGCGTGCTGTGGACTTAGAGATCGACTATGCTCGAGATTGT
CTCCCTAGAGGTATCTTAGGTCTAAGAGCATCGATGTTTATTGATTATGTACAACATATT
GCAGATCGTCGTTTAGAGAGAATAGGCTTAAAACCAATCTATCATACAAAAAACCCTTTC
CCTTGGATGAGTGAAACTATTGACCTTAACAAAGAAAAGAATTTCTTTGAAACAAGGGTT
ACTGAGTATCAGCATGCAGCAAGCTTAACTTGGTAAGCTTGATAAAGGGATAGACGGGCC
CCAGCCAATAAGATAAGGCTGGGGTTTTTTATGGGTTGATAATTTTTCTAAGAAAATGAG
AGTTTTTATAGTTTATAATTCCGTTTGTTTACCCGTGAATTTTTTGTAATTTTCTCATAA
TATTTTGTTGCCCTTTTATTAAAAATGGAAAAGGTCAAGCACTTCTCCTGAGACTGCTTT
TAGAGTAGCAAGATTTGGGTATGGGGTTGGATGCAGCCTTTCGTAGACAAAGTATTTTTC
AGTGAAACCACAAGATTTGAAATTACCCTATTTTTGGGAAGATCGTTGCCCAAAAATAGA
AAATCACGTGTTCTATGTCCCTAGTTACTATCCTAAATATGAAGAATTTGTGATGCCTTC
TTGGCAAAATCTCTTTGCTAATGAAGGTCCTGTTTGTTGTGAATTATGCTCTGGGAACGG
AGATTGGGTAGTGGAACAGGCTTTAAAGGATACTTCGATCAATTGGATTGCGGTAGAAAA
ACGTTTTGATCGAGTTCGTAAGATTTGGTCAAAAATGAGCAATCATAAGGTAAATAATCT
GCTCATTGTTTGTGGGGAAGCACAAACCTTTTTTACCCATTATGTGACGGATGCTTCCTT
CCAAAAAATAGTCGTGAATTTCCCAGATCCTTGGCCTAAGTTTCGACATCGCAAACATCG
CCTATTTCAAGATGTTTTTGTCCAAGATATGGTGCGAGTTCTTGTAGAGGGTGGGCAGTT
AACTTTGGTTACTGATGACCACACTTATCTAACGAACTCTATTCAAGTTATGCTTAATTA
TCTTTCTCCTGGGATGCAGGATCCTTATTACGTCAATGTGAAAGACAATTATGGTGGGTC
TTGGTTTGAAAACTTATGGAGATCTAAGGGAGAGAAAATTTTCTGTACAGAATTCGTAAA
GAGAGTTGGGATATAGCTGACTTGAACAGCTGACCTTCACGATGTCAACGTGACGCTCTA
ACCAACTGAGCTAATACCCCAAACAATTCGCATACTTTATAAAGGAAATAGGATCTTTTT
TCAAGAGGCTTATGATGTTAAAAGGGATAGATGTGCTTTTTAGTAATGTAATCAAGCTTT
CGCATGCGATTTTTCAGCAGGTAGTCAAGCCTGGGGATGTTATTGTTGATGCTACCTGTG
GGAATGGGAAAGACGCTTTGTTCTTAGCTCAATTACTTCAGGGGAAAGGGCGTTTGGTTG
TTTATGATATTCAGCAAGAGGCGTTGGATCGAGCTAAAAATCATTTTGAAAATCATTTAC
TAATTGAAGAACGAAGGATTATTGAAATGAAGCTCTGCTCGCATGAGTATATTCAAGAGG
AAGGTGCTAAGCTATTTCATTATAACCTCGGATATTTACCCAATGGGGATAAGCAGATTA
CCACGTGTAGAGCCTCCACAATTGCTAGTATTCAAAAAGCATTAGAGCTTGTATCTCCTT
CAGGAGTGGTCAGCATTGTCTGTTATCCTGGGCATGAAGAAGGGGCAGAGGAGTTGCTCT
GTGTAGATCAGTTAGCTGTGAATTTGGATCCGAGCAAATGGGAAGTGTGTACGCACTATT
CCGTGAATAGAAAGAAAGCCCCACGCTTATTTCTTTTTAGGAAACGCCAAGATTAGGTTG
AAAGGGAATAATGCGCACCTCTTTTTCCAAAGCAATTCCCTGTTGTTTAAGAGTTTTTTG
AATGGTTTCAATAAGTTCTAGAACATCAGCAGCACTGGCATTTCCAGTGTTAATGATGAA
ATTGCCATGTTTTTGGGATATCTGTCCTCCCCCTATGGTTAGTCCTTTTAATCCTGCTTG
ATCAATAAGTGCTCCTGCAGACACGCCTTCTGGATTGCGGAAGATACATCCCACAGAAGG
GTATTCGTACGGTTGTTTAAGGATGCGTTCTTCAATTAAAGCTTTTGCTCGTTGAGCTGC
TTGAGAATCTCGAGTTAACTGGAATGTTGCAGAAACAATGAATGCAGTTTTTTTTTGAAA
AGGCGATGTTCGATAAGAAAAAAGCAGCTCTTCTCTAGATAGTGAAAGTAAATTCCCCGC
ATGATCGATAATCTCTACGCTGACAAGAGATGAGGCCGTATTAGCTAATGCGGTTCCAGC
ATTCATAAATACGGCACCTCCAACAGTTCCTGGAATTCCTACAGCAAATTCTAGCCCTGA
AAATCCTTTAGAAGAAAGCTGCCTCCCTAAAAGAGAAAAAGAAACTCCAGAAAGCACTTT
AATTTGTGTATCAGAAAGGAATGTTTGGCCTTGGATATTATTGTATAGAACAAGACCATT
GAATCCTTGGTCATGAAACAAGCAATTGGATCCCTTCCCTATAATAATATAAGGAATAGG
AGAGGTGTGTAAGAATGAAAAAACTTTCAGAGCTTCATCAACAGAAACTAACTCTTTAAA
GTATCGCGCAGGCCCTCCAATGCGAAAAGTAGAGAAGCGGTTTAACGGAACAGATTCTTG
GACGGAGAAGGGAAATGCGTTAGTCATAAAATATATTGCAAAGTTGATCGTTGCGAAGAG
GAAACACCATACATAACGGTATTTCCTTATGCTCTGTCATCTTAATTTGATAAGGGGTAA
TGCTAAAGATAAAAATTATATACGGTTAACCACACATAGAAGCGGGCTCTTGAGCTACCT
GGTCAAAAATGGAACCTAAAACGGCAAGGATTAGCGAACTTCCTTCCACATAACTAAATT
TTTTAATGAGGCGAGTTGTTTCCGCTATAAGAACTGCTGTTGGGATAGGGGAGCTTTCTT
GATTCTGCTGATGTTCAAAAAGCATCATGCGTAAAATATTGCGCTCGATAATTGTCAGAT
TAGCAAGAGTGGTTGTGCGAATTGTCGCATTAAGCAGAGCATCCAGCTCTGACTGGTTGG
CCCGAATTGCTTTGCAAAACATTAAGGCGTATAGTACATTTTTTTTTGAAACAGAGGCTT
CTGTCATCAGCAGACTAACAAGAGAGTCCTCTCCCTTAGGGGCCATTTCCAGGGCGTACA
ATGCCTGTAAAACAAGTTCACGCAATTTTTGCTTTGGGAAAGGCCGGCTAGTACACACCA
CAGCACGAGCACTGTCAGAAGCCATTACTGACATGATCACACCTAAAAAAAGAATACAAC
GCTATGCACCCTATAACATGAAGGCTCAGCCTTTCCTCCTTTCTTAGGGCGCCGAAATGG
AAGGAAGGCACTGAGTATATACCAAGAGTCATTTTTATGAAAGAGTAGACCTACTTATCT
GTGATTGATTTGAAAATAAAAAATTTCTTGTCGAAGACTTCTCTTGAATAAGTTTATAGA
ATTCTTTTGAGGGAAAAAGGAGCGAAGTTTTCGGCGCAATACTTGATAATAATCCTTATC
TATAGGTACCATGTAGCAGTCTGGAGCGGAGTCGTTTGGATTACGTCGCGAATGCGAAAT
TTGGTTTAGACCAAAAGGGAAGCCCTTCTTCTTGGAGAAGAGGGCTATAGTTTTGGGACT
CTCCGCCGGCGATTACTAATTTTAGCAGGGTAGATGTGGCTTTAAACCTAAAAATAAATA
GGCAGATACGAGCTCCCAGGGTGCGTGTAATAGGTTCTTCTGGAGAGCAGCTAGGCATAT
TGAGTATAAAAGAGGCCCTAGATTTAGCCAGGGAAGCTGATTTAGACCTTGTTGAGGTTG
CTTCAAACTCAGAGCCTCCCGTATGTAAGATCATGGACTACGGGAAGTATCGTTATGACG
TAACTAAAAAAGAAAAGGATAGTAAGAAGGCTCAGCACCAAGTGCGTGTCAAAGAGGTTA
AGTTAAAGCCTAATATTGATGACAATGACTTTCTTACGAAAGTAAAGCAAGCTAGAGCCT
TTATTGAAAAAGGAAATAAAGTAAAAGTTTCTTGTATGTTTCGGGGGCGAGAGTTGGCTT
ATCCCGAACACGGGCATAAAGTTGTTCAAAGGATGTGCCAGGGCTTGGAAGATGTTGGTT
TTGTTGAGTCTGAACCTAAACTAAATGGCCGTTCTTTGATCTGTGTTATTGCTCCGGGAA
CACTAAAAACTAAGAAAAAACAGGAAAAAGTCCATGCCCAAGATGAAAAGCAATAAGTCC
GTTGCGGCGCGTTTCAAATTGACTGGTTCTGGTCAATTAAAAAGAACTCGTCCGGGGAAA
AGACACAAATTATCAAAAAGATCTTCGCAACAGAAACGCAACCTGTCTAAGCAGCCTTTA
GTGGATCAAGGTCAGGTGGGCATGTATAAGCGAATGATGCTTGTTTAAAGGTAGAGGGTT
TTAAATATGGTAAGAGCAACTGGTTCAGTAGCTTCTAGAGCGCGTCGTAAGCGCATTTTG
AAACAAGCAAAAGGATTCTGGGGGGACAGAAAGGGGCATTTCCGTCAGAGCCGGTCTTCC
GTTATGCGGGCTATGGCTTTTAACTACATGCACCGAAAAGATCGTAAGGGCGATTTTAGA
AGCCTTTGGATCTCTCGTTTGAATGTGGCTTCTCGAATTCATGGTTTGTCCTATAGTCGC
TTGATTAACGGACTTAAGCAAGCTGGAATTAATTTGAATAGAAAGATGTTGTCTGAGATG
GCTATCCATGATCCTCAGGGATTTGCTTTAGTAGCTGCTCAAGCTAAACTCGCTTTGGAA
GCTTCTATTCAGGGATAAAGGTTTATGACAATTCAAGAGGAACTTGAGGCTGTTAAGCAG
CAATTTAGTTGTGATTTAAGCCTTGTGCATTCTTCTAAAGATCTTTTTGATTTGAAAGTA
AAGTACCTTGGTAAGAAGGGAATCTTTCGAGGGTTTGCGGATCAGTTGAGGGAGTGTCCT
GTAGAGCAAAAAGCGACTATTGGAGCTTCCATCAATGCTTGTAAGCAGTACATTGAGGAA
GTTTTACTTGAAAAAAGTCAGGTCATTTTGGCCAAAGAAGAGGCAGAAGAGTTCCTTAAA
GAGAAAGTTGATGTTAGTTTGCCCGGAGAGGATGCTCCTCTTGGGGGCAAGCATATTATC
AAGAAAGTTCTCGATGATGTTGTAGACATTTTTGTTCGTTTTGGGTTTTGTGTCCGGGAA
GCTCCTAATATTGAAAGTGAAAAGAATAACTTTTCTCTGCTTAATTTTGAGGAAGATCAT
CCCGCTAGACAGATGCAGGATACTTTTTATCTCGATCCGGTTACTGTCTTGCGTACACAT
ACTTCGAACGTGCAGTCTCGGGAGTTAGCGAGAAATAAACCTCCTGTTAGAGTCGTCGCT
CCAGGAGAGTGTTTCCGTAACGAAGACATCTCTGCACGTTCTCATGTGACCTTTCATCAA
GTAGAGGCTTTTCATGTAGACAGAGATGTTTCTTTTTCGGACTTGACATCGATGTTGTCG
GGGTTTTACCATATCTTCTTTGGTCGTAAGGTAGAGTTGCGGTATAGACACAGCTACTTC
CCTTTTGTGGAGCCAGGGATTGAGGTAGATATTTCTTGCGAGTGCCGTGGGGCTGGGTGT
TCTTTATGTAAACACTCGGGTTGGTTAGAGGTTGCTGGTGCTGGGATGATTCATCCGAAC
GTCTTGCGTCAAGCAAATATTGATCCGGAAGAATATTCTGGATATGCTTTGGGAATGGGT
ATAGAGCGTCTTGCGATGCTTAAGTACGGAATTTCCGATATTCGATTGTTTAGCGAGAAC
GATTTGCGGTTTTTGCGACAATTTTCTTAAGGAAGAATGGCAGAGCGGTTTAATGCACCT
GTCTTGAAAACAGGAGACCTGAAAGGGTCCGGGGGTTCGAATCCCTCTTCTTCCGATTCT
TTTTGAAGAACCTTTTTGGAGTGAAGAGTATGACTCTTCTTCTGAAAAGGTTTTTTTTTG
CTCTCATTTGTTTTGTTTTAAATAATCTAGAATTCGTTTTATTTGCATATAGTTTGTTTG
TAAAACAAATTCTTTGAAAGATAATTTGTTTTTAAAATAAACTAGAAACATTCTTTGAAT
AATAAAAAGCTTATTTTTTTACTAGCTCTCGGGGGAGACATGGAAAAGACTCGTAAGTTT
GAAAAAGCTTTAGAGAATTTAGAGCAGTTAAAAAAAATTTCTTATGGCTATTCCGATGGA
AATACGGCATCTCCCTCTCATAACAAAGCTCTTTCAGAAATGAAGGAAGCCTTACATTAC
ATAGATCACTATTTCAAGCAAGCTGGGGCTTTCCATCAAAAAGACATAGATAAAGCAATT
AAAGAGACAGATTTTCTTATTGCAGGAGTTCAGGATGTCTTTTCTTTTCTAGAAGATCGT
AAAGAGGCAGTCTATCGTTCTCTTTCCAAAGATTACCTTCATCTCAATCACACTTATGAT
GTAGCTCGCGAATATTTAAATAATAAAGTAGTAGAACAAAAAGAGGCTCCATCTCCTTCT
TTTGAGGTTTGTCAGGAACAAGAAGAGTTTTTAAATAACCTTGTGGAAGTGAAAAAAGAT
CGTTCCTACGAGCTTTTTTACATGGCAAACGAAAATAATAAGCGGTTTTATACAGATGCC
TTGGCACAAATTATCTATAAACAGGGGAAGATTCATGAATCTATGCATGAAAATGATCCC
CTAACGAAAACGATCGTATGGAATAGTGAAGAGGTAACTAAGTTAGCCTCTTCTTTAGTA
TATACAAGCGATATGCCCATTCGTTTGTTTTATCAGAAAGCTCTCACTAATATGAGTGCA
GAACTCACGGTTAATGTGCATAATGCTTTAATGGCCTTGTTTTTAGCTCGTCATGAGGCC
ACAGCTGTAAGTCAACATCCAAAAAAAGAAAATCTCAGATATTTTAATGATTTTCTACAT
TTTTTAAGAAAAGCTACGGCTATTCTTAATGAGAAAGATTTGCTCGATTTGCAAGAAAAA
CATTCTCAATCTCTTGTCTCTTCGTTAAGTGCTAAATTATACGATCATACTATCGATTTT
GAAGAAGCTATTAATTACATTGTTTTAAATATTTCTTCGAAAATCCAGAAAGAGGAAGGG
AAAAAATCTTTATCTGCAGGACAATATGTCTCTGAAATCTATGACGAGTTACATAGATTA
TTCTCTAAGTACCCTAATGGGCCGTTATTTAAAGCTATAGATAGAATGCTCGATCCTTAT
TTGAAAGAGTTTGATCCGATTCTTTTGGGAATTCTTCCTTGTCTTGAGGGGAAACTTCAT
CAAGGGGACAAAGAGATAAAAATTATTCGTACACCAAGCCCTGTATCGCAAAGTTCTATC
TTGTATGCTAACTGTAATGGGGAATTTCTACATTTTCTGGATTCTAAAATGCGACAAGGG
GATAAGGTTTTGGTCGTAAACATTCAAAATCGCTTGTCTCGTAAAGATCGCGCTAGAAGT
CGTATTATCGAAGAATCTTTGCAAAATTATCCTTCTACATATGTACTCGCATTCCCTGAA
CCTGAGGATTTGTTAGATGGATTAGAAAGGATTCATGGTGAGCTAGAAACATTCGCGGAT
TTCTTTTCTGTAGTGCAGCAAGAGTTTTTTAAGCCTAAGACTCAAGGATTTTGTCTTCTT
CCAGAAGAAACAAAACAGCGTATGGGAGTTTTTCTAGAAAGAATCGTTCCATCTCTGAAA
GATGTCTTCTTTTCAAAGAAAAAAATTTTATTCAAAAACGATAAAACTTTGCTTCTACAT
CTTATCTATTACTTTATCGTTTTTAATCTGATCGAACAGTTGGATCCTAATATTTTAGTG
GTGATGTCTAAGGATGGTTTGGATTACGCCTCTATTTTTGTTTCTGGGTTTGCCTTTTTT
GAAGATCAGGGAAGTTGGGATGAGGATAGCTTGAAACTTATGGTAGCAAAAATATTAGCT
CCAACATTAGTGGCTAGAGATAGGCTAGTATTTGCTCAACATATGGAGCTATTCAGCAAG
TTTCTAAATTGTTTAAGGAAAAATCGTCAAAATCTGAAAGATCTTCAAGCATTCTTTTCT
TATGATTTAGAGAAATGGAAGTTTTCAGGTATTTAAGCAAGTTTCCGGTAAGCATATAGA
GTGATTATAAGCATAACACTAGCTGGAATAAACATGACTTGCAGAGCCGGTAAAACGCTG
TTATTAGCAAGAACCATTCCTGCTTTCAAAAACACGAAAAAGATGTTAATGGTGCCTAAA
GGAACTAAGTAGGCCCAAGTAATTTTAGGAAGCCGATGAAAACGTAAGCAAAGGTAGGCG
GATAAGATTACTGATGCTATGCAGAGTAAGGGAGAGATGAGCATATAGTAGAATAGCGTG
AGCAAGGATAAAATCCTTTGAGGAACCGTTGTTAAAAGACCAAACTTTGCTGCATGCCAA
GGAATAGCCTGAAAAAAGGCTGAGAAGCTGCAATCTCTTCCAGTTATGAAAATTTTTGAA
AACGGATTGTCGTAATAGCTGAATTCTAATTCAGGGAACTCTTTCATATCAAAGAACTGA
GTTAGAGATATCTCGTGATTTTCGTCTTCAGAAAAATAAGAAACCTCAAGTCCAATAGGA
AGGGATGGGGTAGTGAAAGCGAGTTTTTTGATAGAGTAGATCGTTTTGGGTCCTTTAATC
CAAAAAACATTATTCAGGGTAGCCGCCTTATGATTAATGGAAGAGAAAATAAGAACGGTT
TGATCTTTCAGATAAAGCGCGGGAATTTTTTCCTGAGCTTTTTCTAAGGTCCCTTTGTCC
ATATGCTCTTTTGTAATAGAAATCTTTTCGCAAATGGGATGGAGCCATTGGAAGTTCGCA
TAAAGAAGAAGGGTAACTAAGGTACTAGACAGAATTAATGGGCGAATTACAGTTTTAAGC
GAAAGACCTGAAGCTTGTAACAAAAGAATTTCTCGTTTGCTTTGCATTGAGAACAGAGTA
ATTGTTGAAGCAATCGCTACAAGTTGAGGAAGAATAAATTCCGCTTTCAAAGAAATTTGA
GAAAGGTAGTAAAGCAAGGATAGTTGTAAAGGGGCTCCAGCAATAGCTGTCTTCCCTTCC
CGAAAAGCGTGTAATGAATGGTGAATGGAAGCATAGAATATAACCGCTAAAAAAAATAAA
GAAGAAAGGGAGAGCCAGAAGCGAGCGAGAATGTAGCGTTTCCAGATAGCCATATCTATG
CATGTCCTTGATTTTCTTTATATATTCGCCAAGAAAAAATTAGCCATGAGAGTAGTTGGG
GAAAAAGGAAAAGCATTAAAGCTGAAATAGGATGGGTGGTATTTTTCCCCACGATAAGAA
AGATAAGATTGAGTACTGGAAATAGAACATAGATGAGAACTGGTTTACGGAAACGAGGTT
TGTAAGTTCCCAAGGCTAATCCAGAGAAGGTCATCGTGCTACATAACAATCCTATGGCAA
CACGACGAAGTATTTCTGCAAGATGCAAATGAACATCTTGGATTAATTGTTTCCAGGGCA
AATAATCTGTACGAGCTTTCATATAGGATTTCCCTGCAAATAAGGTCGCTGTAATTTTAG
GGATAAACAATTCATCCAAAGTTTCTAGATAAAATTCATTAGGATTGGATGTACGAGCTT
CCGAAAAGAGGGGGACTTTAGAAATTACCAAGACATTCTTAGCTTGAACAGAATCCTTGT
TCACATCAGGAATAATGGTTTCAACAAACCCAATGTTGGATATCTCTTGGTTATGTTTTA
AAGCAATAATTACGTTATCAAATTTGCTTTTCCCACAGTGGTCTATTGCAATAAAGATGC
GGTCATTCTCTTTTTTTTGCAGGGTTTGTAGTAAAAGTGCTGGGGATGTCATGGCGATAT
TCGCGATTTCTTTCCCTGTTTGAAAGCGGCAAATAGAAGCTAGTTCCGAGCATGTGTAGA
AATTGAAGCAGCAAAGGATTCCCGATGTGATTAAAATCGGAAAGATAATCATGCCTTGAG
ATGCTCCAGAAGCTTTTAAAAAGGTAATTTGGTTATTATCGGAGAGTTTGCGAAATAAGG
TAAAAGCCGAAATAAAGCAAGAAGCTGGGAGTATAAAAGGAAGAAGGTAAGGAATTTGGT
AAGCTGTGACTCTAAAGACGGTCGCATAAGGCACATCTTTAGCGATGTAGCTGACAATTT
CTTGCAAAGAGCTAATGATAGAAATACAAATTAGACTAAGCGTACAGAAGACAGTTGTTT
TTAAATAACGGAAAATAAGAACTTTCCATAGAATAGGCATGGCGATTCCGCAATAGACAA
TTAGTTAAACGTTTTAGTTAACAAAACTACGCGCATAGAAAAATCTTGTAAATCTGTGGA
TAGTTAAGAACGCTGTTATGGTAATCCGTTTATTCGAGAATGATAAGCAATTAGAAGTTT
TTTTTTCTTCTTTAGACAAGAAAAAAAAATACTTGCTGGCGTTATCCGGCGGGAGTGATT
CCTTATTATTAATGTATTTGCTGAGGTCTCGAGGCATTTCTTTCACGGCTGTACATGTGG
ATTATGGCTGGAGGGAGACTTCATATCAGGAAGCTTGTGATTTGGCTTCCTTATGCGAGC
GGGAACAAATTCCTTTTATTTTAGATCGCCAGGAAGTCGCAAATCCTATGGATTTTAGTG
ACATCGAGAATATTGCTCGGCAATACCGTTACGAGTTATTTTATCGATTGTGTAAAGAAC
GACTTTTCGCAGGTGTGTTTCTAGGGCATCATGCAGATGATCAAGCAGAAACCATTTTGA
AACGGGTATTTGAAGGAGCTCATCTTGGAAATCTCAAGGGAATGGCACGGTATGGAACAT
ATAAGGGCATAACATTACTGCGACCGCTTCTACATATTACTAAGAGGCAAATTGTTGAAG
CTCTTGATAATTATCGAATTGAGTATGTTCAGGATGCCACAAATGCTGATGAACGCTTTT
TACGTGCAAGAATGAGGGAACAATTATTCCCTTATCTACAAGAGATTTTCGGGAAAAATA
TCAGACAGCCTTTGCTTTTTCTTGCGGAAGATTCTGCAGAGCTCAGAGAGTACTTAGATC
AGCAAGCAGCACCTTTTTTATCGCAGGTTATTGATAATGAGATAGGACAATTTCTACCTG
TGGGACAAGAGTTATTACAAACGGCCTTTTTGACAAAGTGGGTATGTAAGCAGTTTTTCT
TCAAGCAGGGGCTTGTCGCTTCAAAGGGTTTTTTGCAAACGGTTTATGATCATCTCGTGC
GAAGATCTGAGGCAAGATTACGACTTCGTAATCGAACCGTATTGGTAAAAGCTAGGGGAG
TAATCATAGAAAGTATATATTGATGGTGTTTTCAGGGCTTTCATAGTATGGTTCATCAGA
TTGTTGAAAGAAAAACACTTCTTGTTTTTTATCTCTACAATTAGAGGTTTATAAACAAAA
TAATAAAATATTTTGATATATTGAATAATTATCTGCCTGTTTGATTAGCATTGTAGTGAG
TTTTATGGCTAAAGATAAAAAAACAAATCCAGAATCTAAAAAAAGTTTTCCTACTGCTTT
TTTCTTTCTTTTGTTCGGAGTAATTTTTGGCGTAGTTACAGTCCAAAACTTTTTCTCTGC
TAAAAAAGCTTCGGTGGGCTTCAGCCATCAACTCGAACATCTCGTGAATCTCAAGTTACT
GATTCCAGAAGAGAGCCGTAAGATCGCTTTGAATGATAATTTAGTGTCATTCAGTGGACG
TTTCCGAGAATCTGTTCCAGCTGAAGGTCAGGTTCGGTACCAGTATCTTAATCTTATTGA
TCGTAAACATCAGATAGATTTTGAGTTGGAAGAAACAACGACATCCTTGTCGGTTTTATC
AAAAGAAGTTCGTAATGCGGTCACTTGGTTTTCAGCTATTTCTGGAATGCCAATCCCTGA
ATCCGGTTATACTATTTCTCCTCGAACGGATGTAGGACTTTCGGTTTTAGAGCCTTTAGT
TATTCATGGTCCTGTAAGTGTTCAGATTGTGAATCTGGCTACTTTGGAAGACCGGGTACG
TTCTTTACCTAGATCTGCAGAAAGTCTTAGAGTTTTTGGTTCCGATTTGTATGCGTTGAT
TGGGAAATATCTTTCGCCAGCTTTGGGAATAGGCTCTGAATCCTTGAAAAAAGAAATTAA
GGATTTGTATCAGCAGGTAGAAAGTTCTCTAACTCAAGTTGTTGAAGGGGAGCAGGCTAT
CACCTTGTACAAAACAGTATTAGAGACTTTACATAGGATTTCTTTATCGCTTGTTTCTCC
AGAGGATGGAGCTCGTTTCAATCAATTGCGTTCCGTACGTCTGTATCGTGAAGATTTCAA
CAGATGTATGAAATTATTAGGGGAAAGTGATGAAATTCAAGCTCAGCTCGACAAAATTCG
GGGTGAATTAGTCCAGGCTGTTTGGTATTTCAATAACCAAGAGCTTTCTTCTCGAGCTTT
AGAGAAACAAGATCCTGAAGTTTTCAGCCGATGGTTTGAAGGTGCTAAACAAGAGTGGGC
CGCGTTCTCTGGAAACAAATCTTTGTCATTTAGAGCTCCAGACCAGCCACGAAATTTAGT
TTTAGAAAAAACATTTAGAAGTGAAGAGCCAACTCCCCACTATTCTAGTTATCTTTTCAC
TTTTATGCCGATTATTTTGGTCCTGCTATTTATCTACTTTATCTTTTCTCGTCAGGTAAA
GGGGATGAATGGTTCCGCCATGTCATTTGGGAAATCTCCCGCGAGATTGTTAACAAAGGG
ACAGAATAAAGTAACGTTTGCTGATGTAGCAGGGATAGAGGAAGCTAAGGAAGAGCTTGT
TGAGATCGTAGATTTCTTGAAAAATCCAACTAAGTTTACGAGCTTAGGGGGACGTATTCC
TAAGGGGATTCTTCTTATAGGGGCTCCAGGAACAGGAAAAACTTTAATTGCTAAAGCTGT
TGCTGGTGAGGCAGACCGTCCCTTCTTCTCCATAGCAGGCTCTGATTTCGTTGAAATGTT
TGTAGGGGTCGGTGCCAGCAGAATTCGAGATATGTTTGAGCAAGCTAAACGAAATGCTCC
CTGCATTATTTTTATTGATGAAATTGATGCTGTTGGTCGTCATCGTGGTGCTGGTATTGG
AGGGGGCCATGATGAAAGAGAGCAGACTTTAAACCAGCTATTAGTGGAAATGGATGGCTT
CGGGACAAACGAAGGGGTTATCCTCATGGCTGCAACAAACCGTCCAGATGTTTTAGACAA
GGCTTTGTTACGTCCAGGACGATTTGATCGCCGTGTTGTTGTGAATCTCCCTGATATAAA
AGGCCGTTTCGAAATTCTTTCGGTTCATGCTAAACGCATCAAATTGGATCCTACTGTGGA
TCTCATGGCAGTTGCTCGTAGTACTCCTGGAGCTTCAGGAGCCGATTTAGAAAATCTTCT
GAATGAAGCGGCATTGTTGGCTGCTAGAAAAGACCGTACTGCTGTTACTGCGGTTGAGGT
TGCAGAGGCTAGAGATAAGGTTCTTTATGGTAAAGAACGGCGTAGTTTAGAAATGGATGT
TCAAGAGAAAAAGACAACAGCATATCACGAATCAGGACATGCTATTGTTGGGCTTTGTGT
TGAGCATTCGGATCCTGTGGATAAGGTAACCATTATTCCTAGGGGATTGTCTTTAGGGGC
TACACACTTCCTCCCAGAAAAAAATAAATTAAGCTACTGGAAAAAAGAGCTTTATGATCA
GTTGGCTGTTCTTATGGGGGGACGAGCTGCCGAGCAAATTTTCCTAGGGGACGTTTCTAG
TGGAGCACAACAAGATATTGCGCAAGCGACAAAGATCGTACGTAGTATGATTTGTGAATG
GGGGATGAGCGATCAGTTGGGAACCGTAGCCTATGATGAGCGTTCGGATGCAGCTCCTAC
TGGATATGGATCTTATCATGAAAAAAATTATTCAGAAGAGACGGCTAAATCCATTGATAA
TGAGCTCAAGACTCTATTAGATGCTGCATATCAAAGAGCTTTGGATATTATTAACAGTCA
TAAGGAAGAATTAGAGCTTATGACTCAGATGTTAATAGAATTTGAAACTTTGGATTCTAA
GGATGTTAAAGAAATTATGGACCATTCTTGGGATGCAGAGAAGAAGCGTGCTCGTATGAA
GGAAGAAGGTATGTTGTATAAGAAAGTATCAGAAGATCTTCCTCCTCCCCCTCCCCAAGA
AGATGTGCAGGATGGAACGTTGAAGTTTAATATCGGCACGTAATCTTGATGGTGAAATTC
GAAACAAAAAAGAGAGCCTCCAAAAAGGGGCTCTCTTTTTTTATGGGTAAGAGATAAGCA
ATAAAGTTTCATCAATAAAAAAGCTAAGAGAGAATCCTCTCTTAGCTTTTCAGAGTTATT
TGAATTTAGTAGGATCGTCTATTTTACTATTCTAAAGTTGCTTTATGGCTAAGTTTTAGT
TGCCCCTTCTCATTGATGCTGAGCAACTTAACCGCTAGGCGATCACCTTCTTTTACGAAA
TCAGCTACATTGTCTACTTTTTGTTTAGACAATTCTGAAATATGACAAAGACCCTCTTTA
CCAGGAAGGACTTCTACAAATGCTCCAAAGGCCACAACGGAAGTGACTCGGCCGTTATAG
ATCTTGCCAACCTCAACTTCTCCCGTTAATCCCTCAATAAGCTCCTTAGCTTTATCGATA
GATTCTTGGGTGTTAGCTGATATGTTAATGAGCCCGTTATCGTTAATGTCAACTTGAGCT
CCTGATCGCTCAATAATTTGACGGATCTGTTTCCCTCCAGGACCTATTACTGTCGCGATT
TTTGAAGTATTGATTTGCATAGTTTCAATACGAGGAGCATATCTGGAAACAGAATCATTA
GGAGAAGACATTACCTGTGTCATAAGATTTAGGATATGGCTTCGACCTTGCTTAGCTTGG
GCCAACGCCTGCTCCATGATCTCATGGGTAATTCCTTCTACTTTAATGTCCATTTGGAAT
GCTGTGATTCCTTCTTCAGTTCCCGCGACTTTAAAATCCATATCGCCGAGATGATCTTCT
ATCCCTGAAATATCAGAAAGGACAATAGCCTTATCTTGATCTAGGATTAGACCCATAGCA
ATGCCGGCTACAGGAGCTTTGATAGGCACTCCTGCATCCATCAGAGAAAGACAGCCCCCA
CATACAGAAGCCATAGAAGAAGACCCATTGGATTCTGTAATATTAGACTCCACTCGAACA
GTGTAAGGGAATCGAGATGCTTCAGGAAGGACATGACTTAAAGCTTTTTCAGCTAATTTT
CCGTGACCTATTTCGCGTCTCCCTGGAGATCCGATTCTACCAACTTCTCCTACAGAGAAA
GGAGGGAAAAAATACTGCAAATAAAAGCGCGCTGCTCCATCCCCATTTAGGTCTTCAAAT
CGTTGTGCCATACTTTCACCCCCAAGTGTGCATACAGCTACACTTTGTGTTTCTCCACGG
GTAAATAGGCAGCTTCCATGTGTTCGTGGAAGGAAAGAGACTTCTATGGAAATAGGGCGA
ATTTCTGTTGTACTTCGTCCGTCTACGCGAATGCCGAGATCTCTAATTAAAGCTCGCATT
TGATTGGATTTTGCATTCTTAAATGCAGCTTTCACGTTCAATAAAGAAAAATCACTTTCT
TCTTGAACTAAGTTGGCGACAACAGATTCTTCTAACTCTTTTGAGACTTGTTCTAAAGCG
TCTCTATCTCTAAAAGACAGTGCTTTTTCGAATTTTTCTCTAATAAAATTCGAAACAACA
TTTTGCACATCTTCCGGCAGATCAAGGACAGCCGAGAGCTGTTTTTCCTTACCAATCGCT
TTCTGCCAAGCTTCAATAGCGTCACATATTTTAGCTATGTATTTTTGTCCAAAAGCAATA
GCTTCTAAAACTTGCTCTTCAGTCAAAAAGTCGCAATGACCTTCGATCATTAATACCGCA
GAAGCTGTTCCTGCCATAACGAGATCAAGCTTGGATGCGTCTAACTCATCTTTAGTTGGG
TTAACTACCCATTTTCCTTCGACGAGACCGACGCGTACACCTGCAACAATACAATTCTGA
GGGACCTCTGAGATAGCTAAAGCTGCAGAAGCTCCACAAATAGCTAAGGGGTCTGGTAAA
GTTTTCCCGTCATAAGACCAAACGTAGGACAAGACTTGAATGTCTTGCATAAGTCTATTA
GGGAATGATGGACGCAAAGAGCGATCTATCAGTCGAGAAATAAGAATTTCTTTCTCGGAG
GGACGACCTTCGCGTTTCAGAAATCCTCCAGAGGTTTTCCCCGCGGAGGAAAACTTTTCT
TGATAGTCTACTCTGAAAGGCAGAAAATCTACGGCCTCTGATAAAGAGGCCGCGCACGCT
GATGAAAAAACCCAAGTTTCATTCATTTTGACAAGAACAGCTCCATTGGCTTGGCGAGCT
ATTTTCCCTGTCTCGAAAATCAGTGTCTTATCTTTGTCTAACGCAACAGAAAAAGTCTCA
AAAGCCATGAAGTTGTCCTAAAACGAAATCGGGTATTATTTTCTCAAGTTAAGGCGAGCG
ATTAAATTTTTATATCTTTCAGTATCAGTAGAATTTAAGTACTCTAAGAGCTTTCTTCTC
TGCCCTACTAATTTTAGCAAAGCCAAGCGAGAATTTTGATCTTTAGGAGATCTTTTAAGG
TGCTCCTTGAGTTCCGTTATGTGCTCAGTCAGAATAGCAATCTGCACATCCGCTGAACCT
GTGTCTTTTTCGTGAAGTTGAAATTTTTTAGTAATTTCTTCTTTAGTGCCCTTATCCAAA
GACATTCGCTGTCTCCTTAAATACAAAAAATGCCGTAATGGCCAATTATACCTAAGAGGT
TTGTTAATGTACATCTTTTGCTAGAGTAAGAAGTTTTTTTTCTTTATTGAGCGAAATGTA
AGACGTCGATTAAGTGATTTGTAGTATGTTATGAGGGCTTTTTGGTTAAGATAAAGGCTT
GCTAATTATTGAAAGAAGCAAAGCTTTTTTTTATTAGGTTATAGTTATTTTTATGTGTAT
AGAAAAAGATTTATTTTTCATGAAGAAGGCTCTAGATGAGGCTAGGAAGGCATATGAACT
AGATGAGGTTCCTGTCGGTTGCATCATTGTTCAAGGAGATGCGATCATAGCTAGAGGTCA
CAATAGTGTGGAGCGATTAAAAGACCCGACAGCGCATGCTGAAATGATTTGTATTAGTGC
GGCAGCAGAGTATCTCCAAAATTGGAGGCTAAAAGATACCACTCTGTATTGTACTTTAGA
GCCCTGTCTAATGTGTGCGGGAGCAATTCAGTTAGCGCGTATTCCCAGAATTGTTTGGGG
GGCTCCTGATTTGCGATTGGGGGCTGGAGGTAGTTGGTTAAATGTTTTTTTGGAAAAACA
TCCTTTTCATCAAGTAGAGTGCTGCCCAGGGATTTGTCATCAAGAGTCTGAATGGTTGAT
GAAAAACTTTTTTTGGGAGAAAAGAAAGGAGAAAAATGAAAAATAAAATTTTTGAGTTAC
TTAATCACCTATATTCTAAGCAGGAAAAACGGCTAATGACTCTGGGTACTAGCATGGTTC
CCGAATTGACAACAGAAGATCTTTTACAGCCGATGGATTATGATGAACTCGAGGGGAACC
CTTCTTTTAGATTTGAAGAGGGGGTTTTGAGTGGGATAGGAGAGGTTAGAGCCGCTCTTT
ATTCCTTTTTTTCTGACCAAGAAGACTCCATGCGTGAGGAGTTTTCTAGCGATATATCCC
TCTGTAAGGATTAGGAATTTTCTCTCTATAGCAAAAAAATACGGCTAAAACCATAGATAG
CACAGAACCGAGTAAGGCTGCGTAAGCTCCGGACAGAATAAGAATAAGAAAATAGAAATG
CAGAAGAAGGATGAAGCTCCATTTTCTAGATAAAGAGATGGGGAAAATGGGAAGAGTAAG
TCTTTTTTCTGGATCTAAGAAAACTCGCACGATCAAAAGGGCACAAATTAAGCTTTCTGG
TCCAAATAAGGATTGAGAGCTGCCGATTAACCATAAGAAGGCCCAAATGCTAATCCCCAC
GATACTTACTTGAGTGGTAAGAAGAAAAATAAAGCGGCTCATTCCTAATTTGCGGATAAT
CGCATCTGTAGCTTTATAAAATAGAATGAAATCCAAAGTATTACGCATGAGCAAGCGTTG
CGTAATTTCCAAGCTCCGAGAATCACTAAGATTTAGGGTGTCTGCTGTGACTAGAGGGTA
GGTAAACCACTGCCAAAAATAATGTTGACTGATCCCTTTCACGGAAAGAGCGAGCCACTC
TATAGGGCCACGCATTTGAAAAAAATATTGTAAGAAAAACGCGATGAAAGGAGCTGAGCA
GGAAGTTACCAGCACTAAAAGAGGAAGCCGTTTAAGGGCTCTACCTAAAAATGGGGTGTG
TTTGTACTTGTCTGGGAAGATAACTCTCATGAAGGAGAGACCTTTTTGCAAAAGTGTTTA
CAATGGGCCCTATTATCTAGGCTGTGTTTTTGGCTGTCAACCTTCCTTTTGTTCTCTTAT
AAGTTTGTTTTTTTAGGCGCAAGGAAACCTCAGCGCCTAAAAATTTAATCTGAAGGGGAG
GTTGTAAGGTTTGCTTTAATAGTTAAATCGACAAGAGAGGAGAGGAGAGCGGAAACTGCT
TGAAGAATTTGCATGGATTCTGTGGATGTAGCATTCACTGATTTTTGGTTTGCTTGGGCG
CGTTGTTGAGCGGCTGCTAGCTCTTGTTGGATAAGCTCCCTATTGGCAGTAATTTGTTGG
TTGGATGTCTGAAAAGCTTGAATCGTAGTATTGTTAGTGTATTCATCGTCAGACCCTTGT
TTTTTTTCCAAAGATGGAACGTATAACAATGGGAGGTTAATCAGCTCTTTGGTTTTGCGT
TGTTGTTCGAGTGTATTTTCTTGCAGAACAGACATAATGGCCTGACTGTACTCTGTTGTG
GATGAAGAAAGTTGAAGCATGACAGCGATGCAAAAATACATAGCAGACTGCTTATTGATT
TCAATGGATTTGGGTACTACCAACGTGGAGTCTGGTGTAACAATAGTTCTCTTTGGTAGA
TCAGGTATGATTGCACTACTCATCTGGATACCTTTTTTTAGATGTTTGCGATCAAGCTAA
CGATTTGTGAGAATGTTTGAATGAGCGCCTGACCAACTTGCAAAGATTGTTGGATAATGT
TGTTGTTTGTGTTTAAGTTACTAGAAATTACCTGAGAGGCATTCCCTAATCCAGATATCT
GGTTTTGGATCGCTTGTCTAGATGCTCCTACGGCTTGGTTAACGGATTGTACGTTTTGCA
AATACGCGGAGTTTTGTGAGTTTACTTGGTCTTTAGGAATCGTTGTATATTGGTACAGAG
CTTCTTCATTGTTTAAGAAGGTTTGTGCCGCAGCATTCGCCTGAAGTTGTTCTGCAACTA
GTTCCAGGTTATGTTGAGCCACAAGCACAGATTGGTAGATGTAGTAAACTGTAACGATAA
GCGGATTAGAATCTTTCGCAAAGCGAGATATAATCTCATCGGCTGTTGCGGAGTTAGTTG
TTCCTGTAACCGGAGGAGTTTCGGGTAATTGTACAGCGGCTTTCACTGATTCTTGAGGAT
GAAACCACATATTTTTTGCCTCAAATTAGTCTAGGGGGTTAAGACAGGGGTTTGTTTAAC
TGGTTAACTGTGCTACCTACGGAGTTCAAAGTTTTGATGAAAGAAGAGTTCATTTGTGCG
ATTTGTTGCATGATATTGATGTTTGTGGAGGCATGGGAAAGAATAATTTGTCCGTTTTGT
CGGGCGGTTACTAATTGGTCCTGAATGTTAGATCTTTGCGCAGAATAGTTTTGGTTTTGG
TTTTGTACCCGTGTGATTTCGTCCTCTTTGGCTCCAGCATTAACAACGGCGTATTTAATG
CGATTAGTTTCTTGGTTTAATTGTTGTTGGATATTAGTATTGTCGTTGAGTTGTTGAGAC
TGTGTAAGAACCGTTTGCTGACGTATTTCTACAGCCTCTAAAAGAAGCGAATAAATACCG
AATAAGAGTTCCGCCATTGGAGGGGTTCTCAGTGGTTCTAATGGAGGTAAAGCAGAGACG
TATTTTGAGTCTTTTGCTGGTGGGATAGGTGCTGACATATTCTAAAATTTTTTTTGTTTT
TATTTTTTATTTTACCAGTAATTTCTCCCTTTAATAAAAATAATATTTTGTTTTAAAAGT
ATGCTTATTATTTAACCCCTTTTCTTTTAAGTGCTAAAAGCCTTTAGAGGGGAATAGGAG
CCTTTCTTTTATGTTCGAATAGAAAGTTCGATCTAACGTTAGTGACGAAACGTCCTGAGT
GTGACATTGGTGGGGATGTTAGAACAGGAGGGCAAATAGTAGTAATTAAGTATCTTAAAG
CTCTTTGTAGGAAGTTGCAGGGAGTGTTGGAATAAGAAATTTTCTGATTAAGAGGGCTTT
GTGACAGAGGTTCAAGACAGCGAGCAATTGGATTTTTTAGAAGGGGATGATATTAGTGCT
TATGTGGTACTGACTTGTGGGCAACCCTCGGCTGATGGGAAAATGAACGTCGAGATGGTT
TATGAAGGAGATCGAGAGTTGGTTAGATTTTTGTTAACCAAAGCGTTAGCTTCTTTAGAT
CAGCCCTAAACAAAAAAGAGGGTTCTAATGGGATTCGGCACTGTACGAGGAAAAGGAAAA
GCTTTGAAATCCTTATTCCTAAGGCCTCTACAGAGTCTTGAAGTGGGCCTTTTATCATTA
CCTATAGTTCTATTGTTGGGTGAGGTTGGTTGTTTATCTCTGATCTCCTCGGTTCCTTTA
GTAGTCGTTTTGGGTGTTATCGGTGTCTCCGTCGCCTTAGTTTCTTTTTTCCGTAATTGG
GGCTATGGGATAGCCATTTTAGGGGCTATATTTTTGGGGATATCACTCTATAATCATTCC
TCTATATCCATTTTTTGGGGAAGTTTACTAGTCTTTTCGTTCGTTGTTTCTCTTGGAGTA
TTTTTACTGAGCGTTTCCTTGGTTGAAGGCCTTATTAGAGAGAAAACAGCATCCTTAAAA
AAAGTATCCATTTGTCGTGATGAACTTCAAGAATCATATAATCGAGAAGTGCAAGAGAGA
AAAGATGGAGAGCTTTTTTTCCAGGGACAAGTAGCTGCTTTGGAACGGGAGCTTTCAGTC
TGTTCTGATCAGCTTCAAGAGGTTTCTAGGAAATATACGCATGCGCATGAGGATTTGCAA
GTTCTTATAGACCAAAGGGATGGTTGGTTAAAGGACTACATGACGTTGCATCAAGAGTAC
GTTCGGGCTATTTCAGGGTATGAAGAACAAACCCTTTTCCCTTGGAGGGTTTTCCAAGGA
CATTCTCAAGAGAGTGTGGATGATTCACAGCAAATACAAGTTTGTGAAAAACTTGCTGAT
TTAGAGAAGCTATGTGAAGAAGAAAGCGGTAGCAAGCGTTATGCTGAAGAGCGTTTAGAA
AAGGTTTTATCAGATCTACTAGAAGCAACTCATCATCGAGAGAGTTTAGAAAAAGAGGTT
GTCGAGAAAGATAAAGAGATCGAAGCTCTAAAACAAGAGATTTCGATGGAAAAACTCCAG
AATTCTTCTGCTCATCATGAAAGGGCTGTTTATAAAGGTAAGTACTTGCAGTTGAGAGAA
CAATTCCAGGTGAAAGATGCCTTTCTTAAGAAAGCTAGACGCGAACGATTTTTAGCTCAG
GAACAGCTATTGGCTTTGAAACGGGAAGAGGAAGAAGAAGCCTCAGATCCGTCCACGATG
GATAGTTTTTTTATTATTCAAAACCTTTTATTACAGATTGAGGCGCTAGAAGAAGAAATC
AATTATCTAGAAGAGTTAGTATTTCATAACCAGAATCTGTGATAAGCACTGTGTGCTCCC
ACTGTGCGCTAGGCTGGTGGTCACAGGTTCTTGCTTCCCAGTGGTTCGTGGGGTCAATGA
ATCCCTCCTTCTTCCCTACATTGATCATAGGTTCGATAGTAAAGGTCATCCCAGGAGCCA
AAGGAATCTTACACGAATTTCTATGGTGTGCAACATAGGGATTTTCATGGAATCTTACTC
CCACTCCATGTCCGACAAATTGATCAACAACAGAGAACCCATATCTGGCAGCACAATTTT
CAATCACTTCGCCAATTTCGTAAAGAGGAAGATTGGGTTCTAAGATAGCAATAGCGGCGT
TAAGAGCTTCTAGAGAAGCTTCACAGACCTTTTTTTTGATCTCTGGTACTTCTCCAATCA
TAACCATTCGGCTACAGTCTCCATAAAATCCATCTACAATGCAAGAGACATCAATGTTCA
TAATATCGCCATTTTGTAAAGGGGTATCATTGGGGATCCCATGGCAAATAACTTCGTTAA
GAGAAGTACAAATAGTTTTTGGAAAAGGTGGCTGCCCGTAATTTAGGGGAGCTGGAATGG
CATTATACTGTTTATGTAGATTACAAGAGAGTTGATCGAGTTCATTTGTAGTTACTCCCT
CTTTAGCAGCTTTACATAAAGCATCAAGAATTCGAGCTGTAACTTGGCAAGCTTTACGAA
TCTTCTCTATTTGATCAGGAGTTTTGATGATAATATCGTAACGAGAAGCATAGAGCTGTC
TTAAATTGTCACTAGGACGTTCTGGCTTTGTAGGGTAGTGGCAGTGTTTCCATTTTTTCT
GACTGCCACACCAGCAAGGGTCATTTCTTTTCATACAAGGAACCAAAAGAAGTGGTTTTT
GATTGTTTTTTTTCTTTCTATTGAAAATAGAGGGAATACTCTAGGCCATAACATAATACC
CTATATTGAAAGCTGTGGAAATAGCTTTTAACATAAGATTTCCAGCCATTAAGGCTAAGC
TAATGCCAAACAATCTCTCTAAAGCCAGCAACCCCATTTGGCCGAACAATCGGTTAATGG
AGCTGGAAAAAAAGAGCGTAATCAAGGAGAAAGCCCAAGCGAGCATAATAGCTCCTAAAA
CAAGCTCTTTTGGAAAGATGCCTTCTTCCATATGTCCTAAGGTAGATGTGATCGTAGCGG
GACCTGTGATAACAGGAAACGCTAAAGGATAGAATATTGGCTCATCCTCGTATTGGTCAA
AGGTTTCTTCTTGGGAAGGAAGCGCTTTCATCATATTAATGGCAAGGGATCCAAGAAGAA
TCCCTCCTGTTAATTGAAATGCTGGTAAAGAGACTTCTAGTAAACGGAAGAATCCTTGAC
CAAATGTTATAAACAAAATCAAGGTGAGCAGAGCAAAGATACACTCCCGCAAAATAATGC
GCTGCTGCTTTCGGAAAGAGAACTTCTTCAATAACGCAACAAAGACTGGTAAAGATCCCA
GGGAGTTAAAAAGAGCATAAAAAAGTAAGGTAAGGCGAAACAGTGAATGTAGCATAAATA
TACCTCTGCTTTCTTATAGGAAAGTTTGCTGTAAACCAGATACAAGGAGTTGCGCGCCTA
TAATTACGACAACAAGTCCTAAAATGGTTTGTGTTGCAATGATTGCCTGAGAGCCTGCCT
TGCTGGTTAGATGGAGAACAATTGTAGTTATCGACATCATTAACCAAGAAAGAAATAGCA
ACGCACAAATAATAGAAAAGGGGATTTGTTGCGTGGTTAAAGGTGCGCAGGCACACAACC
ACGAAGGCCCAATCATCAAAGGGAGCGCTATAGGCGCTACTTTGGGTGCATGAGAAAGAG
AGGAAAACTTACCCCAACGGTCTGGATGGGTATTCCGAAGGATTGCTCGCATGCCCGCTA
ACATAACTCCGCATCCTCCAACAAAAGTGACTGCGCACGGAGGTGTTTGCAGGGAGTAAA
TAAGCCCTGAAAGCCCAGGATAAAAAATAAATACCCCTAGAAGAGCAAAAAGACTTTCGC
GGATCAGTAGTAGAGCTTGGCTTTTTTTGGATAGATTACTAAGGATTTTATTGAGGACCT
CGACATTAGTCATAGAATCCGAAGCCAAAAATAAGATACAGCTCTGAGACAATAAAAAGA
ATGACCAGTCCATAAAATATATTTGTAAGAAGGTTGATTGTGTCTGAAAAAAAAAGACCT
TGGAAAATTTTAGTCCAAACTGAGATTTAGTGAAACTGAATTAATAAGAGAAGATTCAAA
AATCTCATTGTTATCAAAAAAATGTGACAGAAGGACAGATGAGGAAATCTAACAGAGATC
TGATGGATCATTAGAAATCAGGGTTTCGATAACGAAAGAATCAATAGATGCTTGCAGATC
GGGATAAGTAGAAGATAATGTTGAGAGTAAGGTTTGTAGTAATTCCCGTGATAGAGAAGA
TTGTGTTTTAGCGAGTAAGGGAAGCGTAGCTTCCCATTGTGCTAGCTCATCGGACCGTAT
CTTAGGAGAATCTTTGGTGGCTTCTACATAGATCGCGAAAGCATCTTGGGGATATTCTTG
GCAGAAATTTAAACTACGCGATAAAGCTTTTTGCATGCTACGAATTACCTGAGGAGTTGT
GGCATGAGATCCTCTTTTCCCACATAAAAGGAGCTGTGGACCGGTAGGAGATCCATAAGT
GTCGGAAAGGAAACAGTCGGTGGGGGCTCCTTTCAAAGAAATAGTTACCCCTTCAATGTT
ATAAAAAGCGCCATATAAGAAGTCTATTTGGTGAGAGAGCATGGGAGAAATCATATCCGC
ACTAACATTTTTGATAGCTGAAGGAACAACGTGATGTTCGCGTAAAGATTTGAGTAGTTG
CGGTAGATTTTTAGAATCATTGAGGCAAAAGCCGAGTACTCGGCCATTAAGATCTTCCAG
TTTGTTAATTCCCTCATGTTTTCGGTAAATGAGTCCTTGCAGAGAACTATCGATTAGTCT
ACCAACAACCTGAATCGGAGCCCCTCTAACCGCAGTTTTTAATATTCCCAAGCTGTGGTA
GAGGGTGTAATCCACTTTTTCAAGAAGAAGATGAGGAATAGAGGAGCAGGTGTCAGTATT
TTTTTGCAGAGTTAAAGAAATACCTTCATCTAGAAAAAATCCTTTTTCTACGCCTACATA
AAGGGGTACGTGGTTGGGATTAGGAGTCCAGTCTAAGAGTAGCGTAAAGGACTTTTTAGG
AAGGGGAGTAGTATCAGTGGATTTCTCTTTTAGGCAAAATAGTCCGATGAGCAAAGTAAG
AGGAATGAATGCAAAGCGCCATTGTTTTTGTGGGGATTTACGAGACGATTTTTCAGTTCT
GAAAAAAGAGAATACACTTCGTTCAAGAAGGAGAATACTGTAAAACAGGCTTAAGGTGAG
TAGGGTAAGAACAGATATACCTGCTAGAGCCATTGCCATATCATAGTTTCTTCGACTTTC
TAAAATTAGGATTCCTAAACCAGATTGGGCTGCCACCCATTCTCCGGCAATAGTTGCAAA
TCCTGCTGCACTCATAGCGATCTTAAGACCAGAGAAAATATGGGGGAGTCCATGAGGGAT
TCTTAGTTTAATGAGGGTTTGCCAGGTGGTTGCTTGACAAAGAGTAAATTGTTCTAACAG
CTCTTCGGGAGGATTTTTGATTCCCTGATGAATAGTTAATGCTAAAGGGAAAAAAATGCT
TAAAGCGGTTGGAATGATGACGGCCCTAGCTCCCCATCCAAACCAAAGAACGATTAAGGG
AGTCAGAGTAAACATAGGAAGACACTGCACTAGGACGCATAAGGGATGTAATACTCCCTG
AATGGAAGGGAATAAAAGCATGGTAACAGAGAGAGAGATCGAAAGTAGTAATGCTAAAAA
GAATCCTCCTAAAATACCTTGAACTGTATACCAAGAATGTTGAAGAAGTACCGGGAAAGA
GTTGATTCCTGTCATAAGCACTTTAGATGGAGGGGGGCATATAAAGCCAAAACTCGGGTA
GTTTTGAGCAAAAAATTCCCAAAATCCTATCAAGGTGAGGATCATAAGTGCATAGCTAAT
AAACTTTTTCATGAGAGGAGAAAAGACTTCGTTATCGGAGGAGCATAAGGAAAGAGAACA
TATGCGGCAAGAGAATGATAGTTTAGGGATTGTAATGGTTCCTGAAGATAAATTATTTGG
TGCTCAGACGGGGAGATCAAAAAATTTTTTCTCCTATGGAAAAGAATTGATGCCTATTGA
GGTCATTCAGGCGTTGGTAAAAATTAAAAAATGTGCAGCTAAGGCAAATGGAGATTTGCA
GTGTCTCGATGCTAAAAGGCGGGATATGATTGTGGCTGCTTCGGATGAAATTCTTTCCGG
AGGATTAGAGGAACACTTCCCTTTAAAGGTATGGCAAACAGGAAGTGGAACCCAAAGCAA
TATGAATGTGAATGAGGTAATCGCTAATTTAGCGATTAAACGTCACGGAGGGGAGCTAGG
AAGTAAAAATCCTGTGCATCCCAATGATCATGTGAATAAATCACAGTCTTCTAACGATGT
TTTCCCTACGGCCATGCATATAGCTGCTGTGCAAAGTATAAAAGGTTCTTTAATACCGGC
ATTAGAACATTTACAAAAAAACCTTGATGCCAAAGCTTTAGAGTTTTCTAGAGACATTAA
AATTGGAAGAACACATCTAATGGATGCCGTTCCAATGACTCTAGGGCAAGAGTTTTCTGG
GTACAGTCATCAGTTACGTAGTTGTTTGGAGCGTATAGGTTTTTCCTTAACCCATCTTTA
CGAATTAGCGATTGGAGGGACTGCTGTTGGAACAGGATTAAATGTTCCTGAAGGTTTTGT
AGATAAAGTAATTTATTATTTAAGGCAGGAAACGGGAGAGCCTTTTATTCCGGCTTCTAA
TTATTTTGCCGCATTGTCGAACCATGATGCTTTAGTGCAGGCTCATGGATCCTTAGCTGT
TTTAGCTTGCTCTTTGATTAAGATCGCCACAGATTTGAGTTTCTTAGGTTCAGGACCTCG
TTGCGGGTTAGGGGAAATTTTTTTCCCAGAAAACGAGCCGGGATCTTCCATCATGCCTGG
AAAGATTAATCCTACTCAGAGTGAAGCTCTACAGATGGTGTGTTCTCAAGTTATTGGTAA
TAACCAATCCGTTATTTTCTCAGGGACTAAAGGGAACTTTGAGCTAAATGTTATGAAGCC
TGTGATTATTTATGATTTTTTGCAGTCTGTAAACTTGTTATCGGGAGCTATGAGATCCTT
TGCGGATTATTTTGTTAGCGGATTAAAGGTGAATAGAGGACAACTGCAACAAAATGTGGA
AAGATCTTTGATGTTGGTTACGGCTTTAGCTCCTGTTTTAGGATATGATAAGTGTTCGAA
GATTGCTCTAAAAGCTTTTCATGAAAATTTGAGTCTGAAAGAGGCCTGTGTATCATTAGG
TTTTCTGTCTGAACAAGAGTTTGATACACATGTTGTTCCGGGATTGATGCTAGGGAAAAG
AGAAAGGGAATAGATTTTAAGAAGAGGGTATGAAAAACATCCTCTTCAATCCTAATCATG
AAGAGGATGAGGAATCTCAGAATACCTGTTATGCTATTGAGAAGATTTGCTCTCTAGCTT
AATAAGAGCTTTAGCAAATAATAAAGCTCCTTTGATATTTGAAAATATGTGATCTACTCC
GATCAACTCATCCACGTGATATCTTCTTAAGTCATTGAGAGGAGTTTTCTTTACGCCTGC
TAAGAGCAGTAAAGTTCCTTGTCTATCGCATTCCAAGAAAAATTCTTCTAGGGCATGCAT
TGCCGATGCATCGATCGTAGGTACTCTGGTCATGCAAAGGATGAAAATTCTTGGAGGCTT
TTCAATTTCATTTAATAAATTTTTTAATCGATCAGCAATTCCAAAGAAAAAAGGGCCATT
AATTTCATAAATTTCTGTAAAAGGAGGCACTTCATTTTTGCTAAATAGTAGATCATTCTG
AGGTTGTTCTGACTCATCAAAATACTGTGCAGTGGAAATGACATCGGAAAGATCGCTCAT
TCGTTTCATGAATAAAAAAGCTGCGAGCATCATTCCTACTTGTACGGCAGAAGTGATTGT
AGTCATTACCGTAAGGATGAACACTGTTAGTAAGACTAAGATATCTTCCTTAGGAGCAGT
GAATAGATGGATGAAGTGGTGAATTTCACTCATATTCCAAGCAATTAAAATCAAGACTGC
AGCCAGACATGTTAAAGGTATTTTAATCGTTAAGGGAGCTAAAAGTAGTAGAATAAAGGT
GAGACAGATTGCATGAATTATCCCTGCAATAGGTGTGCTAGCGCCGCATTTAATACTTGC
CGTGGTTCTGGAAAGAGACCCCGTGACAGGCATGCCTGCAAACAAAGAAGTTCCAATATT
AGCAATTCCTTGTCCAATTAGCTGACAATTGGATTGATGTCTCCACCCAGTCATTCCATC
GGCAACCACAGCAGCTAGCAAGGTCTCGATTCCAGAAAGTACTGCAATAGTCAATGCATC
TGGCATAAGTTGTAGCATTTTTGTAATGCTGATATGCGGGAAAACAGGTCCAGGTAAAGA
ACTGGGAAGAGTTCCATATCGGCTACCTATAGTAGGGATGTCTATTTTGAGAATCCATAC
TAAGGTTGATGCAATGATAATGGAAATCATTACTCCAGGGTAGCGGGGTTTATAATTTCG
AAAATAGATCATTAAAAGTAGAGTAAATAAGCCAACCGCAAAGGTTTTGCTATCCCAGGT
CCATAGATAATCCCAATAAGCTACCCATTTGCCAATAAAATCTAGAGGAACGCCATCTCC
CATTTGTAATCCAAGAAAATCTCGGATTTGAGAAGAAAAAATAATCACTGCGATACCAGT
TGTCAGACCAGTAACCACAGGATAGGGCATGTATTTAATAAAAGTTCCTAACCCTGCGAG
ACCGAAAATAATTAGGAAAATTCCGGCCATTAATGTGATGGTAAACAGTCCATCTTCTCC
GTATTTGACACCAATACAGTAAAGAATAGAAATGAAGGAGCTGGTGGGGCCAGATATCAA
TACACGACTGCCTCCCAAAGCAGAGGCAAGAAATCCTCCAATGATAGACGCTAATAACCC
CTGTAAGGGAGAAACTCCAATCCCTATCGCGATGGCAATAGCTAAAGGAAAGGCTAGAAT
TCCTGCAGTCAGCCCCGCAATAAAATCTTTTTTTAATGTGTTGAAAGAATACCCTTCTTT
TAAGCAGGTAACTAGTTTAGGGACAAGGTGTTTAAAGGATAGTGAAACTTTCACCAGGAC
CTCTTCTGTGTTCGAAAAAGATGGTTCTTTTCTTATAGTAGAAAGGAATTTATCCAACGA
GAAGAGAGGTAAGGAACTTTTCCGTAGGACAATCTTTCTATTTTTTATCACGAATAAGAA
CTAAATCGTAGTCTTTGTAAAACTGTTTTTAACATCGTTGTGTCAACGAATCCGTGATGA
GTCTGTCTTGCAATCGGATAGGATAGCTAAACAGAGAACTGTTTTGGGCTGTGTAGAGAG
ATTCCCAGCTTAGAAGGCTTTCAGTCTCACAGTGAAAACAGGGGTGAAAACACTTTTGAT
GAAAAGGGCTTTCTATGCAACAGTTTTGCGGATGGATGAGGTGAGAAAATACTTTGCAAT
AGTAGGTTTTGATATTTTTTAGGGGAAATAGAGTGTCATTATTTTATTTTAATTCGTCAG
CCATAAGTAGTAGAGGATAGTTTCCTTTTTTTATTGAGATAGAAAGGTTTTCCCTATAGT
GTCGAAAACTACTTTTGTGTAACATGGTCTGGATTTTAGCCTTAGTAATCTTGTCTTTTG
GATATTTCCTCTTTCGAGGGTTATTGTGTGCTAAGAGCTGGAGCCGAGCCCAAGATCTGC
GTACAAGGTTGGATTCTGACAGTACGATGATATGTGTATACGCAGGGCCTTTTGGTTTCT
CGTAATTGTTTTTGCCTAAGCTTCTGAGGGTTCTTGTTTTTCTGAATGAAGCCCTCAGAG
TAAGATGCTTCTCGAGGTCTTTATGTTGAAGTTTCAGTTGTGTGCGTTGTTCCTTTTCGG
GTATCTCGCGATAGTTTTTGAACACATAGTTCGGGTAAATAAATCTGCGGTCTCTCTTGC
TATGGGGGGCTTGATGTGGTTAGTCTGTTTCTCCCACATGCCCCATATCGATCACGTTAT
AATGGCCGAAGAAATTGCTGATATGGCACAGGTCATCTTCTTTTTATTTGCAGCCATGGC
CATTGTAGAGCTCATTGATGCTCATAAAGGATTCTCTATTGTTGTGCGGTGCTGTAATGT
TGAATCCAGAAGCTTTTTGCTTTGGGTATTGCTCACTCTTTCCTTTTTCTTATCTGCAGC
TCTAGACAACCTCACGTCCATTATTATCATTGTTTCTATTTTGAAGCGTCTTGTTAAAGC
TCGAGAAGATCGGCTATTGCTGGGAGCACTTTGCGTGATAGGGGTAAATGCAGGAGGGGC
ATGGACACCTTTAGGAGATGTCACAACGACAATGCTTTGGATTAATGATAAAATTTCGAC
GGCAGGGATTATTACCTCTCTATTTCTTCCTAGTGTGGTTTGTGTAGTTGTTGCGGGAGT
TTGTGGTCAGTTACTGTTAAAAAAGCGTCGTTGTTCAGGATTATTAGAGGATCTTGATAG
TGAGCCCGCTCTCCCTAAAAGTAACCTAATTGCTTTTGTTGGTTTTGGCTCTTTACTTAT
GGTTCCTATGTGGAAAGCTGTATTGGGAGTGCCTCCCTTTATTGGGGCTTTGCTAGGACT
TGGTTTAGTTTGGCTTGTTAGTGATTGGATTCATTCTCCTCATGGTGAGGGACGAAATCA
TCTGCGCATGCCGCACATTTTAACTAGAATAGACATTTCCTCTGTTACATTTTTCATTGG
AATTTTGTTAGCTGTTAATGCACTAGCGTACTCTCACGTATTGCAAGATTTATCCGTGAG
TATGGATGCCGTATTTTCTCGCAATACCCTTGCTATTTTACTAGGCTTAGTTTCATCTGT
CTTAGATAATGTTCCGCTCGTTGCTGCTACAATAGGGATGTACGACCTTCCAATGAACGA
TCCTCTTTGGAAACTCATAGCCTATGCTGCAGGCACAGGAGGAAGTATTCTTATTATTGG
ATCTGCTGCAGGAGTTGCCTATATGGGAATGGAAAAGGTTAGCTTCGGTTGGTATGTGAA
ACATGCTTCTTGGATTGCTTTAATTAGCTATTTTGGGGGATTAGCAGTGTATTTTCTGAT
GGAAAATTTCATGGGATTATTCGCCTGATTTTGTCAGAAGATATAGTAAAAAATTTTTTA
AAAATCTTTAAATAAAGGTGCGCTCCCAATATTATAGGCCCCTTTTTGAATGGAAAAATG
GGTTTTGGAGAACATCGATTATGAAAATGAATAGGATTTTGCTACTGCTGCTAACCTTTT
CTTCCGCTATACATTCTCCTTTGCATGGGGAAAGTTTAGTCTGTCAGAATGCTCTGAAAG
ATTTGAGTTTTTTGGAGCATTTGCTGCAAGTCAAGTATGCCCCTAAAACTTGGAAAGAAC
AGTATTTAGGTTGGGATCTTTCTAAAAGCTCTGTTTTTGCAGAGCAGAAATTGCGTTCCG
AGGACAACCCTTCAACAAGCTTTTGTCAGCAAGTAATTGCGGACTTTATTGGAGCGTTGA
GTGATTTTCATGCCGGGGTCTCTTTCTTTGCTGTAGAGAGTGCCTACCTTCCCTACTCTG
TACAAAAAAGTAGCGATGGACGCTTCTATTTCGTTGATGTAATGACCTTTTCTTCTGATA
TTCGCGTCGGGGATGAGTTACTTGAGGTAGACGGGCAGCCTGTTGCAGAAGCACTTGCTA
CCCTATATGGAACCAATCACAAGGGGACTCTCGCTGAAGAATCTGCTGCTTTAAGAACGT
TATTTTCTCGTATGGCTTCTTTAGGACATAAAGTCCCTTCCGGGAGAATCACCCTCAAAG
TTCGTCGTTCTTCTGGTTCTGTGAAAGATGTGCGAGCAAAATGGCGTTATACTCCAGAAA
GTGTAGGGGATTTAGCTACGATAGCTCCTTCCATAAAAGCTCCACAGCTGCAGAAGTCTA
TGAGAGGGGCCTTTCCTAAAAAAGAAAGTGTATTTCATCAGTCGAGCACTCTGTTTTATT
CTCCAATGGTTCCTCATTTTTGGTCGGAGTTTCGTAATCACTACGCAACGAGTGGTTTAA
AAAGTGGGTACAATATTGGGGATACCGATGGATTTTTCCCAGTCATGGGACCCGTTATTT
GGGAGTCGGACGGAATTTTTCATGCTTATATTTTCCCCTTGGTTGATGAAAATGGTAGAA
GCCATAACGTAGGATTTATCAGAATTCCTACGTATGGTTGGCAAGAGATGGAAGATTTAG
ATTCTATAGGGACACCTCCTTGGGAAGAGTTTGGTAAGATCATTACGCTATTTTCTGAAA
AAACAGAGGCTTTGATCATTGACCAAACGAATAATCCTGGGGGGAGCGTTATGTATTTAT
ACGGATTGCTCTCTATGTTGACGGATAAACCTTTAGATCTTCCTAAACATAGAATGATTC
TAACTCAGGACGAAGTAGTTGATGCTTTAGATTGGTTGAATTTATTGGAAAATGTGGATA
CAAACGCAGAGGCTCGGATTGCTTTGGGAGATAATATGGAAGGATATCCCATTGACTTGC
AGGCTGCTGAATATCTGAAAAGCTTTGCTCATCAGGTATTGGCATGTTGGAAGAATGGAG
ATATCGAATTATCTACACCGATTCCTCTTTTTGGGTTTGAGAAAATTCATCCACATCCTC
GAGTCCAATATACTAAGCCTATTTGTGTTTTGATTAATGAACAGGATTTTTCTTGTGCGG
ATTTCTTCCCTGCTATTCTGAAAGACAATGACAGAGCCCTTGTCGTTGGAACTCGAACAG
CGGGAGCTGGGGGATTTGTCTTCAATGTACAATTCCCTAACAGAACGGGAATTAAAAGTT
GCTCTTTAACAGGATCTTTAGCAGTTAGAGAGCATGGGGATTTGATTGAAAATGTTGGGG
TTGAACCTCATATTGAAATTCCTTTCACAGCTAATGATATTCGTTATAGAGGGTATTCTG
AATATATTCAGAAAGTACAAAAATTGGTTGCTCAGCTAATCAATAATGACAGTGTAATTA
TTCTCTCAGAGGATGGAAGTTTTTAACTGTTATGTTTATTTGTAAGTTAAGTAAGGGCTT
TTCGACTTTGTGTCGAGAGGCCCTTATTTTGTTTAAAATGTTAACGAAAGGAGGAGATAG
TGCATGCGTAAGGTTATCATCTGTTCTCCTAGAGGTTTTTGTGCTGGAGTCATTCGCGCG
GTACAAACTGTAGAAAGAGCTTTAGAGAAATGGGGAGCTCCTATTTATGTTAAGCATGAG
ATTGTTCATAATCGTCATGTTGTGGATAAGCTACGGGCTAAAGGAGCTATTTTTATTGAA
GATTTACAAGAAGTCCCTTGCAATAGTCGAGTTATTTATTCAGCGCATGGTGTTCCCCCT
TCTGTAAGGGAAGAAGCTAAAGAAAGGGGACTAATTACTATTGATGCAACATGTGGTCTT
GTTACAAAAATTCATTCCGCGGTCAAAATGTATGCTCGGAGGGGATACCTTATTATTCTC
ATAGGTAAGAGAAAACATGTTGAGGTTATCGGGATATGTGGTGAAGCACCTGATAAAATT
ACTGTTGTGGAAAATATCGCTGAAGTAGAGGCGCTGACTTTTAGTACGAAGGATCTTTTG
TTCTATGTGACGCAAACGACTTTAAGTATGGATGATTCTGCAGATATGATCGCTGCTTTA
AAAGCTCGTTATCCTCAAATTATTACATTACCAAGTTCTTCTATCTGTTATGCTACGCAA
AACCGTCAGAGCGCTTTACGCAATATTCTTCCGAAGGTGGAATTTGTTTATGTAATAGGG
GATCCTAAAAGTTCCAATTCAAATCAGTTAAAAGCAGTTGCTGCAAGACGCGGTGTTGTA
GCTCGGCTTGTAAATAATCCTGAAGAAATTACGGATGAAATTTTACAATATTCTGGGAAT
ATTGGTGTGACAGCAGGAGCTTCGACTCCTGAAGATGTTGTACAGGCTTGTTTAACAAAA
TTACAGAAACTCATTCCAACTTTAGTTGTAGAAACGGATCTTTTTGTAGAAGAAGATACC
ATATTTCAACTCCCTAAAGAATTGCAGTGAAATCAATAAGATGAAGAAACTTCATCTTAT
TGATAAAGACTGCGGGCAGCATCATGTTGTGTTTGTAGAATTTGTAGTAAGAAGCTGTCC
ATATTTCTCCAGTGATCTTTGAGCTCTTCTATTGATCGGACCATTTCATCGTGTTCTAAG
CGAAAAATTTCTTTATAACTTTCTGCTATAGTTCGTGTTGCATTGGCACGAAGATCATAA
ATAGTTGAAGAGACTTTTGCTAACTCGGACAGAGAGGCACAGACTTTCCCCATTCCTTCA
AAGAAAACTTTTGATGAAGATTGTTTCCAGCCTCCCGTTGCTCTACGGATGATATTGAGT
AGCCCTTCTCCTCCGACTTCTCCAATTATGGGAGAAATCGCTCCGAAAATACCTAAGGTA
GCTGTGGCAATGCCTAGCCATTTTGTAATTTGAGCTTGTTTAGAGAAGGAATTAGCAATA
GTTTTAGCTTCCTGCATGAAGTGTTCTCGAGCGGATCTTCGTTCAAGAAGATTTTGTTCT
CGGCTGTTGAGCATAAGTTTCATGATTTCTGCACAGATGCGCAAAATATCTAAATGGTTT
ATGCGCATGCGTAGCAATTGACTGAGTTGAGACTGGGAAAGAGCAAACTCACAAACCTCT
TGAGGTAAAGATTCTGGATGAAAGTTTTGTTTCTGTTGTTTCCTTGTACAAGGAGAAACA
TCTGTTTCATTTGATAAATCTTCCTTTTCTTCTTGTTGGTCAGAGTGATCTTGATTGTGA
TTGCGCTCCTGATCGACGTCTTTAGAATGACTTTCTTGATCATGTGATAGCCTTTCTCTG
ATAACAGTCTCTTTATGTGCCGCTGTCTCAAAAAGCGCCATAGGGCTGAGAGGTGCTCGA
AAGGGAGAAAGTTTCTCTCGAGATGAAGAAAGATGACTGGAATCCTTGGTAAGCATTGCA
GAGCGATTTTTCACTGAGGCAAGAGGACTTTCTTTGCTGAAGATCTTAACAGGAACATTC
AAGGTTAGAACTGTGCTTCGTGAAGTAGCTTGGTTAGTTTGTGTAAGATGAGGGCAAGGT
AGCGAAACTGTAAGTGGTGTGCCTCTTAGAGGAACAGTTTGTTGTGAAGTTGTGCATAAA
CGTCCTTGCATAGAAGAGGTTGAGGAAGTTTTAGGGGAAGGAATTGTGCGTTGCAGCATG
CTTTGGCTTTGAGAATGATTGCGCTCCGATTGACTTGTTGAGGATTCCTGAGTAGATGTG
GAGATGATTATTCGAGAAGAAGAACCGGATTGTTTAGAGGTATATTGAGTAAGTAGAGGC
TCTTTTTGTGGAGAAAAGTATTTGGTCTCGGGGGAAAGAGTTTTTTCTGTTTGTGTAATG
ACAGATACACAAAGGTCAGAAAGGTTTCTTACTAAAGCTAATTGCTGTGATTCGGGAACT
TGCACGTCGATAGAAAGATCAGAGGTTGCTTCACAAGCAGTTTCTGGCTGCTCTCCGGAT
AATATTATTTGTGGTGAAGGGGGTGTTTCTTGAGTTGCTGGGATCGTCATAATTCTGAAT
CGCTATCGTAAGGCTTCTACAAATGTCTGGCCAATTTCTTTTTGTAATTGTAGGGTTTCT
GAGAGTTGTTCAAAAGAGGTTTGCATAGAATCAAGAAGCTGTTCCGTACGTAAAAAGTAT
TCATCACGTTCCCAATTCACTAGCTCGATCTGTGCATCGATTTGGGCGCAACGTGCACGA
ATTTTTTGGCTGCTGGATTGTAAAGAAAGAGCAATACCCTGTGTCAATCCAAGCATGCCA
GATAATGCTGGGGAAATGGATTTGACAACCCCTTCTAAAAGGGGACTCATTCCTAATTTG
GCAACGTATAAAGATGAGGCTGATAAGACACAGCTGAAAAGGGTTAAGGCGAGTTTAACA
TAACCAAGATAACGGATCTTCCTTTCTAGATCTTTGCCAGGGAGATGTTTGGCAATGGCC
CGCCAACCATCAAAAACTTCTATAAGGGATATAACGATCATAATTAAGGCTGCGAAAAGA
GAGAACCAAGAAAGGATTCCACCTCCCATAGCTATAATGGTTACAGCCACTCCCATTTCT
GCCCACGGGACGATAGCTGCAACGAGGCTAGCTAGAGAATCCCAGAATCGCGTAGTCTTA
GATTTATCAACAATTTTTTGCATCTGTTCGATGCGTTGCTGGTGCAGCATAGTTAATTCT
TTTTGAGTGATTTCTAAATTTTCTTTGTGAGCGGAATAGGCAGAGAAATCTGAGAGAATG
CCCTGTTTGGTGAGAAGATAGCTTAAGGAGAAAATTCCGACAGTAGGAGGAGTAATAACA
GGGACTACTGTTATTGCCCGAGCTTTTCTTTTTTGTATTCTATGAGATTTTTGTTGAGAA
TGCGGATCTTCTTTTGAGGGATGATCAGAAGAATCTGGGTACTCGCTAAATGTTTGCGAC
GGTGAGGAAGGGGAATGAAACCAGGTATTCTTTTGTTCTTGTGCTACGGCATCCTCTTTT
TTTGGTGAAATGAGCTGGGCTTTTAGAAGCGATTCTGTTTTAGGAGATGGGAGGGGTGTG
TCTTCTATGAAGAAAGATGGGCGCTCGTGAGAAAGAGGGGTTGAAGAACTTTCGTTATGA
TCAAGGCTTTGAGGGATTGTTTCTGAAAATTGGAGAGACTGCGAGAAACTTTTTTCGGAG
TTTTCTTTAGGTGGAGTTTGGGGAGAAAAGAGTCCTTTTGCCGACAACGTGCGAAGAGGA
GTTTTAGTATGGTGTTGGGAAAAAAGGTTCCAAGGGGAAGATGTTGTAGTGCGTATGGTT
GCAGAGAGCTGTGAGGAGGGGGAGCTTCCAAAAAGCAGAATACGTTCTTTAGATGTAGCC
AATTGCAGTTTAGCAAGGGGTTTGGGAGAGGATTTAGATCTAGAAAAACAGTTGGCGAAA
ATTTTTTGTATGCAGGGAGGGGTAGTTTCTGTGGATAGAGAGCAGGAAAAAGGAAAAGTC
TCTGATTGAGAAACAGGAGTAGAGGCATCTGGAATATCAGGTGATTGAGAAAGAACGATG
TCTGTTGCTTGTGCAAACCAGGATGACATAATGACGTAAGTCCTCTGTGGTCTTATTTTA
GGCGTACGATTTAATCGCTAAAATCTCTTCTTTTAAAGCATTGTAAGCAGAGCTTATCTT
AGCTTTTTGCCATGCGAGATCTAGGGCTTTTTCAGCTTCTTCAGGATTGTTGAGAAGAGT
GTAGCAGACATAGGCATAGTAATGAGGATAAGGATCTTTTTCCCTTAGGAATGCCGCTAC
ACTATAGGCATGAAGGGCTTGTTGATATTTTTGGAGCATGTGGAGAGAAGCTCCTAATGA
AAACCAAAACTTAGAAACGAAGGGATTAAAGAAAACCAACCAGTAGAAAGCCATAGAGCT
TTCATCATACTCTCCTTGAAGGTAGGCATGGTATCCTTCTTTGTAAATCTGTTCAAGGTC
TTCTGAAGATAATTTGAAAACTTTTTGATAAGTATCCAGAGGAATATTTTTGTTTGGTAT
ATATTTCTCAAAATACGCTTCCATATCCTCTGGAAGAGGATGCAGATGCGGATGAGAACG
AGAGATTTTATCAAGTAGATAGGCTAAATAACGCATTAGGGACGCAAGTTGTGGACAAAA
GTGTCCATAAGTTCCTTCAAGAGTTTCAAAACATTAGATCTTGTTTGATGGCATTGAGAG
ACTTCTTGGAGAAGCCGTTGCATGTCTGTTCGTTCTAATTGAGTAATTTTCTCCATATTT
TCTTTGAACATCTGGATGTTTTCTTTCAAAAGTTTTTTTTCATCTTCGGACCAGTTATAC
GAGTCTCCAATCGAGACTCCTAAGTTTTTTGCATGATCAACAAGAGCGCGCATTTCTGCA
TTTTGATCCCAGTCAATGGCTCCTTTCTCATTGTTAATTTTTGACAATAGCAGAGTAAGT
GAATCAACATTATCTGTACGTTCCTTAACGCGTGCATAGAGCTTGTTTGCCTCGGCCTCT
GCTTGGCCTAAAATTCTGGCCATAAGCTCCATGAAACGGGTGAAAACGTTTTCGATTCGA
GGAGATTTTTTTGGGAGGGATTCCACAGAATTTTGAGAAGAAAATAATGACATGGGGGAA
GGAGGCCTTTTCCGGAAAGTACTTTGACTAGATTTTTGGTTTGGAGTGGAGTTATAGGCA
AAGTAGGAAACGGAGAAAGCCTCTTCAAGATTCTCATTTTCCTGATTCGATGACGTTTTG
TTCTTATTTTTTCTCTCCGACGATATCTTTATGTTTTCTGATTGATCATCTTCCTGATAA
GAATCATCTCCGTTGCGCTCTCGGTCAGAGTTTTCCCTTTGACGGCCCTCTTGTTTTTCT
TTTTCTGTTGAACCAGTTTTGTTTGTTTGTCCAGATAGATCCTGTTCCTTTTGAGAAAAG
AACGTTATTCCCGTTGAGAGCCCAGATTGGTGAGAGCGTGTATTATCGTTAGAAGAGTTT
TGAGAGGAAGTTGGATTAGCTCGGTTATGAGGAACGATAGACGAAGGAACAGCTCTAACT
ATGTTTTGCTCTGAATGTGAAAATAGAGAGGGTTGTCCTTGCATAGCAAGGGGGCGGGCT
AAAGGTTGAGTAGATGGCTCTTTAGAAGAGAGGGAAGGAAGGGACTGTGATGATGCCTTC
GTTTGTAAAGAAAATATGGAAGATTTTGTTGTCGGATTGGGACGATTCGGAGAAACTGTG
CTCTTTTGCAAAGAAAGAGGGGTGTCGGAAGAGGGAGTTTTTTCCAAATCTTGTACAAGT
TCTGCAATTTGAATTTCCAGATCGACTGTTTCAGGAGGAAGGAAAATGAGGTTGTGTTGG
AAAGCTGGGGGAAGGAGTCCCTCCTGAGCTGCATAAATGCTAGCGATTCCTAACAAGGAG
ATCAGAGATTCGTTACACCCCTCTTCAATAGATTGAGACAGAGTGACATCTCCTATGGTT
GTTTTCAATACTCCTCTTTCTTGAACAGTGTTTTGGGATAAATTTTCTAGGTCTCCTTTG
AAAGAAGGATTTGCTGACACACTGGAAAAAGGAGAAGAGGTATCCATAGTTGCAGAAGTT
TGTATCACAGGCCTTTCAGAAAGGAGGGACCTTAGCTAAAAAAGTATTTTTCATGCAAGT
TTGATGATTAATCTTTTAGAAAATGTTACTGTCTGAAATTCAGTATATTAATAGAGATTT
CTATCTGTTGATGATAGGTGGGAATTACGCTGCAGAGATCAGGATGATCAGGAAGAAAAA
GAGGAGATATTGATACAATGGAGTAGGAATATTTATTTTTTTTATCTGATCAAAAAGTGG
AAAATCGCATCGTTCTTATCGATGCATAGAGACAAATAGTCCTAGAAGGTAATTAACTTA
TTGCTAAAATAAGCGGTTGGAGATACCATTGTCTTCTCTATTAATCATCTGTGCCCAGGT
GGTGAAATTGGTAGACACGCTGGATTTAGGATCCAGTGCTTTGCGGCATGTAGGTTCAAG
TCCTATCCTGGGCATGTCTTTCTTTCCAACTTTTTCAGATAGTGTTTGTGTTTTAATCGG
GTAACCATGTCTGTGGCCTGTCTACAGCATTGGAAAAAGTGGGGGAAGATTAATGAAACA
ACTGTCGATCCTTGCAGGAATGCTTTCGTTAAGTTCTGCTGTTTTTGGGGTGGATGCTGT
ACATCTTGAGGATTTGGTTGGTCAATCCGAAAGCACTCTGGTTTCGGGAGTAGAGTTTGA
AGATCAGGAAGGGAGAGAAACCCCTTACAGTTTCTACTACCCTTACCAATATGAGTATTA
TTATCCTGAAACAGGAGTTGATGAGGAAGCTATAGAAGATTCGGATAGGAATCTAGAGTG
CCCTTGTAAGAAGAAAAAAGCTGAGAAAAAAAAGAAGACCTCTCAGACCTCTCGTCGAAG
AAGATCCTAGGAACTACTCCTCGGATGATGGGTGTGAAATTTTTCAATAATGCTCTCAGA
AGCTACATGCGTGTAGATTTCCGTGGAAGAGATGCGTGCATGTCCTAGCATTTCTTGAAT
AATTCGGAGATCTGCTTGGTTGTTGAGTAGGTGTGTGGCAAATGCGTGCCGCAAAGAGTG
TGGTGAGATGTGTTTTGTTGTGACGAGTTTTGCATAGAAAGTAATGCGCTTCCATACACA
AGAGCGTTCTAATTTTTTCCCTCTGATGGACAAAAATACATGTTCTTCAGAGGGATTTTT
CTTTTGAAATCTTTCTCTAAACATGGTCAAGTACGAATCAATAGTCTGTCGTGCTTTGAT
ACTAATAGGAACGAGACGAGTTTTCCTGCCCTTTCCAGTCACACGAATAAAATCATCACT
GATATCTCCAATACAAAGATCACAGAGTTCGGATACACGAATTCCTGTAGCATAAAATGT
ATAAAGGATAGCCGTATCTCTGTTTGCTATATAAGCATCTAAATTCAGAGTATTAAGCGG
CTGATTCAGTAGGGAGTTGACTTCTTCTGTTGAAAGAATAGAAGGAAGCCTTTTCCAGAC
TTTAGGATGTTCTATGAAAGGCTGCTGATGGATAAGCTTAGCGTCTTTTAGGAAATGGAA
GAACACTTTTAGGGCAATCAATCGCCTTGCTAAAGTCGTTTCTGATTCTTTTGCTTGATG
ACATTTTTCTACAAAAAGAAAAACACTCTCTTGGTTGATCATGTCTGTAGTTTCAATGGG
TACGCGTTGCAAAAAAAGAAGGATATCTTGGCAATAAGCTTGAACAGAAAGAGGGGCGAT
ACCGCGGTCGACAGAAAGAAAGATTGTAAACTGTTCTATCAACTGTTGATGAAGGGGGAA
AAGCATGGACATCTTTTTACTTGAAGCTGAAAAACAAGAAGTATCATCAGACTTTTTATA
TGGATAAACATTTTTAGAATATAAGAATGCGTTCTTCCTCTGTTTAAAATAAGAGTTCTT
TTAATCCTAAGCTTAGGGTGTGTTTATTGATAATAACCTTTCTAAAAGGTACCATAGAAG
GTCCCTCAATTGCTTTGAAGGAAGAGCCGTTAAAATAATAATGGGATTGGGGGAGACTAG
TACAAAGGGCTGGGAGTTTTATGATTAAGATAGCACAAAGTTTCAAACCTTACATAATGG
AGCCTGGAGTCAAGATCCCTATTCCTGGTTCGACTTTGTACGCACAGGTATTTCCTTCGC
TTTGGAGAATATTCTCTGCCTCACATACGCTATTAGACGAGGGAAGAATTCCTGTAAAAG
GTCCTTTGAAACGTTTTGTAGTATTTCAGAACTTGAGTCGAGGAGGAGTTGCTGTACTGT
CTGAACAGTATAAGTATTACCTTTCTCCTCAAGGATTTTATACCTCTTCTATAGCGGACC
TTCCTCACTCTTCTTTTTATCCTGGGGAATATGTTTCTTTTGGAGTGCACAAGCACGCAG
ATTTGGAAAAAATTCGGAGGAGAAAAGATCTTAAAGAGATCCTTCCTTTCTTATTTCGGC
ACGGAGTGCTTTTGCAAAAGCAAGCTTTGCAACCTTTAGAAAAAACAGAGGTGTCTCTTC
TCTTAAAGAAGTTGGACGAGGTGATCGCTGAAGTTGATAAAGAAAATGTGTATGCTTTAT
TAGTAAATTTCATTTACTCCGGGTTATCTAAAACTTTGTTGCCGCGTCTGTATGATGAAG
AATATCAGGGGATAGTATCAGAAGATCCTAGACAAGGGAATGAGGAAGTTCCTTTTGCAT
TACTGAGAGCTGCTGCACTCAGTATGCAAAAGATCTTTATTCAAGAGCAGGAAGGAGTTG
TGACCTTGTTACCCGTACTTCCCCCCGAATTCCCTTGCGGTCGTTGGGTTGGCCTTTCCC
TTGATATTGGGGAAATTTCCTTCGAATGGACTAAAAAAACGATTCGAAGGGTAGTTTTGA
AAGCTCATTCTTCAAGAGAAATCGTGGTAACCAGTCCAGGAGTTCGATTGTGTCGTTTCC
GTATTGAGGAACAGGGTAAGATTATCTCTTGTAAAATTAAAAAAAATTTAGAAAAGGTGG
AGATAAAAGCGGGAACCACGTATCTATGGGACCGTTTTTGTAAATAAACGCAGAAAATGT
CGTGGATCCTTTCTTCTTAAATACACAACATGTAGAGCTTCTTGTTTCAGGGAAACAGAG
TAGCCCGCAAGATCTTTTAGGAATTGTTTCTGAAAGTCTGAATCAGGATCGGATAGTTCT
TTTTCGTCCTGGAGCAAAGACTGTTTTTGTTGAGCTGCAAGGAAAGATTCAGCAAGCAGA
ATCGCATCATTCAGGGATTTTTTCTCTCCCTGTCACGAAAGGAATTTCTCCTCAAGACTA
TCGAGTGTATCATCAAAATGGTCTATTAGCTCATGATCCCTATGCATTTCCTTTGCTTTG
GGGAGAAATCGATTCTTTTTTATTCCATGAAGGGACCCATCAGCATATCTATGATCGCAT
GGGTGCTATTCCTTGTGAAATTGGAGGGGTGCCTGGAGTGCGGTTTGTTATTTGGGCTCC
GCATGCTCAAAGAGTTTCTGTTGTTGGAGATTTTAACTGCTGGCATGGACTTGTTAACCC
TCTTCATAAAGTTTCAGATCAAGGAGTTTGGGAGTTATTTGTTCCTGGCCTCACGGCAGG
TTCTTGTTATAAGTGGGAAATAGTTACAGCATCTGGTCAGGTTCTTATCAAATCTGATCC
TTATGGTAAATTTTTTGGATCTCCTCCGCAAAGCGTTTCTGTTGTTGTGGATGATCGCTA
TGAGTGGGGAGATAAAGAGTGGTTAGACGAGCGCTCTAAAAAAGCCGAAGGCCCTATGAA
TATTTATGAAGTGCATGTAGGGTCTTGGAGATGGCAAGAAGAGCAGCCTTTAAATTATAG
AGAGTTAGCTGATCAACTGTCCCTCTATTGTAAGCAGATGCATTATACGCATGTGGAGTT
GCTCCCTGTAACAGAGCATCCTTTGAATGAATCTTGGGGATATCAAACAACAGGATATTA
TGCTCCAACTAGTCGTTACGGTTCTTTTGAGGATTTACAGTATTTTATAGATACCATGCA
TCAGCATGGTATTGGGGTTATTTTGGACTGGGTTCCGGGACATTTCCCTGTAGATTCTTT
TGCAATGAGTAATTTTGATGGTACACCATTATACGAGTATACTAGAAATCCTAGTCCATT
GCATCCTCATTGGCATACATATACCTTTGATTATGCCAAGCCTGAGGTTTGTAATTTCTT
ATTAGGGAGTGCTCTATTTTGGATAGATAAAATGCATATAGATGGTATCCGAGTCGATGC
TGTTTCTTCCATGCTTTATCTTGATTATGGACGAAATCCAGGGGAGTGGATTCCGAATCG
CTATGGGGGAAGAGAAAACCTTGATGCAGTCCGTTTTCTTCAGCAATTTAACACAATCAT
TCATGAGAAGTATCCAGGTGTCTTGACCTTTGCTGAAGAGTCTACAACATTCCCCAAGAT
CACTGTGTCTGTGGAAGAAGGAGGATTAGGTTTTGATTATAAATGGAATATGGGCTGGAT
GCATGATACATTGCATTATTTTGAAAAAGATTTTCCTTACCGGCCATATCATCAAAGCGA
TCTGACTTTCCCTCAGTGGTATGCCTTTAGTGAAAGGTTCTTGCTACCATTTTCTCATGA
CGAGGTAGTTCATGGGAAACGGAGTTTAATTGGTAAAATGCCTGGGGATGCCTGGAGACA
GTTCGCTCAGTTACGTTTGCTATTGGGGTATCAAATCTGTCAACCAGGGAAGAAATTGCT
CTTTATGGGCGGAGAATTTGGGCAAGGACGAGAGTGGTCGCCGAATCGCGAATTGGATTG
GGATTTATTGGATATCCATTACCATCAGGGAGTACATTTATGCTCTCAAAAGTTAAACTC
CTTATATGTGAATAGCCCTCAGTTGTGGAAAGGAGATCATTTACCACAGAGTTTTCGTTG
GATAGATTTTAGTGATACTCGTAATGGTGTTGTTGCTTATTTGCGATTTGCTTCTGATGA
GGATAAGGAAGCATTGCTTTGCGTGCATCATTTTGGCGTGAATCATTTCCTTCATTACAT
TTTACCGATGCTCCCTATGAAATCGTGTTCTTTGCTTATGAATACAGACGATTTAGCGTT
TGGGGGATCGGGCAAAGGTTTTCGAAATCCCAAAATGTTAACTCCTGAAATGGTTAGAAA
AGAGAAAACCTCTTCAGAACTAGCTCCTCTGGATGATGATGGTAGCGTTGCTTGGGGATT
AGATATCGAGATGCCTCCGTCAGCAACGCTCATTTTTTCTGTAACACTACAATAATGTTA
ATGTGATGGCCAGTTTAAAGCGGAATATTTGGACATGGATGCTTGGGATGCAGCGCAAAA
TCTAGTGAGCATAGATTTTCTATCGCATACGCTTACGGGGACTTTATCTTCGAGAGAGAA
ATCCGGATTTTCAAGGTACCACTCTAAGAATTGGCAGCACCAAACACCACAGCTTAATTC
TCCTAGGGGTTGTACTTGGAATGTTGATCCGATGCAGGTTTGGAAAGGAGTATTAGATTC
TCCTTCTGGATAGATATTCCCGAGAGCAGAAGCTAGCTCGTTTAGTTGTGCTTGGGTTTG
TTCAGGATGCCATACAAAGTCGTAAAGGCTATCAAAATATGTGACACATCTTCGGCATAT
ATCTACAATGATTAATGCCCAGTGGCTATTTCCAACTCGTCCAGAGCGTATGTTTTGTTC
CATTTTTGCTAACATAGCTTCTTGTGTATGTGCGTGAGGATCATGCCATAAGATGAATGG
GAAGACACAGGCTTCTCTTAAAAGTTGGTAGTAATTTTCTGGTGTACAGGTAGGAGGACA
AGGAAGATCACATTCTCCACATTGTTCGAGGATTTGTTTGGCAAGTAGGCAGTTACAAAT
ATGTTCGACACAATTGAATTTAGTAAGTGGGGCGAAGATATTCAATGGGAGAACGGTTCC
GTATTTTTCGTACATTAGGCAAGAGTGTTGGAATAGGTGTTCATTATCCCAAGTAGGAAC
AGGACCAGATAAAGCATCCTCAACATGAGCTAGGAGTCTATCTGCAGGTCCAGAAGGGGC
TTGCGTTGCGGTGTCTATGTCTAAAAGATCTCGGAATGAGTACGCACAGAGGATGAGTCC
GCAAGAGAATATAATAAGGAAGAGAACCAACAATACTCTAATAACCTTGTCCACTAAAGA
AGCCTCTTTAAAAGATTGGGGGGTGGTGGAAAGATTGCTAGAGTCTGAGGTTATAAAGGG
AGCCAAGGAAGAAGTGGTTGGTGGTGGGTTATTCGTTATGTTCATAATAAGAAGGTTATT
TTGTTATACGACAACCATTATAAATGAATAGAAAGGATTTTGCTATTCAAAGAAATTATA
AAGAAGGCCAGGCAAGATCAGAGAAAAGGTTACAAGCTTCTTCGCAGGCTCATGAGAAGG
AAGCAAGATTTTCAGCGGCTTCCAGGATGTTTTTAGAGGTTCGATCCAGAGGATTGATCA
AGGGATCTTCTAATTTCAGAAGGATAAAGGGTATCAAGTAGAGATTTTATGTAATGGTAC
AAATTATCAAAGTAGACCACTAGACCACACAACGGATTCTAAGATCTACAAGAACAAATA
TCCAGAGACTGTCCTCTATTGTGTTAATTTGTTCCGAAGTATTGCATGGTTTGAAGAGTC
TCTTGGCGTGTTTTAGGGACCGGATGATACCAAAAATGAATATAGGAATGATTTGTGCAT
GTTTTAAATGCTGATGGTAATGTCTGCTAAACAAGAGATGGGAATAGGGCCATTGGCTTC
TCCTGTAAAACACCTAGTTTGTCCGCTAGTATAGAGCAAATTTTTTCTTTAAAATTGAAT
ACTGTGGACGGAGGAAACAGACCAATAAGAAAATAAGTTCTGGGTTAAAATATCAAAGAG
CTTTGAACAAGTCTCGTTATCCCAAGCTAGTACTTAAGATTGAATCCTTTTACGAGTAGA
AATTTCTTCAAAAAACTCTAATACAACTTTCTCTGAAATAATAGGAACAAGAGACTCTTT
TGTATTTATAGACTCTAATAGAGGATATGTTGATATGTACGGCTTTGCTTTAAGTAGTTC
AGGAGTTTTAGGAGCGGGAGCCTTTTCTTCATGGATACTAGGGAGGTGTTGTAAAGATGG
AGAAGGTGAGGCAAGGGGATAAATGATATCCTCTTTAGGAAGAAGATGTTTTCGGCAGCA
CCAAGGGAAAGTAGTTATCTCTGAAAAGGTATAAAAGAAGAGAATGAGTCCTAAAGTCAT
AATGACAACTAGCACAGCTAAAGCAATCCGGACAACTTTTTGCAAAAAAGACCACCTATT
TCTCTTTTGAACAAGAAGTTGTTGGGGAGACTCATGTAGGGATGCAGATATTGTTTTAGC
AGAGGGATAAGAAGGAGATACCATAGAGATATTTGCTTAATGCTCAGTTTAACAATTCTT
TTTGAAATGAATAATACAAATCTTTCTTGTCAGTTCTTCTGATGAAAAGAATCTTGGAAA
AGAAATAAACCTTAACTAAGTTGTTGGCCACGAAAGATCGGCGTATTTTTTCATAAGCTT
TTCAAAAGTAGAGTGTAGTGATTGGAGAAGGAGAGTTTTATATGCCAGGGAATCAGGAAT
TTTTTGCAAAATTCCTGTATGAGAATGGTCCATATACCACTTCATGTATTGGCAGCACCA
CAGACCACAACAGGATCCCATCCAGTTTTGTAAAGATTCGTTAACGGCGACGTGCACATC
AAAAGGACAGCCGTTGTTTTTACATAGCCCTATATTTGCAAGACAACAAGCTAAACTTTT
CATTCGACGTTCCATCTCATCTGTTGAGGCGATATAATTAACTAAGCTATCAAAATAAGT
GATGCACCGAGCATCCAAGTCTACAACAATTACTGTCCAGTGACTATTTCCTGGAGTCCC
TTGGGAAGCAATCTCTTGCATTTTTTCAAGAGTTTGTTGATGGTTTGTGGGCTCAGGATC
ATACCAAAGTAAGAAGGGCAGTACACGAGACTGTTGCAATAGCTGATGGTAATTTTCAGG
AGAACAAGTTATGGGGCATTGTAGATCTCCAAGAGAGCAGTATTGACCTTGATCAGCTTT
TAACTTGTCTTGAATGGTATTACAAATTTCCTCGCGATAGTTGAAAATAGTTAATGGAAT
TAAGCAATCGTTAGGCAAAAGCTTAGGATATTGATCGTGTAAAACGCACATAAACTGAAA
CATTTGAGAATTATCCAAGATAGCAAGTTCGGGTAGTCGACCAGAGCTTAAGTAATCCTG
CACTACCTCTTGGGAGAGTAAATTCTCGGAAATTTTTGGATTTTTTTGGGGAAGAGTAGG
TTCCTTTTTTTGATAAGGTGGAGTCGTAGGAACTGGAGGACTAGATATCGGTATCTTAGT
AGAAGGTATGGGTAATTCGGTAGTTTTGGTTATACAAAATTTGCAGTTTAACAGATCGGA
GAACCTATAAGCGATAAGGATAAGACCTAAAGAAACAAGAATCAAAAATAAAGCAACGAT
TATTCTAGCGATTTTCCCTAATAGACTGCTTTGAGAAAACAAAGAGGGAGGAGATTTTGG
TGCATCAAAAGTCGGCAGTGAGGAAAAACTAGAAATTTTTGCCATAAATAGAAAAGTAAA
AATAAAAAGGAGATATTGTACTATTTTCTACTTTTTATACACCAAATCTTTTGTTTAATT
ATTTTAGAAACGTAAAGATACCTCTCCATTCAGATAATTACAGAAAGTGGAAGACGAATA
GTATCCGTGATACTGGAGTTGAAGTGTTGCAAATCGCAAAAGCTGTGTTTTCTGTGAAAT
TTTATAAGCTAGAGCGTGGCGAGATGCAGGACTTCCATGCCCAAACCACATACCTTTACC
AGCGAGTAATTGGGTAGAGATACTAGGTTCTTGTCTGTAAAGAACAGGTTGGTAAGCAAG
CTCTACAGTCCAGGCCTGAGGTCTATGGGTGGCATTCATGAAGCTACCTTTTACTCCGAT
AGGAATCAGGACATTGATTAAAGGCGTTTCTGTAATAAAGGTTCTTGGATAGGCTCCTAC
TTCTGTAAAGCTAGACAGCTTAGAATACATACCAATGGCACCTAAGAAAGGAGCTGTAAG
TATGTGTGTTCTTCCAAAAGGTTTCAGAGGTAGATCAAAAAAGACAGCCCCTCCAAAAGT
CTGACTATGGAACTCCCCTTGAGACGATAGGTCTTCTCCTTGGGTATAGAAATGGTGGCT
GTTGTGATTCCCATAACTATAGAGACCAATTAGTTTAGTCAGCATGAGTCCTTCTTGTAA
GGACAAAAGCATTTCCCCTTGGCAAGAGTAATTTTTAGAAGACACATAGTTCTTGGCATA
ACGTTCATTGAGTTTTGTATAGGACTGGCTGAATCGTAATGAGAAGGTATGTGTGTTTCC
TGTAATCATTCCTGCTGAATATCCGGAGGTATGCATGTGGAATCCAGGATGGTCTTTTCT
AGGTTCTTGATAGACCATCATCCCCAAGCCCCCTCCTGTAATTCCCCAGAAAGGACGATC
AAGAAGTTCTTGCCCTGAGCTATTTTTTAAGTTTTCCGTTGCAAAAAGTATATTCCCCCA
CAAGGTATTAGCTATTAAAGGGCTTTTATGTTTAGGGCTGGGGATATAACCAGCAGGGAG
CCACGTTAATAATAAAGTTCTATGAAACTGATTAGCTTTTTTCGGATCAGTAATTGTTGC
TGGAGGAGTTGTTGTTGGATTTTCAGTTTTTGCCCACCCCCAGGTCCAAAGTCCTTGCCA
TCCATAGTGAGGAACATTAACTTTAGAAAAGTCCATGCTTTCGGATTGCAATTGGTTATC
ACTGGCCTCAGAAATTGCTAGCATAGGTTGAGCGTACAATGCACGAGAGAGGTCCGTGTT
TTCATAGGGAGAATTTCCATCTTCATCAATGAGAGAGAGTGTGGCTCCATTTAATGAGAA
GGAAGCCGCGGTATCTGACGTATATGTTGTAGTGTTACCTTGAGTTGTGCTTATAGGTTC
TACCCATAATAGAGGCATCTCTGCTCCATCCTTAAGAATAGAGGGGAGATTTAATCCAAT
GTGATTAAGAGTTACGGAAGCATCTGTAGTGGTGGTTGTAGGGGGAGTTTGAGTGGCGTC
TGTAGTGCTGTGTTGGTAGCTGCTTAAAACTGCTCCATTTCCTAAGGCTACAATCCCTCC
TGTTTGTGTAAAATTGTTCACTGTGAGCTGAGCACGATCTTCGATACACAGAAGACCGTG
ACTGAGAGTAAGCGTTGCAGGTGTTTTAGTTTGCAAATTAGCCTGAGAAATATCTGCAGA
AAGGACAGTCGCTCCAGAGAAAACTACACATCCGGTTTGGGAGGCATCCTTATTGAAGTC
TACGGTAACTCCAGCATTCGTCACTTGAATAGGATCATAGAAAATAAGATTCTGGCTCTT
CCCTGCACCAAGTTCTATTCCTCCAGCGGAATTGTCCATAGTGATCGCATTTCTGTGAGG
AGGATTAGTGTTGCTGCTAGATCCGTCCGCATTGGTGGCGTTTGCAGAAATGTTATTATC
AAAAATAATAGCATGGTGATCTGCAGAAATCTTTGAGGTTTCTGTTCCTGTTATATAAAT
AGCCCCACCTGTGTGATTAGCTATATTGTTTGTAAAATAGGTTGGCCCATTACCAACAAG
ATGAAGACAAGGAGCATGAATAGCTCCTCCAAAATTTCTTGAGATATTATCAGAAAAAAA
GATTTGACTACCATTATTGGTGATGTCCAAGCGGGTAGTTACTTTAATAGCTCCTCCATC
CCCAGATTCGTTAGTTGCATTATCAACATTTTTAAAACCGTGGTTGCTGTAAAAAACAAT
ATCTCCTTGGTTTCCTATTAGAGAACAGGTTGGAGAGAAGATAGCTCCTCCTGCACAGCC
GGAGTTTTGGATGAAAAGCAGATCCTTGTTATTGTTCTCGAAAGAGCAGCTCGTACTAAC
GTAAATAGCACCACCTTTCCCTCCCGTCTTAGTTTGTATACAAGAGTTATTTAGGCAAAG
AAAGCTCGATTTATTTTCTTTATAGGCAAAAGTATTAGCACTAATAGCTCCACCTTGAAC
ATAAGCAAAGTTCTTTATGAATCCGACAAGGTTCTGGTTATTGCTTATGTAAACGTCCCC
AGCATGAATTGCCCCGCCTTCGCGTGCTTTGTTTCCTTCATTTTCGGGATCGGTCTGTGT
CCACAGTCTATGACAGGTATTATTTTCGAAAAGAACGGGGCCGATTGTATTATGAATTTT
TATAGTAGGAGTGTTTTGAGTTGGGGAACCAATAACCCCTCCACTCTCTGGAGTAAGATT
TTTAAAACAAAAAATACCATCCTTTTGTGTATCTGAAAAACCTAAGTAATCGGTTACTGT
GAAAGCAGCTCCTTCATAAGGAGTTCTTTGTAGGCAAGCCAGAATGCATTTTAGATTATC
CAAATGGTAATCAGTGAGATTATGTGTGTCTCCAAGCAAATTAACCTTGGGAAAAAATAA
CCCGGTCATATGGTATGGATTTAGTATAGGCTTTAAAAGAATCGAAGGAGGGACTTCTCG
AGTAAATCCCAGTATAGAGCTTCCAATAAGGACAAAAAAGAACAGTTTTTTCATAGTTAA
AAGACCAGAGCCCCTCCTGCATTCATGTAGTGTGAGACTGTAGAAGTAGCCACCTGCGCT
TGATAATTAGCGAATAGTTTAAGATAAGAGAATTTTAGAGAAGATGATCCTCTCCCATAA
AAGGAATGCTTAGCTAAAGGAGTGTTTGTTGTTTCCCAAGAACCATTGTTTTTGATTAAA
ACGGTATTAAGAATGGGGCGCTTCCAGTAAAGAGTAGGCTGGTATGCTACCTCCATTTCG
CAGGATACAGTTGGCCATTTATTCGAAGAATAAACACCTTTAATTCCTATTGGAGAAACA
ACAGCTGTATGTGGTTGTTTTAACGAAAATAATCTAGCCAGGTCTCCCTGCTCCTGGATA
GATGCAGGCTCTGTTCGGGAGATGAGAGCTTGAATGAATGGTGTCAACATAATCGATTGG
AAAGGCATACTATCCCGCAGTTCGCAACGTAGAGAGCCCCCCAGAGTCGTAGAGTGAAAG
TTCCCTTTAGAAAACTTTTTCGTTCCATAGAAGTTATATGTTTTATGAGTACCATAGTTA
TAAGCAGCTGCTCCAATAAGAGCGATACGATCAAACATAGGTTGTTCAAAACACAGAGCG
GAGAGATAATAACGAGAAGAAATTTTATTATTGGTACGTTTCTCTTTCATTGTGTCGGAG
GATTGGGAAAAGGAAAATAAAAACTTATGTCCGTGTGCTCCTGATGCTTGTGAAGATATA
GCATATCCTTTCGATGCAGAAGAATATCCGTGATAATCTAAGCGTTTCTGCTGTTTGGTG
AATAGCGTAGCTGCAGATCCTTGTAAAGCGAACCAAGAGTCATCTGGTAGTAATGAACGT
AAGTACAGGGTTGTATTTCTTCCAGAAGACACTAAATTATTCGCAATAAGATCCCCTCTA
CGAGCAGGATCTGCTATATATCCGATTGGGGTCCAGCTCACTACTAAGGAGTGTCTAGTG
ACTGTTACGTCCGTTGTAGCAAGAGGAGTTGTTCCTCCTGTAGAAGCTCTAATGGAAGGA
ATCTTAGCTGTAGTTGTACTGTTGGAATCAAAAGTTTCGCTAGTGTTTTTTTGTTCTTGA
ATAGAATTGTTGGCTGTTTGAGTCTCTGTACTATTGGTAAGAGAGACCGTACGGGTGGTT
GTCATCCAATTAGATGTCCAGAGTCCTTGGTATCCGTAATGTGGTAAAGAATATAGCGAG
GTATTGAGAGTGTTTTTCCAATCATTGCTTAACTGCGCATCATTAGTCGTTTCGATATGT
AAAATGGGTTGATTTGCTTTTCCTCGGGATAGGTCGCAGCTGTCATAAACTGATTCGTAA
TTTTCATCTACTAACGAGACAAGACCGGAGAAAAAGATCTTTTGAGTTGCCACGTTCTCT
GTGCTTACTGGAGCTTGGTTAGAGTTTGTATTCTGTGTCATATCTTGGGGATTAACACGA
ATACGTGGAGCTGTAGTACCTTGGTCATTGAGAAGACCTGGCAAAATGATTCCAAGATGC
GTAATAGTGAGAGAAGCGTCTTTCCCTACAGTAAGAATAGAATCTTGTCCTAAAGCAAGA
AGGCTAGTGCTTTCTTGAGTAAGAGGGCCATTGAAAAATTCAAACTCTGCGCCATTTTCT
ATGGACATAGTCCCAAACTTCAAGGTAGTGGGGGAGTCTTTAATTTGGTTATGAGTTTTA
CTGGCAATCATGTGAGCTTGTAGATCACTGGATATGTTTTTGTATGAAAACACAACAGCG
CCAGAGAACTCATCCGAAGGATTGATGGTAACGGTGTGCGGGCTATTTTCAGGGGGTGTA
TTAGCTTTTTTTAAGCCTCCCCATTGAAAAAGATCATAAAAATAGATGCGAGTATCTTTC
TTAGCACCAAGAGATAGGGTGATAGGGTTATTGTTGGTTGTTCCAGGAATATAAAAAAGT
TTTCGCAAACCTGCTGACATTCCGGTAGTTGAAAGCTCTGTATTATTGTTGAAGATAATA
TCCCCAGAGCCAGTATGAATATAGTTCGCAGCTGGGCTTGCAAATAGGTGAAAAGCTCCT
CCATACAGAGCCGAATTATTAAGAAAATAGATAGGACCATTTTCTTGAAAATTAAGGTTG
TTGCAGGAAATAGCTCCTGCTATGTATGAGGCATTATTATTCTCAAAGTAGATAGGGCCT
TTATTATTTAGAAGACCAAACTCTCCTCCTGCGCTTATAACTGCTCCATTTCCTTGAGCA
CTAGTGTTATGCCATCCTAAAGCGCTATTATTTATAAAAATAAGCTTATCCTTATTATCT
CTAAAAATACACTGTCCCCCGGTGCTGATAGCTCCTCCGTATCCTCCATAGTTGGAATTG
AAGACTACCGGACCAGTATTGTGTGAGATTTCGCAGGCACCTTGGCAGCCAACAGCTCCT
CCTCGAGCAAGAATTGTAGCAAATGTGTTGGGTATGTGATCAGTAGTATGGTTATTTTCA
AAAGCAACTATTCCGGACGTATTTTTGATAACTAGGTTTTGGATTGTGGATACGGCTCCT
CCCATATCCCCAGAAGTGTTATTGATAAAATTTAAGCTATGATTATTAATTAGCTCGATG
CTTGATCCGTATAAAGCCCCTCCGCGATTCCTTTCGGTTCTTAATGCTACTCCTGTAAAT
TGAGTTCCAATAGTTGTATTATTATAGAACAATATGTTTTGGTTGTTTTTAAAGCTAATA
AGGCCTGTAGCATTTATAGCTCCCCCTCCTCCCTGATGGGTGCAATAATTGTTACAAAAA
AACAAGTCTGCATTGTCAATGGCTGTGAAAGAAGTCATAGACTCAACAAAAGCTCCACTA
GAGTTTGTAGTGCTTAAACCTCTCGAAAACCATTGATCCTGCGTACAACTTGAAATAGTA
AAGTTCCCTCTATAATTAGAAACATTTGCGTAAGTGATGTATTGAGCAGCAATGGAGCTA
GGCGGAGTAACTATGAATTCAATCTCTCTACCACCAAAAGTCAAGTTCGGAAGTTTGAGT
GTATCGGTTTCACTGGCCGAAATACAAGATAAAGGAATGAAAACAAGTGAAAGAGGGAGA
ATTCTGCGAGTCATTGCCGTTTACTAAGAAATTTGATACTGCCTGAAGCCCCCGGATATT
AGAATTGTTAGATTTTGTAAAGTAGGAATTTTTAACTTAATTGTGAAAGGGATAGGAAAA
TGGTTGATCTTTAATTATATTTATTTTACGAAGCAAAGTAATTAATTTTATCTTCCAGCT
GTTGTGTGATGCAAACGCCTTTTCATAAGTTCTTTCTTCTAGCAATGCTATCTTACTCTT
TATTGCAAGGAGGGCATGCGGCAGATATTTCCATGCCTCCGGGAATTTATGATGGGACAA
CATTGACGGCGCCATTTCCCTACACTGTGATCGGAGATCCCAGAGGGACAAAGGTTACTT
CATCGGGATCGCTAGAGTTGAAAAACCTGGACAATTCCATTGCGACTTTACCTCTAAGTT
GTTTTGGTAATTTGTTGGGGAATTTCACTATTGCAGGAAGAGGGCATTCGTTAGTATTTG
AGAATATACGAACATCTACAAATGGGGCGGCATTGAGTAATCATGCTCCTTCTGGACTGT
TTGTAATTGAAGCTTTTGATGAACTCTCTCTTTTGAATTGTAATTCATTGGTATCTGTAG
TTCCTCAAACAGGGGGTACGACTACTTCTGTTCCTTCTAATGGGACGATCTATTCTAGAA
CAGATCTTGTTCTAAGAGATATCAAGAAGGTTTCTTTCTATAGTAACTTAGTTTCTGGAG
ATGGGGGAGCTATAGATGCACAAAGTTTAATGGTTAACGGAATTGAAAAACTTTGTACCT
TCCAAGAAAATGTAGCGCAGTCCGATGGGGGAGCGTGTCAGGTAACAAAGACCTTCTCTG
CTGTGGGCAATAAGGTTCCTTTGTCTTTTTTAGGCAATGTTGCTGGTAATAAGGGGGGAG
GAGTTGCTGCTGTCAAAGATGGTCAGGGGGCAGGAGGGGCGACTGATCTATCGGTTAATT
TTGCCAATAATACTGCTGTAGAATTTGAGGGAAATAGTGCTCGAATAGGTGGAGGGATCT
ACTCGGACGGAAATATTTCCTTTTTAGGGAATGCAAAGACAGTTTTCCTAAGTAACGTAG
CTTCGCCTATTTATGTTGACCCTGCTGCTGCAGGAGGACAGCCCCCTGCAGATAAAGATA
ACTATGGAGATGGAGGAGCCATCTTCTGCAAAAATGATACTAACATAGGTGAAGTCTCTT
TCAAAGACGAGGGTGTTGTTTTCTTTAGTAAAAATATTGCCGCAGGAAAGGGGGGCGCTA
TTTATGCTAAGAAACTGACAATTTCTGACTGTGGTCCGGTCCAGTTTCTTGGTAATGTCG
CGAATGACGGGGGCGCTATTTATCTAGTAGATCAGGGGGAACTTAGTCTATCTGCTGATC
GCGGAGATATTATTTTTGATGGAAATTTAAAGAGAATGGCTACGCAAGGCGCTGCCACCG
TCCATGATGTAATGGTTGCATCGAATGCTATCTCTATGGCTACAGGGGGGCAAATCACAA
CATTAAGGGCTAAGGAAGGTCGCCGAATTCTTTTTAATGACCCTATTGAAATGGCGAATG
GACAACCTGTAATACAAACTCTTACAGTAAACGAGGGCGAAGGATATACGGGGGACATTG
TTTTTGCTAAAGGTGATAATGTTTTGTACTCAAGTATTGAGCTGAGTCAGGGAAGAATTA
TTCTCCGAGAGCAAACAAAATTATTGGTTAACTCCCTGACTCAGACTGGAGGGAGTGTAC
ATATGGAAGGGGGGAGTACACTAGACTTTGCAGTAACAACGCCACCAGCTGCTAATTCGA
TGGCTCTTACTAATGTACACTTCTCCTTAGCTTCTTTACTAAAAAATAATGGGGTTACAA
ATCCTCCAACGAATCCTCCAGTACAGGTTTCTAGTCCAGCTGTAATTGGTAATACAGCTG
CTGGTACTGTTACGATTTCTGGTCCGATCTTTTTTGAAGATTTAGATGAAACTGCTTACG
ATAATAATCAGTGGTTAGGTGCGGATCAAACTATTGATGTGCTGCAGTTGCATTTAGGAG
CGAATCCTCCGGCTAACGCTCCAACTGATTTGACTTTAGGGAACGAAAGTTCTAAATATG
GGTATCAAGGAAGTTGGACACTTCAATGGGAACCAGATCCTGCGAATCCTCCACAGAACA
ATAGCTACATGTTGAAGGCAAGCTGGACTAAAACAGGTTATAATCCTGGTCCGGAGCGCG
TAGCTTCTCTGGTCTCTAATAGTCTTTGGGGATCCATTTTAGATGTGCGTTCCGCGCATT
CTGCGATTCAAGCAAGTATAGATGGACGAGCTTATTGTCGGGGTATTTGGATTTCTGGGA
TTTCGAACTTTTTCTATCATGATCAGGATGCTTTAGGACAGGGGTATCGTCATATTAGTG
GGGGATATTCGATAGGAGCAAACTCTTATTTCGGGTCTTCTATGTTTGGACTTGCTTTTA
CTGAAACTTTTGGTAGGTCCAAAGATTATGTGGTCTGTCGATCTAACGATCACACTTGTG
TAGGCTCTGTTTACTTATCCACTAGACAAGCGTTATGCGGATCCTGTTTATTTGGAGATG
CTTTTGTTCGGGCGAGTTACGGATTTGGAAATCAGCATATGAAGACCTCTTATACATTTG
CTGAAGAGAGTAATGTGCGTTGGGATAATAACTGTGTAGTGGGAGAAGTTGGAGCTGGGC
TCCCTATCATGCTCGCTGCATCTAAGCTTTATCTAAATGAGTTGCGTCCCTTCGTGCAAG
CAGAGTTTGCTTATGCAGAGCATGAATCTTTTACAGAGAGAGGGGATCAGGCTAGGGAGT
TTAAGAGTGGGCATCTTATGAATCTATCTATTCCAGTTGGGGTGAAGTTTGATCGATGCT
CTAGTAAACATCCTAACAAGTATAGTTTTATGGGAGCTTATATCTGTGATGCTTACCGGT
CCATTTCTGGAACGGAGACAACACTCCTGTCTCATAAAGAGACTTGGACAACAGATGCTT
TCCATTTAGCAAGGCATGGAGTTATGGTCAGAGGATCTATGTATGCTTCTTTAACAGGTA
ATATAGAAGTCTATGGCCATGGAAAATATGAATACAGGGATGCCTCTCGAGGGTATGGTT
TAAGTATTGGAAGTAAAATCCGATTCTAAAAATATTGGTTAGATAGTTAAGTGTTAGTAA
TGCCTTTTTCTTTGAGATCTACATCATTTTGTTTTTTAGCCTGTTTATGTTCTTATTCAT
ATGGATTAGCGAGTTCTCCTCAGGTACTGACCCCCAATGTAATCATCCCTTTTAAAGGAG
ACGATATCTATTTAAATGGGGATTGCGTTTTTGCAAGTATCTATGCAGGAGCAGAGCAGG
GATCGATTATTTCTGCTAATGGGCAAAATCTAACAATCGTAGGACAAAACCACACTTTAT
CATTTACGGATTCCCAAGGGCCAGCCCTTCAAAATTGTGCTTTCATTTCAGCAGAAGAAA
AGATCTCTCTAAGAGATTTTTCGAGCCTTTTGTTTTCGAAAAATGTTTCTTGCGGGGAGA
AAGGAATGATTTCAGGGAAAACCGTAAGCATTTCAGGGGGAGATAGTATAGTTTTTAAGG
ATAACTCTGTTGGTTATTCTTCATTACCCTCTGTGGGGCAAACTCCTACAACTCCAATTG
TTGGCGATGTTTTAAAGGGATCCATTTTTTGTGTGGAGACAGGTTTAGAGATTTCTGGAG
TCAAAAAAGAGCTTGTTTTCGATAACACTGCTGGGAATTTTGGGGCAGTATTCTGTAGTC
GTGCCGCTCAAGGAGACACGACTTTCACAGTGAAAGACTGTAAGGGTAAAATTCTTTTTC
AAGATAACGTAGGCTCTTGTGGAGGCGGCGTAATTTATAAAGGGGAAGTACTTTTCCAAG
ATAATGAAGGAGAAATGCTTTTCCGAGGAAATTCAGCTCATGATGATTTGGGAATTCTCG
ATGCTAACCCACAGCCTCCTACTGAAGTAGGAGGTGGGGGTGGTGTCATTTGTACCCCAG
AGAAAACGGTAACTTTTAAGGGGAATAAAGGGCCTATTACCTTTGATTATAATTTTGCAA
AAGGTCGAGGAGGGGCAATCCAATCACAGACCTTTTCTTTGGTAGCTGATAGTGCTGTTG
TTTTCAGTAATAATACAGCTGAGAAAGGTGGAGGCGCCATTTATGCTCTTGAGGTTAACG
TGAGCACAAATGGAGGATCTATTCTTTTTGAGGGAAATAGAGCTTCTGAGGGTGGGGCTA
TCTGTGTGAGCGAGCCGATCGCTGCTAATAATGGAGGGCTCACTTTACATGCTGCTGATG
GGGACATTATTTTCTCGAAAAATATGACGAGTGATCGTCCTGGAGAACGCAGTGCAATCC
GGATCTTAGATAGTGGAACAAATGTCTCTTTAAATGCTTCAGGGGCATCGAAGATGATTT
TTTATGATCCTGTTGTGCAAAATAATCCCGCAACTCCACCTACTGGTACGTCTGGGGAAA
TTAAGATCAATGAGTCCGGGAGTGGATCGGTTGTGTTTACAGCAGAGACTTTGACTCCTT
CGGAAAAATTGAATGTTATCAACGCTACTTCTAATTTCCCAGGAAATTTAACGGTATCTA
GTGGAGAATTAGTTGTTACGAAGGGAGCGACACTAACAGTAGGAAATATCACAGCAACAT
CAGGACGAGTAACTTTAGGATCAGGGGCTTCGTTATCCGCCGTTGCAGGTACTGCTGGCA
CTTGTACGGTGTCTAAATTAGGGATTGATTTAGAGTCCTTCCTAGTCCCTACTTATGAGA
CTGCAAAGTTGGGTGCGGATACAACAGTAGCGGTGAATAACAATCCTACTTTAGACCTAG
TAATGGCGAATGAGACGGAGATGTATGATAATCCGCTTTTTATGAACGCTGTTACAATCC
CTTTTGTGACATTGGTTTCTCTCCAAACTACTGGTGGTGTTACTACAAGTGCCGTTACTC
TGAATAATGCAGATACTGCGCATTATGGGTATCAAGGATCTTGGTCTGCTGATTGGAGAA
GGCCTCCTTTAGCTCCTGATCCTAGCGGCATGACACCTCTTGATAAAAGTAATACATTGT
ATGTGACATGGAGGCCATCCTCTAACTACGGTGTGTATAAGTTAGATCCTCAAAGAAGGG
GTGAGTTGGTCCCGAATTCTTTATGGGTATCTGGATCTGCCTTAAGAACCTTTACAAATG
GTTTGAAGGAACATTACGTCTCTAGAGATGTCGGATTTATTGCATCTGTACAAGCCTTAG
GGGATTATGTTCTGAATTATAAGCAGGGTAACCGAGATGGCTTTCTAGCTAGGTACGGAG
GTTTTCAAGCTGTTGCGGCTTCTCACTATGAAAATGGGGGGATCTTTGGGGTAGCTTTCG
GTCAACTTTATGGTCAAACTAAGAGCCGTTTGTACGATTCTAAGGATGCTGGAAACATTA
CGATTTTGTCCTGTTTTGGACGAAGTTATATCGATGTTAAAGGAACAGAAACCGTTGTGT
ATTGGGAGACGGCTTATGGATATTCTGTTCATAGAATGCATACGCAGTATTTCAATGGAA
AAACGAATAAGTTTGATCATTCGAAATGTCGTTGGCACAACAATAGTTATTATGCATTTG
TAGGTGCAGAACATAATTTCTTGGAGTATTGTATTCCTACTCGTCAATTAGCTAGGGATT
ATGATCTTACAGGATTTATGCGTTTCGAAATGTCGGGAGGTTGGTCGAGTGGTGCAAAAG
AAACGGGTGCTTTACCTAGACATTTTGATCGAGGAACAGGGCATAATATGTCTCTTCCAA
TAGGGGTTGTAGCTCATGCTGTTTCTAATGGACGAAGATCTCCTCCATCTAAATTGACGA
TTAACATGGGATATAGACCAGACATTTGGCGGGTGACTCCACATTGCAATATGAAAATTA
TTGCAAACGGAGTTAAGACTCCTATACAGGGATCTCCTCTAGCTCGGCACGCCTTCTTTT
TAGAAGTTCATGATACTCTGTATGTTCGTCATTTGGGCAGAGCCTATATGAATTATTCTT
TAGATGCTCGTCATCGACAAACTACGCATTTCGTATCTTTAGGATTGAATCGTATCTTTT
AATCAAAAAATTCCTTATCAGCCCAGAGCTTTAGTGCTCTGGGCGGCTCCTTTCCCCCGG
ACTTTTATTAAACTTTAGTTTTTATAACTGAATAAGAAAGAAAATCTCTATGGCATAGAG
ATTAGTTCGTTTGTTTGTGTCTTTAATAAAATAAAAAGCGTAATATCTTCCTAAATTGGA
GATAAGTCTTTGTCTAAGAGGAGTTTCGAGAAATAATTATATATTTTTTTGAATTTAGCT
GATTTGATCGTTTCAATACTTTGGTTTAGGGGTCATAAAGATTGCTAAGCGGAGTGCTAA
GGAACTTGAAAGATTTCAGCTGTGGTTTGCTCACTAGAAACATTGCGAACAATGGGATGG
ATTATTTTGATGACAGACAAGGTAGAAGCAAGAGCTCATCTCCATTTGAAGTTTATTGTT
AATGATAATTGTGGGGGCCTTGAGAGATCCTAGCTGGCTTTATTATTTTTTCTTAGATCC
TTTTACTCATGTCTTTGAAAAATCTCTTTCTAAGACAAGGAATAATAAGAAGGGATATAG
CCTTTTTCAGATCTTTTGGGGTCATCAAAAAAGCTGTTTTCTATTTCATAAAGTCAAGGT
GAGTACATGGTTTGTCCCTTACAAGGTTGTGGGCTTCTTCGTTCAGAGGCTTCTGGATCA
TCTTCTGAAGAAGTAAATCAAGATCCTCTTTTAGATGCGATCTCTTATTCGGTGCGCGTA
TGCTTAGCTGTAGCAAAGCACACAGAGAGTGCTAAGATTTATCATCAAAATCGGAAAAGA
TGCCATAAAGTGGGGTGTTGGGGTAAAGTAAAACGATTTCTTTGTTGCTGCTGTTGTGCA
GAAAAAGAGTGGGTTGAAGGAAAAATAACAGGACTCGGTTTATGGATGCAGGAGCATATA
CGTTTGCATGGGATATTGATTACAGGCTATGCGGTGCATCTCTCCGGAGTGTGCTGGGAA
AATATGCTTCTTGCTGGGGAAACGCTTTCTCCTGGAGATCAGCGGCAATTAAATGCGGCT
TTAGAGAATTCATCAATTACGTGGATGCGATTAATGTTAGATTCTAGCGATGGTAAAGTT
GATGGATTATTCTCTCCTGCAATGCAAGAAGACTTATTTGCACAATACCGAGAAAAGGTG
GGAATCGGAAATCTTGCTGATGCGGTGGCCTTGAGACATTTTTGTAACAGAACCTAATAT
CTTTCTTTAAAGGAAAATGAAAAGCCTTAGGGAAAAAATCTCTAAGACTTTTCATAAAAA
TGCAAGTGAGACTGGGGTAGTAGACTAGAATCTGTAAGTAGTTCCCAAATCCAAAGAGTA
ACTATAGCTCTGCCCACGTAGCATATAAGACATATTCACAAGTGTCTGGAATCTATGTAA
AGCTCTTTGATTCGTGAGGCGGAACATCCATGCTCGCGAATCTAGATTTGCCATAGGAGC
ATCCCAAGTAACTGAATTTTTGAGTAGCGTTACGGGCCCCGATTCTACACAGCGTTTTAG
ATCCTGAATGTAGGCTCCTAGAAAGTGGTAGTAGTTTCGAGTTTTTTGAGATTTCTTCTC
GAATGCTATTCCTACAGGAAGCGAAATATTAGTGAACGAGCTATCAGCAAAGGCCCGAGC
TTCACCCCGACTTTCTTCAAAGCCATCTTGTTTTCCTGAAAATCCTTGTAGTTTAGAAAA
GATAGAGAAAGAACTAAAAAGTCCAGATCCATTGGATACAATAGGTATGGATGCACCGAT
CTCTCCGGATACCGCGACGCTGTGCCATGCACCGAAACCTTCTTTAGAGAAAGAGCGGTA
TTTTGTTTTTAGTTCGTGGATGCTTTCATTATAGCAGGCCTGTGCAGAGATTTTTATTAA
AGAGGTAGCTATTTGTGTTTGTATAGCTGCTATATAAGAAGTGGTGTCCGCAGACGTAAC
AAAAGAATCTGAAGATTTCCCGAATAATTGTCCAGCAGCTAAGCAGAAAGAGTGGTCGTC
TAGGCTATGCGTGCTAATACCAAAGAGGTAACCAAGACTTCTATGTTTCCAGTTGTCTGT
AGATTTTCCTGAGTTGCCATGTGAATAGAATAGATTAGAAACGGCAGATCCCCAGGTTCC
AAATAGATAGGCTCCTCCTTGAGCAGTTGTATTAATCATGGATTGTACAGCTTGCATGTC
AGAGTACGTATTCCAAAGAGTATTTGCAACTAACGCAGATTGACGCTCGGGGTGTGGTAT
GTAGCTATTAGCTGTCCAGTTAGCAACTAAGGTTTCTCTCTGATCGGATGTTTGCCAAGA
AAAATTCCAATCCCCTTGATATCCAAAGTGAGAAGAAAGATTCCCATCAGGAAGATCTGG
ATGGGGCAACCCTTTTGGAAGAGAGAGAAGAGGGATGTCTTTTTGATCTTTGCTTAATAG
CTCTACATTCTCATAAAAATTTTCATGCTCTGAATTAGAAAGAAAGATTTTTTGGATAGA
AAGAGTTGGAGATTGGATAGAGACACTATTTTCTGTATCTATAGAATGAAGAGGAATGCT
TAGAGTGGTTAATTTCAAGTCCGAAGATGTTGTTAAAGAAGTCCCTACATCCATCACTAA
GAGAGCTTGGGGGGCTTGGGAAAGAGACGGTGCAGAAAGAATGACTCGGTCTTTTAAGAC
TAAACATCCAGATTGCAGCTCGATTGGCTGTTGTATCTTAGAAATAAGATTGGCTTCGGT
TTTCTCTTCTTTGGATAGATTTTCACTAGAAAAAATAACAGCACGGTTTGTGTTTGTCTG
AATGCGTAAAGGCGTTAGAGCTGAGGTAGTAGAGAATTCAGGACTTACGACTTCTTGCAC
AATGGGATCAAAGAAAAGGATATCCCCATGGCGAGCTTCCAAAGAAGAGAGCAGAGCATT
TTTCTCTAAGTAAATCGCATTTCTTACCGTACCTTGATCAGAGAAATGACAGGAGTTATT
TTGGAAAAGGACAGAGCCTCCCCCTGCAATGATGGAGAGACTTCCTCCTGACTGGATAGC
AATAGCTCCCCCTAATTTAGCACTGTTATTTACGAAGGAAACGGGTCCATTGTGACGCAA
AACCATATGTTTTGTGTAAATGGCTCCCCCCTTTTCCTTCGCTGAATTGCCTGAAAATAG
AGTCTCTTGGTTATATGCCAAGGAGAGGCATCCTTTTTCTGAGAGATTTTGTTCATTTAT
ACAACAAATAGCTCCTCCATTTAAGGCAGAGTTATTGGTGAAAAAGAGAGGGTTAACATT
TCCTGAACAAATGAGATTTTGGCAACAAATAGCTCCTCCATTCAGATTTGCGCGATTACG
GGAAAAAGAAAGAGAAGAGACATTTCTTGACAAAGAAAGAGTTTGAGCTTGAATGGCACC
GCCATTTTTTGCAGAAGAATTTTCTTCAAAATTTGTGAAAAGATAGTTGTGTTGTAGGAA
CAATGCGTCTGTGGAGAGTGCTCCTCCAGAGCCTTCGGAATGATTGCGATAAAAGCTCAT
GTTTCCATTATTTCTTAGGAATAGCTGCCCATTTTTATGGTAGAGGATAGAAGGGGAGTC
TTCTGTAGAGGAAGAACAATCCGTAAATGAAAGAAATCGAAAGTCTTGAATAGAAAGATC
GCCTTTTTCTTTAAGAAACCGCTCTTCATTGGTTGAGGGGTGGAGATTGGATACGAACCA
GTTATGGGTATTTCCTATTATGTATAGCGGATCATCTTGTCGTGCATGAGAGAGAAGAGC
AGGAGAAAAGTTCTCCATGGTGCAGTCTTCCAAAAATGTACAGACGATGCTGTTAGGATT
TTTAGTAATAAGAGCGGATTTATCTAACGCATCCTGACCAAAGAGGATTGCTGTTGGGGA
GAGAATAGTGGCACATAGGCAACATAAGTTCACATGATCTGGTCGCATGGGGTTACCCTT
AAGAGTCTAAAAGAAGAGTTTATGTCAAAAAAAAGTAATAATTTACAGACTTTTCCTAAA
AGAGTGTTGTCTAAGTCTCTAAATATAAGGGTGTGAAAACGTTATTTAATCGAAAAAAAG
TGAAATTAGTTAAGATCTATAAAATTAAACGATTTGTTTTGTTGATCAAGTTTTATTAAA
AAATAATTTATTTTTCCTTCGTTTTTTTTAATTCCAATTTTAAAATTAAAATAAGTTTGT
TTTATTTTTTAGGTTGGTTTGTTATGGGCATCAAGGGAGTAGGCGGTAGCGGTCATAGCG
ATTATCCAATCCCTTCTCATAATGGAGATGGGGAGAGTGAAAAAAACAGCTCAGATTCAA
CAAGTAGTAAGGTTAATGCAAAAGTTACTTCTTCCTTACAGGGGGCTCCGTCAACGAATG
ATGAAAATTCAGTTTCCCCTTATTCTGTGGTGGATGTCACTGATTTAATAGAGAGCGGAG
AGTCTTCTAGGCATGTAATAAAGAAATCTATAGAAACAGAAGAAGCTGCTCATCGAGAAT
CTAGTGTAGAGGGGGCTGGGCATTCTTCTCGCGGAATATTTGGACGGTTGCAAGCAGGAT
TAGGACGTCTGGCTAGAAGAGTGGGGGAAGCTGTCAGAAATACTGTAGGCTCTATCTTTC
CACAAAGAGCTGGTGCTGAGCAAAGAACAGGCAAAGCTCGGACAAAATATTCCCCTTCAG
CATCAAGAGGATTACGCCTCATGTTCACAGACTTCTGGCGATATCGAGTTTTGCATCGGA
ATCCTCCTATGGATGGACTTTTTGCAAAGCTTGATGCCGATGAGGCTGAAGATATGGCAG
CTTACACGAAAGAGTATGTTAGCAATCTAGAAAAACGAGGAGCAGCTGATCGAGAAACTA
TAGAACACTGTCAAATGGTAGCTAAAAATTGGGAAAAAAGAGCTAGAGATTTGCGAGACA
TGGGGGCCGCAAAAAAATTTTTACGCGACCCTTTTGGTAAGAGTGATCCTAAGTATAAGG
GGACACTGCCTGGAGAATACACTGTCGGAAATACCATGTTTTACGATGGACCAGGTGTGA
GCAAACTATCAGAGGTTGATACAGGTTTTTGGTTGGACATGGAGAAGCTCTCGGATGCTG
TCTTGTCTGCAAATATTCAAAAAGGGCTTCGAGCTCGATTTGTTTTAAATCAGTCTATTC
CACAGTTAGAGAGTCTAGAAGAGCGTTTTAGAAAACTGGAGAGTGCTTGCGATGAGGCTC
GTGCTTCGTTAAAGGAAGCAGGTTGGATAAAAGAAGGCAAGGAACCTAACAAAGCGCAAC
GAGCTTTTCGGCGATTTGTAGAAGAAAGCCGGAATCTAGAGCTTTCTTTTGGTAGTTTTG
GAGAAAGTGCTCGTCGTCTTTCCGCTCGTGTTTCCCAAGGTTTAGCTGCTGCAGGGGAGG
CAATTCGCCGCTGCTTTGATTGTCGCAAAGGCAAATATTCCCTTAAAAAGGACTTGTCTT
CTGAAGAATTAAATTTGGCAGAAGAGTTAATTAGGTTTACTGATGAGATGGGGATAGAGA
GAGACCCAGATGGAAATTACAATATTCCTTGGGTAGAAAACTGGAGAACAGGAGTTCCTG
TTATTGAAGGAGAAGGGGCAGAACATATTTATGAAACGATGATGCCTGTCCAGGAATCTT
TTGAGCAGGTTTATGAAGTTATGGATATGGGATTGGAAGAGCGTAGGGATTTTGCTGTGA
GTCAACAACACTATCAAGTTCCTCCTAGATCTTCGTTGAATTACGAGACTCCGCGATTCA
GAGAATATGACGTTCCACGTAATTCCGCTCGTTCTTATTACGATGTTCCAAGAGTACCTC
CCCAAAATGAGGTAGAAGAGATGCATGTGACTAAAGGAATGAGGAGTTCTGTGTATGCTT
GTTTTGTAGCAGGAATGCGCAACTACATTGTTTCACAGCCACAAGAACAGATTCCAAATT
CTGAACAGGTGGAGCAGCTTTTCCAAGAGCTTATTAACGATGGGGATCAGATAATTCAAG
AGCTTATGAAGATATGGAATGAGGAACTAGATAATCAATAAACACTTTTGTTAATGAAGA
AAACAAAGCCCCCCAGAGAATTTCTTTGGAGGGCTTTGTTTTATAAAAAACTCGTGCTTC
AAATTACACGCAAAAATCAGAGTGTAATTTTAAAGAAAGAAGTTTATTCTCTGTCCGTAT
GATGGTGACATCCTCCTTTAGAGGAGCAACAGTCGCTATGACGTTTTTTAAAGCAGCATT
TAAAGAAGTTTAAGAAGGCTATAACCCCAGCGATTCCTGCCACTACGTAGGCAGCTTGTG
TTAACATGGTGCCTTCGCCAAGCAGGCGAGCAACAATATTCACTCTATAACCAGTTGCTC
CTAAAATTCCAGCATTTATAGCTCCAAGAACAACAATAAGGGAGGATAATCCTCTACAAA
CTTTACAAAGCATGACGTTTCTCCAACGTAGACGTGTACCTAACTCCGACTTTTAATCTT
TTTTACAATTTAATAAAGTCTTTTTTTGTTCTTTCCATCAAGGGCGTGTTTTGCTGTAGC
AAAAGATGCTTCAGTAAGAGCGTTTTTAGTGTAAAAAAGTACGAAGGATTTTATTCTGTA
TAAGATCATGATGGACCATGTTTAGGATGGAAGATGACACAGTCATATGTAAATAAAGAA
GAAATTATTTCTTTAGCGAAGAATGCTGCATTGGAATTGGAAGAGGCTCACGTAGAAGAA
TTCGTCACATCTATGAACAATGTTATAGCTTTAATGCAGGAGGTAGTCGCTATAGATATC
TCGGATATCATTCTTGAAGCTACGGTGCATCATTTCGTTGGCCCAGAGGATCTTAGGGAA
GACATGGTAACTTCAGATTTTACCCGAGAAGAATTTTTAGCTAATGTTCCTGTGTCTTTA
GGAGGATTAGTCAAAGTCCCTACAGTTATCAAATAAGGTGGATCGCTATGTATCGTAAGA
GTGCTTTAGAGTTAAGAGATGCTGTAGTGAATAGAGAAATTTCAGTTACAGCAATAACAG
AGTATTTTTATCATCGTATAGAAAGTTATGATGAACAAATAGGATCTTTTCTTTCTCTCT
GTAAAGAAAGGGCGTTACTTAGAGCTTCACGTATAGATGATAAACTCGCAAAGGGAGATC
CAATAGGTATATTAGCCGGGATCCCTATTGGAGTTAAAGATAATATTCATATCACAGGAG
TGAAAACTACCTGCGCATCGAAAATGTTGGAAAACTTTGTAGCTCCTTTTGATGCTACTG
TGGTTAGACGTATTGAGATGGAAGATGGGATTTTGCTGGGTAAGTTGAACATGGATGAGT
TCGCCATGGGATCTACAACTCGGTATTCGGCTTTCCAACATACTAATAATCCTTGGGACC
TGGAGCGTGTCCCTGGGGGATCATCAGGGGGATCAGCAGCTGCAGTTTCTGCAAGGTTTT
GTCCTATTGCTCTAGGATCTGATACAGGTGGATCTATTCGTCAGCCAGCGGCTTTTTGTG
GAGTTGTTGGGTTCAAACCTTCTTATGGAGCCGTTTCTCGCTATGGACTGGTAGCTTTTG
GATCTTCCTTGGATCAAATTGGTCCGTTGACAACTGTTGTTGAAGATGTTGCTTTGGCCA
TGGATGCTTTTGCTGGTCGCGACATTAAAGACGCAACAACAAGAGATTTTTTCAGAGGGA
CGTTTTCTCAAGCATTATCTCTGGAAGTTCCTAAGTTAATTGGAGTCCCTAGGGGGTTTT
TAGATGGTCTTCAGGAAGACTGTAAAGAAAACTTTTTCGAAGCTCTTGCTGTTATGGAGC
GGCAAGGTAGTCGTATCATTGATATAGATCTTAGCGTTTTGAAGCATGCAGTTCCTGTGT
ATTATATTGTTGCTTCAGCGGAAGCTGCTACAAATTTAGCTCGATTTGATGGAGTTCGCT
ATGGTCACCGTTGTGCACAGGCGGACAATATGCAAGAAATGTATGCGCGTTCTCGCAAAG
AAGGATTCGGAAAAGAAGTCACTCGAAGAATCCTTTTAGGGAATTATGTTCTTTCTGCAG
AAAGACAAAATATTTTTTACAAAAAAGGAACAGCAGTCCGAGCTACTTTAATAGAAGCTT
TTCAATCTGCTTTTGAATGTTGCGATGTGATTGCAATGCCTGTATGTGCTTCCCCCGCTA
TTAGAGATACGGATGTTCTTGATCCTGTTTCTCTATATCTACAAGATATTTACACCGTAG
CGGTAAACCTCGCTTATCTGCCAGCAATTTCAGTTCCTTCAGGGCTTTCTAAGGAAGGAC
TTCCTTTGGGAGTGCAATTTATCGGGAAAAGAGGAGCGGATCAGCAAATTTGCCAGGTAG
GGTATAGTTTCCAAGAACATTCGCAAATCAAACAATTATATCCTAAAGCAGTGAATGGAC
TTTTTGACGGAGGAATGGAGTAAAATGGGTATAGCACATACTGAATGGGAGTCTGTGATC
GGTCTGGAAGTGCACGTTGAGTTGAATACTGCATCAAAATTGTTTAGTCCCGCGCGCAAT
CATTTTGGTGATGAGCCTAATACGAATATTTCCCCTGTATGCACGGGGATGCCGGGAGCT
TTACCAGTCTTGAATAAGGATGCGGTGCGTAAGGCCGTTTTATTTGGATGTGCTGTCGAA
GGGGATGTTGCTTTGTTCAGCCGTTTTGATAGAAAGTCGTATTTTTACCCAGACAGCCCA
AGAAATTTTCAAATTACCCAGTACGAGCATCCTATTGTGAGAGGCGGGTGTGTGCGTGCT
ATAGTAGAGGGAGAGGAAAAAACCTTTGAGCTTGCGCAGACGCACTTAGAAGATGATGCT
GGGATGTTAAAACATTTCGGGGATTTTGCTGGGGTGGATTATAACAGAGCAGGAGTCCCT
TTAATTGAGATCGTTTCTAAACCTTGTATGTTTAGTGCTGAAGATGCCGTGGCTTATGCT
AATGCTTTAGTATCTATTCTGAGCTATATCGGTATTTCCGACTGTAATATGGAGGAAGGA
TCGGTTCGTTTCGATGTGAACATTTCTGTTCGCCCAAAAGGAAGTAAGGAACTTAGAAAT
AAGGTAGAGATTAAAAACATGAACTCCTTTACTTTCATGGCGCAAGCTTTAGAGGCTGAA
AAACATCGACAGATTGAGGAGTATCTTAGTCATCCAAATGAGGATCCTAAAAAGGTTGTT
CCAGCAGCCACCTATCGTTGGGATCCAGAGAAGAAAAAGACAGTGCTGATGCGTCTTAAG
GAGCGCGCTGAAGATTATATGTATTTTGTTGAGCCGGATCTTCCTGTTTTACAAATTACG
GAATCTTACATTGATGAAGTTCGTCAAACATTGCCAGAGCTGCCTCATAGTAAGTATATG
CGTTATATTACAGATTTCGATCTTGCCGAAGATCTTGCCATGATTCTTGTGAGTGATCGA
CATACAGCTCATTTTTTTGAAACAGCGACTATGTCTTGTAAGAATTATCGCGCCCTTTCT
AACTGGATTACAGTTGAATTTGCAGGCCGTTGTAAAGCGACAGGGAAAACGCTCCCATTT
ACAGGAATTCTTCCTGAATGGGTGGCGCAACTAGTCAATTTCATAGATCGTGGTGTGATA
ACAGGAAAAATTGCTAAAGAAATTGCTGATAAGATGGTTTCTTCTTTCGGAGAAAGTCCA
GAAGACATCCTGAGAAGACATCCTTCATTATTACCTATGACTGATGATCACGCTTTGCGC
GCTATTGTAAAAGAGGTCGTGGCTCAAAATGCAGCATCTGTAGAGGATTACAAAAATGGA
AAAGCGAAAGCTTTGGGCTTTTTAGTTGGGCAGATTATGAAGCGCACAGAAGGGAAAGCT
CCTCCTAAGAGAGTGAATGAATTGTTGTTAGCAGCTATGCGTGATGCATAATTGATTGCG
ATATCGATACAGTGATAAAACCCTCTCCATAAAGTTATGGAGAGGGTTTTTTTATGAATT
ATAAAACACCATTATTTAGGTCGAGACCTGTATTTTTTCCTTCTAGGGCTAGGTAGGGGA
GATGAGTCCTCATCATCAGAAGACTCTTCTTGATTTTGTCTATGATCCTCTTTATTACGG
TGATGACGAGCATTCCGTTCACTTCGAGATGATCTTACAACACGACGTTTTGCTTTAGGA
GTAGACGTTTTTGAAGAGGTAGAGGAGCTGCTGATTCCCGAGATATCTCCCAGAGCAGAG
GTTTCAGCAGAACTTAAACCTGCCCGAGGTGTGTAATAGACGTCATCAGAATCACTCCCC
GAAGGGCTTCTTCTGTTTAATGGAGTATGCAGGATCGATTTTGTATTTGGTAACTCTTTC
TTAATGTTAGAAGTGTTGGGAAAAAGCTCTTTTTGGCGGAGTAAAGATTGAGAGTGGAGC
ACTTCTTCAGATCGCAGAGATCTCTCTGTGTTTGCGATTGATGCAGGAACTTGGCTCCCT
TTGTTGGGCATTCCGGGTTTATTACGTCGAGTTTTATCTTTCCTTGCGAGGGAGGAATAA
CGAACGCTTGTTTGTAGAGAGCTTTCTTTACTTTCTTTAGGGAGTTTGTTTTCCCAGGCT
GCTGACTCAATCTGTTTGATTTTATTCTGTTTTTGCCATTGTGAGCGGTTGCTTAAATAT
TGATAAGTCACTTTATGCAAAGACATTAAGGCAAAGCCTAGAGTCATAGAGCCCATCAAG
AATAGTGGATTAGCTAGGATTACAGCCCCTCCTCCTACAGCAATAGCAGAGAACATCAGT
CCAGCAGCCGTTCCTGTTAAAATAAAGGGGAGGGAGACTGCCGCTACAGTATCTGCAACT
TCTTTACTTTTTGGGGATTCGGCAAGGTCTGAGACAAGGAGTGTTACTCCTAAAGCCCCA
ATAGCTAAAGCCGGGGCAATTGCAAATAATGCCAATCCGGACCCTTGAGTCCACAGGATA
ATACTAACAATACAGAGAATACTGATAGCTATCAGGGAGATATCATAAACGTAGCGCAGT
TTGGGGTGGCGATCAGGGGCTGTCAAAAACCTTGATAAAAGCCCCTTTACCTGGGGCGAT
GTTGTTGGCGTTATTGGGGCCATAATTTTTACCAAAAAACAAAAAACGCTAAGTACCAGA
ACTATTATAAGATAATATAAGAGTTTTAGTGAGACTGTTTTTAATAAAAGGTTAAGATCT
TAATTTAATATTTTTTGTATGCAGAAAGAGACTGATTGGGAGAAGTAGGTTGTGTAGATA
GGGACGGGCAACTGAGATCGGGAGCGGATGAAGAACGAGAGAGCTTTGTTGTCGTATTTT
CAATTTTGAGAGGAGAGGAAGGTTTATGTTCTAAAGCAGGGAAAAGGTGCGTGTAAATTT
GGAAACAAGTCTCTGTGGTGGCTAAAGCCATACCGATCGATATTATGGGGAAAATAAACT
CAGGAGCCCAAGCGACGCAACTGACAATACCGACAATGATAAGCGCTAAGGAAAAAAGGG
AAAGGAAAGTTGCTAGCATGTATCCAGAACAAGCATCCAAGCGTCTATGGCATAAGCTAG
AAATTATGCCTTTGATAGGAAAAACGAACAGACCCGCTGCACAAAGTACTGGAAACGTAA
TGAGTTTAAGTAATCCGAAAATAAACCCTGCGAGAGAAGCTATATACAGTGCCGCCTTAG
GATGTTTCTGAGCTAAAGGGCTCATATAGGAAGCGAAAACCCTTTCAGGAAAGACAAGAT
TTAAAAAATGATCAGGTCCTTTTACAGGCGCAACGGTGGAGGGCATGTTTTCAATCACAT
TTTATGTAAGATGAAGCCCGCATTGCAGGCATAAAAATTTCTATCCGGGAGATATTCTGA
CAAAAAATCGAAAAATTGTATCTATTTTATTTATAGTTAATCAGTTTTATTGAGATTTTA
CTGGATAAAATGTTTTTCTAAACGATTTATTAGTACAATCAGTTCTATTCTCAAGCATTT
TACATGCAGTTTGCTAAAAATTTTATTAAGCATTATGATCCGACAGATCCAATTTGATAA
AAGAAAAAGAGCCCTGTATCTGGGATCTTTCACTAATTTTATTATGGAATTATATGCTTA
AAATACTTTTCCACACGATGACTCTGTTTGGGCATTTATTATCTACGCCGGTTTATATGG
TTGGAGACGCTTGTGGTAAAGATCGAGATGAGTATAGAAATCCTCCTCTAAAGGCTTTTT
CTATTGAAAGTCAGTTCTTACAAATAGAAAATGCTGATTTCAAAACGCTTCCTAATCAGT
CTTTGGGGTATCGACAAACAGATACCATGTTTTTCGCTACTCTCCCAGTTACCGATATGT
CTGGATTTCTTGTGTCCGCTCGTTACTTAGGAGCAGAAGTCCTTTGGAAGAGCTCTAAAG
ATTTGCAAAATACAGATCCACATGCTTTAGGATATTTTGCTTTCCAAGATAAGTCTTTTT
ATCAGTATGTCTCACTGTCTGCAGGGGCCTATACATTAGCTCTTACTAATTGGCAGTGGT
CTGTTCTTTTTTCAGGAATGGTAGATCCTGAAAATATCGAAATGGGATCTGGAGTATACC
AGGTCGTTTTATCTTCAAAGTATCATGCTTCGGAAGCATTTGCTGTTGTAATAGGAGTAA
TTAATGAGGTTGGATTGCATGATAAGCAAGCTTGGCCTTTACTCGGGTTTTCTTATAAGC
CAGAAGATAAACTCACTTTAAATTGTATTTATCCGGTGAATTTTTCTGCGGAATATCAAT
GTACTTCTGTTTGCGATTTAGGAGCGGCTTATCGATTAACTCGGTTTCGTAAAAAATTTC
CTAAAAACTCTTTAACTACTTCTGAAGGGATTTTTGAATACTCAGGAAGAGAAATAGAGG
GGAGTGTTAAGCTTATTTTTTGGCCGGGGCAGAGTCTGAAAGTATTTGGGGGGTATTCAG
TAGGCAATGATATTTCGTTAACTAATCCTCACAATGAGGATGAAAAGATATATAAGTTTG
GTTCTTCGCTATTTTTTGGAGGCTCTGCAAATCTACACTTTTAAAAATACGGGATGCTTC
TGTTAAGAAGTTGAACCAAGTACTTCATAAAATGTTTTAAAATGTGTTTTGCAAACCTTT
TCTAGAACAGGTTGTCCTTTGTCGCGAAGAATCTCTTTTGCTTGCTGTTTAACTTTCCCT
GAAGCTCCCTTGAGTAGCCGGACTTGATACTGAGATTCTAGTGTTTGCATAGAAGAGAGA
AAAGCATCTCGAGCTAAGATAGAAGCTGCAGCTACTACAACATCTTGTTCTGCACGGTGA
CGCTGAATTAATTCAATATCTGCTCGTTTTTTTCGGACAGCTTGCAAAAGGACTCTTTCG
GAAGAAGCAAATTGATCTGAAATAGCAAAGACGTCCCCAGTAGGTTTAGGAGCCAAATCA
TCAATAATAGTCGCGTGCGTCCAAGCGAGGAGAGCATTTAGGTTCTGAAAATTAGCGTAT
AGAGCATTATATTTTTCTGGGAATAAAGTAATGACCTTACAAGTACAAAGCGAGCGGATA
CTACGAGCTAGAGAGGGGATCTTAGCATCGGAGATAAGTTTAGAATCACAAATGGTTATT
TCGTAAAGAGATTCTATAGATTTTATAGAAGGAGCATAGACTCCAGCTGTACAAAGGGGG
CCAAAGAAATCTCCTTTTCCAGATTCGTCCACGCCTATGCGTGGACGTAAATCCTGTTGC
ACATTTTGTATAGAAAAGGAGTGTAAAATTTCGGGTTCAAGGAAAAATTCAACAAATTCT
TGAGTTCCCTTTCCTTGTACCACTATTTTCCCAGATTGATATACAGTGCAGCTTACGGTA
GAAGATCTTCCTTGAAAAACAGTATGAGGAGGGATAGAAATCACAAACCCTTTTTTCTCT
AACTGTTCCCTAAGAGTTGTGAATAGAGAAGGAGAAAGTTGCGAGACGAAAGGGGTGGGC
ATAATCATCCTAAAAAAATTATCTTTTCAAGAAAGAAACCACAATTAAGGATTTCTCTCC
CCATTCTATCACCCTTAAATCTTTATGATCGAAAAATTTTTCTAAGAAAAACACAACCTT
AAGTGTAACTCTTGAGAAAAAGTCTCGGAAACTTTGATACTACAAAAGAGGAAATCTAAG
AGACTTATTCATTTCAGTAGCAAGAGTCTTTTTCCTTTTTATGGGTGCTAACAAGAGGAA
TTATATGAGCGAACATGTCCATAAAGAGTTATTGCATTTGGGAGGAGTTTTCCGTTCGCA
AAGAGAAGAAAAAGCTATTTCTCTAAAAGATGTTGAAGCTGCAACATCTATTCGCCTGTC
TGCATTGGAAGCGATAGAAGCTGGACATTTAGGAAAATTAATTTCTCCTGTGTATGCCCA
AGGATTTATGAAAAAATACGCAGATTTTTTAGGGTTAGATGGGGATAAATTACTTAAAGA
GCATCCCTATGTACTGAAAATCTTTCAGGAATTTTCTGATCAGAATGTAGACATGTTGCT
TGATTTAGAATCCATGGAGGGGAGAAACTCTCCGGAAAAAGCTATTCGGAGTTGGTTAAA
CTTGGGTTGGGCAGGCGCGTTTGTTTTAGGAGTAGCTTGTATCTGGTGGTTGGGGACTTT
GCTACATTTTTTCTAATTGGAATAGGGTTGGGTTTTACGCAATAATTTTCGAAATCTTTG
TGTCAGGGGTTCCCCATGCAAAAGCGAAGCTTCCAACTCATTATTAGTGAAAATTTTTCT
GGAGCCAGTTCTCTTAAAATGGCTGCGAGTTTTTCTAGATAGCCCAAATAAGTCTACAAC
CGCAGGGAAACTGTTTGGTATGGTTAAAAGCTCTTCTTCTGAAGCAAAAAAATGCAAAGA
GTAGGGAGAAAGGCTGTTTTCAGAAACGAAATCGGAAGTTCCTATAATCGCCAAGGAAAG
AGAGGCGTCGGCGTAAAATTCTGCAAATTCTGTTAAGAATGTTTGGGAAGTTTTTAACGA
TGCTCCTTTTACAATCAGCAAAATATGACTAAAAGCGTAGCAACGTTTGAATTTATGACG
AAGTTTTCGTTTCCACCGTTTGTGTAGCCACAACCATTGTTCTGGTTTACATGCGATTCC
TTTTTCAAGAAATCGCATGAGCTTGTCCATTAATTGCTCTGTAGATTCTCGTATAGAAAG
TTCTGTATTTGCATAAAACGCTTTGCTTGGCACTACAAGATAGTTCCCATTCGGTTGGCG
GTAAATAGCTACGGCAATAACAGGTTTTCTCGTTTTGTAAGCTAGTAACGCTGGAGAAGT
CGTAGTAAATGCTTGCGATCCGAATAAGGGATAGGAATACTGCGAAGAGAGTAATACTTG
ATCTCCAACAATTCCTACAACTTCTCCTTTATGGAGAGCTCGCAATGCCTGGTTTATTGC
ATTTTGGGGAGGGACAATTTTCCCTTGGAAAGACTCTCTTAAGGAAATAATTTTTCTATT
GAGTCGAGGATTTTTTACAGGTTTAGCAAAAGCTAAACCTGGGTATCTCTTAGTGATATA
AAGGAAAGGTAGTTCCCAATTCGCTTGATGGCCACAGAATAAGATGGCTCCTTCTTGTTG
ATCTAACCGAGAAAAAAAGTTATTAAGTTCCTGCTGTGAGGAAACCTCTTCTGGAAAGAA
ACCTTCAGGAGCGTCTTCTGAAGAGGCGATAGTAATAATTTCATCAATATGTTTGGCGAA
TTTATCTACAGTTGCAAGCTCTATAAATGTAATAATCACTTGCTGTACAGACTTCAAGGC
AATTTGATAACGTTCGGTAAAGCTTTTTTCTGGAAATGCAAGAGCTAAATTAGTAAGAGC
AGTTTTTCTGAAGTCCGAAATAACATAAAAGATGGTTGTCCCTAAGCCCTTGCCAAAGAG
TTGTAAAGAAGATCGTGGGAGCAGGCGAAGAATGGTTAGGATTCCAAGACCTAAACCATA
AACGAGATGATCAACGAGAACTTTTCCTCCCGAACGTAACATTTTAAAGAGCATAGTATG
TATTCCGTAGGGCCGATGTTGCTAGTGGTCATAAAACGAAGCTTTTTTTATTAGAAAAGG
AGTTGGCTTCTTCGTATAAACCGCTATTTTAGTTTAAAAACACGTATCATAGCATCAGGC
AGATTTTTTATTTAAAGAGGAAGAAGCGACTTGAATAATAACCTTATTTCCTGATGTTCG
CGCTGTCAAAGCTAAAGGCTCTCCATTTTGGTCAAATAGTGTAAGTTTACGCAAGTATTC
TCTAAAGCGATGTCGAATTCCTGCTTCATCCAGGAGCATATGTTTAGTAATTTCGCGTTC
TTGAGCAAGGACTGCTTGAACAAAGGCATCTTCTAAGGTTTTTTCGTCTAAAAATTCTAC
AGCCCAATGGATGAAGCGTTCTTTCTGAGATTTTATGGAAGGTTCCATAATGATGGTGAG
AGCAATATTATTCTTTACAACATTCAGAAATAGATGGCTGACATCTTTTACATAGAGAGG
AAGGTCTAATTGGTAAATTCCATGATTCAGGACCAGTGGAGGATTCTGCTCAAGATAATA
ATTTTGAGGATTTATAAATAGACTGTCCTCTACAGGGAAAAACAAAAGAACAGGAAGATT
GATATTGAGGGGGATGAACTCTTGTTTTAAGAAAACAAGCCGTAAAAAATCTGCTCGAGG
ATCATTTAATTCCACATAGCTGTTATTAAAAGGGATATACACTTTTTTCCAATCTTCAGG
AACATGGTATACTATTTCATCAGGATTTCCTTGAGCTAGGCGACTACTGTCTAGTTCTTC
AAAAGAAACTGTATTGAGATTGAAGGTAAGATTTAGCCCTTGATCCTTCAAAGAAGAGAC
GAATTCTTTAGGGCCACTTACCTTTTGTACTAAGTACTTTGGCCAAACATCAAGATATTC
ATATCCTTTAGGGGCTTTCCCTATAGGCTTTGTAATAGTGACAGCAATATCTTCCGTAAC
AAGTTGAGTTAGACGAATAAAAATATCTTCAGATGTTAAATTTTTGATATTTTGGCGCAG
GCGAATGTCTGTATCTAAACAAACCAAATTATAAGGATCAATAGTTTCTATCCAACTTTC
GGTTCGTCCTTTAGCACTAATCACAATCTCTAGGTCGGTGGGGCGAAGTTTTTCAATAAC
CGACTTATTCCCAGTTATCATCAGTGCTACTTTTTTCTTTAGCAAGCCATCGGGTTGCAA
GCCAATGACTGTTTGTTCTGGAGATAGATCAATTACGCGTACTGGAATATTATGAAAGGT
CCTTGTCACAGTCATAGACTGATTAGCTAATACCCAGATAATAATGGCAAAACCTAAAGA
AACAAGTTTTTGTAACCAATTATGTGAAATCCACGAGACGAAAGGGATCATTTTTTACGC
ATCCAGGAGATAATAGGGTTTGTTTTTCTTTCATTGCGTGTTAGGATACTTCGTAAGATG
GCTTTAAATCTATCTGGCTTCACTCCGCGAGTTAAGACTCCGTCTCGTGCTAAAGAAACT
GCTCCGGTCTCTTCTGACACAACGATTATGAGAGCGTCGGTGCGTTGGCTAGCCCCAAGT
GCTGCTCGATGGCGAGTCCCCATGGAGCGCGAGAGTTGTGTAGTGTCATGAGCAAGAGGA
AGAATCACTCTTGCATAGGAAATAGTTTCTCCTTGCATTAGGACTGCTCCATCATGTAGA
TGGGAAGACGGCTCAAAGATAGCTTCAAGAAGTTCTTCAGAAAAGACAGCGTTGATTTTC
ACAGCAGAGAGAGAAAGTAGTTCATTTACAAGATGTTCGTTCTCTAACACAATAAGAGCT
CCAATTTGTCGCTCAGACATGCGATAAATGCAGCTTGTCAAATGGTCGATGAATTCGTTC
TGCATGTTAACTACAAAATTCCCTCTGCGCAAGCGCACCCTAGATAGTGCAAGACGAATT
TCAGGCTGGAAAATAATGAACACCACGATTGCCGCAATATTTACTACACGGAGCATCAAA
TTACGGATAACTGGGAGATGCAGTTTTTCTGAAAGAACGAACAAACTGAGAAAAGAAAGT
AAGCCAAAGACCAGGTCCATGGCCGCTGTTCCCCAGAAAAACTTTAGTAAGTAATTAAGG
ACAATCCAAATTAAGGCTATCTCCAACAGAGGTGTGGTGTAATACATCATACCTACAAAC
ATTTATTAAGATAACCCTAGCTGTTGAAGTGTTTTCATTATTTCTTAGTAAAATCCTTGA
AAATTATCGCGGACGAATCGAGTTCAATGGAGGTCTTAATAATGTCTAAAGGAGAAGACC
CTCCCTCAGTTTAGCTGGAAGAGGGTTAATGGCAAAGTATTTTATGGAGAGGACTGATTT
AACAACTGATGACAGGGAAACGTGCGTAGTATATATACTACAGAGAATGCAAATAGTTTT
TGATTTGGAGAGCCAAATATGAGTGCTGAGATGTTGGCGAGAGTGCAGTTTGCGTTGTTT
ATTGGATTTCATTACCTCTTCGTTCCTATCAGCTTAGGATTAAGCATGATGATAGTTCTT
ATGGAAGGGCTCTATCTATTCACAAAAAAGAGTATTTATAATCAGCTAACTTGGTTTTGG
ATTAAAATTTTCACGCTAACTTTTGTAGTCGGTGTTGTTTCTGGACTTATGCAAATTTTT
TCTTTCGGATCAAATTGGTCTCGATTTTCAGAATACACTGGAAATATTTTTGGGATGTTC
TTAGGTAGCGAAGGAATGTTTGCTTTCTTCTTGGAATCGGGATTTTTAGGAGTTTTGTTA
TTTGGCCGTCATAAGGTATCTAAGAAAATGCATTTTTTTGCAGCTTGTATGGTAGCTTTA
GGTGCTCATATGAGTGCTTTTTGGATTGTTTGTGCGAATTCTTGGATGCAGACGCCTTCT
GGTTATGAAATGGTTATGCGAAATGGAGTCCTGATTCCCCAAATGACTTCTTTTTGGGCG
GCTGTACTATCTCCTTCTGCTTTGCAGCGTTTTACACATGTTGTTCTTGGAGCATGGTTA
TCTGGAATATTTCTTGTTTTATCTGTAAGTGCTCATTATTTGCGTAAAGATCGACATACA
GAATTTGCGAAACAAGGGTTAAAGCTTAGTATGTTTTCTGCTTTGCTAGTTTTGGTTTTG
CAGCTTTGGTCAGCGGATGTCACTGCTCGAGGAGTTGCTAAGCACCAGCCTGCAAAACTC
GCTGCTTTTGAGGGAGTGTTTAAAACACAAGAGCATACACCGATTTATCTGCTTGGCATT
GTTGACATGAAAAAGGAGCGAGTAATTGGCATTCCCATTCCTTCCGGATTATCGTTTCTA
GTTCATCGAAATGCAAAAACACCTGTTACAGGACTTGATCAGTTCCCTAAAGACGAATGG
CCAAATGTATCTTTCGTCTTTCAAACTTATCATCTGATGGTCATGCTTTGGGGAGCTATG
GTTCTTTTATCCCTAATAGCGTTTGCTGTGCATAAGAAAAAAGCTTGGGCTTGCAGAAAA
GGAGTTCTATGGATGCTTTCGCTTTCCGTGTTATGTCCAGAGCTATGCAATGAAATTGGC
TGGATTTCTACAGAAGTTGGGCGTCAGCCCTGGGTCGTCTATGGTTTATTAAAAACCAAA
GATGCAACGTCGCCTATCGTTAATGCAGGACAAATTTGGCAGTCTTTGACTCTATTTTCG
ATAGTTTTTGTATGTTTATTGAGTGTTTTTATTTCTCTTCTTTTGAAAAAAATAGGAGAG
GGACCAGATGATAAAGACCTTGTAGAAGCAGATTGGTGAGGGCTTTCATAATGGAGTTAG
CAACGATTCTTCCTGTTATTTGGTATGCCATTCTTTGTATTGCAGTATTTGCTTATGCTT
TAGGGGATGGGTTTGATTTGGGATTAAGCACGATCTATTTTCTTTCGAAAGAAGAGAAAG
AGCGTCGTTTGTTATTAAATTCGATAGGCCCTGTCTGGGATGGTAATGAAGTTTGGTTTG
TGATCATATTTGCAGGGTTATTTGCAGGATTTCCATCTGCTTATGGAACATTGCTTTCTA
TCTTTTACATGCCTATTTGGACAATGGTCATGTTATACGTGTTTCGAGGCTGTTCTTTAG
AGTTCCGAAGTAAGGCTGAGTCTCGTCGTTGGAAGTTTTTCTGGGACATTCTTTTTTCTG
CTTCAGGGACGTTTATTAGCTTCTTTCTCGGAACTTTATCTGGAAATTTATTGCTTGGAC
TGCCAATAGCTCCGGAGACTTCTTACAGTTCTTTGTCTTGGGGACTATTTTTTCGACCTT
ATTCTGTATTATGCGGGCTATTTGTAGTTGCTGCCTTCGCTTTACATGGGATTAGTTTCG
CTTTGACTAAAACAGCAGAAGGGTTTCAATTACGATTGAAAAATCGGTTCTATTATGTTC
TATCTGCTTACTTAGTTTTGTATCTTGGTTTACTTATCGCTACAATGCTAGGGAGACCTC
ATGCTATTGGAGTTTGTTGTCGTTTGGGAATTGGGACGGGTATTCCCGCTTATCCATTAT
TGATTTTATTGGCTGTAGCAACATTTTCTTGTTGTTATGCAGAAAAGAAAGCTATGGATG
TCTCTAAATACGGCAAAGCTTTTGCTTTCTCCTGTATTAATTTGTTATTCCCAATATTAG
CTTATAACGTATTGCTTTTCCCTAATTTGCTAGTGTCTTCTGTAGATGGTCGTTACACTA
TAACGATTTTTAATGCAGCTGTGGACCCTAAGGCTTTACAGCACCTCATTACTATTGTTT
TAATCGGTCTTCCCTTTGTCATTGCTTACGCAGTATACGTGTATCGAGTGTTCAGAGGAA
AAACAGATTTCCCTTCAATTTATTGAATGGTTGCTACTGTCAGAAATATAGGGCTTGTTA
AAAGCTCTATATTTCTGAAGACAGGAAGCAGTGGGGGAAACAGATTTTGTTGAAAATAGT
TAAAGCAGTGTCGCTGCTGCTGCTGCGAGTTCAGAACGTTCAGTTCTAGTCATGAACATA
TGCCCGTATAAAGGCAAGTGGCGAAATTTTCCTACCAGATAGGTAAGGCCATTGGAGTTT
TCGTCAAAGTACAAACTATCTATTTGAGTGGGATCTCCTGTTAAAACGATTTTTGTTCCC
TTCCCTGCTCGAGAAATGATTGTTTTGACTTCATGAGGGGTGAGGTTTTGCGCTTCATCA
ATGATCATAAATACCTTAGGTAGGGAGCGTCCCCGAATATAGGTCAGTGCTTCCATCTCT
AGTTTTTTGGTTTCCATTAAGCTGTGGAGGGTTTCTGCAAAATCCCCCATATGATTGACA
TCGAACAGGAATTCCATATTATCATAGATAGGCTGCATCCAGTGCATGAGTTTTTCTTCT
TTTATTCCGGGAAGAAATCCAATATCTTTCCCCATAGGAATAATAGGTCTGCTAACCAGC
AGCTTATTATATTTGGGGTTTTCGAAAACTTGATACATAGCCGCTGCTAAAGCTAGGATA
GTTTTCCCTGATCCAGCTTGTCCCATTAGTGTAACGAGTTTAATGTCATCTCTTAGCAAT
AGATCTAATGCGCAGCGTTGTTCTATGTTAAGAGGTTTAACTCCCCAAATTTTTTCTGGG
GAAGGTTTTAGTGCTATAATTTTTTGATCATTAGGACTAAAACGACCACAAGCGGAATGG
GTTTCATCATCTCCTGAAAGGAAAAAGTACTCATTGGGAGAAGGTGGGGAGGAGAGATCG
GAGGGGAGGGCTATCGCTCCGTCCTTATAAAAGTATTCGATCTTGCTATTAGATACTTTG
AGTTTTCTGTGGCCACGATAAAGGGAGCGAAACGATACGCATTTGTTTTCGTAATCTTTG
GATTCAATACCCAAAGCCTCTGCATGGACTCGTCGTCCAAGACTTTTAGTTACAAAAACA
ACAGGTTCTCTTTGAGAAATGATTTGAAGTAATTCTAGAGTGAGGTGTTTTTTTTGCTTC
TCACTGTTTGAAAGATTTGCAAGAGGAGAAACTTCTATACATAACTCGCTACCATTTTTT
AATAAAATCTGCCCAGTAGTGGGTTTTTCTGATTGTTCCAGTAGCAAACGAATATGACTT
AATGCTCGAGAAGCATTTTTCCCCGATTCATCACGGAATTTAGCGCAAGATTCTAGCTCT
TCAATTACCGTGAAAGGAACGATAATGCGAGTATTGGAAAAAGAGGAGAGAGCCTCAGGG
TCATAAATAAAAACGCTAGTGTCGATAACGGAGGTTTTTTTCATTACAAGTTCCTAATTC
ACTCGATGGTAAGAGGTAAACTACTTCGATGTGTATCATATTAATAAAAATTAAAACATG
TCTTTATTAGATAGGGAAAACAAGATTGGTTTTTAGCAATCAGGTCGCATGTCTGCTAAT
CTGTTTGTCAAAAATATCCCACCTTAACTACAATGCCGAGGAAAGCGAGTCCTTCTGTTG
GAGGTTGTTATGAAAGTCAAAATTAATGATCAGTTAATTTGTATCCCCCCATATATTTCT
GCTCAATGGAGTCAAATAGCTTTCATAGAGTCCTATGATGGGGGCACAGAAGGTTGTGCT
ACCTTAAAACTTCATCTGGTGGATGGAGAGACTGTTTCTATACCGAATCTTGACCAAAAT
ATTATCAATGAAGCGTTTCAAGAGCATTTGCTCTATTTAGAATCGCTAGCTCCTCAGAAA
GGTAGAGAGGAGGACAAAATTGGTTCGCTATTAGGAGCTATCCAACAGGTTACTAAAGGA
TGTGAAGTACAAATTTTCCCTCAAAAAGGTTTGGTATCTATGCTTTTAGGAGGGTCGGGT
CCTATCGATATGTTGTTGCAACATTCTCCGGAACATAAAGATCACCCTGATCTTCCAATC
GATCTTTTGGAGAAGTTAGCGCAGATGATGCGTTCTTTGTCTATAGGATCTACATCTATT
TTGGCTAAACCTGAGCCTCATTGTAATTGTTTACATTGTCAGATCGGCCGGATTGCGGTA
GAGGAAGAGGATATTGAGGTTTCAGAAGAAGATTTAACTTTCCGCTCGTGGGATATCTCT
CAGTATGGAGAGAAAATGTATACCGTTACGGATCCTTTGAATCCAGAAGAGCAGTTCAAT
GTGTACTTAGGGACTCCAATTGGGTGTACATGCGGGCAGCCATATTGCGAGCATGTGAAA
GCAGTTCTTTATACGTAATGGTTTTGTGGGAGGGAAATAAAGGTCAAATCGTCTCGGTTG
ACTTTTTCCTTTAAGTCAATAATAATCTCCCTCTCTAGGGGTCTCGTCTTCTAGGGCTGC
GGATGCCTATGTAGAGGCCTGGTTTTTAGCAAATTGCAGGAGTTTTTGCGTGCGAACGTT
GTCTATTTCTATGCTCATTCTTGCCCTTTCTTGTGGGGAAAACACCTGCTTATGTGCTGC
GGATTCCCCCAAAGCGAAAGTTGATGCTTCCATCGGTAATGGGGCAAGTTTTTCTCCATT
TACAGGAGAAATCAAAGGAAATCGTGTGCGTCTACGTCTGGCTCCACACACGGATAGTTC
TATCATCAAAGAATTATCTAAAGGTGACTGCCTGGCTGTTTTAGGAGAAAGCAAGGACTA
TTATGTAGTGGCTGCTCCTGAAGGGGTTAGGGGTTATGTGTTCCGCACTTTCGTTTTAGA
TAATGTTATTGAAGGGGAGAAGGTTAACGTTCGTTTGGAACCTTCGACTTCCGCACCTAT
TTTAGCAAGATTATCCAAAGGAACTGTTGTGAAAACCTTGGGTGCTGCGCAGGGGAAATG
GGTGGAAATTGCTCTTCCTAAGCAGTGTGTCTTCTATGTTGCTAAGAATTTCGTCAAAAA
TGTGGGTGCTTTAGAGCTATACAATCAGAAAGAAGGGCAGAAGAAAATCGCTTTAGACTT
GTTAAATTCTGCTATGAGTTTCGCTGATGCTGAGTTGCAGAAAAAGGTAGAAGACATTGA
TCTAGATGCCATTTATAAGAAAATGAATCTAGCTCAGGCAGAAGAGTTTAAAGATGTTCC
CGGGTTACAACCTTTAGTACAGAAGGCTTTGGAAAGAGTTCAGGAAGCTTTTCTTGCAAA
GTCCTTGGAAAAGGGCTCACACAAAACTGTAGAATCCTACAAACCTGTGGAAACTCAAGC
TCAATTACAGCCACAGCGTCAGGTTATAGAAGAAAAGAATGTGTCGGTGGTTCCAGAGGC
GCCGGTTTTGTCGCAAGTAGAAGAGCCGAAGAGTGTCCTAACTTCCTCTAGTGAAGTAGA
ACCTTTGCAGGACGTTGGTCCTATAAAAGGTTCGCTGTTATCTCATTATATTCGTAAAAA
GGGATTTGTTAAGACTTCTCCTGTGGTAGAAGGGAGAGAGAGCTTTGAACGATCTTTGTT
TGAGGTTTGGGTAAATCTTCAACCTGAAGAGATTCGAAATGGACTGACTATGGAGTCTTT
CTATAGAGATGAGCAGAAGAAAAAACGGGTGCTGACCGGGGAACTTGAGGTATATCCTCA
TATCGTTAAAAATAATCCAGGTGATTATCTTTTGAAAAATGGAGAAGATGTAGTGGCATT
TGTTTACGCCACGAGTATTGATTTAAGTAAATGGCTAGGGAAACGTGTGGTTTTAGAATG
CGTTTCTAGGCCGAATAATCACTTTGCCTTTCCTGCCTATATTGTTTTGTCGATAAAAGA
GGGCGCTTGATTGAGCTAAGAAAGCCTTGCTTTTTCTAAGAAGCAAGGCTTTTTGAGTTA
TTCAAAAGCTGTTTGGTGTTTCAACAAAGTGGTGTTTAGGAAAAGGTATAGCCGAAGGGG
GGTATCCCGGCGAGCCAATAGAATCTCTGTTACTTGGAATAGCAAGGGCAAAAGAGAAGT
TTTTGTAGAAAAACGTTTTGACTGCTCGGAAGACCTTCAAGAGAAGAGCTCCAAGAGAAA
CAAGCGCTTTAATTCCCAACACTTCTTGTATGGCCGTTGCTCGGGCTTTCGGCCATTCTT
TTCTAATAATTGAGCACGGGAACCAGGAGCAGGGGATGGTGGGATCGTTTTTGCAAAGGA
ATCCCCCGGTTCTCTCTGTTAGTTCCTTCTCTAATCTGCGCATGTTGCACAAAGTGCGTA
TTCCTACAACGGTGCTCAAAACAGGAACATAGCTGCAGAAAGAGGTTATCCTATCGCGAT
GAAGATAGTTGCGTTGCAAGCAATCCCACGCCGGAAAGGTGTCAGCATTATGGGCATGCT
GCATGAAAAAGAAAGAGCTAGAAAAAATGTACATGAACAATACTCCCTAAAAATTGGGTT
TTTAGCTTTCTGAATGAAGGGAGAGATGTGAACAATTTTGAAAGAATTATTAAAAGCTAG
GGATGAATTGTACCAAAAATAAAGAAAAAATTCGATTGATAGTTTTTGTGTAAAGAAACT
TAAAAAACGATCCCTCCTCCTGACTACTTCTTAGGATCCTTGGTGGACTCGTTATTTGGG
AGGACACGAAGATCCAAGGCTCCTTGCTAAGCAAAAACAGAAGAAGAGACCTATGGAGGT
GGAGAGATTCGAACTCTCGTCCTTAGTAAACTCCCCGCTAACCTCTACATGCTTAGTTTC
TAGAATATTTTACGTTATATCTCCTCAGCTAGAAACCTCTATAGAGACCAACGACTCTCA
TTAAAATTCAAATTAGTTCCCTTGAGAGTTAAAAGGCCCTAATTCTAACCAGATAAATGA
CGGCGTTTCGAAAACCTCTGGTGGAGCTCGCGAACACCGGGTTACCAGTACTTAGGTAAC
AACTTTGCTAATTAAGCAGCAACTCTTAGATCATTAAGATCAGCGAAGCTGATAATTTCG
CATTCAGCCTTAGGTTCGGCATTTATTGTTTTGTCGGCTTTTTAGGAGGCCAGCCAACGC
CCTCCGCATGCAATTAACGCTTCATTTCTAAGTCGAAACCTTTACACCCCCTGAGCCGAG
GATTGTAAGGATTGCAGGGCTTTTCCGCAATGTTTTGATGAGTTTTTTGTATAACGAATT
AACTAAGAGAGAATTAATCTTTTAGAAGATAGCAAGGAGAGGTTTTTAAAAGATCATGCA
AATCATGCAAATACTTTATTGAGGGAGAGGATGAGAATTTTTACTATTTTCCATTTAGTT
TGGTCAATAGGTATGATTTAATTAACGATTTAAAAGGGCGATCTACCATAATTCACCAAT
AAGACTGTTTCGGAAAGCTGTCAAACTGCAAACCTTATGAGCAGAATAATAATGCCTTCC
AGTATCAAAAACCAAAGTGAATCATCGAAGAAATAATGGATAACGAAGATAAGGTGAGTT
TTCCCGCCAAAGAGGAAAAGGTTCTAACTTTTTGGAAAGAACAAAACATTTTTCAAAAAA
CTTTAGAAAATCGAGATGGGAGCCCCACTTTTTCTTTTTATGATGGGCCTCCATTTGCGA
CGGGATTACCCCATTATGGCCATTTATTAGCTGGCACAATTAAAGATGTTGTATGTCGTT
ATGCTACGATGGATGGGCATTATGTGCCTCGACGCTTTGGTTGGGATTGCCATGGGGTTC
CCGTTGAGTATGAAGTGGAGAAATCATTAGGTTTAACGGAACCTGGAGCTATTGATCGGT
TTGGTATAGCTAACTTTAATGAAGAGTGCCGTAAGATTGTTTTTCGATACGTCGATGAAT
GGAAATATTTTGTAGATAGAATTGGACGATGGGTTGATTTTTCAGCAACGTGGAAGACTA
TGGACCTATCTTTCATGGAAAGTGTTTGGTGGGTATTCCATTCTCTTTATAAACAGGGGC
TTGTGTATGAAGGGACGAAGGTTGTTCCCTTTTCTACCAAACTAGGGACTCCGCTGTCTA
ATTTCGAAGCTGGTCAAAATTATAAAGAGGTGGATGATCCATCTGTTGTTGCGAAGTTTG
CCTTGCAAGATGATCAGGGCATTCTTTTAGCATGGACAACAACTCCTTGGACGCTTGTTT
CGAATATGGCTTTGGCTGTGCATCCAGGACTTACCTATGTCCGTATTCAAGACAAGGAAT
CAGGAGAAGAGTACATTCTTGGTCAAGAAAGTCTGGCTCGTTGGTTCCCTGATCGGGAAT
CCTATAAATGGATAGGACAATTGTCTGGGGAAAGCCTTGTTGGTCGAAGATACTGTCCTT
TGTTCCCTTATTTCCAGGATCAACAGGATCGGGGAGCTTTTCGTGTTATTCCTGCAGACT
TTATCGAAGAAAGTGAAGGGACTGGTGTTGTTCACATGGCTCCAGCTTTCGGAGAAGCAG
ACTTTTTTGCTTGCCAGGAACATAATGTGCCTTTGGTATGTCCTGTTGATAACCAAGGGT
GTTTTACTTCTGAAGTGACTGATTTTGTCGGAGAATACATTAAGTTTGCAGATAAGGGAA
TTGCTCGTCGGTTGAAGAATGAAAATAAATTGTTCTATCAAGGCACTATTCGTCACCGTT
ATCCATTTTGTTGGAGAACAGATTCTCCATTAATCTACAAAGCAGTTAATTCTTGGTTTG
TCTCTGTAGAAAAAGTAAAACACAAAATGCTGAAAGCCAATGAATCGATTCATTGGACTC
CGGGACATATCAAGCACGGGCGTTTTGGTAAATGGCTTGAGGGGGCTCGTGATTGGGCCA
TTAGCAGAAATCGTTACTGGGGAACGCCTATACCTATCTGGCGTAGTGAAGATGGGGAGC
TTCTTGTCATAAGGTCTATCCAGGAGCTAGAAGAATTATCTGGGCAGAAGATTGTTGATT
TACATCGTCATTTTATTGATGAGATTGTCATTCATAAAAATGGAAAAAGTTTCCATAGAA
TTCCTTATGTTTTTGATTGTTGGTTTGATTCTGGGGCAATGCCTTATGCCCAAAACCATT
ATCCTTTTGAACGTGCCGAAGAAACTGAAGCGCGTTTCCCAGCAGATTTCATTGCTGAAG
GGCTTGATCAGACTCGGGGCTGGTTTTATACTTTAACTGTAATTGCTGCAGCTTTGTTTG
ATCAACCAGCTTTTAAGAACGTAATTGTGAATGGAATTGTTCTTGCTGAAGACGGAAATA
AAATGTCTAAGCGACTGAATAATTATCCAAGTCCTAAAAAAATTATGGATACGTATGGTG
CGGATGCTTTGCGCCTGTATTTGTTGAATAGTGTCGTTGTCAAAGCCGAAGATTTAAGGT
TCTCTGACAAAGGGGTGGAGGCTGTACTCAAGCAAGTGCTTTTACCTTTGTCTAATGCTT
TGGCTTTTTACAAGACTTATGCAGAGTTGTATGGTTTTTCTCCAAATGAAACAACAGACT
TAGAGCTTGCTGAGATAGATCGCTGGATTCTTTCTTCTTTGTATAGCTTAGTAGGGAAAA
CTAGGGAAAACATGGCGCAGTATGATTTACATGCCGCAGTAAGTCCCTTTATAGATTTCA
TTGAGGATCTAACAAATTGGTACATTCGTCGATCACGTCGGCGCTTCTGGGAATCAGAGG
ATTCTCCAGACCGTCGAGCTGCTTTTGCTACCCTTTATGAAGTACTGATGGTTTTTTCTA
AGATTATAGCTCCGTTCATTCCTTTTACTGCTGAGGATATGTATCAGCAATTGCGGGTTG
AAACGGATCCTGAATCTGTGCATTTGTGTGATTTCCCTCACGTTGTTTTGGAAAAAATCC
TTCCTGATTTAGAAAAGAAGATGCAAGACATTCGGGAGATCGTTGCTTTAGGACATTCTC
TACGTAAAGAACATAAGCTTAAAGTTCGACAGCCACTTCAACATATGTATATTGTCGGTG
CTAAAGAACGAATGGCTGCGTTGGCTCAAGTTGACTCATTGATTGGAGAGGAGTTGAATG
TTAAGGAAGTGCATTTTTGCTCAGAGACTCCAGAATATGTGACTACTCTTGTTAAGCCCA
ATTTCCGTTCTCTAGGAAAAAGGGTTGGGAATCGTCTCCCCGAAATTCAAAAGGCTTTGG
CAGGACTTTCTCAAGAGCAAATTCAAGCGTTTATGCATAATGGCTTTATGGTTCTTTCTT
TAGGAGAAGAAACGATTTCTCTAAATGAAGAGGATATTACCGTGTCCTGGGAAGCCGCTC
CGGGGTTTGTAGCAAGAAGCTCAGCCTCTTTTGTAGCGATTTTAGATTGTCAACTAACTT
CTCCTCTGATTATGGAAGGGATAGCCAGAGAAATTGTAAATAAGATCAATACTATGCGAA
GAAATGGGAAATTACACGTTTCGGATCGTATTGCTATACGTTTGCATGCTCCTAAAATTG
TTCAGGAAGCTTTTTCTCAATATGAAGAATATATTTGCGAAGAGACATTAACAACTTCGG
TTTCCTTTATAGATGACAAGGAGGGAGAGGAGTGGGATGTTAACGGTCACGCGGTCTCAC
TGTCCCTAGAGGTGATTGGTCATTGAGATGACATATAAAAGAGGTCCTATAGGACCTCTT
TTTTTTGTTATTTGTTAGGGGAATAACCTGTGATTCTTTCGATAATACCACGCACCCACA
AAGTAAATAAGAGCTCCTAAGGCTAATCCATTAACAAGATAACCAGGTAAGCTCAACGGG
GTGATACTAGAAGATAATGATCCTATACGGTTAATAGGCCAAAAAATAGCTACCGGGGAT
CCTAAAAGGTTTTCTACGGGAACGAACCCAAAATCACGGCTGTCTGCACTCATAGGACAA
TTATCTCCTAAAACGAGCACATGCCCTTCCGGTATTTTAAGTCCAAAATTTGTAATAAAA
GAAGTAAATTCTTCTGCAGATTCAGGGGGAGGTCCTCGATCAATGAAGGCAATGTAGGGT
TTTTCTTCAGAGGACTGAAGCTCCTTTTCTTTTTCCGCCAAGATAAATTTTTGTAATGAA
GGATCACTGTCAATGAAAACTGGGGAATCCATAACAAATAGGTTTCCCTGATTGAAAAAA
GCATAACGATTAGGAAAAGGGGCGTATTGAGGATTTTTGGGGATATAGACTGTATGAAAA
CTAATGCCGCAGTTGAATAAATCAATAATCTGAGAATGGCTCAATTGCGTCAAAGGATGG
GGTTGTTTCAGTTTAGTGCGGAAACCTCCTATACTAATTTTAAACACATCCCCTTTAGAA
AACTCATAACAGCCATCCGGAATGTTTGGCATTGGAAGAGCAAATATTTTTGCTATGCCA
GAAGTATTAATTGGAGTGGGTTGATATTTGTAGGCATATCCATCAATAACTGTGAAACGA
GATGTTGTAAGGTTATTACGGATCAAATGCATGTGCTCCTTCCTTAGAGGAAGGAGAGTT
TTCATAGGCTCAATAGTGGGGATAAGTTGCGTTTCTAACGGACGCAAATGCGGATGAGGA
TAAGAGACATTAGGAGTATGTGCAATTTCTAAGTAGGCATCTGCTAAAGGAGAAGAAAGT
ACGTGAGTAAGCGCAGCTTGTTTTTTTGTAAGAATACGCACCATTGCAAAATTTTTTATG
CCAAATAGGTCTGCATAGCTTAAAGGCTCGGTATGAAGGTCTTTTAAAGCATAGGGGGTG
TCTTTGTGCCAAGCATCTTTGTAGAAAAATTGCCCATGAGAATAGTGGGGGAAGGAAATT
TTCCCACAGGGAGTATGGAATTGGTTAAAGATCACATCAGTTTGATCATCTGAATGATTA
ACGATTTCTGTAACGCCATCAAAAGAGATATAGGGGATGTGATAAAGGTTTTCTGTATTT
TTTGTGGTGATAGGGACGCCATTACGATCTATTCCATAAATTTTCCCCCCATAAAAGTAT
AAAGTGTCTCCAGGTTTGCCCATGCACCGCTTTATATAACGTTTTTTCCCAGGTATAATT
CCGAAATATTTGGTGTCAGCGTTCGGGATGGGAAGGTCTCCAACGGTAAAGACAACAAGT
TCTCCTCGGGTAATAGTCTCCGGTGTATAGCCAATACTTTCATTACTAAAAGGCAGGCGA
AGTCCAAATGTAGTTTTAGAGACCAGAATCCGATCTTGTTCAAGGATTGTAGGTCGCATT
GATCCTGTAGGAACTTCATATAGTTCAAACCAGAATTGACGAATTAAAAAAGCAAGAACT
GCAGCAAATGCTAAAGCATAGATGAGATCAAAAGTTGCCTGTATTTTTGACCGAGGGAAT
CGTTTTTGAATAGCTTGAGCTTGTTTAGCGAAAAGAGAGGCGTCTTCTCTATTTTGATCC
AAAATGGCTTCTTCAAGCTGTTTTAAGATTTCAAGTAATTCCTTCTGAGTATCAGGATAA
GAGAGCATTTTCTTATTTTTCAGCAATTTATAGGAGGAATGAAGAATGCGACGACTCTTA
TTCAAGGAATATAAGCGACTCATGTAATTGCTCGTCATTAGGAGAATTTAACGATATTCA
TGTTAGGAGAGCTCCCTCTTTGCTTGCTTGTGCGGAGTCTCATAGATTTTTAAAAACAAG
ATCTACTGAACTCATACGGAGATCTTTAAGCCAAAGCTCATCTTACACAAAATGCTTTTT
CGAAACTACATGGAAACCGTTTTCGATGAAAGTATGAACAGGGGCTAAAAATTTGGAAGA
GCTGGGTAGGGTGACGAGGCTTGGTGTCCTAATTCAAGAGTTTTGATAATGACGGTTCCT
GTAGGGGTGTCAATGCTAGTCCATAGAGGGAAAGCTAAATTTTCTTCATCAGAGAAATAC
ATAAGGATGTTTTTTTCTGATAATGGGGAAGAGTCTTTGGGCCAAATGGAAATCCAAGCA
CGAGAGGGAAGGATAACTGGGTTACCATCAAAAGAGGTTTTAGGAGACCAAGGAGTGCGT
TCTTTCCCTTTATATTTTATTAAGTGATTGGGAGCTGGGGATAGAGGAAGACGAAGGATT
TTCACAAAAAAAGGTAGGGGATCTTTCCTTTGAAAAGCTACCCAGTGCGTATTCTTGAGA
ACAAAAATGGAAAGAGAATCTCTAGAAATTCGTAAAAGGTATACTTTTCTGGGGGATTGC
AGTTGATGGAAAGCTTGTTTCCAAGACTGCTGTTCGATCATTTTTTTTTCTTGTTGCGTC
AGATTAGAAAATTCAGTGATTTCCACCCAAGTTGTTTCTGGGGAATTTTCACGAACTAAA
AAGAAAATTTTTTGGGATCCGCGGCTAAAAATAGCGTAATCGCCTGAGCAAGAGTTTAAA
ATTTTTTCTTGCATTGATGAGTGGTGTAGAGAACGCGCTTCCGCGAATGGTAAAAATACG
AAAAAAGCAAAGAAAAAAATAAAAAGTTTAAGAAGATTCCTAGGGTGCATTTTTTCTTGC
TTTTTCATAAAACGTTCGGGTATGCTTTCCCTTCTGTTATGTGAGATTTTCACATACTAA
GATAGAGATTTTGGGGTTGTCAAATGAAAAAAAACACTCATCCTGAGTATAGACAAGTTC
TGTTTGTAGATTCTTCTACCGGTTATAAGTTTGTTTGTGGATCTACGTACCAAACAGATA
AAACAGAGGTTTTTGAAGGACAAGAGTACCCTGTATGTTACGTCAGCGTTTCCTCATCTT
CGCATCCGTTCTTTACGGGAAGTAAGAAACTTGTGGACGCAGAGGGTCGCGTTGATAAGT
TCTTGAAACGATACAGTGGCGTTAAGCAGATGGCTCCTAAGCCTGAAACTTCTGTAGAAG
AAGTTCTTCCAAAAGGTAAGAAAAAAGCTCCTGCTAAAAAGAAAAAGTAGTGTCTGTTAA
AGACTTCTTTTGAGTTATGGAGAAGAGCGGGGATGTTCCCCGCTTTTTTTTTGCTTCAAG
AGGAAGTCTCGTAGTTTGAAGTTGTCTCTTCTGTCAAAGTCTAGTGTTCCCCAAAATTGA
TTGCCAATGTACACTCTGATCTTTGTTTGAAAGACACCAGAGTAGAAGAAGTCGTTCATG
GAAGTAAAAGTTTTAGAGTGTTTGAGACGCCTTGAAGAAGTCGAAAAGCTAATATCTGAT
CCAAATATTTTTAGTAATCCCAAGGAATATAGTTCTTTAAGTAAGGAGCATGCTCGTCTT
TCGGAGATTAAAAATGCTCACGAATCGATTCTTGCGGCAAAAAAAATTCTTCATGATGAC
AAGTTAGCCTTGTCAACAGAGAAGGATCCGGAGATGATTGCTATGTTGGAAGAGGGTATT
CAAGGAGGAGAGGAGTCCTTAGAACGTCTGTCTAAGCAATTGGAAAACCTTCTCATCCCA
CCTGATCCGGATGATGATTTAAGTGTCATTATGGAGTTGCGAGCAGGGACAGGAGGAGAT
GAAGCGGCTCTTTTCGTAGGCGATTGTGTGCGAATGTATCATCTTTATGCATCCATCAAA
GGGTGGCAGTGTGAAGTGCTTTCTGCCTCGGAGTCCGATCTTGGTGGATACAAAGAATAT
ATCATGGGAGTTTCAGGGACCTCTGTGAAACGATTCTTACAATATGAGGCAGGGACGCAT
CGTGTCCAAAGAGTTCCGGAGACGGAAACTCAGGGAAGAGTGCATACTTCGGCCGTGACT
ATTGCTGTCCTTCCTGAACCTGCAGAAGATGACGAGGAAGTTTTTATTGATGAGAAGGAT
CTACGTATAGATACCTTCCGTTCTTCAGGAGCTGGAGGGCAGCACGTAAACGTTACAGAT
TCTGCCGTACGTATTACGCATATTCCTACTGGCGTGGTGGTTTCCTGTCAAGATGAGCGT
AGTCAACATAAAAATAAGGCGAAAGCTATGCGAGTGTTGAAGGCGCGTATTCGAGATGCG
GAAGTGCAGAAGCGAGAACAGGAGGCTTCTGCTATGCGTTCAGCGCAAGTAGGGAGTGGG
GATCGCTCAGAAAGAATTAGGACTTATAATTTTCCTCAAAATCGTGTGACTGATCATCGA
ATCGGTCTGACTTTATATAACTTGGATCGTGTAATGCAGGGAGAGTTGGATATGATTACA
ACAGCTCTTGTTTCCCATGCACATCGCCAACTGTTCGGTCATGAAGAGACTAATTAAGGA
AGCTTCAGAATATCTGTTATCTCGAGGGATTCGGTTTCCTCAAAGGGAAGCCGAAGATAT
CATGATGGATTTACTAGAGGTTTCTTCTAGAGGGGCTCTTCATGATATAAAATTATCGAG
CGGAGAGCGGGTTTCATACTGGGAACGTGTGCAGAAAAGGGGAAATCGTTGTCCTACTGC
TTATATTCATGGCAAGGTGCATTTTTTAGGAATTGAGTTGCAGGTATCCCCTGAGGTTCT
TATTCCTAGGCAAGAAACTGAAATTTTTGTTGAAAAGATTATTGGTTATTTGCAGACGCA
TAAAGAAAAAAAGATTTTTTATGATGTTTGCTGTGGGAGTGGGTGTATTGGGTTGTCTGT
AAAGAAACACTGTCCCCATGTACACGTTGTGCTGTCAGATATTTGTTCACAGGCTTTGGC
TGTTGCTAAGTCAAATGCAAAAAGAAACGATCTTATTGTAGATTTTCTTTGTGGGGATTT
ATTCGAGCCTTTCCGTATTCCAGCAGATGCTTTCGTCTGCAATCCTCCTTATCTGTCATA
TAAAGAGTTTTTTAAAGTGGATCCTGAAGTGCGCTGTCATGAACCTTGGAAGGCTTTAGT
TGGGGGCGTTTCTGGGTTGGAATTTTATCATCGTATAGCCGAACATATTCACAAAATTTT
GGTTCCCGGGGGAGTTGGTTGGTTAGAAATTGGCTCAAATCAAGGGGAGAGTGTCAAAAA
AATTTTTCGTGATAAGGGAATTTCTGGATGTGTATTCAAAGATTACGCTCAGTTAGATAG
GTTTTTTTTCCTTGAAAATCAAGCTGGTGATGCTGTATCCTCTGGGGAGGTTTCTGGCTT
TTCCGAGAGATGATTAATTCTTTATCGCAAAAATTATCTAGTATTTTCTCCTCACTTTTT
ACTGCAAAGAGAGTAACAGAGGAGAGTATTTCTGATTCCATTAGAGAAATTCGCCTAGCT
CTTCTAGATGCTGATGTGAATTATCAGGCGGTGAAAGATTTTATATCCAAGGTAAAGCAG
AAAGTCATTGGGGAAGAGGTCTGGAAACACGTATCCCCAGGACAACAGTTTGTGAAATGT
TTGCATGAAGAGCTTGCGGCTTTGCTTTCTTCACAACAGGCTAGTTTATTGTTGCAGGGG
CGTCCTGCGGTTGTTTTATTTTGTGGATTGCAGGGAGCGGGTAAGACGACTACATGTGCC
AAGCTTGCCGACTACGTTCTTCGAGAGAAGAAAGCAAAAAAAGTGTTAGTGGCTTCTTGT
GATTTAAAGCGTTTTTCAGCAGTGGACCAGCTGGAGGGCTTAATAAAGCAAACTGGGGCA
GATTTTTTCCGAAAAAAAGGAGAAAATCCTGTGAGTATGGCATCAGAGGCGGTTCGCTAC
GCAAAGGATCAAGGTTATGATTTATTAATCGTTGATACTGCTGGTCGACTTCATGTGGAT
GATGCATTGATGGATGAGCTGGTGGCCATTGCTCGTGTAACGAATCCGTCCGAAATCTTA
TTCGTTATGAATTTAGCGATGGGCCAGGATGCAGTAACTACTGCGAAGGCTTTTGATGAG
CGCTTAGGGTTAACTGGTATCGTCGTGTCCATGGCAGATGGCGATGCTCGGGCTGGAGCA
GTCTTATCAGTGAAGTCTTTGCTTGGCAGACCTATTAAATTTGAAGGGTGTGGGGAAAAA
ATAAAAGATCTACGTCCTTTTAACGCACAGTCTATGGCTGAACGTATCCTAGGAATGGGA
GATACAATAAGTTTAGTTGATAAGATGCGTGAGTGTGTCTCTGAAGAAGAGAACAAAGAG
TTAGAAGAAAAATTAACGAAAGCGACGTTTACTTATGAGGATTTTTATAAGCAAATGCGA
GCTTTCCGTCGTTTAGGGCCTTTGCGCAAAATCATGAATATGATGCCAAGCTTCGGTGGC
ATGAGGCCTAGTGATAAGGATTTGGAAGAATCCGAGAAGCAAATGAAAAGAAATGAGGCG
ATTATTCTTTCTATGACTCCAGAGGAAAGGAAGGAGTTGGTCGAACTGAATATGAGCCGG
ATGAAAAGAATCGCTGCGGGCTGTGGCCTGACTTTAGGTGATGTAAATCAGTTCCGTAAG
CAAATGATGCAATCTAAGAAATTTTTTAAAGGGATGACCCGAGAAAAAATGGAACAGATG
GGTAAAAAAATGTCTGGAGGGAATCTGTGGCGTTAAAAATTCGTTTAAGACAACAAGGAC
GCAAGAACCATGTTGTATATAGATTAGTACTAGCTGATGTAGAATCTCCTAGAGATGGTA
AATATATCGAGTTGTTAGGGTGGTATGATCCTCATAGTGAACAAAATTATCAGCTAAAAA
GCGAACGGATTTTTTATTGGCTGAATCAAGGAGCCGAGCTTACTGAAAAAGCTGGGGCGT
TGGTCAAACAAGGAGCTCCTGGAGTTTATGCTGAGTTAATGGCTAAAAAAAATGCTCGTA
GAGCAGTCGTTAGACAAAAGAGACGAGCTTATCGTCAGCGACTTGCTGCGAGAAGGGCAG
AAGCAGCTGCTAAGTAAAAGGATATAAGGGATGGAGATAGATATTCTTTCTTTATTCCCG
GACTATTTTACTAGTCCACTACAAGCAACCATTTTGGGCCGAGCTATCAAGCAGGGAGCT
TTATCTATTCGTTCCCGCGATATTCGAGAGTTTGGTTTAGGGAAATGGAAGCAAGTAGAC
GATGCCCCTTATAGTGGGGAGGGAATGCTTTTGATGGCTGAGCCGGTTGTGCAGGCTATT
AGAAGCGTAAAAAGAGAGAAATCTAAAGTTGTATACCTATCCCCGCAGGGGCAGCTTCTT
TCTGCTAAAAAGAGTCGAGAGCTCTCGTTGTGTCCGCATTTAATTTTGTTATGTGGACAT
TATGAAGGGATTGATGAAAGAGCTTTAGCTTCTGAAGTGGATGAAGAGATAAGTATTGGT
GATTACGTTCTTACCAATGGGTGTGCGGCAGCGTTGGTTCTTGTAGACGCTCTTGCTCGC
TTTATTCCAGGCGTTTTGGGAAACCAAGAAAGTGCGGAATGCGATTCTCTTGAAAATGGG
TTGTTAGAGGGGCCTCATTACACCCGTCCACGAGTTTTTGAAGGCGTACAAGTTCCAGAG
ATACTTTTTTGTGGAGATCACCAAAGAATCGCAAATTGGCGAAAGAAGGTTAGTTTAGAG
AGAACAAGAGAACGCCGACCGGACCTGTATCTGCAGTATTTTTATGGTGATAGAGCTTTT
TGGGGTGCCCAGGAGGATCCTCTTAAAATGAGAGAAACTTCTCCCCAAGCTTTTTCTGTA
GTTTTAGAAGTTAAAGATCTTCGAAAAGCTAAAAAATTTTATTCCAGAATGTTCGGAAAA
GAACACTGGGATGGGGATAAATTACTCCTTGGGGAGAAGACGAGTCTGTATCTGCAACAG
ACAAATGAAAGAAGGGGTGCAACCAAGGTATTTGTAGAGTTAGAAACTGAGGATGGTTTT
GTCCGCTTTTTAAGAAGGTGGGAAATGCTTGGTGGACAGCTCGGAGAGGTTGGAATGGGA
AATCTACCTCTAAGGCAGGTTTTTGATTTGGATGGCCATATTTGGGTTGTCTCTTGTGTA
CAGAAATAGAAAAAGAATTTTAGGTGAAATACAATGGGGAACTTAATTAAGGAATTGCAA
GACGAGCAGTGCAGAACTGATCTCGTTGATTTCTGTGTTGGTGACACGATTCGTGTGGCT
ACAAATATTTCAGAAGGAGGCAAAGAGCGGGTTCAGGTATTCCAAGGAACAGTAATGGCC
CGTAAAGGCGGCGGAGCAGGAGAAACAGTTTCTCTTCATAGGGTTGCTTACGGCGAAGGA
ATGGAAAAAAGTTTCCTACTCAATAGTCCTAAAGTAGTAAGTATTGAAGTTGTCAAACGC
GGGAAGGTATCGCGTGCACGTCTCTTCTATTTGAGAGGAAAAACAGGTAAAGCTGCTAAA
GTTAAAGAGCTTATTGGTCCTCGGGCTGCTAAGAAATAGTAAAAGAAAGAGAGCAGCATA
AGCCTCTTTCTGCTGTTATCAACGTTAAGAGACCTCTTTATATGAAATCAATCGTTGAGC
AGGAGCTGCTTTTTAGAGAGAAGAGTGTTTTTGAGGATCAAGCTATCAAACAAGGATACT
CACGAATTGCTGGTGTAGATGAGGCTGGGAGGGGGCCTCTTGCGGGTCCTGTCGTTGCTG
GGGCTTGCATTCTGCCTGGAGGGAAGCTTTTTTTAGGTATTGATGACAGTAAGAAGTTAT
CCCCTAAGCAGAGACGGTATTTGTATGAACTTTTGCTTGAAGATCCCGAAGTCACTTGTG
GGGTCGGAGTTGTCTCTGTTGAGCGAATAGATGAGATCAATATTTTAGAGGCTACCAAAG
AAGCTATGGTTCAGGCCATAGCTTCTTTGCGGAGCACTCCTGATTTTTTATTGGTTGACG
GGTTGTTTTTGCCGCATGAGATCCCCTGTCTTAAAATTATAAAAGGAGATTCTCGTTCCG
TGTCAATAGCTGCCGCATCCATAATAGCCAAAGAATATCGTGATGAATTGATGCGGAAGC
TTCATTCTGAATATCCTGAGTATGGGTTTGACAAACATAAGGGGTATGGAACGGTTGCGC
ATTTGCAAGCTTTAAAACAGTTTGGCCCTTGCGTATATCACAGAAAGAGTTTCTCTCCTG
TAAAAGAGAGTATCCGAGAGGGAATATGTCAGTAAAGGTTGCTTCCCCTTTTTCTCCAGA
TGGGGTCCAATGCCTTCCTAAACTTTTTACTATCAGTGCTCCTGCTGGAGCGGGGAAGAC
AACTTTAGTTCATATGTTACAAGAAGAATTCCCTTCTGCTTTTGAAAAAACTGTTTCTTC
AACAACGCGTTCGCCTCGTCCCGGAGAAGTTCATGGCGTTGATTATGTGTTTATGTCTGA
GGACGAATTTAAGGATGTTCTAGATAAGGACGGTTTTTTAGAATGGGTCTTTTTATTTGG
GACCTATTATGGGACTAGTAAGGAAGGGATTTCTAGAATTCTCCAAAAGGGGAAACATTG
CATTGCGGTGATTGATGTGCAAGGCGCTTTGACTTTGAAAAAGCAAATGCAAACAGTGGC
TATTTTTATTCAGGCTCCTTCTCAAGAAGAACTCGAGAGACGTCTAAATACTCGGGATTC
AGAAAAGGATCTCCAAAAAAAAGAGAGATTGGAGCATAGCAATGTGGAAATTGCTGCTGC
CAGTCAATTCGATTACGTTGTTGTTAACGATGATTTAACCACTGCGTATCAAGTTTTAAG
AAGTATTTTTATAGCTGAAGAACATAGGATGAGTCATGGCTAGAAAAGAGCGTTTAACTA
ATGAAAAACTAAATAAGCTATTCGATAGCCCTTTTAGTTTGGTTAATTATGTGATTAAAC
AAACTAAAAACAGAATTGCTAGGGGTGATGTACGTTCTTCCAACGTAGCGATAGAGGCTC
TGAATTTCCTAGATCTTTATGGTATTCAATCTGAATGCTTAGAAAGGGATGATCGGGAGC
AATATGCGTCCGGAGCAGGAGAAAAGCGAAAAGAACAAAGTTCTGGAAACTCCAGAAGAA
AGGATCCGTCTCTGTACAATTGGAGCGACGTGAAATAGTGGCATCTTCTCGCATTCTTAT
AACTTCTGCTTTGCCTTATGCAAATGGACCTCTTCATTTCGGACACATTACGGGTGCTTA
TTTACCTGCAGATGTTTATGCGCGTTTTCAAAGATTGCTAGGAAAAGAAGTATTATACAT
TTGTGGTTCTGATGAGTACGGAATAGCGATTACCCTAAATGCAGAATTAGCAGGTATGGG
GTATCAAGAATATGTTGATATGTATCATAAGCTTCATAAAGATACCCTTAAGAAGCTCGG
GATTTCTGTAGATTTCTTTTCCAGAACCACAAACCCTCATCATCCCGCTATTGTTCAGGA
TTTCTATAGAAATTTGCAGGACAAAGGGTTGATGGAAAACCTTGTAACGGATCAGCTTTA
TTCTGAGGAAGAAGAAAAGTTTTTAGCTGACCGTTATGTTGTGGGGACCTGTCCTAAGTG
TGGGTTTGATCGGGCTAGGGGAGACGAATGTCAGCAGTGTGGAGCCGATTACGAAGCCAG
AGATTTAAAAGATCCTCGTTCTAAATTAACTGGGAAAGCTTTGTCTTTGCGCGAAACAGA
ACATGCTTATTTTCATTTAGAACGCATGAAGGAAGAACTGCTTACCTTTGTAGAGGGCAT
TTATTTACGTCCCCACATGCGTAACTTTGTAATAGATTACATTAAAAATTTGCGTCCTCG
AGCAGTTACTAGAGATTTGTCTTGGGGGGTACCCGTTCCAGGTTTAGAGAACAAAGTATT
CTATGTATGGTTTGATGCTCCAATCGGATACATTAGTGGAACTATGGATTGGGCAGCGTC
TATCGGAGATCCAGACGCTTGGAAGAAATTTTGGTTAGATGACAAAGTAACGTATACTCA
GTTCGTTGGTAAAGATAATACATCTTTCCATTCGGTTATTTTTCCTGCTATGGAAATGGG
ACAGTCGCTTCCCTATAAGAAAGTCGATGCTTTAGTGACATCCGAATTTTTACTTTTGGA
AGGATTCCAATTTAGTAAATCGGAAGGGAATATCATAGATATGGATGCGTTTTTAGAAAC
GTATTCCTTGGATAAATTACGCTATGTGTTAGCGGCTATTGCTCCAGAAACTTCGGATAG
CGAGTTTGCATTCCAGGAGTTTAAAACTCGATGCAATTCTGATCTTGTAGGTAAATTCGG
AAATTTTGTGAATCGAGTTGTTGCTTTTGCTGCTAAGAATGGATGCACCGAACTTTCTCA
TCCTCAATTAGAACAACAAGATTTAGAGTTCATAGCTGAAGCTCAAAAACTTGCTAAAGA
AGCTGCTGATCATTATCAGCAATATAGTTTGCGTAAAGCTTGCTCAACAATTATGGAATT
AGCTGCCTTGGGGAATGGTTATTTCAACGATCAAGCTCCATGGAAACTAGCTAAAGAAGA
TCTTTGGAATCGAGTGCGATCCATTCTATTTTGTGCTTGCTATTGCCAAAAATTGTTAGC
TCTTATCTCCTATCCAATTATGCCTGAAACAGCGTGGACAATTTGGGGAATGATTGCTCC
AGGTTCTTTAGATTTGCGTTCTCAAGATCCGGANAGATTGCAGTCAATTTGGACAGAAGC
CTTTTTCGATTACTCAGAAGAGAGCTTCTCGTTGAAAGAACCTGAATTATTGTTCACTGT
AGTTGAGTGATTTTTTTTATTGAATTTCATTTTGAAAGAGGGATTCTATGTACTAGAATC
CTTTTTTTTTTGACTTGGGATTTATCTATTAGAGAAAATTACAGCTTGTCCTGTGACCTT
ACAAGAATGAACCCCTTCTTTTTTTACCCTAAGGTTTGCAAATCGTGTATGTGGGAGAGA
AAAGCGGAATAGGCTTATTAAGGAGAGTTTGTACAGATTGTTGTAGTCCAGTGCATCGAT
GTTGTACTTTATCATTGCGTACAGCGATAGCAATAGCTTTTTTAGTTCCTACTAGAATAA
CCAGTTTTTTCCCTCTCGTGATTGCTGTATAGAGGAGGTTTCTATACAGCATAACATAAT
GAGAGGTATGGATAGGTAGAATCACGCATGAGGCCTCACTTCCCTGATACTTATGTATGG
AAGTAGCATAAGCTGGTGTTAAGTCGTTTAGTTCCGTTTGTGAATAACAAATATATCGGC
CATCAACACAAGCTACTAAACTTTTTTTAGCAAAATCTATAGAGGCGATGTACCCAATAT
CTCCATTGAAAACTTCTTTATTATAGTTATTTCGCGTTTGCATAACGCGATCTCCCGTAG
AGAAGGAGTGAAACTTCCCTTGGATAAATGGTTTATTGGGGTTGAGAGCAGCTTTCAATT
CTTTATTCAGATTGAAAATCCCTAGTACTCCTTTTTTCATAGGAGCAAGGACTTGAATGT
CTTTCATAAAGATGCCGAATTTTTTCGGAACGAAATCAGAAACAAGATGGATAATATGCT
TTATAGCCTCTTCTGGATCTTCTTTTTGAAAGAATAAAAAGTCTTTTTTTCCAGAAGAGC
TGTTAAGGACGGGGAATTCCCCCTGGTTTACTTTGTGAGCATTAGTAATGATATTGGAAT
TTTGTAACTGACGGAAGATCTTGGTTAAGTAGGTTACCTCAATATGGTTTGAAAGAATGA
GGTCTTTAAGGACATTGCCTGGGCCTACGCTAGGTAGCTGGTGCACATCTCCAATTAGGA
TAAGAATAGCATGATCAGGTAATGCAGCAAGGAATCTTTGAAGGAGAATCGTATCGATCA
TTCCTGATTCATCAATAATAACGAGATCGCAATCAATAGGATCTTCATGATTTTTACGAA
ATGACAAAGTCTTAAAATCATATTGAAGTAAGGAATGGATTGTTTGGGTACGTTTCCCTG
TGATTTCCGTCATGCGTTTTGCAGCTTTTCCAGTGGGAGCTGCAAGGATGATTTTTTGGG
GAGACGAGATTTTTTCAAAGATTGAGAGAATAGCCCGTGTAATTGTACTTTTCCCAGTTC
CTGGTCCCCCAGATATGATGTGGATTTTTTGGGAAGAACTAGCATAGAGAGCTTCTTTTT
GCTTGTCTTCCAGCTTTAAATCCAGAAGATTTTCTACTTCAAGAATTGCCTCTTGGGTAT
TGATAGGCTGGATGCGTTTCGAAGAAAATAAAAGTCTTCGGATGTCTATAGCGATTTGTT
GTTCGGCAAGAAAAAGCTGTCTAGACCAGATATAAGAGTCCTGTTCTAGTTCTTTGATAT
AAACAGCTTTTTGTCGAGACAGAAAATGCACTTGAGTAAGGATTTCTTCCTTACGTACAA
TTTTTTCAGGAGTATCTTCGTTCAGTAGTTTTTCAACGAGAACAATGAAATCATTAAGGG
GATAGCACGTATGGCCTTCTTCTTGCAGTTCATCTAAAGAGTATTGAATTCCTGCAACGA
TACGATTAGGAGAATTCAGTGGGACTCCAAGACATGAGGCAATGAGATCTGCAGTTTTAA
ACCCTACACCATACATTTCCTTTGCAAGAAGAAAAGGATCTTGACAGACTTTATCAATAG
TTTGGTTTTGGTATTTTTTATATAGACGTAAGCCATAGTGAATAGCAATTCCATGTCGTT
GCAGAAATAGTAGGGCATTACGTAGGTCTTTTTGCTCGTGGAGTTGCCTAGAAAAATCCT
CACAGCGGGCAAGAGAGATTCCATCTACTTCTACAAGTTTGGAGGGACATGAATCAAGCA
CAGAAAGAGTTTCTTCTCCAAAGGTTGCTATAATTTTCTGAGCAAGTTTGGGACCCACGC
CTTTGATTTGGGAAGTAAGGTAGGCTATGATTCCCAAAGAAGGACTGTACGTTTTGGCTG
TAGTAAAGCGAAAAACTAAAGCTCCGCTAGCGTCCACACTCCAATAACCTGTTAAATCAA
CAGAAGCTCCAATTTTAAAGAGAGAAAGAGAGGAATTTCCACAAATGGTCACTAATGAAT
TTTTGTAAGGGACTCGTAGGAAAGCATATCCCATTTGATTGGATAGGGAATCTTCTGGAA
GAATAAGTTCCAAAGTACCGGAAAGTTTCTCTTCGCAACCCATATCTTTTTAACTCTCTT
GGAAGTATTCGAATCTTAGAAAGGCTTAAGTCGGTATCGGACAGCATTATAGATTATCAT
AAGTCTCCGATCGGTATTTTTTTATATTTAACTCACAAAAGAAGTCCATGGAAAAATGAA
ACTTTCTCTGAATGTTTTTAGAGATTTTAGAGCTGTTAGATAAAGAAGAGAAGACACCTC
CCAAGAAGAAAAGATAACTTTAGGGGAGGTGTAACCAAGAAGAATGGAAAACTTAGTTCG
AATCAAGTTCTGTAACTACGAAAGTTTTTTCAGAATCTTCTCGTTCATTGGCTTTTTTCT
GTGCAAAAAGAAGACAGAGACTGGCTCCTAGCATTAAAGAGAATCCTAATCCTTCTTGGA
ATGATGGAATTTCTTGTTTGCATACATAAGAGAGGATCCAGCCAAAGAGTGGTTCAAAGA
TAAGAAGAGCTCCTAATAACGCTGTAGATAGGTGGAGGGAAGCTTTATTCCAAGCCGAAA
TCGCTCGGGAAGATGAAAAAATACCCATAGCGGCGCAGAGAAGAATGAATAAATATCTTT
CAGAAACAGGAATGTGAAATAGAAAATCTTGGGTCACATGGGTGATGCCAAAGCTATCTC
CTAAGATGATCAGGGGGAGGCTAATGATAAGAGAGCTAATACCCAGCATATGGCACCAAG
TTTCAGGAGAAATTTCTGAATATCTCTCTAGAAAATCATGATTACATATGATGTATCCCG
CCCAAATGCTAGTAGCTATTGTTACACATACCAGTCCAAAAAGATAGAGAAGAGGGGAGG
AACTTGAATTGGATTGAAATTCTGAAAGATTGGATAGGATGATTCCAATGATGATAATGC
CGCTCATACTTAGAAGAAAAGGATAAGAGAGCACCTTTTTTTTTAAATTAGAATAAAAAA
GGATGGTAATGGGAGCTAATCCTGCAATAATCACTGTAATTGCAGCTCCTGAATAGCGGA
CGGATTGCGCAATGCAAAAATAATATACAATGTTAATAAGAAAAGCCCAGAACAAGCTGG
TTTTCCAGAGGGAAAAAGGAACGGTTTTGAAAATATTGGAACGTTTATAAAGAATAGTAA
CTAACGAACAGATCCCAAAAACGGAATATCGAGTAAGTACAATATCTAGGTCGGGAAAGT
TCCCTAGCATACTAGGGATCACAAAAACAATGCTCCAATAGAAACAGGCCAATAAGCTAT
AGAAGATGCCTAAAGGTGTATTACGAGAGGTTGACATCGGACTATGGTAGGACATCATGC
TTTATCGGATCTCCAGCTTAAACGTTATATTACTAAGATATTACTAAAAACAGGGGACTA
GTGAGGACGAAAGTCAGATAAAGACAAAAAGAGTTGGTGGAAAGCCTCCCTCTTCTTTTC
TCCCTTCTTCAGGGAGCCCACAGTCCGAATGGACTTATCAAAGAACAATTATATTCTCAT
AAAGATTTTTCGTAAACAGGGTGAGGGAGCGGCTACTTACTGTTTTTAGTAAAAAAATTA
AAATATTTTTTTTATTGAATAGTTGACAATTTTCCATTTTGGTTAGAAGTAAACAAAGTT
CGTTTTCTGGTACAATGAGAAGAGGCTTGTTGTAAGGGATTGAATATGCAACGTATTTTA
GTTTATTCAGACAAAGGAGTTTCTCCTTACTATTTACGTCATACTGTTCGTTGGCTGAAA
CAGGCTGCTTTTCCTTTCCAGATGGAAGTATGTCGTGTGAATGGGCAATTTCTCATCCAC
GAGCCTCTTTGGGAGGAGACTACCCAGCTTTTAGTTATCCCAGGAGGGGCAGATGTTCCC
TATCATCATGTGTTGCATGGGTTAGGGACTGCCAGGATTGATAATTATGTAAGAGAGGGG
GGAGCGTATTTAGGGATTTGTGCAGGTGCATATTTTGGGTGCGCCCATTTTTCTTTTTTA
GAACCTAATGGTTCTCTATTGGTTGCTAAAAGAGATTTAGGCTTTTTCCCCGGTATGGCT
AATGGCCCTGCCTATGACAGTGCTTTTTCTTATACAAGCTCCTCTGGAGTTTTAGCTGCT
TCATTACGTTTTACAGATTTCCCTGGAAAGAGCTTTGCGCTCTTTAATGGAGGGTGTTAC
TTTGAGAATGCCGAAGATTTCTCAGAAGTGCGGGTAGAGGCGCGTTACAATGATCTTCCA
GGAAGTCCTGCGGCTATCATTTCTCGACGTCTTGATAGAGGCTTGGTGGTTCTTTCTGGG
CCCCATATTGAATATCTTCCAGAGTTCTGCTCGCTACAAGAAGAGAATGTTGTTCATGCT
CGAGAGCAAATTGCAAAGAACTCTGCGGGGCTTGAAGAATATAAGCAGACTTTAATCAAA
CGTTTGTTAAGCAATGTCGTCGAGCACGTTTTGTATTAGGGTTGCCTCGAATCTTTGAGG
ATGGGCTATCTCTGCTGTGAATAGGAACGGCTGCATTTGTCCTAATAGCCCTAGTTTGTC
TTCCTCTTCTAGTCCGGAAAGGACAATGGTTGTTAATTTTGTTGCGTTCATAGGTCTAGC
AGGAGATGAGATCCTCATATTGGATGCAGGGCATTGTTTTTTTATGAGGATTGTAAAGAA
ATCTTTATAATCTAAAGGTGGTGTCGGATCGAGTTCTTTTGTTCCCCAATCTCCTAATGT
TGTGTAGCACAGATATTCTAGTGCACAGAATAGGGCGAGCGACTCTAGAGTTCTAGCTTT
ATGCGTGTGTACGGGAGTTTTTAAAGGTTCTAGTAGCAAAACCCTACTCGATAAATTGCG
TTCTATAATTTGGACATAGTGTCTAAAAAGTGTTTTAAAAAGCTCTTCCTGTTGGAGGAG
CGCGCTTTCTTGAATTGGAATAAAGAAGGTTTCTGTTCCTGTATTATAGAGCTGTTGCAA
TACCCCCTGCCGAGCTTGGCGAATAACGGGATTCGCTGGAGGTAGTTGGTGAGCATAGCC
TACATGACACCTTAACTTATTGGATTTGACTATGTAGGTATGAAGAGTTTCAAAATCAAG
AGTGGATAATGTGAGAGAGAAGGGTAGACAATAGTGAGATAGGACGATAGTTTTAGTCTG
TTGTGGAGCCGAAGGACCGATCTGAGGTGTCCAATCCATAAAAGCCGAAGATAGGAGTGT
TTCTGGATGATCAAAGAAAAACTTTTTATATTCAGAAGAGGTCCCTTTGAAACAGTTTTT
TAACTTAGGATCAGGAAGTAGGCTCGAAATACTTGTTGATTCTGTTTTTAAAAAATCAAT
GAGGGAATCTGAGAGAGCAGGAAGAGATTTCGTATAGGAAATGAGTCGTTGTATTCCGTA
GGGGATGAGTTTCCGGCATCCAAAGAAGCTGATTACAGAAACGAGTAAAGCCAAACAGAT
TCCCGAGGTTATAAAAGCCGGAGGACTGGCAAAAAGGAGGCAACACCCTGTGATCAATCC
TATTATCAAAGAGAGCGACGCAGAGAAGACTACAAAAGCCTTAGTCTTTAACTGTTTGGC
CGTTAAAGAAAGAATATGTTTGCAGGATGAATAAAGTGGGGGAGGATATTCTACAGGGTA
CATAAGGTCTGTTGATCTTCCAAATAAATTAAAAAAGATTTTTTAACTAAACTCCAATAA
CAATTTGTGAGAGGGGAAAAACTTACTCTTCTTACTGCTTTTTTTGGGAATCGAGGGAAA
GAGAACAACAACTAGAATAGCCCTTAGCGAACGAACAACTATGCCAAACTCTCTATCGAG
ATCTAAAAGAAAAAGGATACGCTAAACGAATAAAAAGGACTCCGGAGGATGGGTTCGAAC
CAACGACCAATGGATTAACAGTCCACTGCTCTACCGCTGAGCTACTCCGGAACAGTTCAA
AGCAACATTTTGCATGAGTAGGTAATAAAAAGTCAAGTAATTACGAATGAGATTTTTACT
TACGGGGATTTTTTTTCGTTTTAGGGGGATCCTGGAAGCAGATTTTTTCATAACCTTTAG
GCACTAGACCAAGTTTATGAATCAGAGCTAGCTCTATTACTTGAGGATTATCCCAAGAAG
CTAAATGGGTGCTGAACTCTTGTTGTTTATCCAGGGCTTCTTCTAAACGAGATTTTAAAT
GAAAAACACGCTGTTGTAATCGTAATTCTTGCACATGCAATTGAGAGATGGCTCTGTCAT
ACACAAAACCACCTCCAAGTAGATAAAGAATGAGCCACCAAGAGCGAATGACAATTTCTT
CAACATACCCGAACCAAGAAGTCTGTTTTTTACTTACCATATTAGTCCAGGAAGATAGGG
CTTACACAAAAGGAACTGTAATGCCTTGTTGTTTTTGATATTTCCCTTGGCGATCTGCGT
AAGAAACATCACATGCGGAGTCTCCTTCAAAGAAAAGAACTTGAGCAATTCCCTCATTAG
CATAAATTTTTGCAGGTAGTGGAGTGGTATTAGAAATTTCGATGGTCACATATCCTTCCC
ATTCGGGTTCAAAGGGGGTGACGTTTACAATAAGTCCACAGCGTGCATAAGTCGATTTTC
CTATGCAAACGGTAAGAACATTGCGAGGGATTCGGAAATATTCTACGCTGCGAGCCAAGG
CAAAAGAATTAGGAGGAATAATACAAACATCATCCACGATGGAAATCAAAGCGTCTTCTG
TGAAACATTTCGGATCAACTAGGGAATTGTATATATTGGTAAAGACTTTAAATTCTCTAG
AGATACGTAAATCATATCCGTAACTGGACAAGCCATAACTAATGAGTTTTTCTCCAGTTT
CTGGATGTACTTTTACTTGATTATCAGCAAATGGCTCTATCATACCCTCTTCAATTGCCA
TTTTGCGAATCCAGTTGTCTTCTTTAATCCCCATAACTTCTCTCGATTATTTTTTATGCC
TGTATTTTAGGAACGATTGTAGTTAGAAAAAAGAGCCGGAACTCTCAACACTACAGCATG
TGCAATTGTATGAAAAGACGCAACGTTTTAATGTCTTAGTGAAGAGTGTTTTTTCTTTAA
ATAGTATTTTATATAGGTCAAGGTATTTCCTAATAGTCTTGGGAATACCTTGACTTCGGT
TATTATGGGATGTCAAAATAAGATTTCTCGACGTTAGTTAACGAATAAATCTATGACTCA
TAAAATTTCTGTTTTACACCAAGATAAAAAATTCGATTTTTCTTTGAGGCCAAAAAAGCT
AACAGAGTTTTACGGGCAAAAACAGCTAAAAGAACGACTAGATCTTTTTCTTCGCGCAGC
AGTTCAACGGAAGGAGGTCCCTGGCCATTGTTTGTTTTACGGCCCTCCAGGATTAGGGAA
AACTTCATTAGCACACATTATGGCGAATACAGTAGGAAAAGGTCTAGTAATCGCTTCTGG
TCCCCAGTTATTGAAACCATCTGATCTTATAGGACTATTGACTGGGTTACAAGAGGGTGA
TGTATTTTTCATTGATGAGATCCATCGCATGGGGAAAACTGCTGAAGAGTATCTGTATCC
GGCAATGGAAGATTTTAAAGTGGATATTACTTTAGATTCTGGTCCAGGGGCACGTTCCGT
ACGTCTTGATTTGGCTCCTTTCACTCTAGTTGGTGCGACTACTCGTGCAGGAATGTTGAG
TGAACCTTTGCGCACACGTTTTGCTTTTACTGGACGAGTAGATTACTATAACGAGGAAGA
TTTGGTTGCAATTCTATCTCGCTCTGCGCAGTTGCTTTCTATAGAAGCAAATAAGGAAAC
TCTTCTAGAGATTGCTAGAAGAGCACGCGGGACTCCACGTTTAGCGAATAATTTGCTTCG
ATGGGTTCGGGATTTTGCACAAATGCGAGAGGGAAATTGTATTAATAGCGTCGTAGCAGA
AAAAGCTTTAGCTATGTTATTAATAGATAACTTAGGGTTAAACGAGATTGACATTAAACT
TCTCTCCGTGATGATTGATTTTTATCAAGGGGGCCCTGTTGGGATGAAAACGCTTGCAAT
GGCTGTAGGCGAGGATGTCAGGACTCTGGAAGATATGTACGAACCCTTTTTGATTTTAAA
AGGATTGGTTCAACGAACCGCGAGAGGGCGGGTTGCAACTCCTTTGGCATATGAACATCT
TAACAGGAACCCAAAGGACAAGTAGGGAGAAGAAGAAAGTGAAAAAGTTAAATCTACTCG
TGCTGTTAGGAGTGTTTTGTGGGGTGGGGGCTGTTGGAGATGCCGATGTTAAGGTATCTG
ATGCCCTGTCTCAGTCTATTCTTTCCGAACCAAGGATCCGCGTTCTTTTGTTGAGTGAAA
GTACGACGGCTTTAGTTGAAGCTAAGGGAGCTTTTTCTGTATTTGGAGATGGCGAGCTTT
TGCGAGTTTCTTCTCAAGGACAACGTTGTGCTGCTCATGCATTATATGGAGGGATTCGTT
GGGGAGAGAATTATCCTAATGTTGAGTGTTTAAAAATCGAACCTCTTGATGGATCCGCGT
CTCTATTTGTTAATGGTATTCAATACAAAGGCTCCGTATACATTCACAAAACAGAGCGTA
ACTGTTTGTTTGTGGTGAACGAGCTTGCGATAGAAGACTATCTGAAGTCAGTCCTTTCTG
TGAAATATTTGAAAGAATTGGATAAAGAAGCTTTATCGGCTTGCGTCATCTTAGAGAGAA
CGGCTTTGTACGAGCGTCTTCTTGCAGGTAATGCTAATAGCTTTTGGCATGTCAATGCTC
AGGAAGATCGTTATGGGGGGTATGGAGTTACATCCCAGTTTTATGGTGTAGAAGAGGCTG
TGGATTGGACATCTCGACTCGTGTTGGATAATCCCGAGGGATTAGTTTTCAATGCAGATT
ATCTGTTGCAATCCAATGTAGATCGTTTAGCTATAGAAGGCTATAATGCGCGGCAAATTT
TAGAGAAATTTTATAAAGATGCTGATCTTGTCGTCATTGAGTCTTGGGAAGACAATAATA
GAGGTGTTTGAAGAACTTATTAAGTTCTTTTGTGTGTAAGGACCGAACTCTTTATAGGGT
TCGGTCTTTTTATTTGGGTTCAATAGGTTTCTTTTTTCTACTAATTGCCACCAAAGAGCT
ATATGGTTCTAATGAGAGTTTAGGAGATAAGATTTGAGAAAAGAAGCCAGTTGTACTATC
CACAATTTTCTCATAGGCTAGATGTTCTTGTCTTAGTTTAGGTAAAGCGATCTCAATACG
CTCATTTCCACTGTAGAAAGCTATAAATAGACTGTAATTGGGATGTTTTAATTCAAATGC
TAGATAGTGGTCTGGAGTCCATTCTCTAGGCAACCCTTGAGAATTTAGCCAGGTTATTGT
CTCCTCTGATAAGAAATTTGTGTTGAATAGTTCAGCATGCGTTGTACGCAAAGTAATGAT
TTGACACAGGAAAGAAAAAAATTCTTTTCTTTCAGCTAATCGATCCCAAAGGAAGTGATT
AATTTTAGTATCCAAGCACCAATGGTTGTTGTTTCCATAAGCAGTATGACCATATTCATC
GCCAGATTTTATCATAGGGATTCCCTGGGATAAAAAGAGGGCGAGAAAGAAATTTTTCAT
TTGTCGTTCACGTAACTGGCAAATGTTTGGGTCAGTAGTTTCTCCCTCACATCCAAAATT
ATAGCTGTAATTTGCCGAAGTTCCGTCACGGTTGTTCTCTCCGTTCTCTTCATTATGTTT
GTGATTATAGGCAACGCTATCATAGAGAGTGAACCCGTCATGAGAACAAATATAATTAAT
AGAATTCGTAGAATTTCCTGCAGGATAGATATCACGAGATCCGGATATTCGAGACGCGAA
AGAACTAACCTGATGAGGATCCCCATTAAGGAAGGCTTTTACGTGGTCGCGATAGCACCC
ATTCCATTCGCTCCACCTAGTTGATATAGAAGGGAAGTGCCCGAGTTGATAGAGTCCCCC
TGCATCCCAAGGCTCTGCAATAAGTTTGGTTTCCGATAGAATGGAATCAGACGATATTGC
TTGCAGAATAGGAGTCAAAGAGCGGGGAACTCCTTGCAAATCTCTTGAAAATACTGCAGC
TAAGTCAAAACGAAATCCATCTACATGCATTTCTTGAACCCAGTAACGCAAAGCATCAAG
AATCCATTTAATGGCTATAGGTGTATTTGTATTTACTGTATTTCCACATCCGGAAAAATT
AAGAAGATCTCCATTGTCATTGACCATATAATACGACTCGAGATCTATCCAAGGGAGAGG
GCAGCTTGTTCCTTCAAATCCCGTGTGATTGAAAACTACGTCTAATATAACTTCTATCCC
TGCGCGGTGTAATGTTTTTACTAAAGTTTTAAATTCGCGTGCAGGAGCGCAAGGATCTGT
TCCATAGGTATAACGGCGAGAAGGACAGAAAAAATTAATCGAAGAGTACCCCCAGTAATT
ACATAAGTGGGGGAAATCTTTATTTTTAAATGGGTGAATAGTTTCATCAAACTCAAAAAT
AGGAAGCAATTCGACAGCATTAACACCCAGTTTTTTAAGATGATCAATTTTTTCTATGAT
GCCAAGGAAGGTTCCTGGATGCGTAACTTGGGAAGAAGGGTCCTGCGTGAACGAACGAAC
ATGCATTTCATAGATGAAATAGTTTTCTTTAGGAAGCCTTAAGGGAGTATCCCCTTCCCA
GTCAAAATCTTCTTGTTTTAAGTAACTAAAAGTGTAGTCGTTTGGTTGTTTAGATGATCC
GAATAGCTGAGGAGAGAAAATGTTTTTAGAGTACGGATCAGCGATATAAGCATTTGTAGA
GAAATTAGGAAAAGCGGAATCCGATTGTCTAAGTTTATAAGCGTAAGACCATTCGTTTGA
AATTCCTGAAATTTCTATATGCCAGATAGCTCCTGTTCTATGATCTGTAGAAGAAAGAGG
GATTTCATGAATCTCAGAAAAAGGATCTAGTAGTACTAAAATGACTTGTTGCGCACGGGG
AGCAACCAGCGAGAACCGATAACGATCCGAAGAGAGTTTTTGAGCTCCTAAGGGAAGCGG
GGTGGTGAGGTGAATAGACAAAGATCCCATAAAAAACTAGAATGCATAAGTTAAATAAAA
AAAAGGAAGAGGGGAGACTCTTCCTTTTATCATATGAAAGCTAAACCTACGCACGAATTC
CTGTTGGAGGAGGTTGAATTCCTCCGCTGCCTCCTTGAGGCATTTGAGGCATAGTGTCAA
CGGAAGGTTCTCGTCCAGCGCTGATATCAGAACAGACCGTTCGCCATTTCACAACAGTTT
CAATGAAAAGCTGTGCAAAAGCTTTCAATAGATTAGTCTCTGCATATTTCATATCTAACA
CGCAATGCATTAGGATCAACTGTTCTTTAGTAGCAACTCCTACTCCTCCACCAGCCATTT
GGCCTCCGAGCATAGAGCCTTCCAACAATTTCTCATACAGAGCCAACTTTCTTTGCGGAT
TATCTGGGAGTCCGTCAAGGAGAGGTGCGTAAACATAAAGGCGATCAGAGTGCTCTTCGT
AGGTCAGGTGAAGAGAAAACTCTCCATCAACAAACAAAATGCACGTATTATTCTGATCGA
AGGCCACGTCGGGGAGCTTGAGCTCTTTAGCAAAATTTTTTAGATTTTCCTCAGCATTCT
GTCTGGACATGAGGGAATCTCCTTTGTACTGTTTTTTTTAACTTAACATGAGCAGGTTTG
TTAGTAAACGATTAGAGCCGCGATAAGAATACTTGCTGTTAGGCTAAACTTTCTTATCGA
GGAGTGAGGCATCCTTTCTCAAGATTTCTTGACACATCAAGTTGCAACTGACAAGAAAAT
AAGAAGGCGCAAGCTCGTGCTCCCTCGTTCTACTATGTATTGAACGTACGCTTTCTAAAG
TCCCTTTAGTTTTTGTAAGCTTAAGCTTAATCTATCCGTAGATACAATGAGGGGACAATT
GTCACAGGATATTTTTTTTAGTTATTTTCTGCAATACTCTATAGAGAATACTTGTGTTCA
CGAAAAAATCAGTCCTAGTGTACAGTCTTCGAAGAAGACGAAGAGGTTCTGAATGAACAG
CTTCTTCTTTTGAGTAGGGTAATTCGCAGGAAGTAAGTTTTAATAGACAAGGGTGGTTTT
TATGTTGTTCGGATATTTGGTAGGATTTCTAGCTGCCGATCCTGAAGAAAGAATGACGTC
AGGGGGTAAACGGGTTGTTGTTTTACGTTTAGGCGTTAAATCCCGCGTGGGGTCTAAAGA
CGAAACAGTATGGTGCCGATGCAATATCTGGAATAATCGTTATGATAAAATGATCCCTTA
TCTGAAAAAAGGATCTTCAGTGATTGTTGCGGGAGAGCTTTCTGTAGAGAGCTATATGGG
GAGAGACGGTTCTCCTCAAGCTTCTATCTCTGTAAGTGTAGACACACTGAAGTTTAATTC
AGGGTCTTCTCGTCCTGAAAGTCGGGGTTCGGATGAGGGGCGTCAGCGATCTAATGATAA
TGTCTCTCTTGGATTTGAAGGAGAGAGTTTGGATACAGAAATCGCCCTTGATAAGGAAGT
ATATGCTGGATTTGGAGAGGATCAGCAATACGCTAGCGAGGATGTTCCTTTCTAATTTTT
CGTTTTTGGCCCCTTGGCAAGAGAGTTTCTTTTTCCTAAGGGGCCTGTCTTTTTTCATTT
CATTTAACCAATCAGCTAAGAAATTATTGGTCCATTAGTGAATAAGGCTGCGTAGCATAT
TTGCTAAAAAGACGATTCTTTCCTATAGTCCTTTTTTTCACCTAGGAATAAGTTAGAGGT
GAAAGCTGGGTCGTTTTGCTTTTTAGTCTTCTCTTCCGGAGTCAATTGTTTGGCCAGGTC
GCCAGTTTGAGATGGGAATTTGCAAAACGCGTTCTGCTTGTAATTTTGACTCAATCGATT
CAACAAAGAGGTTATTGTGGTGTTGCTCTATTCTCAAGCGAGTTGGGATAAACGATCGAA
AGCAGATGCGCTTGTTCTTCCTTTTTGGATGAAGAACGTTAAAGCTCAAGAGGCTGCAGT
TGTTGATGAGGACTACAAGCTTGTCTATCAAAACGCATTACAAAATTTTTCTGGAAAGAA
GGGGGAAGCTGTTTTTCTTTTTGGAAATGATAAAACCAAAGAGCAAAAAATAGTTCTTCT
AGGGTTAGGAAAGAGCGAGGAGGTTTCCGGGACTGCAATTTTGGATGCCTATGCTCATGT
TACTACAGTTTTACGAAAAGCTAAGTGTAAGACTGTAAATATTTTGTTACCTACTATTTC
GCAGTTGCGTTTCTCTGTAGAAGAATTTTTGACGAATCTAGCTGCAGGAGTTCTTTCTCT
TAACTATAACTATCCGACTTATCATAAAGTCGATGCCTCCTTGCCTTTATTAGAAAAAGT
CACTGTATTGGGGATTGTTCCTAAAGTAGGAGACAAGATTTTTAGAAAAGAAGAGAGCTT
ATTTGAAGGAGTATATTTAACACGAGATTTAGTAAATACGAATGCTGATGAGGTAACTCC
AGAAAAACTTGCTGCTGTTGCTAAGGGACTAGCTGGAGAATTTGCTAGTTTGGACGTCAA
GATCCTTGATAGGAAAGCCATATTAAAAGAGAAGATGGGACTATTGGCCGCAGTCGCTAA
GGGGTCGGCTGTTGAACCTCGGTTTATTGTTCTGGATTATCAAGGAAAACCTAAGTCAAA
AGATAGAACGGTGCTCATTGGTAAGGGGGTGACGTTTGACTCCGGTGGATTAGATTTGAA
GCCTGGTAAGGCGATGATCACTATGAAAGAAGATATGGCTGGAGCAGCTACAGTTTTGGG
CATTTTTTCTGCATTGGCTTCTTTAGAACTCCCTATCAATGTGACAGGAATCATTCCTGC
TACGGAGAACGCTATAGGATCTGCAGCTTATAAGATGGGAGATGTCTATGTGGGCATGTC
TGGGCTGTCTGTAGAAATTGGAAGCACAGATGCTGAGGGAAGACTTATTTTAGCGGATGC
GATTACCTATGCTTTGAAGTATTGCGCCCCTACGCGAATTATTGATTTTGCCACTTTGAC
AGGAGCCATGGTGGTTTCTTTAGGAGAAGCTGTAGCTGGATTTTTTGCTAACAATGACGT
TTTGGCTAGGGATTTGGCAGAGGCTGCATCAGAGACTGGGGAGGCCCTTTGGAGAATGCC
TTTAGTCGAAAAATATGACCGTGCTCTTCATTCAGATATTGCAGACATGAAAAATATCGG
AAGCAACCGAGCAGGGTCCATTACTGCGGCTCTGTTTCTACAACGTTTTCTTGAAGACAA
TCCAGTAGCGTGGGCACATTTGGATATTGCTGGTACCGCTTACCATGAAAAAGAAGAGCT
TCCTTATCCTAAATATGCAACAGGATTTGGTGTTCGTTGTTTAATTTATTATATGAACAA
GTTTTTATCTAAATAGTTCTTGTTTAGGTTTGTCAAAATAAAAAGATTTGGTTGGTTTTT
AATTTTTTTATTAAAAACCAACCTTTTTTATTAAAGTTTTTCATTCTTCCTGTCGATAGA
TCAAATAAGTGGTAGTTACCTGTCTAATTAGGGGAATGAACATGTTGGGAGTACAAAAGA
AACGCAGCACAAGAAAGACGGCTGCAAGAAAGACTGTAGTACGTAAGCCTGCCGCTAAGA
AGACGGCAGCTAAAAAAGCTTCGGTAAGAAAAGTTGCAGCTAAGAAGACTGTGGCTCGCA
AGACTGTAGCTAAAAAAGCAGTAGCAGCTAGAAAGCCTGCCGCTAAGAAGACGGCAGCTA
AAAAAGCTCCAGTAAGAAAAGTCGCAGCTAAGAAGACTGTGGCTCGTAAAACTGTAGCTA
AAAAAGCAGTAGCAGCTCGCAAAACAGTAGCTAAAAAATCTGTAGCAGCTAGAAAGACGG
CAGCTAAAAAAGCTCCAGTAAGAAAAGTTGCAGCTAAGAAGACTGTGGCTCGCAAGACTG
TAGCTAAAAAAGCAGTAGCAGCTAGAAAGCCTGCCGCTAAAAGAACTGTCTCAACAAAAA
AAACAGCCGTAGCAGCAAAAGCTGGAGTTTGTATGAAAAAACATAAACATACTGCAGCTT
GCGGACGTGTAGCTGCTTCTGGAGTAAAAGTTTGTGCTTCCTCTGCTAAGAGAAGAACAC
ATCATAATCGTTCTCGTACAGCTCATAGTTGGCGTCAGCAATTAATGAAGCTTGTTGCTA
AATAGCAATTGCTGTTTCCAATCTGGAGTAACCGGGAAAAAGAATGCTCTTTTCCCGGTT
TTTTATATTTATTGGCTGAGTTGAAATAGCTAGTATGGCTAGAATCTTAGAGCAAGAGGA
ATGATCCTAATGGGTTGAGTTCAGGCATTGCTTATGGAAACCTGCCAAAATAGTGTCCGC
ATAGAGTCTATAAAAGACTTTATTCATCATTTTGAAAATCAACGCTTTAAAGTGTTTATA
ATTGGCTCTTCATTTCCCGAAGACAAGGATATTTTTCTGGAACTTTATGTTTCCGGAAGA
GGGCGACTATTTGATGGACAACGTTTAGTTAAACAAGAGCTTTTATCTTGGACTGATAAT
TTTGGGTTGTTCACTTCAAAGGAAACTATTGGTATTTATCAAGTTGAGAAGATGAGCTCC
TCTTTACAAGAGTTTATCATAAGCTATGCTCATCATCCTAATCCGCATCTCACATTATTT
CTTTTCACAAGTAAAGCAGAGTTCTTCTCAGCTTTTTCATCGAAGCTCCCTAATGCCCTT
TGTTTATCTCTCTTTGGTGAGTATTTTGCAGAACGCGACTCTCGTATAGCACAGGTATTG
ATCAAGCGTTCAATGGATGTTCAACTGTCTTGTTCTTTAGGGGTCGCTAAGCTTTTCGTA
AGTAAGTTCCCGCAGGTTGGAGTTTTTGAAATTTTTAGTGAATTTCAAAAGTTGATTTGT
CAAATTGGGGGCAAGAGTTGTTTAGAAGCTTCAGACGTTCAATCGTTTGTAGAAAAAAGA
GAATCTGCTTCTTTATGGAAATTACGGGATGCTCTTCTTCGTAGAGATCTCTCAACAGGG
CAAAGTTTGATGCAATCTCTGGTATCTGATTTGGGAGAAGATCCTCTTGCTATTCTCAAT
TTTTTACGTAGCCAATATTTATCTGGGCTTCGAGCAATAGCGGAACAGTCGAAAGATCGC
AAAACACAAATCTTTTTCGCAGCAGGAGAGCAGGCTCTTTTGAATGGATTAAACTTATTT
TTTCATGCGGAGAGTTTGATTAAGAATAACGTGCAAGATCCCATTCTTTCTTTAGAAACC
ATGATTGCAAGACTGTAAATTTCTTTTGATCGGACGTTTTCGCAGTGTATTTTTTCCTTG
GCATCTTCTAGAATGGACTCTAATCCAATTATTTAGGGATGCTTATTGTCTATGACGCTA
TATCTTCTTCCCAATACTTTAGGTAACAAAAGAGTGGAGGACCTTCCTTCTATTGTAGGA
GAGATTGTCCGGAATAAAATTCAGGGATTAATAGTAGAAAGTGATCGTGGCGGTCGTTTG
TTCCTAAGTTTATGGAAGGTTAAAGATCCGCATAAGTTCCCTCTTGCTGTAATGAGTAAG
AATGATACTTCTGTTAAGGCTTGTGACTTCTATTTAGAACCTATTATTAAAAAGGGAGAG
TCTTGGGGGGTTATTTCTGATGCAGGATTGCCATGCATTGCTGATCCAGGGGTAAGGCTC
GTTCAAAGAGCTCGGTCATTAGGAGTGCCTGTTCAGGCTGTAGCTGGTCCTTGTTCCATT
ACGCAAGCATTAATGCTTTCTGGTCTACCTGGTCAGAATTTCACATTTCATGGCTATCTT
CCTCAAAATCCTAAAGAAAGAGCTCGTTATGTACGGGGATGCTCGGGGAAAGCGCATACG
CATATTTGCATAGAGACTCCTTATCGTAATCAATACACATTCGAAGCTTTGTTAGATCAG
CTTCCAGCTCATGGAGAGCTTTGTGTTGCCATTGATTTGATGGGGGATCAGGAATATGTC
TCGACACGTAGCGTTGCTGTTTGGAATCAATCTTCTGATCTAGAAGAGGTTCGCGAACGT
TTGAAAAAAGTCCCCGCTATTTTTCTGTTCGTTAATTCTTTTTAGTTGTTTTATGCGAAA
CTTTGTTTTGTTTGTTAATTTAATTTTTTCTAATTAAAAGGAAATTAGTTTTAATTAATT
AAAAAGACAAAACATGAATGATAAAACGATAATTCATAAAGAATCTGTTGCTTTTGCGGC
AATCCCTCCTACCCAGCCTGCAGCTCCTGTTACCAAAATGTTGTTGGAATGTACTCAGAC
AGGGGGAAATACTGGTGTTGATGGGATGGTCACCACAGCTTATGTTAATTTAGATGCCAA
GAATCAGCAAGTACGTCAGGTTGGTGCTGGGACTGAAGACCAGGATGTTGTCGTGTTGTC
ACAACTGGATGGCTACTTACAGAAAGGGGCTAAATCAATAGCCGGATTATTTCTTTCGAC
TTCCGGGGGAATGATGGTTGGAGATATTAATATGGGAACCAACCAACAGAATACCATTCG
AGGTCTTCCTTCTTCCTGGGGAGAAGCGTCATTTCTAGGAAATGATTATGCAGCATCTGT
TGGGATAGTAAATGATGTCTTAGGAAACTATGAGGACCGATTAAATGATCTGATTGCTAA
AATCAATATGTATGCTGGGACCGGAGAGGGCAGCATGGCCAAACTCATCACAGATCTAGG
AAGTCCTAAAGAGACCACGTCAGGATCGACGACTACCATAACATTTGATAAGCCTGAAGA
GGCTAAGTGGCTGTTATTAAGCGCTAAGAATGCTATGACAGGGACTTTGCGTTTCGAGCA
ACAGCAGGGAGCTTTGCCAACAGCTGCCGCGCCTACAATAAAAAATCTAAAAACTGGTGA
CATAGGAGTCGTGGGAACGGCAACGCCTAAAGAAAAGTTACAGAAAATTGTCACTGTCTC
AGATTTAACGACTATACTGAATGATTTACAAAATAATTCCTCTGGAGGTTCAGGATCAGG
AACGGGGTCAACGACAACACCTACTTTCCCAAATTGGACAGGGCAAGAAGTTCCTTATTT
TGTGGAGCAGAATCCCAATGGGACTTCAGGTAGTGGTACTCAAAGTCCTATTAAATCTAC
TAATGCTGATAAGTATATTAAAAAGGAGAATTCTACCTATTCTCTATTGAGACGAGGCGT
TTATCTCGTAACATTTGCTTATGAATTTACTTCCTCTCAAAATCAGGCTGTCACATGTAC
CGGAACACTTACAGAAAAAACAACGGGAGGAACAGGATCTAATCCTGAAACCCTATTTTC
TGTAGTAGGTTCCTCAGATGGTTTGACTGTAGTGGGTAGTTTCTATATTCTGGTTCCTGG
AGAGAAAGCATTTTCAGAACATACGTTAGAGTTGAAATTAACTACCGGAACTGCTGGAAC
AGCTGCTACAGCTTCTAAGAGTTATGTAGCTATTTCTTATATGGGAGCTGGATATTAATA
CTCTTAAGTTAAGGGAGAGAATCTCCCTTAACATTTCTTGGTTAGCTATCTTGTAATGCT
AGGATCTAGGGTGTAGGCGTAGTTGTGTTTTTTGTCACGTTTCCTTGCGTTAGCGTTAAA
GACCAGTCAAAAGATTCCAATGTAATACCCGTAGGATCGGCTGTTCCCCCTGTATTGTTA
TTTGGATTATTATATTTCAGTTTTAATGTTGACCCCACCGCTTGTACAGGAATTTGTATT
ACGCAAGATTGTCCTGAAGAGAGTGTAAGTTGTTTGGTGATAGGGGGTATTGTTGTTGTC
GTTGTTGGAGCAGTGACTGTAAGCTCTAAGGTAATTGGGTCTGTAGATGGGGTTGTAGCA
TTAGCTGGATGTGTCCAAGTTCCTTGCATAAAAAAGGTTAGGATTCCAGTTTTTTGAATC
ACCATTTCTGATCTGGAACTGTCTGCAAAAGAAAAGAATTCTTCCCATAAAGGAGATTTT
TCTGAAAAAGTAGTTGTGTTTCCTGCATCTGGCTGAGAAGGATCAGGTTCTTGTAGCCAA
TTAAAGTATTCTGAAACGACAACATTGGATAGATTTTTATCGTTATTTTTTAGGAAGGCC
ATTTGTGGAGAAGTAATCTTGGCCTGTACGAACTCTACATTGATAGCACTTTTTGTATCT
TGATTTGTTGGGGTCCCTAAATCCGATATGGTATGTTGGCTCATATCGATATTTCCGTAT
ACTGTTCCTCCGCTTGTTTTCAAGAATTCCGCGGACATGTCTGATTCAGGCTCTTCAGTA
ATGCCTTCTTCGTTAATGCCTAATAGTCGGTTTAAGTATGCAACTTGTGTGTCAATACTT
GATAAGTTGGTAATCGCATTGGTAATTTTGTCGTTCTTTTTAATGACATCAGCTTGCTGA
TTTACGTAATTAATGGTGACTGCAGAGTGGTCCACGGGAGTCTGTTGACCATTTTTGTAC
ATAACTAGGTCTGTAATATTATTCCCTTGCATATCAATGCTCCCAGTCATTGTTCCTCCT
GTTGTGGGTAGGAACCCAGGATTGGGATCATTTTCTTTTGTATAATTATCTTTTAGATAT
TTGAGTGTAACGGCATCCGAAGGGTCTGTAGGGTCTATGGACTTGGTTATGGTTTTAGTT
TCCTTGATGATTCCAGGAGTCGATTCAATATGGGACTCGCTGATATTTAACAGGACTTTT
GTAACAACTTGATTAGGGTTCCAAAAGGAGGAAGAAATATTATTTTTTTTATGACTCATA
ATTTTAATTTATTGATCTTTAGTTTCCGAACCTTAAATGTTTTTTGATTTAAATCTGGTT
TGATTTAAGGACTGAGCTTTGCTTAGCCCTTAAATCAAAAATCTCTAAGGAGATGTTGTT
GTGGAAGTCACATCTATTGGATATAAAGCAGCTTCCCAGGACCAGGAGGATAGTGTTGAA
GGTGTTGTCCCGCTTCCTCCGGAAGTTGTGGAGGGAGCTATTTTCACTTGGGCAGCTGCT
GTAATAGGAAGTTGCATCATCACAGAATTCCCAGAGTGGAGAGTTATGGGGAGGGTGAGT
GTAGTTGCACTTCCTGTTGATCCGCCTCCGCCAGTTGTATCGGGTGTAACAGTTAGACTT
ACAGGAAAAGTAGCGGGAGTTTGAGTATTCCCTCCGGAAGTTGAGCCATTCCAAGTTCCT
CGAACAGATAAAACAAGTAAGCCTGCAGTTTTAATTTTAAGATTCTCTTGTGTTGTTTCA
AAATATTGATCGGAGTCAGTCGTTTTAAAATCAGGCTCAGAAGTGGATCCACTGGTTGTG
CTAAGCCAGGGGATATGCCCACTAATTGTAGTTTGGGAGAAGGTATTGGAAATAAAGGTT
CTCTTGGGTTGCTTAAGTTTAGATTCAAGATAGGTAACATTGGCTGCGTAGTTGTCTTCT
CCGCTATCTGCAGGAGTTTTGATATTAGAGATCTGAGCGTTAGTCATTTTCAGATCCCCT
GTAAGAGTGTTATCGGATTGTGTTACCACGAACTCGGAATTTTTGATATTAGATGGGAGA
TTATCATAAGATGGTGTCGAGCTAGTAGTAGGGGGATTTGTTGATCCTCCAGGTGCAAAG
GTCCCTGTAGTAGGATCAATTGTCGGTGGAGGAGGGGGAGTGGTTATCTCAACCCCAAGG
GTTTTTTGTGCTAATGCAATTTTTTTTTCGACTTCTTTAGCAGAAGCATTGGCAGTGTCT
AGTTGTGTATTGGTTGTTAGTCTAGTGACTATACCATTTACGTATTGTACAGTTGCGGCT
TCGGAATAAAACGCTTTCCAAGCTACATTGTAGTCACTAATTTTCTTTTGATATGCAGCC
AATTTTGTGTTGTAGTCTGCAATAGCGGCTTCTTGTTCTTCTTTTGTTTTATTTTGAAAA
TCAACATCTTCACTAGGATCTGAGGGTTTTTCAGAGTCGGGGGGGAGTTGTATAGTCGGG
GCAGTTGGTTGTTTCAAATTGAAGATAGAATGCGTCCCCATATTGATGTTGCCAGTCATC
TTCCCTCCTTGAATAGGGAGATAACCCGGATTCGGATCATTCTTGGATAAATAGTTTGCT
CGAAGATATTGTAAAGGGACTGCATCAGTCTCTCGAGTTGGATTCGCTACTCCAGTTAAT
TTCGCTATGTTATTAAAACTTAGTTTGGTGAATGAGGAGAATTGTTGCGAGCCAATGCTC
AATATCGAATTCGCAGGTGTATTCCGTTGAAAAACTATAGATGCATTAAAATTGGTTGTT
TTTTTTGTTTTTATTCATTTTTCAATTAAAAATTAATCGATTAGTTTTATTGGTTTTAAT
ATCGATTAATTTTTTATTTTTAAAATGAAAAAGAAGAACACATGATTTCTTCTGCTATAG
AATCATGAAAAAGTCGGCCTTGTTTATTCAATGAAAATGTTTGGGCATTTATTGCAAATA
GAGGACGTATAGATGGGTTCATTAAAATTTCATTAACCAGCTCTTCAGGAAACATGCAAA
AAGGAATGGGATCACAGAGACGAAGACGTAAGGCTAGAGCTTCTTTAATGCGCTCGCAGG
GAGGGAGCTCTTCCATAGATTCTGCAGTTGGTTGATGGTGATGCGCGGCTCTTAGATAAT
GGGAAATCCGAGAAAAATTTTTAGATCGGATGCCGTTAAGATATTGCGAAGCTGAGACTC
CCAATCCTAAAAAAGGTTTATCAGTCCAGTAGTAGGTATTGTGTTTAGATTCTGCATGGT
TTTTTGCATAAGAGGCTAGTTCATATCGATTAAATCCATGATTCTCTAAAAGTTCTTCGG
CTTTTAGTGCCATTTCTGCCAAAGAATCCTCATCCGCTATGGAAGGAAGAATGCTCTTGC
GATGTTTGTAAAAAGAGGTATGAGGATCTACGGTAAGATTATAGACGGAGATATGCTGGA
TGGGGAGAGTAATTGCTTGATGAAGGTCGGTAATAAAATCGCTAATAGATTGCGTGGGGA
GTCCATAAATAAGGTCGGCAGACAAGTTAGAAAAGCCGTATTGAGAGCAGAGTAAGAATG
TCTCAATCGCTTTAGATGAGGAATGGGTTCGTCCAAGTAATTTAAGCAAGGGATCGTTAA
AGGTTTGTATACCAATGCTTATGCGATTAACCGCGGTCTGGGACAGATCTCGGATATATT
CTTGAGAAAGATTTTCGGGGTTGGCTTCAAGGGTGACCTCTGTCGCAGAATGAGCTTCCA
GCGTTGTGAGAATATCCTGAATAAGGGAAGGCGGGACTAATGAAGGCGTCCCTCCTCCAA
AAAATACAGTGTCGATATAGTAATGACAACGCAAAGGAGCTAGCTTTCTTAATCCCTCTT
TAATCACAGCTTCACAGTAAGAGCGTACTAACTCTTCTTTGTATGGGATCGTGTAAAAAC
TGCAATAATGACATTTTTTTGAGCAAAAAGGAACGTGTATGTAAAGAGCTAAAGGAGTCT
TACCATTCATTTGCGTCTGGATCTATGATGCCTCCTCGGCGCCAACGATTGCGATCACTG
AAAGGATCTTCATCGTCTTCGCTGGAATAATCGAGTTCACTTCCGCTCTCTTCTCCTCCT
TCCTCGCCTAAATCAATCTCAATAGTTTCACTAGTATCGAGATCGACCTCTGTATCCGAA
GATTCCACAAACTCCACATCCGAAACGCTAGGGCCATCAGGGTAAATTGTTTTAGCAGGA
CTTCTACGGGGAGTTACATATTCTTTGATCTCACCGCTTTCCTTCAGAAGTTGTAGGCGC
TCTTTCTCTTCTAAGATCTTGCTCTCTAGAAGACGGATCTCTTCTTGGTGTCTCTCAATT
TCTTTTTTGGGGACGAGGCCAAGTTGCATCCACTGGGTAAGGTCATGAAGCTCTGATTCT
AATTTTTTTAAACGCTCACTTTTCATTCGTAAATAGTCCCGTTCTATGATTGAAATAGGC
CCCCCTGAGAGCCAATTTACTTTTTCCTACCAAGGGTAACAGCATTCTTTTGCTCAAAAA
AGCAGAAAGTGAGCAGGCATAAACAAATAGATCAGGAGAGATTTCGGCTAATAAAATACT
CGTTCCTAAGTATTTGTTCAACTGCTAAGCCAAGCTCCATTAGCTCTTGTAATAAGTCAG
GAGTTCAGGTTATTCGATACTCAAAAAAAAGCAAAGTTTGCTTTTTTTGAAAAATAAAAA
TTTTGTTATGGAAAGCTTTCTAAAAGCGTCACTCTCAACAAATAGATTCGTCTTATGGAT
TCAGATTTTGCCAAACATGTACATTCATTGGATATCGATTGGATAGAGTCTTTGTTAGAG
CGATTTGAGAATCATGAATCCTTAGACGCTTCTTGGAAGTATTTCTTTGAAGGCTATCAA
GTTGGGAAAATAGATGGTTGTCCAAAAGCTGATGCTGGGGATCAGGCTTTCGAGGCGTTG
CAAGAGAAGAAAGCGCAAAGCCTCTTGATGGTATACCGTTATTACGGTTACTTACAGGGG
CAAATTTCTCCAATAGCTTCTGTGGAAGAATCCTCTTTAGTTGCAGAAAAAGTTCAGGGG
TTTGATTTGCAGGAGATGATTCCTTCTTTAGGATTACTCCCCCAATCTCATGTTCGTGTC
ACAGATTTTATTCAGGTATTAAAGGATAAATATTGTCGCAGTATCGCGGTTGAGACATTG
ACATGCTCTCCTGAGATCCAAGAGTACATTTGGCAACTTATGGAAGGGGAGAAGCCTATC
TTAACTAAAGAAGAGTTGCTTTCTAGGTATCAAGCAGTCAAAAAAGCTGTAGCTTTTGAA
GAGTTTTTGCAGGTTAAATTTACTGGACAGAAGCGCTTTTCCTTAGAAGGAGGGGAGAGT
TTGATCCCCATGTTGGAACATCTTATTGCTTTTGGAGCAAAGCAAGGGACCAATCGTTAT
GTGATGGGGATGCCGCATCGTGGTCGATTAAATGTTTTAGGAAATATTTTTGGTAAACCT
TATCGACAGATTTTCATGGAATTTGAAGACACTCCTCAGATAAGAGGTCTTCAATCAGTG
GGGGATGTCAAGTATCACAAGGGGTATGTTGCCGATAGGCCAAAAGAGAATGTCATCATG
GCCCTATTACCGAATCCTAGCCACTTAGAAGCAGTAGATCCTGTTGTAGAAGGAGCTGTA
GCAGCAATTCAACACCAGGGAGAAGCGGGAAAAGAGCAATCTTGTTTAGCTGTTTTAATG
CATGGGGATGCTGCTTTATCTGGTCAGGGGATTGTGTACGAAACCTTCCAATTGAGTGGG
ATTCCGGGATACTCCACGGAAGGGACCTTACATATTGTAGTGAACAACCAGATAGGGTTT
ACCGCACATCCACGAGAATCTCGTTCTACTCCTTACTGCACAGATATCGCTAAGATGATG
GGAATCCCTGTATTTAGGGTTAATGGTGACGATGTTTTAGCCTGCCTACAGGTTATTGAG
TATGCTATGCGTGTTCGCAATCGCTTTCATTGTGACGTGATTATTGATTTATGTTGTTAT
CGCAAATATGGTCACAATGAAAGTGATGATCCTTCTGTTACAGCTCCGTTCCTTTACGAA
GAAATTAAGAAGAAACAGCCCGTTTCATTGTTATTTAAAGAAAGATTGATTAGTTGCCCT
GATTGGCAAATCAGTCCCCAAGAGTTGGACAAAATTGATGAAGAGATAGAGCATGTTTTA
AACCAAGAATTTGCTTCTTTGAAAGATTCTGGTGTTGAGCAGTTGGATAAAAAAGAATGT
ATGCATTGCTCTCGCATGGCAGTAGGAGAGCTGCTGGTTGATAATATAGATACTTCTTTG
GATAAAGATTCGCTATTTGACGTAAGTGCAAAGCTTTGTGATATTCCGGATCATTTTACT
CCTCACACTAAGATTCGCTCCTTGCTAAATAAGCGAATGAGTATGGCCAATGGGGATATT
GGTTATGATTGGGGAATGGCAGAAGAAATCGCTTTTGCCTCTTTGTTACAAGAAGGTTTT
TCTTTACGTTTATCTGGACAGGATTCTATTCGAGGAACCTTTAGTCAGAGGCAACTTGTT
TGGACTGACGTTCGGACAGGCGATACATTCTCACCATTATATCATCTCTCTTCGAGTCAG
GGAAGCGTGGAGTTATATAATTCCCCATTGTCTGAATATGCTGTATTAGGGTTTGAATAT
GGCTATGCGCAACAAGCAGAAAAAACGCTGGTTATTTGGGAAGCTCAGTTTGGAGACTTT
TCTAATGGAGCGCAGATTATTTTTGACCAGTATATTTCTTCAGGAATTCAGAAATGGGAT
TTGCATTCCGATGTAGTAGTCTTGTTGCCTCATGGCTATGAGGGACAGGGACCGGAACAT
TCTTCCGCTCGTATAGAGCGTTATCTTCAGCTTGCTGCTGATTGGAATTTTCAAGTAGTG
CTTCCATCTACTCCAGTGCAATATTTCCGTATTCTTCGGGAGCATACAAAACGGGACTTA
TCTCTGCCGCTTATTGTTTTTTCTCCTAAAATGTTACTCAGACATCCGCAGTGTGTGAGT
TCCATTGAAGAATTTGGGATCAAAGGGGGATTTAAACCCTTCTTGGAAGATGCGAACCCT
AATTATTATGCAAAAGTTCTCGTTTTATGTAGCGGTAAAATTTATTACGACTATCGTGCA
GCATTGCCAAAAGATTATGAATGCAATTTTGCTTGCATACGAGTAGAGAGTCTGTATCCA
TTGTATTTAGAAGATTTATTGGCTCTAATAGGCAAGTATCCTCAAGTTGAACATTACGTA
TGGTTGCAAGAAGAACCCCAAAATATGGGAGTATTCAGTTATTTTGCGTTAGCAACGGAC
GAGATTTTCCCTAGTAAATTGCAATGTGTTTGTCGTCCTAGAAGTAGTTCGACTGCAACA
GGATCTGCAAATTTGAGCCAAAAAGAATTATCCACATTAATGGAAACATTGTTTTCTATA
GGTAGAGAGTAGAGCATGAGTATAGAGGTTCGTATCCCCAATATCGCAGAGTCTATTAGT
GAAGTCACGGTATCTGCATTGCTGGTTGCATCCGGAGATTTTGTGCAAGAGAATCAGGGG
ATTCTAGAGATAGAAAGTGATAAGGTGAATCAATTGATTTATGCTCCCTGCTCAGGAAGA
GTAGAATGGAGTGTTTCCGTAGGTGATACGGTGGCTGTTGGAAGCGTCGTGGGCACCATC
TGCAAATTGGAAAACCAGGATACTCCATCTATTCATGAGCAAATGCCATTCAGTCTTGTG
GAGCAAGAAAGCGATGCACAGATTATCTCCTTCCCTTCATCAGTACGACAGGATCCTCCT
GCAGAAGGGAAAACATTTGTTCCTCTGAAGGAGATAGAACGAGATTCTTCCGATAAGAAA
GAATCTCGAGAATCTATGAGTGCTATTCGTAAGACGATTTCTCGTAGATTAGTTCAAGCT
TTGCATGATTCGGCAATGTTAACTACGTTTAACGAAGTATGTATGGGGCCGATTATTGCT
TTGCGAAAAGAAAAACAAGAAGCTTTTGTTTCCAAGTATGGTGTTAAGCTTGGTTTTATG
TCCTTTTTTGTTAAAGCAGTAGTAGATTCTTTGAAAAAATACCCTAGGGTTAATGCTTAT
ATCAATGGGAATGAAATCGTTTATAGACATTACTACGATATTTCTATTGCTGTAGGGACA
GATCGTGGATTGGTCGTTCCAGTGATTCGTAATTGTGACCGGTTATCATGTGGAGAAATT
GAGGTGCAACTTGCAGATTTAGCTTCGCGGGCTAGAGATGGGAAGCTTGCTATTCATGAG
TTGGAAGGAGGGAGCTTCACAATTACTAACGGAGGGGTTTATGGTTCTCTTTTATCAACA
CCTATTATTAATCCTCCTCAGGTTGGGATCCTTGGAATGCACAAGATAGAGAAACGTCCT
GTAGTTAAAGATGATTCAATCATTATAGCGGATATGATGTATGTGGCTATGAGTTATGAT
CATCGGATTATAGATGGAAAAGAGGCCGTAGGGTTCCTTGTCAACGTTAAGGAATTATTG
GAGCAGCCGGAGCTTTTATTGACTATCTAGTCTAGAAGAATATCTGAATCAAAGGGATAA
GGCTATCTAAGAAGAAGCAATACTGCAGTAACATTGTTCGCGCGAGGACGAATTGCTGCA
GGATCATTTTGATGGCGAGATCGCCAACTTCTAAAAGAGAAAAAAGTATCGGCTTCAGAA
CAAGTGCAACGTTCTGAGATAAAGATATTTTTTTTCAATAAACCTTCTGAAAGTAGTTGG
TTTCTTGCCACAGCTCGGAAATCTAGGTGATTTTCTTTAGGCATTAAAGGGAAAAAACTA
GAGGGGAAGAGTTTTCGGTAATCAGGATAGATAGCCATATCGGGGCCCAAAGATGGGGAT
ATAGCTACCACAAGATCCTGAGGACGACTGTGAAACTTCTTTTTAAGAAGACGAACTGTA
ACAGCATAGATATTGCCGACAAGACCTCTCCACCCCGCATGTACATTTGCAATCACATGG
TTTTGGGGGTCATAGAAAATAGCTGCCTGACAGTCGGCATGATAAATATGTAGAGAGAGT
AAAGGGGTAGATGTAAATAACCCGTCAGCAGGACATCGCTTTGGCGTTTTATGAGTGACG
TAGCGTAGACTTGTTCCGTGCACTTGATGCGCATTGAAAAAATCCGATCCTCCTAAGGAA
AGGGAGATTTGCGCATCAGAAGCTTGACTAGCATTTTCTTTATCATTTTGTTTTGGGAAA
ATTCCATGACGGATAGGGAAGTGTTCCAGCTCGGGGAAAGTTTGCTTATGTAAAGCTTCA
GAAGGAGAGGTCATTGGTTATCCTATTCAGGTTCTTTCCATACACCATGTTCTTTTAGCA
ATTGGATTAATTCTTCTTCAGCATTTTCCATAGGAACATAGGATTTGACGCATTTATGTT
TGACGTATAGATCGATCATTCCAGGTTTAGAGCCTACATAGCCAAAATCTGCGTCAGCCA
TTTCTCCCGGTCCATTAACGATACAACCCATGACAGCAATTTTTAATCCTCCAGGAAGAT
GCTTGGTTCTTTCTTTAATACGTTGGGAAACCTCAGGAAGGTCAAAGAGTGTCCGACCAC
ATCCAGGACAGGAGATGTATTCTACCGTTGTCGATCGAATGTTTGCGCTTTGTAAAATCG
AAAATCCTAAAGTTCTAGCGAGTTTTAAATCAGAAAAATTGAATAGTACGCAGGATCCTA
AACCATCTAGAAGTAGGGCTCCTAAACGAATCGACAAATCTATTGCTGCAGAGTTCTTAG
AAAGATTAGCCTTTAGAGAAAAGCTCAAACAAACAGGTTGAGAGTAGTTTTGTCGCAAAG
CAAAAAAGCGACGGGCTTGATAGATACTTTCTACTTCAAAATACACAAATGGAGTGGCAA
GGGTTTTGTCGGATAGCCAAAGTTCCTCATTCATTTCATTAAGAATAGGAGCATCCTCCT
TATAAAAGATACGAAGGTGTTTCTCTATTTCGGAAACGATAGCAGAAGAACGCATGGATT
TTGGAATGACCACGCCGTCAGGTGATGTAAGATCTTTTTTACCAGTTGTGATATCGACTC
CCAAGCACTGGAGAAGCGTATTAGGTTCTATAGTTAGTAAATGATCCTTGGTTAATCCGA
CCAAAAACCCATAAACATTCTCTACGGGGAAATGTTTTGGAGTTGTTTGAGTAGTAAGTT
GTTTTGAATGGTAGATTTCAAAAGGATTGTATTTCTTTGTAGATTTGGAGTATTTCGCTG
TTTCCTTAAGAAGATCTAAGCAAACCGGAATTTCAAGGGTTGGGGAGCCGGTTAGAGAAC
AACGAATCGTGTCTCCAAGTCCTTCGGAGAGTAAGGTTCCTATTCCTACAGAGGATTTTA
TCATTCCATCCATGCCAGATCCAGCTTCTGTAACTCCTAGGTGTAAAGGATATAACCACT
TTCTTTGGTCTAACTCGCGAGCCAAAGCTCGATAAGCTGCCACCATGGTCCTAGGGTTGC
TGGATTTCATTGAGAAGACAATATTATGATAATCCATATTGACGCAGACTTCAGCGTATT
CCAAAGCGGAGAAGACCATACCCTCAATCGTATCTCCATAACGTTGCATGATGCGCTCGG
ATAAGGAGCCATGATTGACTCCTATGCGCATAGCTCTTCCTAAGCGTTTACATTTTGCAA
CGAGCGGAGAGAACTTTTCGAATAAGCGTTCTAAGCTACGAGTGTATTGCTCATCAGAGT
AGATCTTCCCAGAAAACATATTACGTTTATCTACATAATTCCCAGGGTTAATGCGTACTT
TATCGACGAAATCTGCGACATGTATAGCTGCTTGGGGAAAGAAATGAATATCTGCTACAA
GAGGGATTGTTACGTTTTGTTGAACCAGACGGTCTTTTATCTGTTCACACGCACCAACTT
CTTTCAATCCTTGAACTGTAACACGGACGATTTCGCATCCACATTCCTGTAGAGCGTAAA
TCTGTCGAACTGTTCCCTCCACATCCGTTGTGGCGGTTGTTGTCATGGATTGTATTTTGA
TAGAGTGTTCGCTACCAACAAAAAGATTCCCAACTTTTACTGAGAGAGTTTTACGTCGAA
AACCATTTTGTAGATAGGATTCTGCCATGATAAAGCTTCTAACAAATAACTTATTGAATT
TCTGAGAGCATACTCCACTCTCCCAAGAAAGAAAGTTTAGGGATAATTGTAAGCTTTTTT
TGATTTATAGGAAGGTTTATCCAAGCAAACCTTCCTAGGACTTATTCCCTATCTTAGAAA
TAAATAGGTCTTGGGATGCTCGTTAAAACAATCACTATATTATCTGATCGATGTTGGTGA
GCAATTATTGCGATAGCATGGAGCAAGGCTAGTTTAGTTGAATCGATCCAGACTTTTTCT
TTGTGTTGGGAGCCTGGAAGGAAGTCTGGGAAAGAGGCTATGAGAGGAATTTGAATGATG
TGACAGCCATGGCGGATAGCCTCTTTAAAGCAGGACAAATAGGCTTTAAAGCAAAGTTGA
TAACAATAAGCAGGGCTATTGGAATACATAGAGGCTTTAGGAGCCGAAATTTGGATAAAG
CGAGTGGGTTTATTATAAGTTTGAGTTTCAAAATTCCAAGTGGGGGATTGAACGTCATTG
TCTTCCCAAGGTGCGGAAGAGCATTCTCCTGGAAGTAAGAGGCCCGAACTTGGTTTAGAT
TCTTCCCAGCATCTATCAGTAATCACTGCAGAAAATAAATCATTAGTTCCTCGTCCACCT
TTAGGGCAAGATATGGATTGTACAGAATTTGCAATTGCCGAAGGCAAATTGGATTGAAGC
TTTAGGGAAGCATATTGTCCAGAGGTAGTAATGAATAGTGTATTTGATCCGGGGATATTC
CATGCTCTGAATCGAGCTGAGGGGTTGTTAAAAGATAAAAGAATTTTGTCTGAAGAAAGA
AAACAGGGAAGCAGTTTTTCAGATTCTATACTGTTCCAGCCAAATAACATTTCTTTTATG
GTATTTTTTAAAGCTAGTTTAGGGAGTAAGGGTGGTTTTGGGGGGATAAAAGATGGGGGA
GGGGTACTTGGTTCTAGGAGCTCGAGTTCAGGAATTTCAAATTCTGGGATCTCCAGCTCT
GGAATTTCCTGTTCTGGAATTTCAGGTTTTAATACGTTGTCTTGAGAACAAAAACGCTGG
GAAAGAAGAATCCCTGCAATGAGAAGACTAACTCCTAAAATAAAACCAGAAACGATAATC
AGAGAAGTGATAGAAGAGAGGATTCCAACCAAACAACCAGCAAGTCCTAAAATTATCCCC
GATGCGAGGGAAGTAATAAGGGCCTGTTTGTAAGTCAAAGTAGGAAGTTTGCAATCAGGA
GGTAAAAAATTCCGCATTGCGGATATCAGAGTACACATAAACCCTTAAACCTAAAAATTT
TTGTTTAAGAGCTTAAGATAATGGCTCGTTTTGCGCAAGAACCGGGTATTAGGGATTAAA
AGGTTAGCTTAACGCAGCCACCTTTAATACAGCACTGACAAGCCAGACGTTCGTTGGAGG
AGTCAGGATCTCCTAAGAAATCTTGCTCAGCTTCAGAAAATTCAGACAAGTTGTCTGTAC
CTTCCAATATCTCAACAACACAAGTTCCACAAACCCCTTCTGTGCAGGCCAACGGTACAC
CAGCATTCTCACAAGCCTCCGCTATAGGGGACCCATCCTCTAAATCAAACTCCTGATTCT
CGCCATCCGCTGAAACGATGAGCTTAGCCATAAGATCTCCAGAAGGAAAATAATGTTGAA
TTATTAAGAAATCGGAGTAGAGGGATTCGAACCCCCGACCTATTGCTCCCAAAGCAACCG
CGCTAACCAGGCTGCGCTATACTCCGATCAAGAAAGTAGGAGCTCAGAAGGTTAGCATAT
AAATCATATACTCGACAAGATAAAGATGTTAAAAATGATAAATATTTCTGAGAACTTCTT
CTTGAAGATATATGTTTTTGCTGGGTATTCGTTCGATGTAGAATTGGGGGGCTATCGTGA
ATCACATTAGAGGAAGTTCATGGAAAATTGTAACAATCCCCATTTGTATATTATTCACTT
TAGTCATCCCTCTACCAAGATGGATTATTGATTTTGGAGTATGTGCAAATCTAGCCTGTT
CTTTATCGATCATTTTTTGGGTGTTCTCTTTACGATCTTCTGCTTCTGCTAGAATTTTCC
CTTCACTCCTTCTATATCTTTGTTTATTACGTCTTGGACTCAATTTAGCTTCCACGCGAT
GGATTTTAGCTTCTGGATGGGCATCTCCTTTGATTTTTGCTCTAGGAAGTTTCTTTTCTT
TGGGGAGTATCCCCGTTGCACTAACAGTATGTTTACTACTATTTTTCATAAATTTTCTTG
TTATCACCAAAGGAGCAGAGCGAATTGCAGAGGTACGGGCGCGTTTTTCTTTAGAATCGC
TTCCAGGGAAGCAGATGTCTTTGGATGCCGATATTTCTGCAGGAAGAATTGGCTCTAGTA
GAGCTTCTGTCAAAAAGAACTCTCTTTTGGAAGAGAGTGATTATTTTTCAGCTATGGAGG
GAGTTTTTCGCTTCGTAAAAGGTGATGCAATAATGAGTTGGGTGCTGTTAGGAGTGAATA
GTCTGGCAGCTTTATTTTTGGGACGTCATGTTGGGGTTTATAATTTATGGTTAACTGTGT
TGGGCGATGCCTTAGTCAGTCAAGTTCCTGCATTGCTAACATCTTGTTCAGCAGCCACCC
TTATAGCAAAAGTTGGAGAAAAAGAGAGCTTAGCGCAACATCTTGTGGAGTATTATGAGC
AATGTAGACAAAGTTTTTTATATATCGCATTGATTCTTTGTGGAATGGCTTTTATTCCAG
GGGCTCCTAAAGCTCTTATTTTAGGATTTTCTGTTTTGTTACTGTTAGGGTACAAGAGCC
CCTATTCAGAAGAATCTTTATTATTCCAGAAGGAGCGGATAGAGCTATTATTACCCAATA
AAGGAAATGAAAATCCTGTAAGTTTGTATAGGGCTGCTCGTCATCAAATTTATCAAGAAT
TAGGGGTAATCTTCCCGGAAGAGAGTGTGGTGCGTTATGTAAATAATGTTTCTCCGAGAT
TGGTATTTTCTGGGCAGGAGATCTCTTTAACAGAGCTTTCTTGCTCTGCCATGTTAAAGG
CTATGAGGAAGCTAGCTCCCGAGACGATAGGTGAACGTTTTATTGCTCGTCTTATTGAGG
AATTTCAAGAGCAGGGGGGGCTGTCTATAGAGGAGATCATTCCTCTTAAAATATCCGAAA
ACTCTTTAGTTTTCTTATTGAGAGCTCTTGTTAAAGAGCAGGTCTCTTTACATTTATTTC
CTAAAATTCTTGAAGCTATTGATTTATTTGGCTCCCAGGCAAAAAGTTCTCTGGAGTTAG
TAGAGTCTGTGCGCAACTACTTAGGGAAACAAATAGGTTTATCTTTATGGAACAGAAAAG
ATGTTCTAGAAGTAATTACCGTAGATTCTCTGGTTGAGCAATTTGTGCGAGATTCGCAAG
CGAAGGTTTTTGTAGATTTGAACGAAAAAGTTGTTTCTCAAGTGAAAGACTTATTACGGG
AAGGGGAGGGAAATTTTCGAGCTATTGTCACAGGATCTGAAACAAGAAAAGAACTAAAGC
GCATAGTGGATCCTTATTTCCCAGATTTACTCGTTTTAGCTCATAGCGAGCTTCCTGAAG
AGATGCCTATAACCTTGCTAGGAGCTGTTTCTGATGAGGTTTTATTATCTTAAAAAGGTT
GTTTGTTGGGAGTTATTTGTTACTTGTGAAAATGTAGACATTGTTTAAAATTTTTATTTG
ATTTAATCTTATTTTTTTAGTCTGTGAAAGAATTATTTTTGTGAAGACTCAAGATCTTGC
GGATACTTGGCAGTTGTACTGGTCAACTAAGGAAATCCATCACAGGGATTTTTTGATCGA
GGCCTATCTCCCTCTTGTGAAAAATGTGGCGCATCGACTTGCTTCAGGCATGCCTTCTCA
TGTGAAGATAGAAGATCTTTATGCTTCTGGGGTTGAGGGATTAGTTCGGGCTGTTGAGCG
TTTTGATCCAGAAAAAAGTAAGCGATTCGAGAGCTACGCTCTTTTTATTATAAAAGCGGC
GATTATTGATGATTTGCGCAAGCAGGACTGGGTTCCTAGAAGTGTCTATCAAAGAGCAAA
TCGCTTGGCTGATGCAATGGACGCCTTGAGACAAACTTTAGGGAAAGAGCCTACAGATGG
AGATCTTTGTGAGTATTTAAATATTTCACAACAGGAGTTATCGCACTGGTTCTCTTCCTC
TAGACCAGCTCTAGTTCTTTCGTTGAATGATGATTTTTCTTGCCAAGATGAGGACGAAGG
TCTTGCTTTAGAAGAAAGAATAGCGGATGAGCGGGCTGAAAATGGATACGATGTCATTAG
GAAAAAGGAAGCTATTTCTATCTTAACGGAGGCCCTGCTTTCCCTTGATGAGAAAGAGCG
GCAGGTAATGGCCTTGTATTACTATGATGATTTAGTTCTTAAAGAAATAGGAAAGATTTT
GGGGGTTAGCGAGTCTCGAGTTTCCCAAATTCATTCTAAAGCCCTACTCAAGTTGCGGGG
CACATTGTCGAGCCTTTTATAAAGGCCGTCTCTAGATCAGAATTTTCGTATTTTCTATCA
ATGTTTTGTTAGATATATTGACCTATTTTGTTAGCAGTATATCTGGAACAGCTTGCCTTG
CTATAAAAGGAACAGGATAGATAAGATGTTGCTAGATAAGTTTATATGGACAGATTTTTA
TGCAACAATTAATCGATAGCCTTCAGAAACGGGGTATTCTAGATAATTCTTCCGCAGGAT
TAGAAAGTTTAACAGCTCCTGTTTCTGCCTATTTGGGGTTCGATCCAACTGCTCCTTCCT
TGCATATAGGGCATTGGATTGGAATTTGTTTTCTGCGTCGATTATCGGCATATGGAATCA
CTCCTATTGCTCTTGTTGGAGGAGCAACAGGGATGATAGGGGATCCTTCTGGTAAAAGTG
[truncated: 698,680 more chars]
