# Supplementary material for: Regions Enriched with Reverse Complement Triplets in Bacterial Genomes
Source: Int J Mol Sci. 2026 Feb 28;27(5):2301. doi: 10.3390/ijms27052301 (PMC12985086; doi:10.3390/ijms27052301)
Supplement: Supplementary file 1 [file ijms-27-02301-s001.zip › for_send/45/Chlamydiota/class/mirror.txt]

SMAX=  111.00     KMAX=      99   
NOM=     2     3     6     7     8    11    12    16    17    18
NOM=    19    23    25    26    28    32    33    38    40    45
NOM=    50    57    61    65    67    69    75    76    78    79
NOM=    81    82    84    85    88    89    93    94    95    98
NOM=    99   103   110   111   118   119   123   128   132   133
NOM=   135   136   137   138   139   140   147   148   155   163
NOM=   168   172   176   177   182   184   188   191   192   200
NOM=   202   203   207   210   211   212   214   221   224   225
NOM=   226   231   232   233   241   250   251   252   256   257
NOM=   258   263   267   268   270   271   272   275   281   282
NOM=   283   293   296   298   300   302   305   309   310   311
NOM=   315                                                      
KK=  399247  LL=  400146  Z=    4.88  JJ=  399127  DL=   900    
GAGTGTCTTTTGTATCTCTCAAAATCGTGTAATTGAATGAAATACAGAAGAACATTAGGAACATTGGCAGAACTTTCTTTAGCTCATGCATGTGTATCGGCCAAAGGAAAGAGCGCAATTTTCCAAAAGGTTTTTCCGCGGTTTGAGTCATATTTCACCCTCTGAAAAGCTTATGTTTATTGTTAAGTTTTCTTTGTTGACTAGGTCAACGAATTTTAAAGTATCTTTTTGAGCAGATTGTAAAACAATAATTTTTTTTACAGAGCTCATCCCGGCTGAATCTTCGATTACACGGAGAAGAGATACCCTCCACTCAGGGAGTTTAAGAGGGCGGAACAAAAATGGCAGAAATCCAGCCTTTAGGAAAGAAGTATACCACTAAAGGTGTCGGAAGGCAATAGAAAAGGGGCAAGTGCTTGATAAGCAAAAGGGCTCTCTAAGAGAGCCCTTCTAGGGGAATTTTTTTATTTAGATATTTAAAAAGTTTTTTACAATTTTTATTCGGTAGGTTGAGAAAGCGCTTCCACATAGGCATTCCAAAGCTCTGTACTTACAATATTATTGCGGATAGAGCGAATGAGTTCTCGTTTTAGAGAAGGAAGCGGTTTTTTAGGACTAAACCGAGCTAGGAGATCTTTGTCGCCAACTTGACGAGCGAGCTCTAAAACGCGTTCAATATCTGTTTTCGTGAAATTCACAAAATCTTTTCGTTTTTTAGAACCTCGTGGAGCTCTTGGTTTGGGATTAATAGATCTGGGAGTCATGGAATCTATTACAAATGTCTTCAACATTTTCAAGAGTTGTTCTGGAGCGGAATGTTTCATTTTTTTCAAAGTGAAATGATGCATGTATCCGCCTGTTGGTCCTGGGAGATAACGACAAAGATCATTTTCTTTACTT                                                                                                                                                                                                                                                                                                                                                                                                                                                                                                                                                                                                                                                                                                                                                                                                                                                                                                                                                                                                                                                                                                                                            
A===      141      111      223      143      233      243      144      333      114      323      231      234      413      334      314      313      244      343      224      214      123      1
B===      232      222      411      432      441      431      332      444      322      414      241      341      423      344      324      424      331      434      311      321      412      2
RRR=    850.7    603.3    276.6    218.3    213.8     90.0     28.4     26.4     14.5     11.3      4.2      0.0      0.0      0.0      0.0      0.0      0.0      0.0      0.0      0.0      0.0      0
M=     9677.     8607.    10310.        
M=    10108.     8504.     9625.        
M=     5021.     6952.     6186.        
M=     6454.     7197.     5139.        
J=   1       1.6 -10.0   8.4            
J=   2       7.6  -9.9   2.3            
J=   3     -13.7  11.9   1.8            
J=   4       2.5  12.2 -14.7            
SMAX=  105.00     KMAX=     213   
NOM=     4     5     9    10    14    20    27    29    30    34
NOM=    36    37    41    42    44    46    47    49    51    53
NOM=    54    55    56    62    66    71    72    74    80    83
NOM=    86    91    92    96   100   101   104   105   106   109
NOM=   114   117   120   124   127   129   130   131   142   143
NOM=   144   146   150   156   157   158   160   165   166   169
NOM=   173   175   178   179   181   186   187   190   193   195
NOM=   196   197   209   213   216   218   236   238   244   246
NOM=   247   248   254   260   261   264   265   273   274   279
NOM=   284   285   287   288   289   290   295   299   301   303
NOM=   306   307   308   312   314                              
KK=  695447  LL=  696466  Z=    6.02  JJ=  695417  DL=  1020    
TTTCTATATCTTCCATAGAAATCCCTTCTTCCCCAACAACTTCTATTCGCTTACCAATTTCTGCTCCTTCTTCTAAGAAACGAGAAGCTTTTTTAACGGAATCTCCCCATCCTGGAACTTTTTTCTCTAAAATCTCCGCCACAGAATCCAAGTACTTAGACCATGAAATCATCGGATCAATAGAAGGATACCGTCTAGCATCTGCTCTAGCCTTAGAAAGCCCACAGAAAGCCCCAACAACAGATAAAGTTGCTTGTGTAACAGGCTCTTCAAAATTTCCTCCTGCGGGAGAAACCGCTCCACAGATAGTCAAGGAGCCTTCCGATCCATCTTTCATTTTCACAGCCCCGCCTCGCTCATAAAAAGCTGCTATTCGAGACGCCAAATAGGCTGGGAAAGCTTCTTCTCCAGGGATTTCTTCTAATCGCCCTGAAATTTCCCTTAAAGCTTGAGCCCATCTAGATGTCGAGTCAGCCAATAACAAAACATGCAACCCCATTTGACGGTAATATTCTGCTATAGTAATACCCAAATAAATGGAGGACTCTCTAGCTGCTACAGGCATGGAAGATGTATTACAAATAATACAGGTCCTATGCATCAAAGACTGCCCCGTATGAGGATCTGTCAAATGCGGGAACTCCTGAAGAATTTCTACAACCTCTCCAGCTCGCTCTCCACAAGCACACAAAACTACGATATCTACAGCTGCATACTTAGATAAATGGTGCTGTAAAACGGTCTTTCCTGCACCAAAAGGCCCTGGAGTACAAAAAGTTCCTCCCTTTAAGACGGGGATCTGAGTATCTAATACTCGTAACCCAACATCCATAATTTCATGAGACGGTACCTTTTCCCCTTCTAAAAAAGCCTGTTTAATGGGCCATTTCTGAACCATTGTAAATTCAAGCTCGGCTCCTGAAGCAGTACGTCCTTTAGCAATAACGGTATCAACAGTGTAATCTCCTGAAGAAATGACCCAAGTGATAGTCACTTCCTCAAAACAAGAGAAAGGAACCA                                                                                                                                                                                                                                                                                                                                                                                                                                                                                                                                                                                                                                                                                                                                                                                                                                                                                                                                                                                                                    
A===      114      314      323      111      214      224      223      144      333      143      244      413      334      231      233      343      243      234      313      213      123      1
B===      322      324      414      222      321      311      411      332      444      432      331      423      344      241      441      434      431      341      424      421      412      2
RRR=   1347.5    557.8    327.0    271.9    159.1     47.8      4.5      3.3      2.1      1.9      0.5      0.0      0.0      0.0      0.0      0.0      0.0      0.0      0.0      0.0      0.0      0
M=     7485.     9090.     7454.        
M=     7257.     8745.     7095.        
M=     7048.     4186.     4584.        
M=     4660.     4429.     7317.        
J=   1      -6.2  12.7  -6.5            
J=   2      -5.3  12.5  -7.2            
J=   3      25.3 -15.5  -9.8            
J=   4     -11.3 -14.6  25.9            
